# Supplementary material for: MALDI-TOF MS typing enables the classification of brewing yeasts of the genus Saccharomyces to major beer styles
Source: PLoS One. 2017 Aug 9;12(8):e0181694. doi: 10.1371/journal.pone.0181694 (PMC5549903; doi:10.1371/journal.pone.0181694)
Supplement: S13 File — The directory includes 90 raw files and was zipped to “.zip”; the folder has three strains with 30 spectra per strain; S1 Text explains the raw files with an example and Table 1 represents the yeast strains used within the experiment. (ZIP) [file pone.0181694.s016.zip › 37-39/30634-341-OG-Alt-Alt-YPG-18h-E-E_2015-10-16__0_C4_1.dat]

2000.07 6337
2000.49 6304
2000.91 6358
2001.33 6390
2001.75 6630
2002.17 6631
2002.59 6492
2003.02 6430
2003.44 6363
2003.86 6359
2004.28 6499
2004.70 6271
2005.13 6282
2005.55 6242
2005.97 6235
2006.39 6084
2006.81 6037
2007.24 6022
2007.66 6023
2008.08 5995
2008.50 6276
2008.93 6290
2009.35 6106
2009.77 6011
2010.19 5935
2010.61 5957
2011.04 6029
2011.46 6052
2011.88 5932
2012.31 6040
2012.73 5973
2013.15 5757
2013.57 5711
2014.00 5591
2014.42 5630
2014.84 5702
2015.27 5444
2015.69 5448
2016.11 5546
2016.53 5747
2016.96 5684
2017.38 5722
2017.80 5947
2018.23 5811
2018.65 6042
2019.07 5983
2019.50 6132
2019.92 6264
2020.34 6234
2020.77 6221
2021.19 6256
2021.62 6244
2022.04 6175
2022.46 6188
2022.89 6167
2023.31 6004
2023.73 5945
2024.16 5928
2024.58 5961
2025.01 5951
2025.43 5651
2025.86 5719
2026.28 5881
2026.70 5742
2027.13 5774
2027.55 5743
2027.98 5573
2028.40 5619
2028.83 5866
2029.25 5825
2029.67 5706
2030.10 5895
2030.52 5904
2030.95 5731
2031.37 5775
2031.80 5746
2032.22 5810
2032.65 5771
2033.07 5589
2033.50 6006
2033.92 6036
2034.35 6083
2034.77 6089
2035.20 6078
2035.62 5865
2036.05 6115
2036.47 5998
2036.90 6108
2037.32 6053
2037.75 6013
2038.17 6154
2038.60 6367
2039.02 6468
2039.45 6304
2039.88 6624
2040.30 6412
2040.73 6367
2041.15 6498
2041.58 6173
2042.00 6264
2042.43 6425
2042.86 6354
2043.28 6303
2043.71 6067
2044.13 5946
2044.56 5831
2044.99 5852
2045.41 6094
2045.84 6001
2046.26 6057
2046.69 6020
2047.12 6028
2047.54 6006
2047.97 6110
2048.40 6099
2048.82 6013
2049.25 6166
2049.68 5922
2050.10 5863
2050.53 5786
2050.96 5862
2051.38 5733
2051.81 5733
2052.24 5937
2052.66 5700
2053.09 5448
2053.52 5689
2053.95 5737
2054.37 5796
2054.80 5643
2055.23 5766
2055.65 5807
2056.08 5861
2056.51 5671
2056.94 5719
2057.36 5666
2057.79 5712
2058.22 5723
2058.65 5818
2059.07 5893
2059.50 5791
2059.93 5883
2060.36 5730
2060.78 5911
2061.21 6038
2061.64 5811
2062.07 5936
2062.50 6137
2062.92 5883
2063.35 5852
2063.78 6084
2064.21 6390
2064.64 6353
2065.06 6547
2065.49 6593
2065.92 6738
2066.35 6961
2066.78 6683
2067.21 6947
2067.63 7032
2068.06 6790
2068.49 6274
2068.92 6346
2069.35 6375
2069.78 6217
2070.21 5954
2070.63 5979
2071.06 5790
2071.49 5898
2071.92 5839
2072.35 5868
2072.78 5837
2073.21 5734
2073.64 5924
2074.07 5929
2074.50 5731
2074.93 5854
2075.35 5762
2075.78 5958
2076.21 6067
2076.64 5948
2077.07 6000
2077.50 6150
2077.93 6133
2078.36 6344
2078.79 6575
2079.22 6544
2079.65 6689
2080.08 6627
2080.51 6656
2080.94 6957
2081.37 6837
2081.80 6576
2082.23 6573
2082.66 6315
2083.09 6472
2083.52 6281
2083.95 6240
2084.38 6151
2084.81 6016
2085.24 6037
2085.67 5792
2086.10 6099
2086.53 6111
2086.96 5990
2087.39 5929
2087.82 5625
2088.25 5813
2088.68 5584
2089.11 5522
2089.55 5688
2089.98 5697
2090.41 5732
2090.84 5815
2091.27 5750
2091.70 5760
2092.13 5769
2092.56 5697
2092.99 5492
2093.42 5532
2093.86 5732
2094.29 5870
2094.72 5748
2095.15 5895
2095.58 6004
2096.01 5785
2096.44 5761
2096.87 5812
2097.31 5790
2097.74 5788
2098.17 5753
2098.60 5514
2099.03 5723
2099.46 5701
2099.90 5538
2100.33 5489
2100.76 5445
2101.19 5458
2101.62 5507
2102.06 5727
2102.49 5507
2102.92 5561
2103.35 5555
2103.78 5470
2104.22 5622
2104.65 5623
2105.08 5479
2105.51 5554
2105.95 5672
2106.38 5634
2106.81 5793
2107.24 5767
2107.68 5708
2108.11 5857
2108.54 5866
2108.97 5847
2109.41 5681
2109.84 5803
2110.27 5840
2110.71 5939
2111.14 5818
2111.57 5864
2112.01 5701
2112.44 5533
2112.87 5454
2113.30 5538
2113.74 5579
2114.17 5647
2114.60 5341
2115.04 5266
2115.47 5261
2115.90 5350
2116.34 5526
2116.77 5420
2117.21 5369
2117.64 5425
2118.07 5282
2118.51 5375
2118.94 5562
2119.37 5519
2119.81 5408
2120.24 5465
2120.68 5514
2121.11 5386
2121.54 5487
2121.98 5486
2122.41 5585
2122.85 5606
2123.28 5522
2123.71 5666
2124.15 5580
2124.58 5534
2125.02 5488
2125.45 5544
2125.89 5398
2126.32 5311
2126.76 5465
2127.19 5634
2127.63 5751
2128.06 5364
2128.49 5413
2128.93 5508
2129.36 5405
2129.80 5398
2130.23 5440
2130.67 5521
2131.10 5538
2131.54 5621
2131.97 5489
2132.41 5507
2132.84 5580
2133.28 5828
2133.71 5821
2134.15 5902
2134.59 5792
2135.02 6000
2135.46 6029
2135.89 6032
2136.33 6451
2136.76 6234
2137.20 6132
2137.63 6080
2138.07 6117
2138.51 6065
2138.94 6138
2139.38 6090
2139.81 5975
2140.25 5846
2140.69 5862
2141.12 5879
2141.56 5796
2141.99 5548
2142.43 5691
2142.87 5622
2143.30 5601
2143.74 5489
2144.18 5631
2144.61 5414
2145.05 5271
2145.48 5233
2145.92 5268
2146.36 5462
2146.79 5545
2147.23 5765
2147.67 5726
2148.10 5643
2148.54 5865
2148.98 5707
2149.41 5880
2149.85 6107
2150.29 5958
2150.73 6318
2151.16 6194
2151.60 6287
2152.04 6304
2152.47 6325
2152.91 6289
2153.35 6314
2153.79 6302
2154.22 6222
2154.66 6179
2155.10 6117
2155.54 6207
2155.97 6110
2156.41 5774
2156.85 5838
2157.29 5939
2157.72 5685
2158.16 5810
2158.60 5603
2159.04 5680
2159.48 5746
2159.91 5686
2160.35 5503
2160.79 5679
2161.23 5892
2161.67 5957
2162.10 5988
2162.54 5862
2162.98 5778
2163.42 5839
2163.86 5820
2164.30 6042
2164.73 5764
2165.17 5974
2165.61 5903
2166.05 5819
2166.49 5893
2166.93 6005
2167.37 5984
2167.80 5941
2168.24 5922
2168.68 5954
2169.12 6151
2169.56 6151
2170.00 5941
2170.44 6248
2170.88 6135
2171.32 6349
2171.75 6175
2172.19 6512
2172.63 6543
2173.07 6604
2173.51 6566
2173.95 6642
2174.39 6733
2174.83 7021
2175.27 7104
2175.71 7167
2176.15 7212
2176.59 7207
2177.03 6961
2177.47 6906
2177.91 6876
2178.35 6792
2178.79 6875
2179.23 6806
2179.67 6549
2180.11 6131
2180.55 6162
2180.99 6154
2181.43 6039
2181.87 6058
2182.31 6194
2182.75 5981
2183.19 6099
2183.63 6092
2184.07 5998
2184.51 5768
2184.95 5747
2185.39 5978
2185.83 5848
2186.27 5711
2186.71 5882
2187.15 6223
2187.59 6034
2188.03 6014
2188.48 6020
2188.92 6026
2189.36 6073
2189.80 6202
2190.24 6180
2190.68 6200
2191.12 6205
2191.56 6174
2192.00 6005
2192.45 5963
2192.89 5941
2193.33 6022
2193.77 6081
2194.21 6016
2194.65 6236
2195.09 6034
2195.53 6142
2195.98 6075
2196.42 6121
2196.86 6117
2197.30 6136
2197.74 6400
2198.19 6296
2198.63 5897
2199.07 5995
2199.51 6128
2199.95 6215
2200.39 6267
2200.84 6010
2201.28 5817
2201.72 5997
2202.16 5814
2202.61 5897
2203.05 5898
2203.49 5936
2203.93 5836
2204.38 5790
2204.82 5786
2205.26 5781
2205.70 6013
2206.15 6090
2206.59 5976
2207.03 6012
2207.47 5951
2207.92 6231
2208.36 6124
2208.80 6227
2209.25 6183
2209.69 6557
2210.13 6550
2210.57 6448
2211.02 6315
2211.46 5931
2211.90 6155
2212.35 6295
2212.79 6331
2213.23 6206
2213.68 6249
2214.12 6092
2214.56 6135
2215.01 6180
2215.45 6128
2215.89 5795
2216.34 5907
2216.78 6095
2217.23 5920
2217.67 5571
2218.11 5593
2218.56 5616
2219.00 5635
2219.44 5713
2219.89 5689
2220.33 5813
2220.78 5705
2221.22 5747
2221.67 5808
2222.11 5879
2222.55 5694
2223.00 5804
2223.44 6002
2223.89 5852
2224.33 5903
2224.78 6030
2225.22 5813
2225.66 5919
2226.11 5965
2226.55 6094
2227.00 6152
2227.44 6261
2227.89 6387
2228.33 6274
2228.78 6210
2229.22 6077
2229.67 6265
2230.11 6373
2230.56 6534
2231.00 6479
2231.45 6370
2231.89 6267
2232.34 6292
2232.78 6445
2233.23 6650
2233.67 6661
2234.12 6184
2234.57 6285
2235.01 6162
2235.46 6054
2235.90 6133
2236.35 6321
2236.79 6313
2237.24 6147
2237.69 6197
2238.13 6066
2238.58 6064
2239.02 6293
2239.47 6138
2239.91 5847
2240.36 5983
2240.81 5861
2241.25 5900
2241.70 5783
2242.15 5742
2242.59 5436
2243.04 5389
2243.48 5568
2243.93 5620
2244.38 5539
2244.82 5448
2245.27 5454
2245.72 5426
2246.16 5467
2246.61 5375
2247.06 5184
2247.50 5382
2247.95 5651
2248.40 5674
2248.84 5557
2249.29 5769
2249.74 5665
2250.19 5582
2250.63 5491
2251.08 5498
2251.53 5725
2251.97 5628
2252.42 5673
2252.87 5748
2253.32 5793
2253.76 5682
2254.21 5594
2254.66 5648
2255.11 5747
2255.55 5739
2256.00 5769
2256.45 5772
2256.90 5502
2257.34 5319
2257.79 5537
2258.24 5477
2258.69 5438
2259.14 5641
2259.58 5659
2260.03 5682
2260.48 5700
2260.93 5780
2261.38 5819
2261.82 5965
2262.27 6082
2262.72 5950
2263.17 6012
2263.62 6151
2264.07 6031
2264.51 6167
2264.96 6168
2265.41 6163
2265.86 6117
2266.31 6309
2266.76 6235
2267.21 6287
2267.65 6257
2268.10 6410
2268.55 6396
2269.00 6313
2269.45 6140
2269.90 6355
2270.35 6482
2270.80 6607
2271.25 6633
2271.69 6618
2272.14 6454
2272.59 6409
2273.04 6268
2273.49 6126
2273.94 5928
2274.39 5959
2274.84 5959
2275.29 6046
2275.74 5784
2276.19 5869
2276.64 5754
2277.09 5765
2277.54 5771
2277.99 5575
2278.44 5618
2278.89 5492
2279.34 5706
2279.79 5917
2280.24 5846
2280.69 5991
2281.14 6185
2281.59 6094
2282.04 6169
2282.49 5882
2282.94 6212
2283.39 6203
2283.84 5738
2284.29 5993
2284.74 6008
2285.19 5957
2285.64 5847
2286.09 5878
2286.54 5939
2286.99 5932
2287.44 6180
2287.89 6281
2288.35 6432
2288.80 6719
2289.25 7150
2289.70 7560
2290.15 7721
2290.60 8079
2291.05 8597
2291.50 8952
2291.95 8837
2292.40 8805
2292.86 9158
2293.31 8885
2293.76 8525
2294.21 8566
2294.66 8167
2295.11 7979
2295.56 7753
2296.02 7530
2296.47 7259
2296.92 6904
2297.37 6791
2297.82 6758
2298.27 6415
2298.73 6538
2299.18 6355
2299.63 6370
2300.08 6176
2300.53 6253
2300.99 5972
2301.44 5610
2301.89 5801
2302.34 5738
2302.79 5771
2303.25 5714
2303.70 5566
2304.15 5800
2304.60 5723
2305.06 5782
2305.51 5773
2305.96 5720
2306.41 5725
2306.87 5917
2307.32 5974
2307.77 6160
2308.22 6364
2308.68 6419
2309.13 6589
2309.58 6684
2310.04 6734
2310.49 6902
2310.94 6921
2311.40 7046
2311.85 6913
2312.30 6661
2312.75 6639
2313.21 6596
2313.66 6251
2314.11 6257
2314.57 6101
2315.02 6006
2315.47 5914
2315.93 5947
2316.38 6034
2316.84 5832
2317.29 5939
2317.74 6140
2318.20 6030
2318.65 6188
2319.10 6138
2319.56 6107
2320.01 6256
2320.47 6475
2320.92 6392
2321.37 6332
2321.83 6277
2322.28 6243
2322.74 6200
2323.19 6173
2323.65 6081
2324.10 6081
2324.55 6308
2325.01 6488
2325.46 6418
2325.92 6504
2326.37 6495
2326.83 6452
2327.28 6579
2327.74 6549
2328.19 6648
2328.65 6453
2329.10 6671
2329.55 6821
2330.01 6938
2330.46 6919
2330.92 7012
2331.37 7012
2331.83 7095
2332.28 6899
2332.74 6623
2333.20 6568
2333.65 6290
2334.11 6210
2334.56 5936
2335.02 5818
2335.47 5883
2335.93 5823
2336.38 6017
2336.84 6031
2337.29 5981
2337.75 6047
2338.21 6334
2338.66 6212
2339.12 6046
2339.57 6169
2340.03 6076
2340.48 6209
2340.94 6377
2341.40 6483
2341.85 6383
2342.31 6284
2342.76 6116
2343.22 6265
2343.68 6017
2344.13 6033
2344.59 6053
2345.05 6245
2345.50 6106
2345.96 6214
2346.42 6537
2346.87 6441
2347.33 6525
2347.79 6304
2348.24 6193
2348.70 6197
2349.16 6227
2349.61 6151
2350.07 6380
2350.53 6367
2350.98 6246
2351.44 6186
2351.90 6066
2352.35 6312
2352.81 6030
2353.27 6050
2353.73 6068
2354.18 6158
2354.64 6132
2355.10 6145
2355.56 6153
2356.01 6063
2356.47 6113
2356.93 6077
2357.39 5884
2357.84 5815
2358.30 5943
2358.76 6142
2359.22 6070
2359.67 6006
2360.13 6182
2360.59 6267
2361.05 6052
2361.51 6023
2361.96 6053
2362.42 6211
2362.88 6218
2363.34 5881
2363.80 5834
2364.25 5955
2364.71 5834
2365.17 5734
2365.63 5722
2366.09 5897
2366.55 6135
2367.00 6267
2367.46 6378
2367.92 6283
2368.38 6310
2368.84 6269
2369.30 6530
2369.76 6099
2370.22 6069
2370.67 6287
2371.13 6155
2371.59 6091
2372.05 5986
2372.51 6040
2372.97 5865
2373.43 5775
2373.89 5865
2374.35 5983
2374.81 6085
2375.27 6046
2375.72 5932
2376.18 5951
2376.64 6082
2377.10 6144
2377.56 5953
2378.02 5729
2378.48 5763
2378.94 5874
2379.40 5882
2379.86 5904
2380.32 6093
2380.78 5954
2381.24 5941
2381.70 6040
2382.16 6017
2382.62 6020
2383.08 5972
2383.54 5973
2384.00 6015
2384.46 5967
2384.92 5885
2385.38 5985
2385.84 5943
2386.30 5958
2386.76 5829
2387.22 5869
2387.68 5908
2388.14 5774
2388.60 5883
2389.06 5835
2389.53 5890
2389.99 5966
2390.45 6007
2390.91 5994
2391.37 5869
2391.83 5872
2392.29 6040
2392.75 5869
2393.21 5676
2393.67 5694
2394.13 5878
2394.60 5910
2395.06 5718
2395.52 5753
2395.98 5602
2396.44 5496
2396.90 5496
2397.36 5371
2397.83 5674
2398.29 5786
2398.75 5670
2399.21 5360
2399.67 5530
2400.13 5498
2400.60 5408
2401.06 5469
2401.52 5368
2401.98 5404
2402.44 5452
2402.90 5342
2403.37 5487
2403.83 5427
2404.29 5297
2404.75 5603
2405.22 5718
2405.68 5461
2406.14 5340
2406.60 5645
2407.06 5663
2407.53 5546
2407.99 5644
2408.45 5595
2408.91 5722
2409.38 5518
2409.84 5567
2410.30 5582
2410.77 5658
2411.23 5592
2411.69 5689
2412.15 5455
2412.62 5431
2413.08 5468
2413.54 5810
2414.01 5724
2414.47 5861
2414.93 5538
2415.39 5786
2415.86 6091
2416.32 6242
2416.78 6783
2417.25 6822
2417.71 6842
2418.17 7154
2418.64 7401
2419.10 7472
2419.57 7734
2420.03 7774
2420.49 7854
2420.96 7779
2421.42 7982
2421.88 7603
2422.35 7193
2422.81 7069
2423.28 6950
2423.74 6876
2424.20 6879
2424.67 6628
2425.13 6360
2425.60 6256
2426.06 6027
2426.52 5960
2426.99 6038
2427.45 5933
2427.92 5809
2428.38 5797
2428.85 5742
2429.31 5631
2429.78 5843
2430.24 5801
2430.70 5924
2431.17 5812
2431.63 5753
2432.10 5963
2432.56 5635
2433.03 6049
2433.49 5995
2433.96 5989
2434.42 5866
2434.89 5888
2435.35 6356
2435.82 6368
2436.28 6242
2436.75 6299
2437.21 6109
2437.68 6224
2438.15 6185
2438.61 6355
2439.08 6462
2439.54 6453
2440.01 6594
2440.47 6542
2440.94 6685
2441.40 6840
2441.87 6593
2442.34 6418
2442.80 6282
2443.27 6395
2443.73 6287
2444.20 5990
2444.66 5838
2445.13 5928
2445.60 5826
2446.06 5780
2446.53 5468
2447.00 5675
2447.46 5603
2447.93 5321
2448.39 5284
2448.86 5438
2449.33 5567
2449.79 5436
2450.26 5499
2450.73 5383
2451.19 5259
2451.66 5334
2452.13 5208
2452.59 5320
2453.06 5375
2453.53 5498
2453.99 5685
2454.46 5528
2454.93 5829
2455.39 5753
2455.86 5654
2456.33 5742
2456.80 5702
2457.26 5909
2457.73 5722
2458.20 5691
2458.66 5931
2459.13 5886
2459.60 5713
2460.07 5630
2460.53 5732
2461.00 5535
2461.47 5777
2461.94 5537
2462.41 5605
2462.87 5512
2463.34 5336
2463.81 5608
2464.28 5650
2464.74 5736
2465.21 5659
2465.68 5712
2466.15 5748
2466.62 5781
2467.08 5740
2467.55 5669
2468.02 5694
2468.49 5571
2468.96 5836
2469.43 5679
2469.89 5652
2470.36 5743
2470.83 5593
2471.30 5621
2471.77 5497
2472.24 5487
2472.71 5417
2473.17 5596
2473.64 5334
2474.11 5474
2474.58 5439
2475.05 5238
2475.52 5288
2475.99 5395
2476.46 5301
2476.92 5452
2477.39 5555
2477.86 5521
2478.33 5524
2478.80 5820
2479.27 5998
2479.74 5995
2480.21 6201
2480.68 6102
2481.15 6207
2481.62 6358
2482.09 6508
2482.56 6177
2483.03 6147
2483.50 5794
2483.97 5783
2484.44 5720
2484.91 5576
2485.38 5643
2485.85 5748
2486.32 5767
2486.79 5797
2487.26 5763
2487.73 5789
2488.20 5770
2488.67 5662
2489.14 5433
2489.61 5454
2490.08 5601
2490.55 5833
2491.02 5884
2491.49 5877
2491.96 5988
2492.43 5920
2492.90 5860
2493.37 5992
2493.84 6454
2494.31 6270
2494.78 6386
2495.25 6462
2495.72 6449
2496.19 6552
2496.67 6419
2497.14 6082
2497.61 6091
2498.08 6279
2498.55 5823
2499.02 5605
2499.49 5472
2499.96 5457
2500.43 5392
2500.91 5328
2501.38 5260
2501.85 5273
2502.32 5157
2502.79 5098
2503.26 5059
2503.73 5156
2504.21 5174
2504.68 5354
2505.15 5250
2505.62 5539
2506.09 5539
2506.56 5601
2507.04 5977
2507.51 5999
2507.98 6146
2508.45 6197
2508.92 6296
2509.40 6380
2509.87 6265
2510.34 6430
2510.81 6485
2511.29 6723
2511.76 6494
2512.23 6466
2512.70 6391
2513.18 6328
2513.65 6394
2514.12 6192
2514.59 5887
2515.07 5877
2515.54 5877
2516.01 6094
2516.48 5754
2516.96 5640
2517.43 5584
2517.90 5769
2518.38 5781
2518.85 5662
2519.32 5712
2519.79 5889
2520.27 5768
2520.74 5816
2521.21 5965
2521.69 5720
2522.16 5645
2522.63 5711
2523.11 5620
2523.58 5530
2524.05 5549
2524.53 5479
2525.00 5213
2525.48 5222
2525.95 5467
2526.42 5497
2526.90 5523
2527.37 5532
2527.84 5404
2528.32 5560
2528.79 5564
2529.27 5436
2529.74 5555
2530.21 5527
2530.69 5545
2531.16 5631
2531.64 5597
2532.11 5451
2532.59 5574
2533.06 5699
2533.53 5863
2534.01 5671
2534.48 5725
2534.96 5579
2535.43 5693
2535.91 5680
2536.38 5728
2536.86 5609
2537.33 5696
2537.81 5696
2538.28 5836
2538.76 5772
2539.23 5719
2539.71 5827
2540.18 5939
2540.66 5917
2541.13 5934
2541.61 6138
2542.08 5995
2542.56 6178
2543.03 6198
2543.51 6184
2543.98 6177
2544.46 5990
2544.93 5932
2545.41 6219
2545.88 6371
2546.36 6263
2546.84 6372
2547.31 6358
2547.79 6490
2548.26 6789
2548.74 6731
2549.21 6781
2549.69 6808
2550.17 6810
2550.64 6876
2551.12 6833
2551.59 6820
2552.07 6647
2552.55 6392
2553.02 6320
2553.50 6342
2553.97 6461
2554.45 6693
2554.93 6590
2555.40 6697
2555.88 6538
2556.36 6322
2556.83 6354
2557.31 6257
2557.79 6172
2558.26 6254
2558.74 5992
2559.22 6016
2559.69 5884
2560.17 5785
2560.65 5728
2561.12 5725
2561.60 5632
2562.08 5634
2562.56 5370
2563.03 5556
2563.51 5619
2563.99 5301
2564.46 5366
2564.94 5162
2565.42 5414
2565.90 5274
2566.37 5279
2566.85 5375
2567.33 5306
2567.81 5403
2568.28 5328
2568.76 5395
2569.24 5480
2569.72 5342
2570.20 5416
2570.67 5434
2571.15 5324
2571.63 5421
2572.11 5325
2572.59 5499
2573.06 5631
2573.54 5432
2574.02 5596
2574.50 5530
2574.98 5420
2575.45 5416
2575.93 5369
2576.41 5390
2576.89 5483
2577.37 5449
2577.85 5298
2578.33 5246
2578.80 5297
2579.28 5378
2579.76 5352
2580.24 5390
2580.72 5401
2581.20 5555
2581.68 5522
2582.16 5459
2582.63 5424
2583.11 5313
2583.59 5416
2584.07 5428
2584.55 5420
2585.03 5290
2585.51 5420
2585.99 5386
2586.47 5588
2586.95 5400
2587.43 5472
2587.91 5464
2588.39 5401
2588.87 5401
2589.35 5735
2589.82 5652
2590.30 5478
2590.78 5772
2591.26 5575
2591.74 5624
2592.22 5591
2592.70 5731
2593.18 5678
2593.66 5586
2594.14 5659
2594.62 5665
2595.10 5694
2595.58 5755
2596.06 5637
2596.54 5693
2597.02 5816
2597.51 5559
2597.99 5521
2598.47 5500
2598.95 5320
2599.43 5338
2599.91 5204
2600.39 5261
2600.87 5369
2601.35 5163
2601.83 5135
2602.31 5316
2602.79 5354
2603.27 5349
2603.75 5165
2604.23 5245
2604.72 5451
2605.20 5534
2605.68 5400
2606.16 5307
2606.64 5215
2607.12 5383
2607.60 5504
2608.08 5537
2608.57 5747
2609.05 5902
2609.53 5831
2610.01 5670
2610.49 5828
2610.97 5784
2611.45 5828
2611.94 5779
2612.42 5737
2612.90 5526
2613.38 5618
2613.86 5770
2614.35 5744
2614.83 5692
2615.31 5589
2615.79 5714
2616.27 5752
2616.76 5710
2617.24 5731
2617.72 5624
2618.20 5788
2618.68 5665
2619.17 5818
2619.65 5699
2620.13 5850
2620.61 5793
2621.10 5578
2621.58 5539
2622.06 5459
2622.54 5656
2623.03 5633
2623.51 5472
2623.99 5508
2624.48 5424
2624.96 5596
2625.44 5543
2625.92 5594
2626.41 5424
2626.89 5279
2627.37 5449
2627.86 5552
2628.34 5431
2628.82 5305
2629.31 5194
2629.79 5261
2630.27 5356
2630.76 5322
2631.24 5464
2631.72 5606
2632.21 5660
2632.69 5616
2633.17 5625
2633.66 5480
2634.14 5428
2634.63 5379
2635.11 5493
2635.59 5367
2636.08 5340
2636.56 5381
2637.05 5383
2637.53 5099
2638.01 5324
2638.50 5288
2638.98 5270
2639.47 5551
2639.95 5631
2640.43 5582
2640.92 5675
2641.40 5545
2641.89 5598
2642.37 5665
2642.86 5779
2643.34 5704
2643.83 5589
2644.31 5600
2644.80 5635
2645.28 5527
2645.77 5583
2646.25 5340
2646.74 5469
2647.22 5465
2647.70 5435
2648.19 5382
2648.68 5518
2649.16 5516
2649.65 5302
2650.13 5405
2650.62 5261
2651.10 5500
2651.59 5430
2652.07 5279
2652.56 5282
2653.04 5285
2653.53 5358
2654.01 5507
2654.50 5558
2654.99 5395
2655.47 5399
2655.96 5495
2656.44 5585
2656.93 5547
2657.41 5574
2657.90 5519
2658.39 5447
2658.87 5482
2659.36 5514
2659.84 5488
2660.33 5437
2660.82 5411
2661.30 5541
2661.79 5799
2662.28 5541
2662.76 5581
2663.25 5706
2663.73 5485
2664.22 5507
2664.71 5418
2665.19 5407
2665.68 5494
2666.17 5325
2666.65 5391
2667.14 5419
2667.63 5424
2668.11 5504
2668.60 5453
2669.09 5468
2669.58 5224
2670.06 5190
2670.55 5275
2671.04 5484
2671.52 5617
2672.01 5832
2672.50 5809
2672.99 5988
2673.47 6426
2673.96 6543
2674.45 6623
2674.94 6849
2675.42 6815
2675.91 6836
2676.40 7102
2676.89 6834
2677.37 6603
2677.86 6606
2678.35 6518
2678.84 6215
2679.32 6178
2679.81 6165
2680.30 6248
2680.79 6047
2681.28 6142
2681.76 6124
2682.25 5892
2682.74 5868
2683.23 5922
2683.72 5790
2684.21 5858
2684.69 5951
2685.18 5928
2685.67 5776
2686.16 5752
2686.65 5572
2687.14 5622
2687.63 5594
2688.11 5528
2688.60 5422
2689.09 5350
2689.58 5418
2690.07 5200
2690.56 5129
2691.05 5379
2691.54 5257
2692.02 5222
2692.51 5356
2693.00 5418
2693.49 5416
2693.98 5396
2694.47 5425
2694.96 5460
2695.45 5586
2695.94 5565
2696.43 5444
2696.92 5249
2697.41 5621
2697.90 5572
2698.39 5674
2698.88 5720
2699.37 5618
2699.86 5873
2700.35 5741
2700.84 5800
2701.32 5837
2701.81 5917
2702.30 6074
2702.79 6038
2703.28 5699
2703.77 5830
2704.27 5889
2704.76 5875
2705.25 5822
2705.74 5701
2706.23 5498
2706.72 5534
2707.21 5482
2707.70 5310
2708.19 5328
2708.68 5262
2709.17 5313
2709.66 5137
2710.15 5244
2710.64 5403
2711.13 5316
2711.62 5091
2712.11 5267
2712.60 5225
2713.10 5247
2713.59 5220
2714.08 5025
2714.57 5186
2715.06 5162
2715.55 5382
2716.04 5259
2716.53 5161
2717.02 5033
2717.52 5299
2718.01 4980
2718.50 4910
2718.99 4989
2719.48 4982
2719.97 5185
2720.46 5404
2720.96 5351
2721.45 5381
2721.94 5660
2722.43 5765
2722.92 5758
2723.42 5546
2723.91 5627
2724.40 5553
2724.89 5419
2725.38 5468
2725.88 5520
2726.37 5349
2726.86 5144
2727.35 5178
2727.84 5260
2728.34 5374
2728.83 5256
2729.32 5219
2729.81 5319
2730.31 5546
2730.80 5453
2731.29 5318
2731.78 5396
2732.28 5284
2732.77 5345
2733.26 5321
2733.76 5331
2734.25 5405
2734.74 5304
2735.23 5540
2735.73 5723
2736.22 5632
2736.71 5609
2737.21 5503
2737.70 5611
2738.19 5738
2738.69 5647
2739.18 5480
2739.67 5625
2740.17 5580
2740.66 5397
2741.15 5464
2741.65 5492
2742.14 5435
2742.63 5445
2743.13 5296
2743.62 5180
2744.11 5097
2744.61 4912
2745.10 5033
2745.60 4997
2746.09 5073
2746.58 5186
2747.08 5197
2747.57 5227
2748.07 5141
2748.56 5115
2749.05 5221
2749.55 5152
2750.04 4952
2750.54 5032
2751.03 5081
2751.53 5142
2752.02 5298
2752.52 5251
2753.01 5204
2753.50 5340
2754.00 5162
2754.49 5034
2754.99 4946
2755.48 5020
2755.98 5188
2756.47 5254
2756.97 5134
2757.46 5249
2757.96 5175
2758.45 4957
2758.95 5148
2759.44 5223
2759.94 5159
2760.43 5020
2760.93 4996
2761.42 5064
2761.92 4951
2762.42 5092
2762.91 5082
2763.41 5077
2763.90 5074
2764.40 5165
2764.89 5035
2765.39 4995
2765.88 5101
2766.38 5019
2766.88 5169
2767.37 5009
2767.87 5186
2768.36 5350
2768.86 5285
2769.36 5452
2769.85 5458
2770.35 5303
2770.84 5329
2771.34 5348
2771.84 5549
2772.33 5719
2772.83 5786
2773.33 5631
2773.82 5711
2774.32 5828
2774.81 5775
2775.31 5970
2775.81 6338
2776.30 6098
2776.80 6093
2777.30 6019
2777.79 6104
2778.29 6007
2778.79 5892
2779.29 5731
2779.78 5707
2780.28 5701
2780.78 5811
2781.27 5965
2781.77 5806
2782.27 5511
2782.76 5432
2783.26 5304
2783.76 5472
2784.26 5588
2784.75 5339
2785.25 5378
2785.75 5490
2786.25 5133
2786.74 5018
2787.24 5043
2787.74 5223
2788.24 5217
2788.73 5202
2789.23 5203
2789.73 5042
2790.23 5114
2790.73 5036
2791.22 5014
2791.72 5037
2792.22 5099
2792.72 5215
2793.22 5322
2793.71 5174
2794.21 5154
2794.71 5330
2795.21 5379
2795.71 5507
2796.21 5441
2796.71 5736
2797.20 6097
2797.70 6270
2798.20 6293
2798.70 6169
2799.20 6131
2799.70 6091
2800.20 6117
2800.69 6130
2801.19 5747
2801.69 5730
2802.19 5710
2802.69 5501
2803.19 5697
2803.69 5915
2804.19 5841
2804.69 5926
2805.19 6167
2805.69 6169
2806.18 6198
2806.68 6532
2807.18 6743
2807.68 7101
2808.18 7325
2808.68 7582
2809.18 7567
2809.68 7648
2810.18 7487
2810.68 7112
2811.18 6797
2811.68 6788
2812.18 6715
2812.68 6397
2813.18 6209
2813.68 5829
2814.18 5909
2814.68 5776
2815.18 5516
2815.68 5563
2816.18 5525
2816.68 5579
2817.18 5840
2817.68 5681
2818.18 5612
2818.68 5660
2819.18 5818
2819.68 5840
2820.18 5644
2820.68 6026
2821.18 5903
2821.69 5729
2822.19 5881
2822.69 5900
2823.19 5903
2823.69 5824
2824.19 5618
2824.69 5499
2825.19 5380
2825.69 5463
2826.19 5438
2826.69 5210
2827.20 5427
2827.70 5410
2828.20 5469
2828.70 5403
2829.20 5281
2829.70 5279
2830.20 5432
2830.71 5300
2831.21 5141
2831.71 5262
2832.21 5313
2832.71 5317
2833.21 5161
2833.72 5286
2834.22 5430
2834.72 5378
2835.22 5551
2835.72 5462
2836.23 5516
2836.73 5516
2837.23 5375
2837.73 5569
2838.23 5576
2838.74 5416
2839.24 5494
2839.74 5383
2840.24 5160
2840.74 5170
2841.25 5332
2841.75 5259
2842.25 5261
2842.75 5365
2843.26 5368
2843.76 5243
2844.26 5296
2844.77 5470
2845.27 5593
2845.77 5479
2846.27 5699
2846.78 5659
2847.28 5757
2847.78 5780
2848.29 5701
2848.79 6037
2849.29 6158
2849.80 6085
2850.30 6001
2850.80 5887
2851.31 5688
2851.81 5574
2852.31 5490
2852.82 5344
2853.32 5338
2853.82 5188
2854.33 5048
2854.83 5025
2855.33 5143
2855.84 5160
2856.34 5201
2856.84 5200
2857.35 5079
2857.85 5126
2858.36 5324
2858.86 5377
2859.36 5283
2859.87 5363
2860.37 5404
2860.88 5432
2861.38 5619
2861.89 5597
2862.39 5544
2862.89 5272
2863.40 5434
2863.90 5366
2864.41 5269
2864.91 5059
2865.42 5390
2865.92 5270
2866.43 5113
2866.93 4906
2867.44 4830
2867.94 5180
2868.44 5190
2868.95 5086
2869.45 5252
2869.96 5171
2870.46 5357
2870.97 5272
2871.47 5171
2871.98 5249
2872.49 5548
2872.99 5517
2873.50 5447
2874.00 5564
2874.51 5278
2875.01 5445
2875.52 5511
2876.02 5516
2876.53 5499
2877.03 5471
2877.54 5378
2878.05 5408
2878.55 5519
2879.06 5220
2879.56 5300
2880.07 5374
2880.57 5477
2881.08 5398
2881.59 5581
2882.09 5516
2882.60 5611
2883.10 5556
2883.61 5589
2884.12 5688
2884.62 5963
2885.13 6081
2885.64 6044
2886.14 6232
2886.65 6180
2887.16 6467
2887.66 6724
2888.17 6757
2888.67 6949
2889.18 6973
2889.69 6841
2890.20 6940
2890.70 6701
2891.21 6435
2891.72 6528
2892.22 6344
2892.73 6090
2893.24 5953
2893.74 6056
2894.25 6175
2894.76 6349
2895.27 6393
2895.77 6512
2896.28 6461
2896.79 6653
2897.29 6513
2897.80 6469
2898.31 6642
2898.82 6715
2899.32 6581
2899.83 6771
2900.34 6629
2900.85 6514
2901.35 6513
2901.86 6449
2902.37 6727
2902.88 6634
2903.39 6580
2903.89 6811
2904.40 6614
2904.91 6558
2905.42 6401
2905.93 6427
2906.43 6146
2906.94 6039
2907.45 5994
2907.96 5877
2908.47 5916
2908.98 5751
2909.48 5621
2909.99 5509
2910.50 5351
2911.01 5398
2911.52 5461
2912.03 5366
2912.54 5370
2913.05 5360
2913.55 5243
2914.06 5424
2914.57 5128
2915.08 5378
2915.59 5549
2916.10 5534
2916.61 5337
2917.12 5466
2917.63 5299
2918.14 5338
2918.64 5475
2919.15 5366
2919.66 5190
2920.17 5156
2920.68 5206
2921.19 5354
2921.70 5477
2922.21 5568
2922.72 5338
2923.23 5593
2923.74 5891
2924.25 5980
2924.76 6077
2925.27 6102
2925.78 6266
2926.29 6357
2926.80 6306
2927.31 6346
2927.82 6385
2928.33 6274
2928.84 6167
2929.35 5971
2929.86 5687
2930.37 5674
2930.88 5529
2931.39 5434
2931.90 5365
2932.41 5255
2932.92 5151
2933.43 5215
2933.94 5234
2934.45 5463
2934.96 5472
2935.47 5522
2935.99 5654
2936.50 5681
2937.01 5818
2937.52 5664
2938.03 5591
2938.54 5657
2939.05 5618
2939.56 5441
2940.07 5492
2940.58 5498
2941.10 5509
2941.61 5279
2942.12 5443
2942.63 5564
2943.14 5470
2943.65 5719
2944.16 5849
2944.67 5834
2945.19 6078
2945.70 6031
2946.21 6369
2946.72 6394
2947.23 6543
2947.74 6402
2948.26 6461
2948.77 6372
2949.28 6338
2949.79 6285
2950.30 6076
2950.82 5812
2951.33 5902
2951.84 5939
2952.35 5640
2952.87 5616
2953.38 5415
2953.89 5159
2954.40 5072
2954.91 5211
2955.43 5282
2955.94 5093
2956.45 5049
2956.96 5029
2957.48 5164
2957.99 5104
2958.50 5150
2959.02 5376
2959.53 5430
2960.04 5476
2960.55 5597
2961.07 5700
2961.58 5816
2962.09 5912
2962.61 6047
2963.12 5940
2963.63 6161
2964.15 5976
2964.66 6016
2965.17 6089
2965.69 5963
2966.20 5670
2966.71 5674
2967.23 5591
2967.74 5516
2968.25 5517
2968.77 5309
2969.28 5265
2969.79 5313
2970.31 5451
2970.82 5255
2971.34 5354
2971.85 5343
2972.36 5341
2972.88 5357
2973.39 5406
2973.90 5493
2974.42 5315
2974.93 5387
2975.45 5265
2975.96 5268
2976.48 5272
2976.99 5382
2977.50 5336
2978.02 5265
2978.53 5538
2979.05 5281
2979.56 5199
2980.08 5066
2980.59 5335
2981.11 5258
2981.62 5388
2982.14 5598
2982.65 5479
2983.17 5638
2983.68 5592
2984.20 5958
2984.71 5764
2985.23 5889
2985.74 6041
2986.26 6337
2986.77 6097
2987.29 6074
2987.80 6475
2988.32 6350
2988.83 6353
2989.35 6305
2989.86 6225
2990.38 6298
2990.89 6125
2991.41 6237
2991.92 6191
2992.44 6396
2992.96 6601
2993.47 6518
2993.99 6536
2994.50 6560
2995.02 6839
2995.54 6922
2996.05 7161
2996.57 7328
2997.08 7564
2997.60 7600
2998.12 7754
2998.63 7818
2999.15 7949
2999.66 7842
3000.18 7754
3000.70 7722
3001.21 7833
3001.73 7778
3002.25 8120
3002.76 8403
3003.28 8996
3003.80 9937
3004.31 10508
3004.83 11142
3005.35 12246
3005.86 12887
3006.38 13133
3006.90 12866
3007.41 12354
3007.93 11687
3008.45 10861
3008.96 10133
3009.48 9211
3010.00 8173
3010.52 7704
3011.03 7041
3011.55 6716
3012.07 6449
3012.59 6311
3013.10 6405
3013.62 6219
3014.14 6394
3014.66 6351
3015.17 6391
3015.69 6569
3016.21 6602
3016.73 6621
3017.24 6777
3017.76 6889
3018.28 6762
3018.80 6596
3019.32 6737
3019.83 6642
3020.35 6658
3020.87 6580
3021.39 6604
3021.91 6396
3022.42 6578
3022.94 6501
3023.46 6526
3023.98 6633
3024.50 6895
3025.02 6822
3025.54 6785
3026.05 6997
3026.57 6835
3027.09 6634
3027.61 6674
3028.13 6473
3028.65 6185
3029.17 6162
3029.68 6098
3030.20 5969
3030.72 5882
3031.24 5858
3031.76 5740
3032.28 5806
3032.80 6056
3033.32 6057
3033.84 5919
3034.36 6070
3034.88 5940
3035.40 5847
3035.91 5874
3036.43 5751
3036.95 5924
3037.47 5635
3037.99 5648
3038.51 5845
3039.03 5775
3039.55 5708
3040.07 5421
3040.59 5508
3041.11 5376
3041.63 5406
3042.15 5251
3042.67 5408
3043.19 5586
3043.71 5562
3044.23 5666
3044.75 5617
3045.27 5612
3045.79 5646
3046.31 5575
3046.83 5486
3047.35 5571
3047.87 5481
3048.39 5476
3048.91 5705
3049.43 5386
3049.96 5360
3050.48 5525
3051.00 5335
3051.52 5370
3052.04 5465
3052.56 5311
3053.08 5157
3053.60 5190
3054.12 5181
3054.64 5220
3055.16 5286
3055.68 5193
3056.21 5339
3056.73 5432
3057.25 5370
3057.77 5364
3058.29 5369
3058.81 5310
3059.33 5464
3059.86 5564
3060.38 5275
3060.90 5425
3061.42 5316
3061.94 5355
3062.46 5184
3062.98 5229
3063.51 5421
3064.03 5444
3064.55 5438
3065.07 5721
3065.59 5641
3066.12 5722
3066.64 5759
3067.16 5708
3067.68 5844
3068.20 5983
3068.73 5643
3069.25 5742
3069.77 5601
3070.29 5641
3070.82 5769
3071.34 5781
3071.86 5709
3072.38 5870
3072.91 5705
3073.43 5684
3073.95 5564
3074.47 5606
3075.00 5822
3075.52 5829
3076.04 5614
3076.56 5705
3077.09 5951
3077.61 6207
3078.13 6226
3078.66 6323
3079.18 6385
3079.70 6484
3080.23 6614
3080.75 6721
3081.27 7010
3081.80 7210
3082.32 7089
3082.84 6986
3083.37 7182
3083.89 7430
3084.41 7380
3084.94 7455
3085.46 7151
3085.98 7084
3086.51 7182
3087.03 6931
3087.56 6959
3088.08 7007
3088.60 6735
3089.13 6623
3089.65 6518
3090.18 6367
3090.70 6381
3091.22 6123
3091.75 6144
3092.27 5987
3092.80 6222
3093.32 6202
3093.84 6136
3094.37 6269
3094.89 6606
3095.42 6791
3095.94 6989
3096.47 7099
3096.99 7124
3097.52 7501
3098.04 7592
3098.57 7592
3099.09 7477
3099.62 7998
3100.14 8565
3100.67 9374
3101.19 10621
3101.72 12359
3102.24 13825
3102.77 15199
3103.29 17098
3103.82 17872
3104.34 18691
3104.87 18589
3105.39 18164
3105.92 16538
3106.44 14939
3106.97 13663
3107.49 11988
3108.02 10316
3108.54 9127
3109.07 8254
3109.60 7787
3110.12 7589
3110.65 7200
3111.17 7056
3111.70 6629
3112.22 6623
3112.75 6702
3113.28 6831
3113.80 6778
3114.33 6422
3114.85 6493
3115.38 6493
3115.91 6189
3116.43 6039
3116.96 6171
3117.49 5959
3118.01 5912
3118.54 5662
3119.07 5716
3119.59 5716
3120.12 5972
3120.64 6042
3121.17 6392
3121.70 6512
3122.23 6596
3122.75 6776
3123.28 7033
3123.81 6777
3124.33 6684
3124.86 6594
3125.39 6472
3125.91 6369
3126.44 6111
3126.97 5928
3127.49 5945
3128.02 5902
3128.55 6033
3129.08 5701
3129.60 5704
3130.13 5884
3130.66 5672
3131.19 5618
3131.71 5581
3132.24 5651
3132.77 5475
3133.30 5607
3133.82 5632
3134.35 5249
3134.88 5379
3135.41 5489
3135.94 5694
3136.46 5612
3136.99 5508
3137.52 5556
3138.05 5480
3138.58 5445
3139.10 5518
3139.63 5560
3140.16 5515
3140.69 5436
3141.22 5485
3141.75 5549
3142.27 5528
3142.80 5464
3143.33 5437
3143.86 5706
3144.39 5604
3144.92 5523
3145.45 5462
3145.97 5709
3146.50 5887
3147.03 6074
3147.56 6251
3148.09 6565
3148.62 6642
3149.15 6703
3149.68 6643
3150.21 6464
3150.74 6371
3151.26 6405
3151.79 6402
3152.32 6220
3152.85 6151
3153.38 5939
3153.91 5877
3154.44 5816
3154.97 5649
3155.50 5810
3156.03 5860
3156.56 5704
3157.09 5557
3157.62 5764
3158.15 5617
3158.68 5592
3159.21 5677
3159.74 5408
3160.27 5543
3160.80 5764
3161.33 5767
3161.86 5664
3162.39 5754
3162.92 5358
3163.45 5253
3163.98 5466
3164.51 5453
3165.04 5405
3165.57 5402
3166.10 5339
3166.63 5316
3167.16 5156
3167.69 5237
3168.22 5243
3168.75 5276
3169.28 5330
3169.81 5281
3170.35 5081
3170.88 5157
3171.41 5235
3171.94 5075
3172.47 5285
3173.00 5364
3173.53 5502
3174.06 5443
3174.59 5564
3175.12 5610
3175.66 5686
3176.19 5753
3176.72 5758
3177.25 5828
3177.78 6129
3178.31 5995
3178.84 5844
3179.38 5776
3179.91 5809
3180.44 5717
3180.97 5594
3181.50 5555
3182.03 5491
3182.57 5397
3183.10 5365
3183.63 5307
3184.16 5286
3184.69 5341
3185.23 5260
3185.76 5458
3186.29 5219
3186.82 5214
3187.35 5172
3187.89 5351
3188.42 5411
3188.95 5468
3189.48 5615
3190.02 5427
3190.55 5364
3191.08 5318
3191.61 5084
3192.15 5062
3192.68 5070
3193.21 5299
3193.74 5282
3194.28 5066
3194.81 5097
3195.34 5125
3195.88 5158
3196.41 5313
3196.94 5326
3197.48 5059
3198.01 5067
3198.54 5175
3199.07 5307
3199.61 5291
3200.14 5545
3200.67 5636
3201.21 5681
3201.74 5777
3202.27 5850
3202.81 5783
3203.34 5921
3203.88 5983
3204.41 5937
3204.94 5932
3205.48 5874
3206.01 5716
3206.54 5789
3207.08 5729
3207.61 5780
3208.15 5924
3208.68 5906
3209.21 5875
3209.75 6120
3210.28 6236
3210.82 6469
3211.35 6352
3211.88 6244
3212.42 6274
3212.95 6234
3213.49 6431
3214.02 6368
3214.56 6425
3215.09 6274
3215.63 5951
3216.16 5930
3216.70 6023
3217.23 5957
3217.76 5907
3218.30 5911
3218.83 5749
3219.37 5674
3219.90 5877
3220.44 5699
3220.97 5814
3221.51 5891
3222.04 5899
3222.58 5883
3223.11 5883
3223.65 6219
3224.19 6309
3224.72 6185
3225.26 6442
3225.79 6312
3226.33 6347
3226.86 6441
3227.40 6097
3227.93 6104
3228.47 6246
3229.00 5930
3229.54 5753
3230.08 5720
3230.61 5567
3231.15 5579
3231.68 5583
3232.22 5787
3232.76 5784
3233.29 5594
3233.83 5696
3234.36 5688
3234.90 5831
3235.44 6078
3235.97 6036
3236.51 6229
3237.05 6455
3237.58 6653
3238.12 6695
3238.66 6455
3239.19 6563
3239.73 6703
3240.26 6857
3240.80 6555
3241.34 6715
3241.88 6818
3242.41 6309
3242.95 6437
3243.49 6522
3244.02 6451
3244.56 6433
3245.10 6399
3245.63 6435
3246.17 6300
3246.71 6224
3247.25 6255
3247.78 6349
3248.32 6445
3248.86 6394
3249.39 6300
3249.93 6378
3250.47 6387
3251.01 6480
3251.54 6696
3252.08 6735
3252.62 6808
3253.16 6746
3253.70 6849
3254.23 7106
3254.77 7295
3255.31 7187
3255.85 7390
3256.38 7653
3256.92 7672
3257.46 7843
3258.00 7785
3258.54 8154
3259.08 8372
3259.61 8420
3260.15 8776
3260.69 9143
3261.23 9974
3261.77 10361
3262.31 10764
3262.84 11418
3263.38 12215
3263.92 12639
3264.46 12926
3265.00 13401
3265.54 13712
3266.08 14182
3266.61 14137
3267.15 14855
3267.69 14913
3268.23 14651
3268.77 14189
3269.31 14047
3269.85 12868
3270.39 12114
3270.93 11261
3271.47 9935
3272.01 9178
3272.54 8736
3273.08 8093
3273.62 7521
3274.16 7346
3274.70 7299
3275.24 7388
3275.78 7498
3276.32 7390
3276.86 7229
3277.40 7381
3277.94 7345
3278.48 7680
3279.02 7754
3279.56 7772
3280.10 7460
3280.64 7687
3281.18 7921
3281.72 7806
3282.26 7726
3282.80 7826
3283.34 7742
3283.88 7825
3284.42 7917
3284.96 7989
3285.50 8203
3286.04 8405
3286.58 7938
3287.12 8317
3287.66 8362
3288.20 8648
3288.74 8183
3289.28 8104
3289.83 8016
3290.37 8052
3290.91 7928
3291.45 8283
3291.99 8431
3292.53 8785
3293.07 9207
3293.61 9695
3294.15 10350
3294.69 10771
3295.24 11448
3295.78 12052
3296.32 12369
3296.86 12621
3297.40 12790
3297.94 12314
3298.48 11860
3299.02 11156
3299.57 10508
3300.11 10185
3300.65 9232
3301.19 8754
3301.73 8484
3302.27 8302
3302.82 8221
3303.36 7856
3303.90 7736
3304.44 7902
3304.98 7697
3305.53 7543
3306.07 7463
3306.61 7604
3307.15 7625
3307.69 7524
3308.24 7398
3308.78 7365
3309.32 7229
3309.86 7209
3310.41 7335
3310.95 7262
3311.49 7019
3312.03 7272
3312.58 7415
3313.12 7584
3313.66 7508
3314.20 7719
3314.75 7907
3315.29 8330
3315.83 8524
3316.38 8716
3316.92 9123
3317.46 9282
3318.00 9313
3318.55 9698
3319.09 10243
3319.63 10403
3320.18 10568
3320.72 10834
3321.26 11038
3321.81 11147
3322.35 11110
3322.89 11268
3323.44 11306
3323.98 10756
3324.52 10681
3325.07 10335
3325.61 10023
3326.16 9918
3326.70 9678
3327.24 9473
3327.79 9362
3328.33 9269
3328.88 9022
3329.42 8993
3329.96 9275
3330.51 9845
3331.05 10332
3331.60 11917
3332.14 14317
3332.68 17354
3333.23 21437
3333.77 27201
3334.32 33052
3334.86 38467
3335.41 42629
3335.95 45470
3336.49 47497
3337.04 48332
3337.58 48523
3338.13 48272
3338.67 47096
3339.22 45134
3339.76 41814
3340.31 37390
3340.85 32055
3341.40 26663
3341.94 22127
3342.49 18292
3343.03 15270
3343.58 13306
3344.12 11901
3344.67 10760
3345.21 10090
3345.76 9523
3346.30 9222
3346.85 8922
3347.40 8763
3347.94 8252
3348.49 8320
3349.03 8127
3349.58 7838
3350.12 7963
3350.67 8023
3351.21 7709
3351.76 7614
3352.31 7707
3352.85 7450
3353.40 7106
3353.94 7315
3354.49 7739
3355.04 7472
3355.58 7653
3356.13 7346
3356.68 7465
3357.22 7569
3357.77 7352
3358.31 7391
3358.86 7214
3359.41 7291
3359.95 7173
3360.50 7196
3361.05 7338
3361.59 7322
3362.14 7224
3362.69 7058
3363.23 7082
3363.78 7461
3364.33 7406
3364.87 7272
3365.42 7191
3365.97 7320
3366.51 7291
3367.06 7131
3367.61 6990
3368.16 7150
3368.70 6947
3369.25 7124
3369.80 7181
3370.34 7349
3370.89 7669
3371.44 7848
3371.99 8391
3372.53 8869
3373.08 9602
3373.63 10367
3374.18 10839
3374.72 11128
3375.27 11647
3375.82 11493
3376.37 11113
3376.92 10824
3377.46 10109
3378.01 9569
3378.56 8897
3379.11 8236
3379.66 7705
3380.20 7448
3380.75 7168
3381.30 6538
3381.85 6481
3382.40 6413
3382.95 6409
3383.49 6232
3384.04 6169
3384.59 6062
3385.14 5967
3385.69 5794
3386.24 5849
3386.79 5750
3387.33 5885
3387.88 5783
3388.43 5905
3388.98 5607
3389.53 5663
3390.08 5754
3390.63 5632
3391.18 5570
3391.73 5842
3392.27 5838
3392.82 5624
3393.37 5607
3393.92 5792
3394.47 5732
3395.02 5748
3395.57 5770
3396.12 5722
3396.67 5981
3397.22 5764
3397.77 6005
3398.32 5964
3398.87 5947
3399.42 5946
3399.97 5871
3400.52 5827
3401.07 5941
3401.62 6002
3402.17 5769
3402.72 5538
3403.27 5544
3403.82 5804
3404.37 5637
3404.92 5700
3405.47 5553
3406.02 5564
3406.57 5482
3407.12 5525
3407.67 5513
3408.22 5553
3408.77 5650
3409.32 5736
3409.87 5774
3410.42 5791
3410.97 5915
3411.52 6070
3412.07 6191
3412.62 6414
3413.17 6399
3413.72 6469
3414.27 6597
3414.83 6321
3415.38 6162
3415.93 6196
3416.48 6006
3417.03 5763
3417.58 5711
3418.13 5573
3418.68 5513
3419.23 5590
3419.79 5582
3420.34 5513
3420.89 5383
3421.44 5639
3421.99 5621
3422.54 5870
3423.10 5874
3423.65 6120
3424.20 6368
3424.75 6362
3425.30 6338
3425.85 6279
3426.41 6356
3426.96 6072
3427.51 5935
3428.06 5947
3428.61 5738
3429.17 5465
3429.72 5665
3430.27 5676
3430.82 5549
3431.37 5454
3431.93 5616
3432.48 5467
3433.03 5392
3433.58 5532
3434.14 5387
3434.69 5330
3435.24 5407
3435.79 5456
3436.35 5426
3436.90 5562
3437.45 5606
3438.01 5539
3438.56 5491
3439.11 5612
3439.66 5551
3440.22 5811
3440.77 5663
3441.32 5773
3441.88 5885
3442.43 5826
3442.98 5753
3443.54 5809
3444.09 5715
3444.64 5667
3445.20 5730
3445.75 5561
3446.30 5568
3446.86 5426
3447.41 5408
3447.96 5467
3448.52 5389
3449.07 5169
3449.62 5179
3450.18 5217
3450.73 5332
3451.29 5065
3451.84 5201
3452.39 5067
3452.95 5076
3453.50 4905
3454.06 4850
3454.61 4769
3455.16 4714
3455.72 4792
3456.27 4718
3456.83 4791
3457.38 4789
3457.94 4823
3458.49 4925
3459.04 5036
3459.60 5065
3460.15 4999
3460.71 5099
3461.26 5179
3461.82 5303
3462.37 5448
3462.93 5309
3463.48 5290
3464.04 5492
3464.59 5343
3465.15 5608
3465.70 5486
3466.26 5624
3466.81 5604
3467.37 5598
3467.92 5602
3468.48 5592
3469.03 5455
3469.59 5414
3470.14 5546
3470.70 5681
3471.25 5554
3471.81 5663
3472.37 5783
3472.92 5802
3473.48 5771
3474.03 5811
3474.59 5971
3475.14 5968
3475.70 5772
3476.26 5596
3476.81 5846
3477.37 5856
3477.92 6035
3478.48 6160
3479.04 6331
3479.59 6799
3480.15 6724
3480.70 6443
3481.26 6820
3481.82 6982
3482.37 6837
3482.93 6688
3483.49 6636
3484.04 6882
3484.60 6664
3485.16 6588
3485.71 6593
3486.27 6787
3486.83 6666
3487.38 6712
3487.94 7012
3488.50 7458
3489.05 7758
3489.61 8164
3490.17 9090
3490.72 9846
3491.28 10743
3491.84 11598
3492.40 12446
3492.95 12970
3493.51 13106
3494.07 13450
3494.62 13042
3495.18 12518
3495.74 11904
3496.30 11598
3496.85 11284
3497.41 11333
3497.97 11906
3498.53 12475
3499.09 13303
3499.64 13664
3500.20 14351
3500.76 14703
3501.32 14690
3501.87 14862
3502.43 14577
3502.99 14171
3503.55 13640
3504.11 14017
3504.66 13751
3505.22 13537
3505.78 13934
3506.34 14057
3506.90 14122
3507.46 13585
3508.01 13007
3508.57 12124
3509.13 11186
3509.69 10687
3510.25 9788
3510.81 9356
3511.37 8768
3511.92 8393
3512.48 7885
3513.04 7410
3513.60 7385
3514.16 7037
3514.72 6736
3515.28 6490
3515.84 6451
3516.40 6004
3516.96 6094
3517.51 6175
3518.07 6215
3518.63 6271
3519.19 6380
3519.75 6643
3520.31 6531
3520.87 6557
3521.43 6650
3521.99 6565
3522.55 6399
3523.11 6723
3523.67 6699
3524.23 6620
3524.79 6722
3525.35 6701
3525.91 6686
3526.47 6633
3527.03 6354
3527.59 6115
3528.15 5847
3528.71 5796
3529.27 5932
3529.83 5779
3530.39 5949
3530.95 5618
3531.51 5546
3532.07 5652
3532.63 5722
3533.19 5865
3533.75 5910
3534.31 5905
3534.87 5872
3535.43 5956
3535.99 6043
3536.55 5967
3537.11 5926
3537.67 6076
3538.23 6158
3538.80 6025
3539.36 5758
3539.92 5827
3540.48 5926
3541.04 6028
3541.60 5849
3542.16 5879
3542.72 6001
3543.28 6026
3543.85 6225
3544.41 6180
3544.97 5959
3545.53 5689
3546.09 5586
3546.65 5730
3547.21 5775
3547.78 5745
3548.34 5575
3548.90 5295
3549.46 5059
3550.02 5181
3550.58 5157
3551.15 5263
3551.71 5172
3552.27 5141
3552.83 5024
3553.39 4993
3553.96 4870
3554.52 4965
3555.08 4868
3555.64 4808
3556.20 4917
3556.77 5055
3557.33 4997
3557.89 5104
3558.45 5106
3559.02 5118
3559.58 5309
3560.14 5225
3560.70 5381
3561.27 5169
3561.83 5146
3562.39 5188
3562.96 5080
3563.52 5233
3564.08 5340
3564.64 5259
3565.21 5284
3565.77 5157
3566.33 5098
3566.90 4940
3567.46 4828
3568.02 4767
3568.59 4780
3569.15 4688
3569.71 4654
3570.28 4464
3570.84 4503
3571.40 4690
3571.97 4740
3572.53 4821
3573.09 4889
3573.66 4856
3574.22 4843
3574.78 4831
3575.35 4852
3575.91 5033
3576.48 5112
3577.04 4951
3577.60 4984
3578.17 5089
3578.73 5089
3579.30 5075
3579.86 5086
3580.42 5170
3580.99 5165
3581.55 4982
3582.12 5056
3582.68 5134
3583.24 4962
3583.81 5018
3584.37 4974
3584.94 4986
3585.50 5054
3586.07 5122
3586.63 4963
3587.20 4988
3587.76 4846
3588.33 4840
3588.89 4834
3589.46 5076
3590.02 5042
3590.59 4989
3591.15 5060
3591.72 5174
3592.28 5115
3592.85 4908
3593.41 4885
3593.98 5036
3594.54 5061
3595.11 4931
3595.67 5041
3596.24 5117
3596.80 5166
3597.37 4876
3597.93 5005
3598.50 5077
3599.07 5108
3599.63 5092
3600.20 5178
3600.76 5051
3601.33 4909
3601.89 5018
3602.46 5021
3603.03 5024
3603.59 4785
3604.16 4881
3604.72 4746
3605.29 4778
3605.86 4661
3606.42 4883
3606.99 4593
3607.56 4649
3608.12 4494
3608.69 4385
3609.25 4433
3609.82 4518
3610.39 4304
3610.95 4340
3611.52 4512
3612.09 4497
3612.65 4368
3613.22 4459
3613.79 4484
3614.35 4675
3614.92 5036
3615.49 5282
3616.06 5416
3616.62 5735
3617.19 6305
3617.76 6628
3618.32 7069
3618.89 6933
3619.46 7053
3620.03 7177
3620.59 6947
3621.16 6949
3621.73 6607
3622.30 6227
3622.86 5761
3623.43 5735
3624.00 5471
3624.57 5120
3625.13 5135
3625.70 5073
3626.27 4891
3626.84 4746
3627.40 4694
3627.97 4790
3628.54 4737
3629.11 4835
3629.68 4790
3630.24 4763
3630.81 4882
3631.38 4858
3631.95 4763
3632.52 4861
3633.09 5045
3633.65 4819
3634.22 5065
3634.79 5127
3635.36 5223
3635.93 5158
3636.50 5137
3637.06 4975
3637.63 5007
3638.20 5184
3638.77 5243
3639.34 5298
3639.91 5555
3640.48 5799
3641.05 6283
3641.62 6440
3642.18 6705
3642.75 6767
3643.32 6568
3643.89 6697
3644.46 6715
3645.03 6467
3645.60 6203
3646.17 6117
3646.74 5885
3647.31 5839
3647.88 5689
3648.45 5872
3649.02 5614
3649.59 5592
3650.16 5772
3650.72 5826
3651.29 5812
3651.86 5825
3652.43 6098
3653.00 6222
3653.57 6237
3654.14 6459
3654.71 6707
3655.28 6694
3655.85 6962
3656.42 6814
3656.99 6877
3657.56 7084
3658.13 7300
3658.71 7543
3659.28 7974
3659.85 8578
3660.42 8674
3660.99 8729
3661.56 8709
3662.13 8458
3662.70 8216
3663.27 7878
3663.84 7338
3664.41 7277
3664.98 6814
3665.55 6601
3666.12 6536
3666.69 6523
3667.27 6398
3667.84 6328
3668.41 6460
3668.98 6324
3669.55 6217
3670.12 6119
3670.69 5958
3671.26 5852
3671.83 5828
3672.41 5804
3672.98 6020
3673.55 5861
3674.12 6027
3674.69 5936
3675.26 5826
3675.84 6052
3676.41 6022
3676.98 6021
3677.55 5801
3678.12 5726
3678.69 5701
3679.27 5810
3679.84 5686
3680.41 5557
3680.98 5529
3681.55 5514
3682.13 5551
3682.70 5526
3683.27 5438
3683.84 5426
3684.42 5293
3684.99 5349
3685.56 5463
3686.13 5226
3686.70 5653
3687.28 5900
3687.85 6152
3688.42 6513
3689.00 6914
3689.57 7337
3690.14 7583
3690.71 7541
3691.29 7746
3691.86 7777
3692.43 7251
3693.01 6770
3693.58 6741
3694.15 6505
3694.72 6230
3695.30 5853
3695.87 5551
3696.44 5550
3697.02 5500
3697.59 5366
3698.16 5468
3698.74 5434
3699.31 5623
3699.88 5712
3700.46 5795
3701.03 5913
3701.61 6038
3702.18 6205
3702.75 5986
3703.33 5819
3703.90 5853
3704.47 6033
3705.05 5872
3705.62 5667
3706.20 5755
3706.77 5710
3707.34 5632
3707.92 5588
3708.49 5652
3709.07 5491
3709.64 5618
3710.22 5552
3710.79 5419
3711.36 5446
3711.94 5461
3712.51 5383
3713.09 5414
3713.66 5493
3714.24 5430
3714.81 5243
3715.39 5205
3715.96 5221
3716.54 5212
3717.11 5005
3717.69 4970
3718.26 4820
3718.84 4797
3719.41 4995
3719.99 4819
3720.56 4676
3721.14 4714
3721.71 4674
3722.29 4549
3722.86 4578
3723.44 4619
3724.01 4433
3724.59 4497
3725.16 4491
3725.74 4510
3726.31 4551
3726.89 4553
3727.47 4735
3728.04 4816
3728.62 4925
3729.19 4880
3729.77 5027
3730.34 5243
3730.92 5321
3731.50 5382
3732.07 5464
3732.65 5453
3733.22 5536
3733.80 5687
3734.38 5532
3734.95 5458
3735.53 5320
3736.11 5350
3736.68 5172
3737.26 5155
3737.84 5056
3738.41 4962
3738.99 5022
3739.56 4816
3740.14 4875
3740.72 4705
3741.29 4630
3741.87 4700
3742.45 4434
3743.03 4528
3743.60 4662
3744.18 4585
3744.76 4568
3745.33 4684
3745.91 4574
3746.49 4725
3747.06 4861
3747.64 4936
3748.22 4746
3748.80 4739
3749.37 4843
3749.95 4723
3750.53 4934
3751.11 4656
3751.68 4476
3752.26 4564
3752.84 4693
3753.42 4508
3753.99 4324
3754.57 4493
3755.15 4409
3755.73 4357
3756.31 4285
3756.88 4389
3757.46 4497
3758.04 4519
3758.62 4575
3759.20 4570
3759.77 4451
3760.35 4515
3760.93 4605
3761.51 4698
3762.09 4734
3762.67 4622
3763.24 4721
3763.82 4551
3764.40 4482
3764.98 4474
3765.56 4515
3766.14 4580
3766.72 4497
3767.29 4469
3767.87 4508
3768.45 4468
3769.03 4445
3769.61 4729
3770.19 4671
3770.77 4631
3771.35 4671
3771.93 4610
3772.50 4693
3773.08 4685
3773.66 4520
3774.24 4335
3774.82 4384
3775.40 4560
3775.98 4634
3776.56 4567
3777.14 4307
3777.72 4248
3778.30 4390
3778.88 4476
3779.46 4382
3780.04 4555
3780.62 4646
3781.20 4459
3781.78 4624
3782.36 4832
3782.94 4649
3783.52 4663
3784.10 4608
3784.68 4624
3785.26 4671
3785.84 4507
3786.42 4678
3787.00 4591
3787.58 4496
3788.16 4563
3788.74 4541
3789.32 4437
3789.90 4407
3790.48 4461
3791.06 4446
3791.64 4662
3792.22 4593
3792.80 4523
3793.38 4506
3793.96 4618
3794.54 4670
3795.13 4703
3795.71 4749
3796.29 4706
3796.87 4591
3797.45 4474
3798.03 4614
3798.61 4588
3799.19 4645
3799.77 4760
3800.36 4945
3800.94 4795
3801.52 5047
3802.10 5343
3802.68 5385
3803.26 5376
3803.84 5290
3804.43 5283
3805.01 5118
3805.59 5309
3806.17 5168
3806.75 5413
3807.33 5715
3807.92 5571
3808.50 5489
3809.08 5443
3809.66 5596
3810.24 5599
3810.83 5566
3811.41 5745
3811.99 5619
3812.57 5703
3813.15 5692
3813.74 5655
3814.32 5913
3814.90 6244
3815.48 6355
3816.07 6395
3816.65 6310
3817.23 6202
3817.81 5717
3818.40 5496
3818.98 5291
3819.56 5189
3820.14 5000
3820.73 4861
3821.31 4705
3821.89 4711
3822.48 4637
3823.06 4476
3823.64 4386
3824.23 4598
3824.81 4580
3825.39 4501
3825.98 4498
3826.56 4490
3827.14 4417
3827.73 4475
3828.31 4663
3828.89 4420
3829.48 4390
3830.06 4618
3830.64 4526
3831.23 4422
3831.81 4488
3832.39 4469
3832.98 4568
3833.56 4526
3834.15 4495
3834.73 4640
3835.31 4545
3835.90 4338
3836.48 4450
3837.07 4344
3837.65 4333
3838.23 4276
3838.82 4326
3839.40 4327
3839.99 4227
3840.57 4032
3841.15 4064
3841.74 4120
3842.32 4053
3842.91 4298
3843.49 4180
3844.08 4089
3844.66 4112
3845.25 4205
3845.83 4334
3846.42 4319
3847.00 4322
3847.59 4326
3848.17 4182
3848.76 4348
3849.34 4365
3849.93 4339
3850.51 4341
3851.10 4528
3851.68 4303
3852.27 4305
3852.85 4237
3853.44 4363
3854.02 4489
3854.61 4496
3855.19 4392
3855.78 4214
3856.36 4262
3856.95 4341
3857.54 4459
3858.12 4509
3858.71 4503
3859.29 4623
3859.88 4820
3860.46 4947
3861.05 5061
3861.64 5097
3862.22 5235
3862.81 5483
3863.39 5701
3863.98 5594
3864.57 5530
3865.15 5627
3865.74 5616
3866.33 5641
3866.91 5632
3867.50 5603
3868.09 5494
3868.67 5115
3869.26 5106
3869.84 4979
3870.43 4732
3871.02 4750
3871.60 4763
3872.19 4697
3872.78 4780
3873.37 4735
3873.95 4753
3874.54 5058
3875.13 5145
3875.71 4996
3876.30 5114
3876.89 5021
3877.47 4935
3878.06 4913
3878.65 4789
3879.24 4708
3879.82 4571
3880.41 4441
3881.00 4630
3881.59 4509
3882.17 4427
3882.76 4156
3883.35 4128
3883.94 4221
3884.52 4173
3885.11 4051
3885.70 4194
3886.29 4361
3886.87 4373
3887.46 4370
3888.05 4442
3888.64 4734
3889.23 4703
3889.81 4881
3890.40 4785
3890.99 5077
3891.58 5046
3892.17 5098
3892.76 5231
3893.34 5017
3893.93 4775
3894.52 4558
3895.11 4749
3895.70 4669
3896.29 4644
3896.88 4535
3897.46 4521
3898.05 4584
3898.64 4522
3899.23 4540
3899.82 4545
3900.41 4398
3901.00 4424
3901.59 4583
3902.17 4528
3902.76 4512
3903.35 4444
3903.94 4279
3904.53 4413
3905.12 4514
3905.71 4592
3906.30 4543
3906.89 4506
3907.48 4525
3908.07 4592
3908.66 4505
3909.25 4245
3909.84 4391
3910.43 4479
3911.02 4204
3911.61 4190
3912.20 4192
3912.79 4347
3913.37 4127
3913.96 4135
3914.55 4121
3915.14 4027
3915.73 4152
3916.33 4169
3916.92 4238
3917.51 4382
3918.10 4374
3918.69 4369
3919.28 4468
3919.87 4255
3920.46 4212
3921.05 4299
3921.64 4381
3922.23 4396
3922.82 4404
3923.41 4394
3924.00 4401
3924.59 4235
3925.18 4214
3925.77 4071
3926.36 4102
3926.95 4114
3927.55 3977
3928.14 4003
3928.73 4177
3929.32 4037
3929.91 4031
3930.50 3901
3931.09 4010
3931.68 4121
3932.27 3934
3932.87 3890
3933.46 3950
3934.05 3992
3934.64 4041
3935.23 4083
3935.82 3785
3936.41 3816
3937.01 3995
3937.60 3981
3938.19 4148
3938.78 4035
3939.37 4005
3939.97 4010
3940.56 4208
3941.15 4265
3941.74 4393
3942.33 4170
3942.93 4271
3943.52 4339
3944.11 4247
3944.70 4306
3945.29 4266
3945.89 4360
3946.48 4383
3947.07 4213
3947.66 4244
3948.26 4163
3948.85 3990
3949.44 4040
3950.03 4056
3950.63 4086
3951.22 4130
3951.81 4167
3952.41 4171
3953.00 4012
3953.59 4059
3954.18 4116
3954.78 4097
3955.37 4050
3955.96 4130
3956.56 4478
3957.15 4428
3957.74 4415
3958.34 4296
3958.93 4478
3959.52 4662
3960.12 4465
3960.71 4355
3961.30 4388
3961.90 4286
3962.49 4315
3963.08 4220
3963.68 4119
3964.27 4230
3964.86 4253
3965.46 4123
3966.05 4248
3966.65 4386
3967.24 4407
3967.83 4263
3968.43 4407
3969.02 4362
3969.62 4402
3970.21 4324
3970.80 4266
3971.40 4366
3971.99 4341
3972.59 4323
3973.18 4284
3973.78 4163
3974.37 4249
3974.97 4411
3975.56 4461
3976.15 4499
3976.75 4735
3977.34 4860
3977.94 4957
3978.53 4825
3979.13 4784
3979.72 4766
3980.32 4636
3980.91 4458
3981.51 4508
3982.10 4403
3982.70 4479
3983.29 4434
3983.89 4448
3984.48 4400
3985.08 4495
3985.67 4504
3986.27 4587
3986.86 4761
3987.46 4593
3988.06 4533
3988.65 4457
3989.25 4655
3989.84 4499
3990.44 4440
3991.03 4374
3991.63 4442
3992.23 4367
3992.82 4410
3993.42 4578
3994.01 4463
3994.61 4578
3995.20 4601
3995.80 4524
3996.40 4293
3996.99 4271
3997.59 4661
3998.19 4571
3998.78 4427
3999.38 4415
3999.97 4357
4000.57 4454
4001.17 4344
4001.76 4222
4002.36 4134
4002.96 4280
4003.55 4322
4004.15 4428
4004.75 4388
4005.34 4420
4005.94 4548
4006.54 4499
4007.13 4557
4007.73 4598
4008.33 4659
4008.93 4668
4009.52 4626
4010.12 4430
4010.72 4461
4011.31 4401
4011.91 4514
4012.51 4382
4013.11 4433
4013.70 4524
4014.30 4518
4014.90 4597
4015.50 4539
4016.09 4498
4016.69 4667
4017.29 4797
4017.89 4685
4018.48 4716
4019.08 4778
4019.68 4678
4020.28 4499
4020.88 4545
4021.47 4567
4022.07 4628
4022.67 4756
4023.27 4709
4023.87 4753
4024.46 4802
4025.06 4969
4025.66 5029
4026.26 5164
4026.86 5308
4027.46 5347
4028.05 5154
4028.65 5074
4029.25 5063
4029.85 5120
4030.45 4934
4031.05 5118
4031.65 5042
4032.25 4925
4032.84 5089
4033.44 5227
4034.04 5174
4034.64 5147
4035.24 5285
4035.84 5231
4036.44 5114
4037.04 4998
4037.64 4885
4038.24 4671
4038.84 4390
4039.43 4264
4040.03 4173
4040.63 4006
4041.23 4284
4041.83 4184
4042.43 3977
4043.03 4064
4043.63 4063
4044.23 4207
4044.83 4195
4045.43 4307
4046.03 4194
4046.63 4339
4047.23 4406
4047.83 4418
4048.43 4341
4049.03 4421
4049.63 4419
4050.23 4602
4050.83 4543
4051.43 4497
4052.03 4613
4052.63 4676
4053.23 4654
4053.83 4632
4054.43 4443
4055.03 4507
4055.63 4476
4056.23 4552
4056.83 4467
4057.43 4386
4058.04 4187
4058.64 4291
4059.24 4160
4059.84 4058
4060.44 3963
4061.04 3984
4061.64 4026
4062.24 3936
4062.84 3997
4063.44 3937
4064.04 4020
4064.65 4011
4065.25 3751
4065.85 3607
4066.45 3788
4067.05 3802
4067.65 3809
4068.25 3824
4068.86 3786
4069.46 3795
4070.06 3802
4070.66 3741
4071.26 3893
4071.86 3927
4072.47 3921
4073.07 3907
4073.67 3857
4074.27 3936
4074.87 3837
4075.48 3839
4076.08 3875
4076.68 3926
4077.28 4101
4077.88 4071
4078.49 4049
4079.09 3953
4079.69 3872
4080.29 3801
4080.90 3937
4081.50 3911
4082.10 4010
4082.70 3922
4083.31 4056
4083.91 4015
4084.51 3764
4085.11 3937
4085.72 3911
4086.32 3862
4086.92 3803
4087.52 3929
4088.13 3858
4088.73 3836
4089.33 3954
4089.94 3938
4090.54 3875
4091.14 3775
4091.75 3863
4092.35 3822
4092.95 3735
4093.56 3774
4094.16 3739
4094.76 3777
4095.37 3819
4095.97 3713
4096.57 3721
4097.18 3897
4097.78 3900
4098.38 3795
4098.99 3732
4099.59 3736
4100.20 3727
4100.80 3770
4101.40 3757
4102.01 3807
4102.61 3727
4103.22 3619
4103.82 3665
4104.42 3639
4105.03 3676
4105.63 3566
4106.24 3505
4106.84 3595
4107.44 3578
4108.05 3529
4108.65 3745
4109.26 3746
4109.86 3485
4110.47 3694
4111.07 3653
4111.68 3623
4112.28 3638
4112.89 3775
4113.49 3713
4114.10 3718
4114.70 3817
4115.31 3752
4115.91 3735
4116.52 3844
4117.12 3770
4117.73 3820
4118.33 3890
4118.94 3722
4119.54 3791
4120.15 3948
4120.75 3966
4121.36 3813
4121.96 3907
4122.57 3883
4123.17 4001
4123.78 4028
4124.39 3886
4124.99 4130
4125.60 3988
4126.20 3938
4126.81 3827
4127.41 3988
4128.02 3901
4128.63 3798
4129.23 3730
4129.84 3951
4130.44 4002
4131.05 3931
4131.66 4107
4132.26 3976
4132.87 4008
4133.47 4085
4134.08 4010
4134.69 4003
4135.29 4166
4135.90 4221
4136.51 4172
4137.11 4250
4137.72 4251
4138.33 4264
4138.93 4500
4139.54 4412
4140.15 4575
4140.75 4510
4141.36 4396
4141.97 4442
4142.57 4591
4143.18 4317
4143.79 4273
4144.40 4195
4145.00 4282
4145.61 4198
4146.22 4062
4146.82 4021
4147.43 3912
4148.04 3892
4148.65 3756
4149.25 3811
4149.86 3775
4150.47 3833
4151.08 3820
4151.68 3671
4152.29 3771
4152.90 3729
4153.51 3827
4154.11 3792
4154.72 3789
4155.33 3739
4155.94 3705
4156.55 3979
4157.15 3861
4157.76 3775
4158.37 3812
4158.98 3929
4159.59 3946
4160.19 3766
4160.80 3872
4161.41 3974
4162.02 4065
4162.63 4152
4163.24 4331
4163.85 4549
4164.45 4515
4165.06 4541
4165.67 4679
4166.28 4608
4166.89 4433
4167.50 4508
4168.11 4354
4168.71 4318
4169.32 4265
4169.93 4061
4170.54 3950
4171.15 4160
4171.76 4274
4172.37 4035
4172.98 4012
4173.59 4154
4174.20 4361
4174.81 4222
4175.42 4136
4176.02 4231
4176.63 4296
4177.24 4343
4177.85 4204
4178.46 4243
4179.07 4336
4179.68 4296
4180.29 4212
4180.90 4012
4181.51 4010
4182.12 4158
4182.73 4053
4183.34 4155
4183.95 4079
4184.56 3976
4185.17 3926
4185.78 3945
4186.39 3969
4187.00 3978
4187.61 3940
4188.22 4078
4188.83 4073
4189.44 4091
4190.05 4322
4190.66 4410
4191.27 4535
4191.88 4639
4192.50 4778
4193.11 4916
4193.72 5127
4194.33 5259
4194.94 5327
4195.55 5197
4196.16 5207
4196.77 5232
4197.38 5220
4197.99 5155
4198.60 5074
4199.21 4920
4199.83 4607
4200.44 4637
4201.05 4466
4201.66 4362
4202.27 4334
4202.88 4374
4203.49 4128
4204.10 3997
4204.72 4226
4205.33 4299
4205.94 4315
4206.55 4336
4207.16 4113
4207.77 4227
4208.39 4075
4209.00 4093
4209.61 4301
4210.22 4257
4210.83 4315
4211.45 4362
4212.06 4496
4212.67 4493
4213.28 4406
4213.89 4257
4214.51 4308
4215.12 4444
4215.73 4526
4216.34 4864
4216.96 4890
4217.57 5066
4218.18 5002
4218.79 5365
4219.41 5168
4220.02 5470
4220.63 5983
4221.24 5890
4221.86 5786
4222.47 5968
4223.08 5934
4223.69 5870
4224.31 6153
4224.92 6560
4225.53 6604
4226.15 6876
4226.76 6920
4227.37 7176
4227.99 7398
4228.60 7733
4229.21 7772
4229.83 7541
4230.44 7733
4231.05 7967
4231.67 7649
4232.28 7531
4232.89 8337
4233.51 8724
4234.12 9046
4234.73 9636
4235.35 10266
4235.96 10815
4236.58 10684
4237.19 10207
4237.80 9478
4238.42 8987
4239.03 8272
4239.65 7498
4240.26 6769
4240.87 6401
4241.49 5972
4242.10 5918
4242.72 5807
4243.33 5593
4243.94 5720
4244.56 5692
4245.17 5601
4245.79 5759
4246.40 5851
4247.02 6085
4247.63 6256
4248.25 6101
4248.86 6145
4249.48 6011
4250.09 5968
4250.71 5738
4251.32 5639
4251.94 5623
4252.55 5521
4253.17 5377
4253.78 5234
4254.40 5420
4255.01 5486
4255.63 5503
4256.24 5561
4256.86 5457
4257.47 5062
4258.09 5065
4258.70 5017
4259.32 4972
4259.93 4892
4260.55 4838
4261.16 4722
4261.78 4509
4262.40 4675
4263.01 4748
4263.63 4809
4264.24 4712
4264.86 4705
4265.47 4729
4266.09 4742
4266.71 4702
4267.32 4749
4267.94 4758
4268.55 4963
4269.17 4781
4269.79 4783
4270.40 4735
4271.02 4753
4271.64 4838
4272.25 4880
4272.87 4765
4273.49 4710
4274.10 4857
4274.72 4951
4275.34 4842
4275.95 5059
4276.57 5180
4277.19 5218
4277.80 5126
4278.42 5298
4279.04 5189
4279.65 4977
4280.27 4738
4280.89 4625
4281.50 4613
4282.12 4300
4282.74 4339
4283.36 4245
4283.97 4232
4284.59 4240
4285.21 4185
4285.82 4072
4286.44 4313
4287.06 4374
4287.68 4497
4288.29 4399
4288.91 4236
4289.53 4164
4290.15 3957
4290.77 4096
4291.38 4194
4292.00 4052
4292.62 3962
4293.24 3990
4293.85 3965
4294.47 4146
4295.09 4186
4295.71 4127
4296.33 4019
4296.95 4159
4297.56 4107
4298.18 4014
4298.80 4215
4299.42 4360
4300.04 4287
4300.66 4075
4301.27 4182
4301.89 4262
4302.51 4190
4303.13 4219
4303.75 4131
4304.37 4306
4304.99 4207
4305.60 4235
4306.22 4062
4306.84 4063
4307.46 4215
4308.08 4207
4308.70 4208
4309.32 4129
4309.94 4099
4310.56 4193
4311.18 4207
4311.79 4222
4312.41 4122
4313.03 4171
4313.65 4137
4314.27 4039
4314.89 4091
4315.51 4148
4316.13 4315
4316.75 4253
4317.37 4240
4317.99 4481
4318.61 4398
4319.23 4435
4319.85 4504
4320.47 4370
4321.09 4351
4321.71 4607
4322.33 4462
4322.95 4484
4323.57 4567
4324.19 4932
4324.81 4940
4325.43 5035
4326.05 5034
4326.67 4979
4327.29 5024
4327.91 5007
4328.53 4970
4329.15 4821
4329.77 4881
4330.39 4840
4331.01 4789
4331.63 4795
4332.25 4790
4332.88 4717
4333.50 4937
4334.12 5092
4334.74 5291
4335.36 5785
4335.98 6097
4336.60 6502
4337.22 7075
4337.84 7637
4338.46 8082
4339.09 8125
4339.71 8204
4340.33 7910
4340.95 7441
4341.57 7405
4342.19 6887
4342.81 6891
4343.44 6947
4344.06 7363
4344.68 7945
4345.30 8979
4345.92 9635
4346.54 10429
4347.17 11394
4347.79 11662
4348.41 11363
4349.03 11046
4349.65 10259
4350.28 9536
4350.90 8651
4351.52 7746
4352.14 6971
4352.76 6667
4353.39 6130
4354.01 5778
4354.63 5416
4355.25 5264
4355.88 5373
4356.50 5301
4357.12 5013
4357.74 5191
4358.37 5421
4358.99 5661
4359.61 5482
4360.23 5598
4360.86 5445
4361.48 5521
4362.10 5269
4362.72 5242
4363.35 5288
4363.97 5247
4364.59 5247
4365.22 5330
4365.84 5076
4366.46 5072
4367.09 5075
4367.71 5134
4368.33 4890
4368.96 4637
4369.58 4624
4370.20 4293
4370.83 4292
4371.45 4291
4372.07 4381
4372.70 4172
4373.32 4183
4373.94 4164
4374.57 4082
4375.19 4157
4375.82 3976
4376.44 4254
4377.06 4222
4377.69 4155
4378.31 4180
4378.94 4284
4379.56 4393
4380.18 4495
4380.81 4477
4381.43 4476
4382.06 4390
4382.68 4244
4383.31 4073
4383.93 4309
4384.55 4517
4385.18 4369
4385.80 4432
4386.43 4467
4387.05 4125
4387.68 4066
4388.30 4059
4388.93 4036
4389.55 4037
4390.18 4059
4390.80 4043
4391.43 3902
4392.05 3934
4392.68 4019
4393.30 4020
4393.93 3897
4394.55 4051
4395.18 4259
4395.80 3968
4396.43 3946
4397.05 4118
4397.68 4113
4398.30 4130
4398.93 3885
4399.56 3909
4400.18 4042
4400.81 4079
4401.43 4190
4402.06 4140
4402.68 4278
4403.31 4177
4403.94 4183
4404.56 4130
4405.19 4061
4405.81 4103
4406.44 4129
4407.07 4032
4407.69 3897
4408.32 4027
4408.94 4012
4409.57 4039
4410.20 4133
4410.82 4260
4411.45 4067
4412.08 3927
4412.70 4007
4413.33 3986
4413.95 4041
4414.58 3984
4415.21 3941
4415.83 3828
4416.46 3800
4417.09 3739
4417.72 3835
4418.34 3898
4418.97 3870
4419.60 3752
4420.22 3799
4420.85 3695
4421.48 3703
4422.10 3852
4422.73 3849
4423.36 3789
4423.99 3756
4424.61 3577
4425.24 3704
4425.87 3627
4426.50 3696
4427.12 3597
4427.75 3480
4428.38 3491
4429.01 3535
4429.63 3503
4430.26 3463
4430.89 3505
4431.52 3719
4432.14 3719
4432.77 3812
4433.40 3823
4434.03 3747
4434.66 3801
4435.28 3819
4435.91 3739
4436.54 3784
4437.17 3797
4437.80 3807
4438.43 3787
4439.05 3825
4439.68 3763
4440.31 3703
4440.94 3782
4441.57 3635
4442.20 3451
4442.82 3531
4443.45 3610
4444.08 3660
4444.71 3614
4445.34 3696
4445.97 3653
4446.60 3606
4447.23 3736
4447.86 3882
4448.48 3915
4449.11 3868
4449.74 3771
4450.37 3782
4451.00 3882
4451.63 3885
4452.26 3764
4452.89 3891
4453.52 3961
4454.15 3892
4454.78 3862
4455.41 3977
4456.04 4029
4456.67 4066
4457.30 4195
4457.92 4007
4458.55 4058
4459.18 4102
4459.81 3889
4460.44 3831
4461.07 3797
4461.70 3664
4462.33 3581
4462.96 3583
4463.59 3509
4464.22 3503
4464.85 3436
4465.48 3394
4466.11 3325
4466.75 3452
4467.38 3619
4468.01 3544
4468.64 3337
4469.27 3380
4469.90 3386
4470.53 3425
4471.16 3582
4471.79 3540
4472.42 3387
4473.05 3363
4473.68 3345
4474.31 3346
4474.94 3409
4475.57 3441
4476.20 3380
4476.84 3416
4477.47 3478
4478.10 3327
4478.73 3429
4479.36 3462
4479.99 3553
4480.62 3638
4481.25 3512
4481.89 3697
4482.52 3632
4483.15 3630
4483.78 3771
4484.41 3667
4485.04 3624
4485.67 3609
4486.31 3869
4486.94 3912
4487.57 3945
4488.20 3962
4488.83 3717
4489.47 3844
4490.10 3753
4490.73 3814
4491.36 3954
4491.99 3906
4492.63 3656
4493.26 3761
4493.89 3809
4494.52 3815
4495.15 3838
4495.79 3860
4496.42 3904
4497.05 3842
4497.68 3909
4498.32 3882
4498.95 4043
4499.58 4000
4500.22 4278
4500.85 4507
4501.48 4699
4502.11 4762
4502.75 5006
4503.38 4980
4504.01 4950
4504.65 4917
4505.28 4726
4505.91 4530
4506.54 4319
4507.18 4304
4507.81 3978
4508.44 4080
4509.08 3887
4509.71 3883
4510.34 4018
4510.98 4113
4511.61 3977
4512.24 4006
4512.88 4089
4513.51 3881
4514.15 3792
4514.78 3691
4515.41 3640
4516.05 3790
4516.68 3910
4517.31 3844
4517.95 3519
4518.58 3606
4519.22 3554
4519.85 3590
4520.48 3554
4521.12 3684
4521.75 3529
4522.39 3592
4523.02 3701
4523.66 3659
4524.29 3837
4524.92 3799
4525.56 3763
4526.19 3623
4526.83 3857
4527.46 4068
4528.10 3987
4528.73 4054
4529.37 4194
4530.00 4428
4530.64 4643
4531.27 5036
4531.91 5067
4532.54 5359
4533.18 5376
4533.81 5179
4534.45 4955
4535.08 4814
4535.72 4673
4536.35 4474
4536.99 4247
4537.62 4123
4538.26 3921
4538.89 3818
4539.53 3598
4540.16 3626
4540.80 3564
4541.43 3579
4542.07 3530
4542.71 3481
4543.34 3547
4543.98 3584
4544.61 3591
4545.25 3565
4545.88 3465
4546.52 3499
4547.16 3515
4547.79 3558
4548.43 3381
4549.06 3567
4549.70 3572
4550.34 3574
4550.97 3532
4551.61 3529
4552.25 3571
4552.88 3555
4553.52 3537
4554.15 3575
4554.79 3616
4555.43 3647
4556.06 3743
4556.70 3565
4557.34 3609
4557.97 3421
4558.61 3522
4559.25 3462
4559.89 3610
4560.52 3500
4561.16 3459
4561.80 3487
4562.43 3419
4563.07 3422
4563.71 3344
4564.34 3409
4564.98 3523
4565.62 3555
4566.26 3439
4566.89 3626
4567.53 3596
4568.17 3517
4568.81 3565
4569.44 3570
4570.08 3655
4570.72 3548
4571.36 3530
4571.99 3559
4572.63 3485
4573.27 3482
4573.91 3503
4574.55 3339
4575.18 3354
4575.82 3292
4576.46 3335
4577.10 3474
4577.74 3442
4578.37 3405
4579.01 3482
4579.65 3571
4580.29 3485
4580.93 3555
4581.56 3683
4582.20 3752
4582.84 3719
4583.48 3557
4584.12 3575
4584.76 3626
4585.40 3564
4586.03 3610
4586.67 3588
4587.31 3707
4587.95 3848
4588.59 3905
4589.23 4138
4589.87 4225
4590.51 4277
4591.15 4426
4591.79 4685
4592.42 4903
4593.06 4931
4593.70 4718
4594.34 4669
4594.98 4340
4595.62 4054
4596.26 4093
4596.90 3813
4597.54 3733
4598.18 3759
4598.82 3740
4599.46 3740
4600.10 3888
4600.74 3793
4601.38 3815
4602.02 3741
4602.66 3940
4603.30 4221
4603.94 4170
4604.58 4297
4605.22 4102
4605.86 4132
4606.50 4156
4607.14 4065
4607.78 4021
4608.42 4118
4609.06 4121
4609.70 3856
4610.34 3858
4610.98 3993
4611.62 3972
4612.26 4134
4612.90 3953
4613.54 3872
4614.18 3781
4614.82 3748
4615.46 3568
4616.10 3566
4616.74 3645
4617.39 3679
4618.03 3768
4618.67 3659
4619.31 3632
4619.95 3826
4620.59 3706
4621.23 3674
4621.87 3664
4622.51 3676
4623.16 3605
4623.80 3633
4624.44 3687
4625.08 3594
4625.72 3611
4626.36 3613
4627.00 3600
4627.65 3468
4628.29 3521
4628.93 3610
4629.57 3641
4630.21 3632
4630.85 3602
4631.50 3593
4632.14 3607
4632.78 3725
4633.42 3668
4634.06 3687
4634.71 3825
4635.35 3779
4635.99 3936
4636.63 4112
4637.27 4253
4637.92 4112
4638.56 4142
4639.20 4279
4639.84 4440
4640.49 4423
4641.13 4354
4641.77 4317
4642.41 4243
4643.06 4059
4643.70 4008
4644.34 3900
4644.99 3882
4645.63 3780
4646.27 3748
4646.91 3687
4647.56 3725
4648.20 3828
4648.84 3693
4649.49 3692
4650.13 3699
4650.77 3907
4651.42 3996
4652.06 3924
4652.70 3745
4653.35 3847
4653.99 3916
4654.63 4038
4655.28 3931
4655.92 3903
4656.56 3707
4657.21 3597
4657.85 3633
4658.49 3538
4659.14 3478
4659.78 3513
4660.43 3572
4661.07 3578
4661.71 3637
4662.36 3696
4663.00 3545
4663.65 3492
4664.29 3542
4664.93 3453
4665.58 3492
4666.22 3569
4666.87 3456
4667.51 3464
4668.16 3368
4668.80 3535
4669.44 3482
4670.09 3534
4670.73 3386
4671.38 3415
4672.02 3261
4672.67 3545
4673.31 3504
4673.96 3594
4674.60 3761
4675.25 3669
4675.89 3673
4676.54 3739
4677.18 3758
4677.83 3683
4678.47 3514
4679.12 3467
4679.76 3538
4680.41 3730
4681.05 3615
4681.70 3619
4682.34 3682
4682.99 3670
4683.63 3685
4684.28 3706
4684.93 3504
4685.57 3683
4686.22 3593
4686.86 3785
4687.51 3616
4688.15 3531
4688.80 3468
4689.45 3543
4690.09 3530
4690.74 3531
4691.38 3559
4692.03 3553
4692.68 3510
4693.32 3719
4693.97 3705
4694.61 3693
4695.26 3773
4695.91 3686
4696.55 3796
4697.20 3881
4697.85 4149
4698.49 4403
4699.14 4501
4699.79 4565
4700.43 4770
4701.08 4597
4701.73 4690
4702.37 4348
4703.02 4093
4703.67 4002
4704.31 3942
4704.96 3748
4705.61 3821
4706.25 3783
4706.90 3692
4707.55 3513
4708.20 3744
4708.84 3828
4709.49 3745
4710.14 3699
4710.78 3712
4711.43 3718
4712.08 3719
4712.73 3751
4713.37 3768
4714.02 3725
4714.67 3630
4715.32 3592
4715.96 3783
4716.61 3868
4717.26 3663
4717.91 3667
4718.56 3892
4719.20 3874
4719.85 3849
4720.50 3898
4721.15 3885
4721.80 3907
4722.44 3963
4723.09 3813
4723.74 3902
4724.39 4046
4725.04 3980
4725.69 3740
4726.33 3840
4726.98 3906
4727.63 3832
4728.28 3760
4728.93 3828
4729.58 3855
4730.23 3890
4730.87 3794
4731.52 3754
4732.17 3717
4732.82 3745
4733.47 3587
4734.12 3469
4734.77 3737
4735.42 3662
4736.07 3699
4736.71 3644
4737.36 3634
4738.01 3659
4738.66 3586
4739.31 3782
4739.96 3868
4740.61 3807
4741.26 3844
4741.91 3826
4742.56 3903
4743.21 3961
4743.86 3848
4744.51 3909
4745.16 3931
4745.81 3729
4746.46 3821
4747.11 3974
4747.76 3881
4748.41 3987
4749.06 4008
4749.71 3952
4750.36 4105
4751.01 4195
4751.66 4268
4752.31 4375
4752.96 4318
4753.61 4299
4754.26 4412
4754.91 4288
4755.56 4054
4756.21 4184
4756.86 4263
4757.51 4214
4758.16 4005
4758.81 3896
4759.46 3917
4760.11 3759
4760.76 3831
4761.41 3739
4762.07 3786
4762.72 3776
4763.37 4036
4764.02 3892
4764.67 4078
4765.32 4148
4765.97 4175
4766.62 4476
4767.27 4612
4767.92 4702
4768.58 4625
4769.23 4691
4769.88 4422
4770.53 4380
4771.18 4171
4771.83 4205
4772.48 4062
4773.14 3857
4773.79 3857
4774.44 3839
4775.09 3878
4775.74 3803
4776.40 3701
4777.05 3830
4777.70 3809
4778.35 3803
4779.00 3877
4779.66 3967
4780.31 4073
4780.96 4099
4781.61 4062
4782.26 4049
4782.92 4250
4783.57 3955
4784.22 4011
4784.87 3929
4785.53 3805
4786.18 3678
4786.83 3779
4787.48 3871
4788.14 3653
4788.79 3696
4789.44 3726
4790.09 3861
4790.75 3702
4791.40 3708
4792.05 3599
4792.71 3532
4793.36 3623
4794.01 3612
4794.67 3568
4795.32 3593
4795.97 3662
4796.62 3657
4797.28 3464
4797.93 3462
4798.58 3501
4799.24 3565
4799.89 3660
4800.55 3676
4801.20 3633
4801.85 3696
4802.51 3666
4803.16 3789
4803.81 3754
4804.47 3770
4805.12 3886
4805.77 3811
4806.43 3860
4807.08 3877
4807.74 3668
4808.39 3756
4809.04 3577
4809.70 3717
4810.35 3573
4811.01 3548
4811.66 3747
4812.32 3801
4812.97 3694
4813.62 3755
4814.28 3795
4814.93 3711
4815.59 3828
4816.24 3853
4816.90 3872
4817.55 3830
4818.21 3836
4818.86 3956
4819.52 4021
4820.17 4050
4820.83 4091
4821.48 4081
4822.14 4260
4822.79 4353
4823.45 4620
4824.10 4555
4824.76 4675
4825.41 4805
4826.07 4831
4826.72 4962
4827.38 4933
4828.03 4849
4828.69 4665
4829.34 4614
4830.00 4563
4830.65 4449
4831.31 4476
4831.97 4493
4832.62 4536
4833.28 4638
4833.93 4708
4834.59 4795
4835.24 4969
4835.90 5318
4836.56 5276
4837.21 5424
4837.87 5490
4838.52 5503
4839.18 5655
4839.84 5633
4840.49 5585
4841.15 5441
4841.81 5438
4842.46 5440
4843.12 5412
4843.77 5308
4844.43 5158
4845.09 5232
4845.74 5108
4846.40 5184
4847.06 5341
4847.71 5346
4848.37 5511
4849.03 5239
4849.68 5153
4850.34 5293
4851.00 5600
4851.66 5744
4852.31 5756
4852.97 5710
4853.63 5668
4854.28 5466
4854.94 5414
4855.60 5489
4856.26 5676
4856.91 6125
4857.57 6563
4858.23 6960
4858.88 6815
4859.54 6974
4860.20 7105
4860.86 6948
4861.52 6677
4862.17 6599
4862.83 6216
4863.49 6034
4864.15 6039
4864.80 6031
4865.46 6158
4866.12 6156
4866.78 6330
4867.44 6452
4868.09 6370
4868.75 6338
4869.41 6203
4870.07 6154
4870.73 5871
4871.39 5862
4872.04 5822
4872.70 5796
4873.36 5757
4874.02 5626
4874.68 5682
4875.34 5500
4875.99 5474
4876.65 5463
4877.31 5758
4877.97 5740
4878.63 5657
4879.29 5639
4879.95 5543
4880.61 5372
4881.27 5681
4881.92 5339
4882.58 5222
4883.24 5106
4883.90 5139
4884.56 5013
4885.22 4984
4885.88 4802
4886.54 4826
4887.20 4696
4887.86 4933
4888.52 5237
4889.18 5131
4889.84 5250
4890.50 5413
4891.16 5642
4891.81 5666
4892.47 5623
4893.13 5560
4893.79 5436
4894.45 5218
4895.11 4956
4895.77 4837
4896.43 4643
4897.09 4659
4897.75 4596
4898.41 4541
4899.07 4789
4899.73 4811
4900.40 4812
4901.06 4879
4901.72 4955
4902.38 4781
4903.04 4666
4903.70 4576
4904.36 4351
4905.02 4395
4905.68 4474
4906.34 4295
4907.00 4204
4907.66 4257
4908.32 4249
4908.98 4326
4909.64 4094
4910.30 4177
4910.97 4271
4911.63 4234
4912.29 4057
4912.95 4072
4913.61 3943
4914.27 3972
4914.93 3900
4915.59 3912
4916.26 3817
4916.92 3742
4917.58 3717
4918.24 3699
4918.90 3704
4919.56 3756
4920.22 3690
4920.89 3682
4921.55 3638
4922.21 3704
4922.87 3668
4923.53 3686
4924.19 3751
4924.86 3779
4925.52 3783
4926.18 3776
4926.84 3812
4927.50 3863
4928.17 3846
4928.83 3906
4929.49 3982
4930.15 4154
4930.82 4204
4931.48 4094
4932.14 4106
4932.80 4061
4933.47 4014
4934.13 4007
4934.79 3906
4935.45 3867
4936.12 3802
4936.78 3735
4937.44 3691
4938.10 3690
4938.77 3781
4939.43 3744
4940.09 3743
4940.76 3670
4941.42 3621
4942.08 3726
4942.75 3778
4943.41 3626
4944.07 3518
4944.74 3641
4945.40 3728
4946.06 3593
4946.73 3652
4947.39 3510
4948.05 3521
4948.72 3557
4949.38 3608
4950.04 3542
4950.71 3513
4951.37 3562
4952.03 3528
4952.70 3431
4953.36 3307
4954.03 3348
4954.69 3410
4955.35 3523
4956.02 3434
4956.68 3429
4957.35 3336
4958.01 3393
4958.67 3501
4959.34 3326
4960.00 3392
4960.67 3494
4961.33 3559
4962.00 3469
4962.66 3697
4963.32 3767
4963.99 4101
4964.65 4025
4965.32 4029
4965.98 4064
4966.65 4022
4967.31 3913
4967.98 3815
4968.64 3611
4969.31 3654
4969.97 3609
4970.64 3571
4971.30 3515
4971.97 3527
4972.63 3617
4973.30 3577
4973.96 3648
4974.63 3589
4975.29 3631
4975.96 3604
4976.62 3666
4977.29 3580
4977.96 3654
4978.62 3619
4979.29 3673
4979.95 3723
4980.62 3587
4981.28 3535
4981.95 3500
4982.62 3567
4983.28 3613
4983.95 3480
4984.61 3478
4985.28 3572
4985.94 3451
4986.61 3306
4987.28 3544
4987.94 3553
4988.61 3408
4989.28 3396
4989.94 3392
4990.61 3327
4991.27 3262
4991.94 3402
4992.61 3369
4993.27 3282
4993.94 3320
4994.61 3354
4995.27 3430
4995.94 3394
4996.61 3373
4997.27 3422
4997.94 3296
4998.61 3275
4999.27 3263
4999.94 3291
5000.61 3166
5001.28 3156
5001.94 3238
5002.61 3150
5003.28 3115
5003.94 3127
5004.61 3369
5005.28 3351
5005.95 3324
5006.61 3306
5007.28 3385
5007.95 3333
5008.62 3379
5009.28 3327
5009.95 3299
5010.62 3304
5011.29 3361
5011.95 3339
5012.62 3329
5013.29 3234
5013.96 3289
5014.63 3246
5015.29 3277
5015.96 3246
5016.63 3331
5017.30 3351
5017.97 3428
5018.63 3432
5019.30 3520
5019.97 3823
5020.64 3998
5021.31 4203
5021.98 4436
5022.65 4537
5023.31 4701
5023.98 4839
5024.65 4918
5025.32 4726
5025.99 4827
5026.66 4579
5027.33 4435
5027.99 4203
5028.66 3812
5029.33 3767
5030.00 3665
5030.67 3436
5031.34 3413
5032.01 3361
5032.68 3246
5033.35 3353
5034.02 3408
5034.69 3224
5035.35 3279
5036.02 3221
5036.69 3335
5037.36 3152
5038.03 3198
5038.70 3281
5039.37 3231
5040.04 3276
5040.71 3269
5041.38 3189
5042.05 3216
5042.72 3098
5043.39 3106
5044.06 3216
5044.73 3258
5045.40 3234
5046.07 3253
5046.74 3258
5047.41 3411
5048.08 3282
5048.75 3207
5049.42 3294
5050.09 3424
5050.76 3233
5051.43 3280
5052.10 3262
5052.77 3189
5053.44 3177
5054.11 3200
5054.78 3190
5055.46 3209
5056.13 2976
5056.80 3134
5057.47 3161
5058.14 3134
5058.81 3185
5059.48 3268
5060.15 3145
5060.82 3221
5061.49 3272
5062.16 3252
5062.84 3310
5063.51 3309
5064.18 3262
5064.85 3123
5065.52 3323
5066.19 3281
5066.86 3200
5067.54 3184
5068.21 3090
5068.88 3075
5069.55 3156
5070.22 3069
5070.89 3122
5071.56 3162
5072.24 3157
5072.91 3152
5073.58 3197
5074.25 3292
5074.92 3203
5075.60 3239
5076.27 3392
5076.94 3370
5077.61 3460
5078.28 3449
5078.96 3596
5079.63 3810
5080.30 3872
5080.97 3743
5081.65 3633
5082.32 3604
5082.99 3524
5083.66 3463
5084.34 3367
5085.01 3520
5085.68 3387
5086.35 3365
5087.03 3429
5087.70 3532
5088.37 3624
5089.05 3778
5089.72 3911
5090.39 3874
5091.06 4120
5091.74 4264
5092.41 4063
5093.08 4023
5093.76 4114
5094.43 4172
5095.10 3968
5095.78 3872
5096.45 3711
5097.12 3507
5097.80 3468
5098.47 3453
5099.14 3435
5099.82 3369
5100.49 3375
5101.17 3345
5101.84 3506
5102.51 3568
5103.19 3527
5103.86 3519
5104.53 3664
5105.21 3752
5105.88 3916
5106.56 3843
5107.23 3589
5107.91 3535
5108.58 3501
5109.25 3251
5109.93 3276
5110.60 3424
5111.28 3397
5111.95 3352
5112.63 3378
5113.30 3360
5113.97 3381
5114.65 3341
5115.32 3288
5116.00 3395
5116.67 3234
5117.35 3464
5118.02 3599
5118.70 3751
5119.37 3775
5120.05 3791
5120.72 3830
5121.40 3835
5122.07 3769
5122.75 3635
5123.42 3658
5124.10 3509
5124.77 3512
5125.45 3363
5126.12 3329
5126.80 3383
5127.48 3264
5128.15 3409
5128.83 3264
5129.50 3296
5130.18 3454
5130.85 3506
5131.53 3422
5132.20 3539
5132.88 3426
5133.56 3430
5134.23 3550
5134.91 3524
5135.58 3423
5136.26 3390
5136.94 3485
5137.61 3478
5138.29 3358
5138.96 3582
5139.64 3656
5140.32 3726
5140.99 3660
5141.67 3422
5142.35 3426
5143.02 3346
5143.70 3278
5144.38 3268
5145.05 3220
5145.73 3157
5146.41 3036
5147.08 3169
5147.76 3141
5148.44 3049
5149.11 3135
5149.79 3164
5150.47 3163
5151.14 3096
5151.82 3059
5152.50 3081
5153.17 3010
5153.85 3072
5154.53 2950
5155.21 2969
5155.88 2998
5156.56 3028
5157.24 2974
5157.92 3208
5158.59 3119
5159.27 3026
5159.95 3032
5160.63 3106
5161.30 3017
5161.98 3097
5162.66 3132
5163.34 3088
5164.02 3158
5164.69 3237
5165.37 3250
5166.05 3366
5166.73 3501
5167.41 3528
5168.08 3336
5168.76 3496
5169.44 3346
5170.12 3376
5170.80 3187
5171.47 3117
5172.15 3122
5172.83 3143
5173.51 2914
5174.19 3011
5174.87 3106
5175.55 3167
5176.22 3134
5176.90 3226
5177.58 3047
5178.26 3029
5178.94 3003
5179.62 3119
5180.30 3250
5180.98 3123
5181.66 3012
5182.33 3002
5183.01 2984
5183.69 3010
5184.37 3008
5185.05 2959
5185.73 2990
5186.41 2964
5187.09 2979
5187.77 2926
5188.45 2920
5189.13 3013
5189.81 2959
5190.49 2908
5191.17 2957
5191.85 2946
5192.53 2950
5193.21 3028
5193.88 2845
5194.56 2816
5195.24 2942
5195.92 2967
5196.60 3007
5197.28 2921
5197.96 2909
5198.64 2995
5199.33 3052
5200.01 3056
5200.69 2953
5201.37 2912
5202.05 2969
5202.73 3120
5203.41 3225
5204.09 3270
5204.77 3207
5205.45 3218
5206.13 3282
5206.81 3361
5207.49 3350
5208.17 3592
5208.85 3558
5209.53 3601
5210.21 3678
5210.89 3666
5211.58 3608
5212.26 3730
5212.94 3516
5213.62 3444
5214.30 3356
5214.98 3206
5215.66 3354
5216.34 3363
5217.03 3362
5217.71 3490
5218.39 3431
5219.07 3500
5219.75 3427
5220.43 3354
5221.11 3361
5221.80 3398
5222.48 3516
5223.16 3472
5223.84 3448
5224.52 3366
5225.20 3376
5225.89 3488
5226.57 3374
5227.25 3159
5227.93 3198
5228.61 3105
5229.30 3063
5229.98 3276
5230.66 3219
5231.34 3032
5232.03 3033
5232.71 3011
5233.39 3216
5234.07 3316
5234.76 3235
5235.44 3127
5236.12 3090
5236.80 3276
5237.49 3363
5238.17 3324
5238.85 3223
5239.53 3375
5240.22 3395
5240.90 3304
5241.58 3386
5242.27 3331
5242.95 3083
5243.63 3156
5244.32 3095
5245.00 3084
5245.68 3057
5246.36 3238
5247.05 3237
5247.73 3148
5248.41 3237
5249.10 3306
5249.78 3316
5250.47 3458
5251.15 3531
5251.83 3529
5252.52 3461
5253.20 3416
5253.88 3534
5254.57 3386
5255.25 3081
5255.93 2957
5256.62 3091
5257.30 3017
5257.99 3121
5258.67 3085
5259.36 3211
5260.04 3257
5260.72 3314
5261.41 3314
5262.09 3500
5262.78 3450
5263.46 3368
5264.14 3404
5264.83 3465
5265.51 3448
5266.20 3543
5266.88 3512
5267.57 3478
5268.25 3590
5268.94 3500
5269.62 3465
5270.31 3383
5270.99 3305
5271.68 3242
5272.36 3250
5273.05 3331
5273.73 3338
5274.42 3297
5275.10 3263
5275.79 3266
5276.47 3270
5277.16 3127
5277.84 3281
5278.53 3182
5279.21 3322
5279.90 3620
5280.58 3761
5281.27 3720
5281.96 3731
5282.64 3832
5283.33 3785
5284.01 3817
5284.70 3763
5285.38 3683
5286.07 3559
5286.76 3450
5287.44 3433
5288.13 3372
5288.81 3223
5289.50 3373
5290.19 3266
5290.87 3172
5291.56 3047
5292.24 3179
5292.93 3319
5293.62 3297
5294.30 3252
5294.99 3360
5295.68 3261
5296.36 3310
5297.05 3260
5297.74 3315
5298.42 3611
5299.11 3543
5299.80 3408
5300.48 3429
5301.17 3473
5301.86 3391
5302.54 3305
5303.23 3456
5303.92 3467
5304.60 3396
5305.29 3499
5305.98 3424
5306.67 3496
5307.35 3435
5308.04 3330
5308.73 3292
5309.41 3521
5310.10 3513
5310.79 3664
5311.48 3775
5312.16 3863
5312.85 3881
5313.54 3769
5314.23 3801
5314.92 3721
5315.60 3583
5316.29 3523
5316.98 3431
5317.67 3440
5318.35 3390
5319.04 3601
5319.73 3773
5320.42 3798
5321.11 3856
5321.79 3924
5322.48 3948
5323.17 3945
5323.86 3673
5324.55 3425
5325.24 3318
5325.92 3437
5326.61 3447
5327.30 3257
5327.99 3323
5328.68 3324
5329.37 3368
5330.06 3178
5330.75 3082
5331.43 3323
5332.12 3330
5332.81 3256
5333.50 3434
5334.19 3400
5334.88 3356
5335.57 3324
5336.26 3453
5336.95 3284
5337.63 3350
5338.32 3399
5339.01 3360
5339.70 3366
5340.39 3530
5341.08 3570
5341.77 3734
5342.46 3655
5343.15 3737
5343.84 3727
5344.53 3685
5345.22 3680
5345.91 3512
5346.60 3619
5347.29 3730
5347.98 3701
5348.67 3951
5349.36 3975
5350.05 4068
5350.74 4262
5351.43 4427
5352.12 4387
5352.81 4508
5353.50 4405
5354.19 4245
5354.88 4210
5355.57 3955
5356.26 3645
5356.95 3580
5357.64 3556
5358.33 3341
5359.02 3210
5359.71 3214
5360.40 3298
5361.09 3342
5361.78 3282
5362.48 3369
5363.17 3210
5363.86 3226
5364.55 3253
5365.24 3200
5365.93 3069
5366.62 3144
5367.31 3165
5368.00 3043
5368.69 3044
5369.39 2875
5370.08 2870
5370.77 2958
5371.46 3021
5372.15 2978
5372.84 2963
5373.53 3001
5374.23 2977
5374.92 3123
5375.61 2967
5376.30 3144
5376.99 2948
5377.68 2872
5378.38 2936
5379.07 3009
5379.76 3007
5380.45 2962
5381.14 2976
5381.84 2944
5382.53 2981
5383.22 2958
5383.91 2966
5384.60 2964
5385.30 2974
5385.99 2887
5386.68 2964
5387.37 3013
5388.07 3131
5388.76 3206
5389.45 3287
5390.14 3239
5390.84 3326
5391.53 3293
5392.22 3260
5392.91 3292
5393.61 3275
5394.30 3221
5394.99 3152
5395.69 3107
5396.38 3002
5397.07 2962
5397.76 2991
5398.46 2950
5399.15 3024
5399.84 3122
5400.54 2952
5401.23 3077
5401.92 3004
5402.62 2874
5403.31 2968
5404.00 2983
5404.70 2929
5405.39 2965
5406.09 3050
5406.78 3066
5407.47 3058
5408.17 3205
5408.86 3149
5409.55 3123
5410.25 3020
5410.94 3014
5411.64 3157
5412.33 2948
5413.02 2976
5413.72 2907
5414.41 3068
5415.11 2972
5415.80 3150
5416.49 3089
5417.19 2997
5417.88 3055
5418.58 2984
5419.27 3033
5419.97 3080
5420.66 3103
5421.36 3207
5422.05 3209
5422.75 3088
5423.44 3239
5424.13 3333
5424.83 3434
5425.52 3158
5426.22 3222
5426.91 3211
5427.61 3192
5428.30 3152
5429.00 3118
5429.69 3041
5430.39 3108
5431.08 3096
5431.78 3114
5432.48 3155
5433.17 3167
5433.87 3179
5434.56 3389
5435.26 3305
5435.95 3514
5436.65 3663
5437.34 3635
5438.04 3562
5438.73 3531
5439.43 3442
5440.13 3437
5440.82 3402
5441.52 3376
5442.21 3317
5442.91 3335
5443.61 3456
5444.30 3566
5445.00 3645
5445.69 3783
5446.39 3912
5447.09 4105
5447.78 4194
5448.48 4389
5449.18 4385
5449.87 4349
5450.57 4105
5451.27 4034
5451.96 4056
5452.66 3803
5453.35 3758
5454.05 3724
5454.75 3519
5455.45 3493
5456.14 3621
5456.84 3453
5457.54 3377
5458.23 3330
5458.93 3502
5459.63 3624
5460.32 3566
5461.02 3686
5461.72 3807
5462.42 3808
5463.11 3850
5463.81 3998
5464.51 3993
5465.20 3779
5465.90 3815
5466.60 3764
5467.30 3787
5467.99 3858
5468.69 3760
5469.39 3654
5470.09 3632
5470.79 3586
5471.48 3869
5472.18 3815
5472.88 3922
5473.58 4015
5474.27 4112
5474.97 4070
5475.67 3965
5476.37 4046
5477.07 4127
5477.77 4282
5478.46 4562
5479.16 4762
5479.86 5153
5480.56 5370
5481.26 5625
5481.96 5698
5482.65 5538
5483.35 5252
5484.05 4933
5484.75 4795
5485.45 4613
5486.15 4561
5486.85 4418
5487.54 4296
5488.24 4211
5488.94 4210
5489.64 4302
5490.34 4315
5491.04 4257
5491.74 4284
5492.44 4397
5493.14 4727
5493.84 4905
5494.54 4745
5495.23 4776
5495.93 4908
5496.63 5102
5497.33 5236
5498.03 5382
5498.73 5575
5499.43 6101
5500.13 6549
5500.83 7500
5501.53 7926
5502.23 8296
5502.93 8215
5503.63 7906
5504.33 7105
5505.03 6476
5505.73 5627
5506.43 5285
5507.13 4930
5507.83 4616
5508.53 4611
5509.23 4331
5509.93 4319
5510.63 4173
5511.33 4177
5512.03 4263
5512.73 4244
5513.43 4243
5514.13 4349
5514.83 4328
5515.53 4425
5516.24 4340
5516.94 4196
5517.64 4391
5518.34 4210
5519.04 4299
5519.74 4205
5520.44 4096
5521.14 4157
5521.84 4267
5522.54 4229
5523.24 4031
5523.95 3931
5524.65 3947
5525.35 3724
5526.05 3831
5526.75 3801
5527.45 3555
5528.15 3510
5528.85 3526
5529.56 3663
5530.26 3468
5530.96 3394
5531.66 3387
5532.36 3483
5533.06 3547
5533.77 3397
5534.47 3403
5535.17 3464
5535.87 3385
5536.57 3380
5537.28 3450
5537.98 3451
5538.68 3465
5539.38 3359
5540.08 3392
5540.79 3276
5541.49 3187
5542.19 3303
5542.89 3305
5543.60 3152
5544.30 3115
5545.00 3124
5545.70 3255
5546.41 3361
5547.11 3300
5547.81 3272
5548.51 3197
5549.22 3338
5549.92 3336
5550.62 3335
5551.32 3325
5552.03 3245
5552.73 3220
5553.43 3211
5554.14 3081
5554.84 3094
5555.54 3037
5556.25 3110
5556.95 2943
5557.65 3025
5558.36 2964
5559.06 3180
5559.76 3036
5560.47 3120
5561.17 3163
5561.87 3108
5562.58 3093
5563.28 3098
5563.98 3128
5564.69 3087
5565.39 3057
5566.10 3123
5566.80 3126
5567.50 3120
5568.21 3214
5568.91 3136
5569.62 3086
5570.32 3106
5571.02 3063
5571.73 2984
5572.43 3004
5573.14 3044
5573.84 3166
5574.55 3087
5575.25 3076
5575.95 3232
5576.66 3141
5577.36 3127
5578.07 3008
5578.77 3099
5579.48 3135
5580.18 3239
5580.89 3201
5581.59 3152
5582.30 3007
5583.00 2950
5583.71 3067
5584.41 3114
5585.12 3066
5585.82 3060
5586.53 2948
5587.23 2905
5587.94 3045
5588.64 2891
5589.35 2910
5590.05 3023
5590.76 3193
5591.46 3108
5592.17 3079
5592.87 3109
5593.58 2996
5594.29 2936
5594.99 3018
5595.70 2995
5596.40 3069
5597.11 2965
5597.81 2921
5598.52 3021
5599.23 3101
5599.93 3037
5600.64 2936
5601.34 2832
5602.05 2903
5602.76 2827
5603.46 2841
5604.17 2859
5604.87 2969
5605.58 2866
5606.29 2964
5606.99 3035
5607.70 2861
5608.41 2802
5609.11 2852
5609.82 2969
5610.53 2908
5611.23 2980
5611.94 2854
5612.65 2923
5613.35 2862
5614.06 2830
5614.77 2882
5615.47 3021
5616.18 2898
5616.89 2897
5617.60 2931
5618.30 2981
5619.01 2922
5619.72 3117
5620.42 2919
5621.13 2920
5621.84 2858
5622.55 2957
5623.25 2921
5623.96 2936
5624.67 2976
5625.38 2998
5626.08 3015
5626.79 3027
5627.50 3080
5628.21 3151
5628.91 3098
5629.62 3218
5630.33 3218
5631.04 3181
5631.75 3143
5632.45 3180
5633.16 3041
5633.87 3061
5634.58 3066
5635.29 3235
5636.00 3139
5636.70 3027
5637.41 3133
5638.12 3203
5638.83 3346
5639.54 3476
5640.25 3356
5640.95 3480
5641.66 3480
5642.37 3585
5643.08 3463
5643.79 3365
5644.50 3317
5645.21 3217
5645.92 3162
5646.62 3231
5647.33 3137
5648.04 3202
5648.75 3190
5649.46 3216
5650.17 3131
5650.88 3152
5651.59 3262
5652.30 3354
5653.01 3199
5653.72 3073
5654.43 3242
5655.13 3291
5655.84 3297
5656.55 3244
5657.26 3352
5657.97 3471
5658.68 3475
5659.39 3718
5660.10 3588
5660.81 3496
5661.52 3642
5662.23 3522
5662.94 3413
5663.65 3435
5664.36 3387
5665.07 3277
5665.78 3267
5666.49 3201
5667.20 3281
5667.91 3351
5668.62 3417
5669.33 3507
5670.04 3839
5670.75 3868
5671.46 3983
5672.17 4036
5672.89 4109
5673.60 3893
5674.31 3730
5675.02 3779
5675.73 3542
5676.44 3405
5677.15 3423
5677.86 3336
5678.57 3269
5679.28 3272
5679.99 3187
5680.70 3300
5681.42 3323
5682.13 3181
5682.84 3284
5683.55 3339
5684.26 3268
5684.97 3201
5685.68 3451
5686.39 3412
5687.11 3146
5687.82 3186
5688.53 3111
5689.24 3202
5689.95 3349
5690.66 3118
5691.38 3031
5692.09 3203
5692.80 3316
5693.51 3123
5694.22 3012
5694.93 3024
5695.65 3139
5696.36 3077
5697.07 2804
5697.78 2838
5698.50 2887
5699.21 2884
5699.92 2887
5700.63 2886
5701.34 2953
5702.06 2875
5702.77 2925
5703.48 2915
5704.19 3055
5704.91 2918
5705.62 2932
5706.33 3012
5707.04 3006
5707.76 2943
5708.47 2938
5709.18 2927
5709.90 2903
5710.61 2867
5711.32 2899
5712.04 2873
5712.75 2887
5713.46 2881
5714.17 2835
5714.89 2918
5715.60 2853
5716.31 2885
5717.03 2915
5717.74 2881
5718.45 2816
5719.17 2813
5719.88 2788
5720.59 2737
5721.31 2952
5722.02 2983
5722.74 2862
5723.45 2845
5724.16 2976
5724.88 3063
5725.59 3297
5726.30 3282
5727.02 3583
5727.73 3800
5728.45 3925
5729.16 4016
5729.88 3990
5730.59 4108
5731.30 3873
5732.02 3750
5732.73 3592
5733.45 3565
5734.16 3364
5734.88 3329
5735.59 3270
5736.30 3087
5737.02 3054
5737.73 2994
5738.45 3096
5739.16 2845
5739.88 2833
5740.59 2891
5741.31 2991
5742.02 2953
5742.74 2819
5743.45 3020
5744.17 3000
5744.88 2991
5745.60 3024
5746.31 2903
5747.03 2942
5747.74 2949
5748.46 2872
5749.17 2877
5749.89 2820
5750.60 2951
5751.32 3087
5752.04 3129
5752.75 3270
5753.47 3387
5754.18 3528
5754.90 3661
5755.61 3662
5756.33 3752
5757.05 3747
5757.76 3628
5758.48 3522
5759.19 3353
5759.91 3256
5760.62 3199
5761.34 3255
5762.06 3183
5762.77 3163
5763.49 3057
5764.21 2945
5764.92 3076
5765.64 3156
5766.36 3112
5767.07 3003
5767.79 3065
5768.50 3151
5769.22 3066
5769.94 3108
5770.65 3125
5771.37 3037
5772.09 3096
5772.80 3113
5773.52 3005
5774.24 3017
5774.96 3139
5775.67 3146
5776.39 3167
5777.11 3121
5777.82 3090
5778.54 3021
5779.26 3133
5779.98 3142
5780.69 3220
5781.41 3221
5782.13 3222
5782.84 3196
5783.56 3055
5784.28 3125
5785.00 3272
5785.71 3417
5786.43 3273
5787.15 3326
5787.87 3318
5788.59 3232
5789.30 3365
5790.02 3418
5790.74 3416
5791.46 3533
5792.18 3602
5792.89 3554
5793.61 3760
5794.33 3738
5795.05 3947
5795.77 3933
5796.48 4070
5797.20 4180
5797.92 4455
5798.64 4799
5799.36 5381
5800.08 6243
5800.80 7114
5801.51 7533
5802.23 7464
5802.95 7579
5803.67 7049
5804.39 6338
5805.11 5647
5805.83 5078
5806.55 4568
5807.26 4321
5807.98 4046
5808.70 3876
5809.42 3934
5810.14 3877
5810.86 3834
5811.58 3780
5812.30 3755
5813.02 3949
5813.74 3915
5814.46 3852
5815.18 4039
5815.90 4027
5816.61 4165
5817.33 3874
5818.05 3878
5818.77 3984
5819.49 3933
5820.21 4052
5820.93 4145
5821.65 4045
5822.37 3949
5823.09 3911
5823.81 3721
5824.53 3544
5825.25 3478
5825.97 3440
5826.69 3447
5827.41 3516
5828.13 3422
5828.85 3384
5829.57 3277
5830.29 3373
5831.01 3329
5831.74 3197
5832.46 3210
5833.18 3402
5833.90 3369
5834.62 3410
5835.34 3381
5836.06 3390
5836.78 3366
5837.50 3287
5838.22 3325
5838.94 3471
5839.66 3373
5840.38 3441
5841.11 3340
5841.83 3188
5842.55 3249
5843.27 3238
5843.99 3180
5844.71 3162
5845.43 3114
5846.15 2880
5846.88 2994
5847.60 3118
5848.32 3050
5849.04 3120
5849.76 3160
5850.48 3247
5851.20 3409
5851.93 3261
5852.65 3198
5853.37 3196
5854.09 3110
5854.81 3130
5855.54 3186
5856.26 3175
5856.98 3195
5857.70 3267
5858.42 3135
5859.15 3144
5859.87 3076
5860.59 3155
5861.31 3013
5862.04 2976
5862.76 3060
5863.48 3035
5864.20 3037
5864.93 3039
5865.65 3097
5866.37 2980
5867.09 3017
5867.82 3086
5868.54 3080
5869.26 3189
5869.98 3268
5870.71 3332
5871.43 3260
5872.15 3228
5872.88 3169
5873.60 3106
5874.32 3133
5875.05 3136
5875.77 3095
5876.49 3174
5877.22 3188
5877.94 3166
5878.66 3157
5879.39 3057
5880.11 3201
5880.83 3283
5881.56 3249
5882.28 3153
5883.00 3219
5883.73 3273
5884.45 3169
5885.17 3213
5885.90 3187
5886.62 3218
5887.35 3262
5888.07 3309
5888.79 3230
5889.52 3236
5890.24 3186
5890.97 3116
5891.69 3164
5892.41 3049
5893.14 3162
5893.86 3142
5894.59 3092
5895.31 3192
5896.04 3092
5896.76 3239
5897.49 3042
5898.21 3108
5898.93 3078
5899.66 3045
5900.38 3108
5901.11 3187
5901.83 3254
5902.56 3274
5903.28 3293
5904.01 3238
5904.73 3250
5905.46 3107
5906.18 3277
5906.91 3286
5907.63 3294
5908.36 3289
5909.08 3425
5909.81 3257
5910.53 3313
5911.26 3298
5911.99 3307
5912.71 3331
5913.44 3281
5914.16 3383
5914.89 3401
5915.61 3420
5916.34 3387
5917.06 3386
5917.79 3482
5918.52 3445
5919.24 3577
5919.97 3543
5920.69 3457
5921.42 3507
5922.15 3506
5922.87 3596
5923.60 3551
5924.32 3653
5925.05 3713
5925.78 3650
5926.50 3601
5927.23 3733
5927.96 3846
5928.68 3728
5929.41 3765
5930.14 3782
5930.86 3978
5931.59 3704
5932.32 3710
5933.04 3880
5933.77 3898
5934.50 3908
5935.22 4089
5935.95 4089
5936.68 4271
5937.40 4343
5938.13 4379
5938.86 4482
5939.58 4439
5940.31 4450
5941.04 4485
5941.77 4453
5942.49 4499
5943.22 4639
5943.95 4750
5944.68 4780
5945.40 4738
5946.13 4815
5946.86 4825
5947.59 4939
5948.31 4909
5949.04 4979
5949.77 5201
5950.50 5364
5951.22 5461
5951.95 5582
5952.68 5823
5953.41 6069
5954.14 6255
5954.86 6166
5955.59 6117
5956.32 6281
5957.05 6091
5957.78 5988
5958.51 6088
5959.23 6089
5959.96 6272
5960.69 6190
5961.42 6101
5962.15 6195
5962.88 6462
5963.60 6577
5964.33 6559
5965.06 6887
5965.79 7467
5966.52 8005
5967.25 8933
5967.98 9359
5968.71 9376
5969.44 9193
5970.16 8958
5970.89 8554
5971.62 8400
5972.35 7962
5973.08 7474
5973.81 7333
5974.54 7331
5975.27 7302
5976.00 7185
5976.73 7002
5977.46 7131
5978.19 7117
5978.92 7325
5979.65 7657
5980.37 7840
5981.10 7947
5981.83 8114
5982.56 8168
5983.29 8268
5984.02 8381
5984.75 8380
5985.48 8280
5986.21 8358
5986.94 8376
5987.67 8328
5988.40 8277
5989.13 8203
5989.86 8253
5990.59 8228
5991.32 8074
5992.05 8148
5992.79 8209
5993.52 8319
5994.25 8371
5994.98 8412
5995.71 8663
5996.44 8878
5997.17 9035
5997.90 9168
5998.63 9078
5999.36 9318
6000.09 9355
6000.82 9232
6001.55 9167
6002.28 9009
6003.02 8927
6003.75 8827
6004.48 8624
6005.21 8324
6005.94 8374
6006.67 8717
6007.40 8804
6008.13 8913
6008.86 9412
6009.60 10261
6010.33 11681
6011.06 13421
6011.79 15582
6012.52 18110
6013.25 20927
6013.99 22699
6014.72 23852
6015.45 24807
6016.18 24197
6016.91 22649
6017.64 21083
6018.38 19184
6019.11 16740
6019.84 14618
6020.57 12736
6021.30 11081
6022.04 9841
6022.77 9026
6023.50 8265
6024.23 7790
6024.97 7534
6025.70 7124
6026.43 7093
6027.16 6866
6027.90 6766
6028.63 6813
6029.36 6613
6030.09 6574
6030.83 6492
6031.56 6605
6032.29 6478
6033.02 6326
6033.76 6363
6034.49 6214
6035.22 6313
6035.96 6315
6036.69 6356
6037.42 6350
6038.16 6381
6038.89 6559
6039.62 6753
6040.36 6855
6041.09 6764
6041.82 6744
6042.56 6978
6043.29 7027
6044.02 7062
6044.76 7017
6045.49 7180
6046.22 7323
6046.96 7397
6047.69 7436
6048.42 7460
6049.16 7650
6049.89 7915
6050.63 8193
6051.36 8805
6052.09 9789
6052.83 10435
6053.56 10906
6054.30 10771
6055.03 10857
6055.77 10757
6056.50 9821
6057.23 9152
6057.97 8672
6058.70 8208
6059.44 7846
6060.17 7456
6060.91 7249
6061.64 7202
6062.38 7040
6063.11 6912
6063.84 6711
6064.58 6755
6065.31 6505
6066.05 6685
6066.78 6640
6067.52 6553
6068.25 6404
6068.99 6412
6069.72 6301
6070.46 6121
6071.19 6116
6071.93 6002
6072.66 6020
6073.40 5889
6074.14 5933
6074.87 5885
6075.61 5688
6076.34 5643
6077.08 5601
6077.81 5477
6078.55 5440
6079.28 5352
6080.02 5326
6080.76 5410
6081.49 5386
6082.23 5410
6082.96 5279
6083.70 5232
6084.43 5234
6085.17 5147
6085.91 5057
6086.64 5020
6087.38 5035
6088.12 4963
6088.85 5090
6089.59 5052
6090.32 5079
6091.06 5082
6091.80 5271
6092.53 5142
6093.27 5161
6094.01 5127
6094.74 4978
6095.48 5001
6096.22 5043
6096.95 4983
6097.69 4872
6098.43 4779
6099.16 4760
6099.90 4830
6100.64 4712
6101.37 4616
6102.11 4637
6102.85 4714
6103.59 4631
6104.32 4581
6105.06 4591
6105.80 4528
6106.53 4464
6107.27 4619
6108.01 4615
6108.75 4644
6109.48 4682
6110.22 4631
6110.96 4573
6111.70 4751
6112.43 4791
6113.17 4954
6113.91 4825
6114.65 4827
6115.39 4872
6116.12 4863
6116.86 4888
6117.60 4825
6118.34 5028
6119.08 4878
6119.81 4805
6120.55 4838
6121.29 4729
6122.03 4920
6122.77 4858
6123.50 4857
6124.24 4972
6124.98 4951
6125.72 5188
6126.46 5219
6127.20 5006
6127.94 5072
6128.67 5150
6129.41 5163
6130.15 5232
6130.89 5110
6131.63 5047
6132.37 5004
6133.11 5007
6133.85 4985
6134.58 4996
6135.32 5037
6136.06 5015
6136.80 5087
6137.54 5195
6138.28 5284
6139.02 5272
6139.76 5370
6140.50 5367
6141.24 5190
6141.98 5224
6142.72 5179
6143.46 5188
6144.20 5080
6144.94 5258
6145.68 5327
6146.41 5149
6147.15 5157
6147.89 5204
6148.63 5185
6149.37 5192
6150.11 5276
6150.85 5243
6151.59 5352
6152.33 5507
6153.07 5503
6153.81 5412
6154.55 5536
6155.30 5680
6156.04 5744
6156.78 5808
6157.52 5762
6158.26 5750
6159.00 5820
6159.74 5713
6160.48 5785
6161.22 5710
6161.96 5836
6162.70 5896
6163.44 6250
6164.18 6632
6164.92 7000
6165.66 7403
6166.40 7473
6167.15 7940
6167.89 8123
6168.63 8287
6169.37 8239
6170.11 8258
6170.85 8237
6171.59 8058
6172.33 7852
6173.07 7521
6173.82 7352
6174.56 7164
6175.30 6967
6176.04 7137
6176.78 7011
6177.52 6976
6178.26 6957
6179.01 6884
6179.75 6946
6180.49 7267
6181.23 7276
6181.97 7460
6182.72 7447
6183.46 7654
6184.20 7610
6184.94 7650
6185.68 7637
6186.43 7744
6187.17 7800
6187.91 7858
6188.65 7903
6189.39 7936
6190.14 8065
6190.88 8297
6191.62 8764
6192.36 9022
6193.11 9222
6193.85 9645
6194.59 9640
6195.33 9637
6196.08 9945
6196.82 9663
6197.56 9467
6198.31 9577
6199.05 9282
6199.79 9553
6200.53 9487
6201.28 9544
6202.02 9457
6202.76 9619
6203.51 10140
6204.25 10702
6204.99 11898
6205.74 13802
6206.48 17000
6207.22 21225
6207.97 25982
6208.71 31465
6209.45 35798
6210.20 38309
6210.94 39444
6211.68 38981
6212.43 36719
6213.17 33605
6213.92 29424
6214.66 24722
6215.40 20833
6216.15 17284
6216.89 14501
6217.64 12378
6218.38 10669
6219.12 9403
6219.87 8665
6220.61 8265
6221.36 7778
6222.10 7503
6222.84 7408
6223.59 7350
6224.33 7295
6225.08 7077
6225.82 7054
6226.57 6921
6227.31 6751
6228.06 6667
6228.80 6337
6229.55 6082
6230.29 5849
6231.04 5586
6231.78 5510
6232.52 5483
6233.27 5444
6234.01 5403
6234.76 5525
6235.50 5632
6236.25 5779
6237.00 5824
6237.74 5928
6238.49 5803
6239.23 6029
6239.98 6077
6240.72 6146
6241.47 6316
6242.21 6190
6242.96 6286
6243.70 6455
6244.45 6741
6245.19 6834
6245.94 7264
6246.69 7803
6247.43 8645
6248.18 9304
6248.92 10004
6249.67 10531
6250.42 10777
6251.16 10463
6251.91 10015
6252.65 9118
6253.40 8536
6254.15 8070
6254.89 7542
6255.64 7155
6256.39 6922
6257.13 6614
6257.88 6320
6258.62 6390
6259.37 6322
6260.12 6443
6260.86 6245
6261.61 6257
6262.36 6281
6263.10 6498
6263.85 6456
6264.60 6298
6265.34 6311
6266.09 6154
6266.84 6121
6267.59 6283
6268.33 6286
6269.08 6197
6269.83 6317
6270.57 6421
6271.32 6270
6272.07 6200
6272.82 6258
6273.56 6101
6274.31 6268
6275.06 6345
6275.81 6295
6276.55 6362
6277.30 6495
6278.05 6575
6278.80 6657
6279.54 6620
6280.29 6610
6281.04 6424
6281.79 6282
6282.53 6134
6283.28 6130
6284.03 5928
6284.78 5855
6285.53 5919
6286.27 6124
6287.02 6243
6287.77 6434
6288.52 7045
6289.27 7497
6290.02 7721
6290.76 7522
6291.51 7148
6292.26 6753
6293.01 6446
6293.76 6069
6294.51 5772
6295.26 5640
6296.00 5355
6296.75 5322
6297.50 5361
6298.25 5342
6299.00 5211
6299.75 5198
6300.50 5227
6301.25 5074
6302.00 5276
6302.74 5404
6303.49 5412
6304.24 5392
6304.99 5434
6305.74 5311
6306.49 5337
6307.24 5360
6307.99 5287
6308.74 5125
6309.49 5171
6310.24 5274
6310.99 5214
6311.74 5343
6312.49 5133
6313.24 5122
6313.99 5032
6314.74 4969
6315.49 4920
6316.24 4994
6316.99 5082
6317.74 4937
6318.49 4833
6319.24 4910
6319.99 4854
6320.74 4912
6321.49 4827
6322.24 4935
6322.99 4759
6323.74 4749
6324.49 4742
6325.24 4768
6325.99 4763
6326.74 4757
6327.49 4963
6328.24 5156
6328.99 5250
6329.74 5263
6330.49 5190
6331.24 5166
6331.99 5166
6332.74 4907
6333.50 4832
6334.25 4701
6335.00 4630
6335.75 4384
6336.50 4444
6337.25 4670
6338.00 4592
6338.75 4583
6339.50 4578
6340.26 4632
6341.01 4508
6341.76 4538
6342.51 4484
6343.26 4644
6344.01 4491
6344.76 4589
6345.52 4736
6346.27 4775
6347.02 4715
6347.77 4901
6348.52 5002
6349.28 4919
6350.03 5126
6350.78 5267
6351.53 5511
6352.28 5656
6353.04 5996
6353.79 6176
6354.54 6247
6355.29 6318
6356.04 6171
6356.80 5780
6357.55 5658
6358.30 5382
6359.05 5254
6359.81 4950
6360.56 4900
6361.31 4919
6362.06 4764
6362.82 4707
6363.57 4613
6364.32 4637
6365.07 4660
6365.83 4705
6366.58 4674
6367.33 4760
6368.09 4735
6368.84 4871
6369.59 4921
6370.35 4763
6371.10 4674
6371.85 4687
6372.60 4703
6373.36 4654
6374.11 4663
6374.86 4682
6375.62 4581
6376.37 4515
6377.13 4477
6377.88 4354
6378.63 4338
6379.39 4307
6380.14 4381
6380.89 4360
6381.65 4463
6382.40 4534
6383.16 4333
6383.91 4299
6384.66 4379
6385.42 4191
6386.17 4117
6386.93 4279
6387.68 4113
6388.43 4175
6389.19 3975
6389.94 4038
6390.70 4062
6391.45 4048
6392.21 4030
6392.96 4016
6393.71 3936
6394.47 3941
6395.22 4013
6395.98 4142
6396.73 4023
6397.49 3872
6398.24 3963
6399.00 3872
6399.75 3786
6400.51 3844
6401.26 3840
6402.02 3783
6402.77 3818
6403.53 3620
6404.28 3772
6405.04 3787
6405.79 3866
6406.55 3833
6407.30 4064
6408.06 4084
6408.81 4152
6409.57 4271
6410.32 4103
6411.08 4197
6411.84 4203
6412.59 4149
6413.35 4108
6414.10 3994
6414.86 3902
6415.61 3894
6416.37 3876
6417.13 3888
6417.88 3950
6418.64 3881
6419.39 3850
6420.15 3833
6420.91 3935
6421.66 3885
6422.42 3971
6423.17 3776
6423.93 3852
6424.69 3784
6425.44 3853
6426.20 3929
6426.96 3999
6427.71 3841
6428.47 3829
6429.23 3833
6429.98 3886
6430.74 3958
6431.50 3921
6432.25 3910
6433.01 3900
6433.77 3944
6434.52 3853
6435.28 3857
6436.04 3892
6436.79 3899
6437.55 3884
6438.31 3859
6439.07 4003
6439.82 4032
6440.58 4065
6441.34 4227
6442.09 4373
6442.85 4377
6443.61 4332
6444.37 4195
6445.12 4222
6445.88 4096
6446.64 4106
6447.40 4156
6448.15 4105
6448.91 3928
6449.67 4021
6450.43 3975
6451.19 4014
6451.94 4089
6452.70 4167
6453.46 3993
6454.22 4036
6454.98 4154
6455.73 4193
6456.49 4193
6457.25 4238
6458.01 4282
6458.77 4351
6459.53 4474
6460.28 4411
6461.04 4340
6461.80 4324
6462.56 4382
6463.32 4440
6464.08 4391
6464.84 4409
6465.59 4433
6466.35 4411
6467.11 4478
6467.87 4529
6468.63 4572
6469.39 4456
6470.15 4547
6470.91 4617
6471.67 4666
6472.43 4808
6473.18 4637
6473.94 4742
6474.70 4928
6475.46 4826
6476.22 4784
6476.98 4870
6477.74 4995
6478.50 5069
6479.26 5121
6480.02 5126
6480.78 5220
6481.54 5264
6482.30 5223
6483.06 5423
6483.82 5458
6484.58 5547
6485.34 5628
6486.10 5653
6486.86 5787
6487.62 5716
6488.38 5787
6489.14 5845
6489.90 5955
6490.66 6030
6491.42 6040
6492.18 6268
6492.94 6526
6493.70 6596
6494.46 6858
6495.22 6987
6495.98 7230
6496.74 7353
6497.50 7024
6498.26 7104
6499.02 7041
6499.78 6996
6500.54 6957
6501.31 6950
6502.07 7123
6502.83 6978
6503.59 7036
6504.35 7101
6505.11 7201
6505.87 7486
6506.63 7571
6507.39 7616
6508.16 7923
6508.92 8151
6509.68 8158
6510.44 8585
6511.20 8609
6511.96 8626
6512.72 8549
6513.49 8586
6514.25 8719
6515.01 8671
6515.77 8438
6516.53 8356
6517.29 8292
6518.06 8620
6518.82 8724
6519.58 8985
6520.34 9160
6521.10 9361
6521.87 9599
6522.63 9760
6523.39 9760
6524.15 10320
6524.91 11145
6525.68 11851
6526.44 12991
6527.20 14232
6527.96 15392
6528.73 16166
6529.49 16750
6530.25 16500
6531.01 15735
6531.78 15384
6532.54 14968
6533.30 15146
6534.06 15938
6534.83 17754
6535.59 20388
6536.35 23557
6537.12 26130
6537.88 27469
6538.64 27365
6539.40 25940
6540.17 23885
6540.93 21249
6541.69 18434
6542.46 16010
6543.22 13632
6543.98 11746
6544.75 10157
6545.51 9220
6546.27 8462
6547.04 8036
6547.80 7632
6548.56 7322
6549.33 7196
6550.09 7093
6550.86 6934
6551.62 6840
6552.38 6945
6553.15 6976
6553.91 6961
6554.68 6896
6555.44 6781
6556.20 6683
6556.97 6450
6557.73 6734
6558.50 6650
6559.26 6458
6560.02 6559
6560.79 6864
6561.55 6978
6562.32 6951
6563.08 7179
6563.85 7466
6564.61 7672
6565.38 7906
6566.14 8187
6566.90 8103
6567.67 7982
6568.43 7967
6569.20 7996
6569.96 7993
6570.73 7814
6571.49 7929
6572.26 7880
6573.02 8137
6573.79 8312
6574.55 8556
6575.32 8832
6576.08 9125
6576.85 9074
6577.61 9288
6578.38 9102
6579.15 9168
6579.91 9164
6580.68 8957
6581.44 8996
6582.21 8968
6582.97 8931
6583.74 8900
6584.50 8780
6585.27 8633
6586.04 8460
6586.80 8375
6587.57 8298
6588.33 8146
6589.10 7968
6589.87 8098
6590.63 8273
6591.40 8538
6592.16 9102
6592.93 9726
6593.70 10382
6594.46 11068
6595.23 11622
6596.00 12253
6596.76 12394
6597.53 12419
6598.29 11940
6599.06 11302
6599.83 10602
6600.59 9964
6601.36 8994
6602.13 8269
6602.89 7870
6603.66 7604
6604.43 7379
6605.20 7107
6605.96 6925
6606.73 6812
6607.50 6792
6608.26 6873
6609.03 6794
6609.80 6745
6610.57 6639
6611.33 6579
6612.10 6699
6612.87 6581
6613.63 6372
6614.40 6247
6615.17 6211
6615.94 6282
6616.70 6118
6617.47 5931
6618.24 5993
6619.01 6150
6619.78 6028
6620.54 6128
6621.31 5992
6622.08 6006
6622.85 6195
6623.61 6144
6624.38 6040
6625.15 5911
6625.92 5843
6626.69 5742
6627.46 5695
6628.22 5613
6628.99 5646
6629.76 5859
6630.53 6008
6631.30 6129
6632.07 6341
6632.83 6731
6633.60 7193
6634.37 7535
6635.14 7851
6635.91 8027
6636.68 7955
6637.45 7719
6638.21 7406
6638.98 7249
6639.75 6833
6640.52 6500
6641.29 6324
6642.06 5972
6642.83 5725
6643.60 5676
6644.37 5690
6645.14 5569
6645.91 5652
6646.68 5640
6647.44 5421
6648.21 5461
6648.98 5514
6649.75 5668
6650.52 5558
6651.29 5546
6652.06 5578
6652.83 5605
6653.60 5635
6654.37 5551
6655.14 5543
6655.91 5392
6656.68 5429
6657.45 5454
6658.22 5605
6658.99 5660
6659.76 5481
6660.53 5290
6661.30 5234
6662.07 5166
6662.84 5230
6663.61 5244
6664.38 5113
6665.15 5040
6665.92 5131
6666.69 5155
6667.46 5115
6668.23 5179
6669.00 5296
6669.78 5436
6670.55 5286
6671.32 5203
6672.09 5483
6672.86 5481
6673.63 5477
6674.40 5612
6675.17 5547
6675.94 5523
6676.71 5463
6677.48 5380
6678.26 5435
6679.03 5413
6679.80 5392
6680.57 5578
6681.34 5545
6682.11 5760
6682.88 5849
6683.66 5955
6684.43 6134
6685.20 6608
6685.97 7030
6686.74 7131
6687.51 7111
6688.28 6840
6689.06 6603
6689.83 6403
6690.60 6085
6691.37 5616
6692.14 5428
6692.92 5434
6693.69 5225
6694.46 5163
6695.23 5136
6696.00 4992
6696.78 4862
6697.55 4925
6698.32 5033
6699.09 5077
6699.87 4932
6700.64 5009
6701.41 4977
6702.18 4918
6702.96 5032
6703.73 4984
6704.50 4915
6705.27 4852
6706.05 4899
6706.82 4894
6707.59 4871
6708.37 4851
6709.14 4798
6709.91 4737
6710.68 4781
6711.46 4874
6712.23 4729
6713.00 4687
6713.78 4791
6714.55 4775
6715.32 4633
6716.10 4696
6716.87 4643
6717.64 4644
6718.42 4509
6719.19 4576
6719.96 4632
6720.74 4778
6721.51 4615
6722.29 4705
6723.06 4711
6723.83 4639
6724.61 4613
6725.38 4603
6726.15 4563
6726.93 4614
6727.70 4613
6728.48 4603
6729.25 4687
6730.02 4597
6730.80 4699
6731.57 4744
6732.35 4911
6733.12 4875
6733.90 4794
6734.67 4977
6735.45 4888
6736.22 4904
6736.99 4913
6737.77 5089
6738.54 5161
6739.32 4988
6740.09 4896
6740.87 4912
6741.64 4958
6742.42 4897
6743.19 5088
6743.97 5102
6744.74 5017
6745.52 5052
6746.29 5157
6747.07 5215
6747.84 5089
6748.62 5249
6749.39 5524
6750.17 5545
6750.94 5931
6751.72 6297
6752.49 6568
6753.27 7000
6754.05 7383
6754.82 7404
6755.60 7188
6756.37 6745
6757.15 6346
6757.92 6124
6758.70 5534
6759.48 5340
6760.25 5236
6761.03 5014
6761.80 4883
6762.58 4830
6763.36 4728
6764.13 4837
6764.91 4813
6765.68 4717
6766.46 4807
6767.24 4799
6768.01 4869
6768.79 4882
6769.57 4684
6770.34 4740
6771.12 4743
6771.90 4801
6772.67 4757
6773.45 4803
6774.23 4617
6775.00 4561
6775.78 4659
6776.56 4534
6777.33 4530
6778.11 4548
6778.89 4582
6779.66 4698
6780.44 4752
6781.22 4643
6781.99 4538
6782.77 4479
6783.55 4559
6784.33 4390
6785.10 4325
6785.88 4285
6786.66 4311
6787.44 4285
6788.21 4192
6788.99 4080
6789.77 4106
6790.55 4286
6791.32 4160
6792.10 4133
6792.88 4208
6793.66 4083
6794.43 4065
6795.21 4125
6795.99 4167
6796.77 4161
6797.55 4226
6798.32 4364
6799.10 4302
6799.88 4292
6800.66 4478
6801.44 4424
6802.22 4327
6802.99 4438
6803.77 4514
6804.55 4614
6805.33 4702
6806.11 4792
6806.89 4720
6807.67 4508
6808.44 4420
6809.22 4336
6810.00 4334
6810.78 4292
6811.56 4250
6812.34 4210
6813.12 4285
6813.90 4281
6814.67 4368
6815.45 4411
6816.23 4330
6817.01 4275
6817.79 4392
6818.57 4324
6819.35 4413
6820.13 4400
6820.91 4444
6821.69 4251
6822.47 4273
6823.25 4294
6824.03 4301
6824.81 4328
6825.59 4203
6826.37 4173
6827.14 4186
6827.92 4112
6828.70 4138
6829.48 4265
6830.26 4318
6831.04 4143
6831.82 4104
6832.60 4150
6833.38 4182
6834.16 4235
6834.94 4000
6835.72 3925
6836.51 4007
6837.29 3992
6838.07 3965
6838.85 4057
6839.63 4042
6840.41 4050
6841.19 3953
6841.97 3845
6842.75 3950
6843.53 3961
6844.31 4030
6845.09 4112
6845.87 4079
6846.65 4068
6847.43 4416
6848.21 4624
6849.00 5220
6849.78 6064
6850.56 6843
6851.34 7527
6852.12 8253
6852.90 8282
6853.68 8223
6854.46 7851
6855.25 7266
6856.03 6693
6856.81 6137
6857.59 5636
6858.37 5287
6859.15 5017
6859.93 4762
6860.72 4614
6861.50 4518
6862.28 4520
6863.06 4361
6863.84 4368
6864.62 4281
6865.41 4504
6866.19 4537
6866.97 4470
6867.75 4587
6868.53 4738
6869.32 4508
6870.10 4521
6870.88 4597
6871.66 4597
6872.45 4533
6873.23 4393
6874.01 4446
6874.79 4416
6875.58 4546
6876.36 4555
6877.14 4724
6877.92 4877
6878.71 4763
6879.49 4880
6880.27 5102
6881.05 5127
6881.84 5231
6882.62 5250
6883.40 5243
6884.19 5407
6884.97 5507
6885.75 5978
6886.54 6512
6887.32 7222
6888.10 8012
6888.88 8928
6889.67 8975
6890.45 8948
6891.23 8583
6892.02 8081
6892.80 7226
6893.59 6427
6894.37 6037
6895.15 5666
6895.94 5524
6896.72 5366
6897.50 5386
6898.29 5181
6899.07 5297
6899.86 5370
6900.64 5550
6901.42 5427
6902.21 5568
6902.99 5556
6903.78 5535
6904.56 5602
6905.34 5666
6906.13 5505
6906.91 5559
6907.70 5561
6908.48 5376
6909.27 5444
6910.05 5373
6910.83 5238
6911.62 5232
6912.40 5198
6913.19 4887
6913.97 4911
6914.76 4975
6915.54 4848
6916.33 4725
6917.11 4789
6917.90 4908
6918.68 4988
6919.47 4830
6920.25 4864
6921.04 5036
6921.82 4910
6922.61 4973
6923.39 4984
6924.18 5032
6924.96 4936
6925.75 5076
6926.53 5119
6927.32 5250
6928.10 5299
6928.89 5249
6929.68 5254
6930.46 5375
6931.25 5507
6932.03 5456
6932.82 5504
6933.60 5704
6934.39 6032
6935.18 6064
6935.96 5969
6936.75 5884
6937.53 5670
6938.32 5751
6939.11 5725
6939.89 5736
6940.68 5952
6941.47 5891
6942.25 6090
6943.04 6212
6943.82 6270
6944.61 6368
6945.40 6425
6946.18 6627
6946.97 6814
6947.76 6703
6948.54 6783
6949.33 6771
6950.12 6743
6950.90 6799
6951.69 6745
6952.48 6574
6953.26 6618
6954.05 6664
6954.84 6797
6955.63 7055
6956.41 7070
6957.20 6970
6957.99 7102
6958.77 7179
6959.56 7308
6960.35 7229
6961.14 7227
6961.92 7181
6962.71 6954
6963.50 7125
6964.29 7123
6965.07 7228
6965.86 7224
6966.65 7391
6967.44 7375
6968.22 7456
6969.01 7847
6969.80 7904
6970.59 8196
6971.38 8254
6972.16 8063
6972.95 8151
6973.74 8268
6974.53 8400
6975.32 8392
6976.10 8335
6976.89 8283
6977.68 8907
6978.47 9118
6979.26 9457
6980.05 9612
6980.83 10176
6981.62 10631
6982.41 11488
6983.20 12753
6983.99 14393
6984.78 16742
6985.57 19226
6986.36 21113
6987.14 22371
6987.93 22672
6988.72 22078
6989.51 20717
6990.30 18857
6991.09 17075
6991.88 14928
6992.67 13385
6993.46 11827
6994.25 10815
6995.04 10593
6995.82 10434
6996.61 10756
6997.40 11863
6998.19 13725
6998.98 15836
6999.77 17771
7000.56 19915
7001.35 21093
7002.14 21406
7002.93 20694
7003.72 19182
7004.51 17100
7005.30 15186
7006.09 13504
7006.88 11668
7007.67 10120
7008.46 9196
7009.25 8292
7010.04 7827
7010.83 7584
7011.62 7570
7012.41 7497
7013.20 7781
7013.99 7769
7014.78 7809
7015.57 7619
7016.36 7429
7017.15 7407
7017.94 7160
7018.73 6730
7019.53 6542
7020.32 6211
7021.11 6254
7021.90 6315
7022.69 6469
7023.48 6545
7024.27 6711
7025.06 6973
7025.85 7179
7026.64 7252
7027.43 7166
7028.23 7200
7029.02 7189
7029.81 7025
7030.60 6893
7031.39 6655
7032.18 6430
7032.97 6371
7033.77 6129
7034.56 6077
7035.35 6079
7036.14 6214
7036.93 6242
7037.72 6290
7038.51 6556
7039.31 6589
7040.10 6968
7040.89 6863
7041.68 6664
7042.47 6757
7043.27 6710
7044.06 6620
7044.85 6589
7045.64 6484
7046.43 6328
7047.23 6334
7048.02 6371
7048.81 6660
7049.60 6823
7050.40 7174
7051.19 7666
7051.98 8050
7052.77 8032
7053.57 7659
7054.36 7163
7055.15 6727
7055.94 6489
7056.74 6230
7057.53 5837
7058.32 5698
7059.12 5754
7059.91 5730
7060.70 5702
7061.50 5654
7062.29 5706
7063.08 5730
7063.87 5753
7064.67 5765
7065.46 5670
7066.25 5689
7067.05 5702
7067.84 5641
7068.63 5588
7069.43 5483
7070.22 5561
7071.02 5558
7071.81 5492
7072.60 5440
7073.40 5321
7074.19 5445
7074.98 5386
7075.78 5417
7076.57 5168
7077.37 4963
7078.16 5070
7078.95 5208
7079.75 5099
7080.54 4990
7081.34 5096
7082.13 5137
7082.92 4971
7083.72 5117
7084.51 5120
7085.31 5100
7086.10 5238
7086.90 5132
7087.69 5184
7088.49 5334
7089.28 5458
7090.07 5361
7090.87 5152
7091.66 5039
7092.46 4989
7093.25 4911
7094.05 4747
7094.84 4720
7095.64 4638
7096.43 4481
7097.23 4368
7098.02 4369
7098.82 4271
7099.61 4305
7100.41 4375
7101.20 4166
7102.00 4266
7102.79 4139
7103.59 4110
7104.39 4049
7105.18 4025
7105.98 4061
7106.77 3861
7107.57 3919
7108.36 3822
7109.16 3597
7109.96 3600
7110.75 3641
7111.55 3686
7112.34 3758
7113.14 3780
7113.93 3695
7114.73 3779
7115.53 3679
7116.32 3715
7117.12 3767
7117.92 3866
7118.71 3986
7119.51 3773
7120.30 3657
7121.10 3657
7121.90 3612
7122.69 3675
7123.49 3636
7124.29 3644
7125.08 3699
7125.88 3717
7126.68 3671
7127.47 3725
7128.27 3658
7129.07 3696
7129.86 3658
7130.66 3724
7131.46 3828
7132.25 3776
7133.05 3773
7133.85 3793
7134.65 3669
7135.44 3676
7136.24 3646
7137.04 3640
7137.84 3503
7138.63 3552
7139.43 3485
7140.23 3580
7141.03 3553
7141.82 3579
7142.62 3451
7143.42 3603
7144.22 3734
7145.01 3677
7145.81 3787
7146.61 3613
7147.41 3631
7148.20 3633
7149.00 3526
7149.80 3483
7150.60 3456
7151.40 3434
7152.19 3393
7152.99 3514
7153.79 3438
7154.59 3315
7155.39 3392
7156.19 3340
7156.98 3447
7157.78 3433
7158.58 3426
7159.38 3540
7160.18 3401
7160.98 3376
7161.78 3329
7162.57 3320
7163.37 3274
7164.17 3286
7164.97 3289
7165.77 3289
7166.57 3221
7167.37 3077
7168.17 3212
7168.97 3305
7169.77 3279
7170.56 3284
7171.36 3336
7172.16 3391
7172.96 3274
7173.76 3209
7174.56 3282
7175.36 3261
7176.16 3257
7176.96 3270
7177.76 3213
7178.56 3187
7179.36 3380
7180.16 3326
7180.96 3439
7181.76 3452
7182.56 3574
7183.36 3785
7184.16 3749
7184.96 3771
7185.76 3885
7186.56 3801
7187.36 3645
7188.16 3614
7188.96 3534
7189.76 3385
7190.56 3409
7191.36 3314
7192.16 3241
7192.96 3351
7193.76 3283
7194.56 3277
7195.36 3145
7196.16 3160
7196.96 3082
7197.76 3052
7198.56 3140
7199.36 3134
7200.16 3085
7200.97 3144
7201.77 3103
7202.57 3103
7203.37 3050
7204.17 3152
7204.97 3224
7205.77 3064
7206.57 3097
7207.37 3097
7208.18 3182
7208.98 3172
7209.78 3172
7210.58 3231
7211.38 3058
7212.18 3293
7212.98 3163
7213.79 3292
7214.59 3248
7215.39 3255
7216.19 3255
7216.99 3247
7217.79 3306
7218.60 3434
7219.40 3415
7220.20 3392
7221.00 3485
7221.80 3443
7222.61 3506
7223.41 3430
7224.21 3383
7225.01 3374
7225.81 3421
7226.62 3329
7227.42 3243
7228.22 3237
7229.02 3277
7229.83 3308
7230.63 3296
7231.43 3225
7232.23 3365
7233.04 3395
7233.84 3316
7234.64 3222
7235.45 3302
7236.25 3394
7237.05 3392
7237.85 3539
7238.66 3512
7239.46 3550
7240.26 3662
7241.07 3739
7241.87 3711
7242.67 3704
7243.48 3716
7244.28 3666
7245.08 3611
7245.89 3621
7246.69 3658
7247.49 3589
7248.30 3645
7249.10 3593
7249.90 3665
7250.71 3655
7251.51 3689
7252.31 3781
7253.12 3756
7253.92 3816
7254.73 3898
7255.53 3856
7256.33 3932
7257.14 3945
7257.94 3824
7258.75 3788
7259.55 3827
7260.35 3682
7261.16 3781
7261.96 3828
7262.77 3904
7263.57 3917
7264.38 3960
7265.18 4005
7265.98 4082
7266.79 4035
7267.59 4147
7268.40 4297
7269.20 4454
7270.01 4513
7270.81 4360
7271.62 4472
7272.42 4424
7273.23 4344
7274.03 4393
7274.84 4542
7275.64 4536
7276.45 4479
7277.25 4629
7278.06 4703
7278.86 4777
7279.67 4870
7280.47 5078
7281.28 5253
7282.08 5826
7282.89 6625
7283.69 7575
7284.50 8407
7285.31 9090
7286.11 9541
7286.92 9587
7287.72 9215
7288.53 8717
7289.33 8086
7290.14 7343
7290.95 6808
7291.75 6243
7292.56 5947
7293.36 5727
7294.17 5458
7294.98 5267
7295.78 5209
7296.59 5155
7297.39 5242
7298.20 5252
7299.01 5334
7299.81 5245
7300.62 5252
7301.43 5373
7302.23 5466
7303.04 5707
7303.85 5673
7304.65 5516
7305.46 5813
7306.27 5933
7307.07 6112
7307.88 6192
7308.69 6569
7309.49 6851
7310.30 7319
7311.11 7767
7311.91 7889
7312.72 8093
7313.53 8125
7314.33 7842
7315.14 7726
7315.95 7513
7316.76 7645
7317.56 7910
7318.37 8206
7319.18 9107
7319.99 10066
7320.79 11044
7321.60 11725
7322.41 12121
7323.22 12195
7324.02 12030
7324.83 11500
7325.64 10485
7326.45 9444
7327.26 8666
7328.06 7894
7328.87 7114
7329.68 6521
7330.49 6127
7331.30 5789
7332.10 5647
7332.91 5539
7333.72 5326
7334.53 5184
7335.34 5237
7336.15 5267
7336.95 5222
7337.76 5264
7338.57 5268
7339.38 5371
7340.19 5340
7341.00 5369
7341.81 5276
7342.61 5367
7343.42 5146
7344.23 5148
7345.04 5159
7345.85 5143
7346.66 5217
7347.47 5346
7348.28 5404
7349.09 5566
7349.89 5495
7350.70 5501
7351.51 5370
7352.32 5545
7353.13 5392
7353.94 5208
7354.75 5216
7355.56 5185
7356.37 5030
7357.18 5191
7357.99 5217
7358.80 5307
7359.61 5337
7360.42 5345
7361.23 5584
7362.04 5545
7362.85 5616
7363.66 5734
7364.47 5795
7365.28 5824
7366.09 5843
7366.90 5768
7367.71 5590
7368.52 5541
7369.33 5711
7370.14 5536
7370.95 5529
7371.76 5660
7372.57 5685
7373.38 5712
7374.19 5728
7375.00 5699
7375.81 5582
7376.62 5699
7377.43 5856
7378.24 6171
7379.05 6532
7379.86 6905
7380.67 7578
7381.49 8218
7382.30 8499
7383.11 8830
7383.92 8823
7384.73 8557
7385.54 8295
7386.35 7555
7387.16 7156
7387.97 6660
7388.79 6195
7389.60 6077
7390.41 5647
7391.22 5415
7392.03 5452
7392.84 5307
7393.65 5190
7394.47 5185
7395.28 5160
7396.09 5213
7396.90 5073
7397.71 5228
7398.52 5568
7399.34 6036
7400.15 6282
7400.96 6759
7401.77 7091
7402.58 7154
7403.40 7274
7404.21 7173
7405.02 6895
7405.83 6831
7406.64 6786
7407.46 6537
7408.27 6623
7409.08 6417
7409.89 6431
7410.71 6307
7411.52 5987
7412.33 5725
7413.14 5450
7413.96 5327
7414.77 4954
7415.58 4817
7416.40 4579
7417.21 4423
7418.02 4351
7418.83 4394
7419.65 4389
7420.46 4426
7421.27 4422
7422.09 4421
7422.90 4291
7423.71 4290
7424.53 4268
7425.34 4092
7426.15 4142
7426.97 4330
7427.78 4119
7428.59 4049
7429.41 3999
7430.22 3891
7431.03 4011
7431.85 3985
7432.66 3828
7433.47 3933
7434.29 3915
7435.10 3832
7435.92 3710
7436.73 3852
7437.54 3997
7438.36 4069
7439.17 3963
7439.99 4046
7440.80 3998
7441.61 3974
7442.43 3964
7443.24 3979
7444.06 4023
7444.87 3809
7445.69 3897
7446.50 3864
7447.31 3879
7448.13 3725
7448.94 3678
7449.76 3666
7450.57 3579
7451.39 3506
7452.20 3553
7453.02 3452
7453.83 3588
7454.65 3703
7455.46 3668
7456.28 3571
7457.09 3582
7457.91 3734
7458.72 3781
7459.54 3703
7460.35 3721
7461.17 3702
7461.98 3661
7462.80 3648
7463.61 3696
7464.43 3749
7465.24 3740
7466.06 3763
7466.88 3873
7467.69 3780
7468.51 3773
7469.32 3664
7470.14 3728
7470.95 3623
7471.77 3520
7472.59 3455
7473.40 3600
7474.22 3645
7475.03 3506
7475.85 3647
7476.67 3641
7477.48 3612
7478.30 3446
7479.11 3337
7479.93 3338
7480.75 3404
7481.56 3342
7482.38 3297
7483.20 3209
7484.01 3244
7484.83 3279
7485.65 3214
7486.46 3160
7487.28 3127
7488.10 3027
7488.91 3038
7489.73 3091
7490.55 3195
7491.36 3123
7492.18 3124
7493.00 3133
7493.81 3073
7494.63 2964
7495.45 2945
7496.27 3029
7497.08 2985
7497.90 2883
7498.72 2961
7499.53 2980
7500.35 2985
7501.17 2912
7501.99 2920
7502.80 2862
7503.62 2777
7504.44 2829
7505.26 2860
7506.08 2925
7506.89 2872
7507.71 2960
7508.53 2882
7509.35 2769
7510.16 2823
7510.98 2863
7511.80 2853
7512.62 2818
7513.44 2952
7514.25 2905
7515.07 2888
7515.89 2843
7516.71 2941
7517.53 2874
7518.35 2791
7519.16 2785
7519.98 2825
7520.80 2749
7521.62 2797
7522.44 2763
7523.26 2852
7524.08 2808
7524.90 2818
7525.71 2833
7526.53 2866
7527.35 2784
7528.17 2872
7528.99 2846
7529.81 2855
7530.63 2857
7531.45 2779
7532.27 2802
7533.08 2810
7533.90 2844
7534.72 2881
7535.54 2839
7536.36 2742
7537.18 2801
7538.00 2869
7538.82 2836
7539.64 2788
7540.46 2826
7541.28 2764
7542.10 2784
7542.92 2847
7543.74 2943
7544.56 2794
7545.38 2815
7546.20 2824
7547.02 2884
7547.84 2791
7548.66 2879
7549.48 2981
7550.30 2946
7551.12 2918
7551.94 2950
7552.76 2987
7553.58 2954
7554.40 2899
7555.22 2935
7556.04 2961
7556.86 3036
7557.68 2996
7558.50 3062
7559.32 3190
7560.14 3151
7560.96 2988
7561.78 3067
7562.61 3105
7563.43 3003
7564.25 3015
7565.07 2993
7565.89 2982
7566.71 2958
7567.53 3017
7568.35 2960
7569.17 2948
7569.99 2876
7570.82 3007
7571.64 2998
7572.46 3029
7573.28 3032
7574.10 2971
7574.92 3045
7575.74 3080
7576.57 3019
7577.39 3055
7578.21 3064
7579.03 3084
7579.85 3181
7580.67 3003
7581.50 2913
7582.32 2987
7583.14 3003
7583.96 3103
7584.78 3080
7585.61 3134
7586.43 3220
7587.25 3410
7588.07 3482
7588.89 3451
7589.72 3489
7590.54 3468
7591.36 3466
7592.18 3544
7593.01 3558
7593.83 3489
7594.65 3568
7595.47 3629
7596.30 3400
7597.12 3274
7597.94 3442
7598.76 3408
7599.59 3436
7600.41 3512
7601.23 3515
7602.06 3550
7602.88 3660
7603.70 3934
7604.53 4171
7605.35 4239
7606.17 4478
7606.99 4381
7607.82 4335
7608.64 4399
7609.46 4205
7610.29 4119
7611.11 3931
7611.93 3733
7612.76 3821
7613.58 3786
7614.41 3723
7615.23 3835
7616.05 3854
7616.88 3863
7617.70 4276
7618.52 4436
7619.35 4569
7620.17 4568
7621.00 4477
7621.82 4418
7622.64 4275
7623.47 4197
7624.29 4006
7625.12 3988
7625.94 3954
7626.77 3915
7627.59 4137
7628.41 4202
7629.24 4258
7630.06 4486
7630.89 4813
7631.71 5262
7632.54 5500
7633.36 5680
7634.19 5677
7635.01 5623
7635.84 5273
7636.66 4941
7637.48 4657
7638.31 4262
7639.13 3964
7639.96 3729
7640.78 3595
7641.61 3429
7642.43 3216
7643.26 3189
7644.09 3038
7644.91 3082
7645.74 3114
7646.56 3068
7647.39 3126
7648.21 3102
7649.04 2994
7649.86 2937
7650.69 2925
7651.51 2961
7652.34 2912
7653.17 2914
7653.99 2829
7654.82 2870
7655.64 2832
7656.47 2869
7657.29 2845
7658.12 2836
7658.95 2772
7659.77 2912
7660.60 3048
7661.43 3063
7662.25 2848
7663.08 2863
7663.90 2809
7664.73 2909
7665.56 2935
7666.38 2937
7667.21 2889
7668.04 2870
7668.86 2932
7669.69 2953
7670.52 3041
7671.34 3031
7672.17 2925
7673.00 2906
7673.82 2984
7674.65 2846
7675.48 2796
7676.30 2808
7677.13 2872
7677.96 2824
7678.78 2806
7679.61 2796
7680.44 2863
7681.27 2839
7682.09 2841
7682.92 2816
7683.75 2831
7684.58 2959
7685.40 2926
7686.23 2979
7687.06 2992
7687.89 2988
7688.71 2971
7689.54 2953
7690.37 2962
7691.20 2909
7692.02 2869
7692.85 2856
7693.68 2886
7694.51 2820
7695.34 2913
7696.16 2975
7696.99 2939
7697.82 2991
7698.65 3224
7699.48 3213
7700.31 3314
7701.13 3243
7701.96 3185
7702.79 3125
7703.62 2969
7704.45 2962
7705.28 2923
7706.10 2936
7706.93 2787
7707.76 2795
7708.59 2806
7709.42 2777
7710.25 2820
7711.08 2733
7711.91 2777
7712.73 2825
7713.56 2841
7714.39 2816
7715.22 2713
7716.05 2694
7716.88 2602
7717.71 2637
7718.54 2653
7719.37 2731
7720.20 2756
7721.03 2676
7721.86 2644
7722.68 2560
7723.51 2675
7724.34 2684
7725.17 2601
7726.00 2558
7726.83 2605
7727.66 2630
7728.49 2660
7729.32 2618
7730.15 2554
7730.98 2560
7731.81 2617
7732.64 2558
7733.47 2512
7734.30 2605
7735.13 2633
7735.96 2558
7736.79 2513
7737.62 2597
7738.45 2647
7739.28 2625
7740.11 2464
7740.94 2533
7741.77 2564
7742.61 2553
7743.44 2617
7744.27 2679
7745.10 2726
7745.93 2888
7746.76 3022
7747.59 3203
7748.42 3370
7749.25 3548
7750.08 3625
7750.91 3597
7751.74 3489
7752.58 3367
7753.41 3205
7754.24 3001
7755.07 2972
7755.90 2857
7756.73 2678
7757.56 2747
7758.39 2764
7759.23 2707
7760.06 2705
7760.89 2689
7761.72 2597
7762.55 2593
7763.38 2529
7764.22 2502
7765.05 2498
7765.88 2540
7766.71 2541
7767.54 2574
7768.37 2602
7769.21 2560
7770.04 2560
7770.87 2558
7771.70 2427
7772.53 2398
7773.37 2476
7774.20 2614
7775.03 2539
7775.86 2593
7776.70 2652
7777.53 2621
7778.36 2634
7779.19 2651
7780.03 2615
7780.86 2720
7781.69 2597
7782.52 2567
7783.36 2606
7784.19 2660
7785.02 2646
7785.86 2726
7786.69 2712
7787.52 2700
7788.35 2742
7789.19 2703
7790.02 2621
7790.85 2612
7791.69 2720
7792.52 2758
7793.35 2670
7794.19 2687
7795.02 2683
7795.85 2659
7796.69 2642
7797.52 2652
7798.35 2698
7799.19 2651
7800.02 2785
7800.85 2785
7801.69 2749
7802.52 2875
7803.36 2907
7804.19 2814
7805.02 2843
7805.86 2910
7806.69 2826
7807.53 2914
7808.36 2860
7809.19 2877
7810.03 2945
7810.86 2970
7811.70 3002
7812.53 3136
7813.36 3123
7814.20 3203
7815.03 3359
7815.87 3340
7816.70 3417
7817.54 3567
7818.37 3612
7819.21 3546
7820.04 3442
7820.88 3575
7821.71 3509
7822.55 3263
7823.38 3253
7824.22 3384
7825.05 3403
7825.89 3376
7826.72 3425
7827.56 3505
7828.39 3600
7829.23 3693
7830.06 3689
7830.90 3528
7831.73 3480
7832.57 3452
7833.40 3505
7834.24 3558
7835.07 3701
7835.91 3617
7836.74 3533
7837.58 3635
7838.42 3451
7839.25 3450
7840.09 3358
7840.92 3476
7841.76 3473
7842.59 3227
7843.43 3145
7844.27 3141
7845.10 3214
7845.94 3070
7846.77 3156
7847.61 3123
7848.45 3122
7849.28 3025
7850.12 3101
7850.96 3034
7851.79 3093
7852.63 3002
7853.47 3071
7854.30 3186
7855.14 3033
7855.98 3154
7856.81 3173
7857.65 3108
7858.49 3196
7859.32 3273
7860.16 3274
7861.00 3329
7861.83 3415
7862.67 3320
7863.51 3342
7864.34 3229
7865.18 3212
7866.02 3208
7866.86 3063
7867.69 3057
7868.53 3120
7869.37 3149
7870.20 3236
7871.04 3261
7871.88 3232
7872.72 3270
7873.55 3189
7874.39 3289
7875.23 3363
7876.07 3368
7876.91 3594
7877.74 3700
7878.58 3839
7879.42 3862
7880.26 3966
7881.09 3869
7881.93 3776
7882.77 3626
7883.61 3440
7884.45 3362
7885.28 3298
7886.12 3252
7886.96 3355
7887.80 3270
7888.64 3262
7889.48 3192
7890.32 3315
7891.15 3475
7891.99 3560
7892.83 3569
7893.67 3580
7894.51 3634
7895.35 3632
7896.19 3485
7897.02 3420
7897.86 3438
7898.70 3413
7899.54 3425
7900.38 3420
7901.22 3356
7902.06 3455
7902.90 3377
7903.74 3277
7904.58 3337
7905.41 3218
7906.25 3149
7907.09 3077
7907.93 3118
7908.77 3156
7909.61 3127
7910.45 3080
7911.29 3061
7912.13 2946
7912.97 3006
7913.81 3111
7914.65 3119
7915.49 3197
7916.33 3433
7917.17 3556
7918.01 3684
7918.85 3703
7919.69 3781
7920.53 3781
7921.37 3922
7922.21 3766
7923.05 3676
7923.89 3526
7924.73 3273
7925.57 3211
7926.41 3101
7927.25 3011
7928.09 2947
7928.93 2927
7929.77 2950
7930.61 2826
7931.45 2753
7932.29 2858
7933.14 2808
7933.98 2871
7934.82 2930
7935.66 2912
7936.50 2846
7937.34 2874
7938.18 2822
7939.02 2776
7939.86 2744
7940.70 2845
7941.55 2820
7942.39 2774
7943.23 2889
7944.07 3033
7944.91 3160
7945.75 3262
7946.59 3220
7947.43 3173
7948.28 3206
7949.12 3181
7949.96 3242
7950.80 3141
7951.64 3200
7952.48 3113
7953.33 3257
7954.17 3324
7955.01 3447
7955.85 3483
7956.69 3463
7957.54 3471
7958.38 3477
7959.22 3406
7960.06 3340
7960.90 3416
7961.75 3360
7962.59 3292
7963.43 3296
7964.27 3367
7965.12 3446
7965.96 3470
7966.80 3496
7967.64 3680
7968.49 3921
7969.33 3911
7970.17 3930
7971.01 3801
7971.86 3648
7972.70 3470
7973.54 3265
7974.39 3188
7975.23 3242
7976.07 3059
7976.91 3021
7977.76 3017
7978.60 2932
7979.44 2980
7980.29 3059
7981.13 3009
7981.97 2928
7982.82 3044
7983.66 2941
7984.50 2961
7985.35 2930
7986.19 2849
7987.04 2924
7987.88 2796
7988.72 2994
7989.57 2747
7990.41 2694
7991.25 2789
7992.10 2758
7992.94 2676
7993.79 2579
7994.63 2534
7995.47 2513
7996.32 2473
7997.16 2458
7998.01 2417
7998.85 2409
7999.69 2509
8000.54 2561
8001.38 2539
8002.23 2386
8003.07 2443
8003.92 2485
8004.76 2468
8005.61 2425
8006.45 2396
8007.29 2396
8008.14 2451
8008.98 2380
8009.83 2422
8010.67 2256
8011.52 2190
8012.36 2169
8013.21 2264
8014.05 2257
8014.90 2253
8015.74 2232
8016.59 2172
8017.43 2175
8018.28 2115
8019.12 2239
8019.97 2210
8020.82 2226
8021.66 2229
8022.51 2320
8023.35 2337
8024.20 2417
8025.04 2299
8025.89 2194
8026.73 2303
8027.58 2285
8028.43 2169
8029.27 2288
8030.12 2265
8030.96 2290
8031.81 2211
8032.66 2289
8033.50 2296
8034.35 2259
8035.19 2273
8036.04 2250
8036.89 2304
8037.73 2249
8038.58 2265
8039.43 2215
8040.27 2211
8041.12 2246
8041.96 2248
8042.81 2232
8043.66 2134
8044.50 2182
8045.35 2195
8046.20 2304
8047.04 2271
8047.89 2258
8048.74 2168
8049.58 2251
8050.43 2302
8051.28 2180
8052.13 2218
8052.97 2254
8053.82 2178
8054.67 2252
8055.51 2203
8056.36 2212
8057.21 2127
8058.06 2107
8058.90 2128
8059.75 1957
8060.60 2013
8061.45 2109
8062.29 2197
8063.14 2122
8063.99 2139
8064.84 2099
8065.68 2129
8066.53 2111
8067.38 2043
8068.23 2079
8069.08 2029
8069.92 2115
8070.77 2118
8071.62 2009
8072.47 1949
8073.32 2109
8074.16 2148
8075.01 2109
8075.86 2015
8076.71 2030
8077.56 2097
8078.41 2100
8079.25 2061
8080.10 1994
8080.95 2062
8081.80 2036
8082.65 2038
8083.50 2037
8084.35 2036
8085.20 2088
8086.04 2050
8086.89 2071
8087.74 2092
8088.59 2128
8089.44 2205
8090.29 2101
8091.14 2114
8091.99 2099
8092.84 2052
8093.69 2140
8094.53 2081
8095.38 2034
8096.23 1973
8097.08 2052
8097.93 2156
8098.78 2115
8099.63 2068
8100.48 2054
8101.33 2093
8102.18 2031
8103.03 2135
8103.88 2137
8104.73 2082
8105.58 2052
8106.43 2050
8107.28 2044
8108.13 2013
8108.98 1998
8109.83 2109
8110.68 2050
8111.53 2009
8112.38 2086
8113.23 2090
8114.08 2057
8114.93 2015
8115.78 2076
8116.63 2071
8117.48 2156
8118.33 2164
8119.18 2150
8120.03 2140
8120.88 2202
8121.73 2250
8122.59 2242
8123.44 2206
8124.29 2222
8125.14 2230
8125.99 2110
8126.84 2138
8127.69 2281
8128.54 2188
8129.39 2193
8130.24 2222
8131.10 2190
8131.95 2153
8132.80 2148
8133.65 2229
8134.50 2262
8135.35 2187
8136.20 2177
8137.06 2213
8137.91 2220
8138.76 2350
8139.61 2346
8140.46 2352
8141.31 2293
8142.17 2357
8143.02 2387
8143.87 2371
8144.72 2363
8145.57 2409
8146.42 2406
8147.28 2442
8148.13 2427
8148.98 2544
8149.83 2512
8150.69 2519
8151.54 2446
8152.39 2450
8153.24 2476
8154.09 2554
8154.95 2725
8155.80 2804
8156.65 2922
8157.50 2957
8158.36 2887
8159.21 2796
8160.06 2648
8160.92 2669
8161.77 2581
8162.62 2463
8163.47 2324
8164.33 2289
8165.18 2223
8166.03 2242
8166.89 2233
8167.74 2233
8168.59 2277
8169.45 2180
8170.30 2266
8171.15 2345
8172.01 2353
8172.86 2355
8173.71 2229
8174.57 2264
8175.42 2273
8176.27 2216
8177.13 2195
8177.98 2104
8178.83 2149
8179.69 2100
8180.54 2186
8181.40 2092
8182.25 2112
8183.10 2052
8183.96 2060
8184.81 2049
8185.66 2109
8186.52 2041
8187.37 2099
8188.23 2072
8189.08 2014
8189.94 2035
8190.79 1963
8191.64 1967
8192.50 1935
8193.35 1929
8194.21 1966
8195.06 1943
8195.92 1977
8196.77 2008
8197.63 2031
8198.48 1970
8199.34 1986
8200.19 1984
8201.05 2039
8201.90 2009
8202.76 2037
8203.61 2037
8204.47 2071
8205.32 1988
8206.18 1940
8207.03 1989
8207.89 1996
8208.74 2012
8209.60 1974
8210.45 2023
8211.31 2044
8212.16 1956
8213.02 2012
8213.87 2055
8214.73 2001
8215.58 1977
8216.44 2045
8217.30 1962
8218.15 1913
8219.01 1975
8219.86 1952
8220.72 2035
8221.58 2028
8222.43 2087
8223.29 1990
8224.14 2112
8225.00 2060
8225.86 2067
8226.71 2037
8227.57 2044
8228.42 2120
8229.28 2053
8230.14 1998
8230.99 2049
8231.85 2057
8232.71 2025
8233.56 2075
8234.42 2082
8235.28 1999
8236.13 2076
8236.99 2029
8237.85 2050
8238.70 2067
8239.56 2047
8240.42 2008
8241.27 2023
8242.13 2036
8242.99 1996
8243.85 2010
8244.70 2000
8245.56 2025
8246.42 1981
8247.27 2024
8248.13 1918
8248.99 1999
8249.85 1987
8250.70 1972
8251.56 1988
8252.42 2012
8253.28 2071
8254.13 2028
8254.99 1999
8255.85 2006
8256.71 1959
8257.57 2048
8258.42 2019
8259.28 1950
8260.14 1986
8261.00 2018
8261.85 2084
8262.71 1954
8263.57 2005
8264.43 1948
8265.29 1917
8266.15 2015
8267.00 2052
8267.86 2015
8268.72 1997
8269.58 1934
8270.44 1895
8271.30 2051
8272.15 2150
8273.01 2071
8273.87 2026
8274.73 2053
8275.59 2062
8276.45 2024
8277.31 2058
8278.17 2126
8279.02 2102
8279.88 2097
8280.74 1990
8281.60 2005
8282.46 2063
8283.32 2058
8284.18 2062
8285.04 2111
8285.90 2127
8286.76 2251
8287.62 2229
8288.48 2135
8289.34 2225
8290.19 2153
8291.05 2194
8291.91 2189
8292.77 2289
8293.63 2370
8294.49 2361
8295.35 2431
8296.21 2409
8297.07 2454
8297.93 2404
8298.79 2282
8299.65 2344
8300.51 2279
8301.37 2214
8302.23 2244
8303.09 2273
8303.95 2235
8304.81 2256
8305.67 2360
8306.53 2415
8307.39 2280
8308.26 2341
8309.12 2269
8309.98 2225
8310.84 2224
8311.70 2256
8312.56 2243
8313.42 2292
8314.28 2263
8315.14 2299
8316.00 2310
8316.86 2304
8317.72 2273
8318.58 2290
8319.44 2340
8320.31 2328
8321.17 2349
8322.03 2278
8322.89 2213
8323.75 2192
8324.61 2251
8325.47 2135
8326.33 2178
8327.20 2155
8328.06 2243
8328.92 2240
8329.78 2283
8330.64 2215
8331.50 2232
8332.37 2271
8333.23 2249
8334.09 2240
8334.95 2214
8335.81 2244
8336.67 2284
8337.54 2183
8338.40 2195
8339.26 2206
8340.12 2226
8340.99 2217
8341.85 2161
8342.71 2153
8343.57 2231
8344.43 2263
8345.30 2335
8346.16 2377
8347.02 2334
8347.88 2242
8348.75 2264
8349.61 2281
8350.47 2274
8351.33 2281
8352.20 2236
8353.06 2225
8353.92 2267
8354.79 2319
8355.65 2289
8356.51 2162
8357.37 2274
8358.24 2351
8359.10 2281
8359.96 2242
8360.83 2246
8361.69 2354
8362.55 2325
8363.42 2240
8364.28 2208
8365.14 2239
8366.01 2312
8366.87 2441
8367.73 2400
8368.60 2299
8369.46 2337
8370.32 2374
8371.19 2447
8372.05 2377
8372.92 2352
8373.78 2286
8374.64 2397
8375.51 2436
8376.37 2446
8377.24 2441
8378.10 2428
8378.96 2404
8379.83 2484
8380.69 2399
8381.56 2469
8382.42 2433
8383.29 2605
8384.15 2529
8385.01 2498
8385.88 2536
8386.74 2538
8387.61 2658
8388.47 2638
8389.34 2562
8390.20 2616
8391.07 2514
8391.93 2554
8392.80 2552
8393.66 2623
8394.53 2581
8395.39 2612
8396.26 2668
8397.12 2601
8397.99 2566
8398.85 2700
8399.72 2751
8400.58 2715
8401.45 2757
8402.31 2789
8403.18 2776
8404.04 2763
8404.91 2802
8405.77 2807
8406.64 2867
8407.50 2878
8408.37 2862
8409.24 2844
8410.10 2930
8410.97 2968
8411.83 2945
8412.70 3025
8413.57 3147
8414.43 3001
8415.30 3160
8416.16 3265
8417.03 3114
8417.90 3192
8418.76 3174
8419.63 3237
8420.49 3333
8421.36 3361
8422.23 3355
8423.09 3392
8423.96 3444
8424.83 3496
8425.69 3494
8426.56 3630
8427.43 3746
8428.29 3791
8429.16 3903
8430.03 3902
8430.89 3919
8431.76 3964
8432.63 3943
8433.49 3951
8434.36 4041
8435.23 4037
8436.09 4190
8436.96 4203
8437.83 4308
8438.70 4414
8439.56 4408
8440.43 4674
8441.30 4926
8442.17 4967
8443.03 5080
8443.90 5218
8444.77 5318
8445.64 5552
8446.50 5589
8447.37 5566
8448.24 5475
8449.11 5435
8449.97 5466
8450.84 5460
8451.71 5527
8452.58 5822
8453.45 6216
8454.31 6602
8455.18 7113
8456.05 7926
8456.92 8481
8457.79 9120
8458.65 9455
8459.52 9420
8460.39 9358
8461.26 8857
8462.13 8543
8463.00 7889
8463.86 7464
8464.73 6994
8465.60 6776
8466.47 6772
8467.34 7316
8468.21 8135
8469.08 9315
8469.94 10853
8470.81 12546
8471.68 13795
8472.55 14183
8473.42 13995
8474.29 13547
8475.16 12553
8476.03 11038
8476.90 9691
8477.77 8497
8478.64 7332
8479.50 6498
8480.37 5904
8481.24 5491
8482.11 5104
8482.98 4860
8483.85 4638
8484.72 4358
8485.59 4361
8486.46 4157
8487.33 4160
8488.20 4166
8489.07 4095
8489.94 4123
8490.81 4077
8491.68 4024
8492.55 4088
8493.42 4139
8494.29 4109
8495.16 4194
8496.03 4215
8496.90 4347
8497.77 4322
8498.64 4408
8499.51 4447
8500.38 4523
8501.25 4366
8502.12 4271
8502.99 4245
8503.86 4089
8504.73 4025
8505.60 4127
8506.48 4259
8507.35 4452
8508.22 4612
8509.09 4776
8509.96 4903
8510.83 5005
8511.70 4967
8512.57 4812
8513.44 4730
8514.31 4536
8515.18 4376
8516.06 4303
8516.93 4081
8517.80 4041
8518.67 3996
8519.54 4063
8520.41 3950
8521.28 3977
8522.16 4003
8523.03 3824
8523.90 3817
8524.77 3902
8525.64 3839
8526.51 3920
8527.39 3908
8528.26 3989
8529.13 3960
8530.00 3956
8530.87 4120
8531.74 4226
8532.62 4297
8533.49 4320
8534.36 4216
8535.23 4335
8536.11 4307
8536.98 4225
8537.85 4314
8538.72 4278
8539.59 4255
8540.47 4316
8541.34 4151
8542.21 4089
8543.08 4091
8543.96 3976
8544.83 4085
8545.70 4102
8546.58 4153
8547.45 4109
8548.32 4136
8549.19 4037
8550.07 4051
8550.94 4181
8551.81 4190
8552.69 4365
8553.56 4469
8554.43 4614
8555.31 4652
8556.18 4685
8557.05 4747
8557.93 4702
8558.80 4477
8559.67 4356
8560.55 4156
8561.42 4009
8562.29 3696
8563.17 3646
8564.04 3655
8564.91 3551
8565.79 3314
8566.66 3339
8567.53 3349
8568.41 3400
8569.28 3363
8570.16 3216
8571.03 3192
8571.90 3125
8572.78 3175
8573.65 3175
8574.53 3298
8575.40 3278
8576.28 3202
8577.15 3026
8578.02 3049
8578.90 3025
8579.77 3051
8580.65 3061
8581.52 3113
8582.40 3079
8583.27 3035
8584.15 3032
8585.02 3001
8585.90 2962
8586.77 2991
8587.64 3071
8588.52 3156
8589.39 3134
8590.27 3054
8591.14 3026
8592.02 3038
8592.89 3047
8593.77 2988
8594.65 3003
8595.52 3123
8596.40 3085
8597.27 3018
8598.15 2975
8599.02 3123
8599.90 3084
8600.77 3083
8601.65 3203
8602.52 3139
8603.40 3176
8604.28 3208
8605.15 3117
8606.03 3099
8606.90 3200
8607.78 3128
8608.65 3144
8609.53 3174
8610.41 3157
8611.28 3153
8612.16 3103
8613.03 3088
8613.91 3203
8614.79 3130
8615.66 3147
8616.54 3250
8617.42 3257
8618.29 3235
8619.17 3253
8620.05 3347
8620.92 3390
8621.80 3284
8622.68 3307
8623.55 3313
8624.43 3391
8625.31 3434
8626.18 3390
8627.06 3388
8627.94 3412
8628.81 3398
8629.69 3520
8630.57 3578
8631.44 3574
8632.32 3624
8633.20 3712
8634.08 3756
8634.95 3659
8635.83 3677
8636.71 3737
8637.59 3720
8638.46 3768
8639.34 3668
8640.22 3815
8641.10 3842
8641.97 3945
8642.85 3916
8643.73 4044
8644.61 3973
8645.48 3916
8646.36 4060
8647.24 4099
8648.12 4274
8649.00 4122
8649.87 4233
8650.75 4414
8651.63 4401
8652.51 4309
8653.39 4335
8654.26 4364
8655.14 4480
8656.02 4485
8656.90 4628
8657.78 4545
8658.66 4565
8659.53 4587
8660.41 4729
8661.29 4678
8662.17 4607
8663.05 4548
8663.93 4568
8664.81 4577
8665.69 4582
8666.56 4690
8667.44 4576
8668.32 4805
8669.20 4870
8670.08 4948
8670.96 5273
8671.84 5645
8672.72 6223
8673.60 6969
8674.48 7669
8675.36 8319
8676.23 8628
8677.11 8821
8677.99 8826
8678.87 8394
8679.75 8217
8680.63 7844
8681.51 7293
8682.39 6578
8683.27 6221
8684.15 5879
8685.03 5720
8685.91 5512
8686.79 5347
8687.67 5402
8688.55 5772
8689.43 6137
8690.31 6925
8691.19 7769
8692.07 8903
8692.95 9708
8693.83 10418
8694.71 10940
8695.59 11147
8696.47 10940
8697.35 10185
8698.23 9333
8699.11 8499
8699.99 7415
8700.88 6535
8701.76 5850
8702.64 5325
8703.52 4919
8704.40 4462
8705.28 4319
8706.16 3997
8707.04 3918
8707.92 3817
8708.80 3754
8709.68 3725
8710.57 3706
8711.45 3700
8712.33 3666
8713.21 3746
8714.09 3688
8714.97 3589
8715.85 3486
8716.73 3501
8717.62 3556
8718.50 3495
8719.38 3396
8720.26 3403
8721.14 3421
8722.02 3479
8722.91 3473
8723.79 3509
8724.67 3441
8725.55 3462
8726.43 3388
8727.31 3464
8728.20 3538
8729.08 3554
8729.96 3601
8730.84 3764
8731.73 3753
8732.61 3788
8733.49 3751
8734.37 3806
8735.25 3740
8736.14 3654
8737.02 3557
8737.90 3470
8738.78 3448
8739.67 3354
8740.55 3357
8741.43 3272
8742.31 3156
8743.20 3156
8744.08 3244
8744.96 3171
8745.85 3180
8746.73 3215
8747.61 3170
8748.50 3153
8749.38 3274
8750.26 3288
8751.14 3284
8752.03 3269
8752.91 3302
8753.79 3360
8754.68 3242
8755.56 3366
8756.44 3387
8757.33 3451
8758.21 3543
8759.10 3507
8759.98 3460
8760.86 3530
8761.75 3496
8762.63 3558
8763.51 3504
8764.40 3459
8765.28 3411
8766.17 3449
8767.05 3443
8767.93 3366
8768.82 3447
8769.70 3381
8770.59 3436
8771.47 3479
8772.35 3454
8773.24 3408
8774.12 3431
8775.01 3457
8775.89 3372
8776.78 3215
8777.66 3157
8778.54 3103
8779.43 3152
8780.31 3101
8781.20 2983
8782.08 3038
8782.97 2980
8783.85 2908
8784.74 2929
8785.62 2940
8786.51 2888
8787.39 2852
8788.28 2893
8789.16 2901
8790.05 2948
8790.93 3022
8791.82 2944
8792.70 3028
8793.59 2994
8794.47 2966
8795.36 3043
8796.25 3083
8797.13 3063
8798.02 2973
8798.90 2915
8799.79 2932
8800.67 2799
8801.56 2813
8802.44 2822
8803.33 2812
8804.22 2764
8805.10 2837
8805.99 2833
8806.87 2813
8807.76 2827
8808.65 2755
8809.53 2735
8810.42 2680
8811.30 2712
8812.19 2639
8813.08 2606
8813.96 2523
8814.85 2454
8815.74 2511
8816.62 2406
8817.51 2436
8818.40 2411
8819.28 2444
8820.17 2526
8821.06 2562
8821.94 2584
8822.83 2479
8823.72 2534
8824.60 2549
8825.49 2586
8826.38 2585
8827.26 2586
8828.15 2585
8829.04 2612
8829.93 2682
8830.81 2577
8831.70 2501
8832.59 2486
8833.47 2492
8834.36 2369
8835.25 2326
8836.14 2313
8837.02 2317
8837.91 2287
8838.80 2334
8839.69 2281
8840.57 2254
8841.46 2268
8842.35 2319
8843.24 2207
8844.13 2225
8845.01 2287
8845.90 2266
8846.79 2346
8847.68 2375
8848.57 2339
8849.45 2236
8850.34 2190
8851.23 2107
8852.12 2194
8853.01 2155
8853.90 2116
8854.78 2111
8855.67 2099
8856.56 2110
8857.45 2081
8858.34 2027
8859.23 2075
8860.12 2106
8861.00 2114
8861.89 2132
8862.78 2141
8863.67 2116
8864.56 2064
8865.45 2103
8866.34 2098
8867.23 2117
8868.12 2113
8869.00 2080
8869.89 2050
8870.78 1995
8871.67 1950
8872.56 2021
8873.45 2071
8874.34 2020
8875.23 2019
8876.12 1988
8877.01 2056
8877.90 1968
8878.79 1969
8879.68 1996
8880.57 1986
8881.46 1999
8882.35 1963
8883.24 1934
8884.13 1960
8885.02 1929
8885.91 1964
8886.80 2040
8887.69 1979
8888.58 2023
8889.47 1979
8890.36 1947
8891.25 1917
8892.14 1976
8893.03 1964
8893.92 1854
8894.81 1802
8895.70 1807
8896.59 1878
8897.48 1799
8898.37 1781
8899.26 1791
8900.15 1797
8901.04 1826
8901.93 1817
8902.82 1801
8903.71 1819
8904.61 1857
8905.50 1823
8906.39 1778
8907.28 1822
8908.17 1763
8909.06 1741
8909.95 1745
8910.84 1917
8911.73 1806
8912.63 1882
8913.52 1895
8914.41 1836
8915.30 1750
8916.19 1818
8917.08 1783
8917.97 1797
8918.87 1760
8919.76 1758
8920.65 1765
8921.54 1761
8922.43 1713
8923.33 1724
8924.22 1744
8925.11 1717
8926.00 1791
8926.89 1683
8927.79 1641
8928.68 1672
8929.57 1691
8930.46 1659
8931.35 1714
8932.25 1703
8933.14 1676
8934.03 1669
8934.92 1738
8935.82 1674
8936.71 1701
8937.60 1691
8938.49 1759
8939.39 1674
8940.28 1641
8941.17 1648
8942.06 1702
8942.96 1674
8943.85 1705
8944.74 1698
8945.64 1699
8946.53 1708
8947.42 1687
8948.31 1622
8949.21 1693
8950.10 1683
8950.99 1644
8951.89 1599
8952.78 1668
8953.67 1619
8954.57 1662
8955.46 1629
8956.35 1634
8957.25 1691
8958.14 1632
8959.04 1634
8959.93 1671
8960.82 1625
8961.72 1633
8962.61 1707
8963.50 1693
8964.40 1699
8965.29 1721
8966.19 1643
8967.08 1632
8967.97 1686
8968.87 1651
8969.76 1654
8970.66 1643
8971.55 1679
8972.45 1616
8973.34 1586
8974.23 1591
8975.13 1682
8976.02 1627
8976.92 1548
8977.81 1554
8978.71 1612
8979.60 1594
8980.50 1608
8981.39 1632
8982.29 1600
8983.18 1616
8984.08 1627
8984.97 1620
8985.87 1587
8986.76 1559
8987.66 1578
8988.55 1506
8989.45 1542
8990.34 1550
8991.24 1536
8992.13 1528
8993.03 1552
8993.92 1518
8994.82 1564
8995.71 1505
8996.61 1584
8997.50 1607
8998.40 1568
8999.30 1556
9000.19 1646
9001.09 1606
9001.98 1527
9002.88 1515
9003.77 1557
9004.67 1530
9005.57 1508
9006.46 1540
9007.36 1549
9008.25 1488
9009.15 1563
9010.05 1543
9010.94 1507
9011.84 1559
9012.74 1583
9013.63 1549
9014.53 1549
9015.42 1456
9016.32 1492
9017.22 1513
9018.11 1560
9019.01 1504
9019.91 1452
9020.80 1437
9021.70 1500
9022.60 1539
9023.49 1590
9024.39 1522
9025.29 1571
9026.19 1516
9027.08 1476
9027.98 1492
9028.88 1516
9029.77 1525
9030.67 1536
9031.57 1514
9032.47 1489
9033.36 1528
9034.26 1514
9035.16 1498
9036.06 1457
9036.95 1466
9037.85 1518
9038.75 1570
9039.65 1554
9040.54 1572
9041.44 1492
9042.34 1495
9043.24 1536
9044.13 1552
9045.03 1550
9045.93 1548
9046.83 1573
9047.73 1560
9048.63 1516
9049.52 1512
9050.42 1515
9051.32 1527
9052.22 1578
9053.12 1507
9054.01 1552
9054.91 1536
9055.81 1560
9056.71 1604
9057.61 1524
9058.51 1472
9059.41 1523
9060.30 1515
9061.20 1557
9062.10 1557
9063.00 1548
9063.90 1530
9064.80 1555
9065.70 1563
9066.60 1589
9067.50 1562
9068.39 1574
9069.29 1551
9070.19 1553
9071.09 1588
9071.99 1631
9072.89 1600
9073.79 1586
9074.69 1608
9075.59 1626
9076.49 1639
9077.39 1577
9078.29 1542
9079.19 1629
9080.09 1678
9080.99 1662
9081.89 1651
9082.79 1611
9083.69 1645
9084.59 1653
9085.49 1654
9086.39 1667
9087.29 1659
9088.19 1743
9089.09 1710
9089.99 1801
9090.89 1752
9091.79 1767
9092.69 1772
9093.59 1800
9094.49 1770
9095.39 1744
9096.29 1767
9097.19 1735
9098.09 1741
9098.99 1691
9099.89 1642
9100.79 1614
9101.69 1686
9102.59 1672
9103.49 1583
9104.40 1557
9105.30 1589
9106.20 1598
9107.10 1539
9108.00 1550
9108.90 1525
9109.80 1562
9110.70 1564
9111.60 1596
9112.51 1535
9113.41 1520
9114.31 1466
9115.21 1545
9116.11 1524
9117.01 1534
9117.91 1578
9118.82 1489
9119.72 1511
9120.62 1511
9121.52 1544
9122.42 1552
9123.32 1575
9124.23 1489
9125.13 1431
9126.03 1572
9126.93 1599
9127.83 1534
9128.74 1518
9129.64 1475
9130.54 1462
9131.44 1423
9132.34 1487
9133.25 1500
9134.15 1472
9135.05 1503
9135.95 1466
9136.86 1512
9137.76 1497
9138.66 1529
9139.56 1536
9140.47 1533
9141.37 1552
9142.27 1534
9143.18 1523
9144.08 1473
9144.98 1475
9145.88 1496
9146.79 1525
9147.69 1491
9148.59 1435
9149.50 1504
9150.40 1499
9151.30 1531
9152.21 1543
9153.11 1565
9154.01 1563
9154.92 1540
9155.82 1541
9156.72 1487
9157.63 1455
9158.53 1435
9159.43 1496
9160.34 1509
9161.24 1500
9162.14 1469
9163.05 1471
9163.95 1496
9164.86 1497
9165.76 1424
9166.66 1491
9167.57 1501
9168.47 1461
9169.38 1472
9170.28 1524
9171.18 1521
9172.09 1483
9172.99 1449
9173.90 1448
9174.80 1457
9175.71 1511
9176.61 1458
9177.52 1478
9178.42 1527
9179.32 1547
9180.23 1531
9181.13 1482
9182.04 1503
9182.94 1466
9183.85 1503
9184.75 1511
9185.66 1500
9186.56 1440
9187.47 1493
9188.37 1530
9189.28 1412
9190.18 1489
9191.09 1453
9191.99 1508
9192.90 1514
9193.80 1544
9194.71 1567
9195.61 1504
9196.52 1439
9197.43 1522
9198.33 1536
9199.24 1517
9200.14 1538
9201.05 1588
9201.95 1629
9202.86 1585
9203.77 1640
9204.67 1575
9205.58 1624
9206.48 1567
9207.39 1571
9208.29 1572
9209.20 1508
9210.11 1487
9211.01 1440
9211.92 1424
9212.83 1451
9213.73 1482
9214.64 1573
9215.54 1549
9216.45 1518
9217.36 1521
9218.26 1615
9219.17 1600
9220.08 1616
9220.98 1613
9221.89 1574
9222.80 1583
9223.70 1681
9224.61 1588
9225.52 1613
9226.42 1544
9227.33 1499
9228.24 1480
9229.15 1525
9230.05 1493
9230.96 1486
9231.87 1512
9232.77 1480
9233.68 1440
9234.59 1426
9235.50 1432
9236.40 1459
9237.31 1435
9238.22 1455
9239.13 1430
9240.03 1471
9240.94 1464
9241.85 1446
9242.76 1379
9243.66 1419
9244.57 1483
9245.48 1470
9246.39 1486
9247.30 1430
9248.20 1431
9249.11 1474
9250.02 1483
9250.93 1429
9251.84 1376
9252.75 1463
9253.65 1455
9254.56 1422
9255.47 1398
9256.38 1413
9257.29 1485
9258.20 1426
9259.10 1484
9260.01 1486
9260.92 1440
9261.83 1402
9262.74 1475
9263.65 1446
9264.56 1397
9265.46 1434
9266.37 1441
9267.28 1432
9268.19 1473
9269.10 1414
9270.01 1418
9270.92 1418
9271.83 1488
9272.74 1448
9273.65 1432
9274.56 1453
9275.47 1493
9276.37 1430
9277.28 1415
9278.19 1475
9279.10 1470
9280.01 1429
9280.92 1424
9281.83 1492
9282.74 1445
9283.65 1471
9284.56 1431
9285.47 1503
9286.38 1496
9287.29 1420
9288.20 1467
9289.11 1477
9290.02 1471
9290.93 1459
9291.84 1473
9292.75 1519
9293.66 1508
9294.57 1503
9295.48 1511
9296.39 1521
9297.30 1464
9298.21 1526
9299.12 1551
9300.03 1575
9300.94 1609
9301.86 1592
9302.77 1602
9303.68 1674
9304.59 1590
9305.50 1596
9306.41 1653
9307.32 1631
9308.23 1646
9309.14 1750
9310.05 1730
9310.96 1806
9311.88 1787
9312.79 1798
9313.70 1740
9314.61 1779
9315.52 1691
9316.43 1687
9317.34 1707
9318.25 1644
9319.17 1612
9320.08 1597
9320.99 1601
9321.90 1592
9322.81 1644
9323.72 1570
9324.64 1529
9325.55 1514
9326.46 1633
9327.37 1622
9328.28 1576
9329.20 1582
9330.11 1545
9331.02 1478
9331.93 1570
9332.84 1574
9333.76 1542
9334.67 1495
9335.58 1546
9336.49 1547
9337.41 1531
9338.32 1546
9339.23 1571
9340.14 1535
9341.06 1514
9341.97 1599
9342.88 1557
9343.79 1555
9344.71 1540
9345.62 1495
9346.53 1571
9347.44 1534
9348.36 1537
9349.27 1515
9350.18 1587
9351.10 1535
9352.01 1509
9352.92 1550
9353.84 1519
9354.75 1556
9355.66 1548
9356.58 1571
9357.49 1529
9358.40 1439
9359.32 1516
9360.23 1537
9361.14 1524
9362.06 1493
9362.97 1473
9363.88 1496
9364.80 1500
9365.71 1491
9366.62 1574
9367.54 1530
9368.45 1583
9369.37 1535
9370.28 1492
9371.19 1534
9372.11 1503
9373.02 1528
9373.94 1580
9374.85 1540
9375.77 1569
9376.68 1595
9377.59 1602
9378.51 1533
9379.42 1546
9380.34 1607
9381.25 1650
9382.17 1581
9383.08 1627
9384.00 1653
9384.91 1660
9385.83 1645
9386.74 1701
9387.65 1689
9388.57 1695
9389.48 1722
9390.40 1637
9391.31 1718
9392.23 1689
9393.14 1692
9394.06 1717
9394.98 1744
9395.89 1708
9396.81 1783
9397.72 1757
9398.64 1751
9399.55 1733
9400.47 1701
9401.38 1697
9402.30 1730
9403.21 1708
9404.13 1672
9405.05 1663
9405.96 1606
9406.88 1595
9407.79 1621
9408.71 1628
9409.62 1631
9410.54 1599
9411.46 1594
9412.37 1634
9413.29 1620
9414.20 1632
9415.12 1620
9416.04 1661
9416.95 1576
9417.87 1635
9418.79 1683
9419.70 1614
9420.62 1608
9421.54 1581
9422.45 1651
9423.37 1602
9424.29 1643
9425.20 1741
9426.12 1684
9427.04 1656
9427.95 1685
9428.87 1652
9429.79 1717
9430.70 1723
9431.62 1689
9432.54 1721
9433.45 1755
9434.37 1746
9435.29 1667
9436.21 1673
9437.12 1663
9438.04 1704
9438.96 1719
9439.87 1760
9440.79 1672
9441.71 1721
9442.63 1808
9443.54 1782
9444.46 1724
9445.38 1752
9446.30 1793
9447.22 1732
9448.13 1665
9449.05 1794
9449.97 1715
9450.89 1766
9451.81 1836
9452.72 1851
9453.64 1823
9454.56 1823
9455.48 1835
9456.40 1891
9457.31 1910
9458.23 1922
9459.15 1926
9460.07 1835
9460.99 1868
9461.91 1758
9462.82 1814
9463.74 1778
9464.66 1707
9465.58 1765
9466.50 1753
9467.42 1724
9468.34 1741
9469.26 1801
9470.17 1767
9471.09 1653
9472.01 1682
9472.93 1738
9473.85 1788
9474.77 1723
9475.69 1744
9476.61 1755
9477.53 1753
9478.45 1777
9479.37 1903
9480.28 1826
9481.20 1848
9482.12 1825
9483.04 1857
9483.96 2006
9484.88 1929
9485.80 1898
9486.72 1949
9487.64 1891
9488.56 1956
9489.48 1937
9490.40 1923
9491.32 1920
9492.24 1858
9493.16 1864
9494.08 1908
9495.00 1888
9495.92 1902
9496.84 1870
9497.76 1803
9498.68 1929
9499.60 1823
9500.52 1806
9501.44 1832
9502.36 1791
9503.28 1766
9504.20 1861
9505.12 1894
9506.04 1823
9506.97 1863
9507.89 1864
9508.81 1900
9509.73 1908
9510.65 1912
9511.57 1879
9512.49 1918
9513.41 1949
9514.33 2022
9515.25 2065
9516.17 2034
9517.10 2028
9518.02 2086
9518.94 2126
9519.86 2048
9520.78 2105
9521.70 2160
9522.62 2091
9523.54 2134
9524.47 2108
9525.39 2097
9526.31 2148
9527.23 2114
9528.15 2245
9529.07 2294
9530.00 2386
9530.92 2510
9531.84 2648
9532.76 2804
9533.68 2915
9534.61 3066
9535.53 3112
9536.45 3211
9537.37 3070
9538.29 3007
9539.22 2926
9540.14 2873
9541.06 2698
9541.98 2588
9542.91 2493
9543.83 2428
9544.75 2427
9545.67 2341
9546.60 2238
9547.52 2264
9548.44 2224
9549.36 2055
9550.29 2067
9551.21 2116
9552.13 2084
9553.06 2083
9553.98 2090
9554.90 2035
9555.82 2092
9556.75 2135
9557.67 2230
9558.59 2163
9559.52 2222
9560.44 2274
9561.36 2277
9562.29 2328
9563.21 2306
9564.13 2236
9565.06 2199
9565.98 2232
9566.90 2125
9567.83 2154
9568.75 2093
9569.68 2120
9570.60 2095
9571.52 2001
9572.45 2051
9573.37 2115
9574.29 2136
9575.22 2051
9576.14 2120
9577.07 2120
9577.99 2102
9578.91 2082
9579.84 2109
9580.76 2110
9581.69 2050
9582.61 1954
9583.54 2069
9584.46 2057
9585.38 1976
9586.31 1968
9587.23 2056
9588.16 2103
9589.08 2052
9590.01 2135
9590.93 2093
9591.86 2104
9592.78 2116
9593.71 2138
9594.63 2113
9595.56 2072
9596.48 2175
9597.41 2181
9598.33 2121
9599.26 2189
9600.18 2161
9601.11 2230
9602.03 2239
9602.96 2220
9603.88 2288
9604.81 2338
9605.73 2316
9606.66 2302
9607.59 2292
9608.51 2250
9609.44 2352
9610.36 2399
9611.29 2377
9612.21 2327
9613.14 2369
9614.07 2377
9614.99 2385
9615.92 2326
9616.84 2425
9617.77 2492
9618.70 2474
9619.62 2461
9620.55 2483
9621.47 2492
9622.40 2532
9623.33 2493
9624.25 2558
9625.18 2582
9626.11 2497
9627.03 2593
9627.96 2671
9628.89 2617
9629.81 2621
9630.74 2752
9631.67 2679
9632.59 2665
9633.52 2741
9634.45 2807
9635.37 2800
9636.30 2850
9637.23 2857
9638.15 2983
9639.08 2925
9640.01 2949
9640.93 3106
9641.86 3091
9642.79 3022
9643.72 3036
9644.64 3127
9645.57 3222
9646.50 3272
9647.43 3340
9648.35 3415
9649.28 3576
9650.21 3664
9651.14 3799
9652.06 3912
9652.99 3893
9653.92 3879
9654.85 3845
9655.78 3757
9656.70 3763
9657.63 3613
9658.56 3330
9659.49 3249
9660.42 3429
9661.34 3344
9662.27 3262
9663.20 3153
9664.13 3120
9665.06 3159
9665.98 3266
9666.91 3160
9667.84 3178
9668.77 3232
9669.70 3299
9670.63 3305
9671.56 3277
9672.48 3345
9673.41 3345
9674.34 3454
9675.27 3459
9676.20 3550
9677.13 3550
9678.06 3656
9678.99 3627
9679.92 3624
9680.84 3656
9681.77 3560
9682.70 3539
9683.63 3643
9684.56 3644
9685.49 3582
9686.42 3664
9687.35 3659
9688.28 3589
9689.21 3607
9690.14 3620
9691.07 3767
9692.00 3781
9692.93 3855
9693.86 3873
9694.79 3871
9695.72 3738
9696.65 3782
9697.58 3829
9698.51 3886
9699.44 3888
9700.37 3941
9701.30 3995
9702.23 4075
9703.16 3865
9704.09 3883
9705.02 3927
9705.95 3851
9706.88 3624
9707.81 3697
9708.74 3769
9709.67 3640
9710.60 3678
9711.53 3717
9712.46 3734
9713.39 3817
9714.32 3900
9715.25 4115
9716.18 4121
9717.11 4274
9718.04 4294
9718.97 4314
9719.91 4138
9720.84 4105
9721.77 4067
9722.70 3869
9723.63 3765
9724.56 3687
9725.49 3532
9726.42 3516
9727.35 3368
9728.29 3352
9729.22 3279
9730.15 3352
9731.08 3394
9732.01 3443
9732.94 3539
9733.88 3613
9734.81 3574
9735.74 3576
9736.67 3562
9737.60 3482
9738.53 3470
9739.47 3475
9740.40 3390
9741.33 3233
9742.26 3247
9743.19 3202
9744.13 3100
9745.06 3024
9745.99 3096
9746.92 2976
9747.86 2927
9748.79 3003
9749.72 2973
9750.65 2870
9751.58 2962
9752.52 2976
9753.45 2962
9754.38 2960
9755.32 2890
9756.25 2890
9757.18 2952
9758.11 2922
9759.05 2931
9759.98 2953
9760.91 2848
9761.84 2932
9762.78 2913
9763.71 3033
9764.64 2938
9765.58 2881
9766.51 3021
9767.44 2961
9768.38 2976
9769.31 2926
9770.24 2908
9771.18 2936
9772.11 2993
9773.04 2992
9773.98 3071
9774.91 3077
9775.84 3134
9776.78 3173
9777.71 3291
9778.65 3192
9779.58 3214
9780.51 3276
9781.45 3336
9782.38 3330
9783.32 3446
9784.25 3458
9785.18 3411
9786.12 3343
9787.05 3270
9787.99 3238
9788.92 3229
9789.85 3130
9790.79 3066
9791.72 3072
9792.66 2995
9793.59 2827
9794.53 2692
9795.46 2725
9796.40 2775
9797.33 2781
9798.27 2731
9799.20 2890
9800.14 2892
9801.07 2884
9802.00 2897
9802.94 2809
9803.87 2753
9804.81 2792
9805.74 2810
9806.68 2678
9807.62 2669
9808.55 2595
9809.49 2522
9810.42 2535
9811.36 2428
9812.29 2430
9813.23 2464
9814.16 2328
9815.10 2347
9816.03 2404
9816.97 2351
9817.90 2311
9818.84 2352
9819.78 2382
9820.71 2296
9821.65 2341
9822.58 2328
9823.52 2329
9824.46 2301
9825.39 2215
9826.33 2289
9827.26 2265
9828.20 2244
9829.14 2335
9830.07 2226
9831.01 2187
9831.94 2228
9832.88 2185
9833.82 2226
9834.75 2155
9835.69 2170
9836.63 2216
9837.56 2231
9838.50 2233
9839.44 2238
9840.37 2283
9841.31 2295
9842.25 2202
9843.18 2209
9844.12 2222
9845.06 2290
9846.00 2206
9846.93 2247
9847.87 2253
9848.81 2259
9849.74 2240
9850.68 2208
9851.62 2278
9852.56 2275
9853.49 2237
9854.43 2201
9855.37 2324
9856.31 2275
9857.24 2309
9858.18 2355
9859.12 2384
9860.06 2388
9860.99 2397
9861.93 2477
9862.87 2482
9863.81 2344
9864.74 2285
9865.68 2290
9866.62 2320
9867.56 2226
9868.50 2169
9869.43 2212
9870.37 2154
9871.31 2068
9872.25 2100
9873.19 2061
9874.13 2117
9875.06 2062
9876.00 2052
9876.94 2086
9877.88 2069
9878.82 2088
9879.76 2047
9880.70 2035
9881.63 2054
9882.57 2071
9883.51 2054
9884.45 2002
9885.39 2019
9886.33 2077
9887.27 2108
9888.21 2033
9889.15 2066
9890.08 1974
9891.02 2003
9891.96 1966
9892.90 1988
9893.84 1935
9894.78 1959
9895.72 1940
9896.66 1878
9897.60 1857
9898.54 1840
9899.48 1900
9900.42 1853
9901.36 1952
9902.30 1940
9903.24 1888
9904.18 1899
9905.12 1882
9906.06 1880
9907.00 1932
9907.94 1968
9908.88 2029
9909.82 1973
9910.76 1932
9911.70 1949
9912.64 1943
9913.58 2001
9914.52 1971
9915.46 2036
9916.40 1984
9917.34 1979
9918.28 1942
9919.22 1878
9920.16 1939
9921.10 1976
9922.04 2063
9922.98 2060
9923.92 2084
9924.86 2093
9925.80 2213
9926.74 2432
9927.68 2599
9928.63 2630
9929.57 2662
9930.51 2705
9931.45 2797
9932.39 2841
9933.33 2727
9934.27 2589
9935.21 2540
9936.15 2422
9937.10 2313
9938.04 2164
9938.98 2149
9939.92 2139
9940.86 2062
9941.80 1909
9942.75 1872
9943.69 1893
9944.63 1861
9945.57 1863
9946.51 1831
9947.45 1802
9948.40 1776
9949.34 1876
9950.28 1870
9951.22 1798
9952.16 1807
9953.11 1916
9954.05 1921
9954.99 1877
9955.93 1851
9956.87 1873
9957.82 1960
9958.76 1916
9959.70 1883
9960.64 1897
9961.59 1911
9962.53 1907
9963.47 1970
9964.41 1916
9965.36 1893
9966.30 1899
9967.24 1918
9968.19 1950
9969.13 1897
9970.07 1892
9971.01 1908
9971.96 1863
9972.90 1878
9973.84 1838
9974.79 1781
9975.73 1813
9976.67 1714
9977.62 1793
9978.56 1761
9979.50 1719
9980.45 1628
9981.39 1700
9982.33 1659
9983.28 1643
9984.22 1723
9985.16 1708
9986.11 1655
9987.05 1619
9987.99 1666
9988.94 1662
9989.88 1727
9990.83 1646
9991.77 1635
9992.71 1664
9993.66 1694
9994.60 1614
9995.55 1665
9996.49 1561
9997.43 1633
9998.38 1605
9999.32 1648
10000.27 1693
10001.21 1623
10002.16 1668
10003.10 1674
10004.05 1690
10004.99 1707
10005.93 1674
10006.88 1709
10007.82 1646
10008.77 1599
10009.71 1677
10010.66 1617
10011.60 1608
10012.55 1538
10013.49 1622
10014.44 1628
10015.38 1570
10016.33 1530
10017.27 1552
10018.22 1602
10019.16 1541
10020.11 1601
10021.05 1582
10022.00 1563
10022.95 1513
10023.89 1639
10024.84 1582
10025.78 1535
10026.73 1526
10027.67 1535
10028.62 1588
10029.56 1544
10030.51 1605
10031.46 1550
10032.40 1544
10033.35 1469
10034.29 1480
10035.24 1522
10036.19 1579
10037.13 1468
10038.08 1486
10039.02 1481
10039.97 1471
10040.92 1527
10041.86 1510
10042.81 1521
10043.76 1454
10044.70 1545
10045.65 1509
10046.60 1474
10047.54 1429
10048.49 1490
10049.43 1472
10050.38 1471
10051.33 1427
10052.28 1484
10053.22 1372
10054.17 1381
10055.12 1384
10056.06 1472
10057.01 1423
10057.96 1440
10058.90 1422
10059.85 1448
10060.80 1443
10061.75 1425
10062.69 1480
10063.64 1419
10064.59 1384
10065.53 1359
10066.48 1403
10067.43 1477
10068.38 1466
10069.33 1432
10070.27 1391
10071.22 1498
10072.17 1473
10073.12 1486
10074.06 1432
10075.01 1420
10075.96 1411
10076.91 1437
10077.86 1422
10078.80 1415
10079.75 1397
10080.70 1438
10081.65 1440
10082.60 1419
10083.54 1391
10084.49 1435
10085.44 1395
10086.39 1378
10087.34 1399
10088.29 1408
10089.24 1423
10090.18 1416
10091.13 1430
10092.08 1349
10093.03 1405
10093.98 1426
10094.93 1421
10095.88 1399
10096.83 1377
10097.77 1320
10098.72 1381
10099.67 1369
10100.62 1352
10101.57 1401
10102.52 1390
10103.47 1428
10104.42 1360
10105.37 1412
10106.32 1444
10107.27 1353
10108.22 1369
10109.16 1395
10110.11 1365
10111.06 1367
10112.01 1364
10112.96 1431
10113.91 1383
10114.86 1350
10115.81 1442
10116.76 1349
10117.71 1347
10118.66 1412
10119.61 1400
10120.56 1308
10121.51 1375
10122.46 1380
10123.41 1359
10124.36 1332
10125.31 1397
10126.26 1358
10127.21 1399
10128.16 1402
10129.11 1428
10130.06 1464
10131.02 1399
10131.97 1423
10132.92 1361
10133.87 1387
10134.82 1377
10135.77 1440
10136.72 1378
10137.67 1489
10138.62 1422
10139.57 1465
10140.52 1420
10141.47 1469
10142.42 1436
10143.38 1446
10144.33 1446
10145.28 1454
10146.23 1489
10147.18 1459
10148.13 1505
10149.08 1485
10150.03 1534
10150.99 1559
10151.94 1495
10152.89 1526
10153.84 1541
10154.79 1542
10155.74 1544
10156.70 1517
10157.65 1549
10158.60 1490
10159.55 1533
10160.50 1600
10161.46 1596
10162.41 1565
10163.36 1534
10164.31 1602
10165.26 1614
10166.22 1631
10167.17 1573
10168.12 1624
10169.07 1572
10170.02 1646
10170.98 1662
10171.93 1626
10172.88 1612
10173.83 1688
10174.79 1661
10175.74 1686
10176.69 1756
10177.65 1727
10178.60 1703
10179.55 1680
10180.50 1704
10181.46 1834
10182.41 1778
10183.36 1701
10184.32 1861
10185.27 1796
10186.22 1789
10187.17 1876
10188.13 1871
10189.08 1850
10190.03 1844
10190.99 1951
10191.94 1952
10192.89 1934
10193.85 1905
10194.80 1949
10195.76 1942
10196.71 1977
10197.66 1939
10198.62 1975
10199.57 1985
10200.52 1924
10201.48 1990
10202.43 1998
10203.39 2064
10204.34 2094
10205.29 2127
10206.25 2224
10207.20 2278
10208.16 2293
10209.11 2283
10210.06 2293
10211.02 2349
10211.97 2273
10212.93 2287
10213.88 2231
10214.84 2161
10215.79 2063
10216.74 2052
10217.70 2006
10218.65 2005
10219.61 1967
10220.56 1949
10221.52 2026
10222.47 2013
10223.43 1989
10224.38 1918
10225.34 1890
10226.29 1863
10227.25 1914
10228.20 1930
10229.16 1903
10230.11 1812
10231.07 1811
10232.02 1821
10232.98 1891
10233.93 1936
10234.89 1956
10235.84 2004
10236.80 2098
10237.76 2139
10238.71 2139
10239.67 2156
10240.62 2086
10241.58 2077
10242.53 2006
10243.49 1987
10244.45 1881
10245.40 1868
10246.36 1814
10247.31 1706
10248.27 1754
10249.23 1673
10250.18 1613
10251.14 1602
10252.09 1636
10253.05 1619
10254.01 1603
10254.96 1565
10255.92 1629
10256.88 1524
10257.83 1571
10258.79 1537
10259.75 1547
10260.70 1495
10261.66 1497
10262.62 1498
10263.57 1443
10264.53 1473
10265.49 1472
10266.44 1489
10267.40 1498
10268.36 1505
10269.31 1507
10270.27 1477
10271.23 1465
10272.18 1547
10273.14 1477
10274.10 1464
10275.06 1457
10276.01 1537
10276.97 1424
10277.93 1474
10278.89 1473
10279.84 1462
10280.80 1520
10281.76 1497
10282.72 1530
10283.67 1477
10284.63 1461
10285.59 1482
10286.55 1503
10287.51 1425
10288.46 1408
10289.42 1383
10290.38 1429
10291.34 1429
10292.29 1481
10293.25 1466
10294.21 1471
10295.17 1460
10296.13 1394
10297.09 1432
10298.04 1490
10299.00 1486
10299.96 1489
10300.92 1376
10301.88 1375
10302.84 1507
10303.80 1386
10304.75 1445
10305.71 1384
10306.67 1470
10307.63 1417
10308.59 1411
10309.55 1437
10310.51 1435
10311.47 1407
10312.42 1367
10313.38 1398
10314.34 1452
10315.30 1426
10316.26 1435
10317.22 1469
10318.18 1420
10319.14 1431
10320.10 1364
10321.06 1372
10322.02 1429
10322.98 1417
10323.94 1405
10324.90 1386
10325.86 1451
10326.82 1445
10327.78 1519
10328.74 1480
10329.69 1494
10330.65 1503
10331.61 1576
10332.57 1529
10333.53 1560
10334.49 1550
10335.45 1575
10336.41 1522
10337.38 1456
10338.34 1482
10339.30 1464
10340.26 1421
10341.22 1406
10342.18 1429
10343.14 1355
10344.10 1285
10345.06 1320
10346.02 1324
10346.98 1265
10347.94 1391
10348.90 1375
10349.86 1347
10350.82 1282
10351.78 1297
10352.74 1317
10353.71 1332
10354.67 1321
10355.63 1269
10356.59 1278
10357.55 1268
10358.51 1253
10359.47 1215
10360.43 1268
10361.39 1250
10362.36 1334
10363.32 1254
10364.28 1252
10365.24 1248
10366.20 1297
10367.16 1293
10368.12 1194
10369.09 1279
10370.05 1357
10371.01 1316
10371.97 1298
10372.93 1299
10373.90 1343
10374.86 1295
10375.82 1284
10376.78 1276
10377.74 1262
10378.71 1235
10379.67 1270
10380.63 1226
10381.59 1248
10382.55 1246
10383.52 1263
10384.48 1263
10385.44 1240
10386.40 1320
10387.37 1265
10388.33 1280
10389.29 1253
10390.25 1255
10391.22 1253
10392.18 1233
10393.14 1253
10394.11 1238
10395.07 1215
10396.03 1242
10396.99 1276
10397.96 1272
10398.92 1343
10399.88 1323
10400.85 1281
10401.81 1297
10402.77 1273
10403.74 1292
10404.70 1308
10405.66 1330
10406.63 1291
10407.59 1330
10408.55 1328
10409.52 1359
10410.48 1293
10411.44 1333
10412.41 1337
10413.37 1317
10414.33 1314
10415.30 1320
10416.26 1439
10417.23 1491
10418.19 1522
10419.15 1564
10420.12 1557
10421.08 1623
10422.05 1650
10423.01 1626
10423.97 1671
10424.94 1650
10425.90 1581
10426.87 1598
10427.83 1551
10428.80 1437
10429.76 1418
10430.73 1437
10431.69 1341
10432.65 1320
10433.62 1324
10434.58 1297
10435.55 1246
10436.51 1213
10437.48 1264
10438.44 1266
10439.41 1194
10440.37 1204
10441.34 1244
10442.30 1260
10443.27 1267
10444.23 1225
10445.20 1211
10446.16 1196
10447.13 1202
10448.09 1221
10449.06 1220
10450.03 1207
10450.99 1218
10451.96 1237
10452.92 1144
10453.89 1185
10454.85 1213
10455.82 1259
10456.78 1180
10457.75 1125
10458.72 1223
10459.68 1247
10460.65 1232
10461.61 1215
10462.58 1195
10463.55 1234
10464.51 1186
10465.48 1170
10466.44 1185
10467.41 1181
10468.38 1195
10469.34 1211
10470.31 1167
10471.28 1212
10472.24 1170
10473.21 1117
10474.18 1110
10475.14 1080
10476.11 1172
10477.08 1187
10478.04 1163
10479.01 1163
10479.98 1137
10480.94 1212
10481.91 1201
10482.88 1145
10483.84 1210
10484.81 1167
10485.78 1222
10486.74 1256
10487.71 1219
10488.68 1173
10489.65 1172
10490.61 1242
10491.58 1200
10492.55 1223
10493.52 1219
10494.48 1190
10495.45 1200
10496.42 1153
10497.39 1195
10498.35 1227
10499.32 1226
10500.29 1268
10501.26 1202
10502.22 1255
10503.19 1230
10504.16 1206
10505.13 1204
10506.10 1238
10507.06 1203
10508.03 1170
10509.00 1194
10509.97 1255
10510.94 1266
10511.91 1213
10512.87 1185
10513.84 1218
10514.81 1247
10515.78 1226
10516.75 1187
10517.72 1177
10518.68 1139
10519.65 1199
10520.62 1213
10521.59 1232
10522.56 1220
10523.53 1246
10524.50 1294
10525.47 1263
10526.44 1297
10527.40 1276
10528.37 1281
10529.34 1257
10530.31 1286
10531.28 1228
10532.25 1281
10533.22 1306
10534.19 1346
10535.16 1367
10536.13 1283
10537.10 1285
10538.07 1260
10539.04 1359
10540.01 1336
10540.98 1303
10541.94 1287
10542.91 1261
10543.88 1192
10544.85 1249
10545.82 1211
10546.79 1226
10547.76 1282
10548.73 1303
10549.70 1262
10550.67 1266
10551.64 1231
10552.61 1223
10553.58 1292
10554.55 1262
10555.52 1220
10556.50 1255
10557.47 1346
10558.44 1354
10559.41 1381
10560.38 1451
10561.35 1455
10562.32 1471
10563.29 1498
10564.26 1494
10565.23 1529
10566.20 1490
10567.17 1418
10568.14 1417
10569.11 1405
10570.08 1463
10571.06 1385
10572.03 1392
10573.00 1338
10573.97 1287
10574.94 1220
10575.91 1279
10576.88 1286
10577.85 1312
10578.83 1291
10579.80 1260
10580.77 1264
10581.74 1269
10582.71 1275
10583.68 1243
10584.65 1253
10585.63 1277
10586.60 1287
10587.57 1290
10588.54 1307
10589.51 1365
10590.49 1338
10591.46 1392
10592.43 1350
10593.40 1376
10594.37 1347
10595.35 1389
10596.32 1349
10597.29 1358
10598.26 1323
10599.23 1288
10600.21 1342
10601.18 1387
10602.15 1335
10603.12 1247
10604.10 1283
10605.07 1318
10606.04 1352
10607.01 1260
10607.99 1252
10608.96 1264
10609.93 1313
10610.91 1250
10611.88 1249
10612.85 1243
10613.82 1245
10614.80 1250
10615.77 1255
10616.74 1288
10617.72 1237
10618.69 1254
10619.66 1192
10620.64 1227
10621.61 1287
10622.58 1284
10623.56 1320
10624.53 1330
10625.50 1338
10626.48 1306
10627.45 1244
10628.43 1348
10629.40 1323
10630.37 1349
10631.35 1378
10632.32 1345
10633.29 1366
10634.27 1427
10635.24 1388
10636.22 1401
10637.19 1397
10638.16 1448
10639.14 1515
10640.11 1586
10641.09 1607
10642.06 1531
10643.04 1558
10644.01 1580
10644.98 1579
10645.96 1515
10646.93 1511
10647.91 1530
10648.88 1487
10649.86 1425
10650.83 1344
10651.81 1324
10652.78 1386
10653.76 1322
10654.73 1308
10655.71 1327
10656.68 1353
10657.66 1249
10658.63 1267
10659.61 1289
10660.58 1284
10661.56 1272
10662.53 1266
10663.51 1273
10664.48 1242
10665.46 1309
10666.43 1278
10667.41 1274
10668.38 1275
10669.36 1330
10670.33 1350
10671.31 1250
10672.29 1277
10673.26 1298
10674.24 1299
10675.21 1305
10676.19 1264
10677.17 1299
10678.14 1308
10679.12 1318
10680.09 1344
10681.07 1336
10682.05 1396
10683.02 1414
10684.00 1499
10684.97 1438
10685.95 1379
10686.93 1359
10687.90 1390
10688.88 1363
10689.86 1345
10690.83 1287
10691.81 1246
10692.79 1285
10693.76 1199
10694.74 1185
10695.72 1249
10696.69 1240
10697.67 1216
10698.65 1169
10699.62 1212
10700.60 1195
10701.58 1189
10702.55 1193
10703.53 1167
10704.51 1197
10705.49 1168
10706.46 1232
10707.44 1195
10708.42 1211
10709.39 1199
10710.37 1214
10711.35 1232
10712.33 1152
10713.30 1199
10714.28 1233
10715.26 1264
10716.24 1249
10717.22 1247
10718.19 1261
10719.17 1241
10720.15 1230
10721.13 1185
10722.10 1181
10723.08 1159
10724.06 1212
10725.04 1206
10726.02 1187
10727.00 1211
10727.97 1204
10728.95 1205
10729.93 1134
10730.91 1174
10731.89 1214
10732.87 1194
10733.84 1204
10734.82 1220
10735.80 1153
10736.78 1190
10737.76 1179
10738.74 1175
10739.72 1198
10740.69 1176
10741.67 1201
10742.65 1225
10743.63 1218
10744.61 1184
10745.59 1170
10746.57 1211
10747.55 1225
10748.53 1156
10749.51 1171
10750.49 1160
10751.46 1212
10752.44 1099
10753.42 1167
10754.40 1179
10755.38 1159
10756.36 1245
10757.34 1209
10758.32 1185
10759.30 1137
10760.28 1189
10761.26 1217
10762.24 1198
10763.22 1112
10764.20 1228
10765.18 1196
10766.16 1210
10767.14 1175
10768.12 1140
10769.10 1174
10770.08 1147
10771.06 1185
10772.04 1194
10773.02 1167
10774.00 1201
10774.98 1183
10775.96 1185
10776.94 1170
10777.92 1238
10778.90 1184
10779.88 1240
10780.86 1231
10781.85 1234
10782.83 1286
10783.81 1332
10784.79 1238
10785.77 1198
10786.75 1235
10787.73 1290
10788.71 1303
10789.69 1244
10790.67 1226
10791.65 1198
10792.64 1229
10793.62 1248
10794.60 1261
10795.58 1246
10796.56 1206
10797.54 1173
10798.52 1170
10799.51 1230
10800.49 1185
10801.47 1263
10802.45 1228
10803.43 1181
10804.41 1206
10805.40 1239
10806.38 1224
10807.36 1257
10808.34 1157
10809.32 1147
10810.30 1179
10811.29 1188
10812.27 1229
10813.25 1197
10814.23 1217
10815.22 1225
10816.20 1221
10817.18 1171
10818.16 1212
10819.14 1209
10820.13 1226
10821.11 1225
10822.09 1242
10823.07 1208
10824.06 1208
10825.04 1196
10826.02 1197
10827.01 1232
10827.99 1207
10828.97 1220
10829.95 1253
10830.94 1253
10831.92 1232
10832.90 1290
10833.89 1291
10834.87 1289
10835.85 1307
10836.84 1268
10837.82 1296
10838.80 1277
10839.79 1265
10840.77 1248
10841.75 1303
10842.74 1311
10843.72 1310
10844.70 1258
10845.69 1295
10846.67 1321
10847.65 1254
10848.64 1217
10849.62 1302
10850.60 1353
10851.59 1328
10852.57 1329
10853.56 1325
10854.54 1342
10855.52 1340
10856.51 1374
10857.49 1312
10858.48 1323
10859.46 1401
10860.45 1333
10861.43 1328
10862.41 1311
10863.40 1354
10864.38 1394
10865.37 1383
10866.35 1379
10867.34 1395
10868.32 1365
10869.31 1380
10870.29 1379
10871.28 1435
10872.26 1434
10873.24 1442
10874.23 1462
10875.21 1520
10876.20 1449
10877.18 1360
10878.17 1392
10879.16 1480
10880.14 1476
10881.13 1450
10882.11 1427
10883.10 1472
10884.08 1491
10885.07 1467
10886.05 1557
10887.04 1537
10888.02 1454
10889.01 1569
10889.99 1529
10890.98 1615
10891.97 1565
10892.95 1573
10893.94 1572
10894.92 1532
10895.91 1576
10896.89 1560
10897.88 1591
10898.87 1562
10899.85 1619
10900.84 1592
10901.83 1638
10902.81 1651
10903.80 1666
10904.78 1676
10905.77 1632
10906.76 1641
10907.74 1678
10908.73 1659
10909.72 1686
10910.70 1665
10911.69 1729
10912.68 1725
10913.66 1726
10914.65 1723
10915.64 1791
10916.62 1798
10917.61 1753
10918.60 1795
10919.58 1772
10920.57 1773
10921.56 1802
10922.54 1899
10923.53 1819
10924.52 1861
10925.51 1856
10926.49 1881
10927.48 1903
10928.47 1912
10929.46 1935
10930.44 1861
10931.43 1951
10932.42 1924
10933.41 1987
10934.39 1952
10935.38 1961
10936.37 1980
10937.36 1996
10938.34 1972
10939.33 2003
10940.32 1988
10941.31 2043
10942.30 2024
10943.28 2106
10944.27 2130
10945.26 2143
10946.25 2145
10947.24 2223
10948.22 2177
10949.21 2150
10950.20 2128
10951.19 2199
10952.18 2182
10953.17 2236
10954.16 2333
10955.14 2417
10956.13 2390
10957.12 2445
10958.11 2524
10959.10 2642
10960.09 2743
10961.08 2709
10962.07 2707
10963.05 2698
10964.04 2690
10965.03 2693
10966.02 2716
10967.01 2630
10968.00 2527
10968.99 2440
10969.98 2428
10970.97 2282
10971.96 2266
10972.95 2290
10973.94 2226
10974.92 2181
10975.91 2165
10976.90 2152
10977.89 2192
10978.88 2201
10979.87 2197
10980.86 2196
10981.85 2207
10982.84 2259
10983.83 2276
10984.82 2272
10985.81 2326
10986.80 2348
10987.79 2368
10988.78 2409
10989.77 2422
10990.76 2432
10991.75 2467
10992.74 2483
10993.73 2464
10994.72 2564
10995.71 2722
10996.70 2803
10997.70 2992
10998.69 3038
10999.68 3224
11000.67 3270
11001.66 3322
11002.65 3494
11003.64 3588
11004.63 3533
11005.62 3488
11006.61 3339
11007.60 3228
11008.59 3114
11009.58 2892
11010.58 2734
11011.57 2673
11012.56 2432
11013.55 2304
11014.54 2209
11015.53 2147
11016.52 2083
11017.51 2106
11018.51 2057
11019.50 2002
11020.49 2000
11021.48 1922
11022.47 1999
11023.46 1957
11024.46 1999
11025.45 1914
11026.44 1981
11027.43 1997
11028.42 1923
11029.41 1942
11030.41 1873
11031.40 1911
11032.39 1892
11033.38 1930
11034.37 1903
11035.37 1929
11036.36 1890
11037.35 1917
11038.34 1885
11039.34 1868
11040.33 1849
11041.32 1877
11042.31 1838
11043.31 1871
11044.30 1899
11045.29 1771
11046.28 1754
11047.28 1767
11048.27 1764
11049.26 1722
11050.26 1717
11051.25 1683
11052.24 1732
11053.23 1693
11054.23 1728
11055.22 1687
11056.21 1682
11057.21 1668
11058.20 1664
11059.19 1648
11060.19 1619
11061.18 1653
11062.17 1680
11063.17 1665
11064.16 1634
11065.15 1728
11066.15 1741
11067.14 1694
11068.13 1596
11069.13 1622
11070.12 1648
11071.12 1716
11072.11 1648
11073.10 1634
11074.10 1608
11075.09 1710
11076.09 1691
11077.08 1624
11078.07 1626
11079.07 1630
11080.06 1624
11081.06 1677
11082.05 1636
11083.05 1630
11084.04 1589
11085.03 1562
11086.03 1655
11087.02 1614
11088.02 1588
11089.01 1543
11090.01 1553
11091.00 1545
11092.00 1506
11092.99 1560
11093.99 1529
11094.98 1561
11095.98 1478
11096.97 1475
11097.97 1522
11098.96 1500
11099.96 1463
11100.95 1457
11101.95 1490
11102.94 1503
11103.94 1424
11104.93 1446
11105.93 1464
11106.92 1498
11107.92 1467
11108.91 1460
11109.91 1452
11110.91 1358
11111.90 1414
11112.90 1467
11113.89 1413
11114.89 1407
11115.88 1463
11116.88 1485
11117.88 1407
11118.87 1416
11119.87 1486
11120.86 1445
11121.86 1456
11122.86 1450
11123.85 1439
11124.85 1427
11125.84 1463
11126.84 1432
11127.84 1377
11128.83 1447
11129.83 1452
11130.83 1444
11131.82 1433
11132.82 1441
11133.82 1461
11134.81 1414
11135.81 1406
11136.81 1501
11137.80 1410
11138.80 1409
11139.80 1405
11140.79 1465
11141.79 1446
11142.79 1500
11143.79 1479
11144.78 1479
11145.78 1446
11146.78 1445
11147.77 1475
11148.77 1425
11149.77 1412
11150.77 1415
11151.76 1460
11152.76 1470
11153.76 1432
11154.76 1445
11155.75 1438
11156.75 1489
11157.75 1518
11158.75 1474
11159.74 1421
11160.74 1430
11161.74 1377
11162.74 1369
11163.74 1414
11164.73 1451
11165.73 1468
11166.73 1416
11167.73 1476
11168.73 1438
11169.73 1378
11170.72 1478
11171.72 1476
11172.72 1496
11173.72 1441
11174.72 1491
11175.72 1461
11176.71 1474
11177.71 1567
11178.71 1551
11179.71 1539
11180.71 1510
11181.71 1555
11182.71 1475
11183.71 1489
11184.70 1538
11185.70 1524
11186.70 1482
11187.70 1547
11188.70 1496
11189.70 1506
11190.70 1545
11191.70 1510
11192.70 1528
11193.70 1500
11194.70 1551
11195.70 1526
11196.69 1542
11197.69 1535
11198.69 1592
11199.69 1552
11200.69 1504
11201.69 1544
11202.69 1513
11203.69 1543
11204.69 1532
11205.69 1476
11206.69 1488
11207.69 1436
11208.69 1424
11209.69 1456
11210.69 1450
11211.69 1470
11212.69 1455
11213.69 1454
11214.69 1429
11215.69 1472
11216.69 1441
11217.69 1400
11218.69 1421
11219.69 1410
11220.70 1398
11221.70 1324
11222.70 1441
11223.70 1374
11224.70 1446
11225.70 1344
11226.70 1360
11227.70 1332
11228.70 1309
11229.70 1314
11230.70 1359
11231.70 1381
11232.71 1369
11233.71 1294
11234.71 1354
11235.71 1370
11236.71 1356
11237.71 1397
11238.71 1364
11239.71 1356
11240.72 1312
11241.72 1345
11242.72 1380
11243.72 1349
11244.72 1379
11245.72 1367
11246.72 1408
11247.73 1405
11248.73 1352
11249.73 1347
11250.73 1356
11251.73 1371
11252.74 1349
11253.74 1325
11254.74 1376
11255.74 1359
11256.74 1392
11257.75 1337
11258.75 1362
11259.75 1363
11260.75 1350
11261.76 1354
11262.76 1386
11263.76 1336
11264.76 1386
11265.77 1395
11266.77 1343
11267.77 1410
11268.77 1390
11269.78 1452
11270.78 1438
11271.78 1434
11272.78 1378
11273.79 1401
11274.79 1442
11275.79 1479
11276.80 1493
11277.80 1584
11278.80 1509
11279.81 1546
11280.81 1591
11281.81 1600
11282.82 1595
11283.82 1627
11284.82 1585
11285.83 1526
11286.83 1530
11287.83 1479
11288.84 1550
11289.84 1481
11290.84 1444
11291.85 1448
11292.85 1455
11293.86 1432
11294.86 1401
11295.86 1441
11296.87 1366
11297.87 1398
11298.87 1418
11299.88 1363
11300.88 1391
11301.89 1434
11302.89 1501
11303.90 1437
11304.90 1387
11305.90 1398
11306.91 1399
11307.91 1392
11308.92 1387
11309.92 1403
11310.93 1422
11311.93 1402
11312.94 1411
11313.94 1472
11314.95 1477
11315.95 1498
11316.95 1460
11317.96 1535
11318.96 1587
11319.97 1499
11320.97 1503
11321.98 1510
11322.98 1505
11323.99 1451
11325.00 1406
11326.00 1438
11327.01 1455
11328.01 1450
11329.02 1438
11330.02 1440
11331.03 1343
11332.03 1382
11333.04 1384
11334.04 1410
11335.05 1423
11336.06 1459
11337.06 1574
11338.07 1553
11339.07 1493
11340.08 1475
11341.08 1555
11342.09 1619
11343.10 1603
11344.10 1584
11345.11 1618
11346.11 1598
11347.12 1543
11348.13 1604
11349.13 1614
11350.14 1503
11351.15 1472
11352.15 1411
11353.16 1398
11354.17 1388
11355.17 1388
11356.18 1323
11357.18 1296
11358.19 1369
11359.20 1395
11360.20 1352
11361.21 1339
11362.22 1384
11363.23 1377
11364.23 1367
11365.24 1418
11366.25 1404
11367.25 1375
11368.26 1397
11369.27 1368
11370.28 1368
11371.28 1349
11372.29 1311
11373.30 1368
11374.30 1343
11375.31 1281
11376.32 1299
11377.33 1308
11378.33 1289
11379.34 1293
11380.35 1305
11381.36 1299
11382.37 1327
11383.37 1307
11384.38 1235
11385.39 1201
11386.40 1269
11387.40 1266
11388.41 1270
11389.42 1259
11390.43 1273
11391.44 1281
11392.44 1274
11393.45 1207
11394.46 1242
11395.47 1259
11396.48 1237
11397.49 1259
11398.49 1217
11399.50 1298
11400.51 1274
11401.52 1287
11402.53 1220
11403.54 1269
11404.55 1266
11405.56 1213
11406.56 1245
11407.57 1250
11408.58 1260
11409.59 1269
11410.60 1293
11411.61 1259
11412.62 1280
11413.63 1192
11414.64 1296
11415.65 1267
11416.65 1232
11417.66 1174
11418.67 1229
11419.68 1254
11420.69 1263
11421.70 1267
11422.71 1259
11423.72 1231
11424.73 1211
11425.74 1275
11426.75 1209
11427.76 1225
11428.77 1222
11429.78 1220
11430.79 1264
11431.80 1243
11432.81 1262
11433.82 1290
11434.83 1349
11435.84 1254
11436.85 1279
11437.86 1263
11438.87 1267
11439.88 1262
11440.89 1212
11441.90 1267
11442.91 1257
11443.92 1219
11444.93 1224
11445.94 1285
11446.95 1217
11447.96 1220
11448.98 1275
11449.99 1290
11451.00 1326
11452.01 1242
11453.02 1260
11454.03 1258
11455.04 1280
11456.05 1326
11457.06 1261
11458.07 1257
11459.08 1253
11460.10 1307
11461.11 1259
11462.12 1278
11463.13 1221
11464.14 1256
11465.15 1273
11466.16 1307
11467.18 1273
11468.19 1307
11469.20 1309
11470.21 1253
11471.22 1210
11472.23 1245
11473.25 1203
11474.26 1258
11475.27 1290
11476.28 1301
11477.29 1211
11478.30 1224
11479.32 1263
11480.33 1216
11481.34 1245
11482.35 1250
11483.37 1230
11484.38 1230
11485.39 1222
11486.40 1280
11487.41 1260
11488.43 1199
11489.44 1238
11490.45 1253
11491.46 1257
11492.48 1305
11493.49 1195
11494.50 1254
11495.52 1213
11496.53 1248
11497.54 1271
11498.55 1250
11499.57 1207
11500.58 1218
11501.59 1228
11502.61 1224
11503.62 1226
11504.63 1225
11505.65 1277
11506.66 1258
11507.67 1214
11508.69 1222
11509.70 1224
11510.71 1227
11511.73 1297
11512.74 1261
11513.75 1263
11514.77 1278
11515.78 1279
11516.79 1311
11517.81 1234
11518.82 1270
11519.84 1257
11520.85 1347
11521.86 1279
11522.88 1274
11523.89 1218
11524.91 1291
11525.92 1321
11526.93 1285
11527.95 1233
11528.96 1279
11529.98 1307
11530.99 1344
11532.00 1280
11533.02 1266
11534.03 1319
11535.05 1347
11536.06 1319
11537.08 1308
11538.09 1295
11539.11 1295
11540.12 1337
11541.14 1270
11542.15 1315
11543.17 1317
11544.18 1402
11545.20 1357
11546.21 1358
11547.23 1332
11548.24 1378
11549.26 1389
11550.27 1423
11551.29 1383
11552.30 1390
11553.32 1465
11554.33 1367
11555.35 1402
11556.36 1416
11557.38 1400
11558.39 1475
11559.41 1479
11560.43 1490
11561.44 1540
11562.46 1450
11563.47 1484
11564.49 1591
11565.50 1524
11566.52 1534
11567.54 1550
11568.55 1613
11569.57 1588
11570.58 1589
11571.60 1572
11572.62 1588
11573.63 1601
11574.65 1634
11575.67 1644
11576.68 1687
11577.70 1693
11578.71 1709
11579.73 1753
11580.75 1793
11581.76 1811
11582.78 1830
11583.80 1906
11584.81 1918
11585.83 1981
11586.85 1988
11587.86 2015
11588.88 1984
11589.90 2036
11590.92 2091
11591.93 2208
11592.95 2304
11593.97 2412
11594.98 2535
11596.00 2621
11597.02 2738
11598.04 2879
11599.05 3150
11600.07 3299
11601.09 3409
11602.10 3643
11603.12 3686
11604.14 3656
11605.16 3603
11606.18 3639
11607.19 3395
11608.21 3186
11609.23 2939
11610.25 2726
11611.26 2434
11612.28 2294
11613.30 2146
11614.32 2000
11615.34 1939
11616.35 1862
11617.37 1762
11618.39 1696
11619.41 1626
11620.43 1654
11621.45 1649
11622.46 1640
11623.48 1591
11624.50 1561
11625.52 1557
11626.54 1584
11627.56 1580
11628.57 1618
11629.59 1529
11630.61 1560
11631.63 1577
11632.65 1642
11633.67 1523
11634.69 1513
11635.71 1592
11636.73 1580
11637.74 1647
11638.76 1551
11639.78 1583
11640.80 1625
11641.82 1595
11642.84 1587
11643.86 1549
11644.88 1524
11645.90 1472
11646.92 1428
11647.94 1451
11648.96 1380
11649.98 1392
11651.00 1410
11652.02 1379
11653.04 1346
11654.06 1340
11655.07 1344
11656.09 1291
11657.11 1281
11658.13 1346
11659.15 1366
11660.17 1348
11661.19 1389
11662.21 1477
11663.23 1396
11664.26 1392
11665.28 1358
11666.30 1370
11667.32 1419
11668.34 1413
11669.36 1390
11670.38 1374
11671.40 1459
11672.42 1442
11673.44 1461
11674.46 1401
11675.48 1360
11676.50 1407
11677.52 1477
11678.54 1461
11679.56 1412
11680.58 1430
11681.61 1447
11682.63 1491
11683.65 1533
11684.67 1492
11685.69 1478
11686.71 1507
11687.73 1463
11688.75 1484
11689.77 1464
11690.80 1392
11691.82 1391
11692.84 1420
11693.86 1417
11694.88 1395
11695.90 1415
11696.93 1386
11697.95 1371
11698.97 1472
11699.99 1392
11701.01 1378
11702.03 1363
11703.06 1383
11704.08 1348
11705.10 1343
11706.12 1327
11707.14 1336
11708.17 1342
11709.19 1313
11710.21 1274
11711.23 1271
11712.25 1325
11713.28 1356
11714.30 1324
11715.32 1311
11716.34 1307
11717.37 1293
11718.39 1278
11719.41 1293
11720.43 1267
11721.46 1231
11722.48 1281
11723.50 1331
11724.53 1224
11725.55 1196
11726.57 1224
11727.59 1267
11728.62 1239
11729.64 1285
11730.66 1203
11731.69 1261
11732.71 1202
11733.73 1175
11734.76 1205
11735.78 1327
11736.80 1252
11737.83 1220
11738.85 1262
11739.87 1203
11740.90 1244
11741.92 1265
11742.94 1209
11743.97 1232
11744.99 1254
11746.02 1227
11747.04 1242
11748.06 1207
11749.09 1241
11750.11 1308
11751.14 1278
11752.16 1270
11753.18 1273
11754.21 1226
11755.23 1194
11756.26 1208
11757.28 1278
11758.30 1254
11759.33 1220
11760.35 1218
11761.38 1195
11762.40 1148
11763.43 1200
11764.45 1219
11765.48 1241
11766.50 1227
11767.53 1222
11768.55 1251
11769.58 1220
11770.60 1205
11771.63 1223
11772.65 1191
11773.68 1248
11774.70 1254
11775.73 1260
11776.75 1228
11777.78 1214
11778.80 1279
11779.83 1224
11780.85 1220
11781.88 1234
11782.90 1244
11783.93 1174
11784.95 1190
11785.98 1200
11787.00 1197
11788.03 1224
11789.06 1273
11790.08 1231
11791.11 1203
11792.13 1223
11793.16 1246
11794.18 1257
11795.21 1269
11796.24 1205
11797.26 1238
11798.29 1243
11799.31 1199
11800.34 1297
11801.37 1255
11802.39 1245
11803.42 1230
11804.45 1296
11805.47 1265
11806.50 1285
11807.52 1258
11808.55 1230
11809.58 1228
11810.60 1252
11811.63 1286
11812.66 1253
11813.68 1234
11814.71 1206
11815.74 1227
11816.77 1242
11817.79 1253
11818.82 1283
11819.85 1291
11820.87 1229
11821.90 1245
11822.93 1279
11823.95 1249
11824.98 1294
11826.01 1273
11827.04 1333
11828.06 1273
11829.09 1308
11830.12 1317
11831.15 1290
11832.17 1321
11833.20 1338
11834.23 1312
11835.26 1299
11836.28 1349
11837.31 1378
11838.34 1352
11839.37 1359
11840.40 1293
11841.42 1308
11842.45 1335
11843.48 1349
11844.51 1351
11845.54 1341
11846.56 1377
11847.59 1341
11848.62 1380
11849.65 1359
11850.68 1372
11851.71 1313
11852.73 1310
11853.76 1392
11854.79 1380
11855.82 1403
11856.85 1372
11857.88 1396
11858.91 1394
11859.93 1431
11860.96 1437
11861.99 1467
11863.02 1448
11864.05 1412
11865.08 1416
11866.11 1391
11867.14 1406
11868.17 1415
11869.20 1401
11870.22 1458
11871.25 1400
11872.28 1489
11873.31 1521
11874.34 1510
11875.37 1481
11876.40 1494
11877.43 1524
11878.46 1550
11879.49 1596
11880.52 1561
11881.55 1527
11882.58 1552
11883.61 1545
11884.64 1474
11885.67 1597
11886.70 1626
11887.73 1670
11888.76 1620
11889.79 1600
11890.82 1669
11891.85 1666
11892.88 1663
11893.91 1672
11894.94 1716
11895.97 1745
11897.00 1722
11898.03 1786
11899.06 1786
11900.09 1760
11901.12 1837
11902.15 1865
11903.18 1894
11904.21 1878
11905.24 1845
11906.27 1917
11907.31 1937
11908.34 1996
11909.37 1979
11910.40 1958
11911.43 1980
11912.46 2024
11913.49 1956
11914.52 1973
11915.55 1904
11916.58 1894
11917.62 1892
11918.65 1908
11919.68 1851
11920.71 1884
11921.74 1929
11922.77 2005
11923.80 2026
11924.84 2021
11925.87 1999
11926.90 2091
11927.93 2132
11928.96 2145
11929.99 2212
11931.03 2297
11932.06 2398
11933.09 2501
11934.12 2530
11935.15 2513
11936.19 2591
11937.22 2576
11938.25 2552
11939.28 2555
11940.32 2442
11941.35 2398
11942.38 2410
11943.41 2300
11944.44 2160
11945.48 1989
11946.51 1984
11947.54 1903
11948.58 1785
11949.61 1730
11950.64 1718
11951.67 1727
11952.71 1752
11953.74 1731
11954.77 1697
11955.80 1724
11956.84 1563
11957.87 1570
11958.90 1627
11959.94 1581
11960.97 1610
11962.00 1653
11963.04 1658
11964.07 1637
11965.10 1631
11966.14 1556
11967.17 1681
11968.20 1687
11969.24 1647
11970.27 1679
11971.30 1664
11972.34 1700
11973.37 1678
11974.40 1665
11975.44 1686
11976.47 1682
11977.51 1710
11978.54 1720
11979.57 1693
11980.61 1715
11981.64 1622
11982.68 1659
11983.71 1697
11984.74 1673
11985.78 1705
11986.81 1663
11987.85 1718
11988.88 1676
11989.92 1675
11990.95 1666
11991.99 1671
11993.02 1681
11994.05 1686
11995.09 1687
11996.12 1702
11997.16 1720
11998.19 1728
11999.23 1722
12000.26 1677
12001.30 1716
12002.33 1734
12003.37 1702
12004.40 1690
12005.44 1701
12006.47 1759
12007.51 1758
12008.54 1749
12009.58 1737
12010.61 1781
12011.65 1808
12012.68 1765
12013.72 1823
12014.76 1856
12015.79 1909
12016.83 1884
12017.86 1881
12018.90 1882
12019.93 1928
12020.97 1960
12022.00 1977
12023.04 2025
12024.08 1948
12025.11 1921
12026.15 1999
12027.18 1991
12028.22 1910
12029.26 1919
12030.29 1929
12031.33 1944
12032.37 1878
12033.40 1885
12034.44 1866
12035.47 1881
12036.51 1939
12037.55 1905
12038.58 1860
12039.62 1852
12040.66 1828
12041.69 1850
12042.73 1848
12043.77 1772
12044.80 1816
12045.84 1878
12046.88 1854
12047.91 1829
12048.95 1829
12049.99 1818
12051.03 1807
12052.06 1821
12053.10 1844
12054.14 1905
12055.17 1801
12056.21 1797
12057.25 1821
12058.29 1904
12059.32 1860
12060.36 1906
12061.40 1911
12062.44 1927
12063.47 1917
12064.51 1952
12065.55 1933
12066.59 1856
12067.62 1950
12068.66 1949
12069.70 1917
12070.74 1952
12071.78 2021
12072.81 1972
12073.85 1974
12074.89 1967
12075.93 1887
12076.97 1961
12078.00 1964
12079.04 1964
12080.08 1944
12081.12 1939
12082.16 2001
12083.20 2008
12084.23 1934
12085.27 1964
12086.31 2048
12087.35 2126
12088.39 2022
12089.43 2046
12090.47 2104
12091.50 2169
12092.54 2121
12093.58 2106
12094.62 2208
12095.66 2153
12096.70 2171
12097.74 2228
12098.78 2189
12099.82 2239
12100.86 2393
12101.90 2490
12102.93 2534
12103.97 2481
12105.01 2594
12106.05 2659
12107.09 2735
12108.13 2721
12109.17 2626
12110.21 2613
12111.25 2574
12112.29 2422
12113.33 2340
12114.37 2294
12115.41 2176
12116.45 2144
12117.49 2001
12118.53 1967
12119.57 1872
12120.61 1909
12121.65 1795
12122.69 1726
12123.73 1746
12124.77 1717
12125.81 1695
12126.85 1693
12127.89 1630
12128.93 1621
12129.97 1645
12131.01 1630
12132.05 1659
12133.09 1622
12134.13 1616
12135.17 1631
12136.22 1609
12137.26 1617
12138.30 1558
12139.34 1569
12140.38 1593
12141.42 1600
12142.46 1597
12143.50 1595
12144.54 1589
12145.58 1555
12146.63 1595
12147.67 1583
12148.71 1615
12149.75 1545
12150.79 1486
12151.83 1511
12152.87 1514
12153.91 1462
12154.96 1499
12156.00 1545
12157.04 1572
12158.08 1541
12159.12 1463
12160.16 1465
12161.21 1484
12162.25 1471
12163.29 1488
12164.33 1468
12165.37 1459
12166.42 1444
12167.46 1411
12168.50 1469
12169.54 1507
12170.58 1428
12171.63 1441
12172.67 1437
12173.71 1399
12174.75 1438
12175.80 1358
12176.84 1410
12177.88 1432
12178.92 1471
12179.97 1423
12181.01 1495
12182.05 1462
12183.09 1448
12184.14 1475
12185.18 1443
12186.22 1435
12187.27 1439
12188.31 1416
12189.35 1373
12190.39 1431
12191.44 1466
12192.48 1448
12193.52 1414
12194.57 1478
12195.61 1458
12196.65 1438
12197.70 1422
12198.74 1392
12199.78 1372
12200.83 1405
12201.87 1463
12202.91 1433
12203.96 1475
12205.00 1428
12206.05 1500
12207.09 1452
12208.13 1391
12209.18 1402
12210.22 1433
12211.27 1406
12212.31 1411
12213.35 1431
12214.40 1460
12215.44 1411
12216.49 1395
12217.53 1431
12218.57 1377
12219.62 1460
12220.66 1444
12221.71 1366
12222.75 1347
12223.80 1365
12224.84 1391
12225.89 1427
12226.93 1359
12227.97 1411
12229.02 1386
12230.06 1392
12231.11 1364
12232.15 1438
12233.20 1395
12234.24 1476
12235.29 1408
12236.33 1349
12237.38 1406
12238.42 1387
12239.47 1396
12240.51 1332
12241.56 1379
12242.60 1325
12243.65 1394
12244.70 1345
12245.74 1327
12246.79 1364
12247.83 1339
12248.88 1341
12249.92 1312
12250.97 1362
12252.01 1377
12253.06 1362
12254.11 1355
12255.15 1328
12256.20 1322
12257.24 1351
12258.29 1287
12259.34 1241
12260.38 1239
12261.43 1263
12262.47 1293
12263.52 1259
12264.57 1308
12265.61 1331
12266.66 1281
12267.70 1266
12268.75 1296
12269.80 1237
12270.84 1282
12271.89 1257
12272.94 1251
12273.98 1232
12275.03 1217
12276.08 1173
12277.12 1222
12278.17 1228
12279.22 1257
12280.26 1201
12281.31 1187
12282.36 1215
12283.41 1255
12284.45 1212
12285.50 1182
12286.55 1240
12287.59 1209
12288.64 1257
12289.69 1214
12290.74 1233
12291.78 1216
12292.83 1234
12293.88 1223
12294.93 1202
12295.97 1203
12297.02 1199
12298.07 1204
12299.12 1191
12300.16 1167
12301.21 1177
12302.26 1216
12303.31 1217
12304.36 1213
12305.40 1215
12306.45 1204
12307.50 1199
12308.55 1209
12309.60 1210
12310.64 1217
12311.69 1218
12312.74 1226
12313.79 1227
12314.84 1214
12315.89 1190
12316.93 1184
12317.98 1195
12319.03 1152
12320.08 1192
12321.13 1183
12322.18 1159
12323.23 1128
12324.28 1149
12325.32 1118
12326.37 1155
12327.42 1155
12328.47 1116
12329.52 1102
12330.57 1103
12331.62 1145
12332.67 1164
12333.72 1165
12334.77 1067
12335.81 1102
12336.86 1196
12337.91 1189
12338.96 1122
12340.01 1167
12341.06 1133
12342.11 1167
12343.16 1104
12344.21 1091
12345.26 1135
12346.31 1198
12347.36 1208
12348.41 1095
12349.46 1136
12350.51 1144
12351.56 1215
12352.61 1213
12353.66 1155
12354.71 1146
12355.76 1194
12356.81 1143
12357.86 1133
12358.91 1133
12359.96 1109
12361.01 1125
12362.06 1191
12363.11 1134
12364.16 1173
12365.21 1199
12366.26 1153
12367.31 1171
12368.36 1158
12369.42 1134
12370.47 1232
12371.52 1218
12372.57 1194
12373.62 1220
12374.67 1148
12375.72 1192
12376.77 1222
12377.82 1250
12378.87 1219
12379.93 1181
12380.98 1210
12382.03 1191
12383.08 1194
12384.13 1244
12385.18 1188
12386.23 1220
12387.28 1224
12388.34 1196
12389.39 1247
12390.44 1233
12391.49 1251
12392.54 1227
12393.59 1251
12394.65 1282
12395.70 1188
12396.75 1252
12397.80 1222
12398.85 1188
12399.91 1258
12400.96 1269
12402.01 1251
12403.06 1275
12404.11 1245
12405.17 1272
12406.22 1273
12407.27 1295
12408.32 1209
12409.38 1232
12410.43 1321
12411.48 1273
12412.53 1244
12413.59 1338
12414.64 1381
12415.69 1299
12416.74 1312
12417.80 1277
12418.85 1339
12419.90 1299
12420.96 1270
12422.01 1269
12423.06 1295
12424.11 1278
12425.17 1324
12426.22 1368
12427.27 1304
12428.33 1298
12429.38 1273
12430.43 1352
12431.49 1350
12432.54 1367
12433.59 1303
12434.65 1375
12435.70 1351
12436.75 1320
12437.81 1335
12438.86 1407
12439.92 1369
12440.97 1339
12442.02 1364
12443.08 1317
12444.13 1298
12445.18 1366
12446.24 1357
12447.29 1360
12448.35 1385
12449.40 1420
12450.46 1414
12451.51 1295
12452.56 1385
12453.62 1468
12454.67 1474
12455.73 1420
12456.78 1435
12457.84 1366
12458.89 1415
12459.94 1406
12461.00 1443
12462.05 1372
12463.11 1399
12464.16 1398
12465.22 1422
12466.27 1423
12467.33 1457
12468.38 1467
12469.44 1549
12470.49 1524
12471.55 1422
12472.60 1550
12473.66 1535
12474.71 1522
12475.77 1553
12476.82 1638
12477.88 1702
12478.93 1631
12479.99 1675
12481.05 1727
12482.10 1762
12483.16 1764
12484.21 1834
12485.27 1889
12486.32 1886
12487.38 1892
12488.44 1977
12489.49 2127
12490.55 2145
12491.60 2235
12492.66 2305
12493.71 2422
12494.77 2498
12495.83 2575
12496.88 2562
12497.94 2658
12499.00 2791
12500.05 2911
12501.11 2883
12502.16 2815
12503.22 2727
12504.28 2703
12505.33 2552
12506.39 2493
12507.45 2275
12508.50 2144
12509.56 2111
12510.62 1985
12511.67 1933
12512.73 1881
12513.79 1808
12514.84 1758
12515.90 1743
12516.96 1747
12518.02 1741
12519.07 1767
12520.13 1706
12521.19 1726
12522.24 1687
12523.30 1698
12524.36 1682
12525.42 1662
12526.47 1660
12527.53 1685
12528.59 1727
12529.65 1728
12530.70 1682
12531.76 1720
12532.82 1737
12533.88 1727
12534.93 1738
12535.99 1738
12537.05 1727
12538.11 1713
12539.17 1684
12540.22 1687
12541.28 1683
12542.34 1721
12543.40 1765
12544.46 1753
12545.51 1712
12546.57 1666
12547.63 1729
12548.69 1704
12549.75 1752
12550.81 1752
12551.86 1782
12552.92 1796
12553.98 1778
12555.04 1811
12556.10 1858
12557.16 1841
12558.22 1860
12559.27 1872
12560.33 1874
12561.39 1914
12562.45 1897
12563.51 1980
12564.57 2061
12565.63 1994
12566.69 2014
12567.75 2132
12568.81 2247
12569.86 2240
12570.92 2254
12571.98 2352
12573.04 2412
12574.10 2492
12575.16 2600
12576.22 2756
12577.28 2698
12578.34 2763
12579.40 2760
12580.46 2868
12581.52 2878
12582.58 2880
12583.64 2943
12584.70 2766
12585.76 2711
12586.82 2579
12587.88 2498
12588.94 2336
12590.00 2321
12591.06 2279
12592.12 2142
12593.18 2142
12594.24 2058
12595.30 2076
12596.36 2017
12597.42 2003
12598.48 1967
12599.54 2012
12600.60 1878
12601.66 1920
12602.72 1931
12603.78 1912
12604.84 1833
12605.91 1867
12606.97 1919
12608.03 1879
12609.09 1871
12610.15 1883
12611.21 1816
12612.27 1844
12613.33 1774
12614.39 1821
12615.45 1862
12616.52 1836
12617.58 1828
12618.64 1812
12619.70 1819
12620.76 1843
12621.82 1833
12622.88 1811
12623.95 1756
12625.01 1726
12626.07 1707
12627.13 1748
12628.19 1728
12629.25 1742
12630.32 1797
12631.38 1745
12632.44 1696
12633.50 1698
12634.56 1732
12635.62 1729
12636.69 1717
12637.75 1729
12638.81 1711
12639.87 1750
12640.94 1748
12642.00 1756
12643.06 1737
12644.12 1686
12645.18 1749
12646.25 1791
12647.31 1783
12648.37 1742
12649.43 1784
12650.50 1808
12651.56 1802
12652.62 1882
12653.69 1959
12654.75 1950
12655.81 2016
12656.87 2062
12657.94 2054
12659.00 2029
12660.06 2066
12661.13 2122
12662.19 2068
12663.25 2023
12664.32 2030
12665.38 2006
12666.44 1977
12667.51 1924
12668.57 1855
12669.63 1887
12670.70 1908
12671.76 1958
12672.82 1851
12673.89 1870
12674.95 1848
12676.01 1833
12677.08 1785
12678.14 1787
12679.21 1762
12680.27 1767
12681.33 1786
12682.40 1805
12683.46 1816
12684.53 1831
12685.59 1817
12686.65 1801
12687.72 1763
12688.78 1742
12689.85 1870
12690.91 1841
12691.98 1857
12693.04 1830
12694.10 1970
12695.17 1926
12696.23 1920
12697.30 1939
12698.36 2002
12699.43 1939
12700.49 1930
12701.56 1968
12702.62 1967
12703.69 2044
12704.75 2060
12705.82 2048
12706.88 2051
12707.95 2065
12709.01 2133
12710.08 2128
12711.14 2011
12712.21 1977
12713.27 1933
12714.34 1973
12715.40 1923
12716.47 1840
12717.53 1829
12718.60 1857
12719.67 1815
12720.73 1723
12721.80 1776
12722.86 1755
12723.93 1698
12724.99 1697
12726.06 1712
12727.13 1677
12728.19 1711
12729.26 1734
12730.32 1755
12731.39 1678
12732.46 1707
12733.52 1670
12734.59 1697
12735.65 1662
12736.72 1701
12737.79 1765
12738.85 1734
12739.92 1702
12740.99 1701
12742.05 1679
12743.12 1594
12744.19 1638
12745.25 1610
12746.32 1571
12747.39 1645
12748.45 1661
12749.52 1554
12750.59 1528
12751.65 1504
12752.72 1528
12753.79 1540
12754.85 1492
12755.92 1459
12756.99 1474
12758.06 1450
12759.12 1446
12760.19 1417
12761.26 1358
12762.32 1438
12763.39 1390
12764.46 1367
12765.53 1388
12766.59 1359
12767.66 1338
12768.73 1397
12769.80 1369
12770.86 1370
12771.93 1374
12773.00 1387
12774.07 1414
12775.14 1358
12776.20 1335
12777.27 1333
12778.34 1349
12779.41 1333
12780.48 1327
12781.54 1341
12782.61 1282
12783.68 1324
12784.75 1278
12785.82 1342
12786.89 1335
12787.95 1309
12789.02 1316
12790.09 1287
12791.16 1359
12792.23 1327
12793.30 1321
12794.37 1294
12795.43 1285
12796.50 1315
12797.57 1368
12798.64 1259
12799.71 1220
12800.78 1270
12801.85 1326
12802.92 1271
12803.99 1245
12805.05 1320
12806.12 1321
12807.19 1265
12808.26 1255
12809.33 1278
12810.40 1271
12811.47 1305
12812.54 1312
12813.61 1363
12814.68 1285
12815.75 1301
12816.82 1341
12817.89 1370
12818.96 1329
12820.03 1318
12821.10 1351
12822.17 1356
12823.24 1302
12824.31 1303
12825.38 1356
12826.45 1325
12827.52 1383
12828.59 1357
12829.66 1238
12830.73 1239
12831.80 1283
12832.87 1291
12833.94 1177
12835.01 1177
12836.08 1188
12837.15 1236
12838.22 1211
12839.29 1227
12840.36 1176
12841.43 1168
12842.50 1174
12843.57 1140
12844.64 1135
12845.72 1146
12846.79 1155
12847.86 1176
12848.93 1216
12850.00 1116
12851.07 1122
12852.14 1161
12853.21 1166
12854.28 1189
12855.35 1152
12856.43 1123
12857.50 1139
12858.57 1077
12859.64 1138
12860.71 1165
12861.78 1131
12862.85 1148
12863.93 1075
12865.00 1118
12866.07 1052
12867.14 1080
12868.21 1111
12869.29 1114
12870.36 1097
12871.43 1095
12872.50 1112
12873.57 1026
12874.64 1028
12875.72 1078
12876.79 1064
12877.86 1026
12878.93 1031
12880.01 1014
12881.08 1080
12882.15 1044
12883.22 1038
12884.30 1010
12885.37 1045
12886.44 1054
12887.51 1014
12888.59 992
12889.66 1067
12890.73 1008
12891.80 1039
12892.88 1004
12893.95 965
12895.02 999
12896.10 1067
12897.17 1023
12898.24 964
12899.31 1043
12900.39 1003
12901.46 970
12902.53 983
12903.61 989
12904.68 1075
12905.75 1030
12906.83 982
12907.90 1018
12908.97 986
12910.05 1011
12911.12 1009
12912.20 1009
12913.27 957
12914.34 943
12915.42 989
12916.49 1003
12917.56 1070
12918.64 976
12919.71 983
12920.79 1011
12921.86 1022
12922.93 973
12924.01 1003
12925.08 1007
12926.16 990
12927.23 964
12928.30 961
12929.38 983
12930.45 986
12931.53 1006
12932.60 950
12933.68 971
12934.75 952
12935.83 985
12936.90 961
12937.98 949
12939.05 944
12940.12 967
12941.20 1005
12942.27 1020
12943.35 946
12944.42 937
12945.50 988
12946.57 980
12947.65 978
12948.72 982
12949.80 972
12950.88 1010
12951.95 956
12953.03 951
12954.10 954
12955.18 971
12956.25 1033
12957.33 926
12958.40 952
12959.48 938
12960.55 972
12961.63 1018
12962.71 992
12963.78 951
12964.86 940
12965.93 973
12967.01 971
12968.09 965
12969.16 988
12970.24 959
12971.31 998
12972.39 936
12973.47 918
12974.54 907
12975.62 932
12976.69 965
12977.77 1007
12978.85 922
12979.92 923
12981.00 1001
12982.08 989
12983.15 959
12984.23 995
12985.31 972
12986.38 932
12987.46 975
12988.54 968
12989.61 921
12990.69 951
12991.77 989
12992.84 1020
12993.92 986
12995.00 929
12996.08 942
12997.15 981
12998.23 1038
12999.31 992
13000.38 1007
13001.46 993
13002.54 995
13003.62 964
13004.69 966
13005.77 975
13006.85 1003
13007.93 995
13009.00 1027
13010.08 1022
13011.16 963
13012.24 1011
13013.32 995
13014.39 1013
13015.47 999
13016.55 1017
13017.63 1053
13018.71 1079
13019.78 995
13020.86 991
13021.94 1018
13023.02 1059
13024.10 1040
13025.17 1022
13026.25 1029
13027.33 1048
13028.41 1052
13029.49 1098
13030.57 1099
13031.65 1044
13032.72 1023
13033.80 1063
13034.88 1073
13035.96 985
13037.04 1033
13038.12 1058
13039.20 1057
13040.28 1021
13041.36 979
13042.43 1007
13043.51 1053
13044.59 1097
13045.67 1084
13046.75 1070
13047.83 1084
13048.91 1090
13049.99 1102
13051.07 1095
13052.15 1075
13053.23 1104
13054.31 1113
13055.39 1177
13056.47 1100
13057.55 1120
13058.63 1131
13059.71 1163
13060.78 1085
13061.86 1138
13062.94 1166
13064.02 1162
13065.10 1167
13066.18 1100
13067.26 1083
13068.34 1154
13069.42 1129
13070.51 1125
13071.59 1037
13072.67 1098
13073.75 1128
13074.83 1139
13075.91 1088
13076.99 1072
13078.07 1049
13079.15 1066
13080.23 1090
13081.31 1042
13082.39 969
13083.47 1046
13084.55 1089
13085.63 1056
13086.71 1038
13087.79 971
13088.88 1013
13089.96 1067
13091.04 1008
13092.12 1021
13093.20 1046
13094.28 1027
13095.36 1006
13096.44 986
13097.53 1034
13098.61 1017
13099.69 979
13100.77 1002
13101.85 1013
13102.93 958
13104.01 983
13105.10 999
13106.18 996
13107.26 1004
13108.34 1031
13109.42 991
13110.50 1012
13111.59 971
13112.67 994
13113.75 1001
13114.83 1002
13115.91 973
13117.00 934
13118.08 982
13119.16 927
13120.24 998
13121.33 953
13122.41 926
13123.49 980
13124.57 1026
13125.66 973
13126.74 960
13127.82 946
13128.90 951
13129.99 962
13131.07 960
13132.15 995
13133.23 993
13134.32 1008
13135.40 998
13136.48 970
13137.57 987
13138.65 1062
13139.73 997
13140.82 1006
13141.90 983
13142.98 1000
13144.06 990
13145.15 1026
13146.23 974
13147.31 997
13148.40 983
13149.48 990
13150.57 984
13151.65 950
13152.73 956
13153.82 937
13154.90 915
13155.98 995
13157.07 990
13158.15 1011
13159.24 1001
13160.32 982
13161.40 1000
13162.49 934
13163.57 977
13164.66 971
13165.74 938
13166.82 967
13167.91 995
13168.99 1007
13170.08 1000
13171.16 949
13172.25 976
13173.33 957
13174.41 979
13175.50 976
13176.58 964
13177.67 970
13178.75 979
13179.84 1032
13180.92 1007
13182.01 1013
13183.09 936
13184.18 962
13185.26 997
13186.35 1010
13187.43 995
13188.52 962
13189.60 1004
13190.69 1005
13191.77 1003
13192.86 953
13193.94 1006
13195.03 1012
13196.11 1057
13197.20 1026
13198.29 1000
13199.37 1022
13200.46 1019
13201.54 1004
13202.63 979
13203.71 1038
13204.80 1008
13205.88 1021
13206.97 972
13208.06 980
13209.14 984
13210.23 987
13211.31 961
13212.40 1000
13213.49 1014
13214.57 1016
13215.66 1023
13216.75 1005
13217.83 1028
13218.92 1003
13220.00 1026
13221.09 1026
13222.18 1049
13223.26 1004
13224.35 1001
13225.44 993
13226.52 1048
13227.61 995
13228.70 1025
13229.78 986
13230.87 1027
13231.96 1009
13233.04 1049
13234.13 1030
13235.22 1009
13236.31 1032
13237.39 1010
13238.48 1050
13239.57 1024
13240.65 1026
13241.74 994
13242.83 1034
13243.92 1094
13245.00 1095
13246.09 1031
13247.18 1084
13248.27 1087
13249.35 1041
13250.44 1066
13251.53 1096
13252.62 1070
13253.71 1105
13254.79 1042
13255.88 1092
13256.97 1146
13258.06 1112
13259.14 1126
13260.23 1106
13261.32 1139
13262.41 1100
13263.50 1090
13264.59 1113
13265.67 1155
13266.76 1105
13267.85 1097
13268.94 1102
13270.03 1128
13271.12 1121
13272.20 1099
13273.29 1129
13274.38 1130
13275.47 1187
13276.56 1180
13277.65 1154
13278.74 1111
13279.83 1166
13280.91 1182
13282.00 1139
13283.09 1131
13284.18 1162
13285.27 1187
13286.36 1178
13287.45 1166
13288.54 1212
13289.63 1203
13290.72 1188
13291.81 1230
13292.90 1210
13293.99 1242
13295.07 1188
13296.16 1198
13297.25 1159
13298.34 1213
13299.43 1242
13300.52 1328
13301.61 1291
13302.70 1251
13303.79 1289
13304.88 1281
13305.97 1237
13307.06 1236
13308.15 1293
13309.24 1295
13310.33 1327
13311.42 1304
13312.51 1298
13313.60 1291
13314.69 1345
13315.78 1337
13316.87 1324
13317.96 1327
13319.05 1335
13320.15 1340
13321.24 1355
13322.33 1345
13323.42 1329
13324.51 1359
13325.60 1291
13326.69 1307
13327.78 1315
13328.87 1366
13329.96 1301
13331.05 1366
13332.14 1348
13333.24 1310
13334.33 1342
13335.42 1346
13336.51 1424
13337.60 1369
13338.69 1340
13339.78 1401
13340.87 1381
13341.97 1431
13343.06 1387
13344.15 1420
13345.24 1395
13346.33 1392
13347.42 1438
13348.51 1371
13349.61 1376
13350.70 1381
13351.79 1410
13352.88 1432
13353.97 1437
13355.07 1399
13356.16 1430
13357.25 1436
13358.34 1420
13359.43 1438
13360.53 1500
13361.62 1544
13362.71 1544
13363.80 1528
13364.90 1523
13365.99 1515
13367.08 1486
13368.17 1522
13369.27 1556
13370.36 1535
13371.45 1565
13372.54 1598
13373.64 1604
13374.73 1611
13375.82 1566
13376.91 1626
13378.01 1597
13379.10 1529
13380.19 1544
13381.29 1487
13382.38 1538
13383.47 1447
13384.57 1386
13385.66 1395
13386.75 1365
13387.85 1373
13388.94 1306
13390.03 1332
13391.13 1340
13392.22 1338
13393.31 1320
13394.41 1316
13395.50 1324
13396.59 1307
13397.69 1271
13398.78 1331
13399.87 1293
13400.97 1300
13402.06 1301
13403.16 1333
13404.25 1314
13405.34 1295
13406.44 1273
13407.53 1253
13408.63 1290
13409.72 1306
13410.82 1273
13411.91 1350
13413.00 1354
13414.10 1308
13415.19 1313
13416.29 1304
13417.38 1324
13418.48 1353
13419.57 1332
13420.67 1330
13421.76 1291
13422.86 1325
13423.95 1279
13425.04 1261
13426.14 1278
13427.23 1296
13428.33 1286
13429.42 1311
13430.52 1338
13431.61 1333
13432.71 1363
13433.80 1367
13434.90 1370
13436.00 1344
13437.09 1377
13438.19 1326
13439.28 1364
13440.38 1431
13441.47 1391
13442.57 1339
13443.66 1355
13444.76 1413
13445.85 1461
13446.95 1413
13448.05 1464
13449.14 1524
13450.24 1416
13451.33 1389
13452.43 1424
13453.53 1468
13454.62 1486
13455.72 1460
13456.81 1502
13457.91 1440
13459.01 1495
13460.10 1460
13461.20 1439
13462.30 1541
13463.39 1560
13464.49 1493
13465.58 1541
13466.68 1564
13467.78 1536
13468.87 1506
13469.97 1541
13471.07 1570
13472.16 1568
13473.26 1577
13474.36 1563
13475.46 1540
13476.55 1547
13477.65 1570
13478.75 1532
13479.84 1576
13480.94 1575
13482.04 1556
13483.13 1557
13484.23 1600
13485.33 1592
13486.43 1612
13487.52 1663
13488.62 1662
13489.72 1651
13490.82 1631
13491.91 1655
13493.01 1668
13494.11 1672
13495.21 1739
13496.30 1701
13497.40 1746
13498.50 1821
13499.60 1840
13500.70 1847
13501.79 1818
13502.89 1845
13503.99 1866
13505.09 1851
13506.19 1895
13507.28 1913
13508.38 1923
13509.48 1906
13510.58 1915
13511.68 1943
13512.78 1908
13513.87 1842
13514.97 1826
13516.07 1752
13517.17 1731
13518.27 1708
13519.37 1636
13520.47 1591
13521.57 1557
13522.66 1578
13523.76 1508
13524.86 1488
13525.96 1483
13527.06 1469
13528.16 1455
13529.26 1433
13530.36 1409
13531.46 1359
13532.56 1360
13533.65 1383
13534.75 1391
13535.85 1403
13536.95 1373
13538.05 1330
13539.15 1347
13540.25 1341
13541.35 1321
13542.45 1328
13543.55 1350
13544.65 1373
13545.75 1366
13546.85 1343
13547.95 1297
13549.05 1301
13550.15 1382
13551.25 1322
13552.35 1294
13553.45 1365
13554.55 1340
13555.65 1319
13556.75 1244
13557.85 1316
13558.95 1251
13560.05 1267
13561.15 1264
13562.25 1305
13563.35 1290
13564.45 1260
13565.55 1298
13566.65 1292
13567.75 1296
13568.86 1286
13569.96 1282
13571.06 1258
13572.16 1281
13573.26 1253
13574.36 1323
13575.46 1249
13576.56 1260
13577.66 1290
13578.76 1253
13579.86 1287
13580.97 1253
13582.07 1306
13583.17 1240
13584.27 1260
13585.37 1266
13586.47 1249
13587.57 1260
13588.68 1280
13589.78 1315
13590.88 1322
13591.98 1330
13593.08 1316
13594.18 1306
13595.29 1289
13596.39 1357
13597.49 1343
13598.59 1290
13599.69 1311
13600.80 1311
13601.90 1318
13603.00 1326
13604.10 1348
13605.20 1323
13606.31 1283
13607.41 1258
13608.51 1290
13609.61 1272
13610.72 1249
13611.82 1362
13612.92 1311
13614.02 1342
13615.13 1290
13616.23 1370
13617.33 1358
13618.43 1319
13619.54 1322
13620.64 1288
13621.74 1284
13622.84 1352
13623.95 1333
13625.05 1330
13626.15 1361
13627.26 1357
13628.36 1301
13629.46 1281
13630.57 1323
13631.67 1328
13632.77 1318
13633.88 1347
13634.98 1337
13636.08 1291
13637.19 1287
13638.29 1363
13639.39 1396
13640.50 1359
13641.60 1337
13642.70 1331
13643.81 1352
13644.91 1327
13646.02 1346
13647.12 1352
13648.22 1278
13649.33 1326
13650.43 1288
13651.54 1265
13652.64 1202
13653.74 1244
13654.85 1257
13655.95 1237
13657.06 1265
13658.16 1242
13659.27 1245
13660.37 1254
13661.47 1243
13662.58 1170
13663.68 1197
13664.79 1232
13665.89 1203
13667.00 1167
13668.10 1207
13669.21 1219
13670.31 1228
13671.42 1185
13672.52 1160
13673.63 1173
13674.73 1180
13675.84 1143
13676.94 1118
13678.05 1159
13679.15 1200
13680.26 1198
13681.36 1192
13682.47 1202
13683.57 1138
13684.68 1162
13685.78 1175
13686.89 1213
13688.00 1228
13689.10 1189
13690.21 1189
13691.31 1213
13692.42 1197
13693.52 1181
13694.63 1229
13695.74 1184
13696.84 1218
13697.95 1188
13699.05 1259
13700.16 1242
13701.27 1264
13702.37 1200
13703.48 1248
13704.58 1231
13705.69 1280
13706.80 1301
13707.90 1259
13709.01 1231
13710.12 1238
13711.22 1236
13712.33 1224
13713.44 1283
13714.54 1280
13715.65 1309
13716.76 1277
13717.86 1219
13718.97 1326
13720.08 1381
13721.18 1286
13722.29 1346
13723.40 1364
13724.50 1290
13725.61 1364
13726.72 1365
13727.83 1293
13728.93 1377
13730.04 1380
13731.15 1385
13732.25 1395
13733.36 1443
13734.47 1448
13735.58 1434
13736.68 1447
13737.79 1403
13738.90 1466
13740.01 1511
13741.11 1458
13742.22 1445
13743.33 1487
13744.44 1494
13745.55 1510
13746.65 1606
13747.76 1531
13748.87 1515
13749.98 1521
13751.09 1564
13752.19 1525
13753.30 1569
13754.41 1567
13755.52 1644
13756.63 1684
13757.74 1668
13758.84 1699
13759.95 1663
13761.06 1742
13762.17 1738
13763.28 1765
13764.39 1781
13765.50 1829
13766.60 1831
13767.71 1959
13768.82 1897
13769.93 1908
13771.04 2011
13772.15 2108
13773.26 2128
13774.37 2118
13775.48 2144
13776.58 2193
13777.69 2243
13778.80 2225
13779.91 2191
13781.02 2275
13782.13 2165
13783.24 2147
13784.35 2035
13785.46 1993
13786.57 1972
13787.68 1930
13788.79 1847
13789.90 1739
13791.01 1695
13792.12 1648
13793.23 1686
13794.34 1630
13795.45 1562
13796.56 1506
13797.67 1546
13798.78 1550
13799.89 1498
13801.00 1498
13802.11 1437
13803.22 1480
13804.33 1496
13805.44 1471
13806.55 1503
13807.66 1478
13808.77 1518
13809.88 1455
13810.99 1491
13812.10 1532
13813.21 1515
13814.32 1466
13815.43 1503
13816.54 1504
13817.65 1466
13818.77 1484
13819.88 1464
13820.99 1422
13822.10 1418
13823.21 1453
13824.32 1427
13825.43 1400
13826.54 1397
13827.65 1425
13828.76 1446
13829.88 1381
13830.99 1410
13832.10 1441
13833.21 1402
13834.32 1356
13835.43 1373
13836.54 1402
13837.66 1375
13838.77 1386
13839.88 1364
13840.99 1403
13842.10 1365
13843.22 1357
13844.33 1369
13845.44 1341
13846.55 1310
13847.66 1407
13848.78 1425
13849.89 1419
13851.00 1457
13852.11 1424
13853.22 1490
13854.34 1470
13855.45 1445
13856.56 1433
13857.67 1466
13858.79 1465
13859.90 1472
13861.01 1451
13862.12 1446
13863.24 1433
13864.35 1469
13865.46 1528
13866.57 1474
13867.69 1530
13868.80 1518
13869.91 1516
13871.03 1488
13872.14 1583
13873.25 1572
13874.36 1526
13875.48 1523
13876.59 1502
13877.70 1465
13878.82 1561
13879.93 1483
13881.04 1506
13882.16 1539
13883.27 1455
13884.38 1442
13885.50 1392
13886.61 1420
13887.73 1424
13888.84 1363
13889.95 1376
13891.07 1415
13892.18 1456
13893.29 1454
13894.41 1482
13895.52 1449
13896.64 1481
13897.75 1468
13898.86 1522
13899.98 1515
13901.09 1437
13902.21 1460
13903.32 1422
13904.43 1502
13905.55 1451
13906.66 1465
13907.78 1409
13908.89 1406
13910.01 1423
13911.12 1451
13912.24 1433
13913.35 1427
13914.47 1442
13915.58 1457
13916.70 1363
13917.81 1401
13918.92 1367
13920.04 1309
13921.15 1329
13922.27 1313
13923.38 1315
13924.50 1285
13925.62 1266
13926.73 1286
13927.85 1280
13928.96 1314
13930.08 1279
13931.19 1328
13932.31 1378
13933.42 1312
13934.54 1354
13935.65 1332
13936.77 1269
13937.88 1293
13939.00 1307
13940.12 1321
13941.23 1338
13942.35 1289
13943.46 1332
13944.58 1288
13945.70 1317
13946.81 1272
13947.93 1333
13949.04 1344
13950.16 1274
13951.28 1277
13952.39 1262
13953.51 1313
13954.62 1300
13955.74 1253
13956.86 1294
13957.97 1284
13959.09 1267
13960.21 1293
13961.32 1290
13962.44 1295
13963.56 1269
13964.67 1251
13965.79 1288
13966.91 1249
13968.02 1258
13969.14 1280
13970.26 1294
13971.37 1267
13972.49 1225
13973.61 1255
13974.73 1274
13975.84 1279
13976.96 1349
13978.08 1298
13979.19 1288
13980.31 1326
13981.43 1278
13982.55 1293
13983.66 1276
13984.78 1308
13985.90 1312
13987.02 1350
13988.13 1323
13989.25 1326
13990.37 1340
13991.49 1359
13992.61 1308
13993.72 1265
13994.84 1313
13995.96 1279
13997.08 1333
13998.20 1312
13999.31 1273
14000.43 1319
14001.55 1359
14002.67 1380
14003.79 1351
14004.91 1307
14006.02 1376
14007.14 1413
14008.26 1352
14009.38 1331
14010.50 1379
14011.62 1387
14012.73 1363
14013.85 1394
14014.97 1403
14016.09 1371
14017.21 1399
14018.33 1473
14019.45 1368
14020.57 1351
14021.69 1364
14022.80 1413
14023.92 1393
14025.04 1379
14026.16 1403
14027.28 1416
14028.40 1416
14029.52 1445
14030.64 1401
14031.76 1477
14032.88 1430
14034.00 1380
14035.12 1367
14036.24 1313
14037.36 1330
14038.48 1299
14039.60 1362
14040.72 1327
14041.84 1351
14042.96 1328
14044.08 1346
14045.20 1372
14046.32 1309
14047.44 1300
14048.56 1305
14049.68 1338
14050.80 1288
14051.92 1303
14053.04 1277
14054.16 1344
14055.28 1359
14056.40 1323
14057.52 1357
14058.64 1313
14059.76 1370
14060.88 1380
14062.00 1392
14063.12 1332
14064.24 1324
14065.36 1329
14066.48 1342
14067.60 1340
14068.72 1344
14069.85 1356
14070.97 1373
14072.09 1384
14073.21 1446
14074.33 1402
14075.45 1379
14076.57 1403
14077.69 1447
14078.81 1422
14079.94 1385
14081.06 1462
14082.18 1473
14083.30 1467
14084.42 1490
14085.54 1522
14086.66 1532
14087.79 1513
14088.91 1552
14090.03 1503
14091.15 1578
14092.27 1645
14093.40 1655
14094.52 1665
14095.64 1639
14096.76 1628
14097.88 1646
14099.01 1653
14100.13 1659
14101.25 1677
14102.37 1750
14103.49 1797
14104.62 1737
14105.74 1679
14106.86 1708
14107.98 1698
14109.11 1682
14110.23 1609
14111.35 1677
14112.47 1612
14113.60 1596
14114.72 1556
14115.84 1574
14116.97 1512
14118.09 1433
14119.21 1457
14120.33 1454
14121.46 1373
14122.58 1385
14123.70 1349
14124.83 1388
14125.95 1365
14127.07 1362
14128.20 1361
14129.32 1321
14130.44 1321
14131.57 1304
14132.69 1326
14133.81 1311
14134.94 1347
14136.06 1360
14137.18 1271
14138.31 1327
14139.43 1344
14140.55 1319
14141.68 1295
14142.80 1287
14143.93 1254
14145.05 1333
14146.17 1326
14147.30 1255
14148.42 1309
14149.55 1335
14150.67 1282
14151.79 1359
14152.92 1374
14154.04 1336
14155.17 1289
14156.29 1253
14157.42 1285
14158.54 1318
14159.67 1306
14160.79 1294
14161.91 1272
14163.04 1220
14164.16 1252
14165.29 1258
14166.41 1242
14167.54 1278
14168.66 1318
14169.79 1319
14170.91 1277
14172.04 1252
14173.16 1269
14174.29 1286
14175.41 1199
14176.54 1230
14177.66 1283
14178.79 1327
14179.91 1209
14181.04 1190
14182.17 1201
14183.29 1228
14184.42 1208
14185.54 1196
14186.67 1193
14187.79 1203
14188.92 1143
14190.04 1240
14191.17 1233
14192.30 1160
14193.42 1169
14194.55 1166
14195.67 1215
14196.80 1132
14197.93 1164
14199.05 1174
14200.18 1176
14201.30 1191
14202.43 1218
14203.56 1158
14204.68 1159
14205.81 1130
14206.94 1160
14208.06 1179
14209.19 1142
14210.32 1152
14211.44 1115
14212.57 1121
14213.70 1123
14214.82 1094
14215.95 1154
14217.08 1101
14218.20 1084
14219.33 1071
14220.46 1056
14221.58 1083
14222.71 1067
14223.84 1087
14224.96 1072
14226.09 1105
14227.22 1095
14228.35 1041
14229.47 1045
14230.60 1051
14231.73 1072
14232.86 1038
14233.98 1035
14235.11 1054
14236.24 1045
14237.37 1030
14238.49 1010
14239.62 1028
14240.75 1050
14241.88 977
14243.00 994
14244.13 1038
14245.26 1024
14246.39 995
14247.52 1020
14248.64 1101
14249.77 1068
14250.90 1051
14252.03 1006
14253.16 1035
14254.29 1042
14255.41 1003
14256.54 1015
14257.67 994
14258.80 1008
14259.93 999
14261.06 979
14262.19 1022
14263.31 1021
14264.44 976
14265.57 977
14266.70 1001
14267.83 1031
14268.96 971
14270.09 1025
14271.22 968
14272.34 966
14273.47 960
14274.60 973
14275.73 977
14276.86 1016
14277.99 1008
14279.12 985
14280.25 968
14281.38 957
14282.51 955
14283.64 951
14284.77 959
14285.90 907
14287.03 917
14288.16 972
14289.29 978
14290.41 958
14291.54 941
14292.67 886
14293.80 950
14294.93 934
14296.06 859
14297.19 894
14298.32 911
14299.45 900
14300.58 926
14301.71 945
14302.84 912
14303.98 933
14305.11 934
14306.24 894
14307.37 891
14308.50 924
14309.63 888
14310.76 907
14311.89 908
14313.02 904
14314.15 913
14315.28 851
14316.41 877
14317.54 923
14318.67 902
14319.80 858
14320.93 930
14322.07 922
14323.20 906
14324.33 851
14325.46 908
14326.59 855
14327.72 879
14328.85 863
14329.98 875
14331.11 909
14332.25 855
14333.38 899
14334.51 837
14335.64 854
14336.77 894
14337.90 924
14339.04 834
14340.17 813
14341.30 824
14342.43 883
14343.56 858
14344.69 864
14345.83 854
14346.96 877
14348.09 874
14349.22 810
14350.35 823
14351.49 827
14352.62 816
14353.75 788
14354.88 811
14356.02 819
14357.15 873
14358.28 839
14359.41 869
14360.55 845
14361.68 866
14362.81 826
14363.94 866
14365.08 846
14366.21 827
14367.34 846
14368.47 837
14369.61 867
14370.74 858
14371.87 879
14373.01 828
14374.14 840
14375.27 801
14376.41 828
14377.54 831
14378.67 873
14379.81 891
14380.94 877
14382.07 893
14383.21 898
14384.34 849
14385.47 857
14386.61 850
14387.74 864
14388.87 873
14390.01 848
14391.14 926
14392.27 859
14393.41 861
14394.54 838
14395.68 857
14396.81 852
14397.94 868
14399.08 848
14400.21 791
14401.35 848
14402.48 833
14403.61 830
14404.75 815
14405.88 835
14407.02 838
14408.15 876
14409.29 860
14410.42 876
14411.55 914
14412.69 908
14413.82 864
14414.96 880
14416.09 883
14417.23 880
14418.36 844
14419.50 909
14420.63 921
14421.77 875
14422.90 857
14424.04 866
14425.17 888
14426.31 882
14427.44 877
14428.58 925
14429.71 922
14430.85 903
14431.98 877
14433.12 891
14434.25 903
14435.39 892
14436.53 894
14437.66 918
14438.80 951
14439.93 955
14441.07 946
14442.20 922
14443.34 910
14444.48 961
14445.61 904
14446.75 889
14447.88 910
14449.02 922
14450.16 893
14451.29 940
14452.43 911
14453.56 940
14454.70 903
14455.84 937
14456.97 913
14458.11 901
14459.25 986
14460.38 956
14461.52 926
14462.66 872
14463.79 883
14464.93 896
14466.07 955
14467.20 934
14468.34 900
14469.48 894
14470.61 902
14471.75 970
14472.89 922
14474.02 940
14475.16 985
14476.30 942
14477.43 897
14478.57 940
14479.71 910
14480.85 950
14481.98 901
14483.12 942
14484.26 911
14485.40 955
14486.53 926
14487.67 931
14488.81 897
14489.95 951
14491.08 911
14492.22 912
14493.36 940
14494.50 935
14495.63 940
14496.77 906
14497.91 877
14499.05 921
14500.19 938
14501.32 916
14502.46 899
14503.60 877
14504.74 900
14505.88 904
14507.02 861
14508.15 884
14509.29 892
14510.43 901
14511.57 892
14512.71 894
14513.85 909
14514.98 921
14516.12 926
14517.26 867
14518.40 893
14519.54 873
14520.68 901
14521.82 902
14522.96 866
14524.10 870
14525.23 852
14526.37 832
14527.51 900
14528.65 873
14529.79 840
14530.93 808
14532.07 841
14533.21 835
14534.35 839
14535.49 843
14536.63 859
14537.77 863
14538.91 826
14540.05 841
14541.19 827
14542.33 852
14543.46 874
14544.60 848
14545.74 852
14546.88 882
14548.02 834
14549.16 879
14550.30 885
14551.44 863
14552.58 846
14553.72 867
14554.86 881
14556.00 908
14557.15 900
14558.29 903
14559.43 875
14560.57 898
14561.71 879
14562.85 890
14563.99 891
14565.13 911
14566.27 923
14567.41 897
14568.55 885
14569.69 939
14570.83 923
14571.97 947
14573.11 919
14574.25 897
14575.40 887
14576.54 914
14577.68 909
14578.82 904
14579.96 924
14581.10 944
14582.24 963
14583.38 921
14584.53 925
14585.67 954
14586.81 957
14587.95 952
14589.09 977
14590.23 949
14591.37 931
14592.52 978
14593.66 964
14594.80 1018
14595.94 980
14597.08 989
14598.22 974
14599.37 993
14600.51 1004
14601.65 1058
14602.79 972
14603.93 1012
14605.08 1022
14606.22 1024
14607.36 1001
14608.50 978
14609.65 995
14610.79 949
14611.93 1032
14613.07 1047
14614.22 1078
14615.36 1095
14616.50 1058
14617.64 1023
14618.79 1064
14619.93 1073
14621.07 1064
14622.21 1066
14623.36 1102
14624.50 1100
14625.64 1058
14626.79 1080
14627.93 1159
14629.07 1144
14630.22 1172
14631.36 1115
14632.50 1173
14633.65 1198
14634.79 1143
14635.93 1193
14637.08 1170
14638.22 1228
14639.36 1230
14640.51 1235
14641.65 1233
14642.79 1192
14643.94 1238
14645.08 1235
14646.22 1216
14647.37 1219
14648.51 1222
14649.66 1176
14650.80 1136
14651.94 1162
14653.09 1138
14654.23 1111
14655.38 1046
14656.52 961
14657.66 976
14658.81 994
14659.95 959
14661.10 992
14662.24 950
14663.39 962
14664.53 986
14665.68 962
14666.82 942
14667.96 945
14669.11 939
14670.25 949
14671.40 939
14672.54 969
14673.69 924
14674.83 910
14675.98 961
14677.12 907
14678.27 939
14679.41 905
14680.56 860
14681.70 867
14682.85 917
14683.99 923
14685.14 884
14686.28 886
14687.43 902
14688.58 887
14689.72 880
14690.87 840
14692.01 886
14693.16 853
14694.30 875
14695.45 868
14696.60 841
14697.74 835
14698.89 852
14700.03 810
14701.18 817
14702.32 830
14703.47 837
14704.62 906
14705.76 853
14706.91 852
14708.05 848
14709.20 837
14710.35 847
14711.49 829
14712.64 824
14713.79 862
14714.93 856
14716.08 861
14717.23 850
14718.37 822
14719.52 857
14720.67 846
14721.81 844
14722.96 813
14724.11 823
14725.25 847
14726.40 877
14727.55 886
14728.69 849
14729.84 884
14730.99 881
14732.14 885
14733.28 858
14734.43 878
14735.58 820
14736.72 874
14737.87 866
14739.02 874
14740.17 876
14741.31 895
14742.46 916
14743.61 911
14744.76 852
14745.90 840
14747.05 852
14748.20 875
14749.35 867
14750.50 894
14751.64 872
14752.79 876
14753.94 882
14755.09 894
14756.24 908
14757.38 909
14758.53 885
14759.68 856
14760.83 883
14761.98 902
14763.13 902
14764.27 904
14765.42 914
14766.57 931
14767.72 854
14768.87 888
14770.02 934
14771.16 893
14772.31 907
14773.46 910
14774.61 939
14775.76 949
14776.91 928
14778.06 940
14779.21 943
14780.36 970
14781.50 988
14782.65 975
14783.80 971
14784.95 998
14786.10 965
14787.25 988
14788.40 987
14789.55 980
14790.70 1014
14791.85 1011
14793.00 998
14794.15 999
14795.30 1036
14796.45 1009
14797.60 1053
14798.75 1051
14799.90 1093
14801.05 1021
14802.20 1067
14803.35 1063
14804.50 1059
14805.65 1049
14806.80 1014
14807.95 1003
14809.10 1027
14810.25 1024
14811.40 975
14812.55 971
14813.70 982
14814.85 966
14816.00 941
14817.15 1039
14818.30 998
14819.45 1030
14820.60 942
14821.75 957
14822.90 963
14824.05 933
14825.20 947
14826.35 973
14827.50 970
14828.66 916
14829.81 945
14830.96 903
14832.11 885
14833.26 872
14834.41 910
14835.56 866
14836.71 891
14837.86 867
14839.02 877
14840.17 817
14841.32 828
14842.47 845
14843.62 792
14844.77 805
14845.92 790
14847.08 748
14848.23 745
14849.38 788
14850.53 810
14851.68 789
14852.83 779
14853.99 818
14855.14 792
14856.29 799
14857.44 760
14858.59 771
14859.75 773
14860.90 796
14862.05 769
14863.20 796
14864.36 823
14865.51 789
14866.66 765
14867.81 748
14868.97 742
14870.12 764
14871.27 816
14872.42 753
14873.58 783
14874.73 773
14875.88 762
14877.03 730
14878.19 757
14879.34 725
14880.49 777
14881.65 812
14882.80 749
14883.95 736
14885.10 719
14886.26 766
14887.41 730
14888.56 710
14889.72 728
14890.87 776
14892.02 735
14893.18 774
14894.33 734
14895.48 740
14896.64 738
14897.79 738
14898.95 748
14900.10 756
14901.25 743
14902.41 775
14903.56 757
14904.71 734
14905.87 761
14907.02 729
14908.18 784
14909.33 722
14910.48 718
14911.64 803
14912.79 790
14913.95 757
14915.10 763
14916.26 753
14917.41 775
14918.56 767
14919.72 776
14920.87 751
14922.03 776
14923.18 723
14924.34 709
14925.49 735
14926.65 748
14927.80 756
14928.96 774
14930.11 751
14931.27 684
14932.42 737
14933.58 778
14934.73 799
14935.89 795
14937.04 749
14938.20 806
14939.35 776
14940.51 768
14941.66 761
14942.82 770
14943.97 755
14945.13 815
14946.28 776
14947.44 762
14948.59 786
14949.75 760
14950.91 762
14952.06 792
14953.22 784
14954.37 808
14955.53 797
14956.68 791
14957.84 840
14959.00 792
14960.15 756
14961.31 744
14962.46 756
14963.62 797
14964.78 766
14965.93 736
14967.09 751
14968.25 771
14969.40 738
14970.56 735
14971.72 764
14972.87 732
14974.03 725
14975.19 749
14976.34 744
14977.50 729
14978.66 697
14979.81 716
14980.97 674
14982.13 684
14983.28 670
14984.44 695
14985.60 700
14986.75 681
14987.91 649
14989.07 667
14990.23 698
14991.38 707
14992.54 650
14993.70 630
14994.85 627
14996.01 663
14997.17 655
14998.33 656
14999.48 673
15000.64 635
15001.80 677
15002.96 688
15004.11 648
15005.27 630
15006.43 640
15007.59 657
15008.75 615
15009.90 622
15011.06 634
15012.22 629
15013.38 670
15014.54 668
15015.69 633
15016.85 643
15018.01 617
15019.17 653
15020.33 616
15021.49 625
15022.64 633
15023.80 651
15024.96 639
15026.12 591
15027.28 616
15028.44 633
15029.60 610
15030.76 606
15031.91 596
15033.07 608
15034.23 604
15035.39 606
15036.55 633
15037.71 627
15038.87 626
15040.03 642
15041.19 643
15042.35 633
15043.50 600
15044.66 630
15045.82 601
15046.98 613
15048.14 588
15049.30 589
15050.46 613
15051.62 612
15052.78 626
15053.94 614
15055.10 573
15056.26 618
15057.42 605
15058.58 600
15059.74 617
15060.90 591
15062.06 596
15063.22 632
15064.38 620
15065.54 594
15066.70 596
15067.86 613
15069.02 608
15070.18 610
15071.34 612
15072.50 627
15073.66 582
15074.82 575
15075.98 550
15077.14 593
15078.30 606
15079.46 588
15080.62 612
15081.79 637
15082.95 607
15084.11 587
15085.27 624
15086.43 605
15087.59 632
15088.75 628
15089.91 594
15091.07 606
15092.23 598
15093.39 576
15094.56 579
15095.72 620
15096.88 628
15098.04 646
15099.20 571
15100.36 567
15101.52 573
15102.69 603
15103.85 566
15105.01 597
15106.17 606
15107.33 588
15108.49 594
15109.66 600
15110.82 599
15111.98 606
15113.14 592
15114.30 572
15115.47 607
15116.63 607
15117.79 593
15118.95 569
15120.11 585
15121.28 606
15122.44 607
15123.60 626
15124.76 607
15125.93 630
15127.09 646
15128.25 578
15129.41 609
15130.58 608
15131.74 590
15132.90 637
15134.06 622
15135.23 616
15136.39 590
15137.55 572
15138.72 591
15139.88 659
15141.04 572
15142.21 589
15143.37 627
15144.53 600
15145.69 621
15146.86 597
15148.02 618
15149.18 597
15150.35 595
15151.51 623
15152.67 622
15153.84 633
15155.00 624
15156.17 603
15157.33 637
15158.49 676
15159.66 647
15160.82 624
15161.98 627
15163.15 629
15164.31 590
15165.48 607
15166.64 573
15167.80 641
15168.97 608
15170.13 599
15171.30 621
15172.46 633
15173.62 649
15174.79 635
15175.95 612
15177.12 612
15178.28 660
15179.45 615
15180.61 667
15181.78 627
15182.94 632
15184.11 641
15185.27 640
15186.44 659
15187.60 680
15188.76 637
15189.93 669
15191.09 668
15192.26 677
15193.42 659
15194.59 676
15195.75 672
15196.92 652
15198.09 668
15199.25 682
15200.42 713
15201.58 724
15202.75 721
15203.91 704
15205.08 677
15206.24 683
15207.41 676
15208.57 674
15209.74 681
15210.91 656
15212.07 700
15213.24 684
15214.40 697
15215.57 711
15216.73 736
15217.90 723
15219.07 740
15220.23 713
15221.40 737
15222.57 706
15223.73 694
15224.90 696
15226.06 738
15227.23 783
15228.40 763
15229.56 744
15230.73 748
15231.90 785
15233.06 794
15234.23 806
15235.40 775
15236.56 795
15237.73 819
15238.90 812
15240.06 809
15241.23 805
15242.40 798
15243.56 802
15244.73 795
15245.90 723
15247.07 755
15248.23 751
15249.40 761
15250.57 719
15251.73 747
15252.90 742
15254.07 694
15255.24 732
15256.40 718
15257.57 652
15258.74 695
15259.91 697
15261.07 700
15262.24 716
15263.41 689
15264.58 681
15265.75 673
15266.91 661
15268.08 648
15269.25 632
15270.42 651
15271.58 657
15272.75 665
15273.92 673
15275.09 700
15276.26 646
15277.43 659
15278.59 660
15279.76 676
15280.93 675
15282.10 648
15283.27 678
15284.44 677
15285.60 664
15286.77 638
15287.94 629
15289.11 630
15290.28 700
15291.45 667
15292.62 648
15293.79 645
15294.96 683
15296.12 699
15297.29 667
15298.46 653
15299.63 655
15300.80 633
15301.97 607
15303.14 610
15304.31 644
15305.48 660
15306.65 671
15307.82 636
15308.99 639
15310.16 627
15311.33 668
15312.49 676
15313.66 665
15314.83 622
15316.00 637
15317.17 629
15318.34 619
15319.51 642
15320.68 652
15321.85 652
15323.02 596
15324.19 650
15325.36 613
15326.53 634
15327.70 616
15328.87 628
15330.04 640
15331.21 691
15332.39 691
15333.56 685
15334.73 671
15335.90 633
15337.07 643
15338.24 698
15339.41 656
15340.58 606
15341.75 664
15342.92 679
15344.09 644
15345.26 676
15346.43 640
15347.60 667
15348.78 649
15349.95 672
15351.12 660
15352.29 671
15353.46 697
15354.63 709
15355.80 694
15356.97 692
15358.15 700
15359.32 676
15360.49 735
15361.66 712
15362.83 666
15364.00 677
15365.17 723
15366.35 676
15367.52 653
15368.69 678
15369.86 736
15371.03 760
15372.21 708
15373.38 730
15374.55 708
15375.72 717
15376.89 749
15378.07 714
15379.24 667
15380.41 702
15381.58 748
15382.75 746
15383.93 714
15385.10 722
15386.27 741
15387.44 755
15388.62 694
15389.79 701
15390.96 752
15392.13 728
15393.31 720
15394.48 715
15395.65 721
15396.83 730
15398.00 708
15399.17 682
15400.34 717
15401.52 733
15402.69 747
15403.86 762
15405.04 717
15406.21 702
15407.38 709
15408.56 725
15409.73 737
15410.90 702
15412.08 700
15413.25 719
15414.42 736
15415.60 718
15416.77 693
15417.94 657
15419.12 676
15420.29 680
15421.47 628
15422.64 634
15423.81 630
15424.99 634
15426.16 633
15427.34 661
15428.51 584
15429.68 617
15430.86 603
15432.03 628
15433.21 653
15434.38 620
15435.56 619
15436.73 611
15437.90 629
15439.08 621
15440.25 621
15441.43 609
15442.60 644
15443.78 663
15444.95 626
15446.13 611
15447.30 626
15448.48 608
15449.65 604
15450.83 651
15452.00 646
15453.18 632
15454.35 607
15455.53 633
15456.70 638
15457.88 624
15459.05 591
15460.23 629
15461.40 628
15462.58 647
15463.75 630
15464.93 645
15466.10 640
15467.28 670
15468.45 653
15469.63 653
15470.81 628
15471.98 624
15473.16 608
15474.33 616
15475.51 620
15476.69 641
15477.86 624
15479.04 618
15480.21 639
15481.39 637
15482.57 643
15483.74 618
15484.92 625
15486.09 607
15487.27 620
15488.45 595
15489.62 600
15490.80 600
15491.98 603
15493.15 623
15494.33 628
15495.51 636
15496.68 585
15497.86 638
15499.04 598
15500.21 624
15501.39 580
15502.57 637
15503.74 620
15504.92 622
15506.10 659
15507.27 587
15508.45 620
15509.63 609
15510.81 611
15511.98 605
15513.16 634
15514.34 640
15515.52 626
15516.69 626
15517.87 619
15519.05 653
15520.23 625
15521.40 625
15522.58 631
15523.76 622
15524.94 610
15526.11 619
15527.29 637
15528.47 653
15529.65 624
15530.83 614
15532.00 587
15533.18 625
15534.36 631
15535.54 651
15536.72 588
15537.89 587
15539.07 642
15540.25 645
15541.43 623
15542.61 627
15543.79 645
15544.96 665
15546.14 669
15547.32 654
15548.50 598
15549.68 637
15550.86 671
15552.04 650
15553.22 653
15554.39 671
15555.57 686
15556.75 662
15557.93 615
15559.11 658
15560.29 661
15561.47 686
15562.65 663
15563.83 647
15565.01 659
15566.19 699
15567.36 710
15568.54 717
15569.72 682
15570.90 713
15572.08 736
15573.26 690
15574.44 721
15575.62 737
15576.80 644
15577.98 680
15579.16 668
15580.34 691
15581.52 693
15582.70 679
15583.88 727
15585.06 716
15586.24 696
15587.42 722
15588.60 748
15589.78 696
15590.96 735
15592.14 754
15593.32 750
15594.50 777
15595.68 715
15596.86 721
15598.04 709
15599.22 730
15600.41 760
15601.59 692
15602.77 712
15603.95 760
15605.13 739
15606.31 763
15607.49 807
15608.67 739
15609.85 717
15611.03 753
15612.21 784
15613.40 773
15614.58 775
15615.76 810
15616.94 800
15618.12 814
15619.30 818
15620.48 806
15621.66 853
15622.85 849
15624.03 855
15625.21 825
15626.39 839
15627.57 892
15628.75 891
15629.94 871
15631.12 878
15632.30 845
15633.48 832
15634.66 839
15635.84 857
15637.03 864
15638.21 849
15639.39 882
15640.57 861
15641.76 891
15642.94 883
15644.12 865
15645.30 910
15646.48 908
15647.67 905
15648.85 902
15650.03 887
15651.21 905
15652.40 852
15653.58 949
15654.76 913
15655.95 918
15657.13 944
15658.31 970
15659.49 968
15660.68 950
15661.86 954
15663.04 963
15664.23 927
15665.41 939
15666.59 978
15667.77 987
15668.96 977
15670.14 963
15671.32 952
15672.51 963
15673.69 998
15674.87 996
15676.06 1007
15677.24 909
15678.43 929
15679.61 978
15680.79 983
15681.98 907
15683.16 943
15684.34 917
15685.53 986
15686.71 988
15687.90 931
15689.08 897
15690.26 927
15691.45 915
15692.63 944
15693.82 981
15695.00 960
15696.18 922
15697.37 942
15698.55 928
15699.74 911
15700.92 899
15702.11 977
15703.29 941
15704.48 946
15705.66 964
15706.84 925
15708.03 962
15709.21 934
15710.40 952
15711.58 951
15712.77 925
15713.95 1028
15715.14 1016
15716.32 1039
15717.51 1028
15718.69 989
15719.88 1016
15721.06 990
15722.25 996
15723.43 1036
15724.62 1025
15725.81 1023
15726.99 1017
15728.18 1001
15729.36 1024
15730.55 1036
15731.73 1020
15732.92 1064
15734.10 1055
15735.29 1004
15736.48 1044
15737.66 1096
15738.85 1045
15740.03 1008
15741.22 997
15742.41 1006
15743.59 1016
15744.78 1017
15745.96 1000
15747.15 998
15748.34 1039
15749.52 1032
15750.71 994
15751.90 981
15753.08 1035
15754.27 1109
15755.45 1107
15756.64 1064
15757.83 1051
15759.01 1057
15760.20 1073
15761.39 1037
15762.57 1091
15763.76 1066
15764.95 1077
15766.14 1108
15767.32 1096
15768.51 992
15769.70 1004
15770.88 1026
15772.07 1024
15773.26 1019
15774.44 1000
15775.63 1021
15776.82 949
15778.01 938
15779.19 914
15780.38 951
15781.57 979
15782.76 986
15783.94 946
15785.13 961
15786.32 979
15787.51 971
15788.69 978
15789.88 969
15791.07 930
15792.26 996
15793.45 965
15794.63 951
15795.82 965
15797.01 955
15798.20 923
15799.39 974
15800.58 931
15801.76 854
15802.95 957
15804.14 890
15805.33 875
15806.52 807
15807.71 870
15808.89 872
15810.08 902
15811.27 910
15812.46 872
15813.65 863
15814.84 876
15816.03 893
15817.21 884
15818.40 888
15819.59 816
15820.78 858
15821.97 822
15823.16 860
15824.35 830
15825.54 858
15826.73 848
15827.92 862
15829.11 858
15830.29 811
15831.48 828
15832.67 850
15833.86 859
15835.05 785
15836.24 802
15837.43 773
15838.62 785
15839.81 822
15841.00 828
15842.19 785
15843.38 814
15844.57 787
15845.76 831
15846.95 808
15848.14 798
15849.33 862
15850.52 824
15851.71 852
15852.90 854
15854.09 878
15855.28 855
15856.47 802
15857.66 795
15858.85 819
15860.04 823
15861.23 848
15862.42 849
15863.61 867
15864.80 821
15866.00 853
15867.19 900
15868.38 861
15869.57 844
15870.76 845
15871.95 880
15873.14 856
15874.33 864
15875.52 838
15876.71 863
15877.90 872
15879.10 824
15880.29 800
15881.48 830
15882.67 865
15883.86 923
15885.05 863
15886.24 829
15887.44 895
15888.63 889
15889.82 935
15891.01 901
15892.20 887
15893.39 871
15894.59 928
15895.78 929
15896.97 891
15898.16 896
15899.35 922
15900.54 947
15901.74 963
15902.93 910
15904.12 923
15905.31 925
15906.51 926
15907.70 942
15908.89 947
15910.08 953
15911.27 965
15912.47 989
15913.66 955
15914.85 937
15916.04 942
15917.24 990
15918.43 971
15919.62 978
15920.82 1027
15922.01 1006
15923.20 1013
15924.39 1002
15925.59 977
15926.78 945
15927.97 970
15929.17 956
15930.36 956
15931.55 1010
15932.75 990
15933.94 1054
15935.13 1048
15936.33 998
15937.52 998
15938.71 995
15939.91 939
15941.10 970
15942.29 946
15943.49 966
15944.68 956
15945.87 928
15947.07 921
15948.26 926
15949.45 918
15950.65 933
15951.84 874
15953.04 812
15954.23 856
15955.42 844
15956.62 848
15957.81 825
15959.01 831
15960.20 786
15961.40 747
15962.59 774
15963.78 772
15964.98 745
15966.17 734
15967.37 745
15968.56 736
15969.76 716
15970.95 746
15972.15 734
15973.34 706
15974.54 698
15975.73 697
15976.92 702
15978.12 671
15979.31 698
15980.51 718
15981.70 676
15982.90 676
15984.09 672
15985.29 681
15986.49 696
15987.68 655
15988.88 666
15990.07 681
15991.27 686
15992.46 652
15993.66 669
15994.85 721
15996.05 663
15997.24 681
15998.44 670
15999.64 671
16000.83 676
16002.03 688
16003.22 642
16004.42 654
16005.61 641
16006.81 659
16008.01 641
16009.20 666
16010.40 660
16011.60 623
16012.79 643
16013.99 664
16015.18 653
16016.38 605
16017.58 649
16018.77 684
16019.97 651
16021.17 642
16022.36 635
16023.56 625
16024.76 640
16025.95 608
16027.15 629
16028.35 603
16029.54 605
16030.74 635
16031.94 610
16033.13 643
16034.33 649
16035.53 625
16036.72 627
16037.92 578
16039.12 586
16040.32 624
16041.51 647
16042.71 628
16043.91 602
16045.11 599
16046.30 608
16047.50 600
16048.70 610
16049.90 656
16051.09 637
16052.29 603
16053.49 594
16054.69 588
16055.88 614
16057.08 599
16058.28 595
16059.48 588
16060.68 577
16061.87 585
16063.07 557
16064.27 566
16065.47 611
16066.67 589
16067.87 567
16069.06 609
16070.26 615
16071.46 607
16072.66 573
16073.86 558
16075.06 578
16076.25 591
16077.45 591
16078.65 596
16079.85 545
16081.05 539
16082.25 577
16083.45 579
16084.65 548
16085.84 558
16087.04 568
16088.24 544
16089.44 565
16090.64 602
16091.84 576
16093.04 537
16094.24 557
16095.44 531
16096.64 583
16097.84 576
16099.04 561
16100.24 601
16101.43 539
16102.63 561
16103.83 561
16105.03 547
16106.23 546
16107.43 544
16108.63 553
16109.83 539
16111.03 558
16112.23 519
16113.43 513
16114.63 567
16115.83 559
16117.03 549
16118.23 529
16119.43 536
16120.63 524
16121.83 522
16123.03 506
16124.23 548
16125.43 539
16126.64 522
16127.84 539
16129.04 548
16130.24 495
16131.44 482
16132.64 556
16133.84 559
16135.04 522
16136.24 503
16137.44 517
16138.64 512
16139.84 496
16141.04 496
16142.25 528
16143.45 538
16144.65 575
16145.85 531
16147.05 538
16148.25 510
16149.45 536
16150.65 532
16151.86 520
16153.06 517
16154.26 506
16155.46 515
16156.66 520
16157.86 511
16159.06 499
16160.27 509
16161.47 498
16162.67 525
16163.87 526
16165.07 516
16166.28 494
16167.48 507
16168.68 510
16169.88 512
16171.08 517
16172.29 554
16173.49 526
16174.69 565
16175.89 513
16177.10 473
16178.30 503
16179.50 490
16180.70 509
16181.91 512
16183.11 536
16184.31 524
16185.51 544
16186.72 533
16187.92 532
16189.12 508
16190.32 506
16191.53 552
16192.73 507
16193.93 500
16195.14 498
16196.34 533
16197.54 539
16198.75 503
16199.95 505
16201.15 527
16202.35 507
16203.56 509
16204.76 506
16205.97 515
16207.17 514
16208.37 513
16209.58 535
16210.78 534
16211.98 533
16213.19 518
16214.39 570
16215.59 514
16216.80 552
16218.00 561
16219.21 537
16220.41 532
16221.61 542
16222.82 535
16224.02 545
16225.23 552
16226.43 580
16227.63 546
16228.84 548
16230.04 563
16231.25 554
16232.45 558
16233.66 564
16234.86 558
16236.07 537
16237.27 541
16238.47 528
16239.68 541
16240.88 590
16242.09 567
16243.29 594
16244.50 546
16245.70 531
16246.91 567
16248.11 561
16249.32 542
16250.52 580
16251.73 548
16252.93 553
16254.14 547
16255.34 583
16256.55 595
16257.76 595
16258.96 551
16260.17 589
16261.37 592
16262.58 605
16263.78 624
16264.99 646
16266.19 630
16267.40 614
16268.61 628
16269.81 614
16271.02 584
16272.22 632
16273.43 609
16274.63 628
16275.84 575
16277.05 580
16278.25 583
16279.46 612
16280.67 624
16281.87 587
16283.08 576
16284.28 608
16285.49 662
16286.70 640
16287.90 656
16289.11 645
16290.32 590
16291.52 629
16292.73 624
16293.94 629
16295.14 639
16296.35 640
16297.56 674
16298.76 664
16299.97 667
16301.18 683
16302.38 663
16303.59 638
16304.80 671
16306.01 682
16307.21 658
16308.42 674
16309.63 661
16310.84 636
16312.04 622
16313.25 673
16314.46 677
16315.67 680
16316.87 679
16318.08 654
16319.29 655
16320.50 667
16321.70 659
16322.91 670
16324.12 664
16325.33 660
16326.53 641
16327.74 594
16328.95 649
16330.16 617
16331.37 624
16332.58 614
16333.78 617
16334.99 612
16336.20 605
16337.41 579
16338.62 588
16339.82 584
16341.03 592
16342.24 584
16343.45 572
16344.66 557
16345.87 551
16347.08 532
16348.29 559
16349.49 584
16350.70 588
16351.91 541
16353.12 554
16354.33 517
16355.54 558
16356.75 525
16357.96 526
16359.17 530
16360.37 572
16361.58 528
16362.79 541
16364.00 496
16365.21 503
16366.42 516
16367.63 544
16368.84 511
16370.05 534
16371.26 513
16372.47 514
16373.68 504
16374.89 498
16376.10 521
16377.31 521
16378.52 528
16379.73 485
16380.94 510
16382.15 493
16383.36 513
16384.57 485
16385.78 533
16386.99 503
16388.20 500
16389.41 507
16390.62 519
16391.83 508
16393.04 526
16394.25 545
16395.46 526
16396.67 545
16397.88 503
16399.09 517
16400.30 478
16401.51 496
16402.72 506
16403.94 518
16405.15 541
16406.36 486
16407.57 503
16408.78 495
16409.99 504
16411.20 492
16412.41 491
16413.62 484
16414.83 519
16416.05 502
16417.26 474
16418.47 487
16419.68 495
16420.89 489
16422.10 505
16423.31 494
16424.53 469
16425.74 504
16426.95 475
16428.16 464
16429.37 457
16430.58 498
16431.80 503
16433.01 489
16434.22 474
16435.43 500
16436.64 506
16437.86 522
16439.07 466
16440.28 515
16441.49 508
16442.70 494
16443.92 498
16445.13 482
16446.34 462
16447.55 475
16448.77 524
16449.98 516
16451.19 510
16452.40 485
16453.62 488
16454.83 450
16456.04 488
16457.25 465
16458.47 473
16459.68 539
16460.89 502
16462.11 455
16463.32 451
16464.53 458
16465.75 465
16466.96 481
16468.17 502
16469.38 483
16470.60 459
16471.81 474
16473.02 461
16474.24 457
16475.45 455
16476.66 481
16477.88 499
16479.09 482
16480.31 474
16481.52 471
16482.73 469
16483.95 450
16485.16 461
16486.37 460
16487.59 474
16488.80 438
16490.02 450
16491.23 439
16492.44 459
16493.66 442
16494.87 462
16496.09 455
16497.30 471
16498.52 493
16499.73 460
16500.94 513
16502.16 464
16503.37 478
16504.59 463
16505.80 494
16507.02 421
16508.23 450
16509.45 496
16510.66 475
16511.88 476
16513.09 495
16514.31 487
16515.52 442
16516.74 478
16517.95 476
16519.17 451
16520.38 446
16521.60 466
16522.81 473
16524.03 456
16525.24 450
16526.46 454
16527.67 510
16528.89 467
16530.10 458
16531.32 491
16532.53 451
16533.75 461
16534.97 433
16536.18 481
16537.40 478
16538.61 449
16539.83 452
16541.04 474
16542.26 482
16543.48 446
16544.69 453
16545.91 463
16547.12 527
16548.34 446
16549.56 472
16550.77 480
16551.99 483
16553.21 468
16554.42 486
16555.64 473
16556.85 463
16558.07 469
16559.29 482
16560.50 496
16561.72 486
16562.94 484
16564.15 500
16565.37 484
16566.59 488
16567.80 517
16569.02 494
16570.24 491
16571.46 516
16572.67 493
16573.89 495
16575.11 541
16576.32 513
16577.54 516
16578.76 502
16579.98 516
16581.19 485
16582.41 486
16583.63 532
16584.85 528
16586.06 547
16587.28 531
16588.50 499
16589.72 487
16590.93 513
16592.15 551
16593.37 510
16594.59 498
16595.80 531
16597.02 518
16598.24 523
16599.46 510
16600.68 490
16601.89 492
16603.11 507
16604.33 496
16605.55 496
16606.77 488
16607.99 480
16609.20 475
16610.42 500
16611.64 477
16612.86 463
16614.08 490
16615.30 474
16616.52 474
16617.73 494
16618.95 498
16620.17 459
16621.39 454
16622.61 480
16623.83 468
16625.05 454
16626.27 445
16627.49 448
16628.70 497
16629.92 463
16631.14 423
16632.36 454
16633.58 449
16634.80 480
16636.02 478
16637.24 455
16638.46 424
16639.68 449
16640.90 461
16642.12 451
16643.34 460
16644.56 446
16645.78 495
16647.00 447
16648.22 464
16649.44 469
16650.66 491
16651.88 462
16653.10 448
16654.32 450
16655.54 457
16656.76 440
16657.98 424
16659.20 420
16660.42 400
16661.64 435
16662.86 412
16664.08 462
16665.30 416
16666.52 421
16667.74 456
16668.96 486
16670.18 418
16671.40 436
16672.62 444
16673.84 466
16675.06 462
16676.28 437
16677.51 438
16678.73 419
16679.95 422
16681.17 443
16682.39 427
16683.61 410
16684.83 434
16686.05 459
16687.27 418
16688.50 422
16689.72 456
16690.94 472
16692.16 476
16693.38 428
16694.60 400
16695.82 425
16697.05 429
16698.27 421
16699.49 435
16700.71 436
16701.93 400
16703.15 407
16704.38 422
16705.60 465
16706.82 444
16708.04 459
16709.26 437
16710.49 442
16711.71 451
16712.93 450
16714.15 453
16715.38 471
16716.60 448
16717.82 412
16719.04 428
16720.27 407
16721.49 394
16722.71 422
16723.93 451
16725.16 441
16726.38 417
16727.60 489
16728.82 461
16730.05 431
16731.27 450
16732.49 483
16733.72 452
16734.94 467
16736.16 387
16737.38 436
16738.61 417
16739.83 402
16741.05 478
16742.28 432
16743.50 405
16744.72 432
16745.95 442
16747.17 418
16748.39 433
16749.62 440
16750.84 439
16752.07 442
16753.29 433
16754.51 425
16755.74 447
16756.96 447
16758.18 419
16759.41 419
16760.63 419
16761.86 427
16763.08 403
16764.30 419
16765.53 440
16766.75 418
16767.98 424
16769.20 413
16770.43 447
16771.65 432
16772.87 425
16774.10 460
16775.32 463
16776.55 421
16777.77 431
16779.00 459
16780.22 403
16781.45 433
16782.67 430
16783.90 424
16785.12 442
16786.35 418
16787.57 391
16788.80 418
16790.02 435
16791.25 433
16792.47 440
16793.70 430
16794.92 407
16796.15 440
16797.37 434
16798.60 425
16799.82 419
16801.05 447
16802.27 421
16803.50 438
16804.72 430
16805.95 411
16807.18 429
16808.40 432
16809.63 422
16810.85 445
16812.08 428
16813.30 428
16814.53 439
16815.76 418
16816.98 457
16818.21 445
16819.43 436
16820.66 409
16821.89 422
16823.11 444
16824.34 472
16825.57 458
16826.79 457
16828.02 453
16829.25 445
16830.47 445
16831.70 451
16832.92 473
16834.15 486
16835.38 483
16836.61 480
16837.83 503
16839.06 457
16840.29 489
16841.51 483
16842.74 462
16843.97 455
16845.19 496
16846.42 483
16847.65 499
16848.87 473
16850.10 520
16851.33 518
16852.56 523
16853.78 522
16855.01 540
16856.24 529
16857.47 505
16858.69 519
16859.92 482
16861.15 536
16862.38 521
16863.60 505
16864.83 542
16866.06 533
16867.29 517
16868.52 527
16869.74 590
16870.97 570
16872.20 536
16873.43 562
16874.66 568
16875.88 579
16877.11 604
16878.34 615
16879.57 606
16880.80 608
16882.03 624
16883.25 608
16884.48 590
16885.71 626
16886.94 652
16888.17 645
16889.40 623
16890.63 611
16891.85 653
16893.08 650
16894.31 673
16895.54 691
16896.77 685
16898.00 666
16899.23 656
16900.46 679
16901.69 652
16902.92 643
16904.14 636
16905.37 614
16906.60 637
16907.83 614
16909.06 608
16910.29 575
16911.52 576
16912.75 569
16913.98 537
16915.21 532
16916.44 550
16917.67 528
16918.90 556
16920.13 547
16921.36 518
16922.59 551
16923.82 527
16925.05 548
16926.28 522
16927.51 515
16928.74 527
16929.97 538
16931.20 543
16932.43 539
16933.66 490
16934.89 521
16936.12 496
16937.35 490
16938.58 546
16939.81 482
16941.04 478
16942.27 506
16943.50 511
16944.73 490
16945.96 509
16947.20 453
16948.43 494
16949.66 482
16950.89 502
16952.12 486
16953.35 474
16954.58 458
16955.81 491
16957.04 518
16958.27 458
16959.51 477
16960.74 487
16961.97 462
16963.20 448
16964.43 468
16965.66 453
16966.89 483
16968.13 506
16969.36 435
16970.59 470
16971.82 476
16973.05 475
16974.28 476
16975.52 457
16976.75 447
16977.98 481
16979.21 508
16980.44 492
16981.68 450
16982.91 468
16984.14 474
16985.37 472
16986.60 470
16987.84 427
16989.07 434
16990.30 484
16991.53 485
16992.77 449
16994.00 481
16995.23 516
16996.46 465
16997.70 432
16998.93 452
17000.16 462
17001.39 425
17002.63 463
17003.86 482
17005.09 434
17006.33 433
17007.56 463
17008.79 465
17010.02 457
17011.26 427
17012.49 456
17013.72 427
17014.96 469
17016.19 437
17017.42 412
17018.66 433
17019.89 447
17021.12 468
17022.36 485
17023.59 465
17024.83 469
17026.06 436
17027.29 437
17028.53 417
17029.76 441
17030.99 450
17032.23 462
17033.46 440
17034.70 421
17035.93 423
17037.16 437
17038.40 441
17039.63 443
17040.87 424
17042.10 408
17043.33 453
17044.57 418
17045.80 397
17047.04 407
17048.27 427
17049.51 422
17050.74 433
17051.98 412
17053.21 416
17054.45 389
17055.68 431
17056.91 430
17058.15 404
17059.38 399
17060.62 406
17061.85 411
17063.09 431
17064.32 419
17065.56 412
17066.79 408
17068.03 400
17069.27 377
17070.50 398
17071.74 406
17072.97 440
17074.21 394
17075.44 351
17076.68 367
17077.91 393
17079.15 389
17080.38 379
17081.62 383
17082.86 436
17084.09 407
17085.33 408
17086.56 386
17087.80 380
17089.03 408
17090.27 376
17091.51 366
17092.74 376
17093.98 387
17095.22 365
17096.45 393
17097.69 360
17098.92 348
17100.16 393
17101.40 409
17102.63 423
17103.87 370
17105.11 362
17106.34 348
17107.58 407
17108.82 406
17110.05 340
17111.29 376
17112.53 401
17113.76 374
17115.00 370
17116.24 393
17117.47 382
17118.71 385
17119.95 392
17121.19 394
17122.42 363
17123.66 391
17124.90 404
17126.13 409
17127.37 393
17128.61 378
17129.85 409
17131.08 366
17132.32 376
17133.56 386
17134.80 349
17136.03 347
17137.27 377
17138.51 375
17139.75 373
17140.99 390
17142.22 390
17143.46 312
17144.70 357
17145.94 374
17147.18 382
17148.41 359
17149.65 328
17150.89 389
17152.13 427
17153.37 403
17154.60 405
17155.84 371
17157.08 366
17158.32 358
17159.56 382
17160.80 404
17162.04 383
17163.27 358
17164.51 341
17165.75 362
17166.99 365
17168.23 350
17169.47 380
17170.71 363
17171.95 343
17173.18 330
17174.42 361
17175.66 373
17176.90 361
17178.14 375
17179.38 343
17180.62 361
17181.86 363
17183.10 342
17184.34 370
17185.58 347
17186.82 354
17188.06 364
17189.30 354
17190.54 384
17191.78 337
17193.01 323
17194.25 349
17195.49 356
17196.73 404
17197.97 354
17199.21 345
17200.45 374
17201.69 367
17202.93 380
17204.17 335
17205.41 336
17206.65 336
17207.90 319
17209.14 331
17210.38 374
17211.62 371
17212.86 365
17214.10 372
17215.34 356
17216.58 331
17217.82 338
17219.06 354
17220.30 359
17221.54 342
17222.78 336
17224.02 330
17225.26 346
17226.50 354
17227.75 369
17228.99 371
17230.23 351
17231.47 366
17232.71 336
17233.95 347
17235.19 358
17236.43 346
17237.67 349
17238.92 348
17240.16 338
17241.40 358
17242.64 355
17243.88 328
17245.12 335
17246.37 338
17247.61 346
17248.85 320
17250.09 344
17251.33 345
17252.57 334
17253.82 338
17255.06 344
17256.30 330
17257.54 334
17258.78 353
17260.03 372
17261.27 331
17262.51 330
17263.75 357
17265.00 319
17266.24 328
17267.48 350
17268.72 364
17269.97 342
17271.21 319
17272.45 364
17273.69 316
17274.94 340
17276.18 332
17277.42 324
17278.66 348
17279.91 346
17281.15 344
17282.39 320
17283.64 320
17284.88 328
17286.12 338
17287.37 339
17288.61 353
17289.85 333
17291.09 343
17292.34 341
17293.58 332
17294.82 344
17296.07 330
17297.31 317
17298.56 315
17299.80 315
17301.04 329
17302.29 337
17303.53 345
17304.77 297
17306.02 336
17307.26 357
17308.51 348
17309.75 335
17310.99 330
17312.24 343
17313.48 347
17314.73 360
17315.97 322
17317.21 348
17318.46 340
17319.70 345
17320.95 348
17322.19 329
17323.44 307
17324.68 345
17325.92 351
17327.17 329
17328.41 329
17329.66 333
17330.90 340
17332.15 341
17333.39 345
17334.64 333
17335.88 327
17337.13 353
17338.37 337
17339.62 330
17340.86 338
17342.11 333
17343.35 344
17344.60 364
17345.84 326
17347.09 336
17348.33 332
17349.58 329
17350.82 315
17352.07 316
17353.32 306
17354.56 332
17355.81 321
17357.05 332
17358.30 369
17359.54 355
17360.79 325
17362.04 358
17363.28 321
17364.53 313
17365.77 374
17367.02 358
17368.27 343
17369.51 310
17370.76 345
17372.00 342
17373.25 343
17374.50 310
17375.74 335
17376.99 348
17378.24 331
17379.48 325
17380.73 327
17381.97 309
17383.22 304
17384.47 323
17385.71 352
17386.96 334
17388.21 334
17389.46 396
17390.70 332
17391.95 324
17393.20 332
17394.44 331
17395.69 336
17396.94 343
17398.18 343
17399.43 346
17400.68 339
17401.93 338
17403.17 344
17404.42 339
17405.67 345
17406.92 314
17408.16 365
17409.41 351
17410.66 329
17411.91 298
17413.15 338
17414.40 368
17415.65 382
17416.90 336
17418.14 334
17419.39 344
17420.64 349
17421.89 358
17423.14 344
17424.38 336
17425.63 344
17426.88 369
17428.13 336
17429.38 333
17430.63 336
17431.87 443
17433.12 378
17434.37 332
17435.62 296
17436.87 338
17438.12 337
17439.36 344
17440.61 333
17441.86 355
17443.11 354
17444.36 371
17445.61 364
17446.86 323
17448.11 350
17449.36 374
17450.60 396
17451.85 351
17453.10 328
17454.35 368
17455.60 369
17456.85 344
17458.10 331
17459.35 350
17460.60 375
17461.85 354
17463.10 355
17464.35 349
17465.60 330
17466.85 373
17468.10 357
17469.35 426
17470.59 386
17471.84 322
17473.09 363
17474.34 369
17475.59 374
17476.84 349
17478.09 331
17479.34 345
17480.59 362
17481.84 371
17483.09 372
17484.34 336
17485.60 356
17486.85 371
17488.10 388
17489.35 382
17490.60 377
17491.85 336
17493.10 366
17494.35 347
17495.60 352
17496.85 366
17498.10 392
17499.35 399
17500.60 388
17501.85 411
17503.10 346
17504.35 373
17505.61 357
17506.86 363
17508.11 387
17509.36 369
17510.61 371
17511.86 374
17513.11 375
17514.36 400
17515.62 393
17516.87 397
17518.12 377
17519.37 384
17520.62 415
17521.87 365
17523.12 427
17524.38 364
17525.63 404
17526.88 366
17528.13 442
17529.38 418
17530.64 404
17531.89 390
17533.14 392
17534.39 431
17535.64 412
17536.90 383
17538.15 390
17539.40 428
17540.65 417
17541.90 417
17543.16 381
17544.41 411
17545.66 401
17546.91 417
17548.17 402
17549.42 427
17550.67 444
17551.92 408
17553.18 417
17554.43 399
17555.68 412
17556.94 405
17558.19 396
17559.44 418
17560.69 449
17561.95 411
17563.20 414
17564.45 414
17565.71 456
17566.96 438
17568.21 435
17569.47 415
17570.72 392
17571.97 407
17573.23 378
17574.48 405
17575.73 421
17576.99 404
17578.24 406
17579.49 399
17580.75 412
17582.00 396
17583.26 397
17584.51 428
17585.76 393
17587.02 395
17588.27 366
17589.52 384
17590.78 395
17592.03 391
17593.29 409
17594.54 439
17595.80 419
17597.05 422
17598.30 394
17599.56 387
17600.81 439
17602.07 438
17603.32 439
17604.58 415
17605.83 419
17607.09 386
17608.34 408
17609.60 423
17610.85 405
17612.10 411
17613.36 418
17614.61 423
17615.87 398
17617.12 383
17618.38 381
17619.63 421
17620.89 431
17622.14 416
17623.40 384
17624.66 421
17625.91 396
17627.17 424
17628.42 431
17629.68 403
17630.93 414
17632.19 415
17633.44 427
17634.70 404
17635.95 398
17637.21 444
17638.47 456
17639.72 396
17640.98 409
17642.23 402
17643.49 398
17644.75 359
17646.00 385
17647.26 384
17648.51 383
17649.77 401
17651.03 383
17652.28 406
17653.54 410
17654.80 420
17656.05 397
17657.31 380
17658.56 423
17659.82 401
17661.08 402
17662.33 403
17663.59 435
17664.85 416
17666.10 364
17667.36 358
17668.62 390
17669.87 409
17671.13 392
17672.39 383
17673.65 394
17674.90 410
17676.16 420
17677.42 370
17678.67 388
17679.93 390
17681.19 385
17682.45 395
17683.70 390
17684.96 381
17686.22 395
17687.48 330
17688.73 336
17689.99 345
17691.25 375
17692.51 394
17693.76 358
17695.02 343
17696.28 361
17697.54 354
17698.80 364
17700.05 384
17701.31 352
17702.57 347
17703.83 354
17705.09 362
17706.34 337
17707.60 366
17708.86 337
17710.12 364
17711.38 325
17712.64 320
17713.89 335
17715.15 362
17716.41 370
17717.67 358
17718.93 326
17720.19 322
17721.45 360
17722.70 350
17723.96 325
17725.22 303
17726.48 328
17727.74 369
17729.00 334
17730.26 339
17731.52 332
17732.78 344
17734.04 349
17735.29 343
17736.55 325
17737.81 323
17739.07 327
17740.33 357
17741.59 312
17742.85 325
17744.11 330
17745.37 372
17746.63 362
17747.89 345
17749.15 330
17750.41 366
17751.67 363
17752.93 324
17754.19 316
17755.45 366
17756.71 336
17757.97 340
17759.23 325
17760.49 330
17761.75 378
17763.01 356
17764.27 339
17765.53 334
17766.79 332
17768.05 330
17769.31 310
17770.57 309
17771.83 322
17773.09 320
17774.35 313
17775.61 320
17776.87 337
17778.14 332
17779.40 344
17780.66 355
17781.92 351
17783.18 329
17784.44 313
17785.70 374
17786.96 340
17788.22 324
17789.48 319
17790.75 360
17792.01 328
17793.27 322
17794.53 314
17795.79 314
17797.05 350
17798.31 339
17799.57 340
17800.84 304
17802.10 328
17803.36 311
17804.62 338
17805.88 346
17807.14 348
17808.41 291
17809.67 348
17810.93 304
17812.19 314
17813.45 314
17814.72 307
17815.98 330
17817.24 297
17818.50 315
17819.77 302
17821.03 297
17822.29 318
17823.55 326
17824.81 337
17826.08 351
17827.34 333
17828.60 330
17829.86 323
17831.13 319
17832.39 325
17833.65 324
17834.92 286
17836.18 304
17837.44 322
17838.70 296
17839.97 313
17841.23 310
17842.49 311
17843.76 316
17845.02 306
17846.28 286
17847.55 294
17848.81 328
17850.07 302
17851.34 301
17852.60 285
17853.86 283
17855.13 295
17856.39 298
17857.65 282
17858.92 274
17860.18 296
17861.44 307
17862.71 311
17863.97 338
17865.24 307
17866.50 309
17867.76 297
17869.03 274
17870.29 283
17871.56 296
17872.82 320
17874.08 328
17875.35 294
17876.61 296
17877.88 304
17879.14 279
17880.40 303
17881.67 287
17882.93 307
17884.20 303
17885.46 291
17886.73 296
17887.99 281
17889.26 313
17890.52 294
17891.79 297
17893.05 310
17894.32 289
17895.58 265
17896.85 274
17898.11 261
17899.38 292
17900.64 324
17901.91 292
17903.17 306
17904.44 311
17905.70 313
17906.97 302
17908.23 283
17909.50 317
17910.76 309
17912.03 292
17913.29 295
17914.56 321
17915.83 269
17917.09 302
17918.36 286
17919.62 301
17920.89 303
17922.16 281
17923.42 314
17924.69 283
17925.95 267
17927.22 319
17928.49 294
17929.75 287
17931.02 285
17932.28 302
17933.55 299
17934.82 301
17936.08 330
17937.35 325
17938.62 305
17939.88 301
17941.15 270
17942.42 316
17943.68 299
17944.95 263
17946.22 291
17947.48 273
17948.75 288
17950.02 292
17951.28 292
17952.55 282
17953.82 299
17955.08 289
17956.35 303
17957.62 280
17958.88 289
17960.15 317
17961.42 282
17962.69 276
17963.95 305
17965.22 300
17966.49 300
17967.76 299
17969.02 288
17970.29 258
17971.56 273
17972.83 299
17974.09 297
17975.36 292
17976.63 274
17977.90 294
17979.17 294
17980.43 288
17981.70 271
17982.97 257
17984.24 273
17985.51 289
17986.77 277
17988.04 294
17989.31 292
17990.58 290
17991.85 264
17993.12 275
17994.38 299
17995.65 292
17996.92 287
17998.19 266
17999.46 297
18000.73 277
18002.00 302
18003.26 309
18004.53 277
18005.80 262
18007.07 272
18008.34 296
18009.61 275
18010.88 275
18012.15 307
18013.42 335
18014.69 292
18015.95 274
18017.22 280
18018.49 297
18019.76 285
18021.03 291
18022.30 276
18023.57 280
18024.84 303
18026.11 318
18027.38 271
18028.65 245
18029.92 257
18031.19 310
18032.46 286
18033.73 298
18035.00 306
18036.27 282
18037.54 298
18038.81 308
18040.08 303
18041.35 269
18042.62 287
18043.89 267
18045.16 285
18046.43 273
18047.70 305
18048.97 299
18050.24 286
18051.51 288
18052.78 267
18054.05 301
18055.32 311
18056.59 295
18057.86 261
18059.13 272
18060.40 291
18061.68 314
18062.95 303
18064.22 302
18065.49 270
18066.76 291
18068.03 298
18069.30 308
18070.57 287
18071.84 269
18073.11 278
18074.39 312
18075.66 294
18076.93 272
18078.20 286
18079.47 310
18080.74 298
18082.01 306
18083.29 309
18084.56 279
18085.83 263
18087.10 295
18088.37 272
18089.64 279
18090.92 296
18092.19 308
18093.46 288
18094.73 283
18096.00 273
18097.28 296
18098.55 296
18099.82 278
18101.09 294
18102.37 290
18103.64 284
18104.91 279
18106.18 294
18107.45 295
18108.73 273
18110.00 297
18111.27 314
18112.54 282
18113.82 286
18115.09 301
18116.36 282
18117.64 298
18118.91 261
18120.18 264
18121.45 286
18122.73 285
18124.00 289
18125.27 289
18126.55 309
18127.82 323
18129.09 307
18130.37 282
18131.64 261
18132.91 257
18134.19 284
18135.46 279
18136.73 286
18138.01 280
18139.28 316
18140.55 345
18141.83 278
18143.10 268
18144.37 299
18145.65 317
18146.92 273
18148.20 315
18149.47 325
18150.74 305
18152.02 280
18153.29 297
18154.57 296
18155.84 299
18157.11 272
18158.39 308
18159.66 286
18160.94 281
18162.21 278
18163.49 281
18164.76 287
18166.04 278
18167.31 283
18168.58 309
18169.86 274
18171.13 255
18172.41 278
18173.68 306
18174.96 327
18176.23 275
18177.51 293
18178.78 323
18180.06 302
18181.33 295
18182.61 291
18183.88 278
18185.16 281
18186.43 303
18187.71 269
18188.98 274
18190.26 271
18191.53 306
18192.81 272
18194.09 266
18195.36 273
18196.64 262
18197.91 297
18199.19 299
18200.46 282
18201.74 310
18203.02 310
18204.29 278
18205.57 277
18206.84 293
18208.12 268
18209.39 306
18210.67 299
18211.95 279
18213.22 279
18214.50 285
18215.78 303
18217.05 286
18218.33 258
18219.60 252
18220.88 282
18222.16 295
18223.43 285
18224.71 285
18225.99 278
18227.26 276
18228.54 291
18229.82 272
18231.09 265
18232.37 289
18233.65 293
18234.92 286
18236.20 273
18237.48 253
18238.76 264
18240.03 316
18241.31 333
18242.59 315
18243.86 310
18245.14 292
18246.42 309
18247.70 272
18248.97 307
18250.25 262
18251.53 281
18252.81 273
18254.08 289
18255.36 272
18256.64 266
18257.92 280
18259.19 282
18260.47 274
18261.75 277
18263.03 291
18264.31 304
18265.58 296
18266.86 291
18268.14 296
18269.42 274
18270.70 279
18271.98 268
18273.25 286
18274.53 277
18275.81 284
18277.09 287
18278.37 282
18279.65 274
18280.92 284
18282.20 268
18283.48 281
18284.76 297
18286.04 304
18287.32 296
18288.60 313
18289.88 288
18291.15 251
18292.43 259
18293.71 291
18294.99 289
18296.27 289
18297.55 303
18298.83 298
18300.11 277
18301.39 290
18302.67 314
18303.95 289
18305.23 274
18306.50 295
18307.78 300
18309.06 310
18310.34 266
18311.62 305
18312.90 293
18314.18 310
18315.46 307
18316.74 293
18318.02 287
18319.30 297
18320.58 290
18321.86 299
18323.14 275
18324.42 274
18325.70 263
18326.98 285
18328.26 309
18329.54 294
18330.82 302
18332.10 307
18333.38 285
18334.66 273
18335.94 328
18337.22 293
18338.51 292
18339.79 288
18341.07 298
18342.35 303
18343.63 300
18344.91 298
18346.19 320
18347.47 324
18348.75 289
18350.03 338
18351.31 323
18352.59 263
18353.88 304
18355.16 310
18356.44 306
18357.72 281
18359.00 256
18360.28 310
18361.56 295
18362.84 292
18364.13 312
18365.41 297
18366.69 264
18367.97 293
18369.25 310
18370.53 283
18371.82 275
18373.10 270
18374.38 290
18375.66 284
18376.94 278
18378.23 277
18379.51 285
18380.79 272
18382.07 265
18383.35 307
18384.64 288
18385.92 265
18387.20 284
18388.48 294
18389.76 294
18391.05 262
18392.33 267
18393.61 307
18394.89 278
18396.18 268
18397.46 289
18398.74 284
18400.03 262
18401.31 276
18402.59 262
18403.87 275
18405.16 281
18406.44 263
18407.72 270
18409.01 286
18410.29 263
18411.57 272
18412.86 258
18414.14 255
18415.42 255
18416.70 274
18417.99 259
18419.27 254
18420.56 256
18421.84 269
18423.12 274
18424.41 288
18425.69 277
18426.97 302
18428.26 296
18429.54 296
18430.82 276
18432.11 266
18433.39 281
18434.68 283
18435.96 299
18437.24 286
18438.53 250
18439.81 243
18441.10 313
18442.38 278
18443.66 265
18444.95 296
18446.23 309
18447.52 300
18448.80 255
18450.09 277
18451.37 271
18452.66 274
18453.94 279
18455.23 286
18456.51 271
18457.79 275
18459.08 296
18460.36 299
18461.65 289
18462.93 265
18464.22 268
18465.50 302
18466.79 293
18468.07 283
18469.36 257
18470.64 285
18471.93 272
18473.21 288
18474.50 307
18475.79 283
18477.07 283
18478.36 282
18479.64 283
18480.93 304
18482.21 259
18483.50 253
18484.78 268
18486.07 272
18487.36 280
18488.64 280
18489.93 278
18491.21 288
18492.50 267
18493.79 285
18495.07 293
18496.36 274
18497.64 285
18498.93 295
18500.22 257
18501.50 252
18502.79 298
18504.08 283
18505.36 272
18506.65 240
18507.93 268
18509.22 281
18510.51 268
18511.79 263
18513.08 265
18514.37 269
18515.65 268
18516.94 280
18518.23 279
18519.52 297
18520.80 273
18522.09 300
18523.38 285
18524.66 278
18525.95 279
18527.24 252
18528.52 274
18529.81 281
18531.10 276
18532.39 273
18533.67 278
18534.96 300
18536.25 281
18537.54 276
18538.82 281
18540.11 316
18541.40 294
18542.69 288
18543.98 288
18545.26 307
18546.55 282
18547.84 305
18549.13 280
18550.41 261
18551.70 310
18552.99 298
18554.28 290
18555.57 295
18556.86 318
18558.14 289
18559.43 299
18560.72 300
18562.01 268
18563.30 281
18564.59 320
18565.87 291
18567.16 289
18568.45 264
18569.74 281
18571.03 297
18572.32 300
18573.61 305
18574.89 291
18576.18 314
18577.47 300
18578.76 295
18580.05 273
18581.34 277
18582.63 286
18583.92 286
18585.21 306
18586.50 278
18587.79 279
18589.07 313
18590.36 310
18591.65 278
18592.94 302
18594.23 333
18595.52 294
18596.81 293
18598.10 304
18599.39 311
18600.68 314
18601.97 310
18603.26 302
18604.55 304
18605.84 296
18607.13 311
18608.42 320
18609.71 324
18611.00 333
18612.29 358
18613.58 350
18614.87 306
18616.16 309
18617.45 350
18618.74 330
18620.03 337
18621.32 306
18622.61 357
18623.90 365
18625.19 317
18626.49 314
18627.78 309
18629.07 307
18630.36 326
18631.65 310
18632.94 319
18634.23 303
18635.52 305
18636.81 326
18638.10 308
18639.39 331
18640.69 291
18641.98 311
18643.27 308
18644.56 318
18645.85 299
18647.14 316
18648.43 324
18649.72 289
18651.02 297
18652.31 346
18653.60 298
18654.89 267
18656.18 312
18657.47 299
18658.77 278
18660.06 286
18661.35 331
18662.64 256
18663.93 296
18665.23 325
18666.52 306
18667.81 298
18669.10 267
18670.39 267
18671.69 302
18672.98 270
18674.27 292
18675.56 302
18676.86 275
18678.15 282
18679.44 276
18680.73 277
18682.03 269
18683.32 277
18684.61 276
18685.90 273
18687.20 269
18688.49 282
18689.78 279
18691.07 288
18692.37 283
18693.66 270
18694.95 297
18696.25 298
18697.54 279
18698.83 287
18700.13 286
18701.42 283
18702.71 309
18704.01 273
18705.30 277
18706.59 284
18707.89 276
18709.18 250
18710.47 278
18711.77 282
18713.06 274
18714.35 268
18715.65 297
18716.94 278
18718.24 274
18719.53 288
18720.82 274
18722.12 276
18723.41 296
18724.71 291
18726.00 271
18727.29 268
18728.59 280
18729.88 287
18731.18 267
18732.47 269
18733.76 290
18735.06 279
18736.35 273
18737.65 279
18738.94 294
18740.24 260
18741.53 268
18742.83 265
18744.12 309
18745.42 274
18746.71 299
18748.01 290
18749.30 278
18750.60 289
18751.89 252
18753.19 257
18754.48 269
18755.78 301
18757.07 308
18758.37 292
18759.66 258
18760.96 272
18762.25 281
18763.55 268
18764.84 248
18766.14 245
18767.43 253
18768.73 286
18770.03 253
18771.32 260
18772.62 258
18773.91 260
18775.21 269
18776.50 249
18777.80 274
18779.10 229
18780.39 270
18781.69 257
18782.98 297
18784.28 266
18785.58 269
18786.87 260
18788.17 282
18789.47 285
18790.76 281
18792.06 234
18793.35 259
18794.65 271
18795.95 249
18797.24 253
18798.54 259
18799.84 252
18801.13 271
18802.43 291
18803.73 279
18805.02 273
18806.32 272
18807.62 282
18808.92 248
18810.21 245
18811.51 272
18812.81 269
18814.10 260
18815.40 258
18816.70 252
18818.00 259
18819.29 269
18820.59 254
18821.89 253
18823.18 246
18824.48 263
18825.78 260
18827.08 302
18828.38 245
18829.67 282
18830.97 283
18832.27 241
18833.57 249
18834.86 234
18836.16 275
18837.46 247
18838.76 253
18840.06 247
18841.35 283
18842.65 256
18843.95 287
18845.25 274
18846.55 286
18847.85 277
18849.14 259
18850.44 265
18851.74 283
18853.04 304
18854.34 283
18855.64 296
18856.93 252
18858.23 286
18859.53 244
18860.83 237
18862.13 271
18863.43 266
18864.73 246
18866.03 263
18867.33 271
18868.62 276
18869.92 257
18871.22 272
18872.52 262
18873.82 256
18875.12 262
18876.42 269
18877.72 269
18879.02 258
18880.32 257
18881.62 267
18882.92 263
18884.22 261
18885.52 269
18886.82 287
18888.12 278
18889.42 278
18890.72 280
18892.02 259
18893.31 254
18894.61 281
18895.91 271
18897.21 257
18898.51 239
18899.82 263
18901.12 264
18902.42 248
18903.72 227
18905.02 261
18906.32 264
18907.62 258
18908.92 265
18910.22 268
18911.52 227
18912.82 234
18914.12 234
18915.42 249
18916.72 229
18918.02 271
18919.32 276
18920.62 249
18921.92 265
18923.22 256
18924.53 264
18925.83 265
18927.13 242
18928.43 261
18929.73 263
18931.03 276
18932.33 264
18933.63 273
18934.94 242
18936.24 239
18937.54 252
18938.84 268
18940.14 236
18941.44 259
18942.74 254
18944.05 261
18945.35 256
18946.65 257
18947.95 253
18949.25 274
18950.55 262
18951.86 240
18953.16 252
18954.46 255
18955.76 282
18957.07 265
18958.37 243
18959.67 208
18960.97 247
18962.27 270
18963.58 249
18964.88 258
18966.18 238
18967.48 242
18968.79 256
18970.09 224
18971.39 248
18972.69 251
18974.00 256
18975.30 232
18976.60 247
18977.90 268
18979.21 244
18980.51 273
18981.81 259
18983.12 264
18984.42 202
18985.72 223
18987.03 250
18988.33 251
18989.63 237
18990.94 261
18992.24 250
18993.54 229
18994.85 243
18996.15 261
18997.45 266
18998.76 229
19000.06 240
19001.36 260
19002.67 229
19003.97 239
19005.27 230
19006.58 247
19007.88 256
19009.19 270
19010.49 244
19011.79 231
19013.10 272
19014.40 217
19015.71 198
19017.01 247
19018.31 263
19019.62 273
19020.92 262
19022.23 274
19023.53 253
19024.84 271
19026.14 262
19027.45 236
19028.75 242
19030.05 208
19031.36 271
19032.66 226
19033.97 235
19035.27 240
19036.58 276
19037.88 247
19039.19 244
19040.49 250
19041.80 282
19043.10 248
19044.41 245
19045.71 232
19047.02 215
19048.32 239
19049.63 247
19050.93 269
19052.24 237
19053.55 232
19054.85 250
19056.16 273
19057.46 235
19058.77 237
19060.07 268
19061.38 270
19062.68 236
19063.99 210
19065.30 239
19066.60 257
19067.91 255
19069.21 256
19070.52 248
19071.83 236
19073.13 249
19074.44 245
19075.74 241
19077.05 235
19078.36 252
19079.66 261
19080.97 246
19082.28 221
19083.58 237
19084.89 261
19086.20 244
19087.50 250
19088.81 223
19090.12 236
19091.42 235
19092.73 248
19094.04 274
19095.34 232
19096.65 221
19097.96 230
19099.26 246
19100.57 264
19101.88 231
19103.18 253
19104.49 248
19105.80 276
19107.11 256
19108.41 233
19109.72 262
19111.03 249
19112.34 241
19113.64 252
19114.95 229
19116.26 238
19117.57 256
19118.87 246
19120.18 248
19121.49 245
19122.80 279
19124.11 251
19125.41 273
19126.72 226
19128.03 251
19129.34 279
19130.65 254
19131.95 228
19133.26 251
19134.57 258
19135.88 237
19137.19 253
19138.49 237
19139.80 251
19141.11 241
19142.42 269
19143.73 262
19145.04 250
19146.35 240
19147.65 258
19148.96 242
19150.27 249
19151.58 210
19152.89 254
19154.20 270
19155.51 282
19156.82 277
19158.13 239
19159.43 269
19160.74 252
19162.05 251
19163.36 226
19164.67 249
19165.98 255
19167.29 275
19168.60 254
19169.91 238
19171.22 248
19172.53 252
19173.84 248
19175.15 245
19176.46 217
19177.77 234
19179.08 242
19180.39 257
19181.70 254
19183.01 248
19184.32 243
19185.63 264
19186.94 240
19188.25 240
19189.56 263
19190.87 274
19192.18 262
19193.49 253
19194.80 248
19196.11 265
19197.42 256
19198.73 251
19200.04 236
19201.35 237
19202.66 225
19203.97 235
19205.28 258
19206.59 252
19207.90 231
19209.21 216
19210.52 226
19211.83 223
19213.14 239
19214.46 222
19215.77 240
19217.08 236
19218.39 256
19219.70 239
19221.01 227
19222.32 221
19223.63 247
19224.95 241
19226.26 234
19227.57 230
19228.88 229
19230.19 232
19231.50 232
19232.81 231
19234.13 263
19235.44 255
19236.75 248
19238.06 258
19239.37 216
19240.68 241
19242.00 232
19243.31 234
19244.62 245
19245.93 244
19247.24 252
19248.56 239
19249.87 234
19251.18 219
19252.49 249
19253.81 216
19255.12 246
19256.43 220
19257.74 222
19259.06 199
19260.37 212
19261.68 221
19262.99 236
19264.31 242
19265.62 243
19266.93 228
19268.24 228
19269.56 232
19270.87 247
19272.18 242
19273.50 244
19274.81 230
19276.12 223
19277.43 240
19278.75 234
19280.06 254
19281.37 261
19282.69 249
19284.00 226
19285.31 207
19286.63 225
19287.94 241
19289.25 236
19290.57 247
19291.88 243
19293.20 225
19294.51 252
19295.82 249
19297.14 231
19298.45 228
19299.76 230
19301.08 234
19302.39 259
19303.71 245
19305.02 247
19306.33 240
19307.65 196
19308.96 216
19310.28 221
19311.59 226
19312.91 220
19314.22 246
19315.53 247
19316.85 257
19318.16 247
19319.48 246
19320.79 225
19322.11 220
19323.42 215
19324.74 232
19326.05 253
19327.37 197
19328.68 241
19330.00 243
19331.31 234
19332.63 228
19333.94 238
19335.26 235
19336.57 239
19337.89 235
19339.20 228
19340.52 235
19341.83 231
19343.15 260
19344.46 229
19345.78 237
19347.09 233
19348.41 242
19349.73 262
19351.04 234
19352.36 242
19353.67 243
19354.99 242
19356.30 249
19357.62 216
19358.94 232
19360.25 247
19361.57 240
19362.88 243
19364.20 267
19365.52 251
19366.83 239
19368.15 247
19369.46 236
19370.78 230
19372.10 217
19373.41 246
19374.73 215
19376.05 229
19377.36 216
19378.68 248
19380.00 246
19381.31 228
19382.63 246
19383.95 248
19385.26 266
19386.58 248
19387.90 231
19389.21 223
19390.53 229
19391.85 223
19393.17 233
19394.48 268
19395.80 234
19397.12 219
19398.43 237
19399.75 240
19401.07 238
19402.39 240
19403.70 275
19405.02 231
19406.34 226
19407.66 226
19408.97 225
19410.29 212
19411.61 212
19412.93 236
19414.24 233
19415.56 227
19416.88 240
19418.20 232
19419.52 242
19420.83 243
19422.15 247
19423.47 252
19424.79 255
19426.11 240
19427.42 253
19428.74 228
19430.06 233
19431.38 245
19432.70 220
19434.02 225
19435.34 216
19436.65 227
19437.97 214
19439.29 223
19440.61 251
19441.93 232
19443.25 254
19444.57 232
19445.88 210
19447.20 219
19448.52 238
19449.84 258
19451.16 225
19452.48 233
19453.80 227
19455.12 215
19456.44 232
19457.76 239
19459.08 238
19460.40 235
19461.71 215
19463.03 255
19464.35 214
19465.67 227
19466.99 216
19468.31 211
19469.63 203
19470.95 227
19472.27 233
19473.59 229
19474.91 239
19476.23 241
19477.55 230
19478.87 222
19480.19 189
19481.51 224
19482.83 214
19484.15 228
19485.47 236
19486.79 249
19488.11 243
19489.43 234
19490.75 230
19492.07 262
19493.39 229
19494.71 223
19496.04 201
19497.36 214
19498.68 223
19500.00 220
19501.32 236
19502.64 243
19503.96 201
19505.28 221
19506.60 243
19507.92 217
19509.24 212
19510.56 234
19511.89 243
19513.21 271
19514.53 245
19515.85 240
19517.17 236
19518.49 201
19519.81 232
19521.13 222
19522.46 240
19523.78 237
19525.10 256
19526.42 240
19527.74 214
19529.06 214
19530.39 200
19531.71 269
19533.03 237
19534.35 221
19535.67 234
19537.00 235
19538.32 213
19539.64 211
19540.96 225
19542.28 231
19543.61 222
19544.93 225
19546.25 232
19547.57 224
19548.90 229
19550.22 248
19551.54 221
19552.86 238
19554.19 261
19555.51 249
19556.83 220
19558.15 221
19559.48 230
19560.80 223
19562.12 213
19563.44 222
19564.77 204
19566.09 211
19567.41 215
19568.74 236
19570.06 233
19571.38 226
19572.71 211
19574.03 248
19575.35 231
19576.68 232
19578.00 228
19579.32 252
19580.65 237
19581.97 226
19583.29 221
19584.62 245
19585.94 233
19587.26 250
19588.59 221
19589.91 244
19591.24 230
19592.56 253
19593.88 251
19595.21 237
19596.53 226
19597.86 207
19599.18 227
19600.50 220
19601.83 243
19603.15 226
19604.48 257
19605.80 241
19607.12 217
19608.45 229
19609.77 254
19611.10 247
19612.42 214
19613.75 244
19615.07 238
19616.40 257
19617.72 255
19619.05 229
19620.37 254
19621.70 222
19623.02 249
19624.35 252
19625.67 260
19627.00 235
19628.32 232
19629.65 272
19630.97 260
19632.30 229
19633.62 226
19634.95 238
19636.27 244
19637.60 218
19638.92 235
19640.25 247
19641.57 225
19642.90 215
19644.23 265
19645.55 227
19646.88 226
19648.20 239
19649.53 247
19650.85 235
19652.18 226
19653.51 215
19654.83 259
19656.16 258
19657.48 252
19658.81 226
19660.14 238
19661.46 251
19662.79 266
19664.11 278
19665.44 242
19666.77 243
19668.09 262
19669.42 242
19670.75 220
19672.07 226
19673.40 239
19674.73 236
19676.05 229
19677.38 237
19678.71 244
19680.03 242
19681.36 285
19682.69 224
19684.01 239
19685.34 254
19686.67 244
19688.00 239
19689.32 258
19690.65 241
19691.98 235
19693.30 210
19694.63 222
19695.96 229
19697.29 244
19698.61 241
19699.94 242
19701.27 280
19702.60 223
19703.92 230
19705.25 255
19706.58 225
19707.91 223
19709.24 252
19710.56 242
19711.89 239
19713.22 246
19714.55 255
19715.88 225
19717.20 225
19718.53 236
19719.86 247
19721.19 236
19722.52 232
19723.84 229
19725.17 236
19726.50 243
19727.83 243
19729.16 228
19730.49 223
19731.82 209
19733.14 230
19734.47 229
19735.80 216
19737.13 217
19738.46 233
19739.79 229
19741.12 226
19742.45 221
19743.77 231
19745.10 220
19746.43 232
19747.76 248
19749.09 234
19750.42 222
19751.75 224
19753.08 252
19754.41 243
19755.74 218
19757.07 234
19758.40 242
19759.73 228
19761.06 212
19762.39 247
19763.71 260
19765.04 216
19766.37 231
19767.70 208
19769.03 237
19770.36 235
19771.69 226
19773.02 204
19774.35 229
19775.68 231
19777.01 220
19778.34 221
19779.67 228
19781.00 234
19782.33 221
19783.67 241
19785.00 228
19786.33 223
19787.66 234
19788.99 239
19790.32 228
19791.65 251
19792.98 237
19794.31 249
19795.64 200
19796.97 215
19798.30 231
19799.63 232
19800.96 220
19802.29 229
19803.63 222
19804.96 236
19806.29 216
19807.62 236
19808.95 238
19810.28 236
19811.61 245
19812.94 265
19814.28 241
19815.61 228
19816.94 241
19818.27 244
19819.60 222
19820.93 218
19822.26 233
19823.60 229
19824.93 214
19826.26 234
19827.59 253
19828.92 245
19830.26 234
19831.59 223
19832.92 226
19834.25 238
19835.58 235
19836.92 250
19838.25 262
19839.58 195
19840.91 242
19842.24 245
19843.58 256
19844.91 225
19846.24 221
19847.57 262
19848.91 215
19850.24 231
19851.57 260
19852.90 239
19854.24 239
19855.57 214
19856.90 224
19858.24 256
19859.57 284
19860.90 234
19862.23 223
19863.57 239
19864.90 227
19866.23 241
19867.57 259
19868.90 231
19870.23 227
19871.57 231
19872.90 254
19874.23 232
19875.57 225
19876.90 245
19878.23 258
19879.57 265
19880.90 238
19882.24 234
19883.57 222
19884.90 223
19886.24 217
19887.57 237
19888.90 241
19890.24 258
19891.57 255
19892.91 232
19894.24 215
19895.57 216
19896.91 241
19898.24 226
19899.58 226
19900.91 227
19902.25 259
19903.58 256
19904.91 214
19906.25 217
19907.58 253
19908.92 233
19910.25 225
19911.59 225
19912.92 222
19914.26 240
19915.59 212
19916.93 263
19918.26 216
19919.60 253
19920.93 235
19922.27 235
19923.60 210
19924.94 229
19926.27 225
19927.61 222
19928.94 205
19930.28 220
19931.61 236
19932.95 240
19934.28 225
19935.62 222
19936.95 234
19938.29 222
19939.63 210
19940.96 211
19942.30 223
19943.63 214
19944.97 234
19946.30 233
19947.64 202
19948.98 238
19950.31 235
19951.65 241
19952.98 221
19954.32 232
19955.66 218
19956.99 231
19958.33 214
19959.67 243
19961.00 224
19962.34 218
19963.67 261
19965.01 224
19966.35 215
19967.68 216
19969.02 212
19970.36 215
19971.69 223
19973.03 226
19974.37 223
19975.70 218
19977.04 249
19978.38 244
19979.71 214
19981.05 224
19982.39 239
19983.73 231
19985.06 229
19986.40 220
19987.74 231
19989.07 224
19990.41 213
19991.75 220
19993.09 232
19994.42 209
19995.76 222
19997.10 235
19998.44 211
19999.77 244
20001.11 237
20002.45 263
20003.79 237
20005.13 219
20006.46 245
20007.80 224
20009.14 223
20010.48 219
20011.81 228
20013.15 241
20014.49 228
20015.83 227
20017.17 244
20018.51 217
20019.84 247
20021.18 247
20022.52 227
20023.86 218
20025.20 222
20026.54 245
20027.87 232
20029.21 215
20030.55 231
20031.89 271
20033.23 241
20034.57 260
20035.91 223
20037.25 277
20038.59 226
20039.92 232
20041.26 228
20042.60 219
20043.94 204
20045.28 245
20046.62 261
20047.96 244
20049.30 215
20050.64 228
20051.98 234
20053.32 241
20054.66 190
20056.00 243
20057.33 266
20058.67 269
20060.01 242
20061.35 214
20062.69 238
20064.03 220
20065.37 246
20066.71 219
20068.05 250
20069.39 211
20070.73 255
20072.07 253
20073.41 224
20074.75 223
20076.09 250
20077.43 262
20078.77 217
20080.11 231
20081.45 232
20082.79 245
20084.14 254
20085.48 264
20086.82 226
20088.16 224
20089.50 207
20090.84 243
20092.18 239
20093.52 219
20094.86 215
20096.20 267
20097.54 236
20098.88 225
20100.22 245
20101.57 255
20102.91 260
20104.25 229
20105.59 217
20106.93 266
20108.27 268
20109.61 218
20110.95 234
20112.30 239
20113.64 231
20114.98 247
20116.32 264
20117.66 250
20119.00 221
20120.34 236
20121.69 245
20123.03 257
20124.37 226
20125.71 235
20127.05 263
20128.40 231
20129.74 218
20131.08 224
20132.42 259
20133.76 233
20135.11 227
20136.45 214
