# Supplementary material for: MALDI-TOF MS typing enables the classification of brewing yeasts of the genus Saccharomyces to major beer styles
Source: PLoS One. 2017 Aug 9;12(8):e0181694. doi: 10.1371/journal.pone.0181694 (PMC5549903; doi:10.1371/journal.pone.0181694)
Supplement: S13 File — The directory includes 90 raw files and was zipped to “.zip”; the folder has three strains with 30 spectra per strain; S1 Text explains the raw files with an example and Table 1 represents the yeast strains used within the experiment. (ZIP) [file pone.0181694.s016.zip › 37-39/30634-341-OG-Alt-Alt-YPG-18h-E-E_2015-10-16__0_C5_1.dat]

2000.07 7524
2000.49 7632
2000.91 7744
2001.33 7876
2001.75 7816
2002.17 7661
2002.59 7550
2003.02 7292
2003.44 7527
2003.86 7566
2004.28 7513
2004.70 7056
2005.13 6944
2005.55 7185
2005.97 7294
2006.39 7335
2006.81 7150
2007.24 7631
2007.66 7459
2008.08 7536
2008.50 7290
2008.93 7486
2009.35 7623
2009.77 7598
2010.19 7574
2010.61 7336
2011.04 7345
2011.46 7193
2011.88 6934
2012.31 6843
2012.73 6996
2013.15 7120
2013.57 6708
2014.00 6518
2014.42 6884
2014.84 7048
2015.27 6951
2015.69 6633
2016.11 6481
2016.53 6592
2016.96 6571
2017.38 6659
2017.80 6588
2018.23 6869
2018.65 7103
2019.07 7258
2019.50 7379
2019.92 7411
2020.34 7244
2020.77 7472
2021.19 7408
2021.62 7264
2022.04 7439
2022.46 7532
2022.89 7564
2023.31 7286
2023.73 7029
2024.16 7124
2024.58 6966
2025.01 6927
2025.43 6789
2025.86 6893
2026.28 7090
2026.70 6922
2027.13 7046
2027.55 6848
2027.98 6777
2028.40 6715
2028.83 6996
2029.25 6935
2029.67 6932
2030.10 6930
2030.52 6753
2030.95 6691
2031.37 6538
2031.80 6948
2032.22 6968
2032.65 7032
2033.07 7056
2033.50 7064
2033.92 7027
2034.35 7013
2034.77 7173
2035.20 7225
2035.62 7004
2036.05 7006
2036.47 7123
2036.90 7284
2037.32 7203
2037.75 6977
2038.17 7564
2038.60 7446
2039.02 7304
2039.45 7418
2039.88 7546
2040.30 7628
2040.73 7695
2041.15 7992
2041.58 8014
2042.00 7741
2042.43 7675
2042.86 7532
2043.28 7391
2043.71 7478
2044.13 7305
2044.56 7038
2044.99 7196
2045.41 7452
2045.84 7101
2046.26 7030
2046.69 7140
2047.12 7022
2047.54 7072
2047.97 7257
2048.40 7341
2048.82 7084
2049.25 7166
2049.68 7095
2050.10 7071
2050.53 7210
2050.96 7007
2051.38 7159
2051.81 7027
2052.24 6605
2052.66 6835
2053.09 6941
2053.52 6745
2053.95 6925
2054.37 6883
2054.80 6726
2055.23 6758
2055.65 6705
2056.08 6641
2056.51 6466
2056.94 6518
2057.36 6805
2057.79 7005
2058.22 6733
2058.65 6802
2059.07 6901
2059.50 6953
2059.93 7083
2060.36 6992
2060.78 7057
2061.21 7127
2061.64 6998
2062.07 6875
2062.50 6908
2062.92 7123
2063.35 7195
2063.78 7180
2064.21 7238
2064.64 7470
2065.06 7671
2065.49 7687
2065.92 8035
2066.35 8068
2066.78 8393
2067.21 8441
2067.63 8047
2068.06 8013
2068.49 7808
2068.92 7408
2069.35 7386
2069.78 7442
2070.21 7136
2070.63 7042
2071.06 6857
2071.49 6973
2071.92 6712
2072.35 6848
2072.78 7199
2073.21 6991
2073.64 7021
2074.07 7111
2074.50 6959
2074.93 7029
2075.35 7041
2075.78 7026
2076.21 7010
2076.64 7168
2077.07 7255
2077.50 7294
2077.93 7331
2078.36 7366
2078.79 7410
2079.22 7765
2079.65 7927
2080.08 7939
2080.51 8123
2080.94 8201
2081.37 7992
2081.80 8300
2082.23 8200
2082.66 7742
2083.09 7649
2083.52 7605
2083.95 7375
2084.38 7319
2084.81 7209
2085.24 7162
2085.67 7031
2086.10 6777
2086.53 7140
2086.96 7104
2087.39 7000
2087.82 7074
2088.25 6872
2088.68 6729
2089.11 6827
2089.55 6721
2089.98 6954
2090.41 6963
2090.84 6956
2091.27 6710
2091.70 6656
2092.13 6867
2092.56 7030
2092.99 6778
2093.42 6789
2093.86 6763
2094.29 6837
2094.72 6861
2095.15 6991
2095.58 6922
2096.01 6772
2096.44 6672
2096.87 6679
2097.31 6751
2097.74 6612
2098.17 6745
2098.60 6843
2099.03 6641
2099.46 6549
2099.90 6510
2100.33 6544
2100.76 6668
2101.19 6613
2101.62 6477
2102.06 6332
2102.49 6574
2102.92 6634
2103.35 6713
2103.78 6744
2104.22 6619
2104.65 6583
2105.08 6414
2105.51 6271
2105.95 6422
2106.38 6803
2106.81 6887
2107.24 6951
2107.68 6865
2108.11 6944
2108.54 6915
2108.97 6991
2109.41 7115
2109.84 7045
2110.27 7037
2110.71 7112
2111.14 6931
2111.57 6865
2112.01 6587
2112.44 6452
2112.87 6394
2113.30 6285
2113.74 6518
2114.17 6455
2114.60 6322
2115.04 6292
2115.47 6461
2115.90 6549
2116.34 6525
2116.77 6513
2117.21 6409
2117.64 6268
2118.07 6449
2118.51 6536
2118.94 6331
2119.37 6358
2119.81 6553
2120.24 6663
2120.68 6604
2121.11 6596
2121.54 6767
2121.98 6714
2122.41 6734
2122.85 6627
2123.28 6750
2123.71 6640
2124.15 6730
2124.58 6843
2125.02 6664
2125.45 6484
2125.89 6608
2126.32 6597
2126.76 6484
2127.19 6610
2127.63 6392
2128.06 6236
2128.49 6366
2128.93 6474
2129.36 6419
2129.80 6371
2130.23 6554
2130.67 6524
2131.10 6591
2131.54 6742
2131.97 6828
2132.41 6958
2132.84 6859
2133.28 6890
2133.71 6878
2134.15 7097
2134.59 7231
2135.02 7015
2135.46 7144
2135.89 7322
2136.33 7598
2136.76 7354
2137.20 7449
2137.63 7402
2138.07 7535
2138.51 7390
2138.94 7347
2139.38 7528
2139.81 7224
2140.25 6937
2140.69 6999
2141.12 6889
2141.56 6689
2141.99 6742
2142.43 6501
2142.87 6712
2143.30 6676
2143.74 6439
2144.18 6389
2144.61 6319
2145.05 6336
2145.48 6504
2145.92 6360
2146.36 6522
2146.79 6471
2147.23 6547
2147.67 6532
2148.10 6473
2148.54 6642
2148.98 6720
2149.41 7049
2149.85 7181
2150.29 7283
2150.73 7444
2151.16 7547
2151.60 7279
2152.04 7438
2152.47 7823
2152.91 7664
2153.35 7607
2153.79 7629
2154.22 7490
2154.66 7249
2155.10 7439
2155.54 7075
2155.97 7237
2156.41 7102
2156.85 6915
2157.29 6948
2157.72 6812
2158.16 6934
2158.60 6778
2159.04 6793
2159.48 6914
2159.91 6958
2160.35 7029
2160.79 7130
2161.23 6757
2161.67 6906
2162.10 6882
2162.54 7023
2162.98 6843
2163.42 6734
2163.86 6576
2164.30 6646
2164.73 6788
2165.17 6948
2165.61 7021
2166.05 6824
2166.49 7032
2166.93 6953
2167.37 7119
2167.80 7115
2168.24 6801
2168.68 6913
2169.12 6894
2169.56 7262
2170.00 7157
2170.44 7091
2170.88 7031
2171.32 7215
2171.75 7517
2172.19 7615
2172.63 7507
2173.07 7672
2173.51 7590
2173.95 7767
2174.39 7888
2174.83 8244
2175.27 8354
2175.71 8167
2176.15 8192
2176.59 8170
2177.03 8478
2177.47 8420
2177.91 8414
2178.35 7952
2178.79 7983
2179.23 7678
2179.67 7680
2180.11 7564
2180.55 7513
2180.99 7522
2181.43 7205
2181.87 7121
2182.31 7094
2182.75 7300
2183.19 7132
2183.63 6968
2184.07 6972
2184.51 6898
2184.95 6947
2185.39 6973
2185.83 6877
2186.27 6822
2186.71 7004
2187.15 6861
2187.59 6974
2188.03 7001
2188.48 7031
2188.92 7272
2189.36 7343
2189.80 7321
2190.24 7605
2190.68 7866
2191.12 7540
2191.56 7399
2192.00 7222
2192.45 7175
2192.89 7097
2193.33 7081
2193.77 7171
2194.21 7026
2194.65 7016
2195.09 7179
2195.53 7296
2195.98 7207
2196.42 7205
2196.86 7141
2197.30 7283
2197.74 7072
2198.19 6966
2198.63 7208
2199.07 7099
2199.51 7204
2199.95 7065
2200.39 7098
2200.84 7102
2201.28 7185
2201.72 7149
2202.16 6718
2202.61 6984
2203.05 6982
2203.49 6767
2203.93 6886
2204.38 6900
2204.82 6938
2205.26 6766
2205.70 6735
2206.15 6767
2206.59 6945
2207.03 6995
2207.47 7202
2207.92 7138
2208.36 7096
2208.80 7499
2209.25 7271
2209.69 7410
2210.13 7687
2210.57 7722
2211.02 7703
2211.46 7578
2211.90 7669
2212.35 7686
2212.79 7400
2213.23 7410
2213.68 7296
2214.12 7238
2214.56 7227
2215.01 7352
2215.45 7407
2215.89 7445
2216.34 6995
2216.78 6928
2217.23 6836
2217.67 6494
2218.11 6641
2218.56 6735
2219.00 6578
2219.44 6752
2219.89 6822
2220.33 6825
2220.78 6698
2221.22 6783
2221.67 6881
2222.11 7061
2222.55 7162
2223.00 6916
2223.44 7089
2223.89 7235
2224.33 6956
2224.78 6927
2225.22 7116
2225.66 7071
2226.11 6989
2226.55 7234
2227.00 7380
2227.44 7208
2227.89 7417
2228.33 7383
2228.78 7280
2229.22 7290
2229.67 7374
2230.11 7095
2230.56 6922
2231.00 7423
2231.45 7329
2231.89 7287
2232.34 7579
2232.78 7486
2233.23 7461
2233.67 7492
2234.12 7793
2234.57 7545
2235.01 7697
2235.46 7505
2235.90 7349
2236.35 7380
2236.79 7450
2237.24 7277
2237.69 7529
2238.13 7430
2238.58 7376
2239.02 7628
2239.47 7259
2239.91 7145
2240.36 7342
2240.81 7450
2241.25 7074
2241.70 7086
2242.15 7010
2242.59 6589
2243.04 6406
2243.48 6661
2243.93 6569
2244.38 6367
2244.82 6291
2245.27 6171
2245.72 6399
2246.16 6415
2246.61 6391
2247.06 6218
2247.50 6411
2247.95 6566
2248.40 6411
2248.84 6731
2249.29 6590
2249.74 6814
2250.19 6518
2250.63 6560
2251.08 6683
2251.53 6628
2251.97 6560
2252.42 6798
2252.87 6947
2253.32 6918
2253.76 6793
2254.21 6761
2254.66 6720
2255.11 6704
2255.55 6510
2256.00 6525
2256.45 6388
2256.90 6470
2257.34 6430
2257.79 6499
2258.24 6571
2258.69 6624
2259.14 6444
2259.58 6470
2260.03 6380
2260.48 6557
2260.93 6646
2261.38 6648
2261.82 7033
2262.27 6963
2262.72 7225
2263.17 7147
2263.62 7298
2264.07 7130
2264.51 6927
2264.96 7310
2265.41 7179
2265.86 7192
2266.31 7265
2266.76 7177
2267.21 7167
2267.65 7306
2268.10 7311
2268.55 7453
2269.00 7518
2269.45 7175
2269.90 7256
2270.35 7624
2270.80 7617
2271.25 7600
2271.69 7570
2272.14 7659
2272.59 7368
2273.04 7636
2273.49 7770
2273.94 7626
2274.39 7644
2274.84 7241
2275.29 7460
2275.74 7244
2276.19 7090
2276.64 7109
2277.09 7036
2277.54 6662
2277.99 6819
2278.44 6807
2278.89 7057
2279.34 6951
2279.79 6893
2280.24 6870
2280.69 6915
2281.14 6960
2281.59 6787
2282.04 6867
2282.49 7037
2282.94 7188
2283.39 7019
2283.84 7151
2284.29 7075
2284.74 7186
2285.19 7090
2285.64 6926
2286.09 7047
2286.54 7083
2286.99 6953
2287.44 7177
2287.89 7124
2288.35 7500
2288.80 7972
2289.25 8147
2289.70 8459
2290.15 8939
2290.60 9360
2291.05 9699
2291.50 10039
2291.95 10373
2292.40 10252
2292.86 10598
2293.31 10687
2293.76 10368
2294.21 10195
2294.66 9618
2295.11 9565
2295.56 9236
2296.02 8988
2296.47 8625
2296.92 8552
2297.37 8211
2297.82 7968
2298.27 7806
2298.73 7586
2299.18 7530
2299.63 7288
2300.08 7093
2300.53 7228
2300.99 7234
2301.44 6961
2301.89 6651
2302.34 6596
2302.79 6726
2303.25 6841
2303.70 6687
2304.15 6746
2304.60 6542
2305.06 6703
2305.51 6725
2305.96 6721
2306.41 6626
2306.87 6898
2307.32 6948
2307.77 6994
2308.22 6991
2308.68 7411
2309.13 7467
2309.58 7842
2310.04 7808
2310.49 7849
2310.94 8044
2311.40 8249
2311.85 8094
2312.30 8059
2312.75 8000
2313.21 7752
2313.66 7534
2314.11 7724
2314.57 7360
2315.02 6990
2315.47 7140
2315.93 7174
2316.38 7039
2316.84 7037
2317.29 6861
2317.74 6895
2318.20 7090
2318.65 7391
2319.10 7399
2319.56 7103
2320.01 7147
2320.47 7398
2320.92 7469
2321.37 7678
2321.83 7593
2322.28 7438
2322.74 7438
2323.19 7570
2323.65 7333
2324.10 7355
2324.55 7215
2325.01 7247
2325.46 7689
2325.92 7429
2326.37 7440
2326.83 7807
2327.28 7626
2327.74 7442
2328.19 7816
2328.65 7752
2329.10 7815
2329.55 8133
2330.01 7993
2330.46 7885
2330.92 7999
2331.37 7989
2331.83 7933
2332.28 7797
2332.74 8108
2333.20 7904
2333.65 7541
2334.11 7597
2334.56 7270
2335.02 7258
2335.47 7135
2335.93 6855
2336.38 7137
2336.84 7122
2337.29 7047
2337.75 7287
2338.21 7272
2338.66 7295
2339.12 7350
2339.57 7143
2340.03 7278
2340.48 7307
2340.94 7277
2341.40 7329
2341.85 7486
2342.31 7490
2342.76 7372
2343.22 7348
2343.68 7306
2344.13 7264
2344.59 7376
2345.05 7366
2345.50 7204
2345.96 7091
2346.42 7397
2346.87 7376
2347.33 7481
2347.79 7406
2348.24 7268
2348.70 7441
2349.16 7353
2349.61 7541
2350.07 7643
2350.53 7437
2350.98 7269
2351.44 7298
2351.90 7030
2352.35 7232
2352.81 7291
2353.27 7238
2353.73 7346
2354.18 7170
2354.64 7060
2355.10 7082
2355.56 6991
2356.01 7059
2356.47 7206
2356.93 7034
2357.39 7022
2357.84 7135
2358.30 7154
2358.76 7131
2359.22 6996
2359.67 7017
2360.13 7090
2360.59 6966
2361.05 7039
2361.51 7260
2361.96 7015
2362.42 6858
2362.88 7078
2363.34 6893
2363.80 7116
2364.25 7237
2364.71 6987
2365.17 6835
2365.63 7164
2366.09 7122
2366.55 7159
2367.00 7042
2367.46 7048
2367.92 7108
2368.38 7486
2368.84 7524
2369.30 7237
2369.76 7207
2370.22 7178
2370.67 7352
2371.13 6976
2371.59 7171
2372.05 7124
2372.51 6883
2372.97 6961
2373.43 6879
2373.89 6693
2374.35 7044
2374.81 6890
2375.27 6965
2375.72 7107
2376.18 6827
2376.64 7244
2377.10 7318
2377.56 7432
2378.02 7120
2378.48 7071
2378.94 6894
2379.40 7085
2379.86 7067
2380.32 6990
2380.78 6964
2381.24 7096
2381.70 7049
2382.16 7252
2382.62 7069
2383.08 7016
2383.54 7073
2384.00 7156
2384.46 6993
2384.92 7062
2385.38 7148
2385.84 7223
2386.30 6895
2386.76 6928
2387.22 6954
2387.68 7050
2388.14 7017
2388.60 7004
2389.06 6932
2389.53 6858
2389.99 7024
2390.45 7036
2390.91 6911
2391.37 6854
2391.83 6987
2392.29 7106
2392.75 7199
2393.21 7082
2393.67 6967
2394.13 6882
2394.60 6921
2395.06 6800
2395.52 6423
2395.98 6628
2396.44 6426
2396.90 6286
2397.36 6567
2397.83 6592
2398.29 6551
2398.75 6693
2399.21 6672
2399.67 6575
2400.13 6576
2400.60 6642
2401.06 6549
2401.52 6480
2401.98 6273
2402.44 6378
2402.90 6610
2403.37 6529
2403.83 6475
2404.29 6278
2404.75 6426
2405.22 6380
2405.68 6538
2406.14 6701
2406.60 6642
2407.06 6652
2407.53 6462
2407.99 6914
2408.45 6933
2408.91 6838
2409.38 6685
2409.84 6606
2410.30 6448
2410.77 6611
2411.23 6413
2411.69 6428
2412.15 6452
2412.62 6607
2413.08 6566
2413.54 6555
2414.01 6663
2414.47 6642
2414.93 6675
2415.39 6813
2415.86 7037
2416.32 7353
2416.78 7416
2417.25 7858
2417.71 7971
2418.17 8329
2418.64 8679
2419.10 8998
2419.57 8907
2420.03 8881
2420.49 8994
2420.96 9152
2421.42 8917
2421.88 8707
2422.35 8482
2422.81 8279
2423.28 8007
2423.74 7706
2424.20 7916
2424.67 7660
2425.13 7183
2425.60 7113
2426.06 7145
2426.52 6966
2426.99 7027
2427.45 7002
2427.92 6910
2428.38 6917
2428.85 6638
2429.31 6396
2429.78 6560
2430.24 6636
2430.70 6572
2431.17 6673
2431.63 6597
2432.10 6848
2432.56 6735
2433.03 6827
2433.49 6776
2433.96 7057
2434.42 7425
2434.89 7083
2435.35 7080
2435.82 7145
2436.28 7222
2436.75 7224
2437.21 7217
2437.68 7275
2438.15 7208
2438.61 7304
2439.08 7379
2439.54 7437
2440.01 7582
2440.47 7372
2440.94 7466
2441.40 7653
2441.87 7859
2442.34 7829
2442.80 7806
2443.27 7462
2443.73 7396
2444.20 7191
2444.66 7179
2445.13 7016
2445.60 6972
2446.06 6901
2446.53 6686
2447.00 6642
2447.46 6494
2447.93 6242
2448.39 6133
2448.86 6263
2449.33 6086
2449.79 6188
2450.26 6262
2450.73 6203
2451.19 6297
2451.66 6088
2452.13 6284
2452.59 6417
2453.06 6469
2453.53 6659
2453.99 6461
2454.46 6284
2454.93 6434
2455.39 6631
2455.86 6566
2456.33 6463
2456.80 6631
2457.26 6717
2457.73 6671
2458.20 6644
2458.66 6856
2459.13 6874
2459.60 6945
2460.07 6628
2460.53 6696
2461.00 6858
2461.47 6598
2461.94 6590
2462.41 6463
2462.87 6560
2463.34 6777
2463.81 6579
2464.28 6490
2464.74 6604
2465.21 6909
2465.68 6760
2466.15 6643
2466.62 6662
2467.08 7046
2467.55 7178
2468.02 6871
2468.49 6899
2468.96 6846
2469.43 6771
2469.89 6681
2470.36 6531
2470.83 6726
2471.30 6797
2471.77 6502
2472.24 6412
2472.71 6312
2473.17 6394
2473.64 6418
2474.11 6231
2474.58 6384
2475.05 6127
2475.52 6193
2475.99 6226
2476.46 6194
2476.92 6101
2477.39 6189
2477.86 6524
2478.33 6621
2478.80 6719
2479.27 6860
2479.74 6921
2480.21 6930
2480.68 7073
2481.15 7177
2481.62 7316
2482.09 7169
2482.56 7122
2483.03 7195
2483.50 6844
2483.97 6817
2484.44 6809
2484.91 6712
2485.38 6729
2485.85 6533
2486.32 6591
2486.79 6838
2487.26 6728
2487.73 6707
2488.20 6562
2488.67 6606
2489.14 6696
2489.61 6359
2490.08 6405
2490.55 6484
2491.02 6632
2491.49 6721
2491.96 6638
2492.43 6627
2492.90 7079
2493.37 6985
2493.84 7238
2494.31 7215
2494.78 7477
2495.25 7666
2495.72 7839
2496.19 7780
2496.67 7730
2497.14 7730
2497.61 7445
2498.08 7455
2498.55 6946
2499.02 6717
2499.49 6693
2499.96 6750
2500.43 6402
2500.91 6257
2501.38 6324
2501.85 6100
2502.32 6080
2502.79 6274
2503.26 6099
2503.73 6133
2504.21 6228
2504.68 6338
2505.15 6175
2505.62 6271
2506.09 6416
2506.56 6300
2507.04 6532
2507.51 6627
2507.98 6816
2508.45 7141
2508.92 7230
2509.40 7283
2509.87 7342
2510.34 7405
2510.81 7562
2511.29 7577
2511.76 7645
2512.23 7295
2512.70 7447
2513.18 7559
2513.65 7517
2514.12 7504
2514.59 7147
2515.07 7323
2515.54 7437
2516.01 6949
2516.48 6807
2516.96 7096
2517.43 7184
2517.90 6868
2518.38 6747
2518.85 6668
2519.32 6778
2519.79 6714
2520.27 6811
2520.74 6673
2521.21 6546
2521.69 6682
2522.16 6563
2522.63 6735
2523.11 6515
2523.58 6324
2524.05 6298
2524.53 6373
2525.00 6263
2525.48 6497
2525.95 6343
2526.42 6373
2526.90 6304
2527.37 6299
2527.84 6331
2528.32 6350
2528.79 6121
2529.27 6244
2529.74 6241
2530.21 6408
2530.69 6478
2531.16 6488
2531.64 6452
2532.11 6513
2532.59 6520
2533.06 6661
2533.53 6915
2534.01 6800
2534.48 6588
2534.96 6625
2535.43 6649
2535.91 6553
2536.38 6659
2536.86 6699
2537.33 6708
2537.81 6762
2538.28 6619
2538.76 6596
2539.23 6788
2539.71 6899
2540.18 7073
2540.66 7211
2541.13 7222
2541.61 7078
2542.08 7251
2542.56 7198
2543.03 7194
2543.51 7311
2543.98 7165
2544.46 6956
2544.93 6917
2545.41 6995
2545.88 7122
2546.36 7427
2546.84 7410
2547.31 7450
2547.79 7599
2548.26 8028
2548.74 8122
2549.21 8151
2549.69 8266
2550.17 7990
2550.64 8210
2551.12 7972
2551.59 7969
2552.07 7997
2552.55 7586
2553.02 7611
2553.50 7858
2553.97 7790
2554.45 7765
2554.93 7903
2555.40 7864
2555.88 7696
2556.36 7727
2556.83 7613
2557.31 7407
2557.79 7414
2558.26 7409
2558.74 7055
2559.22 6997
2559.69 6974
2560.17 6791
2560.65 6892
2561.12 6623
2561.60 6557
2562.08 6306
2562.56 6331
2563.03 6392
2563.51 6396
2563.99 6354
2564.46 6184
2564.94 6402
2565.42 6373
2565.90 6203
2566.37 6101
2566.85 6083
2567.33 6014
2567.81 6018
2568.28 6168
2568.76 6202
2569.24 6473
2569.72 6295
2570.20 6276
2570.67 6421
2571.15 6404
2571.63 6593
2572.11 6369
2572.59 6458
2573.06 6348
2573.54 6408
2574.02 6609
2574.50 6256
2574.98 6340
2575.45 6285
2575.93 6512
2576.41 6523
2576.89 6352
2577.37 6290
2577.85 6276
2578.33 6407
2578.80 6550
2579.28 6331
2579.76 6359
2580.24 6256
2580.72 6418
2581.20 6440
2581.68 6473
2582.16 6474
2582.63 6447
2583.11 6428
2583.59 6417
2584.07 6159
2584.55 6517
2585.03 6391
2585.51 6387
2585.99 6245
2586.47 6209
2586.95 6183
2587.43 6348
2587.91 6152
2588.39 6236
2588.87 6331
2589.35 6428
2589.82 6376
2590.30 6322
2590.78 6544
2591.26 6396
2591.74 6220
2592.22 6208
2592.70 6453
2593.18 6510
2593.66 6643
2594.14 6620
2594.62 6497
2595.10 6539
2595.58 6575
2596.06 6549
2596.54 6839
2597.02 6506
2597.51 6488
2597.99 6594
2598.47 6427
2598.95 6319
2599.43 6156
2599.91 6156
2600.39 6408
2600.87 6407
2601.35 6394
2601.83 6058
2602.31 6338
2602.79 6208
2603.27 5996
2603.75 6068
2604.23 6376
2604.72 6197
2605.20 6153
2605.68 6250
2606.16 6299
2606.64 6293
2607.12 6368
2607.60 6462
2608.08 6449
2608.57 6493
2609.05 6548
2609.53 6817
2610.01 6813
2610.49 6769
2610.97 6641
2611.45 6842
2611.94 6823
2612.42 6761
2612.90 6631
2613.38 6598
2613.86 6539
2614.35 6555
2614.83 6434
2615.31 6483
2615.79 6493
2616.27 6378
2616.76 6269
2617.24 6433
2617.72 6615
2618.20 6562
2618.68 6460
2619.17 6527
2619.65 6600
2620.13 6571
2620.61 6619
2621.10 6620
2621.58 6548
2622.06 6506
2622.54 6514
2623.03 6436
2623.51 6237
2623.99 6416
2624.48 6610
2624.96 6488
2625.44 6265
2625.92 6327
2626.41 6360
2626.89 6218
2627.37 6275
2627.86 6153
2628.34 6185
2628.82 6101
2629.31 6244
2629.79 6524
2630.27 6405
2630.76 6477
2631.24 6559
2631.72 6516
2632.21 6558
2632.69 6572
2633.17 6701
2633.66 6611
2634.14 6584
2634.63 6444
2635.11 6279
2635.59 6118
2636.08 6138
2636.56 6264
2637.05 6138
2637.53 6226
2638.01 6160
2638.50 6175
2638.98 6144
2639.47 6434
2639.95 6264
2640.43 6422
2640.92 6452
2641.40 6644
2641.89 6632
2642.37 6528
2642.86 6658
2643.34 7031
2643.83 6806
2644.31 6621
2644.80 6514
2645.28 6314
2645.77 6371
2646.25 6322
2646.74 6259
2647.22 6152
2647.70 6446
2648.19 6447
2648.68 6219
2649.16 6304
2649.65 6182
2650.13 6180
2650.62 6242
2651.10 6309
2651.59 6306
2652.07 6360
2652.56 6205
2653.04 6037
2653.53 6219
2654.01 6442
2654.50 6123
2654.99 6140
2655.47 6404
2655.96 6424
2656.44 6260
2656.93 6528
2657.41 6559
2657.90 6558
2658.39 6322
2658.87 6276
2659.36 6469
2659.84 6486
2660.33 6653
2660.82 6373
2661.30 6397
2661.79 6313
2662.28 6320
2662.76 6349
2663.25 6503
2663.73 6545
2664.22 6389
2664.71 6194
2665.19 6330
2665.68 6355
2666.17 6274
2666.65 6048
2667.14 6005
2667.63 5963
2668.11 6091
2668.60 6048
2669.09 6086
2669.58 6214
2670.06 6311
2670.55 6168
2671.04 6065
2671.52 6031
2672.01 6423
2672.50 6623
2672.99 6656
2673.47 7032
2673.96 7195
2674.45 7378
2674.94 7367
2675.42 7910
2675.91 7770
2676.40 7941
2676.89 7864
2677.37 8073
2677.86 7786
2678.35 7543
2678.84 7533
2679.32 7099
2679.81 7217
2680.30 6970
2680.79 6835
2681.28 6886
2681.76 6960
2682.25 6690
2682.74 6594
2683.23 6733
2683.72 7000
2684.21 6845
2684.69 6821
2685.18 7067
2685.67 6915
2686.16 6606
2686.65 6565
2687.14 6625
2687.63 6590
2688.11 6281
2688.60 6402
2689.09 6293
2689.58 6128
2690.07 6284
2690.56 6105
2691.05 6059
2691.54 6048
2692.02 5954
2692.51 6102
2693.00 6298
2693.49 6103
2693.98 6445
2694.47 6515
2694.96 6230
2695.45 6419
2695.94 6288
2696.43 6415
2696.92 6387
2697.41 6511
2697.90 6492
2698.39 6301
2698.88 6541
2699.37 6661
2699.86 6661
2700.35 6710
2700.84 6782
2701.32 6832
2701.81 6999
2702.30 7019
2702.79 7155
2703.28 6790
2703.77 6780
2704.27 6861
2704.76 6950
2705.25 6743
2705.74 6783
2706.23 6712
2706.72 6476
2707.21 6396
2707.70 6375
2708.19 6416
2708.68 6336
2709.17 6258
2709.66 6104
2710.15 6019
2710.64 6019
2711.13 5943
2711.62 5931
2712.11 6104
2712.60 6043
2713.10 6191
2713.59 6097
2714.08 6111
2714.57 6082
2715.06 6107
2715.55 6056
2716.04 5821
2716.53 5832
2717.02 5903
2717.52 5855
2718.01 6044
2718.50 5838
2718.99 5604
2719.48 5925
2719.97 6109
2720.46 5990
2720.96 6110
2721.45 6159
2721.94 6268
2722.43 6480
2722.92 6428
2723.42 6723
2723.91 6711
2724.40 6613
2724.89 6422
2725.38 6429
2725.88 6241
2726.37 6224
2726.86 6334
2727.35 6130
2727.84 6037
2728.34 6090
2728.83 6039
2729.32 6241
2729.81 6058
2730.31 6078
2730.80 6090
2731.29 6118
2731.78 6168
2732.28 5989
2732.77 6139
2733.26 6184
2733.76 6118
2734.25 6087
2734.74 6346
2735.23 6222
2735.73 6325
2736.22 6413
2736.71 6821
2737.21 6723
2737.70 6470
2738.19 6674
2738.69 6557
2739.18 6364
2739.67 6635
2740.17 6581
2740.66 6395
2741.15 6388
2741.65 6553
2742.14 6217
2742.63 6011
2743.13 6134
2743.62 6027
2744.11 5956
2744.61 5754
2745.10 5686
2745.60 5694
2746.09 5844
2746.58 5798
2747.08 5881
2747.57 6150
2748.07 5921
2748.56 5914
2749.05 6078
2749.55 5954
2750.04 5791
2750.54 5801
2751.03 6058
2751.53 5839
2752.02 6013
2752.52 5918
2753.01 5949
2753.50 6125
2754.00 6004
2754.49 6044
2754.99 5952
2755.48 5887
2755.98 5961
2756.47 6000
2756.97 5886
2757.46 5907
2757.96 5939
2758.45 6057
2758.95 6059
2759.44 5906
2759.94 5923
2760.43 6144
2760.93 6011
2761.42 5897
2761.92 5741
2762.42 5906
2762.91 6046
2763.41 5992
2763.90 5967
2764.40 5768
2764.89 5733
2765.39 5737
2765.88 5903
2766.38 5814
2766.88 5699
2767.37 5830
2767.87 5885
2768.36 5878
2768.86 5777
2769.36 6049
2769.85 6236
2770.35 6267
2770.84 6093
2771.34 6049
2771.84 6168
2772.33 6337
2772.83 6530
2773.33 6724
2773.82 6879
2774.32 6771
2774.81 6894
2775.31 6903
2775.81 6964
2776.30 7180
2776.80 6968
2777.30 7214
2777.79 7146
2778.29 7020
2778.79 6801
2779.29 6907
2779.78 6719
2780.28 6672
2780.78 6615
2781.27 6505
2781.77 6414
2782.27 6453
2782.76 6343
2783.26 6233
2783.76 6233
2784.26 6304
2784.75 6234
2785.25 6233
2785.75 6244
2786.25 6309
2786.74 6098
2787.24 6021
2787.74 5964
2788.24 6051
2788.73 5852
2789.23 5901
2789.73 5817
2790.23 5811
2790.73 5890
2791.22 5620
2791.72 5655
2792.22 5734
2792.72 5725
2793.22 5819
2793.71 5825
2794.21 6089
2794.71 6225
2795.21 6279
2795.71 6352
2796.21 6683
2796.71 6846
2797.20 6906
2797.70 7117
2798.20 7203
2798.70 7221
2799.20 7308
2799.70 7165
2800.20 7189
2800.69 7184
2801.19 7355
2801.69 7048
2802.19 6869
2802.69 6707
2803.19 6613
2803.69 6613
2804.19 6700
2804.69 6788
2805.19 6754
2805.69 6847
2806.18 7144
2806.68 7371
2807.18 7656
2807.68 7926
2808.18 8221
2808.68 8311
2809.18 8487
2809.68 8669
2810.18 8554
2810.68 8407
2811.18 8314
2811.68 8107
2812.18 7656
2812.68 7244
2813.18 7179
2813.68 7111
2814.18 6822
2814.68 6731
2815.18 6706
2815.68 6396
2816.18 6270
2816.68 6307
2817.18 6338
2817.68 6351
2818.18 6561
2818.68 6792
2819.18 6490
2819.68 6603
2820.18 6585
2820.68 6470
2821.18 6609
2821.69 6967
2822.19 6922
2822.69 6670
2823.19 6621
2823.69 6670
2824.19 6626
2824.69 6463
2825.19 6458
2825.69 6279
2826.19 6217
2826.69 6385
2827.20 6024
2827.70 6003
2828.20 5917
2828.70 6209
2829.20 6274
2829.70 6159
2830.20 6202
2830.71 6177
2831.21 6148
2831.71 6069
2832.21 6177
2832.71 6111
2833.21 6109
2833.72 6141
2834.22 6199
2834.72 6121
2835.22 6127
2835.72 6300
2836.23 6418
2836.73 6234
2837.23 6279
2837.73 6388
2838.23 6427
2838.74 6449
2839.24 6470
2839.74 6345
2840.24 6381
2840.74 6373
2841.25 6259
2841.75 6415
2842.25 6446
2842.75 6230
2843.26 6188
2843.76 6181
2844.26 6261
2844.77 6332
2845.27 6547
2845.77 6614
2846.27 6460
2846.78 6576
2847.28 6850
2847.78 6773
2848.29 6727
2848.79 7072
2849.29 7397
2849.80 7083
2850.30 7013
2850.80 6985
2851.31 6679
2851.81 6432
2852.31 6525
2852.82 6492
2853.32 6325
2853.82 5939
2854.33 5842
2854.83 6015
2855.33 5981
2855.84 5851
2856.34 5759
2856.84 5815
2857.35 5882
2857.85 5985
2858.36 5974
2858.86 6101
2859.36 6145
2859.87 6403
2860.37 6382
2860.88 6296
2861.38 6456
2861.89 6505
2862.39 6137
2862.89 6216
2863.40 6249
2863.90 5941
2864.41 6162
2864.91 6151
2865.42 5919
2865.92 5904
2866.43 5925
2866.93 5983
2867.44 5849
2867.94 5728
2868.44 5793
2868.95 5771
2869.45 6041
2869.96 6110
2870.46 6230
2870.97 6185
2871.47 6265
2871.98 6421
2872.49 6297
2872.99 6204
2873.50 6331
2874.00 6394
2874.51 6317
2875.01 6360
2875.52 6399
2876.02 6386
2876.53 6478
2877.03 6430
2877.54 6243
2878.05 6196
2878.55 6122
2879.06 6308
2879.56 6083
2880.07 6244
2880.57 6426
2881.08 6385
2881.59 6486
2882.09 6484
2882.60 6502
2883.10 6413
2883.61 6597
2884.12 6832
2884.62 6935
2885.13 6906
2885.64 7012
2886.14 7344
2886.65 7179
2887.16 7534
2887.66 7578
2888.17 7939
2888.67 7794
2889.18 7928
2889.69 8257
2890.20 8167
2890.70 7950
2891.21 7552
2891.72 7349
2892.22 7236
2892.73 7219
2893.24 7084
2893.74 7031
2894.25 7127
2894.76 7038
2895.27 6992
2895.77 7218
2896.28 7672
2896.79 7766
2897.29 7869
2897.80 7841
2898.31 7880
2898.82 7769
2899.32 7660
2899.83 7391
2900.34 7455
2900.85 7529
2901.35 7486
2901.86 7533
2902.37 7874
2902.88 7749
2903.39 7901
2903.89 7773
2904.40 7912
2904.91 7754
2905.42 7467
2905.93 7354
2906.43 7296
2906.94 7312
2907.45 7004
2907.96 7053
2908.47 7030
2908.98 6782
2909.48 6655
2909.99 6370
2910.50 6537
2911.01 6220
2911.52 6385
2912.03 6175
2912.54 6097
2913.05 6187
2913.55 6192
2914.06 6332
2914.57 6240
2915.08 6135
2915.59 6238
2916.10 6339
2916.61 6487
2917.12 6330
2917.63 6137
2918.14 6242
2918.64 6084
2919.15 6024
2919.66 6021
2920.17 5833
2920.68 5964
2921.19 6249
2921.70 6243
2922.21 6208
2922.72 6274
2923.23 6602
2923.74 6476
2924.25 6718
2924.76 6757
2925.27 6960
2925.78 7306
2926.29 7220
2926.80 7552
2927.31 7827
2927.82 7778
2928.33 7244
2928.84 6944
2929.35 6657
2929.86 6674
2930.37 6408
2930.88 6325
2931.39 6093
2931.90 6055
2932.41 6089
2932.92 6148
2933.43 6220
2933.94 6146
2934.45 5939
2934.96 6269
2935.47 6420
2935.99 6629
2936.50 6729
2937.01 6572
2937.52 6684
2938.03 6590
2938.54 6377
2939.05 6523
2939.56 6294
2940.07 6339
2940.58 6239
2941.10 6364
2941.61 6274
2942.12 6361
2942.63 6459
2943.14 6286
2943.65 6384
2944.16 6523
2944.67 6658
2945.19 6783
2945.70 7043
2946.21 7334
2946.72 7561
2947.23 7391
2947.74 7596
2948.26 7794
2948.77 7783
2949.28 7520
2949.79 7331
2950.30 7041
2950.82 6801
2951.33 6802
2951.84 6662
2952.35 6447
2952.87 6284
2953.38 6302
2953.89 6185
2954.40 6228
2954.91 6176
2955.43 6038
2955.94 6016
2956.45 6061
2956.96 6060
2957.48 6005
2957.99 5873
2958.50 5885
2959.02 6147
2959.53 6114
2960.04 6238
2960.55 6145
2961.07 6156
2961.58 6378
2962.09 6498
2962.61 6805
2963.12 7166
2963.63 7074
2964.15 7029
2964.66 7098
2965.17 7134
2965.69 6981
2966.20 6754
2966.71 6716
2967.23 6405
2967.74 6369
2968.25 6296
2968.77 6275
2969.28 5996
2969.79 5971
2970.31 6164
2970.82 6011
2971.34 6097
2971.85 6045
2972.36 6332
2972.88 6340
2973.39 6208
2973.90 6256
2974.42 6337
2974.93 6360
2975.45 6076
2975.96 5999
2976.48 6145
2976.99 6070
2977.50 5999
2978.02 6085
2978.53 6252
2979.05 6228
2979.56 6120
2980.08 6071
2980.59 6056
2981.11 6052
2981.62 6112
2982.14 6417
2982.65 6524
2983.17 6439
2983.68 6366
2984.20 6529
2984.71 6633
2985.23 6887
2985.74 6880
2986.26 7023
2986.77 7173
2987.29 7245
2987.80 7032
2988.32 6877
2988.83 7084
2989.35 7229
2989.86 7293
2990.38 7249
2990.89 7433
2991.41 7439
2991.92 7223
2992.44 7223
2992.96 7170
2993.47 7326
2993.99 7565
2994.50 7392
2995.02 7416
2995.54 7688
2996.05 7919
2996.57 8041
2997.08 8296
2997.60 8673
2998.12 8611
2998.63 9043
2999.15 9249
2999.66 9154
3000.18 8948
3000.70 9118
3001.21 9051
3001.73 8488
3002.25 8712
3002.76 8954
3003.28 9467
3003.80 10324
3004.31 11377
3004.83 12130
3005.35 13099
3005.86 13653
3006.38 14230
3006.90 14718
3007.41 14622
3007.93 14020
3008.45 13279
3008.96 11728
3009.48 10790
3010.00 9699
3010.52 8785
3011.03 8257
3011.55 7835
3012.07 7477
3012.59 7222
3013.10 7190
3013.62 7013
3014.14 6978
3014.66 7065
3015.17 7262
3015.69 7261
3016.21 7523
3016.73 7638
3017.24 7548
3017.76 7342
3018.28 7555
3018.80 7730
3019.32 7679
3019.83 7699
3020.35 7640
3020.87 7784
3021.39 7393
3021.91 7619
3022.42 7433
3022.94 7631
3023.46 7816
3023.98 7579
3024.50 7607
3025.02 7741
3025.54 7639
3026.05 7726
3026.57 7707
3027.09 7594
3027.61 7451
3028.13 7253
3028.65 7074
3029.17 6949
3029.68 7060
3030.20 6637
3030.72 6681
3031.24 6634
3031.76 6756
3032.28 6560
3032.80 6493
3033.32 6604
3033.84 6885
3034.36 6735
3034.88 6611
3035.40 6777
3035.91 6763
3036.43 6821
3036.95 6696
3037.47 6688
3037.99 6473
3038.51 6465
3039.03 6575
3039.55 6406
3040.07 6333
3040.59 6203
3041.11 6111
3041.63 6175
3042.15 6318
3042.67 6221
3043.19 6022
3043.71 6150
3044.23 6315
3044.75 6541
3045.27 6320
3045.79 6363
3046.31 6515
3046.83 6459
3047.35 6226
3047.87 6219
3048.39 6140
3048.91 6150
3049.43 6446
3049.96 6396
3050.48 6112
3051.00 6253
3051.52 6188
3052.04 6281
3052.56 6122
3053.08 6098
3053.60 5867
3054.12 5809
3054.64 6055
3055.16 6041
3055.68 6064
3056.21 6073
3056.73 6259
3057.25 6179
3057.77 6028
3058.29 6258
3058.81 6234
3059.33 6284
3059.86 5930
3060.38 5887
3060.90 6002
3061.42 6003
3061.94 6070
3062.46 6001
3062.98 6151
3063.51 6189
3064.03 6308
3064.55 6290
3065.07 6510
3065.59 6610
3066.12 6469
3066.64 6637
3067.16 6630
3067.68 6598
3068.20 6580
3068.73 6592
3069.25 6741
3069.77 6764
3070.29 6532
3070.82 6343
3071.34 6565
3071.86 6349
3072.38 6489
3072.91 6445
3073.43 6542
3073.95 6692
3074.47 6590
3075.00 6422
3075.52 6700
3076.04 6787
3076.56 6952
3077.09 6832
3077.61 6854
3078.13 6885
3078.66 6986
3079.18 7218
3079.70 7370
3080.23 7301
3080.75 7453
3081.27 7478
3081.80 7776
3082.32 7926
3082.84 7922
3083.37 8189
3083.89 8236
3084.41 8389
3084.94 8497
3085.46 8449
3085.98 8247
3086.51 8161
3087.03 7919
3087.56 7830
3088.08 7855
3088.60 7741
3089.13 7626
3089.65 7509
3090.18 7672
3090.70 7396
3091.22 7248
3091.75 7206
3092.27 7003
3092.80 7203
3093.32 7287
3093.84 7018
3094.37 7172
3094.89 7201
3095.42 7611
3095.94 7746
3096.47 7936
3096.99 8178
3097.52 8305
3098.04 8083
3098.57 8131
3099.09 8302
3099.62 8965
3100.14 9431
3100.67 9850
3101.19 10687
3101.72 12424
3102.24 13703
3102.77 15691
3103.29 18035
3103.82 19997
3104.34 21769
3104.87 22025
3105.39 21917
3105.92 20565
3106.44 18542
3106.97 16662
3107.49 14759
3108.02 12465
3108.54 10777
3109.07 9964
3109.60 9202
3110.12 8375
3110.65 8241
3111.17 8159
3111.70 8100
3112.22 8086
3112.75 7977
3113.28 7960
3113.80 7763
3114.33 7758
3114.85 7654
3115.38 7714
3115.91 7531
3116.43 7490
3116.96 7062
3117.49 6853
3118.01 6862
3118.54 6642
3119.07 6548
3119.59 6652
3120.12 6515
3120.64 6741
3121.17 6989
3121.70 7146
3122.23 7358
3122.75 7645
3123.28 7747
3123.81 7704
3124.33 7724
3124.86 7785
3125.39 7367
3125.91 7096
3126.44 7066
3126.97 6914
3127.49 6655
3128.02 6765
3128.55 6788
3129.08 6625
3129.60 6587
3130.13 6617
3130.66 6595
3131.19 6629
3131.71 6463
3132.24 6385
3132.77 6198
3133.30 6166
3133.82 6083
3134.35 6216
3134.88 6055
3135.41 6190
3135.94 6139
3136.46 6100
3136.99 6066
3137.52 6050
3138.05 6141
3138.58 6144
3139.10 6234
3139.63 6198
3140.16 6199
3140.69 6428
3141.22 6154
3141.75 6231
3142.27 6245
3142.80 6274
3143.33 6362
3143.86 6128
3144.39 6227
3144.92 6175
3145.45 6187
3145.97 6523
3146.50 6635
3147.03 6974
3147.56 7155
3148.09 7288
3148.62 7352
3149.15 7452
3149.68 7756
3150.21 7790
3150.74 7574
3151.26 7558
3151.79 7449
3152.32 7270
3152.85 7031
3153.38 6717
3153.91 6594
3154.44 6730
3154.97 6348
3155.50 6361
3156.03 6469
3156.56 6524
3157.09 6559
3157.62 6374
3158.15 6194
3158.68 6335
3159.21 6416
3159.74 6544
3160.27 6725
3160.80 6529
3161.33 6594
3161.86 6427
3162.39 6366
3162.92 6413
3163.45 6251
3163.98 6144
3164.51 6206
3165.04 6058
3165.57 6222
3166.10 6033
3166.63 6011
3167.16 6099
3167.69 6065
3168.22 5947
3168.75 6085
3169.28 5940
3169.81 5896
3170.35 6074
3170.88 5899
3171.41 5951
3171.94 5933
3172.47 6055
3173.00 5926
3173.53 6001
3174.06 6077
3174.59 6237
3175.12 6457
3175.66 6565
3176.19 6614
3176.72 6867
3177.25 6997
3177.78 6903
3178.31 7072
3178.84 6937
3179.38 6742
3179.91 6703
3180.44 6541
3180.97 6419
3181.50 6307
3182.03 6079
3182.57 6193
3183.10 6163
3183.63 6176
3184.16 6056
3184.69 6056
3185.23 5964
3185.76 5912
3186.29 6219
3186.82 6239
3187.35 6237
3187.89 6164
3188.42 6190
3188.95 6143
3189.48 6139
3190.02 6049
3190.55 5990
3191.08 5989
3191.61 6032
3192.15 6222
3192.68 6099
3193.21 6078
3193.74 5869
3194.28 5820
3194.81 5925
3195.34 6021
3195.88 6009
3196.41 5930
3196.94 5974
3197.48 6157
3198.01 6053
3198.54 6040
3199.07 6100
3199.61 6203
3200.14 6325
3200.67 6207
3201.21 6556
3201.74 6695
3202.27 6585
3202.81 6622
3203.34 6611
3203.88 6612
3204.41 6499
3204.94 6590
3205.48 6661
3206.01 6635
3206.54 6419
3207.08 6579
3207.61 6399
3208.15 6535
3208.68 6503
3209.21 6519
3209.75 6598
3210.28 6804
3210.82 7084
3211.35 6905
3211.88 7102
3212.42 7242
3212.95 7408
3213.49 7298
3214.02 7321
3214.56 7110
3215.09 7252
3215.63 6889
3216.16 6686
3216.70 6514
3217.23 6549
3217.76 6580
3218.30 6431
3218.83 6676
3219.37 6774
3219.90 6602
3220.44 6708
3220.97 6600
3221.51 6459
3222.04 6725
3222.58 6977
3223.11 6846
3223.65 6957
3224.19 6990
3224.72 7053
3225.26 7102
3225.79 7318
3226.33 7022
3226.86 7131
3227.40 7098
3227.93 7067
3228.47 7140
3229.00 6791
3229.54 6630
3230.08 6528
3230.61 6523
3231.15 6564
3231.68 6560
3232.22 6539
3232.76 6492
3233.29 6385
3233.83 6531
3234.36 6389
3234.90 6634
3235.44 6448
3235.97 6581
3236.51 6808
3237.05 6916
3237.58 6980
3238.12 7138
3238.66 7588
3239.19 7388
3239.73 7519
3240.26 7697
3240.80 7675
3241.34 7717
3241.88 7432
3242.41 7363
3242.95 7381
3243.49 7271
3244.02 7036
3244.56 7098
3245.10 7275
3245.63 7149
3246.17 7223
3246.71 7114
3247.25 7143
3247.78 7375
3248.32 7205
3248.86 7135
3249.39 7455
3249.93 7267
3250.47 7468
3251.01 7565
3251.54 7612
3252.08 7375
3252.62 7467
3253.16 7674
3253.70 7876
3254.23 7641
3254.77 7976
3255.31 8144
3255.85 7816
3256.38 8222
3256.92 8591
3257.46 8569
3258.00 8694
3258.54 8787
3259.08 9301
3259.61 9382
3260.15 9559
3260.69 9996
3261.23 10443
3261.77 11077
3262.31 11140
3262.84 11697
3263.38 12849
3263.92 13379
3264.46 13727
3265.00 13880
3265.54 14124
3266.08 15030
3266.61 15805
3267.15 16427
3267.69 16600
3268.23 16650
3268.77 16921
3269.31 16418
3269.85 15613
3270.39 14051
3270.93 13103
3271.47 11886
3272.01 10655
3272.54 9926
3273.08 9337
3273.62 9007
3274.16 8455
3274.70 8256
3275.24 8408
3275.78 8208
3276.32 8215
3276.86 8376
3277.40 8610
3277.94 8515
3278.48 8650
3279.02 8664
3279.56 8499
3280.10 8659
3280.64 8684
3281.18 8686
3281.72 8755
3282.26 8928
3282.80 8833
3283.34 8852
3283.88 8881
3284.42 8914
3284.96 8730
3285.50 8843
3286.04 8908
3286.58 8955
3287.12 9172
3287.66 8990
3288.20 9131
3288.74 9214
3289.28 9068
3289.83 8840
3290.37 9102
3290.91 9257
3291.45 9299
3291.99 9400
3292.53 9923
3293.07 9797
3293.61 10270
3294.15 11321
3294.69 11964
3295.24 12413
3295.78 13003
3296.32 13856
3296.86 13891
3297.40 14430
3297.94 14476
3298.48 13989
3299.02 13404
3299.57 12543
3300.11 11999
3300.65 11236
3301.19 10258
3301.73 10096
3302.27 9835
3302.82 9281
3303.36 9026
3303.90 9093
3304.44 8889
3304.98 8895
3305.53 8728
3306.07 8656
3306.61 8847
3307.15 8767
3307.69 8777
3308.24 8337
3308.78 8380
3309.32 8464
3309.86 8619
3310.41 8550
3310.95 8300
3311.49 8361
3312.03 8180
3312.58 8217
3313.12 8292
3313.66 8646
3314.20 8591
3314.75 8819
3315.29 8927
3315.83 9468
3316.38 10021
3316.92 10322
3317.46 10550
3318.00 10694
3318.55 11177
3319.09 11582
3319.63 11874
3320.18 12278
3320.72 12539
3321.26 12872
3321.81 13160
3322.35 12837
3322.89 12805
3323.44 12887
3323.98 12601
3324.52 12528
3325.07 12497
3325.61 12179
3326.16 11938
3326.70 11463
3327.24 11130
3327.79 10816
3328.33 10784
3328.88 10388
3329.42 10430
3329.96 10671
3330.51 10880
3331.05 11676
3331.60 12598
3332.14 14455
3332.68 17168
3333.23 20937
3333.77 26268
3334.32 32225
3334.86 37699
3335.41 42793
3335.95 45999
3336.49 47868
3337.04 49260
3337.58 50056
3338.13 49873
3338.67 49347
3339.22 48033
3339.76 46535
3340.31 43230
3340.85 39083
3341.40 33835
3341.94 28734
3342.49 23525
3343.03 19716
3343.58 16451
3344.12 14457
3344.67 13237
3345.21 12400
3345.76 11170
3346.30 10367
3346.85 10215
3347.40 10283
3347.94 9960
3348.49 9706
3349.03 9687
3349.58 9285
3350.12 8986
3350.67 8992
3351.21 8893
3351.76 9151
3352.31 8832
3352.85 8642
3353.40 8401
3353.94 8529
3354.49 8547
3355.04 8318
3355.58 8548
3356.13 8612
3356.68 8657
3357.22 8772
3357.77 8612
3358.31 8422
3358.86 8431
3359.41 8665
3359.95 8479
3360.50 8404
3361.05 8416
3361.59 8292
3362.14 8424
3362.69 8273
3363.23 8315
3363.78 8584
3364.33 8426
3364.87 8543
3365.42 8743
3365.97 8468
3366.51 8420
3367.06 8372
3367.61 8262
3368.16 8219
3368.70 8276
3369.25 8219
3369.80 8092
3370.34 8312
3370.89 8659
3371.44 8828
3371.99 9369
3372.53 9967
3373.08 10599
3373.63 11452
3374.18 12366
3374.72 13036
3375.27 13452
3375.82 13469
3376.37 13269
3376.92 12798
3377.46 12252
3378.01 11472
3378.56 10760
3379.11 9920
3379.66 9371
3380.20 8782
3380.75 8170
3381.30 7824
3381.85 7477
3382.40 7336
3382.95 7153
3383.49 6983
3384.04 7077
3384.59 7107
3385.14 7023
3385.69 6904
3386.24 6736
3386.79 6683
3387.33 6598
3387.88 6716
3388.43 6695
3388.98 6615
3389.53 6458
3390.08 6498
3390.63 6760
3391.18 6661
3391.73 6579
3392.27 6725
3392.82 6717
3393.37 6599
3393.92 6637
3394.47 6605
3395.02 6607
3395.57 6731
3396.12 6801
3396.67 6895
3397.22 7066
3397.77 6945
3398.32 7016
3398.87 6998
3399.42 6814
3399.97 6902
3400.52 6854
3401.07 6557
3401.62 6751
3402.17 6661
3402.72 6587
3403.27 6676
3403.82 6626
3404.37 6591
3404.92 6454
3405.47 6350
3406.02 6284
3406.57 6226
3407.12 6131
3407.67 6255
3408.22 6277
3408.77 6311
3409.32 6188
3409.87 6375
3410.42 6461
3410.97 6554
3411.52 7030
3412.07 7018
3412.62 7148
3413.17 7208
3413.72 7255
3414.27 7031
3414.83 6934
3415.38 6983
3415.93 6906
3416.48 6835
3417.03 6592
3417.58 6489
3418.13 6247
3418.68 6180
3419.23 6313
3419.79 6379
3420.34 6159
3420.89 6273
3421.44 6382
3421.99 6408
3422.54 6550
3423.10 6524
3423.65 6751
3424.20 6886
3424.75 7175
3425.30 7319
3425.85 7317
3426.41 7483
3426.96 7256
3427.51 7115
3428.06 6891
3428.61 6416
3429.17 6342
3429.72 6190
3430.27 6176
3430.82 6257
3431.37 6233
3431.93 6187
3432.48 6053
3433.03 6039
3433.58 6174
3434.14 6239
3434.69 6139
3435.24 6136
3435.79 6255
3436.35 6392
3436.90 6201
3437.45 6092
3438.01 6058
3438.56 6241
3439.11 6397
3439.66 6463
3440.22 6498
3440.77 6460
3441.32 6496
3441.88 6529
3442.43 6417
3442.98 6393
3443.54 6421
3444.09 6529
3444.64 6582
3445.20 6603
3445.75 6392
3446.30 6451
3446.86 6167
3447.41 6036
3447.96 6215
3448.52 5915
3449.07 5668
3449.62 5718
3450.18 5984
3450.73 5990
3451.29 5897
3451.84 5799
3452.39 5648
3452.95 5714
3453.50 5761
3454.06 5547
3454.61 5578
3455.16 5622
3455.72 5561
3456.27 5336
3456.83 5356
3457.38 5658
3457.94 5535
3458.49 5497
3459.04 5688
3459.60 5884
3460.15 5838
3460.71 5885
3461.26 5915
3461.82 6212
3462.37 5915
3462.93 5887
3463.48 5942
3464.04 6076
3464.59 6043
3465.15 6047
3465.70 6242
3466.26 6221
3466.81 6339
3467.37 6393
3467.92 6269
3468.48 6232
3469.03 6254
3469.59 6236
3470.14 6261
3470.70 6345
3471.25 6548
3471.81 6505
3472.37 6612
3472.92 6656
3473.48 6626
3474.03 6556
3474.59 6540
3475.14 6641
3475.70 6642
3476.26 6584
3476.81 6540
3477.37 6607
3477.92 6765
3478.48 7021
3479.04 7387
3479.59 7255
3480.15 7533
3480.70 7720
3481.26 7783
3481.82 7793
3482.37 7687
3482.93 7718
3483.49 7640
3484.04 7489
3484.60 7419
3485.16 7251
3485.71 7287
3486.27 7358
3486.83 7578
3487.38 7827
3487.94 7819
3488.50 8047
3489.05 8303
3489.61 8904
3490.17 9446
3490.72 10372
3491.28 11321
3491.84 12194
3492.40 13471
3492.95 14959
3493.51 15516
3494.07 15712
3494.62 15191
3495.18 14521
3495.74 13986
3496.30 13037
3496.85 12466
3497.41 12493
3497.97 12826
3498.53 13294
3499.09 13990
3499.64 15014
3500.20 16463
3500.76 17328
3501.32 17221
3501.87 17137
3502.43 16779
3502.99 16699
3503.55 16578
3504.11 16471
3504.66 16394
3505.22 16649
3505.78 16873
3506.34 17052
3506.90 17214
3507.46 16798
3508.01 15986
3508.57 15217
3509.13 14130
3509.69 13352
3510.25 12420
3510.81 11405
3511.37 10661
3511.92 10001
3512.48 9358
3513.04 8785
3513.60 8328
3514.16 8122
3514.72 7753
3515.28 7480
3515.84 7093
3516.40 7122
3516.96 7148
3517.51 6927
3518.07 6839
3518.63 7329
3519.19 7447
3519.75 7625
3520.31 7551
3520.87 7303
3521.43 7392
3521.99 7683
3522.55 7669
3523.11 7816
3523.67 7744
3524.23 7749
3524.79 7942
3525.35 7768
3525.91 7593
3526.47 7551
3527.03 7371
3527.59 7125
3528.15 7041
3528.71 6873
3529.27 6636
3529.83 6508
3530.39 6592
3530.95 6481
3531.51 6290
3532.07 6387
3532.63 6393
3533.19 6539
3533.75 6805
3534.31 6472
3534.87 6632
3535.43 6727
3535.99 6743
3536.55 6740
3537.11 7021
3537.67 7077
3538.23 6789
3538.80 6683
3539.36 6931
3539.92 6732
3540.48 6656
3541.04 6545
3541.60 6697
3542.16 6942
3542.72 6987
3543.28 7010
3543.85 7047
3544.41 6820
3544.97 6973
3545.53 7013
3546.09 6814
3546.65 6661
3547.21 6610
3547.78 6437
3548.34 6307
3548.90 6177
3549.46 6062
3550.02 5936
3550.58 5787
3551.15 5698
3551.71 5607
3552.27 5710
3552.83 5648
3553.39 5603
3553.96 5552
3554.52 5370
3555.08 5565
3555.64 5592
3556.20 5595
3556.77 5641
3557.33 5622
3557.89 5766
3558.45 5852
3559.02 5839
3559.58 5867
3560.14 5665
3560.70 5901
3561.27 6120
3561.83 6244
3562.39 6023
3562.96 5987
3563.52 6102
3564.08 6008
3564.64 5963
3565.21 5792
3565.77 5948
3566.33 5964
3566.90 5814
3567.46 5641
3568.02 5526
3568.59 5535
3569.15 5675
3569.71 5573
3570.28 5484
3570.84 5489
3571.40 5374
3571.97 5284
3572.53 5511
3573.09 5395
3573.66 5496
3574.22 5463
3574.78 5491
3575.35 5637
3575.91 5749
3576.48 5881
3577.04 5803
3577.60 5627
3578.17 5791
3578.73 5744
3579.30 5941
3579.86 5749
3580.42 5841
3580.99 5819
3581.55 5704
3582.12 5735
3582.68 5739
3583.24 5658
3583.81 5668
3584.37 5785
3584.94 5856
3585.50 5626
3586.07 5561
3586.63 5581
3587.20 5794
3587.76 5645
3588.33 5482
3588.89 5422
3589.46 5447
3590.02 5560
3590.59 5519
3591.15 5586
3591.72 5464
3592.28 5798
3592.85 5725
3593.41 5767
3593.98 5792
3594.54 5631
3595.11 5701
3595.67 5681
3596.24 5612
3596.80 5587
3597.37 5719
3597.93 5679
3598.50 5844
3599.07 5768
3599.63 5763
3600.20 5733
3600.76 5799
3601.33 5726
3601.89 5603
3602.46 5433
3603.03 5561
3603.59 5713
3604.16 5617
3604.72 5750
3605.29 5639
3605.86 5484
3606.42 5242
3606.99 5207
3607.56 5122
3608.12 5163
3608.69 5127
3609.25 5084
3609.82 5266
3610.39 5249
3610.95 5077
3611.52 5166
3612.09 5177
3612.65 5148
3613.22 5097
3613.79 5231
3614.35 5444
3614.92 5702
3615.49 5751
3616.06 5874
3616.62 6423
3617.19 6827
3617.76 7130
3618.32 7645
3618.89 7798
3619.46 7980
3620.03 8158
3620.59 8192
3621.16 7847
3621.73 7596
3622.30 7334
3622.86 6918
3623.43 6653
3624.00 6224
3624.57 5784
3625.13 5981
3625.70 6004
3626.27 5766
3626.84 5337
3627.40 5048
3627.97 5328
3628.54 5529
3629.11 5245
3629.68 5249
3630.24 5392
3630.81 5424
3631.38 5505
3631.95 5352
3632.52 5462
3633.09 5564
3633.65 5696
3634.22 5617
3634.79 5672
3635.36 5563
3635.93 5494
3636.50 5467
3637.06 5522
3637.63 5679
3638.20 5913
3638.77 5864
3639.34 5788
3639.91 6100
3640.48 6332
3641.05 6576
3641.62 6916
3642.18 7362
3642.75 7749
3643.32 7824
3643.89 7621
3644.46 7467
3645.03 7198
3645.60 6994
3646.17 6693
3646.74 6486
3647.31 6501
3647.88 6688
3648.45 6528
3649.02 6181
3649.59 6253
3650.16 6341
3650.72 6363
3651.29 6633
3651.86 6754
3652.43 6644
3653.00 6851
3653.57 7126
3654.14 7215
3654.71 7217
3655.28 7438
3655.85 7540
3656.42 7757
3656.99 7705
3657.56 7850
3658.13 7984
3658.71 8703
3659.28 8674
3659.85 9000
3660.42 9495
3660.99 9644
3661.56 9772
3662.13 9850
3662.70 9440
3663.27 8865
3663.84 8801
3664.41 8067
3664.98 7712
3665.55 7236
3666.12 7271
3666.69 7104
3667.27 7382
3667.84 7578
3668.41 7167
3668.98 7023
3669.55 6818
3670.12 6703
3670.69 6739
3671.26 6552
3671.83 6337
3672.41 6367
3672.98 6457
3673.55 6643
3674.12 6742
3674.69 6819
3675.26 6738
3675.84 6922
3676.41 6877
3676.98 6665
3677.55 6746
3678.12 6692
3678.69 6465
3679.27 6437
3679.84 6312
3680.41 6395
3680.98 6353
3681.55 6244
3682.13 6202
3682.70 6464
3683.27 6227
3683.84 6055
3684.42 5997
3684.99 6105
3685.56 6015
3686.13 5948
3686.70 6141
3687.28 6363
3687.85 6668
3688.42 6899
3689.00 7443
3689.57 7867
3690.14 8369
3690.71 8534
3691.29 8485
3691.86 8622
3692.43 8658
3693.01 8102
3693.58 7963
3694.15 7581
3694.72 7148
3695.30 6771
3695.87 6477
3696.44 6410
3697.02 6110
3697.59 5882
3698.16 6019
3698.74 6177
3699.31 6176
3699.88 6235
3700.46 6381
3701.03 6576
3701.61 6639
3702.18 6709
3702.75 6598
3703.33 6732
3703.90 7063
3704.47 6698
3705.05 6640
3705.62 6748
3706.20 6566
3706.77 6314
3707.34 6428
3707.92 6007
3708.49 6106
3709.07 6077
3709.64 6169
3710.22 6204
3710.79 6339
3711.36 6488
3711.94 6588
3712.51 6414
3713.09 6269
3713.66 6015
3714.24 6018
3714.81 5719
3715.39 5655
3715.96 5930
3716.54 5826
3717.11 5637
3717.69 5591
3718.26 5443
3718.84 5521
3719.41 5555
3719.99 5357
3720.56 5408
3721.14 5299
3721.71 5112
3722.29 5130
3722.86 5189
3723.44 5075
3724.01 5176
3724.59 5344
3725.16 5138
3725.74 5055
3726.31 5167
3726.89 5256
3727.47 5093
3728.04 5163
3728.62 5461
3729.19 5504
3729.77 5562
3730.34 5660
3730.92 5847
3731.50 6010
3732.07 6026
3732.65 6203
3733.22 6376
3733.80 6287
3734.38 6266
3734.95 6247
3735.53 6328
3736.11 6072
3736.68 5836
3737.26 5859
3737.84 5764
3738.41 5461
3738.99 5531
3739.56 5277
3740.14 5427
3740.72 5344
3741.29 5296
3741.87 5191
3742.45 5065
3743.03 5197
3743.60 5312
3744.18 5302
3744.76 5342
3745.33 5289
3745.91 5307
3746.49 5272
3747.06 5267
3747.64 5230
3748.22 5491
3748.80 5505
3749.37 5445
3749.95 5284
3750.53 5379
3751.11 5247
3751.68 5239
3752.26 5099
3752.84 5197
3753.42 5260
3753.99 4992
3754.57 4994
3755.15 4946
3755.73 5088
3756.31 5089
3756.88 5057
3757.46 5260
3758.04 5020
3758.62 5022
3759.20 5102
3759.77 5073
3760.35 5285
3760.93 5319
3761.51 5177
3762.09 5261
3762.67 5372
3763.24 5290
3763.82 5369
3764.40 5443
3764.98 5362
3765.56 5285
3766.14 5165
3766.72 5197
3767.29 5273
3767.87 5088
3768.45 5255
3769.03 5188
3769.61 5212
3770.19 5175
3770.77 5100
3771.35 5243
3771.93 5385
3772.50 5267
3773.08 5283
3773.66 5331
3774.24 5191
3774.82 5282
3775.40 5371
3775.98 5272
3776.56 5155
3777.14 5148
3777.72 5280
3778.30 5008
3778.88 5041
3779.46 5169
3780.04 5153
3780.62 5478
3781.20 5294
3781.78 5223
3782.36 5296
3782.94 5223
3783.52 5289
3784.10 5394
3784.68 5315
3785.26 5425
3785.84 5559
3786.42 5334
3787.00 5464
3787.58 5468
3788.16 5413
3788.74 5465
3789.32 5382
3789.90 5470
3790.48 5204
3791.06 5161
3791.64 5182
3792.22 5104
3792.80 5126
3793.38 5271
3793.96 5295
3794.54 5443
3795.13 5452
3795.71 5371
3796.29 5277
3796.87 5427
3797.45 5190
3798.03 5189
3798.61 5122
3799.19 5243
3799.77 5205
3800.36 5350
3800.94 5449
3801.52 5662
3802.10 5894
3802.68 6038
3803.26 6234
3803.84 6157
3804.43 6201
3805.01 6328
3805.59 6181
3806.17 5930
3806.75 5993
3807.33 5972
3807.92 6084
3808.50 6272
3809.08 6427
3809.66 6535
3810.24 6484
3810.83 6574
3811.41 6457
3811.99 6381
3812.57 6447
3813.15 6451
3813.74 6520
3814.32 6787
3814.90 7014
3815.48 7213
3816.07 7341
3816.65 7187
3817.23 7497
3817.81 7181
3818.40 6890
3818.98 6617
3819.56 6187
3820.14 5959
3820.73 5644
3821.31 5444
3821.89 5401
3822.48 5343
3823.06 5214
3823.64 5133
3824.23 5103
3824.81 5137
3825.39 5235
3825.98 5338
3826.56 5052
3827.14 5060
3827.73 5085
3828.31 5321
3828.89 5038
3829.48 5073
3830.06 5005
3830.64 4986
3831.23 5193
3831.81 5239
3832.39 5285
3832.98 5320
3833.56 5083
3834.15 5107
3834.73 5280
3835.31 5349
3835.90 5182
3836.48 4989
3837.07 4976
3837.65 5042
3838.23 4895
3838.82 4871
3839.40 4835
3839.99 4872
3840.57 4898
3841.15 4868
3841.74 4842
3842.32 4813
3842.91 4857
3843.49 4776
3844.08 4610
3844.66 4699
3845.25 4616
3845.83 4768
3846.42 4760
3847.00 4810
3847.59 4951
3848.17 5020
3848.76 4867
3849.34 4901
3849.93 4785
3850.51 4855
3851.10 4950
3851.68 4873
3852.27 5022
3852.85 4959
3853.44 5085
3854.02 4996
3854.61 5028
3855.19 4995
3855.78 4847
3856.36 4846
3856.95 4957
3857.54 4904
3858.12 4826
3858.71 4819
3859.29 5012
3859.88 5346
3860.46 5427
3861.05 5509
3861.64 5645
3862.22 5856
3862.81 5995
3863.39 6206
3863.98 6321
3864.57 6205
3865.15 6152
3865.74 6308
3866.33 6192
3866.91 6251
3867.50 6225
3868.09 6101
3868.67 5948
3869.26 5964
3869.84 5814
3870.43 5489
3871.02 5182
3871.60 5076
3872.19 5344
3872.78 5498
3873.37 5333
3873.95 5345
3874.54 5408
3875.13 5617
3875.71 5566
3876.30 5504
3876.89 5555
3877.47 5459
3878.06 5435
3878.65 5408
3879.24 5410
3879.82 5378
3880.41 5240
3881.00 5144
3881.59 5059
3882.17 4968
3882.76 4800
3883.35 4852
3883.94 4837
3884.52 4748
3885.11 4657
3885.70 4712
3886.29 4833
3886.87 4799
3887.46 4711
3888.05 4772
3888.64 5030
3889.23 5238
3889.81 5434
3890.40 5492
3890.99 5635
3891.58 5831
3892.17 5559
3892.76 5631
3893.34 5718
3893.93 5611
3894.52 5524
3895.11 5304
3895.70 5302
3896.29 5270
3896.88 5253
3897.46 5287
3898.05 5044
3898.64 4995
3899.23 5030
3899.82 5121
3900.41 5297
3901.00 5219
3901.59 5261
3902.17 5157
3902.76 4967
3903.35 5217
3903.94 5042
3904.53 5018
3905.12 5008
3905.71 4845
3906.30 5046
3906.89 5050
3907.48 5121
3908.07 5018
3908.66 5304
3909.25 5109
3909.84 5093
3910.43 5142
3911.02 4941
3911.61 4871
3912.20 4867
3912.79 4722
3913.37 4551
3913.96 4656
3914.55 4647
3915.14 4590
3915.73 4520
3916.33 4588
3916.92 4830
3917.51 4763
3918.10 4739
3918.69 5000
3919.28 4913
3919.87 4891
3920.46 4920
3921.05 4863
3921.64 4904
3922.23 4972
3922.82 4815
3923.41 4686
3924.00 4661
3924.59 4662
3925.18 4794
3925.77 4671
3926.36 4577
3926.95 4618
3927.55 4602
3928.14 4583
3928.73 4699
3929.32 4739
3929.91 4623
3930.50 4561
3931.09 4534
3931.68 4380
3932.27 4462
3932.87 4447
3933.46 4254
3934.05 4353
3934.64 4432
3935.23 4450
3935.82 4384
3936.41 4505
3937.01 4425
3937.60 4451
3938.19 4275
3938.78 4499
3939.37 4687
3939.97 4670
3940.56 4476
3941.15 4766
3941.74 4664
3942.33 4896
3942.93 4813
3943.52 4984
3944.11 4922
3944.70 4837
3945.29 4684
3945.89 4703
3946.48 4882
3947.07 4863
3947.66 4709
3948.26 4657
3948.85 4626
3949.44 4761
3950.03 4587
3950.63 4497
3951.22 4533
3951.81 4645
3952.41 4604
3953.00 4485
3953.59 4585
3954.18 4585
3954.78 4638
3955.37 4748
3955.96 4760
3956.56 4826
3957.15 4800
3957.74 4884
3958.34 4940
3958.93 4975
3959.52 4928
3960.12 5122
3960.71 5093
3961.30 4949
3961.90 4626
3962.49 4830
3963.08 4864
3963.68 4567
3964.27 4749
3964.86 4491
3965.46 4517
3966.05 4808
3966.65 5059
3967.24 5017
3967.83 4848
3968.43 4811
3969.02 4748
3969.62 4925
3970.21 4839
3970.80 4997
3971.40 4916
3971.99 4864
3972.59 4683
3973.18 4970
3973.78 4819
3974.37 4999
3974.97 4984
3975.56 5009
3976.15 4959
3976.75 5227
3977.34 5412
3977.94 5502
3978.53 5599
3979.13 5479
3979.72 5308
3980.32 5379
3980.91 5499
3981.51 5182
3982.10 4942
3982.70 5066
3983.29 5120
3983.89 4902
3984.48 4893
3985.08 4817
3985.67 4945
3986.27 5056
3986.86 5117
3987.46 5030
3988.06 4913
3988.65 4919
3989.25 5127
3989.84 4978
3990.44 4865
3991.03 5040
3991.63 5186
3992.23 4873
3992.82 5007
3993.42 5145
3994.01 4967
3994.61 4916
3995.20 4974
3995.80 5164
3996.40 5122
3996.99 4996
3997.59 5039
3998.19 4934
3998.78 4941
3999.38 4945
3999.97 4917
4000.57 4894
4001.17 5030
4001.76 4939
4002.36 4695
4002.96 4872
4003.55 4810
4004.15 5019
4004.75 5134
4005.34 4986
4005.94 5037
4006.54 5354
4007.13 5386
4007.73 5267
4008.33 5363
4008.93 5453
4009.52 5385
4010.12 5175
4010.72 5091
4011.31 5057
4011.91 5085
4012.51 5148
4013.11 4992
4013.70 4979
4014.30 4875
4014.90 4951
4015.50 5095
4016.09 5235
4016.69 5169
4017.29 4999
4017.89 5119
4018.48 5207
4019.08 5211
4019.68 5164
4020.28 5205
4020.88 4926
4021.47 5126
4022.07 5069
4022.67 5157
4023.27 5214
4023.87 5288
4024.46 5508
4025.06 5571
4025.66 5694
4026.26 5706
4026.86 5862
4027.46 5777
4028.05 5839
4028.65 5885
4029.25 5623
4029.85 5569
4030.45 5612
4031.05 5517
4031.65 5386
4032.25 5511
4032.84 5725
4033.44 5730
4034.04 5538
4034.64 5683
4035.24 5664
4035.84 5786
4036.44 5841
4037.04 5836
4037.64 5694
4038.24 5373
4038.84 5307
4039.43 5277
4040.03 4827
4040.63 4803
4041.23 4784
4041.83 4733
4042.43 4790
4043.03 4753
4043.63 4660
4044.23 4713
4044.83 4632
4045.43 4573
4046.03 4737
4046.63 4766
4047.23 4784
4047.83 4746
4048.43 4735
4049.03 4862
4049.63 4840
4050.23 4947
4050.83 4950
4051.43 5083
4052.03 5181
4052.63 5137
4053.23 5308
4053.83 5306
4054.43 5278
4055.03 5327
4055.63 5330
4056.23 5385
4056.83 5197
4057.43 4989
4058.04 4772
4058.64 4792
4059.24 4760
4059.84 4652
4060.44 4597
4061.04 4524
4061.64 4618
4062.24 4479
4062.84 4324
4063.44 4477
4064.04 4382
4064.65 4289
4065.25 4529
4065.85 4547
4066.45 4444
4067.05 4351
4067.65 4374
4068.25 4433
4068.86 4382
4069.46 4460
4070.06 4310
4070.66 4394
4071.26 4381
4071.86 4290
4072.47 4264
4073.07 4262
4073.67 4225
4074.27 4345
4074.87 4226
4075.48 4493
4076.08 4260
4076.68 4373
4077.28 4383
4077.88 4541
4078.49 4481
4079.09 4494
4079.69 4553
4080.29 4577
4080.90 4306
4081.50 4460
4082.10 4482
4082.70 4396
4083.31 4453
4083.91 4335
4084.51 4412
4085.11 4393
4085.72 4367
4086.32 4204
4086.92 4360
4087.52 4389
4088.13 4363
4088.73 4435
4089.33 4347
4089.94 4327
4090.54 4291
4091.14 4348
4091.75 4379
4092.35 4308
4092.95 4357
4093.56 4202
4094.16 4157
4094.76 4237
4095.37 4271
4095.97 4223
4096.57 4244
4097.18 4166
4097.78 4023
4098.38 4189
4098.99 4119
4099.59 4140
4100.20 4223
4100.80 4088
4101.40 4050
4102.01 4047
4102.61 4111
4103.22 4123
4103.82 4138
4104.42 4120
4105.03 4123
4105.63 4166
4106.24 4081
4106.84 4086
4107.44 4066
4108.05 4085
4108.65 4105
4109.26 3993
4109.86 4050
4110.47 4133
4111.07 4212
4111.68 4126
4112.28 4106
4112.89 3902
4113.49 3964
4114.10 4203
4114.70 4238
4115.31 4391
4115.91 4240
4116.52 4144
4117.12 4186
4117.73 4272
4118.33 4295
4118.94 4398
4119.54 4362
4120.15 4445
4120.75 4394
4121.36 4482
4121.96 4384
4122.57 4442
4123.17 4548
4123.78 4418
4124.39 4253
4124.99 4441
4125.60 4537
4126.20 4386
4126.81 4295
4127.41 4348
4128.02 4347
4128.63 4382
4129.23 4333
4129.84 4135
4130.44 4258
4131.05 4300
4131.66 4396
4132.26 4436
4132.87 4309
4133.47 4453
4134.08 4646
4134.69 4585
4135.29 4614
4135.90 4699
4136.51 4775
4137.11 4796
4137.72 4671
4138.33 4829
4138.93 4894
4139.54 5069
4140.15 5047
4140.75 5168
4141.36 5039
4141.97 5016
4142.57 4929
4143.18 5127
4143.79 4925
4144.40 4771
4145.00 4896
4145.61 4866
4146.22 4717
4146.82 4792
4147.43 4568
4148.04 4565
4148.65 4320
4149.25 4390
4149.86 4210
4150.47 4168
4151.08 4303
4151.68 4136
4152.29 4390
4152.90 4244
4153.51 4272
4154.11 4472
4154.72 4322
4155.33 4341
4155.94 4275
4156.55 4367
4157.15 4317
4157.76 4296
4158.37 4384
4158.98 4342
4159.59 4355
4160.19 4356
4160.80 4451
4161.41 4707
4162.02 4588
4162.63 4585
4163.24 4518
4163.85 4587
4164.45 4795
4165.06 5158
4165.67 5400
4166.28 5211
4166.89 5215
4167.50 5208
4168.11 4957
4168.71 4846
4169.32 4623
4169.93 4581
4170.54 4712
4171.15 4646
4171.76 4544
4172.37 4744
4172.98 4772
4173.59 4569
4174.20 4550
4174.81 4687
4175.42 4693
4176.02 4824
4176.63 4697
4177.24 4716
4177.85 4884
4178.46 5051
4179.07 4956
4179.68 5047
4180.29 4854
4180.90 4770
4181.51 4580
4182.12 4543
4182.73 4458
4183.34 4533
4183.95 4185
4184.56 4304
4185.17 4398
4185.78 4459
4186.39 4275
4187.00 4298
4187.61 4277
4188.22 4284
4188.83 4581
4189.44 4717
4190.05 4627
4190.66 4669
4191.27 4889
4191.88 5087
4192.50 5185
4193.11 5452
4193.72 5553
4194.33 5937
4194.94 6062
4195.55 6096
4196.16 6230
4196.77 6178
4197.38 6086
4197.99 5866
4198.60 5753
4199.21 5661
4199.83 5234
4200.44 5038
4201.05 5087
4201.66 4899
4202.27 4778
4202.88 4843
4203.49 4850
4204.10 4779
4204.72 4786
4205.33 4700
4205.94 4762
4206.55 4632
4207.16 4645
4207.77 4809
4208.39 4813
4209.00 4800
4209.61 4761
4210.22 4757
4210.83 4639
4211.45 4798
4212.06 4774
4212.67 4755
4213.28 4717
4213.89 4903
4214.51 4799
4215.12 5004
4215.73 4931
4216.34 5071
4216.96 5172
4217.57 5274
4218.18 5495
4218.79 5831
4219.41 5852
4220.02 6172
4220.63 6308
4221.24 6350
4221.86 6648
4222.47 6875
4223.08 6971
4223.69 6852
4224.31 6871
4224.92 7097
4225.53 7225
4226.15 7096
4226.76 7418
4227.37 7943
4227.99 7853
4228.60 8167
4229.21 8164
4229.83 8473
4230.44 8805
4231.05 8652
4231.67 8574
4232.28 8553
4232.89 8642
4233.51 8814
4234.12 9468
4234.73 10641
4235.35 11329
4235.96 11880
4236.58 12094
4237.19 12119
4237.80 11686
4238.42 10937
4239.03 9739
4239.65 8968
4240.26 8048
4240.87 7519
4241.49 6886
4242.10 6533
4242.72 6534
4243.33 6455
4243.94 6144
4244.56 6154
4245.17 6092
4245.79 6243
4246.40 6451
4247.02 6546
4247.63 6687
4248.25 6926
4248.86 6847
4249.48 6882
4250.09 6844
4250.71 6540
4251.32 6460
4251.94 6329
4252.55 6010
4253.17 5928
4253.78 5841
4254.40 5825
4255.01 5825
4255.63 5793
4256.24 5863
4256.86 5775
4257.47 5826
4258.09 5808
4258.70 5483
4259.32 5582
4259.93 5562
4260.55 5326
4261.16 5263
4261.78 5094
4262.40 5046
4263.01 5098
4263.63 5055
4264.24 5210
4264.86 5139
4265.47 5189
4266.09 5085
4266.71 5131
4267.32 5323
4267.94 5374
4268.55 5360
4269.17 5257
4269.79 5155
4270.40 5188
4271.02 5130
4271.64 5192
4272.25 5301
4272.87 5201
4273.49 5173
4274.10 5207
4274.72 5314
4275.34 5340
4275.95 5581
4276.57 5702
4277.19 5774
4277.80 6066
4278.42 6096
4279.04 6061
4279.65 5748
4280.27 5685
4280.89 5749
4281.50 5349
4282.12 5198
4282.74 4919
4283.36 4800
4283.97 4860
4284.59 4688
4285.21 4622
4285.82 4625
4286.44 4718
4287.06 4809
4287.68 4887
4288.29 4681
4288.91 4796
4289.53 4776
4290.15 4711
4290.77 4595
4291.38 4600
4292.00 4509
4292.62 4493
4293.24 4564
4293.85 4496
4294.47 4483
4295.09 4567
4295.71 4657
4296.33 4566
4296.95 4526
4297.56 4827
4298.18 4859
4298.80 4563
4299.42 4577
4300.04 4703
4300.66 4588
4301.27 4557
4301.89 4703
4302.51 4483
4303.13 4618
4303.75 4542
4304.37 4556
4304.99 4680
4305.60 4593
4306.22 4559
4306.84 4558
4307.46 4624
4308.08 4702
4308.70 4738
4309.32 4667
4309.94 4690
4310.56 4652
4311.18 4651
4311.79 4668
4312.41 4675
4313.03 4564
4313.65 4690
4314.27 4778
4314.89 4757
4315.51 4676
4316.13 4833
4316.75 4748
4317.37 4712
4317.99 4779
4318.61 4731
4319.23 4910
4319.85 4907
4320.47 4850
4321.09 4882
4321.71 4800
4322.33 4954
4322.95 5160
4323.57 5237
4324.19 5324
4324.81 5347
4325.43 5493
4326.05 5396
4326.67 5322
4327.29 5292
4327.91 5410
4328.53 5560
4329.15 5391
4329.77 5352
4330.39 5390
4331.01 5305
4331.63 5375
4332.25 5227
4332.88 5227
4333.50 5418
4334.12 5368
4334.74 5532
4335.36 5722
4335.98 6145
4336.60 6502
4337.22 7113
4337.84 7901
4338.46 8453
4339.09 8911
4339.71 9111
4340.33 9252
4340.95 8903
4341.57 8244
4342.19 7565
4342.81 7475
4343.44 7392
4344.06 7247
4344.68 7877
4345.30 8668
4345.92 9627
4346.54 11009
4347.17 12036
4347.79 13163
4348.41 13698
4349.03 13174
4349.65 12462
4350.28 11290
4350.90 10376
4351.52 9153
4352.14 8168
4352.76 7443
4353.39 6709
4354.01 6366
4354.63 6326
4355.25 5974
4355.88 5720
4356.50 5955
4357.12 5949
4357.74 6037
4358.37 5833
4358.99 5992
4359.61 5930
4360.23 5858
4360.86 5945
4361.48 5860
4362.10 5993
4362.72 5863
4363.35 5679
4363.97 5721
4364.59 5723
4365.22 5465
4365.84 5580
4366.46 5628
4367.09 5820
4367.71 5729
4368.33 5684
4368.96 5520
4369.58 5321
4370.20 4959
4370.83 4819
4371.45 4758
4372.07 4784
4372.70 4670
4373.32 4508
4373.94 4483
4374.57 4579
4375.19 4531
4375.82 4553
4376.44 4573
4377.06 4633
4377.69 4519
4378.31 4743
4378.94 4792
4379.56 4879
4380.18 4698
4380.81 4885
4381.43 4890
4382.06 4767
4382.68 4802
4383.31 4838
4383.93 4806
4384.55 4680
4385.18 4619
4385.80 4727
4386.43 4742
4387.05 4697
4387.68 4836
4388.30 4648
4388.93 4580
4389.55 4383
4390.18 4399
4390.80 4456
4391.43 4383
4392.05 4453
4392.68 4404
4393.30 4341
4393.93 4348
4394.55 4423
4395.18 4409
4395.80 4439
4396.43 4519
4397.05 4733
4397.68 4674
4398.30 4737
4398.93 4470
4399.56 4722
4400.18 4770
4400.81 4461
4401.43 4609
4402.06 4691
4402.68 4708
4403.31 4487
4403.94 4646
4404.56 4658
4405.19 4722
4405.81 4419
4406.44 4461
4407.07 4540
4407.69 4365
4408.32 4473
4408.94 4458
4409.57 4428
4410.20 4520
4410.82 4621
4411.45 4588
4412.08 4526
4412.70 4535
4413.33 4534
4413.95 4500
4414.58 4565
4415.21 4410
4415.83 4438
4416.46 4490
4417.09 4412
4417.72 4409
4418.34 4385
4418.97 4383
4419.60 4388
4420.22 4277
4420.85 4386
4421.48 4215
4422.10 4101
4422.73 4023
4423.36 3912
4423.99 3974
4424.61 4122
4425.24 4086
4425.87 3988
4426.50 4061
4427.12 4050
4427.75 3944
4428.38 3978
4429.01 3967
4429.63 3974
4430.26 3783
4430.89 3910
4431.52 4039
4432.14 4028
4432.77 4086
4433.40 4085
4434.03 4066
4434.66 3980
4435.28 3946
4435.91 4007
4436.54 3998
4437.17 4091
4437.80 4157
4438.43 4217
4439.05 4136
4439.68 4198
4440.31 4057
4440.94 4033
4441.57 4063
4442.20 4079
4442.82 4014
4443.45 4023
4444.08 4009
4444.71 3941
4445.34 3935
4445.97 4023
4446.60 4213
4447.23 4171
4447.86 4352
4448.48 4266
4449.11 4187
4449.74 4340
4450.37 4312
4451.00 4302
4451.63 4326
4452.26 4233
4452.89 4358
4453.52 4315
4454.15 4195
4454.78 4274
4455.41 4495
4456.04 4578
4456.67 4699
4457.30 4520
4457.92 4735
4458.55 4851
4459.18 4628
4459.81 4634
4460.44 4388
4461.07 4039
4461.70 4061
4462.33 3915
4462.96 3994
4463.59 3966
4464.22 3970
4464.85 3900
4465.48 3928
4466.11 3777
4466.75 3883
4467.38 3905
4468.01 3880
4468.64 4138
4469.27 3936
4469.90 3815
4470.53 3919
4471.16 3910
4471.79 3845
4472.42 3920
4473.05 3815
4473.68 3883
4474.31 3883
4474.94 3969
4475.57 4124
4476.20 3806
4476.84 3760
4477.47 3873
4478.10 4032
4478.73 3957
4479.36 3984
4479.99 4047
4480.62 4023
4481.25 4004
4481.89 4158
4482.52 4224
4483.15 4126
4483.78 4211
4484.41 4254
4485.04 4240
4485.67 4313
4486.31 4274
4486.94 4191
4487.57 4158
4488.20 4057
4488.83 4105
4489.47 4211
4490.10 4051
4490.73 4238
4491.36 4288
4491.99 4230
4492.63 4250
4493.26 4337
4493.89 4222
4494.52 4193
4495.15 4108
4495.79 4257
4496.42 4290
4497.05 4106
4497.68 3966
4498.32 4036
4498.95 4329
4499.58 4385
4500.22 4521
4500.85 4767
4501.48 5153
4502.11 5318
4502.75 5686
4503.38 5668
4504.01 5408
4504.65 5600
4505.28 5142
4505.91 5189
4506.54 4806
4507.18 4772
4507.81 4699
4508.44 4518
4509.08 4480
4509.71 4466
4510.34 4457
4510.98 4439
4511.61 4431
4512.24 4503
4512.88 4514
4513.51 4583
4514.15 4495
4514.78 4410
4515.41 4231
4516.05 4331
4516.68 4136
4517.31 4220
4517.95 4168
4518.58 4018
4519.22 3986
4519.85 3895
4520.48 3933
4521.12 4074
4521.75 3934
4522.39 3939
4523.02 3991
4523.66 4163
4524.29 4071
4524.92 3993
4525.56 4079
4526.19 4138
4526.83 4231
4527.46 4386
4528.10 4314
4528.73 4385
4529.37 4684
4530.00 4747
4530.64 5043
4531.27 5215
4531.91 5710
4532.54 5880
4533.18 5838
4533.81 6000
4534.45 5972
4535.08 5673
4535.72 5406
4536.35 5006
4536.99 4981
4537.62 4715
4538.26 4328
4538.89 4226
4539.53 4066
4540.16 3957
4540.80 3969
4541.43 4054
4542.07 3935
4542.71 4018
4543.34 3997
4543.98 3971
4544.61 3894
4545.25 4009
4545.88 3887
4546.52 3994
4547.16 4038
4547.79 3878
4548.43 3941
4549.06 3871
4549.70 3980
4550.34 4083
4550.97 4079
4551.61 4093
4552.25 4189
4552.88 4102
4553.52 4246
4554.15 4242
4554.79 4061
4555.43 4049
4556.06 4147
4556.70 4171
4557.34 4203
4557.97 4143
4558.61 3961
4559.25 4002
4559.89 4075
4560.52 3838
4561.16 3879
4561.80 3914
4562.43 3949
4563.07 3886
4563.71 3941
4564.34 3840
4564.98 3804
4565.62 3826
4566.26 3875
4566.89 4032
4567.53 3935
4568.17 4093
4568.81 4028
4569.44 3975
4570.08 3980
4570.72 4084
4571.36 4156
4571.99 4086
4572.63 4004
4573.27 3959
4573.91 4078
4574.55 4097
4575.18 4031
4575.82 4003
4576.46 3985
4577.10 3979
4577.74 3913
4578.37 3967
4579.01 3906
4579.65 4019
4580.29 3883
4580.93 4171
4581.56 4146
4582.20 4143
4582.84 4172
4583.48 4144
4584.12 4126
4584.76 4103
4585.40 4160
4586.03 4094
4586.67 4176
4587.31 4174
4587.95 4202
4588.59 4253
4589.23 4287
4589.87 4513
4590.51 4895
4591.15 4995
4591.79 5222
4592.42 5719
4593.06 5723
4593.70 5662
4594.34 5654
4594.98 5456
4595.62 5347
4596.26 4895
4596.90 4519
4597.54 4431
4598.18 4289
4598.82 4266
4599.46 4285
4600.10 4258
4600.74 4289
4601.38 4275
4602.02 4385
4602.66 4584
4603.30 4571
4603.94 4454
4604.58 4666
4605.22 4700
4605.86 4520
4606.50 4683
4607.14 4549
4607.78 4496
4608.42 4609
4609.06 4628
4609.70 4583
4610.34 4481
4610.98 4480
4611.62 4634
4612.26 4568
4612.90 4401
4613.54 4337
4614.18 4364
4614.82 4314
4615.46 4293
4616.10 4287
4616.74 4325
4617.39 4279
4618.03 4025
4618.67 4084
4619.31 4041
4619.95 4036
4620.59 4000
4621.23 4127
4621.87 4231
4622.51 4258
4623.16 4229
4623.80 4266
4624.44 4391
4625.08 4270
4625.72 4286
4626.36 4171
4627.00 4014
4627.65 4111
4628.29 4120
4628.93 3999
4629.57 4179
4630.21 4060
4630.85 4122
4631.50 4257
4632.14 4210
4632.78 4353
4633.42 4253
4634.06 4251
4634.71 4265
4635.35 4188
4635.99 4438
4636.63 4334
4637.27 4420
4637.92 4616
4638.56 4762
4639.20 4806
4639.84 4777
4640.49 4876
4641.13 4809
4641.77 4795
4642.41 4831
4643.06 4494
4643.70 4445
4644.34 4584
4644.99 4463
4645.63 4242
4646.27 4189
4646.91 4316
4647.56 4277
4648.20 4246
4648.84 4172
4649.49 4264
4650.13 4202
4650.77 4344
4651.42 4365
4652.06 4256
4652.70 4401
4653.35 4454
4653.99 4566
4654.63 4447
4655.28 4252
4655.92 4353
4656.56 4301
4657.21 4327
4657.85 4079
4658.49 4096
4659.14 4076
4659.78 3998
4660.43 4024
4661.07 3977
4661.71 4059
4662.36 4036
4663.00 4124
4663.65 4163
4664.29 4029
4664.93 3937
4665.58 3876
4666.22 3941
4666.87 4036
4667.51 3967
4668.16 3908
4668.80 3788
4669.44 3807
4670.09 3840
4670.73 3945
4671.38 3899
4672.02 3885
4672.67 3899
4673.31 4083
4673.96 4145
4674.60 3992
4675.25 4081
4675.89 4151
4676.54 4154
4677.18 4156
4677.83 4073
4678.47 4032
4679.12 3951
4679.76 3832
4680.41 3864
4681.05 4046
4681.70 4041
4682.34 4031
4682.99 4078
4683.63 4042
4684.28 4006
4684.93 4007
4685.57 4093
4686.22 4139
4686.86 3945
4687.51 4121
4688.15 4086
4688.80 3926
4689.45 4089
4690.09 4156
4690.74 4046
4691.38 4044
4692.03 3977
4692.68 3866
4693.32 4095
4693.97 4007
4694.61 4026
4695.26 4320
4695.91 4468
4696.55 4464
4697.20 4497
4697.85 4609
4698.49 4631
4699.14 4672
4699.79 4828
4700.43 5065
4701.08 5280
4701.73 5298
4702.37 5185
4703.02 4872
4703.67 4674
4704.31 4557
4704.96 4266
4705.61 4149
4706.25 4118
4706.90 4052
4707.55 4057
4708.20 4272
4708.84 4104
4709.49 4220
4710.14 4319
4710.78 4416
4711.43 4378
4712.08 4352
4712.73 4403
4713.37 4218
4714.02 4291
4714.67 4369
4715.32 4356
4715.96 4284
4716.61 4161
4717.26 4110
4717.91 4128
4718.56 4081
4719.20 4173
4719.85 4179
4720.50 4234
4721.15 4348
4721.80 4186
4722.44 4351
4723.09 4417
4723.74 4354
4724.39 4412
4725.04 4358
4725.69 4311
4726.33 4383
4726.98 4399
4727.63 4430
4728.28 4475
4728.93 4293
4729.58 4334
4730.23 4361
4730.87 4294
4731.52 4219
4732.17 4077
4732.82 3953
4733.47 4098
4734.12 4062
4734.77 3775
4735.42 3965
4736.07 3963
4736.71 4124
4737.36 4005
4738.01 4044
4738.66 4143
4739.31 4054
4739.96 4128
4740.61 4147
4741.26 4326
4741.91 4370
4742.56 4316
4743.21 4278
4743.86 4204
4744.51 4159
4745.16 4209
4745.81 4228
4746.46 4119
4747.11 4273
4747.76 4493
4748.41 4421
4749.06 4482
4749.71 4461
4750.36 4530
4751.01 4584
4751.66 4668
4752.31 4927
4752.96 4898
4753.61 4794
4754.26 4778
4754.91 4642
4755.56 4724
4756.21 4801
4756.86 4630
4757.51 4498
4758.16 4343
4758.81 4168
4759.46 4069
4760.11 4117
4760.76 4131
4761.41 4228
4762.07 4227
4762.72 3934
4763.37 4072
4764.02 4151
4764.67 4521
4765.32 4785
4765.97 4725
4766.62 4889
4767.27 5080
4767.92 5342
4768.58 5548
4769.23 5548
4769.88 5492
4770.53 4849
4771.18 4847
4771.83 4696
4772.48 4572
4773.14 4496
4773.79 4328
4774.44 4341
4775.09 4267
4775.74 4281
4776.40 4157
4777.05 4240
4777.70 4269
4778.35 4184
4779.00 4257
4779.66 4592
4780.31 4691
4780.96 4562
4781.61 4690
4782.26 4795
4782.92 4616
4783.57 4408
4784.22 4404
4784.87 4210
4785.53 4335
4786.18 4210
4786.83 4225
4787.48 4275
4788.14 4232
4788.79 4223
4789.44 4330
4790.09 4271
4790.75 4251
4791.40 4188
4792.05 4238
4792.71 4091
4793.36 4079
4794.01 4037
4794.67 4149
4795.32 4143
4795.97 4060
4796.62 4020
4797.28 4081
4797.93 4083
4798.58 3978
4799.24 3932
4799.89 3755
4800.55 4008
4801.20 4157
4801.85 4056
4802.51 3948
4803.16 4066
4803.81 4225
4804.47 4244
4805.12 4144
4805.77 4210
4806.43 4320
4807.08 4211
4807.74 4073
4808.39 4064
4809.04 4157
4809.70 4221
4810.35 3990
4811.01 4120
4811.66 4130
4812.32 4179
4812.97 4133
4813.62 4133
4814.28 4129
4814.93 4189
4815.59 4184
4816.24 4133
4816.90 4138
4817.55 4224
4818.21 4358
4818.86 4431
4819.52 4415
4820.17 4618
4820.83 4711
4821.48 4628
4822.14 4592
4822.79 4794
4823.45 4825
4824.10 4873
4824.76 5052
4825.41 5096
4826.07 5377
4826.72 5502
4827.38 5569
4828.03 5521
4828.69 5442
4829.34 5277
4830.00 5219
4830.65 5128
4831.31 4887
4831.97 4924
4832.62 4974
4833.28 5064
4833.93 5286
4834.59 5256
4835.24 5502
4835.90 5670
4836.56 5670
4837.21 6119
4837.87 6085
4838.52 6280
4839.18 6350
4839.84 6392
4840.49 6236
4841.15 6184
4841.81 6029
4842.46 5951
4843.12 6069
4843.77 5756
4844.43 5563
4845.09 5793
4845.74 5704
4846.40 5733
4847.06 5722
4847.71 5735
4848.37 5805
4849.03 5848
4849.68 5880
4850.34 6088
4851.00 6133
4851.66 6172
4852.31 6189
4852.97 6412
4853.63 6472
4854.28 6239
4854.94 6054
4855.60 6187
4856.26 6296
4856.91 6446
4857.57 6729
4858.23 7259
4858.88 7320
4859.54 7644
4860.20 7860
4860.86 7973
4861.52 7766
4862.17 7318
4862.83 7232
4863.49 7008
4864.15 6752
4864.80 6768
4865.46 6780
4866.12 6652
4866.78 6906
4867.44 7100
4868.09 7218
4868.75 7191
4869.41 7183
4870.07 7055
4870.73 6923
4871.39 6496
4872.04 6476
4872.70 6199
4873.36 6026
4874.02 6235
4874.68 6060
4875.34 6158
4875.99 6234
4876.65 6031
4877.31 6175
4877.97 6219
4878.63 6248
4879.29 6152
4879.95 6331
4880.61 6494
4881.27 6512
4881.92 6107
4882.58 5983
4883.24 5715
4883.90 5520
4884.56 5267
4885.22 5379
4885.88 5438
4886.54 5243
4887.20 5303
4887.86 5486
4888.52 5568
4889.18 5672
4889.84 5813
4890.50 6064
4891.16 6122
4891.81 6397
4892.47 6347
4893.13 6476
4893.79 6379
4894.45 6204
4895.11 5909
4895.77 5762
4896.43 5670
4897.09 5514
4897.75 5226
4898.41 5269
4899.07 5363
4899.73 5362
4900.40 5476
4901.06 5586
4901.72 5501
4902.38 5473
4903.04 5504
4903.70 5492
4904.36 5414
4905.02 5171
4905.68 5075
4906.34 4879
4907.00 4885
4907.66 4918
4908.32 4752
4908.98 4776
4909.64 4763
4910.30 4701
4910.97 4676
4911.63 4802
4912.29 4692
4912.95 4560
4913.61 4493
4914.27 4562
4914.93 4615
4915.59 4547
4916.26 4414
4916.92 4247
4917.58 4287
4918.24 4250
4918.90 4299
4919.56 4198
4920.22 4057
4920.89 4157
4921.55 4180
4922.21 4280
4922.87 4177
4923.53 4115
4924.19 4138
4924.86 4070
4925.52 4228
4926.18 4153
4926.84 4127
4927.50 4278
4928.17 4247
4928.83 4306
4929.49 4462
4930.15 4656
4930.82 4687
4931.48 4860
4932.14 4574
4932.80 4686
4933.47 4714
4934.13 4555
4934.79 4474
4935.45 4302
4936.12 4132
4936.78 4191
4937.44 4285
4938.10 4243
4938.77 4345
4939.43 4226
4940.09 4369
4940.76 4370
4941.42 4294
4942.08 4251
4942.75 4223
4943.41 4251
4944.07 4214
4944.74 4035
4945.40 4062
4946.06 4086
4946.73 4083
4947.39 4032
4948.05 3928
4948.72 3907
4949.38 3844
4950.04 4009
4950.71 3935
4951.37 3959
4952.03 3861
4952.70 3958
4953.36 3952
4954.03 3995
4954.69 3932
4955.35 3871
4956.02 3787
4956.68 3834
4957.35 3811
4958.01 3826
4958.67 3905
4959.34 3957
4960.00 3928
4960.67 3867
4961.33 3857
4962.00 4054
4962.66 4279
4963.32 4234
4963.99 4416
4964.65 4481
4965.32 4505
4965.98 4643
4966.65 4645
4967.31 4513
4967.98 4427
4968.64 4262
4969.31 4156
4969.97 4009
4970.64 3946
4971.30 3958
4971.97 3938
4972.63 3933
4973.30 4090
4973.96 4061
4974.63 4026
4975.29 3979
4975.96 4082
4976.62 4066
4977.29 4109
4977.96 4200
4978.62 4205
4979.29 4114
4979.95 4192
4980.62 4088
4981.28 4187
4981.95 4042
4982.62 4067
4983.28 4026
4983.95 3920
4984.61 3860
4985.28 3942
4985.94 4009
4986.61 3918
4987.28 3831
4987.94 3905
4988.61 3920
4989.28 3799
4989.94 3718
4990.61 3624
4991.27 3713
4991.94 3707
4992.61 3920
4993.27 3698
4993.94 3729
4994.61 3709
4995.27 3640
4995.94 3745
4996.61 3805
4997.27 3805
4997.94 3728
4998.61 3707
4999.27 3691
4999.94 3661
5000.61 3647
5001.28 3719
5001.94 3706
5002.61 3594
5003.28 3694
5003.94 3808
5004.61 3632
5005.28 3688
5005.95 3673
5006.61 3715
5007.28 3649
5007.95 3667
5008.62 3735
5009.28 3823
5009.95 3745
5010.62 3773
5011.29 3854
5011.95 3943
5012.62 3763
5013.29 3813
5013.96 3856
5014.63 3767
5015.29 3646
5015.96 3620
5016.63 3784
5017.30 3734
5017.97 3730
5018.63 3906
5019.30 3949
5019.97 4151
5020.64 4334
5021.31 4654
5021.98 5001
5022.65 5179
5023.31 5383
5023.98 5610
5024.65 5472
5025.32 5535
5025.99 5369
5026.66 5229
5027.33 4997
5027.99 4609
5028.66 4340
5029.33 4268
5030.00 4029
5030.67 3868
5031.34 3795
5032.01 3766
5032.68 3716
5033.35 3680
5034.02 3673
5034.69 3658
5035.35 3818
5036.02 3694
5036.69 3648
5037.36 3677
5038.03 3720
5038.70 3647
5039.37 3600
5040.04 3530
5040.71 3602
5041.38 3631
5042.05 3566
5042.72 3573
5043.39 3731
5044.06 3649
5044.73 3699
5045.40 3571
5046.07 3650
5046.74 3780
5047.41 3721
5048.08 3719
5048.75 3755
5049.42 3798
5050.09 3801
5050.76 3720
5051.43 3643
5052.10 3635
5052.77 3710
5053.44 3693
5054.11 3609
5054.78 3401
5055.46 3566
5056.13 3584
5056.80 3848
5057.47 3673
5058.14 3511
5058.81 3657
5059.48 3657
5060.15 3642
5060.82 3627
5061.49 3856
5062.16 3838
5062.84 3736
5063.51 3773
5064.18 3733
5064.85 3689
5065.52 3769
5066.19 3733
5066.86 3629
5067.54 3654
5068.21 3631
5068.88 3659
5069.55 3713
5070.22 3766
5070.89 3600
5071.56 3696
5072.24 3713
5072.91 3660
5073.58 3733
5074.25 3681
5074.92 3596
5075.60 3759
5076.27 3840
5076.94 3763
5077.61 3853
5078.28 3992
5078.96 4019
5079.63 4401
5080.30 4405
5080.97 4311
5081.65 4306
5082.32 4349
5082.99 4041
5083.66 3957
5084.34 3836
5085.01 3853
5085.68 3811
5086.35 3873
5087.03 3909
5087.70 3922
5088.37 4067
5089.05 4165
5089.72 4280
5090.39 4333
5091.06 4525
5091.74 4805
5092.41 4814
5093.08 4774
5093.76 4714
5094.43 4534
5095.10 4618
5095.78 4376
5096.45 4326
5097.12 4119
5097.80 4080
5098.47 4115
5099.14 3961
5099.82 3803
5100.49 3864
5101.17 4015
5101.84 3857
5102.51 3795
5103.19 3983
5103.86 4063
5104.53 4290
5105.21 4311
5105.88 4508
5106.56 4425
5107.23 4309
5107.91 4207
5108.58 4014
5109.25 3976
5109.93 3896
5110.60 3933
5111.28 4012
5111.95 3963
5112.63 3903
5113.30 3920
5113.97 3781
5114.65 3749
5115.32 3711
5116.00 3767
5116.67 3737
5117.35 3894
5118.02 4187
5118.70 4278
5119.37 4330
5120.05 4342
5120.72 4459
5121.40 4491
5122.07 4312
5122.75 4309
5123.42 4147
5124.10 4249
5124.77 4207
5125.45 4009
5126.12 3878
5126.80 3766
5127.48 3788
5128.15 3827
5128.83 3973
5129.50 3802
5130.18 3851
5130.85 3940
5131.53 4006
5132.20 3952
5132.88 4026
5133.56 4031
5134.23 3978
5134.91 4083
5135.58 4067
5136.26 3973
5136.94 3962
5137.61 3880
5138.29 4020
5138.96 4012
5139.64 4101
5140.32 4108
5140.99 4066
5141.67 4169
5142.35 4056
5143.02 3980
5143.70 3941
5144.38 3913
5145.05 3781
5145.73 3698
5146.41 3553
5147.08 3443
5147.76 3509
5148.44 3577
5149.11 3685
5149.79 3625
5150.47 3407
5151.14 3491
5151.82 3385
5152.50 3454
5153.17 3445
5153.85 3513
5154.53 3583
5155.21 3359
5155.88 3487
5156.56 3538
5157.24 3421
5157.92 3404
5158.59 3489
5159.27 3466
5159.95 3481
5160.63 3531
5161.30 3539
5161.98 3497
5162.66 3374
5163.34 3445
5164.02 3584
5164.69 3583
5165.37 3592
5166.05 3598
5166.73 3813
5167.41 4017
5168.08 4018
5168.76 3863
5169.44 3855
5170.12 3791
5170.80 3748
5171.47 3588
5172.15 3533
5172.83 3519
5173.51 3456
5174.19 3378
5174.87 3443
5175.55 3395
5176.22 3483
5176.90 3534
5177.58 3617
5178.26 3554
5178.94 3494
5179.62 3455
5180.30 3562
5180.98 3560
5181.66 3529
5182.33 3448
5183.01 3317
5183.69 3372
5184.37 3366
5185.05 3353
5185.73 3371
5186.41 3235
5187.09 3347
5187.77 3545
5188.45 3406
5189.13 3513
5189.81 3423
5190.49 3287
5191.17 3400
5191.85 3411
5192.53 3239
5193.21 3285
5193.88 3359
5194.56 3373
5195.24 3369
5195.92 3273
5196.60 3461
5197.28 3396
5197.96 3512
5198.64 3394
5199.33 3424
5200.01 3367
5200.69 3304
5201.37 3355
5202.05 3330
5202.73 3272
5203.41 3456
5204.09 3472
5204.77 3527
5205.45 3531
5206.13 3578
5206.81 3635
5207.49 3845
5208.17 3850
5208.85 4041
5209.53 4056
5210.21 4193
5210.89 4301
5211.58 4199
5212.26 4232
5212.94 4162
5213.62 4118
5214.30 4019
5214.98 3935
5215.66 3893
5216.34 3756
5217.03 3773
5217.71 3804
5218.39 3984
5219.07 3958
5219.75 3913
5220.43 4099
5221.11 3925
5221.80 3838
5222.48 3919
5223.16 4053
5223.84 4067
5224.52 4229
5225.20 4131
5225.89 3867
5226.57 3784
5227.25 3849
5227.93 3723
5228.61 3621
5229.30 3724
5229.98 3798
5230.66 3746
5231.34 3753
5232.03 3681
5232.71 3749
5233.39 3796
5234.07 3798
5234.76 3810
5235.44 3777
5236.12 3750
5236.80 3722
5237.49 3720
5238.17 3776
5238.85 3864
5239.53 3924
5240.22 3870
5240.90 3781
5241.58 3850
5242.27 3853
5242.95 3601
5243.63 3637
5244.32 3640
5245.00 3521
5245.68 3502
5246.36 3522
5247.05 3745
5247.73 3837
5248.41 3724
5249.10 3750
5249.78 3752
5250.47 3755
5251.15 3781
5251.83 3872
5252.52 3966
5253.20 4065
5253.88 4030
5254.57 4030
5255.25 3860
5255.93 3773
5256.62 3711
5257.30 3574
5257.99 3549
5258.67 3442
5259.36 3630
5260.04 3748
5260.72 3761
5261.41 3638
5262.09 3926
5262.78 3898
5263.46 3933
5264.14 4103
5264.83 4173
5265.51 4272
5266.20 4106
5266.88 4087
5267.57 4184
5268.25 4323
5268.94 4242
5269.62 4002
5270.31 3919
5270.99 3918
5271.68 3883
5272.36 3932
5273.05 3740
5273.73 3843
5274.42 3889
5275.10 3830
5275.79 3720
5276.47 3699
5277.16 3767
5277.84 3848
5278.53 3933
5279.21 3929
5279.90 3998
5280.58 4007
5281.27 4293
5281.96 4544
5282.64 4630
5283.33 4531
5284.01 4480
5284.70 4520
5285.38 4340
5286.07 4217
5286.76 4075
5287.44 3867
5288.13 3903
5288.81 3729
5289.50 3797
5290.19 3709
5290.87 3798
5291.56 3802
5292.24 3721
5292.93 3700
5293.62 3676
5294.30 3821
5294.99 3812
5295.68 3838
5296.36 3857
5297.05 3839
5297.74 3907
5298.42 4011
5299.11 3898
5299.80 3837
5300.48 3956
5301.17 3904
5301.86 3887
5302.54 3905
5303.23 4026
5303.92 4102
5304.60 4113
5305.29 4097
5305.98 4004
5306.67 4006
5307.35 4011
5308.04 3857
5308.73 3864
5309.41 4032
5310.10 3981
5310.79 4258
5311.48 4297
5312.16 4377
5312.85 4372
5313.54 4501
5314.23 4492
5314.92 4330
5315.60 4196
5316.29 4088
5316.98 3962
5317.67 3967
5318.35 3962
5319.04 3978
5319.73 4295
5320.42 4437
5321.11 4470
5321.79 4503
5322.48 4321
5323.17 4346
5323.86 4331
5324.55 4143
5325.24 4184
5325.92 3805
5326.61 3771
5327.30 3672
5327.99 3561
5328.68 3525
5329.37 3670
5330.06 3685
5330.75 3696
5331.43 3658
5332.12 3702
5332.81 3637
5333.50 3746
5334.19 3858
5334.88 3727
5335.57 3702
5336.26 3766
5336.95 3810
5337.63 3844
5338.32 3848
5339.01 3817
5339.70 3856
5340.39 3900
5341.08 4051
5341.77 4058
5342.46 4136
5343.15 4184
5343.84 4251
5344.53 4224
5345.22 4217
5345.91 4189
5346.60 4136
5347.29 4211
5347.98 4165
5348.67 4215
5349.36 4435
5350.05 4623
5350.74 4661
5351.43 4826
5352.12 5028
5352.81 5207
5353.50 5033
5354.19 5020
5354.88 4690
5355.57 4463
5356.26 4278
5356.95 4080
5357.64 3861
5358.33 3688
5359.02 3803
5359.71 3710
5360.40 3761
5361.09 3781
5361.78 3761
5362.48 3645
5363.17 3666
5363.86 3644
5364.55 3649
5365.24 3658
5365.93 3572
5366.62 3602
5367.31 3442
5368.00 3363
5368.69 3429
5369.39 3398
5370.08 3396
5370.77 3284
5371.46 3352
5372.15 3445
5372.84 3356
5373.53 3357
5374.23 3336
5374.92 3330
5375.61 3401
5376.30 3342
5376.99 3413
5377.68 3373
5378.38 3362
5379.07 3394
5379.76 3373
5380.45 3424
5381.14 3402
5381.84 3382
5382.53 3568
5383.22 3357
5383.91 3298
5384.60 3347
5385.30 3391
5385.99 3316
5386.68 3296
5387.37 3332
5388.07 3308
5388.76 3464
5389.45 3650
5390.14 3567
5390.84 3601
5391.53 3847
5392.22 3808
5392.91 3662
5393.61 3728
5394.30 3757
5394.99 3583
5395.69 3558
5396.38 3400
5397.07 3279
5397.76 3288
5398.46 3366
5399.15 3351
5399.84 3361
5400.54 3362
5401.23 3242
5401.92 3287
5402.62 3195
5403.31 3351
5404.00 3262
5404.70 3365
5405.39 3398
5406.09 3365
5406.78 3431
5407.47 3489
5408.17 3462
5408.86 3378
5409.55 3435
5410.25 3411
5410.94 3511
5411.64 3503
5412.33 3550
5413.02 3483
5413.72 3371
5414.41 3314
5415.11 3428
5415.80 3413
5416.49 3471
5417.19 3493
5417.88 3432
5418.58 3375
5419.27 3435
5419.97 3523
5420.66 3598
5421.36 3712
5422.05 3696
5422.75 3634
5423.44 3662
5424.13 3520
5424.83 3526
5425.52 3600
5426.22 3578
5426.91 3694
5427.61 3758
5428.30 3620
5429.00 3568
5429.69 3626
5430.39 3437
5431.08 3486
5431.78 3488
5432.48 3577
5433.17 3446
5433.87 3625
5434.56 3739
5435.26 3597
5435.95 3702
5436.65 3811
5437.34 3860
5438.04 3988
5438.73 4025
5439.43 4259
5440.13 4098
5440.82 3956
5441.52 3851
5442.21 3884
5442.91 3921
5443.61 3887
5444.30 3906
5445.00 4074
5445.69 4198
5446.39 4233
5447.09 4496
5447.78 4845
5448.48 4866
5449.18 4951
5449.87 5022
5450.57 4744
5451.27 4746
5451.96 4633
5452.66 4539
5453.35 4393
5454.05 4182
5454.75 4154
5455.45 3966
5456.14 3873
5456.84 3967
5457.54 4067
5458.23 4091
5458.93 4051
5459.63 4084
5460.32 4032
5461.02 4003
5461.72 4013
5462.42 4053
5463.11 4174
5463.81 4359
5464.51 4403
5465.20 4459
5465.90 4524
5466.60 4467
5467.30 4353
5467.99 4265
5468.69 4251
5469.39 4221
5470.09 4239
5470.79 4242
5471.48 4123
5472.18 4278
5472.88 4449
5473.58 4420
5474.27 4424
5474.97 4590
5475.67 4628
5476.37 4465
5477.07 4548
5477.77 4682
5478.46 4986
5479.16 5354
5479.86 5621
5480.56 6031
5481.26 6240
5481.96 6333
5482.65 6438
5483.35 6352
5484.05 6353
5484.75 5859
5485.45 5519
5486.15 5258
5486.85 5215
5487.54 4946
5488.24 4998
5488.94 5012
5489.64 4861
5490.34 5078
5491.04 4999
5491.74 5096
5492.44 5082
5493.14 5312
5493.84 5464
5494.54 5693
5495.23 5606
5495.93 5561
5496.63 5700
5497.33 5683
5498.03 5860
5498.73 6235
5499.43 6832
5500.13 7462
5500.83 8219
5501.53 9269
5502.23 9907
5502.93 10097
5503.63 9855
5504.33 9374
5505.03 8488
5505.73 7467
5506.43 6684
5507.13 6319
5507.83 5691
5508.53 5433
5509.23 5296
5509.93 5100
5510.63 5031
5511.33 5062
5512.03 4982
5512.73 4903
5513.43 4946
5514.13 5059
5514.83 4962
5515.53 5224
5516.24 5459
5516.94 5349
5517.64 5143
5518.34 4968
5519.04 4926
5519.74 4883
5520.44 4948
5521.14 4987
5521.84 4899
5522.54 4941
5523.24 5021
5523.95 4787
5524.65 4559
5525.35 4520
5526.05 4335
5526.75 4235
5527.45 4191
5528.15 4129
5528.85 4123
5529.56 4359
5530.26 4270
5530.96 4076
5531.66 4119
5532.36 4122
5533.06 3959
5533.77 3978
5534.47 4073
5535.17 4097
5535.87 3928
5536.57 3885
5537.28 3911
5537.98 3808
5538.68 3806
5539.38 3824
5540.08 3949
5540.79 3852
5541.49 3724
5542.19 3602
5542.89 3644
5543.60 3587
5544.30 3588
5545.00 3654
5545.70 3725
5546.41 3844
5547.11 3854
5547.81 3934
5548.51 3911
5549.22 3746
5549.92 3776
5550.62 3735
5551.32 3710
5552.03 3779
5552.73 3653
5553.43 3681
5554.14 3506
5554.84 3553
5555.54 3623
5556.25 3581
5556.95 3546
5557.65 3590
5558.36 3665
5559.06 3511
5559.76 3592
5560.47 3504
5561.17 3466
5561.87 3703
5562.58 3682
5563.28 3541
5563.98 3578
5564.69 3655
5565.39 3571
5566.10 3516
5566.80 3603
5567.50 3674
5568.21 3616
5568.91 3492
5569.62 3417
5570.32 3562
5571.02 3531
5571.73 3435
5572.43 3439
5573.14 3604
5573.84 3567
5574.55 3681
5575.25 3852
5575.95 3751
5576.66 3559
5577.36 3595
5578.07 3702
5578.77 3689
5579.48 3619
5580.18 3499
5580.89 3595
5581.59 3400
5582.30 3383
5583.00 3397
5583.71 3380
5584.41 3512
5585.12 3582
5585.82 3381
5586.53 3492
5587.23 3512
5587.94 3687
5588.64 3548
5589.35 3350
5590.05 3482
5590.76 3455
5591.46 3413
5592.17 3389
5592.87 3514
5593.58 3455
5594.29 3409
5594.99 3503
5595.70 3490
5596.40 3512
5597.11 3394
5597.81 3449
5598.52 3350
5599.23 3415
5599.93 3422
5600.64 3327
5601.34 3336
5602.05 3451
5602.76 3305
5603.46 3276
5604.17 3291
5604.87 3348
5605.58 3368
5606.29 3343
5606.99 3426
5607.70 3411
5608.41 3326
5609.11 3289
5609.82 3226
5610.53 3318
5611.23 3376
5611.94 3261
5612.65 3259
5613.35 3471
5614.06 3334
5614.77 3257
5615.47 3291
5616.18 3364
5616.89 3429
5617.60 3395
5618.30 3372
5619.01 3463
5619.72 3380
5620.42 3360
5621.13 3402
5621.84 3410
5622.55 3384
5623.25 3219
5623.96 3424
5624.67 3329
5625.38 3310
5626.08 3419
5626.79 3454
5627.50 3393
5628.21 3460
5628.91 3625
5629.62 3503
5630.33 3641
5631.04 3664
5631.75 3628
5632.45 3690
5633.16 3627
5633.87 3748
5634.58 3606
5635.29 3495
5636.00 3618
5636.70 3654
5637.41 3663
5638.12 3690
5638.83 3637
5639.54 3785
5640.25 3836
5640.95 3966
5641.66 4084
5642.37 4088
5643.08 4215
5643.79 3991
5644.50 3916
5645.21 3865
5645.92 3836
5646.62 3886
5647.33 3780
5648.04 3731
5648.75 3798
5649.46 3722
5650.17 3665
5650.88 3720
5651.59 3678
5652.30 3609
5653.01 3652
5653.72 3588
5654.43 3649
5655.13 3708
5655.84 3744
5656.55 3928
5657.26 3917
5657.97 3840
5658.68 3948
5659.39 4269
5660.10 4222
5660.81 4213
5661.52 4183
5662.23 4210
5662.94 4035
5663.65 4027
5664.36 3984
5665.07 3976
5665.78 3827
5666.49 3758
5667.20 3705
5667.91 3738
5668.62 3920
5669.33 3782
5670.04 4009
5670.75 4089
5671.46 4177
5672.17 4551
5672.89 4806
5673.60 4723
5674.31 4426
5675.02 4339
5675.73 4150
5676.44 4186
5677.15 3925
5677.86 3630
5678.57 3669
5679.28 3730
5679.99 3671
5680.70 3658
5681.42 3600
5682.13 3719
5682.84 3598
5683.55 3721
5684.26 3677
5684.97 3746
5685.68 3719
5686.39 3722
5687.11 3865
5687.82 3734
5688.53 3615
5689.24 3587
5689.95 3652
5690.66 3701
5691.38 3681
5692.09 3643
5692.80 3651
5693.51 3674
5694.22 3794
5694.93 3592
5695.65 3400
5696.36 3524
5697.07 3621
5697.78 3398
5698.50 3348
5699.21 3281
5699.92 3362
5700.63 3300
5701.34 3482
5702.06 3479
5702.77 3429
5703.48 3342
5704.19 3411
5704.91 3457
5705.62 3286
5706.33 3373
5707.04 3288
5707.76 3232
5708.47 3362
5709.18 3356
5709.90 3345
5710.61 3398
5711.32 3442
5712.04 3353
5712.75 3296
5713.46 3447
5714.17 3350
5714.89 3315
5715.60 3423
5716.31 3296
5717.03 3228
5717.74 3326
5718.45 3287
5719.17 3371
5719.88 3379
5720.59 3322
5721.31 3338
5722.02 3348
5722.74 3325
5723.45 3338
5724.16 3464
5724.88 3662
5725.59 3670
5726.30 3753
5727.02 4059
5727.73 4527
5728.45 4708
5729.16 4878
5729.88 4979
5730.59 4969
5731.30 4863
5732.02 4628
5732.73 4566
5733.45 4241
5734.16 4127
5734.88 3907
5735.59 3691
5736.30 3657
5737.02 3550
5737.73 3588
5738.45 3633
5739.16 3502
5739.88 3355
5740.59 3300
5741.31 3272
5742.02 3328
5742.74 3439
5743.45 3350
5744.17 3386
5744.88 3288
5745.60 3335
5746.31 3393
5747.03 3262
5747.74 3295
5748.46 3431
5749.17 3442
5749.89 3390
5750.60 3496
5751.32 3514
5752.04 3784
5752.75 3832
5753.47 3948
5754.18 4129
5754.90 4326
5755.61 4257
5756.33 4341
5757.05 4330
5757.76 4288
5758.48 4125
5759.19 4075
5759.91 3924
5760.62 3689
5761.34 3496
5762.06 3510
5762.77 3435
5763.49 3430
5764.21 3555
5764.92 3506
5765.64 3536
5766.36 3545
5767.07 3556
5767.79 3432
5768.50 3560
5769.22 3426
5769.94 3400
5770.65 3474
5771.37 3433
5772.09 3496
5772.80 3399
5773.52 3476
5774.24 3384
5774.96 3407
5775.67 3378
5776.39 3483
5777.11 3539
5777.82 3528
5778.54 3574
5779.26 3641
5779.98 3615
5780.69 3675
5781.41 3768
5782.13 3731
5782.84 3577
5783.56 3574
5784.28 3568
5785.00 3378
5785.71 3741
5786.43 3682
5787.15 3678
5787.87 3649
5788.59 3695
5789.30 3674
5790.02 3631
5790.74 3830
5791.46 3931
5792.18 3933
5792.89 4082
5793.61 4175
5794.33 4248
5795.05 4286
5795.77 4326
5796.48 4291
5797.20 4424
5797.92 4687
5798.64 4974
5799.36 5517
5800.08 6285
5800.80 7205
5801.51 8109
5802.23 8792
5802.95 8989
5803.67 8708
5804.39 7841
5805.11 6763
5805.83 5962
5806.55 5295
5807.26 4804
5807.98 4647
5808.70 4513
5809.42 4313
5810.14 4313
5810.86 4343
5811.58 4296
5812.30 4341
5813.02 4330
5813.74 4329
5814.46 4449
5815.18 4438
5815.90 4329
5816.61 4414
5817.33 4412
5818.05 4382
5818.77 4617
5819.49 4599
5820.21 4518
5820.93 4401
5821.65 4547
5822.37 4417
5823.09 4253
5823.81 4376
5824.53 4390
5825.25 4175
5825.97 3937
5826.69 3951
5827.41 3801
5828.13 3799
5828.85 3800
5829.57 3807
5830.29 3946
5831.01 3836
5831.74 3675
5832.46 3887
5833.18 3871
5833.90 3674
5834.62 3882
5835.34 3752
5836.06 3710
5836.78 3856
5837.50 3739
5838.22 3789
5838.94 3871
5839.66 3688
5840.38 3768
5841.11 3747
5841.83 3786
5842.55 3796
5843.27 3654
5843.99 3645
5844.71 3581
5845.43 3617
5846.15 3605
5846.88 3470
5847.60 3478
5848.32 3529
5849.04 3601
5849.76 3654
5850.48 3551
5851.20 3692
5851.93 3530
5852.65 3523
5853.37 3600
5854.09 3692
5854.81 3610
5855.54 3613
5856.26 3668
5856.98 3588
5857.70 3549
5858.42 3655
5859.15 3609
5859.87 3493
5860.59 3446
5861.31 3642
5862.04 3513
5862.76 3317
5863.48 3420
5864.20 3440
5864.93 3543
5865.65 3439
5866.37 3352
5867.09 3345
5867.82 3391
5868.54 3540
5869.26 3585
5869.98 3466
5870.71 3460
5871.43 3506
5872.15 3678
5872.88 3695
5873.60 3593
5874.32 3743
5875.05 3755
5875.77 3709
5876.49 3680
5877.22 3579
5877.94 3534
5878.66 3595
5879.39 3677
5880.11 3672
5880.83 3631
5881.56 3637
5882.28 3611
5883.00 3597
5883.73 3483
5884.45 3607
5885.17 3620
5885.90 3675
5886.62 3792
5887.35 3696
5888.07 3640
5888.79 3660
5889.52 3637
5890.24 3680
5890.97 3535
5891.69 3531
5892.41 3607
5893.14 3541
5893.86 3461
5894.59 3617
5895.31 3669
5896.04 3650
5896.76 3617
5897.49 3522
5898.21 3516
5898.93 3595
5899.66 3628
5900.38 3638
5901.11 3500
5901.83 3537
5902.56 3640
5903.28 3653
5904.01 3584
5904.73 3604
5905.46 3646
5906.18 3452
5906.91 3658
5907.63 3695
5908.36 3757
5909.08 3689
5909.81 3789
5910.53 3656
5911.26 3658
5911.99 3793
5912.71 3752
5913.44 3907
5914.16 3809
5914.89 3797
5915.61 3895
5916.34 3899
5917.06 3748
5917.79 3960
5918.52 3934
5919.24 3929
5919.97 3964
5920.69 3931
5921.42 3839
5922.15 3989
5922.87 4059
5923.60 4134
5924.32 4117
5925.05 4032
5925.78 4126
5926.50 4101
5927.23 4071
5927.96 4095
5928.68 4154
5929.41 4162
5930.14 4210
5930.86 4115
5931.59 4191
5932.32 4394
5933.04 4300
5933.77 4407
5934.50 4436
5935.22 4412
5935.95 4596
5936.68 4803
5937.40 4788
5938.13 4774
5938.86 4835
5939.58 4957
5940.31 4980
5941.04 5125
5941.77 5125
5942.49 5289
5943.22 5153
5943.95 5206
5944.68 5387
5945.40 5296
5946.13 5338
5946.86 5561
5947.59 5412
5948.31 5384
5949.04 5607
5949.77 5810
5950.50 5856
5951.22 6022
5951.95 6315
5952.68 6647
5953.41 6806
5954.14 6931
5954.86 6963
5955.59 6987
5956.32 6863
5957.05 6871
5957.78 6814
5958.51 6810
5959.23 6783
5959.96 6890
5960.69 6924
5961.42 6788
5962.15 7105
5962.88 6998
5963.60 7017
5964.33 7217
5965.06 7495
5965.79 8130
5966.52 8526
5967.25 9493
5967.98 10365
5968.71 10814
5969.44 10931
5970.16 10783
5970.89 10303
5971.62 9849
5972.35 9406
5973.08 8832
5973.81 8421
5974.54 8232
5975.27 8054
5976.00 7928
5976.73 7955
5977.46 8141
5978.19 8091
5978.92 8162
5979.65 8336
5980.37 8595
5981.10 8774
5981.83 8919
5982.56 9277
5983.29 9306
5984.02 9516
5984.75 9596
5985.48 9488
5986.21 9386
5986.94 9500
5987.67 9548
5988.40 9432
5989.13 9383
5989.86 9258
5990.59 9214
5991.32 9218
5992.05 9338
5992.79 9328
5993.52 9359
5994.25 9463
5994.98 9630
5995.71 9726
5996.44 9799
5997.17 10074
5997.90 10192
5998.63 10396
5999.36 10734
6000.09 10692
6000.82 10683
6001.55 10566
6002.28 10195
6003.02 10080
6003.75 9998
6004.48 9857
6005.21 9558
6005.94 9360
6006.67 9499
6007.40 9481
6008.13 9686
6008.86 10385
6009.60 11159
6010.33 12280
6011.06 13977
6011.79 16451
6012.52 19266
6013.25 22023
6013.99 24870
6014.72 26717
6015.45 28018
6016.18 28187
6016.91 27311
6017.64 25777
6018.38 23105
6019.11 20378
6019.84 18187
6020.57 15936
6021.30 13673
6022.04 12130
6022.77 11164
6023.50 10168
6024.23 9273
6024.97 8854
6025.70 8609
6026.43 8142
6027.16 7978
6027.90 7874
6028.63 7827
6029.36 7713
6030.09 7601
6030.83 7582
6031.56 7492
6032.29 7413
6033.02 7496
6033.76 7403
6034.49 7197
6035.22 7349
6035.96 7192
6036.69 7170
6037.42 7396
6038.16 7377
6038.89 7401
6039.62 7671
6040.36 7744
6041.09 7773
6041.82 7741
6042.56 7701
6043.29 7931
6044.02 8222
6044.76 8124
6045.49 8234
6046.22 8283
6046.96 8554
6047.69 8597
6048.42 8352
6049.16 8623
6049.89 8887
6050.63 9202
6051.36 9340
6052.09 10278
6052.83 11190
6053.56 11907
6054.30 12426
6055.03 12651
6055.77 12388
6056.50 11594
6057.23 11236
6057.97 10445
6058.70 9654
6059.44 9046
6060.17 8683
6060.91 8316
6061.64 8188
6062.38 8033
6063.11 7998
6063.84 7741
6064.58 7589
6065.31 7720
6066.05 7160
6066.78 7225
6067.52 7343
6068.25 7310
6068.99 7104
6069.72 7148
6070.46 7057
6071.19 7072
6071.93 7027
6072.66 7037
6073.40 6826
6074.14 6739
6074.87 6600
6075.61 6728
6076.34 6392
6077.08 6329
6077.81 6287
6078.55 6245
6079.28 6230
6080.02 6165
6080.76 6283
6081.49 6271
6082.23 6282
6082.96 6154
6083.70 6106
6084.43 6045
6085.17 5990
6085.91 5908
6086.64 5940
6087.38 6014
6088.12 5874
6088.85 5949
6089.59 5827
6090.32 5770
6091.06 5984
6091.80 6023
6092.53 5987
6093.27 5829
6094.01 5981
6094.74 5825
6095.48 5977
6096.22 5941
6096.95 5622
6097.69 5392
6098.43 5428
6099.16 5439
6099.90 5411
6100.64 5377
6101.37 5434
6102.11 5461
6102.85 5400
6103.59 5314
6104.32 5281
6105.06 5259
6105.80 5243
6106.53 5245
6107.27 5198
6108.01 5237
6108.75 5218
6109.48 5377
6110.22 5461
6110.96 5379
6111.70 5368
6112.43 5502
6113.17 5450
6113.91 5573
6114.65 5582
6115.39 5680
6116.12 5637
6116.86 5634
6117.60 5673
6118.34 5808
6119.08 5680
6119.81 5619
6120.55 5607
6121.29 5718
6122.03 5698
6122.77 5564
6123.50 5685
6124.24 5774
6124.98 5773
6125.72 5826
6126.46 5913
6127.20 5775
6127.94 5698
6128.67 5774
6129.41 5921
6130.15 5804
6130.89 5838
6131.63 5867
6132.37 5887
6133.11 5727
6133.85 5669
6134.58 5695
6135.32 5825
6136.06 6016
6136.80 6088
6137.54 6194
6138.28 6139
6139.02 6144
6139.76 6277
6140.50 6336
6141.24 6255
6141.98 6176
6142.72 6145
6143.46 6173
6144.20 6138
6144.94 6103
6145.68 6137
6146.41 6111
6147.15 6343
6147.89 6455
6148.63 6421
6149.37 6281
6150.11 6233
6150.85 6320
6151.59 6323
6152.33 6228
6153.07 6460
6153.81 6518
6154.55 6543
6155.30 6722
6156.04 6696
6156.78 6715
6157.52 6804
6158.26 6726
6159.00 6768
6159.74 6831
6160.48 6679
6161.22 6776
6161.96 6875
6162.70 7061
6163.44 7279
6164.18 7533
6164.92 7841
6165.66 8185
6166.40 8776
6167.15 9090
6167.89 9651
6168.63 9701
6169.37 9546
6170.11 9794
6170.85 9685
6171.59 9534
6172.33 9302
6173.07 8988
6173.82 8779
6174.56 8500
6175.30 8490
6176.04 8495
6176.78 8264
6177.52 8100
6178.26 8143
6179.01 8194
6179.75 8196
6180.49 8304
6181.23 8253
6181.97 8544
6182.72 8633
6183.46 8781
6184.20 8831
6184.94 8875
6185.68 8945
6186.43 9066
6187.17 9104
6187.91 8924
6188.65 8962
6189.39 9166
6190.14 9393
6190.88 9465
6191.62 9927
6192.36 10499
6193.11 10841
6193.85 10955
6194.59 11038
6195.33 11295
6196.08 11318
6196.82 11209
6197.56 11388
6198.31 11303
6199.05 11266
6199.79 11057
6200.53 11115
6201.28 10954
6202.02 11088
6202.76 11321
6203.51 11659
6204.25 12130
6204.99 13206
6205.74 14853
6206.48 17659
6207.22 21680
6207.97 27034
6208.71 33089
6209.45 37801
6210.20 40972
6210.94 42633
6211.68 43029
6212.43 42061
6213.17 40077
6213.92 37088
6214.66 32454
6215.40 28140
6216.15 23276
6216.89 19255
6217.64 16526
6218.38 14217
6219.12 12525
6219.87 11307
6220.61 10340
6221.36 9868
6222.10 9446
6222.84 9037
6223.59 8955
6224.33 8909
6225.08 8791
6225.82 8809
6226.57 8680
6227.31 8659
6228.06 8214
6228.80 7796
6229.55 7363
6230.29 7035
6231.04 6863
6231.78 6764
6232.52 6693
6233.27 6655
6234.01 6739
6234.76 6675
6235.50 6782
6236.25 6653
6237.00 6787
6237.74 6925
6238.49 6938
6239.23 7050
6239.98 7073
6240.72 7142
6241.47 7033
6242.21 7130
6242.96 7264
6243.70 7371
6244.45 7689
6245.19 7982
6245.94 8557
6246.69 9004
6247.43 9716
6248.18 10558
6248.92 11342
6249.67 12144
6250.42 12699
6251.16 12669
6251.91 12293
6252.65 11709
6253.40 10743
6254.15 9796
6254.89 9104
6255.64 8412
6256.39 8138
6257.13 7941
6257.88 7610
6258.62 7556
6259.37 7597
6260.12 7469
6260.86 7364
6261.61 7359
6262.36 7255
6263.10 7264
6263.85 7482
6264.60 7342
6265.34 7338
6266.09 7214
6266.84 7323
6267.59 7387
6268.33 7292
6269.08 7439
6269.83 7622
6270.57 7547
6271.32 7659
6272.07 7411
6272.82 7373
6273.56 7290
6274.31 6993
6275.06 7151
6275.81 7202
6276.55 7414
6277.30 7669
6278.05 7681
6278.80 7621
6279.54 7705
6280.29 7468
6281.04 7466
6281.79 7636
6282.53 7428
6283.28 7101
6284.03 7055
6284.78 6801
6285.53 6776
6286.27 6753
6287.02 7032
6287.77 7392
6288.52 7826
6289.27 8114
6290.02 8648
6290.76 9263
6291.51 9042
6292.26 8444
6293.01 7985
6293.76 7484
6294.51 6957
6295.26 6515
6296.00 6378
6296.75 6243
6297.50 6206
6298.25 6124
6299.00 6150
6299.75 6120
6300.50 6051
6301.25 6122
6302.00 6218
6302.74 6140
6303.49 6156
6304.24 6109
6304.99 6331
6305.74 6443
6306.49 6386
6307.24 6244
6307.99 6260
6308.74 6217
6309.49 6322
6310.24 6350
6310.99 6403
6311.74 6304
6312.49 6160
6313.24 6079
6313.99 6104
6314.74 6037
6315.49 5905
6316.24 5868
6316.99 5782
6317.74 5921
6318.49 5782
6319.24 5716
6319.99 5615
6320.74 5731
6321.49 5637
6322.24 5650
6322.99 5710
6323.74 5516
6324.49 5558
6325.24 5500
6325.99 5319
6326.74 5543
6327.49 5809
6328.24 5868
6328.99 6053
6329.74 6177
6330.49 6171
6331.24 6267
6331.99 6215
6332.74 6091
6333.50 5819
6334.25 5613
6335.00 5626
6335.75 5385
6336.50 5201
6337.25 5107
6338.00 5328
6338.75 5342
6339.50 5288
6340.26 5201
6341.01 5267
6341.76 5288
6342.51 5258
6343.26 5290
6344.01 5429
6344.76 5570
6345.52 5427
6346.27 5434
6347.02 5548
6347.77 5624
6348.52 5629
6349.28 5798
6350.03 5822
6350.78 5973
6351.53 6151
6352.28 6378
6353.04 6696
6353.79 6843
6354.54 7528
6355.29 7643
6356.04 7540
6356.80 7401
6357.55 7113
6358.30 6690
6359.05 6437
6359.81 6131
6360.56 5783
6361.31 5690
6362.06 5669
6362.82 5524
6363.57 5384
6364.32 5392
6365.07 5485
6365.83 5558
6366.58 5640
6367.33 5613
6368.09 5750
6368.84 5646
6369.59 5598
6370.35 5747
6371.10 5706
6371.85 5634
6372.60 5553
6373.36 5462
6374.11 5472
6374.86 5394
6375.62 5385
6376.37 5398
6377.13 5386
6377.88 5277
6378.63 5184
6379.39 5039
6380.14 4994
6380.89 4999
6381.65 5041
6382.40 5165
6383.16 4984
6383.91 5016
6384.66 5071
6385.42 5048
6386.17 4945
6386.93 4876
6387.68 4733
6388.43 4820
6389.19 4775
6389.94 4742
6390.70 4799
6391.45 4619
6392.21 4822
6392.96 4747
6393.71 4699
6394.47 4606
6395.22 4713
6395.98 4727
6396.73 4752
6397.49 4625
6398.24 4638
6399.00 4593
6399.75 4524
6400.51 4481
6401.26 4546
6402.02 4489
6402.77 4501
6403.53 4673
6404.28 4526
6405.04 4378
6405.79 4388
6406.55 4460
6407.30 4651
6408.06 4648
6408.81 4755
6409.57 4760
6410.32 4984
6411.08 5061
6411.84 5152
6412.59 5025
6413.35 4903
6414.10 4836
6414.86 4583
6415.61 4614
6416.37 4776
6417.13 4690
6417.88 4561
6418.64 4622
6419.39 4521
6420.15 4599
6420.91 4582
6421.66 4653
6422.42 4600
6423.17 4616
6423.93 4599
6424.69 4545
6425.44 4493
6426.20 4414
6426.96 4572
6427.71 4563
6428.47 4608
6429.23 4530
6429.98 4478
6430.74 4580
6431.50 4522
6432.25 4463
6433.01 4536
6433.77 4651
6434.52 4618
6435.28 4628
6436.04 4592
6436.79 4596
6437.55 4591
6438.31 4533
6439.07 4548
6439.82 4793
6440.58 4805
6441.34 4796
6442.09 4926
6442.85 4983
6443.61 4997
6444.37 5016
6445.12 4972
6445.88 4818
6446.64 4744
6447.40 4785
6448.15 4706
6448.91 4689
6449.67 4806
6450.43 4681
6451.19 4637
6451.94 4559
6452.70 4684
6453.46 4580
6454.22 4759
6454.98 4878
6455.73 4818
6456.49 4729
6457.25 4798
6458.01 4773
6458.77 4882
6459.53 4862
6460.28 4898
6461.04 4957
6461.80 4920
6462.56 4770
6463.32 4771
6464.08 4890
6464.84 5094
6465.59 5098
6466.35 5208
6467.11 5141
6467.87 5153
6468.63 5075
6469.39 5204
6470.15 5271
6470.91 5275
6471.67 5181
6472.43 5342
6473.18 5329
6473.94 5359
6474.70 5438
6475.46 5586
6476.22 5541
6476.98 5574
6477.74 5633
6478.50 5660
6479.26 5716
6480.02 5847
6480.78 5764
6481.54 5755
6482.30 5963
6483.06 6032
6483.82 5988
6484.58 6095
6485.34 6161
6486.10 6135
6486.86 6372
6487.62 6477
6488.38 6460
6489.14 6556
6489.90 6583
6490.66 6821
6491.42 6727
6492.18 6769
6492.94 6970
6493.70 7325
6494.46 7434
6495.22 7620
6495.98 7802
6496.74 7919
6497.50 7895
6498.26 7933
6499.02 8035
6499.78 7882
6500.54 7986
6501.31 8011
6502.07 7870
6502.83 7802
6503.59 7833
6504.35 8103
6505.11 8238
6505.87 8222
6506.63 8621
6507.39 8839
6508.16 8807
6508.92 9140
6509.68 9447
6510.44 9546
6511.20 9667
6511.96 9709
6512.72 9498
6513.49 9600
6514.25 9696
6515.01 9780
6515.77 9427
6516.53 9422
6517.29 9539
6518.06 9482
6518.82 9601
6519.58 9911
6520.34 10123
6521.10 10171
6521.87 10477
6522.63 10764
6523.39 10795
6524.15 11246
6524.91 11741
6525.68 12508
6526.44 13690
6527.20 15043
6527.96 16420
6528.73 17919
6529.49 18557
6530.25 18815
6531.01 18754
6531.78 18087
6532.54 17587
6533.30 17335
6534.06 17744
6534.83 19191
6535.59 21826
6536.35 25283
6537.12 28728
6537.88 31288
6538.64 31774
6539.40 31249
6540.17 29331
6540.93 26635
6541.69 23441
6542.46 20227
6543.22 17304
6543.98 14865
6544.75 13095
6545.51 11657
6546.27 10615
6547.04 9845
6547.80 9080
6548.56 8573
6549.33 8509
6550.09 8220
6550.86 7964
6551.62 8195
6552.38 8140
6553.15 7935
6553.91 7892
6554.68 7933
6555.44 7750
6556.20 7468
6556.97 7467
6557.73 7340
6558.50 7279
6559.26 7329
6560.02 7341
6560.79 7529
6561.55 7545
6562.32 7909
6563.08 8061
6563.85 8499
6564.61 8739
6565.38 8803
6566.14 8921
6566.90 8970
6567.67 9350
6568.43 9205
6569.20 9142
6569.96 8948
6570.73 8780
6571.49 8549
6572.26 8801
6573.02 9178
6573.79 9426
6574.55 9655
6575.32 9797
6576.08 10138
6576.85 10324
6577.61 10503
6578.38 10583
6579.15 10568
6579.91 10581
6580.68 10370
6581.44 10246
6582.21 10165
6582.97 10290
6583.74 9987
6584.50 9937
6585.27 10010
6586.04 9531
6586.80 9537
6587.57 9342
6588.33 9096
6589.10 9060
6589.87 9062
6590.63 9140
6591.40 9575
6592.16 9833
6592.93 10402
6593.70 11134
6594.46 11917
6595.23 12779
6596.00 13640
6596.76 13957
6597.53 14347
6598.29 14139
6599.06 13504
6599.83 12532
6600.59 11650
6601.36 10969
6602.13 10203
6602.89 9504
6603.66 8932
6604.43 8580
6605.20 8268
6605.96 8133
6606.73 7960
6607.50 7957
6608.26 7720
6609.03 7627
6609.80 7647
6610.57 7571
6611.33 7426
6612.10 7592
6612.87 7358
6613.63 7181
6614.40 7279
6615.17 7190
6615.94 7077
6616.70 6761
6617.47 6815
6618.24 6881
6619.01 6650
6619.78 6670
6620.54 6708
6621.31 6964
6622.08 7077
6622.85 7139
6623.61 7069
6624.38 6919
6625.15 6799
6625.92 6815
6626.69 6797
6627.46 6667
6628.22 6569
6628.99 6505
6629.76 6538
6630.53 6516
6631.30 6693
6632.07 6789
6632.83 7420
6633.60 7914
6634.37 8440
6635.14 9079
6635.91 9230
6636.68 9285
6637.45 9083
6638.21 8891
6638.98 8570
6639.75 8116
6640.52 7739
6641.29 7397
6642.06 6946
6642.83 6740
6643.60 6669
6644.37 6408
6645.14 6392
6645.91 6410
6646.68 6326
6647.44 6251
6648.21 6443
6648.98 6496
6649.75 6654
6650.52 6647
6651.29 6584
6652.06 6329
6652.83 6452
6653.60 6532
6654.37 6463
6655.14 6396
6655.91 6328
6656.68 6421
6657.45 6344
6658.22 6302
6658.99 6455
6659.76 6254
6660.53 6157
6661.30 6325
6662.07 6162
6662.84 6016
6663.61 6001
6664.38 5935
6665.15 5918
6665.92 5880
6666.69 5937
6667.46 5830
6668.23 5940
6669.00 5973
6669.78 6003
6670.55 6055
6671.32 6182
6672.09 6316
6672.86 6441
6673.63 6393
6674.40 6272
6675.17 6462
6675.94 6250
6676.71 6368
6677.48 6461
6678.26 6353
6679.03 6329
6679.80 6124
6680.57 6324
6681.34 6524
6682.11 6459
6682.88 6515
6683.66 6717
6684.43 7019
6685.20 7288
6685.97 7775
6686.74 8341
6687.51 8488
6688.28 8599
6689.06 8386
6689.83 8152
6690.60 7532
6691.37 7023
6692.14 6783
6692.92 6312
6693.69 6047
6694.46 6118
6695.23 5916
6696.00 5810
6696.78 5839
6697.55 5761
6698.32 5595
6699.09 5746
6699.87 5813
6700.64 5625
6701.41 5785
6702.18 5906
6702.96 5866
6703.73 5674
6704.50 5646
6705.27 5632
6706.05 5573
6706.82 5738
6707.59 5676
6708.37 5640
6709.14 5550
6709.91 5567
6710.68 5519
6711.46 5546
6712.23 5610
6713.00 5471
6713.78 5451
6714.55 5338
6715.32 5512
6716.10 5599
6716.87 5441
6717.64 5306
6718.42 5330
6719.19 5236
6719.96 5210
6720.74 5263
6721.51 5385
6722.29 5321
6723.06 5344
6723.83 5478
6724.61 5328
6725.38 5395
6726.15 5498
6726.93 5468
6727.70 5384
6728.48 5313
6729.25 5340
6730.02 5315
6730.80 5491
6731.57 5436
6732.35 5493
6733.12 5475
6733.90 5571
6734.67 5623
6735.45 5547
6736.22 5578
6736.99 5719
6737.77 5733
6738.54 5771
6739.32 5874
6740.09 5844
6740.87 5844
6741.64 5933
6742.42 5826
6743.19 5843
6743.97 5803
6744.74 5806
6745.52 5794
6746.29 5810
6747.07 5915
6747.84 5871
6748.62 6081
6749.39 6297
6750.17 6374
6750.94 6600
6751.72 6886
6752.49 7381
6753.27 7699
6754.05 8160
6754.82 8493
6755.60 8608
6756.37 8354
6757.15 7754
6757.92 7283
6758.70 6975
6759.48 6596
6760.25 6229
6761.03 5957
6761.80 5847
6762.58 5724
6763.36 5608
6764.13 5559
6764.91 5648
6765.68 5691
6766.46 5653
6767.24 5482
6768.01 5517
6768.79 5654
6769.57 5673
6770.34 5575
6771.12 5532
6771.90 5595
6772.67 5569
6773.45 5524
6774.23 5443
6775.00 5447
6775.78 5293
6776.56 5203
6777.33 5243
6778.11 5297
6778.89 5399
6779.66 5283
6780.44 5437
6781.22 5336
6781.99 5565
6782.77 5416
6783.55 5349
6784.33 5263
6785.10 5008
6785.88 4964
6786.66 5048
6787.44 4924
6788.21 4829
6788.99 4873
6789.77 4870
6790.55 4758
6791.32 4872
6792.10 4994
6792.88 4948
6793.66 4871
6794.43 4918
6795.21 4807
6795.99 4857
6796.77 4870
6797.55 4903
6798.32 5005
6799.10 4979
6799.88 5041
6800.66 5325
6801.44 5394
6802.22 5364
6802.99 5386
6803.77 5355
6804.55 5536
6805.33 5591
6806.11 5612
6806.89 5573
6807.67 5591
6808.44 5538
6809.22 5501
6810.00 5361
6810.78 5293
6811.56 5197
6812.34 5020
6813.12 4992
6813.90 5010
6814.67 5148
6815.45 5154
6816.23 5190
6817.01 5074
6817.79 5123
6818.57 5098
6819.35 5116
6820.13 5205
6820.91 5200
6821.69 5404
6822.47 5151
6823.25 5022
6824.03 5050
6824.81 5017
6825.59 5047
6826.37 4973
6827.14 4935
6827.92 4918
6828.70 5049
6829.48 4953
6830.26 4813
6831.04 4967
6831.82 4877
6832.60 4738
6833.38 4701
6834.16 4878
6834.94 4840
6835.72 4685
6836.51 4537
6837.29 4730
6838.07 4767
6838.85 4842
6839.63 4618
6840.41 4603
6841.19 4752
6841.97 4590
6842.75 4576
6843.53 4717
6844.31 4651
6845.09 4703
6845.87 4653
6846.65 4820
6847.43 4939
6848.21 5338
6849.00 5916
6849.78 6574
6850.56 7552
6851.34 8709
6852.12 9297
6852.90 9776
6853.68 10003
6854.46 9416
6855.25 8931
6856.03 8136
6856.81 7667
6857.59 7008
6858.37 6360
6859.15 6094
6859.93 5804
6860.72 5636
6861.50 5406
6862.28 5313
6863.06 5359
6863.84 5240
6864.62 5158
6865.41 5217
6866.19 5266
6866.97 5304
6867.75 5410
6868.53 5472
6869.32 5578
6870.10 5573
6870.88 5513
6871.66 5346
6872.45 5284
6873.23 5124
6874.01 5101
6874.79 5172
6875.58 5273
6876.36 5354
6877.14 5421
6877.92 5417
6878.71 5670
6879.49 5767
6880.27 5910
6881.05 5993
6881.84 6145
6882.62 6265
6883.40 6301
6884.19 6194
6884.97 6311
6885.75 6706
6886.54 7223
6887.32 8195
6888.10 9081
6888.88 10095
6889.67 10894
6890.45 11315
6891.23 11077
6892.02 10365
6892.80 9542
6893.59 8689
6894.37 7845
6895.15 7328
6895.94 6996
6896.72 6647
6897.50 6479
6898.29 6412
6899.07 6263
6899.86 6420
6900.64 6591
6901.42 6609
6902.21 6679
6902.99 6841
6903.78 6773
6904.56 6662
6905.34 6627
6906.13 6500
6906.91 6580
6907.70 6707
6908.48 6549
6909.27 6530
6910.05 6476
6910.83 6385
6911.62 6276
6912.40 6235
6913.19 6182
6913.97 5970
6914.76 5943
6915.54 6021
6916.33 5830
6917.11 5769
6917.90 5730
6918.68 5891
6919.47 5859
6920.25 5791
6921.04 5843
6921.82 6109
6922.61 5888
6923.39 5954
6924.18 5828
6924.96 5761
6925.75 6081
6926.53 6026
6927.32 6106
6928.10 6363
6928.89 6366
6929.68 6290
6930.46 6183
6931.25 6149
6932.03 6322
6932.82 6549
6933.60 6903
6934.39 7184
6935.18 7132
6935.96 7437
6936.75 7302
6937.53 7262
6938.32 7164
6939.11 7094
6939.89 6929
6940.68 6971
6941.47 7227
6942.25 7377
6943.04 7315
6943.82 7322
6944.61 7498
6945.40 7736
6946.18 7884
6946.97 7839
6947.76 7893
6948.54 7927
6949.33 7956
6950.12 8126
6950.90 8087
6951.69 8113
6952.48 8073
6953.26 8047
6954.05 8131
6954.84 8132
6955.63 8060
6956.41 7999
6957.20 8330
6957.99 8438
6958.77 8378
6959.56 8462
6960.35 8445
6961.14 8547
6961.92 8367
6962.71 8439
6963.50 8467
6964.29 8482
6965.07 8485
6965.86 8585
6966.65 8425
6967.44 8659
6968.22 8858
6969.01 9063
6969.80 9176
6970.59 9378
6971.38 9452
6972.16 9537
6972.95 9673
6973.74 9644
6974.53 9617
6975.32 9475
6976.10 9511
6976.89 9759
6977.68 10009
6978.47 10319
6979.26 10737
6980.05 11159
6980.83 11456
6981.62 12110
6982.41 13080
6983.20 14024
6983.99 15916
6984.78 17843
6985.57 20390
6986.36 22780
6987.14 24773
6987.93 25929
6988.72 25763
6989.51 24744
6990.30 22876
6991.09 20507
6991.88 18347
6992.67 16580
6993.46 14942
6994.25 13494
6995.04 12636
6995.82 12054
6996.61 12430
6997.40 13453
6998.19 15049
6998.98 17111
6999.77 19506
7000.56 22056
7001.35 23562
7002.14 24374
7002.93 24110
7003.72 22857
7004.51 21242
7005.30 19102
7006.09 17044
7006.88 14909
7007.67 13141
7008.46 11769
7009.25 10612
7010.04 9800
7010.83 9476
7011.62 9290
7012.41 9042
7013.20 8973
7013.99 9136
7014.78 9210
7015.57 9385
7016.36 9102
7017.15 8681
7017.94 8384
7018.73 8149
7019.53 8007
7020.32 7681
7021.11 7561
7021.90 7427
7022.69 7504
7023.48 7744
7024.27 7709
7025.06 8026
7025.85 8190
7026.64 8149
7027.43 8262
7028.23 8422
7029.02 8153
7029.81 8034
7030.60 8139
7031.39 7862
7032.18 7699
7032.97 7347
7033.77 7338
7034.56 7161
7035.35 6983
7036.14 7111
7036.93 7340
7037.72 7472
7038.51 7526
7039.31 7572
7040.10 7945
7040.89 7848
7041.68 7788
7042.47 7901
7043.27 7934
7044.06 7696
7044.85 7710
7045.64 7681
7046.43 7379
7047.23 7306
7048.02 7485
7048.81 7673
7049.60 7861
7050.40 8517
7051.19 8905
7051.98 9212
7052.77 9502
7053.57 9360
7054.36 8892
7055.15 8194
7055.94 7975
7056.74 7611
7057.53 7455
7058.32 6888
7059.12 6741
7059.91 6638
7060.70 6586
7061.50 6618
7062.29 6612
7063.08 6671
7063.87 6895
7064.67 6876
7065.46 6845
7066.25 6872
7067.05 6713
7067.84 6773
7068.63 6629
7069.43 6503
7070.22 6412
7071.02 6486
7071.81 6424
7072.60 6330
7073.40 6316
7074.19 6259
7074.98 6142
7075.78 6080
7076.57 5962
7077.37 5897
7078.16 5948
7078.95 6014
7079.75 6011
7080.54 5855
7081.34 5981
7082.13 6048
7082.92 5926
7083.72 5825
7084.51 5901
7085.31 5945
7086.10 5932
7086.90 6009
7087.69 6266
7088.49 6358
7089.28 6482
7090.07 6358
7090.87 6150
7091.66 6055
7092.46 5916
7093.25 5553
7094.05 5482
7094.84 5456
7095.64 5453
7096.43 5339
7097.23 5156
7098.02 5222
7098.82 5238
7099.61 5130
7100.41 5070
7101.20 4953
7102.00 5121
7102.79 5057
7103.59 4774
7104.39 4797
7105.18 4746
7105.98 4706
7106.77 4663
7107.57 4700
7108.36 4501
7109.16 4381
7109.96 4311
7110.75 4356
7111.55 4324
7112.34 4368
7113.14 4375
7113.93 4371
7114.73 4352
7115.53 4360
7116.32 4533
7117.12 4522
7117.92 4464
7118.71 4427
7119.51 4339
7120.30 4416
7121.10 4489
7121.90 4558
7122.69 4386
7123.49 4371
7124.29 4543
7125.08 4475
7125.88 4403
7126.68 4370
7127.47 4393
7128.27 4408
7129.07 4450
7129.86 4491
7130.66 4531
7131.46 4524
7132.25 4404
7133.05 4498
7133.85 4394
7134.65 4370
7135.44 4378
7136.24 4322
7137.04 4303
7137.84 4153
7138.63 4123
7139.43 4200
7140.23 4239
7141.03 4259
7141.82 4170
7142.62 4045
7143.42 4223
7144.22 4268
7145.01 4247
7145.81 4298
7146.61 4344
7147.41 4327
7148.20 4247
7149.00 4316
7149.80 4235
7150.60 4135
7151.40 4020
7152.19 4108
7152.99 4083
7153.79 4006
7154.59 3986
7155.39 3941
7156.19 3943
7156.98 3978
7157.78 3951
7158.58 3975
7159.38 4049
7160.18 3945
7160.98 3924
7161.78 3938
7162.57 3908
7163.37 3884
7164.17 3926
7164.97 3844
7165.77 3900
7166.57 3843
7167.37 3792
7168.17 3762
7168.97 3777
7169.77 3779
7170.56 3914
7171.36 3993
7172.16 3939
7172.96 3931
7173.76 3897
7174.56 3884
7175.36 3859
7176.16 3869
7176.96 3820
7177.76 3913
7178.56 3694
7179.36 3855
7180.16 3850
7180.96 3979
7181.76 4147
7182.56 4166
7183.36 4379
7184.16 4440
7184.96 4517
7185.76 4463
7186.56 4503
7187.36 4419
7188.16 4371
7188.96 4191
7189.76 4094
7190.56 3990
7191.36 4060
7192.16 3929
7192.96 3910
7193.76 3721
7194.56 3643
7195.36 3713
7196.16 3696
7196.96 3717
7197.76 3727
7198.56 3603
7199.36 3853
7200.16 3771
7200.97 3695
7201.77 3673
7202.57 3684
7203.37 3683
7204.17 3576
7204.97 3619
7205.77 3683
7206.57 3715
7207.37 3666
7208.18 3609
7208.98 3585
7209.78 3682
7210.58 3747
7211.38 3755
7212.18 3725
7212.98 3642
7213.79 3784
7214.59 3766
7215.39 3838
7216.19 3848
7216.99 3755
7217.79 3812
7218.60 3991
7219.40 4058
7220.20 4003
7221.00 4029
7221.80 3895
7222.61 4021
7223.41 4026
7224.21 3905
7225.01 3936
7225.81 3886
7226.62 3823
7227.42 3781
7228.22 3760
7229.02 3874
7229.83 3793
7230.63 3843
7231.43 3760
7232.23 3843
7233.04 3974
7233.84 3993
7234.64 3925
7235.45 3966
7236.25 4003
7237.05 3955
7237.85 4020
7238.66 4094
7239.46 4157
7240.26 4265
7241.07 4261
7241.87 4272
7242.67 4451
7243.48 4217
7244.28 4320
7245.08 4323
7245.89 4291
7246.69 4251
7247.49 4195
7248.30 4238
7249.10 4167
7249.90 4296
7250.71 4243
7251.51 4209
7252.31 4293
7253.12 4345
7253.92 4443
7254.73 4490
7255.53 4500
7256.33 4487
7257.14 4498
7257.94 4457
7258.75 4333
7259.55 4431
7260.35 4514
7261.16 4492
7261.96 4547
7262.77 4633
7263.57 4625
7264.38 4565
7265.18 4657
7265.98 4706
7266.79 4900
7267.59 4817
7268.40 4812
7269.20 5119
7270.01 5109
7270.81 5193
7271.62 5112
7272.42 5064
7273.23 5129
7274.03 5137
7274.84 5105
7275.64 5241
7276.45 5135
7277.25 5277
7278.06 5294
7278.86 5458
7279.67 5486
7280.47 5743
7281.28 5999
7282.08 6412
7282.89 6950
7283.69 7981
7284.50 9066
7285.31 10233
7286.11 11045
7286.92 11309
7287.72 11250
7288.53 11027
7289.33 10258
7290.14 9441
7290.95 8708
7291.75 7872
7292.56 7370
7293.36 6770
7294.17 6452
7294.98 6582
7295.78 6288
7296.59 6168
7297.39 6044
7298.20 6217
7299.01 6222
7299.81 6114
7300.62 6072
7301.43 6167
7302.23 6340
7303.04 6551
7303.85 6783
7304.65 6732
7305.46 6824
7306.27 6797
7307.07 6725
7307.88 6948
7308.69 7211
7309.49 7693
7310.30 8036
7311.11 8667
7311.91 9194
7312.72 9536
7313.53 9546
7314.33 9495
7315.14 9311
7315.95 8954
7316.76 8949
7317.56 9088
7318.37 9204
7319.18 10129
7319.99 11132
7320.79 12233
7321.60 13352
7322.41 14519
7323.22 14732
7324.02 14295
7324.83 13750
7325.64 12855
7326.45 12109
7327.26 10945
7328.06 9912
7328.87 9027
7329.68 8257
7330.49 7597
7331.30 7175
7332.10 6885
7332.91 6724
7333.72 6626
7334.53 6479
7335.34 6249
7336.15 6276
7336.95 6385
7337.76 6416
7338.57 6335
7339.38 6534
7340.19 6393
7341.00 6433
7341.81 6368
7342.61 6303
7343.42 5998
7344.23 5970
7345.04 6038
7345.85 6133
7346.66 6159
7347.47 6235
7348.28 6431
7349.09 6510
7349.89 6487
7350.70 6550
7351.51 6430
7352.32 6232
7353.13 6230
7353.94 6215
7354.75 6115
7355.56 5906
7356.37 5994
7357.18 5863
7357.99 5947
7358.80 6084
7359.61 6237
7360.42 6312
7361.23 6382
7362.04 6576
7362.85 6647
7363.66 6623
7364.47 6648
7365.28 6824
7366.09 6726
7366.90 6594
7367.71 6654
7368.52 6746
7369.33 6664
7370.14 6566
7370.95 6551
7371.76 6503
7372.57 6487
7373.38 6565
7374.19 6759
7375.00 6646
7375.81 6597
7376.62 6705
7377.43 6831
7378.24 6960
7379.05 7390
7379.86 7880
7380.67 8403
7381.49 9184
7382.30 9731
7383.11 10156
7383.92 10456
7384.73 10510
7385.54 10043
7386.35 9381
7387.16 8702
7387.97 8322
7388.79 7748
7389.60 7331
7390.41 6905
7391.22 6669
7392.03 6395
7392.84 6341
7393.65 6206
7394.47 6118
7395.28 6152
7396.09 6103
7396.90 6186
7397.71 6195
7398.52 6381
7399.34 6794
7400.15 7347
7400.96 7834
7401.77 7952
7402.58 8205
7403.40 8614
7404.21 8560
7405.02 8281
7405.83 8129
7406.64 8097
7407.46 7900
7408.27 7815
7409.08 7788
7409.89 7820
7410.71 7550
7411.52 7325
7412.33 7004
7413.14 6623
7413.96 6475
7414.77 6150
7415.58 5848
7416.40 5708
7417.21 5513
7418.02 5308
7418.83 5349
7419.65 5180
7420.46 5300
7421.27 5281
7422.09 5189
7422.90 4960
7423.71 5124
7424.53 4948
7425.34 4854
7426.15 4890
7426.97 4796
7427.78 4904
7428.59 4600
7429.41 4707
7430.22 4628
7431.03 4670
7431.85 4479
7432.66 4427
7433.47 4584
7434.29 4589
7435.10 4572
7435.92 4472
7436.73 4468
7437.54 4588
7438.36 4638
7439.17 4696
7439.99 4813
7440.80 4707
7441.61 4687
7442.43 4699
7443.24 4740
7444.06 4550
7444.87 4559
7445.69 4494
7446.50 4550
7447.31 4504
7448.13 4511
7448.94 4385
7449.76 4440
7450.57 4412
7451.39 4410
7452.20 4374
7453.02 4153
7453.83 4302
7454.65 4293
7455.46 4282
7456.28 4189
7457.09 4200
7457.91 4400
7458.72 4332
7459.54 4256
7460.35 4303
7461.17 4404
7461.98 4275
7462.80 4231
7463.61 4321
7464.43 4389
7465.24 4441
7466.06 4421
7466.88 4372
7467.69 4387
7468.51 4302
7469.32 4425
7470.14 4375
7470.95 4341
7471.77 4222
7472.59 4310
7473.40 4198
7474.22 4298
7475.03 4154
7475.85 4093
7476.67 4230
7477.48 4176
7478.30 4176
7479.11 4096
7479.93 4082
7480.75 4041
7481.56 4001
7482.38 3910
7483.20 3858
7484.01 3768
7484.83 3767
7485.65 3741
7486.46 3817
7487.28 3831
7488.10 3795
7488.91 3827
7489.73 3715
7490.55 3700
7491.36 3705
7492.18 3699
7493.00 3689
7493.81 3717
7494.63 3602
7495.45 3647
7496.27 3675
7497.08 3679
7497.90 3725
7498.72 3540
7499.53 3516
7500.35 3463
7501.17 3350
7501.99 3510
7502.80 3456
7503.62 3375
7504.44 3487
7505.26 3391
7506.08 3411
7506.89 3404
7507.71 3463
7508.53 3407
7509.35 3450
7510.16 3359
7510.98 3402
7511.80 3328
7512.62 3319
7513.44 3401
7514.25 3265
7515.07 3227
7515.89 3311
7516.71 3327
7517.53 3206
7518.35 3295
7519.16 3309
7519.98 3296
7520.80 3292
7521.62 3282
7522.44 3296
7523.26 3168
7524.08 3253
7524.90 3232
7525.71 3235
7526.53 3255
7527.35 3233
7528.17 3295
7528.99 3270
7529.81 3217
7530.63 3268
7531.45 3191
7532.27 3193
7533.08 3178
7533.90 3228
7534.72 3194
7535.54 3245
7536.36 3225
7537.18 3298
7538.00 3283
7538.82 3256
7539.64 3244
7540.46 3238
7541.28 3334
7542.10 3334
7542.92 3338
7543.74 3319
7544.56 3352
7545.38 3341
7546.20 3390
7547.02 3398
7547.84 3468
7548.66 3427
7549.48 3296
7550.30 3377
7551.12 3390
7551.94 3429
7552.76 3322
7553.58 3364
7554.40 3313
7555.22 3284
7556.04 3245
7556.86 3382
7557.68 3396
7558.50 3474
7559.32 3384
7560.14 3534
7560.96 3577
7561.78 3476
7562.61 3522
7563.43 3463
7564.25 3550
7565.07 3498
7565.89 3570
7566.71 3512
7567.53 3495
7568.35 3502
7569.17 3386
7569.99 3441
7570.82 3449
7571.64 3422
7572.46 3450
7573.28 3549
7574.10 3568
7574.92 3548
7575.74 3574
7576.57 3540
7577.39 3567
7578.21 3502
7579.03 3593
7579.85 3572
7580.67 3538
7581.50 3565
7582.32 3580
7583.14 3534
7583.96 3551
7584.78 3678
7585.61 3606
7586.43 3656
7587.25 3752
7588.07 3908
7588.89 4045
7589.72 4023
7590.54 4117
7591.36 4075
7592.18 4000
7593.01 4100
7593.83 4016
7594.65 3944
7595.47 4004
7596.30 3973
7597.12 3918
7597.94 3965
7598.76 3900
7599.59 4085
7600.41 4129
7601.23 4154
7602.06 4191
7602.88 4399
7603.70 4508
7604.53 4799
7605.35 4899
7606.17 5044
7606.99 5194
7607.82 5342
7608.64 5284
7609.46 5066
7610.29 5016
7611.11 4710
7611.93 4752
7612.76 4684
7613.58 4531
7614.41 4550
7615.23 4603
7616.05 4642
7616.88 4830
7617.70 4927
7618.52 4997
7619.35 5216
7620.17 5514
7621.00 5690
7621.82 5657
7622.64 5297
7623.47 5188
7624.29 4996
7625.12 4763
7625.94 4774
7626.77 4756
7627.59 4757
7628.41 5032
7629.24 4990
7630.06 5214
7630.89 5678
7631.71 6102
7632.54 6428
7633.36 6694
7634.19 6762
7635.01 6847
7635.84 6709
7636.66 6323
7637.48 5995
7638.31 5725
7639.13 5213
7639.96 4961
7640.78 4771
7641.61 4448
7642.43 4285
7643.26 4141
7644.09 4001
7644.91 3836
7645.74 3780
7646.56 3792
7647.39 3821
7648.21 3657
7649.04 3610
7649.86 3704
7650.69 3663
7651.51 3603
7652.34 3553
7653.17 3497
7653.99 3461
7654.82 3586
7655.64 3406
7656.47 3387
7657.29 3381
7658.12 3357
7658.95 3409
7659.77 3424
7660.60 3404
7661.43 3512
7662.25 3378
7663.08 3336
7663.90 3396
7664.73 3415
7665.56 3471
7666.38 3371
7667.21 3436
7668.04 3550
7668.86 3508
7669.69 3539
7670.52 3590
7671.34 3544
7672.17 3533
7673.00 3496
7673.82 3591
7674.65 3515
7675.48 3482
7676.30 3573
7677.13 3525
7677.96 3401
7678.78 3351
7679.61 3352
7680.44 3290
7681.27 3389
7682.09 3375
7682.92 3307
7683.75 3373
7684.58 3421
7685.40 3490
7686.23 3489
7687.06 3544
7687.89 3511
7688.71 3625
7689.54 3597
7690.37 3535
7691.20 3468
7692.02 3516
7692.85 3441
7693.68 3433
7694.51 3502
7695.34 3475
7696.16 3516
7696.99 3415
7697.82 3523
7698.65 3703
7699.48 3821
7700.31 3868
7701.13 3989
7701.96 3941
7702.79 3783
7703.62 3917
7704.45 3844
7705.28 3668
7706.10 3626
7706.93 3580
7707.76 3505
7708.59 3395
7709.42 3425
7710.25 3435
7711.08 3393
7711.91 3324
7712.73 3396
7713.56 3381
7714.39 3290
7715.22 3312
7716.05 3201
7716.88 3347
7717.71 3318
7718.54 3317
7719.37 3243
7720.20 3269
7721.03 3185
7721.86 3285
7722.68 3169
7723.51 3085
7724.34 3157
7725.17 3118
7726.00 3147
7726.83 3159
7727.66 3038
7728.49 3135
7729.32 3130
7730.15 3102
7730.98 3108
7731.81 3102
7732.64 3028
7733.47 3073
7734.30 3162
7735.13 3087
7735.96 3103
7736.79 3024
7737.62 3038
7738.45 3048
7739.28 3131
7740.11 3117
7740.94 3129
7741.77 3096
7742.61 3027
7743.44 3003
7744.27 3135
7745.10 3253
7745.93 3330
7746.76 3300
7747.59 3556
7748.42 4043
7749.25 4100
7750.08 4197
7750.91 4085
7751.74 4196
7752.58 3967
7753.41 3750
7754.24 3644
7755.07 3489
7755.90 3429
7756.73 3344
7757.56 3188
7758.39 3176
7759.23 3115
7760.06 3006
7760.89 3165
7761.72 3147
7762.55 3119
7763.38 3126
7764.22 3123
7765.05 3083
7765.88 3043
7766.71 3086
7767.54 3024
7768.37 2958
7769.21 2956
7770.04 2955
7770.87 2877
7771.70 2908
7772.53 2979
7773.37 2970
7774.20 2946
7775.03 3004
7775.86 3003
7776.70 3026
7777.53 3040
7778.36 3080
7779.19 3107
7780.03 3056
7780.86 3078
7781.69 3064
7782.52 2973
7783.36 2956
7784.19 3120
7785.02 3039
7785.86 3074
7786.69 3111
7787.52 3182
7788.35 3312
7789.19 3220
7790.02 3181
7790.85 3232
7791.69 3249
7792.52 3222
7793.35 3107
7794.19 3108
7795.02 3142
7795.85 3168
7796.69 3064
7797.52 3177
7798.35 3161
7799.19 3169
7800.02 3274
7800.85 3341
7801.69 3338
7802.52 3353
7803.36 3454
7804.19 3470
7805.02 3412
7805.86 3370
7806.69 3428
7807.53 3462
7808.36 3542
7809.19 3466
7810.03 3448
7810.86 3524
7811.70 3556
7812.53 3636
7813.36 3863
7814.20 3868
7815.03 4057
7815.87 4084
7816.70 4186
7817.54 4299
7818.37 4374
7819.21 4379
7820.04 4371
7820.88 4273
7821.71 4238
7822.55 4195
7823.38 4032
7824.22 4063
7825.05 4048
7825.89 4228
7826.72 4230
7827.56 4376
7828.39 4563
7829.23 4548
7830.06 4506
7830.90 4421
7831.73 4537
7832.57 4473
7833.40 4442
7834.24 4308
7835.07 4413
7835.91 4499
7836.74 4570
7837.58 4615
7838.42 4452
7839.25 4414
7840.09 4298
7840.92 4215
7841.76 4224
7842.59 4171
7843.43 4212
7844.27 4103
7845.10 4187
7845.94 4074
7846.77 4025
7847.61 3994
7848.45 3854
7849.28 3837
7850.12 3759
7850.96 3809
7851.79 3760
7852.63 3759
7853.47 3707
7854.30 3790
7855.14 3770
7855.98 3829
7856.81 3906
7857.65 3733
7858.49 3797
7859.32 3860
7860.16 4118
7861.00 4156
7861.83 4263
7862.67 4226
7863.51 4146
7864.34 4038
7865.18 3916
7866.02 3934
7866.86 3721
7867.69 3675
7868.53 3705
7869.37 3798
7870.20 3874
7871.04 3831
7871.88 3865
7872.72 4049
7873.55 4007
7874.39 3942
7875.23 4068
7876.07 4165
7876.91 4430
7877.74 4383
7878.58 4601
7879.42 4754
7880.26 4691
7881.09 4780
7881.93 4765
7882.77 4577
7883.61 4416
7884.45 4283
7885.28 4168
7886.12 4081
7886.96 3975
7887.80 4069
7888.64 4007
7889.48 3906
7890.32 4040
7891.15 4139
7891.99 4244
7892.83 4447
7893.67 4581
7894.51 4542
7895.35 4537
7896.19 4491
7897.02 4358
7897.86 4412
7898.70 4295
7899.54 4141
7900.38 4182
7901.22 4172
7902.06 4278
7902.90 4195
7903.74 4103
7904.58 4025
7905.41 3999
7906.25 3893
7907.09 3906
7907.93 3862
7908.77 3743
7909.61 3648
7910.45 3702
7911.29 3655
7912.13 3634
7912.97 3704
7913.81 3772
7914.65 3759
7915.49 3760
7916.33 3921
7917.17 4174
7918.01 4198
7918.85 4344
7919.69 4433
7920.53 4532
7921.37 4532
7922.21 4462
7923.05 4376
7923.89 4249
7924.73 4038
7925.57 3931
7926.41 3733
7927.25 3669
7928.09 3656
7928.93 3579
7929.77 3463
7930.61 3404
7931.45 3385
7932.29 3480
7933.14 3438
7933.98 3421
7934.82 3450
7935.66 3424
7936.50 3463
7937.34 3386
7938.18 3352
7939.02 3336
7939.86 3350
7940.70 3370
7941.55 3435
7942.39 3489
7943.23 3484
7944.07 3549
7944.91 3660
7945.75 3740
7946.59 3837
7947.43 3852
7948.28 3890
7949.12 3783
7949.96 3802
7950.80 3801
7951.64 3803
7952.48 3819
7953.33 3968
7954.17 4011
7955.01 4001
7955.85 4204
7956.69 4209
7957.54 4152
7958.38 4275
7959.22 4253
7960.06 4156
7960.90 4157
7961.75 4047
7962.59 4195
7963.43 4187
7964.27 4060
7965.12 4067
7965.96 4107
7966.80 4189
7967.64 4330
7968.49 4640
7969.33 4845
7970.17 4738
7971.01 4756
7971.86 4729
7972.70 4520
7973.54 4472
7974.39 4253
7975.23 4049
7976.07 3947
7976.91 3829
7977.76 3748
7978.60 3623
7979.44 3664
7980.29 3547
7981.13 3655
7981.97 3618
7982.82 3536
7983.66 3555
7984.50 3563
7985.35 3569
7986.19 3512
7987.04 3545
7987.88 3602
7988.72 3467
7989.57 3395
7990.41 3300
7991.25 3304
7992.10 3317
7992.94 3301
7993.79 3132
7994.63 3102
7995.47 3006
7996.32 3022
7997.16 3005
7998.01 3013
7998.85 3031
7999.69 2923
8000.54 2979
8001.38 2934
8002.23 2948
8003.07 2882
8003.92 3029
8004.76 2925
8005.61 2893
8006.45 2879
8007.29 2835
8008.14 2829
8008.98 2796
8009.83 2760
8010.67 2809
8011.52 2764
8012.36 2783
8013.21 2829
8014.05 2788
8014.90 2776
8015.74 2739
8016.59 2681
8017.43 2799
8018.28 2672
8019.12 2686
8019.97 2627
8020.82 2714
8021.66 2727
8022.51 2735
8023.35 2567
8024.20 2663
8025.04 2667
8025.89 2681
8026.73 2636
8027.58 2713
8028.43 2603
8029.27 2599
8030.12 2735
8030.96 2741
8031.81 2705
8032.66 2652
8033.50 2741
8034.35 2783
8035.19 2618
8036.04 2600
8036.89 2550
8037.73 2550
8038.58 2761
8039.43 2654
8040.27 2604
8041.12 2646
8041.96 2690
8042.81 2774
8043.66 2691
8044.50 2657
8045.35 2749
8046.20 2693
8047.04 2697
8047.89 2750
8048.74 2577
8049.58 2560
8050.43 2599
8051.28 2599
8052.13 2650
8052.97 2625
8053.82 2529
8054.67 2554
8055.51 2604
8056.36 2556
8057.21 2536
8058.06 2519
8058.90 2496
8059.75 2589
8060.60 2551
8061.45 2567
8062.29 2637
8063.14 2557
8063.99 2531
8064.84 2480
8065.68 2446
8066.53 2453
8067.38 2381
8068.23 2416
8069.08 2542
8069.92 2468
8070.77 2492
8071.62 2506
8072.47 2461
8073.32 2538
8074.16 2499
8075.01 2452
8075.86 2457
8076.71 2452
8077.56 2516
8078.41 2470
8079.25 2399
8080.10 2451
8080.95 2510
8081.80 2425
8082.65 2404
8083.50 2330
8084.35 2381
8085.20 2322
8086.04 2350
8086.89 2470
8087.74 2481
8088.59 2461
8089.44 2454
8090.29 2464
8091.14 2558
8091.99 2510
8092.84 2434
8093.69 2400
8094.53 2398
8095.38 2462
8096.23 2449
8097.08 2392
8097.93 2412
8098.78 2380
8099.63 2416
8100.48 2419
8101.33 2379
8102.18 2359
8103.03 2388
8103.88 2495
8104.73 2407
8105.58 2448
8106.43 2395
8107.28 2434
8108.13 2474
8108.98 2470
8109.83 2424
8110.68 2387
8111.53 2333
8112.38 2401
8113.23 2373
8114.08 2301
8114.93 2439
8115.78 2467
8116.63 2445
8117.48 2438
8118.33 2622
8119.18 2596
8120.03 2584
8120.88 2591
8121.73 2577
8122.59 2546
8123.44 2619
8124.29 2668
8125.14 2633
8125.99 2613
8126.84 2546
8127.69 2601
8128.54 2684
8129.39 2645
8130.24 2675
8131.10 2621
8131.95 2496
8132.80 2564
8133.65 2510
8134.50 2475
8135.35 2645
8136.20 2659
8137.06 2646
8137.91 2678
8138.76 2607
8139.61 2600
8140.46 2566
8141.31 2691
8142.17 2700
8143.02 2706
8143.87 2702
8144.72 2780
8145.57 2731
8146.42 2813
8147.28 2830
8148.13 2821
8148.98 2769
8149.83 2782
8150.69 2899
8151.54 2869
8152.39 2903
8153.24 2890
8154.09 2907
8154.95 3059
8155.80 3137
8156.65 3286
8157.50 3394
8158.36 3395
8159.21 3422
8160.06 3256
8160.92 3189
8161.77 3011
8162.62 2917
8163.47 2765
8164.33 2685
8165.18 2588
8166.03 2642
8166.89 2687
8167.74 2631
8168.59 2597
8169.45 2663
8170.30 2603
8171.15 2684
8172.01 2733
8172.86 2685
8173.71 2580
8174.57 2647
8175.42 2654
8176.27 2721
8177.13 2558
8177.98 2539
8178.83 2584
8179.69 2495
8180.54 2483
8181.40 2437
8182.25 2430
8183.10 2367
8183.96 2382
8184.81 2431
8185.66 2363
8186.52 2352
8187.37 2343
8188.23 2316
8189.08 2382
8189.94 2368
8190.79 2295
8191.64 2366
8192.50 2373
8193.35 2293
8194.21 2325
8195.06 2330
8195.92 2349
8196.77 2366
8197.63 2443
8198.48 2334
8199.34 2290
8200.19 2282
8201.05 2432
8201.90 2323
8202.76 2300
8203.61 2361
8204.47 2364
8205.32 2323
8206.18 2417
8207.03 2341
8207.89 2291
8208.74 2341
8209.60 2393
8210.45 2386
8211.31 2292
8212.16 2313
8213.02 2416
8213.87 2380
8214.73 2334
8215.58 2346
8216.44 2344
8217.30 2310
8218.15 2324
8219.01 2318
8219.86 2316
8220.72 2372
8221.58 2309
8222.43 2315
8223.29 2360
8224.14 2396
8225.00 2434
8225.86 2465
8226.71 2429
8227.57 2470
8228.42 2454
8229.28 2370
8230.14 2416
8230.99 2472
8231.85 2485
8232.71 2402
8233.56 2412
8234.42 2297
8235.28 2328
8236.13 2347
8236.99 2337
8237.85 2345
8238.70 2339
8239.56 2408
8240.42 2319
8241.27 2343
8242.13 2265
8242.99 2264
8243.85 2318
8244.70 2300
8245.56 2331
8246.42 2297
8247.27 2377
8248.13 2251
8248.99 2263
8249.85 2276
8250.70 2300
8251.56 2310
8252.42 2276
8253.28 2324
8254.13 2387
8254.99 2319
8255.85 2327
8256.71 2351
8257.57 2304
8258.42 2283
8259.28 2406
8260.14 2399
8261.00 2411
8261.85 2377
8262.71 2338
8263.57 2317
8264.43 2311
8265.29 2252
8266.15 2355
8267.00 2310
8267.86 2314
8268.72 2271
8269.58 2325
8270.44 2374
8271.30 2413
8272.15 2395
8273.01 2489
8273.87 2423
8274.73 2525
8275.59 2409
8276.45 2412
8277.31 2343
8278.17 2355
8279.02 2414
8279.88 2419
8280.74 2558
8281.60 2561
8282.46 2500
8283.32 2589
8284.18 2557
8285.04 2541
8285.90 2473
8286.76 2539
8287.62 2546
8288.48 2590
8289.34 2672
8290.19 2684
8291.05 2625
8291.91 2693
8292.77 2771
8293.63 2803
8294.49 2877
8295.35 2986
8296.21 3022
8297.07 2991
8297.93 2933
8298.79 2852
8299.65 2823
8300.51 2788
8301.37 2661
8302.23 2631
8303.09 2678
8303.95 2719
8304.81 2746
8305.67 2792
8306.53 2697
8307.39 2643
8308.26 2607
8309.12 2695
8309.98 2668
8310.84 2659
8311.70 2690
8312.56 2675
8313.42 2605
8314.28 2614
8315.14 2681
8316.00 2649
8316.86 2704
8317.72 2681
8318.58 2725
8319.44 2665
8320.31 2708
8321.17 2679
8322.03 2697
8322.89 2640
8323.75 2687
8324.61 2623
8325.47 2528
8326.33 2506
8327.20 2523
8328.06 2683
8328.92 2569
8329.78 2549
8330.64 2596
8331.50 2574
8332.37 2542
8333.23 2631
8334.09 2576
8334.95 2567
8335.81 2636
8336.67 2568
8337.54 2563
8338.40 2602
8339.26 2542
8340.12 2609
8340.99 2680
8341.85 2600
8342.71 2570
8343.57 2565
8344.43 2596
8345.30 2561
8346.16 2600
8347.02 2706
8347.88 2701
8348.75 2656
8349.61 2586
8350.47 2625
8351.33 2536
8352.20 2624
8353.06 2603
8353.92 2615
8354.79 2552
8355.65 2491
8356.51 2545
8357.37 2574
8358.24 2666
8359.10 2636
8359.96 2610
8360.83 2641
8361.69 2584
8362.55 2621
8363.42 2509
8364.28 2601
8365.14 2664
8366.01 2611
8366.87 2587
8367.73 2623
8368.60 2685
8369.46 2680
8370.32 2732
8371.19 2698
8372.05 2680
8372.92 2736
8373.78 2795
8374.64 2734
8375.51 2710
8376.37 2751
8377.24 2738
8378.10 2774
8378.96 2806
8379.83 2851
8380.69 2911
8381.56 2903
8382.42 2814
8383.29 2870
8384.15 2843
8385.01 2822
8385.88 2900
8386.74 2974
8387.61 2894
8388.47 2869
8389.34 3021
8390.20 3013
8391.07 2975
8391.93 2865
8392.80 3021
8393.66 2956
8394.53 2947
8395.39 2990
8396.26 3045
8397.12 2998
8397.99 3056
8398.85 3026
8399.72 3101
8400.58 3192
8401.45 3171
8402.31 3170
8403.18 3280
8404.04 3124
8404.91 3263
8405.77 3286
8406.64 3396
8407.50 3379
8408.37 3328
8409.24 3327
8410.10 3369
8410.97 3478
8411.83 3458
8412.70 3395
8413.57 3432
8414.43 3416
8415.30 3533
8416.16 3573
8417.03 3647
8417.90 3671
8418.76 3700
8419.63 3711
8420.49 3737
8421.36 3682
8422.23 3723
8423.09 3848
8423.96 3957
8424.83 3923
8425.69 4032
8426.56 4058
8427.43 4147
8428.29 4188
8429.16 4256
8430.03 4221
8430.89 4149
8431.76 4309
8432.63 4474
8433.49 4398
8434.36 4434
8435.23 4562
8436.09 4590
8436.96 4742
8437.83 4784
8438.70 4860
8439.56 5015
8440.43 5171
8441.30 5347
8442.17 5537
8443.03 5734
8443.90 5931
8444.77 6074
8445.64 6279
8446.50 6444
8447.37 6282
8448.24 6307
8449.11 6361
8449.97 6470
8450.84 6401
8451.71 6452
8452.58 6706
8453.45 7019
8454.31 7178
8455.18 7741
8456.05 8456
8456.92 9207
8457.79 9832
8458.65 10535
8459.52 10836
8460.39 10651
8461.26 10370
8462.13 10176
8463.00 9674
8463.86 9053
8464.73 8576
8465.60 8189
8466.47 8086
8467.34 8405
8468.21 9207
8469.08 10393
8469.94 11866
8470.81 13600
8471.68 14928
8472.55 16022
8473.42 16116
8474.29 15781
8475.16 14797
8476.03 13594
8476.90 12230
8477.77 11012
8478.64 9802
8479.50 8696
8480.37 7724
8481.24 6942
8482.11 6467
8482.98 6028
8483.85 5734
8484.72 5459
8485.59 5371
8486.46 5180
8487.33 5098
8488.20 5079
8489.07 4968
8489.94 4883
8490.81 4751
8491.68 4878
8492.55 4791
8493.42 4737
8494.29 4809
8495.16 4911
8496.03 4937
8496.90 4968
8497.77 5040
8498.64 5079
8499.51 5057
8500.38 5102
8501.25 4980
8502.12 4946
8502.99 4810
8503.86 4834
8504.73 4704
8505.60 4714
8506.48 4765
8507.35 4832
8508.22 5147
8509.09 5395
8509.96 5611
8510.83 5574
8511.70 5592
8512.57 5639
8513.44 5565
8514.31 5334
8515.18 5207
8516.06 4909
8516.93 4942
8517.80 4764
8518.67 4648
8519.54 4612
8520.41 4540
8521.28 4471
8522.16 4486
8523.03 4490
8523.90 4463
8524.77 4459
8525.64 4394
8526.51 4500
8527.39 4524
8528.26 4565
8529.13 4696
8530.00 4639
8530.87 4546
8531.74 4768
8532.62 4791
8533.49 4847
8534.36 4923
8535.23 4895
8536.11 4936
8536.98 4987
8537.85 4793
8538.72 4855
8539.59 4928
8540.47 4730
8541.34 4679
8542.21 4704
8543.08 4637
8543.96 4590
8544.83 4615
8545.70 4506
8546.58 4499
8547.45 4513
8548.32 4559
8549.19 4529
8550.07 4669
8550.94 4701
8551.81 4713
8552.69 4836
8553.56 4946
8554.43 5041
8555.31 5204
8556.18 5482
8557.05 5619
8557.93 5507
8558.80 5395
8559.67 5168
8560.55 4994
8561.42 4921
8562.29 4659
8563.17 4409
8564.04 4374
8564.91 4191
8565.79 4041
8566.66 4060
8567.53 3852
8568.41 3839
8569.28 3720
8570.16 3647
8571.03 3688
8571.90 3648
8572.78 3688
8573.65 3618
8574.53 3648
8575.40 3594
8576.28 3624
8577.15 3522
8578.02 3521
8578.90 3456
8579.77 3454
8580.65 3431
8581.52 3465
8582.40 3520
8583.27 3475
8584.15 3446
8585.02 3393
8585.90 3428
8586.77 3385
8587.64 3511
8588.52 3481
8589.39 3464
8590.27 3454
8591.14 3447
8592.02 3548
8592.89 3550
8593.77 3426
8594.65 3413
8595.52 3501
8596.40 3567
8597.27 3516
8598.15 3445
8599.02 3386
8599.90 3405
8600.77 3430
8601.65 3437
8602.52 3457
8603.40 3400
8604.28 3489
8605.15 3495
8606.03 3529
8606.90 3535
8607.78 3446
8608.65 3397
8609.53 3401
8610.41 3479
8611.28 3567
8612.16 3535
8613.03 3582
8613.91 3531
8614.79 3697
8615.66 3655
8616.54 3621
8617.42 3718
8618.29 3688
8619.17 3692
8620.05 3702
8620.92 3777
8621.80 3883
8622.68 3830
8623.55 3700
8624.43 3675
8625.31 3729
8626.18 3793
8627.06 3794
8627.94 3860
8628.81 3873
8629.69 3986
8630.57 4027
8631.44 4113
8632.32 4106
8633.20 4027
8634.08 4149
8634.95 4137
8635.83 4121
8636.71 4213
8637.59 4059
8638.46 4115
8639.34 4248
8640.22 4176
8641.10 4255
8641.97 4342
8642.85 4478
8643.73 4425
8644.61 4504
8645.48 4439
8646.36 4505
8647.24 4514
8648.12 4669
8649.00 4519
8649.87 4715
8650.75 4687
8651.63 4781
8652.51 4815
8653.39 4806
8654.26 4816
8655.14 4984
8656.02 4933
8656.90 4881
8657.78 4962
8658.66 4981
8659.53 5066
8660.41 5090
8661.29 5098
8662.17 5118
8663.05 5148
8663.93 5113
8664.81 5116
8665.69 5143
8666.56 5094
8667.44 5134
8668.32 5191
8669.20 5389
8670.08 5456
8670.96 5799
8671.84 6147
8672.72 6678
8673.60 7323
8674.48 7896
8675.36 8599
8676.23 9075
8677.11 9298
8677.99 9471
8678.87 9487
8679.75 9105
8680.63 8634
8681.51 8105
8682.39 7728
8683.27 7360
8684.15 7012
8685.03 6513
8685.91 6399
8686.79 6324
8687.67 6290
8688.55 6299
8689.43 6777
8690.31 7262
8691.19 8108
8692.07 9167
8692.95 10336
8693.83 11317
8694.71 12252
8695.59 12713
8696.47 12688
8697.35 12105
8698.23 11364
8699.11 10345
8699.99 9385
8700.88 8413
8701.76 7596
8702.64 6945
8703.52 6309
8704.40 5818
8705.28 5470
8706.16 5084
8707.04 4731
8707.92 4535
8708.80 4430
8709.68 4344
8710.57 4273
8711.45 4211
8712.33 4220
8713.21 4190
8714.09 4261
8714.97 4146
8715.85 4060
8716.73 4041
8717.62 3975
8718.50 4009
8719.38 4012
8720.26 3965
8721.14 3902
8722.02 3927
8722.91 3977
8723.79 4109
8724.67 4023
8725.55 3962
8726.43 3903
8727.31 4037
8728.20 4037
8729.08 3968
8729.96 4160
8730.84 4214
8731.73 4252
8732.61 4440
8733.49 4419
8734.37 4324
8735.25 4283
8736.14 4238
8737.02 4257
8737.90 4117
8738.78 4010
8739.67 3961
8740.55 3774
8741.43 3748
8742.31 3752
8743.20 3746
8744.08 3735
8744.96 3633
8745.85 3680
8746.73 3629
8747.61 3635
8748.50 3624
8749.38 3601
8750.26 3560
8751.14 3581
8752.03 3706
8752.91 3596
8753.79 3661
8754.68 3778
8755.56 3814
8756.44 3771
8757.33 3767
8758.21 3872
8759.10 3919
8759.98 3835
8760.86 3994
8761.75 4043
8762.63 4118
8763.51 4010
8764.40 3935
8765.28 3880
8766.17 3904
8767.05 3799
8767.93 3856
8768.82 3886
8769.70 3791
8770.59 3831
8771.47 3934
8772.35 3923
8773.24 3950
8774.12 3998
8775.01 3874
8775.89 3760
8776.78 3895
8777.66 3734
8778.54 3715
8779.43 3716
8780.31 3697
8781.20 3449
8782.08 3402
8782.97 3452
8783.85 3384
8784.74 3362
8785.62 3255
8786.51 3314
8787.39 3316
8788.28 3306
8789.16 3338
8790.05 3430
8790.93 3361
8791.82 3339
8792.70 3421
8793.59 3458
8794.47 3464
8795.36 3505
8796.25 3431
8797.13 3445
8798.02 3573
8798.90 3468
8799.79 3345
8800.67 3458
8801.56 3363
8802.44 3378
8803.33 3366
8804.22 3338
8805.10 3278
8805.99 3213
8806.87 3236
8807.76 3252
8808.65 3289
8809.53 3284
8810.42 3121
8811.30 3187
8812.19 3187
8813.08 3199
8813.96 3046
8814.85 2993
8815.74 2981
8816.62 2992
8817.51 3019
8818.40 3033
8819.28 3040
8820.17 3003
8821.06 3011
8821.94 3050
8822.83 3078
8823.72 3060
8824.60 3038
8825.49 2998
8826.38 2944
8827.26 3065
8828.15 3061
8829.04 3063
8829.93 3076
8830.81 3076
8831.70 3173
8832.59 3052
8833.47 2986
8834.36 2933
8835.25 2987
8836.14 3013
8837.02 2890
8837.91 2814
8838.80 2744
8839.69 2777
8840.57 2804
8841.46 2708
8842.35 2712
8843.24 2647
8844.13 2613
8845.01 2669
8845.90 2657
8846.79 2648
8847.68 2670
8848.57 2780
8849.45 2767
8850.34 2753
8851.23 2590
8852.12 2548
8853.01 2596
8853.90 2618
8854.78 2554
8855.67 2455
8856.56 2475
8857.45 2470
8858.34 2457
8859.23 2465
8860.12 2467
8861.00 2443
8861.89 2442
8862.78 2501
8863.67 2512
8864.56 2474
8865.45 2422
8866.34 2486
8867.23 2493
8868.12 2450
8869.00 2417
8869.89 2381
8870.78 2453
8871.67 2428
8872.56 2396
8873.45 2345
8874.34 2303
8875.23 2336
8876.12 2272
8877.01 2260
8877.90 2314
8878.79 2301
8879.68 2296
8880.57 2235
8881.46 2200
8882.35 2250
8883.24 2332
8884.13 2368
8885.02 2370
8885.91 2305
8886.80 2277
8887.69 2310
8888.58 2337
8889.47 2364
8890.36 2347
8891.25 2313
8892.14 2346
8893.03 2186
8893.92 2220
8894.81 2202
8895.70 2314
8896.59 2144
8897.48 2124
8898.37 2142
8899.26 2141
8900.15 2147
8901.04 2117
8901.93 2117
8902.82 2103
8903.71 2064
8904.61 2105
8905.50 2060
8906.39 2130
8907.28 2176
8908.17 2078
8909.06 2084
8909.95 2108
8910.84 2073
8911.73 2127
8912.63 2196
8913.52 2127
8914.41 2090
8915.30 2107
8916.19 2067
8917.08 2186
8917.97 2080
8918.87 2122
8919.76 2123
8920.65 2084
8921.54 2065
8922.43 2034
8923.33 2003
8924.22 2022
8925.11 1972
8926.00 2002
8926.89 2103
8927.79 1965
8928.68 2005
8929.57 1994
8930.46 2015
8931.35 2017
8932.25 2015
8933.14 2017
8934.03 1910
8934.92 1949
8935.82 1992
8936.71 1984
8937.60 1982
8938.49 1965
8939.39 2041
8940.28 1983
8941.17 2008
8942.06 2049
8942.96 1973
8943.85 1980
8944.74 1950
8945.64 1879
8946.53 1963
8947.42 2009
8948.31 1932
8949.21 1966
8950.10 1925
8950.99 1915
8951.89 1922
8952.78 1958
8953.67 1901
8954.57 1894
8955.46 1920
8956.35 1939
8957.25 1867
8958.14 1876
8959.04 1911
8959.93 1914
8960.82 1959
8961.72 1959
8962.61 1972
8963.50 1978
8964.40 1924
8965.29 1882
8966.19 1886
8967.08 1873
8967.97 1899
8968.87 1984
8969.76 1963
8970.66 2018
8971.55 1949
8972.45 1930
8973.34 1950
8974.23 1977
8975.13 1925
8976.02 1963
8976.92 1912
8977.81 1904
8978.71 1962
8979.60 1911
8980.50 1929
8981.39 1905
8982.29 1905
8983.18 2004
8984.08 1945
8984.97 1912
8985.87 1887
8986.76 1842
8987.66 1886
8988.55 1883
8989.45 1846
8990.34 1903
8991.24 1906
8992.13 1910
8993.03 1841
8993.92 1808
8994.82 1795
8995.71 1886
8996.61 1890
8997.50 1861
8998.40 1889
8999.30 1885
9000.19 1862
9001.09 1789
9001.98 1810
9002.88 1848
9003.77 1799
9004.67 1864
9005.57 1847
9006.46 1825
9007.36 1783
9008.25 1854
9009.15 1889
9010.05 1815
9010.94 1817
9011.84 1820
9012.74 1833
9013.63 1813
9014.53 1907
9015.42 1780
9016.32 1742
9017.22 1777
9018.11 1799
9019.01 1768
9019.91 1797
9020.80 1737
9021.70 1765
9022.60 1829
9023.49 1745
9024.39 1706
9025.29 1729
9026.19 1716
9027.08 1781
9027.98 1820
9028.88 1804
9029.77 1833
9030.67 1783
9031.57 1776
9032.47 1777
9033.36 1795
9034.26 1802
9035.16 1791
9036.06 1817
9036.95 1800
9037.85 1742
9038.75 1771
9039.65 1746
9040.54 1748
9041.44 1745
9042.34 1806
9043.24 1786
9044.13 1765
9045.03 1765
9045.93 1755
9046.83 1795
9047.73 1784
9048.63 1776
9049.52 1856
9050.42 1887
9051.32 1872
9052.22 1850
9053.12 1826
9054.01 1777
9054.91 1878
9055.81 1926
9056.71 1939
9057.61 1894
9058.51 1881
9059.41 1923
9060.30 1889
9061.20 1941
9062.10 1875
9063.00 1910
9063.90 1948
9064.80 1884
9065.70 1900
9066.60 1849
9067.50 1872
9068.39 1884
9069.29 1901
9070.19 1989
9071.09 1951
9071.99 1892
9072.89 1882
9073.79 1921
9074.69 1961
9075.59 1854
9076.49 1912
9077.39 1892
9078.29 1893
9079.19 1872
9080.09 1950
9080.99 1946
9081.89 1980
9082.79 2043
9083.69 1973
9084.59 1972
9085.49 1966
9086.39 2018
9087.29 1984
9088.19 1901
9089.09 2033
9089.99 2025
9090.89 2026
9091.79 2084
9092.69 2131
9093.59 2119
9094.49 2116
9095.39 2166
9096.29 2124
9097.19 2097
9098.09 2042
9098.99 2110
9099.89 2025
9100.79 1998
9101.69 2018
9102.59 1915
9103.49 1940
9104.40 1968
9105.30 1965
9106.20 2016
9107.10 1951
9108.00 1945
9108.90 1963
9109.80 1915
9110.70 1887
9111.60 1847
9112.51 1891
9113.41 1883
9114.31 1827
9115.21 1818
9116.11 1896
9117.01 1821
9117.91 1821
9118.82 1858
9119.72 1873
9120.62 1793
9121.52 1835
9122.42 1861
9123.32 1833
9124.23 1787
9125.13 1803
9126.03 1871
9126.93 1778
9127.83 1807
9128.74 1819
9129.64 1837
9130.54 1794
9131.44 1787
9132.34 1803
9133.25 1814
9134.15 1813
9135.05 1819
9135.95 1716
9136.86 1705
9137.76 1774
9138.66 1786
9139.56 1819
9140.47 1758
9141.37 1742
9142.27 1780
9143.18 1855
9144.08 1837
9144.98 1774
9145.88 1784
9146.79 1820
9147.69 1852
9148.59 1821
9149.50 1814
9150.40 1808
9151.30 1814
9152.21 1815
9153.11 1806
9154.01 1787
9154.92 1786
9155.82 1746
9156.72 1792
9157.63 1745
9158.53 1794
9159.43 1768
9160.34 1763
9161.24 1795
9162.14 1699
9163.05 1726
9163.95 1721
9164.86 1803
9165.76 1756
9166.66 1829
9167.57 1831
9168.47 1780
9169.38 1809
9170.28 1791
9171.18 1865
9172.09 1788
9172.99 1764
9173.90 1786
9174.80 1738
9175.71 1780
9176.61 1763
9177.52 1771
9178.42 1743
9179.32 1832
9180.23 1855
9181.13 1797
9182.04 1763
9182.94 1722
9183.85 1781
9184.75 1815
9185.66 1784
9186.56 1770
9187.47 1737
9188.37 1755
9189.28 1724
9190.18 1764
9191.09 1760
9191.99 1787
9192.90 1798
9193.80 1809
9194.71 1801
9195.61 1822
9196.52 1859
9197.43 1794
9198.33 1805
9199.24 1838
9200.14 1886
9201.05 1897
9201.95 1828
9202.86 1915
9203.77 1952
9204.67 1884
9205.58 1898
9206.48 1900
9207.39 1855
9208.29 1879
9209.20 1804
9210.11 1748
9211.01 1788
9211.92 1804
9212.83 1723
9213.73 1776
9214.64 1851
9215.54 1847
9216.45 1883
9217.36 1893
9218.26 1935
9219.17 1904
9220.08 1911
9220.98 1902
9221.89 1854
9222.80 1960
9223.70 1869
9224.61 1834
9225.52 1830
9226.42 1901
9227.33 1883
9228.24 1913
9229.15 1813
9230.05 1780
9230.96 1869
9231.87 1783
9232.77 1761
9233.68 1713
9234.59 1689
9235.50 1713
9236.40 1760
9237.31 1771
9238.22 1739
9239.13 1778
9240.03 1828
9240.94 1752
9241.85 1711
9242.76 1753
9243.66 1705
9244.57 1696
9245.48 1756
9246.39 1720
9247.30 1852
9248.20 1757
9249.11 1795
9250.02 1687
9250.93 1670
9251.84 1716
9252.75 1741
9253.65 1722
9254.56 1750
9255.47 1722
9256.38 1709
9257.29 1716
9258.20 1713
9259.10 1715
9260.01 1682
9260.92 1701
9261.83 1695
9262.74 1679
9263.65 1684
9264.56 1700
9265.46 1698
9266.37 1706
9267.28 1704
9268.19 1650
9269.10 1657
9270.01 1677
9270.92 1697
9271.83 1728
9272.74 1802
9273.65 1736
9274.56 1763
9275.47 1772
9276.37 1748
9277.28 1764
9278.19 1749
9279.10 1767
9280.01 1705
9280.92 1729
9281.83 1785
9282.74 1738
9283.65 1781
9284.56 1708
9285.47 1753
9286.38 1691
9287.29 1729
9288.20 1791
9289.11 1832
9290.02 1741
9290.93 1746
9291.84 1736
9292.75 1790
9293.66 1743
9294.57 1776
9295.48 1794
9296.39 1762
9297.30 1835
9298.21 1883
9299.12 1903
9300.03 1875
9300.94 1795
9301.86 1923
9302.77 1950
9303.68 1920
9304.59 1916
9305.50 1895
9306.41 1915
9307.32 1925
9308.23 1941
9309.14 2006
9310.05 2084
9310.96 2101
9311.88 2181
9312.79 2164
9313.70 2168
9314.61 2108
9315.52 2081
9316.43 2053
9317.34 2029
9318.25 1962
9319.17 1962
9320.08 1856
9320.99 1855
9321.90 1913
9322.81 1936
9323.72 1937
9324.64 1857
9325.55 1872
9326.46 1879
9327.37 1808
9328.28 1834
9329.20 1849
9330.11 1872
9331.02 1906
9331.93 1907
9332.84 1866
9333.76 1737
9334.67 1799
9335.58 1800
9336.49 1854
9337.41 1862
9338.32 1865
9339.23 1816
9340.14 1803
9341.06 1809
9341.97 1888
9342.88 1899
9343.79 1864
9344.71 1840
9345.62 1768
9346.53 1834
9347.44 1889
9348.36 1869
9349.27 1853
9350.18 1847
9351.10 1859
9352.01 1835
9352.92 1799
9353.84 1801
9354.75 1799
9355.66 1801
9356.58 1857
9357.49 1843
9358.40 1815
9359.32 1818
9360.23 1700
9361.14 1747
9362.06 1857
9362.97 1884
9363.88 1845
9364.80 1822
9365.71 1773
9366.62 1874
9367.54 1823
9368.45 1807
9369.37 1834
9370.28 1799
9371.19 1800
9372.11 1730
9373.02 1757
9373.94 1819
9374.85 1793
9375.77 1790
9376.68 1826
9377.59 1832
9378.51 1904
9379.42 1877
9380.34 1853
9381.25 1828
9382.17 1869
9383.08 1967
9384.00 1993
9384.91 1944
9385.83 1970
9386.74 2043
9387.65 1982
9388.57 1955
9389.48 2007
9390.40 2075
9391.31 2105
9392.23 2106
9393.14 2151
9394.06 2074
9394.98 2106
9395.89 2083
9396.81 2105
9397.72 2099
9398.64 2164
9399.55 2148
9400.47 2155
9401.38 2069
9402.30 1963
9403.21 1945
9404.13 2027
9405.05 2037
9405.96 2000
9406.88 1923
9407.79 1916
9408.71 1942
9409.62 1886
9410.54 1989
9411.46 1965
9412.37 2003
9413.29 1928
9414.20 1986
9415.12 2003
9416.04 1935
9416.95 1998
9417.87 1961
9418.79 1970
9419.70 1935
9420.62 1949
9421.54 1951
9422.45 1944
9423.37 1980
9424.29 1963
9425.20 1971
9426.12 1874
9427.04 1867
9427.95 1922
9428.87 1943
9429.79 1962
9430.70 1993
9431.62 1959
9432.54 2020
9433.45 2017
9434.37 2039
9435.29 2032
9436.21 2010
9437.12 2048
9438.04 2069
9438.96 1994
9439.87 2038
9440.79 1988
9441.71 1978
9442.63 1979
9443.54 1990
9444.46 1992
9445.38 1960
9446.30 2001
9447.22 2004
9448.13 2037
9449.05 1995
9449.97 2071
9450.89 2129
9451.81 2079
9452.72 2140
9453.64 2207
9454.56 2221
9455.48 2326
9456.40 2234
9457.31 2223
9458.23 2299
9459.15 2246
9460.07 2285
9460.99 2181
9461.91 2103
9462.82 2203
9463.74 2197
9464.66 2192
9465.58 2188
9466.50 2068
9467.42 2013
9468.34 2072
9469.26 2179
9470.17 2104
9471.09 2070
9472.01 2058
9472.93 2031
9473.85 2030
9474.77 2026
9475.69 2045
9476.61 2037
9477.53 2064
9478.45 2041
9479.37 2085
9480.28 2133
9481.20 2162
9482.12 2193
9483.04 2202
9483.96 2209
9484.88 2213
9485.80 2215
9486.72 2328
9487.64 2348
9488.56 2293
9489.48 2307
9490.40 2269
9491.32 2196
9492.24 2131
9493.16 2129
9494.08 2181
9495.00 2144
9495.92 2219
9496.84 2109
9497.76 2081
9498.68 2111
9499.60 2097
9500.52 2119
9501.44 2144
9502.36 2141
9503.28 2189
9504.20 2156
9505.12 2152
9506.04 2173
9506.97 2187
9507.89 2242
9508.81 2191
9509.73 2169
9510.65 2176
9511.57 2217
9512.49 2196
9513.41 2244
9514.33 2373
9515.25 2348
9516.17 2290
9517.10 2392
9518.02 2408
9518.94 2388
9519.86 2438
9520.78 2371
9521.70 2389
9522.62 2467
9523.54 2555
9524.47 2471
9525.39 2480
9526.31 2501
9527.23 2550
9528.15 2471
9529.07 2654
9530.00 2772
9530.92 2806
9531.84 2930
9532.76 3131
9533.68 3326
9534.61 3512
9535.53 3525
9536.45 3563
9537.37 3666
9538.29 3637
9539.22 3534
9540.14 3383
9541.06 3255
9541.98 3090
9542.91 2978
9543.83 2950
9544.75 2897
9545.67 2744
9546.60 2775
9547.52 2690
9548.44 2637
9549.36 2605
9550.29 2525
9551.21 2593
9552.13 2500
9553.06 2439
9553.98 2391
9554.90 2470
9555.82 2441
9556.75 2465
9557.67 2577
9558.59 2595
9559.52 2564
9560.44 2690
9561.36 2724
9562.29 2612
9563.21 2653
9564.13 2752
9565.06 2711
9565.98 2642
9566.90 2628
9567.83 2597
9568.75 2529
9569.68 2548
9570.60 2410
9571.52 2413
9572.45 2535
9573.37 2402
9574.29 2468
9575.22 2526
9576.14 2520
9577.07 2486
9577.99 2494
9578.91 2423
9579.84 2333
9580.76 2396
9581.69 2383
9582.61 2479
9583.54 2403
9584.46 2408
9585.38 2405
9586.31 2339
9587.23 2328
9588.16 2401
9589.08 2453
9590.01 2370
9590.93 2425
9591.86 2418
9592.78 2480
9593.71 2502
9594.63 2500
9595.56 2489
9596.48 2488
9597.41 2506
9598.33 2492
9599.26 2479
9600.18 2520
9601.11 2460
9602.03 2532
9602.96 2579
9603.88 2620
9604.81 2587
9605.73 2553
9606.66 2565
9607.59 2601
9608.51 2641
9609.44 2609
9610.36 2634
9611.29 2723
9612.21 2778
9613.14 2833
9614.07 2778
9614.99 2738
9615.92 2802
9616.84 2855
9617.77 2884
9618.70 2847
9619.62 2895
9620.55 2879
9621.47 2880
9622.40 2859
9623.33 2871
9624.25 2883
9625.18 2855
9626.11 2937
9627.03 3027
9627.96 2957
9628.89 3112
9629.81 2997
9630.74 2999
9631.67 3028
9632.59 3033
9633.52 3239
9634.45 3227
9635.37 3248
9636.30 3350
9637.23 3322
9638.15 3400
9639.08 3347
9640.01 3419
9640.93 3314
9641.86 3371
9642.79 3421
9643.72 3526
9644.64 3587
9645.57 3534
9646.50 3808
9647.43 3838
9648.35 3868
9649.28 4054
9650.21 4190
9651.14 4300
9652.06 4370
9652.99 4458
9653.92 4482
9654.85 4312
9655.78 4296
9656.70 4192
9657.63 4053
9658.56 4043
9659.49 4009
9660.42 3839
9661.34 3878
9662.27 3785
9663.20 3641
9664.13 3550
9665.06 3577
9665.98 3567
9666.91 3666
9667.84 3735
9668.77 3756
9669.70 3801
9670.63 3823
9671.56 3801
9672.48 3864
9673.41 3902
9674.34 3905
9675.27 4010
9676.20 3999
9677.13 4144
9678.06 4036
9678.99 4039
9679.92 4038
9680.84 4109
9681.77 4137
9682.70 4061
9683.63 4066
9684.56 4083
9685.49 4090
9686.42 4198
9687.35 4166
9688.28 4139
9689.21 4232
9690.14 4269
9691.07 4412
9692.00 4420
9692.93 4386
9693.86 4437
9694.79 4451
9695.72 4470
9696.65 4516
9697.58 4499
9698.51 4533
9699.44 4658
9700.37 4607
9701.30 4617
9702.23 4641
9703.16 4545
9704.09 4497
9705.02 4453
9705.95 4407
9706.88 4422
9707.81 4421
9708.74 4376
9709.67 4196
9710.60 4340
9711.53 4378
9712.46 4372
9713.39 4449
9714.32 4535
9715.25 4569
9716.18 4737
9717.11 4851
9718.04 4911
9718.97 5001
9719.91 4896
9720.84 4842
9721.77 4820
9722.70 4707
9723.63 4579
9724.56 4335
9725.49 4291
9726.42 4185
9727.35 4053
9728.29 4014
9729.22 4044
9730.15 4087
9731.08 4173
9732.01 4013
9732.94 4037
9733.88 4154
9734.81 4159
9735.74 4224
9736.67 4173
9737.60 4132
9738.53 3998
9739.47 4076
9740.40 3976
9741.33 3914
9742.26 3855
9743.19 3873
9744.13 3682
9745.06 3683
9745.99 3618
9746.92 3535
9747.86 3598
9748.79 3597
9749.72 3551
9750.65 3505
9751.58 3463
9752.52 3516
9753.45 3480
9754.38 3355
9755.32 3430
9756.25 3482
9757.18 3460
9758.11 3420
9759.05 3301
9759.98 3313
9760.91 3390
9761.84 3426
9762.78 3365
9763.71 3375
9764.64 3355
9765.58 3414
9766.51 3428
9767.44 3577
9768.38 3511
9769.31 3445
9770.24 3451
9771.18 3422
9772.11 3509
9773.04 3403
9773.98 3471
9774.91 3471
9775.84 3543
9776.78 3588
9777.71 3681
9778.65 3768
9779.58 3765
9780.51 3757
9781.45 3895
9782.38 3955
9783.32 4091
9784.25 4132
9785.18 4232
9786.12 4105
9787.05 4065
9787.99 4032
9788.92 3937
9789.85 3777
9790.79 3764
9791.72 3571
9792.66 3528
9793.59 3565
9794.53 3389
9795.46 3379
9796.40 3313
9797.33 3367
9798.27 3380
9799.20 3456
9800.14 3434
9801.07 3465
9802.00 3508
9802.94 3470
9803.87 3441
9804.81 3444
9805.74 3379
9806.68 3280
9807.62 3253
9808.55 3158
9809.49 3095
9810.42 3046
9811.36 2927
9812.29 2850
9813.23 2979
9814.16 2857
9815.10 2875
9816.03 2853
9816.97 2846
9817.90 2798
9818.84 2798
9819.78 2824
9820.71 2759
9821.65 2746
9822.58 2738
9823.52 2756
9824.46 2761
9825.39 2799
9826.33 2717
9827.26 2669
9828.20 2670
9829.14 2621
9830.07 2698
9831.01 2660
9831.94 2764
9832.88 2739
9833.82 2620
9834.75 2670
9835.69 2713
9836.63 2711
9837.56 2714
9838.50 2701
9839.44 2678
9840.37 2726
9841.31 2752
9842.25 2705
9843.18 2647
9844.12 2780
9845.06 2751
9846.00 2677
9846.93 2778
9847.87 2704
9848.81 2720
9849.74 2713
9850.68 2682
9851.62 2701
9852.56 2648
9853.49 2715
9854.43 2679
9855.37 2713
9856.31 2733
9857.24 2859
9858.18 2772
9859.12 2898
9860.06 2935
9860.99 2913
9861.93 2863
9862.87 2861
9863.81 2961
9864.74 2811
9865.68 2844
9866.62 2828
9867.56 2742
9868.50 2788
9869.43 2654
9870.37 2621
9871.31 2564
9872.25 2617
9873.19 2528
9874.13 2423
9875.06 2511
9876.00 2508
9876.94 2443
9877.88 2523
9878.82 2562
9879.76 2533
9880.70 2445
9881.63 2455
9882.57 2493
9883.51 2514
9884.45 2392
9885.39 2380
9886.33 2389
9887.27 2399
9888.21 2429
9889.15 2380
9890.08 2404
9891.02 2426
9891.96 2299
9892.90 2305
9893.84 2368
9894.78 2290
9895.72 2232
9896.66 2260
9897.60 2222
9898.54 2323
9899.48 2238
9900.42 2311
9901.36 2259
9902.30 2260
9903.24 2278
9904.18 2372
9905.12 2358
9906.06 2295
9907.00 2268
9907.94 2299
9908.88 2368
9909.82 2392
9910.76 2322
9911.70 2295
9912.64 2369
9913.58 2346
9914.52 2352
9915.46 2362
9916.40 2375
9917.34 2359
9918.28 2359
9919.22 2332
9920.16 2317
9921.10 2418
9922.04 2321
9922.98 2445
9923.92 2567
9924.86 2603
9925.80 2649
9926.74 2794
9927.68 2898
9928.63 3039
9929.57 3266
9930.51 3296
9931.45 3335
9932.39 3372
9933.33 3285
9934.27 3135
9935.21 3070
9936.15 3077
9937.10 2864
9938.04 2774
9938.98 2629
9939.92 2672
9940.86 2464
9941.80 2457
9942.75 2427
9943.69 2354
9944.63 2295
9945.57 2279
9946.51 2275
9947.45 2260
9948.40 2189
9949.34 2156
9950.28 2193
9951.22 2333
9952.16 2222
9953.11 2279
9954.05 2318
9954.99 2220
9955.93 2261
9956.87 2275
9957.82 2337
9958.76 2276
9959.70 2344
9960.64 2360
9961.59 2373
9962.53 2376
9963.47 2328
9964.41 2254
9965.36 2319
9966.30 2303
9967.24 2311
9968.19 2288
9969.13 2359
9970.07 2355
9971.01 2358
9971.96 2249
9972.90 2224
9973.84 2223
9974.79 2196
9975.73 2168
9976.67 2126
9977.62 2123
9978.56 2236
9979.50 2127
9980.45 2051
9981.39 2013
9982.33 2038
9983.28 2055
9984.22 2067
9985.16 2076
9986.11 2047
9987.05 1990
9987.99 2019
9988.94 2024
9989.88 1988
9990.83 1973
9991.77 1984
9992.71 1976
9993.66 1972
9994.60 2015
9995.55 1989
9996.49 2048
9997.43 2027
9998.38 1953
9999.32 2007
10000.27 1947
10001.21 1990
10002.16 2024
10003.10 1962
10004.05 1922
10004.99 1981
10005.93 1971
10006.88 1953
10007.82 1972
10008.77 1973
10009.71 1925
10010.66 1953
10011.60 1977
10012.55 1989
10013.49 2035
10014.44 2006
10015.38 1919
10016.33 1872
10017.27 1923
10018.22 1903
10019.16 1892
10020.11 1904
10021.05 1981
10022.00 1947
10022.95 1907
10023.89 1899
10024.84 1907
10025.78 1935
10026.73 1908
10027.67 1889
10028.62 1896
10029.56 1841
10030.51 1853
10031.46 1848
10032.40 1820
10033.35 1780
10034.29 1868
10035.24 1899
10036.19 1869
10037.13 1770
10038.08 1814
10039.02 1838
10039.97 1842
10040.92 1776
10041.86 1766
10042.81 1828
10043.76 1777
10044.70 1804
10045.65 1859
10046.60 1778
10047.54 1798
10048.49 1793
10049.43 1697
10050.38 1798
10051.33 1798
10052.28 1816
10053.22 1739
10054.17 1738
10055.12 1694
10056.06 1700
10057.01 1760
10057.96 1730
10058.90 1747
10059.85 1755
10060.80 1718
10061.75 1805
10062.69 1764
10063.64 1701
10064.59 1706
10065.53 1694
10066.48 1711
10067.43 1739
10068.38 1672
10069.33 1688
10070.27 1695
10071.22 1647
10072.17 1678
10073.12 1703
10074.06 1711
10075.01 1652
10075.96 1548
10076.91 1675
10077.86 1708
10078.80 1703
10079.75 1670
10080.70 1694
10081.65 1665
10082.60 1689
10083.54 1629
10084.49 1709
10085.44 1664
10086.39 1624
10087.34 1666
10088.29 1702
10089.24 1699
10090.18 1668
10091.13 1615
10092.08 1638
10093.03 1677
10093.98 1619
10094.93 1622
10095.88 1685
10096.83 1702
10097.77 1684
10098.72 1680
10099.67 1690
10100.62 1663
10101.57 1671
10102.52 1699
10103.47 1675
10104.42 1713
10105.37 1749
10106.32 1767
10107.27 1696
10108.22 1660
10109.16 1744
10110.11 1726
10111.06 1774
10112.01 1709
10112.96 1657
10113.91 1680
10114.86 1750
10115.81 1699
10116.76 1705
10117.71 1724
10118.66 1719
10119.61 1734
10120.56 1701
10121.51 1667
10122.46 1658
10123.41 1713
10124.36 1727
10125.31 1710
10126.26 1774
10127.21 1803
10128.16 1726
10129.11 1709
10130.06 1660
10131.02 1640
10131.97 1704
10132.92 1729
10133.87 1759
10134.82 1777
10135.77 1773
10136.72 1874
10137.67 1756
10138.62 1796
10139.57 1782
10140.52 1720
10141.47 1735
10142.42 1733
10143.38 1767
10144.33 1812
10145.28 1827
10146.23 1834
10147.18 1800
10148.13 1727
10149.08 1772
10150.03 1807
10150.99 1831
10151.94 1833
10152.89 1787
10153.84 1784
10154.79 1855
10155.74 1856
10156.70 1889
10157.65 1956
10158.60 1919
10159.55 1913
10160.50 1923
10161.46 1911
10162.41 1918
10163.36 1912
10164.31 1948
10165.26 2030
10166.22 1949
10167.17 1975
10168.12 2024
10169.07 1995
10170.02 2034
10170.98 2047
10171.93 1993
10172.88 2019
10173.83 2079
10174.79 2105
10175.74 2082
10176.69 2113
10177.65 2127
10178.60 2134
10179.55 2112
10180.50 2213
10181.46 2307
10182.41 2230
10183.36 2224
10184.32 2287
10185.27 2238
10186.22 2317
10187.17 2315
10188.13 2341
10189.08 2391
10190.03 2395
10190.99 2420
10191.94 2457
10192.89 2431
10193.85 2468
10194.80 2482
10195.76 2496
10196.71 2514
10197.66 2510
10198.62 2530
10199.57 2549
10200.52 2536
10201.48 2631
10202.43 2629
10203.39 2596
10204.34 2728
10205.29 2763
10206.25 2882
10207.20 2845
10208.16 2916
10209.11 2944
10210.06 3002
10211.02 2974
10211.97 3010
10212.93 3006
10213.88 2953
10214.84 2856
10215.79 2868
10216.74 2835
10217.70 2713
10218.65 2668
10219.61 2599
10220.56 2594
10221.52 2510
10222.47 2556
10223.43 2509
10224.38 2513
10225.34 2466
10226.29 2515
10227.25 2514
10228.20 2435
10229.16 2484
10230.11 2398
10231.07 2381
10232.02 2429
10232.98 2437
10233.93 2467
10234.89 2526
10235.84 2477
10236.80 2604
10237.76 2568
10238.71 2742
10239.67 2780
10240.62 2698
10241.58 2612
10242.53 2626
10243.49 2582
10244.45 2567
10245.40 2452
10246.36 2378
10247.31 2384
10248.27 2258
10249.23 2220
10250.18 2010
10251.14 2101
10252.09 2026
10253.05 1961
10254.01 2024
10254.96 2022
10255.92 1949
10256.88 1994
10257.83 1975
10258.79 1978
10259.75 1980
10260.70 1862
10261.66 1917
10262.62 1932
10263.57 1895
10264.53 1859
10265.49 1912
10266.44 1904
10267.40 1937
10268.36 1931
10269.31 1905
10270.27 1839
10271.23 1862
10272.18 1873
10273.14 1881
10274.10 1817
10275.06 1883
10276.01 1853
10276.97 1832
10277.93 1877
10278.89 1867
10279.84 1895
10280.80 1918
10281.76 1847
10282.72 1842
10283.67 1821
10284.63 1862
10285.59 1827
10286.55 1806
10287.51 1710
10288.46 1784
10289.42 1809
10290.38 1790
10291.34 1831
10292.29 1831
10293.25 1792
10294.21 1778
10295.17 1805
10296.13 1796
10297.09 1712
10298.04 1761
10299.00 1815
10299.96 1855
10300.92 1846
10301.88 1744
10302.84 1742
10303.80 1757
10304.75 1824
10305.71 1798
10306.67 1749
10307.63 1795
10308.59 1710
10309.55 1771
10310.51 1761
10311.47 1764
10312.42 1783
10313.38 1751
10314.34 1757
10315.30 1755
10316.26 1715
10317.22 1761
10318.18 1746
10319.14 1736
10320.10 1745
10321.06 1768
10322.02 1796
10322.98 1788
10323.94 1751
10324.90 1754
10325.86 1715
10326.82 1719
10327.78 1780
10328.74 1746
10329.69 1826
10330.65 1835
10331.61 1859
10332.57 1904
10333.53 1913
10334.49 1878
10335.45 1884
10336.41 1855
10337.38 1856
10338.34 1809
10339.30 1762
10340.26 1701
10341.22 1631
10342.18 1667
10343.14 1646
10344.10 1598
10345.06 1551
10346.02 1583
10346.98 1643
10347.94 1671
10348.90 1598
10349.86 1598
10350.82 1633
10351.78 1701
10352.74 1618
10353.71 1631
10354.67 1637
10355.63 1613
10356.59 1642
10357.55 1636
10358.51 1589
10359.47 1570
10360.43 1639
10361.39 1563
10362.36 1614
10363.32 1538
10364.28 1556
10365.24 1560
10366.20 1573
10367.16 1578
10368.12 1526
10369.09 1565
10370.05 1618
10371.01 1584
10371.97 1541
10372.93 1518
10373.90 1532
10374.86 1517
10375.82 1495
10376.78 1560
10377.74 1532
10378.71 1538
10379.67 1476
10380.63 1537
10381.59 1547
10382.55 1504
10383.52 1536
10384.48 1571
10385.44 1610
10386.40 1591
10387.37 1517
10388.33 1545
10389.29 1572
10390.25 1606
10391.22 1588
10392.18 1574
10393.14 1549
10394.11 1514
10395.07 1523
10396.03 1467
10396.99 1550
10397.96 1536
10398.92 1536
10399.88 1546
10400.85 1516
10401.81 1617
10402.77 1595
10403.74 1546
10404.70 1599
10405.66 1571
10406.63 1633
10407.59 1657
10408.55 1630
10409.52 1657
10410.48 1630
10411.44 1605
10412.41 1679
10413.37 1684
10414.33 1650
10415.30 1679
10416.26 1751
10417.23 1785
10418.19 1787
10419.15 1865
10420.12 1955
10421.08 1979
10422.05 2021
10423.01 2007
10423.97 2055
10424.94 1996
10425.90 2001
10426.87 1939
10427.83 1948
10428.80 1856
10429.76 1761
10430.73 1767
10431.69 1670
10432.65 1676
10433.62 1622
10434.58 1582
10435.55 1582
10436.51 1572
10437.48 1585
10438.44 1584
10439.41 1485
10440.37 1474
10441.34 1530
10442.30 1523
10443.27 1569
10444.23 1425
10445.20 1431
10446.16 1496
10447.13 1469
10448.09 1508
10449.06 1483
10450.03 1508
10450.99 1485
10451.96 1502
10452.92 1529
10453.89 1472
10454.85 1513
10455.82 1537
10456.78 1469
10457.75 1497
10458.72 1541
10459.68 1531
10460.65 1537
10461.61 1493
10462.58 1457
10463.55 1463
10464.51 1466
10465.48 1510
10466.44 1514
10467.41 1533
10468.38 1432
10469.34 1412
10470.31 1419
10471.28 1474
10472.24 1428
10473.21 1485
10474.18 1463
10475.14 1434
10476.11 1372
10477.08 1433
10478.04 1464
10479.01 1435
10479.98 1451
10480.94 1433
10481.91 1432
10482.88 1399
10483.84 1466
10484.81 1540
10485.78 1460
10486.74 1409
10487.71 1477
10488.68 1518
10489.65 1565
10490.61 1487
10491.58 1472
10492.55 1497
10493.52 1525
10494.48 1505
10495.45 1474
10496.42 1503
10497.39 1498
10498.35 1528
10499.32 1560
10500.29 1472
10501.26 1466
10502.22 1570
10503.19 1539
10504.16 1501
10505.13 1509
10506.10 1479
10507.06 1485
10508.03 1519
10509.00 1538
10509.97 1444
10510.94 1478
10511.91 1442
10512.87 1482
10513.84 1430
10514.81 1510
10515.78 1456
10516.75 1494
10517.72 1477
10518.68 1493
10519.65 1536
10520.62 1501
10521.59 1490
10522.56 1438
10523.53 1504
10524.50 1515
10525.47 1544
10526.44 1592
10527.40 1545
10528.37 1487
10529.34 1532
10530.31 1530
10531.28 1592
10532.25 1523
10533.22 1593
10534.19 1604
10535.16 1663
10536.13 1600
10537.10 1545
10538.07 1595
10539.04 1618
10540.01 1603
10540.98 1564
10541.94 1529
10542.91 1506
10543.88 1573
10544.85 1546
10545.82 1555
10546.79 1575
10547.76 1533
10548.73 1543
10549.70 1523
10550.67 1567
10551.64 1523
10552.61 1561
10553.58 1581
10554.55 1618
10555.52 1615
10556.50 1613
10557.47 1645
10558.44 1662
10559.41 1635
10560.38 1738
10561.35 1831
10562.32 1805
10563.29 1814
10564.26 1867
10565.23 1895
10566.20 1864
10567.17 1830
10568.14 1850
10569.11 1837
10570.08 1790
10571.06 1792
10572.03 1660
10573.00 1690
10573.97 1658
10574.94 1647
10575.91 1597
10576.88 1629
10577.85 1557
10578.83 1548
10579.80 1563
10580.77 1596
10581.74 1550
10582.71 1565
10583.68 1557
10584.65 1575
10585.63 1577
10586.60 1560
10587.57 1590
10588.54 1643
10589.51 1671
10590.49 1635
10591.46 1651
10592.43 1628
10593.40 1651
10594.37 1686
10595.35 1692
10596.32 1735
10597.29 1666
10598.26 1672
10599.23 1560
10600.21 1613
10601.18 1584
10602.15 1654
10603.12 1654
10604.10 1597
10605.07 1580
10606.04 1577
10607.01 1606
10607.99 1581
10608.96 1523
10609.93 1563
10610.91 1550
10611.88 1529
10612.85 1577
10613.82 1543
10614.80 1532
10615.77 1544
10616.74 1540
10617.72 1553
10618.69 1562
10619.66 1510
10620.64 1582
10621.61 1563
10622.58 1554
10623.56 1594
10624.53 1627
10625.50 1649
10626.48 1616
10627.45 1553
10628.43 1587
10629.40 1609
10630.37 1594
10631.35 1663
10632.32 1560
10633.29 1609
10634.27 1647
10635.24 1661
10636.22 1679
10637.19 1764
10638.16 1776
10639.14 1829
10640.11 1822
10641.09 1891
10642.06 1904
10643.04 1873
10644.01 1905
10644.98 1904
10645.96 1915
10646.93 1858
10647.91 1831
10648.88 1796
10649.86 1761
10650.83 1639
10651.81 1598
10652.78 1641
10653.76 1645
10654.73 1675
10655.71 1679
10656.68 1548
10657.66 1553
10658.63 1630
10659.61 1573
10660.58 1563
10661.56 1484
10662.53 1511
10663.51 1541
10664.48 1480
10665.46 1531
10666.43 1574
10667.41 1567
10668.38 1539
10669.36 1599
10670.33 1575
10671.31 1544
10672.29 1590
10673.26 1552
10674.24 1594
10675.21 1607
10676.19 1560
10677.17 1664
10678.14 1640
10679.12 1689
10680.09 1642
10681.07 1638
10682.05 1663
10683.02 1628
10684.00 1734
10684.97 1738
10685.95 1706
10686.93 1741
10687.90 1692
10688.88 1697
10689.86 1615
10690.83 1602
10691.81 1595
10692.79 1620
10693.76 1582
10694.74 1534
10695.72 1492
10696.69 1502
10697.67 1515
10698.65 1507
10699.62 1550
10700.60 1505
10701.58 1420
10702.55 1496
10703.53 1440
10704.51 1461
10705.49 1424
10706.46 1496
10707.44 1436
10708.42 1518
10709.39 1483
10710.37 1480
10711.35 1510
10712.33 1457
10713.30 1460
10714.28 1540
10715.26 1483
10716.24 1426
10717.22 1440
10718.19 1390
10719.17 1430
10720.15 1463
10721.13 1489
10722.10 1370
10723.08 1438
10724.06 1441
10725.04 1450
10726.02 1494
10727.00 1476
10727.97 1503
10728.95 1506
10729.93 1483
10730.91 1429
10731.89 1477
10732.87 1395
10733.84 1391
10734.82 1410
10735.80 1469
10736.78 1370
10737.76 1408
10738.74 1359
10739.72 1410
10740.69 1440
10741.67 1405
10742.65 1437
10743.63 1429
10744.61 1418
10745.59 1465
10746.57 1449
10747.55 1456
10748.53 1433
10749.51 1450
10750.49 1425
10751.46 1398
10752.44 1428
10753.42 1453
10754.40 1426
10755.38 1440
10756.36 1432
10757.34 1408
10758.32 1472
10759.30 1421
10760.28 1459
10761.26 1465
10762.24 1431
10763.22 1436
10764.20 1463
10765.18 1490
10766.16 1418
10767.14 1429
10768.12 1343
10769.10 1411
10770.08 1525
10771.06 1502
10772.04 1386
10773.02 1428
10774.00 1512
10774.98 1481
10775.96 1445
10776.94 1462
10777.92 1462
10778.90 1482
10779.88 1500
10780.86 1511
10781.85 1590
10782.83 1545
10783.81 1516
10784.79 1542
10785.77 1584
10786.75 1516
10787.73 1461
10788.71 1526
10789.69 1524
10790.67 1515
10791.65 1484
10792.64 1486
10793.62 1495
10794.60 1461
10795.58 1399
10796.56 1464
10797.54 1414
10798.52 1462
10799.51 1424
10800.49 1440
10801.47 1419
10802.45 1450
10803.43 1425
10804.41 1454
10805.40 1432
10806.38 1498
10807.36 1485
10808.34 1389
10809.32 1384
10810.30 1399
10811.29 1474
10812.27 1481
10813.25 1452
10814.23 1451
10815.22 1435
10816.20 1366
10817.18 1452
10818.16 1450
10819.14 1488
10820.13 1491
10821.11 1493
10822.09 1476
10823.07 1521
10824.06 1492
10825.04 1446
10826.02 1430
10827.01 1552
10827.99 1570
10828.97 1510
10829.95 1480
10830.94 1412
10831.92 1483
10832.90 1512
10833.89 1543
10834.87 1441
10835.85 1422
10836.84 1501
10837.82 1502
10838.80 1567
10839.79 1541
10840.77 1552
10841.75 1521
10842.74 1479
10843.72 1486
10844.70 1492
10845.69 1525
10846.67 1643
10847.65 1636
10848.64 1596
10849.62 1556
10850.60 1581
10851.59 1542
10852.57 1549
10853.56 1565
10854.54 1554
10855.52 1604
10856.51 1655
10857.49 1607
10858.48 1569
10859.46 1581
10860.45 1646
10861.43 1628
10862.41 1555
10863.40 1619
10864.38 1633
10865.37 1641
10866.35 1664
10867.34 1682
10868.32 1667
10869.31 1607
10870.29 1629
10871.28 1685
10872.26 1734
10873.24 1691
10874.23 1728
10875.21 1704
10876.20 1695
10877.18 1720
10878.17 1715
10879.16 1708
10880.14 1770
10881.13 1784
10882.11 1742
10883.10 1738
10884.08 1752
10885.07 1817
10886.05 1794
10887.04 1772
10888.02 1829
10889.01 1872
10889.99 1844
10890.98 1903
10891.97 1907
10892.95 1893
10893.94 1912
10894.92 1895
10895.91 1881
10896.89 1904
10897.88 1887
10898.87 1948
10899.85 1921
10900.84 1906
10901.83 1914
10902.81 1938
10903.80 1939
10904.78 1980
10905.77 1942
10906.76 1923
10907.74 1969
10908.73 2040
10909.72 1989
10910.70 1964
10911.69 2045
10912.68 1953
10913.66 2075
10914.65 2082
10915.64 2088
10916.62 2151
10917.61 2134
10918.60 2078
10919.58 2141
10920.57 2164
10921.56 2179
10922.54 2148
10923.53 2143
10924.52 2222
10925.51 2185
10926.49 2213
10927.48 2284
10928.47 2197
10929.46 2226
10930.44 2292
10931.43 2312
10932.42 2306
10933.41 2376
10934.39 2353
10935.38 2376
10936.37 2381
10937.36 2385
10938.34 2440
10939.33 2407
10940.32 2355
10941.31 2409
10942.30 2450
10943.28 2510
10944.27 2513
10945.26 2576
10946.25 2537
10947.24 2600
10948.22 2662
10949.21 2658
10950.20 2758
10951.19 2790
10952.18 2752
10953.17 2766
10954.16 2793
10955.14 2952
10956.13 2954
10957.12 2968
10958.11 3067
10959.10 3149
10960.09 3278
10961.08 3414
10962.07 3317
10963.05 3259
10964.04 3347
10965.03 3344
10966.02 3228
10967.01 3255
10968.00 3118
10968.99 3055
10969.98 3065
10970.97 2991
10971.96 2977
10972.95 2912
10973.94 2780
10974.92 2719
10975.91 2801
10976.90 2759
10977.89 2811
10978.88 2776
10979.87 2705
10980.86 2785
10981.85 2669
10982.84 2729
10983.83 2807
10984.82 2853
10985.81 2866
10986.80 2893
10987.79 2893
10988.78 2922
10989.77 2965
10990.76 2993
10991.75 3082
10992.74 3031
10993.73 3188
10994.72 3293
10995.71 3230
10996.70 3429
10997.70 3624
10998.69 3700
10999.68 3871
11000.67 4057
11001.66 4202
11002.65 4474
11003.64 4479
11004.63 4476
11005.62 4445
11006.61 4239
11007.60 4053
11008.59 3913
11009.58 3797
11010.58 3687
11011.57 3551
11012.56 3304
11013.55 3069
11014.54 2928
11015.53 2872
11016.52 2805
11017.51 2661
11018.51 2593
11019.50 2699
11020.49 2542
11021.48 2499
11022.47 2451
11023.46 2487
11024.46 2522
11025.45 2473
11026.44 2465
11027.43 2436
11028.42 2436
11029.41 2498
11030.41 2516
11031.40 2416
11032.39 2456
11033.38 2408
11034.37 2328
11035.37 2384
11036.36 2367
11037.35 2391
11038.34 2370
11039.34 2288
11040.33 2354
11041.32 2349
11042.31 2318
11043.31 2222
11044.30 2299
11045.29 2285
11046.28 2248
11047.28 2289
11048.27 2250
11049.26 2288
11050.26 2192
11051.25 2158
11052.24 2164
11053.23 2132
11054.23 2116
11055.22 2107
11056.21 2092
11057.21 2091
11058.20 2016
11059.19 1979
11060.19 2053
11061.18 2149
11062.17 2064
11063.17 2049
11064.16 2082
11065.15 2062
11066.15 2098
11067.14 2018
11068.13 2074
11069.13 2088
11070.12 2073
11071.12 2017
11072.11 2041
11073.10 2000
11074.10 2000
11075.09 2003
11076.09 2072
11077.08 1971
11078.07 1988
11079.07 1967
11080.06 1941
11081.06 1951
11082.05 1983
11083.05 1929
11084.04 1956
11085.03 2043
11086.03 2004
11087.02 1968
11088.02 1933
11089.01 1914
11090.01 2011
11091.00 1915
11092.00 1912
11092.99 1876
11093.99 1870
11094.98 1829
11095.98 1873
11096.97 1873
11097.97 1841
11098.96 1897
11099.96 1845
11100.95 1903
11101.95 1883
11102.94 1812
11103.94 1816
11104.93 1853
11105.93 1911
11106.92 1936
11107.92 1902
11108.91 1826
11109.91 1825
11110.91 1795
11111.90 1768
11112.90 1781
11113.89 1800
11114.89 1771
11115.88 1783
11116.88 1728
11117.88 1742
11118.87 1766
11119.87 1806
11120.86 1780
11121.86 1776
11122.86 1748
11123.85 1782
11124.85 1777
11125.84 1783
11126.84 1745
11127.84 1749
11128.83 1801
11129.83 1848
11130.83 1824
11131.82 1857
11132.82 1807
11133.82 1781
11134.81 1742
11135.81 1722
11136.81 1793
11137.80 1800
11138.80 1788
11139.80 1827
11140.79 1765
11141.79 1819
11142.79 1806
11143.79 1810
11144.78 1768
11145.78 1779
11146.78 1831
11147.77 1797
11148.77 1767
11149.77 1845
11150.77 1896
11151.76 1900
11152.76 1830
11153.76 1833
11154.76 1891
11155.75 1873
11156.75 1826
11157.75 1806
11158.75 1772
11159.74 1809
11160.74 1738
11161.74 1845
11162.74 1830
11163.74 1784
11164.73 1848
11165.73 1838
11166.73 1779
11167.73 1833
11168.73 1843
11169.73 1825
11170.72 1848
11171.72 1858
11172.72 1811
11173.72 1823
11174.72 1825
11175.72 1839
11176.71 1904
11177.71 1867
11178.71 1827
11179.71 1851
11180.71 1866
11181.71 1837
11182.71 1837
11183.71 1867
11184.70 1925
11185.70 1874
11186.70 1841
11187.70 1951
11188.70 1896
11189.70 1883
11190.70 1897
11191.70 1925
11192.70 1937
11193.70 1954
11194.70 1931
11195.70 1884
11196.69 1940
11197.69 1858
11198.69 1939
11199.69 1975
11200.69 1917
11201.69 1963
11202.69 1934
11203.69 1902
11204.69 1882
11205.69 1808
11206.69 1865
11207.69 1902
11208.69 1789
11209.69 1823
11210.69 1838
11211.69 1864
11212.69 1890
11213.69 1926
11214.69 1797
11215.69 1853
11216.69 1892
11217.69 1805
11218.69 1757
11219.69 1774
11220.70 1778
11221.70 1744
11222.70 1721
11223.70 1758
11224.70 1714
11225.70 1686
11226.70 1686
11227.70 1760
11228.70 1750
11229.70 1736
11230.70 1735
11231.70 1740
11232.71 1688
11233.71 1753
11234.71 1746
11235.71 1786
11236.71 1708
11237.71 1726
11238.71 1729
11239.71 1746
11240.72 1733
11241.72 1720
11242.72 1695
11243.72 1699
11244.72 1702
11245.72 1698
11246.72 1587
11247.73 1661
11248.73 1670
11249.73 1625
11250.73 1663
11251.73 1644
11252.74 1658
11253.74 1646
11254.74 1703
11255.74 1708
11256.74 1699
11257.75 1675
11258.75 1713
11259.75 1712
11260.75 1779
11261.76 1710
11262.76 1706
11263.76 1719
11264.76 1693
11265.77 1751
11266.77 1729
11267.77 1815
11268.77 1718
11269.78 1694
11270.78 1770
11271.78 1780
11272.78 1752
11273.79 1847
11274.79 1888
11275.79 1911
11276.80 1877
11277.80 1873
11278.80 1979
11279.81 1897
11280.81 1884
11281.81 1899
11282.82 1932
11283.82 1916
11284.82 1970
11285.83 1953
11286.83 1924
11287.83 1957
11288.84 1907
11289.84 1899
11290.84 1892
11291.85 1837
11292.85 1848
11293.86 1784
11294.86 1762
11295.86 1780
11296.87 1805
11297.87 1815
11298.87 1797
11299.88 1807
11300.88 1799
11301.89 1835
11302.89 1790
11303.90 1715
11304.90 1817
11305.90 1741
11306.91 1713
11307.91 1771
11308.92 1743
11309.92 1734
11310.93 1767
11311.93 1776
11312.94 1841
11313.94 1831
11314.95 1851
11315.95 1869
11316.95 1894
11317.96 1927
11318.96 1983
11319.97 1910
11320.97 1899
11321.98 1926
11322.98 1905
11323.99 1857
11325.00 1866
11326.00 1887
11327.01 1827
11328.01 1826
11329.02 1796
11330.02 1777
11331.03 1764
11332.03 1792
11333.04 1799
11334.04 1800
11335.05 1809
11336.06 1847
11337.06 1872
11338.07 1858
11339.07 1873
11340.08 1807
11341.08 1913
11342.09 1962
11343.10 1904
11344.10 2002
11345.11 1999
11346.11 2031
11347.12 2021
11348.13 1909
11349.13 1875
11350.14 1919
11351.15 1918
11352.15 1811
11353.16 1835
11354.17 1809
11355.17 1796
11356.18 1809
11357.18 1770
11358.19 1735
11359.20 1730
11360.20 1773
11361.21 1700
11362.22 1708
11363.23 1702
11364.23 1783
11365.24 1812
11366.25 1756
11367.25 1674
11368.26 1642
11369.27 1704
11370.28 1707
11371.28 1681
11372.29 1636
11373.30 1710
11374.30 1690
11375.31 1628
11376.32 1621
11377.33 1601
11378.33 1671
11379.34 1657
11380.35 1608
11381.36 1604
11382.37 1629
11383.37 1663
11384.38 1689
11385.39 1604
11386.40 1583
11387.40 1619
11388.41 1627
11389.42 1618
11390.43 1533
11391.44 1481
11392.44 1580
11393.45 1595
11394.46 1582
11395.47 1488
11396.48 1558
11397.49 1536
11398.49 1610
11399.50 1554
11400.51 1513
11401.52 1529
11402.53 1565
11403.54 1556
11404.55 1571
11405.56 1548
11406.56 1501
11407.57 1541
11408.58 1559
11409.59 1550
11410.60 1507
11411.61 1526
11412.62 1510
11413.63 1466
11414.64 1508
11415.65 1550
11416.65 1530
11417.66 1518
11418.67 1488
11419.68 1537
11420.69 1543
11421.70 1580
11422.71 1567
11423.72 1511
11424.73 1492
11425.74 1498
11426.75 1566
11427.76 1539
11428.77 1536
11429.78 1609
11430.79 1559
11431.80 1553
11432.81 1527
11433.82 1458
11434.83 1517
11435.84 1497
11436.85 1492
11437.86 1543
11438.87 1567
11439.88 1546
11440.89 1545
11441.90 1541
11442.91 1515
11443.92 1576
11444.93 1542
11445.94 1537
11446.95 1520
11447.96 1542
11448.98 1516
11449.99 1548
11451.00 1463
11452.01 1503
11453.02 1532
11454.03 1558
11455.04 1540
11456.05 1552
11457.06 1527
11458.07 1511
11459.08 1481
11460.10 1569
11461.11 1612
11462.12 1553
11463.13 1574
11464.14 1574
11465.15 1546
11466.16 1514
11467.18 1525
11468.19 1507
11469.20 1512
11470.21 1528
11471.22 1498
11472.23 1520
11473.25 1524
11474.26 1566
11475.27 1557
11476.28 1576
11477.29 1590
11478.30 1483
11479.32 1504
11480.33 1529
11481.34 1492
11482.35 1514
11483.37 1503
11484.38 1503
11485.39 1497
11486.40 1483
11487.41 1536
11488.43 1540
11489.44 1501
11490.45 1464
11491.46 1481
11492.48 1461
11493.49 1534
11494.50 1452
11495.52 1499
11496.53 1509
11497.54 1479
11498.55 1503
11499.57 1444
11500.58 1458
11501.59 1468
11502.61 1512
11503.62 1516
11504.63 1548
11505.65 1506
11506.66 1538
11507.67 1613
11508.69 1548
11509.70 1543
11510.71 1565
11511.73 1489
11512.74 1561
11513.75 1502
11514.77 1475
11515.78 1517
11516.79 1516
11517.81 1476
11518.82 1507
11519.84 1540
11520.85 1564
11521.86 1608
11522.88 1590
11523.89 1493
11524.91 1531
11525.92 1603
11526.93 1546
11527.95 1600
11528.96 1545
11529.98 1542
11530.99 1618
11532.00 1565
11533.02 1555
11534.03 1554
11535.05 1570
11536.06 1603
11537.08 1595
11538.09 1546
11539.11 1589
11540.12 1580
11541.14 1581
11542.15 1592
11543.17 1550
11544.18 1588
11545.20 1641
11546.21 1651
11547.23 1634
11548.24 1585
11549.26 1664
11550.27 1674
11551.29 1658
11552.30 1639
11553.32 1688
11554.33 1676
11555.35 1695
11556.36 1677
11557.38 1706
11558.39 1715
11559.41 1745
11560.43 1750
11561.44 1797
11562.46 1764
11563.47 1821
11564.49 1844
11565.50 1844
11566.52 1762
11567.54 1815
11568.55 1815
11569.57 1919
11570.58 1890
11571.60 1892
11572.62 1896
11573.63 1955
11574.65 1969
11575.67 1971
11576.68 1953
11577.70 1973
11578.71 2038
11579.73 2053
11580.75 2085
11581.76 2171
11582.78 2221
11583.80 2210
11584.81 2314
11585.83 2316
11586.85 2321
11587.86 2350
11588.88 2451
11589.90 2529
11590.92 2578
11591.93 2648
11592.95 2769
11593.97 2855
11594.98 2935
11596.00 2989
11597.02 3252
11598.04 3514
11599.05 3614
11600.07 3780
11601.09 4082
11602.10 4056
11603.12 4205
11604.14 4258
11605.16 4144
11606.18 4098
11607.19 4033
11608.21 3869
11609.23 3742
11610.25 3480
11611.26 3339
11612.28 3186
11613.30 2916
11614.32 2737
11615.34 2579
11616.35 2414
11617.37 2433
11618.39 2258
11619.41 2186
11620.43 2154
11621.45 2113
11622.46 2003
11623.48 1974
11624.50 1961
11625.52 1947
11626.54 1963
11627.56 1979
11628.57 2018
11629.59 1868
11630.61 1841
11631.63 1847
11632.65 1885
11633.67 1926
11634.69 1958
11635.71 1929
11636.73 1849
11637.74 1897
11638.76 1890
11639.78 1930
11640.80 1985
11641.82 1957
11642.84 1926
11643.86 1928
11644.88 1867
11645.90 1880
11646.92 1820
11647.94 1804
11648.96 1803
11649.98 1764
11651.00 1704
11652.02 1707
11653.04 1676
11654.06 1705
11655.07 1712
11656.09 1682
11657.11 1655
11658.13 1619
11659.15 1612
11660.17 1635
11661.19 1708
11662.21 1661
11663.23 1684
11664.26 1637
11665.28 1634
11666.30 1648
11667.32 1674
11668.34 1656
11669.36 1654
11670.38 1665
11671.40 1685
11672.42 1646
11673.44 1721
11674.46 1739
11675.48 1696
11676.50 1674
11677.52 1739
11678.54 1745
11679.56 1730
11680.58 1746
11681.61 1730
11682.63 1792
11683.65 1713
11684.67 1760
11685.69 1731
11686.71 1740
11687.73 1738
11688.75 1726
11689.77 1732
11690.80 1713
11691.82 1710
11692.84 1748
11693.86 1673
11694.88 1655
11695.90 1647
11696.93 1633
11697.95 1661
11698.97 1686
11699.99 1657
11701.01 1605
11702.03 1660
11703.06 1627
11704.08 1614
11705.10 1570
11706.12 1571
11707.14 1654
11708.17 1610
11709.19 1623
11710.21 1593
11711.23 1566
11712.25 1592
11713.28 1558
11714.30 1538
11715.32 1557
11716.34 1598
11717.37 1572
11718.39 1552
11719.41 1484
11720.43 1569
11721.46 1548
11722.48 1563
11723.50 1480
11724.53 1504
11725.55 1548
11726.57 1553
11727.59 1487
11728.62 1479
11729.64 1450
11730.66 1490
11731.69 1486
11732.71 1530
11733.73 1455
11734.76 1483
11735.78 1478
11736.80 1410
11737.83 1432
11738.85 1454
11739.87 1505
11740.90 1513
11741.92 1506
11742.94 1450
11743.97 1423
11744.99 1472
11746.02 1514
11747.04 1468
11748.06 1461
11749.09 1518
11750.11 1517
11751.14 1475
11752.16 1494
11753.18 1510
11754.21 1510
11755.23 1477
11756.26 1408
11757.28 1495
11758.30 1440
11759.33 1462
11760.35 1480
11761.38 1459
11762.40 1470
11763.43 1473
11764.45 1478
11765.48 1422
11766.50 1464
11767.53 1430
11768.55 1437
11769.58 1520
11770.60 1495
11771.63 1444
11772.65 1459
11773.68 1496
11774.70 1495
11775.73 1451
11776.75 1425
11777.78 1450
11778.80 1504
11779.83 1452
11780.85 1476
11781.88 1457
11782.90 1476
11783.93 1438
11784.95 1449
11785.98 1435
11787.00 1479
11788.03 1517
11789.06 1500
11790.08 1454
11791.11 1454
11792.13 1492
11793.16 1492
11794.18 1542
11795.21 1469
11796.24 1448
11797.26 1489
11798.29 1500
11799.31 1462
11800.34 1500
11801.37 1430
11802.39 1480
11803.42 1577
11804.45 1483
11805.47 1436
11806.50 1514
11807.52 1578
11808.55 1526
11809.58 1449
11810.60 1551
11811.63 1568
11812.66 1553
11813.68 1555
11814.71 1476
11815.74 1478
11816.77 1504
11817.79 1555
11818.82 1557
11819.85 1497
11820.87 1519
11821.90 1523
11822.93 1456
11823.95 1517
11824.98 1531
11826.01 1613
11827.04 1593
11828.06 1607
11829.09 1595
11830.12 1581
11831.15 1563
11832.17 1538
11833.20 1572
11834.23 1546
11835.26 1645
11836.28 1624
11837.31 1633
11838.34 1605
11839.37 1649
11840.40 1668
11841.42 1619
11842.45 1652
11843.48 1649
11844.51 1641
11845.54 1655
11846.56 1642
11847.59 1590
11848.62 1586
11849.65 1605
11850.68 1663
11851.71 1649
11852.73 1641
11853.76 1608
11854.79 1656
11855.82 1629
11856.85 1648
11857.88 1610
11858.91 1641
11859.93 1675
11860.96 1682
11861.99 1727
11863.02 1654
11864.05 1689
11865.08 1715
11866.11 1726
11867.14 1748
11868.17 1766
11869.20 1774
11870.22 1739
11871.25 1735
11872.28 1768
11873.31 1751
11874.34 1695
11875.37 1768
11876.40 1765
11877.43 1801
11878.46 1756
11879.49 1825
11880.52 1843
11881.55 1861
11882.58 1870
11883.61 1858
11884.64 1874
11885.67 1965
11886.70 1896
11887.73 1978
11888.76 1927
11889.79 1968
11890.82 1949
11891.85 1934
11892.88 2013
11893.91 2021
11894.94 2045
11895.97 2092
11897.00 2093
11898.03 2100
11899.06 2142
11900.09 2265
11901.12 2237
11902.15 2234
11903.18 2326
11904.21 2362
11905.24 2345
11906.27 2382
11907.31 2485
11908.34 2460
11909.37 2410
11910.40 2357
11911.43 2354
11912.46 2361
11913.49 2415
11914.52 2337
11915.55 2326
11916.58 2303
11917.62 2281
11918.65 2351
11919.68 2370
11920.71 2319
11921.74 2335
11922.77 2401
11923.80 2393
11924.84 2476
11925.87 2493
11926.90 2535
11927.93 2605
11928.96 2666
11929.99 2732
11931.03 2812
11932.06 2934
11933.09 2953
11934.12 3057
11935.15 3116
11936.19 3153
11937.22 3252
11938.25 3231
11939.28 3205
11940.32 2988
11941.35 2952
11942.38 2904
11943.41 2805
11944.44 2726
11945.48 2601
11946.51 2505
11947.54 2407
11948.58 2355
11949.61 2250
11950.64 2252
11951.67 2202
11952.71 2170
11953.74 2167
11954.77 2010
11955.80 2072
11956.84 2103
11957.87 2006
11958.90 2017
11959.94 2058
11960.97 2022
11962.00 2052
11963.04 2091
11964.07 2009
11965.10 2002
11966.14 2056
11967.17 2039
11968.20 2006
11969.24 2029
11970.27 2050
11971.30 2093
11972.34 2024
11973.37 2127
11974.40 2020
11975.44 2056
11976.47 2019
11977.51 2041
11978.54 2079
11979.57 2116
11980.61 2023
11981.64 2053
11982.68 2041
11983.71 2086
11984.74 2050
11985.78 1953
11986.81 1991
11987.85 2033
11988.88 1980
11989.92 1963
11990.95 2030
11991.99 2017
11993.02 2073
11994.05 2072
11995.09 2053
11996.12 2063
11997.16 2093
11998.19 2072
11999.23 2155
12000.26 2089
12001.30 2155
12002.33 2197
12003.37 2104
12004.40 2121
12005.44 2103
12006.47 2093
12007.51 2132
12008.54 2111
12009.58 2121
12010.61 2211
12011.65 2218
12012.68 2233
12013.72 2307
12014.76 2289
12015.79 2323
12016.83 2292
12017.86 2322
12018.90 2314
12019.93 2381
12020.97 2409
12022.00 2366
12023.04 2407
12024.08 2422
12025.11 2383
12026.15 2401
12027.18 2388
12028.22 2389
12029.26 2358
12030.29 2327
12031.33 2330
12032.37 2314
12033.40 2279
12034.44 2347
12035.47 2397
12036.51 2403
12037.55 2266
12038.58 2306
12039.62 2293
12040.66 2299
12041.69 2277
12042.73 2234
12043.77 2213
12044.80 2306
12045.84 2275
12046.88 2253
12047.91 2265
12048.95 2336
12049.99 2254
12051.03 2276
12052.06 2239
12053.10 2216
12054.14 2253
12055.17 2230
12056.21 2244
12057.25 2286
12058.29 2357
12059.32 2269
12060.36 2333
12061.40 2303
12062.44 2354
12063.47 2352
12064.51 2360
12065.55 2370
12066.59 2396
12067.62 2411
12068.66 2394
12069.70 2340
12070.74 2368
12071.78 2367
12072.81 2338
12073.85 2381
12074.89 2347
12075.93 2395
12076.97 2396
12078.00 2377
12079.04 2402
12080.08 2390
12081.12 2407
12082.16 2430
12083.20 2409
12084.23 2418
12085.27 2457
12086.31 2432
12087.35 2424
12088.39 2532
12089.43 2485
12090.47 2465
12091.50 2620
12092.54 2557
12093.58 2627
12094.62 2633
12095.66 2679
12096.70 2755
12097.74 2797
12098.78 2740
12099.82 2843
12100.86 2903
12101.90 2995
12102.93 2978
12103.97 3010
12105.01 3095
12106.05 3101
12107.09 3171
12108.13 3112
12109.17 3073
12110.21 3094
12111.25 3079
12112.29 2935
12113.33 2908
12114.37 2956
12115.41 2862
12116.45 2667
12117.49 2571
12118.53 2511
12119.57 2488
12120.61 2383
12121.65 2342
12122.69 2295
12123.73 2235
12124.77 2146
12125.81 2173
12126.85 2158
12127.89 2074
12128.93 2036
12129.97 2008
12131.01 2056
12132.05 2077
12133.09 2074
12134.13 1975
12135.17 2018
12136.22 2035
12137.26 2049
12138.30 2011
12139.34 2031
12140.38 1993
12141.42 1946
12142.46 1907
12143.50 1965
12144.54 2002
12145.58 1946
12146.63 1908
12147.67 1954
12148.71 1934
12149.75 1888
12150.79 1853
12151.83 1890
12152.87 1905
12153.91 1877
12154.96 1940
12156.00 1841
12157.04 1833
12158.08 1781
12159.12 1791
12160.16 1809
12161.21 1752
12162.25 1736
12163.29 1818
12164.33 1869
12165.37 1808
12166.42 1754
12167.46 1717
12168.50 1785
12169.54 1757
12170.58 1716
12171.63 1716
12172.67 1787
12173.71 1865
12174.75 1779
12175.80 1754
12176.84 1780
12177.88 1739
12178.92 1783
12179.97 1774
12181.01 1723
12182.05 1763
12183.09 1762
12184.14 1781
12185.18 1756
12186.22 1753
12187.27 1764
12188.31 1721
12189.35 1805
12190.39 1718
12191.44 1672
12192.48 1704
12193.52 1718
12194.57 1719
12195.61 1734
12196.65 1716
12197.70 1752
12198.74 1715
12199.78 1774
12200.83 1772
12201.87 1743
12202.91 1793
12203.96 1728
12205.00 1742
12206.05 1695
12207.09 1666
12208.13 1658
12209.18 1713
12210.22 1691
12211.27 1683
12212.31 1668
12213.35 1723
12214.40 1761
12215.44 1801
12216.49 1748
12217.53 1767
12218.57 1739
12219.62 1729
12220.66 1670
12221.71 1725
12222.75 1717
12223.80 1715
12224.84 1774
12225.89 1717
12226.93 1747
12227.97 1737
12229.02 1744
12230.06 1754
12231.11 1743
12232.15 1728
12233.20 1701
12234.24 1687
12235.29 1748
12236.33 1746
12237.38 1727
12238.42 1739
12239.47 1714
12240.51 1725
12241.56 1750
12242.60 1692
12243.65 1666
12244.70 1639
12245.74 1665
12246.79 1760
12247.83 1720
12248.88 1680
12249.92 1631
12250.97 1693
12252.01 1653
12253.06 1654
12254.11 1653
12255.15 1612
12256.20 1674
12257.24 1667
12258.29 1634
12259.34 1527
12260.38 1542
12261.43 1594
12262.47 1585
12263.52 1604
12264.57 1535
12265.61 1504
12266.66 1546
12267.70 1568
12268.75 1550
12269.80 1507
12270.84 1497
12271.89 1526
12272.94 1520
12273.98 1500
12275.03 1438
12276.08 1501
12277.12 1508
12278.17 1484
12279.22 1494
12280.26 1514
12281.31 1522
12282.36 1566
12283.41 1473
12284.45 1435
12285.50 1473
12286.55 1463
12287.59 1476
12288.64 1448
12289.69 1448
12290.74 1438
12291.78 1477
12292.83 1480
12293.88 1470
12294.93 1439
12295.97 1491
12297.02 1521
12298.07 1464
12299.12 1492
12300.16 1468
12301.21 1468
12302.26 1503
12303.31 1477
12304.36 1509
12305.40 1532
12306.45 1464
12307.50 1509
12308.55 1508
12309.60 1540
12310.64 1540
12311.69 1572
12312.74 1529
12313.79 1528
12314.84 1518
12315.89 1546
12316.93 1563
12317.98 1475
12319.03 1502
12320.08 1486
12321.13 1477
12322.18 1458
12323.23 1470
12324.28 1422
12325.32 1436
12326.37 1446
12327.42 1446
12328.47 1392
12329.52 1405
12330.57 1449
12331.62 1425
12332.67 1417
12333.72 1393
12334.77 1438
12335.81 1447
12336.86 1403
12337.91 1382
12338.96 1418
12340.01 1398
12341.06 1398
12342.11 1442
12343.16 1438
12344.21 1431
12345.26 1411
12346.31 1427
12347.36 1442
12348.41 1392
12349.46 1382
12350.51 1426
12351.56 1397
12352.61 1378
12353.66 1372
12354.71 1413
12355.76 1407
12356.81 1385
12357.86 1399
12358.91 1410
12359.96 1393
12361.01 1446
12362.06 1419
12363.11 1456
12364.16 1423
12365.21 1414
12366.26 1469
12367.31 1465
12368.36 1427
12369.42 1351
12370.47 1401
12371.52 1459
12372.57 1488
12373.62 1435
12374.67 1464
12375.72 1550
12376.77 1489
12377.82 1457
12378.87 1490
12379.93 1453
12380.98 1405
12382.03 1496
12383.08 1477
12384.13 1487
12385.18 1457
12386.23 1499
12387.28 1512
12388.34 1438
12389.39 1523
12390.44 1535
12391.49 1479
12392.54 1516
12393.59 1493
12394.65 1496
12395.70 1520
12396.75 1567
12397.80 1490
12398.85 1514
12399.91 1554
12400.96 1537
12402.01 1560
12403.06 1583
12404.11 1557
12405.17 1592
12406.22 1577
12407.27 1549
12408.32 1561
12409.38 1592
12410.43 1568
12411.48 1628
12412.53 1657
12413.59 1661
12414.64 1633
12415.69 1577
12416.74 1607
12417.80 1627
12418.85 1586
12419.90 1650
12420.96 1631
12422.01 1644
12423.06 1664
12424.11 1611
12425.17 1670
12426.22 1663
12427.27 1630
12428.33 1626
12429.38 1661
12430.43 1661
12431.49 1661
12432.54 1634
12433.59 1646
12434.65 1705
12435.70 1707
12436.75 1673
12437.81 1712
12438.86 1670
12439.92 1731
12440.97 1673
12442.02 1632
12443.08 1681
12444.13 1717
12445.18 1727
12446.24 1718
12447.29 1684
12448.35 1769
12449.40 1734
12450.46 1732
12451.51 1712
12452.56 1673
12453.62 1740
12454.67 1725
12455.73 1693
12456.78 1634
12457.84 1680
12458.89 1712
12459.94 1748
12461.00 1720
12462.05 1718
12463.11 1734
12464.16 1798
12465.22 1775
12466.27 1823
12467.33 1816
12468.38 1816
12469.44 1829
12470.49 1863
12471.55 1882
12472.60 1933
12473.66 1938
12474.71 1962
12475.77 1880
12476.82 1953
12477.88 1997
12478.93 2063
12479.99 2065
12481.05 2064
12482.10 2091
12483.16 2130
12484.21 2205
12485.27 2333
12486.32 2412
12487.38 2395
12488.44 2497
12489.49 2599
12490.55 2639
12491.60 2723
12492.66 2805
12493.71 2930
12494.77 3086
12495.83 3217
12496.88 3319
12497.94 3332
12499.00 3431
12500.05 3576
12501.11 3507
12502.16 3435
12503.22 3308
12504.28 3303
12505.33 3256
12506.39 3159
12507.45 2978
12508.50 2807
12509.56 2760
12510.62 2642
12511.67 2559
12512.73 2472
12513.79 2449
12514.84 2356
12515.90 2251
12516.96 2221
12518.02 2201
12519.07 2156
12520.13 2085
12521.19 2081
12522.24 2081
12523.30 2093
12524.36 2067
12525.42 2032
12526.47 2025
12527.53 2096
12528.59 2091
12529.65 2139
12530.70 2102
12531.76 2087
12532.82 2144
12533.88 2113
12534.93 2166
12535.99 2146
12537.05 2129
12538.11 2078
12539.17 2118
12540.22 2107
12541.28 2162
12542.34 2123
12543.40 2177
12544.46 2093
12545.51 2122
12546.57 2104
12547.63 2114
12548.69 2128
12549.75 2173
12550.81 2113
12551.86 2181
12552.92 2159
12553.98 2133
12555.04 2154
12556.10 2207
12557.16 2227
12558.22 2239
12559.27 2310
12560.33 2346
12561.39 2363
12562.45 2396
12563.51 2429
12564.57 2461
12565.63 2555
12566.69 2596
12567.75 2664
12568.81 2749
12569.86 2737
12570.92 2964
12571.98 2995
12573.04 2989
12574.10 3140
12575.16 3163
12576.22 3264
12577.28 3317
12578.34 3359
12579.40 3499
12580.46 3513
12581.52 3545
12582.58 3425
12583.64 3470
12584.70 3401
12585.76 3381
12586.82 3246
12587.88 3263
12588.94 3173
12590.00 3016
12591.06 3024
12592.12 2874
12593.18 2751
12594.24 2768
12595.30 2757
12596.36 2600
12597.42 2547
12598.48 2509
12599.54 2478
12600.60 2441
12601.66 2434
12602.72 2378
12603.78 2412
12604.84 2442
12605.91 2346
12606.97 2343
12608.03 2307
12609.09 2359
12610.15 2244
12611.21 2271
12612.27 2270
12613.33 2294
12614.39 2306
12615.45 2291
12616.52 2265
12617.58 2247
12618.64 2268
12619.70 2255
12620.76 2285
12621.82 2189
12622.88 2178
12623.95 2224
12625.01 2195
12626.07 2255
12627.13 2156
12628.19 2162
12629.25 2222
12630.32 2152
12631.38 2124
12632.44 2034
12633.50 2136
12634.56 2081
12635.62 2117
12636.69 2127
12637.75 2124
12638.81 2153
12639.87 2172
12640.94 2187
12642.00 2154
12643.06 2147
12644.12 2176
12645.18 2219
12646.25 2235
12647.31 2265
12648.37 2300
12649.43 2304
12650.50 2301
12651.56 2284
12652.62 2286
12653.69 2372
12654.75 2478
12655.81 2451
12656.87 2551
12657.94 2568
12659.00 2590
12660.06 2611
12661.13 2633
12662.19 2656
12663.25 2555
12664.32 2638
12665.38 2560
12666.44 2463
12667.51 2560
12668.57 2457
12669.63 2433
12670.70 2466
12671.76 2437
12672.82 2390
12673.89 2387
12674.95 2392
12676.01 2344
12677.08 2361
12678.14 2270
12679.21 2330
12680.27 2254
12681.33 2243
12682.40 2235
12683.46 2250
12684.53 2305
12685.59 2281
12686.65 2285
12687.72 2292
12688.78 2372
12689.85 2355
12690.91 2389
12691.98 2322
12693.04 2309
12694.10 2295
12695.17 2391
12696.23 2373
12697.30 2467
12698.36 2433
12699.43 2467
12700.49 2523
12701.56 2526
12702.62 2465
12703.69 2490
12704.75 2489
12705.82 2514
12706.88 2595
12707.95 2619
12709.01 2628
12710.08 2632
12711.14 2588
12712.21 2612
12713.27 2509
12714.34 2554
12715.40 2502
12716.47 2498
12717.53 2467
12718.60 2402
12719.67 2292
12720.73 2256
12721.80 2266
12722.86 2303
12723.93 2274
12724.99 2242
12726.06 2267
12727.13 2249
12728.19 2158
12729.26 2224
12730.32 2247
12731.39 2166
12732.46 2184
12733.52 2221
12734.59 2150
12735.65 2129
12736.72 2150
12737.79 2143
12738.85 2175
12739.92 2199
12740.99 2204
12742.05 2137
12743.12 2133
12744.19 2159
12745.25 2151
12746.32 2045
12747.39 2002
12748.45 2012
12749.52 1989
12750.59 2056
12751.65 2017
12752.72 1948
12753.79 1931
12754.85 1889
12755.92 1932
12756.99 1909
12758.06 1913
12759.12 1830
12760.19 1875
12761.26 1824
12762.32 1776
12763.39 1845
12764.46 1822
12765.53 1780
12766.59 1684
12767.66 1765
12768.73 1798
12769.80 1761
12770.86 1680
12771.93 1709
12773.00 1754
12774.07 1722
12775.14 1754
12776.20 1716
12777.27 1730
12778.34 1725
12779.41 1685
12780.48 1648
12781.54 1709
12782.61 1746
12783.68 1759
12784.75 1682
12785.82 1688
12786.89 1687
12787.95 1761
12789.02 1753
12790.09 1677
12791.16 1682
12792.23 1657
12793.30 1682
12794.37 1622
12795.43 1636
12796.50 1670
12797.57 1641
12798.64 1636
12799.71 1655
12800.78 1640
12801.85 1666
12802.92 1611
12803.99 1575
12805.05 1600
12806.12 1631
12807.19 1634
12808.26 1549
12809.33 1653
12810.40 1665
12811.47 1708
12812.54 1647
12813.61 1667
12814.68 1660
12815.75 1615
12816.82 1651
12817.89 1667
12818.96 1699
12820.03 1693
12821.10 1710
12822.17 1711
12823.24 1738
12824.31 1765
12825.38 1776
12826.45 1740
12827.52 1743
12828.59 1653
12829.66 1676
12830.73 1638
12831.80 1664
12832.87 1602
12833.94 1595
12835.01 1593
12836.08 1571
12837.15 1535
12838.22 1495
12839.29 1528
12840.36 1588
12841.43 1582
12842.50 1541
12843.57 1482
12844.64 1483
12845.72 1599
12846.79 1561
12847.86 1529
12848.93 1455
12850.00 1492
12851.07 1499
12852.14 1436
12853.21 1491
12854.28 1420
12855.35 1446
12856.43 1453
12857.50 1415
12858.57 1402
12859.64 1452
12860.71 1461
12861.78 1487
12862.85 1408
12863.93 1387
12865.00 1432
12866.07 1429
12867.14 1388
12868.21 1416
12869.29 1424
12870.36 1406
12871.43 1435
12872.50 1405
12873.57 1412
12874.64 1381
12875.72 1404
12876.79 1365
12877.86 1357
12878.93 1334
12880.01 1361
12881.08 1375
12882.15 1381
12883.22 1337
12884.30 1290
12885.37 1382
12886.44 1333
12887.51 1367
12888.59 1315
12889.66 1321
12890.73 1283
12891.80 1255
12892.88 1225
12893.95 1302
12895.02 1304
12896.10 1287
12897.17 1308
12898.24 1300
12899.31 1270
12900.39 1238
12901.46 1220
12902.53 1234
12903.61 1267
12904.68 1252
12905.75 1287
12906.83 1263
12907.90 1247
12908.97 1237
12910.05 1285
12911.12 1320
12912.20 1246
12913.27 1251
12914.34 1295
12915.42 1318
12916.49 1267
12917.56 1216
12918.64 1238
12919.71 1270
12920.79 1285
12921.86 1228
12922.93 1225
12924.01 1218
12925.08 1197
12926.16 1243
12927.23 1227
12928.30 1202
12929.38 1199
12930.45 1257
12931.53 1258
12932.60 1255
12933.68 1244
12934.75 1191
12935.83 1260
12936.90 1224
12937.98 1198
12939.05 1162
12940.12 1183
12941.20 1175
12942.27 1186
12943.35 1177
12944.42 1205
12945.50 1222
12946.57 1267
12947.65 1260
12948.72 1213
12949.80 1191
12950.88 1244
12951.95 1301
12953.03 1202
12954.10 1206
12955.18 1195
12956.25 1247
12957.33 1249
12958.40 1248
12959.48 1173
12960.55 1232
12961.63 1247
12962.71 1194
12963.78 1213
12964.86 1202
12965.93 1236
12967.01 1185
12968.09 1222
12969.16 1155
12970.24 1215
12971.31 1197
12972.39 1224
12973.47 1220
12974.54 1188
12975.62 1178
12976.69 1271
12977.77 1279
12978.85 1200
12979.92 1190
12981.00 1244
12982.08 1215
12983.15 1221
12984.23 1160
12985.31 1205
12986.38 1189
12987.46 1204
12988.54 1216
12989.61 1200
12990.69 1186
12991.77 1201
12992.84 1218
12993.92 1244
12995.00 1209
12996.08 1237
12997.15 1230
12998.23 1231
12999.31 1206
13000.38 1249
13001.46 1261
13002.54 1302
13003.62 1213
13004.69 1271
13005.77 1252
13006.85 1233
13007.93 1205
13009.00 1245
13010.08 1199
13011.16 1251
13012.24 1231
13013.32 1276
13014.39 1303
13015.47 1298
13016.55 1228
13017.63 1198
13018.71 1259
13019.78 1316
13020.86 1269
13021.94 1239
13023.02 1275
13024.10 1235
13025.17 1361
13026.25 1282
13027.33 1285
13028.41 1263
13029.49 1256
13030.57 1319
13031.65 1293
13032.72 1326
13033.80 1345
13034.88 1373
13035.96 1323
13037.04 1356
13038.12 1329
13039.20 1321
13040.28 1335
13041.36 1377
13042.43 1353
13043.51 1382
13044.59 1391
13045.67 1390
13046.75 1370
13047.83 1361
13048.91 1360
13049.99 1347
13051.07 1353
13052.15 1337
13053.23 1361
13054.31 1349
13055.39 1404
13056.47 1416
13057.55 1393
13058.63 1408
13059.71 1428
13060.78 1465
13061.86 1464
13062.94 1435
13064.02 1413
13065.10 1439
13066.18 1388
13067.26 1398
13068.34 1334
13069.42 1446
13070.51 1405
13071.59 1368
13072.67 1363
13073.75 1394
13074.83 1387
13075.91 1349
13076.99 1336
13078.07 1315
13079.15 1355
13080.23 1381
13081.31 1323
13082.39 1289
13083.47 1303
13084.55 1363
13085.63 1313
13086.71 1298
13087.79 1314
13088.88 1318
13089.96 1369
13091.04 1342
13092.12 1262
13093.20 1284
13094.28 1296
13095.36 1262
13096.44 1320
13097.53 1329
13098.61 1269
13099.69 1275
13100.77 1281
13101.85 1297
13102.93 1242
13104.01 1268
13105.10 1304
13106.18 1247
13107.26 1247
13108.34 1246
13109.42 1225
13110.50 1281
13111.59 1261
13112.67 1218
13113.75 1202
13114.83 1211
13115.91 1199
13117.00 1214
13118.08 1233
13119.16 1281
13120.24 1228
13121.33 1214
13122.41 1240
13123.49 1218
13124.57 1232
13125.66 1277
13126.74 1261
13127.82 1242
13128.90 1228
13129.99 1191
13131.07 1248
13132.15 1196
13133.23 1184
13134.32 1207
13135.40 1223
13136.48 1225
13137.57 1238
13138.65 1235
13139.73 1257
13140.82 1276
13141.90 1236
13142.98 1255
13144.06 1179
13145.15 1163
13146.23 1196
13147.31 1242
13148.40 1242
13149.48 1188
13150.57 1221
13151.65 1222
13152.73 1243
13153.82 1268
13154.90 1215
13155.98 1208
13157.07 1209
13158.15 1184
13159.24 1171
13160.32 1183
13161.40 1163
13162.49 1252
13163.57 1280
13164.66 1263
13165.74 1231
13166.82 1262
13167.91 1182
13168.99 1251
13170.08 1219
13171.16 1260
13172.25 1225
13173.33 1246
13174.41 1282
13175.50 1266
13176.58 1178
13177.67 1238
13178.75 1224
13179.84 1173
13180.92 1174
13182.01 1218
13183.09 1219
13184.18 1248
13185.26 1257
13186.35 1262
13187.43 1213
13188.52 1251
13189.60 1257
13190.69 1255
13191.77 1181
13192.86 1226
13193.94 1225
13195.03 1218
13196.11 1286
13197.20 1236
13198.29 1221
13199.37 1243
13200.46 1264
13201.54 1243
13202.63 1246
13203.71 1250
13204.80 1237
13205.88 1210
13206.97 1276
13208.06 1244
13209.14 1271
13210.23 1267
13211.31 1281
13212.40 1255
13213.49 1226
13214.57 1225
13215.66 1290
13216.75 1238
13217.83 1273
13218.92 1218
13220.00 1235
13221.09 1286
13222.18 1253
13223.26 1254
13224.35 1250
13225.44 1260
13226.52 1279
13227.61 1247
13228.70 1275
13229.78 1247
13230.87 1290
13231.96 1323
13233.04 1265
13234.13 1238
13235.22 1279
13236.31 1310
13237.39 1241
13238.48 1259
13239.57 1255
13240.65 1361
13241.74 1300
13242.83 1361
13243.92 1326
13245.00 1348
13246.09 1365
13247.18 1297
13248.27 1276
13249.35 1280
13250.44 1326
13251.53 1358
13252.62 1340
13253.71 1291
13254.79 1282
13255.88 1354
13256.97 1349
13258.06 1308
13259.14 1349
13260.23 1362
13261.32 1411
13262.41 1376
13263.50 1385
13264.59 1390
13265.67 1386
13266.76 1380
13267.85 1329
13268.94 1396
13270.03 1427
13271.12 1407
13272.20 1387
13273.29 1441
13274.38 1416
13275.47 1471
13276.56 1453
13277.65 1470
13278.74 1407
13279.83 1329
13280.91 1381
13282.00 1425
13283.09 1465
13284.18 1390
13285.27 1419
13286.36 1493
13287.45 1457
13288.54 1480
13289.63 1464
13290.72 1421
13291.81 1404
13292.90 1448
13293.99 1474
13295.07 1516
13296.16 1466
13297.25 1489
13298.34 1592
13299.43 1545
13300.52 1516
13301.61 1523
13302.70 1582
13303.79 1522
13304.88 1575
13305.97 1519
13307.06 1518
13308.15 1543
13309.24 1616
13310.33 1618
13311.42 1615
13312.51 1606
13313.60 1683
13314.69 1657
13315.78 1634
13316.87 1631
13317.96 1638
13319.05 1650
13320.15 1673
13321.24 1682
13322.33 1666
13323.42 1644
13324.51 1657
13325.60 1599
13326.69 1527
13327.78 1573
13328.87 1583
13329.96 1657
13331.05 1681
13332.14 1656
13333.24 1615
13334.33 1639
13335.42 1702
13336.51 1694
13337.60 1660
13338.69 1582
13339.78 1660
13340.87 1671
13341.97 1669
13343.06 1677
13344.15 1713
13345.24 1668
13346.33 1724
13347.42 1663
13348.51 1711
13349.61 1738
13350.70 1746
13351.79 1719
13352.88 1750
13353.97 1753
13355.07 1674
13356.16 1753
13357.25 1733
13358.34 1743
13359.43 1755
13360.53 1765
13361.62 1865
13362.71 1891
13363.80 1812
13364.90 1820
13365.99 1889
13367.08 1988
13368.17 2021
13369.27 1940
13370.36 1949
13371.45 2024
13372.54 2010
13373.64 1924
13374.73 1926
13375.82 1970
13376.91 2044
13378.01 2002
13379.10 1941
13380.19 1900
13381.29 1879
13382.38 1896
13383.47 1936
13384.57 1834
13385.66 1788
13386.75 1765
13387.85 1728
13388.94 1686
13390.03 1704
13391.13 1633
13392.22 1703
13393.31 1728
13394.41 1694
13395.50 1620
13396.59 1641
13397.69 1628
13398.78 1590
13399.87 1582
13400.97 1644
13402.06 1625
13403.16 1686
13404.25 1669
13405.34 1665
13406.44 1636
13407.53 1634
13408.63 1669
13409.72 1575
13410.82 1553
13411.91 1590
13413.00 1591
13414.10 1612
13415.19 1647
13416.29 1583
13417.38 1631
13418.48 1606
13419.57 1636
13420.67 1609
13421.76 1629
13422.86 1589
13423.95 1591
13425.04 1635
13426.14 1597
13427.23 1660
13428.33 1645
13429.42 1667
13430.52 1646
13431.61 1631
13432.71 1649
13433.80 1615
13434.90 1646
13436.00 1655
13437.09 1677
13438.19 1718
13439.28 1657
13440.38 1709
13441.47 1717
13442.57 1718
13443.66 1669
13444.76 1682
13445.85 1736
13446.95 1718
13448.05 1694
13449.14 1713
13450.24 1721
13451.33 1784
13452.43 1773
13453.53 1774
13454.62 1721
13455.72 1808
13456.81 1820
13457.91 1807
13459.01 1806
13460.10 1849
13461.20 1815
13462.30 1852
13463.39 1828
13464.49 1895
13465.58 1909
13466.68 1902
13467.78 1894
13468.87 1910
13469.97 1908
13471.07 1993
13472.16 1971
13473.26 1926
13474.36 1904
13475.46 1947
13476.55 1979
13477.65 2002
13478.75 2019
13479.84 1950
13480.94 1892
13482.04 1937
13483.13 1979
13484.23 1980
13485.33 1995
13486.43 2017
13487.52 2004
13488.62 2038
13489.72 2028
13490.82 2015
13491.91 2102
13493.01 2097
13494.11 2064
13495.21 2058
13496.30 2126
13497.40 2200
13498.50 2243
13499.60 2201
13500.70 2247
13501.79 2290
13502.89 2365
13503.99 2314
13505.09 2304
13506.19 2367
13507.28 2396
13508.38 2357
13509.48 2348
13510.58 2333
13511.68 2341
13512.78 2371
13513.87 2292
13514.97 2291
13516.07 2269
13517.17 2128
13518.27 2193
13519.37 2099
13520.47 2048
13521.57 1997
13522.66 1994
13523.76 1918
13524.86 1906
13525.96 1900
13527.06 1908
13528.16 1853
13529.26 1822
13530.36 1780
13531.46 1785
13532.56 1792
13533.65 1740
13534.75 1647
13535.85 1803
13536.95 1743
13538.05 1706
13539.15 1707
13540.25 1749
13541.35 1763
13542.45 1681
13543.55 1706
13544.65 1646
13545.75 1669
13546.85 1682
13547.95 1714
13549.05 1624
13550.15 1640
13551.25 1667
13552.35 1664
13553.45 1674
13554.55 1679
13555.65 1718
13556.75 1614
13557.85 1640
13558.95 1664
13560.05 1671
13561.15 1647
13562.25 1626
13563.35 1571
13564.45 1623
13565.55 1561
13566.65 1574
13567.75 1593
13568.86 1555
13569.96 1587
13571.06 1645
13572.16 1594
13573.26 1586
13574.36 1573
13575.46 1596
13576.56 1607
13577.66 1577
13578.76 1585
13579.86 1619
13580.97 1647
13582.07 1647
13583.17 1618
13584.27 1604
13585.37 1673
13586.47 1606
13587.57 1569
13588.68 1629
13589.78 1592
13590.88 1568
13591.98 1652
13593.08 1664
13594.18 1623
13595.29 1585
13596.39 1613
13597.49 1660
13598.59 1616
13599.69 1666
13600.80 1693
13601.90 1655
13603.00 1656
13604.10 1717
13605.20 1654
13606.31 1629
13607.41 1703
13608.51 1680
13609.61 1641
13610.72 1636
13611.82 1703
13612.92 1701
13614.02 1733
13615.13 1700
13616.23 1663
13617.33 1668
13618.43 1743
13619.54 1668
13620.64 1690
13621.74 1717
13622.84 1732
13623.95 1717
13625.05 1809
13626.15 1755
13627.26 1661
13628.36 1710
13629.46 1693
13630.57 1752
13631.67 1725
13632.77 1757
13633.88 1736
13634.98 1744
13636.08 1654
13637.19 1718
13638.29 1696
13639.39 1726
13640.50 1687
13641.60 1691
13642.70 1731
13643.81 1757
13644.91 1750
13646.02 1669
13647.12 1705
13648.22 1626
13649.33 1665
13650.43 1655
13651.54 1663
13652.64 1588
13653.74 1672
13654.85 1652
13655.95 1628
13657.06 1613
13658.16 1632
13659.27 1580
13660.37 1593
13661.47 1588
13662.58 1582
13663.68 1544
13664.79 1536
13665.89 1607
13667.00 1572
13668.10 1592
13669.21 1617
13670.31 1584
13671.42 1554
13672.52 1522
13673.63 1553
13674.73 1555
13675.84 1550
13676.94 1576
13678.05 1546
13679.15 1544
13680.26 1557
13681.36 1564
13682.47 1566
13683.57 1509
13684.68 1541
13685.78 1485
13686.89 1521
13688.00 1550
13689.10 1658
13690.21 1554
13691.31 1525
13692.42 1553
13693.52 1550
13694.63 1565
13695.74 1516
13696.84 1555
13697.95 1531
13699.05 1579
13700.16 1536
13701.27 1523
13702.37 1555
13703.48 1590
13704.58 1573
13705.69 1524
13706.80 1568
13707.90 1604
13709.01 1629
13710.12 1648
13711.22 1650
13712.33 1647
13713.44 1603
13714.54 1659
13715.65 1710
13716.76 1669
13717.86 1694
13718.97 1661
13720.08 1701
13721.18 1743
13722.29 1672
13723.40 1663
13724.50 1751
13725.61 1769
13726.72 1773
13727.83 1726
13728.93 1793
13730.04 1832
13731.15 1820
13732.25 1794
13733.36 1851
13734.47 1926
13735.58 1876
13736.68 1941
13737.79 1882
13738.90 1897
13740.01 1864
13741.11 1940
13742.22 1955
13743.33 1934
13744.44 1952
13745.55 1985
13746.65 1977
13747.76 1984
13748.87 2014
13749.98 2034
13751.09 2041
13752.19 2008
13753.30 2149
13754.41 2108
13755.52 2098
13756.63 2090
13757.74 2180
13758.84 2173
13759.95 2248
13761.06 2289
13762.17 2276
13763.28 2373
13764.39 2362
13765.50 2360
13766.60 2463
13767.71 2544
13768.82 2519
13769.93 2635
13771.04 2598
13772.15 2670
13773.26 2738
13774.37 2735
13775.48 2841
13776.58 2951
13777.69 2904
13778.80 2805
13779.91 2812
13781.02 2815
13782.13 2823
13783.24 2806
13784.35 2773
13785.46 2633
13786.57 2650
13787.68 2600
13788.79 2484
13789.90 2502
13791.01 2451
13792.12 2329
13793.23 2297
13794.34 2230
13795.45 2218
13796.56 2133
13797.67 2096
13798.78 2078
13799.89 2065
13801.00 2041
13802.11 2021
13803.22 1984
13804.33 2017
13805.44 2003
13806.55 1956
13807.66 1962
13808.77 1962
13809.88 1934
13810.99 1979
13812.10 1976
13813.21 1933
13814.32 1897
13815.43 1983
13816.54 1997
13817.65 1943
13818.77 1958
13819.88 1972
13820.99 1958
13822.10 1969
13823.21 1917
13824.32 1969
13825.43 1927
13826.54 1898
13827.65 1924
13828.76 1880
13829.88 1842
13830.99 1843
13832.10 1810
13833.21 1798
13834.32 1747
13835.43 1788
13836.54 1848
13837.66 1845
13838.77 1769
13839.88 1784
13840.99 1848
13842.10 1790
13843.22 1804
13844.33 1819
13845.44 1811
13846.55 1871
13847.66 1955
13848.78 1882
13849.89 1892
13851.00 1844
13852.11 1807
13853.22 1865
13854.34 1845
13855.45 1869
13856.56 1921
13857.67 1935
13858.79 1978
13859.90 1932
13861.01 1953
13862.12 2016
13863.24 2008
13864.35 1999
13865.46 1961
13866.57 2004
13867.69 1998
13868.80 2052
13869.91 2063
13871.03 2001
13872.14 2024
13873.25 2077
13874.36 2055
13875.48 2033
13876.59 2012
13877.70 2009
13878.82 2078
13879.93 2038
13881.04 1993
13882.16 2043
13883.27 1988
13884.38 1992
13885.50 1964
13886.61 1876
13887.73 1978
13888.84 1934
13889.95 1861
13891.07 1895
13892.18 1974
13893.29 1995
13894.41 2034
13895.52 1985
13896.64 1948
13897.75 1905
13898.86 1941
13899.98 1966
13901.09 1914
13902.21 1978
13903.32 1951
13904.43 1980
13905.55 1921
13906.66 1919
13907.78 1928
13908.89 1923
13910.01 1893
13911.12 1868
13912.24 1841
13913.35 1897
13914.47 1806
13915.58 1794
13916.70 1809
13917.81 1847
13918.92 1829
13920.04 1846
13921.15 1791
13922.27 1754
13923.38 1720
13924.50 1780
13925.62 1730
13926.73 1778
13927.85 1777
13928.96 1708
13930.08 1684
13931.19 1647
13932.31 1703
13933.42 1753
13934.54 1740
13935.65 1728
13936.77 1729
13937.88 1738
13939.00 1754
13940.12 1704
13941.23 1720
13942.35 1728
13943.46 1771
13944.58 1740
13945.70 1751
13946.81 1706
13947.93 1726
13949.04 1681
13950.16 1693
13951.28 1765
13952.39 1673
13953.51 1687
13954.62 1720
13955.74 1662
13956.86 1682
13957.97 1721
13959.09 1692
13960.21 1709
13961.32 1693
13962.44 1622
13963.56 1666
13964.67 1648
13965.79 1624
13966.91 1622
13968.02 1663
13969.14 1709
13970.26 1672
13971.37 1623
13972.49 1636
13973.61 1644
13974.73 1658
13975.84 1693
13976.96 1693
13978.08 1665
13979.19 1666
13980.31 1687
13981.43 1692
13982.55 1695
13983.66 1607
13984.78 1673
13985.90 1674
13987.02 1650
13988.13 1667
13989.25 1654
13990.37 1652
13991.49 1700
13992.61 1720
13993.72 1687
13994.84 1722
13995.96 1711
13997.08 1675
13998.20 1656
13999.31 1590
14000.43 1682
14001.55 1756
14002.67 1742
14003.79 1679
14004.91 1649
14006.02 1777
14007.14 1734
14008.26 1685
14009.38 1707
14010.50 1713
14011.62 1789
14012.73 1788
14013.85 1736
14014.97 1759
14016.09 1783
14017.21 1754
14018.33 1760
14019.45 1773
14020.57 1757
14021.69 1764
14022.80 1810
14023.92 1742
14025.04 1822
14026.16 1815
14027.28 1793
14028.40 1823
14029.52 1859
14030.64 1873
14031.76 1884
14032.88 1871
14034.00 1785
14035.12 1818
14036.24 1738
14037.36 1769
14038.48 1760
14039.60 1757
14040.72 1683
14041.84 1698
14042.96 1680
14044.08 1722
14045.20 1678
14046.32 1644
14047.44 1702
14048.56 1678
14049.68 1656
14050.80 1665
14051.92 1686
14053.04 1702
14054.16 1704
14055.28 1732
14056.40 1726
14057.52 1751
14058.64 1726
14059.76 1769
14060.88 1734
14062.00 1655
14063.12 1741
14064.24 1740
14065.36 1712
14066.48 1767
14067.60 1738
14068.72 1781
14069.85 1746
14070.97 1761
14072.09 1828
14073.21 1777
14074.33 1729
14075.45 1808
14076.57 1808
14077.69 1828
14078.81 1835
14079.94 1816
14081.06 1887
14082.18 1838
14083.30 1855
14084.42 1935
14085.54 1945
14086.66 1946
14087.79 1917
14088.91 2009
14090.03 1986
14091.15 1943
14092.27 2000
14093.40 2041
14094.52 2067
14095.64 2057
14096.76 2070
14097.88 2149
14099.01 2164
14100.13 2142
14101.25 2171
14102.37 2191
14103.49 2192
14104.62 2149
14105.74 2160
14106.86 2195
14107.98 2251
14109.11 2207
14110.23 2149
14111.35 2140
14112.47 2123
14113.60 2069
14114.72 2036
14115.84 1933
14116.97 1910
14118.09 1898
14119.21 1933
14120.33 1867
14121.46 1855
14122.58 1785
14123.70 1787
14124.83 1753
14125.95 1778
14127.07 1707
14128.20 1696
14129.32 1712
14130.44 1747
14131.57 1758
14132.69 1705
14133.81 1698
14134.94 1708
14136.06 1693
14137.18 1693
14138.31 1655
14139.43 1675
14140.55 1678
14141.68 1692
14142.80 1708
14143.93 1683
14145.05 1767
14146.17 1705
14147.30 1688
14148.42 1739
14149.55 1660
14150.67 1691
14151.79 1705
14152.92 1674
14154.04 1675
14155.17 1698
14156.29 1703
14157.42 1621
14158.54 1623
14159.67 1662
14160.79 1660
14161.91 1652
14163.04 1677
14164.16 1667
14165.29 1648
14166.41 1637
14167.54 1689
14168.66 1607
14169.79 1619
14170.91 1626
14172.04 1621
14173.16 1646
14174.29 1609
14175.41 1635
14176.54 1676
14177.66 1680
14178.79 1620
14179.91 1599
14181.04 1590
14182.17 1613
14183.29 1593
14184.42 1564
14185.54 1598
14186.67 1568
14187.79 1555
14188.92 1572
14190.04 1507
14191.17 1560
14192.30 1508
14193.42 1509
14194.55 1481
14195.67 1506
14196.80 1519
14197.93 1481
14199.05 1494
14200.18 1457
14201.30 1466
14202.43 1474
14203.56 1464
14204.68 1453
14205.81 1484
14206.94 1455
14208.06 1510
14209.19 1445
14210.32 1507
14211.44 1447
14212.57 1455
14213.70 1451
14214.82 1461
14215.95 1440
14217.08 1409
14218.20 1408
14219.33 1372
14220.46 1448
14221.58 1420
14222.71 1388
14223.84 1402
14224.96 1390
14226.09 1326
14227.22 1355
14228.35 1336
14229.47 1344
14230.60 1351
14231.73 1376
14232.86 1330
14233.98 1394
14235.11 1354
14236.24 1347
14237.37 1309
14238.49 1369
14239.62 1321
14240.75 1359
14241.88 1345
14243.00 1388
14244.13 1385
14245.26 1304
14246.39 1284
14247.52 1318
14248.64 1341
14249.77 1315
14250.90 1312
14252.03 1309
14253.16 1316
14254.29 1314
14255.41 1336
14256.54 1322
14257.67 1297
14258.80 1320
14259.93 1291
14261.06 1279
14262.19 1234
14263.31 1270
14264.44 1221
14265.57 1300
14266.70 1253
14267.83 1253
14268.96 1235
14270.09 1243
14271.22 1236
14272.34 1231
14273.47 1296
14274.60 1274
14275.73 1254
14276.86 1213
14277.99 1261
14279.12 1257
14280.25 1241
14281.38 1257
14282.51 1202
14283.64 1241
14284.77 1206
14285.90 1221
14287.03 1225
14288.16 1208
14289.29 1196
14290.41 1256
14291.54 1226
14292.67 1251
14293.80 1207
14294.93 1185
14296.06 1176
14297.19 1238
14298.32 1160
14299.45 1175
14300.58 1190
14301.71 1190
14302.84 1127
14303.98 1119
14305.11 1146
14306.24 1142
14307.37 1158
14308.50 1222
14309.63 1165
14310.76 1189
14311.89 1151
14313.02 1150
14314.15 1222
14315.28 1197
14316.41 1138
14317.54 1145
14318.67 1184
14319.80 1177
14320.93 1131
14322.07 1102
14323.20 1183
14324.33 1195
14325.46 1140
14326.59 1089
14327.72 1130
14328.85 1153
14329.98 1131
14331.11 1144
14332.25 1106
14333.38 1148
14334.51 1138
14335.64 1105
14336.77 1071
14337.90 1077
14339.04 1112
14340.17 1113
14341.30 1135
14342.43 1147
14343.56 1086
14344.69 1093
14345.83 1143
14346.96 1069
14348.09 1059
14349.22 1096
14350.35 1118
14351.49 1054
14352.62 1098
14353.75 1060
14354.88 1088
14356.02 1106
14357.15 1091
14358.28 1085
14359.41 1073
14360.55 1115
14361.68 1102
14362.81 1097
14363.94 1094
14365.08 1083
14366.21 1080
14367.34 1090
14368.47 1142
14369.61 1106
14370.74 1097
14371.87 1113
14373.01 1086
14374.14 1093
14375.27 1109
14376.41 1130
14377.54 1143
14378.67 1063
14379.81 1082
14380.94 1062
14382.07 1099
14383.21 1118
14384.34 1152
14385.47 1152
14386.61 1155
14387.74 1116
14388.87 1099
14390.01 1124
14391.14 1172
14392.27 1121
14393.41 1143
14394.54 1151
14395.68 1126
14396.81 1058
14397.94 1123
14399.08 1104
14400.21 1075
14401.35 1117
14402.48 1108
14403.61 1124
14404.75 1098
14405.88 1096
14407.02 1097
14408.15 1108
14409.29 1106
14410.42 1115
14411.55 1121
14412.69 1121
14413.82 1073
14414.96 1100
14416.09 1153
14417.23 1125
14418.36 1183
14419.50 1184
14420.63 1165
14421.77 1104
14422.90 1150
14424.04 1124
14425.17 1167
14426.31 1199
14427.44 1148
14428.58 1193
14429.71 1154
14430.85 1153
14431.98 1155
14433.12 1166
14434.25 1202
14435.39 1129
14436.53 1164
14437.66 1215
14438.80 1182
14439.93 1182
14441.07 1168
14442.20 1192
14443.34 1242
14444.48 1240
14445.61 1226
14446.75 1206
14447.88 1183
14449.02 1174
14450.16 1201
14451.29 1209
14452.43 1190
14453.56 1209
14454.70 1183
14455.84 1211
14456.97 1209
14458.11 1188
14459.25 1190
14460.38 1196
14461.52 1175
14462.66 1190
14463.79 1197
14464.93 1172
14466.07 1194
14467.20 1189
14468.34 1190
14469.48 1175
14470.61 1174
14471.75 1148
14472.89 1202
14474.02 1215
14475.16 1274
14476.30 1204
14477.43 1171
14478.57 1194
14479.71 1206
14480.85 1184
14481.98 1204
14483.12 1220
14484.26 1289
14485.40 1256
14486.53 1197
14487.67 1189
14488.81 1221
14489.95 1239
14491.08 1204
14492.22 1218
14493.36 1182
14494.50 1224
14495.63 1212
14496.77 1186
14497.91 1167
14499.05 1180
14500.19 1149
14501.32 1169
14502.46 1197
14503.60 1190
14504.74 1195
14505.88 1179
14507.02 1196
14508.15 1188
14509.29 1161
14510.43 1214
14511.57 1194
14512.71 1224
14513.85 1145
14514.98 1197
14516.12 1134
14517.26 1167
14518.40 1128
14519.54 1124
14520.68 1169
14521.82 1131
14522.96 1092
14524.10 1127
14525.23 1120
14526.37 1129
14527.51 1176
14528.65 1143
14529.79 1145
14530.93 1156
14532.07 1114
14533.21 1182
14534.35 1158
14535.49 1146
14536.63 1156
14537.77 1140
14538.91 1176
14540.05 1178
14541.19 1121
14542.33 1128
14543.46 1144
14544.60 1101
14545.74 1152
14546.88 1139
14548.02 1096
14549.16 1093
14550.30 1201
14551.44 1101
14552.58 1100
14553.72 1157
14554.86 1144
14556.00 1175
14557.15 1075
14558.29 1133
14559.43 1170
14560.57 1138
14561.71 1144
14562.85 1168
14563.99 1146
14565.13 1164
14566.27 1156
14567.41 1173
14568.55 1171
14569.69 1210
14570.83 1221
14571.97 1189
14573.11 1145
14574.25 1140
14575.40 1174
14576.54 1194
14577.68 1235
14578.82 1245
14579.96 1155
14581.10 1173
14582.24 1225
14583.38 1169
14584.53 1161
14585.67 1206
14586.81 1243
14587.95 1278
14589.09 1219
14590.23 1189
14591.37 1260
14592.52 1233
14593.66 1308
14594.80 1368
14595.94 1295
14597.08 1234
14598.22 1247
14599.37 1282
14600.51 1308
14601.65 1285
14602.79 1267
14603.93 1247
14605.08 1241
14606.22 1359
14607.36 1300
14608.50 1325
14609.65 1334
14610.79 1350
14611.93 1354
14613.07 1336
14614.22 1374
14615.36 1343
14616.50 1358
14617.64 1365
14618.79 1404
14619.93 1352
14621.07 1373
14622.21 1394
14623.36 1379
14624.50 1441
14625.64 1387
14626.79 1423
14627.93 1408
14629.07 1433
14630.22 1471
14631.36 1488
14632.50 1504
14633.65 1516
14634.79 1500
14635.93 1575
14637.08 1536
14638.22 1584
14639.36 1607
14640.51 1574
14641.65 1569
14642.79 1585
14643.94 1602
14645.08 1568
14646.22 1546
14647.37 1538
14648.51 1501
14649.66 1444
14650.80 1460
14651.94 1395
14653.09 1414
14654.23 1420
14655.38 1461
14656.52 1347
14657.66 1339
14658.81 1325
14659.95 1315
14661.10 1308
14662.24 1283
14663.39 1321
14664.53 1240
14665.68 1312
14666.82 1228
14667.96 1193
14669.11 1249
14670.25 1233
14671.40 1215
14672.54 1204
14673.69 1185
14674.83 1176
14675.98 1202
14677.12 1180
14678.27 1140
14679.41 1109
14680.56 1151
14681.70 1160
14682.85 1178
14683.99 1224
14685.14 1144
14686.28 1156
14687.43 1171
14688.58 1192
14689.72 1167
14690.87 1134
14692.01 1110
14693.16 1151
14694.30 1129
14695.45 1129
14696.60 1091
14697.74 1109
14698.89 1135
14700.03 1125
14701.18 1086
14702.32 1100
14703.47 1174
14704.62 1126
14705.76 1116
14706.91 1055
14708.05 1117
14709.20 1067
14710.35 1088
14711.49 1113
14712.64 1093
14713.79 1076
14714.93 1115
14716.08 1133
14717.23 1139
14718.37 1114
14719.52 1105
14720.67 1101
14721.81 1106
14722.96 1097
14724.11 1122
14725.25 1159
14726.40 1143
14727.55 1086
14728.69 1093
14729.84 1044
14730.99 1099
14732.14 1117
14733.28 1102
14734.43 1082
14735.58 1100
14736.72 1139
14737.87 1132
14739.02 1115
14740.17 1039
14741.31 1061
14742.46 1095
14743.61 1109
14744.76 1073
14745.90 1107
14747.05 1091
14748.20 1062
14749.35 1094
14750.50 1121
14751.64 1116
14752.79 1110
14753.94 1101
14755.09 1125
14756.24 1124
14757.38 1059
14758.53 1129
14759.68 1124
14760.83 1152
14761.98 1151
14763.13 1171
14764.27 1161
14765.42 1137
14766.57 1150
14767.72 1098
14768.87 1156
14770.02 1157
14771.16 1179
14772.31 1149
14773.46 1188
14774.61 1179
14775.76 1220
14776.91 1206
14778.06 1196
14779.21 1170
14780.36 1168
14781.50 1182
14782.65 1171
14783.80 1217
14784.95 1228
14786.10 1247
14787.25 1233
14788.40 1235
14789.55 1170
14790.70 1231
14791.85 1265
14793.00 1227
14794.15 1247
14795.30 1312
14796.45 1319
14797.60 1340
14798.75 1276
14799.90 1271
14801.05 1271
14802.20 1331
14803.35 1349
14804.50 1327
14805.65 1308
14806.80 1264
14807.95 1323
14809.10 1294
14810.25 1329
14811.40 1301
14812.55 1280
14813.70 1268
14814.85 1248
14816.00 1233
14817.15 1234
14818.30 1231
14819.45 1265
14820.60 1244
14821.75 1217
14822.90 1195
14824.05 1241
14825.20 1221
14826.35 1209
14827.50 1221
14828.66 1246
14829.81 1180
14830.96 1164
14832.11 1192
14833.26 1125
14834.41 1118
14835.56 1123
14836.71 1100
14837.86 1069
14839.02 1051
14840.17 1132
14841.32 1121
14842.47 1103
14843.62 1114
14844.77 1098
14845.92 1070
14847.08 1056
14848.23 1050
14849.38 1071
14850.53 988
14851.68 995
14852.83 1011
14853.99 1051
14855.14 1049
14856.29 1032
14857.44 994
14858.59 1001
14859.75 1008
14860.90 1000
14862.05 963
14863.20 960
14864.36 1022
14865.51 970
14866.66 1038
14867.81 951
14868.97 988
14870.12 995
14871.27 1002
14872.42 945
14873.58 961
14874.73 967
14875.88 981
14877.03 995
14878.19 965
14879.34 1015
14880.49 984
14881.65 1011
14882.80 988
14883.95 967
14885.10 959
14886.26 988
14887.41 993
14888.56 953
14889.72 964
14890.87 958
14892.02 954
14893.18 959
14894.33 999
14895.48 932
14896.64 933
14897.79 925
14898.95 943
14900.10 933
14901.25 982
14902.41 956
14903.56 960
14904.71 966
14905.87 977
14907.02 976
14908.18 998
14909.33 944
14910.48 957
14911.64 936
14912.79 972
14913.95 965
14915.10 930
14916.26 965
14917.41 1006
14918.56 1015
14919.72 981
14920.87 973
14922.03 981
14923.18 998
14924.34 998
14925.49 1022
14926.65 962
14927.80 959
14928.96 986
14930.11 986
14931.27 968
14932.42 990
14933.58 980
14934.73 997
14935.89 1028
14937.04 996
14938.20 1003
14939.35 1004
14940.51 1009
14941.66 949
14942.82 1059
14943.97 1045
14945.13 1017
14946.28 995
14947.44 1004
14948.59 988
14949.75 1003
14950.91 986
14952.06 976
14953.22 972
14954.37 1006
14955.53 1017
14956.68 1025
14957.84 1011
14959.00 995
14960.15 1000
14961.31 1002
14962.46 1018
14963.62 988
14964.78 973
14965.93 955
14967.09 978
14968.25 984
14969.40 1014
14970.56 982
14971.72 1012
14972.87 984
14974.03 992
14975.19 967
14976.34 951
14977.50 942
14978.66 967
14979.81 970
14980.97 943
14982.13 936
14983.28 889
14984.44 934
14985.60 938
14986.75 973
14987.91 893
14989.07 894
14990.23 928
14991.38 884
14992.54 923
14993.70 894
14994.85 866
14996.01 871
14997.17 878
14998.33 859
14999.48 849
15000.64 866
15001.80 859
15002.96 858
15004.11 860
15005.27 858
15006.43 856
15007.59 808
15008.75 839
15009.90 840
15011.06 861
15012.22 901
15013.38 814
15014.54 827
15015.69 860
15016.85 835
15018.01 876
15019.17 859
15020.33 852
15021.49 878
15022.64 857
15023.80 833
15024.96 796
15026.12 793
15027.28 829
15028.44 829
15029.60 832
15030.76 822
15031.91 784
15033.07 820
15034.23 829
15035.39 823
15036.55 809
15037.71 757
15038.87 801
15040.03 753
15041.19 758
15042.35 800
15043.50 799
15044.66 746
15045.82 746
15046.98 763
15048.14 769
15049.30 773
15050.46 709
15051.62 752
15052.78 799
15053.94 862
15055.10 821
15056.26 774
15057.42 744
15058.58 738
15059.74 745
15060.90 770
15062.06 736
15063.22 737
15064.38 789
15065.54 761
15066.70 740
15067.86 731
15069.02 779
15070.18 809
15071.34 804
15072.50 760
15073.66 801
15074.82 777
15075.98 797
15077.14 793
15078.30 797
15079.46 784
15080.62 796
15081.79 810
15082.95 754
15084.11 727
15085.27 778
15086.43 818
15087.59 805
15088.75 786
15089.91 765
15091.07 789
15092.23 794
15093.39 809
15094.56 800
15095.72 771
15096.88 800
15098.04 775
15099.20 814
15100.36 780
15101.52 754
15102.69 805
15103.85 834
15105.01 807
15106.17 739
15107.33 739
15108.49 842
15109.66 828
15110.82 763
15111.98 780
15113.14 801
15114.30 837
15115.47 831
15116.63 833
15117.79 800
15118.95 786
15120.11 822
15121.28 771
15122.44 775
15123.60 762
15124.76 786
15125.93 837
15127.09 842
15128.25 827
15129.41 828
15130.58 853
15131.74 839
15132.90 821
15134.06 774
15135.23 794
15136.39 796
15137.55 834
15138.72 789
15139.88 768
15141.04 790
15142.21 798
15143.37 826
15144.53 796
15145.69 828
15146.86 809
15148.02 831
15149.18 768
15150.35 829
15151.51 855
15152.67 852
15153.84 854
15155.00 825
15156.17 847
15157.33 859
15158.49 760
15159.66 783
15160.82 799
15161.98 787
15163.15 810
15164.31 838
15165.48 853
15166.64 843
15167.80 820
15168.97 809
15170.13 826
15171.30 851
15172.46 867
15173.62 891
15174.79 853
15175.95 862
15177.12 843
15178.28 871
15179.45 855
15180.61 842
15181.78 867
15182.94 838
15184.11 868
15185.27 889
15186.44 902
15187.60 876
15188.76 874
15189.93 852
15191.09 924
15192.26 872
15193.42 876
15194.59 913
15195.75 934
15196.92 934
15198.09 922
15199.25 927
15200.42 895
15201.58 913
15202.75 888
15203.91 912
15205.08 958
15206.24 892
15207.41 925
15208.57 1002
15209.74 1005
15210.91 980
15212.07 986
15213.24 968
15214.40 947
15215.57 926
15216.73 988
15217.90 977
15219.07 940
15220.23 947
15221.40 985
15222.57 995
15223.73 1012
15224.90 1022
15226.06 1003
15227.23 1041
15228.40 1065
15229.56 1067
15230.73 1020
15231.90 1047
15233.06 1063
15234.23 1089
15235.40 1087
15236.56 1073
15237.73 1110
15238.90 1098
15240.06 1090
15241.23 1059
15242.40 1092
15243.56 1101
15244.73 1139
15245.90 1118
15247.07 1116
15248.23 1088
15249.40 1064
15250.57 1047
15251.73 1080
15252.90 1020
15254.07 995
15255.24 981
15256.40 1016
15257.57 946
15258.74 975
15259.91 933
15261.07 949
15262.24 957
15263.41 988
15264.58 949
15265.75 908
15266.91 936
15268.08 923
15269.25 929
15270.42 880
15271.58 926
15272.75 919
15273.92 899
15275.09 899
15276.26 909
15277.43 910
15278.59 859
15279.76 902
15280.93 865
15282.10 877
15283.27 897
15284.44 917
15285.60 913
15286.77 879
15287.94 895
15289.11 848
15290.28 872
15291.45 911
15292.62 866
15293.79 905
15294.96 905
15296.12 910
15297.29 883
15298.46 865
15299.63 857
15300.80 854
15301.97 858
15303.14 865
15304.31 852
15305.48 864
15306.65 861
15307.82 878
15308.99 857
15310.16 832
15311.33 902
15312.49 916
15313.66 836
15314.83 864
15316.00 863
15317.17 854
15318.34 875
15319.51 883
15320.68 923
15321.85 893
15323.02 896
15324.19 881
15325.36 894
15326.53 891
15327.70 890
15328.87 915
15330.04 896
15331.21 873
15332.39 869
15333.56 913
15334.73 890
15335.90 897
15337.07 929
15338.24 942
15339.41 950
15340.58 914
15341.75 936
15342.92 918
15344.09 913
15345.26 906
15346.43 919
15347.60 898
15348.78 940
15349.95 947
15351.12 948
15352.29 921
15353.46 931
15354.63 954
15355.80 969
15356.97 953
15358.15 876
15359.32 918
15360.49 913
15361.66 915
15362.83 940
15364.00 922
15365.17 955
15366.35 955
15367.52 953
15368.69 972
15369.86 944
15371.03 965
15372.21 958
15373.38 936
15374.55 950
15375.72 960
15376.89 967
15378.07 937
15379.24 928
15380.41 963
15381.58 953
15382.75 946
15383.93 930
15385.10 985
15386.27 1016
15387.44 948
15388.62 977
15389.79 961
15390.96 974
15392.13 969
15393.31 965
15394.48 987
15395.65 992
15396.83 998
15398.00 1004
15399.17 997
15400.34 950
15401.52 976
15402.69 1025
15403.86 1030
15405.04 990
15406.21 987
15407.38 1002
15408.56 983
15409.73 1015
15410.90 993
15412.08 956
15413.25 934
15414.42 979
15415.60 959
15416.77 955
15417.94 938
15419.12 909
15420.29 892
15421.47 919
15422.64 940
15423.81 891
15424.99 896
15426.16 897
15427.34 924
15428.51 877
15429.68 895
15430.86 874
15432.03 886
15433.21 863
15434.38 870
15435.56 865
15436.73 862
15437.90 863
15439.08 858
15440.25 851
15441.43 870
15442.60 901
15443.78 827
15444.95 857
15446.13 847
15447.30 859
15448.48 890
15449.65 887
15450.83 829
15452.00 847
15453.18 821
15454.35 837
15455.53 847
15456.70 888
15457.88 807
15459.05 821
15460.23 827
15461.40 839
15462.58 835
15463.75 831
15464.93 813
15466.10 821
15467.28 848
15468.45 828
15469.63 804
15470.81 811
15471.98 833
15473.16 781
15474.33 834
15475.51 843
15476.69 807
15477.86 825
15479.04 832
15480.21 845
15481.39 884
15482.57 832
15483.74 815
15484.92 826
15486.09 862
15487.27 885
15488.45 850
15489.62 868
15490.80 820
15491.98 811
15493.15 812
15494.33 821
15495.51 855
15496.68 842
15497.86 813
15499.04 828
15500.21 860
15501.39 888
15502.57 863
15503.74 830
15504.92 837
15506.10 826
15507.27 805
15508.45 819
15509.63 838
15510.81 807
15511.98 845
15513.16 862
15514.34 840
15515.52 831
15516.69 819
15517.87 793
15519.05 842
15520.23 856
15521.40 855
15522.58 841
15523.76 816
15524.94 853
15526.11 886
15527.29 908
15528.47 848
15529.65 876
15530.83 833
15532.00 843
15533.18 852
15534.36 854
15535.54 863
15536.72 843
15537.89 838
15539.07 830
15540.25 885
15541.43 917
15542.61 867
15543.79 889
15544.96 901
15546.14 832
15547.32 901
15548.50 873
15549.68 866
15550.86 882
15552.04 877
15553.22 936
15554.39 882
15555.57 845
15556.75 875
15557.93 859
15559.11 872
15560.29 871
15561.47 906
15562.65 902
15563.83 863
15565.01 850
15566.19 890
15567.36 931
15568.54 882
15569.72 904
15570.90 987
15572.08 915
15573.26 907
15574.44 937
15575.62 988
15576.80 982
15577.98 946
15579.16 963
15580.34 935
15581.52 917
15582.70 986
15583.88 967
15585.06 965
15586.24 984
15587.42 1002
15588.60 977
15589.78 966
15590.96 927
15592.14 983
15593.32 961
15594.50 967
15595.68 1030
15596.86 1008
15598.04 1041
15599.22 989
15600.41 1006
15601.59 1012
15602.77 1022
15603.95 1080
15605.13 1069
15606.31 1006
15607.49 1015
15608.67 1021
15609.85 1064
15611.03 1072
15612.21 1037
15613.40 1057
15614.58 1105
15615.76 1120
15616.94 1082
15618.12 1060
15619.30 1054
15620.48 1059
15621.66 1127
15622.85 1114
15624.03 1129
15625.21 1105
15626.39 1097
15627.57 1127
15628.75 1143
15629.94 1140
15631.12 1151
15632.30 1122
15633.48 1192
15634.66 1196
15635.84 1191
15637.03 1195
15638.21 1153
15639.39 1204
15640.57 1224
15641.76 1264
15642.94 1241
15644.12 1254
15645.30 1234
15646.48 1225
15647.67 1256
15648.85 1233
15650.03 1263
15651.21 1298
15652.40 1284
15653.58 1304
15654.76 1226
15655.95 1316
15657.13 1370
15658.31 1326
15659.49 1320
15660.68 1281
15661.86 1302
15663.04 1325
15664.23 1310
15665.41 1309
15666.59 1354
15667.77 1351
15668.96 1335
15670.14 1351
15671.32 1306
15672.51 1377
15673.69 1428
15674.87 1408
15676.06 1364
15677.24 1284
15678.43 1329
15679.61 1352
15680.79 1328
15681.98 1284
15683.16 1267
15684.34 1248
15685.53 1301
15686.71 1285
15687.90 1304
15689.08 1292
15690.26 1296
15691.45 1322
15692.63 1243
15693.82 1308
15695.00 1294
15696.18 1368
15697.37 1323
15698.55 1301
15699.74 1251
15700.92 1332
15702.11 1348
15703.29 1336
15704.48 1320
15705.66 1291
15706.84 1343
15708.03 1351
15709.21 1349
15710.40 1322
15711.58 1356
15712.77 1361
15713.95 1375
15715.14 1344
15716.32 1363
15717.51 1403
15718.69 1360
15719.88 1342
15721.06 1407
15722.25 1395
15723.43 1442
15724.62 1409
15725.81 1364
15726.99 1420
15728.18 1431
15729.36 1368
15730.55 1380
15731.73 1422
15732.92 1392
15734.10 1443
15735.29 1443
15736.48 1422
15737.66 1453
15738.85 1450
15740.03 1403
15741.22 1352
15742.41 1333
15743.59 1387
15744.78 1439
15745.96 1443
15747.15 1397
15748.34 1485
15749.52 1503
15750.71 1477
15751.90 1458
15753.08 1419
15754.27 1418
15755.45 1446
15756.64 1479
15757.83 1491
15759.01 1446
15760.20 1494
15761.39 1515
15762.57 1481
15763.76 1492
15764.95 1499
15766.14 1501
15767.32 1420
15768.51 1415
15769.70 1486
15770.88 1472
15772.07 1435
15773.26 1409
15774.44 1451
15775.63 1414
15776.82 1415
15778.01 1412
15779.19 1448
15780.38 1410
15781.57 1350
15782.76 1403
15783.94 1405
15785.13 1400
15786.32 1428
15787.51 1322
15788.69 1354
15789.88 1431
15791.07 1371
15792.26 1325
15793.45 1318
15794.63 1363
15795.82 1371
15797.01 1355
15798.20 1333
15799.39 1337
15800.58 1352
15801.76 1312
15802.95 1255
15804.14 1264
15805.33 1267
15806.52 1276
15807.71 1247
15808.89 1192
15810.08 1156
15811.27 1250
15812.46 1263
15813.65 1177
15814.84 1207
15816.03 1239
15817.21 1209
15818.40 1214
15819.59 1178
15820.78 1183
15821.97 1225
15823.16 1206
15824.35 1155
15825.54 1203
15826.73 1174
15827.92 1161
15829.11 1178
15830.29 1131
15831.48 1134
15832.67 1173
15833.86 1192
15835.05 1191
15836.24 1157
15837.43 1091
15838.62 1120
15839.81 1117
15841.00 1184
15842.19 1208
15843.38 1161
15844.57 1161
15845.76 1166
15846.95 1159
15848.14 1165
15849.33 1140
15850.52 1135
15851.71 1141
15852.90 1156
15854.09 1171
15855.28 1152
15856.47 1142
15857.66 1163
15858.85 1145
15860.04 1119
15861.23 1161
15862.42 1124
15863.61 1184
15864.80 1155
15866.00 1146
15867.19 1193
15868.38 1173
15869.57 1131
15870.76 1201
15871.95 1183
15873.14 1214
15874.33 1176
15875.52 1203
15876.71 1199
15877.90 1188
15879.10 1164
15880.29 1191
15881.48 1215
15882.67 1195
15883.86 1180
15885.05 1185
15886.24 1257
15887.44 1214
15888.63 1193
15889.82 1181
15891.01 1230
15892.20 1231
15893.39 1221
15894.59 1213
15895.78 1187
15896.97 1199
15898.16 1231
15899.35 1285
15900.54 1304
15901.74 1279
15902.93 1258
15904.12 1281
15905.31 1306
15906.51 1280
15907.70 1226
15908.89 1271
15910.08 1314
15911.27 1320
15912.47 1259
15913.66 1348
15914.85 1354
15916.04 1387
15917.24 1380
15918.43 1328
15919.62 1336
15920.82 1392
15922.01 1444
15923.20 1356
15924.39 1386
15925.59 1359
15926.78 1396
15927.97 1395
15929.17 1366
15930.36 1369
15931.55 1414
15932.75 1402
15933.94 1354
15935.13 1332
15936.33 1331
15937.52 1360
15938.71 1326
15939.91 1309
15941.10 1305
15942.29 1330
15943.49 1367
15944.68 1308
15945.87 1283
15947.07 1314
15948.26 1255
15949.45 1230
15950.65 1222
15951.84 1223
15953.04 1201
15954.23 1217
15955.42 1177
15956.62 1153
15957.81 1101
15959.01 1080
15960.20 1134
15961.40 1129
15962.59 1091
15963.78 1088
15964.98 1063
15966.17 1029
15967.37 1072
15968.56 1078
15969.76 1068
15970.95 1093
15972.15 1077
15973.34 1050
15974.54 1002
15975.73 989
15976.92 963
15978.12 986
15979.31 1004
15980.51 1002
15981.70 956
15982.90 997
15984.09 1013
15985.29 980
15986.49 961
15987.68 1001
15988.88 941
15990.07 915
15991.27 970
15992.46 935
15993.66 890
15994.85 850
15996.05 966
15997.24 917
15998.44 936
15999.64 886
16000.83 888
16002.03 923
16003.22 927
16004.42 883
16005.61 883
16006.81 913
16008.01 912
16009.20 893
16010.40 933
16011.60 959
16012.79 887
16013.99 860
16015.18 905
16016.38 917
16017.58 865
16018.77 869
16019.97 912
16021.17 833
16022.36 887
16023.56 859
16024.76 872
16025.95 875
16027.15 839
16028.35 882
16029.54 853
16030.74 853
16031.94 861
16033.13 872
16034.33 858
16035.53 807
16036.72 846
16037.92 866
16039.12 800
16040.32 835
16041.51 826
16042.71 805
16043.91 816
16045.11 829
16046.30 855
16047.50 830
16048.70 805
16049.90 807
16051.09 869
16052.29 811
16053.49 800
16054.69 848
16055.88 828
16057.08 800
16058.28 819
16059.48 818
16060.68 834
16061.87 803
16063.07 758
16064.27 807
16065.47 836
16066.67 816
16067.87 791
16069.06 774
16070.26 829
16071.46 790
16072.66 795
16073.86 792
16075.06 802
16076.25 724
16077.45 762
16078.65 754
16079.85 784
16081.05 775
16082.25 789
16083.45 799
16084.65 765
16085.84 768
16087.04 762
16088.24 768
16089.44 779
16090.64 768
16091.84 735
16093.04 718
16094.24 727
16095.44 736
16096.64 709
16097.84 743
16099.04 733
16100.24 760
16101.43 760
16102.63 738
16103.83 748
16105.03 787
16106.23 730
16107.43 764
16108.63 723
16109.83 774
16111.03 788
16112.23 749
16113.43 736
16114.63 722
16115.83 704
16117.03 770
16118.23 762
16119.43 694
16120.63 705
16121.83 715
16123.03 726
16124.23 740
16125.43 698
16126.64 703
16127.84 714
16129.04 740
16130.24 667
16131.44 704
16132.64 710
16133.84 695
16135.04 704
16136.24 694
16137.44 701
16138.64 699
16139.84 702
16141.04 688
16142.25 682
16143.45 721
16144.65 649
16145.85 702
16147.05 671
16148.25 653
16149.45 702
16150.65 645
16151.86 663
16153.06 694
16154.26 683
16155.46 684
16156.66 638
16157.86 666
16159.06 704
16160.27 707
16161.47 705
16162.67 670
16163.87 673
16165.07 681
16166.28 645
16167.48 655
16168.68 701
16169.88 677
16171.08 703
16172.29 758
16173.49 714
16174.69 656
16175.89 682
16177.10 711
16178.30 712
16179.50 644
16180.70 694
16181.91 693
16183.11 712
16184.31 705
16185.51 726
16186.72 670
16187.92 700
16189.12 681
16190.32 720
16191.53 689
16192.73 707
16193.93 706
16195.14 707
16196.34 718
16197.54 703
16198.75 702
16199.95 708
16201.15 714
16202.35 727
16203.56 777
16204.76 722
16205.97 719
16207.17 695
16208.37 722
16209.58 718
16210.78 696
16211.98 739
16213.19 708
16214.39 712
16215.59 738
16216.80 746
16218.00 761
16219.21 731
16220.41 716
16221.61 748
16222.82 743
16224.02 703
16225.23 711
16226.43 754
16227.63 734
16228.84 726
16230.04 713
16231.25 734
16232.45 742
16233.66 764
16234.86 721
16236.07 739
16237.27 751
16238.47 758
16239.68 764
16240.88 739
16242.09 747
16243.29 740
16244.50 758
16245.70 726
16246.91 741
16248.11 739
16249.32 780
16250.52 747
16251.73 707
16252.93 718
16254.14 766
16255.34 826
16256.55 796
16257.76 776
16258.96 779
16260.17 775
16261.37 790
16262.58 793
16263.78 761
16264.99 771
16266.19 797
16267.40 812
16268.61 799
16269.81 787
16271.02 774
16272.22 785
16273.43 776
16274.63 795
16275.84 821
16277.05 798
16278.25 818
16279.46 836
16280.67 818
16281.87 826
16283.08 835
16284.28 831
16285.49 845
16286.70 811
16287.90 816
16289.11 833
16290.32 808
16291.52 794
16292.73 803
16293.94 834
16295.14 861
16296.35 823
16297.56 864
16298.76 844
16299.97 832
16301.18 857
16302.38 871
16303.59 895
16304.80 860
16306.01 870
16307.21 852
16308.42 886
16309.63 873
16310.84 890
16312.04 859
16313.25 819
16314.46 851
16315.67 866
16316.87 906
16318.08 829
16319.29 845
16320.50 840
16321.70 890
16322.91 931
16324.12 825
16325.33 831
16326.53 843
16327.74 851
16328.95 847
16330.16 907
16331.37 834
16332.58 809
16333.78 828
16334.99 840
16336.20 808
16337.41 809
16338.62 798
16339.82 795
16341.03 766
16342.24 765
16343.45 738
16344.66 760
16345.87 729
16347.08 736
16348.29 769
16349.49 776
16350.70 774
16351.91 693
16353.12 759
16354.33 745
16355.54 735
16356.75 744
16357.96 736
16359.17 717
16360.37 754
16361.58 726
16362.79 743
16364.00 730
16365.21 719
16366.42 739
16367.63 699
16368.84 669
16370.05 686
16371.26 680
16372.47 678
16373.68 668
16374.89 705
16376.10 728
16377.31 702
16378.52 704
16379.73 673
16380.94 688
16382.15 663
16383.36 677
16384.57 669
16385.78 659
16386.99 708
16388.20 645
16389.41 705
16390.62 734
16391.83 678
16393.04 675
16394.25 716
16395.46 658
16396.67 691
16397.88 671
16399.09 660
16400.30 682
16401.51 662
16402.72 700
16403.94 682
16405.15 675
16406.36 676
16407.57 673
16408.78 669
16409.99 645
16411.20 670
16412.41 680
16413.62 667
16414.83 676
16416.05 681
16417.26 672
16418.47 709
16419.68 742
16420.89 728
16422.10 652
16423.31 665
16424.53 671
16425.74 694
16426.95 646
16428.16 702
16429.37 718
16430.58 647
16431.80 652
16433.01 660
16434.22 649
16435.43 655
16436.64 692
16437.86 684
16439.07 700
16440.28 667
16441.49 672
16442.70 682
16443.92 698
16445.13 693
16446.34 637
16447.55 647
16448.77 655
16449.98 672
16451.19 671
16452.40 645
16453.62 675
16454.83 670
16456.04 678
16457.25 655
16458.47 660
16459.68 682
16460.89 640
16462.11 630
16463.32 615
16464.53 641
16465.75 635
16466.96 658
16468.17 616
16469.38 625
16470.60 629
16471.81 642
16473.02 632
16474.24 642
16475.45 614
16476.66 631
16477.88 626
16479.09 640
16480.31 609
16481.52 652
16482.73 649
16483.95 647
16485.16 643
16486.37 615
16487.59 622
16488.80 645
16490.02 635
16491.23 609
16492.44 628
16493.66 642
16494.87 666
16496.09 601
16497.30 575
16498.52 585
16499.73 620
16500.94 647
16502.16 636
16503.37 610
16504.59 599
16505.80 626
16507.02 633
16508.23 611
16509.45 605
16510.66 607
16511.88 630
16513.09 608
16514.31 600
16515.52 620
16516.74 619
16517.95 650
16519.17 652
16520.38 634
16521.60 661
16522.81 648
16524.03 678
16525.24 656
16526.46 630
16527.67 629
16528.89 627
16530.10 644
16531.32 618
16532.53 615
16533.75 653
16534.97 663
16536.18 667
16537.40 634
16538.61 640
16539.83 601
16541.04 637
16542.26 621
16543.48 633
16544.69 619
16545.91 671
16547.12 686
16548.34 677
16549.56 621
16550.77 650
16551.99 665
16553.21 636
16554.42 611
16555.64 630
16556.85 625
16558.07 664
16559.29 652
16560.50 665
16561.72 691
16562.94 698
16564.15 647
16565.37 686
16566.59 669
16567.80 648
16569.02 651
16570.24 686
16571.46 655
16572.67 636
16573.89 689
16575.11 703
16576.32 679
16577.54 655
16578.76 692
16579.98 670
16581.19 671
16582.41 668
16583.63 716
16584.85 678
16586.06 662
16587.28 698
16588.50 721
16589.72 709
16590.93 742
16592.15 707
16593.37 703
16594.59 689
16595.80 670
16597.02 726
16598.24 685
16599.46 738
16600.68 674
16601.89 699
16603.11 706
16604.33 666
16605.55 679
16606.77 658
16607.99 683
16609.20 686
16610.42 681
16611.64 668
16612.86 673
16614.08 650
16615.30 651
16616.52 670
16617.73 630
16618.95 652
16620.17 636
16621.39 646
16622.61 623
16623.83 633
16625.05 628
16626.27 613
16627.49 649
16628.70 674
16629.92 633
16631.14 627
16632.36 625
16633.58 627
16634.80 625
16636.02 622
16637.24 586
16638.46 641
16639.68 620
16640.90 653
16642.12 613
16643.34 589
16644.56 575
16645.78 598
16647.00 597
16648.22 574
16649.44 610
16650.66 604
16651.88 599
16653.10 593
16654.32 578
16655.54 609
16656.76 641
16657.98 629
16659.20 628
16660.42 630
16661.64 597
16662.86 583
16664.08 590
16665.30 553
16666.52 575
16667.74 579
16668.96 620
16670.18 629
16671.40 597
16672.62 628
16673.84 616
16675.06 641
16676.28 585
16677.51 595
16678.73 554
16679.95 576
16681.17 569
16682.39 565
16683.61 600
16684.83 595
16686.05 564
16687.27 581
16688.50 593
16689.72 624
16690.94 588
16692.16 587
16693.38 615
16694.60 611
16695.82 581
16697.05 567
16698.27 588
16699.49 561
16700.71 566
16701.93 550
16703.15 564
16704.38 605
16705.60 595
16706.82 590
16708.04 603
16709.26 575
16710.49 610
16711.71 614
16712.93 550
16714.15 539
16715.38 567
16716.60 585
16717.82 599
16719.04 606
16720.27 566
16721.49 575
16722.71 573
16723.93 573
16725.16 591
16726.38 583
16727.60 563
16728.82 580
16730.05 579
16731.27 561
16732.49 581
16733.72 593
16734.94 588
16736.16 614
16737.38 555
16738.61 573
16739.83 592
16741.05 574
16742.28 560
16743.50 576
16744.72 574
16745.95 595
16747.17 617
16748.39 585
16749.62 597
16750.84 581
16752.07 573
16753.29 578
16754.51 556
16755.74 560
16756.96 581
16758.18 579
16759.41 599
16760.63 566
16761.86 573
16763.08 569
16764.30 555
16765.53 579
16766.75 571
16767.98 554
16769.20 576
16770.43 576
16771.65 564
16772.87 561
16774.10 592
16775.32 578
16776.55 590
16777.77 582
16779.00 577
16780.22 577
16781.45 593
16782.67 594
16783.90 595
16785.12 576
16786.35 587
16787.57 586
16788.80 542
16790.02 584
16791.25 572
16792.47 583
16793.70 576
16794.92 551
16796.15 563
16797.37 593
16798.60 559
16799.82 589
16801.05 623
16802.27 553
16803.50 606
16804.72 603
16805.95 578
16807.18 566
16808.40 587
16809.63 597
16810.85 600
16812.08 589
16813.30 610
16814.53 622
16815.76 593
16816.98 590
16818.21 628
16819.43 602
16820.66 634
16821.89 605
16823.11 596
16824.34 617
16825.57 624
16826.79 603
16828.02 631
16829.25 634
16830.47 650
16831.70 671
16832.92 619
16834.15 655
16835.38 644
16836.61 609
16837.83 593
16839.06 636
16840.29 640
16841.51 657
16842.74 661
16843.97 648
16845.19 665
16846.42 685
16847.65 683
16848.87 698
16850.10 665
16851.33 699
16852.56 682
16853.78 675
16855.01 682
16856.24 695
16857.47 699
16858.69 686
16859.92 728
16861.15 727
16862.38 735
16863.60 712
16864.83 737
16866.06 752
16867.29 756
16868.52 719
16869.74 767
16870.97 789
16872.20 798
16873.43 862
16874.66 816
16875.88 843
16877.11 809
16878.34 797
16879.57 828
16880.80 799
16882.03 858
16883.25 807
16884.48 878
16885.71 902
16886.94 874
16888.17 907
16889.40 868
16890.63 861
16891.85 883
16893.08 868
16894.31 889
16895.54 903
16896.77 874
16898.00 900
16899.23 901
16900.46 921
16901.69 905
16902.92 890
16904.14 906
16905.37 861
16906.60 803
16907.83 849
16909.06 803
16910.29 834
16911.52 840
16912.75 822
16913.98 792
16915.21 797
16916.44 790
16917.67 761
16918.90 786
16920.13 782
16921.36 772
16922.59 732
16923.82 730
16925.05 703
16926.28 727
16927.51 736
16928.74 761
16929.97 784
16931.20 735
16932.43 752
16933.66 731
16934.89 724
16936.12 697
16937.35 714
16938.58 738
16939.81 713
16941.04 677
16942.27 671
16943.50 690
16944.73 675
16945.96 693
16947.20 666
16948.43 661
16949.66 699
16950.89 664
16952.12 688
16953.35 667
16954.58 634
16955.81 660
16957.04 697
16958.27 644
16959.51 643
16960.74 624
16961.97 641
16963.20 678
16964.43 625
16965.66 649
16966.89 665
16968.13 668
16969.36 621
16970.59 613
16971.82 659
16973.05 620
16974.28 654
16975.52 653
16976.75 626
16977.98 643
16979.21 605
16980.44 620
16981.68 641
16982.91 644
16984.14 666
16985.37 645
16986.60 615
16987.84 606
16989.07 625
16990.30 622
16991.53 619
16992.77 619
16994.00 639
16995.23 612
16996.46 624
16997.70 610
16998.93 596
17000.16 625
17001.39 616
17002.63 639
17003.86 626
17005.09 619
17006.33 638
17007.56 626
17008.79 617
17010.02 573
17011.26 621
17012.49 632
17013.72 618
17014.96 620
17016.19 632
17017.42 608
17018.66 621
17019.89 624
17021.12 629
17022.36 618
17023.59 625
17024.83 623
17026.06 622
17027.29 598
17028.53 582
17029.76 564
17030.99 565
17032.23 559
17033.46 580
17034.70 617
17035.93 581
17037.16 605
17038.40 569
17039.63 600
17040.87 586
17042.10 584
17043.33 550
17044.57 572
17045.80 580
17047.04 606
17048.27 550
17049.51 537
17050.74 560
17051.98 586
17053.21 568
17054.45 583
17055.68 559
17056.91 578
17058.15 564
17059.38 588
17060.62 541
17061.85 577
17063.09 565
17064.32 552
17065.56 572
17066.79 581
17068.03 524
17069.27 504
17070.50 576
17071.74 552
17072.97 500
17074.21 516
17075.44 521
17076.68 543
17077.91 491
17079.15 534
17080.38 532
17081.62 550
17082.86 493
17084.09 549
17085.33 544
17086.56 532
17087.80 520
17089.03 608
17090.27 567
17091.51 537
17092.74 521
17093.98 529
17095.22 533
17096.45 529
17097.69 519
17098.92 530
17100.16 554
17101.40 543
17102.63 559
17103.87 529
17105.11 543
17106.34 526
17107.58 539
17108.82 533
17110.05 523
17111.29 550
17112.53 551
17113.76 546
17115.00 517
17116.24 517
17117.47 488
17118.71 533
17119.95 490
17121.19 517
17122.42 518
17123.66 495
17124.90 505
17126.13 545
17127.37 534
17128.61 578
17129.85 542
17131.08 549
17132.32 537
17133.56 494
17134.80 516
17136.03 562
17137.27 542
17138.51 512
17139.75 524
17140.99 527
17142.22 512
17143.46 471
17144.70 541
17145.94 574
17147.18 505
17148.41 499
17149.65 524
17150.89 505
17152.13 495
17153.37 518
17154.60 540
17155.84 518
17157.08 478
17158.32 504
17159.56 486
17160.80 481
17162.04 510
17163.27 538
17164.51 532
17165.75 480
17166.99 512
17168.23 511
17169.47 488
17170.71 503
17171.95 500
17173.18 478
17174.42 516
17175.66 458
17176.90 464
17178.14 472
17179.38 499
17180.62 492
17181.86 537
17183.10 511
17184.34 466
17185.58 475
17186.82 509
17188.06 476
17189.30 440
17190.54 445
17191.78 476
17193.01 489
17194.25 450
17195.49 495
17196.73 471
17197.97 509
17199.21 490
17200.45 464
17201.69 430
17202.93 428
17204.17 442
17205.41 470
17206.65 430
17207.90 433
17209.14 523
17210.38 484
17211.62 489
17212.86 467
17214.10 499
17215.34 465
17216.58 477
17217.82 493
17219.06 482
17220.30 455
17221.54 470
17222.78 481
17224.02 485
17225.26 473
17226.50 471
17227.75 481
17228.99 461
17230.23 478
17231.47 465
17232.71 449
17233.95 459
17235.19 496
17236.43 484
17237.67 474
17238.92 478
17240.16 489
17241.40 517
17242.64 474
17243.88 464
17245.12 455
17246.37 454
17247.61 494
17248.85 463
17250.09 447
17251.33 456
17252.57 443
17253.82 466
17255.06 503
17256.30 491
17257.54 465
17258.78 474
17260.03 460
17261.27 431
17262.51 435
17263.75 480
17265.00 458
17266.24 451
17267.48 467
17268.72 472
17269.97 500
17271.21 456
17272.45 461
17273.69 464
17274.94 472
17276.18 465
17277.42 453
17278.66 478
17279.91 455
17281.15 481
17282.39 474
17283.64 441
17284.88 444
17286.12 472
17287.37 467
17288.61 439
17289.85 422
17291.09 485
17292.34 480
17293.58 464
17294.82 454
17296.07 463
17297.31 460
17298.56 489
17299.80 453
17301.04 473
17302.29 498
17303.53 504
17304.77 444
17306.02 450
17307.26 466
17308.51 456
17309.75 486
17310.99 458
17312.24 442
17313.48 413
17314.73 489
17315.97 474
17317.21 456
17318.46 437
17319.70 467
17320.95 453
17322.19 463
17323.44 467
17324.68 455
17325.92 471
17327.17 431
17328.41 451
17329.66 470
17330.90 458
17332.15 450
17333.39 474
17334.64 454
17335.88 450
17337.13 451
17338.37 430
17339.62 456
17340.86 429
17342.11 437
17343.35 462
17344.60 436
17345.84 414
17347.09 450
17348.33 477
17349.58 494
17350.82 463
17352.07 467
17353.32 441
17354.56 455
17355.81 467
17357.05 433
17358.30 436
17359.54 449
17360.79 477
17362.04 421
17363.28 450
17364.53 450
17365.77 467
17367.02 427
17368.27 434
17369.51 439
17370.76 433
17372.00 489
17373.25 474
17374.50 436
17375.74 422
17376.99 453
17378.24 414
17379.48 432
17380.73 445
17381.97 479
17383.22 422
17384.47 473
17385.71 453
17386.96 445
17388.21 428
17389.46 474
17390.70 487
17391.95 496
17393.20 458
17394.44 441
17395.69 466
17396.94 478
17398.18 439
17399.43 475
17400.68 487
17401.93 451
17403.17 458
17404.42 436
17405.67 440
17406.92 436
17408.16 493
17409.41 456
17410.66 478
17411.91 485
17413.15 467
17414.40 482
17415.65 448
17416.90 477
17418.14 462
17419.39 445
17420.64 442
17421.89 460
17423.14 467
17424.38 453
17425.63 468
17426.88 442
17428.13 454
17429.38 444
17430.63 482
17431.87 465
17433.12 474
17434.37 457
17435.62 427
17436.87 457
17438.12 469
17439.36 483
17440.61 470
17441.86 448
17443.11 470
17444.36 480
17445.61 469
17446.86 488
17448.11 502
17449.36 495
17450.60 492
17451.85 472
17453.10 468
17454.35 514
17455.60 478
17456.85 484
17458.10 453
17459.35 475
17460.60 485
17461.85 464
17463.10 478
17464.35 457
17465.60 482
17466.85 472
17468.10 472
17469.35 486
17470.59 482
17471.84 444
17473.09 477
17474.34 500
17475.59 475
17476.84 514
17478.09 458
17479.34 482
17480.59 483
17481.84 504
17483.09 479
17484.34 481
17485.60 504
17486.85 508
17488.10 518
17489.35 511
17490.60 475
17491.85 510
17493.10 499
17494.35 529
17495.60 477
17496.85 478
17498.10 486
17499.35 524
17500.60 509
17501.85 495
17503.10 511
17504.35 535
17505.61 502
17506.86 512
17508.11 528
17509.36 519
17510.61 540
17511.86 516
17513.11 491
17514.36 505
17515.62 505
17516.87 537
17518.12 535
17519.37 519
17520.62 542
17521.87 524
17523.12 530
17524.38 520
17525.63 547
17526.88 520
17528.13 536
17529.38 521
17530.64 531
17531.89 507
17533.14 551
17534.39 556
17535.64 526
17536.90 534
17538.15 529
17539.40 547
17540.65 516
17541.90 555
17543.16 575
17544.41 545
17545.66 557
17546.91 571
17548.17 533
17549.42 558
17550.67 560
17551.92 550
17553.18 565
17554.43 559
17555.68 580
17556.94 566
17558.19 568
17559.44 544
17560.69 573
17561.95 540
17563.20 543
17564.45 563
17565.71 572
17566.96 554
17568.21 530
17569.47 566
17570.72 526
17571.97 559
17573.23 566
17574.48 555
17575.73 589
17576.99 543
17578.24 537
17579.49 548
17580.75 547
17582.00 579
17583.26 572
17584.51 520
17585.76 517
17587.02 543
17588.27 581
17589.52 565
17590.78 535
17592.03 566
17593.29 557
17594.54 594
17595.80 582
17597.05 585
17598.30 573
17599.56 571
17600.81 577
17602.07 567
17603.32 550
17604.58 538
17605.83 596
17607.09 620
17608.34 559
17609.60 586
17610.85 584
17612.10 582
17613.36 567
17614.61 578
17615.87 607
17617.12 561
17618.38 585
17619.63 577
17620.89 547
17622.14 569
17623.40 593
17624.66 575
17625.91 589
17627.17 591
17628.42 602
17629.68 582
17630.93 598
17632.19 532
17633.44 573
17634.70 597
17635.95 581
17637.21 595
17638.47 566
17639.72 581
17640.98 570
17642.23 564
17643.49 565
17644.75 575
17646.00 594
17647.26 575
17648.51 579
17649.77 595
17651.03 557
17652.28 559
17653.54 548
17654.80 566
17656.05 520
17657.31 534
17658.56 585
17659.82 580
17661.08 554
17662.33 559
17663.59 578
17664.85 634
17666.10 569
17667.36 574
17668.62 585
17669.87 571
17671.13 562
17672.39 558
17673.65 576
17674.90 537
17676.16 543
17677.42 535
17678.67 567
17679.93 520
17681.19 519
17682.45 515
17683.70 513
17684.96 498
17686.22 538
17687.48 524
17688.73 490
17689.99 504
17691.25 529
17692.51 523
17693.76 514
17695.02 522
17696.28 507
17697.54 528
17698.80 514
17700.05 504
17701.31 520
17702.57 502
17703.83 521
17705.09 489
17706.34 471
17707.60 489
17708.86 486
17710.12 518
17711.38 521
17712.64 484
17713.89 497
17715.15 498
17716.41 490
17717.67 483
17718.93 475
17720.19 490
17721.45 469
17722.70 487
17723.96 490
17725.22 505
17726.48 500
17727.74 493
17729.00 466
17730.26 495
17731.52 514
17732.78 498
17734.04 460
17735.29 489
17736.55 480
17737.81 496
17739.07 486
17740.33 473
17741.59 468
17742.85 452
17744.11 489
17745.37 472
17746.63 481
17747.89 479
17749.15 469
17750.41 460
17751.67 491
17752.93 476
17754.19 485
17755.45 504
17756.71 499
17757.97 457
17759.23 459
17760.49 501
17761.75 467
17763.01 452
17764.27 443
17765.53 453
17766.79 485
17768.05 496
17769.31 478
17770.57 491
17771.83 471
17773.09 461
17774.35 455
17775.61 451
17776.87 484
17778.14 466
17779.40 490
17780.66 468
17781.92 474
17783.18 478
17784.44 456
17785.70 479
17786.96 503
17788.22 471
17789.48 485
17790.75 431
17792.01 447
17793.27 438
17794.53 468
17795.79 444
17797.05 462
17798.31 499
17799.57 474
17800.84 478
17802.10 461
17803.36 456
17804.62 458
17805.88 459
17807.14 473
17808.41 458
17809.67 439
17810.93 476
17812.19 443
17813.45 446
17814.72 471
17815.98 446
17817.24 419
17818.50 414
17819.77 455
17821.03 443
17822.29 435
17823.55 434
17824.81 437
17826.08 425
17827.34 432
17828.60 442
17829.86 431
17831.13 415
17832.39 417
17833.65 435
17834.92 392
17836.18 398
17837.44 423
17838.70 452
17839.97 445
17841.23 454
17842.49 429
17843.76 449
17845.02 398
17846.28 430
17847.55 422
17848.81 417
17850.07 432
17851.34 433
17852.60 409
17853.86 437
17855.13 432
17856.39 404
17857.65 418
17858.92 393
17860.18 408
17861.44 416
17862.71 453
17863.97 423
17865.24 470
17866.50 399
17867.76 393
17869.03 394
17870.29 407
17871.56 401
17872.82 414
17874.08 424
17875.35 425
17876.61 416
17877.88 413
17879.14 430
17880.40 396
17881.67 409
17882.93 392
17884.20 422
17885.46 409
17886.73 382
17887.99 410
17889.26 430
17890.52 432
17891.79 452
17893.05 432
17894.32 380
17895.58 387
17896.85 413
17898.11 406
17899.38 397
17900.64 398
17901.91 387
17903.17 401
17904.44 430
17905.70 430
17906.97 428
17908.23 430
17909.50 442
17910.76 385
17912.03 390
17913.29 405
17914.56 436
17915.83 390
17917.09 377
17918.36 373
17919.62 397
17920.89 415
17922.16 430
17923.42 394
17924.69 386
17925.95 442
17927.22 434
17928.49 422
17929.75 398
17931.02 430
17932.28 454
17933.55 439
17934.82 385
17936.08 382
17937.35 409
17938.62 418
17939.88 391
17941.15 414
17942.42 385
17943.68 417
17944.95 430
17946.22 396
17947.48 399
17948.75 407
17950.02 423
17951.28 407
17952.55 409
17953.82 381
17955.08 400
17956.35 403
17957.62 404
17958.88 380
17960.15 380
17961.42 412
17962.69 422
17963.95 381
17965.22 380
17966.49 353
17967.76 419
17969.02 383
17970.29 367
17971.56 391
17972.83 381
17974.09 400
17975.36 383
17976.63 407
17977.90 442
17979.17 440
17980.43 416
17981.70 378
17982.97 414
17984.24 446
17985.51 417
17986.77 382
17988.04 385
17989.31 400
17990.58 403
17991.85 402
17993.12 387
17994.38 366
17995.65 398
17996.92 389
17998.19 407
17999.46 420
18000.73 396
18002.00 379
18003.26 420
18004.53 391
18005.80 357
18007.07 369
18008.34 382
18009.61 406
18010.88 344
18012.15 379
18013.42 393
18014.69 391
18015.95 420
18017.22 379
18018.49 347
18019.76 386
18021.03 398
18022.30 399
18023.57 393
18024.84 372
18026.11 399
18027.38 395
18028.65 378
18029.92 389
18031.19 374
18032.46 418
18033.73 415
18035.00 379
18036.27 370
18037.54 370
18038.81 404
18040.08 406
18041.35 345
18042.62 378
18043.89 368
18045.16 401
18046.43 403
18047.70 401
18048.97 401
18050.24 398
18051.51 411
18052.78 395
18054.05 375
18055.32 393
18056.59 413
18057.86 395
18059.13 383
18060.40 366
18061.68 399
18062.95 420
18064.22 401
18065.49 401
18066.76 380
18068.03 384
18069.30 384
18070.57 387
18071.84 378
18073.11 377
18074.39 415
18075.66 411
18076.93 408
18078.20 385
18079.47 417
18080.74 412
18082.01 420
18083.29 408
18084.56 384
18085.83 369
18087.10 393
18088.37 402
18089.64 382
18090.92 405
18092.19 411
18093.46 406
18094.73 368
18096.00 418
18097.28 411
18098.55 420
18099.82 422
18101.09 387
18102.37 378
18103.64 422
18104.91 410
18106.18 434
18107.45 393
18108.73 415
18110.00 409
18111.27 420
18112.54 407
18113.82 399
18115.09 377
18116.36 417
18117.64 401
18118.91 395
18120.18 448
18121.45 417
18122.73 432
18124.00 438
18125.27 424
18126.55 381
18127.82 439
18129.09 440
18130.37 410
18131.64 414
18132.91 424
18134.19 408
18135.46 417
18136.73 406
18138.01 396
18139.28 421
18140.55 449
18141.83 380
18143.10 383
18144.37 407
18145.65 404
18146.92 400
18148.20 409
18149.47 424
18150.74 410
18152.02 391
18153.29 406
18154.57 410
18155.84 425
18157.11 412
18158.39 431
18159.66 419
18160.94 403
18162.21 402
18163.49 404
18164.76 385
18166.04 384
18167.31 391
18168.58 407
18169.86 389
18171.13 424
18172.41 400
18173.68 400
18174.96 398
18176.23 390
18177.51 390
18178.78 423
18180.06 400
18181.33 398
18182.61 364
18183.88 388
18185.16 403
18186.43 411
18187.71 428
18188.98 412
18190.26 383
18191.53 402
18192.81 403
18194.09 412
18195.36 409
18196.64 385
18197.91 397
18199.19 377
18200.46 374
18201.74 398
18203.02 416
18204.29 397
18205.57 411
18206.84 405
18208.12 424
18209.39 401
18210.67 359
18211.95 381
18213.22 373
18214.50 385
18215.78 403
18217.05 411
18218.33 383
18219.60 423
18220.88 390
18222.16 412
18223.43 407
18224.71 413
18225.99 399
18227.26 416
18228.54 403
18229.82 393
18231.09 383
18232.37 392
18233.65 406
18234.92 387
18236.20 439
18237.48 396
18238.76 415
18240.03 356
18241.31 399
18242.59 415
18243.86 380
18245.14 385
18246.42 395
18247.70 403
18248.97 384
18250.25 384
18251.53 406
18252.81 416
18254.08 409
18255.36 425
18256.64 376
18257.92 402
18259.19 399
18260.47 419
18261.75 378
18263.03 418
18264.31 404
18265.58 438
18266.86 422
18268.14 369
18269.42 376
18270.70 398
18271.98 408
18273.25 404
18274.53 427
18275.81 420
18277.09 421
18278.37 402
18279.65 400
18280.92 377
18282.20 416
18283.48 403
18284.76 405
18286.04 390
18287.32 382
18288.60 363
18289.88 421
18291.15 417
18292.43 398
18293.71 407
18294.99 421
18296.27 410
18297.55 393
18298.83 383
18300.11 377
18301.39 395
18302.67 399
18303.95 419
18305.23 436
18306.50 391
18307.78 441
18309.06 408
18310.34 399
18311.62 383
18312.90 426
18314.18 421
18315.46 394
18316.74 389
18318.02 399
18319.30 399
18320.58 379
18321.86 381
18323.14 396
18324.42 372
18325.70 394
18326.98 383
18328.26 396
18329.54 391
18330.82 390
18332.10 365
18333.38 398
18334.66 404
18335.94 380
18337.22 384
18338.51 392
18339.79 370
18341.07 379
18342.35 406
18343.63 388
18344.91 395
18346.19 388
18347.47 411
18348.75 380
18350.03 389
18351.31 398
18352.59 411
18353.88 426
18355.16 393
18356.44 436
18357.72 399
18359.00 385
18360.28 363
18361.56 380
18362.84 407
18364.13 367
18365.41 407
18366.69 409
18367.97 419
18369.25 395
18370.53 404
18371.82 397
18373.10 401
18374.38 400
18375.66 407
18376.94 371
18378.23 383
18379.51 381
18380.79 389
18382.07 364
18383.35 357
18384.64 391
18385.92 380
18387.20 381
18388.48 393
18389.76 382
18391.05 389
18392.33 388
18393.61 388
18394.89 414
18396.18 386
18397.46 404
18398.74 402
18400.03 387
18401.31 377
18402.59 353
18403.87 372
18405.16 358
18406.44 388
18407.72 361
18409.01 407
18410.29 368
18411.57 409
18412.86 388
18414.14 367
18415.42 390
18416.70 377
18417.99 389
18419.27 403
18420.56 363
18421.84 378
18423.12 395
18424.41 415
18425.69 389
18426.97 365
18428.26 391
18429.54 388
18430.82 378
18432.11 384
18433.39 383
18434.68 352
18435.96 368
18437.24 375
18438.53 389
18439.81 385
18441.10 416
18442.38 411
18443.66 382
18444.95 369
18446.23 379
18447.52 413
18448.80 370
18450.09 371
18451.37 391
18452.66 401
18453.94 387
18455.23 365
18456.51 410
18457.79 397
18459.08 370
18460.36 362
18461.65 405
18462.93 383
18464.22 374
18465.50 376
18466.79 376
18468.07 393
18469.36 357
18470.64 364
18471.93 392
18473.21 364
18474.50 401
18475.79 424
18477.07 427
18478.36 386
18479.64 404
18480.93 385
18482.21 356
18483.50 366
18484.78 384
18486.07 393
18487.36 367
18488.64 363
18489.93 370
18491.21 365
18492.50 386
18493.79 391
18495.07 376
18496.36 383
18497.64 374
18498.93 391
18500.22 383
18501.50 353
18502.79 368
18504.08 415
18505.36 396
18506.65 385
18507.93 397
18509.22 387
18510.51 391
18511.79 401
18513.08 402
18514.37 399
18515.65 387
18516.94 411
18518.23 400
18519.52 380
18520.80 353
18522.09 377
18523.38 386
18524.66 353
18525.95 391
18527.24 391
18528.52 396
18529.81 411
18531.10 381
18532.39 380
18533.67 411
18534.96 405
18536.25 397
18537.54 414
18538.82 364
18540.11 369
18541.40 375
18542.69 397
18543.98 391
18545.26 419
18546.55 435
18547.84 385
18549.13 419
18550.41 401
18551.70 391
18552.99 430
18554.28 404
18555.57 420
18556.86 411
18558.14 377
18559.43 435
18560.72 422
18562.01 405
18563.30 403
18564.59 408
18565.87 440
18567.16 402
18568.45 420
18569.74 413
18571.03 431
18572.32 412
18573.61 408
18574.89 391
18576.18 409
18577.47 414
18578.76 423
18580.05 419
18581.34 442
18582.63 433
18583.92 407
18585.21 410
18586.50 422
18587.79 407
18589.07 416
18590.36 425
18591.65 450
18592.94 399
18594.23 419
18595.52 425
18596.81 468
18598.10 472
18599.39 413
18600.68 432
18601.97 423
18603.26 434
18604.55 466
18605.84 450
18607.13 435
18608.42 433
18609.71 443
18611.00 453
18612.29 454
18613.58 455
18614.87 468
18616.16 472
18617.45 486
18618.74 476
18620.03 466
18621.32 477
18622.61 457
18623.90 466
18625.19 471
18626.49 481
18627.78 474
18629.07 474
18630.36 432
18631.65 411
18632.94 451
18634.23 465
18635.52 425
18636.81 483
18638.10 451
18639.39 432
18640.69 433
18641.98 430
18643.27 417
18644.56 434
18645.85 415
18647.14 438
18648.43 432
18649.72 406
18651.02 426
18652.31 423
18653.60 423
18654.89 437
18656.18 478
18657.47 409
18658.77 389
18660.06 405
18661.35 447
18662.64 467
18663.93 392
18665.23 440
18666.52 396
18667.81 407
18669.10 402
18670.39 444
18671.69 392
18672.98 371
18674.27 384
18675.56 430
18676.86 420
18678.15 386
18679.44 399
18680.73 437
18682.03 412
18683.32 381
18684.61 399
18685.90 415
18687.20 393
18688.49 369
18689.78 368
18691.07 379
18692.37 365
18693.66 384
18694.95 386
18696.25 374
18697.54 370
18698.83 379
18700.13 439
18701.42 399
18702.71 417
18704.01 403
18705.30 386
18706.59 357
18707.89 347
18709.18 378
18710.47 374
18711.77 393
18713.06 369
18714.35 390
18715.65 372
18716.94 390
18718.24 417
18719.53 382
18720.82 394
18722.12 385
18723.41 395
18724.71 386
18726.00 392
18727.29 401
18728.59 426
18729.88 377
18731.18 383
18732.47 400
18733.76 400
18735.06 382
18736.35 378
18737.65 375
18738.94 368
18740.24 379
18741.53 388
18742.83 382
18744.12 351
18745.42 358
18746.71 346
18748.01 393
18749.30 371
18750.60 382
18751.89 367
18753.19 390
18754.48 370
18755.78 391
18757.07 394
18758.37 365
18759.66 389
18760.96 389
18762.25 392
18763.55 406
18764.84 387
18766.14 365
18767.43 377
18768.73 386
18770.03 391
18771.32 381
18772.62 364
18773.91 359
18775.21 376
18776.50 380
18777.80 379
18779.10 413
18780.39 425
18781.69 407
18782.98 387
18784.28 366
18785.58 366
18786.87 389
18788.17 373
18789.47 382
18790.76 351
18792.06 360
18793.35 378
18794.65 380
18795.95 395
18797.24 351
18798.54 377
18799.84 423
18801.13 419
18802.43 379
18803.73 358
18805.02 374
18806.32 396
18807.62 367
18808.92 357
18810.21 376
18811.51 381
18812.81 362
18814.10 357
18815.40 371
18816.70 368
18818.00 388
18819.29 378
18820.59 375
18821.89 357
18823.18 341
18824.48 350
18825.78 360
18827.08 370
18828.38 366
18829.67 352
18830.97 390
18832.27 387
18833.57 363
18834.86 335
18836.16 347
18837.46 412
18838.76 364
18840.06 366
18841.35 353
18842.65 371
18843.95 381
18845.25 388
18846.55 369
18847.85 344
18849.14 366
18850.44 383
18851.74 388
18853.04 370
18854.34 383
18855.64 382
18856.93 367
18858.23 350
18859.53 345
18860.83 370
18862.13 389
18863.43 369
18864.73 351
18866.03 344
18867.33 385
18868.62 365
18869.92 359
18871.22 356
18872.52 386
18873.82 379
18875.12 345
18876.42 335
18877.72 370
18879.02 364
18880.32 340
18881.62 347
18882.92 362
18884.22 359
18885.52 363
18886.82 370
18888.12 361
18889.42 357
18890.72 355
18892.02 349
18893.31 374
18894.61 373
18895.91 344
18897.21 382
18898.51 350
18899.82 361
18901.12 358
18902.42 364
18903.72 377
18905.02 354
18906.32 344
18907.62 347
18908.92 351
18910.22 347
18911.52 348
18912.82 329
18914.12 344
18915.42 354
18916.72 366
18918.02 345
18919.32 359
18920.62 389
18921.92 345
18923.22 352
18924.53 346
18925.83 336
18927.13 319
18928.43 339
18929.73 354
18931.03 368
18932.33 351
18933.63 355
18934.94 375
18936.24 353
18937.54 361
18938.84 351
18940.14 350
18941.44 362
18942.74 386
18944.05 376
18945.35 386
18946.65 357
18947.95 368
18949.25 360
18950.55 346
18951.86 377
18953.16 330
18954.46 372
18955.76 366
18957.07 354
18958.37 357
18959.67 388
18960.97 355
18962.27 376
18963.58 330
18964.88 330
18966.18 327
18967.48 354
18968.79 347
18970.09 346
18971.39 313
18972.69 353
18974.00 341
18975.30 327
18976.60 326
18977.90 295
18979.21 372
18980.51 354
18981.81 346
18983.12 316
18984.42 310
18985.72 349
18987.03 358
18988.33 346
18989.63 339
18990.94 348
18992.24 328
18993.54 368
18994.85 333
18996.15 323
18997.45 325
18998.76 352
19000.06 357
19001.36 372
19002.67 357
19003.97 341
19005.27 331
19006.58 342
19007.88 338
19009.19 342
19010.49 334
19011.79 379
19013.10 350
19014.40 349
19015.71 358
19017.01 361
19018.31 354
19019.62 340
19020.92 340
19022.23 338
19023.53 342
19024.84 330
19026.14 366
19027.45 347
19028.75 339
19030.05 322
19031.36 359
19032.66 322
19033.97 336
19035.27 344
19036.58 361
19037.88 324
19039.19 317
19040.49 351
19041.80 349
19043.10 345
19044.41 319
19045.71 336
19047.02 328
19048.32 360
19049.63 337
19050.93 352
19052.24 337
19053.55 307
19054.85 335
19056.16 297
19057.46 336
19058.77 339
19060.07 339
19061.38 325
19062.68 334
19063.99 341
19065.30 360
19066.60 337
19067.91 342
19069.21 267
19070.52 325
19071.83 314
19073.13 331
19074.44 332
19075.74 332
19077.05 321
19078.36 346
19079.66 348
19080.97 326
19082.28 313
19083.58 329
19084.89 341
19086.20 327
19087.50 311
19088.81 362
19090.12 377
19091.42 327
19092.73 324
19094.04 311
19095.34 316
19096.65 327
19097.96 352
19099.26 379
19100.57 357
19101.88 346
19103.18 360
19104.49 396
19105.80 356
19107.11 349
19108.41 311
19109.72 338
19111.03 298
19112.34 353
19113.64 352
19114.95 330
19116.26 341
19117.57 336
19118.87 343
19120.18 346
19121.49 311
19122.80 336
19124.11 354
19125.41 342
19126.72 328
19128.03 325
19129.34 360
19130.65 325
19131.95 335
19133.26 338
19134.57 325
19135.88 333
19137.19 365
19138.49 353
19139.80 299
19141.11 340
19142.42 332
19143.73 334
19145.04 335
19146.35 375
19147.65 321
19148.96 336
19150.27 327
19151.58 321
19152.89 342
19154.20 320
19155.51 325
19156.82 332
19158.13 330
19159.43 335
19160.74 342
19162.05 346
19163.36 324
19164.67 329
19165.98 356
19167.29 333
19168.60 294
19169.91 319
19171.22 343
19172.53 329
19173.84 330
19175.15 303
19176.46 354
19177.77 355
19179.08 344
19180.39 331
19181.70 332
19183.01 344
19184.32 331
19185.63 331
19186.94 300
19188.25 344
19189.56 289
19190.87 374
19192.18 350
19193.49 332
19194.80 337
19196.11 363
19197.42 341
19198.73 340
19200.04 344
19201.35 325
19202.66 332
19203.97 325
19205.28 346
19206.59 331
19207.90 288
19209.21 315
19210.52 355
19211.83 346
19213.14 359
19214.46 330
19215.77 326
19217.08 322
19218.39 340
19219.70 361
19221.01 343
19222.32 334
19223.63 348
19224.95 353
19226.26 343
19227.57 328
19228.88 309
19230.19 321
19231.50 371
19232.81 333
19234.13 335
19235.44 345
19236.75 352
19238.06 342
19239.37 321
19240.68 346
19242.00 317
19243.31 330
19244.62 361
19245.93 343
19247.24 315
19248.56 288
19249.87 370
19251.18 352
19252.49 322
19253.81 310
19255.12 352
19256.43 336
19257.74 319
19259.06 300
19260.37 335
19261.68 329
19262.99 327
19264.31 340
19265.62 324
19266.93 329
19268.24 295
19269.56 324
19270.87 310
19272.18 313
19273.50 309
19274.81 368
19276.12 350
19277.43 312
19278.75 325
19280.06 354
19281.37 349
19282.69 293
19284.00 315
19285.31 341
19286.63 355
19287.94 345
19289.25 366
19290.57 330
19291.88 330
19293.20 319
19294.51 344
19295.82 332
19297.14 328
19298.45 339
19299.76 344
19301.08 324
19302.39 326
19303.71 304
19305.02 317
19306.33 317
19307.65 300
19308.96 329
19310.28 329
19311.59 337
19312.91 317
19314.22 323
19315.53 332
19316.85 344
19318.16 320
19319.48 340
19320.79 301
19322.11 327
19323.42 326
19324.74 320
19326.05 317
19327.37 308
19328.68 346
19330.00 328
19331.31 303
19332.63 299
19333.94 335
19335.26 358
19336.57 335
19337.89 332
19339.20 371
19340.52 317
19341.83 338
19343.15 349
19344.46 327
19345.78 336
19347.09 317
19348.41 349
19349.73 329
19351.04 317
19352.36 310
19353.67 343
19354.99 331
19356.30 322
19357.62 317
19358.94 377
19360.25 300
19361.57 334
19362.88 357
19364.20 339
19365.52 326
19366.83 344
19368.15 315
19369.46 313
19370.78 314
19372.10 336
19373.41 348
19374.73 342
19376.05 310
19377.36 313
19378.68 339
19380.00 317
19381.31 330
19382.63 319
19383.95 307
19385.26 335
19386.58 333
19387.90 334
19389.21 304
19390.53 340
19391.85 328
19393.17 316
19394.48 304
19395.80 304
19397.12 343
19398.43 361
19399.75 323
19401.07 297
19402.39 318
19403.70 328
19405.02 322
19406.34 328
19407.66 317
19408.97 330
19410.29 347
19411.61 321
19412.93 303
19414.24 270
19415.56 321
19416.88 335
19418.20 320
19419.52 323
19420.83 292
19422.15 284
19423.47 337
19424.79 310
19426.11 309
19427.42 278
19428.74 287
19430.06 315
19431.38 305
19432.70 285
19434.02 303
19435.34 332
19436.65 307
19437.97 299
19439.29 282
19440.61 307
19441.93 331
19443.25 294
19444.57 304
19445.88 322
19447.20 353
19448.52 325
19449.84 329
19451.16 283
19452.48 313
19453.80 311
19455.12 322
19456.44 304
19457.76 291
19459.08 324
19460.40 281
19461.71 323
19463.03 334
19464.35 310
19465.67 309
19466.99 328
19468.31 324
19469.63 296
19470.95 319
19472.27 335
19473.59 340
19474.91 329
19476.23 325
19477.55 346
19478.87 338
19480.19 330
19481.51 332
19482.83 345
19484.15 312
19485.47 340
19486.79 339
19488.11 353
19489.43 323
19490.75 309
19492.07 350
19493.39 337
19494.71 331
19496.04 301
19497.36 312
19498.68 302
19500.00 312
19501.32 332
19502.64 327
19503.96 315
19505.28 324
19506.60 318
19507.92 302
19509.24 309
19510.56 322
19511.89 333
19513.21 356
19514.53 334
19515.85 330
19517.17 333
19518.49 322
19519.81 336
19521.13 322
19522.46 307
19523.78 304
19525.10 332
19526.42 341
19527.74 314
19529.06 306
19530.39 302
19531.71 355
19533.03 315
19534.35 290
19535.67 298
19537.00 329
19538.32 326
19539.64 304
19540.96 306
19542.28 314
19543.61 321
19544.93 308
19546.25 331
19547.57 306
19548.90 297
19550.22 306
19551.54 324
19552.86 345
19554.19 316
19555.51 332
19556.83 342
19558.15 295
19559.48 300
19560.80 313
19562.12 327
19563.44 310
19564.77 321
19566.09 315
19567.41 319
19568.74 337
19570.06 317
19571.38 314
19572.71 313
19574.03 306
19575.35 310
19576.68 331
19578.00 347
19579.32 312
19580.65 331
19581.97 355
19583.29 330
19584.62 308
19585.94 311
19587.26 346
19588.59 371
19589.91 278
19591.24 296
19592.56 293
19593.88 289
19595.21 335
19596.53 294
19597.86 317
19599.18 348
19600.50 358
19601.83 346
19603.15 320
19604.48 309
19605.80 302
19607.12 320
19608.45 327
19609.77 313
19611.10 323
19612.42 336
19613.75 324
19615.07 313
19616.40 325
19617.72 301
19619.05 300
19620.37 328
19621.70 324
19623.02 287
19624.35 311
19625.67 334
19627.00 337
19628.32 335
19629.65 308
19630.97 329
19632.30 274
19633.62 304
19634.95 339
19636.27 314
19637.60 317
19638.92 314
19640.25 331
19641.57 312
19642.90 323
19644.23 318
19645.55 336
19646.88 328
19648.20 319
19649.53 328
19650.85 363
19652.18 357
19653.51 323
19654.83 343
19656.16 349
19657.48 326
19658.81 307
19660.14 339
19661.46 350
19662.79 322
19664.11 332
19665.44 316
19666.77 344
19668.09 338
19669.42 318
19670.75 330
19672.07 347
19673.40 302
19674.73 331
19676.05 326
19677.38 338
19678.71 338
19680.03 322
19681.36 349
19682.69 330
19684.01 318
19685.34 328
19686.67 332
19688.00 315
19689.32 351
19690.65 329
19691.98 338
19693.30 344
19694.63 321
19695.96 342
19697.29 324
19698.61 307
19699.94 349
19701.27 353
19702.60 313
19703.92 333
19705.25 351
19706.58 332
19707.91 347
19709.24 382
19710.56 348
19711.89 362
19713.22 327
19714.55 312
19715.88 322
19717.20 304
19718.53 322
19719.86 309
19721.19 340
19722.52 331
19723.84 330
19725.17 323
19726.50 339
19727.83 331
19729.16 322
19730.49 321
19731.82 326
19733.14 354
19734.47 346
19735.80 319
19737.13 312
19738.46 316
19739.79 352
19741.12 327
19742.45 330
19743.77 371
19745.10 333
19746.43 317
19747.76 312
19749.09 332
19750.42 338
19751.75 339
19753.08 327
19754.41 330
19755.74 306
19757.07 328
19758.40 338
19759.73 361
19761.06 352
19762.39 347
19763.71 317
19765.04 316
19766.37 366
19767.70 352
19769.03 328
19770.36 334
19771.69 308
19773.02 295
19774.35 320
19775.68 354
19777.01 309
19778.34 295
19779.67 321
19781.00 366
19782.33 337
19783.67 348
19785.00 338
19786.33 323
19787.66 320
19788.99 332
19790.32 324
19791.65 358
19792.98 333
19794.31 336
19795.64 303
19796.97 305
19798.30 316
19799.63 326
19800.96 318
19802.29 270
19803.63 304
19804.96 334
19806.29 361
19807.62 324
19808.95 328
19810.28 346
19811.61 331
19812.94 308
19814.28 337
19815.61 346
19816.94 328
19818.27 351
19819.60 367
19820.93 357
19822.26 301
19823.60 316
19824.93 360
19826.26 304
19827.59 320
19828.92 345
19830.26 352
19831.59 328
19832.92 288
19834.25 331
19835.58 343
19836.92 307
19838.25 302
19839.58 323
19840.91 363
19842.24 340
19843.58 311
19844.91 353
19846.24 350
19847.57 346
19848.91 359
19850.24 367
19851.57 306
19852.90 338
19854.24 366
19855.57 367
19856.90 327
19858.24 328
19859.57 347
19860.90 316
19862.23 319
19863.57 340
19864.90 354
19866.23 344
19867.57 323
19868.90 307
19870.23 318
19871.57 324
19872.90 307
19874.23 314
19875.57 327
19876.90 335
19878.23 363
19879.57 334
19880.90 327
19882.24 311
19883.57 318
19884.90 325
19886.24 304
19887.57 327
19888.90 315
19890.24 351
19891.57 355
19892.91 315
19894.24 330
19895.57 333
19896.91 334
19898.24 314
19899.58 306
19900.91 334
19902.25 325
19903.58 317
19904.91 315
19906.25 318
19907.58 324
19908.92 327
19910.25 335
19911.59 338
19912.92 322
19914.26 310
19915.59 305
19916.93 320
19918.26 350
19919.60 363
19920.93 314
19922.27 311
19923.60 309
19924.94 310
19926.27 315
19927.61 320
19928.94 321
19930.28 326
19931.61 349
19932.95 336
19934.28 325
19935.62 311
19936.95 303
19938.29 324
19939.63 322
19940.96 304
19942.30 284
19943.63 294
19944.97 342
19946.30 322
19947.64 314
19948.98 314
19950.31 352
19951.65 344
19952.98 299
19954.32 308
19955.66 303
19956.99 319
19958.33 314
19959.67 309
19961.00 276
19962.34 317
19963.67 349
19965.01 321
19966.35 311
19967.68 304
19969.02 322
19970.36 326
19971.69 329
19973.03 310
19974.37 347
19975.70 345
19977.04 306
19978.38 324
19979.71 335
19981.05 370
19982.39 357
19983.73 353
19985.06 358
19986.40 359
19987.74 307
19989.07 298
19990.41 289
19991.75 308
19993.09 328
19994.42 348
19995.76 311
19997.10 317
19998.44 325
19999.77 332
20001.11 346
20002.45 305
20003.79 301
20005.13 309
20006.46 337
20007.80 325
20009.14 312
20010.48 323
20011.81 326
20013.15 321
20014.49 311
20015.83 296
20017.17 314
20018.51 313
20019.84 320
20021.18 329
20022.52 319
20023.86 310
20025.20 307
20026.54 342
20027.87 306
20029.21 331
20030.55 309
20031.89 319
20033.23 313
20034.57 330
20035.91 313
20037.25 328
20038.59 324
20039.92 309
20041.26 311
20042.60 313
20043.94 340
20045.28 354
20046.62 332
20047.96 317
20049.30 320
20050.64 354
20051.98 334
20053.32 305
20054.66 312
20056.00 346
20057.33 321
20058.67 311
20060.01 334
20061.35 328
20062.69 311
20064.03 331
20065.37 311
20066.71 336
20068.05 333
20069.39 328
20070.73 319
20072.07 338
20073.41 305
20074.75 338
20076.09 323
20077.43 316
20078.77 327
20080.11 316
20081.45 302
20082.79 334
20084.14 314
20085.48 334
20086.82 303
20088.16 316
20089.50 341
20090.84 344
20092.18 342
20093.52 344
20094.86 356
20096.20 357
20097.54 343
20098.88 344
20100.22 328
20101.57 310
20102.91 333
20104.25 325
20105.59 314
20106.93 347
20108.27 321
20109.61 358
20110.95 315
20112.30 314
20113.64 329
20114.98 343
20116.32 344
20117.66 358
20119.00 353
20120.34 361
20121.69 337
20123.03 325
20124.37 366
20125.71 360
20127.05 350
20128.40 316
20129.74 343
20131.08 338
20132.42 363
20133.76 308
20135.11 339
20136.45 353
