# Supplementary material for: MALDI-TOF MS typing enables the classification of brewing yeasts of the genus Saccharomyces to major beer styles
Source: PLoS One. 2017 Aug 9;12(8):e0181694. doi: 10.1371/journal.pone.0181694 (PMC5549903; doi:10.1371/journal.pone.0181694)
Supplement: S13 File — The directory includes 90 raw files and was zipped to “.zip”; the folder has three strains with 30 spectra per strain; S1 Text explains the raw files with an example and Table 1 represents the yeast strains used within the experiment. (ZIP) [file pone.0181694.s016.zip › 37-39/30634-341-OG-Alt-Alt-YPG-18h-E-E_2015-10-16__0_C6_1.dat]

2000.07 5952
2000.49 6263
2000.91 6314
2001.33 6196
2001.75 6162
2002.17 6079
2002.59 6094
2003.02 5970
2003.44 6151
2003.86 6203
2004.28 5842
2004.70 5866
2005.13 5924
2005.55 5970
2005.97 5625
2006.39 5616
2006.81 5847
2007.24 5871
2007.66 6082
2008.08 6088
2008.50 5776
2008.93 5994
2009.35 5971
2009.77 5980
2010.19 6193
2010.61 6145
2011.04 5858
2011.46 5719
2011.88 5567
2012.31 5608
2012.73 5539
2013.15 5164
2013.57 5345
2014.00 5341
2014.42 5287
2014.84 5426
2015.27 5444
2015.69 5324
2016.11 5217
2016.53 5428
2016.96 5537
2017.38 5579
2017.80 5450
2018.23 5616
2018.65 5827
2019.07 5763
2019.50 5844
2019.92 5695
2020.34 5999
2020.77 6046
2021.19 5868
2021.62 5941
2022.04 5843
2022.46 5667
2022.89 5636
2023.31 5596
2023.73 5617
2024.16 5601
2024.58 5588
2025.01 5560
2025.43 5427
2025.86 5426
2026.28 5598
2026.70 5531
2027.13 5151
2027.55 5535
2027.98 5382
2028.40 5588
2028.83 5510
2029.25 5437
2029.67 5313
2030.10 5342
2030.52 5392
2030.95 5477
2031.37 5585
2031.80 5460
2032.22 5695
2032.65 5665
2033.07 5684
2033.50 5699
2033.92 5865
2034.35 5677
2034.77 5578
2035.20 5655
2035.62 5767
2036.05 5673
2036.47 5716
2036.90 5854
2037.32 6026
2037.75 5912
2038.17 5715
2038.60 5965
2039.02 6031
2039.45 6060
2039.88 6112
2040.30 6223
2040.73 6207
2041.15 6051
2041.58 5915
2042.00 5982
2042.43 6168
2042.86 5914
2043.28 5981
2043.71 5992
2044.13 5861
2044.56 5698
2044.99 5345
2045.41 5321
2045.84 5190
2046.26 5462
2046.69 5492
2047.12 5858
2047.54 5800
2047.97 5585
2048.40 5700
2048.82 5571
2049.25 5669
2049.68 5657
2050.10 5336
2050.53 5446
2050.96 5547
2051.38 5735
2051.81 5709
2052.24 5691
2052.66 5442
2053.09 5359
2053.52 5414
2053.95 5354
2054.37 5315
2054.80 5256
2055.23 5336
2055.65 5230
2056.08 5508
2056.51 5303
2056.94 5673
2057.36 5610
2057.79 5545
2058.22 5494
2058.65 5361
2059.07 5472
2059.50 5462
2059.93 5624
2060.36 5457
2060.78 5581
2061.21 5514
2061.64 5777
2062.07 5605
2062.50 5618
2062.92 5628
2063.35 5531
2063.78 5640
2064.21 6003
2064.64 6207
2065.06 6409
2065.49 6438
2065.92 6674
2066.35 6610
2066.78 6816
2067.21 6887
2067.63 6922
2068.06 6832
2068.49 6605
2068.92 5955
2069.35 5774
2069.78 6041
2070.21 5854
2070.63 5779
2071.06 5728
2071.49 5568
2071.92 5408
2072.35 5667
2072.78 5773
2073.21 5560
2073.64 5606
2074.07 5697
2074.50 5709
2074.93 5924
2075.35 5630
2075.78 5507
2076.21 5592
2076.64 5629
2077.07 5666
2077.50 5837
2077.93 5834
2078.36 6017
2078.79 6302
2079.22 6325
2079.65 6333
2080.08 6658
2080.51 6722
2080.94 6561
2081.37 6231
2081.80 6203
2082.23 5957
2082.66 6094
2083.09 5891
2083.52 5987
2083.95 6127
2084.38 5870
2084.81 5646
2085.24 5539
2085.67 5575
2086.10 5621
2086.53 5635
2086.96 5656
2087.39 5662
2087.82 5511
2088.25 5419
2088.68 5657
2089.11 5355
2089.55 5443
2089.98 5773
2090.41 5685
2090.84 5644
2091.27 5605
2091.70 5529
2092.13 5722
2092.56 5730
2092.99 5613
2093.42 5476
2093.86 5509
2094.29 5541
2094.72 5562
2095.15 5435
2095.58 5581
2096.01 5520
2096.44 5594
2096.87 5454
2097.31 5487
2097.74 5590
2098.17 5450
2098.60 5205
2099.03 5101
2099.46 5420
2099.90 5204
2100.33 5089
2100.76 5301
2101.19 5059
2101.62 5370
2102.06 5337
2102.49 5359
2102.92 5447
2103.35 5295
2103.78 5156
2104.22 5342
2104.65 5215
2105.08 5361
2105.51 5271
2105.95 5170
2106.38 5502
2106.81 5485
2107.24 5587
2107.68 5690
2108.11 5644
2108.54 5465
2108.97 5535
2109.41 5647
2109.84 5696
2110.27 5531
2110.71 5322
2111.14 5480
2111.57 5365
2112.01 5217
2112.44 5215
2112.87 5273
2113.30 5281
2113.74 5316
2114.17 5643
2114.60 5405
2115.04 5369
2115.47 5142
2115.90 4854
2116.34 5110
2116.77 5183
2117.21 5205
2117.64 5335
2118.07 5377
2118.51 5172
2118.94 5240
2119.37 5205
2119.81 5342
2120.24 5071
2120.68 5251
2121.11 5261
2121.54 5277
2121.98 5217
2122.41 5398
2122.85 5211
2123.28 5360
2123.71 5348
2124.15 5539
2124.58 5355
2125.02 5480
2125.45 5451
2125.89 5345
2126.32 5232
2126.76 5387
2127.19 5322
2127.63 5492
2128.06 5336
2128.49 5158
2128.93 5216
2129.36 5487
2129.80 5381
2130.23 5325
2130.67 5371
2131.10 5365
2131.54 5468
2131.97 5553
2132.41 5459
2132.84 5794
2133.28 5746
2133.71 5848
2134.15 5833
2134.59 5837
2135.02 5807
2135.46 6064
2135.89 6334
2136.33 6290
2136.76 6201
2137.20 6314
2137.63 6410
2138.07 6208
2138.51 6193
2138.94 5971
2139.38 5941
2139.81 5949
2140.25 5662
2140.69 5531
2141.12 5595
2141.56 5594
2141.99 5613
2142.43 5396
2142.87 5351
2143.30 5316
2143.74 5258
2144.18 5098
2144.61 5279
2145.05 5320
2145.48 5267
2145.92 5252
2146.36 5206
2146.79 5439
2147.23 5466
2147.67 5317
2148.10 5338
2148.54 5354
2148.98 5381
2149.41 5649
2149.85 6080
2150.29 6132
2150.73 6256
2151.16 6078
2151.60 6154
2152.04 6235
2152.47 6081
2152.91 5823
2153.35 5886
2153.79 5911
2154.22 6109
2154.66 6106
2155.10 5860
2155.54 5905
2155.97 5575
2156.41 5798
2156.85 5759
2157.29 5605
2157.72 5523
2158.16 5510
2158.60 5521
2159.04 5570
2159.48 5688
2159.91 5576
2160.35 5485
2160.79 5741
2161.23 5840
2161.67 5763
2162.10 5694
2162.54 5866
2162.98 5694
2163.42 5819
2163.86 5668
2164.30 5521
2164.73 5499
2165.17 5645
2165.61 5520
2166.05 5707
2166.49 5889
2166.93 5801
2167.37 5672
2167.80 5728
2168.24 5620
2168.68 5675
2169.12 5757
2169.56 5903
2170.00 6014
2170.44 5862
2170.88 6179
2171.32 6426
2171.75 6169
2172.19 6342
2172.63 6568
2173.07 6372
2173.51 6492
2173.95 6480
2174.39 6553
2174.83 6771
2175.27 6829
2175.71 6797
2176.15 6848
2176.59 6961
2177.03 6757
2177.47 6668
2177.91 6791
2178.35 6833
2178.79 6740
2179.23 6716
2179.67 6556
2180.11 6562
2180.55 6360
2180.99 5990
2181.43 6053
2181.87 6161
2182.31 5946
2182.75 6136
2183.19 6112
2183.63 6009
2184.07 5822
2184.51 5963
2184.95 5985
2185.39 5673
2185.83 5700
2186.27 5545
2186.71 5794
2187.15 6027
2187.59 5726
2188.03 5988
2188.48 6116
2188.92 6070
2189.36 6134
2189.80 6321
2190.24 6253
2190.68 6215
2191.12 6030
2191.56 6013
2192.00 5992
2192.45 6017
2192.89 5853
2193.33 5791
2193.77 6124
2194.21 5789
2194.65 5698
2195.09 5959
2195.53 6055
2195.98 5948
2196.42 6242
2196.86 6062
2197.30 6087
2197.74 6121
2198.19 6028
2198.63 5926
2199.07 5901
2199.51 5905
2199.95 5952
2200.39 5883
2200.84 5691
2201.28 5649
2201.72 5656
2202.16 5550
2202.61 5728
2203.05 5712
2203.49 5531
2203.93 5498
2204.38 5608
2204.82 5606
2205.26 5695
2205.70 5646
2206.15 5977
2206.59 5934
2207.03 5756
2207.47 6044
2207.92 5946
2208.36 5893
2208.80 6121
2209.25 6462
2209.69 6455
2210.13 6505
2210.57 6364
2211.02 6077
2211.46 6205
2211.90 6315
2212.35 6113
2212.79 6329
2213.23 6338
2213.68 6365
2214.12 6127
2214.56 6152
2215.01 5865
2215.45 5778
2215.89 5734
2216.34 5776
2216.78 5819
2217.23 5878
2217.67 5546
2218.11 5474
2218.56 5487
2219.00 5438
2219.44 5598
2219.89 5400
2220.33 5475
2220.78 5548
2221.22 5568
2221.67 5394
2222.11 5742
2222.55 5806
2223.00 5698
2223.44 5629
2223.89 5728
2224.33 5923
2224.78 5686
2225.22 5793
2225.66 5744
2226.11 5719
2226.55 5923
2227.00 5889
2227.44 5965
2227.89 6003
2228.33 6014
2228.78 6015
2229.22 6002
2229.67 6184
2230.11 6226
2230.56 6117
2231.00 6080
2231.45 6167
2231.89 6295
2232.34 6241
2232.78 6422
2233.23 6182
2233.67 6119
2234.12 6383
2234.57 6006
2235.01 6065
2235.46 6124
2235.90 6112
2236.35 6125
2236.79 6156
2237.24 6026
2237.69 6068
2238.13 5866
2238.58 5931
2239.02 6041
2239.47 5917
2239.91 5708
2240.36 5937
2240.81 5776
2241.25 5624
2241.70 5517
2242.15 5551
2242.59 5540
2243.04 5551
2243.48 5248
2243.93 5214
2244.38 5230
2244.82 5269
2245.27 5245
2245.72 5239
2246.16 5332
2246.61 5153
2247.06 5160
2247.50 5373
2247.95 5495
2248.40 5314
2248.84 5358
2249.29 5458
2249.74 5520
2250.19 5364
2250.63 5374
2251.08 5410
2251.53 5422
2251.97 5564
2252.42 5484
2252.87 5638
2253.32 5480
2253.76 5514
2254.21 5601
2254.66 5469
2255.11 5409
2255.55 5471
2256.00 5329
2256.45 5343
2256.90 5211
2257.34 5342
2257.79 5294
2258.24 5424
2258.69 5440
2259.14 5405
2259.58 5456
2260.03 5537
2260.48 5404
2260.93 5520
2261.38 5951
2261.82 5836
2262.27 5938
2262.72 5829
2263.17 5964
2263.62 6024
2264.07 6227
2264.51 6149
2264.96 6033
2265.41 6324
2265.86 6132
2266.31 6090
2266.76 6230
2267.21 6234
2267.65 6246
2268.10 6150
2268.55 6250
2269.00 6331
2269.45 6302
2269.90 6191
2270.35 6328
2270.80 6378
2271.25 6372
2271.69 6431
2272.14 6329
2272.59 6367
2273.04 6085
2273.49 6046
2273.94 6191
2274.39 6209
2274.84 5886
2275.29 5879
2275.74 5783
2276.19 5767
2276.64 5680
2277.09 5675
2277.54 5658
2277.99 5720
2278.44 5482
2278.89 5601
2279.34 5751
2279.79 5724
2280.24 5793
2280.69 5919
2281.14 5873
2281.59 5789
2282.04 5749
2282.49 6100
2282.94 6124
2283.39 6098
2283.84 6019
2284.29 5785
2284.74 5921
2285.19 5700
2285.64 5840
2286.09 5963
2286.54 5981
2286.99 5880
2287.44 5952
2287.89 6212
2288.35 6669
2288.80 6937
2289.25 7221
2289.70 7284
2290.15 7772
2290.60 8536
2291.05 8598
2291.50 8734
2291.95 9023
2292.40 9190
2292.86 9042
2293.31 8674
2293.76 8545
2294.21 8533
2294.66 8643
2295.11 8082
2295.56 7942
2296.02 7735
2296.47 7407
2296.92 7146
2297.37 6999
2297.82 6726
2298.27 6594
2298.73 6330
2299.18 6204
2299.63 6100
2300.08 5993
2300.53 5991
2300.99 5981
2301.44 5724
2301.89 5861
2302.34 5673
2302.79 5675
2303.25 5639
2303.70 5660
2304.15 5795
2304.60 5599
2305.06 5563
2305.51 5839
2305.96 5754
2306.41 5768
2306.87 5987
2307.32 6038
2307.77 6234
2308.22 6310
2308.68 6478
2309.13 6591
2309.58 6957
2310.04 6739
2310.49 6791
2310.94 6747
2311.40 6839
2311.85 6801
2312.30 6771
2312.75 6543
2313.21 6516
2313.66 6337
2314.11 6238
2314.57 6239
2315.02 6059
2315.47 5984
2315.93 6075
2316.38 5976
2316.84 5996
2317.29 6004
2317.74 6025
2318.20 6050
2318.65 6139
2319.10 6201
2319.56 6143
2320.01 6219
2320.47 6300
2320.92 6227
2321.37 6164
2321.83 6308
2322.28 6192
2322.74 6343
2323.19 6234
2323.65 6128
2324.10 6243
2324.55 6288
2325.01 6355
2325.46 6228
2325.92 6300
2326.37 6384
2326.83 6290
2327.28 6411
2327.74 6316
2328.19 6597
2328.65 6601
2329.10 6756
2329.55 7110
2330.01 6969
2330.46 6741
2330.92 6861
2331.37 7049
2331.83 6704
2332.28 6835
2332.74 6758
2333.20 6490
2333.65 6224
2334.11 6261
2334.56 6245
2335.02 6114
2335.47 5960
2335.93 6127
2336.38 6297
2336.84 6040
2337.29 6053
2337.75 6008
2338.21 6130
2338.66 6128
2339.12 5974
2339.57 6069
2340.03 6068
2340.48 6270
2340.94 6364
2341.40 6148
2341.85 6315
2342.31 6233
2342.76 6239
2343.22 6152
2343.68 6224
2344.13 6180
2344.59 6081
2345.05 5910
2345.50 5997
2345.96 6085
2346.42 6062
2346.87 6103
2347.33 6291
2347.79 6406
2348.24 6378
2348.70 6200
2349.16 6169
2349.61 6329
2350.07 6353
2350.53 6149
2350.98 6010
2351.44 6128
2351.90 5985
2352.35 5879
2352.81 5954
2353.27 6117
2353.73 5928
2354.18 5923
2354.64 5926
2355.10 6154
2355.56 6020
2356.01 5917
2356.47 5901
2356.93 6086
2357.39 5978
2357.84 5956
2358.30 5868
2358.76 6036
2359.22 5922
2359.67 5864
2360.13 5973
2360.59 5930
2361.05 6110
2361.51 5937
2361.96 5943
2362.42 6044
2362.88 5956
2363.34 5972
2363.80 5927
2364.25 5883
2364.71 5846
2365.17 5969
2365.63 6061
2366.09 5984
2366.55 6069
2367.00 6082
2367.46 6381
2367.92 6269
2368.38 6383
2368.84 6384
2369.30 6354
2369.76 6450
2370.22 6331
2370.67 6138
2371.13 6066
2371.59 5819
2372.05 5924
2372.51 5880
2372.97 5518
2373.43 5539
2373.89 5709
2374.35 5976
2374.81 6095
2375.27 6038
2375.72 6116
2376.18 6026
2376.64 5867
2377.10 5924
2377.56 6002
2378.02 5990
2378.48 5828
2378.94 6005
2379.40 6046
2379.86 5928
2380.32 5968
2380.78 6055
2381.24 5809
2381.70 5919
2382.16 5924
2382.62 5822
2383.08 5938
2383.54 5912
2384.00 5890
2384.46 6091
2384.92 5976
2385.38 5977
2385.84 5829
2386.30 5910
2386.76 5987
2387.22 5811
2387.68 5690
2388.14 5622
2388.60 5528
2389.06 5747
2389.53 5719
2389.99 5976
2390.45 5982
2390.91 5731
2391.37 5724
2391.83 5883
2392.29 5974
2392.75 5865
2393.21 5876
2393.67 5969
2394.13 5619
2394.60 5775
2395.06 5892
2395.52 5624
2395.98 5689
2396.44 5688
2396.90 5319
2397.36 5297
2397.83 5561
2398.29 5552
2398.75 5602
2399.21 5792
2399.67 5750
2400.13 5647
2400.60 5642
2401.06 5477
2401.52 5355
2401.98 5540
2402.44 5385
2402.90 5336
2403.37 5422
2403.83 5285
2404.29 5547
2404.75 5576
2405.22 5697
2405.68 5671
2406.14 5699
2406.60 5584
2407.06 5571
2407.53 5570
2407.99 5744
2408.45 5673
2408.91 5761
2409.38 5796
2409.84 5496
2410.30 5442
2410.77 5582
2411.23 5500
2411.69 5300
2412.15 5303
2412.62 5376
2413.08 5438
2413.54 5535
2414.01 5679
2414.47 5815
2414.93 5891
2415.39 5857
2415.86 6067
2416.32 6147
2416.78 6270
2417.25 6468
2417.71 6793
2418.17 7164
2418.64 7410
2419.10 7662
2419.57 7679
2420.03 7702
2420.49 7672
2420.96 7587
2421.42 7339
2421.88 7487
2422.35 7361
2422.81 7139
2423.28 6691
2423.74 6506
2424.20 6412
2424.67 6374
2425.13 6460
2425.60 6151
2426.06 6346
2426.52 6128
2426.99 6154
2427.45 5853
2427.92 5844
2428.38 5614
2428.85 5842
2429.31 6177
2429.78 5859
2430.24 5683
2430.70 5793
2431.17 5715
2431.63 5713
2432.10 5921
2432.56 6041
2433.03 6061
2433.49 6180
2433.96 6125
2434.42 6111
2434.89 6148
2435.35 6106
2435.82 6095
2436.28 5972
2436.75 6186
2437.21 6160
2437.68 6219
2438.15 6399
2438.61 6363
2439.08 6301
2439.54 6367
2440.01 6376
2440.47 6437
2440.94 6658
2441.40 6543
2441.87 6779
2442.34 6774
2442.80 6529
2443.27 6331
2443.73 6273
2444.20 6075
2444.66 6173
2445.13 6135
2445.60 6065
2446.06 5697
2446.53 5517
2447.00 5618
2447.46 5905
2447.93 5535
2448.39 5430
2448.86 5536
2449.33 5641
2449.79 5623
2450.26 5440
2450.73 5405
2451.19 5536
2451.66 5636
2452.13 5690
2452.59 5731
2453.06 5861
2453.53 5603
2453.99 5746
2454.46 5697
2454.93 5685
2455.39 5670
2455.86 5773
2456.33 5819
2456.80 6030
2457.26 6118
2457.73 6019
2458.20 6116
2458.66 6031
2459.13 5870
2459.60 5637
2460.07 5856
2460.53 5828
2461.00 5698
2461.47 5638
2461.94 5563
2462.41 5840
2462.87 5757
2463.34 5605
2463.81 5583
2464.28 5692
2464.74 5772
2465.21 5833
2465.68 6009
2466.15 6078
2466.62 6169
2467.08 5950
2467.55 5960
2468.02 5659
2468.49 5926
2468.96 5825
2469.43 5861
2469.89 5858
2470.36 5658
2470.83 5583
2471.30 5515
2471.77 5565
2472.24 5560
2472.71 5490
2473.17 5301
2473.64 5405
2474.11 5419
2474.58 5465
2475.05 5463
2475.52 5405
2475.99 5362
2476.46 5491
2476.92 5534
2477.39 5223
2477.86 5365
2478.33 5531
2478.80 5737
2479.27 5987
2479.74 5901
2480.21 5798
2480.68 5988
2481.15 6083
2481.62 6071
2482.09 6061
2482.56 6103
2483.03 5824
2483.50 5609
2483.97 5670
2484.44 5749
2484.91 5698
2485.38 5626
2485.85 5690
2486.32 5632
2486.79 5605
2487.26 5713
2487.73 5599
2488.20 5493
2488.67 5498
2489.14 5610
2489.61 5567
2490.08 5539
2490.55 5723
2491.02 5744
2491.49 5664
2491.96 5528
2492.43 5702
2492.90 5944
2493.37 5947
2493.84 5960
2494.31 6098
2494.78 6263
2495.25 6491
2495.72 6524
2496.19 6619
2496.67 6486
2497.14 6393
2497.61 6339
2498.08 6173
2498.55 5923
2499.02 5776
2499.49 5719
2499.96 5636
2500.43 5691
2500.91 5632
2501.38 5514
2501.85 5401
2502.32 5380
2502.79 5329
2503.26 5338
2503.73 5274
2504.21 5477
2504.68 5523
2505.15 5554
2505.62 5703
2506.09 5753
2506.56 5462
2507.04 5781
2507.51 5904
2507.98 5962
2508.45 6193
2508.92 6251
2509.40 6449
2509.87 6516
2510.34 6402
2510.81 6674
2511.29 6878
2511.76 7004
2512.23 6599
2512.70 6588
2513.18 6583
2513.65 6255
2514.12 6237
2514.59 6291
2515.07 6195
2515.54 6063
2516.01 5919
2516.48 5852
2516.96 5752
2517.43 5745
2517.90 5788
2518.38 5792
2518.85 5800
2519.32 5777
2519.79 5597
2520.27 5679
2520.74 5933
2521.21 5705
2521.69 5678
2522.16 5939
2522.63 5903
2523.11 5765
2523.58 5521
2524.05 5406
2524.53 5367
2525.00 5330
2525.48 5455
2525.95 5632
2526.42 5415
2526.90 5418
2527.37 5455
2527.84 5433
2528.32 5569
2528.79 5509
2529.27 5486
2529.74 5429
2530.21 5457
2530.69 5597
2531.16 5549
2531.64 5799
2532.11 5714
2532.59 5662
2533.06 5888
2533.53 5849
2534.01 5842
2534.48 6003
2534.96 5959
2535.43 5853
2535.91 5771
2536.38 5720
2536.86 6035
2537.33 6044
2537.81 5836
2538.28 5845
2538.76 5701
2539.23 5788
2539.71 5914
2540.18 5994
2540.66 5991
2541.13 6124
2541.61 6148
2542.08 6354
2542.56 6292
2543.03 6248
2543.51 6345
2543.98 6285
2544.46 6290
2544.93 6444
2545.41 6321
2545.88 6029
2546.36 6315
2546.84 6395
2547.31 6462
2547.79 6633
2548.26 6831
2548.74 6788
2549.21 7054
2549.69 6968
2550.17 6744
2550.64 6819
2551.12 6726
2551.59 6620
2552.07 6684
2552.55 6636
2553.02 6518
2553.50 6542
2553.97 6610
2554.45 6765
2554.93 6745
2555.40 6693
2555.88 6732
2556.36 6657
2556.83 6446
2557.31 6529
2557.79 6373
2558.26 6213
2558.74 6218
2559.22 6234
2559.69 5965
2560.17 5697
2560.65 5758
2561.12 5477
2561.60 5599
2562.08 5651
2562.56 5637
2563.03 5626
2563.51 5782
2563.99 5662
2564.46 5822
2564.94 5738
2565.42 5565
2565.90 5287
2566.37 5268
2566.85 5258
2567.33 5296
2567.81 5431
2568.28 5343
2568.76 5341
2569.24 5610
2569.72 5662
2570.20 5707
2570.67 5469
2571.15 5437
2571.63 5552
2572.11 5369
2572.59 5660
2573.06 5566
2573.54 5617
2574.02 5660
2574.50 5532
2574.98 5540
2575.45 5559
2575.93 5633
2576.41 5570
2576.89 5573
2577.37 5461
2577.85 5566
2578.33 5539
2578.80 5581
2579.28 5355
2579.76 5403
2580.24 5691
2580.72 5706
2581.20 5630
2581.68 5627
2582.16 5436
2582.63 5563
2583.11 5527
2583.59 5624
2584.07 5564
2584.55 5422
2585.03 5511
2585.51 5602
2585.99 5571
2586.47 5403
2586.95 5565
2587.43 5519
2587.91 5556
2588.39 5467
2588.87 5527
2589.35 5621
2589.82 5633
2590.30 5680
2590.78 5662
2591.26 5728
2591.74 5685
2592.22 5699
2592.70 5753
2593.18 5802
2593.66 5896
2594.14 6011
2594.62 5875
2595.10 5731
2595.58 5683
2596.06 5680
2596.54 5534
2597.02 5714
2597.51 5728
2597.99 5555
2598.47 5402
2598.95 5518
2599.43 5475
2599.91 5417
2600.39 5371
2600.87 5406
2601.35 5393
2601.83 5430
2602.31 5428
2602.79 5458
2603.27 5431
2603.75 5503
2604.23 5550
2604.72 5601
2605.20 5468
2605.68 5446
2606.16 5458
2606.64 5480
2607.12 5614
2607.60 5624
2608.08 5764
2608.57 5930
2609.05 5818
2609.53 5577
2610.01 5724
2610.49 5867
2610.97 5840
2611.45 5921
2611.94 5821
2612.42 5830
2612.90 5912
2613.38 5642
2613.86 5585
2614.35 5616
2614.83 5540
2615.31 5429
2615.79 5403
2616.27 5305
2616.76 5426
2617.24 5656
2617.72 5749
2618.20 5786
2618.68 5472
2619.17 5604
2619.65 5902
2620.13 5961
2620.61 5752
2621.10 5739
2621.58 5729
2622.06 5691
2622.54 5635
2623.03 5606
2623.51 5434
2623.99 5456
2624.48 5466
2624.96 5521
2625.44 5490
2625.92 5370
2626.41 5503
2626.89 5573
2627.37 5586
2627.86 5326
2628.34 5491
2628.82 5405
2629.31 5461
2629.79 5502
2630.27 5616
2630.76 5533
2631.24 5785
2631.72 5784
2632.21 5734
2632.69 5701
2633.17 5802
2633.66 5387
2634.14 5514
2634.63 5567
2635.11 5626
2635.59 5463
2636.08 5404
2636.56 5389
2637.05 5434
2637.53 5614
2638.01 5671
2638.50 5472
2638.98 5616
2639.47 5833
2639.95 5617
2640.43 5765
2640.92 5844
2641.40 5778
2641.89 5878
2642.37 5932
2642.86 5887
2643.34 5822
2643.83 5660
2644.31 5651
2644.80 5781
2645.28 5845
2645.77 5595
2646.25 5652
2646.74 5464
2647.22 5455
2647.70 5606
2648.19 5609
2648.68 5463
2649.16 5711
2649.65 5419
2650.13 5473
2650.62 5604
2651.10 5458
2651.59 5679
2652.07 5679
2652.56 5453
2653.04 5407
2653.53 5689
2654.01 5570
2654.50 5518
2654.99 5561
2655.47 5597
2655.96 5755
2656.44 5713
2656.93 5760
2657.41 5854
2657.90 5816
2658.39 5843
2658.87 5619
2659.36 5695
2659.84 5678
2660.33 5530
2660.82 5487
2661.30 5590
2661.79 5742
2662.28 5774
2662.76 5557
2663.25 5718
2663.73 5645
2664.22 5765
2664.71 5662
2665.19 5346
2665.68 5540
2666.17 5574
2666.65 5579
2667.14 5553
2667.63 5447
2668.11 5547
2668.60 5536
2669.09 5643
2669.58 5664
2670.06 5705
2670.55 5562
2671.04 5493
2671.52 5709
2672.01 5856
2672.50 5859
2672.99 6173
2673.47 6412
2673.96 6655
2674.45 6946
2674.94 7048
2675.42 7141
2675.91 7119
2676.40 7125
2676.89 7047
2677.37 7070
2677.86 6666
2678.35 6574
2678.84 6661
2679.32 6615
2679.81 6294
2680.30 5992
2680.79 6144
2681.28 5944
2681.76 6228
2682.25 6137
2682.74 5943
2683.23 5910
2683.72 5960
2684.21 6079
2684.69 6180
2685.18 6076
2685.67 5862
2686.16 5781
2686.65 5785
2687.14 5883
2687.63 5708
2688.11 5572
2688.60 5602
2689.09 5452
2689.58 5578
2690.07 5531
2690.56 5580
2691.05 5444
2691.54 5361
2692.02 5227
2692.51 5298
2693.00 5495
2693.49 5554
2693.98 5687
2694.47 5684
2694.96 5689
2695.45 5855
2695.94 5966
2696.43 5709
2696.92 5754
2697.41 5623
2697.90 5643
2698.39 5945
2698.88 6043
2699.37 6163
2699.86 6171
2700.35 6212
2700.84 6136
2701.32 6191
2701.81 6159
2702.30 6269
2702.79 6107
2703.28 6104
2703.77 6306
2704.27 6067
2704.76 5977
2705.25 6127
2705.74 5811
2706.23 5698
2706.72 5723
2707.21 5700
2707.70 5569
2708.19 5466
2708.68 5555
2709.17 5467
2709.66 5513
2710.15 5260
2710.64 5405
2711.13 5363
2711.62 5381
2712.11 5406
2712.60 5384
2713.10 5330
2713.59 5317
2714.08 5259
2714.57 5395
2715.06 5458
2715.55 5514
2716.04 5592
2716.53 5346
2717.02 5092
2717.52 5403
2718.01 5479
2718.50 5379
2718.99 5298
2719.48 5397
2719.97 5340
2720.46 5555
2720.96 5402
2721.45 5497
2721.94 5578
2722.43 5767
2722.92 5954
2723.42 6005
2723.91 5786
2724.40 5833
2724.89 5636
2725.38 5510
2725.88 5682
2726.37 5616
2726.86 5494
2727.35 5291
2727.84 5369
2728.34 5348
2728.83 5274
2729.32 5480
2729.81 5330
2730.31 5486
2730.80 5558
2731.29 5389
2731.78 5415
2732.28 5608
2732.77 5494
2733.26 5730
2733.76 5496
2734.25 5421
2734.74 5504
2735.23 5694
2735.73 5679
2736.22 5871
2736.71 5589
2737.21 5498
2737.70 5825
2738.19 5936
2738.69 5864
2739.18 5779
2739.67 5824
2740.17 5824
2740.66 5828
2741.15 5623
2741.65 5392
2742.14 5326
2742.63 5286
2743.13 5176
2743.62 5247
2744.11 5174
2744.61 5141
2745.10 5079
2745.60 5178
2746.09 5128
2746.58 5298
2747.08 5553
2747.57 5587
2748.07 5502
2748.56 5391
2749.05 5407
2749.55 5448
2750.04 5391
2750.54 5373
2751.03 5431
2751.53 5461
2752.02 5277
2752.52 5087
2753.01 5082
2753.50 5330
2754.00 5336
2754.49 5488
2754.99 5390
2755.48 5448
2755.98 5345
2756.47 5317
2756.97 5467
2757.46 5426
2757.96 5412
2758.45 5483
2758.95 5528
2759.44 5398
2759.94 5305
2760.43 5275
2760.93 5196
2761.42 5248
2761.92 5115
2762.42 5165
2762.91 5296
2763.41 5146
2763.90 5154
2764.40 5410
2764.89 5163
2765.39 5136
2765.88 5131
2766.38 5128
2766.88 5302
2767.37 5178
2767.87 5052
2768.36 5164
2768.86 5227
2769.36 5575
2769.85 5655
2770.35 5502
2770.84 5603
2771.34 5682
2771.84 5696
2772.33 5776
2772.83 5768
2773.33 6032
2773.82 6183
2774.32 6241
2774.81 6303
2775.31 6189
2775.81 6144
2776.30 6282
2776.80 6311
2777.30 6377
2777.79 6244
2778.29 6315
2778.79 6214
2779.29 5990
2779.78 6027
2780.28 5941
2780.78 6061
2781.27 5779
2781.77 5866
2782.27 5946
2782.76 5818
2783.26 5796
2783.76 5732
2784.26 5662
2784.75 5568
2785.25 5462
2785.75 5390
2786.25 5563
2786.74 5469
2787.24 5471
2787.74 5562
2788.24 5381
2788.73 5262
2789.23 5414
2789.73 5233
2790.23 5289
2790.73 5045
2791.22 5033
2791.72 5162
2792.22 5102
2792.72 5424
2793.22 5398
2793.71 5449
2794.21 5421
2794.71 5446
2795.21 5766
2795.71 5680
2796.21 5758
2796.71 5944
2797.20 5958
2797.70 6176
2798.20 6390
2798.70 6285
2799.20 6480
2799.70 6270
2800.20 6262
2800.69 6574
2801.19 6134
2801.69 5952
2802.19 5996
2802.69 5990
2803.19 5785
2803.69 5838
2804.19 5975
2804.69 6005
2805.19 6230
2805.69 6231
2806.18 6431
2806.68 6717
2807.18 7008
2807.68 7146
2808.18 7193
2808.68 7500
2809.18 7478
2809.68 7574
2810.18 7210
2810.68 7018
2811.18 6969
2811.68 6721
2812.18 6591
2812.68 6431
2813.18 6201
2813.68 5977
2814.18 5873
2814.68 5756
2815.18 5642
2815.68 5936
2816.18 5811
2816.68 5655
2817.18 5860
2817.68 5729
2818.18 5653
2818.68 5853
2819.18 5884
2819.68 5969
2820.18 6003
2820.68 6213
2821.18 6318
2821.69 6214
2822.19 6255
2822.69 6125
2823.19 6028
2823.69 6046
2824.19 5837
2824.69 5802
2825.19 5754
2825.69 5943
2826.19 5861
2826.69 5650
2827.20 5500
2827.70 5620
2828.20 5401
2828.70 5422
2829.20 5385
2829.70 5380
2830.20 5618
2830.71 5535
2831.21 5372
2831.71 5403
2832.21 5633
2832.71 5662
2833.21 5549
2833.72 5538
2834.22 5446
2834.72 5610
2835.22 5530
2835.72 5632
2836.23 5767
2836.73 5730
2837.23 5833
2837.73 5943
2838.23 5926
2838.74 5778
2839.24 5798
2839.74 5794
2840.24 6046
2840.74 5855
2841.25 5875
2841.75 5545
2842.25 5621
2842.75 5574
2843.26 5415
2843.76 5425
2844.26 5591
2844.77 5593
2845.27 5473
2845.77 5636
2846.27 5826
2846.78 6115
2847.28 6360
2847.78 6345
2848.29 6434
2848.79 6598
2849.29 6308
2849.80 6172
2850.30 6207
2850.80 6133
2851.31 6002
2851.81 6075
2852.31 5995
2852.82 5733
2853.32 5604
2853.82 5472
2854.33 5546
2854.83 5542
2855.33 5432
2855.84 5089
2856.34 5330
2856.84 5431
2857.35 5397
2857.85 5213
2858.36 5336
2858.86 5470
2859.36 5477
2859.87 5562
2860.37 5634
2860.88 5621
2861.38 5634
2861.89 5595
2862.39 5591
2862.89 5558
2863.40 5492
2863.90 5525
2864.41 5547
2864.91 5429
2865.42 5337
2865.92 5407
2866.43 5310
2866.93 5252
2867.44 5225
2867.94 5370
2868.44 5405
2868.95 5199
2869.45 5339
2869.96 5652
2870.46 5547
2870.97 5407
2871.47 5463
2871.98 5457
2872.49 5635
2872.99 5518
2873.50 5523
2874.00 5553
2874.51 5715
2875.01 5826
2875.52 5847
2876.02 5629
2876.53 5717
2877.03 5604
2877.54 5640
2878.05 5697
2878.55 5769
2879.06 5626
2879.56 5642
2880.07 5748
2880.57 5695
2881.08 5733
2881.59 5802
2882.09 5800
2882.60 5943
2883.10 6273
2883.61 6099
2884.12 5989
2884.62 6173
2885.13 6470
2885.64 6501
2886.14 6659
2886.65 6832
2887.16 6864
2887.66 7028
2888.17 7349
2888.67 7231
2889.18 7199
2889.69 7375
2890.20 7374
2890.70 7056
2891.21 6778
2891.72 6637
2892.22 6562
2892.73 6722
2893.24 6525
2893.74 6523
2894.25 6536
2894.76 6587
2895.27 6932
2895.77 7260
2896.28 7114
2896.79 7235
2897.29 7378
2897.80 7497
2898.31 7272
2898.82 7113
2899.32 7238
2899.83 7114
2900.34 6996
2900.85 7071
2901.35 7074
2901.86 7137
2902.37 7151
2902.88 7186
2903.39 7352
2903.89 7396
2904.40 7171
2904.91 7095
2905.42 7048
2905.93 6837
2906.43 6674
2906.94 6629
2907.45 6156
2907.96 6062
2908.47 6011
2908.98 6060
2909.48 5841
2909.99 5873
2910.50 5719
2911.01 5688
2911.52 5534
2912.03 5382
2912.54 5684
2913.05 5676
2913.55 5861
2914.06 5637
2914.57 5680
2915.08 5691
2915.59 5672
2916.10 5793
2916.61 5676
2917.12 5559
2917.63 5785
2918.14 5530
2918.64 5317
2919.15 5466
2919.66 5636
2920.17 5824
2920.68 5691
2921.19 5480
2921.70 5594
2922.21 5821
2922.72 5949
2923.23 5789
2923.74 5979
2924.25 6347
2924.76 6424
2925.27 6461
2925.78 6635
2926.29 6619
2926.80 6741
2927.31 6489
2927.82 6287
2928.33 6314
2928.84 6384
2929.35 6133
2929.86 6165
2930.37 5913
2930.88 5550
2931.39 5472
2931.90 5560
2932.41 5470
2932.92 5375
2933.43 5355
2933.94 5360
2934.45 5512
2934.96 5587
2935.47 5871
2935.99 5988
2936.50 5944
2937.01 5841
2937.52 6077
2938.03 5983
2938.54 5825
2939.05 6008
2939.56 5871
2940.07 5718
2940.58 5730
2941.10 5824
2941.61 5757
2942.12 5615
2942.63 5789
2943.14 5764
2943.65 5945
2944.16 5897
2944.67 6186
2945.19 6269
2945.70 6279
2946.21 6485
2946.72 6648
2947.23 6687
2947.74 6836
2948.26 7127
2948.77 6939
2949.28 6688
2949.79 6452
2950.30 6377
2950.82 6118
2951.33 5834
2951.84 5686
2952.35 5715
2952.87 5711
2953.38 5489
2953.89 5583
2954.40 5701
2954.91 5531
2955.43 5413
2955.94 5291
2956.45 5278
2956.96 5305
2957.48 5613
2957.99 5706
2958.50 5639
2959.02 5671
2959.53 5702
2960.04 5741
2960.55 5857
2961.07 6076
2961.58 6013
2962.09 6327
2962.61 6186
2963.12 6292
2963.63 6404
2964.15 6353
2964.66 6390
2965.17 6404
2965.69 6199
2966.20 6097
2966.71 5915
2967.23 5986
2967.74 5820
2968.25 5920
2968.77 5919
2969.28 5796
2969.79 5775
2970.31 5846
2970.82 5656
2971.34 5771
2971.85 5795
2972.36 5826
2972.88 5860
2973.39 5991
2973.90 5852
2974.42 5666
2974.93 5609
2975.45 5737
2975.96 5802
2976.48 5701
2976.99 5779
2977.50 5676
2978.02 5649
2978.53 5569
2979.05 5623
2979.56 5588
2980.08 5639
2980.59 5586
2981.11 5737
2981.62 5891
2982.14 5844
2982.65 5866
2983.17 5940
2983.68 5997
2984.20 6209
2984.71 6300
2985.23 6436
2985.74 6423
2986.26 6424
2986.77 6358
2987.29 6376
2987.80 6482
2988.32 6582
2988.83 6735
2989.35 6662
2989.86 6548
2990.38 6497
2990.89 6404
2991.41 6545
2991.92 6441
2992.44 6693
2992.96 6671
2993.47 6809
2993.99 6849
2994.50 6767
2995.02 6831
2995.54 7087
2996.05 7422
2996.57 7791
2997.08 7547
2997.60 7790
2998.12 7938
2998.63 8019
2999.15 8134
2999.66 8229
3000.18 8197
3000.70 8077
3001.21 7966
3001.73 7824
3002.25 8251
3002.76 8458
3003.28 8962
3003.80 9756
3004.31 10394
3004.83 11423
3005.35 12506
3005.86 12962
3006.38 13343
3006.90 13220
3007.41 12852
3007.93 12259
3008.45 11723
3008.96 10311
3009.48 9508
3010.00 8709
3010.52 7980
3011.03 7397
3011.55 7116
3012.07 6868
3012.59 6673
3013.10 6573
3013.62 6532
3014.14 6465
3014.66 6495
3015.17 6632
3015.69 6548
3016.21 6784
3016.73 6794
3017.24 6926
3017.76 6799
3018.28 7051
3018.80 7248
3019.32 6913
3019.83 6955
3020.35 7049
3020.87 7033
3021.39 6964
3021.91 6707
3022.42 6773
3022.94 6920
3023.46 6774
3023.98 6826
3024.50 7016
3025.02 6949
3025.54 6993
3026.05 6831
3026.57 6704
3027.09 6684
3027.61 6807
3028.13 6523
3028.65 6326
3029.17 6202
3029.68 6127
3030.20 6258
3030.72 6170
3031.24 5992
3031.76 6063
3032.28 6043
3032.80 5970
3033.32 6045
3033.84 6230
3034.36 6047
3034.88 5870
3035.40 6045
3035.91 6357
3036.43 6156
3036.95 6155
3037.47 6252
3037.99 6414
3038.51 6150
3039.03 6030
3039.55 6093
3040.07 6075
3040.59 5772
3041.11 5807
3041.63 5892
3042.15 5876
3042.67 5598
3043.19 5541
3043.71 5490
3044.23 5593
3044.75 5910
3045.27 5971
3045.79 5623
3046.31 5710
3046.83 5667
3047.35 5836
3047.87 5734
3048.39 5837
3048.91 5667
3049.43 5710
3049.96 5663
3050.48 5693
3051.00 5698
3051.52 5606
3052.04 5751
3052.56 5365
3053.08 5459
3053.60 5594
3054.12 5577
3054.64 5478
3055.16 5397
3055.68 5616
3056.21 5578
3056.73 5704
3057.25 5664
3057.77 5711
3058.29 5542
3058.81 5574
3059.33 5628
3059.86 5635
3060.38 5621
3060.90 5735
3061.42 5870
3061.94 5804
3062.46 5679
3062.98 5782
3063.51 5600
3064.03 5740
3064.55 5794
3065.07 5741
3065.59 5825
3066.12 5990
3066.64 5954
3067.16 5883
3067.68 6076
3068.20 5963
3068.73 6067
3069.25 6041
3069.77 5992
3070.29 6081
3070.82 6097
3071.34 5919
3071.86 5922
3072.38 5961
3072.91 6072
3073.43 5968
3073.95 5898
3074.47 6045
3075.00 6141
3075.52 6103
3076.04 6033
3076.56 6134
3077.09 6255
3077.61 6376
3078.13 6680
3078.66 6862
3079.18 6856
3079.70 6998
3080.23 7185
3080.75 7492
3081.27 7726
3081.80 7638
3082.32 7840
3082.84 8045
3083.37 7913
3083.89 7686
3084.41 7910
3084.94 7848
3085.46 7590
3085.98 7825
3086.51 7757
3087.03 7587
3087.56 7597
3088.08 7442
3088.60 7275
3089.13 7223
3089.65 7347
3090.18 7262
3090.70 7102
3091.22 6863
3091.75 6701
3092.27 6511
3092.80 6745
3093.32 6889
3093.84 7132
3094.37 7176
3094.89 7416
3095.42 7599
3095.94 7611
3096.47 7772
3096.99 8096
3097.52 8007
3098.04 8129
3098.57 7947
3099.09 8207
3099.62 8575
3100.14 9105
3100.67 9866
3101.19 11107
3101.72 13026
3102.24 14687
3102.77 16456
3103.29 18355
3103.82 20288
3104.34 21403
3104.87 21083
3105.39 20349
3105.92 19140
3106.44 16875
3106.97 14572
3107.49 12677
3108.02 11113
3108.54 9674
3109.07 8820
3109.60 8507
3110.12 7984
3110.65 7748
3111.17 7627
3111.70 7454
3112.22 7589
3112.75 7390
3113.28 7265
3113.80 7295
3114.33 7088
3114.85 7069
3115.38 6755
3115.91 6908
3116.43 6825
3116.96 6495
3117.49 6571
3118.01 6299
3118.54 6216
3119.07 6091
3119.59 6131
3120.12 6240
3120.64 6641
3121.17 6598
3121.70 6720
3122.23 6685
3122.75 6851
3123.28 7070
3123.81 7063
3124.33 6808
3124.86 6792
3125.39 6883
3125.91 6821
3126.44 6540
3126.97 6470
3127.49 6119
3128.02 6240
3128.55 6315
3129.08 6197
3129.60 6230
3130.13 6286
3130.66 6212
3131.19 6023
3131.71 6195
3132.24 6081
3132.77 5734
3133.30 5724
3133.82 5798
3134.35 6040
3134.88 5795
3135.41 5870
3135.94 5850
3136.46 5928
3136.99 5820
3137.52 5872
3138.05 5867
3138.58 5961
3139.10 5894
3139.63 5960
3140.16 5834
3140.69 5806
3141.22 6004
3141.75 5778
3142.27 5708
3142.80 5750
3143.33 5766
3143.86 5835
3144.39 5831
3144.92 5900
3145.45 6110
3145.97 6144
3146.50 6338
3147.03 6862
3147.56 7135
3148.09 7042
3148.62 7125
3149.15 7059
3149.68 7135
3150.21 7044
3150.74 7020
3151.26 6947
3151.79 6768
3152.32 6621
3152.85 6428
3153.38 6361
3153.91 6234
3154.44 6134
3154.97 5929
3155.50 5933
3156.03 5966
3156.56 6062
3157.09 5985
3157.62 5799
3158.15 6094
3158.68 5861
3159.21 6024
3159.74 6074
3160.27 6081
3160.80 6079
3161.33 5945
3161.86 5782
3162.39 6142
3162.92 5954
3163.45 5753
3163.98 5646
3164.51 5692
3165.04 5711
3165.57 5614
3166.10 5474
3166.63 5605
3167.16 5634
3167.69 5638
3168.22 5685
3168.75 5661
3169.28 5716
3169.81 5466
3170.35 5503
3170.88 5526
3171.41 5477
3171.94 5692
3172.47 5588
3173.00 5571
3173.53 5765
3174.06 5827
3174.59 6073
3175.12 5865
3175.66 5920
3176.19 6317
3176.72 6325
3177.25 6321
3177.78 6514
3178.31 6466
3178.84 6325
3179.38 6209
3179.91 6021
3180.44 6047
3180.97 5962
3181.50 5812
3182.03 6027
3182.57 5842
3183.10 5585
3183.63 5607
3184.16 5559
3184.69 5598
3185.23 5653
3185.76 5664
3186.29 5819
3186.82 5838
3187.35 5867
3187.89 5682
3188.42 5678
3188.95 5798
3189.48 5730
3190.02 5640
3190.55 5552
3191.08 5637
3191.61 5765
3192.15 5747
3192.68 5500
3193.21 5451
3193.74 5572
3194.28 5534
3194.81 5528
3195.34 5684
3195.88 5587
3196.41 5494
3196.94 5682
3197.48 5678
3198.01 5769
3198.54 5733
3199.07 5769
3199.61 6019
3200.14 5904
3200.67 5943
3201.21 6068
3201.74 6011
3202.27 6086
3202.81 6205
3203.34 6340
3203.88 6351
3204.41 6269
3204.94 6074
3205.48 6015
3206.01 6105
3206.54 6017
3207.08 6231
3207.61 6011
3208.15 5963
3208.68 6226
3209.21 6443
3209.75 6779
3210.28 6634
3210.82 6672
3211.35 6737
3211.88 6596
3212.42 6682
3212.95 6906
3213.49 6999
3214.02 6826
3214.56 6653
3215.09 6518
3215.63 6342
3216.16 6199
3216.70 6289
3217.23 6386
3217.76 6489
3218.30 6371
3218.83 6094
3219.37 6239
3219.90 6177
3220.44 6117
3220.97 6429
3221.51 6274
3222.04 6393
3222.58 6378
3223.11 6493
3223.65 6637
3224.19 6885
3224.72 6670
3225.26 6862
3225.79 6913
3226.33 6831
3226.86 6773
3227.40 6704
3227.93 6599
3228.47 6437
3229.00 6445
3229.54 6362
3230.08 6180
3230.61 6253
3231.15 6393
3231.68 6024
3232.22 6182
3232.76 6194
3233.29 6135
3233.83 6433
3234.36 6330
3234.90 6367
3235.44 6457
3235.97 6499
3236.51 6902
3237.05 6951
3237.58 7066
3238.12 7181
3238.66 7350
3239.19 7382
3239.73 7303
3240.26 7249
3240.80 7444
3241.34 7230
3241.88 7035
3242.41 7147
3242.95 7128
3243.49 7179
3244.02 7205
3244.56 7043
3245.10 6791
3245.63 6906
3246.17 7121
3246.71 7074
3247.25 7171
3247.78 7091
3248.32 6958
3248.86 7219
3249.39 7398
3249.93 7094
3250.47 7237
3251.01 7349
3251.54 7304
3252.08 7172
3252.62 7229
3253.16 7499
3253.70 7741
3254.23 7849
3254.77 7852
3255.31 7973
3255.85 8243
3256.38 8477
3256.92 8719
3257.46 8627
3258.00 8661
3258.54 8917
3259.08 9160
3259.61 9187
3260.15 9414
3260.69 9870
3261.23 10500
3261.77 11133
3262.31 11906
3262.84 12386
3263.38 12868
3263.92 13312
3264.46 13730
3265.00 13969
3265.54 14404
3266.08 15309
3266.61 15090
3267.15 14798
3267.69 15437
3268.23 15320
3268.77 14834
3269.31 14383
3269.85 13234
3270.39 12450
3270.93 11675
3271.47 10526
3272.01 9701
3272.54 8865
3273.08 8312
3273.62 8330
3274.16 8113
3274.70 8108
3275.24 8318
3275.78 8163
3276.32 8096
3276.86 8305
3277.40 8482
3277.94 8302
3278.48 8587
3279.02 8548
3279.56 8160
3280.10 8249
3280.64 8477
3281.18 8649
3281.72 8538
3282.26 8584
3282.80 8580
3283.34 8344
3283.88 8223
3284.42 8041
3284.96 8246
3285.50 8279
3286.04 8644
3286.58 8792
3287.12 8800
3287.66 8829
3288.20 8713
3288.74 8507
3289.28 8658
3289.83 8919
3290.37 9060
3290.91 9073
3291.45 9169
3291.99 9515
3292.53 9905
3293.07 10252
3293.61 10769
3294.15 11402
3294.69 12154
3295.24 12826
3295.78 13068
3296.32 13553
3296.86 14012
3297.40 13886
3297.94 13845
3298.48 13568
3299.02 12806
3299.57 12088
3300.11 11324
3300.65 10553
3301.19 10136
3301.73 9656
3302.27 9382
3302.82 9047
3303.36 8776
3303.90 8693
3304.44 8879
3304.98 8536
3305.53 8700
3306.07 8439
3306.61 8550
3307.15 8150
3307.69 8433
3308.24 8355
3308.78 8248
3309.32 8253
3309.86 8082
3310.41 8054
3310.95 7865
3311.49 7904
3312.03 8057
3312.58 8138
3313.12 7919
3313.66 8224
3314.20 8608
3314.75 8749
3315.29 9096
3315.83 9387
3316.38 9601
3316.92 10075
3317.46 10175
3318.00 10419
3318.55 10664
3319.09 11619
3319.63 11623
3320.18 11773
3320.72 11999
3321.26 12422
3321.81 12486
3322.35 12458
3322.89 12398
3323.44 12110
3323.98 11979
3324.52 11756
3325.07 11393
3325.61 11158
3326.16 11055
3326.70 11071
3327.24 10796
3327.79 10289
3328.33 10287
3328.88 10245
3329.42 10210
3329.96 10394
3330.51 10686
3331.05 11566
3331.60 12960
3332.14 15311
3332.68 18316
3333.23 22386
3333.77 27035
3334.32 31582
3334.86 35943
3335.41 39375
3335.95 41870
3336.49 43647
3337.04 44957
3337.58 45581
3338.13 45377
3338.67 44559
3339.22 42378
3339.76 39941
3340.31 36543
3340.85 31931
3341.40 27321
3341.94 22780
3342.49 18960
3343.03 16123
3343.58 14241
3344.12 12583
3344.67 11383
3345.21 10272
3345.76 10022
3346.30 9668
3346.85 9465
3347.40 9147
3347.94 9100
3348.49 9022
3349.03 8529
3349.58 8495
3350.12 8456
3350.67 8151
3351.21 8103
3351.76 7925
3352.31 7595
3352.85 7651
3353.40 7635
3353.94 7850
3354.49 7774
3355.04 7869
3355.58 8017
3356.13 7920
3356.68 7858
3357.22 7614
3357.77 7752
3358.31 7774
3358.86 7731
3359.41 7936
3359.95 8014
3360.50 8033
3361.05 7808
3361.59 7663
3362.14 7708
3362.69 7710
3363.23 7689
3363.78 7929
3364.33 7806
3364.87 7850
3365.42 7788
3365.97 7700
3366.51 7909
3367.06 7729
3367.61 7678
3368.16 7636
3368.70 7599
3369.25 7492
3369.80 7658
3370.34 7921
3370.89 8122
3371.44 8618
3371.99 8907
3372.53 9529
3373.08 10021
3373.63 10883
3374.18 11366
3374.72 11503
3375.27 11725
3375.82 11632
3376.37 11870
3376.92 11340
3377.46 10469
3378.01 9840
3378.56 9213
3379.11 8585
3379.66 8285
3380.20 7746
3380.75 7282
3381.30 7113
3381.85 6959
3382.40 6869
3382.95 6754
3383.49 6609
3384.04 6451
3384.59 6434
3385.14 6303
3385.69 6414
3386.24 6413
3386.79 6245
3387.33 6271
3387.88 6410
3388.43 6477
3388.98 6231
3389.53 6173
3390.08 6349
3390.63 6293
3391.18 6253
3391.73 6242
3392.27 6275
3392.82 6316
3393.37 6222
3393.92 6324
3394.47 6395
3395.02 6314
3395.57 6246
3396.12 6284
3396.67 6495
3397.22 6491
3397.77 6387
3398.32 6601
3398.87 6578
3399.42 6533
3399.97 6610
3400.52 6225
3401.07 6100
3401.62 6327
3402.17 6226
3402.72 6149
3403.27 6213
3403.82 6102
3404.37 6160
3404.92 6130
3405.47 6178
3406.02 5958
3406.57 5839
3407.12 5828
3407.67 6008
3408.22 5939
3408.77 5835
3409.32 6085
3409.87 6187
3410.42 6124
3410.97 6232
3411.52 6246
3412.07 6476
3412.62 6647
3413.17 6624
3413.72 6875
3414.27 6842
3414.83 6721
3415.38 6590
3415.93 6512
3416.48 6337
3417.03 6183
3417.58 5982
3418.13 5837
3418.68 5762
3419.23 5763
3419.79 5735
3420.34 5592
3420.89 5834
3421.44 5921
3421.99 6098
3422.54 6260
3423.10 6146
3423.65 6411
3424.20 6675
3424.75 6820
3425.30 6696
3425.85 6787
3426.41 6486
3426.96 6435
3427.51 6376
3428.06 6301
3428.61 6300
3429.17 5930
3429.72 5939
3430.27 5823
3430.82 5883
3431.37 5723
3431.93 5779
3432.48 5752
3433.03 5841
3433.58 5736
3434.14 5763
3434.69 5697
3435.24 5863
3435.79 5760
3436.35 5873
3436.90 5703
3437.45 5915
3438.01 6095
3438.56 6017
3439.11 6119
3439.66 6045
3440.22 6185
3440.77 6269
3441.32 6352
3441.88 6451
3442.43 6304
3442.98 6350
3443.54 6301
3444.09 6356
3444.64 6367
3445.20 6164
3445.75 5958
3446.30 5776
3446.86 5862
3447.41 5767
3447.96 5820
3448.52 5677
3449.07 5858
3449.62 5644
3450.18 5534
3450.73 5310
3451.29 5434
3451.84 5475
3452.39 5435
3452.95 5353
3453.50 5212
3454.06 5348
3454.61 5291
3455.16 5258
3455.72 5198
3456.27 5260
3456.83 5227
3457.38 5220
3457.94 5254
3458.49 5489
3459.04 5459
3459.60 5509
3460.15 5512
3460.71 5617
3461.26 5542
3461.82 5440
3462.37 5587
3462.93 5604
3463.48 5613
3464.04 5807
3464.59 5938
3465.15 6045
3465.70 6212
3466.26 6064
3466.81 6085
3467.37 6214
3467.92 6268
3468.48 6257
3469.03 6219
3469.59 6118
3470.14 6252
3470.70 6155
3471.25 6142
3471.81 6081
3472.37 6287
3472.92 6449
3473.48 6354
3474.03 6217
3474.59 6447
3475.14 6415
3475.70 6490
3476.26 6319
3476.81 6287
3477.37 6590
3477.92 6692
3478.48 6843
3479.04 7034
3479.59 7122
3480.15 7287
3480.70 7351
3481.26 7374
3481.82 7579
3482.37 7448
3482.93 7507
3483.49 7600
3484.04 7347
3484.60 7060
3485.16 7197
3485.71 7181
3486.27 7463
3486.83 7640
3487.38 7766
3487.94 7925
3488.50 8016
3489.05 8221
3489.61 9120
3490.17 9887
3490.72 10264
3491.28 11337
3491.84 12427
3492.40 13379
3492.95 14082
3493.51 14475
3494.07 14560
3494.62 13467
3495.18 13058
3495.74 12398
3496.30 11875
3496.85 11444
3497.41 11110
3497.97 11845
3498.53 13008
3499.09 13760
3499.64 14571
3500.20 14979
3500.76 15707
3501.32 15669
3501.87 15455
3502.43 16090
3502.99 16006
3503.55 15896
3504.11 15883
3504.66 16559
3505.22 17424
3505.78 17910
3506.34 18460
3506.90 17828
3507.46 16983
3508.01 16292
3508.57 15258
3509.13 13866
3509.69 12707
3510.25 11784
3510.81 10897
3511.37 9979
3511.92 9282
3512.48 8480
3513.04 8243
3513.60 7691
3514.16 7593
3514.72 7232
3515.28 6911
3515.84 6618
3516.40 6756
3516.96 6651
3517.51 6471
3518.07 6543
3518.63 6463
3519.19 6724
3519.75 6901
3520.31 6971
3520.87 6948
3521.43 7070
3521.99 7116
3522.55 6999
3523.11 7095
3523.67 7195
3524.23 7349
3524.79 7337
3525.35 7422
3525.91 7143
3526.47 6960
3527.03 6870
3527.59 6558
3528.15 6358
3528.71 6400
3529.27 6236
3529.83 6276
3530.39 6059
3530.95 6083
3531.51 6114
3532.07 6275
3532.63 6173
3533.19 6371
3533.75 6498
3534.31 6487
3534.87 6341
3535.43 6413
3535.99 6452
3536.55 6502
3537.11 6724
3537.67 6594
3538.23 6536
3538.80 6517
3539.36 6483
3539.92 6738
3540.48 6465
3541.04 6545
3541.60 6497
3542.16 6634
3542.72 6643
3543.28 6714
3543.85 6726
3544.41 6621
3544.97 6628
3545.53 6642
3546.09 6315
3546.65 6271
3547.21 6188
3547.78 6084
3548.34 6075
3548.90 5942
3549.46 5752
3550.02 5646
3550.58 5605
3551.15 5640
3551.71 5669
3552.27 5689
3552.83 5561
3553.39 5348
3553.96 5290
3554.52 5242
3555.08 5336
3555.64 5424
3556.20 5414
3556.77 5393
3557.33 5306
3557.89 5337
3558.45 5587
3559.02 5564
3559.58 5692
3560.14 5691
3560.70 5689
3561.27 5801
3561.83 6004
3562.39 6050
3562.96 5860
3563.52 5720
3564.08 5674
3564.64 5785
3565.21 5618
3565.77 5538
3566.33 5418
3566.90 5519
3567.46 5374
3568.02 5253
3568.59 5374
3569.15 5135
3569.71 5246
3570.28 5419
3570.84 5226
3571.40 5224
3571.97 5152
3572.53 5105
3573.09 5174
3573.66 5177
3574.22 5364
3574.78 5361
3575.35 5570
3575.91 5401
3576.48 5381
3577.04 5618
3577.60 5764
3578.17 5605
3578.73 5564
3579.30 5825
3579.86 5887
3580.42 5582
3580.99 5413
3581.55 5526
3582.12 5499
3582.68 5568
3583.24 5498
3583.81 5508
3584.37 5648
3584.94 5484
3585.50 5544
3586.07 5463
3586.63 5321
3587.20 5183
3587.76 5144
3588.33 5199
3588.89 5255
3589.46 5311
3590.02 5195
3590.59 5251
3591.15 5577
3591.72 5604
3592.28 5648
3592.85 5467
3593.41 5677
3593.98 5547
3594.54 5465
3595.11 5489
3595.67 5486
3596.24 5466
3596.80 5326
3597.37 5400
3597.93 5466
3598.50 5488
3599.07 5521
3599.63 5469
3600.20 5520
3600.76 5456
3601.33 5423
3601.89 5369
3602.46 5547
3603.03 5464
3603.59 5380
3604.16 5203
3604.72 5272
3605.29 5182
3605.86 5183
3606.42 5044
3606.99 5051
3607.56 5182
3608.12 4982
3608.69 4991
3609.25 4970
3609.82 4961
3610.39 4981
3610.95 4995
3611.52 4816
3612.09 4889
3612.65 5007
3613.22 5033
3613.79 4964
3614.35 5151
3614.92 5315
3615.49 5449
3616.06 5726
3616.62 6007
3617.19 6420
3617.76 6758
3618.32 7210
3618.89 7352
3619.46 7525
3620.03 7762
3620.59 7566
3621.16 7286
3621.73 7017
3622.30 6768
3622.86 6463
3623.43 6133
3624.00 6039
3624.57 5667
3625.13 5431
3625.70 5357
3626.27 5379
3626.84 5291
3627.40 5204
3627.97 5289
3628.54 5245
3629.11 5189
3629.68 5157
3630.24 5219
3630.81 5358
3631.38 5432
3631.95 5519
3632.52 5598
3633.09 5825
3633.65 5765
3634.22 5438
3634.79 5479
3635.36 5674
3635.93 5700
3636.50 5575
3637.06 5732
3637.63 5697
3638.20 5797
3638.77 5725
3639.34 6024
3639.91 6352
3640.48 6624
3641.05 6850
3641.62 7027
3642.18 7133
3642.75 7544
3643.32 7810
3643.89 7602
3644.46 7139
3645.03 7187
3645.60 6996
3646.17 6666
3646.74 6523
3647.31 6523
3647.88 6361
3648.45 6366
3649.02 6123
3649.59 6047
3650.16 6127
3650.72 6332
3651.29 6339
3651.86 6669
3652.43 6778
3653.00 6884
3653.57 7044
3654.14 7218
3654.71 7236
3655.28 7518
3655.85 7341
3656.42 7541
3656.99 7774
3657.56 7626
3658.13 8210
3658.71 8173
3659.28 8426
3659.85 8341
3660.42 9035
3660.99 9187
3661.56 9399
3662.13 8915
3662.70 8595
3663.27 8381
3663.84 7890
3664.41 7695
3664.98 7483
3665.55 7403
3666.12 7342
3666.69 7265
3667.27 7268
3667.84 7087
3668.41 6966
3668.98 7123
3669.55 6899
3670.12 6751
3670.69 6436
3671.26 6334
3671.83 6386
3672.41 6422
3672.98 6438
3673.55 6445
3674.12 6342
3674.69 6638
3675.26 6518
3675.84 6372
3676.41 6445
3676.98 6392
3677.55 6314
3678.12 6259
3678.69 6165
3679.27 6191
3679.84 6266
3680.41 6244
3680.98 5849
3681.55 5824
3682.13 6002
3682.70 5896
3683.27 5874
3683.84 5993
3684.42 5895
3684.99 5657
3685.56 5915
3686.13 6109
3686.70 6200
3687.28 6288
3687.85 6595
3688.42 6817
3689.00 7190
3689.57 7579
3690.14 7599
3690.71 8124
3691.29 8341
3691.86 8253
3692.43 8036
3693.01 7713
3693.58 7235
3694.15 7172
3694.72 6709
3695.30 6422
3695.87 6157
3696.44 6140
3697.02 6170
3697.59 6010
3698.16 6032
3698.74 6229
3699.31 6344
3699.88 6298
3700.46 6520
3701.03 6321
3701.61 6560
3702.18 6714
3702.75 6538
3703.33 6566
3703.90 6686
3704.47 6714
3705.05 6376
3705.62 6211
3706.20 6175
3706.77 6275
3707.34 6167
3707.92 6005
3708.49 5949
3709.07 6035
3709.64 6052
3710.22 5990
3710.79 6067
3711.36 6003
3711.94 6003
3712.51 6063
3713.09 5767
3713.66 5724
3714.24 5674
3714.81 5525
3715.39 5621
3715.96 5474
3716.54 5429
3717.11 5390
3717.69 5221
3718.26 5198
3718.84 5294
3719.41 5171
3719.99 5575
3720.56 5450
3721.14 5173
3721.71 5231
3722.29 5421
3722.86 5319
3723.44 5036
3724.01 4878
3724.59 5011
3725.16 5007
3725.74 4802
3726.31 4744
3726.89 4829
3727.47 5070
3728.04 5151
3728.62 5146
3729.19 5358
3729.77 5524
3730.34 5794
3730.92 5818
3731.50 5787
3732.07 5994
3732.65 6258
3733.22 6143
3733.80 5953
3734.38 5917
3734.95 5899
3735.53 5815
3736.11 5633
3736.68 5546
3737.26 5318
3737.84 5249
3738.41 5275
3738.99 5324
3739.56 5211
3740.14 5202
3740.72 5182
3741.29 4961
3741.87 4927
3742.45 4995
3743.03 4894
3743.60 5098
3744.18 4991
3744.76 4917
3745.33 5084
3745.91 5105
3746.49 5249
3747.06 5134
3747.64 5131
3748.22 5197
3748.80 5269
3749.37 5338
3749.95 5224
3750.53 5059
3751.11 5193
3751.68 4996
3752.26 4997
3752.84 5110
3753.42 4935
3753.99 4904
3754.57 4988
3755.15 4874
3755.73 4851
3756.31 4749
3756.88 4934
3757.46 4980
3758.04 4713
3758.62 4626
3759.20 4832
3759.77 5006
3760.35 5166
3760.93 5135
3761.51 5281
3762.09 5347
3762.67 5202
3763.24 5110
3763.82 5040
3764.40 5237
3764.98 5092
3765.56 5020
3766.14 5018
3766.72 4944
3767.29 4947
3767.87 5112
3768.45 5069
3769.03 5063
3769.61 5032
3770.19 5105
3770.77 5024
3771.35 5110
3771.93 5137
3772.50 5336
3773.08 5338
3773.66 5227
3774.24 5077
3774.82 5126
3775.40 5066
3775.98 4968
3776.56 5007
3777.14 5095
3777.72 4846
3778.30 4847
3778.88 4856
3779.46 4858
3780.04 5003
3780.62 5148
3781.20 5181
3781.78 5099
3782.36 5102
3782.94 5285
3783.52 5073
3784.10 5112
3784.68 5296
3785.26 5050
3785.84 5120
3786.42 5264
3787.00 5194
3787.58 5041
3788.16 5297
3788.74 5174
3789.32 5067
3789.90 5099
3790.48 5190
3791.06 4996
3791.64 4971
3792.22 5042
3792.80 5108
3793.38 5254
3793.96 5391
3794.54 5440
3795.13 5261
3795.71 5354
3796.29 5433
3796.87 5189
3797.45 5200
3798.03 5333
3798.61 5177
3799.19 5303
3799.77 5501
3800.36 5578
3800.94 5706
3801.52 5655
3802.10 6048
3802.68 6060
3803.26 6154
3803.84 6448
3804.43 6576
3805.01 6228
3805.59 5945
3806.17 6086
3806.75 6162
3807.33 6034
3807.92 6220
3808.50 6384
3809.08 6611
3809.66 6616
3810.24 6671
3810.83 6472
3811.41 6526
3811.99 6640
3812.57 6688
3813.15 6916
3813.74 6890
3814.32 7059
3814.90 7295
3815.48 7573
3816.07 7660
3816.65 7818
3817.23 7702
3817.81 7706
3818.40 7131
3818.98 6805
3819.56 6390
3820.14 5958
3820.73 5642
3821.31 5493
3821.89 5532
3822.48 5483
3823.06 5304
3823.64 5313
3824.23 5226
3824.81 5165
3825.39 5168
3825.98 5075
3826.56 4980
3827.14 5035
3827.73 5067
3828.31 5145
3828.89 5170
3829.48 5103
3830.06 5197
3830.64 5163
3831.23 5016
3831.81 4970
3832.39 5126
3832.98 5096
3833.56 5091
3834.15 5081
3834.73 5114
3835.31 5180
3835.90 5152
3836.48 5094
3837.07 4997
3837.65 4854
3838.23 4886
3838.82 4831
3839.40 4776
3839.99 4835
3840.57 4826
3841.15 4729
3841.74 4503
3842.32 4757
3842.91 4649
3843.49 4617
3844.08 4634
3844.66 4603
3845.25 4733
3845.83 4757
3846.42 4729
3847.00 4703
3847.59 4678
3848.17 4665
3848.76 4590
3849.34 4726
3849.93 4744
3850.51 4895
3851.10 4863
3851.68 4736
3852.27 4799
3852.85 4804
3853.44 4680
3854.02 4914
3854.61 4856
3855.19 4819
3855.78 4799
3856.36 4837
3856.95 4957
3857.54 4901
3858.12 4811
3858.71 4695
3859.29 4827
3859.88 4908
3860.46 5090
3861.05 5264
3861.64 5491
3862.22 5548
3862.81 5648
3863.39 5698
3863.98 5727
3864.57 5925
3865.15 5903
3865.74 5897
3866.33 5831
3866.91 5588
3867.50 5625
3868.09 5677
3868.67 5556
3869.26 5419
3869.84 5405
3870.43 5289
3871.02 5112
3871.60 5051
3872.19 5056
3872.78 5135
3873.37 5172
3873.95 5293
3874.54 5381
3875.13 5273
3875.71 5236
3876.30 5427
3876.89 5448
3877.47 5275
3878.06 5144
3878.65 5041
3879.24 5069
3879.82 5094
3880.41 4861
3881.00 4745
3881.59 4641
3882.17 4666
3882.76 4648
3883.35 4680
3883.94 4534
3884.52 4434
3885.11 4477
3885.70 4471
3886.29 4424
3886.87 4654
3887.46 4613
3888.05 4621
3888.64 4900
3889.23 5086
3889.81 5214
3890.40 5232
3890.99 5234
3891.58 5392
3892.17 5564
3892.76 5609
3893.34 5472
3893.93 5221
3894.52 5113
3895.11 5097
3895.70 5161
3896.29 4949
3896.88 4859
3897.46 4729
3898.05 4902
3898.64 4961
3899.23 4907
3899.82 4953
3900.41 5094
3901.00 5001
3901.59 4930
3902.17 5027
3902.76 5020
3903.35 4876
3903.94 4905
3904.53 5038
3905.12 4956
3905.71 4740
3906.30 4871
3906.89 4844
3907.48 4943
3908.07 5010
3908.66 4902
3909.25 4931
3909.84 4777
3910.43 4925
3911.02 4676
3911.61 4532
3912.20 4617
3912.79 4631
3913.37 4453
3913.96 4442
3914.55 4483
3915.14 4507
3915.73 4519
3916.33 4667
3916.92 4603
3917.51 4534
3918.10 4725
3918.69 4904
3919.28 4990
3919.87 4876
3920.46 5090
3921.05 4928
3921.64 4754
3922.23 4664
3922.82 4598
3923.41 4638
3924.00 4654
3924.59 4570
3925.18 4510
3925.77 4494
3926.36 4471
3926.95 4574
3927.55 4498
3928.14 4576
3928.73 4540
3929.32 4538
3929.91 4552
3930.50 4369
3931.09 4389
3931.68 4330
3932.27 4367
3932.87 4365
3933.46 4293
3934.05 4160
3934.64 4154
3935.23 4168
3935.82 4197
3936.41 4151
3937.01 4249
3937.60 4488
3938.19 4401
3938.78 4247
3939.37 4355
3939.97 4358
3940.56 4359
3941.15 4604
3941.74 4667
3942.33 4697
3942.93 4712
3943.52 4730
3944.11 4724
3944.70 4646
3945.29 4776
3945.89 4659
3946.48 4718
3947.07 4831
3947.66 4753
3948.26 4611
3948.85 4526
3949.44 4456
3950.03 4472
3950.63 4419
3951.22 4418
3951.81 4442
3952.41 4614
3953.00 4527
3953.59 4554
3954.18 4480
3954.78 4553
3955.37 4500
3955.96 4644
3956.56 4707
3957.15 4646
3957.74 4780
3958.34 4935
3958.93 4914
3959.52 4829
3960.12 4846
3960.71 4820
3961.30 4856
3961.90 4697
3962.49 4687
3963.08 4672
3963.68 4771
3964.27 4700
3964.86 4602
3965.46 4698
3966.05 4791
3966.65 4721
3967.24 4565
3967.83 4523
3968.43 4551
3969.02 4636
3969.62 4751
3970.21 4739
3970.80 4572
3971.40 4688
3971.99 4979
3972.59 4756
3973.18 4702
3973.78 4747
3974.37 4920
3974.97 4906
3975.56 4928
3976.15 4951
3976.75 5133
3977.34 5250
3977.94 5505
3978.53 5594
3979.13 5666
3979.72 5606
3980.32 5555
3980.91 5041
3981.51 5027
3982.10 5092
3982.70 4934
3983.29 4802
3983.89 4931
3984.48 4983
3985.08 4994
3985.67 5002
3986.27 5140
3986.86 5225
3987.46 4935
3988.06 4852
3988.65 4942
3989.25 4843
3989.84 5013
3990.44 4873
3991.03 4931
3991.63 4948
3992.23 4874
3992.82 4786
3993.42 4874
3994.01 4914
3994.61 5000
3995.20 4974
3995.80 5095
3996.40 5150
3996.99 4841
3997.59 4958
3998.19 4970
3998.78 4807
3999.38 4773
3999.97 4663
4000.57 4854
4001.17 4952
4001.76 4630
4002.36 4595
4002.96 4855
4003.55 4798
4004.15 4704
4004.75 4920
4005.34 4828
4005.94 4977
4006.54 5138
4007.13 5068
4007.73 5002
4008.33 5167
4008.93 5064
4009.52 5059
4010.12 5002
4010.72 4951
4011.31 5131
4011.91 4834
4012.51 4988
4013.11 4820
4013.70 4999
4014.30 4794
4014.90 4519
4015.50 4739
4016.09 5171
4016.69 4955
4017.29 4946
4017.89 4840
4018.48 5017
4019.08 4980
4019.68 4825
4020.28 4880
4020.88 4898
4021.47 5000
4022.07 4803
4022.67 4838
4023.27 4975
4023.87 5209
4024.46 5348
4025.06 5437
4025.66 5336
4026.26 5270
4026.86 5323
4027.46 5547
4028.05 5670
4028.65 5491
4029.25 5424
4029.85 5344
4030.45 5229
4031.05 5181
4031.65 5147
4032.25 5317
4032.84 5505
4033.44 5485
4034.04 5678
4034.64 5556
4035.24 5525
4035.84 5340
4036.44 5591
4037.04 5431
4037.64 5336
4038.24 5226
4038.84 5037
4039.43 4733
4040.03 4747
4040.63 4752
4041.23 4540
4041.83 4737
4042.43 4688
4043.03 4649
4043.63 4712
4044.23 4644
4044.83 4652
4045.43 4821
4046.03 4644
4046.63 4606
4047.23 4742
4047.83 4687
4048.43 4765
4049.03 4662
4049.63 4753
4050.23 4961
4050.83 4887
4051.43 4789
4052.03 5153
4052.63 5212
4053.23 5068
4053.83 5025
4054.43 4908
4055.03 5052
4055.63 5193
4056.23 4862
4056.83 4919
4057.43 4722
4058.04 4633
4058.64 4737
4059.24 4635
4059.84 4428
4060.44 4400
4061.04 4363
4061.64 4293
4062.24 4379
4062.84 4362
4063.44 4251
4064.04 4328
4064.65 4392
4065.25 4199
4065.85 4209
4066.45 4191
4067.05 4148
4067.65 4305
4068.25 4229
4068.86 4383
4069.46 4298
4070.06 4320
4070.66 4210
4071.26 4206
4071.86 4338
4072.47 4286
4073.07 4232
4073.67 4384
4074.27 4321
4074.87 4315
4075.48 4367
4076.08 4460
4076.68 4415
4077.28 4388
4077.88 4471
4078.49 4432
4079.09 4536
4079.69 4408
4080.29 4444
4080.90 4360
4081.50 4314
4082.10 4063
4082.70 4380
4083.31 4269
4083.91 4516
4084.51 4531
4085.11 4456
4085.72 4418
4086.32 4436
4086.92 4411
4087.52 4430
4088.13 4433
4088.73 4249
4089.33 4293
4089.94 4286
4090.54 4115
4091.14 4218
4091.75 4246
4092.35 4271
4092.95 4096
4093.56 4111
4094.16 4091
4094.76 4134
4095.37 4288
4095.97 4163
4096.57 4141
4097.18 4278
4097.78 4139
4098.38 4357
4098.99 4419
4099.59 4237
4100.20 4338
4100.80 4281
4101.40 4202
4102.01 4011
4102.61 4170
4103.22 4063
4103.82 3976
4104.42 3917
4105.03 4025
4105.63 3985
4106.24 3892
4106.84 3894
4107.44 3999
4108.05 4073
4108.65 3998
4109.26 4077
4109.86 4105
4110.47 4149
4111.07 4096
4111.68 4032
4112.28 4091
4112.89 4043
4113.49 3984
4114.10 3972
4114.70 4149
4115.31 4203
4115.91 4184
4116.52 4057
4117.12 4122
4117.73 4123
4118.33 4131
4118.94 4277
4119.54 4251
4120.15 4271
4120.75 4320
4121.36 4301
4121.96 4276
4122.57 4387
4123.17 4412
4123.78 4373
4124.39 4359
4124.99 4318
4125.60 4470
4126.20 4396
4126.81 4319
4127.41 4267
4128.02 4248
4128.63 4201
4129.23 4116
4129.84 4214
4130.44 4106
4131.05 4256
4131.66 4388
4132.26 4378
4132.87 4457
4133.47 4463
4134.08 4456
4134.69 4408
4135.29 4561
4135.90 4531
4136.51 4719
4137.11 4835
4137.72 4771
4138.33 4825
4138.93 4902
4139.54 5045
4140.15 4967
4140.75 5045
4141.36 5009
4141.97 5104
4142.57 5252
4143.18 5168
4143.79 5144
4144.40 5112
4145.00 4959
4145.61 4833
4146.22 4819
4146.82 4531
4147.43 4380
4148.04 4380
4148.65 4233
4149.25 4175
4149.86 4240
4150.47 4325
4151.08 4160
4151.68 4213
4152.29 4296
4152.90 4208
4153.51 4217
4154.11 4313
4154.72 4379
4155.33 4343
4155.94 4335
4156.55 4383
4157.15 4339
4157.76 4322
4158.37 4196
4158.98 4225
4159.59 4141
4160.19 4177
4160.80 4371
4161.41 4301
4162.02 4429
4162.63 4444
4163.24 4489
4163.85 4596
4164.45 4996
4165.06 4963
4165.67 4902
4166.28 5022
4166.89 5113
4167.50 5088
4168.11 4815
4168.71 4831
4169.32 4574
4169.93 4605
4170.54 4801
4171.15 4728
4171.76 4674
4172.37 4480
4172.98 4368
4173.59 4547
4174.20 4600
4174.81 4527
4175.42 4681
4176.02 4611
4176.63 4640
4177.24 4692
4177.85 4699
4178.46 4757
4179.07 4912
4179.68 4759
4180.29 4546
4180.90 4622
4181.51 4502
4182.12 4499
4182.73 4503
4183.34 4363
4183.95 4383
4184.56 4301
4185.17 4498
4185.78 4470
4186.39 4272
4187.00 4337
4187.61 4251
4188.22 4357
4188.83 4596
4189.44 4551
4190.05 4539
4190.66 4848
4191.27 5016
4191.88 5026
4192.50 5399
4193.11 5637
4193.72 5923
4194.33 5895
4194.94 5958
4195.55 6117
4196.16 6161
4196.77 6047
4197.38 6146
4197.99 5774
4198.60 5575
4199.21 5461
4199.83 5239
4200.44 5238
4201.05 5036
4201.66 4970
4202.27 4738
4202.88 4699
4203.49 4700
4204.10 4760
4204.72 4706
4205.33 4812
4205.94 4743
4206.55 4760
4207.16 4850
4207.77 4744
4208.39 4643
4209.00 4605
4209.61 4409
4210.22 4557
4210.83 4761
4211.45 4747
4212.06 4638
4212.67 4801
4213.28 4825
4213.89 4840
4214.51 4753
4215.12 4991
4215.73 5042
4216.34 4985
4216.96 5117
4217.57 5213
4218.18 5398
4218.79 5767
4219.41 6037
4220.02 6217
4220.63 6315
4221.24 6406
4221.86 6713
4222.47 6805
4223.08 6668
4223.69 6738
4224.31 6711
4224.92 6970
4225.53 7003
4226.15 6929
4226.76 7216
4227.37 7440
4227.99 7644
4228.60 8176
4229.21 8289
4229.83 8520
4230.44 8319
4231.05 8443
4231.67 8729
4232.28 8525
4232.89 8611
4233.51 9113
4234.12 9804
4234.73 10316
4235.35 11106
4235.96 11602
4236.58 11606
4237.19 11549
4237.80 10899
4238.42 10238
4239.03 9646
4239.65 8606
4240.26 7634
4240.87 7097
4241.49 6880
4242.10 6695
4242.72 6479
4243.33 6226
4243.94 6287
4244.56 6228
4245.17 6423
4245.79 6478
4246.40 6468
4247.02 6550
4247.63 6575
4248.25 6735
4248.86 6839
4249.48 6807
4250.09 6698
4250.71 6629
4251.32 6208
4251.94 6190
4252.55 6009
4253.17 5950
4253.78 5785
4254.40 5975
4255.01 5919
4255.63 5886
4256.24 5960
4256.86 5772
4257.47 5727
4258.09 5610
4258.70 5421
4259.32 5343
4259.93 5512
4260.55 5234
4261.16 5172
4261.78 5235
4262.40 5048
4263.01 5092
4263.63 5090
4264.24 5064
4264.86 5119
4265.47 5185
4266.09 5143
4266.71 5318
4267.32 5454
4267.94 5306
4268.55 5333
4269.17 5259
4269.79 5246
4270.40 5290
4271.02 5132
4271.64 5189
4272.25 5121
4272.87 5151
4273.49 5254
4274.10 5289
4274.72 5347
4275.34 5397
4275.95 5723
4276.57 5801
4277.19 5843
4277.80 5946
4278.42 5992
4279.04 5903
4279.65 5887
4280.27 5651
4280.89 5391
4281.50 5368
4282.12 5089
4282.74 4914
4283.36 4877
4283.97 4940
4284.59 4872
4285.21 4732
4285.82 4739
4286.44 4895
4287.06 4893
4287.68 4786
4288.29 4826
4288.91 4946
4289.53 4735
4290.15 4661
4290.77 4624
4291.38 4514
4292.00 4500
4292.62 4475
4293.24 4696
4293.85 4680
4294.47 4642
4295.09 4687
4295.71 4598
4296.33 4512
4296.95 4731
4297.56 4644
4298.18 4699
4298.80 4759
4299.42 4702
4300.04 4665
4300.66 4719
4301.27 4593
4301.89 4568
4302.51 4575
4303.13 4658
4303.75 4612
4304.37 4490
4304.99 4481
4305.60 4630
4306.22 4595
4306.84 4602
4307.46 4750
4308.08 4545
4308.70 4729
4309.32 4654
4309.94 4637
4310.56 4438
4311.18 4470
4311.79 4571
4312.41 4517
4313.03 4514
4313.65 4659
4314.27 4585
4314.89 4523
4315.51 4536
4316.13 4540
4316.75 4722
4317.37 4728
4317.99 4836
4318.61 4864
4319.23 4825
4319.85 4907
4320.47 4923
4321.09 4862
4321.71 5062
4322.33 5199
4322.95 5277
4323.57 5346
4324.19 5284
4324.81 5368
4325.43 5457
4326.05 5444
4326.67 5590
4327.29 5515
4327.91 5504
4328.53 5422
4329.15 5330
4329.77 5518
4330.39 5389
4331.01 5465
4331.63 5264
4332.25 5280
4332.88 5271
4333.50 5371
4334.12 5551
4334.74 5728
4335.36 6122
4335.98 6334
4336.60 6746
4337.22 7247
4337.84 7838
4338.46 8270
4339.09 8739
4339.71 8663
4340.33 8412
4340.95 8226
4341.57 8071
4342.19 7836
4342.81 7320
4343.44 7452
4344.06 7683
4344.68 8421
4345.30 9201
4345.92 10167
4346.54 11265
4347.17 12065
4347.79 12761
4348.41 13315
4349.03 13054
4349.65 12018
4350.28 10765
4350.90 9651
4351.52 8605
4352.14 7803
4352.76 7173
4353.39 6782
4354.01 6523
4354.63 6155
4355.25 6041
4355.88 6086
4356.50 6034
4357.12 5968
4357.74 5935
4358.37 5862
4358.99 6053
4359.61 5995
4360.23 5933
4360.86 5968
4361.48 5964
4362.10 5857
4362.72 5950
4363.35 5916
4363.97 5744
4364.59 5699
4365.22 5593
4365.84 5607
4366.46 5635
4367.09 5668
4367.71 5448
4368.33 5454
4368.96 5224
4369.58 5121
4370.20 4972
4370.83 4829
4371.45 4656
4372.07 4522
4372.70 4483
4373.32 4384
4373.94 4524
4374.57 4837
4375.19 4840
4375.82 4760
4376.44 4864
4377.06 4739
4377.69 4856
4378.31 4819
4378.94 5007
4379.56 5034
4380.18 4947
4380.81 4857
4381.43 4821
4382.06 4940
4382.68 4929
4383.31 4941
4383.93 4818
4384.55 4839
4385.18 4835
4385.80 4734
4386.43 4703
4387.05 4746
4387.68 4631
4388.30 4531
4388.93 4338
4389.55 4478
4390.18 4503
4390.80 4460
4391.43 4363
4392.05 4275
4392.68 4359
4393.30 4465
4393.93 4530
4394.55 4539
4395.18 4462
4395.80 4586
4396.43 4535
4397.05 4651
4397.68 4701
4398.30 4581
4398.93 4533
4399.56 4728
4400.18 4582
4400.81 4557
4401.43 4521
4402.06 4594
4402.68 4551
4403.31 4466
4403.94 4473
4404.56 4450
4405.19 4599
4405.81 4427
4406.44 4486
4407.07 4723
4407.69 4515
4408.32 4437
4408.94 4576
4409.57 4358
4410.20 4368
4410.82 4374
4411.45 4461
4412.08 4504
4412.70 4450
4413.33 4490
4413.95 4428
4414.58 4460
4415.21 4406
4415.83 4344
4416.46 4278
4417.09 4249
4417.72 4309
4418.34 4346
4418.97 4265
4419.60 4231
4420.22 4303
4420.85 4412
4421.48 4266
4422.10 4204
4422.73 4083
4423.36 4195
4423.99 4109
4424.61 4162
4425.24 4076
4425.87 4015
4426.50 3958
4427.12 3934
4427.75 3996
4428.38 3945
4429.01 3887
4429.63 4004
4430.26 3939
4430.89 3956
4431.52 3974
4432.14 4013
4432.77 4096
4433.40 4171
4434.03 4182
4434.66 4143
4435.28 4084
4435.91 4304
4436.54 4270
4437.17 4099
4437.80 4207
4438.43 4196
4439.05 4157
4439.68 4253
4440.31 4209
4440.94 4142
4441.57 4098
4442.20 4098
4442.82 4052
4443.45 3981
4444.08 4105
4444.71 4086
4445.34 4078
4445.97 4215
4446.60 4221
4447.23 4253
4447.86 4325
4448.48 4278
4449.11 4229
4449.74 4283
4450.37 4237
4451.00 4276
4451.63 4523
4452.26 4482
4452.89 4299
4453.52 4214
4454.15 4315
4454.78 4330
4455.41 4465
4456.04 4477
4456.67 4370
4457.30 4624
4457.92 4761
4458.55 4726
4459.18 4648
4459.81 4563
4460.44 4356
4461.07 4369
4461.70 4150
4462.33 4026
4462.96 4004
4463.59 4024
4464.22 3811
4464.85 3920
4465.48 3934
4466.11 3862
4466.75 3916
4467.38 3863
4468.01 3907
4468.64 4152
4469.27 4001
4469.90 3942
4470.53 3966
4471.16 3915
4471.79 3914
4472.42 3942
4473.05 4028
4473.68 3874
4474.31 3795
4474.94 3895
4475.57 3911
4476.20 3900
4476.84 3900
4477.47 3852
4478.10 3910
4478.73 3883
4479.36 3980
4479.99 3961
4480.62 4032
4481.25 4164
4481.89 4327
4482.52 4283
4483.15 4288
4483.78 4451
4484.41 4541
4485.04 4552
4485.67 4338
4486.31 4095
4486.94 4104
4487.57 4233
4488.20 4260
4488.83 4267
4489.47 4148
4490.10 4045
4490.73 4261
4491.36 4225
4491.99 4142
4492.63 4157
4493.26 4263
4493.89 4272
4494.52 4196
4495.15 4067
4495.79 4164
4496.42 4229
4497.05 4281
4497.68 4372
4498.32 4375
4498.95 4531
4499.58 4706
4500.22 4547
4500.85 4799
4501.48 5196
4502.11 5330
4502.75 5499
4503.38 5556
4504.01 5595
4504.65 5527
4505.28 5238
4505.91 5199
4506.54 4769
4507.18 4751
4507.81 4630
4508.44 4529
4509.08 4347
4509.71 4482
4510.34 4482
4510.98 4494
4511.61 4399
4512.24 4597
4512.88 4599
4513.51 4391
4514.15 4357
4514.78 4371
4515.41 4437
4516.05 4013
4516.68 4033
4517.31 4049
4517.95 4065
4518.58 3997
4519.22 3993
4519.85 3983
4520.48 3986
4521.12 4108
4521.75 3962
4522.39 4011
4523.02 4120
4523.66 4166
4524.29 4347
4524.92 4235
4525.56 4184
4526.19 4179
4526.83 4183
4527.46 4354
4528.10 4314
4528.73 4575
4529.37 4664
4530.00 4876
4530.64 4966
4531.27 5125
4531.91 5292
4532.54 5570
4533.18 5412
4533.81 5425
4534.45 5298
4535.08 5086
4535.72 4992
4536.35 4813
4536.99 4636
4537.62 4442
4538.26 4269
4538.89 4296
4539.53 4110
4540.16 4057
4540.80 3955
4541.43 3941
4542.07 3891
4542.71 4019
4543.34 4010
4543.98 3828
4544.61 3908
4545.25 3838
4545.88 3766
4546.52 3857
4547.16 3806
4547.79 3877
4548.43 3915
4549.06 3922
4549.70 3885
4550.34 3949
4550.97 4043
4551.61 4025
4552.25 3982
4552.88 4014
4553.52 4106
4554.15 4082
4554.79 3973
4555.43 4076
4556.06 4026
4556.70 4085
4557.34 4102
4557.97 4128
4558.61 3992
4559.25 4004
4559.89 4037
4560.52 3958
4561.16 3979
4561.80 3851
4562.43 3980
4563.07 3823
4563.71 3726
4564.34 3816
4564.98 3870
4565.62 3885
4566.26 3827
4566.89 3920
4567.53 3933
4568.17 3866
4568.81 4035
4569.44 4080
4570.08 4037
4570.72 4004
4571.36 4063
4571.99 3899
4572.63 3885
4573.27 3744
4573.91 3888
4574.55 3929
4575.18 3802
4575.82 3857
4576.46 3820
4577.10 3942
4577.74 4052
4578.37 4047
4579.01 4121
4579.65 4039
4580.29 4028
4580.93 4149
4581.56 4115
4582.20 4125
4582.84 4092
4583.48 4062
4584.12 4065
4584.76 4216
4585.40 4002
4586.03 4125
4586.67 4278
4587.31 4285
4587.95 4163
4588.59 4453
4589.23 4547
4589.87 4869
4590.51 5072
4591.15 5150
4591.79 5462
4592.42 5806
4593.06 5832
4593.70 5522
4594.34 5492
4594.98 5289
4595.62 4866
4596.26 4726
4596.90 4484
4597.54 4296
4598.18 4280
4598.82 4264
4599.46 4209
4600.10 4179
4600.74 4266
4601.38 4426
4602.02 4268
4602.66 4351
4603.30 4446
4603.94 4386
4604.58 4699
4605.22 4730
4605.86 4635
4606.50 4680
4607.14 4596
4607.78 4775
4608.42 4705
4609.06 4565
4609.70 4600
4610.34 4532
4610.98 4719
4611.62 4736
4612.26 4679
4612.90 4518
4613.54 4384
4614.18 4323
4614.82 4301
4615.46 4193
4616.10 4210
4616.74 4141
4617.39 4080
4618.03 3946
4618.67 4112
4619.31 4099
4619.95 4050
4620.59 4012
4621.23 4111
4621.87 4184
4622.51 4345
4623.16 4394
4623.80 4507
4624.44 4378
4625.08 4369
4625.72 4264
4626.36 4113
4627.00 4230
4627.65 4178
4628.29 4097
4628.93 4051
4629.57 4131
4630.21 4255
4630.85 4081
4631.50 4096
4632.14 4086
4632.78 4197
4633.42 4221
4634.06 4381
4634.71 4445
4635.35 4378
4635.99 4329
4636.63 4386
4637.27 4642
4637.92 4720
4638.56 4754
4639.20 4611
4639.84 4641
4640.49 4911
4641.13 4756
4641.77 4721
4642.41 4803
4643.06 4591
4643.70 4395
4644.34 4388
4644.99 4471
4645.63 4268
4646.27 4377
4646.91 4425
4647.56 4324
4648.20 4250
4648.84 4211
4649.49 4080
4650.13 4131
4650.77 4261
4651.42 4312
4652.06 4286
4652.70 4320
4653.35 4414
4653.99 4397
4654.63 4124
4655.28 4177
4655.92 4314
4656.56 4285
4657.21 4221
4657.85 4109
4658.49 4054
4659.14 4066
4659.78 3965
4660.43 4201
4661.07 4236
4661.71 4191
4662.36 4275
4663.00 4197
4663.65 4230
4664.29 4169
4664.93 3907
4665.58 4062
4666.22 3972
4666.87 3848
4667.51 3852
4668.16 3842
4668.80 3937
4669.44 3845
4670.09 3748
4670.73 3796
4671.38 3955
4672.02 3895
4672.67 4058
4673.31 4065
4673.96 4097
4674.60 4228
4675.25 4172
4675.89 4167
4676.54 4231
4677.18 3993
4677.83 4081
4678.47 4022
4679.12 4046
4679.76 4079
4680.41 4125
4681.05 3963
4681.70 3893
4682.34 4084
4682.99 4189
4683.63 4221
4684.28 4201
4684.93 4317
4685.57 4204
4686.22 4197
4686.86 4000
4687.51 3901
4688.15 3987
4688.80 4074
4689.45 4171
4690.09 3995
4690.74 4072
4691.38 4172
4692.03 4164
4692.68 4116
4693.32 4091
4693.97 4193
4694.61 4202
4695.26 4306
4695.91 4431
4696.55 4404
4697.20 4481
4697.85 4663
4698.49 4877
4699.14 5110
4699.79 5513
4700.43 5432
4701.08 5436
4701.73 5488
4702.37 5151
4703.02 4991
4703.67 4817
4704.31 4665
4704.96 4475
4705.61 4321
4706.25 4305
4706.90 4083
4707.55 4267
4708.20 4447
4708.84 4352
4709.49 4271
4710.14 4294
4710.78 4489
4711.43 4530
4712.08 4379
4712.73 4454
4713.37 4448
4714.02 4494
4714.67 4459
4715.32 4464
4715.96 4338
4716.61 4268
4717.26 4061
4717.91 4117
4718.56 4214
4719.20 4125
4719.85 4154
4720.50 4320
4721.15 4314
4721.80 4354
4722.44 4386
4723.09 4516
4723.74 4362
4724.39 4369
4725.04 4336
4725.69 4249
4726.33 4269
4726.98 4280
4727.63 4298
4728.28 4315
4728.93 4326
4729.58 4259
4730.23 4088
4730.87 4224
4731.52 4280
4732.17 4244
4732.82 4284
4733.47 4254
4734.12 4135
4734.77 4095
4735.42 4142
4736.07 4067
4736.71 4003
4737.36 4130
4738.01 3971
4738.66 3926
4739.31 4118
4739.96 4313
4740.61 4120
4741.26 4246
4741.91 4266
4742.56 4395
4743.21 4287
4743.86 4323
4744.51 4436
4745.16 4308
4745.81 4153
4746.46 4127
4747.11 4242
4747.76 4297
4748.41 4438
4749.06 4396
4749.71 4541
4750.36 4594
4751.01 4587
4751.66 4564
4752.31 4747
4752.96 4606
4753.61 4789
4754.26 4809
4754.91 4717
4755.56 4749
4756.21 4618
4756.86 4485
4757.51 4524
4758.16 4323
4758.81 4141
4759.46 4216
4760.11 4144
4760.76 3925
4761.41 3928
4762.07 4044
4762.72 4058
4763.37 4071
4764.02 4099
4764.67 4393
4765.32 4617
4765.97 4637
4766.62 4827
4767.27 4829
4767.92 5101
4768.58 5221
4769.23 4966
4769.88 4860
4770.53 4773
4771.18 4565
4771.83 4443
4772.48 4433
4773.14 4252
4773.79 4209
4774.44 4251
4775.09 4146
4775.74 4236
4776.40 4226
4777.05 4174
4777.70 4214
4778.35 4307
4779.00 4387
4779.66 4465
4780.31 4517
4780.96 4330
4781.61 4324
4782.26 4342
4782.92 4368
4783.57 4314
4784.22 4231
4784.87 4180
4785.53 4316
4786.18 4352
4786.83 4246
4787.48 4072
4788.14 4177
4788.79 4093
4789.44 4095
4790.09 4234
4790.75 4195
4791.40 4094
4792.05 4028
4792.71 4238
4793.36 4049
4794.01 4068
4794.67 4052
4795.32 4031
4795.97 3986
4796.62 3990
4797.28 3877
4797.93 3919
4798.58 3945
4799.24 4074
4799.89 3946
4800.55 3953
4801.20 4103
4801.85 3887
4802.51 4047
4803.16 4076
4803.81 4141
4804.47 4246
4805.12 4317
4805.77 4241
4806.43 4421
4807.08 4264
4807.74 4172
4808.39 4109
4809.04 4127
4809.70 4076
4810.35 4214
4811.01 4072
4811.66 4242
4812.32 4317
4812.97 4164
4813.62 4206
4814.28 4028
4814.93 4177
4815.59 4368
4816.24 4196
4816.90 4404
4817.55 4347
4818.21 4413
4818.86 4439
4819.52 4513
4820.17 4610
4820.83 4767
4821.48 4792
4822.14 4871
4822.79 5113
4823.45 5111
4824.10 5047
4824.76 5390
4825.41 5412
4826.07 5387
4826.72 5515
4827.38 5568
4828.03 5534
4828.69 5424
4829.34 5236
4830.00 5163
4830.65 5161
4831.31 5087
4831.97 4944
4832.62 4936
4833.28 5064
4833.93 5081
4834.59 5315
4835.24 5552
4835.90 5535
4836.56 5672
4837.21 5913
4837.87 6029
4838.52 5963
4839.18 5914
4839.84 6005
4840.49 6157
4841.15 5897
4841.81 5800
4842.46 5615
4843.12 5699
4843.77 5690
4844.43 5664
4845.09 5547
4845.74 5586
4846.40 5593
4847.06 5707
4847.71 5859
4848.37 5861
4849.03 6127
4849.68 5938
4850.34 5879
4851.00 5803
4851.66 6002
4852.31 5968
4852.97 5789
4853.63 5848
4854.28 5829
4854.94 6045
4855.60 5831
4856.26 5997
4856.91 6293
4857.57 6543
4858.23 6645
4858.88 6968
4859.54 7066
4860.20 7327
4860.86 7534
4861.52 7216
4862.17 7070
4862.83 6951
4863.49 6839
4864.15 6612
4864.80 6336
4865.46 6646
4866.12 6726
4866.78 6720
4867.44 6829
4868.09 7013
4868.75 7001
4869.41 6708
4870.07 6570
4870.73 6509
4871.39 6294
4872.04 6033
4872.70 6182
4873.36 6207
4874.02 5994
4874.68 5820
4875.34 5852
4875.99 5764
4876.65 5899
4877.31 6076
4877.97 6021
4878.63 6042
4879.29 6284
4879.95 6446
4880.61 6362
4881.27 6170
4881.92 5960
4882.58 5729
4883.24 5803
4883.90 5650
4884.56 5481
4885.22 5491
4885.88 5307
4886.54 5136
4887.20 5162
4887.86 5223
4888.52 5559
4889.18 5774
4889.84 5735
4890.50 6046
4891.16 6316
4891.81 6335
4892.47 6329
4893.13 6067
4893.79 6169
4894.45 6022
4895.11 5910
4895.77 5624
4896.43 5353
4897.09 5267
4897.75 5232
4898.41 5421
4899.07 5389
4899.73 5431
4900.40 5429
4901.06 5612
4901.72 5558
4902.38 5656
4903.04 5629
4903.70 5239
4904.36 5048
4905.02 4950
4905.68 4918
4906.34 4910
4907.00 5004
4907.66 4865
4908.32 4669
4908.98 4601
4909.64 4585
4910.30 4653
4910.97 4582
4911.63 4671
4912.29 4512
4912.95 4358
4913.61 4426
4914.27 4486
4914.93 4414
4915.59 4317
4916.26 4239
4916.92 4121
4917.58 4083
4918.24 4148
4918.90 4250
4919.56 4204
4920.22 4153
4920.89 4204
4921.55 4085
4922.21 4078
4922.87 4280
4923.53 4041
4924.19 3987
4924.86 4064
4925.52 4106
4926.18 4260
4926.84 4113
4927.50 4223
4928.17 4132
4928.83 4364
4929.49 4402
4930.15 4549
4930.82 4509
4931.48 4417
4932.14 4625
4932.80 4433
4933.47 4609
4934.13 4660
4934.79 4329
4935.45 4231
4936.12 4268
4936.78 4295
4937.44 4386
4938.10 4252
4938.77 4183
4939.43 4142
4940.09 4191
4940.76 4151
4941.42 4163
4942.08 4258
4942.75 4132
4943.41 4070
4944.07 4144
4944.74 3878
4945.40 3801
4946.06 4096
4946.73 3966
4947.39 3834
4948.05 3847
4948.72 3921
4949.38 3854
4950.04 3830
4950.71 3949
4951.37 3891
4952.03 3867
4952.70 3747
4953.36 3797
4954.03 3955
4954.69 3931
4955.35 3877
4956.02 3920
4956.68 3779
4957.35 3751
4958.01 3883
4958.67 3811
4959.34 3943
4960.00 3958
4960.67 3965
4961.33 4113
4962.00 4145
4962.66 4131
4963.32 4116
4963.99 4358
4964.65 4496
4965.32 4596
4965.98 4645
4966.65 4314
4967.31 4303
4967.98 4255
4968.64 4218
4969.31 4119
4969.97 4107
4970.64 4129
4971.30 3945
4971.97 3917
4972.63 4013
4973.30 3922
4973.96 3900
4974.63 3924
4975.29 3947
4975.96 3876
4976.62 3934
4977.29 4056
4977.96 4061
4978.62 4134
4979.29 4050
4979.95 4169
4980.62 3998
4981.28 3949
4981.95 3993
4982.62 4104
4983.28 3810
4983.95 3835
4984.61 3863
4985.28 3868
4985.94 3939
4986.61 3951
4987.28 4044
4987.94 3922
4988.61 3740
4989.28 3662
4989.94 3548
4990.61 3633
4991.27 3733
4991.94 3810
4992.61 3681
4993.27 3650
4993.94 3732
4994.61 3718
4995.27 3710
4995.94 3667
4996.61 3689
4997.27 3717
4997.94 3640
4998.61 3669
4999.27 3721
4999.94 3661
5000.61 3671
5001.28 3616
5001.94 3623
5002.61 3702
5003.28 3659
5003.94 3608
5004.61 3720
5005.28 3802
5005.95 3621
5006.61 3637
5007.28 3875
5007.95 3790
5008.62 3862
5009.28 3905
5009.95 3716
5010.62 3820
5011.29 3716
5011.95 3533
5012.62 3571
5013.29 3707
5013.96 3856
5014.63 3672
5015.29 3744
5015.96 3847
5016.63 3796
5017.30 3613
5017.97 3729
5018.63 3740
5019.30 4150
5019.97 4212
5020.64 4493
5021.31 4592
5021.98 4775
5022.65 5092
5023.31 5279
5023.98 5148
5024.65 5250
5025.32 5123
5025.99 4853
5026.66 4721
5027.33 4638
5027.99 4658
5028.66 4273
5029.33 4119
5030.00 4012
5030.67 3857
5031.34 3708
5032.01 3704
5032.68 3687
5033.35 3575
5034.02 3593
5034.69 3621
5035.35 3671
5036.02 3773
5036.69 3666
5037.36 3597
5038.03 3558
5038.70 3668
5039.37 3560
5040.04 3627
5040.71 3631
5041.38 3659
5042.05 3672
5042.72 3628
5043.39 3528
5044.06 3508
5044.73 3620
5045.40 3655
5046.07 3715
5046.74 3820
5047.41 3733
5048.08 3751
5048.75 3834
5049.42 3896
5050.09 3828
5050.76 3691
5051.43 3830
5052.10 3639
5052.77 3549
5053.44 3719
5054.11 3710
5054.78 3555
5055.46 3512
5056.13 3513
5056.80 3508
5057.47 3535
5058.14 3612
5058.81 3630
5059.48 3626
5060.15 3685
5060.82 3671
5061.49 3639
5062.16 3546
5062.84 3621
5063.51 3595
5064.18 3632
5064.85 3728
5065.52 3581
5066.19 3634
5066.86 3609
5067.54 3678
5068.21 3487
5068.88 3554
5069.55 3580
5070.22 3643
5070.89 3618
5071.56 3569
5072.24 3549
5072.91 3502
5073.58 3557
5074.25 3711
5074.92 3804
5075.60 3893
5076.27 3855
5076.94 3891
5077.61 3868
5078.28 4052
5078.96 4256
5079.63 4366
5080.30 4401
5080.97 4468
5081.65 4470
5082.32 4267
5082.99 4130
5083.66 3959
5084.34 3786
5085.01 3861
5085.68 3972
5086.35 4065
5087.03 3846
5087.70 3877
5088.37 4061
5089.05 4199
5089.72 4292
5090.39 4379
5091.06 4456
5091.74 4488
5092.41 4576
5093.08 4582
5093.76 4610
5094.43 4489
5095.10 4390
5095.78 4301
5096.45 4166
5097.12 4058
5097.80 4007
5098.47 3872
5099.14 3845
5099.82 3982
5100.49 3899
5101.17 3915
5101.84 4104
5102.51 3993
5103.19 4132
5103.86 4129
5104.53 4198
5105.21 4141
5105.88 4230
5106.56 4387
5107.23 4235
5107.91 4204
5108.58 4095
5109.25 3918
5109.93 3902
5110.60 3937
5111.28 3942
5111.95 3875
5112.63 3762
5113.30 3773
5113.97 3855
5114.65 3894
5115.32 3899
5116.00 4010
5116.67 4071
5117.35 4068
5118.02 4335
5118.70 4408
5119.37 4511
5120.05 4539
5120.72 4738
5121.40 4657
5122.07 4495
5122.75 4471
5123.42 4267
5124.10 4195
5124.77 4105
5125.45 3941
5126.12 3873
5126.80 3819
5127.48 3942
5128.15 3861
5128.83 3756
5129.50 3990
5130.18 3968
5130.85 3941
5131.53 4030
5132.20 4258
5132.88 4149
5133.56 4077
5134.23 4168
5134.91 4174
5135.58 4070
5136.26 3971
5136.94 4014
5137.61 4008
5138.29 4025
5138.96 4001
5139.64 4206
5140.32 4142
5140.99 4151
5141.67 4059
5142.35 4045
5143.02 4083
5143.70 3985
5144.38 3871
5145.05 3707
5145.73 3686
5146.41 3537
5147.08 3458
5147.76 3583
5148.44 3596
5149.11 3594
5149.79 3561
5150.47 3523
5151.14 3518
5151.82 3610
5152.50 3601
5153.17 3511
5153.85 3535
5154.53 3601
5155.21 3458
5155.88 3392
5156.56 3369
5157.24 3411
5157.92 3364
5158.59 3397
5159.27 3509
5159.95 3597
5160.63 3445
5161.30 3402
5161.98 3482
5162.66 3462
5163.34 3648
5164.02 3656
5164.69 3598
5165.37 3611
5166.05 3737
5166.73 3822
5167.41 3764
5168.08 3790
5168.76 3902
5169.44 3920
5170.12 3772
5170.80 3663
5171.47 3647
5172.15 3608
5172.83 3447
5173.51 3359
5174.19 3460
5174.87 3598
5175.55 3607
5176.22 3625
5176.90 3628
5177.58 3628
5178.26 3544
5178.94 3435
5179.62 3568
5180.30 3668
5180.98 3482
5181.66 3477
5182.33 3654
5183.01 3495
5183.69 3583
5184.37 3411
5185.05 3444
5185.73 3538
5186.41 3540
5187.09 3368
5187.77 3296
5188.45 3355
5189.13 3473
5189.81 3380
5190.49 3358
5191.17 3477
5191.85 3472
5192.53 3427
5193.21 3414
5193.88 3422
5194.56 3476
5195.24 3498
5195.92 3490
5196.60 3391
5197.28 3485
5197.96 3448
5198.64 3499
5199.33 3646
5200.01 3549
5200.69 3526
5201.37 3537
5202.05 3422
5202.73 3448
5203.41 3607
5204.09 3463
5204.77 3554
5205.45 3765
5206.13 3945
5206.81 4011
5207.49 3843
5208.17 4035
5208.85 4181
5209.53 3986
5210.21 4052
5210.89 4317
5211.58 4246
5212.26 4172
5212.94 4047
5213.62 4050
5214.30 3928
5214.98 3723
5215.66 3797
5216.34 3879
5217.03 3906
5217.71 3922
5218.39 4099
5219.07 3996
5219.75 3836
5220.43 3988
5221.11 4145
5221.80 4251
5222.48 4015
5223.16 4086
5223.84 3984
5224.52 4166
5225.20 3925
5225.89 3888
5226.57 3916
5227.25 3904
5227.93 3787
5228.61 3780
5229.30 3710
5229.98 3717
5230.66 3758
5231.34 3685
5232.03 3725
5232.71 3651
5233.39 3741
5234.07 3652
5234.76 3743
5235.44 3716
5236.12 3721
5236.80 3744
5237.49 3736
5238.17 3848
5238.85 3799
5239.53 3840
5240.22 3796
5240.90 3842
5241.58 3818
5242.27 3720
5242.95 3656
5243.63 3676
5244.32 3526
5245.00 3633
5245.68 3692
5246.36 3704
5247.05 3747
5247.73 3653
5248.41 3670
5249.10 3808
5249.78 3848
5250.47 4003
5251.15 3992
5251.83 4013
5252.52 4031
5253.20 4189
5253.88 4032
5254.57 3945
5255.25 3745
5255.93 3593
5256.62 3564
5257.30 3589
5257.99 3504
5258.67 3635
5259.36 3607
5260.04 3604
5260.72 3787
5261.41 4007
5262.09 4022
5262.78 3989
5263.46 4235
5264.14 4090
5264.83 3962
5265.51 4137
5266.20 4209
5266.88 4139
5267.57 4096
5268.25 4093
5268.94 4189
5269.62 3886
5270.31 3810
5270.99 3919
5271.68 3816
5272.36 3798
5273.05 3728
5273.73 3822
5274.42 3827
5275.10 3909
5275.79 3902
5276.47 4006
5277.16 3976
5277.84 3955
5278.53 3900
5279.21 3932
5279.90 4117
5280.58 4227
5281.27 4357
5281.96 4541
5282.64 4540
5283.33 4505
5284.01 4416
5284.70 4480
5285.38 4369
5286.07 4177
5286.76 3985
5287.44 3833
5288.13 3859
5288.81 3723
5289.50 3782
5290.19 3812
5290.87 3679
5291.56 3673
5292.24 3678
5292.93 3775
5293.62 3866
5294.30 3770
5294.99 3795
5295.68 3807
5296.36 3834
5297.05 3855
5297.74 3983
5298.42 4013
5299.11 3899
5299.80 3908
5300.48 3945
5301.17 3913
5301.86 3959
5302.54 4066
5303.23 4087
5303.92 4106
5304.60 4097
5305.29 3899
5305.98 4086
5306.67 4010
5307.35 3865
5308.04 4022
5308.73 4066
5309.41 4101
5310.10 4149
5310.79 4215
5311.48 4344
5312.16 4515
5312.85 4402
5313.54 4484
5314.23 4452
5314.92 4323
5315.60 4105
5316.29 4152
5316.98 4099
5317.67 3830
5318.35 3914
5319.04 3877
5319.73 4146
5320.42 4331
5321.11 4293
5321.79 4307
5322.48 4358
5323.17 4280
5323.86 4200
5324.55 4019
5325.24 4123
5325.92 3993
5326.61 3921
5327.30 3905
5327.99 3820
5328.68 3721
5329.37 3637
5330.06 3687
5330.75 3642
5331.43 3774
5332.12 3710
5332.81 3617
5333.50 3840
5334.19 3739
5334.88 3754
5335.57 3734
5336.26 3859
5336.95 3837
5337.63 3809
5338.32 3708
5339.01 3693
5339.70 3873
5340.39 3930
5341.08 3907
5341.77 4020
5342.46 4118
5343.15 4156
5343.84 4055
5344.53 4137
5345.22 4166
5345.91 3999
5346.60 3932
5347.29 3938
5347.98 4099
5348.67 4316
5349.36 4372
5350.05 4538
5350.74 4620
5351.43 4762
5352.12 4766
5352.81 4858
5353.50 4751
5354.19 4671
5354.88 4501
5355.57 4267
5356.26 4079
5356.95 4007
5357.64 3833
5358.33 3728
5359.02 3706
5359.71 3763
5360.40 3753
5361.09 3712
5361.78 3756
5362.48 3712
5363.17 3729
5363.86 3698
5364.55 3584
5365.24 3478
5365.93 3635
5366.62 3547
5367.31 3465
5368.00 3434
5368.69 3591
5369.39 3596
5370.08 3537
5370.77 3318
5371.46 3311
5372.15 3429
5372.84 3464
5373.53 3447
5374.23 3532
5374.92 3550
5375.61 3546
5376.30 3492
5376.99 3421
5377.68 3324
5378.38 3455
5379.07 3571
5379.76 3451
5380.45 3485
5381.14 3540
5381.84 3557
5382.53 3403
5383.22 3425
5383.91 3443
5384.60 3341
5385.30 3246
5385.99 3391
5386.68 3429
5387.37 3283
5388.07 3372
5388.76 3470
5389.45 3529
5390.14 3701
5390.84 3798
5391.53 3925
5392.22 3905
5392.91 3793
5393.61 3770
5394.30 3738
5394.99 3545
5395.69 3486
5396.38 3538
5397.07 3483
5397.76 3400
5398.46 3552
5399.15 3432
5399.84 3375
5400.54 3343
5401.23 3329
5401.92 3272
5402.62 3377
5403.31 3462
5404.00 3499
5404.70 3502
5405.39 3417
5406.09 3443
5406.78 3579
5407.47 3633
5408.17 3478
5408.86 3533
5409.55 3455
5410.25 3662
5410.94 3531
5411.64 3342
5412.33 3478
5413.02 3404
5413.72 3356
5414.41 3503
5415.11 3564
5415.80 3428
5416.49 3368
5417.19 3410
5417.88 3529
5418.58 3508
5419.27 3600
5419.97 3617
5420.66 3611
5421.36 3643
5422.05 3655
5422.75 3703
5423.44 3696
5424.13 3854
5424.83 3842
5425.52 3730
5426.22 3611
5426.91 3613
5427.61 3709
5428.30 3611
5429.00 3532
5429.69 3597
5430.39 3586
5431.08 3586
5431.78 3602
5432.48 3672
5433.17 3766
5433.87 3739
5434.56 3817
5435.26 3936
5435.95 4059
5436.65 4027
5437.34 4005
5438.04 4095
5438.73 4239
5439.43 4068
5440.13 4063
5440.82 3997
5441.52 3927
5442.21 3885
5442.91 3886
5443.61 3929
5444.30 4197
5445.00 4224
5445.69 4392
5446.39 4521
5447.09 4656
5447.78 4969
5448.48 5017
5449.18 4862
5449.87 4759
5450.57 4675
5451.27 4686
5451.96 4792
5452.66 4572
5453.35 4481
5454.05 4216
5454.75 4151
5455.45 4135
5456.14 3967
5456.84 4129
5457.54 4249
5458.23 4145
5458.93 4169
5459.63 4270
5460.32 4315
5461.02 4202
5461.72 4281
5462.42 4364
5463.11 4527
5463.81 4618
5464.51 4596
5465.20 4644
5465.90 4494
5466.60 4653
5467.30 4495
5467.99 4386
5468.69 4358
5469.39 4346
5470.09 4497
5470.79 4401
5471.48 4505
5472.18 4505
5472.88 4757
5473.58 4644
5474.27 4801
5474.97 5043
5475.67 4988
5476.37 5005
5477.07 5093
5477.77 5238
5478.46 5247
5479.16 5530
5479.86 6062
5480.56 6297
5481.26 6515
5481.96 6793
5482.65 6696
5483.35 6624
5484.05 6355
5484.75 6041
5485.45 5664
5486.15 5576
5486.85 5316
5487.54 5336
5488.24 5309
5488.94 5266
5489.64 5295
5490.34 5246
5491.04 5246
5491.74 5384
5492.44 5348
5493.14 5517
5493.84 5711
5494.54 5873
5495.23 5916
5495.93 5858
5496.63 5730
5497.33 6007
5498.03 6299
5498.73 6575
5499.43 7177
5500.13 7939
5500.83 8577
5501.53 9335
5502.23 9903
5502.93 10333
5503.63 9880
5504.33 8974
5505.03 8017
5505.73 7158
5506.43 6696
5507.13 6272
5507.83 5724
5508.53 5601
5509.23 5466
5509.93 5370
5510.63 5187
5511.33 5132
5512.03 5013
5512.73 5180
5513.43 5163
5514.13 5338
5514.83 5323
5515.53 5316
5516.24 5177
5516.94 5147
5517.64 5114
5518.34 5158
5519.04 5128
5519.74 4964
5520.44 4940
5521.14 5050
5521.84 4819
5522.54 4769
5523.24 4672
5523.95 4558
5524.65 4417
5525.35 4397
5526.05 4492
5526.75 4328
5527.45 4240
5528.15 4133
5528.85 4039
5529.56 4183
5530.26 4180
5530.96 4056
5531.66 4237
5532.36 4176
5533.06 4023
5533.77 3970
5534.47 3975
5535.17 4047
5535.87 3983
5536.57 3943
5537.28 4093
5537.98 3933
5538.68 3798
5539.38 3875
5540.08 3836
5540.79 3894
5541.49 3850
5542.19 3704
5542.89 3792
5543.60 3853
5544.30 3808
5545.00 3792
5545.70 3845
5546.41 3924
5547.11 3875
5547.81 3870
5548.51 3899
5549.22 3990
5549.92 3951
5550.62 3989
5551.32 3894
5552.03 3805
5552.73 3760
5553.43 3699
5554.14 3621
5554.84 3664
5555.54 3519
5556.25 3560
5556.95 3631
5557.65 3506
5558.36 3552
5559.06 3579
5559.76 3588
5560.47 3538
5561.17 3683
5561.87 3759
5562.58 3689
5563.28 3649
5563.98 3686
5564.69 3576
5565.39 3658
5566.10 3749
5566.80 3580
5567.50 3828
5568.21 3731
5568.91 3522
5569.62 3481
5570.32 3530
5571.02 3584
5571.73 3489
5572.43 3469
5573.14 3574
5573.84 3718
5574.55 3790
5575.25 3632
5575.95 3725
5576.66 3751
5577.36 3668
5578.07 3677
5578.77 3851
5579.48 3868
5580.18 3858
5580.89 3734
5581.59 3567
5582.30 3646
5583.00 3513
5583.71 3491
5584.41 3455
5585.12 3541
5585.82 3532
5586.53 3455
5587.23 3487
5587.94 3607
5588.64 3507
5589.35 3556
5590.05 3481
5590.76 3504
5591.46 3537
5592.17 3337
5592.87 3356
5593.58 3452
5594.29 3574
5594.99 3506
5595.70 3412
5596.40 3562
5597.11 3493
5597.81 3464
5598.52 3475
5599.23 3510
5599.93 3277
5600.64 3417
5601.34 3439
5602.05 3387
5602.76 3443
5603.46 3305
5604.17 3329
5604.87 3370
5605.58 3375
5606.29 3389
5606.99 3309
5607.70 3392
5608.41 3392
5609.11 3455
5609.82 3502
5610.53 3429
5611.23 3324
5611.94 3296
5612.65 3388
5613.35 3371
5614.06 3326
5614.77 3269
5615.47 3277
5616.18 3482
5616.89 3630
5617.60 3457
5618.30 3454
5619.01 3570
5619.72 3493
5620.42 3377
5621.13 3384
5621.84 3319
5622.55 3370
5623.25 3433
5623.96 3456
5624.67 3419
5625.38 3636
5626.08 3647
5626.79 3527
5627.50 3420
5628.21 3582
5628.91 3742
5629.62 3871
5630.33 3586
5631.04 3551
5631.75 3665
5632.45 3794
5633.16 3678
5633.87 3644
5634.58 3696
5635.29 3667
5636.00 3688
5636.70 3738
5637.41 3782
5638.12 3827
5638.83 3893
5639.54 4001
5640.25 4012
5640.95 4014
5641.66 4068
5642.37 4039
5643.08 4073
5643.79 4077
5644.50 3818
5645.21 3921
5645.92 3820
5646.62 3721
5647.33 3738
5648.04 3746
5648.75 3796
5649.46 3776
5650.17 3820
5650.88 3731
5651.59 3747
5652.30 3691
5653.01 3580
5653.72 3757
5654.43 3899
5655.13 3681
5655.84 3810
5656.55 3793
5657.26 3864
5657.97 3917
5658.68 4005
5659.39 4208
5660.10 4208
5660.81 4174
5661.52 4127
5662.23 4128
5662.94 3876
5663.65 3972
5664.36 3903
5665.07 3886
5665.78 3880
5666.49 3768
5667.20 3800
5667.91 3716
5668.62 3833
5669.33 3998
5670.04 4185
5670.75 4218
5671.46 4440
5672.17 4482
5672.89 4413
5673.60 4527
5674.31 4277
5675.02 4088
5675.73 4137
5676.44 4008
5677.15 3905
5677.86 3741
5678.57 3824
5679.28 3745
5679.99 3624
5680.70 3736
5681.42 3878
5682.13 3703
5682.84 3755
5683.55 3837
5684.26 3810
5684.97 3746
5685.68 3801
5686.39 3754
5687.11 3774
5687.82 3782
5688.53 3723
5689.24 3674
5689.95 3672
5690.66 3679
5691.38 3637
5692.09 3657
5692.80 3559
5693.51 3616
5694.22 3605
5694.93 3591
5695.65 3547
5696.36 3619
5697.07 3581
5697.78 3400
5698.50 3460
5699.21 3413
5699.92 3492
5700.63 3447
5701.34 3473
5702.06 3513
5702.77 3511
5703.48 3418
5704.19 3290
5704.91 3482
5705.62 3487
5706.33 3465
5707.04 3390
5707.76 3379
5708.47 3376
5709.18 3400
5709.90 3506
5710.61 3423
5711.32 3430
5712.04 3417
5712.75 3514
5713.46 3568
5714.17 3483
5714.89 3495
5715.60 3382
5716.31 3329
5717.03 3334
5717.74 3352
5718.45 3503
5719.17 3416
5719.88 3349
5720.59 3463
5721.31 3522
5722.02 3568
5722.74 3667
5723.45 3586
5724.16 3636
5724.88 3730
5725.59 3871
5726.30 3926
5727.02 4333
5727.73 4668
5728.45 5040
5729.16 5238
5729.88 5200
5730.59 5064
5731.30 4956
5732.02 4718
5732.73 4351
5733.45 4099
5734.16 4078
5734.88 3906
5735.59 3733
5736.30 3795
5737.02 3703
5737.73 3551
5738.45 3634
5739.16 3620
5739.88 3529
5740.59 3325
5741.31 3441
5742.02 3470
5742.74 3362
5743.45 3309
5744.17 3266
5744.88 3304
5745.60 3384
5746.31 3526
5747.03 3415
5747.74 3360
5748.46 3437
5749.17 3540
5749.89 3457
5750.60 3661
5751.32 3679
5752.04 3720
5752.75 3792
5753.47 4081
5754.18 4261
5754.90 4393
5755.61 4441
5756.33 4293
5757.05 4318
5757.76 4331
5758.48 4159
5759.19 4055
5759.91 3927
5760.62 3788
5761.34 3685
5762.06 3414
5762.77 3411
5763.49 3407
5764.21 3538
5764.92 3594
5765.64 3524
5766.36 3493
5767.07 3559
5767.79 3574
5768.50 3582
5769.22 3543
5769.94 3674
5770.65 3565
5771.37 3398
5772.09 3674
5772.80 3554
5773.52 3578
5774.24 3446
5774.96 3358
5775.67 3369
5776.39 3399
5777.11 3527
5777.82 3519
5778.54 3592
5779.26 3645
5779.98 3705
5780.69 3739
5781.41 3657
5782.13 3662
5782.84 3696
5783.56 3655
5784.28 3768
5785.00 3577
5785.71 3710
5786.43 3688
5787.15 3674
5787.87 3608
5788.59 3624
5789.30 3688
5790.02 3790
5790.74 3758
5791.46 3798
5792.18 3931
5792.89 4173
5793.61 4197
5794.33 4131
5795.05 4214
5795.77 4014
5796.48 4313
5797.20 4338
5797.92 4530
5798.64 4813
5799.36 5416
5800.08 5821
5800.80 6491
5801.51 7145
5802.23 7417
5802.95 7437
5803.67 7314
5804.39 6669
5805.11 6031
5805.83 5379
5806.55 4929
5807.26 4573
5807.98 4416
5808.70 4182
5809.42 4156
5810.14 4132
5810.86 3993
5811.58 3949
5812.30 4046
5813.02 4081
5813.74 4085
5814.46 4067
5815.18 4249
5815.90 4301
5816.61 4302
5817.33 4151
5818.05 4364
5818.77 4231
5819.49 4187
5820.21 4294
5820.93 4248
5821.65 4226
5822.37 4180
5823.09 4188
5823.81 4166
5824.53 3903
5825.25 3945
5825.97 3775
5826.69 3738
5827.41 3688
5828.13 3786
5828.85 3664
5829.57 3661
5830.29 3676
5831.01 3607
5831.74 3610
5832.46 3771
5833.18 3722
5833.90 3642
5834.62 3741
5835.34 3749
5836.06 3779
5836.78 3775
5837.50 3672
5838.22 3692
5838.94 3638
5839.66 3663
5840.38 3716
5841.11 3694
5841.83 3711
5842.55 3748
5843.27 3578
5843.99 3520
5844.71 3511
5845.43 3522
5846.15 3515
5846.88 3623
5847.60 3629
5848.32 3638
5849.04 3730
5849.76 3592
5850.48 3641
5851.20 3561
5851.93 3427
5852.65 3534
5853.37 3651
5854.09 3725
5854.81 3688
5855.54 3780
5856.26 3852
5856.98 3806
5857.70 3666
5858.42 3512
5859.15 3638
5859.87 3682
5860.59 3461
5861.31 3446
5862.04 3631
5862.76 3617
5863.48 3486
5864.20 3544
5864.93 3514
5865.65 3591
5866.37 3435
5867.09 3445
5867.82 3699
5868.54 3594
5869.26 3656
5869.98 3688
5870.71 3686
5871.43 3609
5872.15 3622
5872.88 3592
5873.60 3701
5874.32 3684
5875.05 3592
5875.77 3597
5876.49 3639
5877.22 3623
5877.94 3670
5878.66 3627
5879.39 3640
5880.11 3636
5880.83 3636
5881.56 3769
5882.28 3622
5883.00 3646
5883.73 3591
5884.45 3626
5885.17 3743
5885.90 3812
5886.62 3744
5887.35 3730
5888.07 3657
5888.79 3679
5889.52 3755
5890.24 3621
5890.97 3733
5891.69 3661
5892.41 3648
5893.14 3620
5893.86 3716
5894.59 3602
5895.31 3717
5896.04 3693
5896.76 3701
5897.49 3627
5898.21 3677
5898.93 3650
5899.66 3709
5900.38 3756
5901.11 3724
5901.83 3789
5902.56 3751
5903.28 3690
5904.01 3805
5904.73 3863
5905.46 3877
5906.18 3940
5906.91 3868
5907.63 3904
5908.36 3932
5909.08 3745
5909.81 3832
5910.53 3910
5911.26 3809
5911.99 3924
5912.71 3951
5913.44 3872
5914.16 3986
5914.89 3882
5915.61 4012
5916.34 4017
5917.06 4036
5917.79 4012
5918.52 4067
5919.24 4213
5919.97 4228
5920.69 4101
5921.42 4074
5922.15 4222
5922.87 4283
5923.60 4209
5924.32 4323
5925.05 4267
5925.78 4287
5926.50 4287
5927.23 4466
5927.96 4341
5928.68 4340
5929.41 4486
5930.14 4550
5930.86 4436
5931.59 4471
5932.32 4586
5933.04 4551
5933.77 4706
5934.50 4618
5935.22 4642
5935.95 4777
5936.68 4833
5937.40 4969
5938.13 4906
5938.86 5083
5939.58 5208
5940.31 5099
5941.04 5232
5941.77 5319
5942.49 5328
5943.22 5377
5943.95 5531
5944.68 5639
5945.40 5570
5946.13 5704
5946.86 5830
5947.59 5824
5948.31 5822
5949.04 5919
5949.77 6048
5950.50 6359
5951.22 6627
5951.95 6787
5952.68 6844
5953.41 7141
5954.14 7265
5954.86 7255
5955.59 7321
5956.32 7258
5957.05 7108
5957.78 6956
5958.51 6869
5959.23 6876
5959.96 7047
5960.69 7220
5961.42 7278
5962.15 7307
5962.88 7133
5963.60 7155
5964.33 7467
5965.06 7824
5965.79 8261
5966.52 9134
5967.25 9855
5967.98 10526
5968.71 10792
5969.44 10786
5970.16 10444
5970.89 10118
5971.62 9492
5972.35 9139
5973.08 8834
5973.81 8575
5974.54 8217
5975.27 8118
5976.00 8099
5976.73 8090
5977.46 8234
5978.19 8257
5978.92 8254
5979.65 8397
5980.37 8442
5981.10 8852
5981.83 9173
5982.56 9162
5983.29 8942
5984.02 9168
5984.75 9409
5985.48 9522
5986.21 9215
5986.94 9284
5987.67 9285
5988.40 9337
5989.13 9189
5989.86 9075
5990.59 9010
5991.32 9034
5992.05 8989
5992.79 9402
5993.52 9232
5994.25 9128
5994.98 9247
5995.71 9284
5996.44 9646
5997.17 9805
5997.90 9848
5998.63 10026
5999.36 10158
6000.09 10267
6000.82 9935
6001.55 9928
6002.28 9728
6003.02 9579
6003.75 9559
6004.48 9547
6005.21 9508
6005.94 9272
6006.67 9322
6007.40 9356
6008.13 9583
6008.86 10015
6009.60 10858
6010.33 12178
6011.06 13829
6011.79 15647
6012.52 17850
6013.25 20511
6013.99 22685
6014.72 23956
6015.45 24089
6016.18 24541
6016.91 23439
6017.64 21678
6018.38 19901
6019.11 17874
6019.84 15871
6020.57 13988
6021.30 12114
6022.04 10766
6022.77 9891
6023.50 9117
6024.23 8536
6024.97 8231
6025.70 7974
6026.43 7809
6027.16 7722
6027.90 7482
6028.63 7366
6029.36 7238
6030.09 7238
6030.83 7281
6031.56 7203
6032.29 7102
6033.02 7240
6033.76 7117
6034.49 7010
6035.22 6879
6035.96 6970
6036.69 6951
6037.42 6982
6038.16 7053
6038.89 7152
6039.62 7327
6040.36 7256
6041.09 7334
6041.82 7607
6042.56 7535
6043.29 7721
6044.02 7747
6044.76 7675
6045.49 7952
6046.22 7896
6046.96 7932
6047.69 8057
6048.42 8130
6049.16 8232
6049.89 8232
6050.63 8560
6051.36 9117
6052.09 9578
6052.83 10190
6053.56 10843
6054.30 11206
6055.03 10947
6055.77 11195
6056.50 10636
6057.23 9896
6057.97 9359
6058.70 8917
6059.44 8294
6060.17 8264
6060.91 7886
6061.64 7630
6062.38 7705
6063.11 7646
6063.84 7528
6064.58 7398
6065.31 7387
6066.05 7076
6066.78 7050
6067.52 7121
6068.25 7167
6068.99 6954
6069.72 6828
6070.46 6693
6071.19 6524
6071.93 6535
6072.66 6542
6073.40 6537
6074.14 6296
6074.87 6410
6075.61 6312
6076.34 6136
6077.08 6055
6077.81 6155
6078.55 6006
6079.28 5981
6080.02 6032
6080.76 5920
6081.49 6000
6082.23 5889
6082.96 5853
6083.70 5901
6084.43 5878
6085.17 5764
6085.91 5787
6086.64 5785
6087.38 5660
6088.12 5724
6088.85 5710
6089.59 5584
6090.32 5640
6091.06 5768
6091.80 5815
6092.53 5773
6093.27 5852
6094.01 5572
6094.74 5578
6095.48 5576
6096.22 5431
6096.95 5456
6097.69 5440
6098.43 5326
6099.16 5276
6099.90 5159
6100.64 5206
6101.37 5166
6102.11 5212
6102.85 5353
6103.59 5093
6104.32 5185
6105.06 5324
6105.80 5121
6106.53 5085
6107.27 5238
6108.01 5311
6108.75 5335
6109.48 5287
6110.22 5277
6110.96 5376
6111.70 5450
6112.43 5369
6113.17 5439
6113.91 5347
6114.65 5301
6115.39 5431
6116.12 5501
6116.86 5434
6117.60 5489
6118.34 5647
6119.08 5600
6119.81 5607
6120.55 5550
6121.29 5443
6122.03 5519
6122.77 5595
6123.50 5753
6124.24 5836
6124.98 5773
6125.72 5658
6126.46 5760
6127.20 5723
6127.94 5724
6128.67 5855
6129.41 5738
6130.15 5881
6130.89 5820
6131.63 5946
6132.37 5930
6133.11 5829
6133.85 5812
6134.58 5953
6135.32 5901
6136.06 6024
6136.80 5978
6137.54 5899
6138.28 5916
6139.02 6017
6139.76 6031
6140.50 6107
6141.24 6226
6141.98 6250
6142.72 6131
6143.46 6164
6144.20 6152
6144.94 6075
6145.68 5968
6146.41 6233
6147.15 6191
6147.89 6129
6148.63 6186
6149.37 6327
6150.11 6351
6150.85 6400
6151.59 6427
6152.33 6514
6153.07 6478
6153.81 6549
6154.55 6660
6155.30 6794
6156.04 6872
6156.78 6839
6157.52 6734
6158.26 6650
6159.00 6777
6159.74 6800
6160.48 6978
6161.22 6983
6161.96 6900
6162.70 7295
6163.44 7476
6164.18 7797
6164.92 8094
6165.66 8441
6166.40 8862
6167.15 9294
6167.89 9538
6168.63 9713
6169.37 9770
6170.11 9678
6170.85 9676
6171.59 9301
6172.33 9171
6173.07 9010
6173.82 8888
6174.56 8512
6175.30 8397
6176.04 8399
6176.78 8331
6177.52 8467
6178.26 8286
6179.01 8267
6179.75 8417
6180.49 8363
6181.23 8423
6181.97 8739
6182.72 8657
6183.46 8638
6184.20 8794
6184.94 8910
6185.68 9034
6186.43 9157
6187.17 9048
6187.91 8978
6188.65 9236
6189.39 9382
6190.14 9601
6190.88 9993
6191.62 10191
6192.36 10473
6193.11 10897
6193.85 11215
6194.59 11287
6195.33 11426
6196.08 11300
6196.82 11283
6197.56 11426
6198.31 11276
6199.05 11079
6199.79 10977
6200.53 10844
6201.28 10907
6202.02 11011
6202.76 11031
6203.51 11570
6204.25 12397
6204.99 13525
6205.74 15442
6206.48 18223
6207.22 22381
6207.97 27208
6208.71 32285
6209.45 35943
6210.20 38206
6210.94 39493
6211.68 39444
6212.43 38081
6213.17 36234
6213.92 32875
6214.66 28587
6215.40 24164
6216.15 20254
6216.89 17195
6217.64 14707
6218.38 12626
6219.12 11022
6219.87 10366
6220.61 9566
6221.36 9132
6222.10 8716
6222.84 8351
6223.59 8335
6224.33 8317
6225.08 8355
6225.82 8066
6226.57 7948
6227.31 7668
6228.06 7402
6228.80 7219
6229.55 6983
6230.29 6702
6231.04 6532
6231.78 6397
6232.52 6201
6233.27 6210
6234.01 6223
6234.76 6347
6235.50 6494
6236.25 6635
6237.00 6603
6237.74 6624
6238.49 6657
6239.23 6871
6239.98 6760
6240.72 6898
6241.47 6976
6242.21 6985
6242.96 7082
6243.70 7125
6244.45 7440
6245.19 7636
6245.94 7934
6246.69 8454
6247.43 9112
6248.18 9657
6248.92 10330
6249.67 10817
6250.42 11209
6251.16 11369
6251.91 10823
6252.65 10344
6253.40 9629
6254.15 9027
6254.89 8335
6255.64 7887
6256.39 7731
6257.13 7584
6257.88 7334
6258.62 7132
6259.37 7082
6260.12 7165
6260.86 7167
6261.61 6966
6262.36 6959
6263.10 7026
6263.85 7119
6264.60 7021
6265.34 6996
6266.09 6904
6266.84 7006
6267.59 6985
6268.33 7057
6269.08 7084
6269.83 7016
6270.57 6984
6271.32 7038
6272.07 7026
6272.82 7075
6273.56 7008
6274.31 6791
6275.06 6915
6275.81 6872
6276.55 6893
6277.30 7198
6278.05 7214
6278.80 7165
6279.54 7096
6280.29 7022
6281.04 6996
6281.79 6941
6282.53 6894
6283.28 6711
6284.03 6532
6284.78 6501
6285.53 6386
6286.27 6532
6287.02 6591
6287.77 6799
6288.52 7095
6289.27 7480
6290.02 7885
6290.76 8091
6291.51 7895
6292.26 7620
6293.01 7160
6293.76 6791
6294.51 6373
6295.26 6080
6296.00 6031
6296.75 5818
6297.50 5768
6298.25 5812
6299.00 5867
6299.75 5675
6300.50 5816
6301.25 5800
6302.00 5787
6302.74 5891
6303.49 5891
6304.24 5752
6304.99 5919
6305.74 5844
6306.49 5805
6307.24 5722
6307.99 5802
6308.74 5774
6309.49 5789
6310.24 5848
6310.99 5903
6311.74 5832
6312.49 5775
6313.24 5882
6313.99 5835
6314.74 5699
6315.49 5598
6316.24 5655
6316.99 5442
6317.74 5476
6318.49 5467
6319.24 5399
6319.99 5354
6320.74 5328
6321.49 5384
6322.24 5459
6322.99 5317
6323.74 5299
6324.49 5227
6325.24 5227
6325.99 5207
6326.74 5272
6327.49 5530
6328.24 5572
6328.99 5730
6329.74 5807
6330.49 5752
6331.24 5669
6331.99 5715
6332.74 5582
6333.50 5431
6334.25 5394
6335.00 5198
6335.75 5174
6336.50 5177
6337.25 5221
6338.00 5172
6338.75 5216
6339.50 5160
6340.26 5206
6341.01 5370
6341.76 5186
6342.51 5126
6343.26 5057
6344.01 5279
6344.76 5227
6345.52 5376
6346.27 5499
6347.02 5503
6347.77 5617
6348.52 5717
6349.28 5650
6350.03 5707
6350.78 6079
6351.53 6223
6352.28 6283
6353.04 6589
6353.79 7238
6354.54 7402
6355.29 7567
6356.04 7382
6356.80 7234
6357.55 6894
6358.30 6484
6359.05 6094
6359.81 6019
6360.56 5806
6361.31 5668
6362.06 5519
6362.82 5475
6363.57 5461
6364.32 5358
6365.07 5303
6365.83 5341
6366.58 5365
6367.33 5464
6368.09 5552
6368.84 5731
6369.59 5787
6370.35 5642
6371.10 5668
6371.85 5616
6372.60 5582
6373.36 5396
6374.11 5336
6374.86 5239
6375.62 5241
6376.37 5214
6377.13 5068
6377.88 5186
6378.63 5202
6379.39 5114
6380.14 5121
6380.89 5192
6381.65 4913
6382.40 5147
6383.16 5247
6383.91 5196
6384.66 5075
6385.42 4915
6386.17 4802
6386.93 4834
6387.68 4708
6388.43 4646
6389.19 4910
6389.94 4740
6390.70 4636
6391.45 4638
6392.21 4673
6392.96 4660
6393.71 4738
6394.47 4640
6395.22 4670
6395.98 4591
6396.73 4570
6397.49 4672
6398.24 4646
6399.00 4549
6399.75 4476
6400.51 4430
6401.26 4461
6402.02 4373
6402.77 4463
6403.53 4420
6404.28 4545
6405.04 4503
6405.79 4324
6406.55 4377
6407.30 4556
6408.06 4673
6408.81 4721
6409.57 4726
6410.32 4900
6411.08 5119
6411.84 5104
6412.59 4920
6413.35 4896
6414.10 4656
6414.86 4565
6415.61 4631
6416.37 4634
6417.13 4569
6417.88 4669
6418.64 4524
6419.39 4610
6420.15 4609
6420.91 4650
6421.66 4670
6422.42 4487
6423.17 4474
6423.93 4672
6424.69 4594
6425.44 4714
6426.20 4782
6426.96 4650
6427.71 4509
6428.47 4621
6429.23 4524
6429.98 4541
6430.74 4576
6431.50 4520
6432.25 4564
6433.01 4614
6433.77 4751
6434.52 4612
6435.28 4543
6436.04 4692
6436.79 4619
6437.55 4591
6438.31 4627
6439.07 4857
6439.82 5101
6440.58 5033
6441.34 5060
6442.09 5175
6442.85 5288
6443.61 5205
6444.37 5162
6445.12 5066
6445.88 4981
6446.64 4890
6447.40 4920
6448.15 5029
6448.91 4920
6449.67 4885
6450.43 4750
6451.19 4820
6451.94 4763
6452.70 4829
6453.46 4745
6454.22 4710
6454.98 4865
6455.73 5063
6456.49 5202
6457.25 5030
6458.01 5052
6458.77 5059
6459.53 5130
6460.28 5212
6461.04 5182
6461.80 5124
6462.56 5047
6463.32 5195
6464.08 5115
6464.84 5303
6465.59 5307
6466.35 5277
6467.11 5304
6467.87 5334
6468.63 5388
6469.39 5395
6470.15 5625
6470.91 5599
6471.67 5614
6472.43 5667
6473.18 5627
6473.94 5745
6474.70 5732
6475.46 5835
6476.22 5894
6476.98 5819
6477.74 5939
6478.50 5800
6479.26 5897
6480.02 6044
6480.78 6115
6481.54 6238
6482.30 6172
6483.06 6176
6483.82 6327
6484.58 6538
6485.34 6358
6486.10 6444
6486.86 6480
6487.62 6766
6488.38 6740
6489.14 6884
6489.90 6934
6490.66 6936
6491.42 7074
6492.18 7246
6492.94 7566
6493.70 7702
6494.46 7845
6495.22 8107
6495.98 8145
6496.74 8229
6497.50 8307
6498.26 8197
6499.02 8138
6499.78 8163
6500.54 8190
6501.31 8130
6502.07 7994
6502.83 8005
6503.59 8159
6504.35 8259
6505.11 8392
6505.87 8381
6506.63 8565
6507.39 8733
6508.16 8818
6508.92 9179
6509.68 9440
6510.44 9736
6511.20 9654
6511.96 9918
6512.72 9924
6513.49 9915
6514.25 9691
6515.01 9621
6515.77 9682
6516.53 9508
6517.29 9679
6518.06 9659
6518.82 9928
6519.58 10064
6520.34 10185
6521.10 10282
6521.87 10528
6522.63 10782
6523.39 11132
6524.15 11345
6524.91 12004
6525.68 12901
6526.44 13891
6527.20 15448
6527.96 16619
6528.73 17867
6529.49 18318
6530.25 18420
6531.01 18078
6531.78 17718
6532.54 16889
6533.30 16667
6534.06 17147
6534.83 18214
6535.59 20103
6536.35 22545
6537.12 25088
6537.88 26908
6538.64 27200
6539.40 26143
6540.17 24746
6540.93 22291
6541.69 19520
6542.46 17201
6543.22 14712
6543.98 13096
6544.75 11580
6545.51 10627
6546.27 9863
6547.04 9244
6547.80 8871
6548.56 8472
6549.33 8225
6550.09 7974
6550.86 8158
6551.62 8065
6552.38 7989
6553.15 7777
6553.91 7908
6554.68 7856
6555.44 8042
6556.20 7741
6556.97 7759
6557.73 7531
6558.50 7520
6559.26 7727
6560.02 7710
6560.79 7748
6561.55 7794
6562.32 8186
6563.08 8136
6563.85 8523
6564.61 8681
6565.38 8716
6566.14 8894
6566.90 9075
6567.67 9091
6568.43 8927
6569.20 8911
6569.96 8851
6570.73 8754
6571.49 8803
6572.26 8834
6573.02 8946
6573.79 9209
6574.55 9440
6575.32 9708
6576.08 9707
6576.85 9920
6577.61 10016
6578.38 9993
6579.15 10104
6579.91 10213
6580.68 10338
6581.44 10257
6582.21 10192
6582.97 10254
6583.74 10186
6584.50 10092
6585.27 9876
6586.04 9627
6586.80 9333
6587.57 9297
6588.33 9154
6589.10 9253
6589.87 9235
6590.63 9272
6591.40 9237
6592.16 9796
6592.93 10415
6593.70 11189
6594.46 11953
6595.23 13041
6596.00 13345
6596.76 13801
6597.53 13848
6598.29 13828
6599.06 13326
6599.83 12186
6600.59 11217
6601.36 10596
6602.13 9780
6602.89 9024
6603.66 8813
6604.43 8272
6605.20 8062
6605.96 7986
6606.73 7866
6607.50 7813
6608.26 7663
6609.03 7595
6609.80 7773
6610.57 7704
6611.33 7590
6612.10 7651
6612.87 7517
6613.63 7325
6614.40 7162
6615.17 6981
6615.94 6881
6616.70 6755
6617.47 6858
6618.24 6716
6619.01 6765
6619.78 6828
6620.54 6920
6621.31 6974
6622.08 6887
6622.85 6879
6623.61 6969
6624.38 7025
6625.15 6940
6625.92 6959
6626.69 6945
6627.46 6707
6628.22 6452
6628.99 6502
6629.76 6494
6630.53 6488
6631.30 6683
6632.07 7009
6632.83 7163
6633.60 7630
6634.37 8193
6635.14 8690
6635.91 8924
6636.68 8611
6637.45 8638
6638.21 8448
6638.98 7884
6639.75 7737
6640.52 7428
6641.29 7133
6642.06 6972
6642.83 6710
6643.60 6687
6644.37 6671
6645.14 6530
6645.91 6455
6646.68 6305
6647.44 6283
6648.21 6252
6648.98 6457
6649.75 6635
6650.52 6506
6651.29 6620
6652.06 6485
6652.83 6605
6653.60 6539
6654.37 6440
6655.14 6255
6655.91 6269
6656.68 6356
6657.45 6388
6658.22 6376
6658.99 6356
6659.76 6380
6660.53 6194
6661.30 6118
6662.07 6076
6662.84 5933
6663.61 5827
6664.38 5797
6665.15 5938
6665.92 5917
6666.69 5953
6667.46 5974
6668.23 5979
6669.00 6182
6669.78 6154
6670.55 6186
6671.32 6292
6672.09 6336
6672.86 6376
6673.63 6377
6674.40 6527
6675.17 6583
6675.94 6460
6676.71 6215
6677.48 6304
6678.26 6213
6679.03 6194
6679.80 6355
6680.57 6332
6681.34 6479
6682.11 6522
6682.88 6563
6683.66 6819
6684.43 7370
6685.20 7623
6685.97 7972
6686.74 8316
6687.51 8399
6688.28 8298
6689.06 8233
6689.83 7768
6690.60 7335
6691.37 6942
6692.14 6664
6692.92 6503
6693.69 6103
6694.46 5835
6695.23 5723
6696.00 5658
6696.78 5628
6697.55 5741
6698.32 5662
6699.09 5677
6699.87 5637
6700.64 5678
6701.41 5592
6702.18 5609
6702.96 5539
6703.73 5705
6704.50 5805
6705.27 5832
6706.05 5794
6706.82 5825
6707.59 5741
6708.37 5598
6709.14 5657
6709.91 5626
6710.68 5472
6711.46 5363
6712.23 5460
6713.00 5388
6713.78 5352
6714.55 5458
6715.32 5564
6716.10 5417
6716.87 5396
6717.64 5388
6718.42 5322
6719.19 5259
6719.96 5237
6720.74 5162
6721.51 5228
6722.29 5392
6723.06 5417
6723.83 5282
6724.61 5381
6725.38 5377
6726.15 5337
6726.93 5372
6727.70 5356
6728.48 5160
6729.25 5255
6730.02 5365
6730.80 5388
6731.57 5241
6732.35 5364
6733.12 5446
6733.90 5498
6734.67 5493
6735.45 5605
6736.22 5522
6736.99 5748
6737.77 5781
6738.54 5838
6739.32 5752
6740.09 5666
6740.87 5689
6741.64 5714
6742.42 5730
6743.19 5772
6743.97 5537
6744.74 5625
6745.52 5802
6746.29 5776
6747.07 5712
6747.84 5833
6748.62 5902
6749.39 6135
6750.17 6272
6750.94 6462
6751.72 6577
6752.49 6982
6753.27 7388
6754.05 7841
6754.82 8222
6755.60 8222
6756.37 7968
6757.15 7562
6757.92 6962
6758.70 6653
6759.48 6365
6760.25 6084
6761.03 5883
6761.80 5570
6762.58 5572
6763.36 5496
6764.13 5549
6764.91 5375
6765.68 5372
6766.46 5592
6767.24 5569
6768.01 5490
6768.79 5521
6769.57 5472
6770.34 5326
6771.12 5479
6771.90 5524
6772.67 5369
6773.45 5338
6774.23 5426
6775.00 5276
6775.78 5037
6776.56 5139
6777.33 5136
6778.11 5162
6778.89 5346
6779.66 5337
6780.44 5301
6781.22 5446
6781.99 5354
6782.77 5097
6783.55 5150
6784.33 5194
6785.10 5129
6785.88 5010
6786.66 5076
6787.44 4792
6788.21 4757
6788.99 4936
6789.77 4932
6790.55 4811
6791.32 4656
6792.10 4775
6792.88 4756
6793.66 4665
6794.43 4753
6795.21 4809
6795.99 4699
6796.77 4668
6797.55 4713
6798.32 4635
6799.10 4804
6799.88 4796
6800.66 5038
6801.44 5305
6802.22 5367
6802.99 5285
6803.77 5217
6804.55 5319
6805.33 5418
6806.11 5255
6806.89 5297
6807.67 5330
6808.44 5259
6809.22 5139
6810.00 5131
6810.78 4885
6811.56 4830
6812.34 4812
6813.12 4669
6813.90 4639
6814.67 4786
6815.45 4905
6816.23 5026
6817.01 5099
6817.79 4922
6818.57 5038
6819.35 5042
6820.13 5033
6820.91 5062
6821.69 4978
6822.47 4899
6823.25 4791
6824.03 4941
6824.81 4733
6825.59 4781
6826.37 4787
6827.14 4883
6827.92 4781
6828.70 4788
6829.48 4922
6830.26 4875
6831.04 4699
6831.82 4722
6832.60 4767
6833.38 4632
6834.16 4709
6834.94 4750
6835.72 4553
6836.51 4661
6837.29 4664
6838.07 4682
6838.85 4595
6839.63 4519
6840.41 4446
6841.19 4507
6841.97 4499
6842.75 4517
6843.53 4381
6844.31 4437
6845.09 4601
6845.87 4581
6846.65 4673
6847.43 4855
6848.21 5048
6849.00 5571
6849.78 6149
6850.56 6761
6851.34 7473
6852.12 8253
6852.90 8666
6853.68 8704
6854.46 8451
6855.25 8139
6856.03 7507
6856.81 6961
6857.59 6607
6858.37 6049
6859.15 5653
6859.93 5632
6860.72 5399
6861.50 5183
6862.28 5036
6863.06 5060
6863.84 5168
6864.62 4988
6865.41 5143
6866.19 5319
6866.97 5364
6867.75 5395
6868.53 5363
6869.32 5388
6870.10 5360
6870.88 5512
6871.66 5427
6872.45 5373
6873.23 5286
6874.01 5323
6874.79 5251
6875.58 5270
6876.36 5252
6877.14 5340
6877.92 5353
6878.71 5520
6879.49 5648
6880.27 5724
6881.05 5970
6881.84 6235
6882.62 6224
6883.40 6125
6884.19 6260
6884.97 6524
6885.75 6798
6886.54 7220
6887.32 8129
6888.10 8899
6888.88 9837
6889.67 10505
6890.45 10748
6891.23 10466
6892.02 9839
6892.80 8921
6893.59 8252
6894.37 7728
6895.15 7198
6895.94 6712
6896.72 6504
6897.50 6444
6898.29 6434
6899.07 6306
6899.86 6227
6900.64 6187
6901.42 6389
6902.21 6411
6902.99 6310
6903.78 6562
6904.56 6559
6905.34 6344
6906.13 6415
6906.91 6357
6907.70 6380
6908.48 6517
6909.27 6454
6910.05 6342
6910.83 6191
6911.62 6004
6912.40 5971
6913.19 5889
6913.97 5769
6914.76 5750
6915.54 5758
6916.33 5751
6917.11 5568
6917.90 5789
6918.68 5773
6919.47 5602
6920.25 5741
6921.04 5748
6921.82 5743
6922.61 5797
6923.39 5822
6924.18 5910
6924.96 5950
6925.75 5835
6926.53 5994
6927.32 6226
6928.10 6000
6928.89 6208
6929.68 6229
6930.46 6130
6931.25 6223
6932.03 6353
6932.82 6486
6933.60 6710
6934.39 6874
6935.18 7173
6935.96 7371
6936.75 7243
6937.53 7306
6938.32 7044
6939.11 6918
6939.89 6946
6940.68 6759
6941.47 6716
6942.25 7032
6943.04 7312
6943.82 7271
6944.61 7348
6945.40 7277
6946.18 7483
6946.97 7411
6947.76 7541
6948.54 7615
6949.33 7754
6950.12 7826
6950.90 7953
6951.69 7991
6952.48 7801
6953.26 7800
6954.05 7826
6954.84 7752
6955.63 7964
6956.41 8135
6957.20 8282
6957.99 8110
6958.77 8181
6959.56 8266
6960.35 8235
6961.14 8082
6961.92 8326
6962.71 8144
6963.50 8005
6964.29 8072
6965.07 8003
6965.86 8009
6966.65 8300
6967.44 8416
6968.22 8518
6969.01 8669
6969.80 8718
6970.59 8717
6971.38 8935
6972.16 9059
6972.95 9201
6973.74 9032
6974.53 9105
6975.32 9422
6976.10 9609
6976.89 9590
6977.68 9768
6978.47 9948
6979.26 10269
6980.05 10704
6980.83 11194
6981.62 11561
6982.41 12293
6983.20 13396
6983.99 14761
6984.78 16565
6985.57 18493
6986.36 20340
6987.14 21654
6987.93 22484
6988.72 21992
6989.51 20754
6990.30 19382
6991.09 17900
6991.88 15957
6992.67 14416
6993.46 13083
6994.25 12150
6995.04 11475
6995.82 11166
6996.61 11230
6997.40 12063
6998.19 13549
6998.98 15227
6999.77 17120
7000.56 18840
7001.35 19975
7002.14 20491
7002.93 20332
7003.72 19528
7004.51 17810
7005.30 16223
7006.09 14380
7006.88 12629
7007.67 11233
7008.46 10211
7009.25 9280
7010.04 8676
7010.83 8529
7011.62 8449
7012.41 8318
7013.20 8430
7013.99 8590
7014.78 8477
7015.57 8456
7016.36 8154
7017.15 8046
7017.94 8059
7018.73 7541
7019.53 7242
7020.32 7065
7021.11 7095
7021.90 6882
7022.69 6937
7023.48 7019
7024.27 7236
7025.06 7315
7025.85 7438
7026.64 7693
7027.43 7762
7028.23 7659
7029.02 7786
7029.81 7615
7030.60 7457
7031.39 7418
7032.18 7075
7032.97 6912
7033.77 6930
7034.56 6754
7035.35 6666
7036.14 6826
7036.93 6854
7037.72 6911
7038.51 6960
7039.31 7206
7040.10 7166
7040.89 7161
7041.68 7276
7042.47 7253
7043.27 7200
7044.06 7164
7044.85 7036
7045.64 7176
7046.43 7168
7047.23 7079
7048.02 7163
7048.81 7291
7049.60 7455
7050.40 7882
7051.19 8333
7051.98 8567
7052.77 8736
7053.57 8612
7054.36 8506
7055.15 8091
7055.94 7663
7056.74 7198
7057.53 6735
7058.32 6556
7059.12 6462
7059.91 6237
7060.70 6151
7061.50 6174
7062.29 6196
7063.08 6176
7063.87 6183
7064.67 6235
7065.46 6399
7066.25 6227
7067.05 6267
7067.84 6139
7068.63 6204
7069.43 6196
7070.22 6029
7071.02 6071
7071.81 5942
7072.60 5858
7073.40 5924
7074.19 5841
7074.98 5805
7075.78 5705
7076.57 5691
7077.37 5520
7078.16 5407
7078.95 5419
7079.75 5577
7080.54 5417
7081.34 5424
7082.13 5387
7082.92 5361
7083.72 5450
7084.51 5543
7085.31 5403
7086.10 5542
7086.90 5580
7087.69 5628
7088.49 5929
7089.28 5987
7090.07 5748
7090.87 5583
7091.66 5542
7092.46 5600
7093.25 5208
7094.05 5271
7094.84 5192
7095.64 4998
7096.43 4837
7097.23 4773
7098.02 4773
7098.82 4707
7099.61 4751
7100.41 4698
7101.20 4602
7102.00 4591
7102.79 4719
7103.59 4631
7104.39 4650
7105.18 4514
7105.98 4474
7106.77 4296
7107.57 4142
7108.36 3961
7109.16 4104
7109.96 4178
7110.75 4145
7111.55 3968
7112.34 4064
7113.14 4141
7113.93 4161
7114.73 4178
7115.53 4203
7116.32 4182
7117.12 4229
7117.92 4130
7118.71 4185
7119.51 4129
7120.30 4196
7121.10 4167
7121.90 4107
7122.69 4217
7123.49 4168
7124.29 4139
7125.08 4167
7125.88 4080
7126.68 4065
7127.47 4078
7128.27 4164
7129.07 4155
7129.86 4195
7130.66 4108
7131.46 4070
7132.25 4096
7133.05 4111
7133.85 3993
7134.65 4037
7135.44 3920
7136.24 3973
7137.04 4035
7137.84 4052
7138.63 4019
7139.43 3839
7140.23 3931
7141.03 3979
7141.82 3921
7142.62 3912
7143.42 4039
7144.22 4104
7145.01 4023
7145.81 3984
7146.61 4010
7147.41 4042
7148.20 4167
7149.00 4116
7149.80 3989
7150.60 3931
7151.40 3896
7152.19 3871
7152.99 3782
7153.79 3739
7154.59 3769
7155.39 3862
7156.19 3815
7156.98 3747
7157.78 3799
7158.58 3864
7159.38 3872
7160.18 3855
7160.98 3647
7161.78 3787
7162.57 3800
7163.37 3678
7164.17 3657
7164.97 3702
7165.77 3840
7166.57 3781
7167.37 3682
7168.17 3639
7168.97 3709
7169.77 3569
7170.56 3692
7171.36 3769
7172.16 3804
7172.96 3697
7173.76 3574
7174.56 3593
7175.36 3781
7176.16 3685
7176.96 3700
7177.76 3511
7178.56 3591
7179.36 3613
7180.16 3644
7180.96 3846
7181.76 3981
7182.56 3991
7183.36 4215
7184.16 4402
7184.96 4408
7185.76 4289
7186.56 4264
7187.36 4293
7188.16 4244
7188.96 4117
7189.76 3997
7190.56 3934
7191.36 3762
7192.16 3708
7192.96 3626
7193.76 3585
7194.56 3582
7195.36 3595
7196.16 3581
7196.96 3664
7197.76 3582
7198.56 3698
7199.36 3604
7200.16 3589
7200.97 3620
7201.77 3745
7202.57 3653
7203.37 3634
7204.17 3608
7204.97 3574
7205.77 3546
7206.57 3581
7207.37 3704
7208.18 3603
7208.98 3511
7209.78 3591
7210.58 3599
7211.38 3680
7212.18 3660
7212.98 3685
7213.79 3643
7214.59 3648
7215.39 3720
7216.19 3839
7216.99 3748
7217.79 3935
7218.60 3922
7219.40 3845
7220.20 3896
7221.00 3932
7221.80 3957
7222.61 3812
7223.41 3911
7224.21 3826
7225.01 3731
7225.81 3880
7226.62 3847
7227.42 3817
7228.22 3877
7229.02 3862
7229.83 3762
7230.63 3799
7231.43 3882
7232.23 3808
7233.04 3892
7233.84 3814
7234.64 3773
7235.45 3824
7236.25 3981
7237.05 3978
7237.85 3975
7238.66 3956
7239.46 4115
7240.26 4254
7241.07 4266
7241.87 4214
7242.67 4160
7243.48 4157
7244.28 4221
7245.08 4226
7245.89 4152
7246.69 4228
7247.49 4229
7248.30 4219
7249.10 4212
7249.90 4169
7250.71 4221
7251.51 4369
7252.31 4256
7253.12 4364
7253.92 4290
7254.73 4440
7255.53 4342
7256.33 4404
7257.14 4499
7257.94 4376
7258.75 4371
7259.55 4427
7260.35 4437
7261.16 4595
7261.96 4526
7262.77 4502
7263.57 4444
7264.38 4507
7265.18 4659
7265.98 4610
7266.79 4764
7267.59 4788
7268.40 4849
7269.20 5047
7270.01 4977
7270.81 4959
7271.62 5071
7272.42 5122
7273.23 5075
7274.03 5075
7274.84 5048
7275.64 5081
7276.45 5185
7277.25 5233
7278.06 5363
7278.86 5443
7279.67 5484
7280.47 5682
7281.28 5915
7282.08 6464
7282.89 7157
7283.69 7977
7284.50 9006
7285.31 9964
7286.11 10388
7286.92 10834
7287.72 10803
7288.53 10425
7289.33 9650
7290.14 8991
7290.95 8204
7291.75 7569
7292.56 7045
7293.36 6484
7294.17 6305
7294.98 6170
7295.78 6079
7296.59 5912
7297.39 5930
7298.20 5806
7299.01 5959
7299.81 5838
7300.62 5934
7301.43 6064
7302.23 6294
7303.04 6268
7303.85 6238
7304.65 6386
7305.46 6582
7306.27 6588
7307.07 6775
7307.88 6803
7308.69 7007
7309.49 7571
7310.30 7842
7311.11 8269
7311.91 8760
7312.72 8824
7313.53 9101
7314.33 8901
7315.14 8731
7315.95 8504
7316.76 8388
7317.56 8511
7318.37 8895
7319.18 9457
7319.99 10094
7320.79 11227
7321.60 11905
7322.41 12494
7323.22 12834
7324.02 12653
7324.83 12094
7325.64 11302
7326.45 10552
7327.26 9565
7328.06 8727
7328.87 7975
7329.68 7381
7330.49 6835
7331.30 6583
7332.10 6449
7332.91 6144
7333.72 6048
7334.53 6033
7335.34 5962
7336.15 5976
7336.95 5938
7337.76 6031
7338.57 5968
7339.38 6001
7340.19 6057
7341.00 6039
7341.81 5982
7342.61 5963
7343.42 5954
7344.23 5790
7345.04 5802
7345.85 5815
7346.66 5796
7347.47 5894
7348.28 5992
7349.09 6101
7349.89 6133
7350.70 6144
7351.51 6032
7352.32 5972
7353.13 6019
7353.94 5888
7354.75 5691
7355.56 5744
7356.37 5817
7357.18 5718
7357.99 5774
7358.80 5682
7359.61 5845
7360.42 5922
7361.23 6125
7362.04 6146
7362.85 6154
7363.66 6177
7364.47 6141
7365.28 6285
7366.09 6282
7366.90 6234
7367.71 6215
7368.52 6249
7369.33 6330
7370.14 6143
7370.95 6063
7371.76 6222
7372.57 6230
7373.38 6115
7374.19 6167
7375.00 6322
7375.81 6234
7376.62 6429
7377.43 6458
7378.24 6663
7379.05 6958
7379.86 7233
7380.67 7869
7381.49 8245
7382.30 8867
7383.11 9267
7383.92 9301
7384.73 9179
7385.54 8881
7386.35 8448
7387.16 8122
7387.97 7666
7388.79 7039
7389.60 6584
7390.41 6442
7391.22 6146
7392.03 5947
7392.84 5833
7393.65 5873
7394.47 5764
7395.28 5816
7396.09 5691
7396.90 5616
7397.71 5766
7398.52 5994
7399.34 6406
7400.15 6863
7400.96 7240
7401.77 7685
7402.58 7929
7403.40 8105
7404.21 8112
7405.02 7820
7405.83 7618
7406.64 7387
7407.46 7344
7408.27 7298
7409.08 7126
7409.89 6940
7410.71 6767
7411.52 6822
7412.33 6520
7413.14 6090
7413.96 5913
7414.77 5559
7415.58 5320
7416.40 5201
7417.21 5194
7418.02 4990
7418.83 4878
7419.65 4839
7420.46 4822
7421.27 4808
7422.09 4719
7422.90 4704
7423.71 4579
7424.53 4485
7425.34 4514
7426.15 4316
7426.97 4375
7427.78 4365
7428.59 4313
7429.41 4403
7430.22 4355
7431.03 4259
7431.85 4318
7432.66 4382
7433.47 4324
7434.29 4382
7435.10 4330
7435.92 4261
7436.73 4296
7437.54 4391
7438.36 4305
7439.17 4465
7439.99 4538
7440.80 4482
7441.61 4442
7442.43 4298
7443.24 4437
7444.06 4505
7444.87 4302
7445.69 4157
7446.50 4259
7447.31 4184
7448.13 4224
7448.94 4244
7449.76 4221
7450.57 4180
7451.39 4148
7452.20 4068
7453.02 4096
7453.83 4057
7454.65 4151
7455.46 4196
7456.28 4088
7457.09 4103
7457.91 4065
7458.72 4137
7459.54 4135
7460.35 4079
7461.17 4071
7461.98 4022
7462.80 4031
7463.61 4073
7464.43 4243
7465.24 4095
7466.06 4163
7466.88 4232
7467.69 4123
7468.51 4153
7469.32 4199
7470.14 4097
7470.95 4108
7471.77 4057
7472.59 4009
7473.40 4129
7474.22 4187
7475.03 4016
7475.85 3995
7476.67 4067
7477.48 4063
7478.30 3907
7479.11 3790
7479.93 3800
7480.75 3733
7481.56 3698
7482.38 3660
7483.20 3743
7484.01 3813
7484.83 3754
7485.65 3630
7486.46 3549
7487.28 3415
7488.10 3508
7488.91 3619
7489.73 3542
7490.55 3521
7491.36 3465
7492.18 3520
7493.00 3644
7493.81 3591
7494.63 3570
7495.45 3468
7496.27 3437
7497.08 3399
7497.90 3376
7498.72 3359
7499.53 3295
7500.35 3343
7501.17 3443
7501.99 3375
7502.80 3381
7503.62 3324
7504.44 3361
7505.26 3341
7506.08 3275
7506.89 3364
7507.71 3375
7508.53 3372
7509.35 3311
7510.16 3360
7510.98 3246
7511.80 3262
7512.62 3283
7513.44 3227
7514.25 3299
7515.07 3275
7515.89 3238
7516.71 3352
7517.53 3331
7518.35 3255
7519.16 3283
7519.98 3230
7520.80 3223
7521.62 3172
7522.44 3167
7523.26 3168
7524.08 3154
7524.90 3247
7525.71 3235
7526.53 3174
7527.35 3141
7528.17 3201
7528.99 3189
7529.81 3148
7530.63 3222
7531.45 3228
7532.27 3267
7533.08 3256
7533.90 3355
7534.72 3271
7535.54 3225
7536.36 3199
7537.18 3277
7538.00 3285
7538.82 3355
7539.64 3293
7540.46 3135
7541.28 3195
7542.10 3235
7542.92 3208
7543.74 3313
7544.56 3283
7545.38 3335
7546.20 3359
7547.02 3420
7547.84 3311
7548.66 3380
7549.48 3477
7550.30 3479
7551.12 3441
7551.94 3361
7552.76 3427
7553.58 3457
7554.40 3357
7555.22 3395
7556.04 3487
7556.86 3516
7557.68 3531
7558.50 3520
7559.32 3609
7560.14 3493
7560.96 3524
7561.78 3561
7562.61 3605
7563.43 3643
7564.25 3662
7565.07 3606
7565.89 3601
7566.71 3577
7567.53 3607
7568.35 3634
7569.17 3588
7569.99 3537
7570.82 3618
7571.64 3580
7572.46 3511
7573.28 3644
7574.10 3679
7574.92 3712
7575.74 3602
7576.57 3665
7577.39 3694
7578.21 3655
7579.03 3769
7579.85 3698
7580.67 3560
7581.50 3657
7582.32 3675
7583.14 3678
7583.96 3755
7584.78 3847
7585.61 3928
7586.43 3838
7587.25 3953
7588.07 3952
7588.89 4051
7589.72 4162
7590.54 4281
7591.36 4252
7592.18 4359
7593.01 4374
7593.83 4299
7594.65 4246
7595.47 4171
7596.30 4039
7597.12 4109
7597.94 4164
7598.76 4273
7599.59 4070
7600.41 4099
7601.23 4332
7602.06 4390
7602.88 4563
7603.70 4663
7604.53 4952
7605.35 5107
7606.17 5250
7606.99 5342
7607.82 5411
7608.64 5360
7609.46 5297
7610.29 5227
7611.11 5023
7611.93 4804
7612.76 4755
7613.58 4823
7614.41 4705
7615.23 4865
7616.05 4794
7616.88 4840
7617.70 4922
7618.52 5090
7619.35 5437
7620.17 5470
7621.00 5564
7621.82 5473
7622.64 5325
7623.47 5114
7624.29 5014
7625.12 4757
7625.94 4840
7626.77 4855
7627.59 4846
7628.41 4909
7629.24 5147
7630.06 5448
7630.89 5894
7631.71 6266
7632.54 6687
7633.36 7004
7634.19 7084
7635.01 7093
7635.84 6746
7636.66 6424
7637.48 6071
7638.31 5509
7639.13 5273
7639.96 4885
7640.78 4658
7641.61 4400
7642.43 4150
7643.26 3986
7644.09 3911
7644.91 3724
7645.74 3745
7646.56 3724
7647.39 3682
7648.21 3652
7649.04 3627
7649.86 3548
7650.69 3529
7651.51 3517
7652.34 3517
7653.17 3401
7653.99 3254
7654.82 3313
7655.64 3308
7656.47 3332
7657.29 3250
7658.12 3332
7658.95 3367
7659.77 3381
7660.60 3365
7661.43 3426
7662.25 3334
7663.08 3435
7663.90 3400
7664.73 3308
7665.56 3252
7666.38 3316
7667.21 3402
7668.04 3497
7668.86 3456
7669.69 3448
7670.52 3481
7671.34 3409
7672.17 3485
7673.00 3549
7673.82 3465
7674.65 3390
7675.48 3439
7676.30 3429
7677.13 3423
7677.96 3381
7678.78 3232
7679.61 3286
7680.44 3275
7681.27 3361
7682.09 3280
7682.92 3236
7683.75 3337
7684.58 3334
7685.40 3404
7686.23 3521
7687.06 3444
7687.89 3536
7688.71 3543
7689.54 3448
7690.37 3465
7691.20 3417
7692.02 3315
7692.85 3479
7693.68 3347
7694.51 3260
7695.34 3337
7696.16 3294
7696.99 3522
7697.82 3516
7698.65 3649
7699.48 3702
7700.31 3841
7701.13 3884
7701.96 3823
7702.79 3817
7703.62 3748
7704.45 3577
7705.28 3528
7706.10 3491
7706.93 3408
7707.76 3403
7708.59 3337
7709.42 3241
7710.25 3235
7711.08 3276
7711.91 3230
7712.73 3201
7713.56 3237
7714.39 3150
7715.22 3138
7716.05 3217
7716.88 3120
7717.71 3118
7718.54 3168
7719.37 3202
7720.20 3171
7721.03 3127
7721.86 3096
7722.68 2992
7723.51 2989
7724.34 2961
7725.17 2924
7726.00 2888
7726.83 2969
7727.66 3013
7728.49 3020
7729.32 2942
7730.15 2994
7730.98 2953
7731.81 2969
7732.64 2963
7733.47 2936
7734.30 2957
7735.13 2866
7735.96 2918
7736.79 2942
7737.62 2903
7738.45 2906
7739.28 2948
7740.11 2925
7740.94 2914
7741.77 2926
7742.61 2905
7743.44 2846
7744.27 3002
7745.10 3117
7745.93 3130
7746.76 3268
7747.59 3273
7748.42 3493
7749.25 3670
7750.08 3740
7750.91 3705
7751.74 3633
7752.58 3515
7753.41 3517
7754.24 3304
7755.07 3233
7755.90 3114
7756.73 3021
7757.56 3017
7758.39 3079
7759.23 3130
7760.06 2964
7760.89 2955
7761.72 2937
7762.55 2815
7763.38 2908
7764.22 2909
7765.05 2948
7765.88 2921
7766.71 2879
7767.54 2881
7768.37 2820
7769.21 2838
7770.04 2846
7770.87 2847
7771.70 2872
7772.53 2950
7773.37 2898
7774.20 2805
7775.03 2846
7775.86 2780
7776.70 2869
7777.53 2938
7778.36 2977
7779.19 2907
7780.03 2867
7780.86 2866
7781.69 2842
7782.52 3027
7783.36 2958
7784.19 2872
7785.02 2951
7785.86 3081
7786.69 2938
7787.52 2961
7788.35 2989
7789.19 3094
7790.02 3019
7790.85 2946
7791.69 2972
7792.52 3057
7793.35 2999
7794.19 2938
7795.02 3006
7795.85 2932
7796.69 2963
7797.52 2998
7798.35 3045
7799.19 3034
7800.02 3005
7800.85 3146
7801.69 3115
7802.52 3057
7803.36 3172
7804.19 3174
7805.02 3188
7805.86 3208
7806.69 3299
7807.53 3301
7808.36 3225
7809.19 3290
7810.03 3247
7810.86 3388
7811.70 3287
7812.53 3420
7813.36 3431
7814.20 3657
7815.03 3740
7815.87 3879
7816.70 3868
7817.54 3909
7818.37 3975
7819.21 3809
7820.04 3914
7820.88 3882
7821.71 3799
7822.55 3704
7823.38 3755
7824.22 3699
7825.05 3751
7825.89 3841
7826.72 3812
7827.56 3853
7828.39 3966
7829.23 3994
7830.06 4069
7830.90 4170
7831.73 3997
7832.57 3937
7833.40 3969
7834.24 4073
7835.07 3986
7835.91 3955
7836.74 4158
7837.58 4073
7838.42 4094
7839.25 3934
7840.09 3871
7840.92 3881
7841.76 3868
7842.59 3807
7843.43 3739
7844.27 3757
7845.10 3667
7845.94 3660
7846.77 3660
7847.61 3543
7848.45 3596
7849.28 3466
7850.12 3508
7850.96 3470
7851.79 3473
7852.63 3391
7853.47 3385
7854.30 3411
7855.14 3528
7855.98 3422
7856.81 3508
7857.65 3489
7858.49 3517
7859.32 3750
7860.16 3854
7861.00 3866
7861.83 3884
7862.67 3924
7863.51 3829
7864.34 3737
7865.18 3610
7866.02 3575
7866.86 3618
7867.69 3719
7868.53 3606
7869.37 3497
7870.20 3671
7871.04 3656
7871.88 3621
7872.72 3634
7873.55 3661
7874.39 3716
7875.23 3815
7876.07 3835
7876.91 3910
7877.74 4293
7878.58 4307
7879.42 4431
7880.26 4430
7881.09 4486
7881.93 4349
7882.77 4228
7883.61 4108
7884.45 3905
7885.28 3884
7886.12 3701
7886.96 3619
7887.80 3605
7888.64 3618
7889.48 3684
7890.32 3703
7891.15 3850
7891.99 3946
7892.83 4111
7893.67 4112
7894.51 4154
7895.35 4060
7896.19 3984
7897.02 3985
7897.86 3898
7898.70 3811
7899.54 3822
7900.38 3817
7901.22 3777
7902.06 3778
7902.90 3810
7903.74 3763
7904.58 3703
7905.41 3673
7906.25 3728
7907.09 3533
7907.93 3364
7908.77 3423
7909.61 3398
7910.45 3485
7911.29 3450
7912.13 3409
7912.97 3507
7913.81 3396
7914.65 3471
7915.49 3551
7916.33 3604
7917.17 3668
7918.01 3854
7918.85 4070
7919.69 4076
7920.53 4073
7921.37 4190
7922.21 4167
7923.05 3935
7923.89 3719
7924.73 3664
7925.57 3620
7926.41 3472
7927.25 3345
7928.09 3312
7928.93 3209
7929.77 3337
7930.61 3202
7931.45 3181
7932.29 3158
7933.14 3211
7933.98 3242
7934.82 3147
7935.66 3220
7936.50 3187
7937.34 3142
7938.18 3149
7939.02 3211
7939.86 3117
7940.70 3201
7941.55 3239
7942.39 3151
7943.23 3262
7944.07 3382
7944.91 3396
7945.75 3490
7946.59 3609
7947.43 3666
7948.28 3671
7949.12 3687
7949.96 3520
7950.80 3531
7951.64 3523
7952.48 3490
7953.33 3573
7954.17 3573
7955.01 3679
7955.85 3759
7956.69 3799
7957.54 3928
7958.38 4033
7959.22 3830
7960.06 3842
7960.90 3906
7961.75 3735
7962.59 3746
7963.43 3771
7964.27 3808
7965.12 3826
7965.96 3858
7966.80 3993
7967.64 4166
7968.49 4324
7969.33 4549
7970.17 4684
7971.01 4557
7971.86 4388
7972.70 4215
7973.54 4001
7974.39 3899
7975.23 3766
7976.07 3543
7976.91 3420
7977.76 3462
7978.60 3381
7979.44 3387
7980.29 3357
7981.13 3412
7981.97 3537
7982.82 3356
7983.66 3280
7984.50 3357
7985.35 3322
7986.19 3327
7987.04 3292
7987.88 3161
7988.72 3164
7989.57 3265
7990.41 3200
7991.25 3118
7992.10 3051
7992.94 2986
7993.79 2897
7994.63 2942
7995.47 2882
7996.32 2844
7997.16 2818
7998.01 2774
7998.85 2810
7999.69 2735
8000.54 2816
8001.38 2744
8002.23 2637
8003.07 2804
8003.92 2804
8004.76 2710
8005.61 2784
8006.45 2662
8007.29 2661
8008.14 2680
8008.98 2684
8009.83 2742
8010.67 2699
8011.52 2564
8012.36 2603
8013.21 2599
8014.05 2463
8014.90 2494
8015.74 2514
8016.59 2547
8017.43 2505
8018.28 2490
8019.12 2513
8019.97 2542
8020.82 2434
8021.66 2516
8022.51 2497
8023.35 2574
8024.20 2560
8025.04 2548
8025.89 2607
8026.73 2544
8027.58 2543
8028.43 2632
8029.27 2455
8030.12 2504
8030.96 2619
8031.81 2562
8032.66 2694
8033.50 2570
8034.35 2622
8035.19 2558
8036.04 2522
8036.89 2569
8037.73 2537
8038.58 2454
8039.43 2494
8040.27 2482
8041.12 2490
8041.96 2471
8042.81 2536
8043.66 2570
8044.50 2482
8045.35 2446
8046.20 2475
8047.04 2454
8047.89 2519
8048.74 2510
8049.58 2555
8050.43 2527
8051.28 2416
8052.13 2462
8052.97 2465
8053.82 2428
8054.67 2393
8055.51 2392
8056.36 2467
8057.21 2400
8058.06 2391
8058.90 2472
8059.75 2389
8060.60 2341
8061.45 2331
8062.29 2506
8063.14 2529
8063.99 2352
8064.84 2374
8065.68 2391
8066.53 2478
8067.38 2379
8068.23 2391
8069.08 2356
8069.92 2378
8070.77 2435
8071.62 2281
8072.47 2394
8073.32 2368
8074.16 2362
8075.01 2425
8075.86 2416
8076.71 2314
8077.56 2292
8078.41 2391
8079.25 2353
8080.10 2288
8080.95 2356
8081.80 2213
8082.65 2201
8083.50 2283
8084.35 2300
8085.20 2342
8086.04 2329
8086.89 2281
8087.74 2315
8088.59 2328
8089.44 2334
8090.29 2375
8091.14 2359
8091.99 2397
8092.84 2336
8093.69 2380
8094.53 2352
8095.38 2322
8096.23 2356
8097.08 2397
8097.93 2374
8098.78 2310
8099.63 2342
8100.48 2367
8101.33 2355
8102.18 2276
8103.03 2342
8103.88 2312
8104.73 2303
8105.58 2349
8106.43 2448
8107.28 2276
8108.13 2224
8108.98 2302
8109.83 2289
8110.68 2326
8111.53 2296
8112.38 2299
8113.23 2185
8114.08 2275
8114.93 2290
8115.78 2297
8116.63 2341
8117.48 2429
8118.33 2387
8119.18 2418
8120.03 2479
8120.88 2445
8121.73 2453
8122.59 2579
8123.44 2587
8124.29 2521
8125.14 2494
8125.99 2432
8126.84 2396
8127.69 2458
8128.54 2499
8129.39 2450
8130.24 2466
8131.10 2411
8131.95 2486
8132.80 2486
8133.65 2428
8134.50 2487
8135.35 2432
8136.20 2453
8137.06 2567
8137.91 2531
8138.76 2569
8139.61 2562
8140.46 2489
8141.31 2566
8142.17 2600
8143.02 2594
8143.87 2609
8144.72 2645
8145.57 2585
8146.42 2623
8147.28 2695
8148.13 2729
8148.98 2691
8149.83 2676
8150.69 2694
8151.54 2653
8152.39 2717
8153.24 2716
8154.09 2897
8154.95 2960
8155.80 3114
8156.65 3172
8157.50 3293
8158.36 3229
8159.21 3142
8160.06 3041
8160.92 2954
8161.77 2917
8162.62 2728
8163.47 2634
8164.33 2555
8165.18 2562
8166.03 2520
8166.89 2571
8167.74 2565
8168.59 2487
8169.45 2472
8170.30 2536
8171.15 2634
8172.01 2631
8172.86 2514
8173.71 2485
8174.57 2526
8175.42 2492
8176.27 2533
8177.13 2389
8177.98 2386
8178.83 2296
8179.69 2427
8180.54 2424
8181.40 2415
8182.25 2339
8183.10 2321
8183.96 2250
8184.81 2279
8185.66 2290
8186.52 2234
8187.37 2222
8188.23 2305
8189.08 2331
8189.94 2352
8190.79 2270
8191.64 2249
8192.50 2270
8193.35 2207
8194.21 2179
8195.06 2168
8195.92 2242
8196.77 2252
8197.63 2248
8198.48 2211
8199.34 2203
8200.19 2283
8201.05 2165
8201.90 2184
8202.76 2183
8203.61 2188
8204.47 2099
8205.32 2256
8206.18 2203
8207.03 2238
8207.89 2139
8208.74 2171
8209.60 2166
8210.45 2140
8211.31 2162
8212.16 2269
8213.02 2351
8213.87 2319
8214.73 2240
8215.58 2154
8216.44 2192
8217.30 2226
8218.15 2334
8219.01 2283
8219.86 2218
8220.72 2193
8221.58 2235
8222.43 2307
8223.29 2233
8224.14 2247
8225.00 2246
8225.86 2279
8226.71 2387
8227.57 2382
8228.42 2329
8229.28 2300
8230.14 2348
8230.99 2317
8231.85 2235
8232.71 2174
8233.56 2200
8234.42 2147
8235.28 2151
8236.13 2191
8236.99 2259
8237.85 2318
8238.70 2229
8239.56 2235
8240.42 2239
8241.27 2250
8242.13 2257
8242.99 2232
8243.85 2219
8244.70 2206
8245.56 2206
8246.42 2255
8247.27 2190
8248.13 2202
8248.99 2268
8249.85 2223
8250.70 2252
8251.56 2215
8252.42 2161
8253.28 2185
8254.13 2263
8254.99 2185
8255.85 2216
8256.71 2237
8257.57 2290
8258.42 2239
8259.28 2231
8260.14 2194
8261.00 2206
8261.85 2226
8262.71 2231
8263.57 2229
8264.43 2198
8265.29 2168
8266.15 2214
8267.00 2251
8267.86 2178
8268.72 2174
8269.58 2290
8270.44 2235
8271.30 2199
8272.15 2230
8273.01 2319
8273.87 2329
8274.73 2295
8275.59 2291
8276.45 2275
8277.31 2301
8278.17 2370
8279.02 2310
8279.88 2302
8280.74 2304
8281.60 2407
8282.46 2386
8283.32 2399
8284.18 2400
8285.04 2429
8285.90 2404
8286.76 2423
8287.62 2467
8288.48 2395
8289.34 2459
8290.19 2454
8291.05 2539
8291.91 2530
8292.77 2549
8293.63 2691
8294.49 2742
8295.35 2748
8296.21 2670
8297.07 2695
8297.93 2676
8298.79 2680
8299.65 2638
8300.51 2660
8301.37 2511
8302.23 2462
8303.09 2380
8303.95 2412
8304.81 2483
8305.67 2527
8306.53 2488
8307.39 2501
8308.26 2520
8309.12 2469
8309.98 2460
8310.84 2407
8311.70 2499
8312.56 2438
8313.42 2428
8314.28 2447
8315.14 2476
8316.00 2509
8316.86 2496
8317.72 2508
8318.58 2482
8319.44 2490
8320.31 2574
8321.17 2546
8322.03 2508
8322.89 2433
8323.75 2447
8324.61 2373
8325.47 2355
8326.33 2360
8327.20 2403
8328.06 2363
8328.92 2303
8329.78 2333
8330.64 2439
8331.50 2457
8332.37 2389
8333.23 2395
8334.09 2404
8334.95 2415
8335.81 2463
8336.67 2450
8337.54 2323
8338.40 2400
8339.26 2448
8340.12 2379
8340.99 2452
8341.85 2408
8342.71 2321
8343.57 2455
8344.43 2486
8345.30 2562
8346.16 2610
8347.02 2564
8347.88 2456
8348.75 2525
8349.61 2534
8350.47 2539
8351.33 2513
8352.20 2488
8353.06 2573
8353.92 2488
8354.79 2409
8355.65 2457
8356.51 2528
8357.37 2534
8358.24 2520
8359.10 2519
8359.96 2525
8360.83 2514
8361.69 2606
8362.55 2543
8363.42 2567
8364.28 2690
8365.14 2620
8366.01 2522
8366.87 2575
8367.73 2531
8368.60 2666
8369.46 2741
8370.32 2673
8371.19 2556
8372.05 2610
8372.92 2669
8373.78 2716
8374.64 2619
8375.51 2717
8376.37 2696
8377.24 2694
8378.10 2778
8378.96 2784
8379.83 2731
8380.69 2720
8381.56 2774
8382.42 2842
8383.29 2816
8384.15 2748
8385.01 2823
8385.88 2727
8386.74 2708
8387.61 2767
8388.47 2835
8389.34 3005
8390.20 2951
8391.07 2805
8391.93 2836
8392.80 2891
8393.66 2893
8394.53 2909
8395.39 2972
8396.26 3008
8397.12 3031
8397.99 3020
8398.85 3046
8399.72 3068
8400.58 3112
8401.45 3065
8402.31 3109
8403.18 3082
8404.04 3141
8404.91 3144
8405.77 3063
8406.64 3195
8407.50 3211
8408.37 3196
8409.24 3251
8410.10 3350
8410.97 3376
8411.83 3328
8412.70 3411
8413.57 3355
8414.43 3437
8415.30 3434
8416.16 3509
8417.03 3510
8417.90 3457
8418.76 3559
8419.63 3637
8420.49 3629
8421.36 3607
8422.23 3713
8423.09 3733
8423.96 3829
8424.83 3974
8425.69 4008
8426.56 3873
8427.43 4131
8428.29 4166
8429.16 4109
8430.03 4227
8430.89 4269
8431.76 4260
8432.63 4277
8433.49 4381
8434.36 4354
8435.23 4446
8436.09 4513
8436.96 4555
8437.83 4702
8438.70 4710
8439.56 4845
8440.43 5048
8441.30 5187
8442.17 5442
8443.03 5579
8443.90 5785
8444.77 5868
8445.64 6083
8446.50 6094
8447.37 6046
8448.24 6208
8449.11 6254
8449.97 6067
8450.84 6198
8451.71 6060
8452.58 6255
8453.45 6555
8454.31 6838
8455.18 7390
8456.05 8096
8456.92 8569
8457.79 9236
8458.65 9822
8459.52 10083
8460.39 10194
8461.26 9837
8462.13 9470
8463.00 8836
8463.86 8437
8464.73 7981
8465.60 7609
8466.47 7598
8467.34 7717
8468.21 8292
8469.08 9168
8469.94 10485
8470.81 11866
8471.68 13074
8472.55 14181
8473.42 14382
8474.29 14069
8475.16 13199
8476.03 12243
8476.90 11016
8477.77 9696
8478.64 8654
8479.50 7556
8480.37 6785
8481.24 6290
8482.11 5805
8482.98 5454
8483.85 5125
8484.72 5067
8485.59 4892
8486.46 4759
8487.33 4723
8488.20 4797
8489.07 4713
8489.94 4642
8490.81 4521
8491.68 4449
8492.55 4555
8493.42 4439
8494.29 4318
8495.16 4537
8496.03 4420
8496.90 4526
8497.77 4652
8498.64 4692
8499.51 4724
8500.38 4745
8501.25 4741
8502.12 4592
8502.99 4587
8503.86 4583
8504.73 4451
8505.60 4413
8506.48 4619
8507.35 4652
8508.22 4825
8509.09 4963
8509.96 5038
8510.83 5241
8511.70 5226
8512.57 5118
8513.44 5020
8514.31 5004
8515.18 4706
8516.06 4700
8516.93 4621
8517.80 4575
8518.67 4459
8519.54 4384
8520.41 4269
8521.28 4299
8522.16 4366
8523.03 4288
8523.90 4353
8524.77 4364
8525.64 4343
8526.51 4427
8527.39 4390
8528.26 4386
8529.13 4421
8530.00 4449
8530.87 4598
8531.74 4604
8532.62 4651
8533.49 4588
8534.36 4764
8535.23 4864
8536.11 4721
8536.98 4746
8537.85 4801
8538.72 4797
8539.59 4729
8540.47 4689
8541.34 4688
8542.21 4545
8543.08 4538
8543.96 4548
8544.83 4508
8545.70 4436
8546.58 4468
8547.45 4487
8548.32 4399
8549.19 4355
8550.07 4411
8550.94 4473
8551.81 4531
8552.69 4566
8553.56 4821
8554.43 5000
8555.31 5272
8556.18 5394
8557.05 5363
8557.93 5420
8558.80 5311
8559.67 5161
8560.55 4956
8561.42 4662
8562.29 4462
8563.17 4325
8564.04 4106
8564.91 3940
8565.79 3921
8566.66 3816
8567.53 3838
8568.41 3805
8569.28 3677
8570.16 3669
8571.03 3719
8571.90 3689
8572.78 3572
8573.65 3428
8574.53 3446
8575.40 3510
8576.28 3477
8577.15 3433
8578.02 3381
8578.90 3400
8579.77 3336
8580.65 3370
8581.52 3389
8582.40 3424
8583.27 3381
8584.15 3388
8585.02 3287
8585.90 3331
8586.77 3433
8587.64 3388
8588.52 3466
8589.39 3459
8590.27 3347
8591.14 3318
8592.02 3389
8592.89 3451
8593.77 3406
8594.65 3436
8595.52 3464
8596.40 3493
8597.27 3450
8598.15 3407
8599.02 3434
8599.90 3403
8600.77 3363
8601.65 3458
8602.52 3436
8603.40 3396
8604.28 3467
8605.15 3492
8606.03 3484
8606.90 3475
8607.78 3521
8608.65 3468
8609.53 3463
8610.41 3433
8611.28 3563
8612.16 3495
8613.03 3518
8613.91 3639
8614.79 3512
8615.66 3657
8616.54 3674
8617.42 3561
8618.29 3599
8619.17 3698
8620.05 3721
8620.92 3652
8621.80 3706
8622.68 3769
8623.55 3689
8624.43 3792
8625.31 3808
8626.18 3965
8627.06 3927
8627.94 3918
8628.81 3949
8629.69 3807
8630.57 3935
8631.44 4063
8632.32 4080
8633.20 4037
8634.08 4137
8634.95 4295
8635.83 4213
8636.71 4198
8637.59 4074
8638.46 4093
8639.34 4145
8640.22 4190
8641.10 4256
8641.97 4338
8642.85 4299
8643.73 4406
8644.61 4387
8645.48 4525
8646.36 4542
8647.24 4594
8648.12 4501
8649.00 4715
8649.87 4688
8650.75 4758
8651.63 4870
8652.51 4950
8653.39 4838
8654.26 4676
8655.14 4767
8656.02 4854
8656.90 4917
8657.78 4963
8658.66 4990
8659.53 5021
8660.41 5095
8661.29 5235
8662.17 5043
8663.05 5045
8663.93 5071
8664.81 4992
8665.69 5010
8666.56 5066
8667.44 5102
8668.32 5179
8669.20 5072
8670.08 5353
8670.96 5584
8671.84 5961
8672.72 6354
8673.60 6850
8674.48 7352
8675.36 7961
8676.23 8438
8677.11 8768
8677.99 8959
8678.87 8720
8679.75 8513
8680.63 8193
8681.51 7605
8682.39 7265
8683.27 6912
8684.15 6632
8685.03 6221
8685.91 6098
8686.79 5992
8687.67 6028
8688.55 6176
8689.43 6472
8690.31 7060
8691.19 7731
8692.07 8824
8692.95 9878
8693.83 10810
8694.71 11660
8695.59 12154
8696.47 12016
8697.35 11431
8698.23 10635
8699.11 9824
8699.99 8737
8700.88 7877
8701.76 7155
8702.64 6441
8703.52 5783
8704.40 5538
8705.28 5176
8706.16 4833
8707.04 4548
8707.92 4393
8708.80 4223
8709.68 4126
8710.57 3978
8711.45 3992
8712.33 4018
8713.21 4027
8714.09 3898
8714.97 3948
8715.85 3814
8716.73 3751
8717.62 3758
8718.50 3728
8719.38 3648
8720.26 3676
8721.14 3789
8722.02 3641
8722.91 3761
8723.79 3795
8724.67 3779
8725.55 3851
8726.43 3712
8727.31 3719
8728.20 3719
8729.08 3844
8729.96 3874
8730.84 3984
8731.73 3995
8732.61 4058
8733.49 4145
8734.37 4080
8735.25 4060
8736.14 3947
8737.02 3952
8737.90 3948
8738.78 3797
8739.67 3804
8740.55 3701
8741.43 3646
8742.31 3621
8743.20 3522
8744.08 3520
8744.96 3552
8745.85 3452
8746.73 3507
8747.61 3431
8748.50 3520
8749.38 3542
8750.26 3504
8751.14 3578
8752.03 3657
8752.91 3607
8753.79 3535
8754.68 3627
8755.56 3683
8756.44 3739
8757.33 3702
8758.21 3769
8759.10 3780
8759.98 3827
8760.86 3957
8761.75 3950
8762.63 3866
8763.51 3800
8764.40 3775
8765.28 3716
8766.17 3671
8767.05 3650
8767.93 3787
8768.82 3731
8769.70 3767
8770.59 3714
8771.47 3732
8772.35 3796
8773.24 3750
8774.12 3727
8775.01 3693
8775.89 3640
8776.78 3678
8777.66 3641
8778.54 3530
8779.43 3354
8780.31 3403
8781.20 3389
8782.08 3274
8782.97 3164
8783.85 3124
8784.74 3061
8785.62 3102
8786.51 3123
8787.39 3152
8788.28 3185
8789.16 3159
8790.05 3064
8790.93 3180
8791.82 3166
8792.70 3105
8793.59 3177
8794.47 3205
8795.36 3206
8796.25 3261
8797.13 3152
8798.02 3194
8798.90 3083
8799.79 3022
8800.67 3134
8801.56 3163
8802.44 3088
8803.33 3061
8804.22 2951
8805.10 2964
8805.99 2970
8806.87 2980
8807.76 3039
8808.65 3007
8809.53 2998
8810.42 2976
8811.30 2963
8812.19 2787
8813.08 2737
8813.96 2824
8814.85 2685
8815.74 2697
8816.62 2710
8817.51 2724
8818.40 2750
8819.28 2723
8820.17 2697
8821.06 2711
8821.94 2805
8822.83 2843
8823.72 2773
8824.60 2749
8825.49 2716
8826.38 2769
8827.26 2726
8828.15 2788
8829.04 2846
8829.93 2864
8830.81 2834
8831.70 2745
8832.59 2783
8833.47 2681
8834.36 2740
8835.25 2740
8836.14 2628
8837.02 2591
8837.91 2548
8838.80 2578
8839.69 2545
8840.57 2558
8841.46 2568
8842.35 2515
8843.24 2544
8844.13 2558
8845.01 2474
8845.90 2478
8846.79 2399
8847.68 2486
8848.57 2421
8849.45 2382
8850.34 2394
8851.23 2491
8852.12 2415
8853.01 2369
8853.90 2392
8854.78 2330
8855.67 2333
8856.56 2317
8857.45 2295
8858.34 2349
8859.23 2343
8860.12 2309
8861.00 2277
8861.89 2260
8862.78 2273
8863.67 2250
8864.56 2316
8865.45 2259
8866.34 2255
8867.23 2196
8868.12 2202
8869.00 2241
8869.89 2254
8870.78 2194
8871.67 2185
8872.56 2155
8873.45 2130
8874.34 2148
8875.23 2071
8876.12 2162
8877.01 2156
8877.90 2118
8878.79 2047
8879.68 2048
8880.57 2079
8881.46 2119
8882.35 2085
8883.24 2129
8884.13 2217
8885.02 2196
8885.91 2133
8886.80 2165
8887.69 2164
8888.58 2125
8889.47 2087
8890.36 2149
8891.25 2146
8892.14 2138
8893.03 2107
8893.92 2048
8894.81 1990
8895.70 1988
8896.59 2018
8897.48 2006
8898.37 1931
8899.26 1970
8900.15 1991
8901.04 1998
8901.93 2030
8902.82 2056
8903.71 1998
8904.61 2032
8905.50 1936
8906.39 2021
8907.28 1933
8908.17 1978
8909.06 1935
8909.95 1994
8910.84 1983
8911.73 1884
8912.63 1972
8913.52 1911
8914.41 1913
8915.30 1896
8916.19 1923
8917.08 1898
8917.97 1879
8918.87 1856
8919.76 1848
8920.65 1942
8921.54 1905
8922.43 1820
8923.33 1840
8924.22 1887
8925.11 1849
8926.00 1803
8926.89 1918
8927.79 1865
8928.68 1799
8929.57 1793
8930.46 1884
8931.35 1840
8932.25 1854
8933.14 1830
8934.03 1736
8934.92 1833
8935.82 1801
8936.71 1833
8937.60 1813
8938.49 1786
8939.39 1765
8940.28 1827
8941.17 1746
8942.06 1690
8942.96 1845
8943.85 1774
8944.74 1860
8945.64 1838
8946.53 1912
8947.42 1836
8948.31 1850
8949.21 1818
8950.10 1801
8950.99 1752
8951.89 1726
8952.78 1684
8953.67 1817
8954.57 1756
8955.46 1749
8956.35 1854
8957.25 1815
8958.14 1782
8959.04 1744
8959.93 1800
8960.82 1691
8961.72 1758
8962.61 1787
8963.50 1793
8964.40 1754
8965.29 1753
8966.19 1840
8967.08 1776
8967.97 1811
8968.87 1860
8969.76 1864
8970.66 1827
8971.55 1799
8972.45 1857
8973.34 1852
8974.23 1835
8975.13 1844
8976.02 1803
8976.92 1842
8977.81 1782
8978.71 1773
8979.60 1802
8980.50 1781
8981.39 1681
8982.29 1763
8983.18 1750
8984.08 1670
8984.97 1753
8985.87 1734
8986.76 1756
8987.66 1636
8988.55 1664
8989.45 1687
8990.34 1630
8991.24 1691
8992.13 1757
8993.03 1772
8993.92 1741
8994.82 1747
8995.71 1745
8996.61 1758
8997.50 1758
8998.40 1741
8999.30 1654
9000.19 1749
9001.09 1739
9001.98 1735
9002.88 1639
9003.77 1647
9004.67 1676
9005.57 1666
9006.46 1680
9007.36 1655
9008.25 1621
9009.15 1653
9010.05 1629
9010.94 1651
9011.84 1698
9012.74 1678
9013.63 1660
9014.53 1666
9015.42 1627
9016.32 1562
9017.22 1605
9018.11 1654
9019.01 1667
9019.91 1737
9020.80 1665
9021.70 1664
9022.60 1729
9023.49 1632
9024.39 1626
9025.29 1670
9026.19 1625
9027.08 1666
9027.98 1673
9028.88 1671
9029.77 1651
9030.67 1693
9031.57 1679
9032.47 1629
9033.36 1695
9034.26 1693
9035.16 1624
9036.06 1628
9036.95 1686
9037.85 1679
9038.75 1692
9039.65 1785
9040.54 1775
9041.44 1709
9042.34 1686
9043.24 1625
9044.13 1635
9045.03 1619
9045.93 1700
9046.83 1689
9047.73 1706
9048.63 1697
9049.52 1681
9050.42 1680
9051.32 1670
9052.22 1652
9053.12 1746
9054.01 1715
9054.91 1747
9055.81 1762
9056.71 1797
9057.61 1804
9058.51 1780
9059.41 1746
9060.30 1718
9061.20 1782
9062.10 1786
9063.00 1779
9063.90 1699
9064.80 1726
9065.70 1746
9066.60 1756
9067.50 1804
9068.39 1831
9069.29 1724
9070.19 1708
9071.09 1729
9071.99 1745
9072.89 1809
9073.79 1687
9074.69 1761
9075.59 1740
9076.49 1738
9077.39 1804
9078.29 1834
9079.19 1851
9080.09 1787
9080.99 1748
9081.89 1790
9082.79 1767
9083.69 1717
9084.59 1677
9085.49 1712
9086.39 1755
9087.29 1695
9088.19 1762
9089.09 1845
9089.99 1902
9090.89 1810
9091.79 1861
9092.69 1873
9093.59 1899
9094.49 1950
9095.39 1877
9096.29 1826
9097.19 1820
9098.09 1875
9098.99 1879
9099.89 1854
9100.79 1828
9101.69 1809
9102.59 1750
9103.49 1763
9104.40 1745
9105.30 1749
9106.20 1812
9107.10 1791
9108.00 1750
9108.90 1716
9109.80 1713
9110.70 1745
9111.60 1771
9112.51 1710
9113.41 1666
9114.31 1672
9115.21 1692
9116.11 1739
9117.01 1695
9117.91 1692
9118.82 1642
9119.72 1584
9120.62 1690
9121.52 1756
9122.42 1622
9123.32 1609
9124.23 1600
9125.13 1641
9126.03 1574
9126.93 1624
9127.83 1653
9128.74 1660
9129.64 1618
9130.54 1621
9131.44 1592
9132.34 1635
9133.25 1752
9134.15 1731
9135.05 1604
9135.95 1631
9136.86 1686
9137.76 1579
9138.66 1581
9139.56 1608
9140.47 1693
9141.37 1644
9142.27 1688
9143.18 1661
9144.08 1667
9144.98 1664
9145.88 1642
9146.79 1659
9147.69 1660
9148.59 1702
9149.50 1689
9150.40 1649
9151.30 1659
9152.21 1640
9153.11 1648
9154.01 1638
9154.92 1595
9155.82 1688
9156.72 1597
9157.63 1626
9158.53 1660
9159.43 1699
9160.34 1645
9161.24 1598
9162.14 1653
9163.05 1658
9163.95 1667
9164.86 1679
9165.76 1601
9166.66 1655
9167.57 1685
9168.47 1742
9169.38 1669
9170.28 1706
9171.18 1687
9172.09 1641
9172.99 1648
9173.90 1644
9174.80 1592
9175.71 1661
9176.61 1729
9177.52 1765
9178.42 1688
9179.32 1622
9180.23 1707
9181.13 1687
9182.04 1654
9182.94 1668
9183.85 1734
9184.75 1682
9185.66 1606
9186.56 1683
9187.47 1710
9188.37 1683
9189.28 1715
9190.18 1670
9191.09 1636
9191.99 1646
9192.90 1705
9193.80 1721
9194.71 1667
9195.61 1720
9196.52 1697
9197.43 1671
9198.33 1723
9199.24 1748
9200.14 1691
9201.05 1733
9201.95 1731
9202.86 1776
9203.77 1831
9204.67 1761
9205.58 1672
9206.48 1786
9207.39 1781
9208.29 1799
9209.20 1784
9210.11 1728
9211.01 1714
9211.92 1700
9212.83 1686
9213.73 1652
9214.64 1644
9215.54 1741
9216.45 1798
9217.36 1722
9218.26 1757
9219.17 1835
9220.08 1881
9220.98 1868
9221.89 1802
9222.80 1842
9223.70 1816
9224.61 1780
9225.52 1777
9226.42 1697
9227.33 1675
9228.24 1713
9229.15 1708
9230.05 1622
9230.96 1715
9231.87 1737
9232.77 1705
9233.68 1712
9234.59 1640
9235.50 1630
9236.40 1661
9237.31 1704
9238.22 1671
9239.13 1585
9240.03 1682
9240.94 1697
9241.85 1653
9242.76 1600
9243.66 1599
9244.57 1635
9245.48 1661
9246.39 1630
9247.30 1563
9248.20 1653
9249.11 1675
9250.02 1634
9250.93 1657
9251.84 1612
9252.75 1579
9253.65 1612
9254.56 1648
9255.47 1643
9256.38 1622
9257.29 1668
9258.20 1627
9259.10 1620
9260.01 1586
9260.92 1565
9261.83 1669
9262.74 1654
9263.65 1620
9264.56 1600
9265.46 1638
9266.37 1664
9267.28 1604
9268.19 1632
9269.10 1672
9270.01 1692
9270.92 1666
9271.83 1554
9272.74 1581
9273.65 1626
9274.56 1615
9275.47 1660
9276.37 1644
9277.28 1644
9278.19 1608
9279.10 1575
9280.01 1613
9280.92 1620
9281.83 1626
9282.74 1657
9283.65 1689
9284.56 1719
9285.47 1672
9286.38 1650
9287.29 1606
9288.20 1701
9289.11 1653
9290.02 1701
9290.93 1615
9291.84 1660
9292.75 1684
9293.66 1719
9294.57 1695
9295.48 1697
9296.39 1758
9297.30 1702
9298.21 1750
9299.12 1710
9300.03 1741
9300.94 1781
9301.86 1836
9302.77 1817
9303.68 1798
9304.59 1788
9305.50 1749
9306.41 1795
9307.32 1786
9308.23 1789
9309.14 1860
9310.05 1923
9310.96 1907
9311.88 1974
9312.79 2014
9313.70 2045
9314.61 1975
9315.52 1938
9316.43 1880
9317.34 1860
9318.25 1832
9319.17 1834
9320.08 1853
9320.99 1816
9321.90 1865
9322.81 1830
9323.72 1838
9324.64 1826
9325.55 1841
9326.46 1805
9327.37 1744
9328.28 1754
9329.20 1764
9330.11 1791
9331.02 1751
9331.93 1699
9332.84 1710
9333.76 1782
9334.67 1718
9335.58 1697
9336.49 1746
9337.41 1713
9338.32 1666
9339.23 1783
9340.14 1790
9341.06 1784
9341.97 1749
9342.88 1823
9343.79 1814
9344.71 1784
9345.62 1779
9346.53 1713
9347.44 1691
9348.36 1730
9349.27 1718
9350.18 1684
9351.10 1733
9352.01 1774
9352.92 1691
9353.84 1733
9354.75 1684
9355.66 1688
9356.58 1763
9357.49 1746
9358.40 1725
9359.32 1672
9360.23 1786
9361.14 1695
9362.06 1701
9362.97 1660
9363.88 1752
9364.80 1728
9365.71 1696
9366.62 1735
9367.54 1677
9368.45 1753
9369.37 1773
9370.28 1735
9371.19 1733
9372.11 1729
9373.02 1800
9373.94 1791
9374.85 1740
9375.77 1741
9376.68 1773
9377.59 1737
9378.51 1737
9379.42 1736
9380.34 1752
9381.25 1776
9382.17 1879
9383.08 1886
9384.00 1873
9384.91 1946
9385.83 1882
9386.74 1951
9387.65 1968
9388.57 1960
9389.48 1928
9390.40 1981
9391.31 2020
9392.23 1996
9393.14 1944
9394.06 1977
9394.98 1989
9395.89 1968
9396.81 1961
9397.72 2027
9398.64 2040
9399.55 2010
9400.47 2075
9401.38 2049
9402.30 2023
9403.21 1985
9404.13 1899
9405.05 1876
9405.96 1773
9406.88 1782
9407.79 1817
9408.71 1746
9409.62 1756
9410.54 1808
9411.46 1835
9412.37 1848
9413.29 1840
9414.20 1884
9415.12 1910
9416.04 1788
9416.95 1758
9417.87 1885
9418.79 1793
9419.70 1867
9420.62 1908
9421.54 1917
9422.45 1872
9423.37 1844
9424.29 1827
9425.20 1820
9426.12 1756
9427.04 1804
9427.95 1813
9428.87 1943
9429.79 1872
9430.70 1791
9431.62 1833
9432.54 1957
9433.45 1928
9434.37 1897
9435.29 1908
9436.21 1887
9437.12 1859
9438.04 1957
9438.96 1937
9439.87 1972
9440.79 1918
9441.71 1904
9442.63 1956
9443.54 1928
9444.46 1906
9445.38 1915
9446.30 1952
9447.22 1868
9448.13 1866
9449.05 1935
9449.97 1880
9450.89 1875
9451.81 1946
9452.72 1960
9453.64 2011
9454.56 2021
9455.48 1974
9456.40 1970
9457.31 2084
9458.23 2089
9459.15 2064
9460.07 2048
9460.99 2000
9461.91 2008
9462.82 2002
9463.74 1949
9464.66 1921
9465.58 1964
9466.50 1995
9467.42 1925
9468.34 1984
9469.26 1934
9470.17 1929
9471.09 1868
9472.01 1905
9472.93 1964
9473.85 1951
9474.77 1867
9475.69 1919
9476.61 2005
9477.53 1952
9478.45 1884
9479.37 1976
9480.28 2017
9481.20 2004
9482.12 1980
9483.04 2130
9483.96 2067
9484.88 2013
9485.80 2053
9486.72 2134
9487.64 2113
9488.56 2064
9489.48 2105
9490.40 2050
9491.32 2037
9492.24 2090
9493.16 2101
9494.08 2064
9495.00 2065
9495.92 2036
9496.84 1981
9497.76 2013
9498.68 2021
9499.60 2044
9500.52 2019
9501.44 1997
9502.36 2050
9503.28 2088
9504.20 2035
9505.12 2024
9506.04 2014
9506.97 2040
9507.89 2102
9508.81 2110
9509.73 2090
9510.65 2059
9511.57 2081
9512.49 2112
9513.41 2107
9514.33 2143
9515.25 2280
9516.17 2137
9517.10 2256
9518.02 2272
9518.94 2269
9519.86 2231
9520.78 2320
9521.70 2339
9522.62 2201
9523.54 2316
9524.47 2350
9525.39 2296
9526.31 2298
9527.23 2355
9528.15 2310
9529.07 2406
9530.00 2480
9530.92 2546
9531.84 2612
9532.76 2649
9533.68 2870
9534.61 3112
9535.53 3083
9536.45 3102
9537.37 3064
9538.29 3041
9539.22 3023
9540.14 2977
9541.06 2891
9541.98 2776
9542.91 2654
9543.83 2658
9544.75 2588
9545.67 2486
9546.60 2491
9547.52 2507
9548.44 2506
9549.36 2443
9550.29 2350
9551.21 2284
9552.13 2351
9553.06 2207
9553.98 2277
9554.90 2263
9555.82 2326
9556.75 2392
9557.67 2298
9558.59 2365
9559.52 2334
9560.44 2331
9561.36 2386
9562.29 2497
9563.21 2440
9564.13 2419
9565.06 2371
9565.98 2426
9566.90 2312
9567.83 2318
9568.75 2295
9569.68 2203
9570.60 2233
9571.52 2249
9572.45 2280
9573.37 2273
9574.29 2354
9575.22 2378
9576.14 2338
9577.07 2354
9577.99 2317
9578.91 2209
9579.84 2186
9580.76 2229
9581.69 2304
9582.61 2272
9583.54 2266
9584.46 2354
9585.38 2245
9586.31 2200
9587.23 2247
9588.16 2282
9589.08 2248
9590.01 2270
9590.93 2274
9591.86 2388
9592.78 2319
9593.71 2296
9594.63 2306
9595.56 2340
9596.48 2345
9597.41 2351
9598.33 2374
9599.26 2390
9600.18 2413
9601.11 2431
9602.03 2383
9602.96 2469
9603.88 2499
9604.81 2485
9605.73 2452
9606.66 2526
9607.59 2503
9608.51 2537
9609.44 2508
9610.36 2529
9611.29 2605
9612.21 2646
9613.14 2660
9614.07 2631
9614.99 2722
9615.92 2773
9616.84 2654
9617.77 2772
9618.70 2706
9619.62 2798
9620.55 2802
9621.47 2781
9622.40 2791
9623.33 2913
9624.25 2861
9625.18 2898
9626.11 2883
9627.03 2821
9627.96 2839
9628.89 2833
9629.81 2923
9630.74 3028
9631.67 2928
9632.59 2996
9633.52 3089
9634.45 3101
9635.37 3067
9636.30 3211
9637.23 3292
9638.15 3370
9639.08 3393
9640.01 3432
9640.93 3362
9641.86 3431
9642.79 3391
9643.72 3381
9644.64 3412
9645.57 3445
9646.50 3538
9647.43 3760
9648.35 3789
9649.28 3952
9650.21 4029
9651.14 4055
9652.06 4277
9652.99 4363
9653.92 4248
9654.85 4164
9655.78 4144
9656.70 4019
9657.63 3880
9658.56 3902
9659.49 3855
9660.42 3706
9661.34 3650
9662.27 3626
9663.20 3529
9664.13 3432
9665.06 3481
9665.98 3446
9666.91 3398
9667.84 3379
9668.77 3551
9669.70 3579
9670.63 3496
9671.56 3579
9672.48 3666
9673.41 3695
9674.34 3780
9675.27 3757
9676.20 3765
9677.13 3727
9678.06 3777
9678.99 3831
9679.92 3839
9680.84 3878
9681.77 3861
9682.70 3819
9683.63 3748
9684.56 3904
9685.49 3868
9686.42 3886
9687.35 3868
9688.28 3894
9689.21 3947
9690.14 3828
9691.07 4100
9692.00 3994
9692.93 4135
9693.86 4135
9694.79 4074
9695.72 4035
9696.65 4237
9697.58 4317
9698.51 4147
9699.44 4204
9700.37 4261
9701.30 4253
9702.23 4112
9703.16 4127
9704.09 4119
9705.02 3949
9705.95 3965
9706.88 3961
9707.81 3902
9708.74 3957
9709.67 3947
9710.60 3854
9711.53 3771
9712.46 3909
9713.39 3904
9714.32 4058
9715.25 4110
9716.18 4214
9717.11 4299
9718.04 4307
9718.97 4295
9719.91 4162
9720.84 4229
9721.77 4173
9722.70 4143
9723.63 3986
9724.56 3911
9725.49 3858
9726.42 3703
9727.35 3682
9728.29 3680
9729.22 3672
9730.15 3619
9731.08 3550
9732.01 3592
9732.94 3572
9733.88 3678
9734.81 3761
9735.74 3732
9736.67 3800
9737.60 3632
9738.53 3717
9739.47 3647
9740.40 3587
9741.33 3567
9742.26 3430
9743.19 3492
9744.13 3407
9745.06 3284
9745.99 3305
9746.92 3283
9747.86 3276
9748.79 3175
9749.72 3209
9750.65 3266
9751.58 3264
9752.52 3293
9753.45 3226
9754.38 3209
9755.32 3102
9756.25 3133
9757.18 3154
9758.11 3188
9759.05 3206
9759.98 3227
9760.91 3295
9761.84 3126
9762.78 3189
9763.71 3207
9764.64 3201
9765.58 3172
9766.51 3295
9767.44 3251
9768.38 3274
9769.31 3298
9770.24 3201
9771.18 3228
9772.11 3251
9773.04 3265
9773.98 3331
9774.91 3279
9775.84 3284
9776.78 3315
9777.71 3387
9778.65 3397
9779.58 3469
9780.51 3570
9781.45 3602
9782.38 3701
9783.32 3707
9784.25 3761
9785.18 3877
9786.12 3873
9787.05 3740
9787.99 3710
9788.92 3646
9789.85 3615
9790.79 3537
9791.72 3429
9792.66 3345
9793.59 3155
9794.53 3164
9795.46 3164
9796.40 3161
9797.33 3159
9798.27 3232
9799.20 3216
9800.14 3344
9801.07 3255
9802.00 3240
9802.94 3268
9803.87 3238
9804.81 3190
9805.74 3174
9806.68 3084
9807.62 3031
9808.55 2930
9809.49 2839
9810.42 2743
9811.36 2728
9812.29 2776
9813.23 2649
9814.16 2757
9815.10 2744
9816.03 2655
9816.97 2609
9817.90 2598
9818.84 2624
9819.78 2593
9820.71 2595
9821.65 2479
9822.58 2535
9823.52 2478
9824.46 2481
9825.39 2494
9826.33 2504
9827.26 2499
9828.20 2565
9829.14 2466
9830.07 2478
9831.01 2494
9831.94 2541
9832.88 2532
9833.82 2528
9834.75 2490
9835.69 2554
9836.63 2512
9837.56 2562
9838.50 2458
9839.44 2409
9840.37 2486
9841.31 2414
9842.25 2544
9843.18 2552
9844.12 2540
9845.06 2615
9846.00 2571
9846.93 2483
9847.87 2484
9848.81 2560
9849.74 2471
9850.68 2445
9851.62 2470
9852.56 2494
9853.49 2448
9854.43 2458
9855.37 2573
9856.31 2563
9857.24 2593
9858.18 2555
9859.12 2530
9860.06 2708
9860.99 2735
9861.93 2728
9862.87 2744
9863.81 2675
9864.74 2672
9865.68 2647
9866.62 2570
9867.56 2552
9868.50 2504
9869.43 2461
9870.37 2478
9871.31 2397
9872.25 2354
9873.19 2388
9874.13 2386
9875.06 2404
9876.00 2363
9876.94 2311
9877.88 2320
9878.82 2344
9879.76 2319
9880.70 2354
9881.63 2350
9882.57 2298
9883.51 2336
9884.45 2320
9885.39 2259
9886.33 2304
9887.27 2260
9888.21 2258
9889.15 2248
9890.08 2177
9891.02 2196
9891.96 2228
9892.90 2234
9893.84 2153
9894.78 2160
9895.72 2151
9896.66 2132
9897.60 2076
9898.54 2152
9899.48 2113
9900.42 2125
9901.36 2165
9902.30 2073
9903.24 2098
9904.18 2111
9905.12 2150
9906.06 2097
9907.00 2172
9907.94 2161
9908.88 2145
9909.82 2230
9910.76 2228
9911.70 2180
9912.64 2125
9913.58 2197
9914.52 2259
9915.46 2281
9916.40 2202
9917.34 2193
9918.28 2232
9919.22 2205
9920.16 2203
9921.10 2198
9922.04 2239
9922.98 2296
9923.92 2392
9924.86 2397
9925.80 2533
9926.74 2689
9927.68 2678
9928.63 2891
9929.57 3110
9930.51 3190
9931.45 3165
9932.39 3212
9933.33 3145
9934.27 3017
9935.21 2895
9936.15 2805
9937.10 2700
9938.04 2579
9938.98 2503
9939.92 2416
9940.86 2328
9941.80 2289
9942.75 2143
9943.69 2156
9944.63 2131
9945.57 2078
9946.51 2136
9947.45 2092
9948.40 2111
9949.34 2116
9950.28 2064
9951.22 1974
9952.16 1980
9953.11 2002
9954.05 1929
9954.99 2087
9955.93 2058
9956.87 2085
9957.82 2173
9958.76 2066
9959.70 2093
9960.64 2156
9961.59 2170
9962.53 2208
9963.47 2140
9964.41 2160
9965.36 2207
9966.30 2120
9967.24 2133
9968.19 2143
9969.13 2095
9970.07 2026
9971.01 2005
9971.96 2029
9972.90 2023
9973.84 1994
9974.79 2009
9975.73 2104
9976.67 2027
9977.62 1972
9978.56 1999
9979.50 1967
9980.45 1970
9981.39 1934
9982.33 1924
9983.28 1926
9984.22 1944
9985.16 1888
9986.11 1900
9987.05 1901
9987.99 1869
9988.94 1924
9989.88 1899
9990.83 1841
9991.77 1843
9992.71 1849
9993.66 1920
9994.60 1871
9995.55 1871
9996.49 1847
9997.43 1797
9998.38 1823
9999.32 1877
10000.27 1849
10001.21 1847
10002.16 1876
10003.10 1891
10004.05 1836
10004.99 1776
10005.93 1797
10006.88 1897
10007.82 1874
10008.77 1827
10009.71 1841
10010.66 1857
10011.60 1779
10012.55 1786
10013.49 1836
10014.44 1818
10015.38 1778
10016.33 1818
10017.27 1775
10018.22 1779
10019.16 1795
10020.11 1801
10021.05 1761
10022.00 1787
10022.95 1759
10023.89 1734
10024.84 1741
10025.78 1730
10026.73 1706
10027.67 1680
10028.62 1726
10029.56 1790
10030.51 1774
10031.46 1688
10032.40 1758
10033.35 1691
10034.29 1676
10035.24 1683
10036.19 1675
10037.13 1663
10038.08 1728
10039.02 1652
10039.97 1633
10040.92 1684
10041.86 1694
10042.81 1721
10043.76 1641
10044.70 1643
10045.65 1676
10046.60 1611
10047.54 1616
10048.49 1656
10049.43 1588
10050.38 1575
10051.33 1621
10052.28 1591
10053.22 1626
10054.17 1610
10055.12 1581
10056.06 1568
10057.01 1646
10057.96 1625
10058.90 1623
10059.85 1636
10060.80 1580
10061.75 1595
10062.69 1684
10063.64 1630
10064.59 1567
10065.53 1606
10066.48 1636
10067.43 1553
10068.38 1561
10069.33 1575
10070.27 1618
10071.22 1622
10072.17 1573
10073.12 1600
10074.06 1608
10075.01 1599
10075.96 1612
10076.91 1569
10077.86 1608
10078.80 1628
10079.75 1621
10080.70 1598
10081.65 1616
10082.60 1611
10083.54 1636
10084.49 1598
10085.44 1533
10086.39 1536
10087.34 1550
10088.29 1606
10089.24 1546
10090.18 1527
10091.13 1562
10092.08 1564
10093.03 1549
10093.98 1528
10094.93 1592
10095.88 1561
10096.83 1533
10097.77 1572
10098.72 1620
10099.67 1599
10100.62 1605
10101.57 1628
10102.52 1611
10103.47 1535
10104.42 1550
10105.37 1535
10106.32 1575
10107.27 1564
10108.22 1569
10109.16 1555
10110.11 1560
10111.06 1525
10112.01 1533
10112.96 1556
10113.91 1545
10114.86 1491
10115.81 1547
10116.76 1549
10117.71 1580
10118.66 1558
10119.61 1558
10120.56 1570
10121.51 1547
10122.46 1599
10123.41 1602
10124.36 1542
10125.31 1550
10126.26 1588
10127.21 1585
10128.16 1581
10129.11 1576
10130.06 1600
10131.02 1676
10131.97 1606
10132.92 1555
10133.87 1654
10134.82 1623
10135.77 1594
10136.72 1524
10137.67 1618
10138.62 1582
10139.57 1612
10140.52 1623
10141.47 1605
10142.42 1611
10143.38 1650
10144.33 1705
10145.28 1744
10146.23 1678
10147.18 1694
10148.13 1664
10149.08 1610
10150.03 1757
10150.99 1743
10151.94 1740
10152.89 1696
10153.84 1713
10154.79 1761
10155.74 1824
10156.70 1732
10157.65 1769
10158.60 1742
10159.55 1709
10160.50 1696
10161.46 1740
10162.41 1736
10163.36 1755
10164.31 1779
10165.26 1828
10166.22 1803
10167.17 1921
10168.12 1823
10169.07 1756
10170.02 1862
10170.98 1922
10171.93 1969
10172.88 1925
10173.83 1859
10174.79 1828
10175.74 1933
10176.69 1988
10177.65 1941
10178.60 1952
10179.55 1954
10180.50 1958
10181.46 1956
10182.41 2037
10183.36 2110
10184.32 1994
10185.27 2105
10186.22 2127
10187.17 2101
10188.13 2051
10189.08 2023
10190.03 2101
10190.99 2182
10191.94 2219
10192.89 2236
10193.85 2221
10194.80 2225
10195.76 2242
10196.71 2295
10197.66 2189
10198.62 2236
10199.57 2267
10200.52 2299
10201.48 2349
10202.43 2313
10203.39 2270
10204.34 2320
10205.29 2369
10206.25 2477
10207.20 2501
10208.16 2536
10209.11 2635
10210.06 2701
10211.02 2627
10211.97 2621
10212.93 2658
10213.88 2558
10214.84 2601
10215.79 2544
10216.74 2486
10217.70 2432
10218.65 2299
10219.61 2191
10220.56 2283
10221.52 2217
10222.47 2268
10223.43 2245
10224.38 2255
10225.34 2243
10226.29 2187
10227.25 2161
10228.20 2113
10229.16 2151
10230.11 2114
10231.07 2205
10232.02 2141
10232.98 2236
10233.93 2164
10234.89 2296
10235.84 2427
10236.80 2433
10237.76 2511
10238.71 2531
10239.67 2577
10240.62 2614
10241.58 2579
10242.53 2539
10243.49 2504
10244.45 2401
10245.40 2293
10246.36 2229
10247.31 2204
10248.27 2126
10249.23 2041
10250.18 2004
10251.14 1985
10252.09 1848
10253.05 1825
10254.01 1836
10254.96 1848
10255.92 1822
10256.88 1826
10257.83 1792
10258.79 1835
10259.75 1754
10260.70 1729
10261.66 1768
10262.62 1735
10263.57 1713
10264.53 1696
10265.49 1686
10266.44 1697
10267.40 1708
10268.36 1695
10269.31 1679
10270.27 1728
10271.23 1711
10272.18 1742
10273.14 1714
10274.10 1710
10275.06 1713
10276.01 1692
10276.97 1676
10277.93 1716
10278.89 1713
10279.84 1712
10280.80 1720
10281.76 1655
10282.72 1651
10283.67 1648
10284.63 1675
10285.59 1705
10286.55 1628
10287.51 1607
10288.46 1589
10289.42 1608
10290.38 1628
10291.34 1663
10292.29 1615
10293.25 1648
10294.21 1639
10295.17 1699
10296.13 1681
10297.09 1728
10298.04 1680
10299.00 1653
10299.96 1724
10300.92 1591
10301.88 1586
10302.84 1638
10303.80 1665
10304.75 1583
10305.71 1590
10306.67 1633
10307.63 1569
10308.59 1611
10309.55 1625
10310.51 1632
10311.47 1596
10312.42 1570
10313.38 1585
10314.34 1589
10315.30 1623
10316.26 1616
10317.22 1591
10318.18 1658
10319.14 1681
10320.10 1684
10321.06 1647
10322.02 1632
10322.98 1610
10323.94 1576
10324.90 1585
10325.86 1593
10326.82 1600
10327.78 1576
10328.74 1593
10329.69 1632
10330.65 1738
10331.61 1647
10332.57 1622
10333.53 1630
10334.49 1740
10335.45 1768
10336.41 1672
10337.38 1592
10338.34 1690
10339.30 1641
10340.26 1570
10341.22 1547
10342.18 1562
10343.14 1543
10344.10 1564
10345.06 1551
10346.02 1536
10346.98 1527
10347.94 1545
10348.90 1558
10349.86 1500
10350.82 1516
10351.78 1491
10352.74 1508
10353.71 1496
10354.67 1465
10355.63 1503
10356.59 1546
10357.55 1477
10358.51 1550
10359.47 1437
10360.43 1423
10361.39 1489
10362.36 1453
10363.32 1456
10364.28 1451
10365.24 1430
10366.20 1411
10367.16 1419
10368.12 1454
10369.09 1434
10370.05 1451
10371.01 1411
10371.97 1374
10372.93 1378
10373.90 1375
10374.86 1404
10375.82 1460
10376.78 1424
10377.74 1383
10378.71 1400
10379.67 1483
10380.63 1461
10381.59 1461
10382.55 1465
10383.52 1404
10384.48 1481
10385.44 1435
10386.40 1402
10387.37 1376
10388.33 1398
10389.29 1425
10390.25 1386
10391.22 1398
10392.18 1411
10393.14 1418
10394.11 1370
10395.07 1388
10396.03 1459
10396.99 1485
10397.96 1503
10398.92 1523
10399.88 1496
10400.85 1517
10401.81 1457
10402.77 1473
10403.74 1454
10404.70 1468
10405.66 1435
10406.63 1541
10407.59 1491
10408.55 1446
10409.52 1517
10410.48 1553
10411.44 1517
10412.41 1501
10413.37 1527
10414.33 1585
10415.30 1640
10416.26 1644
10417.23 1711
10418.19 1744
10419.15 1831
10420.12 1900
10421.08 1888
10422.05 1988
10423.01 1989
10423.97 1939
10424.94 1923
10425.90 1950
10426.87 1836
10427.83 1782
10428.80 1763
10429.76 1684
10430.73 1647
10431.69 1581
10432.65 1591
10433.62 1495
10434.58 1482
10435.55 1495
10436.51 1434
10437.48 1392
10438.44 1422
10439.41 1380
10440.37 1389
10441.34 1396
10442.30 1369
10443.27 1359
10444.23 1414
10445.20 1319
10446.16 1372
10447.13 1377
10448.09 1426
10449.06 1430
10450.03 1368
10450.99 1325
10451.96 1376
10452.92 1393
10453.89 1448
10454.85 1456
10455.82 1394
10456.78 1419
10457.75 1371
10458.72 1394
10459.68 1356
10460.65 1395
10461.61 1391
10462.58 1399
10463.55 1367
10464.51 1356
10465.48 1371
10466.44 1354
10467.41 1357
10468.38 1338
10469.34 1292
10470.31 1240
10471.28 1307
10472.24 1277
10473.21 1365
10474.18 1290
10475.14 1360
10476.11 1307
10477.08 1387
10478.04 1373
10479.01 1391
10479.98 1407
10480.94 1383
10481.91 1359
10482.88 1385
10483.84 1361
10484.81 1342
10485.78 1404
10486.74 1390
10487.71 1388
10488.68 1343
10489.65 1383
10490.61 1385
10491.58 1383
10492.55 1380
10493.52 1416
10494.48 1405
10495.45 1326
10496.42 1385
10497.39 1425
10498.35 1393
10499.32 1408
10500.29 1412
10501.26 1468
10502.22 1418
10503.19 1403
10504.16 1429
10505.13 1355
10506.10 1396
10507.06 1390
10508.03 1408
10509.00 1392
10509.97 1369
10510.94 1381
10511.91 1415
10512.87 1367
10513.84 1425
10514.81 1415
10515.78 1393
10516.75 1408
10517.72 1480
10518.68 1428
10519.65 1369
10520.62 1460
10521.59 1450
10522.56 1430
10523.53 1437
10524.50 1449
10525.47 1370
10526.44 1408
10527.40 1443
10528.37 1364
10529.34 1453
10530.31 1442
10531.28 1409
10532.25 1427
10533.22 1451
10534.19 1461
10535.16 1469
10536.13 1517
10537.10 1473
10538.07 1435
10539.04 1474
10540.01 1511
10540.98 1495
10541.94 1459
10542.91 1448
10543.88 1386
10544.85 1427
10545.82 1457
10546.79 1386
10547.76 1450
10548.73 1476
10549.70 1519
10550.67 1405
10551.64 1351
10552.61 1430
10553.58 1457
10554.55 1426
10555.52 1488
10556.50 1537
10557.47 1551
10558.44 1546
10559.41 1590
10560.38 1628
10561.35 1714
10562.32 1740
10563.29 1782
10564.26 1808
10565.23 1820
10566.20 1729
10567.17 1743
10568.14 1767
10569.11 1628
10570.08 1654
10571.06 1651
10572.03 1591
10573.00 1614
10573.97 1583
10574.94 1475
10575.91 1560
10576.88 1549
10577.85 1506
10578.83 1546
10579.80 1485
10580.77 1516
10581.74 1467
10582.71 1482
10583.68 1433
10584.65 1482
10585.63 1496
10586.60 1530
10587.57 1489
10588.54 1509
10589.51 1594
10590.49 1492
10591.46 1485
10592.43 1504
10593.40 1465
10594.37 1489
10595.35 1616
10596.32 1565
10597.29 1617
10598.26 1591
10599.23 1519
10600.21 1621
10601.18 1523
10602.15 1512
10603.12 1544
10604.10 1493
10605.07 1522
10606.04 1469
10607.01 1436
10607.99 1411
10608.96 1385
10609.93 1499
10610.91 1421
10611.88 1453
10612.85 1366
10613.82 1389
10614.80 1378
10615.77 1432
10616.74 1398
10617.72 1489
10618.69 1532
10619.66 1516
10620.64 1467
10621.61 1447
10622.58 1464
10623.56 1436
10624.53 1406
10625.50 1455
10626.48 1454
10627.45 1460
10628.43 1510
10629.40 1508
10630.37 1494
10631.35 1433
10632.32 1534
10633.29 1559
10634.27 1456
10635.24 1517
10636.22 1553
10637.19 1549
10638.16 1533
10639.14 1568
10640.11 1552
10641.09 1696
10642.06 1737
10643.04 1695
10644.01 1612
10644.98 1664
10645.96 1693
10646.93 1661
10647.91 1609
10648.88 1568
10649.86 1562
10650.83 1533
10651.81 1518
10652.78 1450
10653.76 1497
10654.73 1442
10655.71 1451
10656.68 1477
10657.66 1420
10658.63 1407
10659.61 1458
10660.58 1426
10661.56 1440
10662.53 1416
10663.51 1443
10664.48 1446
10665.46 1406
10666.43 1408
10667.41 1491
10668.38 1455
10669.36 1442
10670.33 1450
10671.31 1442
10672.29 1483
10673.26 1488
10674.24 1478
10675.21 1455
10676.19 1442
10677.17 1491
10678.14 1506
10679.12 1477
10680.09 1501
10681.07 1513
10682.05 1478
10683.02 1558
10684.00 1551
10684.97 1516
10685.95 1494
10686.93 1588
10687.90 1566
10688.88 1585
10689.86 1483
10690.83 1521
10691.81 1458
10692.79 1406
10693.76 1368
10694.74 1371
10695.72 1391
10696.69 1393
10697.67 1376
10698.65 1362
10699.62 1374
10700.60 1330
10701.58 1291
10702.55 1298
10703.53 1326
10704.51 1308
10705.49 1366
10706.46 1382
10707.44 1263
10708.42 1303
10709.39 1352
10710.37 1378
10711.35 1335
10712.33 1312
10713.30 1365
10714.28 1409
10715.26 1392
10716.24 1336
10717.22 1356
10718.19 1369
10719.17 1327
10720.15 1396
10721.13 1385
10722.10 1338
10723.08 1380
10724.06 1393
10725.04 1387
10726.02 1342
10727.00 1284
10727.97 1366
10728.95 1399
10729.93 1273
10730.91 1334
10731.89 1336
10732.87 1311
10733.84 1273
10734.82 1307
10735.80 1299
10736.78 1373
10737.76 1372
10738.74 1346
10739.72 1331
10740.69 1406
10741.67 1441
10742.65 1401
10743.63 1348
10744.61 1276
10745.59 1292
10746.57 1322
10747.55 1378
10748.53 1346
10749.51 1370
10750.49 1347
10751.46 1392
10752.44 1347
10753.42 1333
10754.40 1379
10755.38 1374
10756.36 1346
10757.34 1274
10758.32 1296
10759.30 1343
10760.28 1391
10761.26 1387
10762.24 1342
10763.22 1281
10764.20 1386
10765.18 1388
10766.16 1319
10767.14 1352
10768.12 1336
10769.10 1412
10770.08 1407
10771.06 1318
10772.04 1388
10773.02 1366
10774.00 1366
10774.98 1384
10775.96 1345
10776.94 1399
10777.92 1331
10778.90 1477
10779.88 1453
10780.86 1415
10781.85 1370
10782.83 1375
10783.81 1436
10784.79 1428
10785.77 1428
10786.75 1445
10787.73 1455
10788.71 1492
10789.69 1484
10790.67 1437
10791.65 1454
10792.64 1404
10793.62 1410
10794.60 1361
10795.58 1361
10796.56 1303
10797.54 1348
10798.52 1368
10799.51 1352
10800.49 1292
10801.47 1335
10802.45 1380
10803.43 1397
10804.41 1370
10805.40 1312
10806.38 1347
10807.36 1372
10808.34 1423
10809.32 1412
10810.30 1373
10811.29 1379
10812.27 1401
10813.25 1390
10814.23 1375
10815.22 1398
10816.20 1331
10817.18 1426
10818.16 1378
10819.14 1442
10820.13 1457
10821.11 1445
10822.09 1401
10823.07 1417
10824.06 1450
10825.04 1513
10826.02 1497
10827.01 1460
10827.99 1431
10828.97 1456
10829.95 1491
10830.94 1452
10831.92 1445
10832.90 1468
10833.89 1425
10834.87 1415
10835.85 1434
10836.84 1402
10837.82 1450
10838.80 1447
10839.79 1517
10840.77 1429
10841.75 1473
10842.74 1472
10843.72 1458
10844.70 1452
10845.69 1439
10846.67 1498
10847.65 1478
10848.64 1513
10849.62 1531
10850.60 1548
10851.59 1517
10852.57 1615
10853.56 1630
10854.54 1557
10855.52 1521
10856.51 1628
10857.49 1581
10858.48 1590
10859.46 1603
10860.45 1646
10861.43 1612
10862.41 1620
10863.40 1671
10864.38 1670
10865.37 1719
10866.35 1577
10867.34 1598
10868.32 1652
10869.31 1668
10870.29 1653
10871.28 1617
10872.26 1676
10873.24 1670
10874.23 1633
10875.21 1665
10876.20 1743
10877.18 1716
10878.17 1763
10879.16 1709
10880.14 1693
10881.13 1670
10882.11 1749
10883.10 1754
10884.08 1743
10885.07 1744
10886.05 1779
10887.04 1783
10888.02 1791
10889.01 1865
10889.99 1848
10890.98 1836
10891.97 1864
10892.95 1897
10893.94 1907
10894.92 1915
10895.91 1799
10896.89 1894
10897.88 1932
10898.87 1938
10899.85 1866
10900.84 1934
10901.83 1924
10902.81 1902
10903.80 1920
10904.78 1890
10905.77 1929
10906.76 1959
10907.74 2007
10908.73 1973
10909.72 2006
10910.70 2035
10911.69 2030
10912.68 2018
10913.66 2033
10914.65 1999
10915.64 2040
10916.62 2071
10917.61 2080
10918.60 2140
10919.58 2216
10920.57 2190
10921.56 2213
10922.54 2148
10923.53 2131
10924.52 2181
10925.51 2202
10926.49 2275
10927.48 2264
10928.47 2231
10929.46 2262
10930.44 2277
10931.43 2323
10932.42 2388
10933.41 2319
10934.39 2367
10935.38 2388
10936.37 2381
10937.36 2346
10938.34 2334
10939.33 2336
10940.32 2317
10941.31 2464
10942.30 2453
10943.28 2457
10944.27 2533
10945.26 2519
10946.25 2558
10947.24 2545
10948.22 2562
10949.21 2625
10950.20 2571
10951.19 2592
10952.18 2637
10953.17 2658
10954.16 2720
10955.14 2821
10956.13 2944
10957.12 2980
10958.11 2981
10959.10 3073
10960.09 3130
10961.08 3186
10962.07 3349
10963.05 3328
10964.04 3353
10965.03 3321
10966.02 3300
10967.01 3225
10968.00 3158
10968.99 3027
10969.98 2979
10970.97 2963
10971.96 2834
10972.95 2765
10973.94 2821
10974.92 2676
10975.91 2561
10976.90 2692
10977.89 2670
10978.88 2612
10979.87 2629
10980.86 2665
10981.85 2676
10982.84 2681
10983.83 2763
10984.82 2742
10985.81 2828
10986.80 2753
10987.79 2890
10988.78 2910
10989.77 2822
10990.76 2978
10991.75 3070
10992.74 3059
10993.73 3020
10994.72 3068
10995.71 3232
10996.70 3349
10997.70 3345
10998.69 3591
10999.68 3735
11000.67 3894
11001.66 4097
11002.65 4216
11003.64 4231
11004.63 4296
11005.62 4337
11006.61 4286
11007.60 4054
11008.59 3963
11009.58 3764
11010.58 3541
11011.57 3368
11012.56 3227
11013.55 2984
11014.54 2811
11015.53 2769
11016.52 2613
11017.51 2565
11018.51 2456
11019.50 2479
11020.49 2453
11021.48 2360
11022.47 2361
11023.46 2317
11024.46 2232
11025.45 2278
11026.44 2281
11027.43 2294
11028.42 2352
11029.41 2357
11030.41 2298
11031.40 2275
11032.39 2251
11033.38 2275
11034.37 2303
11035.37 2288
11036.36 2336
11037.35 2257
11038.34 2196
11039.34 2257
11040.33 2278
11041.32 2191
11042.31 2103
11043.31 2139
11044.30 2185
11045.29 2198
11046.28 2080
11047.28 2046
11048.27 2066
11049.26 2112
11050.26 2075
11051.25 2111
11052.24 2088
11053.23 2035
11054.23 2041
11055.22 2065
11056.21 2021
11057.21 2081
11058.20 1985
11059.19 1952
11060.19 2022
11061.18 1940
11062.17 1897
11063.17 1969
11064.16 1908
11065.15 1981
11066.15 1914
11067.14 1957
11068.13 1997
11069.13 1904
11070.12 1940
11071.12 1949
11072.11 1898
11073.10 1948
11074.10 1933
11075.09 1969
11076.09 1954
11077.08 1928
11078.07 1894
11079.07 1897
11080.06 1902
11081.06 1901
11082.05 1851
11083.05 1845
11084.04 1871
11085.03 1871
11086.03 1902
11087.02 1886
11088.02 1838
11089.01 1891
11090.01 1901
11091.00 1869
11092.00 1842
11092.99 1821
11093.99 1866
11094.98 1845
11095.98 1722
11096.97 1681
11097.97 1713
11098.96 1801
11099.96 1791
11100.95 1738
11101.95 1759
11102.94 1800
11103.94 1752
11104.93 1738
11105.93 1749
11106.92 1725
11107.92 1714
11108.91 1699
11109.91 1656
11110.91 1732
11111.90 1651
11112.90 1681
11113.89 1704
11114.89 1679
11115.88 1761
11116.88 1682
11117.88 1640
11118.87 1636
11119.87 1660
11120.86 1677
11121.86 1611
11122.86 1645
11123.85 1673
11124.85 1709
11125.84 1616
11126.84 1622
11127.84 1654
11128.83 1665
11129.83 1686
11130.83 1605
11131.82 1584
11132.82 1615
11133.82 1634
11134.81 1641
11135.81 1661
11136.81 1608
11137.80 1613
11138.80 1664
11139.80 1585
11140.79 1615
11141.79 1616
11142.79 1639
11143.79 1685
11144.78 1638
11145.78 1639
11146.78 1712
11147.77 1698
11148.77 1674
11149.77 1626
11150.77 1659
11151.76 1740
11152.76 1738
11153.76 1701
11154.76 1672
11155.75 1703
11156.75 1681
11157.75 1656
11158.75 1586
11159.74 1594
11160.74 1573
11161.74 1616
11162.74 1612
11163.74 1678
11164.73 1618
11165.73 1608
11166.73 1672
11167.73 1632
11168.73 1677
11169.73 1607
11170.72 1574
11171.72 1613
11172.72 1610
11173.72 1649
11174.72 1594
11175.72 1643
11176.71 1661
11177.71 1658
11178.71 1700
11179.71 1636
11180.71 1612
11181.71 1583
11182.71 1642
11183.71 1575
11184.70 1633
11185.70 1678
11186.70 1622
11187.70 1640
11188.70 1670
11189.70 1699
11190.70 1636
11191.70 1624
11192.70 1678
11193.70 1636
11194.70 1643
11195.70 1741
11196.69 1696
11197.69 1725
11198.69 1664
11199.69 1677
11200.69 1639
11201.69 1687
11202.69 1667
11203.69 1701
11204.69 1629
11205.69 1636
11206.69 1674
11207.69 1658
11208.69 1587
11209.69 1551
11210.69 1595
11211.69 1642
11212.69 1594
11213.69 1623
11214.69 1586
11215.69 1572
11216.69 1613
11217.69 1565
11218.69 1592
11219.69 1593
11220.70 1547
11221.70 1566
11222.70 1556
11223.70 1554
11224.70 1533
11225.70 1578
11226.70 1563
11227.70 1477
11228.70 1532
11229.70 1564
11230.70 1503
11231.70 1581
11232.71 1527
11233.71 1506
11234.71 1581
11235.71 1491
11236.71 1516
11237.71 1545
11238.71 1550
11239.71 1566
11240.72 1554
11241.72 1598
11242.72 1607
11243.72 1576
11244.72 1504
11245.72 1485
11246.72 1468
11247.73 1515
11248.73 1520
11249.73 1537
11250.73 1582
11251.73 1576
11252.74 1523
11253.74 1563
11254.74 1524
11255.74 1509
11256.74 1540
11257.75 1547
11258.75 1532
11259.75 1558
11260.75 1572
11261.76 1557
11262.76 1595
11263.76 1596
11264.76 1563
11265.77 1610
11266.77 1610
11267.77 1621
11268.77 1602
11269.78 1547
11270.78 1597
11271.78 1672
11272.78 1601
11273.79 1610
11274.79 1625
11275.79 1687
11276.80 1670
11277.80 1669
11278.80 1700
11279.81 1763
11280.81 1747
11281.81 1790
11282.82 1776
11283.82 1790
11284.82 1781
11285.83 1757
11286.83 1762
11287.83 1766
11288.84 1699
11289.84 1725
11290.84 1667
11291.85 1642
11292.85 1656
11293.86 1630
11294.86 1653
11295.86 1595
11296.87 1633
11297.87 1599
11298.87 1572
11299.88 1547
11300.88 1561
11301.89 1526
11302.89 1557
11303.90 1575
11304.90 1549
11305.90 1487
11306.91 1508
11307.91 1584
11308.92 1544
11309.92 1526
11310.93 1542
11311.93 1571
11312.94 1644
11313.94 1623
11314.95 1660
11315.95 1587
11316.95 1675
11317.96 1710
11318.96 1761
11319.97 1736
11320.97 1740
11321.98 1730
11322.98 1725
11323.99 1711
11325.00 1628
11326.00 1675
11327.01 1637
11328.01 1609
11329.02 1655
11330.02 1634
11331.03 1588
11332.03 1500
11333.04 1547
11334.04 1574
11335.05 1674
11336.06 1613
11337.06 1584
11338.07 1617
11339.07 1649
11340.08 1696
11341.08 1795
11342.09 1704
11343.10 1693
11344.10 1676
11345.11 1777
11346.11 1765
11347.12 1742
11348.13 1711
11349.13 1663
11350.14 1692
11351.15 1628
11352.15 1583
11353.16 1616
11354.17 1562
11355.17 1603
11356.18 1614
11357.18 1558
11358.19 1533
11359.20 1537
11360.20 1484
11361.21 1554
11362.22 1524
11363.23 1487
11364.23 1611
11365.24 1618
11366.25 1544
11367.25 1524
11368.26 1545
11369.27 1540
11370.28 1531
11371.28 1457
11372.29 1471
11373.30 1520
11374.30 1503
11375.31 1500
11376.32 1468
11377.33 1469
11378.33 1453
11379.34 1450
11380.35 1413
11381.36 1418
11382.37 1408
11383.37 1496
11384.38 1503
11385.39 1493
11386.40 1463
11387.40 1416
11388.41 1520
11389.42 1408
11390.43 1389
11391.44 1413
11392.44 1435
11393.45 1436
11394.46 1403
11395.47 1406
11396.48 1403
11397.49 1430
11398.49 1416
11399.50 1387
11400.51 1352
11401.52 1413
11402.53 1428
11403.54 1418
11404.55 1416
11405.56 1421
11406.56 1398
11407.57 1418
11408.58 1433
11409.59 1421
11410.60 1441
11411.61 1372
11412.62 1383
11413.63 1412
11414.64 1393
11415.65 1339
11416.65 1412
11417.66 1363
11418.67 1354
11419.68 1356
11420.69 1436
11421.70 1400
11422.71 1384
11423.72 1435
11424.73 1425
11425.74 1396
11426.75 1385
11427.76 1340
11428.77 1370
11429.78 1480
11430.79 1448
11431.80 1380
11432.81 1396
11433.82 1345
11434.83 1393
11435.84 1421
11436.85 1339
11437.86 1345
11438.87 1370
11439.88 1454
11440.89 1408
11441.90 1324
11442.91 1377
11443.92 1383
11444.93 1445
11445.94 1331
11446.95 1319
11447.96 1338
11448.98 1363
11449.99 1333
11451.00 1408
11452.01 1355
11453.02 1400
11454.03 1355
11455.04 1387
11456.05 1439
11457.06 1405
11458.07 1376
11459.08 1408
11460.10 1410
11461.11 1415
11462.12 1405
11463.13 1384
11464.14 1369
11465.15 1336
11466.16 1384
11467.18 1370
11468.19 1414
11469.20 1377
11470.21 1399
11471.22 1351
11472.23 1383
11473.25 1390
11474.26 1394
11475.27 1411
11476.28 1409
11477.29 1415
11478.30 1338
11479.32 1331
11480.33 1382
11481.34 1425
11482.35 1311
11483.37 1334
11484.38 1288
11485.39 1357
11486.40 1335
11487.41 1346
11488.43 1357
11489.44 1316
11490.45 1340
11491.46 1307
11492.48 1252
11493.49 1320
11494.50 1346
11495.52 1351
11496.53 1366
11497.54 1379
11498.55 1340
11499.57 1308
11500.58 1380
11501.59 1329
11502.61 1309
11503.62 1379
11504.63 1386
11505.65 1293
11506.66 1288
11507.67 1323
11508.69 1292
11509.70 1292
11510.71 1333
11511.73 1335
11512.74 1306
11513.75 1280
11514.77 1339
11515.78 1388
11516.79 1314
11517.81 1309
11518.82 1376
11519.84 1363
11520.85 1313
11521.86 1288
11522.88 1362
11523.89 1351
11524.91 1402
11525.92 1379
11526.93 1412
11527.95 1275
11528.96 1400
11529.98 1372
11530.99 1369
11532.00 1333
11533.02 1389
11534.03 1427
11535.05 1404
11536.06 1381
11537.08 1375
11538.09 1353
11539.11 1391
11540.12 1407
11541.14 1397
11542.15 1427
11543.17 1371
11544.18 1437
11545.20 1373
11546.21 1412
11547.23 1384
11548.24 1482
11549.26 1453
11550.27 1446
11551.29 1422
11552.30 1490
11553.32 1515
11554.33 1434
11555.35 1476
11556.36 1511
11557.38 1544
11558.39 1456
11559.41 1505
11560.43 1490
11561.44 1584
11562.46 1514
11563.47 1584
11564.49 1529
11565.50 1543
11566.52 1601
11567.54 1648
11568.55 1610
11569.57 1551
11570.58 1548
11571.60 1623
11572.62 1627
11573.63 1578
11574.65 1642
11575.67 1670
11576.68 1690
11577.70 1696
11578.71 1732
11579.73 1697
11580.75 1793
11581.76 1836
11582.78 1831
11583.80 1855
11584.81 1881
11585.83 1915
11586.85 1958
11587.86 1949
11588.88 1918
11589.90 1941
11590.92 2018
11591.93 2068
11592.95 2118
11593.97 2195
11594.98 2265
11596.00 2401
11597.02 2470
11598.04 2566
11599.05 2760
11600.07 2917
11601.09 3023
11602.10 3092
11603.12 3197
11604.14 3250
11605.16 3308
11606.18 3290
11607.19 3170
11608.21 3036
11609.23 2944
11610.25 2747
11611.26 2596
11612.28 2385
11613.30 2273
11614.32 2111
11615.34 2053
11616.35 1964
11617.37 1863
11618.39 1806
11619.41 1769
11620.43 1738
11621.45 1685
11622.46 1660
11623.48 1668
11624.50 1642
11625.52 1604
11626.54 1643
11627.56 1598
11628.57 1601
11629.59 1569
11630.61 1588
11631.63 1622
11632.65 1585
11633.67 1615
11634.69 1493
11635.71 1540
11636.73 1558
11637.74 1583
11638.76 1592
11639.78 1653
11640.80 1510
11641.82 1476
11642.84 1488
11643.86 1566
11644.88 1558
11645.90 1534
11646.92 1531
11647.94 1498
11648.96 1493
11649.98 1444
11651.00 1427
11652.02 1368
11653.04 1428
11654.06 1507
11655.07 1414
11656.09 1390
11657.11 1389
11658.13 1342
11659.15 1426
11660.17 1361
11661.19 1371
11662.21 1423
11663.23 1381
11664.26 1371
11665.28 1389
11666.30 1429
11667.32 1422
11668.34 1426
11669.36 1395
11670.38 1454
11671.40 1414
11672.42 1534
11673.44 1563
11674.46 1556
11675.48 1494
11676.50 1436
11677.52 1499
11678.54 1458
11679.56 1487
11680.58 1503
11681.61 1553
11682.63 1508
11683.65 1518
11684.67 1435
11685.69 1436
11686.71 1465
11687.73 1494
11688.75 1480
11689.77 1532
11690.80 1520
11691.82 1489
11692.84 1507
11693.86 1483
11694.88 1456
11695.90 1446
11696.93 1416
11697.95 1401
11698.97 1422
11699.99 1453
11701.01 1460
11702.03 1430
11703.06 1394
11704.08 1386
11705.10 1397
11706.12 1340
11707.14 1404
11708.17 1399
11709.19 1348
11710.21 1348
11711.23 1399
11712.25 1343
11713.28 1325
11714.30 1381
11715.32 1343
11716.34 1288
11717.37 1290
11718.39 1401
11719.41 1368
11720.43 1362
11721.46 1326
11722.48 1335
11723.50 1366
11724.53 1358
11725.55 1257
11726.57 1298
11727.59 1318
11728.62 1331
11729.64 1297
11730.66 1250
11731.69 1232
11732.71 1273
11733.73 1291
11734.76 1304
11735.78 1286
11736.80 1254
11737.83 1320
11738.85 1269
11739.87 1289
11740.90 1340
11741.92 1356
11742.94 1344
11743.97 1340
11744.99 1447
11746.02 1312
11747.04 1329
11748.06 1345
11749.09 1288
11750.11 1345
11751.14 1380
11752.16 1282
11753.18 1333
11754.21 1367
11755.23 1370
11756.26 1388
11757.28 1388
11758.30 1370
11759.33 1331
11760.35 1420
11761.38 1383
11762.40 1367
11763.43 1251
11764.45 1301
11765.48 1358
11766.50 1372
11767.53 1325
11768.55 1332
11769.58 1335
11770.60 1358
11771.63 1307
11772.65 1283
11773.68 1292
11774.70 1330
11775.73 1316
11776.75 1328
11777.78 1375
11778.80 1333
11779.83 1334
11780.85 1349
11781.88 1344
11782.90 1259
11783.93 1333
11784.95 1318
11785.98 1318
11787.00 1320
11788.03 1359
11789.06 1390
11790.08 1375
11791.11 1385
11792.13 1340
11793.16 1296
11794.18 1300
11795.21 1396
11796.24 1348
11797.26 1343
11798.29 1318
11799.31 1377
11800.34 1390
11801.37 1334
11802.39 1352
11803.42 1401
11804.45 1299
11805.47 1358
11806.50 1402
11807.52 1366
11808.55 1379
11809.58 1357
11810.60 1386
11811.63 1380
11812.66 1379
11813.68 1390
11814.71 1381
11815.74 1404
11816.77 1432
11817.79 1422
11818.82 1445
11819.85 1461
11820.87 1405
11821.90 1399
11822.93 1401
11823.95 1402
11824.98 1360
11826.01 1373
11827.04 1427
11828.06 1507
11829.09 1517
11830.12 1486
11831.15 1446
11832.17 1475
11833.20 1492
11834.23 1533
11835.26 1489
11836.28 1464
11837.31 1519
11838.34 1500
11839.37 1503
11840.40 1523
11841.42 1497
11842.45 1498
11843.48 1520
11844.51 1552
11845.54 1547
11846.56 1488
11847.59 1503
11848.62 1544
11849.65 1478
11850.68 1455
11851.71 1552
11852.73 1500
11853.76 1545
11854.79 1493
11855.82 1465
11856.85 1561
11857.88 1654
11858.91 1600
11859.93 1544
11860.96 1475
11861.99 1566
11863.02 1579
11864.05 1653
11865.08 1677
11866.11 1636
11867.14 1601
11868.17 1664
11869.20 1634
11870.22 1612
11871.25 1604
11872.28 1628
11873.31 1661
11874.34 1723
11875.37 1663
11876.40 1723
11877.43 1690
11878.46 1722
11879.49 1694
11880.52 1682
11881.55 1759
11882.58 1756
11883.61 1765
11884.64 1737
11885.67 1712
11886.70 1787
11887.73 1787
11888.76 1822
11889.79 1828
11890.82 1825
11891.85 1894
11892.88 1844
11893.91 1891
11894.94 1908
11895.97 1914
11897.00 1947
11898.03 1890
11899.06 1974
11900.09 2016
11901.12 2050
11902.15 2138
11903.18 2099
11904.21 2136
11905.24 2217
11906.27 2153
11907.31 2163
11908.34 2164
11909.37 2221
11910.40 2232
11911.43 2193
11912.46 2209
11913.49 2178
11914.52 2107
11915.55 2102
11916.58 2163
11917.62 2189
11918.65 2231
11919.68 2124
11920.71 2155
11921.74 2184
11922.77 2169
11923.80 2232
11924.84 2202
11925.87 2258
11926.90 2296
11927.93 2404
11928.96 2392
11929.99 2468
11931.03 2570
11932.06 2738
11933.09 2769
11934.12 2808
11935.15 2911
11936.19 2921
11937.22 2934
11938.25 2900
11939.28 2856
11940.32 2796
11941.35 2625
11942.38 2629
11943.41 2589
11944.44 2471
11945.48 2330
11946.51 2298
11947.54 2216
11948.58 2176
11949.61 2096
11950.64 2071
11951.67 1995
11952.71 1957
11953.74 1865
11954.77 1935
11955.80 1904
11956.84 1839
11957.87 1918
11958.90 1860
11959.94 1796
11960.97 1838
11962.00 1830
11963.04 1791
11964.07 1812
11965.10 1852
11966.14 1899
11967.17 1885
11968.20 1827
11969.24 1883
11970.27 1889
11971.30 1988
11972.34 1969
11973.37 1920
11974.40 1946
11975.44 1969
11976.47 1967
11977.51 1954
11978.54 1895
11979.57 1874
11980.61 1916
11981.64 1883
11982.68 1934
11983.71 1864
11984.74 1851
11985.78 1872
11986.81 1910
11987.85 1911
11988.88 1907
11989.92 1900
11990.95 1899
11991.99 1914
11993.02 1879
11994.05 1891
11995.09 1957
11996.12 1917
11997.16 1954
11998.19 1933
11999.23 1909
12000.26 1967
12001.30 1964
12002.33 1905
12003.37 1952
12004.40 2030
12005.44 1986
12006.47 1939
12007.51 1973
12008.54 1981
12009.58 1969
12010.61 2095
12011.65 2095
12012.68 2106
12013.72 2074
12014.76 2082
12015.79 2111
12016.83 2171
12017.86 2173
12018.90 2134
12019.93 2233
12020.97 2272
12022.00 2265
12023.04 2213
12024.08 2280
12025.11 2200
12026.15 2159
12027.18 2198
12028.22 2187
12029.26 2166
12030.29 2187
12031.33 2169
12032.37 2114
12033.40 2149
12034.44 2142
12035.47 2219
12036.51 2193
12037.55 2188
12038.58 2104
12039.62 2110
12040.66 2122
12041.69 2167
12042.73 2109
12043.77 2088
12044.80 2168
12045.84 2135
12046.88 2075
12047.91 2099
12048.95 2007
12049.99 1977
12051.03 2021
12052.06 2113
12053.10 2067
12054.14 1992
12055.17 2022
12056.21 2049
12057.25 1992
12058.29 2053
12059.32 2060
12060.36 2007
12061.40 2105
12062.44 2111
12063.47 2082
12064.51 2079
12065.55 2022
12066.59 2059
12067.62 2067
12068.66 2001
12069.70 2069
12070.74 2106
12071.78 2052
12072.81 2075
12073.85 2024
12074.89 2003
12075.93 2069
12076.97 2114
12078.00 2055
12079.04 2134
12080.08 2094
12081.12 2056
12082.16 2126
12083.20 2077
12084.23 2001
12085.27 2085
12086.31 2201
12087.35 2191
12088.39 2156
12089.43 2100
12090.47 2111
12091.50 2282
12092.54 2282
12093.58 2203
12094.62 2268
12095.66 2299
12096.70 2305
12097.74 2327
12098.78 2343
12099.82 2343
12100.86 2489
12101.90 2490
12102.93 2543
12103.97 2535
12105.01 2684
12106.05 2651
12107.09 2708
12108.13 2791
12109.17 2677
12110.21 2659
12111.25 2640
12112.29 2565
12113.33 2583
12114.37 2479
12115.41 2327
12116.45 2366
12117.49 2243
12118.53 2105
12119.57 2044
12120.61 2076
12121.65 2035
12122.69 1978
12123.73 1907
12124.77 1842
12125.81 1877
12126.85 1861
12127.89 1842
12128.93 1836
12129.97 1830
12131.01 1776
12132.05 1776
12133.09 1774
12134.13 1772
12135.17 1773
12136.22 1780
12137.26 1809
12138.30 1784
12139.34 1665
12140.38 1746
12141.42 1720
12142.46 1763
12143.50 1736
12144.54 1692
12145.58 1673
12146.63 1640
12147.67 1695
12148.71 1713
12149.75 1669
12150.79 1661
12151.83 1664
12152.87 1615
12153.91 1611
12154.96 1622
12156.00 1649
12157.04 1565
12158.08 1620
12159.12 1616
12160.16 1609
12161.21 1632
12162.25 1570
12163.29 1588
12164.33 1610
12165.37 1549
12166.42 1574
12167.46 1618
12168.50 1592
12169.54 1550
12170.58 1623
12171.63 1602
12172.67 1556
12173.71 1538
12174.75 1516
12175.80 1592
12176.84 1558
12177.88 1576
12178.92 1583
12179.97 1561
12181.01 1600
12182.05 1549
12183.09 1624
12184.14 1571
12185.18 1536
12186.22 1590
12187.27 1618
12188.31 1591
12189.35 1548
12190.39 1527
12191.44 1538
12192.48 1571
12193.52 1591
12194.57 1580
12195.61 1606
12196.65 1576
12197.70 1571
12198.74 1570
12199.78 1485
12200.83 1533
12201.87 1481
12202.91 1498
12203.96 1556
12205.00 1540
12206.05 1585
12207.09 1584
12208.13 1538
12209.18 1510
12210.22 1561
12211.27 1577
12212.31 1484
12213.35 1484
12214.40 1461
12215.44 1523
12216.49 1439
12217.53 1509
12218.57 1504
12219.62 1551
12220.66 1525
12221.71 1476
12222.75 1536
12223.80 1530
12224.84 1540
12225.89 1499
12226.93 1581
12227.97 1544
12229.02 1516
12230.06 1584
12231.11 1553
12232.15 1588
12233.20 1572
12234.24 1533
12235.29 1525
12236.33 1528
12237.38 1530
12238.42 1550
12239.47 1600
12240.51 1546
12241.56 1503
12242.60 1465
12243.65 1489
12244.70 1483
12245.74 1479
12246.79 1470
12247.83 1517
12248.88 1520
12249.92 1537
12250.97 1504
12252.01 1490
12253.06 1476
12254.11 1496
12255.15 1522
12256.20 1505
12257.24 1481
12258.29 1460
12259.34 1432
12260.38 1417
12261.43 1399
12262.47 1398
12263.52 1373
12264.57 1407
12265.61 1402
12266.66 1394
12267.70 1342
12268.75 1362
12269.80 1404
12270.84 1347
12271.89 1323
12272.94 1352
12273.98 1399
12275.03 1386
12276.08 1360
12277.12 1349
12278.17 1328
12279.22 1314
12280.26 1414
12281.31 1376
12282.36 1383
12283.41 1287
12284.45 1321
12285.50 1292
12286.55 1337
12287.59 1303
12288.64 1390
12289.69 1348
12290.74 1290
12291.78 1332
12292.83 1342
12293.88 1293
12294.93 1325
12295.97 1338
12297.02 1347
12298.07 1333
12299.12 1361
12300.16 1310
12301.21 1292
12302.26 1233
12303.31 1322
12304.36 1367
12305.40 1380
12306.45 1399
12307.50 1456
12308.55 1395
12309.60 1360
12310.64 1317
12311.69 1359
12312.74 1461
12313.79 1400
12314.84 1399
12315.89 1353
12316.93 1353
12317.98 1347
12319.03 1322
12320.08 1362
12321.13 1375
12322.18 1387
12323.23 1355
12324.28 1309
12325.32 1262
12326.37 1274
12327.42 1291
12328.47 1289
12329.52 1266
12330.57 1234
12331.62 1304
12332.67 1323
12333.72 1298
12334.77 1254
12335.81 1270
12336.86 1326
12337.91 1278
12338.96 1306
12340.01 1279
12341.06 1238
12342.11 1307
12343.16 1338
12344.21 1254
12345.26 1297
12346.31 1263
12347.36 1276
12348.41 1322
12349.46 1275
12350.51 1269
12351.56 1313
12352.61 1315
12353.66 1269
12354.71 1335
12355.76 1368
12356.81 1306
12357.86 1241
12358.91 1312
12359.96 1254
12361.01 1241
12362.06 1310
12363.11 1312
12364.16 1305
12365.21 1301
12366.26 1316
12367.31 1335
12368.36 1355
12369.42 1304
12370.47 1307
12371.52 1289
12372.57 1263
12373.62 1364
12374.67 1369
12375.72 1348
12376.77 1350
12377.82 1336
12378.87 1297
12379.93 1343
12380.98 1345
12382.03 1342
12383.08 1342
12384.13 1339
12385.18 1371
12386.23 1387
12387.28 1364
12388.34 1339
12389.39 1349
12390.44 1336
12391.49 1343
12392.54 1373
12393.59 1341
12394.65 1370
12395.70 1311
12396.75 1428
12397.80 1468
12398.85 1450
12399.91 1403
12400.96 1390
12402.01 1402
12403.06 1418
12404.11 1455
12405.17 1413
12406.22 1419
12407.27 1367
12408.32 1437
12409.38 1399
12410.43 1435
12411.48 1460
12412.53 1442
12413.59 1426
12414.64 1415
12415.69 1451
12416.74 1412
12417.80 1467
12418.85 1490
12419.90 1444
12420.96 1495
12422.01 1470
12423.06 1488
12424.11 1426
12425.17 1415
12426.22 1502
12427.27 1474
12428.33 1439
12429.38 1491
12430.43 1524
12431.49 1470
12432.54 1563
12433.59 1598
12434.65 1493
12435.70 1465
12436.75 1525
12437.81 1549
12438.86 1517
12439.92 1489
12440.97 1489
12442.02 1517
12443.08 1498
12444.13 1557
12445.18 1496
12446.24 1499
12447.29 1546
12448.35 1500
12449.40 1533
12450.46 1586
12451.51 1507
12452.56 1467
12453.62 1535
12454.67 1550
12455.73 1533
12456.78 1511
12457.84 1600
12458.89 1577
12459.94 1558
12461.00 1505
12462.05 1492
12463.11 1548
12464.16 1615
12465.22 1614
12466.27 1621
12467.33 1600
12468.38 1609
12469.44 1747
12470.49 1685
12471.55 1667
12472.60 1729
12473.66 1720
12474.71 1683
12475.77 1702
12476.82 1720
12477.88 1804
12478.93 1721
12479.99 1782
12481.05 1858
12482.10 1850
12483.16 1926
12484.21 1898
12485.27 1942
12486.32 1960
12487.38 1933
12488.44 2052
12489.49 2122
12490.55 2249
12491.60 2305
12492.66 2360
12493.71 2490
12494.77 2527
12495.83 2605
12496.88 2723
12497.94 2823
12499.00 2919
12500.05 2998
12501.11 2937
12502.16 2898
12503.22 2834
12504.28 2799
12505.33 2751
12506.39 2606
12507.45 2523
12508.50 2504
12509.56 2374
12510.62 2269
12511.67 2102
12512.73 2060
12513.79 1977
12514.84 1941
12515.90 1897
12516.96 1885
12518.02 1783
12519.07 1829
12520.13 1805
12521.19 1815
12522.24 1826
12523.30 1817
12524.36 1795
12525.42 1744
12526.47 1696
12527.53 1748
12528.59 1789
12529.65 1848
12530.70 1838
12531.76 1883
12532.82 1823
12533.88 1814
12534.93 1757
12535.99 1789
12537.05 1810
12538.11 1773
12539.17 1801
12540.22 1900
12541.28 1867
12542.34 1845
12543.40 1852
12544.46 1829
12545.51 1824
12546.57 1851
12547.63 1884
12548.69 1872
12549.75 1828
12550.81 1844
12551.86 1798
12552.92 1865
12553.98 1873
12555.04 1943
12556.10 1952
12557.16 1994
12558.22 1926
12559.27 1965
12560.33 2022
12561.39 2043
12562.45 2026
12563.51 2052
12564.57 2083
12565.63 2136
12566.69 2215
12567.75 2192
12568.81 2236
12569.86 2287
12570.92 2336
12571.98 2421
12573.04 2528
12574.10 2610
12575.16 2618
12576.22 2728
12577.28 2758
12578.34 2782
12579.40 2863
12580.46 2924
12581.52 2929
12582.58 2959
12583.64 3019
12584.70 2911
12585.76 2872
12586.82 2732
12587.88 2705
12588.94 2589
12590.00 2568
12591.06 2530
12592.12 2479
12593.18 2376
12594.24 2311
12595.30 2283
12596.36 2293
12597.42 2232
12598.48 2249
12599.54 2157
12600.60 2172
12601.66 2094
12602.72 2113
12603.78 2096
12604.84 2052
12605.91 2020
12606.97 2072
12608.03 2020
12609.09 1925
12610.15 1966
12611.21 1997
12612.27 1992
12613.33 1968
12614.39 1959
12615.45 1950
12616.52 1959
12617.58 1945
12618.64 1968
12619.70 1962
12620.76 1920
12621.82 1955
12622.88 1992
12623.95 2001
12625.01 1907
12626.07 1930
12627.13 1893
12628.19 1863
12629.25 1882
12630.32 1917
12631.38 1903
12632.44 1897
12633.50 1841
12634.56 1902
12635.62 1854
12636.69 1814
12637.75 1939
12638.81 1873
12639.87 1903
12640.94 1860
12642.00 1864
12643.06 1920
12644.12 2004
12645.18 1957
12646.25 1940
12647.31 1961
12648.37 1956
12649.43 2010
12650.50 1995
12651.56 1971
12652.62 2010
12653.69 2100
12654.75 2065
12655.81 2069
12656.87 2213
12657.94 2241
12659.00 2210
12660.06 2216
12661.13 2254
12662.19 2255
12663.25 2298
12664.32 2227
12665.38 2223
12666.44 2206
12667.51 2250
12668.57 2167
12669.63 2108
12670.70 2114
12671.76 2205
12672.82 2077
12673.89 2019
12674.95 2080
12676.01 1986
12677.08 2001
12678.14 2043
12679.21 2005
12680.27 1976
12681.33 2040
12682.40 1963
12683.46 1975
12684.53 2034
12685.59 2050
12686.65 2031
12687.72 1991
12688.78 2069
12689.85 2025
12690.91 2101
12691.98 2022
12693.04 2120
12694.10 2184
12695.17 2156
12696.23 2184
12697.30 2210
12698.36 2272
12699.43 2244
12700.49 2223
12701.56 2300
12702.62 2326
12703.69 2315
12704.75 2319
12705.82 2423
12706.88 2456
12707.95 2375
12709.01 2366
12710.08 2475
12711.14 2382
12712.21 2417
12713.27 2386
12714.34 2347
12715.40 2302
12716.47 2225
12717.53 2248
12718.60 2195
12719.67 2142
12720.73 2189
12721.80 2112
12722.86 2056
12723.93 2051
12724.99 1998
12726.06 1957
12727.13 1976
12728.19 1943
12729.26 1972
12730.32 2003
12731.39 1968
12732.46 1957
12733.52 1997
12734.59 2020
12735.65 1970
12736.72 1933
12737.79 1978
12738.85 2040
12739.92 1941
12740.99 1940
12742.05 1910
12743.12 1930
12744.19 1908
12745.25 1879
12746.32 1857
12747.39 1854
12748.45 1826
12749.52 1842
12750.59 1782
12751.65 1800
12752.72 1765
12753.79 1770
12754.85 1726
12755.92 1733
12756.99 1703
12758.06 1619
12759.12 1658
12760.19 1670
12761.26 1622
12762.32 1652
12763.39 1611
12764.46 1576
12765.53 1607
12766.59 1591
12767.66 1564
12768.73 1501
12769.80 1540
12770.86 1561
12771.93 1581
12773.00 1538
12774.07 1463
12775.14 1498
12776.20 1540
12777.27 1555
12778.34 1578
12779.41 1522
12780.48 1556
12781.54 1551
12782.61 1516
12783.68 1503
12784.75 1520
12785.82 1514
12786.89 1550
12787.95 1522
12789.02 1457
12790.09 1447
12791.16 1445
12792.23 1438
12793.30 1436
12794.37 1469
12795.43 1539
12796.50 1530
12797.57 1495
12798.64 1449
12799.71 1487
12800.78 1485
12801.85 1442
12802.92 1431
12803.99 1488
12805.05 1464
12806.12 1419
12807.19 1440
12808.26 1468
12809.33 1442
12810.40 1438
12811.47 1442
12812.54 1453
12813.61 1483
12814.68 1467
12815.75 1496
12816.82 1490
12817.89 1469
12818.96 1529
12820.03 1502
12821.10 1533
12822.17 1529
12823.24 1499
12824.31 1525
12825.38 1477
12826.45 1545
12827.52 1495
12828.59 1476
12829.66 1502
12830.73 1519
12831.80 1482
12832.87 1476
12833.94 1427
12835.01 1377
12836.08 1386
12837.15 1408
12838.22 1363
12839.29 1350
12840.36 1326
12841.43 1350
12842.50 1335
12843.57 1321
12844.64 1385
12845.72 1350
12846.79 1319
12847.86 1251
12848.93 1300
12850.00 1296
12851.07 1247
12852.14 1271
12853.21 1300
12854.28 1318
12855.35 1299
12856.43 1288
12857.50 1312
12858.57 1282
12859.64 1238
12860.71 1268
12861.78 1208
12862.85 1213
12863.93 1290
12865.00 1242
12866.07 1237
12867.14 1228
12868.21 1184
12869.29 1182
12870.36 1173
12871.43 1248
12872.50 1201
12873.57 1192
12874.64 1231
12875.72 1239
12876.79 1217
12877.86 1247
12878.93 1229
12880.01 1177
12881.08 1179
12882.15 1167
12883.22 1169
12884.30 1182
12885.37 1167
12886.44 1176
12887.51 1152
12888.59 1178
12889.66 1235
12890.73 1233
12891.80 1177
12892.88 1175
12893.95 1156
12895.02 1138
12896.10 1160
12897.17 1142
12898.24 1147
12899.31 1153
12900.39 1133
12901.46 1199
12902.53 1121
12903.61 1100
12904.68 1194
12905.75 1228
12906.83 1106
12907.90 1113
12908.97 1117
12910.05 1153
12911.12 1179
12912.20 1163
12913.27 1063
12914.34 1134
12915.42 1148
12916.49 1131
12917.56 1104
12918.64 1067
12919.71 1090
12920.79 1125
12921.86 1106
12922.93 1098
12924.01 1126
12925.08 1131
12926.16 1111
12927.23 1121
12928.30 1068
12929.38 1088
12930.45 1085
12931.53 1115
12932.60 1085
12933.68 1070
12934.75 1110
12935.83 1161
12936.90 1141
12937.98 1059
12939.05 1053
12940.12 1097
12941.20 1116
12942.27 1098
12943.35 1073
12944.42 1084
12945.50 1104
12946.57 1062
12947.65 1102
12948.72 1126
12949.80 1108
12950.88 1071
12951.95 1109
12953.03 1063
12954.10 1107
12955.18 1123
12956.25 1097
12957.33 1116
12958.40 1093
12959.48 1051
12960.55 1117
12961.63 1113
12962.71 1051
12963.78 1072
12964.86 1026
12965.93 1044
12967.01 1051
12968.09 1030
12969.16 1089
12970.24 1105
12971.31 1102
12972.39 1074
12973.47 1065
12974.54 1080
12975.62 1132
12976.69 1119
12977.77 1146
12978.85 1110
12979.92 1118
12981.00 1053
12982.08 1042
12983.15 1106
12984.23 1129
12985.31 1144
12986.38 1082
12987.46 1121
12988.54 1173
12989.61 1084
12990.69 1109
12991.77 1110
12992.84 1142
12993.92 1136
12995.00 1070
12996.08 1131
12997.15 1139
12998.23 1127
12999.31 1144
13000.38 1181
13001.46 1131
13002.54 1109
13003.62 1144
13004.69 1175
13005.77 1196
13006.85 1132
13007.93 1110
13009.00 1131
13010.08 1175
13011.16 1184
13012.24 1164
13013.32 1166
13014.39 1168
13015.47 1170
13016.55 1164
13017.63 1240
13018.71 1139
13019.78 1162
13020.86 1193
13021.94 1129
13023.02 1161
13024.10 1191
13025.17 1172
13026.25 1152
13027.33 1106
13028.41 1148
13029.49 1185
13030.57 1235
13031.65 1179
13032.72 1198
13033.80 1206
13034.88 1239
13035.96 1234
13037.04 1240
13038.12 1218
13039.20 1200
13040.28 1187
13041.36 1218
13042.43 1218
13043.51 1227
13044.59 1278
13045.67 1239
13046.75 1242
13047.83 1276
13048.91 1298
13049.99 1204
13051.07 1211
13052.15 1237
13053.23 1278
13054.31 1337
13055.39 1314
13056.47 1257
13057.55 1279
13058.63 1304
13059.71 1316
13060.78 1320
13061.86 1290
13062.94 1292
13064.02 1225
13065.10 1307
13066.18 1290
13067.26 1245
13068.34 1281
13069.42 1253
13070.51 1269
13071.59 1268
13072.67 1269
13073.75 1307
13074.83 1256
13075.91 1253
13076.99 1230
13078.07 1199
13079.15 1196
13080.23 1186
13081.31 1250
13082.39 1224
13083.47 1219
13084.55 1261
13085.63 1181
13086.71 1175
13087.79 1176
13088.88 1171
13089.96 1193
13091.04 1139
13092.12 1175
13093.20 1209
13094.28 1217
13095.36 1218
13096.44 1162
13097.53 1121
13098.61 1103
13099.69 1199
13100.77 1152
13101.85 1185
13102.93 1141
13104.01 1147
13105.10 1155
13106.18 1141
13107.26 1142
13108.34 1125
13109.42 1108
13110.50 1109
13111.59 1144
13112.67 1151
13113.75 1146
13114.83 1124
13115.91 1094
13117.00 1148
13118.08 1166
13119.16 1094
13120.24 1096
13121.33 1115
13122.41 1132
13123.49 1083
13124.57 1087
13125.66 1084
13126.74 1122
13127.82 1121
13128.90 1075
13129.99 1090
13131.07 1114
13132.15 1182
13133.23 1126
13134.32 1072
13135.40 1073
13136.48 1124
13137.57 1147
13138.65 1170
13139.73 1118
13140.82 1145
13141.90 1115
13142.98 1077
13144.06 1110
13145.15 1088
13146.23 1155
13147.31 1097
13148.40 1162
13149.48 1109
13150.57 1110
13151.65 1102
13152.73 1100
13153.82 1100
13154.90 1100
13155.98 1133
13157.07 1176
13158.15 1145
13159.24 1108
13160.32 1133
13161.40 1159
13162.49 1194
13163.57 1170
13164.66 1140
13165.74 1121
13166.82 1142
13167.91 1110
13168.99 1152
13170.08 1144
13171.16 1089
13172.25 1096
13173.33 1129
13174.41 1160
13175.50 1188
13176.58 1168
13177.67 1136
13178.75 1155
13179.84 1146
13180.92 1107
13182.01 1126
13183.09 1161
13184.18 1157
13185.26 1151
13186.35 1114
13187.43 1129
13188.52 1151
13189.60 1162
13190.69 1150
13191.77 1167
13192.86 1122
13193.94 1131
13195.03 1132
13196.11 1129
13197.20 1133
13198.29 1109
13199.37 1119
13200.46 1147
13201.54 1106
13202.63 1153
13203.71 1162
13204.80 1192
13205.88 1211
13206.97 1175
13208.06 1138
13209.14 1184
13210.23 1180
13211.31 1201
13212.40 1161
13213.49 1192
13214.57 1173
13215.66 1179
13216.75 1203
13217.83 1173
13218.92 1145
13220.00 1158
13221.09 1153
13222.18 1193
13223.26 1158
13224.35 1159
13225.44 1150
13226.52 1175
13227.61 1157
13228.70 1109
13229.78 1206
13230.87 1164
13231.96 1153
13233.04 1190
13234.13 1227
13235.22 1253
13236.31 1226
13237.39 1200
13238.48 1194
13239.57 1186
13240.65 1213
13241.74 1166
13242.83 1171
13243.92 1173
13245.00 1200
13246.09 1218
13247.18 1188
13248.27 1194
13249.35 1194
13250.44 1224
13251.53 1229
13252.62 1245
13253.71 1209
13254.79 1185
13255.88 1193
13256.97 1241
13258.06 1255
13259.14 1194
13260.23 1210
13261.32 1267
13262.41 1231
13263.50 1245
13264.59 1305
13265.67 1304
13266.76 1276
13267.85 1234
13268.94 1273
13270.03 1305
13271.12 1267
13272.20 1299
13273.29 1275
13274.38 1272
13275.47 1353
13276.56 1323
13277.65 1265
13278.74 1310
13279.83 1336
13280.91 1332
13282.00 1378
13283.09 1310
13284.18 1334
13285.27 1337
13286.36 1332
13287.45 1386
13288.54 1408
13289.63 1405
13290.72 1444
13291.81 1330
13292.90 1355
13293.99 1412
13295.07 1403
13296.16 1444
13297.25 1383
13298.34 1359
13299.43 1378
13300.52 1408
13301.61 1430
13302.70 1398
13303.79 1435
13304.88 1429
13305.97 1489
13307.06 1502
13308.15 1474
13309.24 1498
13310.33 1480
13311.42 1476
13312.51 1506
13313.60 1545
13314.69 1520
13315.78 1506
13316.87 1487
13317.96 1541
13319.05 1511
13320.15 1509
13321.24 1534
13322.33 1505
13323.42 1551
13324.51 1555
13325.60 1494
13326.69 1557
13327.78 1532
13328.87 1569
13329.96 1575
13331.05 1502
13332.14 1521
13333.24 1520
13334.33 1497
13335.42 1544
13336.51 1576
13337.60 1564
13338.69 1585
13339.78 1590
13340.87 1564
13341.97 1537
13343.06 1588
13344.15 1582
13345.24 1574
13346.33 1650
13347.42 1599
13348.51 1616
13349.61 1574
13350.70 1666
13351.79 1588
13352.88 1587
13353.97 1615
13355.07 1633
13356.16 1645
13357.25 1620
13358.34 1612
13359.43 1599
13360.53 1629
13361.62 1654
13362.71 1678
13363.80 1713
13364.90 1689
13365.99 1699
13367.08 1751
13368.17 1762
13369.27 1776
13370.36 1831
13371.45 1807
13372.54 1817
13373.64 1823
13374.73 1787
13375.82 1768
13376.91 1802
13378.01 1789
13379.10 1858
13380.19 1755
13381.29 1701
13382.38 1682
13383.47 1662
13384.57 1681
13385.66 1641
13386.75 1632
13387.85 1614
13388.94 1552
13390.03 1551
13391.13 1544
13392.22 1477
13393.31 1505
13394.41 1512
13395.50 1490
13396.59 1446
13397.69 1493
13398.78 1496
13399.87 1488
13400.97 1466
13402.06 1497
13403.16 1477
13404.25 1496
13405.34 1474
13406.44 1461
13407.53 1431
13408.63 1481
13409.72 1490
13410.82 1455
13411.91 1502
13413.00 1488
13414.10 1502
13415.19 1486
13416.29 1420
13417.38 1444
13418.48 1507
13419.57 1504
13420.67 1498
13421.76 1492
13422.86 1500
13423.95 1491
13425.04 1446
13426.14 1438
13427.23 1450
13428.33 1497
13429.42 1508
13430.52 1538
13431.61 1537
13432.71 1505
13433.80 1529
13434.90 1515
13436.00 1520
13437.09 1517
13438.19 1491
13439.28 1509
13440.38 1518
13441.47 1507
13442.57 1489
13443.66 1520
13444.76 1522
13445.85 1506
13446.95 1503
13448.05 1542
13449.14 1556
13450.24 1534
13451.33 1561
13452.43 1575
13453.53 1612
13454.62 1638
13455.72 1644
13456.81 1663
13457.91 1582
13459.01 1599
13460.10 1669
13461.20 1682
13462.30 1602
13463.39 1688
13464.49 1643
13465.58 1634
13466.68 1690
13467.78 1667
13468.87 1669
13469.97 1708
13471.07 1717
13472.16 1712
13473.26 1745
13474.36 1737
13475.46 1755
13476.55 1792
13477.65 1795
13478.75 1811
13479.84 1768
13480.94 1744
13482.04 1799
13483.13 1758
13484.23 1801
13485.33 1762
13486.43 1776
13487.52 1729
13488.62 1803
13489.72 1789
13490.82 1799
13491.91 1801
13493.01 1806
13494.11 1811
13495.21 1799
13496.30 1882
13497.40 1940
13498.50 1898
13499.60 1931
13500.70 1911
13501.79 2008
13502.89 2013
13503.99 2034
13505.09 2040
13506.19 2006
13507.28 2049
13508.38 2072
13509.48 2032
13510.58 2093
13511.68 2104
13512.78 2076
13513.87 2032
13514.97 1977
13516.07 2011
13517.17 1946
13518.27 1946
13519.37 1847
13520.47 1792
13521.57 1799
13522.66 1768
13523.76 1745
13524.86 1651
13525.96 1611
13527.06 1665
13528.16 1591
13529.26 1556
13530.36 1554
13531.46 1592
13532.56 1559
13533.65 1543
13534.75 1556
13535.85 1500
13536.95 1513
13538.05 1584
13539.15 1520
13540.25 1482
13541.35 1452
13542.45 1479
13543.55 1471
13544.65 1483
13545.75 1501
13546.85 1495
13547.95 1543
13549.05 1485
13550.15 1493
13551.25 1521
13552.35 1480
13553.45 1431
13554.55 1445
13555.65 1438
13556.75 1412
13557.85 1436
13558.95 1439
13560.05 1449
13561.15 1457
13562.25 1458
13563.35 1378
13564.45 1409
13565.55 1432
13566.65 1391
13567.75 1372
13568.86 1445
13569.96 1393
13571.06 1452
13572.16 1424
13573.26 1424
13574.36 1408
13575.46 1384
13576.56 1416
13577.66 1404
13578.76 1415
13579.86 1436
13580.97 1387
13582.07 1376
13583.17 1421
13584.27 1392
13585.37 1396
13586.47 1461
13587.57 1508
13588.68 1419
13589.78 1439
13590.88 1474
13591.98 1487
13593.08 1443
13594.18 1388
13595.29 1500
13596.39 1496
13597.49 1463
13598.59 1435
13599.69 1436
13600.80 1471
13601.90 1422
13603.00 1411
13604.10 1426
13605.20 1424
13606.31 1416
13607.41 1469
13608.51 1445
13609.61 1420
13610.72 1398
13611.82 1490
13612.92 1445
13614.02 1467
13615.13 1425
13616.23 1441
13617.33 1510
13618.43 1505
13619.54 1482
13620.64 1410
13621.74 1475
13622.84 1441
13623.95 1467
13625.05 1496
13626.15 1520
13627.26 1510
13628.36 1505
13629.46 1453
13630.57 1442
13631.67 1478
13632.77 1475
13633.88 1525
13634.98 1517
13636.08 1483
13637.19 1487
13638.29 1486
13639.39 1563
13640.50 1485
13641.60 1483
13642.70 1492
13643.81 1473
13644.91 1466
13646.02 1430
13647.12 1494
13648.22 1478
13649.33 1437
13650.43 1450
13651.54 1442
13652.64 1421
13653.74 1400
13654.85 1374
13655.95 1441
13657.06 1399
13658.16 1425
13659.27 1404
13660.37 1381
13661.47 1388
13662.58 1402
13663.68 1367
13664.79 1412
13665.89 1390
13667.00 1398
13668.10 1410
13669.21 1376
13670.31 1400
13671.42 1372
13672.52 1371
13673.63 1375
13674.73 1413
13675.84 1330
13676.94 1406
13678.05 1459
13679.15 1388
13680.26 1362
13681.36 1350
13682.47 1401
13683.57 1356
13684.68 1355
13685.78 1380
13686.89 1408
13688.00 1421
13689.10 1374
13690.21 1387
13691.31 1380
13692.42 1394
13693.52 1403
13694.63 1415
13695.74 1398
13696.84 1420
13697.95 1450
13699.05 1508
13700.16 1398
13701.27 1436
13702.37 1446
13703.48 1437
13704.58 1412
13705.69 1474
13706.80 1444
13707.90 1499
13709.01 1450
13710.12 1460
13711.22 1549
13712.33 1536
13713.44 1518
13714.54 1524
13715.65 1557
13716.76 1514
13717.86 1537
13718.97 1535
13720.08 1487
13721.18 1560
13722.29 1607
13723.40 1610
13724.50 1607
13725.61 1611
13726.72 1602
13727.83 1630
13728.93 1677
13730.04 1684
13731.15 1630
13732.25 1697
13733.36 1650
13734.47 1678
13735.58 1735
13736.68 1731
13737.79 1762
13738.90 1773
13740.01 1689
13741.11 1733
13742.22 1743
13743.33 1758
13744.44 1802
13745.55 1851
13746.65 1831
13747.76 1875
13748.87 1935
13749.98 1910
13751.09 1907
13752.19 1870
13753.30 1957
13754.41 1915
13755.52 1901
13756.63 1925
13757.74 1986
13758.84 2005
13759.95 2058
13761.06 2091
13762.17 2103
13763.28 2103
13764.39 2152
13765.50 2177
13766.60 2208
13767.71 2266
13768.82 2351
13769.93 2321
13771.04 2347
13772.15 2472
13773.26 2485
13774.37 2496
13775.48 2594
13776.58 2709
13777.69 2767
13778.80 2687
13779.91 2697
13781.02 2677
13782.13 2675
13783.24 2671
13784.35 2618
13785.46 2535
13786.57 2521
13787.68 2478
13788.79 2379
13789.90 2271
13791.01 2240
13792.12 2159
13793.23 2125
13794.34 1982
13795.45 1959
13796.56 1917
13797.67 1942
13798.78 1884
13799.89 1814
13801.00 1813
13802.11 1842
13803.22 1811
13804.33 1786
13805.44 1826
13806.55 1811
13807.66 1837
13808.77 1863
13809.88 1852
13810.99 1807
13812.10 1821
13813.21 1770
13814.32 1732
13815.43 1728
13816.54 1783
13817.65 1735
13818.77 1770
13819.88 1769
13820.99 1704
13822.10 1721
13823.21 1714
13824.32 1692
13825.43 1688
13826.54 1705
13827.65 1680
13828.76 1712
13829.88 1726
13830.99 1719
13832.10 1668
13833.21 1671
13834.32 1626
13835.43 1631
13836.54 1652
13837.66 1623
13838.77 1660
13839.88 1638
13840.99 1620
13842.10 1623
13843.22 1694
13844.33 1618
13845.44 1648
13846.55 1680
13847.66 1635
13848.78 1687
13849.89 1639
13851.00 1680
13852.11 1702
13853.22 1685
13854.34 1745
13855.45 1682
13856.56 1786
13857.67 1776
13858.79 1783
13859.90 1707
13861.01 1719
13862.12 1761
13863.24 1771
13864.35 1773
13865.46 1735
13866.57 1817
13867.69 1862
13868.80 1935
13869.91 1875
13871.03 1874
13872.14 1882
13873.25 1853
13874.36 1889
13875.48 1907
13876.59 1872
13877.70 1909
13878.82 1918
13879.93 1907
13881.04 1861
13882.16 1819
13883.27 1736
13884.38 1743
13885.50 1784
13886.61 1708
13887.73 1732
13888.84 1821
13889.95 1744
13891.07 1714
13892.18 1743
13893.29 1775
13894.41 1685
13895.52 1716
13896.64 1755
13897.75 1740
13898.86 1725
13899.98 1721
13901.09 1746
13902.21 1798
13903.32 1777
13904.43 1724
13905.55 1716
13906.66 1662
13907.78 1698
13908.89 1755
13910.01 1724
13911.12 1693
13912.24 1705
13913.35 1670
13914.47 1685
13915.58 1708
13916.70 1645
13917.81 1657
13918.92 1587
13920.04 1573
13921.15 1571
13922.27 1579
13923.38 1574
13924.50 1609
13925.62 1592
13926.73 1571
13927.85 1538
13928.96 1614
13930.08 1545
13931.19 1526
13932.31 1577
13933.42 1569
13934.54 1551
13935.65 1547
13936.77 1549
13937.88 1521
13939.00 1559
13940.12 1500
13941.23 1528
13942.35 1539
13943.46 1542
13944.58 1552
13945.70 1529
13946.81 1557
13947.93 1515
13949.04 1543
13950.16 1574
13951.28 1525
13952.39 1492
13953.51 1561
13954.62 1586
13955.74 1490
13956.86 1473
13957.97 1474
13959.09 1501
13960.21 1515
13961.32 1498
13962.44 1507
13963.56 1518
13964.67 1496
13965.79 1480
13966.91 1493
13968.02 1437
13969.14 1452
13970.26 1499
13971.37 1459
13972.49 1480
13973.61 1454
13974.73 1511
13975.84 1516
13976.96 1493
13978.08 1431
13979.19 1475
13980.31 1461
13981.43 1439
13982.55 1498
13983.66 1487
13984.78 1415
13985.90 1458
13987.02 1505
13988.13 1529
13989.25 1483
13990.37 1509
13991.49 1499
13992.61 1554
13993.72 1538
13994.84 1481
13995.96 1534
13997.08 1524
13998.20 1478
13999.31 1490
14000.43 1493
14001.55 1536
14002.67 1541
14003.79 1514
14004.91 1555
14006.02 1555
14007.14 1575
14008.26 1547
14009.38 1525
14010.50 1588
14011.62 1577
14012.73 1516
14013.85 1487
14014.97 1538
14016.09 1629
14017.21 1605
14018.33 1618
14019.45 1634
14020.57 1641
14021.69 1626
14022.80 1665
14023.92 1634
14025.04 1600
14026.16 1643
14027.28 1650
14028.40 1665
14029.52 1604
14030.64 1642
14031.76 1573
14032.88 1618
14034.00 1631
14035.12 1618
14036.24 1534
14037.36 1586
14038.48 1582
14039.60 1552
14040.72 1568
14041.84 1547
14042.96 1532
14044.08 1566
14045.20 1541
14046.32 1509
14047.44 1506
14048.56 1545
14049.68 1488
14050.80 1531
14051.92 1545
14053.04 1506
14054.16 1504
14055.28 1560
14056.40 1556
14057.52 1480
14058.64 1491
14059.76 1551
14060.88 1462
14062.00 1515
14063.12 1537
14064.24 1529
14065.36 1536
14066.48 1616
14067.60 1634
14068.72 1603
14069.85 1551
14070.97 1593
14072.09 1615
14073.21 1553
14074.33 1582
14075.45 1607
14076.57 1564
14077.69 1585
14078.81 1688
14079.94 1669
14081.06 1635
14082.18 1721
14083.30 1732
14084.42 1707
14085.54 1708
14086.66 1755
14087.79 1745
14088.91 1769
14090.03 1711
14091.15 1740
14092.27 1798
14093.40 1781
14094.52 1737
14095.64 1803
14096.76 1827
14097.88 1893
14099.01 1940
14100.13 1843
14101.25 1936
14102.37 1995
14103.49 1995
14104.62 1925
14105.74 1858
14106.86 1879
14107.98 1946
14109.11 1969
14110.23 1852
14111.35 1857
14112.47 1835
14113.60 1807
14114.72 1823
14115.84 1736
14116.97 1693
14118.09 1650
14119.21 1630
14120.33 1593
14121.46 1569
14122.58 1595
14123.70 1576
14124.83 1514
14125.95 1486
14127.07 1448
14128.20 1529
14129.32 1514
14130.44 1466
14131.57 1489
14132.69 1473
14133.81 1518
14134.94 1457
14136.06 1435
14137.18 1398
14138.31 1406
14139.43 1442
14140.55 1401
14141.68 1455
14142.80 1425
14143.93 1412
14145.05 1403
14146.17 1402
14147.30 1408
14148.42 1459
14149.55 1446
14150.67 1370
14151.79 1411
14152.92 1416
14154.04 1451
14155.17 1415
14156.29 1374
14157.42 1407
14158.54 1434
14159.67 1397
14160.79 1378
14161.91 1431
14163.04 1429
14164.16 1436
14165.29 1458
14166.41 1459
14167.54 1359
14168.66 1364
14169.79 1420
14170.91 1434
14172.04 1403
14173.16 1400
14174.29 1398
14175.41 1413
14176.54 1390
14177.66 1395
14178.79 1448
14179.91 1393
14181.04 1387
14182.17 1386
14183.29 1400
14184.42 1340
14185.54 1389
14186.67 1423
14187.79 1385
14188.92 1317
14190.04 1347
14191.17 1352
14192.30 1307
14193.42 1314
14194.55 1256
14195.67 1239
14196.80 1225
14197.93 1334
14199.05 1320
14200.18 1376
14201.30 1298
14202.43 1297
14203.56 1372
14204.68 1298
14205.81 1245
14206.94 1228
14208.06 1292
14209.19 1296
14210.32 1247
14211.44 1269
14212.57 1270
14213.70 1208
14214.82 1236
14215.95 1239
14217.08 1236
14218.20 1183
14219.33 1220
14220.46 1202
14221.58 1200
14222.71 1181
14223.84 1175
14224.96 1254
14226.09 1211
14227.22 1159
14228.35 1194
14229.47 1166
14230.60 1182
14231.73 1140
14232.86 1154
14233.98 1198
14235.11 1171
14236.24 1184
14237.37 1234
14238.49 1185
14239.62 1128
14240.75 1116
14241.88 1191
14243.00 1217
14244.13 1150
14245.26 1126
14246.39 1095
14247.52 1119
14248.64 1127
14249.77 1157
14250.90 1148
14252.03 1085
14253.16 1124
14254.29 1104
14255.41 1125
14256.54 1090
14257.67 1064
14258.80 1131
14259.93 1104
14261.06 1082
14262.19 1111
14263.31 1088
14264.44 1085
14265.57 1087
14266.70 1071
14267.83 1123
14268.96 1102
14270.09 1118
14271.22 1116
14272.34 1075
14273.47 1062
14274.60 1065
14275.73 1077
14276.86 1116
14277.99 1125
14279.12 1083
14280.25 1063
14281.38 986
14282.51 1081
14283.64 1091
14284.77 1059
14285.90 1058
14287.03 1116
14288.16 1043
14289.29 1062
14290.41 1071
14291.54 1101
14292.67 1052
14293.80 1005
14294.93 1043
14296.06 1064
14297.19 1030
14298.32 996
14299.45 1062
14300.58 1032
14301.71 1066
14302.84 1032
14303.98 1013
14305.11 988
14306.24 998
14307.37 987
14308.50 1051
14309.63 1020
14310.76 996
14311.89 985
14313.02 981
14314.15 996
14315.28 990
14316.41 1017
14317.54 1023
14318.67 1024
14319.80 984
14320.93 994
14322.07 941
14323.20 1006
14324.33 963
14325.46 1004
14326.59 988
14327.72 989
14328.85 1020
14329.98 990
14331.11 961
14332.25 937
14333.38 984
14334.51 986
14335.64 1016
14336.77 963
14337.90 921
14339.04 954
14340.17 941
14341.30 955
14342.43 992
14343.56 972
14344.69 988
14345.83 954
14346.96 940
14348.09 953
14349.22 949
14350.35 939
14351.49 964
14352.62 991
14353.75 979
14354.88 1001
14356.02 966
14357.15 963
14358.28 975
14359.41 980
14360.55 944
14361.68 933
14362.81 963
14363.94 969
14365.08 972
14366.21 916
14367.34 987
14368.47 961
14369.61 946
14370.74 948
14371.87 935
14373.01 949
14374.14 965
14375.27 939
14376.41 947
14377.54 984
14378.67 1019
14379.81 1011
14380.94 983
14382.07 955
14383.21 951
14384.34 959
14385.47 998
14386.61 922
14387.74 933
14388.87 972
14390.01 935
14391.14 975
14392.27 962
14393.41 966
14394.54 955
14395.68 945
14396.81 938
14397.94 944
14399.08 956
14400.21 952
14401.35 972
14402.48 964
14403.61 1010
14404.75 973
14405.88 996
14407.02 995
14408.15 1002
14409.29 994
14410.42 1017
14411.55 995
14412.69 945
14413.82 954
14414.96 984
14416.09 987
14417.23 977
14418.36 1016
14419.50 998
14420.63 1011
14421.77 994
14422.90 991
14424.04 982
14425.17 1013
14426.31 1019
14427.44 993
14428.58 990
14429.71 1017
14430.85 1010
14431.98 998
14433.12 1015
14434.25 1022
14435.39 1066
14436.53 1004
14437.66 978
14438.80 1004
14439.93 1059
14441.07 1042
14442.20 1022
14443.34 1058
14444.48 1038
14445.61 1043
14446.75 1039
14447.88 1019
14449.02 1034
14450.16 1079
14451.29 1035
14452.43 1014
14453.56 1013
14454.70 1004
14455.84 1041
14456.97 996
14458.11 987
14459.25 1030
14460.38 1033
14461.52 1052
14462.66 1006
14463.79 1042
14464.93 992
14466.07 992
14467.20 1000
14468.34 1052
14469.48 1016
14470.61 1014
14471.75 1034
14472.89 1022
14474.02 1006
14475.16 1015
14476.30 1033
14477.43 1005
14478.57 1079
14479.71 1028
14480.85 993
14481.98 1012
14483.12 1006
14484.26 1003
14485.40 1006
14486.53 1026
14487.67 1068
14488.81 1079
14489.95 1072
14491.08 1031
14492.22 1037
14493.36 1063
14494.50 1012
14495.63 1040
14496.77 1023
14497.91 1026
14499.05 1073
14500.19 1056
14501.32 957
14502.46 995
14503.60 1015
14504.74 1028
14505.88 973
14507.02 965
14508.15 959
14509.29 1004
14510.43 1050
14511.57 1004
14512.71 961
14513.85 980
14514.98 991
14516.12 953
14517.26 973
14518.40 966
14519.54 950
14520.68 963
14521.82 1007
14522.96 954
14524.10 949
14525.23 1006
14526.37 1010
14527.51 964
14528.65 978
14529.79 936
14530.93 951
14532.07 1035
14533.21 995
14534.35 961
14535.49 987
14536.63 1013
14537.77 984
14538.91 977
14540.05 958
14541.19 962
14542.33 1019
14543.46 1000
14544.60 976
14545.74 913
14546.88 949
14548.02 992
14549.16 1003
14550.30 992
14551.44 1011
14552.58 987
14553.72 987
14554.86 994
14556.00 961
14557.15 1018
14558.29 1043
14559.43 1014
14560.57 1003
14561.71 1009
14562.85 1048
14563.99 1058
14565.13 994
14566.27 1019
14567.41 989
14568.55 973
14569.69 1025
14570.83 1045
14571.97 1014
14573.11 1021
14574.25 1036
14575.40 1070
14576.54 1020
14577.68 1031
14578.82 1039
14579.96 1036
14581.10 1049
14582.24 1087
14583.38 999
14584.53 1049
14585.67 1096
14586.81 1063
14587.95 1080
14589.09 1114
14590.23 1075
14591.37 1075
14592.52 1071
14593.66 1077
14594.80 1091
14595.94 1098
14597.08 1092
14598.22 1083
14599.37 1074
14600.51 1034
14601.65 1142
14602.79 1127
14603.93 1114
14605.08 1139
14606.22 1148
14607.36 1131
14608.50 1101
14609.65 1106
14610.79 1131
14611.93 1139
14613.07 1163
14614.22 1192
14615.36 1190
14616.50 1200
14617.64 1211
14618.79 1211
14619.93 1190
14621.07 1178
14622.21 1251
14623.36 1245
14624.50 1186
14625.64 1206
14626.79 1225
14627.93 1240
14629.07 1287
14630.22 1289
14631.36 1315
14632.50 1332
14633.65 1284
14634.79 1351
14635.93 1402
14637.08 1371
14638.22 1422
14639.36 1393
14640.51 1369
14641.65 1404
14642.79 1417
14643.94 1437
14645.08 1402
14646.22 1369
14647.37 1358
14648.51 1376
14649.66 1279
14650.80 1232
14651.94 1263
14653.09 1234
14654.23 1198
14655.38 1220
14656.52 1199
14657.66 1164
14658.81 1129
14659.95 1122
14661.10 1109
14662.24 1083
14663.39 1062
14664.53 1086
14665.68 1117
14666.82 1079
14667.96 1103
14669.11 1028
14670.25 1020
14671.40 1092
14672.54 1052
14673.69 1052
14674.83 1011
14675.98 1021
14677.12 1028
14678.27 1003
14679.41 1015
14680.56 1021
14681.70 1076
14682.85 1028
14683.99 989
14685.14 1000
14686.28 955
14687.43 960
14688.58 997
14689.72 1030
14690.87 941
14692.01 979
14693.16 998
14694.30 972
14695.45 957
14696.60 930
14697.74 977
14698.89 943
14700.03 953
14701.18 926
14702.32 931
14703.47 975
14704.62 965
14705.76 933
14706.91 965
14708.05 939
14709.20 950
14710.35 926
14711.49 899
14712.64 910
14713.79 913
14714.93 958
14716.08 958
14717.23 917
14718.37 943
14719.52 910
14720.67 931
14721.81 921
14722.96 920
14724.11 925
14725.25 931
14726.40 970
14727.55 973
14728.69 938
14729.84 966
14730.99 953
14732.14 930
14733.28 936
14734.43 892
14735.58 907
14736.72 943
14737.87 958
14739.02 903
14740.17 969
14741.31 976
14742.46 994
14743.61 960
14744.76 936
14745.90 967
14747.05 976
14748.20 959
14749.35 962
14750.50 913
14751.64 905
14752.79 931
14753.94 964
14755.09 988
14756.24 930
14757.38 923
14758.53 914
14759.68 980
14760.83 983
14761.98 969
14763.13 955
14764.27 973
14765.42 941
14766.57 978
14767.72 976
14768.87 963
14770.02 996
14771.16 1034
14772.31 976
14773.46 969
14774.61 966
14775.76 997
14776.91 1022
14778.06 988
14779.21 972
14780.36 997
14781.50 1003
14782.65 998
14783.80 992
14784.95 1047
14786.10 985
14787.25 982
14788.40 1017
14789.55 1017
14790.70 1035
14791.85 1087
14793.00 1062
14794.15 1070
14795.30 1079
14796.45 1077
14797.60 1123
14798.75 1096
14799.90 1070
14801.05 1107
14802.20 1094
14803.35 1108
14804.50 1090
14805.65 1077
14806.80 1069
14807.95 1070
14809.10 1079
14810.25 1103
14811.40 1085
14812.55 1083
14813.70 1053
14814.85 1042
14816.00 1066
14817.15 1003
14818.30 1052
14819.45 1065
14820.60 1011
14821.75 992
14822.90 1039
14824.05 1020
14825.20 1019
14826.35 1022
14827.50 1035
14828.66 981
14829.81 967
14830.96 1005
14832.11 961
14833.26 964
14834.41 937
14835.56 914
14836.71 937
14837.86 943
14839.02 936
14840.17 940
14841.32 929
14842.47 884
14843.62 883
14844.77 885
14845.92 895
14847.08 873
14848.23 834
14849.38 857
14850.53 864
14851.68 872
14852.83 831
14853.99 829
14855.14 825
14856.29 828
14857.44 843
14858.59 853
14859.75 838
14860.90 833
14862.05 820
14863.20 813
14864.36 811
14865.51 814
14866.66 842
14867.81 815
14868.97 760
14870.12 790
14871.27 861
14872.42 855
14873.58 824
14874.73 805
14875.88 780
14877.03 816
14878.19 859
14879.34 820
14880.49 750
14881.65 836
14882.80 846
14883.95 832
14885.10 879
14886.26 837
14887.41 823
14888.56 806
14889.72 819
14890.87 800
14892.02 777
14893.18 804
14894.33 796
14895.48 775
14896.64 804
14897.79 830
14898.95 823
14900.10 776
14901.25 783
14902.41 825
14903.56 803
14904.71 743
14905.87 767
14907.02 821
14908.18 809
14909.33 835
14910.48 803
14911.64 801
14912.79 838
14913.95 830
14915.10 808
14916.26 779
14917.41 801
14918.56 841
14919.72 832
14920.87 837
14922.03 837
14923.18 793
14924.34 815
14925.49 825
14926.65 833
14927.80 795
14928.96 826
14930.11 812
14931.27 841
14932.42 804
14933.58 822
14934.73 861
14935.89 831
14937.04 847
14938.20 845
14939.35 811
14940.51 807
14941.66 795
14942.82 859
14943.97 836
14945.13 839
14946.28 835
14947.44 849
14948.59 808
14949.75 835
14950.91 847
14952.06 830
14953.22 868
14954.37 837
14955.53 852
14956.68 833
14957.84 852
14959.00 852
14960.15 861
14961.31 838
14962.46 850
14963.62 828
14964.78 816
14965.93 799
14967.09 815
14968.25 800
14969.40 820
14970.56 785
14971.72 771
14972.87 824
14974.03 808
14975.19 811
14976.34 786
14977.50 775
14978.66 793
14979.81 772
14980.97 762
14982.13 766
14983.28 739
14984.44 769
14985.60 758
14986.75 733
14987.91 708
14989.07 748
14990.23 717
14991.38 761
14992.54 771
14993.70 742
14994.85 712
14996.01 692
14997.17 802
14998.33 755
14999.48 751
15000.64 746
15001.80 783
15002.96 739
15004.11 703
15005.27 715
15006.43 760
15007.59 706
15008.75 692
15009.90 699
15011.06 762
15012.22 719
15013.38 712
15014.54 697
15015.69 693
15016.85 709
15018.01 665
15019.17 681
15020.33 709
15021.49 731
15022.64 699
15023.80 678
15024.96 676
15026.12 662
15027.28 665
15028.44 696
15029.60 663
15030.76 711
15031.91 697
15033.07 730
15034.23 689
15035.39 671
15036.55 676
15037.71 681
15038.87 691
15040.03 686
15041.19 663
15042.35 691
15043.50 699
15044.66 654
15045.82 671
15046.98 703
15048.14 680
15049.30 652
15050.46 634
15051.62 649
15052.78 673
15053.94 683
15055.10 647
15056.26 668
15057.42 630
15058.58 639
15059.74 638
15060.90 665
15062.06 646
15063.22 659
15064.38 692
15065.54 665
15066.70 663
15067.86 671
15069.02 685
15070.18 672
15071.34 699
15072.50 642
15073.66 655
15074.82 639
15075.98 639
15077.14 633
15078.30 654
15079.46 655
15080.62 671
15081.79 636
15082.95 628
15084.11 652
15085.27 692
15086.43 674
15087.59 650
15088.75 618
15089.91 619
15091.07 652
15092.23 644
15093.39 666
15094.56 663
15095.72 692
15096.88 680
15098.04 654
15099.20 615
15100.36 656
15101.52 669
15102.69 693
15103.85 670
15105.01 619
15106.17 679
15107.33 628
15108.49 677
15109.66 695
15110.82 675
15111.98 658
15113.14 667
15114.30 658
15115.47 654
15116.63 647
15117.79 701
15118.95 685
15120.11 682
15121.28 666
15122.44 677
15123.60 690
15124.76 658
15125.93 650
15127.09 647
15128.25 648
15129.41 645
15130.58 642
15131.74 670
15132.90 667
15134.06 660
15135.23 648
15136.39 653
15137.55 679
15138.72 686
15139.88 647
15141.04 673
15142.21 657
15143.37 676
15144.53 649
15145.69 687
15146.86 661
15148.02 684
15149.18 636
15150.35 631
15151.51 661
15152.67 679
15153.84 701
15155.00 693
15156.17 669
15157.33 667
15158.49 701
15159.66 695
15160.82 715
15161.98 680
15163.15 748
15164.31 714
15165.48 721
15166.64 727
15167.80 696
15168.97 694
15170.13 748
15171.30 720
15172.46 700
15173.62 696
15174.79 697
15175.95 752
15177.12 704
15178.28 732
15179.45 714
15180.61 744
15181.78 703
15182.94 728
15184.11 681
15185.27 702
15186.44 725
15187.60 751
15188.76 725
15189.93 715
15191.09 759
15192.26 724
15193.42 779
15194.59 789
15195.75 801
15196.92 769
15198.09 783
15199.25 751
15200.42 752
15201.58 767
15202.75 786
15203.91 768
15205.08 753
15206.24 809
15207.41 783
15208.57 779
15209.74 767
15210.91 833
15212.07 833
15213.24 822
15214.40 816
15215.57 813
15216.73 832
15217.90 814
15219.07 849
15220.23 829
15221.40 825
15222.57 803
15223.73 830
15224.90 844
15226.06 828
15227.23 847
15228.40 869
15229.56 830
15230.73 903
15231.90 902
15233.06 843
15234.23 835
15235.40 866
15236.56 900
15237.73 890
15238.90 906
15240.06 945
15241.23 915
15242.40 909
15243.56 886
15244.73 936
15245.90 953
15247.07 929
15248.23 890
15249.40 813
15250.57 896
15251.73 872
15252.90 937
15254.07 916
15255.24 841
15256.40 828
15257.57 835
15258.74 789
15259.91 807
15261.07 753
15262.24 792
15263.41 789
15264.58 800
15265.75 742
15266.91 743
15268.08 771
15269.25 786
15270.42 785
15271.58 734
15272.75 768
15273.92 773
15275.09 763
15276.26 739
15277.43 744
15278.59 744
15279.76 760
15280.93 764
15282.10 733
15283.27 725
15284.44 703
15285.60 763
15286.77 709
15287.94 706
15289.11 723
15290.28 757
15291.45 760
15292.62 721
15293.79 689
15294.96 752
15296.12 746
15297.29 785
15298.46 776
15299.63 693
15300.80 752
15301.97 748
15303.14 737
15304.31 692
15305.48 723
15306.65 734
15307.82 755
15308.99 755
15310.16 707
15311.33 740
15312.49 761
15313.66 758
15314.83 774
15316.00 731
15317.17 718
15318.34 740
15319.51 706
15320.68 740
15321.85 717
15323.02 760
15324.19 785
15325.36 727
15326.53 747
15327.70 746
15328.87 745
15330.04 758
15331.21 776
15332.39 751
15333.56 775
15334.73 742
15335.90 717
15337.07 741
15338.24 785
15339.41 792
15340.58 771
15341.75 731
15342.92 785
15344.09 794
15345.26 783
15346.43 773
15347.60 799
15348.78 779
15349.95 747
15351.12 785
15352.29 797
15353.46 820
15354.63 751
15355.80 790
15356.97 790
15358.15 800
15359.32 790
15360.49 797
15361.66 782
15362.83 780
15364.00 792
15365.17 840
15366.35 789
15367.52 810
15368.69 848
15369.86 853
15371.03 831
15372.21 795
15373.38 831
15374.55 764
15375.72 843
15376.89 846
15378.07 842
15379.24 845
15380.41 826
15381.58 804
15382.75 815
15383.93 775
15385.10 811
15386.27 867
15387.44 856
15388.62 829
15389.79 833
15390.96 862
15392.13 833
15393.31 835
15394.48 838
15395.65 881
15396.83 857
15398.00 867
15399.17 815
15400.34 883
15401.52 817
15402.69 827
15403.86 899
15405.04 850
15406.21 895
15407.38 848
15408.56 816
15409.73 820
15410.90 832
15412.08 813
15413.25 814
15414.42 791
15415.60 783
15416.77 816
15417.94 798
15419.12 728
15420.29 762
15421.47 783
15422.64 742
15423.81 737
15424.99 740
15426.16 735
15427.34 737
15428.51 729
15429.68 721
15430.86 764
15432.03 708
15433.21 763
15434.38 743
15435.56 719
15436.73 683
15437.90 738
15439.08 747
15440.25 718
15441.43 709
15442.60 705
15443.78 710
15444.95 732
15446.13 762
15447.30 719
15448.48 727
15449.65 681
15450.83 734
15452.00 753
15453.18 792
15454.35 702
15455.53 712
15456.70 707
15457.88 721
15459.05 680
15460.23 692
15461.40 728
15462.58 694
15463.75 720
15464.93 758
15466.10 736
15467.28 681
15468.45 714
15469.63 722
15470.81 685
15471.98 680
15473.16 719
15474.33 727
15475.51 725
15476.69 656
15477.86 698
15479.04 689
15480.21 664
15481.39 715
15482.57 729
15483.74 710
15484.92 713
15486.09 731
15487.27 729
15488.45 709
15489.62 680
15490.80 703
15491.98 726
15493.15 743
15494.33 757
15495.51 703
15496.68 719
15497.86 696
15499.04 701
15500.21 696
15501.39 706
15502.57 701
15503.74 714
15504.92 732
15506.10 726
15507.27 698
15508.45 749
15509.63 732
15510.81 721
15511.98 734
15513.16 721
15514.34 718
15515.52 717
15516.69 741
15517.87 715
15519.05 731
15520.23 697
15521.40 717
15522.58 710
15523.76 696
15524.94 753
15526.11 692
15527.29 724
15528.47 743
15529.65 716
15530.83 696
15532.00 725
15533.18 707
15534.36 724
15535.54 749
15536.72 747
15537.89 760
15539.07 758
15540.25 718
15541.43 743
15542.61 738
15543.79 773
15544.96 762
15546.14 733
15547.32 772
15548.50 753
15549.68 737
15550.86 749
15552.04 754
15553.22 761
15554.39 698
15555.57 723
15556.75 756
15557.93 733
15559.11 714
15560.29 716
15561.47 754
15562.65 741
15563.83 746
15565.01 799
15566.19 727
15567.36 756
15568.54 742
15569.72 784
15570.90 758
15572.08 789
15573.26 770
15574.44 814
15575.62 768
15576.80 775
15577.98 808
15579.16 855
15580.34 776
15581.52 780
15582.70 777
15583.88 777
15585.06 804
15586.24 848
15587.42 846
15588.60 853
15589.78 854
15590.96 835
15592.14 805
15593.32 793
15594.50 821
15595.68 816
15596.86 855
15598.04 820
15599.22 804
15600.41 833
15601.59 862
15602.77 904
15603.95 863
15605.13 886
15606.31 861
15607.49 833
15608.67 872
15609.85 941
15611.03 907
15612.21 926
15613.40 936
15614.58 901
15615.76 901
15616.94 902
15618.12 934
15619.30 920
15620.48 937
15621.66 965
15622.85 974
15624.03 956
15625.21 960
15626.39 1009
15627.57 962
15628.75 960
15629.94 919
15631.12 913
15632.30 1015
15633.48 1013
15634.66 984
15635.84 979
15637.03 1018
15638.21 1022
15639.39 1006
15640.57 1052
15641.76 1000
15642.94 954
15644.12 999
15645.30 1005
15646.48 1006
15647.67 1034
15648.85 1035
15650.03 1113
15651.21 1050
15652.40 992
15653.58 1049
15654.76 1060
15655.95 1029
15657.13 1074
15658.31 1099
15659.49 1063
15660.68 1093
15661.86 1103
15663.04 1136
15664.23 1106
15665.41 1109
15666.59 1129
15667.77 1098
15668.96 1111
15670.14 1108
15671.32 1109
15672.51 1110
15673.69 1118
15674.87 1106
15676.06 1120
15677.24 1058
15678.43 1104
15679.61 1099
15680.79 1089
15681.98 1085
15683.16 1100
15684.34 1068
15685.53 1100
15686.71 1076
15687.90 1070
15689.08 1074
15690.26 1053
15691.45 1091
15692.63 1073
15693.82 1081
15695.00 1055
15696.18 1049
15697.37 1066
15698.55 1073
15699.74 1085
15700.92 1073
15702.11 1065
15703.29 1054
15704.48 1077
15705.66 1068
15706.84 1071
15708.03 1034
15709.21 1072
15710.40 1108
15711.58 1078
15712.77 1155
15713.95 1106
15715.14 1130
15716.32 1144
15717.51 1091
15718.69 1110
15719.88 1158
15721.06 1125
15722.25 1168
15723.43 1188
15724.62 1221
15725.81 1204
15726.99 1181
15728.18 1171
15729.36 1197
15730.55 1154
15731.73 1152
15732.92 1152
15734.10 1167
15735.29 1186
15736.48 1177
15737.66 1152
15738.85 1160
15740.03 1135
15741.22 1149
15742.41 1140
15743.59 1168
15744.78 1167
15745.96 1183
15747.15 1210
15748.34 1182
15749.52 1202
15750.71 1179
15751.90 1203
15753.08 1209
15754.27 1214
15755.45 1190
15756.64 1182
15757.83 1164
15759.01 1268
15760.20 1278
15761.39 1232
15762.57 1244
15763.76 1211
15764.95 1248
15766.14 1215
15767.32 1230
15768.51 1217
15769.70 1203
15770.88 1194
15772.07 1169
15773.26 1164
15774.44 1180
15775.63 1170
15776.82 1153
15778.01 1158
15779.19 1148
15780.38 1189
15781.57 1149
15782.76 1109
15783.94 1123
15785.13 1153
15786.32 1139
15787.51 1164
15788.69 1131
15789.88 1074
15791.07 1039
15792.26 1056
15793.45 1080
15794.63 1107
15795.82 1097
15797.01 1066
15798.20 1054
15799.39 1054
15800.58 1024
15801.76 1015
15802.95 1056
15804.14 1032
15805.33 1005
15806.52 1015
15807.71 1028
15808.89 1008
15810.08 1029
15811.27 963
15812.46 997
15813.65 1007
15814.84 968
15816.03 1017
15817.21 984
15818.40 989
15819.59 960
15820.78 958
15821.97 917
15823.16 979
15824.35 973
15825.54 957
15826.73 946
15827.92 900
15829.11 920
15830.29 964
15831.48 995
15832.67 976
15833.86 989
15835.05 968
15836.24 988
15837.43 981
15838.62 941
15839.81 964
15841.00 999
15842.19 950
15843.38 969
15844.57 938
15845.76 953
15846.95 926
15848.14 920
15849.33 928
15850.52 929
15851.71 950
15852.90 943
15854.09 929
15855.28 945
15856.47 956
15857.66 938
15858.85 987
15860.04 956
15861.23 965
15862.42 910
15863.61 943
15864.80 959
15866.00 965
15867.19 968
15868.38 970
15869.57 965
15870.76 997
15871.95 999
15873.14 940
15874.33 971
15875.52 1019
15876.71 1004
15877.90 1018
15879.10 985
15880.29 993
15881.48 999
15882.67 978
15883.86 1048
15885.05 997
15886.24 994
15887.44 1005
15888.63 1010
15889.82 988
15891.01 1001
15892.20 1038
15893.39 1036
15894.59 1059
15895.78 1013
15896.97 1016
15898.16 978
15899.35 1017
15900.54 1032
15901.74 1042
15902.93 1019
15904.12 1008
15905.31 1083
15906.51 1115
15907.70 1115
15908.89 1103
15910.08 1072
15911.27 1069
15912.47 1089
15913.66 1091
15914.85 1132
15916.04 1091
15917.24 1146
15918.43 1137
15919.62 1161
15920.82 1142
15922.01 1135
15923.20 1147
15924.39 1154
15925.59 1109
15926.78 1148
15927.97 1186
15929.17 1182
15930.36 1134
15931.55 1115
15932.75 1132
15933.94 1099
15935.13 1155
15936.33 1121
15937.52 1110
15938.71 1174
15939.91 1180
15941.10 1150
15942.29 1128
15943.49 1044
15944.68 1089
15945.87 1054
15947.07 1071
15948.26 1100
15949.45 1003
15950.65 1066
15951.84 1003
15953.04 1008
15954.23 987
15955.42 974
15956.62 968
15957.81 956
15959.01 914
15960.20 875
15961.40 924
15962.59 900
15963.78 901
15964.98 872
15966.17 884
15967.37 845
15968.56 847
15969.76 821
15970.95 793
15972.15 811
15973.34 852
15974.54 808
15975.73 807
15976.92 774
15978.12 762
15979.31 798
15980.51 757
15981.70 794
15982.90 795
15984.09 803
15985.29 756
15986.49 790
15987.68 778
15988.88 758
15990.07 783
15991.27 760
15992.46 771
15993.66 727
15994.85 759
15996.05 779
15997.24 746
15998.44 731
15999.64 757
16000.83 741
16002.03 782
16003.22 725
16004.42 721
16005.61 756
16006.81 707
16008.01 734
16009.20 750
16010.40 723
16011.60 700
16012.79 705
16013.99 704
16015.18 762
16016.38 725
16017.58 738
16018.77 696
16019.97 766
16021.17 718
16022.36 739
16023.56 724
16024.76 709
16025.95 718
16027.15 732
16028.35 774
16029.54 776
16030.74 730
16031.94 666
16033.13 707
16034.33 707
16035.53 703
16036.72 700
16037.92 713
16039.12 671
16040.32 679
16041.51 659
16042.71 701
16043.91 735
16045.11 720
16046.30 635
16047.50 684
16048.70 682
16049.90 675
16051.09 698
16052.29 662
16053.49 654
16054.69 695
16055.88 677
16057.08 650
16058.28 695
16059.48 672
16060.68 714
16061.87 658
16063.07 669
16064.27 663
16065.47 662
16066.67 661
16067.87 638
16069.06 617
16070.26 673
16071.46 665
16072.66 637
16073.86 657
16075.06 641
16076.25 707
16077.45 645
16078.65 664
16079.85 635
16081.05 669
16082.25 631
16083.45 662
16084.65 638
16085.84 622
16087.04 683
16088.24 629
16089.44 623
16090.64 627
16091.84 635
16093.04 653
16094.24 679
16095.44 640
16096.64 619
16097.84 606
16099.04 627
16100.24 644
16101.43 624
16102.63 591
16103.83 575
16105.03 623
16106.23 634
16107.43 655
16108.63 616
16109.83 636
16111.03 585
16112.23 607
16113.43 609
16114.63 647
16115.83 637
16117.03 601
16118.23 595
16119.43 619
16120.63 622
16121.83 614
16123.03 588
16124.23 615
16125.43 667
16126.64 622
16127.84 583
16129.04 557
16130.24 550
16131.44 570
16132.64 577
16133.84 580
16135.04 598
16136.24 604
16137.44 582
16138.64 562
16139.84 563
16141.04 584
16142.25 586
16143.45 600
16144.65 582
16145.85 581
16147.05 573
16148.25 593
16149.45 574
16150.65 575
16151.86 579
16153.06 596
16154.26 555
16155.46 569
16156.66 577
16157.86 587
16159.06 570
16160.27 574
16161.47 615
16162.67 590
16163.87 575
16165.07 531
16166.28 555
16167.48 579
16168.68 551
16169.88 577
16171.08 575
16172.29 593
16173.49 584
16174.69 555
16175.89 584
16177.10 582
16178.30 601
16179.50 598
16180.70 570
16181.91 581
16183.11 554
16184.31 568
16185.51 535
16186.72 580
16187.92 582
16189.12 570
16190.32 576
16191.53 596
16192.73 602
16193.93 589
16195.14 587
16196.34 602
16197.54 640
16198.75 583
16199.95 609
16201.15 596
16202.35 597
16203.56 583
16204.76 615
16205.97 639
16207.17 601
16208.37 600
16209.58 626
16210.78 562
16211.98 592
16213.19 617
16214.39 623
16215.59 657
16216.80 664
16218.00 605
16219.21 567
16220.41 591
16221.61 605
16222.82 573
16224.02 570
16225.23 611
16226.43 577
16227.63 616
16228.84 611
16230.04 574
16231.25 584
16232.45 606
16233.66 657
16234.86 603
16236.07 616
16237.27 615
16238.47 605
16239.68 609
16240.88 595
16242.09 613
16243.29 625
16244.50 628
16245.70 642
16246.91 643
16248.11 653
16249.32 637
16250.52 660
16251.73 635
16252.93 621
16254.14 644
16255.34 687
16256.55 648
16257.76 659
16258.96 651
16260.17 639
16261.37 642
16262.58 652
16263.78 667
16264.99 655
16266.19 680
16267.40 658
16268.61 637
16269.81 675
16271.02 663
16272.22 643
16273.43 712
16274.63 698
16275.84 651
16277.05 654
16278.25 650
16279.46 678
16280.67 673
16281.87 685
16283.08 684
16284.28 713
16285.49 695
16286.70 657
16287.90 667
16289.11 694
16290.32 739
16291.52 700
16292.73 713
16293.94 729
16295.14 690
16296.35 678
16297.56 733
16298.76 727
16299.97 719
16301.18 723
16302.38 691
16303.59 734
16304.80 725
16306.01 754
16307.21 674
16308.42 701
16309.63 742
16310.84 741
16312.04 720
16313.25 725
16314.46 698
16315.67 751
16316.87 746
16318.08 677
16319.29 715
16320.50 742
16321.70 698
16322.91 737
16324.12 711
16325.33 691
16326.53 749
16327.74 715
16328.95 686
16330.16 688
16331.37 671
16332.58 650
16333.78 667
16334.99 685
16336.20 678
16337.41 670
16338.62 682
16339.82 666
16341.03 635
16342.24 622
16343.45 628
16344.66 622
16345.87 602
16347.08 608
16348.29 607
16349.49 612
16350.70 595
16351.91 595
16353.12 607
16354.33 630
16355.54 587
16356.75 621
16357.96 592
16359.17 603
16360.37 577
16361.58 576
16362.79 584
16364.00 607
16365.21 569
16366.42 564
16367.63 563
16368.84 554
16370.05 555
16371.26 533
16372.47 581
16373.68 573
16374.89 561
16376.10 583
16377.31 556
16378.52 590
16379.73 551
16380.94 568
16382.15 616
16383.36 569
16384.57 589
16385.78 560
16386.99 532
16388.20 547
16389.41 591
16390.62 573
16391.83 538
16393.04 606
16394.25 592
16395.46 617
16396.67 552
16397.88 584
16399.09 554
16400.30 592
16401.51 558
16402.72 571
16403.94 543
16405.15 550
16406.36 548
16407.57 555
16408.78 540
16409.99 550
16411.20 549
16412.41 531
16413.62 540
16414.83 564
16416.05 579
16417.26 529
16418.47 538
16419.68 552
16420.89 555
16422.10 532
16423.31 565
16424.53 576
16425.74 555
16426.95 503
16428.16 552
16429.37 536
16430.58 549
16431.80 533
16433.01 546
16434.22 567
16435.43 514
16436.64 546
16437.86 565
16439.07 553
16440.28 511
16441.49 536
16442.70 558
16443.92 524
16445.13 564
16446.34 572
16447.55 552
16448.77 536
16449.98 539
16451.19 545
16452.40 582
16453.62 562
16454.83 529
16456.04 508
16457.25 535
16458.47 522
16459.68 578
16460.89 547
16462.11 540
16463.32 545
16464.53 536
16465.75 534
16466.96 562
16468.17 530
16469.38 505
16470.60 503
16471.81 521
16473.02 542
16474.24 539
16475.45 524
16476.66 511
16477.88 561
16479.09 532
16480.31 509
16481.52 494
16482.73 502
16483.95 505
16485.16 528
16486.37 516
16487.59 511
16488.80 497
16490.02 509
16491.23 562
16492.44 528
16493.66 521
16494.87 538
16496.09 530
16497.30 506
16498.52 512
16499.73 490
16500.94 524
16502.16 518
16503.37 515
16504.59 489
16505.80 517
16507.02 515
16508.23 516
16509.45 500
16510.66 487
16511.88 500
16513.09 496
16514.31 514
16515.52 527
16516.74 506
16517.95 513
16519.17 548
16520.38 541
16521.60 515
16522.81 507
16524.03 520
16525.24 511
16526.46 507
16527.67 503
16528.89 529
16530.10 530
16531.32 534
16532.53 510
16533.75 527
16534.97 550
16536.18 512
16537.40 536
16538.61 472
16539.83 516
16541.04 528
16542.26 523
16543.48 522
16544.69 461
16545.91 505
16547.12 526
16548.34 523
16549.56 515
16550.77 489
16551.99 542
16553.21 529
16554.42 537
16555.64 520
16556.85 514
16558.07 542
16559.29 528
16560.50 565
16561.72 587
16562.94 520
16564.15 531
16565.37 514
16566.59 540
16567.80 526
16569.02 522
16570.24 545
16571.46 537
16572.67 529
16573.89 545
16575.11 558
16576.32 581
16577.54 527
16578.76 545
16579.98 574
16581.19 604
16582.41 588
16583.63 580
16584.85 559
16586.06 565
16587.28 607
16588.50 586
16589.72 582
16590.93 588
16592.15 553
16593.37 560
16594.59 589
16595.80 554
16597.02 550
16598.24 565
16599.46 527
16600.68 571
16601.89 544
16603.11 504
16604.33 525
16605.55 551
16606.77 535
16607.99 548
16609.20 533
16610.42 531
16611.64 538
16612.86 519
16614.08 525
16615.30 523
16616.52 513
16617.73 543
16618.95 535
16620.17 535
16621.39 511
16622.61 528
16623.83 518
16625.05 492
16626.27 528
16627.49 557
16628.70 522
16629.92 518
16631.14 516
16632.36 490
16633.58 530
16634.80 532
16636.02 509
16637.24 461
16638.46 490
16639.68 524
16640.90 528
16642.12 520
16643.34 480
16644.56 474
16645.78 519
16647.00 535
16648.22 494
16649.44 476
16650.66 509
16651.88 484
16653.10 447
16654.32 475
16655.54 475
16656.76 503
16657.98 501
16659.20 494
16660.42 467
16661.64 479
16662.86 471
16664.08 484
16665.30 493
16666.52 481
16667.74 485
16668.96 486
16670.18 481
16671.40 487
16672.62 509
16673.84 487
16675.06 464
16676.28 470
16677.51 474
16678.73 479
16679.95 502
16681.17 516
16682.39 504
16683.61 464
16684.83 499
16686.05 484
16687.27 475
16688.50 491
16689.72 459
16690.94 479
16692.16 469
16693.38 505
16694.60 471
16695.82 488
16697.05 470
16698.27 469
16699.49 513
16700.71 453
16701.93 478
16703.15 446
16704.38 449
16705.60 471
16706.82 478
16708.04 503
16709.26 462
16710.49 442
16711.71 525
16712.93 491
16714.15 464
16715.38 452
16716.60 493
16717.82 487
16719.04 507
16720.27 480
16721.49 482
16722.71 457
16723.93 468
16725.16 481
16726.38 450
16727.60 463
16728.82 471
16730.05 469
16731.27 475
16732.49 461
16733.72 480
16734.94 493
16736.16 508
16737.38 477
16738.61 446
16739.83 469
16741.05 492
16742.28 468
16743.50 494
16744.72 474
16745.95 483
16747.17 485
16748.39 505
16749.62 473
16750.84 459
16752.07 467
16753.29 461
16754.51 485
16755.74 465
16756.96 485
16758.18 507
16759.41 489
16760.63 474
16761.86 482
16763.08 489
16764.30 478
16765.53 465
16766.75 510
16767.98 458
16769.20 484
16770.43 485
16771.65 460
16772.87 429
16774.10 447
16775.32 484
16776.55 493
16777.77 475
16779.00 519
16780.22 502
16781.45 482
16782.67 517
16783.90 480
16785.12 502
16786.35 483
16787.57 465
16788.80 508
16790.02 494
16791.25 479
16792.47 459
16793.70 476
16794.92 507
16796.15 477
16797.37 489
16798.60 475
16799.82 456
16801.05 477
16802.27 485
16803.50 467
16804.72 463
16805.95 493
16807.18 494
16808.40 459
16809.63 467
16810.85 490
16812.08 493
16813.30 474
16814.53 509
16815.76 497
16816.98 518
16818.21 507
16819.43 515
16820.66 504
16821.89 496
16823.11 493
16824.34 511
16825.57 502
16826.79 517
16828.02 558
16829.25 539
16830.47 513
16831.70 497
16832.92 502
16834.15 525
16835.38 500
16836.61 535
16837.83 520
16839.06 526
16840.29 552
16841.51 568
16842.74 573
16843.97 542
16845.19 577
16846.42 555
16847.65 513
16848.87 529
16850.10 556
16851.33 605
16852.56 563
16853.78 562
16855.01 566
16856.24 582
16857.47 564
16858.69 580
16859.92 599
16861.15 588
16862.38 618
16863.60 607
16864.83 647
16866.06 629
16867.29 627
16868.52 658
16869.74 641
16870.97 647
16872.20 659
16873.43 676
16874.66 640
16875.88 709
16877.11 720
16878.34 709
16879.57 669
16880.80 672
16882.03 693
16883.25 677
16884.48 679
16885.71 713
16886.94 736
16888.17 729
16889.40 740
16890.63 720
16891.85 694
16893.08 718
16894.31 746
16895.54 749
16896.77 747
16898.00 740
16899.23 704
16900.46 702
16901.69 713
16902.92 754
16904.14 730
16905.37 706
16906.60 699
16907.83 678
16909.06 689
16910.29 694
16911.52 705
16912.75 677
16913.98 625
16915.21 653
16916.44 653
16917.67 635
16918.90 629
16920.13 635
16921.36 648
16922.59 635
16923.82 639
16925.05 608
16926.28 627
16927.51 592
16928.74 605
16929.97 567
16931.20 600
16932.43 591
16933.66 617
16934.89 565
16936.12 581
16937.35 568
16938.58 550
16939.81 547
16941.04 574
16942.27 573
16943.50 535
16944.73 581
16945.96 548
16947.20 526
16948.43 526
16949.66 558
16950.89 555
16952.12 543
16953.35 505
16954.58 566
16955.81 573
16957.04 542
16958.27 520
16959.51 540
16960.74 540
16961.97 559
16963.20 557
16964.43 511
16965.66 509
16966.89 533
16968.13 531
16969.36 511
16970.59 504
16971.82 489
16973.05 526
16974.28 564
16975.52 549
16976.75 513
16977.98 524
16979.21 518
16980.44 528
16981.68 512
16982.91 526
16984.14 510
16985.37 518
16986.60 529
16987.84 515
16989.07 507
16990.30 530
16991.53 537
16992.77 487
16994.00 532
16995.23 539
16996.46 516
16997.70 487
16998.93 499
17000.16 498
17001.39 533
17002.63 508
17003.86 484
17005.09 518
17006.33 509
17007.56 523
17008.79 492
17010.02 492
17011.26 481
17012.49 514
17013.72 505
17014.96 508
17016.19 501
17017.42 512
17018.66 518
17019.89 489
17021.12 509
17022.36 496
17023.59 505
17024.83 492
17026.06 509
17027.29 478
17028.53 489
17029.76 483
17030.99 506
17032.23 508
17033.46 483
17034.70 497
17035.93 506
17037.16 469
17038.40 463
17039.63 451
17040.87 481
17042.10 492
17043.33 448
17044.57 537
17045.80 496
17047.04 482
17048.27 467
17049.51 484
17050.74 477
17051.98 448
17053.21 458
17054.45 486
17055.68 489
17056.91 504
17058.15 456
17059.38 444
17060.62 443
17061.85 448
17063.09 465
17064.32 482
17065.56 445
17066.79 430
17068.03 428
17069.27 444
17070.50 443
17071.74 434
17072.97 456
17074.21 441
17075.44 463
17076.68 424
17077.91 455
17079.15 452
17080.38 443
17081.62 442
17082.86 415
17084.09 462
17085.33 446
17086.56 433
17087.80 395
17089.03 441
17090.27 409
17091.51 461
17092.74 432
17093.98 442
17095.22 410
17096.45 380
17097.69 409
17098.92 397
17100.16 452
17101.40 428
17102.63 438
17103.87 417
17105.11 444
17106.34 422
17107.58 399
17108.82 425
17110.05 427
17111.29 464
17112.53 446
17113.76 408
17115.00 413
17116.24 452
17117.47 438
17118.71 432
17119.95 386
17121.19 398
17122.42 433
17123.66 429
17124.90 418
17126.13 450
17127.37 369
17128.61 436
17129.85 416
17131.08 438
17132.32 417
17133.56 402
17134.80 437
17136.03 412
17137.27 426
17138.51 411
17139.75 402
17140.99 402
17142.22 397
17143.46 387
17144.70 428
17145.94 426
17147.18 426
17148.41 451
17149.65 419
17150.89 422
17152.13 382
17153.37 368
17154.60 378
17155.84 403
17157.08 390
17158.32 397
17159.56 390
17160.80 393
17162.04 412
17163.27 426
17164.51 395
17165.75 388
17166.99 410
17168.23 445
17169.47 407
17170.71 389
17171.95 430
17173.18 399
17174.42 419
17175.66 398
17176.90 375
17178.14 370
17179.38 424
17180.62 402
17181.86 414
17183.10 382
17184.34 419
17185.58 374
17186.82 372
17188.06 373
17189.30 388
17190.54 375
17191.78 371
17193.01 405
17194.25 402
17195.49 396
17196.73 402
17197.97 394
17199.21 363
17200.45 387
17201.69 398
17202.93 409
17204.17 373
17205.41 387
17206.65 416
17207.90 376
17209.14 355
17210.38 401
17211.62 380
17212.86 392
17214.10 416
17215.34 387
17216.58 388
17217.82 379
17219.06 400
17220.30 402
17221.54 392
17222.78 399
17224.02 406
17225.26 367
17226.50 382
17227.75 352
17228.99 388
17230.23 384
17231.47 393
17232.71 357
17233.95 378
17235.19 360
17236.43 356
17237.67 379
17238.92 383
17240.16 402
17241.40 350
17242.64 406
17243.88 388
17245.12 359
17246.37 365
17247.61 389
17248.85 365
17250.09 366
17251.33 361
17252.57 360
17253.82 369
17255.06 392
17256.30 401
17257.54 379
17258.78 364
17260.03 362
17261.27 352
17262.51 351
17263.75 326
17265.00 349
17266.24 397
17267.48 382
17268.72 366
17269.97 364
17271.21 403
17272.45 404
17273.69 371
17274.94 360
17276.18 372
17277.42 362
17278.66 342
17279.91 359
17281.15 353
17282.39 343
17283.64 384
17284.88 393
17286.12 378
17287.37 397
17288.61 373
17289.85 379
17291.09 370
17292.34 348
17293.58 373
17294.82 358
17296.07 357
17297.31 382
17298.56 376
17299.80 373
17301.04 365
17302.29 360
17303.53 372
17304.77 367
17306.02 368
17307.26 357
17308.51 397
17309.75 366
17310.99 353
17312.24 389
17313.48 397
17314.73 402
17315.97 416
17317.21 388
17318.46 374
17319.70 394
17320.95 365
17322.19 361
17323.44 341
17324.68 375
17325.92 390
17327.17 375
17328.41 359
17329.66 384
17330.90 383
17332.15 394
17333.39 381
17334.64 367
17335.88 384
17337.13 368
17338.37 359
17339.62 319
17340.86 370
17342.11 368
17343.35 397
17344.60 340
17345.84 360
17347.09 363
17348.33 370
17349.58 359
17350.82 345
17352.07 357
17353.32 360
17354.56 368
17355.81 366
17357.05 361
17358.30 382
17359.54 380
17360.79 351
17362.04 376
17363.28 345
17364.53 357
17365.77 368
17367.02 365
17368.27 361
17369.51 396
17370.76 383
17372.00 401
17373.25 372
17374.50 338
17375.74 323
17376.99 372
17378.24 390
17379.48 369
17380.73 371
17381.97 368
17383.22 411
17384.47 383
17385.71 350
17386.96 372
17388.21 345
17389.46 345
17390.70 368
17391.95 372
17393.20 365
17394.44 334
17395.69 357
17396.94 360
17398.18 364
17399.43 361
17400.68 369
17401.93 347
17403.17 395
17404.42 408
17405.67 374
17406.92 364
17408.16 374
17409.41 397
17410.66 409
17411.91 346
17413.15 358
17414.40 391
17415.65 382
17416.90 371
17418.14 340
17419.39 379
17420.64 384
17421.89 340
17423.14 382
17424.38 392
17425.63 389
17426.88 392
17428.13 386
17429.38 399
17430.63 384
17431.87 410
17433.12 388
17434.37 340
17435.62 383
17436.87 395
17438.12 373
17439.36 360
17440.61 353
17441.86 397
17443.11 416
17444.36 408
17445.61 399
17446.86 378
17448.11 362
17449.36 355
17450.60 375
17451.85 373
17453.10 361
17454.35 390
17455.60 398
17456.85 379
17458.10 376
17459.35 381
17460.60 363
17461.85 392
17463.10 417
17464.35 366
17465.60 343
17466.85 379
17468.10 396
17469.35 376
17470.59 360
17471.84 374
17473.09 370
17474.34 388
17475.59 396
17476.84 388
17478.09 377
17479.34 382
17480.59 362
17481.84 368
17483.09 378
17484.34 407
17485.60 377
17486.85 404
17488.10 402
17489.35 428
17490.60 409
17491.85 356
17493.10 389
17494.35 378
17495.60 406
17496.85 432
17498.10 402
17499.35 402
17500.60 393
17501.85 382
17503.10 411
17504.35 423
17505.61 404
17506.86 384
17508.11 384
17509.36 388
17510.61 407
17511.86 364
17513.11 403
17514.36 401
17515.62 423
17516.87 411
17518.12 397
17519.37 400
17520.62 433
17521.87 443
17523.12 423
17524.38 467
17525.63 442
17526.88 468
17528.13 391
17529.38 393
17530.64 433
17531.89 424
17533.14 427
17534.39 439
17535.64 435
17536.90 460
17538.15 470
17539.40 455
17540.65 450
17541.90 433
17543.16 478
17544.41 482
17545.66 497
17546.91 465
17548.17 463
17549.42 453
17550.67 440
17551.92 463
17553.18 454
17554.43 440
17555.68 415
17556.94 485
17558.19 443
17559.44 475
17560.69 432
17561.95 449
17563.20 461
17564.45 486
17565.71 467
17566.96 441
17568.21 445
17569.47 477
17570.72 462
17571.97 473
17573.23 428
17574.48 417
17575.73 431
17576.99 445
17578.24 470
17579.49 447
17580.75 432
17582.00 439
17583.26 447
17584.51 459
17585.76 440
17587.02 433
17588.27 445
17589.52 487
17590.78 433
17592.03 442
17593.29 473
17594.54 475
17595.80 452
17597.05 460
17598.30 456
17599.56 481
17600.81 452
17602.07 452
17603.32 434
17604.58 434
17605.83 397
17607.09 465
17608.34 461
17609.60 477
17610.85 453
17612.10 487
17613.36 466
17614.61 426
17615.87 446
17617.12 453
17618.38 463
17619.63 470
17620.89 435
17622.14 417
17623.40 447
17624.66 484
17625.91 462
17627.17 450
17628.42 451
17629.68 456
17630.93 453
17632.19 429
17633.44 435
17634.70 448
17635.95 457
17637.21 453
17638.47 450
17639.72 426
17640.98 464
17642.23 490
17643.49 404
17644.75 400
17646.00 428
17647.26 419
17648.51 413
17649.77 459
17651.03 410
17652.28 456
17653.54 439
17654.80 403
17656.05 422
17657.31 418
17658.56 418
17659.82 431
17661.08 438
17662.33 445
17663.59 452
17664.85 451
17666.10 447
17667.36 441
17668.62 477
17669.87 421
17671.13 426
17672.39 458
17673.65 418
17674.90 395
17676.16 412
17677.42 433
17678.67 455
17679.93 414
17681.19 437
17682.45 443
17683.70 406
17684.96 414
17686.22 366
17687.48 416
17688.73 378
17689.99 384
17691.25 405
17692.51 434
17693.76 398
17695.02 388
17696.28 380
17697.54 393
17698.80 401
17700.05 403
17701.31 379
17702.57 375
17703.83 408
17705.09 377
17706.34 387
17707.60 398
17708.86 448
17710.12 404
17711.38 414
17712.64 405
17713.89 389
17715.15 375
17716.41 381
17717.67 375
17718.93 341
17720.19 387
17721.45 384
17722.70 407
17723.96 381
17725.22 421
17726.48 387
17727.74 412
17729.00 409
17730.26 406
17731.52 361
17732.78 361
17734.04 397
17735.29 388
17736.55 369
17737.81 367
17739.07 379
17740.33 378
17741.59 381
17742.85 354
17744.11 371
17745.37 348
17746.63 376
17747.89 335
17749.15 352
17750.41 375
17751.67 382
17752.93 370
17754.19 372
17755.45 372
17756.71 375
17757.97 408
17759.23 374
17760.49 363
17761.75 325
17763.01 363
17764.27 392
17765.53 372
17766.79 386
17768.05 388
17769.31 426
17770.57 422
17771.83 357
17773.09 371
17774.35 362
17775.61 396
17776.87 414
17778.14 359
17779.40 386
17780.66 362
17781.92 396
17783.18 362
17784.44 370
17785.70 341
17786.96 396
17788.22 375
17789.48 370
17790.75 356
17792.01 366
17793.27 382
17794.53 375
17795.79 345
17797.05 326
17798.31 343
17799.57 349
17800.84 364
17802.10 355
17803.36 329
17804.62 366
17805.88 396
17807.14 297
17808.41 337
17809.67 351
17810.93 358
17812.19 356
17813.45 322
17814.72 344
17815.98 324
17817.24 335
17818.50 340
17819.77 379
17821.03 321
17822.29 362
17823.55 344
17824.81 332
17826.08 318
17827.34 350
17828.60 340
17829.86 357
17831.13 327
17832.39 335
17833.65 312
17834.92 339
17836.18 353
17837.44 322
17838.70 341
17839.97 359
17841.23 361
17842.49 297
17843.76 340
17845.02 295
17846.28 347
17847.55 364
17848.81 334
17850.07 307
17851.34 346
17852.60 353
17853.86 351
17855.13 344
17856.39 321
17857.65 309
17858.92 335
17860.18 311
17861.44 331
17862.71 313
17863.97 316
17865.24 340
17866.50 332
17867.76 344
17869.03 334
17870.29 342
17871.56 337
17872.82 357
17874.08 314
17875.35 308
17876.61 335
17877.88 334
17879.14 321
17880.40 292
17881.67 328
17882.93 304
17884.20 322
17885.46 301
17886.73 324
17887.99 316
17889.26 340
17890.52 323
17891.79 306
17893.05 309
17894.32 341
17895.58 355
17896.85 327
17898.11 333
17899.38 334
17900.64 351
17901.91 326
17903.17 314
17904.44 309
17905.70 348
17906.97 302
17908.23 316
17909.50 326
17910.76 325
17912.03 334
17913.29 339
17914.56 315
17915.83 338
17917.09 297
17918.36 328
17919.62 337
17920.89 303
17922.16 320
17923.42 292
17924.69 323
17925.95 315
17927.22 317
17928.49 336
17929.75 322
17931.02 330
17932.28 316
17933.55 315
17934.82 317
17936.08 310
17937.35 333
17938.62 336
17939.88 305
17941.15 334
17942.42 328
17943.68 317
17944.95 316
17946.22 307
17947.48 297
17948.75 339
17950.02 306
17951.28 286
17952.55 297
17953.82 286
17955.08 306
17956.35 301
17957.62 311
17958.88 308
17960.15 326
17961.42 321
17962.69 308
17963.95 330
17965.22 335
17966.49 327
17967.76 358
17969.02 306
17970.29 275
17971.56 336
17972.83 349
17974.09 312
17975.36 311
17976.63 324
17977.90 332
17979.17 312
17980.43 284
17981.70 303
17982.97 288
17984.24 301
17985.51 292
17986.77 323
17988.04 310
17989.31 310
17990.58 339
17991.85 327
17993.12 307
17994.38 320
17995.65 314
17996.92 306
17998.19 327
17999.46 314
18000.73 323
18002.00 311
18003.26 338
18004.53 280
18005.80 325
18007.07 326
18008.34 334
18009.61 326
18010.88 304
18012.15 287
18013.42 344
18014.69 326
18015.95 325
18017.22 295
18018.49 304
18019.76 317
18021.03 318
18022.30 302
18023.57 305
18024.84 324
18026.11 322
18027.38 332
18028.65 303
18029.92 309
18031.19 312
18032.46 338
18033.73 310
18035.00 285
18036.27 286
18037.54 314
18038.81 346
18040.08 311
18041.35 263
18042.62 290
18043.89 339
18045.16 318
18046.43 299
18047.70 318
18048.97 301
18050.24 301
18051.51 286
18052.78 321
18054.05 310
18055.32 296
18056.59 325
18057.86 327
18059.13 287
18060.40 307
18061.68 322
18062.95 378
18064.22 332
18065.49 285
18066.76 311
18068.03 327
18069.30 331
18070.57 332
18071.84 290
18073.11 311
18074.39 333
18075.66 314
18076.93 318
18078.20 304
18079.47 304
18080.74 324
18082.01 304
18083.29 276
18084.56 330
18085.83 317
18087.10 308
18088.37 332
18089.64 293
18090.92 279
18092.19 315
18093.46 294
18094.73 313
18096.00 306
18097.28 315
18098.55 331
18099.82 323
18101.09 297
18102.37 297
18103.64 329
18104.91 365
18106.18 344
18107.45 299
18108.73 306
18110.00 318
18111.27 332
18112.54 328
18113.82 323
18115.09 340
18116.36 331
18117.64 298
18118.91 321
18120.18 333
18121.45 291
18122.73 325
18124.00 339
18125.27 332
18126.55 317
18127.82 302
18129.09 331
18130.37 339
18131.64 315
18132.91 341
18134.19 336
18135.46 299
18136.73 293
18138.01 319
18139.28 360
18140.55 341
18141.83 330
18143.10 305
18144.37 304
18145.65 312
18146.92 340
18148.20 315
18149.47 315
18150.74 296
18152.02 299
18153.29 329
18154.57 302
18155.84 298
18157.11 332
18158.39 350
18159.66 322
18160.94 315
18162.21 316
18163.49 318
18164.76 333
18166.04 306
18167.31 338
18168.58 316
18169.86 294
18171.13 337
18172.41 342
18173.68 301
18174.96 319
18176.23 342
18177.51 344
18178.78 316
18180.06 348
18181.33 325
18182.61 332
18183.88 335
18185.16 316
18186.43 280
18187.71 285
18188.98 332
18190.26 310
18191.53 314
18192.81 320
18194.09 293
18195.36 300
18196.64 314
18197.91 334
18199.19 319
18200.46 322
18201.74 332
18203.02 311
18204.29 312
18205.57 293
18206.84 301
18208.12 297
18209.39 312
18210.67 314
18211.95 276
18213.22 321
18214.50 325
18215.78 303
18217.05 311
18218.33 322
18219.60 338
18220.88 332
18222.16 308
18223.43 292
18224.71 327
18225.99 281
18227.26 288
18228.54 317
18229.82 321
18231.09 319
18232.37 298
18233.65 310
18234.92 307
18236.20 305
18237.48 309
18238.76 304
18240.03 329
18241.31 356
18242.59 369
18243.86 361
18245.14 335
18246.42 307
18247.70 335
18248.97 309
18250.25 309
18251.53 318
18252.81 319
18254.08 325
18255.36 311
18256.64 326
18257.92 335
18259.19 329
18260.47 315
18261.75 312
18263.03 298
18264.31 330
18265.58 321
18266.86 300
18268.14 319
18269.42 307
18270.70 341
18271.98 335
18273.25 299
18274.53 306
18275.81 325
18277.09 312
18278.37 300
18279.65 313
18280.92 362
18282.20 360
18283.48 328
18284.76 326
18286.04 311
18287.32 291
18288.60 314
18289.88 297
18291.15 311
18292.43 316
18293.71 283
18294.99 320
18296.27 316
18297.55 350
18298.83 334
18300.11 333
18301.39 298
18302.67 277
18303.95 312
18305.23 318
18306.50 354
18307.78 307
18309.06 299
18310.34 321
18311.62 322
18312.90 308
18314.18 319
18315.46 297
18316.74 312
18318.02 326
18319.30 334
18320.58 294
18321.86 313
18323.14 333
18324.42 312
18325.70 332
18326.98 342
18328.26 325
18329.54 292
18330.82 303
18332.10 274
18333.38 322
18334.66 292
18335.94 296
18337.22 324
18338.51 326
18339.79 302
18341.07 309
18342.35 299
18343.63 338
18344.91 319
18346.19 286
18347.47 312
18348.75 283
18350.03 316
18351.31 322
18352.59 363
18353.88 345
18355.16 296
18356.44 310
18357.72 314
18359.00 305
18360.28 309
18361.56 321
18362.84 319
18364.13 311
18365.41 335
18366.69 293
18367.97 307
18369.25 327
18370.53 326
18371.82 305
18373.10 295
18374.38 336
18375.66 334
18376.94 323
18378.23 287
18379.51 303
18380.79 294
18382.07 320
18383.35 313
18384.64 311
18385.92 288
18387.20 300
18388.48 311
18389.76 306
18391.05 266
18392.33 287
18393.61 311
18394.89 322
18396.18 293
18397.46 299
18398.74 315
18400.03 351
18401.31 306
18402.59 302
18403.87 296
18405.16 318
18406.44 301
18407.72 295
18409.01 273
18410.29 300
18411.57 325
18412.86 297
18414.14 312
18415.42 293
18416.70 283
18417.99 322
18419.27 334
18420.56 301
18421.84 295
18423.12 305
18424.41 317
18425.69 310
18426.97 283
18428.26 315
18429.54 316
18430.82 279
18432.11 289
18433.39 328
18434.68 329
18435.96 298
18437.24 319
18438.53 307
18439.81 319
18441.10 304
18442.38 307
18443.66 314
18444.95 328
18446.23 303
18447.52 311
18448.80 317
18450.09 310
18451.37 322
18452.66 324
18453.94 329
18455.23 307
18456.51 319
18457.79 310
18459.08 306
18460.36 289
18461.65 284
18462.93 291
18464.22 316
18465.50 301
18466.79 302
18468.07 323
18469.36 339
18470.64 296
18471.93 278
18473.21 296
18474.50 324
18475.79 314
18477.07 295
18478.36 307
18479.64 316
18480.93 316
18482.21 310
18483.50 309
18484.78 302
18486.07 316
18487.36 309
18488.64 329
18489.93 301
18491.21 323
18492.50 310
18493.79 314
18495.07 311
18496.36 298
18497.64 309
18498.93 295
18500.22 297
18501.50 286
18502.79 280
18504.08 277
18505.36 293
18506.65 304
18507.93 330
18509.22 307
18510.51 320
18511.79 338
18513.08 298
18514.37 282
18515.65 290
18516.94 287
18518.23 349
18519.52 305
18520.80 291
18522.09 293
18523.38 293
18524.66 316
18525.95 325
18527.24 309
18528.52 323
18529.81 324
18531.10 293
18532.39 303
18533.67 330
18534.96 326
18536.25 341
18537.54 311
18538.82 321
18540.11 362
18541.40 305
18542.69 290
18543.98 316
18545.26 334
18546.55 319
18547.84 298
18549.13 297
18550.41 325
18551.70 292
18552.99 331
18554.28 304
18555.57 311
18556.86 314
18558.14 328
18559.43 339
18560.72 353
18562.01 297
18563.30 335
18564.59 316
18565.87 329
18567.16 325
18568.45 319
18569.74 306
18571.03 339
18572.32 336
18573.61 340
18574.89 339
18576.18 339
18577.47 322
18578.76 325
18580.05 317
18581.34 312
18582.63 348
18583.92 391
18585.21 376
18586.50 329
18587.79 364
18589.07 365
18590.36 342
18591.65 338
18592.94 308
18594.23 345
18595.52 354
18596.81 336
18598.10 300
18599.39 292
18600.68 323
18601.97 347
18603.26 320
18604.55 328
18605.84 333
18607.13 326
18608.42 352
18609.71 346
18611.00 352
18612.29 357
18613.58 368
18614.87 364
18616.16 324
18617.45 340
18618.74 390
18620.03 345
18621.32 366
18622.61 336
18623.90 352
18625.19 367
18626.49 381
18627.78 382
18629.07 362
18630.36 389
18631.65 367
18632.94 341
18634.23 349
18635.52 367
18636.81 385
18638.10 381
18639.39 405
18640.69 369
18641.98 353
18643.27 367
18644.56 365
18645.85 337
18647.14 359
18648.43 330
18649.72 359
18651.02 347
18652.31 308
18653.60 314
18654.89 326
18656.18 315
18657.47 322
18658.77 323
18660.06 356
18661.35 345
18662.64 341
18663.93 324
18665.23 296
18666.52 357
18667.81 315
18669.10 331
18670.39 296
18671.69 280
18672.98 293
18674.27 326
18675.56 339
18676.86 312
18678.15 308
18679.44 315
18680.73 333
18682.03 310
18683.32 307
18684.61 329
18685.90 331
18687.20 290
18688.49 309
18689.78 302
18691.07 317
18692.37 308
18693.66 302
18694.95 285
18696.25 300
18697.54 299
18698.83 308
18700.13 294
18701.42 321
18702.71 315
18704.01 330
18705.30 316
18706.59 303
18707.89 309
18709.18 314
18710.47 311
18711.77 302
18713.06 294
18714.35 286
18715.65 319
18716.94 280
18718.24 310
18719.53 333
18720.82 322
18722.12 305
18723.41 290
18724.71 295
18726.00 307
18727.29 297
18728.59 309
18729.88 299
18731.18 291
18732.47 289
18733.76 314
18735.06 285
18736.35 319
18737.65 320
18738.94 271
18740.24 265
18741.53 279
18742.83 292
18744.12 313
18745.42 302
18746.71 318
18748.01 286
18749.30 271
18750.60 295
18751.89 276
18753.19 252
18754.48 275
18755.78 287
18757.07 302
18758.37 279
18759.66 306
18760.96 309
18762.25 281
18763.55 312
18764.84 290
18766.14 288
18767.43 291
18768.73 303
18770.03 272
18771.32 280
18772.62 268
18773.91 268
18775.21 302
18776.50 318
18777.80 268
18779.10 314
18780.39 286
18781.69 285
18782.98 310
18784.28 301
18785.58 302
18786.87 298
18788.17 340
18789.47 355
18790.76 325
18792.06 308
18793.35 290
18794.65 293
18795.95 298
18797.24 299
18798.54 299
18799.84 282
18801.13 292
18802.43 283
18803.73 313
18805.02 281
18806.32 292
18807.62 283
18808.92 288
18810.21 310
18811.51 290
18812.81 315
18814.10 296
18815.40 296
18816.70 285
18818.00 311
18819.29 304
18820.59 296
18821.89 321
18823.18 289
18824.48 270
18825.78 288
18827.08 302
18828.38 282
18829.67 303
18830.97 310
18832.27 302
18833.57 309
18834.86 293
18836.16 306
18837.46 288
18838.76 294
18840.06 297
18841.35 302
18842.65 297
18843.95 308
18845.25 299
18846.55 310
18847.85 310
18849.14 286
18850.44 318
18851.74 349
18853.04 307
18854.34 292
18855.64 301
18856.93 330
18858.23 296
18859.53 297
18860.83 283
18862.13 292
18863.43 254
18864.73 302
18866.03 301
18867.33 267
18868.62 284
18869.92 268
18871.22 275
18872.52 306
18873.82 309
18875.12 306
18876.42 290
18877.72 278
18879.02 291
18880.32 285
18881.62 291
18882.92 276
18884.22 274
18885.52 302
18886.82 290
18888.12 306
18889.42 298
18890.72 277
18892.02 300
18893.31 301
18894.61 268
18895.91 295
18897.21 289
18898.51 332
18899.82 280
18901.12 306
18902.42 288
18903.72 288
18905.02 267
18906.32 286
18907.62 271
18908.92 293
18910.22 294
18911.52 305
18912.82 286
18914.12 274
18915.42 260
18916.72 301
18918.02 287
18919.32 280
18920.62 266
18921.92 282
18923.22 264
18924.53 301
18925.83 295
18927.13 297
18928.43 296
18929.73 284
18931.03 287
18932.33 277
18933.63 278
18934.94 286
18936.24 289
18937.54 267
18938.84 269
18940.14 283
18941.44 257
18942.74 286
18944.05 292
18945.35 275
18946.65 281
18947.95 281
18949.25 292
18950.55 281
18951.86 283
18953.16 276
18954.46 256
18955.76 285
18957.07 271
18958.37 269
18959.67 270
18960.97 286
18962.27 301
18963.58 272
18964.88 277
18966.18 282
18967.48 308
18968.79 293
18970.09 295
18971.39 280
18972.69 291
18974.00 289
18975.30 294
18976.60 283
18977.90 242
18979.21 281
18980.51 268
18981.81 278
18983.12 266
18984.42 292
18985.72 290
18987.03 266
18988.33 285
18989.63 303
18990.94 306
18992.24 276
18993.54 262
18994.85 277
18996.15 266
18997.45 280
18998.76 327
19000.06 269
19001.36 264
19002.67 253
19003.97 274
19005.27 286
19006.58 291
19007.88 263
19009.19 251
19010.49 264
19011.79 272
19013.10 287
19014.40 292
19015.71 288
19017.01 299
19018.31 278
19019.62 261
19020.92 262
19022.23 276
19023.53 267
19024.84 309
19026.14 267
19027.45 277
19028.75 270
19030.05 302
19031.36 284
19032.66 267
19033.97 251
19035.27 261
19036.58 253
19037.88 262
19039.19 257
19040.49 240
19041.80 252
19043.10 259
19044.41 280
19045.71 294
19047.02 260
19048.32 267
19049.63 292
19050.93 291
19052.24 273
19053.55 257
19054.85 274
19056.16 270
19057.46 272
19058.77 278
19060.07 273
19061.38 293
19062.68 274
19063.99 270
19065.30 296
19066.60 273
19067.91 272
19069.21 262
19070.52 235
19071.83 258
19073.13 268
19074.44 252
19075.74 265
19077.05 273
19078.36 286
19079.66 293
19080.97 272
19082.28 258
19083.58 282
19084.89 281
19086.20 243
19087.50 244
19088.81 274
19090.12 278
19091.42 271
19092.73 271
19094.04 279
19095.34 254
19096.65 255
19097.96 259
19099.26 269
19100.57 276
19101.88 332
19103.18 276
19104.49 269
19105.80 281
19107.11 278
19108.41 289
19109.72 261
19111.03 270
19112.34 303
19113.64 306
19114.95 297
19116.26 252
19117.57 281
19118.87 276
19120.18 271
19121.49 267
19122.80 282
19124.11 295
19125.41 296
19126.72 290
19128.03 263
19129.34 273
19130.65 303
19131.95 275
19133.26 270
19134.57 272
19135.88 273
19137.19 282
19138.49 264
19139.80 301
19141.11 275
19142.42 281
19143.73 291
19145.04 309
19146.35 272
19147.65 265
19148.96 292
19150.27 312
19151.58 296
19152.89 266
19154.20 273
19155.51 255
19156.82 284
19158.13 275
19159.43 288
19160.74 279
19162.05 286
19163.36 263
19164.67 285
19165.98 276
19167.29 300
19168.60 277
19169.91 302
19171.22 284
19172.53 274
19173.84 269
19175.15 272
19176.46 264
19177.77 288
19179.08 269
19180.39 297
19181.70 257
19183.01 307
19184.32 272
19185.63 267
19186.94 272
19188.25 259
19189.56 282
19190.87 255
19192.18 277
19193.49 310
19194.80 292
19196.11 276
19197.42 247
19198.73 262
19200.04 259
19201.35 251
19202.66 279
19203.97 264
19205.28 261
19206.59 271
19207.90 251
19209.21 237
19210.52 262
19211.83 252
19213.14 275
19214.46 281
19215.77 292
19217.08 290
19218.39 282
19219.70 279
19221.01 274
19222.32 243
19223.63 261
19224.95 250
19226.26 286
19227.57 279
19228.88 262
19230.19 264
19231.50 245
19232.81 286
19234.13 249
19235.44 269
19236.75 280
19238.06 269
19239.37 269
19240.68 237
19242.00 257
19243.31 275
19244.62 290
19245.93 244
19247.24 265
19248.56 243
19249.87 262
19251.18 248
19252.49 267
19253.81 269
19255.12 282
19256.43 258
19257.74 255
19259.06 269
19260.37 251
19261.68 272
19262.99 238
19264.31 237
19265.62 261
19266.93 268
19268.24 252
19269.56 249
19270.87 281
19272.18 264
19273.50 279
19274.81 278
19276.12 230
19277.43 253
19278.75 256
19280.06 261
19281.37 267
19282.69 245
19284.00 268
19285.31 289
19286.63 267
19287.94 274
19289.25 255
19290.57 262
19291.88 297
19293.20 272
19294.51 269
19295.82 256
19297.14 270
19298.45 262
19299.76 257
19301.08 250
19302.39 258
19303.71 252
19305.02 270
19306.33 278
19307.65 274
19308.96 279
19310.28 240
19311.59 268
19312.91 275
19314.22 249
19315.53 255
19316.85 289
19318.16 287
19319.48 274
19320.79 249
19322.11 295
19323.42 278
19324.74 281
19326.05 272
19327.37 259
19328.68 248
19330.00 269
19331.31 256
19332.63 240
19333.94 255
19335.26 257
19336.57 236
19337.89 250
19339.20 249
19340.52 238
19341.83 270
19343.15 274
19344.46 280
19345.78 262
19347.09 270
19348.41 270
19349.73 289
19351.04 275
19352.36 238
19353.67 245
19354.99 246
19356.30 261
19357.62 247
19358.94 271
19360.25 248
19361.57 285
19362.88 275
19364.20 269
19365.52 246
19366.83 263
19368.15 290
19369.46 301
19370.78 266
19372.10 267
19373.41 269
19374.73 234
19376.05 238
19377.36 273
19378.68 244
19380.00 299
19381.31 259
19382.63 235
19383.95 235
19385.26 273
19386.58 294
19387.90 265
19389.21 264
19390.53 260
19391.85 274
19393.17 292
19394.48 237
19395.80 244
19397.12 245
19398.43 255
19399.75 266
19401.07 258
19402.39 246
19403.70 263
19405.02 251
19406.34 275
19407.66 254
19408.97 259
19410.29 269
19411.61 261
19412.93 261
19414.24 247
19415.56 206
19416.88 246
19418.20 288
19419.52 256
19420.83 247
19422.15 258
19423.47 261
19424.79 254
19426.11 260
19427.42 241
19428.74 263
19430.06 277
19431.38 260
19432.70 257
19434.02 245
19435.34 246
19436.65 269
19437.97 262
19439.29 256
19440.61 271
19441.93 288
19443.25 290
19444.57 262
19445.88 255
19447.20 236
19448.52 244
19449.84 266
19451.16 276
19452.48 271
19453.80 257
19455.12 251
19456.44 276
19457.76 257
19459.08 237
19460.40 251
19461.71 270
19463.03 286
19464.35 235
19465.67 243
19466.99 256
19468.31 287
19469.63 275
19470.95 274
19472.27 253
19473.59 274
19474.91 253
19476.23 255
19477.55 234
19478.87 234
19480.19 269
19481.51 254
19482.83 277
19484.15 247
19485.47 254
19486.79 259
19488.11 275
19489.43 244
19490.75 286
19492.07 296
19493.39 314
19494.71 260
19496.04 270
19497.36 278
19498.68 296
19500.00 292
19501.32 271
19502.64 261
19503.96 242
19505.28 308
19506.60 270
19507.92 246
19509.24 245
19510.56 250
19511.89 293
19513.21 271
19514.53 228
19515.85 234
19517.17 246
19518.49 271
19519.81 234
19521.13 287
19522.46 275
19523.78 266
19525.10 253
19526.42 266
19527.74 248
19529.06 250
19530.39 255
19531.71 275
19533.03 234
19534.35 239
19535.67 249
19537.00 262
19538.32 275
19539.64 246
19540.96 267
19542.28 277
19543.61 243
19544.93 270
19546.25 259
19547.57 266
19548.90 254
19550.22 265
19551.54 256
19552.86 254
19554.19 240
19555.51 287
19556.83 273
19558.15 264
19559.48 281
19560.80 280
19562.12 252
19563.44 245
19564.77 252
19566.09 268
19567.41 258
19568.74 252
19570.06 270
19571.38 259
19572.71 250
19574.03 234
19575.35 248
19576.68 261
19578.00 263
19579.32 243
19580.65 268
19581.97 246
19583.29 257
19584.62 247
19585.94 249
19587.26 244
19588.59 255
19589.91 278
19591.24 258
19592.56 252
19593.88 256
19595.21 276
19596.53 269
19597.86 264
19599.18 259
19600.50 258
19601.83 263
19603.15 264
19604.48 259
19605.80 235
19607.12 267
19608.45 261
19609.77 292
19611.10 270
19612.42 269
19613.75 275
19615.07 279
19616.40 247
19617.72 247
19619.05 271
19620.37 262
19621.70 270
19623.02 263
19624.35 271
19625.67 280
19627.00 267
19628.32 229
19629.65 271
19630.97 275
19632.30 262
19633.62 261
19634.95 269
19636.27 260
19637.60 273
19638.92 290
19640.25 284
19641.57 294
19642.90 262
19644.23 279
19645.55 246
19646.88 265
19648.20 269
19649.53 254
19650.85 258
19652.18 271
19653.51 289
19654.83 300
19656.16 275
19657.48 267
19658.81 274
19660.14 262
19661.46 248
19662.79 254
19664.11 297
19665.44 292
19666.77 285
19668.09 278
19669.42 294
19670.75 295
19672.07 295
19673.40 264
19674.73 277
19676.05 257
19677.38 228
19678.71 273
19680.03 265
19681.36 266
19682.69 268
19684.01 278
19685.34 264
19686.67 274
19688.00 271
19689.32 297
19690.65 262
19691.98 266
19693.30 257
19694.63 280
19695.96 286
19697.29 243
19698.61 266
19699.94 253
19701.27 261
19702.60 263
19703.92 267
19705.25 249
19706.58 239
19707.91 274
19709.24 302
19710.56 283
19711.89 278
19713.22 270
19714.55 266
19715.88 258
19717.20 277
19718.53 269
19719.86 280
19721.19 287
19722.52 269
19723.84 250
19725.17 266
19726.50 251
19727.83 268
19729.16 258
19730.49 239
19731.82 243
19733.14 240
19734.47 272
19735.80 245
19737.13 237
19738.46 256
19739.79 276
19741.12 275
19742.45 270
19743.77 260
19745.10 242
19746.43 269
19747.76 297
19749.09 287
19750.42 287
19751.75 280
19753.08 279
19754.41 269
19755.74 242
19757.07 248
19758.40 245
19759.73 287
19761.06 243
19762.39 239
19763.71 242
19765.04 247
19766.37 266
19767.70 246
19769.03 263
19770.36 265
19771.69 264
19773.02 281
19774.35 255
19775.68 238
19777.01 248
19778.34 275
19779.67 267
19781.00 258
19782.33 250
19783.67 261
19785.00 257
19786.33 240
19787.66 278
19788.99 239
19790.32 253
19791.65 282
19792.98 282
19794.31 258
19795.64 249
19796.97 277
19798.30 284
19799.63 282
19800.96 252
19802.29 254
19803.63 271
19804.96 276
19806.29 246
19807.62 249
19808.95 265
19810.28 262
19811.61 249
19812.94 259
19814.28 278
19815.61 283
19816.94 298
19818.27 275
19819.60 258
19820.93 261
19822.26 257
19823.60 258
19824.93 266
19826.26 251
19827.59 289
19828.92 276
19830.26 272
19831.59 265
19832.92 243
19834.25 246
19835.58 245
19836.92 245
19838.25 270
19839.58 267
19840.91 272
19842.24 266
19843.58 251
19844.91 293
19846.24 266
19847.57 291
19848.91 283
19850.24 279
19851.57 253
19852.90 240
19854.24 256
19855.57 263
19856.90 249
19858.24 251
19859.57 283
19860.90 274
19862.23 227
19863.57 252
19864.90 264
19866.23 277
19867.57 267
19868.90 270
19870.23 270
19871.57 263
19872.90 283
19874.23 263
19875.57 260
19876.90 271
19878.23 289
19879.57 257
19880.90 242
19882.24 224
19883.57 247
19884.90 274
19886.24 248
19887.57 269
19888.90 266
19890.24 252
19891.57 230
19892.91 279
19894.24 278
19895.57 281
19896.91 265
19898.24 261
19899.58 262
19900.91 258
19902.25 243
19903.58 292
19904.91 301
19906.25 265
19907.58 265
19908.92 260
19910.25 228
19911.59 271
19912.92 280
19914.26 272
19915.59 223
19916.93 248
19918.26 262
19919.60 266
19920.93 274
19922.27 248
19923.60 249
19924.94 286
19926.27 268
19927.61 274
19928.94 246
19930.28 246
19931.61 257
19932.95 264
19934.28 270
19935.62 238
19936.95 257
19938.29 269
19939.63 256
19940.96 237
19942.30 235
19943.63 272
19944.97 276
19946.30 257
19947.64 246
19948.98 279
19950.31 271
19951.65 284
19952.98 278
19954.32 266
19955.66 267
19956.99 251
19958.33 252
19959.67 258
19961.00 247
19962.34 276
19963.67 272
19965.01 272
19966.35 236
19967.68 236
19969.02 278
19970.36 259
19971.69 236
19973.03 260
19974.37 273
19975.70 274
19977.04 241
19978.38 271
19979.71 259
19981.05 265
19982.39 285
19983.73 278
19985.06 264
19986.40 279
19987.74 275
19989.07 248
19990.41 251
19991.75 235
19993.09 293
19994.42 302
19995.76 263
19997.10 297
19998.44 295
19999.77 280
20001.11 275
20002.45 273
20003.79 279
20005.13 275
20006.46 259
20007.80 238
20009.14 256
20010.48 241
20011.81 262
20013.15 268
20014.49 270
20015.83 254
20017.17 267
20018.51 264
20019.84 253
20021.18 241
20022.52 269
20023.86 272
20025.20 307
20026.54 263
20027.87 265
20029.21 280
20030.55 238
20031.89 251
20033.23 234
20034.57 275
20035.91 253
20037.25 250
20038.59 243
20039.92 250
20041.26 255
20042.60 271
20043.94 253
20045.28 240
20046.62 243
20047.96 257
20049.30 274
20050.64 256
20051.98 239
20053.32 278
20054.66 285
20056.00 247
20057.33 242
20058.67 267
20060.01 253
20061.35 262
20062.69 285
20064.03 299
20065.37 267
20066.71 251
20068.05 276
20069.39 291
20070.73 254
20072.07 251
20073.41 265
20074.75 283
20076.09 225
20077.43 262
20078.77 287
20080.11 295
20081.45 276
20082.79 300
20084.14 290
20085.48 292
20086.82 264
20088.16 274
20089.50 258
20090.84 257
20092.18 273
20093.52 276
20094.86 296
20096.20 255
20097.54 254
20098.88 278
20100.22 280
20101.57 283
20102.91 263
20104.25 276
20105.59 274
20106.93 255
20108.27 274
20109.61 270
20110.95 253
20112.30 263
20113.64 273
20114.98 247
20116.32 247
20117.66 277
20119.00 271
20120.34 266
20121.69 247
20123.03 291
20124.37 289
20125.71 295
20127.05 279
20128.40 270
20129.74 282
20131.08 251
20132.42 266
20133.76 254
20135.11 277
20136.45 261
