# Supplementary material for: MALDI-TOF MS typing enables the classification of brewing yeasts of the genus Saccharomyces to major beer styles
Source: PLoS One. 2017 Aug 9;12(8):e0181694. doi: 10.1371/journal.pone.0181694 (PMC5549903; doi:10.1371/journal.pone.0181694)
Supplement: S13 File — The directory includes 90 raw files and was zipped to “.zip”; the folder has three strains with 30 spectra per strain; S1 Text explains the raw files with an example and Table 1 represents the yeast strains used within the experiment. (ZIP) [file pone.0181694.s016.zip › 37-39/30634-341-OG-Alt-Alt-YPG-18h-E-E_2015-10-20__0_C4_1.dat]

1999.81 2129
2000.23 2333
2000.65 2397
2001.07 2220
2001.50 2236
2001.92 2296
2002.34 2329
2002.76 2264
2003.18 2174
2003.60 2098
2004.03 2122
2004.45 2064
2004.87 2046
2005.29 2093
2005.71 2058
2006.14 1998
2006.56 2097
2006.98 2220
2007.40 2098
2007.83 2118
2008.25 2083
2008.67 2157
2009.09 2061
2009.52 1918
2009.94 1961
2010.36 2187
2010.78 2039
2011.21 2058
2011.63 2026
2012.05 2049
2012.48 2032
2012.90 1987
2013.32 1944
2013.74 1883
2014.17 1868
2014.59 1874
2015.01 1901
2015.44 1956
2015.86 2016
2016.28 2021
2016.71 1972
2017.13 1907
2017.55 1934
2017.98 2012
2018.40 1976
2018.82 1981
2019.25 1941
2019.67 2047
2020.09 2207
2020.52 2158
2020.94 1963
2021.37 1914
2021.79 2067
2022.21 2147
2022.64 2075
2023.06 2170
2023.48 2086
2023.91 2022
2024.33 1957
2024.76 1928
2025.18 2021
2025.61 1990
2026.03 2085
2026.45 2033
2026.88 2000
2027.30 1889
2027.73 1850
2028.15 1989
2028.58 1960
2029.00 1906
2029.43 1940
2029.85 1949
2030.28 2064
2030.70 2074
2031.12 2043
2031.55 1854
2031.97 1898
2032.40 2008
2032.82 1936
2033.25 2029
2033.67 2098
2034.10 2039
2034.52 2011
2034.95 2012
2035.38 2056
2035.80 2061
2036.23 2177
2036.65 2167
2037.08 2105
2037.50 2199
2037.93 2142
2038.35 2214
2038.78 2192
2039.20 2108
2039.63 2085
2040.06 2254
2040.48 2186
2040.91 2167
2041.33 2139
2041.76 2054
2042.19 2235
2042.61 2282
2043.04 2177
2043.46 2081
2043.89 2027
2044.32 2261
2044.74 2101
2045.17 1949
2045.59 2170
2046.02 2106
2046.45 1971
2046.87 2113
2047.30 2135
2047.73 1987
2048.15 1914
2048.58 2084
2049.01 2039
2049.43 2090
2049.86 2155
2050.29 2001
2050.71 2031
2051.14 2019
2051.57 1948
2051.99 1981
2052.42 2138
2052.85 1859
2053.28 2045
2053.70 2205
2054.13 2111
2054.56 2054
2054.99 2021
2055.41 1978
2055.84 1938
2056.27 1944
2056.69 1904
2057.12 1968
2057.55 1984
2057.98 1889
2058.41 1938
2058.83 2087
2059.26 2028
2059.69 1930
2060.12 1946
2060.54 1763
2060.97 1962
2061.40 2053
2061.83 2109
2062.26 2060
2062.68 2098
2063.11 2031
2063.54 1967
2063.97 2078
2064.40 2215
2064.83 2279
2065.25 2330
2065.68 2309
2066.11 2408
2066.54 2717
2066.97 2555
2067.40 2450
2067.82 2420
2068.25 2296
2068.68 2112
2069.11 2098
2069.54 1988
2069.97 2007
2070.40 1963
2070.83 2055
2071.26 2032
2071.68 1970
2072.11 1917
2072.54 2053
2072.97 2006
2073.40 2089
2073.83 2099
2074.26 1994
2074.69 2099
2075.12 2059
2075.55 2156
2075.98 2171
2076.41 2025
2076.84 1984
2077.27 2153
2077.70 2337
2078.13 2287
2078.55 2194
2078.98 2114
2079.41 2177
2079.84 2127
2080.27 2283
2080.70 2408
2081.13 2231
2081.56 2183
2081.99 2169
2082.42 2198
2082.85 2145
2083.29 2059
2083.72 2078
2084.15 2010
2084.58 2172
2085.01 2129
2085.44 2115
2085.87 2106
2086.30 2017
2086.73 1951
2087.16 1998
2087.59 2053
2088.02 2067
2088.45 2020
2088.88 1904
2089.31 2043
2089.74 1996
2090.17 1932
2090.61 1866
2091.04 1918
2091.47 1758
2091.90 1936
2092.33 1985
2092.76 2007
2093.19 2101
2093.62 2042
2094.06 1990
2094.49 2042
2094.92 2035
2095.35 1895
2095.78 1862
2096.21 2004
2096.64 1892
2097.08 1906
2097.51 1962
2097.94 2037
2098.37 1971
2098.80 1981
2099.24 2015
2099.67 1928
2100.10 1986
2100.53 1943
2100.96 1880
2101.40 2082
2101.83 1901
2102.26 1973
2102.69 1958
2103.12 2017
2103.56 2048
2103.99 2058
2104.42 2173
2104.85 2136
2105.29 1977
2105.72 1991
2106.15 2033
2106.58 2037
2107.02 1957
2107.45 1936
2107.88 1890
2108.31 2073
2108.75 1990
2109.18 1903
2109.61 2025
2110.05 1889
2110.48 1900
2110.91 1869
2111.35 1933
2111.78 1912
2112.21 1880
2112.65 1818
2113.08 1767
2113.51 1856
2113.95 1833
2114.38 1809
2114.81 1871
2115.25 1816
2115.68 1825
2116.11 1945
2116.55 1843
2116.98 1951
2117.41 1767
2117.85 1894
2118.28 1839
2118.72 1890
2119.15 1885
2119.58 1804
2120.02 1873
2120.45 1896
2120.89 1813
2121.32 1793
2121.75 1942
2122.19 1851
2122.62 1892
2123.06 2049
2123.49 2113
2123.93 2051
2124.36 1949
2124.79 1859
2125.23 1923
2125.66 1909
2126.10 2008
2126.53 1888
2126.97 1941
2127.40 1907
2127.84 1914
2128.27 1890
2128.71 1923
2129.14 2050
2129.58 1843
2130.01 1956
2130.45 1992
2130.88 1956
2131.32 2011
2131.75 2069
2132.19 1976
2132.62 1854
2133.06 1814
2133.49 2110
2133.93 2207
2134.37 2217
2134.80 2208
2135.24 2238
2135.67 2222
2136.11 2301
2136.54 2178
2136.98 2204
2137.41 2125
2137.85 2139
2138.29 2193
2138.72 2140
2139.16 2074
2139.59 2130
2140.03 2011
2140.47 2053
2140.90 2065
2141.34 1931
2141.78 1828
2142.21 1911
2142.65 1884
2143.08 1856
2143.52 1934
2143.96 1936
2144.39 1821
2144.83 1775
2145.27 1951
2145.70 1964
2146.14 1883
2146.58 1932
2147.01 1821
2147.45 2000
2147.89 1955
2148.32 1876
2148.76 1972
2149.20 1992
2149.64 1989
2150.07 2095
2150.51 2148
2150.95 2140
2151.38 2181
2151.82 2120
2152.26 2149
2152.70 2175
2153.13 2234
2153.57 2211
2154.01 2276
2154.45 2132
2154.88 2212
2155.32 2137
2155.76 2071
2156.20 2046
2156.63 2077
2157.07 2097
2157.51 2016
2157.95 1841
2158.39 1936
2158.82 1948
2159.26 2025
2159.70 2052
2160.14 1949
2160.58 2061
2161.01 2056
2161.45 2089
2161.89 2006
2162.33 2089
2162.77 2139
2163.21 2057
2163.64 2005
2164.08 1901
2164.52 2076
2164.96 2032
2165.40 2106
2165.84 2003
2166.28 1927
2166.71 2038
2167.15 1918
2167.59 2044
2168.03 2078
2168.47 2091
2168.91 2054
2169.35 2098
2169.79 2049
2170.23 2025
2170.67 2267
2171.10 2355
2171.54 2252
2171.98 2238
2172.42 2156
2172.86 2232
2173.30 2484
2173.74 2284
2174.18 2516
2174.62 2588
2175.06 2620
2175.50 2613
2175.94 2608
2176.38 2569
2176.82 2451
2177.26 2487
2177.70 2593
2178.14 2324
2178.58 2513
2179.02 2306
2179.46 2307
2179.90 2283
2180.34 2375
2180.78 2237
2181.22 2195
2181.66 2236
2182.10 2211
2182.54 2187
2182.98 2096
2183.42 2079
2183.86 2052
2184.30 2044
2184.74 2064
2185.18 1953
2185.62 2243
2186.06 2186
2186.51 2175
2186.95 2176
2187.39 2152
2187.83 2222
2188.27 2196
2188.71 2208
2189.15 2107
2189.59 2285
2190.03 2197
2190.47 2180
2190.92 2225
2191.36 2046
2191.80 2058
2192.24 2233
2192.68 2132
2193.12 2200
2193.56 2122
2194.01 2135
2194.45 2285
2194.89 2229
2195.33 2291
2195.77 2257
2196.21 2388
2196.66 2390
2197.10 2218
2197.54 2094
2197.98 2098
2198.42 2197
2198.87 2173
2199.31 2152
2199.75 2058
2200.19 2012
2200.63 2157
2201.08 2291
2201.52 2218
2201.96 2029
2202.40 2219
2202.85 2153
2203.29 1986
2203.73 2046
2204.17 1966
2204.62 1953
2205.06 2094
2205.50 2083
2205.94 2175
2206.39 2290
2206.83 2145
2207.27 2211
2207.71 2080
2208.16 2135
2208.60 2313
2209.04 2194
2209.49 2332
2209.93 2263
2210.37 2260
2210.82 2387
2211.26 2411
2211.70 2248
2212.15 2237
2212.59 2222
2213.03 2223
2213.48 2351
2213.92 2275
2214.36 2137
2214.81 2165
2215.25 2233
2215.69 2193
2216.14 2108
2216.58 2125
2217.03 2043
2217.47 1969
2217.91 1969
2218.36 1981
2218.80 2006
2219.25 1950
2219.69 2025
2220.13 2151
2220.58 2142
2221.02 2027
2221.47 1981
2221.91 1953
2222.36 1943
2222.80 2023
2223.24 2086
2223.69 2071
2224.13 1914
2224.58 2168
2225.02 2213
2225.47 2235
2225.91 2246
2226.36 2252
2226.80 2177
2227.25 2047
2227.69 2152
2228.14 2160
2228.58 2250
2229.03 2039
2229.47 2060
2229.92 2225
2230.36 2187
2230.81 2126
2231.25 2321
2231.70 2274
2232.14 2222
2232.59 2064
2233.03 2177
2233.48 2315
2233.93 2303
2234.37 2165
2234.82 2222
2235.26 2116
2235.71 2243
2236.15 2295
2236.60 2257
2237.05 2315
2237.49 2041
2237.94 2191
2238.38 2069
2238.83 2112
2239.28 2177
2239.72 2127
2240.17 2166
2240.61 2180
2241.06 2034
2241.51 2034
2241.95 2013
2242.40 1925
2242.85 1873
2243.29 1941
2243.74 1931
2244.19 2019
2244.63 1989
2245.08 1923
2245.52 2042
2245.97 2048
2246.42 1903
2246.87 1865
2247.31 1990
2247.76 1978
2248.21 2059
2248.65 2091
2249.10 2108
2249.55 2112
2249.99 1988
2250.44 2038
2250.89 2006
2251.34 2126
2251.78 1838
2252.23 1928
2252.68 1956
2253.13 2042
2253.57 2178
2254.02 2092
2254.47 2004
2254.92 1910
2255.36 1907
2255.81 1886
2256.26 1910
2256.71 1888
2257.15 1816
2257.60 1952
2258.05 2007
2258.50 2058
2258.95 1782
2259.39 1827
2259.84 1933
2260.29 2009
2260.74 2197
2261.19 2250
2261.64 2202
2262.08 2287
2262.53 2181
2262.98 2014
2263.43 2064
2263.88 2257
2264.33 2202
2264.77 2172
2265.22 2085
2265.67 2137
2266.12 2277
2266.57 2214
2267.02 2233
2267.47 2232
2267.92 2241
2268.37 2158
2268.81 2131
2269.26 2062
2269.71 2068
2270.16 2069
2270.61 2203
2271.06 2189
2271.51 2173
2271.96 2074
2272.41 2050
2272.86 2095
2273.31 2184
2273.76 2163
2274.21 2064
2274.66 2131
2275.11 2145
2275.55 2231
2276.00 2059
2276.45 1919
2276.90 1938
2277.35 1933
2277.80 2007
2278.25 1985
2278.70 2122
2279.15 2067
2279.60 2070
2280.05 2136
2280.50 2035
2280.95 2118
2281.40 2101
2281.85 1965
2282.31 1929
2282.76 2052
2283.21 2075
2283.66 2012
2284.11 2062
2284.56 2133
2285.01 2180
2285.46 2178
2285.91 2135
2286.36 2057
2286.81 1990
2287.26 2206
2287.71 2334
2288.16 2287
2288.61 2484
2289.07 2564
2289.52 2774
2289.97 2717
2290.42 2934
2290.87 2934
2291.32 2941
2291.77 2792
2292.22 2942
2292.68 2979
2293.13 3047
2293.58 2904
2294.03 2723
2294.48 2721
2294.93 2614
2295.38 2651
2295.84 2699
2296.29 2676
2296.74 2530
2297.19 2442
2297.64 2390
2298.10 2261
2298.55 2203
2299.00 2266
2299.45 2227
2299.90 2293
2300.36 2115
2300.81 2050
2301.26 2039
2301.71 1939
2302.16 2126
2302.62 2128
2303.07 2097
2303.52 1925
2303.97 2078
2304.43 2064
2304.88 2208
2305.33 2207
2305.78 2095
2306.24 2008
2306.69 2171
2307.14 2129
2307.60 2256
2308.05 2191
2308.50 2132
2308.95 2150
2309.41 2261
2309.86 2332
2310.31 2370
2310.77 2412
2311.22 2383
2311.67 2590
2312.13 2499
2312.58 2345
2313.03 2121
2313.49 2193
2313.94 2127
2314.39 2060
2314.85 2145
2315.30 2171
2315.75 2145
2316.21 2196
2316.66 2087
2317.11 2142
2317.57 2174
2318.02 2194
2318.48 2299
2318.93 2266
2319.38 2201
2319.84 2145
2320.29 2153
2320.75 2276
2321.20 2261
2321.66 2130
2322.11 2247
2322.56 2246
2323.02 2329
2323.47 2304
2323.93 2316
2324.38 2395
2324.84 2436
2325.29 2396
2325.74 2267
2326.20 2333
2326.65 2413
2327.11 2273
2327.56 2231
2328.02 2284
2328.47 2425
2328.93 2424
2329.38 2462
2329.84 2755
2330.29 2842
2330.75 2661
2331.20 2703
2331.66 2471
2332.11 2510
2332.57 2366
2333.02 2260
2333.48 2315
2333.94 2239
2334.39 2237
2334.85 2046
2335.30 2094
2335.76 2215
2336.21 2275
2336.67 2230
2337.12 2161
2337.58 2138
2338.04 2221
2338.49 2195
2338.95 2207
2339.40 2270
2339.86 2210
2340.32 2194
2340.77 2178
2341.23 2171
2341.68 2090
2342.14 2137
2342.60 2190
2343.05 2074
2343.51 1967
2343.97 2067
2344.42 2025
2344.88 2041
2345.34 2157
2345.79 2110
2346.25 2204
2346.71 2114
2347.16 2170
2347.62 2219
2348.08 2202
2348.53 2245
2348.99 2324
2349.45 2294
2349.90 2179
2350.36 2180
2350.82 2215
2351.27 2123
2351.73 2225
2352.19 2218
2352.65 2124
2353.10 2098
2353.56 2089
2354.02 2247
2354.48 2204
2354.93 2017
2355.39 1972
2355.85 2173
2356.31 2220
2356.76 2111
2357.22 2018
2357.68 2029
2358.14 2185
2358.59 2086
2359.05 2074
2359.51 2245
2359.97 2133
2360.43 2193
2360.88 2101
2361.34 2092
2361.80 2087
2362.26 2032
2362.72 2236
2363.17 2136
2363.63 2267
2364.09 2147
2364.55 2012
2365.01 2006
2365.47 1956
2365.92 2013
2366.38 1982
2366.84 2089
2367.30 2138
2367.76 2129
2368.22 2301
2368.68 2123
2369.14 2154
2369.59 2009
2370.05 2059
2370.51 2034
2370.97 2064
2371.43 2066
2371.89 1989
2372.35 1979
2372.81 2003
2373.27 1938
2373.73 2095
2374.19 1979
2374.65 2038
2375.10 1997
2375.56 2102
2376.02 2299
2376.48 2349
2376.94 2205
2377.40 2159
2377.86 2268
2378.32 2125
2378.78 2181
2379.24 2108
2379.70 2079
2380.16 1955
2380.62 1998
2381.08 2159
2381.54 2191
2382.00 2141
2382.46 1983
2382.92 2004
2383.38 2097
2383.84 2118
2384.30 2113
2384.76 2037
2385.22 1956
2385.68 1958
2386.14 2213
2386.60 2193
2387.07 2079
2387.53 2178
2387.99 2125
2388.45 2128
2388.91 2109
2389.37 2034
2389.83 2155
2390.29 2078
2390.75 2243
2391.21 2168
2391.67 2182
2392.13 2113
2392.60 2112
2393.06 2054
2393.52 2037
2393.98 2034
2394.44 1961
2394.90 2090
2395.36 2113
2395.82 2063
2396.29 2043
2396.75 1936
2397.21 1919
2397.67 2036
2398.13 1982
2398.59 1945
2399.06 1935
2399.52 1887
2399.98 1865
2400.44 1852
2400.90 2007
2401.37 1820
2401.83 1885
2402.29 1916
2402.75 1948
2403.21 1907
2403.68 2081
2404.14 1944
2404.60 2014
2405.06 2072
2405.52 2045
2405.99 1984
2406.45 1977
2406.91 1941
2407.37 2100
2407.84 1994
2408.30 1977
2408.76 2064
2409.22 2053
2409.69 1876
2410.15 1937
2410.61 1983
2411.08 1924
2411.54 1998
2412.00 2004
2412.47 2062
2412.93 2072
2413.39 1942
2413.85 1983
2414.32 2115
2414.78 2060
2415.24 2154
2415.71 2292
2416.17 2418
2416.63 2416
2417.10 2474
2417.56 2535
2418.02 2633
2418.49 2701
2418.95 2797
2419.42 2850
2419.88 2876
2420.34 2711
2420.81 2775
2421.27 2778
2421.73 2550
2422.20 2514
2422.66 2541
2423.13 2450
2423.59 2459
2424.06 2290
2424.52 2341
2424.98 2299
2425.45 2241
2425.91 2119
2426.38 2235
2426.84 2141
2427.31 2112
2427.77 2108
2428.23 1965
2428.70 2074
2429.16 1971
2429.63 2110
2430.09 2107
2430.56 2020
2431.02 2169
2431.49 2136
2431.95 2024
2432.42 2121
2432.88 2325
2433.35 2229
2433.81 2185
2434.28 2228
2434.74 2184
2435.21 2325
2435.67 2347
2436.14 2320
2436.60 2281
2437.07 2182
2437.53 2233
2438.00 2167
2438.47 2294
2438.93 2308
2439.40 2329
2439.86 2319
2440.33 2199
2440.79 2354
2441.26 2369
2441.73 2197
2442.19 2251
2442.66 2396
2443.12 2356
2443.59 2240
2444.05 2254
2444.52 2016
2444.99 1964
2445.45 1975
2445.92 2046
2446.39 1922
2446.85 1930
2447.32 1976
2447.78 1997
2448.25 1957
2448.72 2043
2449.18 1907
2449.65 1849
2450.12 1875
2450.58 1911
2451.05 1847
2451.52 1913
2451.98 1978
2452.45 2040
2452.92 1999
2453.39 1926
2453.85 2008
2454.32 2016
2454.79 2036
2455.25 2161
2455.72 2184
2456.19 2243
2456.65 2272
2457.12 2311
2457.59 2179
2458.06 2189
2458.52 2225
2458.99 2325
2459.46 2376
2459.93 2237
2460.39 2038
2460.86 2048
2461.33 2170
2461.80 2087
2462.27 1985
2462.73 2004
2463.20 2083
2463.67 2111
2464.14 1967
2464.60 2096
2465.07 2093
2465.54 2154
2466.01 2068
2466.48 2051
2466.95 2115
2467.41 2023
2467.88 2063
2468.35 2060
2468.82 2063
2469.29 2040
2469.76 2103
2470.22 2043
2470.69 2039
2471.16 1984
2471.63 1932
2472.10 1908
2472.57 1924
2473.04 1986
2473.51 1952
2473.97 1913
2474.44 1888
2474.91 1917
2475.38 1898
2475.85 1879
2476.32 1976
2476.79 2052
2477.26 1971
2477.73 1881
2478.20 2002
2478.67 1974
2479.13 2053
2479.60 2023
2480.07 1907
2480.54 2078
2481.01 2026
2481.48 2005
2481.95 2078
2482.42 2039
2482.89 2038
2483.36 1930
2483.83 2041
2484.30 2011
2484.77 1942
2485.24 1840
2485.71 2025
2486.18 2000
2486.65 1957
2487.12 1943
2487.59 2019
2488.06 2053
2488.53 2028
2489.00 2151
2489.47 2198
2489.94 1987
2490.41 1967
2490.88 1989
2491.35 2034
2491.83 2156
2492.30 2178
2492.77 2260
2493.24 2220
2493.71 2257
2494.18 2209
2494.65 2215
2495.12 2399
2495.59 2395
2496.06 2287
2496.53 2124
2497.00 2195
2497.48 2295
2497.95 2193
2498.42 2131
2498.89 2022
2499.36 1990
2499.83 1949
2500.30 2119
2500.77 2019
2501.25 1947
2501.72 2007
2502.19 2043
2502.66 2013
2503.13 2005
2503.60 1857
2504.08 1925
2504.55 1885
2505.02 1912
2505.49 2094
2505.96 2109
2506.44 2108
2506.91 2231
2507.38 2168
2507.85 2297
2508.32 2253
2508.80 2220
2509.27 2234
2509.74 2257
2510.21 2350
2510.68 2337
2511.16 2323
2511.63 2287
2512.10 2343
2512.57 2157
2513.05 2182
2513.52 2309
2513.99 2207
2514.47 2141
2514.94 2197
2515.41 2120
2515.88 2100
2516.36 2034
2516.83 2067
2517.30 1972
2517.78 2060
2518.25 2110
2518.72 2061
2519.19 2132
2519.67 2256
2520.14 2139
2520.61 1976
2521.09 2079
2521.56 2049
2522.03 2028
2522.51 2012
2522.98 2005
2523.46 2005
2523.93 2030
2524.40 2047
2524.88 2079
2525.35 2047
2525.82 1879
2526.30 1854
2526.77 1955
2527.25 2046
2527.72 2030
2528.19 1958
2528.67 1897
2529.14 1944
2529.62 1977
2530.09 2031
2530.56 1894
2531.04 2012
2531.51 2107
2531.99 2043
2532.46 2007
2532.94 2010
2533.41 2055
2533.89 2164
2534.36 2117
2534.83 1962
2535.31 2067
2535.78 2176
2536.26 2077
2536.73 2134
2537.21 2009
2537.68 2092
2538.16 2081
2538.63 2031
2539.11 2069
2539.58 2209
2540.06 2167
2540.53 2126
2541.01 2068
2541.48 2089
2541.96 2261
2542.43 2276
2542.91 2198
2543.39 2164
2543.86 2224
2544.34 2173
2544.81 2042
2545.29 2165
2545.76 2201
2546.24 2207
2546.71 2238
2547.19 2257
2547.67 2380
2548.14 2397
2548.62 2427
2549.09 2468
2549.57 2414
2550.05 2395
2550.52 2383
2551.00 2412
2551.47 2405
2551.95 2345
2552.43 2445
2552.90 2415
2553.38 2423
2553.86 2331
2554.33 2309
2554.81 2189
2555.29 2178
2555.76 2263
2556.24 2264
2556.72 2259
2557.19 2013
2557.67 2096
2558.15 2027
2558.62 2029
2559.10 1979
2559.58 1951
2560.05 1949
2560.53 1932
2561.01 2016
2561.48 1981
2561.96 2029
2562.44 2047
2562.92 2039
2563.39 2134
2563.87 1988
2564.35 1995
2564.83 2007
2565.30 1989
2565.78 1950
2566.26 1984
2566.74 2054
2567.21 1937
2567.69 1915
2568.17 1888
2568.65 1989
2569.12 1965
2569.60 1946
2570.08 2109
2570.56 2184
2571.04 2054
2571.51 2028
2571.99 2118
2572.47 2046
2572.95 2122
2573.43 1938
2573.91 2042
2574.38 1943
2574.86 2023
2575.34 2094
2575.82 1974
2576.30 2108
2576.78 2045
2577.25 1989
2577.73 2032
2578.21 1909
2578.69 1921
2579.17 2075
2579.65 2072
2580.13 1903
2580.61 1983
2581.09 2049
2581.56 2066
2582.04 2130
2582.52 2097
2583.00 2044
2583.48 1890
2583.96 1983
2584.44 1989
2584.92 2109
2585.40 2085
2585.88 1921
2586.36 1967
2586.84 1982
2587.32 2222
2587.79 2070
2588.27 2098
2588.75 2050
2589.23 1852
2589.71 1998
2590.19 2130
2590.67 2039
2591.15 2092
2591.63 2086
2592.11 1927
2592.59 1976
2593.07 2061
2593.55 2017
2594.03 2090
2594.51 2114
2594.99 1981
2595.47 1961
2595.95 1881
2596.43 1869
2596.92 1970
2597.40 1919
2597.88 1928
2598.36 1874
2598.84 1929
2599.32 1908
2599.80 1891
2600.28 1918
2600.76 1793
2601.24 1905
2601.72 1921
2602.20 1876
2602.68 2061
2603.16 2140
2603.65 1931
2604.13 1913
2604.61 1898
2605.09 1952
2605.57 1973
2606.05 2050
2606.53 2155
2607.01 2088
2607.50 2032
2607.98 2024
2608.46 2073
2608.94 2027
2609.42 2065
2609.90 2085
2610.38 2011
2610.87 2066
2611.35 2062
2611.83 2145
2612.31 2158
2612.79 1994
2613.28 1986
2613.76 1955
2614.24 2086
2614.72 2055
2615.20 2062
2615.69 2033
2616.17 2085
2616.65 2047
2617.13 2178
2617.62 2060
2618.10 2022
2618.58 1955
2619.06 2010
2619.54 2080
2620.03 2067
2620.51 2067
2620.99 2058
2621.48 1995
2621.96 2052
2622.44 1947
2622.92 1990
2623.41 1940
2623.89 1892
2624.37 2020
2624.86 1912
2625.34 1970
2625.82 2027
2626.30 1950
2626.79 2157
2627.27 1988
2627.75 2045
2628.24 1990
2628.72 1960
2629.20 2008
2629.69 2028
2630.17 1798
2630.65 1925
2631.14 2038
2631.62 1991
2632.11 2034
2632.59 1838
2633.07 1845
2633.56 1915
2634.04 1982
2634.52 2093
2635.01 1935
2635.49 1991
2635.98 2062
2636.46 2065
2636.94 2010
2637.43 2015
2637.91 2134
2638.40 2009
2638.88 2079
2639.37 2086
2639.85 2076
2640.33 1962
2640.82 2077
2641.30 2146
2641.79 2218
2642.27 2028
2642.76 2128
2643.24 2151
2643.73 2200
2644.21 2140
2644.70 2023
2645.18 2003
2645.67 2130
2646.15 2076
2646.64 1990
2647.12 2068
2647.61 2073
2648.09 2033
2648.58 1993
2649.06 1981
2649.55 2086
2650.03 1999
2650.52 1962
2651.00 2099
2651.49 1919
2651.97 2001
2652.46 2009
2652.95 1953
2653.43 2120
2653.92 2041
2654.40 1847
2654.89 1997
2655.37 2203
2655.86 2241
2656.35 2186
2656.83 2031
2657.32 2143
2657.80 2197
2658.29 2193
2658.78 2145
2659.26 2026
2659.75 2018
2660.23 2061
2660.72 2106
2661.21 1990
2661.69 2056
2662.18 2159
2662.67 2004
2663.15 1961
2663.64 1962
2664.13 2218
2664.61 2228
2665.10 2030
2665.59 1908
2666.07 2112
2666.56 2021
2667.05 2035
2667.53 2046
2668.02 1928
2668.51 1838
2668.99 1913
2669.48 1912
2669.97 2068
2670.46 2084
2670.94 2086
2671.43 2074
2671.92 2222
2672.40 2118
2672.89 2037
2673.38 2144
2673.87 2243
2674.35 2340
2674.84 2281
2675.33 2456
2675.82 2406
2676.31 2542
2676.79 2571
2677.28 2454
2677.77 2421
2678.26 2533
2678.74 2500
2679.23 2309
2679.72 2254
2680.21 2271
2680.70 2131
2681.18 2118
2681.67 2041
2682.16 1998
2682.65 1956
2683.14 2190
2683.63 2159
2684.11 2144
2684.60 2217
2685.09 2110
2685.58 2189
2686.07 2042
2686.56 2130
2687.05 2123
2687.53 2127
2688.02 1888
2688.51 1975
2689.00 1916
2689.49 1965
2689.98 1932
2690.47 2015
2690.96 2182
2691.45 2102
2691.94 1961
2692.42 2000
2692.91 2095
2693.40 2088
2693.89 1973
2694.38 1958
2694.87 1986
2695.36 2055
2695.85 2064
2696.34 2203
2696.83 2032
2697.32 1989
2697.81 1940
2698.30 2087
2698.79 2088
2699.28 2091
2699.77 2133
2700.26 2123
2700.75 2066
2701.24 1999
2701.73 2117
2702.22 2234
2702.71 2198
2703.20 2224
2703.69 1990
2704.18 2100
2704.67 2095
2705.16 2083
2705.65 2049
2706.14 1907
2706.63 2060
2707.12 1972
2707.61 2022
2708.10 1969
2708.59 1906
2709.08 1949
2709.57 2027
2710.06 1882
2710.56 2094
2711.05 2062
2711.54 1830
2712.03 2001
2712.52 2004
2713.01 1933
2713.50 2016
2713.99 1823
2714.48 1782
2714.98 2083
2715.47 2030
2715.96 1897
2716.45 1986
2716.94 1862
2717.43 1854
2717.92 1880
2718.42 1912
2718.91 1906
2719.40 2053
2719.89 2026
2720.38 1939
2720.87 2069
2721.37 2166
2721.86 2263
2722.35 2047
2722.84 1995
2723.33 2126
2723.82 2129
2724.32 2040
2724.81 2118
2725.30 1976
2725.79 2013
2726.29 1973
2726.78 1873
2727.27 1910
2727.76 1772
2728.26 1816
2728.75 1858
2729.24 1944
2729.73 2013
2730.23 1816
2730.72 1877
2731.21 1883
2731.70 2001
2732.20 2052
2732.69 2084
2733.18 1875
2733.67 1852
2734.17 1892
2734.66 1975
2735.15 2021
2735.65 1945
2736.14 2066
2736.63 2150
2737.13 2150
2737.62 1893
2738.11 1894
2738.61 1999
2739.10 1937
2739.59 2053
2740.09 2028
2740.58 1852
2741.07 1820
2741.57 1968
2742.06 2018
2742.55 1972
2743.05 1867
2743.54 1921
2744.04 1885
2744.53 1874
2745.02 1918
2745.52 1888
2746.01 1886
2746.51 1906
2747.00 1921
2747.49 1753
2747.99 1683
2748.48 1939
2748.98 1972
2749.47 1910
2749.97 1813
2750.46 1826
2750.96 1917
2751.45 1915
2751.94 1915
2752.44 1904
2752.93 1930
2753.43 1873
2753.92 1756
2754.42 1902
2754.91 2075
2755.41 1834
2755.90 1878
2756.40 1822
2756.89 1882
2757.39 1947
2757.88 1997
2758.38 2008
2758.87 2045
2759.37 2043
2759.86 2020
2760.36 1910
2760.85 1874
2761.35 1867
2761.84 1943
2762.34 2012
2762.84 1965
2763.33 1882
2763.83 1927
2764.32 2055
2764.82 1986
2765.31 1944
2765.81 1880
2766.31 1839
2766.80 1792
2767.30 1908
2767.79 1872
2768.29 1829
2768.79 1757
2769.28 1810
2769.78 1885
2770.27 1941
2770.77 1943
2771.27 1946
2771.76 1982
2772.26 1967
2772.76 2048
2773.25 1965
2773.75 2153
2774.25 2127
2774.74 2019
2775.24 1966
2775.74 2202
2776.23 2318
2776.73 2253
2777.23 2256
2777.72 2168
2778.22 2092
2778.72 2235
2779.21 2112
2779.71 2123
2780.21 2124
2780.71 2142
2781.20 2069
2781.70 1945
2782.20 1983
2782.69 1936
2783.19 2016
2783.69 2063
2784.19 2024
2784.68 1896
2785.18 1976
2785.68 2027
2786.18 1901
2786.67 1822
2787.17 1877
2787.67 1990
2788.17 1964
2788.67 1935
2789.16 1950
2789.66 1851
2790.16 1870
2790.66 1872
2791.16 1818
2791.65 1865
2792.15 1814
2792.65 1682
2793.15 1880
2793.65 1881
2794.14 1920
2794.64 1966
2795.14 1888
2795.64 1968
2796.14 2009
2796.64 2029
2797.14 2019
2797.63 2013
2798.13 2004
2798.63 2161
2799.13 2091
2799.63 2027
2800.13 2178
2800.63 2079
2801.13 2113
2801.63 2117
2802.12 2047
2802.62 2009
2803.12 1952
2803.62 2127
2804.12 2158
2804.62 2167
2805.12 2335
2805.62 2329
2806.12 2316
2806.62 2470
2807.12 2410
2807.62 2518
2808.12 2500
2808.62 2652
2809.12 2533
2809.62 2698
2810.12 2516
2810.62 2230
2811.12 2156
2811.61 2226
2812.11 2199
2812.61 2203
2813.11 2166
2813.62 2135
2814.12 2165
2814.62 2063
2815.12 1885
2815.62 1981
2816.12 2077
2816.62 2139
2817.12 2143
2817.62 2103
2818.12 2169
2818.62 2114
2819.12 2158
2819.62 2202
2820.12 2059
2820.62 2290
2821.12 2299
2821.62 2174
2822.12 2175
2822.62 2200
2823.13 2180
2823.63 2149
2824.13 2214
2824.63 2170
2825.13 2065
2825.63 2010
2826.13 2011
2826.63 1951
2827.13 1926
2827.64 1905
2828.14 1991
2828.64 1984
2829.14 1951
2829.64 2077
2830.14 1911
2830.64 1978
2831.15 2001
2831.65 1897
2832.15 1872
2832.65 1997
2833.15 1977
2833.65 1958
2834.16 1935
2834.66 1931
2835.16 2073
2835.66 1885
2836.16 1949
2836.67 1986
2837.17 1960
2837.67 2067
2838.17 1898
2838.68 1883
2839.18 2010
2839.68 1915
2840.18 1952
2840.69 1971
2841.19 2056
2841.69 2011
2842.19 1973
2842.70 1852
2843.20 1918
2843.70 2025
2844.20 1975
2844.71 2003
2845.21 1933
2845.71 2074
2846.22 2162
2846.72 2110
2847.22 2145
2847.73 2100
2848.23 1941
2848.73 2209
2849.23 2348
2849.74 2356
2850.24 2346
2850.74 2208
2851.25 2084
2851.75 2132
2852.26 2152
2852.76 1970
2853.26 1879
2853.77 2005
2854.27 1922
2854.77 1887
2855.28 1833
2855.78 1824
2856.28 1857
2856.79 1920
2857.29 1911
2857.80 1902
2858.30 1785
2858.80 2018
2859.31 2049
2859.81 1985
2860.32 2066
2860.82 2140
2861.33 2092
2861.83 2041
2862.33 2010
2862.84 1859
2863.34 2042
2863.85 1999
2864.35 1961
2864.86 1942
2865.36 1958
2865.87 1921
2866.37 1974
2866.88 1794
2867.38 1991
2867.89 1964
2868.39 1873
2868.90 1818
2869.40 1933
2869.91 1994
2870.41 1897
2870.92 1782
2871.42 1953
2871.93 1972
2872.43 2062
2872.94 2124
2873.44 2071
2873.95 1988
2874.45 2003
2874.96 2020
2875.46 2142
2875.97 2096
2876.48 2064
2876.98 2072
2877.49 2219
2877.99 2203
2878.50 1998
2879.00 2018
2879.51 1947
2880.02 1932
2880.52 1885
2881.03 2009
2881.53 1961
2882.04 2009
2882.55 2063
2883.05 1987
2883.56 2006
2884.07 2078
2884.57 2224
2885.08 2285
2885.59 2189
2886.09 2301
2886.60 2222
2887.10 2222
2887.61 2330
2888.12 2337
2888.62 2357
2889.13 2622
2889.64 2588
2890.15 2573
2890.65 2386
2891.16 2322
2891.67 2278
2892.17 2241
2892.68 2262
2893.19 2243
2893.69 2371
2894.20 2208
2894.71 2342
2895.22 2342
2895.72 2453
2896.23 2464
2896.74 2637
2897.25 2689
2897.75 2517
2898.26 2597
2898.77 2609
2899.28 2609
2899.78 2465
2900.29 2593
2900.80 2609
2901.31 2685
2901.81 2730
2902.32 2735
2902.83 2713
2903.34 2752
2903.85 2810
2904.35 2698
2904.86 2614
2905.37 2607
2905.88 2645
2906.39 2472
2906.90 2473
2907.40 2329
2907.91 2216
2908.42 2270
2908.93 2280
2909.44 2329
2909.95 2028
2910.46 1864
2910.96 2068
2911.47 1994
2911.98 2022
2912.49 2031
2913.00 2009
2913.51 1986
2914.02 2088
2914.53 1884
2915.04 1957
2915.54 1889
2916.05 1980
2916.56 2045
2917.07 1877
2917.58 1918
2918.09 1922
2918.60 1874
2919.11 1923
2919.62 1972
2920.13 1873
2920.64 1842
2921.15 1919
2921.66 1906
2922.17 2025
2922.68 1897
2923.19 2066
2923.70 2053
2924.21 2106
2924.72 2017
2925.23 2064
2925.74 2114
2926.25 2215
2926.76 2251
2927.27 2094
2927.78 2152
2928.29 2094
2928.80 2047
2929.31 1981
2929.82 1984
2930.33 1937
2930.84 1990
2931.35 2042
2931.86 1856
2932.37 1848
2932.88 2045
2933.39 2036
2933.90 1968
2934.41 2098
2934.92 2043
2935.43 2156
2935.94 2017
2936.45 2105
2936.97 2288
2937.48 2226
2937.99 2027
2938.50 2110
2939.01 2218
2939.52 2196
2940.03 2143
2940.54 2030
2941.05 2059
2941.57 2073
2942.08 2014
2942.59 1965
2943.10 1882
2943.61 2059
2944.12 2163
2944.63 2213
2945.15 2256
2945.66 2361
2946.17 2535
2946.68 2479
2947.19 2420
2947.71 2317
2948.22 2369
2948.73 2438
2949.24 2326
2949.75 2231
2950.27 2148
2950.78 2094
2951.29 2196
2951.80 2150
2952.31 1994
2952.83 1843
2953.34 1919
2953.85 1988
2954.36 1949
2954.88 1967
2955.39 1982
2955.90 1921
2956.41 1971
2956.93 1962
2957.44 2067
2957.95 2037
2958.47 1897
2958.98 2032
2959.49 1979
2960.00 2062
2960.52 2093
2961.03 2147
2961.54 2186
2962.06 2172
2962.57 2220
2963.08 2244
2963.60 2252
2964.11 2240
2964.62 2346
2965.14 2279
2965.65 2032
2966.16 2091
2966.68 2138
2967.19 2222
2967.70 2087
2968.22 2126
2968.73 2182
2969.24 2042
2969.76 2000
2970.27 2098
2970.79 2101
2971.30 2049
2971.81 2110
2972.33 2176
2972.84 2137
2973.36 2022
2973.87 2019
2974.38 2020
2974.90 1986
2975.41 2049
2975.93 2173
2976.44 2068
2976.96 2071
2977.47 1938
2977.99 2038
2978.50 2099
2979.01 2056
2979.53 2065
2980.04 2214
2980.56 2156
2981.07 2072
2981.59 2021
2982.10 2104
2982.62 2223
2983.13 2191
2983.65 2215
2984.16 2211
2984.68 2220
2985.19 2220
2985.71 2291
2986.22 2305
2986.74 2535
2987.25 2594
2987.77 2511
2988.28 2380
2988.80 2443
2989.32 2562
2989.83 2539
2990.35 2513
2990.86 2469
2991.38 2432
2991.89 2620
2992.41 2564
2992.92 2530
2993.44 2543
2993.96 2419
2994.47 2499
2994.99 2555
2995.50 2543
2996.02 2658
2996.54 2746
2997.05 2855
2997.57 2797
2998.09 2718
2998.60 2704
2999.12 2979
2999.63 3188
3000.15 2985
3000.67 2864
3001.18 2862
3001.70 3096
3002.22 3424
3002.73 3721
3003.25 4167
3003.77 4602
3004.28 4822
3004.80 5386
3005.32 5639
3005.83 5881
3006.35 5982
3006.87 5766
3007.39 5439
3007.90 5293
3008.42 4678
3008.94 4214
3009.45 3828
3009.97 3321
3010.49 3108
3011.01 2832
3011.52 2642
3012.04 2665
3012.56 2539
3013.08 2421
3013.59 2425
3014.11 2404
3014.63 2497
3015.15 2624
3015.66 2521
3016.18 2546
3016.70 2647
3017.22 2658
3017.74 2673
3018.25 2589
3018.77 2616
3019.29 2738
3019.81 2760
3020.33 2734
3020.84 2550
3021.36 2513
3021.88 2649
3022.40 2505
3022.92 2493
3023.44 2513
3023.95 2437
3024.47 2532
3024.99 2498
3025.51 2457
3026.03 2526
3026.55 2258
3027.07 2273
3027.58 2402
3028.10 2529
3028.62 2197
3029.14 2319
3029.66 2323
3030.18 2191
3030.70 2236
3031.22 2357
3031.74 2288
3032.26 2204
3032.77 2297
3033.29 2191
3033.81 2169
3034.33 2241
3034.85 2223
3035.37 2185
3035.89 2139
3036.41 2213
3036.93 2068
3037.45 2242
3037.97 2303
3038.49 2109
3039.01 2084
3039.53 2245
3040.05 2160
3040.57 2013
3041.09 2005
3041.61 2237
3042.13 2170
3042.65 1925
3043.17 1987
3043.69 2112
3044.21 2175
3044.73 2125
3045.25 2172
3045.77 2211
3046.29 2174
3046.81 2085
3047.33 2079
3047.85 2057
3048.37 2018
3048.89 2100
3049.41 2140
3049.93 2102
3050.45 2110
3050.98 2088
3051.50 1975
3052.02 2057
3052.54 2050
3053.06 2106
3053.58 2019
3054.10 2005
3054.62 2019
3055.14 2015
3055.66 2044
3056.19 2146
3056.71 1928
3057.23 2010
3057.75 2109
3058.27 2164
3058.79 2148
3059.31 2051
3059.84 2066
3060.36 2037
3060.88 2019
3061.40 2091
3061.92 2148
3062.44 2133
3062.97 2100
3063.49 2151
3064.01 2043
3064.53 2024
3065.05 2189
3065.58 2386
3066.10 2180
3066.62 2165
3067.14 2182
3067.66 2195
3068.19 2481
3068.71 2252
3069.23 2090
3069.75 2260
3070.28 2190
3070.80 2150
3071.32 2233
3071.84 2259
3072.37 2158
3072.89 2164
3073.41 2177
3073.93 2166
3074.46 2111
3074.98 2212
3075.50 2292
3076.03 2116
3076.55 2155
3077.07 2250
3077.59 2306
3078.12 2253
3078.64 2393
3079.16 2336
3079.69 2471
3080.21 2537
3080.73 2576
3081.26 2617
3081.78 2570
3082.30 2688
3082.83 2720
3083.35 2767
3083.87 2764
3084.40 2844
3084.92 2687
3085.45 2721
3085.97 2659
3086.49 2609
3087.02 2469
3087.54 2521
3088.06 2566
3088.59 2393
3089.11 2345
3089.64 2527
3090.16 2479
3090.68 2438
3091.21 2504
3091.73 2434
3092.26 2482
3092.78 2601
3093.31 2568
3093.83 2482
3094.36 2677
3094.88 2804
3095.40 2759
3095.93 2701
3096.45 2966
3096.98 2934
3097.50 2899
3098.03 2941
3098.55 3037
3099.08 3219
3099.60 3605
3100.13 4079
3100.65 4480
3101.18 5380
3101.70 6236
3102.23 6958
3102.75 7922
3103.28 8550
3103.80 9045
3104.33 9203
3104.85 8926
3105.38 8408
3105.90 8015
3106.43 7071
3106.96 6068
3107.48 5468
3108.01 4534
3108.53 3925
3109.06 3527
3109.58 3225
3110.11 3254
3110.64 3114
3111.16 2824
3111.69 2985
3112.21 2971
3112.74 2934
3113.27 2755
3113.79 2856
3114.32 2909
3114.84 2760
3115.37 2564
3115.90 2579
3116.42 2463
3116.95 2539
3117.48 2324
3118.00 2292
3118.53 2490
3119.06 2460
3119.58 2438
3120.11 2429
3120.64 2335
3121.16 2527
3121.69 2640
3122.22 2780
3122.74 2832
3123.27 2799
3123.80 2739
3124.32 2844
3124.85 2693
3125.38 2627
3125.90 2600
3126.43 2679
3126.96 2512
3127.49 2422
3128.01 2320
3128.54 2343
3129.07 2314
3129.60 2281
3130.12 2291
3130.65 2429
3131.18 2410
3131.71 2257
3132.23 2252
3132.76 2257
3133.29 2114
3133.82 2055
3134.35 2038
3134.87 2005
3135.40 2162
3135.93 2075
3136.46 2040
3136.99 2004
3137.51 1916
3138.04 2083
3138.57 2120
3139.10 2110
3139.63 2057
3140.15 2028
3140.68 2107
3141.21 2204
3141.74 2071
3142.27 1988
3142.80 2064
3143.33 2286
3143.85 2169
3144.38 2173
3144.91 2276
3145.44 2342
3145.97 2261
3146.50 2308
3147.03 2537
3147.56 2521
3148.08 2418
3148.61 2488
3149.14 2575
3149.67 2532
3150.20 2530
3150.73 2514
3151.26 2709
3151.79 2576
3152.32 2436
3152.85 2453
3153.38 2325
3153.91 2288
3154.44 2196
3154.97 2188
3155.50 2226
3156.03 2294
3156.56 2231
3157.08 2130
3157.61 2179
3158.14 2256
3158.67 2220
3159.20 2121
3159.73 2087
3160.26 2078
3160.79 2183
3161.32 2177
3161.85 2075
3162.39 1964
3162.92 2033
3163.45 2144
3163.98 2061
3164.51 2099
3165.04 2165
3165.57 2155
3166.10 2014
3166.63 1974
3167.16 1991
3167.69 1920
3168.22 2044
3168.75 1991
3169.28 1927
3169.81 1996
3170.34 1950
3170.87 1984
3171.41 1928
3171.94 2104
3172.47 2223
3173.00 2142
3173.53 2107
3174.06 1938
3174.59 2119
3175.12 2111
3175.65 2200
3176.19 2220
3176.72 2390
3177.25 2359
3177.78 2256
3178.31 2198
3178.84 2182
3179.38 2175
3179.91 2043
3180.44 2133
3180.97 2183
3181.50 2239
3182.03 2210
3182.57 2181
3183.10 2166
3183.63 2058
3184.16 1964
3184.69 1897
3185.23 1922
3185.76 1965
3186.29 2078
3186.82 2055
3187.36 2057
3187.89 2003
3188.42 2024
3188.95 2010
3189.49 2075
3190.02 2047
3190.55 2027
3191.08 2000
3191.62 1861
3192.15 2039
3192.68 2007
3193.21 2016
3193.75 2092
3194.28 2115
3194.81 2026
3195.35 1984
3195.88 1905
3196.41 2033
3196.94 2153
3197.48 1934
3198.01 1971
3198.54 1968
3199.08 2012
3199.61 2084
3200.14 2127
3200.68 2217
3201.21 2198
3201.74 2137
3202.28 2304
3202.81 2213
3203.35 2246
3203.88 2199
3204.41 2242
3204.95 2253
3205.48 2247
3206.01 2317
3206.55 2199
3207.08 2342
3207.62 2281
3208.15 2311
3208.68 2380
3209.22 2472
3209.75 2352
3210.29 2238
3210.82 2274
3211.36 2398
3211.89 2392
3212.42 2420
3212.96 2451
3213.49 2342
3214.03 2263
3214.56 2242
3215.10 2245
3215.63 2405
3216.17 2614
3216.70 2539
3217.24 2423
3217.77 2273
3218.31 2387
3218.84 2405
3219.38 2563
3219.91 2664
3220.45 2510
3220.98 2342
3221.52 2358
3222.05 2528
3222.59 2482
3223.12 2320
3223.66 2363
3224.19 2391
3224.73 2596
3225.26 2565
3225.80 2531
3226.33 2391
3226.87 2297
3227.41 2439
3227.94 2393
3228.48 2490
3229.01 2297
3229.55 2364
3230.08 2433
3230.62 2324
3231.16 2313
3231.69 2479
3232.23 2408
3232.76 2362
3233.30 2266
3233.84 2273
3234.37 2505
3234.91 2397
3235.45 2437
3235.98 2408
3236.52 2446
3237.05 2611
3237.59 2556
3238.13 2551
3238.66 2718
3239.20 2594
3239.74 2640
3240.27 2640
3240.81 2723
3241.35 2768
3241.88 2752
3242.42 2856
3242.96 2717
3243.50 2755
3244.03 2653
3244.57 2719
3245.11 2764
3245.64 2725
3246.18 2654
3246.72 2571
3247.26 2651
3247.79 2753
3248.33 2621
3248.87 2539
3249.40 2627
3249.94 2666
3250.48 2776
3251.02 2763
3251.56 2726
3252.09 2773
3252.63 2849
3253.17 2820
3253.71 2922
3254.24 3053
3254.78 3068
3255.32 3159
3255.86 3230
3256.40 3252
3256.93 3462
3257.47 3444
3258.01 3450
3258.55 3509
3259.09 3748
3259.63 3687
3260.16 3984
3260.70 4097
3261.24 4177
3261.78 4556
3262.32 4675
3262.86 4993
3263.39 5173
3263.93 5376
3264.47 5645
3265.01 5956
3265.55 6175
3266.09 6532
3266.63 6969
3267.17 7225
3267.71 7041
3268.24 6983
3268.78 7075
3269.32 6526
3269.86 6064
3270.40 5517
3270.94 5187
3271.48 4590
3272.02 4100
3272.56 3749
3273.10 3402
3273.64 3221
3274.18 3139
3274.72 3285
3275.26 3123
3275.80 3196
3276.34 3190
3276.87 3100
3277.41 3284
3277.95 3199
3278.49 3054
3279.03 3118
3279.57 3194
3280.11 3124
3280.65 3126
3281.19 3307
3281.73 3508
3282.27 3295
3282.81 3144
3283.36 3298
3283.90 3178
3284.44 3365
3284.98 3299
3285.52 3084
3286.06 3218
3286.60 3069
3287.14 3385
3287.68 3533
3288.22 3399
3288.76 3409
3289.30 3386
3289.84 3500
3290.38 3592
3290.92 3675
3291.46 3550
3292.01 3624
3292.55 3748
3293.09 3881
3293.63 4160
3294.17 4357
3294.71 4878
3295.25 5155
3295.79 5434
3296.34 5643
3296.88 5656
3297.42 5641
3297.96 5693
3298.50 5296
3299.04 4944
3299.58 4590
3300.13 4271
3300.67 4112
3301.21 3850
3301.75 3632
3302.29 3483
3302.83 3441
3303.38 3345
3303.92 3304
3304.46 3310
3305.00 3234
3305.54 3169
3306.09 3215
3306.63 3270
3307.17 3277
3307.71 3357
3308.26 3105
3308.80 2833
3309.34 3071
3309.88 3038
3310.43 3100
3310.97 3036
3311.51 2983
3312.05 2908
3312.60 2989
3313.14 2940
3313.68 3065
3314.22 3153
3314.77 3291
3315.31 3523
3315.85 3511
3316.40 3657
3316.94 3695
3317.48 3884
3318.03 4004
3318.57 3936
3319.11 3945
3319.65 4191
3320.20 4211
3320.74 4260
3321.28 4361
3321.83 4419
3322.37 4405
3322.92 4426
3323.46 4271
3324.00 4271
3324.55 4230
3325.09 4295
3325.63 4417
3326.18 4012
3326.72 3829
3327.27 3672
3327.81 3528
3328.35 3557
3328.90 3554
3329.44 3519
3329.99 3847
3330.53 4150
3331.07 4720
3331.62 5662
3332.16 7050
3332.71 8328
3333.25 10481
3333.80 12982
3334.34 15504
3334.88 18288
3335.43 21383
3335.97 23892
3336.52 26496
3337.06 27062
3337.61 26694
3338.15 25802
3338.70 23885
3339.24 21691
3339.79 18712
3340.33 15846
3340.88 13531
3341.42 10967
3341.97 9151
3342.51 7343
3343.06 6430
3343.60 5461
3344.15 4785
3344.69 4298
3345.24 4101
3345.78 3925
3346.33 3725
3346.87 3578
3347.42 3438
3347.97 3491
3348.51 3562
3349.06 3519
3349.60 3475
3350.15 3523
3350.69 3499
3351.24 3542
3351.79 3547
3352.33 3340
3352.88 3252
3353.42 3370
3353.97 3146
3354.52 3192
3355.06 3206
3355.61 3034
3356.15 2897
3356.70 2934
3357.25 3068
3357.79 3111
3358.34 2986
3358.89 2963
3359.43 2958
3359.98 2956
3360.53 2975
3361.07 3007
3361.62 2959
3362.17 3094
3362.71 2985
3363.26 2895
3363.81 2952
3364.35 3035
3364.90 3072
3365.45 3069
3365.99 3011
3366.54 3082
3367.09 3025
3367.64 2943
3368.18 2941
3368.73 2989
3369.28 2845
3369.82 2747
3370.37 3026
3370.92 3203
3371.47 3286
3372.01 3441
3372.56 3825
3373.11 3871
3373.66 4032
3374.21 4202
3374.75 4335
3375.30 4511
3375.85 4416
3376.40 4444
3376.94 4247
3377.49 3932
3378.04 3882
3378.59 3616
3379.14 3142
3379.68 3067
3380.23 3022
3380.78 2822
3381.33 2726
3381.88 2822
3382.43 2689
3382.97 2614
3383.52 2392
3384.07 2525
3384.62 2508
3385.17 2301
3385.72 2172
3386.27 2380
3386.81 2359
3387.36 2263
3387.91 2318
3388.46 2368
3389.01 2351
3389.56 2344
3390.11 2473
3390.66 2327
3391.21 2330
3391.76 2318
3392.30 2289
3392.85 2149
3393.40 2306
3393.95 2288
3394.50 2247
3395.05 2209
3395.60 2303
3396.15 2412
3396.70 2411
3397.25 2529
3397.80 2364
3398.35 2412
3398.90 2513
3399.45 2486
3400.00 2430
3400.55 2365
3401.10 2172
3401.65 2368
3402.20 2354
3402.75 2240
3403.30 2179
3403.85 2158
3404.40 2382
3404.95 2294
3405.50 2200
3406.05 2144
3406.60 2262
3407.15 2151
3407.70 2236
3408.25 2321
3408.80 2426
3409.35 2507
3409.90 2297
3410.45 2392
3411.00 2527
3411.55 2556
3412.10 2620
3412.66 2609
3413.21 2573
3413.76 2708
3414.31 2644
3414.86 2835
3415.41 2710
3415.96 2496
3416.51 2553
3417.06 2450
3417.61 2402
3418.17 2256
3418.72 2252
3419.27 2328
3419.82 2320
3420.37 2284
3420.92 2129
3421.47 2226
3422.03 2378
3422.58 2318
3423.13 2349
3423.68 2439
3424.23 2561
3424.78 2754
3425.34 2665
3425.89 2631
3426.44 2601
3426.99 2460
3427.54 2451
3428.10 2358
3428.65 2253
3429.20 2253
3429.75 2062
3430.31 2046
3430.86 2085
3431.41 2220
3431.96 2156
3432.51 2228
3433.07 2281
3433.62 2200
3434.17 2217
3434.72 2167
3435.28 2188
3435.83 2162
3436.38 2296
3436.94 2173
3437.49 2191
3438.04 2254
3438.59 2250
3439.15 2249
3439.70 2338
3440.25 2385
3440.81 2458
3441.36 2372
3441.91 2270
3442.47 2406
3443.02 2489
3443.57 2427
3444.13 2431
3444.68 2311
3445.23 2193
3445.79 2105
3446.34 2154
3446.89 2022
3447.45 1984
3448.00 2099
3448.55 2011
3449.11 2168
3449.66 2088
3450.22 2057
3450.77 2124
3451.32 2217
3451.88 2161
3452.43 2036
3452.99 1942
3453.54 1906
3454.09 1865
3454.65 1856
3455.20 1899
3455.76 1897
3456.31 2127
3456.87 2017
3457.42 2015
3457.97 1938
3458.53 1900
3459.08 1893
3459.64 2045
3460.19 2077
3460.75 2128
3461.30 2194
3461.86 2006
3462.41 1999
3462.97 2025
3463.52 2139
3464.08 2164
3464.63 2099
3465.19 2142
3465.74 2250
3466.30 2157
3466.85 2177
3467.41 2067
3467.96 2278
3468.52 2179
3469.07 2196
3469.63 2254
3470.18 2157
3470.74 2273
3471.30 2298
3471.85 2285
3472.41 2206
3472.96 2263
3473.52 2286
3474.07 2424
3474.63 2501
3475.19 2370
3475.74 2161
3476.30 2349
3476.85 2391
3477.41 2377
3477.97 2419
3478.52 2423
3479.08 2585
3479.63 2666
3480.19 2580
3480.75 2643
3481.30 2745
3481.86 2901
3482.42 2702
3482.97 2753
3483.53 2598
3484.08 2471
3484.64 2491
3485.20 2653
3485.75 2807
3486.31 2746
3486.87 2810
3487.43 2755
3487.98 2724
3488.54 3216
3489.10 3403
3489.65 3583
3490.21 4053
3490.77 4452
3491.32 4650
3491.88 5367
3492.44 5719
3493.00 5965
3493.55 6053
3494.11 5932
3494.67 5704
3495.23 5314
3495.78 5042
3496.34 5029
3496.90 5017
3497.46 4970
3498.01 5092
3498.57 5340
3499.13 5849
3499.69 6114
3500.24 6125
3500.80 6524
3501.36 6346
3501.92 5965
3502.48 6205
3503.03 5748
3503.59 5371
3504.15 5348
3504.71 5340
3505.27 5225
3505.83 4987
3506.38 5088
3506.94 5174
3507.50 4679
3508.06 4606
3508.62 4325
3509.18 4248
3509.74 4181
3510.29 3755
3510.85 3363
3511.41 3301
3511.97 3219
3512.53 3179
3513.09 3007
3513.65 2994
3514.21 2817
3514.76 2726
3515.32 2777
3515.88 2604
3516.44 2460
3517.00 2464
3517.56 2480
3518.12 2491
3518.68 2465
3519.24 2418
3519.80 2565
3520.36 2578
3520.92 2403
3521.48 2464
3522.04 2479
3522.60 2345
3523.16 2305
3523.71 2542
3524.27 2425
3524.83 2476
3525.39 2424
3525.95 2403
3526.51 2284
3527.07 2239
3527.63 2375
3528.19 2204
3528.75 2099
3529.31 2176
3529.87 2199
3530.44 2163
3531.00 2222
3531.56 2262
3532.12 2222
3532.68 2094
3533.24 2085
3533.80 2104
3534.36 2092
3534.92 2027
3535.48 2166
3536.04 2130
3536.60 2193
3537.16 2268
3537.72 2114
3538.28 2061
3538.84 2178
3539.41 2057
3539.97 2149
3540.53 2313
3541.09 2350
3541.65 2219
3542.21 2199
3542.77 2171
3543.33 2223
3543.89 2167
3544.46 2273
3545.02 2111
3545.58 2075
3546.14 2210
3546.70 2156
3547.26 2148
3547.83 2018
3548.39 2048
3548.95 2043
3549.51 1969
3550.07 1981
3550.63 2021
3551.20 2062
3551.76 1925
3552.32 1904
3552.88 1826
3553.44 1990
3554.01 2065
3554.57 1884
3555.13 1925
3555.69 2032
3556.26 1943
3556.82 1900
3557.38 1910
3557.94 1974
3558.50 1889
3559.07 1905
3559.63 2113
3560.19 2011
3560.76 2096
3561.32 2080
3561.88 2096
3562.44 1948
3563.01 1895
3563.57 2007
3564.13 1948
3564.70 1945
3565.26 2056
3565.82 2024
3566.38 1997
3566.95 1859
3567.51 1818
3568.07 1806
3568.64 1909
3569.20 1815
3569.76 1926
3570.33 1882
3570.89 1735
3571.45 1765
3572.02 1912
3572.58 1969
3573.15 1954
3573.71 1914
3574.27 1921
3574.84 1888
3575.40 1959
3575.96 1880
3576.53 2013
3577.09 1919
3577.66 2028
3578.22 2051
3578.78 2047
3579.35 2025
3579.91 2009
3580.48 2009
3581.04 2008
3581.61 2031
3582.17 2034
3582.73 1996
3583.30 1852
3583.86 1878
3584.43 1798
3584.99 1832
3585.56 1947
3586.12 1911
3586.69 1912
3587.25 1906
3587.82 1924
3588.38 1887
3588.95 1902
3589.51 1954
3590.08 1912
3590.64 2027
3591.21 1881
3591.77 1948
3592.34 1914
3592.90 1867
3593.47 1944
3594.03 2020
3594.60 1936
3595.16 2038
3595.73 1920
3596.29 2028
3596.86 1947
3597.42 1853
3597.99 1899
3598.56 1947
3599.12 1961
3599.69 1915
3600.25 1920
3600.82 1974
3601.38 1926
3601.95 1821
3602.52 1949
3603.08 1850
3603.65 1871
3604.21 1870
3604.78 1864
3605.35 1823
3605.91 1695
3606.48 1794
3607.05 1798
3607.61 1770
3608.18 1729
3608.74 1663
3609.31 1751
3609.88 1724
3610.44 1741
3611.01 1684
3611.58 1641
3612.14 1799
3612.71 1830
3613.28 1699
3613.84 1780
3614.41 1748
3614.98 1803
3615.55 2095
3616.11 1981
3616.68 2144
3617.25 2218
3617.81 2298
3618.38 2351
3618.95 2317
3619.52 2377
3620.08 2443
3620.65 2508
3621.22 2475
3621.79 2333
3622.35 2325
3622.92 2227
3623.49 2091
3624.06 1879
3624.62 1851
3625.19 1846
3625.76 1824
3626.33 1819
3626.89 2001
3627.46 1969
3628.03 1852
3628.60 1923
3629.17 1819
3629.73 1847
3630.30 1937
3630.87 1906
3631.44 1736
3632.01 1842
3632.58 1817
3633.14 2004
3633.71 1828
3634.28 2036
3634.85 2102
3635.42 2087
3635.99 2066
3636.56 2109
3637.12 2238
3637.69 2198
3638.26 2115
3638.83 2315
3639.40 2537
3639.97 2636
3640.54 2746
3641.11 3042
3641.67 3169
3642.24 3317
3642.81 3333
3643.38 3230
3643.95 3205
3644.52 3090
3645.09 3066
3645.66 2854
3646.23 2577
3646.80 2517
3647.37 2583
3647.94 2436
3648.51 2372
3649.08 2370
3649.65 2317
3650.22 2390
3650.79 2501
3651.36 2484
3651.93 2401
3652.50 2802
3653.06 2885
3653.63 2889
3654.20 3028
3654.77 2922
3655.35 3029
3655.92 3107
3656.49 2974
3657.06 3144
3657.63 3388
3658.20 3272
3658.77 3599
3659.34 3652
3659.91 3647
3660.48 3760
3661.05 3827
3661.62 3853
3662.19 3569
3662.76 3738
3663.33 3556
3663.90 3286
3664.47 3174
3665.04 2990
3665.61 3010
3666.19 2873
3666.76 2970
3667.33 2889
3667.90 3044
3668.47 2808
3669.04 2824
3669.61 2726
3670.18 2552
3670.75 2575
3671.33 2371
3671.90 2489
3672.47 2492
3673.04 2490
3673.61 2433
3674.18 2505
3674.76 2553
3675.33 2520
3675.90 2432
3676.47 2511
3677.04 2466
3677.61 2409
3678.19 2259
3678.76 2259
3679.33 2323
3679.90 2312
3680.47 2371
3681.05 2311
3681.62 2311
3682.19 2314
3682.76 2219
3683.33 2230
3683.91 2221
3684.48 2184
3685.05 2195
3685.62 2248
3686.20 2155
3686.77 2396
3687.34 2457
3687.91 2738
3688.49 2909
3689.06 3200
3689.63 3318
3690.21 3242
3690.78 3289
3691.35 3285
3691.92 3268
3692.50 3024
3693.07 2834
3693.64 2811
3694.22 2774
3694.79 2637
3695.36 2484
3695.94 2414
3696.51 2182
3697.08 2120
3697.66 2291
3698.23 2388
3698.80 2433
3699.38 2416
3699.95 2491
3700.52 2551
3701.10 2403
3701.67 2455
3702.24 2463
3702.82 2623
3703.39 2664
3703.97 2502
3704.54 2487
3705.11 2556
3705.69 2432
3706.26 2346
3706.84 2382
3707.41 2305
3707.98 2155
3708.56 2235
3709.13 2296
3709.71 2204
3710.28 2091
3710.86 2078
3711.43 2333
3712.01 2210
3712.58 2110
3713.15 2155
3713.73 2174
3714.30 2066
3714.88 1970
3715.45 1966
3716.03 2066
3716.60 2030
3717.18 1934
3717.75 1948
3718.33 2064
3718.90 1929
3719.48 1875
3720.05 2116
3720.63 1941
3721.20 1762
3721.78 1869
3722.35 1874
3722.93 1908
3723.51 1843
3724.08 1734
3724.66 1844
3725.23 1819
3725.81 1789
3726.38 1762
3726.96 1799
3727.53 1828
3728.11 1813
3728.69 1852
3729.26 1874
3729.84 1971
3730.41 1988
3730.99 2109
3731.57 2050
3732.14 1935
3732.72 2031
3733.29 2065
3733.87 2009
3734.45 1989
3735.02 1987
3735.60 2039
3736.18 1955
3736.75 2051
3737.33 1989
3737.90 1978
3738.48 1908
3739.06 1736
3739.63 1775
3740.21 1719
3740.79 1854
3741.36 1770
3741.94 1607
3742.52 1739
3743.10 1799
3743.67 1987
3744.25 1771
3744.83 1852
3745.40 1763
3745.98 1760
3746.56 1922
3747.13 1897
3747.71 1810
3748.29 1865
3748.87 1934
3749.44 1938
3750.02 1792
3750.60 1850
3751.18 1709
3751.75 1643
3752.33 1777
3752.91 1777
3753.49 1662
3754.06 1681
3754.64 1820
3755.22 1824
3755.80 1722
3756.38 1654
3756.95 1747
3757.53 1830
3758.11 1704
3758.69 1722
3759.27 1713
3759.84 1740
3760.42 1749
3761.00 1934
3761.58 1705
3762.16 1769
3762.74 1829
3763.32 1755
3763.89 1744
3764.47 1776
3765.05 1812
3765.63 1800
3766.21 1817
3766.79 1771
3767.37 1744
3767.94 1798
3768.52 1819
3769.10 1837
3769.68 1798
3770.26 1729
3770.84 1701
3771.42 1869
3772.00 1899
3772.58 1877
3773.16 1803
3773.74 1793
3774.31 1790
3774.89 1723
3775.47 1680
3776.05 1657
3776.63 1827
3777.21 1721
3777.79 1795
3778.37 1787
3778.95 1641
3779.53 1869
3780.11 1927
3780.69 1889
3781.27 1961
3781.85 1942
3782.43 1891
3783.01 1934
3783.59 1911
3784.17 1881
3784.75 1969
3785.33 1960
3785.91 1946
3786.49 1846
3787.07 1914
3787.65 1847
3788.23 1775
3788.81 1803
3789.39 1884
3789.97 1943
3790.55 1866
3791.13 1753
3791.71 1811
3792.30 1972
3792.88 1929
3793.46 1841
3794.04 1911
3794.62 1924
3795.20 1708
3795.78 1752
3796.36 1809
3796.94 1896
3797.52 1970
3798.10 1869
3798.69 1859
3799.27 1897
3799.85 1807
3800.43 1914
3801.01 1914
3801.59 1939
3802.17 1898
3802.76 1965
3803.34 2089
3803.92 2125
3804.50 2239
3805.08 2031
3805.66 2010
3806.25 1982
3806.83 1944
3807.41 1990
3807.99 2064
3808.57 2020
3809.16 2140
3809.74 2170
3810.32 2170
3810.90 2249
3811.48 2258
3812.07 2217
3812.65 2241
3813.23 2320
3813.81 2234
3814.39 2350
3814.98 2409
3815.56 2589
3816.14 2510
3816.72 2526
3817.31 2569
3817.89 2420
3818.47 2297
3819.06 2195
3819.64 2072
3820.22 1918
3820.80 1844
3821.39 1976
3821.97 1819
3822.55 1830
3823.14 1885
3823.72 1937
3824.30 1822
3824.89 1685
3825.47 1712
3826.05 1778
3826.64 1724
3827.22 1736
3827.80 1799
3828.39 1702
3828.97 1682
3829.55 1767
3830.14 1749
3830.72 1686
3831.30 1698
3831.89 1692
3832.47 1789
3833.05 1700
3833.64 1741
3834.22 1790
3834.81 1750
3835.39 1733
3835.97 1693
3836.56 1576
3837.14 1807
3837.73 1732
3838.31 1687
3838.90 1631
3839.48 1541
3840.06 1655
3840.65 1629
3841.23 1608
3841.82 1702
3842.40 1633
3842.99 1645
3843.57 1630
3844.16 1626
3844.74 1502
3845.33 1460
3845.91 1571
3846.50 1595
3847.08 1632
3847.66 1685
3848.25 1645
3848.83 1661
3849.42 1652
3850.00 1654
3850.59 1625
3851.18 1679
3851.76 1524
3852.35 1569
3852.93 1653
3853.52 1669
3854.10 1669
3854.69 1647
3855.27 1695
3855.86 1576
3856.44 1678
3857.03 1778
3857.62 1723
3858.20 1613
3858.79 1614
3859.37 1603
3859.96 1592
3860.54 1765
3861.13 1781
3861.72 1817
3862.30 1795
3862.89 1794
3863.47 1993
3864.06 1966
3864.65 2022
3865.23 1995
3865.82 2101
3866.41 2131
3866.99 2141
3867.58 2050
3868.17 1930
3868.75 1937
3869.34 1896
3869.93 1738
3870.51 1837
3871.10 1871
3871.69 1882
3872.27 1938
3872.86 1865
3873.45 1874
3874.03 1869
3874.62 2047
3875.21 2131
3875.79 1929
3876.38 1835
3876.97 1912
3877.56 1827
3878.14 1871
3878.73 1768
3879.32 1715
3879.90 1718
3880.49 1771
3881.08 1814
3881.67 1605
3882.25 1603
3882.84 1571
3883.43 1641
3884.02 1718
3884.61 1678
3885.19 1659
3885.78 1640
3886.37 1800
3886.96 1671
3887.54 1776
3888.13 1868
3888.72 1814
3889.31 2008
3889.90 2106
3890.48 1971
3891.07 1920
3891.66 1969
3892.25 1951
3892.84 1931
3893.43 1894
3894.01 1865
3894.60 1854
3895.19 1797
3895.78 1832
3896.37 1779
3896.96 1732
3897.55 1661
3898.14 1724
3898.72 1688
3899.31 1760
3899.90 1859
3900.49 1782
3901.08 1714
3901.67 1696
3902.26 1660
3902.85 1697
3903.44 1718
3904.03 1715
3904.61 1696
3905.20 1716
3905.79 1588
3906.38 1734
3906.97 1735
3907.56 1754
3908.15 1682
3908.74 1728
3909.33 1665
3909.92 1684
3910.51 1754
3911.10 1623
3911.69 1645
3912.28 1545
3912.87 1553
3913.46 1652
3914.05 1553
3914.64 1553
3915.23 1588
3915.82 1675
3916.41 1751
3917.00 1714
3917.59 1568
3918.18 1625
3918.77 1675
3919.36 1779
3919.95 1722
3920.54 1785
3921.13 1815
3921.72 1743
3922.31 1780
3922.90 1818
3923.49 1636
3924.08 1737
3924.68 1615
3925.27 1668
3925.86 1656
3926.45 1616
3927.04 1741
3927.63 1652
3928.22 1555
3928.81 1580
3929.40 1605
3929.99 1487
3930.59 1680
3931.18 1532
3931.77 1582
3932.36 1625
3932.95 1501
3933.54 1443
3934.13 1545
3934.73 1495
3935.32 1532
3935.91 1697
3936.50 1605
3937.09 1573
3937.68 1528
3938.28 1577
3938.87 1553
3939.46 1635
3940.05 1519
3940.64 1610
3941.23 1569
3941.83 1661
3942.42 1702
3943.01 1641
3943.60 1651
3944.20 1578
3944.79 1581
3945.38 1752
3945.97 1613
3946.56 1671
3947.16 1671
3947.75 1664
3948.34 1582
3948.94 1419
3949.53 1462
3950.12 1453
3950.71 1475
3951.31 1581
3951.90 1547
3952.49 1658
3953.08 1625
3953.68 1560
3954.27 1673
3954.86 1700
3955.46 1688
3956.05 1682
3956.64 1697
3957.24 1696
3957.83 1947
3958.42 1788
3959.02 1680
3959.61 1816
3960.20 1836
3960.80 1821
3961.39 1774
3961.98 1863
3962.58 1756
3963.17 1727
3963.76 1613
3964.36 1661
3964.95 1692
3965.55 1660
3966.14 1762
3966.73 1760
3967.33 1748
3967.92 1732
3968.52 1673
3969.11 1634
3969.70 1686
3970.30 1723
3970.89 1830
3971.49 1826
3972.08 1769
3972.68 1744
3973.27 1767
3973.86 1844
3974.46 1698
3975.05 1740
3975.65 1889
3976.24 2065
3976.84 1916
3977.43 1989
3978.03 2008
3978.62 2057
3979.22 2000
3979.81 2051
3980.41 1962
3981.00 1885
3981.60 1793
3982.19 1760
3982.79 1831
3983.38 1900
3983.98 1853
3984.57 1811
3985.17 1747
3985.76 1780
3986.36 1838
3986.95 1649
3987.55 1744
3988.14 1846
3988.74 1797
3989.34 1797
3989.93 1710
3990.53 1690
3991.12 1789
3991.72 1783
3992.31 1787
3992.91 1743
3993.51 1758
3994.10 1810
3994.70 1660
3995.29 1715
3995.89 1784
3996.49 1727
3997.08 1742
3997.68 1793
3998.28 1749
3998.87 1874
3999.47 1731
4000.06 1732
4000.66 1824
4001.26 1683
4001.85 1633
4002.45 1622
4003.05 1708
4003.64 1651
4004.24 1615
4004.84 1687
4005.43 1666
4006.03 1669
4006.63 1630
4007.22 1653
4007.82 1713
4008.42 1741
4009.02 1748
4009.61 1792
4010.21 1798
4010.81 1804
4011.40 1681
4012.00 1739
4012.60 1815
4013.20 1691
4013.79 1660
4014.39 1527
4014.99 1573
4015.59 1709
4016.18 1730
4016.78 1717
4017.38 1783
4017.98 1751
4018.58 1648
4019.17 1741
4019.77 1704
4020.37 1679
4020.97 1691
4021.56 1701
4022.16 1853
4022.76 1847
4023.36 1812
4023.96 1779
4024.56 1735
4025.15 1738
4025.75 1920
4026.35 1904
4026.95 1846
4027.55 1964
4028.15 1890
4028.74 1821
4029.34 2037
4029.94 1906
4030.54 1812
4031.14 1978
4031.74 1846
4032.34 1844
4032.94 1830
4033.53 1887
4034.13 1974
4034.73 1956
4035.33 2028
4035.93 2099
4036.53 2087
4037.13 1927
4037.73 1956
4038.33 1873
4038.93 1781
4039.53 1735
4040.13 1562
4040.72 1588
4041.32 1650
4041.92 1632
4042.52 1514
4043.12 1567
4043.72 1610
4044.32 1657
4044.92 1669
4045.52 1711
4046.12 1683
4046.72 1675
4047.32 1613
4047.92 1715
4048.52 1747
4049.12 1780
4049.72 1805
4050.32 1796
4050.92 1690
4051.52 1763
4052.12 1764
4052.72 1729
4053.32 1736
4053.92 1682
4054.52 1710
4055.13 1744
4055.73 1626
4056.33 1668
4056.93 1640
4057.53 1708
4058.13 1565
4058.73 1505
4059.33 1677
4059.93 1498
4060.53 1537
4061.13 1481
4061.73 1494
4062.33 1398
4062.94 1395
4063.54 1472
4064.14 1329
4064.74 1363
4065.34 1470
4065.94 1576
4066.54 1581
4067.14 1559
4067.75 1447
4068.35 1480
4068.95 1553
4069.55 1423
4070.15 1377
4070.75 1479
4071.36 1482
4071.96 1479
4072.56 1372
4073.16 1521
4073.76 1489
4074.36 1468
4074.97 1387
4075.57 1488
4076.17 1656
4076.77 1550
4077.38 1593
4077.98 1551
4078.58 1494
4079.18 1492
4079.78 1494
4080.39 1641
4080.99 1588
4081.59 1629
4082.19 1570
4082.80 1448
4083.40 1484
4084.00 1478
4084.60 1521
4085.21 1631
4085.81 1535
4086.41 1502
4087.02 1586
4087.62 1615
4088.22 1526
4088.82 1551
4089.43 1643
4090.03 1584
4090.63 1611
4091.24 1518
4091.84 1485
4092.44 1373
4093.05 1382
4093.65 1515
4094.25 1422
4094.86 1414
4095.46 1321
4096.06 1358
4096.67 1379
4097.27 1450
4097.88 1421
4098.48 1411
4099.08 1451
4099.69 1428
4100.29 1466
4100.89 1459
4101.50 1396
4102.10 1421
4102.71 1472
4103.31 1375
4103.91 1405
4104.52 1429
4105.12 1300
4105.73 1324
4106.33 1364
4106.94 1376
4107.54 1380
4108.14 1367
4108.75 1416
4109.35 1365
4109.96 1383
4110.56 1354
4111.17 1385
4111.77 1429
4112.38 1388
4112.98 1390
4113.59 1437
4114.19 1511
4114.80 1554
4115.40 1455
4116.01 1441
4116.61 1517
4117.22 1492
4117.82 1485
4118.43 1472
4119.03 1584
4119.64 1602
4120.24 1521
4120.85 1496
4121.45 1559
4122.06 1529
4122.66 1548
4123.27 1536
4123.88 1669
4124.48 1600
4125.09 1696
4125.69 1643
4126.30 1645
4126.90 1535
4127.51 1547
4128.12 1476
4128.72 1445
4129.33 1555
4129.93 1440
4130.54 1460
4131.15 1509
4131.75 1519
4132.36 1534
4132.96 1453
4133.57 1511
4134.18 1615
4134.78 1574
4135.39 1640
4136.00 1620
4136.60 1606
4137.21 1626
4137.82 1669
4138.42 1712
4139.03 1690
4139.64 1766
4140.24 1713
4140.85 1660
4141.46 1595
4142.06 1627
4142.67 1717
4143.28 1658
4143.89 1533
4144.49 1582
4145.10 1711
4145.71 1690
4146.31 1574
4146.92 1542
4147.53 1587
4148.14 1606
4148.74 1449
4149.35 1345
4149.96 1368
4150.57 1378
4151.17 1407
4151.78 1520
4152.39 1453
4153.00 1373
4153.60 1437
4154.21 1456
4154.82 1408
4155.43 1441
4156.04 1469
4156.64 1509
4157.25 1589
4157.86 1438
4158.47 1480
4159.08 1416
4159.68 1496
4160.29 1522
4160.90 1491
4161.51 1546
4162.12 1551
4162.73 1613
4163.33 1636
4163.94 1711
4164.55 1702
4165.16 1742
4165.77 1774
4166.38 1819
4166.99 1818
4167.60 1642
4168.20 1625
4168.81 1633
4169.42 1622
4170.03 1613
4170.64 1688
4171.25 1570
4171.86 1520
4172.47 1667
4173.08 1626
4173.69 1499
4174.29 1517
4174.90 1670
4175.51 1571
4176.12 1575
4176.73 1665
4177.34 1732
4177.95 1662
4178.56 1579
4179.17 1690
4179.78 1614
4180.39 1602
4181.00 1542
4181.61 1541
4182.22 1608
4182.83 1530
4183.44 1485
4184.05 1558
4184.66 1568
4185.27 1521
4185.88 1585
4186.49 1580
4187.10 1545
4187.71 1527
4188.32 1529
4188.93 1649
4189.54 1559
4190.15 1567
4190.76 1593
4191.37 1680
4191.98 1831
4192.59 1909
4193.20 1937
4193.82 2014
4194.43 2040
4195.04 2011
4195.65 1979
4196.26 2101
4196.87 2161
4197.48 2032
4198.09 2035
4198.70 1938
4199.31 1879
4199.93 1914
4200.54 1895
4201.15 1883
4201.76 1791
4202.37 1817
4202.98 1782
4203.59 1643
4204.20 1643
4204.82 1723
4205.43 1672
4206.04 1640
4206.65 1680
4207.26 1590
4207.87 1585
4208.49 1669
4209.10 1700
4209.71 1701
4210.32 1756
4210.93 1696
4211.55 1702
4212.16 1694
4212.77 1726
4213.38 1710
4213.99 1693
4214.61 1909
4215.22 1866
4215.83 1866
4216.44 1711
4217.06 1765
4217.67 1919
4218.28 1919
4218.89 2051
4219.51 2152
4220.12 2197
4220.73 2179
4221.34 2418
4221.96 2452
4222.57 2433
4223.18 2491
4223.80 2362
4224.41 2329
4225.02 2458
4225.63 2663
4226.25 2694
4226.86 2723
4227.47 3037
4228.09 3046
4228.70 3193
4229.31 3267
4229.93 3269
4230.54 3047
4231.15 3130
4231.77 3357
4232.38 3594
4232.99 3695
4233.61 3892
4234.22 4163
4234.83 4322
4235.45 4567
4236.06 4523
4236.68 4619
4237.29 4278
4237.90 4074
4238.52 3815
4239.13 3495
4239.75 3299
4240.36 2879
4240.97 2703
4241.59 2592
4242.20 2561
4242.82 2416
4243.43 2408
4244.05 2369
4244.66 2293
4245.27 2264
4245.89 2200
4246.50 2166
4247.12 2360
4247.73 2462
4248.35 2455
4248.96 2649
4249.58 2595
4250.19 2533
4250.81 2378
4251.42 2253
4252.04 2351
4252.65 2168
4253.27 2047
4253.88 2183
4254.50 2019
4255.11 1946
4255.73 1977
4256.34 2068
4256.96 1954
4257.57 1866
4258.19 1982
4258.80 2014
4259.42 1808
4260.03 1817
4260.65 1781
4261.27 1757
4261.88 1718
4262.50 1650
4263.11 1718
4263.73 1764
4264.34 1889
4264.96 1911
4265.58 1878
4266.19 1752
4266.81 1796
4267.42 1760
4268.04 1817
4268.66 1945
4269.27 1899
4269.89 1807
4270.51 1862
4271.12 1944
4271.74 1932
4272.35 1874
4272.97 1862
4273.59 1868
4274.20 1797
4274.82 1939
4275.44 1986
4276.05 1935
4276.67 1983
4277.29 1986
4277.90 1997
4278.52 1930
4279.14 1867
4279.76 1943
4280.37 1921
4280.99 1837
4281.61 1696
4282.22 1663
4282.84 1622
4283.46 1655
4284.07 1671
4284.69 1604
4285.31 1701
4285.93 1710
4286.54 1757
4287.16 1719
4287.78 1689
4288.40 1659
4289.01 1649
4289.63 1631
4290.25 1597
4290.87 1602
4291.49 1562
4292.10 1606
4292.72 1575
4293.34 1621
4293.96 1679
4294.58 1724
4295.19 1710
4295.81 1651
4296.43 1682
4297.05 1531
4297.67 1590
4298.28 1550
4298.90 1523
4299.52 1568
4300.14 1664
4300.76 1521
4301.38 1604
4301.99 1513
4302.61 1626
4303.23 1682
4303.85 1671
4304.47 1671
4305.09 1606
4305.71 1613
4306.33 1534
4306.94 1567
4307.56 1577
4308.18 1565
4308.80 1586
4309.42 1612
4310.04 1589
4310.66 1617
4311.28 1554
4311.90 1620
4312.52 1680
4313.14 1611
4313.76 1505
4314.38 1687
4314.99 1730
4315.61 1691
4316.23 1711
4316.85 1650
4317.47 1746
4318.09 1832
4318.71 1663
4319.33 1610
4319.95 1715
4320.57 1806
4321.19 1778
4321.81 1746
4322.43 1967
4323.05 2023
4323.67 2011
4324.29 1969
4324.91 1897
4325.53 1995
4326.15 2043
4326.77 1978
4327.39 2059
4328.01 2043
4328.63 2028
4329.26 2019
4329.88 2022
4330.50 1948
4331.12 1867
4331.74 1895
4332.36 1907
4332.98 2047
4333.60 2092
4334.22 2148
4334.84 2156
4335.46 2449
4336.08 2737
4336.70 2920
4337.33 3075
4337.95 3265
4338.57 3390
4339.19 3623
4339.81 3508
4340.43 3421
4341.05 3137
4341.67 2929
4342.30 3047
4342.92 2906
4343.54 3035
4344.16 3436
4344.78 3701
4345.40 4245
4346.03 4886
4346.65 5000
4347.27 5343
4347.89 5431
4348.51 5375
4349.14 5374
4349.76 4777
4350.38 4396
4351.00 3867
4351.62 3199
4352.25 2832
4352.87 2694
4353.49 2592
4354.11 2340
4354.73 2251
4355.36 2210
4355.98 2129
4356.60 2071
4357.22 2130
4357.85 2238
4358.47 2391
4359.09 2323
4359.71 2234
4360.34 2363
4360.96 2343
4361.58 2342
4362.21 2295
4362.83 2208
4363.45 2147
4364.07 2092
4364.70 2224
4365.32 2143
4365.94 2044
4366.57 2127
4367.19 2154
4367.81 2070
4368.44 1994
4369.06 1928
4369.68 1806
4370.31 1808
4370.93 1676
4371.55 1571
4372.18 1752
4372.80 1669
4373.43 1547
4374.05 1558
4374.67 1579
4375.30 1575
4375.92 1694
4376.54 1739
4377.17 1709
4377.79 1685
4378.42 1757
4379.04 1764
4379.66 1678
4380.29 1749
4380.91 1720
4381.54 1805
4382.16 1720
4382.79 1750
4383.41 1734
4384.03 1639
4384.66 1627
4385.28 1588
4385.91 1645
4386.53 1755
4387.16 1728
4387.78 1654
4388.41 1567
4389.03 1617
4389.66 1597
4390.28 1603
4390.91 1554
4391.53 1568
4392.16 1591
4392.78 1651
4393.41 1637
4394.03 1574
4394.66 1601
4395.28 1652
4395.91 1689
4396.53 1741
4397.16 1748
4397.78 1607
4398.41 1574
4399.03 1579
4399.66 1656
4400.29 1744
4400.91 1739
4401.54 1658
4402.16 1525
4402.79 1605
4403.41 1572
4404.04 1539
4404.67 1486
4405.29 1504
4405.92 1529
4406.54 1530
4407.17 1522
4407.80 1534
4408.42 1564
4409.05 1549
4409.67 1584
4410.30 1481
4410.93 1525
4411.55 1604
4412.18 1557
4412.81 1528
4413.43 1566
4414.06 1537
4414.69 1646
4415.31 1574
4415.94 1558
4416.57 1531
4417.19 1581
4417.82 1685
4418.45 1513
4419.07 1465
4419.70 1519
4420.33 1584
4420.95 1511
4421.58 1446
4422.21 1411
4422.84 1549
4423.46 1595
4424.09 1510
4424.72 1393
4425.35 1510
4425.97 1505
4426.60 1424
4427.23 1481
4427.86 1419
4428.48 1412
4429.11 1445
4429.74 1386
4430.37 1522
4430.99 1479
4431.62 1472
4432.25 1507
4432.88 1599
4433.51 1503
4434.13 1452
4434.76 1505
4435.39 1563
4436.02 1483
4436.65 1558
4437.27 1597
4437.90 1608
4438.53 1503
4439.16 1513
4439.79 1519
4440.42 1485
4441.04 1443
4441.67 1529
4442.30 1341
4442.93 1439
4443.56 1438
4444.19 1439
4444.82 1382
4445.44 1439
4446.07 1498
4446.70 1464
4447.33 1539
4447.96 1609
4448.59 1603
4449.22 1500
4449.85 1506
4450.48 1622
4451.11 1740
4451.74 1493
4452.36 1550
4452.99 1686
4453.62 1639
4454.25 1567
4454.88 1655
4455.51 1704
4456.14 1644
4456.77 1777
4457.40 1842
4458.03 1726
4458.66 1695
4459.29 1673
4459.92 1645
4460.55 1461
4461.18 1451
4461.81 1368
4462.44 1491
4463.07 1528
4463.70 1470
4464.33 1456
4464.96 1550
4465.59 1537
4466.22 1407
4466.85 1418
4467.48 1411
4468.11 1455
4468.74 1451
4469.37 1336
4470.00 1469
4470.63 1460
4471.26 1490
4471.89 1430
4472.53 1434
4473.16 1323
4473.79 1358
4474.42 1524
4475.05 1457
4475.68 1494
4476.31 1494
4476.94 1417
4477.57 1363
4478.20 1391
4478.83 1408
4479.47 1595
4480.10 1480
4480.73 1508
4481.36 1387
4481.99 1420
4482.62 1471
4483.25 1557
4483.89 1506
4484.52 1611
4485.15 1541
4485.78 1504
4486.41 1434
4487.04 1392
4487.68 1485
4488.31 1567
4488.94 1503
4489.57 1513
4490.20 1598
4490.84 1484
4491.47 1573
4492.10 1490
4492.73 1540
4493.36 1479
4494.00 1420
4494.63 1463
4495.26 1529
4495.89 1556
4496.53 1437
4497.16 1509
4497.79 1531
4498.42 1564
4499.06 1649
4499.69 1741
4500.32 1902
4500.95 1936
4501.59 1916
4502.22 2088
4502.85 2180
4503.48 2069
4504.12 2025
4504.75 1848
4505.38 1757
4506.02 1696
4506.65 1762
4507.28 1550
4507.92 1603
4508.55 1568
4509.18 1538
4509.82 1527
4510.45 1497
4511.08 1619
4511.72 1575
4512.35 1491
4512.98 1563
4513.62 1587
4514.25 1513
4514.88 1541
4515.52 1432
4516.15 1465
4516.79 1450
4517.42 1430
4518.05 1449
4518.69 1404
4519.32 1358
4519.96 1394
4520.59 1435
4521.22 1539
4521.86 1420
4522.49 1417
4523.13 1402
4523.76 1334
4524.40 1478
4525.03 1547
4525.66 1381
4526.30 1409
4526.93 1466
4527.57 1674
4528.20 1577
4528.84 1636
4529.47 1588
4530.11 1616
4530.74 1626
4531.38 1657
4532.01 1751
4532.65 1733
4533.28 1754
4533.92 1722
4534.55 1746
4535.19 1663
4535.82 1647
4536.46 1568
4537.09 1498
4537.73 1413
4538.36 1450
4539.00 1365
4539.63 1421
4540.27 1493
4540.90 1287
4541.54 1226
4542.18 1286
4542.81 1351
4543.45 1248
4544.08 1375
4544.72 1425
4545.35 1428
4545.99 1357
4546.63 1352
4547.26 1350
4547.90 1397
4548.53 1292
4549.17 1341
4549.81 1307
4550.44 1341
4551.08 1393
4551.72 1351
4552.35 1377
4552.99 1431
4553.62 1392
4554.26 1402
4554.90 1356
4555.53 1435
4556.17 1492
4556.81 1368
4557.44 1369
4558.08 1515
4558.72 1344
4559.35 1399
4559.99 1376
4560.63 1429
4561.26 1382
4561.90 1390
4562.54 1376
4563.18 1427
4563.81 1362
4564.45 1336
4565.09 1336
4565.72 1383
4566.36 1441
4567.00 1378
4567.64 1394
4568.27 1429
4568.91 1422
4569.55 1482
4570.19 1373
4570.82 1393
4571.46 1369
4572.10 1393
4572.74 1387
4573.38 1448
4574.01 1391
4574.65 1424
4575.29 1354
4575.93 1308
4576.56 1423
4577.20 1326
4577.84 1418
4578.48 1423
4579.12 1374
4579.76 1465
4580.39 1441
4581.03 1524
4581.67 1406
4582.31 1321
4582.95 1421
4583.59 1533
4584.22 1516
4584.86 1463
4585.50 1484
4586.14 1549
4586.78 1447
4587.42 1575
4588.06 1671
4588.70 1659
4589.33 1714
4589.97 2000
4590.61 2159
4591.25 2273
4591.89 2324
4592.53 2249
4593.17 2258
4593.81 2412
4594.45 2113
4595.09 1931
4595.73 1864
4596.37 1712
4597.00 1648
4597.64 1527
4598.28 1608
4598.92 1538
4599.56 1612
4600.20 1576
4600.84 1471
4601.48 1640
4602.12 1655
4602.76 1828
4603.40 1731
4604.04 1754
4604.68 1778
4605.32 1719
4605.96 1776
4606.60 1703
4607.24 1698
4607.88 1661
4608.52 1657
4609.16 1665
4609.80 1641
4610.44 1639
4611.08 1691
4611.72 1594
4612.36 1713
4613.01 1812
4613.65 1679
4614.29 1497
4614.93 1339
4615.57 1453
4616.21 1483
4616.85 1402
4617.49 1500
4618.13 1432
4618.77 1449
4619.41 1455
4620.05 1386
4620.70 1399
4621.34 1384
4621.98 1487
4622.62 1524
4623.26 1451
4623.90 1479
4624.54 1429
4625.18 1532
4625.83 1579
4626.47 1456
4627.11 1415
4627.75 1454
4628.39 1401
4629.03 1334
4629.68 1250
4630.32 1392
4630.96 1412
4631.60 1405
4632.24 1370
4632.88 1341
4633.53 1558
4634.17 1484
4634.81 1434
4635.45 1397
4636.10 1564
4636.74 1674
4637.38 1708
4638.02 1620
4638.66 1750
4639.31 1763
4639.95 1682
4640.59 1692
4641.23 1664
4641.88 1670
4642.52 1709
4643.16 1605
4643.80 1552
4644.45 1498
4645.09 1495
4645.73 1508
4646.38 1464
4647.02 1456
4647.66 1526
4648.30 1541
4648.95 1510
4649.59 1454
4650.23 1396
4650.88 1456
4651.52 1373
4652.16 1419
4652.81 1500
4653.45 1509
4654.09 1502
4654.74 1490
4655.38 1548
4656.02 1466
4656.67 1406
4657.31 1412
4657.96 1451
4658.60 1448
4659.24 1366
4659.89 1390
4660.53 1428
4661.17 1470
4661.82 1473
4662.46 1593
4663.11 1633
4663.75 1593
4664.39 1449
4665.04 1311
4665.68 1368
4666.33 1425
4666.97 1456
4667.62 1399
4668.26 1326
4668.90 1415
4669.55 1440
4670.19 1301
4670.84 1360
4671.48 1403
4672.13 1395
4672.77 1520
4673.42 1556
4674.06 1638
4674.71 1529
4675.35 1465
4676.00 1680
4676.64 1562
4677.29 1587
4677.93 1421
4678.58 1574
4679.22 1592
4679.87 1389
4680.51 1410
4681.16 1469
4681.80 1460
4682.45 1520
4683.09 1505
4683.74 1480
4684.38 1549
4685.03 1520
4685.68 1540
4686.32 1394
4686.97 1404
4687.61 1406
4688.26 1356
4688.90 1286
4689.55 1345
4690.20 1404
4690.84 1470
4691.49 1375
4692.13 1293
4692.78 1430
4693.43 1398
4694.07 1410
4694.72 1473
4695.36 1600
4696.01 1597
4696.66 1613
4697.30 1722
4697.95 1832
4698.60 1849
4699.24 1993
4699.89 2044
4700.54 2140
4701.18 1883
4701.83 1868
4702.48 1775
4703.12 1677
4703.77 1588
4704.42 1518
4705.06 1493
4705.71 1543
4706.36 1463
4707.00 1554
4707.65 1582
4708.30 1470
4708.95 1571
4709.59 1511
4710.24 1688
4710.89 1569
4711.54 1576
4712.18 1598
4712.83 1438
4713.48 1639
4714.13 1556
4714.77 1533
4715.42 1556
4716.07 1432
4716.72 1521
4717.36 1593
4718.01 1519
4718.66 1551
4719.31 1493
4719.96 1519
4720.60 1497
4721.25 1441
4721.90 1608
4722.55 1597
4723.20 1442
4723.84 1442
4724.49 1528
4725.14 1572
4725.79 1484
4726.44 1461
4727.09 1433
4727.73 1427
4728.38 1539
4729.03 1404
4729.68 1328
4730.33 1467
4730.98 1537
4731.63 1409
4732.27 1363
4732.92 1434
4733.57 1381
4734.22 1401
4734.87 1460
4735.52 1454
4736.17 1432
4736.82 1421
4737.47 1465
4738.12 1362
4738.77 1366
4739.41 1534
4740.06 1465
4740.71 1421
4741.36 1482
4742.01 1387
4742.66 1526
4743.31 1525
4743.96 1549
4744.61 1405
4745.26 1488
4745.91 1439
4746.56 1434
4747.21 1399
4747.86 1448
4748.51 1448
4749.16 1434
4749.81 1505
4750.46 1592
4751.11 1647
4751.76 1660
4752.41 1626
4753.06 1630
4753.71 1666
4754.36 1752
4755.01 1730
4755.66 1756
4756.31 1674
4756.96 1525
4757.61 1571
4758.26 1491
4758.91 1528
4759.56 1532
4760.22 1529
4760.87 1503
4761.52 1448
4762.17 1443
4762.82 1549
4763.47 1579
4764.12 1518
4764.77 1734
4765.42 1808
4766.07 1941
4766.72 2006
4767.38 2002
4768.03 1975
4768.68 1995
4769.33 1920
4769.98 1913
4770.63 1838
4771.28 1723
4771.94 1667
4772.59 1634
4773.24 1602
4773.89 1583
4774.54 1548
4775.19 1482
4775.85 1467
4776.50 1546
4777.15 1580
4777.80 1603
4778.45 1536
4779.11 1467
4779.76 1573
4780.41 1690
4781.06 1701
4781.71 1640
4782.37 1600
4783.02 1525
4783.67 1687
4784.32 1578
4784.98 1560
4785.63 1519
4786.28 1549
4786.93 1463
4787.59 1469
4788.24 1514
4788.89 1465
4789.54 1459
4790.20 1360
4790.85 1447
4791.50 1512
4792.15 1444
4792.81 1434
4793.46 1389
4794.11 1356
4794.77 1423
4795.42 1523
4796.07 1401
4796.73 1407
4797.38 1401
4798.03 1418
4798.69 1480
4799.34 1493
4799.99 1562
4800.65 1413
4801.30 1434
4801.95 1365
4802.61 1389
4803.26 1415
4803.91 1407
4804.57 1454
4805.22 1489
4805.88 1556
4806.53 1557
4807.18 1541
4807.84 1503
4808.49 1482
4809.15 1437
4809.80 1392
4810.45 1530
4811.11 1591
4811.76 1585
4812.42 1594
4813.07 1646
4813.73 1537
4814.38 1532
4815.03 1607
4815.69 1629
4816.34 1578
4817.00 1499
4817.65 1544
4818.31 1598
4818.96 1645
4819.62 1634
4820.27 1680
4820.93 1744
4821.58 1685
4822.24 1732
4822.89 1802
4823.55 1933
4824.20 2103
4824.86 2120
4825.51 2213
4826.17 2331
4826.82 2312
4827.48 2283
4828.13 2062
4828.79 2172
4829.44 2127
4830.10 2016
4830.75 1916
4831.41 1949
4832.07 1975
4832.72 1981
4833.38 1979
4834.03 2038
4834.69 1965
4835.34 1992
4836.00 2124
4836.66 2153
4837.31 2119
4837.97 2195
4838.62 2206
4839.28 2236
4839.94 2348
4840.59 2404
4841.25 2162
4841.91 2217
4842.56 2103
4843.22 2179
4843.87 2295
4844.53 2345
4845.19 2281
4845.84 2275
4846.50 2392
4847.16 2426
4847.81 2613
4848.47 2605
4849.13 2541
4849.78 2481
4850.44 2465
4851.10 2633
4851.75 2730
4852.41 2583
4853.07 2477
4853.73 2414
4854.38 2459
4855.04 2513
4855.70 2457
4856.35 2570
4857.01 2648
4857.67 2763
4858.33 2993
4858.98 3252
4859.64 3163
4860.30 3019
4860.96 2942
4861.61 2971
4862.27 2940
4862.93 2693
4863.59 2772
4864.25 2690
4864.90 2600
4865.56 2745
4866.22 2753
4866.88 2842
4867.54 2882
4868.19 2860
4868.85 2892
4869.51 2889
4870.17 2692
4870.83 2663
4871.48 2578
4872.14 2508
4872.80 2448
4873.46 2416
4874.12 2341
4874.78 2216
4875.43 2167
4876.09 2193
4876.75 2248
4877.41 2342
4878.07 2421
4878.73 2423
4879.39 2447
4880.05 2515
4880.70 2388
4881.36 2346
4882.02 2369
4882.68 2318
4883.34 2111
4884.00 2077
4884.66 2098
4885.32 2165
4885.98 2129
4886.64 2109
4887.30 2219
4887.96 2110
4888.62 2082
4889.27 2229
4889.93 2377
4890.59 2477
4891.25 2313
4891.91 2401
4892.57 2360
4893.23 2450
4893.89 2426
4894.55 2322
4895.21 2203
4895.87 2076
4896.53 2099
4897.19 2038
4897.85 1993
4898.51 2014
4899.17 1952
4899.83 2177
4900.49 2245
4901.15 2215
4901.81 2165
4902.47 2047
4903.13 1978
4903.79 1931
4904.46 1941
4905.12 1961
4905.78 1974
4906.44 1811
4907.10 1710
4907.76 1636
4908.42 1779
4909.08 1711
4909.74 1723
4910.40 1737
4911.06 1715
4911.72 1726
4912.38 1716
4913.05 1716
4913.71 1686
4914.37 1590
4915.03 1633
4915.69 1723
4916.35 1588
4917.01 1648
4917.67 1591
4918.34 1593
4919.00 1647
4919.66 1670
4920.32 1626
4920.98 1547
4921.64 1597
4922.31 1521
4922.97 1592
4923.63 1560
4924.29 1563
4924.95 1575
4925.62 1588
4926.28 1574
4926.94 1543
4927.60 1641
4928.26 1624
4928.93 1707
4929.59 1838
4930.25 1863
4930.91 1903
4931.57 1885
4932.24 1992
4932.90 1868
4933.56 1747
4934.22 1774
4934.89 1836
4935.55 1626
4936.21 1525
4936.88 1662
4937.54 1666
4938.20 1551
4938.86 1584
4939.53 1582
4940.19 1618
4940.85 1679
4941.52 1517
4942.18 1467
4942.84 1597
4943.50 1610
4944.17 1593
4944.83 1468
4945.49 1417
4946.16 1485
4946.82 1416
4947.48 1506
4948.15 1495
4948.81 1369
4949.47 1380
4950.14 1533
4950.80 1466
4951.47 1463
4952.13 1363
4952.79 1451
4953.46 1385
4954.12 1397
4954.78 1403
4955.45 1374
4956.11 1291
4956.78 1424
4957.44 1348
4958.10 1411
4958.77 1401
4959.43 1384
4960.10 1367
4960.76 1462
4961.43 1492
4962.09 1620
4962.76 1619
4963.42 1662
4964.08 1647
4964.75 1563
4965.41 1653
4966.08 1789
4966.74 1734
4967.41 1657
4968.07 1584
4968.74 1664
4969.40 1574
4970.07 1559
4970.73 1525
4971.40 1496
4972.06 1480
4972.73 1342
4973.39 1327
4974.06 1301
4974.72 1355
4975.39 1469
4976.05 1528
4976.72 1602
4977.38 1618
4978.05 1512
4978.71 1413
4979.38 1335
4980.05 1358
4980.71 1375
4981.38 1429
4982.04 1442
4982.71 1332
4983.37 1470
4984.04 1517
4984.71 1557
4985.37 1488
4986.04 1504
4986.70 1427
4987.37 1386
4988.04 1346
4988.70 1231
4989.37 1319
4990.04 1371
4990.70 1297
4991.37 1236
4992.03 1331
4992.70 1423
4993.37 1325
4994.03 1302
4994.70 1291
4995.37 1320
4996.03 1416
4996.70 1439
4997.37 1355
4998.03 1379
4998.70 1286
4999.37 1324
5000.03 1291
5000.70 1270
5001.37 1188
5002.04 1202
5002.70 1302
5003.37 1307
5004.04 1342
5004.70 1314
5005.37 1332
5006.04 1276
5006.71 1227
5007.37 1156
5008.04 1342
5008.71 1278
5009.38 1292
5010.04 1380
5010.71 1376
5011.38 1346
5012.05 1319
5012.71 1388
5013.38 1300
5014.05 1322
5014.72 1294
5015.39 1270
5016.05 1268
5016.72 1218
5017.39 1316
5018.06 1277
5018.73 1298
5019.39 1336
5020.06 1438
5020.73 1438
5021.40 1488
5022.07 1663
5022.74 1608
5023.41 1723
5024.07 1656
5024.74 1587
5025.41 1625
5026.08 1608
5026.75 1619
5027.42 1603
5028.09 1494
5028.75 1372
5029.42 1360
5030.09 1389
5030.76 1322
5031.43 1262
5032.10 1241
5032.77 1209
5033.44 1204
5034.11 1245
5034.78 1258
5035.45 1244
5036.12 1276
5036.78 1303
5037.45 1290
5038.12 1179
5038.79 1215
5039.46 1157
5040.13 1244
5040.80 1229
5041.47 1173
5042.14 1161
5042.81 1265
5043.48 1234
5044.15 1182
5044.82 1270
5045.49 1219
5046.16 1240
5046.83 1329
5047.50 1345
5048.17 1326
5048.84 1270
5049.51 1275
5050.18 1311
5050.85 1286
5051.52 1358
5052.19 1349
5052.86 1268
5053.53 1266
5054.20 1222
5054.87 1284
5055.55 1155
5056.22 1206
5056.89 1249
5057.56 1213
5058.23 1244
5058.90 1242
5059.57 1242
5060.24 1202
5060.91 1199
5061.58 1236
5062.25 1303
5062.93 1239
5063.60 1241
5064.27 1273
5064.94 1359
5065.61 1302
5066.28 1244
5066.95 1146
5067.62 1257
5068.30 1253
5068.97 1247
5069.64 1232
5070.31 1239
5070.98 1233
5071.65 1294
5072.33 1285
5073.00 1265
5073.67 1216
5074.34 1189
5075.01 1266
5075.68 1309
5076.36 1281
5077.03 1370
5077.70 1344
5078.37 1408
5079.05 1445
5079.72 1447
5080.39 1552
5081.06 1516
5081.73 1427
5082.41 1450
5083.08 1450
5083.75 1413
5084.42 1306
5085.10 1238
5085.77 1257
5086.44 1338
5087.12 1231
5087.79 1362
5088.46 1378
5089.13 1353
5089.81 1381
5090.48 1382
5091.15 1431
5091.83 1386
5092.50 1410
5093.17 1448
5093.84 1513
5094.52 1409
5095.19 1380
5095.86 1411
5096.54 1315
5097.21 1313
5097.88 1295
5098.56 1239
5099.23 1185
5099.91 1346
5100.58 1419
5101.25 1342
5101.93 1323
5102.60 1412
5103.27 1555
5103.95 1417
5104.62 1396
5105.30 1490
5105.97 1551
5106.64 1515
5107.32 1461
5107.99 1414
5108.67 1394
5109.34 1421
5110.01 1279
5110.69 1341
5111.36 1321
5112.04 1313
5112.71 1344
5113.39 1355
5114.06 1342
5114.74 1260
5115.41 1282
5116.08 1314
5116.76 1353
5117.43 1431
5118.11 1532
5118.78 1576
5119.46 1672
5120.13 1585
5120.81 1563
5121.48 1640
5122.16 1635
5122.83 1508
5123.51 1369
5124.18 1454
5124.86 1449
5125.53 1310
5126.21 1233
5126.88 1334
5127.56 1335
5128.24 1325
5128.91 1330
5129.59 1314
5130.26 1251
5130.94 1403
5131.61 1431
5132.29 1434
5132.96 1410
5133.64 1342
5134.32 1402
5134.99 1307
5135.67 1281
5136.34 1315
5137.02 1388
5137.70 1419
5138.37 1361
5139.05 1325
5139.72 1332
5140.40 1374
5141.08 1363
5141.75 1352
5142.43 1343
5143.11 1239
5143.78 1341
5144.46 1270
5145.14 1257
5145.81 1165
5146.49 1183
5147.17 1282
5147.84 1346
5148.52 1321
5149.20 1263
5149.87 1206
5150.55 1242
5151.23 1251
5151.90 1129
5152.58 1236
5153.26 1323
5153.94 1223
5154.61 1238
5155.29 1284
5155.97 1271
5156.64 1214
5157.32 1186
5158.00 1265
5158.68 1242
5159.35 1254
5160.03 1241
5160.71 1281
5161.39 1211
5162.06 1222
5162.74 1242
5163.42 1276
5164.10 1248
5164.78 1261
5165.45 1327
5166.13 1301
5166.81 1356
5167.49 1322
5168.17 1295
5168.84 1263
5169.52 1215
5170.20 1165
5170.88 1211
5171.56 1318
5172.23 1333
5172.91 1255
5173.59 1223
5174.27 1144
5174.95 1269
5175.63 1234
5176.31 1204
5176.98 1219
5177.66 1239
5178.34 1272
5179.02 1284
5179.70 1262
5180.38 1333
5181.06 1274
5181.74 1329
5182.42 1270
5183.09 1285
5183.77 1277
5184.45 1258
5185.13 1209
5185.81 1149
5186.49 1181
5187.17 1219
5187.85 1126
5188.53 1148
5189.21 1186
5189.89 1235
5190.57 1089
5191.25 1111
5191.93 1094
5192.61 1168
5193.29 1160
5193.97 1130
5194.64 1219
5195.32 1262
5196.00 1160
5196.68 1080
5197.36 1153
5198.04 1204
5198.72 1246
5199.40 1193
5200.08 1232
5200.77 1207
5201.45 1189
5202.13 1274
5202.81 1191
5203.49 1197
5204.17 1152
5204.85 1147
5205.53 1183
5206.21 1340
5206.89 1246
5207.57 1367
5208.25 1465
5208.93 1543
5209.61 1461
5210.29 1515
5210.97 1594
5211.65 1500
5212.34 1484
5213.02 1445
5213.70 1375
5214.38 1478
5215.06 1436
5215.74 1392
5216.42 1446
5217.10 1400
5217.78 1375
5218.47 1380
5219.15 1388
5219.83 1341
5220.51 1285
5221.19 1382
5221.87 1464
5222.56 1427
5223.24 1403
5223.92 1425
5224.60 1391
5225.28 1399
5225.96 1443
5226.65 1335
5227.33 1295
5228.01 1293
5228.69 1308
5229.37 1219
5230.06 1314
5230.74 1274
5231.42 1182
5232.10 1173
5232.79 1297
5233.47 1362
5234.15 1242
5234.83 1223
5235.51 1271
5236.20 1330
5236.88 1366
5237.56 1341
5238.25 1403
5238.93 1389
5239.61 1280
5240.29 1350
5240.98 1314
5241.66 1391
5242.34 1418
5243.03 1349
5243.71 1253
5244.39 1214
5245.07 1249
5245.76 1252
5246.44 1362
5247.12 1374
5247.81 1365
5248.49 1239
5249.17 1323
5249.86 1403
5250.54 1385
5251.22 1405
5251.91 1379
5252.59 1461
5253.28 1473
5253.96 1425
5254.64 1381
5255.33 1272
5256.01 1323
5256.69 1323
5257.38 1283
5258.06 1361
5258.75 1356
5259.43 1238
5260.11 1228
5260.80 1344
5261.48 1421
5262.17 1489
5262.85 1384
5263.53 1392
5264.22 1490
5264.90 1444
5265.59 1489
5266.27 1489
5266.96 1448
5267.64 1488
5268.33 1538
5269.01 1495
5269.70 1432
5270.38 1494
5271.07 1494
5271.75 1406
5272.44 1400
5273.12 1375
5273.80 1491
5274.49 1426
5275.18 1311
5275.86 1278
5276.55 1358
5277.23 1435
5277.92 1362
5278.60 1398
5279.29 1534
5279.97 1539
5280.66 1543
5281.34 1550
5282.03 1687
5282.71 1644
5283.40 1630
5284.08 1584
5284.77 1590
5285.46 1474
5286.14 1389
5286.83 1420
5287.51 1354
5288.20 1281
5288.89 1311
5289.57 1314
5290.26 1260
5290.94 1221
5291.63 1163
5292.32 1203
5293.00 1310
5293.69 1307
5294.38 1338
5295.06 1401
5295.75 1493
5296.43 1405
5297.12 1333
5297.81 1362
5298.49 1328
5299.18 1377
5299.87 1427
5300.55 1509
5301.24 1467
5301.93 1414
5302.61 1440
5303.30 1433
5303.99 1451
5304.68 1410
5305.36 1406
5306.05 1430
5306.74 1366
5307.42 1343
5308.11 1390
5308.80 1355
5309.49 1445
5310.17 1470
5310.86 1514
5311.55 1545
5312.23 1607
5312.92 1591
5313.61 1482
5314.30 1434
5314.99 1523
5315.67 1478
5316.36 1539
5317.05 1458
5317.74 1454
5318.42 1450
5319.11 1392
5319.80 1513
5320.49 1482
5321.18 1602
5321.86 1595
5322.55 1638
5323.24 1518
5323.93 1495
5324.62 1447
5325.31 1345
5325.99 1273
5326.68 1352
5327.37 1342
5328.06 1251
5328.75 1263
5329.44 1266
5330.12 1310
5330.81 1305
5331.50 1326
5332.19 1347
5332.88 1325
5333.57 1314
5334.26 1259
5334.95 1266
5335.64 1255
5336.32 1280
5337.01 1294
5337.70 1290
5338.39 1434
5339.08 1335
5339.77 1266
5340.46 1332
5341.15 1322
5341.84 1425
5342.53 1479
5343.22 1318
5343.91 1349
5344.60 1373
5345.29 1405
5345.98 1350
5346.67 1408
5347.36 1372
5348.04 1478
5348.73 1505
5349.42 1435
5350.11 1358
5350.80 1441
5351.49 1381
5352.18 1493
5352.87 1519
5353.56 1511
5354.25 1530
5354.95 1387
5355.64 1302
5356.33 1351
5357.02 1356
5357.71 1260
5358.40 1237
5359.09 1128
5359.78 1214
5360.47 1252
5361.16 1153
5361.85 1165
5362.54 1169
5363.23 1146
5363.92 1170
5364.61 1296
5365.30 1283
5365.99 1225
5366.69 1185
5367.38 1115
5368.07 1161
5368.76 1157
5369.45 1159
5370.14 1189
5370.83 1185
5371.52 1162
5372.22 1149
5372.91 1214
5373.60 1191
5374.29 1141
5374.98 1113
5375.67 1147
5376.36 1118
5377.06 1111
5377.75 1064
5378.44 1172
5379.13 1198
5379.82 1079
5380.52 1120
5381.21 1152
5381.90 1154
5382.59 1167
5383.28 1054
5383.98 1037
5384.67 1098
5385.36 1047
5386.05 1093
5386.74 1114
5387.44 1112
5388.13 1144
5388.82 1271
5389.51 1198
5390.21 1257
5390.90 1242
5391.59 1281
5392.28 1202
5392.98 1201
5393.67 1162
5394.36 1257
5395.06 1202
5395.75 1152
5396.44 1098
5397.13 1130
5397.83 1213
5398.52 1150
5399.21 1137
5399.91 1138
5400.60 1108
5401.29 1075
5401.99 1095
5402.68 1208
5403.37 1184
5404.07 1141
5404.76 1215
5405.45 1211
5406.15 1232
5406.84 1187
5407.53 1166
5408.23 1164
5408.92 1223
5409.61 1261
5410.31 1160
5411.00 1132
5411.70 1119
5412.39 1138
5413.08 1084
5413.78 1136
5414.47 1133
5415.17 1192
5415.86 1211
5416.55 1097
5417.25 1220
5417.94 1252
5418.64 1151
5419.33 1197
5420.03 1262
5420.72 1311
5421.42 1236
5422.11 1279
5422.80 1297
5423.50 1222
5424.19 1248
5424.89 1258
5425.58 1266
5426.28 1204
5426.97 1184
5427.67 1220
5428.36 1172
5429.06 1242
5429.75 1255
5430.45 1250
5431.14 1265
5431.84 1243
5432.53 1280
5433.23 1360
5433.92 1303
5434.62 1299
5435.31 1215
5436.01 1435
5436.71 1466
5437.40 1461
5438.10 1491
5438.79 1368
5439.49 1368
5440.18 1387
5440.88 1387
5441.58 1306
5442.27 1312
5442.97 1332
5443.66 1397
5444.36 1478
5445.06 1596
5445.75 1626
5446.45 1652
5447.14 1705
5447.84 1717
5448.54 1838
5449.23 1787
5449.93 1711
5450.63 1760
5451.32 1813
5452.02 1724
5452.71 1566
5453.41 1674
5454.11 1635
5454.80 1497
5455.50 1465
5456.20 1548
5456.89 1560
5457.59 1529
5458.29 1429
5458.99 1553
5459.68 1467
5460.38 1475
5461.08 1496
5461.77 1600
5462.47 1598
5463.17 1637
5463.86 1682
5464.56 1543
5465.26 1600
5465.96 1677
5466.65 1664
5467.35 1623
5468.05 1629
5468.75 1569
5469.44 1575
5470.14 1605
5470.84 1565
5471.54 1634
5472.24 1741
5472.93 1757
5473.63 1778
5474.33 1819
5475.03 1874
5475.72 1859
5476.42 1859
5477.12 1878
5477.82 1994
5478.52 2117
5479.22 2364
5479.91 2239
5480.61 2603
5481.31 2702
5482.01 2763
5482.71 2785
5483.41 2474
5484.10 2334
5484.80 2365
5485.50 2254
5486.20 2076
5486.90 2028
5487.60 2008
5488.30 2026
5488.99 1967
5489.69 2031
5490.39 2115
5491.09 1992
5491.79 2111
5492.49 2241
5493.19 2202
5493.89 2185
5494.59 2330
5495.29 2274
5495.99 2242
5496.69 2306
5497.38 2636
5498.08 2713
5498.78 2770
5499.48 3209
5500.18 3596
5500.88 4007
5501.58 4383
5502.28 4395
5502.98 4430
5503.68 4151
5504.38 3738
5505.08 3261
5505.78 2831
5506.48 2676
5507.18 2291
5507.88 2106
5508.58 2064
5509.28 2069
5509.98 2019
5510.68 2022
5511.38 2008
5512.08 1967
5512.78 1831
5513.48 2013
5514.18 1982
5514.88 2045
5515.58 2124
5516.28 1994
5516.98 1860
5517.69 1863
5518.39 1812
5519.09 1809
5519.79 1819
5520.49 1829
5521.19 1744
5521.89 1657
5522.59 1689
5523.29 1617
5523.99 1625
5524.69 1623
5525.40 1537
5526.10 1535
5526.80 1491
5527.50 1517
5528.20 1490
5528.90 1474
5529.60 1494
5530.31 1538
5531.01 1374
5531.71 1490
5532.41 1430
5533.11 1422
5533.81 1338
5534.51 1342
5535.22 1364
5535.92 1427
5536.62 1342
5537.32 1284
5538.02 1278
5538.73 1372
5539.43 1390
5540.13 1394
5540.83 1397
5541.53 1432
5542.24 1329
5542.94 1298
5543.64 1231
5544.34 1266
5545.05 1304
5545.75 1344
5546.45 1351
5547.15 1306
5547.86 1327
5548.56 1368
5549.26 1327
5549.96 1257
5550.67 1329
5551.37 1304
5552.07 1395
5552.78 1320
5553.48 1382
5554.18 1398
5554.88 1329
5555.59 1309
5556.29 1317
5556.99 1236
5557.70 1256
5558.40 1246
5559.10 1184
5559.81 1168
5560.51 1259
5561.21 1306
5561.92 1189
5562.62 1187
5563.32 1287
5564.03 1267
5564.73 1245
5565.44 1237
5566.14 1293
5566.84 1216
5567.55 1235
5568.25 1292
5568.95 1250
5569.66 1254
5570.36 1178
5571.07 1248
5571.77 1220
5572.47 1266
5573.18 1251
5573.88 1263
5574.59 1231
5575.29 1284
5576.00 1254
5576.70 1304
5577.40 1313
5578.11 1332
5578.81 1251
5579.52 1196
5580.22 1261
5580.93 1244
5581.63 1212
5582.34 1221
5583.04 1230
5583.75 1206
5584.45 1325
5585.16 1193
5585.86 1202
5586.57 1203
5587.27 1189
5587.98 1187
5588.68 1269
5589.39 1202
5590.09 1210
5590.80 1231
5591.50 1159
5592.21 1169
5592.91 1174
5593.62 1154
5594.33 1195
5595.03 1217
5595.74 1142
5596.44 1133
5597.15 1224
5597.85 1200
5598.56 1186
5599.27 1245
5599.97 1163
5600.68 1116
5601.38 1150
5602.09 1216
5602.79 1256
5603.50 1158
5604.21 1185
5604.91 1161
5605.62 1195
5606.33 1066
5607.03 1094
5607.74 1243
5608.45 1134
5609.15 1089
5609.86 1162
5610.56 1107
5611.27 1089
5611.98 1176
5612.68 1179
5613.39 1133
5614.10 1156
5614.80 1160
5615.51 1173
5616.22 1225
5616.93 1203
5617.63 1185
5618.34 1191
5619.05 1143
5619.75 1199
5620.46 1202
5621.17 1067
5621.88 1117
5622.58 1119
5623.29 1120
5624.00 1131
5624.70 1169
5625.41 1132
5626.12 1155
5626.83 1194
5627.54 1157
5628.24 1134
5628.95 1303
5629.66 1307
5630.37 1254
5631.07 1290
5631.78 1246
5632.49 1277
5633.20 1312
5633.91 1208
5634.61 1263
5635.32 1282
5636.03 1185
5636.74 1192
5637.45 1230
5638.15 1300
5638.86 1385
5639.57 1372
5640.28 1359
5640.99 1276
5641.70 1324
5642.41 1295
5643.11 1346
5643.82 1294
5644.53 1250
5645.24 1254
5645.95 1268
5646.66 1187
5647.37 1209
5648.08 1188
5648.78 1211
5649.49 1188
5650.20 1133
5650.91 1179
5651.62 1212
5652.33 1195
5653.04 1209
5653.75 1251
5654.46 1291
5655.17 1214
5655.88 1177
5656.59 1257
5657.30 1269
5658.00 1241
5658.71 1265
5659.42 1322
5660.13 1353
5660.84 1266
5661.55 1258
5662.26 1293
5662.97 1225
5663.68 1275
5664.39 1288
5665.10 1322
5665.81 1228
5666.52 1292
5667.23 1307
5667.94 1274
5668.65 1284
5669.36 1354
5670.07 1491
5670.78 1529
5671.49 1601
5672.20 1573
5672.92 1606
5673.63 1612
5674.34 1422
5675.05 1294
5675.76 1312
5676.47 1329
5677.18 1342
5677.89 1322
5678.60 1293
5679.31 1257
5680.02 1294
5680.73 1312
5681.44 1257
5682.16 1216
5682.87 1254
5683.58 1272
5684.29 1324
5685.00 1267
5685.71 1277
5686.42 1249
5687.13 1342
5687.85 1212
5688.56 1202
5689.27 1217
5689.98 1250
5690.69 1252
5691.40 1157
5692.11 1239
5692.83 1268
5693.54 1214
5694.25 1143
5694.96 1200
5695.67 1072
5696.39 1127
5697.10 1162
5697.81 1081
5698.52 1188
5699.23 1144
5699.95 1259
5700.66 1074
5701.37 1178
5702.08 1163
5702.80 1125
5703.51 1111
5704.22 1124
5704.93 1121
5705.64 1114
5706.36 1057
5707.07 1103
5707.78 1211
5708.50 1170
5709.21 1145
5709.92 1054
5710.63 1059
5711.35 1130
5712.06 1144
5712.77 1075
5713.49 1094
5714.20 1092
5714.91 1119
5715.62 1105
5716.34 1126
5717.05 1043
5717.76 1070
5718.48 1107
5719.19 1124
5719.90 1138
5720.62 1134
5721.33 1100
5722.05 1158
5722.76 1201
5723.47 1250
5724.19 1231
5724.90 1245
5725.61 1279
5726.33 1341
5727.04 1435
5727.76 1420
5728.47 1598
5729.18 1533
5729.90 1635
5730.61 1635
5731.33 1480
5732.04 1420
5732.75 1412
5733.47 1438
5734.18 1342
5734.90 1286
5735.61 1220
5736.33 1130
5737.04 1198
5737.75 1207
5738.47 1195
5739.18 1130
5739.90 1160
5740.61 1162
5741.33 1059
5742.04 1180
5742.76 1117
5743.47 1173
5744.19 1100
5744.90 1169
5745.62 1085
5746.33 1007
5747.05 1090
5747.76 1164
5748.48 1169
5749.19 1133
5749.91 1222
5750.62 1188
5751.34 1232
5752.05 1232
5752.77 1285
5753.49 1210
5754.20 1361
5754.92 1379
5755.63 1349
5756.35 1393
5757.06 1371
5757.78 1312
5758.50 1230
5759.21 1291
5759.93 1210
5760.64 1193
5761.36 1121
5762.07 1097
5762.79 1168
5763.51 1171
5764.22 1102
5764.94 1151
5765.66 1157
5766.37 1180
5767.09 1206
5767.80 1122
5768.52 1141
5769.24 1127
5769.95 1176
5770.67 1243
5771.39 1156
5772.10 1145
5772.82 1178
5773.54 1101
5774.25 1108
5774.97 1115
5775.69 1095
5776.41 1074
5777.12 1124
5777.84 1069
5778.56 1094
5779.27 1191
5779.99 1172
5780.71 1225
5781.42 1127
5782.14 1063
5782.86 1160
5783.58 1184
5784.29 1196
5785.01 1268
5785.73 1228
5786.45 1235
5787.16 1178
5787.88 1263
5788.60 1231
5789.32 1262
5790.04 1294
5790.75 1249
5791.47 1285
5792.19 1375
5792.91 1399
5793.62 1320
5794.34 1351
5795.06 1425
5795.78 1403
5796.50 1414
5797.22 1454
5797.93 1555
5798.65 1671
5799.37 1851
5800.09 2171
5800.81 2316
5801.53 2463
5802.24 2413
5802.96 2477
5803.68 2388
5804.40 2187
5805.12 1882
5805.84 1658
5806.56 1527
5807.28 1432
5807.99 1418
5808.71 1404
5809.43 1392
5810.15 1268
5810.87 1316
5811.59 1221
5812.31 1344
5813.03 1373
5813.75 1416
5814.47 1507
5815.19 1410
5815.90 1399
5816.62 1395
5817.34 1361
5818.06 1506
5818.78 1439
5819.50 1430
5820.22 1411
5820.94 1388
5821.66 1333
5822.38 1390
5823.10 1291
5823.82 1379
5824.54 1377
5825.26 1317
5825.98 1269
5826.70 1256
5827.42 1235
5828.14 1272
5828.86 1359
5829.58 1248
5830.30 1231
5831.02 1240
5831.74 1217
5832.46 1281
5833.18 1268
5833.90 1242
5834.62 1315
5835.35 1349
5836.07 1380
5836.79 1338
5837.51 1335
5838.23 1261
5838.95 1265
5839.67 1382
5840.39 1243
5841.11 1249
5841.83 1289
5842.55 1285
5843.27 1201
5844.00 1199
5844.72 1202
5845.44 1227
5846.16 1153
5846.88 1043
5847.60 1139
5848.32 1104
5849.04 1138
5849.77 1138
5850.49 1218
5851.21 1223
5851.93 1187
5852.65 1206
5853.37 1184
5854.10 1167
5854.82 1200
5855.54 1146
5856.26 1205
5856.98 1319
5857.71 1154
5858.43 1221
5859.15 1184
5859.87 1233
5860.59 1213
5861.32 1193
5862.04 1208
5862.76 1156
5863.48 1147
5864.21 1221
5864.93 1191
5865.65 1204
5866.37 1236
5867.10 1223
5867.82 1134
5868.54 1138
5869.26 1161
5869.99 1255
5870.71 1290
5871.43 1311
5872.15 1356
5872.88 1371
5873.60 1419
5874.32 1212
5875.05 1157
5875.77 1260
5876.49 1315
5877.22 1257
5877.94 1317
5878.66 1304
5879.39 1267
5880.11 1297
5880.83 1233
5881.56 1150
5882.28 1232
5883.00 1319
5883.73 1383
5884.45 1329
5885.17 1293
5885.90 1292
5886.62 1298
5887.34 1302
5888.07 1298
5888.79 1302
5889.52 1269
5890.24 1265
5890.96 1283
5891.69 1261
5892.41 1238
5893.14 1190
5893.86 1252
5894.58 1300
5895.31 1280
5896.03 1273
5896.76 1311
5897.48 1297
5898.21 1270
5898.93 1286
5899.66 1211
5900.38 1356
5901.11 1347
5901.83 1276
5902.55 1259
5903.28 1406
5904.00 1366
5904.73 1330
5905.45 1282
5906.18 1310
5906.90 1307
5907.63 1334
5908.35 1260
5909.08 1243
5909.80 1304
5910.53 1339
5911.25 1314
5911.98 1219
5912.71 1342
5913.43 1427
5914.16 1396
5914.88 1371
5915.61 1443
5916.33 1385
5917.06 1373
5917.78 1419
5918.51 1389
5919.24 1399
5919.96 1440
5920.69 1410
5921.41 1364
5922.14 1400
5922.87 1441
5923.59 1418
5924.32 1506
5925.04 1583
5925.77 1510
5926.50 1520
5927.22 1540
5927.95 1452
5928.67 1520
5929.40 1612
5930.13 1624
5930.85 1640
5931.58 1532
5932.31 1583
5933.03 1594
5933.76 1631
5934.49 1719
5935.21 1739
5935.94 1628
5936.67 1734
5937.39 1872
5938.12 1853
5938.85 1873
5939.58 1952
5940.30 2019
5941.03 1933
5941.76 1984
5942.48 2046
5943.21 2149
5943.94 2041
5944.67 2175
5945.39 2113
5946.12 2050
5946.85 2016
5947.58 2134
5948.30 2248
5949.03 2112
5949.76 2263
5950.49 2542
5951.21 2638
5951.94 2591
5952.67 2834
5953.40 2884
5954.12 2884
5954.85 2910
5955.58 2804
5956.31 2679
5957.04 2578
5957.76 2661
5958.49 2632
5959.22 2714
5959.95 2766
5960.68 2676
5961.41 2723
5962.13 2880
5962.86 2862
5963.59 2870
5964.32 3034
5965.05 3195
5965.78 3429
5966.51 3910
5967.23 4089
5967.96 4060
5968.69 4298
5969.42 4419
5970.15 4391
5970.88 4038
5971.61 3772
5972.34 3561
5973.07 3458
5973.79 3284
5974.52 3214
5975.25 3116
5975.98 3080
5976.71 3165
5977.44 3230
5978.17 3168
5978.90 3326
5979.63 3475
5980.36 3560
5981.09 3730
5981.82 3617
5982.55 3823
5983.28 3822
5984.01 3824
5984.74 3887
5985.47 3826
5986.20 3760
5986.93 3819
5987.66 3784
5988.39 3809
5989.12 3677
5989.85 3645
5990.58 3705
5991.31 3663
5992.04 3648
5992.77 3720
5993.50 3726
5994.23 3732
5994.96 3853
5995.69 4013
5996.42 4105
5997.15 4032
5997.88 4098
5998.61 4070
5999.34 4326
6000.07 4281
6000.80 4266
6001.53 4173
6002.26 4219
6003.00 4218
6003.73 4105
6004.46 3916
6005.19 3890
6005.92 3793
6006.65 3801
6007.38 3909
6008.11 4207
6008.84 4531
6009.58 4995
6010.31 5665
6011.04 6750
6011.77 7708
6012.50 8966
6013.23 10106
6013.96 11090
6014.70 11833
6015.43 11963
6016.16 11763
6016.89 11606
6017.62 10719
6018.35 9004
6019.09 7836
6019.82 6867
6020.55 5699
6021.28 4977
6022.01 4268
6022.75 3977
6023.48 3612
6024.21 3476
6024.94 3318
6025.67 3153
6026.41 3154
6027.14 2961
6027.87 2919
6028.60 2923
6029.34 2987
6030.07 2891
6030.80 2869
6031.53 2819
6032.27 2798
6033.00 2749
6033.73 2828
6034.47 2750
6035.20 2772
6035.93 2720
6036.66 2673
6037.40 2767
6038.13 2709
6038.86 2885
6039.60 2965
6040.33 3018
6041.06 3058
6041.80 3028
6042.53 3049
6043.26 3066
6044.00 3116
6044.73 2991
6045.46 3057
6046.20 3090
6046.93 3292
6047.66 3383
6048.40 3316
6049.13 3429
6049.86 3705
6050.60 3870
6051.33 4108
6052.07 4371
6052.80 4495
6053.53 4883
6054.27 5087
6055.00 4922
6055.74 4593
6056.47 4403
6057.20 4059
6057.94 3767
6058.67 3399
6059.41 3282
6060.14 3236
6060.88 3146
6061.61 3102
6062.34 3062
6063.08 3097
6063.81 3046
6064.55 2911
6065.28 2978
6066.02 2920
6066.75 2937
6067.49 2870
6068.22 2876
6068.96 2855
6069.69 2804
6070.43 2660
6071.16 2728
6071.90 2649
6072.63 2572
6073.37 2525
6074.10 2564
6074.84 2602
6075.57 2462
6076.31 2446
6077.04 2448
6077.78 2396
6078.52 2396
6079.25 2371
6079.99 2418
6080.72 2276
6081.46 2317
6082.19 2278
6082.93 2237
6083.66 2177
6084.40 2257
6085.14 2244
6085.87 2143
6086.61 2133
6087.34 2059
6088.08 2158
6088.82 2106
6089.55 2022
6090.29 2142
6091.02 2086
6091.76 2018
6092.50 2120
6093.23 2228
6093.97 2056
6094.71 2002
6095.44 2100
6096.18 2077
6096.92 2037
6097.65 1980
6098.39 2015
6099.13 1940
6099.86 2006
6100.60 1955
6101.34 1921
6102.07 1943
6102.81 2005
6103.55 2033
6104.28 1969
6105.02 2007
6105.76 1960
6106.50 2048
6107.23 2056
6107.97 1974
6108.71 1960
6109.45 1997
6110.18 2026
6110.92 2023
6111.66 2054
6112.40 2057
6113.13 2056
6113.87 2073
6114.61 2002
6115.35 2071
6116.08 1998
6116.82 2023
6117.56 2120
6118.30 1953
6119.03 1954
6119.77 1997
6120.51 2059
6121.25 2018
6121.99 2033
6122.73 2115
6123.46 2113
6124.20 2048
6124.94 2197
6125.68 2225
6126.42 2183
6127.15 2162
6127.89 2110
6128.63 2328
6129.37 2303
6130.11 2147
6130.85 2107
6131.59 2161
6132.33 2165
6133.06 2201
6133.80 2189
6134.54 2167
6135.28 2185
6136.02 2148
6136.76 2262
6137.50 2315
6138.24 2360
6138.98 2386
6139.71 2456
6140.45 2396
6141.19 2399
6141.93 2406
6142.67 2299
6143.41 2333
6144.15 2446
6144.89 2349
6145.63 2235
6146.37 2224
6147.11 2354
6147.85 2330
6148.59 2207
6149.33 2201
6150.07 2209
6150.81 2231
6151.55 2310
6152.29 2423
6153.03 2492
6153.77 2446
6154.51 2485
6155.25 2456
6155.99 2407
6156.73 2501
6157.47 2571
6158.21 2589
6158.95 2539
6159.69 2631
6160.43 2518
6161.17 2532
6161.91 2476
6162.65 2645
6163.39 2863
6164.13 2984
6164.87 3127
6165.61 3189
6166.35 3281
6167.10 3769
6167.84 3827
6168.58 3892
6169.32 3975
6170.06 3810
6170.80 3751
6171.54 3623
6172.28 3524
6173.02 3441
6173.77 3264
6174.51 3217
6175.25 3179
6175.99 3073
6176.73 3044
6177.47 3060
6178.21 3182
6178.96 3278
6179.70 3178
6180.44 3100
6181.18 3162
6181.92 3344
6182.66 3358
6183.41 3398
6184.15 3407
6184.89 3397
6185.63 3535
6186.37 3626
6187.11 3454
6187.86 3638
6188.60 3681
6189.34 3867
6190.08 3728
6190.83 3815
6191.57 4031
6192.31 4197
6193.05 4292
6193.80 4434
6194.54 4424
6195.28 4498
6196.02 4704
6196.77 4701
6197.51 4612
6198.25 4502
6198.99 4420
6199.74 4540
6200.48 4444
6201.22 4430
6201.96 4418
6202.71 4514
6203.45 4926
6204.19 5372
6204.94 6000
6205.68 7035
6206.42 8603
6207.17 10880
6207.91 13057
6208.65 15645
6209.40 18283
6210.14 20083
6210.88 20829
6211.63 20481
6212.37 19375
6213.11 17390
6213.86 15100
6214.60 12528
6215.34 10376
6216.09 8514
6216.83 6900
6217.58 5727
6218.32 4874
6219.06 4334
6219.81 3969
6220.55 3578
6221.30 3432
6222.04 3317
6222.78 3320
6223.53 3273
6224.27 3364
6225.02 3343
6225.76 3372
6226.51 3364
6227.25 3218
6228.00 3054
6228.74 2911
6229.48 2757
6230.23 2543
6230.97 2400
6231.72 2419
6232.46 2440
6233.21 2481
6233.95 2450
6234.70 2465
6235.44 2374
6236.19 2552
6236.93 2525
6237.68 2613
6238.42 2591
6239.17 2651
6239.91 2713
6240.66 2717
6241.40 2722
6242.15 2723
6242.89 2709
6243.64 2701
6244.38 2799
6245.13 3042
6245.88 3243
6246.62 3546
6247.37 3876
6248.11 4089
6248.86 4185
6249.60 4470
6250.35 4286
6251.10 4216
6251.84 4055
6252.59 3754
6253.33 3456
6254.08 3249
6254.83 3199
6255.57 3077
6256.32 2819
6257.06 2773
6257.81 2756
6258.56 2622
6259.30 2583
6260.05 2673
6260.80 2677
6261.54 2639
6262.29 2684
6263.04 2659
6263.78 2684
6264.53 2653
6265.28 2724
6266.02 2750
6266.77 2802
6267.52 2800
6268.26 2887
6269.01 2878
6269.76 2819
6270.50 2739
6271.25 2742
6272.00 2802
6272.75 2696
6273.49 2563
6274.24 2604
6274.99 2601
6275.73 2611
6276.48 2660
6277.23 2661
6277.98 2548
6278.72 2552
6279.47 2659
6280.22 2615
6280.97 2486
6281.71 2468
6282.46 2378
6283.21 2446
6283.96 2344
6284.71 2382
6285.45 2444
6286.20 2521
6286.95 2538
6287.70 2748
6288.45 2865
6289.19 2905
6289.94 2842
6290.69 2836
6291.44 2711
6292.19 2600
6292.94 2440
6293.68 2352
6294.43 2231
6295.18 2186
6295.93 2069
6296.68 2058
6297.43 2097
6298.18 2133
6298.92 2116
6299.67 2118
6300.42 2099
6301.17 2118
6301.92 2129
6302.67 2124
6303.42 2156
6304.17 2131
6304.92 2144
6305.66 2156
6306.41 2162
6307.16 2191
6307.91 2147
6308.66 2157
6309.41 2165
6310.16 2223
6310.91 2238
6311.66 2191
6312.41 2096
6313.16 2154
6313.91 2196
6314.66 2080
6315.41 2075
6316.16 2151
6316.91 2037
6317.66 2198
6318.41 2039
6319.16 1922
6319.91 1966
6320.66 2013
6321.41 2021
6322.16 2007
6322.91 2069
6323.66 1993
6324.41 2017
6325.16 1983
6325.91 2034
6326.66 2114
6327.41 2245
6328.16 2248
6328.91 2242
6329.66 2385
6330.41 2336
6331.16 2468
6331.91 2674
6332.66 2716
6333.41 2461
6334.16 2432
6334.91 2331
6335.67 2446
6336.42 2245
6337.17 2165
6337.92 2243
6338.67 2121
6339.42 2090
6340.17 2172
6340.92 2139
6341.67 2233
6342.43 2296
6343.18 2172
6343.93 2225
6344.68 2104
6345.43 2081
6346.18 2111
6346.93 2127
6347.69 2187
6348.44 2161
6349.19 2231
6349.94 2239
6350.69 2161
6351.45 2132
6352.20 2288
6352.95 2291
6353.70 2512
6354.45 2269
6355.20 2263
6355.96 2375
6356.71 2295
6357.46 2167
6358.21 2203
6358.97 2205
6359.72 2109
6360.47 2034
6361.22 2014
6361.98 2041
6362.73 1828
6363.48 1714
6364.23 1841
6364.99 1815
6365.74 1849
6366.49 1897
6367.24 1752
6368.00 1829
6368.75 1832
6369.50 1860
6370.26 1915
6371.01 1999
6371.76 1747
6372.51 1741
6373.27 1786
6374.02 1693
6374.77 1731
6375.53 1642
6376.28 1684
6377.03 1779
6377.79 1799
6378.54 1620
6379.29 1612
6380.05 1650
6380.80 1788
6381.56 1765
6382.31 1713
6383.06 1727
6383.82 1718
6384.57 1780
6385.32 1729
6386.08 1718
6386.83 1749
6387.59 1674
6388.34 1624
6389.09 1691
6389.85 1600
6390.60 1583
6391.36 1595
6392.11 1571
6392.86 1655
6393.62 1646
6394.37 1701
6395.13 1674
6395.88 1663
6396.64 1607
6397.39 1658
6398.15 1605
6398.90 1593
6399.66 1654
6400.41 1590
6401.16 1609
6401.92 1599
6402.67 1526
6403.43 1455
6404.18 1522
6404.94 1636
6405.69 1693
6406.45 1676
6407.20 1654
6407.96 1683
6408.72 1688
6409.47 1741
6410.23 1742
6410.98 1807
6411.74 1783
6412.49 1751
6413.25 1830
6414.00 1699
6414.76 1675
6415.51 1586
6416.27 1556
6417.03 1595
6417.78 1558
6418.54 1643
6419.29 1531
6420.05 1531
6420.80 1566
6421.56 1602
6422.32 1550
6423.07 1565
6423.83 1578
6424.59 1592
6425.34 1661
6426.10 1580
6426.85 1572
6427.61 1572
6428.37 1547
6429.12 1534
6429.88 1483
6430.64 1474
6431.39 1506
6432.15 1550
6432.91 1576
6433.66 1495
6434.42 1532
6435.18 1599
6435.93 1566
6436.69 1632
6437.45 1581
6438.20 1612
6438.96 1572
6439.72 1594
6440.47 1667
6441.23 1598
6441.99 1648
6442.75 1618
6443.50 1687
6444.26 1738
6445.02 1768
6445.78 1681
6446.53 1668
6447.29 1665
6448.05 1678
6448.81 1703
6449.56 1702
6450.32 1734
6451.08 1700
6451.84 1686
6452.59 1719
6453.35 1746
6454.11 1781
6454.87 1809
6455.63 1763
6456.38 1659
6457.14 1617
6457.90 1691
6458.66 1804
6459.42 1686
6460.17 1742
6460.93 1802
6461.69 1676
6462.45 1740
6463.21 1733
6463.97 1816
6464.73 1835
6465.48 1907
6466.24 1903
6467.00 1897
6467.76 1905
6468.52 1937
6469.28 2075
6470.04 2047
6470.80 1985
6471.55 2128
6472.31 2067
6473.07 2038
6473.83 2078
6474.59 2139
6475.35 2057
6476.11 2042
6476.87 1988
6477.63 2117
6478.39 2160
6479.15 2090
6479.91 2152
6480.66 2177
6481.42 2242
6482.18 2269
6482.94 2388
6483.70 2370
6484.46 2317
6485.22 2251
6485.98 2373
6486.74 2401
6487.50 2485
6488.26 2488
6489.02 2504
6489.78 2483
6490.54 2601
6491.30 2685
6492.06 2797
6492.82 2935
6493.58 2887
6494.34 2970
6495.10 2988
6495.86 3247
6496.62 3221
6497.38 3178
6498.14 3089
6498.91 3177
6499.67 3244
6500.43 3157
6501.19 3121
6501.95 3197
6502.71 3266
6503.47 3176
6504.23 3207
6504.99 3284
6505.75 3422
6506.51 3478
6507.27 3579
6508.04 3782
6508.80 3858
6509.56 4013
6510.32 4173
6511.08 4225
6511.84 4002
6512.60 4045
6513.36 4060
6514.13 4031
6514.89 4080
6515.65 4067
6516.41 3912
6517.17 3744
6517.93 3770
6518.69 3944
6519.46 4172
6520.22 4305
6520.98 4267
6521.74 4404
6522.50 4628
6523.27 4798
6524.03 4905
6524.79 5122
6525.55 5368
6526.31 5745
6527.08 6304
6527.84 6680
6528.60 7097
6529.36 7465
6530.13 7327
6530.89 7009
6531.65 6969
6532.41 7030
6533.18 7196
6533.94 7826
6534.70 8801
6535.46 10400
6536.23 11876
6536.99 13278
6537.75 14087
6538.51 14093
6539.28 13693
6540.04 12629
6540.80 11106
6541.57 9222
6542.33 7759
6543.09 6309
6543.86 5325
6544.62 4644
6545.38 4257
6546.15 3829
6546.91 3495
6547.67 3325
6548.44 3173
6549.20 3035
6549.96 3090
6550.73 3049
6551.49 3064
6552.25 3072
6553.02 2962
6553.78 2880
6554.54 2976
6555.31 3114
6556.07 3074
6556.84 3071
6557.60 2926
6558.36 2891
6559.13 3015
6559.89 2983
6560.66 3030
6561.42 3138
6562.18 3185
6562.95 3151
6563.71 3352
6564.48 3416
6565.24 3549
6566.01 3593
6566.77 3676
6567.54 3677
6568.30 3625
6569.06 3493
6569.83 3597
6570.59 3617
6571.36 3636
6572.12 3632
6572.89 3666
6573.65 3790
6574.42 3962
6575.18 4072
6575.95 4127
6576.71 4291
6577.48 4351
6578.24 4372
6579.01 4435
6579.77 4502
6580.54 4482
6581.31 4536
6582.07 4459
6582.84 4481
6583.60 4407
6584.37 4296
6585.13 4139
6585.90 4009
6586.66 3834
6587.43 3928
6588.20 3795
6588.96 3840
6589.73 3952
6590.49 4020
6591.26 4157
6592.02 4426
6592.79 4927
6593.56 5277
6594.32 5751
6595.09 6341
6595.86 6593
6596.62 6656
6597.39 6490
6598.15 6242
6598.92 5845
6599.69 5312
6600.45 4831
6601.22 4277
6601.99 3947
6602.75 3721
6603.52 3503
6604.29 3331
6605.05 3210
6605.82 3256
6606.59 3154
6607.35 3109
6608.12 3030
6608.89 2955
6609.65 2945
6610.42 2965
6611.19 2907
6611.96 2742
6612.72 2737
6613.49 2810
6614.26 2728
6615.02 2713
6615.79 2706
6616.56 2594
6617.33 2506
6618.09 2645
6618.86 2583
6619.63 2649
6620.40 2641
6621.16 2650
6621.93 2673
6622.70 2603
6623.47 2673
6624.24 2741
6625.00 2645
6625.77 2621
6626.54 2548
6627.31 2524
6628.08 2451
6628.84 2508
6629.61 2652
6630.38 2698
6631.15 2689
6631.92 2771
6632.68 2931
6633.45 3006
6634.22 3304
6634.99 3397
6635.76 3469
6636.53 3456
6637.30 3251
6638.06 3263
6638.83 3181
6639.60 3060
6640.37 2865
6641.14 2704
6641.91 2662
6642.68 2560
6643.45 2547
6644.22 2469
6644.98 2470
6645.75 2488
6646.52 2404
6647.29 2364
6648.06 2470
6648.83 2565
6649.60 2645
6650.37 2738
6651.14 2741
6651.91 2732
6652.68 2673
6653.45 2683
6654.22 2656
6654.99 2650
6655.76 2692
6656.53 2519
6657.30 2607
6658.06 2678
6658.83 2642
6659.60 2507
6660.37 2429
6661.14 2474
6661.91 2336
6662.68 2280
6663.45 2279
6664.22 2285
6665.00 2294
6665.77 2379
6666.54 2298
6667.31 2261
6668.08 2337
6668.85 2289
6669.62 2369
6670.39 2407
6671.16 2404
6671.93 2469
6672.70 2575
6673.47 2429
6674.24 2415
6675.01 2500
6675.78 2468
6676.55 2364
6677.32 2439
6678.10 2427
6678.87 2311
6679.64 2517
6680.41 2455
6681.18 2466
6681.95 2542
6682.72 2625
6683.49 2744
6684.26 2935
6685.04 3235
6685.81 3364
6686.58 3357
6687.35 3280
6688.12 3304
6688.89 3308
6689.67 2956
6690.44 2855
6691.21 2733
6691.98 2640
6692.75 2498
6693.52 2360
6694.30 2345
6695.07 2300
6695.84 2344
6696.61 2250
6697.38 2164
6698.16 2190
6698.93 2160
6699.70 2192
6700.47 2328
6701.25 2252
6702.02 2209
6702.79 2235
6703.56 2250
6704.33 2153
6705.11 2132
6705.88 2218
6706.65 2080
6707.43 2178
6708.20 2109
6708.97 2104
6709.74 2153
6710.52 2136
6711.29 2066
6712.06 2008
6712.84 2074
6713.61 2100
6714.38 2086
6715.15 2077
6715.93 2054
6716.70 2066
6717.47 2174
6718.25 2125
6719.02 2098
6719.79 2193
6720.57 2167
6721.34 2201
6722.11 2117
6722.89 2017
6723.66 2075
6724.43 2121
6725.21 2064
6725.98 2072
6726.76 2109
6727.53 2019
6728.30 2117
6729.08 2124
6729.85 2170
6730.63 2188
6731.40 2207
6732.17 2170
6732.95 2232
6733.72 2189
6734.50 2185
6735.27 2184
6736.04 2162
6736.82 2217
6737.59 2201
6738.37 2249
6739.14 2167
6739.92 2210
6740.69 2147
6741.47 2222
6742.24 2234
6743.02 2227
6743.79 2250
6744.57 2337
6745.34 2302
6746.12 2362
6746.89 2230
6747.66 2299
6748.44 2474
6749.22 2481
6749.99 2603
6750.77 2769
6751.54 3050
6752.32 3258
6753.09 3434
6753.87 3268
6754.64 3324
6755.42 3452
6756.19 3193
6756.97 3000
6757.74 2666
6758.52 2458
6759.29 2419
6760.07 2299
6760.85 2265
6761.62 2255
6762.40 2164
6763.17 2167
6763.95 2091
6764.73 2087
6765.50 2115
6766.28 2147
6767.05 2166
6767.83 2262
6768.61 2249
6769.38 2261
6770.16 2187
6770.94 2149
6771.71 2063
6772.49 2107
6773.26 2033
6774.04 1992
6774.82 2061
6775.59 2092
6776.37 1978
6777.15 2022
6777.92 2009
6778.70 2076
6779.48 2047
6780.25 2021
6781.03 1984
6781.81 2018
6782.59 1976
6783.36 1973
6784.14 1962
6784.92 1953
6785.69 1876
6786.47 1867
6787.25 1968
6788.03 1925
6788.80 1853
6789.58 1846
6790.36 1840
6791.13 1900
6791.91 1934
6792.69 1827
6793.47 1795
6794.25 1915
6795.02 1867
6795.80 1826
6796.58 1809
6797.36 1853
6798.13 1807
6798.91 1845
6799.69 1902
6800.47 1874
6801.25 1846
6802.02 1903
6802.80 2018
6803.58 1934
6804.36 1843
6805.14 1995
6805.92 2099
6806.69 2051
6807.47 1956
6808.25 1975
6809.03 2085
6809.81 1876
6810.59 1774
6811.36 1704
6812.14 1863
6812.92 1923
6813.70 1886
6814.48 1874
6815.26 1820
6816.04 1902
6816.82 1996
6817.60 1899
6818.37 1883
6819.15 1779
6819.93 1860
6820.71 1862
6821.49 1949
6822.27 1860
6823.05 1960
6823.83 1868
6824.61 1811
6825.39 1791
6826.17 1871
6826.95 1848
6827.73 1894
6828.51 1848
6829.29 1850
6830.07 1944
6830.85 1828
6831.63 1853
6832.40 1748
6833.18 1827
6833.96 1836
6834.74 1863
6835.52 1788
6836.30 1742
6837.08 1770
6837.87 1848
6838.65 1770
6839.43 1685
6840.21 1782
6840.99 1794
6841.77 1700
6842.55 1719
6843.33 1697
6844.11 1719
6844.89 1741
6845.67 1869
6846.45 1896
6847.23 1873
6848.01 2102
6848.79 2339
6849.57 2823
6850.35 3288
6851.13 3519
6851.92 3568
6852.70 3838
6853.48 3863
6854.26 3624
6855.04 3337
6855.82 3069
6856.60 2726
6857.38 2543
6858.16 2341
6858.95 2231
6859.73 2101
6860.51 2020
6861.29 1963
6862.07 1953
6862.85 1979
6863.64 1968
6864.42 2062
6865.20 2074
6865.98 2122
6866.76 2092
6867.54 2022
6868.33 2164
6869.11 2147
6869.89 2146
6870.67 2187
6871.45 2104
6872.24 2029
6873.02 2109
6873.80 2153
6874.58 1992
6875.36 2118
6876.15 2132
6876.93 2087
6877.71 2192
6878.49 2316
6879.28 2387
6880.06 2523
6880.84 2450
6881.62 2492
6882.41 2700
6883.19 2722
6883.97 2680
6884.76 2878
6885.54 3148
6886.32 3369
6887.10 3751
6887.89 4275
6888.67 4534
6889.45 4776
6890.24 4633
6891.02 4591
6891.80 4127
6892.59 3446
6893.37 3099
6894.15 2841
6894.94 2661
6895.72 2475
6896.50 2492
6897.29 2390
6898.07 2428
6898.85 2403
6899.64 2414
6900.42 2550
6901.21 2506
6901.99 2631
6902.77 2597
6903.56 2526
6904.34 2400
6905.12 2470
6905.91 2462
6906.69 2534
6907.48 2525
6908.26 2531
6909.05 2451
6909.83 2338
6910.61 2328
6911.40 2261
6912.18 2166
6912.97 2122
6913.75 2196
6914.54 2232
6915.32 2215
6916.11 2156
6916.89 2185
6917.67 2184
6918.46 2198
6919.24 2093
6920.03 2086
6920.81 2086
6921.60 2075
6922.38 2090
6923.17 2096
6923.95 2183
6924.74 2208
6925.52 2257
6926.31 2350
6927.09 2278
6927.88 2111
6928.67 2232
6929.45 2254
6930.24 2338
6931.02 2349
6931.81 2351
6932.59 2306
6933.38 2400
6934.16 2473
6934.95 2545
6935.74 2536
6936.52 2562
6937.31 2432
6938.09 2383
6938.88 2420
6939.66 2440
6940.45 2494
6941.24 2516
6942.02 2542
6942.81 2725
6943.59 2806
6944.38 2840
6945.17 2881
6945.95 2832
6946.74 2836
6947.53 2887
6948.31 3046
6949.10 3036
6949.89 2868
6950.67 2829
6951.46 2946
6952.25 2907
6953.03 2801
6953.82 2878
6954.61 2977
6955.39 3116
6956.18 3068
6956.97 2953
6957.75 3173
6958.54 3163
6959.33 3252
6960.11 3338
6960.90 3152
6961.69 3137
6962.48 3139
6963.26 3136
6964.05 3149
6964.84 3294
6965.63 3136
6966.41 3170
6967.20 3194
6967.99 3372
6968.78 3384
6969.56 3369
6970.35 3542
6971.14 3619
6971.93 3564
6972.71 3548
6973.50 3699
6974.29 3727
6975.08 3627
6975.87 3736
6976.65 3891
6977.44 3792
6978.23 3927
6979.02 4182
6979.81 4330
6980.60 4521
6981.38 4851
6982.17 5291
6982.96 5850
6983.75 6764
6984.54 7867
6985.33 8890
6986.11 9839
6986.90 10318
6987.69 10587
6988.48 10278
6989.27 9627
6990.06 8746
6990.85 7664
6991.64 6726
6992.42 5883
6993.21 5160
6994.00 4776
6994.79 4608
6995.58 4717
6996.37 5182
6997.16 5690
6997.95 6503
6998.74 7667
6999.53 8855
7000.32 9936
7001.11 10588
7001.90 10471
7002.68 10152
7003.47 9367
7004.26 8567
7005.05 7325
7005.84 6236
7006.63 5255
7007.42 4608
7008.21 4190
7009.00 3810
7009.79 3487
7010.58 3472
7011.37 3531
7012.16 3614
7012.95 3518
7013.74 3605
7014.53 3672
7015.32 3646
7016.11 3594
7016.90 3389
7017.69 3249
7018.48 3192
7019.27 2887
7020.07 2846
7020.86 2832
7021.65 2786
7022.44 2819
7023.23 2907
7024.02 2891
7024.81 2909
7025.60 3071
7026.39 3120
7027.18 3216
7027.97 3248
7028.76 3162
7029.55 3144
7030.35 3070
7031.14 2915
7031.93 2878
7032.72 2824
7033.51 2698
7034.30 2632
7035.09 2573
7035.88 2546
7036.68 2716
7037.47 2891
7038.26 2838
7039.05 2971
7039.84 2990
7040.63 3027
7041.43 3000
7042.22 2996
7043.01 3010
7043.80 2868
7044.59 2865
7045.38 2910
7046.18 2815
7046.97 2830
7047.76 2951
7048.55 2984
7049.35 3106
7050.14 3383
7050.93 3524
7051.72 3461
7052.51 3487
7053.31 3348
7054.10 3174
7054.89 2847
7055.68 2680
7056.48 2662
7057.27 2619
7058.06 2537
7058.85 2450
7059.65 2428
7060.44 2430
7061.23 2484
7062.03 2479
7062.82 2570
7063.61 2542
7064.40 2584
7065.20 2626
7065.99 2538
7066.78 2517
7067.58 2414
7068.37 2429
7069.16 2363
7069.96 2293
7070.75 2231
7071.54 2295
7072.34 2252
7073.13 2225
7073.92 2248
7074.72 2220
7075.51 2118
7076.30 2194
7077.10 2134
7077.89 2064
7078.69 2145
7079.48 2132
7080.27 2088
7081.07 2120
7081.86 2145
7082.66 2130
7083.45 2079
7084.24 2012
7085.04 2038
7085.83 2047
7086.63 1984
7087.42 2120
7088.21 2218
7089.01 2061
7089.80 1945
7090.60 1960
7091.39 2016
7092.19 1911
7092.98 1966
7093.78 1871
7094.57 1855
7095.37 1859
7096.16 1737
7096.96 1744
7097.75 1837
7098.55 1758
7099.34 1746
7100.14 1761
7100.93 1722
7101.73 1796
7102.52 1830
7103.32 1753
7104.11 1706
7104.91 1667
7105.70 1590
7106.50 1670
7107.29 1651
7108.09 1587
7108.88 1460
7109.68 1463
7110.47 1522
7111.27 1570
7112.07 1593
7112.86 1569
7113.66 1564
7114.45 1596
7115.25 1578
7116.04 1659
7116.84 1523
7117.64 1563
7118.43 1590
7119.23 1518
7120.02 1526
7120.82 1560
7121.62 1622
7122.41 1571
7123.21 1541
7124.01 1437
7124.80 1594
7125.60 1539
7126.40 1496
7127.19 1486
7127.99 1536
7128.79 1511
7129.58 1564
7130.38 1575
7131.18 1552
7131.97 1646
7132.77 1552
7133.57 1495
7134.36 1492
7135.16 1539
7135.96 1532
7136.75 1545
7137.55 1485
7138.35 1431
7139.14 1507
7139.94 1504
7140.74 1446
7141.54 1544
7142.33 1545
7143.13 1561
7143.93 1532
7144.73 1512
7145.52 1513
7146.32 1510
7147.12 1483
7147.92 1553
7148.71 1524
7149.51 1452
7150.31 1411
7151.11 1378
7151.91 1422
7152.70 1399
7153.50 1433
7154.30 1408
7155.10 1479
7155.90 1550
7156.69 1532
7157.49 1463
7158.29 1489
7159.09 1467
7159.89 1495
7160.69 1472
7161.48 1419
7162.28 1357
7163.08 1372
7163.88 1455
7164.68 1413
7165.48 1312
7166.28 1299
7167.07 1358
7167.87 1389
7168.67 1431
7169.47 1345
7170.27 1371
7171.07 1457
7171.87 1474
7172.67 1426
7173.47 1393
7174.27 1431
7175.06 1359
7175.86 1404
7176.66 1470
7177.46 1441
7178.26 1391
7179.06 1462
7179.86 1425
7180.66 1486
7181.46 1556
7182.26 1533
7183.06 1578
7183.86 1714
7184.66 1677
7185.46 1708
7186.26 1769
7187.06 1705
7187.86 1615
7188.66 1595
7189.46 1530
7190.26 1471
7191.06 1382
7191.86 1417
7192.66 1393
7193.46 1330
7194.26 1318
7195.06 1281
7195.86 1290
7196.66 1318
7197.46 1424
7198.26 1291
7199.06 1306
7199.86 1327
7200.66 1393
7201.46 1361
7202.26 1387
7203.06 1449
7203.87 1352
7204.67 1372
7205.47 1403
7206.27 1231
7207.07 1277
7207.87 1346
7208.67 1270
7209.47 1300
7210.27 1307
7211.07 1420
7211.88 1426
7212.68 1352
7213.48 1379
7214.28 1320
7215.08 1404
7215.88 1383
7216.68 1431
7217.49 1510
7218.29 1439
7219.09 1405
7219.89 1488
7220.69 1463
7221.49 1444
7222.30 1459
7223.10 1469
7223.90 1421
7224.70 1431
7225.50 1435
7226.31 1446
7227.11 1505
7227.91 1481
7228.71 1413
7229.51 1427
7230.32 1446
7231.12 1450
7231.92 1479
7232.72 1441
7233.53 1375
7234.33 1450
7235.13 1505
7235.93 1488
7236.74 1449
7237.54 1556
7238.34 1486
7239.14 1612
7239.95 1626
7240.75 1644
7241.55 1717
7242.36 1804
7243.16 1706
7243.96 1690
7244.77 1665
7245.57 1672
7246.37 1630
7247.17 1659
7247.98 1668
7248.78 1632
7249.58 1627
7250.39 1551
7251.19 1638
7251.99 1678
7252.80 1719
7253.60 1656
7254.41 1675
7255.21 1703
7256.01 1763
7256.82 1766
7257.62 1722
7258.42 1707
7259.23 1701
7260.03 1764
7260.84 1737
7261.64 1746
7262.44 1795
7263.25 1821
7264.05 1865
7264.86 1901
7265.66 1918
7266.46 1851
7267.27 1916
7268.07 1978
7268.88 2050
7269.68 2167
7270.49 2231
7271.29 2224
7272.10 2179
7272.90 2162
7273.71 2220
7274.51 2101
7275.31 2078
7276.12 2090
7276.92 2136
7277.73 2250
7278.53 2352
7279.34 2430
7280.14 2508
7280.95 2646
7281.75 3031
7282.56 3571
7283.37 4009
7284.17 4794
7284.98 5269
7285.78 5698
7286.59 5752
7287.39 5554
7288.20 5178
7289.00 4589
7289.81 4177
7290.61 3531
7291.42 3203
7292.23 3077
7293.03 2697
7293.84 2555
7294.64 2634
7295.45 2524
7296.25 2449
7297.06 2472
7297.87 2499
7298.67 2431
7299.48 2384
7300.28 2478
7301.09 2555
7301.90 2578
7302.70 2698
7303.51 2730
7304.32 2741
7305.12 2789
7305.93 2871
7306.74 2971
7307.54 3019
7308.35 3055
7309.16 3437
7309.96 3622
7310.77 3938
7311.58 4072
7312.38 4272
7313.19 4219
7314.00 4110
7314.80 3962
7315.61 3934
7316.42 3949
7317.22 4042
7318.03 4268
7318.84 4719
7319.65 5238
7320.45 5618
7321.26 5837
7322.07 6190
7322.88 6126
7323.68 5820
7324.49 5747
7325.30 5115
7326.11 4470
7326.91 3983
7327.72 3672
7328.53 3357
7329.34 2998
7330.14 2819
7330.95 2718
7331.76 2622
7332.57 2665
7333.38 2645
7334.18 2516
7334.99 2464
7335.80 2465
7336.61 2590
7337.42 2532
7338.22 2591
7339.03 2697
7339.84 2672
7340.65 2754
7341.46 2610
7342.27 2472
7343.07 2511
7343.88 2522
7344.69 2506
7345.50 2554
7346.31 2560
7347.12 2540
7347.93 2598
7348.74 2621
7349.54 2593
7350.35 2610
7351.16 2660
7351.97 2561
7352.78 2496
7353.59 2475
7354.40 2431
7355.21 2435
7356.02 2214
7356.83 2280
7357.64 2404
7358.45 2436
7359.25 2564
7360.06 2493
7360.87 2522
7361.68 2652
7362.49 2691
7363.30 2631
7364.11 2671
7364.92 2638
7365.73 2622
7366.54 2647
7367.35 2615
7368.16 2590
7368.97 2585
7369.78 2610
7370.59 2583
7371.40 2568
7372.21 2648
7373.02 2588
7373.83 2616
7374.64 2564
7375.45 2626
7376.26 2713
7377.07 2878
7377.88 2845
7378.69 3140
7379.50 3418
7380.31 3633
7381.13 4109
7381.94 4247
7382.75 4363
7383.56 4390
7384.37 4254
7385.18 4001
7385.99 3779
7386.80 3423
7387.61 3155
7388.42 3032
7389.23 2842
7390.05 2585
7390.86 2478
7391.67 2528
7392.48 2485
7393.29 2443
7394.10 2431
7394.91 2429
7395.72 2416
7396.54 2558
7397.35 2662
7398.16 2760
7398.97 3082
7399.78 3259
7400.59 3479
7401.41 3594
7402.22 3841
7403.03 3850
7403.84 3678
7404.65 3561
7405.46 3392
7406.28 3300
7407.09 3238
7407.90 3188
7408.71 3205
7409.52 3092
7410.34 2911
7411.15 2756
7411.96 2538
7412.77 2398
7413.59 2380
7414.40 2290
7415.21 2159
7416.02 2148
7416.84 2096
7417.65 2017
7418.46 1981
7419.27 1948
7420.09 1910
7420.90 1985
7421.71 1947
7422.53 1951
7423.34 1918
7424.15 1861
7424.96 1814
7425.78 1845
7426.59 1821
7427.40 1783
7428.22 1791
7429.03 1680
7429.84 1673
7430.66 1696
7431.47 1746
7432.28 1736
7433.10 1733
7433.91 1664
7434.72 1699
7435.54 1724
7436.35 1696
7437.17 1747
7437.98 1753
7438.79 1858
7439.61 1891
7440.42 1884
7441.23 1825
7442.05 1760
7442.86 1789
7443.68 1830
7444.49 1778
7445.30 1738
7446.12 1654
7446.93 1724
7447.75 1633
7448.56 1628
7449.38 1690
7450.19 1675
7451.00 1668
7451.82 1652
7452.63 1627
7453.45 1658
7454.26 1696
7455.08 1646
7455.89 1563
7456.71 1582
7457.52 1638
7458.34 1650
7459.15 1640
7459.97 1695
7460.78 1557
7461.60 1639
7462.41 1678
7463.23 1668
7464.04 1586
7464.86 1566
7465.67 1668
7466.49 1675
7467.30 1632
7468.12 1687
7468.93 1609
7469.75 1607
7470.56 1606
7471.38 1650
7472.20 1605
7473.01 1606
7473.83 1642
7474.64 1619
7475.46 1622
7476.27 1586
7477.09 1532
7477.91 1616
7478.72 1527
7479.54 1443
7480.35 1416
7481.17 1446
7481.99 1355
7482.80 1452
7483.62 1349
7484.44 1347
7485.25 1361
7486.07 1410
7486.88 1355
7487.70 1384
7488.52 1288
7489.33 1354
7490.15 1418
7490.97 1332
7491.78 1305
7492.60 1382
7493.42 1333
7494.23 1282
7495.05 1268
7495.87 1367
7496.69 1371
7497.50 1276
7498.32 1283
7499.14 1289
7499.95 1247
7500.77 1349
7501.59 1313
7502.40 1306
7503.22 1223
7504.04 1245
7504.86 1260
7505.67 1225
7506.49 1204
7507.31 1284
7508.13 1252
7508.94 1217
7509.76 1217
7510.58 1207
7511.40 1222
7512.22 1253
7513.03 1196
7513.85 1200
7514.67 1186
7515.49 1227
7516.31 1201
7517.12 1217
7517.94 1176
7518.76 1245
7519.58 1226
7520.40 1239
7521.21 1152
7522.03 1150
7522.85 1229
7523.67 1157
7524.49 1139
7525.31 1215
7526.12 1237
7526.94 1291
7527.76 1254
7528.58 1145
7529.40 1190
7530.22 1185
7531.04 1212
7531.86 1177
7532.67 1222
7533.49 1180
7534.31 1221
7535.13 1215
7535.95 1192
7536.77 1168
7537.59 1178
7538.41 1214
7539.23 1208
7540.05 1184
7540.87 1239
7541.69 1252
7542.51 1170
7543.32 1150
7544.14 1235
7544.96 1216
7545.78 1206
7546.60 1291
7547.42 1200
7548.24 1336
7549.06 1336
7549.88 1281
7550.70 1200
7551.52 1158
7552.34 1193
7553.16 1279
7553.98 1265
7554.80 1208
7555.62 1189
7556.44 1215
7557.26 1213
7558.08 1159
7558.90 1307
7559.72 1230
7560.54 1273
7561.36 1308
7562.19 1224
7563.01 1244
7563.83 1217
7564.65 1354
7565.47 1329
7566.29 1286
7567.11 1262
7567.93 1307
7568.75 1299
7569.57 1262
7570.39 1232
7571.21 1273
7572.03 1257
7572.86 1241
7573.68 1292
7574.50 1257
7575.32 1290
7576.14 1286
7576.96 1307
7577.78 1337
7578.60 1263
7579.43 1288
7580.25 1230
7581.07 1293
7581.89 1357
7582.71 1316
7583.53 1282
7584.36 1348
7585.18 1312
7586.00 1324
7586.82 1326
7587.64 1361
7588.47 1448
7589.29 1418
7590.11 1480
7590.93 1445
7591.75 1377
7592.58 1405
7593.40 1534
7594.22 1444
7595.04 1331
7595.86 1357
7596.69 1375
7597.51 1455
7598.33 1445
7599.15 1426
7599.98 1433
7600.80 1503
7601.62 1558
7602.45 1571
7603.27 1604
7604.09 1715
7604.91 1825
7605.74 1873
7606.56 1921
7607.38 1847
7608.21 1789
7609.03 1772
7609.85 1708
7610.67 1681
7611.50 1570
7612.32 1622
7613.14 1595
7613.97 1611
7614.79 1586
7615.61 1570
7616.44 1713
7617.26 1823
7618.08 1869
7618.91 1937
7619.73 1876
7620.56 1881
7621.38 1823
7622.20 1790
7623.03 1760
7623.85 1605
7624.67 1646
7625.50 1624
7626.32 1643
7627.15 1681
7627.97 1698
7628.80 1738
7629.62 1884
7630.44 1996
7631.27 2086
7632.09 2272
7632.92 2372
7633.74 2330
7634.57 2357
7635.39 2151
7636.21 2026
7637.04 1878
7637.86 1719
7638.69 1651
7639.51 1578
7640.34 1506
7641.16 1362
7641.99 1339
7642.81 1289
7643.64 1374
7644.46 1314
7645.29 1263
7646.11 1249
7646.94 1274
7647.76 1325
7648.59 1376
7649.41 1292
7650.24 1292
7651.06 1272
7651.89 1231
7652.71 1184
7653.54 1182
7654.37 1293
7655.19 1196
7656.02 1172
7656.84 1199
7657.67 1189
7658.49 1214
7659.32 1206
7660.14 1218
7660.97 1208
7661.80 1104
7662.62 1189
7663.45 1231
7664.27 1249
7665.10 1221
7665.93 1165
7666.75 1196
7667.58 1242
7668.41 1265
7669.23 1217
7670.06 1199
7670.88 1162
7671.71 1257
7672.54 1243
7673.36 1206
7674.19 1222
7675.02 1159
7675.84 1153
7676.67 1214
7677.50 1108
7678.32 1134
7679.15 1215
7679.98 1151
7680.81 1150
7681.63 1119
7682.46 1165
7683.29 1215
7684.11 1218
7684.94 1090
7685.77 1152
7686.59 1095
7687.42 1158
7688.25 1230
7689.08 1147
7689.90 1175
7690.73 1160
7691.56 1165
7692.39 1148
7693.21 1157
7694.04 1168
7694.87 1149
7695.70 1251
7696.53 1188
7697.35 1178
7698.18 1232
7699.01 1296
7699.84 1270
7700.66 1259
7701.49 1287
7702.32 1253
7703.15 1268
7703.98 1200
7704.81 1200
7705.63 1177
7706.46 1205
7707.29 1230
7708.12 1216
7708.95 1199
7709.78 1193
7710.60 1087
7711.43 1181
7712.26 1193
7713.09 1187
7713.92 1140
7714.75 1199
7715.58 1155
7716.41 1151
7717.23 1118
7718.06 1062
7718.89 1153
7719.72 1223
7720.55 1171
7721.38 1208
7722.21 1195
7723.04 1115
7723.87 1129
7724.70 1090
7725.53 1138
7726.36 1134
7727.18 1137
7728.01 1188
7728.84 1125
7729.67 1081
7730.50 1164
7731.33 1128
7732.16 1084
7732.99 1062
7733.82 1118
7734.65 1048
7735.48 1119
7736.31 1032
7737.14 1094
7737.97 1097
7738.80 1201
7739.63 1145
7740.46 1116
7741.29 1114
7742.12 1061
7742.95 1048
7743.78 1128
7744.61 1250
7745.44 1340
7746.27 1381
7747.10 1485
7747.94 1553
7748.77 1550
7749.60 1561
7750.43 1665
7751.26 1564
7752.09 1506
7752.92 1418
7753.75 1366
7754.58 1212
7755.41 1210
7756.24 1101
7757.07 1097
7757.91 1075
7758.74 1096
7759.57 1059
7760.40 1134
7761.23 1142
7762.06 1075
7762.89 1065
7763.72 1063
7764.56 1051
7765.39 1068
7766.22 1071
7767.05 1080
7767.88 1056
7768.71 1049
7769.55 1081
7770.38 1084
7771.21 1107
7772.04 1074
7772.87 1049
7773.70 1102
7774.54 1099
7775.37 1088
7776.20 1032
7777.03 1111
7777.86 1123
7778.70 1072
7779.53 1123
7780.36 1090
7781.19 1107
7782.03 1135
7782.86 1126
7783.69 1137
7784.52 1111
7785.36 1169
7786.19 1197
7787.02 1284
7787.85 1142
7788.69 1095
7789.52 1129
7790.35 1080
7791.19 1078
7792.02 1170
7792.85 1129
7793.68 1056
7794.52 1084
7795.35 1134
7796.18 1074
7797.02 1116
7797.85 1093
7798.68 1191
7799.52 1214
7800.35 1199
7801.18 1176
7802.02 1240
7802.85 1246
7803.68 1298
7804.52 1247
7805.35 1282
7806.18 1257
7807.02 1259
7807.85 1274
7808.69 1243
7809.52 1273
7810.35 1332
7811.19 1293
7812.02 1368
7812.86 1480
7813.69 1397
7814.52 1464
7815.36 1536
7816.19 1518
7817.03 1526
7817.86 1585
7818.70 1602
7819.53 1533
7820.36 1525
7821.20 1474
7822.03 1471
7822.87 1529
7823.70 1456
7824.54 1384
7825.37 1449
7826.21 1528
7827.04 1531
7827.88 1556
7828.71 1629
7829.55 1613
7830.38 1528
7831.22 1531
7832.05 1558
7832.89 1571
7833.72 1579
7834.56 1569
7835.39 1470
7836.23 1519
7837.06 1535
7837.90 1614
7838.73 1526
7839.57 1552
7840.40 1446
7841.24 1466
7842.07 1448
7842.91 1450
7843.75 1501
7844.58 1497
7845.42 1415
7846.25 1382
7847.09 1389
7847.93 1390
7848.76 1429
7849.60 1417
7850.43 1394
7851.27 1399
7852.11 1367
7852.94 1312
7853.78 1256
7854.61 1364
7855.45 1403
7856.29 1433
7857.12 1545
7857.96 1571
7858.80 1533
7859.63 1625
7860.47 1672
7861.31 1672
7862.14 1646
7862.98 1581
7863.82 1547
7864.65 1436
7865.49 1334
7866.33 1392
7867.16 1455
7868.00 1346
7868.84 1357
7869.67 1467
7870.51 1521
7871.35 1480
7872.19 1485
7873.02 1516
7873.86 1494
7874.70 1530
7875.53 1595
7876.37 1594
7877.21 1745
7878.05 1815
7878.88 1926
7879.72 2019
7880.56 1869
7881.40 1759
7882.24 1704
7883.07 1555
7883.91 1488
7884.75 1458
7885.59 1447
7886.42 1469
7887.26 1499
7888.10 1458
7888.94 1494
7889.78 1575
7890.62 1594
7891.45 1641
7892.29 1583
7893.13 1712
7893.97 1716
7894.81 1668
7895.65 1640
7896.48 1593
7897.32 1549
7898.16 1494
7899.00 1483
7899.84 1552
7900.68 1496
7901.52 1468
7902.35 1441
7903.19 1479
7904.03 1416
7904.87 1370
7905.71 1330
7906.55 1388
7907.39 1381
7908.23 1344
7909.07 1385
7909.91 1315
7910.75 1352
7911.58 1250
7912.42 1296
7913.26 1344
7914.10 1437
7914.94 1491
7915.78 1448
7916.62 1648
7917.46 1727
7918.30 1874
7919.14 1909
7919.98 1888
7920.82 1874
7921.66 1859
7922.50 1772
7923.34 1624
7924.18 1488
7925.02 1541
7925.86 1446
7926.70 1394
7927.54 1326
7928.38 1268
7929.22 1261
7930.06 1199
7930.90 1222
7931.74 1286
7932.58 1290
7933.42 1221
7934.26 1209
7935.10 1264
7935.94 1209
7936.78 1191
7937.62 1208
7938.47 1206
7939.31 1268
7940.15 1261
7940.99 1225
7941.83 1271
7942.67 1287
7943.51 1282
7944.35 1325
7945.19 1352
7946.03 1356
7946.88 1391
7947.72 1476
7948.56 1382
7949.40 1436
7950.24 1300
7951.08 1279
7951.92 1304
7952.76 1388
7953.61 1441
7954.45 1360
7955.29 1349
7956.13 1504
7956.97 1447
7957.81 1478
7958.66 1417
7959.50 1347
7960.34 1416
7961.18 1409
7962.02 1385
7962.87 1479
7963.71 1443
7964.55 1473
7965.39 1436
7966.23 1480
7967.08 1522
7967.92 1621
7968.76 1645
7969.60 1667
7970.45 1595
7971.29 1499
7972.13 1403
7972.97 1327
7973.82 1310
7974.66 1300
7975.50 1226
7976.34 1194
7977.19 1239
7978.03 1282
7978.87 1244
7979.72 1197
7980.56 1231
7981.40 1246
7982.24 1166
7983.09 1220
7983.93 1252
7984.77 1186
7985.62 1175
7986.46 1124
7987.30 1118
7988.15 1189
7988.99 1174
7989.83 1099
7990.68 1083
7991.52 1065
7992.36 1011
7993.21 1065
7994.05 1047
7994.90 1032
7995.74 1064
7996.58 1075
7997.43 1065
7998.27 993
7999.11 929
7999.96 977
8000.80 956
8001.65 1053
8002.49 974
8003.34 991
8004.18 1032
8005.02 1023
8005.87 981
8006.71 1013
8007.56 986
8008.40 1017
8009.25 1000
8010.09 924
8010.93 927
8011.78 894
8012.62 938
8013.47 983
8014.31 934
8015.16 926
8016.00 915
8016.85 966
8017.69 921
8018.54 909
8019.38 916
8020.23 946
8021.07 913
8021.92 929
8022.76 895
8023.61 944
8024.45 1001
8025.30 961
8026.14 969
8026.99 943
8027.83 894
8028.68 907
8029.53 972
8030.37 973
8031.22 937
8032.06 959
8032.91 933
8033.75 959
8034.60 970
8035.45 879
8036.29 916
8037.14 928
8037.98 1030
8038.83 949
8039.68 873
8040.52 924
8041.37 986
8042.21 966
8043.06 930
8043.91 903
8044.75 975
8045.60 956
8046.45 865
8047.29 900
8048.14 899
8048.99 942
8049.83 935
8050.68 953
8051.53 921
8052.37 874
8053.22 902
8054.07 929
8054.91 845
8055.76 857
8056.61 954
8057.45 922
8058.30 923
8059.15 871
8060.00 786
8060.84 857
8061.69 916
8062.54 887
8063.38 827
8064.23 833
8065.08 889
8065.93 895
8066.77 823
8067.62 891
8068.47 833
8069.32 828
8070.16 847
8071.01 926
8071.86 914
8072.71 876
8073.56 881
8074.40 869
8075.25 855
8076.10 889
8076.95 888
8077.80 894
8078.64 892
8079.49 904
8080.34 858
8081.19 772
8082.04 846
8082.89 853
8083.73 806
8084.58 968
8085.43 905
8086.28 828
8087.13 894
8087.98 842
8088.82 793
8089.67 801
8090.52 917
8091.37 879
8092.22 871
8093.07 861
8093.92 854
8094.77 884
8095.62 897
8096.46 856
8097.31 846
8098.16 854
8099.01 902
8099.86 840
8100.71 884
8101.56 838
8102.41 892
8103.26 903
8104.11 901
8104.96 908
8105.81 888
8106.66 852
8107.51 906
8108.36 975
8109.21 865
8110.06 839
8110.91 854
8111.76 866
8112.61 883
8113.46 792
8114.31 860
8115.16 879
8116.01 900
8116.86 885
8117.71 886
8118.56 951
8119.41 939
8120.26 966
8121.11 925
8121.96 1021
8122.81 955
8123.66 917
8124.51 914
8125.36 917
8126.21 889
8127.06 897
8127.91 894
8128.76 947
8129.61 901
8130.46 912
8131.31 913
8132.17 910
8133.02 940
8133.87 911
8134.72 891
8135.57 903
8136.42 923
8137.27 860
8138.12 916
8138.97 1015
8139.83 991
8140.68 965
8141.53 984
8142.38 1007
8143.23 1006
8144.08 998
8144.94 976
8145.79 1003
8146.64 998
8147.49 1034
8148.34 1148
8149.19 1152
8150.05 1061
8150.90 1118
8151.75 1012
8152.60 1037
8153.45 1082
8154.31 1118
8155.16 1216
8156.01 1303
8156.86 1090
8157.71 1080
8158.57 1106
8159.42 1073
8160.27 1042
8161.12 972
8161.98 1038
8162.83 969
8163.68 930
8164.53 944
8165.39 957
8166.24 1005
8167.09 992
8167.95 945
8168.80 890
8169.65 952
8170.50 988
8171.36 1083
8172.21 1039
8173.06 985
8173.92 962
8174.77 990
8175.62 905
8176.48 951
8177.33 886
8178.18 903
8179.04 885
8179.89 964
8180.74 853
8181.60 799
8182.45 863
8183.30 905
8184.16 860
8185.01 829
8185.86 900
8186.72 837
8187.57 863
8188.43 885
8189.28 875
8190.13 844
8190.99 849
8191.84 826
8192.70 826
8193.55 762
8194.40 795
8195.26 769
8196.11 834
8196.97 823
8197.82 846
8198.68 806
8199.53 843
8200.39 837
8201.24 826
8202.09 818
8202.95 827
8203.80 905
8204.66 851
8205.51 823
8206.37 852
8207.22 810
8208.08 840
8208.93 877
8209.79 874
8210.64 858
8211.50 822
8212.35 845
8213.21 833
8214.06 903
8214.92 884
8215.77 771
8216.63 849
8217.49 899
8218.34 849
8219.20 858
8220.05 893
8220.91 886
8221.76 850
8222.62 815
8223.47 845
8224.33 869
8225.19 869
8226.04 876
8226.90 854
8227.75 869
8228.61 857
8229.47 871
8230.32 835
8231.18 830
8232.03 834
8232.89 879
8233.75 850
8234.60 877
8235.46 844
8236.32 852
8237.17 847
8238.03 882
8238.88 883
8239.74 813
8240.60 767
8241.45 838
8242.31 751
8243.17 785
8244.02 826
8244.88 853
8245.74 828
8246.60 830
8247.45 864
8248.31 850
8249.17 840
8250.02 828
8250.88 881
8251.74 829
8252.59 851
8253.45 904
8254.31 875
8255.17 888
8256.02 910
8256.88 848
8257.74 788
8258.60 809
8259.45 812
8260.31 820
8261.17 844
8262.03 825
8262.89 864
8263.74 797
8264.60 833
8265.46 850
8266.32 863
8267.17 827
8268.03 798
8268.89 861
8269.75 873
8270.61 861
8271.47 837
8272.32 843
8273.18 810
8274.04 821
8274.90 859
8275.76 811
8276.62 821
8277.47 841
8278.33 882
8279.19 916
8280.05 920
8280.91 879
8281.77 911
8282.63 902
8283.48 833
8284.34 908
8285.20 958
8286.06 939
8286.92 945
8287.78 868
8288.64 963
8289.50 963
8290.36 901
8291.22 943
8292.08 988
8292.94 1003
8293.79 1015
8294.65 1008
8295.51 978
8296.37 894
8297.23 955
8298.09 997
8298.95 981
8299.81 960
8300.67 994
8301.53 952
8302.39 891
8303.25 915
8304.11 961
8304.97 928
8305.83 960
8306.69 943
8307.55 958
8308.41 979
8309.27 921
8310.13 977
8310.99 945
8311.85 960
8312.71 926
8313.57 871
8314.43 933
8315.29 926
8316.15 953
8317.01 1023
8317.88 1001
8318.74 985
8319.60 1004
8320.46 992
8321.32 924
8322.18 928
8323.04 927
8323.90 932
8324.76 883
8325.62 836
8326.48 874
8327.34 903
8328.21 941
8329.07 881
8329.93 980
8330.79 891
8331.65 901
8332.51 945
8333.37 915
8334.24 904
8335.10 941
8335.96 925
8336.82 947
8337.68 978
8338.54 894
8339.41 957
8340.27 901
8341.13 948
8341.99 903
8342.85 980
8343.71 964
8344.58 1020
8345.44 977
8346.30 992
8347.16 1017
8348.02 1006
8348.89 1012
8349.75 987
8350.61 1016
8351.47 984
8352.34 988
8353.20 986
8354.06 957
8354.92 1018
8355.79 992
8356.65 1001
8357.51 972
8358.37 941
8359.24 999
8360.10 953
8360.96 1029
8361.83 980
8362.69 987
8363.55 948
8364.41 926
8365.28 986
8366.14 1018
8367.00 966
8367.87 987
8368.73 964
8369.59 929
8370.46 1040
8371.32 993
8372.18 968
8373.05 1008
8373.91 991
8374.77 1029
8375.64 977
8376.50 1006
8377.37 1046
8378.23 1065
8379.09 1070
8379.96 1031
8380.82 1008
8381.68 1075
8382.55 1049
8383.41 1066
8384.28 1078
8385.14 1008
8386.01 1063
8386.87 1147
8387.73 1120
8388.60 1119
8389.46 1088
8390.33 1130
8391.19 1143
8392.06 1042
8392.92 1038
8393.78 1058
8394.65 1116
8395.51 1069
8396.38 1075
8397.24 1107
8398.11 1096
8398.97 1124
8399.84 1165
8400.70 1205
8401.57 1241
8402.43 1157
8403.30 1229
8404.16 1223
8405.03 1209
8405.89 1281
8406.76 1293
8407.62 1177
8408.49 1180
8409.35 1159
8410.22 1256
8411.08 1315
8411.95 1321
8412.82 1298
8413.68 1319
8414.55 1377
8415.41 1327
8416.28 1342
8417.14 1324
8418.01 1343
8418.88 1316
8419.74 1284
8420.61 1395
8421.47 1379
8422.34 1480
8423.21 1425
8424.07 1468
8424.94 1515
8425.80 1601
8426.67 1694
8427.54 1669
8428.40 1633
8429.27 1703
8430.14 1659
8431.00 1706
8431.87 1686
8432.74 1686
8433.60 1658
8434.47 1672
8435.34 1735
8436.20 1763
8437.07 1796
8437.94 1921
8438.80 1997
8439.67 2003
8440.54 2081
8441.40 2112
8442.27 2324
8443.14 2409
8444.00 2465
8444.87 2419
8445.74 2429
8446.61 2389
8447.47 2349
8448.34 2336
8449.21 2393
8450.08 2399
8450.94 2306
8451.81 2399
8452.68 2553
8453.55 2848
8454.41 3253
8455.28 3627
8456.15 3986
8457.02 4230
8457.88 4549
8458.75 4681
8459.62 4406
8460.49 4047
8461.36 3758
8462.22 3478
8463.09 3187
8463.96 3063
8464.83 2954
8465.70 2917
8466.57 2991
8467.43 3368
8468.30 4168
8469.17 4904
8470.04 6009
8470.91 7025
8471.78 7336
8472.65 7016
8473.51 6846
8474.38 6217
8475.25 5377
8476.12 4375
8476.99 3633
8477.86 3246
8478.73 2668
8479.60 2387
8480.46 2191
8481.33 2096
8482.20 1906
8483.07 1859
8483.94 1846
8484.81 1813
8485.68 1718
8486.55 1677
8487.42 1694
8488.29 1747
8489.16 1666
8490.03 1603
8490.90 1630
8491.77 1649
8492.64 1662
8493.51 1621
8494.37 1736
8495.24 1813
8496.11 1798
8496.98 1842
8497.85 1847
8498.72 1902
8499.59 1861
8500.46 1810
8501.33 1730
8502.20 1655
8503.07 1687
8503.94 1669
8504.82 1641
8505.69 1724
8506.56 1847
8507.43 1857
8508.30 2009
8509.17 2040
8510.04 2003
8510.91 2122
8511.78 2025
8512.65 1961
8513.52 1946
8514.39 1835
8515.26 1766
8516.13 1728
8517.00 1673
8517.87 1640
8518.75 1597
8519.62 1641
8520.49 1619
8521.36 1611
8522.23 1642
8523.10 1673
8523.97 1712
8524.84 1735
8525.71 1755
8526.59 1781
8527.46 1687
8528.33 1714
8529.20 1752
8530.07 1759
8530.94 1805
8531.82 1785
8532.69 1802
8533.56 1789
8534.43 1833
8535.30 1882
8536.17 1936
8537.05 1761
8537.92 1819
8538.79 1793
8539.66 1788
8540.53 1763
8541.41 1662
8542.28 1713
8543.15 1685
8544.02 1694
8544.90 1698
8545.77 1726
8546.64 1694
8547.51 1638
8548.39 1613
8549.26 1588
8550.13 1594
8551.00 1716
8551.88 1805
8552.75 1787
8553.62 1764
8554.49 1762
8555.37 1857
8556.24 1835
8557.11 1823
8557.99 1794
8558.86 1778
8559.73 1617
8560.60 1569
8561.48 1515
8562.35 1462
8563.22 1421
8564.10 1411
8564.97 1403
8565.84 1350
8566.72 1264
8567.59 1248
8568.46 1318
8569.34 1281
8570.21 1278
8571.09 1405
8571.96 1297
8572.83 1272
8573.71 1346
8574.58 1277
8575.45 1268
8576.33 1256
8577.20 1320
8578.08 1243
8578.95 1212
8579.82 1256
8580.70 1179
8581.57 1249
8582.45 1196
8583.32 1300
8584.20 1243
8585.07 1277
8585.94 1262
8586.82 1303
8587.69 1278
8588.57 1263
8589.44 1232
8590.32 1299
8591.19 1238
8592.07 1197
8592.94 1261
8593.82 1212
8594.69 1216
8595.57 1254
8596.44 1165
8597.32 1223
8598.19 1254
8599.07 1235
8599.94 1281
8600.82 1276
8601.69 1272
8602.57 1321
8603.44 1316
8604.32 1256
8605.19 1298
8606.07 1277
8606.94 1260
8607.82 1251
8608.69 1281
8609.57 1304
8610.45 1303
8611.32 1277
8612.20 1337
8613.07 1284
8613.95 1298
8614.82 1357
8615.70 1382
8616.58 1414
8617.45 1321
8618.33 1349
8619.21 1308
8620.08 1388
8620.96 1381
8621.83 1409
8622.71 1449
8623.59 1406
8624.46 1345
8625.34 1309
8626.22 1437
8627.09 1512
8627.97 1483
8628.85 1472
8629.72 1442
8630.60 1511
8631.48 1534
8632.35 1588
8633.23 1579
8634.11 1596
8634.98 1613
8635.86 1605
8636.74 1581
8637.61 1547
8638.49 1589
8639.37 1608
8640.24 1606
8641.12 1595
8642.00 1606
8642.88 1732
8643.75 1725
8644.63 1755
8645.51 1810
8646.39 1776
8647.26 1786
8648.14 1831
8649.02 1775
8649.90 1764
8650.77 1767
8651.65 1817
8652.53 1859
8653.41 1843
8654.29 1854
8655.16 1914
8656.04 1939
8656.92 1968
8657.80 1946
8658.68 2041
8659.55 2005
8660.43 1979
8661.31 1993
8662.19 1997
8663.07 1993
8663.95 1981
8664.82 1962
8665.70 1932
8666.58 1924
8667.46 2026
8668.34 2059
8669.22 2141
8670.10 2290
8670.97 2433
8671.85 2644
8672.73 2877
8673.61 3369
8674.49 3573
8675.37 3974
8676.25 4100
8677.13 3995
8678.01 3788
8678.88 3542
8679.76 3285
8680.64 3095
8681.52 2867
8682.40 2626
8683.28 2426
8684.16 2254
8685.04 2308
8685.92 2292
8686.80 2307
8687.68 2398
8688.56 2608
8689.44 3010
8690.32 3428
8691.20 4086
8692.08 4819
8692.96 5363
8693.84 5721
8694.72 5931
8695.60 5601
8696.48 5026
8697.36 4434
8698.24 4000
8699.12 3304
8700.00 2806
8700.88 2428
8701.76 2193
8702.64 2004
8703.52 1883
8704.40 1769
8705.28 1656
8706.16 1619
8707.04 1621
8707.92 1608
8708.80 1509
8709.68 1514
8710.56 1489
8711.44 1458
8712.33 1466
8713.21 1485
8714.09 1580
8714.97 1440
8715.85 1494
8716.73 1463
8717.61 1392
8718.49 1419
8719.37 1396
8720.25 1406
8721.14 1489
8722.02 1541
8722.90 1475
8723.78 1473
8724.66 1399
8725.54 1455
8726.42 1471
8727.31 1456
8728.19 1400
8729.07 1537
8729.95 1585
8730.83 1578
8731.72 1583
8732.60 1617
8733.48 1650
8734.36 1616
8735.24 1522
8736.12 1434
8737.01 1402
8737.89 1391
8738.77 1383
8739.65 1335
8740.54 1336
8741.42 1357
8742.30 1310
8743.18 1332
8744.07 1336
8744.95 1295
8745.83 1365
8746.71 1285
8747.60 1281
8748.48 1359
8749.36 1427
8750.24 1435
8751.13 1419
8752.01 1396
8752.89 1475
8753.77 1461
8754.66 1380
8755.54 1418
8756.42 1475
8757.31 1413
8758.19 1467
8759.07 1454
8759.96 1480
8760.84 1497
8761.72 1508
8762.61 1537
8763.49 1546
8764.37 1448
8765.26 1382
8766.14 1309
8767.02 1402
8767.91 1429
8768.79 1398
8769.68 1395
8770.56 1416
8771.44 1451
8772.33 1389
8773.21 1424
8774.09 1504
8774.98 1392
8775.86 1311
8776.75 1369
8777.63 1338
8778.52 1277
8779.40 1231
8780.28 1266
8781.17 1203
8782.05 1159
8782.94 1211
8783.82 1270
8784.71 1209
8785.59 1176
8786.47 1206
8787.36 1182
8788.24 1159
8789.13 1179
8790.01 1207
8790.90 1279
8791.78 1255
8792.67 1277
8793.55 1311
8794.44 1328
8795.32 1294
8796.21 1287
8797.09 1166
8797.98 1198
8798.86 1212
8799.75 1160
8800.63 1137
8801.52 1159
8802.41 1173
8803.29 1156
8804.18 1131
8805.06 1154
8805.95 1196
8806.83 1141
8807.72 1144
8808.60 1111
8809.49 1090
8810.38 1111
8811.26 1058
8812.15 1073
8813.03 1018
8813.92 1058
8814.81 1017
8815.69 1031
8816.58 1067
8817.46 1030
8818.35 1001
8819.24 1016
8820.12 1085
8821.01 1038
8821.89 1044
8822.78 1008
8823.67 1060
8824.55 995
8825.44 972
8826.33 1047
8827.21 1034
8828.10 1019
8828.99 1068
8829.87 1088
8830.76 1032
8831.65 1038
8832.53 1020
8833.42 1008
8834.31 995
8835.20 994
8836.08 977
8836.97 949
8837.86 954
8838.74 939
8839.63 981
8840.52 926
8841.41 853
8842.29 936
8843.18 930
8844.07 928
8844.96 923
8845.84 912
8846.73 907
8847.62 929
8848.51 942
8849.39 933
8850.28 892
8851.17 873
8852.06 920
8852.95 883
8853.83 860
8854.72 862
8855.61 833
8856.50 838
8857.39 902
8858.27 804
8859.16 880
8860.05 842
8860.94 831
8861.83 843
8862.72 891
8863.60 937
8864.49 877
8865.38 885
8866.27 865
8867.16 850
8868.05 829
8868.94 807
8869.83 752
8870.71 744
8871.60 791
8872.49 803
8873.38 780
8874.27 820
8875.16 734
8876.05 721
8876.94 729
8877.83 747
8878.72 774
8879.60 782
8880.49 813
8881.38 852
8882.27 791
8883.16 783
8884.05 737
8884.94 808
8885.83 861
8886.72 794
8887.61 788
8888.50 816
8889.39 774
8890.28 694
8891.17 795
8892.06 823
8892.95 767
8893.84 727
8894.73 701
8895.62 717
8896.51 760
8897.40 734
8898.29 701
8899.18 688
8900.07 669
8900.96 744
8901.85 752
8902.74 760
8903.63 743
8904.52 714
8905.41 780
8906.30 730
8907.19 737
8908.08 673
8908.98 720
8909.87 720
8910.76 701
8911.65 685
8912.54 716
8913.43 714
8914.32 706
8915.21 741
8916.10 775
8916.99 745
8917.89 707
8918.78 725
8919.67 720
8920.56 726
8921.45 676
8922.34 698
8923.23 715
8924.13 742
8925.02 660
8925.91 703
8926.80 696
8927.69 720
8928.58 709
8929.48 724
8930.37 702
8931.26 699
8932.15 694
8933.04 648
8933.93 713
8934.83 749
8935.72 710
8936.61 717
8937.50 701
8938.40 646
8939.29 681
8940.18 697
8941.07 681
8941.96 661
8942.86 721
8943.75 659
8944.64 638
8945.53 649
8946.43 727
8947.32 721
8948.21 702
8949.11 726
8950.00 721
8950.89 703
8951.78 653
8952.68 695
8953.57 685
8954.46 646
8955.36 695
8956.25 734
8957.14 637
8958.04 676
8958.93 660
8959.82 676
8960.72 643
8961.61 709
8962.50 693
8963.40 663
8964.29 700
8965.18 692
8966.08 683
8966.97 682
8967.86 718
8968.76 610
8969.65 693
8970.54 685
8971.44 666
8972.33 655
8973.23 641
8974.12 607
8975.01 620
8975.91 643
8976.80 620
8977.70 703
8978.59 632
8979.49 577
8980.38 605
8981.27 676
8982.17 680
8983.06 660
8983.96 630
8984.85 609
8985.75 673
8986.64 668
8987.54 610
8988.43 603
8989.33 658
8990.22 661
8991.12 610
8992.01 606
8992.90 671
8993.80 625
8994.69 646
8995.59 647
8996.49 634
8997.38 649
8998.28 665
8999.17 605
9000.07 668
9000.96 698
9001.86 645
9002.75 670
9003.65 674
9004.54 620
9005.44 650
9006.33 645
9007.23 639
9008.13 614
9009.02 633
9009.92 632
9010.81 619
9011.71 658
9012.60 635
9013.50 651
9014.40 605
9015.29 626
9016.19 578
9017.09 624
9017.98 595
9018.88 595
9019.77 642
9020.67 675
9021.57 634
9022.46 649
9023.36 640
9024.26 665
9025.15 661
9026.05 651
9026.95 643
9027.84 642
9028.74 611
9029.64 614
9030.53 625
9031.43 620
9032.33 636
9033.22 651
9034.12 646
9035.02 626
9035.91 626
9036.81 628
9037.71 633
9038.61 650
9039.50 676
9040.40 675
9041.30 612
9042.20 591
9043.09 684
9043.99 662
9044.89 628
9045.79 638
9046.68 654
9047.58 649
9048.48 636
9049.38 613
9050.27 655
9051.17 594
9052.07 683
9052.97 653
9053.87 647
9054.76 668
9055.66 714
9056.56 668
9057.46 635
9058.36 628
9059.25 660
9060.15 635
9061.05 679
9061.95 661
9062.85 658
9063.75 693
9064.64 647
9065.54 685
9066.44 655
9067.34 666
9068.24 612
9069.14 659
9070.04 658
9070.94 679
9071.83 671
9072.73 663
9073.63 656
9074.53 669
9075.43 700
9076.33 711
9077.23 659
9078.13 648
9079.03 701
9079.93 650
9080.83 666
9081.72 653
9082.62 661
9083.52 645
9084.42 695
9085.32 672
9086.22 673
9087.12 716
9088.02 724
9088.92 719
9089.82 718
9090.72 688
9091.62 744
9092.52 796
9093.42 720
9094.32 729
9095.22 671
9096.12 635
9097.02 669
9097.92 689
9098.82 721
9099.72 686
9100.62 687
9101.52 682
9102.42 670
9103.32 663
9104.22 612
9105.12 636
9106.02 622
9106.92 603
9107.83 630
9108.73 639
9109.63 660
9110.53 698
9111.43 677
9112.33 640
9113.23 653
9114.13 670
9115.03 683
9115.93 654
9116.83 655
9117.74 634
9118.64 645
9119.54 684
9120.44 675
9121.34 682
9122.24 695
9123.14 704
9124.04 654
9124.95 600
9125.85 552
9126.75 568
9127.65 624
9128.55 619
9129.45 654
9130.36 669
9131.26 604
9132.16 661
9133.06 689
9133.96 629
9134.87 628
9135.77 655
9136.67 746
9137.57 684
9138.47 639
9139.38 607
9140.28 646
9141.18 635
9142.08 646
9142.99 668
9143.89 649
9144.79 620
9145.69 694
9146.60 663
9147.50 626
9148.40 654
9149.30 692
9150.21 658
9151.11 616
9152.01 636
9152.92 613
9153.82 672
9154.72 662
9155.62 617
9156.53 617
9157.43 696
9158.33 684
9159.24 618
9160.14 626
9161.04 637
9161.95 650
9162.85 589
9163.75 638
9164.66 628
9165.56 633
9166.46 661
9167.37 665
9168.27 615
9169.17 582
9170.08 549
9170.98 596
9171.89 618
9172.79 611
9173.69 596
9174.60 655
9175.50 668
9176.41 683
9177.31 638
9178.21 619
9179.12 662
9180.02 635
9180.93 615
9181.83 601
9182.74 661
9183.64 654
9184.54 673
9185.45 619
9186.35 635
9187.26 660
9188.16 630
9189.07 641
9189.97 628
9190.88 676
9191.78 677
9192.69 675
9193.59 642
9194.50 617
9195.40 600
9196.31 625
9197.21 678
9198.12 725
9199.02 662
9199.93 711
9200.83 725
9201.74 740
9202.64 716
9203.55 707
9204.45 727
9205.36 665
9206.26 678
9207.17 662
9208.08 690
9208.98 610
9209.89 656
9210.79 646
9211.70 629
9212.60 651
9213.51 632
9214.42 657
9215.32 673
9216.23 730
9217.13 663
9218.04 709
9218.95 715
9219.85 761
9220.76 724
9221.66 742
9222.57 706
9223.48 700
9224.38 670
9225.29 689
9226.20 654
9227.10 680
9228.01 694
9228.92 627
9229.82 640
9230.73 598
9231.64 645
9232.54 631
9233.45 664
9234.36 637
9235.26 637
9236.17 613
9237.08 642
9237.99 727
9238.89 638
9239.80 691
9240.71 623
9241.61 631
9242.52 645
9243.43 603
9244.34 634
9245.24 672
9246.15 621
9247.06 642
9247.97 639
9248.87 629
9249.78 637
9250.69 648
9251.60 612
9252.50 662
9253.41 645
9254.32 602
9255.23 596
9256.14 598
9257.04 631
9257.95 615
9258.86 611
9259.77 619
9260.68 635
9261.59 597
9262.49 663
9263.40 621
9264.31 639
9265.22 622
9266.13 597
9267.04 571
9267.94 572
9268.85 606
9269.76 585
9270.67 597
9271.58 591
9272.49 590
9273.40 593
9274.31 587
9275.21 609
9276.12 632
9277.03 565
9277.94 599
9278.85 628
9279.76 662
9280.67 608
9281.58 600
9282.49 547
9283.40 623
9284.31 652
9285.22 642
9286.12 640
9287.03 633
9287.94 614
9288.85 602
9289.76 627
9290.67 569
9291.58 625
9292.49 633
9293.40 685
9294.31 652
9295.22 657
9296.13 661
9297.04 670
9297.95 675
9298.86 679
9299.77 683
9300.68 684
9301.59 683
9302.50 718
9303.41 658
9304.32 698
9305.23 726
9306.14 720
9307.05 717
9307.96 675
9308.88 755
9309.79 826
9310.70 771
9311.61 726
9312.52 771
9313.43 762
9314.34 686
9315.25 671
9316.16 620
9317.07 651
9317.98 639
9318.89 650
9319.81 649
9320.72 660
9321.63 657
9322.54 691
9323.45 644
9324.36 706
9325.27 627
9326.18 625
9327.10 658
9328.01 678
9328.92 655
9329.83 683
9330.74 656
9331.65 631
9332.57 661
9333.48 648
9334.39 649
9335.30 640
9336.21 684
9337.12 671
9338.04 642
9338.95 659
9339.86 589
9340.77 620
9341.69 678
9342.60 613
9343.51 642
9344.42 655
9345.33 606
9346.25 622
9347.16 610
9348.07 631
9348.98 659
9349.90 668
9350.81 645
9351.72 655
9352.63 692
9353.55 680
9354.46 675
9355.37 695
9356.29 677
9357.20 639
9358.11 692
9359.02 632
9359.94 616
9360.85 589
9361.76 631
9362.68 619
9363.59 613
9364.50 651
9365.42 621
9366.33 624
9367.24 635
9368.16 586
9369.07 608
9369.98 619
9370.90 695
9371.81 711
9372.73 663
9373.64 602
9374.55 632
9375.47 649
9376.38 648
9377.29 649
9378.21 668
9379.12 680
9380.04 736
9380.95 648
9381.86 688
9382.78 692
9383.69 679
9384.61 642
9385.52 625
9386.44 699
9387.35 752
9388.26 750
9389.18 729
9390.09 701
9391.01 710
9391.92 706
9392.84 843
9393.75 781
9394.67 776
9395.58 758
9396.50 750
9397.41 728
9398.33 760
9399.24 744
9400.16 746
9401.07 760
9401.99 750
9402.90 748
9403.82 708
9404.73 672
9405.65 682
9406.56 675
9407.48 632
9408.39 688
9409.31 722
9410.22 624
9411.14 676
9412.06 729
9412.97 664
9413.89 647
9414.80 631
9415.72 659
9416.63 730
9417.55 678
9418.47 645
9419.38 656
9420.30 715
9421.21 698
9422.13 692
9423.05 694
9423.96 735
9424.88 739
9425.80 725
9426.71 726
9427.63 756
9428.54 672
9429.46 709
9430.38 737
9431.29 676
9432.21 698
9433.13 703
9434.04 797
9434.96 777
9435.88 715
9436.79 733
9437.71 758
9438.63 761
9439.55 769
9440.46 736
9441.38 746
9442.30 781
9443.21 755
9444.13 725
9445.05 697
9445.96 760
9446.88 737
9447.80 700
9448.72 688
9449.63 744
9450.55 851
9451.47 818
9452.39 772
9453.30 735
9454.22 833
9455.14 847
9456.06 898
9456.98 840
9457.89 783
9458.81 811
9459.73 823
9460.65 758
9461.57 743
9462.48 740
9463.40 761
9464.32 758
9465.24 749
9466.16 697
9467.07 731
9467.99 812
9468.91 731
9469.83 759
9470.75 738
9471.67 755
9472.58 791
9473.50 765
9474.42 753
9475.34 731
9476.26 737
9477.18 766
9478.10 759
9479.02 778
9479.93 794
9480.85 814
9481.77 825
9482.69 803
9483.61 855
9484.53 838
9485.45 893
9486.37 849
9487.29 799
9488.21 804
9489.13 821
9490.05 798
9490.97 832
9491.88 866
9492.80 845
9493.72 830
9494.64 762
9495.56 772
9496.48 726
9497.40 763
9498.32 852
9499.24 828
9500.16 767
9501.08 764
9502.00 758
9502.92 783
9503.84 794
9504.76 787
9505.68 780
9506.60 849
9507.52 827
9508.44 859
9509.36 827
9510.28 864
9511.20 836
9512.12 868
9513.05 831
9513.97 908
9514.89 889
9515.81 851
9516.73 915
9517.65 927
9518.57 901
9519.49 897
9520.41 918
9521.33 985
9522.25 872
9523.17 905
9524.09 972
9525.02 960
9525.94 968
9526.86 949
9527.78 986
9528.70 1055
9529.62 1111
9530.54 1226
9531.46 1194
9532.39 1393
9533.31 1464
9534.23 1516
9535.15 1548
9536.07 1489
9536.99 1408
9537.92 1325
9538.84 1259
9539.76 1190
9540.68 1198
9541.60 1099
9542.53 1031
9543.45 1023
9544.37 1039
9545.29 952
9546.21 959
9547.14 908
9548.06 910
9548.98 915
9549.90 934
9550.82 900
9551.75 890
9552.67 906
9553.59 906
9554.51 937
9555.44 875
9556.36 969
9557.28 976
9558.21 971
9559.13 991
9560.05 959
9560.97 975
9561.90 1007
9562.82 990
9563.74 967
9564.67 943
9565.59 921
9566.51 915
9567.43 897
9568.36 894
9569.28 907
9570.20 906
9571.13 948
9572.05 1024
9572.97 918
9573.90 867
9574.82 867
9575.74 957
9576.67 950
9577.59 914
9578.52 890
9579.44 909
9580.36 908
9581.29 946
9582.21 921
9583.13 908
9584.06 903
9584.98 875
9585.91 906
9586.83 936
9587.76 906
9588.68 942
9589.60 919
9590.53 940
9591.45 942
9592.38 902
9593.30 958
9594.23 971
9595.15 1018
9596.07 1002
9597.00 988
9597.92 983
9598.85 1029
9599.77 1026
9600.70 954
9601.62 958
9602.55 1023
9603.47 1023
9604.40 1065
9605.32 1027
9606.25 1071
9607.17 1095
9608.10 1112
9609.02 1070
9609.95 1066
9610.87 1082
9611.80 1125
9612.72 1160
9613.65 1188
9614.57 1106
9615.50 1118
9616.43 1174
9617.35 1193
9618.28 1165
9619.20 1185
9620.13 1197
9621.05 1162
9621.98 1163
9622.91 1144
9623.83 1191
9624.76 1214
9625.68 1207
9626.61 1210
9627.54 1252
9628.46 1293
9629.39 1323
9630.31 1357
9631.24 1316
9632.17 1391
9633.09 1385
9634.02 1431
9634.95 1427
9635.87 1421
9636.80 1530
9637.72 1559
9638.65 1515
9639.58 1478
9640.50 1505
9641.43 1558
9642.36 1488
9643.28 1534
9644.21 1577
9645.14 1680
9646.07 1811
9646.99 1838
9647.92 1925
9648.85 2006
9649.77 2150
9650.70 2193
9651.63 2232
9652.56 2193
9653.48 2107
9654.41 1943
9655.34 1902
9656.26 1913
9657.19 1718
9658.12 1678
9659.05 1603
9659.98 1497
9660.90 1429
9661.83 1456
9662.76 1515
9663.69 1547
9664.61 1483
9665.54 1504
9666.47 1514
9667.40 1564
9668.33 1614
9669.25 1676
9670.18 1623
9671.11 1621
9672.04 1666
9672.97 1670
9673.89 1781
9674.82 1694
9675.75 1767
9676.68 1790
9677.61 1738
9678.54 1711
9679.47 1706
9680.39 1743
9681.32 1761
9682.25 1814
9683.18 1729
9684.11 1801
9685.04 1797
9685.97 1819
9686.90 1801
9687.82 1813
9688.75 1728
9689.68 1913
9690.61 1857
9691.54 1960
9692.47 1930
9693.40 2002
9694.33 2007
9695.26 1960
9696.19 1968
9697.12 1922
9698.05 1979
9698.98 1950
9699.90 1979
9700.83 1992
9701.76 2056
9702.69 1986
9703.62 1859
9704.55 1847
9705.48 1818
9706.41 1809
9707.34 1739
9708.27 1704
9709.20 1659
9710.13 1741
9711.06 1860
9711.99 1799
9712.92 1878
9713.85 1953
9714.78 2028
9715.71 2066
9716.64 2027
9717.57 2094
9718.50 2021
9719.44 1960
9720.37 1952
9721.30 1851
9722.23 1746
9723.16 1707
9724.09 1663
9725.02 1587
9725.95 1567
9726.88 1609
9727.81 1582
9728.74 1628
9729.67 1694
9730.60 1681
9731.54 1667
9732.47 1715
9733.40 1767
9734.33 1766
9735.26 1733
9736.19 1727
9737.12 1698
9738.05 1681
9738.99 1602
9739.92 1591
9740.85 1567
9741.78 1541
9742.71 1456
9743.64 1404
9744.57 1376
9745.51 1416
9746.44 1359
9747.37 1372
9748.30 1453
9749.23 1440
9750.17 1426
9751.10 1412
9752.03 1331
9752.96 1345
9753.89 1290
9754.83 1278
9755.76 1312
9756.69 1276
9757.62 1371
9758.56 1342
9759.49 1335
9760.42 1363
9761.35 1351
9762.29 1399
9763.22 1458
9764.15 1394
9765.08 1389
9766.02 1418
9766.95 1398
9767.88 1378
9768.81 1343
9769.75 1394
9770.68 1367
9771.61 1383
9772.55 1358
9773.48 1427
9774.41 1448
9775.35 1427
9776.28 1461
9777.21 1506
9778.14 1511
9779.08 1571
9780.01 1650
9780.94 1690
9781.88 1614
9782.81 1603
9783.75 1661
9784.68 1597
9785.61 1575
9786.55 1530
9787.48 1485
9788.41 1507
9789.35 1465
9790.28 1378
9791.22 1312
9792.15 1271
9793.08 1324
9794.02 1320
9794.95 1253
9795.89 1228
9796.82 1342
9797.75 1366
9798.69 1375
9799.62 1348
9800.56 1356
9801.49 1346
9802.43 1298
9803.36 1270
9804.29 1201
9805.23 1208
9806.16 1238
9807.10 1141
9808.03 1116
9808.97 1114
9809.90 1214
9810.84 1139
9811.77 1106
9812.71 1099
9813.64 1094
9814.58 1090
9815.51 1112
9816.45 1104
9817.38 1060
9818.32 1013
9819.25 1078
9820.19 1089
9821.12 1090
9822.06 1108
9822.99 1069
9823.93 1095
9824.87 1124
9825.80 1036
9826.74 1031
9827.67 1010
9828.61 1018
9829.54 1041
9830.48 1066
9831.42 1034
9832.35 1005
9833.29 1010
9834.22 1027
9835.16 956
9836.10 998
9837.03 1024
9837.97 1016
9838.90 1001
9839.84 1040
9840.78 1083
9841.71 1045
9842.65 1090
9843.59 1048
9844.52 1043
9845.46 1098
9846.40 1088
9847.33 1091
9848.27 1056
9849.20 1072
9850.14 1094
9851.08 1080
9852.02 1086
9852.95 1016
9853.89 1076
9854.83 1102
9855.76 1119
9856.70 1163
9857.64 1203
9858.57 1176
9859.51 1284
9860.45 1276
9861.39 1295
9862.32 1267
9863.26 1170
9864.20 1128
9865.14 1078
9866.07 1013
9867.01 993
9867.95 994
9868.89 1024
9869.82 964
9870.76 866
9871.70 956
9872.64 942
9873.57 897
9874.51 900
9875.45 932
9876.39 929
9877.33 893
9878.26 912
9879.20 930
9880.14 915
9881.08 931
9882.02 1011
9882.96 917
9883.89 885
9884.83 870
9885.77 866
9886.71 923
9887.65 911
9888.59 851
9889.52 897
9890.46 902
9891.40 857
9892.34 896
9893.28 914
9894.22 932
9895.16 855
9896.10 862
9897.03 887
9897.97 947
9898.91 833
9899.85 881
9900.79 943
9901.73 898
9902.67 878
9903.61 861
9904.55 871
9905.49 870
9906.43 886
9907.37 849
9908.31 835
9909.25 860
9910.18 893
9911.12 865
9912.06 929
9913.00 874
9913.94 873
9914.88 904
9915.82 841
9916.76 837
9917.70 861
9918.64 854
9919.58 885
9920.52 873
9921.46 877
9922.40 916
9923.34 938
9924.28 1038
9925.22 1113
9926.16 1180
9927.10 1268
9928.05 1370
9928.99 1432
9929.93 1405
9930.87 1403
9931.81 1304
9932.75 1264
9933.69 1144
9934.63 1090
9935.57 1026
9936.51 993
9937.45 923
9938.39 843
9939.33 862
9940.27 871
9941.22 903
9942.16 879
9943.10 884
9944.04 804
9944.98 795
9945.92 826
9946.86 816
9947.80 794
9948.75 805
9949.69 905
9950.63 842
9951.57 804
9952.51 771
9953.45 791
9954.40 840
9955.34 840
9956.28 835
9957.22 857
9958.16 861
9959.10 919
9960.05 864
9960.99 840
9961.93 793
9962.87 813
9963.81 822
9964.76 832
9965.70 780
9966.64 788
9967.58 803
9968.53 851
9969.47 798
9970.41 783
9971.35 809
9972.30 795
9973.24 808
9974.18 784
9975.12 732
9976.07 742
9977.01 749
9977.95 769
9978.89 717
9979.84 748
9980.78 741
9981.72 725
9982.67 712
9983.61 772
9984.55 754
9985.50 728
9986.44 751
9987.38 757
9988.33 750
9989.27 718
9990.21 731
9991.16 744
9992.10 719
9993.04 739
9993.99 732
9994.93 768
9995.87 748
9996.82 747
9997.76 735
9998.70 768
9999.65 775
10000.59 801
10001.54 780
10002.48 776
10003.42 778
10004.37 731
10005.31 730
10006.26 747
10007.20 721
10008.14 705
10009.09 700
10010.03 729
10010.98 700
10011.92 683
10012.87 692
10013.81 698
10014.76 665
10015.70 703
10016.64 744
10017.59 751
10018.53 711
10019.48 676
10020.42 692
10021.37 715
10022.31 687
10023.26 631
10024.20 689
10025.15 680
10026.09 682
10027.04 715
10027.98 677
10028.93 665
10029.87 713
10030.82 704
10031.76 698
10032.71 678
10033.66 716
10034.60 669
10035.55 646
10036.49 647
10037.44 634
10038.38 685
10039.33 657
10040.27 664
10041.22 624
10042.17 608
10043.11 641
10044.06 660
10045.00 624
10045.95 619
10046.90 652
10047.84 633
10048.79 633
10049.73 629
10050.68 647
10051.63 661
10052.57 648
10053.52 653
10054.47 691
10055.41 652
10056.36 635
10057.31 628
10058.25 642
10059.20 587
10060.15 581
10061.09 640
10062.04 601
10062.99 616
10063.93 635
10064.88 660
10065.83 645
10066.77 634
10067.72 608
10068.67 619
10069.61 663
10070.56 633
10071.51 620
10072.46 576
10073.40 611
10074.35 645
10075.30 640
10076.25 652
10077.19 598
10078.14 587
10079.09 602
10080.04 591
10080.98 611
10081.93 637
10082.88 650
10083.83 641
10084.77 615
10085.72 575
10086.67 631
10087.62 633
10088.57 621
10089.51 600
10090.46 599
10091.41 592
10092.36 585
10093.31 565
10094.26 579
10095.20 637
10096.15 623
10097.10 595
10098.05 579
10099.00 632
10099.95 647
10100.89 642
10101.84 547
10102.79 596
10103.74 592
10104.69 554
10105.64 599
10106.59 609
10107.54 558
10108.49 611
10109.43 615
10110.38 617
10111.33 598
10112.28 597
10113.23 588
10114.18 605
10115.13 622
10116.08 633
10117.03 672
10117.98 631
10118.93 612
10119.88 632
10120.83 621
10121.78 641
10122.72 599
10123.67 598
10124.62 602
10125.57 629
10126.52 633
10127.47 640
10128.42 619
10129.37 639
10130.32 623
10131.27 630
10132.22 655
10133.17 580
10134.12 584
10135.07 650
10136.02 674
10136.97 664
10137.92 718
10138.88 684
10139.83 672
10140.78 669
10141.73 636
10142.68 686
10143.63 697
10144.58 678
10145.53 649
10146.48 660
10147.43 645
10148.38 677
10149.33 676
10150.28 646
10151.23 665
10152.19 692
10153.14 652
10154.09 673
10155.04 646
10155.99 638
10156.94 666
10157.89 698
10158.84 701
10159.80 718
10160.75 711
10161.70 701
10162.65 692
10163.60 745
10164.55 684
10165.50 716
10166.46 702
10167.41 691
10168.36 751
10169.31 731
10170.26 683
10171.21 760
10172.17 789
10173.12 758
10174.07 738
10175.02 739
10175.98 800
10176.93 802
10177.88 803
10178.83 783
10179.78 841
10180.74 784
10181.69 769
10182.64 773
10183.59 797
10184.55 815
10185.50 802
10186.45 879
10187.40 883
10188.36 871
10189.31 909
10190.26 931
10191.22 907
10192.17 851
10193.12 834
10194.07 913
10195.03 927
10195.98 929
10196.93 919
10197.89 890
10198.84 894
10199.79 885
10200.75 895
10201.70 867
10202.65 915
10203.61 906
10204.56 944
10205.51 969
10206.47 1052
10207.42 1053
10208.37 1137
10209.33 1108
10210.28 1004
10211.24 1027
10212.19 1072
10213.14 1012
10214.10 937
10215.05 889
10216.00 888
10216.96 861
10217.91 817
10218.87 873
10219.82 864
10220.78 794
10221.73 821
10222.68 823
10223.64 825
10224.59 833
10225.55 824
10226.50 839
10227.46 792
10228.41 777
10229.37 868
10230.32 816
10231.27 816
10232.23 856
10233.18 913
10234.14 994
10235.09 1012
10236.05 1016
10237.00 1074
10237.96 1139
10238.91 1056
10239.87 1053
10240.82 1020
10241.78 952
10242.73 914
10243.69 829
10244.65 804
10245.60 758
10246.56 733
10247.51 690
10248.47 676
10249.42 728
10250.38 731
10251.33 771
10252.29 696
10253.25 671
10254.20 673
10255.16 684
10256.11 665
10257.07 633
10258.02 690
10258.98 685
10259.94 726
10260.89 688
10261.85 650
10262.81 626
10263.76 644
10264.72 673
10265.67 662
10266.63 665
10267.59 615
10268.54 645
10269.50 644
10270.46 659
10271.41 628
10272.37 670
10273.33 664
10274.28 630
10275.24 652
10276.20 589
10277.15 612
10278.11 659
10279.07 656
10280.02 637
10280.98 631
10281.94 650
10282.90 635
10283.85 636
10284.81 636
10285.77 630
10286.72 646
10287.68 630
10288.64 601
10289.60 593
10290.55 681
10291.51 626
10292.47 631
10293.43 619
10294.38 581
10295.34 607
10296.30 649
10297.26 642
10298.22 610
10299.17 628
10300.13 680
10301.09 653
10302.05 631
10303.01 617
10303.96 633
10304.92 690
10305.88 643
10306.84 626
10307.80 571
10308.75 611
10309.71 636
10310.67 629
10311.63 640
10312.59 638
10313.55 594
10314.51 598
10315.46 589
10316.42 616
10317.38 629
10318.34 649
10319.30 675
10320.26 652
10321.22 626
10322.18 658
10323.14 625
10324.09 623
10325.05 596
10326.01 640
10326.97 638
10327.93 724
10328.89 673
10329.85 655
10330.81 693
10331.77 702
10332.73 683
10333.69 664
10334.65 640
10335.61 627
10336.57 597
10337.53 630
10338.49 642
10339.45 639
10340.40 610
10341.36 596
10342.32 556
10343.28 582
10344.24 568
10345.20 510
10346.16 564
10347.12 542
10348.08 595
10349.05 589
10350.01 577
10350.97 561
10351.93 570
10352.89 530
10353.85 526
10354.81 523
10355.77 581
10356.73 575
10357.69 514
10358.65 557
10359.61 533
10360.57 495
10361.53 570
10362.49 615
10363.45 587
10364.41 570
10365.38 630
10366.34 609
10367.30 567
10368.26 524
10369.22 549
10370.18 531
10371.14 575
10372.10 525
10373.06 544
10374.03 562
10374.99 572
10375.95 578
10376.91 523
10377.87 547
10378.83 555
10379.80 556
10380.76 580
10381.72 596
10382.68 554
10383.64 572
10384.60 571
10385.57 602
10386.53 567
10387.49 511
10388.45 568
10389.41 600
10390.38 531
10391.34 551
10392.30 539
10393.26 524
10394.23 550
10395.19 554
10396.15 555
10397.11 535
10398.07 535
10399.04 551
10400.00 547
10400.96 541
10401.93 570
10402.89 551
10403.85 612
10404.81 565
10405.78 584
10406.74 601
10407.70 563
10408.67 592
10409.63 588
10410.59 615
10411.55 633
10412.52 608
10413.48 624
10414.44 658
10415.41 712
10416.37 761
10417.33 736
10418.30 795
10419.26 872
10420.22 851
10421.19 832
10422.15 865
10423.12 769
10424.08 726
10425.04 745
10426.01 679
10426.97 631
10427.93 628
10428.90 596
10429.86 565
10430.83 580
10431.79 589
10432.75 594
10433.72 602
10434.68 571
10435.65 562
10436.61 546
10437.58 530
10438.54 524
10439.50 514
10440.47 536
10441.43 532
10442.40 535
10443.36 575
10444.33 509
10445.29 489
10446.26 531
10447.22 564
10448.19 525
10449.15 505
10450.12 516
10451.08 543
10452.05 505
10453.01 523
10453.98 560
10454.94 504
10455.91 530
10456.87 517
10457.84 535
10458.80 525
10459.77 556
10460.73 539
10461.70 563
10462.66 528
10463.63 506
10464.59 452
10465.56 516
10466.53 539
10467.49 542
10468.46 482
10469.42 484
10470.39 521
10471.35 532
10472.32 530
10473.29 527
10474.25 502
10475.22 518
10476.18 575
10477.15 560
10478.12 493
10479.08 509
10480.05 529
10481.02 540
10481.98 512
10482.95 530
10483.91 523
10484.88 516
10485.85 529
10486.81 562
10487.78 508
10488.75 566
10489.71 536
10490.68 554
10491.65 548
10492.61 531
10493.58 485
10494.55 533
10495.52 514
10496.48 542
10497.45 537
10498.42 563
10499.38 548
10500.35 568
10501.32 554
10502.29 566
10503.25 634
10504.22 553
10505.19 548
10506.16 526
10507.12 556
10508.09 548
10509.06 554
10510.03 592
10510.99 541
10511.96 513
10512.93 574
10513.90 573
10514.87 584
10515.83 569
10516.80 544
10517.77 543
10518.74 538
10519.71 548
10520.67 517
10521.64 543
10522.61 524
10523.58 585
10524.55 570
10525.51 547
10526.48 535
10527.45 550
10528.42 540
10529.39 569
10530.36 550
10531.33 630
10532.29 626
10533.26 590
10534.23 601
10535.20 559
10536.17 594
10537.14 570
10538.11 581
10539.08 581
10540.05 602
10541.01 549
10541.98 594
10542.95 593
10543.92 528
10544.89 550
10545.86 570
10546.83 580
10547.80 557
10548.77 630
10549.74 607
10550.71 599
10551.68 564
10552.65 589
10553.62 630
10554.59 597
10555.56 557
10556.53 618
10557.50 629
10558.47 682
10559.44 713
10560.41 721
10561.38 716
10562.35 721
10563.32 761
10564.29 750
10565.26 721
10566.23 659
10567.20 680
10568.17 663
10569.14 674
10570.11 624
10571.08 630
10572.05 604
10573.02 586
10573.99 580
10574.96 587
10575.93 581
10576.90 577
10577.87 566
10578.84 564
10579.82 575
10580.79 540
10581.76 564
10582.73 576
10583.70 573
10584.67 574
10585.64 635
10586.61 666
10587.58 659
10588.56 614
10589.53 659
10590.50 629
10591.47 618
10592.44 602
10593.41 632
10594.38 646
10595.36 603
10596.33 572
10597.30 552
10598.27 587
10599.24 629
10600.21 605
10601.19 590
10602.16 562
10603.13 543
10604.10 579
10605.07 551
10606.05 533
10607.02 546
10607.99 544
10608.96 553
10609.93 522
10610.91 567
10611.88 563
10612.85 581
10613.82 568
10614.80 538
10615.77 560
10616.74 582
10617.71 607
10618.69 593
10619.66 541
10620.63 477
10621.61 604
10622.58 620
10623.55 561
10624.52 601
10625.50 597
10626.47 595
10627.44 547
10628.42 548
10629.39 606
10630.36 571
10631.34 630
10632.31 617
10633.28 608
10634.26 599
10635.23 661
10636.20 696
10637.18 663
10638.15 719
10639.12 750
10640.10 761
10641.07 759
10642.04 735
10643.02 771
10643.99 754
10644.97 630
10645.94 687
10646.91 710
10647.89 631
10648.86 625
10649.84 572
10650.81 569
10651.78 549
10652.76 543
10653.73 588
10654.71 590
10655.68 545
10656.66 517
10657.63 520
10658.60 559
10659.58 523
10660.55 561
10661.53 548
10662.50 568
10663.48 552
10664.45 559
10665.43 591
10666.40 564
10667.38 575
10668.35 581
10669.33 555
10670.30 540
10671.28 545
10672.25 522
10673.23 586
10674.20 549
10675.18 560
10676.15 510
10677.13 570
10678.10 595
10679.08 578
10680.05 574
10681.03 577
10682.01 588
10682.98 609
10683.96 636
10684.93 608
10685.91 591
10686.88 536
10687.86 544
10688.84 529
10689.81 537
10690.79 525
10691.76 489
10692.74 512
10693.72 474
10694.69 463
10695.67 498
10696.64 501
10697.62 524
10698.60 535
10699.57 495
10700.55 510
10701.53 505
10702.50 560
10703.48 523
10704.46 569
10705.43 525
10706.41 467
10707.39 545
10708.36 509
10709.34 514
10710.32 497
10711.29 498
10712.27 551
10713.25 530
10714.22 495
10715.20 544
10716.18 495
10717.16 537
10718.13 509
10719.11 526
10720.09 460
10721.07 524
10722.04 533
10723.02 511
10724.00 502
10724.98 495
10725.95 498
10726.93 560
10727.91 529
10728.89 475
10729.86 517
10730.84 519
10731.82 535
10732.80 474
10733.78 490
10734.75 509
10735.73 494
10736.71 461
10737.69 466
10738.67 477
10739.64 520
10740.62 530
10741.60 482
10742.58 499
10743.56 502
10744.54 522
10745.51 495
10746.49 534
10747.47 480
10748.45 516
10749.43 538
10750.41 495
10751.39 457
10752.36 512
10753.34 515
10754.32 515
10755.30 471
10756.28 507
10757.26 484
10758.24 530
10759.22 526
10760.20 455
10761.18 495
10762.15 452
10763.13 521
10764.11 510
10765.09 489
10766.07 497
10767.05 510
10768.03 499
10769.01 494
10769.99 513
10770.97 515
10771.95 522
10772.93 544
10773.91 517
10774.89 499
10775.87 542
10776.85 515
10777.83 548
10778.81 508
10779.79 527
10780.77 558
10781.75 569
10782.73 530
10783.71 524
10784.69 492
10785.67 552
10786.65 518
10787.63 543
10788.61 507
10789.59 453
10790.57 540
10791.55 476
10792.53 483
10793.51 497
10794.49 523
10795.47 553
10796.46 531
10797.44 521
10798.42 478
10799.40 497
10800.38 495
10801.36 465
10802.34 498
10803.32 513
10804.30 543
10805.28 546
10806.27 482
10807.25 513
10808.23 548
10809.21 523
10810.19 515
10811.17 517
10812.15 555
10813.14 534
10814.12 523
10815.10 514
10816.08 505
10817.06 516
10818.04 533
10819.03 563
10820.01 554
10820.99 513
10821.97 508
10822.95 531
10823.94 529
10824.92 501
10825.90 538
10826.88 526
10827.86 571
10828.85 518
10829.83 533
10830.81 537
10831.79 517
10832.78 494
10833.76 538
10834.74 563
10835.72 545
10836.71 586
10837.69 577
10838.67 561
10839.65 535
10840.64 529
10841.62 560
10842.60 553
10843.59 555
10844.57 581
10845.55 601
10846.54 528
10847.52 512
10848.50 577
10849.48 579
10850.47 588
10851.45 617
10852.43 579
10853.42 549
10854.40 564
10855.39 598
10856.37 646
10857.35 585
10858.34 566
10859.32 599
10860.30 603
10861.29 601
10862.27 567
10863.25 638
10864.24 646
10865.22 614
10866.21 600
10867.19 596
10868.17 568
10869.16 605
10870.14 582
10871.13 621
10872.11 655
10873.10 695
10874.08 698
10875.06 630
10876.05 631
10877.03 611
10878.02 652
10879.00 668
10879.99 640
10880.97 642
10881.96 683
10882.94 678
10883.93 685
10884.91 673
10885.89 727
10886.88 733
10887.86 706
10888.85 761
10889.83 677
10890.82 673
10891.80 774
10892.79 803
10893.78 757
10894.76 704
10895.75 709
10896.73 730
10897.72 730
10898.70 698
10899.69 698
10900.67 689
10901.66 718
10902.64 748
10903.63 766
10904.62 723
10905.60 742
10906.59 799
10907.57 787
10908.56 785
10909.54 800
10910.53 767
10911.52 828
10912.50 825
10913.49 841
10914.48 828
10915.46 836
10916.45 837
10917.43 856
10918.42 859
10919.41 881
10920.39 820
10921.38 857
10922.37 835
10923.35 791
10924.34 848
10925.33 844
10926.31 866
10927.30 871
10928.29 930
10929.27 920
10930.26 886
10931.25 884
10932.23 954
10933.22 959
10934.21 953
10935.19 925
10936.18 876
10937.17 914
10938.16 977
10939.14 991
10940.13 997
10941.12 968
10942.11 966
10943.09 1026
10944.08 1070
10945.07 1015
10946.06 954
10947.04 1055
10948.03 1035
10949.02 1082
10950.01 1034
10950.99 1043
10951.98 1078
10952.97 1131
10953.96 1197
10954.95 1273
10955.93 1302
10956.92 1325
10957.91 1414
10958.90 1495
10959.89 1487
10960.87 1476
10961.86 1502
10962.85 1398
10963.84 1350
10964.83 1252
10965.82 1227
10966.81 1164
10967.79 1156
10968.78 1074
10969.77 1106
10970.76 1090
10971.75 1050
10972.74 1106
10973.73 1074
10974.71 1063
10975.70 1049
10976.69 1020
10977.68 1087
10978.67 1131
10979.66 1121
10980.65 1126
10981.64 1099
10982.63 1176
10983.62 1213
10984.61 1231
10985.60 1187
10986.58 1215
10987.57 1236
10988.56 1206
10989.55 1230
10990.54 1228
10991.53 1232
10992.52 1310
10993.51 1373
10994.50 1405
10995.49 1482
10996.48 1637
10997.47 1830
10998.46 1902
10999.45 1988
11000.44 2013
11001.43 2056
11002.42 2141
11003.41 2032
11004.40 1863
11005.39 1760
11006.38 1631
11007.37 1443
11008.36 1300
11009.35 1166
11010.34 1138
11011.33 1131
11012.33 1033
11013.32 937
11014.31 964
11015.30 1032
11016.29 975
11017.28 962
11018.27 929
11019.26 932
11020.25 905
11021.24 945
11022.23 948
11023.22 883
11024.22 876
11025.21 896
11026.20 945
11027.19 958
11028.18 874
11029.17 909
11030.16 938
11031.15 903
11032.15 917
11033.14 941
11034.13 910
11035.12 929
11036.11 923
11037.10 879
11038.10 913
11039.09 877
11040.08 875
11041.07 833
11042.06 839
11043.06 858
11044.05 859
11045.04 837
11046.03 831
11047.02 798
11048.02 774
11049.01 813
11050.00 764
11050.99 789
11051.98 723
11052.98 746
11053.97 705
11054.96 789
11055.95 713
11056.95 741
11057.94 773
11058.93 765
11059.93 775
11060.92 733
11061.91 722
11062.90 697
11063.90 727
11064.89 728
11065.88 736
11066.88 753
11067.87 731
11068.86 741
11069.86 755
11070.85 698
11071.84 745
11072.83 719
11073.83 767
11074.82 718
11075.82 748
11076.81 799
11077.80 727
11078.80 706
11079.79 753
11080.78 795
11081.78 768
11082.77 729
11083.76 702
11084.76 681
11085.75 687
11086.75 671
11087.74 660
11088.73 660
11089.73 675
11090.72 677
11091.72 675
11092.71 650
11093.70 678
11094.70 654
11095.69 708
11096.69 661
11097.68 681
11098.68 682
11099.67 686
11100.67 677
11101.66 660
11102.65 631
11103.65 635
11104.64 660
11105.64 635
11106.63 621
11107.63 661
11108.62 668
11109.62 651
11110.61 622
11111.61 644
11112.60 624
11113.60 630
11114.59 664
11115.59 683
11116.58 646
11117.58 624
11118.57 669
11119.57 657
11120.57 585
11121.56 627
11122.56 630
11123.55 609
11124.55 601
11125.54 585
11126.54 612
11127.54 600
11128.53 636
11129.53 644
11130.52 618
11131.52 618
11132.51 623
11133.51 639
11134.51 598
11135.50 655
11136.50 612
11137.50 653
11138.49 622
11139.49 625
11140.48 600
11141.48 659
11142.48 647
11143.47 649
11144.47 614
11145.47 605
11146.46 683
11147.46 671
11148.46 670
11149.45 585
11150.45 612
11151.45 626
11152.44 632
11153.44 626
11154.44 599
11155.43 624
11156.43 642
11157.43 584
11158.43 572
11159.42 640
11160.42 546
11161.42 615
11162.41 596
11163.41 596
11164.41 593
11165.41 588
11166.40 555
11167.40 621
11168.40 608
11169.40 612
11170.39 617
11171.39 589
11172.39 621
11173.39 603
11174.39 622
11175.38 616
11176.38 627
11177.38 634
11178.38 581
11179.38 556
11180.37 621
11181.37 630
11182.37 628
11183.37 611
11184.37 619
11185.37 576
11186.36 621
11187.36 614
11188.36 607
11189.36 588
11190.36 617
11191.36 617
11192.35 681
11193.35 688
11194.35 606
11195.35 651
11196.35 619
11197.35 637
11198.35 633
11199.35 637
11200.35 576
11201.34 612
11202.34 583
11203.34 562
11204.34 639
11205.34 601
11206.34 580
11207.34 589
11208.34 570
11209.34 587
11210.34 548
11211.34 603
11212.34 582
11213.34 609
11214.34 627
11215.34 621
11216.34 622
11217.34 562
11218.34 541
11219.34 551
11220.34 548
11221.34 551
11222.34 542
11223.34 604
11224.34 542
11225.34 607
11226.34 551
11227.34 546
11228.34 536
11229.34 553
11230.34 591
11231.34 611
11232.34 548
11233.34 542
11234.34 545
11235.34 561
11236.34 582
11237.34 583
11238.34 563
11239.34 556
11240.34 586
11241.34 548
11242.34 560
11243.35 530
11244.35 539
11245.35 488
11246.35 523
11247.35 546
11248.35 556
11249.35 551
11250.35 586
11251.35 549
11252.36 517
11253.36 542
11254.36 508
11255.36 572
11256.36 525
11257.36 568
11258.37 555
11259.37 550
11260.37 582
11261.37 576
11262.37 548
11263.37 541
11264.38 557
11265.38 545
11266.38 555
11267.38 546
11268.38 557
11269.39 596
11270.39 577
11271.39 557
11272.39 588
11273.39 588
11274.40 616
11275.40 618
11276.40 651
11277.40 687
11278.41 683
11279.41 687
11280.41 659
11281.41 631
11282.42 623
11283.42 663
11284.42 624
11285.43 605
11286.43 586
11287.43 620
11288.43 588
11289.44 571
11290.44 570
11291.44 587
11292.45 562
11293.45 582
11294.45 553
11295.46 586
11296.46 573
11297.46 538
11298.47 544
11299.47 569
11300.47 547
11301.48 527
11302.48 573
11303.48 565
11304.49 516
11305.49 591
11306.49 572
11307.50 510
11308.50 584
11309.51 562
11310.51 574
11311.51 580
11312.52 561
11313.52 584
11314.53 600
11315.53 598
11316.53 599
11317.54 611
11318.54 540
11319.55 596
11320.55 570
11321.56 562
11322.56 577
11323.57 536
11324.57 556
11325.57 577
11326.58 593
11327.58 553
11328.59 569
11329.59 582
11330.60 561
11331.60 552
11332.61 561
11333.61 580
11334.62 587
11335.62 592
11336.63 596
11337.63 613
11338.64 637
11339.64 645
11340.65 712
11341.65 637
11342.66 589
11343.66 633
11344.67 645
11345.68 626
11346.68 639
11347.69 605
11348.69 576
11349.70 568
11350.70 513
11351.71 554
11352.72 545
11353.72 570
11354.73 537
11355.73 544
11356.74 528
11357.75 573
11358.75 533
11359.76 590
11360.76 542
11361.77 567
11362.78 540
11363.78 542
11364.79 517
11365.80 504
11366.80 563
11367.81 512
11368.81 520
11369.82 525
11370.83 512
11371.83 568
11372.84 539
11373.85 521
11374.85 479
11375.86 495
11376.87 548
11377.88 558
11378.88 547
11379.89 521
11380.90 507
11381.90 508
11382.91 506
11383.92 530
11384.92 530
11385.93 543
11386.94 535
11387.95 510
11388.95 506
11389.96 493
11390.97 493
11391.98 526
11392.98 534
11393.99 488
11395.00 530
11396.01 499
11397.02 507
11398.02 490
11399.03 530
11400.04 532
11401.05 484
11402.05 503
11403.06 519
11404.07 520
11405.08 495
11406.09 489
11407.10 502
11408.10 510
11409.11 527
11410.12 507
11411.13 494
11412.14 528
11413.15 477
11414.15 480
11415.16 476
11416.17 486
11417.18 491
11418.19 474
11419.20 520
11420.21 512
11421.22 479
11422.22 478
11423.23 496
11424.24 490
11425.25 491
11426.26 523
11427.27 499
11428.28 490
11429.29 537
11430.30 489
11431.31 486
11432.32 477
11433.32 495
11434.33 498
11435.34 483
11436.35 483
11437.36 488
11438.37 493
11439.38 491
11440.39 506
11441.40 466
11442.41 478
11443.42 445
11444.43 504
11445.44 513
11446.45 480
11447.46 475
11448.47 483
11449.48 501
11450.49 506
11451.50 497
11452.51 460
11453.52 513
11454.53 504
11455.54 475
11456.55 470
11457.56 478
11458.57 531
11459.58 509
11460.59 509
11461.61 489
11462.62 461
11463.63 488
11464.64 462
11465.65 459
11466.66 484
11467.67 497
11468.68 483
11469.69 454
11470.70 463
11471.71 460
11472.73 487
11473.74 491
11474.75 492
11475.76 455
11476.77 496
11477.78 512
11478.79 532
11479.80 469
11480.82 455
11481.83 497
11482.84 526
11483.85 494
11484.86 451
11485.87 442
11486.89 476
11487.90 479
11488.91 457
11489.92 478
11490.93 475
11491.95 485
11492.96 451
11493.97 480
11494.98 474
11495.99 527
11497.01 491
11498.02 460
11499.03 487
11500.04 500
11501.05 505
11502.07 519
11503.08 510
11504.09 508
11505.10 472
11506.12 482
11507.13 502
11508.14 508
11509.16 489
11510.17 488
11511.18 472
11512.19 489
11513.21 519
11514.22 480
11515.23 459
11516.25 457
11517.26 468
11518.27 479
11519.29 487
11520.30 486
11521.31 502
11522.33 519
11523.34 505
11524.35 524
11525.37 523
11526.38 485
11527.39 559
11528.41 510
11529.42 509
11530.43 468
11531.45 513
11532.46 530
11533.47 542
11534.49 521
11535.50 526
11536.52 516
11537.53 505
11538.54 472
11539.56 545
11540.57 517
11541.59 532
11542.60 509
11543.61 451
11544.63 496
11545.64 510
11546.66 550
11547.67 506
11548.69 516
11549.70 514
11550.72 559
11551.73 588
11552.75 576
11553.76 526
11554.77 524
11555.79 544
11556.80 563
11557.82 559
11558.83 542
11559.85 571
11560.86 573
11561.88 608
11562.89 558
11563.91 549
11564.92 544
11565.94 568
11566.95 605
11567.97 584
11568.99 538
11570.00 583
11571.02 638
11572.03 578
11573.05 621
11574.06 606
11575.08 636
11576.09 617
11577.11 626
11578.13 665
11579.14 653
11580.16 677
11581.17 733
11582.19 738
11583.21 754
11584.22 729
11585.24 726
11586.25 734
11587.27 771
11588.29 723
11589.30 752
11590.32 784
11591.33 816
11592.35 822
11593.37 924
11594.38 979
11595.40 1011
11596.42 1108
11597.43 1170
11598.45 1236
11599.47 1344
11600.48 1391
11601.50 1379
11602.52 1242
11603.53 1214
11604.55 1131
11605.57 1040
11606.59 935
11607.60 971
11608.62 821
11609.64 761
11610.65 717
11611.67 709
11612.69 668
11613.71 649
11614.72 624
11615.74 569
11616.76 592
11617.78 553
11618.79 573
11619.81 518
11620.83 568
11621.85 563
11622.86 551
11623.88 562
11624.90 536
11625.92 553
11626.94 589
11627.95 592
11628.97 589
11629.99 576
11631.01 595
11632.03 594
11633.04 588
11634.06 612
11635.08 584
11636.10 581
11637.12 557
11638.14 564
11639.15 527
11640.17 492
11641.19 556
11642.21 562
11643.23 542
11644.25 524
11645.27 529
11646.28 513
11647.30 521
11648.32 510
11649.34 495
11650.36 500
11651.38 512
11652.40 488
11653.42 516
11654.44 515
11655.45 506
11656.47 484
11657.49 479
11658.51 483
11659.53 495
11660.55 471
11661.57 517
11662.59 523
11663.61 531
11664.63 506
11665.65 559
11666.67 550
11667.69 533
11668.71 525
11669.73 530
11670.75 540
11671.77 525
11672.79 559
11673.81 553
11674.83 535
11675.85 536
11676.87 572
11677.89 590
11678.91 598
11679.93 537
11680.95 573
11681.97 534
11682.99 562
11684.01 558
11685.03 552
11686.05 517
11687.07 522
11688.09 536
11689.11 578
11690.13 546
11691.15 498
11692.17 547
11693.20 602
11694.22 549
11695.24 532
11696.26 537
11697.28 508
11698.30 498
11699.32 491
11700.34 497
11701.36 517
11702.38 509
11703.41 494
11704.43 478
11705.45 494
11706.47 477
11707.49 515
11708.51 566
11709.53 490
11710.56 487
11711.58 475
11712.60 536
11713.62 515
11714.64 474
11715.66 498
11716.69 505
11717.71 492
11718.73 468
11719.75 483
11720.77 530
11721.80 511
11722.82 489
11723.84 483
11724.86 467
11725.88 482
11726.91 475
11727.93 494
11728.95 456
11729.97 438
11731.00 435
11732.02 495
11733.04 471
11734.06 439
11735.09 489
11736.11 512
11737.13 478
11738.16 491
11739.18 528
11740.20 497
11741.22 522
11742.25 533
11743.27 516
11744.29 490
11745.32 467
11746.34 503
11747.36 502
11748.39 490
11749.41 500
11750.43 489
11751.46 504
11752.48 514
11753.50 509
11754.53 467
11755.55 519
11756.57 526
11757.60 513
11758.62 471
11759.64 448
11760.67 518
11761.69 498
11762.72 478
11763.74 486
11764.76 499
11765.79 511
11766.81 504
11767.84 548
11768.86 542
11769.88 489
11770.91 502
11771.93 491
11772.96 473
11773.98 480
11775.01 490
11776.03 495
11777.05 502
11778.08 502
11779.10 504
11780.13 550
11781.15 518
11782.18 477
11783.20 477
11784.23 503
11785.25 511
11786.28 519
11787.30 518
11788.33 479
11789.35 501
11790.38 505
11791.40 490
11792.43 495
11793.45 502
11794.48 508
11795.50 497
11796.53 531
11797.55 523
11798.58 519
11799.60 573
11800.63 515
11801.65 523
11802.68 557
11803.71 532
11804.73 572
11805.76 566
11806.78 555
11807.81 541
11808.84 535
11809.86 537
11810.89 515
11811.91 575
11812.94 559
11813.97 534
11814.99 545
11816.02 510
11817.04 591
11818.07 576
11819.10 532
11820.12 509
11821.15 541
11822.18 581
11823.20 577
11824.23 559
11825.25 518
11826.28 569
11827.31 572
11828.33 572
11829.36 573
11830.39 524
11831.42 524
11832.44 548
11833.47 541
11834.50 590
11835.52 612
11836.55 563
11837.58 585
11838.60 590
11839.63 571
11840.66 605
11841.69 574
11842.71 586
11843.74 578
11844.77 563
11845.80 555
11846.82 568
11847.85 586
11848.88 579
11849.91 563
11850.93 601
11851.96 633
11852.99 672
11854.02 606
11855.05 619
11856.07 621
11857.10 623
11858.13 630
11859.16 594
11860.19 601
11861.21 611
11862.24 596
11863.27 646
11864.30 679
11865.33 666
11866.35 650
11867.38 651
11868.41 653
11869.44 621
11870.47 667
11871.50 664
11872.53 684
11873.55 695
11874.58 705
11875.61 698
11876.64 670
11877.67 630
11878.70 720
11879.73 658
11880.76 663
11881.79 728
11882.81 698
11883.84 688
11884.87 690
11885.90 731
11886.93 754
11887.96 759
11888.99 735
11890.02 685
11891.05 773
11892.08 749
11893.11 725
11894.14 762
11895.17 819
11896.20 793
11897.23 850
11898.26 814
11899.29 902
11900.32 930
11901.35 945
11902.38 936
11903.41 921
11904.44 959
11905.47 1001
11906.50 939
11907.53 879
11908.56 898
11909.59 908
11910.62 880
11911.65 890
11912.68 875
11913.71 873
11914.74 942
11915.77 896
11916.80 880
11917.83 851
11918.86 844
11919.89 877
11920.92 890
11921.95 894
11922.98 920
11924.01 943
11925.05 1025
11926.08 984
11927.11 1040
11928.14 1150
11929.17 1194
11930.20 1344
11931.23 1362
11932.26 1327
11933.29 1319
11934.33 1305
11935.36 1247
11936.39 1209
11937.42 1181
11938.45 1106
11939.48 993
11940.51 972
11941.55 901
11942.58 843
11943.61 887
11944.64 877
11945.67 816
11946.70 827
11947.74 821
11948.77 762
11949.80 729
11950.83 723
11951.86 744
11952.90 740
11953.93 766
11954.96 752
11955.99 759
11957.03 751
11958.06 752
11959.09 754
11960.12 759
11961.16 712
11962.19 727
11963.22 753
11964.25 781
11965.29 770
11966.32 737
11967.35 721
11968.38 729
11969.42 721
11970.45 711
11971.48 795
11972.52 756
11973.55 751
11974.58 725
11975.61 696
11976.65 772
11977.68 787
11978.71 743
11979.75 728
11980.78 753
11981.81 724
11982.85 754
11983.88 727
11984.91 744
11985.95 674
11986.98 743
11988.02 715
11989.05 730
11990.08 741
11991.12 770
11992.15 771
11993.18 723
11994.22 769
11995.25 727
11996.29 719
11997.32 776
11998.35 789
11999.39 749
12000.42 757
12001.46 731
12002.49 798
12003.53 762
12004.56 807
12005.59 777
12006.63 842
12007.66 790
12008.70 777
12009.73 811
12010.77 805
12011.80 809
12012.84 890
12013.87 898
12014.91 866
12015.94 873
12016.98 873
12018.01 879
12019.05 896
12020.08 856
12021.12 827
12022.15 850
12023.19 866
12024.22 867
12025.26 835
12026.29 774
12027.33 813
12028.36 805
12029.40 819
12030.43 819
12031.47 796
12032.50 823
12033.54 833
12034.58 828
12035.61 831
12036.65 826
12037.68 825
12038.72 802
12039.75 789
12040.79 831
12041.83 777
12042.86 784
12043.90 777
12044.93 872
12045.97 836
12047.01 832
12048.04 783
12049.08 869
12050.12 831
12051.15 827
12052.19 822
12053.22 818
12054.26 806
12055.30 818
12056.33 843
12057.37 783
12058.41 780
12059.44 807
12060.48 821
12061.52 859
12062.55 844
12063.59 827
12064.63 843
12065.67 893
12066.70 831
12067.74 851
12068.78 847
12069.81 861
12070.85 837
12071.89 858
12072.93 863
12073.96 890
12075.00 841
12076.04 910
12077.08 800
12078.11 781
12079.15 822
12080.19 862
12081.23 818
12082.26 877
12083.30 911
12084.34 866
12085.38 850
12086.41 888
12087.45 942
12088.49 956
12089.53 922
12090.57 916
12091.60 942
12092.64 923
12093.68 937
12094.72 966
12095.76 999
12096.80 1085
12097.83 1057
12098.87 1091
12099.91 1141
12100.95 1203
12101.99 1268
12103.03 1278
12104.07 1282
12105.10 1265
12106.14 1279
12107.18 1258
12108.22 1151
12109.26 1121
12110.30 1043
12111.34 989
12112.38 953
12113.42 926
12114.45 881
12115.49 834
12116.53 808
12117.57 721
12118.61 723
12119.65 689
12120.69 674
12121.73 703
12122.77 703
12123.81 713
12124.85 745
12125.89 751
12126.93 729
12127.97 712
12129.01 674
12130.05 641
12131.09 695
12132.13 714
12133.17 687
12134.21 699
12135.25 690
12136.29 678
12137.33 703
12138.37 678
12139.41 677
12140.45 672
12141.49 686
12142.53 686
12143.57 655
12144.61 664
12145.65 607
12146.69 655
12147.73 669
12148.77 629
12149.81 632
12150.85 615
12151.89 634
12152.93 627
12153.97 653
12155.01 606
12156.05 621
12157.10 631
12158.14 598
12159.18 606
12160.22 586
12161.26 596
12162.30 657
12163.34 577
12164.38 593
12165.42 612
12166.47 627
12167.51 600
12168.55 590
12169.59 604
12170.63 622
12171.67 643
12172.71 647
12173.76 613
12174.80 627
12175.84 610
12176.88 609
12177.92 648
12178.96 638
12180.01 663
12181.05 663
12182.09 653
12183.13 639
12184.17 595
12185.22 591
12186.26 586
12187.30 642
12188.34 674
12189.39 628
12190.43 625
12191.47 653
12192.51 626
12193.56 624
12194.60 610
12195.64 592
12196.68 588
12197.73 637
12198.77 598
12199.81 597
12200.85 632
12201.90 622
12202.94 612
12203.98 670
12205.03 632
12206.07 565
12207.11 607
12208.16 618
12209.20 584
12210.24 568
12211.28 592
12212.33 611
12213.37 601
12214.41 622
12215.46 647
12216.50 614
12217.55 581
12218.59 592
12219.63 581
12220.68 617
12221.72 592
12222.76 638
12223.81 558
12224.85 592
12225.89 582
12226.94 580
12227.98 620
12229.03 639
12230.07 606
12231.11 607
12232.16 652
12233.20 616
12234.25 591
12235.29 631
12236.34 636
12237.38 600
12238.42 639
12239.47 602
12240.51 607
12241.56 588
12242.60 620
12243.65 557
12244.69 585
12245.74 582
12246.78 586
12247.83 557
12248.87 566
12249.92 591
12250.96 565
12252.01 573
12253.05 573
12254.10 570
12255.14 551
12256.19 542
12257.23 532
12258.28 572
12259.32 531
12260.37 496
12261.41 524
12262.46 513
12263.50 540
12264.55 509
12265.59 489
12266.64 520
12267.69 531
12268.73 484
12269.78 533
12270.82 560
12271.87 562
12272.92 525
12273.96 515
12275.01 538
12276.05 530
12277.10 495
12278.15 517
12279.19 530
12280.24 541
12281.28 521
12282.33 584
12283.38 551
12284.42 508
12285.47 506
12286.52 531
12287.56 540
12288.61 531
12289.66 524
12290.70 487
12291.75 464
12292.80 496
12293.84 511
12294.89 516
12295.94 503
12296.98 492
12298.03 495
12299.08 510
12300.12 492
12301.17 511
12302.22 517
12303.27 569
12304.31 571
12305.36 557
12306.41 573
12307.45 562
12308.50 559
12309.55 556
12310.60 546
12311.64 538
12312.69 554
12313.74 534
12314.79 521
12315.83 477
12316.88 550
12317.93 512
12318.98 489
12320.03 484
12321.07 460
12322.12 488
12323.17 544
12324.22 492
12325.27 510
12326.31 534
12327.36 490
12328.41 459
12329.46 453
12330.51 493
12331.56 516
12332.60 505
12333.65 495
12334.70 520
12335.75 487
12336.80 481
12337.85 493
12338.90 467
12339.94 464
12340.99 456
12342.04 476
12343.09 483
12344.14 487
12345.19 532
12346.24 471
12347.29 510
12348.34 503
12349.38 484
12350.43 495
12351.48 504
12352.53 514
12353.58 529
12354.63 511
12355.68 486
12356.73 476
12357.78 509
12358.83 512
12359.88 497
12360.93 521
12361.98 533
12363.03 509
12364.08 523
12365.13 496
12366.18 480
12367.23 514
12368.28 539
12369.33 541
12370.38 514
12371.43 490
12372.48 523
12373.53 552
12374.58 578
12375.63 521
12376.68 536
12377.73 510
12378.78 464
12379.83 533
12380.88 513
12381.93 502
12382.98 521
12384.03 517
12385.08 509
12386.13 469
12387.18 508
12388.23 527
12389.29 563
12390.34 527
12391.39 517
12392.44 488
12393.49 524
12394.54 523
12395.59 516
12396.64 539
12397.69 536
12398.74 566
12399.80 553
12400.85 525
12401.90 525
12402.95 535
12404.00 529
12405.05 539
12406.10 528
12407.16 529
12408.21 534
12409.26 552
12410.31 559
12411.36 558
12412.42 538
12413.47 568
12414.52 518
12415.57 498
12416.62 486
12417.67 520
12418.73 556
12419.78 499
12420.83 530
12421.88 538
12422.94 552
12423.99 590
12425.04 554
12426.09 512
12427.15 539
12428.20 514
12429.25 571
12430.30 587
12431.36 575
12432.41 541
12433.46 538
12434.51 542
12435.57 575
12436.62 511
12437.67 567
12438.73 579
12439.78 584
12440.83 587
12441.88 559
12442.94 575
12443.99 563
12445.04 607
12446.10 594
12447.15 585
12448.20 581
12449.26 592
12450.31 589
12451.36 551
12452.42 555
12453.47 624
12454.52 573
12455.58 576
12456.63 562
12457.69 597
12458.74 585
12459.79 552
12460.85 645
12461.90 599
12462.96 570
12464.01 569
12465.06 554
12466.12 590
12467.17 582
12468.23 595
12469.28 591
12470.33 670
12471.39 643
12472.44 665
12473.50 663
12474.55 668
12475.61 658
12476.66 675
12477.72 677
12478.77 683
12479.82 724
12480.88 713
12481.93 705
12482.99 740
12484.04 748
12485.10 775
12486.15 797
12487.21 798
12488.26 883
12489.32 875
12490.37 950
12491.43 1040
12492.48 1089
12493.54 1154
12494.59 1207
12495.65 1267
12496.71 1270
12497.76 1202
12498.82 1140
12499.87 1098
12500.93 1043
12501.98 1025
12503.04 957
12504.09 824
12505.15 809
12506.21 741
12507.26 757
12508.32 703
12509.37 671
12510.43 671
12511.49 655
12512.54 646
12513.60 633
12514.65 641
12515.71 646
12516.77 650
12517.82 641
12518.88 660
12519.94 670
12520.99 648
12522.05 640
12523.11 625
12524.16 610
12525.22 648
12526.27 666
12527.33 617
12528.39 632
12529.45 660
12530.50 664
12531.56 688
12532.62 660
12533.67 681
12534.73 655
12535.79 700
12536.84 657
12537.90 680
12538.96 677
12540.02 668
12541.07 643
12542.13 624
12543.19 656
12544.24 651
12545.30 630
12546.36 655
12547.42 678
12548.47 635
12549.53 651
12550.59 690
12551.65 710
12552.71 733
12553.76 723
12554.82 744
12555.88 756
12556.94 733
12558.00 762
12559.05 729
12560.11 754
12561.17 771
12562.23 809
12563.29 819
12564.34 822
12565.40 836
12566.46 783
12567.52 910
12568.58 889
12569.64 919
12570.69 1000
12571.75 973
12572.81 1049
12573.87 1109
12574.93 1105
12575.99 1165
12577.05 1157
12578.11 1132
12579.16 1073
12580.22 1044
12581.28 997
12582.34 1003
12583.40 972
12584.46 890
12585.52 815
12586.58 883
12587.64 858
12588.70 761
12589.76 840
12590.81 864
12591.87 785
12592.93 785
12593.99 763
12595.05 768
12596.11 732
12597.17 776
12598.23 728
12599.29 741
12600.35 685
12601.41 744
12602.47 742
12603.53 720
12604.59 716
12605.65 700
12606.71 690
12607.77 720
12608.83 739
12609.89 745
12610.95 689
12612.01 675
12613.07 734
12614.13 784
12615.19 773
12616.25 766
12617.31 764
12618.37 753
12619.43 816
12620.50 757
12621.56 760
12622.62 762
12623.68 718
12624.74 757
12625.80 777
12626.86 709
12627.92 729
12628.98 696
12630.04 715
12631.10 697
12632.17 720
12633.23 735
12634.29 773
12635.35 782
12636.41 741
12637.47 772
12638.53 773
12639.59 778
12640.66 754
12641.72 733
12642.78 793
12643.84 802
12644.90 810
12645.96 819
12647.03 821
12648.09 846
12649.15 900
12650.21 942
12651.27 968
12652.34 968
12653.40 1025
12654.46 1034
12655.52 1022
12656.58 1058
12657.65 1089
12658.71 1112
12659.77 1140
12660.83 1110
12661.89 1118
12662.96 1123
12664.02 1065
12665.08 1062
12666.14 1019
12667.21 1027
12668.27 955
12669.33 983
12670.40 942
12671.46 890
12672.52 926
12673.58 950
12674.65 872
12675.71 851
12676.77 855
12677.84 850
12678.90 832
12679.96 808
12681.02 811
12682.09 828
12683.15 825
12684.21 794
12685.28 835
12686.34 812
12687.40 867
12688.47 851
12689.53 770
12690.60 796
12691.66 794
12692.72 775
12693.79 773
12694.85 785
12695.91 790
12696.98 803
12698.04 835
12699.11 742
12700.17 783
12701.23 760
12702.30 750
12703.36 748
12704.43 754
12705.49 726
12706.55 756
12707.62 724
12708.68 691
12709.75 689
12710.81 707
12711.88 712
12712.94 699
12714.01 706
12715.07 677
12716.13 685
12717.20 697
12718.26 639
12719.33 621
12720.39 586
12721.46 644
12722.52 644
12723.59 593
12724.65 662
12725.72 667
12726.78 630
12727.85 614
12728.91 618
12729.98 611
12731.04 627
12732.11 582
12733.18 625
12734.24 619
12735.31 629
12736.37 680
12737.44 680
12738.50 660
12739.57 665
12740.63 618
12741.70 619
12742.77 622
12743.83 638
12744.90 660
12745.96 637
12747.03 628
12748.09 617
12749.16 614
12750.23 572
12751.29 598
12752.36 619
12753.43 611
12754.49 577
12755.56 584
12756.62 602
12757.69 617
12758.76 572
12759.82 596
12760.89 597
12761.96 574
12763.02 604
12764.09 573
12765.16 557
12766.22 564
12767.29 554
12768.36 621
12769.42 581
12770.49 543
12771.56 570
12772.62 564
12773.69 567
12774.76 575
12775.83 575
12776.89 571
12777.96 531
12779.03 498
12780.10 541
12781.16 558
12782.23 572
12783.30 565
12784.37 551
12785.43 556
12786.50 515
12787.57 536
12788.64 535
12789.70 538
12790.77 559
12791.84 571
12792.91 564
12793.97 519
12795.04 511
12796.11 530
12797.18 582
12798.25 574
12799.31 550
12800.38 564
12801.45 490
12802.52 528
12803.59 544
12804.66 533
12805.72 553
12806.79 614
12807.86 581
12808.93 527
12810.00 524
12811.07 535
12812.14 563
12813.20 592
12814.27 552
12815.34 548
12816.41 556
12817.48 585
12818.55 552
12819.62 522
12820.69 572
12821.76 546
12822.83 530
12823.89 510
12824.96 553
12826.03 529
12827.10 526
12828.17 512
12829.24 492
12830.31 460
12831.38 494
12832.45 493
12833.52 513
12834.59 508
12835.66 481
12836.73 502
12837.80 466
12838.87 439
12839.94 466
12841.01 493
12842.08 506
12843.15 483
12844.22 486
12845.29 501
12846.36 498
12847.43 486
12848.50 487
12849.57 441
12850.64 489
12851.71 470
12852.78 444
12853.85 463
12854.92 470
12855.99 452
12857.06 459
12858.13 493
12859.20 405
12860.27 449
12861.34 441
12862.41 401
12863.48 396
12864.56 463
12865.63 456
12866.70 420
12867.77 437
12868.84 435
12869.91 450
12870.98 447
12872.05 398
12873.12 468
12874.20 407
12875.27 399
12876.34 447
12877.41 429
12878.48 402
12879.55 393
12880.62 443
12881.70 413
12882.77 397
12883.84 448
12884.91 409
12885.98 387
12887.05 395
12888.13 424
12889.20 405
12890.27 398
12891.34 441
12892.41 403
12893.49 450
12894.56 399
12895.63 436
12896.70 431
12897.77 409
12898.85 418
12899.92 438
12900.99 407
12902.06 445
12903.14 433
12904.21 413
12905.28 413
12906.35 446
12907.43 409
12908.50 443
12909.57 432
12910.64 392
12911.72 416
12912.79 424
12913.86 422
12914.94 375
12916.01 391
12917.08 432
12918.16 392
12919.23 395
12920.30 432
12921.37 422
12922.45 446
12923.52 406
12924.59 408
12925.67 424
12926.74 409
12927.82 417
12928.89 412
12929.96 418
12931.04 397
12932.11 426
12933.18 454
12934.26 438
12935.33 398
12936.40 402
12937.48 400
12938.55 412
12939.63 417
12940.70 443
12941.77 426
12942.85 426
12943.92 418
12945.00 412
12946.07 414
12947.15 420
12948.22 429
12949.29 400
12950.37 381
12951.44 397
12952.52 462
12953.59 422
12954.67 386
12955.74 416
12956.82 420
12957.89 431
12958.97 454
12960.04 433
12961.12 428
12962.19 425
12963.27 424
12964.34 394
12965.42 450
12966.49 463
12967.57 453
12968.64 439
12969.72 467
12970.79 382
12971.87 409
12972.94 483
12974.02 424
12975.09 413
12976.17 398
12977.24 446
12978.32 464
12979.40 439
12980.47 429
12981.55 410
12982.62 452
12983.70 458
12984.77 471
12985.85 440
12986.93 452
12988.00 511
12989.08 461
12990.15 445
12991.23 414
12992.31 475
12993.38 456
12994.46 422
12995.54 429
12996.61 458
12997.69 459
12998.76 498
12999.84 489
13000.92 487
13001.99 455
13003.07 455
13004.15 489
13005.22 485
13006.30 483
13007.38 498
13008.45 478
13009.53 523
13010.61 492
13011.69 472
13012.76 490
13013.84 503
13014.92 522
13015.99 532
13017.07 503
13018.15 509
13019.23 511
13020.30 491
13021.38 506
13022.46 492
13023.54 537
13024.61 532
13025.69 518
13026.77 496
13027.85 515
13028.92 569
13030.00 559
13031.08 536
13032.16 511
13033.23 497
13034.31 520
13035.39 523
13036.47 500
13037.55 470
13038.62 472
13039.70 493
13040.78 473
13041.86 437
13042.94 455
13044.02 466
13045.09 480
13046.17 500
13047.25 457
13048.33 450
13049.41 457
13050.49 492
13051.57 484
13052.64 478
13053.72 436
13054.80 486
13055.88 488
13056.96 447
13058.04 416
13059.12 459
13060.20 473
13061.27 403
13062.35 383
13063.43 421
13064.51 454
13065.59 480
13066.67 407
13067.75 414
13068.83 439
13069.91 454
13070.99 470
13072.07 428
13073.15 405
13074.23 454
13075.31 476
13076.39 443
13077.47 415
13078.55 394
13079.63 446
13080.71 420
13081.79 442
13082.86 390
13083.94 381
13085.02 412
13086.11 404
13087.19 412
13088.27 427
13089.35 418
13090.43 405
13091.51 404
13092.59 402
13093.67 401
13094.75 442
13095.83 464
13096.91 417
13097.99 384
13099.07 392
13100.15 467
13101.23 395
13102.31 417
13103.39 420
13104.47 445
13105.55 411
13106.63 407
13107.72 413
13108.80 385
13109.88 426
13110.96 414
13112.04 407
13113.12 437
13114.20 432
13115.28 412
13116.37 400
13117.45 428
13118.53 417
13119.61 409
13120.69 386
13121.77 377
13122.85 392
13123.94 408
13125.02 417
13126.10 416
13127.18 431
13128.26 435
13129.34 425
13130.43 441
13131.51 396
13132.59 377
13133.67 457
13134.75 447
13135.84 433
13136.92 411
13138.00 376
13139.08 402
13140.17 438
13141.25 402
13142.33 405
13143.41 408
13144.49 432
13145.58 418
13146.66 368
13147.74 418
13148.83 424
13149.91 437
13150.99 403
13152.07 380
13153.16 410
13154.24 422
13155.32 426
13156.41 390
13157.49 397
13158.57 386
13159.65 399
13160.74 413
13161.82 431
13162.90 409
13163.99 404
13165.07 414
13166.15 407
13167.24 401
13168.32 406
13169.40 413
13170.49 408
13171.57 414
13172.66 427
13173.74 398
13174.82 457
13175.91 422
13176.99 410
13178.07 378
13179.16 397
13180.24 404
13181.33 388
13182.41 402
13183.49 392
13184.58 430
13185.66 469
13186.75 421
13187.83 414
13188.91 396
13190.00 401
13191.08 436
13192.17 440
13193.25 410
13194.34 407
13195.42 396
13196.51 400
13197.59 429
13198.68 414
13199.76 444
13200.85 422
13201.93 415
13203.02 442
13204.10 410
13205.19 422
13206.27 439
13207.36 429
13208.44 379
13209.53 379
13210.61 415
13211.70 427
13212.78 426
13213.87 390
13214.95 416
13216.04 442
13217.12 406
13218.21 420
13219.29 408
13220.38 457
13221.47 449
13222.55 408
13223.64 427
13224.72 377
13225.81 443
13226.89 454
13227.98 409
13229.07 423
13230.15 442
13231.24 425
13232.32 419
13233.41 430
13234.50 431
13235.58 439
13236.67 465
13237.76 439
13238.84 396
13239.93 428
13241.01 424
13242.10 435
13243.19 446
13244.27 429
13245.36 429
13246.45 474
13247.53 439
13248.62 440
13249.71 420
13250.79 441
13251.88 464
13252.97 463
13254.06 448
13255.14 441
13256.23 469
13257.32 471
13258.40 470
13259.49 471
13260.58 508
13261.67 497
13262.75 468
13263.84 451
13264.93 493
13266.02 471
13267.10 474
13268.19 503
13269.28 419
13270.37 453
13271.45 456
13272.54 509
13273.63 509
13274.72 525
13275.80 532
13276.89 481
13277.98 507
13279.07 511
13280.16 491
13281.24 546
13282.33 518
13283.42 500
13284.51 486
13285.60 483
13286.69 473
13287.77 510
13288.86 561
13289.95 531
13291.04 520
13292.13 531
13293.22 534
13294.31 489
13295.39 513
13296.48 581
13297.57 588
13298.66 558
13299.75 519
13300.84 517
13301.93 565
13303.02 580
13304.11 557
13305.19 593
13306.28 580
13307.37 588
13308.46 543
13309.55 560
13310.64 588
13311.73 592
13312.82 560
13313.91 629
13315.00 608
13316.09 585
13317.18 589
13318.27 605
13319.36 594
13320.45 564
13321.54 615
13322.63 554
13323.72 568
13324.81 558
13325.90 576
13326.99 575
13328.08 584
13329.17 579
13330.26 592
13331.35 613
13332.44 678
13333.53 605
13334.62 542
13335.71 562
13336.80 622
13337.89 672
13338.98 621
13340.07 601
13341.16 625
13342.25 635
13343.34 629
13344.43 615
13345.52 634
13346.61 653
13347.70 612
13348.79 615
13349.89 608
13350.98 621
13352.07 660
13353.16 665
13354.25 633
13355.34 642
13356.43 672
13357.52 679
13358.61 717
13359.71 722
13360.80 677
13361.89 741
13362.98 773
13364.07 763
13365.16 705
13366.26 710
13367.35 796
13368.44 826
13369.53 750
13370.62 730
13371.71 733
13372.81 738
13373.90 747
13374.99 699
13376.08 664
13377.17 699
13378.27 689
13379.36 664
13380.45 605
13381.54 551
13382.63 597
13383.73 633
13384.82 622
13385.91 564
13387.00 578
13388.10 616
13389.19 594
13390.28 562
13391.37 585
13392.47 589
13393.56 568
13394.65 561
13395.75 562
13396.84 541
13397.93 564
13399.02 591
13400.12 572
13401.21 581
13402.30 566
13403.40 606
13404.49 593
13405.58 568
13406.68 538
13407.77 621
13408.86 643
13409.96 570
13411.05 555
13412.14 589
13413.24 613
13414.33 619
13415.42 580
13416.52 566
13417.61 597
13418.70 611
13419.80 584
13420.89 591
13421.99 557
13423.08 570
13424.17 640
13425.27 613
13426.36 580
13427.46 572
13428.55 580
13429.64 590
13430.74 601
13431.83 572
13432.93 598
13434.02 604
13435.12 597
13436.21 594
13437.30 602
13438.40 628
13439.49 649
13440.59 640
13441.68 621
13442.78 634
13443.87 601
13444.97 609
13446.06 623
13447.16 628
13448.25 664
13449.35 687
13450.44 697
13451.54 686
13452.63 648
13453.73 660
13454.82 691
13455.92 660
13457.01 673
13458.11 721
13459.20 665
13460.30 724
13461.39 671
13462.49 671
13463.59 720
13464.68 760
13465.78 733
13466.87 711
13467.97 643
13469.06 678
13470.16 712
13471.26 726
13472.35 706
13473.45 714
13474.54 698
13475.64 722
13476.74 665
13477.83 706
13478.93 674
13480.03 769
13481.12 734
13482.22 719
13483.31 750
13484.41 731
13485.51 776
13486.60 769
13487.70 772
13488.80 697
13489.89 810
13490.99 795
13492.09 778
13493.18 749
13494.28 812
13495.38 867
13496.47 846
13497.57 824
13498.67 856
13499.77 879
13500.86 897
13501.96 869
13503.06 928
13504.15 931
13505.25 909
13506.35 966
13507.45 876
13508.54 871
13509.64 835
13510.74 760
13511.84 827
13512.93 811
13514.03 722
13515.13 689
13516.23 671
13517.32 719
13518.42 654
13519.52 626
13520.62 608
13521.72 607
13522.81 629
13523.91 609
13525.01 605
13526.11 640
13527.21 628
13528.30 647
13529.40 635
13530.50 573
13531.60 612
13532.70 605
13533.80 631
13534.89 590
13535.99 567
13537.09 628
13538.19 586
13539.29 553
13540.39 638
13541.49 639
13542.58 622
13543.68 589
13544.78 566
13545.88 604
13546.98 604
13548.08 586
13549.18 603
13550.28 546
13551.38 556
13552.48 587
13553.58 583
13554.67 539
13555.77 496
13556.87 507
13557.97 551
13559.07 556
13560.17 550
13561.27 545
13562.37 517
13563.47 514
13564.57 538
13565.67 522
13566.77 556
13567.87 592
13568.97 523
13570.07 541
13571.17 573
13572.27 539
13573.37 561
13574.47 564
13575.57 570
13576.67 534
13577.77 538
13578.87 591
13579.97 600
13581.07 565
13582.17 530
13583.27 550
13584.37 558
13585.47 534
13586.57 546
13587.67 582
13588.77 571
13589.88 593
13590.98 555
13592.08 539
13593.18 560
13594.28 559
13595.38 588
13596.48 558
13597.58 549
13598.68 551
13599.78 597
13600.88 582
13601.99 554
13603.09 556
13604.19 575
13605.29 560
13606.39 568
13607.49 563
13608.59 556
13609.70 601
13610.80 593
13611.90 563
13613.00 540
13614.10 553
13615.20 613
13616.31 560
13617.41 567
13618.51 567
13619.61 581
13620.71 584
13621.82 569
13622.92 606
13624.02 598
13625.12 608
13626.22 581
13627.33 615
13628.43 609
13629.53 571
13630.63 563
13631.74 553
13632.84 575
13633.94 571
13635.04 559
13636.15 579
13637.25 595
13638.35 571
13639.45 591
13640.56 567
13641.66 608
13642.76 558
13643.87 566
13644.97 573
13646.07 576
13647.17 517
13648.28 542
13649.38 532
13650.48 540
13651.59 534
13652.69 496
13653.79 518
13654.90 540
13656.00 539
13657.10 514
13658.21 532
13659.31 506
13660.41 528
13661.52 526
13662.62 515
13663.72 523
13664.83 514
13665.93 548
13667.04 548
13668.14 522
13669.24 535
13670.35 510
13671.45 504
13672.56 529
13673.66 548
13674.76 525
13675.87 509
13676.97 543
13678.08 545
13679.18 539
13680.29 534
13681.39 543
13682.49 563
13683.60 476
13684.70 509
13685.81 510
13686.91 503
13688.02 483
13689.12 541
13690.23 557
13691.33 491
13692.44 534
13693.54 559
13694.65 566
13695.75 564
13696.86 509
13697.96 544
13699.07 537
13700.17 544
13701.28 559
13702.38 532
13703.49 547
13704.59 545
13705.70 566
13706.80 554
13707.91 572
13709.02 572
13710.12 587
13711.23 583
13712.33 591
13713.44 562
13714.54 601
13715.65 616
13716.76 592
13717.86 613
13718.97 599
13720.07 608
13721.18 641
13722.29 635
13723.39 665
13724.50 660
13725.60 691
13726.71 676
13727.82 632
13728.92 669
13730.03 716
13731.14 677
13732.24 669
13733.35 745
13734.46 719
13735.56 747
13736.67 743
13737.78 700
13738.88 688
13739.99 684
13741.10 703
13742.20 731
13743.31 755
13744.42 776
13745.52 743
13746.63 768
13747.74 751
13748.84 733
13749.95 791
13751.06 791
13752.17 829
13753.27 802
13754.38 821
13755.49 850
13756.60 873
13757.70 892
13758.81 893
13759.92 918
13761.03 921
13762.13 949
13763.24 930
13764.35 998
13765.46 1013
13766.57 1117
13767.67 1153
13768.78 1183
13769.89 1219
13771.00 1192
13772.11 1227
13773.21 1246
13774.32 1247
13775.43 1237
13776.54 1211
13777.65 1167
13778.75 1151
13779.86 1115
13780.97 1040
13782.08 912
13783.19 921
13784.30 809
13785.41 839
13786.51 797
13787.62 731
13788.73 732
13789.84 741
13790.95 747
13792.06 708
13793.17 696
13794.28 666
13795.39 725
13796.49 660
13797.60 714
13798.71 659
13799.82 698
13800.93 726
13802.04 707
13803.15 658
13804.26 671
13805.37 652
13806.48 613
13807.59 650
13808.70 641
13809.81 687
13810.92 666
13812.03 692
13813.14 649
13814.25 665
13815.36 685
13816.47 696
13817.58 644
13818.69 619
13819.80 582
13820.91 661
13822.02 614
13823.13 584
13824.24 583
13825.35 626
13826.46 581
13827.57 611
13828.68 634
13829.79 616
13830.90 619
13832.01 571
13833.12 630
13834.23 588
13835.34 585
13836.45 576
13837.56 573
13838.67 584
13839.78 604
13840.89 637
13842.01 625
13843.12 657
13844.23 575
13845.34 602
13846.45 629
13847.56 640
13848.67 634
13849.78 621
13850.89 626
13852.01 662
13853.12 671
13854.23 665
13855.34 660
13856.45 653
13857.56 641
13858.67 666
13859.79 655
13860.90 673
13862.01 710
13863.12 692
13864.23 691
13865.34 656
13866.46 683
13867.57 670
13868.68 659
13869.79 690
13870.90 676
13872.02 673
13873.13 681
13874.24 654
13875.35 664
13876.47 622
13877.58 630
13878.69 637
13879.80 682
13880.92 640
13882.03 626
13883.14 636
13884.25 603
13885.37 650
13886.48 613
13887.59 590
13888.70 648
13889.82 657
13890.93 647
13892.04 624
13893.16 700
13894.27 660
13895.38 656
13896.49 606
13897.61 688
13898.72 672
13899.83 643
13900.95 628
13902.06 668
13903.17 567
13904.29 587
13905.40 581
13906.51 622
13907.63 598
13908.74 577
13909.85 619
13910.97 607
13912.08 595
13913.20 591
13914.31 595
13915.42 604
13916.54 554
13917.65 545
13918.77 603
13919.88 576
13920.99 594
13922.11 576
13923.22 593
13924.34 536
13925.45 516
13926.56 573
13927.68 577
13928.79 564
13929.91 567
13931.02 559
13932.14 550
13933.25 588
13934.37 516
13935.48 564
13936.60 523
13937.71 536
13938.83 530
13939.94 580
13941.05 554
13942.17 532
13943.28 549
13944.40 556
13945.51 574
13946.63 532
13947.75 526
13948.86 549
13949.98 549
13951.09 539
13952.21 565
13953.32 577
13954.44 553
13955.55 520
13956.67 559
13957.78 545
13958.90 521
13960.01 559
13961.13 533
13962.25 569
13963.36 545
13964.48 556
13965.59 576
13966.71 553
13967.83 531
13968.94 576
13970.06 506
13971.17 583
13972.29 553
13973.41 566
13974.52 542
13975.64 552
13976.75 612
13977.87 606
13978.99 551
13980.10 577
13981.22 583
13982.34 550
13983.45 562
13984.57 509
13985.69 546
13986.80 566
13987.92 537
13989.04 564
13990.15 580
13991.27 571
13992.39 582
13993.50 569
13994.62 553
13995.74 619
13996.86 565
13997.97 618
13999.09 614
14000.21 579
14001.33 621
14002.44 599
14003.56 597
14004.68 593
14005.79 601
14006.91 628
14008.03 577
14009.15 607
14010.27 614
14011.38 622
14012.50 635
14013.62 624
14014.74 598
14015.85 592
14016.97 642
14018.09 651
14019.21 671
14020.33 662
14021.44 629
14022.56 671
14023.68 675
14024.80 642
14025.92 654
14027.04 659
14028.15 678
14029.27 631
14030.39 618
14031.51 611
14032.63 552
14033.75 634
14034.86 626
14035.98 599
14037.10 580
14038.22 549
14039.34 589
14040.46 611
14041.58 582
14042.70 533
14043.82 575
14044.93 616
14046.05 562
14047.17 519
14048.29 562
14049.41 571
14050.53 599
14051.65 566
14052.77 578
14053.89 572
14055.01 571
14056.13 556
14057.25 595
14058.37 607
14059.49 608
14060.61 622
14061.73 572
14062.85 576
14063.97 582
14065.09 566
14066.20 602
14067.32 600
14068.44 546
14069.56 616
14070.68 604
14071.81 635
14072.93 643
14074.05 593
14075.17 559
14076.29 592
14077.41 608
14078.53 650
14079.65 657
14080.77 665
14081.89 684
14083.01 672
14084.13 636
14085.25 663
14086.37 674
14087.49 681
14088.61 720
14089.73 741
14090.85 744
14091.97 730
14093.10 740
14094.22 777
14095.34 767
14096.46 714
14097.58 743
14098.70 755
14099.82 809
14100.94 769
14102.07 753
14103.19 753
14104.31 741
14105.43 706
14106.55 652
14107.67 680
14108.79 695
14109.92 653
14111.04 611
14112.16 632
14113.28 586
14114.40 575
14115.52 588
14116.65 591
14117.77 576
14118.89 546
14120.01 589
14121.13 601
14122.26 562
14123.38 550
14124.50 569
14125.62 540
14126.75 553
14127.87 525
14128.99 543
14130.11 545
14131.24 561
14132.36 560
14133.48 564
14134.60 553
14135.73 530
14136.85 565
14137.97 547
14139.09 514
14140.22 531
14141.34 555
14142.46 546
14143.59 530
14144.71 531
14145.83 568
14146.95 530
14148.08 600
14149.20 540
14150.32 564
14151.45 509
14152.57 582
14153.69 530
14154.82 521
14155.94 539
14157.06 540
14158.19 562
14159.31 570
14160.44 532
14161.56 537
14162.68 554
14163.81 519
14164.93 565
14166.05 540
14167.18 567
14168.30 506
14169.43 522
14170.55 526
14171.67 527
14172.80 500
14173.92 521
14175.05 507
14176.17 546
14177.30 557
14178.42 542
14179.54 541
14180.67 497
14181.79 493
14182.92 471
14184.04 509
14185.17 492
14186.29 502
14187.42 537
14188.54 517
14189.67 509
14190.79 488
14191.92 490
14193.04 470
14194.17 490
14195.29 488
14196.42 474
14197.54 490
14198.67 457
14199.79 504
14200.92 529
14202.04 484
14203.17 463
14204.29 507
14205.42 494
14206.54 445
14207.67 438
14208.79 432
14209.92 468
14211.05 499
14212.17 442
14213.30 449
14214.42 482
14215.55 463
14216.67 475
14217.80 445
14218.93 403
14220.05 431
14221.18 442
14222.30 438
14223.43 396
14224.56 448
14225.68 459
14226.81 466
14227.94 443
14229.06 455
14230.19 436
14231.32 451
14232.44 458
14233.57 450
14234.70 443
14235.82 422
14236.95 438
14238.08 438
14239.20 477
14240.33 408
14241.46 463
14242.58 492
14243.71 409
14244.84 407
14245.96 436
14247.09 419
14248.22 434
14249.34 432
14250.47 381
14251.60 426
14252.73 434
14253.85 452
14254.98 436
14256.11 455
14257.24 436
14258.36 420
14259.49 467
14260.62 396
14261.75 408
14262.87 432
14264.00 393
14265.13 393
14266.26 381
14267.39 385
14268.51 430
14269.64 397
14270.77 417
14271.90 389
14273.03 392
14274.15 406
14275.28 386
14276.41 357
14277.54 403
14278.67 409
14279.80 443
14280.92 403
14282.05 406
14283.18 424
14284.31 394
14285.44 356
14286.57 381
14287.70 409
14288.82 373
14289.95 382
14291.08 404
14292.21 381
14293.34 398
14294.47 363
14295.60 375
14296.73 359
14297.86 372
14298.99 382
14300.11 379
14301.24 345
14302.37 383
14303.50 403
14304.63 382
14305.76 384
14306.89 386
14308.02 349
14309.15 363
14310.28 381
14311.41 384
14312.54 362
14313.67 393
14314.80 356
14315.93 362
14317.06 362
14318.19 358
14319.32 362
14320.45 356
14321.58 388
14322.71 369
14323.84 355
14324.97 345
14326.10 355
14327.23 349
14328.36 370
14329.49 378
14330.62 340
14331.75 360
14332.88 345
14334.01 364
14335.14 371
14336.27 357
14337.40 357
14338.53 366
14339.66 341
14340.79 330
14341.93 347
14343.06 349
14344.19 351
14345.32 361
14346.45 369
14347.58 341
14348.71 364
14349.84 375
14350.97 363
14352.11 346
14353.24 362
14354.37 378
14355.50 347
14356.63 369
14357.76 362
14358.89 374
14360.03 375
14361.16 329
14362.29 312
14363.42 369
14364.55 393
14365.68 356
14366.82 347
14367.95 349
14369.08 392
14370.21 348
14371.34 341
14372.48 328
14373.61 350
14374.74 355
14375.87 362
14377.00 337
14378.14 329
14379.27 373
14380.40 359
14381.53 363
14382.67 358
14383.80 383
14384.93 373
14386.06 372
14387.20 339
14388.33 340
14389.46 350
14390.59 367
14391.73 374
14392.86 327
14393.99 323
14395.13 354
14396.26 330
14397.39 343
14398.53 339
14399.66 377
14400.79 329
14401.92 378
14403.06 359
14404.19 321
14405.32 355
14406.46 389
14407.59 375
14408.72 400
14409.86 353
14410.99 370
14412.13 359
14413.26 360
14414.39 338
14415.53 395
14416.66 347
14417.79 367
14418.93 394
14420.06 350
14421.20 336
14422.33 382
14423.46 373
14424.60 351
14425.73 385
14426.87 364
14428.00 369
14429.14 380
14430.27 371
14431.40 408
14432.54 365
14433.67 370
14434.81 373
14435.94 376
14437.08 417
14438.21 363
14439.35 367
14440.48 349
14441.62 363
14442.75 399
14443.88 384
14445.02 352
14446.15 391
14447.29 380
14448.42 381
14449.56 362
14450.70 370
14451.83 370
14452.97 377
14454.10 396
14455.24 392
14456.37 400
14457.51 365
14458.64 374
14459.78 354
14460.91 376
14462.05 374
14463.18 414
14464.32 417
14465.46 394
14466.59 393
14467.73 412
14468.86 411
14470.00 399
14471.14 369
14472.27 362
14473.41 414
14474.54 392
14475.68 381
14476.82 408
14477.95 427
14479.09 437
14480.22 416
14481.36 419
14482.50 414
14483.63 410
14484.77 391
14485.91 390
14487.04 380
14488.18 371
14489.32 365
14490.45 371
14491.59 360
14492.73 372
14493.86 376
14495.00 369
14496.14 389
14497.27 381
14498.41 391
14499.55 371
14500.69 412
14501.82 376
14502.96 399
14504.10 377
14505.23 377
14506.37 370
14507.51 370
14508.65 394
14509.78 367
14510.92 363
14512.06 380
14513.20 379
14514.33 351
14515.47 346
14516.61 365
14517.75 361
14518.89 377
14520.02 382
14521.16 353
14522.30 375
14523.44 359
14524.57 352
14525.71 360
14526.85 398
14527.99 374
14529.13 374
14530.27 355
14531.40 361
14532.54 346
14533.68 329
14534.82 366
14535.96 375
14537.10 325
14538.23 391
14539.37 400
14540.51 398
14541.65 382
14542.79 392
14543.93 380
14545.07 372
14546.21 410
14547.35 389
14548.48 397
14549.62 361
14550.76 386
14551.90 390
14553.04 432
14554.18 400
14555.32 359
14556.46 392
14557.60 392
14558.74 387
14559.88 405
14561.02 433
14562.16 385
14563.30 378
14564.43 378
14565.57 409
14566.71 390
14567.85 414
14568.99 468
14570.13 389
14571.27 429
14572.41 411
14573.55 420
14574.69 396
14575.83 393
14576.97 377
14578.11 435
14579.25 465
14580.39 442
14581.53 420
14582.67 414
14583.81 426
14584.96 397
14586.10 427
14587.24 436
14588.38 406
14589.52 422
14590.66 422
14591.80 454
14592.94 438
14594.08 475
14595.22 483
14596.36 484
14597.50 470
14598.64 479
14599.78 451
14600.93 408
14602.07 438
14603.21 468
14604.35 479
14605.49 419
14606.63 449
14607.77 479
14608.91 462
14610.06 472
14611.20 450
14612.34 467
14613.48 451
14614.62 463
14615.76 484
14616.91 494
14618.05 489
14619.19 468
14620.33 472
14621.47 518
14622.61 503
14623.76 507
14624.90 533
14626.04 538
14627.18 529
14628.32 536
14629.47 574
14630.61 587
14631.75 543
14632.89 551
14634.04 622
14635.18 584
14636.32 591
14637.46 607
14638.61 586
14639.75 542
14640.89 543
14642.03 540
14643.18 485
14644.32 477
14645.46 462
14646.60 449
14647.75 451
14648.89 440
14650.03 478
14651.18 424
14652.32 425
14653.46 427
14654.61 428
14655.75 442
14656.89 396
14658.03 404
14659.18 413
14660.32 409
14661.46 388
14662.61 398
14663.75 411
14664.90 412
14666.04 388
14667.18 409
14668.33 424
14669.47 412
14670.61 414
14671.76 404
14672.90 433
14674.05 398
14675.19 400
14676.33 398
14677.48 401
14678.62 409
14679.77 388
14680.91 417
14682.05 393
14683.20 371
14684.34 421
14685.49 383
14686.63 371
14687.78 372
14688.92 379
14690.06 421
14691.21 387
14692.35 405
14693.50 373
14694.64 360
14695.79 352
14696.93 378
14698.08 385
14699.22 390
14700.37 390
14701.51 356
14702.66 362
14703.80 353
14704.95 392
14706.09 376
14707.24 384
14708.38 332
14709.53 360
14710.67 336
14711.82 346
14712.96 386
14714.11 365
14715.26 354
14716.40 352
14717.55 378
14718.69 375
14719.84 349
14720.98 363
14722.13 375
14723.28 377
14724.42 353
14725.57 393
14726.71 339
14727.86 315
14729.01 368
14730.15 378
14731.30 404
14732.44 373
14733.59 354
14734.74 379
14735.88 365
14737.03 383
14738.18 401
14739.32 406
14740.47 374
14741.61 389
14742.76 366
14743.91 393
14745.05 386
14746.20 410
14747.35 394
14748.49 346
14749.64 356
14750.79 386
14751.94 383
14753.08 359
14754.23 384
14755.38 395
14756.52 403
14757.67 383
14758.82 384
14759.97 404
14761.11 413
14762.26 365
14763.41 368
14764.55 390
14765.70 402
14766.85 439
14768.00 425
14769.15 398
14770.29 431
14771.44 422
14772.59 420
14773.74 448
14774.88 417
14776.03 401
14777.18 415
14778.33 444
14779.48 448
14780.62 395
14781.77 463
14782.92 454
14784.07 439
14785.22 415
14786.36 459
14787.51 474
14788.66 457
14789.81 482
14790.96 459
14792.11 457
14793.26 475
14794.40 459
14795.55 468
14796.70 475
14797.85 479
14799.00 485
14800.15 467
14801.30 485
14802.45 436
14803.59 442
14804.74 470
14805.89 460
14807.04 435
14808.19 457
14809.34 444
14810.49 431
14811.64 444
14812.79 425
14813.94 436
14815.09 443
14816.24 435
14817.39 428
14818.53 385
14819.68 400
14820.83 427
14821.98 417
14823.13 388
14824.28 377
14825.43 400
14826.58 389
14827.73 381
14828.88 376
14830.03 386
14831.18 386
14832.33 386
14833.48 365
14834.63 370
14835.78 362
14836.93 371
14838.08 369
14839.23 337
14840.38 347
14841.53 332
14842.69 377
14843.84 349
14844.99 345
14846.14 333
14847.29 341
14848.44 336
14849.59 316
14850.74 330
14851.89 339
14853.04 339
14854.19 340
14855.34 312
14856.49 334
14857.65 324
14858.80 344
14859.95 364
14861.10 324
14862.25 335
14863.40 335
14864.55 304
14865.70 314
14866.86 317
14868.01 336
14869.16 330
14870.31 367
14871.46 327
14872.61 343
14873.77 312
14874.92 343
14876.07 347
14877.22 339
14878.37 300
14879.52 348
14880.68 340
14881.83 333
14882.98 335
14884.13 330
14885.28 361
14886.44 388
14887.59 341
14888.74 329
14889.89 319
14891.05 333
14892.20 311
14893.35 288
14894.50 304
14895.66 302
14896.81 342
14897.96 321
14899.11 336
14900.27 307
14901.42 332
14902.57 354
14903.72 288
14904.88 282
14906.03 343
14907.18 355
14908.34 325
14909.49 351
14910.64 317
14911.80 322
14912.95 341
14914.10 369
14915.26 317
14916.41 294
14917.56 321
14918.72 309
14919.87 331
14921.02 296
14922.18 323
14923.33 334
14924.48 305
14925.64 320
14926.79 300
14927.94 298
14929.10 335
14930.25 352
14931.41 352
14932.56 341
14933.71 356
14934.87 312
14936.02 351
14937.18 337
14938.33 349
14939.48 318
14940.64 334
14941.79 353
14942.95 334
14944.10 339
14945.26 294
14946.41 355
14947.57 346
14948.72 330
14949.87 332
14951.03 347
14952.18 322
14953.34 346
14954.49 337
14955.65 330
14956.80 333
14957.96 325
14959.11 301
14960.27 311
14961.42 315
14962.58 287
14963.73 317
14964.89 323
14966.04 319
14967.20 311
14968.36 302
14969.51 295
14970.67 327
14971.82 307
14972.98 304
14974.13 309
14975.29 287
14976.44 278
14977.60 262
14978.76 288
14979.91 298
14981.07 315
14982.22 267
14983.38 291
14984.53 311
14985.69 313
14986.85 296
14988.00 276
14989.16 263
14990.32 300
14991.47 267
14992.63 269
14993.78 276
14994.94 243
14996.10 304
14997.25 277
14998.41 310
14999.57 251
15000.72 239
15001.88 278
15003.04 263
15004.19 299
15005.35 265
15006.51 252
15007.66 259
15008.82 267
15009.98 286
15011.13 270
15012.29 260
15013.45 265
15014.61 263
15015.76 287
15016.92 242
15018.08 268
15019.23 287
15020.39 265
15021.55 251
15022.71 250
15023.86 256
15025.02 276
15026.18 266
15027.34 244
15028.49 298
15029.65 260
15030.81 246
15031.97 249
15033.13 245
15034.28 257
15035.44 261
15036.60 276
15037.76 279
15038.92 265
15040.07 294
15041.23 268
15042.39 240
15043.55 276
15044.71 265
15045.87 263
15047.02 253
15048.18 291
15049.34 261
15050.50 258
15051.66 239
15052.82 262
15053.98 279
15055.13 276
15056.29 288
15057.45 268
15058.61 275
15059.77 263
15060.93 246
15062.09 248
15063.25 279
15064.40 245
15065.56 261
15066.72 222
15067.88 263
15069.04 230
15070.20 256
15071.36 244
15072.52 246
15073.68 241
15074.84 283
15076.00 227
15077.16 228
15078.32 236
15079.48 259
15080.64 271
15081.80 253
15082.96 259
15084.12 249
15085.28 282
15086.44 247
15087.60 263
15088.76 248
15089.92 272
15091.08 250
15092.24 246
15093.40 223
15094.56 257
15095.72 263
15096.88 261
15098.04 233
15099.20 221
15100.36 236
15101.52 222
15102.68 267
15103.84 251
15105.00 228
15106.16 266
15107.32 247
15108.48 235
15109.64 256
15110.80 289
15111.96 265
15113.13 230
15114.29 252
15115.45 246
15116.61 210
15117.77 244
15118.93 247
15120.09 230
15121.25 242
15122.42 269
15123.58 265
15124.74 261
15125.90 235
15127.06 251
15128.22 252
15129.38 266
15130.55 266
15131.71 248
15132.87 293
15134.03 242
15135.19 267
15136.35 236
15137.52 258
15138.68 250
15139.84 265
15141.00 241
15142.16 250
15143.33 262
15144.49 258
15145.65 238
15146.81 240
15147.97 247
15149.14 265
15150.30 302
15151.46 265
15152.62 255
15153.79 273
15154.95 232
15156.11 264
15157.27 304
15158.44 253
15159.60 246
15160.76 230
15161.93 283
15163.09 274
15164.25 258
15165.41 254
15166.58 286
15167.74 255
15168.90 267
15170.07 307
15171.23 261
15172.39 238
15173.56 302
15174.72 310
15175.88 301
15177.05 281
15178.21 266
15179.37 293
15180.54 263
15181.70 291
15182.86 285
15184.03 271
15185.19 291
15186.36 301
15187.52 279
15188.68 280
15189.85 292
15191.01 297
15192.17 309
15193.34 285
15194.50 276
15195.67 281
15196.83 306
15198.00 297
15199.16 259
15200.32 276
15201.49 309
15202.65 299
15203.82 274
15204.98 288
15206.15 287
15207.31 296
15208.48 284
15209.64 310
15210.80 296
15211.97 316
15213.13 312
15214.30 292
15215.46 315
15216.63 317
15217.79 317
15218.96 332
15220.12 310
15221.29 282
15222.45 312
15223.62 281
15224.78 298
15225.95 338
15227.11 346
15228.28 317
15229.45 303
15230.61 313
15231.78 355
15232.94 321
15234.11 324
15235.27 353
15236.44 360
15237.60 346
15238.77 333
15239.94 331
15241.10 361
15242.27 376
15243.43 351
15244.60 313
15245.77 309
15246.93 294
15248.10 306
15249.26 316
15250.43 290
15251.60 312
15252.76 300
15253.93 324
15255.10 351
15256.26 302
15257.43 296
15258.60 296
15259.76 281
15260.93 281
15262.10 289
15263.26 270
15264.43 268
15265.60 273
15266.76 261
15267.93 254
15269.10 299
15270.26 279
15271.43 260
15272.60 273
15273.76 264
15274.93 269
15276.10 277
15277.27 231
15278.43 256
15279.60 277
15280.77 264
15281.94 267
15283.10 266
15284.27 280
15285.44 268
15286.61 267
15287.77 267
15288.94 264
15290.11 260
15291.28 257
15292.44 264
15293.61 268
15294.78 268
15295.95 294
15297.12 259
15298.28 262
15299.45 285
15300.62 284
15301.79 240
15302.96 243
15304.12 261
15305.29 263
15306.46 299
15307.63 299
15308.80 282
15309.97 271
15311.14 253
15312.30 249
15313.47 277
15314.64 270
15315.81 270
15316.98 279
15318.15 260
15319.32 288
15320.49 276
15321.65 278
15322.82 311
15323.99 280
15325.16 272
15326.33 259
15327.50 279
15328.67 264
15329.84 241
15331.01 269
15332.18 262
15333.35 270
15334.52 260
15335.69 268
15336.85 291
15338.02 234
15339.19 259
15340.36 254
15341.53 274
15342.70 299
15343.87 273
15345.04 263
15346.21 255
15347.38 271
15348.55 281
15349.72 295
15350.89 288
15352.06 279
15353.23 239
15354.40 237
15355.57 260
15356.74 277
15357.91 281
15359.08 287
15360.25 268
15361.43 262
15362.60 247
15363.77 253
15364.94 259
15366.11 272
15367.28 258
15368.45 240
15369.62 296
15370.79 257
15371.96 266
15373.13 252
15374.30 264
15375.47 269
15376.65 256
15377.82 259
15378.99 286
15380.16 262
15381.33 288
15382.50 268
15383.67 248
15384.84 275
15386.02 261
15387.19 294
15388.36 280
15389.53 267
15390.70 298
15391.87 285
15393.04 291
15394.22 288
15395.39 296
15396.56 270
15397.73 272
15398.90 228
15400.08 254
15401.25 247
15402.42 279
15403.59 275
15404.76 242
15405.94 279
15407.11 273
15408.28 268
15409.45 267
15410.63 268
15411.80 244
15412.97 242
15414.14 257
15415.31 263
15416.49 252
15417.66 240
15418.83 253
15420.01 256
15421.18 275
15422.35 282
15423.52 290
15424.70 262
15425.87 254
15427.04 271
15428.22 230
15429.39 279
15430.56 266
15431.73 275
15432.91 257
15434.08 268
15435.25 254
15436.43 281
15437.60 293
15438.77 287
15439.95 259
15441.12 252
15442.30 245
15443.47 231
15444.64 249
15445.82 242
15446.99 241
15448.16 226
15449.34 251
15450.51 259
15451.69 263
15452.86 246
15454.03 253
15455.21 247
15456.38 251
15457.56 259
15458.73 275
15459.90 252
15461.08 237
15462.25 240
15463.43 226
15464.60 263
15465.78 243
15466.95 256
15468.12 247
15469.30 207
15470.47 251
15471.65 248
15472.82 248
15474.00 246
15475.17 250
15476.35 254
15477.52 239
15478.70 209
15479.87 243
15481.05 270
15482.22 278
15483.40 263
15484.57 311
15485.75 254
15486.92 260
15488.10 259
15489.27 278
15490.45 258
15491.62 249
15492.80 252
15493.98 256
15495.15 272
15496.33 271
15497.50 248
15498.68 231
15499.85 238
15501.03 255
15502.21 265
15503.38 243
15504.56 235
15505.73 252
15506.91 235
15508.09 253
15509.26 240
15510.44 240
15511.61 251
15512.79 281
15513.97 234
15515.14 252
15516.32 268
15517.50 279
15518.67 277
15519.85 243
15521.02 236
15522.20 226
15523.38 235
15524.55 250
15525.73 287
15526.91 245
15528.09 268
15529.26 263
15530.44 257
15531.62 277
15532.79 242
15533.97 254
15535.15 270
15536.32 274
15537.50 303
15538.68 251
15539.86 224
15541.03 246
15542.21 240
15543.39 237
15544.57 266
15545.74 302
15546.92 305
15548.10 263
15549.28 234
15550.45 275
15551.63 260
15552.81 268
15553.99 297
15555.16 289
15556.34 305
15557.52 275
15558.70 277
15559.88 278
15561.05 313
15562.23 304
15563.41 284
15564.59 293
15565.77 277
15566.95 304
15568.12 291
15569.30 246
15570.48 284
15571.66 287
15572.84 297
15574.02 284
15575.19 256
15576.37 290
15577.55 303
15578.73 310
15579.91 261
15581.09 304
15582.27 291
15583.45 300
15584.62 284
15585.80 268
15586.98 301
15588.16 294
15589.34 267
15590.52 302
15591.70 324
15592.88 276
15594.06 292
15595.24 286
15596.42 295
15597.60 321
15598.78 343
15599.96 296
15601.14 318
15602.31 311
15603.49 294
15604.67 316
15605.85 340
15607.03 350
15608.21 329
15609.39 353
15610.57 299
15611.75 317
15612.93 343
15614.11 300
15615.29 334
15616.47 341
15617.65 325
15618.83 359
15620.01 355
15621.19 345
15622.38 329
15623.56 369
15624.74 378
15625.92 376
15627.10 378
15628.28 358
15629.46 341
15630.64 330
15631.82 366
15633.00 355
15634.18 390
15635.36 379
15636.54 370
15637.72 381
15638.91 382
15640.09 397
15641.27 374
15642.45 351
15643.63 346
15644.81 412
15645.99 378
15647.17 379
15648.36 367
15649.54 398
15650.72 378
15651.90 440
15653.08 423
15654.26 423
15655.44 420
15656.63 395
15657.81 421
15658.99 421
15660.17 423
15661.35 424
15662.54 424
15663.72 405
15664.90 390
15666.08 374
15667.26 408
15668.45 393
15669.63 416
15670.81 418
15671.99 398
15673.17 406
15674.36 428
15675.54 425
15676.72 418
15677.90 419
15679.09 389
15680.27 434
15681.45 394
15682.63 394
15683.82 397
15685.00 409
15686.18 398
15687.37 386
15688.55 413
15689.73 432
15690.91 381
15692.10 410
15693.28 421
15694.46 417
15695.65 410
15696.83 429
15698.01 424
15699.20 391
15700.38 408
15701.56 408
15702.75 435
15703.93 468
15705.11 418
15706.30 435
15707.48 468
15708.66 491
15709.85 467
15711.03 498
15712.22 493
15713.40 505
15714.58 477
15715.77 493
15716.95 471
15718.14 485
15719.32 449
15720.50 513
15721.69 496
15722.87 482
15724.06 465
15725.24 482
15726.43 488
15727.61 486
15728.79 433
15729.98 481
15731.16 472
15732.35 474
15733.53 449
15734.72 473
15735.90 479
15737.09 463
15738.27 482
15739.46 461
15740.64 452
15741.83 481
15743.01 431
15744.20 466
15745.38 468
15746.57 468
15747.75 470
15748.94 496
15750.12 483
15751.31 490
15752.49 476
15753.68 460
15754.86 450
15756.05 456
15757.23 482
15758.42 477
15759.60 443
15760.79 443
15761.98 461
15763.16 476
15764.35 400
15765.53 427
15766.72 450
15767.90 448
15769.09 432
15770.28 448
15771.46 431
15772.65 473
15773.83 406
15775.02 439
15776.21 461
15777.39 460
15778.58 482
15779.77 443
15780.95 404
15782.14 396
15783.33 444
15784.51 402
15785.70 403
15786.89 403
15788.07 410
15789.26 398
15790.45 388
15791.63 380
15792.82 384
15794.01 413
15795.19 391
15796.38 376
15797.57 361
15798.75 363
15799.94 321
15801.13 357
15802.32 376
15803.50 356
15804.69 356
15805.88 385
15807.06 402
15808.25 359
15809.44 360
15810.63 363
15811.81 356
15813.00 337
15814.19 338
15815.38 360
15816.57 366
15817.75 331
15818.94 341
15820.13 336
15821.32 363
15822.50 370
15823.69 340
15824.88 344
15826.07 323
15827.26 370
15828.44 375
15829.63 323
15830.82 326
15832.01 345
15833.20 389
15834.39 376
15835.57 328
15836.76 320
15837.95 323
15839.14 328
15840.33 330
15841.52 341
15842.71 323
15843.90 359
15845.08 376
15846.27 370
15847.46 349
15848.65 353
15849.84 339
15851.03 345
15852.22 330
15853.41 327
15854.60 342
15855.79 359
15856.97 316
15858.16 311
15859.35 347
15860.54 332
15861.73 327
15862.92 339
15864.11 338
15865.30 328
15866.49 334
15867.68 350
15868.87 334
15870.06 311
15871.25 320
15872.44 364
15873.63 357
15874.82 344
15876.01 341
15877.20 353
15878.39 366
15879.58 368
15880.77 362
15881.96 351
15883.15 333
15884.34 359
15885.53 372
15886.72 327
15887.91 339
15889.10 321
15890.29 365
15891.48 360
15892.67 331
15893.86 343
15895.05 372
15896.24 365
15897.44 378
15898.63 353
15899.82 353
15901.01 372
15902.20 355
15903.39 390
15904.58 349
15905.77 344
15906.96 344
15908.15 390
15909.35 362
15910.54 360
15911.73 365
15912.92 373
15914.11 387
15915.30 393
15916.49 356
15917.69 400
15918.88 407
15920.07 372
15921.26 387
15922.45 364
15923.64 388
15924.84 416
15926.03 380
15927.22 355
15928.41 366
15929.60 404
15930.80 393
15931.99 351
15933.18 354
15934.37 418
15935.56 398
15936.76 373
15937.95 326
15939.14 338
15940.33 357
15941.53 366
15942.72 316
15943.91 336
15945.10 333
15946.30 338
15947.49 324
15948.68 306
15949.87 309
15951.07 289
15952.26 313
15953.45 280
15954.65 287
15955.84 280
15957.03 268
15958.22 297
15959.42 275
15960.61 269
15961.80 257
15963.00 300
15964.19 308
15965.38 288
15966.58 286
15967.77 293
15968.96 287
15970.16 279
15971.35 276
15972.54 299
15973.74 310
15974.93 286
15976.13 272
15977.32 249
15978.51 264
15979.71 281
15980.90 253
15982.09 255
15983.29 292
15984.48 268
15985.68 259
15986.87 278
15988.06 247
15989.26 247
15990.45 262
15991.65 263
15992.84 254
15994.04 258
15995.23 225
15996.43 266
15997.62 273
15998.81 213
16000.01 235
16001.20 265
16002.40 274
16003.59 253
16004.79 256
16005.98 276
16007.18 256
16008.37 255
16009.57 238
16010.76 262
16011.96 255
16013.15 243
16014.35 270
16015.54 259
16016.74 253
16017.93 270
16019.13 275
16020.32 254
16021.52 246
16022.72 256
16023.91 257
16025.11 241
16026.30 270
16027.50 258
16028.69 266
16029.89 261
16031.08 254
16032.28 259
16033.48 231
16034.67 245
16035.87 242
16037.06 247
16038.26 241
16039.46 260
16040.65 282
16041.85 223
16043.05 243
16044.24 249
16045.44 222
16046.63 250
16047.83 258
16049.03 244
16050.22 265
16051.42 238
16052.62 227
16053.81 256
16055.01 261
16056.21 248
16057.40 230
16058.60 239
16059.80 213
16060.99 248
16062.19 264
16063.39 257
16064.58 245
16065.78 244
16066.98 223
16068.18 216
16069.37 215
16070.57 230
16071.77 242
16072.97 252
16074.16 228
16075.36 241
16076.56 242
16077.76 215
16078.95 218
16080.15 209
16081.35 223
16082.55 229
16083.74 213
16084.94 206
16086.14 217
16087.34 261
16088.53 227
16089.73 205
16090.93 206
16092.13 232
16093.33 203
16094.53 227
16095.72 208
16096.92 209
16098.12 232
16099.32 229
16100.52 222
16101.72 213
16102.91 243
16104.11 230
16105.31 246
16106.51 225
16107.71 222
16108.91 218
16110.11 218
16111.30 199
16112.50 218
16113.70 234
16114.90 222
16116.10 234
16117.30 208
16118.50 201
16119.70 237
16120.90 200
16122.10 227
16123.29 217
16124.49 227
16125.69 212
16126.89 216
16128.09 205
16129.29 225
16130.49 230
16131.69 208
16132.89 187
16134.09 207
16135.29 196
16136.49 228
16137.69 227
16138.89 189
16140.09 196
16141.29 228
16142.49 219
16143.69 234
16144.89 212
16146.09 204
16147.29 226
16148.49 219
16149.69 235
16150.89 217
16152.09 215
16153.29 218
16154.49 212
16155.69 226
16156.89 195
16158.09 214
16159.29 207
16160.49 208
16161.69 225
16162.89 200
16164.09 214
16165.30 232
16166.50 218
16167.70 217
16168.90 218
16170.10 198
16171.30 210
16172.50 216
16173.70 224
16174.90 236
16176.10 243
16177.31 222
16178.51 212
16179.71 210
16180.91 216
16182.11 210
16183.31 187
16184.51 221
16185.72 213
16186.92 195
16188.12 215
16189.32 238
16190.52 213
16191.72 211
16192.93 216
16194.13 201
16195.33 226
16196.53 224
16197.73 225
16198.94 262
16200.14 228
16201.34 233
16202.54 220
16203.74 228
16204.95 236
16206.15 234
16207.35 216
16208.55 219
16209.76 221
16210.96 207
16212.16 210
16213.36 192
16214.57 218
16215.77 220
16216.97 229
16218.17 201
16219.38 223
16220.58 226
16221.78 228
16222.99 233
16224.19 220
16225.39 222
16226.59 229
16227.80 231
16229.00 193
16230.20 220
16231.41 229
16232.61 236
16233.81 221
16235.02 255
16236.22 216
16237.42 215
16238.63 221
16239.83 213
16241.04 257
16242.24 223
16243.44 227
16244.65 227
16245.85 213
16247.05 206
16248.26 213
16249.46 255
16250.67 271
16251.87 245
16253.07 221
16254.28 235
16255.48 222
16256.69 257
16257.89 265
16259.09 240
16260.30 255
16261.50 242
16262.71 274
16263.91 254
16265.12 279
16266.32 265
16267.53 258
16268.73 251
16269.94 243
16271.14 259
16272.34 245
16273.55 251
16274.75 233
16275.96 249
16277.16 253
16278.37 255
16279.57 263
16280.78 279
16281.98 259
16283.19 264
16284.39 252
16285.60 273
16286.81 235
16288.01 250
16289.22 250
16290.42 235
16291.63 266
16292.83 290
16294.04 278
16295.24 278
16296.45 278
16297.66 251
16298.86 255
16300.07 276
16301.27 244
16302.48 276
16303.68 303
16304.89 300
16306.10 266
16307.30 285
16308.51 274
16309.71 259
16310.92 286
16312.13 264
16313.33 241
16314.54 272
16315.75 268
16316.95 262
16318.16 253
16319.37 271
16320.57 277
16321.78 255
16322.99 232
16324.19 231
16325.40 238
16326.61 237
16327.81 261
16329.02 235
16330.23 219
16331.43 212
16332.64 266
16333.85 267
16335.05 230
16336.26 202
16337.47 214
16338.68 255
16339.88 235
16341.09 212
16342.30 229
16343.51 237
16344.71 225
16345.92 213
16347.13 198
16348.34 216
16349.54 220
16350.75 213
16351.96 233
16353.17 251
16354.37 214
16355.58 227
16356.79 234
16358.00 202
16359.21 191
16360.41 209
16361.62 251
16362.83 224
16364.04 226
16365.25 204
16366.45 216
16367.66 221
16368.87 238
16370.08 235
16371.29 217
16372.50 200
16373.71 212
16374.91 221
16376.12 206
16377.33 216
16378.54 224
16379.75 217
16380.96 193
16382.17 211
16383.38 192
16384.58 209
16385.79 206
16387.00 226
16388.21 212
16389.42 222
16390.63 225
16391.84 230
16393.05 218
16394.26 221
16395.47 221
16396.68 208
16397.89 222
16399.09 233
16400.30 205
16401.51 200
16402.72 203
16403.93 218
16405.14 221
16406.35 207
16407.56 207
16408.77 209
16409.98 226
16411.19 211
16412.40 212
16413.61 215
16414.82 213
16416.03 208
16417.24 198
16418.45 209
16419.66 199
16420.87 230
16422.08 210
16423.29 221
16424.50 210
16425.71 199
16426.92 188
16428.14 191
16429.35 195
16430.56 233
16431.77 215
16432.98 210
16434.19 198
16435.40 197
16436.61 215
16437.82 173
16439.03 207
16440.24 199
16441.45 211
16442.67 179
16443.88 192
16445.09 212
16446.30 184
16447.51 200
16448.72 187
16449.93 208
16451.14 198
16452.36 195
16453.57 188
16454.78 198
16455.99 208
16457.20 216
16458.41 187
16459.63 188
16460.84 215
16462.05 190
16463.26 195
16464.47 212
16465.68 180
16466.90 224
16468.11 193
16469.32 178
16470.53 172
16471.74 192
16472.96 213
16474.17 189
16475.38 194
16476.59 183
16477.81 203
16479.02 201
16480.23 195
16481.44 190
16482.66 192
16483.87 182
16485.08 210
16486.29 179
16487.51 171
16488.72 170
16489.93 203
16491.15 196
16492.36 160
16493.57 186
16494.78 188
16496.00 224
16497.21 187
16498.42 179
16499.64 205
16500.85 202
16502.06 175
16503.28 194
16504.49 188
16505.70 164
16506.92 164
16508.13 205
16509.34 189
16510.56 177
16511.77 199
16512.98 201
16514.20 200
16515.41 183
16516.63 191
16517.84 187
16519.05 200
16520.27 187
16521.48 162
16522.70 191
16523.91 188
16525.12 189
16526.34 169
16527.55 186
16528.77 177
16529.98 189
16531.20 230
16532.41 216
16533.62 179
16534.84 208
16536.05 215
16537.27 218
16538.48 183
16539.70 204
16540.91 226
16542.13 213
16543.34 193
16544.56 187
16545.77 215
16546.99 232
16548.20 190
16549.42 174
16550.63 235
16551.85 196
16553.06 199
16554.28 214
16555.49 222
16556.71 194
16557.92 221
16559.14 225
16560.35 208
16561.57 204
16562.78 198
16564.00 213
16565.21 204
16566.43 188
16567.65 196
16568.86 174
16570.08 189
16571.29 224
16572.51 220
16573.73 217
16574.94 193
16576.16 193
16577.37 217
16578.59 216
16579.81 224
16581.02 213
16582.24 212
16583.45 213
16584.67 226
16585.89 215
16587.10 187
16588.32 201
16589.54 233
16590.75 240
16591.97 209
16593.19 176
16594.40 229
16595.62 216
16596.84 201
16598.05 204
16599.27 203
16600.49 219
16601.70 182
16602.92 181
16604.14 183
16605.35 207
16606.57 196
16607.79 203
16609.01 170
16610.22 182
16611.44 192
16612.66 195
16613.88 198
16615.09 196
16616.31 183
16617.53 191
16618.75 180
16619.96 171
16621.18 193
16622.40 185
16623.62 207
16624.83 193
16626.05 232
16627.27 195
16628.49 195
16629.71 166
16630.92 194
16632.14 157
16633.36 194
16634.58 184
16635.80 199
16637.01 176
16638.23 183
16639.45 196
16640.67 201
16641.89 188
16643.11 205
16644.32 207
16645.54 178
16646.76 170
16647.98 174
16649.20 193
16650.42 181
16651.64 169
16652.86 177
16654.07 185
16655.29 189
16656.51 179
16657.73 206
16658.95 201
16660.17 175
16661.39 192
16662.61 220
16663.83 175
16665.05 197
16666.27 178
16667.48 181
16668.70 179
16669.92 187
16671.14 196
16672.36 184
16673.58 158
16674.80 173
16676.02 185
16677.24 209
16678.46 185
16679.68 165
16680.90 188
16682.12 188
16683.34 193
16684.56 205
16685.78 175
16687.00 165
16688.22 178
16689.44 180
16690.66 158
16691.88 182
16693.10 175
16694.32 156
16695.54 194
16696.76 198
16697.98 188
16699.20 182
16700.42 162
16701.64 191
16702.87 164
16704.09 191
16705.31 163
16706.53 168
16707.75 173
16708.97 182
16710.19 160
16711.41 171
16712.63 199
16713.85 180
16715.07 185
16716.30 172
16717.52 210
16718.74 189
16719.96 157
16721.18 194
16722.40 193
16723.62 167
16724.85 165
16726.07 200
16727.29 203
16728.51 155
16729.73 176
16730.95 182
16732.17 177
16733.40 163
16734.62 165
16735.84 184
16737.06 186
16738.28 196
16739.51 166
16740.73 173
16741.95 174
16743.17 188
16744.39 183
16745.62 192
16746.84 181
16748.06 189
16749.28 175
16750.51 172
16751.73 182
16752.95 181
16754.17 183
16755.40 187
16756.62 177
16757.84 200
16759.06 209
16760.29 224
16761.51 204
16762.73 201
16763.96 197
16765.18 193
16766.40 197
16767.62 195
16768.85 208
16770.07 187
16771.29 185
16772.52 196
16773.74 178
16774.96 177
16776.19 176
16777.41 199
16778.63 186
16779.86 162
16781.08 189
16782.30 182
16783.53 150
16784.75 168
16785.97 180
16787.20 187
16788.42 177
16789.65 166
16790.87 160
16792.09 139
16793.32 158
16794.54 186
16795.77 172
16796.99 184
16798.21 211
16799.44 195
16800.66 207
16801.89 168
16803.11 162
16804.34 189
16805.56 206
16806.78 176
16808.01 188
16809.23 198
16810.46 208
16811.68 199
16812.91 180
16814.13 184
16815.36 170
16816.58 180
16817.81 173
16819.03 176
16820.26 185
16821.48 214
16822.71 254
16823.93 192
16825.16 191
16826.38 209
16827.61 188
16828.83 193
16830.06 186
16831.28 205
16832.51 191
16833.73 198
16834.96 194
16836.19 185
16837.41 221
16838.64 226
16839.86 193
16841.09 187
16842.31 210
16843.54 199
16844.76 198
16845.99 181
16847.22 193
16848.44 222
16849.67 228
16850.89 193
16852.12 215
16853.35 205
16854.57 205
16855.80 200
16857.03 210
16858.25 212
16859.48 221
16860.71 218
16861.93 244
16863.16 242
16864.38 238
16865.61 246
16866.84 251
16868.06 224
16869.29 232
16870.52 225
16871.74 231
16872.97 227
16874.20 266
16875.43 229
16876.65 287
16877.88 251
16879.11 274
16880.33 245
16881.56 273
16882.79 266
16884.02 279
16885.24 233
16886.47 267
16887.70 266
16888.93 267
16890.15 272
16891.38 270
16892.61 263
16893.84 282
16895.06 259
16896.29 281
16897.52 245
16898.75 246
16899.97 264
16901.20 219
16902.43 200
16903.66 239
16904.89 254
16906.11 233
16907.34 228
16908.57 199
16909.80 206
16911.03 223
16912.26 226
16913.48 211
16914.71 220
16915.94 224
16917.17 190
16918.40 190
16919.63 213
16920.85 207
16922.08 182
16923.31 190
16924.54 193
16925.77 207
16927.00 199
16928.23 212
16929.46 193
16930.69 197
16931.91 194
16933.14 249
16934.37 224
16935.60 205
16936.83 228
16938.06 215
16939.29 188
16940.52 172
16941.75 191
16942.98 168
16944.21 171
16945.44 195
16946.67 200
16947.90 214
16949.13 205
16950.35 185
16951.58 219
16952.81 191
16954.04 193
16955.27 221
16956.50 225
16957.73 194
16958.96 187
16960.19 196
16961.42 166
16962.65 172
16963.88 189
16965.11 193
16966.34 190
16967.58 199
16968.81 188
16970.04 207
16971.27 178
16972.50 177
16973.73 189
16974.96 185
16976.19 201
16977.42 193
16978.65 216
16979.88 207
16981.11 198
16982.34 179
16983.57 185
16984.80 181
16986.04 178
16987.27 191
16988.50 196
16989.73 201
16990.96 177
16992.19 185
16993.42 185
16994.65 172
16995.88 164
16997.12 199
16998.35 176
16999.58 181
17000.81 165
17002.04 192
17003.27 199
17004.51 191
17005.74 213
17006.97 211
17008.20 221
17009.43 206
17010.66 201
17011.90 198
17013.13 166
17014.36 170
17015.59 200
17016.82 179
17018.06 180
17019.29 192
17020.52 173
17021.75 194
17022.99 181
17024.22 182
17025.45 190
17026.68 179
17027.92 178
17029.15 184
17030.38 189
17031.61 170
17032.85 173
17034.08 181
17035.31 146
17036.54 183
17037.78 162
17039.01 182
17040.24 170
17041.48 169
17042.71 167
17043.94 168
17045.18 191
17046.41 174
17047.64 180
17048.88 175
17050.11 156
17051.34 143
17052.58 166
17053.81 163
17055.04 137
17056.28 183
17057.51 214
17058.74 161
17059.98 151
17061.21 166
17062.44 181
17063.68 177
17064.91 157
17066.15 182
17067.38 167
17068.61 156
17069.85 163
17071.08 192
17072.32 175
17073.55 156
17074.78 166
17076.02 182
17077.25 170
17078.49 158
17079.72 161
17080.96 201
17082.19 181
17083.42 174
17084.66 184
17085.89 195
17087.13 184
17088.36 157
17089.60 164
17090.83 168
17092.07 178
17093.30 178
17094.54 165
17095.77 160
17097.01 164
17098.24 184
17099.48 167
17100.71 161
17101.95 161
17103.18 194
17104.42 168
17105.65 172
17106.89 147
17108.12 164
17109.36 170
17110.60 160
17111.83 158
17113.07 181
17114.30 168
17115.54 164
17116.77 160
17118.01 153
17119.25 155
17120.48 183
17121.72 175
17122.95 177
17124.19 173
17125.43 157
17126.66 180
17127.90 171
17129.13 164
17130.37 154
17131.61 179
17132.84 156
17134.08 160
17135.32 129
17136.55 160
17137.79 142
17139.02 160
17140.26 165
17141.50 144
17142.73 135
17143.97 173
17145.21 178
17146.44 176
17147.68 155
17148.92 169
17150.16 170
17151.39 162
17152.63 154
17153.87 156
17155.10 179
17156.34 166
17157.58 161
17158.82 141
17160.05 175
17161.29 174
17162.53 162
17163.76 163
17165.00 148
17166.24 155
17167.48 167
17168.72 138
17169.95 151
17171.19 158
17172.43 135
17173.67 175
17174.90 165
17176.14 168
17177.38 177
17178.62 185
17179.86 171
17181.09 161
17182.33 138
17183.57 176
17184.81 168
17186.05 159
17187.28 150
17188.52 150
17189.76 167
17191.00 145
17192.24 154
17193.48 155
17194.72 163
17195.95 163
17197.19 163
17198.43 133
17199.67 146
17200.91 177
17202.15 149
17203.39 161
17204.63 149
17205.86 175
17207.10 144
17208.34 178
17209.58 150
17210.82 186
17212.06 178
17213.30 146
17214.54 171
17215.78 172
17217.02 164
17218.26 150
17219.50 136
17220.74 158
17221.97 150
17223.21 150
17224.45 163
17225.69 147
17226.93 146
17228.17 156
17229.41 164
17230.65 141
17231.89 171
17233.13 170
17234.37 142
17235.61 153
17236.85 166
17238.09 127
17239.33 165
17240.57 132
17241.81 156
17243.05 151
17244.29 145
17245.53 139
17246.77 159
17248.02 140
17249.26 157
17250.50 161
17251.74 150
17252.98 150
17254.22 135
17255.46 154
17256.70 164
17257.94 152
17259.18 142
17260.42 133
17261.66 161
17262.90 137
17264.15 124
17265.39 145
17266.63 141
17267.87 157
17269.11 142
17270.35 126
17271.59 153
17272.83 148
17274.08 144
17275.32 154
17276.56 140
17277.80 150
17279.04 176
17280.28 155
17281.52 128
17282.77 154
17284.01 121
17285.25 157
17286.49 162
17287.73 164
17288.98 136
17290.22 161
17291.46 139
17292.70 140
17293.94 144
17295.19 144
17296.43 133
17297.67 145
17298.91 153
17300.16 135
17301.40 142
17302.64 156
17303.88 143
17305.13 130
17306.37 134
17307.61 160
17308.85 151
17310.10 133
17311.34 135
17312.58 147
17313.82 132
17315.07 162
17316.31 143
17317.55 159
17318.80 137
17320.04 142
17321.28 136
17322.53 152
17323.77 141
17325.01 148
17326.26 138
17327.50 168
17328.74 146
17329.99 139
17331.23 139
17332.47 159
17333.72 132
17334.96 156
17336.20 159
17337.45 146
17338.69 124
17339.93 130
17341.18 129
17342.42 144
17343.67 155
17344.91 151
17346.15 144
17347.40 170
17348.64 160
17349.89 141
17351.13 150
17352.37 139
17353.62 147
17354.86 154
17356.11 135
17357.35 155
17358.60 146
17359.84 155
17361.09 126
17362.33 155
17363.57 151
17364.82 164
17366.06 147
17367.31 160
17368.55 162
17369.80 159
17371.04 142
17372.29 117
17373.53 124
17374.78 130
17376.02 170
17377.27 158
17378.51 132
17379.76 126
17381.00 134
17382.25 162
17383.50 151
17384.74 133
17385.99 136
17387.23 169
17388.48 160
17389.72 118
17390.97 152
17392.21 147
17393.46 140
17394.71 151
17395.95 130
17397.20 140
17398.44 139
17399.69 150
17400.93 162
17402.18 140
17403.43 137
17404.67 163
17405.92 139
17407.17 125
17408.41 117
17409.66 118
17410.90 143
17412.15 159
17413.40 158
17414.64 145
17415.89 124
17417.14 141
17418.38 148
17419.63 133
17420.88 142
17422.12 128
17423.37 168
17424.62 160
17425.86 123
17427.11 136
17428.36 169
17429.60 181
17430.85 138
17432.10 144
17433.35 149
17434.59 145
17435.84 152
17437.09 142
17438.33 140
17439.58 160
17440.83 124
17442.08 158
17443.32 140
17444.57 135
17445.82 139
17447.07 171
17448.32 160
17449.56 142
17450.81 154
17452.06 179
17453.31 161
17454.55 151
17455.80 145
17457.05 147
17458.30 152
17459.55 141
17460.79 167
17462.04 148
17463.29 172
17464.54 157
17465.79 162
17467.04 158
17468.28 145
17469.53 134
17470.78 160
17472.03 147
17473.28 134
17474.53 142
17475.78 151
17477.02 137
17478.27 151
17479.52 157
17480.77 170
17482.02 141
17483.27 133
17484.52 143
17485.77 134
17487.02 144
17488.26 139
17489.51 169
17490.76 148
17492.01 149
17493.26 146
17494.51 156
17495.76 155
17497.01 156
17498.26 167
17499.51 164
17500.76 158
17502.01 155
17503.26 154
17504.51 156
17505.76 158
17507.01 138
17508.26 163
17509.51 152
17510.76 159
17512.01 163
17513.26 165
17514.51 157
17515.76 160
17517.01 185
17518.26 158
17519.51 187
17520.76 158
17522.01 170
17523.26 164
17524.51 180
17525.76 153
17527.01 166
17528.26 140
17529.51 161
17530.76 150
17532.01 174
17533.26 138
17534.51 155
17535.76 181
17537.01 171
17538.27 179
17539.52 177
17540.77 206
17542.02 180
17543.27 158
17544.52 159
17545.77 160
17547.02 166
17548.27 158
17549.53 162
17550.78 151
17552.03 159
17553.28 169
17554.53 195
17555.78 150
17557.03 143
17558.29 163
17559.54 170
17560.79 141
17562.04 149
17563.29 134
17564.54 164
17565.80 180
17567.05 150
17568.30 153
17569.55 171
17570.80 140
17572.06 165
17573.31 165
17574.56 155
17575.81 166
17577.07 162
17578.32 152
17579.57 156
17580.82 148
17582.08 154
17583.33 165
17584.58 186
17585.83 170
17587.09 181
17588.34 175
17589.59 141
17590.84 161
17592.10 190
17593.35 161
17594.60 169
17595.86 165
17597.11 164
17598.36 156
17599.61 166
17600.87 159
17602.12 161
17603.37 139
17604.63 167
17605.88 183
17607.13 157
17608.39 132
17609.64 144
17610.89 163
17612.15 155
17613.40 184
17614.66 178
17615.91 183
17617.16 159
17618.42 148
17619.67 184
17620.92 171
17622.18 148
17623.43 157
17624.69 161
17625.94 174
17627.19 140
17628.45 135
17629.70 145
17630.96 161
17632.21 164
17633.47 170
17634.72 178
17635.97 171
17637.23 149
17638.48 136
17639.74 158
17640.99 150
17642.25 140
17643.50 153
17644.76 162
17646.01 163
17647.27 166
17648.52 150
17649.78 140
17651.03 155
17652.28 160
17653.54 146
17654.80 147
17656.05 142
17657.31 154
17658.56 149
17659.82 134
17661.07 170
17662.33 144
17663.58 147
17664.84 137
17666.09 151
17667.35 143
17668.60 131
17669.86 137
17671.11 141
17672.37 166
17673.63 147
17674.88 141
17676.14 168
17677.39 164
17678.65 130
17679.91 141
17681.16 155
17682.42 133
17683.67 142
17684.93 141
17686.19 153
17687.44 149
17688.70 130
17689.95 154
17691.21 121
17692.47 137
17693.72 133
17694.98 136
17696.24 127
17697.49 129
17698.75 128
17700.01 157
17701.26 130
17702.52 147
17703.78 152
17705.03 135
17706.29 132
17707.55 135
17708.81 151
17710.06 151
17711.32 157
17712.58 119
17713.83 139
17715.09 129
17716.35 125
17717.61 144
17718.86 166
17720.12 114
17721.38 127
17722.63 158
17723.89 146
17725.15 135
17726.41 127
17727.67 127
17728.92 146
17730.18 155
17731.44 152
17732.70 148
17733.95 131
17735.21 128
17736.47 154
17737.73 170
17738.99 129
17740.24 139
17741.50 136
17742.76 148
17744.02 129
17745.28 133
17746.54 143
17747.79 147
17749.05 161
17750.31 147
17751.57 126
17752.83 139
17754.09 147
17755.35 149
17756.60 122
17757.86 135
17759.12 137
17760.38 144
17761.64 149
17762.90 142
17764.16 150
17765.42 139
17766.67 143
17767.93 135
17769.19 134
17770.45 148
17771.71 125
17772.97 139
17774.23 138
17775.49 167
17776.75 153
17778.01 128
17779.27 119
17780.53 144
17781.79 136
17783.05 134
17784.31 141
17785.57 126
17786.83 149
17788.09 152
17789.35 161
17790.61 122
17791.87 112
17793.13 144
17794.39 142
17795.65 127
17796.91 125
17798.17 152
17799.43 125
17800.69 119
17801.95 119
17803.21 135
17804.47 117
17805.73 130
17806.99 141
17808.25 166
17809.51 108
17810.77 142
17812.03 134
17813.29 122
17814.55 113
17815.81 144
17817.07 137
17818.33 132
17819.60 138
17820.86 138
17822.12 162
17823.38 139
17824.64 137
17825.90 134
17827.16 144
17828.42 135
17829.68 167
17830.95 174
17832.21 144
17833.47 124
17834.73 141
17835.99 131
17837.25 138
17838.51 150
17839.78 188
17841.04 172
17842.30 169
17843.56 135
17844.82 156
17846.08 159
17847.35 144
17848.61 121
17849.87 140
17851.13 153
17852.39 122
17853.66 128
17854.92 130
17856.18 153
17857.44 156
17858.71 138
17859.97 119
17861.23 143
17862.49 152
17863.76 138
17865.02 137
17866.28 112
17867.54 126
17868.81 155
17870.07 143
17871.33 122
17872.59 105
17873.86 115
17875.12 138
17876.38 122
17877.65 139
17878.91 132
17880.17 128
17881.44 177
17882.70 146
17883.96 148
17885.22 140
17886.49 150
17887.75 104
17889.01 121
17890.28 102
17891.54 123
17892.81 132
17894.07 130
17895.33 116
17896.60 135
17897.86 117
17899.12 138
17900.39 122
17901.65 115
17902.92 122
17904.18 109
17905.44 141
17906.71 123
17907.97 132
17909.24 120
17910.50 150
17911.76 141
17913.03 118
17914.29 117
17915.56 152
17916.82 155
17918.09 145
17919.35 122
17920.61 102
17921.88 127
17923.14 149
17924.41 120
17925.67 155
17926.94 132
17928.20 136
17929.47 167
17930.73 123
17932.00 108
17933.26 101
17934.53 112
17935.79 123
17937.06 122
17938.32 126
17939.59 139
17940.85 138
17942.12 140
17943.38 117
17944.65 128
17945.91 145
17947.18 145
17948.44 149
17949.71 120
17950.98 126
17952.24 109
17953.51 144
17954.77 153
17956.04 143
17957.30 128
17958.57 138
17959.84 119
17961.10 105
17962.37 112
17963.63 116
17964.90 128
17966.17 120
17967.43 129
17968.70 129
17969.96 131
17971.23 131
17972.50 129
17973.76 102
17975.03 117
17976.30 121
17977.56 157
17978.83 120
17980.10 123
17981.36 121
17982.63 120
17983.90 130
17985.16 107
17986.43 144
17987.70 128
17988.96 118
17990.23 146
17991.50 137
17992.76 126
17994.03 111
17995.30 130
17996.57 121
17997.83 126
17999.10 144
18000.37 127
18001.64 137
18002.90 109
18004.17 130
18005.44 155
18006.71 125
18007.97 140
18009.24 133
18010.51 137
18011.78 148
18013.04 136
18014.31 132
18015.58 141
18016.85 145
18018.12 156
18019.38 123
18020.65 138
18021.92 141
18023.19 122
18024.46 144
18025.72 114
18026.99 129
18028.26 128
18029.53 123
18030.80 127
18032.07 134
18033.33 126
18034.60 129
18035.87 154
18037.14 141
18038.41 125
18039.68 150
18040.95 162
18042.22 130
18043.48 137
18044.75 120
18046.02 116
18047.29 134
18048.56 161
18049.83 121
18051.10 113
18052.37 132
18053.64 125
18054.91 138
18056.17 130
18057.44 110
18058.71 133
18059.98 154
18061.25 119
18062.52 111
18063.79 125
18065.06 114
18066.33 126
18067.60 115
18068.87 134
18070.14 117
18071.41 136
18072.68 138
18073.95 139
18075.22 130
18076.49 130
18077.76 147
18079.03 146
18080.30 137
18081.57 138
18082.84 150
18084.11 148
18085.38 129
18086.65 121
18087.92 116
18089.19 145
18090.46 134
18091.73 142
18093.00 132
18094.27 149
18095.55 152
18096.82 141
18098.09 135
18099.36 151
18100.63 157
18101.90 147
18103.17 148
18104.44 139
18105.71 132
18106.98 134
18108.25 150
18109.53 142
18110.80 127
18112.07 121
18113.34 166
18114.61 125
18115.88 158
18117.15 132
18118.43 125
18119.70 155
18120.97 144
18122.24 127
18123.51 137
18124.78 129
18126.05 142
18127.33 145
18128.60 138
18129.87 141
18131.14 139
18132.41 128
18133.69 122
18134.96 128
18136.23 130
18137.50 135
18138.77 124
18140.05 135
18141.32 138
18142.59 158
18143.86 155
18145.14 121
18146.41 133
18147.68 132
18148.95 152
18150.23 133
18151.50 143
18152.77 138
18154.04 127
18155.32 131
18156.59 138
18157.86 140
18159.14 144
18160.41 132
18161.68 160
18162.96 118
18164.23 154
18165.50 133
18166.77 164
18168.05 129
18169.32 129
18170.59 175
18171.87 123
18173.14 132
18174.41 146
18175.69 127
18176.96 148
18178.24 133
18179.51 145
18180.78 125
18182.06 117
18183.33 132
18184.60 146
18185.88 135
18187.15 104
18188.43 140
18189.70 137
18190.97 145
18192.25 160
18193.52 132
18194.80 150
18196.07 111
18197.34 128
18198.62 117
18199.89 126
18201.17 116
18202.44 166
18203.72 125
18204.99 130
18206.27 137
18207.54 124
18208.82 128
18210.09 126
18211.36 136
18212.64 141
18213.91 161
18215.19 149
18216.46 147
18217.74 111
18219.01 120
18220.29 124
18221.56 128
18222.84 140
18224.11 129
18225.39 117
18226.67 133
18227.94 135
18229.22 135
18230.49 119
18231.77 133
18233.04 128
18234.32 139
18235.59 130
18236.87 113
18238.14 117
18239.42 113
18240.70 145
18241.97 115
18243.25 129
18244.52 115
18245.80 133
18247.08 128
18248.35 138
18249.63 120
18250.90 130
18252.18 144
18253.46 137
18254.73 132
18256.01 145
18257.29 150
18258.56 142
18259.84 131
18261.11 134
18262.39 129
18263.67 124
18264.94 130
18266.22 129
18267.50 109
18268.77 127
18270.05 143
18271.33 163
18272.61 139
18273.88 111
18275.16 149
18276.44 149
18277.71 140
18278.99 143
18280.27 133
18281.54 147
18282.82 113
18284.10 124
18285.38 137
18286.65 116
18287.93 123
18289.21 128
18290.49 145
18291.76 140
18293.04 129
18294.32 121
18295.60 122
18296.88 134
18298.15 139
18299.43 135
18300.71 130
18301.99 140
18303.26 142
18304.54 151
18305.82 122
18307.10 119
18308.38 124
18309.66 125
18310.93 144
18312.21 132
18313.49 127
18314.77 129
18316.05 130
18317.33 118
18318.60 133
18319.88 132
18321.16 143
18322.44 140
18323.72 143
18325.00 124
18326.28 127
18327.55 145
18328.83 138
18330.11 96
18331.39 123
18332.67 144
18333.95 113
18335.23 116
18336.51 110
18337.79 127
18339.07 146
18340.35 144
18341.62 124
18342.90 118
18344.18 124
18345.46 141
18346.74 134
18348.02 131
18349.30 125
18350.58 132
18351.86 129
18353.14 132
18354.42 129
18355.70 144
18356.98 140
18358.26 141
18359.54 123
18360.82 140
18362.10 126
18363.38 130
18364.66 127
18365.94 116
18367.22 122
18368.50 155
18369.78 138
18371.06 110
18372.34 104
18373.62 114
18374.90 133
18376.18 150
18377.46 142
18378.74 130
18380.03 122
18381.31 130
18382.59 127
18383.87 145
18385.15 134
18386.43 127
18387.71 145
18388.99 125
18390.27 118
18391.55 118
18392.83 123
18394.12 132
18395.40 155
18396.68 141
18397.96 130
18399.24 123
18400.52 104
18401.80 135
18403.08 120
18404.37 156
18405.65 134
18406.93 114
18408.21 134
18409.49 103
18410.77 133
18412.06 126
18413.34 157
18414.62 143
18415.90 129
18417.18 127
18418.47 131
18419.75 134
18421.03 139
18422.31 102
18423.59 129
18424.88 156
18426.16 135
18427.44 117
18428.72 110
18430.01 138
18431.29 150
18432.57 113
18433.85 137
18435.14 115
18436.42 125
18437.70 118
18438.98 131
18440.27 135
18441.55 114
18442.83 116
18444.12 152
18445.40 137
18446.68 141
18447.96 143
18449.25 117
18450.53 120
18451.81 135
18453.10 119
18454.38 107
18455.66 127
18456.95 147
18458.23 103
18459.51 133
18460.80 126
18462.08 109
18463.36 116
18464.65 138
18465.93 133
18467.22 146
18468.50 119
18469.78 124
18471.07 135
18472.35 103
18473.63 116
18474.92 137
18476.20 126
18477.49 106
18478.77 138
18480.05 155
18481.34 132
18482.62 151
18483.91 122
18485.19 138
18486.48 131
18487.76 143
18489.04 140
18490.33 128
18491.61 134
18492.90 135
18494.18 137
18495.47 122
18496.75 135
18498.04 130
18499.32 168
18500.61 131
18501.89 131
18503.18 123
18504.46 146
18505.75 161
18507.03 130
18508.32 117
18509.60 130
18510.89 146
18512.17 138
18513.46 134
18514.74 119
18516.03 129
18517.31 143
18518.60 142
18519.89 139
18521.17 154
18522.46 144
18523.74 124
18525.03 132
18526.31 147
18527.60 136
18528.89 157
18530.17 131
18531.46 141
18532.74 133
18534.03 119
18535.32 148
18536.60 131
18537.89 141
18539.17 141
18540.46 119
18541.75 135
18543.03 144
18544.32 131
18545.61 145
18546.89 157
18548.18 138
18549.47 142
18550.75 129
18552.04 138
18553.33 143
18554.61 124
18555.90 124
18557.19 127
18558.47 134
18559.76 143
18561.05 144
18562.33 172
18563.62 143
18564.91 155
18566.19 144
18567.48 150
18568.77 141
18570.06 120
18571.34 123
18572.63 127
18573.92 142
18575.21 142
18576.49 138
18577.78 154
18579.07 126
18580.36 152
18581.64 154
18582.93 132
18584.22 124
18585.51 123
18586.80 123
18588.08 132
18589.37 126
18590.66 149
18591.95 145
18593.24 145
18594.52 140
18595.81 132
18597.10 153
18598.39 162
18599.68 143
18600.96 146
18602.25 145
18603.54 150
18604.83 136
18606.12 123
18607.41 147
18608.70 152
18609.98 175
18611.27 160
18612.56 137
18613.85 150
18615.14 163
18616.43 168
18617.72 161
18619.01 173
18620.30 170
18621.58 151
18622.87 145
18624.16 150
18625.45 148
18626.74 138
18628.03 157
18629.32 152
18630.61 151
18631.90 126
18633.19 151
18634.48 117
18635.77 146
18637.06 137
18638.35 130
18639.64 109
18640.93 105
18642.22 125
18643.51 130
18644.80 132
18646.09 135
18647.38 136
18648.67 122
18649.96 145
18651.25 134
18652.54 117
18653.83 104
18655.12 139
18656.41 167
18657.70 151
18658.99 132
18660.28 158
18661.57 134
18662.86 131
18664.15 128
18665.44 127
18666.73 138
18668.02 127
18669.31 143
18670.60 134
18671.89 152
18673.18 133
18674.48 158
18675.77 140
18677.06 132
18678.35 137
18679.64 125
18680.93 163
18682.22 138
18683.51 137
18684.80 132
18686.10 140
18687.39 129
18688.68 124
18689.97 116
18691.26 122
18692.55 117
18693.84 141
18695.14 126
18696.43 138
18697.72 135
18699.01 122
18700.30 121
18701.60 109
18702.89 120
18704.18 122
18705.47 133
18706.76 132
18708.06 136
18709.35 105
18710.64 128
18711.93 125
18713.22 124
18714.52 123
18715.81 111
18717.10 116
18718.39 153
18719.69 130
18720.98 108
18722.27 122
18723.56 134
18724.86 129
18726.15 121
18727.44 129
18728.73 104
18730.03 115
18731.32 136
18732.61 122
18733.91 131
18735.20 119
18736.49 121
18737.79 128
18739.08 120
18740.37 103
18741.66 126
18742.96 125
18744.25 132
18745.54 126
18746.84 122
18748.13 107
18749.43 119
18750.72 124
18752.01 142
18753.31 124
18754.60 124
18755.89 117
18757.19 133
18758.48 142
18759.77 118
18761.07 124
18762.36 123
18763.66 129
18764.95 128
18766.24 124
18767.54 120
18768.83 125
18770.13 125
18771.42 123
18772.72 125
18774.01 115
18775.30 133
18776.60 125
18777.89 117
18779.19 112
18780.48 126
18781.78 133
18783.07 136
18784.37 124
18785.66 139
18786.96 121
18788.25 118
18789.55 120
18790.84 131
18792.14 158
18793.43 129
18794.73 110
18796.02 131
18797.32 132
18798.61 142
18799.91 115
18801.20 127
18802.50 142
18803.79 128
18805.09 127
18806.38 128
18807.68 115
18808.97 131
18810.27 130
18811.57 113
18812.86 129
18814.16 113
18815.45 140
18816.75 114
18818.05 94
18819.34 145
18820.64 133
18821.93 138
18823.23 135
18824.53 120
18825.82 114
18827.12 138
18828.41 122
18829.71 129
18831.01 118
18832.30 151
18833.60 130
18834.90 121
18836.19 121
18837.49 120
18838.79 125
18840.08 122
18841.38 114
18842.68 113
18843.97 119
18845.27 122
18846.57 107
18847.86 104
18849.16 142
18850.46 122
18851.75 113
18853.05 118
18854.35 125
18855.65 116
18856.94 104
18858.24 137
18859.54 121
18860.83 111
18862.13 121
18863.43 134
18864.73 116
18866.02 110
18867.32 118
18868.62 122
18869.92 103
18871.21 133
18872.51 146
18873.81 133
18875.11 131
18876.41 118
18877.70 124
18879.00 126
18880.30 133
18881.60 121
18882.90 111
18884.19 103
18885.49 100
18886.79 145
18888.09 132
18889.39 123
18890.69 131
18891.98 109
18893.28 127
18894.58 98
18895.88 112
18897.18 121
18898.48 111
18899.78 109
18901.07 120
18902.37 120
18903.67 136
18904.97 141
18906.27 127
18907.57 128
18908.87 112
18910.17 128
18911.47 137
18912.77 144
18914.06 124
18915.36 126
18916.66 128
18917.96 127
18919.26 111
18920.56 120
18921.86 129
18923.16 109
18924.46 113
18925.76 122
18927.06 143
18928.36 129
18929.66 115
18930.96 120
18932.26 124
18933.56 107
18934.86 125
18936.16 105
18937.46 109
18938.76 123
18940.06 128
18941.36 114
18942.66 114
18943.96 107
18945.26 122
18946.56 136
18947.86 123
18949.16 123
18950.46 125
18951.76 109
18953.06 92
18954.36 119
18955.66 134
18956.96 115
18958.26 135
18959.56 112
18960.87 102
18962.17 103
18963.47 112
18964.77 121
18966.07 115
18967.37 119
18968.67 118
18969.97 126
18971.27 125
18972.57 108
18973.88 116
18975.18 118
18976.48 112
18977.78 115
18979.08 117
18980.38 109
18981.68 111
18982.99 110
18984.29 126
18985.59 124
18986.89 120
18988.19 126
18989.49 125
18990.80 125
18992.10 121
18993.40 119
18994.70 109
18996.00 124
18997.31 116
18998.61 118
18999.91 100
19001.21 109
19002.51 99
19003.82 103
19005.12 121
19006.42 106
19007.72 107
19009.03 121
19010.33 125
19011.63 105
19012.93 107
19014.24 129
19015.54 133
19016.84 93
19018.15 130
19019.45 131
19020.75 119
19022.05 123
19023.36 115
19024.66 112
19025.96 131
19027.27 154
19028.57 106
19029.87 109
19031.18 102
19032.48 106
19033.78 121
19035.09 115
19036.39 119
19037.69 142
19039.00 145
19040.30 114
19041.60 99
19042.91 119
19044.21 123
19045.51 125
19046.82 123
19048.12 113
19049.43 131
19050.73 140
19052.03 121
19053.34 124
19054.64 119
19055.95 117
19057.25 111
19058.55 82
19059.86 101
19061.16 127
19062.47 120
19063.77 117
19065.08 112
19066.38 114
19067.68 115
19068.99 115
19070.29 111
19071.60 105
19072.90 93
19074.21 126
19075.51 128
19076.82 104
19078.12 83
19079.43 114
19080.73 120
19082.04 100
19083.34 96
19084.65 115
19085.95 124
19087.26 110
19088.56 123
19089.87 95
19091.17 109
19092.48 116
19093.78 134
19095.09 127
19096.39 111
19097.70 108
19099.00 111
19100.31 109
19101.62 94
19102.92 108
19104.23 115
19105.53 124
19106.84 131
19108.14 103
19109.45 125
19110.76 115
19112.06 128
19113.37 122
19114.67 113
19115.98 126
19117.29 108
19118.59 99
19119.90 118
19121.21 122
19122.51 114
19123.82 123
19125.13 131
19126.43 133
19127.74 121
19129.04 125
19130.35 138
19131.66 116
19132.96 118
19134.27 121
19135.58 137
19136.89 142
19138.19 118
19139.50 122
19140.81 105
19142.11 117
19143.42 134
19144.73 124
19146.03 116
19147.34 110
19148.65 104
19149.96 129
19151.26 130
19152.57 125
19153.88 129
19155.19 129
19156.49 122
19157.80 115
19159.11 114
19160.42 111
19161.72 120
19163.03 133
19164.34 129
19165.65 104
19166.96 118
19168.26 113
19169.57 108
19170.88 123
19172.19 130
19173.50 133
19174.80 130
19176.11 115
19177.42 117
19178.73 116
19180.04 123
19181.34 128
19182.65 117
19183.96 116
19185.27 124
19186.58 131
19187.89 122
19189.20 122
19190.50 125
19191.81 114
19193.12 96
19194.43 119
19195.74 134
19197.05 121
19198.36 103
19199.67 99
19200.98 132
19202.28 118
19203.59 116
19204.90 115
19206.21 121
19207.52 143
19208.83 117
19210.14 114
19211.45 117
19212.76 126
19214.07 120
19215.38 126
19216.69 115
19218.00 119
19219.31 126
19220.62 137
19221.93 114
19223.24 120
19224.55 114
19225.86 110
19227.17 124
19228.48 102
19229.79 101
19231.10 102
19232.41 122
19233.72 112
19235.03 88
19236.34 123
19237.65 121
19238.96 101
19240.27 111
19241.58 106
19242.89 118
19244.20 124
19245.51 132
19246.82 103
19248.13 110
19249.44 113
19250.75 126
19252.06 134
19253.37 118
19254.69 104
19256.00 93
19257.31 111
19258.62 111
19259.93 120
19261.24 107
19262.55 115
19263.86 150
19265.17 119
19266.49 104
19267.80 113
19269.11 131
19270.42 131
19271.73 113
19273.04 123
19274.35 113
19275.67 125
19276.98 110
19278.29 123
19279.60 125
19280.91 116
19282.22 119
19283.54 113
19284.85 98
19286.16 113
19287.47 112
19288.78 125
19290.10 96
19291.41 107
19292.72 119
19294.03 128
19295.34 90
19296.66 105
19297.97 108
19299.28 107
19300.59 117
19301.91 121
19303.22 117
19304.53 119
19305.84 120
19307.16 107
19308.47 115
19309.78 87
19311.10 116
19312.41 123
19313.72 115
19315.03 117
19316.35 137
19317.66 90
19318.97 96
19320.29 98
19321.60 94
19322.91 134
19324.23 138
19325.54 94
19326.85 99
19328.17 110
19329.48 103
19330.79 114
19332.11 114
19333.42 99
19334.73 99
19336.05 110
19337.36 119
19338.67 130
19339.99 104
19341.30 114
19342.62 117
19343.93 112
19345.24 102
19346.56 89
19347.87 118
19349.19 116
19350.50 123
19351.81 114
19353.13 109
19354.44 109
19355.76 105
19357.07 116
19358.39 117
19359.70 113
19361.02 105
19362.33 106
19363.64 104
19364.96 100
19366.27 112
19367.59 119
19368.90 95
19370.22 116
19371.53 105
19372.85 107
19374.16 111
19375.48 118
19376.79 89
19378.11 108
19379.42 118
19380.74 120
19382.05 122
19383.37 109
19384.68 111
19386.00 112
19387.31 116
19388.63 116
19389.95 105
19391.26 122
19392.58 118
19393.89 104
19395.21 123
19396.52 89
19397.84 123
19399.16 121
19400.47 138
19401.79 118
19403.10 103
19404.42 92
19405.73 116
19407.05 106
19408.37 109
19409.68 113
19411.00 121
19412.32 117
19413.63 121
19414.95 108
19416.26 89
19417.58 117
19418.90 125
19420.21 125
19421.53 108
19422.85 112
19424.16 114
19425.48 95
19426.80 100
19428.11 83
19429.43 122
19430.75 117
19432.06 97
19433.38 90
19434.70 105
19436.02 118
19437.33 124
19438.65 108
19439.97 115
19441.28 98
19442.60 110
19443.92 105
19445.24 99
19446.55 128
19447.87 107
19449.19 124
19450.51 118
19451.82 122
19453.14 99
19454.46 104
19455.78 105
19457.09 144
19458.41 117
19459.73 123
19461.05 91
19462.37 109
19463.68 99
19465.00 118
19466.32 94
19467.64 97
19468.96 94
19470.28 99
19471.59 112
19472.91 73
19474.23 90
19475.55 100
19476.87 128
19478.19 116
19479.50 103
19480.82 102
19482.14 125
19483.46 102
19484.78 93
19486.10 98
19487.42 98
19488.73 115
19490.05 127
19491.37 115
19492.69 115
19494.01 89
19495.33 96
19496.65 121
19497.97 109
19499.29 102
19500.61 76
19501.93 115
19503.25 109
19504.56 118
19505.88 101
19507.20 115
19508.52 126
19509.84 113
19511.16 118
19512.48 121
19513.80 114
19515.12 100
19516.44 114
19517.76 96
19519.08 110
19520.40 91
19521.72 126
19523.04 113
19524.36 105
19525.68 97
19527.00 94
19528.32 117
19529.64 97
19530.96 98
19532.28 119
19533.60 120
19534.92 114
19536.24 95
19537.56 112
19538.88 136
19540.20 107
19541.53 120
19542.85 98
19544.17 101
19545.49 102
19546.81 103
19548.13 112
19549.45 105
19550.77 98
19552.09 112
19553.41 127
19554.73 107
19556.06 111
19557.38 115
19558.70 121
19560.02 104
19561.34 104
19562.66 108
19563.98 121
19565.30 118
19566.63 141
19567.95 109
19569.27 113
19570.59 127
19571.91 121
19573.23 100
19574.56 123
19575.88 110
19577.20 121
19578.52 137
19579.84 118
19581.17 115
19582.49 117
19583.81 133
19585.13 99
19586.45 102
19587.78 116
19589.10 127
19590.42 139
19591.74 125
19593.07 81
19594.39 106
19595.71 131
19597.03 128
19598.36 110
19599.68 94
19601.00 118
19602.32 117
19603.65 124
19604.97 103
19606.29 114
19607.61 115
19608.94 128
19610.26 114
19611.58 130
19612.91 94
19614.23 107
19615.55 128
19616.88 110
19618.20 97
19619.52 122
19620.85 118
19622.17 111
19623.49 108
19624.82 86
19626.14 112
19627.46 103
19628.79 144
19630.11 116
19631.43 98
19632.76 108
19634.08 116
19635.41 117
19636.73 183
19638.05 119
19639.38 110
19640.70 141
19642.03 105
19643.35 112
19644.67 109
19646.00 102
19647.32 106
19648.65 120
19649.97 120
19651.29 112
19652.62 105
19653.94 110
19655.27 99
19656.59 96
19657.92 86
19659.24 102
19660.57 116
19661.89 96
19663.22 121
19664.54 101
19665.87 91
19667.19 101
19668.52 123
19669.84 119
19671.17 113
19672.49 120
19673.82 94
19675.14 127
19676.47 107
19677.79 105
19679.12 106
19680.44 116
19681.77 122
19683.09 106
19684.42 97
19685.74 108
19687.07 109
19688.39 105
19689.72 103
19691.05 120
19692.37 126
19693.70 119
19695.02 115
19696.35 124
19697.68 115
19699.00 125
19700.33 134
19701.65 99
19702.98 106
19704.31 104
19705.63 107
19706.96 111
19708.28 115
19709.61 100
19710.94 121
19712.26 95
19713.59 117
19714.92 117
19716.24 107
19717.57 114
19718.90 108
19720.22 135
19721.55 110
19722.88 115
19724.20 109
19725.53 107
19726.86 85
19728.18 112
19729.51 105
19730.84 137
19732.16 104
19733.49 104
19734.82 109
19736.15 97
19737.47 114
19738.80 96
19740.13 106
19741.46 99
19742.78 98
19744.11 101
19745.44 127
19746.77 90
19748.09 97
19749.42 110
19750.75 130
19752.08 111
19753.40 99
19754.73 101
19756.06 88
19757.39 116
19758.72 114
19760.04 157
19761.37 95
19762.70 100
19764.03 94
19765.36 91
19766.68 87
19768.01 127
19769.34 93
19770.67 115
19772.00 107
19773.33 113
19774.66 86
19775.98 115
19777.31 111
19778.64 107
19779.97 128
19781.30 104
19782.63 118
19783.96 120
19785.29 111
19786.61 92
19787.94 116
19789.27 127
19790.60 117
19791.93 108
19793.26 101
19794.59 112
19795.92 102
19797.25 123
19798.58 114
19799.91 109
19801.24 106
19802.56 106
19803.89 104
19805.22 113
19806.55 111
19807.88 132
19809.21 99
19810.54 88
19811.87 95
19813.20 128
19814.53 112
19815.86 104
19817.19 98
19818.52 136
19819.85 114
19821.18 116
19822.51 114
19823.84 105
19825.17 97
19826.50 91
19827.83 116
19829.16 107
19830.49 111
19831.82 107
19833.15 124
19834.49 112
19835.82 98
19837.15 101
19838.48 122
19839.81 112
19841.14 100
19842.47 138
19843.80 110
19845.13 114
19846.46 107
19847.79 135
19849.12 106
19850.46 129
19851.79 100
19853.12 116
19854.45 109
19855.78 91
19857.11 125
19858.44 132
19859.77 109
19861.11 113
19862.44 98
19863.77 129
19865.10 104
19866.43 103
19867.76 126
19869.09 128
19870.43 114
19871.76 108
19873.09 97
19874.42 90
19875.75 100
19877.09 121
19878.42 124
19879.75 107
19881.08 102
19882.41 87
19883.75 94
19885.08 104
19886.41 103
19887.74 124
19889.08 103
19890.41 131
19891.74 93
19893.07 113
19894.41 124
19895.74 110
19897.07 105
19898.40 128
19899.74 113
19901.07 91
19902.40 125
19903.73 107
19905.07 121
19906.40 106
19907.73 114
19909.07 101
19910.40 128
19911.73 85
19913.07 109
19914.40 114
19915.73 106
19917.07 91
19918.40 97
19919.73 115
19921.07 104
19922.40 116
19923.73 119
19925.07 107
19926.40 100
19927.73 121
19929.07 109
19930.40 119
19931.74 118
19933.07 111
19934.40 115
19935.74 99
19937.07 104
19938.40 134
19939.74 114
19941.07 100
19942.41 108
19943.74 99
19945.08 119
19946.41 97
19947.74 92
19949.08 119
19950.41 107
19951.75 113
19953.08 116
19954.42 103
19955.75 136
19957.09 122
19958.42 112
19959.76 107
19961.09 102
19962.42 110
19963.76 107
19965.09 121
19966.43 95
19967.76 107
19969.10 119
19970.43 103
19971.77 107
19973.11 90
19974.44 116
19975.78 132
19977.11 105
19978.45 125
19979.78 117
19981.12 115
19982.45 107
19983.79 124
19985.12 106
19986.46 129
19987.80 114
19989.13 107
19990.47 120
19991.80 98
19993.14 121
19994.47 114
19995.81 127
19997.15 95
19998.48 93
19999.82 99
20001.15 92
20002.49 93
20003.83 103
20005.16 107
20006.50 101
20007.84 113
20009.17 94
20010.51 103
20011.85 90
20013.18 107
20014.52 111
20015.85 112
20017.19 94
20018.53 101
20019.87 117
20021.20 92
20022.54 126
20023.88 111
20025.21 94
20026.55 108
20027.89 107
20029.22 85
20030.56 92
20031.90 115
20033.24 118
20034.57 100
20035.91 115
20037.25 117
20038.58 117
20039.92 94
20041.26 124
20042.60 120
20043.93 109
20045.27 96
20046.61 102
20047.95 99
20049.29 97
20050.62 99
20051.96 105
20053.30 108
20054.64 93
20055.97 113
20057.31 120
20058.65 122
20059.99 98
20061.33 105
20062.66 114
20064.00 97
20065.34 109
20066.68 104
20068.02 97
20069.36 111
20070.70 96
20072.03 115
20073.37 131
20074.71 106
20076.05 126
20077.39 121
20078.73 124
20080.07 110
20081.40 108
20082.74 106
20084.08 114
20085.42 125
20086.76 150
20088.10 103
20089.44 104
20090.78 116
20092.12 113
20093.46 114
20094.80 111
20096.13 116
20097.47 118
20098.81 138
20100.15 93
20101.49 98
20102.83 107
20104.17 105
20105.51 124
20106.85 105
20108.19 112
20109.53 116
20110.87 110
20112.21 124
20113.55 105
20114.89 100
20116.23 123
20117.57 104
20118.91 120
20120.25 108
20121.59 103
20122.93 103
20124.27 109
