# Supplementary material for: MALDI-TOF MS typing enables the classification of brewing yeasts of the genus Saccharomyces to major beer styles
Source: PLoS One. 2017 Aug 9;12(8):e0181694. doi: 10.1371/journal.pone.0181694 (PMC5549903; doi:10.1371/journal.pone.0181694)
Supplement: S13 File — The directory includes 90 raw files and was zipped to “.zip”; the folder has three strains with 30 spectra per strain; S1 Text explains the raw files with an example and Table 1 represents the yeast strains used within the experiment. (ZIP) [file pone.0181694.s016.zip › 37-39/30634-341-OG-Alt-Alt-YPG-18h-E-E_2015-10-20__0_C5_1.dat]

1999.81 2228
2000.23 2460
2000.65 2528
2001.07 2501
2001.50 2296
2001.92 2537
2002.34 2453
2002.76 2460
2003.18 2387
2003.60 2452
2004.03 2201
2004.45 2181
2004.87 2260
2005.29 2194
2005.71 2085
2006.14 2090
2006.56 2161
2006.98 2179
2007.40 2220
2007.83 2251
2008.25 2249
2008.67 2149
2009.09 2252
2009.52 2296
2009.94 2181
2010.36 2186
2010.78 2196
2011.21 2235
2011.63 2193
2012.05 2101
2012.48 2055
2012.90 2012
2013.32 2029
2013.74 2177
2014.17 2152
2014.59 2103
2015.01 1974
2015.44 2022
2015.86 2110
2016.28 2048
2016.71 2084
2017.13 1941
2017.55 2024
2017.98 2149
2018.40 2121
2018.82 2225
2019.25 2077
2019.67 2264
2020.09 2361
2020.52 2341
2020.94 2267
2021.37 2253
2021.79 2288
2022.21 2116
2022.64 2092
2023.06 2073
2023.48 2134
2023.91 2159
2024.33 2205
2024.76 2149
2025.18 2028
2025.61 2035
2026.03 2059
2026.45 2189
2026.88 2118
2027.30 2223
2027.73 2182
2028.15 2245
2028.58 2109
2029.00 2032
2029.43 2055
2029.85 2025
2030.28 2100
2030.70 2118
2031.12 2123
2031.55 2197
2031.97 2164
2032.40 2065
2032.82 2155
2033.25 2270
2033.67 2289
2034.10 2129
2034.52 2094
2034.95 2158
2035.38 2177
2035.80 2137
2036.23 2138
2036.65 2171
2037.08 2236
2037.50 2258
2037.93 2331
2038.35 2388
2038.78 2444
2039.20 2267
2039.63 2451
2040.06 2488
2040.48 2463
2040.91 2415
2041.33 2420
2041.76 2369
2042.19 2473
2042.61 2362
2043.04 2352
2043.46 2089
2043.89 2274
2044.32 2282
2044.74 2118
2045.17 2122
2045.59 2290
2046.02 2206
2046.45 2082
2046.87 2277
2047.30 2348
2047.73 2217
2048.15 2167
2048.58 2168
2049.01 2272
2049.43 2270
2049.86 2293
2050.29 2353
2050.71 2153
2051.14 2183
2051.57 2183
2051.99 2274
2052.42 2161
2052.85 2100
2053.28 2088
2053.70 2067
2054.13 2248
2054.56 2179
2054.99 2156
2055.41 2117
2055.84 2213
2056.27 2090
2056.69 2239
2057.12 2132
2057.55 2267
2057.98 2276
2058.41 2202
2058.83 2064
2059.26 2116
2059.69 2063
2060.12 2119
2060.54 2123
2060.97 2128
2061.40 2130
2061.83 2120
2062.26 2153
2062.68 2161
2063.11 2249
2063.54 2253
2063.97 2257
2064.40 2418
2064.83 2544
2065.25 2642
2065.68 2780
2066.11 2856
2066.54 2913
2066.97 3096
2067.40 2848
2067.82 2711
2068.25 2504
2068.68 2386
2069.11 2341
2069.54 2299
2069.97 2075
2070.40 2201
2070.83 2153
2071.26 2061
2071.68 2119
2072.11 2207
2072.54 2125
2072.97 2136
2073.40 2205
2073.83 2087
2074.26 2074
2074.69 2097
2075.12 2291
2075.55 2287
2075.98 2490
2076.41 2292
2076.84 2162
2077.27 2371
2077.70 2324
2078.13 2250
2078.55 2299
2078.98 2286
2079.41 2228
2079.84 2343
2080.27 2350
2080.70 2290
2081.13 2368
2081.56 2320
2081.99 2209
2082.42 2240
2082.85 2203
2083.29 2224
2083.72 2118
2084.15 2200
2084.58 2227
2085.01 2102
2085.44 2359
2085.87 2233
2086.30 2157
2086.73 2140
2087.16 2021
2087.59 2001
2088.02 2006
2088.45 1859
2088.88 2136
2089.31 2178
2089.74 2179
2090.17 2198
2090.61 2106
2091.04 2140
2091.47 2171
2091.90 2193
2092.33 2084
2092.76 2157
2093.19 2346
2093.62 2294
2094.06 2194
2094.49 2012
2094.92 2170
2095.35 2059
2095.78 2174
2096.21 2229
2096.64 2166
2097.08 2094
2097.51 2193
2097.94 2119
2098.37 2012
2098.80 2090
2099.24 1958
2099.67 2021
2100.10 2119
2100.53 2122
2100.96 2004
2101.40 2023
2101.83 2156
2102.26 2032
2102.69 2005
2103.12 1975
2103.56 1962
2103.99 1859
2104.42 1939
2104.85 2020
2105.29 1885
2105.72 1950
2106.15 2042
2106.58 2118
2107.02 2155
2107.45 2207
2107.88 2194
2108.31 2195
2108.75 2095
2109.18 2147
2109.61 2155
2110.05 2239
2110.48 2087
2110.91 2193
2111.35 2044
2111.78 2017
2112.21 1991
2112.65 2093
2113.08 2122
2113.51 2115
2113.95 2187
2114.38 1900
2114.81 1956
2115.25 2055
2115.68 2016
2116.11 1995
2116.55 2053
2116.98 2139
2117.41 2041
2117.85 2017
2118.28 2172
2118.72 2089
2119.15 1930
2119.58 2081
2120.02 2079
2120.45 2101
2120.89 2070
2121.32 2025
2121.75 2059
2122.19 1948
2122.62 1985
2123.06 2061
2123.49 2033
2123.93 2145
2124.36 2118
2124.79 2054
2125.23 2049
2125.66 2078
2126.10 2086
2126.53 2133
2126.97 2117
2127.40 1986
2127.84 2004
2128.27 1967
2128.71 2046
2129.14 1963
2129.58 2049
2130.01 2027
2130.45 2015
2130.88 2184
2131.32 2214
2131.75 2192
2132.19 2162
2132.62 2103
2133.06 2136
2133.49 2243
2133.93 2211
2134.37 2372
2134.80 2349
2135.24 2137
2135.67 2354
2136.11 2347
2136.54 2337
2136.98 2300
2137.41 2349
2137.85 2297
2138.29 2249
2138.72 2268
2139.16 2230
2139.59 2155
2140.03 2151
2140.47 2136
2140.90 2113
2141.34 2062
2141.78 2208
2142.21 1995
2142.65 1936
2143.08 2108
2143.52 2179
2143.96 2012
2144.39 1960
2144.83 1990
2145.27 1954
2145.70 2023
2146.14 2086
2146.58 2083
2147.01 2082
2147.45 2062
2147.89 2144
2148.32 2095
2148.76 2141
2149.20 2247
2149.64 2240
2150.07 2220
2150.51 2337
2150.95 2241
2151.38 2253
2151.82 2240
2152.26 2133
2152.70 2094
2153.13 2160
2153.57 2128
2154.01 2247
2154.45 2336
2154.88 2203
2155.32 2174
2155.76 2146
2156.20 2157
2156.63 2271
2157.07 2296
2157.51 2312
2157.95 2226
2158.39 2129
2158.82 2237
2159.26 2245
2159.70 2278
2160.14 2336
2160.58 2198
2161.01 2259
2161.45 2180
2161.89 2222
2162.33 2154
2162.77 2173
2163.21 2274
2163.64 2189
2164.08 2231
2164.52 2228
2164.96 2221
2165.40 2230
2165.84 2441
2166.28 2335
2166.71 2272
2167.15 2224
2167.59 2232
2168.03 2174
2168.47 2308
2168.91 2177
2169.35 2263
2169.79 2201
2170.23 2286
2170.67 2389
2171.10 2361
2171.54 2458
2171.98 2458
2172.42 2593
2172.86 2489
2173.30 2439
2173.74 2638
2174.18 2757
2174.62 2737
2175.06 2857
2175.50 2929
2175.94 2942
2176.38 2784
2176.82 2811
2177.26 2721
2177.70 2665
2178.14 2535
2178.58 2520
2179.02 2489
2179.46 2491
2179.90 2403
2180.34 2315
2180.78 2292
2181.22 2239
2181.66 2225
2182.10 2331
2182.54 2472
2182.98 2335
2183.42 2254
2183.86 2346
2184.30 2234
2184.74 2143
2185.18 2227
2185.62 2130
2186.06 2128
2186.51 2189
2186.95 2021
2187.39 2159
2187.83 2267
2188.27 2299
2188.71 2213
2189.15 2223
2189.59 2287
2190.03 2306
2190.47 2158
2190.92 2205
2191.36 2193
2191.80 2357
2192.24 2335
2192.68 2227
2193.12 2347
2193.56 2383
2194.01 2218
2194.45 2247
2194.89 2411
2195.33 2437
2195.77 2306
2196.21 2398
2196.66 2469
2197.10 2460
2197.54 2354
2197.98 2406
2198.42 2296
2198.87 2238
2199.31 2247
2199.75 2409
2200.19 2419
2200.63 2360
2201.08 2147
2201.52 2194
2201.96 2180
2202.40 2109
2202.85 2205
2203.29 2212
2203.73 2156
2204.17 2147
2204.62 2237
2205.06 2409
2205.50 2279
2205.94 2255
2206.39 2305
2206.83 2297
2207.27 2375
2207.71 2246
2208.16 2404
2208.60 2418
2209.04 2473
2209.49 2338
2209.93 2414
2210.37 2424
2210.82 2350
2211.26 2325
2211.70 2465
2212.15 2420
2212.59 2368
2213.03 2453
2213.48 2423
2213.92 2323
2214.36 2362
2214.81 2305
2215.25 2219
2215.69 2178
2216.14 2198
2216.58 2160
2217.03 2082
2217.47 2054
2217.91 1978
2218.36 2025
2218.80 2028
2219.25 2104
2219.69 2277
2220.13 2213
2220.58 2033
2221.02 2065
2221.47 2199
2221.91 2272
2222.36 2208
2222.80 2135
2223.24 2234
2223.69 2119
2224.13 2135
2224.58 2358
2225.02 2191
2225.47 2131
2225.91 2253
2226.36 2241
2226.80 2213
2227.25 2170
2227.69 2181
2228.14 2344
2228.58 2188
2229.03 2297
2229.47 2436
2229.92 2315
2230.36 2208
2230.81 2296
2231.25 2396
2231.70 2248
2232.14 2270
2232.59 2431
2233.03 2325
2233.48 2348
2233.93 2214
2234.37 2210
2234.82 2370
2235.26 2374
2235.71 2182
2236.15 2034
2236.60 2230
2237.05 2293
2237.49 2152
2237.94 2183
2238.38 2223
2238.83 2207
2239.28 2249
2239.72 2227
2240.17 2299
2240.61 2239
2241.06 2373
2241.51 2252
2241.95 2229
2242.40 2132
2242.85 2088
2243.29 2214
2243.74 2245
2244.19 1998
2244.63 1995
2245.08 2065
2245.52 2181
2245.97 2116
2246.42 2098
2246.87 1956
2247.31 2048
2247.76 2149
2248.21 2079
2248.65 2046
2249.10 2126
2249.55 2056
2249.99 2055
2250.44 2196
2250.89 2122
2251.34 2019
2251.78 2103
2252.23 2238
2252.68 2038
2253.13 1963
2253.57 2153
2254.02 2157
2254.47 2032
2254.92 2097
2255.36 2092
2255.81 2149
2256.26 2068
2256.71 2037
2257.15 2010
2257.60 1980
2258.05 2083
2258.50 2089
2258.95 2048
2259.39 2185
2259.84 2128
2260.29 2220
2260.74 2055
2261.19 2016
2261.64 2158
2262.08 2202
2262.53 2191
2262.98 2259
2263.43 2389
2263.88 2285
2264.33 2184
2264.77 2260
2265.22 2295
2265.67 2271
2266.12 2421
2266.57 2356
2267.02 2366
2267.47 2381
2267.92 2302
2268.37 2267
2268.81 2170
2269.26 2288
2269.71 2220
2270.16 2172
2270.61 2308
2271.06 2335
2271.51 2407
2271.96 2420
2272.41 2402
2272.86 2302
2273.31 2339
2273.76 2190
2274.21 2139
2274.66 2226
2275.11 2137
2275.55 2223
2276.00 2116
2276.45 2056
2276.90 2123
2277.35 2131
2277.80 2063
2278.25 2130
2278.70 2039
2279.15 2130
2279.60 2075
2280.05 2077
2280.50 2139
2280.95 2175
2281.40 2264
2281.85 2356
2282.31 2248
2282.76 2138
2283.21 2154
2283.66 2087
2284.11 2155
2284.56 2220
2285.01 2106
2285.46 2255
2285.91 2319
2286.36 2206
2286.81 2117
2287.26 2315
2287.71 2324
2288.16 2558
2288.61 2573
2289.07 2702
2289.52 2805
2289.97 2786
2290.42 3069
2290.87 3062
2291.32 3178
2291.77 3191
2292.22 3205
2292.68 3438
2293.13 3131
2293.58 3147
2294.03 2955
2294.48 3003
2294.93 2891
2295.38 2695
2295.84 2708
2296.29 2602
2296.74 2660
2297.19 2709
2297.64 2659
2298.10 2441
2298.55 2288
2299.00 2299
2299.45 2214
2299.90 2247
2300.36 2367
2300.81 2195
2301.26 2080
2301.71 2115
2302.16 2174
2302.62 2130
2303.07 2164
2303.52 2189
2303.97 2106
2304.43 2155
2304.88 2100
2305.33 2135
2305.78 2179
2306.24 2190
2306.69 2240
2307.14 2247
2307.60 2326
2308.05 2204
2308.50 2315
2308.95 2430
2309.41 2447
2309.86 2461
2310.31 2604
2310.77 2543
2311.22 2565
2311.67 2473
2312.13 2501
2312.58 2416
2313.03 2407
2313.49 2560
2313.94 2433
2314.39 2252
2314.85 2310
2315.30 2257
2315.75 2277
2316.21 2248
2316.66 2275
2317.11 2340
2317.57 2519
2318.02 2411
2318.48 2406
2318.93 2441
2319.38 2387
2319.84 2444
2320.29 2490
2320.75 2450
2321.20 2454
2321.66 2521
2322.11 2440
2322.56 2290
2323.02 2326
2323.47 2263
2323.93 2379
2324.38 2360
2324.84 2553
2325.29 2506
2325.74 2708
2326.20 2571
2326.65 2512
2327.11 2738
2327.56 2612
2328.02 2458
2328.47 2615
2328.93 2815
2329.38 2608
2329.84 2641
2330.29 2797
2330.75 2780
2331.20 3019
2331.66 3089
2332.11 2742
2332.57 2765
2333.02 2481
2333.48 2424
2333.94 2470
2334.39 2384
2334.85 2408
2335.30 2238
2335.76 2337
2336.21 2199
2336.67 2088
2337.12 2234
2337.58 2347
2338.04 2346
2338.49 2187
2338.95 2208
2339.40 2368
2339.86 2414
2340.32 2399
2340.77 2378
2341.23 2345
2341.68 2369
2342.14 2273
2342.60 2363
2343.05 2171
2343.51 2074
2343.97 2225
2344.42 2192
2344.88 2236
2345.34 2240
2345.79 2288
2346.25 2287
2346.71 2450
2347.16 2316
2347.62 2412
2348.08 2356
2348.53 2449
2348.99 2289
2349.45 2299
2349.90 2347
2350.36 2344
2350.82 2262
2351.27 2410
2351.73 2407
2352.19 2332
2352.65 2326
2353.10 2352
2353.56 2283
2354.02 2118
2354.48 2197
2354.93 2369
2355.39 2328
2355.85 2336
2356.31 2228
2356.76 2187
2357.22 2257
2357.68 2261
2358.14 2282
2358.59 2246
2359.05 2335
2359.51 2249
2359.97 2279
2360.43 2398
2360.88 2360
2361.34 2129
2361.80 2250
2362.26 2203
2362.72 2301
2363.17 2260
2363.63 2337
2364.09 2303
2364.55 2118
2365.01 2301
2365.47 2246
2365.92 2191
2366.38 2251
2366.84 2230
2367.30 2184
2367.76 2246
2368.22 2333
2368.68 2326
2369.14 2211
2369.59 2252
2370.05 2221
2370.51 2112
2370.97 2061
2371.43 2139
2371.89 2137
2372.35 2124
2372.81 2222
2373.27 2262
2373.73 2189
2374.19 2157
2374.65 2113
2375.10 2124
2375.56 2272
2376.02 2169
2376.48 2240
2376.94 2323
2377.40 2395
2377.86 2292
2378.32 2329
2378.78 2217
2379.24 2231
2379.70 2233
2380.16 2149
2380.62 2203
2381.08 2343
2381.54 2257
2382.00 2170
2382.46 2184
2382.92 2121
2383.38 2285
2383.84 2279
2384.30 2110
2384.76 2038
2385.22 2167
2385.68 2274
2386.14 2330
2386.60 2234
2387.07 2289
2387.53 2292
2387.99 2146
2388.45 2179
2388.91 2143
2389.37 2224
2389.83 2410
2390.29 2291
2390.75 2360
2391.21 2376
2391.67 2380
2392.13 2165
2392.60 2039
2393.06 2292
2393.52 2352
2393.98 2261
2394.44 2245
2394.90 2052
2395.36 2132
2395.82 2271
2396.29 2162
2396.75 2125
2397.21 2120
2397.67 2117
2398.13 2151
2398.59 2003
2399.06 2123
2399.52 2114
2399.98 2096
2400.44 1993
2400.90 2188
2401.37 2039
2401.83 2021
2402.29 2132
2402.75 2225
2403.21 2040
2403.68 2021
2404.14 2150
2404.60 2183
2405.06 2230
2405.52 2298
2405.99 2258
2406.45 2361
2406.91 2217
2407.37 2179
2407.84 2185
2408.30 2140
2408.76 2124
2409.22 2123
2409.69 2083
2410.15 2003
2410.61 2013
2411.08 2109
2411.54 2036
2412.00 2045
2412.47 2094
2412.93 2091
2413.39 2172
2413.85 2192
2414.32 2151
2414.78 2284
2415.24 2317
2415.71 2308
2416.17 2505
2416.63 2608
2417.10 2606
2417.56 2633
2418.02 2704
2418.49 2869
2418.95 2978
2419.42 2914
2419.88 3095
2420.34 3174
2420.81 3024
2421.27 2913
2421.73 2795
2422.20 2764
2422.66 2725
2423.13 2601
2423.59 2450
2424.06 2596
2424.52 2511
2424.98 2533
2425.45 2343
2425.91 2497
2426.38 2414
2426.84 2334
2427.31 2249
2427.77 2201
2428.23 2101
2428.70 2232
2429.16 2218
2429.63 2138
2430.09 2271
2430.56 2201
2431.02 2287
2431.49 2293
2431.95 2298
2432.42 2303
2432.88 2418
2433.35 2449
2433.81 2446
2434.28 2451
2434.74 2365
2435.21 2476
2435.67 2528
2436.14 2560
2436.60 2594
2437.07 2577
2437.53 2532
2438.00 2508
2438.47 2403
2438.93 2423
2439.40 2524
2439.86 2412
2440.33 2493
2440.79 2495
2441.26 2533
2441.73 2367
2442.19 2410
2442.66 2395
2443.12 2421
2443.59 2420
2444.05 2147
2444.52 2107
2444.99 2249
2445.45 2133
2445.92 2311
2446.39 2370
2446.85 2205
2447.32 2110
2447.78 2070
2448.25 2165
2448.72 2181
2449.18 2065
2449.65 2136
2450.12 2128
2450.58 2086
2451.05 2152
2451.52 2304
2451.98 2222
2452.45 2301
2452.92 2236
2453.39 2189
2453.85 2215
2454.32 2219
2454.79 2230
2455.25 2250
2455.72 2393
2456.19 2273
2456.65 2209
2457.12 2406
2457.59 2389
2458.06 2247
2458.52 2343
2458.99 2230
2459.46 2279
2459.93 2301
2460.39 2128
2460.86 2106
2461.33 2176
2461.80 2139
2462.27 2309
2462.73 2194
2463.20 2130
2463.67 2078
2464.14 2313
2464.60 2446
2465.07 2320
2465.54 2243
2466.01 2244
2466.48 2255
2466.95 2304
2467.41 2177
2467.88 2233
2468.35 2304
2468.82 2219
2469.29 2070
2469.76 2140
2470.22 2100
2470.69 2116
2471.16 2049
2471.63 2044
2472.10 1998
2472.57 1935
2473.04 1899
2473.51 1972
2473.97 2052
2474.44 1934
2474.91 2086
2475.38 1978
2475.85 1964
2476.32 2133
2476.79 2084
2477.26 2017
2477.73 1937
2478.20 1957
2478.67 2167
2479.13 2110
2479.60 2064
2480.07 2221
2480.54 2074
2481.01 2094
2481.48 2052
2481.95 1940
2482.42 2059
2482.89 2246
2483.36 2221
2483.83 2183
2484.30 2103
2484.77 2148
2485.24 2104
2485.71 2077
2486.18 2057
2486.65 2125
2487.12 2277
2487.59 2208
2488.06 2075
2488.53 2084
2489.00 2178
2489.47 2110
2489.94 2020
2490.41 2040
2490.88 2162
2491.35 2082
2491.83 2257
2492.30 2283
2492.77 2330
2493.24 2228
2493.71 2227
2494.18 2406
2494.65 2348
2495.12 2255
2495.59 2350
2496.06 2250
2496.53 2409
2497.00 2379
2497.48 2303
2497.95 2332
2498.42 2175
2498.89 2155
2499.36 2063
2499.83 2098
2500.30 2137
2500.77 2029
2501.25 2048
2501.72 2186
2502.19 2091
2502.66 2021
2503.13 2087
2503.60 1987
2504.08 2146
2504.55 2176
2505.02 1999
2505.49 2015
2505.96 2146
2506.44 2135
2506.91 2090
2507.38 2206
2507.85 2409
2508.32 2255
2508.80 2423
2509.27 2465
2509.74 2477
2510.21 2425
2510.68 2470
2511.16 2456
2511.63 2389
2512.10 2436
2512.57 2544
2513.05 2532
2513.52 2367
2513.99 2243
2514.47 2102
2514.94 2157
2515.41 2244
2515.88 2238
2516.36 2318
2516.83 2282
2517.30 2181
2517.78 2127
2518.25 2171
2518.72 2161
2519.19 2120
2519.67 2194
2520.14 2160
2520.61 2146
2521.09 2224
2521.56 2220
2522.03 2140
2522.51 2240
2522.98 2288
2523.46 2331
2523.93 2200
2524.40 2159
2524.88 2027
2525.35 1943
2525.82 1994
2526.30 2033
2526.77 2180
2527.25 2159
2527.72 2063
2528.19 2029
2528.67 2102
2529.14 1937
2529.62 2065
2530.09 2136
2530.56 2305
2531.04 2131
2531.51 2143
2531.99 2135
2532.46 2290
2532.94 2181
2533.41 2258
2533.89 2153
2534.36 2127
2534.83 2222
2535.31 2299
2535.78 2258
2536.26 2187
2536.73 2087
2537.21 2242
2537.68 2335
2538.16 2167
2538.63 2194
2539.11 2311
2539.58 2248
2540.06 2264
2540.53 2284
2541.01 2279
2541.48 2381
2541.96 2473
2542.43 2223
2542.91 2325
2543.39 2254
2543.86 2336
2544.34 2438
2544.81 2292
2545.29 2306
2545.76 2367
2546.24 2429
2546.71 2516
2547.19 2506
2547.67 2449
2548.14 2529
2548.62 2567
2549.09 2617
2549.57 2485
2550.05 2613
2550.52 2618
2551.00 2629
2551.47 2535
2551.95 2590
2552.43 2637
2552.90 2394
2553.38 2469
2553.86 2536
2554.33 2651
2554.81 2444
2555.29 2431
2555.76 2298
2556.24 2471
2556.72 2302
2557.19 2302
2557.67 2355
2558.15 2221
2558.62 2060
2559.10 2231
2559.58 2053
2560.05 2249
2560.53 2173
2561.01 2149
2561.48 2225
2561.96 2069
2562.44 2082
2562.92 2071
2563.39 2169
2563.87 2192
2564.35 2305
2564.83 2124
2565.30 2045
2565.78 2027
2566.26 2123
2566.74 2037
2567.21 2117
2567.69 2202
2568.17 2162
2568.65 2069
2569.12 1966
2569.60 2184
2570.08 2102
2570.56 1984
2571.04 2093
2571.51 2007
2571.99 2074
2572.47 2046
2572.95 2177
2573.43 2259
2573.91 2214
2574.38 2059
2574.86 2152
2575.34 2144
2575.82 2078
2576.30 2056
2576.78 2053
2577.25 2219
2577.73 2259
2578.21 2240
2578.69 2096
2579.17 2212
2579.65 2164
2580.13 2143
2580.61 2207
2581.09 2274
2581.56 2215
2582.04 2141
2582.52 2162
2583.00 2155
2583.48 2198
2583.96 2108
2584.44 1920
2584.92 1964
2585.40 1996
2585.88 2127
2586.36 2032
2586.84 2082
2587.32 1995
2587.79 2017
2588.27 2241
2588.75 2227
2589.23 2074
2589.71 2202
2590.19 2149
2590.67 2224
2591.15 2331
2591.63 2243
2592.11 2254
2592.59 2206
2593.07 2227
2593.55 2178
2594.03 2212
2594.51 2130
2594.99 2051
2595.47 2069
2595.95 2205
2596.43 2172
2596.92 2332
2597.40 2056
2597.88 2118
2598.36 2178
2598.84 2046
2599.32 2052
2599.80 1958
2600.28 2156
2600.76 2013
2601.24 2090
2601.72 2120
2602.20 2039
2602.68 2183
2603.16 2211
2603.65 2225
2604.13 2140
2604.61 2076
2605.09 1926
2605.57 2040
2606.05 2131
2606.53 2212
2607.01 2317
2607.50 2208
2607.98 2105
2608.46 2100
2608.94 2311
2609.42 2298
2609.90 2209
2610.38 2115
2610.87 2179
2611.35 2187
2611.83 2102
2612.31 2089
2612.79 2194
2613.28 2130
2613.76 2240
2614.24 2168
2614.72 2036
2615.20 2042
2615.69 2044
2616.17 2162
2616.65 2141
2617.13 2114
2617.62 2227
2618.10 2213
2618.58 2196
2619.06 2361
2619.54 2368
2620.03 2267
2620.51 2152
2620.99 2088
2621.48 2273
2621.96 2232
2622.44 2140
2622.92 2364
2623.41 2365
2623.89 2292
2624.37 2117
2624.86 2165
2625.34 2096
2625.82 2062
2626.30 2121
2626.79 2119
2627.27 1990
2627.75 1945
2628.24 2024
2628.72 2136
2629.20 2009
2629.69 2089
2630.17 2053
2630.65 2162
2631.14 2286
2631.62 2069
2632.11 2047
2632.59 2149
2633.07 2104
2633.56 2162
2634.04 2265
2634.52 2083
2635.01 2171
2635.49 2215
2635.98 2165
2636.46 2134
2636.94 2123
2637.43 2087
2637.91 2093
2638.40 2105
2638.88 2132
2639.37 2208
2639.85 2208
2640.33 2145
2640.82 2118
2641.30 2108
2641.79 2088
2642.27 2178
2642.76 2161
2643.24 2295
2643.73 2286
2644.21 2155
2644.70 2307
2645.18 2234
2645.67 2070
2646.15 2008
2646.64 2001
2647.12 2042
2647.61 2069
2648.09 2017
2648.58 1983
2649.06 2208
2649.55 2124
2650.03 2075
2650.52 2004
2651.00 2085
2651.49 2006
2651.97 2022
2652.46 1975
2652.95 2059
2653.43 2115
2653.92 2276
2654.40 2239
2654.89 2311
2655.37 2266
2655.86 2224
2656.35 2240
2656.83 2116
2657.32 2340
2657.80 2404
2658.29 2254
2658.78 2185
2659.26 2354
2659.75 2348
2660.23 2260
2660.72 2316
2661.21 2103
2661.69 2024
2662.18 2162
2662.67 2213
2663.15 2194
2663.64 2157
2664.13 2188
2664.61 2184
2665.10 2237
2665.59 2211
2666.07 2134
2666.56 2031
2667.05 2092
2667.53 2153
2668.02 2172
2668.51 2083
2668.99 2116
2669.48 2175
2669.97 2261
2670.46 2158
2670.94 2074
2671.43 2038
2671.92 2139
2672.40 2381
2672.89 2461
2673.38 2288
2673.87 2489
2674.35 2492
2674.84 2757
2675.33 2540
2675.82 2520
2676.31 2481
2676.79 2483
2677.28 2461
2677.77 2431
2678.26 2348
2678.74 2399
2679.23 2376
2679.72 2266
2680.21 2347
2680.70 2247
2681.18 2263
2681.67 2136
2682.16 2313
2682.65 2451
2683.14 2223
2683.63 2282
2684.11 2355
2684.60 2174
2685.09 2041
2685.58 2189
2686.07 2142
2686.56 2201
2687.05 2244
2687.53 2236
2688.02 2143
2688.51 2186
2689.00 2176
2689.49 2051
2689.98 2193
2690.47 2253
2690.96 2128
2691.45 2127
2691.94 2145
2692.42 2172
2692.91 2200
2693.40 2112
2693.89 2068
2694.38 2092
2694.87 2019
2695.36 2089
2695.85 2183
2696.34 2145
2696.83 2251
2697.32 2220
2697.81 2131
2698.30 2143
2698.79 2071
2699.28 2209
2699.77 2239
2700.26 2362
2700.75 2308
2701.24 2204
2701.73 2245
2702.22 2346
2702.71 2374
2703.20 2388
2703.69 2411
2704.18 2319
2704.67 2218
2705.16 2204
2705.65 2148
2706.14 2111
2706.63 2153
2707.12 2247
2707.61 2143
2708.10 2082
2708.59 2068
2709.08 2045
2709.57 2023
2710.06 2035
2710.56 2086
2711.05 2059
2711.54 2083
2712.03 2128
2712.52 2075
2713.01 1958
2713.50 2007
2713.99 1991
2714.48 2109
2714.98 1936
2715.47 2010
2715.96 2093
2716.45 2136
2716.94 2070
2717.43 2053
2717.92 1986
2718.42 2143
2718.91 2052
2719.40 2035
2719.89 2089
2720.38 2218
2720.87 2173
2721.37 2117
2721.86 2098
2722.35 2306
2722.84 2282
2723.33 2199
2723.82 2170
2724.32 2137
2724.81 2159
2725.30 2174
2725.79 2109
2726.29 2092
2726.78 2058
2727.27 2082
2727.76 2096
2728.26 1924
2728.75 1886
2729.24 1868
2729.73 2125
2730.23 2067
2730.72 2149
2731.21 2055
2731.70 2121
2732.20 2163
2732.69 2168
2733.18 2040
2733.67 2042
2734.17 2070
2734.66 1983
2735.15 2108
2735.65 2117
2736.14 2183
2736.63 2087
2737.13 2036
2737.62 2126
2738.11 2092
2738.61 1999
2739.10 1970
2739.59 2081
2740.09 2168
2740.58 2144
2741.07 1923
2741.57 1957
2742.06 1909
2742.55 1834
2743.05 2049
2743.54 1933
2744.04 1807
2744.53 1985
2745.02 2160
2745.52 1910
2746.01 2046
2746.51 2008
2747.00 2067
2747.49 1960
2747.99 2163
2748.48 2070
2748.98 2054
2749.47 2112
2749.97 2184
2750.46 2202
2750.96 2127
2751.45 2095
2751.94 2082
2752.44 2000
2752.93 2052
2753.43 1923
2753.92 2004
2754.42 1974
2754.91 2178
2755.41 2058
2755.90 2064
2756.40 2103
2756.89 2110
2757.39 2019
2757.88 1979
2758.38 2106
2758.87 2078
2759.37 2000
2759.86 1967
2760.36 1995
2760.85 2136
2761.35 2002
2761.84 2170
2762.34 1997
2762.84 2027
2763.33 2030
2763.83 1954
2764.32 1958
2764.82 2050
2765.31 2080
2765.81 1991
2766.31 2041
2766.80 2034
2767.30 1990
2767.79 1936
2768.29 1959
2768.79 2044
2769.28 2086
2769.78 1919
2770.27 1993
2770.77 2066
2771.27 2024
2771.76 2078
2772.26 2245
2772.76 2134
2773.25 2226
2773.75 2340
2774.25 2434
2774.74 2360
2775.24 2199
2775.74 2303
2776.23 2225
2776.73 2242
2777.23 2230
2777.72 2480
2778.22 2437
2778.72 2212
2779.21 2227
2779.71 2139
2780.21 2038
2780.71 2029
2781.20 2155
2781.70 2196
2782.20 2124
2782.69 2113
2783.19 2104
2783.69 2096
2784.19 1955
2784.68 1962
2785.18 2004
2785.68 2097
2786.18 1994
2786.67 2146
2787.17 2231
2787.67 2046
2788.17 2147
2788.67 2206
2789.16 2109
2789.66 2043
2790.16 1953
2790.66 1884
2791.16 2030
2791.65 1989
2792.15 1919
2792.65 1943
2793.15 1860
2793.65 1937
2794.14 2003
2794.64 2035
2795.14 1968
2795.64 2060
2796.14 2051
2796.64 2211
2797.14 2228
2797.63 2204
2798.13 2302
2798.63 2324
2799.13 2248
2799.63 2062
2800.13 2198
2800.63 2240
2801.13 2153
2801.63 2223
2802.12 2214
2802.62 2106
2803.12 2129
2803.62 2116
2804.12 2111
2804.62 2142
2805.12 2233
2805.62 2282
2806.12 2334
2806.62 2323
2807.12 2409
2807.62 2656
2808.12 2792
2808.62 2667
2809.12 2813
2809.62 2794
2810.12 2609
2810.62 2403
2811.12 2464
2811.61 2460
2812.11 2365
2812.61 2181
2813.11 2235
2813.62 2238
2814.12 2135
2814.62 2181
2815.12 2287
2815.62 2182
2816.12 2177
2816.62 2363
2817.12 2190
2817.62 2284
2818.12 2302
2818.62 2416
2819.12 2430
2819.62 2364
2820.12 2279
2820.62 2395
2821.12 2612
2821.62 2514
2822.12 2387
2822.62 2426
2823.13 2480
2823.63 2367
2824.13 2289
2824.63 2179
2825.13 2197
2825.63 2218
2826.13 2217
2826.63 2307
2827.13 2127
2827.64 2182
2828.14 2217
2828.64 2097
2829.14 2084
2829.64 2214
2830.14 2183
2830.64 2111
2831.15 2031
2831.65 2070
2832.15 2019
2832.65 2062
2833.15 2070
2833.65 2016
2834.16 1910
2834.66 1930
2835.16 2099
2835.66 2210
2836.16 2249
2836.67 2086
2837.17 2096
2837.67 2096
2838.17 2099
2838.68 2232
2839.18 2272
2839.68 2080
2840.18 2254
2840.69 2190
2841.19 2122
2841.69 2116
2842.19 2044
2842.70 2081
2843.20 2099
2843.70 2111
2844.20 2079
2844.71 2085
2845.21 2115
2845.71 2308
2846.22 2308
2846.72 2427
2847.22 2337
2847.73 2316
2848.23 2282
2848.73 2267
2849.23 2387
2849.74 2238
2850.24 2358
2850.74 2263
2851.25 2161
2851.75 2153
2852.26 2220
2852.76 2279
2853.26 2111
2853.77 2198
2854.27 2180
2854.77 2148
2855.28 2006
2855.78 2012
2856.28 2032
2856.79 2005
2857.29 2066
2857.80 2129
2858.30 2187
2858.80 2200
2859.31 2172
2859.81 2289
2860.32 2137
2860.82 2156
2861.33 2298
2861.83 2277
2862.33 2229
2862.84 2116
2863.34 1999
2863.85 2104
2864.35 2306
2864.86 2128
2865.36 1931
2865.87 1989
2866.37 2011
2866.88 2031
2867.38 2138
2867.89 1966
2868.39 2071
2868.90 2067
2869.40 2185
2869.91 1977
2870.41 1925
2870.92 1800
2871.42 1906
2871.93 2088
2872.43 2026
2872.94 2225
2873.44 2111
2873.95 2233
2874.45 2176
2874.96 2203
2875.46 2177
2875.97 2310
2876.48 2260
2876.98 2238
2877.49 2228
2877.99 2171
2878.50 2202
2879.00 2164
2879.51 1990
2880.02 2053
2880.52 2083
2881.03 2087
2881.53 2169
2882.04 2192
2882.55 2130
2883.05 2051
2883.56 2218
2884.07 2236
2884.57 2325
2885.08 2322
2885.59 2414
2886.09 2282
2886.60 2315
2887.10 2406
2887.61 2411
2888.12 2637
2888.62 2539
2889.13 2518
2889.64 2522
2890.15 2869
2890.65 2807
2891.16 2635
2891.67 2745
2892.17 2592
2892.68 2633
2893.19 2491
2893.69 2611
2894.20 2620
2894.71 2733
2895.22 2637
2895.72 2710
2896.23 2898
2896.74 2996
2897.25 2896
2897.75 3043
2898.26 2924
2898.77 2850
2899.28 2821
2899.78 2800
2900.29 2937
2900.80 2873
2901.31 2876
2901.81 2805
2902.32 2868
2902.83 2993
2903.34 3071
2903.85 2859
2904.35 2854
2904.86 2592
2905.37 2645
2905.88 2813
2906.39 2912
2906.90 2682
2907.40 2478
2907.91 2388
2908.42 2523
2908.93 2348
2909.44 2148
2909.95 2178
2910.46 2204
2910.96 2121
2911.47 2039
2911.98 2111
2912.49 2093
2913.00 2104
2913.51 2099
2914.02 2095
2914.53 2157
2915.04 2149
2915.54 2225
2916.05 2168
2916.56 2131
2917.07 2165
2917.58 2026
2918.09 2022
2918.60 1890
2919.11 2047
2919.62 2165
2920.13 2048
2920.64 2109
2921.15 2084
2921.66 2220
2922.17 2175
2922.68 2154
2923.19 2049
2923.70 2124
2924.21 2372
2924.72 2319
2925.23 2211
2925.74 2303
2926.25 2427
2926.76 2423
2927.27 2272
2927.78 2231
2928.29 2174
2928.80 2255
2929.31 2312
2929.82 2175
2930.33 2228
2930.84 2102
2931.35 2147
2931.86 2165
2932.37 2130
2932.88 2161
2933.39 2171
2933.90 2156
2934.41 2189
2934.92 2259
2935.43 2258
2935.94 2385
2936.45 2317
2936.97 2369
2937.48 2252
2937.99 2391
2938.50 2386
2939.01 2374
2939.52 2219
2940.03 2378
2940.54 2303
2941.05 2301
2941.57 2103
2942.08 2153
2942.59 2199
2943.10 2145
2943.61 2279
2944.12 2296
2944.63 2387
2945.15 2391
2945.66 2408
2946.17 2484
2946.68 2571
2947.19 2606
2947.71 2551
2948.22 2557
2948.73 2594
2949.24 2475
2949.75 2504
2950.27 2429
2950.78 2339
2951.29 2185
2951.80 2129
2952.31 2236
2952.83 2042
2953.34 2017
2953.85 2256
2954.36 2130
2954.88 2126
2955.39 2023
2955.90 1995
2956.41 2053
2956.93 1926
2957.44 1984
2957.95 1991
2958.47 2039
2958.98 2012
2959.49 1977
2960.00 2077
2960.52 2269
2961.03 2074
2961.54 2221
2962.06 2238
2962.57 2263
2963.08 2460
2963.60 2379
2964.11 2358
2964.62 2284
2965.14 2468
2965.65 2368
2966.16 2253
2966.68 2256
2967.19 2176
2967.70 2225
2968.22 2242
2968.73 2058
2969.24 2081
2969.76 2090
2970.27 2133
2970.79 2168
2971.30 2164
2971.81 2331
2972.33 2218
2972.84 2209
2973.36 2182
2973.87 2153
2974.38 2278
2974.90 2233
2975.41 2233
2975.93 2145
2976.44 2222
2976.96 2224
2977.47 2176
2977.99 2178
2978.50 2197
2979.01 2288
2979.53 2358
2980.04 2373
2980.56 2295
2981.07 2324
2981.59 2238
2982.10 2382
2982.62 2304
2983.13 2380
2983.65 2401
2984.16 2472
2984.68 2474
2985.19 2490
2985.71 2498
2986.22 2552
2986.74 2610
2987.25 2569
2987.77 2650
2988.28 2879
2988.80 2760
2989.32 2693
2989.83 2659
2990.35 2728
2990.86 2659
2991.38 2868
2991.89 2629
2992.41 2538
2992.92 2462
2993.44 2692
2993.96 2693
2994.47 2693
2994.99 2651
2995.50 2724
2996.02 2815
2996.54 2929
2997.05 3072
2997.57 3259
2998.09 3425
2998.60 3290
2999.12 3200
2999.63 3287
3000.15 3195
3000.67 3276
3001.18 3190
3001.70 3368
3002.22 3543
3002.73 3765
3003.25 4333
3003.77 4755
3004.28 5333
3004.80 5880
3005.32 6280
3005.83 6889
3006.35 7177
3006.87 7125
3007.39 7065
3007.90 6350
3008.42 5893
3008.94 5183
3009.45 4503
3009.97 3911
3010.49 3733
3011.01 3307
3011.52 3082
3012.04 2786
3012.56 2733
3013.08 2940
3013.59 2760
3014.11 2756
3014.63 2770
3015.15 2772
3015.66 2884
3016.18 2907
3016.70 2705
3017.22 2830
3017.74 2850
3018.25 2808
3018.77 3046
3019.29 2920
3019.81 2812
3020.33 2760
3020.84 2880
3021.36 2864
3021.88 2737
3022.40 2654
3022.92 2806
3023.44 2782
3023.95 2779
3024.47 2840
3024.99 2788
3025.51 2648
3026.03 2764
3026.55 2662
3027.07 2526
3027.58 2498
3028.10 2653
3028.62 2607
3029.14 2540
3029.66 2439
3030.18 2410
3030.70 2501
3031.22 2463
3031.74 2338
3032.26 2481
3032.77 2319
3033.29 2398
3033.81 2381
3034.33 2298
3034.85 2320
3035.37 2382
3035.89 2320
3036.41 2355
3036.93 2485
3037.45 2484
3037.97 2413
3038.49 2332
3039.01 2369
3039.53 2393
3040.05 2291
3040.57 2285
3041.09 2293
3041.61 2332
3042.13 2253
3042.65 2286
3043.17 2328
3043.69 2215
3044.21 2366
3044.73 2466
3045.25 2295
3045.77 2282
3046.29 2165
3046.81 2179
3047.33 2220
3047.85 2294
3048.37 2442
3048.89 2395
3049.41 2314
3049.93 2334
3050.45 2314
3050.98 2375
3051.50 2313
3052.02 2157
3052.54 2383
3053.06 2278
3053.58 2183
3054.10 2188
3054.62 2268
3055.14 2221
3055.66 2099
3056.19 2241
3056.71 2284
3057.23 2284
3057.75 2330
3058.27 2337
3058.79 2234
3059.31 2274
3059.84 2169
3060.36 2252
3060.88 2309
3061.40 2260
3061.92 2302
3062.44 2309
3062.97 2196
3063.49 2294
3064.01 2329
3064.53 2316
3065.05 2400
3065.58 2430
3066.10 2422
3066.62 2495
3067.14 2434
3067.66 2706
3068.19 2616
3068.71 2470
3069.23 2416
3069.75 2348
3070.28 2442
3070.80 2477
3071.32 2390
3071.84 2554
3072.37 2509
3072.89 2495
3073.41 2465
3073.93 2434
3074.46 2345
3074.98 2222
3075.50 2187
3076.03 2329
3076.55 2433
3077.07 2401
3077.59 2405
3078.12 2389
3078.64 2485
3079.16 2595
3079.69 2647
3080.21 2747
3080.73 2833
3081.26 2785
3081.78 2946
3082.30 2999
3082.83 2902
3083.35 2863
3083.87 3020
3084.40 3087
3084.92 3162
3085.45 3278
3085.97 2964
3086.49 2882
3087.02 3006
3087.54 2983
3088.06 2909
3088.59 2760
3089.11 2767
3089.64 2680
3090.16 2586
3090.68 2708
3091.21 2730
3091.73 2701
3092.26 2706
3092.78 2677
3093.31 2831
3093.83 2965
3094.36 2858
3094.88 2989
3095.40 2787
3095.93 3021
3096.45 3105
3096.98 3159
3097.50 3182
3098.03 3208
3098.55 3292
3099.08 3274
3099.60 3710
3100.13 3947
3100.65 4658
3101.18 5383
3101.70 6491
3102.23 7295
3102.75 8350
3103.28 9420
3103.80 10137
3104.33 10909
3104.85 10793
3105.38 10297
3105.90 9428
3106.43 8270
3106.96 7220
3107.48 5840
3108.01 4920
3108.53 4445
3109.06 3936
3109.58 3442
3110.11 3307
3110.64 3383
3111.16 3317
3111.69 3320
3112.21 3315
3112.74 3361
3113.27 3162
3113.79 3140
3114.32 3079
3114.84 2892
3115.37 2732
3115.90 2669
3116.42 2800
3116.95 2513
3117.48 2384
3118.00 2698
3118.53 2710
3119.06 2590
3119.58 2664
3120.11 2722
3120.64 2859
3121.16 2805
3121.69 2807
3122.22 2919
3122.74 3059
3123.27 2909
3123.80 2833
3124.32 2973
3124.85 2808
3125.38 2680
3125.90 2744
3126.43 2599
3126.96 2555
3127.49 2590
3128.01 2585
3128.54 2644
3129.07 2617
3129.60 2553
3130.12 2515
3130.65 2426
3131.18 2274
3131.71 2287
3132.23 2311
3132.76 2285
3133.29 2414
3133.82 2394
3134.35 2273
3134.87 2107
3135.40 2134
3135.93 2362
3136.46 2324
3136.99 2255
3137.51 2298
3138.04 2263
3138.57 2226
3139.10 2431
3139.63 2235
3140.15 2162
3140.68 2278
3141.21 2456
3141.74 2245
3142.27 2288
3142.80 2210
3143.33 2251
3143.85 2204
3144.38 2195
3144.91 2456
3145.44 2531
3145.97 2561
3146.50 2466
3147.03 2548
3147.56 2695
3148.08 2802
3148.61 2807
3149.14 2823
3149.67 2704
3150.20 2794
3150.73 2882
3151.26 2798
3151.79 2793
3152.32 2503
3152.85 2525
3153.38 2635
3153.91 2579
3154.44 2328
3154.97 2246
3155.50 2330
3156.03 2381
3156.56 2296
3157.08 2315
3157.61 2378
3158.14 2428
3158.67 2493
3159.20 2343
3159.73 2302
3160.26 2395
3160.79 2217
3161.32 2324
3161.85 2369
3162.39 2326
3162.92 2260
3163.45 2223
3163.98 2300
3164.51 2353
3165.04 2202
3165.57 2217
3166.10 2262
3166.63 2177
3167.16 2236
3167.69 2150
3168.22 1950
3168.75 2109
3169.28 2196
3169.81 2094
3170.34 2103
3170.87 2308
3171.41 2216
3171.94 2197
3172.47 2198
3173.00 2168
3173.53 2265
3174.06 2223
3174.59 2330
3175.12 2313
3175.65 2258
3176.19 2336
3176.72 2532
3177.25 2581
3177.78 2724
3178.31 2680
3178.84 2645
3179.38 2672
3179.91 2508
3180.44 2414
3180.97 2361
3181.50 2344
3182.03 2224
3182.57 2329
3183.10 2085
3183.63 2104
3184.16 2159
3184.69 2153
3185.23 2132
3185.76 2093
3186.29 2183
3186.82 2159
3187.36 2283
3187.89 2111
3188.42 2015
3188.95 2116
3189.49 2179
3190.02 2270
3190.55 2231
3191.08 2172
3191.62 2082
3192.15 2107
3192.68 1951
3193.21 2072
3193.75 2114
3194.28 2150
3194.81 2184
3195.35 2177
3195.88 2320
3196.41 2182
3196.94 2104
3197.48 2178
3198.01 2197
3198.54 2165
3199.08 2162
3199.61 2148
3200.14 2020
3200.68 2203
3201.21 2307
3201.74 2468
3202.28 2404
3202.81 2503
3203.35 2427
3203.88 2442
3204.41 2429
3204.95 2456
3205.48 2475
3206.01 2394
3206.55 2298
3207.08 2424
3207.62 2459
3208.15 2302
3208.68 2369
3209.22 2324
3209.75 2497
3210.29 2509
3210.82 2514
3211.36 2526
3211.89 2632
3212.42 2577
3212.96 2563
3213.49 2586
3214.03 2541
3214.56 2464
3215.10 2357
3215.63 2461
3216.17 2520
3216.70 2464
3217.24 2376
3217.77 2496
3218.31 2751
3218.84 2673
3219.38 2712
3219.91 2801
3220.45 2658
3220.98 2649
3221.52 2750
3222.05 2744
3222.59 2562
3223.12 2679
3223.66 2749
3224.19 2716
3224.73 2768
3225.26 2553
3225.80 2677
3226.33 2820
3226.87 2793
3227.41 2702
3227.94 2720
3228.48 2599
3229.01 2601
3229.55 2488
3230.08 2495
3230.62 2546
3231.16 2665
3231.69 2696
3232.23 2665
3232.76 2612
3233.30 2656
3233.84 2410
3234.37 2517
3234.91 2581
3235.45 2705
3235.98 2714
3236.52 2780
3237.05 2899
3237.59 2925
3238.13 2862
3238.66 2958
3239.20 3095
3239.74 3140
3240.27 2898
3240.81 2877
3241.35 2971
3241.88 2964
3242.42 2925
3242.96 2874
3243.50 2926
3244.03 2892
3244.57 2923
3245.11 3004
3245.64 2955
3246.18 2790
3246.72 2957
3247.26 2908
3247.79 2929
3248.33 2883
3248.87 2795
3249.40 2819
3249.94 2827
3250.48 2947
3251.02 2857
3251.56 3057
3252.09 3025
3252.63 2951
3253.17 2981
3253.71 3256
3254.24 3204
3254.78 3224
3255.32 3342
3255.86 3484
3256.40 3438
3256.93 3720
3257.47 3741
3258.01 3654
3258.55 3713
3259.09 3863
3259.63 4159
3260.16 4354
3260.70 4522
3261.24 4587
3261.78 4890
3262.32 5327
3262.86 5457
3263.39 5752
3263.93 6043
3264.47 6295
3265.01 6743
3265.55 6998
3266.09 6940
3266.63 7667
3267.17 8240
3267.71 7917
3268.24 8230
3268.78 7826
3269.32 7760
3269.86 6958
3270.40 6063
3270.94 5367
3271.48 4842
3272.02 4241
3272.56 3880
3273.10 3743
3273.64 3592
3274.18 3408
3274.72 3197
3275.26 3138
3275.80 3292
3276.34 3456
3276.87 3465
3277.41 3379
3277.95 3292
3278.49 3372
3279.03 3506
3279.57 3411
3280.11 3446
3280.65 3560
3281.19 3388
3281.73 3377
3282.27 3493
3282.81 3489
3283.36 3289
3283.90 3338
3284.44 3426
3284.98 3325
3285.52 3368
3286.06 3449
3286.60 3573
3287.14 3603
3287.68 3708
3288.22 3606
3288.76 3655
3289.30 3705
3289.84 3633
3290.38 3645
3290.92 3837
3291.46 3868
3292.01 3923
3292.55 4128
3293.09 4171
3293.63 4291
3294.17 4505
3294.71 5007
3295.25 5453
3295.79 5741
3296.34 5935
3296.88 6378
3297.42 6576
3297.96 6314
3298.50 5881
3299.04 5711
3299.58 5445
3300.13 5044
3300.67 4322
3301.21 4119
3301.75 3925
3302.29 3789
3302.83 3650
3303.38 3642
3303.92 3526
3304.46 3533
3305.00 3499
3305.54 3585
3306.09 3342
3306.63 3398
3307.17 3534
3307.71 3610
3308.26 3394
3308.80 3503
3309.34 3325
3309.88 3293
3310.43 3434
3310.97 3195
3311.51 3098
3312.05 3210
3312.60 3207
3313.14 3171
3313.68 3254
3314.22 3305
3314.77 3394
3315.31 3588
3315.85 3777
3316.40 3962
3316.94 4072
3317.48 3994
3318.03 4206
3318.57 4288
3319.11 4342
3319.65 4583
3320.20 4568
3320.74 4703
3321.28 4693
3321.83 4689
3322.37 4699
3322.92 4668
3323.46 4819
3324.00 4828
3324.55 4699
3325.09 4448
3325.63 4268
3326.18 4300
3326.72 3970
3327.27 4034
3327.81 4079
3328.35 3994
3328.90 3958
3329.44 3960
3329.99 3887
3330.53 4136
3331.07 4509
3331.62 5426
3332.16 6560
3332.71 7523
3333.25 9630
3333.80 12233
3334.34 15544
3334.88 18562
3335.43 21509
3335.97 24214
3336.52 25719
3337.06 26827
3337.61 27095
3338.15 26608
3338.70 25032
3339.24 22566
3339.79 19741
3340.33 16851
3340.88 13984
3341.42 11423
3341.97 9345
3342.51 7645
3343.06 6485
3343.60 5692
3344.15 5048
3344.69 4507
3345.24 4216
3345.78 4003
3346.33 3807
3346.87 3708
3347.42 3685
3347.97 3562
3348.51 3431
3349.06 3475
3349.60 3685
3350.15 3535
3350.69 3611
3351.24 3549
3351.79 3703
3352.33 3556
3352.88 3646
3353.42 3615
3353.97 3766
3354.52 3391
3355.06 3515
3355.61 3563
3356.15 3328
3356.70 3187
3357.25 3077
3357.79 3088
3358.34 3205
3358.89 3132
3359.43 3204
3359.98 3294
3360.53 3100
3361.07 3094
3361.62 2953
3362.17 3130
3362.71 3192
3363.26 3090
3363.81 3259
3364.35 3289
3364.90 3314
3365.45 3249
3365.99 3276
3366.54 3186
3367.09 3157
3367.64 3372
3368.18 3307
3368.73 3100
3369.28 3062
3369.82 3197
3370.37 3191
3370.92 3490
3371.47 3548
3372.01 3527
3372.56 3638
3373.11 3986
3373.66 4218
3374.21 4288
3374.75 4656
3375.30 4777
3375.85 4831
3376.40 4610
3376.94 4254
3377.49 4077
3378.04 3858
3378.59 3626
3379.14 3460
3379.68 3274
3380.23 3088
3380.78 2981
3381.33 2861
3381.88 2752
3382.43 2729
3382.97 2571
3383.52 2818
3384.07 2739
3384.62 2527
3385.17 2585
3385.72 2506
3386.27 2442
3386.81 2360
3387.36 2436
3387.91 2361
3388.46 2315
3389.01 2343
3389.56 2353
3390.11 2357
3390.66 2431
3391.21 2459
3391.76 2341
3392.30 2328
3392.85 2478
3393.40 2393
3393.95 2404
3394.50 2489
3395.05 2427
3395.60 2448
3396.15 2399
3396.70 2431
3397.25 2393
3397.80 2532
3398.35 2494
3398.90 2510
3399.45 2420
3400.00 2475
3400.55 2509
3401.10 2556
3401.65 2442
3402.20 2453
3402.75 2374
3403.30 2240
3403.85 2381
3404.40 2457
3404.95 2371
3405.50 2302
3406.05 2284
3406.60 2377
3407.15 2396
3407.70 2364
3408.25 2218
3408.80 2290
3409.35 2490
3409.90 2707
3410.45 2587
3411.00 2536
3411.55 2680
3412.10 2829
3412.66 2807
3413.21 2704
3413.76 2643
3414.31 2782
3414.86 2780
3415.41 2762
3415.96 2716
3416.51 2623
3417.06 2645
3417.61 2584
3418.17 2432
3418.72 2402
3419.27 2352
3419.82 2318
3420.37 2193
3420.92 2418
3421.47 2372
3422.03 2437
3422.58 2655
3423.13 2623
3423.68 2533
3424.23 2705
3424.78 2890
3425.34 2972
3425.89 2874
3426.44 2863
3426.99 2797
3427.54 2779
3428.10 2561
3428.65 2520
3429.20 2312
3429.75 2435
3430.31 2480
3430.86 2265
3431.41 2339
3431.96 2263
3432.51 2426
3433.07 2402
3433.62 2197
3434.17 2205
3434.72 2340
3435.28 2242
3435.83 2233
3436.38 2313
3436.94 2305
3437.49 2302
3438.04 2355
3438.59 2485
3439.15 2320
3439.70 2420
3440.25 2460
3440.81 2503
3441.36 2573
3441.91 2591
3442.47 2472
3443.02 2621
3443.57 2732
3444.13 2524
3444.68 2485
3445.23 2453
3445.79 2241
3446.34 2276
3446.89 2196
3447.45 2171
3448.00 2247
3448.55 2329
3449.11 2272
3449.66 2367
3450.22 2320
3450.77 2218
3451.32 2185
3451.88 2168
3452.43 2132
3452.99 2121
3453.54 2123
3454.09 1974
3454.65 2037
3455.20 2042
3455.76 2037
3456.31 2053
3456.87 2146
3457.42 2182
3457.97 2058
3458.53 2068
3459.08 2190
3459.64 2230
3460.19 2203
3460.75 2074
3461.30 2217
3461.86 2279
3462.41 2301
3462.97 2272
3463.52 2311
3464.08 2432
3464.63 2367
3465.19 2405
3465.74 2437
3466.30 2438
3466.85 2549
3467.41 2347
3467.96 2306
3468.52 2471
3469.07 2467
3469.63 2325
3470.18 2281
3470.74 2394
3471.30 2433
3471.85 2561
3472.41 2475
3472.96 2531
3473.52 2433
3474.07 2409
3474.63 2447
3475.19 2449
3475.74 2556
3476.30 2560
3476.85 2566
3477.41 2636
3477.97 2543
3478.52 2746
3479.08 2773
3479.63 2847
3480.19 2747
3480.75 2870
3481.30 3004
3481.86 2849
3482.42 2912
3482.97 2921
3483.53 2878
3484.08 2807
3484.64 2795
3485.20 2966
3485.75 3008
3486.31 2983
3486.87 2986
3487.43 3060
3487.98 3082
3488.54 3234
3489.10 3494
3489.65 4019
3490.21 4347
3490.77 4715
3491.32 5325
3491.88 5946
3492.44 6208
3493.00 6866
3493.55 6932
3494.11 6794
3494.67 6255
3495.23 6059
3495.78 5986
3496.34 5634
3496.90 5182
3497.46 5300
3498.01 5607
3498.57 6375
3499.13 6856
3499.69 7221
3500.24 7365
3500.80 7611
3501.36 7448
3501.92 7051
3502.48 6769
3503.03 6405
3503.59 5984
3504.15 5773
3504.71 5401
3505.27 5279
3505.83 5213
3506.38 5426
3506.94 5298
3507.50 5070
3508.06 4824
3508.62 4640
3509.18 4553
3509.74 4312
3510.29 4255
3510.85 3916
3511.41 3606
3511.97 3418
3512.53 3256
3513.09 3198
3513.65 2843
3514.21 3050
3514.76 2870
3515.32 2703
3515.88 2714
3516.44 2704
3517.00 2546
3517.56 2512
3518.12 2633
3518.68 2653
3519.24 2634
3519.80 2612
3520.36 2669
3520.92 2820
3521.48 2797
3522.04 2832
3522.60 2658
3523.16 2595
3523.71 2578
3524.27 2680
3524.83 2633
3525.39 2604
3525.95 2534
3526.51 2603
3527.07 2547
3527.63 2510
3528.19 2309
3528.75 2297
3529.31 2336
3529.87 2361
3530.44 2492
3531.00 2428
3531.56 2326
3532.12 2207
3532.68 2339
3533.24 2233
3533.80 2210
3534.36 2401
3534.92 2394
3535.48 2330
3536.04 2417
3536.60 2363
3537.16 2213
3537.72 2332
3538.28 2391
3538.84 2408
3539.41 2354
3539.97 2225
3540.53 2355
3541.09 2269
3541.65 2309
3542.21 2432
3542.77 2350
3543.33 2445
3543.89 2403
3544.46 2407
3545.02 2359
3545.58 2227
3546.14 2302
3546.70 2337
3547.26 2310
3547.83 2274
3548.39 2226
3548.95 2148
3549.51 2118
3550.07 2096
3550.63 2120
3551.20 2060
3551.76 2046
3552.32 2188
3552.88 2111
3553.44 2150
3554.01 2059
3554.57 1997
3555.13 2050
3555.69 2071
3556.26 1955
3556.82 1987
3557.38 2019
3557.94 2106
3558.50 2120
3559.07 2010
3559.63 2092
3560.19 2067
3560.76 2205
3561.32 2360
3561.88 2293
3562.44 2252
3563.01 2166
3563.57 2284
3564.13 2227
3564.70 2091
3565.26 2074
3565.82 2007
3566.38 2036
3566.95 1945
3567.51 2019
3568.07 1980
3568.64 1894
3569.20 2019
3569.76 1884
3570.33 1926
3570.89 1949
3571.45 1957
3572.02 1948
3572.58 1998
3573.15 1953
3573.71 1907
3574.27 2031
3574.84 2056
3575.40 2033
3575.96 2196
3576.53 2158
3577.09 2167
3577.66 2351
3578.22 2164
3578.78 2014
3579.35 2168
3579.91 2079
3580.48 2043
3581.04 2134
3581.61 2034
3582.17 2114
3582.73 1924
3583.30 1964
3583.86 2102
3584.43 2101
3584.99 2062
3585.56 2097
3586.12 2170
3586.69 2046
3587.25 2101
3587.82 2028
3588.38 2025
3588.95 2021
3589.51 2099
3590.08 1931
3590.64 1986
3591.21 2113
3591.77 2223
3592.34 2183
3592.90 2069
3593.47 1989
3594.03 2052
3594.60 2067
3595.16 2051
3595.73 2105
3596.29 2136
3596.86 1993
3597.42 1882
3597.99 1887
3598.56 2048
3599.12 2127
3599.69 2096
3600.25 2091
3600.82 2103
3601.38 2054
3601.95 2095
3602.52 2051
3603.08 2009
3603.65 2080
3604.21 2034
3604.78 1972
3605.35 2000
3605.91 1981
3606.48 1946
3607.05 1885
3607.61 1904
3608.18 1863
3608.74 1790
3609.31 1873
3609.88 1865
3610.44 1957
3611.01 1951
3611.58 1864
3612.14 1811
3612.71 1839
3613.28 1870
3613.84 1892
3614.41 1982
3614.98 2048
3615.55 2216
3616.11 2149
3616.68 2183
3617.25 2414
3617.81 2450
3618.38 2608
3618.95 2653
3619.52 2689
3620.08 2708
3620.65 2610
3621.22 2728
3621.79 2551
3622.35 2399
3622.92 2293
3623.49 2337
3624.06 2244
3624.62 2257
3625.19 2167
3625.76 2072
3626.33 2084
3626.89 2216
3627.46 2150
3628.03 2134
3628.60 2001
3629.17 2059
3629.73 2037
3630.30 2000
3630.87 2064
3631.44 2008
3632.01 2041
3632.58 2053
3633.14 2241
3633.71 2222
3634.28 2269
3634.85 2170
3635.42 2151
3635.99 2166
3636.56 2141
3637.12 2156
3637.69 2183
3638.26 2253
3638.83 2494
3639.40 2737
3639.97 2942
3640.54 3064
3641.11 3197
3641.67 3419
3642.24 3534
3642.81 3676
3643.38 3671
3643.95 3605
3644.52 3423
3645.09 3385
3645.66 3064
3646.23 2783
3646.80 2764
3647.37 2616
3647.94 2537
3648.51 2518
3649.08 2527
3649.65 2580
3650.22 2741
3650.79 2692
3651.36 2783
3651.93 2934
3652.50 3033
3653.06 3065
3653.63 3017
3654.20 3292
3654.77 3468
3655.35 3391
3655.92 3358
3656.49 3384
3657.06 3441
3657.63 3505
3658.20 3651
3658.77 3851
3659.34 4033
3659.91 4384
3660.48 4406
3661.05 4411
3661.62 4574
3662.19 4230
3662.76 4013
3663.33 3823
3663.90 3725
3664.47 3452
3665.04 3053
3665.61 3134
3666.19 3216
3666.76 3243
3667.33 3321
3667.90 3320
3668.47 3289
3669.04 3030
3669.61 2887
3670.18 2769
3670.75 2811
3671.33 2929
3671.90 2782
3672.47 2708
3673.04 2743
3673.61 2701
3674.18 2827
3674.76 2889
3675.33 2820
3675.90 2683
3676.47 2743
3677.04 2709
3677.61 2619
3678.19 2878
3678.76 2554
3679.33 2702
3679.90 2678
3680.47 2641
3681.05 2536
3681.62 2526
3682.19 2408
3682.76 2464
3683.33 2486
3683.91 2587
3684.48 2355
3685.05 2340
3685.62 2456
3686.20 2423
3686.77 2393
3687.34 2605
3687.91 2829
3688.49 3087
3689.06 3135
3689.63 3595
3690.21 3594
3690.78 3825
3691.35 3851
3691.92 3774
3692.50 3595
3693.07 3456
3693.64 3334
3694.22 2995
3694.79 2717
3695.36 2545
3695.94 2668
3696.51 2540
3697.08 2598
3697.66 2690
3698.23 2774
3698.80 2879
3699.38 2837
3699.95 2949
3700.52 2847
3701.10 3033
3701.67 3076
3702.24 3075
3702.82 3136
3703.39 2939
3703.97 2942
3704.54 2910
3705.11 2940
3705.69 2563
3706.26 2621
3706.84 2659
3707.41 2455
3707.98 2429
3708.56 2416
3709.13 2384
3709.71 2477
3710.28 2412
3710.86 2421
3711.43 2634
3712.01 2484
3712.58 2327
3713.15 2294
3713.73 2402
3714.30 2498
3714.88 2371
3715.45 2101
3716.03 2166
3716.60 2151
3717.18 2121
3717.75 2145
3718.33 2216
3718.90 2109
3719.48 2267
3720.05 2267
3720.63 2217
3721.20 2066
3721.78 1975
3722.35 2074
3722.93 2074
3723.51 1950
3724.08 1906
3724.66 1915
3725.23 2023
3725.81 1931
3726.38 1963
3726.96 2020
3727.53 1923
3728.11 1967
3728.69 2028
3729.26 2001
3729.84 2034
3730.41 2070
3730.99 2067
3731.57 2231
3732.14 2159
3732.72 2199
3733.29 2395
3733.87 2278
3734.45 2035
3735.02 2032
3735.60 2255
3736.18 2020
3736.75 2056
3737.33 2018
3737.90 2162
3738.48 1944
3739.06 1966
3739.63 1985
3740.21 1936
3740.79 1877
3741.36 1989
3741.94 1919
3742.52 1805
3743.10 1841
3743.67 1895
3744.25 2052
3744.83 1953
3745.40 1905
3745.98 1935
3746.56 1931
3747.13 1998
3747.71 1947
3748.29 2032
3748.87 2008
3749.44 2024
3750.02 1840
3750.60 1854
3751.18 1893
3751.75 1782
3752.33 1857
3752.91 1823
3753.49 1943
3754.06 1875
3754.64 1912
3755.22 1781
3755.80 1834
3756.38 1777
3756.95 1825
3757.53 1926
3758.11 1840
3758.69 1837
3759.27 1897
3759.84 1791
3760.42 1811
3761.00 1911
3761.58 1882
3762.16 1841
3762.74 1902
3763.32 1922
3763.89 1770
3764.47 1931
3765.05 1826
3765.63 1844
3766.21 1918
3766.79 1808
3767.37 1870
3767.94 1890
3768.52 1973
3769.10 1977
3769.68 1933
3770.26 1893
3770.84 2013
3771.42 1899
3772.00 1852
3772.58 1914
3773.16 2031
3773.74 1917
3774.31 1908
3774.89 1873
3775.47 1891
3776.05 1809
3776.63 1829
3777.21 1741
3777.79 1753
3778.37 1943
3778.95 1942
3779.53 1891
3780.11 1931
3780.69 1899
3781.27 1975
3781.85 1989
3782.43 2007
3783.01 2053
3783.59 1920
3784.17 1966
3784.75 2067
3785.33 1937
3785.91 1862
3786.49 2022
3787.07 2012
3787.65 1955
3788.23 1946
3788.81 2028
3789.39 2039
3789.97 1824
3790.55 1972
3791.13 2078
3791.71 2023
3792.30 1864
3792.88 1846
3793.46 1873
3794.04 1891
3794.62 2074
3795.20 2028
3795.78 2000
3796.36 2101
3796.94 2022
3797.52 1997
3798.10 2017
3798.69 2041
3799.27 1955
3799.85 2083
3800.43 2178
3801.01 2397
3801.59 2335
3802.17 2324
3802.76 2384
3803.34 2461
3803.92 2563
3804.50 2536
3805.08 2378
3805.66 2257
3806.25 2184
3806.83 2212
3807.41 2252
3807.99 2230
3808.57 2247
3809.16 2220
3809.74 2285
3810.32 2306
3810.90 2459
3811.48 2398
3812.07 2349
3812.65 2435
3813.23 2481
3813.81 2691
3814.39 2556
3814.98 2833
3815.56 2943
3816.14 2804
3816.72 2776
3817.31 2783
3817.89 2743
3818.47 2613
3819.06 2503
3819.64 2392
3820.22 2232
3820.80 2244
3821.39 2012
3821.97 2118
3822.55 2126
3823.14 1981
3823.72 1966
3824.30 1895
3824.89 1874
3825.47 1817
3826.05 1854
3826.64 1888
3827.22 1968
3827.80 1931
3828.39 1899
3828.97 1893
3829.55 1878
3830.14 1932
3830.72 1909
3831.30 2000
3831.89 1855
3832.47 1883
3833.05 1925
3833.64 1995
3834.22 1925
3834.81 1903
3835.39 1972
3835.97 1928
3836.56 2011
3837.14 1823
3837.73 1778
3838.31 1845
3838.90 1820
3839.48 1897
3840.06 1893
3840.65 1806
3841.23 1712
3841.82 1692
3842.40 1821
3842.99 1763
3843.57 1788
3844.16 1612
3844.74 1757
3845.33 1691
3845.91 1730
3846.50 1609
3847.08 1649
3847.66 1726
3848.25 1691
3848.83 1746
3849.42 1772
3850.00 1955
3850.59 1834
3851.18 1741
3851.76 1688
3852.35 1824
3852.93 1731
3853.52 1703
3854.10 1780
3854.69 1845
3855.27 1859
3855.86 1840
3856.44 1673
3857.03 1765
3857.62 1795
3858.20 1798
3858.79 1695
3859.37 1818
3859.96 1894
3860.54 1997
3861.13 1976
3861.72 1848
3862.30 2009
3862.89 2067
3863.47 2037
3864.06 2117
3864.65 2054
3865.23 2054
3865.82 2384
3866.41 2343
3866.99 2266
3867.58 2200
3868.17 2326
3868.75 2165
3869.34 2063
3869.93 2057
3870.51 2047
3871.10 2064
3871.69 2102
3872.27 2077
3872.86 2072
3873.45 2122
3874.03 2140
3874.62 2131
3875.21 2159
3875.79 2078
3876.38 2189
3876.97 2067
3877.56 1925
3878.14 1921
3878.73 1951
3879.32 1919
3879.90 1867
3880.49 1936
3881.08 1925
3881.67 1885
3882.25 1769
3882.84 1733
3883.43 1792
3884.02 1828
3884.61 1699
3885.19 1795
3885.78 1803
3886.37 1845
3886.96 2004
3887.54 2045
3888.13 2080
3888.72 1853
3889.31 1982
3889.90 2035
3890.48 2049
3891.07 2268
3891.66 2172
3892.25 2132
3892.84 2262
3893.43 2130
3894.01 2074
3894.60 2054
3895.19 2083
3895.78 1924
3896.37 1917
3896.96 1926
3897.55 1881
3898.14 1943
3898.72 1827
3899.31 1810
3899.90 1743
3900.49 1831
3901.08 1846
3901.67 1867
3902.26 1998
3902.85 1811
3903.44 1808
3904.03 1921
3904.61 1801
3905.20 1855
3905.79 1947
3906.38 1979
3906.97 1903
3907.56 1872
3908.15 2093
3908.74 2093
3909.33 1890
3909.92 1920
3910.51 1894
3911.10 1791
3911.69 1754
3912.28 1779
3912.87 1782
3913.46 1768
3914.05 1792
3914.64 1689
3915.23 1734
3915.82 1939
3916.41 1808
3917.00 1735
3917.59 1660
3918.18 1828
3918.77 1900
3919.36 2041
3919.95 2048
3920.54 1931
3921.13 1918
3921.72 1870
3922.31 1968
3922.90 1902
3923.49 1832
3924.08 1833
3924.68 1803
3925.27 1824
3925.86 1774
3926.45 1762
3927.04 1743
3927.63 1689
3928.22 1782
3928.81 1669
3929.40 1665
3929.99 1757
3930.59 1781
3931.18 1736
3931.77 1742
3932.36 1648
3932.95 1601
3933.54 1685
3934.13 1619
3934.73 1624
3935.32 1730
3935.91 1687
3936.50 1699
3937.09 1718
3937.68 1752
3938.28 1708
3938.87 1733
3939.46 1794
3940.05 1682
3940.64 1673
3941.23 1713
3941.83 1737
3942.42 1673
3943.01 1755
3943.60 1783
3944.20 1840
3944.79 1905
3945.38 1918
3945.97 1834
3946.56 1799
3947.16 1749
3947.75 1812
3948.34 1821
3948.94 1639
3949.53 1739
3950.12 1819
3950.71 1815
3951.31 1787
3951.90 1754
3952.49 1778
3953.08 1769
3953.68 1789
3954.27 1794
3954.86 1799
3955.46 1814
3956.05 1814
3956.64 1846
3957.24 1896
3957.83 1857
3958.42 2001
3959.02 2042
3959.61 1962
3960.20 2040
3960.80 1935
3961.39 2032
3961.98 1876
3962.58 1807
3963.17 1859
3963.76 1939
3964.36 2015
3964.95 1846
3965.55 1933
3966.14 1973
3966.73 1935
3967.33 1907
3967.92 1982
3968.52 1988
3969.11 1976
3969.70 1925
3970.30 1846
3970.89 1879
3971.49 1890
3972.08 1842
3972.68 1881
3973.27 1987
3973.86 1843
3974.46 1984
3975.05 2006
3975.65 2067
3976.24 2150
3976.84 2120
3977.43 2241
3978.03 2515
3978.62 2353
3979.22 2249
3979.81 2336
3980.41 2323
3981.00 2091
3981.60 2034
3982.19 2086
3982.79 2109
3983.38 2004
3983.98 1965
3984.57 1891
3985.17 2105
3985.76 2061
3986.36 2005
3986.95 2023
3987.55 1975
3988.14 1902
3988.74 1935
3989.34 1895
3989.93 1983
3990.53 1903
3991.12 1921
3991.72 1828
3992.31 1902
3992.91 1819
3993.51 1851
3994.10 1759
3994.70 1779
3995.29 1808
3995.89 1862
3996.49 1893
3997.08 1924
3997.68 1846
3998.28 1855
3998.87 1895
3999.47 1853
4000.06 1771
4000.66 1827
4001.26 1828
4001.85 1793
4002.45 1766
4003.05 1881
4003.64 1891
4004.24 1806
4004.84 1789
4005.43 1852
4006.03 1917
4006.63 1861
4007.22 1910
4007.82 1880
4008.42 1847
4009.02 1747
4009.61 1757
4010.21 1759
4010.81 1870
4011.40 1940
4012.00 1834
4012.60 1906
4013.20 1833
4013.79 1791
4014.39 1920
4014.99 1758
4015.59 1843
4016.18 1829
4016.78 1860
4017.38 1911
4017.98 1836
4018.58 1795
4019.17 1749
4019.77 1816
4020.37 1777
4020.97 1825
4021.56 1922
4022.16 1754
4022.76 1758
4023.36 1910
4023.96 1947
4024.56 1958
4025.15 1890
4025.75 2043
4026.35 2031
4026.95 1949
4027.55 2016
4028.15 2014
4028.74 2086
4029.34 2026
4029.94 1938
4030.54 2040
4031.14 2180
4031.74 2194
4032.34 2141
4032.94 2194
4033.53 2252
4034.13 2370
4034.73 2509
4035.33 2440
4035.93 2398
4036.53 2494
4037.13 2356
4037.73 2096
4038.33 2025
4038.93 1963
4039.53 2032
4040.13 1864
4040.72 1756
4041.32 1740
4041.92 1783
4042.52 1739
4043.12 1725
4043.72 1807
4044.32 1828
4044.92 1920
4045.52 1749
4046.12 1738
4046.72 1813
4047.32 1919
4047.92 1839
4048.52 1887
4049.12 1807
4049.72 1858
4050.32 1826
4050.92 1782
4051.52 1885
4052.12 1854
4052.72 1889
4053.32 1879
4053.92 1908
4054.52 1904
4055.13 1962
4055.73 1976
4056.33 1987
4056.93 1901
4057.53 1860
4058.13 1766
4058.73 1690
4059.33 1633
4059.93 1665
4060.53 1693
4061.13 1623
4061.73 1592
4062.33 1698
4062.94 1640
4063.54 1575
4064.14 1635
4064.74 1558
4065.34 1514
4065.94 1568
4066.54 1577
4067.14 1570
4067.75 1636
4068.35 1542
4068.95 1609
4069.55 1640
4070.15 1555
4070.75 1610
4071.36 1726
4071.96 1722
4072.56 1727
4073.16 1614
4073.76 1631
4074.36 1608
4074.97 1680
4075.57 1723
4076.17 1715
4076.77 1789
4077.38 1854
4077.98 1823
4078.58 1744
4079.18 1730
4079.78 1799
4080.39 1819
4080.99 1646
4081.59 1702
4082.19 1613
4082.80 1697
4083.40 1767
4084.00 1667
4084.60 1636
4085.21 1611
4085.81 1658
4086.41 1691
4087.02 1631
4087.62 1679
4088.22 1821
4088.82 1781
4089.43 1657
4090.03 1681
4090.63 1646
4091.24 1702
4091.84 1701
4092.44 1516
4093.05 1616
4093.65 1730
4094.25 1626
4094.86 1578
4095.46 1658
4096.06 1525
4096.67 1567
4097.27 1636
4097.88 1728
4098.48 1683
4099.08 1695
4099.69 1739
4100.29 1681
4100.89 1581
4101.50 1617
4102.10 1603
4102.71 1589
4103.31 1578
4103.91 1528
4104.52 1515
4105.12 1623
4105.73 1590
4106.33 1598
4106.94 1637
4107.54 1569
4108.14 1680
4108.75 1562
4109.35 1580
4109.96 1527
4110.56 1371
4111.17 1464
4111.77 1550
4112.38 1534
4112.98 1539
4113.59 1477
4114.19 1506
4114.80 1592
4115.40 1625
4116.01 1640
4116.61 1642
4117.22 1618
4117.82 1725
4118.43 1748
4119.03 1655
4119.64 1658
4120.24 1730
4120.85 1717
4121.45 1655
4122.06 1729
4122.66 1748
4123.27 1714
4123.88 1598
4124.48 1695
4125.09 1687
4125.69 1679
4126.30 1693
4126.90 1744
4127.51 1740
4128.12 1761
4128.72 1636
4129.33 1619
4129.93 1681
4130.54 1575
4131.15 1581
4131.75 1617
4132.36 1733
4132.96 1665
4133.57 1634
4134.18 1719
4134.78 1756
4135.39 1743
4136.00 1799
4136.60 1756
4137.21 1862
4137.82 1844
4138.42 1873
4139.03 1896
4139.64 1926
4140.24 1853
4140.85 2017
4141.46 1827
4142.06 1829
4142.67 1781
4143.28 1795
4143.89 1739
4144.49 1729
4145.10 1753
4145.71 1709
4146.31 1662
4146.92 1754
4147.53 1778
4148.14 1713
4148.74 1590
4149.35 1637
4149.96 1699
4150.57 1742
4151.17 1577
4151.78 1561
4152.39 1643
4153.00 1659
4153.60 1530
4154.21 1576
4154.82 1651
4155.43 1611
4156.04 1646
4156.64 1603
4157.25 1572
4157.86 1683
4158.47 1575
4159.08 1704
4159.68 1671
4160.29 1791
4160.90 1796
4161.51 1700
4162.12 1672
4162.73 1724
4163.33 1917
4163.94 2008
4164.55 1837
4165.16 1928
4165.77 2030
4166.38 1976
4166.99 1894
4167.60 1965
4168.20 1922
4168.81 1759
4169.42 1704
4170.03 1785
4170.64 1764
4171.25 1815
4171.86 1781
4172.47 1752
4173.08 1823
4173.69 1845
4174.29 1773
4174.90 1719
4175.51 1769
4176.12 1921
4176.73 1898
4177.34 1837
4177.95 1727
4178.56 1757
4179.17 1796
4179.78 1818
4180.39 1714
4181.00 1713
4181.61 1727
4182.22 1614
4182.83 1718
4183.44 1675
4184.05 1720
4184.66 1684
4185.27 1728
4185.88 1699
4186.49 1619
4187.10 1659
4187.71 1685
4188.32 1787
4188.93 1742
4189.54 1861
4190.15 1876
4190.76 1884
4191.37 1867
4191.98 2042
4192.59 2124
4193.20 2173
4193.82 2223
4194.43 2303
4195.04 2278
4195.65 2316
4196.26 2280
4196.87 2441
4197.48 2466
4198.09 2358
4198.70 2230
4199.31 2152
4199.93 2103
4200.54 2015
4201.15 1944
4201.76 2100
4202.37 2008
4202.98 1877
4203.59 1869
4204.20 1971
4204.82 1897
4205.43 1972
4206.04 1951
4206.65 1917
4207.26 1989
4207.87 1949
4208.49 1859
4209.10 1965
4209.71 1999
4210.32 1926
4210.93 1869
4211.55 1909
4212.16 2001
4212.77 2009
4213.38 1946
4213.99 1987
4214.61 1846
4215.22 1949
4215.83 2081
4216.44 2092
4217.06 2196
4217.67 2286
4218.28 2448
4218.89 2447
4219.51 2482
4220.12 2510
4220.73 2497
4221.34 2588
4221.96 2629
4222.57 2648
4223.18 2586
4223.80 2693
4224.41 2670
4225.02 2776
4225.63 3119
4226.25 3143
4226.86 3392
4227.47 3547
4228.09 3749
4228.70 3944
4229.31 4007
4229.93 3895
4230.54 3891
4231.15 3884
4231.77 4018
4232.38 4120
4232.99 4193
4233.61 4444
4234.22 4960
4234.83 5335
4235.45 5766
4236.06 5987
4236.68 5842
4237.29 5695
4237.90 5480
4238.52 5054
4239.13 4377
4239.75 4000
4240.36 3436
4240.97 3172
4241.59 2994
4242.20 2922
4242.82 2763
4243.43 2643
4244.05 2707
4244.66 2736
4245.27 2789
4245.89 2763
4246.50 2676
4247.12 2794
4247.73 2985
4248.35 2891
4248.96 2749
4249.58 2697
4250.19 2896
4250.81 2626
4251.42 2399
4252.04 2365
4252.65 2475
4253.27 2478
4253.88 2304
4254.50 2451
4255.11 2460
4255.73 2496
4256.34 2630
4256.96 2429
4257.57 2276
4258.19 2208
4258.80 2125
4259.42 2116
4260.03 2187
4260.65 2033
4261.27 2014
4261.88 2017
4262.50 1989
4263.11 1953
4263.73 1960
4264.34 1980
4264.96 2000
4265.58 1961
4266.19 2128
4266.81 2277
4267.42 2214
4268.04 2225
4268.66 2173
4269.27 2212
4269.89 2048
4270.51 2015
4271.12 2060
4271.74 2036
4272.35 2095
4272.97 1998
4273.59 2073
4274.20 2134
4274.82 2270
4275.44 2156
4276.05 2154
4276.67 2189
4277.29 2157
4277.90 2233
4278.52 2314
4279.14 2303
4279.76 2272
4280.37 2211
4280.99 2149
4281.61 1989
4282.22 1966
4282.84 1877
4283.46 1855
4284.07 1824
4284.69 1826
4285.31 1967
4285.93 1850
4286.54 1868
4287.16 1893
4287.78 1908
4288.40 1860
4289.01 1754
4289.63 1782
4290.25 1764
4290.87 1759
4291.49 1844
4292.10 1841
4292.72 1805
4293.34 1799
4293.96 1995
4294.58 1843
4295.19 1815
4295.81 1720
4296.43 1751
4297.05 1706
4297.67 1820
4298.28 1760
4298.90 1601
4299.52 1766
4300.14 1844
4300.76 1844
4301.38 1924
4301.99 1800
4302.61 1805
4303.23 1836
4303.85 1853
4304.47 1805
4305.09 1738
4305.71 1672
4306.33 1655
4306.94 1726
4307.56 1699
4308.18 1764
4308.80 1770
4309.42 1776
4310.04 1818
4310.66 1708
4311.28 1789
4311.90 1708
4312.52 1693
4313.14 1820
4313.76 1867
4314.38 1742
4314.99 1834
4315.61 1809
4316.23 1788
4316.85 1823
4317.47 1778
4318.09 1906
4318.71 1972
4319.33 2022
4319.95 1938
4320.57 2036
4321.19 2088
4321.81 2025
4322.43 1994
4323.05 2130
4323.67 2093
4324.29 2118
4324.91 2214
4325.53 2252
4326.15 2256
4326.77 2366
4327.39 2339
4328.01 2240
4328.63 2225
4329.26 2414
4329.88 2336
4330.50 2291
4331.12 2209
4331.74 2273
4332.36 2249
4332.98 2002
4333.60 2306
4334.22 2498
4334.84 2592
4335.46 2774
4336.08 3074
4336.70 3350
4337.33 3713
4337.95 4053
4338.57 4114
4339.19 4391
4339.81 4118
4340.43 4032
4341.05 4034
4341.67 3775
4342.30 3558
4342.92 3419
4343.54 3514
4344.16 3804
4344.78 3921
4345.40 4518
4346.03 5452
4346.65 6011
4347.27 6504
4347.89 6733
4348.51 6695
4349.14 6502
4349.76 5836
4350.38 5153
4351.00 4432
4351.62 3810
4352.25 3440
4352.87 3189
4353.49 3091
4354.11 2891
4354.73 2524
4355.36 2502
4355.98 2510
4356.60 2557
4357.22 2473
4357.85 2488
4358.47 2586
4359.09 2733
4359.71 2748
4360.34 2678
4360.96 2641
4361.58 2626
4362.21 2607
4362.83 2461
4363.45 2335
4364.07 2321
4364.70 2279
4365.32 2251
4365.94 2404
4366.57 2372
4367.19 2444
4367.81 2242
4368.44 2269
4369.06 2124
4369.68 1960
4370.31 1839
4370.93 1996
4371.55 1936
4372.18 1826
4372.80 1784
4373.43 1702
4374.05 1843
4374.67 1833
4375.30 1720
4375.92 1757
4376.54 1802
4377.17 1767
4377.79 1854
4378.42 1926
4379.04 1937
4379.66 2039
4380.29 1887
4380.91 1915
4381.54 1966
4382.16 1916
4382.79 1902
4383.41 1959
4384.03 2041
4384.66 1940
4385.28 1840
4385.91 1854
4386.53 1889
4387.16 1955
4387.78 1840
4388.41 1830
4389.03 1732
4389.66 1659
4390.28 1743
4390.91 1700
4391.53 1749
4392.16 1753
4392.78 1803
4393.41 1841
4394.03 1755
4394.66 1666
4395.28 1788
4395.91 1865
4396.53 1870
4397.16 1828
4397.78 1865
4398.41 2014
4399.03 1948
4399.66 1995
4400.29 1950
4400.91 1921
4401.54 1897
4402.16 2028
4402.79 1854
4403.41 1837
4404.04 1806
4404.67 1712
4405.29 1793
4405.92 1772
4406.54 1802
4407.17 1749
4407.80 1659
4408.42 1721
4409.05 1712
4409.67 1744
4410.30 1714
4410.93 1768
4411.55 1786
4412.18 1719
4412.81 1751
4413.43 1661
4414.06 1700
4414.69 1777
4415.31 1681
4415.94 1647
4416.57 1724
4417.19 1762
4417.82 1781
4418.45 1696
4419.07 1619
4419.70 1568
4420.33 1744
4420.95 1635
4421.58 1712
4422.21 1735
4422.84 1630
4423.46 1638
4424.09 1585
4424.72 1557
4425.35 1537
4425.97 1544
4426.60 1552
4427.23 1549
4427.86 1500
4428.48 1438
4429.11 1609
4429.74 1575
4430.37 1694
4430.99 1688
4431.62 1592
4432.25 1656
4432.88 1701
4433.51 1692
4434.13 1682
4434.76 1722
4435.39 1661
4436.02 1693
4436.65 1671
4437.27 1671
4437.90 1627
4438.53 1666
4439.16 1710
4439.79 1570
4440.42 1674
4441.04 1800
4441.67 1643
4442.30 1641
4442.93 1555
4443.56 1770
4444.19 1646
4444.82 1626
4445.44 1701
4446.07 1708
4446.70 1734
4447.33 1680
4447.96 1695
4448.59 1753
4449.22 1685
4449.85 1624
4450.48 1602
4451.11 1717
4451.74 1880
4452.36 1753
4452.99 1717
4453.62 1773
4454.25 1741
4454.88 1814
4455.51 1979
4456.14 1900
4456.77 1922
4457.40 1954
4458.03 2029
4458.66 1978
4459.29 1848
4459.92 1813
4460.55 1677
4461.18 1732
4461.81 1653
4462.44 1575
4463.07 1584
4463.70 1566
4464.33 1534
4464.96 1631
4465.59 1679
4466.22 1559
4466.85 1626
4467.48 1624
4468.11 1592
4468.74 1682
4469.37 1755
4470.00 1648
4470.63 1551
4471.26 1581
4471.89 1487
4472.53 1484
4473.16 1436
4473.79 1525
4474.42 1573
4475.05 1522
4475.68 1537
4476.31 1558
4476.94 1463
4477.57 1419
4478.20 1598
4478.83 1627
4479.47 1679
4480.10 1596
4480.73 1546
4481.36 1621
4481.99 1567
4482.62 1669
4483.25 1595
4483.89 1638
4484.52 1590
4485.15 1641
4485.78 1635
4486.41 1704
4487.04 1780
4487.68 1775
4488.31 1736
4488.94 1684
4489.57 1666
4490.20 1742
4490.84 1715
4491.47 1771
4492.10 1796
4492.73 1749
4493.36 1746
4494.00 1715
4494.63 1632
4495.26 1712
4495.89 1666
4496.53 1737
4497.16 1703
4497.79 1707
4498.42 1768
4499.06 1914
4499.69 1899
4500.32 1945
4500.95 2156
4501.59 2364
4502.22 2280
4502.85 2362
4503.48 2440
4504.12 2427
4504.75 2223
4505.38 2198
4506.02 1924
4506.65 1919
4507.28 1995
4507.92 1842
4508.55 1782
4509.18 1799
4509.82 1731
4510.45 1786
4511.08 1909
4511.72 1823
4512.35 1771
4512.98 1782
4513.62 1849
4514.25 1731
4514.88 1722
4515.52 1673
4516.15 1783
4516.79 1717
4517.42 1645
4518.05 1643
4518.69 1722
4519.32 1588
4519.96 1513
4520.59 1648
4521.22 1519
4521.86 1503
4522.49 1485
4523.13 1493
4523.76 1602
4524.40 1515
4525.03 1500
4525.66 1593
4526.30 1587
4526.93 1607
4527.57 1654
4528.20 1626
4528.84 1576
4529.47 1656
4530.11 1700
4530.74 1740
4531.38 1857
4532.01 1951
4532.65 1904
4533.28 1940
4533.92 1838
4534.55 1785
4535.19 1805
4535.82 1736
4536.46 1672
4537.09 1755
4537.73 1672
4538.36 1633
4539.00 1639
4539.63 1540
4540.27 1581
4540.90 1490
4541.54 1567
4542.18 1673
4542.81 1599
4543.45 1559
4544.08 1587
4544.72 1643
4545.35 1502
4545.99 1506
4546.63 1533
4547.26 1577
4547.90 1557
4548.53 1489
4549.17 1579
4549.81 1548
4550.44 1467
4551.08 1402
4551.72 1469
4552.35 1509
4552.99 1478
4553.62 1564
4554.26 1561
4554.90 1601
4555.53 1583
4556.17 1648
4556.81 1659
4557.44 1556
4558.08 1508
4558.72 1492
4559.35 1654
4559.99 1602
4560.63 1410
4561.26 1500
4561.90 1438
4562.54 1419
4563.18 1420
4563.81 1472
4564.45 1368
4565.09 1395
4565.72 1499
4566.36 1562
4567.00 1549
4567.64 1628
4568.27 1592
4568.91 1535
4569.55 1710
4570.19 1536
4570.82 1456
4571.46 1440
4572.10 1501
4572.74 1499
4573.38 1490
4574.01 1431
4574.65 1436
4575.29 1513
4575.93 1482
4576.56 1557
4577.20 1574
4577.84 1550
4578.48 1606
4579.12 1747
4579.76 1608
4580.39 1556
4581.03 1642
4581.67 1588
4582.31 1572
4582.95 1653
4583.59 1717
4584.22 1624
4584.86 1643
4585.50 1636
4586.14 1609
4586.78 1741
4587.42 1699
4588.06 1738
4588.70 1869
4589.33 1959
4589.97 2242
4590.61 2253
4591.25 2281
4591.89 2431
4592.53 2607
4593.17 2679
4593.81 2571
4594.45 2271
4595.09 2264
4595.73 2190
4596.37 1961
4597.00 1921
4597.64 1710
4598.28 1712
4598.92 1850
4599.56 1812
4600.20 1813
4600.84 1933
4601.48 1860
4602.12 1845
4602.76 1892
4603.40 1904
4604.04 1937
4604.68 1821
4605.32 1924
4605.96 1890
4606.60 1834
4607.24 1895
4607.88 1825
4608.52 1746
4609.16 1806
4609.80 1740
4610.44 1729
4611.08 1815
4611.72 1702
4612.36 1800
4613.01 1669
4613.65 1651
4614.29 1617
4614.93 1558
4615.57 1566
4616.21 1623
4616.85 1658
4617.49 1594
4618.13 1515
4618.77 1586
4619.41 1530
4620.05 1652
4620.70 1654
4621.34 1721
4621.98 1767
4622.62 1751
4623.26 1676
4623.90 1680
4624.54 1844
4625.18 1877
4625.83 1808
4626.47 1738
4627.11 1633
4627.75 1619
4628.39 1650
4629.03 1578
4629.68 1550
4630.32 1547
4630.96 1548
4631.60 1669
4632.24 1774
4632.88 1795
4633.53 1811
4634.17 1750
4634.81 1770
4635.45 1781
4636.10 1686
4636.74 1746
4637.38 1814
4638.02 1884
4638.66 1962
4639.31 1902
4639.95 1880
4640.59 1888
4641.23 2079
4641.88 2108
4642.52 1973
4643.16 2003
4643.80 1858
4644.45 1747
4645.09 1749
4645.73 1689
4646.38 1833
4647.02 1768
4647.66 1739
4648.30 1646
4648.95 1746
4649.59 1839
4650.23 1675
4650.88 1611
4651.52 1718
4652.16 1817
4652.81 1769
4653.45 1690
4654.09 1720
4654.74 1656
4655.38 1672
4656.02 1710
4656.67 1651
4657.31 1641
4657.96 1586
4658.60 1631
4659.24 1601
4659.89 1685
4660.53 1674
4661.17 1692
4661.82 1647
4662.46 1588
4663.11 1625
4663.75 1574
4664.39 1581
4665.04 1536
4665.68 1551
4666.33 1521
4666.97 1562
4667.62 1603
4668.26 1599
4668.90 1501
4669.55 1491
4670.19 1473
4670.84 1545
4671.48 1504
4672.13 1543
4672.77 1622
4673.42 1730
4674.06 1826
4674.71 1877
4675.35 1908
4676.00 1845
4676.64 1869
4677.29 1828
4677.93 1851
4678.58 1700
4679.22 1575
4679.87 1563
4680.51 1539
4681.16 1681
4681.80 1604
4682.45 1673
4683.09 1603
4683.74 1633
4684.38 1637
4685.03 1512
4685.68 1511
4686.32 1615
4686.97 1521
4687.61 1593
4688.26 1727
4688.90 1634
4689.55 1577
4690.20 1527
4690.84 1666
4691.49 1727
4692.13 1629
4692.78 1551
4693.43 1636
4694.07 1648
4694.72 1587
4695.36 1649
4696.01 1701
4696.66 1872
4697.30 1849
4697.95 1791
4698.60 2024
4699.24 2241
4699.89 2421
4700.54 2421
4701.18 2394
4701.83 2424
4702.48 2276
4703.12 2013
4703.77 1918
4704.42 1754
4705.06 1747
4705.71 1758
4706.36 1730
4707.00 1685
4707.65 1656
4708.30 1666
4708.95 1732
4709.59 1868
4710.24 1805
4710.89 1769
4711.54 1680
4712.18 1768
4712.83 1737
4713.48 1662
4714.13 1545
4714.77 1673
4715.42 1610
4716.07 1666
4716.72 1651
4717.36 1634
4718.01 1716
4718.66 1654
4719.31 1719
4719.96 1707
4720.60 1620
4721.25 1720
4721.90 1830
4722.55 1773
4723.20 1689
4723.84 1713
4724.49 1766
4725.14 1771
4725.79 1766
4726.44 1716
4727.09 1785
4727.73 1848
4728.38 1786
4729.03 1659
4729.68 1675
4730.33 1789
4730.98 1719
4731.63 1725
4732.27 1600
4732.92 1740
4733.57 1626
4734.22 1639
4734.87 1652
4735.52 1470
4736.17 1560
4736.82 1586
4737.47 1701
4738.12 1627
4738.77 1603
4739.41 1620
4740.06 1644
4740.71 1624
4741.36 1649
4742.01 1640
4742.66 1759
4743.31 1754
4743.96 1698
4744.61 1753
4745.26 1672
4745.91 1703
4746.56 1652
4747.21 1712
4747.86 1551
4748.51 1721
4749.16 1747
4749.81 1785
4750.46 1823
4751.11 1764
4751.76 1789
4752.41 1937
4753.06 1981
4753.71 1889
4754.36 1892
4755.01 1844
4755.66 1823
4756.31 1830
4756.96 1825
4757.61 1798
4758.26 1794
4758.91 1595
4759.56 1643
4760.22 1656
4760.87 1681
4761.52 1794
4762.17 1685
4762.82 1705
4763.47 1826
4764.12 1835
4764.77 1816
4765.42 1936
4766.07 2080
4766.72 2254
4767.38 2334
4768.03 2402
4768.68 2207
4769.33 2250
4769.98 2207
4770.63 2122
4771.28 2027
4771.94 1799
4772.59 1784
4773.24 1821
4773.89 1880
4774.54 1870
4775.19 1753
4775.85 1727
4776.50 1681
4777.15 1677
4777.80 1793
4778.45 1779
4779.11 1771
4779.76 1818
4780.41 1841
4781.06 1792
4781.71 1915
4782.37 1989
4783.02 1924
4783.67 1838
4784.32 1880
4784.98 1719
4785.63 1711
4786.28 1792
4786.93 1777
4787.59 1769
4788.24 1728
4788.89 1694
4789.54 1712
4790.20 1670
4790.85 1601
4791.50 1554
4792.15 1580
4792.81 1609
4793.46 1616
4794.11 1664
4794.77 1671
4795.42 1692
4796.07 1739
4796.73 1682
4797.38 1571
4798.03 1745
4798.69 1664
4799.34 1689
4799.99 1600
4800.65 1637
4801.30 1643
4801.95 1620
4802.61 1712
4803.26 1699
4803.91 1768
4804.57 1810
4805.22 1788
4805.88 1758
4806.53 1720
4807.18 1770
4807.84 1659
4808.49 1562
4809.15 1547
4809.80 1648
4810.45 1713
4811.11 1704
4811.76 1643
4812.42 1666
4813.07 1704
4813.73 1720
4814.38 1748
4815.03 1761
4815.69 1689
4816.34 1651
4817.00 1802
4817.65 1783
4818.31 1768
4818.96 1849
4819.62 1975
4820.27 1977
4820.93 2037
4821.58 2195
4822.24 2037
4822.89 2102
4823.55 2221
4824.20 2231
4824.86 2412
4825.51 2483
4826.17 2584
4826.82 2506
4827.48 2640
4828.13 2667
4828.79 2478
4829.44 2368
4830.10 2358
4830.75 2268
4831.41 2152
4832.07 2161
4832.72 2140
4833.38 2057
4834.03 2153
4834.69 2311
4835.34 2360
4836.00 2398
4836.66 2581
4837.31 2459
4837.97 2557
4838.62 2601
4839.28 2707
4839.94 2762
4840.59 2625
4841.25 2685
4841.91 2777
4842.56 2548
4843.22 2516
4843.87 2439
4844.53 2420
4845.19 2566
4845.84 2563
4846.50 2582
4847.16 2598
4847.81 2780
4848.47 2822
4849.13 2913
4849.78 2879
4850.44 2962
4851.10 2944
4851.75 2951
4852.41 2894
4853.07 2929
4853.73 2908
4854.38 2925
4855.04 2853
4855.70 2892
4856.35 2958
4857.01 3316
4857.67 3567
4858.33 3444
4858.98 3600
4859.64 3606
4860.30 3742
4860.96 3817
4861.61 3484
4862.27 3404
4862.93 3117
4863.59 3082
4864.25 3031
4864.90 3053
4865.56 3153
4866.22 3331
4866.88 3402
4867.54 3401
4868.19 3425
4868.85 3407
4869.51 3268
4870.17 3148
4870.83 3108
4871.48 3136
4872.14 3054
4872.80 2959
4873.46 2630
4874.12 2607
4874.78 2742
4875.43 2701
4876.09 2802
4876.75 2767
4877.41 2622
4878.07 2621
4878.73 2976
4879.39 2875
4880.05 2890
4880.70 2892
4881.36 2694
4882.02 2823
4882.68 2726
4883.34 2616
4884.00 2676
4884.66 2483
4885.32 2400
4885.98 2395
4886.64 2253
4887.30 2294
4887.96 2414
4888.62 2477
4889.27 2606
4889.93 2699
4890.59 2833
4891.25 2883
4891.91 3151
4892.57 2877
4893.23 2863
4893.89 2801
4894.55 2734
4895.21 2669
4895.87 2422
4896.53 2507
4897.19 2322
4897.85 2317
4898.51 2433
4899.17 2306
4899.83 2270
4900.49 2418
4901.15 2382
4901.81 2422
4902.47 2538
4903.13 2333
4903.79 2194
4904.46 2124
4905.12 2118
4905.78 2034
4906.44 2066
4907.10 2163
4907.76 1980
4908.42 1970
4909.08 1894
4909.74 1917
4910.40 2016
4911.06 2044
4911.72 1921
4912.38 1910
4913.05 1952
4913.71 1864
4914.37 1880
4915.03 1815
4915.69 1782
4916.35 1764
4917.01 1761
4917.67 1808
4918.34 1858
4919.00 1850
4919.66 1742
4920.32 1884
4920.98 1738
4921.64 1895
4922.31 1882
4922.97 1825
4923.63 1840
4924.29 1784
4924.95 1865
4925.62 1841
4926.28 1842
4926.94 1770
4927.60 1882
4928.26 1897
4928.93 1929
4929.59 2160
4930.25 2165
4930.91 2267
4931.57 2307
4932.24 2288
4932.90 2162
4933.56 2160
4934.22 2118
4934.89 1990
4935.55 1768
4936.21 1875
4936.88 1732
4937.54 1757
4938.20 1789
4938.86 1702
4939.53 1810
4940.19 1850
4940.85 1784
4941.52 1744
4942.18 1770
4942.84 1834
4943.50 1716
4944.17 1696
4944.83 1747
4945.49 1692
4946.16 1734
4946.82 1711
4947.48 1594
4948.15 1574
4948.81 1629
4949.47 1678
4950.14 1712
4950.80 1641
4951.47 1647
4952.13 1785
4952.79 1696
4953.46 1629
4954.12 1539
4954.78 1534
4955.45 1538
4956.11 1594
4956.78 1603
4957.44 1662
4958.10 1606
4958.77 1633
4959.43 1637
4960.10 1620
4960.76 1602
4961.43 1594
4962.09 1634
4962.76 1693
4963.42 1724
4964.08 1765
4964.75 1765
4965.41 1837
4966.08 1945
4966.74 1924
4967.41 1874
4968.07 1783
4968.74 1783
4969.40 1721
4970.07 1736
4970.73 1689
4971.40 1623
4972.06 1590
4972.73 1629
4973.39 1638
4974.06 1588
4974.72 1575
4975.39 1517
4976.05 1576
4976.72 1638
4977.38 1691
4978.05 1633
4978.71 1723
4979.38 1654
4980.05 1575
4980.71 1630
4981.38 1605
4982.04 1530
4982.71 1462
4983.37 1616
4984.04 1481
4984.71 1537
4985.37 1613
4986.04 1569
4986.70 1509
4987.37 1518
4988.04 1538
4988.70 1530
4989.37 1508
4990.04 1456
4990.70 1481
4991.37 1488
4992.03 1424
4992.70 1408
4993.37 1470
4994.03 1589
4994.70 1504
4995.37 1467
4996.03 1461
4996.70 1368
4997.37 1556
4998.03 1392
4998.70 1475
4999.37 1455
5000.03 1473
5000.70 1507
5001.37 1440
5002.04 1496
5002.70 1454
5003.37 1459
5004.04 1471
5004.70 1448
5005.37 1357
5006.04 1429
5006.71 1416
5007.37 1329
5008.04 1373
5008.71 1389
5009.38 1427
5010.04 1350
5010.71 1419
5011.38 1367
5012.05 1346
5012.71 1414
5013.38 1399
5014.05 1412
5014.72 1480
5015.39 1398
5016.05 1364
5016.72 1431
5017.39 1493
5018.06 1501
5018.73 1562
5019.39 1625
5020.06 1578
5020.73 1573
5021.40 1700
5022.07 1796
5022.74 1908
5023.41 1823
5024.07 1798
5024.74 1835
5025.41 1861
5026.08 1710
5026.75 1732
5027.42 1672
5028.09 1619
5028.75 1606
5029.42 1484
5030.09 1506
5030.76 1350
5031.43 1401
5032.10 1367
5032.77 1375
5033.44 1483
5034.11 1476
5034.78 1351
5035.45 1342
5036.12 1289
5036.78 1296
5037.45 1391
5038.12 1400
5038.79 1370
5039.46 1298
5040.13 1373
5040.80 1356
5041.47 1319
5042.14 1345
5042.81 1413
5043.48 1395
5044.15 1348
5044.82 1344
5045.49 1410
5046.16 1470
5046.83 1351
5047.50 1456
5048.17 1417
5048.84 1422
5049.51 1403
5050.18 1455
5050.85 1455
5051.52 1369
5052.19 1362
5052.86 1483
5053.53 1472
5054.20 1355
5054.87 1307
5055.55 1419
5056.22 1418
5056.89 1336
5057.56 1318
5058.23 1418
5058.90 1320
5059.57 1402
5060.24 1367
5060.91 1366
5061.58 1452
5062.25 1372
5062.93 1316
5063.60 1362
5064.27 1397
5064.94 1347
5065.61 1276
5066.28 1358
5066.95 1443
5067.62 1514
5068.30 1455
5068.97 1397
5069.64 1330
5070.31 1422
5070.98 1359
5071.65 1343
5072.33 1351
5073.00 1316
5073.67 1430
5074.34 1363
5075.01 1369
5075.68 1465
5076.36 1379
5077.03 1540
5077.70 1534
5078.37 1604
5079.05 1697
5079.72 1609
5080.39 1647
5081.06 1698
5081.73 1611
5082.41 1553
5083.08 1594
5083.75 1506
5084.42 1410
5085.10 1462
5085.77 1418
5086.44 1421
5087.12 1435
5087.79 1476
5088.46 1512
5089.13 1558
5089.81 1601
5090.48 1559
5091.15 1521
5091.83 1620
5092.50 1658
5093.17 1664
5093.84 1660
5094.52 1567
5095.19 1508
5095.86 1566
5096.54 1532
5097.21 1603
5097.88 1476
5098.56 1460
5099.23 1422
5099.91 1334
5100.58 1413
5101.25 1461
5101.93 1473
5102.60 1493
5103.27 1494
5103.95 1547
5104.62 1693
5105.30 1751
5105.97 1717
5106.64 1644
5107.32 1633
5107.99 1640
5108.67 1500
5109.34 1456
5110.01 1414
5110.69 1453
5111.36 1457
5112.04 1499
5112.71 1543
5113.39 1603
5114.06 1503
5114.74 1417
5115.41 1429
5116.08 1446
5116.76 1536
5117.43 1574
5118.11 1574
5118.78 1664
5119.46 1755
5120.13 1820
5120.81 1879
5121.48 1742
5122.16 1679
5122.83 1578
5123.51 1656
5124.18 1605
5124.86 1621
5125.53 1523
5126.21 1448
5126.88 1490
5127.56 1528
5128.24 1556
5128.91 1400
5129.59 1538
5130.26 1439
5130.94 1549
5131.61 1476
5132.29 1448
5132.96 1613
5133.64 1561
5134.32 1499
5134.99 1547
5135.67 1595
5136.34 1517
5137.02 1502
5137.70 1397
5138.37 1493
5139.05 1410
5139.72 1459
5140.40 1521
5141.08 1502
5141.75 1530
5142.43 1399
5143.11 1447
5143.78 1393
5144.46 1382
5145.14 1309
5145.81 1392
5146.49 1335
5147.17 1384
5147.84 1411
5148.52 1324
5149.20 1378
5149.87 1364
5150.55 1358
5151.23 1356
5151.90 1252
5152.58 1297
5153.26 1385
5153.94 1425
5154.61 1319
5155.29 1347
5155.97 1334
5156.64 1371
5157.32 1357
5158.00 1333
5158.68 1319
5159.35 1317
5160.03 1377
5160.71 1338
5161.39 1246
5162.06 1293
5162.74 1366
5163.42 1386
5164.10 1399
5164.78 1452
5165.45 1413
5166.13 1570
5166.81 1554
5167.49 1551
5168.17 1589
5168.84 1583
5169.52 1464
5170.20 1447
5170.88 1451
5171.56 1324
5172.23 1346
5172.91 1248
5173.59 1294
5174.27 1295
5174.95 1357
5175.63 1357
5176.31 1381
5176.98 1385
5177.66 1368
5178.34 1417
5179.02 1505
5179.70 1377
5180.38 1325
5181.06 1404
5181.74 1353
5182.42 1174
5183.09 1349
5183.77 1380
5184.45 1303
5185.13 1404
5185.81 1313
5186.49 1333
5187.17 1311
5187.85 1240
5188.53 1266
5189.21 1344
5189.89 1300
5190.57 1260
5191.25 1357
5191.93 1330
5192.61 1273
5193.29 1298
5193.97 1268
5194.64 1254
5195.32 1274
5196.00 1346
5196.68 1352
5197.36 1205
5198.04 1205
5198.72 1296
5199.40 1271
5200.08 1298
5200.77 1462
5201.45 1395
5202.13 1354
5202.81 1413
5203.49 1364
5204.17 1301
5204.85 1458
5205.53 1503
5206.21 1404
5206.89 1427
5207.57 1471
5208.25 1664
5208.93 1637
5209.61 1576
5210.29 1700
5210.97 1733
5211.65 1701
5212.34 1725
5213.02 1741
5213.70 1697
5214.38 1617
5215.06 1607
5215.74 1574
5216.42 1634
5217.10 1592
5217.78 1599
5218.47 1578
5219.15 1662
5219.83 1612
5220.51 1567
5221.19 1681
5221.87 1675
5222.56 1644
5223.24 1596
5223.92 1576
5224.60 1618
5225.28 1705
5225.96 1544
5226.65 1468
5227.33 1557
5228.01 1454
5228.69 1476
5229.37 1453
5230.06 1574
5230.74 1542
5231.42 1481
5232.10 1526
5232.79 1573
5233.47 1514
5234.15 1500
5234.83 1453
5235.51 1548
5236.20 1432
5236.88 1468
5237.56 1480
5238.25 1555
5238.93 1563
5239.61 1611
5240.29 1639
5240.98 1673
5241.66 1569
5242.34 1543
5243.03 1488
5243.71 1453
5244.39 1497
5245.07 1501
5245.76 1500
5246.44 1477
5247.12 1502
5247.81 1472
5248.49 1529
5249.17 1590
5249.86 1603
5250.54 1667
5251.22 1734
5251.91 1654
5252.59 1755
5253.28 1684
5253.96 1735
5254.64 1694
5255.33 1481
5256.01 1487
5256.69 1519
5257.38 1354
5258.06 1511
5258.75 1450
5259.43 1550
5260.11 1627
5260.80 1626
5261.48 1569
5262.17 1712
5262.85 1840
5263.53 1809
5264.22 1786
5264.90 1657
5265.59 1650
5266.27 1663
5266.96 1746
5267.64 1683
5268.33 1615
5269.01 1706
5269.70 1665
5270.38 1610
5271.07 1598
5271.75 1494
5272.44 1477
5273.12 1624
5273.80 1558
5274.49 1532
5275.18 1578
5275.86 1572
5276.55 1599
5277.23 1599
5277.92 1608
5278.60 1637
5279.29 1601
5279.97 1680
5280.66 1798
5281.34 1924
5282.03 2014
5282.71 1982
5283.40 1980
5284.08 1944
5284.77 1907
5285.46 1852
5286.14 1770
5286.83 1625
5287.51 1557
5288.20 1534
5288.89 1506
5289.57 1513
5290.26 1577
5290.94 1484
5291.63 1375
5292.32 1467
5293.00 1487
5293.69 1450
5294.38 1537
5295.06 1514
5295.75 1586
5296.43 1535
5297.12 1593
5297.81 1521
5298.49 1593
5299.18 1543
5299.87 1535
5300.55 1545
5301.24 1563
5301.93 1593
5302.61 1686
5303.30 1530
5303.99 1663
5304.68 1574
5305.36 1507
5306.05 1562
5306.74 1658
5307.42 1629
5308.11 1589
5308.80 1611
5309.49 1693
5310.17 1769
5310.86 1733
5311.55 1818
5312.23 1678
5312.92 1806
5313.61 1854
5314.30 1804
5314.99 1747
5315.67 1675
5316.36 1620
5317.05 1620
5317.74 1664
5318.42 1630
5319.11 1482
5319.80 1592
5320.49 1652
5321.18 1808
5321.86 1892
5322.55 1818
5323.24 1733
5323.93 1697
5324.62 1663
5325.31 1698
5325.99 1603
5326.68 1517
5327.37 1422
5328.06 1463
5328.75 1472
5329.44 1370
5330.12 1535
5330.81 1402
5331.50 1355
5332.19 1407
5332.88 1546
5333.57 1507
5334.26 1482
5334.95 1468
5335.64 1454
5336.32 1595
5337.01 1456
5337.70 1461
5338.39 1480
5339.08 1471
5339.77 1479
5340.46 1560
5341.15 1645
5341.84 1628
5342.53 1562
5343.22 1577
5343.91 1565
5344.60 1594
5345.29 1555
5345.98 1503
5346.67 1436
5347.36 1409
5348.04 1558
5348.73 1551
5349.42 1577
5350.11 1581
5350.80 1621
5351.49 1665
5352.18 1684
5352.87 1617
5353.56 1642
5354.25 1717
5354.95 1598
5355.64 1520
5356.33 1499
5357.02 1423
5357.71 1416
5358.40 1487
5359.09 1386
5359.78 1453
5360.47 1431
5361.16 1411
5361.85 1391
5362.54 1415
5363.23 1359
5363.92 1316
5364.61 1408
5365.30 1419
5365.99 1373
5366.69 1272
5367.38 1248
5368.07 1274
5368.76 1273
5369.45 1292
5370.14 1299
5370.83 1262
5371.52 1268
5372.22 1272
5372.91 1281
5373.60 1285
5374.29 1329
5374.98 1321
5375.67 1364
5376.36 1297
5377.06 1323
5377.75 1276
5378.44 1389
5379.13 1288
5379.82 1303
5380.52 1274
5381.21 1243
5381.90 1396
5382.59 1290
5383.28 1194
5383.98 1274
5384.67 1311
5385.36 1233
5386.05 1240
5386.74 1218
5387.44 1196
5388.13 1303
5388.82 1313
5389.51 1443
5390.21 1409
5390.90 1432
5391.59 1455
5392.28 1388
5392.98 1462
5393.67 1462
5394.36 1368
5395.06 1355
5395.75 1293
5396.44 1240
5397.13 1242
5397.83 1326
5398.52 1263
5399.21 1254
5399.91 1293
5400.60 1255
5401.29 1234
5401.99 1227
5402.68 1235
5403.37 1248
5404.07 1267
5404.76 1254
5405.45 1341
5406.15 1298
5406.84 1431
5407.53 1329
5408.23 1204
5408.92 1271
5409.61 1298
5410.31 1258
5411.00 1363
5411.70 1350
5412.39 1275
5413.08 1326
5413.78 1277
5414.47 1241
5415.17 1209
5415.86 1310
5416.55 1302
5417.25 1256
5417.94 1300
5418.64 1206
5419.33 1330
5420.03 1348
5420.72 1443
5421.42 1426
5422.11 1359
5422.80 1306
5423.50 1464
5424.19 1479
5424.89 1478
5425.58 1295
5426.28 1328
5426.97 1407
5427.67 1399
5428.36 1333
5429.06 1298
5429.75 1299
5430.45 1384
5431.14 1397
5431.84 1446
5432.53 1454
5433.23 1458
5433.92 1514
5434.62 1535
5435.31 1550
5436.01 1514
5436.71 1640
5437.40 1725
5438.10 1675
5438.79 1591
5439.49 1651
5440.18 1637
5440.88 1537
5441.58 1466
5442.27 1421
5442.97 1572
5443.66 1622
5444.36 1637
5445.06 1821
5445.75 1798
5446.45 1882
5447.14 1983
5447.84 1926
5448.54 2075
5449.23 2062
5449.93 1990
5450.63 1910
5451.32 1958
5452.02 1921
5452.71 1873
5453.41 1856
5454.11 1792
5454.80 1677
5455.50 1687
5456.20 1741
5456.89 1650
5457.59 1669
5458.29 1684
5458.99 1688
5459.68 1664
5460.38 1736
5461.08 1696
5461.77 1719
5462.47 1760
5463.17 1815
5463.86 1820
5464.56 1782
5465.26 1764
5465.96 1826
5466.65 1833
5467.35 1854
5468.05 1749
5468.75 1695
5469.44 1727
5470.14 1837
5470.84 1817
5471.54 1824
5472.24 1839
5472.93 1879
5473.63 1938
5474.33 2023
5475.03 2084
5475.72 1974
5476.42 1998
5477.12 2095
5477.82 2176
5478.52 2366
5479.22 2475
5479.91 2556
5480.61 2919
5481.31 2959
5482.01 2839
5482.71 3025
5483.41 2844
5484.10 2793
5484.80 2581
5485.50 2344
5486.20 2314
5486.90 2262
5487.60 2131
5488.30 2137
5488.99 2247
5489.69 2233
5490.39 2264
5491.09 2252
5491.79 2199
5492.49 2277
5493.19 2432
5493.89 2526
5494.59 2616
5495.29 2584
5495.99 2524
5496.69 2536
5497.38 2600
5498.08 2702
5498.78 3013
5499.48 3370
5500.18 3750
5500.88 4234
5501.58 4635
5502.28 5137
5502.98 5188
5503.68 4830
5504.38 4218
5505.08 3701
5505.78 3384
5506.48 2978
5507.18 2750
5507.88 2515
5508.58 2330
5509.28 2261
5509.98 2250
5510.68 2141
5511.38 2185
5512.08 2185
5512.78 2262
5513.48 2237
5514.18 2249
5514.88 2105
5515.58 2259
5516.28 2216
5516.98 2057
5517.69 2093
5518.39 2031
5519.09 2077
5519.79 2074
5520.49 2029
5521.19 2011
5521.89 1884
5522.59 1872
5523.29 1905
5523.99 1881
5524.69 1753
5525.40 1738
5526.10 1653
5526.80 1631
5527.50 1662
5528.20 1732
5528.90 1656
5529.60 1593
5530.31 1598
5531.01 1573
5531.71 1656
5532.41 1649
5533.11 1525
5533.81 1596
5534.51 1596
5535.22 1603
5535.92 1562
5536.62 1502
5537.32 1604
5538.02 1538
5538.73 1485
5539.43 1502
5540.13 1485
5540.83 1535
5541.53 1490
5542.24 1475
5542.94 1422
5543.64 1402
5544.34 1375
5545.05 1493
5545.75 1479
5546.45 1426
5547.15 1391
5547.86 1477
5548.56 1459
5549.26 1423
5549.96 1466
5550.67 1420
5551.37 1434
5552.07 1416
5552.78 1406
5553.48 1451
5554.18 1437
5554.88 1412
5555.59 1287
5556.29 1323
5556.99 1350
5557.70 1371
5558.40 1362
5559.10 1388
5559.81 1371
5560.51 1362
5561.21 1378
5561.92 1396
5562.62 1435
5563.32 1397
5564.03 1350
5564.73 1398
5565.44 1481
5566.14 1431
5566.84 1405
5567.55 1500
5568.25 1388
5568.95 1299
5569.66 1498
5570.36 1423
5571.07 1376
5571.77 1436
5572.47 1359
5573.18 1399
5573.88 1402
5574.59 1450
5575.29 1407
5576.00 1540
5576.70 1464
5577.40 1494
5578.11 1503
5578.81 1457
5579.52 1456
5580.22 1398
5580.93 1361
5581.63 1427
5582.34 1344
5583.04 1323
5583.75 1268
5584.45 1268
5585.16 1279
5585.86 1325
5586.57 1412
5587.27 1378
5587.98 1361
5588.68 1345
5589.39 1337
5590.09 1345
5590.80 1274
5591.50 1316
5592.21 1422
5592.91 1211
5593.62 1263
5594.33 1290
5595.03 1341
5595.74 1376
5596.44 1329
5597.15 1319
5597.85 1381
5598.56 1352
5599.27 1374
5599.97 1422
5600.68 1361
5601.38 1345
5602.09 1266
5602.79 1255
5603.50 1257
5604.21 1328
5604.91 1352
5605.62 1252
5606.33 1333
5607.03 1253
5607.74 1315
5608.45 1309
5609.15 1247
5609.86 1392
5610.56 1308
5611.27 1268
5611.98 1320
5612.68 1327
5613.39 1256
5614.10 1237
5614.80 1282
5615.51 1339
5616.22 1355
5616.93 1327
5617.63 1343
5618.34 1299
5619.05 1375
5619.75 1462
5620.46 1395
5621.17 1350
5621.88 1359
5622.58 1332
5623.29 1330
5624.00 1370
5624.70 1227
5625.41 1310
5626.12 1259
5626.83 1282
5627.54 1392
5628.24 1477
5628.95 1526
5629.66 1532
5630.37 1370
5631.07 1413
5631.78 1382
5632.49 1495
5633.20 1505
5633.91 1458
5634.61 1427
5635.32 1393
5636.03 1294
5636.74 1324
5637.45 1417
5638.15 1419
5638.86 1547
5639.57 1632
5640.28 1572
5640.99 1562
5641.70 1662
5642.41 1644
5643.11 1600
5643.82 1574
5644.53 1516
5645.24 1580
5645.95 1498
5646.66 1456
5647.37 1396
5648.08 1431
5648.78 1427
5649.49 1386
5650.20 1379
5650.91 1409
5651.62 1397
5652.33 1420
5653.04 1388
5653.75 1367
5654.46 1422
5655.17 1494
5655.88 1511
5656.59 1533
5657.30 1499
5658.00 1495
5658.71 1524
5659.42 1590
5660.13 1605
5660.84 1645
5661.55 1556
5662.26 1453
5662.97 1402
5663.68 1453
5664.39 1434
5665.10 1406
5665.81 1471
5666.52 1439
5667.23 1387
5667.94 1500
5668.65 1512
5669.36 1497
5670.07 1650
5670.78 1691
5671.49 1715
5672.20 1863
5672.92 1817
5673.63 1841
5674.34 1630
5675.05 1623
5675.76 1681
5676.47 1522
5677.18 1400
5677.89 1442
5678.60 1370
5679.31 1369
5680.02 1507
5680.73 1449
5681.44 1439
5682.16 1452
5682.87 1529
5683.58 1549
5684.29 1463
5685.00 1385
5685.71 1465
5686.42 1515
5687.13 1493
5687.85 1498
5688.56 1397
5689.27 1406
5689.98 1364
5690.69 1315
5691.40 1321
5692.11 1311
5692.83 1273
5693.54 1311
5694.25 1306
5694.96 1306
5695.67 1245
5696.39 1294
5697.10 1355
5697.81 1314
5698.52 1286
5699.23 1325
5699.95 1322
5700.66 1256
5701.37 1232
5702.08 1268
5702.80 1325
5703.51 1282
5704.22 1195
5704.93 1214
5705.64 1299
5706.36 1252
5707.07 1230
5707.78 1277
5708.50 1231
5709.21 1182
5709.92 1307
5710.63 1340
5711.35 1344
5712.06 1267
5712.77 1304
5713.49 1271
5714.20 1244
5714.91 1282
5715.62 1268
5716.34 1235
5717.05 1233
5717.76 1324
5718.48 1212
5719.19 1215
5719.90 1246
5720.62 1310
5721.33 1262
5722.05 1278
5722.76 1240
5723.47 1240
5724.19 1263
5724.90 1356
5725.61 1371
5726.33 1474
5727.04 1566
5727.76 1620
5728.47 1774
5729.18 1790
5729.90 1834
5730.61 1928
5731.33 1925
5732.04 1819
5732.75 1715
5733.47 1561
5734.18 1631
5734.90 1494
5735.61 1415
5736.33 1373
5737.04 1372
5737.75 1368
5738.47 1364
5739.18 1360
5739.90 1329
5740.61 1264
5741.33 1149
5742.04 1263
5742.76 1277
5743.47 1299
5744.19 1256
5744.90 1238
5745.62 1283
5746.33 1269
5747.05 1224
5747.76 1296
5748.48 1391
5749.19 1339
5749.91 1242
5750.62 1262
5751.34 1333
5752.05 1379
5752.77 1439
5753.49 1458
5754.20 1505
5754.92 1622
5755.63 1712
5756.35 1685
5757.06 1653
5757.78 1507
5758.50 1441
5759.21 1429
5759.93 1402
5760.64 1427
5761.36 1344
5762.07 1327
5762.79 1346
5763.51 1221
5764.22 1226
5764.94 1283
5765.66 1249
5766.37 1313
5767.09 1336
5767.80 1255
5768.52 1294
5769.24 1313
5769.95 1314
5770.67 1285
5771.39 1242
5772.10 1227
5772.82 1301
5773.54 1276
5774.25 1280
5774.97 1254
5775.69 1232
5776.41 1264
5777.12 1271
5777.84 1201
5778.56 1216
5779.27 1261
5779.99 1403
5780.71 1426
5781.42 1263
5782.14 1227
5782.86 1324
5783.58 1310
5784.29 1301
5785.01 1330
5785.73 1369
5786.45 1342
5787.16 1413
5787.88 1369
5788.60 1373
5789.32 1357
5790.04 1338
5790.75 1468
5791.47 1534
5792.19 1500
5792.91 1505
5793.62 1498
5794.34 1532
5795.06 1520
5795.78 1538
5796.50 1598
5797.22 1615
5797.93 1786
5798.65 1877
5799.37 2125
5800.09 2509
5800.81 2716
5801.53 3193
5802.24 3279
5802.96 3120
5803.68 2868
5804.40 2577
5805.12 2435
5805.84 2084
5806.56 1834
5807.28 1685
5807.99 1722
5808.71 1605
5809.43 1605
5810.15 1538
5810.87 1576
5811.59 1622
5812.31 1653
5813.03 1678
5813.75 1569
5814.47 1663
5815.19 1683
5815.90 1782
5816.62 1813
5817.34 1731
5818.06 1663
5818.78 1693
5819.50 1631
5820.22 1684
5820.94 1645
5821.66 1621
5822.38 1673
5823.10 1597
5823.82 1536
5824.54 1636
5825.26 1528
5825.98 1442
5826.70 1523
5827.42 1447
5828.14 1395
5828.86 1425
5829.58 1491
5830.30 1400
5831.02 1409
5831.74 1416
5832.46 1456
5833.18 1440
5833.90 1355
5834.62 1434
5835.35 1511
5836.07 1458
5836.79 1405
5837.51 1409
5838.23 1541
5838.95 1397
5839.67 1458
5840.39 1357
5841.11 1394
5841.83 1411
5842.55 1439
5843.27 1424
5844.00 1344
5844.72 1457
5845.44 1349
5846.16 1343
5846.88 1356
5847.60 1380
5848.32 1368
5849.04 1455
5849.77 1421
5850.49 1407
5851.21 1387
5851.93 1410
5852.65 1416
5853.37 1411
5854.10 1293
5854.82 1418
5855.54 1360
5856.26 1413
5856.98 1463
5857.71 1416
5858.43 1403
5859.15 1373
5859.87 1338
5860.59 1331
5861.32 1357
5862.04 1271
5862.76 1265
5863.48 1285
5864.21 1293
5864.93 1400
5865.65 1397
5866.37 1290
5867.10 1322
5867.82 1273
5868.54 1298
5869.26 1300
5869.99 1355
5870.71 1351
5871.43 1383
5872.15 1383
5872.88 1305
5873.60 1354
5874.32 1397
5875.05 1413
5875.77 1464
5876.49 1440
5877.22 1372
5877.94 1340
5878.66 1334
5879.39 1334
5880.11 1361
5880.83 1337
5881.56 1407
5882.28 1426
5883.00 1337
5883.73 1375
5884.45 1392
5885.17 1472
5885.90 1362
5886.62 1432
5887.34 1420
5888.07 1531
5888.79 1516
5889.52 1386
5890.24 1356
5890.96 1371
5891.69 1384
5892.41 1392
5893.14 1298
5893.86 1320
5894.58 1402
5895.31 1365
5896.03 1340
5896.76 1346
5897.48 1421
5898.21 1434
5898.93 1366
5899.66 1383
5900.38 1374
5901.11 1396
5901.83 1408
5902.55 1456
5903.28 1390
5904.00 1384
5904.73 1387
5905.45 1396
5906.18 1437
5906.90 1452
5907.63 1405
5908.35 1506
5909.08 1540
5909.80 1514
5910.53 1475
5911.25 1546
5911.98 1505
5912.71 1582
5913.43 1509
5914.16 1652
5914.88 1598
5915.61 1560
5916.33 1546
5917.06 1541
5917.78 1541
5918.51 1546
5919.24 1689
5919.96 1650
5920.69 1621
5921.41 1673
5922.14 1700
5922.87 1639
5923.59 1655
5924.32 1703
5925.04 1694
5925.77 1731
5926.50 1828
5927.22 1825
5927.95 1707
5928.67 1725
5929.40 1685
5930.13 1730
5930.85 1839
5931.58 1731
5932.31 1777
5933.03 1759
5933.76 1820
5934.49 1835
5935.21 1804
5935.94 1881
5936.67 2045
5937.39 1995
5938.12 1842
5938.85 2008
5939.58 2153
5940.30 2151
5941.03 2157
5941.76 2122
5942.48 2109
5943.21 2197
5943.94 2211
5944.67 2285
5945.39 2393
5946.12 2395
5946.85 2537
5947.58 2460
5948.30 2450
5949.03 2490
5949.76 2728
5950.49 2697
5951.21 2723
5951.94 2828
5952.67 3018
5953.40 3309
5954.12 3354
5954.85 3354
5955.58 3185
5956.31 3073
5957.04 3023
5957.76 2950
5958.49 2953
5959.22 3091
5959.95 3080
5960.68 2910
5961.41 3059
5962.13 3034
5962.86 3196
5963.59 3185
5964.32 3138
5965.05 3390
5965.78 3800
5966.51 4262
5967.23 4626
5967.96 5122
5968.69 5102
5969.42 5200
5970.15 4967
5970.88 4634
5971.61 4337
5972.34 4032
5973.07 3854
5973.79 3660
5974.52 3645
5975.25 3507
5975.98 3542
5976.71 3561
5977.44 3411
5978.17 3475
5978.90 3615
5979.63 3810
5980.36 3853
5981.09 3924
5981.82 4010
5982.55 4262
5983.28 4142
5984.01 4160
5984.74 4197
5985.47 4224
5986.20 4251
5986.93 4003
5987.66 3966
5988.39 4003
5989.12 3856
5989.85 3932
5990.58 4004
5991.31 4050
5992.04 4003
5992.77 3987
5993.50 3939
5994.23 3985
5994.96 4008
5995.69 4117
5996.42 4214
5997.15 4423
5997.88 4487
5998.61 4393
5999.34 4396
6000.07 4469
6000.80 4490
6001.53 4418
6002.26 4483
6003.00 4213
6003.73 4103
6004.46 4066
6005.19 4101
6005.92 3906
6006.65 4150
6007.38 4132
6008.11 4193
6008.84 4335
6009.58 4889
6010.31 5304
6011.04 6333
6011.77 7348
6012.50 8763
6013.23 10207
6013.96 11102
6014.70 12051
6015.43 12638
6016.16 12445
6016.89 11981
6017.62 11255
6018.35 10110
6019.09 8996
6019.82 7650
6020.55 6467
6021.28 5604
6022.01 4946
6022.75 4526
6023.48 3983
6024.21 3824
6024.94 3608
6025.67 3466
6026.41 3390
6027.14 3337
6027.87 3371
6028.60 3322
6029.34 3134
6030.07 3174
6030.80 3293
6031.53 3128
6032.27 2938
6033.00 3045
6033.73 3019
6034.47 2925
6035.20 2928
6035.93 2849
6036.66 2910
6037.40 2976
6038.13 2961
6038.86 3144
6039.60 3196
6040.33 3178
6041.06 3397
6041.80 3443
6042.53 3419
6043.26 3362
6044.00 3479
6044.73 3410
6045.46 3450
6046.20 3701
6046.93 3776
6047.66 3611
6048.40 3695
6049.13 3739
6049.86 3888
6050.60 3938
6051.33 4314
6052.07 4632
6052.80 5108
6053.53 5499
6054.27 5698
6055.00 5774
6055.74 5672
6056.47 5279
6057.20 5081
6057.94 4467
6058.67 4123
6059.41 3894
6060.14 3638
6060.88 3612
6061.61 3452
6062.34 3327
6063.08 3246
6063.81 3360
6064.55 3261
6065.28 3253
6066.02 3224
6066.75 3107
6067.49 3078
6068.22 3095
6068.96 3066
6069.69 3005
6070.43 2978
6071.16 3024
6071.90 2986
6072.63 2866
6073.37 2727
6074.10 2767
6074.84 2687
6075.57 2622
6076.31 2602
6077.04 2685
6077.78 2563
6078.52 2561
6079.25 2487
6079.99 2540
6080.72 2431
6081.46 2403
6082.19 2401
6082.93 2398
6083.66 2395
6084.40 2427
6085.14 2424
6085.87 2273
6086.61 2251
6087.34 2266
6088.08 2205
6088.82 2275
6089.55 2214
6090.29 2386
6091.02 2353
6091.76 2370
6092.50 2300
6093.23 2280
6093.97 2276
6094.71 2238
6095.44 2238
6096.18 2225
6096.92 2234
6097.65 2291
6098.39 2134
6099.13 2194
6099.86 2197
6100.60 2163
6101.34 2157
6102.07 2067
6102.81 2098
6103.55 2101
6104.28 2273
6105.02 2187
6105.76 2096
6106.50 2106
6107.23 2195
6107.97 2225
6108.71 2162
6109.45 2232
6110.18 2235
6110.92 2262
6111.66 2231
6112.40 2323
6113.13 2295
6113.87 2316
6114.61 2305
6115.35 2375
6116.08 2314
6116.82 2285
6117.56 2478
6118.30 2478
6119.03 2396
6119.77 2366
6120.51 2409
6121.25 2456
6121.99 2257
6122.73 2339
6123.46 2472
6124.20 2414
6124.94 2395
6125.68 2348
6126.42 2355
6127.15 2463
6127.89 2527
6128.63 2431
6129.37 2402
6130.11 2294
6130.85 2346
6131.59 2380
6132.33 2380
6133.06 2338
6133.80 2325
6134.54 2438
6135.28 2461
6136.02 2485
6136.76 2583
6137.50 2573
6138.24 2499
6138.98 2600
6139.71 2713
6140.45 2624
6141.19 2576
6141.93 2680
6142.67 2601
6143.41 2611
6144.15 2530
6144.89 2455
6145.63 2520
6146.37 2599
6147.11 2560
6147.85 2517
6148.59 2606
6149.33 2464
6150.07 2520
6150.81 2567
6151.55 2630
6152.29 2631
6153.03 2672
6153.77 2700
6154.51 2615
6155.25 2637
6155.99 2772
6156.73 2740
6157.47 2759
6158.21 2691
6158.95 2772
6159.69 2682
6160.43 2703
6161.17 2719
6161.91 2799
6162.65 2726
6163.39 2948
6164.13 3102
6164.87 3270
6165.61 3484
6166.35 3532
6167.10 3810
6167.84 3896
6168.58 4018
6169.32 4053
6170.06 3973
6170.80 3772
6171.54 3880
6172.28 3696
6173.02 3696
6173.77 3775
6174.51 3647
6175.25 3413
6175.99 3398
6176.73 3392
6177.47 3211
6178.21 3342
6178.96 3313
6179.70 3395
6180.44 3461
6181.18 3499
6181.92 3440
6182.66 3569
6183.41 3722
6184.15 3787
6184.89 3757
6185.63 3732
6186.37 3672
6187.11 3822
6187.86 3674
6188.60 3563
6189.34 3919
6190.08 3903
6190.83 3904
6191.57 4104
6192.31 4263
6193.05 4588
6193.80 4601
6194.54 4556
6195.28 4689
6196.02 4788
6196.77 4723
6197.51 4703
6198.25 4554
6198.99 4610
6199.74 4580
6200.48 4536
6201.22 4517
6201.96 4576
6202.71 4561
6203.45 4740
6204.19 5179
6204.94 5466
6205.68 6253
6206.42 7575
6207.17 9523
6207.91 12030
6208.65 14903
6209.40 17604
6210.14 20112
6210.88 21026
6211.63 21291
6212.37 20196
6213.11 18309
6213.86 16081
6214.60 13756
6215.34 11341
6216.09 9225
6216.83 7591
6217.58 6301
6218.32 5350
6219.06 4685
6219.81 4183
6220.55 3885
6221.30 3634
6222.04 3714
6222.78 3599
6223.53 3518
6224.27 3514
6225.02 3644
6225.76 3612
6226.51 3616
6227.25 3535
6228.00 3349
6228.74 3299
6229.48 3063
6230.23 2861
6230.97 2799
6231.72 2696
6232.46 2527
6233.21 2463
6233.95 2533
6234.70 2647
6235.44 2681
6236.19 2617
6236.93 2657
6237.68 2780
6238.42 2770
6239.17 2773
6239.91 2789
6240.66 2818
6241.40 2916
6242.15 2889
6242.89 2985
6243.64 2974
6244.38 3098
6245.13 3090
6245.88 3277
6246.62 3565
6247.37 3949
6248.11 4099
6248.86 4552
6249.60 4860
6250.35 4961
6251.10 4851
6251.84 4855
6252.59 4347
6253.33 4142
6254.08 3776
6254.83 3411
6255.57 3257
6256.32 3294
6257.06 3087
6257.81 3110
6258.56 2869
6259.30 2905
6260.05 2961
6260.80 2904
6261.54 2881
6262.29 2938
6263.04 2906
6263.78 2889
6264.53 2854
6265.28 2855
6266.02 2888
6266.77 2968
6267.52 2941
6268.26 2891
6269.01 2910
6269.76 2990
6270.50 2967
6271.25 2873
6272.00 2910
6272.75 2768
6273.49 2761
6274.24 2855
6274.99 2815
6275.73 2720
6276.48 2769
6277.23 2843
6277.98 2946
6278.72 2751
6279.47 2676
6280.22 2740
6280.97 2754
6281.71 2891
6282.46 2696
6283.21 2610
6283.96 2520
6284.71 2612
6285.45 2590
6286.20 2684
6286.95 2789
6287.70 2926
6288.45 3067
6289.19 3259
6289.94 3284
6290.69 3389
6291.44 3240
6292.19 3084
6292.94 2880
6293.68 2652
6294.43 2600
6295.18 2461
6295.93 2392
6296.68 2259
6297.43 2366
6298.18 2285
6298.92 2368
6299.67 2215
6300.42 2227
6301.17 2369
6301.92 2269
6302.67 2366
6303.42 2419
6304.17 2402
6304.92 2365
6305.66 2388
6306.41 2394
6307.16 2417
6307.91 2432
6308.66 2314
6309.41 2258
6310.16 2338
6310.91 2374
6311.66 2487
6312.41 2492
6313.16 2494
6313.91 2358
6314.66 2479
6315.41 2348
6316.16 2289
6316.91 2274
6317.66 2310
6318.41 2312
6319.16 2406
6319.91 2241
6320.66 2181
6321.41 2090
6322.16 2191
6322.91 2115
6323.66 2133
6324.41 2262
6325.16 2225
6325.91 2137
6326.66 2348
6327.41 2498
6328.16 2474
6328.91 2675
6329.66 2803
6330.41 2949
6331.16 2866
6331.91 2960
6332.66 2900
6333.41 3010
6334.16 2988
6334.91 3066
6335.67 2869
6336.42 2685
6337.17 2496
6337.92 2472
6338.67 2440
6339.42 2410
6340.17 2452
6340.92 2407
6341.67 2475
6342.43 2478
6343.18 2304
6343.93 2319
6344.68 2387
6345.43 2312
6346.18 2245
6346.93 2356
6347.69 2344
6348.44 2391
6349.19 2322
6349.94 2287
6350.69 2390
6351.45 2404
6352.20 2492
6352.95 2514
6353.70 2607
6354.45 2659
6355.20 2716
6355.96 2614
6356.71 2480
6357.46 2452
6358.21 2380
6358.97 2259
6359.72 2289
6360.47 2220
6361.22 2133
6361.98 2047
6362.73 2060
6363.48 2036
6364.23 2034
6364.99 2109
6365.74 2010
6366.49 2028
6367.24 2045
6368.00 1987
6368.75 2061
6369.50 1975
6370.26 2008
6371.01 2055
6371.76 2055
6372.51 2004
6373.27 1981
6374.02 1863
6374.77 1884
6375.53 1823
6376.28 1934
6377.03 1879
6377.79 1832
6378.54 1938
6379.29 1908
6380.05 1880
6380.80 1820
6381.56 1906
6382.31 1919
6383.06 2041
6383.82 1957
6384.57 1877
6385.32 1848
6386.08 1911
6386.83 1897
6387.59 1875
6388.34 1861
6389.09 1865
6389.85 1815
6390.60 1894
6391.36 1863
6392.11 1741
6392.86 1779
6393.62 1793
6394.37 1788
6395.13 1829
6395.88 1726
6396.64 1760
6397.39 1737
6398.15 1750
6398.90 1781
6399.66 1731
6400.41 1763
6401.16 1796
6401.92 1901
6402.67 1878
6403.43 1905
6404.18 1744
6404.94 1632
6405.69 1747
6406.45 1816
6407.20 1766
6407.96 1768
6408.72 1895
6409.47 1894
6410.23 1879
6410.98 1972
6411.74 2032
6412.49 1927
6413.25 1910
6414.00 1844
6414.76 1799
6415.51 1805
6416.27 1657
6417.03 1689
6417.78 1735
6418.54 1807
6419.29 1804
6420.05 1835
6420.80 1845
6421.56 1803
6422.32 1711
6423.07 1722
6423.83 1721
6424.59 1771
6425.34 1709
6426.10 1744
6426.85 1778
6427.61 1757
6428.37 1816
6429.12 1765
6429.88 1714
6430.64 1716
6431.39 1747
6432.15 1731
6432.91 1638
6433.66 1651
6434.42 1766
6435.18 1808
6435.93 1836
6436.69 1745
6437.45 1754
6438.20 1814
6438.96 1783
6439.72 1801
6440.47 1912
6441.23 1841
6441.99 1896
6442.75 1842
6443.50 1833
6444.26 1853
6445.02 1820
6445.78 1790
6446.53 1745
6447.29 1861
6448.05 1784
6448.81 1791
6449.56 1935
6450.32 1909
6451.08 1764
6451.84 1820
6452.59 1825
6453.35 1852
6454.11 1811
6454.87 1812
6455.63 1870
6456.38 1888
6457.14 1835
6457.90 1888
6458.66 1868
6459.42 1970
6460.17 1945
6460.93 2059
6461.69 2054
6462.45 1874
6463.21 1944
6463.97 1929
6464.73 1956
6465.48 1994
6466.24 1997
6467.00 1979
6467.76 2002
6468.52 2116
6469.28 2098
6470.04 2130
6470.80 2050
6471.55 2047
6472.31 2149
6473.07 2146
6473.83 2211
6474.59 2164
6475.35 2165
6476.11 2178
6476.87 2236
6477.63 2342
6478.39 2357
6479.15 2345
6479.91 2264
6480.66 2348
6481.42 2379
6482.18 2431
6482.94 2430
6483.70 2553
6484.46 2552
6485.22 2558
6485.98 2481
6486.74 2565
6487.50 2562
6488.26 2630
6489.02 2647
6489.78 2754
6490.54 2826
6491.30 2875
6492.06 2843
6492.82 2998
6493.58 3052
6494.34 3258
6495.10 3364
6495.86 3363
6496.62 3359
6497.38 3371
6498.14 3302
6498.91 3371
6499.67 3419
6500.43 3410
6501.19 3379
6501.95 3416
6502.71 3426
6503.47 3358
6504.23 3406
6504.99 3447
6505.75 3665
6506.51 3812
6507.27 3790
6508.04 3967
6508.80 4098
6509.56 4190
6510.32 4242
6511.08 4389
6511.84 4446
6512.60 4335
6513.36 4217
6514.13 4180
6514.89 4223
6515.65 4293
6516.41 4178
6517.17 4117
6517.93 4112
6518.69 4167
6519.46 4268
6520.22 4476
6520.98 4500
6521.74 4621
6522.50 4747
6523.27 4808
6524.03 5228
6524.79 5316
6525.55 5543
6526.31 6011
6527.08 6421
6527.84 7023
6528.60 7406
6529.36 7636
6530.13 7674
6530.89 7627
6531.65 7485
6532.41 6904
6533.18 7052
6533.94 7496
6534.70 8198
6535.46 9371
6536.23 11102
6536.99 12733
6537.75 13825
6538.51 14105
6539.28 13867
6540.04 12843
6540.80 11527
6541.57 9856
6542.33 8274
6543.09 7134
6543.86 5813
6544.62 5181
6545.38 4503
6546.15 4157
6546.91 3751
6547.67 3535
6548.44 3433
6549.20 3362
6549.96 3264
6550.73 3290
6551.49 3349
6552.25 3310
6553.02 3267
6553.78 3273
6554.54 3200
6555.31 3191
6556.07 3067
6556.84 3156
6557.60 3073
6558.36 3044
6559.13 3004
6559.89 3071
6560.66 3197
6561.42 3381
6562.18 3337
6562.95 3291
6563.71 3518
6564.48 3654
6565.24 3747
6566.01 3829
6566.77 3961
6567.54 3994
6568.30 3927
6569.06 3790
6569.83 3707
6570.59 3648
6571.36 3606
6572.12 3597
6572.89 3691
6573.65 4000
6574.42 4080
6575.18 4084
6575.95 4321
6576.71 4347
6577.48 4443
6578.24 4637
6579.01 4733
6579.77 4678
6580.54 4863
6581.31 4909
6582.07 4740
6582.84 4675
6583.60 4706
6584.37 4595
6585.13 4375
6585.90 4331
6586.66 4343
6587.43 4133
6588.20 3996
6588.96 3939
6589.73 4044
6590.49 4103
6591.26 4265
6592.02 4439
6592.79 4854
6593.56 5324
6594.32 6007
6595.09 6389
6595.86 6622
6596.62 7116
6597.39 7200
6598.15 6972
6598.92 6553
6599.69 5790
6600.45 5439
6601.22 4726
6601.99 4306
6602.75 3974
6603.52 3857
6604.29 3424
6605.05 3263
6605.82 3376
6606.59 3301
6607.35 3236
6608.12 3218
6608.89 3224
6609.65 3082
6610.42 3153
6611.19 3208
6611.96 3070
6612.72 2972
6613.49 2950
6614.26 2959
6615.02 2931
6615.79 2799
6616.56 2899
6617.33 2780
6618.09 2887
6618.86 2793
6619.63 2834
6620.40 2792
6621.16 2786
6621.93 2875
6622.70 2800
6623.47 2743
6624.24 2830
6625.00 2869
6625.77 2734
6626.54 2682
6627.31 2680
6628.08 2713
6628.84 2684
6629.61 2696
6630.38 2719
6631.15 2786
6631.92 2935
6632.68 3084
6633.45 3435
6634.22 3599
6634.99 3614
6635.76 3782
6636.53 3899
6637.30 3846
6638.06 3600
6638.83 3380
6639.60 3365
6640.37 3057
6641.14 3008
6641.91 2923
6642.68 2762
6643.45 2786
6644.22 2720
6644.98 2663
6645.75 2602
6646.52 2707
6647.29 2762
6648.06 2769
6648.83 2832
6649.60 2822
6650.37 2931
6651.14 2938
6651.91 2948
6652.68 3018
6653.45 2887
6654.22 2825
6654.99 2795
6655.76 2826
6656.53 2841
6657.30 2781
6658.06 2776
6658.83 2748
6659.60 2711
6660.37 2536
6661.14 2561
6661.91 2523
6662.68 2569
6663.45 2518
6664.22 2386
6665.00 2452
6665.77 2615
6666.54 2523
6667.31 2500
6668.08 2596
6668.85 2622
6669.62 2661
6670.39 2585
6671.16 2651
6671.93 2609
6672.70 2704
6673.47 2684
6674.24 2735
6675.01 2650
6675.78 2638
6676.55 2684
6677.32 2681
6678.10 2729
6678.87 2709
6679.64 2596
6680.41 2688
6681.18 2742
6681.95 2695
6682.72 2929
6683.49 3046
6684.26 3039
6685.04 3332
6685.81 3672
6686.58 3760
6687.35 3904
6688.12 3984
6688.89 3684
6689.67 3481
6690.44 3296
6691.21 3073
6691.98 2786
6692.75 2752
6693.52 2678
6694.30 2616
6695.07 2591
6695.84 2528
6696.61 2391
6697.38 2426
6698.16 2457
6698.93 2484
6699.70 2407
6700.47 2478
6701.25 2458
6702.02 2340
6702.79 2491
6703.56 2436
6704.33 2475
6705.11 2502
6705.88 2489
6706.65 2457
6707.43 2355
6708.20 2474
6708.97 2376
6709.74 2290
6710.52 2386
6711.29 2401
6712.06 2376
6712.84 2213
6713.61 2269
6714.38 2384
6715.15 2333
6715.93 2401
6716.70 2375
6717.47 2269
6718.25 2283
6719.02 2342
6719.79 2381
6720.57 2393
6721.34 2274
6722.11 2285
6722.89 2223
6723.66 2210
6724.43 2411
6725.21 2399
6725.98 2295
6726.76 2262
6727.53 2340
6728.30 2415
6729.08 2336
6729.85 2400
6730.63 2487
6731.40 2386
6732.17 2353
6732.95 2334
6733.72 2479
6734.50 2397
6735.27 2425
6736.04 2346
6736.82 2459
6737.59 2520
6738.37 2589
6739.14 2561
6739.92 2494
6740.69 2477
6741.47 2492
6742.24 2484
6743.02 2548
6743.79 2457
6744.57 2717
6745.34 2587
6746.12 2646
6746.89 2750
6747.66 2734
6748.44 2821
6749.22 2783
6749.99 2901
6750.77 3051
6751.54 3229
6752.32 3472
6753.09 3639
6753.87 3947
6754.64 4191
6755.42 4197
6756.19 4020
6756.97 3929
6757.74 3517
6758.52 3219
6759.29 2925
6760.07 2762
6760.85 2553
6761.62 2470
6762.40 2504
6763.17 2484
6763.95 2474
6764.73 2446
6765.50 2485
6766.28 2528
6767.05 2381
6767.83 2417
6768.61 2476
6769.38 2471
6770.16 2573
6770.94 2399
6771.71 2341
6772.49 2367
6773.26 2423
6774.04 2326
6774.82 2243
6775.59 2203
6776.37 2178
6777.15 2157
6777.92 2148
6778.70 2100
6779.48 2105
6780.25 2199
6781.03 2191
6781.81 2313
6782.59 2240
6783.36 2204
6784.14 2206
6784.92 2205
6785.69 2070
6786.47 2057
6787.25 2138
6788.03 2081
6788.80 1988
6789.58 2016
6790.36 2035
6791.13 2140
6791.91 2217
6792.69 2065
6793.47 2009
6794.25 2077
6795.02 2198
6795.80 2083
6796.58 2041
6797.36 2119
6798.13 2103
6798.91 2056
6799.69 2105
6800.47 2105
6801.25 2091
6802.02 2130
6802.80 2111
6803.58 2167
6804.36 2203
6805.14 2327
6805.92 2413
6806.69 2401
6807.47 2390
6808.25 2397
6809.03 2335
6809.81 2224
6810.59 2158
6811.36 2041
6812.14 2163
6812.92 2243
6813.70 2131
6814.48 2104
6815.26 2115
6816.04 2228
6816.82 2162
6817.60 2139
6818.37 2242
6819.15 2208
6819.93 2132
6820.71 2115
6821.49 2084
6822.27 2120
6823.05 2038
6823.83 2128
6824.61 2057
6825.39 2082
6826.17 2047
6826.95 2086
6827.73 2117
6828.51 2078
6829.29 2088
6830.07 1997
6830.85 1987
6831.63 2049
6832.40 1970
6833.18 2013
6833.96 2046
6834.74 2002
6835.52 1935
6836.30 2004
6837.08 1919
6837.87 1977
6838.65 1967
6839.43 2031
6840.21 2124
6840.99 2015
6841.77 1966
6842.55 1910
6843.33 1907
6844.11 1893
6844.89 1929
6845.67 2065
6846.45 2043
6847.23 1998
6848.01 2312
6848.79 2362
6849.57 2660
6850.35 3081
6851.13 3448
6851.92 3791
6852.70 4121
6853.48 4005
6854.26 3856
6855.04 3601
6855.82 3426
6856.60 3203
6857.38 2766
6858.16 2530
6858.95 2306
6859.73 2295
6860.51 2218
6861.29 2230
6862.07 2168
6862.85 2118
6863.64 2007
6864.42 2073
6865.20 2222
6865.98 2360
6866.76 2230
6867.54 2203
6868.33 2302
6869.11 2372
6869.89 2482
6870.67 2366
6871.45 2372
6872.24 2239
6873.02 2209
6873.80 2245
6874.58 2218
6875.36 2207
6876.15 2259
6876.93 2273
6877.71 2242
6878.49 2364
6879.28 2493
6880.06 2639
6880.84 2685
6881.62 2811
6882.41 2761
6883.19 2864
6883.97 2940
6884.76 2960
6885.54 3105
6886.32 3383
6887.10 3929
6887.89 4397
6888.67 4900
6889.45 5251
6890.24 5522
6891.02 5244
6891.80 4684
6892.59 4171
6893.37 3700
6894.15 3204
6894.94 2904
6895.72 2789
6896.50 2804
6897.29 2731
6898.07 2621
6898.85 2616
6899.64 2766
6900.42 2716
6901.21 2603
6901.99 2800
6902.77 2814
6903.56 2795
6904.34 2831
6905.12 2879
6905.91 2808
6906.69 2689
6907.48 2642
6908.26 2662
6909.05 2673
6909.83 2608
6910.61 2691
6911.40 2565
6912.18 2458
6912.97 2422
6913.75 2453
6914.54 2373
6915.32 2308
6916.11 2399
6916.89 2431
6917.67 2385
6918.46 2375
6919.24 2337
6920.03 2445
6920.81 2384
6921.60 2461
6922.38 2344
6923.17 2311
6923.95 2311
6924.74 2377
6925.52 2448
6926.31 2407
6927.09 2405
6927.88 2499
6928.67 2459
6929.45 2422
6930.24 2524
6931.02 2529
6931.81 2591
6932.59 2503
6933.38 2682
6934.16 2901
6934.95 3068
6935.74 2959
6936.52 2983
6937.31 3048
6938.09 2830
6938.88 2731
6939.66 2767
6940.45 2766
6941.24 2724
6942.02 2824
6942.81 2859
6943.59 2999
6944.38 2979
6945.17 3050
6945.95 3067
6946.74 3119
6947.53 3136
6948.31 3220
6949.10 3329
6949.89 3313
6950.67 3273
6951.46 3273
6952.25 3264
6953.03 3299
6953.82 3291
6954.61 3342
6955.39 3240
6956.18 3451
6956.97 3408
6957.75 3411
6958.54 3432
6959.33 3619
6960.11 3434
6960.90 3478
6961.69 3686
6962.48 3497
6963.26 3359
6964.05 3451
6964.84 3424
6965.63 3493
6966.41 3388
6967.20 3504
6967.99 3715
6968.78 3821
6969.56 3667
6970.35 3871
6971.14 3889
6971.93 4017
6972.71 4003
6973.50 4067
6974.29 3992
6975.08 4045
6975.87 4075
6976.65 4160
6977.44 4176
6978.23 4408
6979.02 4682
6979.81 4747
6980.60 4932
6981.38 5084
6982.17 5568
6982.96 5990
6983.75 6694
6984.54 7788
6985.33 8955
6986.11 9908
6986.90 10939
6987.69 11374
6988.48 10991
6989.27 10728
6990.06 9695
6990.85 8577
6991.64 7703
6992.42 6629
6993.21 5928
6994.00 5490
6994.79 5135
6995.58 4860
6996.37 4963
6997.16 5497
6997.95 6373
6998.74 7470
6999.53 8519
7000.32 9778
7001.11 10760
7001.90 10914
7002.68 10871
7003.47 10421
7004.26 9564
7005.05 8325
7005.84 7312
7006.63 6371
7007.42 5457
7008.21 4726
7009.00 4279
7009.79 4000
7010.58 3847
7011.37 3895
7012.16 3888
7012.95 4042
7013.74 4018
7014.53 4102
7015.32 4177
7016.11 3994
7016.90 3955
7017.69 3700
7018.48 3524
7019.27 3257
7020.07 3154
7020.86 3124
7021.65 3101
7022.44 3023
7023.23 3050
7024.02 3175
7024.81 3243
7025.60 3337
7026.39 3319
7027.18 3389
7027.97 3288
7028.76 3383
7029.55 3324
7030.35 3348
7031.14 3235
7031.93 3101
7032.72 3071
7033.51 3044
7034.30 2910
7035.09 2926
7035.88 3023
7036.68 3026
7037.47 3022
7038.26 3032
7039.05 3083
7039.84 3192
7040.63 3178
7041.43 3183
7042.22 3206
7043.01 3314
7043.80 3248
7044.59 3083
7045.38 3052
7046.18 3159
7046.97 3220
7047.76 3201
7048.55 3247
7049.35 3388
7050.14 3615
7050.93 3822
7051.72 4152
7052.51 4134
7053.31 4104
7054.10 3708
7054.89 3470
7055.68 3230
7056.48 3033
7057.27 2982
7058.06 2795
7058.85 2763
7059.65 2732
7060.44 2683
7061.23 2689
7062.03 2672
7062.82 2692
7063.61 2656
7064.40 2828
7065.20 2766
7065.99 2763
7066.78 2698
7067.58 2705
7068.37 2664
7069.16 2671
7069.96 2588
7070.75 2555
7071.54 2436
7072.34 2585
7073.13 2670
7073.92 2511
7074.72 2566
7075.51 2541
7076.30 2438
7077.10 2413
7077.89 2304
7078.69 2452
7079.48 2424
7080.27 2467
7081.07 2344
7081.86 2361
7082.66 2401
7083.45 2408
7084.24 2461
7085.04 2332
7085.83 2343
7086.63 2327
7087.42 2349
7088.21 2336
7089.01 2318
7089.80 2337
7090.60 2249
7091.39 2220
7092.19 2162
7092.98 1979
7093.78 1941
7094.57 1987
7095.37 2068
7096.16 2102
7096.96 2046
7097.75 2093
7098.55 2050
7099.34 2002
7100.14 1963
7100.93 1965
7101.73 1884
7102.52 1927
7103.32 1922
7104.11 1982
7104.91 1929
7105.70 1833
7106.50 1823
7107.29 1759
7108.09 1622
7108.88 1690
7109.68 1768
7110.47 1794
7111.27 1732
7112.07 1723
7112.86 1828
7113.66 1766
7114.45 1845
7115.25 1849
7116.04 1714
7116.84 1756
7117.64 1718
7118.43 1724
7119.23 1709
7120.02 1745
7120.82 1764
7121.62 1783
7122.41 1761
7123.21 1717
7124.01 1641
7124.80 1711
7125.60 1730
7126.40 1604
7127.19 1643
7127.99 1630
7128.79 1669
7129.58 1760
7130.38 1765
7131.18 1713
7131.97 1729
7132.77 1703
7133.57 1725
7134.36 1683
7135.16 1773
7135.96 1616
7136.75 1595
7137.55 1615
7138.35 1680
7139.14 1561
7139.94 1613
7140.74 1668
7141.54 1618
7142.33 1716
7143.13 1763
7143.93 1720
7144.73 1664
7145.52 1703
7146.32 1663
7147.12 1704
7147.92 1752
7148.71 1643
7149.51 1657
7150.31 1620
7151.11 1613
7151.91 1615
7152.70 1586
7153.50 1580
7154.30 1506
7155.10 1575
7155.90 1569
7156.69 1616
7157.49 1563
7158.29 1550
7159.09 1500
7159.89 1549
7160.69 1569
7161.48 1517
7162.28 1453
7163.08 1574
7163.88 1558
7164.68 1584
7165.48 1569
7166.28 1541
7167.07 1466
7167.87 1504
7168.67 1566
7169.47 1541
7170.27 1588
7171.07 1571
7171.87 1588
7172.67 1537
7173.47 1492
7174.27 1507
7175.06 1492
7175.86 1494
7176.66 1471
7177.46 1520
7178.26 1504
7179.06 1476
7179.86 1591
7180.66 1592
7181.46 1737
7182.26 1744
7183.06 1875
7183.86 1918
7184.66 1898
7185.46 1981
7186.26 1924
7187.06 1892
7187.86 1822
7188.66 1749
7189.46 1741
7190.26 1637
7191.06 1600
7191.86 1580
7192.66 1621
7193.46 1483
7194.26 1471
7195.06 1516
7195.86 1482
7196.66 1425
7197.46 1468
7198.26 1519
7199.06 1468
7199.86 1417
7200.66 1479
7201.46 1496
7202.26 1544
7203.06 1484
7203.87 1448
7204.67 1457
7205.47 1510
7206.27 1531
7207.07 1411
7207.87 1489
7208.67 1475
7209.47 1490
7210.27 1547
7211.07 1521
7211.88 1486
7212.68 1512
7213.48 1552
7214.28 1527
7215.08 1472
7215.88 1508
7216.68 1564
7217.49 1608
7218.29 1524
7219.09 1633
7219.89 1646
7220.69 1691
7221.49 1617
7222.30 1518
7223.10 1535
7223.90 1508
7224.70 1518
7225.50 1566
7226.31 1569
7227.11 1472
7227.91 1528
7228.71 1572
7229.51 1592
7230.32 1535
7231.12 1580
7231.92 1676
7232.72 1624
7233.53 1580
7234.33 1589
7235.13 1676
7235.93 1640
7236.74 1682
7237.54 1608
7238.34 1587
7239.14 1758
7239.95 1773
7240.75 1883
7241.55 1835
7242.36 1888
7243.16 1865
7243.96 1804
7244.77 1855
7245.57 1757
7246.37 1691
7247.17 1700
7247.98 1680
7248.78 1768
7249.58 1731
7250.39 1801
7251.19 1892
7251.99 1828
7252.80 1823
7253.60 1760
7254.41 1834
7255.21 1932
7256.01 1877
7256.82 1898
7257.62 1903
7258.42 1856
7259.23 1865
7260.03 1958
7260.84 1888
7261.64 1869
7262.44 1891
7263.25 1954
7264.05 1894
7264.86 1955
7265.66 2029
7266.46 2043
7267.27 2056
7268.07 2135
7268.88 2254
7269.68 2239
7270.49 2219
7271.29 2364
7272.10 2390
7272.90 2426
7273.71 2297
7274.51 2238
7275.31 2312
7276.12 2265
7276.92 2248
7277.73 2472
7278.53 2493
7279.34 2487
7280.14 2667
7280.95 2599
7281.75 3016
7282.56 3258
7283.37 3818
7284.17 4436
7284.98 5199
7285.78 5612
7286.59 5872
7287.39 5778
7288.20 5454
7289.00 5092
7289.81 4604
7290.61 4060
7291.42 3667
7292.23 3315
7293.03 2975
7293.84 2862
7294.64 2819
7295.45 2814
7296.25 2769
7297.06 2717
7297.87 2599
7298.67 2606
7299.48 2659
7300.28 2669
7301.09 2729
7301.90 2771
7302.70 2787
7303.51 2833
7304.32 2813
7305.12 2901
7305.93 2979
7306.74 3176
7307.54 3282
7308.35 3309
7309.16 3529
7309.96 3643
7310.77 4088
7311.58 4282
7312.38 4357
7313.19 4502
7314.00 4499
7314.80 4209
7315.61 4057
7316.42 3976
7317.22 4101
7318.03 4381
7318.84 4609
7319.65 5109
7320.45 5441
7321.26 5911
7322.07 6363
7322.88 6440
7323.68 6437
7324.49 6050
7325.30 5651
7326.11 5087
7326.91 4536
7327.72 4004
7328.53 3545
7329.34 3353
7330.14 3126
7330.95 2892
7331.76 2836
7332.57 2791
7333.38 2770
7334.18 2675
7334.99 2734
7335.80 2728
7336.61 2722
7337.42 2653
7338.22 2712
7339.03 2680
7339.84 2694
7340.65 2766
7341.46 2724
7342.27 2681
7343.07 2669
7343.88 2640
7344.69 2544
7345.50 2539
7346.31 2736
7347.12 2723
7347.93 2725
7348.74 2738
7349.54 2734
7350.35 2856
7351.16 2771
7351.97 2706
7352.78 2684
7353.59 2568
7354.40 2598
7355.21 2540
7356.02 2481
7356.83 2552
7357.64 2573
7358.45 2674
7359.25 2562
7360.06 2544
7360.87 2720
7361.68 2749
7362.49 2789
7363.30 2795
7364.11 2865
7364.92 2932
7365.73 2865
7366.54 2752
7367.35 2885
7368.16 2807
7368.97 2758
7369.78 2908
7370.59 2827
7371.40 2797
7372.21 2820
7373.02 2783
7373.83 2751
7374.64 2919
7375.45 2885
7376.26 2892
7377.07 2988
7377.88 3122
7378.69 3266
7379.50 3449
7380.31 3684
7381.13 4104
7381.94 4322
7382.75 4675
7383.56 4820
7384.37 4811
7385.18 4533
7385.99 4146
7386.80 3892
7387.61 3565
7388.42 3271
7389.23 3141
7390.05 2870
7390.86 2843
7391.67 2777
7392.48 2671
7393.29 2641
7394.10 2726
7394.91 2599
7395.72 2559
7396.54 2673
7397.35 2748
7398.16 2821
7398.97 3006
7399.78 3463
7400.59 3644
7401.41 3913
7402.22 4177
7403.03 4065
7403.84 3986
7404.65 3929
7405.46 3785
7406.28 3707
7407.09 3508
7407.90 3418
7408.71 3313
7409.52 3358
7410.34 3260
7411.15 3134
7411.96 3067
7412.77 2869
7413.59 2708
7414.40 2535
7415.21 2359
7416.02 2339
7416.84 2235
7417.65 2261
7418.46 2190
7419.27 2156
7420.09 2093
7420.90 2036
7421.71 2021
7422.53 2052
7423.34 2021
7424.15 1962
7424.96 1960
7425.78 1945
7426.59 1969
7427.40 1924
7428.22 1917
7429.03 1848
7429.84 1911
7430.66 1933
7431.47 1853
7432.28 1844
7433.10 1854
7433.91 1855
7434.72 1872
7435.54 1791
7436.35 1794
7437.17 1945
7437.98 1906
7438.79 1968
7439.61 1887
7440.42 1902
7441.23 1927
7442.05 1926
7442.86 1872
7443.68 1796
7444.49 1786
7445.30 1890
7446.12 1856
7446.93 1745
7447.75 1772
7448.56 1859
7449.38 1856
7450.19 1718
7451.00 1834
7451.82 1731
7452.63 1723
7453.45 1802
7454.26 1740
7455.08 1786
7455.89 1775
7456.71 1850
7457.52 1759
7458.34 1834
7459.15 1702
7459.97 1750
7460.78 1775
7461.60 1755
7462.41 1791
7463.23 1813
7464.04 1815
7464.86 1797
7465.67 1834
7466.49 1839
7467.30 1822
7468.12 1805
7468.93 1862
7469.75 1796
7470.56 1735
7471.38 1699
7472.20 1768
7473.01 1856
7473.83 1766
7474.64 1729
7475.46 1762
7476.27 1770
7477.09 1720
7477.91 1736
7478.72 1702
7479.54 1633
7480.35 1689
7481.17 1633
7481.99 1558
7482.80 1590
7483.62 1560
7484.44 1481
7485.25 1516
7486.07 1546
7486.88 1539
7487.70 1452
7488.52 1494
7489.33 1422
7490.15 1414
7490.97 1445
7491.78 1432
7492.60 1433
7493.42 1497
7494.23 1470
7495.05 1455
7495.87 1441
7496.69 1450
7497.50 1504
7498.32 1514
7499.14 1451
7499.95 1402
7500.77 1324
7501.59 1293
7502.40 1374
7503.22 1374
7504.04 1413
7504.86 1373
7505.67 1400
7506.49 1391
7507.31 1322
7508.13 1334
7508.94 1383
7509.76 1337
7510.58 1336
7511.40 1309
7512.22 1258
7513.03 1236
7513.85 1288
7514.67 1307
7515.49 1300
7516.31 1263
7517.12 1305
7517.94 1301
7518.76 1275
7519.58 1308
7520.40 1373
7521.21 1280
7522.03 1376
7522.85 1334
7523.67 1325
7524.49 1298
7525.31 1282
7526.12 1343
7526.94 1246
7527.76 1304
7528.58 1268
7529.40 1326
7530.22 1251
7531.04 1305
7531.86 1329
7532.67 1337
7533.49 1279
7534.31 1238
7535.13 1281
7535.95 1278
7536.77 1241
7537.59 1261
7538.41 1382
7539.23 1284
7540.05 1277
7540.87 1284
7541.69 1288
7542.51 1341
7543.32 1244
7544.14 1374
7544.96 1328
7545.78 1358
7546.60 1287
7547.42 1334
7548.24 1363
7549.06 1406
7549.88 1387
7550.70 1278
7551.52 1284
7552.34 1366
7553.16 1312
7553.98 1303
7554.80 1332
7555.62 1318
7556.44 1371
7557.26 1341
7558.08 1346
7558.90 1331
7559.72 1408
7560.54 1444
7561.36 1374
7562.19 1328
7563.01 1377
7563.83 1380
7564.65 1379
7565.47 1339
7566.29 1361
7567.11 1366
7567.93 1344
7568.75 1298
7569.57 1354
7570.39 1316
7571.21 1399
7572.03 1403
7572.86 1443
7573.68 1426
7574.50 1378
7575.32 1333
7576.14 1352
7576.96 1368
7577.78 1392
7578.60 1390
7579.43 1390
7580.25 1428
7581.07 1457
7581.89 1439
7582.71 1430
7583.53 1427
7584.36 1421
7585.18 1464
7586.00 1484
7586.82 1519
7587.64 1480
7588.47 1487
7589.29 1558
7590.11 1575
7590.93 1610
7591.75 1643
7592.58 1583
7593.40 1557
7594.22 1653
7595.04 1569
7595.86 1554
7596.69 1578
7597.51 1501
7598.33 1581
7599.15 1598
7599.98 1562
7600.80 1527
7601.62 1576
7602.45 1684
7603.27 1690
7604.09 1808
7604.91 1870
7605.74 1969
7606.56 1961
7607.38 2012
7608.21 2027
7609.03 1978
7609.85 2058
7610.67 1890
7611.50 1882
7612.32 1794
7613.14 1780
7613.97 1840
7614.79 1921
7615.61 1895
7616.44 1920
7617.26 2046
7618.08 2072
7618.91 2153
7619.73 2226
7620.56 2159
7621.38 2065
7622.20 1958
7623.03 2020
7623.85 1992
7624.67 1872
7625.50 1839
7626.32 1761
7627.15 1805
7627.97 1848
7628.80 1938
7629.62 1975
7630.44 2178
7631.27 2337
7632.09 2469
7632.92 2513
7633.74 2603
7634.57 2566
7635.39 2556
7636.21 2341
7637.04 2306
7637.86 2087
7638.69 1916
7639.51 1760
7640.34 1664
7641.16 1564
7641.99 1520
7642.81 1473
7643.64 1379
7644.46 1368
7645.29 1414
7646.11 1493
7646.94 1484
7647.76 1407
7648.59 1356
7649.41 1399
7650.24 1395
7651.06 1394
7651.89 1343
7652.71 1278
7653.54 1347
7654.37 1257
7655.19 1263
7656.02 1241
7656.84 1359
7657.67 1315
7658.49 1212
7659.32 1330
7660.14 1335
7660.97 1288
7661.80 1304
7662.62 1355
7663.45 1338
7664.27 1326
7665.10 1289
7665.93 1296
7666.75 1285
7667.58 1319
7668.41 1269
7669.23 1236
7670.06 1393
7670.88 1380
7671.71 1364
7672.54 1408
7673.36 1433
7674.19 1373
7675.02 1413
7675.84 1323
7676.67 1284
7677.50 1240
7678.32 1225
7679.15 1280
7679.98 1316
7680.81 1285
7681.63 1274
7682.46 1348
7683.29 1279
7684.11 1345
7684.94 1322
7685.77 1369
7686.59 1379
7687.42 1359
7688.25 1357
7689.08 1302
7689.90 1311
7690.73 1309
7691.56 1252
7692.39 1246
7693.21 1236
7694.04 1238
7694.87 1300
7695.70 1271
7696.53 1287
7697.35 1298
7698.18 1382
7699.01 1356
7699.84 1369
7700.66 1340
7701.49 1415
7702.32 1424
7703.15 1430
7703.98 1317
7704.81 1359
7705.63 1313
7706.46 1199
7707.29 1264
7708.12 1295
7708.95 1266
7709.78 1210
7710.60 1286
7711.43 1300
7712.26 1253
7713.09 1266
7713.92 1332
7714.75 1229
7715.58 1187
7716.41 1144
7717.23 1185
7718.06 1290
7718.89 1251
7719.72 1204
7720.55 1276
7721.38 1241
7722.21 1191
7723.04 1251
7723.87 1303
7724.70 1222
7725.53 1175
7726.36 1220
7727.18 1221
7728.01 1270
7728.84 1227
7729.67 1286
7730.50 1302
7731.33 1282
7732.16 1209
7732.99 1178
7733.82 1200
7734.65 1224
7735.48 1189
7736.31 1193
7737.14 1202
7737.97 1239
7738.80 1202
7739.63 1183
7740.46 1177
7741.29 1246
7742.12 1193
7742.95 1190
7743.78 1216
7744.61 1314
7745.44 1356
7746.27 1421
7747.10 1540
7747.94 1651
7748.77 1747
7749.60 1829
7750.43 1909
7751.26 1805
7752.09 1733
7752.92 1564
7753.75 1549
7754.58 1442
7755.41 1382
7756.24 1383
7757.07 1335
7757.91 1318
7758.74 1240
7759.57 1177
7760.40 1187
7761.23 1265
7762.06 1191
7762.89 1210
7763.72 1238
7764.56 1261
7765.39 1233
7766.22 1196
7767.05 1229
7767.88 1187
7768.71 1151
7769.55 1181
7770.38 1192
7771.21 1177
7772.04 1201
7772.87 1194
7773.70 1189
7774.54 1164
7775.37 1205
7776.20 1215
7777.03 1252
7777.86 1210
7778.70 1166
7779.53 1254
7780.36 1239
7781.19 1253
7782.03 1204
7782.86 1191
7783.69 1210
7784.52 1266
7785.36 1294
7786.19 1249
7787.02 1233
7787.85 1316
7788.69 1237
7789.52 1333
7790.35 1293
7791.19 1255
7792.02 1237
7792.85 1251
7793.68 1223
7794.52 1267
7795.35 1256
7796.18 1238
7797.02 1273
7797.85 1313
7798.68 1293
7799.52 1351
7800.35 1385
7801.18 1329
7802.02 1395
7802.85 1377
7803.68 1386
7804.52 1435
7805.35 1374
7806.18 1453
7807.02 1462
7807.85 1422
7808.69 1400
7809.52 1442
7810.35 1484
7811.19 1552
7812.02 1520
7812.86 1606
7813.69 1682
7814.52 1645
7815.36 1611
7816.19 1763
7817.03 1804
7817.86 1735
7818.70 1775
7819.53 1854
7820.36 1747
7821.20 1741
7822.03 1865
7822.87 1749
7823.70 1605
7824.54 1633
7825.37 1613
7826.21 1655
7827.04 1746
7827.88 1822
7828.71 1888
7829.55 1953
7830.38 1909
7831.22 1833
7832.05 1787
7832.89 1751
7833.72 1744
7834.56 1705
7835.39 1857
7836.23 1978
7837.06 1977
7837.90 1863
7838.73 1809
7839.57 1730
7840.40 1772
7841.24 1772
7842.07 1715
7842.91 1678
7843.75 1739
7844.58 1784
7845.42 1701
7846.25 1607
7847.09 1654
7847.93 1608
7848.76 1584
7849.60 1536
7850.43 1514
7851.27 1486
7852.11 1538
7852.94 1649
7853.78 1549
7854.61 1509
7855.45 1522
7856.29 1540
7857.12 1657
7857.96 1646
7858.80 1715
7859.63 1819
7860.47 1909
7861.31 1957
7862.14 1926
7862.98 1952
7863.82 1844
7864.65 1697
7865.49 1612
7866.33 1630
7867.16 1569
7868.00 1669
7868.84 1631
7869.67 1556
7870.51 1624
7871.35 1671
7872.19 1713
7873.02 1678
7873.86 1751
7874.70 1833
7875.53 1776
7876.37 1824
7877.21 1902
7878.05 2018
7878.88 2046
7879.72 2118
7880.56 2152
7881.40 2000
7882.24 1939
7883.07 1822
7883.91 1767
7884.75 1669
7885.59 1702
7886.42 1712
7887.26 1615
7888.10 1619
7888.94 1636
7889.78 1763
7890.62 1831
7891.45 1873
7892.29 1869
7893.13 1871
7893.97 1952
7894.81 1908
7895.65 1801
7896.48 1820
7897.32 1780
7898.16 1739
7899.00 1678
7899.84 1756
7900.68 1703
7901.52 1629
7902.35 1610
7903.19 1668
7904.03 1621
7904.87 1613
7905.71 1553
7906.55 1517
7907.39 1471
7908.23 1503
7909.07 1548
7909.91 1479
7910.75 1471
7911.58 1496
7912.42 1462
7913.26 1540
7914.10 1540
7914.94 1526
7915.78 1669
7916.62 1715
7917.46 1802
7918.30 1815
7919.14 1933
7919.98 1913
7920.82 2124
7921.66 2067
7922.50 1918
7923.34 1849
7924.18 1680
7925.02 1684
7925.86 1501
7926.70 1592
7927.54 1532
7928.38 1467
7929.22 1434
7930.06 1445
7930.90 1399
7931.74 1393
7932.58 1242
7933.42 1293
7934.26 1321
7935.10 1322
7935.94 1418
7936.78 1423
7937.62 1364
7938.47 1356
7939.31 1322
7940.15 1444
7940.99 1441
7941.83 1337
7942.67 1435
7943.51 1416
7944.35 1478
7945.19 1525
7946.03 1508
7946.88 1541
7947.72 1548
7948.56 1642
7949.40 1652
7950.24 1508
7951.08 1586
7951.92 1446
7952.76 1450
7953.61 1497
7954.45 1495
7955.29 1593
7956.13 1514
7956.97 1595
7957.81 1547
7958.66 1542
7959.50 1524
7960.34 1584
7961.18 1567
7962.02 1553
7962.87 1641
7963.71 1564
7964.55 1701
7965.39 1732
7966.23 1709
7967.08 1822
7967.92 1907
7968.76 1999
7969.60 1976
7970.45 1855
7971.29 1790
7972.13 1701
7972.97 1645
7973.82 1524
7974.66 1416
7975.50 1432
7976.34 1354
7977.19 1426
7978.03 1394
7978.87 1326
7979.72 1255
7980.56 1400
7981.40 1351
7982.24 1421
7983.09 1430
7983.93 1340
7984.77 1393
7985.62 1317
7986.46 1358
7987.30 1291
7988.15 1263
7988.99 1298
7989.83 1316
7990.68 1216
7991.52 1156
7992.36 1186
7993.21 1179
7994.05 1239
7994.90 1176
7995.74 1166
7996.58 1192
7997.43 1192
7998.27 1194
7999.11 1193
7999.96 1157
8000.80 1161
8001.65 1127
8002.49 1107
8003.34 1089
8004.18 1081
8005.02 1115
8005.87 1139
8006.71 1113
8007.56 1117
8008.40 1029
8009.25 1057
8010.09 1077
8010.93 1103
8011.78 1002
8012.62 1039
8013.47 1070
8014.31 1014
8015.16 1151
8016.00 1064
8016.85 973
8017.69 1006
8018.54 1042
8019.38 1024
8020.23 1056
8021.07 1063
8021.92 1073
8022.76 1044
8023.61 1031
8024.45 1092
8025.30 1070
8026.14 1138
8026.99 1088
8027.83 1046
8028.68 968
8029.53 1024
8030.37 1003
8031.22 1044
8032.06 1041
8032.91 1009
8033.75 1012
8034.60 989
8035.45 1055
8036.29 1005
8037.14 994
8037.98 1011
8038.83 1065
8039.68 1056
8040.52 1025
8041.37 1039
8042.21 1032
8043.06 969
8043.91 981
8044.75 972
8045.60 986
8046.45 1048
8047.29 1056
8048.14 1025
8048.99 1094
8049.83 1073
8050.68 1070
8051.53 1016
8052.37 1005
8053.22 1063
8054.07 1058
8054.91 1034
8055.76 970
8056.61 992
8057.45 1077
8058.30 1016
8059.15 1021
8060.00 1032
8060.84 1006
8061.69 972
8062.54 1011
8063.38 946
8064.23 999
8065.08 997
8065.93 964
8066.77 1048
8067.62 1007
8068.47 947
8069.32 996
8070.16 989
8071.01 933
8071.86 871
8072.71 945
8073.56 924
8074.40 912
8075.25 969
8076.10 982
8076.95 986
8077.80 975
8078.64 935
8079.49 883
8080.34 921
8081.19 998
8082.04 949
8082.89 942
8083.73 914
8084.58 975
8085.43 1013
8086.28 936
8087.13 948
8087.98 943
8088.82 969
8089.67 946
8090.52 985
8091.37 958
8092.22 974
8093.07 932
8093.92 943
8094.77 969
8095.62 945
8096.46 969
8097.31 983
8098.16 918
8099.01 960
8099.86 989
8100.71 968
8101.56 978
8102.41 947
8103.26 921
8104.11 945
8104.96 921
8105.81 915
8106.66 880
8107.51 902
8108.36 950
8109.21 969
8110.06 997
8110.91 971
8111.76 906
8112.61 928
8113.46 930
8114.31 974
8115.16 924
8116.01 930
8116.86 924
8117.71 1009
8118.56 1015
8119.41 990
8120.26 1006
8121.11 1015
8121.96 1068
8122.81 1031
8123.66 1029
8124.51 1019
8125.36 1072
8126.21 1049
8127.06 1036
8127.91 1016
8128.76 993
8129.61 990
8130.46 1015
8131.31 1007
8132.17 1082
8133.02 1067
8133.87 1038
8134.72 1011
8135.57 1064
8136.42 982
8137.27 1029
8138.12 1086
8138.97 1007
8139.83 1086
8140.68 1100
8141.53 1092
8142.38 1127
8143.23 1102
8144.08 1134
8144.94 1131
8145.79 1085
8146.64 1191
8147.49 1145
8148.34 1177
8149.19 1146
8150.05 1119
8150.90 1094
8151.75 1146
8152.60 1164
8153.45 1144
8154.31 1202
8155.16 1386
8156.01 1386
8156.86 1339
8157.71 1338
8158.57 1299
8159.42 1289
8160.27 1261
8161.12 1265
8161.98 1051
8162.83 1053
8163.68 1051
8164.53 1004
8165.39 1031
8166.24 998
8167.09 1046
8167.95 1028
8168.80 1038
8169.65 1059
8170.50 1078
8171.36 1032
8172.21 1126
8173.06 1103
8173.92 1052
8174.77 1033
8175.62 1044
8176.48 1040
8177.33 964
8178.18 990
8179.04 897
8179.89 977
8180.74 967
8181.60 964
8182.45 965
8183.30 942
8184.16 885
8185.01 874
8185.86 916
8186.72 942
8187.57 924
8188.43 967
8189.28 908
8190.13 907
8190.99 911
8191.84 935
8192.70 938
8193.55 906
8194.40 922
8195.26 943
8196.11 934
8196.97 979
8197.82 951
8198.68 940
8199.53 911
8200.39 890
8201.24 897
8202.09 908
8202.95 875
8203.80 936
8204.66 865
8205.51 922
8206.37 942
8207.22 954
8208.08 901
8208.93 973
8209.79 897
8210.64 902
8211.50 943
8212.35 963
8213.21 1005
8214.06 961
8214.92 955
8215.77 925
8216.63 939
8217.49 926
8218.34 936
8219.20 934
8220.05 963
8220.91 920
8221.76 922
8222.62 921
8223.47 921
8224.33 923
8225.19 954
8226.04 896
8226.90 950
8227.75 969
8228.61 952
8229.47 911
8230.32 937
8231.18 990
8232.03 911
8232.89 931
8233.75 925
8234.60 905
8235.46 939
8236.32 919
8237.17 899
8238.03 902
8238.88 890
8239.74 917
8240.60 919
8241.45 953
8242.31 963
8243.17 931
8244.02 913
8244.88 916
8245.74 965
8246.60 939
8247.45 893
8248.31 873
8249.17 858
8250.02 921
8250.88 849
8251.74 863
8252.59 888
8253.45 961
8254.31 994
8255.17 909
8256.02 900
8256.88 937
8257.74 892
8258.60 950
8259.45 912
8260.31 980
8261.17 970
8262.03 974
8262.89 887
8263.74 870
8264.60 900
8265.46 892
8266.32 963
8267.17 938
8268.03 939
8268.89 937
8269.75 958
8270.61 997
8271.47 931
8272.32 934
8273.18 987
8274.04 968
8274.90 955
8275.76 929
8276.62 919
8277.47 917
8278.33 903
8279.19 972
8280.05 970
8280.91 989
8281.77 962
8282.63 954
8283.48 969
8284.34 1015
8285.20 1009
8286.06 1019
8286.92 1031
8287.78 1011
8288.64 1026
8289.50 1075
8290.36 1111
8291.22 1140
8292.08 1103
8292.94 1081
8293.79 1131
8294.65 1111
8295.51 1198
8296.37 1181
8297.23 1160
8298.09 1161
8298.95 1119
8299.81 1039
8300.67 1047
8301.53 1064
8302.39 1128
8303.25 1062
8304.11 1114
8304.97 1074
8305.83 1149
8306.69 1117
8307.55 1067
8308.41 1048
8309.27 1108
8310.13 1067
8310.99 1041
8311.85 1075
8312.71 1035
8313.57 1013
8314.43 1013
8315.29 1031
8316.15 1110
8317.01 984
8317.88 1036
8318.74 1065
8319.60 1139
8320.46 1132
8321.32 1130
8322.18 1032
8323.04 1037
8323.90 1112
8324.76 1042
8325.62 946
8326.48 1033
8327.34 1110
8328.21 1060
8329.07 1064
8329.93 1077
8330.79 1100
8331.65 1124
8332.51 1122
8333.37 1084
8334.24 1065
8335.10 1056
8335.96 1022
8336.82 1037
8337.68 989
8338.54 956
8339.41 975
8340.27 1015
8341.13 1053
8341.99 998
8342.85 1027
8343.71 1090
8344.58 1106
8345.44 1101
8346.30 1103
8347.16 1096
8348.02 1101
8348.89 1052
8349.75 1043
8350.61 1071
8351.47 1050
8352.34 1123
8353.20 1077
8354.06 1029
8354.92 1022
8355.79 1145
8356.65 1096
8357.51 988
8358.37 1017
8359.24 1067
8360.10 1107
8360.96 1112
8361.83 1077
8362.69 1057
8363.55 1107
8364.41 1133
8365.28 1121
8366.14 1078
8367.00 1115
8367.87 1082
8368.73 1075
8369.59 1148
8370.46 1079
8371.32 1118
8372.18 1165
8373.05 1110
8373.91 1122
8374.77 1105
8375.64 1155
8376.50 1135
8377.37 1163
8378.23 1153
8379.09 1150
8379.96 1165
8380.82 1123
8381.68 1210
8382.55 1115
8383.41 1110
8384.28 1174
8385.14 1212
8386.01 1202
8386.87 1238
8387.73 1217
8388.60 1221
8389.46 1192
8390.33 1216
8391.19 1248
8392.06 1224
8392.92 1184
8393.78 1197
8394.65 1247
8395.51 1203
8396.38 1253
8397.24 1254
8398.11 1277
8398.97 1274
8399.84 1308
8400.70 1340
8401.57 1353
8402.43 1322
8403.30 1327
8404.16 1306
8405.03 1355
8405.89 1401
8406.76 1292
8407.62 1412
8408.49 1428
8409.35 1450
8410.22 1374
8411.08 1293
8411.95 1387
8412.82 1463
8413.68 1426
8414.55 1367
8415.41 1422
8416.28 1520
8417.14 1578
8418.01 1586
8418.88 1589
8419.74 1530
8420.61 1517
8421.47 1557
8422.34 1605
8423.21 1556
8424.07 1589
8424.94 1708
8425.80 1770
8426.67 1851
8427.54 1888
8428.40 1858
8429.27 1905
8430.14 1929
8431.00 1856
8431.87 1851
8432.74 1891
8433.60 1963
8434.47 2062
8435.34 1999
8436.20 2006
8437.07 2103
8437.94 2120
8438.80 2119
8439.67 2106
8440.54 2302
8441.40 2470
8442.27 2601
8443.14 2737
8444.00 2854
8444.87 2839
8445.74 2945
8446.61 2851
8447.47 2777
8448.34 2705
8449.21 2712
8450.08 2828
8450.94 2768
8451.81 2904
8452.68 2959
8453.55 3098
8454.41 3376
8455.28 3726
8456.15 4214
8457.02 4697
8457.88 5061
8458.75 5172
8459.62 5134
8460.49 4948
8461.36 4519
8462.22 4324
8463.09 4058
8463.96 3636
8464.83 3385
8465.70 3349
8466.57 3395
8467.43 3640
8468.30 4274
8469.17 5247
8470.04 6345
8470.91 7276
8471.78 7895
8472.65 8141
8473.51 7954
8474.38 7362
8475.25 6548
8476.12 5673
8476.99 4751
8477.86 4064
8478.73 3473
8479.60 2991
8480.46 2610
8481.33 2421
8482.20 2272
8483.07 2225
8483.94 2111
8484.81 2044
8485.68 1993
8486.55 1977
8487.42 1988
8488.29 1888
8489.16 1923
8490.03 1931
8490.90 1944
8491.77 1894
8492.64 1762
8493.51 1784
8494.37 1816
8495.24 1897
8496.11 2024
8496.98 2042
8497.85 2072
8498.72 2122
8499.59 2120
8500.46 2063
8501.33 1932
8502.20 1889
8503.07 1941
8503.94 1900
8504.82 1893
8505.69 1993
8506.56 2029
8507.43 2087
8508.30 2190
8509.17 2230
8510.04 2298
8510.91 2254
8511.78 2175
8512.65 2100
8513.52 2042
8514.39 1935
8515.26 1913
8516.13 1939
8517.00 1940
8517.87 1948
8518.75 1919
8519.62 1874
8520.49 1848
8521.36 1847
8522.23 1769
8523.10 1741
8523.97 1867
8524.84 1813
8525.71 1832
8526.59 1879
8527.46 1849
8528.33 1841
8529.20 1894
8530.07 1937
8530.94 1954
8531.82 1997
8532.69 1996
8533.56 2109
8534.43 2035
8535.30 2185
8536.17 2096
8537.05 2079
8537.92 2021
8538.79 2067
8539.66 1952
8540.53 1975
8541.41 1945
8542.28 1955
8543.15 1928
8544.02 1771
8544.90 1855
8545.77 1883
8546.64 1931
8547.51 1891
8548.39 1873
8549.26 1918
8550.13 1929
8551.00 1892
8551.88 1890
8552.75 1934
8553.62 2001
8554.49 2107
8555.37 2151
8556.24 2121
8557.11 2136
8557.99 2087
8558.86 2042
8559.73 1983
8560.60 1825
8561.48 1643
8562.35 1685
8563.22 1714
8564.10 1519
8564.97 1568
8565.84 1517
8566.72 1442
8567.59 1351
8568.46 1422
8569.34 1485
8570.21 1439
8571.09 1453
8571.96 1433
8572.83 1407
8573.71 1497
8574.58 1504
8575.45 1462
8576.33 1459
8577.20 1486
8578.08 1390
8578.95 1408
8579.82 1341
8580.70 1309
8581.57 1377
8582.45 1347
8583.32 1425
8584.20 1403
8585.07 1437
8585.94 1400
8586.82 1468
8587.69 1444
8588.57 1359
8589.44 1399
8590.32 1394
8591.19 1397
8592.07 1339
8592.94 1275
8593.82 1327
8594.69 1380
8595.57 1337
8596.44 1335
8597.32 1428
8598.19 1391
8599.07 1364
8599.94 1294
8600.82 1306
8601.69 1356
8602.57 1394
8603.44 1421
8604.32 1402
8605.19 1353
8606.07 1385
8606.94 1440
8607.82 1386
8608.69 1447
8609.57 1386
8610.45 1429
8611.32 1455
8612.20 1426
8613.07 1433
8613.95 1490
8614.82 1498
8615.70 1470
8616.58 1492
8617.45 1479
8618.33 1506
8619.21 1500
8620.08 1441
8620.96 1475
8621.83 1510
8622.71 1590
8623.59 1540
8624.46 1523
8625.34 1613
8626.22 1624
8627.09 1612
8627.97 1577
8628.85 1684
8629.72 1709
8630.60 1677
8631.48 1674
8632.35 1715
8633.23 1693
8634.11 1661
8634.98 1681
8635.86 1749
8636.74 1706
8637.61 1687
8638.49 1774
8639.37 1806
8640.24 1795
8641.12 1841
8642.00 1764
8642.88 1809
8643.75 1838
8644.63 1892
8645.51 1893
8646.39 1954
8647.26 1970
8648.14 1948
8649.02 2059
8649.90 1991
8650.77 2067
8651.65 2062
8652.53 2116
8653.41 2049
8654.29 2066
8655.16 2077
8656.04 2150
8656.92 2210
8657.80 2176
8658.68 2193
8659.55 2171
8660.43 2227
8661.31 2305
8662.19 2274
8663.07 2278
8663.95 2248
8664.82 2224
8665.70 2133
8666.58 2112
8667.46 2098
8668.34 2158
8669.22 2310
8670.10 2358
8670.97 2521
8671.85 2855
8672.73 3136
8673.61 3419
8674.49 3831
8675.37 4133
8676.25 4373
8677.13 4303
8678.01 4277
8678.88 4186
8679.76 3823
8680.64 3524
8681.52 3359
8682.40 3118
8683.28 2912
8684.16 2670
8685.04 2562
8685.92 2634
8686.80 2483
8687.68 2563
8688.56 2818
8689.44 3070
8690.32 3588
8691.20 4101
8692.08 4840
8692.96 5565
8693.84 5967
8694.72 6295
8695.60 6248
8696.48 5809
8697.36 5171
8698.24 4847
8699.12 4186
8700.00 3545
8700.88 3076
8701.76 2739
8702.64 2425
8703.52 2139
8704.40 2008
8705.28 1910
8706.16 1874
8707.04 1758
8707.92 1795
8708.80 1719
8709.68 1776
8710.56 1694
8711.44 1744
8712.33 1695
8713.21 1683
8714.09 1670
8714.97 1547
8715.85 1586
8716.73 1720
8717.61 1601
8718.49 1664
8719.37 1615
8720.25 1629
8721.14 1578
8722.02 1610
8722.90 1628
8723.78 1663
8724.66 1675
8725.54 1668
8726.42 1650
8727.31 1697
8728.19 1644
8729.07 1665
8729.95 1755
8730.83 1781
8731.72 1782
8732.60 1774
8733.48 1715
8734.36 1660
8735.24 1690
8736.12 1699
8737.01 1671
8737.89 1569
8738.77 1496
8739.65 1467
8740.54 1507
8741.42 1521
8742.30 1474
8743.18 1472
8744.07 1517
8744.95 1483
8745.83 1476
8746.71 1504
8747.60 1415
8748.48 1473
8749.36 1533
8750.24 1557
8751.13 1516
8752.01 1525
8752.89 1499
8753.77 1447
8754.66 1470
8755.54 1529
8756.42 1639
8757.31 1664
8758.19 1657
8759.07 1632
8759.96 1680
8760.84 1636
8761.72 1621
8762.61 1598
8763.49 1678
8764.37 1653
8765.26 1568
8766.14 1567
8767.02 1589
8767.91 1603
8768.79 1611
8769.68 1541
8770.56 1514
8771.44 1575
8772.33 1594
8773.21 1595
8774.09 1564
8774.98 1518
8775.86 1451
8776.75 1551
8777.63 1509
8778.52 1415
8779.40 1429
8780.28 1409
8781.17 1420
8782.05 1357
8782.94 1359
8783.82 1385
8784.71 1341
8785.59 1311
8786.47 1314
8787.36 1271
8788.24 1309
8789.13 1295
8790.01 1350
8790.90 1333
8791.78 1437
8792.67 1382
8793.55 1403
8794.44 1487
8795.32 1440
8796.21 1449
8797.09 1440
8797.98 1450
8798.86 1417
8799.75 1375
8800.63 1371
8801.52 1344
8802.41 1323
8803.29 1311
8804.18 1302
8805.06 1279
8805.95 1379
8806.83 1319
8807.72 1294
8808.60 1335
8809.49 1251
8810.38 1304
8811.26 1292
8812.15 1224
8813.03 1183
8813.92 1226
8814.81 1154
8815.69 1172
8816.58 1201
8817.46 1151
8818.35 1056
8819.24 1115
8820.12 1122
8821.01 1195
8821.89 1119
8822.78 1165
8823.67 1224
8824.55 1197
8825.44 1159
8826.33 1179
8827.21 1241
8828.10 1244
8828.99 1243
8829.87 1156
8830.76 1121
8831.65 1075
8832.53 1099
8833.42 1060
8834.31 1108
8835.20 1148
8836.08 1124
8836.97 1046
8837.86 1044
8838.74 1088
8839.63 1042
8840.52 1036
8841.41 1054
8842.29 1060
8843.18 1073
8844.07 1032
8844.96 1072
8845.84 1039
8846.73 1015
8847.62 978
8848.51 1012
8849.39 971
8850.28 971
8851.17 969
8852.06 962
8852.95 934
8853.83 998
8854.72 987
8855.61 953
8856.50 971
8857.39 922
8858.27 932
8859.16 930
8860.05 995
8860.94 970
8861.83 990
8862.72 922
8863.60 897
8864.49 922
8865.38 916
8866.27 924
8867.16 935
8868.05 929
8868.94 875
8869.83 882
8870.71 922
8871.60 902
8872.49 924
8873.38 938
8874.27 863
8875.16 833
8876.05 899
8876.94 875
8877.83 868
8878.72 907
8879.60 919
8880.49 891
8881.38 825
8882.27 879
8883.16 881
8884.05 898
8884.94 867
8885.83 906
8886.72 965
8887.61 918
8888.50 915
8889.39 916
8890.28 880
8891.17 862
8892.06 855
8892.95 847
8893.84 861
8894.73 845
8895.62 851
8896.51 863
8897.40 848
8898.29 829
8899.18 858
8900.07 831
8900.96 794
8901.85 800
8902.74 795
8903.63 813
8904.52 839
8905.41 827
8906.30 830
8907.19 839
8908.08 792
8908.98 860
8909.87 798
8910.76 798
8911.65 782
8912.54 783
8913.43 840
8914.32 767
8915.21 757
8916.10 816
8916.99 812
8917.89 761
8918.78 815
8919.67 827
8920.56 800
8921.45 765
8922.34 799
8923.23 762
8924.13 763
8925.02 802
8925.91 750
8926.80 805
8927.69 797
8928.58 778
8929.48 805
8930.37 842
8931.26 772
8932.15 768
8933.04 753
8933.93 777
8934.83 790
8935.72 728
8936.61 767
8937.50 762
8938.40 742
8939.29 732
8940.18 758
8941.07 777
8941.96 766
8942.86 789
8943.75 814
8944.64 804
8945.53 787
8946.43 781
8947.32 727
8948.21 734
8949.11 749
8950.00 739
8950.89 729
8951.78 736
8952.68 776
8953.57 700
8954.46 718
8955.36 752
8956.25 799
8957.14 765
8958.04 739
8958.93 740
8959.82 765
8960.72 766
8961.61 749
8962.50 772
8963.40 782
8964.29 734
8965.18 724
8966.08 728
8966.97 742
8967.86 785
8968.76 785
8969.65 769
8970.54 740
8971.44 691
8972.33 732
8973.23 714
8974.12 757
8975.01 746
8975.91 754
8976.80 747
8977.70 783
8978.59 754
8979.49 720
8980.38 730
8981.27 740
8982.17 738
8983.06 761
8983.96 813
8984.85 720
8985.75 688
8986.64 712
8987.54 692
8988.43 789
8989.33 775
8990.22 726
8991.12 726
8992.01 771
8992.90 757
8993.80 750
8994.69 768
8995.59 787
8996.49 758
8997.38 734
8998.28 727
8999.17 732
9000.07 760
9000.96 701
9001.86 701
9002.75 716
9003.65 717
9004.54 726
9005.44 721
9006.33 683
9007.23 662
9008.13 707
9009.02 717
9009.92 689
9010.81 679
9011.71 744
9012.60 717
9013.50 698
9014.40 668
9015.29 678
9016.19 655
9017.09 694
9017.98 708
9018.88 694
9019.77 693
9020.67 668
9021.57 736
9022.46 731
9023.36 699
9024.26 749
9025.15 708
9026.05 727
9026.95 723
9027.84 684
9028.74 680
9029.64 699
9030.53 720
9031.43 702
9032.33 707
9033.22 700
9034.12 676
9035.02 704
9035.91 719
9036.81 694
9037.71 703
9038.61 711
9039.50 740
9040.40 725
9041.30 740
9042.20 703
9043.09 696
9043.99 679
9044.89 752
9045.79 759
9046.68 780
9047.58 708
9048.48 703
9049.38 752
9050.27 725
9051.17 671
9052.07 693
9052.97 732
9053.87 717
9054.76 741
9055.66 642
9056.56 738
9057.46 701
9058.36 740
9059.25 752
9060.15 707
9061.05 702
9061.95 753
9062.85 732
9063.75 715
9064.64 747
9065.54 753
9066.44 746
9067.34 755
9068.24 730
9069.14 721
9070.04 678
9070.94 735
9071.83 774
9072.73 716
9073.63 718
9074.53 743
9075.43 706
9076.33 680
9077.23 751
9078.13 727
9079.03 752
9079.93 760
9080.83 783
9081.72 757
9082.62 685
9083.52 734
9084.42 769
9085.32 788
9086.22 798
9087.12 876
9088.02 833
9088.92 799
9089.82 810
9090.72 766
9091.62 914
9092.52 872
9093.42 839
9094.32 830
9095.22 777
9096.12 784
9097.02 802
9097.92 823
9098.82 737
9099.72 727
9100.62 765
9101.52 735
9102.42 784
9103.32 778
9104.22 776
9105.12 738
9106.02 738
9106.92 799
9107.83 756
9108.73 732
9109.63 729
9110.53 726
9111.43 732
9112.33 750
9113.23 770
9114.13 742
9115.03 676
9115.93 671
9116.83 698
9117.74 654
9118.64 708
9119.54 712
9120.44 729
9121.34 699
9122.24 639
9123.14 692
9124.04 709
9124.95 722
9125.85 686
9126.75 718
9127.65 704
9128.55 703
9129.45 723
9130.36 717
9131.26 740
9132.16 689
9133.06 730
9133.96 698
9134.87 652
9135.77 678
9136.67 647
9137.57 736
9138.47 708
9139.38 692
9140.28 731
9141.18 712
9142.08 721
9142.99 712
9143.89 706
9144.79 714
9145.69 708
9146.60 743
9147.50 744
9148.40 703
9149.30 752
9150.21 708
9151.11 724
9152.01 686
9152.92 696
9153.82 721
9154.72 683
9155.62 688
9156.53 690
9157.43 707
9158.33 619
9159.24 642
9160.14 733
9161.04 713
9161.95 751
9162.85 685
9163.75 663
9164.66 734
9165.56 731
9166.46 713
9167.37 639
9168.27 721
9169.17 699
9170.08 720
9170.98 644
9171.89 657
9172.79 700
9173.69 694
9174.60 702
9175.50 731
9176.41 721
9177.31 705
9178.21 747
9179.12 717
9180.02 699
9180.93 694
9181.83 725
9182.74 740
9183.64 714
9184.54 696
9185.45 656
9186.35 684
9187.26 699
9188.16 689
9189.07 677
9189.97 698
9190.88 735
9191.78 662
9192.69 644
9193.59 735
9194.50 740
9195.40 707
9196.31 700
9197.21 729
9198.12 718
9199.02 735
9199.93 811
9200.83 853
9201.74 810
9202.64 829
9203.55 844
9204.45 778
9205.36 757
9206.26 725
9207.17 763
9208.08 725
9208.98 719
9209.89 756
9210.79 718
9211.70 737
9212.60 708
9213.51 731
9214.42 725
9215.32 728
9216.23 761
9217.13 735
9218.04 819
9218.95 893
9219.85 812
9220.76 831
9221.66 832
9222.57 795
9223.48 744
9224.38 692
9225.29 724
9226.20 680
9227.10 717
9228.01 689
9228.92 683
9229.82 715
9230.73 704
9231.64 743
9232.54 715
9233.45 675
9234.36 702
9235.26 686
9236.17 724
9237.08 711
9237.99 731
9238.89 731
9239.80 683
9240.71 656
9241.61 624
9242.52 660
9243.43 632
9244.34 651
9245.24 621
9246.15 619
9247.06 686
9247.97 729
9248.87 709
9249.78 670
9250.69 642
9251.60 674
9252.50 687
9253.41 631
9254.32 652
9255.23 680
9256.14 629
9257.04 653
9257.95 653
9258.86 671
9259.77 662
9260.68 709
9261.59 731
9262.49 705
9263.40 674
9264.31 673
9265.22 699
9266.13 657
9267.04 698
9267.94 689
9268.85 713
9269.76 651
9270.67 686
9271.58 670
9272.49 710
9273.40 695
9274.31 737
9275.21 675
9276.12 643
9277.03 681
9277.94 696
9278.85 638
9279.76 667
9280.67 712
9281.58 705
9282.49 719
9283.40 676
9284.31 684
9285.22 661
9286.12 706
9287.03 711
9287.94 683
9288.85 704
9289.76 709
9290.67 711
9291.58 658
9292.49 657
9293.40 696
9294.31 735
9295.22 693
9296.13 676
9297.04 672
9297.95 722
9298.86 765
9299.77 696
9300.68 689
9301.59 715
9302.50 763
9303.41 734
9304.32 715
9305.23 747
9306.14 752
9307.05 750
9307.96 854
9308.88 861
9309.79 859
9310.70 916
9311.61 967
9312.52 943
9313.43 899
9314.34 761
9315.25 813
9316.16 862
9317.07 797
9317.98 684
9318.89 729
9319.81 753
9320.72 740
9321.63 772
9322.54 763
9323.45 752
9324.36 724
9325.27 753
9326.18 768
9327.10 750
9328.01 761
9328.92 774
9329.83 735
9330.74 721
9331.65 683
9332.57 708
9333.48 716
9334.39 668
9335.30 698
9336.21 662
9337.12 661
9338.04 731
9338.95 783
9339.86 756
9340.77 732
9341.69 720
9342.60 716
9343.51 732
9344.42 692
9345.33 639
9346.25 694
9347.16 703
9348.07 684
9348.98 712
9349.90 683
9350.81 696
9351.72 712
9352.63 731
9353.55 689
9354.46 709
9355.37 710
9356.29 654
9357.20 675
9358.11 646
9359.02 684
9359.94 679
9360.85 673
9361.76 649
9362.68 739
9363.59 717
9364.50 647
9365.42 692
9366.33 655
9367.24 682
9368.16 695
9369.07 715
9369.98 692
9370.90 780
9371.81 714
9372.73 716
9373.64 728
9374.55 699
9375.47 735
9376.38 783
9377.29 730
9378.21 722
9379.12 780
9380.04 747
9380.95 757
9381.86 737
9382.78 804
9383.69 772
9384.61 747
9385.52 767
9386.44 778
9387.35 800
9388.26 832
9389.18 813
9390.09 817
9391.01 811
9391.92 765
9392.84 784
9393.75 825
9394.67 802
9395.58 834
9396.50 931
9397.41 862
9398.33 795
9399.24 782
9400.16 801
9401.07 834
9401.99 784
9402.90 759
9403.82 848
9404.73 773
9405.65 745
9406.56 742
9407.48 760
9408.39 809
9409.31 753
9410.22 792
9411.14 742
9412.06 696
9412.97 773
9413.89 719
9414.80 740
9415.72 783
9416.63 748
9417.55 767
9418.47 785
9419.38 775
9420.30 792
9421.21 803
9422.13 788
9423.05 788
9423.96 761
9424.88 748
9425.80 819
9426.71 766
9427.63 798
9428.54 821
9429.46 769
9430.38 788
9431.29 795
9432.21 780
9433.13 797
9434.04 802
9434.96 859
9435.88 771
9436.79 796
9437.71 812
9438.63 789
9439.55 822
9440.46 773
9441.38 788
9442.30 832
9443.21 763
9444.13 786
9445.05 844
9445.96 779
9446.88 845
9447.80 819
9448.72 817
9449.63 792
9450.55 835
9451.47 858
9452.39 846
9453.30 853
9454.22 890
9455.14 855
9456.06 871
9456.98 896
9457.89 862
9458.81 872
9459.73 861
9460.65 808
9461.57 873
9462.48 929
9463.40 864
9464.32 802
9465.24 849
9466.16 846
9467.07 832
9467.99 824
9468.91 797
9469.83 802
9470.75 752
9471.67 819
9472.58 818
9473.50 817
9474.42 819
9475.34 766
9476.26 849
9477.18 819
9478.10 801
9479.02 826
9479.93 878
9480.85 842
9481.77 828
9482.69 934
9483.61 892
9484.53 881
9485.45 877
9486.37 877
9487.29 914
9488.21 911
9489.13 869
9490.05 860
9490.97 844
9491.88 855
9492.80 807
9493.72 883
9494.64 890
9495.56 856
9496.48 831
9497.40 862
9498.32 853
9499.24 879
9500.16 880
9501.08 889
9502.00 840
9502.92 875
9503.84 878
9504.76 893
9505.68 854
9506.60 833
9507.52 921
9508.44 919
9509.36 911
9510.28 963
9511.20 951
9512.12 929
9513.05 949
9513.97 973
9514.89 980
9515.81 986
9516.73 1031
9517.65 1076
9518.57 992
9519.49 952
9520.41 995
9521.33 1043
9522.25 1040
9523.17 995
9524.09 1044
9525.02 1048
9525.94 1044
9526.86 1020
9527.78 1041
9528.70 1087
9529.62 1178
9530.54 1261
9531.46 1305
9532.39 1430
9533.31 1549
9534.23 1619
9535.15 1714
9536.07 1637
9536.99 1594
9537.92 1490
9538.84 1387
9539.76 1325
9540.68 1258
9541.60 1219
9542.53 1189
9543.45 1183
9544.37 1117
9545.29 1090
9546.21 1026
9547.14 988
9548.06 1032
9548.98 1001
9549.90 995
9550.82 1000
9551.75 1006
9552.67 958
9553.59 956
9554.51 937
9555.44 1006
9556.36 996
9557.28 1041
9558.21 1017
9559.13 1073
9560.05 1107
9560.97 1100
9561.90 1058
9562.82 1110
9563.74 1125
9564.67 1022
9565.59 1060
9566.51 1062
9567.43 1029
9568.36 1057
9569.28 1015
9570.20 986
9571.13 969
9572.05 964
9572.97 975
9573.90 1023
9574.82 940
9575.74 1005
9576.67 961
9577.59 996
9578.52 1002
9579.44 984
9580.36 976
9581.29 1030
9582.21 927
9583.13 1022
9584.06 941
9584.98 968
9585.91 971
9586.83 981
9587.76 978
9588.68 1039
9589.60 1060
9590.53 1058
9591.45 983
9592.38 959
9593.30 1024
9594.23 1034
9595.15 991
9596.07 1034
9597.00 1072
9597.92 1050
9598.85 1082
9599.77 1095
9600.70 1095
9601.62 1104
9602.55 1104
9603.47 1108
9604.40 1080
9605.32 1149
9606.25 1159
9607.17 1201
9608.10 1227
9609.02 1192
9609.95 1169
9610.87 1177
9611.80 1166
9612.72 1177
9613.65 1231
9614.57 1273
9615.50 1193
9616.43 1197
9617.35 1264
9618.28 1266
9619.20 1270
9620.13 1256
9621.05 1323
9621.98 1276
9622.91 1225
9623.83 1274
9624.76 1379
9625.68 1337
9626.61 1224
9627.54 1282
9628.46 1425
9629.39 1356
9630.31 1428
9631.24 1416
9632.17 1458
9633.09 1571
9634.02 1528
9634.95 1506
9635.87 1517
9636.80 1607
9637.72 1624
9638.65 1557
9639.58 1556
9640.50 1620
9641.43 1686
9642.36 1694
9643.28 1658
9644.21 1635
9645.14 1689
9646.07 1744
9646.99 1853
9647.92 1943
9648.85 2050
9649.77 2241
9650.70 2232
9651.63 2305
9652.56 2387
9653.48 2298
9654.41 2216
9655.34 2123
9656.26 2028
9657.19 1879
9658.12 1868
9659.05 1795
9659.98 1787
9660.90 1643
9661.83 1686
9662.76 1722
9663.69 1696
9664.61 1686
9665.54 1689
9666.47 1727
9667.40 1748
9668.33 1708
9669.25 1757
9670.18 1792
9671.11 1743
9672.04 1783
9672.97 1847
9673.89 1853
9674.82 1777
9675.75 1874
9676.68 1953
9677.61 1863
9678.54 1928
9679.47 2017
9680.39 2002
9681.32 1917
9682.25 1942
9683.18 1999
9684.11 1900
9685.04 1959
9685.97 1885
9686.90 1873
9687.82 1882
9688.75 2014
9689.68 1925
9690.61 2015
9691.54 2057
9692.47 2087
9693.40 2142
9694.33 2141
9695.26 2067
9696.19 2051
9697.12 2130
9698.05 2151
9698.98 2144
9699.90 2142
9700.83 2155
9701.76 2211
9702.69 2154
9703.62 2081
9704.55 2091
9705.48 2045
9706.41 1951
9707.34 1915
9708.27 1920
9709.20 1838
9710.13 1881
9711.06 1958
9711.99 2018
9712.92 1986
9713.85 1997
9714.78 2149
9715.71 2284
9716.64 2351
9717.57 2250
9718.50 2300
9719.44 2288
9720.37 2184
9721.30 2108
9722.23 2031
9723.16 1900
9724.09 1960
9725.02 1848
9725.95 1876
9726.88 1815
9727.81 1734
9728.74 1809
9729.67 1726
9730.60 1729
9731.54 1773
9732.47 1791
9733.40 1838
9734.33 1817
9735.26 1822
9736.19 1879
9737.12 1913
9738.05 1811
9738.99 1810
9739.92 1740
9740.85 1730
9741.78 1689
9742.71 1645
9743.64 1562
9744.57 1572
9745.51 1584
9746.44 1522
9747.37 1581
9748.30 1485
9749.23 1557
9750.17 1565
9751.10 1505
9752.03 1539
9752.96 1448
9753.89 1460
9754.83 1441
9755.76 1499
9756.69 1450
9757.62 1427
9758.56 1491
9759.49 1529
9760.42 1506
9761.35 1450
9762.29 1472
9763.22 1519
9764.15 1578
9765.08 1535
9766.02 1568
9766.95 1531
9767.88 1521
9768.81 1549
9769.75 1479
9770.68 1531
9771.61 1498
9772.55 1411
9773.48 1489
9774.41 1511
9775.35 1503
9776.28 1573
9777.21 1674
9778.14 1653
9779.08 1742
9780.01 1753
9780.94 1762
9781.88 1823
9782.81 1782
9783.75 1775
9784.68 1825
9785.61 1806
9786.55 1723
9787.48 1701
9788.41 1594
9789.35 1479
9790.28 1466
9791.22 1428
9792.15 1434
9793.08 1373
9794.02 1428
9794.95 1435
9795.89 1434
9796.82 1500
9797.75 1494
9798.69 1494
9799.62 1478
9800.56 1479
9801.49 1422
9802.43 1437
9803.36 1366
9804.29 1333
9805.23 1386
9806.16 1292
9807.10 1248
9808.03 1236
9808.97 1205
9809.90 1191
9810.84 1152
9811.77 1167
9812.71 1225
9813.64 1165
9814.58 1181
9815.51 1161
9816.45 1138
9817.38 1159
9818.32 1168
9819.25 1173
9820.19 1162
9821.12 1165
9822.06 1129
9822.99 1116
9823.93 1103
9824.87 1078
9825.80 1150
9826.74 1117
9827.67 1137
9828.61 1121
9829.54 1087
9830.48 1132
9831.42 1126
9832.35 1080
9833.29 1088
9834.22 1110
9835.16 1203
9836.10 1163
9837.03 1167
9837.97 1125
9838.90 1130
9839.84 1124
9840.78 1115
9841.71 1105
9842.65 1143
9843.59 1174
9844.52 1152
9845.46 1148
9846.40 1121
9847.33 1181
9848.27 1146
9849.20 1172
9850.14 1215
9851.08 1218
9852.02 1170
9852.95 1157
9853.89 1208
9854.83 1202
9855.76 1208
9856.70 1207
9857.64 1275
9858.57 1314
9859.51 1379
9860.45 1372
9861.39 1359
9862.32 1315
9863.26 1317
9864.20 1341
9865.14 1336
9866.07 1205
9867.01 1132
9867.95 1165
9868.89 1116
9869.82 1101
9870.76 1056
9871.70 1080
9872.64 1094
9873.57 1067
9874.51 1006
9875.45 1035
9876.39 1020
9877.33 1065
9878.26 1052
9879.20 1030
9880.14 1033
9881.08 1027
9882.02 1061
9882.96 1020
9883.89 983
9884.83 951
9885.77 1034
9886.71 956
9887.65 961
9888.59 987
9889.52 1005
9890.46 977
9891.40 915
9892.34 925
9893.28 949
9894.22 933
9895.16 984
9896.10 992
9897.03 956
9897.97 978
9898.91 958
9899.85 961
9900.79 949
9901.73 942
9902.67 995
9903.61 967
9904.55 960
9905.49 980
9906.43 945
9907.37 979
9908.31 956
9909.25 927
9910.18 927
9911.12 944
9912.06 990
9913.00 982
9913.94 951
9914.88 933
9915.82 957
9916.76 972
9917.70 972
9918.64 938
9919.58 943
9920.52 946
9921.46 973
9922.40 1007
9923.34 1054
9924.28 1098
9925.22 1175
9926.16 1196
9927.10 1285
9928.05 1410
9928.99 1498
9929.93 1500
9930.87 1532
9931.81 1512
9932.75 1428
9933.69 1341
9934.63 1192
9935.57 1141
9936.51 1204
9937.45 1116
9938.39 1017
9939.33 973
9940.27 971
9941.22 945
9942.16 928
9943.10 882
9944.04 912
9944.98 926
9945.92 937
9946.86 927
9947.80 849
9948.75 895
9949.69 924
9950.63 937
9951.57 913
9952.51 901
9953.45 928
9954.40 945
9955.34 882
9956.28 914
9957.22 920
9958.16 972
9959.10 952
9960.05 939
9960.99 975
9961.93 952
9962.87 973
9963.81 1017
9964.76 979
9965.70 899
9966.64 907
9967.58 939
9968.53 936
9969.47 977
9970.41 923
9971.35 974
9972.30 928
9973.24 943
9974.18 904
9975.12 891
9976.07 905
9977.01 885
9977.95 870
9978.89 864
9979.84 839
9980.78 836
9981.72 844
9982.67 838
9983.61 773
9984.55 780
9985.50 783
9986.44 766
9987.38 810
9988.33 798
9989.27 826
9990.21 802
9991.16 805
9992.10 809
9993.04 764
9993.99 848
9994.93 792
9995.87 781
9996.82 768
9997.76 767
9998.70 806
9999.65 795
10000.59 798
10001.54 776
10002.48 798
10003.42 802
10004.37 748
10005.31 780
10006.26 788
10007.20 799
10008.14 757
10009.09 797
10010.03 795
10010.98 768
10011.92 795
10012.87 805
10013.81 795
10014.76 760
10015.70 785
10016.64 785
10017.59 749
10018.53 804
10019.48 740
10020.42 787
10021.37 788
10022.31 732
10023.26 782
10024.20 731
10025.15 713
10026.09 719
10027.04 751
10027.98 751
10028.93 728
10029.87 733
10030.82 725
10031.76 741
10032.71 775
10033.66 717
10034.60 704
10035.55 740
10036.49 728
10037.44 713
10038.38 716
10039.33 743
10040.27 697
10041.22 700
10042.17 687
10043.11 684
10044.06 700
10045.00 701
10045.95 682
10046.90 728
10047.84 711
10048.79 714
10049.73 717
10050.68 710
10051.63 732
10052.57 714
10053.52 709
10054.47 713
10055.41 732
10056.36 728
10057.31 659
10058.25 689
10059.20 649
10060.15 654
10061.09 688
10062.04 621
10062.99 688
10063.93 717
10064.88 689
10065.83 699
10066.77 696
10067.72 659
10068.67 658
10069.61 677
10070.56 704
10071.51 663
10072.46 710
10073.40 671
10074.35 704
10075.30 675
10076.25 692
10077.19 649
10078.14 662
10079.09 738
10080.04 663
10080.98 654
10081.93 696
10082.88 728
10083.83 722
10084.77 731
10085.72 657
10086.67 674
10087.62 652
10088.57 636
10089.51 627
10090.46 620
10091.41 641
10092.36 701
10093.31 722
10094.26 691
10095.20 672
10096.15 650
10097.10 692
10098.05 646
10099.00 707
10099.95 670
10100.89 673
10101.84 696
10102.79 697
10103.74 707
10104.69 646
10105.64 645
10106.59 687
10107.54 691
10108.49 671
10109.43 668
10110.38 635
10111.33 647
10112.28 667
10113.23 667
10114.18 629
10115.13 601
10116.08 663
10117.03 678
10117.98 673
10118.93 639
10119.88 668
10120.83 692
10121.78 630
10122.72 674
10123.67 681
10124.62 669
10125.57 700
10126.52 674
10127.47 715
10128.42 714
10129.37 664
10130.32 680
10131.27 681
10132.22 690
10133.17 692
10134.12 681
10135.07 668
10136.02 647
10136.97 659
10137.92 731
10138.88 657
10139.83 665
10140.78 655
10141.73 699
10142.68 717
10143.63 701
10144.58 696
10145.53 749
10146.48 739
10147.43 711
10148.38 691
10149.33 703
10150.28 704
10151.23 732
10152.19 724
10153.14 759
10154.09 708
10155.04 689
10155.99 741
10156.94 761
10157.89 735
10158.84 736
10159.80 752
10160.75 699
10161.70 701
10162.65 744
10163.60 763
10164.55 841
10165.50 776
10166.46 765
10167.41 761
10168.36 762
10169.31 823
10170.26 782
10171.21 782
10172.17 795
10173.12 822
10174.07 829
10175.02 859
10175.98 811
10176.93 843
10177.88 800
10178.83 785
10179.78 790
10180.74 820
10181.69 901
10182.64 863
10183.59 895
10184.55 869
10185.50 870
10186.45 916
10187.40 928
10188.36 924
10189.31 905
10190.26 930
10191.22 942
10192.17 989
10193.12 980
10194.07 988
10195.03 976
10195.98 972
10196.93 950
10197.89 908
10198.84 969
10199.79 966
10200.75 925
10201.70 997
10202.65 1013
10203.61 1021
10204.56 1094
10205.51 1185
10206.47 1195
10207.42 1247
10208.37 1253
10209.33 1320
10210.28 1283
10211.24 1251
10212.19 1199
10213.14 1138
10214.10 1067
10215.05 1074
10216.00 1020
10216.96 965
10217.91 954
10218.87 926
10219.82 932
10220.78 952
10221.73 911
10222.68 947
10223.64 867
10224.59 915
10225.55 908
10226.50 941
10227.46 956
10228.41 957
10229.37 877
10230.32 859
10231.27 887
10232.23 890
10233.18 985
10234.14 973
10235.09 1056
10236.05 1075
10237.00 1109
10237.96 1155
10238.91 1176
10239.87 1077
10240.82 1068
10241.78 1090
10242.73 1031
10243.69 917
10244.65 904
10245.60 821
10246.56 848
10247.51 806
10248.47 852
10249.42 739
10250.38 737
10251.33 761
10252.29 685
10253.25 713
10254.20 734
10255.16 794
10256.11 753
10257.07 730
10258.02 762
10258.98 752
10259.94 711
10260.89 757
10261.85 762
10262.81 719
10263.76 721
10264.72 709
10265.67 699
10266.63 692
10267.59 732
10268.54 689
10269.50 707
10270.46 676
10271.41 722
10272.37 688
10273.33 761
10274.28 741
10275.24 763
10276.20 712
10277.15 696
10278.11 750
10279.07 706
10280.02 715
10280.98 755
10281.94 679
10282.90 666
10283.85 669
10284.81 720
10285.77 655
10286.72 649
10287.68 668
10288.64 676
10289.60 665
10290.55 707
10291.51 683
10292.47 700
10293.43 706
10294.38 678
10295.34 680
10296.30 703
10297.26 714
10298.22 719
10299.17 701
10300.13 675
10301.09 705
10302.05 703
10303.01 640
10303.96 656
10304.92 674
10305.88 665
10306.84 721
10307.80 670
10308.75 698
10309.71 688
10310.67 664
10311.63 713
10312.59 703
10313.55 677
10314.51 677
10315.46 719
10316.42 652
10317.38 680
10318.34 655
10319.30 643
10320.26 639
10321.22 646
10322.18 673
10323.14 690
10324.09 676
10325.05 664
10326.01 656
10326.97 629
10327.93 656
10328.89 686
10329.85 746
10330.81 724
10331.77 692
10332.73 719
10333.69 733
10334.65 691
10335.61 702
10336.57 670
10337.53 705
10338.49 668
10339.45 636
10340.40 617
10341.36 605
10342.32 625
10343.28 607
10344.24 614
10345.20 625
10346.16 634
10347.12 638
10348.08 630
10349.05 645
10350.01 636
10350.97 638
10351.93 659
10352.89 663
10353.85 636
10354.81 621
10355.77 650
10356.73 604
10357.69 558
10358.65 565
10359.61 633
10360.57 597
10361.53 583
10362.49 572
10363.45 629
10364.41 631
10365.38 575
10366.34 597
10367.30 601
10368.26 639
10369.22 587
10370.18 606
10371.14 590
10372.10 605
10373.06 583
10374.03 579
10374.99 559
10375.95 597
10376.91 649
10377.87 574
10378.83 645
10379.80 607
10380.76 637
10381.72 620
10382.68 622
10383.64 581
10384.60 598
10385.57 578
10386.53 617
10387.49 561
10388.45 595
10389.41 553
10390.38 606
10391.34 594
10392.30 564
10393.26 582
10394.23 606
10395.19 609
10396.15 641
10397.11 608
10398.07 616
10399.04 597
10400.00 622
10400.96 614
10401.93 673
10402.89 690
10403.85 640
10404.81 638
10405.78 655
10406.74 673
10407.70 656
10408.67 586
10409.63 599
10410.59 629
10411.55 647
10412.52 659
10413.48 682
10414.44 723
10415.41 719
10416.37 744
10417.33 821
10418.30 844
10419.26 920
10420.22 907
10421.19 897
10422.15 947
10423.12 939
10424.08 840
10425.04 777
10426.01 735
10426.97 719
10427.93 647
10428.90 702
10429.86 662
10430.83 655
10431.79 646
10432.75 594
10433.72 574
10434.68 552
10435.65 598
10436.61 559
10437.58 560
10438.54 568
10439.50 580
10440.47 619
10441.43 554
10442.40 570
10443.36 533
10444.33 558
10445.29 577
10446.26 630
10447.22 580
10448.19 587
10449.15 578
10450.12 610
10451.08 594
10452.05 539
10453.01 561
10453.98 586
10454.94 615
10455.91 565
10456.87 551
10457.84 535
10458.80 531
10459.77 557
10460.73 541
10461.70 558
10462.66 592
10463.63 591
10464.59 552
10465.56 567
10466.53 596
10467.49 577
10468.46 551
10469.42 522
10470.39 510
10471.35 547
10472.32 570
10473.29 559
10474.25 609
10475.22 606
10476.18 574
10477.15 587
10478.12 555
10479.08 551
10480.05 535
10481.02 574
10481.98 587
10482.95 574
10483.91 572
10484.88 555
10485.85 559
10486.81 544
10487.78 597
10488.75 601
10489.71 603
10490.68 608
10491.65 596
10492.61 554
10493.58 635
10494.55 596
10495.52 589
10496.48 587
10497.45 582
10498.42 601
10499.38 587
10500.35 572
10501.32 559
10502.29 607
10503.25 574
10504.22 558
10505.19 560
10506.16 659
10507.12 563
10508.09 554
10509.06 559
10510.03 612
10510.99 614
10511.96 595
10512.93 584
10513.90 638
10514.87 611
10515.83 597
10516.80 574
10517.77 601
10518.74 584
10519.71 610
10520.67 609
10521.64 563
10522.61 599
10523.58 617
10524.55 648
10525.51 593
10526.48 584
10527.45 630
10528.42 609
10529.39 640
10530.36 656
10531.33 609
10532.29 651
10533.26 622
10534.23 649
10535.20 653
10536.17 650
10537.14 662
10538.11 666
10539.08 618
10540.05 589
10541.01 615
10541.98 657
10542.95 663
10543.92 565
10544.89 613
10545.86 600
10546.83 682
10547.80 667
10548.77 624
10549.74 621
10550.71 639
10551.68 590
10552.65 589
10553.62 650
10554.59 601
10555.56 639
10556.53 663
10557.50 678
10558.47 669
10559.44 759
10560.41 765
10561.38 792
10562.35 813
10563.32 797
10564.29 832
10565.26 834
10566.23 787
10567.20 772
10568.17 781
10569.14 706
10570.11 669
10571.08 665
10572.05 641
10573.02 669
10573.99 658
10574.96 632
10575.93 591
10576.90 583
10577.87 622
10578.84 636
10579.82 627
10580.79 595
10581.76 622
10582.73 630
10583.70 683
10584.67 678
10585.64 671
10586.61 707
10587.58 645
10588.56 683
10589.53 701
10590.50 688
10591.47 650
10592.44 642
10593.41 668
10594.38 715
10595.36 630
10596.33 643
10597.30 711
10598.27 706
10599.24 674
10600.21 649
10601.19 678
10602.16 620
10603.13 645
10604.10 609
10605.07 595
10606.05 598
10607.02 620
10607.99 598
10608.96 586
10609.93 586
10610.91 581
10611.88 595
10612.85 632
10613.82 607
10614.80 605
10615.77 648
10616.74 590
10617.71 574
10618.69 648
10619.66 675
10620.63 599
10621.61 655
10622.58 660
10623.55 605
10624.52 652
10625.50 607
10626.47 593
10627.44 583
10628.42 622
10629.39 662
10630.36 659
10631.34 640
10632.31 606
10633.28 645
10634.26 657
10635.23 656
10636.20 674
10637.18 647
10638.15 705
10639.12 747
10640.10 828
10641.07 830
10642.04 818
10643.02 788
10643.99 791
10644.97 743
10645.94 695
10646.91 717
10647.89 678
10648.86 701
10649.84 661
10650.81 618
10651.78 620
10652.76 624
10653.73 609
10654.71 599
10655.68 605
10656.66 576
10657.63 637
10658.60 612
10659.58 585
10660.55 579
10661.53 607
10662.50 602
10663.48 666
10664.45 667
10665.43 653
10666.40 640
10667.38 592
10668.35 583
10669.33 612
10670.30 611
10671.28 620
10672.25 566
10673.23 608
10674.20 583
10675.18 592
10676.15 609
10677.13 621
10678.10 598
10679.08 630
10680.05 645
10681.03 602
10682.01 622
10682.98 615
10683.96 645
10684.93 620
10685.91 650
10686.88 631
10687.86 587
10688.84 576
10689.81 521
10690.79 593
10691.76 580
10692.74 571
10693.72 571
10694.69 561
10695.67 555
10696.64 596
10697.62 534
10698.60 545
10699.57 597
10700.55 570
10701.53 566
10702.50 558
10703.48 562
10704.46 550
10705.43 545
10706.41 586
10707.39 538
10708.36 529
10709.34 566
10710.32 571
10711.29 533
10712.27 536
10713.25 579
10714.22 568
10715.20 573
10716.18 575
10717.16 548
10718.13 577
10719.11 581
10720.09 543
10721.07 525
10722.04 552
10723.02 566
10724.00 495
10724.98 550
10725.95 591
10726.93 614
10727.91 519
10728.89 558
10729.86 571
10730.84 520
10731.82 539
10732.80 546
10733.78 555
10734.75 513
10735.73 567
10736.71 502
10737.69 489
10738.67 563
10739.64 550
10740.62 559
10741.60 550
10742.58 509
10743.56 535
10744.54 614
10745.51 593
10746.49 526
10747.47 531
10748.45 580
10749.43 581
10750.41 573
10751.39 587
10752.36 564
10753.34 600
10754.32 546
10755.30 559
10756.28 541
10757.26 561
10758.24 574
10759.22 560
10760.20 529
10761.18 595
10762.15 549
10763.13 560
10764.11 516
10765.09 496
10766.07 523
10767.05 574
10768.03 571
10769.01 569
10769.99 531
10770.97 531
10771.95 602
10772.93 536
10773.91 611
10774.89 585
10775.87 537
10776.85 554
10777.83 556
10778.81 552
10779.79 568
10780.77 602
10781.75 553
10782.73 582
10783.71 526
10784.69 583
10785.67 553
10786.65 541
10787.63 566
10788.61 576
10789.59 546
10790.57 602
10791.55 581
10792.53 510
10793.51 542
10794.49 554
10795.47 540
10796.46 488
10797.44 507
10798.42 550
10799.40 564
10800.38 531
10801.36 565
10802.34 539
10803.32 534
10804.30 570
10805.28 596
10806.27 555
10807.25 537
10808.23 545
10809.21 560
10810.19 573
10811.17 576
10812.15 568
10813.14 611
10814.12 588
10815.10 549
10816.08 591
10817.06 614
10818.04 571
10819.03 599
10820.01 572
10820.99 595
10821.97 577
10822.95 581
10823.94 558
10824.92 561
10825.90 567
10826.88 582
10827.86 602
10828.85 588
10829.83 613
10830.81 615
10831.79 613
10832.78 584
10833.76 583
10834.74 597
10835.72 586
10836.71 633
10837.69 565
10838.67 584
10839.65 609
10840.64 626
10841.62 607
10842.60 555
10843.59 615
10844.57 617
10845.55 625
10846.54 632
10847.52 614
10848.50 598
10849.48 576
10850.47 610
10851.45 611
10852.43 630
10853.42 653
10854.40 620
10855.39 619
10856.37 640
10857.35 579
10858.34 641
10859.32 645
10860.30 638
10861.29 619
10862.27 651
10863.25 647
10864.24 636
10865.22 636
10866.21 711
10867.19 735
10868.17 680
10869.16 691
10870.14 662
10871.13 664
10872.11 713
10873.10 674
10874.08 691
10875.06 709
10876.05 699
10877.03 747
10878.02 750
10879.00 704
10879.99 688
10880.97 697
10881.96 659
10882.94 742
10883.93 735
10884.91 780
10885.89 725
10886.88 707
10887.86 780
10888.85 777
10889.83 808
10890.82 800
10891.80 760
10892.79 825
10893.78 768
10894.76 760
10895.75 774
10896.73 800
10897.72 779
10898.70 767
10899.69 754
10900.67 746
10901.66 800
10902.64 801
10903.63 816
10904.62 782
10905.60 798
10906.59 848
10907.57 817
10908.56 861
10909.54 844
10910.53 820
10911.52 825
10912.50 840
10913.49 860
10914.48 905
10915.46 845
10916.45 868
10917.43 889
10918.42 878
10919.41 905
10920.39 929
10921.38 870
10922.37 854
10923.35 891
10924.34 911
10925.33 963
10926.31 947
10927.30 974
10928.29 992
10929.27 1058
10930.26 1033
10931.25 952
10932.23 990
10933.22 974
10934.21 983
10935.19 999
10936.18 986
10937.17 1004
10938.16 965
10939.14 944
10940.13 950
10941.12 1014
10942.11 1027
10943.09 1022
10944.08 1047
10945.07 1074
10946.06 1098
10947.04 1075
10948.03 1144
10949.02 1158
10950.01 1171
10950.99 1119
10951.98 1180
10952.97 1208
10953.96 1176
10954.95 1200
10955.93 1257
10956.92 1333
10957.91 1435
10958.90 1434
10959.89 1449
10960.87 1497
10961.86 1521
10962.85 1474
10963.84 1400
10964.83 1398
10965.82 1444
10966.81 1311
10967.79 1238
10968.78 1242
10969.77 1231
10970.76 1175
10971.75 1143
10972.74 1163
10973.73 1155
10974.71 1130
10975.70 1177
10976.69 1135
10977.68 1116
10978.67 1119
10979.66 1122
10980.65 1161
10981.64 1178
10982.63 1227
10983.62 1167
10984.61 1199
10985.60 1258
10986.58 1220
10987.57 1170
10988.56 1201
10989.55 1281
10990.54 1294
10991.53 1246
10992.52 1309
10993.51 1344
10994.50 1413
10995.49 1481
10996.48 1620
10997.47 1683
10998.46 1836
10999.45 1944
11000.44 2007
11001.43 2097
11002.42 2117
11003.41 2037
11004.40 1965
11005.39 1813
11006.38 1745
11007.37 1588
11008.36 1458
11009.35 1380
11010.34 1261
11011.33 1162
11012.33 1112
11013.32 1092
11014.31 1058
11015.30 963
11016.29 967
11017.28 1012
11018.27 951
11019.26 1021
11020.25 970
11021.24 936
11022.23 989
11023.22 994
11024.22 991
11025.21 967
11026.20 1024
11027.19 1029
11028.18 965
11029.17 978
11030.16 931
11031.15 937
11032.15 934
11033.14 967
11034.13 939
11035.12 920
11036.11 919
11037.10 894
11038.10 888
11039.09 888
11040.08 860
11041.07 843
11042.06 882
11043.06 843
11044.05 882
11045.04 856
11046.03 863
11047.02 864
11048.02 826
11049.01 833
11050.00 798
11050.99 747
11051.98 784
11052.98 784
11053.97 813
11054.96 828
11055.95 782
11056.95 756
11057.94 780
11058.93 803
11059.93 771
11060.92 793
11061.91 801
11062.90 825
11063.90 787
11064.89 783
11065.88 774
11066.88 778
11067.87 807
11068.86 765
11069.86 845
11070.85 795
11071.84 740
11072.83 722
11073.83 791
11074.82 765
11075.82 790
11076.81 753
11077.80 775
11078.80 835
11079.79 798
11080.78 776
11081.78 734
11082.77 761
11083.76 766
11084.76 736
11085.75 768
11086.75 769
11087.74 765
11088.73 713
11089.73 711
11090.72 756
11091.72 745
11092.71 730
11093.70 706
11094.70 685
11095.69 660
11096.69 694
11097.68 755
11098.68 723
11099.67 709
11100.67 689
11101.66 755
11102.65 697
11103.65 713
11104.64 678
11105.64 705
11106.63 681
11107.63 715
11108.62 684
11109.62 703
11110.61 741
11111.61 711
11112.60 659
11113.60 665
11114.59 699
11115.59 700
11116.58 649
11117.58 664
11118.57 685
11119.57 665
11120.57 687
11121.56 647
11122.56 657
11123.55 668
11124.55 626
11125.54 672
11126.54 686
11127.54 632
11128.53 686
11129.53 720
11130.52 670
11131.52 635
11132.51 654
11133.51 689
11134.51 646
11135.50 635
11136.50 649
11137.50 678
11138.49 688
11139.49 652
11140.48 679
11141.48 701
11142.48 670
11143.47 679
11144.47 718
11145.47 670
11146.46 672
11147.46 626
11148.46 682
11149.45 678
11150.45 652
11151.45 667
11152.44 641
11153.44 666
11154.44 659
11155.43 660
11156.43 690
11157.43 657
11158.43 694
11159.42 649
11160.42 655
11161.42 686
11162.41 672
11163.41 653
11164.41 675
11165.41 688
11166.40 682
11167.40 665
11168.40 597
11169.40 673
11170.39 685
11171.39 640
11172.39 622
11173.39 704
11174.39 696
11175.38 657
11176.38 751
11177.38 706
11178.38 653
11179.38 610
11180.37 665
11181.37 735
11182.37 689
11183.37 683
11184.37 699
11185.37 694
11186.36 731
11187.36 668
11188.36 730
11189.36 705
11190.36 655
11191.36 681
11192.35 713
11193.35 692
11194.35 714
11195.35 699
11196.35 730
11197.35 717
11198.35 695
11199.35 673
11200.35 663
11201.34 721
11202.34 707
11203.34 718
11204.34 700
11205.34 684
11206.34 681
11207.34 641
11208.34 694
11209.34 703
11210.34 682
11211.34 684
11212.34 653
11213.34 633
11214.34 660
11215.34 663
11216.34 659
11217.34 604
11218.34 604
11219.34 610
11220.34 663
11221.34 665
11222.34 612
11223.34 609
11224.34 638
11225.34 616
11226.34 607
11227.34 619
11228.34 589
11229.34 623
11230.34 617
11231.34 601
11232.34 594
11233.34 614
11234.34 623
11235.34 630
11236.34 654
11237.34 606
11238.34 606
11239.34 564
11240.34 609
11241.34 597
11242.34 604
11243.35 628
11244.35 608
11245.35 611
11246.35 625
11247.35 628
11248.35 574
11249.35 578
11250.35 608
11251.35 635
11252.36 607
11253.36 640
11254.36 631
11255.36 610
11256.36 607
11257.36 621
11258.37 653
11259.37 618
11260.37 652
11261.37 617
11262.37 617
11263.37 661
11264.38 582
11265.38 620
11266.38 659
11267.38 672
11268.38 693
11269.39 665
11270.39 678
11271.39 702
11272.39 660
11273.39 669
11274.40 683
11275.40 700
11276.40 717
11277.40 710
11278.41 755
11279.41 766
11280.41 735
11281.41 711
11282.42 682
11283.42 683
11284.42 654
11285.43 669
11286.43 704
11287.43 713
11288.43 685
11289.44 646
11290.44 632
11291.44 620
11292.45 688
11293.45 650
11294.45 664
11295.46 648
11296.46 620
11297.46 598
11298.47 602
11299.47 630
11300.47 595
11301.48 617
11302.48 599
11303.48 634
11304.49 688
11305.49 622
11306.49 637
11307.50 630
11308.50 680
11309.51 688
11310.51 662
11311.51 665
11312.52 641
11313.52 674
11314.53 700
11315.53 698
11316.53 694
11317.54 680
11318.54 668
11319.55 691
11320.55 650
11321.56 685
11322.56 692
11323.57 659
11324.57 651
11325.57 617
11326.58 632
11327.58 638
11328.59 642
11329.59 635
11330.60 658
11331.60 597
11332.61 628
11333.61 650
11334.62 679
11335.62 635
11336.63 638
11337.63 675
11338.64 683
11339.64 745
11340.65 716
11341.65 725
11342.66 782
11343.66 793
11344.67 727
11345.68 719
11346.68 726
11347.69 705
11348.69 664
11349.70 670
11350.70 624
11351.71 615
11352.72 652
11353.72 649
11354.73 607
11355.73 568
11356.74 577
11357.75 608
11358.75 583
11359.76 555
11360.76 577
11361.77 610
11362.78 630
11363.78 619
11364.79 607
11365.80 629
11366.80 678
11367.81 604
11368.81 613
11369.82 557
11370.83 579
11371.83 624
11372.84 566
11373.85 619
11374.85 605
11375.86 616
11376.87 622
11377.88 587
11378.88 562
11379.89 565
11380.90 598
11381.90 590
11382.91 532
11383.92 559
11384.92 625
11385.93 586
11386.94 596
11387.95 529
11388.95 561
11389.96 581
11390.97 588
11391.98 566
11392.98 538
11393.99 537
11395.00 581
11396.01 557
11397.02 567
11398.02 569
11399.03 613
11400.04 631
11401.05 612
11402.05 575
11403.06 509
11404.07 524
11405.08 511
11406.09 538
11407.10 557
11408.10 525
11409.11 544
11410.12 570
11411.13 523
11412.14 573
11413.15 524
11414.15 550
11415.16 594
11416.17 523
11417.18 546
11418.19 523
11419.20 543
11420.21 562
11421.22 538
11422.22 537
11423.23 594
11424.24 580
11425.25 510
11426.26 528
11427.27 542
11428.28 532
11429.29 571
11430.30 566
11431.31 529
11432.32 545
11433.32 536
11434.33 536
11435.34 557
11436.35 524
11437.36 523
11438.37 561
11439.38 562
11440.39 595
11441.40 589
11442.41 549
11443.42 549
11444.43 576
11445.44 601
11446.45 550
11447.46 544
11448.47 581
11449.48 562
11450.49 533
11451.50 550
11452.51 556
11453.52 557
11454.53 530
11455.54 535
11456.55 508
11457.56 545
11458.57 567
11459.58 572
11460.59 568
11461.61 564
11462.62 550
11463.63 560
11464.64 544
11465.65 552
11466.66 538
11467.67 567
11468.68 569
11469.69 538
11470.70 524
11471.71 520
11472.73 557
11473.74 514
11474.75 491
11475.76 539
11476.77 540
11477.78 553
11478.79 505
11479.80 556
11480.82 568
11481.83 543
11482.84 519
11483.85 490
11484.86 506
11485.87 557
11486.89 548
11487.90 557
11488.91 493
11489.92 530
11490.93 554
11491.95 528
11492.96 521
11493.97 532
11494.98 517
11495.99 552
11497.01 515
11498.02 490
11499.03 493
11500.04 549
11501.05 553
11502.07 542
11503.08 513
11504.09 514
11505.10 549
11506.12 519
11507.13 526
11508.14 543
11509.16 498
11510.17 502
11511.18 527
11512.19 527
11513.21 552
11514.22 525
11515.23 584
11516.25 572
11517.26 514
11518.27 518
11519.29 515
11520.30 547
11521.31 546
11522.33 504
11523.34 518
11524.35 505
11525.37 500
11526.38 487
11527.39 542
11528.41 577
11529.42 551
11530.43 533
11531.45 545
11532.46 579
11533.47 529
11534.49 556
11535.50 555
11536.52 558
11537.53 548
11538.54 579
11539.56 583
11540.57 525
11541.59 561
11542.60 517
11543.61 560
11544.63 586
11545.64 531
11546.66 611
11547.67 581
11548.69 572
11549.70 570
11550.72 621
11551.73 596
11552.75 549
11553.76 623
11554.77 608
11555.79 586
11556.80 600
11557.82 631
11558.83 591
11559.85 606
11560.86 632
11561.88 614
11562.89 621
11563.91 595
11564.92 627
11565.94 630
11566.95 632
11567.97 612
11568.99 636
11570.00 687
11571.02 676
11572.03 698
11573.05 702
11574.06 704
11575.08 657
11576.09 656
11577.11 706
11578.13 666
11579.14 701
11580.16 720
11581.17 732
11582.19 732
11583.21 801
11584.22 840
11585.24 821
11586.25 779
11587.27 777
11588.29 810
11589.30 824
11590.32 870
11591.33 848
11592.35 909
11593.37 936
11594.38 981
11595.40 1083
11596.42 1216
11597.43 1267
11598.45 1409
11599.47 1438
11600.48 1445
11601.50 1422
11602.52 1478
11603.53 1448
11604.55 1372
11605.57 1317
11606.59 1203
11607.60 1104
11608.62 958
11609.64 884
11610.65 864
11611.67 801
11612.69 742
11613.71 716
11614.72 681
11615.74 678
11616.76 630
11617.78 637
11618.79 678
11619.81 636
11620.83 614
11621.85 646
11622.86 649
11623.88 635
11624.90 599
11625.92 625
11626.94 635
11627.95 649
11628.97 639
11629.99 672
11631.01 643
11632.03 623
11633.04 659
11634.06 654
11635.08 655
11636.10 637
11637.12 633
11638.14 664
11639.15 622
11640.17 575
11641.19 640
11642.21 587
11643.23 595
11644.25 637
11645.27 634
11646.28 559
11647.30 592
11648.32 548
11649.34 591
11650.36 599
11651.38 591
11652.40 622
11653.42 585
11654.44 554
11655.45 568
11656.47 556
11657.49 587
11658.51 583
11659.53 595
11660.55 562
11661.57 578
11662.59 557
11663.61 565
11664.63 558
11665.65 548
11666.67 553
11667.69 580
11668.71 590
11669.73 617
11670.75 592
11671.77 587
11672.79 584
11673.81 599
11674.83 621
11675.85 615
11676.87 598
11677.89 601
11678.91 609
11679.93 593
11680.95 548
11681.97 604
11682.99 623
11684.01 652
11685.03 609
11686.05 604
11687.07 649
11688.09 621
11689.11 612
11690.13 556
11691.15 580
11692.17 591
11693.20 606
11694.22 537
11695.24 533
11696.26 544
11697.28 550
11698.30 546
11699.32 567
11700.34 559
11701.36 539
11702.38 545
11703.41 523
11704.43 520
11705.45 520
11706.47 572
11707.49 538
11708.51 553
11709.53 563
11710.56 517
11711.58 529
11712.60 529
11713.62 517
11714.64 559
11715.66 539
11716.69 568
11717.71 552
11718.73 512
11719.75 521
11720.77 487
11721.80 513
11722.82 508
11723.84 531
11724.86 559
11725.88 521
11726.91 493
11727.93 522
11728.95 489
11729.97 528
11731.00 519
11732.02 536
11733.04 522
11734.06 493
11735.09 551
11736.11 519
11737.13 534
11738.16 533
11739.18 532
11740.20 539
11741.22 555
11742.25 564
11743.27 546
11744.29 556
11745.32 575
11746.34 548
11747.36 517
11748.39 517
11749.41 544
11750.43 489
11751.46 517
11752.48 546
11753.50 576
11754.53 544
11755.55 525
11756.57 556
11757.60 534
11758.62 546
11759.64 527
11760.67 533
11761.69 539
11762.72 488
11763.74 511
11764.76 535
11765.79 532
11766.81 547
11767.84 552
11768.86 520
11769.88 527
11770.91 530
11771.93 575
11772.96 490
11773.98 506
11775.01 513
11776.03 512
11777.05 550
11778.08 507
11779.10 532
11780.13 536
11781.15 514
11782.18 540
11783.20 551
11784.23 552
11785.25 571
11786.28 617
11787.30 545
11788.33 536
11789.35 585
11790.38 554
11791.40 547
11792.43 566
11793.45 555
11794.48 583
11795.50 552
11796.53 597
11797.55 611
11798.58 593
11799.60 576
11800.63 581
11801.65 609
11802.68 589
11803.71 552
11804.73 622
11805.76 577
11806.78 565
11807.81 583
11808.84 612
11809.86 578
11810.89 578
11811.91 564
11812.94 593
11813.97 615
11814.99 585
11816.02 545
11817.04 582
11818.07 584
11819.10 578
11820.12 590
11821.15 643
11822.18 625
11823.20 588
11824.23 606
11825.25 641
11826.28 598
11827.31 592
11828.33 598
11829.36 645
11830.39 625
11831.42 617
11832.44 608
11833.47 604
11834.50 646
11835.52 624
11836.55 646
11837.58 613
11838.60 635
11839.63 634
11840.66 624
11841.69 595
11842.71 638
11843.74 647
11844.77 663
11845.80 632
11846.82 651
11847.85 618
11848.88 622
11849.91 632
11850.93 643
11851.96 632
11852.99 647
11854.02 677
11855.05 668
11856.07 656
11857.10 641
11858.13 634
11859.16 648
11860.19 683
11861.21 706
11862.24 702
11863.27 636
11864.30 689
11865.33 655
11866.35 641
11867.38 655
11868.41 657
11869.44 673
11870.47 627
11871.50 679
11872.53 711
11873.55 721
11874.58 685
11875.61 723
11876.64 766
11877.67 752
11878.70 743
11879.73 819
11880.76 728
11881.79 703
11882.81 740
11883.84 788
11884.87 792
11885.90 809
11886.93 882
11887.96 822
11888.99 774
11890.02 764
11891.05 828
11892.08 872
11893.11 800
11894.14 837
11895.17 825
11896.20 855
11897.23 897
11898.26 867
11899.29 987
11900.32 970
11901.35 983
11902.38 1011
11903.41 991
11904.44 1009
11905.47 1064
11906.50 1087
11907.53 1043
11908.56 963
11909.59 973
11910.62 985
11911.65 942
11912.68 959
11913.71 952
11914.74 945
11915.77 913
11916.80 974
11917.83 952
11918.86 948
11919.89 979
11920.92 931
11921.95 969
11922.98 938
11924.01 965
11925.05 1019
11926.08 1025
11927.11 1078
11928.14 1178
11929.17 1238
11930.20 1267
11931.23 1370
11932.26 1394
11933.29 1415
11934.33 1469
11935.36 1346
11936.39 1363
11937.42 1279
11938.45 1257
11939.48 1210
11940.51 1063
11941.55 1032
11942.58 986
11943.61 935
11944.64 932
11945.67 926
11946.70 869
11947.74 858
11948.77 835
11949.80 848
11950.83 808
11951.86 775
11952.90 780
11953.93 794
11954.96 793
11955.99 796
11957.03 840
11958.06 802
11959.09 813
11960.12 820
11961.16 796
11962.19 713
11963.22 771
11964.25 758
11965.29 841
11966.32 785
11967.35 791
11968.38 779
11969.42 773
11970.45 783
11971.48 808
11972.52 840
11973.55 742
11974.58 811
11975.61 791
11976.65 800
11977.68 803
11978.71 812
11979.75 769
11980.78 757
11981.81 820
11982.85 759
11983.88 793
11984.91 806
11985.95 810
11986.98 817
11988.02 818
11989.05 760
11990.08 808
11991.12 831
11992.15 781
11993.18 775
11994.22 836
11995.25 809
11996.29 789
11997.32 767
11998.35 823
11999.39 810
12000.42 822
12001.46 810
12002.49 814
12003.53 817
12004.56 848
12005.59 893
12006.63 865
12007.66 840
12008.70 866
12009.73 844
12010.77 896
12011.80 967
12012.84 880
12013.87 968
12014.91 986
12015.94 966
12016.98 937
12018.01 879
12019.05 918
12020.08 912
12021.12 959
12022.15 935
12023.19 939
12024.22 933
12025.26 890
12026.29 893
12027.33 871
12028.36 867
12029.40 953
12030.43 924
12031.47 868
12032.50 881
12033.54 899
12034.58 916
12035.61 894
12036.65 892
12037.68 882
12038.72 891
12039.75 910
12040.79 957
12041.83 906
12042.86 868
12043.90 927
12044.93 930
12045.97 904
12047.01 888
12048.04 854
12049.08 892
12050.12 898
12051.15 829
12052.19 919
12053.22 930
12054.26 907
12055.30 895
12056.33 882
12057.37 869
12058.41 882
12059.44 898
12060.48 883
12061.52 959
12062.55 979
12063.59 870
12064.63 916
12065.67 950
12066.70 877
12067.74 909
12068.78 946
12069.81 986
12070.85 925
12071.89 940
12072.93 919
12073.96 955
12075.00 937
12076.04 956
12077.08 876
12078.11 925
12079.15 899
12080.19 925
12081.23 955
12082.26 933
12083.30 998
12084.34 944
12085.38 950
12086.41 969
12087.45 1000
12088.49 983
12089.53 968
12090.57 968
12091.60 1074
12092.64 1075
12093.68 1067
12094.72 1055
12095.76 1083
12096.80 1105
12097.83 1127
12098.87 1190
12099.91 1208
12100.95 1255
12101.99 1317
12103.03 1342
12104.07 1405
12105.10 1363
12106.14 1372
12107.18 1424
12108.22 1355
12109.26 1327
12110.30 1234
12111.34 1165
12112.38 1093
12113.42 1016
12114.45 927
12115.49 988
12116.53 932
12117.57 895
12118.61 874
12119.65 838
12120.69 812
12121.73 774
12122.77 824
12123.81 752
12124.85 806
12125.89 790
12126.93 733
12127.97 739
12129.01 754
12130.05 797
12131.09 742
12132.13 697
12133.17 745
12134.21 719
12135.25 701
12136.29 759
12137.33 771
12138.37 727
12139.41 722
12140.45 730
12141.49 760
12142.53 711
12143.57 747
12144.61 705
12145.65 718
12146.69 684
12147.73 716
12148.77 683
12149.81 737
12150.85 718
12151.89 659
12152.93 695
12153.97 710
12155.01 641
12156.05 630
12157.10 672
12158.14 666
12159.18 680
12160.22 667
12161.26 714
12162.30 692
12163.34 622
12164.38 636
12165.42 669
12166.47 624
12167.51 641
12168.55 678
12169.59 683
12170.63 664
12171.67 693
12172.71 706
12173.76 677
12174.80 660
12175.84 656
12176.88 675
12177.92 695
12178.96 704
12180.01 670
12181.05 642
12182.09 667
12183.13 722
12184.17 657
12185.22 694
12186.26 683
12187.30 712
12188.34 675
12189.39 661
12190.43 642
12191.47 657
12192.51 691
12193.56 667
12194.60 641
12195.64 676
12196.68 660
12197.73 653
12198.77 687
12199.81 668
12200.85 655
12201.90 647
12202.94 629
12203.98 671
12205.03 662
12206.07 651
12207.11 625
12208.16 669
12209.20 650
12210.24 652
12211.28 627
12212.33 657
12213.37 649
12214.41 693
12215.46 669
12216.50 655
12217.55 637
12218.59 649
12219.63 664
12220.68 684
12221.72 661
12222.76 668
12223.81 711
12224.85 663
12225.89 643
12226.94 684
12227.98 699
12229.03 706
12230.07 680
12231.11 673
12232.16 688
12233.20 690
12234.25 671
12235.29 728
12236.34 683
12237.38 679
12238.42 693
12239.47 672
12240.51 674
12241.56 650
12242.60 611
12243.65 644
12244.69 627
12245.74 621
12246.78 663
12247.83 636
12248.87 638
12249.92 626
12250.96 626
12252.01 604
12253.05 604
12254.10 608
12255.14 632
12256.19 618
12257.23 617
12258.28 624
12259.32 600
12260.37 576
12261.41 572
12262.46 569
12263.50 597
12264.55 556
12265.59 560
12266.64 624
12267.69 582
12268.73 546
12269.78 540
12270.82 537
12271.87 554
12272.92 570
12273.96 566
12275.01 542
12276.05 565
12277.10 558
12278.15 554
12279.19 543
12280.24 572
12281.28 568
12282.33 593
12283.38 561
12284.42 567
12285.47 563
12286.52 570
12287.56 589
12288.61 570
12289.66 556
12290.70 553
12291.75 546
12292.80 557
12293.84 589
12294.89 578
12295.94 544
12296.98 582
12298.03 599
12299.08 604
12300.12 544
12301.17 583
12302.22 629
12303.27 624
12304.31 626
12305.36 607
12306.41 581
12307.45 606
12308.50 620
12309.55 630
12310.60 596
12311.64 636
12312.69 633
12313.74 570
12314.79 590
12315.83 588
12316.88 591
12317.93 537
12318.98 534
12320.03 553
12321.07 516
12322.12 532
12323.17 527
12324.22 563
12325.27 536
12326.31 515
12327.36 541
12328.41 538
12329.46 527
12330.51 523
12331.56 547
12332.60 541
12333.65 545
12334.70 548
12335.75 598
12336.80 549
12337.85 544
12338.90 524
12339.94 554
12340.99 533
12342.04 540
12343.09 515
12344.14 559
12345.19 556
12346.24 524
12347.29 527
12348.34 543
12349.38 539
12350.43 571
12351.48 574
12352.53 534
12353.58 553
12354.63 596
12355.68 552
12356.73 533
12357.78 559
12358.83 546
12359.88 581
12360.93 529
12361.98 513
12363.03 559
12364.08 549
12365.13 562
12366.18 552
12367.23 579
12368.28 593
12369.33 548
12370.38 518
12371.43 540
12372.48 569
12373.53 582
12374.58 576
12375.63 576
12376.68 536
12377.73 566
12378.78 538
12379.83 571
12380.88 529
12381.93 509
12382.98 587
12384.03 577
12385.08 539
12386.13 570
12387.18 630
12388.23 606
12389.29 594
12390.34 570
12391.39 553
12392.44 588
12393.49 590
12394.54 582
12395.59 583
12396.64 590
12397.69 583
12398.74 563
12399.80 604
12400.85 640
12401.90 574
12402.95 571
12404.00 596
12405.05 601
12406.10 605
12407.16 584
12408.21 646
12409.26 605
12410.31 626
12411.36 631
12412.42 601
12413.47 608
12414.52 596
12415.57 590
12416.62 594
12417.67 584
12418.73 581
12419.78 594
12420.83 572
12421.88 640
12422.94 599
12423.99 577
12425.04 584
12426.09 563
12427.15 606
12428.20 672
12429.25 616
12430.30 601
12431.36 598
12432.41 616
12433.46 638
12434.51 590
12435.57 612
12436.62 623
12437.67 603
12438.73 618
12439.78 604
12440.83 657
12441.88 650
12442.94 659
12443.99 637
12445.04 600
12446.10 592
12447.15 580
12448.20 649
12449.26 606
12450.31 622
12451.36 621
12452.42 626
12453.47 641
12454.52 651
12455.58 629
12456.63 608
12457.69 636
12458.74 654
12459.79 631
12460.85 642
12461.90 649
12462.96 657
12464.01 646
12465.06 684
12466.12 652
12467.17 626
12468.23 678
12469.28 678
12470.33 694
12471.39 699
12472.44 645
12473.50 702
12474.55 773
12475.61 732
12476.66 711
12477.72 772
12478.77 738
12479.82 777
12480.88 801
12481.93 815
12482.99 814
12484.04 804
12485.10 819
12486.15 867
12487.21 901
12488.26 1016
12489.32 1020
12490.37 1092
12491.43 1096
12492.48 1089
12493.54 1185
12494.59 1289
12495.65 1342
12496.71 1356
12497.76 1307
12498.82 1302
12499.87 1339
12500.93 1239
12501.98 1190
12503.04 1121
12504.09 1077
12505.15 997
12506.21 975
12507.26 941
12508.32 845
12509.37 857
12510.43 790
12511.49 790
12512.54 776
12513.60 731
12514.65 720
12515.71 726
12516.77 729
12517.82 711
12518.88 685
12519.94 659
12520.99 674
12522.05 785
12523.11 746
12524.16 710
12525.22 732
12526.27 741
12527.33 797
12528.39 735
12529.45 711
12530.50 708
12531.56 745
12532.62 744
12533.67 718
12534.73 715
12535.79 708
12536.84 747
12537.90 740
12538.96 755
12540.02 736
12541.07 743
12542.13 707
12543.19 798
12544.24 750
12545.30 742
12546.36 749
12547.42 744
12548.47 766
12549.53 743
12550.59 772
12551.65 773
12552.71 767
12553.76 792
12554.82 763
12555.88 831
12556.94 840
12558.00 857
12559.05 866
12560.11 849
12561.17 833
12562.23 855
12563.29 951
12564.34 907
12565.40 872
12566.46 940
12567.52 989
12568.58 1019
12569.64 995
12570.69 1076
12571.75 1105
12572.81 1113
12573.87 1074
12574.93 1230
12575.99 1265
12577.05 1267
12578.11 1249
12579.16 1257
12580.22 1204
12581.28 1221
12582.34 1139
12583.40 1051
12584.46 1096
12585.52 1081
12586.58 953
12587.64 960
12588.70 958
12589.76 908
12590.81 926
12591.87 913
12592.93 847
12593.99 873
12595.05 932
12596.11 883
12597.17 844
12598.23 814
12599.29 800
12600.35 861
12601.41 861
12602.47 883
12603.53 826
12604.59 852
12605.65 846
12606.71 818
12607.77 823
12608.83 852
12609.89 858
12610.95 894
12612.01 848
12613.07 825
12614.13 822
12615.19 880
12616.25 877
12617.31 869
12618.37 894
12619.43 828
12620.50 837
12621.56 836
12622.62 824
12623.68 787
12624.74 783
12625.80 859
12626.86 838
12627.92 809
12628.98 801
12630.04 811
12631.10 754
12632.17 768
12633.23 802
12634.29 840
12635.35 801
12636.41 828
12637.47 815
12638.53 828
12639.59 857
12640.66 901
12641.72 903
12642.78 890
12643.84 869
12644.90 890
12645.96 920
12647.03 934
12648.09 920
12649.15 963
12650.21 975
12651.27 978
12652.34 975
12653.40 1013
12654.46 1115
12655.52 1080
12656.58 1126
12657.65 1217
12658.71 1262
12659.77 1250
12660.83 1227
12661.89 1242
12662.96 1243
12664.02 1202
12665.08 1138
12666.14 1114
12667.21 1103
12668.27 1119
12669.33 1094
12670.40 1038
12671.46 1024
12672.52 1027
12673.58 1001
12674.65 1068
12675.71 947
12676.77 956
12677.84 996
12678.90 946
12679.96 955
12681.02 942
12682.09 913
12683.15 895
12684.21 865
12685.28 861
12686.34 897
12687.40 918
12688.47 884
12689.53 888
12690.60 850
12691.66 823
12692.72 854
12693.79 820
12694.85 768
12695.91 814
12696.98 768
12698.04 815
12699.11 878
12700.17 845
12701.23 816
12702.30 825
12703.36 835
12704.43 840
12705.49 829
12706.55 813
12707.62 781
12708.68 785
12709.75 786
12710.81 777
12711.88 797
12712.94 762
12714.01 727
12715.07 712
12716.13 734
12717.20 712
12718.26 740
12719.33 677
12720.39 684
12721.46 665
12722.52 704
12723.59 666
12724.65 683
12725.72 680
12726.78 679
12727.85 732
12728.91 659
12729.98 738
12731.04 684
12732.11 713
12733.18 714
12734.24 709
12735.31 711
12736.37 688
12737.44 662
12738.50 689
12739.57 684
12740.63 747
12741.70 650
12742.77 645
12743.83 646
12744.90 679
12745.96 704
12747.03 664
12748.09 639
12749.16 619
12750.23 631
12751.29 594
12752.36 596
12753.43 569
12754.49 612
12755.56 618
12756.62 617
12757.69 651
12758.76 646
12759.82 621
12760.89 620
12761.96 627
12763.02 621
12764.09 642
12765.16 606
12766.22 596
12767.29 576
12768.36 615
12769.42 613
12770.49 598
12771.56 617
12772.62 612
12773.69 615
12774.76 613
12775.83 611
12776.89 609
12777.96 569
12779.03 599
12780.10 575
12781.16 588
12782.23 589
12783.30 595
12784.37 569
12785.43 589
12786.50 569
12787.57 591
12788.64 613
12789.70 581
12790.77 563
12791.84 578
12792.91 582
12793.97 575
12795.04 610
12796.11 608
12797.18 573
12798.25 588
12799.31 603
12800.38 580
12801.45 568
12802.52 577
12803.59 566
12804.66 539
12805.72 527
12806.79 609
12807.86 575
12808.93 566
12810.00 578
12811.07 598
12812.14 589
12813.20 574
12814.27 611
12815.34 577
12816.41 619
12817.48 584
12818.55 628
12819.62 605
12820.69 575
12821.76 549
12822.83 542
12823.89 566
12824.96 585
12826.03 601
12827.10 574
12828.17 536
12829.24 548
12830.31 568
12831.38 521
12832.45 550
12833.52 534
12834.59 566
12835.66 512
12836.73 553
12837.80 536
12838.87 533
12839.94 544
12841.01 548
12842.08 486
12843.15 518
12844.22 516
12845.29 499
12846.36 516
12847.43 506
12848.50 493
12849.57 519
12850.64 523
12851.71 464
12852.78 494
12853.85 478
12854.92 475
12855.99 505
12857.06 491
12858.13 487
12859.20 480
12860.27 509
12861.34 453
12862.41 470
12863.48 479
12864.56 516
12865.63 490
12866.70 490
12867.77 460
12868.84 486
12869.91 477
12870.98 444
12872.05 437
12873.12 461
12874.20 509
12875.27 505
12876.34 471
12877.41 454
12878.48 476
12879.55 495
12880.62 452
12881.70 445
12882.77 490
12883.84 467
12884.91 475
12885.98 456
12887.05 457
12888.13 451
12889.20 489
12890.27 486
12891.34 466
12892.41 436
12893.49 422
12894.56 459
12895.63 449
12896.70 449
12897.77 446
12898.85 474
12899.92 457
12900.99 498
12902.06 479
12903.14 444
12904.21 447
12905.28 483
12906.35 460
12907.43 421
12908.50 441
12909.57 439
12910.64 429
12911.72 433
12912.79 426
12913.86 445
12914.94 448
12916.01 462
12917.08 471
12918.16 455
12919.23 436
12920.30 406
12921.37 437
12922.45 480
12923.52 445
12924.59 431
12925.67 459
12926.74 465
12927.82 440
12928.89 433
12929.96 443
12931.04 489
12932.11 456
12933.18 462
12934.26 436
12935.33 449
12936.40 439
12937.48 470
12938.55 428
12939.63 451
12940.70 404
12941.77 467
12942.85 474
12943.92 473
12945.00 460
12946.07 473
12947.15 479
12948.22 434
12949.29 479
12950.37 495
12951.44 474
12952.52 469
12953.59 469
12954.67 441
12955.74 465
12956.82 485
12957.89 475
12958.97 464
12960.04 455
12961.12 475
12962.19 474
12963.27 448
12964.34 481
12965.42 459
12966.49 497
12967.57 492
12968.64 461
12969.72 443
12970.79 445
12971.87 487
12972.94 464
12974.02 460
12975.09 469
12976.17 474
12977.24 441
12978.32 462
12979.40 453
12980.47 486
12981.55 485
12982.62 496
12983.70 510
12984.77 482
12985.85 444
12986.93 476
12988.00 494
12989.08 458
12990.15 506
12991.23 488
12992.31 474
12993.38 470
12994.46 489
12995.54 484
12996.61 471
12997.69 484
12998.76 509
12999.84 504
13000.92 530
13001.99 496
13003.07 484
13004.15 587
13005.22 529
13006.30 482
13007.38 496
13008.45 538
13009.53 544
13010.61 539
13011.69 548
13012.76 520
13013.84 539
13014.92 599
13015.99 618
13017.07 594
13018.15 555
13019.23 586
13020.30 633
13021.38 583
13022.46 539
13023.54 547
13024.61 631
13025.69 578
13026.77 546
13027.85 529
13028.92 581
13030.00 583
13031.08 565
13032.16 573
13033.23 517
13034.31 548
13035.39 520
13036.47 544
13037.55 553
13038.62 576
13039.70 530
13040.78 532
13041.86 537
13042.94 515
13044.02 512
13045.09 533
13046.17 484
13047.25 514
13048.33 489
13049.41 487
13050.49 506
13051.57 516
13052.64 494
13053.72 476
13054.80 502
13055.88 492
13056.96 468
13058.04 463
13059.12 461
13060.20 467
13061.27 449
13062.35 434
13063.43 442
13064.51 448
13065.59 443
13066.67 487
13067.75 452
13068.83 452
13069.91 463
13070.99 463
13072.07 413
13073.15 460
13074.23 465
13075.31 495
13076.39 451
13077.47 419
13078.55 438
13079.63 483
13080.71 444
13081.79 421
13082.86 460
13083.94 471
13085.02 416
13086.11 442
13087.19 460
13088.27 457
13089.35 483
13090.43 439
13091.51 448
13092.59 461
13093.67 426
13094.75 439
13095.83 452
13096.91 437
13097.99 434
13099.07 452
13100.15 444
13101.23 450
13102.31 418
13103.39 474
13104.47 455
13105.55 472
13106.63 448
13107.72 485
13108.80 459
13109.88 451
13110.96 464
13112.04 471
13113.12 451
13114.20 436
13115.28 431
13116.37 441
13117.45 456
13118.53 458
13119.61 449
13120.69 459
13121.77 469
13122.85 477
13123.94 475
13125.02 461
13126.10 461
13127.18 429
13128.26 438
13129.34 448
13130.43 417
13131.51 404
13132.59 382
13133.67 459
13134.75 451
13135.84 447
13136.92 420
13138.00 458
13139.08 445
13140.17 478
13141.25 428
13142.33 461
13143.41 472
13144.49 479
13145.58 458
13146.66 410
13147.74 401
13148.83 444
13149.91 448
13150.99 429
13152.07 424
13153.16 412
13154.24 461
13155.32 466
13156.41 452
13157.49 431
13158.57 417
13159.65 450
13160.74 446
13161.82 448
13162.90 448
13163.99 423
13165.07 435
13166.15 437
13167.24 436
13168.32 430
13169.40 445
13170.49 432
13171.57 441
13172.66 465
13173.74 445
13174.82 473
13175.91 410
13176.99 417
13178.07 394
13179.16 415
13180.24 460
13181.33 428
13182.41 465
13183.49 471
13184.58 495
13185.66 456
13186.75 437
13187.83 399
13188.91 463
13190.00 420
13191.08 438
13192.17 476
13193.25 433
13194.34 430
13195.42 469
13196.51 487
13197.59 431
13198.68 436
13199.76 451
13200.85 444
13201.93 446
13203.02 463
13204.10 446
13205.19 438
13206.27 462
13207.36 449
13208.44 447
13209.53 447
13210.61 470
13211.70 480
13212.78 468
13213.87 433
13214.95 453
13216.04 459
13217.12 461
13218.21 469
13219.29 474
13220.38 457
13221.47 459
13222.55 472
13223.64 446
13224.72 422
13225.81 461
13226.89 432
13227.98 441
13229.07 457
13230.15 463
13231.24 485
13232.32 492
13233.41 450
13234.50 475
13235.58 448
13236.67 494
13237.76 487
13238.84 457
13239.93 453
13241.01 497
13242.10 516
13243.19 474
13244.27 514
13245.36 505
13246.45 512
13247.53 503
13248.62 514
13249.71 504
13250.79 461
13251.88 481
13252.97 529
13254.06 489
13255.14 470
13256.23 504
13257.32 491
13258.40 529
13259.49 479
13260.58 525
13261.67 487
13262.75 526
13263.84 507
13264.93 511
13266.02 495
13267.10 508
13268.19 537
13269.28 509
13270.37 502
13271.45 552
13272.54 508
13273.63 546
13274.72 533
13275.80 567
13276.89 541
13277.98 539
13279.07 571
13280.16 545
13281.24 574
13282.33 523
13283.42 554
13284.51 530
13285.60 544
13286.69 558
13287.77 537
13288.86 550
13289.95 561
13291.04 633
13292.13 607
13293.22 601
13294.31 583
13295.39 583
13296.48 612
13297.57 577
13298.66 620
13299.75 618
13300.84 575
13301.93 578
13303.02 622
13304.11 615
13305.19 603
13306.28 627
13307.37 614
13308.46 624
13309.55 595
13310.64 615
13311.73 654
13312.82 621
13313.91 628
13315.00 668
13316.09 630
13317.18 629
13318.27 650
13319.36 645
13320.45 665
13321.54 657
13322.63 604
13323.72 633
13324.81 590
13325.90 662
13326.99 648
13328.08 644
13329.17 658
13330.26 622
13331.35 630
13332.44 647
13333.53 644
13334.62 737
13335.71 665
13336.80 700
13337.89 650
13338.98 667
13340.07 657
13341.16 666
13342.25 689
13343.34 682
13344.43 692
13345.52 685
13346.61 663
13347.70 668
13348.79 702
13349.89 689
13350.98 648
13352.07 691
13353.16 716
13354.25 708
13355.34 732
13356.43 710
13357.52 733
13358.61 737
13359.71 772
13360.80 747
13361.89 754
13362.98 789
13364.07 813
13365.16 787
13366.26 749
13367.35 822
13368.44 859
13369.53 827
13370.62 829
13371.71 777
13372.81 779
13373.90 786
13374.99 766
13376.08 780
13377.17 753
13378.27 711
13379.36 688
13380.45 705
13381.54 711
13382.63 648
13383.73 652
13384.82 665
13385.91 650
13387.00 587
13388.10 622
13389.19 601
13390.28 615
13391.37 638
13392.47 655
13393.56 617
13394.65 618
13395.75 625
13396.84 610
13397.93 642
13399.02 639
13400.12 629
13401.21 638
13402.30 609
13403.40 595
13404.49 580
13405.58 566
13406.68 606
13407.77 578
13408.86 630
13409.96 631
13411.05 608
13412.14 646
13413.24 616
13414.33 655
13415.42 550
13416.52 608
13417.61 631
13418.70 633
13419.80 632
13420.89 666
13421.99 640
13423.08 634
13424.17 606
13425.27 630
13426.36 663
13427.46 653
13428.55 629
13429.64 671
13430.74 649
13431.83 622
13432.93 602
13434.02 646
13435.12 679
13436.21 665
13437.30 674
13438.40 684
13439.49 639
13440.59 696
13441.68 669
13442.78 668
13443.87 659
13444.97 685
13446.06 686
13447.16 676
13448.25 675
13449.35 684
13450.44 697
13451.54 693
13452.63 716
13453.73 720
13454.82 730
13455.92 708
13457.01 747
13458.11 759
13459.20 800
13460.30 755
13461.39 807
13462.49 799
13463.59 795
13464.68 742
13465.78 772
13466.87 790
13467.97 795
13469.06 781
13470.16 777
13471.26 797
13472.35 798
13473.45 797
13474.54 787
13475.64 745
13476.74 764
13477.83 807
13478.93 795
13480.03 771
13481.12 768
13482.22 831
13483.31 839
13484.41 784
13485.51 809
13486.60 832
13487.70 811
13488.80 815
13489.89 846
13490.99 844
13492.09 857
13493.18 843
13494.28 849
13495.38 896
13496.47 890
13497.57 916
13498.67 927
13499.77 963
13500.86 1014
13501.96 1028
13503.06 1022
13504.15 1046
13505.25 991
13506.35 994
13507.45 999
13508.54 1002
13509.64 974
13510.74 869
13511.84 857
13512.93 821
13514.03 818
13515.13 827
13516.23 804
13517.32 765
13518.42 746
13519.52 719
13520.62 736
13521.72 698
13522.81 689
13523.91 708
13525.01 682
13526.11 676
13527.21 690
13528.30 684
13529.40 675
13530.50 653
13531.60 627
13532.70 616
13533.80 663
13534.89 645
13535.99 640
13537.09 631
13538.19 658
13539.29 658
13540.39 651
13541.49 600
13542.58 603
13543.68 654
13544.78 634
13545.88 614
13546.98 601
13548.08 626
13549.18 591
13550.28 592
13551.38 582
13552.48 609
13553.58 665
13554.67 634
13555.77 683
13556.87 620
13557.97 607
13559.07 610
13560.17 599
13561.27 619
13562.37 592
13563.47 574
13564.57 599
13565.67 579
13566.77 636
13567.87 580
13568.97 605
13570.07 594
13571.17 620
13572.27 587
13573.37 619
13574.47 600
13575.57 647
13576.67 622
13577.77 640
13578.87 632
13579.97 590
13581.07 622
13582.17 581
13583.27 619
13584.37 617
13585.47 619
13586.57 631
13587.67 616
13588.77 627
13589.88 602
13590.98 621
13592.08 640
13593.18 650
13594.28 619
13595.38 589
13596.48 625
13597.58 653
13598.68 630
13599.78 654
13600.88 623
13601.99 617
13603.09 674
13604.19 651
13605.29 635
13606.39 629
13607.49 642
13608.59 653
13609.70 625
13610.80 585
13611.90 602
13613.00 628
13614.10 652
13615.20 642
13616.31 630
13617.41 595
13618.51 610
13619.61 603
13620.71 611
13621.82 582
13622.92 627
13624.02 581
13625.12 667
13626.22 650
13627.33 628
13628.43 623
13629.53 617
13630.63 644
13631.74 657
13632.84 639
13633.94 597
13635.04 595
13636.15 605
13637.25 645
13638.35 657
13639.45 631
13640.56 643
13641.66 625
13642.76 606
13643.87 604
13644.97 612
13646.07 635
13647.17 619
13648.28 585
13649.38 624
13650.48 566
13651.59 593
13652.69 577
13653.79 586
13654.90 555
13656.00 619
13657.10 610
13658.21 561
13659.31 560
13660.41 563
13661.52 577
13662.62 573
13663.72 566
13664.83 560
13665.93 555
13667.04 548
13668.14 560
13669.24 561
13670.35 585
13671.45 556
13672.56 547
13673.66 545
13674.76 537
13675.87 570
13676.97 605
13678.08 606
13679.18 559
13680.29 591
13681.39 608
13682.49 612
13683.60 591
13684.70 541
13685.81 572
13686.91 591
13688.02 577
13689.12 565
13690.23 557
13691.33 548
13692.44 592
13693.54 591
13694.65 581
13695.75 567
13696.86 580
13697.96 592
13699.07 605
13700.17 605
13701.28 559
13702.38 552
13703.49 631
13704.59 606
13705.70 622
13706.80 622
13707.91 621
13709.02 599
13710.12 598
13711.23 636
13712.33 628
13713.44 643
13714.54 646
13715.65 700
13716.76 621
13717.86 648
13718.97 631
13720.07 685
13721.18 670
13722.29 706
13723.39 682
13724.50 676
13725.60 707
13726.71 714
13727.82 725
13728.92 738
13730.03 753
13731.14 734
13732.24 709
13733.35 705
13734.46 721
13735.56 741
13736.67 760
13737.78 709
13738.88 703
13739.99 771
13741.10 745
13742.20 754
13743.31 776
13744.42 726
13745.52 714
13746.63 775
13747.74 804
13748.84 773
13749.95 781
13751.06 771
13752.17 801
13753.27 873
13754.38 858
13755.49 901
13756.60 885
13757.70 900
13758.81 917
13759.92 934
13761.03 944
13762.13 942
13763.24 1029
13764.35 1017
13765.46 992
13766.57 1030
13767.67 1138
13768.78 1107
13769.89 1134
13771.00 1225
13772.11 1314
13773.21 1270
13774.32 1263
13775.43 1241
13776.54 1212
13777.65 1195
13778.75 1227
13779.86 1142
13780.97 1053
13782.08 988
13783.19 996
13784.30 968
13785.41 922
13786.51 872
13787.62 827
13788.73 847
13789.84 857
13790.95 826
13792.06 743
13793.17 738
13794.28 756
13795.39 710
13796.49 728
13797.60 708
13798.71 725
13799.82 742
13800.93 784
13802.04 764
13803.15 700
13804.26 715
13805.37 704
13806.48 700
13807.59 670
13808.70 682
13809.81 685
13810.92 713
13812.03 702
13813.14 744
13814.25 658
13815.36 644
13816.47 717
13817.58 711
13818.69 660
13819.80 669
13820.91 670
13822.02 706
13823.13 649
13824.24 676
13825.35 637
13826.46 684
13827.57 669
13828.68 636
13829.79 647
13830.90 657
13832.01 709
13833.12 651
13834.23 618
13835.34 662
13836.45 650
13837.56 667
13838.67 667
13839.78 627
13840.89 617
13842.01 661
13843.12 683
13844.23 690
13845.34 673
13846.45 657
13847.56 627
13848.67 681
13849.78 681
13850.89 669
13852.01 705
13853.12 683
13854.23 707
13855.34 674
13856.45 713
13857.56 726
13858.67 709
13859.79 727
13860.90 702
13862.01 693
13863.12 734
13864.23 732
13865.34 742
13866.46 754
13867.57 770
13868.68 786
13869.79 765
13870.90 768
13872.02 771
13873.13 770
13874.24 771
13875.35 716
13876.47 695
13877.58 687
13878.69 719
13879.80 695
13880.92 702
13882.03 677
13883.14 659
13884.25 674
13885.37 702
13886.48 681
13887.59 629
13888.70 676
13889.82 680
13890.93 697
13892.04 693
13893.16 690
13894.27 685
13895.38 684
13896.49 693
13897.61 715
13898.72 676
13899.83 671
13900.95 707
13902.06 716
13903.17 690
13904.29 713
13905.40 690
13906.51 644
13907.63 682
13908.74 679
13909.85 660
13910.97 620
13912.08 641
13913.20 679
13914.31 665
13915.42 648
13916.54 644
13917.65 631
13918.77 658
13919.88 629
13920.99 579
13922.11 604
13923.22 626
13924.34 604
13925.45 585
13926.56 617
13927.68 597
13928.79 616
13929.91 625
13931.02 606
13932.14 590
13933.25 581
13934.37 617
13935.48 597
13936.60 603
13937.71 615
13938.83 632
13939.94 612
13941.05 620
13942.17 558
13943.28 595
13944.40 601
13945.51 586
13946.63 621
13947.75 635
13948.86 582
13949.98 588
13951.09 620
13952.21 618
13953.32 588
13954.44 592
13955.55 644
13956.67 611
13957.78 593
13958.90 615
13960.01 634
13961.13 622
13962.25 594
13963.36 624
13964.48 622
13965.59 607
13966.71 668
13967.83 608
13968.94 591
13970.06 639
13971.17 620
13972.29 594
13973.41 595
13974.52 583
13975.64 627
13976.75 656
13977.87 600
13978.99 547
13980.10 600
13981.22 616
13982.34 672
13983.45 609
13984.57 602
13985.69 600
13986.80 606
13987.92 617
13989.04 639
13990.15 604
13991.27 594
13992.39 656
13993.50 665
13994.62 621
13995.74 587
13996.86 642
13997.97 660
13999.09 627
14000.21 592
14001.33 633
14002.44 670
14003.56 683
14004.68 683
14005.79 695
14006.91 715
14008.03 690
14009.15 700
14010.27 695
14011.38 692
14012.50 648
14013.62 669
14014.74 781
14015.85 729
14016.97 682
14018.09 712
14019.21 738
14020.33 743
14021.44 702
14022.56 759
14023.68 741
14024.80 791
14025.92 733
14027.04 715
14028.15 729
14029.27 673
14030.39 700
14031.51 684
14032.63 666
14033.75 689
14034.86 630
14035.98 674
14037.10 633
14038.22 603
14039.34 622
14040.46 649
14041.58 631
14042.70 632
14043.82 632
14044.93 632
14046.05 603
14047.17 618
14048.29 648
14049.41 617
14050.53 661
14051.65 606
14052.77 639
14053.89 605
14055.01 656
14056.13 656
14057.25 644
14058.37 605
14059.49 615
14060.61 630
14061.73 661
14062.85 698
14063.97 672
14065.09 657
14066.20 663
14067.32 685
14068.44 648
14069.56 679
14070.68 671
14071.81 647
14072.93 700
14074.05 704
14075.17 708
14076.29 725
14077.41 727
14078.53 693
14079.65 705
14080.77 711
14081.89 753
14083.01 765
14084.13 755
14085.25 762
14086.37 799
14087.49 753
14088.61 723
14089.73 762
14090.85 804
14091.97 825
14093.10 825
14094.22 821
14095.34 795
14096.46 846
14097.58 813
14098.70 820
14099.82 843
14100.94 861
14102.07 818
14103.19 847
14104.31 840
14105.43 785
14106.55 792
14107.67 762
14108.79 724
14109.92 702
14111.04 690
14112.16 657
14113.28 623
14114.40 663
14115.52 669
14116.65 667
14117.77 624
14118.89 646
14120.01 640
14121.13 661
14122.26 664
14123.38 652
14124.50 622
14125.62 662
14126.75 635
14127.87 630
14128.99 654
14130.11 630
14131.24 634
14132.36 593
14133.48 616
14134.60 601
14135.73 624
14136.85 595
14137.97 579
14139.09 632
14140.22 639
14141.34 594
14142.46 623
14143.59 600
14144.71 611
14145.83 575
14146.95 594
14148.08 599
14149.20 596
14150.32 601
14151.45 628
14152.57 603
14153.69 638
14154.82 641
14155.94 608
14157.06 639
14158.19 616
14159.31 584
14160.44 623
14161.56 577
14162.68 611
14163.81 589
14164.93 636
14166.05 596
14167.18 585
14168.30 610
14169.43 634
14170.55 610
14171.67 603
14172.80 592
14173.92 610
14175.05 580
14176.17 569
14177.30 545
14178.42 562
14179.54 570
14180.67 551
14181.79 531
14182.92 536
14184.04 549
14185.17 539
14186.29 556
14187.42 529
14188.54 581
14189.67 571
14190.79 546
14191.92 544
14193.04 555
14194.17 554
14195.29 544
14196.42 555
14197.54 551
14198.67 510
14199.79 526
14200.92 557
14202.04 565
14203.17 544
14204.29 545
14205.42 554
14206.54 521
14207.67 522
14208.79 527
14209.92 535
14211.05 509
14212.17 486
14213.30 499
14214.42 526
14215.55 529
14216.67 523
14217.80 492
14218.93 461
14220.05 476
14221.18 443
14222.30 492
14223.43 485
14224.56 494
14225.68 506
14226.81 515
14227.94 474
14229.06 497
14230.19 504
14231.32 518
14232.44 501
14233.57 463
14234.70 477
14235.82 511
14236.95 511
14238.08 501
14239.20 519
14240.33 475
14241.46 455
14242.58 497
14243.71 473
14244.84 473
14245.96 445
14247.09 481
14248.22 477
14249.34 447
14250.47 438
14251.60 458
14252.73 485
14253.85 453
14254.98 430
14256.11 469
14257.24 459
14258.36 523
14259.49 472
14260.62 457
14261.75 414
14262.87 448
14264.00 451
14265.13 447
14266.26 460
14267.39 486
14268.51 439
14269.64 470
14270.77 448
14271.90 449
14273.03 485
14274.15 508
14275.28 452
14276.41 427
14277.54 436
14278.67 476
14279.80 421
14280.92 416
14282.05 428
14283.18 415
14284.31 433
14285.44 419
14286.57 388
14287.70 416
14288.82 447
14289.95 441
14291.08 362
14292.21 415
14293.34 432
14294.47 443
14295.60 437
14296.73 403
14297.86 407
14298.99 421
14300.11 405
14301.24 412
14302.37 409
14303.50 398
14304.63 416
14305.76 405
14306.89 394
14308.02 396
14309.15 429
14310.28 423
14311.41 404
14312.54 380
14313.67 409
14314.80 414
14315.93 440
14317.06 382
14318.19 390
14319.32 372
14320.45 379
14321.58 383
14322.71 387
14323.84 420
14324.97 405
14326.10 423
14327.23 373
14328.36 423
14329.49 399
14330.62 414
14331.75 448
14332.88 388
14334.01 410
14335.14 382
14336.27 369
14337.40 376
14338.53 366
14339.66 418
14340.79 414
14341.93 384
14343.06 423
14344.19 352
14345.32 368
14346.45 393
14347.58 373
14348.71 405
14349.84 383
14350.97 389
14352.11 390
14353.24 361
14354.37 363
14355.50 382
14356.63 397
14357.76 422
14358.89 383
14360.03 407
14361.16 385
14362.29 406
14363.42 393
14364.55 414
14365.68 364
14366.82 378
14367.95 412
14369.08 375
14370.21 404
14371.34 396
14372.48 395
14373.61 356
14374.74 386
14375.87 396
14377.00 424
14378.14 417
14379.27 384
14380.40 369
14381.53 394
14382.67 409
14383.80 392
14384.93 378
14386.06 404
14387.20 398
14388.33 384
14389.46 400
14390.59 365
14391.73 388
14392.86 428
14393.99 396
14395.13 391
14396.26 372
14397.39 385
14398.53 387
14399.66 397
14400.79 418
14401.92 418
14403.06 459
14404.19 434
14405.32 405
14406.46 384
14407.59 417
14408.72 449
14409.86 417
14410.99 420
14412.13 377
14413.26 381
14414.39 400
14415.53 419
14416.66 391
14417.79 353
14418.93 377
14420.06 424
14421.20 425
14422.33 395
14423.46 446
14424.60 421
14425.73 405
14426.87 415
14428.00 437
14429.14 395
14430.27 409
14431.40 387
14432.54 416
14433.67 413
14434.81 437
14435.94 411
14437.08 445
14438.21 378
14439.35 424
14440.48 439
14441.62 403
14442.75 388
14443.88 394
14445.02 406
14446.15 355
14447.29 420
14448.42 413
14449.56 440
14450.70 445
14451.83 420
14452.97 373
14454.10 419
14455.24 423
14456.37 431
14457.51 409
14458.64 402
14459.78 403
14460.91 388
14462.05 420
14463.18 409
14464.32 394
14465.46 412
14466.59 432
14467.73 423
14468.86 442
14470.00 420
14471.14 445
14472.27 436
14473.41 460
14474.54 429
14475.68 404
14476.82 406
14477.95 426
14479.09 451
14480.22 406
14481.36 405
14482.50 464
14483.63 417
14484.77 396
14485.91 419
14487.04 420
14488.18 443
14489.32 421
14490.45 425
14491.59 460
14492.73 415
14493.86 394
14495.00 391
14496.14 404
14497.27 389
14498.41 425
14499.55 410
14500.69 390
14501.82 414
14502.96 379
14504.10 399
14505.23 425
14506.37 408
14507.51 420
14508.65 419
14509.78 408
14510.92 422
14512.06 382
14513.20 381
14514.33 393
14515.47 397
14516.61 359
14517.75 408
14518.89 421
14520.02 408
14521.16 387
14522.30 378
14523.44 405
14524.57 404
14525.71 405
14526.85 367
14527.99 384
14529.13 422
14530.27 429
14531.40 374
14532.54 402
14533.68 398
14534.82 393
14535.96 441
14537.10 390
14538.23 407
14539.37 405
14540.51 414
14541.65 414
14542.79 396
14543.93 396
14545.07 411
14546.21 403
14547.35 414
14548.48 395
14549.62 419
14550.76 431
14551.90 393
14553.04 342
14554.18 417
14555.32 411
14556.46 420
14557.60 411
14558.74 391
14559.88 418
14561.02 445
14562.16 441
14563.30 439
14564.43 464
14565.57 386
14566.71 448
14567.85 429
14568.99 437
14570.13 372
14571.27 398
14572.41 434
14573.55 462
14574.69 424
14575.83 438
14576.97 462
14578.11 453
14579.25 439
14580.39 414
14581.53 430
14582.67 443
14583.81 464
14584.96 408
14586.10 415
14587.24 446
14588.38 466
14589.52 454
14590.66 449
14591.80 458
14592.94 473
14594.08 459
14595.22 463
14596.36 467
14597.50 438
14598.64 441
14599.78 451
14600.93 470
14602.07 482
14603.21 480
14604.35 469
14605.49 456
14606.63 467
14607.77 478
14608.91 442
14610.06 472
14611.20 504
14612.34 519
14613.48 513
14614.62 520
14615.76 460
14616.91 505
14618.05 529
14619.19 529
14620.33 531
14621.47 533
14622.61 547
14623.76 529
14624.90 531
14626.04 554
14627.18 553
14628.32 562
14629.47 599
14630.61 620
14631.75 591
14632.89 610
14634.04 601
14635.18 627
14636.32 609
14637.46 587
14638.61 565
14639.75 579
14640.89 601
14642.03 597
14643.18 529
14644.32 527
14645.46 521
14646.60 514
14647.75 492
14648.89 453
14650.03 499
14651.18 503
14652.32 505
14653.46 469
14654.61 466
14655.75 497
14656.89 448
14658.03 458
14659.18 452
14660.32 450
14661.46 458
14662.61 411
14663.75 390
14664.90 407
14666.04 442
14667.18 418
14668.33 438
14669.47 408
14670.61 419
14671.76 435
14672.90 428
14674.05 456
14675.19 356
14676.33 415
14677.48 444
14678.62 452
14679.77 423
14680.91 445
14682.05 427
14683.20 419
14684.34 412
14685.49 372
14686.63 380
14687.78 381
14688.92 423
14690.06 417
14691.21 376
14692.35 375
14693.50 408
14694.64 388
14695.79 394
14696.93 356
14698.08 371
14699.22 383
14700.37 388
14701.51 396
14702.66 404
14703.80 414
14704.95 386
14706.09 380
14707.24 383
14708.38 397
14709.53 410
14710.67 415
14711.82 393
14712.96 411
14714.11 416
14715.26 387
14716.40 371
14717.55 357
14718.69 410
14719.84 438
14720.98 413
14722.13 387
14723.28 411
14724.42 395
14725.57 452
14726.71 383
14727.86 378
14729.01 369
14730.15 428
14731.30 399
14732.44 419
14733.59 405
14734.74 416
14735.88 423
14737.03 406
14738.18 366
14739.32 415
14740.47 420
14741.61 440
14742.76 400
14743.91 404
14745.05 435
14746.20 433
14747.35 452
14748.49 416
14749.64 386
14750.79 446
14751.94 447
14753.08 425
14754.23 408
14755.38 400
14756.52 444
14757.67 447
14758.82 408
14759.97 439
14761.11 402
14762.26 425
14763.41 423
14764.55 446
14765.70 425
14766.85 425
14768.00 419
14769.15 461
14770.29 463
14771.44 416
14772.59 420
14773.74 445
14774.88 481
14776.03 467
14777.18 452
14778.33 482
14779.48 475
14780.62 437
14781.77 486
14782.92 498
14784.07 514
14785.22 506
14786.36 503
14787.51 512
14788.66 543
14789.81 551
14790.96 496
14792.11 476
14793.26 501
14794.40 500
14795.55 512
14796.70 526
14797.85 542
14799.00 552
14800.15 525
14801.30 505
14802.45 517
14803.59 513
14804.74 526
14805.89 525
14807.04 506
14808.19 485
14809.34 482
14810.49 516
14811.64 475
14812.79 487
14813.94 498
14815.09 498
14816.24 505
14817.39 440
14818.53 478
14819.68 447
14820.83 503
14821.98 446
14823.13 479
14824.28 452
14825.43 452
14826.58 434
14827.73 404
14828.88 430
14830.03 404
14831.18 428
14832.33 420
14833.48 430
14834.63 401
14835.78 382
14836.93 396
14838.08 376
14839.23 398
14840.38 353
14841.53 369
14842.69 357
14843.84 377
14844.99 364
14846.14 366
14847.29 381
14848.44 367
14849.59 354
14850.74 379
14851.89 353
14853.04 367
14854.19 380
14855.34 375
14856.49 361
14857.65 368
14858.80 338
14859.95 381
14861.10 363
14862.25 333
14863.40 350
14864.55 346
14865.70 391
14866.86 380
14868.01 373
14869.16 386
14870.31 362
14871.46 373
14872.61 375
14873.77 362
14874.92 344
14876.07 374
14877.22 382
14878.37 381
14879.52 358
14880.68 390
14881.83 371
14882.98 368
14884.13 357
14885.28 371
14886.44 368
14887.59 376
14888.74 345
14889.89 370
14891.05 366
14892.20 368
14893.35 344
14894.50 348
14895.66 367
14896.81 357
14897.96 372
14899.11 340
14900.27 344
14901.42 341
14902.57 372
14903.72 337
14904.88 373
14906.03 389
14907.18 359
14908.34 342
14909.49 352
14910.64 333
14911.80 389
14912.95 411
14914.10 368
14915.26 342
14916.41 361
14917.56 386
14918.72 377
14919.87 369
14921.02 329
14922.18 380
14923.33 355
14924.48 360
14925.64 375
14926.79 393
14927.94 368
14929.10 370
14930.25 369
14931.41 386
14932.56 349
14933.71 359
14934.87 340
14936.02 352
14937.18 370
14938.33 387
14939.48 364
14940.64 331
14941.79 359
14942.95 371
14944.10 402
14945.26 358
14946.41 358
14947.57 355
14948.72 378
14949.87 405
14951.03 377
14952.18 357
14953.34 360
14954.49 416
14955.65 374
14956.80 351
14957.96 362
14959.11 374
14960.27 411
14961.42 373
14962.58 364
14963.73 369
14964.89 337
14966.04 342
14967.20 355
14968.36 367
14969.51 354
14970.67 354
14971.82 338
14972.98 335
14974.13 327
14975.29 320
14976.44 334
14977.60 314
14978.76 314
14979.91 304
14981.07 350
14982.22 342
14983.38 319
14984.53 349
14985.69 323
14986.85 307
14988.00 324
14989.16 338
14990.32 307
14991.47 307
14992.63 329
14993.78 335
14994.94 301
14996.10 330
14997.25 307
14998.41 294
14999.57 270
15000.72 289
15001.88 321
15003.04 357
15004.19 345
15005.35 330
15006.51 304
15007.66 302
15008.82 301
15009.98 277
15011.13 299
15012.29 291
15013.45 310
15014.61 326
15015.76 321
15016.92 281
15018.08 307
15019.23 319
15020.39 295
15021.55 284
15022.71 279
15023.86 292
15025.02 264
15026.18 281
15027.34 291
15028.49 314
15029.65 283
15030.81 305
15031.97 283
15033.13 322
15034.28 332
15035.44 340
15036.60 342
15037.76 291
15038.92 257
15040.07 255
15041.23 301
15042.39 271
15043.55 297
15044.71 288
15045.87 272
15047.02 313
15048.18 285
15049.34 276
15050.50 275
15051.66 295
15052.82 334
15053.98 311
15055.13 292
15056.29 281
15057.45 291
15058.61 322
15059.77 296
15060.93 271
15062.09 287
15063.25 299
15064.40 282
15065.56 281
15066.72 275
15067.88 290
15069.04 289
15070.20 298
15071.36 255
15072.52 277
15073.68 298
15074.84 288
15076.00 297
15077.16 287
15078.32 280
15079.48 291
15080.64 305
15081.80 268
15082.96 248
15084.12 241
15085.28 296
15086.44 264
15087.60 276
15088.76 243
15089.92 283
15091.08 270
15092.24 306
15093.40 277
15094.56 270
15095.72 268
15096.88 273
15098.04 279
15099.20 263
15100.36 282
15101.52 266
15102.68 293
15103.84 264
15105.00 275
15106.16 284
15107.32 274
15108.48 276
15109.64 284
15110.80 289
15111.96 277
15113.13 291
15114.29 282
15115.45 272
15116.61 248
15117.77 268
15118.93 256
15120.09 262
15121.25 237
15122.42 286
15123.58 272
15124.74 264
15125.90 249
15127.06 280
15128.22 292
15129.38 239
15130.55 219
15131.71 279
15132.87 296
15134.03 256
15135.19 309
15136.35 287
15137.52 291
15138.68 246
15139.84 292
15141.00 294
15142.16 257
15143.33 268
15144.49 255
15145.65 253
15146.81 254
15147.97 281
15149.14 290
15150.30 277
15151.46 276
15152.62 265
15153.79 277
15154.95 276
15156.11 264
15157.27 278
15158.44 251
15159.60 267
15160.76 261
15161.93 269
15163.09 275
15164.25 293
15165.41 296
15166.58 280
15167.74 272
15168.90 276
15170.07 302
15171.23 267
15172.39 297
15173.56 314
15174.72 331
15175.88 295
15177.05 297
15178.21 303
15179.37 281
15180.54 321
15181.70 268
15182.86 270
15184.03 291
15185.19 283
15186.36 277
15187.52 276
15188.68 319
15189.85 326
15191.01 288
15192.17 291
15193.34 306
15194.50 271
15195.67 303
15196.83 290
15198.00 312
15199.16 337
15200.32 271
15201.49 312
15202.65 332
15203.82 301
15204.98 294
15206.15 329
15207.31 347
15208.48 324
15209.64 331
15210.80 312
15211.97 313
15213.13 329
15214.30 327
15215.46 331
15216.63 310
15217.79 322
15218.96 334
15220.12 323
15221.29 324
15222.45 329
15223.62 363
15224.78 331
15225.95 339
15227.11 358
15228.28 380
15229.45 352
15230.61 355
15231.78 351
15232.94 348
15234.11 337
15235.27 360
15236.44 352
15237.60 370
15238.77 346
15239.94 359
15241.10 336
15242.27 335
15243.43 330
15244.60 337
15245.77 346
15246.93 346
15248.10 309
15249.26 342
15250.43 307
15251.60 309
15252.76 296
15253.93 322
15255.10 317
15256.26 278
15257.43 297
15258.60 299
15259.76 327
15260.93 321
15262.10 312
15263.26 296
15264.43 286
15265.60 273
15266.76 294
15267.93 287
15269.10 285
15270.26 304
15271.43 270
15272.60 308
15273.76 307
15274.93 302
15276.10 314
15277.27 278
15278.43 278
15279.60 300
15280.77 273
15281.94 301
15283.10 330
15284.27 313
15285.44 292
15286.61 285
15287.77 258
15288.94 277
15290.11 282
15291.28 287
15292.44 295
15293.61 270
15294.78 250
15295.95 301
15297.12 303
15298.28 283
15299.45 293
15300.62 262
15301.79 312
15302.96 272
15304.12 267
15305.29 286
15306.46 317
15307.63 284
15308.80 292
15309.97 298
15311.14 283
15312.30 300
15313.47 253
15314.64 267
15315.81 310
15316.98 294
15318.15 291
15319.32 283
15320.49 294
15321.65 295
15322.82 311
15323.99 290
15325.16 277
15326.33 275
15327.50 279
15328.67 281
15329.84 287
15331.01 260
15332.18 299
15333.35 269
15334.52 274
15335.69 293
15336.85 278
15338.02 276
15339.19 279
15340.36 284
15341.53 284
15342.70 294
15343.87 261
15345.04 294
15346.21 296
15347.38 285
15348.55 292
15349.72 299
15350.89 292
15352.06 267
15353.23 272
15354.40 271
15355.57 313
15356.74 268
15357.91 264
15359.08 268
15360.25 307
15361.43 255
15362.60 246
15363.77 302
15364.94 254
15366.11 253
15367.28 258
15368.45 287
15369.62 315
15370.79 301
15371.96 290
15373.13 285
15374.30 265
15375.47 280
15376.65 307
15377.82 315
15378.99 285
15380.16 302
15381.33 300
15382.50 269
15383.67 271
15384.84 292
15386.02 289
15387.19 281
15388.36 282
15389.53 284
15390.70 326
15391.87 290
15393.04 300
15394.22 305
15395.39 301
15396.56 311
15397.73 314
15398.90 302
15400.08 320
15401.25 310
15402.42 347
15403.59 328
15404.76 282
15405.94 278
15407.11 287
15408.28 302
15409.45 289
15410.63 317
15411.80 295
15412.97 307
15414.14 275
15415.31 266
15416.49 289
15417.66 288
15418.83 282
15420.01 280
15421.18 293
15422.35 290
15423.52 281
15424.70 270
15425.87 286
15427.04 290
15428.22 267
15429.39 276
15430.56 276
15431.73 270
15432.91 262
15434.08 257
15435.25 277
15436.43 287
15437.60 281
15438.77 285
15439.95 264
15441.12 251
15442.30 257
15443.47 246
15444.64 279
15445.82 286
15446.99 273
15448.16 277
15449.34 259
15450.51 269
15451.69 295
15452.86 286
15454.03 291
15455.21 285
15456.38 253
15457.56 259
15458.73 263
15459.90 259
15461.08 278
15462.25 291
15463.43 308
15464.60 293
15465.78 259
15466.95 279
15468.12 274
15469.30 312
15470.47 289
15471.65 293
15472.82 286
15474.00 287
15475.17 268
15476.35 271
15477.52 266
15478.70 245
15479.87 297
15481.05 299
15482.22 291
15483.40 279
15484.57 253
15485.75 269
15486.92 262
15488.10 273
15489.27 250
15490.45 269
15491.62 287
15492.80 270
15493.98 265
15495.15 246
15496.33 255
15497.50 306
15498.68 292
15499.85 272
15501.03 261
15502.21 268
15503.38 281
15504.56 257
15505.73 254
15506.91 275
15508.09 273
15509.26 303
15510.44 262
15511.61 285
15512.79 289
15513.97 292
15515.14 291
15516.32 282
15517.50 276
15518.67 288
15519.85 286
15521.02 275
15522.20 282
15523.38 313
15524.55 293
15525.73 305
15526.91 315
15528.09 284
15529.26 326
15530.44 302
15531.62 285
15532.79 290
15533.97 295
15535.15 300
15536.32 320
15537.50 294
15538.68 255
15539.86 287
15541.03 305
15542.21 298
15543.39 264
15544.57 268
15545.74 319
15546.92 318
15548.10 282
15549.28 285
15550.45 306
15551.63 313
15552.81 290
15553.99 325
15555.16 325
15556.34 310
15557.52 314
15558.70 311
15559.88 294
15561.05 261
15562.23 304
15563.41 311
15564.59 317
15565.77 309
15566.95 321
15568.12 302
15569.30 317
15570.48 310
15571.66 307
15572.84 344
15574.02 344
15575.19 336
15576.37 316
15577.55 296
15578.73 317
15579.91 379
15581.09 321
15582.27 330
15583.45 319
15584.62 328
15585.80 332
15586.98 344
15588.16 344
15589.34 335
15590.52 358
15591.70 320
15592.88 357
15594.06 370
15595.24 383
15596.42 358
15597.60 359
15598.78 346
15599.96 341
15601.14 371
15602.31 352
15603.49 365
15604.67 363
15605.85 354
15607.03 378
15608.21 390
15609.39 372
15610.57 363
15611.75 381
15612.93 399
15614.11 403
15615.29 373
15616.47 377
15617.65 395
15618.83 413
15620.01 404
15621.19 425
15622.38 398
15623.56 431
15624.74 432
15625.92 404
15627.10 384
15628.28 413
15629.46 421
15630.64 430
15631.82 394
15633.00 458
15634.18 426
15635.36 409
15636.54 427
15637.72 432
15638.91 426
15640.09 425
15641.27 450
15642.45 460
15643.63 433
15644.81 438
15645.99 455
15647.17 458
15648.36 473
15649.54 444
15650.72 454
15651.90 494
15653.08 462
15654.26 486
15655.44 447
15656.63 455
15657.81 482
15658.99 467
15660.17 473
15661.35 450
15662.54 502
15663.72 488
15664.90 494
15666.08 498
15667.26 462
15668.45 485
15669.63 484
15670.81 456
15671.99 447
15673.17 439
15674.36 478
15675.54 434
15676.72 448
15677.90 421
15679.09 456
15680.27 454
15681.45 411
15682.63 424
15683.82 435
15685.00 449
15686.18 470
15687.37 461
15688.55 412
15689.73 439
15690.91 467
15692.10 464
15693.28 461
15694.46 468
15695.65 489
15696.83 464
15698.01 496
15699.20 478
15700.38 473
15701.56 494
15702.75 510
15703.93 506
15705.11 534
15706.30 510
15707.48 516
15708.66 547
15709.85 541
15711.03 532
15712.22 510
15713.40 520
15714.58 541
15715.77 537
15716.95 555
15718.14 559
15719.32 599
15720.50 536
15721.69 596
15722.87 576
15724.06 569
15725.24 549
15726.43 522
15727.61 566
15728.79 551
15729.98 518
15731.16 531
15732.35 498
15733.53 524
15734.72 531
15735.90 536
15737.09 532
15738.27 523
15739.46 547
15740.64 542
15741.83 549
15743.01 565
15744.20 516
15745.38 510
15746.57 568
15747.75 563
15748.94 559
15750.12 563
15751.31 547
15752.49 539
15753.68 509
15754.86 528
15756.05 537
15757.23 593
15758.42 581
15759.60 566
15760.79 507
15761.98 555
15763.16 581
15764.35 576
15765.53 531
15766.72 501
15767.90 468
15769.09 517
15770.28 482
15771.46 500
15772.65 503
15773.83 477
15775.02 501
15776.21 506
15777.39 491
15778.58 495
15779.77 491
15780.95 459
15782.14 495
15783.33 481
15784.51 463
15785.70 475
15786.89 457
15788.07 439
15789.26 432
15790.45 482
15791.63 456
15792.82 439
15794.01 476
15795.19 438
15796.38 432
15797.57 453
15798.75 454
15799.94 439
15801.13 447
15802.32 405
15803.50 425
15804.69 432
15805.88 406
15807.06 417
15808.25 391
15809.44 384
15810.63 420
15811.81 427
15813.00 389
15814.19 378
15815.38 411
15816.57 395
15817.75 414
15818.94 382
15820.13 366
15821.32 387
15822.50 405
15823.69 370
15824.88 384
15826.07 370
15827.26 381
15828.44 375
15829.63 377
15830.82 351
15832.01 373
15833.20 404
15834.39 393
15835.57 409
15836.76 402
15837.95 386
15839.14 414
15840.33 380
15841.52 361
15842.71 399
15843.90 424
15845.08 386
15846.27 367
15847.46 398
15848.65 402
15849.84 410
15851.03 383
15852.22 374
15853.41 355
15854.60 381
15855.79 389
15856.97 363
15858.16 366
15859.35 377
15860.54 393
15861.73 391
15862.92 344
15864.11 359
15865.30 394
15866.49 423
15867.68 364
15868.87 390
15870.06 356
15871.25 381
15872.44 392
15873.63 417
15874.82 424
15876.01 420
15877.20 391
15878.39 416
15879.58 360
15880.77 374
15881.96 383
15883.15 427
15884.34 398
15885.53 398
15886.72 392
15887.91 376
15889.10 404
15890.29 375
15891.48 388
15892.67 392
15893.86 402
15895.05 376
15896.24 385
15897.44 394
15898.63 429
15899.82 393
15901.01 437
15902.20 442
15903.39 442
15904.58 443
15905.77 398
15906.96 436
15908.15 393
15909.35 407
15910.54 388
15911.73 416
15912.92 438
15914.11 401
15915.30 393
15916.49 424
15917.69 415
15918.88 427
15920.07 454
15921.26 423
15922.45 422
15923.64 413
15924.84 431
15926.03 441
15927.22 455
15928.41 476
15929.60 459
15930.80 432
15931.99 431
15933.18 406
15934.37 472
15935.56 437
15936.76 445
15937.95 425
15939.14 425
15940.33 424
15941.53 424
15942.72 395
15943.91 371
15945.10 381
15946.30 375
15947.49 381
15948.68 361
15949.87 373
15951.07 367
15952.26 343
15953.45 359
15954.65 349
15955.84 324
15957.03 351
15958.22 353
15959.42 338
15960.61 304
15961.80 340
15963.00 344
15964.19 325
15965.38 315
15966.58 297
15967.77 321
15968.96 302
15970.16 316
15971.35 318
15972.54 335
15973.74 305
15974.93 286
15976.13 282
15977.32 285
15978.51 286
15979.71 280
15980.90 293
15982.09 294
15983.29 304
15984.48 324
15985.68 293
15986.87 281
15988.06 303
15989.26 311
15990.45 305
15991.65 277
15992.84 276
15994.04 299
15995.23 300
15996.43 299
15997.62 267
15998.81 273
16000.01 265
16001.20 300
16002.40 278
16003.59 311
16004.79 288
16005.98 296
16007.18 302
16008.37 313
16009.57 281
16010.76 289
16011.96 267
16013.15 269
16014.35 264
16015.54 275
16016.74 287
16017.93 276
16019.13 303
16020.32 272
16021.52 290
16022.72 267
16023.91 255
16025.11 269
16026.30 242
16027.50 278
16028.69 266
16029.89 269
16031.08 265
16032.28 288
16033.48 276
16034.67 236
16035.87 252
16037.06 301
16038.26 267
16039.46 280
16040.65 298
16041.85 278
16043.05 270
16044.24 256
16045.44 269
16046.63 243
16047.83 250
16049.03 267
16050.22 243
16051.42 255
16052.62 247
16053.81 248
16055.01 258
16056.21 260
16057.40 285
16058.60 250
16059.80 282
16060.99 238
16062.19 277
16063.39 270
16064.58 242
16065.78 233
16066.98 259
16068.18 266
16069.37 259
16070.57 248
16071.77 266
16072.97 295
16074.16 252
16075.36 226
16076.56 251
16077.76 257
16078.95 231
16080.15 234
16081.35 258
16082.55 269
16083.74 262
16084.94 245
16086.14 249
16087.34 247
16088.53 229
16089.73 228
16090.93 247
16092.13 239
16093.33 255
16094.53 210
16095.72 249
16096.92 223
16098.12 237
16099.32 256
16100.52 247
16101.72 256
16102.91 251
16104.11 233
16105.31 231
16106.51 266
16107.71 224
16108.91 235
16110.11 219
16111.30 222
16112.50 247
16113.70 234
16114.90 211
16116.10 221
16117.30 254
16118.50 241
16119.70 248
16120.90 234
16122.10 230
16123.29 268
16124.49 256
16125.69 260
16126.89 238
16128.09 247
16129.29 230
16130.49 234
16131.69 238
16132.89 235
16134.09 234
16135.29 246
16136.49 249
16137.69 238
16138.89 233
16140.09 234
16141.29 251
16142.49 244
16143.69 238
16144.89 237
16146.09 269
16147.29 271
16148.49 242
16149.69 220
16150.89 217
16152.09 240
16153.29 245
16154.49 230
16155.69 228
16156.89 242
16158.09 227
16159.29 243
16160.49 230
16161.69 235
16162.89 243
16164.09 255
16165.30 231
16166.50 228
16167.70 216
16168.90 248
16170.10 229
16171.30 231
16172.50 252
16173.70 235
16174.90 248
16176.10 256
16177.31 243
16178.51 224
16179.71 258
16180.91 253
16182.11 233
16183.31 241
16184.51 258
16185.72 269
16186.92 263
16188.12 225
16189.32 251
16190.52 242
16191.72 239
16192.93 240
16194.13 254
16195.33 274
16196.53 248
16197.73 261
16198.94 262
16200.14 283
16201.34 254
16202.54 261
16203.74 218
16204.95 211
16206.15 224
16207.35 256
16208.55 223
16209.76 217
16210.96 241
16212.16 285
16213.36 258
16214.57 232
16215.77 215
16216.97 286
16218.17 274
16219.38 254
16220.58 268
16221.78 242
16222.99 260
16224.19 247
16225.39 239
16226.59 279
16227.80 236
16229.00 256
16230.20 260
16231.41 253
16232.61 245
16233.81 256
16235.02 242
16236.22 247
16237.42 271
16238.63 255
16239.83 275
16241.04 265
16242.24 253
16243.44 259
16244.65 267
16245.85 253
16247.05 271
16248.26 267
16249.46 286
16250.67 254
16251.87 262
16253.07 256
16254.28 295
16255.48 309
16256.69 292
16257.89 290
16259.09 285
16260.30 300
16261.50 289
16262.71 248
16263.91 290
16265.12 272
16266.32 267
16267.53 299
16268.73 298
16269.94 299
16271.14 271
16272.34 274
16273.55 283
16274.75 293
16275.96 295
16277.16 307
16278.37 279
16279.57 298
16280.78 271
16281.98 313
16283.19 250
16284.39 269
16285.60 263
16286.81 274
16288.01 295
16289.22 294
16290.42 282
16291.63 270
16292.83 296
16294.04 282
16295.24 280
16296.45 318
16297.66 311
16298.86 304
16300.07 335
16301.27 336
16302.48 285
16303.68 295
16304.89 312
16306.10 346
16307.30 306
16308.51 322
16309.71 317
16310.92 323
16312.13 322
16313.33 339
16314.54 317
16315.75 317
16316.95 289
16318.16 290
16319.37 273
16320.57 258
16321.78 291
16322.99 302
16324.19 297
16325.40 291
16326.61 255
16327.81 251
16329.02 260
16330.23 262
16331.43 263
16332.64 241
16333.85 258
16335.05 253
16336.26 250
16337.47 261
16338.68 252
16339.88 260
16341.09 267
16342.30 258
16343.51 262
16344.71 248
16345.92 227
16347.13 270
16348.34 241
16349.54 213
16350.75 242
16351.96 236
16353.17 236
16354.37 233
16355.58 225
16356.79 231
16358.00 251
16359.21 222
16360.41 228
16361.62 249
16362.83 232
16364.04 258
16365.25 255
16366.45 229
16367.66 254
16368.87 250
16370.08 248
16371.29 231
16372.50 230
16373.71 233
16374.91 242
16376.12 208
16377.33 195
16378.54 235
16379.75 259
16380.96 231
16382.17 221
16383.38 234
16384.58 231
16385.79 257
16387.00 242
16388.21 235
16389.42 231
16390.63 228
16391.84 231
16393.05 230
16394.26 228
16395.47 264
16396.68 266
16397.89 232
16399.09 230
16400.30 221
16401.51 217
16402.72 204
16403.93 218
16405.14 211
16406.35 225
16407.56 221
16408.77 223
16409.98 208
16411.19 244
16412.40 256
16413.61 246
16414.82 238
16416.03 237
16417.24 209
16418.45 248
16419.66 246
16420.87 234
16422.08 258
16423.29 236
16424.50 234
16425.71 260
16426.92 241
16428.14 225
16429.35 243
16430.56 231
16431.77 228
16432.98 215
16434.19 210
16435.40 195
16436.61 240
16437.82 229
16439.03 211
16440.24 205
16441.45 229
16442.67 208
16443.88 192
16445.09 226
16446.30 243
16447.51 215
16448.72 212
16449.93 227
16451.14 221
16452.36 215
16453.57 205
16454.78 207
16455.99 213
16457.20 205
16458.41 239
16459.63 197
16460.84 195
16462.05 207
16463.26 212
16464.47 226
16465.68 212
16466.90 196
16468.11 197
16469.32 201
16470.53 214
16471.74 212
16472.96 235
16474.17 216
16475.38 209
16476.59 206
16477.81 209
16479.02 232
16480.23 212
16481.44 239
16482.66 194
16483.87 234
16485.08 229
16486.29 211
16487.51 217
16488.72 212
16489.93 214
16491.15 218
16492.36 221
16493.57 206
16494.78 204
16496.00 215
16497.21 218
16498.42 214
16499.64 209
16500.85 195
16502.06 182
16503.28 201
16504.49 214
16505.70 184
16506.92 227
16508.13 224
16509.34 238
16510.56 200
16511.77 214
16512.98 229
16514.20 232
16515.41 206
16516.63 181
16517.84 189
16519.05 187
16520.27 197
16521.48 208
16522.70 215
16523.91 231
16525.12 213
16526.34 227
16527.55 216
16528.77 231
16529.98 199
16531.20 177
16532.41 217
16533.62 192
16534.84 204
16536.05 220
16537.27 194
16538.48 222
16539.70 231
16540.91 244
16542.13 214
16543.34 226
16544.56 226
16545.77 242
16546.99 216
16548.20 163
16549.42 213
16550.63 218
16551.85 230
16553.06 220
16554.28 209
16555.49 237
16556.71 214
16557.92 223
16559.14 218
16560.35 200
16561.57 241
16562.78 259
16564.00 253
16565.21 239
16566.43 212
16567.65 223
16568.86 233
16570.08 237
16571.29 213
16572.51 242
16573.73 247
16574.94 225
16576.16 237
16577.37 228
16578.59 221
16579.81 251
16581.02 255
16582.24 267
16583.45 241
16584.67 229
16585.89 222
16587.10 244
16588.32 246
16589.54 236
16590.75 204
16591.97 208
16593.19 213
16594.40 231
16595.62 205
16596.84 224
16598.05 217
16599.27 205
16600.49 215
16601.70 217
16602.92 219
16604.14 204
16605.35 201
16606.57 231
16607.79 209
16609.01 189
16610.22 195
16611.44 213
16612.66 207
16613.88 217
16615.09 184
16616.31 202
16617.53 194
16618.75 195
16619.96 206
16621.18 212
16622.40 227
16623.62 207
16624.83 200
16626.05 226
16627.27 208
16628.49 227
16629.71 214
16630.92 180
16632.14 215
16633.36 201
16634.58 214
16635.80 199
16637.01 190
16638.23 180
16639.45 219
16640.67 228
16641.89 205
16643.11 211
16644.32 220
16645.54 232
16646.76 178
16647.98 211
16649.20 212
16650.42 204
16651.64 205
16652.86 211
16654.07 191
16655.29 205
16656.51 190
16657.73 216
16658.95 196
16660.17 207
16661.39 229
16662.61 216
16663.83 221
16665.05 200
16666.27 205
16667.48 193
16668.70 204
16669.92 196
16671.14 215
16672.36 187
16673.58 190
16674.80 185
16676.02 171
16677.24 197
16678.46 197
16679.68 213
16680.90 193
16682.12 208
16683.34 188
16684.56 198
16685.78 196
16687.00 233
16688.22 201
16689.44 219
16690.66 218
16691.88 198
16693.10 201
16694.32 182
16695.54 191
16696.76 187
16697.98 214
16699.20 204
16700.42 196
16701.64 213
16702.87 197
16704.09 189
16705.31 195
16706.53 189
16707.75 210
16708.97 213
16710.19 213
16711.41 208
16712.63 166
16713.85 160
16715.07 189
16716.30 213
16717.52 201
16718.74 181
16719.96 193
16721.18 225
16722.40 183
16723.62 175
16724.85 177
16726.07 223
16727.29 214
16728.51 192
16729.73 202
16730.95 183
16732.17 212
16733.40 252
16734.62 220
16735.84 197
16737.06 179
16738.28 213
16739.51 203
16740.73 182
16741.95 184
16743.17 175
16744.39 210
16745.62 220
16746.84 192
16748.06 183
16749.28 216
16750.51 226
16751.73 194
16752.95 183
16754.17 167
16755.40 191
16756.62 195
16757.84 202
16759.06 181
16760.29 193
16761.51 191
16762.73 214
16763.96 170
16765.18 170
16766.40 178
16767.62 220
16768.85 226
16770.07 183
16771.29 166
16772.52 186
16773.74 223
16774.96 205
16776.19 197
16777.41 155
16778.63 190
16779.86 171
16781.08 217
16782.30 164
16783.53 182
16784.75 191
16785.97 219
16787.20 205
16788.42 181
16789.65 194
16790.87 198
16792.09 202
16793.32 176
16794.54 189
16795.77 200
16796.99 218
16798.21 186
16799.44 214
16800.66 158
16801.89 194
16803.11 217
16804.34 194
16805.56 172
16806.78 189
16808.01 225
16809.23 227
16810.46 193
16811.68 200
16812.91 198
16814.13 185
16815.36 215
16816.58 191
16817.81 196
16819.03 191
16820.26 213
16821.48 209
16822.71 198
16823.93 191
16825.16 212
16826.38 253
16827.61 236
16828.83 190
16830.06 207
16831.28 198
16832.51 194
16833.73 218
16834.96 200
16836.19 227
16837.41 218
16838.64 265
16839.86 222
16841.09 208
16842.31 218
16843.54 227
16844.76 194
16845.99 195
16847.22 207
16848.44 224
16849.67 250
16850.89 228
16852.12 243
16853.35 218
16854.57 238
16855.80 225
16857.03 222
16858.25 201
16859.48 229
16860.71 240
16861.93 273
16863.16 244
16864.38 233
16865.61 257
16866.84 261
16868.06 292
16869.29 266
16870.52 272
16871.74 283
16872.97 293
16874.20 264
16875.43 290
16876.65 281
16877.88 287
16879.11 281
16880.33 319
16881.56 285
16882.79 316
16884.02 326
16885.24 328
16886.47 297
16887.70 316
16888.93 324
16890.15 299
16891.38 313
16892.61 275
16893.84 257
16895.06 281
16896.29 318
16897.52 272
16898.75 287
16899.97 264
16901.20 232
16902.43 257
16903.66 243
16904.89 268
16906.11 266
16907.34 291
16908.57 274
16909.80 244
16911.03 235
16912.26 241
16913.48 231
16914.71 238
16915.94 194
16917.17 227
16918.40 260
16919.63 233
16920.85 232
16922.08 224
16923.31 252
16924.54 236
16925.77 254
16927.00 249
16928.23 231
16929.46 232
16930.69 229
16931.91 240
16933.14 231
16934.37 215
16935.60 215
16936.83 222
16938.06 215
16939.29 208
16940.52 229
16941.75 224
16942.98 241
16944.21 222
16945.44 214
16946.67 218
16947.90 232
16949.13 246
16950.35 212
16951.58 198
16952.81 205
16954.04 212
16955.27 196
16956.50 198
16957.73 214
16958.96 210
16960.19 215
16961.42 218
16962.65 207
16963.88 190
16965.11 242
16966.34 209
16967.58 217
16968.81 178
16970.04 200
16971.27 212
16972.50 218
16973.73 173
16974.96 207
16976.19 197
16977.42 200
16978.65 249
16979.88 223
16981.11 204
16982.34 208
16983.57 191
16984.80 188
16986.04 198
16987.27 217
16988.50 211
16989.73 231
16990.96 239
16992.19 223
16993.42 223
16994.65 209
16995.88 213
16997.12 215
16998.35 224
16999.58 190
17000.81 189
17002.04 218
17003.27 194
17004.51 208
17005.74 206
17006.97 203
17008.20 203
17009.43 196
17010.66 222
17011.90 187
17013.13 209
17014.36 205
17015.59 200
17016.82 205
17018.06 192
17019.29 193
17020.52 208
17021.75 187
17022.99 196
17024.22 185
17025.45 199
17026.68 200
17027.92 181
17029.15 192
17030.38 191
17031.61 181
17032.85 199
17034.08 193
17035.31 172
17036.54 192
17037.78 199
17039.01 186
17040.24 169
17041.48 179
17042.71 210
17043.94 192
17045.18 167
17046.41 186
17047.64 187
17048.88 199
17050.11 195
17051.34 209
17052.58 195
17053.81 211
17055.04 185
17056.28 198
17057.51 165
17058.74 163
17059.98 182
17061.21 185
17062.44 187
17063.68 196
17064.91 199
17066.15 190
17067.38 200
17068.61 162
17069.85 166
17071.08 179
17072.32 192
17073.55 167
17074.78 150
17076.02 160
17077.25 202
17078.49 192
17079.72 184
17080.96 173
17082.19 189
17083.42 202
17084.66 186
17085.89 184
17087.13 171
17088.36 208
17089.60 188
17090.83 209
17092.07 173
17093.30 181
17094.54 199
17095.77 193
17097.01 168
17098.24 163
17099.48 196
17100.71 230
17101.95 164
17103.18 169
17104.42 192
17105.65 206
17106.89 198
17108.12 170
17109.36 186
17110.60 168
17111.83 191
17113.07 184
17114.30 171
17115.54 168
17116.77 168
17118.01 193
17119.25 176
17120.48 156
17121.72 162
17122.95 155
17124.19 188
17125.43 180
17126.66 179
17127.90 179
17129.13 170
17130.37 191
17131.61 158
17132.84 159
17134.08 173
17135.32 179
17136.55 173
17137.79 168
17139.02 161
17140.26 139
17141.50 201
17142.73 174
17143.97 176
17145.21 171
17146.44 195
17147.68 184
17148.92 174
17150.16 157
17151.39 180
17152.63 199
17153.87 189
17155.10 193
17156.34 151
17157.58 191
17158.82 181
17160.05 191
17161.29 165
17162.53 188
17163.76 170
17165.00 188
17166.24 174
17167.48 160
17168.72 155
17169.95 157
17171.19 177
17172.43 156
17173.67 171
17174.90 165
17176.14 177
17177.38 162
17178.62 177
17179.86 165
17181.09 187
17182.33 180
17183.57 170
17184.81 184
17186.05 181
17187.28 161
17188.52 162
17189.76 174
17191.00 183
17192.24 181
17193.48 187
17194.72 178
17195.95 167
17197.19 177
17198.43 176
17199.67 168
17200.91 172
17202.15 169
17203.39 162
17204.63 186
17205.86 186
17207.10 156
17208.34 151
17209.58 153
17210.82 203
17212.06 174
17213.30 153
17214.54 174
17215.78 165
17217.02 170
17218.26 150
17219.50 164
17220.74 184
17221.97 156
17223.21 177
17224.45 155
17225.69 160
17226.93 179
17228.17 188
17229.41 184
17230.65 160
17231.89 176
17233.13 172
17234.37 184
17235.61 161
17236.85 164
17238.09 190
17239.33 167
17240.57 175
17241.81 184
17243.05 187
17244.29 175
17245.53 194
17246.77 173
17248.02 155
17249.26 150
17250.50 174
17251.74 181
17252.98 162
17254.22 177
17255.46 178
17256.70 171
17257.94 153
17259.18 168
17260.42 176
17261.66 171
17262.90 147
17264.15 165
17265.39 166
17266.63 159
17267.87 145
17269.11 156
17270.35 167
17271.59 165
17272.83 186
17274.08 172
17275.32 168
17276.56 156
17277.80 167
17279.04 176
17280.28 165
17281.52 144
17282.77 159
17284.01 162
17285.25 159
17286.49 161
17287.73 167
17288.98 173
17290.22 156
17291.46 161
17292.70 153
17293.94 150
17295.19 141
17296.43 130
17297.67 161
17298.91 187
17300.16 153
17301.40 168
17302.64 152
17303.88 155
17305.13 167
17306.37 168
17307.61 146
17308.85 162
17310.10 165
17311.34 183
17312.58 162
17313.82 157
17315.07 158
17316.31 168
17317.55 159
17318.80 126
17320.04 155
17321.28 150
17322.53 161
17323.77 135
17325.01 155
17326.26 160
17327.50 149
17328.74 154
17329.99 174
17331.23 152
17332.47 155
17333.72 164
17334.96 147
17336.20 160
17337.45 143
17338.69 145
17339.93 168
17341.18 150
17342.42 123
17343.67 167
17344.91 131
17346.15 140
17347.40 151
17348.64 169
17349.89 141
17351.13 135
17352.37 160
17353.62 139
17354.86 168
17356.11 140
17357.35 167
17358.60 175
17359.84 181
17361.09 166
17362.33 169
17363.57 163
17364.82 158
17366.06 176
17367.31 151
17368.55 146
17369.80 132
17371.04 144
17372.29 164
17373.53 140
17374.78 149
17376.02 176
17377.27 161
17378.51 138
17379.76 153
17381.00 173
17382.25 168
17383.50 147
17384.74 138
17385.99 146
17387.23 155
17388.48 162
17389.72 166
17390.97 182
17392.21 158
17393.46 144
17394.71 162
17395.95 168
17397.20 153
17398.44 174
17399.69 190
17400.93 182
17402.18 164
17403.43 156
17404.67 170
17405.92 163
17407.17 173
17408.41 168
17409.66 156
17410.90 159
17412.15 166
17413.40 191
17414.64 156
17415.89 149
17417.14 158
17418.38 181
17419.63 152
17420.88 154
17422.12 153
17423.37 150
17424.62 158
17425.86 152
17427.11 178
17428.36 163
17429.60 144
17430.85 159
17432.10 160
17433.35 168
17434.59 171
17435.84 187
17437.09 193
17438.33 172
17439.58 165
17440.83 162
17442.08 136
17443.32 121
17444.57 144
17445.82 170
17447.07 164
17448.32 154
17449.56 155
17450.81 165
17452.06 159
17453.31 164
17454.55 164
17455.80 178
17457.05 182
17458.30 140
17459.55 175
17460.79 172
17462.04 171
17463.29 131
17464.54 158
17465.79 169
17467.04 150
17468.28 168
17469.53 180
17470.78 146
17472.03 158
17473.28 173
17474.53 192
17475.78 149
17477.02 154
17478.27 168
17479.52 168
17480.77 169
17482.02 171
17483.27 188
17484.52 175
17485.77 153
17487.02 163
17488.26 148
17489.51 145
17490.76 170
17492.01 172
17493.26 183
17494.51 157
17495.76 179
17497.01 187
17498.26 200
17499.51 180
17500.76 161
17502.01 192
17503.26 163
17504.51 179
17505.76 158
17507.01 169
17508.26 171
17509.51 203
17510.76 164
17512.01 163
17513.26 174
17514.51 211
17515.76 198
17517.01 183
17518.26 193
17519.51 164
17520.76 174
17522.01 182
17523.26 162
17524.51 166
17525.76 196
17527.01 181
17528.26 160
17529.51 154
17530.76 147
17532.01 187
17533.26 182
17534.51 161
17535.76 177
17537.01 161
17538.27 182
17539.52 226
17540.77 178
17542.02 170
17543.27 181
17544.52 195
17545.77 168
17547.02 172
17548.27 205
17549.53 178
17550.78 172
17552.03 181
17553.28 187
17554.53 203
17555.78 165
17557.03 170
17558.29 182
17559.54 174
17560.79 191
17562.04 181
17563.29 174
17564.54 170
17565.80 164
17567.05 179
17568.30 198
17569.55 172
17570.80 149
17572.06 165
17573.31 182
17574.56 165
17575.81 174
17577.07 162
17578.32 154
17579.57 210
17580.82 180
17582.08 145
17583.33 187
17584.58 167
17585.83 173
17587.09 181
17588.34 184
17589.59 152
17590.84 182
17592.10 163
17593.35 186
17594.60 186
17595.86 184
17597.11 165
17598.36 149
17599.61 154
17600.87 161
17602.12 170
17603.37 169
17604.63 157
17605.88 181
17607.13 163
17608.39 176
17609.64 174
17610.89 183
17612.15 154
17613.40 151
17614.66 180
17615.91 177
17617.16 163
17618.42 166
17619.67 182
17620.92 190
17622.18 210
17623.43 179
17624.69 153
17625.94 168
17627.19 187
17628.45 164
17629.70 162
17630.96 152
17632.21 148
17633.47 161
17634.72 173
17635.97 173
17637.23 159
17638.48 161
17639.74 171
17640.99 170
17642.25 160
17643.50 148
17644.76 173
17646.01 192
17647.27 148
17648.52 169
17649.78 196
17651.03 195
17652.28 174
17653.54 177
17654.80 189
17656.05 192
17657.31 176
17658.56 177
17659.82 183
17661.07 151
17662.33 164
17663.58 167
17664.84 175
17666.09 179
17667.35 181
17668.60 169
17669.86 153
17671.11 148
17672.37 169
17673.63 146
17674.88 159
17676.14 154
17677.39 158
17678.65 154
17679.91 135
17681.16 167
17682.42 159
17683.67 161
17684.93 166
17686.19 167
17687.44 153
17688.70 140
17689.95 170
17691.21 158
17692.47 137
17693.72 148
17694.98 183
17696.24 160
17697.49 127
17698.75 143
17700.01 169
17701.26 163
17702.52 168
17703.78 138
17705.03 135
17706.29 128
17707.55 134
17708.81 153
17710.06 162
17711.32 150
17712.58 157
17713.83 172
17715.09 151
17716.35 146
17717.61 136
17718.86 157
17720.12 152
17721.38 141
17722.63 160
17723.89 139
17725.15 132
17726.41 129
17727.67 141
17728.92 141
17730.18 145
17731.44 151
17732.70 144
17733.95 139
17735.21 143
17736.47 134
17737.73 150
17738.99 143
17740.24 139
17741.50 130
17742.76 165
17744.02 173
17745.28 165
17746.54 150
17747.79 150
17749.05 153
17750.31 129
17751.57 139
17752.83 161
17754.09 146
17755.35 146
17756.60 169
17757.86 136
17759.12 149
17760.38 163
17761.64 159
17762.90 137
17764.16 136
17765.42 136
17766.67 151
17767.93 143
17769.19 138
17770.45 143
17771.71 132
17772.97 137
17774.23 155
17775.49 147
17776.75 152
17778.01 147
17779.27 152
17780.53 166
17781.79 132
17783.05 124
17784.31 158
17785.57 156
17786.83 124
17788.09 132
17789.35 150
17790.61 135
17791.87 143
17793.13 133
17794.39 157
17795.65 115
17796.91 154
17798.17 143
17799.43 148
17800.69 124
17801.95 150
17803.21 163
17804.47 169
17805.73 127
17806.99 147
17808.25 183
17809.51 146
17810.77 182
17812.03 127
17813.29 166
17814.55 156
17815.81 134
17817.07 117
17818.33 129
17819.60 159
17820.86 149
17822.12 168
17823.38 128
17824.64 125
17825.90 149
17827.16 150
17828.42 138
17829.68 144
17830.95 147
17832.21 148
17833.47 161
17834.73 141
17835.99 117
17837.25 129
17838.51 132
17839.78 166
17841.04 151
17842.30 143
17843.56 145
17844.82 143
17846.08 139
17847.35 117
17848.61 140
17849.87 152
17851.13 145
17852.39 144
17853.66 141
17854.92 144
17856.18 146
17857.44 128
17858.71 114
17859.97 120
17861.23 160
17862.49 145
17863.76 143
17865.02 147
17866.28 137
17867.54 151
17868.81 139
17870.07 148
17871.33 108
17872.59 140
17873.86 144
17875.12 145
17876.38 139
17877.65 135
17878.91 142
17880.17 148
17881.44 126
17882.70 125
17883.96 165
17885.22 137
17886.49 133
17887.75 109
17889.01 123
17890.28 126
17891.54 128
17892.81 133
17894.07 134
17895.33 133
17896.60 143
17897.86 158
17899.12 134
17900.39 140
17901.65 134
17902.92 152
17904.18 127
17905.44 126
17906.71 118
17907.97 144
17909.24 136
17910.50 143
17911.76 142
17913.03 145
17914.29 164
17915.56 156
17916.82 126
17918.09 152
17919.35 132
17920.61 147
17921.88 149
17923.14 123
17924.41 155
17925.67 151
17926.94 146
17928.20 141
17929.47 160
17930.73 126
17932.00 144
17933.26 126
17934.53 133
17935.79 150
17937.06 125
17938.32 139
17939.59 154
17940.85 148
17942.12 148
17943.38 158
17944.65 152
17945.91 139
17947.18 123
17948.44 125
17949.71 140
17950.98 136
17952.24 125
17953.51 129
17954.77 138
17956.04 137
17957.30 126
17958.57 129
17959.84 139
17961.10 131
17962.37 152
17963.63 134
17964.90 154
17966.17 130
17967.43 123
17968.70 141
17969.96 151
17971.23 151
17972.50 137
17973.76 145
17975.03 136
17976.30 126
17977.56 136
17978.83 135
17980.10 118
17981.36 125
17982.63 142
17983.90 144
17985.16 134
17986.43 126
17987.70 125
17988.96 124
17990.23 103
17991.50 139
17992.76 149
17994.03 143
17995.30 133
17996.57 136
17997.83 130
17999.10 127
18000.37 119
18001.64 118
18002.90 135
18004.17 123
18005.44 131
18006.71 118
18007.97 139
18009.24 125
18010.51 141
18011.78 150
18013.04 178
18014.31 137
18015.58 98
18016.85 149
18018.12 140
18019.38 148
18020.65 132
18021.92 124
18023.19 130
18024.46 128
18025.72 147
18026.99 150
18028.26 138
18029.53 153
18030.80 131
18032.07 126
18033.33 132
18034.60 144
18035.87 154
18037.14 121
18038.41 103
18039.68 134
18040.95 123
18042.22 141
18043.48 134
18044.75 142
18046.02 134
18047.29 144
18048.56 129
18049.83 125
18051.10 147
18052.37 132
18053.64 135
18054.91 142
18056.17 118
18057.44 123
18058.71 136
18059.98 115
18061.25 142
18062.52 128
18063.79 151
18065.06 141
18066.33 152
18067.60 137
18068.87 143
18070.14 147
18071.41 154
18072.68 131
18073.95 127
18075.22 131
18076.49 141
18077.76 145
18079.03 164
18080.30 136
18081.57 144
18082.84 134
18084.11 161
18085.38 135
18086.65 130
18087.92 142
18089.19 138
18090.46 120
18091.73 110
18093.00 130
18094.27 138
18095.55 136
18096.82 137
18098.09 146
18099.36 138
18100.63 122
18101.90 149
18103.17 144
18104.44 131
18105.71 131
18106.98 122
18108.25 141
18109.53 142
18110.80 132
18112.07 158
18113.34 129
18114.61 132
18115.88 135
18117.15 157
18118.43 156
18119.70 124
18120.97 122
18122.24 139
18123.51 158
18124.78 133
18126.05 143
18127.33 111
18128.60 141
18129.87 146
18131.14 136
18132.41 144
18133.69 112
18134.96 148
18136.23 147
18137.50 141
18138.77 135
18140.05 109
18141.32 135
18142.59 151
18143.86 135
18145.14 135
18146.41 145
18147.68 160
18148.95 135
18150.23 130
18151.50 131
18152.77 126
18154.04 151
18155.32 136
18156.59 122
18157.86 132
18159.14 152
18160.41 140
18161.68 120
18162.96 144
18164.23 132
18165.50 136
18166.77 127
18168.05 135
18169.32 135
18170.59 128
18171.87 136
18173.14 129
18174.41 146
18175.69 130
18176.96 130
18178.24 145
18179.51 137
18180.78 128
18182.06 142
18183.33 151
18184.60 157
18185.88 162
18187.15 143
18188.43 159
18189.70 122
18190.97 124
18192.25 165
18193.52 145
18194.80 163
18196.07 150
18197.34 135
18198.62 138
18199.89 125
18201.17 154
18202.44 133
18203.72 133
18204.99 156
18206.27 118
18207.54 155
18208.82 124
18210.09 141
18211.36 137
18212.64 159
18213.91 139
18215.19 130
18216.46 128
18217.74 142
18219.01 148
18220.29 151
18221.56 136
18222.84 124
18224.11 130
18225.39 133
18226.67 149
18227.94 132
18229.22 174
18230.49 127
18231.77 137
18233.04 157
18234.32 143
18235.59 138
18236.87 132
18238.14 117
18239.42 138
18240.70 163
18241.97 114
18243.25 134
18244.52 150
18245.80 152
18247.08 155
18248.35 127
18249.63 133
18250.90 146
18252.18 138
18253.46 137
18254.73 154
18256.01 150
18257.29 147
18258.56 143
18259.84 134
18261.11 131
18262.39 140
18263.67 143
18264.94 155
18266.22 138
18267.50 122
18268.77 150
18270.05 145
18271.33 130
18272.61 128
18273.88 127
18275.16 157
18276.44 135
18277.71 135
18278.99 151
18280.27 153
18281.54 137
18282.82 118
18284.10 117
18285.38 126
18286.65 133
18287.93 154
18289.21 170
18290.49 130
18291.76 130
18293.04 156
18294.32 152
18295.60 133
18296.88 136
18298.15 138
18299.43 136
18300.71 134
18301.99 114
18303.26 131
18304.54 136
18305.82 155
18307.10 128
18308.38 143
18309.66 140
18310.93 159
18312.21 121
18313.49 148
18314.77 141
18316.05 152
18317.33 171
18318.60 148
18319.88 150
18321.16 136
18322.44 153
18323.72 139
18325.00 162
18326.28 156
18327.55 149
18328.83 149
18330.11 143
18331.39 157
18332.67 130
18333.95 134
18335.23 156
18336.51 159
18337.79 137
18339.07 162
18340.35 136
18341.62 147
18342.90 160
18344.18 153
18345.46 151
18346.74 141
18348.02 151
18349.30 131
18350.58 136
18351.86 148
18353.14 146
18354.42 129
18355.70 138
18356.98 134
18358.26 139
18359.54 124
18360.82 133
18362.10 142
18363.38 152
18364.66 142
18365.94 133
18367.22 145
18368.50 155
18369.78 138
18371.06 135
18372.34 126
18373.62 120
18374.90 150
18376.18 139
18377.46 132
18378.74 126
18380.03 149
18381.31 136
18382.59 149
18383.87 133
18385.15 129
18386.43 143
18387.71 143
18388.99 168
18390.27 146
18391.55 142
18392.83 151
18394.12 130
18395.40 141
18396.68 140
18397.96 113
18399.24 150
18400.52 139
18401.80 156
18403.08 144
18404.37 122
18405.65 155
18406.93 171
18408.21 139
18409.49 138
18410.77 111
18412.06 131
18413.34 146
18414.62 130
18415.90 128
18417.18 150
18418.47 163
18419.75 138
18421.03 137
18422.31 117
18423.59 134
18424.88 132
18426.16 127
18427.44 113
18428.72 137
18430.01 124
18431.29 121
18432.57 144
18433.85 136
18435.14 134
18436.42 167
18437.70 132
18438.98 118
18440.27 139
18441.55 141
18442.83 154
18444.12 132
18445.40 128
18446.68 132
18447.96 162
18449.25 147
18450.53 115
18451.81 117
18453.10 133
18454.38 138
18455.66 126
18456.95 145
18458.23 120
18459.51 131
18460.80 130
18462.08 124
18463.36 114
18464.65 129
18465.93 135
18467.22 157
18468.50 131
18469.78 127
18471.07 146
18472.35 143
18473.63 131
18474.92 128
18476.20 128
18477.49 137
18478.77 135
18480.05 133
18481.34 136
18482.62 128
18483.91 131
18485.19 148
18486.48 145
18487.76 116
18489.04 131
18490.33 150
18491.61 127
18492.90 121
18494.18 124
18495.47 129
18496.75 122
18498.04 131
18499.32 114
18500.61 144
18501.89 136
18503.18 123
18504.46 140
18505.75 145
18507.03 138
18508.32 127
18509.60 119
18510.89 149
18512.17 151
18513.46 139
18514.74 143
18516.03 135
18517.31 143
18518.60 110
18519.89 147
18521.17 138
18522.46 131
18523.74 128
18525.03 132
18526.31 129
18527.60 126
18528.89 139
18530.17 150
18531.46 148
18532.74 149
18534.03 160
18535.32 145
18536.60 142
18537.89 129
18539.17 140
18540.46 140
18541.75 145
18543.03 121
18544.32 171
18545.61 156
18546.89 153
18548.18 153
18549.47 136
18550.75 150
18552.04 162
18553.33 152
18554.61 154
18555.90 151
18557.19 145
18558.47 133
18559.76 127
18561.05 151
18562.33 156
18563.62 141
18564.91 133
18566.19 152
18567.48 166
18568.77 124
18570.06 116
18571.34 141
18572.63 135
18573.92 158
18575.21 141
18576.49 132
18577.78 133
18579.07 136
18580.36 140
18581.64 137
18582.93 146
18584.22 135
18585.51 160
18586.80 166
18588.08 143
18589.37 140
18590.66 163
18591.95 156
18593.24 144
18594.52 160
18595.81 165
18597.10 172
18598.39 154
18599.68 150
18600.96 160
18602.25 171
18603.54 182
18604.83 193
18606.12 173
18607.41 177
18608.70 167
18609.98 174
18611.27 161
18612.56 139
18613.85 146
18615.14 163
18616.43 191
18617.72 170
18619.01 192
18620.30 159
18621.58 193
18622.87 184
18624.16 158
18625.45 154
18626.74 143
18628.03 143
18629.32 184
18630.61 153
18631.90 149
18633.19 166
18634.48 164
18635.77 172
18637.06 132
18638.35 159
18639.64 165
18640.93 185
18642.22 134
18643.51 125
18644.80 152
18646.09 157
18647.38 156
18648.67 160
18649.96 122
18651.25 155
18652.54 149
18653.83 138
18655.12 156
18656.41 124
18657.70 141
18658.99 156
18660.28 142
18661.57 114
18662.86 156
18664.15 156
18665.44 159
18666.73 151
18668.02 113
18669.31 185
18670.60 152
18671.89 162
18673.18 146
18674.48 122
18675.77 141
18677.06 166
18678.35 143
18679.64 128
18680.93 138
18682.22 157
18683.51 141
18684.80 130
18686.10 131
18687.39 163
18688.68 178
18689.97 118
18691.26 126
18692.55 112
18693.84 142
18695.14 139
18696.43 156
18697.72 134
18699.01 126
18700.30 118
18701.60 136
18702.89 129
18704.18 139
18705.47 132
18706.76 149
18708.06 131
18709.35 133
18710.64 122
18711.93 118
18713.22 172
18714.52 126
18715.81 131
18717.10 116
18718.39 123
18719.69 137
18720.98 139
18722.27 122
18723.56 157
18724.86 115
18726.15 152
18727.44 133
18728.73 137
18730.03 129
18731.32 144
18732.61 142
18733.91 130
18735.20 123
18736.49 132
18737.79 158
18739.08 135
18740.37 118
18741.66 115
18742.96 134
18744.25 131
18745.54 148
18746.84 149
18748.13 132
18749.43 129
18750.72 126
18752.01 105
18753.31 113
18754.60 141
18755.89 130
18757.19 128
18758.48 132
18759.77 143
18761.07 148
18762.36 152
18763.66 127
18764.95 158
18766.24 162
18767.54 141
18768.83 157
18770.13 145
18771.42 129
18772.72 127
18774.01 127
18775.30 139
18776.60 132
18777.89 138
18779.19 146
18780.48 133
18781.78 116
18783.07 120
18784.37 173
18785.66 146
18786.96 136
18788.25 121
18789.55 131
18790.84 118
18792.14 140
18793.43 141
18794.73 142
18796.02 131
18797.32 133
18798.61 146
18799.91 124
18801.20 146
18802.50 147
18803.79 152
18805.09 111
18806.38 112
18807.68 124
18808.97 125
18810.27 121
18811.57 120
18812.86 118
18814.16 112
18815.45 131
18816.75 116
18818.05 130
18819.34 103
18820.64 130
18821.93 117
18823.23 149
18824.53 133
18825.82 148
18827.12 121
18828.41 131
18829.71 123
18831.01 154
18832.30 141
18833.60 135
18834.90 103
18836.19 104
18837.49 122
18838.79 131
18840.08 115
18841.38 96
18842.68 128
18843.97 122
18845.27 152
18846.57 133
18847.86 137
18849.16 116
18850.46 125
18851.75 119
18853.05 110
18854.35 111
18855.65 111
18856.94 153
18858.24 128
18859.54 113
18860.83 118
18862.13 160
18863.43 126
18864.73 113
18866.02 117
18867.32 146
18868.62 118
18869.92 138
18871.21 116
18872.51 122
18873.81 128
18875.11 135
18876.41 138
18877.70 102
18879.00 126
18880.30 125
18881.60 121
18882.90 132
18884.19 123
18885.49 125
18886.79 137
18888.09 123
18889.39 127
18890.69 122
18891.98 116
18893.28 120
18894.58 148
18895.88 111
18897.18 132
18898.48 139
18899.78 137
18901.07 153
18902.37 132
18903.67 136
18904.97 134
18906.27 154
18907.57 119
18908.87 148
18910.17 129
18911.47 126
18912.77 157
18914.06 125
18915.36 117
18916.66 130
18917.96 150
18919.26 114
18920.56 106
18921.86 114
18923.16 126
18924.46 108
18925.76 122
18927.06 120
18928.36 144
18929.66 130
18930.96 140
18932.26 147
18933.56 129
18934.86 121
18936.16 129
18937.46 140
18938.76 110
18940.06 135
18941.36 125
18942.66 139
18943.96 113
18945.26 137
18946.56 113
18947.86 110
18949.16 110
18950.46 120
18951.76 131
18953.06 120
18954.36 114
18955.66 140
18956.96 132
18958.26 135
18959.56 163
18960.87 118
18962.17 131
18963.47 117
18964.77 120
18966.07 123
18967.37 157
18968.67 118
18969.97 128
18971.27 122
18972.57 102
18973.88 106
18975.18 121
18976.48 130
18977.78 129
18979.08 135
18980.38 127
18981.68 135
18982.99 127
18984.29 154
18985.59 137
18986.89 128
18988.19 139
18989.49 106
18990.80 117
18992.10 127
18993.40 146
18994.70 123
18996.00 137
18997.31 125
18998.61 121
18999.91 123
19001.21 115
19002.51 107
19003.82 128
19005.12 117
19006.42 113
19007.72 117
19009.03 109
19010.33 136
19011.63 124
19012.93 115
19014.24 129
19015.54 132
19016.84 140
19018.15 124
19019.45 143
19020.75 128
19022.05 108
19023.36 134
19024.66 118
19025.96 129
19027.27 102
19028.57 122
19029.87 116
19031.18 128
19032.48 136
19033.78 129
19035.09 119
19036.39 126
19037.69 115
19039.00 120
19040.30 136
19041.60 133
19042.91 143
19044.21 118
19045.51 114
19046.82 106
19048.12 105
19049.43 138
19050.73 131
19052.03 123
19053.34 123
19054.64 118
19055.95 129
19057.25 138
19058.55 107
19059.86 113
19061.16 131
19062.47 151
19063.77 96
19065.08 124
19066.38 109
19067.68 132
19068.99 139
19070.29 131
19071.60 112
19072.90 123
19074.21 128
19075.51 131
19076.82 119
19078.12 124
19079.43 130
19080.73 115
19082.04 134
19083.34 122
19084.65 118
19085.95 122
19087.26 128
19088.56 128
19089.87 126
19091.17 128
19092.48 128
19093.78 125
19095.09 120
19096.39 143
19097.70 123
19099.00 127
19100.31 124
19101.62 126
19102.92 131
19104.23 105
19105.53 112
19106.84 125
19108.14 118
19109.45 131
19110.76 104
19112.06 125
19113.37 120
19114.67 116
19115.98 138
19117.29 118
19118.59 137
19119.90 116
19121.21 122
19122.51 105
19123.82 141
19125.13 117
19126.43 119
19127.74 109
19129.04 123
19130.35 126
19131.66 102
19132.96 92
19134.27 117
19135.58 116
19136.89 137
19138.19 126
19139.50 119
19140.81 116
19142.11 129
19143.42 136
19144.73 127
19146.03 139
19147.34 124
19148.65 134
19149.96 129
19151.26 124
19152.57 120
19153.88 116
19155.19 124
19156.49 119
19157.80 118
19159.11 121
19160.42 118
19161.72 120
19163.03 113
19164.34 107
19165.65 143
19166.96 151
19168.26 135
19169.57 125
19170.88 109
19172.19 128
19173.50 127
19174.80 137
19176.11 136
19177.42 121
19178.73 139
19180.04 145
19181.34 139
19182.65 112
19183.96 117
19185.27 120
19186.58 117
19187.89 129
19189.20 129
19190.50 128
19191.81 140
19193.12 115
19194.43 127
19195.74 136
19197.05 125
19198.36 117
19199.67 119
19200.98 114
19202.28 102
19203.59 121
19204.90 121
19206.21 119
19207.52 116
19208.83 136
19210.14 117
19211.45 143
19212.76 136
19214.07 115
19215.38 125
19216.69 133
19218.00 128
19219.31 102
19220.62 115
19221.93 124
19223.24 127
19224.55 129
19225.86 127
19227.17 139
19228.48 121
19229.79 118
19231.10 118
19232.41 118
19233.72 113
19235.03 140
19236.34 118
19237.65 107
19238.96 112
19240.27 104
19241.58 127
19242.89 140
19244.20 121
19245.51 98
19246.82 116
19248.13 127
19249.44 142
19250.75 130
19252.06 137
19253.37 115
19254.69 119
19256.00 108
19257.31 125
19258.62 119
19259.93 138
19261.24 121
19262.55 133
19263.86 128
19265.17 121
19266.49 123
19267.80 135
19269.11 141
19270.42 119
19271.73 117
19273.04 107
19274.35 115
19275.67 116
19276.98 148
19278.29 125
19279.60 112
19280.91 112
19282.22 136
19283.54 128
19284.85 120
19286.16 112
19287.47 114
19288.78 131
19290.10 130
19291.41 126
19292.72 117
19294.03 127
19295.34 104
19296.66 121
19297.97 107
19299.28 119
19300.59 125
19301.91 122
19303.22 137
19304.53 105
19305.84 116
19307.16 122
19308.47 106
19309.78 133
19311.10 131
19312.41 131
19313.72 109
19315.03 103
19316.35 129
19317.66 124
19318.97 117
19320.29 108
19321.60 120
19322.91 122
19324.23 144
19325.54 117
19326.85 107
19328.17 122
19329.48 118
19330.79 137
19332.11 119
19333.42 110
19334.73 128
19336.05 138
19337.36 123
19338.67 133
19339.99 123
19341.30 118
19342.62 110
19343.93 92
19345.24 102
19346.56 120
19347.87 118
19349.19 112
19350.50 105
19351.81 112
19353.13 114
19354.44 117
19355.76 102
19357.07 103
19358.39 118
19359.70 102
19361.02 104
19362.33 94
19363.64 97
19364.96 116
19366.27 108
19367.59 121
19368.90 114
19370.22 102
19371.53 108
19372.85 115
19374.16 94
19375.48 117
19376.79 99
19378.11 141
19379.42 124
19380.74 117
19382.05 104
19383.37 104
19384.68 103
19386.00 125
19387.31 118
19388.63 116
19389.95 120
19391.26 110
19392.58 124
19393.89 120
19395.21 111
19396.52 115
19397.84 141
19399.16 100
19400.47 119
19401.79 135
19403.10 108
19404.42 117
19405.73 113
19407.05 107
19408.37 153
19409.68 144
19411.00 147
19412.32 125
19413.63 99
19414.95 132
19416.26 106
19417.58 121
19418.90 118
19420.21 121
19421.53 118
19422.85 105
19424.16 103
19425.48 115
19426.80 124
19428.11 109
19429.43 125
19430.75 95
19432.06 126
19433.38 108
19434.70 113
19436.02 128
19437.33 103
19438.65 115
19439.97 118
19441.28 138
19442.60 119
19443.92 103
19445.24 131
19446.55 118
19447.87 113
19449.19 117
19450.51 110
19451.82 126
19453.14 87
19454.46 111
19455.78 96
19457.09 119
19458.41 108
19459.73 124
19461.05 119
19462.37 100
19463.68 115
19465.00 123
19466.32 113
19467.64 111
19468.96 106
19470.28 114
19471.59 115
19472.91 102
19474.23 124
19475.55 128
19476.87 120
19478.19 116
19479.50 95
19480.82 124
19482.14 126
19483.46 127
19484.78 120
19486.10 91
19487.42 114
19488.73 109
19490.05 126
19491.37 120
19492.69 94
19494.01 110
19495.33 114
19496.65 116
19497.97 96
19499.29 120
19500.61 102
19501.93 114
19503.25 96
19504.56 105
19505.88 120
19507.20 122
19508.52 120
19509.84 97
19511.16 131
19512.48 112
19513.80 110
19515.12 98
19516.44 90
19517.76 110
19519.08 103
19520.40 114
19521.72 94
19523.04 88
19524.36 109
19525.68 130
19527.00 122
19528.32 121
19529.64 105
19530.96 106
19532.28 119
19533.60 120
19534.92 104
19536.24 118
19537.56 116
19538.88 126
19540.20 119
19541.53 104
19542.85 102
19544.17 120
19545.49 86
19546.81 103
19548.13 102
19549.45 108
19550.77 115
19552.09 112
19553.41 109
19554.73 97
19556.06 109
19557.38 97
19558.70 114
19560.02 93
19561.34 120
19562.66 104
19563.98 117
19565.30 92
19566.63 92
19567.95 92
19569.27 114
19570.59 111
19571.91 116
19573.23 116
19574.56 109
19575.88 111
19577.20 116
19578.52 113
19579.84 107
19581.17 106
19582.49 98
19583.81 128
19585.13 116
19586.45 90
19587.78 105
19589.10 113
19590.42 104
19591.74 109
19593.07 108
19594.39 95
19595.71 128
19597.03 104
19598.36 106
19599.68 108
19601.00 100
19602.32 100
19603.65 109
19604.97 98
19606.29 96
19607.61 97
19608.94 107
19610.26 106
19611.58 97
19612.91 110
19614.23 114
19615.55 108
19616.88 93
19618.20 113
19619.52 109
19620.85 114
19622.17 112
19623.49 115
19624.82 100
19626.14 124
19627.46 97
19628.79 102
19630.11 110
19631.43 118
19632.76 109
19634.08 103
19635.41 114
19636.73 111
19638.05 115
19639.38 109
19640.70 118
19642.03 108
19643.35 97
19644.67 105
19646.00 112
19647.32 123
19648.65 99
19649.97 133
19651.29 107
19652.62 103
19653.94 113
19655.27 125
19656.59 116
19657.92 118
19659.24 119
19660.57 112
19661.89 120
19663.22 128
19664.54 121
19665.87 119
19667.19 133
19668.52 105
19669.84 109
19671.17 130
19672.49 120
19673.82 124
19675.14 112
19676.47 144
19677.79 111
19679.12 137
19680.44 138
19681.77 111
19683.09 102
19684.42 126
19685.74 131
19687.07 117
19688.39 97
19689.72 118
19691.05 106
19692.37 102
19693.70 127
19695.02 123
19696.35 118
19697.68 124
19699.00 122
19700.33 138
19701.65 123
19702.98 122
19704.31 123
19705.63 128
19706.96 121
19708.28 121
19709.61 110
19710.94 122
19712.26 110
19713.59 114
19714.92 121
19716.24 120
19717.57 130
19718.90 115
19720.22 108
19721.55 99
19722.88 109
19724.20 107
19725.53 124
19726.86 110
19728.18 111
19729.51 103
19730.84 115
19732.16 109
19733.49 116
19734.82 111
19736.15 119
19737.47 108
19738.80 111
19740.13 120
19741.46 105
19742.78 115
19744.11 116
19745.44 120
19746.77 106
19748.09 111
19749.42 116
19750.75 116
19752.08 111
19753.40 112
19754.73 102
19756.06 94
19757.39 92
19758.72 110
19760.04 100
19761.37 106
19762.70 121
19764.03 102
19765.36 104
19766.68 97
19768.01 100
19769.34 94
19770.67 109
19772.00 105
19773.33 112
19774.66 115
19775.98 135
19777.31 123
19778.64 121
19779.97 113
19781.30 106
19782.63 119
19783.96 115
19785.29 111
19786.61 115
19787.94 127
19789.27 108
19790.60 110
19791.93 104
19793.26 132
19794.59 101
19795.92 114
19797.25 108
19798.58 120
19799.91 123
19801.24 121
19802.56 96
19803.89 101
19805.22 105
19806.55 107
19807.88 127
19809.21 112
19810.54 116
19811.87 124
19813.20 120
19814.53 132
19815.86 124
19817.19 114
19818.52 115
19819.85 107
19821.18 120
19822.51 113
19823.84 136
19825.17 139
19826.50 116
19827.83 98
19829.16 105
19830.49 103
19831.82 105
19833.15 92
19834.49 89
19835.82 119
19837.15 109
19838.48 111
19839.81 109
19841.14 135
19842.47 134
19843.80 106
19845.13 99
19846.46 107
19847.79 121
19849.12 128
19850.46 112
19851.79 115
19853.12 136
19854.45 114
19855.78 107
19857.11 101
19858.44 92
19859.77 101
19861.11 112
19862.44 120
19863.77 114
19865.10 109
19866.43 102
19867.76 144
19869.09 117
19870.43 124
19871.76 123
19873.09 135
19874.42 132
19875.75 102
19877.09 98
19878.42 106
19879.75 98
19881.08 128
19882.41 134
19883.75 111
19885.08 102
19886.41 110
19887.74 100
19889.08 110
19890.41 129
19891.74 127
19893.07 107
19894.41 114
19895.74 121
19897.07 105
19898.40 114
19899.74 115
19901.07 94
19902.40 141
19903.73 107
19905.07 99
19906.40 101
19907.73 100
19909.07 99
19910.40 101
19911.73 130
19913.07 101
19914.40 108
19915.73 128
19917.07 117
19918.40 117
19919.73 101
19921.07 116
19922.40 112
19923.73 97
19925.07 106
19926.40 94
19927.73 113
19929.07 115
19930.40 102
19931.74 115
19933.07 112
19934.40 105
19935.74 124
19937.07 113
19938.40 121
19939.74 110
19941.07 122
19942.41 120
19943.74 120
19945.08 104
19946.41 116
19947.74 108
19949.08 113
19950.41 113
19951.75 126
19953.08 127
19954.42 124
19955.75 118
19957.09 104
19958.42 113
19959.76 108
19961.09 119
19962.42 112
19963.76 110
19965.09 109
19966.43 132
19967.76 127
19969.10 100
19970.43 107
19971.77 113
19973.11 137
19974.44 120
19975.78 111
19977.11 111
19978.45 122
19979.78 120
19981.12 119
19982.45 119
19983.79 107
19985.12 118
19986.46 111
19987.80 139
19989.13 108
19990.47 125
19991.80 122
19993.14 119
19994.47 115
19995.81 105
19997.15 124
19998.48 124
19999.82 118
20001.15 121
20002.49 116
20003.83 138
20005.16 129
20006.50 109
20007.84 114
20009.17 110
20010.51 111
20011.85 110
20013.18 107
20014.52 109
20015.85 108
20017.19 127
20018.53 118
20019.87 93
20021.20 114
20022.54 126
20023.88 109
20025.21 108
20026.55 115
20027.89 105
20029.22 113
20030.56 124
20031.90 111
20033.24 115
20034.57 113
20035.91 127
20037.25 134
20038.58 113
20039.92 123
20041.26 129
20042.60 143
20043.93 127
20045.27 118
20046.61 111
20047.95 109
20049.29 105
20050.62 112
20051.96 106
20053.30 126
20054.64 110
20055.97 121
20057.31 107
20058.65 119
20059.99 129
20061.33 111
20062.66 111
20064.00 115
20065.34 101
20066.68 132
20068.02 132
20069.36 100
20070.70 102
20072.03 114
20073.37 118
20074.71 118
20076.05 121
20077.39 96
20078.73 131
20080.07 114
20081.40 128
20082.74 126
20084.08 111
20085.42 103
20086.76 115
20088.10 104
20089.44 113
20090.78 113
20092.12 110
20093.46 94
20094.80 116
20096.13 125
20097.47 120
20098.81 114
20100.15 107
20101.49 102
20102.83 107
20104.17 113
20105.51 122
20106.85 107
20108.19 120
20109.53 113
20110.87 95
20112.21 109
20113.55 129
20114.89 127
20116.23 107
20117.57 101
20118.91 117
20120.25 126
20121.59 120
20122.93 112
20124.27 103
