# Supplementary material for: MALDI-TOF MS typing enables the classification of brewing yeasts of the genus Saccharomyces to major beer styles
Source: PLoS One. 2017 Aug 9;12(8):e0181694. doi: 10.1371/journal.pone.0181694 (PMC5549903; doi:10.1371/journal.pone.0181694)
Supplement: S13 File — The directory includes 90 raw files and was zipped to “.zip”; the folder has three strains with 30 spectra per strain; S1 Text explains the raw files with an example and Table 1 represents the yeast strains used within the experiment. (ZIP) [file pone.0181694.s016.zip › 37-39/30634-341-OG-Alt-Alt-YPG-18h-E-E_2015-10-20__0_C6_1.dat]

1999.81 1791
2000.23 1691
2000.65 1574
2001.07 1708
2001.50 1612
2001.92 1663
2002.34 1647
2002.76 1542
2003.18 1520
2003.60 1572
2004.03 1617
2004.45 1317
2004.87 1358
2005.29 1382
2005.71 1402
2006.14 1532
2006.56 1518
2006.98 1555
2007.40 1505
2007.83 1500
2008.25 1441
2008.67 1454
2009.09 1527
2009.52 1510
2009.94 1560
2010.36 1688
2010.78 1686
2011.21 1521
2011.63 1503
2012.05 1422
2012.48 1509
2012.90 1391
2013.32 1295
2013.74 1416
2014.17 1517
2014.59 1525
2015.01 1422
2015.44 1316
2015.86 1335
2016.28 1308
2016.71 1486
2017.13 1417
2017.55 1465
2017.98 1441
2018.40 1531
2018.82 1456
2019.25 1338
2019.67 1449
2020.09 1535
2020.52 1504
2020.94 1440
2021.37 1584
2021.79 1579
2022.21 1569
2022.64 1431
2023.06 1414
2023.48 1430
2023.91 1542
2024.33 1607
2024.76 1416
2025.18 1438
2025.61 1442
2026.03 1471
2026.45 1390
2026.88 1387
2027.30 1468
2027.73 1528
2028.15 1423
2028.58 1413
2029.00 1353
2029.43 1310
2029.85 1426
2030.28 1472
2030.70 1443
2031.12 1480
2031.55 1460
2031.97 1436
2032.40 1429
2032.82 1458
2033.25 1507
2033.67 1443
2034.10 1360
2034.52 1580
2034.95 1654
2035.38 1534
2035.80 1554
2036.23 1396
2036.65 1509
2037.08 1489
2037.50 1520
2037.93 1560
2038.35 1583
2038.78 1624
2039.20 1644
2039.63 1666
2040.06 1665
2040.48 1637
2040.91 1517
2041.33 1573
2041.76 1586
2042.19 1471
2042.61 1516
2043.04 1601
2043.46 1548
2043.89 1518
2044.32 1542
2044.74 1494
2045.17 1415
2045.59 1408
2046.02 1508
2046.45 1550
2046.87 1415
2047.30 1565
2047.73 1521
2048.15 1451
2048.58 1626
2049.01 1688
2049.43 1506
2049.86 1432
2050.29 1479
2050.71 1487
2051.14 1551
2051.57 1420
2051.99 1498
2052.42 1466
2052.85 1457
2053.28 1435
2053.70 1469
2054.13 1506
2054.56 1385
2054.99 1385
2055.41 1384
2055.84 1367
2056.27 1368
2056.69 1476
2057.12 1423
2057.55 1398
2057.98 1568
2058.41 1628
2058.83 1535
2059.26 1558
2059.69 1468
2060.12 1419
2060.54 1458
2060.97 1504
2061.40 1530
2061.83 1547
2062.26 1516
2062.68 1491
2063.11 1504
2063.54 1531
2063.97 1577
2064.40 1691
2064.83 1671
2065.25 1833
2065.68 1961
2066.11 1889
2066.54 1952
2066.97 1943
2067.40 1937
2067.82 1786
2068.25 1737
2068.68 1760
2069.11 1739
2069.54 1656
2069.97 1534
2070.40 1527
2070.83 1386
2071.26 1424
2071.68 1448
2072.11 1423
2072.54 1415
2072.97 1418
2073.40 1361
2073.83 1446
2074.26 1550
2074.69 1507
2075.12 1456
2075.55 1451
2075.98 1584
2076.41 1528
2076.84 1430
2077.27 1607
2077.70 1579
2078.13 1576
2078.55 1564
2078.98 1631
2079.41 1614
2079.84 1607
2080.27 1502
2080.70 1517
2081.13 1546
2081.56 1592
2081.99 1604
2082.42 1553
2082.85 1602
2083.29 1510
2083.72 1435
2084.15 1403
2084.58 1450
2085.01 1522
2085.44 1291
2085.87 1365
2086.30 1349
2086.73 1309
2087.16 1299
2087.59 1475
2088.02 1548
2088.45 1408
2088.88 1348
2089.31 1344
2089.74 1480
2090.17 1510
2090.61 1486
2091.04 1517
2091.47 1703
2091.90 1382
2092.33 1435
2092.76 1552
2093.19 1609
2093.62 1528
2094.06 1506
2094.49 1538
2094.92 1448
2095.35 1458
2095.78 1526
2096.21 1503
2096.64 1388
2097.08 1329
2097.51 1297
2097.94 1449
2098.37 1434
2098.80 1346
2099.24 1277
2099.67 1436
2100.10 1390
2100.53 1413
2100.96 1447
2101.40 1386
2101.83 1476
2102.26 1412
2102.69 1362
2103.12 1404
2103.56 1388
2103.99 1434
2104.42 1453
2104.85 1423
2105.29 1350
2105.72 1395
2106.15 1421
2106.58 1544
2107.02 1603
2107.45 1424
2107.88 1521
2108.31 1480
2108.75 1434
2109.18 1418
2109.61 1396
2110.05 1477
2110.48 1498
2110.91 1556
2111.35 1358
2111.78 1248
2112.21 1323
2112.65 1304
2113.08 1205
2113.51 1301
2113.95 1261
2114.38 1324
2114.81 1260
2115.25 1473
2115.68 1459
2116.11 1380
2116.55 1402
2116.98 1304
2117.41 1334
2117.85 1434
2118.28 1364
2118.72 1345
2119.15 1381
2119.58 1264
2120.02 1210
2120.45 1213
2120.89 1329
2121.32 1270
2121.75 1207
2122.19 1343
2122.62 1211
2123.06 1232
2123.49 1343
2123.93 1338
2124.36 1480
2124.79 1518
2125.23 1351
2125.66 1429
2126.10 1475
2126.53 1401
2126.97 1311
2127.40 1370
2127.84 1294
2128.27 1309
2128.71 1352
2129.14 1351
2129.58 1362
2130.01 1405
2130.45 1333
2130.88 1493
2131.32 1504
2131.75 1378
2132.19 1483
2132.62 1469
2133.06 1454
2133.49 1457
2133.93 1460
2134.37 1468
2134.80 1442
2135.24 1532
2135.67 1643
2136.11 1606
2136.54 1563
2136.98 1620
2137.41 1628
2137.85 1613
2138.29 1449
2138.72 1563
2139.16 1472
2139.59 1520
2140.03 1419
2140.47 1369
2140.90 1423
2141.34 1419
2141.78 1378
2142.21 1399
2142.65 1438
2143.08 1437
2143.52 1486
2143.96 1414
2144.39 1332
2144.83 1373
2145.27 1416
2145.70 1436
2146.14 1434
2146.58 1315
2147.01 1466
2147.45 1442
2147.89 1425
2148.32 1366
2148.76 1468
2149.20 1449
2149.64 1520
2150.07 1604
2150.51 1604
2150.95 1631
2151.38 1543
2151.82 1525
2152.26 1415
2152.70 1447
2153.13 1404
2153.57 1383
2154.01 1639
2154.45 1497
2154.88 1436
2155.32 1478
2155.76 1444
2156.20 1444
2156.63 1598
2157.07 1492
2157.51 1534
2157.95 1546
2158.39 1457
2158.82 1434
2159.26 1472
2159.70 1421
2160.14 1458
2160.58 1543
2161.01 1586
2161.45 1495
2161.89 1380
2162.33 1437
2162.77 1516
2163.21 1412
2163.64 1256
2164.08 1392
2164.52 1441
2164.96 1452
2165.40 1432
2165.84 1518
2166.28 1581
2166.71 1627
2167.15 1497
2167.59 1395
2168.03 1476
2168.47 1632
2168.91 1522
2169.35 1593
2169.79 1587
2170.23 1587
2170.67 1614
2171.10 1641
2171.54 1554
2171.98 1610
2172.42 1645
2172.86 1777
2173.30 1880
2173.74 1780
2174.18 1852
2174.62 1782
2175.06 1828
2175.50 1998
2175.94 1831
2176.38 1843
2176.82 1878
2177.26 1886
2177.70 1850
2178.14 1730
2178.58 1573
2179.02 1747
2179.46 1728
2179.90 1635
2180.34 1640
2180.78 1584
2181.22 1462
2181.66 1658
2182.10 1582
2182.54 1528
2182.98 1532
2183.42 1564
2183.86 1548
2184.30 1409
2184.74 1526
2185.18 1654
2185.62 1502
2186.06 1567
2186.51 1597
2186.95 1526
2187.39 1564
2187.83 1439
2188.27 1649
2188.71 1415
2189.15 1428
2189.59 1416
2190.03 1416
2190.47 1533
2190.92 1451
2191.36 1501
2191.80 1594
2192.24 1651
2192.68 1625
2193.12 1574
2193.56 1510
2194.01 1486
2194.45 1458
2194.89 1640
2195.33 1643
2195.77 1599
2196.21 1559
2196.66 1553
2197.10 1566
2197.54 1545
2197.98 1571
2198.42 1527
2198.87 1413
2199.31 1540
2199.75 1543
2200.19 1529
2200.63 1453
2201.08 1335
2201.52 1407
2201.96 1439
2202.40 1397
2202.85 1428
2203.29 1369
2203.73 1351
2204.17 1361
2204.62 1452
2205.06 1536
2205.50 1654
2205.94 1435
2206.39 1441
2206.83 1477
2207.27 1518
2207.71 1508
2208.16 1518
2208.60 1555
2209.04 1571
2209.49 1598
2209.93 1669
2210.37 1572
2210.82 1601
2211.26 1638
2211.70 1506
2212.15 1461
2212.59 1592
2213.03 1596
2213.48 1538
2213.92 1617
2214.36 1640
2214.81 1546
2215.25 1495
2215.69 1494
2216.14 1467
2216.58 1474
2217.03 1455
2217.47 1560
2217.91 1529
2218.36 1511
2218.80 1489
2219.25 1559
2219.69 1559
2220.13 1465
2220.58 1569
2221.02 1475
2221.47 1430
2221.91 1537
2222.36 1500
2222.80 1482
2223.24 1419
2223.69 1601
2224.13 1573
2224.58 1497
2225.02 1545
2225.47 1470
2225.91 1543
2226.36 1539
2226.80 1367
2227.25 1386
2227.69 1572
2228.14 1572
2228.58 1486
2229.03 1581
2229.47 1492
2229.92 1515
2230.36 1548
2230.81 1581
2231.25 1629
2231.70 1626
2232.14 1643
2232.59 1625
2233.03 1674
2233.48 1628
2233.93 1587
2234.37 1573
2234.82 1587
2235.26 1569
2235.71 1693
2236.15 1579
2236.60 1439
2237.05 1527
2237.49 1466
2237.94 1472
2238.38 1573
2238.83 1549
2239.28 1652
2239.72 1504
2240.17 1450
2240.61 1487
2241.06 1399
2241.51 1410
2241.95 1276
2242.40 1365
2242.85 1461
2243.29 1497
2243.74 1286
2244.19 1440
2244.63 1408
2245.08 1300
2245.52 1321
2245.97 1473
2246.42 1370
2246.87 1391
2247.31 1343
2247.76 1288
2248.21 1328
2248.65 1453
2249.10 1386
2249.55 1325
2249.99 1394
2250.44 1382
2250.89 1342
2251.34 1268
2251.78 1417
2252.23 1353
2252.68 1318
2253.13 1356
2253.57 1384
2254.02 1454
2254.47 1436
2254.92 1461
2255.36 1419
2255.81 1388
2256.26 1391
2256.71 1347
2257.15 1308
2257.60 1329
2258.05 1271
2258.50 1310
2258.95 1381
2259.39 1417
2259.84 1382
2260.29 1310
2260.74 1390
2261.19 1407
2261.64 1539
2262.08 1464
2262.53 1501
2262.98 1655
2263.43 1611
2263.88 1495
2264.33 1417
2264.77 1528
2265.22 1574
2265.67 1617
2266.12 1659
2266.57 1520
2267.02 1453
2267.47 1551
2267.92 1527
2268.37 1569
2268.81 1458
2269.26 1514
2269.71 1587
2270.16 1589
2270.61 1548
2271.06 1543
2271.51 1514
2271.96 1724
2272.41 1535
2272.86 1594
2273.31 1586
2273.76 1555
2274.21 1570
2274.66 1406
2275.11 1542
2275.55 1591
2276.00 1408
2276.45 1518
2276.90 1432
2277.35 1520
2277.80 1478
2278.25 1442
2278.70 1394
2279.15 1467
2279.60 1422
2280.05 1364
2280.50 1466
2280.95 1627
2281.40 1473
2281.85 1503
2282.31 1465
2282.76 1435
2283.21 1529
2283.66 1519
2284.11 1488
2284.56 1663
2285.01 1442
2285.46 1535
2285.91 1439
2286.36 1436
2286.81 1597
2287.26 1526
2287.71 1536
2288.16 1622
2288.61 1730
2289.07 1759
2289.52 1862
2289.97 1853
2290.42 1794
2290.87 1937
2291.32 2093
2291.77 2037
2292.22 1944
2292.68 2065
2293.13 2163
2293.58 1990
2294.03 2037
2294.48 1935
2294.93 1970
2295.38 1886
2295.84 1812
2296.29 1701
2296.74 1685
2297.19 1783
2297.64 1723
2298.10 1676
2298.55 1698
2299.00 1745
2299.45 1739
2299.90 1521
2300.36 1662
2300.81 1506
2301.26 1561
2301.71 1510
2302.16 1434
2302.62 1487
2303.07 1466
2303.52 1435
2303.97 1585
2304.43 1448
2304.88 1471
2305.33 1399
2305.78 1449
2306.24 1406
2306.69 1520
2307.14 1603
2307.60 1606
2308.05 1698
2308.50 1574
2308.95 1634
2309.41 1530
2309.86 1624
2310.31 1681
2310.77 1683
2311.22 1813
2311.67 1831
2312.13 1727
2312.58 1655
2313.03 1646
2313.49 1518
2313.94 1574
2314.39 1662
2314.85 1500
2315.30 1522
2315.75 1600
2316.21 1527
2316.66 1463
2317.11 1469
2317.57 1460
2318.02 1446
2318.48 1571
2318.93 1428
2319.38 1526
2319.84 1523
2320.29 1486
2320.75 1558
2321.20 1637
2321.66 1563
2322.11 1556
2322.56 1544
2323.02 1574
2323.47 1666
2323.93 1691
2324.38 1554
2324.84 1518
2325.29 1655
2325.74 1686
2326.20 1647
2326.65 1835
2327.11 1685
2327.56 1809
2328.02 1793
2328.47 1780
2328.93 1869
2329.38 1725
2329.84 1832
2330.29 1952
2330.75 2070
2331.20 1751
2331.66 1803
2332.11 1854
2332.57 1592
2333.02 1620
2333.48 1575
2333.94 1519
2334.39 1562
2334.85 1580
2335.30 1502
2335.76 1445
2336.21 1436
2336.67 1510
2337.12 1432
2337.58 1450
2338.04 1347
2338.49 1410
2338.95 1568
2339.40 1564
2339.86 1492
2340.32 1649
2340.77 1448
2341.23 1408
2341.68 1488
2342.14 1628
2342.60 1540
2343.05 1514
2343.51 1439
2343.97 1333
2344.42 1394
2344.88 1579
2345.34 1551
2345.79 1392
2346.25 1461
2346.71 1538
2347.16 1714
2347.62 1588
2348.08 1500
2348.53 1671
2348.99 1741
2349.45 1537
2349.90 1610
2350.36 1603
2350.82 1502
2351.27 1352
2351.73 1381
2352.19 1474
2352.65 1512
2353.10 1553
2353.56 1442
2354.02 1367
2354.48 1449
2354.93 1525
2355.39 1541
2355.85 1565
2356.31 1457
2356.76 1454
2357.22 1360
2357.68 1421
2358.14 1529
2358.59 1385
2359.05 1380
2359.51 1455
2359.97 1481
2360.43 1607
2360.88 1556
2361.34 1496
2361.80 1467
2362.26 1651
2362.72 1645
2363.17 1553
2363.63 1506
2364.09 1445
2364.55 1503
2365.01 1373
2365.47 1441
2365.92 1583
2366.38 1536
2366.84 1437
2367.30 1386
2367.76 1459
2368.22 1419
2368.68 1496
2369.14 1584
2369.59 1390
2370.05 1446
2370.51 1551
2370.97 1488
2371.43 1448
2371.89 1411
2372.35 1471
2372.81 1464
2373.27 1397
2373.73 1514
2374.19 1535
2374.65 1521
2375.10 1502
2375.56 1589
2376.02 1493
2376.48 1359
2376.94 1517
2377.40 1519
2377.86 1526
2378.32 1535
2378.78 1505
2379.24 1651
2379.70 1618
2380.16 1500
2380.62 1453
2381.08 1424
2381.54 1408
2382.00 1463
2382.46 1498
2382.92 1410
2383.38 1437
2383.84 1464
2384.30 1396
2384.76 1418
2385.22 1499
2385.68 1599
2386.14 1473
2386.60 1356
2387.07 1418
2387.53 1432
2387.99 1487
2388.45 1414
2388.91 1444
2389.37 1485
2389.83 1472
2390.29 1487
2390.75 1471
2391.21 1515
2391.67 1506
2392.13 1461
2392.60 1431
2393.06 1487
2393.52 1508
2393.98 1413
2394.44 1383
2394.90 1487
2395.36 1495
2395.82 1369
2396.29 1389
2396.75 1349
2397.21 1451
2397.67 1459
2398.13 1589
2398.59 1490
2399.06 1355
2399.52 1406
2399.98 1368
2400.44 1366
2400.90 1333
2401.37 1437
2401.83 1315
2402.29 1188
2402.75 1266
2403.21 1352
2403.68 1453
2404.14 1489
2404.60 1378
2405.06 1328
2405.52 1383
2405.99 1405
2406.45 1473
2406.91 1516
2407.37 1450
2407.84 1290
2408.30 1383
2408.76 1353
2409.22 1329
2409.69 1503
2410.15 1456
2410.61 1413
2411.08 1425
2411.54 1435
2412.00 1392
2412.47 1272
2412.93 1389
2413.39 1454
2413.85 1521
2414.32 1486
2414.78 1641
2415.24 1658
2415.71 1575
2416.17 1665
2416.63 1647
2417.10 1739
2417.56 1735
2418.02 1720
2418.49 1793
2418.95 1904
2419.42 1903
2419.88 1917
2420.34 1859
2420.81 1825
2421.27 1829
2421.73 1972
2422.20 2020
2422.66 1738
2423.13 1603
2423.59 1577
2424.06 1618
2424.52 1548
2424.98 1560
2425.45 1691
2425.91 1644
2426.38 1483
2426.84 1550
2427.31 1450
2427.77 1522
2428.23 1540
2428.70 1397
2429.16 1522
2429.63 1480
2430.09 1453
2430.56 1526
2431.02 1584
2431.49 1561
2431.95 1572
2432.42 1506
2432.88 1449
2433.35 1498
2433.81 1557
2434.28 1541
2434.74 1522
2435.21 1634
2435.67 1707
2436.14 1696
2436.60 1616
2437.07 1615
2437.53 1604
2438.00 1551
2438.47 1716
2438.93 1731
2439.40 1705
2439.86 1538
2440.33 1592
2440.79 1788
2441.26 1683
2441.73 1700
2442.19 1448
2442.66 1631
2443.12 1641
2443.59 1467
2444.05 1432
2444.52 1556
2444.99 1569
2445.45 1412
2445.92 1382
2446.39 1423
2446.85 1438
2447.32 1419
2447.78 1312
2448.25 1350
2448.72 1409
2449.18 1439
2449.65 1381
2450.12 1298
2450.58 1416
2451.05 1380
2451.52 1460
2451.98 1445
2452.45 1463
2452.92 1445
2453.39 1373
2453.85 1396
2454.32 1434
2454.79 1536
2455.25 1517
2455.72 1398
2456.19 1433
2456.65 1542
2457.12 1458
2457.59 1596
2458.06 1626
2458.52 1472
2458.99 1448
2459.46 1565
2459.93 1490
2460.39 1506
2460.86 1385
2461.33 1403
2461.80 1433
2462.27 1433
2462.73 1368
2463.20 1452
2463.67 1489
2464.14 1504
2464.60 1527
2465.07 1533
2465.54 1543
2466.01 1457
2466.48 1344
2466.95 1424
2467.41 1455
2467.88 1396
2468.35 1400
2468.82 1406
2469.29 1452
2469.76 1554
2470.22 1324
2470.69 1291
2471.16 1261
2471.63 1234
2472.10 1343
2472.57 1347
2473.04 1396
2473.51 1401
2473.97 1303
2474.44 1284
2474.91 1356
2475.38 1252
2475.85 1267
2476.32 1347
2476.79 1371
2477.26 1418
2477.73 1477
2478.20 1455
2478.67 1386
2479.13 1533
2479.60 1447
2480.07 1340
2480.54 1442
2481.01 1309
2481.48 1349
2481.95 1392
2482.42 1420
2482.89 1255
2483.36 1335
2483.83 1360
2484.30 1435
2484.77 1407
2485.24 1303
2485.71 1351
2486.18 1488
2486.65 1470
2487.12 1359
2487.59 1399
2488.06 1454
2488.53 1577
2489.00 1497
2489.47 1335
2489.94 1541
2490.41 1589
2490.88 1483
2491.35 1530
2491.83 1567
2492.30 1578
2492.77 1538
2493.24 1545
2493.71 1499
2494.18 1554
2494.65 1458
2495.12 1612
2495.59 1606
2496.06 1553
2496.53 1557
2497.00 1655
2497.48 1520
2497.95 1514
2498.42 1415
2498.89 1498
2499.36 1405
2499.83 1389
2500.30 1411
2500.77 1351
2501.25 1466
2501.72 1316
2502.19 1277
2502.66 1320
2503.13 1334
2503.60 1347
2504.08 1410
2504.55 1394
2505.02 1347
2505.49 1367
2505.96 1396
2506.44 1421
2506.91 1572
2507.38 1629
2507.85 1599
2508.32 1584
2508.80 1461
2509.27 1545
2509.74 1635
2510.21 1624
2510.68 1688
2511.16 1668
2511.63 1629
2512.10 1592
2512.57 1585
2513.05 1436
2513.52 1438
2513.99 1386
2514.47 1473
2514.94 1543
2515.41 1480
2515.88 1427
2516.36 1470
2516.83 1321
2517.30 1354
2517.78 1390
2518.25 1581
2518.72 1456
2519.19 1390
2519.67 1469
2520.14 1516
2520.61 1469
2521.09 1408
2521.56 1449
2522.03 1531
2522.51 1484
2522.98 1463
2523.46 1478
2523.93 1362
2524.40 1362
2524.88 1376
2525.35 1406
2525.82 1358
2526.30 1345
2526.77 1332
2527.25 1316
2527.72 1299
2528.19 1366
2528.67 1470
2529.14 1408
2529.62 1346
2530.09 1330
2530.56 1383
2531.04 1373
2531.51 1471
2531.99 1500
2532.46 1390
2532.94 1460
2533.41 1454
2533.89 1433
2534.36 1390
2534.83 1443
2535.31 1522
2535.78 1498
2536.26 1510
2536.73 1565
2537.21 1381
2537.68 1527
2538.16 1391
2538.63 1445
2539.11 1460
2539.58 1477
2540.06 1500
2540.53 1468
2541.01 1455
2541.48 1579
2541.96 1487
2542.43 1555
2542.91 1513
2543.39 1610
2543.86 1544
2544.34 1419
2544.81 1554
2545.29 1515
2545.76 1437
2546.24 1541
2546.71 1541
2547.19 1611
2547.67 1770
2548.14 1782
2548.62 1700
2549.09 1603
2549.57 1543
2550.05 1657
2550.52 1664
2551.00 1681
2551.47 1641
2551.95 1703
2552.43 1680
2552.90 1641
2553.38 1560
2553.86 1691
2554.33 1676
2554.81 1589
2555.29 1565
2555.76 1627
2556.24 1626
2556.72 1676
2557.19 1676
2557.67 1482
2558.15 1492
2558.62 1434
2559.10 1402
2559.58 1394
2560.05 1420
2560.53 1504
2561.01 1595
2561.48 1401
2561.96 1510
2562.44 1465
2562.92 1378
2563.39 1411
2563.87 1391
2564.35 1431
2564.83 1352
2565.30 1393
2565.78 1393
2566.26 1333
2566.74 1372
2567.21 1438
2567.69 1375
2568.17 1399
2568.65 1273
2569.12 1384
2569.60 1388
2570.08 1386
2570.56 1331
2571.04 1328
2571.51 1382
2571.99 1318
2572.47 1383
2572.95 1411
2573.43 1388
2573.91 1356
2574.38 1327
2574.86 1340
2575.34 1464
2575.82 1402
2576.30 1465
2576.78 1382
2577.25 1369
2577.73 1374
2578.21 1369
2578.69 1355
2579.17 1492
2579.65 1356
2580.13 1399
2580.61 1444
2581.09 1436
2581.56 1478
2582.04 1360
2582.52 1356
2583.00 1429
2583.48 1429
2583.96 1497
2584.44 1456
2584.92 1425
2585.40 1367
2585.88 1278
2586.36 1286
2586.84 1346
2587.32 1353
2587.79 1520
2588.27 1437
2588.75 1399
2589.23 1409
2589.71 1522
2590.19 1373
2590.67 1387
2591.15 1473
2591.63 1375
2592.11 1396
2592.59 1487
2593.07 1413
2593.55 1341
2594.03 1426
2594.51 1508
2594.99 1414
2595.47 1363
2595.95 1440
2596.43 1471
2596.92 1354
2597.40 1378
2597.88 1413
2598.36 1438
2598.84 1404
2599.32 1412
2599.80 1432
2600.28 1393
2600.76 1455
2601.24 1398
2601.72 1407
2602.20 1427
2602.68 1427
2603.16 1464
2603.65 1500
2604.13 1540
2604.61 1403
2605.09 1408
2605.57 1408
2606.05 1361
2606.53 1401
2607.01 1441
2607.50 1380
2607.98 1457
2608.46 1542
2608.94 1464
2609.42 1521
2609.90 1437
2610.38 1419
2610.87 1441
2611.35 1383
2611.83 1409
2612.31 1422
2612.79 1426
2613.28 1393
2613.76 1328
2614.24 1357
2614.72 1347
2615.20 1481
2615.69 1493
2616.17 1477
2616.65 1340
2617.13 1458
2617.62 1456
2618.10 1502
2618.58 1488
2619.06 1479
2619.54 1475
2620.03 1576
2620.51 1528
2620.99 1493
2621.48 1553
2621.96 1579
2622.44 1518
2622.92 1455
2623.41 1389
2623.89 1410
2624.37 1397
2624.86 1444
2625.34 1318
2625.82 1432
2626.30 1557
2626.79 1491
2627.27 1416
2627.75 1385
2628.24 1330
2628.72 1254
2629.20 1323
2629.69 1373
2630.17 1459
2630.65 1482
2631.14 1478
2631.62 1369
2632.11 1423
2632.59 1354
2633.07 1412
2633.56 1450
2634.04 1373
2634.52 1341
2635.01 1365
2635.49 1367
2635.98 1488
2636.46 1428
2636.94 1355
2637.43 1343
2637.91 1497
2638.40 1427
2638.88 1302
2639.37 1426
2639.85 1498
2640.33 1427
2640.82 1481
2641.30 1518
2641.79 1376
2642.27 1406
2642.76 1389
2643.24 1468
2643.73 1431
2644.21 1445
2644.70 1445
2645.18 1449
2645.67 1460
2646.15 1368
2646.64 1395
2647.12 1353
2647.61 1459
2648.09 1476
2648.58 1523
2649.06 1392
2649.55 1410
2650.03 1446
2650.52 1521
2651.00 1458
2651.49 1415
2651.97 1545
2652.46 1484
2652.95 1474
2653.43 1438
2653.92 1370
2654.40 1440
2654.89 1385
2655.37 1389
2655.86 1477
2656.35 1566
2656.83 1467
2657.32 1583
2657.80 1417
2658.29 1421
2658.78 1408
2659.26 1452
2659.75 1587
2660.23 1518
2660.72 1506
2661.21 1428
2661.69 1391
2662.18 1378
2662.67 1525
2663.15 1425
2663.64 1346
2664.13 1412
2664.61 1565
2665.10 1398
2665.59 1291
2666.07 1510
2666.56 1505
2667.05 1436
2667.53 1438
2668.02 1408
2668.51 1387
2668.99 1459
2669.48 1327
2669.97 1230
2670.46 1351
2670.94 1392
2671.43 1478
2671.92 1485
2672.40 1402
2672.89 1455
2673.38 1501
2673.87 1468
2674.35 1575
2674.84 1495
2675.33 1776
2675.82 1758
2676.31 1715
2676.79 1668
2677.28 1584
2677.77 1719
2678.26 1596
2678.74 1564
2679.23 1602
2679.72 1593
2680.21 1671
2680.70 1623
2681.18 1448
2681.67 1382
2682.16 1441
2682.65 1428
2683.14 1467
2683.63 1472
2684.11 1364
2684.60 1418
2685.09 1427
2685.58 1534
2686.07 1503
2686.56 1455
2687.05 1465
2687.53 1378
2688.02 1369
2688.51 1408
2689.00 1455
2689.49 1429
2689.98 1486
2690.47 1402
2690.96 1327
2691.45 1384
2691.94 1372
2692.42 1407
2692.91 1409
2693.40 1438
2693.89 1532
2694.38 1437
2694.87 1444
2695.36 1441
2695.85 1438
2696.34 1411
2696.83 1432
2697.32 1380
2697.81 1456
2698.30 1524
2698.79 1423
2699.28 1428
2699.77 1430
2700.26 1432
2700.75 1475
2701.24 1368
2701.73 1372
2702.22 1440
2702.71 1491
2703.20 1523
2703.69 1431
2704.18 1433
2704.67 1579
2705.16 1500
2705.65 1387
2706.14 1533
2706.63 1377
2707.12 1377
2707.61 1344
2708.10 1366
2708.59 1347
2709.08 1386
2709.57 1337
2710.06 1274
2710.56 1292
2711.05 1261
2711.54 1273
2712.03 1369
2712.52 1451
2713.01 1218
2713.50 1261
2713.99 1293
2714.48 1303
2714.98 1288
2715.47 1156
2715.96 1274
2716.45 1329
2716.94 1268
2717.43 1255
2717.92 1188
2718.42 1311
2718.91 1287
2719.40 1397
2719.89 1399
2720.38 1310
2720.87 1420
2721.37 1376
2721.86 1369
2722.35 1475
2722.84 1497
2723.33 1486
2723.82 1291
2724.32 1316
2724.81 1488
2725.30 1422
2725.79 1445
2726.29 1327
2726.78 1246
2727.27 1234
2727.76 1269
2728.26 1191
2728.75 1263
2729.24 1330
2729.73 1394
2730.23 1300
2730.72 1436
2731.21 1394
2731.70 1326
2732.20 1318
2732.69 1337
2733.18 1365
2733.67 1249
2734.17 1236
2734.66 1280
2735.15 1274
2735.65 1297
2736.14 1334
2736.63 1504
2737.13 1448
2737.62 1458
2738.11 1358
2738.61 1355
2739.10 1516
2739.59 1524
2740.09 1476
2740.58 1410
2741.07 1336
2741.57 1302
2742.06 1349
2742.55 1332
2743.05 1403
2743.54 1413
2744.04 1386
2744.53 1334
2745.02 1440
2745.52 1382
2746.01 1383
2746.51 1362
2747.00 1380
2747.49 1339
2747.99 1343
2748.48 1384
2748.98 1421
2749.47 1386
2749.97 1314
2750.46 1307
2750.96 1261
2751.45 1424
2751.94 1364
2752.44 1436
2752.93 1280
2753.43 1466
2753.92 1369
2754.42 1338
2754.91 1318
2755.41 1243
2755.90 1269
2756.40 1367
2756.89 1375
2757.39 1363
2757.88 1428
2758.38 1253
2758.87 1189
2759.37 1258
2759.86 1266
2760.36 1357
2760.85 1355
2761.35 1344
2761.84 1251
2762.34 1211
2762.84 1225
2763.33 1386
2763.83 1365
2764.32 1335
2764.82 1280
2765.31 1285
2765.81 1332
2766.31 1298
2766.80 1275
2767.30 1333
2767.79 1288
2768.29 1317
2768.79 1375
2769.28 1432
2769.78 1387
2770.27 1448
2770.77 1343
2771.27 1355
2771.76 1371
2772.26 1345
2772.76 1324
2773.25 1294
2773.75 1410
2774.25 1401
2774.74 1365
2775.24 1475
2775.74 1490
2776.23 1563
2776.73 1600
2777.23 1471
2777.72 1409
2778.22 1487
2778.72 1533
2779.21 1567
2779.71 1627
2780.21 1515
2780.71 1413
2781.20 1407
2781.70 1469
2782.20 1459
2782.69 1477
2783.19 1402
2783.69 1336
2784.19 1399
2784.68 1518
2785.18 1463
2785.68 1504
2786.18 1372
2786.67 1361
2787.17 1357
2787.67 1380
2788.17 1349
2788.67 1290
2789.16 1275
2789.66 1340
2790.16 1382
2790.66 1358
2791.16 1299
2791.65 1318
2792.15 1276
2792.65 1240
2793.15 1258
2793.65 1275
2794.14 1274
2794.64 1275
2795.14 1343
2795.64 1400
2796.14 1441
2796.64 1407
2797.14 1389
2797.63 1507
2798.13 1478
2798.63 1441
2799.13 1464
2799.63 1577
2800.13 1516
2800.63 1469
2801.13 1492
2801.63 1386
2802.12 1388
2802.62 1394
2803.12 1366
2803.62 1365
2804.12 1514
2804.62 1474
2805.12 1421
2805.62 1662
2806.12 1666
2806.62 1590
2807.12 1664
2807.62 1666
2808.12 1812
2808.62 1801
2809.12 1814
2809.62 1843
2810.12 1895
2810.62 1823
2811.12 1786
2811.61 1796
2812.11 1665
2812.61 1611
2813.11 1462
2813.62 1487
2814.12 1414
2814.62 1525
2815.12 1465
2815.62 1467
2816.12 1622
2816.62 1613
2817.12 1523
2817.62 1419
2818.12 1558
2818.62 1401
2819.12 1328
2819.62 1380
2820.12 1508
2820.62 1570
2821.12 1474
2821.62 1518
2822.12 1621
2822.62 1687
2823.13 1766
2823.63 1571
2824.13 1485
2824.63 1370
2825.13 1548
2825.63 1459
2826.13 1350
2826.63 1294
2827.13 1377
2827.64 1410
2828.14 1445
2828.64 1333
2829.14 1336
2829.64 1292
2830.14 1384
2830.64 1464
2831.15 1442
2831.65 1495
2832.15 1386
2832.65 1427
2833.15 1317
2833.65 1368
2834.16 1318
2834.66 1366
2835.16 1421
2835.66 1252
2836.16 1371
2836.67 1445
2837.17 1389
2837.67 1414
2838.17 1477
2838.68 1411
2839.18 1452
2839.68 1395
2840.18 1349
2840.69 1382
2841.19 1430
2841.69 1300
2842.19 1390
2842.70 1354
2843.20 1364
2843.70 1374
2844.20 1369
2844.71 1382
2845.21 1498
2845.71 1622
2846.22 1392
2846.72 1380
2847.22 1562
2847.73 1458
2848.23 1546
2848.73 1422
2849.23 1474
2849.74 1539
2850.24 1407
2850.74 1538
2851.25 1547
2851.75 1488
2852.26 1411
2852.76 1374
2853.26 1393
2853.77 1379
2854.27 1365
2854.77 1436
2855.28 1449
2855.78 1410
2856.28 1339
2856.79 1299
2857.29 1311
2857.80 1325
2858.30 1431
2858.80 1395
2859.31 1372
2859.81 1421
2860.32 1404
2860.82 1375
2861.33 1469
2861.83 1558
2862.33 1492
2862.84 1319
2863.34 1447
2863.85 1497
2864.35 1451
2864.86 1452
2865.36 1214
2865.87 1352
2866.37 1270
2866.88 1299
2867.38 1370
2867.89 1305
2868.39 1348
2868.90 1260
2869.40 1293
2869.91 1451
2870.41 1392
2870.92 1317
2871.42 1325
2871.93 1229
2872.43 1240
2872.94 1349
2873.44 1400
2873.95 1331
2874.45 1281
2874.96 1349
2875.46 1377
2875.97 1404
2876.48 1369
2876.98 1281
2877.49 1388
2877.99 1463
2878.50 1402
2879.00 1414
2879.51 1327
2880.02 1343
2880.52 1420
2881.03 1431
2881.53 1387
2882.04 1270
2882.55 1316
2883.05 1412
2883.56 1575
2884.07 1497
2884.57 1383
2885.08 1540
2885.59 1531
2886.09 1527
2886.60 1573
2887.10 1629
2887.61 1755
2888.12 1627
2888.62 1668
2889.13 1747
2889.64 1666
2890.15 1675
2890.65 1802
2891.16 1576
2891.67 1644
2892.17 1763
2892.68 1633
2893.19 1439
2893.69 1633
2894.20 1660
2894.71 1669
2895.22 1711
2895.72 1795
2896.23 1842
2896.74 1769
2897.25 1824
2897.75 1719
2898.26 1887
2898.77 1872
2899.28 1873
2899.78 1947
2900.29 1954
2900.80 1905
2901.31 1901
2901.81 1815
2902.32 1883
2902.83 1877
2903.34 1790
2903.85 1741
2904.35 1772
2904.86 1749
2905.37 1756
2905.88 1701
2906.39 1745
2906.90 1677
2907.40 1664
2907.91 1677
2908.42 1554
2908.93 1498
2909.44 1527
2909.95 1349
2910.46 1402
2910.96 1436
2911.47 1396
2911.98 1323
2912.49 1403
2913.00 1331
2913.51 1383
2914.02 1285
2914.53 1504
2915.04 1458
2915.54 1405
2916.05 1317
2916.56 1241
2917.07 1390
2917.58 1366
2918.09 1410
2918.60 1356
2919.11 1276
2919.62 1223
2920.13 1273
2920.64 1220
2921.15 1237
2921.66 1362
2922.17 1349
2922.68 1391
2923.19 1378
2923.70 1390
2924.21 1286
2924.72 1351
2925.23 1381
2925.74 1410
2926.25 1490
2926.76 1479
2927.27 1478
2927.78 1561
2928.29 1492
2928.80 1392
2929.31 1289
2929.82 1383
2930.33 1373
2930.84 1391
2931.35 1350
2931.86 1354
2932.37 1316
2932.88 1366
2933.39 1439
2933.90 1388
2934.41 1422
2934.92 1361
2935.43 1429
2935.94 1483
2936.45 1454
2936.97 1384
2937.48 1516
2937.99 1488
2938.50 1439
2939.01 1345
2939.52 1495
2940.03 1558
2940.54 1501
2941.05 1358
2941.57 1385
2942.08 1447
2942.59 1487
2943.10 1571
2943.61 1458
2944.12 1382
2944.63 1554
2945.15 1625
2945.66 1576
2946.17 1557
2946.68 1594
2947.19 1776
2947.71 1644
2948.22 1697
2948.73 1708
2949.24 1742
2949.75 1569
2950.27 1618
2950.78 1458
2951.29 1507
2951.80 1549
2952.31 1499
2952.83 1516
2953.34 1423
2953.85 1417
2954.36 1358
2954.88 1277
2955.39 1298
2955.90 1368
2956.41 1369
2956.93 1376
2957.44 1411
2957.95 1267
2958.47 1383
2958.98 1370
2959.49 1366
2960.00 1459
2960.52 1408
2961.03 1374
2961.54 1474
2962.06 1546
2962.57 1512
2963.08 1480
2963.60 1437
2964.11 1509
2964.62 1510
2965.14 1517
2965.65 1525
2966.16 1421
2966.68 1379
2967.19 1439
2967.70 1455
2968.22 1417
2968.73 1408
2969.24 1455
2969.76 1385
2970.27 1351
2970.79 1307
2971.30 1304
2971.81 1349
2972.33 1280
2972.84 1270
2973.36 1313
2973.87 1306
2974.38 1447
2974.90 1595
2975.41 1480
2975.93 1438
2976.44 1514
2976.96 1515
2977.47 1396
2977.99 1426
2978.50 1326
2979.01 1417
2979.53 1425
2980.04 1477
2980.56 1330
2981.07 1378
2981.59 1457
2982.10 1535
2982.62 1490
2983.13 1520
2983.65 1443
2984.16 1404
2984.68 1541
2985.19 1588
2985.71 1571
2986.22 1657
2986.74 1727
2987.25 1709
2987.77 1600
2988.28 1622
2988.80 1569
2989.32 1605
2989.83 1756
2990.35 1628
2990.86 1582
2991.38 1700
2991.89 1753
2992.41 1575
2992.92 1641
2993.44 1751
2993.96 1666
2994.47 1737
2994.99 1760
2995.50 1639
2996.02 1715
2996.54 1937
2997.05 1991
2997.57 2027
2998.09 2103
2998.60 2137
2999.12 2192
2999.63 2221
3000.15 2063
3000.67 2054
3001.18 2379
3001.70 2222
3002.22 2439
3002.73 2825
3003.25 2983
3003.77 3055
3004.28 3375
3004.80 3966
3005.32 4151
3005.83 4038
3006.35 4367
3006.87 4277
3007.39 4229
3007.90 4225
3008.42 3858
3008.94 3395
3009.45 3042
3009.97 2714
3010.49 2488
3011.01 2207
3011.52 2071
3012.04 1955
3012.56 1880
3013.08 1794
3013.59 1718
3014.11 1801
3014.63 1642
3015.15 1637
3015.66 1728
3016.18 1846
3016.70 2013
3017.22 1806
3017.74 1947
3018.25 1834
3018.77 1929
3019.29 1966
3019.81 1880
3020.33 1777
3020.84 1819
3021.36 1869
3021.88 1659
3022.40 1804
3022.92 1700
3023.44 1907
3023.95 1730
3024.47 1700
3024.99 1659
3025.51 1765
3026.03 1742
3026.55 1722
3027.07 1659
3027.58 1676
3028.10 1543
3028.62 1599
3029.14 1601
3029.66 1576
3030.18 1556
3030.70 1579
3031.22 1604
3031.74 1627
3032.26 1590
3032.77 1513
3033.29 1596
3033.81 1522
3034.33 1513
3034.85 1529
3035.37 1652
3035.89 1561
3036.41 1596
3036.93 1549
3037.45 1679
3037.97 1584
3038.49 1424
3039.01 1513
3039.53 1566
3040.05 1526
3040.57 1586
3041.09 1448
3041.61 1442
3042.13 1518
3042.65 1486
3043.17 1495
3043.69 1519
3044.21 1452
3044.73 1430
3045.25 1482
3045.77 1505
3046.29 1499
3046.81 1533
3047.33 1405
3047.85 1455
3048.37 1315
3048.89 1445
3049.41 1503
3049.93 1400
3050.45 1356
3050.98 1422
3051.50 1323
3052.02 1348
3052.54 1469
3053.06 1296
3053.58 1220
3054.10 1284
3054.62 1431
3055.14 1408
3055.66 1475
3056.19 1451
3056.71 1434
3057.23 1416
3057.75 1367
3058.27 1409
3058.79 1456
3059.31 1479
3059.84 1504
3060.36 1333
3060.88 1488
3061.40 1446
3061.92 1398
3062.44 1474
3062.97 1402
3063.49 1395
3064.01 1420
3064.53 1512
3065.05 1593
3065.58 1474
3066.10 1452
3066.62 1499
3067.14 1570
3067.66 1580
3068.19 1557
3068.71 1650
3069.23 1651
3069.75 1638
3070.28 1539
3070.80 1456
3071.32 1462
3071.84 1346
3072.37 1431
3072.89 1529
3073.41 1522
3073.93 1436
3074.46 1595
3074.98 1508
3075.50 1555
3076.03 1516
3076.55 1516
3077.07 1568
3077.59 1588
3078.12 1555
3078.64 1557
3079.16 1611
3079.69 1643
3080.21 1715
3080.73 1844
3081.26 1794
3081.78 1861
3082.30 1950
3082.83 1858
3083.35 1839
3083.87 1984
3084.40 1972
3084.92 1926
3085.45 2017
3085.97 1985
3086.49 1988
3087.02 1950
3087.54 1894
3088.06 1811
3088.59 1787
3089.11 1856
3089.64 1798
3090.16 1808
3090.68 1678
3091.21 1794
3091.73 1800
3092.26 1674
3092.78 1700
3093.31 1794
3093.83 1846
3094.36 1765
3094.88 1886
3095.40 2011
3095.93 1847
3096.45 1910
3096.98 1976
3097.50 1945
3098.03 2067
3098.55 2066
3099.08 2209
3099.60 2511
3100.13 2872
3100.65 3081
3101.18 3640
3101.70 4329
3102.23 4827
3102.75 5246
3103.28 5992
3103.80 6450
3104.33 7102
3104.85 6953
3105.38 6919
3105.90 6305
3106.43 5731
3106.96 5051
3107.48 4191
3108.01 3652
3108.53 3199
3109.06 2684
3109.58 2404
3110.11 2259
3110.64 2221
3111.16 2200
3111.69 2194
3112.21 2061
3112.74 2146
3113.27 2079
3113.79 2118
3114.32 2071
3114.84 1963
3115.37 1866
3115.90 1882
3116.42 1741
3116.95 1675
3117.48 1784
3118.00 1655
3118.53 1662
3119.06 1624
3119.58 1648
3120.11 1754
3120.64 1794
3121.16 1727
3121.69 1642
3122.22 1695
3122.74 1788
3123.27 1860
3123.80 2002
3124.32 1875
3124.85 1782
3125.38 1849
3125.90 1808
3126.43 1664
3126.96 1581
3127.49 1627
3128.01 1599
3128.54 1701
3129.07 1620
3129.60 1605
3130.12 1590
3130.65 1650
3131.18 1476
3131.71 1585
3132.23 1476
3132.76 1490
3133.29 1551
3133.82 1543
3134.35 1454
3134.87 1472
3135.40 1466
3135.93 1561
3136.46 1477
3136.99 1460
3137.51 1585
3138.04 1392
3138.57 1500
3139.10 1462
3139.63 1395
3140.15 1457
3140.68 1545
3141.21 1338
3141.74 1395
3142.27 1540
3142.80 1532
3143.33 1452
3143.85 1501
3144.38 1377
3144.91 1503
3145.44 1565
3145.97 1599
3146.50 1598
3147.03 1719
3147.56 1728
3148.08 1792
3148.61 1790
3149.14 1819
3149.67 1749
3150.20 1732
3150.73 1731
3151.26 1735
3151.79 1732
3152.32 1626
3152.85 1497
3153.38 1624
3153.91 1601
3154.44 1503
3154.97 1542
3155.50 1537
3156.03 1508
3156.56 1598
3157.08 1378
3157.61 1517
3158.14 1607
3158.67 1569
3159.20 1579
3159.73 1604
3160.26 1507
3160.79 1418
3161.32 1435
3161.85 1587
3162.39 1542
3162.92 1428
3163.45 1359
3163.98 1397
3164.51 1406
3165.04 1310
3165.57 1521
3166.10 1431
3166.63 1354
3167.16 1287
3167.69 1314
3168.22 1440
3168.75 1320
3169.28 1389
3169.81 1465
3170.34 1433
3170.87 1310
3171.41 1448
3171.94 1444
3172.47 1374
3173.00 1462
3173.53 1431
3174.06 1502
3174.59 1521
3175.12 1584
3175.65 1561
3176.19 1551
3176.72 1616
3177.25 1711
3177.78 1642
3178.31 1666
3178.84 1724
3179.38 1558
3179.91 1529
3180.44 1470
3180.97 1537
3181.50 1553
3182.03 1507
3182.57 1418
3183.10 1465
3183.63 1519
3184.16 1529
3184.69 1269
3185.23 1396
3185.76 1407
3186.29 1490
3186.82 1351
3187.36 1356
3187.89 1454
3188.42 1513
3188.95 1434
3189.49 1402
3190.02 1297
3190.55 1246
3191.08 1311
3191.62 1499
3192.15 1422
3192.68 1333
3193.21 1346
3193.75 1465
3194.28 1304
3194.81 1392
3195.35 1360
3195.88 1314
3196.41 1267
3196.94 1320
3197.48 1447
3198.01 1433
3198.54 1292
3199.08 1355
3199.61 1462
3200.14 1427
3200.68 1450
3201.21 1333
3201.74 1612
3202.28 1568
3202.81 1568
3203.35 1569
3203.88 1632
3204.41 1703
3204.95 1752
3205.48 1728
3206.01 1599
3206.55 1458
3207.08 1508
3207.62 1587
3208.15 1683
3208.68 1597
3209.22 1590
3209.75 1696
3210.29 1562
3210.82 1517
3211.36 1622
3211.89 1648
3212.42 1630
3212.96 1679
3213.49 1681
3214.03 1659
3214.56 1623
3215.10 1643
3215.63 1626
3216.17 1594
3216.70 1657
3217.24 1528
3217.77 1531
3218.31 1603
3218.84 1663
3219.38 1674
3219.91 1773
3220.45 1616
3220.98 1530
3221.52 1665
3222.05 1729
3222.59 1728
3223.12 1660
3223.66 1645
3224.19 1760
3224.73 1728
3225.26 1715
3225.80 1659
3226.33 1697
3226.87 1689
3227.41 1781
3227.94 1743
3228.48 1615
3229.01 1772
3229.55 1710
3230.08 1672
3230.62 1786
3231.16 1712
3231.69 1677
3232.23 1588
3232.76 1625
3233.30 1548
3233.84 1619
3234.37 1536
3234.91 1636
3235.45 1694
3235.98 1737
3236.52 1646
3237.05 1640
3237.59 1641
3238.13 1862
3238.66 2044
3239.20 1845
3239.74 1637
3240.27 1810
3240.81 1829
3241.35 1948
3241.88 1989
3242.42 1884
3242.96 1839
3243.50 1769
3244.03 1790
3244.57 1823
3245.11 1738
3245.64 1876
3246.18 1732
3246.72 1684
3247.26 1678
3247.79 1722
3248.33 1808
3248.87 1820
3249.40 1723
3249.94 1748
3250.48 1924
3251.02 1755
3251.56 1816
3252.09 1843
3252.63 1807
3253.17 1914
3253.71 1933
3254.24 2118
3254.78 1975
3255.32 2063
3255.86 2189
3256.40 2173
3256.93 2099
3257.47 2345
3258.01 2532
3258.55 2464
3259.09 2551
3259.63 2641
3260.16 2718
3260.70 2811
3261.24 3018
3261.78 3304
3262.32 3573
3262.86 3505
3263.39 3575
3263.93 3706
3264.47 3943
3265.01 4294
3265.55 4495
3266.09 4788
3266.63 4774
3267.17 5019
3267.71 5144
3268.24 5379
3268.78 5136
3269.32 4851
3269.86 4760
3270.40 4456
3270.94 4176
3271.48 3623
3272.02 3069
3272.56 2865
3273.10 2684
3273.64 2446
3274.18 2268
3274.72 2257
3275.26 2293
3275.80 2177
3276.34 2143
3276.87 2004
3277.41 2207
3277.95 2136
3278.49 2058
3279.03 2196
3279.57 2123
3280.11 2177
3280.65 2193
3281.19 2217
3281.73 2237
3282.27 2182
3282.81 2369
3283.36 2304
3283.90 2176
3284.44 2100
3284.98 2104
3285.52 2252
3286.06 2360
3286.60 2109
3287.14 2238
3287.68 2273
3288.22 2229
3288.76 2364
3289.30 2436
3289.84 2626
3290.38 2478
3290.92 2577
3291.46 2582
3292.01 2547
3292.55 2742
3293.09 2679
3293.63 3119
3294.17 3156
3294.71 3418
3295.25 3565
3295.79 3774
3296.34 4071
3296.88 4186
3297.42 4227
3297.96 3883
3298.50 3846
3299.04 3728
3299.58 3378
3300.13 3171
3300.67 3139
3301.21 2883
3301.75 2606
3302.29 2591
3302.83 2429
3303.38 2280
3303.92 2353
3304.46 2181
3305.00 2333
3305.54 2334
3306.09 2272
3306.63 2376
3307.17 2324
3307.71 2214
3308.26 2080
3308.80 2236
3309.34 2351
3309.88 2355
3310.43 2068
3310.97 2039
3311.51 2060
3312.05 2092
3312.60 2015
3313.14 2042
3313.68 2039
3314.22 2317
3314.77 2451
3315.31 2503
3315.85 2410
3316.40 2600
3316.94 2615
3317.48 2774
3318.03 2657
3318.57 2720
3319.11 2944
3319.65 2896
3320.20 2956
3320.74 3110
3321.28 3209
3321.83 3112
3322.37 3287
3322.92 3370
3323.46 3330
3324.00 3158
3324.55 3186
3325.09 3189
3325.63 3247
3326.18 3152
3326.72 2890
3327.27 2745
3327.81 2703
3328.35 2655
3328.90 2841
3329.44 2809
3329.99 2929
3330.53 3024
3331.07 3482
3331.62 4026
3332.16 5120
3332.71 6333
3333.25 7858
3333.80 9502
3334.34 11517
3334.88 14001
3335.43 16496
3335.97 18752
3336.52 20211
3337.06 20831
3337.61 21304
3338.15 21038
3338.70 19856
3339.24 18384
3339.79 16213
3340.33 14174
3340.88 11754
3341.42 9867
3341.97 8168
3342.51 6694
3343.06 5727
3343.60 4712
3344.15 4019
3344.69 3536
3345.24 3263
3345.78 2946
3346.33 2776
3346.87 2642
3347.42 2655
3347.97 2709
3348.51 2530
3349.06 2444
3349.60 2220
3350.15 2312
3350.69 2162
3351.24 2268
3351.79 2333
3352.33 2374
3352.88 2201
3353.42 2196
3353.97 2278
3354.52 2199
3355.06 2179
3355.61 2241
3356.15 2076
3356.70 2109
3357.25 2141
3357.79 2067
3358.34 2062
3358.89 1999
3359.43 1932
3359.98 2034
3360.53 2002
3361.07 2045
3361.62 2036
3362.17 1978
3362.71 2091
3363.26 2162
3363.81 2164
3364.35 2138
3364.90 2194
3365.45 2222
3365.99 2193
3366.54 2227
3367.09 2141
3367.64 1984
3368.18 2014
3368.73 2078
3369.28 2154
3369.82 2030
3370.37 2210
3370.92 2235
3371.47 2301
3372.01 2389
3372.56 2509
3373.11 2561
3373.66 2541
3374.21 2652
3374.75 3040
3375.30 2970
3375.85 3010
3376.40 3214
3376.94 2976
3377.49 2875
3378.04 2608
3378.59 2487
3379.14 2455
3379.68 2241
3380.23 2227
3380.78 2068
3381.33 2036
3381.88 1840
3382.43 1878
3382.97 1825
3383.52 1691
3384.07 1778
3384.62 1791
3385.17 1663
3385.72 1732
3386.27 1699
3386.81 1687
3387.36 1615
3387.91 1600
3388.46 1622
3389.01 1636
3389.56 1644
3390.11 1631
3390.66 1594
3391.21 1649
3391.76 1562
3392.30 1617
3392.85 1532
3393.40 1573
3393.95 1470
3394.50 1581
3395.05 1645
3395.60 1527
3396.15 1435
3396.70 1551
3397.25 1632
3397.80 1585
3398.35 1627
3398.90 1631
3399.45 1559
3400.00 1698
3400.55 1696
3401.10 1609
3401.65 1550
3402.20 1624
3402.75 1484
3403.30 1592
3403.85 1613
3404.40 1637
3404.95 1496
3405.50 1433
3406.05 1632
3406.60 1541
3407.15 1464
3407.70 1485
3408.25 1438
3408.80 1601
3409.35 1787
3409.90 1590
3410.45 1579
3411.00 1748
3411.55 1861
3412.10 1877
3412.66 1914
3413.21 1874
3413.76 1849
3414.31 1815
3414.86 1817
3415.41 1855
3415.96 1818
3416.51 1782
3417.06 1711
3417.61 1756
3418.17 1695
3418.72 1579
3419.27 1450
3419.82 1594
3420.37 1446
3420.92 1481
3421.47 1520
3422.03 1544
3422.58 1658
3423.13 1688
3423.68 1766
3424.23 1747
3424.78 1849
3425.34 2005
3425.89 1871
3426.44 1799
3426.99 1717
3427.54 1688
3428.10 1808
3428.65 1687
3429.20 1571
3429.75 1588
3430.31 1669
3430.86 1441
3431.41 1426
3431.96 1528
3432.51 1590
3433.07 1540
3433.62 1440
3434.17 1408
3434.72 1420
3435.28 1495
3435.83 1593
3436.38 1663
3436.94 1534
3437.49 1560
3438.04 1524
3438.59 1666
3439.15 1615
3439.70 1539
3440.25 1662
3440.81 1758
3441.36 1791
3441.91 1698
3442.47 1661
3443.02 1624
3443.57 1759
3444.13 1664
3444.68 1516
3445.23 1555
3445.79 1536
3446.34 1478
3446.89 1532
3447.45 1462
3448.00 1376
3448.55 1401
3449.11 1464
3449.66 1488
3450.22 1474
3450.77 1617
3451.32 1489
3451.88 1321
3452.43 1376
3452.99 1308
3453.54 1189
3454.09 1291
3454.65 1370
3455.20 1304
3455.76 1210
3456.31 1374
3456.87 1350
3457.42 1225
3457.97 1284
3458.53 1406
3459.08 1493
3459.64 1370
3460.19 1349
3460.75 1403
3461.30 1273
3461.86 1357
3462.41 1553
3462.97 1444
3463.52 1327
3464.08 1416
3464.63 1506
3465.19 1577
3465.74 1600
3466.30 1627
3466.85 1669
3467.41 1633
3467.96 1560
3468.52 1573
3469.07 1548
3469.63 1565
3470.18 1556
3470.74 1567
3471.30 1616
3471.85 1644
3472.41 1562
3472.96 1614
3473.52 1582
3474.07 1611
3474.63 1704
3475.19 1687
3475.74 1697
3476.30 1628
3476.85 1661
3477.41 1671
3477.97 1678
3478.52 1817
3479.08 1875
3479.63 1817
3480.19 1806
3480.75 1847
3481.30 1734
3481.86 1847
3482.42 1917
3482.97 1962
3483.53 1970
3484.08 1881
3484.64 1921
3485.20 1911
3485.75 1789
3486.31 1827
3486.87 1946
3487.43 2042
3487.98 1922
3488.54 1961
3489.10 2193
3489.65 2336
3490.21 2680
3490.77 2879
3491.32 3294
3491.88 3632
3492.44 3659
3493.00 3682
3493.55 3867
3494.11 3868
3494.67 4034
3495.23 4061
3495.78 3782
3496.34 3610
3496.90 3571
3497.46 3637
3498.01 3461
3498.57 3547
3499.13 3682
3499.69 4061
3500.24 4483
3500.80 4427
3501.36 4526
3501.92 4298
3502.48 4301
3503.03 4000
3503.59 3678
3504.15 3401
3504.71 3407
3505.27 3266
3505.83 3337
3506.38 3321
3506.94 3198
3507.50 3106
3508.06 3064
3508.62 3028
3509.18 2745
3509.74 2755
3510.29 2600
3510.85 2253
3511.41 2132
3511.97 2078
3512.53 2140
3513.09 1994
3513.65 1829
3514.21 1699
3514.76 1612
3515.32 1734
3515.88 1678
3516.44 1681
3517.00 1597
3517.56 1649
3518.12 1633
3518.68 1613
3519.24 1594
3519.80 1666
3520.36 1714
3520.92 1645
3521.48 1747
3522.04 1802
3522.60 1680
3523.16 1736
3523.71 1729
3524.27 1671
3524.83 1612
3525.39 1582
3525.95 1641
3526.51 1569
3527.07 1596
3527.63 1537
3528.19 1498
3528.75 1439
3529.31 1481
3529.87 1349
3530.44 1378
3531.00 1492
3531.56 1521
3532.12 1351
3532.68 1306
3533.24 1358
3533.80 1391
3534.36 1409
3534.92 1503
3535.48 1406
3536.04 1450
3536.60 1515
3537.16 1509
3537.72 1313
3538.28 1389
3538.84 1382
3539.41 1393
3539.97 1436
3540.53 1483
3541.09 1574
3541.65 1521
3542.21 1464
3542.77 1440
3543.33 1433
3543.89 1455
3544.46 1430
3545.02 1428
3545.58 1464
3546.14 1499
3546.70 1491
3547.26 1562
3547.83 1424
3548.39 1336
3548.95 1353
3549.51 1454
3550.07 1386
3550.63 1341
3551.20 1271
3551.76 1236
3552.32 1284
3552.88 1264
3553.44 1278
3554.01 1435
3554.57 1307
3555.13 1222
3555.69 1248
3556.26 1257
3556.82 1286
3557.38 1324
3557.94 1426
3558.50 1375
3559.07 1387
3559.63 1339
3560.19 1335
3560.76 1361
3561.32 1406
3561.88 1360
3562.44 1293
3563.01 1408
3563.57 1307
3564.13 1389
3564.70 1209
3565.26 1283
3565.82 1336
3566.38 1320
3566.95 1279
3567.51 1385
3568.07 1311
3568.64 1339
3569.20 1312
3569.76 1289
3570.33 1199
3570.89 1218
3571.45 1245
3572.02 1274
3572.58 1267
3573.15 1238
3573.71 1231
3574.27 1289
3574.84 1218
3575.40 1273
3575.96 1332
3576.53 1326
3577.09 1423
3577.66 1339
3578.22 1397
3578.78 1285
3579.35 1366
3579.91 1347
3580.48 1213
3581.04 1277
3581.61 1374
3582.17 1262
3582.73 1290
3583.30 1264
3583.86 1277
3584.43 1261
3584.99 1309
3585.56 1344
3586.12 1331
3586.69 1309
3587.25 1364
3587.82 1287
3588.38 1142
3588.95 1223
3589.51 1248
3590.08 1292
3590.64 1315
3591.21 1355
3591.77 1398
3592.34 1355
3592.90 1269
3593.47 1370
3594.03 1312
3594.60 1319
3595.16 1427
3595.73 1312
3596.29 1291
3596.86 1291
3597.42 1358
3597.99 1296
3598.56 1224
3599.12 1286
3599.69 1264
3600.25 1242
3600.82 1277
3601.38 1309
3601.95 1285
3602.52 1261
3603.08 1332
3603.65 1264
3604.21 1225
3604.78 1172
3605.35 1307
3605.91 1266
3606.48 1341
3607.05 1266
3607.61 1224
3608.18 1118
3608.74 1202
3609.31 1210
3609.88 1110
3610.44 1253
3611.01 1311
3611.58 1238
3612.14 1179
3612.71 1203
3613.28 1213
3613.84 1307
3614.41 1232
3614.98 1370
3615.55 1425
3616.11 1447
3616.68 1533
3617.25 1660
3617.81 1677
3618.38 1784
3618.95 1655
3619.52 1719
3620.08 1659
3620.65 1687
3621.22 1785
3621.79 1598
3622.35 1523
3622.92 1403
3623.49 1408
3624.06 1254
3624.62 1396
3625.19 1305
3625.76 1270
3626.33 1220
3626.89 1302
3627.46 1353
3628.03 1304
3628.60 1323
3629.17 1329
3629.73 1233
3630.30 1141
3630.87 1280
3631.44 1249
3632.01 1366
3632.58 1313
3633.14 1349
3633.71 1282
3634.28 1318
3634.85 1434
3635.42 1406
3635.99 1365
3636.56 1423
3637.12 1369
3637.69 1343
3638.26 1513
3638.83 1558
3639.40 1756
3639.97 2010
3640.54 2168
3641.11 2244
3641.67 2268
3642.24 2249
3642.81 2255
3643.38 2352
3643.95 2320
3644.52 2255
3645.09 2293
3645.66 2154
3646.23 1812
3646.80 1751
3647.37 1706
3647.94 1675
3648.51 1584
3649.08 1490
3649.65 1535
3650.22 1641
3650.79 1622
3651.36 1785
3651.93 1866
3652.50 1950
3653.06 2004
3653.63 2105
3654.20 2090
3654.77 2242
3655.35 2282
3655.92 2179
3656.49 2384
3657.06 2278
3657.63 2250
3658.20 2299
3658.77 2498
3659.34 2676
3659.91 2831
3660.48 2936
3661.05 2623
3661.62 2655
3662.19 2587
3662.76 2714
3663.33 2611
3663.90 2511
3664.47 2222
3665.04 2123
3665.61 2141
3666.19 2076
3666.76 2090
3667.33 2005
3667.90 2106
3668.47 2098
3669.04 2019
3669.61 1948
3670.18 1854
3670.75 1756
3671.33 1740
3671.90 1903
3672.47 1846
3673.04 1785
3673.61 1779
3674.18 1766
3674.76 1741
3675.33 1759
3675.90 1834
3676.47 1745
3677.04 1734
3677.61 1651
3678.19 1751
3678.76 1750
3679.33 1630
3679.90 1566
3680.47 1568
3681.05 1587
3681.62 1574
3682.19 1604
3682.76 1477
3683.33 1567
3683.91 1647
3684.48 1566
3685.05 1415
3685.62 1511
3686.20 1580
3686.77 1643
3687.34 1638
3687.91 1803
3688.49 1886
3689.06 2029
3689.63 2215
3690.21 2302
3690.78 2243
3691.35 2351
3691.92 2398
3692.50 2351
3693.07 2206
3693.64 2063
3694.22 1922
3694.79 2004
3695.36 1724
3695.94 1597
3696.51 1634
3697.08 1634
3697.66 1687
3698.23 1680
3698.80 1799
3699.38 1929
3699.95 1923
3700.52 1850
3701.10 1785
3701.67 1796
3702.24 1900
3702.82 2006
3703.39 1918
3703.97 1928
3704.54 1852
3705.11 1822
3705.69 1756
3706.26 1534
3706.84 1507
3707.41 1562
3707.98 1547
3708.56 1545
3709.13 1656
3709.71 1550
3710.28 1421
3710.86 1459
3711.43 1619
3712.01 1546
3712.58 1525
3713.15 1547
3713.73 1476
3714.30 1614
3714.88 1412
3715.45 1382
3716.03 1487
3716.60 1369
3717.18 1283
3717.75 1355
3718.33 1300
3718.90 1317
3719.48 1386
3720.05 1237
3720.63 1329
3721.20 1281
3721.78 1254
3722.35 1155
3722.93 1317
3723.51 1216
3724.08 1128
3724.66 1164
3725.23 1171
3725.81 1190
3726.38 1180
3726.96 1186
3727.53 1216
3728.11 1284
3728.69 1312
3729.26 1263
3729.84 1253
3730.41 1241
3730.99 1369
3731.57 1296
3732.14 1358
3732.72 1371
3733.29 1469
3733.87 1520
3734.45 1327
3735.02 1319
3735.60 1308
3736.18 1380
3736.75 1290
3737.33 1317
3737.90 1256
3738.48 1242
3739.06 1231
3739.63 1291
3740.21 1219
3740.79 1169
3741.36 1271
3741.94 1240
3742.52 1155
3743.10 1188
3743.67 1255
3744.25 1219
3744.83 1223
3745.40 1265
3745.98 1164
3746.56 1184
3747.13 1254
3747.71 1294
3748.29 1287
3748.87 1193
3749.44 1197
3750.02 1193
3750.60 1192
3751.18 1228
3751.75 1183
3752.33 1255
3752.91 1234
3753.49 1194
3754.06 1286
3754.64 1171
3755.22 1182
3755.80 1134
3756.38 1118
3756.95 1059
3757.53 1080
3758.11 1150
3758.69 1242
3759.27 1158
3759.84 1207
3760.42 1103
3761.00 1220
3761.58 1183
3762.16 1155
3762.74 1081
3763.32 1145
3763.89 1171
3764.47 1191
3765.05 1179
3765.63 1182
3766.21 1181
3766.79 1105
3767.37 1163
3767.94 1185
3768.52 1235
3769.10 1221
3769.68 1170
3770.26 1235
3770.84 1160
3771.42 1137
3772.00 1212
3772.58 1121
3773.16 1154
3773.74 1201
3774.31 1245
3774.89 1244
3775.47 1183
3776.05 1260
3776.63 1209
3777.21 1097
3777.79 1140
3778.37 1205
3778.95 1194
3779.53 1270
3780.11 1330
3780.69 1339
3781.27 1202
3781.85 1309
3782.43 1261
3783.01 1222
3783.59 1207
3784.17 1178
3784.75 1274
3785.33 1368
3785.91 1463
3786.49 1320
3787.07 1281
3787.65 1239
3788.23 1286
3788.81 1255
3789.39 1269
3789.97 1153
3790.55 1235
3791.13 1134
3791.71 1212
3792.30 1211
3792.88 1237
3793.46 1152
3794.04 1198
3794.62 1301
3795.20 1294
3795.78 1236
3796.36 1194
3796.94 1277
3797.52 1291
3798.10 1231
3798.69 1281
3799.27 1355
3799.85 1349
3800.43 1282
3801.01 1262
3801.59 1332
3802.17 1489
3802.76 1525
3803.34 1454
3803.92 1425
3804.50 1414
3805.08 1443
3805.66 1370
3806.25 1447
3806.83 1478
3807.41 1322
3807.99 1483
3808.57 1490
3809.16 1422
3809.74 1546
3810.32 1426
3810.90 1328
3811.48 1533
3812.07 1551
3812.65 1368
3813.23 1524
3813.81 1540
3814.39 1672
3814.98 1734
3815.56 1662
3816.14 1744
3816.72 1629
3817.31 1613
3817.89 1748
3818.47 1610
3819.06 1568
3819.64 1382
3820.22 1330
3820.80 1280
3821.39 1289
3821.97 1198
3822.55 1263
3823.14 1243
3823.72 1244
3824.30 1205
3824.89 1136
3825.47 1237
3826.05 1099
3826.64 1170
3827.22 1187
3827.80 1232
3828.39 1084
3828.97 1093
3829.55 1232
3830.14 1210
3830.72 1190
3831.30 1154
3831.89 1205
3832.47 1221
3833.05 1170
3833.64 1267
3834.22 1195
3834.81 1152
3835.39 1217
3835.97 1211
3836.56 1113
3837.14 1136
3837.73 1058
3838.31 1147
3838.90 1141
3839.48 1036
3840.06 1115
3840.65 989
3841.23 1110
3841.82 998
3842.40 999
3842.99 1076
3843.57 1118
3844.16 1119
3844.74 1023
3845.33 1048
3845.91 1093
3846.50 1146
3847.08 1239
3847.66 1207
3848.25 1073
3848.83 1100
3849.42 1183
3850.00 1236
3850.59 1128
3851.18 1081
3851.76 1067
3852.35 1189
3852.93 1278
3853.52 1163
3854.10 1104
3854.69 1185
3855.27 1150
3855.86 1086
3856.44 1118
3857.03 1063
3857.62 1160
3858.20 1235
3858.79 1233
3859.37 1121
3859.96 1111
3860.54 1193
3861.13 1228
3861.72 1206
3862.30 1116
3862.89 1276
3863.47 1341
3864.06 1333
3864.65 1365
3865.23 1385
3865.82 1401
3866.41 1411
3866.99 1436
3867.58 1382
3868.17 1346
3868.75 1286
3869.34 1361
3869.93 1369
3870.51 1358
3871.10 1256
3871.69 1168
3872.27 1254
3872.86 1390
3873.45 1472
3874.03 1337
3874.62 1378
3875.21 1386
3875.79 1323
3876.38 1410
3876.97 1425
3877.56 1265
3878.14 1281
3878.73 1285
3879.32 1306
3879.90 1186
3880.49 1267
3881.08 1194
3881.67 1231
3882.25 1183
3882.84 1171
3883.43 1144
3884.02 1192
3884.61 1113
3885.19 1055
3885.78 1128
3886.37 1202
3886.96 1196
3887.54 1212
3888.13 1261
3888.72 1251
3889.31 1200
3889.90 1196
3890.48 1267
3891.07 1332
3891.66 1389
3892.25 1302
3892.84 1387
3893.43 1457
3894.01 1330
3894.60 1370
3895.19 1349
3895.78 1346
3896.37 1276
3896.96 1232
3897.55 1199
3898.14 1208
3898.72 1153
3899.31 1174
3899.90 1308
3900.49 1197
3901.08 1067
3901.67 1139
3902.26 1174
3902.85 1148
3903.44 1096
3904.03 1187
3904.61 1125
3905.20 1196
3905.79 1233
3906.38 1217
3906.97 1344
3907.56 1200
3908.15 1227
3908.74 1327
3909.33 1316
3909.92 1186
3910.51 1334
3911.10 1309
3911.69 1130
3912.28 1104
3912.87 1133
3913.46 1039
3914.05 1043
3914.64 1047
3915.23 1076
3915.82 1197
3916.41 1131
3917.00 1216
3917.59 1136
3918.18 1232
3918.77 1208
3919.36 1144
3919.95 1204
3920.54 1195
3921.13 1134
3921.72 1216
3922.31 1290
3922.90 1247
3923.49 1165
3924.08 1172
3924.68 1156
3925.27 1103
3925.86 1068
3926.45 1112
3927.04 1121
3927.63 1058
3928.22 1114
3928.81 1137
3929.40 1032
3929.99 1016
3930.59 934
3931.18 1020
3931.77 1114
3932.36 1028
3932.95 1001
3933.54 1126
3934.13 1068
3934.73 1044
3935.32 1053
3935.91 1102
3936.50 1074
3937.09 979
3937.68 1016
3938.28 1031
3938.87 1050
3939.46 1008
3940.05 1025
3940.64 1097
3941.23 1060
3941.83 1094
3942.42 1113
3943.01 1065
3943.60 1125
3944.20 1167
3944.79 1096
3945.38 1149
3945.97 1109
3946.56 1086
3947.16 1098
3947.75 1154
3948.34 1129
3948.94 1210
3949.53 1104
3950.12 1121
3950.71 1071
3951.31 1096
3951.90 1024
3952.49 1037
3953.08 1077
3953.68 1026
3954.27 1015
3954.86 1057
3955.46 1172
3956.05 1072
3956.64 1076
3957.24 1172
3957.83 1188
3958.42 1194
3959.02 1272
3959.61 1277
3960.20 1307
3960.80 1232
3961.39 1196
3961.98 1283
3962.58 1242
3963.17 1189
3963.76 1159
3964.36 1094
3964.95 1289
3965.55 1241
3966.14 1136
3966.73 1195
3967.33 1245
3967.92 1177
3968.52 1124
3969.11 1289
3969.70 1185
3970.30 1174
3970.89 1176
3971.49 1228
3972.08 1276
3972.68 1236
3973.27 1373
3973.86 1289
3974.46 1265
3975.05 1268
3975.65 1308
3976.24 1253
3976.84 1314
3977.43 1358
3978.03 1345
3978.62 1418
3979.22 1527
3979.81 1364
3980.41 1474
3981.00 1345
3981.60 1212
3982.19 1166
3982.79 1137
3983.38 1246
3983.98 1230
3984.57 1174
3985.17 1165
3985.76 1258
3986.36 1206
3986.95 1189
3987.55 1240
3988.14 1154
3988.74 1191
3989.34 1190
3989.93 1237
3990.53 1217
3991.12 1200
3991.72 1299
3992.31 1232
3992.91 1102
3993.51 1140
3994.10 1134
3994.70 1138
3995.29 1183
3995.89 1182
3996.49 1136
3997.08 1189
3997.68 1153
3998.28 1189
3998.87 1126
3999.47 1180
4000.06 1101
4000.66 1114
4001.26 1076
4001.85 1160
4002.45 1121
4003.05 1235
4003.64 1152
4004.24 1067
4004.84 1160
4005.43 1174
4006.03 1154
4006.63 1089
4007.22 1144
4007.82 1304
4008.42 1316
4009.02 1181
4009.61 1238
4010.21 1263
4010.81 1230
4011.40 1135
4012.00 1179
4012.60 1106
4013.20 1091
4013.79 1229
4014.39 1157
4014.99 1201
4015.59 1200
4016.18 1309
4016.78 1160
4017.38 1091
4017.98 1173
4018.58 1164
4019.17 1164
4019.77 1215
4020.37 1295
4020.97 1203
4021.56 1126
4022.16 1177
4022.76 1123
4023.36 1240
4023.96 1317
4024.56 1142
4025.15 1207
4025.75 1232
4026.35 1287
4026.95 1271
4027.55 1198
4028.15 1250
4028.74 1299
4029.34 1239
4029.94 1322
4030.54 1279
4031.14 1291
4031.74 1365
4032.34 1310
4032.94 1351
4033.53 1308
4034.13 1355
4034.73 1461
4035.33 1407
4035.93 1480
4036.53 1542
4037.13 1528
4037.73 1385
4038.33 1327
4038.93 1297
4039.53 1151
4040.13 1135
4040.72 1215
4041.32 1121
4041.92 1092
4042.52 1027
4043.12 1036
4043.72 1064
4044.32 1107
4044.92 1117
4045.52 1054
4046.12 1068
4046.72 1056
4047.32 1132
4047.92 1099
4048.52 1066
4049.12 1012
4049.72 1040
4050.32 1171
4050.92 1210
4051.52 1147
4052.12 1180
4052.72 1259
4053.32 1285
4053.92 1138
4054.52 1151
4055.13 1124
4055.73 1117
4056.33 1218
4056.93 1258
4057.53 1158
4058.13 1013
4058.73 1073
4059.33 1009
4059.93 1026
4060.53 1084
4061.13 975
4061.73 1053
4062.33 1040
4062.94 1067
4063.54 1031
4064.14 922
4064.74 964
4065.34 966
4065.94 936
4066.54 1003
4067.14 968
4067.75 1001
4068.35 1010
4068.95 959
4069.55 975
4070.15 1077
4070.75 871
4071.36 973
4071.96 1039
4072.56 1061
4073.16 1039
4073.76 1045
4074.36 979
4074.97 1140
4075.57 1061
4076.17 1054
4076.77 1150
4077.38 1085
4077.98 1052
4078.58 1058
4079.18 981
4079.78 1076
4080.39 1047
4080.99 1088
4081.59 1115
4082.19 1037
4082.80 1067
4083.40 1038
4084.00 1088
4084.60 1057
4085.21 1049
4085.81 1096
4086.41 1041
4087.02 1099
4087.62 1011
4088.22 986
4088.82 936
4089.43 1018
4090.03 1004
4090.63 1007
4091.24 981
4091.84 924
4092.44 939
4093.05 1038
4093.65 1008
4094.25 1034
4094.86 1000
4095.46 991
4096.06 1028
4096.67 929
4097.27 965
4097.88 996
4098.48 943
4099.08 911
4099.69 912
4100.29 918
4100.89 896
4101.50 1004
4102.10 961
4102.71 1030
4103.31 1010
4103.91 1041
4104.52 1040
4105.12 1003
4105.73 947
4106.33 1092
4106.94 998
4107.54 1005
4108.14 977
4108.75 917
4109.35 882
4109.96 1037
4110.56 1017
4111.17 912
4111.77 965
4112.38 1050
4112.98 959
4113.59 980
4114.19 930
4114.80 904
4115.40 1018
4116.01 1003
4116.61 983
4117.22 1000
4117.82 963
4118.43 955
4119.03 1014
4119.64 920
4120.24 939
4120.85 1031
4121.45 985
4122.06 1018
4122.66 1007
4123.27 997
4123.88 984
4124.48 1054
4125.09 985
4125.69 939
4126.30 942
4126.90 950
4127.51 997
4128.12 1055
4128.72 954
4129.33 1059
4129.93 1112
4130.54 1086
4131.15 1036
4131.75 948
4132.36 907
4132.96 992
4133.57 961
4134.18 1000
4134.78 1023
4135.39 967
4136.00 989
4136.60 929
4137.21 1070
4137.82 1157
4138.42 962
4139.03 1023
4139.64 1145
4140.24 1163
4140.85 1191
4141.46 1070
4142.06 1128
4142.67 1092
4143.28 1076
4143.89 1114
4144.49 1122
4145.10 1221
4145.71 1132
4146.31 1083
4146.92 990
4147.53 1038
4148.14 975
4148.74 1115
4149.35 985
4149.96 1019
4150.57 965
4151.17 967
4151.78 1038
4152.39 1037
4153.00 852
4153.60 921
4154.21 1000
4154.82 1015
4155.43 1064
4156.04 1046
4156.64 963
4157.25 1026
4157.86 1116
4158.47 1063
4159.08 1061
4159.68 1052
4160.29 1011
4160.90 985
4161.51 957
4162.12 1048
4162.73 1119
4163.33 1145
4163.94 1069
4164.55 1098
4165.16 1088
4165.77 1125
4166.38 1209
4166.99 1173
4167.60 1256
4168.20 1195
4168.81 1038
4169.42 1084
4170.03 1047
4170.64 1114
4171.25 1130
4171.86 993
4172.47 1012
4173.08 1078
4173.69 1139
4174.29 1184
4174.90 1144
4175.51 1135
4176.12 1125
4176.73 1072
4177.34 1079
4177.95 1139
4178.56 1119
4179.17 1162
4179.78 1193
4180.39 1071
4181.00 1116
4181.61 1126
4182.22 1101
4182.83 1090
4183.44 1083
4184.05 1078
4184.66 1093
4185.27 1027
4185.88 1138
4186.49 1129
4187.10 971
4187.71 1115
4188.32 1005
4188.93 997
4189.54 1013
4190.15 1107
4190.76 1156
4191.37 1272
4191.98 1215
4192.59 1304
4193.20 1458
4193.82 1554
4194.43 1378
4195.04 1365
4195.65 1399
4196.26 1359
4196.87 1454
4197.48 1322
4198.09 1319
4198.70 1300
4199.31 1268
4199.93 1297
4200.54 1201
4201.15 1254
4201.76 1273
4202.37 1225
4202.98 1197
4203.59 1098
4204.20 1157
4204.82 1159
4205.43 1135
4206.04 1189
4206.65 1216
4207.26 1162
4207.87 1109
4208.49 1145
4209.10 1198
4209.71 1168
4210.32 1195
4210.93 1171
4211.55 1087
4212.16 1183
4212.77 1232
4213.38 1135
4213.99 1112
4214.61 1167
4215.22 1209
4215.83 1231
4216.44 1196
4217.06 1213
4217.67 1271
4218.28 1270
4218.89 1394
4219.51 1413
4220.12 1379
4220.73 1487
4221.34 1502
4221.96 1594
4222.57 1660
4223.18 1484
4223.80 1524
4224.41 1579
4225.02 1702
4225.63 1700
4226.25 1674
4226.86 1749
4227.47 1819
4228.09 1977
4228.70 1970
4229.31 2056
4229.93 2182
4230.54 2251
4231.15 2358
4231.77 2224
4232.38 2271
4232.99 2374
4233.61 2540
4234.22 2614
4234.83 2693
4235.45 2977
4236.06 3277
4236.68 3419
4237.29 3254
4237.90 3090
4238.52 2992
4239.13 2748
4239.75 2547
4240.36 2248
4240.97 2016
4241.59 1704
4242.20 1633
4242.82 1649
4243.43 1586
4244.05 1531
4244.66 1594
4245.27 1461
4245.89 1457
4246.50 1602
4247.12 1616
4247.73 1601
4248.35 1486
4248.96 1561
4249.58 1621
4250.19 1598
4250.81 1553
4251.42 1470
4252.04 1512
4252.65 1485
4253.27 1416
4253.88 1349
4254.50 1266
4255.11 1370
4255.73 1359
4256.34 1238
4256.96 1224
4257.57 1300
4258.19 1235
4258.80 1227
4259.42 1227
4260.03 1149
4260.65 1097
4261.27 1220
4261.88 1175
4262.50 1113
4263.11 1186
4263.73 1113
4264.34 1075
4264.96 1180
4265.58 1209
4266.19 1231
4266.81 1204
4267.42 1193
4268.04 1208
4268.66 1304
4269.27 1269
4269.89 1269
4270.51 1256
4271.12 1173
4271.74 1191
4272.35 1105
4272.97 1065
4273.59 1224
4274.20 1240
4274.82 1257
4275.44 1202
4276.05 1320
4276.67 1278
4277.29 1251
4277.90 1310
4278.52 1395
4279.14 1383
4279.76 1303
4280.37 1297
4280.99 1226
4281.61 1218
4282.22 1134
4282.84 1001
4283.46 1087
4284.07 1097
4284.69 1163
4285.31 1098
4285.93 1088
4286.54 1068
4287.16 1135
4287.78 1051
4288.40 1075
4289.01 1074
4289.63 1168
4290.25 1181
4290.87 1065
4291.49 1149
4292.10 1015
4292.72 1070
4293.34 1092
4293.96 1095
4294.58 1071
4295.19 1079
4295.81 1014
4296.43 983
4297.05 1063
4297.67 1021
4298.28 1196
4298.90 1139
4299.52 1119
4300.14 1122
4300.76 1115
4301.38 1136
4301.99 1081
4302.61 1077
4303.23 1082
4303.85 1089
4304.47 1115
4305.09 1079
4305.71 1044
4306.33 997
4306.94 1047
4307.56 1068
4308.18 1038
4308.80 1058
4309.42 1098
4310.04 1073
4310.66 1139
4311.28 1033
4311.90 1057
4312.52 1089
4313.14 1037
4313.76 971
4314.38 1034
4314.99 1034
4315.61 1076
4316.23 1068
4316.85 1080
4317.47 1130
4318.09 1088
4318.71 1137
4319.33 1153
4319.95 1063
4320.57 1224
4321.19 1246
4321.81 1222
4322.43 1304
4323.05 1278
4323.67 1169
4324.29 1230
4324.91 1416
4325.53 1242
4326.15 1227
4326.77 1264
4327.39 1271
4328.01 1310
4328.63 1478
4329.26 1541
4329.88 1365
4330.50 1439
4331.12 1421
4331.74 1368
4332.36 1328
4332.98 1340
4333.60 1436
4334.22 1394
4334.84 1514
4335.46 1592
4336.08 1618
4336.70 1958
4337.33 1997
4337.95 2112
4338.57 2285
4339.19 2362
4339.81 2410
4340.43 2281
4341.05 2226
4341.67 2273
4342.30 2317
4342.92 2150
4343.54 2023
4344.16 2357
4344.78 2471
4345.40 2721
4346.03 2891
4346.65 3191
4347.27 3386
4347.89 3511
4348.51 3426
4349.14 3499
4349.76 3415
4350.38 3040
4351.00 2612
4351.62 2530
4352.25 2099
4352.87 1868
4353.49 1823
4354.11 1594
4354.73 1505
4355.36 1487
4355.98 1444
4356.60 1438
4357.22 1422
4357.85 1426
4358.47 1450
4359.09 1501
4359.71 1485
4360.34 1562
4360.96 1538
4361.58 1660
4362.21 1512
4362.83 1414
4363.45 1427
4364.07 1399
4364.70 1385
4365.32 1400
4365.94 1304
4366.57 1283
4367.19 1247
4367.81 1408
4368.44 1369
4369.06 1324
4369.68 1172
4370.31 1170
4370.93 1210
4371.55 1111
4372.18 1064
4372.80 1168
4373.43 1121
4374.05 1175
4374.67 1085
4375.30 1095
4375.92 1062
4376.54 1039
4377.17 1071
4377.79 1172
4378.42 1136
4379.04 1172
4379.66 1244
4380.29 1209
4380.91 1161
4381.54 1232
4382.16 1145
4382.79 1190
4383.41 1145
4384.03 1083
4384.66 1157
4385.28 1227
4385.91 1199
4386.53 1143
4387.16 1058
4387.78 1095
4388.41 1042
4389.03 955
4389.66 1053
4390.28 1098
4390.91 1088
4391.53 1042
4392.16 971
4392.78 1084
4393.41 1167
4394.03 1149
4394.66 1084
4395.28 1071
4395.91 1152
4396.53 1173
4397.16 1126
4397.78 1115
4398.41 1076
4399.03 1153
4399.66 1093
4400.29 1111
4400.91 1121
4401.54 1089
4402.16 1022
4402.79 1131
4403.41 1081
4404.04 1096
4404.67 1077
4405.29 1057
4405.92 1153
4406.54 1019
4407.17 973
4407.80 1050
4408.42 1006
4409.05 1096
4409.67 1066
4410.30 1125
4410.93 1103
4411.55 1044
4412.18 1017
4412.81 1056
4413.43 1061
4414.06 1009
4414.69 1088
4415.31 1075
4415.94 1044
4416.57 1029
4417.19 1035
4417.82 1044
4418.45 1021
4419.07 1026
4419.70 1045
4420.33 1052
4420.95 994
4421.58 994
4422.21 1011
4422.84 1031
4423.46 1007
4424.09 921
4424.72 954
4425.35 894
4425.97 936
4426.60 961
4427.23 1016
4427.86 954
4428.48 979
4429.11 978
4429.74 995
4430.37 923
4430.99 959
4431.62 964
4432.25 984
4432.88 1056
4433.51 928
4434.13 978
4434.76 961
4435.39 1001
4436.02 983
4436.65 924
4437.27 1033
4437.90 1135
4438.53 1019
4439.16 988
4439.79 1046
4440.42 1056
4441.04 1031
4441.67 1008
4442.30 1092
4442.93 964
4443.56 974
4444.19 953
4444.82 909
4445.44 970
4446.07 1023
4446.70 1032
4447.33 1044
4447.96 1134
4448.59 1095
4449.22 1107
4449.85 1105
4450.48 982
4451.11 990
4451.74 1060
4452.36 1011
4452.99 1030
4453.62 1088
4454.25 1006
4454.88 1042
4455.51 1147
4456.14 1147
4456.77 1307
4457.40 1214
4458.03 1232
4458.66 1280
4459.29 1249
4459.92 1202
4460.55 1138
4461.18 1112
4461.81 1014
4462.44 914
4463.07 947
4463.70 1049
4464.33 1036
4464.96 1055
4465.59 945
4466.22 977
4466.85 1000
4467.48 1039
4468.11 993
4468.74 959
4469.37 871
4470.00 868
4470.63 914
4471.26 941
4471.89 1014
4472.53 932
4473.16 876
4473.79 877
4474.42 968
4475.05 1003
4475.68 919
4476.31 926
4476.94 959
4477.57 996
4478.20 957
4478.83 1015
4479.47 860
4480.10 931
4480.73 925
4481.36 899
4481.99 901
4482.62 907
4483.25 916
4483.89 942
4484.52 1084
4485.15 1071
4485.78 1062
4486.41 1071
4487.04 1138
4487.68 1118
4488.31 1040
4488.94 1117
4489.57 1051
4490.20 1021
4490.84 1076
4491.47 994
4492.10 1035
4492.73 1030
4493.36 992
4494.00 1007
4494.63 1032
4495.26 1000
4495.89 979
4496.53 1060
4497.16 1082
4497.79 1065
4498.42 1029
4499.06 1159
4499.69 1253
4500.32 1178
4500.95 1242
4501.59 1391
4502.22 1479
4502.85 1442
4503.48 1537
4504.12 1338
4504.75 1290
4505.38 1239
4506.02 1215
4506.65 1135
4507.28 1091
4507.92 1083
4508.55 1065
4509.18 1042
4509.82 1029
4510.45 985
4511.08 1017
4511.72 1086
4512.35 1087
4512.98 1067
4513.62 1076
4514.25 1066
4514.88 1032
4515.52 1067
4516.15 1002
4516.79 960
4517.42 992
4518.05 1005
4518.69 924
4519.32 963
4519.96 988
4520.59 899
4521.22 915
4521.86 967
4522.49 934
4523.13 900
4523.76 988
4524.40 1040
4525.03 961
4525.66 874
4526.30 893
4526.93 972
4527.57 994
4528.20 1126
4528.84 1067
4529.47 1073
4530.11 1119
4530.74 1046
4531.38 1038
4532.01 1167
4532.65 1141
4533.28 1116
4533.92 1232
4534.55 1113
4535.19 1132
4535.82 1123
4536.46 1035
4537.09 1162
4537.73 1133
4538.36 1075
4539.00 1024
4539.63 1027
4540.27 966
4540.90 908
4541.54 889
4542.18 926
4542.81 939
4543.45 1011
4544.08 890
4544.72 902
4545.35 904
4545.99 954
4546.63 946
4547.26 919
4547.90 960
4548.53 986
4549.17 944
4549.81 891
4550.44 882
4551.08 830
4551.72 962
4552.35 943
4552.99 968
4553.62 1034
4554.26 1033
4554.90 1008
4555.53 935
4556.17 967
4556.81 1035
4557.44 1000
4558.08 882
4558.72 921
4559.35 965
4559.99 931
4560.63 917
4561.26 1010
4561.90 917
4562.54 793
4563.18 871
4563.81 923
4564.45 930
4565.09 926
4565.72 852
4566.36 949
4567.00 905
4567.64 1033
4568.27 954
4568.91 869
4569.55 958
4570.19 973
4570.82 1010
4571.46 1043
4572.10 1031
4572.74 891
4573.38 936
4574.01 933
4574.65 909
4575.29 1043
4575.93 897
4576.56 954
4577.20 984
4577.84 911
4578.48 992
4579.12 1046
4579.76 927
4580.39 963
4581.03 947
4581.67 1056
4582.31 1004
4582.95 958
4583.59 1013
4584.22 964
4584.86 1046
4585.50 1036
4586.14 985
4586.78 1053
4587.42 1066
4588.06 1133
4588.70 1201
4589.33 1280
4589.97 1340
4590.61 1275
4591.25 1458
4591.89 1491
4592.53 1570
4593.17 1599
4593.81 1455
4594.45 1573
4595.09 1392
4595.73 1286
4596.37 1322
4597.00 1141
4597.64 1100
4598.28 1031
4598.92 1054
4599.56 1092
4600.20 1030
4600.84 1117
4601.48 1176
4602.12 1189
4602.76 1197
4603.40 1167
4604.04 1213
4604.68 1268
4605.32 1133
4605.96 1026
4606.60 1212
4607.24 1172
4607.88 1202
4608.52 1160
4609.16 1166
4609.80 1141
4610.44 1116
4611.08 1091
4611.72 1208
4612.36 1144
4613.01 1108
4613.65 1000
4614.29 1021
4614.93 1020
4615.57 1005
4616.21 1043
4616.85 964
4617.49 1058
4618.13 1052
4618.77 996
4619.41 1025
4620.05 1007
4620.70 965
4621.34 963
4621.98 1085
4622.62 1067
4623.26 1023
4623.90 997
4624.54 965
4625.18 998
4625.83 1049
4626.47 996
4627.11 1017
4627.75 940
4628.39 934
4629.03 912
4629.68 884
4630.32 926
4630.96 959
4631.60 966
4632.24 988
4632.88 1010
4633.53 1011
4634.17 1163
4634.81 1059
4635.45 1001
4636.10 1051
4636.74 1087
4637.38 1041
4638.02 1070
4638.66 1021
4639.31 1110
4639.95 1088
4640.59 1185
4641.23 1151
4641.88 1177
4642.52 1118
4643.16 1070
4643.80 1144
4644.45 1058
4645.09 961
4645.73 1009
4646.38 951
4647.02 1078
4647.66 1072
4648.30 1048
4648.95 1024
4649.59 931
4650.23 1005
4650.88 926
4651.52 966
4652.16 1031
4652.81 1068
4653.45 1006
4654.09 995
4654.74 1096
4655.38 970
4656.02 946
4656.67 1039
4657.31 1113
4657.96 946
4658.60 930
4659.24 1066
4659.89 1023
4660.53 947
4661.17 911
4661.82 992
4662.46 1012
4663.11 1075
4663.75 968
4664.39 901
4665.04 964
4665.68 1050
4666.33 971
4666.97 1013
4667.62 967
4668.26 952
4668.90 913
4669.55 862
4670.19 901
4670.84 915
4671.48 895
4672.13 957
4672.77 888
4673.42 911
4674.06 1023
4674.71 1106
4675.35 1064
4676.00 1121
4676.64 1060
4677.29 1016
4677.93 1045
4678.58 1065
4679.22 1054
4679.87 1012
4680.51 938
4681.16 1000
4681.80 1056
4682.45 1006
4683.09 1011
4683.74 984
4684.38 987
4685.03 953
4685.68 957
4686.32 998
4686.97 992
4687.61 1064
4688.26 1018
4688.90 895
4689.55 982
4690.20 954
4690.84 924
4691.49 1000
4692.13 1063
4692.78 949
4693.43 1032
4694.07 920
4694.72 969
4695.36 1047
4696.01 1091
4696.66 1082
4697.30 1173
4697.95 1195
4698.60 1265
4699.24 1339
4699.89 1235
4700.54 1198
4701.18 1271
4701.83 1366
4702.48 1244
4703.12 1142
4703.77 1138
4704.42 1175
4705.06 1107
4705.71 988
4706.36 1000
4707.00 986
4707.65 963
4708.30 961
4708.95 1062
4709.59 1048
4710.24 1000
4710.89 1060
4711.54 989
4712.18 951
4712.83 1086
4713.48 1102
4714.13 1041
4714.77 1020
4715.42 962
4716.07 956
4716.72 966
4717.36 963
4718.01 965
4718.66 1026
4719.31 922
4719.96 1022
4720.60 979
4721.25 1007
4721.90 960
4722.55 1028
4723.20 1000
4723.84 997
4724.49 985
4725.14 963
4725.79 946
4726.44 965
4727.09 1041
4727.73 1053
4728.38 1130
4729.03 1032
4729.68 995
4730.33 987
4730.98 921
4731.63 1019
4732.27 984
4732.92 905
4733.57 870
4734.22 866
4734.87 920
4735.52 909
4736.17 923
4736.82 907
4737.47 1012
4738.12 1043
4738.77 908
4739.41 862
4740.06 895
4740.71 1016
4741.36 963
4742.01 974
4742.66 1009
4743.31 984
4743.96 1001
4744.61 1013
4745.26 994
4745.91 949
4746.56 987
4747.21 1021
4747.86 1051
4748.51 1039
4749.16 960
4749.81 1032
4750.46 1138
4751.11 1178
4751.76 992
4752.41 1059
4753.06 1095
4753.71 1091
4754.36 1167
4755.01 1095
4755.66 1115
4756.31 1167
4756.96 1074
4757.61 1082
4758.26 1067
4758.91 1039
4759.56 978
4760.22 1061
4760.87 1043
4761.52 1072
4762.17 1030
4762.82 951
4763.47 1104
4764.12 1106
4764.77 1250
4765.42 1201
4766.07 1186
4766.72 1354
4767.38 1368
4768.03 1460
4768.68 1432
4769.33 1348
4769.98 1415
4770.63 1349
4771.28 1182
4771.94 1262
4772.59 1257
4773.24 1028
4773.89 986
4774.54 994
4775.19 1013
4775.85 1100
4776.50 1009
4777.15 1043
4777.80 1070
4778.45 1085
4779.11 1160
4779.76 1132
4780.41 1079
4781.06 1167
4781.71 1136
4782.37 1165
4783.02 1130
4783.67 1121
4784.32 1081
4784.98 1182
4785.63 1226
4786.28 1114
4786.93 1039
4787.59 1031
4788.24 981
4788.89 1062
4789.54 1063
4790.20 1044
4790.85 1023
4791.50 975
4792.15 1047
4792.81 1017
4793.46 926
4794.11 919
4794.77 943
4795.42 1010
4796.07 960
4796.73 970
4797.38 957
4798.03 964
4798.69 921
4799.34 965
4799.99 948
4800.65 968
4801.30 1089
4801.95 901
4802.61 931
4803.26 994
4803.91 1010
4804.57 1045
4805.22 973
4805.88 1063
4806.53 1136
4807.18 1047
4807.84 1028
4808.49 1057
4809.15 1056
4809.80 1012
4810.45 1078
4811.11 998
4811.76 946
4812.42 1015
4813.07 1010
4813.73 987
4814.38 1088
4815.03 1044
4815.69 1101
4816.34 1028
4817.00 1053
4817.65 1094
4818.31 1126
4818.96 1125
4819.62 1184
4820.27 1172
4820.93 1273
4821.58 1205
4822.24 1258
4822.89 1368
4823.55 1302
4824.20 1511
4824.86 1452
4825.51 1501
4826.17 1614
4826.82 1677
4827.48 1602
4828.13 1619
4828.79 1508
4829.44 1534
4830.10 1524
4830.75 1473
4831.41 1368
4832.07 1348
4832.72 1386
4833.38 1264
4834.03 1246
4834.69 1395
4835.34 1497
4836.00 1417
4836.66 1468
4837.31 1509
4837.97 1555
4838.62 1581
4839.28 1703
4839.94 1640
4840.59 1533
4841.25 1528
4841.91 1578
4842.56 1540
4843.22 1556
4843.87 1496
4844.53 1446
4845.19 1584
4845.84 1569
4846.50 1624
4847.16 1664
4847.81 1565
4848.47 1698
4849.13 1811
4849.78 1849
4850.44 1871
4851.10 1879
4851.75 1847
4852.41 1864
4853.07 1898
4853.73 1852
4854.38 1750
4855.04 1735
4855.70 1774
4856.35 1665
4857.01 1638
4857.67 1813
4858.33 2029
4858.98 2204
4859.64 2209
4860.30 2091
4860.96 2170
4861.61 2007
4862.27 1975
4862.93 2009
4863.59 2021
4864.25 1902
4864.90 1886
4865.56 1891
4866.22 1764
4866.88 1956
4867.54 1916
4868.19 1864
4868.85 1940
4869.51 2006
4870.17 1953
4870.83 1861
4871.48 1815
4872.14 1753
4872.80 1688
4873.46 1771
4874.12 1640
4874.78 1654
4875.43 1676
4876.09 1617
4876.75 1564
4877.41 1462
4878.07 1613
4878.73 1665
4879.39 1607
4880.05 1797
4880.70 1652
4881.36 1702
4882.02 1664
4882.68 1580
4883.34 1521
4884.00 1475
4884.66 1465
4885.32 1327
4885.98 1305
4886.64 1401
4887.30 1429
4887.96 1440
4888.62 1517
4889.27 1525
4889.93 1572
4890.59 1684
4891.25 1678
4891.91 1804
4892.57 1738
4893.23 1749
4893.89 1670
4894.55 1591
4895.21 1581
4895.87 1605
4896.53 1487
4897.19 1352
4897.85 1321
4898.51 1378
4899.17 1418
4899.83 1453
4900.49 1466
4901.15 1569
4901.81 1456
4902.47 1349
4903.13 1301
4903.79 1261
4904.46 1346
4905.12 1310
4905.78 1244
4906.44 1249
4907.10 1193
4907.76 1142
4908.42 1144
4909.08 1094
4909.74 1073
4910.40 1195
4911.06 1178
4911.72 1161
4912.38 1111
4913.05 1180
4913.71 1179
4914.37 1128
4915.03 1074
4915.69 1036
4916.35 1090
4917.01 1053
4917.67 1069
4918.34 1125
4919.00 1137
4919.66 1135
4920.32 1034
4920.98 1076
4921.64 1046
4922.31 1000
4922.97 1068
4923.63 1109
4924.29 1201
4924.95 1124
4925.62 1030
4926.28 1081
4926.94 1086
4927.60 1188
4928.26 1246
4928.93 1252
4929.59 1295
4930.25 1273
4930.91 1366
4931.57 1309
4932.24 1344
4932.90 1329
4933.56 1252
4934.22 1107
4934.89 1215
4935.55 1147
4936.21 1173
4936.88 1113
4937.54 1122
4938.20 1105
4938.86 1054
4939.53 1108
4940.19 1041
4940.85 1042
4941.52 1034
4942.18 1021
4942.84 1030
4943.50 1044
4944.17 1040
4944.83 980
4945.49 1022
4946.16 965
4946.82 1060
4947.48 977
4948.15 976
4948.81 977
4949.47 974
4950.14 977
4950.80 1001
4951.47 900
4952.13 869
4952.79 930
4953.46 912
4954.12 990
4954.78 932
4955.45 869
4956.11 860
4956.78 902
4957.44 950
4958.10 976
4958.77 920
4959.43 886
4960.10 952
4960.76 990
4961.43 1025
4962.09 1034
4962.76 1037
4963.42 1126
4964.08 1176
4964.75 1151
4965.41 1208
4966.08 1183
4966.74 1092
4967.41 1057
4968.07 1039
4968.74 1017
4969.40 1026
4970.07 936
4970.73 968
4971.40 1006
4972.06 1014
4972.73 1059
4973.39 1007
4974.06 901
4974.72 895
4975.39 947
4976.05 941
4976.72 980
4977.38 905
4978.05 970
4978.71 993
4979.38 992
4980.05 942
4980.71 928
4981.38 976
4982.04 945
4982.71 879
4983.37 975
4984.04 924
4984.71 907
4985.37 987
4986.04 970
4986.70 917
4987.37 871
4988.04 920
4988.70 965
4989.37 931
4990.04 829
4990.70 813
4991.37 887
4992.03 959
4992.70 853
4993.37 863
4994.03 928
4994.70 872
4995.37 915
4996.03 951
4996.70 884
4997.37 999
4998.03 954
4998.70 903
4999.37 888
5000.03 844
5000.70 852
5001.37 886
5002.04 905
5002.70 855
5003.37 830
5004.04 793
5004.70 818
5005.37 858
5006.04 861
5006.71 872
5007.37 823
5008.04 873
5008.71 914
5009.38 857
5010.04 878
5010.71 845
5011.38 834
5012.05 821
5012.71 845
5013.38 902
5014.05 817
5014.72 851
5015.39 892
5016.05 854
5016.72 793
5017.39 832
5018.06 929
5018.73 908
5019.39 937
5020.06 930
5020.73 973
5021.40 1025
5022.07 1050
5022.74 1116
5023.41 1225
5024.07 1061
5024.74 1105
5025.41 1165
5026.08 1105
5026.75 1148
5027.42 1150
5028.09 1112
5028.75 996
5029.42 981
5030.09 949
5030.76 861
5031.43 870
5032.10 885
5032.77 890
5033.44 872
5034.11 821
5034.78 821
5035.45 844
5036.12 826
5036.78 770
5037.45 776
5038.12 783
5038.79 863
5039.46 835
5040.13 890
5040.80 905
5041.47 844
5042.14 852
5042.81 859
5043.48 812
5044.15 775
5044.82 806
5045.49 780
5046.16 785
5046.83 853
5047.50 833
5048.17 851
5048.84 868
5049.51 782
5050.18 814
5050.85 782
5051.52 846
5052.19 871
5052.86 798
5053.53 824
5054.20 825
5054.87 766
5055.55 813
5056.22 906
5056.89 883
5057.56 813
5058.23 786
5058.90 768
5059.57 883
5060.24 856
5060.91 813
5061.58 713
5062.25 837
5062.93 895
5063.60 820
5064.27 774
5064.94 822
5065.61 862
5066.28 793
5066.95 757
5067.62 776
5068.30 741
5068.97 869
5069.64 835
5070.31 781
5070.98 765
5071.65 764
5072.33 818
5073.00 853
5073.67 886
5074.34 811
5075.01 792
5075.68 869
5076.36 895
5077.03 899
5077.70 970
5078.37 1099
5079.05 970
5079.72 941
5080.39 937
5081.06 947
5081.73 1016
5082.41 1018
5083.08 991
5083.75 963
5084.42 859
5085.10 820
5085.77 866
5086.44 910
5087.12 842
5087.79 872
5088.46 864
5089.13 946
5089.81 940
5090.48 910
5091.15 975
5091.83 948
5092.50 971
5093.17 1051
5093.84 1005
5094.52 974
5095.19 996
5095.86 849
5096.54 857
5097.21 894
5097.88 835
5098.56 832
5099.23 777
5099.91 865
5100.58 891
5101.25 831
5101.93 853
5102.60 837
5103.27 937
5103.95 1014
5104.62 998
5105.30 1045
5105.97 1001
5106.64 1051
5107.32 929
5107.99 928
5108.67 909
5109.34 914
5110.01 776
5110.69 822
5111.36 872
5112.04 862
5112.71 839
5113.39 891
5114.06 873
5114.74 916
5115.41 964
5116.08 912
5116.76 995
5117.43 949
5118.11 1056
5118.78 1062
5119.46 1116
5120.13 1096
5120.81 1089
5121.48 1065
5122.16 1107
5122.83 1085
5123.51 1064
5124.18 1002
5124.86 904
5125.53 966
5126.21 973
5126.88 916
5127.56 873
5128.24 921
5128.91 831
5129.59 880
5130.26 855
5130.94 900
5131.61 964
5132.29 983
5132.96 881
5133.64 1002
5134.32 1013
5134.99 1016
5135.67 990
5136.34 875
5137.02 908
5137.70 816
5138.37 818
5139.05 893
5139.72 938
5140.40 954
5141.08 939
5141.75 926
5142.43 926
5143.11 924
5143.78 853
5144.46 790
5145.14 763
5145.81 796
5146.49 760
5147.17 771
5147.84 822
5148.52 740
5149.20 793
5149.87 836
5150.55 813
5151.23 825
5151.90 778
5152.58 836
5153.26 857
5153.94 849
5154.61 815
5155.29 855
5155.97 876
5156.64 818
5157.32 761
5158.00 723
5158.68 767
5159.35 847
5160.03 882
5160.71 803
5161.39 766
5162.06 726
5162.74 836
5163.42 810
5164.10 916
5164.78 929
5165.45 831
5166.13 916
5166.81 905
5167.49 955
5168.17 1011
5168.84 977
5169.52 955
5170.20 873
5170.88 895
5171.56 843
5172.23 814
5172.91 785
5173.59 759
5174.27 712
5174.95 800
5175.63 762
5176.31 733
5176.98 792
5177.66 822
5178.34 855
5179.02 791
5179.70 694
5180.38 788
5181.06 784
5181.74 775
5182.42 903
5183.09 905
5183.77 859
5184.45 800
5185.13 810
5185.81 770
5186.49 760
5187.17 764
5187.85 797
5188.53 747
5189.21 753
5189.89 758
5190.57 809
5191.25 797
5191.93 796
5192.61 798
5193.29 765
5193.97 707
5194.64 753
5195.32 765
5196.00 761
5196.68 788
5197.36 848
5198.04 816
5198.72 839
5199.40 835
5200.08 794
5200.77 713
5201.45 739
5202.13 773
5202.81 761
5203.49 829
5204.17 769
5204.85 838
5205.53 804
5206.21 766
5206.89 835
5207.57 915
5208.25 969
5208.93 992
5209.61 963
5210.29 966
5210.97 956
5211.65 1037
5212.34 1011
5213.02 1073
5213.70 1010
5214.38 1022
5215.06 974
5215.74 957
5216.42 872
5217.10 875
5217.78 899
5218.47 959
5219.15 939
5219.83 973
5220.51 872
5221.19 917
5221.87 932
5222.56 903
5223.24 882
5223.92 921
5224.60 967
5225.28 931
5225.96 908
5226.65 926
5227.33 838
5228.01 815
5228.69 882
5229.37 883
5230.06 781
5230.74 918
5231.42 849
5232.10 849
5232.79 846
5233.47 958
5234.15 843
5234.83 835
5235.51 962
5236.20 897
5236.88 879
5237.56 901
5238.25 865
5238.93 907
5239.61 944
5240.29 879
5240.98 1004
5241.66 921
5242.34 949
5243.03 916
5243.71 921
5244.39 950
5245.07 882
5245.76 890
5246.44 876
5247.12 848
5247.81 906
5248.49 872
5249.17 848
5249.86 887
5250.54 856
5251.22 997
5251.91 987
5252.59 1056
5253.28 964
5253.96 938
5254.64 951
5255.33 883
5256.01 880
5256.69 909
5257.38 886
5258.06 911
5258.75 936
5259.43 954
5260.11 914
5260.80 952
5261.48 1014
5262.17 999
5262.85 906
5263.53 920
5264.22 941
5264.90 932
5265.59 990
5266.27 1020
5266.96 1002
5267.64 951
5268.33 985
5269.01 1052
5269.70 1017
5270.38 964
5271.07 925
5271.75 911
5272.44 864
5273.12 936
5273.80 974
5274.49 929
5275.18 873
5275.86 893
5276.55 890
5277.23 889
5277.92 860
5278.60 820
5279.29 912
5279.97 977
5280.66 1048
5281.34 971
5282.03 1007
5282.71 1083
5283.40 1061
5284.08 1058
5284.77 995
5285.46 1139
5286.14 1052
5286.83 1031
5287.51 916
5288.20 933
5288.89 900
5289.57 857
5290.26 883
5290.94 840
5291.63 817
5292.32 782
5293.00 877
5293.69 831
5294.38 955
5295.06 878
5295.75 922
5296.43 950
5297.12 940
5297.81 857
5298.49 929
5299.18 939
5299.87 885
5300.55 815
5301.24 863
5301.93 880
5302.61 874
5303.30 874
5303.99 888
5304.68 999
5305.36 945
5306.05 926
5306.74 986
5307.42 956
5308.11 973
5308.80 866
5309.49 872
5310.17 944
5310.86 1003
5311.55 1064
5312.23 1107
5312.92 1110
5313.61 1036
5314.30 1010
5314.99 1121
5315.67 1035
5316.36 949
5317.05 939
5317.74 995
5318.42 1044
5319.11 962
5319.80 1080
5320.49 1119
5321.18 1131
5321.86 1145
5322.55 1090
5323.24 1046
5323.93 1013
5324.62 1061
5325.31 975
5325.99 920
5326.68 893
5327.37 893
5328.06 882
5328.75 836
5329.44 798
5330.12 895
5330.81 898
5331.50 821
5332.19 821
5332.88 847
5333.57 810
5334.26 840
5334.95 886
5335.64 906
5336.32 882
5337.01 893
5337.70 885
5338.39 921
5339.08 1004
5339.77 912
5340.46 901
5341.15 874
5341.84 864
5342.53 923
5343.22 883
5343.91 914
5344.60 961
5345.29 974
5345.98 916
5346.67 905
5347.36 884
5348.04 909
5348.73 896
5349.42 943
5350.11 898
5350.80 978
5351.49 973
5352.18 1026
5352.87 1037
5353.56 959
5354.25 961
5354.95 892
5355.64 926
5356.33 903
5357.02 956
5357.71 790
5358.40 786
5359.09 832
5359.78 879
5360.47 803
5361.16 784
5361.85 732
5362.54 819
5363.23 813
5363.92 762
5364.61 768
5365.30 746
5365.99 863
5366.69 801
5367.38 734
5368.07 706
5368.76 784
5369.45 850
5370.14 770
5370.83 690
5371.52 733
5372.22 786
5372.91 745
5373.60 822
5374.29 866
5374.98 786
5375.67 804
5376.36 793
5377.06 862
5377.75 724
5378.44 766
5379.13 770
5379.82 803
5380.52 735
5381.21 727
5381.90 719
5382.59 758
5383.28 815
5383.98 710
5384.67 715
5385.36 711
5386.05 729
5386.74 708
5387.44 798
5388.13 799
5388.82 881
5389.51 788
5390.21 821
5390.90 815
5391.59 812
5392.28 871
5392.98 786
5393.67 859
5394.36 857
5395.06 837
5395.75 788
5396.44 744
5397.13 744
5397.83 783
5398.52 756
5399.21 738
5399.91 703
5400.60 752
5401.29 732
5401.99 737
5402.68 777
5403.37 707
5404.07 789
5404.76 832
5405.45 773
5406.15 808
5406.84 735
5407.53 762
5408.23 791
5408.92 785
5409.61 740
5410.31 710
5411.00 804
5411.70 808
5412.39 736
5413.08 763
5413.78 736
5414.47 833
5415.17 868
5415.86 812
5416.55 728
5417.25 743
5417.94 809
5418.64 802
5419.33 775
5420.03 789
5420.72 835
5421.42 856
5422.11 830
5422.80 818
5423.50 792
5424.19 846
5424.89 842
5425.58 767
5426.28 759
5426.97 738
5427.67 806
5428.36 774
5429.06 761
5429.75 842
5430.45 826
5431.14 845
5431.84 872
5432.53 863
5433.23 884
5433.92 923
5434.62 989
5435.31 977
5436.01 944
5436.71 918
5437.40 1015
5438.10 1044
5438.79 904
5439.49 1031
5440.18 943
5440.88 982
5441.58 1001
5442.27 924
5442.97 942
5443.66 933
5444.36 1100
5445.06 979
5445.75 1069
5446.45 1176
5447.14 1161
5447.84 1184
5448.54 1195
5449.23 1254
5449.93 1294
5450.63 1327
5451.32 1264
5452.02 1193
5452.71 1146
5453.41 1110
5454.11 1048
5454.80 967
5455.50 900
5456.20 938
5456.89 912
5457.59 925
5458.29 1009
5458.99 951
5459.68 930
5460.38 1023
5461.08 1033
5461.77 1080
5462.47 1051
5463.17 1048
5463.86 1053
5464.56 1174
5465.26 1120
5465.96 1092
5466.65 1089
5467.35 1132
5468.05 1094
5468.75 1032
5469.44 1117
5470.14 1087
5470.84 1109
5471.54 1012
5472.24 1108
5472.93 1144
5473.63 1189
5474.33 1119
5475.03 1196
5475.72 1174
5476.42 1158
5477.12 1155
5477.82 1172
5478.52 1398
5479.22 1435
5479.91 1595
5480.61 1652
5481.31 1685
5482.01 1733
5482.71 1906
5483.41 1858
5484.10 1754
5484.80 1649
5485.50 1542
5486.20 1450
5486.90 1538
5487.60 1400
5488.30 1409
5488.99 1398
5489.69 1318
5490.39 1327
5491.09 1380
5491.79 1335
5492.49 1350
5493.19 1359
5493.89 1428
5494.59 1493
5495.29 1501
5495.99 1486
5496.69 1530
5497.38 1644
5498.08 1815
5498.78 1947
5499.48 2167
5500.18 2299
5500.88 2439
5501.58 2689
5502.28 2798
5502.98 2979
5503.68 2796
5504.38 2710
5505.08 2451
5505.78 2069
5506.48 1924
5507.18 1688
5507.88 1664
5508.58 1508
5509.28 1378
5509.98 1394
5510.68 1480
5511.38 1295
5512.08 1302
5512.78 1344
5513.48 1293
5514.18 1333
5514.88 1251
5515.58 1256
5516.28 1273
5516.98 1314
5517.69 1277
5518.39 1287
5519.09 1281
5519.79 1162
5520.49 1155
5521.19 1184
5521.89 1189
5522.59 1072
5523.29 1040
5523.99 1026
5524.69 1085
5525.40 1079
5526.10 1017
5526.80 1098
5527.50 1000
5528.20 945
5528.90 965
5529.60 974
5530.31 1057
5531.01 941
5531.71 980
5532.41 910
5533.11 884
5533.81 950
5534.51 902
5535.22 920
5535.92 898
5536.62 950
5537.32 930
5538.02 822
5538.73 839
5539.43 866
5540.13 808
5540.83 876
5541.53 913
5542.24 895
5542.94 806
5543.64 831
5544.34 903
5545.05 918
5545.75 850
5546.45 877
5547.15 854
5547.86 826
5548.56 884
5549.26 922
5549.96 924
5550.67 911
5551.37 815
5552.07 866
5552.78 877
5553.48 902
5554.18 811
5554.88 830
5555.59 784
5556.29 818
5556.99 794
5557.70 887
5558.40 793
5559.10 828
5559.81 775
5560.51 898
5561.21 817
5561.92 871
5562.62 748
5563.32 813
5564.03 830
5564.73 833
5565.44 914
5566.14 811
5566.84 773
5567.55 844
5568.25 829
5568.95 789
5569.66 844
5570.36 796
5571.07 777
5571.77 821
5572.47 774
5573.18 762
5573.88 799
5574.59 903
5575.29 838
5576.00 842
5576.70 918
5577.40 890
5578.11 854
5578.81 871
5579.52 839
5580.22 857
5580.93 810
5581.63 807
5582.34 811
5583.04 807
5583.75 756
5584.45 784
5585.16 728
5585.86 700
5586.57 675
5587.27 815
5587.98 822
5588.68 801
5589.39 804
5590.09 732
5590.80 831
5591.50 788
5592.21 767
5592.91 771
5593.62 784
5594.33 716
5595.03 760
5595.74 713
5596.44 795
5597.15 823
5597.85 720
5598.56 733
5599.27 818
5599.97 761
5600.68 777
5601.38 796
5602.09 805
5602.79 777
5603.50 751
5604.21 700
5604.91 677
5605.62 731
5606.33 759
5607.03 712
5607.74 741
5608.45 704
5609.15 703
5609.86 787
5610.56 763
5611.27 771
5611.98 765
5612.68 804
5613.39 856
5614.10 772
5614.80 759
5615.51 774
5616.22 803
5616.93 785
5617.63 799
5618.34 777
5619.05 779
5619.75 806
5620.46 756
5621.17 766
5621.88 817
5622.58 774
5623.29 780
5624.00 800
5624.70 786
5625.41 774
5626.12 806
5626.83 790
5627.54 835
5628.24 824
5628.95 825
5629.66 883
5630.37 834
5631.07 809
5631.78 820
5632.49 840
5633.20 850
5633.91 806
5634.61 802
5635.32 719
5636.03 789
5636.74 802
5637.45 779
5638.15 822
5638.86 857
5639.57 910
5640.28 873
5640.99 918
5641.70 896
5642.41 882
5643.11 831
5643.82 860
5644.53 814
5645.24 879
5645.95 870
5646.66 863
5647.37 809
5648.08 858
5648.78 802
5649.49 813
5650.20 866
5650.91 816
5651.62 813
5652.33 755
5653.04 761
5653.75 843
5654.46 802
5655.17 850
5655.88 929
5656.59 919
5657.30 894
5658.00 813
5658.71 940
5659.42 990
5660.13 1042
5660.84 975
5661.55 969
5662.26 935
5662.97 921
5663.68 912
5664.39 886
5665.10 877
5665.81 805
5666.52 827
5667.23 834
5667.94 869
5668.65 862
5669.36 920
5670.07 1020
5670.78 1046
5671.49 991
5672.20 1027
5672.92 1020
5673.63 1016
5674.34 1069
5675.05 1018
5675.76 1070
5676.47 959
5677.18 900
5677.89 839
5678.60 829
5679.31 761
5680.02 806
5680.73 833
5681.44 880
5682.16 863
5682.87 890
5683.58 912
5684.29 869
5685.00 899
5685.71 930
5686.42 922
5687.13 799
5687.85 833
5688.56 851
5689.27 786
5689.98 825
5690.69 816
5691.40 825
5692.11 806
5692.83 689
5693.54 805
5694.25 771
5694.96 732
5695.67 809
5696.39 781
5697.10 709
5697.81 781
5698.52 703
5699.23 694
5699.95 759
5700.66 719
5701.37 664
5702.08 727
5702.80 720
5703.51 743
5704.22 792
5704.93 749
5705.64 735
5706.36 768
5707.07 673
5707.78 779
5708.50 742
5709.21 730
5709.92 687
5710.63 773
5711.35 705
5712.06 745
5712.77 778
5713.49 755
5714.20 762
5714.91 733
5715.62 702
5716.34 672
5717.05 712
5717.76 754
5718.48 764
5719.19 737
5719.90 765
5720.62 772
5721.33 699
5722.05 800
5722.76 847
5723.47 777
5724.19 829
5724.90 838
5725.61 877
5726.33 837
5727.04 836
5727.76 877
5728.47 911
5729.18 1036
5729.90 1051
5730.61 1102
5731.33 1007
5732.04 1020
5732.75 948
5733.47 888
5734.18 878
5734.90 838
5735.61 806
5736.33 786
5737.04 761
5737.75 788
5738.47 806
5739.18 772
5739.90 783
5740.61 805
5741.33 768
5742.04 770
5742.76 738
5743.47 719
5744.19 738
5744.90 734
5745.62 760
5746.33 695
5747.05 732
5747.76 701
5748.48 776
5749.19 767
5749.91 759
5750.62 779
5751.34 745
5752.05 811
5752.77 860
5753.49 845
5754.20 867
5754.92 983
5755.63 956
5756.35 966
5757.06 940
5757.78 1007
5758.50 862
5759.21 835
5759.93 808
5760.64 835
5761.36 812
5762.07 770
5762.79 726
5763.51 796
5764.22 812
5764.94 765
5765.66 765
5766.37 777
5767.09 764
5767.80 662
5768.52 733
5769.24 753
5769.95 752
5770.67 745
5771.39 766
5772.10 841
5772.82 786
5773.54 753
5774.25 695
5774.97 769
5775.69 786
5776.41 810
5777.12 793
5777.84 726
5778.56 714
5779.27 813
5779.99 858
5780.71 798
5781.42 804
5782.14 765
5782.86 799
5783.58 784
5784.29 783
5785.01 818
5785.73 815
5786.45 850
5787.16 880
5787.88 761
5788.60 782
5789.32 834
5790.04 786
5790.75 831
5791.47 867
5792.19 871
5792.91 959
5793.62 920
5794.34 912
5795.06 957
5795.78 920
5796.50 965
5797.22 1054
5797.93 1124
5798.65 1261
5799.37 1431
5800.09 1604
5800.81 1711
5801.53 1757
5802.24 1758
5802.96 1856
5803.68 1763
5804.40 1587
5805.12 1410
5805.84 1326
5806.56 1227
5807.28 1116
5807.99 1091
5808.71 928
5809.43 952
5810.15 982
5810.87 967
5811.59 1004
5812.31 1001
5813.03 919
5813.75 957
5814.47 970
5815.19 1044
5815.90 1121
5816.62 1026
5817.34 1031
5818.06 1007
5818.78 1024
5819.50 893
5820.22 869
5820.94 1005
5821.66 1045
5822.38 934
5823.10 891
5823.82 924
5824.54 936
5825.26 890
5825.98 906
5826.70 930
5827.42 928
5828.14 867
5828.86 943
5829.58 907
5830.30 846
5831.02 832
5831.74 917
5832.46 835
5833.18 885
5833.90 844
5834.62 804
5835.35 933
5836.07 898
5836.79 852
5837.51 830
5838.23 788
5838.95 893
5839.67 899
5840.39 877
5841.11 850
5841.83 808
5842.55 862
5843.27 846
5844.00 810
5844.72 754
5845.44 851
5846.16 802
5846.88 795
5847.60 838
5848.32 782
5849.04 688
5849.77 811
5850.49 787
5851.21 827
5851.93 886
5852.65 833
5853.37 822
5854.10 812
5854.82 792
5855.54 842
5856.26 858
5856.98 859
5857.71 806
5858.43 824
5859.15 853
5859.87 865
5860.59 838
5861.32 831
5862.04 840
5862.76 790
5863.48 714
5864.21 814
5864.93 738
5865.65 731
5866.37 767
5867.10 810
5867.82 788
5868.54 797
5869.26 759
5869.99 760
5870.71 802
5871.43 814
5872.15 777
5872.88 847
5873.60 835
5874.32 833
5875.05 789
5875.77 794
5876.49 811
5877.22 774
5877.94 822
5878.66 832
5879.39 821
5880.11 826
5880.83 792
5881.56 849
5882.28 870
5883.00 858
5883.73 844
5884.45 816
5885.17 836
5885.90 813
5886.62 854
5887.34 841
5888.07 856
5888.79 895
5889.52 853
5890.24 826
5890.96 890
5891.69 847
5892.41 811
5893.14 861
5893.86 869
5894.58 840
5895.31 867
5896.03 822
5896.76 835
5897.48 797
5898.21 778
5898.93 806
5899.66 870
5900.38 834
5901.11 822
5901.83 863
5902.55 861
5903.28 857
5904.00 783
5904.73 932
5905.45 899
5906.18 801
5906.90 797
5907.63 937
5908.35 935
5909.08 896
5909.80 925
5910.53 921
5911.25 917
5911.98 930
5912.71 915
5913.43 915
5914.16 895
5914.88 963
5915.61 898
5916.33 934
5917.06 975
5917.78 962
5918.51 997
5919.24 969
5919.96 956
5920.69 917
5921.41 885
5922.14 889
5922.87 950
5923.59 997
5924.32 964
5925.04 1008
5925.77 998
5926.50 1007
5927.22 1040
5927.95 1000
5928.67 1006
5929.40 1133
5930.13 1099
5930.85 1005
5931.58 1097
5932.31 1054
5933.03 1072
5933.76 1077
5934.49 1147
5935.21 1106
5935.94 1099
5936.67 1163
5937.39 1170
5938.12 1169
5938.85 1221
5939.58 1272
5940.30 1291
5941.03 1294
5941.76 1251
5942.48 1319
5943.21 1324
5943.94 1356
5944.67 1258
5945.39 1321
5946.12 1437
5946.85 1315
5947.58 1433
5948.30 1513
5949.03 1539
5949.76 1551
5950.49 1573
5951.21 1557
5951.94 1551
5952.67 1653
5953.40 1767
5954.12 1864
5954.85 1886
5955.58 1778
5956.31 1852
5957.04 1849
5957.76 1813
5958.49 1808
5959.22 1888
5959.95 1917
5960.68 1796
5961.41 1736
5962.13 1833
5962.86 1794
5963.59 1898
5964.32 1987
5965.05 2181
5965.78 2282
5966.51 2446
5967.23 2635
5967.96 2847
5968.69 3032
5969.42 2988
5970.15 2968
5970.88 2974
5971.61 2757
5972.34 2437
5973.07 2369
5973.79 2212
5974.52 2161
5975.25 2080
5975.98 2120
5976.71 2192
5977.44 2245
5978.17 2213
5978.90 2202
5979.63 2355
5980.36 2341
5981.09 2314
5981.82 2400
5982.55 2441
5983.28 2479
5984.01 2520
5984.74 2468
5985.47 2526
5986.20 2470
5986.93 2372
5987.66 2379
5988.39 2396
5989.12 2442
5989.85 2498
5990.58 2603
5991.31 2473
5992.04 2438
5992.77 2462
5993.50 2509
5994.23 2556
5994.96 2559
5995.69 2597
5996.42 2618
5997.15 2730
5997.88 2803
5998.61 2820
5999.34 2848
6000.07 2936
6000.80 2841
6001.53 2952
6002.26 2929
6003.00 2830
6003.73 2805
6004.46 2668
6005.19 2682
6005.92 2690
6006.65 2617
6007.38 2717
6008.11 2846
6008.84 3048
6009.58 3204
6010.31 3732
6011.04 4138
6011.77 4693
6012.50 5441
6013.23 6398
6013.96 7095
6014.70 7798
6015.43 8203
6016.16 8638
6016.89 8379
6017.62 8007
6018.35 7313
6019.09 6498
6019.82 5571
6020.55 4855
6021.28 3965
6022.01 3634
6022.75 3048
6023.48 2572
6024.21 2494
6024.94 2385
6025.67 2139
6026.41 2184
6027.14 2123
6027.87 2112
6028.60 1922
6029.34 1846
6030.07 2063
6030.80 1990
6031.53 1945
6032.27 1901
6033.00 1795
6033.73 1792
6034.47 1819
6035.20 1744
6035.93 1768
6036.66 1959
6037.40 1873
6038.13 1833
6038.86 1816
6039.60 1845
6040.33 1885
6041.06 1871
6041.80 2004
6042.53 1989
6043.26 2082
6044.00 2113
6044.73 2148
6045.46 2091
6046.20 2163
6046.93 2077
6047.66 2082
6048.40 2198
6049.13 2203
6049.86 2230
6050.60 2415
6051.33 2649
6052.07 2689
6052.80 3050
6053.53 3293
6054.27 3414
6055.00 3415
6055.74 3459
6056.47 3189
6057.20 2871
6057.94 2732
6058.67 2530
6059.41 2392
6060.14 2215
6060.88 2079
6061.61 2048
6062.34 2074
6063.08 2009
6063.81 1941
6064.55 1950
6065.28 2008
6066.02 1972
6066.75 1919
6067.49 1958
6068.22 1856
6068.96 1836
6069.69 1841
6070.43 1755
6071.16 1747
6071.90 1753
6072.63 1771
6073.37 1685
6074.10 1728
6074.84 1673
6075.57 1637
6076.31 1601
6077.04 1590
6077.78 1569
6078.52 1522
6079.25 1548
6079.99 1560
6080.72 1459
6081.46 1413
6082.19 1344
6082.93 1492
6083.66 1391
6084.40 1388
6085.14 1383
6085.87 1393
6086.61 1386
6087.34 1334
6088.08 1380
6088.82 1399
6089.55 1279
6090.29 1323
6091.02 1302
6091.76 1305
6092.50 1239
6093.23 1303
6093.97 1400
6094.71 1367
6095.44 1389
6096.18 1311
6096.92 1326
6097.65 1232
6098.39 1346
6099.13 1277
6099.86 1242
6100.60 1265
6101.34 1312
6102.07 1317
6102.81 1314
6103.55 1342
6104.28 1326
6105.02 1305
6105.76 1302
6106.50 1257
6107.23 1279
6107.97 1259
6108.71 1334
6109.45 1321
6110.18 1369
6110.92 1285
6111.66 1206
6112.40 1443
6113.13 1369
6113.87 1349
6114.61 1399
6115.35 1402
6116.08 1395
6116.82 1321
6117.56 1328
6118.30 1292
6119.03 1344
6119.77 1378
6120.51 1392
6121.25 1479
6121.99 1332
6122.73 1381
6123.46 1456
6124.20 1348
6124.94 1400
6125.68 1465
6126.42 1528
6127.15 1437
6127.89 1386
6128.63 1418
6129.37 1435
6130.11 1489
6130.85 1514
6131.59 1464
6132.33 1438
6133.06 1467
6133.80 1450
6134.54 1507
6135.28 1505
6136.02 1549
6136.76 1560
6137.50 1469
6138.24 1449
6138.98 1509
6139.71 1586
6140.45 1518
6141.19 1618
6141.93 1605
6142.67 1622
6143.41 1603
6144.15 1505
6144.89 1481
6145.63 1551
6146.37 1551
6147.11 1552
6147.85 1479
6148.59 1578
6149.33 1584
6150.07 1454
6150.81 1475
6151.55 1570
6152.29 1600
6153.03 1577
6153.77 1701
6154.51 1715
6155.25 1649
6155.99 1567
6156.73 1699
6157.47 1765
6158.21 1693
6158.95 1697
6159.69 1765
6160.43 1809
6161.17 1753
6161.91 1854
6162.65 1839
6163.39 1886
6164.13 1997
6164.87 2083
6165.61 2230
6166.35 2350
6167.10 2421
6167.84 2432
6168.58 2570
6169.32 2626
6170.06 2639
6170.80 2549
6171.54 2614
6172.28 2622
6173.02 2490
6173.77 2305
6174.51 2298
6175.25 2151
6175.99 2184
6176.73 2177
6177.47 2324
6178.21 2176
6178.96 2054
6179.70 2066
6180.44 2106
6181.18 2172
6181.92 2220
6182.66 2253
6183.41 2214
6184.15 2282
6184.89 2272
6185.63 2262
6186.37 2395
6187.11 2441
6187.86 2299
6188.60 2362
6189.34 2479
6190.08 2456
6190.83 2521
6191.57 2566
6192.31 2638
6193.05 2824
6193.80 2943
6194.54 2988
6195.28 3117
6196.02 2993
6196.77 3164
6197.51 3213
6198.25 3210
6198.99 3085
6199.74 3043
6200.48 2945
6201.22 2969
6201.96 3057
6202.71 3104
6203.45 3118
6204.19 3388
6204.94 3891
6205.68 4521
6206.42 5694
6207.17 6908
6207.91 8207
6208.65 9989
6209.40 11517
6210.14 13115
6210.88 14298
6211.63 14819
6212.37 14261
6213.11 13379
6213.86 12268
6214.60 10580
6215.34 8952
6216.09 7298
6216.83 5977
6217.58 4740
6218.32 3971
6219.06 3373
6219.81 3029
6220.55 2777
6221.30 2604
6222.04 2366
6222.78 2336
6223.53 2280
6224.27 2219
6225.02 2356
6225.76 2397
6226.51 2341
6227.25 2335
6228.00 2240
6228.74 2086
6229.48 2019
6230.23 1901
6230.97 1725
6231.72 1586
6232.46 1509
6233.21 1495
6233.95 1545
6234.70 1502
6235.44 1464
6236.19 1553
6236.93 1688
6237.68 1762
6238.42 1694
6239.17 1809
6239.91 1817
6240.66 1761
6241.40 1770
6242.15 1812
6242.89 1881
6243.64 1921
6244.38 1973
6245.13 1968
6245.88 2122
6246.62 2193
6247.37 2303
6248.11 2526
6248.86 2671
6249.60 2871
6250.35 2926
6251.10 2968
6251.84 2920
6252.59 2835
6253.33 2569
6254.08 2374
6254.83 2200
6255.57 2024
6256.32 2052
6257.06 1977
6257.81 1947
6258.56 1841
6259.30 1895
6260.05 1827
6260.80 1940
6261.54 1820
6262.29 1693
6263.04 1762
6263.78 1846
6264.53 1927
6265.28 1892
6266.02 1808
6266.77 1866
6267.52 1883
6268.26 1850
6269.01 1836
6269.76 1801
6270.50 1909
6271.25 1828
6272.00 1755
6272.75 1903
6273.49 1862
6274.24 1649
6274.99 1660
6275.73 1733
6276.48 1726
6277.23 1723
6277.98 1671
6278.72 1633
6279.47 1713
6280.22 1712
6280.97 1721
6281.71 1669
6282.46 1648
6283.21 1670
6283.96 1601
6284.71 1647
6285.45 1669
6286.20 1677
6286.95 1775
6287.70 1686
6288.45 1891
6289.19 1864
6289.94 1918
6290.69 2013
6291.44 1875
6292.19 1788
6292.94 1783
6293.68 1671
6294.43 1521
6295.18 1404
6295.93 1372
6296.68 1339
6297.43 1506
6298.18 1483
6298.92 1471
6299.67 1390
6300.42 1470
6301.17 1373
6301.92 1396
6302.67 1422
6303.42 1397
6304.17 1379
6304.92 1372
6305.66 1405
6306.41 1395
6307.16 1390
6307.91 1482
6308.66 1482
6309.41 1496
6310.16 1538
6310.91 1562
6311.66 1461
6312.41 1541
6313.16 1553
6313.91 1505
6314.66 1435
6315.41 1377
6316.16 1376
6316.91 1368
6317.66 1328
6318.41 1261
6319.16 1313
6319.91 1366
6320.66 1319
6321.41 1307
6322.16 1305
6322.91 1318
6323.66 1338
6324.41 1387
6325.16 1351
6325.91 1343
6326.66 1452
6327.41 1453
6328.16 1479
6328.91 1512
6329.66 1526
6330.41 1661
6331.16 1756
6331.91 1864
6332.66 1837
6333.41 1755
6334.16 1895
6334.91 1875
6335.67 1799
6336.42 1738
6337.17 1592
6337.92 1673
6338.67 1589
6339.42 1517
6340.17 1556
6340.92 1526
6341.67 1442
6342.43 1462
6343.18 1436
6343.93 1423
6344.68 1436
6345.43 1404
6346.18 1463
6346.93 1530
6347.69 1441
6348.44 1418
6349.19 1446
6349.94 1483
6350.69 1454
6351.45 1483
6352.20 1425
6352.95 1516
6353.70 1469
6354.45 1415
6355.20 1552
6355.96 1553
6356.71 1541
6357.46 1526
6358.21 1481
6358.97 1459
6359.72 1361
6360.47 1384
6361.22 1320
6361.98 1316
6362.73 1251
6363.48 1248
6364.23 1185
6364.99 1162
6365.74 1224
6366.49 1228
6367.24 1230
6368.00 1118
6368.75 1139
6369.50 1160
6370.26 1184
6371.01 1102
6371.76 1139
6372.51 1178
6373.27 1186
6374.02 1100
6374.77 1117
6375.53 1098
6376.28 1145
6377.03 1144
6377.79 1101
6378.54 1078
6379.29 1159
6380.05 1130
6380.80 1078
6381.56 1184
6382.31 1238
6383.06 1215
6383.82 1142
6384.57 1163
6385.32 1158
6386.08 1173
6386.83 1205
6387.59 1241
6388.34 1182
6389.09 1083
6389.85 1049
6390.60 1063
6391.36 1088
6392.11 1074
6392.86 1011
6393.62 1009
6394.37 1049
6395.13 1082
6395.88 1047
6396.64 1072
6397.39 1069
6398.15 1029
6398.90 1044
6399.66 1079
6400.41 1087
6401.16 1049
6401.92 1019
6402.67 1045
6403.43 1082
6404.18 1064
6404.94 1102
6405.69 1080
6406.45 1030
6407.20 1030
6407.96 1028
6408.72 1066
6409.47 1133
6410.23 1197
6410.98 1217
6411.74 1184
6412.49 1130
6413.25 1117
6414.00 1170
6414.76 1079
6415.51 992
6416.27 1085
6417.03 1072
6417.78 974
6418.54 987
6419.29 1045
6420.05 1179
6420.80 1065
6421.56 994
6422.32 998
6423.07 1110
6423.83 1103
6424.59 1072
6425.34 1108
6426.10 1105
6426.85 1079
6427.61 1043
6428.37 973
6429.12 990
6429.88 960
6430.64 1036
6431.39 1029
6432.15 971
6432.91 1006
6433.66 972
6434.42 1038
6435.18 1080
6435.93 1072
6436.69 1088
6437.45 1040
6438.20 1161
6438.96 1020
6439.72 1080
6440.47 1111
6441.23 1107
6441.99 1167
6442.75 1132
6443.50 1148
6444.26 1119
6445.02 1126
6445.78 1102
6446.53 1087
6447.29 1015
6448.05 1100
6448.81 1142
6449.56 1053
6450.32 1059
6451.08 1041
6451.84 1031
6452.59 1081
6453.35 1055
6454.11 1033
6454.87 1086
6455.63 1194
6456.38 1195
6457.14 1116
6457.90 1126
6458.66 1128
6459.42 1155
6460.17 1209
6460.93 1171
6461.69 1130
6462.45 1187
6463.21 1173
6463.97 1136
6464.73 1213
6465.48 1321
6466.24 1233
6467.00 1203
6467.76 1297
6468.52 1295
6469.28 1236
6470.04 1240
6470.80 1334
6471.55 1389
6472.31 1369
6473.07 1371
6473.83 1311
6474.59 1324
6475.35 1406
6476.11 1349
6476.87 1318
6477.63 1341
6478.39 1433
6479.15 1412
6479.91 1451
6480.66 1507
6481.42 1468
6482.18 1461
6482.94 1488
6483.70 1551
6484.46 1530
6485.22 1538
6485.98 1640
6486.74 1642
6487.50 1623
6488.26 1611
6489.02 1653
6489.78 1629
6490.54 1714
6491.30 1783
6492.06 1822
6492.82 1874
6493.58 1897
6494.34 2019
6495.10 2088
6495.86 2127
6496.62 2179
6497.38 2151
6498.14 2163
6498.91 2276
6499.67 2132
6500.43 2193
6501.19 2152
6501.95 2062
6502.71 2124
6503.47 2083
6504.23 2162
6504.99 2220
6505.75 2292
6506.51 2281
6507.27 2354
6508.04 2388
6508.80 2551
6509.56 2647
6510.32 2698
6511.08 2745
6511.84 2687
6512.60 2754
6513.36 2716
6514.13 2708
6514.89 2705
6515.65 2675
6516.41 2728
6517.17 2722
6517.93 2753
6518.69 2677
6519.46 2736
6520.22 2806
6520.98 2836
6521.74 2962
6522.50 3094
6523.27 3183
6524.03 3209
6524.79 3419
6525.55 3537
6526.31 3810
6527.08 4005
6527.84 4372
6528.60 4553
6529.36 4690
6530.13 4811
6530.89 4888
6531.65 4928
6532.41 4761
6533.18 4979
6533.94 5456
6534.70 5998
6535.46 6957
6536.23 7787
6536.99 8707
6537.75 9734
6538.51 10362
6539.28 10338
6540.04 9853
6540.80 8896
6541.57 7815
6542.33 6561
6543.09 5444
6543.86 4593
6544.62 3776
6545.38 3175
6546.15 2842
6546.91 2560
6547.67 2377
6548.44 2220
6549.20 2107
6549.96 2106
6550.73 2063
6551.49 2071
6552.25 2043
6553.02 1982
6553.78 1971
6554.54 2015
6555.31 1969
6556.07 1960
6556.84 2044
6557.60 1907
6558.36 1861
6559.13 1876
6559.89 1970
6560.66 1977
6561.42 2043
6562.18 2089
6562.95 2107
6563.71 2096
6564.48 2172
6565.24 2288
6566.01 2336
6566.77 2342
6567.54 2338
6568.30 2330
6569.06 2307
6569.83 2278
6570.59 2280
6571.36 2212
6572.12 2287
6572.89 2325
6573.65 2345
6574.42 2486
6575.18 2573
6575.95 2690
6576.71 2681
6577.48 2757
6578.24 2848
6579.01 2801
6579.77 2855
6580.54 2871
6581.31 2770
6582.07 2845
6582.84 2873
6583.60 2792
6584.37 2767
6585.13 2691
6585.90 2686
6586.66 2623
6587.43 2584
6588.20 2533
6588.96 2520
6589.73 2615
6590.49 2584
6591.26 2678
6592.02 2918
6592.79 3058
6593.56 3240
6594.32 3694
6595.09 3938
6595.86 4311
6596.62 4304
6597.39 4270
6598.15 4114
6598.92 4058
6599.69 3685
6600.45 3531
6601.22 3212
6601.99 2950
6602.75 2608
6603.52 2441
6604.29 2197
6605.05 2121
6605.82 1979
6606.59 1934
6607.35 1989
6608.12 1973
6608.89 1969
6609.65 2029
6610.42 1979
6611.19 1961
6611.96 1884
6612.72 1886
6613.49 1838
6614.26 1801
6615.02 1867
6615.79 1716
6616.56 1640
6617.33 1703
6618.09 1731
6618.86 1720
6619.63 1739
6620.40 1743
6621.16 1687
6621.93 1755
6622.70 1775
6623.47 1817
6624.24 1716
6625.00 1662
6625.77 1678
6626.54 1657
6627.31 1576
6628.08 1700
6628.84 1673
6629.61 1549
6630.38 1632
6631.15 1776
6631.92 1751
6632.68 1775
6633.45 1935
6634.22 1993
6634.99 2081
6635.76 2236
6636.53 2273
6637.30 2298
6638.06 2205
6638.83 2111
6639.60 1918
6640.37 1910
6641.14 1904
6641.91 1655
6642.68 1714
6643.45 1730
6644.22 1567
6644.98 1603
6645.75 1658
6646.52 1729
6647.29 1649
6648.06 1626
6648.83 1613
6649.60 1764
6650.37 1798
6651.14 1817
6651.91 1819
6652.68 1762
6653.45 1736
6654.22 1727
6654.99 1717
6655.76 1684
6656.53 1683
6657.30 1680
6658.06 1697
6658.83 1769
6659.60 1662
6660.37 1615
6661.14 1615
6661.91 1581
6662.68 1489
6663.45 1498
6664.22 1481
6665.00 1521
6665.77 1516
6666.54 1486
6667.31 1517
6668.08 1504
6668.85 1480
6669.62 1517
6670.39 1562
6671.16 1625
6671.93 1560
6672.70 1582
6673.47 1529
6674.24 1521
6675.01 1667
6675.78 1664
6676.55 1678
6677.32 1632
6678.10 1706
6678.87 1704
6679.64 1701
6680.41 1628
6681.18 1597
6681.95 1713
6682.72 1695
6683.49 1755
6684.26 1965
6685.04 2056
6685.81 2193
6686.58 2302
6687.35 2342
6688.12 2345
6688.89 2316
6689.67 2122
6690.44 1946
6691.21 1896
6691.98 1798
6692.75 1667
6693.52 1567
6694.30 1502
6695.07 1445
6695.84 1503
6696.61 1497
6697.38 1451
6698.16 1527
6698.93 1480
6699.70 1507
6700.47 1524
6701.25 1527
6702.02 1449
6702.79 1318
6703.56 1426
6704.33 1391
6705.11 1430
6705.88 1354
6706.65 1411
6707.43 1421
6708.20 1303
6708.97 1398
6709.74 1342
6710.52 1402
6711.29 1340
6712.06 1328
6712.84 1332
6713.61 1341
6714.38 1353
6715.15 1308
6715.93 1338
6716.70 1309
6717.47 1347
6718.25 1358
6719.02 1352
6719.79 1333
6720.57 1323
6721.34 1418
6722.11 1432
6722.89 1276
6723.66 1271
6724.43 1260
6725.21 1354
6725.98 1392
6726.76 1324
6727.53 1332
6728.30 1395
6729.08 1376
6729.85 1341
6730.63 1364
6731.40 1303
6732.17 1401
6732.95 1326
6733.72 1365
6734.50 1434
6735.27 1473
6736.04 1429
6736.82 1465
6737.59 1438
6738.37 1463
6739.14 1509
6739.92 1512
6740.69 1548
6741.47 1518
6742.24 1540
6743.02 1544
6743.79 1518
6744.57 1599
6745.34 1543
6746.12 1472
6746.89 1579
6747.66 1582
6748.44 1616
6749.22 1590
6749.99 1687
6750.77 1829
6751.54 1961
6752.32 2008
6753.09 2222
6753.87 2308
6754.64 2479
6755.42 2433
6756.19 2348
6756.97 2152
6757.74 1860
6758.52 1792
6759.29 1643
6760.07 1579
6760.85 1469
6761.62 1459
6762.40 1454
6763.17 1400
6763.95 1423
6764.73 1420
6765.50 1393
6766.28 1441
6767.05 1411
6767.83 1419
6768.61 1427
6769.38 1367
6770.16 1418
6770.94 1398
6771.71 1304
6772.49 1314
6773.26 1361
6774.04 1279
6774.82 1224
6775.59 1204
6776.37 1214
6777.15 1206
6777.92 1206
6778.70 1170
6779.48 1273
6780.25 1332
6781.03 1310
6781.81 1294
6782.59 1272
6783.36 1243
6784.14 1235
6784.92 1222
6785.69 1214
6786.47 1261
6787.25 1228
6788.03 1172
6788.80 1153
6789.58 1176
6790.36 1200
6791.13 1256
6791.91 1240
6792.69 1139
6793.47 1147
6794.25 1146
6795.02 1176
6795.80 1250
6796.58 1213
6797.36 1208
6798.13 1223
6798.91 1147
6799.69 1192
6800.47 1247
6801.25 1303
6802.02 1283
6802.80 1274
6803.58 1333
6804.36 1380
6805.14 1371
6805.92 1388
6806.69 1303
6807.47 1323
6808.25 1338
6809.03 1236
6809.81 1267
6810.59 1295
6811.36 1268
6812.14 1161
6812.92 1235
6813.70 1289
6814.48 1314
6815.26 1256
6816.04 1278
6816.82 1282
6817.60 1288
6818.37 1290
6819.15 1221
6819.93 1330
6820.71 1302
6821.49 1246
6822.27 1197
6823.05 1242
6823.83 1272
6824.61 1214
6825.39 1188
6826.17 1134
6826.95 1165
6827.73 1140
6828.51 1156
6829.29 1140
6830.07 1167
6830.85 1180
6831.63 1177
6832.40 1200
6833.18 1212
6833.96 1186
6834.74 1169
6835.52 1136
6836.30 1182
6837.08 1180
6837.87 1087
6838.65 1124
6839.43 1207
6840.21 1202
6840.99 1138
6841.77 1135
6842.55 1113
6843.33 1154
6844.11 1158
6844.89 1124
6845.67 1170
6846.45 1189
6847.23 1252
6848.01 1434
6848.79 1568
6849.57 1649
6850.35 1941
6851.13 2186
6851.92 2400
6852.70 2627
6853.48 2714
6854.26 2580
6855.04 2493
6855.82 2383
6856.60 2129
6857.38 1891
6858.16 1742
6858.95 1551
6859.73 1454
6860.51 1451
6861.29 1304
6862.07 1330
6862.85 1340
6863.64 1355
6864.42 1421
6865.20 1462
6865.98 1391
6866.76 1417
6867.54 1429
6868.33 1445
6869.11 1425
6869.89 1454
6870.67 1362
6871.45 1403
6872.24 1386
6873.02 1282
6873.80 1228
6874.58 1330
6875.36 1351
6876.15 1353
6876.93 1335
6877.71 1492
6878.49 1548
6879.28 1461
6880.06 1517
6880.84 1596
6881.62 1649
6882.41 1663
6883.19 1789
6883.97 1795
6884.76 1761
6885.54 2052
6886.32 2227
6887.10 2473
6887.89 2664
6888.67 2977
6889.45 3115
6890.24 3154
6891.02 3158
6891.80 2861
6892.59 2493
6893.37 2342
6894.15 2164
6894.94 1990
6895.72 1709
6896.50 1638
6897.29 1678
6898.07 1660
6898.85 1637
6899.64 1599
6900.42 1669
6901.21 1820
6901.99 1711
6902.77 1750
6903.56 1660
6904.34 1731
6905.12 1742
6905.91 1759
6906.69 1683
6907.48 1626
6908.26 1711
6909.05 1711
6909.83 1639
6910.61 1573
6911.40 1529
6912.18 1519
6912.97 1480
6913.75 1462
6914.54 1460
6915.32 1352
6916.11 1361
6916.89 1368
6917.67 1426
6918.46 1373
6919.24 1434
6920.03 1450
6920.81 1488
6921.60 1307
6922.38 1354
6923.17 1359
6923.95 1362
6924.74 1365
6925.52 1452
6926.31 1448
6927.09 1515
6927.88 1571
6928.67 1488
6929.45 1537
6930.24 1520
6931.02 1484
6931.81 1531
6932.59 1505
6933.38 1624
6934.16 1652
6934.95 1732
6935.74 1737
6936.52 1763
6937.31 1640
6938.09 1676
6938.88 1623
6939.66 1641
6940.45 1678
6941.24 1674
6942.02 1662
6942.81 1636
6943.59 1743
6944.38 1868
6945.17 1926
6945.95 1865
6946.74 1860
6947.53 1920
6948.31 1907
6949.10 1881
6949.89 1942
6950.67 1948
6951.46 1982
6952.25 1952
6953.03 1869
6953.82 1804
6954.61 1911
6955.39 1870
6956.18 1954
6956.97 2009
6957.75 2012
6958.54 2008
6959.33 2064
6960.11 2149
6960.90 2127
6961.69 2073
6962.48 2140
6963.26 2072
6964.05 2172
6964.84 2112
6965.63 2060
6966.41 2065
6967.20 2117
6967.99 2206
6968.78 2096
6969.56 2194
6970.35 2232
6971.14 2333
6971.93 2434
6972.71 2366
6973.50 2431
6974.29 2435
6975.08 2430
6975.87 2414
6976.65 2426
6977.44 2400
6978.23 2625
6979.02 2673
6979.81 2690
6980.60 2841
6981.38 2942
6982.17 3250
6982.96 3598
6983.75 4024
6984.54 4756
6985.33 5180
6986.11 5962
6986.90 6575
6987.69 6849
6988.48 7003
6989.27 6718
6990.06 6214
6990.85 5737
6991.64 4991
6992.42 4333
6993.21 3837
6994.00 3390
6994.79 3278
6995.58 3192
6996.37 3296
6997.16 3559
6997.95 3862
6998.74 4373
6999.53 5141
7000.32 5720
7001.11 6247
7001.90 6826
7002.68 6705
7003.47 6535
7004.26 6094
7005.05 5260
7005.84 4664
7006.63 4156
7007.42 3568
7008.21 2891
7009.00 2715
7009.79 2359
7010.58 2321
7011.37 2267
7012.16 2230
7012.95 2247
7013.74 2414
7014.53 2409
7015.32 2318
7016.11 2294
7016.90 2184
7017.69 2084
7018.48 1920
7019.27 1893
7020.07 1804
7020.86 1806
7021.65 1729
7022.44 1788
7023.23 1718
7024.02 1763
7024.81 1811
7025.60 1836
7026.39 1812
7027.18 1993
7027.97 2022
7028.76 2033
7029.55 1926
7030.35 1823
7031.14 1817
7031.93 1854
7032.72 1724
7033.51 1635
7034.30 1677
7035.09 1659
7035.88 1667
7036.68 1643
7037.47 1673
7038.26 1651
7039.05 1681
7039.84 1832
7040.63 1862
7041.43 1925
7042.22 1922
7043.01 1884
7043.80 1909
7044.59 1892
7045.38 1709
7046.18 1887
7046.97 1903
7047.76 1929
7048.55 1898
7049.35 1907
7050.14 2165
7050.93 2283
7051.72 2343
7052.51 2210
7053.31 2147
7054.10 2057
7054.89 2117
7055.68 1819
7056.48 1706
7057.27 1719
7058.06 1655
7058.85 1495
7059.65 1503
7060.44 1574
7061.23 1554
7062.03 1591
7062.82 1623
7063.61 1645
7064.40 1638
7065.20 1632
7065.99 1622
7066.78 1558
7067.58 1507
7068.37 1546
7069.16 1487
7069.96 1512
7070.75 1431
7071.54 1415
7072.34 1383
7073.13 1436
7073.92 1394
7074.72 1406
7075.51 1426
7076.30 1320
7077.10 1325
7077.89 1383
7078.69 1471
7079.48 1333
7080.27 1282
7081.07 1232
7081.86 1314
7082.66 1357
7083.45 1383
7084.24 1301
7085.04 1364
7085.83 1279
7086.63 1260
7087.42 1326
7088.21 1399
7089.01 1382
7089.80 1354
7090.60 1310
7091.39 1297
7092.19 1318
7092.98 1277
7093.78 1226
7094.57 1242
7095.37 1174
7096.16 1173
7096.96 1167
7097.75 1102
7098.55 1088
7099.34 1112
7100.14 1057
7100.93 1041
7101.73 1040
7102.52 1043
7103.32 1048
7104.11 1055
7104.91 1084
7105.70 1085
7106.50 1081
7107.29 1034
7108.09 1012
7108.88 1035
7109.68 988
7110.47 996
7111.27 914
7112.07 912
7112.86 994
7113.66 1016
7114.45 997
7115.25 995
7116.04 980
7116.84 985
7117.64 966
7118.43 987
7119.23 979
7120.02 1071
7120.82 1097
7121.62 954
7122.41 965
7123.21 918
7124.01 1019
7124.80 1017
7125.60 1012
7126.40 983
7127.19 931
7127.99 975
7128.79 966
7129.58 959
7130.38 926
7131.18 979
7131.97 962
7132.77 995
7133.57 894
7134.36 953
7135.16 933
7135.96 1006
7136.75 991
7137.55 917
7138.35 899
7139.14 964
7139.94 991
7140.74 953
7141.54 978
7142.33 980
7143.13 978
7143.93 983
7144.73 1005
7145.52 909
7146.32 932
7147.12 980
7147.92 961
7148.71 883
7149.51 926
7150.31 912
7151.11 986
7151.91 982
7152.70 890
7153.50 904
7154.30 942
7155.10 918
7155.90 880
7156.69 966
7157.49 892
7158.29 949
7159.09 911
7159.89 959
7160.69 980
7161.48 1019
7162.28 966
7163.08 909
7163.88 906
7164.68 884
7165.48 882
7166.28 855
7167.07 832
7167.87 849
7168.67 884
7169.47 888
7170.27 869
7171.07 860
7171.87 914
7172.67 891
7173.47 868
7174.27 945
7175.06 1012
7175.86 912
7176.66 874
7177.46 891
7178.26 915
7179.06 941
7179.86 942
7180.66 1034
7181.46 992
7182.26 1000
7183.06 1053
7183.86 1120
7184.66 1085
7185.46 1210
7186.26 1191
7187.06 1090
7187.86 1093
7188.66 1026
7189.46 1032
7190.26 1043
7191.06 1027
7191.86 932
7192.66 838
7193.46 900
7194.26 916
7195.06 802
7195.86 798
7196.66 842
7197.46 914
7198.26 887
7199.06 944
7199.86 847
7200.66 893
7201.46 834
7202.26 867
7203.06 951
7203.87 911
7204.67 842
7205.47 868
7206.27 899
7207.07 896
7207.87 879
7208.67 861
7209.47 979
7210.27 898
7211.07 908
7211.88 884
7212.68 940
7213.48 984
7214.28 999
7215.08 974
7215.88 950
7216.68 943
7217.49 939
7218.29 957
7219.09 939
7219.89 981
7220.69 980
7221.49 981
7222.30 940
7223.10 940
7223.90 917
7224.70 1018
7225.50 960
7226.31 976
7227.11 921
7227.91 916
7228.71 933
7229.51 1008
7230.32 948
7231.12 942
7231.92 931
7232.72 910
7233.53 931
7234.33 955
7235.13 1034
7235.93 1013
7236.74 1025
7237.54 1018
7238.34 1084
7239.14 1099
7239.95 1091
7240.75 1125
7241.55 1142
7242.36 1149
7243.16 1094
7243.96 1136
7244.77 1134
7245.57 1082
7246.37 1052
7247.17 1064
7247.98 1116
7248.78 1018
7249.58 1004
7250.39 1111
7251.19 1100
7251.99 1136
7252.80 1128
7253.60 1121
7254.41 1204
7255.21 1172
7256.01 1206
7256.82 1096
7257.62 1116
7258.42 1154
7259.23 1186
7260.03 1139
7260.84 1110
7261.64 1103
7262.44 1206
7263.25 1210
7264.05 1188
7264.86 1200
7265.66 1273
7266.46 1320
7267.27 1277
7268.07 1354
7268.88 1363
7269.68 1365
7270.49 1411
7271.29 1468
7272.10 1435
7272.90 1524
7273.71 1428
7274.51 1508
7275.31 1510
7276.12 1415
7276.92 1493
7277.73 1530
7278.53 1532
7279.34 1589
7280.14 1750
7280.95 1791
7281.75 1939
7282.56 2268
7283.37 2678
7284.17 3012
7284.98 3491
7285.78 3847
7286.59 4058
7287.39 3951
7288.20 3808
7289.00 3612
7289.81 3174
7290.61 2778
7291.42 2634
7292.23 2343
7293.03 1989
7293.84 1925
7294.64 1870
7295.45 1825
7296.25 1709
7297.06 1712
7297.87 1668
7298.67 1702
7299.48 1725
7300.28 1658
7301.09 1789
7301.90 1831
7302.70 1840
7303.51 1759
7304.32 1806
7305.12 1887
7305.93 1920
7306.74 1939
7307.54 2058
7308.35 2148
7309.16 2273
7309.96 2459
7310.77 2576
7311.58 2708
7312.38 2834
7313.19 2874
7314.00 2968
7314.80 2841
7315.61 2792
7316.42 2718
7317.22 2790
7318.03 3054
7318.84 3171
7319.65 3329
7320.45 3729
7321.26 4163
7322.07 4318
7322.88 4221
7323.68 4215
7324.49 4154
7325.30 3928
7326.11 3446
7326.91 3080
7327.72 2774
7328.53 2459
7329.34 2288
7330.14 2051
7330.95 1905
7331.76 1852
7332.57 1790
7333.38 1715
7334.18 1657
7334.99 1628
7335.80 1610
7336.61 1638
7337.42 1669
7338.22 1747
7339.03 1698
7339.84 1692
7340.65 1704
7341.46 1733
7342.27 1707
7343.07 1670
7343.88 1617
7344.69 1601
7345.50 1622
7346.31 1632
7347.12 1668
7347.93 1664
7348.74 1737
7349.54 1687
7350.35 1723
7351.16 1687
7351.97 1706
7352.78 1681
7353.59 1616
7354.40 1623
7355.21 1625
7356.02 1633
7356.83 1634
7357.64 1593
7358.45 1503
7359.25 1562
7360.06 1586
7360.87 1661
7361.68 1695
7362.49 1653
7363.30 1638
7364.11 1738
7364.92 1798
7365.73 1809
7366.54 1754
7367.35 1743
7368.16 1794
7368.97 1899
7369.78 1860
7370.59 1782
7371.40 1720
7372.21 1684
7373.02 1849
7373.83 1779
7374.64 1750
7375.45 1798
7376.26 1826
7377.07 1849
7377.88 1899
7378.69 2059
7379.50 2232
7380.31 2456
7381.13 2696
7381.94 2915
7382.75 2961
7383.56 3013
7384.37 3003
7385.18 2984
7385.99 2735
7386.80 2528
7387.61 2420
7388.42 2128
7389.23 1898
7390.05 1869
7390.86 1794
7391.67 1644
7392.48 1684
7393.29 1632
7394.10 1666
7394.91 1645
7395.72 1684
7396.54 1645
7397.35 1773
7398.16 1816
7398.97 2038
7399.78 2055
7400.59 2188
7401.41 2359
7402.22 2520
7403.03 2451
7403.84 2584
7404.65 2616
7405.46 2353
7406.28 2316
7407.09 2207
7407.90 2305
7408.71 2244
7409.52 2100
7410.34 2006
7411.15 2040
7411.96 1888
7412.77 1722
7413.59 1753
7414.40 1546
7415.21 1512
7416.02 1398
7416.84 1298
7417.65 1343
7418.46 1339
7419.27 1364
7420.09 1357
7420.90 1337
7421.71 1342
7422.53 1254
7423.34 1298
7424.15 1240
7424.96 1218
7425.78 1151
7426.59 1178
7427.40 1188
7428.22 1132
7429.03 1143
7429.84 1142
7430.66 1138
7431.47 1141
7432.28 1130
7433.10 1091
7433.91 1086
7434.72 1147
7435.54 1226
7436.35 1096
7437.17 1097
7437.98 1112
7438.79 1079
7439.61 1134
7440.42 1146
7441.23 1154
7442.05 1118
7442.86 1189
7443.68 1159
7444.49 1168
7445.30 1057
7446.12 1078
7446.93 1106
7447.75 1086
7448.56 1041
7449.38 1074
7450.19 1088
7451.00 1091
7451.82 1003
7452.63 1048
7453.45 1023
7454.26 1013
7455.08 1074
7455.89 1057
7456.71 1023
7457.52 1027
7458.34 1014
7459.15 963
7459.97 998
7460.78 1052
7461.60 1079
7462.41 1041
7463.23 1075
7464.04 1091
7464.86 1082
7465.67 1069
7466.49 1046
7467.30 1004
7468.12 1058
7468.93 1047
7469.75 993
7470.56 1033
7471.38 983
7472.20 1068
7473.01 1101
7473.83 1046
7474.64 1000
7475.46 987
7476.27 958
7477.09 963
7477.91 953
7478.72 913
7479.54 931
7480.35 893
7481.17 1006
7481.99 874
7482.80 891
7483.62 890
7484.44 896
7485.25 876
7486.07 886
7486.88 892
7487.70 867
7488.52 839
7489.33 871
7490.15 886
7490.97 802
7491.78 898
7492.60 940
7493.42 915
7494.23 914
7495.05 907
7495.87 841
7496.69 817
7497.50 808
7498.32 844
7499.14 832
7499.95 843
7500.77 847
7501.59 820
7502.40 777
7503.22 784
7504.04 782
7504.86 793
7505.67 801
7506.49 781
7507.31 825
7508.13 816
7508.94 770
7509.76 770
7510.58 787
7511.40 784
7512.22 724
7513.03 738
7513.85 801
7514.67 822
7515.49 791
7516.31 771
7517.12 829
7517.94 821
7518.76 842
7519.58 765
7520.40 805
7521.21 790
7522.03 757
7522.85 708
7523.67 692
7524.49 754
7525.31 739
7526.12 777
7526.94 745
7527.76 710
7528.58 776
7529.40 759
7530.22 691
7531.04 759
7531.86 801
7532.67 772
7533.49 758
7534.31 735
7535.13 788
7535.95 762
7536.77 743
7537.59 723
7538.41 761
7539.23 801
7540.05 808
7540.87 754
7541.69 731
7542.51 753
7543.32 761
7544.14 732
7544.96 747
7545.78 771
7546.60 790
7547.42 797
7548.24 808
7549.06 801
7549.88 828
7550.70 810
7551.52 788
7552.34 798
7553.16 763
7553.98 700
7554.80 698
7555.62 876
7556.44 794
7557.26 725
7558.08 801
7558.90 793
7559.72 839
7560.54 797
7561.36 778
7562.19 813
7563.01 841
7563.83 782
7564.65 816
7565.47 806
7566.29 758
7567.11 789
7567.93 740
7568.75 768
7569.57 773
7570.39 788
7571.21 820
7572.03 759
7572.86 806
7573.68 802
7574.50 799
7575.32 830
7576.14 832
7576.96 767
7577.78 774
7578.60 820
7579.43 780
7580.25 773
7581.07 752
7581.89 795
7582.71 822
7583.53 769
7584.36 758
7585.18 791
7586.00 883
7586.82 903
7587.64 857
7588.47 887
7589.29 933
7590.11 1012
7590.93 939
7591.75 942
7592.58 941
7593.40 959
7594.22 950
7595.04 867
7595.86 864
7596.69 930
7597.51 788
7598.33 846
7599.15 868
7599.98 947
7600.80 908
7601.62 1007
7602.45 960
7603.27 1014
7604.09 981
7604.91 1080
7605.74 1180
7606.56 1135
7607.38 1080
7608.21 1084
7609.03 1131
7609.85 1019
7610.67 1066
7611.50 1083
7612.32 1083
7613.14 1032
7613.97 939
7614.79 986
7615.61 1060
7616.44 1061
7617.26 1108
7618.08 1071
7618.91 1139
7619.73 1197
7620.56 1183
7621.38 1122
7622.20 1114
7623.03 1102
7623.85 1076
7624.67 1114
7625.50 1056
7626.32 978
7627.15 1050
7627.97 1035
7628.80 1084
7629.62 1155
7630.44 1188
7631.27 1293
7632.09 1430
7632.92 1384
7633.74 1505
7634.57 1460
7635.39 1380
7636.21 1284
7637.04 1170
7637.86 1119
7638.69 1069
7639.51 970
7640.34 958
7641.16 941
7641.99 898
7642.81 849
7643.64 771
7644.46 752
7645.29 786
7646.11 842
7646.94 808
7647.76 788
7648.59 784
7649.41 812
7650.24 749
7651.06 776
7651.89 793
7652.71 738
7653.54 746
7654.37 732
7655.19 692
7656.02 698
7656.84 734
7657.67 794
7658.49 708
7659.32 686
7660.14 785
7660.97 814
7661.80 837
7662.62 743
7663.45 782
7664.27 763
7665.10 778
7665.93 738
7666.75 739
7667.58 753
7668.41 787
7669.23 767
7670.06 788
7670.88 761
7671.71 720
7672.54 711
7673.36 789
7674.19 718
7675.02 664
7675.84 715
7676.67 763
7677.50 717
7678.32 713
7679.15 710
7679.98 694
7680.81 746
7681.63 693
7682.46 724
7683.29 770
7684.11 736
7684.94 773
7685.77 789
7686.59 727
7687.42 801
7688.25 787
7689.08 796
7689.90 805
7690.73 774
7691.56 821
7692.39 790
7693.21 806
7694.04 770
7694.87 759
7695.70 781
7696.53 767
7697.35 816
7698.18 873
7699.01 902
7699.84 904
7700.66 913
7701.49 869
7702.32 828
7703.15 839
7703.98 736
7704.81 738
7705.63 768
7706.46 679
7707.29 751
7708.12 715
7708.95 754
7709.78 750
7710.60 759
7711.43 703
7712.26 713
7713.09 711
7713.92 738
7714.75 770
7715.58 782
7716.41 781
7717.23 756
7718.06 714
7718.89 656
7719.72 709
7720.55 723
7721.38 726
7722.21 763
7723.04 743
7723.87 733
7724.70 736
7725.53 731
7726.36 706
7727.18 665
7728.01 684
7728.84 651
7729.67 732
7730.50 736
7731.33 727
7732.16 700
7732.99 650
7733.82 669
7734.65 720
7735.48 727
7736.31 690
7737.14 765
7737.97 751
7738.80 740
7739.63 742
7740.46 702
7741.29 726
7742.12 676
7742.95 680
7743.78 736
7744.61 752
7745.44 771
7746.27 805
7747.10 881
7747.94 1030
7748.77 990
7749.60 1056
7750.43 1088
7751.26 1019
7752.09 954
7752.92 973
7753.75 909
7754.58 856
7755.41 820
7756.24 763
7757.07 741
7757.91 747
7758.74 675
7759.57 677
7760.40 678
7761.23 708
7762.06 742
7762.89 722
7763.72 688
7764.56 630
7765.39 655
7766.22 673
7767.05 665
7767.88 660
7768.71 708
7769.55 747
7770.38 694
7771.21 665
7772.04 667
7772.87 694
7773.70 697
7774.54 689
7775.37 649
7776.20 666
7777.03 701
7777.86 752
7778.70 753
7779.53 776
7780.36 637
7781.19 661
7782.03 693
7782.86 645
7783.69 682
7784.52 661
7785.36 759
7786.19 739
7787.02 726
7787.85 701
7788.69 709
7789.52 688
7790.35 695
7791.19 706
7792.02 742
7792.85 720
7793.68 721
7794.52 718
7795.35 705
7796.18 736
7797.02 692
7797.85 723
7798.68 733
7799.52 755
7800.35 728
7801.18 665
7802.02 737
7802.85 713
7803.68 749
7804.52 783
7805.35 821
7806.18 821
7807.02 815
7807.85 828
7808.69 781
7809.52 838
7810.35 837
7811.19 931
7812.02 911
7812.86 856
7813.69 815
7814.52 940
7815.36 981
7816.19 1028
7817.03 1099
7817.86 1089
7818.70 1028
7819.53 1032
7820.36 1022
7821.20 966
7822.03 1025
7822.87 912
7823.70 929
7824.54 968
7825.37 965
7826.21 953
7827.04 985
7827.88 962
7828.71 992
7829.55 981
7830.38 932
7831.22 953
7832.05 963
7832.89 949
7833.72 939
7834.56 964
7835.39 1019
7836.23 964
7837.06 987
7837.90 959
7838.73 912
7839.57 969
7840.40 906
7841.24 859
7842.07 843
7842.91 896
7843.75 901
7844.58 849
7845.42 850
7846.25 853
7847.09 894
7847.93 864
7848.76 876
7849.60 871
7850.43 837
7851.27 861
7852.11 855
7852.94 855
7853.78 791
7854.61 842
7855.45 808
7856.29 854
7857.12 890
7857.96 905
7858.80 997
7859.63 1133
7860.47 1212
7861.31 1101
7862.14 1108
7862.98 1026
7863.82 993
7864.65 896
7865.49 865
7866.33 914
7867.16 858
7868.00 868
7868.84 822
7869.67 843
7870.51 969
7871.35 944
7872.19 872
7873.02 887
7873.86 928
7874.70 907
7875.53 950
7876.37 1016
7877.21 1033
7878.05 1063
7878.88 1098
7879.72 1113
7880.56 1086
7881.40 1039
7882.24 965
7883.07 963
7883.91 934
7884.75 982
7885.59 973
7886.42 891
7887.26 884
7888.10 867
7888.94 899
7889.78 955
7890.62 948
7891.45 990
7892.29 1029
7893.13 1088
7893.97 1090
7894.81 968
7895.65 973
7896.48 992
7897.32 1010
7898.16 929
7899.00 882
7899.84 846
7900.68 921
7901.52 911
7902.35 916
7903.19 885
7904.03 889
7904.87 869
7905.71 903
7906.55 930
7907.39 881
7908.23 877
7909.07 855
7909.91 835
7910.75 875
7911.58 823
7912.42 886
7913.26 884
7914.10 1007
7914.94 993
7915.78 934
7916.62 931
7917.46 1033
7918.30 1105
7919.14 1197
7919.98 1319
7920.82 1337
7921.66 1347
7922.50 1282
7923.34 1137
7924.18 1127
7925.02 1060
7925.86 959
7926.70 898
7927.54 853
7928.38 856
7929.22 829
7930.06 772
7930.90 806
7931.74 796
7932.58 818
7933.42 774
7934.26 788
7935.10 768
7935.94 811
7936.78 767
7937.62 761
7938.47 760
7939.31 753
7940.15 775
7940.99 825
7941.83 747
7942.67 782
7943.51 777
7944.35 790
7945.19 889
7946.03 937
7946.88 963
7947.72 1011
7948.56 904
7949.40 887
7950.24 908
7951.08 874
7951.92 829
7952.76 883
7953.61 839
7954.45 879
7955.29 799
7956.13 902
7956.97 920
7957.81 856
7958.66 948
7959.50 892
7960.34 975
7961.18 985
7962.02 987
7962.87 986
7963.71 1027
7964.55 966
7965.39 956
7966.23 996
7967.08 1077
7967.92 1119
7968.76 1103
7969.60 1108
7970.45 1115
7971.29 1073
7972.13 1022
7972.97 974
7973.82 938
7974.66 812
7975.50 831
7976.34 808
7977.19 828
7978.03 807
7978.87 766
7979.72 747
7980.56 705
7981.40 741
7982.24 748
7983.09 800
7983.93 801
7984.77 821
7985.62 793
7986.46 688
7987.30 770
7988.15 748
7988.99 725
7989.83 716
7990.68 689
7991.52 691
7992.36 696
7993.21 646
7994.05 649
7994.90 664
7995.74 660
7996.58 624
7997.43 623
7998.27 620
7999.11 651
7999.96 639
8000.80 658
8001.65 594
8002.49 606
8003.34 692
8004.18 677
8005.02 670
8005.87 646
8006.71 619
8007.56 599
8008.40 607
8009.25 605
8010.09 583
8010.93 589
8011.78 583
8012.62 644
8013.47 612
8014.31 598
8015.16 590
8016.00 637
8016.85 609
8017.69 626
8018.54 608
8019.38 609
8020.23 619
8021.07 611
8021.92 597
8022.76 603
8023.61 589
8024.45 588
8025.30 596
8026.14 635
8026.99 617
8027.83 593
8028.68 564
8029.53 623
8030.37 664
8031.22 585
8032.06 624
8032.91 615
8033.75 607
8034.60 622
8035.45 648
8036.29 640
8037.14 568
8037.98 602
8038.83 635
8039.68 597
8040.52 600
8041.37 620
8042.21 628
8043.06 613
8043.91 601
8044.75 615
8045.60 598
8046.45 615
8047.29 586
8048.14 617
8048.99 616
8049.83 595
8050.68 595
8051.53 662
8052.37 559
8053.22 553
8054.07 612
8054.91 570
8055.76 591
8056.61 571
8057.45 580
8058.30 530
8059.15 493
8060.00 538
8060.84 580
8061.69 513
8062.54 544
8063.38 526
8064.23 539
8065.08 542
8065.93 524
8066.77 547
8067.62 545
8068.47 554
8069.32 522
8070.16 587
8071.01 606
8071.86 564
8072.71 575
8073.56 574
8074.40 568
8075.25 578
8076.10 529
8076.95 556
8077.80 581
8078.64 584
8079.49 587
8080.34 584
8081.19 565
8082.04 538
8082.89 589
8083.73 549
8084.58 523
8085.43 555
8086.28 526
8087.13 524
8087.98 583
8088.82 578
8089.67 505
8090.52 565
8091.37 575
8092.22 562
8093.07 525
8093.92 574
8094.77 627
8095.62 601
8096.46 586
8097.31 555
8098.16 599
8099.01 596
8099.86 584
8100.71 548
8101.56 584
8102.41 596
8103.26 490
8104.11 543
8104.96 564
8105.81 586
8106.66 550
8107.51 537
8108.36 548
8109.21 553
8110.06 559
8110.91 578
8111.76 520
8112.61 505
8113.46 545
8114.31 620
8115.16 573
8116.01 576
8116.86 535
8117.71 543
8118.56 592
8119.41 587
8120.26 601
8121.11 628
8121.96 660
8122.81 626
8123.66 579
8124.51 612
8125.36 557
8126.21 615
8127.06 577
8127.91 562
8128.76 584
8129.61 575
8130.46 614
8131.31 580
8132.17 593
8133.02 573
8133.87 594
8134.72 601
8135.57 611
8136.42 564
8137.27 614
8138.12 627
8138.97 603
8139.83 607
8140.68 613
8141.53 629
8142.38 687
8143.23 624
8144.08 647
8144.94 640
8145.79 706
8146.64 708
8147.49 714
8148.34 691
8149.19 707
8150.05 713
8150.90 685
8151.75 699
8152.60 635
8153.45 754
8154.31 782
8155.16 768
8156.01 815
8156.86 894
8157.71 864
8158.57 823
8159.42 710
8160.27 701
8161.12 719
8161.98 651
8162.83 688
8163.68 634
8164.53 658
8165.39 665
8166.24 599
8167.09 587
8167.95 603
8168.80 637
8169.65 649
8170.50 625
8171.36 634
8172.21 669
8173.06 626
8173.92 583
8174.77 613
8175.62 613
8176.48 655
8177.33 584
8178.18 574
8179.04 553
8179.89 600
8180.74 579
8181.60 606
8182.45 580
8183.30 519
8184.16 558
8185.01 528
8185.86 584
8186.72 572
8187.57 568
8188.43 548
8189.28 499
8190.13 580
8190.99 525
8191.84 524
8192.70 546
8193.55 581
8194.40 553
8195.26 549
8196.11 497
8196.97 533
8197.82 548
8198.68 580
8199.53 553
8200.39 540
8201.24 560
8202.09 531
8202.95 495
8203.80 491
8204.66 558
8205.51 540
8206.37 512
8207.22 534
8208.08 551
8208.93 540
8209.79 508
8210.64 552
8211.50 534
8212.35 511
8213.21 516
8214.06 570
8214.92 537
8215.77 543
8216.63 537
8217.49 528
8218.34 493
8219.20 538
8220.05 543
8220.91 535
8221.76 555
8222.62 569
8223.47 594
8224.33 577
8225.19 525
8226.04 517
8226.90 521
8227.75 582
8228.61 560
8229.47 530
8230.32 540
8231.18 549
8232.03 577
8232.89 524
8233.75 522
8234.60 527
8235.46 542
8236.32 567
8237.17 532
8238.03 515
8238.88 525
8239.74 522
8240.60 501
8241.45 555
8242.31 530
8243.17 524
8244.02 548
8244.88 565
8245.74 548
8246.60 555
8247.45 560
8248.31 542
8249.17 538
8250.02 517
8250.88 533
8251.74 536
8252.59 502
8253.45 555
8254.31 500
8255.17 520
8256.02 539
8256.88 503
8257.74 532
8258.60 474
8259.45 531
8260.31 504
8261.17 513
8262.03 527
8262.89 528
8263.74 484
8264.60 553
8265.46 520
8266.32 570
8267.17 560
8268.03 546
8268.89 534
8269.75 540
8270.61 498
8271.47 550
8272.32 497
8273.18 492
8274.04 567
8274.90 543
8275.76 549
8276.62 541
8277.47 540
8278.33 537
8279.19 544
8280.05 520
8280.91 549
8281.77 550
8282.63 553
8283.48 551
8284.34 528
8285.20 532
8286.06 549
8286.92 576
8287.78 573
8288.64 542
8289.50 609
8290.36 618
8291.22 592
8292.08 660
8292.94 646
8293.79 678
8294.65 711
8295.51 676
8296.37 685
8297.23 696
8298.09 673
8298.95 622
8299.81 679
8300.67 657
8301.53 642
8302.39 677
8303.25 652
8304.11 542
8304.97 595
8305.83 572
8306.69 616
8307.55 605
8308.41 638
8309.27 628
8310.13 574
8310.99 556
8311.85 550
8312.71 533
8313.57 573
8314.43 611
8315.29 575
8316.15 635
8317.01 617
8317.88 655
8318.74 672
8319.60 622
8320.46 608
8321.32 648
8322.18 639
8323.04 607
8323.90 602
8324.76 603
8325.62 598
8326.48 564
8327.34 577
8328.21 632
8329.07 636
8329.93 605
8330.79 611
8331.65 617
8332.51 556
8333.37 592
8334.24 598
8335.10 624
8335.96 655
8336.82 614
8337.68 643
8338.54 636
8339.41 597
8340.27 640
8341.13 640
8341.99 610
8342.85 637
8343.71 601
8344.58 646
8345.44 652
8346.30 633
8347.16 620
8348.02 644
8348.89 699
8349.75 660
8350.61 557
8351.47 578
8352.34 612
8353.20 626
8354.06 608
8354.92 611
8355.79 573
8356.65 596
8357.51 628
8358.37 600
8359.24 616
8360.10 624
8360.96 645
8361.83 658
8362.69 623
8363.55 618
8364.41 634
8365.28 626
8366.14 604
8367.00 570
8367.87 632
8368.73 623
8369.59 614
8370.46 648
8371.32 665
8372.18 598
8373.05 664
8373.91 650
8374.77 683
8375.64 604
8376.50 624
8377.37 688
8378.23 645
8379.09 625
8379.96 662
8380.82 666
8381.68 599
8382.55 644
8383.41 691
8384.28 661
8385.14 719
8386.01 677
8386.87 682
8387.73 717
8388.60 692
8389.46 711
8390.33 695
8391.19 674
8392.06 649
8392.92 715
8393.78 730
8394.65 699
8395.51 645
8396.38 688
8397.24 699
8398.11 689
8398.97 707
8399.84 717
8400.70 741
8401.57 748
8402.43 821
8403.30 778
8404.16 760
8405.03 708
8405.89 768
8406.76 747
8407.62 734
8408.49 738
8409.35 795
8410.22 761
8411.08 718
8411.95 765
8412.82 865
8413.68 886
8414.55 905
8415.41 808
8416.28 817
8417.14 857
8418.01 850
8418.88 947
8419.74 775
8420.61 796
8421.47 900
8422.34 950
8423.21 900
8424.07 918
8424.94 936
8425.80 947
8426.67 947
8427.54 1050
8428.40 1007
8429.27 1003
8430.14 1018
8431.00 1030
8431.87 1045
8432.74 1019
8433.60 1052
8434.47 1050
8435.34 1006
8436.20 1077
8437.07 1016
8437.94 1106
8438.80 1175
8439.67 1145
8440.54 1271
8441.40 1305
8442.27 1417
8443.14 1457
8444.00 1479
8444.87 1475
8445.74 1530
8446.61 1485
8447.47 1429
8448.34 1385
8449.21 1401
8450.08 1394
8450.94 1441
8451.81 1509
8452.68 1595
8453.55 1594
8454.41 1801
8455.28 1993
8456.15 2246
8457.02 2480
8457.88 2754
8458.75 2794
8459.62 2852
8460.49 2676
8461.36 2546
8462.22 2388
8463.09 2207
8463.96 2162
8464.83 1929
8465.70 1915
8466.57 1887
8467.43 2034
8468.30 2239
8469.17 2641
8470.04 3191
8470.91 3866
8471.78 4226
8472.65 4526
8473.51 4491
8474.38 4216
8475.25 3624
8476.12 3164
8476.99 2595
8477.86 2276
8478.73 2005
8479.60 1635
8480.46 1448
8481.33 1337
8482.20 1220
8483.07 1242
8483.94 1160
8484.81 1092
8485.68 998
8486.55 1033
8487.42 1077
8488.29 1010
8489.16 1034
8490.03 1091
8490.90 1049
8491.77 993
8492.64 996
8493.51 997
8494.37 1040
8495.24 1030
8496.11 985
8496.98 1067
8497.85 1010
8498.72 1096
8499.59 1073
8500.46 1031
8501.33 1032
8502.20 1062
8503.07 1042
8503.94 1008
8504.82 1009
8505.69 1039
8506.56 967
8507.43 1023
8508.30 1113
8509.17 1161
8510.04 1219
8510.91 1162
8511.78 1149
8512.65 1124
8513.52 1134
8514.39 1049
8515.26 1097
8516.13 985
8517.00 1026
8517.87 999
8518.75 996
8519.62 950
8520.49 1004
8521.36 968
8522.23 947
8523.10 954
8523.97 976
8524.84 958
8525.71 979
8526.59 992
8527.46 958
8528.33 1019
8529.20 994
8530.07 1056
8530.94 1040
8531.82 1046
8532.69 1085
8533.56 1027
8534.43 1055
8535.30 1077
8536.17 1122
8537.05 1133
8537.92 1182
8538.79 1134
8539.66 1104
8540.53 1043
8541.41 1082
8542.28 1051
8543.15 1073
8544.02 1050
8544.90 1037
8545.77 985
8546.64 1084
8547.51 1077
8548.39 979
8549.26 960
8550.13 1020
8551.00 1054
8551.88 1015
8552.75 1017
8553.62 1052
8554.49 1145
8555.37 1113
8556.24 1159
8557.11 1096
8557.99 1110
8558.86 1005
8559.73 972
8560.60 947
8561.48 899
8562.35 863
8563.22 846
8564.10 827
8564.97 752
8565.84 786
8566.72 809
8567.59 779
8568.46 819
8569.34 828
8570.21 814
8571.09 817
8571.96 824
8572.83 793
8573.71 756
8574.58 742
8575.45 775
8576.33 749
8577.20 782
8578.08 762
8578.95 766
8579.82 770
8580.70 739
8581.57 695
8582.45 695
8583.32 683
8584.20 742
8585.07 757
8585.94 739
8586.82 694
8587.69 765
8588.57 810
8589.44 783
8590.32 756
8591.19 761
8592.07 827
8592.94 734
8593.82 759
8594.69 753
8595.57 726
8596.44 715
8597.32 758
8598.19 750
8599.07 712
8599.94 741
8600.82 718
8601.69 742
8602.57 789
8603.44 768
8604.32 791
8605.19 773
8606.07 769
8606.94 755
8607.82 829
8608.69 792
8609.57 759
8610.45 718
8611.32 760
8612.20 775
8613.07 782
8613.95 798
8614.82 803
8615.70 841
8616.58 823
8617.45 773
8618.33 816
8619.21 793
8620.08 819
8620.96 816
8621.83 767
8622.71 852
8623.59 821
8624.46 790
8625.34 864
8626.22 853
8627.09 853
8627.97 884
8628.85 939
8629.72 897
8630.60 967
8631.48 915
8632.35 937
8633.23 930
8634.11 968
8634.98 954
8635.86 937
8636.74 979
8637.61 949
8638.49 987
8639.37 950
8640.24 1032
8641.12 996
8642.00 1045
8642.88 1011
8643.75 1041
8644.63 1029
8645.51 986
8646.39 1053
8647.26 1108
8648.14 1126
8649.02 1046
8649.90 1102
8650.77 1171
8651.65 1132
8652.53 1147
8653.41 1209
8654.29 1153
8655.16 1212
8656.04 1227
8656.92 1135
8657.80 1114
8658.68 1183
8659.55 1262
8660.43 1215
8661.31 1210
8662.19 1155
8663.07 1176
8663.95 1223
8664.82 1238
8665.70 1191
8666.58 1193
8667.46 1228
8668.34 1233
8669.22 1235
8670.10 1322
8670.97 1345
8671.85 1483
8672.73 1746
8673.61 1862
8674.49 2095
8675.37 2250
8676.25 2465
8677.13 2518
8678.01 2531
8678.88 2420
8679.76 2209
8680.64 1992
8681.52 1849
8682.40 1738
8683.28 1535
8684.16 1444
8685.04 1358
8685.92 1463
8686.80 1455
8687.68 1425
8688.56 1573
8689.44 1658
8690.32 1928
8691.20 2259
8692.08 2561
8692.96 3023
8693.84 3302
8694.72 3372
8695.60 3406
8696.48 3225
8697.36 2966
8698.24 2639
8699.12 2170
8700.00 1892
8700.88 1611
8701.76 1486
8702.64 1302
8703.52 1209
8704.40 1093
8705.28 1021
8706.16 995
8707.04 869
8707.92 946
8708.80 970
8709.68 967
8710.56 910
8711.44 912
8712.33 912
8713.21 991
8714.09 942
8714.97 874
8715.85 826
8716.73 853
8717.61 821
8718.49 803
8719.37 832
8720.25 822
8721.14 797
8722.02 857
8722.90 854
8723.78 840
8724.66 849
8725.54 881
8726.42 897
8727.31 850
8728.19 826
8729.07 843
8729.95 882
8730.83 922
8731.72 932
8732.60 926
8733.48 946
8734.36 893
8735.24 907
8736.12 878
8737.01 863
8737.89 896
8738.77 841
8739.65 869
8740.54 826
8741.42 844
8742.30 843
8743.18 796
8744.07 789
8744.95 860
8745.83 914
8746.71 853
8747.60 802
8748.48 793
8749.36 809
8750.24 850
8751.13 864
8752.01 831
8752.89 819
8753.77 832
8754.66 891
8755.54 857
8756.42 854
8757.31 926
8758.19 925
8759.07 913
8759.96 893
8760.84 886
8761.72 903
8762.61 955
8763.49 892
8764.37 885
8765.26 877
8766.14 900
8767.02 843
8767.91 846
8768.79 843
8769.68 900
8770.56 897
8771.44 917
8772.33 910
8773.21 827
8774.09 863
8774.98 844
8775.86 824
8776.75 811
8777.63 807
8778.52 775
8779.40 753
8780.28 724
8781.17 748
8782.05 701
8782.94 714
8783.82 719
8784.71 703
8785.59 707
8786.47 686
8787.36 728
8788.24 721
8789.13 699
8790.01 720
8790.90 774
8791.78 781
8792.67 772
8793.55 835
8794.44 835
8795.32 851
8796.21 791
8797.09 800
8797.98 776
8798.86 768
8799.75 778
8800.63 785
8801.52 750
8802.41 728
8803.29 750
8804.18 708
8805.06 693
8805.95 734
8806.83 697
8807.72 742
8808.60 740
8809.49 752
8810.38 745
8811.26 745
8812.15 694
8813.03 676
8813.92 663
8814.81 611
8815.69 604
8816.58 673
8817.46 628
8818.35 619
8819.24 674
8820.12 627
8821.01 589
8821.89 649
8822.78 666
8823.67 664
8824.55 623
8825.44 690
8826.33 658
8827.21 627
8828.10 671
8828.99 699
8829.87 754
8830.76 678
8831.65 684
8832.53 648
8833.42 611
8834.31 604
8835.20 600
8836.08 622
8836.97 610
8837.86 615
8838.74 625
8839.63 630
8840.52 554
8841.41 597
8842.29 606
8843.18 610
8844.07 561
8844.96 562
8845.84 560
8846.73 564
8847.62 579
8848.51 557
8849.39 528
8850.28 546
8851.17 560
8852.06 535
8852.95 505
8853.83 513
8854.72 525
8855.61 505
8856.50 481
8857.39 543
8858.27 536
8859.16 546
8860.05 602
8860.94 532
8861.83 511
8862.72 493
8863.60 519
8864.49 536
8865.38 561
8866.27 500
8867.16 507
8868.05 562
8868.94 529
8869.83 510
8870.71 535
8871.60 519
8872.49 532
8873.38 513
8874.27 526
8875.16 516
8876.05 523
8876.94 509
8877.83 489
8878.72 490
8879.60 488
8880.49 464
8881.38 468
8882.27 446
8883.16 462
8884.05 494
8884.94 493
8885.83 481
8886.72 505
8887.61 538
8888.50 506
8889.39 445
8890.28 479
8891.17 470
8892.06 488
8892.95 498
8893.84 475
8894.73 455
8895.62 502
8896.51 444
8897.40 473
8898.29 528
8899.18 472
8900.07 452
8900.96 439
8901.85 473
8902.74 466
8903.63 461
8904.52 506
8905.41 460
8906.30 472
8907.19 470
8908.08 430
8908.98 449
8909.87 478
8910.76 542
8911.65 450
8912.54 408
8913.43 423
8914.32 475
8915.21 451
8916.10 418
8916.99 445
8917.89 459
8918.78 459
8919.67 498
8920.56 450
8921.45 443
8922.34 448
8923.23 437
8924.13 414
8925.02 423
8925.91 439
8926.80 467
8927.69 406
8928.58 424
8929.48 450
8930.37 430
8931.26 414
8932.15 443
8933.04 431
8933.93 426
8934.83 427
8935.72 423
8936.61 401
8937.50 434
8938.40 423
8939.29 412
8940.18 443
8941.07 399
8941.96 408
8942.86 438
8943.75 417
8944.64 445
8945.53 466
8946.43 423
8947.32 433
8948.21 424
8949.11 372
8950.00 395
8950.89 426
8951.78 434
8952.68 437
8953.57 404
8954.46 375
8955.36 417
8956.25 439
8957.14 423
8958.04 388
8958.93 376
8959.82 389
8960.72 405
8961.61 435
8962.50 374
8963.40 374
8964.29 415
8965.18 416
8966.08 419
8966.97 434
8967.86 459
8968.76 468
8969.65 454
8970.54 396
8971.44 409
8972.33 413
8973.23 417
8974.12 438
8975.01 425
8975.91 446
8976.80 478
8977.70 475
8978.59 459
8979.49 417
8980.38 411
8981.27 411
8982.17 445
8983.06 441
8983.96 420
8984.85 389
8985.75 434
8986.64 457
8987.54 451
8988.43 404
8989.33 404
8990.22 415
8991.12 425
8992.01 412
8992.90 405
8993.80 429
8994.69 424
8995.59 396
8996.49 427
8997.38 458
8998.28 395
8999.17 435
9000.07 449
9000.96 406
9001.86 389
9002.75 396
9003.65 415
9004.54 391
9005.44 387
9006.33 402
9007.23 417
9008.13 413
9009.02 421
9009.92 385
9010.81 393
9011.71 411
9012.60 439
9013.50 431
9014.40 411
9015.29 398
9016.19 405
9017.09 360
9017.98 361
9018.88 381
9019.77 355
9020.67 411
9021.57 369
9022.46 385
9023.36 389
9024.26 431
9025.15 423
9026.05 381
9026.95 392
9027.84 394
9028.74 423
9029.64 410
9030.53 411
9031.43 427
9032.33 433
9033.22 419
9034.12 387
9035.02 430
9035.91 426
9036.81 378
9037.71 382
9038.61 390
9039.50 386
9040.40 414
9041.30 417
9042.20 449
9043.09 479
9043.99 425
9044.89 419
9045.79 458
9046.68 406
9047.58 391
9048.48 418
9049.38 425
9050.27 433
9051.17 463
9052.07 436
9052.97 409
9053.87 447
9054.76 451
9055.66 420
9056.56 436
9057.46 443
9058.36 423
9059.25 445
9060.15 425
9061.05 386
9061.95 411
9062.85 410
9063.75 472
9064.64 444
9065.54 440
9066.44 443
9067.34 422
9068.24 397
9069.14 434
9070.04 452
9070.94 461
9071.83 422
9072.73 430
9073.63 413
9074.53 414
9075.43 431
9076.33 398
9077.23 432
9078.13 386
9079.03 436
9079.93 458
9080.83 438
9081.72 462
9082.62 448
9083.52 421
9084.42 448
9085.32 455
9086.22 410
9087.12 428
9088.02 441
9088.92 494
9089.82 483
9090.72 432
9091.62 449
9092.52 443
9093.42 474
9094.32 474
9095.22 413
9096.12 409
9097.02 431
9097.92 429
9098.82 387
9099.72 393
9100.62 395
9101.52 453
9102.42 423
9103.32 405
9104.22 361
9105.12 439
9106.02 437
9106.92 397
9107.83 393
9108.73 417
9109.63 414
9110.53 405
9111.43 395
9112.33 414
9113.23 426
9114.13 399
9115.03 428
9115.93 413
9116.83 399
9117.74 322
9118.64 393
9119.54 416
9120.44 417
9121.34 388
9122.24 419
9123.14 412
9124.04 400
9124.95 378
9125.85 406
9126.75 433
9127.65 357
9128.55 367
9129.45 403
9130.36 424
9131.26 407
9132.16 411
9133.06 421
9133.96 396
9134.87 399
9135.77 415
9136.67 432
9137.57 398
9138.47 368
9139.38 378
9140.28 400
9141.18 389
9142.08 404
9142.99 433
9143.89 378
9144.79 405
9145.69 481
9146.60 407
9147.50 396
9148.40 364
9149.30 432
9150.21 373
9151.11 411
9152.01 402
9152.92 391
9153.82 366
9154.72 399
9155.62 401
9156.53 387
9157.43 359
9158.33 404
9159.24 402
9160.14 414
9161.04 399
9161.95 361
9162.85 386
9163.75 373
9164.66 393
9165.56 379
9166.46 422
9167.37 414
9168.27 388
9169.17 398
9170.08 406
9170.98 421
9171.89 398
9172.79 405
9173.69 382
9174.60 375
9175.50 388
9176.41 411
9177.31 388
9178.21 373
9179.12 399
9180.02 399
9180.93 379
9181.83 407
9182.74 443
9183.64 427
9184.54 429
9185.45 398
9186.35 386
9187.26 393
9188.16 388
9189.07 383
9189.97 389
9190.88 429
9191.78 418
9192.69 425
9193.59 395
9194.50 402
9195.40 399
9196.31 400
9197.21 436
9198.12 462
9199.02 452
9199.93 444
9200.83 481
9201.74 451
9202.64 445
9203.55 501
9204.45 487
9205.36 441
9206.26 416
9207.17 412
9208.08 426
9208.98 437
9209.89 388
9210.79 393
9211.70 397
9212.60 396
9213.51 394
9214.42 402
9215.32 394
9216.23 394
9217.13 477
9218.04 477
9218.95 451
9219.85 437
9220.76 477
9221.66 427
9222.57 389
9223.48 385
9224.38 409
9225.29 398
9226.20 408
9227.10 438
9228.01 425
9228.92 351
9229.82 377
9230.73 403
9231.64 447
9232.54 401
9233.45 361
9234.36 408
9235.26 396
9236.17 400
9237.08 378
9237.99 401
9238.89 398
9239.80 375
9240.71 374
9241.61 355
9242.52 360
9243.43 381
9244.34 391
9245.24 376
9246.15 348
9247.06 385
9247.97 426
9248.87 380
9249.78 369
9250.69 400
9251.60 401
9252.50 378
9253.41 353
9254.32 381
9255.23 401
9256.14 401
9257.04 367
9257.95 347
9258.86 370
9259.77 384
9260.68 415
9261.59 406
9262.49 373
9263.40 370
9264.31 375
9265.22 355
9266.13 346
9267.04 402
9267.94 335
9268.85 371
9269.76 417
9270.67 392
9271.58 398
9272.49 406
9273.40 426
9274.31 392
9275.21 364
9276.12 360
9277.03 412
9277.94 407
9278.85 367
9279.76 394
9280.67 375
9281.58 367
9282.49 396
9283.40 349
9284.31 379
9285.22 393
9286.12 398
9287.03 397
9287.94 424
9288.85 382
9289.76 395
9290.67 426
9291.58 406
9292.49 414
9293.40 393
9294.31 437
9295.22 417
9296.13 413
9297.04 411
9297.95 410
9298.86 420
9299.77 448
9300.68 435
9301.59 476
9302.50 485
9303.41 431
9304.32 457
9305.23 418
9306.14 436
9307.05 444
9307.96 455
9308.88 485
9309.79 539
9310.70 551
9311.61 497
9312.52 473
9313.43 489
9314.34 482
9315.25 422
9316.16 466
9317.07 420
9317.98 410
9318.89 419
9319.81 420
9320.72 438
9321.63 420
9322.54 397
9323.45 380
9324.36 421
9325.27 437
9326.18 446
9327.10 446
9328.01 422
9328.92 490
9329.83 410
9330.74 419
9331.65 433
9332.57 435
9333.48 406
9334.39 414
9335.30 392
9336.21 414
9337.12 407
9338.04 429
9338.95 428
9339.86 397
9340.77 410
9341.69 453
9342.60 468
9343.51 374
9344.42 377
9345.33 398
9346.25 396
9347.16 412
9348.07 404
9348.98 401
9349.90 398
9350.81 399
9351.72 374
9352.63 385
9353.55 430
9354.46 410
9355.37 404
9356.29 384
9357.20 399
9358.11 395
9359.02 457
9359.94 409
9360.85 395
9361.76 385
9362.68 375
9363.59 325
9364.50 402
9365.42 392
9366.33 428
9367.24 413
9368.16 420
9369.07 412
9369.98 403
9370.90 395
9371.81 419
9372.73 407
9373.64 392
9374.55 418
9375.47 442
9376.38 458
9377.29 360
9378.21 386
9379.12 409
9380.04 438
9380.95 440
9381.86 433
9382.78 437
9383.69 500
9384.61 451
9385.52 453
9386.44 423
9387.35 461
9388.26 448
9389.18 467
9390.09 427
9391.01 436
9391.92 481
9392.84 489
9393.75 501
9394.67 487
9395.58 495
9396.50 531
9397.41 470
9398.33 490
9399.24 514
9400.16 540
9401.07 483
9401.99 458
9402.90 475
9403.82 506
9404.73 424
9405.65 409
9406.56 427
9407.48 379
9408.39 397
9409.31 452
9410.22 414
9411.14 434
9412.06 467
9412.97 462
9413.89 455
9414.80 434
9415.72 436
9416.63 479
9417.55 476
9418.47 473
9419.38 453
9420.30 493
9421.21 521
9422.13 457
9423.05 399
9423.96 431
9424.88 452
9425.80 454
9426.71 412
9427.63 424
9428.54 423
9429.46 442
9430.38 458
9431.29 446
9432.21 456
9433.13 495
9434.04 479
9434.96 452
9435.88 437
9436.79 409
9437.71 443
9438.63 426
9439.55 468
9440.46 488
9441.38 506
9442.30 461
9443.21 474
9444.13 468
9445.05 445
9445.96 453
9446.88 442
9447.80 471
9448.72 441
9449.63 481
9450.55 476
9451.47 490
9452.39 507
9453.30 527
9454.22 566
9455.14 530
9456.06 560
9456.98 580
9457.89 556
9458.81 511
9459.73 531
9460.65 518
9461.57 484
9462.48 480
9463.40 465
9464.32 465
9465.24 482
9466.16 482
9467.07 467
9467.99 497
9468.91 508
9469.83 517
9470.75 487
9471.67 512
9472.58 482
9473.50 510
9474.42 506
9475.34 515
9476.26 491
9477.18 468
9478.10 476
9479.02 506
9479.93 495
9480.85 496
9481.77 516
9482.69 539
9483.61 563
9484.53 577
9485.45 550
9486.37 592
9487.29 564
9488.21 556
9489.13 506
9490.05 502
9490.97 560
9491.88 530
9492.80 454
9493.72 478
9494.64 546
9495.56 509
9496.48 516
9497.40 493
9498.32 517
9499.24 525
9500.16 520
9501.08 465
9502.00 467
9502.92 492
9503.84 493
9504.76 543
9505.68 509
9506.60 507
9507.52 516
9508.44 519
9509.36 538
9510.28 554
9511.20 550
9512.12 549
9513.05 540
9513.97 552
9514.89 579
9515.81 565
9516.73 603
9517.65 622
9518.57 617
9519.49 622
9520.41 623
9521.33 631
9522.25 588
9523.17 600
9524.09 601
9525.02 579
9525.94 636
9526.86 657
9527.78 656
9528.70 726
9529.62 715
9530.54 743
9531.46 803
9532.39 908
9533.31 965
9534.23 1047
9535.15 1059
9536.07 1068
9536.99 984
9537.92 906
9538.84 894
9539.76 854
9540.68 782
9541.60 744
9542.53 743
9543.45 733
9544.37 679
9545.29 667
9546.21 633
9547.14 603
9548.06 552
9548.98 581
9549.90 613
9550.82 587
9551.75 543
9552.67 512
9553.59 557
9554.51 588
9555.44 577
9556.36 578
9557.28 612
9558.21 662
9559.13 661
9560.05 615
9560.97 614
9561.90 669
9562.82 722
9563.74 694
9564.67 620
9565.59 617
9566.51 588
9567.43 597
9568.36 592
9569.28 557
9570.20 571
9571.13 594
9572.05 573
9572.97 585
9573.90 580
9574.82 607
9575.74 617
9576.67 567
9577.59 604
9578.52 556
9579.44 575
9580.36 568
9581.29 551
9582.21 506
9583.13 557
9584.06 534
9584.98 567
9585.91 535
9586.83 537
9587.76 563
9588.68 554
9589.60 615
9590.53 570
9591.45 580
9592.38 624
9593.30 630
9594.23 632
9595.15 661
9596.07 646
9597.00 644
9597.92 638
9598.85 644
9599.77 609
9600.70 603
9601.62 667
9602.55 679
9603.47 677
9604.40 648
9605.32 655
9606.25 663
9607.17 663
9608.10 653
9609.02 696
9609.95 655
9610.87 664
9611.80 652
9612.72 653
9613.65 724
9614.57 751
9615.50 703
9616.43 701
9617.35 758
9618.28 712
9619.20 735
9620.13 760
9621.05 743
9621.98 700
9622.91 750
9623.83 804
9624.76 790
9625.68 772
9626.61 812
9627.54 802
9628.46 820
9629.39 744
9630.31 813
9631.24 848
9632.17 886
9633.09 917
9634.02 890
9634.95 887
9635.87 856
9636.80 923
9637.72 966
9638.65 957
9639.58 955
9640.50 1012
9641.43 974
9642.36 976
9643.28 945
9644.21 941
9645.14 984
9646.07 1102
9646.99 1143
9647.92 1248
9648.85 1338
9649.77 1419
9650.70 1502
9651.63 1513
9652.56 1507
9653.48 1431
9654.41 1391
9655.34 1288
9656.26 1237
9657.19 1198
9658.12 1141
9659.05 1072
9659.98 1038
9660.90 1003
9661.83 966
9662.76 970
9663.69 1007
9664.61 990
9665.54 1021
9666.47 962
9667.40 923
9668.33 976
9669.25 1005
9670.18 973
9671.11 1079
9672.04 1109
9672.97 1102
9673.89 1079
9674.82 1055
9675.75 1119
9676.68 1178
9677.61 1140
9678.54 1096
9679.47 1106
9680.39 1138
9681.32 1110
9682.25 1131
9683.18 1076
9684.11 1143
9685.04 1123
9685.97 1125
9686.90 1093
9687.82 1120
9688.75 1161
9689.68 1244
9690.61 1263
9691.54 1300
9692.47 1310
9693.40 1238
9694.33 1270
9695.26 1277
9696.19 1241
9697.12 1254
9698.05 1273
9698.98 1288
9699.90 1367
9700.83 1357
9701.76 1263
9702.69 1247
9703.62 1320
9704.55 1205
9705.48 1198
9706.41 1150
9707.34 1151
9708.27 1075
9709.20 1044
9710.13 1162
9711.06 1200
9711.99 1153
9712.92 1179
9713.85 1263
9714.78 1304
9715.71 1311
9716.64 1352
9717.57 1416
9718.50 1388
9719.44 1363
9720.37 1324
9721.30 1236
9722.23 1195
9723.16 1111
9724.09 1037
9725.02 996
9725.95 1018
9726.88 1014
9727.81 1037
9728.74 1006
9729.67 1012
9730.60 1101
9731.54 1107
9732.47 1115
9733.40 1079
9734.33 1159
9735.26 1104
9736.19 1140
9737.12 1156
9738.05 1160
9738.99 984
9739.92 962
9740.85 997
9741.78 977
9742.71 913
9743.64 912
9744.57 937
9745.51 941
9746.44 885
9747.37 871
9748.30 854
9749.23 835
9750.17 903
9751.10 931
9752.03 842
9752.96 828
9753.89 868
9754.83 850
9755.76 877
9756.69 837
9757.62 851
9758.56 876
9759.49 838
9760.42 848
9761.35 871
9762.29 849
9763.22 887
9764.15 873
9765.08 893
9766.02 867
9766.95 907
9767.88 885
9768.81 838
9769.75 890
9770.68 879
9771.61 881
9772.55 862
9773.48 790
9774.41 845
9775.35 868
9776.28 902
9777.21 932
9778.14 932
9779.08 988
9780.01 978
9780.94 1000
9781.88 1060
9782.81 1104
9783.75 1035
9784.68 999
9785.61 1073
9786.55 973
9787.48 976
9788.41 952
9789.35 920
9790.28 857
9791.22 812
9792.15 825
9793.08 806
9794.02 799
9794.95 724
9795.89 749
9796.82 749
9797.75 847
9798.69 895
9799.62 865
9800.56 879
9801.49 887
9802.43 846
9803.36 780
9804.29 746
9805.23 721
9806.16 761
9807.10 747
9808.03 745
9808.97 705
9809.90 721
9810.84 704
9811.77 705
9812.71 654
9813.64 661
9814.58 654
9815.51 688
9816.45 638
9817.38 635
9818.32 649
9819.25 660
9820.19 624
9821.12 616
9822.06 649
9822.99 612
9823.93 632
9824.87 638
9825.80 643
9826.74 603
9827.67 637
9828.61 641
9829.54 669
9830.48 607
9831.42 638
9832.35 624
9833.29 640
9834.22 619
9835.16 618
9836.10 593
9837.03 647
9837.97 695
9838.90 604
9839.84 617
9840.78 643
9841.71 655
9842.65 624
9843.59 610
9844.52 663
9845.46 692
9846.40 695
9847.33 683
9848.27 659
9849.20 673
9850.14 652
9851.08 595
9852.02 685
9852.95 663
9853.89 666
9854.83 693
9855.76 713
9856.70 718
9857.64 746
9858.57 774
9859.51 804
9860.45 816
9861.39 757
9862.32 753
9863.26 739
9864.20 773
9865.14 727
9866.07 705
9867.01 662
9867.95 650
9868.89 610
9869.82 658
9870.76 570
9871.70 622
9872.64 594
9873.57 574
9874.51 590
9875.45 558
9876.39 588
9877.33 586
9878.26 584
9879.20 568
9880.14 602
9881.08 602
9882.02 599
9882.96 597
9883.89 561
9884.83 544
9885.77 635
9886.71 593
9887.65 547
9888.59 536
9889.52 558
9890.46 586
9891.40 595
9892.34 599
9893.28 514
9894.22 508
9895.16 512
9896.10 575
9897.03 536
9897.97 527
9898.91 538
9899.85 578
9900.79 490
9901.73 531
9902.67 531
9903.61 551
9904.55 517
9905.49 527
9906.43 526
9907.37 543
9908.31 579
9909.25 569
9910.18 560
9911.12 511
9912.06 546
9913.00 556
9913.94 545
9914.88 520
9915.82 536
9916.76 545
9917.70 594
9918.64 516
9919.58 541
9920.52 547
9921.46 511
9922.40 519
9923.34 545
9924.28 593
9925.22 684
9926.16 741
9927.10 803
9928.05 859
9928.99 889
9929.93 933
9930.87 901
9931.81 890
9932.75 819
9933.69 775
9934.63 743
9935.57 654
9936.51 692
9937.45 607
9938.39 610
9939.33 542
9940.27 553
9941.22 538
9942.16 553
9943.10 517
9944.04 503
9944.98 495
9945.92 559
9946.86 498
9947.80 482
9948.75 509
9949.69 541
9950.63 506
9951.57 526
9952.51 558
9953.45 504
9954.40 531
9955.34 567
9956.28 545
9957.22 521
9958.16 515
9959.10 525
9960.05 522
9960.99 509
9961.93 503
9962.87 533
9963.81 535
9964.76 517
9965.70 508
9966.64 513
9967.58 515
9968.53 538
9969.47 496
9970.41 524
9971.35 514
9972.30 548
9973.24 510
9974.18 450
9975.12 465
9976.07 471
9977.01 490
9977.95 499
9978.89 476
9979.84 467
9980.78 461
9981.72 452
9982.67 464
9983.61 449
9984.55 446
9985.50 437
9986.44 437
9987.38 449
9988.33 464
9989.27 424
9990.21 497
9991.16 436
9992.10 452
9993.04 481
9993.99 468
9994.93 452
9995.87 470
9996.82 476
9997.76 481
9998.70 455
9999.65 476
10000.59 501
10001.54 460
10002.48 508
10003.42 500
10004.37 463
10005.31 475
10006.26 487
10007.20 465
10008.14 428
10009.09 451
10010.03 437
10010.98 430
10011.92 434
10012.87 440
10013.81 452
10014.76 447
10015.70 420
10016.64 404
10017.59 414
10018.53 433
10019.48 390
10020.42 416
10021.37 448
10022.31 426
10023.26 433
10024.20 397
10025.15 408
10026.09 402
10027.04 424
10027.98 452
10028.93 438
10029.87 408
10030.82 463
10031.76 410
10032.71 421
10033.66 359
10034.60 414
10035.55 422
10036.49 411
10037.44 415
10038.38 423
10039.33 405
10040.27 387
10041.22 432
10042.17 427
10043.11 379
10044.06 386
10045.00 398
10045.95 389
10046.90 385
10047.84 407
10048.79 403
10049.73 423
10050.68 390
10051.63 382
10052.57 425
10053.52 377
10054.47 387
10055.41 407
10056.36 406
10057.31 422
10058.25 428
10059.20 387
10060.15 374
10061.09 419
10062.04 359
10062.99 380
10063.93 377
10064.88 354
10065.83 374
10066.77 371
10067.72 341
10068.67 358
10069.61 414
10070.56 408
10071.51 403
10072.46 412
10073.40 415
10074.35 410
10075.30 436
10076.25 380
10077.19 403
10078.14 403
10079.09 403
10080.04 388
10080.98 394
10081.93 359
10082.88 356
10083.83 373
10084.77 356
10085.72 379
10086.67 352
10087.62 374
10088.57 369
10089.51 388
10090.46 364
10091.41 390
10092.36 405
10093.31 384
10094.26 380
10095.20 358
10096.15 366
10097.10 358
10098.05 385
10099.00 392
10099.95 384
10100.89 409
10101.84 402
10102.79 417
10103.74 375
10104.69 369
10105.64 337
10106.59 400
10107.54 378
10108.49 366
10109.43 388
10110.38 404
10111.33 419
10112.28 389
10113.23 358
10114.18 367
10115.13 363
10116.08 393
10117.03 392
10117.98 356
10118.93 357
10119.88 420
10120.83 395
10121.78 388
10122.72 358
10123.67 374
10124.62 356
10125.57 423
10126.52 410
10127.47 377
10128.42 343
10129.37 401
10130.32 377
10131.27 364
10132.22 347
10133.17 340
10134.12 387
10135.07 374
10136.02 350
10136.97 329
10137.92 371
10138.88 417
10139.83 401
10140.78 413
10141.73 441
10142.68 448
10143.63 432
10144.58 387
10145.53 383
10146.48 379
10147.43 369
10148.38 411
10149.33 352
10150.28 393
10151.23 422
10152.19 425
10153.14 406
10154.09 406
10155.04 419
10155.99 380
10156.94 382
10157.89 372
10158.84 404
10159.80 388
10160.75 412
10161.70 420
10162.65 397
10163.60 436
10164.55 456
10165.50 409
10166.46 410
10167.41 438
10168.36 439
10169.31 443
10170.26 445
10171.21 448
10172.17 506
10173.12 481
10174.07 452
10175.02 475
10175.98 474
10176.93 516
10177.88 474
10178.83 470
10179.78 461
10180.74 479
10181.69 489
10182.64 434
10183.59 457
10184.55 485
10185.50 517
10186.45 484
10187.40 489
10188.36 491
10189.31 496
10190.26 524
10191.22 520
10192.17 501
10193.12 483
10194.07 478
10195.03 531
10195.98 541
10196.93 561
10197.89 571
10198.84 533
10199.79 510
10200.75 534
10201.70 521
10202.65 558
10203.61 537
10204.56 553
10205.51 570
10206.47 587
10207.42 652
10208.37 712
10209.33 718
10210.28 680
10211.24 617
10212.19 636
10213.14 581
10214.10 537
10215.05 498
10216.00 511
10216.96 546
10217.91 520
10218.87 459
10219.82 525
10220.78 489
10221.73 500
10222.68 498
10223.64 535
10224.59 510
10225.55 490
10226.50 472
10227.46 476
10228.41 516
10229.37 472
10230.32 481
10231.27 512
10232.23 506
10233.18 544
10234.14 572
10235.09 600
10236.05 649
10237.00 655
10237.96 668
10238.91 726
10239.87 731
10240.82 647
10241.78 577
10242.73 569
10243.69 529
10244.65 510
10245.60 488
10246.56 494
10247.51 491
10248.47 434
10249.42 410
10250.38 438
10251.33 407
10252.29 411
10253.25 379
10254.20 398
10255.16 411
10256.11 397
10257.07 423
10258.02 442
10258.98 374
10259.94 414
10260.89 413
10261.85 416
10262.81 372
10263.76 418
10264.72 458
10265.67 398
10266.63 416
10267.59 403
10268.54 395
10269.50 373
10270.46 399
10271.41 390
10272.37 388
10273.33 411
10274.28 366
10275.24 368
10276.20 367
10277.15 363
10278.11 392
10279.07 351
10280.02 380
10280.98 394
10281.94 399
10282.90 391
10283.85 374
10284.81 405
10285.77 391
10286.72 363
10287.68 359
10288.64 383
10289.60 405
10290.55 410
10291.51 406
10292.47 411
10293.43 363
10294.38 376
10295.34 376
10296.30 379
10297.26 370
10298.22 396
10299.17 391
10300.13 367
10301.09 400
10302.05 383
10303.01 382
10303.96 414
10304.92 356
10305.88 354
10306.84 378
10307.80 404
10308.75 380
10309.71 358
10310.67 401
10311.63 393
10312.59 379
10313.55 366
10314.51 372
10315.46 411
10316.42 439
10317.38 438
10318.34 386
10319.30 373
10320.26 354
10321.22 377
10322.18 376
10323.14 353
10324.09 373
10325.05 399
10326.01 373
10326.97 364
10327.93 344
10328.89 420
10329.85 438
10330.81 422
10331.77 457
10332.73 423
10333.69 381
10334.65 385
10335.61 425
10336.57 390
10337.53 380
10338.49 386
10339.45 397
10340.40 389
10341.36 346
10342.32 296
10343.28 340
10344.24 333
10345.20 352
10346.16 349
10347.12 351
10348.08 366
10349.05 354
10350.01 339
10350.97 343
10351.93 354
10352.89 372
10353.85 369
10354.81 370
10355.77 351
10356.73 353
10357.69 368
10358.65 343
10359.61 343
10360.57 342
10361.53 351
10362.49 338
10363.45 328
10364.41 297
10365.38 338
10366.34 330
10367.30 371
10368.26 362
10369.22 371
10370.18 350
10371.14 342
10372.10 362
10373.06 318
10374.03 314
10374.99 362
10375.95 332
10376.91 321
10377.87 318
10378.83 315
10379.80 317
10380.76 322
10381.72 340
10382.68 350
10383.64 340
10384.60 351
10385.57 324
10386.53 370
10387.49 331
10388.45 327
10389.41 364
10390.38 347
10391.34 324
10392.30 343
10393.26 351
10394.23 350
10395.19 343
10396.15 311
10397.11 314
10398.07 372
10399.04 354
10400.00 304
10400.96 336
10401.93 369
10402.89 370
10403.85 398
10404.81 370
10405.78 353
10406.74 364
10407.70 361
10408.67 398
10409.63 396
10410.59 356
10411.55 348
10412.52 382
10413.48 383
10414.44 392
10415.41 419
10416.37 425
10417.33 489
10418.30 477
10419.26 507
10420.22 565
10421.19 567
10422.15 563
10423.12 477
10424.08 478
10425.04 444
10426.01 424
10426.97 417
10427.93 404
10428.90 394
10429.86 390
10430.83 344
10431.79 342
10432.75 329
10433.72 312
10434.68 287
10435.65 309
10436.61 350
10437.58 330
10438.54 354
10439.50 331
10440.47 327
10441.43 298
10442.40 340
10443.36 356
10444.33 350
10445.29 372
10446.26 296
10447.22 299
10448.19 333
10449.15 344
10450.12 345
10451.08 292
10452.05 295
10453.01 309
10453.98 314
10454.94 293
10455.91 298
10456.87 309
10457.84 303
10458.80 290
10459.77 314
10460.73 324
10461.70 302
10462.66 300
10463.63 282
10464.59 294
10465.56 300
10466.53 331
10467.49 333
10468.46 312
10469.42 366
10470.39 338
10471.35 311
10472.32 278
10473.29 283
10474.25 300
10475.22 298
10476.18 312
10477.15 290
10478.12 299
10479.08 316
10480.05 299
10481.02 316
10481.98 319
10482.95 305
10483.91 276
10484.88 303
10485.85 327
10486.81 310
10487.78 327
10488.75 326
10489.71 334
10490.68 301
10491.65 335
10492.61 345
10493.58 335
10494.55 357
10495.52 337
10496.48 335
10497.45 367
10498.42 356
10499.38 329
10500.35 328
10501.32 344
10502.29 329
10503.25 317
10504.22 339
10505.19 318
10506.16 363
10507.12 385
10508.09 340
10509.06 301
10510.03 337
10510.99 331
10511.96 353
10512.93 336
10513.90 321
10514.87 348
10515.83 342
10516.80 347
10517.77 353
10518.74 370
10519.71 363
10520.67 376
10521.64 366
10522.61 315
10523.58 312
10524.55 375
10525.51 370
10526.48 325
10527.45 295
10528.42 347
10529.39 323
10530.36 334
10531.33 368
10532.29 364
10533.26 366
10534.23 363
10535.20 343
10536.17 325
10537.14 347
10538.11 356
10539.08 356
10540.05 355
10541.01 360
10541.98 325
10542.95 335
10543.92 315
10544.89 329
10545.86 336
10546.83 354
10547.80 352
10548.77 368
10549.74 354
10550.71 340
10551.68 355
10552.65 370
10553.62 344
10554.59 341
10555.56 359
10556.53 365
10557.50 358
10558.47 366
10559.44 434
10560.41 418
10561.38 485
10562.35 469
10563.32 448
10564.29 422
10565.26 421
10566.23 415
10567.20 427
10568.17 376
10569.14 369
10570.11 362
10571.08 341
10572.05 316
10573.02 356
10573.99 358
10574.96 356
10575.93 350
10576.90 373
10577.87 337
10578.84 338
10579.82 336
10580.79 338
10581.76 309
10582.73 333
10583.70 371
10584.67 338
10585.64 353
10586.61 403
10587.58 360
10588.56 382
10589.53 372
10590.50 353
10591.47 375
10592.44 351
10593.41 357
10594.38 388
10595.36 365
10596.33 362
10597.30 386
10598.27 379
10599.24 377
10600.21 337
10601.19 348
10602.16 313
10603.13 337
10604.10 335
10605.07 314
10606.05 298
10607.02 321
10607.99 331
10608.96 362
10609.93 300
10610.91 341
10611.88 349
10612.85 329
10613.82 375
10614.80 336
10615.77 347
10616.74 314
10617.71 330
10618.69 326
10619.66 340
10620.63 326
10621.61 362
10622.58 364
10623.55 317
10624.52 351
10625.50 357
10626.47 373
10627.44 347
10628.42 357
10629.39 324
10630.36 348
10631.34 350
10632.31 388
10633.28 386
10634.26 385
10635.23 379
10636.20 359
10637.18 425
10638.15 482
10639.12 440
10640.10 431
10641.07 480
10642.04 463
10643.02 451
10643.99 487
10644.97 468
10645.94 409
10646.91 439
10647.89 367
10648.86 395
10649.84 360
10650.81 393
10651.78 349
10652.76 390
10653.73 344
10654.71 358
10655.68 317
10656.66 336
10657.63 323
10658.60 366
10659.58 341
10660.55 359
10661.53 318
10662.50 330
10663.48 366
10664.45 324
10665.43 342
10666.40 345
10667.38 335
10668.35 332
10669.33 359
10670.30 348
10671.28 342
10672.25 363
10673.23 350
10674.20 366
10675.18 339
10676.15 390
10677.13 348
10678.10 355
10679.08 349
10680.05 345
10681.03 399
10682.01 403
10682.98 370
10683.96 407
10684.93 350
10685.91 373
10686.88 346
10687.86 377
10688.84 331
10689.81 331
10690.79 328
10691.76 313
10692.74 337
10693.72 305
10694.69 285
10695.67 300
10696.64 333
10697.62 296
10698.60 314
10699.57 303
10700.55 324
10701.53 309
10702.50 358
10703.48 314
10704.46 324
10705.43 344
10706.41 310
10707.39 310
10708.36 363
10709.34 319
10710.32 279
10711.29 304
10712.27 322
10713.25 323
10714.22 300
10715.20 314
10716.18 323
10717.16 315
10718.13 309
10719.11 320
10720.09 282
10721.07 314
10722.04 326
10723.02 332
10724.00 317
10724.98 313
10725.95 311
10726.93 300
10727.91 329
10728.89 294
10729.86 302
10730.84 299
10731.82 309
10732.80 278
10733.78 303
10734.75 318
10735.73 294
10736.71 322
10737.69 306
10738.67 321
10739.64 307
10740.62 324
10741.60 313
10742.58 334
10743.56 330
10744.54 314
10745.51 291
10746.49 324
10747.47 284
10748.45 296
10749.43 300
10750.41 321
10751.39 300
10752.36 287
10753.34 315
10754.32 306
10755.30 315
10756.28 323
10757.26 300
10758.24 332
10759.22 314
10760.20 309
10761.18 316
10762.15 334
10763.13 345
10764.11 328
10765.09 317
10766.07 336
10767.05 331
10768.03 321
10769.01 281
10769.99 303
10770.97 298
10771.95 325
10772.93 279
10773.91 294
10774.89 288
10775.87 304
10776.85 319
10777.83 312
10778.81 332
10779.79 375
10780.77 334
10781.75 301
10782.73 316
10783.71 336
10784.69 329
10785.67 338
10786.65 310
10787.63 325
10788.61 338
10789.59 343
10790.57 362
10791.55 337
10792.53 347
10793.51 337
10794.49 372
10795.47 311
10796.46 319
10797.44 299
10798.42 311
10799.40 326
10800.38 336
10801.36 321
10802.34 320
10803.32 340
10804.30 330
10805.28 318
10806.27 292
10807.25 330
10808.23 355
10809.21 362
10810.19 332
10811.17 320
10812.15 296
10813.14 328
10814.12 332
10815.10 319
10816.08 334
10817.06 341
10818.04 334
10819.03 316
10820.01 346
10820.99 314
10821.97 332
10822.95 313
10823.94 368
10824.92 358
10825.90 331
10826.88 342
10827.86 338
10828.85 354
10829.83 311
10830.81 373
10831.79 333
10832.78 327
10833.76 354
10834.74 358
10835.72 334
10836.71 333
10837.69 324
10838.67 339
10839.65 345
10840.64 375
10841.62 366
10842.60 375
10843.59 336
10844.57 369
10845.55 367
10846.54 360
10847.52 339
10848.50 320
10849.48 355
10850.47 338
10851.45 394
10852.43 333
10853.42 381
10854.40 349
10855.39 364
10856.37 337
10857.35 353
10858.34 354
10859.32 380
10860.30 365
10861.29 389
10862.27 348
10863.25 339
10864.24 361
10865.22 379
10866.21 355
10867.19 382
10868.17 374
10869.16 378
10870.14 396
10871.13 366
10872.11 382
10873.10 425
10874.08 410
10875.06 385
10876.05 387
10877.03 410
10878.02 469
10879.00 409
10879.99 404
10880.97 403
10881.96 356
10882.94 435
10883.93 384
10884.91 437
10885.89 416
10886.88 421
10887.86 436
10888.85 477
10889.83 419
10890.82 458
10891.80 473
10892.79 490
10893.78 458
10894.76 407
10895.75 423
10896.73 435
10897.72 445
10898.70 448
10899.69 405
10900.67 470
10901.66 517
10902.64 469
10903.63 424
10904.62 456
10905.60 476
10906.59 435
10907.57 426
10908.56 410
10909.54 463
10910.53 472
10911.52 490
10912.50 447
10913.49 457
10914.48 491
10915.46 518
10916.45 505
10917.43 488
10918.42 522
10919.41 511
10920.39 518
10921.38 529
10922.37 521
10923.35 535
10924.34 534
10925.33 533
10926.31 550
10927.30 538
10928.29 548
10929.27 592
10930.26 582
10931.25 588
10932.23 559
10933.22 563
10934.21 574
10935.19 578
10936.18 545
10937.17 544
10938.16 591
10939.14 575
10940.13 574
10941.12 575
10942.11 596
10943.09 557
10944.08 594
10945.07 606
10946.06 607
10947.04 600
10948.03 641
10949.02 640
10950.01 612
10950.99 580
10951.98 641
10952.97 705
10953.96 685
10954.95 739
10955.93 759
10956.92 827
10957.91 827
10958.90 892
10959.89 901
10960.87 947
10961.86 893
10962.85 909
10963.84 801
10964.83 805
10965.82 743
10966.81 745
10967.79 722
10968.78 701
10969.77 664
10970.76 656
10971.75 639
10972.74 653
10973.73 646
10974.71 600
10975.70 630
10976.69 658
10977.68 617
10978.67 588
10979.66 641
10980.65 701
10981.64 683
10982.63 693
10983.62 710
10984.61 651
10985.60 758
10986.58 742
10987.57 742
10988.56 735
10989.55 766
10990.54 763
10991.53 708
10992.52 725
10993.51 762
10994.50 850
10995.49 832
10996.48 967
10997.47 1125
10998.46 1200
10999.45 1236
11000.44 1308
11001.43 1350
11002.42 1322
11003.41 1180
11004.40 1217
11005.39 1119
11006.38 971
11007.37 849
11008.36 773
11009.35 789
11010.34 713
11011.33 707
11012.33 608
11013.32 594
11014.31 557
11015.30 600
11016.29 582
11017.28 558
11018.27 562
11019.26 560
11020.25 587
11021.24 559
11022.23 574
11023.22 534
11024.22 558
11025.21 555
11026.20 563
11027.19 535
11028.18 531
11029.17 571
11030.16 576
11031.15 539
11032.15 595
11033.14 559
11034.13 513
11035.12 515
11036.11 510
11037.10 494
11038.10 501
11039.09 520
11040.08 514
11041.07 541
11042.06 520
11043.06 502
11044.05 493
11045.04 466
11046.03 487
11047.02 463
11048.02 439
11049.01 499
11050.00 454
11050.99 408
11051.98 420
11052.98 437
11053.97 459
11054.96 423
11055.95 424
11056.95 430
11057.94 452
11058.93 401
11059.93 479
11060.92 443
11061.91 438
11062.90 440
11063.90 392
11064.89 448
11065.88 447
11066.88 434
11067.87 428
11068.86 463
11069.86 436
11070.85 453
11071.84 459
11072.83 488
11073.83 420
11074.82 437
11075.82 429
11076.81 413
11077.80 419
11078.80 464
11079.79 472
11080.78 397
11081.78 481
11082.77 454
11083.76 408
11084.76 395
11085.75 442
11086.75 444
11087.74 420
11088.73 388
11089.73 406
11090.72 397
11091.72 403
11092.71 435
11093.70 450
11094.70 386
11095.69 419
11096.69 391
11097.68 377
11098.68 380
11099.67 390
11100.67 445
11101.66 392
11102.65 375
11103.65 383
11104.64 416
11105.64 435
11106.63 421
11107.63 364
11108.62 404
11109.62 386
11110.61 441
11111.61 440
11112.60 383
11113.60 358
11114.59 354
11115.59 391
11116.58 376
11117.58 375
11118.57 381
11119.57 382
11120.57 334
11121.56 342
11122.56 373
11123.55 378
11124.55 363
11125.54 372
11126.54 362
11127.54 369
11128.53 377
11129.53 353
11130.52 367
11131.52 383
11132.51 372
11133.51 387
11134.51 361
11135.50 387
11136.50 371
11137.50 380
11138.49 378
11139.49 369
11140.48 392
11141.48 356
11142.48 352
11143.47 358
11144.47 364
11145.47 386
11146.46 378
11147.46 376
11148.46 373
11149.45 368
11150.45 372
11151.45 387
11152.44 351
11153.44 371
11154.44 355
11155.43 344
11156.43 346
11157.43 358
11158.43 386
11159.42 384
11160.42 368
11161.42 355
11162.41 334
11163.41 333
11164.41 345
11165.41 331
11166.40 338
11167.40 358
11168.40 383
11169.40 337
11170.39 347
11171.39 342
11172.39 340
11173.39 342
11174.39 353
11175.38 382
11176.38 357
11177.38 358
11178.38 351
11179.38 353
11180.37 340
11181.37 364
11182.37 363
11183.37 347
11184.37 344
11185.37 342
11186.36 355
11187.36 337
11188.36 363
11189.36 351
11190.36 320
11191.36 377
11192.35 378
11193.35 392
11194.35 361
11195.35 363
11196.35 367
11197.35 390
11198.35 374
11199.35 344
11200.35 349
11201.34 328
11202.34 366
11203.34 334
11204.34 350
11205.34 390
11206.34 372
11207.34 387
11208.34 292
11209.34 329
11210.34 391
11211.34 375
11212.34 333
11213.34 331
11214.34 322
11215.34 365
11216.34 365
11217.34 338
11218.34 307
11219.34 321
11220.34 344
11221.34 367
11222.34 327
11223.34 307
11224.34 324
11225.34 324
11226.34 293
11227.34 305
11228.34 307
11229.34 305
11230.34 349
11231.34 369
11232.34 330
11233.34 313
11234.34 335
11235.34 331
11236.34 333
11237.34 330
11238.34 341
11239.34 342
11240.34 312
11241.34 297
11242.34 322
11243.35 336
11244.35 354
11245.35 350
11246.35 370
11247.35 356
11248.35 365
11249.35 327
11250.35 319
11251.35 334
11252.36 339
11253.36 318
11254.36 317
11255.36 286
11256.36 303
11257.36 317
11258.37 379
11259.37 352
11260.37 344
11261.37 331
11262.37 324
11263.37 372
11264.38 357
11265.38 367
11266.38 342
11267.38 342
11268.38 336
11269.39 313
11270.39 316
11271.39 363
11272.39 385
11273.39 352
11274.40 352
11275.40 375
11276.40 385
11277.40 388
11278.41 417
11279.41 409
11280.41 421
11281.41 389
11282.42 397
11283.42 399
11284.42 384
11285.43 357
11286.43 358
11287.43 350
11288.43 360
11289.44 356
11290.44 376
11291.44 351
11292.45 338
11293.45 324
11294.45 355
11295.46 348
11296.46 359
11297.46 347
11298.47 329
11299.47 335
11300.47 342
11301.48 370
11302.48 364
11303.48 334
11304.49 280
11305.49 322
11306.49 339
11307.50 289
11308.50 333
11309.51 379
11310.51 368
11311.51 373
11312.52 384
11313.52 376
11314.53 418
11315.53 416
11316.53 371
11317.54 385
11318.54 389
11319.55 400
11320.55 378
11321.56 377
11322.56 334
11323.57 376
11324.57 421
11325.57 336
11326.58 341
11327.58 349
11328.59 413
11329.59 347
11330.60 350
11331.60 372
11332.61 382
11333.61 375
11334.62 402
11335.62 367
11336.63 369
11337.63 372
11338.64 404
11339.64 408
11340.65 375
11341.65 413
11342.66 410
11343.66 446
11344.67 403
11345.68 422
11346.68 386
11347.69 407
11348.69 404
11349.70 365
11350.70 341
11351.71 323
11352.72 341
11353.72 349
11354.73 341
11355.73 354
11356.74 350
11357.75 322
11358.75 343
11359.76 342
11360.76 296
11361.77 316
11362.78 317
11363.78 297
11364.79 300
11365.80 351
11366.80 333
11367.81 333
11368.81 330
11369.82 314
11370.83 309
11371.83 338
11372.84 348
11373.85 347
11374.85 301
11375.86 326
11376.87 331
11377.88 360
11378.88 344
11379.89 313
11380.90 328
11381.90 327
11382.91 330
11383.92 289
11384.92 343
11385.93 343
11386.94 316
11387.95 331
11388.95 335
11389.96 306
11390.97 314
11391.98 346
11392.98 307
11393.99 316
11395.00 324
11396.01 323
11397.02 286
11398.02 296
11399.03 306
11400.04 333
11401.05 305
11402.05 320
11403.06 273
11404.07 323
11405.08 287
11406.09 343
11407.10 322
11408.10 313
11409.11 289
11410.12 299
11411.13 281
11412.14 317
11413.15 281
11414.15 314
11415.16 312
11416.17 320
11417.18 311
11418.19 308
11419.20 296
11420.21 353
11421.22 321
11422.22 335
11423.23 340
11424.24 320
11425.25 314
11426.26 283
11427.27 304
11428.28 298
11429.29 314
11430.30 320
11431.31 311
11432.32 304
11433.32 257
11434.33 289
11435.34 292
11436.35 303
11437.36 341
11438.37 291
11439.38 261
11440.39 289
11441.40 269
11442.41 306
11443.42 291
11444.43 260
11445.44 304
11446.45 317
11447.46 322
11448.47 328
11449.48 300
11450.49 290
11451.50 290
11452.51 293
11453.52 307
11454.53 264
11455.54 284
11456.55 307
11457.56 309
11458.57 306
11459.58 276
11460.59 269
11461.61 275
11462.62 312
11463.63 296
11464.64 312
11465.65 302
11466.66 301
11467.67 282
11468.68 305
11469.69 265
11470.70 311
11471.71 307
11472.73 332
11473.74 291
11474.75 283
11475.76 288
11476.77 328
11477.78 294
11478.79 302
11479.80 299
11480.82 326
11481.83 270
11482.84 311
11483.85 301
11484.86 294
11485.87 275
11486.89 301
11487.90 299
11488.91 295
11489.92 307
11490.93 271
11491.95 304
11492.96 265
11493.97 305
11494.98 326
11495.99 309
11497.01 290
11498.02 293
11499.03 288
11500.04 287
11501.05 304
11502.07 288
11503.08 284
11504.09 273
11505.10 311
11506.12 314
11507.13 320
11508.14 296
11509.16 288
11510.17 297
11511.18 331
11512.19 332
11513.21 297
11514.22 294
11515.23 307
11516.25 288
11517.26 305
11518.27 321
11519.29 321
11520.30 317
11521.31 280
11522.33 303
11523.34 311
11524.35 321
11525.37 292
11526.38 279
11527.39 304
11528.41 310
11529.42 317
11530.43 289
11531.45 304
11532.46 324
11533.47 321
11534.49 331
11535.50 308
11536.52 310
11537.53 309
11538.54 315
11539.56 330
11540.57 315
11541.59 303
11542.60 316
11543.61 332
11544.63 330
11545.64 297
11546.66 317
11547.67 325
11548.69 332
11549.70 300
11550.72 314
11551.73 306
11552.75 340
11553.76 315
11554.77 329
11555.79 359
11556.80 372
11557.82 379
11558.83 340
11559.85 365
11560.86 327
11561.88 347
11562.89 336
11563.91 343
11564.92 348
11565.94 356
11566.95 371
11567.97 364
11568.99 347
11570.00 348
11571.02 385
11572.03 407
11573.05 329
11574.06 335
11575.08 363
11576.09 355
11577.11 414
11578.13 401
11579.14 368
11580.16 364
11581.17 452
11582.19 439
11583.21 388
11584.22 403
11585.24 480
11586.25 450
11587.27 447
11588.29 427
11589.30 468
11590.32 505
11591.33 524
11592.35 555
11593.37 559
11594.38 594
11595.40 631
11596.42 721
11597.43 746
11598.45 795
11599.47 890
11600.48 947
11601.50 940
11602.52 893
11603.53 803
11604.55 758
11605.57 751
11606.59 667
11607.60 592
11608.62 557
11609.64 483
11610.65 445
11611.67 433
11612.69 396
11613.71 377
11614.72 411
11615.74 431
11616.76 345
11617.78 325
11618.79 339
11619.81 367
11620.83 361
11621.85 384
11622.86 352
11623.88 388
11624.90 364
11625.92 387
11626.94 373
11627.95 338
11628.97 349
11629.99 376
11631.01 368
11632.03 345
11633.04 353
11634.06 349
11635.08 350
11636.10 350
11637.12 330
11638.14 353
11639.15 356
11640.17 313
11641.19 301
11642.21 352
11643.23 323
11644.25 301
11645.27 331
11646.28 353
11647.30 307
11648.32 298
11649.34 308
11650.36 345
11651.38 332
11652.40 309
11653.42 296
11654.44 331
11655.45 328
11656.47 304
11657.49 296
11658.51 297
11659.53 323
11660.55 311
11661.57 354
11662.59 302
11663.61 363
11664.63 339
11665.65 321
11666.67 342
11667.69 339
11668.71 321
11669.73 310
11670.75 308
11671.77 327
11672.79 324
11673.81 328
11674.83 376
11675.85 338
11676.87 321
11677.89 316
11678.91 369
11679.93 328
11680.95 356
11681.97 355
11682.99 312
11684.01 332
11685.03 347
11686.05 340
11687.07 331
11688.09 303
11689.11 318
11690.13 309
11691.15 298
11692.17 343
11693.20 332
11694.22 345
11695.24 314
11696.26 332
11697.28 308
11698.30 323
11699.32 326
11700.34 302
11701.36 287
11702.38 338
11703.41 298
11704.43 313
11705.45 332
11706.47 264
11707.49 313
11708.51 292
11709.53 303
11710.56 300
11711.58 307
11712.60 285
11713.62 292
11714.64 332
11715.66 310
11716.69 314
11717.71 300
11718.73 271
11719.75 280
11720.77 303
11721.80 298
11722.82 322
11723.84 314
11724.86 305
11725.88 291
11726.91 280
11727.93 302
11728.95 258
11729.97 271
11731.00 287
11732.02 278
11733.04 281
11734.06 277
11735.09 255
11736.11 289
11737.13 302
11738.16 304
11739.18 312
11740.20 299
11741.22 265
11742.25 303
11743.27 301
11744.29 311
11745.32 289
11746.34 310
11747.36 325
11748.39 311
11749.41 246
11750.43 301
11751.46 296
11752.48 315
11753.50 276
11754.53 305
11755.55 305
11756.57 304
11757.60 263
11758.62 281
11759.64 282
11760.67 306
11761.69 312
11762.72 328
11763.74 316
11764.76 261
11765.79 281
11766.81 273
11767.84 292
11768.86 300
11769.88 302
11770.91 326
11771.93 309
11772.96 285
11773.98 274
11775.01 306
11776.03 316
11777.05 304
11778.08 289
11779.10 328
11780.13 297
11781.15 312
11782.18 285
11783.20 289
11784.23 282
11785.25 296
11786.28 269
11787.30 322
11788.33 278
11789.35 274
11790.38 309
11791.40 282
11792.43 309
11793.45 290
11794.48 314
11795.50 298
11796.53 354
11797.55 297
11798.58 307
11799.60 313
11800.63 289
11801.65 295
11802.68 313
11803.71 289
11804.73 280
11805.76 335
11806.78 337
11807.81 293
11808.84 285
11809.86 340
11810.89 322
11811.91 290
11812.94 331
11813.97 321
11814.99 316
11816.02 335
11817.04 316
11818.07 310
11819.10 311
11820.12 320
11821.15 340
11822.18 309
11823.20 307
11824.23 327
11825.25 347
11826.28 326
11827.31 305
11828.33 324
11829.36 365
11830.39 352
11831.42 370
11832.44 340
11833.47 357
11834.50 355
11835.52 317
11836.55 356
11837.58 337
11838.60 359
11839.63 367
11840.66 342
11841.69 334
11842.71 332
11843.74 325
11844.77 339
11845.80 345
11846.82 351
11847.85 368
11848.88 356
11849.91 321
11850.93 345
11851.96 335
11852.99 384
11854.02 398
11855.05 347
11856.07 391
11857.10 334
11858.13 326
11859.16 350
11860.19 394
11861.21 386
11862.24 359
11863.27 373
11864.30 379
11865.33 373
11866.35 352
11867.38 391
11868.41 361
11869.44 368
11870.47 432
11871.50 428
11872.53 408
11873.55 367
11874.58 410
11875.61 425
11876.64 394
11877.67 432
11878.70 393
11879.73 424
11880.76 398
11881.79 388
11882.81 442
11883.84 430
11884.87 416
11885.90 429
11886.93 422
11887.96 430
11888.99 437
11890.02 427
11891.05 480
11892.08 445
11893.11 465
11894.14 432
11895.17 449
11896.20 454
11897.23 479
11898.26 483
11899.29 504
11900.32 495
11901.35 538
11902.38 557
11903.41 591
11904.44 530
11905.47 489
11906.50 564
11907.53 531
11908.56 544
11909.59 497
11910.62 526
11911.65 476
11912.68 505
11913.71 510
11914.74 462
11915.77 499
11916.80 515
11917.83 530
11918.86 519
11919.89 497
11920.92 445
11921.95 523
11922.98 509
11924.01 536
11925.05 525
11926.08 570
11927.11 619
11928.14 639
11929.17 670
11930.20 732
11931.23 813
11932.26 846
11933.29 846
11934.33 739
11935.36 824
11936.39 762
11937.42 726
11938.45 642
11939.48 642
11940.51 569
11941.55 596
11942.58 535
11943.61 501
11944.64 458
11945.67 432
11946.70 452
11947.74 428
11948.77 423
11949.80 414
11950.83 456
11951.86 440
11952.90 434
11953.93 411
11954.96 412
11955.99 393
11957.03 384
11958.06 416
11959.09 450
11960.12 388
11961.16 440
11962.19 401
11963.22 406
11964.25 443
11965.29 429
11966.32 435
11967.35 414
11968.38 463
11969.42 399
11970.45 434
11971.48 415
11972.52 432
11973.55 391
11974.58 426
11975.61 424
11976.65 448
11977.68 455
11978.71 416
11979.75 432
11980.78 427
11981.81 407
11982.85 429
11983.88 465
11984.91 435
11985.95 453
11986.98 464
11988.02 429
11989.05 414
11990.08 450
11991.12 401
11992.15 433
11993.18 400
11994.22 425
11995.25 440
11996.29 442
11997.32 482
11998.35 428
11999.39 441
12000.42 451
12001.46 436
12002.49 439
12003.53 492
12004.56 434
12005.59 475
12006.63 445
12007.66 460
12008.70 474
12009.73 468
12010.77 472
12011.80 476
12012.84 491
12013.87 478
12014.91 530
12015.94 488
12016.98 506
12018.01 488
12019.05 534
12020.08 498
12021.12 490
12022.15 428
12023.19 459
12024.22 487
12025.26 486
12026.29 455
12027.33 463
12028.36 486
12029.40 503
12030.43 522
12031.47 502
12032.50 496
12033.54 478
12034.58 426
12035.61 471
12036.65 473
12037.68 447
12038.72 461
12039.75 502
12040.79 507
12041.83 484
12042.86 490
12043.90 473
12044.93 508
12045.97 484
12047.01 491
12048.04 492
12049.08 470
12050.12 463
12051.15 447
12052.19 496
12053.22 483
12054.26 516
12055.30 531
12056.33 507
12057.37 499
12058.41 493
12059.44 478
12060.48 505
12061.52 516
12062.55 561
12063.59 510
12064.63 547
12065.67 512
12066.70 502
12067.74 504
12068.78 511
12069.81 551
12070.85 525
12071.89 504
12072.93 511
12073.96 511
12075.00 470
12076.04 481
12077.08 517
12078.11 461
12079.15 504
12080.19 506
12081.23 502
12082.26 499
12083.30 517
12084.34 553
12085.38 536
12086.41 559
12087.45 596
12088.49 554
12089.53 575
12090.57 523
12091.60 550
12092.64 587
12093.68 579
12094.72 601
12095.76 580
12096.80 629
12097.83 631
12098.87 723
12099.91 641
12100.95 722
12101.99 730
12103.03 744
12104.07 801
12105.10 836
12106.14 799
12107.18 753
12108.22 796
12109.26 746
12110.30 679
12111.34 655
12112.38 628
12113.42 585
12114.45 539
12115.49 484
12116.53 487
12117.57 446
12118.61 464
12119.65 463
12120.69 448
12121.73 410
12122.77 473
12123.81 421
12124.85 443
12125.89 390
12126.93 401
12127.97 441
12129.01 447
12130.05 411
12131.09 400
12132.13 382
12133.17 364
12134.21 359
12135.25 376
12136.29 371
12137.33 334
12138.37 398
12139.41 341
12140.45 365
12141.49 422
12142.53 373
12143.57 375
12144.61 362
12145.65 364
12146.69 334
12147.73 346
12148.77 347
12149.81 349
12150.85 362
12151.89 386
12152.93 329
12153.97 327
12155.01 323
12156.05 338
12157.10 348
12158.14 357
12159.18 363
12160.22 379
12161.26 377
12162.30 356
12163.34 393
12164.38 373
12165.42 368
12166.47 361
12167.51 361
12168.55 345
12169.59 350
12170.63 361
12171.67 340
12172.71 350
12173.76 344
12174.80 362
12175.84 344
12176.88 397
12177.92 360
12178.96 387
12180.01 367
12181.05 368
12182.09 354
12183.13 397
12184.17 386
12185.22 386
12186.26 334
12187.30 363
12188.34 388
12189.39 355
12190.43 333
12191.47 377
12192.51 405
12193.56 356
12194.60 377
12195.64 349
12196.68 356
12197.73 366
12198.77 348
12199.81 344
12200.85 382
12201.90 415
12202.94 401
12203.98 357
12205.03 358
12206.07 345
12207.11 362
12208.16 377
12209.20 382
12210.24 337
12211.28 334
12212.33 373
12213.37 353
12214.41 351
12215.46 342
12216.50 398
12217.55 369
12218.59 381
12219.63 337
12220.68 349
12221.72 335
12222.76 362
12223.81 396
12224.85 329
12225.89 368
12226.94 379
12227.98 363
12229.03 383
12230.07 383
12231.11 374
12232.16 380
12233.20 378
12234.25 358
12235.29 358
12236.34 376
12237.38 343
12238.42 354
12239.47 343
12240.51 338
12241.56 334
12242.60 363
12243.65 344
12244.69 354
12245.74 417
12246.78 371
12247.83 323
12248.87 335
12249.92 344
12250.96 347
12252.01 340
12253.05 318
12254.10 347
12255.14 319
12256.19 330
12257.23 331
12258.28 367
12259.32 345
12260.37 354
12261.41 318
12262.46 326
12263.50 317
12264.55 314
12265.59 316
12266.64 309
12267.69 315
12268.73 322
12269.78 302
12270.82 303
12271.87 281
12272.92 287
12273.96 299
12275.01 298
12276.05 336
12277.10 324
12278.15 303
12279.19 317
12280.24 302
12281.28 335
12282.33 307
12283.38 299
12284.42 314
12285.47 324
12286.52 317
12287.56 335
12288.61 330
12289.66 336
12290.70 300
12291.75 289
12292.80 300
12293.84 351
12294.89 287
12295.94 309
12296.98 344
12298.03 319
12299.08 328
12300.12 323
12301.17 329
12302.22 314
12303.27 347
12304.31 348
12305.36 328
12306.41 325
12307.45 328
12308.50 338
12309.55 316
12310.60 307
12311.64 336
12312.69 313
12313.74 294
12314.79 302
12315.83 303
12316.88 290
12317.93 310
12318.98 349
12320.03 333
12321.07 288
12322.12 316
12323.17 326
12324.22 310
12325.27 313
12326.31 268
12327.36 296
12328.41 315
12329.46 285
12330.51 284
12331.56 275
12332.60 294
12333.65 297
12334.70 314
12335.75 291
12336.80 287
12337.85 276
12338.90 300
12339.94 308
12340.99 318
12342.04 310
12343.09 293
12344.14 335
12345.19 315
12346.24 282
12347.29 267
12348.34 317
12349.38 297
12350.43 309
12351.48 276
12352.53 283
12353.58 291
12354.63 304
12355.68 292
12356.73 311
12357.78 298
12358.83 341
12359.88 310
12360.93 293
12361.98 295
12363.03 308
12364.08 320
12365.13 254
12366.18 301
12367.23 343
12368.28 328
12369.33 287
12370.38 317
12371.43 316
12372.48 331
12373.53 343
12374.58 300
12375.63 331
12376.68 321
12377.73 310
12378.78 280
12379.83 283
12380.88 305
12381.93 303
12382.98 317
12384.03 310
12385.08 300
12386.13 314
12387.18 326
12388.23 319
12389.29 309
12390.34 335
12391.39 304
12392.44 287
12393.49 296
12394.54 284
12395.59 298
12396.64 321
12397.69 324
12398.74 319
12399.80 309
12400.85 295
12401.90 315
12402.95 315
12404.00 302
12405.05 300
12406.10 302
12407.16 323
12408.21 334
12409.26 318
12410.31 319
12411.36 295
12412.42 293
12413.47 296
12414.52 279
12415.57 333
12416.62 337
12417.67 345
12418.73 351
12419.78 335
12420.83 305
12421.88 288
12422.94 309
12423.99 318
12425.04 313
12426.09 349
12427.15 294
12428.20 341
12429.25 363
12430.30 324
12431.36 344
12432.41 312
12433.46 331
12434.51 357
12435.57 329
12436.62 311
12437.67 353
12438.73 346
12439.78 332
12440.83 341
12441.88 326
12442.94 314
12443.99 300
12445.04 319
12446.10 303
12447.15 333
12448.20 333
12449.26 396
12450.31 386
12451.36 332
12452.42 320
12453.47 357
12454.52 403
12455.58 334
12456.63 333
12457.69 333
12458.74 299
12459.79 313
12460.85 366
12461.90 341
12462.96 290
12464.01 322
12465.06 330
12466.12 334
12467.17 352
12468.23 346
12469.28 352
12470.33 351
12471.39 352
12472.44 371
12473.50 411
12474.55 375
12475.61 396
12476.66 401
12477.72 424
12478.77 417
12479.82 433
12480.88 475
12481.93 439
12482.99 442
12484.04 423
12485.10 478
12486.15 420
12487.21 473
12488.26 478
12489.32 534
12490.37 551
12491.43 625
12492.48 629
12493.54 686
12494.59 710
12495.65 842
12496.71 865
12497.76 833
12498.82 810
12499.87 753
12500.93 731
12501.98 676
12503.04 630
12504.09 571
12505.15 522
12506.21 481
12507.26 449
12508.32 473
12509.37 425
12510.43 399
12511.49 413
12512.54 404
12513.60 407
12514.65 422
12515.71 402
12516.77 395
12517.82 405
12518.88 430
12519.94 421
12520.99 411
12522.05 403
12523.11 428
12524.16 416
12525.22 397
12526.27 392
12527.33 381
12528.39 376
12529.45 406
12530.50 387
12531.56 385
12532.62 396
12533.67 370
12534.73 365
12535.79 381
12536.84 409
12537.90 410
12538.96 409
12540.02 400
12541.07 368
12542.13 389
12543.19 409
12544.24 397
12545.30 371
12546.36 390
12547.42 402
12548.47 377
12549.53 406
12550.59 415
12551.65 429
12552.71 434
12553.76 430
12554.82 413
12555.88 466
12556.94 472
12558.00 476
12559.05 463
12560.11 493
12561.17 470
12562.23 488
12563.29 490
12564.34 500
12565.40 451
12566.46 485
12567.52 526
12568.58 534
12569.64 571
12570.69 605
12571.75 641
12572.81 633
12573.87 688
12574.93 702
12575.99 720
12577.05 731
12578.11 710
12579.16 740
12580.22 711
12581.28 645
12582.34 669
12583.40 635
12584.46 563
12585.52 565
12586.58 533
12587.64 553
12588.70 524
12589.76 501
12590.81 501
12591.87 524
12592.93 498
12593.99 480
12595.05 419
12596.11 483
12597.17 473
12598.23 448
12599.29 504
12600.35 449
12601.41 432
12602.47 483
12603.53 448
12604.59 427
12605.65 427
12606.71 396
12607.77 440
12608.83 469
12609.89 473
12610.95 432
12612.01 437
12613.07 458
12614.13 462
12615.19 490
12616.25 439
12617.31 423
12618.37 469
12619.43 486
12620.50 435
12621.56 461
12622.62 483
12623.68 468
12624.74 459
12625.80 424
12626.86 416
12627.92 421
12628.98 488
12630.04 452
12631.10 459
12632.17 444
12633.23 454
12634.29 450
12635.35 462
12636.41 386
12637.47 458
12638.53 451
12639.59 501
12640.66 460
12641.72 474
12642.78 477
12643.84 488
12644.90 501
12645.96 512
12647.03 501
12648.09 484
12649.15 518
12650.21 556
12651.27 582
12652.34 533
12653.40 627
12654.46 686
12655.52 696
12656.58 644
12657.65 679
12658.71 704
12659.77 714
12660.83 743
12661.89 746
12662.96 732
12664.02 716
12665.08 678
12666.14 626
12667.21 673
12668.27 667
12669.33 573
12670.40 570
12671.46 587
12672.52 593
12673.58 561
12674.65 568
12675.71 525
12676.77 544
12677.84 537
12678.90 554
12679.96 538
12681.02 495
12682.09 536
12683.15 511
12684.21 457
12685.28 464
12686.34 512
12687.40 520
12688.47 497
12689.53 503
12690.60 519
12691.66 483
12692.72 454
12693.79 466
12694.85 468
12695.91 469
12696.98 463
12698.04 462
12699.11 471
12700.17 444
12701.23 444
12702.30 446
12703.36 455
12704.43 445
12705.49 414
12706.55 436
12707.62 418
12708.68 408
12709.75 403
12710.81 423
12711.88 416
12712.94 435
12714.01 408
12715.07 399
12716.13 389
12717.20 409
12718.26 368
12719.33 402
12720.39 378
12721.46 364
12722.52 390
12723.59 390
12724.65 340
12725.72 384
12726.78 394
12727.85 371
12728.91 318
12729.98 341
12731.04 365
12732.11 395
12733.18 346
12734.24 338
12735.31 397
12736.37 421
12737.44 383
12738.50 382
12739.57 416
12740.63 354
12741.70 374
12742.77 358
12743.83 380
12744.90 351
12745.96 345
12747.03 378
12748.09 350
12749.16 373
12750.23 392
12751.29 386
12752.36 358
12753.43 321
12754.49 350
12755.56 343
12756.62 353
12757.69 338
12758.76 339
12759.82 325
12760.89 336
12761.96 323
12763.02 326
12764.09 316
12765.16 320
12766.22 315
12767.29 342
12768.36 313
12769.42 353
12770.49 329
12771.56 297
12772.62 303
12773.69 363
12774.76 345
12775.83 330
12776.89 291
12777.96 307
12779.03 307
12780.10 307
12781.16 300
12782.23 329
12783.30 329
12784.37 329
12785.43 351
12786.50 339
12787.57 299
12788.64 284
12789.70 331
12790.77 327
12791.84 350
12792.91 284
12793.97 312
12795.04 313
12796.11 300
12797.18 301
12798.25 275
12799.31 295
12800.38 307
12801.45 308
12802.52 299
12803.59 312
12804.66 315
12805.72 348
12806.79 326
12807.86 321
12808.93 309
12810.00 339
12811.07 319
12812.14 304
12813.20 315
12814.27 348
12815.34 348
12816.41 336
12817.48 296
12818.55 320
12819.62 338
12820.69 323
12821.76 315
12822.83 310
12823.89 324
12824.96 282
12826.03 298
12827.10 302
12828.17 317
12829.24 305
12830.31 302
12831.38 292
12832.45 300
12833.52 302
12834.59 287
12835.66 285
12836.73 281
12837.80 279
12838.87 299
12839.94 298
12841.01 265
12842.08 265
12843.15 318
12844.22 290
12845.29 262
12846.36 287
12847.43 278
12848.50 254
12849.57 239
12850.64 262
12851.71 246
12852.78 246
12853.85 257
12854.92 227
12855.99 262
12857.06 251
12858.13 275
12859.20 257
12860.27 273
12861.34 249
12862.41 250
12863.48 248
12864.56 286
12865.63 276
12866.70 256
12867.77 243
12868.84 245
12869.91 256
12870.98 273
12872.05 271
12873.12 238
12874.20 218
12875.27 217
12876.34 252
12877.41 258
12878.48 227
12879.55 233
12880.62 254
12881.70 250
12882.77 249
12883.84 237
12884.91 255
12885.98 249
12887.05 223
12888.13 238
12889.20 231
12890.27 226
12891.34 248
12892.41 249
12893.49 243
12894.56 257
12895.63 230
12896.70 256
12897.77 260
12898.85 252
12899.92 245
12900.99 247
12902.06 247
12903.14 247
12904.21 256
12905.28 264
12906.35 262
12907.43 258
12908.50 254
12909.57 258
12910.64 263
12911.72 260
12912.79 291
12913.86 255
12914.94 273
12916.01 235
12917.08 242
12918.16 252
12919.23 253
12920.30 235
12921.37 214
12922.45 248
12923.52 254
12924.59 235
12925.67 252
12926.74 257
12927.82 231
12928.89 217
12929.96 228
12931.04 238
12932.11 230
12933.18 219
12934.26 240
12935.33 252
12936.40 246
12937.48 261
12938.55 231
12939.63 258
12940.70 240
12941.77 265
12942.85 284
12943.92 244
12945.00 245
12946.07 231
12947.15 258
12948.22 249
12949.29 238
12950.37 236
12951.44 245
12952.52 231
12953.59 241
12954.67 238
12955.74 256
12956.82 242
12957.89 236
12958.97 269
12960.04 253
12961.12 278
12962.19 246
12963.27 251
12964.34 262
12965.42 240
12966.49 260
12967.57 252
12968.64 257
12969.72 262
12970.79 283
12971.87 246
12972.94 245
12974.02 249
12975.09 264
12976.17 272
12977.24 288
12978.32 271
12979.40 257
12980.47 256
12981.55 279
12982.62 243
12983.70 256
12984.77 299
12985.85 298
12986.93 259
12988.00 240
12989.08 272
12990.15 288
12991.23 291
12992.31 275
12993.38 287
12994.46 247
12995.54 264
12996.61 276
12997.69 288
12998.76 304
12999.84 324
13000.92 300
13001.99 274
13003.07 273
13004.15 306
13005.22 297
13006.30 297
13007.38 311
13008.45 300
13009.53 319
13010.61 330
13011.69 336
13012.76 282
13013.84 326
13014.92 345
13015.99 379
13017.07 329
13018.15 325
13019.23 273
13020.30 291
13021.38 329
13022.46 320
13023.54 300
13024.61 302
13025.69 325
13026.77 315
13027.85 297
13028.92 315
13030.00 305
13031.08 322
13032.16 325
13033.23 308
13034.31 282
13035.39 296
13036.47 303
13037.55 269
13038.62 276
13039.70 286
13040.78 280
13041.86 285
13042.94 280
13044.02 288
13045.09 296
13046.17 318
13047.25 305
13048.33 265
13049.41 244
13050.49 302
13051.57 298
13052.64 279
13053.72 273
13054.80 294
13055.88 294
13056.96 262
13058.04 250
13059.12 244
13060.20 240
13061.27 265
13062.35 224
13063.43 240
13064.51 286
13065.59 260
13066.67 286
13067.75 255
13068.83 230
13069.91 205
13070.99 239
13072.07 228
13073.15 232
13074.23 250
13075.31 236
13076.39 246
13077.47 247
13078.55 246
13079.63 218
13080.71 226
13081.79 241
13082.86 246
13083.94 238
13085.02 264
13086.11 251
13087.19 227
13088.27 225
13089.35 228
13090.43 215
13091.51 242
13092.59 226
13093.67 225
13094.75 250
13095.83 254
13096.91 280
13097.99 239
13099.07 261
13100.15 279
13101.23 255
13102.31 232
13103.39 260
13104.47 241
13105.55 256
13106.63 253
13107.72 252
13108.80 226
13109.88 228
13110.96 241
13112.04 289
13113.12 275
13114.20 269
13115.28 283
13116.37 238
13117.45 267
13118.53 257
13119.61 269
13120.69 220
13121.77 220
13122.85 248
13123.94 241
13125.02 241
13126.10 226
13127.18 253
13128.26 264
13129.34 279
13130.43 235
13131.51 250
13132.59 265
13133.67 236
13134.75 266
13135.84 245
13136.92 225
13138.00 237
13139.08 254
13140.17 265
13141.25 244
13142.33 218
13143.41 258
13144.49 249
13145.58 216
13146.66 247
13147.74 259
13148.83 239
13149.91 230
13150.99 243
13152.07 273
13153.16 236
13154.24 215
13155.32 254
13156.41 210
13157.49 267
13158.57 255
13159.65 245
13160.74 237
13161.82 281
13162.90 222
13163.99 242
13165.07 241
13166.15 263
13167.24 257
13168.32 256
13169.40 242
13170.49 245
13171.57 225
13172.66 279
13173.74 278
13174.82 245
13175.91 243
13176.99 259
13178.07 254
13179.16 255
13180.24 214
13181.33 249
13182.41 271
13183.49 246
13184.58 242
13185.66 234
13186.75 266
13187.83 274
13188.91 252
13190.00 209
13191.08 226
13192.17 238
13193.25 262
13194.34 252
13195.42 254
13196.51 249
13197.59 225
13198.68 273
13199.76 240
13200.85 243
13201.93 220
13203.02 277
13204.10 250
13205.19 268
13206.27 262
13207.36 255
13208.44 273
13209.53 249
13210.61 241
13211.70 234
13212.78 273
13213.87 247
13214.95 250
13216.04 239
13217.12 245
13218.21 236
13219.29 242
13220.38 241
13221.47 231
13222.55 236
13223.64 258
13224.72 271
13225.81 248
13226.89 222
13227.98 259
13229.07 285
13230.15 243
13231.24 252
13232.32 244
13233.41 249
13234.50 228
13235.58 253
13236.67 236
13237.76 265
13238.84 225
13239.93 240
13241.01 269
13242.10 268
13243.19 253
13244.27 281
13245.36 263
13246.45 268
13247.53 279
13248.62 254
13249.71 285
13250.79 252
13251.88 291
13252.97 276
13254.06 293
13255.14 271
13256.23 267
13257.32 264
13258.40 266
13259.49 296
13260.58 301
13261.67 253
13262.75 271
13263.84 282
13264.93 286
13266.02 285
13267.10 273
13268.19 312
13269.28 304
13270.37 329
13271.45 296
13272.54 294
13273.63 311
13274.72 320
13275.80 295
13276.89 301
13277.98 295
13279.07 314
13280.16 336
13281.24 322
13282.33 314
13283.42 293
13284.51 302
13285.60 327
13286.69 314
13287.77 314
13288.86 344
13289.95 350
13291.04 326
13292.13 325
13293.22 307
13294.31 313
13295.39 293
13296.48 307
13297.57 319
13298.66 319
13299.75 329
13300.84 343
13301.93 342
13303.02 330
13304.11 317
13305.19 355
13306.28 330
13307.37 373
13308.46 352
13309.55 384
13310.64 370
13311.73 376
13312.82 378
13313.91 365
13315.00 396
13316.09 336
13317.18 392
13318.27 355
13319.36 345
13320.45 340
13321.54 379
13322.63 389
13323.72 378
13324.81 332
13325.90 348
13326.99 361
13328.08 350
13329.17 369
13330.26 358
13331.35 383
13332.44 360
13333.53 353
13334.62 343
13335.71 385
13336.80 368
13337.89 370
13338.98 356
13340.07 398
13341.16 381
13342.25 398
13343.34 350
13344.43 343
13345.52 380
13346.61 403
13347.70 387
13348.79 383
13349.89 398
13350.98 399
13352.07 413
13353.16 387
13354.25 427
13355.34 420
13356.43 435
13357.52 435
13358.61 433
13359.71 413
13360.80 410
13361.89 448
13362.98 502
13364.07 467
13365.16 439
13366.26 469
13367.35 485
13368.44 529
13369.53 491
13370.62 482
13371.71 463
13372.81 488
13373.90 518
13374.99 506
13376.08 433
13377.17 420
13378.27 428
13379.36 374
13380.45 348
13381.54 357
13382.63 378
13383.73 386
13384.82 387
13385.91 367
13387.00 334
13388.10 333
13389.19 342
13390.28 336
13391.37 342
13392.47 339
13393.56 346
13394.65 371
13395.75 361
13396.84 321
13397.93 351
13399.02 359
13400.12 373
13401.21 323
13402.30 330
13403.40 325
13404.49 362
13405.58 375
13406.68 335
13407.77 366
13408.86 343
13409.96 347
13411.05 354
13412.14 334
13413.24 325
13414.33 322
13415.42 326
13416.52 341
13417.61 351
13418.70 371
13419.80 374
13420.89 357
13421.99 327
13423.08 342
13424.17 334
13425.27 351
13426.36 353
13427.46 339
13428.55 335
13429.64 344
13430.74 381
13431.83 372
13432.93 331
13434.02 347
13435.12 378
13436.21 390
13437.30 351
13438.40 390
13439.49 355
13440.59 328
13441.68 341
13442.78 367
13443.87 376
13444.97 404
13446.06 356
13447.16 347
13448.25 359
13449.35 384
13450.44 359
13451.54 381
13452.63 407
13453.73 398
13454.82 386
13455.92 388
13457.01 455
13458.11 415
13459.20 413
13460.30 435
13461.39 432
13462.49 405
13463.59 438
13464.68 427
13465.78 433
13466.87 458
13467.97 458
13469.06 449
13470.16 404
13471.26 433
13472.35 431
13473.45 464
13474.54 413
13475.64 435
13476.74 449
13477.83 440
13478.93 447
13480.03 449
13481.12 413
13482.22 435
13483.31 398
13484.41 423
13485.51 441
13486.60 448
13487.70 481
13488.80 474
13489.89 480
13490.99 472
13492.09 462
13493.18 462
13494.28 480
13495.38 492
13496.47 519
13497.57 526
13498.67 510
13499.77 526
13500.86 542
13501.96 548
13503.06 538
13504.15 571
13505.25 580
13506.35 568
13507.45 529
13508.54 535
13509.64 507
13510.74 541
13511.84 512
13512.93 463
13514.03 432
13515.13 457
13516.23 424
13517.32 428
13518.42 414
13519.52 361
13520.62 400
13521.72 361
13522.81 365
13523.91 358
13525.01 391
13526.11 386
13527.21 347
13528.30 327
13529.40 358
13530.50 363
13531.60 327
13532.70 324
13533.80 332
13534.89 339
13535.99 326
13537.09 350
13538.19 386
13539.29 337
13540.39 317
13541.49 351
13542.58 342
13543.68 370
13544.78 340
13545.88 331
13546.98 342
13548.08 327
13549.18 320
13550.28 327
13551.38 325
13552.48 317
13553.58 326
13554.67 279
13555.77 277
13556.87 324
13557.97 351
13559.07 313
13560.17 312
13561.27 309
13562.37 332
13563.47 333
13564.57 302
13565.67 300
13566.77 332
13567.87 311
13568.97 298
13570.07 313
13571.17 316
13572.27 321
13573.37 319
13574.47 326
13575.57 317
13576.67 295
13577.77 330
13578.87 344
13579.97 330
13581.07 326
13582.17 317
13583.27 323
13584.37 315
13585.47 306
13586.57 328
13587.67 325
13588.77 323
13589.88 323
13590.98 345
13592.08 334
13593.18 350
13594.28 353
13595.38 379
13596.48 321
13597.58 318
13598.68 341
13599.78 348
13600.88 328
13601.99 325
13603.09 341
13604.19 346
13605.29 338
13606.39 307
13607.49 337
13608.59 333
13609.70 329
13610.80 355
13611.90 318
13613.00 323
13614.10 325
13615.20 337
13616.31 334
13617.41 300
13618.51 307
13619.61 330
13620.71 312
13621.82 351
13622.92 373
13624.02 315
13625.12 307
13626.22 341
13627.33 310
13628.43 331
13629.53 382
13630.63 372
13631.74 345
13632.84 349
13633.94 309
13635.04 335
13636.15 338
13637.25 333
13638.35 329
13639.45 357
13640.56 366
13641.66 301
13642.76 334
13643.87 310
13644.97 284
13646.07 307
13647.17 330
13648.28 302
13649.38 340
13650.48 318
13651.59 309
13652.69 313
13653.79 299
13654.90 285
13656.00 308
13657.10 304
13658.21 263
13659.31 270
13660.41 313
13661.52 311
13662.62 337
13663.72 305
13664.83 296
13665.93 293
13667.04 309
13668.14 333
13669.24 311
13670.35 262
13671.45 302
13672.56 316
13673.66 279
13674.76 296
13675.87 311
13676.97 305
13678.08 314
13679.18 308
13680.29 274
13681.39 296
13682.49 333
13683.60 313
13684.70 346
13685.81 361
13686.91 319
13688.02 316
13689.12 379
13690.23 372
13691.33 291
13692.44 311
13693.54 327
13694.65 329
13695.75 317
13696.86 313
13697.96 318
13699.07 326
13700.17 311
13701.28 305
13702.38 311
13703.49 341
13704.59 328
13705.70 326
13706.80 339
13707.91 337
13709.02 341
13710.12 350
13711.23 359
13712.33 340
13713.44 330
13714.54 331
13715.65 346
13716.76 372
13717.86 353
13718.97 379
13720.07 398
13721.18 370
13722.29 388
13723.39 401
13724.50 403
13725.60 403
13726.71 431
13727.82 413
13728.92 425
13730.03 429
13731.14 409
13732.24 431
13733.35 431
13734.46 422
13735.56 421
13736.67 439
13737.78 443
13738.88 433
13739.99 399
13741.10 434
13742.20 448
13743.31 416
13744.42 406
13745.52 448
13746.63 471
13747.74 450
13748.84 478
13749.95 459
13751.06 464
13752.17 524
13753.27 482
13754.38 472
13755.49 451
13756.60 517
13757.70 552
13758.81 503
13759.92 533
13761.03 550
13762.13 557
13763.24 616
13764.35 615
13765.46 608
13766.57 613
13767.67 664
13768.78 707
13769.89 707
13771.00 730
13772.11 792
13773.21 800
13774.32 816
13775.43 766
13776.54 770
13777.65 768
13778.75 739
13779.86 643
13780.97 614
13782.08 625
13783.19 545
13784.30 528
13785.41 505
13786.51 469
13787.62 454
13788.73 492
13789.84 503
13790.95 421
13792.06 422
13793.17 434
13794.28 437
13795.39 405
13796.49 406
13797.60 422
13798.71 428
13799.82 438
13800.93 401
13802.04 390
13803.15 414
13804.26 427
13805.37 424
13806.48 406
13807.59 393
13808.70 407
13809.81 372
13810.92 394
13812.03 399
13813.14 403
13814.25 401
13815.36 400
13816.47 416
13817.58 408
13818.69 376
13819.80 365
13820.91 372
13822.02 355
13823.13 343
13824.24 367
13825.35 366
13826.46 362
13827.57 372
13828.68 342
13829.79 340
13830.90 349
13832.01 368
13833.12 370
13834.23 388
13835.34 371
13836.45 345
13837.56 321
13838.67 343
13839.78 342
13840.89 372
13842.01 380
13843.12 386
13844.23 362
13845.34 356
13846.45 372
13847.56 371
13848.67 346
13849.78 343
13850.89 351
13852.01 376
13853.12 379
13854.23 405
13855.34 384
13856.45 376
13857.56 388
13858.67 373
13859.79 389
13860.90 386
13862.01 395
13863.12 397
13864.23 429
13865.34 418
13866.46 412
13867.57 434
13868.68 416
13869.79 410
13870.90 407
13872.02 387
13873.13 405
13874.24 365
13875.35 379
13876.47 375
13877.58 369
13878.69 387
13879.80 362
13880.92 358
13882.03 358
13883.14 354
13884.25 366
13885.37 322
13886.48 326
13887.59 345
13888.70 382
13889.82 341
13890.93 350
13892.04 389
13893.16 359
13894.27 355
13895.38 381
13896.49 353
13897.61 342
13898.72 374
13899.83 361
13900.95 359
13902.06 363
13903.17 353
13904.29 350
13905.40 363
13906.51 377
13907.63 372
13908.74 350
13909.85 326
13910.97 325
13912.08 342
13913.20 367
13914.31 352
13915.42 324
13916.54 353
13917.65 351
13918.77 386
13919.88 337
13920.99 316
13922.11 343
13923.22 321
13924.34 317
13925.45 335
13926.56 329
13927.68 310
13928.79 319
13929.91 302
13931.02 295
13932.14 325
13933.25 326
13934.37 317
13935.48 300
13936.60 312
13937.71 356
13938.83 336
13939.94 320
13941.05 332
13942.17 352
13943.28 336
13944.40 337
13945.51 304
13946.63 322
13947.75 308
13948.86 334
13949.98 340
13951.09 313
13952.21 301
13953.32 309
13954.44 320
13955.55 319
13956.67 291
13957.78 311
13958.90 334
13960.01 320
13961.13 325
13962.25 335
13963.36 313
13964.48 307
13965.59 307
13966.71 307
13967.83 310
13968.94 323
13970.06 314
13971.17 316
13972.29 334
13973.41 316
13974.52 295
13975.64 317
13976.75 327
13977.87 309
13978.99 295
13980.10 312
13981.22 279
13982.34 291
13983.45 317
13984.57 313
13985.69 332
13986.80 329
13987.92 338
13989.04 305
13990.15 332
13991.27 326
13992.39 366
13993.50 349
13994.62 324
13995.74 320
13996.86 350
13997.97 347
13999.09 329
14000.21 336
14001.33 304
14002.44 330
14003.56 341
14004.68 343
14005.79 338
14006.91 331
14008.03 335
14009.15 338
14010.27 340
14011.38 347
14012.50 330
14013.62 329
14014.74 329
14015.85 350
14016.97 369
14018.09 367
14019.21 386
14020.33 394
14021.44 383
14022.56 353
14023.68 387
14024.80 377
14025.92 406
14027.04 409
14028.15 367
14029.27 354
14030.39 358
14031.51 321
14032.63 347
14033.75 341
14034.86 324
14035.98 312
14037.10 331
14038.22 317
14039.34 316
14040.46 322
14041.58 305
14042.70 332
14043.82 295
14044.93 329
14046.05 320
14047.17 313
14048.29 318
14049.41 319
14050.53 311
14051.65 351
14052.77 332
14053.89 353
14055.01 358
14056.13 355
14057.25 352
14058.37 336
14059.49 322
14060.61 333
14061.73 315
14062.85 336
14063.97 347
14065.09 329
14066.20 329
14067.32 338
14068.44 323
14069.56 339
14070.68 326
14071.81 370
14072.93 349
14074.05 330
14075.17 331
14076.29 349
14077.41 370
14078.53 361
14079.65 344
14080.77 342
14081.89 361
14083.01 354
14084.13 390
14085.25 372
14086.37 396
14087.49 420
14088.61 422
14089.73 407
14090.85 428
14091.97 390
14093.10 438
14094.22 424
14095.34 477
14096.46 461
14097.58 449
14098.70 431
14099.82 419
14100.94 436
14102.07 470
14103.19 478
14104.31 438
14105.43 414
14106.55 403
14107.67 376
14108.79 367
14109.92 372
14111.04 361
14112.16 354
14113.28 393
14114.40 361
14115.52 288
14116.65 305
14117.77 308
14118.89 316
14120.01 304
14121.13 315
14122.26 301
14123.38 326
14124.50 336
14125.62 331
14126.75 316
14127.87 285
14128.99 317
14130.11 355
14131.24 313
14132.36 302
14133.48 295
14134.60 328
14135.73 307
14136.85 306
14137.97 296
14139.09 303
14140.22 323
14141.34 319
14142.46 302
14143.59 312
14144.71 281
14145.83 313
14146.95 301
14148.08 301
14149.20 282
14150.32 303
14151.45 304
14152.57 296
14153.69 298
14154.82 277
14155.94 292
14157.06 310
14158.19 291
14159.31 300
14160.44 313
14161.56 301
14162.68 293
14163.81 308
14164.93 291
14166.05 270
14167.18 292
14168.30 293
14169.43 320
14170.55 302
14171.67 313
14172.80 336
14173.92 325
14175.05 289
14176.17 300
14177.30 287
14178.42 283
14179.54 293
14180.67 281
14181.79 263
14182.92 287
14184.04 314
14185.17 282
14186.29 237
14187.42 292
14188.54 257
14189.67 301
14190.79 270
14191.92 283
14193.04 356
14194.17 331
14195.29 261
14196.42 272
14197.54 283
14198.67 284
14199.79 260
14200.92 287
14202.04 286
14203.17 283
14204.29 285
14205.42 273
14206.54 275
14207.67 293
14208.79 274
14209.92 247
14211.05 247
14212.17 239
14213.30 261
14214.42 248
14215.55 276
14216.67 274
14217.80 266
14218.93 278
14220.05 261
14221.18 265
14222.30 271
14223.43 258
14224.56 248
14225.68 249
14226.81 245
14227.94 247
14229.06 232
14230.19 281
14231.32 238
14232.44 252
14233.57 264
14234.70 260
14235.82 256
14236.95 248
14238.08 272
14239.20 247
14240.33 259
14241.46 233
14242.58 248
14243.71 261
14244.84 238
14245.96 236
14247.09 254
14248.22 241
14249.34 247
14250.47 238
14251.60 223
14252.73 228
14253.85 256
14254.98 249
14256.11 235
14257.24 236
14258.36 225
14259.49 236
14260.62 243
14261.75 206
14262.87 227
14264.00 230
14265.13 250
14266.26 250
14267.39 233
14268.51 240
14269.64 244
14270.77 243
14271.90 229
14273.03 225
14274.15 231
14275.28 237
14276.41 263
14277.54 224
14278.67 243
14279.80 216
14280.92 236
14282.05 244
14283.18 234
14284.31 236
14285.44 233
14286.57 231
14287.70 248
14288.82 246
14289.95 200
14291.08 201
14292.21 209
14293.34 234
14294.47 221
14295.60 226
14296.73 248
14297.86 228
14298.99 232
14300.11 199
14301.24 207
14302.37 204
14303.50 225
14304.63 214
14305.76 255
14306.89 211
14308.02 217
14309.15 246
14310.28 205
14311.41 208
14312.54 208
14313.67 195
14314.80 198
14315.93 193
14317.06 219
14318.19 202
14319.32 221
14320.45 208
14321.58 209
14322.71 211
14323.84 192
14324.97 191
14326.10 177
14327.23 229
14328.36 212
14329.49 207
14330.62 185
14331.75 230
14332.88 218
14334.01 219
14335.14 216
14336.27 188
14337.40 198
14338.53 197
14339.66 211
14340.79 216
14341.93 188
14343.06 191
14344.19 184
14345.32 178
14346.45 197
14347.58 225
14348.71 202
14349.84 207
14350.97 215
14352.11 191
14353.24 168
14354.37 178
14355.50 214
14356.63 207
14357.76 217
14358.89 235
14360.03 194
14361.16 166
14362.29 188
14363.42 212
14364.55 184
14365.68 218
14366.82 199
14367.95 215
14369.08 198
14370.21 203
14371.34 195
14372.48 175
14373.61 169
14374.74 216
14375.87 185
14377.00 207
14378.14 189
14379.27 201
14380.40 206
14381.53 186
14382.67 201
14383.80 198
14384.93 232
14386.06 188
14387.20 172
14388.33 163
14389.46 209
14390.59 195
14391.73 205
14392.86 174
14393.99 214
14395.13 207
14396.26 197
14397.39 206
14398.53 188
14399.66 221
14400.79 195
14401.92 237
14403.06 209
14404.19 201
14405.32 215
14406.46 218
14407.59 222
14408.72 206
14409.86 216
14410.99 206
14412.13 183
14413.26 196
14414.39 209
14415.53 227
14416.66 175
14417.79 182
14418.93 213
14420.06 221
14421.20 185
14422.33 191
14423.46 194
14424.60 183
14425.73 191
14426.87 204
14428.00 212
14429.14 207
14430.27 226
14431.40 217
14432.54 198
14433.67 209
14434.81 214
14435.94 233
14437.08 226
14438.21 202
14439.35 199
14440.48 224
14441.62 195
14442.75 231
14443.88 211
14445.02 226
14446.15 206
14447.29 235
14448.42 243
14449.56 223
14450.70 211
14451.83 227
14452.97 208
14454.10 231
14455.24 205
14456.37 229
14457.51 230
14458.64 216
14459.78 213
14460.91 205
14462.05 238
14463.18 244
14464.32 219
14465.46 210
14466.59 263
14467.73 244
14468.86 204
14470.00 262
14471.14 272
14472.27 244
14473.41 237
14474.54 269
14475.68 250
14476.82 251
14477.95 230
14479.09 246
14480.22 249
14481.36 235
14482.50 249
14483.63 253
14484.77 220
14485.91 218
14487.04 220
14488.18 247
14489.32 244
14490.45 226
14491.59 241
14492.73 239
14493.86 230
14495.00 217
14496.14 217
14497.27 215
14498.41 235
14499.55 225
14500.69 231
14501.82 202
14502.96 200
14504.10 200
14505.23 214
14506.37 248
14507.51 209
14508.65 237
14509.78 210
14510.92 225
14512.06 194
14513.20 201
14514.33 223
14515.47 220
14516.61 194
14517.75 186
14518.89 224
14520.02 212
14521.16 222
14522.30 209
14523.44 217
14524.57 213
14525.71 199
14526.85 229
14527.99 205
14529.13 229
14530.27 242
14531.40 221
14532.54 215
14533.68 190
14534.82 212
14535.96 194
14537.10 188
14538.23 215
14539.37 209
14540.51 183
14541.65 236
14542.79 240
14543.93 206
14545.07 179
14546.21 187
14547.35 232
14548.48 231
14549.62 212
14550.76 238
14551.90 214
14553.04 202
14554.18 222
14555.32 230
14556.46 207
14557.60 218
14558.74 231
14559.88 249
14561.02 249
14562.16 240
14563.30 218
14564.43 252
14565.57 247
14566.71 219
14567.85 216
14568.99 251
14570.13 235
14571.27 204
14572.41 216
14573.55 257
14574.69 224
14575.83 245
14576.97 217
14578.11 194
14579.25 222
14580.39 221
14581.53 247
14582.67 216
14583.81 218
14584.96 227
14586.10 252
14587.24 244
14588.38 232
14589.52 243
14590.66 259
14591.80 245
14592.94 213
14594.08 257
14595.22 268
14596.36 295
14597.50 274
14598.64 236
14599.78 235
14600.93 255
14602.07 248
14603.21 252
14604.35 239
14605.49 241
14606.63 248
14607.77 294
14608.91 267
14610.06 238
14611.20 256
14612.34 255
14613.48 229
14614.62 259
14615.76 244
14616.91 279
14618.05 283
14619.19 251
14620.33 275
14621.47 293
14622.61 304
14623.76 301
14624.90 328
14626.04 278
14627.18 299
14628.32 323
14629.47 323
14630.61 342
14631.75 323
14632.89 361
14634.04 348
14635.18 351
14636.32 354
14637.46 326
14638.61 355
14639.75 315
14640.89 334
14642.03 299
14643.18 312
14644.32 292
14645.46 265
14646.60 250
14647.75 250
14648.89 254
14650.03 252
14651.18 255
14652.32 257
14653.46 242
14654.61 228
14655.75 263
14656.89 242
14658.03 223
14659.18 243
14660.32 235
14661.46 249
14662.61 227
14663.75 233
14664.90 249
14666.04 241
14667.18 225
14668.33 207
14669.47 216
14670.61 242
14671.76 227
14672.90 247
14674.05 211
14675.19 225
14676.33 241
14677.48 220
14678.62 241
14679.77 208
14680.91 230
14682.05 221
14683.20 232
14684.34 210
14685.49 212
14686.63 217
14687.78 229
14688.92 243
14690.06 226
14691.21 203
14692.35 222
14693.50 229
14694.64 213
14695.79 196
14696.93 212
14698.08 217
14699.22 198
14700.37 214
14701.51 195
14702.66 231
14703.80 246
14704.95 224
14706.09 219
14707.24 196
14708.38 216
14709.53 206
14710.67 220
14711.82 208
14712.96 195
14714.11 208
14715.26 225
14716.40 203
14717.55 215
14718.69 213
14719.84 222
14720.98 242
14722.13 238
14723.28 258
14724.42 228
14725.57 192
14726.71 224
14727.86 223
14729.01 230
14730.15 244
14731.30 224
14732.44 226
14733.59 201
14734.74 217
14735.88 250
14737.03 233
14738.18 244
14739.32 220
14740.47 245
14741.61 252
14742.76 247
14743.91 233
14745.05 205
14746.20 221
14747.35 248
14748.49 264
14749.64 241
14750.79 227
14751.94 251
14753.08 228
14754.23 210
14755.38 222
14756.52 235
14757.67 244
14758.82 215
14759.97 238
14761.11 241
14762.26 237
14763.41 204
14764.55 221
14765.70 233
14766.85 242
14768.00 246
14769.15 268
14770.29 276
14771.44 265
14772.59 265
14773.74 265
14774.88 241
14776.03 253
14777.18 279
14778.33 246
14779.48 268
14780.62 267
14781.77 243
14782.92 278
14784.07 265
14785.22 266
14786.36 276
14787.51 286
14788.66 279
14789.81 272
14790.96 262
14792.11 293
14793.26 279
14794.40 292
14795.55 306
14796.70 246
14797.85 295
14799.00 295
14800.15 302
14801.30 282
14802.45 291
14803.59 291
14804.74 278
14805.89 280
14807.04 298
14808.19 283
14809.34 264
14810.49 272
14811.64 249
14812.79 254
14813.94 253
14815.09 287
14816.24 276
14817.39 292
14818.53 265
14819.68 277
14820.83 272
14821.98 245
14823.13 251
14824.28 244
14825.43 241
14826.58 283
14827.73 256
14828.88 231
14830.03 256
14831.18 230
14832.33 215
14833.48 218
14834.63 239
14835.78 192
14836.93 195
14838.08 223
14839.23 201
14840.38 205
14841.53 191
14842.69 199
14843.84 206
14844.99 193
14846.14 208
14847.29 212
14848.44 183
14849.59 212
14850.74 202
14851.89 191
14853.04 198
14854.19 216
14855.34 201
14856.49 197
14857.65 174
14858.80 186
14859.95 207
14861.10 202
14862.25 202
14863.40 207
14864.55 194
14865.70 181
14866.86 215
14868.01 200
14869.16 200
14870.31 201
14871.46 203
14872.61 200
14873.77 184
14874.92 179
14876.07 213
14877.22 183
14878.37 191
14879.52 176
14880.68 192
14881.83 199
14882.98 208
14884.13 183
14885.28 183
14886.44 184
14887.59 226
14888.74 204
14889.89 177
14891.05 185
14892.20 201
14893.35 195
14894.50 174
14895.66 180
14896.81 173
14897.96 196
14899.11 179
14900.27 163
14901.42 193
14902.57 184
14903.72 200
14904.88 192
14906.03 217
14907.18 182
14908.34 207
14909.49 180
14910.64 193
14911.80 195
14912.95 180
14914.10 192
14915.26 189
14916.41 192
14917.56 185
14918.72 185
14919.87 195
14921.02 191
14922.18 170
14923.33 171
14924.48 185
14925.64 210
14926.79 200
14927.94 194
14929.10 198
14930.25 171
14931.41 186
14932.56 192
14933.71 207
14934.87 211
14936.02 202
14937.18 199
14938.33 203
14939.48 174
14940.64 197
14941.79 210
14942.95 204
14944.10 196
14945.26 190
14946.41 193
14947.57 217
14948.72 205
14949.87 182
14951.03 202
14952.18 203
14953.34 203
14954.49 189
14955.65 194
14956.80 184
14957.96 188
14959.11 198
14960.27 187
14961.42 165
14962.58 189
14963.73 174
14964.89 201
14966.04 209
14967.20 183
14968.36 172
14969.51 192
14970.67 185
14971.82 166
14972.98 167
14974.13 169
14975.29 205
14976.44 193
14977.60 177
14978.76 138
14979.91 170
14981.07 195
14982.22 181
14983.38 170
14984.53 176
14985.69 164
14986.85 177
14988.00 175
14989.16 174
14990.32 173
14991.47 167
14992.63 160
14993.78 181
14994.94 145
14996.10 159
14997.25 162
14998.41 167
14999.57 177
15000.72 168
15001.88 188
15003.04 178
15004.19 174
15005.35 166
15006.51 173
15007.66 162
15008.82 170
15009.98 161
15011.13 156
15012.29 172
15013.45 149
15014.61 185
15015.76 147
15016.92 133
15018.08 140
15019.23 156
15020.39 185
15021.55 170
15022.71 132
15023.86 156
15025.02 148
15026.18 144
15027.34 133
15028.49 158
15029.65 182
15030.81 133
15031.97 131
15033.13 137
15034.28 153
15035.44 157
15036.60 144
15037.76 147
15038.92 150
15040.07 157
15041.23 157
15042.39 156
15043.55 164
15044.71 151
15045.87 150
15047.02 187
15048.18 168
15049.34 150
15050.50 167
15051.66 145
15052.82 145
15053.98 132
15055.13 136
15056.29 173
15057.45 150
15058.61 148
15059.77 161
15060.93 174
15062.09 155
15063.25 148
15064.40 143
15065.56 149
15066.72 153
15067.88 153
15069.04 175
15070.20 139
15071.36 138
15072.52 152
15073.68 147
15074.84 150
15076.00 136
15077.16 156
15078.32 170
15079.48 160
15080.64 139
15081.80 134
15082.96 157
15084.12 172
15085.28 183
15086.44 149
15087.60 118
15088.76 133
15089.92 142
15091.08 162
15092.24 121
15093.40 127
15094.56 166
15095.72 150
15096.88 137
15098.04 139
15099.20 169
15100.36 155
15101.52 158
15102.68 158
15103.84 143
15105.00 124
15106.16 135
15107.32 160
15108.48 155
15109.64 122
15110.80 164
15111.96 175
15113.13 140
15114.29 134
15115.45 141
15116.61 170
15117.77 138
15118.93 135
15120.09 145
15121.25 175
15122.42 151
15123.58 152
15124.74 150
15125.90 156
15127.06 151
15128.22 166
15129.38 137
15130.55 117
15131.71 154
15132.87 152
15134.03 153
15135.19 152
15136.35 145
15137.52 158
15138.68 165
15139.84 160
15141.00 149
15142.16 127
15143.33 168
15144.49 155
15145.65 149
15146.81 143
15147.97 140
15149.14 161
15150.30 144
15151.46 146
15152.62 151
15153.79 149
15154.95 171
15156.11 147
15157.27 143
15158.44 142
15159.60 146
15160.76 151
15161.93 135
15163.09 172
15164.25 142
15165.41 141
15166.58 134
15167.74 136
15168.90 150
15170.07 129
15171.23 133
15172.39 159
15173.56 166
15174.72 168
15175.88 160
15177.05 163
15178.21 189
15179.37 150
15180.54 168
15181.70 163
15182.86 142
15184.03 160
15185.19 146
15186.36 139
15187.52 165
15188.68 156
15189.85 164
15191.01 164
15192.17 167
15193.34 161
15194.50 155
15195.67 158
15196.83 134
15198.00 160
15199.16 151
15200.32 151
15201.49 160
15202.65 156
15203.82 165
15204.98 182
15206.15 183
15207.31 169
15208.48 162
15209.64 164
15210.80 158
15211.97 160
15213.13 163
15214.30 159
15215.46 175
15216.63 163
15217.79 186
15218.96 171
15220.12 189
15221.29 180
15222.45 157
15223.62 157
15224.78 196
15225.95 197
15227.11 181
15228.28 181
15229.45 180
15230.61 202
15231.78 184
15232.94 197
15234.11 178
15235.27 172
15236.44 200
15237.60 218
15238.77 187
15239.94 175
15241.10 204
15242.27 182
15243.43 170
15244.60 158
15245.77 169
15246.93 182
15248.10 192
15249.26 173
15250.43 161
15251.60 160
15252.76 157
15253.93 187
15255.10 145
15256.26 148
15257.43 155
15258.60 165
15259.76 150
15260.93 155
15262.10 143
15263.26 169
15264.43 155
15265.60 148
15266.76 153
15267.93 151
15269.10 159
15270.26 178
15271.43 147
15272.60 147
15273.76 138
15274.93 157
15276.10 148
15277.27 127
15278.43 161
15279.60 145
15280.77 165
15281.94 151
15283.10 122
15284.27 128
15285.44 153
15286.61 146
15287.77 157
15288.94 159
15290.11 145
15291.28 173
15292.44 183
15293.61 135
15294.78 143
15295.95 141
15297.12 144
15298.28 153
15299.45 148
15300.62 160
15301.79 128
15302.96 165
15304.12 156
15305.29 145
15306.46 184
15307.63 162
15308.80 155
15309.97 164
15311.14 167
15312.30 155
15313.47 140
15314.64 149
15315.81 144
15316.98 166
15318.15 149
15319.32 149
15320.49 158
15321.65 136
15322.82 143
15323.99 141
15325.16 156
15326.33 160
15327.50 167
15328.67 143
15329.84 146
15331.01 153
15332.18 147
15333.35 170
15334.52 142
15335.69 165
15336.85 159
15338.02 170
15339.19 147
15340.36 141
15341.53 170
15342.70 182
15343.87 164
15345.04 164
15346.21 166
15347.38 151
15348.55 172
15349.72 186
15350.89 158
15352.06 142
15353.23 128
15354.40 146
15355.57 185
15356.74 162
15357.91 164
15359.08 158
15360.25 149
15361.43 145
15362.60 175
15363.77 176
15364.94 169
15366.11 167
15367.28 165
15368.45 154
15369.62 151
15370.79 151
15371.96 168
15373.13 139
15374.30 135
15375.47 189
15376.65 175
15377.82 170
15378.99 145
15380.16 141
15381.33 149
15382.50 158
15383.67 151
15384.84 173
15386.02 144
15387.19 165
15388.36 175
15389.53 178
15390.70 165
15391.87 159
15393.04 166
15394.22 181
15395.39 177
15396.56 172
15397.73 156
15398.90 194
15400.08 169
15401.25 163
15402.42 159
15403.59 160
15404.76 159
15405.94 135
15407.11 151
15408.28 174
15409.45 155
15410.63 174
15411.80 139
15412.97 132
15414.14 134
15415.31 154
15416.49 163
15417.66 174
15418.83 144
15420.01 161
15421.18 142
15422.35 155
15423.52 135
15424.70 131
15425.87 133
15427.04 165
15428.22 149
15429.39 154
15430.56 151
15431.73 132
15432.91 171
15434.08 156
15435.25 167
15436.43 142
15437.60 163
15438.77 148
15439.95 146
15441.12 143
15442.30 132
15443.47 144
15444.64 157
15445.82 157
15446.99 147
15448.16 145
15449.34 155
15450.51 144
15451.69 135
15452.86 142
15454.03 118
15455.21 134
15456.38 158
15457.56 139
15458.73 156
15459.90 155
15461.08 153
15462.25 139
15463.43 138
15464.60 160
15465.78 144
15466.95 139
15468.12 136
15469.30 121
15470.47 155
15471.65 144
15472.82 133
15474.00 139
15475.17 168
15476.35 143
15477.52 124
15478.70 138
15479.87 147
15481.05 147
15482.22 137
15483.40 138
15484.57 134
15485.75 130
15486.92 145
15488.10 152
15489.27 148
15490.45 150
15491.62 144
15492.80 146
15493.98 135
15495.15 134
15496.33 132
15497.50 172
15498.68 141
15499.85 140
15501.03 138
15502.21 145
15503.38 169
15504.56 140
15505.73 155
15506.91 163
15508.09 173
15509.26 139
15510.44 138
15511.61 139
15512.79 153
15513.97 140
15515.14 138
15516.32 175
15517.50 167
15518.67 140
15519.85 128
15521.02 141
15522.20 141
15523.38 139
15524.55 136
15525.73 164
15526.91 165
15528.09 156
15529.26 164
15530.44 154
15531.62 143
15532.79 155
15533.97 135
15535.15 151
15536.32 139
15537.50 166
15538.68 139
15539.86 139
15541.03 149
15542.21 167
15543.39 158
15544.57 140
15545.74 127
15546.92 172
15548.10 164
15549.28 146
15550.45 166
15551.63 146
15552.81 160
15553.99 170
15555.16 159
15556.34 156
15557.52 140
15558.70 138
15559.88 146
15561.05 147
15562.23 145
15563.41 146
15564.59 160
15565.77 159
15566.95 152
15568.12 142
15569.30 156
15570.48 185
15571.66 154
15572.84 142
15574.02 147
15575.19 134
15576.37 160
15577.55 168
15578.73 155
15579.91 161
15581.09 158
15582.27 158
15583.45 167
15584.62 176
15585.80 168
15586.98 167
15588.16 156
15589.34 162
15590.52 177
15591.70 177
15592.88 171
15594.06 183
15595.24 151
15596.42 147
15597.60 159
15598.78 163
15599.96 153
15601.14 154
15602.31 172
15603.49 174
15604.67 178
15605.85 181
15607.03 163
15608.21 169
15609.39 190
15610.57 173
15611.75 195
15612.93 182
15614.11 200
15615.29 184
15616.47 184
15617.65 186
15618.83 219
15620.01 197
15621.19 196
15622.38 185
15623.56 178
15624.74 192
15625.92 192
15627.10 187
15628.28 207
15629.46 216
15630.64 196
15631.82 204
15633.00 181
15634.18 188
15635.36 211
15636.54 190
15637.72 176
15638.91 224
15640.09 211
15641.27 226
15642.45 245
15643.63 240
15644.81 235
15645.99 217
15647.17 223
15648.36 212
15649.54 201
15650.72 229
15651.90 222
15653.08 227
15654.26 235
15655.44 220
15656.63 215
15657.81 199
15658.99 226
15660.17 233
15661.35 195
15662.54 207
15663.72 229
15664.90 222
15666.08 207
15667.26 230
15668.45 231
15669.63 219
15670.81 231
15671.99 223
15673.17 201
15674.36 230
15675.54 259
15676.72 219
15677.90 236
15679.09 191
15680.27 195
15681.45 201
15682.63 200
15683.82 180
15685.00 190
15686.18 169
15687.37 210
15688.55 224
15689.73 204
15690.91 235
15692.10 195
15693.28 217
15694.46 252
15695.65 232
15696.83 231
15698.01 225
15699.20 222
15700.38 226
15701.56 213
15702.75 227
15703.93 223
15705.11 238
15706.30 249
15707.48 237
15708.66 204
15709.85 234
15711.03 274
15712.22 278
15713.40 267
15714.58 234
15715.77 279
15716.95 289
15718.14 298
15719.32 242
15720.50 247
15721.69 293
15722.87 276
15724.06 280
15725.24 261
15726.43 255
15727.61 243
15728.79 263
15729.98 255
15731.16 260
15732.35 239
15733.53 231
15734.72 247
15735.90 242
15737.09 228
15738.27 241
15739.46 236
15740.64 213
15741.83 222
15743.01 273
15744.20 242
15745.38 248
15746.57 234
15747.75 241
15748.94 241
15750.12 265
15751.31 255
15752.49 263
15753.68 269
15754.86 246
15756.05 251
15757.23 249
15758.42 237
15759.60 222
15760.79 249
15761.98 254
15763.16 251
15764.35 258
15765.53 246
15766.72 236
15767.90 242
15769.09 242
15770.28 227
15771.46 212
15772.65 222
15773.83 228
15775.02 226
15776.21 213
15777.39 212
15778.58 236
15779.77 253
15780.95 236
15782.14 215
15783.33 243
15784.51 238
15785.70 231
15786.89 201
15788.07 201
15789.26 245
15790.45 199
15791.63 222
15792.82 209
15794.01 205
15795.19 212
15796.38 189
15797.57 190
15798.75 193
15799.94 223
15801.13 219
15802.32 193
15803.50 175
15804.69 205
15805.88 189
15807.06 208
15808.25 208
15809.44 206
15810.63 202
15811.81 205
15813.00 199
15814.19 184
15815.38 183
15816.57 155
15817.75 178
15818.94 192
15820.13 177
15821.32 193
15822.50 184
15823.69 171
15824.88 165
15826.07 173
15827.26 202
15828.44 176
15829.63 185
15830.82 173
15832.01 175
15833.20 190
15834.39 202
15835.57 155
15836.76 164
15837.95 165
15839.14 175
15840.33 197
15841.52 171
15842.71 166
15843.90 196
15845.08 171
15846.27 187
15847.46 150
15848.65 164
15849.84 180
15851.03 186
15852.22 165
15853.41 185
15854.60 199
15855.79 188
15856.97 199
15858.16 184
15859.35 195
15860.54 195
15861.73 187
15862.92 164
15864.11 189
15865.30 201
15866.49 181
15867.68 196
15868.87 195
15870.06 186
15871.25 179
15872.44 198
15873.63 181
15874.82 191
15876.01 188
15877.20 191
15878.39 181
15879.58 178
15880.77 151
15881.96 183
15883.15 206
15884.34 198
15885.53 193
15886.72 187
15887.91 189
15889.10 221
15890.29 180
15891.48 200
15892.67 198
15893.86 200
15895.05 204
15896.24 216
15897.44 213
15898.63 198
15899.82 219
15901.01 192
15902.20 179
15903.39 182
15904.58 211
15905.77 190
15906.96 213
15908.15 221
15909.35 209
15910.54 213
15911.73 216
15912.92 223
15914.11 220
15915.30 211
15916.49 205
15917.69 199
15918.88 223
15920.07 239
15921.26 222
15922.45 193
15923.64 216
15924.84 231
15926.03 228
15927.22 237
15928.41 224
15929.60 222
15930.80 245
15931.99 253
15933.18 220
15934.37 235
15935.56 244
15936.76 222
15937.95 198
15939.14 209
15940.33 243
15941.53 213
15942.72 193
15943.91 167
15945.10 205
15946.30 208
15947.49 193
15948.68 192
15949.87 169
15951.07 184
15952.26 149
15953.45 177
15954.65 180
15955.84 180
15957.03 174
15958.22 168
15959.42 165
15960.61 177
15961.80 164
15963.00 147
15964.19 177
15965.38 147
15966.58 151
15967.77 163
15968.96 141
15970.16 142
15971.35 158
15972.54 140
15973.74 156
15974.93 152
15976.13 127
15977.32 140
15978.51 139
15979.71 164
15980.90 140
15982.09 146
15983.29 128
15984.48 143
15985.68 130
15986.87 128
15988.06 141
15989.26 146
15990.45 141
15991.65 136
15992.84 124
15994.04 160
15995.23 150
15996.43 132
15997.62 102
15998.81 123
16000.01 145
16001.20 148
16002.40 134
16003.59 148
16004.79 134
16005.98 131
16007.18 146
16008.37 161
16009.57 127
16010.76 117
16011.96 140
16013.15 137
16014.35 127
16015.54 152
16016.74 127
16017.93 151
16019.13 151
16020.32 115
16021.52 133
16022.72 150
16023.91 150
16025.11 129
16026.30 130
16027.50 148
16028.69 143
16029.89 138
16031.08 122
16032.28 146
16033.48 145
16034.67 140
16035.87 143
16037.06 121
16038.26 137
16039.46 154
16040.65 142
16041.85 176
16043.05 145
16044.24 138
16045.44 130
16046.63 131
16047.83 137
16049.03 169
16050.22 159
16051.42 130
16052.62 120
16053.81 136
16055.01 127
16056.21 142
16057.40 109
16058.60 120
16059.80 109
16060.99 116
16062.19 117
16063.39 120
16064.58 123
16065.78 138
16066.98 125
16068.18 121
16069.37 135
16070.57 128
16071.77 127
16072.97 131
16074.16 122
16075.36 123
16076.56 129
16077.76 123
16078.95 102
16080.15 115
16081.35 147
16082.55 134
16083.74 120
16084.94 130
16086.14 140
16087.34 148
16088.53 151
16089.73 120
16090.93 128
16092.13 134
16093.33 138
16094.53 123
16095.72 114
16096.92 113
16098.12 129
16099.32 127
16100.52 125
16101.72 120
16102.91 123
16104.11 126
16105.31 131
16106.51 140
16107.71 117
16108.91 129
16110.11 129
16111.30 114
16112.50 117
16113.70 120
16114.90 135
16116.10 130
16117.30 118
16118.50 127
16119.70 126
16120.90 120
16122.10 104
16123.29 122
16124.49 123
16125.69 135
16126.89 154
16128.09 129
16129.29 121
16130.49 115
16131.69 135
16132.89 113
16134.09 100
16135.29 114
16136.49 120
16137.69 147
16138.89 103
16140.09 112
16141.29 110
16142.49 136
16143.69 144
16144.89 104
16146.09 110
16147.29 122
16148.49 109
16149.69 123
16150.89 107
16152.09 102
16153.29 109
16154.49 114
16155.69 129
16156.89 130
16158.09 135
16159.29 121
16160.49 124
16161.69 125
16162.89 105
16164.09 114
16165.30 115
16166.50 129
16167.70 108
16168.90 116
16170.10 126
16171.30 135
16172.50 106
16173.70 105
16174.90 98
16176.10 127
16177.31 115
16178.51 102
16179.71 132
16180.91 106
16182.11 113
16183.31 112
16184.51 98
16185.72 112
16186.92 137
16188.12 122
16189.32 140
16190.52 121
16191.72 112
16192.93 131
16194.13 117
16195.33 105
16196.53 115
16197.73 147
16198.94 137
16200.14 126
16201.34 114
16202.54 108
16203.74 133
16204.95 140
16206.15 142
16207.35 131
16208.55 136
16209.76 138
16210.96 139
16212.16 125
16213.36 107
16214.57 118
16215.77 126
16216.97 130
16218.17 130
16219.38 121
16220.58 102
16221.78 137
16222.99 121
16224.19 115
16225.39 114
16226.59 130
16227.80 133
16229.00 117
16230.20 112
16231.41 151
16232.61 128
16233.81 142
16235.02 122
16236.22 114
16237.42 124
16238.63 127
16239.83 142
16241.04 143
16242.24 116
16243.44 126
16244.65 158
16245.85 160
16247.05 135
16248.26 127
16249.46 141
16250.67 149
16251.87 133
16253.07 134
16254.28 144
16255.48 152
16256.69 157
16257.89 141
16259.09 144
16260.30 153
16261.50 165
16262.71 122
16263.91 145
16265.12 137
16266.32 164
16267.53 167
16268.73 167
16269.94 157
16271.14 162
16272.34 152
16273.55 137
16274.75 154
16275.96 160
16277.16 148
16278.37 152
16279.57 132
16280.78 125
16281.98 138
16283.19 144
16284.39 157
16285.60 149
16286.81 148
16288.01 142
16289.22 133
16290.42 130
16291.63 154
16292.83 172
16294.04 195
16295.24 156
16296.45 156
16297.66 154
16298.86 167
16300.07 156
16301.27 154
16302.48 176
16303.68 183
16304.89 154
16306.10 160
16307.30 166
16308.51 139
16309.71 156
16310.92 145
16312.13 160
16313.33 159
16314.54 163
16315.75 196
16316.95 150
16318.16 138
16319.37 157
16320.57 156
16321.78 150
16322.99 136
16324.19 169
16325.40 158
16326.61 115
16327.81 133
16329.02 122
16330.23 152
16331.43 162
16332.64 131
16333.85 129
16335.05 144
16336.26 130
16337.47 121
16338.68 122
16339.88 119
16341.09 120
16342.30 154
16343.51 136
16344.71 128
16345.92 124
16347.13 124
16348.34 147
16349.54 124
16350.75 131
16351.96 103
16353.17 129
16354.37 122
16355.58 132
16356.79 111
16358.00 125
16359.21 126
16360.41 126
16361.62 117
16362.83 93
16364.04 114
16365.25 133
16366.45 130
16367.66 115
16368.87 120
16370.08 136
16371.29 119
16372.50 121
16373.71 125
16374.91 127
16376.12 145
16377.33 133
16378.54 117
16379.75 117
16380.96 120
16382.17 132
16383.38 109
16384.58 118
16385.79 104
16387.00 137
16388.21 121
16389.42 113
16390.63 97
16391.84 135
16393.05 129
16394.26 109
16395.47 112
16396.68 110
16397.89 120
16399.09 134
16400.30 127
16401.51 115
16402.72 135
16403.93 121
16405.14 154
16406.35 120
16407.56 119
16408.77 111
16409.98 110
16411.19 112
16412.40 106
16413.61 114
16414.82 134
16416.03 127
16417.24 117
16418.45 149
16419.66 125
16420.87 136
16422.08 105
16423.29 111
16424.50 101
16425.71 115
16426.92 118
16428.14 136
16429.35 122
16430.56 129
16431.77 108
16432.98 111
16434.19 122
16435.40 119
16436.61 108
16437.82 110
16439.03 130
16440.24 121
16441.45 125
16442.67 107
16443.88 98
16445.09 118
16446.30 119
16447.51 91
16448.72 107
16449.93 95
16451.14 113
16452.36 115
16453.57 90
16454.78 112
16455.99 107
16457.20 99
16458.41 125
16459.63 144
16460.84 107
16462.05 115
16463.26 94
16464.47 104
16465.68 106
16466.90 129
16468.11 135
16469.32 135
16470.53 98
16471.74 105
16472.96 116
16474.17 128
16475.38 102
16476.59 107
16477.81 124
16479.02 90
16480.23 113
16481.44 97
16482.66 121
16483.87 102
16485.08 109
16486.29 92
16487.51 104
16488.72 117
16489.93 124
16491.15 122
16492.36 117
16493.57 105
16494.78 115
16496.00 126
16497.21 108
16498.42 99
16499.64 121
16500.85 124
16502.06 112
16503.28 124
16504.49 106
16505.70 102
16506.92 124
16508.13 119
16509.34 104
16510.56 106
16511.77 102
16512.98 99
16514.20 116
16515.41 102
16516.63 106
16517.84 122
16519.05 121
16520.27 107
16521.48 123
16522.70 112
16523.91 123
16525.12 108
16526.34 115
16527.55 108
16528.77 119
16529.98 107
16531.20 120
16532.41 136
16533.62 84
16534.84 113
16536.05 118
16537.27 122
16538.48 98
16539.70 104
16540.91 113
16542.13 121
16543.34 119
16544.56 116
16545.77 97
16546.99 113
16548.20 106
16549.42 121
16550.63 111
16551.85 95
16553.06 107
16554.28 117
16555.49 132
16556.71 94
16557.92 92
16559.14 108
16560.35 127
16561.57 99
16562.78 119
16564.00 122
16565.21 124
16566.43 103
16567.65 122
16568.86 114
16570.08 100
16571.29 102
16572.51 107
16573.73 132
16574.94 122
16576.16 123
16577.37 117
16578.59 123
16579.81 82
16581.02 130
16582.24 121
16583.45 135
16584.67 114
16585.89 122
16587.10 122
16588.32 107
16589.54 106
16590.75 135
16591.97 144
16593.19 92
16594.40 125
16595.62 107
16596.84 107
16598.05 86
16599.27 108
16600.49 103
16601.70 97
16602.92 122
16604.14 139
16605.35 103
16606.57 102
16607.79 106
16609.01 111
16610.22 113
16611.44 113
16612.66 131
16613.88 87
16615.09 95
16616.31 131
16617.53 135
16618.75 107
16619.96 110
16621.18 127
16622.40 104
16623.62 114
16624.83 90
16626.05 99
16627.27 117
16628.49 105
16629.71 108
16630.92 98
16632.14 101
16633.36 109
16634.58 109
16635.80 113
16637.01 79
16638.23 108
16639.45 111
16640.67 85
16641.89 99
16643.11 88
16644.32 106
16645.54 102
16646.76 106
16647.98 107
16649.20 115
16650.42 98
16651.64 123
16652.86 92
16654.07 129
16655.29 109
16656.51 121
16657.73 97
16658.95 108
16660.17 114
16661.39 112
16662.61 112
16663.83 111
16665.05 90
16666.27 86
16667.48 134
16668.70 97
16669.92 105
16671.14 116
16672.36 125
16673.58 107
16674.80 107
16676.02 102
16677.24 111
16678.46 123
16679.68 99
16680.90 99
16682.12 115
16683.34 99
16684.56 87
16685.78 116
16687.00 102
16688.22 118
16689.44 108
16690.66 113
16691.88 95
16693.10 106
16694.32 100
16695.54 109
16696.76 97
16697.98 100
16699.20 93
16700.42 126
16701.64 97
16702.87 115
16704.09 114
16705.31 102
16706.53 107
16707.75 105
16708.97 84
16710.19 97
16711.41 111
16712.63 98
16713.85 99
16715.07 101
16716.30 94
16717.52 91
16718.74 91
16719.96 122
16721.18 80
16722.40 94
16723.62 107
16724.85 97
16726.07 107
16727.29 121
16728.51 107
16729.73 87
16730.95 87
16732.17 112
16733.40 108
16734.62 123
16735.84 95
16737.06 106
16738.28 86
16739.51 99
16740.73 108
16741.95 113
16743.17 119
16744.39 102
16745.62 93
16746.84 111
16748.06 112
16749.28 105
16750.51 125
16751.73 109
16752.95 108
16754.17 103
16755.40 115
16756.62 81
16757.84 87
16759.06 102
16760.29 106
16761.51 127
16762.73 104
16763.96 109
16765.18 103
16766.40 115
16767.62 104
16768.85 99
16770.07 107
16771.29 116
16772.52 97
16773.74 108
16774.96 122
16776.19 108
16777.41 97
16778.63 113
16779.86 97
16781.08 97
16782.30 98
16783.53 104
16784.75 111
16785.97 114
16787.20 125
16788.42 93
16789.65 104
16790.87 89
16792.09 109
16793.32 101
16794.54 97
16795.77 103
16796.99 110
16798.21 96
16799.44 117
16800.66 106
16801.89 88
16803.11 101
16804.34 108
16805.56 113
16806.78 115
16808.01 104
16809.23 106
16810.46 104
16811.68 102
16812.91 86
16814.13 107
16815.36 113
16816.58 111
16817.81 111
16819.03 103
16820.26 109
16821.48 127
16822.71 109
16823.93 108
16825.16 106
16826.38 119
16827.61 100
16828.83 107
16830.06 120
16831.28 101
16832.51 91
16833.73 109
16834.96 95
16836.19 105
16837.41 138
16838.64 106
16839.86 118
16841.09 108
16842.31 171
16843.54 112
16844.76 112
16845.99 118
16847.22 132
16848.44 114
16849.67 127
16850.89 118
16852.12 129
16853.35 108
16854.57 129
16855.80 122
16857.03 136
16858.25 127
16859.48 132
16860.71 137
16861.93 130
16863.16 112
16864.38 127
16865.61 133
16866.84 136
16868.06 127
16869.29 144
16870.52 141
16871.74 143
16872.97 139
16874.20 144
16875.43 133
16876.65 141
16877.88 163
16879.11 170
16880.33 140
16881.56 167
16882.79 161
16884.02 156
16885.24 125
16886.47 141
16887.70 151
16888.93 162
16890.15 145
16891.38 150
16892.61 173
16893.84 185
16895.06 156
16896.29 146
16897.52 162
16898.75 143
16899.97 141
16901.20 156
16902.43 148
16903.66 127
16904.89 127
16906.11 131
16907.34 137
16908.57 129
16909.80 137
16911.03 118
16912.26 123
16913.48 151
16914.71 119
16915.94 110
16917.17 119
16918.40 146
16919.63 141
16920.85 122
16922.08 100
16923.31 115
16924.54 136
16925.77 127
16927.00 126
16928.23 108
16929.46 127
16930.69 98
16931.91 116
16933.14 119
16934.37 126
16935.60 123
16936.83 129
16938.06 128
16939.29 104
16940.52 86
16941.75 111
16942.98 104
16944.21 90
16945.44 112
16946.67 123
16947.90 123
16949.13 121
16950.35 95
16951.58 101
16952.81 107
16954.04 109
16955.27 101
16956.50 96
16957.73 110
16958.96 101
16960.19 131
16961.42 111
16962.65 119
16963.88 122
16965.11 103
16966.34 126
16967.58 125
16968.81 110
16970.04 116
16971.27 133
16972.50 114
16973.73 115
16974.96 133
16976.19 124
16977.42 125
16978.65 118
16979.88 112
16981.11 119
16982.34 105
16983.57 104
16984.80 109
16986.04 113
16987.27 103
16988.50 110
16989.73 122
16990.96 121
16992.19 111
16993.42 91
16994.65 114
16995.88 90
16997.12 118
16998.35 119
16999.58 131
17000.81 102
17002.04 113
17003.27 118
17004.51 115
17005.74 103
17006.97 92
17008.20 112
17009.43 95
17010.66 124
17011.90 115
17013.13 108
17014.36 104
17015.59 107
17016.82 103
17018.06 97
17019.29 92
17020.52 119
17021.75 118
17022.99 107
17024.22 114
17025.45 101
17026.68 106
17027.92 96
17029.15 94
17030.38 81
17031.61 91
17032.85 99
17034.08 107
17035.31 104
17036.54 90
17037.78 99
17039.01 115
17040.24 121
17041.48 95
17042.71 109
17043.94 101
17045.18 100
17046.41 90
17047.64 115
17048.88 102
17050.11 105
17051.34 93
17052.58 83
17053.81 89
17055.04 87
17056.28 93
17057.51 99
17058.74 91
17059.98 102
17061.21 107
17062.44 105
17063.68 91
17064.91 95
17066.15 109
17067.38 118
17068.61 100
17069.85 90
17071.08 109
17072.32 89
17073.55 82
17074.78 100
17076.02 93
17077.25 91
17078.49 93
17079.72 120
17080.96 104
17082.19 80
17083.42 88
17084.66 94
17085.89 91
17087.13 93
17088.36 84
17089.60 100
17090.83 97
17092.07 106
17093.30 109
17094.54 88
17095.77 75
17097.01 96
17098.24 102
17099.48 84
17100.71 104
17101.95 76
17103.18 89
17104.42 119
17105.65 90
17106.89 97
17108.12 91
17109.36 109
17110.60 102
17111.83 98
17113.07 97
17114.30 103
17115.54 99
17116.77 100
17118.01 103
17119.25 83
17120.48 114
17121.72 113
17122.95 121
17124.19 96
17125.43 102
17126.66 110
17127.90 106
17129.13 98
17130.37 102
17131.61 101
17132.84 112
17134.08 105
17135.32 91
17136.55 84
17137.79 103
17139.02 102
17140.26 102
17141.50 96
17142.73 93
17143.97 111
17145.21 101
17146.44 100
17147.68 80
17148.92 78
17150.16 101
17151.39 94
17152.63 85
17153.87 107
17155.10 96
17156.34 90
17157.58 91
17158.82 83
17160.05 110
17161.29 117
17162.53 85
17163.76 98
17165.00 80
17166.24 103
17167.48 92
17168.72 89
17169.95 85
17171.19 93
17172.43 105
17173.67 73
17174.90 78
17176.14 85
17177.38 129
17178.62 97
17179.86 97
17181.09 75
17182.33 107
17183.57 98
17184.81 91
17186.05 87
17187.28 86
17188.52 91
17189.76 106
17191.00 115
17192.24 86
17193.48 66
17194.72 78
17195.95 94
17197.19 95
17198.43 92
17199.67 78
17200.91 85
17202.15 87
17203.39 71
17204.63 84
17205.86 97
17207.10 97
17208.34 96
17209.58 107
17210.82 98
17212.06 88
17213.30 101
17214.54 98
17215.78 94
17217.02 75
17218.26 100
17219.50 110
17220.74 88
17221.97 106
17223.21 90
17224.45 93
17225.69 93
17226.93 96
17228.17 91
17229.41 77
17230.65 69
17231.89 87
17233.13 78
17234.37 76
17235.61 100
17236.85 95
17238.09 85
17239.33 92
17240.57 77
17241.81 72
17243.05 81
17244.29 101
17245.53 80
17246.77 76
17248.02 105
17249.26 100
17250.50 96
17251.74 73
17252.98 85
17254.22 88
17255.46 87
17256.70 84
17257.94 73
17259.18 74
17260.42 98
17261.66 94
17262.90 82
17264.15 75
17265.39 70
17266.63 87
17267.87 118
17269.11 78
17270.35 88
17271.59 77
17272.83 83
17274.08 87
17275.32 86
17276.56 83
17277.80 98
17279.04 102
17280.28 90
17281.52 76
17282.77 74
17284.01 90
17285.25 83
17286.49 83
17287.73 78
17288.98 86
17290.22 91
17291.46 100
17292.70 80
17293.94 100
17295.19 90
17296.43 100
17297.67 97
17298.91 95
17300.16 78
17301.40 93
17302.64 75
17303.88 101
17305.13 97
17306.37 114
17307.61 104
17308.85 102
17310.10 82
17311.34 78
17312.58 77
17313.82 97
17315.07 82
17316.31 97
17317.55 87
17318.80 99
17320.04 95
17321.28 99
17322.53 85
17323.77 83
17325.01 84
17326.26 80
17327.50 79
17328.74 104
17329.99 101
17331.23 105
17332.47 95
17333.72 84
17334.96 77
17336.20 89
17337.45 84
17338.69 94
17339.93 97
17341.18 97
17342.42 89
17343.67 91
17344.91 99
17346.15 114
17347.40 111
17348.64 93
17349.89 76
17351.13 80
17352.37 81
17353.62 91
17354.86 92
17356.11 99
17357.35 117
17358.60 83
17359.84 91
17361.09 93
17362.33 82
17363.57 83
17364.82 95
17366.06 92
17367.31 74
17368.55 84
17369.80 105
17371.04 100
17372.29 104
17373.53 80
17374.78 87
17376.02 91
17377.27 94
17378.51 76
17379.76 84
17381.00 92
17382.25 84
17383.50 78
17384.74 84
17385.99 74
17387.23 88
17388.48 89
17389.72 76
17390.97 75
17392.21 120
17393.46 90
17394.71 109
17395.95 85
17397.20 86
17398.44 79
17399.69 90
17400.93 100
17402.18 94
17403.43 89
17404.67 84
17405.92 74
17407.17 69
17408.41 88
17409.66 93
17410.90 95
17412.15 90
17413.40 79
17414.64 106
17415.89 85
17417.14 80
17418.38 88
17419.63 78
17420.88 78
17422.12 80
17423.37 85
17424.62 92
17425.86 91
17427.11 80
17428.36 82
17429.60 88
17430.85 104
17432.10 99
17433.35 87
17434.59 86
17435.84 103
17437.09 103
17438.33 85
17439.58 88
17440.83 87
17442.08 85
17443.32 79
17444.57 100
17445.82 99
17447.07 90
17448.32 85
17449.56 91
17450.81 77
17452.06 85
17453.31 81
17454.55 95
17455.80 116
17457.05 95
17458.30 88
17459.55 106
17460.79 89
17462.04 81
17463.29 92
17464.54 111
17465.79 106
17467.04 99
17468.28 93
17469.53 103
17470.78 82
17472.03 81
17473.28 86
17474.53 83
17475.78 89
17477.02 89
17478.27 96
17479.52 87
17480.77 81
17482.02 83
17483.27 82
17484.52 74
17485.77 95
17487.02 81
17488.26 92
17489.51 103
17490.76 102
17492.01 110
17493.26 97
17494.51 68
17495.76 83
17497.01 102
17498.26 110
17499.51 85
17500.76 88
17502.01 84
17503.26 89
17504.51 92
17505.76 86
17507.01 102
17508.26 103
17509.51 91
17510.76 119
17512.01 96
17513.26 121
17514.51 107
17515.76 104
17517.01 95
17518.26 86
17519.51 87
17520.76 104
17522.01 102
17523.26 101
17524.51 103
17525.76 86
17527.01 97
17528.26 104
17529.51 99
17530.76 109
17532.01 88
17533.26 96
17534.51 101
17535.76 100
17537.01 93
17538.27 106
17539.52 89
17540.77 94
17542.02 116
17543.27 105
17544.52 102
17545.77 111
17547.02 95
17548.27 100
17549.53 116
17550.78 102
17552.03 102
17553.28 98
17554.53 108
17555.78 93
17557.03 103
17558.29 107
17559.54 123
17560.79 123
17562.04 93
17563.29 82
17564.54 88
17565.80 111
17567.05 111
17568.30 84
17569.55 98
17570.80 104
17572.06 120
17573.31 111
17574.56 87
17575.81 109
17577.07 103
17578.32 104
17579.57 95
17580.82 94
17582.08 104
17583.33 103
17584.58 104
17585.83 82
17587.09 94
17588.34 86
17589.59 105
17590.84 107
17592.10 98
17593.35 80
17594.60 114
17595.86 97
17597.11 99
17598.36 80
17599.61 71
17600.87 110
17602.12 111
17603.37 96
17604.63 93
17605.88 125
17607.13 114
17608.39 104
17609.64 102
17610.89 107
17612.15 108
17613.40 118
17614.66 89
17615.91 102
17617.16 99
17618.42 105
17619.67 93
17620.92 108
17622.18 102
17623.43 98
17624.69 98
17625.94 89
17627.19 92
17628.45 117
17629.70 92
17630.96 92
17632.21 106
17633.47 86
17634.72 97
17635.97 98
17637.23 91
17638.48 77
17639.74 72
17640.99 98
17642.25 92
17643.50 103
17644.76 86
17646.01 94
17647.27 107
17648.52 95
17649.78 86
17651.03 98
17652.28 92
17653.54 79
17654.80 82
17656.05 103
17657.31 108
17658.56 97
17659.82 96
17661.07 90
17662.33 88
17663.58 76
17664.84 119
17666.09 93
17667.35 110
17668.60 101
17669.86 87
17671.11 98
17672.37 101
17673.63 108
17674.88 106
17676.14 93
17677.39 84
17678.65 97
17679.91 73
17681.16 75
17682.42 69
17683.67 85
17684.93 97
17686.19 100
17687.44 72
17688.70 93
17689.95 75
17691.21 87
17692.47 96
17693.72 76
17694.98 105
17696.24 90
17697.49 88
17698.75 77
17700.01 84
17701.26 85
17702.52 92
17703.78 94
17705.03 77
17706.29 76
17707.55 110
17708.81 116
17710.06 66
17711.32 69
17712.58 107
17713.83 107
17715.09 92
17716.35 75
17717.61 86
17718.86 82
17720.12 89
17721.38 76
17722.63 87
17723.89 74
17725.15 83
17726.41 94
17727.67 90
17728.92 99
17730.18 98
17731.44 96
17732.70 72
17733.95 69
17735.21 104
17736.47 95
17737.73 77
17738.99 70
17740.24 82
17741.50 92
17742.76 85
17744.02 93
17745.28 90
17746.54 88
17747.79 90
17749.05 75
17750.31 76
17751.57 93
17752.83 91
17754.09 95
17755.35 70
17756.60 81
17757.86 84
17759.12 74
17760.38 89
17761.64 90
17762.90 88
17764.16 115
17765.42 93
17766.67 55
17767.93 77
17769.19 76
17770.45 76
17771.71 92
17772.97 65
17774.23 78
17775.49 66
17776.75 98
17778.01 91
17779.27 83
17780.53 96
17781.79 96
17783.05 93
17784.31 89
17785.57 81
17786.83 93
17788.09 86
17789.35 90
17790.61 68
17791.87 84
17793.13 90
17794.39 62
17795.65 83
17796.91 88
17798.17 119
17799.43 73
17800.69 68
17801.95 92
17803.21 111
17804.47 85
17805.73 72
17806.99 78
17808.25 79
17809.51 86
17810.77 85
17812.03 78
17813.29 84
17814.55 85
17815.81 93
17817.07 99
17818.33 71
17819.60 79
17820.86 79
17822.12 75
17823.38 69
17824.64 78
17825.90 89
17827.16 83
17828.42 86
17829.68 73
17830.95 94
17832.21 93
17833.47 81
17834.73 82
17835.99 91
17837.25 73
17838.51 67
17839.78 75
17841.04 75
17842.30 75
17843.56 69
17844.82 88
17846.08 86
17847.35 60
17848.61 70
17849.87 78
17851.13 95
17852.39 77
17853.66 66
17854.92 103
17856.18 69
17857.44 68
17858.71 83
17859.97 79
17861.23 87
17862.49 85
17863.76 82
17865.02 75
17866.28 78
17867.54 74
17868.81 87
17870.07 72
17871.33 66
17872.59 63
17873.86 80
17875.12 74
17876.38 82
17877.65 89
17878.91 84
17880.17 88
17881.44 85
17882.70 77
17883.96 74
17885.22 77
17886.49 75
17887.75 93
17889.01 107
17890.28 82
17891.54 80
17892.81 76
17894.07 75
17895.33 79
17896.60 84
17897.86 98
17899.12 83
17900.39 88
17901.65 99
17902.92 76
17904.18 78
17905.44 80
17906.71 108
17907.97 91
17909.24 83
17910.50 87
17911.76 89
17913.03 92
17914.29 119
17915.56 96
17916.82 74
17918.09 80
17919.35 70
17920.61 77
17921.88 86
17923.14 85
17924.41 97
17925.67 73
17926.94 71
17928.20 75
17929.47 83
17930.73 62
17932.00 73
17933.26 87
17934.53 76
17935.79 77
17937.06 54
17938.32 87
17939.59 94
17940.85 89
17942.12 64
17943.38 74
17944.65 75
17945.91 72
17947.18 95
17948.44 80
17949.71 105
17950.98 86
17952.24 73
17953.51 83
17954.77 75
17956.04 80
17957.30 94
17958.57 101
17959.84 83
17961.10 79
17962.37 81
17963.63 103
17964.90 61
17966.17 74
17967.43 86
17968.70 83
17969.96 72
17971.23 73
17972.50 80
17973.76 67
17975.03 65
17976.30 88
17977.56 81
17978.83 75
17980.10 82
17981.36 106
17982.63 98
17983.90 73
17985.16 66
17986.43 99
17987.70 105
17988.96 75
17990.23 84
17991.50 78
17992.76 83
17994.03 80
17995.30 79
17996.57 86
17997.83 88
17999.10 85
18000.37 92
18001.64 82
18002.90 60
18004.17 79
18005.44 95
18006.71 79
18007.97 74
18009.24 73
18010.51 84
18011.78 96
18013.04 69
18014.31 87
18015.58 77
18016.85 89
18018.12 95
18019.38 84
18020.65 80
18021.92 76
18023.19 90
18024.46 85
18025.72 73
18026.99 85
18028.26 86
18029.53 101
18030.80 80
18032.07 67
18033.33 88
18034.60 86
18035.87 88
18037.14 87
18038.41 74
18039.68 84
18040.95 80
18042.22 81
18043.48 79
18044.75 74
18046.02 96
18047.29 85
18048.56 93
18049.83 70
18051.10 87
18052.37 87
18053.64 95
18054.91 72
18056.17 67
18057.44 81
18058.71 91
18059.98 90
18061.25 72
18062.52 78
18063.79 68
18065.06 86
18066.33 95
18067.60 86
18068.87 71
18070.14 77
18071.41 93
18072.68 93
18073.95 71
18075.22 75
18076.49 67
18077.76 94
18079.03 93
18080.30 70
18081.57 81
18082.84 93
18084.11 78
18085.38 90
18086.65 81
18087.92 72
18089.19 72
18090.46 79
18091.73 62
18093.00 69
18094.27 95
18095.55 87
18096.82 93
18098.09 87
18099.36 72
18100.63 75
18101.90 109
18103.17 80
18104.44 81
18105.71 86
18106.98 118
18108.25 105
18109.53 89
18110.80 92
18112.07 98
18113.34 77
18114.61 94
18115.88 77
18117.15 66
18118.43 74
18119.70 86
18120.97 79
18122.24 79
18123.51 90
18124.78 86
18126.05 86
18127.33 94
18128.60 81
18129.87 92
18131.14 73
18132.41 77
18133.69 86
18134.96 96
18136.23 87
18137.50 76
18138.77 87
18140.05 71
18141.32 79
18142.59 90
18143.86 103
18145.14 88
18146.41 76
18147.68 80
18148.95 92
18150.23 74
18151.50 74
18152.77 87
18154.04 86
18155.32 72
18156.59 84
18157.86 92
18159.14 77
18160.41 74
18161.68 80
18162.96 67
18164.23 80
18165.50 94
18166.77 86
18168.05 85
18169.32 64
18170.59 86
18171.87 87
18173.14 75
18174.41 85
18175.69 91
18176.96 99
18178.24 68
18179.51 73
18180.78 103
18182.06 77
18183.33 68
18184.60 66
18185.88 81
18187.15 99
18188.43 68
18189.70 69
18190.97 76
18192.25 77
18193.52 84
18194.80 76
18196.07 70
18197.34 80
18198.62 60
18199.89 79
18201.17 74
18202.44 77
18203.72 106
18204.99 87
18206.27 65
18207.54 77
18208.82 81
18210.09 88
18211.36 77
18212.64 86
18213.91 82
18215.19 81
18216.46 87
18217.74 70
18219.01 90
18220.29 79
18221.56 78
18222.84 98
18224.11 92
18225.39 95
18226.67 80
18227.94 95
18229.22 85
18230.49 75
18231.77 68
18233.04 73
18234.32 83
18235.59 80
18236.87 78
18238.14 82
18239.42 83
18240.70 97
18241.97 62
18243.25 103
18244.52 95
18245.80 62
18247.08 90
18248.35 93
18249.63 69
18250.90 84
18252.18 88
18253.46 76
18254.73 66
18256.01 83
18257.29 91
18258.56 83
18259.84 81
18261.11 84
18262.39 86
18263.67 103
18264.94 74
18266.22 75
18267.50 92
18268.77 72
18270.05 102
18271.33 87
18272.61 101
18273.88 80
18275.16 79
18276.44 92
18277.71 75
18278.99 77
18280.27 82
18281.54 83
18282.82 67
18284.10 89
18285.38 104
18286.65 86
18287.93 73
18289.21 65
18290.49 80
18291.76 90
18293.04 92
18294.32 78
18295.60 76
18296.88 89
18298.15 62
18299.43 68
18300.71 78
18301.99 84
18303.26 88
18304.54 97
18305.82 65
18307.10 71
18308.38 81
18309.66 73
18310.93 81
18312.21 95
18313.49 92
18314.77 75
18316.05 82
18317.33 65
18318.60 85
18319.88 78
18321.16 80
18322.44 74
18323.72 67
18325.00 64
18326.28 76
18327.55 83
18328.83 95
18330.11 78
18331.39 67
18332.67 81
18333.95 76
18335.23 68
18336.51 76
18337.79 66
18339.07 81
18340.35 77
18341.62 73
18342.90 77
18344.18 79
18345.46 75
18346.74 83
18348.02 77
18349.30 96
18350.58 88
18351.86 81
18353.14 69
18354.42 65
18355.70 85
18356.98 79
18358.26 82
18359.54 85
18360.82 93
18362.10 74
18363.38 72
18364.66 75
18365.94 89
18367.22 75
18368.50 70
18369.78 62
18371.06 78
18372.34 86
18373.62 86
18374.90 89
18376.18 63
18377.46 74
18378.74 86
18380.03 83
18381.31 84
18382.59 80
18383.87 97
18385.15 86
18386.43 67
18387.71 67
18388.99 70
18390.27 84
18391.55 92
18392.83 60
18394.12 69
18395.40 91
18396.68 82
18397.96 99
18399.24 79
18400.52 67
18401.80 72
18403.08 71
18404.37 102
18405.65 73
18406.93 78
18408.21 86
18409.49 80
18410.77 77
18412.06 78
18413.34 77
18414.62 80
18415.90 87
18417.18 81
18418.47 82
18419.75 85
18421.03 79
18422.31 75
18423.59 75
18424.88 77
18426.16 78
18427.44 95
18428.72 82
18430.01 73
18431.29 98
18432.57 78
18433.85 86
18435.14 71
18436.42 87
18437.70 91
18438.98 66
18440.27 77
18441.55 81
18442.83 88
18444.12 88
18445.40 78
18446.68 85
18447.96 102
18449.25 90
18450.53 86
18451.81 102
18453.10 102
18454.38 91
18455.66 88
18456.95 72
18458.23 64
18459.51 90
18460.80 92
18462.08 108
18463.36 89
18464.65 66
18465.93 79
18467.22 86
18468.50 88
18469.78 77
18471.07 79
18472.35 99
18473.63 76
18474.92 82
18476.20 79
18477.49 114
18478.77 91
18480.05 91
18481.34 56
18482.62 69
18483.91 99
18485.19 80
18486.48 84
18487.76 87
18489.04 91
18490.33 80
18491.61 73
18492.90 77
18494.18 94
18495.47 84
18496.75 79
18498.04 79
18499.32 80
18500.61 72
18501.89 74
18503.18 96
18504.46 81
18505.75 89
18507.03 84
18508.32 83
18509.60 73
18510.89 84
18512.17 89
18513.46 75
18514.74 87
18516.03 77
18517.31 67
18518.60 86
18519.89 86
18521.17 81
18522.46 63
18523.74 76
18525.03 81
18526.31 96
18527.60 67
18528.89 52
18530.17 77
18531.46 68
18532.74 84
18534.03 73
18535.32 77
18536.60 75
18537.89 77
18539.17 88
18540.46 78
18541.75 88
18543.03 82
18544.32 87
18545.61 89
18546.89 88
18548.18 74
18549.47 89
18550.75 74
18552.04 77
18553.33 67
18554.61 88
18555.90 106
18557.19 89
18558.47 74
18559.76 58
18561.05 84
18562.33 82
18563.62 89
18564.91 75
18566.19 76
18567.48 75
18568.77 70
18570.06 73
18571.34 79
18572.63 88
18573.92 82
18575.21 84
18576.49 88
18577.78 68
18579.07 81
18580.36 100
18581.64 81
18582.93 87
18584.22 102
18585.51 108
18586.80 85
18588.08 79
18589.37 77
18590.66 79
18591.95 104
18593.24 73
18594.52 83
18595.81 84
18597.10 107
18598.39 103
18599.68 91
18600.96 77
18602.25 89
18603.54 110
18604.83 113
18606.12 97
18607.41 75
18608.70 81
18609.98 95
18611.27 107
18612.56 86
18613.85 83
18615.14 99
18616.43 104
18617.72 103
18619.01 73
18620.30 85
18621.58 95
18622.87 90
18624.16 94
18625.45 93
18626.74 98
18628.03 102
18629.32 85
18630.61 67
18631.90 80
18633.19 100
18634.48 84
18635.77 67
18637.06 73
18638.35 95
18639.64 85
18640.93 66
18642.22 72
18643.51 73
18644.80 86
18646.09 96
18647.38 95
18648.67 82
18649.96 81
18651.25 92
18652.54 73
18653.83 67
18655.12 70
18656.41 83
18657.70 93
18658.99 92
18660.28 80
18661.57 94
18662.86 89
18664.15 80
18665.44 82
18666.73 73
18668.02 88
18669.31 80
18670.60 95
18671.89 87
18673.18 69
18674.48 81
18675.77 98
18677.06 85
18678.35 68
18679.64 78
18680.93 101
18682.22 86
18683.51 66
18684.80 69
18686.10 73
18687.39 89
18688.68 85
18689.97 79
18691.26 82
18692.55 76
18693.84 76
18695.14 76
18696.43 66
18697.72 70
18699.01 108
18700.30 86
18701.60 84
18702.89 63
18704.18 69
18705.47 76
18706.76 87
18708.06 65
18709.35 75
18710.64 73
18711.93 65
18713.22 80
18714.52 70
18715.81 76
18717.10 74
18718.39 78
18719.69 76
18720.98 68
18722.27 64
18723.56 77
18724.86 79
18726.15 79
18727.44 88
18728.73 62
18730.03 65
18731.32 75
18732.61 87
18733.91 79
18735.20 80
18736.49 96
18737.79 87
18739.08 74
18740.37 92
18741.66 75
18742.96 89
18744.25 89
18745.54 75
18746.84 91
18748.13 91
18749.43 70
18750.72 99
18752.01 77
18753.31 70
18754.60 67
18755.89 74
18757.19 86
18758.48 83
18759.77 71
18761.07 67
18762.36 77
18763.66 74
18764.95 67
18766.24 80
18767.54 88
18768.83 103
18770.13 71
18771.42 69
18772.72 71
18774.01 69
18775.30 58
18776.60 100
18777.89 92
18779.19 71
18780.48 71
18781.78 57
18783.07 93
18784.37 58
18785.66 75
18786.96 85
18788.25 86
18789.55 84
18790.84 82
18792.14 80
18793.43 89
18794.73 78
18796.02 80
18797.32 76
18798.61 90
18799.91 84
18801.20 96
18802.50 90
18803.79 84
18805.09 77
18806.38 91
18807.68 96
18808.97 101
18810.27 64
18811.57 74
18812.86 68
18814.16 87
18815.45 80
18816.75 60
18818.05 59
18819.34 80
18820.64 78
18821.93 71
18823.23 70
18824.53 59
18825.82 65
18827.12 88
18828.41 76
18829.71 71
18831.01 75
18832.30 75
18833.60 75
18834.90 71
18836.19 69
18837.49 70
18838.79 64
18840.08 84
18841.38 78
18842.68 74
18843.97 82
18845.27 72
18846.57 70
18847.86 89
18849.16 88
18850.46 85
18851.75 64
18853.05 68
18854.35 72
18855.65 73
18856.94 58
18858.24 79
18859.54 62
18860.83 67
18862.13 70
18863.43 63
18864.73 65
18866.02 75
18867.32 82
18868.62 68
18869.92 67
18871.21 61
18872.51 71
18873.81 84
18875.11 64
18876.41 72
18877.70 66
18879.00 65
18880.30 55
18881.60 72
18882.90 65
18884.19 60
18885.49 82
18886.79 80
18888.09 85
18889.39 64
18890.69 73
18891.98 66
18893.28 71
18894.58 62
18895.88 62
18897.18 65
18898.48 66
18899.78 74
18901.07 63
18902.37 77
18903.67 85
18904.97 82
18906.27 89
18907.57 81
18908.87 89
18910.17 76
18911.47 64
18912.77 80
18914.06 86
18915.36 70
18916.66 70
18917.96 79
18919.26 89
18920.56 59
18921.86 75
18923.16 67
18924.46 81
18925.76 74
18927.06 84
18928.36 93
18929.66 61
18930.96 70
18932.26 80
18933.56 95
18934.86 76
18936.16 75
18937.46 85
18938.76 81
18940.06 74
18941.36 65
18942.66 70
18943.96 77
18945.26 92
18946.56 86
18947.86 66
18949.16 67
18950.46 83
18951.76 89
18953.06 72
18954.36 72
18955.66 66
18956.96 75
18958.26 70
18959.56 63
18960.87 66
18962.17 64
18963.47 75
18964.77 64
18966.07 73
18967.37 87
18968.67 91
18969.97 78
18971.27 92
18972.57 83
18973.88 71
18975.18 86
18976.48 80
18977.78 71
18979.08 56
18980.38 74
18981.68 95
18982.99 76
18984.29 63
18985.59 73
18986.89 80
18988.19 65
18989.49 68
18990.80 64
18992.10 86
18993.40 88
18994.70 80
18996.00 69
18997.31 54
18998.61 74
18999.91 98
19001.21 71
19002.51 68
19003.82 66
19005.12 74
19006.42 68
19007.72 61
19009.03 71
19010.33 61
19011.63 74
19012.93 73
19014.24 71
19015.54 74
19016.84 84
19018.15 63
19019.45 73
19020.75 67
19022.05 68
19023.36 76
19024.66 72
19025.96 73
19027.27 57
19028.57 72
19029.87 79
19031.18 73
19032.48 59
19033.78 88
19035.09 74
19036.39 62
19037.69 59
19039.00 69
19040.30 64
19041.60 77
19042.91 75
19044.21 74
19045.51 54
19046.82 68
19048.12 91
19049.43 74
19050.73 63
19052.03 59
19053.34 57
19054.64 80
19055.95 113
19057.25 92
19058.55 62
19059.86 66
19061.16 83
19062.47 67
19063.77 68
19065.08 84
19066.38 73
19067.68 74
19068.99 71
19070.29 60
19071.60 61
19072.90 72
19074.21 84
19075.51 81
19076.82 70
19078.12 67
19079.43 49
19080.73 70
19082.04 74
19083.34 66
19084.65 83
19085.95 75
19087.26 75
19088.56 68
19089.87 105
19091.17 67
19092.48 77
19093.78 71
19095.09 79
19096.39 54
19097.70 78
19099.00 79
19100.31 56
19101.62 74
19102.92 85
19104.23 80
19105.53 78
19106.84 74
19108.14 66
19109.45 75
19110.76 73
19112.06 64
19113.37 70
19114.67 74
19115.98 64
19117.29 72
19118.59 85
19119.90 66
19121.21 71
19122.51 71
19123.82 72
19125.13 74
19126.43 60
19127.74 75
19129.04 90
19130.35 79
19131.66 75
19132.96 79
19134.27 60
19135.58 67
19136.89 101
19138.19 86
19139.50 86
19140.81 74
19142.11 73
19143.42 81
19144.73 98
19146.03 74
19147.34 65
19148.65 74
19149.96 70
19151.26 75
19152.57 58
19153.88 75
19155.19 74
19156.49 81
19157.80 59
19159.11 69
19160.42 75
19161.72 76
19163.03 72
19164.34 64
19165.65 59
19166.96 80
19168.26 67
19169.57 68
19170.88 68
19172.19 67
19173.50 90
19174.80 72
19176.11 76
19177.42 53
19178.73 77
19180.04 82
19181.34 93
19182.65 77
19183.96 66
19185.27 77
19186.58 88
19187.89 59
19189.20 58
19190.50 72
19191.81 82
19193.12 86
19194.43 78
19195.74 64
19197.05 73
19198.36 80
19199.67 66
19200.98 85
19202.28 68
19203.59 66
19204.90 80
19206.21 85
19207.52 87
19208.83 73
19210.14 75
19211.45 73
19212.76 74
19214.07 77
19215.38 73
19216.69 78
19218.00 64
19219.31 54
19220.62 71
19221.93 82
19223.24 93
19224.55 63
19225.86 65
19227.17 72
19228.48 72
19229.79 69
19231.10 60
19232.41 80
19233.72 74
19235.03 95
19236.34 74
19237.65 77
19238.96 80
19240.27 71
19241.58 81
19242.89 50
19244.20 52
19245.51 52
19246.82 77
19248.13 79
19249.44 72
19250.75 78
19252.06 56
19253.37 74
19254.69 61
19256.00 52
19257.31 70
19258.62 68
19259.93 81
19261.24 81
19262.55 60
19263.86 68
19265.17 62
19266.49 63
19267.80 71
19269.11 85
19270.42 81
19271.73 71
19273.04 75
19274.35 63
19275.67 82
19276.98 90
19278.29 73
19279.60 69
19280.91 86
19282.22 75
19283.54 78
19284.85 79
19286.16 64
19287.47 69
19288.78 70
19290.10 76
19291.41 62
19292.72 72
19294.03 77
19295.34 73
19296.66 68
19297.97 72
19299.28 56
19300.59 85
19301.91 78
19303.22 69
19304.53 56
19305.84 69
19307.16 75
19308.47 58
19309.78 71
19311.10 65
19312.41 69
19313.72 74
19315.03 57
19316.35 77
19317.66 64
19318.97 68
19320.29 67
19321.60 64
19322.91 58
19324.23 56
19325.54 72
19326.85 70
19328.17 71
19329.48 74
19330.79 72
19332.11 67
19333.42 77
19334.73 80
19336.05 84
19337.36 81
19338.67 68
19339.99 67
19341.30 64
19342.62 56
19343.93 61
19345.24 60
19346.56 68
19347.87 56
19349.19 65
19350.50 61
19351.81 60
19353.13 58
19354.44 76
19355.76 66
19357.07 68
19358.39 89
19359.70 75
19361.02 66
19362.33 63
19363.64 71
19364.96 75
19366.27 73
19367.59 62
19368.90 59
19370.22 65
19371.53 75
19372.85 68
19374.16 66
19375.48 67
19376.79 69
19378.11 80
19379.42 57
19380.74 58
19382.05 57
19383.37 59
19384.68 60
19386.00 70
19387.31 66
19388.63 65
19389.95 59
19391.26 62
19392.58 66
19393.89 70
19395.21 87
19396.52 69
19397.84 73
19399.16 65
19400.47 58
19401.79 60
19403.10 66
19404.42 63
19405.73 61
19407.05 72
19408.37 82
19409.68 61
19411.00 75
19412.32 83
19413.63 82
19414.95 80
19416.26 60
19417.58 69
19418.90 81
19420.21 85
19421.53 72
19422.85 53
19424.16 69
19425.48 54
19426.80 46
19428.11 72
19429.43 54
19430.75 66
19432.06 60
19433.38 54
19434.70 73
19436.02 81
19437.33 82
19438.65 73
19439.97 67
19441.28 72
19442.60 62
19443.92 67
19445.24 84
19446.55 83
19447.87 80
19449.19 67
19450.51 63
19451.82 57
19453.14 69
19454.46 53
19455.78 71
19457.09 60
19458.41 85
19459.73 66
19461.05 48
19462.37 62
19463.68 70
19465.00 79
19466.32 60
19467.64 69
19468.96 64
19470.28 69
19471.59 75
19472.91 49
19474.23 53
19475.55 73
19476.87 74
19478.19 50
19479.50 50
19480.82 60
19482.14 67
19483.46 62
19484.78 78
19486.10 76
19487.42 54
19488.73 65
19490.05 84
19491.37 64
19492.69 62
19494.01 79
19495.33 62
19496.65 67
19497.97 59
19499.29 70
19500.61 76
19501.93 91
19503.25 67
19504.56 68
19505.88 72
19507.20 67
19508.52 65
19509.84 61
19511.16 50
19512.48 60
19513.80 55
19515.12 66
19516.44 77
19517.76 77
19519.08 77
19520.40 68
19521.72 79
19523.04 58
19524.36 79
19525.68 60
19527.00 66
19528.32 59
19529.64 67
19530.96 78
19532.28 72
19533.60 70
19534.92 68
19536.24 62
19537.56 76
19538.88 70
19540.20 87
19541.53 63
19542.85 59
19544.17 54
19545.49 53
19546.81 56
19548.13 61
19549.45 90
19550.77 67
19552.09 57
19553.41 68
19554.73 74
19556.06 61
19557.38 73
19558.70 61
19560.02 74
19561.34 57
19562.66 62
19563.98 57
19565.30 61
19566.63 67
19567.95 72
19569.27 91
19570.59 65
19571.91 56
19573.23 66
19574.56 63
19575.88 58
19577.20 56
19578.52 85
19579.84 60
19581.17 72
19582.49 64
19583.81 69
19585.13 51
19586.45 54
19587.78 80
19589.10 61
19590.42 82
19591.74 62
19593.07 65
19594.39 80
19595.71 59
19597.03 66
19598.36 66
19599.68 79
19601.00 68
19602.32 69
19603.65 69
19604.97 55
19606.29 52
19607.61 66
19608.94 58
19610.26 67
19611.58 44
19612.91 64
19614.23 67
19615.55 55
19616.88 52
19618.20 65
19619.52 83
19620.85 67
19622.17 70
19623.49 70
19624.82 78
19626.14 59
19627.46 67
19628.79 71
19630.11 61
19631.43 67
19632.76 55
19634.08 63
19635.41 53
19636.73 88
19638.05 63
19639.38 66
19640.70 71
19642.03 70
19643.35 71
19644.67 68
19646.00 72
19647.32 72
19648.65 61
19649.97 72
19651.29 84
19652.62 74
19653.94 75
19655.27 83
19656.59 66
19657.92 72
19659.24 55
19660.57 76
19661.89 84
19663.22 68
19664.54 66
19665.87 74
19667.19 83
19668.52 70
19669.84 61
19671.17 53
19672.49 64
19673.82 81
19675.14 69
19676.47 55
19677.79 61
19679.12 80
19680.44 63
19681.77 68
19683.09 62
19684.42 44
19685.74 67
19687.07 75
19688.39 70
19689.72 65
19691.05 59
19692.37 63
19693.70 66
19695.02 75
19696.35 74
19697.68 71
19699.00 63
19700.33 59
19701.65 78
19702.98 73
19704.31 68
19705.63 69
19706.96 83
19708.28 61
19709.61 59
19710.94 67
19712.26 63
19713.59 63
19714.92 55
19716.24 70
19717.57 60
19718.90 43
19720.22 63
19721.55 71
19722.88 71
19724.20 68
19725.53 52
19726.86 76
19728.18 69
19729.51 58
19730.84 53
19732.16 64
19733.49 64
19734.82 68
19736.15 62
19737.47 78
19738.80 68
19740.13 93
19741.46 83
19742.78 55
19744.11 57
19745.44 52
19746.77 78
19748.09 73
19749.42 71
19750.75 43
19752.08 64
19753.40 68
19754.73 56
19756.06 67
19757.39 61
19758.72 63
19760.04 52
19761.37 58
19762.70 53
19764.03 67
19765.36 62
19766.68 77
19768.01 70
19769.34 55
19770.67 73
19772.00 62
19773.33 60
19774.66 62
19775.98 73
19777.31 70
19778.64 57
19779.97 67
19781.30 69
19782.63 65
19783.96 58
19785.29 55
19786.61 71
19787.94 75
19789.27 68
19790.60 65
19791.93 58
19793.26 58
19794.59 60
19795.92 61
19797.25 63
19798.58 60
19799.91 75
19801.24 78
19802.56 61
19803.89 47
19805.22 61
19806.55 75
19807.88 83
19809.21 63
19810.54 61
19811.87 64
19813.20 52
19814.53 67
19815.86 90
19817.19 55
19818.52 77
19819.85 68
19821.18 85
19822.51 67
19823.84 51
19825.17 67
19826.50 85
19827.83 62
19829.16 69
19830.49 65
19831.82 65
19833.15 68
19834.49 71
19835.82 71
19837.15 58
19838.48 58
19839.81 69
19841.14 75
19842.47 60
19843.80 50
19845.13 70
19846.46 85
19847.79 67
19849.12 68
19850.46 78
19851.79 62
19853.12 74
19854.45 60
19855.78 82
19857.11 59
19858.44 68
19859.77 74
19861.11 55
19862.44 57
19863.77 59
19865.10 67
19866.43 60
19867.76 69
19869.09 58
19870.43 75
19871.76 69
19873.09 62
19874.42 67
19875.75 74
19877.09 71
19878.42 53
19879.75 47
19881.08 47
19882.41 53
19883.75 69
19885.08 69
19886.41 66
19887.74 64
19889.08 42
19890.41 77
19891.74 66
19893.07 46
19894.41 56
19895.74 73
19897.07 70
19898.40 60
19899.74 49
19901.07 59
19902.40 67
19903.73 69
19905.07 59
19906.40 46
19907.73 72
19909.07 66
19910.40 77
19911.73 50
19913.07 61
19914.40 58
19915.73 74
19917.07 73
19918.40 70
19919.73 63
19921.07 71
19922.40 63
19923.73 72
19925.07 47
19926.40 65
19927.73 61
19929.07 55
19930.40 61
19931.74 76
19933.07 69
19934.40 60
19935.74 69
19937.07 79
19938.40 73
19939.74 74
19941.07 68
19942.41 69
19943.74 87
19945.08 73
19946.41 63
19947.74 67
19949.08 69
19950.41 81
19951.75 62
19953.08 65
19954.42 55
19955.75 73
19957.09 64
19958.42 70
19959.76 60
19961.09 77
19962.42 69
19963.76 67
19965.09 68
19966.43 62
19967.76 78
19969.10 63
19970.43 78
19971.77 50
19973.11 64
19974.44 67
19975.78 67
19977.11 65
19978.45 64
19979.78 70
19981.12 73
19982.45 75
19983.79 73
19985.12 55
19986.46 74
19987.80 83
19989.13 88
19990.47 81
19991.80 65
19993.14 64
19994.47 62
19995.81 70
19997.15 59
19998.48 67
19999.82 65
20001.15 78
20002.49 71
20003.83 67
20005.16 65
20006.50 73
20007.84 85
20009.17 69
20010.51 66
20011.85 51
20013.18 89
20014.52 72
20015.85 65
20017.19 66
20018.53 80
20019.87 73
20021.20 69
20022.54 58
20023.88 59
20025.21 66
20026.55 82
20027.89 75
20029.22 64
20030.56 83
20031.90 75
20033.24 68
20034.57 71
20035.91 91
20037.25 81
20038.58 60
20039.92 66
20041.26 72
20042.60 68
20043.93 81
20045.27 54
20046.61 68
20047.95 76
20049.29 60
20050.62 85
20051.96 78
20053.30 70
20054.64 62
20055.97 72
20057.31 62
20058.65 62
20059.99 68
20061.33 63
20062.66 60
20064.00 63
20065.34 67
20066.68 66
20068.02 64
20069.36 62
20070.70 52
20072.03 73
20073.37 79
20074.71 74
20076.05 61
20077.39 76
20078.73 77
20080.07 60
20081.40 57
20082.74 64
20084.08 53
20085.42 82
20086.76 65
20088.10 75
20089.44 71
20090.78 97
20092.12 57
20093.46 63
20094.80 59
20096.13 66
20097.47 62
20098.81 65
20100.15 71
20101.49 68
20102.83 75
20104.17 62
20105.51 62
20106.85 82
20108.19 54
20109.53 70
20110.87 63
20112.21 67
20113.55 69
20114.89 62
20116.23 73
20117.57 53
20118.91 80
20120.25 65
20121.59 65
20122.93 49
20124.27 69
