# Supplementary material for: MALDI-TOF MS typing enables the classification of brewing yeasts of the genus Saccharomyces to major beer styles
Source: PLoS One. 2017 Aug 9;12(8):e0181694. doi: 10.1371/journal.pone.0181694 (PMC5549903; doi:10.1371/journal.pone.0181694)
Supplement: S13 File — The directory includes 90 raw files and was zipped to “.zip”; the folder has three strains with 30 spectra per strain; S1 Text explains the raw files with an example and Table 1 represents the yeast strains used within the experiment. (ZIP) [file pone.0181694.s016.zip › 37-39/30634-341-OG-Alt-Alt-YPG-18h-E-E_2015-10-21__0_C4_1.dat]

1999.81 1887
2000.23 1793
2000.65 1880
2001.07 1988
2001.50 1900
2001.92 1877
2002.34 1963
2002.76 1773
2003.18 1853
2003.60 1743
2004.03 1853
2004.45 1810
2004.87 1669
2005.29 1681
2005.71 1796
2006.14 1774
2006.56 1777
2006.98 1904
2007.40 1910
2007.83 1890
2008.25 1692
2008.67 1747
2009.09 1803
2009.52 1945
2009.94 1813
2010.36 1783
2010.78 1793
2011.21 1905
2011.63 1803
2012.05 1855
2012.48 1656
2012.90 1583
2013.32 1610
2013.74 1576
2014.17 1664
2014.59 1649
2015.01 1648
2015.44 1619
2015.86 1595
2016.28 1689
2016.71 1619
2017.13 1633
2017.55 1795
2017.98 1798
2018.40 1799
2018.82 1762
2019.25 1789
2019.67 1786
2020.09 1906
2020.52 1771
2020.94 1741
2021.37 1822
2021.79 1803
2022.21 1710
2022.64 1684
2023.06 1709
2023.48 1700
2023.91 1673
2024.33 1638
2024.76 1645
2025.18 1694
2025.61 1584
2026.03 1629
2026.45 1703
2026.88 1647
2027.30 1613
2027.73 1617
2028.15 1620
2028.58 1601
2029.00 1692
2029.43 1730
2029.85 1605
2030.28 1512
2030.70 1630
2031.12 1674
2031.55 1556
2031.97 1658
2032.40 1741
2032.82 1690
2033.25 1754
2033.67 1695
2034.10 1646
2034.52 1639
2034.95 1698
2035.38 1645
2035.80 1671
2036.23 1814
2036.65 1776
2037.08 1773
2037.50 1663
2037.93 1857
2038.35 1850
2038.78 1678
2039.20 1745
2039.63 1723
2040.06 1901
2040.48 1714
2040.91 1930
2041.33 1795
2041.76 1924
2042.19 1830
2042.61 1757
2043.04 1695
2043.46 1673
2043.89 1673
2044.32 1670
2044.74 1579
2045.17 1755
2045.59 1819
2046.02 1868
2046.45 1790
2046.87 1764
2047.30 1778
2047.73 1768
2048.15 1788
2048.58 1762
2049.01 1885
2049.43 1676
2049.86 1766
2050.29 1869
2050.71 1742
2051.14 1639
2051.57 1696
2051.99 1661
2052.42 1697
2052.85 1681
2053.28 1642
2053.70 1663
2054.13 1709
2054.56 1616
2054.99 1644
2055.41 1675
2055.84 1626
2056.27 1682
2056.69 1570
2057.12 1619
2057.55 1596
2057.98 1529
2058.41 1570
2058.83 1840
2059.26 1698
2059.69 1695
2060.12 1607
2060.54 1647
2060.97 1776
2061.40 1713
2061.83 1720
2062.26 1807
2062.68 1833
2063.11 1770
2063.54 1641
2063.97 1850
2064.40 1864
2064.83 1856
2065.25 2077
2065.68 2019
2066.11 2183
2066.54 2209
2066.97 2359
2067.40 2167
2067.82 2074
2068.25 1969
2068.68 1989
2069.11 1839
2069.54 1795
2069.97 1690
2070.40 1600
2070.83 1573
2071.26 1622
2071.68 1731
2072.11 1691
2072.54 1729
2072.97 1736
2073.40 1793
2073.83 1649
2074.26 1829
2074.69 1794
2075.12 1714
2075.55 1722
2075.98 1863
2076.41 1779
2076.84 1739
2077.27 1838
2077.70 1739
2078.13 1759
2078.55 1860
2078.98 1833
2079.41 1794
2079.84 1859
2080.27 1860
2080.70 1893
2081.13 1953
2081.56 1712
2081.99 1597
2082.42 1764
2082.85 1793
2083.29 1718
2083.72 1797
2084.15 1720
2084.58 1723
2085.01 1708
2085.44 1686
2085.87 1693
2086.30 1805
2086.73 1669
2087.16 1887
2087.59 1991
2088.02 1925
2088.45 1883
2088.88 1796
2089.31 1714
2089.74 1717
2090.17 1709
2090.61 1633
2091.04 1782
2091.47 1801
2091.90 1612
2092.33 1700
2092.76 1638
2093.19 1635
2093.62 1830
2094.06 1605
2094.49 1894
2094.92 1697
2095.35 1796
2095.78 1701
2096.21 1751
2096.64 1774
2097.08 1627
2097.51 1535
2097.94 1534
2098.37 1629
2098.80 1661
2099.24 1558
2099.67 1530
2100.10 1547
2100.53 1533
2100.96 1574
2101.40 1592
2101.83 1545
2102.26 1591
2102.69 1539
2103.12 1667
2103.56 1488
2103.99 1426
2104.42 1579
2104.85 1665
2105.29 1536
2105.72 1645
2106.15 1644
2106.58 1745
2107.02 1708
2107.45 1633
2107.88 1583
2108.31 1636
2108.75 1598
2109.18 1514
2109.61 1665
2110.05 1734
2110.48 1581
2110.91 1604
2111.35 1644
2111.78 1611
2112.21 1579
2112.65 1637
2113.08 1557
2113.51 1436
2113.95 1488
2114.38 1511
2114.81 1626
2115.25 1602
2115.68 1523
2116.11 1647
2116.55 1525
2116.98 1515
2117.41 1411
2117.85 1454
2118.28 1492
2118.72 1499
2119.15 1647
2119.58 1561
2120.02 1604
2120.45 1643
2120.89 1664
2121.32 1698
2121.75 1596
2122.19 1640
2122.62 1740
2123.06 1651
2123.49 1598
2123.93 1745
2124.36 1764
2124.79 1668
2125.23 1575
2125.66 1517
2126.10 1676
2126.53 1582
2126.97 1524
2127.40 1559
2127.84 1640
2128.27 1578
2128.71 1715
2129.14 1450
2129.58 1561
2130.01 1615
2130.45 1592
2130.88 1694
2131.32 1613
2131.75 1666
2132.19 1636
2132.62 1674
2133.06 1805
2133.49 1803
2133.93 1826
2134.37 1879
2134.80 1813
2135.24 1662
2135.67 1626
2136.11 1694
2136.54 1761
2136.98 1828
2137.41 1763
2137.85 1749
2138.29 1725
2138.72 1700
2139.16 1671
2139.59 1685
2140.03 1636
2140.47 1662
2140.90 1622
2141.34 1635
2141.78 1591
2142.21 1704
2142.65 1517
2143.08 1529
2143.52 1658
2143.96 1499
2144.39 1549
2144.83 1654
2145.27 1584
2145.70 1601
2146.14 1711
2146.58 1551
2147.01 1454
2147.45 1597
2147.89 1610
2148.32 1589
2148.76 1625
2149.20 1751
2149.64 1800
2150.07 1754
2150.51 1679
2150.95 1820
2151.38 1910
2151.82 1923
2152.26 1971
2152.70 1897
2153.13 1720
2153.57 1709
2154.01 1809
2154.45 1743
2154.88 1729
2155.32 1673
2155.76 1736
2156.20 1719
2156.63 1692
2157.07 1683
2157.51 1931
2157.95 1767
2158.39 1666
2158.82 1715
2159.26 1813
2159.70 1754
2160.14 1673
2160.58 1735
2161.01 1686
2161.45 1686
2161.89 1755
2162.33 1839
2162.77 1682
2163.21 1691
2163.64 1700
2164.08 1777
2164.52 1798
2164.96 1772
2165.40 1758
2165.84 1819
2166.28 1782
2166.71 1655
2167.15 1676
2167.59 1733
2168.03 1707
2168.47 1800
2168.91 1724
2169.35 1707
2169.79 1607
2170.23 1755
2170.67 1903
2171.10 2000
2171.54 1942
2171.98 1834
2172.42 1905
2172.86 1945
2173.30 2031
2173.74 2066
2174.18 2124
2174.62 1909
2175.06 2044
2175.50 2201
2175.94 2184
2176.38 1972
2176.82 2010
2177.26 2101
2177.70 2038
2178.14 2007
2178.58 1939
2179.02 1750
2179.46 1708
2179.90 1843
2180.34 1794
2180.78 1794
2181.22 1810
2181.66 1838
2182.10 1948
2182.54 1860
2182.98 1807
2183.42 1763
2183.86 1821
2184.30 1749
2184.74 1595
2185.18 1762
2185.62 1782
2186.06 1844
2186.51 1811
2186.95 1631
2187.39 1675
2187.83 1758
2188.27 1824
2188.71 1834
2189.15 1778
2189.59 1850
2190.03 1916
2190.47 1774
2190.92 1778
2191.36 1637
2191.80 1639
2192.24 1807
2192.68 1838
2193.12 1711
2193.56 1748
2194.01 1772
2194.45 1802
2194.89 1895
2195.33 1867
2195.77 1827
2196.21 1933
2196.66 1822
2197.10 1907
2197.54 1919
2197.98 1900
2198.42 1782
2198.87 1805
2199.31 1820
2199.75 1640
2200.19 1624
2200.63 1672
2201.08 1786
2201.52 1712
2201.96 1665
2202.40 1796
2202.85 1799
2203.29 1821
2203.73 1838
2204.17 1762
2204.62 1811
2205.06 1737
2205.50 1648
2205.94 1837
2206.39 1781
2206.83 1721
2207.27 1747
2207.71 1631
2208.16 1734
2208.60 1721
2209.04 1755
2209.49 1798
2209.93 1875
2210.37 1871
2210.82 1849
2211.26 1714
2211.70 1803
2212.15 1722
2212.59 1891
2213.03 1817
2213.48 1703
2213.92 1897
2214.36 1760
2214.81 1640
2215.25 1785
2215.69 1769
2216.14 1722
2216.58 1729
2217.03 1622
2217.47 1610
2217.91 1565
2218.36 1793
2218.80 1843
2219.25 1824
2219.69 1830
2220.13 1728
2220.58 1744
2221.02 1917
2221.47 1769
2221.91 1740
2222.36 1791
2222.80 1825
2223.24 1676
2223.69 1771
2224.13 1804
2224.58 1683
2225.02 1762
2225.47 1713
2225.91 1772
2226.36 1607
2226.80 1707
2227.25 1693
2227.69 1874
2228.14 1798
2228.58 1796
2229.03 1722
2229.47 1812
2229.92 1746
2230.36 1818
2230.81 1975
2231.25 1834
2231.70 1905
2232.14 1969
2232.59 2030
2233.03 1848
2233.48 1872
2233.93 1777
2234.37 1806
2234.82 1901
2235.26 1852
2235.71 1966
2236.15 1814
2236.60 1718
2237.05 1766
2237.49 1674
2237.94 1706
2238.38 1787
2238.83 1677
2239.28 1749
2239.72 1942
2240.17 1711
2240.61 1673
2241.06 1624
2241.51 1548
2241.95 1653
2242.40 1674
2242.85 1580
2243.29 1643
2243.74 1698
2244.19 1723
2244.63 1601
2245.08 1575
2245.52 1629
2245.97 1720
2246.42 1702
2246.87 1520
2247.31 1476
2247.76 1529
2248.21 1491
2248.65 1667
2249.10 1522
2249.55 1642
2249.99 1577
2250.44 1568
2250.89 1675
2251.34 1610
2251.78 1608
2252.23 1561
2252.68 1648
2253.13 1650
2253.57 1527
2254.02 1533
2254.47 1638
2254.92 1598
2255.36 1522
2255.81 1596
2256.26 1548
2256.71 1661
2257.15 1588
2257.60 1631
2258.05 1631
2258.50 1507
2258.95 1621
2259.39 1762
2259.84 1763
2260.29 1655
2260.74 1591
2261.19 1618
2261.64 1610
2262.08 1678
2262.53 1837
2262.98 1812
2263.43 1888
2263.88 1848
2264.33 1621
2264.77 1657
2265.22 1860
2265.67 1798
2266.12 1803
2266.57 1731
2267.02 1823
2267.47 1908
2267.92 1881
2268.37 1831
2268.81 1844
2269.26 1815
2269.71 1835
2270.16 1809
2270.61 1814
2271.06 1911
2271.51 1876
2271.96 1840
2272.41 1899
2272.86 1883
2273.31 1828
2273.76 1849
2274.21 1867
2274.66 1878
2275.11 1645
2275.55 1718
2276.00 1693
2276.45 1630
2276.90 1681
2277.35 1638
2277.80 1718
2278.25 1656
2278.70 1540
2279.15 1669
2279.60 1667
2280.05 1672
2280.50 1633
2280.95 1605
2281.40 1593
2281.85 1743
2282.31 1765
2282.76 1604
2283.21 1683
2283.66 1662
2284.11 1622
2284.56 1683
2285.01 1757
2285.46 1698
2285.91 1718
2286.36 1774
2286.81 1908
2287.26 1968
2287.71 1944
2288.16 1999
2288.61 1961
2289.07 1951
2289.52 2276
2289.97 2364
2290.42 2366
2290.87 2464
2291.32 2518
2291.77 2587
2292.22 2677
2292.68 2567
2293.13 2615
2293.58 2501
2294.03 2189
2294.48 2280
2294.93 2193
2295.38 2155
2295.84 2082
2296.29 1942
2296.74 1863
2297.19 1792
2297.64 1781
2298.10 1719
2298.55 1795
2299.00 1847
2299.45 1909
2299.90 1761
2300.36 1578
2300.81 1697
2301.26 1772
2301.71 1708
2302.16 1681
2302.62 1736
2303.07 1676
2303.52 1602
2303.97 1738
2304.43 1552
2304.88 1385
2305.33 1506
2305.78 1675
2306.24 1627
2306.69 1648
2307.14 1777
2307.60 1865
2308.05 1723
2308.50 1932
2308.95 1985
2309.41 2012
2309.86 1989
2310.31 2003
2310.77 2097
2311.22 1998
2311.67 2008
2312.13 2006
2312.58 1988
2313.03 1892
2313.49 1849
2313.94 1816
2314.39 1640
2314.85 1828
2315.30 1909
2315.75 1808
2316.21 1903
2316.66 1905
2317.11 1872
2317.57 1836
2318.02 1855
2318.48 1794
2318.93 1975
2319.38 1823
2319.84 1947
2320.29 1984
2320.75 1810
2321.20 1868
2321.66 1920
2322.11 1999
2322.56 1811
2323.02 1799
2323.47 1866
2323.93 1812
2324.38 1846
2324.84 1777
2325.29 1871
2325.74 1749
2326.20 1927
2326.65 2121
2327.11 2067
2327.56 2049
2328.02 2124
2328.47 1976
2328.93 1990
2329.38 2250
2329.84 2283
2330.29 2126
2330.75 2093
2331.20 2040
2331.66 1952
2332.11 1915
2332.57 1836
2333.02 2002
2333.48 1794
2333.94 1707
2334.39 1741
2334.85 1783
2335.30 1692
2335.76 1625
2336.21 1720
2336.67 1685
2337.12 1716
2337.58 1781
2338.04 1840
2338.49 1643
2338.95 1759
2339.40 1764
2339.86 1737
2340.32 1728
2340.77 1776
2341.23 1652
2341.68 1759
2342.14 1787
2342.60 1599
2343.05 1577
2343.51 1827
2343.97 1664
2344.42 1732
2344.88 1772
2345.34 1694
2345.79 1734
2346.25 1778
2346.71 1743
2347.16 1741
2347.62 1796
2348.08 1763
2348.53 1862
2348.99 1856
2349.45 1739
2349.90 1747
2350.36 1681
2350.82 1678
2351.27 1670
2351.73 1691
2352.19 1752
2352.65 1796
2353.10 1884
2353.56 1714
2354.02 1772
2354.48 1755
2354.93 1740
2355.39 1775
2355.85 1678
2356.31 1664
2356.76 1627
2357.22 1792
2357.68 1763
2358.14 1761
2358.59 1826
2359.05 1784
2359.51 1660
2359.97 1801
2360.43 1664
2360.88 1759
2361.34 1679
2361.80 1790
2362.26 1807
2362.72 1698
2363.17 1766
2363.63 1805
2364.09 1728
2364.55 1756
2365.01 1798
2365.47 1733
2365.92 1592
2366.38 1677
2366.84 1655
2367.30 1720
2367.76 1774
2368.22 1706
2368.68 1817
2369.14 1792
2369.59 1681
2370.05 1731
2370.51 1739
2370.97 1876
2371.43 1684
2371.89 1819
2372.35 1721
2372.81 1778
2373.27 1671
2373.73 1769
2374.19 1717
2374.65 1711
2375.10 1868
2375.56 1755
2376.02 1764
2376.48 1881
2376.94 1878
2377.40 1859
2377.86 1654
2378.32 1846
2378.78 1848
2379.24 1928
2379.70 1886
2380.16 1827
2380.62 1796
2381.08 1834
2381.54 1719
2382.00 1850
2382.46 1772
2382.92 1806
2383.38 1793
2383.84 1749
2384.30 1739
2384.76 1675
2385.22 1611
2385.68 1717
2386.14 1766
2386.60 1565
2387.07 1721
2387.53 1682
2387.99 1786
2388.45 1712
2388.91 1790
2389.37 1717
2389.83 1686
2390.29 1729
2390.75 1783
2391.21 1842
2391.67 1835
2392.13 1886
2392.60 1748
2393.06 1672
2393.52 1915
2393.98 1916
2394.44 1711
2394.90 1758
2395.36 1771
2395.82 1687
2396.29 1584
2396.75 1618
2397.21 1599
2397.67 1578
2398.13 1575
2398.59 1627
2399.06 1689
2399.52 1602
2399.98 1670
2400.44 1592
2400.90 1615
2401.37 1658
2401.83 1579
2402.29 1490
2402.75 1483
2403.21 1601
2403.68 1608
2404.14 1464
2404.60 1687
2405.06 1586
2405.52 1631
2405.99 1658
2406.45 1586
2406.91 1668
2407.37 1603
2407.84 1508
2408.30 1491
2408.76 1566
2409.22 1565
2409.69 1703
2410.15 1591
2410.61 1654
2411.08 1676
2411.54 1559
2412.00 1665
2412.47 1609
2412.93 1706
2413.39 1605
2413.85 1765
2414.32 1795
2414.78 1726
2415.24 1869
2415.71 1904
2416.17 1914
2416.63 1998
2417.10 2165
2417.56 2205
2418.02 2129
2418.49 2216
2418.95 2231
2419.42 2208
2419.88 2304
2420.34 2087
2420.81 2099
2421.27 2161
2421.73 2186
2422.20 2014
2422.66 2054
2423.13 1946
2423.59 1799
2424.06 1805
2424.52 1884
2424.98 1798
2425.45 1645
2425.91 1712
2426.38 1677
2426.84 1710
2427.31 1748
2427.77 1711
2428.23 1654
2428.70 1652
2429.16 1714
2429.63 1615
2430.09 1785
2430.56 1664
2431.02 1727
2431.49 1700
2431.95 1652
2432.42 1654
2432.88 1618
2433.35 1884
2433.81 1809
2434.28 1871
2434.74 1745
2435.21 1728
2435.67 1787
2436.14 1818
2436.60 1869
2437.07 1922
2437.53 1822
2438.00 1755
2438.47 1715
2438.93 1780
2439.40 1871
2439.86 1773
2440.33 1765
2440.79 1977
2441.26 1809
2441.73 1709
2442.19 1730
2442.66 1774
2443.12 1811
2443.59 1768
2444.05 1662
2444.52 1730
2444.99 1735
2445.45 1709
2445.92 1712
2446.39 1617
2446.85 1614
2447.32 1668
2447.78 1489
2448.25 1567
2448.72 1571
2449.18 1521
2449.65 1509
2450.12 1512
2450.58 1617
2451.05 1632
2451.52 1557
2451.98 1562
2452.45 1669
2452.92 1725
2453.39 1864
2453.85 1682
2454.32 1656
2454.79 1616
2455.25 1730
2455.72 1686
2456.19 1714
2456.65 1616
2457.12 1658
2457.59 1632
2458.06 1775
2458.52 1801
2458.99 1756
2459.46 1535
2459.93 1594
2460.39 1748
2460.86 1770
2461.33 1747
2461.80 1743
2462.27 1723
2462.73 1661
2463.20 1751
2463.67 1578
2464.14 1570
2464.60 1595
2465.07 1689
2465.54 1616
2466.01 1555
2466.48 1610
2466.95 1629
2467.41 1643
2467.88 1638
2468.35 1740
2468.82 1689
2469.29 1708
2469.76 1677
2470.22 1616
2470.69 1578
2471.16 1510
2471.63 1565
2472.10 1542
2472.57 1589
2473.04 1640
2473.51 1669
2473.97 1712
2474.44 1597
2474.91 1448
2475.38 1561
2475.85 1592
2476.32 1589
2476.79 1639
2477.26 1564
2477.73 1580
2478.20 1661
2478.67 1606
2479.13 1469
2479.60 1637
2480.07 1546
2480.54 1516
2481.01 1569
2481.48 1615
2481.95 1478
2482.42 1565
2482.89 1505
2483.36 1464
2483.83 1481
2484.30 1599
2484.77 1560
2485.24 1562
2485.71 1610
2486.18 1539
2486.65 1630
2487.12 1702
2487.59 1676
2488.06 1607
2488.53 1727
2489.00 1645
2489.47 1616
2489.94 1760
2490.41 1806
2490.88 1767
2491.35 1641
2491.83 1684
2492.30 1668
2492.77 1819
2493.24 1824
2493.71 1756
2494.18 1899
2494.65 2010
2495.12 1851
2495.59 1956
2496.06 1857
2496.53 1905
2497.00 1859
2497.48 1959
2497.95 1842
2498.42 1739
2498.89 1728
2499.36 1627
2499.83 1591
2500.30 1704
2500.77 1693
2501.25 1639
2501.72 1560
2502.19 1622
2502.66 1604
2503.13 1554
2503.60 1678
2504.08 1694
2504.55 1655
2505.02 1519
2505.49 1541
2505.96 1509
2506.44 1614
2506.91 1649
2507.38 1697
2507.85 1745
2508.32 1735
2508.80 1720
2509.27 1795
2509.74 1887
2510.21 1690
2510.68 1763
2511.16 1854
2511.63 1880
2512.10 1911
2512.57 1777
2513.05 1790
2513.52 1863
2513.99 1766
2514.47 1787
2514.94 1751
2515.41 1598
2515.88 1746
2516.36 1827
2516.83 1767
2517.30 1686
2517.78 1619
2518.25 1667
2518.72 1727
2519.19 1669
2519.67 1833
2520.14 1818
2520.61 1686
2521.09 1718
2521.56 1657
2522.03 1608
2522.51 1630
2522.98 1644
2523.46 1700
2523.93 1642
2524.40 1662
2524.88 1620
2525.35 1749
2525.82 1682
2526.30 1653
2526.77 1684
2527.25 1734
2527.72 1612
2528.19 1608
2528.67 1554
2529.14 1593
2529.62 1793
2530.09 1717
2530.56 1729
2531.04 1635
2531.51 1641
2531.99 1726
2532.46 1613
2532.94 1599
2533.41 1616
2533.89 1729
2534.36 1767
2534.83 1665
2535.31 1668
2535.78 1559
2536.26 1580
2536.73 1582
2537.21 1594
2537.68 1807
2538.16 1734
2538.63 1641
2539.11 1662
2539.58 1824
2540.06 1860
2540.53 1716
2541.01 1768
2541.48 1811
2541.96 1734
2542.43 1684
2542.91 1720
2543.39 1684
2543.86 1844
2544.34 1871
2544.81 1748
2545.29 1857
2545.76 1797
2546.24 1832
2546.71 1801
2547.19 1873
2547.67 1832
2548.14 1829
2548.62 1897
2549.09 1869
2549.57 1994
2550.05 1971
2550.52 2021
2551.00 2014
2551.47 1960
2551.95 2047
2552.43 1986
2552.90 1921
2553.38 1959
2553.86 1851
2554.33 1830
2554.81 1983
2555.29 1876
2555.76 1814
2556.24 1883
2556.72 1701
2557.19 1735
2557.67 1763
2558.15 1634
2558.62 1633
2559.10 1642
2559.58 1679
2560.05 1642
2560.53 1652
2561.01 1658
2561.48 1794
2561.96 1639
2562.44 1635
2562.92 1632
2563.39 1558
2563.87 1571
2564.35 1541
2564.83 1459
2565.30 1517
2565.78 1573
2566.26 1546
2566.74 1594
2567.21 1774
2567.69 1780
2568.17 1578
2568.65 1550
2569.12 1570
2569.60 1689
2570.08 1608
2570.56 1567
2571.04 1594
2571.51 1520
2571.99 1606
2572.47 1566
2572.95 1708
2573.43 1718
2573.91 1632
2574.38 1559
2574.86 1503
2575.34 1620
2575.82 1529
2576.30 1615
2576.78 1518
2577.25 1539
2577.73 1525
2578.21 1591
2578.69 1552
2579.17 1566
2579.65 1661
2580.13 1578
2580.61 1444
2581.09 1520
2581.56 1629
2582.04 1697
2582.52 1812
2583.00 1641
2583.48 1774
2583.96 1789
2584.44 1583
2584.92 1629
2585.40 1569
2585.88 1700
2586.36 1567
2586.84 1668
2587.32 1686
2587.79 1559
2588.27 1632
2588.75 1643
2589.23 1676
2589.71 1669
2590.19 1653
2590.67 1645
2591.15 1629
2591.63 1681
2592.11 1662
2592.59 1588
2593.07 1684
2593.55 1663
2594.03 1582
2594.51 1591
2594.99 1672
2595.47 1620
2595.95 1574
2596.43 1541
2596.92 1606
2597.40 1676
2597.88 1554
2598.36 1687
2598.84 1540
2599.32 1508
2599.80 1504
2600.28 1570
2600.76 1511
2601.24 1606
2601.72 1642
2602.20 1574
2602.68 1524
2603.16 1527
2603.65 1544
2604.13 1586
2604.61 1518
2605.09 1507
2605.57 1651
2606.05 1648
2606.53 1723
2607.01 1765
2607.50 1709
2607.98 1706
2608.46 1736
2608.94 1728
2609.42 1725
2609.90 1727
2610.38 1623
2610.87 1677
2611.35 1551
2611.83 1544
2612.31 1575
2612.79 1517
2613.28 1645
2613.76 1694
2614.24 1703
2614.72 1725
2615.20 1736
2615.69 1717
2616.17 1704
2616.65 1826
2617.13 1815
2617.62 1776
2618.10 1775
2618.58 1755
2619.06 1892
2619.54 1910
2620.03 1816
2620.51 1858
2620.99 1800
2621.48 1845
2621.96 1636
2622.44 1581
2622.92 1584
2623.41 1663
2623.89 1552
2624.37 1630
2624.86 1663
2625.34 1660
2625.82 1635
2626.30 1595
2626.79 1562
2627.27 1634
2627.75 1664
2628.24 1672
2628.72 1712
2629.20 1662
2629.69 1673
2630.17 1718
2630.65 1696
2631.14 1675
2631.62 1602
2632.11 1662
2632.59 1717
2633.07 1731
2633.56 1694
2634.04 1648
2634.52 1648
2635.01 1585
2635.49 1621
2635.98 1539
2636.46 1561
2636.94 1546
2637.43 1487
2637.91 1583
2638.40 1599
2638.88 1608
2639.37 1493
2639.85 1706
2640.33 1757
2640.82 1671
2641.30 1654
2641.79 1804
2642.27 1706
2642.76 1805
2643.24 1801
2643.73 1731
2644.21 1725
2644.70 1724
2645.18 1699
2645.67 1650
2646.15 1629
2646.64 1615
2647.12 1612
2647.61 1555
2648.09 1667
2648.58 1541
2649.06 1545
2649.55 1503
2650.03 1596
2650.52 1689
2651.00 1804
2651.49 1611
2651.97 1502
2652.46 1710
2652.95 1775
2653.43 1689
2653.92 1566
2654.40 1649
2654.89 1717
2655.37 1526
2655.86 1602
2656.35 1679
2656.83 1723
2657.32 1732
2657.80 1714
2658.29 1719
2658.78 1724
2659.26 1725
2659.75 1626
2660.23 1665
2660.72 1557
2661.21 1706
2661.69 1793
2662.18 1744
2662.67 1666
2663.15 1647
2663.64 1571
2664.13 1615
2664.61 1647
2665.10 1684
2665.59 1673
2666.07 1627
2666.56 1640
2667.05 1722
2667.53 1586
2668.02 1582
2668.51 1648
2668.99 1705
2669.48 1775
2669.97 1604
2670.46 1588
2670.94 1714
2671.43 1720
2671.92 1818
2672.40 1856
2672.89 1902
2673.38 1997
2673.87 1852
2674.35 1958
2674.84 2035
2675.33 2279
2675.82 2356
2676.31 2278
2676.79 2339
2677.28 2060
2677.77 2199
2678.26 2101
2678.74 2153
2679.23 1901
2679.72 1805
2680.21 1781
2680.70 1615
2681.18 1679
2681.67 1621
2682.16 1692
2682.65 1685
2683.14 1705
2683.63 1682
2684.11 1810
2684.60 1740
2685.09 1696
2685.58 1605
2686.07 1697
2686.56 1636
2687.05 1596
2687.53 1564
2688.02 1491
2688.51 1516
2689.00 1577
2689.49 1478
2689.98 1555
2690.47 1660
2690.96 1535
2691.45 1540
2691.94 1602
2692.42 1452
2692.91 1604
2693.40 1626
2693.89 1638
2694.38 1574
2694.87 1529
2695.36 1470
2695.85 1471
2696.34 1570
2696.83 1702
2697.32 1592
2697.81 1518
2698.30 1549
2698.79 1519
2699.28 1658
2699.77 1760
2700.26 1584
2700.75 1581
2701.24 1676
2701.73 1538
2702.22 1601
2702.71 1663
2703.20 1749
2703.69 1625
2704.18 1747
2704.67 1843
2705.16 1681
2705.65 1667
2706.14 1775
2706.63 1829
2707.12 1686
2707.61 1630
2708.10 1688
2708.59 1712
2709.08 1599
2709.57 1636
2710.06 1709
2710.56 1543
2711.05 1553
2711.54 1572
2712.03 1653
2712.52 1607
2713.01 1526
2713.50 1563
2713.99 1585
2714.48 1550
2714.98 1480
2715.47 1586
2715.96 1633
2716.45 1545
2716.94 1533
2717.43 1526
2717.92 1570
2718.42 1526
2718.91 1677
2719.40 1622
2719.89 1644
2720.38 1645
2720.87 1709
2721.37 1775
2721.86 1855
2722.35 1727
2722.84 1728
2723.33 1682
2723.82 1771
2724.32 1751
2724.81 1680
2725.30 1671
2725.79 1570
2726.29 1747
2726.78 1540
2727.27 1552
2727.76 1535
2728.26 1419
2728.75 1585
2729.24 1669
2729.73 1740
2730.23 1724
2730.72 1677
2731.21 1712
2731.70 1625
2732.20 1562
2732.69 1600
2733.18 1587
2733.67 1607
2734.17 1459
2734.66 1563
2735.15 1763
2735.65 1683
2736.14 1622
2736.63 1598
2737.13 1561
2737.62 1603
2738.11 1657
2738.61 1692
2739.10 1668
2739.59 1667
2740.09 1768
2740.58 1588
2741.07 1596
2741.57 1624
2742.06 1564
2742.55 1475
2743.05 1538
2743.54 1487
2744.04 1434
2744.53 1556
2745.02 1624
2745.52 1410
2746.01 1440
2746.51 1575
2747.00 1392
2747.49 1480
2747.99 1672
2748.48 1536
2748.98 1524
2749.47 1638
2749.97 1633
2750.46 1485
2750.96 1389
2751.45 1432
2751.94 1514
2752.44 1641
2752.93 1548
2753.43 1586
2753.92 1457
2754.42 1610
2754.91 1487
2755.41 1553
2755.90 1676
2756.40 1610
2756.89 1557
2757.39 1503
2757.88 1577
2758.38 1615
2758.87 1540
2759.37 1518
2759.86 1588
2760.36 1553
2760.85 1666
2761.35 1604
2761.84 1519
2762.34 1532
2762.84 1497
2763.33 1530
2763.83 1452
2764.32 1479
2764.82 1568
2765.31 1456
2765.81 1511
2766.31 1546
2766.80 1652
2767.30 1515
2767.79 1448
2768.29 1464
2768.79 1595
2769.28 1564
2769.78 1525
2770.27 1582
2770.77 1674
2771.27 1689
2771.76 1555
2772.26 1700
2772.76 1667
2773.25 1645
2773.75 1629
2774.25 1757
2774.74 1650
2775.24 1715
2775.74 1880
2776.23 1873
2776.73 1918
2777.23 2017
2777.72 1960
2778.22 1772
2778.72 1763
2779.21 1858
2779.71 1830
2780.21 1856
2780.71 1871
2781.20 1806
2781.70 1664
2782.20 1698
2782.69 1618
2783.19 1607
2783.69 1691
2784.19 1580
2784.68 1575
2785.18 1582
2785.68 1653
2786.18 1552
2786.67 1527
2787.17 1477
2787.67 1494
2788.17 1528
2788.67 1508
2789.16 1554
2789.66 1444
2790.16 1446
2790.66 1524
2791.16 1470
2791.65 1435
2792.15 1585
2792.65 1563
2793.15 1518
2793.65 1572
2794.14 1686
2794.64 1603
2795.14 1581
2795.64 1637
2796.14 1660
2796.64 1680
2797.14 1655
2797.63 1742
2798.13 1738
2798.63 1631
2799.13 1695
2799.63 1681
2800.13 1676
2800.63 1537
2801.13 1620
2801.63 1676
2802.12 1528
2802.62 1498
2803.12 1796
2803.62 1790
2804.12 1629
2804.62 1790
2805.12 1756
2805.62 1867
2806.12 2048
2806.62 1995
2807.12 2016
2807.62 2071
2808.12 2242
2808.62 2274
2809.12 2193
2809.62 2243
2810.12 2183
2810.62 2072
2811.12 1961
2811.61 1970
2812.11 1836
2812.61 1787
2813.11 1685
2813.62 1659
2814.12 1672
2814.62 1568
2815.12 1717
2815.62 1553
2816.12 1637
2816.62 1700
2817.12 1659
2817.62 1689
2818.12 1681
2818.62 1581
2819.12 1581
2819.62 1593
2820.12 1634
2820.62 1677
2821.12 1669
2821.62 1705
2822.12 1771
2822.62 1801
2823.13 1620
2823.63 1572
2824.13 1693
2824.63 1634
2825.13 1568
2825.63 1498
2826.13 1576
2826.63 1625
2827.13 1648
2827.64 1549
2828.14 1542
2828.64 1636
2829.14 1758
2829.64 1578
2830.14 1520
2830.64 1523
2831.15 1561
2831.65 1465
2832.15 1589
2832.65 1585
2833.15 1513
2833.65 1534
2834.16 1643
2834.66 1571
2835.16 1649
2835.66 1575
2836.16 1527
2836.67 1732
2837.17 1702
2837.67 1710
2838.17 1707
2838.68 1677
2839.18 1731
2839.68 1820
2840.18 1653
2840.69 1665
2841.19 1650
2841.69 1640
2842.19 1690
2842.70 1550
2843.20 1585
2843.70 1580
2844.20 1465
2844.71 1621
2845.21 1770
2845.71 1699
2846.22 1704
2846.72 1719
2847.22 1820
2847.73 1784
2848.23 1795
2848.73 1708
2849.23 1755
2849.74 1884
2850.24 1780
2850.74 1705
2851.25 1833
2851.75 1819
2852.26 1668
2852.76 1596
2853.26 1482
2853.77 1609
2854.27 1546
2854.77 1511
2855.28 1505
2855.78 1556
2856.28 1587
2856.79 1619
2857.29 1712
2857.80 1680
2858.30 1775
2858.80 1735
2859.31 1589
2859.81 1546
2860.32 1652
2860.82 1606
2861.33 1697
2861.83 1708
2862.33 1663
2862.84 1692
2863.34 1622
2863.85 1480
2864.35 1428
2864.86 1613
2865.36 1577
2865.87 1525
2866.37 1486
2866.88 1578
2867.38 1491
2867.89 1516
2868.39 1610
2868.90 1624
2869.40 1504
2869.91 1513
2870.41 1519
2870.92 1594
2871.42 1655
2871.93 1806
2872.43 1635
2872.94 1690
2873.44 1662
2873.95 1650
2874.45 1710
2874.96 1709
2875.46 1602
2875.97 1654
2876.48 1646
2876.98 1658
2877.49 1547
2877.99 1646
2878.50 1569
2879.00 1575
2879.51 1649
2880.02 1513
2880.52 1512
2881.03 1570
2881.53 1589
2882.04 1563
2882.55 1571
2883.05 1663
2883.56 1640
2884.07 1757
2884.57 1818
2885.08 1631
2885.59 1765
2886.09 1822
2886.60 1756
2887.10 1686
2887.61 1757
2888.12 1813
2888.62 1866
2889.13 1932
2889.64 1980
2890.15 1895
2890.65 1893
2891.16 1772
2891.67 1845
2892.17 1783
2892.68 1933
2893.19 1790
2893.69 1898
2894.20 1967
2894.71 1903
2895.22 2176
2895.72 2018
2896.23 2071
2896.74 2139
2897.25 2080
2897.75 2161
2898.26 2228
2898.77 1977
2899.28 1949
2899.78 1908
2900.29 1945
2900.80 2004
2901.31 1811
2901.81 1952
2902.32 1836
2902.83 1842
2903.34 1853
2903.85 1949
2904.35 2021
2904.86 1879
2905.37 2014
2905.88 1844
2906.39 1781
2906.90 1776
2907.40 1711
2907.91 1752
2908.42 1754
2908.93 1700
2909.44 1640
2909.95 1659
2910.46 1566
2910.96 1627
2911.47 1656
2911.98 1747
2912.49 1584
2913.00 1556
2913.51 1560
2914.02 1647
2914.53 1677
2915.04 1488
2915.54 1522
2916.05 1573
2916.56 1661
2917.07 1624
2917.58 1677
2918.09 1686
2918.60 1567
2919.11 1550
2919.62 1690
2920.13 1489
2920.64 1522
2921.15 1459
2921.66 1367
2922.17 1488
2922.68 1565
2923.19 1603
2923.70 1596
2924.21 1596
2924.72 1631
2925.23 1679
2925.74 1569
2926.25 1585
2926.76 1633
2927.27 1807
2927.78 1731
2928.29 1668
2928.80 1602
2929.31 1549
2929.82 1602
2930.33 1564
2930.84 1503
2931.35 1647
2931.86 1555
2932.37 1540
2932.88 1741
2933.39 1643
2933.90 1764
2934.41 1695
2934.92 1691
2935.43 1809
2935.94 1847
2936.45 1805
2936.97 1685
2937.48 1602
2937.99 1600
2938.50 1716
2939.01 1757
2939.52 1774
2940.03 1795
2940.54 1720
2941.05 1663
2941.57 1645
2942.08 1779
2942.59 1666
2943.10 1575
2943.61 1753
2944.12 1838
2944.63 1760
2945.15 1724
2945.66 1780
2946.17 1689
2946.68 1734
2947.19 1696
2947.71 1745
2948.22 1694
2948.73 1757
2949.24 1920
2949.75 1719
2950.27 1668
2950.78 1742
2951.29 1704
2951.80 1574
2952.31 1669
2952.83 1618
2953.34 1536
2953.85 1519
2954.36 1548
2954.88 1625
2955.39 1550
2955.90 1584
2956.41 1571
2956.93 1605
2957.44 1580
2957.95 1580
2958.47 1612
2958.98 1562
2959.49 1589
2960.00 1594
2960.52 1572
2961.03 1645
2961.54 1673
2962.06 1641
2962.57 1503
2963.08 1655
2963.60 1770
2964.11 1687
2964.62 1821
2965.14 1790
2965.65 1732
2966.16 1665
2966.68 1625
2967.19 1725
2967.70 1637
2968.22 1571
2968.73 1647
2969.24 1686
2969.76 1568
2970.27 1513
2970.79 1541
2971.30 1721
2971.81 1597
2972.33 1485
2972.84 1583
2973.36 1681
2973.87 1612
2974.38 1650
2974.90 1524
2975.41 1568
2975.93 1669
2976.44 1565
2976.96 1538
2977.47 1610
2977.99 1643
2978.50 1584
2979.01 1548
2979.53 1553
2980.04 1781
2980.56 1681
2981.07 1592
2981.59 1698
2982.10 1812
2982.62 1753
2983.13 1711
2983.65 1780
2984.16 1767
2984.68 1891
2985.19 1770
2985.71 1700
2986.22 1808
2986.74 1847
2987.25 1855
2987.77 1904
2988.28 2021
2988.80 1928
2989.32 1808
2989.83 1850
2990.35 1992
2990.86 1931
2991.38 1916
2991.89 1978
2992.41 1972
2992.92 1924
2993.44 1921
2993.96 2022
2994.47 1996
2994.99 1990
2995.50 2098
2996.02 2208
2996.54 2108
2997.05 2152
2997.57 2257
2998.09 2466
2998.60 2459
2999.12 2325
2999.63 2295
3000.15 2367
3000.67 2434
3001.18 2522
3001.70 2697
3002.22 2973
3002.73 3178
3003.25 3465
3003.77 3926
3004.28 4332
3004.80 4582
3005.32 4545
3005.83 4569
3006.35 4497
3006.87 4354
3007.39 4282
3007.90 3817
3008.42 3478
3008.94 3051
3009.45 2854
3009.97 2643
3010.49 2457
3011.01 2263
3011.52 2161
3012.04 2016
3012.56 1971
3013.08 1966
3013.59 1898
3014.11 1935
3014.63 2069
3015.15 2184
3015.66 2021
3016.18 2035
3016.70 2161
3017.22 2035
3017.74 2044
3018.25 2128
3018.77 2097
3019.29 2203
3019.81 2295
3020.33 2165
3020.84 2048
3021.36 2000
3021.88 1991
3022.40 1945
3022.92 1992
3023.44 1837
3023.95 1959
3024.47 1983
3024.99 1841
3025.51 1874
3026.03 1802
3026.55 1906
3027.07 1857
3027.58 1712
3028.10 1923
3028.62 1861
3029.14 1715
3029.66 1713
3030.18 1821
3030.70 1811
3031.22 1864
3031.74 1855
3032.26 1772
3032.77 1710
3033.29 1840
3033.81 1819
3034.33 1811
3034.85 1808
3035.37 1809
3035.89 1630
3036.41 1581
3036.93 1659
3037.45 1735
3037.97 1707
3038.49 1779
3039.01 1837
3039.53 1769
3040.05 1727
3040.57 1677
3041.09 1757
3041.61 1626
3042.13 1591
3042.65 1648
3043.17 1744
3043.69 1597
3044.21 1717
3044.73 1600
3045.25 1722
3045.77 1783
3046.29 1679
3046.81 1680
3047.33 1775
3047.85 1776
3048.37 1660
3048.89 1649
3049.41 1671
3049.93 1708
3050.45 1629
3050.98 1735
3051.50 1639
3052.02 1629
3052.54 1674
3053.06 1655
3053.58 1660
3054.10 1703
3054.62 1552
3055.14 1545
3055.66 1492
3056.19 1684
3056.71 1644
3057.23 1530
3057.75 1731
3058.27 1677
3058.79 1582
3059.31 1636
3059.84 1668
3060.36 1674
3060.88 1647
3061.40 1613
3061.92 1648
3062.44 1654
3062.97 1722
3063.49 1660
3064.01 1833
3064.53 1892
3065.05 1929
3065.58 1983
3066.10 1911
3066.62 1813
3067.14 1866
3067.66 1991
3068.19 2111
3068.71 1968
3069.23 1953
3069.75 1950
3070.28 1894
3070.80 1939
3071.32 1974
3071.84 1931
3072.37 1885
3072.89 1903
3073.41 1760
3073.93 1688
3074.46 1859
3074.98 1854
3075.50 1888
3076.03 2015
3076.55 1896
3077.07 1934
3077.59 2030
3078.12 1988
3078.64 1991
3079.16 2172
3079.69 2277
3080.21 2337
3080.73 2263
3081.26 2240
3081.78 2243
3082.30 2371
3082.83 2356
3083.35 2382
3083.87 2453
3084.40 2497
3084.92 2278
3085.45 2382
3085.97 2293
3086.49 2318
3087.02 2354
3087.54 2187
3088.06 2320
3088.59 2194
3089.11 2070
3089.64 2023
3090.16 2149
3090.68 2266
3091.21 2195
3091.73 2163
3092.26 2194
3092.78 2128
3093.31 2126
3093.83 2249
3094.36 2147
3094.88 2362
3095.40 2389
3095.93 2316
3096.45 2306
3096.98 2238
3097.50 2422
3098.03 2584
3098.55 2585
3099.08 2864
3099.60 3219
3100.13 3776
3100.65 4124
3101.18 4510
3101.70 5535
3102.23 6569
3102.75 7528
3103.28 8202
3103.80 8583
3104.33 8920
3104.85 8259
3105.38 7840
3105.90 7545
3106.43 6364
3106.96 5536
3107.48 4636
3108.01 3827
3108.53 3279
3109.06 2936
3109.58 2776
3110.11 2578
3110.64 2327
3111.16 2438
3111.69 2403
3112.21 2304
3112.74 2353
3113.27 2288
3113.79 2239
3114.32 2155
3114.84 2214
3115.37 2207
3115.90 2139
3116.42 2042
3116.95 1895
3117.48 1874
3118.00 1830
3118.53 1984
3119.06 2003
3119.58 1949
3120.11 2035
3120.64 2092
3121.16 2284
3121.69 2299
3122.22 2222
3122.74 2247
3123.27 2203
3123.80 2244
3124.32 2141
3124.85 2187
3125.38 2000
3125.90 1938
3126.43 1827
3126.96 1874
3127.49 1881
3128.01 1719
3128.54 1809
3129.07 1792
3129.60 1751
3130.12 1739
3130.65 1778
3131.18 1845
3131.71 1661
3132.23 1799
3132.76 1673
3133.29 1628
3133.82 1666
3134.35 1698
3134.87 1722
3135.40 1641
3135.93 1701
3136.46 1812
3136.99 1724
3137.51 1614
3138.04 1593
3138.57 1704
3139.10 1686
3139.63 1709
3140.15 1641
3140.68 1728
3141.21 1744
3141.74 1800
3142.27 1638
3142.80 1704
3143.33 1745
3143.85 1682
3144.38 1709
3144.91 1755
3145.44 1775
3145.97 1974
3146.50 1851
3147.03 1929
3147.56 1881
3148.08 2010
3148.61 2074
3149.14 2151
3149.67 2144
3150.20 2110
3150.73 2071
3151.26 2000
3151.79 1991
3152.32 1877
3152.85 2042
3153.38 1903
3153.91 1794
3154.44 1789
3154.97 1760
3155.50 1694
3156.03 1832
3156.56 1854
3157.08 1831
3157.61 1939
3158.14 2004
3158.67 1924
3159.20 1901
3159.73 1769
3160.26 1778
3160.79 1757
3161.32 1647
3161.85 1823
3162.39 1797
3162.92 1731
3163.45 1711
3163.98 1719
3164.51 1803
3165.04 1703
3165.57 1657
3166.10 1628
3166.63 1579
3167.16 1704
3167.69 1695
3168.22 1593
3168.75 1704
3169.28 1654
3169.81 1567
3170.34 1661
3170.87 1769
3171.41 1652
3171.94 1670
3172.47 1723
3173.00 1557
3173.53 1601
3174.06 1687
3174.59 1877
3175.12 1758
3175.65 1871
3176.19 1961
3176.72 2046
3177.25 1860
3177.78 1938
3178.31 1912
3178.84 1827
3179.38 1744
3179.91 1661
3180.44 1682
3180.97 1610
3181.50 1666
3182.03 1645
3182.57 1680
3183.10 1619
3183.63 1622
3184.16 1606
3184.69 1763
3185.23 1615
3185.76 1587
3186.29 1629
3186.82 1593
3187.36 1533
3187.89 1615
3188.42 1609
3188.95 1610
3189.49 1568
3190.02 1684
3190.55 1661
3191.08 1656
3191.62 1724
3192.15 1610
3192.68 1593
3193.21 1595
3193.75 1625
3194.28 1562
3194.81 1679
3195.35 1639
3195.88 1512
3196.41 1473
3196.94 1455
3197.48 1518
3198.01 1564
3198.54 1563
3199.08 1648
3199.61 1598
3200.14 1769
3200.68 1770
3201.21 1737
3201.74 1714
3202.28 1712
3202.81 1762
3203.35 1730
3203.88 1873
3204.41 1912
3204.95 1870
3205.48 1763
3206.01 1646
3206.55 1705
3207.08 1775
3207.62 1822
3208.15 1797
3208.68 1792
3209.22 1796
3209.75 1856
3210.29 1827
3210.82 1884
3211.36 1838
3211.89 1947
3212.42 1933
3212.96 1850
3213.49 1824
3214.03 1839
3214.56 1720
3215.10 1700
3215.63 1722
3216.17 1859
3216.70 1850
3217.24 1773
3217.77 1769
3218.31 1812
3218.84 1929
3219.38 2016
3219.91 1842
3220.45 1923
3220.98 1994
3221.52 1845
3222.05 1885
3222.59 1948
3223.12 1986
3223.66 1920
3224.19 1975
3224.73 2052
3225.26 2120
3225.80 2087
3226.33 2152
3226.87 1991
3227.41 1871
3227.94 1841
3228.48 1911
3229.01 1958
3229.55 2015
3230.08 1961
3230.62 1876
3231.16 1907
3231.69 1920
3232.23 2000
3232.76 1898
3233.30 2057
3233.84 1880
3234.37 1801
3234.91 1996
3235.45 2040
3235.98 2074
3236.52 2057
3237.05 2114
3237.59 2271
3238.13 2115
3238.66 2104
3239.20 2058
3239.74 2119
3240.27 2224
3240.81 2139
3241.35 2077
3241.88 2160
3242.42 2082
3242.96 2032
3243.50 1984
3244.03 2070
3244.57 1982
3245.11 2072
3245.64 2099
3246.18 2149
3246.72 2283
3247.26 2117
3247.79 2201
3248.33 2155
3248.87 2186
3249.40 2126
3249.94 2079
3250.48 2031
3251.02 2134
3251.56 2053
3252.09 2082
3252.63 2266
3253.17 2316
3253.71 2242
3254.24 2348
3254.78 2316
3255.32 2315
3255.86 2304
3256.40 2338
3256.93 2469
3257.47 2537
3258.01 2586
3258.55 2721
3259.09 2905
3259.63 3000
3260.16 3145
3260.70 3289
3261.24 3451
3261.78 3581
3262.32 3796
3262.86 4184
3263.39 4439
3263.93 4610
3264.47 4961
3265.01 5215
3265.55 5518
3266.09 5606
3266.63 5764
3267.17 6168
3267.71 6141
3268.24 6366
3268.78 6176
3269.32 5669
3269.86 5157
3270.40 4703
3270.94 4119
3271.48 3449
3272.02 3224
3272.56 3054
3273.10 2885
3273.64 2500
3274.18 2519
3274.72 2572
3275.26 2638
3275.80 2569
3276.34 2553
3276.87 2596
3277.41 2687
3277.95 2570
3278.49 2784
3279.03 2775
3279.57 2565
3280.11 2589
3280.65 2627
3281.19 2566
3281.73 2465
3282.27 2305
3282.81 2388
3283.36 2414
3283.90 2474
3284.44 2603
3284.98 2522
3285.52 2509
3286.06 2488
3286.60 2524
3287.14 2573
3287.68 2682
3288.22 2592
3288.76 2630
3289.30 2690
3289.84 2689
3290.38 2688
3290.92 2785
3291.46 2999
3292.01 3111
3292.55 3208
3293.09 3475
3293.63 3697
3294.17 3851
3294.71 4258
3295.25 4437
3295.79 4479
3296.34 4595
3296.88 4538
3297.42 4418
3297.96 4547
3298.50 4202
3299.04 4158
3299.58 4100
3300.13 3688
3300.67 3399
3301.21 3197
3301.75 2909
3302.29 2977
3302.83 2968
3303.38 2759
3303.92 2731
3304.46 2697
3305.00 2745
3305.54 2768
3306.09 2779
3306.63 2676
3307.17 2455
3307.71 2483
3308.26 2570
3308.80 2540
3309.34 2432
3309.88 2572
3310.43 2502
3310.97 2446
3311.51 2448
3312.05 2426
3312.60 2488
3313.14 2450
3313.68 2548
3314.22 2824
3314.77 2793
3315.31 2985
3315.85 3033
3316.40 3177
3316.94 3057
3317.48 3166
3318.03 3377
3318.57 3358
3319.11 3449
3319.65 3711
3320.20 3819
3320.74 3811
3321.28 3880
3321.83 3962
3322.37 3999
3322.92 3988
3323.46 3885
3324.00 3998
3324.55 3853
3325.09 3442
3325.63 3518
3326.18 3435
3326.72 3390
3327.27 3407
3327.81 3429
3328.35 3287
3328.90 3161
3329.44 3248
3329.99 3453
3330.53 3969
3331.07 4954
3331.62 6005
3332.16 7521
3332.71 9620
3333.25 11658
3333.80 14582
3334.34 18108
3334.88 21125
3335.43 24166
3335.97 26994
3336.52 28944
3337.06 29364
3337.61 28917
3338.15 27480
3338.70 25099
3339.24 22245
3339.79 18930
3340.33 15968
3340.88 13086
3341.42 10701
3341.97 8477
3342.51 7044
3343.06 5745
3343.60 4847
3344.15 4289
3344.69 3888
3345.24 3763
3345.78 3506
3346.33 3381
3346.87 3332
3347.42 3131
3347.97 3013
3348.51 3032
3349.06 3111
3349.60 2826
3350.15 2752
3350.69 2819
3351.24 2629
3351.79 2692
3352.33 2738
3352.88 2586
3353.42 2495
3353.97 2396
3354.52 2235
3355.06 2419
3355.61 2538
3356.15 2576
3356.70 2803
3357.25 2546
3357.79 2510
3358.34 2550
3358.89 2514
3359.43 2620
3359.98 2666
3360.53 2695
3361.07 2600
3361.62 2635
3362.17 2495
3362.71 2639
3363.26 2586
3363.81 2631
3364.35 2595
3364.90 2596
3365.45 2750
3365.99 2683
3366.54 2735
3367.09 2745
3367.64 2608
3368.18 2523
3368.73 2543
3369.28 2383
3369.82 2510
3370.37 2588
3370.92 2860
3371.47 2742
3372.01 2935
3372.56 3121
3373.11 3447
3373.66 3465
3374.21 3712
3374.75 3960
3375.30 4088
3375.85 4001
3376.40 3888
3376.94 3686
3377.49 3404
3378.04 3249
3378.59 3000
3379.14 2913
3379.68 2620
3380.23 2574
3380.78 2510
3381.33 2362
3381.88 2329
3382.43 2320
3382.97 2177
3383.52 2040
3384.07 2158
3384.62 2154
3385.17 2110
3385.72 1954
3386.27 1971
3386.81 2054
3387.36 1971
3387.91 1914
3388.46 1885
3389.01 1863
3389.56 1945
3390.11 1848
3390.66 1899
3391.21 1946
3391.76 1938
3392.30 1868
3392.85 1911
3393.40 1821
3393.95 1811
3394.50 1993
3395.05 2088
3395.60 2027
3396.15 1957
3396.70 2015
3397.25 2077
3397.80 2003
3398.35 1968
3398.90 2032
3399.45 2059
3400.00 2044
3400.55 2119
3401.10 2045
3401.65 1945
3402.20 1974
3402.75 1967
3403.30 1816
3403.85 1837
3404.40 1818
3404.95 1836
3405.50 1780
3406.05 1765
3406.60 1781
3407.15 1844
3407.70 1843
3408.25 1872
3408.80 1875
3409.35 1828
3409.90 2006
3410.45 2033
3411.00 2109
3411.55 2152
3412.10 2118
3412.66 2035
3413.21 2062
3413.76 2141
3414.31 2204
3414.86 2051
3415.41 2108
3415.96 2106
3416.51 2068
3417.06 1927
3417.61 1875
3418.17 1828
3418.72 1773
3419.27 1779
3419.82 1766
3420.37 1720
3420.92 1677
3421.47 1864
3422.03 2080
3422.58 2131
3423.13 2059
3423.68 2062
3424.23 2124
3424.78 2261
3425.34 2126
3425.89 2147
3426.44 2204
3426.99 2053
3427.54 2054
3428.10 1984
3428.65 1956
3429.20 1981
3429.75 1815
3430.31 1804
3430.86 1917
3431.41 1843
3431.96 1918
3432.51 1838
3433.07 1730
3433.62 1707
3434.17 1718
3434.72 1819
3435.28 1709
3435.83 1828
3436.38 1928
3436.94 1909
3437.49 1834
3438.04 1863
3438.59 1793
3439.15 1840
3439.70 1800
3440.25 1850
3440.81 1812
3441.36 1961
3441.91 1917
3442.47 2032
3443.02 1973
3443.57 1768
3444.13 1802
3444.68 1787
3445.23 1760
3445.79 1726
3446.34 1705
3446.89 1851
3447.45 1752
3448.00 1774
3448.55 1567
3449.11 1588
3449.66 1609
3450.22 1615
3450.77 1687
3451.32 1667
3451.88 1728
3452.43 1712
3452.99 1528
3453.54 1593
3454.09 1568
3454.65 1530
3455.20 1507
3455.76 1485
3456.31 1501
3456.87 1687
3457.42 1659
3457.97 1579
3458.53 1562
3459.08 1744
3459.64 1644
3460.19 1644
3460.75 1702
3461.30 1680
3461.86 1731
3462.41 1803
3462.97 1866
3463.52 1728
3464.08 1777
3464.63 1675
3465.19 1629
3465.74 1616
3466.30 1700
3466.85 1751
3467.41 1774
3467.96 1772
3468.52 1814
3469.07 1813
3469.63 1859
3470.18 1849
3470.74 1791
3471.30 1800
3471.85 1813
3472.41 1960
3472.96 1878
3473.52 1873
3474.07 1839
3474.63 1801
3475.19 1861
3475.74 1944
3476.30 1907
3476.85 1809
3477.41 2024
3477.97 2057
3478.52 1980
3479.08 2019
3479.63 2221
3480.19 2389
3480.75 2307
3481.30 2153
3481.86 2198
3482.42 2190
3482.97 2176
3483.53 2204
3484.08 2237
3484.64 2207
3485.20 2110
3485.75 2224
3486.31 2220
3486.87 2311
3487.43 2330
3487.98 2404
3488.54 2770
3489.10 2892
3489.65 3266
3490.21 3571
3490.77 4055
3491.32 4636
3491.88 4697
3492.44 5081
3493.00 5207
3493.55 5036
3494.11 5166
3494.67 5034
3495.23 4704
3495.78 4531
3496.34 4303
3496.90 4338
3497.46 4517
3498.01 4946
3498.57 5322
3499.13 5188
3499.69 5490
3500.24 5537
3500.80 5788
3501.36 5585
3501.92 5357
3502.48 4992
3503.03 4647
3503.59 4459
3504.15 4308
3504.71 4152
3505.27 4188
3505.83 4025
3506.38 3902
3506.94 3929
3507.50 3709
3508.06 3782
3508.62 3515
3509.18 3207
3509.74 3044
3510.29 2927
3510.85 2835
3511.41 2724
3511.97 2507
3512.53 2344
3513.09 2251
3513.65 2227
3514.21 2100
3514.76 2091
3515.32 2044
3515.88 1862
3516.44 1831
3517.00 2099
3517.56 1941
3518.12 2003
3518.68 2115
3519.24 2023
3519.80 1953
3520.36 1922
3520.92 1953
3521.48 1989
3522.04 1822
3522.60 1880
3523.16 1976
3523.71 1936
3524.27 1986
3524.83 2102
3525.39 2120
3525.95 1718
3526.51 1715
3527.07 1810
3527.63 1833
3528.19 1723
3528.75 1770
3529.31 1847
3529.87 1667
3530.44 1573
3531.00 1698
3531.56 1802
3532.12 1802
3532.68 1702
3533.24 1803
3533.80 1845
3534.36 1739
3534.92 1698
3535.48 1795
3536.04 1850
3536.60 1830
3537.16 1763
3537.72 1828
3538.28 1820
3538.84 1816
3539.41 1732
3539.97 1876
3540.53 1755
3541.09 1793
3541.65 1776
3542.21 1847
3542.77 1838
3543.33 1769
3543.89 1850
3544.46 1911
3545.02 1728
3545.58 1628
3546.14 1720
3546.70 1742
3547.26 1613
3547.83 1585
3548.39 1624
3548.95 1668
3549.51 1612
3550.07 1642
3550.63 1680
3551.20 1550
3551.76 1454
3552.32 1567
3552.88 1559
3553.44 1562
3554.01 1542
3554.57 1467
3555.13 1530
3555.69 1467
3556.26 1412
3556.82 1512
3557.38 1573
3557.94 1579
3558.50 1532
3559.07 1571
3559.63 1643
3560.19 1576
3560.76 1652
3561.32 1638
3561.88 1544
3562.44 1649
3563.01 1664
3563.57 1550
3564.13 1636
3564.70 1626
3565.26 1564
3565.82 1562
3566.38 1610
3566.95 1575
3567.51 1602
3568.07 1571
3568.64 1505
3569.20 1576
3569.76 1510
3570.33 1462
3570.89 1465
3571.45 1485
3572.02 1436
3572.58 1346
3573.15 1456
3573.71 1493
3574.27 1504
3574.84 1541
3575.40 1642
3575.96 1585
3576.53 1448
3577.09 1489
3577.66 1525
3578.22 1435
3578.78 1452
3579.35 1503
3579.91 1529
3580.48 1492
3581.04 1503
3581.61 1545
3582.17 1535
3582.73 1496
3583.30 1398
3583.86 1530
3584.43 1504
3584.99 1588
3585.56 1530
3586.12 1558
3586.69 1554
3587.25 1532
3587.82 1552
3588.38 1474
3588.95 1652
3589.51 1628
3590.08 1637
3590.64 1483
3591.21 1609
3591.77 1526
3592.34 1534
3592.90 1541
3593.47 1592
3594.03 1588
3594.60 1602
3595.16 1568
3595.73 1537
3596.29 1373
3596.86 1536
3597.42 1544
3597.99 1456
3598.56 1542
3599.12 1525
3599.69 1612
3600.25 1555
3600.82 1498
3601.38 1463
3601.95 1462
3602.52 1481
3603.08 1578
3603.65 1392
3604.21 1393
3604.78 1425
3605.35 1463
3605.91 1399
3606.48 1375
3607.05 1413
3607.61 1457
3608.18 1469
3608.74 1349
3609.31 1327
3609.88 1392
3610.44 1471
3611.01 1418
3611.58 1257
3612.14 1423
3612.71 1488
3613.28 1411
3613.84 1402
3614.41 1519
3614.98 1597
3615.55 1598
3616.11 1636
3616.68 1755
3617.25 1850
3617.81 2008
3618.38 2068
3618.95 2037
3619.52 2106
3620.08 2152
3620.65 1873
3621.22 1924
3621.79 1952
3622.35 1903
3622.92 1787
3623.49 1667
3624.06 1684
3624.62 1495
3625.19 1555
3625.76 1447
3626.33 1350
3626.89 1422
3627.46 1440
3628.03 1456
3628.60 1461
3629.17 1552
3629.73 1547
3630.30 1458
3630.87 1530
3631.44 1518
3632.01 1535
3632.58 1604
3633.14 1610
3633.71 1651
3634.28 1600
3634.85 1537
3635.42 1661
3635.99 1648
3636.56 1731
3637.12 1765
3637.69 1781
3638.26 1705
3638.83 1717
3639.40 1738
3639.97 1819
3640.54 2172
3641.11 2258
3641.67 2355
3642.24 2245
3642.81 2298
3643.38 2135
3643.95 2174
3644.52 2144
3645.09 2045
3645.66 1818
3646.23 1813
3646.80 1810
3647.37 1780
3647.94 1675
3648.51 1859
3649.08 1782
3649.65 1876
3650.22 1679
3650.79 1830
3651.36 1957
3651.93 1963
3652.50 2030
3653.06 2095
3653.63 2113
3654.20 2374
3654.77 2318
3655.35 2190
3655.92 2093
3656.49 2273
3657.06 2432
3657.63 2417
3658.20 2404
3658.77 2478
3659.34 2534
3659.91 2524
3660.48 2501
3661.05 2609
3661.62 2314
3662.19 2308
3662.76 2400
3663.33 2281
3663.90 2203
3664.47 2119
3665.04 2140
3665.61 2055
3666.19 2123
3666.76 2086
3667.33 2186
3667.90 2241
3668.47 2074
3669.04 2073
3669.61 2013
3670.18 1883
3670.75 1808
3671.33 1851
3671.90 1835
3672.47 1780
3673.04 1871
3673.61 1917
3674.18 1859
3674.76 1855
3675.33 1857
3675.90 1814
3676.47 1689
3677.04 1706
3677.61 1661
3678.19 1649
3678.76 1683
3679.33 1635
3679.90 1636
3680.47 1675
3681.05 1644
3681.62 1620
3682.19 1694
3682.76 1702
3683.33 1731
3683.91 1595
3684.48 1725
3685.05 1643
3685.62 1661
3686.20 1760
3686.77 1866
3687.34 1931
3687.91 2208
3688.49 2146
3689.06 2131
3689.63 2358
3690.21 2621
3690.78 2608
3691.35 2435
3691.92 2471
3692.50 2348
3693.07 2099
3693.64 1994
3694.22 1963
3694.79 1942
3695.36 1947
3695.94 1741
3696.51 1753
3697.08 1672
3697.66 1694
3698.23 1851
3698.80 2056
3699.38 1855
3699.95 2015
3700.52 2003
3701.10 2019
3701.67 2023
3702.24 2099
3702.82 1982
3703.39 2159
3703.97 2053
3704.54 1955
3705.11 1846
3705.69 1683
3706.26 1684
3706.84 1875
3707.41 1695
3707.98 1726
3708.56 1705
3709.13 1657
3709.71 1618
3710.28 1709
3710.86 1706
3711.43 1641
3712.01 1682
3712.58 1741
3713.15 1692
3713.73 1568
3714.30 1458
3714.88 1515
3715.45 1527
3716.03 1495
3716.60 1550
3717.18 1674
3717.75 1407
3718.33 1465
3718.90 1460
3719.48 1460
3720.05 1389
3720.63 1456
3721.20 1516
3721.78 1419
3722.35 1366
3722.93 1456
3723.51 1475
3724.08 1412
3724.66 1469
3725.23 1372
3725.81 1367
3726.38 1379
3726.96 1470
3727.53 1298
3728.11 1406
3728.69 1424
3729.26 1535
3729.84 1664
3730.41 1744
3730.99 1587
3731.57 1659
3732.14 1698
3732.72 1614
3733.29 1567
3733.87 1688
3734.45 1754
3735.02 1663
3735.60 1486
3736.18 1512
3736.75 1663
3737.33 1546
3737.90 1538
3738.48 1406
3739.06 1450
3739.63 1449
3740.21 1480
3740.79 1450
3741.36 1385
3741.94 1455
3742.52 1409
3743.10 1327
3743.67 1300
3744.25 1319
3744.83 1393
3745.40 1482
3745.98 1429
3746.56 1494
3747.13 1546
3747.71 1473
3748.29 1422
3748.87 1457
3749.44 1398
3750.02 1422
3750.60 1472
3751.18 1370
3751.75 1434
3752.33 1280
3752.91 1218
3753.49 1229
3754.06 1171
3754.64 1324
3755.22 1307
3755.80 1279
3756.38 1286
3756.95 1252
3757.53 1245
3758.11 1313
3758.69 1401
3759.27 1474
3759.84 1496
3760.42 1452
3761.00 1419
3761.58 1374
3762.16 1547
3762.74 1509
3763.32 1357
3763.89 1448
3764.47 1331
3765.05 1479
3765.63 1445
3766.21 1357
3766.79 1385
3767.37 1305
3767.94 1463
3768.52 1430
3769.10 1353
3769.68 1357
3770.26 1424
3770.84 1372
3771.42 1305
3772.00 1379
3772.58 1380
3773.16 1399
3773.74 1274
3774.31 1267
3774.89 1330
3775.47 1419
3776.05 1316
3776.63 1235
3777.21 1454
3777.79 1465
3778.37 1361
3778.95 1363
3779.53 1390
3780.11 1365
3780.69 1393
3781.27 1357
3781.85 1392
3782.43 1316
3783.01 1332
3783.59 1268
3784.17 1335
3784.75 1310
3785.33 1350
3785.91 1374
3786.49 1315
3787.07 1302
3787.65 1506
3788.23 1530
3788.81 1401
3789.39 1455
3789.97 1513
3790.55 1422
3791.13 1353
3791.71 1539
3792.30 1438
3792.88 1391
3793.46 1510
3794.04 1505
3794.62 1407
3795.20 1353
3795.78 1349
3796.36 1420
3796.94 1401
3797.52 1431
3798.10 1336
3798.69 1490
3799.27 1416
3799.85 1435
3800.43 1493
3801.01 1474
3801.59 1611
3802.17 1668
3802.76 1582
3803.34 1540
3803.92 1535
3804.50 1559
3805.08 1647
3805.66 1696
3806.25 1642
3806.83 1521
3807.41 1573
3807.99 1626
3808.57 1703
3809.16 1636
3809.74 1682
3810.32 1575
3810.90 1672
3811.48 1584
3812.07 1617
3812.65 1693
3813.23 1752
3813.81 1686
3814.39 1650
3814.98 1958
3815.56 1932
3816.14 1804
3816.72 1851
3817.31 1809
3817.89 1670
3818.47 1587
3819.06 1573
3819.64 1539
3820.22 1459
3820.80 1528
3821.39 1564
3821.97 1541
3822.55 1323
3823.14 1434
3823.72 1372
3824.30 1462
3824.89 1301
3825.47 1371
3826.05 1313
3826.64 1262
3827.22 1373
3827.80 1288
3828.39 1369
3828.97 1377
3829.55 1203
3830.14 1370
3830.72 1289
3831.30 1347
3831.89 1293
3832.47 1316
3833.05 1339
3833.64 1339
3834.22 1306
3834.81 1318
3835.39 1365
3835.97 1381
3836.56 1281
3837.14 1246
3837.73 1246
3838.31 1229
3838.90 1292
3839.48 1332
3840.06 1360
3840.65 1319
3841.23 1259
3841.82 1287
3842.40 1216
3842.99 1176
3843.57 1291
3844.16 1227
3844.74 1269
3845.33 1217
3845.91 1241
3846.50 1260
3847.08 1364
3847.66 1282
3848.25 1297
3848.83 1372
3849.42 1180
3850.00 1284
3850.59 1292
3851.18 1447
3851.76 1485
3852.35 1469
3852.93 1375
3853.52 1373
3854.10 1346
3854.69 1434
3855.27 1328
3855.86 1394
3856.44 1315
3857.03 1297
3857.62 1369
3858.20 1250
3858.79 1222
3859.37 1324
3859.96 1391
3860.54 1419
3861.13 1443
3861.72 1463
3862.30 1489
3862.89 1468
3863.47 1479
3864.06 1453
3864.65 1420
3865.23 1490
3865.82 1519
3866.41 1490
3866.99 1428
3867.58 1382
3868.17 1409
3868.75 1365
3869.34 1300
3869.93 1430
3870.51 1445
3871.10 1318
3871.69 1287
3872.27 1559
3872.86 1467
3873.45 1434
3874.03 1439
3874.62 1573
3875.21 1510
3875.79 1442
3876.38 1328
3876.97 1442
3877.56 1507
3878.14 1450
3878.73 1459
3879.32 1499
3879.90 1484
3880.49 1481
3881.08 1306
3881.67 1241
3882.25 1277
3882.84 1222
3883.43 1232
3884.02 1246
3884.61 1209
3885.19 1362
3885.78 1302
3886.37 1436
3886.96 1308
3887.54 1250
3888.13 1418
3888.72 1523
3889.31 1549
3889.90 1595
3890.48 1549
3891.07 1580
3891.66 1595
3892.25 1602
3892.84 1521
3893.43 1561
3894.01 1523
3894.60 1558
3895.19 1476
3895.78 1395
3896.37 1454
3896.96 1368
3897.55 1304
3898.14 1337
3898.72 1374
3899.31 1342
3899.90 1372
3900.49 1337
3901.08 1297
3901.67 1290
3902.26 1455
3902.85 1445
3903.44 1285
3904.03 1326
3904.61 1327
3905.20 1307
3905.79 1353
3906.38 1478
3906.97 1498
3907.56 1509
3908.15 1539
3908.74 1524
3909.33 1487
3909.92 1415
3910.51 1449
3911.10 1385
3911.69 1414
3912.28 1390
3912.87 1353
3913.46 1297
3914.05 1284
3914.64 1264
3915.23 1292
3915.82 1345
3916.41 1348
3917.00 1324
3917.59 1315
3918.18 1378
3918.77 1415
3919.36 1401
3919.95 1461
3920.54 1498
3921.13 1475
3921.72 1341
3922.31 1471
3922.90 1389
3923.49 1358
3924.08 1332
3924.68 1318
3925.27 1286
3925.86 1248
3926.45 1167
3927.04 1294
3927.63 1205
3928.22 1201
3928.81 1228
3929.40 1264
3929.99 1269
3930.59 1203
3931.18 1181
3931.77 1124
3932.36 1154
3932.95 1186
3933.54 1220
3934.13 1138
3934.73 1178
3935.32 1184
3935.91 1160
3936.50 1238
3937.09 1277
3937.68 1218
3938.28 1188
3938.87 1296
3939.46 1334
3940.05 1286
3940.64 1207
3941.23 1303
3941.83 1193
3942.42 1230
3943.01 1346
3943.60 1282
3944.20 1270
3944.79 1299
3945.38 1220
3945.97 1247
3946.56 1270
3947.16 1234
3947.75 1225
3948.34 1207
3948.94 1255
3949.53 1331
3950.12 1278
3950.71 1336
3951.31 1379
3951.90 1191
3952.49 1220
3953.08 1247
3953.68 1245
3954.27 1317
3954.86 1206
3955.46 1297
3956.05 1439
3956.64 1321
3957.24 1366
3957.83 1375
3958.42 1480
3959.02 1454
3959.61 1454
3960.20 1454
3960.80 1465
3961.39 1324
3961.98 1343
3962.58 1373
3963.17 1351
3963.76 1303
3964.36 1374
3964.95 1438
3965.55 1447
3966.14 1433
3966.73 1334
3967.33 1372
3967.92 1423
3968.52 1587
3969.11 1387
3969.70 1372
3970.30 1480
3970.89 1427
3971.49 1453
3972.08 1394
3972.68 1271
3973.27 1281
3973.86 1334
3974.46 1525
3975.05 1569
3975.65 1547
3976.24 1613
3976.84 1671
3977.43 1685
3978.03 1729
3978.62 1657
3979.22 1584
3979.81 1521
3980.41 1582
3981.00 1431
3981.60 1406
3982.19 1387
3982.79 1360
3983.38 1398
3983.98 1395
3984.57 1468
3985.17 1441
3985.76 1434
3986.36 1473
3986.95 1327
3987.55 1397
3988.14 1465
3988.74 1482
3989.34 1557
3989.93 1410
3990.53 1392
3991.12 1394
3991.72 1249
3992.31 1241
3992.91 1376
3993.51 1351
3994.10 1414
3994.70 1473
3995.29 1430
3995.89 1461
3996.49 1411
3997.08 1422
3997.68 1337
3998.28 1278
3998.87 1421
3999.47 1440
4000.06 1303
4000.66 1373
4001.26 1411
4001.85 1345
4002.45 1376
4003.05 1286
4003.64 1361
4004.24 1352
4004.84 1474
4005.43 1428
4006.03 1358
4006.63 1456
4007.22 1505
4007.82 1493
4008.42 1464
4009.02 1386
4009.61 1446
4010.21 1525
4010.81 1310
4011.40 1322
4012.00 1383
4012.60 1344
4013.20 1400
4013.79 1341
4014.39 1368
4014.99 1357
4015.59 1342
4016.18 1339
4016.78 1326
4017.38 1312
4017.98 1385
4018.58 1423
4019.17 1286
4019.77 1359
4020.37 1389
4020.97 1406
4021.56 1346
4022.16 1463
4022.76 1405
4023.36 1421
4023.96 1483
4024.56 1489
4025.15 1447
4025.75 1427
4026.35 1409
4026.95 1467
4027.55 1527
4028.15 1497
4028.74 1554
4029.34 1598
4029.94 1691
4030.54 1623
4031.14 1575
4031.74 1518
4032.34 1508
4032.94 1654
4033.53 1766
4034.13 1854
4034.73 1818
4035.33 1711
4035.93 1553
4036.53 1528
4037.13 1535
4037.73 1471
4038.33 1372
4038.93 1320
4039.53 1400
4040.13 1317
4040.72 1288
4041.32 1188
4041.92 1327
4042.52 1302
4043.12 1237
4043.72 1283
4044.32 1261
4044.92 1282
4045.52 1303
4046.12 1349
4046.72 1275
4047.32 1240
4047.92 1233
4048.52 1273
4049.12 1361
4049.72 1421
4050.32 1381
4050.92 1416
4051.52 1424
4052.12 1466
4052.72 1399
4053.32 1481
4053.92 1530
4054.52 1413
4055.13 1481
4055.73 1406
4056.33 1477
4056.93 1417
4057.53 1310
4058.13 1204
4058.73 1195
4059.33 1130
4059.93 1139
4060.53 1206
4061.13 1191
4061.73 1074
4062.33 1174
4062.94 1325
4063.54 1181
4064.14 1149
4064.74 1135
4065.34 1194
4065.94 1189
4066.54 1226
4067.14 1192
4067.75 1140
4068.35 1126
4068.95 1076
4069.55 1115
4070.15 1082
4070.75 1169
4071.36 1159
4071.96 1114
4072.56 1159
4073.16 1185
4073.76 1218
4074.36 1272
4074.97 1226
4075.57 1305
4076.17 1265
4076.77 1266
4077.38 1333
4077.98 1319
4078.58 1169
4079.18 1233
4079.78 1210
4080.39 1286
4080.99 1292
4081.59 1327
4082.19 1286
4082.80 1289
4083.40 1183
4084.00 1224
4084.60 1140
4085.21 1214
4085.81 1113
4086.41 1187
4087.02 1295
4087.62 1210
4088.22 1234
4088.82 1195
4089.43 1286
4090.03 1282
4090.63 1282
4091.24 1248
4091.84 1210
4092.44 1154
4093.05 1146
4093.65 1164
4094.25 1223
4094.86 1208
4095.46 1223
4096.06 1131
4096.67 1103
4097.27 1157
4097.88 1116
4098.48 1129
4099.08 1150
4099.69 1102
4100.29 1060
4100.89 1138
4101.50 1147
4102.10 1169
4102.71 1160
4103.31 1181
4103.91 1143
4104.52 1129
4105.12 1079
4105.73 1221
4106.33 1202
4106.94 1162
4107.54 1169
4108.14 1110
4108.75 1232
4109.35 1242
4109.96 1187
4110.56 1096
4111.17 1134
4111.77 1071
4112.38 1173
4112.98 1304
4113.59 1111
4114.19 1145
4114.80 1158
4115.40 1214
4116.01 1133
4116.61 1272
4117.22 1155
4117.82 1164
4118.43 1228
4119.03 1218
4119.64 1262
4120.24 1247
4120.85 1236
4121.45 1359
4122.06 1269
4122.66 1272
4123.27 1212
4123.88 1210
4124.48 1224
4125.09 1302
4125.69 1281
4126.30 1165
4126.90 1232
4127.51 1219
4128.12 1230
4128.72 1251
4129.33 1215
4129.93 1128
4130.54 1224
4131.15 1241
4131.75 1188
4132.36 1156
4132.96 1254
4133.57 1266
4134.18 1214
4134.78 1286
4135.39 1188
4136.00 1279
4136.60 1401
4137.21 1293
4137.82 1221
4138.42 1299
4139.03 1391
4139.64 1381
4140.24 1342
4140.85 1368
4141.46 1417
4142.06 1375
4142.67 1299
4143.28 1292
4143.89 1347
4144.49 1430
4145.10 1360
4145.71 1339
4146.31 1267
4146.92 1290
4147.53 1305
4148.14 1175
4148.74 1173
4149.35 1210
4149.96 1213
4150.57 1210
4151.17 1189
4151.78 1182
4152.39 1130
4153.00 1149
4153.60 1099
4154.21 1106
4154.82 1143
4155.43 1131
4156.04 1120
4156.64 1261
4157.25 1200
4157.86 1219
4158.47 1202
4159.08 1190
4159.68 1154
4160.29 1131
4160.90 1282
4161.51 1208
4162.12 1238
4162.73 1328
4163.33 1316
4163.94 1322
4164.55 1343
4165.16 1265
4165.77 1295
4166.38 1329
4166.99 1239
4167.60 1316
4168.20 1302
4168.81 1257
4169.42 1266
4170.03 1208
4170.64 1227
4171.25 1137
4171.86 1179
4172.47 1221
4173.08 1301
4173.69 1329
4174.29 1367
4174.90 1326
4175.51 1319
4176.12 1226
4176.73 1247
4177.34 1368
4177.95 1444
4178.56 1421
4179.17 1409
4179.78 1310
4180.39 1351
4181.00 1212
4181.61 1262
4182.22 1338
4182.83 1220
4183.44 1272
4184.05 1127
4184.66 1194
4185.27 1286
4185.88 1217
4186.49 1321
4187.10 1255
4187.71 1256
4188.32 1190
4188.93 1213
4189.54 1277
4190.15 1220
4190.76 1452
4191.37 1414
4191.98 1472
4192.59 1590
4193.20 1572
4193.82 1621
4194.43 1553
4195.04 1507
4195.65 1576
4196.26 1579
4196.87 1609
4197.48 1562
4198.09 1575
4198.70 1480
4199.31 1522
4199.93 1526
4200.54 1471
4201.15 1495
4201.76 1421
4202.37 1288
4202.98 1229
4203.59 1291
4204.20 1276
4204.82 1318
4205.43 1357
4206.04 1368
4206.65 1338
4207.26 1224
4207.87 1279
4208.49 1211
4209.10 1300
4209.71 1233
4210.32 1239
4210.93 1273
4211.55 1292
4212.16 1246
4212.77 1334
4213.38 1281
4213.99 1211
4214.61 1408
4215.22 1371
4215.83 1340
4216.44 1376
4217.06 1549
4217.67 1518
4218.28 1549
4218.89 1629
4219.51 1742
4220.12 1841
4220.73 1764
4221.34 1835
4221.96 1905
4222.57 1841
4223.18 1897
4223.80 1918
4224.41 1821
4225.02 1859
4225.63 1951
4226.25 1933
4226.86 2124
4227.47 2231
4228.09 2235
4228.70 2266
4229.31 2250
4229.93 2413
4230.54 2423
4231.15 2580
4231.77 2507
4232.38 2681
4232.99 2896
4233.61 2884
4234.22 3157
4234.83 3220
4235.45 3135
4236.06 3140
4236.68 3249
4237.29 3027
4237.90 2796
4238.52 2651
4239.13 2392
4239.75 2014
4240.36 2057
4240.97 1916
4241.59 1786
4242.20 1754
4242.82 1685
4243.43 1686
4244.05 1696
4244.66 1775
4245.27 1640
4245.89 1707
4246.50 1708
4247.12 1806
4247.73 1835
4248.35 1824
4248.96 1937
4249.58 1826
4250.19 1740
4250.81 1591
4251.42 1821
4252.04 1687
4252.65 1624
4253.27 1559
4253.88 1613
4254.50 1606
4255.11 1470
4255.73 1395
4256.34 1461
4256.96 1517
4257.57 1430
4258.19 1441
4258.80 1501
4259.42 1404
4260.03 1290
4260.65 1366
4261.27 1468
4261.88 1374
4262.50 1371
4263.11 1388
4263.73 1351
4264.34 1462
4264.96 1380
4265.58 1316
4266.19 1383
4266.81 1446
4267.42 1441
4268.04 1356
4268.66 1319
4269.27 1360
4269.89 1324
4270.51 1381
4271.12 1470
4271.74 1453
4272.35 1297
4272.97 1308
4273.59 1350
4274.20 1399
4274.82 1450
4275.44 1301
4276.05 1476
4276.67 1421
4277.29 1464
4277.90 1502
4278.52 1416
4279.14 1426
4279.76 1364
4280.37 1362
4280.99 1300
4281.61 1295
4282.22 1300
4282.84 1288
4283.46 1351
4284.07 1297
4284.69 1236
4285.31 1299
4285.93 1237
4286.54 1257
4287.16 1282
4287.78 1276
4288.40 1239
4289.01 1247
4289.63 1218
4290.25 1201
4290.87 1204
4291.49 1228
4292.10 1219
4292.72 1273
4293.34 1243
4293.96 1250
4294.58 1291
4295.19 1301
4295.81 1221
4296.43 1118
4297.05 1276
4297.67 1284
4298.28 1256
4298.90 1361
4299.52 1285
4300.14 1256
4300.76 1279
4301.38 1322
4301.99 1172
4302.61 1238
4303.23 1286
4303.85 1216
4304.47 1250
4305.09 1285
4305.71 1292
4306.33 1311
4306.94 1243
4307.56 1239
4308.18 1251
4308.80 1316
4309.42 1253
4310.04 1301
4310.66 1276
4311.28 1274
4311.90 1329
4312.52 1250
4313.14 1297
4313.76 1319
4314.38 1307
4314.99 1269
4315.61 1324
4316.23 1232
4316.85 1311
4317.47 1278
4318.09 1373
4318.71 1344
4319.33 1300
4319.95 1455
4320.57 1407
4321.19 1386
4321.81 1351
4322.43 1490
4323.05 1406
4323.67 1452
4324.29 1633
4324.91 1634
4325.53 1529
4326.15 1468
4326.77 1570
4327.39 1676
4328.01 1702
4328.63 1554
4329.26 1578
4329.88 1614
4330.50 1686
4331.12 1622
4331.74 1661
4332.36 1640
4332.98 1740
4333.60 1811
4334.22 1927
4334.84 2023
4335.46 2489
4336.08 2541
4336.70 2730
4337.33 2965
4337.95 3035
4338.57 3071
4339.19 3137
4339.81 3076
4340.43 2831
4341.05 2809
4341.67 2722
4342.30 2376
4342.92 2609
4343.54 2946
4344.16 2966
4344.78 3498
4345.40 3722
4346.03 4029
4346.65 4205
4347.27 4403
4347.89 4277
4348.51 4270
4349.14 4133
4349.76 3710
4350.38 3235
4351.00 2858
4351.62 2544
4352.25 2475
4352.87 2130
4353.49 1936
4354.11 1834
4354.73 1822
4355.36 1823
4355.98 1795
4356.60 1841
4357.22 1790
4357.85 1698
4358.47 1764
4359.09 1840
4359.71 1829
4360.34 1850
4360.96 1735
4361.58 1757
4362.21 1816
4362.83 1685
4363.45 1613
4364.07 1736
4364.70 1733
4365.32 1633
4365.94 1633
4366.57 1672
4367.19 1648
4367.81 1550
4368.44 1553
4369.06 1486
4369.68 1407
4370.31 1347
4370.93 1425
4371.55 1340
4372.18 1289
4372.80 1292
4373.43 1246
4374.05 1306
4374.67 1302
4375.30 1295
4375.92 1247
4376.54 1327
4377.17 1427
4377.79 1392
4378.42 1430
4379.04 1342
4379.66 1281
4380.29 1256
4380.91 1389
4381.54 1391
4382.16 1389
4382.79 1281
4383.41 1337
4384.03 1290
4384.66 1300
4385.28 1280
4385.91 1321
4386.53 1317
4387.16 1316
4387.78 1416
4388.41 1259
4389.03 1191
4389.66 1174
4390.28 1280
4390.91 1287
4391.53 1255
4392.16 1221
4392.78 1305
4393.41 1290
4394.03 1225
4394.66 1272
4395.28 1261
4395.91 1322
4396.53 1285
4397.16 1296
4397.78 1312
4398.41 1420
4399.03 1450
4399.66 1377
4400.29 1386
4400.91 1306
4401.54 1313
4402.16 1377
4402.79 1331
4403.41 1344
4404.04 1376
4404.67 1314
4405.29 1290
4405.92 1276
4406.54 1215
4407.17 1299
4407.80 1276
4408.42 1325
4409.05 1240
4409.67 1278
4410.30 1252
4410.93 1195
4411.55 1228
4412.18 1234
4412.81 1220
4413.43 1278
4414.06 1291
4414.69 1171
4415.31 1250
4415.94 1299
4416.57 1254
4417.19 1207
4417.82 1171
4418.45 1209
4419.07 1176
4419.70 1137
4420.33 1258
4420.95 1159
4421.58 1126
4422.21 1143
4422.84 1115
4423.46 1137
4424.09 1240
4424.72 1152
4425.35 1134
4425.97 1104
4426.60 1191
4427.23 1243
4427.86 1137
4428.48 1116
4429.11 1087
4429.74 1091
4430.37 1088
4430.99 1139
4431.62 1267
4432.25 1227
4432.88 1248
4433.51 1280
4434.13 1348
4434.76 1212
4435.39 1239
4436.02 1198
4436.65 1199
4437.27 1302
4437.90 1312
4438.53 1181
4439.16 1253
4439.79 1276
4440.42 1283
4441.04 1184
4441.67 1082
4442.30 1182
4442.93 1314
4443.56 1193
4444.19 1267
4444.82 1217
4445.44 1365
4446.07 1326
4446.70 1264
4447.33 1291
4447.96 1361
4448.59 1275
4449.22 1301
4449.85 1263
4450.48 1317
4451.11 1268
4451.74 1309
4452.36 1292
4452.99 1330
4453.62 1349
4454.25 1353
4454.88 1523
4455.51 1421
4456.14 1534
4456.77 1534
4457.40 1414
4458.03 1575
4458.66 1457
4459.29 1267
4459.92 1215
4460.55 1186
4461.18 1230
4461.81 1201
4462.44 1120
4463.07 1243
4463.70 1199
4464.33 1168
4464.96 1176
4465.59 1257
4466.22 1219
4466.85 1161
4467.48 1238
4468.11 1196
4468.74 1087
4469.37 1190
4470.00 1192
4470.63 1181
4471.26 1081
4471.89 1111
4472.53 1166
4473.16 1152
4473.79 1156
4474.42 1068
4475.05 1146
4475.68 1183
4476.31 1151
4476.94 1129
4477.57 1175
4478.20 1075
4478.83 1173
4479.47 1131
4480.10 1146
4480.73 1145
4481.36 1215
4481.99 1169
4482.62 1125
4483.25 1185
4483.89 1220
4484.52 1169
4485.15 1220
4485.78 1212
4486.41 1178
4487.04 1260
4487.68 1260
4488.31 1328
4488.94 1251
4489.57 1215
4490.20 1212
4490.84 1194
4491.47 1207
4492.10 1169
4492.73 1203
4493.36 1354
4494.00 1163
4494.63 1166
4495.26 1257
4495.89 1349
4496.53 1304
4497.16 1382
4497.79 1268
4498.42 1276
4499.06 1473
4499.69 1569
4500.32 1770
4500.95 1694
4501.59 1665
4502.22 1664
4502.85 1620
4503.48 1667
4504.12 1719
4504.75 1617
4505.38 1366
4506.02 1480
4506.65 1518
4507.28 1434
4507.92 1385
4508.55 1365
4509.18 1280
4509.82 1233
4510.45 1348
4511.08 1378
4511.72 1237
4512.35 1294
4512.98 1282
4513.62 1253
4514.25 1248
4514.88 1223
4515.52 1186
4516.15 1220
4516.79 1172
4517.42 1131
4518.05 1194
4518.69 1127
4519.32 1125
4519.96 1122
4520.59 1215
4521.22 1193
4521.86 1178
4522.49 1161
4523.13 1174
4523.76 1070
4524.40 998
4525.03 1127
4525.66 1211
4526.30 1184
4526.93 1126
4527.57 1138
4528.20 1178
4528.84 1260
4529.47 1299
4530.11 1445
4530.74 1422
4531.38 1417
4532.01 1516
4532.65 1528
4533.28 1430
4533.92 1462
4534.55 1466
4535.19 1456
4535.82 1394
4536.46 1340
4537.09 1290
4537.73 1332
4538.36 1268
4539.00 1197
4539.63 1146
4540.27 1261
4540.90 1281
4541.54 1317
4542.18 1194
4542.81 1230
4543.45 1223
4544.08 1140
4544.72 1177
4545.35 1180
4545.99 1133
4546.63 1177
4547.26 1145
4547.90 1194
4548.53 1190
4549.17 1107
4549.81 1043
4550.44 1013
4551.08 1078
4551.72 1119
4552.35 1240
4552.99 1220
4553.62 1163
4554.26 1171
4554.90 1213
4555.53 1164
4556.17 1148
4556.81 1138
4557.44 1107
4558.08 1123
4558.72 1201
4559.35 1137
4559.99 1144
4560.63 1083
4561.26 1142
4561.90 1121
4562.54 1132
4563.18 1077
4563.81 1082
4564.45 1038
4565.09 1112
4565.72 1086
4566.36 1034
4567.00 1202
4567.64 1138
4568.27 1109
4568.91 1173
4569.55 1212
4570.19 1149
4570.82 1116
4571.46 1120
4572.10 1077
4572.74 1158
4573.38 1219
4574.01 1148
4574.65 1195
4575.29 1286
4575.93 1223
4576.56 1156
4577.20 1210
4577.84 1117
4578.48 1095
4579.12 1141
4579.76 1218
4580.39 1323
4581.03 1271
4581.67 1278
4582.31 1204
4582.95 1225
4583.59 1218
4584.22 1073
4584.86 1130
4585.50 1169
4586.14 1337
4586.78 1333
4587.42 1348
4588.06 1401
4588.70 1425
4589.33 1610
4589.97 1773
4590.61 1989
4591.25 1945
4591.89 1992
4592.53 1891
4593.17 1777
4593.81 1723
4594.45 1776
4595.09 1696
4595.73 1484
4596.37 1363
4597.00 1331
4597.64 1414
4598.28 1385
4598.92 1337
4599.56 1285
4600.20 1412
4600.84 1382
4601.48 1332
4602.12 1438
4602.76 1434
4603.40 1493
4604.04 1473
4604.68 1487
4605.32 1434
4605.96 1493
4606.60 1419
4607.24 1445
4607.88 1422
4608.52 1502
4609.16 1410
4609.80 1441
4610.44 1462
4611.08 1445
4611.72 1310
4612.36 1370
4613.01 1359
4613.65 1366
4614.29 1315
4614.93 1239
4615.57 1235
4616.21 1236
4616.85 1222
4617.49 1212
4618.13 1216
4618.77 1151
4619.41 1155
4620.05 1226
4620.70 1183
4621.34 1197
4621.98 1117
4622.62 1187
4623.26 1301
4623.90 1302
4624.54 1237
4625.18 1247
4625.83 1201
4626.47 1173
4627.11 1187
4627.75 1229
4628.39 1098
4629.03 1122
4629.68 1214
4630.32 1140
4630.96 1204
4631.60 1233
4632.24 1216
4632.88 1215
4633.53 1248
4634.17 1257
4634.81 1356
4635.45 1276
4636.10 1289
4636.74 1478
4637.38 1451
4638.02 1504
4638.66 1510
4639.31 1457
4639.95 1427
4640.59 1486
4641.23 1370
4641.88 1450
4642.52 1387
4643.16 1370
4643.80 1322
4644.45 1259
4645.09 1157
4645.73 1217
4646.38 1267
4647.02 1185
4647.66 1184
4648.30 1200
4648.95 1231
4649.59 1177
4650.23 1162
4650.88 1141
4651.52 1158
4652.16 1196
4652.81 1180
4653.45 1238
4654.09 1119
4654.74 1166
4655.38 1215
4656.02 1293
4656.67 1298
4657.31 1276
4657.96 1275
4658.60 1133
4659.24 1122
4659.89 1120
4660.53 1108
4661.17 1234
4661.82 1226
4662.46 1127
4663.11 1147
4663.75 1195
4664.39 1081
4665.04 1135
4665.68 1164
4666.33 1114
4666.97 1154
4667.62 1082
4668.26 1068
4668.90 1130
4669.55 1119
4670.19 1092
4670.84 1094
4671.48 1146
4672.13 1182
4672.77 1367
4673.42 1425
4674.06 1310
4674.71 1237
4675.35 1350
4676.00 1334
4676.64 1278
4677.29 1272
4677.93 1268
4678.58 1229
4679.22 1170
4679.87 1261
4680.51 1334
4681.16 1224
4681.80 1179
4682.45 1176
4683.09 1188
4683.74 1228
4684.38 1263
4685.03 1299
4685.68 1285
4686.32 1194
4686.97 1226
4687.61 1217
4688.26 1220
4688.90 1245
4689.55 1141
4690.20 1149
4690.84 1135
4691.49 1213
4692.13 1203
4692.78 1136
4693.43 1159
4694.07 1275
4694.72 1168
4695.36 1280
4696.01 1393
4696.66 1381
4697.30 1558
4697.95 1482
4698.60 1551
4699.24 1711
4699.89 1590
4700.54 1602
4701.18 1506
4701.83 1418
4702.48 1373
4703.12 1291
4703.77 1252
4704.42 1307
4705.06 1304
4705.71 1211
4706.36 1269
4707.00 1234
4707.65 1272
4708.30 1367
4708.95 1265
4709.59 1213
4710.24 1206
4710.89 1293
4711.54 1328
4712.18 1278
4712.83 1392
4713.48 1402
4714.13 1323
4714.77 1380
4715.42 1275
4716.07 1329
4716.72 1291
4717.36 1254
4718.01 1253
4718.66 1369
4719.31 1253
4719.96 1170
4720.60 1234
4721.25 1377
4721.90 1320
4722.55 1281
4723.20 1345
4723.84 1390
4724.49 1500
4725.14 1422
4725.79 1473
4726.44 1378
4727.09 1655
4727.73 1648
4728.38 1533
4729.03 1437
4729.68 1398
4730.33 1452
4730.98 1374
4731.63 1312
4732.27 1297
4732.92 1278
4733.57 1128
4734.22 1144
4734.87 1179
4735.52 1162
4736.17 1165
4736.82 1117
4737.47 1298
4738.12 1288
4738.77 1314
4739.41 1330
4740.06 1353
4740.71 1386
4741.36 1482
4742.01 1424
4742.66 1290
4743.31 1275
4743.96 1243
4744.61 1231
4745.26 1192
4745.91 1232
4746.56 1288
4747.21 1299
4747.86 1222
4748.51 1328
4749.16 1286
4749.81 1474
4750.46 1454
4751.11 1462
4751.76 1353
4752.41 1489
4753.06 1503
4753.71 1462
4754.36 1404
4755.01 1394
4755.66 1344
4756.31 1271
4756.96 1299
4757.61 1208
4758.26 1187
4758.91 1193
4759.56 1173
4760.22 1183
4760.87 1190
4761.52 1177
4762.17 1097
4762.82 1055
4763.47 1171
4764.12 1144
4764.77 1137
4765.42 1173
4766.07 1246
4766.72 1363
4767.38 1351
4768.03 1395
4768.68 1313
4769.33 1280
4769.98 1299
4770.63 1213
4771.28 1198
4771.94 1218
4772.59 1083
4773.24 1153
4773.89 1106
4774.54 1183
4775.19 1121
4775.85 1113
4776.50 1061
4777.15 1155
4777.80 1152
4778.45 1066
4779.11 1092
4779.76 1140
4780.41 1206
4781.06 1211
4781.71 1139
4782.37 1152
4783.02 1326
4783.67 1126
4784.32 1132
4784.98 1183
4785.63 1123
4786.28 1131
4786.93 1164
4787.59 1165
4788.24 1212
4788.89 1135
4789.54 1111
4790.20 1103
4790.85 1128
4791.50 1123
4792.15 1159
4792.81 1223
4793.46 1196
4794.11 1149
4794.77 1161
4795.42 1067
4796.07 1069
4796.73 1119
4797.38 1087
4798.03 1123
4798.69 1117
4799.34 1141
4799.99 1137
4800.65 1183
4801.30 1132
4801.95 1255
4802.61 1283
4803.26 1223
4803.91 1231
4804.57 1137
4805.22 1195
4805.88 1204
4806.53 1212
4807.18 1129
4807.84 1207
4808.49 1271
4809.15 1146
4809.80 1128
4810.45 1117
4811.11 1287
4811.76 1314
4812.42 1249
4813.07 1146
4813.73 1267
4814.38 1244
4815.03 1221
4815.69 1342
4816.34 1289
4817.00 1286
4817.65 1295
4818.31 1301
4818.96 1305
4819.62 1415
4820.27 1392
4820.93 1427
4821.58 1459
4822.24 1499
4822.89 1535
4823.55 1697
4824.20 1661
4824.86 1776
4825.51 1824
4826.17 1770
4826.82 1709
4827.48 1651
4828.13 1688
4828.79 1559
4829.44 1454
4830.10 1537
4830.75 1584
4831.41 1658
4832.07 1542
4832.72 1686
4833.38 1644
4834.03 1496
4834.69 1678
4835.34 1744
4836.00 1714
4836.66 1764
4837.31 1798
4837.97 1798
4838.62 1786
4839.28 1882
4839.94 1869
4840.59 1720
4841.25 1824
4841.91 1886
4842.56 1951
4843.22 1915
4843.87 1854
4844.53 1788
4845.19 1883
4845.84 1956
4846.50 1971
4847.16 2057
4847.81 2238
4848.47 2388
4849.13 2475
4849.78 2423
4850.44 2494
4851.10 2534
4851.75 2576
4852.41 2582
4853.07 2412
4853.73 2287
4854.38 2182
4855.04 2279
4855.70 2517
4856.35 2344
4857.01 2501
4857.67 2618
4858.33 2640
4858.98 2755
4859.64 2599
4860.30 2717
4860.96 2746
4861.61 2603
4862.27 2633
4862.93 2630
4863.59 2439
4864.25 2244
4864.90 2349
4865.56 2452
4866.22 2440
4866.88 2547
4867.54 2657
4868.19 2570
4868.85 2396
4869.51 2493
4870.17 2493
4870.83 2299
4871.48 2280
4872.14 1995
4872.80 1988
4873.46 2105
4874.12 1969
4874.78 1856
4875.43 1965
4876.09 1986
4876.75 2022
4877.41 2153
4878.07 2230
4878.73 2082
4879.39 2078
4880.05 2062
4880.70 2128
4881.36 1945
4882.02 1827
4882.68 1888
4883.34 1765
4884.00 1785
4884.66 1747
4885.32 1660
4885.98 1758
4886.64 1741
4887.30 1749
4887.96 1807
4888.62 1889
4889.27 1886
4889.93 1876
4890.59 1866
4891.25 1813
4891.91 1969
4892.57 1862
4893.23 1911
4893.89 1857
4894.55 1712
4895.21 1664
4895.87 1545
4896.53 1604
4897.19 1596
4897.85 1658
4898.51 1661
4899.17 1589
4899.83 1657
4900.49 1664
4901.15 1635
4901.81 1577
4902.47 1520
4903.13 1516
4903.79 1493
4904.46 1486
4905.12 1492
4905.78 1464
4906.44 1476
4907.10 1420
4907.76 1410
4908.42 1480
4909.08 1527
4909.74 1392
4910.40 1271
4911.06 1438
4911.72 1471
4912.38 1402
4913.05 1450
4913.71 1427
4914.37 1387
4915.03 1333
4915.69 1305
4916.35 1293
4917.01 1407
4917.67 1326
4918.34 1271
4919.00 1301
4919.66 1177
4920.32 1253
4920.98 1327
4921.64 1328
4922.31 1350
4922.97 1292
4923.63 1273
4924.29 1311
4924.95 1298
4925.62 1169
4926.28 1211
4926.94 1213
4927.60 1161
4928.26 1239
4928.93 1225
4929.59 1311
4930.25 1261
4930.91 1354
4931.57 1284
4932.24 1239
4932.90 1153
4933.56 1236
4934.22 1315
4934.89 1215
4935.55 1245
4936.21 1286
4936.88 1268
4937.54 1275
4938.20 1271
4938.86 1301
4939.53 1227
4940.19 1230
4940.85 1176
4941.52 1075
4942.18 1131
4942.84 1218
4943.50 1187
4944.17 1120
4944.83 1066
4945.49 1108
4946.16 1121
4946.82 1093
4947.48 1005
4948.15 1135
4948.81 1181
4949.47 1150
4950.14 1087
4950.80 1034
4951.47 1104
4952.13 1107
4952.79 1044
4953.46 1099
4954.12 1112
4954.78 1110
4955.45 1209
4956.11 1152
4956.78 1180
4957.44 1114
4958.10 1127
4958.77 1167
4959.43 1176
4960.10 1145
4960.76 1223
4961.43 1226
4962.09 1352
4962.76 1305
4963.42 1259
4964.08 1382
4964.75 1501
4965.41 1465
4966.08 1377
4966.74 1340
4967.41 1381
4968.07 1355
4968.74 1184
4969.40 1202
4970.07 1094
4970.73 1123
4971.40 1195
4972.06 1108
4972.73 1109
4973.39 1090
4974.06 1198
4974.72 1158
4975.39 1207
4976.05 1157
4976.72 1192
4977.38 1232
4978.05 1302
4978.71 1240
4979.38 1235
4980.05 1141
4980.71 1238
4981.38 1140
4982.04 1134
4982.71 1118
4983.37 1164
4984.04 1120
4984.71 1134
4985.37 1121
4986.04 1140
4986.70 1134
4987.37 1059
4988.04 1084
4988.70 1067
4989.37 1156
4990.04 1063
4990.70 1065
4991.37 1101
4992.03 1097
4992.70 1087
4993.37 1094
4994.03 1013
4994.70 1084
4995.37 1007
4996.03 1140
4996.70 1147
4997.37 1049
4998.03 1040
4998.70 1098
4999.37 1171
5000.03 1015
5000.70 1007
5001.37 972
5002.04 982
5002.70 1055
5003.37 1009
5004.04 1013
5004.70 984
5005.37 1023
5006.04 1017
5006.71 1037
5007.37 1041
5008.04 1066
5008.71 1039
5009.38 1060
5010.04 1069
5010.71 1019
5011.38 1038
5012.05 971
5012.71 1019
5013.38 966
5014.05 1009
5014.72 994
5015.39 990
5016.05 990
5016.72 965
5017.39 1087
5018.06 1112
5018.73 1124
5019.39 1163
5020.06 1200
5020.73 1296
5021.40 1342
5022.07 1332
5022.74 1338
5023.41 1372
5024.07 1344
5024.74 1232
5025.41 1209
5026.08 1231
5026.75 1261
5027.42 1196
5028.09 1083
5028.75 1148
5029.42 1056
5030.09 1108
5030.76 1078
5031.43 1053
5032.10 1122
5032.77 1093
5033.44 1067
5034.11 1025
5034.78 975
5035.45 1019
5036.12 1043
5036.78 987
5037.45 1047
5038.12 977
5038.79 1004
5039.46 1077
5040.13 1039
5040.80 1073
5041.47 1120
5042.14 1161
5042.81 1065
5043.48 1008
5044.15 1011
5044.82 1050
5045.49 1047
5046.16 1092
5046.83 1127
5047.50 1068
5048.17 1176
5048.84 1134
5049.51 1088
5050.18 1052
5050.85 1061
5051.52 1072
5052.19 1093
5052.86 1101
5053.53 1034
5054.20 929
5054.87 1041
5055.55 1039
5056.22 985
5056.89 968
5057.56 1046
5058.23 1028
5058.90 967
5059.57 955
5060.24 1002
5060.91 1036
5061.58 1046
5062.25 999
5062.93 1004
5063.60 1028
5064.27 926
5064.94 957
5065.61 967
5066.28 1035
5066.95 1044
5067.62 1038
5068.30 1098
5068.97 976
5069.64 973
5070.31 1033
5070.98 1004
5071.65 1022
5072.33 1102
5073.00 1053
5073.67 1034
5074.34 1037
5075.01 1063
5075.68 1009
5076.36 1048
5077.03 1087
5077.70 1188
5078.37 1305
5079.05 1242
5079.72 1228
5080.39 1214
5081.06 1259
5081.73 1200
5082.41 1068
5083.08 1055
5083.75 1121
5084.42 1096
5085.10 1030
5085.77 996
5086.44 1058
5087.12 1042
5087.79 1141
5088.46 1232
5089.13 1234
5089.81 1131
5090.48 1189
5091.15 1319
5091.83 1236
5092.50 1314
5093.17 1311
5093.84 1267
5094.52 1120
5095.19 1253
5095.86 1272
5096.54 1167
5097.21 1116
5097.88 1028
5098.56 1033
5099.23 1110
5099.91 1067
5100.58 1062
5101.25 1029
5101.93 1123
5102.60 1099
5103.27 1103
5103.95 1057
5104.62 1130
5105.30 1108
5105.97 1018
5106.64 1088
5107.32 1073
5107.99 1163
5108.67 1125
5109.34 1047
5110.01 1026
5110.69 1093
5111.36 1054
5112.04 1004
5112.71 1000
5113.39 1000
5114.06 993
5114.74 1080
5115.41 1139
5116.08 1084
5116.76 1200
5117.43 1366
5118.11 1337
5118.78 1213
5119.46 1313
5120.13 1360
5120.81 1340
5121.48 1400
5122.16 1251
5122.83 1179
5123.51 1205
5124.18 1227
5124.86 1105
5125.53 1090
5126.21 1078
5126.88 1153
5127.56 1000
5128.24 1063
5128.91 1130
5129.59 1128
5130.26 1112
5130.94 1075
5131.61 1089
5132.29 1032
5132.96 1169
5133.64 1171
5134.32 1117
5134.99 1006
5135.67 1081
5136.34 1139
5137.02 1107
5137.70 1018
5138.37 1045
5139.05 1103
5139.72 1051
5140.40 988
5141.08 1018
5141.75 1062
5142.43 1043
5143.11 1076
5143.78 1070
5144.46 1064
5145.14 986
5145.81 1023
5146.49 944
5147.17 868
5147.84 923
5148.52 976
5149.20 958
5149.87 908
5150.55 918
5151.23 1003
5151.90 997
5152.58 973
5153.26 871
5153.94 926
5154.61 1036
5155.29 978
5155.97 944
5156.64 975
5157.32 984
5158.00 1033
5158.68 1043
5159.35 1008
5160.03 934
5160.71 909
5161.39 1063
5162.06 980
5162.74 1011
5163.42 991
5164.10 1050
5164.78 999
5165.45 986
5166.13 1093
5166.81 1054
5167.49 1077
5168.17 1066
5168.84 1079
5169.52 995
5170.20 948
5170.88 996
5171.56 999
5172.23 952
5172.91 1064
5173.59 1055
5174.27 1067
5174.95 1014
5175.63 932
5176.31 971
5176.98 914
5177.66 999
5178.34 1011
5179.02 1019
5179.70 1045
5180.38 1014
5181.06 1054
5181.74 1029
5182.42 963
5183.09 933
5183.77 959
5184.45 957
5185.13 1041
5185.81 934
5186.49 847
5187.17 872
5187.85 962
5188.53 939
5189.21 984
5189.89 946
5190.57 928
5191.25 960
5191.93 891
5192.61 897
5193.29 888
5193.97 927
5194.64 948
5195.32 981
5196.00 862
5196.68 852
5197.36 835
5198.04 834
5198.72 914
5199.40 953
5200.08 1001
5200.77 983
5201.45 1025
5202.13 983
5202.81 906
5203.49 1005
5204.17 1037
5204.85 1064
5205.53 999
5206.21 1010
5206.89 1040
5207.57 1097
5208.25 1105
5208.93 1226
5209.61 1235
5210.29 1181
5210.97 1193
5211.65 1176
5212.34 1222
5213.02 1115
5213.70 1086
5214.38 1086
5215.06 1108
5215.74 1094
5216.42 1148
5217.10 1110
5217.78 1199
5218.47 1128
5219.15 1102
5219.83 1136
5220.51 1022
5221.19 1052
5221.87 1098
5222.56 1144
5223.24 1122
5223.92 1111
5224.60 1079
5225.28 1111
5225.96 1031
5226.65 1107
5227.33 1116
5228.01 1027
5228.69 1058
5229.37 1081
5230.06 1041
5230.74 1007
5231.42 965
5232.10 1004
5232.79 1028
5233.47 960
5234.15 998
5234.83 980
5235.51 1090
5236.20 1133
5236.88 1132
5237.56 1052
5238.25 1079
5238.93 1111
5239.61 1073
5240.29 1166
5240.98 1087
5241.66 957
5242.34 1004
5243.03 1014
5243.71 945
5244.39 923
5245.07 940
5245.76 1076
5246.44 1042
5247.12 1016
5247.81 1131
5248.49 1099
5249.17 1075
5249.86 1068
5250.54 1108
5251.22 1124
5251.91 1070
5252.59 1096
5253.28 1126
5253.96 1057
5254.64 1121
5255.33 1005
5256.01 994
5256.69 1033
5257.38 1023
5258.06 985
5258.75 1009
5259.43 991
5260.11 1119
5260.80 1165
5261.48 1110
5262.17 1233
5262.85 1237
5263.53 1244
5264.22 1106
5264.90 1083
5265.59 1134
5266.27 1116
5266.96 1097
5267.64 1073
5268.33 1106
5269.01 1171
5269.70 1130
5270.38 1048
5271.07 1034
5271.75 1055
5272.44 980
5273.12 1118
5273.80 1059
5274.49 1095
5275.18 1076
5275.86 1070
5276.55 1081
5277.23 992
5277.92 1045
5278.60 1017
5279.29 1061
5279.97 1139
5280.66 1316
5281.34 1312
5282.03 1343
5282.71 1215
5283.40 1225
5284.08 1233
5284.77 1193
5285.46 1257
5286.14 1166
5286.83 1129
5287.51 1011
5288.20 1022
5288.89 1024
5289.57 1009
5290.26 1005
5290.94 1017
5291.63 1058
5292.32 1107
5293.00 1028
5293.69 1084
5294.38 1107
5295.06 1058
5295.75 1097
5296.43 1141
5297.12 1090
5297.81 1160
5298.49 1085
5299.18 1039
5299.87 1095
5300.55 1141
5301.24 1161
5301.93 1119
5302.61 1103
5303.30 1083
5303.99 1010
5304.68 950
5305.36 1074
5306.05 1090
5306.74 1071
5307.42 1158
5308.11 1113
5308.80 1243
5309.49 1163
5310.17 1212
5310.86 1178
5311.55 1203
5312.23 1222
5312.92 1259
5313.61 1123
5314.30 1167
5314.99 1158
5315.67 1154
5316.36 1154
5317.05 1169
5317.74 1208
5318.42 1217
5319.11 1356
5319.80 1318
5320.49 1488
5321.18 1334
5321.86 1293
5322.55 1206
5323.24 1268
5323.93 1211
5324.62 1134
5325.31 1111
5325.99 1131
5326.68 1052
5327.37 1111
5328.06 1078
5328.75 1021
5329.44 1008
5330.12 1012
5330.81 1071
5331.50 1045
5332.19 996
5332.88 1051
5333.57 1011
5334.26 1026
5334.95 1010
5335.64 992
5336.32 1059
5337.01 1090
5337.70 1118
5338.39 1059
5339.08 1013
5339.77 1148
5340.46 1168
5341.15 1204
5341.84 1123
5342.53 1082
5343.22 1063
5343.91 1055
5344.60 1021
5345.29 1001
5345.98 1004
5346.67 1025
5347.36 1065
5348.04 1104
5348.73 1032
5349.42 1235
5350.11 1257
5350.80 1225
5351.49 1249
5352.18 1190
5352.87 1240
5353.56 1188
5354.25 1171
5354.95 1146
5355.64 1003
5356.33 1064
5357.02 1072
5357.71 968
5358.40 922
5359.09 967
5359.78 934
5360.47 927
5361.16 911
5361.85 920
5362.54 941
5363.23 899
5363.92 945
5364.61 899
5365.30 941
5365.99 929
5366.69 963
5367.38 963
5368.07 954
5368.76 950
5369.45 900
5370.14 857
5370.83 940
5371.52 892
5372.22 962
5372.91 1028
5373.60 1013
5374.29 954
5374.98 982
5375.67 965
5376.36 970
5377.06 986
5377.75 961
5378.44 905
5379.13 907
5379.82 905
5380.52 958
5381.21 925
5381.90 895
5382.59 865
5383.28 956
5383.98 912
5384.67 911
5385.36 935
5386.05 931
5386.74 976
5387.44 989
5388.13 1010
5388.82 1004
5389.51 1049
5390.21 1050
5390.90 1075
5391.59 1067
5392.28 1000
5392.98 1044
5393.67 1040
5394.36 1058
5395.06 976
5395.75 968
5396.44 873
5397.13 869
5397.83 967
5398.52 966
5399.21 881
5399.91 938
5400.60 940
5401.29 957
5401.99 904
5402.68 934
5403.37 924
5404.07 936
5404.76 907
5405.45 948
5406.15 967
5406.84 959
5407.53 938
5408.23 940
5408.92 947
5409.61 925
5410.31 928
5411.00 1015
5411.70 1041
5412.39 1104
5413.08 1051
5413.78 948
5414.47 907
5415.17 944
5415.86 965
5416.55 1008
5417.25 945
5417.94 961
5418.64 988
5419.33 966
5420.03 1001
5420.72 975
5421.42 998
5422.11 1083
5422.80 1140
5423.50 1011
5424.19 1038
5424.89 1048
5425.58 1026
5426.28 999
5426.97 1001
5427.67 952
5428.36 974
5429.06 965
5429.75 976
5430.45 948
5431.14 965
5431.84 1047
5432.53 1001
5433.23 1074
5433.92 1080
5434.62 1064
5435.31 1135
5436.01 1214
5436.71 1189
5437.40 1150
5438.10 1177
5438.79 1247
5439.49 1103
5440.18 1064
5440.88 1080
5441.58 1157
5442.27 1211
5442.97 1199
5443.66 1232
5444.36 1304
5445.06 1235
5445.75 1451
5446.45 1461
5447.14 1533
5447.84 1571
5448.54 1593
5449.23 1635
5449.93 1587
5450.63 1559
5451.32 1518
5452.02 1418
5452.71 1427
5453.41 1276
5454.11 1291
5454.80 1331
5455.50 1257
5456.20 1239
5456.89 1158
5457.59 1202
5458.29 1182
5458.99 1242
5459.68 1178
5460.38 1194
5461.08 1288
5461.77 1266
5462.47 1307
5463.17 1302
5463.86 1444
5464.56 1455
5465.26 1258
5465.96 1305
5466.65 1358
5467.35 1363
5468.05 1336
5468.75 1302
5469.44 1384
5470.14 1414
5470.84 1416
5471.54 1406
5472.24 1443
5472.93 1408
5473.63 1396
5474.33 1426
5475.03 1483
5475.72 1478
5476.42 1565
5477.12 1620
5477.82 1851
5478.52 1869
5479.22 2047
5479.91 2318
5480.61 2381
5481.31 2440
5482.01 2520
5482.71 2350
5483.41 2231
5484.10 2167
5484.80 1929
5485.50 1777
5486.20 1766
5486.90 1702
5487.60 1729
5488.30 1671
5488.99 1705
5489.69 1779
5490.39 1825
5491.09 1749
5491.79 1815
5492.49 1966
5493.19 1909
5493.89 2021
5494.59 2054
5495.29 2011
5495.99 2136
5496.69 2176
5497.38 2295
5498.08 2667
5498.78 3041
5499.48 3468
5500.18 3870
5500.88 4190
5501.58 4373
5502.28 4162
5502.98 3974
5503.68 3646
5504.38 3275
5505.08 2618
5505.78 2351
5506.48 2181
5507.18 2013
5507.88 1794
5508.58 1659
5509.28 1691
5509.98 1625
5510.68 1581
5511.38 1609
5512.08 1685
5512.78 1786
5513.48 1818
5514.18 1864
5514.88 1762
5515.58 1853
5516.28 1794
5516.98 1606
5517.69 1532
5518.39 1533
5519.09 1597
5519.79 1555
5520.49 1425
5521.19 1300
5521.89 1344
5522.59 1309
5523.29 1389
5523.99 1384
5524.69 1316
5525.40 1344
5526.10 1290
5526.80 1234
5527.50 1226
5528.20 1287
5528.90 1259
5529.60 1377
5530.31 1282
5531.01 1273
5531.71 1222
5532.41 1124
5533.11 1141
5533.81 1189
5534.51 1146
5535.22 1147
5535.92 1198
5536.62 1148
5537.32 1049
5538.02 1120
5538.73 1170
5539.43 1139
5540.13 1174
5540.83 1141
5541.53 1110
5542.24 1086
5542.94 1108
5543.64 1090
5544.34 971
5545.05 1038
5545.75 1124
5546.45 1014
5547.15 1090
5547.86 1125
5548.56 1119
5549.26 1092
5549.96 1129
5550.67 1112
5551.37 1091
5552.07 1041
5552.78 1016
5553.48 1073
5554.18 1008
5554.88 992
5555.59 968
5556.29 1049
5556.99 939
5557.70 993
5558.40 951
5559.10 1000
5559.81 946
5560.51 1006
5561.21 1025
5561.92 1010
5562.62 1053
5563.32 1009
5564.03 1051
5564.73 1100
5565.44 1086
5566.14 1031
5566.84 959
5567.55 990
5568.25 1061
5568.95 1036
5569.66 1019
5570.36 1007
5571.07 1055
5571.77 1068
5572.47 1048
5573.18 1028
5573.88 1129
5574.59 1040
5575.29 1049
5576.00 1028
5576.70 993
5577.40 951
5578.11 1023
5578.81 1076
5579.52 963
5580.22 977
5580.93 1046
5581.63 964
5582.34 978
5583.04 1006
5583.75 963
5584.45 942
5585.16 910
5585.86 994
5586.57 996
5587.27 992
5587.98 1012
5588.68 958
5589.39 966
5590.09 1007
5590.80 988
5591.50 996
5592.21 966
5592.91 968
5593.62 993
5594.33 1032
5595.03 895
5595.74 994
5596.44 992
5597.15 997
5597.85 879
5598.56 958
5599.27 944
5599.97 987
5600.68 945
5601.38 916
5602.09 874
5602.79 978
5603.50 1002
5604.21 1010
5604.91 951
5605.62 915
5606.33 901
5607.03 905
5607.74 908
5608.45 920
5609.15 917
5609.86 893
5610.56 947
5611.27 937
5611.98 900
5612.68 879
5613.39 928
5614.10 952
5614.80 927
5615.51 972
5616.22 992
5616.93 906
5617.63 917
5618.34 975
5619.05 969
5619.75 947
5620.46 981
5621.17 998
5621.88 955
5622.58 959
5623.29 970
5624.00 924
5624.70 883
5625.41 861
5626.12 917
5626.83 919
5627.54 996
5628.24 1081
5628.95 985
5629.66 1033
5630.37 1059
5631.07 1081
5631.78 996
5632.49 938
5633.20 975
5633.91 995
5634.61 1024
5635.32 950
5636.03 1029
5636.74 950
5637.45 1005
5638.15 982
5638.86 1064
5639.57 1098
5640.28 1004
5640.99 1048
5641.70 1040
5642.41 1040
5643.11 1143
5643.82 1113
5644.53 1067
5645.24 1081
5645.95 1048
5646.66 966
5647.37 931
5648.08 998
5648.78 1025
5649.49 968
5650.20 1041
5650.91 1000
5651.62 998
5652.33 920
5653.04 985
5653.75 1033
5654.46 1047
5655.17 1010
5655.88 1040
5656.59 1036
5657.30 1051
5658.00 1031
5658.71 1066
5659.42 1129
5660.13 1107
5660.84 1146
5661.55 1171
5662.26 1057
5662.97 997
5663.68 1075
5664.39 1063
5665.10 1012
5665.81 1028
5666.52 1123
5667.23 1027
5667.94 1163
5668.65 1174
5669.36 1166
5670.07 1211
5670.78 1274
5671.49 1321
5672.20 1314
5672.92 1172
5673.63 1198
5674.34 1151
5675.05 973
5675.76 1018
5676.47 1004
5677.18 874
5677.89 982
5678.60 972
5679.31 980
5680.02 990
5680.73 1005
5681.44 1121
5682.16 1103
5682.87 1135
5683.58 1111
5684.29 1015
5685.00 1023
5685.71 1046
5686.42 1101
5687.13 1112
5687.85 1028
5688.56 959
5689.27 1041
5689.98 911
5690.69 873
5691.40 947
5692.11 933
5692.83 889
5693.54 907
5694.25 868
5694.96 919
5695.67 999
5696.39 906
5697.10 915
5697.81 930
5698.52 894
5699.23 846
5699.95 904
5700.66 966
5701.37 936
5702.08 906
5702.80 919
5703.51 872
5704.22 935
5704.93 924
5705.64 912
5706.36 849
5707.07 830
5707.78 870
5708.50 893
5709.21 885
5709.92 944
5710.63 864
5711.35 859
5712.06 949
5712.77 997
5713.49 883
5714.20 904
5714.91 881
5715.62 934
5716.34 922
5717.05 929
5717.76 813
5718.48 818
5719.19 809
5719.90 851
5720.62 902
5721.33 910
5722.05 879
5722.76 913
5723.47 860
5724.19 1004
5724.90 990
5725.61 1015
5726.33 1023
5727.04 1111
5727.76 1067
5728.47 1126
5729.18 1053
5729.90 1166
5730.61 1118
5731.33 1007
5732.04 1027
5732.75 1034
5733.47 1075
5734.18 1048
5734.90 952
5735.61 968
5736.33 916
5737.04 903
5737.75 823
5738.47 917
5739.18 973
5739.90 940
5740.61 938
5741.33 861
5742.04 844
5742.76 809
5743.47 889
5744.19 959
5744.90 908
5745.62 836
5746.33 924
5747.05 895
5747.76 851
5748.48 951
5749.19 952
5749.91 931
5750.62 863
5751.34 945
5752.05 905
5752.77 984
5753.49 1022
5754.20 912
5754.92 985
5755.63 1028
5756.35 1047
5757.06 1028
5757.78 1044
5758.50 1065
5759.21 983
5759.93 972
5760.64 985
5761.36 793
5762.07 933
5762.79 916
5763.51 849
5764.22 893
5764.94 924
5765.66 922
5766.37 840
5767.09 865
5767.80 928
5768.52 862
5769.24 880
5769.95 900
5770.67 851
5771.39 866
5772.10 879
5772.82 875
5773.54 897
5774.25 894
5774.97 873
5775.69 847
5776.41 865
5777.12 859
5777.84 881
5778.56 877
5779.27 882
5779.99 877
5780.71 850
5781.42 855
5782.14 924
5782.86 954
5783.58 947
5784.29 996
5785.01 977
5785.73 939
5786.45 917
5787.16 866
5787.88 926
5788.60 927
5789.32 949
5790.04 867
5790.75 945
5791.47 961
5792.19 986
5792.91 993
5793.62 1110
5794.34 965
5795.06 934
5795.78 986
5796.50 1070
5797.22 1088
5797.93 1103
5798.65 1278
5799.37 1382
5800.09 1477
5800.81 1453
5801.53 1549
5802.24 1534
5802.96 1492
5803.68 1406
5804.40 1227
5805.12 1181
5805.84 1086
5806.56 1002
5807.28 951
5807.99 906
5808.71 972
5809.43 968
5810.15 982
5810.87 918
5811.59 881
5812.31 950
5813.03 988
5813.75 1089
5814.47 1068
5815.19 1039
5815.90 919
5816.62 964
5817.34 997
5818.06 979
5818.78 1024
5819.50 977
5820.22 1097
5820.94 989
5821.66 918
5822.38 992
5823.10 975
5823.82 966
5824.54 1007
5825.26 1057
5825.98 985
5826.70 879
5827.42 878
5828.14 929
5828.86 918
5829.58 975
5830.30 956
5831.02 958
5831.74 982
5832.46 981
5833.18 926
5833.90 986
5834.62 927
5835.35 917
5836.07 955
5836.79 928
5837.51 981
5838.23 978
5838.95 927
5839.67 1033
5840.39 960
5841.11 908
5841.83 972
5842.55 877
5843.27 945
5844.00 856
5844.72 919
5845.44 972
5846.16 1008
5846.88 1063
5847.60 905
5848.32 890
5849.04 982
5849.77 1039
5850.49 1023
5851.21 940
5851.93 945
5852.65 1016
5853.37 1012
5854.10 971
5854.82 971
5855.54 927
5856.26 1007
5856.98 1014
5857.71 994
5858.43 933
5859.15 1029
5859.87 1032
5860.59 990
5861.32 950
5862.04 992
5862.76 966
5863.48 934
5864.21 936
5864.93 815
5865.65 898
5866.37 1012
5867.10 998
5867.82 938
5868.54 925
5869.26 971
5869.99 1011
5870.71 1089
5871.43 995
5872.15 1012
5872.88 1027
5873.60 1090
5874.32 1077
5875.05 978
5875.77 1013
5876.49 962
5877.22 896
5877.94 970
5878.66 970
5879.39 995
5880.11 1022
5880.83 1029
5881.56 1051
5882.28 1025
5883.00 1108
5883.73 1018
5884.45 1102
5885.17 1081
5885.90 1011
5886.62 1058
5887.34 1028
5888.07 1037
5888.79 986
5889.52 976
5890.24 1066
5890.96 963
5891.69 863
5892.41 953
5893.14 1044
5893.86 1016
5894.58 1017
5895.31 1046
5896.03 1009
5896.76 1032
5897.48 1011
5898.21 986
5898.93 1023
5899.66 1075
5900.38 1085
5901.11 1048
5901.83 1079
5902.55 1068
5903.28 1115
5904.00 1113
5904.73 1094
5905.45 1058
5906.18 1016
5906.90 1042
5907.63 1068
5908.35 1055
5909.08 1057
5909.80 1056
5910.53 1111
5911.25 1152
5911.98 1095
5912.71 1054
5913.43 1068
5914.16 1158
5914.88 1140
5915.61 1138
5916.33 1123
5917.06 1109
5917.78 1122
5918.51 1124
5919.24 1167
5919.96 1223
5920.69 1187
5921.41 1126
5922.14 1171
5922.87 1230
5923.59 1277
5924.32 1238
5925.04 1179
5925.77 1243
5926.50 1334
5927.22 1211
5927.95 1195
5928.67 1245
5929.40 1255
5930.13 1339
5930.85 1387
5931.58 1278
5932.31 1323
5933.03 1400
5933.76 1364
5934.49 1394
5935.21 1426
5935.94 1530
5936.67 1486
5937.39 1493
5938.12 1537
5938.85 1610
5939.58 1641
5940.30 1667
5941.03 1584
5941.76 1603
5942.48 1637
5943.21 1677
5943.94 1810
5944.67 1765
5945.39 1684
5946.12 1736
5946.85 1800
5947.58 1818
5948.30 1847
5949.03 2070
5949.76 2185
5950.49 2328
5951.21 2311
5951.94 2515
5952.67 2659
5953.40 2732
5954.12 2710
5954.85 2440
5955.58 2429
5956.31 2472
5957.04 2417
5957.76 2427
5958.49 2341
5959.22 2338
5959.95 2263
5960.68 2335
5961.41 2307
5962.13 2435
5962.86 2535
5963.59 2790
5964.32 3036
5965.05 3402
5965.78 3643
5966.51 3947
5967.23 4237
5967.96 4358
5968.69 4201
5969.42 3774
5970.15 3582
5970.88 3555
5971.61 3346
5972.34 2978
5973.07 2822
5973.79 2863
5974.52 2905
5975.25 2736
5975.98 2820
5976.71 2817
5977.44 2877
5978.17 2925
5978.90 3031
5979.63 3141
5980.36 3207
5981.09 3368
5981.82 3295
5982.55 3223
5983.28 3380
5984.01 3472
5984.74 3306
5985.47 3222
5986.20 3336
5986.93 3272
5987.66 3404
5988.39 3324
5989.12 3240
5989.85 3156
5990.58 3175
5991.31 3240
5992.04 3320
5992.77 3279
5993.50 3446
5994.23 3446
5994.96 3548
5995.69 3568
5996.42 3605
5997.15 3566
5997.88 3657
5998.61 3803
5999.34 3708
6000.07 3469
6000.80 3740
6001.53 3604
6002.26 3523
6003.00 3575
6003.73 3515
6004.46 3420
6005.19 3507
6005.92 3483
6006.65 3487
6007.38 3612
6008.11 4028
6008.84 4534
6009.58 5253
6010.31 6076
6011.04 7084
6011.77 8131
6012.50 9011
6013.23 10020
6013.96 10499
6014.70 10579
6015.43 10521
6016.16 10025
6016.89 9204
6017.62 8105
6018.35 7173
6019.09 6229
6019.82 5183
6020.55 4511
6021.28 3951
6022.01 3478
6022.75 3243
6023.48 2986
6024.21 2837
6024.94 2750
6025.67 2726
6026.41 2720
6027.14 2588
6027.87 2461
6028.60 2452
6029.34 2475
6030.07 2445
6030.80 2447
6031.53 2473
6032.27 2372
6033.00 2404
6033.73 2428
6034.47 2411
6035.20 2467
6035.93 2450
6036.66 2439
6037.40 2439
6038.13 2403
6038.86 2516
6039.60 2590
6040.33 2592
6041.06 2562
6041.80 2652
6042.53 2707
6043.26 2752
6044.00 2692
6044.73 2730
6045.46 2772
6046.20 2847
6046.93 2771
6047.66 2928
6048.40 3027
6049.13 3314
6049.86 3419
6050.60 3570
6051.33 4046
6052.07 4270
6052.80 4391
6053.53 4461
6054.27 4401
6055.00 4166
6055.74 3944
6056.47 3588
6057.20 3289
6057.94 3200
6058.67 3007
6059.41 2831
6060.14 2719
6060.88 2747
6061.61 2701
6062.34 2699
6063.08 2579
6063.81 2579
6064.55 2535
6065.28 2560
6066.02 2472
6066.75 2469
6067.49 2539
6068.22 2538
6068.96 2444
6069.69 2463
6070.43 2348
6071.16 2261
6071.90 2256
6072.63 2354
6073.37 2304
6074.10 2142
6074.84 2095
6075.57 2136
6076.31 2125
6077.04 2220
6077.78 2197
6078.52 2119
6079.25 2047
6079.99 2095
6080.72 2107
6081.46 2051
6082.19 2010
6082.93 2005
6083.66 2091
6084.40 2022
6085.14 2044
6085.87 1956
6086.61 1816
6087.34 1895
6088.08 1971
6088.82 1899
6089.55 1917
6090.29 1988
6091.02 1909
6091.76 1904
6092.50 1913
6093.23 1800
6093.97 1800
6094.71 1798
6095.44 1896
6096.18 1790
6096.92 1731
6097.65 1747
6098.39 1780
6099.13 1796
6099.86 1802
6100.60 1920
6101.34 1841
6102.07 1708
6102.81 1718
6103.55 1831
6104.28 1778
6105.02 1726
6105.76 1873
6106.50 1835
6107.23 1870
6107.97 1863
6108.71 1813
6109.45 1971
6110.18 1863
6110.92 1927
6111.66 1957
6112.40 1911
6113.13 1935
6113.87 1953
6114.61 2054
6115.35 2152
6116.08 2077
6116.82 2042
6117.56 2045
6118.30 2033
6119.03 2044
6119.77 1963
6120.51 1972
6121.25 1983
6121.99 2001
6122.73 1927
6123.46 1903
6124.20 2051
6124.94 2101
6125.68 2079
6126.42 2015
6127.15 2007
6127.89 2105
6128.63 2084
6129.37 2015
6130.11 2102
6130.85 2078
6131.59 2069
6132.33 2045
6133.06 2059
6133.80 2086
6134.54 2155
6135.28 2227
6136.02 2232
6136.76 2333
6137.50 2440
6138.24 2436
6138.98 2516
6139.71 2487
6140.45 2410
6141.19 2340
6141.93 2373
6142.67 2313
6143.41 2354
6144.15 2334
6144.89 2315
6145.63 2277
6146.37 2262
6147.11 2238
6147.85 2137
6148.59 2146
6149.33 2207
6150.07 2113
6150.81 2324
6151.55 2311
6152.29 2313
6153.03 2237
6153.77 2203
6154.51 2287
6155.25 2360
6155.99 2407
6156.73 2362
6157.47 2358
6158.21 2424
6158.95 2352
6159.69 2408
6160.43 2392
6161.17 2468
6161.91 2443
6162.65 2678
6163.39 2835
6164.13 2865
6164.87 3145
6165.61 3348
6166.35 3642
6167.10 3639
6167.84 3693
6168.58 3637
6169.32 3740
6170.06 3777
6170.80 3554
6171.54 3363
6172.28 3292
6173.02 3300
6173.77 3084
6174.51 3031
6175.25 3039
6175.99 3073
6176.73 3078
6177.47 2953
6178.21 2949
6178.96 2900
6179.70 3038
6180.44 3059
6181.18 3172
6181.92 3299
6182.66 3179
6183.41 3233
6184.15 3278
6184.89 3251
6185.63 3450
6186.37 3433
6187.11 3341
6187.86 3343
6188.60 3578
6189.34 3606
6190.08 3808
6190.83 3940
6191.57 4020
6192.31 4048
6193.05 4302
6193.80 4415
6194.54 4602
6195.28 4447
6196.02 4430
6196.77 4415
6197.51 4453
6198.25 4389
6198.99 4273
6199.74 4217
6200.48 4226
6201.22 4251
6201.96 4489
6202.71 4728
6203.45 5030
6204.19 5718
6204.94 7038
6205.68 8939
6206.42 10967
6207.17 14009
6207.91 17060
6208.65 20116
6209.40 21775
6210.14 22752
6210.88 22876
6211.63 21348
6212.37 19193
6213.11 16581
6213.86 13952
6214.60 11253
6215.34 9109
6216.09 7347
6216.83 5899
6217.58 4959
6218.32 4288
6219.06 3781
6219.81 3528
6220.55 3349
6221.30 3239
6222.04 3146
6222.78 3192
6223.53 2981
6224.27 2980
6225.02 2961
6225.76 2883
6226.51 2831
6227.25 2564
6228.00 2451
6228.74 2410
6229.48 2182
6230.23 2167
6230.97 2084
6231.72 2068
6232.46 2079
6233.21 2088
6233.95 2128
6234.70 2180
6235.44 2211
6236.19 2265
6236.93 2258
6237.68 2355
6238.42 2346
6239.17 2311
6239.91 2297
6240.66 2273
6241.40 2258
6242.15 2351
6242.89 2460
6243.64 2586
6244.38 2761
6245.13 2909
6245.88 3062
6246.62 3295
6247.37 3536
6248.11 3772
6248.86 3922
6249.60 3866
6250.35 3811
6251.10 3585
6251.84 3395
6252.59 3103
6253.33 2914
6254.08 2727
6254.83 2662
6255.57 2583
6256.32 2609
6257.06 2572
6257.81 2502
6258.56 2455
6259.30 2516
6260.05 2401
6260.80 2380
6261.54 2417
6262.29 2498
6263.04 2535
6263.78 2481
6264.53 2390
6265.28 2399
6266.02 2452
6266.77 2501
6267.52 2468
6268.26 2537
6269.01 2528
6269.76 2530
6270.50 2449
6271.25 2369
6272.00 2327
6272.75 2459
6273.49 2321
6274.24 2345
6274.99 2373
6275.73 2329
6276.48 2341
6277.23 2240
6277.98 2134
6278.72 2213
6279.47 2179
6280.22 2141
6280.97 2146
6281.71 2039
6282.46 2000
6283.21 1907
6283.96 1940
6284.71 2013
6285.45 2030
6286.20 2018
6286.95 2127
6287.70 2145
6288.45 2220
6289.19 2185
6289.94 2239
6290.69 2270
6291.44 2137
6292.19 1969
6292.94 1931
6293.68 1887
6294.43 1815
6295.18 1821
6295.93 1778
6296.68 1808
6297.43 1821
6298.18 1792
6298.92 1775
6299.67 1729
6300.42 1664
6301.17 1723
6301.92 1695
6302.67 1703
6303.42 1732
6304.17 1707
6304.92 1820
6305.66 1835
6306.41 1817
6307.16 1823
6307.91 1805
6308.66 1891
6309.41 1852
6310.16 1803
6310.91 1933
6311.66 1964
6312.41 1914
6313.16 1791
6313.91 1722
6314.66 1723
6315.41 1822
6316.16 1730
6316.91 1701
6317.66 1754
6318.41 1660
6319.16 1650
6319.91 1680
6320.66 1757
6321.41 1766
6322.16 1680
6322.91 1708
6323.66 1709
6324.41 1753
6325.16 1789
6325.91 1792
6326.66 1769
6327.41 1755
6328.16 1836
6328.91 1999
6329.66 2079
6330.41 2227
6331.16 2253
6331.91 2379
6332.66 2320
6333.41 2311
6334.16 2218
6334.91 2083
6335.67 2052
6336.42 1937
6337.17 1843
6337.92 1770
6338.67 1801
6339.42 1925
6340.17 1793
6340.92 1807
6341.67 1828
6342.43 1789
6343.18 1731
6343.93 1678
6344.68 1631
6345.43 1710
6346.18 1715
6346.93 1732
6347.69 1894
6348.44 1765
6349.19 1839
6349.94 1842
6350.69 1963
6351.45 1926
6352.20 2051
6352.95 1947
6353.70 1899
6354.45 1856
6355.20 1810
6355.96 1885
6356.71 1736
6357.46 1762
6358.21 1688
6358.97 1600
6359.72 1545
6360.47 1526
6361.22 1508
6361.98 1538
6362.73 1595
6363.48 1478
6364.23 1438
6364.99 1451
6365.74 1356
6366.49 1419
6367.24 1502
6368.00 1545
6368.75 1550
6369.50 1483
6370.26 1566
6371.01 1596
6371.76 1498
6372.51 1443
6373.27 1437
6374.02 1384
6374.77 1437
6375.53 1414
6376.28 1369
6377.03 1324
6377.79 1429
6378.54 1395
6379.29 1446
6380.05 1431
6380.80 1515
6381.56 1548
6382.31 1511
6383.06 1382
6383.82 1417
6384.57 1421
6385.32 1360
6386.08 1324
6386.83 1402
6387.59 1385
6388.34 1363
6389.09 1339
6389.85 1355
6390.60 1364
6391.36 1407
6392.11 1368
6392.86 1361
6393.62 1314
6394.37 1356
6395.13 1413
6395.88 1367
6396.64 1356
6397.39 1376
6398.15 1375
6398.90 1305
6399.66 1209
6400.41 1270
6401.16 1287
6401.92 1232
6402.67 1327
6403.43 1319
6404.18 1248
6404.94 1312
6405.69 1263
6406.45 1374
6407.20 1428
6407.96 1467
6408.72 1522
6409.47 1552
6410.23 1510
6410.98 1544
6411.74 1516
6412.49 1340
6413.25 1368
6414.00 1404
6414.76 1324
6415.51 1339
6416.27 1264
6417.03 1258
6417.78 1298
6418.54 1438
6419.29 1285
6420.05 1236
6420.80 1329
6421.56 1287
6422.32 1340
6423.07 1325
6423.83 1287
6424.59 1298
6425.34 1310
6426.10 1238
6426.85 1334
6427.61 1261
6428.37 1244
6429.12 1275
6429.88 1308
6430.64 1288
6431.39 1276
6432.15 1278
6432.91 1385
6433.66 1374
6434.42 1319
6435.18 1352
6435.93 1299
6436.69 1338
6437.45 1328
6438.20 1348
6438.96 1340
6439.72 1350
6440.47 1434
6441.23 1395
6441.99 1370
6442.75 1369
6443.50 1324
6444.26 1492
6445.02 1507
6445.78 1375
6446.53 1369
6447.29 1404
6448.05 1389
6448.81 1431
6449.56 1337
6450.32 1297
6451.08 1392
6451.84 1507
6452.59 1403
6453.35 1370
6454.11 1402
6454.87 1414
6455.63 1499
6456.38 1472
6457.14 1458
6457.90 1517
6458.66 1454
6459.42 1504
6460.17 1535
6460.93 1509
6461.69 1489
6462.45 1516
6463.21 1619
6463.97 1534
6464.73 1513
6465.48 1524
6466.24 1600
6467.00 1669
6467.76 1706
6468.52 1617
6469.28 1631
6470.04 1750
6470.80 1736
6471.55 1686
6472.31 1733
6473.07 1806
6473.83 1847
6474.59 1700
6475.35 1788
6476.11 1882
6476.87 1878
6477.63 1836
6478.39 1860
6479.15 1887
6479.91 1940
6480.66 1909
6481.42 1869
6482.18 2068
6482.94 2063
6483.70 2014
6484.46 2047
6485.22 2104
6485.98 2126
6486.74 2143
6487.50 2264
6488.26 2241
6489.02 2177
6489.78 2271
6490.54 2325
6491.30 2387
6492.06 2487
6492.82 2593
6493.58 2755
6494.34 2976
6495.10 2972
6495.86 2955
6496.62 2988
6497.38 2915
6498.14 2849
6498.91 2722
6499.67 2823
6500.43 2921
6501.19 2790
6501.95 2791
6502.71 2801
6503.47 2933
6504.23 2998
6504.99 3158
6505.75 3108
6506.51 3162
6507.27 3413
6508.04 3543
6508.80 3551
6509.56 3509
6510.32 3694
6511.08 3639
6511.84 3528
6512.60 3539
6513.36 3470
6514.13 3416
6514.89 3593
6515.65 3445
6516.41 3497
6517.17 3549
6517.93 3507
6518.69 3640
6519.46 3812
6520.22 4015
6520.98 4117
6521.74 4249
6522.50 4344
6523.27 4630
6524.03 4644
6524.79 5072
6525.55 5611
6526.31 5867
6527.08 6260
6527.84 6479
6528.60 6411
6529.36 6299
6530.13 6305
6530.89 6249
6531.65 6176
6532.41 6455
6533.18 7245
6533.94 8574
6534.70 10329
6535.46 11920
6536.23 13923
6536.99 14755
6537.75 14923
6538.51 14250
6539.28 13190
6540.04 11448
6540.80 9538
6541.57 8027
6542.33 6579
6543.09 5404
6543.86 4574
6544.62 4018
6545.38 3545
6546.15 3192
6546.91 2942
6547.67 2951
6548.44 2869
6549.20 2851
6549.96 2745
6550.73 2784
6551.49 2814
6552.25 2960
6553.02 2866
6553.78 2659
6554.54 2719
6555.31 2605
6556.07 2593
6556.84 2610
6557.60 2589
6558.36 2608
6559.13 2589
6559.89 2642
6560.66 2776
6561.42 2878
6562.18 3041
6562.95 2931
6563.71 3105
6564.48 3234
6565.24 3243
6566.01 3269
6566.77 3292
6567.54 3186
6568.30 2993
6569.06 3077
6569.83 3104
6570.59 3196
6571.36 3195
6572.12 3219
6572.89 3341
6573.65 3493
6574.42 3562
6575.18 3721
6575.95 3860
6576.71 3924
6577.48 3902
6578.24 3914
6579.01 4009
6579.77 3926
6580.54 4028
6581.31 3894
6582.07 3928
6582.84 3859
6583.60 3742
6584.37 3753
6585.13 3711
6585.90 3550
6586.66 3533
6587.43 3555
6588.20 3422
6588.96 3554
6589.73 3711
6590.49 3896
6591.26 4099
6592.02 4455
6592.79 4993
6593.56 5746
6594.32 6023
6595.09 6172
6595.86 6175
6596.62 6023
6597.39 5786
6598.15 5218
6598.92 4715
6599.69 4198
6600.45 3866
6601.22 3582
6601.99 3370
6602.75 3021
6603.52 2944
6604.29 2836
6605.05 2762
6605.82 2813
6606.59 2805
6607.35 2668
6608.12 2711
6608.89 2749
6609.65 2666
6610.42 2587
6611.19 2549
6611.96 2523
6612.72 2456
6613.49 2560
6614.26 2335
6615.02 2319
6615.79 2311
6616.56 2252
6617.33 2343
6618.09 2322
6618.86 2306
6619.63 2366
6620.40 2272
6621.16 2312
6621.93 2338
6622.70 2447
6623.47 2347
6624.24 2345
6625.00 2188
6625.77 2236
6626.54 2310
6627.31 2178
6628.08 2273
6628.84 2278
6629.61 2319
6630.38 2422
6631.15 2573
6631.92 2710
6632.68 2860
6633.45 3002
6634.22 3146
6634.99 3149
6635.76 3140
6636.53 3127
6637.30 3032
6638.06 2813
6638.83 2697
6639.60 2438
6640.37 2429
6641.14 2364
6641.91 2231
6642.68 2206
6643.45 2101
6644.22 2184
6644.98 2112
6645.75 2243
6646.52 2191
6647.29 2212
6648.06 2260
6648.83 2254
6649.60 2301
6650.37 2369
6651.14 2385
6651.91 2485
6652.68 2385
6653.45 2400
6654.22 2331
6654.99 2515
6655.76 2526
6656.53 2479
6657.30 2469
6658.06 2369
6658.83 2352
6659.60 2293
6660.37 2165
6661.14 2074
6661.91 2062
6662.68 2103
6663.45 2143
6664.22 2042
6665.00 2090
6665.77 2148
6666.54 2154
6667.31 2020
6668.08 2071
6668.85 2150
6669.62 2083
6670.39 2067
6671.16 2218
6671.93 2221
6672.70 2184
6673.47 2201
6674.24 2157
6675.01 2141
6675.78 2170
6676.55 2101
6677.32 2141
6678.10 2169
6678.87 2273
6679.64 2259
6680.41 2422
6681.18 2480
6681.95 2421
6682.72 2527
6683.49 2762
6684.26 3140
6685.04 3179
6685.81 3287
6686.58 3441
6687.35 3279
6688.12 2954
6688.89 2731
6689.67 2596
6690.44 2342
6691.21 2265
6691.98 2209
6692.75 2155
6693.52 2053
6694.30 2008
6695.07 2048
6695.84 2017
6696.61 2009
6697.38 2049
6698.16 1962
6698.93 1933
6699.70 1948
6700.47 1967
6701.25 1985
6702.02 1944
6702.79 1992
6703.56 1974
6704.33 2031
6705.11 1953
6705.88 2021
6706.65 1965
6707.43 1894
6708.20 1972
6708.97 1920
6709.74 1938
6710.52 1976
6711.29 1863
6712.06 1885
6712.84 1840
6713.61 1804
6714.38 1944
6715.15 2002
6715.93 1931
6716.70 1949
6717.47 2049
6718.25 2019
6719.02 1977
6719.79 1857
6720.57 1891
6721.34 1947
6722.11 1878
6722.89 1917
6723.66 1926
6724.43 1905
6725.21 1921
6725.98 1889
6726.76 1956
6727.53 1898
6728.30 1972
6729.08 1913
6729.85 1899
6730.63 1859
6731.40 1930
6732.17 1922
6732.95 1949
6733.72 1938
6734.50 1863
6735.27 2064
6736.04 1966
6736.82 2010
6737.59 2033
6738.37 2072
6739.14 1958
6739.92 1954
6740.69 1988
6741.47 1991
6742.24 1947
6743.02 2089
6743.79 2182
6744.57 2193
6745.34 2194
6746.12 2220
6746.89 2284
6747.66 2348
6748.44 2407
6749.22 2321
6749.99 2557
6750.77 2781
6751.54 2918
6752.32 3124
6753.09 3214
6753.87 3137
6754.64 3030
6755.42 2998
6756.19 2632
6756.97 2414
6757.74 2167
6758.52 2131
6759.29 1935
6760.07 1923
6760.85 1937
6761.62 1982
6762.40 2007
6763.17 1859
6763.95 1855
6764.73 1880
6765.50 1875
6766.28 1980
6767.05 2000
6767.83 1931
6768.61 1882
6769.38 1869
6770.16 1790
6770.94 1801
6771.71 1805
6772.49 1903
6773.26 1866
6774.04 1666
6774.82 1637
6775.59 1750
6776.37 1775
6777.15 1753
6777.92 1738
6778.70 1773
6779.48 1774
6780.25 1842
6781.03 1788
6781.81 1750
6782.59 1753
6783.36 1683
6784.14 1702
6784.92 1586
6785.69 1470
6786.47 1500
6787.25 1563
6788.03 1545
6788.80 1518
6789.58 1634
6790.36 1582
6791.13 1594
6791.91 1582
6792.69 1608
6793.47 1588
6794.25 1603
6795.02 1599
6795.80 1563
6796.58 1563
6797.36 1629
6798.13 1681
6798.91 1526
6799.69 1557
6800.47 1607
6801.25 1667
6802.02 1679
6802.80 1742
6803.58 1918
6804.36 1994
6805.14 1868
6805.92 1821
6806.69 1813
6807.47 1715
6808.25 1783
6809.03 1779
6809.81 1647
6810.59 1622
6811.36 1599
6812.14 1732
6812.92 1662
6813.70 1699
6814.48 1842
6815.26 1685
6816.04 1749
6816.82 1835
6817.60 1763
6818.37 1796
6819.15 1755
6819.93 1694
6820.71 1641
6821.49 1660
6822.27 1618
6823.05 1666
6823.83 1678
6824.61 1638
6825.39 1730
6826.17 1632
6826.95 1634
6827.73 1561
6828.51 1570
6829.29 1522
6830.07 1568
6830.85 1521
6831.63 1595
6832.40 1645
6833.18 1552
6833.96 1621
6834.74 1659
6835.52 1561
6836.30 1530
6837.08 1661
6837.87 1622
6838.65 1630
6839.43 1585
6840.21 1624
6840.99 1637
6841.77 1587
6842.55 1583
6843.33 1449
6844.11 1522
6844.89 1572
6845.67 1660
6846.45 1748
6847.23 1970
6848.01 2200
6848.79 2542
6849.57 2939
6850.35 3459
6851.13 3683
6851.92 3626
6852.70 3531
6853.48 3446
6854.26 3234
6855.04 2879
6855.82 2550
6856.60 2286
6857.38 2188
6858.16 1927
6858.95 1852
6859.73 1833
6860.51 1741
6861.29 1781
6862.07 1785
6862.85 1780
6863.64 1789
6864.42 1807
6865.20 1760
6865.98 1859
6866.76 1873
6867.54 1844
6868.33 1989
6869.11 1990
6869.89 1967
6870.67 1894
6871.45 1847
6872.24 1905
6873.02 1853
6873.80 1832
6874.58 1848
6875.36 1840
6876.15 1913
6876.93 1854
6877.71 2056
6878.49 2020
6879.28 2135
6880.06 2106
6880.84 2312
6881.62 2238
6882.41 2333
6883.19 2411
6883.97 2517
6884.76 2829
6885.54 3102
6886.32 3645
6887.10 4269
6887.89 4649
6888.67 4606
6889.45 4697
6890.24 4316
6891.02 3704
6891.80 3301
6892.59 2970
6893.37 2589
6894.15 2385
6894.94 2282
6895.72 2291
6896.50 2247
6897.29 2126
6898.07 2068
6898.85 2226
6899.64 2262
6900.42 2252
6901.21 2286
6901.99 2307
6902.77 2395
6903.56 2296
6904.34 2274
6905.12 2187
6905.91 2193
6906.69 2252
6907.48 2267
6908.26 2136
6909.05 2096
6909.83 2050
6910.61 1985
6911.40 1974
6912.18 1961
6912.97 1971
6913.75 1940
6914.54 1948
6915.32 1970
6916.11 1980
6916.89 1904
6917.67 1928
6918.46 1948
6919.24 2022
6920.03 1940
6920.81 1887
6921.60 1860
6922.38 1958
6923.17 2079
6923.95 2004
6924.74 2013
6925.52 2057
6926.31 1999
6927.09 2039
6927.88 2112
6928.67 2054
6929.45 1979
6930.24 2030
6931.02 2179
6931.81 2165
6932.59 2198
6933.38 2366
6934.16 2414
6934.95 2354
6935.74 2375
6936.52 2331
6937.31 2271
6938.09 2212
6938.88 2143
6939.66 2198
6940.45 2288
6941.24 2390
6942.02 2464
6942.81 2519
6943.59 2635
6944.38 2642
6945.17 2630
6945.95 2603
6946.74 2644
6947.53 2732
6948.31 2708
6949.10 2768
6949.89 2687
6950.67 2700
6951.46 2722
6952.25 2787
6953.03 2582
6953.82 2617
6954.61 2784
6955.39 2878
6956.18 2927
6956.97 2902
6957.75 2951
6958.54 3004
6959.33 3002
6960.11 2942
6960.90 3008
6961.69 2865
6962.48 2831
6963.26 2929
6964.05 2909
6964.84 2902
6965.63 2933
6966.41 2931
6967.20 2978
6967.99 2997
6968.78 3150
6969.56 3472
6970.35 3450
6971.14 3357
6971.93 3327
6972.71 3426
6973.50 3604
6974.29 3427
6975.08 3463
6975.87 3550
6976.65 3616
6977.44 3670
6978.23 3776
6979.02 4045
6979.81 4029
6980.60 4410
6981.38 5057
6982.17 5646
6982.96 6672
6983.75 7751
6984.54 8964
6985.33 10261
6986.11 10934
6986.90 11166
6987.69 10928
6988.48 9973
6989.27 8729
6990.06 7533
6990.85 6563
6991.64 5962
6992.42 5117
6993.21 4785
6994.00 4443
6994.79 4635
6995.58 4970
6996.37 5575
6997.16 6538
6997.95 7738
6998.74 9187
6999.53 10194
7000.32 10865
7001.11 11043
7001.90 10527
7002.68 9677
7003.47 8654
7004.26 7317
7005.05 6389
7005.84 5400
7006.63 4500
7007.42 3890
7008.21 3438
7009.00 3176
7009.79 3142
7010.58 3125
7011.37 3268
7012.16 3386
7012.95 3328
7013.74 3332
7014.53 3288
7015.32 3126
7016.11 2927
7016.90 2842
7017.69 2702
7018.48 2624
7019.27 2500
7020.07 2367
7020.86 2339
7021.65 2434
7022.44 2441
7023.23 2497
7024.02 2560
7024.81 2748
7025.60 2713
7026.39 2792
7027.18 2750
7027.97 2614
7028.76 2603
7029.55 2650
7030.35 2548
7031.14 2477
7031.93 2409
7032.72 2401
7033.51 2281
7034.30 2210
7035.09 2358
7035.88 2326
7036.68 2374
7037.47 2525
7038.26 2559
7039.05 2550
7039.84 2651
7040.63 2565
7041.43 2584
7042.22 2554
7043.01 2595
7043.80 2594
7044.59 2478
7045.38 2496
7046.18 2556
7046.97 2639
7047.76 2641
7048.55 2890
7049.35 3100
7050.14 3247
7050.93 3359
7051.72 3222
7052.51 3072
7053.31 2833
7054.10 2688
7054.89 2498
7055.68 2374
7056.48 2245
7057.27 2160
7058.06 2201
7058.85 2180
7059.65 2181
7060.44 2176
7061.23 2163
7062.03 2207
7062.82 2371
7063.61 2184
7064.40 2150
7065.20 2179
7065.99 2206
7066.78 2114
7067.58 2053
7068.37 2163
7069.16 2010
7069.96 1990
7070.75 2054
7071.54 2049
7072.34 2039
7073.13 2075
7073.92 1930
7074.72 1961
7075.51 1943
7076.30 1864
7077.10 1927
7077.89 1818
7078.69 1837
7079.48 1782
7080.27 1834
7081.07 1839
7081.86 1852
7082.66 1834
7083.45 1824
7084.24 1824
7085.04 1782
7085.83 1834
7086.63 1775
7087.42 1797
7088.21 1840
7089.01 1761
7089.80 1733
7090.60 1628
7091.39 1602
7092.19 1546
7092.98 1521
7093.78 1564
7094.57 1645
7095.37 1529
7096.16 1578
7096.96 1584
7097.75 1582
7098.55 1464
7099.34 1564
7100.14 1594
7100.93 1497
7101.73 1531
7102.52 1500
7103.32 1536
7104.11 1448
7104.91 1450
7105.70 1447
7106.50 1422
7107.29 1330
7108.09 1359
7108.88 1305
7109.68 1358
7110.47 1308
7111.27 1327
7112.07 1317
7112.86 1289
7113.66 1320
7114.45 1336
7115.25 1358
7116.04 1347
7116.84 1363
7117.64 1386
7118.43 1358
7119.23 1301
7120.02 1310
7120.82 1259
7121.62 1358
7122.41 1307
7123.21 1314
7124.01 1269
7124.80 1172
7125.60 1236
7126.40 1232
7127.19 1261
7127.99 1256
7128.79 1345
7129.58 1319
7130.38 1341
7131.18 1361
7131.97 1383
7132.77 1377
7133.57 1463
7134.36 1325
7135.16 1324
7135.96 1341
7136.75 1290
7137.55 1329
7138.35 1293
7139.14 1302
7139.94 1281
7140.74 1308
7141.54 1304
7142.33 1303
7143.13 1376
7143.93 1373
7144.73 1307
7145.52 1333
7146.32 1373
7147.12 1302
7147.92 1226
7148.71 1289
7149.51 1280
7150.31 1248
7151.11 1212
7151.91 1166
7152.70 1216
7153.50 1188
7154.30 1231
7155.10 1255
7155.90 1205
7156.69 1163
7157.49 1236
7158.29 1115
7159.09 1253
7159.89 1282
7160.69 1221
7161.48 1169
7162.28 1122
7163.08 1192
7163.88 1156
7164.68 1123
7165.48 1153
7166.28 1198
7167.07 1167
7167.87 1205
7168.67 1129
7169.47 1098
7170.27 1200
7171.07 1243
7171.87 1159
7172.67 1155
7173.47 1167
7174.27 1183
7175.06 1169
7175.86 1144
7176.66 1133
7177.46 1327
7178.26 1174
7179.06 1178
7179.86 1378
7180.66 1369
7181.46 1329
7182.26 1469
7183.06 1636
7183.86 1556
7184.66 1499
7185.46 1465
7186.26 1485
7187.06 1470
7187.86 1446
7188.66 1288
7189.46 1189
7190.26 1189
7191.06 1240
7191.86 1155
7192.66 1163
7193.46 1130
7194.26 1126
7195.06 1112
7195.86 1157
7196.66 1155
7197.46 1186
7198.26 1136
7199.06 1158
7199.86 1211
7200.66 1108
7201.46 1131
7202.26 1143
7203.06 1073
7203.87 1196
7204.67 1119
7205.47 1175
7206.27 1118
7207.07 1024
7207.87 1058
7208.67 1058
7209.47 1093
7210.27 1084
7211.07 1122
7211.88 1085
7212.68 1135
7213.48 1161
7214.28 1104
7215.08 1036
7215.88 1077
7216.68 1067
7217.49 1097
7218.29 1177
7219.09 1174
7219.89 1211
7220.69 1129
7221.49 1156
7222.30 1167
7223.10 1072
7223.90 1100
7224.70 1031
7225.50 1098
7226.31 1138
7227.11 1176
7227.91 1176
7228.71 1119
7229.51 1143
7230.32 1141
7231.12 1202
7231.92 1169
7232.72 1139
7233.53 1170
7234.33 1143
7235.13 1196
7235.93 1231
7236.74 1209
7237.54 1288
7238.34 1196
7239.14 1317
7239.95 1321
7240.75 1344
7241.55 1291
7242.36 1237
7243.16 1237
7243.96 1282
7244.77 1302
7245.57 1363
7246.37 1318
7247.17 1286
7247.98 1328
7248.78 1216
7249.58 1216
7250.39 1276
7251.19 1226
7251.99 1224
7252.80 1237
7253.60 1303
7254.41 1370
7255.21 1353
7256.01 1307
7256.82 1291
7257.62 1320
7258.42 1273
7259.23 1305
7260.03 1268
7260.84 1343
7261.64 1407
7262.44 1388
7263.25 1432
7264.05 1393
7264.86 1376
7265.66 1443
7266.46 1464
7267.27 1556
7268.07 1569
7268.88 1525
7269.68 1546
7270.49 1518
7271.29 1611
7272.10 1648
7272.90 1554
7273.71 1579
7274.51 1513
7275.31 1605
7276.12 1658
7276.92 1663
7277.73 1715
7278.53 1675
7279.34 1844
7280.14 2036
7280.95 2247
7281.75 2565
7282.56 2934
7283.37 3597
7284.17 3908
7284.98 4219
7285.78 4248
7286.59 4083
7287.39 3856
7288.20 3365
7289.00 2918
7289.81 2566
7290.61 2299
7291.42 2111
7292.23 2029
7293.03 1932
7293.84 1815
7294.64 1800
7295.45 1920
7296.25 1946
7297.06 1875
7297.87 1940
7298.67 1948
7299.48 1965
7300.28 1902
7301.09 1823
7301.90 1914
7302.70 2054
7303.51 2052
7304.32 1997
7305.12 2073
7305.93 2172
7306.74 2213
7307.54 2424
7308.35 2726
7309.16 2903
7309.96 3147
7310.77 3267
7311.58 3330
7312.38 3369
7313.19 3198
7314.00 3185
7314.80 3086
7315.61 3029
7316.42 3226
7317.22 3409
7318.03 3916
7318.84 4149
7319.65 4320
7320.45 4485
7321.26 4483
7322.07 4159
7322.88 3953
7323.68 3604
7324.49 3243
7325.30 3065
7326.11 2773
7326.91 2549
7327.72 2262
7328.53 2074
7329.34 2141
7330.14 2067
7330.95 2017
7331.76 2022
7332.57 2000
7333.38 2017
7334.18 2001
7334.99 1944
7335.80 1955
7336.61 1969
7337.42 2025
7338.22 2034
7339.03 2110
7339.84 2022
7340.65 1939
7341.46 1920
7342.27 1855
7343.07 1774
7343.88 1804
7344.69 1949
7345.50 1903
7346.31 1925
7347.12 1981
7347.93 1858
7348.74 1966
7349.54 1961
7350.35 1859
7351.16 1863
7351.97 1847
7352.78 1848
7353.59 1818
7354.40 1779
7355.21 1795
7356.02 1794
7356.83 1733
7357.64 1728
7358.45 1750
7359.25 1833
7360.06 1793
7360.87 1806
7361.68 1892
7362.49 1848
7363.30 1963
7364.11 1872
7364.92 1979
7365.73 2013
7366.54 1978
7367.35 1960
7368.16 1917
7368.97 1899
7369.78 1939
7370.59 2012
7371.40 1904
7372.21 1956
7373.02 1908
7373.83 1921
7374.64 2022
7375.45 2026
7376.26 2161
7377.07 2328
7377.88 2338
7378.69 2604
7379.50 2750
7380.31 3184
7381.13 3493
7381.94 3483
7382.75 3424
7383.56 3257
7384.37 3033
7385.18 2707
7385.99 2602
7386.80 2313
7387.61 2185
7388.42 1961
7389.23 2002
7390.05 1896
7390.86 1875
7391.67 1851
7392.48 1885
7393.29 1865
7394.10 1753
7394.91 1741
7395.72 1848
7396.54 1947
7397.35 2035
7398.16 2219
7398.97 2510
7399.78 2741
7400.59 2943
7401.41 3017
7402.22 2974
7403.03 2991
7403.84 2705
7404.65 2599
7405.46 2666
7406.28 2656
7407.09 2548
7407.90 2495
7408.71 2424
7409.52 2359
7410.34 2231
7411.15 1992
7411.96 1836
7412.77 1751
7413.59 1584
7414.40 1609
7415.21 1600
7416.02 1469
7416.84 1476
7417.65 1487
7418.46 1424
7419.27 1421
7420.09 1442
7420.90 1491
7421.71 1393
7422.53 1353
7423.34 1397
7424.15 1363
7424.96 1353
7425.78 1415
7426.59 1409
7427.40 1358
7428.22 1369
7429.03 1397
7429.84 1380
7430.66 1365
7431.47 1359
7432.28 1377
7433.10 1293
7433.91 1344
7434.72 1321
7435.54 1347
7436.35 1342
7437.17 1378
7437.98 1308
7438.79 1352
7439.61 1448
7440.42 1485
7441.23 1425
7442.05 1354
7442.86 1431
7443.68 1347
7444.49 1337
7445.30 1336
7446.12 1323
7446.93 1297
7447.75 1297
7448.56 1317
7449.38 1287
7450.19 1292
7451.00 1351
7451.82 1347
7452.63 1297
7453.45 1415
7454.26 1318
7455.08 1341
7455.89 1388
7456.71 1353
7457.52 1279
7458.34 1272
7459.15 1243
7459.97 1283
7460.78 1287
7461.60 1359
7462.41 1352
7463.23 1265
7464.04 1269
7464.86 1295
7465.67 1406
7466.49 1402
7467.30 1353
7468.12 1289
7468.93 1246
7469.75 1286
7470.56 1273
7471.38 1229
7472.20 1286
7473.01 1338
7473.83 1292
7474.64 1238
7475.46 1259
7476.27 1219
7477.09 1163
7477.91 1225
7478.72 1176
7479.54 1205
7480.35 1159
7481.17 1154
7481.99 1119
7482.80 1151
7483.62 1033
7484.44 1074
7485.25 1117
7486.07 1054
7486.88 1064
7487.70 1053
7488.52 1107
7489.33 1072
7490.15 1087
7490.97 1103
7491.78 1067
7492.60 1031
7493.42 1029
7494.23 1053
7495.05 1098
7495.87 1062
7496.69 1009
7497.50 991
7498.32 1061
7499.14 972
7499.95 984
7500.77 1050
7501.59 979
7502.40 976
7503.22 1023
7504.04 1014
7504.86 1031
7505.67 1060
7506.49 1016
7507.31 1031
7508.13 984
7508.94 943
7509.76 937
7510.58 954
7511.40 1029
7512.22 965
7513.03 988
7513.85 1005
7514.67 1006
7515.49 1043
7516.31 971
7517.12 926
7517.94 979
7518.76 1020
7519.58 966
7520.40 931
7521.21 958
7522.03 910
7522.85 1027
7523.67 1000
7524.49 934
7525.31 954
7526.12 930
7526.94 1023
7527.76 956
7528.58 901
7529.40 919
7530.22 950
7531.04 942
7531.86 1006
7532.67 979
7533.49 967
7534.31 924
7535.13 956
7535.95 900
7536.77 911
7537.59 974
7538.41 921
7539.23 939
7540.05 926
7540.87 954
7541.69 1001
7542.51 973
7543.32 987
7544.14 979
7544.96 985
7545.78 1063
7546.60 1026
7547.42 1058
7548.24 1084
7549.06 1028
7549.88 943
7550.70 963
7551.52 945
7552.34 929
7553.16 970
7553.98 1023
7554.80 1005
7555.62 1025
7556.44 1008
7557.26 1003
7558.08 1032
7558.90 1020
7559.72 959
7560.54 1014
7561.36 1012
7562.19 999
7563.01 985
7563.83 942
7564.65 1015
7565.47 1014
7566.29 991
7567.11 1024
7567.93 972
7568.75 1016
7569.57 984
7570.39 988
7571.21 1005
7572.03 914
7572.86 997
7573.68 1045
7574.50 1046
7575.32 1046
7576.14 963
7576.96 975
7577.78 1025
7578.60 1038
7579.43 961
7580.25 970
7581.07 1021
7581.89 979
7582.71 971
7583.53 968
7584.36 1048
7585.18 1083
7586.00 1091
7586.82 1156
7587.64 1159
7588.47 1188
7589.29 1152
7590.11 1230
7590.93 1189
7591.75 1128
7592.58 1105
7593.40 1134
7594.22 1116
7595.04 1083
7595.86 1127
7596.69 1185
7597.51 1194
7598.33 1163
7599.15 1167
7599.98 1179
7600.80 1244
7601.62 1286
7602.45 1359
7603.27 1323
7604.09 1374
7604.91 1428
7605.74 1506
7606.56 1465
7607.38 1425
7608.21 1371
7609.03 1351
7609.85 1461
7610.67 1258
7611.50 1243
7612.32 1221
7613.14 1256
7613.97 1253
7614.79 1317
7615.61 1350
7616.44 1387
7617.26 1515
7618.08 1599
7618.91 1671
7619.73 1644
7620.56 1530
7621.38 1454
7622.20 1428
7623.03 1423
7623.85 1329
7624.67 1355
7625.50 1309
7626.32 1355
7627.15 1439
7627.97 1454
7628.80 1569
7629.62 1685
7630.44 1700
7631.27 1773
7632.09 1828
7632.92 1819
7633.74 1810
7634.57 1749
7635.39 1539
7636.21 1461
7637.04 1405
7637.86 1292
7638.69 1177
7639.51 1155
7640.34 1065
7641.16 1033
7641.99 945
7642.81 963
7643.64 1000
7644.46 986
7645.29 1006
7646.11 1108
7646.94 1048
7647.76 1013
7648.59 896
7649.41 978
7650.24 1012
7651.06 937
7651.89 949
7652.71 908
7653.54 901
7654.37 912
7655.19 943
7656.02 892
7656.84 950
7657.67 929
7658.49 929
7659.32 939
7660.14 892
7660.97 957
7661.80 986
7662.62 947
7663.45 986
7664.27 967
7665.10 961
7665.93 971
7666.75 877
7667.58 897
7668.41 948
7669.23 975
7670.06 951
7670.88 1004
7671.71 962
7672.54 963
7673.36 935
7674.19 907
7675.02 953
7675.84 934
7676.67 945
7677.50 927
7678.32 900
7679.15 859
7679.98 936
7680.81 915
7681.63 917
7682.46 954
7683.29 893
7684.11 915
7684.94 955
7685.77 996
7686.59 916
7687.42 893
7688.25 941
7689.08 1020
7689.90 973
7690.73 938
7691.56 950
7692.39 955
7693.21 890
7694.04 945
7694.87 935
7695.70 950
7696.53 1035
7697.35 1007
7698.18 1082
7699.01 1061
7699.84 1027
7700.66 1067
7701.49 1033
7702.32 967
7703.15 951
7703.98 942
7704.81 912
7705.63 894
7706.46 929
7707.29 951
7708.12 932
7708.95 990
7709.78 959
7710.60 918
7711.43 934
7712.26 931
7713.09 902
7713.92 901
7714.75 908
7715.58 870
7716.41 856
7717.23 889
7718.06 862
7718.89 862
7719.72 862
7720.55 860
7721.38 877
7722.21 874
7723.04 856
7723.87 798
7724.70 845
7725.53 851
7726.36 872
7727.18 817
7728.01 888
7728.84 833
7729.67 864
7730.50 863
7731.33 866
7732.16 791
7732.99 830
7733.82 853
7734.65 867
7735.48 848
7736.31 847
7737.14 830
7737.97 801
7738.80 883
7739.63 847
7740.46 877
7741.29 907
7742.12 924
7742.95 914
7743.78 963
7744.61 980
7745.44 1037
7746.27 1095
7747.10 1152
7747.94 1173
7748.77 1117
7749.60 1150
7750.43 1151
7751.26 1097
7752.09 976
7752.92 1017
7753.75 903
7754.58 858
7755.41 902
7756.24 903
7757.07 879
7757.91 814
7758.74 846
7759.57 930
7760.40 889
7761.23 873
7762.06 919
7762.89 935
7763.72 856
7764.56 848
7765.39 862
7766.22 808
7767.05 834
7767.88 860
7768.71 890
7769.55 877
7770.38 911
7771.21 866
7772.04 890
7772.87 842
7773.70 868
7774.54 804
7775.37 859
7776.20 905
7777.03 823
7777.86 908
7778.70 874
7779.53 854
7780.36 887
7781.19 933
7782.03 904
7782.86 904
7783.69 908
7784.52 937
7785.36 902
7786.19 904
7787.02 875
7787.85 844
7788.69 842
7789.52 831
7790.35 893
7791.19 912
7792.02 960
7792.85 881
7793.68 962
7794.52 909
7795.35 938
7796.18 959
7797.02 1005
7797.85 956
7798.68 992
7799.52 906
7800.35 981
7801.18 1016
7802.02 1008
7802.85 1067
7803.68 1028
7804.52 1060
7805.35 998
7806.18 983
7807.02 1007
7807.85 1041
7808.69 1089
7809.52 1067
7810.35 1078
7811.19 1037
7812.02 1151
7812.86 1318
7813.69 1318
7814.52 1392
7815.36 1404
7816.19 1431
7817.03 1484
7817.86 1448
7818.70 1290
7819.53 1347
7820.36 1318
7821.20 1239
7822.03 1210
7822.87 1203
7823.70 1205
7824.54 1273
7825.37 1258
7826.21 1276
7827.04 1278
7827.88 1325
7828.71 1329
7829.55 1297
7830.38 1298
7831.22 1327
7832.05 1254
7832.89 1296
7833.72 1318
7834.56 1303
7835.39 1378
7836.23 1376
7837.06 1357
7837.90 1294
7838.73 1305
7839.57 1188
7840.40 1261
7841.24 1342
7842.07 1242
7842.91 1225
7843.75 1228
7844.58 1257
7845.42 1132
7846.25 1118
7847.09 1070
7847.93 1108
7848.76 1109
7849.60 1107
7850.43 1069
7851.27 1082
7852.11 1097
7852.94 999
7853.78 992
7854.61 1006
7855.45 1074
7856.29 1112
7857.12 1067
7857.96 1095
7858.80 1170
7859.63 1232
7860.47 1165
7861.31 1180
7862.14 1111
7862.98 1104
7863.82 1069
7864.65 1029
7865.49 1087
7866.33 1080
7867.16 1089
7868.00 1169
7868.84 1192
7869.67 1112
7870.51 1134
7871.35 1147
7872.19 1134
7873.02 1198
7873.86 1231
7874.70 1255
7875.53 1265
7876.37 1294
7877.21 1414
7878.05 1455
7878.88 1499
7879.72 1553
7880.56 1400
7881.40 1282
7882.24 1231
7883.07 1197
7883.91 1174
7884.75 1175
7885.59 1103
7886.42 1175
7887.26 1220
7888.10 1273
7888.94 1219
7889.78 1299
7890.62 1333
7891.45 1383
7892.29 1379
7893.13 1342
7893.97 1326
7894.81 1263
7895.65 1228
7896.48 1254
7897.32 1194
7898.16 1166
7899.00 1289
7899.84 1232
7900.68 1245
7901.52 1241
7902.35 1272
7903.19 1185
7904.03 1110
7904.87 1087
7905.71 1146
7906.55 1136
7907.39 1107
7908.23 1073
7909.07 1045
7909.91 1041
7910.75 1072
7911.58 1099
7912.42 1137
7913.26 1096
7914.10 1247
7914.94 1313
7915.78 1418
7916.62 1443
7917.46 1562
7918.30 1704
7919.14 1719
7919.98 1620
7920.82 1675
7921.66 1535
7922.50 1334
7923.34 1250
7924.18 1202
7925.02 1106
7925.86 1077
7926.70 977
7927.54 957
7928.38 962
7929.22 948
7930.06 984
7930.90 1030
7931.74 1008
7932.58 969
7933.42 1020
7934.26 1004
7935.10 950
7935.94 909
7936.78 870
7937.62 950
7938.47 898
7939.31 977
7940.15 1024
7940.99 1025
7941.83 1051
7942.67 1078
7943.51 1076
7944.35 1093
7945.19 1160
7946.03 1132
7946.88 1137
7947.72 1081
7948.56 1034
7949.40 1046
7950.24 1100
7951.08 1121
7951.92 1078
7952.76 1069
7953.61 1129
7954.45 1119
7955.29 1132
7956.13 1133
7956.97 1124
7957.81 1169
7958.66 1093
7959.50 1124
7960.34 1180
7961.18 1113
7962.02 1122
7962.87 1188
7963.71 1189
7964.55 1145
7965.39 1245
7966.23 1382
7967.08 1477
7967.92 1380
7968.76 1369
7969.60 1301
7970.45 1226
7971.29 1183
7972.13 1034
7972.97 1057
7973.82 1034
7974.66 1011
7975.50 966
7976.34 1000
7977.19 993
7978.03 1024
7978.87 1025
7979.72 958
7980.56 913
7981.40 964
7982.24 1000
7983.09 1054
7983.93 972
7984.77 1026
7985.62 931
7986.46 954
7987.30 946
7988.15 899
7988.99 854
7989.83 885
7990.68 890
7991.52 845
7992.36 883
7993.21 924
7994.05 906
7994.90 816
7995.74 825
7996.58 769
7997.43 794
7998.27 817
7999.11 784
7999.96 821
8000.80 777
8001.65 878
8002.49 845
8003.34 790
8004.18 787
8005.02 782
8005.87 811
8006.71 800
8007.56 760
8008.40 751
8009.25 800
8010.09 830
8010.93 791
8011.78 803
8012.62 751
8013.47 740
8014.31 754
8015.16 709
8016.00 740
8016.85 688
8017.69 807
8018.54 741
8019.38 751
8020.23 771
8021.07 775
8021.92 736
8022.76 804
8023.61 826
8024.45 721
8025.30 739
8026.14 702
8026.99 779
8027.83 725
8028.68 775
8029.53 779
8030.37 784
8031.22 723
8032.06 735
8032.91 780
8033.75 754
8034.60 759
8035.45 780
8036.29 780
8037.14 785
8037.98 787
8038.83 793
8039.68 772
8040.52 774
8041.37 810
8042.21 753
8043.06 807
8043.91 824
8044.75 850
8045.60 811
8046.45 844
8047.29 848
8048.14 787
8048.99 866
8049.83 842
8050.68 832
8051.53 792
8052.37 793
8053.22 712
8054.07 791
8054.91 732
8055.76 743
8056.61 717
8057.45 744
8058.30 749
8059.15 723
8060.00 735
8060.84 733
8061.69 746
8062.54 775
8063.38 764
8064.23 708
8065.08 739
8065.93 701
8066.77 724
8067.62 764
8068.47 764
8069.32 712
8070.16 777
8071.01 716
8071.86 747
8072.71 727
8073.56 729
8074.40 738
8075.25 795
8076.10 730
8076.95 731
8077.80 733
8078.64 744
8079.49 709
8080.34 752
8081.19 686
8082.04 692
8082.89 726
8083.73 684
8084.58 671
8085.43 682
8086.28 722
8087.13 700
8087.98 636
8088.82 676
8089.67 679
8090.52 712
8091.37 726
8092.22 680
8093.07 667
8093.92 630
8094.77 687
8095.62 712
8096.46 717
8097.31 618
8098.16 651
8099.01 674
8099.86 682
8100.71 677
8101.56 716
8102.41 717
8103.26 687
8104.11 804
8104.96 806
8105.81 746
8106.66 691
8107.51 733
8108.36 715
8109.21 680
8110.06 704
8110.91 725
8111.76 734
8112.61 720
8113.46 692
8114.31 711
8115.16 765
8116.01 721
8116.86 706
8117.71 699
8118.56 761
8119.41 764
8120.26 808
8121.11 734
8121.96 795
8122.81 681
8123.66 743
8124.51 720
8125.36 734
8126.21 784
8127.06 749
8127.91 771
8128.76 749
8129.61 737
8130.46 772
8131.31 718
8132.17 726
8133.02 775
8133.87 813
8134.72 839
8135.57 808
8136.42 751
8137.27 776
8138.12 814
8138.97 811
8139.83 768
8140.68 862
8141.53 795
8142.38 802
8143.23 798
8144.08 896
8144.94 814
8145.79 796
8146.64 823
8147.49 890
8148.34 870
8149.19 852
8150.05 793
8150.90 867
8151.75 871
8152.60 980
8153.45 1014
8154.31 1094
8155.16 1080
8156.01 1085
8156.86 1066
8157.71 987
8158.57 971
8159.42 931
8160.27 876
8161.12 797
8161.98 767
8162.83 797
8163.68 733
8164.53 771
8165.39 752
8166.24 717
8167.09 766
8167.95 812
8168.80 805
8169.65 793
8170.50 744
8171.36 754
8172.21 730
8173.06 791
8173.92 776
8174.77 746
8175.62 716
8176.48 657
8177.33 744
8178.18 700
8179.04 724
8179.89 706
8180.74 660
8181.60 647
8182.45 697
8183.30 728
8184.16 722
8185.01 693
8185.86 662
8186.72 719
8187.57 701
8188.43 723
8189.28 700
8190.13 657
8190.99 691
8191.84 740
8192.70 658
8193.55 681
8194.40 706
8195.26 679
8196.11 662
8196.97 690
8197.82 730
8198.68 717
8199.53 673
8200.39 704
8201.24 651
8202.09 673
8202.95 638
8203.80 676
8204.66 681
8205.51 687
8206.37 681
8207.22 691
8208.08 687
8208.93 644
8209.79 670
8210.64 696
8211.50 665
8212.35 629
8213.21 601
8214.06 662
8214.92 655
8215.77 671
8216.63 686
8217.49 689
8218.34 755
8219.20 663
8220.05 664
8220.91 687
8221.76 706
8222.62 687
8223.47 695
8224.33 752
8225.19 754
8226.04 750
8226.90 721
8227.75 789
8228.61 725
8229.47 717
8230.32 680
8231.18 659
8232.03 657
8232.89 694
8233.75 702
8234.60 612
8235.46 662
8236.32 631
8237.17 716
8238.03 721
8238.88 628
8239.74 651
8240.60 672
8241.45 683
8242.31 733
8243.17 742
8244.02 692
8244.88 666
8245.74 685
8246.60 640
8247.45 602
8248.31 624
8249.17 686
8250.02 704
8250.88 670
8251.74 701
8252.59 733
8253.45 697
8254.31 693
8255.17 670
8256.02 638
8256.88 707
8257.74 739
8258.60 726
8259.45 720
8260.31 690
8261.17 717
8262.03 710
8262.89 710
8263.74 672
8264.60 663
8265.46 709
8266.32 753
8267.17 679
8268.03 673
8268.89 778
8269.75 743
8270.61 693
8271.47 736
8272.32 733
8273.18 713
8274.04 694
8274.90 666
8275.76 738
8276.62 719
8277.47 732
8278.33 747
8279.19 741
8280.05 772
8280.91 751
8281.77 725
8282.63 764
8283.48 770
8284.34 760
8285.20 773
8286.06 839
8286.92 858
8287.78 839
8288.64 865
8289.50 819
8290.36 835
8291.22 878
8292.08 961
8292.94 1032
8293.79 1090
8294.65 1015
8295.51 896
8296.37 935
8297.23 907
8298.09 847
8298.95 843
8299.81 834
8300.67 789
8301.53 769
8302.39 777
8303.25 792
8304.11 798
8304.97 726
8305.83 805
8306.69 808
8307.55 844
8308.41 796
8309.27 758
8310.13 787
8310.99 788
8311.85 801
8312.71 789
8313.57 762
8314.43 787
8315.29 826
8316.15 830
8317.01 802
8317.88 791
8318.74 811
8319.60 799
8320.46 812
8321.32 737
8322.18 755
8323.04 748
8323.90 703
8324.76 738
8325.62 747
8326.48 690
8327.34 734
8328.21 782
8329.07 744
8329.93 700
8330.79 716
8331.65 746
8332.51 735
8333.37 676
8334.24 697
8335.10 774
8335.96 728
8336.82 738
8337.68 748
8338.54 727
8339.41 746
8340.27 739
8341.13 802
8341.99 786
8342.85 825
8343.71 906
8344.58 816
8345.44 823
8346.30 768
8347.16 766
8348.02 789
8348.89 748
8349.75 750
8350.61 755
8351.47 821
8352.34 783
8353.20 746
8354.06 729
8354.92 760
8355.79 765
8356.65 728
8357.51 757
8358.37 756
8359.24 783
8360.10 806
8360.96 775
8361.83 773
8362.69 770
8363.55 788
8364.41 745
8365.28 784
8366.14 833
8367.00 829
8367.87 773
8368.73 806
8369.59 864
8370.46 796
8371.32 828
8372.18 856
8373.05 853
8373.91 845
8374.77 830
8375.64 843
8376.50 835
8377.37 858
8378.23 858
8379.09 810
8379.96 781
8380.82 787
8381.68 785
8382.55 817
8383.41 806
8384.28 907
8385.14 877
8386.01 892
8386.87 922
8387.73 871
8388.60 836
8389.46 848
8390.33 884
8391.19 913
8392.06 873
8392.92 856
8393.78 815
8394.65 831
8395.51 914
8396.38 923
8397.24 863
8398.11 864
8398.97 933
8399.84 892
8400.70 920
8401.57 918
8402.43 948
8403.30 925
8404.16 963
8405.03 925
8405.89 956
8406.76 995
8407.62 957
8408.49 931
8409.35 1008
8410.22 999
8411.08 978
8411.95 1028
8412.82 1028
8413.68 1043
8414.55 1065
8415.41 1001
8416.28 1039
8417.14 1090
8418.01 1046
8418.88 1058
8419.74 1074
8420.61 1068
8421.47 1115
8422.34 1164
8423.21 1118
8424.07 1167
8424.94 1215
8425.80 1215
8426.67 1185
8427.54 1220
8428.40 1175
8429.27 1254
8430.14 1343
8431.00 1312
8431.87 1310
8432.74 1383
8433.60 1296
8434.47 1399
8435.34 1426
8436.20 1474
8437.07 1487
8437.94 1540
8438.80 1620
8439.67 1599
8440.54 1773
8441.40 1887
8442.27 1915
8443.14 1972
8444.00 1986
8444.87 1945
8445.74 1884
8446.61 1819
8447.47 1808
8448.34 1720
8449.21 1687
8450.08 1804
8450.94 1856
8451.81 2018
8452.68 2154
8453.55 2419
8454.41 2734
8455.28 2960
8456.15 3262
8457.02 3472
8457.88 3408
8458.75 3195
8459.62 2977
8460.49 2823
8461.36 2599
8462.22 2473
8463.09 2191
8463.96 2095
8464.83 2058
8465.70 2327
8466.57 2720
8467.43 3333
8468.30 4104
8469.17 4749
8470.04 5465
8470.91 5712
8471.78 5584
8472.65 5164
8473.51 4653
8474.38 3873
8475.25 3145
8476.12 2690
8476.99 2316
8477.86 1975
8478.73 1692
8479.60 1594
8480.46 1584
8481.33 1389
8482.20 1332
8483.07 1360
8483.94 1317
8484.81 1357
8485.68 1401
8486.55 1372
8487.42 1328
8488.29 1303
8489.16 1310
8490.03 1276
8490.90 1240
8491.77 1220
8492.64 1265
8493.51 1234
8494.37 1283
8495.24 1315
8496.11 1334
8496.98 1333
8497.85 1397
8498.72 1440
8499.59 1281
8500.46 1235
8501.33 1228
8502.20 1215
8503.07 1270
8503.94 1315
8504.82 1376
8505.69 1386
8506.56 1402
8507.43 1468
8508.30 1552
8509.17 1571
8510.04 1528
8510.91 1471
8511.78 1425
8512.65 1402
8513.52 1358
8514.39 1332
8515.26 1253
8516.13 1222
8517.00 1243
8517.87 1257
8518.75 1189
8519.62 1217
8520.49 1205
8521.36 1212
8522.23 1249
8523.10 1243
8523.97 1314
8524.84 1263
8525.71 1302
8526.59 1244
8527.46 1332
8528.33 1307
8529.20 1364
8530.07 1437
8530.94 1446
8531.82 1412
8532.69 1372
8533.56 1409
8534.43 1366
8535.30 1361
8536.17 1359
8537.05 1406
8537.92 1377
8538.79 1340
8539.66 1312
8540.53 1301
8541.41 1278
8542.28 1266
8543.15 1224
8544.02 1240
8544.90 1276
8545.77 1221
8546.64 1184
8547.51 1284
8548.39 1346
8549.26 1266
8550.13 1250
8551.00 1289
8551.88 1352
8552.75 1328
8553.62 1376
8554.49 1393
8555.37 1469
8556.24 1328
8557.11 1280
8557.99 1233
8558.86 1240
8559.73 1168
8560.60 1152
8561.48 1079
8562.35 1042
8563.22 1082
8564.10 1057
8564.97 1088
8565.84 1071
8566.72 1094
8567.59 1108
8568.46 1062
8569.34 1035
8570.21 1055
8571.09 1021
8571.96 1108
8572.83 1080
8573.71 1096
8574.58 1018
8575.45 1016
8576.33 1013
8577.20 986
8578.08 989
8578.95 1021
8579.82 1106
8580.70 980
8581.57 992
8582.45 980
8583.32 1026
8584.20 947
8585.07 1040
8585.94 1090
8586.82 969
8587.69 1029
8588.57 1004
8589.44 1002
8590.32 982
8591.19 960
8592.07 1014
8592.94 988
8593.82 1046
8594.69 1062
8595.57 1014
8596.44 1008
8597.32 1015
8598.19 1060
8599.07 1063
8599.94 1014
8600.82 1025
8601.69 1072
8602.57 1050
8603.44 1001
8604.32 1070
8605.19 1129
8606.07 1106
8606.94 1046
8607.82 1046
8608.69 1078
8609.57 1071
8610.45 1100
8611.32 1167
8612.20 1167
8613.07 1103
8613.95 1143
8614.82 1149
8615.70 1155
8616.58 1075
8617.45 1155
8618.33 1125
8619.21 1184
8620.08 1207
8620.96 1136
8621.83 1156
8622.71 1160
8623.59 1194
8624.46 1191
8625.34 1232
8626.22 1244
8627.09 1304
8627.97 1320
8628.85 1295
8629.72 1280
8630.60 1353
8631.48 1303
8632.35 1404
8633.23 1356
8634.11 1438
8634.98 1465
8635.86 1457
8636.74 1396
8637.61 1456
8638.49 1501
8639.37 1496
8640.24 1501
8641.12 1468
8642.00 1464
8642.88 1510
8643.75 1538
8644.63 1517
8645.51 1595
8646.39 1538
8647.26 1541
8648.14 1668
8649.02 1697
8649.90 1672
8650.77 1690
8651.65 1679
8652.53 1716
8653.41 1762
8654.29 1762
8655.16 1812
8656.04 1776
8656.92 1743
8657.80 1847
8658.68 1892
8659.55 1829
8660.43 1858
8661.31 1937
8662.19 1885
8663.07 1836
8663.95 1835
8664.82 1860
8665.70 1815
8666.58 1913
8667.46 2115
8668.34 2187
8669.22 2219
8670.10 2533
8670.97 2781
8671.85 3259
8672.73 3633
8673.61 3991
8674.49 4252
8675.37 4401
8676.25 4084
8677.13 3970
8678.01 3677
8678.88 3297
8679.76 2949
8680.64 2603
8681.52 2405
8682.40 2186
8683.28 2074
8684.16 2062
8685.04 2030
8685.92 2070
8686.80 2209
8687.68 2478
8688.56 2844
8689.44 3356
8690.32 4044
8691.20 4773
8692.08 5533
8692.96 5608
8693.84 5577
8694.72 5246
8695.60 4865
8696.48 4097
8697.36 3419
8698.24 2866
8699.12 2471
8700.00 2191
8700.88 1982
8701.76 1851
8702.64 1671
8703.52 1552
8704.40 1536
8705.28 1501
8706.16 1449
8707.04 1363
8707.92 1321
8708.80 1358
8709.68 1342
8710.56 1382
8711.44 1341
8712.33 1384
8713.21 1385
8714.09 1381
8714.97 1293
8715.85 1277
8716.73 1326
8717.61 1300
8718.49 1243
8719.37 1287
8720.25 1309
8721.14 1292
8722.02 1374
8722.90 1329
8723.78 1312
8724.66 1305
8725.54 1281
8726.42 1288
8727.31 1300
8728.19 1392
8729.07 1316
8729.95 1436
8730.83 1416
8731.72 1478
8732.60 1489
8733.48 1472
8734.36 1414
8735.24 1309
8736.12 1288
8737.01 1307
8737.89 1253
8738.77 1256
8739.65 1227
8740.54 1186
8741.42 1241
8742.30 1229
8743.18 1253
8744.07 1269
8744.95 1246
8745.83 1247
8746.71 1230
8747.60 1175
8748.48 1270
8749.36 1280
8750.24 1279
8751.13 1271
8752.01 1285
8752.89 1256
8753.77 1278
8754.66 1317
8755.54 1362
8756.42 1395
8757.31 1351
8758.19 1359
8759.07 1339
8759.96 1415
8760.84 1361
8761.72 1357
8762.61 1379
8763.49 1315
8764.37 1313
8765.26 1382
8766.14 1329
8767.02 1265
8767.91 1367
8768.79 1440
8769.68 1351
8770.56 1325
8771.44 1321
8772.33 1309
8773.21 1325
8774.09 1168
8774.98 1154
8775.86 1138
8776.75 1128
8777.63 1065
8778.52 1156
8779.40 1131
8780.28 1107
8781.17 1062
8782.05 1052
8782.94 1116
8783.82 970
8784.71 1030
8785.59 1065
8786.47 1097
8787.36 986
8788.24 1105
8789.13 1067
8790.01 1075
8790.90 1077
8791.78 1085
8792.67 1150
8793.55 1106
8794.44 1014
8795.32 1102
8796.21 1138
8797.09 1131
8797.98 1137
8798.86 1130
8799.75 1159
8800.63 1129
8801.52 1210
8802.41 1153
8803.29 1232
8804.18 1138
8805.06 1201
8805.95 1218
8806.83 1137
8807.72 1088
8808.60 1044
8809.49 957
8810.38 988
8811.26 1008
8812.15 942
8813.03 977
8813.92 915
8814.81 949
8815.69 974
8816.58 925
8817.46 929
8818.35 1018
8819.24 1014
8820.12 954
8821.01 988
8821.89 946
8822.78 933
8823.67 935
8824.55 944
8825.44 895
8826.33 920
8827.21 911
8828.10 936
8828.99 936
8829.87 861
8830.76 896
8831.65 958
8832.53 889
8833.42 861
8834.31 853
8835.20 861
8836.08 847
8836.97 853
8837.86 846
8838.74 925
8839.63 958
8840.52 919
8841.41 857
8842.29 824
8843.18 881
8844.07 915
8844.96 903
8845.84 834
8846.73 783
8847.62 796
8848.51 833
8849.39 785
8850.28 762
8851.17 773
8852.06 806
8852.95 812
8853.83 763
8854.72 781
8855.61 752
8856.50 712
8857.39 761
8858.27 800
8859.16 781
8860.05 754
8860.94 764
8861.83 804
8862.72 832
8863.60 768
8864.49 780
8865.38 735
8866.27 740
8867.16 740
8868.05 733
8868.94 717
8869.83 765
8870.71 698
8871.60 753
8872.49 764
8873.38 705
8874.27 695
8875.16 688
8876.05 739
8876.94 655
8877.83 710
8878.72 685
8879.60 735
8880.49 653
8881.38 711
8882.27 720
8883.16 711
8884.05 736
8884.94 705
8885.83 677
8886.72 671
8887.61 744
8888.50 740
8889.39 645
8890.28 693
8891.17 717
8892.06 658
8892.95 640
8893.84 629
8894.73 665
8895.62 652
8896.51 691
8897.40 695
8898.29 697
8899.18 693
8900.07 690
8900.96 697
8901.85 703
8902.74 621
8903.63 623
8904.52 675
8905.41 631
8906.30 678
8907.19 640
8908.08 635
8908.98 641
8909.87 573
8910.76 618
8911.65 684
8912.54 672
8913.43 649
8914.32 654
8915.21 649
8916.10 640
8916.99 628
8917.89 636
8918.78 640
8919.67 641
8920.56 636
8921.45 601
8922.34 583
8923.23 618
8924.13 682
8925.02 657
8925.91 625
8926.80 666
8927.69 631
8928.58 654
8929.48 612
8930.37 597
8931.26 598
8932.15 613
8933.04 601
8933.93 553
8934.83 614
8935.72 650
8936.61 630
8937.50 643
8938.40 618
8939.29 584
8940.18 627
8941.07 652
8941.96 627
8942.86 618
8943.75 622
8944.64 585
8945.53 638
8946.43 627
8947.32 581
8948.21 597
8949.11 628
8950.00 592
8950.89 618
8951.78 611
8952.68 585
8953.57 588
8954.46 550
8955.36 573
8956.25 554
8957.14 573
8958.04 581
8958.93 588
8959.82 591
8960.72 580
8961.61 565
8962.50 610
8963.40 686
8964.29 621
8965.18 592
8966.08 564
8966.97 644
8967.86 629
8968.76 619
8969.65 611
8970.54 606
8971.44 626
8972.33 611
8973.23 625
8974.12 607
8975.01 586
8975.91 609
8976.80 587
8977.70 603
8978.59 620
8979.49 602
8980.38 614
8981.27 583
8982.17 602
8983.06 646
8983.96 579
8984.85 578
8985.75 597
8986.64 616
8987.54 585
8988.43 611
8989.33 613
8990.22 533
8991.12 540
8992.01 575
8992.90 582
8993.80 537
8994.69 563
8995.59 555
8996.49 557
8997.38 583
8998.28 579
8999.17 583
9000.07 593
9000.96 552
9001.86 606
9002.75 535
9003.65 563
9004.54 548
9005.44 614
9006.33 607
9007.23 591
9008.13 566
9009.02 562
9009.92 574
9010.81 566
9011.71 563
9012.60 562
9013.50 545
9014.40 558
9015.29 581
9016.19 573
9017.09 566
9017.98 579
9018.88 625
9019.77 583
9020.67 570
9021.57 590
9022.46 603
9023.36 585
9024.26 548
9025.15 545
9026.05 602
9026.95 577
9027.84 555
9028.74 552
9029.64 584
9030.53 566
9031.43 585
9032.33 582
9033.22 568
9034.12 553
9035.02 587
9035.91 626
9036.81 625
9037.71 552
9038.61 568
9039.50 604
9040.40 590
9041.30 561
9042.20 533
9043.09 575
9043.99 531
9044.89 602
9045.79 598
9046.68 574
9047.58 570
9048.48 618
9049.38 616
9050.27 618
9051.17 599
9052.07 563
9052.97 577
9053.87 610
9054.76 591
9055.66 632
9056.56 599
9057.46 634
9058.36 646
9059.25 543
9060.15 537
9061.05 592
9061.95 652
9062.85 611
9063.75 560
9064.64 517
9065.54 593
9066.44 611
9067.34 587
9068.24 530
9069.14 582
9070.04 592
9070.94 553
9071.83 575
9072.73 607
9073.63 598
9074.53 555
9075.43 545
9076.33 537
9077.23 584
9078.13 597
9079.03 607
9079.93 580
9080.83 617
9081.72 596
9082.62 659
9083.52 596
9084.42 581
9085.32 576
9086.22 610
9087.12 644
9088.02 654
9088.92 613
9089.82 597
9090.72 666
9091.62 637
9092.52 634
9093.42 632
9094.32 617
9095.22 620
9096.12 639
9097.02 626
9097.92 601
9098.82 587
9099.72 592
9100.62 652
9101.52 617
9102.42 570
9103.32 617
9104.22 582
9105.12 556
9106.02 566
9106.92 604
9107.83 606
9108.73 579
9109.63 597
9110.53 591
9111.43 535
9112.33 502
9113.23 549
9114.13 602
9115.03 537
9115.93 578
9116.83 545
9117.74 597
9118.64 582
9119.54 552
9120.44 541
9121.34 537
9122.24 572
9123.14 532
9124.04 602
9124.95 544
9125.85 531
9126.75 550
9127.65 550
9128.55 547
9129.45 608
9130.36 521
9131.26 518
9132.16 528
9133.06 508
9133.96 589
9134.87 624
9135.77 589
9136.67 573
9137.57 573
9138.47 572
9139.38 532
9140.28 601
9141.18 535
9142.08 576
9142.99 602
9143.89 574
9144.79 592
9145.69 531
9146.60 547
9147.50 561
9148.40 572
9149.30 554
9150.21 524
9151.11 549
9152.01 562
9152.92 593
9153.82 573
9154.72 574
9155.62 584
9156.53 619
9157.43 567
9158.33 550
9159.24 513
9160.14 589
9161.04 536
9161.95 544
9162.85 566
9163.75 580
9164.66 550
9165.56 601
9166.46 571
9167.37 602
9168.27 575
9169.17 607
9170.08 584
9170.98 571
9171.89 538
9172.79 572
9173.69 594
9174.60 587
9175.50 555
9176.41 532
9177.31 550
9178.21 593
9179.12 594
9180.02 577
9180.93 590
9181.83 600
9182.74 592
9183.64 586
9184.54 579
9185.45 570
9186.35 571
9187.26 568
9188.16 563
9189.07 571
9189.97 569
9190.88 589
9191.78 620
9192.69 611
9193.59 591
9194.50 636
9195.40 664
9196.31 638
9197.21 673
9198.12 713
9199.02 686
9199.93 704
9200.83 700
9201.74 656
9202.64 699
9203.55 659
9204.45 652
9205.36 599
9206.26 584
9207.17 594
9208.08 613
9208.98 556
9209.89 547
9210.79 549
9211.70 545
9212.60 578
9213.51 558
9214.42 699
9215.32 641
9216.23 607
9217.13 627
9218.04 604
9218.95 643
9219.85 639
9220.76 627
9221.66 624
9222.57 568
9223.48 587
9224.38 603
9225.29 558
9226.20 589
9227.10 579
9228.01 525
9228.92 556
9229.82 552
9230.73 590
9231.64 593
9232.54 548
9233.45 563
9234.36 565
9235.26 569
9236.17 601
9237.08 596
9237.99 561
9238.89 543
9239.80 528
9240.71 513
9241.61 551
9242.52 533
9243.43 550
9244.34 570
9245.24 591
9246.15 599
9247.06 572
9247.97 577
9248.87 549
9249.78 556
9250.69 554
9251.60 547
9252.50 554
9253.41 548
9254.32 526
9255.23 532
9256.14 535
9257.04 577
9257.95 501
9258.86 496
9259.77 480
9260.68 488
9261.59 505
9262.49 545
9263.40 511
9264.31 518
9265.22 494
9266.13 540
9267.04 510
9267.94 541
9268.85 513
9269.76 509
9270.67 512
9271.58 526
9272.49 537
9273.40 529
9274.31 553
9275.21 574
9276.12 541
9277.03 555
9277.94 523
9278.85 547
9279.76 616
9280.67 576
9281.58 548
9282.49 545
9283.40 583
9284.31 590
9285.22 561
9286.12 580
9287.03 542
9287.94 499
9288.85 511
9289.76 543
9290.67 575
9291.58 574
9292.49 518
9293.40 556
9294.31 558
9295.22 566
9296.13 610
9297.04 565
9297.95 551
9298.86 588
9299.77 607
9300.68 622
9301.59 588
9302.50 539
9303.41 594
9304.32 598
9305.23 563
9306.14 612
9307.05 704
9307.96 706
9308.88 776
9309.79 735
9310.70 707
9311.61 712
9312.52 633
9313.43 601
9314.34 615
9315.25 604
9316.16 591
9317.07 633
9317.98 586
9318.89 567
9319.81 632
9320.72 586
9321.63 586
9322.54 569
9323.45 568
9324.36 548
9325.27 604
9326.18 571
9327.10 562
9328.01 593
9328.92 555
9329.83 565
9330.74 526
9331.65 594
9332.57 569
9333.48 540
9334.39 659
9335.30 571
9336.21 573
9337.12 599
9338.04 562
9338.95 552
9339.86 591
9340.77 615
9341.69 532
9342.60 601
9343.51 612
9344.42 590
9345.33 559
9346.25 545
9347.16 621
9348.07 647
9348.98 580
9349.90 582
9350.81 584
9351.72 585
9352.63 582
9353.55 590
9354.46 525
9355.37 520
9356.29 542
9357.20 593
9358.11 593
9359.02 613
9359.94 572
9360.85 571
9361.76 567
9362.68 573
9363.59 588
9364.50 561
9365.42 578
9366.33 598
9367.24 600
9368.16 603
9369.07 555
9369.98 599
9370.90 555
9371.81 573
9372.73 613
9373.64 591
9374.55 638
9375.47 582
9376.38 634
9377.29 576
9378.21 614
9379.12 624
9380.04 652
9380.95 656
9381.86 681
9382.78 644
9383.69 582
9384.61 622
9385.52 638
9386.44 621
9387.35 630
9388.26 666
9389.18 753
9390.09 721
9391.01 674
9391.92 716
9392.84 694
9393.75 729
9394.67 719
9395.58 708
9396.50 700
9397.41 700
9398.33 674
9399.24 647
9400.16 675
9401.07 702
9401.99 665
9402.90 647
9403.82 651
9404.73 642
9405.65 638
9406.56 602
9407.48 607
9408.39 642
9409.31 659
9410.22 653
9411.14 645
9412.06 659
9412.97 601
9413.89 621
9414.80 639
9415.72 676
9416.63 727
9417.55 675
9418.47 705
9419.38 687
9420.30 619
9421.21 641
9422.13 669
9423.05 653
9423.96 674
9424.88 610
9425.80 651
9426.71 639
9427.63 619
9428.54 687
9429.46 644
9430.38 732
9431.29 713
9432.21 707
9433.13 696
9434.04 722
9434.96 672
9435.88 750
9436.79 747
9437.71 719
9438.63 700
9439.55 802
9440.46 792
9441.38 745
9442.30 756
9443.21 754
9444.13 724
9445.05 728
9445.96 783
9446.88 811
9447.80 789
9448.72 904
9449.63 980
9450.55 975
9451.47 1062
9452.39 1147
9453.30 1214
9454.22 1181
9455.14 1121
9456.06 1103
9456.98 982
9457.89 957
9458.81 866
9459.73 825
9460.65 835
9461.57 791
9462.48 673
9463.40 730
9464.32 670
9465.24 694
9466.16 731
9467.07 764
9467.99 727
9468.91 711
9469.83 702
9470.75 693
9471.67 702
9472.58 705
9473.50 663
9474.42 709
9475.34 731
9476.26 808
9477.18 746
9478.10 736
9479.02 787
9479.93 816
9480.85 844
9481.77 789
9482.69 730
9483.61 759
9484.53 700
9485.45 724
9486.37 685
9487.29 676
9488.21 715
9489.13 741
9490.05 712
9490.97 657
9491.88 667
9492.80 715
9493.72 652
9494.64 656
9495.56 679
9496.48 697
9497.40 725
9498.32 647
9499.24 622
9500.16 686
9501.08 693
9502.00 682
9502.92 685
9503.84 690
9504.76 656
9505.68 644
9506.60 674
9507.52 712
9508.44 714
9509.36 723
9510.28 748
9511.20 747
9512.12 746
9513.05 780
9513.97 792
9514.89 768
9515.81 746
9516.73 723
9517.65 765
9518.57 719
9519.49 742
9520.41 726
9521.33 703
9522.25 725
9523.17 736
9524.09 769
9525.02 779
9525.94 736
9526.86 811
9527.78 817
9528.70 835
9529.62 870
9530.54 915
9531.46 997
9532.39 1048
9533.31 1060
9534.23 1051
9535.15 1053
9536.07 1028
9536.99 914
9537.92 843
9538.84 871
9539.76 792
9540.68 837
9541.60 796
9542.53 772
9543.45 787
9544.37 768
9545.29 736
9546.21 805
9547.14 780
9548.06 771
9548.98 730
9549.90 723
9550.82 670
9551.75 675
9552.67 693
9553.59 724
9554.51 763
9555.44 791
9556.36 776
9557.28 746
9558.21 771
9559.13 887
9560.05 839
9560.97 788
9561.90 741
9562.82 790
9563.74 807
9564.67 763
9565.59 764
9566.51 772
9567.43 744
9568.36 786
9569.28 747
9570.20 777
9571.13 737
9572.05 736
9572.97 754
9573.90 761
9574.82 736
9575.74 747
9576.67 754
9577.59 762
9578.52 763
9579.44 798
9580.36 750
9581.29 759
9582.21 699
9583.13 744
9584.06 749
9584.98 725
9585.91 697
9586.83 788
9587.76 840
9588.68 775
9589.60 729
9590.53 782
9591.45 760
9592.38 786
9593.30 825
9594.23 792
9595.15 808
9596.07 797
9597.00 772
9597.92 821
9598.85 842
9599.77 809
9600.70 863
9601.62 876
9602.55 824
9603.47 883
9604.40 915
9605.32 942
9606.25 909
9607.17 891
9608.10 912
9609.02 923
9609.95 968
9610.87 882
9611.80 906
9612.72 933
9613.65 959
9614.57 946
9615.50 934
9616.43 966
9617.35 943
9618.28 915
9619.20 1004
9620.13 1009
9621.05 995
9621.98 986
9622.91 986
9623.83 1034
9624.76 1026
9625.68 1029
9626.61 1099
9627.54 1092
9628.46 1101
9629.39 1082
9630.31 1110
9631.24 1119
9632.17 1231
9633.09 1231
9634.02 1209
9634.95 1236
9635.87 1228
9636.80 1176
9637.72 1264
9638.65 1369
9639.58 1359
9640.50 1342
9641.43 1304
9642.36 1322
9643.28 1375
9644.21 1443
9645.14 1491
9646.07 1594
9646.99 1725
9647.92 1796
9648.85 1835
9649.77 1870
9650.70 1863
9651.63 1751
9652.56 1641
9653.48 1677
9654.41 1580
9655.34 1512
9656.26 1487
9657.19 1398
9658.12 1403
9659.05 1356
9659.98 1399
9660.90 1392
9661.83 1329
9662.76 1339
9663.69 1445
9664.61 1386
9665.54 1429
9666.47 1441
9667.40 1430
9668.33 1488
9669.25 1500
9670.18 1521
9671.11 1543
9672.04 1587
9672.97 1553
9673.89 1603
9674.82 1599
9675.75 1569
9676.68 1621
9677.61 1603
9678.54 1587
9679.47 1596
9680.39 1664
9681.32 1624
9682.25 1667
9683.18 1736
9684.11 1680
9685.04 1705
9685.97 1694
9686.90 1696
9687.82 1745
9688.75 1752
9689.68 1713
9690.61 1771
9691.54 1856
9692.47 1826
9693.40 1885
9694.33 1865
9695.26 1994
9696.19 2056
9697.12 2212
9698.05 2233
9698.98 2341
9699.90 2336
9700.83 2256
9701.76 2160
9702.69 2118
9703.62 2010
9704.55 1844
9705.48 1797
9706.41 1725
9707.34 1735
9708.27 1697
9709.20 1755
9710.13 1765
9711.06 1767
9711.99 1866
9712.92 1905
9713.85 1885
9714.78 1905
9715.71 2049
9716.64 2050
9717.57 2094
9718.50 1871
9719.44 1815
9720.37 1653
9721.30 1632
9722.23 1596
9723.16 1516
9724.09 1433
9725.02 1482
9725.95 1422
9726.88 1524
9727.81 1489
9728.74 1484
9729.67 1584
9730.60 1636
9731.54 1668
9732.47 1613
9733.40 1653
9734.33 1670
9735.26 1639
9736.19 1581
9737.12 1544
9738.05 1514
9738.99 1418
9739.92 1312
9740.85 1289
9741.78 1261
9742.71 1280
9743.64 1316
9744.57 1270
9745.51 1253
9746.44 1225
9747.37 1248
9748.30 1204
9749.23 1198
9750.17 1223
9751.10 1200
9752.03 1184
9752.96 1174
9753.89 1181
9754.83 1187
9755.76 1158
9756.69 1194
9757.62 1170
9758.56 1207
9759.49 1258
9760.42 1260
9761.35 1234
9762.29 1203
9763.22 1209
9764.15 1240
9765.08 1265
9766.02 1274
9766.95 1228
9767.88 1198
9768.81 1299
9769.75 1214
9770.68 1230
9771.61 1212
9772.55 1231
9773.48 1272
9774.41 1263
9775.35 1226
9776.28 1317
9777.21 1378
9778.14 1486
9779.08 1497
9780.01 1460
9780.94 1503
9781.88 1556
9782.81 1483
9783.75 1430
9784.68 1390
9785.61 1365
9786.55 1375
9787.48 1256
9788.41 1214
9789.35 1196
9790.28 1182
9791.22 1138
9792.15 1108
9793.08 1036
9794.02 1131
9794.95 1161
9795.89 1133
9796.82 1125
9797.75 1161
9798.69 1222
9799.62 1225
9800.56 1193
9801.49 1116
9802.43 1062
9803.36 1106
9804.29 1087
9805.23 1084
9806.16 1052
9807.10 1039
9808.03 1054
9808.97 1036
9809.90 951
9810.84 969
9811.77 990
9812.71 968
9813.64 965
9814.58 956
9815.51 936
9816.45 910
9817.38 886
9818.32 865
9819.25 925
9820.19 923
9821.12 942
9822.06 900
9822.99 927
9823.93 870
9824.87 921
9825.80 881
9826.74 901
9827.67 837
9828.61 803
9829.54 897
9830.48 889
9831.42 953
9832.35 952
9833.29 905
9834.22 887
9835.16 885
9836.10 935
9837.03 901
9837.97 912
9838.90 893
9839.84 921
9840.78 893
9841.71 932
9842.65 925
9843.59 935
9844.52 876
9845.46 904
9846.40 892
9847.33 909
9848.27 909
9849.20 851
9850.14 867
9851.08 897
9852.02 915
9852.95 980
9853.89 918
9854.83 926
9855.76 817
9856.70 872
9857.64 876
9858.57 923
9859.51 896
9860.45 960
9861.39 878
9862.32 843
9863.26 853
9864.20 903
9865.14 893
9866.07 813
9867.01 803
9867.95 826
9868.89 857
9869.82 892
9870.76 893
9871.70 870
9872.64 885
9873.57 795
9874.51 876
9875.45 909
9876.39 860
9877.33 836
9878.26 850
9879.20 886
9880.14 818
9881.08 833
9882.02 836
9882.96 863
9883.89 828
9884.83 823
9885.77 775
9886.71 800
9887.65 787
9888.59 762
9889.52 805
9890.46 767
9891.40 782
9892.34 771
9893.28 756
9894.22 722
9895.16 777
9896.10 768
9897.03 768
9897.97 739
9898.91 757
9899.85 770
9900.79 755
9901.73 798
9902.67 780
9903.61 757
9904.55 826
9905.49 789
9906.43 831
9907.37 781
9908.31 792
9909.25 773
9910.18 787
9911.12 824
9912.06 826
9913.00 803
9913.94 820
9914.88 841
9915.82 814
9916.76 801
9917.70 780
9918.64 792
9919.58 802
9920.52 850
9921.46 812
9922.40 931
9923.34 1001
9924.28 1122
9925.22 1211
9926.16 1301
9927.10 1359
9928.05 1436
9928.99 1428
9929.93 1434
9930.87 1335
9931.81 1165
9932.75 1117
9933.69 994
9934.63 964
9935.57 870
9936.51 824
9937.45 810
9938.39 837
9939.33 763
9940.27 743
9941.22 791
9942.16 802
9943.10 747
9944.04 722
9944.98 768
9945.92 750
9946.86 710
9947.80 760
9948.75 777
9949.69 757
9950.63 758
9951.57 798
9952.51 788
9953.45 778
9954.40 765
9955.34 832
9956.28 802
9957.22 803
9958.16 816
9959.10 817
9960.05 812
9960.99 765
9961.93 760
9962.87 827
9963.81 812
9964.76 748
9965.70 772
9966.64 823
9967.58 833
9968.53 793
9969.47 749
9970.41 723
9971.35 690
9972.30 697
9973.24 748
9974.18 688
9975.12 698
9976.07 668
9977.01 749
9977.95 678
9978.89 676
9979.84 643
9980.78 649
9981.72 623
9982.67 684
9983.61 690
9984.55 677
9985.50 690
9986.44 697
9987.38 674
9988.33 670
9989.27 659
9990.21 677
9991.16 709
9992.10 684
9993.04 627
9993.99 686
9994.93 707
9995.87 695
9996.82 685
9997.76 644
9998.70 661
9999.65 688
10000.59 638
10001.54 675
10002.48 638
10003.42 652
10004.37 659
10005.31 677
10006.26 627
10007.20 651
10008.14 633
10009.09 688
10010.03 629
10010.98 684
10011.92 671
10012.87 619
10013.81 612
10014.76 626
10015.70 632
10016.64 637
10017.59 616
10018.53 605
10019.48 646
10020.42 628
10021.37 603
10022.31 630
10023.26 599
10024.20 640
10025.15 606
10026.09 649
10027.04 676
10027.98 649
10028.93 643
10029.87 644
10030.82 629
10031.76 632
10032.71 590
10033.66 657
10034.60 675
10035.55 635
10036.49 607
10037.44 620
10038.38 605
10039.33 603
10040.27 638
10041.22 684
10042.17 642
10043.11 547
10044.06 582
10045.00 593
10045.95 615
10046.90 598
10047.84 642
10048.79 608
10049.73 583
10050.68 566
10051.63 559
10052.57 584
10053.52 535
10054.47 598
10055.41 587
10056.36 569
10057.31 557
10058.25 548
10059.20 578
10060.15 568
10061.09 588
10062.04 571
10062.99 588
10063.93 618
10064.88 577
10065.83 585
10066.77 530
10067.72 585
10068.67 569
10069.61 616
10070.56 594
10071.51 565
10072.46 558
10073.40 590
10074.35 606
10075.30 562
10076.25 597
10077.19 625
10078.14 586
10079.09 564
10080.04 585
10080.98 603
10081.93 633
10082.88 588
10083.83 574
10084.77 609
10085.72 613
10086.67 546
10087.62 569
10088.57 549
10089.51 523
10090.46 576
10091.41 499
10092.36 508
10093.31 554
10094.26 585
10095.20 590
10096.15 612
10097.10 562
10098.05 602
10099.00 534
10099.95 557
10100.89 545
10101.84 566
10102.79 551
10103.74 610
10104.69 603
10105.64 565
10106.59 597
10107.54 553
10108.49 574
10109.43 602
10110.38 574
10111.33 600
10112.28 590
10113.23 578
10114.18 555
10115.13 597
10116.08 564
10117.03 550
10117.98 535
10118.93 580
10119.88 600
10120.83 533
10121.78 547
10122.72 594
10123.67 590
10124.62 575
10125.57 536
10126.52 560
10127.47 576
10128.42 531
10129.37 551
10130.32 593
10131.27 552
10132.22 527
10133.17 594
10134.12 593
10135.07 541
10136.02 572
10136.97 575
10137.92 542
10138.88 583
10139.83 590
10140.78 567
10141.73 553
10142.68 579
10143.63 581
10144.58 573
10145.53 576
10146.48 517
10147.43 574
10148.38 590
10149.33 605
10150.28 610
10151.23 583
10152.19 594
10153.14 538
10154.09 590
10155.04 610
10155.99 572
10156.94 575
10157.89 597
10158.84 580
10159.80 520
10160.75 572
10161.70 596
10162.65 616
10163.60 579
10164.55 576
10165.50 630
10166.46 601
10167.41 644
10168.36 687
10169.31 652
10170.26 641
10171.21 700
10172.17 674
10173.12 676
10174.07 630
10175.02 656
10175.98 646
10176.93 702
10177.88 678
10178.83 663
10179.78 692
10180.74 682
10181.69 694
10182.64 700
10183.59 773
10184.55 744
10185.50 788
10186.45 741
10187.40 723
10188.36 729
10189.31 768
10190.26 798
10191.22 779
10192.17 794
10193.12 757
10194.07 744
10195.03 739
10195.98 778
10196.93 786
10197.89 732
10198.84 768
10199.79 851
10200.75 845
10201.70 841
10202.65 868
10203.61 936
10204.56 969
10205.51 951
10206.47 962
10207.42 1025
10208.37 964
10209.33 939
10210.28 923
10211.24 881
10212.19 832
10213.14 787
10214.10 793
10215.05 783
10216.00 819
10216.96 768
10217.91 795
10218.87 765
10219.82 677
10220.78 732
10221.73 733
10222.68 754
10223.64 712
10224.59 730
10225.55 770
10226.50 714
10227.46 710
10228.41 749
10229.37 723
10230.32 766
10231.27 792
10232.23 826
10233.18 934
10234.14 988
10235.09 949
10236.05 987
10237.00 1030
10237.96 985
10238.91 980
10239.87 949
10240.82 857
10241.78 786
10242.73 732
10243.69 765
10244.65 706
10245.60 669
10246.56 639
10247.51 650
10248.47 646
10249.42 658
10250.38 681
10251.33 590
10252.29 614
10253.25 627
10254.20 621
10255.16 579
10256.11 581
10257.07 585
10258.02 591
10258.98 617
10259.94 594
10260.89 611
10261.85 587
10262.81 587
10263.76 560
10264.72 535
10265.67 568
10266.63 583
10267.59 578
10268.54 609
10269.50 596
10270.46 609
10271.41 624
10272.37 614
10273.33 563
10274.28 567
10275.24 622
10276.20 546
10277.15 558
10278.11 554
10279.07 541
10280.02 587
10280.98 603
10281.94 522
10282.90 516
10283.85 510
10284.81 564
10285.77 582
10286.72 586
10287.68 550
10288.64 529
10289.60 630
10290.55 593
10291.51 590
10292.47 551
10293.43 597
10294.38 659
10295.34 626
10296.30 547
10297.26 554
10298.22 571
10299.17 598
10300.13 550
10301.09 527
10302.05 530
10303.01 568
10303.96 630
10304.92 574
10305.88 542
10306.84 602
10307.80 625
10308.75 562
10309.71 573
10310.67 539
10311.63 575
10312.59 588
10313.55 565
10314.51 547
10315.46 536
10316.42 560
10317.38 567
10318.34 578
10319.30 568
10320.26 618
10321.22 591
10322.18 583
10323.14 507
10324.09 583
10325.05 609
10326.01 606
10326.97 600
10327.93 600
10328.89 578
10329.85 647
10330.81 674
10331.77 635
10332.73 610
10333.69 599
10334.65 625
10335.61 593
10336.57 563
10337.53 537
10338.49 530
10339.45 522
10340.40 471
10341.36 469
10342.32 516
10343.28 536
10344.24 486
10345.20 481
10346.16 545
10347.12 528
10348.08 514
10349.05 518
10350.01 499
10350.97 527
10351.93 499
10352.89 502
10353.85 503
10354.81 503
10355.77 506
10356.73 520
10357.69 468
10358.65 427
10359.61 455
10360.57 499
10361.53 490
10362.49 454
10363.45 460
10364.41 501
10365.38 515
10366.34 519
10367.30 484
10368.26 480
10369.22 468
10370.18 516
10371.14 498
10372.10 470
10373.06 460
10374.03 491
10374.99 502
10375.95 465
10376.91 502
10377.87 509
10378.83 500
10379.80 482
10380.76 489
10381.72 494
10382.68 525
10383.64 499
10384.60 477
10385.57 447
10386.53 486
10387.49 542
10388.45 506
10389.41 451
10390.38 460
10391.34 492
10392.30 511
10393.26 549
10394.23 504
10395.19 464
10396.15 507
10397.11 490
10398.07 533
10399.04 562
10400.00 544
10400.96 537
10401.93 551
10402.89 528
10403.85 513
10404.81 485
10405.78 509
10406.74 572
10407.70 568
10408.67 554
10409.63 536
10410.59 547
10411.55 529
10412.52 581
10413.48 568
10414.44 613
10415.41 648
10416.37 717
10417.33 735
10418.30 762
10419.26 811
10420.22 720
10421.19 676
10422.15 646
10423.12 665
10424.08 640
10425.04 579
10426.01 511
10426.97 505
10427.93 533
10428.90 486
10429.86 505
10430.83 482
10431.79 473
10432.75 520
10433.72 478
10434.68 486
10435.65 489
10436.61 486
10437.58 485
10438.54 438
10439.50 464
10440.47 465
10441.43 505
10442.40 471
10443.36 443
10444.33 475
10445.29 483
10446.26 504
10447.22 453
10448.19 459
10449.15 430
10450.12 480
10451.08 500
10452.05 500
10453.01 469
10453.98 463
10454.94 445
10455.91 456
10456.87 465
10457.84 453
10458.80 443
10459.77 439
10460.73 463
10461.70 466
10462.66 448
10463.63 455
10464.59 469
10465.56 431
10466.53 445
10467.49 417
10468.46 399
10469.42 442
10470.39 446
10471.35 393
10472.32 424
10473.29 441
10474.25 438
10475.22 466
10476.18 441
10477.15 453
10478.12 450
10479.08 490
10480.05 485
10481.02 482
10481.98 479
10482.95 471
10483.91 481
10484.88 438
10485.85 493
10486.81 484
10487.78 461
10488.75 488
10489.71 472
10490.68 458
10491.65 498
10492.61 449
10493.58 443
10494.55 456
10495.52 479
10496.48 471
10497.45 506
10498.42 512
10499.38 454
10500.35 498
10501.32 440
10502.29 455
10503.25 474
10504.22 475
10505.19 482
10506.16 515
10507.12 470
10508.09 469
10509.06 502
10510.03 476
10510.99 457
10511.96 480
10512.93 469
10513.90 454
10514.87 454
10515.83 478
10516.80 483
10517.77 463
10518.74 477
10519.71 494
10520.67 439
10521.64 477
10522.61 444
10523.58 426
10524.55 453
10525.51 467
10526.48 511
10527.45 498
10528.42 481
10529.39 501
10530.36 485
10531.33 530
10532.29 527
10533.26 514
10534.23 522
10535.20 519
10536.17 523
10537.14 473
10538.11 500
10539.08 500
10540.05 487
10541.01 489
10541.98 490
10542.95 472
10543.92 449
10544.89 496
10545.86 517
10546.83 471
10547.80 511
10548.77 553
10549.74 522
10550.71 488
10551.68 480
10552.65 501
10553.62 500
10554.59 543
10555.56 501
10556.53 553
10557.50 566
10558.47 604
10559.44 646
10560.41 672
10561.38 634
10562.35 599
10563.32 565
10564.29 564
10565.26 598
10566.23 565
10567.20 599
10568.17 584
10569.14 511
10570.11 481
10571.08 498
10572.05 491
10573.02 483
10573.99 501
10574.96 474
10575.93 463
10576.90 508
10577.87 504
10578.84 536
10579.82 533
10580.79 520
10581.76 487
10582.73 510
10583.70 491
10584.67 543
10585.64 557
10586.61 571
10587.58 581
10588.56 563
10589.53 576
10590.50 554
10591.47 540
10592.44 539
10593.41 545
10594.38 561
10595.36 552
10596.33 525
10597.30 546
10598.27 496
10599.24 532
10600.21 538
10601.19 514
10602.16 502
10603.13 527
10604.10 488
10605.07 510
10606.05 490
10607.02 489
10607.99 480
10608.96 484
10609.93 548
10610.91 492
10611.88 494
10612.85 497
10613.82 503
10614.80 521
10615.77 503
10616.74 512
10617.71 503
10618.69 543
10619.66 495
10620.63 501
10621.61 506
10622.58 526
10623.55 498
10624.52 548
10625.50 533
10626.47 566
10627.44 524
10628.42 521
10629.39 466
10630.36 527
10631.34 532
10632.31 577
10633.28 615
10634.26 617
10635.23 677
10636.20 676
10637.18 696
10638.15 725
10639.12 701
10640.10 731
10641.07 682
10642.04 684
10643.02 614
10643.99 631
10644.97 631
10645.94 595
10646.91 514
10647.89 517
10648.86 476
10649.84 487
10650.81 508
10651.78 510
10652.76 496
10653.73 515
10654.71 479
10655.68 480
10656.66 438
10657.63 515
10658.60 479
10659.58 486
10660.55 485
10661.53 515
10662.50 500
10663.48 486
10664.45 495
10665.43 487
10666.40 546
10667.38 516
10668.35 489
10669.33 500
10670.30 522
10671.28 517
10672.25 473
10673.23 516
10674.20 533
10675.18 505
10676.15 515
10677.13 499
10678.10 520
10679.08 547
10680.05 566
10681.03 539
10682.01 510
10682.98 509
10683.96 481
10684.93 494
10685.91 466
10686.88 485
10687.86 453
10688.84 470
10689.81 488
10690.79 465
10691.76 449
10692.74 467
10693.72 454
10694.69 464
10695.67 476
10696.64 474
10697.62 462
10698.60 463
10699.57 446
10700.55 479
10701.53 462
10702.50 445
10703.48 481
10704.46 473
10705.43 487
10706.41 474
10707.39 445
10708.36 402
10709.34 465
10710.32 467
10711.29 450
10712.27 412
10713.25 465
10714.22 471
10715.20 449
10716.18 444
10717.16 460
10718.13 451
10719.11 451
10720.09 455
10721.07 457
10722.04 482
10723.02 510
10724.00 440
10724.98 463
10725.95 458
10726.93 421
10727.91 486
10728.89 457
10729.86 431
10730.84 462
10731.82 479
10732.80 469
10733.78 439
10734.75 453
10735.73 396
10736.71 437
10737.69 444
10738.67 453
10739.64 457
10740.62 470
10741.60 467
10742.58 442
10743.56 463
10744.54 460
10745.51 431
10746.49 454
10747.47 488
10748.45 458
10749.43 467
10750.41 467
10751.39 409
10752.36 436
10753.34 448
10754.32 475
10755.30 485
10756.28 495
10757.26 493
10758.24 483
10759.22 465
10760.20 466
10761.18 451
10762.15 495
10763.13 493
10764.11 452
10765.09 487
10766.07 442
10767.05 460
10768.03 487
10769.01 461
10769.99 454
10770.97 495
10771.95 502
10772.93 513
10773.91 504
10774.89 451
10775.87 466
10776.85 481
10777.83 505
10778.81 512
10779.79 489
10780.77 488
10781.75 510
10782.73 528
10783.71 517
10784.69 472
10785.67 514
10786.65 484
10787.63 508
10788.61 481
10789.59 477
10790.57 457
10791.55 430
10792.53 465
10793.51 472
10794.49 496
10795.47 472
10796.46 469
10797.44 457
10798.42 477
10799.40 534
10800.38 482
10801.36 490
10802.34 533
10803.32 512
10804.30 478
10805.28 475
10806.27 480
10807.25 494
10808.23 506
10809.21 504
10810.19 468
10811.17 473
10812.15 483
10813.14 473
10814.12 468
10815.10 473
10816.08 490
10817.06 479
10818.04 461
10819.03 464
10820.01 470
10820.99 476
10821.97 459
10822.95 467
10823.94 505
10824.92 516
10825.90 512
10826.88 487
10827.86 521
10828.85 533
10829.83 497
10830.81 476
10831.79 501
10832.78 537
10833.76 496
10834.74 495
10835.72 474
10836.71 498
10837.69 519
10838.67 499
10839.65 494
10840.64 504
10841.62 506
10842.60 524
10843.59 481
10844.57 507
10845.55 548
10846.54 537
10847.52 534
10848.50 573
10849.48 561
10850.47 517
10851.45 529
10852.43 549
10853.42 528
10854.40 516
10855.39 543
10856.37 544
10857.35 593
10858.34 577
10859.32 533
10860.30 562
10861.29 537
10862.27 568
10863.25 575
10864.24 583
10865.22 517
10866.21 541
10867.19 584
10868.17 602
10869.16 570
10870.14 572
10871.13 553
10872.11 551
10873.10 614
10874.08 581
10875.06 605
10876.05 636
10877.03 612
10878.02 579
10879.00 598
10879.99 661
10880.97 653
10881.96 652
10882.94 648
10883.93 658
10884.91 612
10885.89 622
10886.88 657
10887.86 628
10888.85 675
10889.83 746
10890.82 666
10891.80 684
10892.79 730
10893.78 731
10894.76 684
10895.75 648
10896.73 660
10897.72 701
10898.70 704
10899.69 666
10900.67 773
10901.66 749
10902.64 704
10903.63 701
10904.62 725
10905.60 741
10906.59 769
10907.57 737
10908.56 804
10909.54 780
10910.53 756
10911.52 745
10912.50 705
10913.49 786
10914.48 769
10915.46 835
10916.45 853
10917.43 891
10918.42 879
10919.41 835
10920.39 764
10921.38 803
10922.37 807
10923.35 850
10924.34 834
10925.33 855
10926.31 851
10927.30 910
10928.29 938
10929.27 885
10930.26 863
10931.25 888
10932.23 849
10933.22 910
10934.21 882
10935.19 896
10936.18 879
10937.17 866
10938.16 924
10939.14 928
10940.13 913
10941.12 971
10942.11 957
10943.09 991
10944.08 948
10945.07 950
10946.06 1039
10947.04 1040
10948.03 1000
10949.02 1022
10950.01 1071
10950.99 1132
10951.98 1231
10952.97 1267
10953.96 1291
10954.95 1344
10955.93 1447
10956.92 1419
10957.91 1437
10958.90 1532
10959.89 1488
10960.87 1448
10961.86 1316
10962.85 1316
10963.84 1235
10964.83 1195
10965.82 1200
10966.81 1089
10967.79 1100
10968.78 1106
10969.77 1063
10970.76 1054
10971.75 1017
10972.74 1062
10973.73 1069
10974.71 1116
10975.70 1101
10976.69 1023
10977.68 1048
10978.67 1093
10979.66 1172
10980.65 1228
10981.64 1204
10982.63 1244
10983.62 1259
10984.61 1225
10985.60 1217
10986.58 1208
10987.57 1233
10988.56 1236
10989.55 1248
10990.54 1353
10991.53 1327
10992.52 1456
10993.51 1555
10994.50 1635
10995.49 1890
10996.48 1997
10997.47 2194
10998.46 2274
10999.45 2307
11000.44 2251
11001.43 2285
11002.42 2128
11003.41 1916
11004.40 1682
11005.39 1606
11006.38 1459
11007.37 1247
11008.36 1144
11009.35 1105
11010.34 1016
11011.33 961
11012.33 945
11013.32 918
11014.31 897
11015.30 949
11016.29 905
11017.28 917
11018.27 841
11019.26 854
11020.25 855
11021.24 856
11022.23 864
11023.22 914
11024.22 917
11025.21 943
11026.20 877
11027.19 901
11028.18 885
11029.17 880
11030.16 832
11031.15 834
11032.15 874
11033.14 822
11034.13 822
11035.12 824
11036.11 828
11037.10 809
11038.10 794
11039.09 815
11040.08 815
11041.07 785
11042.06 807
11043.06 800
11044.05 731
11045.04 757
11046.03 725
11047.02 748
11048.02 717
11049.01 703
11050.00 689
11050.99 674
11051.98 660
11052.98 704
11053.97 743
11054.96 741
11055.95 755
11056.95 700
11057.94 670
11058.93 698
11059.93 645
11060.92 682
11061.91 700
11062.90 651
11063.90 688
11064.89 720
11065.88 720
11066.88 731
11067.87 698
11068.86 749
11069.86 743
11070.85 705
11071.84 683
11072.83 677
11073.83 702
11074.82 759
11075.82 686
11076.81 637
11077.80 682
11078.80 715
11079.79 693
11080.78 711
11081.78 707
11082.77 719
11083.76 646
11084.76 689
11085.75 638
11086.75 617
11087.74 678
11088.73 655
11089.73 606
11090.72 632
11091.72 611
11092.71 666
11093.70 672
11094.70 609
11095.69 600
11096.69 640
11097.68 618
11098.68 593
11099.67 614
11100.67 606
11101.66 626
11102.65 597
11103.65 558
11104.64 616
11105.64 609
11106.63 594
11107.63 576
11108.62 557
11109.62 543
11110.61 616
11111.61 613
11112.60 634
11113.60 554
11114.59 551
11115.59 564
11116.58 569
11117.58 547
11118.57 544
11119.57 546
11120.57 566
11121.56 610
11122.56 586
11123.55 571
11124.55 576
11125.54 604
11126.54 600
11127.54 625
11128.53 593
11129.53 604
11130.52 596
11131.52 610
11132.51 551
11133.51 565
11134.51 558
11135.50 583
11136.50 577
11137.50 546
11138.49 585
11139.49 554
11140.48 540
11141.48 568
11142.48 575
11143.47 565
11144.47 562
11145.47 592
11146.46 576
11147.46 543
11148.46 552
11149.45 538
11150.45 506
11151.45 501
11152.44 515
11153.44 540
11154.44 540
11155.43 537
11156.43 529
11157.43 560
11158.43 573
11159.42 525
11160.42 520
11161.42 557
11162.41 550
11163.41 513
11164.41 544
11165.41 576
11166.40 572
11167.40 558
11168.40 539
11169.40 508
11170.39 543
11171.39 542
11172.39 574
11173.39 600
11174.39 603
11175.38 568
11176.38 539
11177.38 537
11178.38 565
11179.38 596
11180.37 560
11181.37 630
11182.37 597
11183.37 556
11184.37 554
11185.37 618
11186.36 613
11187.36 568
11188.36 576
11189.36 579
11190.36 571
11191.36 576
11192.35 570
11193.35 616
11194.35 601
11195.35 632
11196.35 589
11197.35 593
11198.35 571
11199.35 589
11200.35 557
11201.34 544
11202.34 604
11203.34 512
11204.34 535
11205.34 517
11206.34 558
11207.34 535
11208.34 508
11209.34 578
11210.34 541
11211.34 533
11212.34 523
11213.34 532
11214.34 551
11215.34 540
11216.34 539
11217.34 502
11218.34 475
11219.34 514
11220.34 534
11221.34 528
11222.34 492
11223.34 495
11224.34 489
11225.34 525
11226.34 531
11227.34 475
11228.34 488
11229.34 505
11230.34 517
11231.34 495
11232.34 537
11233.34 504
11234.34 512
11235.34 460
11236.34 495
11237.34 504
11238.34 509
11239.34 492
11240.34 496
11241.34 498
11242.34 474
11243.35 472
11244.35 515
11245.35 483
11246.35 514
11247.35 534
11248.35 485
11249.35 453
11250.35 482
11251.35 494
11252.36 483
11253.36 495
11254.36 454
11255.36 430
11256.36 485
11257.36 472
11258.37 451
11259.37 499
11260.37 483
11261.37 504
11262.37 520
11263.37 533
11264.38 485
11265.38 474
11266.38 534
11267.38 512
11268.38 549
11269.39 532
11270.39 497
11271.39 528
11272.39 520
11273.39 521
11274.40 510
11275.40 566
11276.40 552
11277.40 547
11278.41 547
11279.41 583
11280.41 573
11281.41 526
11282.42 537
11283.42 539
11284.42 520
11285.43 505
11286.43 484
11287.43 490
11288.43 509
11289.44 484
11290.44 496
11291.44 498
11292.45 486
11293.45 494
11294.45 524
11295.46 486
11296.46 492
11297.46 520
11298.47 501
11299.47 514
11300.47 474
11301.48 484
11302.48 507
11303.48 519
11304.49 524
11305.49 510
11306.49 512
11307.50 484
11308.50 511
11309.51 523
11310.51 527
11311.51 558
11312.52 547
11313.52 517
11314.53 526
11315.53 550
11316.53 539
11317.54 546
11318.54 517
11319.55 548
11320.55 574
11321.56 568
11322.56 558
11323.57 526
11324.57 536
11325.57 495
11326.58 517
11327.58 487
11328.59 471
11329.59 462
11330.60 465
11331.60 533
11332.61 507
11333.61 515
11334.62 546
11335.62 549
11336.63 540
11337.63 566
11338.64 639
11339.64 682
11340.65 620
11341.65 624
11342.66 629
11343.66 626
11344.67 546
11345.68 552
11346.68 549
11347.69 526
11348.69 503
11349.70 495
11350.70 493
11351.71 506
11352.72 464
11353.72 537
11354.73 517
11355.73 539
11356.74 478
11357.75 438
11358.75 472
11359.76 476
11360.76 471
11361.77 468
11362.78 480
11363.78 498
11364.79 472
11365.80 435
11366.80 469
11367.81 444
11368.81 444
11369.82 473
11370.83 446
11371.83 489
11372.84 429
11373.85 445
11374.85 465
11375.86 483
11376.87 490
11377.88 429
11378.88 429
11379.89 454
11380.90 421
11381.90 433
11382.91 453
11383.92 449
11384.92 420
11385.93 442
11386.94 470
11387.95 452
11388.95 415
11389.96 423
11390.97 450
11391.98 480
11392.98 451
11393.99 471
11395.00 465
11396.01 441
11397.02 474
11398.02 455
11399.03 479
11400.04 465
11401.05 451
11402.05 406
11403.06 445
11404.07 451
11405.08 449
11406.09 421
11407.10 452
11408.10 416
11409.11 473
11410.12 440
11411.13 456
11412.14 481
11413.15 469
11414.15 463
11415.16 451
11416.17 457
11417.18 418
11418.19 444
11419.20 420
11420.21 417
11421.22 424
11422.22 458
11423.23 433
11424.24 435
11425.25 430
11426.26 401
11427.27 410
11428.28 413
11429.29 420
11430.30 426
11431.31 436
11432.32 434
11433.32 410
11434.33 398
11435.34 425
11436.35 430
11437.36 430
11438.37 448
11439.38 438
11440.39 436
11441.40 431
11442.41 427
11443.42 439
11444.43 446
11445.44 413
11446.45 430
11447.46 418
11448.47 404
11449.48 408
11450.49 427
11451.50 449
11452.51 424
11453.52 419
11454.53 439
11455.54 446
11456.55 437
11457.56 416
11458.57 412
11459.58 430
11460.59 410
11461.61 388
11462.62 413
11463.63 419
11464.64 432
11465.65 446
11466.66 396
11467.67 418
11468.68 427
11469.69 414
11470.70 460
11471.71 432
11472.73 439
11473.74 408
11474.75 415
11475.76 386
11476.77 397
11477.78 399
11478.79 383
11479.80 438
11480.82 431
11481.83 396
11482.84 370
11483.85 425
11484.86 444
11485.87 457
11486.89 439
11487.90 416
11488.91 403
11489.92 427
11490.93 399
11491.95 396
11492.96 394
11493.97 425
11494.98 409
11495.99 407
11497.01 387
11498.02 384
11499.03 404
11500.04 438
11501.05 416
11502.07 386
11503.08 411
11504.09 408
11505.10 444
11506.12 405
11507.13 426
11508.14 429
11509.16 433
11510.17 391
11511.18 394
11512.19 416
11513.21 406
11514.22 411
11515.23 426
11516.25 418
11517.26 366
11518.27 414
11519.29 426
11520.30 415
11521.31 363
11522.33 402
11523.34 403
11524.35 433
11525.37 398
11526.38 441
11527.39 371
11528.41 389
11529.42 419
11530.43 438
11531.45 396
11532.46 355
11533.47 394
11534.49 430
11535.50 458
11536.52 432
11537.53 430
11538.54 418
11539.56 443
11540.57 418
11541.59 420
11542.60 413
11543.61 418
11544.63 434
11545.64 417
11546.66 429
11547.67 410
11548.69 405
11549.70 406
11550.72 397
11551.73 424
11552.75 450
11553.76 420
11554.77 408
11555.79 424
11556.80 446
11557.82 408
11558.83 437
11559.85 428
11560.86 414
11561.88 413
11562.89 460
11563.91 480
11564.92 447
11565.94 455
11566.95 439
11567.97 432
11568.99 445
11570.00 431
11571.02 435
11572.03 441
11573.05 461
11574.06 440
11575.08 428
11576.09 425
11577.11 444
11578.13 480
11579.14 506
11580.16 531
11581.17 517
11582.19 526
11583.21 555
11584.22 498
11585.24 520
11586.25 565
11587.27 550
11588.29 522
11589.30 552
11590.32 526
11591.33 555
11592.35 595
11593.37 619
11594.38 705
11595.40 736
11596.42 796
11597.43 759
11598.45 850
11599.47 853
11600.48 868
11601.50 818
11602.52 742
11603.53 717
11604.55 656
11605.57 557
11606.59 531
11607.60 523
11608.62 519
11609.64 516
11610.65 481
11611.67 480
11612.69 454
11613.71 422
11614.72 463
11615.74 454
11616.76 434
11617.78 462
11618.79 420
11619.81 425
11620.83 423
11621.85 442
11622.86 422
11623.88 444
11624.90 421
11625.92 436
11626.94 379
11627.95 387
11628.97 435
11629.99 410
11631.01 413
11632.03 416
11633.04 438
11634.06 454
11635.08 461
11636.10 472
11637.12 465
11638.14 429
11639.15 422
11640.17 405
11641.19 415
11642.21 382
11643.23 387
11644.25 394
11645.27 380
11646.28 392
11647.30 406
11648.32 408
11649.34 384
11650.36 427
11651.38 415
11652.40 383
11653.42 367
11654.44 461
11655.45 431
11656.47 410
11657.49 407
11658.51 422
11659.53 444
11660.55 417
11661.57 414
11662.59 354
11663.61 418
11664.63 400
11665.65 432
11666.67 408
11667.69 390
11668.71 407
11669.73 444
11670.75 390
11671.77 411
11672.79 368
11673.81 395
11674.83 449
11675.85 436
11676.87 422
11677.89 406
11678.91 462
11679.93 433
11680.95 409
11681.97 414
11682.99 416
11684.01 361
11685.03 435
11686.05 383
11687.07 376
11688.09 410
11689.11 431
11690.13 412
11691.15 393
11692.17 388
11693.20 389
11694.22 417
11695.24 430
11696.26 440
11697.28 404
11698.30 435
11699.32 410
11700.34 394
11701.36 370
11702.38 414
11703.41 386
11704.43 441
11705.45 418
11706.47 389
11707.49 425
11708.51 360
11709.53 425
11710.56 456
11711.58 420
11712.60 443
11713.62 410
11714.64 393
11715.66 375
11716.69 377
11717.71 417
11718.73 414
11719.75 380
11720.77 401
11721.80 416
11722.82 428
11723.84 404
11724.86 415
11725.88 413
11726.91 408
11727.93 378
11728.95 377
11729.97 399
11731.00 417
11732.02 376
11733.04 361
11734.06 352
11735.09 395
11736.11 393
11737.13 445
11738.16 406
11739.18 369
11740.20 406
11741.22 387
11742.25 435
11743.27 397
11744.29 409
11745.32 411
11746.34 438
11747.36 370
11748.39 391
11749.41 437
11750.43 419
11751.46 404
11752.48 456
11753.50 403
11754.53 445
11755.55 429
11756.57 352
11757.60 418
11758.62 379
11759.64 388
11760.67 395
11761.69 410
11762.72 398
11763.74 419
11764.76 400
11765.79 403
11766.81 438
11767.84 438
11768.86 405
11769.88 441
11770.91 430
11771.93 393
11772.96 422
11773.98 474
11775.01 457
11776.03 383
11777.05 409
11778.08 439
11779.10 460
11780.13 439
11781.15 430
11782.18 456
11783.20 453
11784.23 444
11785.25 452
11786.28 423
11787.30 438
11788.33 454
11789.35 483
11790.38 476
11791.40 453
11792.43 438
11793.45 451
11794.48 492
11795.50 456
11796.53 471
11797.55 490
11798.58 509
11799.60 492
11800.63 419
11801.65 467
11802.68 469
11803.71 504
11804.73 491
11805.76 493
11806.78 479
11807.81 505
11808.84 492
11809.86 446
11810.89 478
11811.91 479
11812.94 482
11813.97 488
11814.99 470
11816.02 459
11817.04 485
11818.07 498
11819.10 504
11820.12 486
11821.15 515
11822.18 538
11823.20 505
11824.23 531
11825.25 537
11826.28 512
11827.31 530
11828.33 511
11829.36 534
11830.39 521
11831.42 526
11832.44 527
11833.47 577
11834.50 573
11835.52 571
11836.55 528
11837.58 478
11838.60 520
11839.63 536
11840.66 568
11841.69 533
11842.71 530
11843.74 462
11844.77 504
11845.80 564
11846.82 561
11847.85 517
11848.88 532
11849.91 513
11850.93 500
11851.96 535
11852.99 566
11854.02 550
11855.05 541
11856.07 602
11857.10 613
11858.13 605
11859.16 558
11860.19 572
11861.21 584
11862.24 607
11863.27 571
11864.30 610
11865.33 610
11866.35 604
11867.38 638
11868.41 578
11869.44 608
11870.47 628
11871.50 651
11872.53 613
11873.55 601
11874.58 610
11875.61 627
11876.64 628
11877.67 670
11878.70 650
11879.73 653
11880.76 703
11881.79 694
11882.81 718
11883.84 731
11884.87 729
11885.90 723
11886.93 672
11887.96 737
11888.99 736
11890.02 669
11891.05 707
11892.08 741
11893.11 800
11894.14 797
11895.17 854
11896.20 862
11897.23 876
11898.26 935
11899.29 930
11900.32 900
11901.35 921
11902.38 988
11903.41 916
11904.44 966
11905.47 898
11906.50 858
11907.53 888
11908.56 894
11909.59 851
11910.62 855
11911.65 881
11912.68 828
11913.71 846
11914.74 839
11915.77 823
11916.80 821
11917.83 834
11918.86 799
11919.89 806
11920.92 897
11921.95 907
11922.98 961
11924.01 989
11925.05 1004
11926.08 1127
11927.11 1229
11928.14 1297
11929.17 1408
11930.20 1448
11931.23 1532
11932.26 1466
11933.29 1419
11934.33 1334
11935.36 1213
11936.39 1217
11937.42 1085
11938.45 965
11939.48 887
11940.51 828
11941.55 782
11942.58 813
11943.61 802
11944.64 739
11945.67 706
11946.70 711
11947.74 702
11948.77 698
11949.80 671
11950.83 697
11951.86 694
11952.90 665
11953.93 694
11954.96 669
11955.99 677
11957.03 627
11958.06 711
11959.09 616
11960.12 670
11961.16 689
11962.19 729
11963.22 670
11964.25 668
11965.29 669
11966.32 733
11967.35 698
11968.38 680
11969.42 692
11970.45 681
11971.48 705
11972.52 687
11973.55 673
11974.58 632
11975.61 688
11976.65 698
11977.68 692
11978.71 628
11979.75 643
11980.78 657
11981.81 681
11982.85 656
11983.88 667
11984.91 668
11985.95 662
11986.98 698
11988.02 677
11989.05 702
11990.08 666
11991.12 664
11992.15 710
11993.18 694
11994.22 625
11995.25 659
11996.29 666
11997.32 678
11998.35 695
11999.39 701
12000.42 664
12001.46 661
12002.49 707
12003.53 703
12004.56 709
12005.59 692
12006.63 719
12007.66 732
12008.70 751
12009.73 755
12010.77 752
12011.80 771
12012.84 792
12013.87 772
12014.91 808
12015.94 849
12016.98 863
12018.01 820
12019.05 845
12020.08 786
12021.12 772
12022.15 800
12023.19 825
12024.22 786
12025.26 752
12026.29 758
12027.33 723
12028.36 745
12029.40 716
12030.43 772
12031.47 747
12032.50 752
12033.54 719
12034.58 778
12035.61 735
12036.65 753
12037.68 742
12038.72 719
12039.75 767
12040.79 764
12041.83 740
12042.86 701
12043.90 704
12044.93 743
12045.97 776
12047.01 768
12048.04 777
12049.08 810
12050.12 783
12051.15 776
12052.19 751
12053.22 734
12054.26 733
12055.30 744
12056.33 765
12057.37 777
12058.41 755
12059.44 755
12060.48 808
12061.52 850
12062.55 801
12063.59 804
12064.63 816
12065.67 819
12066.70 792
12067.74 816
12068.78 799
12069.81 752
12070.85 759
12071.89 833
12072.93 809
12073.96 826
12075.00 816
12076.04 797
12077.08 806
12078.11 803
12079.15 811
12080.19 811
12081.23 799
12082.26 840
12083.30 852
12084.34 875
12085.38 854
12086.41 873
12087.45 933
12088.49 851
12089.53 878
12090.57 875
12091.60 945
12092.64 949
12093.68 939
12094.72 960
12095.76 1005
12096.80 1089
12097.83 1087
12098.87 1172
12099.91 1201
12100.95 1290
12101.99 1307
12103.03 1288
12104.07 1238
12105.10 1215
12106.14 1150
12107.18 1142
12108.22 1053
12109.26 963
12110.30 982
12111.34 898
12112.38 847
12113.42 842
12114.45 784
12115.49 743
12116.53 712
12117.57 693
12118.61 708
12119.65 643
12120.69 645
12121.73 636
12122.77 644
12123.81 668
12124.85 650
12125.89 671
12126.93 637
12127.97 597
12129.01 646
12130.05 627
12131.09 613
12132.13 646
12133.17 573
12134.21 639
12135.25 595
12136.29 566
12137.33 590
12138.37 596
12139.41 631
12140.45 604
12141.49 598
12142.53 645
12143.57 586
12144.61 600
12145.65 582
12146.69 608
12147.73 593
12148.77 634
12149.81 598
12150.85 561
12151.89 557
12152.93 571
12153.97 583
12155.01 590
12156.05 570
12157.10 577
12158.14 572
12159.18 568
12160.22 555
12161.26 609
12162.30 563
12163.34 533
12164.38 566
12165.42 580
12166.47 601
12167.51 576
12168.55 603
12169.59 547
12170.63 595
12171.67 556
12172.71 556
12173.76 535
12174.80 548
12175.84 571
12176.88 594
12177.92 548
12178.96 570
12180.01 598
12181.05 599
12182.09 608
12183.13 549
12184.17 600
12185.22 639
12186.26 598
12187.30 591
12188.34 545
12189.39 608
12190.43 601
12191.47 584
12192.51 581
12193.56 561
12194.60 543
12195.64 543
12196.68 538
12197.73 619
12198.77 617
12199.81 565
12200.85 578
12201.90 559
12202.94 552
12203.98 555
12205.03 549
12206.07 562
12207.11 583
12208.16 545
12209.20 548
12210.24 566
12211.28 570
12212.33 557
12213.37 578
12214.41 554
12215.46 603
12216.50 541
12217.55 601
12218.59 598
12219.63 627
12220.68 582
12221.72 563
12222.76 527
12223.81 551
12224.85 586
12225.89 600
12226.94 599
12227.98 584
12229.03 643
12230.07 631
12231.11 650
12232.16 614
12233.20 612
12234.25 606
12235.29 579
12236.34 554
12237.38 591
12238.42 566
12239.47 570
12240.51 538
12241.56 594
12242.60 523
12243.65 543
12244.69 520
12245.74 515
12246.78 509
12247.83 538
12248.87 575
12249.92 510
12250.96 516
12252.01 554
12253.05 534
12254.10 539
12255.14 567
12256.19 547
12257.23 516
12258.28 511
12259.32 499
12260.37 534
12261.41 486
12262.46 488
12263.50 501
12264.55 506
12265.59 505
12266.64 473
12267.69 484
12268.73 487
12269.78 497
12270.82 539
12271.87 526
12272.92 461
12273.96 469
12275.01 525
12276.05 508
12277.10 481
12278.15 511
12279.19 501
12280.24 554
12281.28 508
12282.33 455
12283.38 469
12284.42 466
12285.47 502
12286.52 500
12287.56 513
12288.61 528
12289.66 508
12290.70 497
12291.75 541
12292.80 562
12293.84 487
12294.89 507
12295.94 551
12296.98 524
12298.03 501
12299.08 480
12300.12 434
12301.17 534
12302.22 541
12303.27 528
12304.31 511
12305.36 520
12306.41 486
12307.45 524
12308.50 501
12309.55 515
12310.60 502
12311.64 471
12312.69 491
12313.74 535
12314.79 499
12315.83 458
12316.88 467
12317.93 491
12318.98 457
12320.03 454
12321.07 475
12322.12 467
12323.17 455
12324.22 402
12325.27 458
12326.31 503
12327.36 494
12328.41 511
12329.46 475
12330.51 439
12331.56 436
12332.60 465
12333.65 455
12334.70 441
12335.75 441
12336.80 460
12337.85 481
12338.90 448
12339.94 435
12340.99 514
12342.04 487
12343.09 461
12344.14 464
12345.19 451
12346.24 472
12347.29 463
12348.34 412
12349.38 470
12350.43 472
12351.48 495
12352.53 494
12353.58 488
12354.63 434
12355.68 447
12356.73 461
12357.78 461
12358.83 494
12359.88 471
12360.93 507
12361.98 484
12363.03 459
12364.08 408
12365.13 438
12366.18 471
12367.23 496
12368.28 477
12369.33 479
12370.38 481
12371.43 510
12372.48 513
12373.53 472
12374.58 420
12375.63 467
12376.68 484
12377.73 483
12378.78 496
12379.83 489
12380.88 469
12381.93 480
12382.98 484
12384.03 461
12385.08 450
12386.13 535
12387.18 525
12388.23 447
12389.29 455
12390.34 476
12391.39 502
12392.44 493
12393.49 488
12394.54 494
12395.59 461
12396.64 483
12397.69 483
12398.74 473
12399.80 496
12400.85 439
12401.90 475
12402.95 468
12404.00 488
12405.05 495
12406.10 496
12407.16 492
12408.21 504
12409.26 505
12410.31 517
12411.36 480
12412.42 501
12413.47 511
12414.52 503
12415.57 476
12416.62 491
12417.67 476
12418.73 445
12419.78 488
12420.83 513
12421.88 502
12422.94 451
12423.99 482
12425.04 526
12426.09 472
12427.15 510
12428.20 489
12429.25 501
12430.30 477
12431.36 487
12432.41 485
12433.46 455
12434.51 476
12435.57 480
12436.62 476
12437.67 462
12438.73 485
12439.78 466
12440.83 493
12441.88 472
12442.94 443
12443.99 460
12445.04 532
12446.10 521
12447.15 478
12448.20 473
12449.26 507
12450.31 520
12451.36 516
12452.42 456
12453.47 463
12454.52 477
12455.58 501
12456.63 467
12457.69 461
12458.74 499
12459.79 520
12460.85 491
12461.90 484
12462.96 498
12464.01 462
12465.06 524
12466.12 508
12467.17 525
12468.23 540
12469.28 504
12470.33 489
12471.39 566
12472.44 561
12473.50 565
12474.55 582
12475.61 594
12476.66 575
12477.72 570
12478.77 573
12479.82 602
12480.88 613
12481.93 644
12482.99 647
12484.04 666
12485.10 658
12486.15 667
12487.21 766
12488.26 822
12489.32 837
12490.37 905
12491.43 945
12492.48 956
12493.54 1024
12494.59 1041
12495.65 1011
12496.71 985
12497.76 916
12498.82 942
12499.87 848
12500.93 789
12501.98 756
12503.04 728
12504.09 652
12505.15 633
12506.21 604
12507.26 620
12508.32 570
12509.37 556
12510.43 532
12511.49 540
12512.54 569
12513.60 536
12514.65 547
12515.71 528
12516.77 530
12517.82 551
12518.88 543
12519.94 572
12520.99 515
12522.05 536
12523.11 600
12524.16 593
12525.22 533
12526.27 533
12527.33 561
12528.39 579
12529.45 523
12530.50 551
12531.56 520
12532.62 531
12533.67 518
12534.73 531
12535.79 529
12536.84 529
12537.90 516
12538.96 518
12540.02 517
12541.07 532
12542.13 568
12543.19 552
12544.24 509
12545.30 552
12546.36 573
12547.42 527
12548.47 574
12549.53 587
12550.59 565
12551.65 575
12552.71 575
12553.76 612
12554.82 619
12555.88 603
12556.94 661
12558.00 604
12559.05 608
12560.11 635
12561.17 654
12562.23 664
12563.29 652
12564.34 667
12565.40 653
12566.46 708
12567.52 736
12568.58 728
12569.64 742
12570.69 871
12571.75 881
12572.81 865
12573.87 883
12574.93 835
12575.99 837
12577.05 890
12578.11 884
12579.16 831
12580.22 802
12581.28 752
12582.34 745
12583.40 682
12584.46 695
12585.52 701
12586.58 699
12587.64 666
12588.70 624
12589.76 673
12590.81 702
12591.87 637
12592.93 614
12593.99 656
12595.05 676
12596.11 636
12597.17 600
12598.23 642
12599.29 609
12600.35 596
12601.41 637
12602.47 619
12603.53 607
12604.59 612
12605.65 592
12606.71 601
12607.77 576
12608.83 622
12609.89 607
12610.95 602
12612.01 639
12613.07 657
12614.13 643
12615.19 615
12616.25 673
12617.31 656
12618.37 627
12619.43 612
12620.50 611
12621.56 617
12622.62 620
12623.68 591
12624.74 629
12625.80 660
12626.86 667
12627.92 612
12628.98 598
12630.04 618
12631.10 627
12632.17 630
12633.23 643
12634.29 659
12635.35 655
12636.41 644
12637.47 627
12638.53 646
12639.59 663
12640.66 655
12641.72 679
12642.78 722
12643.84 626
12644.90 679
12645.96 751
12647.03 759
12648.09 778
12649.15 738
12650.21 795
12651.27 828
12652.34 930
12653.40 923
12654.46 880
12655.52 921
12656.58 992
12657.65 1012
12658.71 1012
12659.77 1061
12660.83 1058
12661.89 1068
12662.96 1019
12664.02 969
12665.08 1010
12666.14 928
12667.21 881
12668.27 832
12669.33 806
12670.40 835
12671.46 763
12672.52 782
12673.58 782
12674.65 739
12675.71 737
12676.77 720
12677.84 755
12678.90 731
12679.96 723
12681.02 704
12682.09 725
12683.15 693
12684.21 681
12685.28 682
12686.34 693
12687.40 661
12688.47 680
12689.53 697
12690.60 639
12691.66 687
12692.72 710
12693.79 647
12694.85 661
12695.91 635
12696.98 636
12698.04 628
12699.11 634
12700.17 631
12701.23 646
12702.30 592
12703.36 628
12704.43 624
12705.49 616
12706.55 600
12707.62 600
12708.68 609
12709.75 586
12710.81 526
12711.88 552
12712.94 552
12714.01 573
12715.07 524
12716.13 554
12717.20 569
12718.26 567
12719.33 559
12720.39 539
12721.46 507
12722.52 485
12723.59 538
12724.65 519
12725.72 553
12726.78 530
12727.85 568
12728.91 559
12729.98 551
12731.04 489
12732.11 545
12733.18 591
12734.24 597
12735.31 555
12736.37 529
12737.44 545
12738.50 577
12739.57 582
12740.63 536
12741.70 561
12742.77 540
12743.83 524
12744.90 493
12745.96 522
12747.03 552
12748.09 549
12749.16 504
12750.23 529
12751.29 548
12752.36 503
12753.43 498
12754.49 521
12755.56 503
12756.62 543
12757.69 476
12758.76 490
12759.82 522
12760.89 501
12761.96 480
12763.02 492
12764.09 521
12765.16 503
12766.22 490
12767.29 495
12768.36 539
12769.42 542
12770.49 493
12771.56 454
12772.62 496
12773.69 496
12774.76 490
12775.83 465
12776.89 464
12777.96 468
12779.03 482
12780.10 472
12781.16 474
12782.23 508
12783.30 471
12784.37 457
12785.43 457
12786.50 494
12787.57 452
12788.64 423
12789.70 478
12790.77 500
12791.84 497
12792.91 438
12793.97 454
12795.04 466
12796.11 512
12797.18 493
12798.25 464
12799.31 477
12800.38 458
12801.45 461
12802.52 447
12803.59 460
12804.66 490
12805.72 485
12806.79 465
12807.86 501
12808.93 498
12810.00 455
12811.07 488
12812.14 518
12813.20 464
12814.27 477
12815.34 551
12816.41 537
12817.48 509
12818.55 499
12819.62 489
12820.69 495
12821.76 489
12822.83 472
12823.89 458
12824.96 471
12826.03 469
12827.10 463
12828.17 452
12829.24 432
12830.31 426
12831.38 455
12832.45 469
12833.52 466
12834.59 423
12835.66 437
12836.73 423
12837.80 406
12838.87 425
12839.94 431
12841.01 428
12842.08 457
12843.15 448
12844.22 399
12845.29 401
12846.36 416
12847.43 418
12848.50 418
12849.57 421
12850.64 435
12851.71 424
12852.78 424
12853.85 361
12854.92 370
12855.99 373
12857.06 382
12858.13 393
12859.20 405
12860.27 359
12861.34 349
12862.41 394
12863.48 409
12864.56 399
12865.63 420
12866.70 374
12867.77 413
12868.84 428
12869.91 361
12870.98 427
12872.05 384
12873.12 412
12874.20 390
12875.27 365
12876.34 359
12877.41 386
12878.48 402
12879.55 393
12880.62 406
12881.70 413
12882.77 428
12883.84 416
12884.91 402
12885.98 387
12887.05 399
12888.13 443
12889.20 406
12890.27 406
12891.34 394
12892.41 380
12893.49 390
12894.56 393
12895.63 420
12896.70 408
12897.77 425
12898.85 426
12899.92 398
12900.99 384
12902.06 361
12903.14 395
12904.21 375
12905.28 379
12906.35 394
12907.43 390
12908.50 365
12909.57 352
12910.64 360
12911.72 376
12912.79 368
12913.86 401
12914.94 397
12916.01 393
12917.08 364
12918.16 391
12919.23 410
12920.30 374
12921.37 396
12922.45 386
12923.52 374
12924.59 375
12925.67 340
12926.74 341
12927.82 372
12928.89 402
12929.96 394
12931.04 424
12932.11 401
12933.18 371
12934.26 398
12935.33 404
12936.40 387
12937.48 408
12938.55 383
12939.63 391
12940.70 380
12941.77 379
12942.85 366
12943.92 407
12945.00 407
12946.07 387
12947.15 368
12948.22 365
12949.29 385
12950.37 371
12951.44 405
12952.52 366
12953.59 372
12954.67 370
12955.74 379
12956.82 355
12957.89 386
12958.97 421
12960.04 392
12961.12 396
12962.19 395
12963.27 383
12964.34 397
12965.42 374
12966.49 393
12967.57 370
12968.64 376
12969.72 423
12970.79 414
12971.87 384
12972.94 399
12974.02 411
12975.09 409
12976.17 430
12977.24 391
12978.32 426
12979.40 417
12980.47 369
12981.55 412
12982.62 410
12983.70 401
12984.77 419
12985.85 406
12986.93 389
12988.00 456
12989.08 435
12990.15 439
12991.23 415
12992.31 408
12993.38 405
12994.46 414
12995.54 394
12996.61 391
12997.69 445
12998.76 403
12999.84 407
13000.92 437
13001.99 452
13003.07 467
13004.15 449
13005.22 439
13006.30 477
13007.38 524
13008.45 499
13009.53 464
13010.61 474
13011.69 462
13012.76 499
13013.84 506
13014.92 495
13015.99 499
13017.07 463
13018.15 478
13019.23 474
13020.30 473
13021.38 474
13022.46 469
13023.54 497
13024.61 486
13025.69 458
13026.77 456
13027.85 437
13028.92 453
13030.00 469
13031.08 424
13032.16 440
13033.23 430
13034.31 427
13035.39 437
13036.47 441
13037.55 435
13038.62 465
13039.70 448
13040.78 445
13041.86 464
13042.94 442
13044.02 455
13045.09 389
13046.17 376
13047.25 429
13048.33 437
13049.41 437
13050.49 434
13051.57 394
13052.64 404
13053.72 429
13054.80 386
13055.88 389
13056.96 398
13058.04 381
13059.12 365
13060.20 366
13061.27 337
13062.35 412
13063.43 441
13064.51 396
13065.59 364
13066.67 352
13067.75 352
13068.83 394
13069.91 389
13070.99 391
13072.07 397
13073.15 389
13074.23 374
13075.31 386
13076.39 378
13077.47 389
13078.55 417
13079.63 366
13080.71 374
13081.79 352
13082.86 363
13083.94 352
13085.02 365
13086.11 377
13087.19 380
13088.27 355
13089.35 388
13090.43 362
13091.51 396
13092.59 389
13093.67 423
13094.75 368
13095.83 403
13096.91 413
13097.99 378
13099.07 415
13100.15 359
13101.23 353
13102.31 377
13103.39 366
13104.47 360
13105.55 362
13106.63 382
13107.72 367
13108.80 376
13109.88 384
13110.96 372
13112.04 382
13113.12 365
13114.20 414
13115.28 384
13116.37 388
13117.45 387
13118.53 363
13119.61 363
13120.69 369
13121.77 372
13122.85 400
13123.94 396
13125.02 358
13126.10 372
13127.18 399
13128.26 397
13129.34 404
13130.43 358
13131.51 376
13132.59 355
13133.67 384
13134.75 408
13135.84 382
13136.92 370
13138.00 377
13139.08 347
13140.17 331
13141.25 374
13142.33 372
13143.41 394
13144.49 386
13145.58 367
13146.66 336
13147.74 358
13148.83 366
13149.91 397
13150.99 373
13152.07 345
13153.16 368
13154.24 382
13155.32 382
13156.41 373
13157.49 397
13158.57 369
13159.65 390
13160.74 375
13161.82 330
13162.90 324
13163.99 324
13165.07 365
13166.15 368
13167.24 374
13168.32 393
13169.40 406
13170.49 422
13171.57 364
13172.66 371
13173.74 361
13174.82 379
13175.91 395
13176.99 365
13178.07 340
13179.16 398
13180.24 380
13181.33 361
13182.41 367
13183.49 389
13184.58 392
13185.66 359
13186.75 385
13187.83 373
13188.91 366
13190.00 388
13191.08 372
13192.17 370
13193.25 418
13194.34 408
13195.42 404
13196.51 407
13197.59 388
13198.68 391
13199.76 405
13200.85 423
13201.93 388
13203.02 376
13204.10 397
13205.19 379
13206.27 397
13207.36 378
13208.44 425
13209.53 372
13210.61 388
13211.70 388
13212.78 367
13213.87 384
13214.95 378
13216.04 392
13217.12 436
13218.21 412
13219.29 421
13220.38 411
13221.47 383
13222.55 405
13223.64 400
13224.72 398
13225.81 451
13226.89 418
13227.98 426
13229.07 435
13230.15 437
13231.24 433
13232.32 419
13233.41 421
13234.50 449
13235.58 439
13236.67 398
13237.76 417
13238.84 438
13239.93 453
13241.01 410
13242.10 412
13243.19 439
13244.27 404
13245.36 433
13246.45 433
13247.53 414
13248.62 417
13249.71 424
13250.79 471
13251.88 455
13252.97 426
13254.06 449
13255.14 469
13256.23 475
13257.32 460
13258.40 428
13259.49 456
13260.58 488
13261.67 481
13262.75 454
13263.84 477
13264.93 461
13266.02 480
13267.10 446
13268.19 475
13269.28 467
13270.37 473
13271.45 495
13272.54 512
13273.63 493
13274.72 477
13275.80 501
13276.89 506
13277.98 517
13279.07 498
13280.16 569
13281.24 531
13282.33 547
13283.42 492
13284.51 499
13285.60 524
13286.69 547
13287.77 520
13288.86 498
13289.95 519
13291.04 554
13292.13 535
13293.22 539
13294.31 517
13295.39 579
13296.48 545
13297.57 546
13298.66 569
13299.75 544
13300.84 541
13301.93 583
13303.02 586
13304.11 605
13305.19 614
13306.28 624
13307.37 648
13308.46 658
13309.55 604
13310.64 593
13311.73 612
13312.82 623
13313.91 634
13315.00 591
13316.09 557
13317.18 608
13318.27 599
13319.36 621
13320.45 528
13321.54 576
13322.63 604
13323.72 593
13324.81 560
13325.90 599
13326.99 623
13328.08 612
13329.17 635
13330.26 641
13331.35 650
13332.44 612
13333.53 679
13334.62 661
13335.71 627
13336.80 605
13337.89 629
13338.98 608
13340.07 630
13341.16 653
13342.25 670
13343.34 683
13344.43 634
13345.52 648
13346.61 676
13347.70 677
13348.79 689
13349.89 656
13350.98 651
13352.07 687
13353.16 755
13354.25 780
13355.34 685
13356.43 695
13357.52 729
13358.61 740
13359.71 741
13360.80 762
13361.89 770
13362.98 772
13364.07 766
13365.16 793
13366.26 829
13367.35 794
13368.44 770
13369.53 776
13370.62 765
13371.71 772
13372.81 740
13373.90 740
13374.99 673
13376.08 670
13377.17 620
13378.27 648
13379.36 632
13380.45 648
13381.54 607
13382.63 633
13383.73 597
13384.82 641
13385.91 604
13387.00 609
13388.10 559
13389.19 599
13390.28 592
13391.37 570
13392.47 533
13393.56 544
13394.65 570
13395.75 559
13396.84 603
13397.93 552
13399.02 598
13400.12 573
13401.21 558
13402.30 579
13403.40 597
13404.49 605
13405.58 541
13406.68 581
13407.77 600
13408.86 582
13409.96 528
13411.05 544
13412.14 611
13413.24 580
13414.33 558
13415.42 554
13416.52 528
13417.61 573
13418.70 555
13419.80 603
13420.89 613
13421.99 631
13423.08 606
13424.17 577
13425.27 572
13426.36 585
13427.46 588
13428.55 582
13429.64 609
13430.74 592
13431.83 646
13432.93 639
13434.02 640
13435.12 637
13436.21 612
13437.30 636
13438.40 699
13439.49 660
13440.59 678
13441.68 662
13442.78 630
13443.87 659
13444.97 696
13446.06 669
13447.16 667
13448.25 721
13449.35 648
13450.44 667
13451.54 648
13452.63 687
13453.73 695
13454.82 778
13455.92 705
13457.01 685
13458.11 721
13459.20 701
13460.30 745
13461.39 770
13462.49 752
13463.59 727
13464.68 750
13465.78 713
13466.87 771
13467.97 722
13469.06 723
13470.16 733
13471.26 734
13472.35 781
13473.45 742
13474.54 709
13475.64 721
13476.74 704
13477.83 724
13478.93 752
13480.03 808
13481.12 709
13482.22 763
13483.31 792
13484.41 761
13485.51 798
13486.60 742
13487.70 784
13488.80 800
13489.89 814
13490.99 793
13492.09 852
13493.18 868
13494.28 908
13495.38 903
13496.47 941
13497.57 975
13498.67 910
13499.77 975
13500.86 1010
13501.96 997
13503.06 950
13504.15 963
13505.25 945
13506.35 912
13507.45 894
13508.54 800
13509.64 822
13510.74 755
13511.84 727
13512.93 762
13514.03 717
13515.13 698
13516.23 741
13517.32 718
13518.42 623
13519.52 602
13520.62 656
13521.72 613
13522.81 615
13523.91 643
13525.01 640
13526.11 606
13527.21 636
13528.30 603
13529.40 605
13530.50 601
13531.60 641
13532.70 644
13533.80 566
13534.89 614
13535.99 584
13537.09 612
13538.19 623
13539.29 612
13540.39 548
13541.49 618
13542.58 590
13543.68 589
13544.78 570
13545.88 574
13546.98 590
13548.08 544
13549.18 548
13550.28 587
13551.38 570
13552.48 555
13553.58 566
13554.67 583
13555.77 593
13556.87 546
13557.97 544
13559.07 560
13560.17 608
13561.27 548
13562.37 536
13563.47 517
13564.57 544
13565.67 518
13566.77 507
13567.87 514
13568.97 569
13570.07 600
13571.17 536
13572.27 608
13573.37 587
13574.47 563
13575.57 561
13576.67 589
13577.77 554
13578.87 539
13579.97 618
13581.07 607
13582.17 574
13583.27 582
13584.37 570
13585.47 590
13586.57 573
13587.67 563
13588.77 545
13589.88 547
13590.98 628
13592.08 549
13593.18 546
13594.28 589
13595.38 598
13596.48 561
13597.58 592
13598.68 604
13599.78 606
13600.88 565
13601.99 587
13603.09 602
13604.19 590
13605.29 609
13606.39 557
13607.49 581
13608.59 564
13609.70 559
13610.80 580
13611.90 576
13613.00 527
13614.10 563
13615.20 634
13616.31 599
13617.41 562
13618.51 521
13619.61 573
13620.71 612
13621.82 589
13622.92 615
13624.02 563
13625.12 586
13626.22 559
13627.33 571
13628.43 621
13629.53 580
13630.63 660
13631.74 604
13632.84 609
13633.94 610
13635.04 628
13636.15 610
13637.25 586
13638.35 611
13639.45 589
13640.56 550
13641.66 530
13642.76 553
13643.87 534
13644.97 556
13646.07 544
13647.17 572
13648.28 540
13649.38 544
13650.48 500
13651.59 539
13652.69 535
13653.79 540
13654.90 561
13656.00 530
13657.10 546
13658.21 506
13659.31 529
13660.41 520
13661.52 513
13662.62 522
13663.72 538
13664.83 498
13665.93 586
13667.04 540
13668.14 540
13669.24 579
13670.35 550
13671.45 554
13672.56 530
13673.66 546
13674.76 506
13675.87 528
13676.97 517
13678.08 533
13679.18 536
13680.29 551
13681.39 548
13682.49 561
13683.60 561
13684.70 564
13685.81 579
13686.91 550
13688.02 546
13689.12 548
13690.23 543
13691.33 561
13692.44 600
13693.54 555
13694.65 571
13695.75 561
13696.86 570
13697.96 573
13699.07 535
13700.17 609
13701.28 591
13702.38 599
13703.49 603
13704.59 604
13705.70 612
13706.80 618
13707.91 619
13709.02 566
13710.12 568
13711.23 612
13712.33 581
13713.44 636
13714.54 632
13715.65 610
13716.76 636
13717.86 648
13718.97 683
13720.07 676
13721.18 646
13722.29 688
13723.39 719
13724.50 729
13725.60 733
13726.71 705
13727.82 732
13728.92 712
13730.03 742
13731.14 731
13732.24 776
13733.35 795
13734.46 740
13735.56 720
13736.67 748
13737.78 774
13738.88 757
13739.99 778
13741.10 761
13742.20 795
13743.31 774
13744.42 775
13745.52 764
13746.63 796
13747.74 779
13748.84 797
13749.95 825
13751.06 855
13752.17 898
13753.27 818
13754.38 891
13755.49 891
13756.60 910
13757.70 951
13758.81 958
13759.92 989
13761.03 1048
13762.13 1090
13763.24 1120
13764.35 1110
13765.46 1192
13766.57 1228
13767.67 1250
13768.78 1329
13769.89 1381
13771.00 1318
13772.11 1369
13773.21 1353
13774.32 1274
13775.43 1196
13776.54 1234
13777.65 1150
13778.75 1046
13779.86 980
13780.97 955
13782.08 884
13783.19 829
13784.30 817
13785.41 798
13786.51 777
13787.62 808
13788.73 739
13789.84 722
13790.95 739
13792.06 754
13793.17 677
13794.28 682
13795.39 697
13796.49 671
13797.60 718
13798.71 702
13799.82 730
13800.93 714
13802.04 686
13803.15 683
13804.26 661
13805.37 662
13806.48 659
13807.59 652
13808.70 683
13809.81 644
13810.92 638
13812.03 628
13813.14 621
13814.25 665
13815.36 662
13816.47 612
13817.58 601
13818.69 623
13819.80 605
13820.91 602
13822.02 605
13823.13 561
13824.24 579
13825.35 608
13826.46 660
13827.57 624
13828.68 598
13829.79 592
13830.90 593
13832.01 613
13833.12 605
13834.23 648
13835.34 630
13836.45 594
13837.56 592
13838.67 622
13839.78 647
13840.89 645
13842.01 644
13843.12 626
13844.23 608
13845.34 618
13846.45 631
13847.56 678
13848.67 650
13849.78 665
13850.89 666
13852.01 650
13853.12 695
13854.23 667
13855.34 703
13856.45 693
13857.56 643
13858.67 635
13859.79 671
13860.90 682
13862.01 696
13863.12 700
13864.23 675
13865.34 728
13866.46 700
13867.57 699
13868.68 716
13869.79 714
13870.90 684
13872.02 705
13873.13 643
13874.24 657
13875.35 659
13876.47 670
13877.58 603
13878.69 583
13879.80 623
13880.92 664
13882.03 648
13883.14 654
13884.25 640
13885.37 671
13886.48 646
13887.59 596
13888.70 627
13889.82 613
13890.93 621
13892.04 642
13893.16 687
13894.27 661
13895.38 630
13896.49 640
13897.61 601
13898.72 625
13899.83 659
13900.95 643
13902.06 654
13903.17 703
13904.29 641
13905.40 597
13906.51 610
13907.63 571
13908.74 591
13909.85 580
13910.97 583
13912.08 560
13913.20 607
13914.31 577
13915.42 555
13916.54 559
13917.65 546
13918.77 576
13919.88 553
13920.99 515
13922.11 545
13923.22 583
13924.34 554
13925.45 566
13926.56 550
13927.68 521
13928.79 572
13929.91 607
13931.02 540
13932.14 589
13933.25 551
13934.37 575
13935.48 580
13936.60 583
13937.71 517
13938.83 597
13939.94 610
13941.05 573
13942.17 526
13943.28 553
13944.40 573
13945.51 576
13946.63 559
13947.75 527
13948.86 509
13949.98 535
13951.09 578
13952.21 563
13953.32 512
13954.44 538
13955.55 539
13956.67 564
13957.78 571
13958.90 541
13960.01 529
13961.13 547
13962.25 536
13963.36 497
13964.48 515
13965.59 507
13966.71 539
13967.83 525
13968.94 507
13970.06 552
13971.17 558
13972.29 561
13973.41 565
13974.52 519
13975.64 533
13976.75 521
13977.87 562
13978.99 566
13980.10 597
13981.22 581
13982.34 613
13983.45 579
13984.57 548
13985.69 536
13986.80 529
13987.92 610
13989.04 571
13990.15 587
13991.27 575
13992.39 604
13993.50 596
13994.62 553
13995.74 600
13996.86 591
13997.97 606
13999.09 614
14000.21 633
14001.33 611
14002.44 596
14003.56 600
14004.68 596
14005.79 584
14006.91 554
14008.03 585
14009.15 625
14010.27 617
14011.38 613
14012.50 572
14013.62 611
14014.74 632
14015.85 624
14016.97 663
14018.09 673
14019.21 641
14020.33 722
14021.44 638
14022.56 649
14023.68 656
14024.80 626
14025.92 630
14027.04 616
14028.15 580
14029.27 544
14030.39 607
14031.51 630
14032.63 542
14033.75 575
14034.86 580
14035.98 542
14037.10 562
14038.22 577
14039.34 572
14040.46 580
14041.58 550
14042.70 574
14043.82 553
14044.93 558
14046.05 559
14047.17 555
14048.29 571
14049.41 595
14050.53 588
14051.65 577
14052.77 601
14053.89 582
14055.01 548
14056.13 578
14057.25 586
14058.37 590
14059.49 586
14060.61 518
14061.73 574
14062.85 575
14063.97 590
14065.09 572
14066.20 554
14067.32 599
14068.44 595
14069.56 582
14070.68 611
14071.81 632
14072.93 638
14074.05 615
14075.17 619
14076.29 639
14077.41 655
14078.53 663
14079.65 636
14080.77 629
14081.89 679
14083.01 641
14084.13 648
14085.25 695
14086.37 658
14087.49 682
14088.61 709
14089.73 748
14090.85 694
14091.97 725
14093.10 756
14094.22 769
14095.34 763
14096.46 812
14097.58 738
14098.70 809
14099.82 783
14100.94 745
14102.07 728
14103.19 683
14104.31 716
14105.43 687
14106.55 637
14107.67 648
14108.79 584
14109.92 627
14111.04 582
14112.16 600
14113.28 571
14114.40 597
14115.52 593
14116.65 588
14117.77 577
14118.89 590
14120.01 543
14121.13 569
14122.26 557
14123.38 584
14124.50 584
14125.62 551
14126.75 568
14127.87 593
14128.99 572
14130.11 550
14131.24 568
14132.36 582
14133.48 540
14134.60 555
14135.73 553
14136.85 577
14137.97 588
14139.09 556
14140.22 560
14141.34 541
14142.46 551
14143.59 579
14144.71 573
14145.83 561
14146.95 580
14148.08 555
14149.20 549
14150.32 553
14151.45 524
14152.57 554
14153.69 551
14154.82 542
14155.94 568
14157.06 567
14158.19 538
14159.31 547
14160.44 554
14161.56 514
14162.68 540
14163.81 538
14164.93 519
14166.05 567
14167.18 576
14168.30 506
14169.43 574
14170.55 585
14171.67 520
14172.80 514
14173.92 509
14175.05 518
14176.17 480
14177.30 502
14178.42 496
14179.54 505
14180.67 543
14181.79 544
14182.92 497
14184.04 515
14185.17 504
14186.29 532
14187.42 536
14188.54 530
14189.67 517
14190.79 515
14191.92 504
14193.04 509
14194.17 518
14195.29 487
14196.42 492
14197.54 460
14198.67 493
14199.79 481
14200.92 494
14202.04 485
14203.17 491
14204.29 493
14205.42 457
14206.54 474
14207.67 504
14208.79 502
14209.92 472
14211.05 451
14212.17 451
14213.30 478
14214.42 482
14215.55 486
14216.67 425
14217.80 425
14218.93 452
14220.05 443
14221.18 461
14222.30 468
14223.43 487
14224.56 465
14225.68 479
14226.81 444
14227.94 449
14229.06 484
14230.19 469
14231.32 459
14232.44 429
14233.57 463
14234.70 488
14235.82 447
14236.95 446
14238.08 491
14239.20 474
14240.33 428
14241.46 497
14242.58 477
14243.71 420
14244.84 448
14245.96 431
14247.09 418
14248.22 409
14249.34 427
14250.47 428
14251.60 432
14252.73 430
14253.85 456
14254.98 409
14256.11 458
14257.24 431
14258.36 430
14259.49 405
14260.62 411
14261.75 415
14262.87 437
14264.00 426
14265.13 440
14266.26 409
14267.39 409
14268.51 415
14269.64 416
14270.77 420
14271.90 401
14273.03 403
14274.15 382
14275.28 410
14276.41 410
14277.54 388
14278.67 406
14279.80 431
14280.92 405
14282.05 409
14283.18 381
14284.31 410
14285.44 416
14286.57 392
14287.70 395
14288.82 401
14289.95 414
14291.08 404
14292.21 373
14293.34 392
14294.47 380
14295.60 396
14296.73 404
14297.86 398
14298.99 383
14300.11 357
14301.24 359
14302.37 391
14303.50 387
14304.63 396
14305.76 391
14306.89 348
14308.02 377
14309.15 357
14310.28 373
14311.41 357
14312.54 371
14313.67 363
14314.80 365
14315.93 338
14317.06 359
14318.19 336
14319.32 355
14320.45 352
14321.58 374
14322.71 370
14323.84 396
14324.97 366
14326.10 374
14327.23 346
14328.36 368
14329.49 345
14330.62 360
14331.75 347
14332.88 362
14334.01 363
14335.14 360
14336.27 359
14337.40 321
14338.53 354
14339.66 386
14340.79 338
14341.93 325
14343.06 345
14344.19 365
14345.32 359
14346.45 330
14347.58 355
14348.71 329
14349.84 332
14350.97 333
14352.11 348
14353.24 342
14354.37 366
14355.50 363
14356.63 340
14357.76 327
14358.89 347
14360.03 387
14361.16 382
14362.29 355
14363.42 354
14364.55 363
14365.68 369
14366.82 340
14367.95 373
14369.08 358
14370.21 350
14371.34 381
14372.48 342
14373.61 354
14374.74 345
14375.87 375
14377.00 381
14378.14 376
14379.27 348
14380.40 363
14381.53 350
14382.67 330
14383.80 365
14384.93 353
14386.06 353
14387.20 404
14388.33 370
14389.46 348
14390.59 351
14391.73 376
14392.86 347
14393.99 352
14395.13 355
14396.26 356
14397.39 373
14398.53 357
14399.66 335
14400.79 362
14401.92 362
14403.06 357
14404.19 352
14405.32 343
14406.46 358
14407.59 359
14408.72 383
14409.86 360
14410.99 360
14412.13 354
14413.26 352
14414.39 367
14415.53 367
14416.66 355
14417.79 338
14418.93 325
14420.06 334
14421.20 336
14422.33 321
14423.46 344
14424.60 349
14425.73 338
14426.87 332
14428.00 395
14429.14 386
14430.27 399
14431.40 369
14432.54 359
14433.67 383
14434.81 369
14435.94 361
14437.08 370
14438.21 379
14439.35 380
14440.48 360
14441.62 349
14442.75 339
14443.88 356
14445.02 396
14446.15 373
14447.29 401
14448.42 338
14449.56 365
14450.70 398
14451.83 365
14452.97 408
14454.10 387
14455.24 389
14456.37 377
14457.51 371
14458.64 354
14459.78 372
14460.91 362
14462.05 335
14463.18 367
14464.32 398
14465.46 382
14466.59 390
14467.73 382
14468.86 403
14470.00 453
14471.14 393
14472.27 360
14473.41 389
14474.54 420
14475.68 393
14476.82 372
14477.95 363
14479.09 342
14480.22 339
14481.36 377
14482.50 377
14483.63 327
14484.77 370
14485.91 369
14487.04 380
14488.18 380
14489.32 405
14490.45 355
14491.59 382
14492.73 377
14493.86 380
14495.00 421
14496.14 351
14497.27 385
14498.41 389
14499.55 354
14500.69 383
14501.82 377
14502.96 376
14504.10 360
14505.23 385
14506.37 444
14507.51 420
14508.65 394
14509.78 414
14510.92 384
14512.06 372
14513.20 392
14514.33 418
14515.47 363
14516.61 365
14517.75 389
14518.89 394
14520.02 373
14521.16 369
14522.30 356
14523.44 375
14524.57 373
14525.71 344
14526.85 374
14527.99 346
14529.13 371
14530.27 365
14531.40 380
14532.54 351
14533.68 381
14534.82 390
14535.96 358
14537.10 406
14538.23 419
14539.37 367
14540.51 350
14541.65 363
14542.79 366
14543.93 379
14545.07 395
14546.21 378
14547.35 427
14548.48 396
14549.62 380
14550.76 374
14551.90 416
14553.04 398
14554.18 383
14555.32 383
14556.46 405
14557.60 402
14558.74 416
14559.88 385
14561.02 419
14562.16 381
14563.30 394
14564.43 443
14565.57 427
14566.71 434
14567.85 439
14568.99 424
14570.13 431
14571.27 414
14572.41 432
14573.55 430
14574.69 418
14575.83 446
14576.97 458
14578.11 446
14579.25 419
14580.39 440
14581.53 494
14582.67 461
14583.81 449
14584.96 450
14586.10 485
14587.24 483
14588.38 457
14589.52 490
14590.66 456
14591.80 499
14592.94 510
14594.08 494
14595.22 473
14596.36 469
14597.50 500
14598.64 512
14599.78 537
14600.93 502
14602.07 532
14603.21 528
14604.35 522
14605.49 527
14606.63 525
14607.77 536
14608.91 499
14610.06 529
14611.20 510
14612.34 556
14613.48 561
14614.62 574
14615.76 591
14616.91 576
14618.05 535
14619.19 570
14620.33 566
14621.47 603
14622.61 608
14623.76 633
14624.90 643
14626.04 635
14627.18 715
14628.32 740
14629.47 674
14630.61 712
14631.75 701
14632.89 697
14634.04 736
14635.18 730
14636.32 710
14637.46 679
14638.61 646
14639.75 610
14640.89 600
14642.03 609
14643.18 607
14644.32 568
14645.46 555
14646.60 513
14647.75 490
14648.89 492
14650.03 535
14651.18 468
14652.32 444
14653.46 455
14654.61 460
14655.75 465
14656.89 423
14658.03 442
14659.18 427
14660.32 470
14661.46 492
14662.61 457
14663.75 453
14664.90 448
14666.04 440
14667.18 451
14668.33 428
14669.47 405
14670.61 436
14671.76 419
14672.90 426
14674.05 391
14675.19 441
14676.33 419
14677.48 400
14678.62 411
14679.77 391
14680.91 365
14682.05 395
14683.20 379
14684.34 395
14685.49 389
14686.63 398
14687.78 387
14688.92 364
14690.06 391
14691.21 353
14692.35 402
14693.50 371
14694.64 368
14695.79 362
14696.93 409
14698.08 364
14699.22 382
14700.37 355
14701.51 373
14702.66 390
14703.80 400
14704.95 372
14706.09 394
14707.24 427
14708.38 419
14709.53 401
14710.67 396
14711.82 380
14712.96 407
14714.11 382
14715.26 394
14716.40 392
14717.55 373
14718.69 389
14719.84 387
14720.98 383
14722.13 394
14723.28 409
14724.42 368
14725.57 381
14726.71 396
14727.86 414
14729.01 389
14730.15 400
14731.30 416
14732.44 377
14733.59 402
14734.74 361
14735.88 369
14737.03 356
14738.18 371
14739.32 407
14740.47 379
14741.61 364
14742.76 401
14743.91 382
14745.05 416
14746.20 400
14747.35 368
14748.49 390
14749.64 412
14750.79 398
14751.94 360
14753.08 366
14754.23 423
14755.38 377
14756.52 397
14757.67 370
14758.82 362
14759.97 375
14761.11 354
14762.26 369
14763.41 406
14764.55 396
14765.70 407
14766.85 393
14768.00 416
14769.15 404
14770.29 401
14771.44 392
14772.59 449
14773.74 418
14774.88 437
14776.03 382
14777.18 417
14778.33 451
14779.48 407
14780.62 448
14781.77 461
14782.92 478
14784.07 397
14785.22 436
14786.36 454
14787.51 473
14788.66 429
14789.81 442
14790.96 474
14792.11 434
14793.26 411
14794.40 431
14795.55 444
14796.70 430
14797.85 440
14799.00 454
14800.15 463
14801.30 467
14802.45 427
14803.59 427
14804.74 436
14805.89 448
14807.04 450
14808.19 421
14809.34 388
14810.49 428
14811.64 408
14812.79 394
14813.94 364
14815.09 419
14816.24 425
14817.39 418
14818.53 392
14819.68 417
14820.83 407
14821.98 441
14823.13 400
14824.28 369
14825.43 368
14826.58 354
14827.73 356
14828.88 366
14830.03 389
14831.18 346
14832.33 337
14833.48 382
14834.63 378
14835.78 350
14836.93 369
14838.08 352
14839.23 351
14840.38 333
14841.53 346
14842.69 349
14843.84 381
14844.99 311
14846.14 322
14847.29 314
14848.44 303
14849.59 291
14850.74 315
14851.89 330
14853.04 330
14854.19 342
14855.34 318
14856.49 286
14857.65 284
14858.80 317
14859.95 332
14861.10 282
14862.25 293
14863.40 292
14864.55 316
14865.70 281
14866.86 323
14868.01 319
14869.16 321
14870.31 340
14871.46 341
14872.61 310
14873.77 316
14874.92 335
14876.07 349
14877.22 317
14878.37 326
14879.52 367
14880.68 350
14881.83 316
14882.98 324
14884.13 334
14885.28 340
14886.44 328
14887.59 299
14888.74 353
14889.89 331
14891.05 319
14892.20 332
14893.35 317
14894.50 319
14895.66 355
14896.81 358
14897.96 331
14899.11 309
14900.27 298
14901.42 330
14902.57 351
14903.72 314
14904.88 309
14906.03 338
14907.18 327
14908.34 320
14909.49 309
14910.64 332
14911.80 303
14912.95 340
14914.10 326
14915.26 359
14916.41 313
14917.56 315
14918.72 308
14919.87 340
14921.02 343
14922.18 343
14923.33 343
14924.48 313
14925.64 342
14926.79 333
14927.94 357
14929.10 357
14930.25 343
14931.41 348
14932.56 346
14933.71 342
14934.87 329
14936.02 355
14937.18 331
14938.33 335
14939.48 359
14940.64 372
14941.79 381
14942.95 322
14944.10 336
14945.26 371
14946.41 375
14947.57 362
14948.72 360
14949.87 377
14951.03 342
14952.18 326
14953.34 325
14954.49 340
14955.65 358
14956.80 365
14957.96 340
14959.11 320
14960.27 336
14961.42 361
14962.58 373
14963.73 339
14964.89 322
14966.04 270
14967.20 291
14968.36 282
14969.51 324
14970.67 332
14971.82 315
14972.98 302
14974.13 290
14975.29 323
14976.44 298
14977.60 287
14978.76 328
14979.91 285
14981.07 288
14982.22 302
14983.38 308
14984.53 309
14985.69 276
14986.85 285
14988.00 295
14989.16 310
14990.32 301
14991.47 279
14992.63 269
14993.78 300
14994.94 302
14996.10 272
14997.25 286
14998.41 283
14999.57 273
15000.72 247
15001.88 274
15003.04 248
15004.19 292
15005.35 281
15006.51 288
15007.66 253
15008.82 266
15009.98 318
15011.13 282
15012.29 262
15013.45 271
15014.61 240
15015.76 250
15016.92 269
15018.08 265
15019.23 294
15020.39 256
15021.55 287
15022.71 289
15023.86 259
15025.02 271
15026.18 257
15027.34 294
15028.49 287
15029.65 286
15030.81 257
15031.97 262
15033.13 269
15034.28 259
15035.44 249
15036.60 231
15037.76 240
15038.92 252
15040.07 240
15041.23 260
15042.39 246
15043.55 260
15044.71 252
15045.87 255
15047.02 233
15048.18 264
15049.34 279
15050.50 259
15051.66 284
15052.82 276
15053.98 247
15055.13 261
15056.29 250
15057.45 270
15058.61 243
15059.77 220
15060.93 253
15062.09 262
15063.25 255
15064.40 248
15065.56 257
15066.72 259
15067.88 285
15069.04 252
15070.20 270
15071.36 256
15072.52 226
15073.68 247
15074.84 237
15076.00 261
15077.16 233
15078.32 257
15079.48 266
15080.64 274
15081.80 241
15082.96 253
15084.12 248
15085.28 256
15086.44 281
15087.60 227
15088.76 269
15089.92 236
15091.08 240
15092.24 271
15093.40 275
15094.56 247
15095.72 272
15096.88 261
15098.04 251
15099.20 259
15100.36 260
15101.52 229
15102.68 268
15103.84 253
15105.00 269
15106.16 241
15107.32 239
15108.48 234
15109.64 250
15110.80 260
15111.96 221
15113.13 244
15114.29 232
15115.45 243
15116.61 239
15117.77 228
15118.93 263
15120.09 266
15121.25 254
15122.42 261
15123.58 279
15124.74 264
15125.90 278
15127.06 270
15128.22 275
15129.38 244
15130.55 254
15131.71 269
15132.87 234
15134.03 255
15135.19 249
15136.35 241
15137.52 242
15138.68 251
15139.84 257
15141.00 279
15142.16 313
15143.33 270
15144.49 263
15145.65 265
15146.81 219
15147.97 252
15149.14 259
15150.30 242
15151.46 268
15152.62 270
15153.79 285
15154.95 255
15156.11 259
15157.27 254
15158.44 234
15159.60 253
15160.76 273
15161.93 259
15163.09 281
15164.25 259
15165.41 242
15166.58 252
15167.74 275
15168.90 257
15170.07 257
15171.23 253
15172.39 278
15173.56 298
15174.72 284
15175.88 266
15177.05 267
15178.21 286
15179.37 280
15180.54 250
15181.70 276
15182.86 302
15184.03 268
15185.19 268
15186.36 262
15187.52 278
15188.68 307
15189.85 302
15191.01 290
15192.17 292
15193.34 300
15194.50 278
15195.67 289
15196.83 281
15198.00 301
15199.16 284
15200.32 311
15201.49 298
15202.65 294
15203.82 298
15204.98 308
15206.15 305
15207.31 271
15208.48 273
15209.64 281
15210.80 313
15211.97 320
15213.13 331
15214.30 302
15215.46 305
15216.63 337
15217.79 334
15218.96 363
15220.12 303
15221.29 359
15222.45 343
15223.62 334
15224.78 357
15225.95 349
15227.11 351
15228.28 362
15229.45 345
15230.61 339
15231.78 372
15232.94 352
15234.11 336
15235.27 350
15236.44 354
15237.60 320
15238.77 308
15239.94 333
15241.10 323
15242.27 324
15243.43 326
15244.60 319
15245.77 312
15246.93 268
15248.10 272
15249.26 281
15250.43 292
15251.60 275
15252.76 278
15253.93 281
15255.10 271
15256.26 264
15257.43 251
15258.60 240
15259.76 259
15260.93 249
15262.10 260
15263.26 273
15264.43 279
15265.60 250
15266.76 277
15267.93 270
15269.10 243
15270.26 274
15271.43 281
15272.60 270
15273.76 286
15274.93 266
15276.10 277
15277.27 244
15278.43 274
15279.60 282
15280.77 290
15281.94 264
15283.10 261
15284.27 264
15285.44 274
15286.61 234
15287.77 264
15288.94 250
15290.11 260
15291.28 255
15292.44 273
15293.61 229
15294.78 246
15295.95 282
15297.12 288
15298.28 260
15299.45 257
15300.62 256
15301.79 250
15302.96 281
15304.12 290
15305.29 247
15306.46 244
15307.63 242
15308.80 237
15309.97 231
15311.14 235
15312.30 256
15313.47 263
15314.64 260
15315.81 242
15316.98 255
15318.15 239
15319.32 249
15320.49 247
15321.65 271
15322.82 248
15323.99 261
15325.16 238
15326.33 234
15327.50 243
15328.67 264
15329.84 248
15331.01 267
15332.18 261
15333.35 217
15334.52 249
15335.69 250
15336.85 248
15338.02 257
15339.19 264
15340.36 284
15341.53 262
15342.70 267
15343.87 283
15345.04 274
15346.21 262
15347.38 226
15348.55 255
15349.72 252
15350.89 257
15352.06 233
15353.23 234
15354.40 270
15355.57 262
15356.74 257
15357.91 271
15359.08 243
15360.25 266
15361.43 307
15362.60 299
15363.77 280
15364.94 280
15366.11 290
15367.28 306
15368.45 273
15369.62 228
15370.79 265
15371.96 304
15373.13 253
15374.30 264
15375.47 235
15376.65 253
15377.82 227
15378.99 266
15380.16 273
15381.33 232
15382.50 283
15383.67 296
15384.84 258
15386.02 283
15387.19 266
15388.36 264
15389.53 288
15390.70 253
15391.87 263
15393.04 285
15394.22 293
15395.39 272
15396.56 280
15397.73 260
15398.90 249
15400.08 270
15401.25 261
15402.42 261
15403.59 263
15404.76 271
15405.94 284
15407.11 241
15408.28 252
15409.45 263
15410.63 259
15411.80 253
15412.97 222
15414.14 245
15415.31 242
15416.49 241
15417.66 260
15418.83 260
15420.01 248
15421.18 238
15422.35 261
15423.52 229
15424.70 267
15425.87 246
15427.04 226
15428.22 254
15429.39 256
15430.56 237
15431.73 279
15432.91 267
15434.08 243
15435.25 256
15436.43 257
15437.60 249
15438.77 248
15439.95 222
15441.12 262
15442.30 262
15443.47 242
15444.64 254
15445.82 254
15446.99 261
15448.16 237
15449.34 268
15450.51 275
15451.69 238
15452.86 255
15454.03 232
15455.21 229
15456.38 255
15457.56 260
15458.73 243
15459.90 231
15461.08 226
15462.25 257
15463.43 239
15464.60 230
15465.78 226
15466.95 240
15468.12 238
15469.30 232
15470.47 232
15471.65 254
15472.82 224
15474.00 265
15475.17 256
15476.35 256
15477.52 257
15478.70 259
15479.87 266
15481.05 218
15482.22 247
15483.40 218
15484.57 241
15485.75 237
15486.92 230
15488.10 233
15489.27 204
15490.45 222
15491.62 240
15492.80 247
15493.98 245
15495.15 259
15496.33 241
15497.50 237
15498.68 245
15499.85 254
15501.03 255
15502.21 239
15503.38 219
15504.56 238
15505.73 243
15506.91 242
15508.09 223
15509.26 244
15510.44 272
15511.61 251
15512.79 234
15513.97 230
15515.14 240
15516.32 243
15517.50 233
15518.67 253
15519.85 257
15521.02 238
15522.20 210
15523.38 232
15524.55 261
15525.73 206
15526.91 230
15528.09 241
15529.26 268
15530.44 258
15531.62 261
15532.79 246
15533.97 236
15535.15 264
15536.32 258
15537.50 259
15538.68 236
15539.86 208
15541.03 249
15542.21 309
15543.39 241
15544.57 263
15545.74 264
15546.92 264
15548.10 261
15549.28 271
15550.45 249
15551.63 284
15552.81 266
15553.99 248
15555.16 267
15556.34 254
15557.52 274
15558.70 281
15559.88 263
15561.05 260
15562.23 267
15563.41 283
15564.59 290
15565.77 264
15566.95 295
15568.12 275
15569.30 319
15570.48 282
15571.66 294
15572.84 279
15574.02 271
15575.19 260
15576.37 256
15577.55 261
15578.73 263
15579.91 277
15581.09 312
15582.27 257
15583.45 261
15584.62 276
15585.80 294
15586.98 293
15588.16 285
15589.34 288
15590.52 301
15591.70 324
15592.88 280
15594.06 281
15595.24 280
15596.42 304
15597.60 298
15598.78 287
15599.96 275
15601.14 287
15602.31 305
15603.49 289
15604.67 329
15605.85 318
15607.03 318
15608.21 332
15609.39 360
15610.57 352
15611.75 292
15612.93 326
15614.11 313
15615.29 320
15616.47 314
15617.65 337
15618.83 301
15620.01 360
15621.19 331
15622.38 344
15623.56 337
15624.74 372
15625.92 362
15627.10 329
15628.28 342
15629.46 363
15630.64 351
15631.82 333
15633.00 343
15634.18 327
15635.36 354
15636.54 345
15637.72 362
15638.91 349
15640.09 380
15641.27 405
15642.45 388
15643.63 368
15644.81 369
15645.99 353
15647.17 371
15648.36 353
15649.54 368
15650.72 380
15651.90 400
15653.08 399
15654.26 377
15655.44 367
15656.63 387
15657.81 382
15658.99 399
15660.17 377
15661.35 374
15662.54 397
15663.72 403
15664.90 375
15666.08 348
15667.26 366
15668.45 365
15669.63 375
15670.81 373
15671.99 400
15673.17 400
15674.36 404
15675.54 390
15676.72 350
15677.90 327
15679.09 325
15680.27 387
15681.45 326
15682.63 348
15683.82 361
15685.00 382
15686.18 346
15687.37 350
15688.55 334
15689.73 380
15690.91 403
15692.10 350
15693.28 367
15694.46 394
15695.65 384
15696.83 385
15698.01 368
15699.20 346
15700.38 382
15701.56 397
15702.75 375
15703.93 374
15705.11 343
15706.30 396
15707.48 401
15708.66 367
15709.85 400
15711.03 392
15712.22 379
15713.40 434
15714.58 409
15715.77 411
15716.95 375
15718.14 423
15719.32 398
15720.50 408
15721.69 384
15722.87 400
15724.06 442
15725.24 449
15726.43 405
15727.61 406
15728.79 401
15729.98 407
15731.16 413
15732.35 384
15733.53 427
15734.72 415
15735.90 400
15737.09 407
15738.27 407
15739.46 443
15740.64 450
15741.83 449
15743.01 404
15744.20 436
15745.38 469
15746.57 477
15747.75 404
15748.94 404
15750.12 463
15751.31 469
15752.49 416
15753.68 384
15754.86 412
15756.05 438
15757.23 455
15758.42 434
15759.60 398
15760.79 419
15761.98 442
15763.16 398
15764.35 443
15765.53 413
15766.72 409
15767.90 408
15769.09 385
15770.28 370
15771.46 372
15772.65 396
15773.83 411
15775.02 380
15776.21 348
15777.39 385
15778.58 387
15779.77 386
15780.95 409
15782.14 407
15783.33 403
15784.51 379
15785.70 379
15786.89 376
15788.07 355
15789.26 379
15790.45 369
15791.63 373
15792.82 365
15794.01 330
15795.19 395
15796.38 339
15797.57 321
15798.75 363
15799.94 353
15801.13 348
15802.32 342
15803.50 336
15804.69 332
15805.88 275
15807.06 315
15808.25 319
15809.44 310
15810.63 310
15811.81 318
15813.00 334
15814.19 312
15815.38 296
15816.57 321
15817.75 307
15818.94 316
15820.13 311
15821.32 309
15822.50 298
15823.69 317
15824.88 318
15826.07 350
15827.26 330
15828.44 289
15829.63 305
15830.82 323
15832.01 305
15833.20 285
15834.39 327
15835.57 321
15836.76 295
15837.95 309
15839.14 324
15840.33 321
15841.52 307
15842.71 262
15843.90 297
15845.08 331
15846.27 317
15847.46 339
15848.65 291
15849.84 298
15851.03 331
15852.22 331
15853.41 325
15854.60 281
15855.79 331
15856.97 334
15858.16 304
15859.35 299
15860.54 296
15861.73 325
15862.92 348
15864.11 314
15865.30 300
15866.49 325
15867.68 293
15868.87 292
15870.06 294
15871.25 341
15872.44 322
15873.63 329
15874.82 318
15876.01 333
15877.20 272
15878.39 301
15879.58 327
15880.77 333
15881.96 300
15883.15 290
15884.34 302
15885.53 354
15886.72 367
15887.91 328
15889.10 319
15890.29 364
15891.48 313
15892.67 327
15893.86 319
15895.05 329
15896.24 372
15897.44 350
15898.63 348
15899.82 345
15901.01 373
15902.20 356
15903.39 301
15904.58 377
15905.77 390
15906.96 379
15908.15 372
15909.35 356
15910.54 357
15911.73 401
15912.92 343
15914.11 374
15915.30 394
15916.49 370
15917.69 350
15918.88 363
15920.07 340
15921.26 319
15922.45 338
15923.64 389
15924.84 384
15926.03 344
15927.22 370
15928.41 365
15929.60 378
15930.80 366
15931.99 374
15933.18 400
15934.37 371
15935.56 350
15936.76 335
15937.95 314
15939.14 321
15940.33 330
15941.53 330
15942.72 285
15943.91 326
15945.10 306
15946.30 332
15947.49 308
15948.68 265
15949.87 315
15951.07 302
15952.26 300
15953.45 256
15954.65 276
15955.84 282
15957.03 285
15958.22 302
15959.42 267
15960.61 263
15961.80 298
15963.00 297
15964.19 267
15965.38 294
15966.58 250
15967.77 258
15968.96 284
15970.16 274
15971.35 261
15972.54 269
15973.74 251
15974.93 267
15976.13 222
15977.32 246
15978.51 276
15979.71 272
15980.90 276
15982.09 263
15983.29 253
15984.48 244
15985.68 271
15986.87 248
15988.06 266
15989.26 248
15990.45 279
15991.65 234
15992.84 260
15994.04 267
15995.23 237
15996.43 232
15997.62 219
15998.81 238
16000.01 229
16001.20 236
16002.40 262
16003.59 288
16004.79 276
16005.98 255
16007.18 221
16008.37 240
16009.57 243
16010.76 235
16011.96 243
16013.15 262
16014.35 220
16015.54 260
16016.74 224
16017.93 231
16019.13 234
16020.32 261
16021.52 252
16022.72 246
16023.91 249
16025.11 242
16026.30 220
16027.50 230
16028.69 270
16029.89 269
16031.08 288
16032.28 241
16033.48 240
16034.67 258
16035.87 208
16037.06 215
16038.26 242
16039.46 237
16040.65 226
16041.85 232
16043.05 240
16044.24 219
16045.44 227
16046.63 231
16047.83 226
16049.03 210
16050.22 252
16051.42 260
16052.62 228
16053.81 218
16055.01 241
16056.21 246
16057.40 234
16058.60 209
16059.80 206
16060.99 208
16062.19 266
16063.39 226
16064.58 186
16065.78 217
16066.98 232
16068.18 216
16069.37 222
16070.57 230
16071.77 213
16072.97 225
16074.16 238
16075.36 213
16076.56 203
16077.76 206
16078.95 239
16080.15 220
16081.35 217
16082.55 202
16083.74 203
16084.94 251
16086.14 221
16087.34 212
16088.53 235
16089.73 230
16090.93 210
16092.13 218
16093.33 233
16094.53 196
16095.72 191
16096.92 213
16098.12 192
16099.32 193
16100.52 222
16101.72 223
16102.91 216
16104.11 201
16105.31 206
16106.51 227
16107.71 220
16108.91 232
16110.11 212
16111.30 183
16112.50 223
16113.70 212
16114.90 210
16116.10 216
16117.30 207
16118.50 210
16119.70 224
16120.90 212
16122.10 214
16123.29 236
16124.49 235
16125.69 188
16126.89 224
16128.09 220
16129.29 211
16130.49 210
16131.69 237
16132.89 220
16134.09 231
16135.29 211
16136.49 159
16137.69 205
16138.89 229
16140.09 247
16141.29 226
16142.49 215
16143.69 212
16144.89 235
16146.09 223
16147.29 202
16148.49 208
16149.69 232
16150.89 252
16152.09 231
16153.29 194
16154.49 210
16155.69 231
16156.89 224
16158.09 228
16159.29 235
16160.49 237
16161.69 242
16162.89 268
16164.09 200
16165.30 220
16166.50 220
16167.70 203
16168.90 203
16170.10 223
16171.30 212
16172.50 216
16173.70 236
16174.90 216
16176.10 210
16177.31 227
16178.51 238
16179.71 216
16180.91 238
16182.11 223
16183.31 246
16184.51 213
16185.72 219
16186.92 217
16188.12 217
16189.32 223
16190.52 226
16191.72 227
16192.93 221
16194.13 235
16195.33 223
16196.53 216
16197.73 220
16198.94 219
16200.14 209
16201.34 241
16202.54 263
16203.74 220
16204.95 232
16206.15 283
16207.35 235
16208.55 183
16209.76 215
16210.96 233
16212.16 226
16213.36 223
16214.57 239
16215.77 225
16216.97 219
16218.17 225
16219.38 246
16220.58 211
16221.78 222
16222.99 214
16224.19 239
16225.39 260
16226.59 249
16227.80 242
16229.00 239
16230.20 256
16231.41 244
16232.61 226
16233.81 250
16235.02 220
16236.22 218
16237.42 214
16238.63 246
16239.83 225
16241.04 239
16242.24 215
16243.44 221
16244.65 238
16245.85 249
16247.05 260
16248.26 222
16249.46 228
16250.67 232
16251.87 247
16253.07 275
16254.28 230
16255.48 236
16256.69 229
16257.89 249
16259.09 271
16260.30 261
16261.50 254
16262.71 241
16263.91 272
16265.12 252
16266.32 267
16267.53 268
16268.73 276
16269.94 264
16271.14 244
16272.34 298
16273.55 284
16274.75 249
16275.96 250
16277.16 275
16278.37 276
16279.57 285
16280.78 268
16281.98 252
16283.19 291
16284.39 289
16285.60 286
16286.81 277
16288.01 250
16289.22 282
16290.42 274
16291.63 265
16292.83 261
16294.04 261
16295.24 291
16296.45 289
16297.66 271
16298.86 260
16300.07 287
16301.27 299
16302.48 280
16303.68 251
16304.89 266
16306.10 275
16307.30 277
16308.51 267
16309.71 287
16310.92 274
16312.13 271
16313.33 286
16314.54 285
16315.75 274
16316.95 258
16318.16 266
16319.37 275
16320.57 260
16321.78 264
16322.99 264
16324.19 273
16325.40 272
16326.61 245
16327.81 242
16329.02 231
16330.23 237
16331.43 214
16332.64 227
16333.85 230
16335.05 229
16336.26 243
16337.47 233
16338.68 202
16339.88 241
16341.09 255
16342.30 228
16343.51 212
16344.71 207
16345.92 244
16347.13 234
16348.34 230
16349.54 213
16350.75 226
16351.96 206
16353.17 211
16354.37 215
16355.58 225
16356.79 183
16358.00 210
16359.21 250
16360.41 218
16361.62 186
16362.83 197
16364.04 204
16365.25 219
16366.45 208
16367.66 192
16368.87 211
16370.08 243
16371.29 221
16372.50 230
16373.71 217
16374.91 222
16376.12 227
16377.33 224
16378.54 217
16379.75 209
16380.96 195
16382.17 221
16383.38 224
16384.58 213
16385.79 195
16387.00 194
16388.21 184
16389.42 207
16390.63 205
16391.84 204
16393.05 212
16394.26 231
16395.47 222
16396.68 198
16397.89 217
16399.09 219
16400.30 218
16401.51 224
16402.72 224
16403.93 191
16405.14 226
16406.35 203
16407.56 192
16408.77 193
16409.98 221
16411.19 218
16412.40 234
16413.61 226
16414.82 212
16416.03 208
16417.24 219
16418.45 215
16419.66 214
16420.87 208
16422.08 197
16423.29 209
16424.50 197
16425.71 201
16426.92 218
16428.14 194
16429.35 202
16430.56 224
16431.77 233
16432.98 227
16434.19 211
16435.40 181
16436.61 215
16437.82 218
16439.03 205
16440.24 195
16441.45 187
16442.67 204
16443.88 215
16445.09 193
16446.30 186
16447.51 183
16448.72 216
16449.93 202
16451.14 221
16452.36 208
16453.57 184
16454.78 190
16455.99 198
16457.20 212
16458.41 182
16459.63 197
16460.84 199
16462.05 211
16463.26 192
16464.47 185
16465.68 205
16466.90 203
16468.11 191
16469.32 206
16470.53 190
16471.74 182
16472.96 184
16474.17 163
16475.38 180
16476.59 202
16477.81 186
16479.02 180
16480.23 185
16481.44 207
16482.66 175
16483.87 183
16485.08 203
16486.29 209
16487.51 178
16488.72 187
16489.93 214
16491.15 204
16492.36 208
16493.57 208
16494.78 169
16496.00 187
16497.21 196
16498.42 202
16499.64 170
16500.85 159
16502.06 226
16503.28 220
16504.49 204
16505.70 184
16506.92 201
16508.13 194
16509.34 199
16510.56 208
16511.77 225
16512.98 201
16514.20 225
16515.41 225
16516.63 183
16517.84 206
16519.05 196
16520.27 228
16521.48 194
16522.70 183
16523.91 179
16525.12 213
16526.34 190
16527.55 195
16528.77 195
16529.98 224
16531.20 219
16532.41 182
16533.62 192
16534.84 217
16536.05 196
16537.27 218
16538.48 226
16539.70 232
16540.91 228
16542.13 227
16543.34 196
16544.56 221
16545.77 221
16546.99 202
16548.20 235
16549.42 221
16550.63 213
16551.85 209
16553.06 223
16554.28 216
16555.49 212
16556.71 235
16557.92 239
16559.14 224
16560.35 197
16561.57 242
16562.78 232
16564.00 223
16565.21 268
16566.43 236
16567.65 236
16568.86 211
16570.08 228
16571.29 237
16572.51 222
16573.73 276
16574.94 244
16576.16 251
16577.37 258
16578.59 256
16579.81 236
16581.02 236
16582.24 260
16583.45 264
16584.67 267
16585.89 267
16587.10 256
16588.32 247
16589.54 223
16590.75 242
16591.97 228
16593.19 234
16594.40 237
16595.62 229
16596.84 217
16598.05 219
16599.27 199
16600.49 189
16601.70 188
16602.92 189
16604.14 202
16605.35 202
16606.57 198
16607.79 214
16609.01 229
16610.22 227
16611.44 193
16612.66 190
16613.88 190
16615.09 203
16616.31 190
16617.53 183
16618.75 188
16619.96 180
16621.18 208
16622.40 209
16623.62 207
16624.83 183
16626.05 184
16627.27 163
16628.49 179
16629.71 213
16630.92 224
16632.14 213
16633.36 202
16634.58 207
16635.80 184
16637.01 206
16638.23 207
16639.45 196
16640.67 219
16641.89 223
16643.11 188
16644.32 196
16645.54 207
16646.76 208
16647.98 219
16649.20 201
16650.42 195
16651.64 192
16652.86 198
16654.07 180
16655.29 202
16656.51 196
16657.73 224
16658.95 218
16660.17 200
16661.39 178
16662.61 205
16663.83 208
16665.05 197
16666.27 219
16667.48 201
16668.70 186
16669.92 196
16671.14 207
16672.36 192
16673.58 189
16674.80 198
16676.02 190
16677.24 199
16678.46 196
16679.68 188
16680.90 185
16682.12 189
16683.34 202
16684.56 198
16685.78 188
16687.00 204
16688.22 198
16689.44 182
16690.66 227
16691.88 189
16693.10 166
16694.32 163
16695.54 194
16696.76 200
16697.98 191
16699.20 199
16700.42 196
16701.64 169
16702.87 190
16704.09 200
16705.31 213
16706.53 172
16707.75 190
16708.97 191
16710.19 185
16711.41 185
16712.63 192
16713.85 208
16715.07 196
16716.30 188
16717.52 180
16718.74 201
16719.96 178
16721.18 208
16722.40 184
16723.62 195
16724.85 188
16726.07 213
16727.29 175
16728.51 181
16729.73 186
16730.95 192
16732.17 186
16733.40 197
16734.62 211
16735.84 198
16737.06 183
16738.28 177
16739.51 166
16740.73 206
16741.95 169
16743.17 181
16744.39 208
16745.62 191
16746.84 185
16748.06 165
16749.28 203
16750.51 194
16751.73 191
16752.95 184
16754.17 198
16755.40 189
16756.62 188
16757.84 209
16759.06 213
16760.29 216
16761.51 151
16762.73 197
16763.96 195
16765.18 191
16766.40 209
16767.62 197
16768.85 174
16770.07 211
16771.29 200
16772.52 181
16773.74 179
16774.96 186
16776.19 200
16777.41 214
16778.63 186
16779.86 195
16781.08 242
16782.30 181
16783.53 188
16784.75 216
16785.97 201
16787.20 182
16788.42 212
16789.65 184
16790.87 190
16792.09 174
16793.32 198
16794.54 192
16795.77 176
16796.99 167
16798.21 205
16799.44 207
16800.66 189
16801.89 174
16803.11 186
16804.34 215
16805.56 192
16806.78 176
16808.01 192
16809.23 178
16810.46 197
16811.68 201
16812.91 202
16814.13 197
16815.36 185
16816.58 197
16817.81 184
16819.03 200
16820.26 203
16821.48 199
16822.71 214
16823.93 177
16825.16 190
16826.38 214
16827.61 247
16828.83 209
16830.06 204
16831.28 180
16832.51 200
16833.73 227
16834.96 190
16836.19 216
16837.41 206
16838.64 228
16839.86 202
16841.09 224
16842.31 185
16843.54 199
16844.76 229
16845.99 219
16847.22 220
16848.44 212
16849.67 225
16850.89 225
16852.12 211
16853.35 214
16854.57 227
16855.80 216
16857.03 246
16858.25 226
16859.48 275
16860.71 256
16861.93 250
16863.16 270
16864.38 264
16865.61 245
16866.84 260
16868.06 258
16869.29 263
16870.52 265
16871.74 269
16872.97 280
16874.20 285
16875.43 259
16876.65 260
16877.88 297
16879.11 317
16880.33 311
16881.56 306
16882.79 301
16884.02 263
16885.24 286
16886.47 319
16887.70 253
16888.93 227
16890.15 280
16891.38 289
16892.61 251
16893.84 265
16895.06 263
16896.29 270
16897.52 302
16898.75 252
16899.97 247
16901.20 245
16902.43 211
16903.66 234
16904.89 221
16906.11 215
16907.34 236
16908.57 231
16909.80 223
16911.03 170
16912.26 224
16913.48 241
16914.71 240
16915.94 202
16917.17 230
16918.40 211
16919.63 221
16920.85 206
16922.08 228
16923.31 214
16924.54 196
16925.77 204
16927.00 216
16928.23 188
16929.46 195
16930.69 224
16931.91 215
16933.14 216
16934.37 214
16935.60 203
16936.83 202
16938.06 227
16939.29 205
16940.52 196
16941.75 203
16942.98 191
16944.21 221
16945.44 204
16946.67 200
16947.90 203
16949.13 243
16950.35 213
16951.58 195
16952.81 162
16954.04 188
16955.27 203
16956.50 222
16957.73 198
16958.96 236
16960.19 178
16961.42 181
16962.65 200
16963.88 216
16965.11 191
16966.34 190
16967.58 206
16968.81 186
16970.04 181
16971.27 196
16972.50 220
16973.73 193
16974.96 199
16976.19 174
16977.42 215
16978.65 184
16979.88 172
16981.11 212
16982.34 169
16983.57 183
16984.80 198
16986.04 208
16987.27 197
16988.50 195
16989.73 186
16990.96 210
16992.19 179
16993.42 184
16994.65 191
16995.88 196
16997.12 206
16998.35 202
16999.58 229
17000.81 203
17002.04 225
17003.27 194
17004.51 210
17005.74 205
17006.97 194
17008.20 166
17009.43 188
17010.66 164
17011.90 159
17013.13 173
17014.36 194
17015.59 196
17016.82 214
17018.06 204
17019.29 194
17020.52 182
17021.75 187
17022.99 190
17024.22 202
17025.45 157
17026.68 176
17027.92 202
17029.15 171
17030.38 184
17031.61 178
17032.85 173
17034.08 147
17035.31 169
17036.54 181
17037.78 162
17039.01 181
17040.24 169
17041.48 170
17042.71 170
17043.94 190
17045.18 176
17046.41 179
17047.64 177
17048.88 172
17050.11 194
17051.34 169
17052.58 209
17053.81 185
17055.04 189
17056.28 174
17057.51 178
17058.74 177
17059.98 206
17061.21 184
17062.44 172
17063.68 159
17064.91 164
17066.15 172
17067.38 188
17068.61 175
17069.85 194
17071.08 185
17072.32 199
17073.55 181
17074.78 166
17076.02 177
17077.25 186
17078.49 190
17079.72 163
17080.96 175
17082.19 200
17083.42 199
17084.66 153
17085.89 194
17087.13 179
17088.36 206
17089.60 190
17090.83 170
17092.07 153
17093.30 162
17094.54 193
17095.77 182
17097.01 189
17098.24 176
17099.48 175
17100.71 170
17101.95 169
17103.18 170
17104.42 176
17105.65 196
17106.89 208
17108.12 170
17109.36 162
17110.60 163
17111.83 189
17113.07 171
17114.30 181
17115.54 150
17116.77 163
17118.01 162
17119.25 139
17120.48 149
17121.72 177
17122.95 181
17124.19 174
17125.43 174
17126.66 164
17127.90 171
17129.13 193
17130.37 166
17131.61 186
17132.84 157
17134.08 168
17135.32 162
17136.55 194
17137.79 164
17139.02 167
17140.26 187
17141.50 187
17142.73 155
17143.97 178
17145.21 154
17146.44 176
17147.68 158
17148.92 179
17150.16 161
17151.39 175
17152.63 162
17153.87 166
17155.10 158
17156.34 151
17157.58 146
17158.82 180
17160.05 194
17161.29 154
17162.53 154
17163.76 159
17165.00 170
17166.24 164
17167.48 171
17168.72 143
17169.95 160
17171.19 185
17172.43 193
17173.67 179
17174.90 150
17176.14 178
17177.38 189
17178.62 179
17179.86 167
17181.09 165
17182.33 174
17183.57 178
17184.81 174
17186.05 159
17187.28 166
17188.52 158
17189.76 176
17191.00 172
17192.24 151
17193.48 149
17194.72 148
17195.95 182
17197.19 165
17198.43 142
17199.67 155
17200.91 142
17202.15 171
17203.39 136
17204.63 129
17205.86 171
17207.10 176
17208.34 163
17209.58 141
17210.82 147
17212.06 153
17213.30 168
17214.54 136
17215.78 155
17217.02 174
17218.26 161
17219.50 152
17220.74 172
17221.97 166
17223.21 167
17224.45 169
17225.69 172
17226.93 149
17228.17 159
17229.41 172
17230.65 178
17231.89 178
17233.13 139
17234.37 148
17235.61 142
17236.85 162
17238.09 137
17239.33 132
17240.57 145
17241.81 166
17243.05 142
17244.29 154
17245.53 146
17246.77 180
17248.02 136
17249.26 135
17250.50 133
17251.74 149
17252.98 167
17254.22 152
17255.46 178
17256.70 157
17257.94 167
17259.18 174
17260.42 156
17261.66 169
17262.90 143
17264.15 147
17265.39 154
17266.63 145
17267.87 161
17269.11 160
17270.35 176
17271.59 152
17272.83 130
17274.08 169
17275.32 136
17276.56 125
17277.80 151
17279.04 151
17280.28 146
17281.52 146
17282.77 159
17284.01 160
17285.25 166
17286.49 177
17287.73 148
17288.98 159
17290.22 164
17291.46 143
17292.70 146
17293.94 158
17295.19 151
17296.43 143
17297.67 173
17298.91 161
17300.16 143
17301.40 147
17302.64 164
17303.88 165
17305.13 137
17306.37 153
17307.61 164
17308.85 154
17310.10 171
17311.34 140
17312.58 150
17313.82 149
17315.07 155
17316.31 139
17317.55 169
17318.80 148
17320.04 170
17321.28 170
17322.53 161
17323.77 149
17325.01 153
17326.26 165
17327.50 167
17328.74 147
17329.99 177
17331.23 147
17332.47 168
17333.72 158
17334.96 166
17336.20 150
17337.45 134
17338.69 152
17339.93 141
17341.18 129
17342.42 140
17343.67 161
17344.91 177
17346.15 168
17347.40 160
17348.64 189
17349.89 151
17351.13 147
17352.37 142
17353.62 133
17354.86 132
17356.11 142
17357.35 154
17358.60 166
17359.84 134
17361.09 136
17362.33 161
17363.57 169
17364.82 165
17366.06 189
17367.31 197
17368.55 153
17369.80 157
17371.04 160
17372.29 165
17373.53 153
17374.78 132
17376.02 172
17377.27 174
17378.51 163
17379.76 161
17381.00 161
17382.25 165
17383.50 170
17384.74 166
17385.99 178
17387.23 159
17388.48 152
17389.72 156
17390.97 184
17392.21 159
17393.46 151
17394.71 174
17395.95 154
17397.20 171
17398.44 177
17399.69 171
17400.93 137
17402.18 159
17403.43 181
17404.67 184
17405.92 166
17407.17 158
17408.41 139
17409.66 166
17410.90 174
17412.15 167
17413.40 148
17414.64 154
17415.89 133
17417.14 152
17418.38 145
17419.63 152
17420.88 163
17422.12 149
17423.37 186
17424.62 165
17425.86 148
17427.11 160
17428.36 149
17429.60 167
17430.85 165
17432.10 163
17433.35 149
17434.59 143
17435.84 158
17437.09 141
17438.33 190
17439.58 195
17440.83 168
17442.08 162
17443.32 155
17444.57 160
17445.82 161
17447.07 168
17448.32 155
17449.56 166
17450.81 179
17452.06 165
17453.31 136
17454.55 147
17455.80 176
17457.05 176
17458.30 182
17459.55 156
17460.79 159
17462.04 145
17463.29 190
17464.54 157
17465.79 170
17467.04 154
17468.28 178
17469.53 176
17470.78 150
17472.03 156
17473.28 157
17474.53 152
17475.78 184
17477.02 181
17478.27 202
17479.52 171
17480.77 157
17482.02 169
17483.27 158
17484.52 180
17485.77 174
17487.02 183
17488.26 177
17489.51 161
17490.76 155
17492.01 180
17493.26 168
17494.51 165
17495.76 188
17497.01 182
17498.26 181
17499.51 172
17500.76 168
17502.01 152
17503.26 201
17504.51 172
17505.76 179
17507.01 195
17508.26 190
17509.51 201
17510.76 217
17512.01 165
17513.26 149
17514.51 157
17515.76 200
17517.01 194
17518.26 159
17519.51 177
17520.76 190
17522.01 180
17523.26 188
17524.51 180
17525.76 179
17527.01 170
17528.26 177
17529.51 170
17530.76 181
17532.01 193
17533.26 197
17534.51 195
17535.76 194
17537.01 151
17538.27 171
17539.52 171
17540.77 187
17542.02 169
17543.27 178
17544.52 175
17545.77 189
17547.02 179
17548.27 189
17549.53 189
17550.78 170
17552.03 186
17553.28 163
17554.53 175
17555.78 163
17557.03 166
17558.29 155
17559.54 171
17560.79 168
17562.04 182
17563.29 171
17564.54 177
17565.80 194
17567.05 181
17568.30 159
17569.55 167
17570.80 172
17572.06 178
17573.31 187
17574.56 151
17575.81 186
17577.07 171
17578.32 182
17579.57 177
17580.82 189
17582.08 175
17583.33 175
17584.58 161
17585.83 199
17587.09 176
17588.34 175
17589.59 185
17590.84 174
17592.10 161
17593.35 156
17594.60 200
17595.86 186
17597.11 189
17598.36 197
17599.61 192
17600.87 168
17602.12 182
17603.37 179
17604.63 170
17605.88 202
17607.13 174
17608.39 168
17609.64 141
17610.89 161
17612.15 195
17613.40 175
17614.66 179
17615.91 177
17617.16 155
17618.42 182
17619.67 168
17620.92 169
17622.18 182
17623.43 163
17624.69 181
17625.94 185
17627.19 180
17628.45 157
17629.70 178
17630.96 169
17632.21 203
17633.47 164
17634.72 157
17635.97 156
17637.23 175
17638.48 155
17639.74 150
17640.99 157
17642.25 181
17643.50 174
17644.76 180
17646.01 157
17647.27 149
17648.52 169
17649.78 156
17651.03 189
17652.28 143
17653.54 172
17654.80 161
17656.05 161
17657.31 177
17658.56 173
17659.82 154
17661.07 154
17662.33 175
17663.58 171
17664.84 163
17666.09 159
17667.35 168
17668.60 145
17669.86 166
17671.11 141
17672.37 156
17673.63 162
17674.88 163
17676.14 152
17677.39 179
17678.65 162
17679.91 159
17681.16 156
17682.42 169
17683.67 155
17684.93 136
17686.19 175
17687.44 152
17688.70 156
17689.95 127
17691.21 131
17692.47 136
17693.72 154
17694.98 135
17696.24 137
17697.49 146
17698.75 162
17700.01 149
17701.26 148
17702.52 139
17703.78 156
17705.03 151
17706.29 162
17707.55 156
17708.81 153
17710.06 150
17711.32 141
17712.58 141
17713.83 144
17715.09 157
17716.35 148
17717.61 143
17718.86 135
17720.12 169
17721.38 149
17722.63 147
17723.89 169
17725.15 139
17726.41 139
17727.67 156
17728.92 147
17730.18 144
17731.44 119
17732.70 135
17733.95 158
17735.21 140
17736.47 148
17737.73 147
17738.99 169
17740.24 136
17741.50 150
17742.76 149
17744.02 155
17745.28 146
17746.54 145
17747.79 153
17749.05 121
17750.31 135
17751.57 140
17752.83 148
17754.09 144
17755.35 128
17756.60 135
17757.86 137
17759.12 129
17760.38 126
17761.64 164
17762.90 162
17764.16 172
17765.42 164
17766.67 133
17767.93 122
17769.19 129
17770.45 130
17771.71 154
17772.97 141
17774.23 145
17775.49 159
17776.75 159
17778.01 120
17779.27 123
17780.53 135
17781.79 159
17783.05 144
17784.31 137
17785.57 129
17786.83 122
17788.09 162
17789.35 152
17790.61 146
17791.87 154
17793.13 148
17794.39 156
17795.65 142
17796.91 143
17798.17 137
17799.43 147
17800.69 155
17801.95 125
17803.21 128
17804.47 120
17805.73 110
17806.99 135
17808.25 140
17809.51 145
17810.77 160
17812.03 152
17813.29 122
17814.55 145
17815.81 147
17817.07 148
17818.33 161
17819.60 155
17820.86 120
17822.12 137
17823.38 157
17824.64 150
17825.90 146
17827.16 148
17828.42 151
17829.68 162
17830.95 145
17832.21 143
17833.47 147
17834.73 145
17835.99 132
17837.25 143
17838.51 131
17839.78 128
17841.04 132
17842.30 119
17843.56 123
17844.82 121
17846.08 128
17847.35 146
17848.61 133
17849.87 145
17851.13 130
17852.39 134
17853.66 138
17854.92 131
17856.18 155
17857.44 117
17858.71 112
17859.97 120
17861.23 132
17862.49 128
17863.76 130
17865.02 138
17866.28 136
17867.54 150
17868.81 150
17870.07 134
17871.33 120
17872.59 118
17873.86 140
17875.12 146
17876.38 120
17877.65 120
17878.91 152
17880.17 138
17881.44 130
17882.70 154
17883.96 140
17885.22 150
17886.49 176
17887.75 141
17889.01 144
17890.28 151
17891.54 153
17892.81 125
17894.07 139
17895.33 133
17896.60 130
17897.86 123
17899.12 113
17900.39 119
17901.65 140
17902.92 139
17904.18 159
17905.44 122
17906.71 135
17907.97 107
17909.24 141
17910.50 132
17911.76 139
17913.03 136
17914.29 137
17915.56 125
17916.82 134
17918.09 140
17919.35 131
17920.61 158
17921.88 152
17923.14 126
17924.41 136
17925.67 146
17926.94 162
17928.20 132
17929.47 139
17930.73 132
17932.00 146
17933.26 162
17934.53 131
17935.79 133
17937.06 146
17938.32 146
17939.59 140
17940.85 131
17942.12 123
17943.38 130
17944.65 113
17945.91 142
17947.18 131
17948.44 129
17949.71 158
17950.98 149
17952.24 142
17953.51 110
17954.77 126
17956.04 131
17957.30 131
17958.57 133
17959.84 149
17961.10 140
17962.37 119
17963.63 137
17964.90 123
17966.17 129
17967.43 142
17968.70 140
17969.96 153
17971.23 133
17972.50 126
17973.76 139
17975.03 156
17976.30 147
17977.56 115
17978.83 134
17980.10 133
17981.36 139
17982.63 122
17983.90 130
17985.16 144
17986.43 123
17987.70 150
17988.96 142
17990.23 114
17991.50 122
17992.76 142
17994.03 125
17995.30 132
17996.57 120
17997.83 122
17999.10 130
18000.37 123
18001.64 124
18002.90 130
18004.17 120
18005.44 141
18006.71 143
18007.97 137
18009.24 128
18010.51 131
18011.78 143
18013.04 131
18014.31 141
18015.58 128
18016.85 147
18018.12 144
18019.38 144
18020.65 130
18021.92 145
18023.19 128
18024.46 126
18025.72 137
18026.99 136
18028.26 119
18029.53 126
18030.80 143
18032.07 150
18033.33 173
18034.60 117
18035.87 169
18037.14 144
18038.41 159
18039.68 160
18040.95 132
18042.22 159
18043.48 136
18044.75 167
18046.02 127
18047.29 154
18048.56 162
18049.83 163
18051.10 127
18052.37 136
18053.64 137
18054.91 138
18056.17 159
18057.44 124
18058.71 132
18059.98 135
18061.25 142
18062.52 154
18063.79 149
18065.06 145
18066.33 142
18067.60 154
18068.87 165
18070.14 128
18071.41 118
18072.68 123
18073.95 129
18075.22 154
18076.49 138
18077.76 139
18079.03 147
18080.30 167
18081.57 141
18082.84 132
18084.11 153
18085.38 143
18086.65 135
18087.92 115
18089.19 130
18090.46 152
18091.73 140
18093.00 128
18094.27 137
18095.55 146
18096.82 148
18098.09 155
18099.36 159
18100.63 147
18101.90 122
18103.17 157
18104.44 119
18105.71 118
18106.98 137
18108.25 118
18109.53 142
18110.80 131
18112.07 122
18113.34 118
18114.61 140
18115.88 145
18117.15 159
18118.43 117
18119.70 154
18120.97 169
18122.24 161
18123.51 138
18124.78 134
18126.05 161
18127.33 162
18128.60 162
18129.87 134
18131.14 138
18132.41 134
18133.69 151
18134.96 152
18136.23 135
18137.50 132
18138.77 146
18140.05 157
18141.32 158
18142.59 134
18143.86 129
18145.14 113
18146.41 153
18147.68 125
18148.95 131
18150.23 133
18151.50 123
18152.77 152
18154.04 135
18155.32 159
18156.59 135
18157.86 154
18159.14 142
18160.41 143
18161.68 175
18162.96 131
18164.23 134
18165.50 116
18166.77 133
18168.05 138
18169.32 147
18170.59 161
18171.87 127
18173.14 135
18174.41 137
18175.69 128
18176.96 144
18178.24 134
18179.51 134
18180.78 128
18182.06 140
18183.33 153
18184.60 153
18185.88 136
18187.15 120
18188.43 144
18189.70 126
18190.97 145
18192.25 127
18193.52 118
18194.80 126
18196.07 136
18197.34 141
18198.62 155
18199.89 119
18201.17 136
18202.44 150
18203.72 158
18204.99 153
18206.27 141
18207.54 162
18208.82 122
18210.09 117
18211.36 116
18212.64 132
18213.91 141
18215.19 130
18216.46 120
18217.74 139
18219.01 150
18220.29 139
18221.56 164
18222.84 135
18224.11 128
18225.39 137
18226.67 160
18227.94 140
18229.22 116
18230.49 131
18231.77 154
18233.04 127
18234.32 149
18235.59 141
18236.87 117
18238.14 153
18239.42 144
18240.70 124
18241.97 146
18243.25 173
18244.52 169
18245.80 154
18247.08 141
18248.35 143
18249.63 163
18250.90 156
18252.18 148
18253.46 128
18254.73 132
18256.01 137
18257.29 140
18258.56 144
18259.84 147
18261.11 125
18262.39 114
18263.67 160
18264.94 141
18266.22 141
18267.50 139
18268.77 149
18270.05 146
18271.33 130
18272.61 128
18273.88 134
18275.16 159
18276.44 136
18277.71 134
18278.99 160
18280.27 127
18281.54 179
18282.82 156
18284.10 165
18285.38 160
18286.65 134
18287.93 134
18289.21 140
18290.49 127
18291.76 136
18293.04 158
18294.32 148
18295.60 136
18296.88 143
18298.15 141
18299.43 140
18300.71 139
18301.99 159
18303.26 139
18304.54 150
18305.82 147
18307.10 164
18308.38 142
18309.66 106
18310.93 120
18312.21 125
18313.49 125
18314.77 115
18316.05 127
18317.33 150
18318.60 127
18319.88 139
18321.16 134
18322.44 149
18323.72 162
18325.00 148
18326.28 142
18327.55 150
18328.83 145
18330.11 154
18331.39 142
18332.67 141
18333.95 151
18335.23 127
18336.51 156
18337.79 142
18339.07 132
18340.35 157
18341.62 142
18342.90 110
18344.18 140
18345.46 150
18346.74 133
18348.02 128
18349.30 121
18350.58 127
18351.86 131
18353.14 129
18354.42 116
18355.70 144
18356.98 142
18358.26 142
18359.54 156
18360.82 149
18362.10 157
18363.38 126
18364.66 139
18365.94 128
18367.22 112
18368.50 126
18369.78 140
18371.06 132
18372.34 128
18373.62 118
18374.90 150
18376.18 134
18377.46 143
18378.74 124
18380.03 134
18381.31 142
18382.59 141
18383.87 157
18385.15 122
18386.43 128
18387.71 125
18388.99 133
18390.27 133
18391.55 141
18392.83 129
18394.12 126
18395.40 115
18396.68 120
18397.96 122
18399.24 116
18400.52 124
18401.80 131
18403.08 135
18404.37 131
18405.65 148
18406.93 139
18408.21 147
18409.49 141
18410.77 139
18412.06 117
18413.34 116
18414.62 122
18415.90 126
18417.18 129
18418.47 138
18419.75 155
18421.03 148
18422.31 131
18423.59 124
18424.88 138
18426.16 124
18427.44 138
18428.72 142
18430.01 144
18431.29 125
18432.57 147
18433.85 135
18435.14 128
18436.42 126
18437.70 127
18438.98 140
18440.27 144
18441.55 121
18442.83 144
18444.12 131
18445.40 144
18446.68 139
18447.96 133
18449.25 151
18450.53 148
18451.81 135
18453.10 123
18454.38 146
18455.66 141
18456.95 127
18458.23 127
18459.51 140
18460.80 128
18462.08 125
18463.36 156
18464.65 160
18465.93 145
18467.22 149
18468.50 160
18469.78 117
18471.07 145
18472.35 127
18473.63 150
18474.92 123
18476.20 136
18477.49 118
18478.77 132
18480.05 138
18481.34 127
18482.62 138
18483.91 132
18485.19 126
18486.48 120
18487.76 126
18489.04 123
18490.33 145
18491.61 139
18492.90 144
18494.18 141
18495.47 135
18496.75 119
18498.04 147
18499.32 133
18500.61 124
18501.89 146
18503.18 142
18504.46 136
18505.75 138
18507.03 148
18508.32 151
18509.60 154
18510.89 139
18512.17 125
18513.46 131
18514.74 147
18516.03 130
18517.31 138
18518.60 149
18519.89 158
18521.17 162
18522.46 111
18523.74 136
18525.03 121
18526.31 129
18527.60 129
18528.89 140
18530.17 146
18531.46 141
18532.74 146
18534.03 138
18535.32 129
18536.60 135
18537.89 152
18539.17 156
18540.46 142
18541.75 162
18543.03 134
18544.32 148
18545.61 140
18546.89 138
18548.18 156
18549.47 149
18550.75 132
18552.04 147
18553.33 163
18554.61 163
18555.90 173
18557.19 173
18558.47 151
18559.76 124
18561.05 164
18562.33 146
18563.62 153
18564.91 139
18566.19 145
18567.48 153
18568.77 147
18570.06 143
18571.34 141
18572.63 162
18573.92 141
18575.21 141
18576.49 135
18577.78 147
18579.07 138
18580.36 144
18581.64 164
18582.93 147
18584.22 128
18585.51 157
18586.80 149
18588.08 145
18589.37 142
18590.66 154
18591.95 162
18593.24 150
18594.52 158
18595.81 158
18597.10 174
18598.39 157
18599.68 156
18600.96 141
18602.25 159
18603.54 146
18604.83 154
18606.12 143
18607.41 151
18608.70 143
18609.98 142
18611.27 167
18612.56 155
18613.85 144
18615.14 163
18616.43 148
18617.72 180
18619.01 163
18620.30 146
18621.58 137
18622.87 133
18624.16 169
18625.45 158
18626.74 168
18628.03 150
18629.32 147
18630.61 148
18631.90 145
18633.19 138
18634.48 128
18635.77 169
18637.06 133
18638.35 114
18639.64 143
18640.93 149
18642.22 121
18643.51 150
18644.80 134
18646.09 128
18647.38 149
18648.67 141
18649.96 151
18651.25 137
18652.54 158
18653.83 174
18655.12 162
18656.41 153
18657.70 130
18658.99 145
18660.28 132
18661.57 146
18662.86 126
18664.15 137
18665.44 158
18666.73 132
18668.02 124
18669.31 120
18670.60 134
18671.89 161
18673.18 132
18674.48 143
18675.77 146
18677.06 142
18678.35 125
18679.64 137
18680.93 110
18682.22 122
18683.51 148
18684.80 112
18686.10 103
18687.39 105
18688.68 159
18689.97 158
18691.26 132
18692.55 128
18693.84 128
18695.14 133
18696.43 105
18697.72 134
18699.01 136
18700.30 113
18701.60 127
18702.89 126
18704.18 108
18705.47 110
18706.76 115
18708.06 136
18709.35 119
18710.64 108
18711.93 136
18713.22 131
18714.52 115
18715.81 128
18717.10 108
18718.39 138
18719.69 112
18720.98 110
18722.27 118
18723.56 120
18724.86 138
18726.15 130
18727.44 129
18728.73 106
18730.03 123
18731.32 122
18732.61 139
18733.91 101
18735.20 120
18736.49 126
18737.79 132
18739.08 116
18740.37 116
18741.66 129
18742.96 147
18744.25 131
18745.54 123
18746.84 130
18748.13 106
18749.43 147
18750.72 131
18752.01 158
18753.31 150
18754.60 125
18755.89 111
18757.19 127
18758.48 119
18759.77 132
18761.07 131
18762.36 128
18763.66 121
18764.95 129
18766.24 132
18767.54 130
18768.83 145
18770.13 136
18771.42 144
18772.72 121
18774.01 137
18775.30 120
18776.60 127
18777.89 119
18779.19 146
18780.48 148
18781.78 127
18783.07 105
18784.37 135
18785.66 141
18786.96 113
18788.25 142
18789.55 122
18790.84 116
18792.14 118
18793.43 145
18794.73 141
18796.02 133
18797.32 111
18798.61 135
18799.91 139
18801.20 133
18802.50 113
18803.79 118
18805.09 118
18806.38 108
18807.68 133
18808.97 111
18810.27 143
18811.57 129
18812.86 134
18814.16 133
18815.45 126
18816.75 114
18818.05 129
18819.34 116
18820.64 114
18821.93 112
18823.23 129
18824.53 124
18825.82 121
18827.12 106
18828.41 141
18829.71 131
18831.01 134
18832.30 125
18833.60 133
18834.90 144
18836.19 119
18837.49 142
18838.79 116
18840.08 129
18841.38 114
18842.68 170
18843.97 134
18845.27 105
18846.57 135
18847.86 138
18849.16 112
18850.46 105
18851.75 131
18853.05 137
18854.35 150
18855.65 113
18856.94 121
18858.24 115
18859.54 121
18860.83 128
18862.13 119
18863.43 127
18864.73 131
18866.02 126
18867.32 121
18868.62 131
18869.92 143
18871.21 114
18872.51 129
18873.81 114
18875.11 89
18876.41 128
18877.70 132
18879.00 111
18880.30 115
18881.60 125
18882.90 122
18884.19 129
18885.49 109
18886.79 129
18888.09 120
18889.39 97
18890.69 125
18891.98 127
18893.28 127
18894.58 115
18895.88 114
18897.18 107
18898.48 128
18899.78 126
18901.07 158
18902.37 130
18903.67 102
18904.97 124
18906.27 109
18907.57 128
18908.87 116
18910.17 109
18911.47 114
18912.77 117
18914.06 94
18915.36 131
18916.66 114
18917.96 134
18919.26 137
18920.56 135
18921.86 108
18923.16 128
18924.46 131
18925.76 139
18927.06 115
18928.36 131
18929.66 111
18930.96 138
18932.26 114
18933.56 121
18934.86 122
18936.16 127
18937.46 140
18938.76 132
18940.06 139
18941.36 107
18942.66 149
18943.96 113
18945.26 120
18946.56 123
18947.86 111
18949.16 133
18950.46 127
18951.76 125
18953.06 109
18954.36 136
18955.66 123
18956.96 144
18958.26 111
18959.56 132
18960.87 145
18962.17 145
18963.47 112
18964.77 114
18966.07 133
18967.37 114
18968.67 86
18969.97 115
18971.27 115
18972.57 103
18973.88 134
18975.18 120
18976.48 101
18977.78 91
18979.08 118
18980.38 135
18981.68 127
18982.99 105
18984.29 119
18985.59 117
18986.89 126
18988.19 122
18989.49 129
18990.80 104
18992.10 114
18993.40 121
18994.70 113
18996.00 137
18997.31 135
18998.61 128
18999.91 127
19001.21 121
19002.51 105
19003.82 118
19005.12 121
19006.42 121
19007.72 120
19009.03 122
19010.33 132
19011.63 126
19012.93 124
19014.24 127
19015.54 128
19016.84 126
19018.15 110
19019.45 115
19020.75 132
19022.05 116
19023.36 129
19024.66 121
19025.96 116
19027.27 115
19028.57 105
19029.87 105
19031.18 121
19032.48 127
19033.78 107
19035.09 133
19036.39 132
19037.69 105
19039.00 121
19040.30 119
19041.60 125
19042.91 132
19044.21 131
19045.51 115
19046.82 140
19048.12 118
19049.43 99
19050.73 114
19052.03 106
19053.34 138
19054.64 120
19055.95 115
19057.25 113
19058.55 105
19059.86 116
19061.16 117
19062.47 141
19063.77 118
19065.08 124
19066.38 111
19067.68 121
19068.99 127
19070.29 105
19071.60 118
19072.90 122
19074.21 116
19075.51 122
19076.82 123
19078.12 127
19079.43 114
19080.73 128
19082.04 130
19083.34 119
19084.65 115
19085.95 123
19087.26 135
19088.56 108
19089.87 117
19091.17 111
19092.48 114
19093.78 104
19095.09 108
19096.39 116
19097.70 117
19099.00 137
19100.31 108
19101.62 149
19102.92 138
19104.23 126
19105.53 132
19106.84 131
19108.14 144
19109.45 142
19110.76 151
19112.06 121
19113.37 118
19114.67 119
19115.98 138
19117.29 133
19118.59 127
19119.90 114
19121.21 128
19122.51 125
19123.82 148
19125.13 127
19126.43 159
19127.74 148
19129.04 139
19130.35 118
19131.66 116
19132.96 140
19134.27 138
19135.58 153
19136.89 143
19138.19 110
19139.50 115
19140.81 138
19142.11 120
19143.42 124
19144.73 108
19146.03 120
19147.34 126
19148.65 140
19149.96 137
19151.26 144
19152.57 120
19153.88 129
19155.19 138
19156.49 129
19157.80 152
19159.11 129
19160.42 138
19161.72 110
19163.03 128
19164.34 132
19165.65 141
19166.96 128
19168.26 130
19169.57 105
19170.88 124
19172.19 136
19173.50 141
19174.80 106
19176.11 116
19177.42 125
19178.73 121
19180.04 143
19181.34 144
19182.65 149
19183.96 121
19185.27 106
19186.58 126
19187.89 117
19189.20 110
19190.50 128
19191.81 108
19193.12 123
19194.43 129
19195.74 122
19197.05 134
19198.36 110
19199.67 110
19200.98 128
19202.28 133
19203.59 131
19204.90 107
19206.21 123
19207.52 127
19208.83 116
19210.14 119
19211.45 90
19212.76 77
19214.07 124
19215.38 97
19216.69 98
19218.00 121
19219.31 114
19220.62 134
19221.93 123
19223.24 117
19224.55 131
19225.86 108
19227.17 108
19228.48 115
19229.79 135
19231.10 121
19232.41 158
19233.72 129
19235.03 129
19236.34 104
19237.65 108
19238.96 146
19240.27 112
19241.58 141
19242.89 119
19244.20 121
19245.51 133
19246.82 119
19248.13 107
19249.44 106
19250.75 96
19252.06 110
19253.37 120
19254.69 107
19256.00 101
19257.31 113
19258.62 134
19259.93 132
19261.24 117
19262.55 117
19263.86 116
19265.17 120
19266.49 133
19267.80 127
19269.11 103
19270.42 119
19271.73 128
19273.04 135
19274.35 117
19275.67 118
19276.98 129
19278.29 128
19279.60 114
19280.91 125
19282.22 101
19283.54 125
19284.85 126
19286.16 114
19287.47 106
19288.78 116
19290.10 116
19291.41 116
19292.72 125
19294.03 118
19295.34 109
19296.66 111
19297.97 143
19299.28 114
19300.59 117
19301.91 130
19303.22 120
19304.53 114
19305.84 126
19307.16 121
19308.47 113
19309.78 126
19311.10 134
19312.41 141
19313.72 114
19315.03 100
19316.35 115
19317.66 115
19318.97 111
19320.29 88
19321.60 103
19322.91 119
19324.23 87
19325.54 88
19326.85 110
19328.17 110
19329.48 104
19330.79 120
19332.11 130
19333.42 105
19334.73 124
19336.05 109
19337.36 109
19338.67 100
19339.99 119
19341.30 130
19342.62 151
19343.93 118
19345.24 108
19346.56 123
19347.87 122
19349.19 105
19350.50 103
19351.81 112
19353.13 100
19354.44 103
19355.76 112
19357.07 121
19358.39 123
19359.70 129
19361.02 138
19362.33 114
19363.64 108
19364.96 117
19366.27 122
19367.59 94
19368.90 92
19370.22 118
19371.53 115
19372.85 108
19374.16 104
19375.48 114
19376.79 108
19378.11 115
19379.42 123
19380.74 120
19382.05 130
19383.37 102
19384.68 115
19386.00 121
19387.31 120
19388.63 123
19389.95 117
19391.26 130
19392.58 112
19393.89 100
19395.21 116
19396.52 119
19397.84 106
19399.16 103
19400.47 113
19401.79 119
19403.10 99
19404.42 107
19405.73 135
19407.05 128
19408.37 129
19409.68 136
19411.00 116
19412.32 134
19413.63 142
19414.95 133
19416.26 108
19417.58 99
19418.90 114
19420.21 127
19421.53 120
19422.85 114
19424.16 106
19425.48 119
19426.80 132
19428.11 150
19429.43 119
19430.75 113
19432.06 108
19433.38 115
19434.70 130
19436.02 103
19437.33 124
19438.65 135
19439.97 114
19441.28 111
19442.60 120
19443.92 125
19445.24 87
19446.55 113
19447.87 122
19449.19 122
19450.51 98
19451.82 85
19453.14 124
19454.46 118
19455.78 130
19457.09 123
19458.41 142
19459.73 133
19461.05 140
19462.37 114
19463.68 122
19465.00 122
19466.32 121
19467.64 126
19468.96 132
19470.28 146
19471.59 113
19472.91 108
19474.23 141
19475.55 120
19476.87 135
19478.19 135
19479.50 105
19480.82 106
19482.14 102
19483.46 116
19484.78 103
19486.10 139
19487.42 124
19488.73 123
19490.05 100
19491.37 125
19492.69 107
19494.01 121
19495.33 107
19496.65 135
19497.97 122
19499.29 115
19500.61 113
19501.93 110
19503.25 109
19504.56 108
19505.88 115
19507.20 108
19508.52 124
19509.84 111
19511.16 107
19512.48 121
19513.80 91
19515.12 128
19516.44 132
19517.76 153
19519.08 135
19520.40 98
19521.72 118
19523.04 110
19524.36 122
19525.68 103
19527.00 101
19528.32 116
19529.64 124
19530.96 116
19532.28 96
19533.60 108
19534.92 98
19536.24 120
19537.56 111
19538.88 113
19540.20 129
19541.53 122
19542.85 115
19544.17 106
19545.49 118
19546.81 97
19548.13 118
19549.45 111
19550.77 125
19552.09 119
19553.41 116
19554.73 99
19556.06 133
19557.38 135
19558.70 107
19560.02 108
19561.34 98
19562.66 109
19563.98 135
19565.30 128
19566.63 125
19567.95 115
19569.27 132
19570.59 143
19571.91 108
19573.23 94
19574.56 119
19575.88 133
19577.20 119
19578.52 129
19579.84 139
19581.17 113
19582.49 111
19583.81 112
19585.13 120
19586.45 113
19587.78 106
19589.10 98
19590.42 109
19591.74 83
19593.07 120
19594.39 129
19595.71 115
19597.03 117
19598.36 106
19599.68 118
19601.00 116
19602.32 117
19603.65 136
19604.97 131
19606.29 145
19607.61 114
19608.94 114
19610.26 133
19611.58 126
19612.91 114
19614.23 105
19615.55 125
19616.88 110
19618.20 132
19619.52 123
19620.85 111
19622.17 113
19623.49 89
19624.82 133
19626.14 149
19627.46 133
19628.79 107
19630.11 116
19631.43 129
19632.76 123
19634.08 125
19635.41 127
19636.73 162
19638.05 113
19639.38 123
19640.70 126
19642.03 106
19643.35 120
19644.67 122
19646.00 114
19647.32 101
19648.65 129
19649.97 109
19651.29 134
19652.62 137
19653.94 117
19655.27 107
19656.59 129
19657.92 108
19659.24 92
19660.57 101
19661.89 119
19663.22 102
19664.54 117
19665.87 113
19667.19 104
19668.52 133
19669.84 117
19671.17 145
19672.49 109
19673.82 120
19675.14 147
19676.47 108
19677.79 106
19679.12 108
19680.44 96
19681.77 125
19683.09 112
19684.42 121
19685.74 105
19687.07 111
19688.39 127
19689.72 124
19691.05 116
19692.37 125
19693.70 114
19695.02 132
19696.35 128
19697.68 109
19699.00 103
19700.33 135
19701.65 101
19702.98 99
19704.31 115
19705.63 124
19706.96 84
19708.28 99
19709.61 110
19710.94 106
19712.26 113
19713.59 125
19714.92 126
19716.24 108
19717.57 131
19718.90 114
19720.22 113
19721.55 103
19722.88 132
19724.20 116
19725.53 103
19726.86 101
19728.18 140
19729.51 131
19730.84 118
19732.16 104
19733.49 95
19734.82 104
19736.15 104
19737.47 129
19738.80 119
19740.13 118
19741.46 117
19742.78 105
19744.11 106
19745.44 109
19746.77 92
19748.09 120
19749.42 149
19750.75 139
19752.08 115
19753.40 116
19754.73 117
19756.06 115
19757.39 118
19758.72 97
19760.04 97
19761.37 101
19762.70 113
19764.03 103
19765.36 96
19766.68 112
19768.01 88
19769.34 116
19770.67 105
19772.00 103
19773.33 125
19774.66 115
19775.98 133
19777.31 114
19778.64 131
19779.97 118
19781.30 111
19782.63 130
19783.96 135
19785.29 121
19786.61 119
19787.94 108
19789.27 107
19790.60 109
19791.93 115
19793.26 102
19794.59 116
19795.92 121
19797.25 107
19798.58 110
19799.91 113
19801.24 121
19802.56 124
19803.89 115
19805.22 139
19806.55 126
19807.88 118
19809.21 117
19810.54 112
19811.87 137
19813.20 121
19814.53 125
19815.86 104
19817.19 94
19818.52 104
19819.85 96
19821.18 109
19822.51 131
19823.84 118
19825.17 113
19826.50 132
19827.83 119
19829.16 122
19830.49 137
19831.82 119
19833.15 120
19834.49 116
19835.82 117
19837.15 99
19838.48 133
19839.81 119
19841.14 110
19842.47 108
19843.80 119
19845.13 138
19846.46 128
19847.79 137
19849.12 114
19850.46 109
19851.79 128
19853.12 112
19854.45 120
19855.78 117
19857.11 109
19858.44 124
19859.77 108
19861.11 108
19862.44 115
19863.77 131
19865.10 151
19866.43 125
19867.76 112
19869.09 125
19870.43 135
19871.76 118
19873.09 113
19874.42 102
19875.75 124
19877.09 140
19878.42 128
19879.75 130
19881.08 110
19882.41 131
19883.75 113
19885.08 100
19886.41 101
19887.74 112
19889.08 124
19890.41 124
19891.74 108
19893.07 115
19894.41 111
19895.74 114
19897.07 118
19898.40 120
19899.74 99
19901.07 111
19902.40 111
19903.73 116
19905.07 109
19906.40 104
19907.73 124
19909.07 144
19910.40 123
19911.73 119
19913.07 97
19914.40 108
19915.73 123
19917.07 123
19918.40 115
19919.73 105
19921.07 116
19922.40 120
19923.73 110
19925.07 109
19926.40 133
19927.73 144
19929.07 108
19930.40 102
19931.74 121
19933.07 132
19934.40 120
19935.74 119
19937.07 118
19938.40 126
19939.74 131
19941.07 110
19942.41 118
19943.74 102
19945.08 118
19946.41 95
19947.74 118
19949.08 115
19950.41 120
19951.75 120
19953.08 116
19954.42 109
19955.75 110
19957.09 107
19958.42 113
19959.76 112
19961.09 113
19962.42 102
19963.76 115
19965.09 110
19966.43 113
19967.76 123
19969.10 115
19970.43 126
19971.77 106
19973.11 123
19974.44 102
19975.78 128
19977.11 145
19978.45 128
19979.78 132
19981.12 109
19982.45 113
19983.79 101
19985.12 136
19986.46 125
19987.80 126
19989.13 106
19990.47 109
19991.80 107
19993.14 118
19994.47 109
19995.81 122
19997.15 107
19998.48 132
19999.82 111
20001.15 137
20002.49 105
20003.83 111
20005.16 121
20006.50 123
20007.84 132
20009.17 124
20010.51 128
20011.85 127
20013.18 147
20014.52 106
20015.85 103
20017.19 106
20018.53 143
20019.87 133
20021.20 104
20022.54 123
20023.88 124
20025.21 120
20026.55 102
20027.89 109
20029.22 113
20030.56 125
20031.90 112
20033.24 103
20034.57 85
20035.91 114
20037.25 116
20038.58 119
20039.92 104
20041.26 104
20042.60 142
20043.93 136
20045.27 116
20046.61 124
20047.95 160
20049.29 139
20050.62 136
20051.96 120
20053.30 107
20054.64 119
20055.97 123
20057.31 125
20058.65 110
20059.99 115
20061.33 123
20062.66 110
20064.00 115
20065.34 98
20066.68 119
20068.02 121
20069.36 118
20070.70 138
20072.03 105
20073.37 136
20074.71 107
20076.05 125
20077.39 117
20078.73 119
20080.07 123
20081.40 140
20082.74 110
20084.08 124
20085.42 108
20086.76 125
20088.10 116
20089.44 113
20090.78 106
20092.12 111
20093.46 128
20094.80 99
20096.13 102
20097.47 95
20098.81 137
20100.15 118
20101.49 115
20102.83 107
20104.17 109
20105.51 105
20106.85 108
20108.19 116
20109.53 128
20110.87 110
20112.21 115
20113.55 117
20114.89 109
20116.23 118
20117.57 118
20118.91 123
20120.25 104
20121.59 102
20122.93 115
20124.27 98
