# Supplementary material for: MALDI-TOF MS typing enables the classification of brewing yeasts of the genus Saccharomyces to major beer styles
Source: PLoS One. 2017 Aug 9;12(8):e0181694. doi: 10.1371/journal.pone.0181694 (PMC5549903; doi:10.1371/journal.pone.0181694)
Supplement: S13 File — The directory includes 90 raw files and was zipped to “.zip”; the folder has three strains with 30 spectra per strain; S1 Text explains the raw files with an example and Table 1 represents the yeast strains used within the experiment. (ZIP) [file pone.0181694.s016.zip › 37-39/30634-341-OG-Alt-Alt-YPG-18h-E-E_2015-10-21__0_C5_1.dat]

1999.81 2203
2000.23 2159
2000.65 2377
2001.07 2316
2001.50 2256
2001.92 2319
2002.34 2213
2002.76 2124
2003.18 2106
2003.60 2155
2004.03 2042
2004.45 1949
2004.87 1953
2005.29 1793
2005.71 1985
2006.14 2059
2006.56 2076
2006.98 1923
2007.40 2000
2007.83 1955
2008.25 2051
2008.67 2116
2009.09 1953
2009.52 1857
2009.94 2126
2010.36 2033
2010.78 2007
2011.21 2006
2011.63 2001
2012.05 1947
2012.48 1804
2012.90 1687
2013.32 2018
2013.74 1996
2014.17 1921
2014.59 1760
2015.01 1763
2015.44 1693
2015.86 1729
2016.28 1879
2016.71 1853
2017.13 1819
2017.55 1804
2017.98 1853
2018.40 1863
2018.82 1984
2019.25 1995
2019.67 1955
2020.09 2011
2020.52 1953
2020.94 1996
2021.37 2105
2021.79 2025
2022.21 2036
2022.64 1979
2023.06 1928
2023.48 1905
2023.91 1827
2024.33 1924
2024.76 1912
2025.18 1973
2025.61 1964
2026.03 1888
2026.45 1923
2026.88 1923
2027.30 1909
2027.73 1715
2028.15 1777
2028.58 2033
2029.00 2057
2029.43 1849
2029.85 1781
2030.28 1736
2030.70 1773
2031.12 1916
2031.55 1753
2031.97 1773
2032.40 1755
2032.82 1723
2033.25 1854
2033.67 1904
2034.10 1937
2034.52 1975
2034.95 1911
2035.38 1789
2035.80 1895
2036.23 1887
2036.65 1930
2037.08 1981
2037.50 2004
2037.93 1980
2038.35 1996
2038.78 2020
2039.20 2051
2039.63 1914
2040.06 2100
2040.48 1898
2040.91 1957
2041.33 2100
2041.76 2100
2042.19 1966
2042.61 1950
2043.04 1854
2043.46 1906
2043.89 2067
2044.32 2017
2044.74 1922
2045.17 1828
2045.59 1973
2046.02 1989
2046.45 2094
2046.87 2068
2047.30 1963
2047.73 2023
2048.15 1889
2048.58 2018
2049.01 1810
2049.43 1931
2049.86 2041
2050.29 2027
2050.71 2002
2051.14 1900
2051.57 1786
2051.99 1700
2052.42 1741
2052.85 1877
2053.28 1985
2053.70 1832
2054.13 1908
2054.56 1895
2054.99 1778
2055.41 1830
2055.84 1821
2056.27 1839
2056.69 1911
2057.12 1826
2057.55 1924
2057.98 2015
2058.41 1871
2058.83 1887
2059.26 1759
2059.69 1813
2060.12 1794
2060.54 1878
2060.97 1944
2061.40 1887
2061.83 1889
2062.26 2054
2062.68 1923
2063.11 2034
2063.54 2209
2063.97 2193
2064.40 2229
2064.83 2086
2065.25 2405
2065.68 2327
2066.11 2530
2066.54 2409
2066.97 2417
2067.40 2497
2067.82 2352
2068.25 2382
2068.68 2220
2069.11 2225
2069.54 2055
2069.97 1883
2070.40 1890
2070.83 1789
2071.26 1845
2071.68 1769
2072.11 1796
2072.54 1940
2072.97 1667
2073.40 1912
2073.83 1965
2074.26 1984
2074.69 1906
2075.12 1964
2075.55 1985
2075.98 1880
2076.41 2116
2076.84 1967
2077.27 2070
2077.70 2017
2078.13 1991
2078.55 2041
2078.98 1958
2079.41 2044
2079.84 2035
2080.27 2168
2080.70 2088
2081.13 2089
2081.56 1983
2081.99 2068
2082.42 1984
2082.85 1879
2083.29 1811
2083.72 1772
2084.15 1984
2084.58 1878
2085.01 1911
2085.44 1906
2085.87 1855
2086.30 1975
2086.73 1886
2087.16 1824
2087.59 1864
2088.02 1905
2088.45 2014
2088.88 1959
2089.31 1853
2089.74 1812
2090.17 1862
2090.61 1803
2091.04 1926
2091.47 1921
2091.90 1908
2092.33 1983
2092.76 2024
2093.19 2034
2093.62 1920
2094.06 1805
2094.49 1889
2094.92 1951
2095.35 1989
2095.78 1830
2096.21 1740
2096.64 1694
2097.08 1731
2097.51 1754
2097.94 1743
2098.37 1799
2098.80 1713
2099.24 1710
2099.67 1718
2100.10 1740
2100.53 1664
2100.96 1720
2101.40 1811
2101.83 1710
2102.26 1691
2102.69 1791
2103.12 1778
2103.56 1926
2103.99 1686
2104.42 1893
2104.85 1917
2105.29 1759
2105.72 1815
2106.15 1925
2106.58 1926
2107.02 1970
2107.45 1895
2107.88 1883
2108.31 1914
2108.75 1882
2109.18 1998
2109.61 1926
2110.05 1809
2110.48 1739
2110.91 1741
2111.35 1803
2111.78 1725
2112.21 1823
2112.65 1649
2113.08 1784
2113.51 1826
2113.95 1863
2114.38 1819
2114.81 1743
2115.25 1744
2115.68 1686
2116.11 1661
2116.55 1788
2116.98 1748
2117.41 1746
2117.85 1902
2118.28 1767
2118.72 1808
2119.15 1698
2119.58 1636
2120.02 1765
2120.45 1743
2120.89 1756
2121.32 1642
2121.75 1775
2122.19 1839
2122.62 1803
2123.06 1946
2123.49 1916
2123.93 1855
2124.36 1827
2124.79 1838
2125.23 1749
2125.66 1839
2126.10 1776
2126.53 1734
2126.97 1601
2127.40 1716
2127.84 1969
2128.27 1794
2128.71 1718
2129.14 1656
2129.58 1720
2130.01 1757
2130.45 1854
2130.88 1887
2131.32 1856
2131.75 1946
2132.19 1879
2132.62 1796
2133.06 1874
2133.49 1898
2133.93 1885
2134.37 1988
2134.80 2011
2135.24 2070
2135.67 1860
2136.11 1856
2136.54 1862
2136.98 1926
2137.41 2036
2137.85 1959
2138.29 1884
2138.72 1929
2139.16 1799
2139.59 1869
2140.03 1676
2140.47 1823
2140.90 1821
2141.34 1631
2141.78 1804
2142.21 1878
2142.65 1846
2143.08 1834
2143.52 1811
2143.96 1817
2144.39 1765
2144.83 1737
2145.27 1785
2145.70 1772
2146.14 1760
2146.58 1768
2147.01 1732
2147.45 1730
2147.89 1834
2148.32 1748
2148.76 1921
2149.20 1908
2149.64 1929
2150.07 1930
2150.51 1897
2150.95 2075
2151.38 1988
2151.82 2033
2152.26 1894
2152.70 1972
2153.13 1975
2153.57 1890
2154.01 1919
2154.45 2048
2154.88 1935
2155.32 2036
2155.76 1999
2156.20 1997
2156.63 2008
2157.07 1912
2157.51 1819
2157.95 1922
2158.39 2013
2158.82 1991
2159.26 2029
2159.70 2013
2160.14 1952
2160.58 1902
2161.01 1953
2161.45 2087
2161.89 2037
2162.33 1972
2162.77 1907
2163.21 1895
2163.64 1879
2164.08 1814
2164.52 1984
2164.96 1934
2165.40 1875
2165.84 1813
2166.28 1888
2166.71 1852
2167.15 1941
2167.59 2006
2168.03 1837
2168.47 1772
2168.91 2003
2169.35 1967
2169.79 1870
2170.23 1856
2170.67 2023
2171.10 2199
2171.54 2179
2171.98 2225
2172.42 2198
2172.86 2227
2173.30 2287
2173.74 2333
2174.18 2465
2174.62 2462
2175.06 2405
2175.50 2438
2175.94 2602
2176.38 2361
2176.82 2331
2177.26 2429
2177.70 2297
2178.14 2033
2178.58 2078
2179.02 2125
2179.46 2127
2179.90 2118
2180.34 2124
2180.78 2076
2181.22 2047
2181.66 1997
2182.10 1987
2182.54 1990
2182.98 2061
2183.42 2028
2183.86 1892
2184.30 1967
2184.74 2011
2185.18 1962
2185.62 1924
2186.06 1921
2186.51 1846
2186.95 1925
2187.39 1819
2187.83 1815
2188.27 1884
2188.71 1876
2189.15 1888
2189.59 2008
2190.03 2041
2190.47 1952
2190.92 1913
2191.36 1969
2191.80 1844
2192.24 1864
2192.68 1806
2193.12 1953
2193.56 1927
2194.01 2063
2194.45 1986
2194.89 2161
2195.33 2087
2195.77 1973
2196.21 2054
2196.66 1990
2197.10 2019
2197.54 1922
2197.98 2051
2198.42 2008
2198.87 1836
2199.31 1871
2199.75 1903
2200.19 1846
2200.63 1874
2201.08 2043
2201.52 2065
2201.96 2030
2202.40 1898
2202.85 1835
2203.29 1933
2203.73 1798
2204.17 1751
2204.62 1818
2205.06 1959
2205.50 1901
2205.94 1963
2206.39 2036
2206.83 2013
2207.27 2005
2207.71 2030
2208.16 1957
2208.60 1961
2209.04 1955
2209.49 2011
2209.93 2093
2210.37 1974
2210.82 1976
2211.26 1953
2211.70 2030
2212.15 1966
2212.59 2095
2213.03 1996
2213.48 1891
2213.92 2067
2214.36 2021
2214.81 1979
2215.25 1997
2215.69 2040
2216.14 1983
2216.58 1873
2217.03 1865
2217.47 1750
2217.91 1696
2218.36 1662
2218.80 1740
2219.25 1973
2219.69 1933
2220.13 1786
2220.58 1827
2221.02 1939
2221.47 1993
2221.91 1799
2222.36 1822
2222.80 1965
2223.24 1994
2223.69 1830
2224.13 1787
2224.58 1931
2225.02 1890
2225.47 1902
2225.91 2023
2226.36 2027
2226.80 1902
2227.25 2030
2227.69 2016
2228.14 1961
2228.58 1942
2229.03 2030
2229.47 2060
2229.92 1973
2230.36 1800
2230.81 2039
2231.25 2123
2231.70 2064
2232.14 2111
2232.59 2028
2233.03 2152
2233.48 2220
2233.93 2066
2234.37 2045
2234.82 1964
2235.26 1976
2235.71 2027
2236.15 1967
2236.60 1964
2237.05 1995
2237.49 1867
2237.94 1839
2238.38 1988
2238.83 1931
2239.28 1968
2239.72 1980
2240.17 1831
2240.61 1895
2241.06 1839
2241.51 1923
2241.95 1921
2242.40 1839
2242.85 1864
2243.29 1739
2243.74 1797
2244.19 1737
2244.63 1770
2245.08 1764
2245.52 1719
2245.97 1744
2246.42 1839
2246.87 1744
2247.31 1644
2247.76 1691
2248.21 1758
2248.65 1747
2249.10 1811
2249.55 1752
2249.99 1681
2250.44 1682
2250.89 1807
2251.34 1809
2251.78 1818
2252.23 1878
2252.68 1815
2253.13 1764
2253.57 1693
2254.02 1832
2254.47 1873
2254.92 1737
2255.36 1767
2255.81 1822
2256.26 1842
2256.71 1841
2257.15 1834
2257.60 1554
2258.05 1746
2258.50 1918
2258.95 1857
2259.39 1845
2259.84 1886
2260.29 1783
2260.74 1680
2261.19 1763
2261.64 2078
2262.08 1954
2262.53 1849
2262.98 1930
2263.43 1957
2263.88 2138
2264.33 2109
2264.77 1943
2265.22 1919
2265.67 1885
2266.12 1814
2266.57 1936
2267.02 1997
2267.47 1969
2267.92 1934
2268.37 1734
2268.81 1862
2269.26 1945
2269.71 1973
2270.16 2126
2270.61 2047
2271.06 1898
2271.51 1814
2271.96 1918
2272.41 2207
2272.86 2198
2273.31 1953
2273.76 1821
2274.21 1806
2274.66 1834
2275.11 1871
2275.55 1820
2276.00 1832
2276.45 1821
2276.90 1841
2277.35 1757
2277.80 1785
2278.25 1833
2278.70 1928
2279.15 1795
2279.60 1822
2280.05 1980
2280.50 1883
2280.95 1879
2281.40 1913
2281.85 1874
2282.31 1862
2282.76 1865
2283.21 1964
2283.66 1721
2284.11 1775
2284.56 1916
2285.01 1841
2285.46 1869
2285.91 1879
2286.36 1926
2286.81 1991
2287.26 2122
2287.71 2028
2288.16 1943
2288.61 2228
2289.07 2381
2289.52 2489
2289.97 2572
2290.42 2688
2290.87 2794
2291.32 2783
2291.77 2952
2292.22 2902
2292.68 2746
2293.13 2608
2293.58 2609
2294.03 2509
2294.48 2596
2294.93 2314
2295.38 2343
2295.84 2320
2296.29 2160
2296.74 2001
2297.19 1953
2297.64 2027
2298.10 2072
2298.55 2068
2299.00 2167
2299.45 1935
2299.90 1842
2300.36 1685
2300.81 1774
2301.26 1845
2301.71 1877
2302.16 1861
2302.62 1992
2303.07 1859
2303.52 1759
2303.97 1653
2304.43 1756
2304.88 1882
2305.33 1832
2305.78 1726
2306.24 1798
2306.69 1842
2307.14 1890
2307.60 1793
2308.05 1808
2308.50 1952
2308.95 2111
2309.41 2179
2309.86 2223
2310.31 2263
2310.77 2131
2311.22 2138
2311.67 2098
2312.13 2174
2312.58 2093
2313.03 2139
2313.49 2129
2313.94 2123
2314.39 2012
2314.85 2089
2315.30 2204
2315.75 2079
2316.21 2113
2316.66 2071
2317.11 2015
2317.57 2063
2318.02 1983
2318.48 1954
2318.93 2234
2319.38 2246
2319.84 2085
2320.29 2025
2320.75 2057
2321.20 2020
2321.66 2076
2322.11 2040
2322.56 2008
2323.02 1947
2323.47 1892
2323.93 1875
2324.38 2083
2324.84 2115
2325.29 2073
2325.74 2102
2326.20 2215
2326.65 2083
2327.11 2171
2327.56 2253
2328.02 2330
2328.47 2356
2328.93 2495
2329.38 2520
2329.84 2537
2330.29 2349
2330.75 2571
2331.20 2452
2331.66 2297
2332.11 2264
2332.57 2134
2333.02 2295
2333.48 2231
2333.94 1967
2334.39 1963
2334.85 1862
2335.30 1883
2335.76 1850
2336.21 2027
2336.67 2006
2337.12 1925
2337.58 1760
2338.04 1823
2338.49 2015
2338.95 1933
2339.40 1867
2339.86 1925
2340.32 1835
2340.77 1900
2341.23 1949
2341.68 1789
2342.14 1911
2342.60 2005
2343.05 2016
2343.51 2044
2343.97 1873
2344.42 1914
2344.88 1937
2345.34 1845
2345.79 1895
2346.25 1800
2346.71 1882
2347.16 1959
2347.62 1925
2348.08 1931
2348.53 1979
2348.99 1965
2349.45 1884
2349.90 1840
2350.36 1921
2350.82 1860
2351.27 1767
2351.73 1918
2352.19 1868
2352.65 2024
2353.10 1812
2353.56 1832
2354.02 1919
2354.48 1750
2354.93 1779
2355.39 1875
2355.85 1808
2356.31 1825
2356.76 1861
2357.22 1870
2357.68 1860
2358.14 1850
2358.59 1819
2359.05 1894
2359.51 1943
2359.97 1916
2360.43 1969
2360.88 1872
2361.34 1831
2361.80 1971
2362.26 1965
2362.72 1969
2363.17 1910
2363.63 1872
2364.09 1779
2364.55 1975
2365.01 1919
2365.47 1806
2365.92 1788
2366.38 1861
2366.84 2038
2367.30 1969
2367.76 1999
2368.22 1880
2368.68 1911
2369.14 1795
2369.59 1907
2370.05 2053
2370.51 1975
2370.97 1766
2371.43 1860
2371.89 1988
2372.35 1787
2372.81 1823
2373.27 1845
2373.73 1860
2374.19 1982
2374.65 1904
2375.10 1884
2375.56 1939
2376.02 2134
2376.48 1969
2376.94 1945
2377.40 2041
2377.86 1935
2378.32 1871
2378.78 1960
2379.24 1960
2379.70 2007
2380.16 2010
2380.62 1988
2381.08 1921
2381.54 1987
2382.00 1942
2382.46 1849
2382.92 1926
2383.38 1889
2383.84 1955
2384.30 1904
2384.76 1990
2385.22 1868
2385.68 1839
2386.14 1948
2386.60 1935
2387.07 1722
2387.53 1755
2387.99 1718
2388.45 1888
2388.91 2008
2389.37 1840
2389.83 1858
2390.29 1734
2390.75 1764
2391.21 1739
2391.67 1852
2392.13 1922
2392.60 1956
2393.06 1887
2393.52 1911
2393.98 1868
2394.44 1961
2394.90 1914
2395.36 1685
2395.82 1694
2396.29 1882
2396.75 1901
2397.21 1832
2397.67 1782
2398.13 1640
2398.59 1800
2399.06 1943
2399.52 1781
2399.98 1737
2400.44 1766
2400.90 1782
2401.37 1839
2401.83 1663
2402.29 1606
2402.75 1740
2403.21 1669
2403.68 1597
2404.14 1617
2404.60 1637
2405.06 1687
2405.52 1799
2405.99 1839
2406.45 1712
2406.91 1717
2407.37 1673
2407.84 1776
2408.30 1773
2408.76 1801
2409.22 1802
2409.69 1736
2410.15 1729
2410.61 1743
2411.08 1811
2411.54 1763
2412.00 1727
2412.47 1714
2412.93 1763
2413.39 1861
2413.85 1884
2414.32 1926
2414.78 1871
2415.24 2010
2415.71 2173
2416.17 2061
2416.63 2075
2417.10 2212
2417.56 2196
2418.02 2311
2418.49 2449
2418.95 2419
2419.42 2446
2419.88 2503
2420.34 2556
2420.81 2250
2421.27 2342
2421.73 2207
2422.20 2157
2422.66 2055
2423.13 2015
2423.59 2003
2424.06 2006
2424.52 2015
2424.98 2040
2425.45 1974
2425.91 1994
2426.38 1980
2426.84 1894
2427.31 1869
2427.77 1888
2428.23 1854
2428.70 1849
2429.16 1774
2429.63 1997
2430.09 1975
2430.56 1917
2431.02 2032
2431.49 1982
2431.95 1963
2432.42 1955
2432.88 2070
2433.35 2097
2433.81 2135
2434.28 2109
2434.74 2036
2435.21 2043
2435.67 1974
2436.14 1933
2436.60 1820
2437.07 2005
2437.53 2018
2438.00 1761
2438.47 1735
2438.93 1795
2439.40 1769
2439.86 1916
2440.33 1950
2440.79 1945
2441.26 1977
2441.73 1898
2442.19 1874
2442.66 1808
2443.12 1825
2443.59 1888
2444.05 1865
2444.52 1888
2444.99 1788
2445.45 1781
2445.92 1723
2446.39 1709
2446.85 1708
2447.32 1638
2447.78 1607
2448.25 1745
2448.72 1836
2449.18 1755
2449.65 1752
2450.12 1858
2450.58 1783
2451.05 1705
2451.52 1660
2451.98 1801
2452.45 1809
2452.92 1829
2453.39 1754
2453.85 1807
2454.32 1873
2454.79 1820
2455.25 1871
2455.72 1774
2456.19 1730
2456.65 1830
2457.12 1933
2457.59 1843
2458.06 1768
2458.52 1889
2458.99 1899
2459.46 1896
2459.93 1852
2460.39 1753
2460.86 1855
2461.33 1883
2461.80 1810
2462.27 1750
2462.73 1778
2463.20 1657
2463.67 1705
2464.14 1898
2464.60 1813
2465.07 1872
2465.54 1848
2466.01 1891
2466.48 1751
2466.95 1797
2467.41 1963
2467.88 1845
2468.35 1904
2468.82 1816
2469.29 1842
2469.76 1753
2470.22 1723
2470.69 1809
2471.16 1754
2471.63 1677
2472.10 1773
2472.57 1762
2473.04 1671
2473.51 1791
2473.97 1731
2474.44 1751
2474.91 1837
2475.38 1695
2475.85 1664
2476.32 1593
2476.79 1624
2477.26 1662
2477.73 1699
2478.20 1717
2478.67 1623
2479.13 1672
2479.60 1685
2480.07 1675
2480.54 1738
2481.01 1751
2481.48 1631
2481.95 1756
2482.42 1702
2482.89 1754
2483.36 1843
2483.83 1731
2484.30 1738
2484.77 1625
2485.24 1627
2485.71 1657
2486.18 1763
2486.65 1782
2487.12 1775
2487.59 1805
2488.06 1830
2488.53 1697
2489.00 1908
2489.47 1841
2489.94 2012
2490.41 2106
2490.88 1873
2491.35 1795
2491.83 1645
2492.30 1697
2492.77 1860
2493.24 2041
2493.71 1989
2494.18 2005
2494.65 2052
2495.12 2209
2495.59 2268
2496.06 2163
2496.53 2018
2497.00 2029
2497.48 1894
2497.95 1984
2498.42 1882
2498.89 1738
2499.36 1739
2499.83 1665
2500.30 1728
2500.77 1692
2501.25 1726
2501.72 1722
2502.19 1612
2502.66 1654
2503.13 1809
2503.60 1794
2504.08 1933
2504.55 1855
2505.02 1804
2505.49 1823
2505.96 1804
2506.44 1825
2506.91 1727
2507.38 1807
2507.85 1700
2508.32 1959
2508.80 1854
2509.27 1906
2509.74 1870
2510.21 1749
2510.68 1811
2511.16 1978
2511.63 2098
2512.10 2025
2512.57 1896
2513.05 1772
2513.52 1796
2513.99 1868
2514.47 1837
2514.94 1957
2515.41 1845
2515.88 1909
2516.36 1832
2516.83 1733
2517.30 1873
2517.78 1869
2518.25 1972
2518.72 1854
2519.19 1815
2519.67 1811
2520.14 1777
2520.61 1805
2521.09 1785
2521.56 1908
2522.03 1845
2522.51 1854
2522.98 1880
2523.46 1836
2523.93 1823
2524.40 1868
2524.88 1853
2525.35 1849
2525.82 1799
2526.30 1753
2526.77 1704
2527.25 1773
2527.72 1891
2528.19 1840
2528.67 1960
2529.14 1918
2529.62 1895
2530.09 1853
2530.56 1857
2531.04 1948
2531.51 1731
2531.99 1777
2532.46 1882
2532.94 1691
2533.41 1831
2533.89 1785
2534.36 1729
2534.83 1816
2535.31 1757
2535.78 1845
2536.26 1693
2536.73 1761
2537.21 1785
2537.68 1787
2538.16 1783
2538.63 1824
2539.11 1720
2539.58 1740
2540.06 1873
2540.53 1825
2541.01 1988
2541.48 1878
2541.96 1907
2542.43 1856
2542.91 1909
2543.39 1977
2543.86 1950
2544.34 1848
2544.81 1997
2545.29 1955
2545.76 1888
2546.24 2013
2546.71 1980
2547.19 1991
2547.67 2037
2548.14 2033
2548.62 2041
2549.09 2135
2549.57 2037
2550.05 2257
2550.52 2221
2551.00 2149
2551.47 2069
2551.95 1985
2552.43 1924
2552.90 2074
2553.38 2047
2553.86 1919
2554.33 1984
2554.81 1983
2555.29 2059
2555.76 1874
2556.24 1848
2556.72 1849
2557.19 1885
2557.67 1912
2558.15 1830
2558.62 1842
2559.10 1882
2559.58 1823
2560.05 1719
2560.53 1746
2561.01 1737
2561.48 1687
2561.96 1800
2562.44 1656
2562.92 1760
2563.39 1772
2563.87 1683
2564.35 1628
2564.83 1753
2565.30 1767
2565.78 1764
2566.26 1697
2566.74 1731
2567.21 1769
2567.69 1797
2568.17 1867
2568.65 1752
2569.12 1829
2569.60 1755
2570.08 1892
2570.56 1764
2571.04 1684
2571.51 1705
2571.99 1701
2572.47 1703
2572.95 1759
2573.43 1612
2573.91 1728
2574.38 1697
2574.86 1733
2575.34 1707
2575.82 1651
2576.30 1542
2576.78 1596
2577.25 1612
2577.73 1551
2578.21 1653
2578.69 1561
2579.17 1680
2579.65 1756
2580.13 1765
2580.61 1741
2581.09 1763
2581.56 1805
2582.04 1804
2582.52 1832
2583.00 1707
2583.48 1783
2583.96 1662
2584.44 1717
2584.92 1772
2585.40 1677
2585.88 1682
2586.36 1674
2586.84 1678
2587.32 1788
2587.79 1702
2588.27 1729
2588.75 1683
2589.23 1765
2589.71 1752
2590.19 1754
2590.67 1694
2591.15 1641
2591.63 1791
2592.11 1874
2592.59 1827
2593.07 1744
2593.55 1807
2594.03 1707
2594.51 1784
2594.99 1958
2595.47 1707
2595.95 1649
2596.43 1745
2596.92 1717
2597.40 1667
2597.88 1600
2598.36 1650
2598.84 1665
2599.32 1597
2599.80 1666
2600.28 1694
2600.76 1830
2601.24 1684
2601.72 1707
2602.20 1770
2602.68 1647
2603.16 1690
2603.65 1734
2604.13 1745
2604.61 1735
2605.09 1680
2605.57 1708
2606.05 1688
2606.53 1666
2607.01 1705
2607.50 1805
2607.98 1661
2608.46 1545
2608.94 1618
2609.42 1726
2609.90 1766
2610.38 1745
2610.87 1765
2611.35 1806
2611.83 1687
2612.31 1696
2612.79 1687
2613.28 1733
2613.76 1823
2614.24 1622
2614.72 1744
2615.20 1757
2615.69 1865
2616.17 1844
2616.65 1788
2617.13 1874
2617.62 1866
2618.10 1909
2618.58 1835
2619.06 1972
2619.54 2068
2620.03 1988
2620.51 1876
2620.99 1821
2621.48 1715
2621.96 1759
2622.44 1866
2622.92 1828
2623.41 1818
2623.89 1879
2624.37 1855
2624.86 1797
2625.34 1844
2625.82 1861
2626.30 1849
2626.79 1808
2627.27 1741
2627.75 1745
2628.24 1690
2628.72 1727
2629.20 1744
2629.69 1713
2630.17 1851
2630.65 1928
2631.14 1887
2631.62 1766
2632.11 1842
2632.59 1846
2633.07 1874
2633.56 1898
2634.04 1855
2634.52 1841
2635.01 1798
2635.49 1709
2635.98 1779
2636.46 1652
2636.94 1685
2637.43 1667
2637.91 1716
2638.40 1731
2638.88 1866
2639.37 1716
2639.85 1790
2640.33 1770
2640.82 1837
2641.30 1685
2641.79 1868
2642.27 1842
2642.76 1839
2643.24 1914
2643.73 1876
2644.21 1745
2644.70 1613
2645.18 1737
2645.67 1756
2646.15 1760
2646.64 1637
2647.12 1786
2647.61 1850
2648.09 1700
2648.58 1743
2649.06 1848
2649.55 1883
2650.03 1833
2650.52 1710
2651.00 1752
2651.49 1813
2651.97 1766
2652.46 1747
2652.95 1682
2653.43 1782
2653.92 1801
2654.40 1847
2654.89 1970
2655.37 1857
2655.86 1730
2656.35 1730
2656.83 1849
2657.32 1797
2657.80 1834
2658.29 1887
2658.78 1814
2659.26 1769
2659.75 1810
2660.23 1739
2660.72 1702
2661.21 1729
2661.69 1804
2662.18 1717
2662.67 1840
2663.15 1782
2663.64 1720
2664.13 1733
2664.61 1839
2665.10 1743
2665.59 1811
2666.07 1808
2666.56 1810
2667.05 1723
2667.53 1653
2668.02 1744
2668.51 1672
2668.99 1625
2669.48 1654
2669.97 1725
2670.46 1667
2670.94 1749
2671.43 1577
2671.92 1628
2672.40 1925
2672.89 1964
2673.38 2032
2673.87 2138
2674.35 2248
2674.84 2244
2675.33 2281
2675.82 2230
2676.31 2177
2676.79 2263
2677.28 2211
2677.77 2237
2678.26 2199
2678.74 2066
2679.23 1919
2679.72 1858
2680.21 1859
2680.70 1785
2681.18 1829
2681.67 1845
2682.16 1746
2682.65 1725
2683.14 1802
2683.63 1907
2684.11 1790
2684.60 1802
2685.09 1694
2685.58 1752
2686.07 1860
2686.56 1764
2687.05 1802
2687.53 1836
2688.02 1708
2688.51 1612
2689.00 1621
2689.49 1596
2689.98 1883
2690.47 1814
2690.96 1724
2691.45 1704
2691.94 1693
2692.42 1701
2692.91 1686
2693.40 1827
2693.89 1800
2694.38 1778
2694.87 1638
2695.36 1642
2695.85 1779
2696.34 1840
2696.83 1785
2697.32 1812
2697.81 1722
2698.30 1848
2698.79 1837
2699.28 1798
2699.77 1734
2700.26 1741
2700.75 1813
2701.24 1771
2701.73 1791
2702.22 1766
2702.71 1819
2703.20 1809
2703.69 1771
2704.18 1807
2704.67 1753
2705.16 1718
2705.65 1826
2706.14 1713
2706.63 1786
2707.12 1765
2707.61 1786
2708.10 1749
2708.59 1670
2709.08 1689
2709.57 1697
2710.06 1644
2710.56 1597
2711.05 1676
2711.54 1628
2712.03 1676
2712.52 1611
2713.01 1596
2713.50 1633
2713.99 1701
2714.48 1679
2714.98 1734
2715.47 1630
2715.96 1552
2716.45 1599
2716.94 1619
2717.43 1736
2717.92 1686
2718.42 1668
2718.91 1745
2719.40 1684
2719.89 1745
2720.38 1804
2720.87 1923
2721.37 1916
2721.86 1925
2722.35 1878
2722.84 2008
2723.33 1931
2723.82 1930
2724.32 1977
2724.81 1839
2725.30 1719
2725.79 1773
2726.29 1804
2726.78 1821
2727.27 1689
2727.76 1661
2728.26 1695
2728.75 1638
2729.24 1662
2729.73 1644
2730.23 1556
2730.72 1636
2731.21 1544
2731.70 1686
2732.20 1795
2732.69 1641
2733.18 1733
2733.67 1808
2734.17 1678
2734.66 1776
2735.15 1752
2735.65 1738
2736.14 1838
2736.63 1795
2737.13 1874
2737.62 1751
2738.11 1923
2738.61 1858
2739.10 1715
2739.59 1825
2740.09 1769
2740.58 1746
2741.07 1815
2741.57 1752
2742.06 1801
2742.55 1792
2743.05 1789
2743.54 1763
2744.04 1633
2744.53 1568
2745.02 1471
2745.52 1606
2746.01 1552
2746.51 1659
2747.00 1652
2747.49 1695
2747.99 1648
2748.48 1671
2748.98 1647
2749.47 1662
2749.97 1737
2750.46 1761
2750.96 1638
2751.45 1716
2751.94 1674
2752.44 1647
2752.93 1618
2753.43 1615
2753.92 1714
2754.42 1537
2754.91 1624
2755.41 1677
2755.90 1731
2756.40 1704
2756.89 1682
2757.39 1722
2757.88 1752
2758.38 1621
2758.87 1594
2759.37 1730
2759.86 1757
2760.36 1726
2760.85 1755
2761.35 1799
2761.84 1821
2762.34 1757
2762.84 1552
2763.33 1588
2763.83 1676
2764.32 1697
2764.82 1702
2765.31 1703
2765.81 1710
2766.31 1664
2766.80 1744
2767.30 1609
2767.79 1615
2768.29 1515
2768.79 1566
2769.28 1557
2769.78 1618
2770.27 1702
2770.77 1750
2771.27 1690
2771.76 1814
2772.26 1936
2772.76 1970
2773.25 1790
2773.75 1908
2774.25 1919
2774.74 1909
2775.24 1958
2775.74 2009
2776.23 2060
2776.73 2105
2777.23 2016
2777.72 1866
2778.22 2071
2778.72 1978
2779.21 1911
2779.71 1921
2780.21 1895
2780.71 1952
2781.20 1783
2781.70 1787
2782.20 1702
2782.69 1760
2783.19 1729
2783.69 1736
2784.19 1623
2784.68 1624
2785.18 1718
2785.68 1718
2786.18 1643
2786.67 1674
2787.17 1637
2787.67 1496
2788.17 1498
2788.67 1634
2789.16 1489
2789.66 1431
2790.16 1640
2790.66 1624
2791.16 1587
2791.65 1631
2792.15 1577
2792.65 1629
2793.15 1647
2793.65 1655
2794.14 1602
2794.64 1700
2795.14 1829
2795.64 1691
2796.14 1794
2796.64 1719
2797.14 1768
2797.63 1868
2798.13 1768
2798.63 1742
2799.13 1797
2799.63 1809
2800.13 1870
2800.63 1938
2801.13 1834
2801.63 1733
2802.12 1753
2802.62 1842
2803.12 1805
2803.62 1698
2804.12 1722
2804.62 1832
2805.12 1862
2805.62 1945
2806.12 1921
2806.62 2111
2807.12 2242
2807.62 2431
2808.12 2396
2808.62 2450
2809.12 2433
2809.62 2407
2810.12 2449
2810.62 2342
2811.12 2281
2811.61 2087
2812.11 1984
2812.61 1989
2813.11 1823
2813.62 1811
2814.12 1937
2814.62 1817
2815.12 1701
2815.62 1750
2816.12 1833
2816.62 1860
2817.12 1838
2817.62 1894
2818.12 1867
2818.62 1623
2819.12 1762
2819.62 1773
2820.12 1860
2820.62 2001
2821.12 1985
2821.62 1888
2822.12 1867
2822.62 1815
2823.13 1793
2823.63 1719
2824.13 1649
2824.63 1628
2825.13 1778
2825.63 1764
2826.13 1615
2826.63 1611
2827.13 1793
2827.64 1756
2828.14 1626
2828.64 1746
2829.14 1755
2829.64 1733
2830.14 1704
2830.64 1587
2831.15 1601
2831.65 1612
2832.15 1737
2832.65 1642
2833.15 1661
2833.65 1576
2834.16 1675
2834.66 1763
2835.16 1704
2835.66 1760
2836.16 1773
2836.67 1841
2837.17 1838
2837.67 1919
2838.17 1861
2838.68 1754
2839.18 1817
2839.68 1829
2840.18 1750
2840.69 1789
2841.19 1890
2841.69 1896
2842.19 1694
2842.70 1755
2843.20 1766
2843.70 1708
2844.20 1764
2844.71 1738
2845.21 1622
2845.71 1757
2846.22 1769
2846.72 1926
2847.22 1932
2847.73 2098
2848.23 2122
2848.73 1993
2849.23 2039
2849.74 1969
2850.24 1895
2850.74 1788
2851.25 1834
2851.75 1909
2852.26 1733
2852.76 1714
2853.26 1636
2853.77 1633
2854.27 1686
2854.77 1723
2855.28 1700
2855.78 1628
2856.28 1648
2856.79 1740
2857.29 1773
2857.80 1695
2858.30 1662
2858.80 1737
2859.31 1566
2859.81 1634
2860.32 1716
2860.82 1664
2861.33 1554
2861.83 1627
2862.33 1669
2862.84 1670
2863.34 1653
2863.85 1690
2864.35 1689
2864.86 1578
2865.36 1541
2865.87 1549
2866.37 1658
2866.88 1536
2867.38 1529
2867.89 1572
2868.39 1587
2868.90 1626
2869.40 1745
2869.91 1770
2870.41 1732
2870.92 1741
2871.42 1653
2871.93 1660
2872.43 1722
2872.94 1639
2873.44 1780
2873.95 1930
2874.45 1937
2874.96 1794
2875.46 1784
2875.97 1781
2876.48 1792
2876.98 1752
2877.49 1684
2877.99 1710
2878.50 1646
2879.00 1592
2879.51 1601
2880.02 1908
2880.52 1900
2881.03 1566
2881.53 1523
2882.04 1620
2882.55 1721
2883.05 1741
2883.56 1725
2884.07 1789
2884.57 1779
2885.08 1707
2885.59 1779
2886.09 1833
2886.60 1845
2887.10 1973
2887.61 1954
2888.12 1927
2888.62 1996
2889.13 2014
2889.64 1991
2890.15 2117
2890.65 2034
2891.16 1937
2891.67 1969
2892.17 1986
2892.68 1897
2893.19 1990
2893.69 2085
2894.20 1953
2894.71 2103
2895.22 2245
2895.72 2276
2896.23 2131
2896.74 2246
2897.25 2339
2897.75 2417
2898.26 2291
2898.77 2152
2899.28 2292
2899.78 2273
2900.29 2203
2900.80 2084
2901.31 2145
2901.81 2034
2902.32 1971
2902.83 2014
2903.34 2009
2903.85 2062
2904.35 2056
2904.86 2044
2905.37 1978
2905.88 2017
2906.39 1925
2906.90 1842
2907.40 1958
2907.91 1883
2908.42 1746
2908.93 1783
2909.44 1955
2909.95 1696
2910.46 1751
2910.96 1881
2911.47 1723
2911.98 1517
2912.49 1637
2913.00 1668
2913.51 1718
2914.02 1873
2914.53 1603
2915.04 1608
2915.54 1641
2916.05 1625
2916.56 1742
2917.07 1805
2917.58 1659
2918.09 1617
2918.60 1549
2919.11 1489
2919.62 1570
2920.13 1647
2920.64 1581
2921.15 1615
2921.66 1621
2922.17 1676
2922.68 1691
2923.19 1571
2923.70 1701
2924.21 1719
2924.72 1741
2925.23 1938
2925.74 1797
2926.25 1854
2926.76 1800
2927.27 1745
2927.78 1824
2928.29 1835
2928.80 1723
2929.31 1770
2929.82 1677
2930.33 1693
2930.84 1692
2931.35 1687
2931.86 1712
2932.37 1611
2932.88 1618
2933.39 1655
2933.90 1746
2934.41 1741
2934.92 1808
2935.43 1914
2935.94 1829
2936.45 1892
2936.97 1854
2937.48 1899
2937.99 1961
2938.50 1864
2939.01 1882
2939.52 1716
2940.03 1705
2940.54 1744
2941.05 1868
2941.57 1813
2942.08 1708
2942.59 1671
2943.10 1692
2943.61 1850
2944.12 1777
2944.63 1649
2945.15 1855
2945.66 1941
2946.17 1777
2946.68 1759
2947.19 1891
2947.71 1883
2948.22 1998
2948.73 1761
2949.24 1801
2949.75 1762
2950.27 1708
2950.78 1830
2951.29 1679
2951.80 1576
2952.31 1699
2952.83 1687
2953.34 1656
2953.85 1654
2954.36 1629
2954.88 1614
2955.39 1686
2955.90 1645
2956.41 1555
2956.93 1624
2957.44 1873
2957.95 1843
2958.47 1652
2958.98 1665
2959.49 1700
2960.00 1655
2960.52 1822
2961.03 1862
2961.54 1719
2962.06 1750
2962.57 1811
2963.08 1933
2963.60 1979
2964.11 1810
2964.62 1751
2965.14 1854
2965.65 1846
2966.16 1759
2966.68 1751
2967.19 1840
2967.70 1803
2968.22 1710
2968.73 1715
2969.24 1802
2969.76 1726
2970.27 1636
2970.79 1665
2971.30 1753
2971.81 1703
2972.33 1659
2972.84 1702
2973.36 1811
2973.87 1807
2974.38 1762
2974.90 1706
2975.41 1672
2975.93 1675
2976.44 1665
2976.96 1522
2977.47 1567
2977.99 1624
2978.50 1597
2979.01 1641
2979.53 1716
2980.04 1718
2980.56 1630
2981.07 1665
2981.59 1739
2982.10 1738
2982.62 1669
2983.13 1691
2983.65 1913
2984.16 1870
2984.68 1837
2985.19 1946
2985.71 1896
2986.22 1840
2986.74 1962
2987.25 1901
2987.77 1958
2988.28 1995
2988.80 2075
2989.32 2029
2989.83 1999
2990.35 2070
2990.86 2046
2991.38 1957
2991.89 2082
2992.41 2065
2992.92 1915
2993.44 1975
2993.96 2055
2994.47 2054
2994.99 2219
2995.50 2436
2996.02 2330
2996.54 2336
2997.05 2403
2997.57 2552
2998.09 2648
2998.60 2604
2999.12 2643
2999.63 2671
3000.15 2462
3000.67 2406
3001.18 2589
3001.70 2706
3002.22 2845
3002.73 3132
3003.25 3286
3003.77 3793
3004.28 4271
3004.80 4796
3005.32 5272
3005.83 5340
3006.35 5385
3006.87 5222
3007.39 4895
3007.90 4686
3008.42 4461
3008.94 3713
3009.45 3258
3009.97 3037
3010.49 2711
3011.01 2577
3011.52 2402
3012.04 2247
3012.56 2152
3013.08 2142
3013.59 2071
3014.11 2151
3014.63 2185
3015.15 2278
3015.66 2266
3016.18 2258
3016.70 2269
3017.22 2321
3017.74 2085
3018.25 2062
3018.77 2240
3019.29 2342
3019.81 2322
3020.33 2187
3020.84 1969
3021.36 2238
3021.88 2224
3022.40 2216
3022.92 2156
3023.44 2006
3023.95 1969
3024.47 2248
3024.99 2226
3025.51 1987
3026.03 2051
3026.55 2140
3027.07 1963
3027.58 2064
3028.10 1997
3028.62 1936
3029.14 1922
3029.66 1931
3030.18 1961
3030.70 1888
3031.22 1948
3031.74 1946
3032.26 1923
3032.77 1896
3033.29 1854
3033.81 1958
3034.33 2039
3034.85 1925
3035.37 1872
3035.89 1856
3036.41 1840
3036.93 1812
3037.45 1942
3037.97 1912
3038.49 1995
3039.01 1735
3039.53 1777
3040.05 1866
3040.57 1672
3041.09 1756
3041.61 1746
3042.13 1798
3042.65 1802
3043.17 1771
3043.69 1791
3044.21 1811
3044.73 1776
3045.25 1809
3045.77 1844
3046.29 1837
3046.81 1750
3047.33 1648
3047.85 1682
3048.37 1819
3048.89 1831
3049.41 1830
3049.93 1762
3050.45 1869
3050.98 1722
3051.50 1756
3052.02 1736
3052.54 1723
3053.06 1743
3053.58 1688
3054.10 1663
3054.62 1651
3055.14 1725
3055.66 1664
3056.19 1741
3056.71 1831
3057.23 1775
3057.75 1663
3058.27 1596
3058.79 1802
3059.31 1732
3059.84 1648
3060.36 1700
3060.88 1745
3061.40 1780
3061.92 1824
3062.44 1761
3062.97 1709
3063.49 1656
3064.01 1772
3064.53 1848
3065.05 1940
3065.58 1764
3066.10 1872
3066.62 2031
3067.14 1887
3067.66 1915
3068.19 2012
3068.71 2057
3069.23 2029
3069.75 2109
3070.28 2104
3070.80 2129
3071.32 2020
3071.84 1876
3072.37 1926
3072.89 2042
3073.41 1988
3073.93 2000
3074.46 1956
3074.98 1970
3075.50 1871
3076.03 1985
3076.55 1985
3077.07 1965
3077.59 1870
3078.12 2026
3078.64 2236
3079.16 2239
3079.69 2288
3080.21 2345
3080.73 2359
3081.26 2382
3081.78 2303
3082.30 2291
3082.83 2301
3083.35 2451
3083.87 2496
3084.40 2505
3084.92 2547
3085.45 2425
3085.97 2400
3086.49 2460
3087.02 2321
3087.54 2285
3088.06 2344
3088.59 2344
3089.11 2246
3089.64 2274
3090.16 2209
3090.68 2239
3091.21 2272
3091.73 2208
3092.26 2069
3092.78 2241
3093.31 2223
3093.83 2160
3094.36 2159
3094.88 2160
3095.40 2335
3095.93 2436
3096.45 2564
3096.98 2566
3097.50 2605
3098.03 2689
3098.55 2678
3099.08 2817
3099.60 3100
3100.13 3367
3100.65 3857
3101.18 4545
3101.70 5548
3102.23 6442
3102.75 7482
3103.28 8448
3103.80 8895
3104.33 9378
3104.85 9288
3105.38 9075
3105.90 8231
3106.43 7161
3106.96 5960
3107.48 5074
3108.01 4218
3108.53 3451
3109.06 3195
3109.58 3023
3110.11 2702
3110.64 2545
3111.16 2503
3111.69 2542
3112.21 2491
3112.74 2378
3113.27 2436
3113.79 2495
3114.32 2417
3114.84 2185
3115.37 2177
3115.90 2191
3116.42 2026
3116.95 2029
3117.48 2014
3118.00 1963
3118.53 2150
3119.06 2067
3119.58 2106
3120.11 2244
3120.64 2162
3121.16 2294
3121.69 2265
3122.22 2179
3122.74 2309
3123.27 2477
3123.80 2277
3124.32 2256
3124.85 2238
3125.38 2228
3125.90 2173
3126.43 2060
3126.96 1961
3127.49 2085
3128.01 2008
3128.54 1887
3129.07 1904
3129.60 1831
3130.12 2008
3130.65 1935
3131.18 1922
3131.71 2091
3132.23 1907
3132.76 1861
3133.29 1788
3133.82 1896
3134.35 1915
3134.87 1769
3135.40 1839
3135.93 1718
3136.46 1724
3136.99 1651
3137.51 1816
3138.04 1867
3138.57 1655
3139.10 1720
3139.63 1692
3140.15 1591
3140.68 1668
3141.21 1645
3141.74 1747
3142.27 1702
3142.80 1859
3143.33 1675
3143.85 1740
3144.38 1762
3144.91 1745
3145.44 1792
3145.97 1833
3146.50 2026
3147.03 2032
3147.56 1925
3148.08 2052
3148.61 2076
3149.14 2194
3149.67 2209
3150.20 2173
3150.73 2138
3151.26 2070
3151.79 1932
3152.32 2007
3152.85 2002
3153.38 1971
3153.91 1966
3154.44 1929
3154.97 1861
3155.50 1993
3156.03 1986
3156.56 2071
3157.08 2011
3157.61 1953
3158.14 2089
3158.67 2073
3159.20 2027
3159.73 1921
3160.26 1942
3160.79 2020
3161.32 1944
3161.85 1786
3162.39 1929
3162.92 1863
3163.45 1942
3163.98 1890
3164.51 1827
3165.04 1881
3165.57 1743
3166.10 1847
3166.63 1880
3167.16 1797
3167.69 1602
3168.22 1681
3168.75 1694
3169.28 1688
3169.81 1706
3170.34 1728
3170.87 1722
3171.41 1751
3171.94 1810
3172.47 1785
3173.00 1790
3173.53 1769
3174.06 1884
3174.59 1826
3175.12 1856
3175.65 2055
3176.19 1994
3176.72 1974
3177.25 2002
3177.78 2005
3178.31 1866
3178.84 1917
3179.38 1947
3179.91 1835
3180.44 1741
3180.97 1748
3181.50 1745
3182.03 1871
3182.57 1768
3183.10 1759
3183.63 1679
3184.16 1558
3184.69 1676
3185.23 1788
3185.76 1618
3186.29 1654
3186.82 1686
3187.36 1559
3187.89 1731
3188.42 1628
3188.95 1741
3189.49 1693
3190.02 1780
3190.55 1692
3191.08 1690
3191.62 1750
3192.15 1671
3192.68 1756
3193.21 1720
3193.75 1679
3194.28 1658
3194.81 1669
3195.35 1716
3195.88 1691
3196.41 1654
3196.94 1550
3197.48 1726
3198.01 1796
3198.54 1702
3199.08 1635
3199.61 1808
3200.14 1791
3200.68 2018
3201.21 1985
3201.74 1876
3202.28 1883
3202.81 2000
3203.35 2032
3203.88 2046
3204.41 2051
3204.95 1937
3205.48 1975
3206.01 1956
3206.55 1917
3207.08 1986
3207.62 2002
3208.15 1923
3208.68 1996
3209.22 1742
3209.75 1842
3210.29 2035
3210.82 1885
3211.36 1875
3211.89 1901
3212.42 1984
3212.96 1988
3213.49 1874
3214.03 1809
3214.56 1847
3215.10 1976
3215.63 1991
3216.17 1913
3216.70 1741
3217.24 1849
3217.77 1883
3218.31 1926
3218.84 1984
3219.38 2042
3219.91 1951
3220.45 1821
3220.98 1879
3221.52 2042
3222.05 1974
3222.59 1882
3223.12 1919
3223.66 1889
3224.19 1974
3224.73 2019
3225.26 1943
3225.80 2009
3226.33 1948
3226.87 1972
3227.41 2028
3227.94 1923
3228.48 1855
3229.01 2021
3229.55 1996
3230.08 1938
3230.62 2191
3231.16 2020
3231.69 2101
3232.23 2092
3232.76 2036
3233.30 1904
3233.84 2083
3234.37 2092
3234.91 2149
3235.45 2145
3235.98 2053
3236.52 2046
3237.05 2122
3237.59 2243
3238.13 2240
3238.66 2215
3239.20 2236
3239.74 2254
3240.27 2227
3240.81 2241
3241.35 2270
3241.88 2292
3242.42 2192
3242.96 2199
3243.50 2248
3244.03 2087
3244.57 2211
3245.11 2251
3245.64 2133
3246.18 2161
3246.72 2190
3247.26 2278
3247.79 2236
3248.33 2180
3248.87 2180
3249.40 2173
3249.94 2247
3250.48 2220
3251.02 2375
3251.56 2309
3252.09 2235
3252.63 2281
3253.17 2283
3253.71 2473
3254.24 2386
3254.78 2388
3255.32 2424
3255.86 2452
3256.40 2580
3256.93 2902
3257.47 2853
3258.01 2673
3258.55 2842
3259.09 2973
3259.63 3070
3260.16 3268
3260.70 3492
3261.24 3598
3261.78 3743
3262.32 4092
3262.86 4332
3263.39 4588
3263.93 4729
3264.47 5183
3265.01 5610
3265.55 6102
3266.09 6537
3266.63 6589
3267.17 6741
3267.71 7109
3268.24 7204
3268.78 7323
3269.32 6735
3269.86 5774
3270.40 5170
3270.94 4696
3271.48 4165
3272.02 3641
3272.56 3362
3273.10 3124
3273.64 2982
3274.18 2778
3274.72 2747
3275.26 2836
3275.80 2737
3276.34 2612
3276.87 2734
3277.41 2684
3277.95 2706
3278.49 2551
3279.03 2731
3279.57 2770
3280.11 2695
3280.65 2859
3281.19 2639
3281.73 2635
3282.27 2564
3282.81 2497
3283.36 2578
3283.90 2482
3284.44 2565
3284.98 2824
3285.52 2750
3286.06 2734
3286.60 2720
3287.14 2689
3287.68 2920
3288.22 2859
3288.76 3106
3289.30 2922
3289.84 2813
3290.38 3000
3290.92 2890
3291.46 2933
3292.01 3185
3292.55 3177
3293.09 3560
3293.63 3729
3294.17 4172
3294.71 4348
3295.25 4787
3295.79 5170
3296.34 5225
3296.88 5141
3297.42 5184
3297.96 4781
3298.50 4666
3299.04 4386
3299.58 4121
3300.13 3714
3300.67 3561
3301.21 3528
3301.75 3369
3302.29 2943
3302.83 3038
3303.38 3053
3303.92 2916
3304.46 2760
3305.00 2728
3305.54 2741
3306.09 2797
3306.63 2704
3307.17 2560
3307.71 2624
3308.26 2729
3308.80 2493
3309.34 2640
3309.88 2653
3310.43 2537
3310.97 2511
3311.51 2668
3312.05 2456
3312.60 2519
3313.14 2587
3313.68 2669
3314.22 2762
3314.77 3076
3315.31 3094
3315.85 3079
3316.40 3311
3316.94 3337
3317.48 3550
3318.03 3564
3318.57 3804
3319.11 3941
3319.65 3981
3320.20 4063
3320.74 4112
3321.28 4039
3321.83 3892
3322.37 4097
3322.92 4030
3323.46 4044
3324.00 3810
3324.55 3866
3325.09 3667
3325.63 3595
3326.18 3481
3326.72 3508
3327.27 3389
3327.81 3334
3328.35 3359
3328.90 3378
3329.44 3313
3329.99 3551
3330.53 3862
3331.07 4543
3331.62 5673
3332.16 7090
3332.71 9227
3333.25 11803
3333.80 14920
3334.34 19178
3334.88 22799
3335.43 25563
3335.97 27745
3336.52 29452
3337.06 29743
3337.61 29352
3338.15 28561
3338.70 26796
3339.24 24235
3339.79 20977
3340.33 17273
3340.88 14204
3341.42 11522
3341.97 9190
3342.51 7364
3343.06 5980
3343.60 5287
3344.15 4393
3344.69 3994
3345.24 3729
3345.78 3558
3346.33 3541
3346.87 3341
3347.42 3413
3347.97 3249
3348.51 3199
3349.06 2985
3349.60 2832
3350.15 2962
3350.69 2685
3351.24 2699
3351.79 2641
3352.33 2717
3352.88 2764
3353.42 2672
3353.97 2673
3354.52 2697
3355.06 2613
3355.61 2716
3356.15 2608
3356.70 2790
3357.25 2763
3357.79 2701
3358.34 2720
3358.89 2822
3359.43 2734
3359.98 2598
3360.53 2659
3361.07 2637
3361.62 2681
3362.17 2826
3362.71 2845
3363.26 2746
3363.81 2808
3364.35 2809
3364.90 2754
3365.45 2870
3365.99 2690
3366.54 2563
3367.09 2428
3367.64 2644
3368.18 2599
3368.73 2651
3369.28 2618
3369.82 2577
3370.37 2682
3370.92 2862
3371.47 2973
3372.01 3106
3372.56 3239
3373.11 3426
3373.66 3445
3374.21 3744
3374.75 3979
3375.30 4136
3375.85 3943
3376.40 3737
3376.94 3698
3377.49 3415
3378.04 3387
3378.59 3145
3379.14 2969
3379.68 2680
3380.23 2626
3380.78 2504
3381.33 2405
3381.88 2354
3382.43 2323
3382.97 2313
3383.52 2186
3384.07 2179
3384.62 2130
3385.17 2146
3385.72 2058
3386.27 1959
3386.81 2046
3387.36 2022
3387.91 1920
3388.46 1953
3389.01 1901
3389.56 1910
3390.11 2031
3390.66 1931
3391.21 2016
3391.76 1995
3392.30 2082
3392.85 1870
3393.40 2038
3393.95 2023
3394.50 1954
3395.05 2008
3395.60 1957
3396.15 1997
3396.70 1950
3397.25 2145
3397.80 2114
3398.35 1912
3398.90 1975
3399.45 2101
3400.00 2107
3400.55 1999
3401.10 1895
3401.65 1909
3402.20 1931
3402.75 1951
3403.30 1975
3403.85 1988
3404.40 1903
3404.95 1923
3405.50 1851
3406.05 1873
3406.60 1910
3407.15 1896
3407.70 1874
3408.25 1831
3408.80 1840
3409.35 1907
3409.90 1994
3410.45 1940
3411.00 2017
3411.55 2015
3412.10 2142
3412.66 2119
3413.21 2254
3413.76 2131
3414.31 2195
3414.86 2080
3415.41 2067
3415.96 2074
3416.51 1968
3417.06 1936
3417.61 1895
3418.17 1980
3418.72 1885
3419.27 1975
3419.82 1819
3420.37 1896
3420.92 1762
3421.47 1849
3422.03 1894
3422.58 2036
3423.13 2231
3423.68 2116
3424.23 2385
3424.78 2331
3425.34 2419
3425.89 2445
3426.44 2442
3426.99 2350
3427.54 2183
3428.10 2096
3428.65 2189
3429.20 2047
3429.75 1851
3430.31 1974
3430.86 1988
3431.41 1894
3431.96 1999
3432.51 1864
3433.07 1835
3433.62 1838
3434.17 1877
3434.72 1753
3435.28 1936
3435.83 1928
3436.38 1767
3436.94 1838
3437.49 1928
3438.04 2011
3438.59 1898
3439.15 1991
3439.70 1941
3440.25 1937
3440.81 1971
3441.36 2027
3441.91 2056
3442.47 1973
3443.02 1973
3443.57 1881
3444.13 1943
3444.68 1941
3445.23 1916
3445.79 1821
3446.34 1797
3446.89 1833
3447.45 1727
3448.00 1655
3448.55 1759
3449.11 1699
3449.66 1684
3450.22 1702
3450.77 1698
3451.32 1626
3451.88 1615
3452.43 1579
3452.99 1727
3453.54 1742
3454.09 1570
3454.65 1677
3455.20 1637
3455.76 1603
3456.31 1678
3456.87 1737
3457.42 1758
3457.97 1680
3458.53 1738
3459.08 1827
3459.64 1728
3460.19 1804
3460.75 1879
3461.30 1894
3461.86 1801
3462.41 1917
3462.97 1848
3463.52 1848
3464.08 2031
3464.63 1900
3465.19 1769
3465.74 1970
3466.30 1887
3466.85 1798
3467.41 1983
3467.96 1943
3468.52 1815
3469.07 1827
3469.63 1941
3470.18 1932
3470.74 2033
3471.30 1959
3471.85 1904
3472.41 2015
3472.96 1918
3473.52 1970
3474.07 2034
3474.63 2017
3475.19 2061
3475.74 1991
3476.30 2005
3476.85 1987
3477.41 2107
3477.97 2024
3478.52 2105
3479.08 2302
3479.63 2506
3480.19 2443
3480.75 2419
3481.30 2461
3481.86 2304
3482.42 2415
3482.97 2438
3483.53 2313
3484.08 2285
3484.64 2204
3485.20 2299
3485.75 2347
3486.31 2443
3486.87 2426
3487.43 2470
3487.98 2637
3488.54 2821
3489.10 2944
3489.65 3156
3490.21 3644
3490.77 4107
3491.32 4626
3491.88 5110
3492.44 5342
3493.00 5697
3493.55 5873
3494.11 5775
3494.67 5422
3495.23 5125
3495.78 4874
3496.34 4578
3496.90 4482
3497.46 4502
3498.01 4679
3498.57 5076
3499.13 5502
3499.69 6095
3500.24 6508
3500.80 6362
3501.36 6126
3501.92 6178
3502.48 5629
3503.03 5187
3503.59 4803
3504.15 4815
3504.71 4717
3505.27 4623
3505.83 4719
3506.38 4625
3506.94 4413
3507.50 4315
3508.06 4246
3508.62 3919
3509.18 3662
3509.74 3378
3510.29 3237
3510.85 3221
3511.41 2854
3511.97 2639
3512.53 2508
3513.09 2533
3513.65 2357
3514.21 2138
3514.76 2098
3515.32 2161
3515.88 2123
3516.44 2103
3517.00 2216
3517.56 2001
3518.12 2091
3518.68 2177
3519.24 2291
3519.80 2059
3520.36 2107
3520.92 2186
3521.48 2077
3522.04 2181
3522.60 2238
3523.16 2010
3523.71 2060
3524.27 2106
3524.83 2051
3525.39 2006
3525.95 1843
3526.51 1933
3527.07 1933
3527.63 1805
3528.19 1790
3528.75 1752
3529.31 1743
3529.87 1897
3530.44 1792
3531.00 1737
3531.56 1861
3532.12 1752
3532.68 1700
3533.24 1747
3533.80 1693
3534.36 1761
3534.92 1779
3535.48 1797
3536.04 1938
3536.60 1951
3537.16 1903
3537.72 1834
3538.28 1857
3538.84 1927
3539.41 1802
3539.97 1834
3540.53 1870
3541.09 1835
3541.65 1960
3542.21 2018
3542.77 1920
3543.33 2009
3543.89 2041
3544.46 1957
3545.02 1935
3545.58 1801
3546.14 1860
3546.70 1977
3547.26 1862
3547.83 1885
3548.39 1988
3548.95 1769
3549.51 1556
3550.07 1643
3550.63 1606
3551.20 1702
3551.76 1746
3552.32 1712
3552.88 1748
3553.44 1678
3554.01 1643
3554.57 1759
3555.13 1637
3555.69 1543
3556.26 1590
3556.82 1580
3557.38 1564
3557.94 1601
3558.50 1580
3559.07 1641
3559.63 1554
3560.19 1639
3560.76 1613
3561.32 1627
3561.88 1678
3562.44 1709
3563.01 1703
3563.57 1696
3564.13 1786
3564.70 1714
3565.26 1714
3565.82 1749
3566.38 1646
3566.95 1600
3567.51 1691
3568.07 1709
3568.64 1470
3569.20 1529
3569.76 1596
3570.33 1588
3570.89 1616
3571.45 1609
3572.02 1594
3572.58 1572
3573.15 1759
3573.71 1704
3574.27 1586
3574.84 1556
3575.40 1567
3575.96 1707
3576.53 1691
3577.09 1625
3577.66 1632
3578.22 1702
3578.78 1687
3579.35 1712
3579.91 1675
3580.48 1694
3581.04 1702
3581.61 1670
3582.17 1649
3582.73 1780
3583.30 1670
3583.86 1538
3584.43 1540
3584.99 1531
3585.56 1694
3586.12 1685
3586.69 1587
3587.25 1631
3587.82 1658
3588.38 1564
3588.95 1614
3589.51 1699
3590.08 1629
3590.64 1662
3591.21 1759
3591.77 1744
3592.34 1793
3592.90 1766
3593.47 1759
3594.03 1667
3594.60 1655
3595.16 1514
3595.73 1591
3596.29 1648
3596.86 1522
3597.42 1594
3597.99 1720
3598.56 1580
3599.12 1479
3599.69 1590
3600.25 1608
3600.82 1598
3601.38 1571
3601.95 1515
3602.52 1555
3603.08 1461
3603.65 1537
3604.21 1574
3604.78 1567
3605.35 1504
3605.91 1468
3606.48 1525
3607.05 1552
3607.61 1456
3608.18 1516
3608.74 1453
3609.31 1417
3609.88 1422
3610.44 1523
3611.01 1542
3611.58 1505
3612.14 1533
3612.71 1376
3613.28 1533
3613.84 1527
3614.41 1543
3614.98 1583
3615.55 1613
3616.11 1799
3616.68 1810
3617.25 1984
3617.81 1932
3618.38 1963
3618.95 2174
3619.52 2158
3620.08 2257
3620.65 2293
3621.22 2118
3621.79 2053
3622.35 1877
3622.92 1802
3623.49 1873
3624.06 1776
3624.62 1602
3625.19 1635
3625.76 1539
3626.33 1482
3626.89 1579
3627.46 1484
3628.03 1494
3628.60 1534
3629.17 1561
3629.73 1561
3630.30 1507
3630.87 1480
3631.44 1644
3632.01 1587
3632.58 1663
3633.14 1668
3633.71 1647
3634.28 1792
3634.85 1627
3635.42 1704
3635.99 1735
3636.56 1681
3637.12 1615
3637.69 1628
3638.26 1724
3638.83 1684
3639.40 1782
3639.97 1856
3640.54 2046
3641.11 2192
3641.67 2366
3642.24 2488
3642.81 2517
3643.38 2407
3643.95 2458
3644.52 2302
3645.09 2160
3645.66 2155
3646.23 1948
3646.80 1928
3647.37 1946
3647.94 1789
3648.51 1812
3649.08 1845
3649.65 1864
3650.22 1793
3650.79 1730
3651.36 1970
3651.93 2145
3652.50 2124
3653.06 2118
3653.63 2252
3654.20 2263
3654.77 2238
3655.35 2347
3655.92 2366
3656.49 2323
3657.06 2276
3657.63 2388
3658.20 2371
3658.77 2424
3659.34 2631
3659.91 2508
3660.48 2409
3661.05 2464
3661.62 2377
3662.19 2271
3662.76 2494
3663.33 2417
3663.90 2524
3664.47 2438
3665.04 2269
3665.61 2187
3666.19 2403
3666.76 2387
3667.33 2287
3667.90 2274
3668.47 2319
3669.04 2153
3669.61 2084
3670.18 1919
3670.75 1830
3671.33 1801
3671.90 1983
3672.47 1965
3673.04 2004
3673.61 1868
3674.18 1966
3674.76 2007
3675.33 1874
3675.90 1925
3676.47 1929
3677.04 1903
3677.61 2075
3678.19 1852
3678.76 1741
3679.33 1804
3679.90 1819
3680.47 1849
3681.05 1867
3681.62 1809
3682.19 1859
3682.76 1804
3683.33 1692
3683.91 1820
3684.48 1725
3685.05 1783
3685.62 1767
3686.20 1826
3686.77 1965
3687.34 1932
3687.91 2013
3688.49 2035
3689.06 2106
3689.63 2239
3690.21 2451
3690.78 2479
3691.35 2461
3691.92 2435
3692.50 2396
3693.07 2372
3693.64 2382
3694.22 2087
3694.79 1977
3695.36 1944
3695.94 1850
3696.51 1810
3697.08 1838
3697.66 1836
3698.23 1899
3698.80 1926
3699.38 1892
3699.95 2016
3700.52 2064
3701.10 2062
3701.67 2161
3702.24 2189
3702.82 2239
3703.39 2213
3703.97 2176
3704.54 2119
3705.11 1961
3705.69 2034
3706.26 1987
3706.84 2064
3707.41 1955
3707.98 1952
3708.56 2017
3709.13 1870
3709.71 1699
3710.28 1910
3710.86 1879
3711.43 1758
3712.01 1959
3712.58 1887
3713.15 1827
3713.73 1699
3714.30 1631
3714.88 1655
3715.45 1604
3716.03 1626
3716.60 1643
3717.18 1521
3717.75 1500
3718.33 1657
3718.90 1548
3719.48 1684
3720.05 1447
3720.63 1574
3721.20 1510
3721.78 1616
3722.35 1463
3722.93 1434
3723.51 1526
3724.08 1516
3724.66 1453
3725.23 1425
3725.81 1381
3726.38 1483
3726.96 1545
3727.53 1401
3728.11 1499
3728.69 1594
3729.26 1645
3729.84 1594
3730.41 1748
3730.99 1588
3731.57 1662
3732.14 1652
3732.72 1660
3733.29 1598
3733.87 1762
3734.45 1832
3735.02 1676
3735.60 1669
3736.18 1657
3736.75 1660
3737.33 1633
3737.90 1576
3738.48 1534
3739.06 1468
3739.63 1528
3740.21 1450
3740.79 1361
3741.36 1447
3741.94 1548
3742.52 1493
3743.10 1467
3743.67 1401
3744.25 1593
3744.83 1330
3745.40 1429
3745.98 1412
3746.56 1399
3747.13 1410
3747.71 1484
3748.29 1436
3748.87 1419
3749.44 1527
3750.02 1462
3750.60 1451
3751.18 1337
3751.75 1375
3752.33 1407
3752.91 1382
3753.49 1391
3754.06 1408
3754.64 1314
3755.22 1307
3755.80 1289
3756.38 1377
3756.95 1406
3757.53 1417
3758.11 1370
3758.69 1393
3759.27 1401
3759.84 1505
3760.42 1458
3761.00 1396
3761.58 1419
3762.16 1360
3762.74 1420
3763.32 1557
3763.89 1625
3764.47 1417
3765.05 1316
3765.63 1474
3766.21 1424
3766.79 1485
3767.37 1524
3767.94 1478
3768.52 1428
3769.10 1519
3769.68 1506
3770.26 1447
3770.84 1490
3771.42 1482
3772.00 1587
3772.58 1644
3773.16 1649
3773.74 1583
3774.31 1516
3774.89 1521
3775.47 1525
3776.05 1498
3776.63 1433
3777.21 1342
3777.79 1403
3778.37 1361
3778.95 1558
3779.53 1411
3780.11 1526
3780.69 1593
3781.27 1465
3781.85 1436
3782.43 1495
3783.01 1456
3783.59 1524
3784.17 1347
3784.75 1414
3785.33 1519
3785.91 1528
3786.49 1461
3787.07 1479
3787.65 1560
3788.23 1389
3788.81 1514
3789.39 1497
3789.97 1578
3790.55 1463
3791.13 1447
3791.71 1545
3792.30 1517
3792.88 1464
3793.46 1420
3794.04 1475
3794.62 1540
3795.20 1509
3795.78 1452
3796.36 1592
3796.94 1551
3797.52 1606
3798.10 1477
3798.69 1533
3799.27 1605
3799.85 1557
3800.43 1574
3801.01 1593
3801.59 1663
3802.17 1716
3802.76 1748
3803.34 1829
3803.92 1756
3804.50 1804
3805.08 1742
3805.66 1649
3806.25 1670
3806.83 1758
3807.41 1733
3807.99 1725
3808.57 1812
3809.16 1826
3809.74 1821
3810.32 1791
3810.90 1766
3811.48 1775
3812.07 1874
3812.65 1886
3813.23 1929
3813.81 1938
3814.39 1890
3814.98 1914
3815.56 2079
3816.14 2161
3816.72 2079
3817.31 2051
3817.89 1979
3818.47 1879
3819.06 1820
3819.64 1768
3820.22 1700
3820.80 1514
3821.39 1428
3821.97 1562
3822.55 1468
3823.14 1492
3823.72 1449
3824.30 1487
3824.89 1445
3825.47 1444
3826.05 1474
3826.64 1511
3827.22 1426
3827.80 1418
3828.39 1479
3828.97 1449
3829.55 1469
3830.14 1436
3830.72 1430
3831.30 1390
3831.89 1445
3832.47 1481
3833.05 1415
3833.64 1363
3834.22 1330
3834.81 1435
3835.39 1482
3835.97 1401
3836.56 1351
3837.14 1349
3837.73 1316
3838.31 1377
3838.90 1342
3839.48 1447
3840.06 1466
3840.65 1362
3841.23 1411
3841.82 1362
3842.40 1335
3842.99 1299
3843.57 1332
3844.16 1248
3844.74 1350
3845.33 1324
3845.91 1327
3846.50 1354
3847.08 1358
3847.66 1259
3848.25 1387
3848.83 1440
3849.42 1459
3850.00 1365
3850.59 1326
3851.18 1341
3851.76 1336
3852.35 1368
3852.93 1457
3853.52 1419
3854.10 1384
3854.69 1470
3855.27 1516
3855.86 1440
3856.44 1389
3857.03 1329
3857.62 1318
3858.20 1419
3858.79 1357
3859.37 1344
3859.96 1359
3860.54 1476
3861.13 1534
3861.72 1511
3862.30 1595
3862.89 1579
3863.47 1577
3864.06 1647
3864.65 1668
3865.23 1537
3865.82 1485
3866.41 1574
3866.99 1674
3867.58 1608
3868.17 1506
3868.75 1504
3869.34 1622
3869.93 1550
3870.51 1639
3871.10 1591
3871.69 1445
3872.27 1403
3872.86 1576
3873.45 1506
3874.03 1574
3874.62 1553
3875.21 1548
3875.79 1538
3876.38 1454
3876.97 1507
3877.56 1535
3878.14 1439
3878.73 1467
3879.32 1438
3879.90 1475
3880.49 1477
3881.08 1366
3881.67 1382
3882.25 1301
3882.84 1305
3883.43 1281
3884.02 1310
3884.61 1290
3885.19 1348
3885.78 1377
3886.37 1354
3886.96 1385
3887.54 1479
3888.13 1479
3888.72 1474
3889.31 1685
3889.90 1753
3890.48 1708
3891.07 1682
3891.66 1696
3892.25 1659
3892.84 1792
3893.43 1712
3894.01 1607
3894.60 1557
3895.19 1496
3895.78 1536
3896.37 1440
3896.96 1444
3897.55 1493
3898.14 1479
3898.72 1425
3899.31 1436
3899.90 1493
3900.49 1479
3901.08 1470
3901.67 1349
3902.26 1363
3902.85 1374
3903.44 1324
3904.03 1335
3904.61 1375
3905.20 1378
3905.79 1386
3906.38 1491
3906.97 1504
3907.56 1710
3908.15 1617
3908.74 1544
3909.33 1470
3909.92 1428
3910.51 1462
3911.10 1420
3911.69 1406
3912.28 1337
3912.87 1291
3913.46 1390
3914.05 1390
3914.64 1325
3915.23 1300
3915.82 1322
3916.41 1484
3917.00 1442
3917.59 1450
3918.18 1371
3918.77 1391
3919.36 1401
3919.95 1421
3920.54 1518
3921.13 1544
3921.72 1534
3922.31 1463
3922.90 1479
3923.49 1396
3924.08 1345
3924.68 1427
3925.27 1524
3925.86 1486
3926.45 1367
3927.04 1254
3927.63 1308
3928.22 1238
3928.81 1169
3929.40 1172
3929.99 1264
3930.59 1302
3931.18 1236
3931.77 1260
3932.36 1295
3932.95 1330
3933.54 1277
3934.13 1121
3934.73 1194
3935.32 1226
3935.91 1216
3936.50 1221
3937.09 1240
3937.68 1270
3938.28 1265
3938.87 1320
3939.46 1299
3940.05 1320
3940.64 1290
3941.23 1313
3941.83 1336
3942.42 1310
3943.01 1369
3943.60 1427
3944.20 1400
3944.79 1430
3945.38 1545
3945.97 1523
3946.56 1419
3947.16 1411
3947.75 1431
3948.34 1430
3948.94 1323
3949.53 1316
3950.12 1299
3950.71 1259
3951.31 1476
3951.90 1364
3952.49 1322
3953.08 1353
3953.68 1359
3954.27 1389
3954.86 1373
3955.46 1384
3956.05 1435
3956.64 1518
3957.24 1518
3957.83 1549
3958.42 1445
3959.02 1464
3959.61 1481
3960.20 1411
3960.80 1464
3961.39 1562
3961.98 1556
3962.58 1487
3963.17 1429
3963.76 1363
3964.36 1451
3964.95 1409
3965.55 1463
3966.14 1523
3966.73 1474
3967.33 1510
3967.92 1525
3968.52 1444
3969.11 1518
3969.70 1576
3970.30 1464
3970.89 1403
3971.49 1464
3972.08 1410
3972.68 1385
3973.27 1409
3973.86 1468
3974.46 1403
3975.05 1540
3975.65 1655
3976.24 1750
3976.84 1728
3977.43 1809
3978.03 2008
3978.62 1902
3979.22 1823
3979.81 1750
3980.41 1694
3981.00 1516
3981.60 1521
3982.19 1474
3982.79 1506
3983.38 1525
3983.98 1480
3984.57 1511
3985.17 1666
3985.76 1581
3986.36 1501
3986.95 1518
3987.55 1537
3988.14 1476
3988.74 1515
3989.34 1503
3989.93 1383
3990.53 1429
3991.12 1494
3991.72 1459
3992.31 1369
3992.91 1392
3993.51 1349
3994.10 1384
3994.70 1430
3995.29 1483
3995.89 1451
3996.49 1554
3997.08 1517
3997.68 1571
3998.28 1572
3998.87 1442
3999.47 1362
4000.06 1441
4000.66 1499
4001.26 1428
4001.85 1335
4002.45 1265
4003.05 1309
4003.64 1245
4004.24 1415
4004.84 1409
4005.43 1524
4006.03 1367
4006.63 1428
4007.22 1492
4007.82 1478
4008.42 1343
4009.02 1419
4009.61 1487
4010.21 1383
4010.81 1496
4011.40 1442
4012.00 1513
4012.60 1358
4013.20 1336
4013.79 1382
4014.39 1350
4014.99 1368
4015.59 1394
4016.18 1421
4016.78 1362
4017.38 1356
4017.98 1384
4018.58 1361
4019.17 1399
4019.77 1399
4020.37 1418
4020.97 1347
4021.56 1361
4022.16 1444
4022.76 1476
4023.36 1522
4023.96 1425
4024.56 1553
4025.15 1524
4025.75 1584
4026.35 1669
4026.95 1724
4027.55 1583
4028.15 1660
4028.74 1772
4029.34 1766
4029.94 1716
4030.54 1700
4031.14 1743
4031.74 1707
4032.34 1726
4032.94 1797
4033.53 1743
4034.13 1748
4034.73 1774
4035.33 1840
4035.93 1770
4036.53 1791
4037.13 1703
4037.73 1672
4038.33 1574
4038.93 1480
4039.53 1476
4040.13 1518
4040.72 1426
4041.32 1325
4041.92 1369
4042.52 1385
4043.12 1456
4043.72 1353
4044.32 1219
4044.92 1368
4045.52 1329
4046.12 1295
4046.72 1312
4047.32 1286
4047.92 1345
4048.52 1402
4049.12 1409
4049.72 1377
4050.32 1358
4050.92 1428
4051.52 1470
4052.12 1590
4052.72 1521
4053.32 1568
4053.92 1500
4054.52 1481
4055.13 1451
4055.73 1627
4056.33 1504
4056.93 1418
4057.53 1311
4058.13 1352
4058.73 1367
4059.33 1305
4059.93 1330
4060.53 1285
4061.13 1220
4061.73 1192
4062.33 1251
4062.94 1195
4063.54 1241
4064.14 1247
4064.74 1133
4065.34 1148
4065.94 1235
4066.54 1283
4067.14 1383
4067.75 1202
4068.35 1198
4068.95 1186
4069.55 1191
4070.15 1166
4070.75 1204
4071.36 1162
4071.96 1190
4072.56 1214
4073.16 1175
4073.76 1316
4074.36 1312
4074.97 1229
4075.57 1300
4076.17 1390
4076.77 1384
4077.38 1405
4077.98 1361
4078.58 1301
4079.18 1398
4079.78 1395
4080.39 1254
4080.99 1297
4081.59 1282
4082.19 1241
4082.80 1331
4083.40 1335
4084.00 1299
4084.60 1232
4085.21 1325
4085.81 1268
4086.41 1208
4087.02 1270
4087.62 1337
4088.22 1206
4088.82 1242
4089.43 1137
4090.03 1176
4090.63 1179
4091.24 1243
4091.84 1145
4092.44 1210
4093.05 1128
4093.65 1240
4094.25 1201
4094.86 1221
4095.46 1178
4096.06 1245
4096.67 1141
4097.27 1124
4097.88 1166
4098.48 1194
4099.08 1160
4099.69 1155
4100.29 1186
4100.89 1163
4101.50 1050
4102.10 1218
4102.71 1232
4103.31 1226
4103.91 1211
4104.52 1322
4105.12 1159
4105.73 1152
4106.33 1222
4106.94 1157
4107.54 1143
4108.14 1111
4108.75 1140
4109.35 1100
4109.96 1221
4110.56 1150
4111.17 1134
4111.77 1212
4112.38 1151
4112.98 1160
4113.59 1173
4114.19 1280
4114.80 1214
4115.40 1214
4116.01 1205
4116.61 1191
4117.22 1235
4117.82 1206
4118.43 1176
4119.03 1171
4119.64 1273
4120.24 1267
4120.85 1304
4121.45 1319
4122.06 1329
4122.66 1353
4123.27 1333
4123.88 1392
4124.48 1271
4125.09 1257
4125.69 1269
4126.30 1215
4126.90 1259
4127.51 1275
4128.12 1221
4128.72 1102
4129.33 1218
4129.93 1173
4130.54 1274
4131.15 1296
4131.75 1221
4132.36 1235
4132.96 1282
4133.57 1356
4134.18 1264
4134.78 1293
4135.39 1226
4136.00 1270
4136.60 1391
4137.21 1423
4137.82 1364
4138.42 1333
4139.03 1360
4139.64 1433
4140.24 1382
4140.85 1339
4141.46 1367
4142.06 1330
4142.67 1371
4143.28 1441
4143.89 1539
4144.49 1412
4145.10 1508
4145.71 1366
4146.31 1317
4146.92 1372
4147.53 1365
4148.14 1347
4148.74 1270
4149.35 1275
4149.96 1343
4150.57 1360
4151.17 1164
4151.78 1233
4152.39 1193
4153.00 1189
4153.60 1166
4154.21 1216
4154.82 1189
4155.43 1105
4156.04 1144
4156.64 1166
4157.25 1194
4157.86 1158
4158.47 1123
4159.08 1144
4159.68 1175
4160.29 1158
4160.90 1277
4161.51 1253
4162.12 1272
4162.73 1283
4163.33 1416
4163.94 1423
4164.55 1368
4165.16 1487
4165.77 1407
4166.38 1482
4166.99 1564
4167.60 1491
4168.20 1359
4168.81 1286
4169.42 1349
4170.03 1349
4170.64 1248
4171.25 1149
4171.86 1211
4172.47 1325
4173.08 1295
4173.69 1284
4174.29 1313
4174.90 1366
4175.51 1425
4176.12 1404
4176.73 1435
4177.34 1421
4177.95 1361
4178.56 1304
4179.17 1425
4179.78 1367
4180.39 1285
4181.00 1292
4181.61 1398
4182.22 1374
4182.83 1382
4183.44 1293
4184.05 1265
4184.66 1220
4185.27 1216
4185.88 1235
4186.49 1100
4187.10 1170
4187.71 1182
4188.32 1227
4188.93 1299
4189.54 1284
4190.15 1291
4190.76 1413
4191.37 1476
4191.98 1710
4192.59 1572
4193.20 1625
4193.82 1740
4194.43 1651
4195.04 1778
4195.65 1757
4196.26 1767
4196.87 1893
4197.48 1834
4198.09 1590
4198.70 1680
4199.31 1561
4199.93 1498
4200.54 1431
4201.15 1380
4201.76 1510
4202.37 1449
4202.98 1430
4203.59 1396
4204.20 1346
4204.82 1476
4205.43 1391
4206.04 1372
4206.65 1360
4207.26 1327
4207.87 1349
4208.49 1343
4209.10 1254
4209.71 1282
4210.32 1341
4210.93 1334
4211.55 1266
4212.16 1364
4212.77 1424
4213.38 1333
4213.99 1398
4214.61 1377
4215.22 1456
4215.83 1431
4216.44 1359
4217.06 1516
4217.67 1583
4218.28 1604
4218.89 1659
4219.51 1769
4220.12 1800
4220.73 1997
4221.34 1917
4221.96 1877
4222.57 1967
4223.18 2014
4223.80 1925
4224.41 1969
4225.02 2193
4225.63 2124
4226.25 2147
4226.86 2259
4227.47 2201
4228.09 2240
4228.70 2378
4229.31 2451
4229.93 2576
4230.54 2576
4231.15 2697
4231.77 2651
4232.38 2736
4232.99 2849
4233.61 3083
4234.22 3249
4234.83 3428
4235.45 3559
4236.06 3631
4236.68 3746
4237.29 3528
4237.90 3432
4238.52 3233
4239.13 2709
4239.75 2448
4240.36 2109
4240.97 2036
4241.59 1924
4242.20 1714
4242.82 1741
4243.43 1771
4244.05 1765
4244.66 1650
4245.27 1672
4245.89 1701
4246.50 1906
4247.12 1924
4247.73 1850
4248.35 2071
4248.96 2061
4249.58 1797
4250.19 1753
4250.81 1844
4251.42 1781
4252.04 1760
4252.65 1753
4253.27 1705
4253.88 1655
4254.50 1610
4255.11 1708
4255.73 1740
4256.34 1601
4256.96 1603
4257.57 1466
4258.19 1507
4258.80 1446
4259.42 1462
4260.03 1590
4260.65 1602
4261.27 1465
4261.88 1416
4262.50 1356
4263.11 1422
4263.73 1398
4264.34 1438
4264.96 1431
4265.58 1369
4266.19 1493
4266.81 1450
4267.42 1506
4268.04 1524
4268.66 1519
4269.27 1581
4269.89 1447
4270.51 1429
4271.12 1429
4271.74 1476
4272.35 1497
4272.97 1444
4273.59 1373
4274.20 1539
4274.82 1554
4275.44 1419
4276.05 1469
4276.67 1633
4277.29 1589
4277.90 1515
4278.52 1521
4279.14 1607
4279.76 1483
4280.37 1400
4280.99 1373
4281.61 1422
4282.22 1399
4282.84 1417
4283.46 1379
4284.07 1261
4284.69 1355
4285.31 1301
4285.93 1239
4286.54 1292
4287.16 1323
4287.78 1368
4288.40 1356
4289.01 1331
4289.63 1199
4290.25 1191
4290.87 1228
4291.49 1232
4292.10 1305
4292.72 1310
4293.34 1309
4293.96 1378
4294.58 1303
4295.19 1292
4295.81 1277
4296.43 1308
4297.05 1311
4297.67 1276
4298.28 1307
4298.90 1328
4299.52 1262
4300.14 1353
4300.76 1251
4301.38 1258
4301.99 1317
4302.61 1194
4303.23 1135
4303.85 1221
4304.47 1331
4305.09 1272
4305.71 1354
4306.33 1392
4306.94 1272
4307.56 1277
4308.18 1318
4308.80 1183
4309.42 1266
4310.04 1296
4310.66 1240
4311.28 1332
4311.90 1421
4312.52 1422
4313.14 1283
4313.76 1265
4314.38 1325
4314.99 1338
4315.61 1457
4316.23 1350
4316.85 1383
4317.47 1420
4318.09 1392
4318.71 1388
4319.33 1405
4319.95 1468
4320.57 1455
4321.19 1496
4321.81 1454
4322.43 1618
4323.05 1592
4323.67 1519
4324.29 1627
4324.91 1583
4325.53 1631
4326.15 1678
4326.77 1764
4327.39 1598
4328.01 1649
4328.63 1889
4329.26 1786
4329.88 1713
4330.50 1642
4331.12 1777
4331.74 1806
4332.36 1786
4332.98 1888
4333.60 1936
4334.22 2182
4334.84 2319
4335.46 2483
4336.08 2633
4336.70 2833
4337.33 3174
4337.95 3493
4338.57 3916
4339.19 3822
4339.81 3737
4340.43 3626
4341.05 3334
4341.67 3006
4342.30 2913
4342.92 2651
4343.54 2815
4344.16 3077
4344.78 3286
4345.40 3722
4346.03 4214
4346.65 4727
4347.27 5038
4347.89 5097
4348.51 5125
4349.14 5037
4349.76 4352
4350.38 3688
4351.00 3336
4351.62 2839
4352.25 2457
4352.87 2309
4353.49 2118
4354.11 2041
4354.73 1904
4355.36 1854
4355.98 1891
4356.60 1948
4357.22 1994
4357.85 1883
4358.47 1931
4359.09 1880
4359.71 1937
4360.34 1939
4360.96 2039
4361.58 1948
4362.21 1997
4362.83 1950
4363.45 1878
4364.07 1785
4364.70 1789
4365.32 1784
4365.94 1707
4366.57 1668
4367.19 1522
4367.81 1608
4368.44 1588
4369.06 1517
4369.68 1455
4370.31 1476
4370.93 1438
4371.55 1377
4372.18 1426
4372.80 1342
4373.43 1367
4374.05 1363
4374.67 1292
4375.30 1394
4375.92 1435
4376.54 1364
4377.17 1413
4377.79 1422
4378.42 1370
4379.04 1360
4379.66 1529
4380.29 1462
4380.91 1546
4381.54 1415
4382.16 1359
4382.79 1380
4383.41 1369
4384.03 1448
4384.66 1415
4385.28 1321
4385.91 1359
4386.53 1338
4387.16 1345
4387.78 1292
4388.41 1208
4389.03 1259
4389.66 1243
4390.28 1327
4390.91 1270
4391.53 1285
4392.16 1280
4392.78 1319
4393.41 1392
4394.03 1207
4394.66 1188
4395.28 1243
4395.91 1273
4396.53 1320
4397.16 1312
4397.78 1396
4398.41 1399
4399.03 1409
4399.66 1482
4400.29 1482
4400.91 1462
4401.54 1449
4402.16 1510
4402.79 1460
4403.41 1481
4404.04 1401
4404.67 1360
4405.29 1449
4405.92 1381
4406.54 1312
4407.17 1261
4407.80 1245
4408.42 1403
4409.05 1464
4409.67 1404
4410.30 1324
4410.93 1416
4411.55 1404
4412.18 1356
4412.81 1279
4413.43 1318
4414.06 1375
4414.69 1445
4415.31 1291
4415.94 1335
4416.57 1403
4417.19 1357
4417.82 1239
4418.45 1260
4419.07 1336
4419.70 1284
4420.33 1197
4420.95 1279
4421.58 1327
4422.21 1415
4422.84 1377
4423.46 1271
4424.09 1284
4424.72 1186
4425.35 1128
4425.97 1140
4426.60 1181
4427.23 1171
4427.86 1200
4428.48 1177
4429.11 1213
4429.74 1203
4430.37 1229
4430.99 1206
4431.62 1186
4432.25 1307
4432.88 1320
4433.51 1226
4434.13 1182
4434.76 1147
4435.39 1218
4436.02 1248
4436.65 1275
4437.27 1248
4437.90 1260
4438.53 1399
4439.16 1385
4439.79 1225
4440.42 1246
4441.04 1289
4441.67 1190
4442.30 1195
4442.93 1285
4443.56 1151
4444.19 1258
4444.82 1360
4445.44 1376
4446.07 1290
4446.70 1281
4447.33 1259
4447.96 1297
4448.59 1377
4449.22 1481
4449.85 1378
4450.48 1375
4451.11 1442
4451.74 1282
4452.36 1397
4452.99 1397
4453.62 1424
4454.25 1313
4454.88 1380
4455.51 1529
4456.14 1486
4456.77 1468
4457.40 1447
4458.03 1492
4458.66 1510
4459.29 1532
4459.92 1429
4460.55 1318
4461.18 1313
4461.81 1219
4462.44 1249
4463.07 1275
4463.70 1172
4464.33 1188
4464.96 1214
4465.59 1292
4466.22 1193
4466.85 1227
4467.48 1280
4468.11 1217
4468.74 1192
4469.37 1137
4470.00 1174
4470.63 1083
4471.26 1259
4471.89 1222
4472.53 1212
4473.16 1227
4473.79 1287
4474.42 1157
4475.05 1141
4475.68 1076
4476.31 1128
4476.94 1189
4477.57 1156
4478.20 1178
4478.83 1189
4479.47 1231
4480.10 1227
4480.73 1164
4481.36 1235
4481.99 1284
4482.62 1280
4483.25 1233
4483.89 1304
4484.52 1354
4485.15 1332
4485.78 1257
4486.41 1335
4487.04 1242
4487.68 1215
4488.31 1239
4488.94 1313
4489.57 1247
4490.20 1215
4490.84 1237
4491.47 1290
4492.10 1287
4492.73 1315
4493.36 1284
4494.00 1300
4494.63 1218
4495.26 1334
4495.89 1269
4496.53 1353
4497.16 1356
4497.79 1429
4498.42 1438
4499.06 1522
4499.69 1531
4500.32 1593
4500.95 1735
4501.59 1817
4502.22 1871
4502.85 1743
4503.48 1853
4504.12 1821
4504.75 1807
4505.38 1710
4506.02 1582
4506.65 1541
4507.28 1438
4507.92 1432
4508.55 1490
4509.18 1434
4509.82 1344
4510.45 1344
4511.08 1269
4511.72 1332
4512.35 1388
4512.98 1265
4513.62 1271
4514.25 1282
4514.88 1292
4515.52 1309
4516.15 1263
4516.79 1165
4517.42 1190
4518.05 1173
4518.69 1167
4519.32 1201
4519.96 1145
4520.59 1226
4521.22 1263
4521.86 1213
4522.49 1229
4523.13 1251
4523.76 1189
4524.40 1229
4525.03 1212
4525.66 1176
4526.30 1242
4526.93 1296
4527.57 1226
4528.20 1413
4528.84 1297
4529.47 1374
4530.11 1437
4530.74 1432
4531.38 1485
4532.01 1446
4532.65 1447
4533.28 1528
4533.92 1492
4534.55 1517
4535.19 1423
4535.82 1400
4536.46 1299
4537.09 1245
4537.73 1173
4538.36 1220
4539.00 1247
4539.63 1201
4540.27 1126
4540.90 1182
4541.54 1182
4542.18 1225
4542.81 1146
4543.45 1093
4544.08 1196
4544.72 1198
4545.35 1146
4545.99 1150
4546.63 1098
4547.26 1059
4547.90 1121
4548.53 1113
4549.17 1137
4549.81 1200
4550.44 1170
4551.08 1186
4551.72 1204
4552.35 1107
4552.99 1181
4553.62 1258
4554.26 1226
4554.90 1221
4555.53 1167
4556.17 1216
4556.81 1216
4557.44 1210
4558.08 1185
4558.72 1144
4559.35 1071
4559.99 1010
4560.63 1096
4561.26 1048
4561.90 1199
4562.54 1084
4563.18 1030
4563.81 1186
4564.45 1124
4565.09 1045
4565.72 1140
4566.36 1203
4567.00 1228
4567.64 1199
4568.27 1220
4568.91 1108
4569.55 1135
4570.19 1256
4570.82 1115
4571.46 1140
4572.10 1183
4572.74 1217
4573.38 1095
4574.01 1214
4574.65 1194
4575.29 1242
4575.93 1194
4576.56 1181
4577.20 1282
4577.84 1237
4578.48 1215
4579.12 1105
4579.76 1157
4580.39 1284
4581.03 1291
4581.67 1153
4582.31 1239
4582.95 1281
4583.59 1300
4584.22 1292
4584.86 1227
4585.50 1249
4586.14 1255
4586.78 1273
4587.42 1331
4588.06 1349
4588.70 1482
4589.33 1613
4589.97 1653
4590.61 1765
4591.25 1923
4591.89 2046
4592.53 2074
4593.17 2128
4593.81 2155
4594.45 1850
4595.09 1708
4595.73 1487
4596.37 1434
4597.00 1458
4597.64 1491
4598.28 1393
4598.92 1483
4599.56 1469
4600.20 1373
4600.84 1463
4601.48 1459
4602.12 1442
4602.76 1460
4603.40 1544
4604.04 1582
4604.68 1570
4605.32 1530
4605.96 1608
4606.60 1670
4607.24 1539
4607.88 1460
4608.52 1484
4609.16 1503
4609.80 1398
4610.44 1324
4611.08 1453
4611.72 1403
4612.36 1288
4613.01 1289
4613.65 1257
4614.29 1203
4614.93 1240
4615.57 1236
4616.21 1267
4616.85 1228
4617.49 1257
4618.13 1194
4618.77 1181
4619.41 1148
4620.05 1191
4620.70 1217
4621.34 1216
4621.98 1224
4622.62 1310
4623.26 1292
4623.90 1309
4624.54 1352
4625.18 1324
4625.83 1314
4626.47 1301
4627.11 1224
4627.75 1233
4628.39 1204
4629.03 1324
4629.68 1357
4630.32 1311
4630.96 1270
4631.60 1236
4632.24 1265
4632.88 1353
4633.53 1349
4634.17 1352
4634.81 1422
4635.45 1404
4636.10 1498
4636.74 1539
4637.38 1462
4638.02 1477
4638.66 1585
4639.31 1572
4639.95 1530
4640.59 1539
4641.23 1490
4641.88 1535
4642.52 1470
4643.16 1513
4643.80 1365
4644.45 1402
4645.09 1376
4645.73 1308
4646.38 1264
4647.02 1265
4647.66 1229
4648.30 1247
4648.95 1276
4649.59 1335
4650.23 1317
4650.88 1252
4651.52 1205
4652.16 1197
4652.81 1182
4653.45 1292
4654.09 1256
4654.74 1301
4655.38 1174
4656.02 1182
4656.67 1261
4657.31 1283
4657.96 1219
4658.60 1108
4659.24 1140
4659.89 1241
4660.53 1253
4661.17 1238
4661.82 1339
4662.46 1306
4663.11 1193
4663.75 1160
4664.39 1169
4665.04 1233
4665.68 1149
4666.33 1121
4666.97 1185
4667.62 1269
4668.26 1204
4668.90 1166
4669.55 1288
4670.19 1200
4670.84 1186
4671.48 1180
4672.13 1227
4672.77 1268
4673.42 1248
4674.06 1237
4674.71 1300
4675.35 1439
4676.00 1371
4676.64 1384
4677.29 1360
4677.93 1303
4678.58 1314
4679.22 1332
4679.87 1307
4680.51 1298
4681.16 1155
4681.80 1165
4682.45 1318
4683.09 1302
4683.74 1214
4684.38 1298
4685.03 1326
4685.68 1236
4686.32 1204
4686.97 1198
4687.61 1207
4688.26 1237
4688.90 1232
4689.55 1289
4690.20 1140
4690.84 1243
4691.49 1231
4692.13 1232
4692.78 1279
4693.43 1250
4694.07 1233
4694.72 1388
4695.36 1292
4696.01 1355
4696.66 1466
4697.30 1505
4697.95 1567
4698.60 1539
4699.24 1634
4699.89 1683
4700.54 1838
4701.18 1812
4701.83 1882
4702.48 1782
4703.12 1651
4703.77 1491
4704.42 1256
4705.06 1337
4705.71 1324
4706.36 1295
4707.00 1322
4707.65 1251
4708.30 1353
4708.95 1342
4709.59 1409
4710.24 1423
4710.89 1473
4711.54 1445
4712.18 1343
4712.83 1264
4713.48 1367
4714.13 1332
4714.77 1295
4715.42 1336
4716.07 1239
4716.72 1320
4717.36 1398
4718.01 1410
4718.66 1281
4719.31 1308
4719.96 1352
4720.60 1310
4721.25 1350
4721.90 1450
4722.55 1345
4723.20 1394
4723.84 1442
4724.49 1414
4725.14 1401
4725.79 1387
4726.44 1457
4727.09 1524
4727.73 1593
4728.38 1655
4729.03 1738
4729.68 1621
4730.33 1451
4730.98 1289
4731.63 1470
4732.27 1371
4732.92 1399
4733.57 1265
4734.22 1273
4734.87 1189
4735.52 1292
4736.17 1275
4736.82 1261
4737.47 1215
4738.12 1217
4738.77 1322
4739.41 1344
4740.06 1380
4740.71 1382
4741.36 1436
4742.01 1386
4742.66 1350
4743.31 1385
4743.96 1428
4744.61 1300
4745.26 1384
4745.91 1299
4746.56 1374
4747.21 1179
4747.86 1221
4748.51 1222
4749.16 1402
4749.81 1437
4750.46 1420
4751.11 1464
4751.76 1388
4752.41 1424
4753.06 1354
4753.71 1401
4754.36 1480
4755.01 1460
4755.66 1318
4756.31 1244
4756.96 1385
4757.61 1251
4758.26 1276
4758.91 1267
4759.56 1260
4760.22 1225
4760.87 1142
4761.52 1026
4762.17 1062
4762.82 1103
4763.47 1138
4764.12 1163
4764.77 1289
4765.42 1249
4766.07 1308
4766.72 1251
4767.38 1367
4768.03 1450
4768.68 1428
4769.33 1339
4769.98 1286
4770.63 1329
4771.28 1324
4771.94 1240
4772.59 1174
4773.24 1271
4773.89 1125
4774.54 1210
4775.19 1235
4775.85 1147
4776.50 1171
4777.15 1146
4777.80 1180
4778.45 1218
4779.11 1170
4779.76 1270
4780.41 1336
4781.06 1198
4781.71 1239
4782.37 1265
4783.02 1217
4783.67 1120
4784.32 1152
4784.98 1284
4785.63 1163
4786.28 1129
4786.93 1190
4787.59 1140
4788.24 1143
4788.89 1176
4789.54 1100
4790.20 1192
4790.85 1163
4791.50 1144
4792.15 1103
4792.81 1181
4793.46 1160
4794.11 1141
4794.77 1091
4795.42 1152
4796.07 1153
4796.73 1131
4797.38 1168
4798.03 1267
4798.69 1151
4799.34 1274
4799.99 1196
4800.65 1162
4801.30 1190
4801.95 1147
4802.61 1148
4803.26 1194
4803.91 1307
4804.57 1199
4805.22 1187
4805.88 1226
4806.53 1168
4807.18 1232
4807.84 1233
4808.49 1232
4809.15 1227
4809.80 1203
4810.45 1257
4811.11 1318
4811.76 1250
4812.42 1213
4813.07 1198
4813.73 1220
4814.38 1205
4815.03 1227
4815.69 1190
4816.34 1186
4817.00 1233
4817.65 1324
4818.31 1423
4818.96 1392
4819.62 1437
4820.27 1432
4820.93 1462
4821.58 1447
4822.24 1497
4822.89 1434
4823.55 1491
4824.20 1630
4824.86 1738
4825.51 1812
4826.17 1841
4826.82 1885
4827.48 1773
4828.13 1650
4828.79 1675
4829.44 1800
4830.10 1720
4830.75 1563
4831.41 1558
4832.07 1570
4832.72 1528
4833.38 1684
4834.03 1678
4834.69 1674
4835.34 1648
4836.00 1682
4836.66 1676
4837.31 1790
4837.97 1939
4838.62 2024
4839.28 1997
4839.94 1981
4840.59 1989
4841.25 1970
4841.91 1923
4842.56 1991
4843.22 1949
4843.87 1866
4844.53 1909
4845.19 1816
4845.84 1943
4846.50 2124
4847.16 2056
4847.81 2235
4848.47 2345
4849.13 2368
4849.78 2382
4850.44 2598
4851.10 2642
4851.75 2635
4852.41 2624
4853.07 2582
4853.73 2616
4854.38 2552
4855.04 2458
4855.70 2508
4856.35 2566
4857.01 2644
4857.67 2645
4858.33 2803
4858.98 2806
4859.64 2903
4860.30 2711
4860.96 2686
4861.61 2603
4862.27 2600
4862.93 2525
4863.59 2455
4864.25 2483
4864.90 2384
4865.56 2532
4866.22 2616
4866.88 2702
4867.54 2626
4868.19 2783
4868.85 2769
4869.51 2632
4870.17 2490
4870.83 2405
4871.48 2398
4872.14 2382
4872.80 2304
4873.46 2311
4874.12 2085
4874.78 2106
4875.43 2128
4876.09 2157
4876.75 2102
4877.41 2118
4878.07 2235
4878.73 2217
4879.39 2336
4880.05 2331
4880.70 2347
4881.36 2199
4882.02 2135
4882.68 2078
4883.34 2083
4884.00 1917
4884.66 1774
4885.32 1842
4885.98 1912
4886.64 1750
4887.30 1806
4887.96 1886
4888.62 1910
4889.27 1956
4889.93 1943
4890.59 2053
4891.25 2187
4891.91 2162
4892.57 2156
4893.23 2082
4893.89 1990
4894.55 2077
4895.21 1867
4895.87 1974
4896.53 1739
4897.19 1648
4897.85 1769
4898.51 1746
4899.17 1738
4899.83 1796
4900.49 1873
4901.15 1690
4901.81 1742
4902.47 1766
4903.13 1666
4903.79 1588
4904.46 1565
4905.12 1525
4905.78 1518
4906.44 1542
4907.10 1568
4907.76 1424
4908.42 1368
4909.08 1565
4909.74 1421
4910.40 1530
4911.06 1473
4911.72 1394
4912.38 1340
4913.05 1460
4913.71 1419
4914.37 1381
4915.03 1341
4915.69 1402
4916.35 1322
4917.01 1371
4917.67 1321
4918.34 1330
4919.00 1226
4919.66 1232
4920.32 1327
4920.98 1287
4921.64 1324
4922.31 1234
4922.97 1332
4923.63 1248
4924.29 1354
4924.95 1393
4925.62 1281
4926.28 1258
4926.94 1172
4927.60 1261
4928.26 1260
4928.93 1256
4929.59 1265
4930.25 1313
4930.91 1389
4931.57 1408
4932.24 1328
4932.90 1380
4933.56 1304
4934.22 1340
4934.89 1158
4935.55 1268
4936.21 1293
4936.88 1245
4937.54 1313
4938.20 1208
4938.86 1374
4939.53 1220
4940.19 1258
4940.85 1223
4941.52 1277
4942.18 1300
4942.84 1288
4943.50 1175
4944.17 1312
4944.83 1321
4945.49 1250
4946.16 1180
4946.82 1218
4947.48 1189
4948.15 1191
4948.81 1294
4949.47 1143
4950.14 1079
4950.80 1196
4951.47 1222
4952.13 1144
4952.79 1165
4953.46 1109
4954.12 1176
4954.78 1217
4955.45 1135
4956.11 1129
4956.78 1175
4957.44 1144
4958.10 1154
4958.77 1149
4959.43 1133
4960.10 1187
4960.76 1245
4961.43 1304
4962.09 1333
4962.76 1263
4963.42 1373
4964.08 1485
4964.75 1516
4965.41 1498
4966.08 1513
4966.74 1444
4967.41 1423
4968.07 1327
4968.74 1425
4969.40 1348
4970.07 1317
4970.73 1208
4971.40 1201
4972.06 1167
4972.73 1246
4973.39 1219
4974.06 1232
4974.72 1180
4975.39 1229
4976.05 1188
4976.72 1217
4977.38 1189
4978.05 1305
4978.71 1267
4979.38 1260
4980.05 1210
4980.71 1199
4981.38 1149
4982.04 1163
4982.71 1122
4983.37 1039
4984.04 1058
4984.71 1156
4985.37 1266
4986.04 1191
4986.70 1186
4987.37 1151
4988.04 1174
4988.70 1168
4989.37 1116
4990.04 1212
4990.70 1131
4991.37 1078
4992.03 1015
4992.70 1137
4993.37 1190
4994.03 1124
4994.70 1072
4995.37 1029
4996.03 1150
4996.70 1121
4997.37 1141
4998.03 1124
4998.70 1109
4999.37 1127
5000.03 999
5000.70 1073
5001.37 1146
5002.04 1065
5002.70 1062
5003.37 983
5004.04 1014
5004.70 1054
5005.37 1045
5006.04 1036
5006.71 1108
5007.37 1037
5008.04 1087
5008.71 1042
5009.38 1059
5010.04 1091
5010.71 978
5011.38 1189
5012.05 1095
5012.71 1052
5013.38 1134
5014.05 1093
5014.72 1000
5015.39 959
5016.05 973
5016.72 994
5017.39 1044
5018.06 1003
5018.73 1020
5019.39 1035
5020.06 1109
5020.73 1153
5021.40 1208
5022.07 1275
5022.74 1238
5023.41 1317
5024.07 1231
5024.74 1279
5025.41 1273
5026.08 1233
5026.75 1257
5027.42 1205
5028.09 1150
5028.75 1104
5029.42 1116
5030.09 1036
5030.76 1041
5031.43 1148
5032.10 1112
5032.77 1037
5033.44 1112
5034.11 1093
5034.78 982
5035.45 970
5036.12 986
5036.78 1094
5037.45 1013
5038.12 1106
5038.79 1030
5039.46 1087
5040.13 1106
5040.80 1010
5041.47 1017
5042.14 1044
5042.81 1019
5043.48 1083
5044.15 1054
5044.82 1130
5045.49 1128
5046.16 1079
5046.83 1078
5047.50 1014
5048.17 1083
5048.84 1055
5049.51 1142
5050.18 1025
5050.85 1032
5051.52 1034
5052.19 960
5052.86 1060
5053.53 1019
5054.20 1014
5054.87 958
5055.55 999
5056.22 992
5056.89 1117
5057.56 1058
5058.23 1011
5058.90 1033
5059.57 1039
5060.24 978
5060.91 982
5061.58 959
5062.25 1041
5062.93 1071
5063.60 976
5064.27 938
5064.94 1001
5065.61 919
5066.28 1009
5066.95 1044
5067.62 1024
5068.30 1013
5068.97 1003
5069.64 1037
5070.31 1012
5070.98 1018
5071.65 1057
5072.33 1065
5073.00 998
5073.67 1023
5074.34 997
5075.01 1168
5075.68 1174
5076.36 1152
5077.03 1232
5077.70 1167
5078.37 1195
5079.05 1257
5079.72 1234
5080.39 1297
5081.06 1255
5081.73 1297
5082.41 1171
5083.08 1146
5083.75 1120
5084.42 1105
5085.10 1187
5085.77 1106
5086.44 1095
5087.12 1032
5087.79 1022
5088.46 1127
5089.13 1172
5089.81 1240
5090.48 1350
5091.15 1284
5091.83 1335
5092.50 1297
5093.17 1311
5093.84 1432
5094.52 1350
5095.19 1290
5095.86 1220
5096.54 1248
5097.21 1134
5097.88 1056
5098.56 1095
5099.23 1052
5099.91 1076
5100.58 1031
5101.25 1082
5101.93 1167
5102.60 1107
5103.27 1098
5103.95 1118
5104.62 1224
5105.30 1243
5105.97 1215
5106.64 1105
5107.32 1184
5107.99 1277
5108.67 1216
5109.34 1070
5110.01 1059
5110.69 1064
5111.36 1099
5112.04 1147
5112.71 1107
5113.39 1033
5114.06 1082
5114.74 1004
5115.41 1079
5116.08 1070
5116.76 1253
5117.43 1351
5118.11 1304
5118.78 1378
5119.46 1281
5120.13 1492
5120.81 1494
5121.48 1438
5122.16 1373
5122.83 1338
5123.51 1284
5124.18 1228
5124.86 1284
5125.53 1130
5126.21 1154
5126.88 1154
5127.56 1064
5128.24 1051
5128.91 1084
5129.59 1021
5130.26 1050
5130.94 1174
5131.61 1119
5132.29 1115
5132.96 1022
5133.64 1145
5134.32 1126
5134.99 1088
5135.67 1180
5136.34 1147
5137.02 1018
5137.70 987
5138.37 1067
5139.05 1070
5139.72 1134
5140.40 1078
5141.08 1051
5141.75 1103
5142.43 977
5143.11 1080
5143.78 1015
5144.46 1044
5145.14 1076
5145.81 983
5146.49 984
5147.17 997
5147.84 978
5148.52 1011
5149.20 1001
5149.87 1106
5150.55 1096
5151.23 1005
5151.90 971
5152.58 1090
5153.26 1003
5153.94 991
5154.61 960
5155.29 980
5155.97 1056
5156.64 994
5157.32 925
5158.00 936
5158.68 946
5159.35 925
5160.03 910
5160.71 999
5161.39 1029
5162.06 1021
5162.74 960
5163.42 951
5164.10 1027
5164.78 1125
5165.45 1034
5166.13 1075
5166.81 1199
5167.49 1148
5168.17 1189
5168.84 1123
5169.52 1090
5170.20 1122
5170.88 1047
5171.56 1009
5172.23 1026
5172.91 926
5173.59 971
5174.27 992
5174.95 995
5175.63 945
5176.31 998
5176.98 1045
5177.66 1016
5178.34 1008
5179.02 1079
5179.70 1078
5180.38 1063
5181.06 1016
5181.74 1073
5182.42 1008
5183.09 974
5183.77 1033
5184.45 1068
5185.13 1018
5185.81 927
5186.49 918
5187.17 953
5187.85 970
5188.53 929
5189.21 929
5189.89 901
5190.57 952
5191.25 894
5191.93 920
5192.61 991
5193.29 967
5193.97 925
5194.64 1036
5195.32 1004
5196.00 1023
5196.68 996
5197.36 942
5198.04 1008
5198.72 1036
5199.40 974
5200.08 1008
5200.77 974
5201.45 967
5202.13 973
5202.81 1011
5203.49 1008
5204.17 981
5204.85 1078
5205.53 1163
5206.21 1090
5206.89 1134
5207.57 1224
5208.25 1115
5208.93 1265
5209.61 1261
5210.29 1295
5210.97 1209
5211.65 1262
5212.34 1337
5213.02 1214
5213.70 1101
5214.38 1106
5215.06 1130
5215.74 1138
5216.42 1158
5217.10 1101
5217.78 1018
5218.47 1218
5219.15 1230
5219.83 1269
5220.51 1248
5221.19 1296
5221.87 1266
5222.56 1269
5223.24 1204
5223.92 1278
5224.60 1325
5225.28 1284
5225.96 1168
5226.65 1084
5227.33 1050
5228.01 1003
5228.69 1057
5229.37 1075
5230.06 1007
5230.74 1137
5231.42 1078
5232.10 985
5232.79 1043
5233.47 1008
5234.15 946
5234.83 925
5235.51 1002
5236.20 1077
5236.88 1096
5237.56 1034
5238.25 1062
5238.93 1138
5239.61 1069
5240.29 1113
5240.98 1077
5241.66 1131
5242.34 1082
5243.03 1063
5243.71 1044
5244.39 963
5245.07 1057
5245.76 1153
5246.44 1021
5247.12 990
5247.81 1035
5248.49 1073
5249.17 1096
5249.86 1128
5250.54 1114
5251.22 1137
5251.91 1214
5252.59 1392
5253.28 1318
5253.96 1274
5254.64 1208
5255.33 1118
5256.01 1073
5256.69 1130
5257.38 1134
5258.06 1051
5258.75 1079
5259.43 1081
5260.11 1200
5260.80 1168
5261.48 1161
5262.17 1178
5262.85 1213
5263.53 1200
5264.22 1206
5264.90 1202
5265.59 1258
5266.27 1235
5266.96 1213
5267.64 1217
5268.33 1190
5269.01 1174
5269.70 1230
5270.38 1143
5271.07 1137
5271.75 1181
5272.44 1207
5273.12 1129
5273.80 1179
5274.49 1006
5275.18 1066
5275.86 1114
5276.55 1078
5277.23 1099
5277.92 1158
5278.60 1152
5279.29 1222
5279.97 1255
5280.66 1314
5281.34 1279
5282.03 1292
5282.71 1424
5283.40 1404
5284.08 1336
5284.77 1351
5285.46 1199
5286.14 1080
5286.83 1177
5287.51 1136
5288.20 1032
5288.89 1036
5289.57 1014
5290.26 1044
5290.94 1040
5291.63 1046
5292.32 1026
5293.00 1081
5293.69 1070
5294.38 1081
5295.06 1101
5295.75 1173
5296.43 1159
5297.12 1148
5297.81 1177
5298.49 1308
5299.18 1201
5299.87 1123
5300.55 1158
5301.24 1115
5301.93 1152
5302.61 1051
5303.30 1031
5303.99 1123
5304.68 1166
5305.36 1186
5306.05 1159
5306.74 1154
5307.42 1147
5308.11 1084
5308.80 1240
5309.49 1188
5310.17 1234
5310.86 1316
5311.55 1361
5312.23 1405
5312.92 1309
5313.61 1380
5314.30 1254
5314.99 1220
5315.67 1128
5316.36 1190
5317.05 1174
5317.74 1152
5318.42 1229
5319.11 1282
5319.80 1365
5320.49 1399
5321.18 1346
5321.86 1374
5322.55 1335
5323.24 1385
5323.93 1323
5324.62 1197
5325.31 1177
5325.99 1196
5326.68 1095
5327.37 1053
5328.06 1045
5328.75 1034
5329.44 1040
5330.12 944
5330.81 972
5331.50 1107
5332.19 1115
5332.88 1070
5333.57 1056
5334.26 1054
5334.95 1048
5335.64 1035
5336.32 1093
5337.01 1097
5337.70 1048
5338.39 1012
5339.08 1031
5339.77 1064
5340.46 1116
5341.15 1121
5341.84 1071
5342.53 1148
5343.22 1076
5343.91 1059
5344.60 1084
5345.29 1026
5345.98 1090
5346.67 1153
5347.36 1123
5348.04 1086
5348.73 1192
5349.42 1143
5350.11 1262
5350.80 1228
5351.49 1198
5352.18 1200
5352.87 1241
5353.56 1266
5354.25 1216
5354.95 1093
5355.64 1033
5356.33 979
5357.02 979
5357.71 945
5358.40 1052
5359.09 929
5359.78 993
5360.47 952
5361.16 885
5361.85 1001
5362.54 979
5363.23 945
5363.92 988
5364.61 951
5365.30 875
5365.99 920
5366.69 903
5367.38 997
5368.07 924
5368.76 985
5369.45 901
5370.14 852
5370.83 939
5371.52 964
5372.22 878
5372.91 839
5373.60 875
5374.29 923
5374.98 999
5375.67 968
5376.36 936
5377.06 976
5377.75 1076
5378.44 980
5379.13 961
5379.82 1026
5380.52 986
5381.21 887
5381.90 862
5382.59 924
5383.28 901
5383.98 889
5384.67 878
5385.36 868
5386.05 914
5386.74 888
5387.44 834
5388.13 1001
5388.82 941
5389.51 1054
5390.21 1094
5390.90 1055
5391.59 1047
5392.28 982
5392.98 968
5393.67 999
5394.36 1033
5395.06 981
5395.75 992
5396.44 957
5397.13 904
5397.83 945
5398.52 931
5399.21 1003
5399.91 911
5400.60 971
5401.29 993
5401.99 927
5402.68 976
5403.37 885
5404.07 916
5404.76 975
5405.45 987
5406.15 1120
5406.84 1015
5407.53 994
5408.23 977
5408.92 976
5409.61 1020
5410.31 943
5411.00 1059
5411.70 966
5412.39 962
5413.08 967
5413.78 899
5414.47 971
5415.17 952
5415.86 1024
5416.55 995
5417.25 880
5417.94 877
5418.64 859
5419.33 972
5420.03 982
5420.72 1019
5421.42 1025
5422.11 1049
5422.80 1062
5423.50 1118
5424.19 980
5424.89 1022
5425.58 972
5426.28 966
5426.97 1017
5427.67 982
5428.36 969
5429.06 997
5429.75 1034
5430.45 1022
5431.14 1003
5431.84 1147
5432.53 1014
5433.23 1046
5433.92 1141
5434.62 1152
5435.31 1207
5436.01 1102
5436.71 1082
5437.40 1177
5438.10 1261
5438.79 1206
5439.49 1120
5440.18 1119
5440.88 1106
5441.58 1118
5442.27 1165
5442.97 1123
5443.66 1145
5444.36 1222
5445.06 1375
5445.75 1452
5446.45 1494
5447.14 1572
5447.84 1646
5448.54 1628
5449.23 1699
5449.93 1640
5450.63 1625
5451.32 1596
5452.02 1508
5452.71 1417
5453.41 1428
5454.11 1404
5454.80 1319
5455.50 1263
5456.20 1245
5456.89 1127
5457.59 1236
5458.29 1192
5458.99 1201
5459.68 1221
5460.38 1234
5461.08 1237
5461.77 1334
5462.47 1327
5463.17 1339
5463.86 1368
5464.56 1259
5465.26 1340
5465.96 1259
5466.65 1246
5467.35 1327
5468.05 1443
5468.75 1396
5469.44 1398
5470.14 1445
5470.84 1343
5471.54 1342
5472.24 1391
5472.93 1502
5473.63 1484
5474.33 1471
5475.03 1490
5475.72 1514
5476.42 1545
5477.12 1670
5477.82 1772
5478.52 1863
5479.22 2149
5479.91 2204
5480.61 2266
5481.31 2440
5482.01 2323
5482.71 2450
5483.41 2263
5484.10 2182
5484.80 2100
5485.50 1872
5486.20 1867
5486.90 1667
5487.60 1729
5488.30 1770
5488.99 1577
5489.69 1633
5490.39 1699
5491.09 1745
5491.79 1865
5492.49 1725
5493.19 1825
5493.89 1856
5494.59 2025
5495.29 2136
5495.99 2103
5496.69 2013
5497.38 2110
5498.08 2473
5498.78 2588
5499.48 2867
5500.18 3323
5500.88 3604
5501.58 3982
5502.28 4171
5502.98 4140
5503.68 3936
5504.38 3497
5505.08 3059
5505.78 2613
5506.48 2195
5507.18 2081
5507.88 1730
5508.58 1639
5509.28 1756
5509.98 1741
5510.68 1741
5511.38 1701
5512.08 1692
5512.78 1699
5513.48 1674
5514.18 1703
5514.88 1630
5515.58 1691
5516.28 1708
5516.98 1735
5517.69 1659
5518.39 1639
5519.09 1544
5519.79 1511
5520.49 1401
5521.19 1522
5521.89 1405
5522.59 1396
5523.29 1320
5523.99 1378
5524.69 1298
5525.40 1287
5526.10 1289
5526.80 1211
5527.50 1199
5528.20 1264
5528.90 1307
5529.60 1365
5530.31 1381
5531.01 1223
5531.71 1252
5532.41 1189
5533.11 1156
5533.81 1192
5534.51 1168
5535.22 1168
5535.92 1179
5536.62 1129
5537.32 1219
5538.02 1082
5538.73 1071
5539.43 1171
5540.13 1107
5540.83 1140
5541.53 1114
5542.24 1060
5542.94 1150
5543.64 1191
5544.34 1132
5545.05 1103
5545.75 1078
5546.45 1027
5547.15 1104
5547.86 1072
5548.56 1037
5549.26 1036
5549.96 1105
5550.67 1112
5551.37 1111
5552.07 1146
5552.78 1119
5553.48 1056
5554.18 1141
5554.88 1019
5555.59 1017
5556.29 1038
5556.99 1070
5557.70 1070
5558.40 1053
5559.10 991
5559.81 958
5560.51 1057
5561.21 1097
5561.92 1025
5562.62 993
5563.32 924
5564.03 1045
5564.73 1085
5565.44 1021
5566.14 988
5566.84 1012
5567.55 1100
5568.25 1064
5568.95 943
5569.66 1000
5570.36 969
5571.07 979
5571.77 1061
5572.47 1014
5573.18 1050
5573.88 1170
5574.59 1122
5575.29 1092
5576.00 1099
5576.70 1080
5577.40 1014
5578.11 987
5578.81 1039
5579.52 986
5580.22 1059
5580.93 1004
5581.63 1013
5582.34 911
5583.04 966
5583.75 1060
5584.45 958
5585.16 1009
5585.86 974
5586.57 1027
5587.27 1032
5587.98 947
5588.68 1004
5589.39 1042
5590.09 954
5590.80 1044
5591.50 946
5592.21 919
5592.91 893
5593.62 898
5594.33 977
5595.03 1002
5595.74 1044
5596.44 994
5597.15 967
5597.85 1002
5598.56 948
5599.27 951
5599.97 978
5600.68 1088
5601.38 1024
5602.09 904
5602.79 966
5603.50 1000
5604.21 921
5604.91 933
5605.62 1024
5606.33 936
5607.03 894
5607.74 936
5608.45 951
5609.15 890
5609.86 865
5610.56 882
5611.27 842
5611.98 864
5612.68 943
5613.39 948
5614.10 975
5614.80 941
5615.51 959
5616.22 957
5616.93 933
5617.63 918
5618.34 981
5619.05 982
5619.75 1005
5620.46 1010
5621.17 985
5621.88 963
5622.58 941
5623.29 938
5624.00 876
5624.70 887
5625.41 921
5626.12 889
5626.83 989
5627.54 978
5628.24 964
5628.95 982
5629.66 995
5630.37 1097
5631.07 1138
5631.78 1021
5632.49 1011
5633.20 966
5633.91 1052
5634.61 1108
5635.32 889
5636.03 978
5636.74 1090
5637.45 1020
5638.15 960
5638.86 1028
5639.57 1089
5640.28 1047
5640.99 1106
5641.70 1124
5642.41 1173
5643.11 1160
5643.82 1071
5644.53 1021
5645.24 1087
5645.95 986
5646.66 1007
5647.37 1111
5648.08 1067
5648.78 1022
5649.49 1027
5650.20 978
5650.91 944
5651.62 939
5652.33 960
5653.04 1054
5653.75 1163
5654.46 1123
5655.17 1081
5655.88 1032
5656.59 981
5657.30 1038
5658.00 1091
5658.71 1192
5659.42 1168
5660.13 1110
5660.84 1207
5661.55 1164
5662.26 1173
5662.97 1141
5663.68 1121
5664.39 1067
5665.10 1015
5665.81 1020
5666.52 1057
5667.23 994
5667.94 1099
5668.65 1156
5669.36 1179
5670.07 1206
5670.78 1310
5671.49 1285
5672.20 1428
5672.92 1383
5673.63 1223
5674.34 1162
5675.05 1134
5675.76 1202
5676.47 1115
5677.18 1012
5677.89 934
5678.60 972
5679.31 971
5680.02 1052
5680.73 1019
5681.44 1054
5682.16 983
5682.87 984
5683.58 1067
5684.29 1044
5685.00 1081
5685.71 1064
5686.42 1146
5687.13 1128
5687.85 1075
5688.56 1019
5689.27 1057
5689.98 963
5690.69 937
5691.40 972
5692.11 1075
5692.83 1085
5693.54 1063
5694.25 923
5694.96 972
5695.67 968
5696.39 986
5697.10 935
5697.81 952
5698.52 969
5699.23 952
5699.95 969
5700.66 913
5701.37 1073
5702.08 962
5702.80 875
5703.51 953
5704.22 942
5704.93 907
5705.64 969
5706.36 907
5707.07 866
5707.78 902
5708.50 854
5709.21 946
5709.92 997
5710.63 937
5711.35 920
5712.06 989
5712.77 918
5713.49 982
5714.20 946
5714.91 901
5715.62 881
5716.34 948
5717.05 948
5717.76 872
5718.48 900
5719.19 919
5719.90 872
5720.62 879
5721.33 826
5722.05 883
5722.76 877
5723.47 913
5724.19 998
5724.90 922
5725.61 948
5726.33 1064
5727.04 1071
5727.76 1126
5728.47 1132
5729.18 1167
5729.90 1148
5730.61 1141
5731.33 1173
5732.04 1107
5732.75 1061
5733.47 1077
5734.18 1061
5734.90 950
5735.61 1000
5736.33 1006
5737.04 998
5737.75 912
5738.47 975
5739.18 1004
5739.90 889
5740.61 871
5741.33 864
5742.04 879
5742.76 919
5743.47 894
5744.19 942
5744.90 881
5745.62 839
5746.33 806
5747.05 846
5747.76 889
5748.48 956
5749.19 933
5749.91 985
5750.62 925
5751.34 890
5752.05 938
5752.77 986
5753.49 985
5754.20 1007
5754.92 1020
5755.63 994
5756.35 1015
5757.06 1056
5757.78 998
5758.50 970
5759.21 990
5759.93 989
5760.64 900
5761.36 906
5762.07 865
5762.79 890
5763.51 872
5764.22 900
5764.94 956
5765.66 925
5766.37 848
5767.09 863
5767.80 852
5768.52 877
5769.24 851
5769.95 930
5770.67 847
5771.39 851
5772.10 870
5772.82 931
5773.54 914
5774.25 933
5774.97 890
5775.69 880
5776.41 865
5777.12 911
5777.84 898
5778.56 914
5779.27 927
5779.99 851
5780.71 894
5781.42 853
5782.14 879
5782.86 842
5783.58 911
5784.29 832
5785.01 895
5785.73 962
5786.45 933
5787.16 883
5787.88 883
5788.60 926
5789.32 912
5790.04 919
5790.75 929
5791.47 933
5792.19 941
5792.91 961
5793.62 940
5794.34 941
5795.06 1004
5795.78 1029
5796.50 1053
5797.22 1081
5797.93 1110
5798.65 1243
5799.37 1380
5800.09 1438
5800.81 1584
5801.53 1521
5802.24 1510
5802.96 1522
5803.68 1444
5804.40 1328
5805.12 1260
5805.84 1104
5806.56 1082
5807.28 1042
5807.99 932
5808.71 923
5809.43 906
5810.15 948
5810.87 962
5811.59 1030
5812.31 1015
5813.03 1073
5813.75 1093
5814.47 1083
5815.19 1059
5815.90 1043
5816.62 997
5817.34 1067
5818.06 1076
5818.78 994
5819.50 1042
5820.22 1014
5820.94 1028
5821.66 1108
5822.38 1057
5823.10 918
5823.82 979
5824.54 1043
5825.26 986
5825.98 943
5826.70 992
5827.42 916
5828.14 856
5828.86 910
5829.58 877
5830.30 882
5831.02 868
5831.74 932
5832.46 917
5833.18 946
5833.90 867
5834.62 955
5835.35 1031
5836.07 971
5836.79 1050
5837.51 1054
5838.23 964
5838.95 959
5839.67 985
5840.39 993
5841.11 999
5841.83 991
5842.55 997
5843.27 993
5844.00 899
5844.72 943
5845.44 1012
5846.16 940
5846.88 905
5847.60 920
5848.32 969
5849.04 888
5849.77 951
5850.49 1053
5851.21 978
5851.93 925
5852.65 990
5853.37 957
5854.10 969
5854.82 946
5855.54 989
5856.26 1008
5856.98 887
5857.71 903
5858.43 921
5859.15 908
5859.87 1021
5860.59 1042
5861.32 986
5862.04 903
5862.76 858
5863.48 1042
5864.21 977
5864.93 903
5865.65 937
5866.37 975
5867.10 887
5867.82 963
5868.54 952
5869.26 980
5869.99 1014
5870.71 988
5871.43 959
5872.15 1023
5872.88 1041
5873.60 1027
5874.32 923
5875.05 1007
5875.77 971
5876.49 1077
5877.22 930
5877.94 905
5878.66 998
5879.39 1054
5880.11 970
5880.83 1003
5881.56 1045
5882.28 1034
5883.00 1032
5883.73 1034
5884.45 1077
5885.17 1123
5885.90 1030
5886.62 1082
5887.34 1068
5888.07 971
5888.79 1030
5889.52 1033
5890.24 1000
5890.96 916
5891.69 954
5892.41 868
5893.14 893
5893.86 931
5894.58 999
5895.31 1014
5896.03 973
5896.76 988
5897.48 967
5898.21 973
5898.93 1010
5899.66 976
5900.38 1004
5901.11 1013
5901.83 995
5902.55 999
5903.28 1060
5904.00 1069
5904.73 1061
5905.45 1032
5906.18 984
5906.90 1051
5907.63 1073
5908.35 1082
5909.08 1023
5909.80 1014
5910.53 1067
5911.25 1066
5911.98 1141
5912.71 1120
5913.43 1119
5914.16 1074
5914.88 1146
5915.61 1188
5916.33 1089
5917.06 1120
5917.78 1114
5918.51 1180
5919.24 1238
5919.96 1186
5920.69 1207
5921.41 1199
5922.14 1161
5922.87 1114
5923.59 1172
5924.32 1197
5925.04 1151
5925.77 1149
5926.50 1192
5927.22 1176
5927.95 1267
5928.67 1189
5929.40 1303
5930.13 1348
5930.85 1313
5931.58 1281
5932.31 1359
5933.03 1326
5933.76 1399
5934.49 1428
5935.21 1365
5935.94 1400
5936.67 1379
5937.39 1414
5938.12 1537
5938.85 1511
5939.58 1610
5940.30 1586
5941.03 1623
5941.76 1567
5942.48 1583
5943.21 1609
5943.94 1630
5944.67 1775
5945.39 1825
5946.12 1772
5946.85 1836
5947.58 1872
5948.30 1827
5949.03 1917
5949.76 1981
5950.49 2109
5951.21 2213
5951.94 2411
5952.67 2528
5953.40 2576
5954.12 2462
5954.85 2642
5955.58 2633
5956.31 2512
5957.04 2364
5957.76 2406
5958.49 2464
5959.22 2367
5959.95 2435
5960.68 2451
5961.41 2439
5962.13 2469
5962.86 2571
5963.59 2687
5964.32 2822
5965.05 2931
5965.78 3256
5966.51 3669
5967.23 3975
5967.96 4416
5968.69 4332
5969.42 4182
5970.15 3996
5970.88 3572
5971.61 3462
5972.34 3248
5973.07 3102
5973.79 2786
5974.52 2666
5975.25 2731
5975.98 2773
5976.71 2748
5977.44 2671
5978.17 2735
5978.90 2829
5979.63 2897
5980.36 3062
5981.09 3116
5981.82 3289
5982.55 3391
5983.28 3263
5984.01 3339
5984.74 3397
5985.47 3409
5986.20 3211
5986.93 3239
5987.66 3336
5988.39 3321
5989.12 3240
5989.85 3265
5990.58 3057
5991.31 2971
5992.04 3080
5992.77 3322
5993.50 3274
5994.23 3297
5994.96 3310
5995.69 3347
5996.42 3546
5997.15 3653
5997.88 3694
5998.61 3790
5999.34 3755
6000.07 3738
6000.80 3689
6001.53 3449
6002.26 3419
6003.00 3476
6003.73 3484
6004.46 3306
6005.19 3401
6005.92 3311
6006.65 3383
6007.38 3608
6008.11 3714
6008.84 4050
6009.58 4632
6010.31 5339
6011.04 6158
6011.77 7322
6012.50 8580
6013.23 9542
6013.96 10453
6014.70 11126
6015.43 11232
6016.16 10990
6016.89 10301
6017.62 9227
6018.35 8145
6019.09 7053
6019.82 5945
6020.55 5180
6021.28 4484
6022.01 3879
6022.75 3364
6023.48 3149
6024.21 2889
6024.94 2746
6025.67 2701
6026.41 2654
6027.14 2607
6027.87 2515
6028.60 2463
6029.34 2537
6030.07 2445
6030.80 2607
6031.53 2519
6032.27 2543
6033.00 2620
6033.73 2365
6034.47 2320
6035.20 2381
6035.93 2319
6036.66 2380
6037.40 2292
6038.13 2303
6038.86 2318
6039.60 2447
6040.33 2646
6041.06 2598
6041.80 2602
6042.53 2602
6043.26 2590
6044.00 2576
6044.73 2730
6045.46 2923
6046.20 2805
6046.93 2831
6047.66 2928
6048.40 2944
6049.13 3169
6049.86 3197
6050.60 3477
6051.33 3886
6052.07 3943
6052.80 4319
6053.53 4584
6054.27 4601
6055.00 4519
6055.74 4205
6056.47 4069
6057.20 3715
6057.94 3372
6058.67 3182
6059.41 3021
6060.14 2862
6060.88 2835
6061.61 2793
6062.34 2658
6063.08 2711
6063.81 2640
6064.55 2615
6065.28 2627
6066.02 2595
6066.75 2526
6067.49 2458
6068.22 2447
6068.96 2491
6069.69 2390
6070.43 2433
6071.16 2381
6071.90 2355
6072.63 2293
6073.37 2128
6074.10 2154
6074.84 2163
6075.57 2153
6076.31 2147
6077.04 2031
6077.78 2035
6078.52 2100
6079.25 2126
6079.99 2010
6080.72 2058
6081.46 1954
6082.19 1892
6082.93 1947
6083.66 1877
6084.40 1890
6085.14 1827
6085.87 1801
6086.61 1845
6087.34 1865
6088.08 1869
6088.82 1871
6089.55 1829
6090.29 1698
6091.02 1746
6091.76 1845
6092.50 1793
6093.23 1907
6093.97 1950
6094.71 1919
6095.44 1845
6096.18 1742
6096.92 1806
6097.65 1786
6098.39 1661
6099.13 1735
6099.86 1716
6100.60 1599
6101.34 1687
6102.07 1790
6102.81 1761
6103.55 1690
6104.28 1682
6105.02 1644
6105.76 1677
6106.50 1698
6107.23 1661
6107.97 1776
6108.71 1739
6109.45 1779
6110.18 1795
6110.92 1811
6111.66 1788
6112.40 1821
6113.13 1895
6113.87 1826
6114.61 1882
6115.35 1920
6116.08 1845
6116.82 1965
6117.56 1961
6118.30 1912
6119.03 1944
6119.77 1861
6120.51 1929
6121.25 1919
6121.99 1897
6122.73 1852
6123.46 2031
6124.20 1988
6124.94 1946
6125.68 2016
6126.42 1994
6127.15 2020
6127.89 1999
6128.63 2053
6129.37 1994
6130.11 1926
6130.85 1878
6131.59 1952
6132.33 1973
6133.06 1945
6133.80 1962
6134.54 2014
6135.28 2087
6136.02 2011
6136.76 1979
6137.50 2191
6138.24 2249
6138.98 2306
6139.71 2358
6140.45 2282
6141.19 2183
6141.93 2230
6142.67 2089
6143.41 2060
6144.15 2085
6144.89 2015
6145.63 2104
6146.37 2091
6147.11 2052
6147.85 1997
6148.59 1975
6149.33 2029
6150.07 2029
6150.81 2044
6151.55 2083
6152.29 2069
6153.03 2092
6153.77 2214
6154.51 2159
6155.25 2069
6155.99 2128
6156.73 2232
6157.47 2195
6158.21 2171
6158.95 2293
6159.69 2291
6160.43 2209
6161.17 2287
6161.91 2236
6162.65 2416
6163.39 2576
6164.13 2725
6164.87 2791
6165.61 3010
6166.35 3331
6167.10 3389
6167.84 3555
6168.58 3517
6169.32 3633
6170.06 3560
6170.80 3427
6171.54 3241
6172.28 3253
6173.02 3224
6173.77 3087
6174.51 3090
6175.25 2848
6175.99 2951
6176.73 2839
6177.47 2761
6178.21 2775
6178.96 2790
6179.70 2865
6180.44 2949
6181.18 2902
6181.92 2915
6182.66 2981
6183.41 3030
6184.15 3197
6184.89 3075
6185.63 2985
6186.37 3091
6187.11 3142
6187.86 3126
6188.60 3224
6189.34 3169
6190.08 3287
6190.83 3489
6191.57 3632
6192.31 3776
6193.05 3888
6193.80 3964
6194.54 4082
6195.28 4176
6196.02 4155
6196.77 4133
6197.51 4028
6198.25 4041
6198.99 3938
6199.74 4022
6200.48 4011
6201.22 3946
6201.96 3995
6202.71 4204
6203.45 4430
6204.19 4987
6204.94 5739
6205.68 7122
6206.42 8953
6207.17 11194
6207.91 14240
6208.65 17023
6209.40 19721
6210.14 21060
6210.88 21850
6211.63 21501
6212.37 20047
6213.11 17403
6213.86 14741
6214.60 12459
6215.34 10067
6216.09 8256
6216.83 6479
6217.58 5371
6218.32 4764
6219.06 4116
6219.81 3473
6220.55 3198
6221.30 3064
6222.04 2989
6222.78 2896
6223.53 2856
6224.27 2833
6225.02 2864
6225.76 2981
6226.51 2784
6227.25 2620
6228.00 2507
6228.74 2210
6229.48 2180
6230.23 2046
6230.97 1967
6231.72 1886
6232.46 1947
6233.21 1974
6233.95 1948
6234.70 1973
6235.44 2034
6236.19 2079
6236.93 2084
6237.68 2143
6238.42 2253
6239.17 2221
6239.91 2255
6240.66 2236
6241.40 2198
6242.15 2256
6242.89 2222
6243.64 2255
6244.38 2231
6245.13 2410
6245.88 2579
6246.62 2836
6247.37 2973
6248.11 3264
6248.86 3425
6249.60 3492
6250.35 3585
6251.10 3419
6251.84 3297
6252.59 3078
6253.33 2939
6254.08 2789
6254.83 2588
6255.57 2533
6256.32 2418
6257.06 2230
6257.81 2191
6258.56 2293
6259.30 2309
6260.05 2246
6260.80 2271
6261.54 2307
6262.29 2202
6263.04 2350
6263.78 2327
6264.53 2385
6265.28 2227
6266.02 2258
6266.77 2269
6267.52 2269
6268.26 2233
6269.01 2194
6269.76 2248
6270.50 2327
6271.25 2402
6272.00 2280
6272.75 2219
6273.49 2230
6274.24 2178
6274.99 2168
6275.73 2146
6276.48 2063
6277.23 2136
6277.98 2227
6278.72 2145
6279.47 2066
6280.22 2039
6280.97 2069
6281.71 1987
6282.46 1946
6283.21 1943
6283.96 1968
6284.71 1850
6285.45 1785
6286.20 1804
6286.95 1924
6287.70 2155
6288.45 2238
6289.19 2211
6289.94 2323
6290.69 2289
6291.44 2106
6292.19 1974
6292.94 1956
6293.68 1889
6294.43 1729
6295.18 1762
6295.93 1711
6296.68 1758
6297.43 1748
6298.18 1677
6298.92 1674
6299.67 1687
6300.42 1675
6301.17 1727
6301.92 1628
6302.67 1603
6303.42 1748
6304.17 1690
6304.92 1765
6305.66 1792
6306.41 1783
6307.16 1814
6307.91 1824
6308.66 1811
6309.41 1778
6310.16 1765
6310.91 1835
6311.66 1861
6312.41 1878
6313.16 1974
6313.91 1865
6314.66 1733
6315.41 1722
6316.16 1750
6316.91 1773
6317.66 1661
6318.41 1774
6319.16 1729
6319.91 1643
6320.66 1649
6321.41 1612
6322.16 1656
6322.91 1762
6323.66 1715
6324.41 1718
6325.16 1789
6325.91 1672
6326.66 1671
6327.41 1739
6328.16 1844
6328.91 1830
6329.66 1981
6330.41 1990
6331.16 2116
6331.91 2247
6332.66 2203
6333.41 2365
6334.16 2352
6334.91 2295
6335.67 2111
6336.42 2180
6337.17 1957
6337.92 1861
6338.67 1783
6339.42 1861
6340.17 1843
6340.92 1809
6341.67 1944
6342.43 1731
6343.18 1766
6343.93 1715
6344.68 1695
6345.43 1685
6346.18 1777
6346.93 1700
6347.69 1665
6348.44 1728
6349.19 1751
6349.94 1695
6350.69 1774
6351.45 1792
6352.20 1828
6352.95 1882
6353.70 1927
6354.45 1914
6355.20 1830
6355.96 1913
6356.71 1863
6357.46 1784
6358.21 1761
6358.97 1755
6359.72 1569
6360.47 1500
6361.22 1628
6361.98 1561
6362.73 1491
6363.48 1540
6364.23 1565
6364.99 1488
6365.74 1447
6366.49 1520
6367.24 1587
6368.00 1544
6368.75 1545
6369.50 1491
6370.26 1435
6371.01 1466
6371.76 1520
6372.51 1390
6373.27 1386
6374.02 1415
6374.77 1356
6375.53 1353
6376.28 1410
6377.03 1342
6377.79 1399
6378.54 1432
6379.29 1516
6380.05 1523
6380.80 1452
6381.56 1443
6382.31 1519
6383.06 1548
6383.82 1503
6384.57 1414
6385.32 1422
6386.08 1394
6386.83 1456
6387.59 1347
6388.34 1280
6389.09 1305
6389.85 1282
6390.60 1391
6391.36 1338
6392.11 1349
6392.86 1337
6393.62 1362
6394.37 1372
6395.13 1408
6395.88 1381
6396.64 1365
6397.39 1348
6398.15 1253
6398.90 1279
6399.66 1408
6400.41 1388
6401.16 1307
6401.92 1329
6402.67 1284
6403.43 1321
6404.18 1259
6404.94 1365
6405.69 1354
6406.45 1418
6407.20 1356
6407.96 1471
6408.72 1406
6409.47 1503
6410.23 1512
6410.98 1583
6411.74 1619
6412.49 1447
6413.25 1336
6414.00 1318
6414.76 1314
6415.51 1361
6416.27 1240
6417.03 1365
6417.78 1457
6418.54 1331
6419.29 1304
6420.05 1324
6420.80 1213
6421.56 1235
6422.32 1336
6423.07 1214
6423.83 1219
6424.59 1240
6425.34 1255
6426.10 1290
6426.85 1290
6427.61 1253
6428.37 1213
6429.12 1248
6429.88 1281
6430.64 1232
6431.39 1224
6432.15 1332
6432.91 1267
6433.66 1305
6434.42 1311
6435.18 1253
6435.93 1305
6436.69 1265
6437.45 1276
6438.20 1306
6438.96 1285
6439.72 1403
6440.47 1356
6441.23 1354
6441.99 1342
6442.75 1355
6443.50 1374
6444.26 1413
6445.02 1408
6445.78 1354
6446.53 1316
6447.29 1347
6448.05 1389
6448.81 1266
6449.56 1341
6450.32 1379
6451.08 1342
6451.84 1343
6452.59 1370
6453.35 1331
6454.11 1426
6454.87 1331
6455.63 1449
6456.38 1443
6457.14 1401
6457.90 1453
6458.66 1400
6459.42 1422
6460.17 1475
6460.93 1448
6461.69 1451
6462.45 1461
6463.21 1377
6463.97 1344
6464.73 1501
6465.48 1512
6466.24 1482
6467.00 1518
6467.76 1619
6468.52 1678
6469.28 1601
6470.04 1550
6470.80 1632
6471.55 1604
6472.31 1679
6473.07 1745
6473.83 1656
6474.59 1719
6475.35 1735
6476.11 1742
6476.87 1744
6477.63 1806
6478.39 1773
6479.15 1855
6479.91 1837
6480.66 1724
6481.42 1798
6482.18 1855
6482.94 1906
6483.70 1935
6484.46 1938
6485.22 1984
6485.98 2024
6486.74 2062
6487.50 2134
6488.26 2188
6489.02 2143
6489.78 2107
6490.54 2181
6491.30 2318
6492.06 2349
6492.82 2437
6493.58 2564
6494.34 2703
6495.10 2747
6495.86 2748
6496.62 2761
6497.38 2760
6498.14 2821
6498.91 2694
6499.67 2610
6500.43 2654
6501.19 2750
6501.95 2763
6502.71 2675
6503.47 2577
6504.23 2814
6504.99 2819
6505.75 2871
6506.51 2998
6507.27 3155
6508.04 3281
6508.80 3407
6509.56 3378
6510.32 3456
6511.08 3408
6511.84 3341
6512.60 3456
6513.36 3586
6514.13 3473
6514.89 3447
6515.65 3451
6516.41 3274
6517.17 3438
6517.93 3373
6518.69 3293
6519.46 3539
6520.22 3546
6520.98 3710
6521.74 3630
6522.50 3837
6523.27 4089
6524.03 4379
6524.79 4611
6525.55 4840
6526.31 5297
6527.08 5603
6527.84 6136
6528.60 6433
6529.36 6442
6530.13 6539
6530.89 6591
6531.65 6436
6532.41 6503
6533.18 6819
6533.94 7593
6534.70 9132
6535.46 10807
6536.23 12857
6536.99 14312
6537.75 14922
6538.51 14854
6539.28 14097
6540.04 12488
6540.80 10710
6541.57 8807
6542.33 7600
6543.09 6202
6543.86 5114
6544.62 4329
6545.38 3803
6546.15 3340
6546.91 3218
6547.67 2963
6548.44 2755
6549.20 2788
6549.96 2667
6550.73 2698
6551.49 2789
6552.25 2667
6553.02 2660
6553.78 2602
6554.54 2629
6555.31 2480
6556.07 2532
6556.84 2437
6557.60 2453
6558.36 2429
6559.13 2376
6559.89 2432
6560.66 2538
6561.42 2462
6562.18 2685
6562.95 2781
6563.71 2797
6564.48 2902
6565.24 2927
6566.01 2941
6566.77 2959
6567.54 2998
6568.30 3006
6569.06 2997
6569.83 2981
6570.59 2958
6571.36 2941
6572.12 3014
6572.89 2978
6573.65 3098
6574.42 3217
6575.18 3454
6575.95 3436
6576.71 3523
6577.48 3683
6578.24 3809
6579.01 3762
6579.77 3746
6580.54 3856
6581.31 3800
6582.07 3817
6582.84 3807
6583.60 3643
6584.37 3674
6585.13 3624
6585.90 3417
6586.66 3334
6587.43 3339
6588.20 3274
6588.96 3287
6589.73 3384
6590.49 3672
6591.26 3799
6592.02 4086
6592.79 4531
6593.56 5043
6594.32 5368
6595.09 5840
6595.86 6155
6596.62 6218
6597.39 5975
6598.15 5571
6598.92 5107
6599.69 4923
6600.45 4308
6601.22 3821
6601.99 3504
6602.75 3280
6603.52 3074
6604.29 2849
6605.05 2811
6605.82 2744
6606.59 2798
6607.35 2630
6608.12 2629
6608.89 2659
6609.65 2612
6610.42 2570
6611.19 2379
6611.96 2491
6612.72 2444
6613.49 2355
6614.26 2297
6615.02 2335
6615.79 2261
6616.56 2137
6617.33 2187
6618.09 2194
6618.86 2092
6619.63 2100
6620.40 2217
6621.16 2212
6621.93 2248
6622.70 2317
6623.47 2260
6624.24 2156
6625.00 2179
6625.77 2215
6626.54 2280
6627.31 2150
6628.08 2082
6628.84 2108
6629.61 2043
6630.38 2115
6631.15 2294
6631.92 2436
6632.68 2504
6633.45 2621
6634.22 2725
6634.99 2904
6635.76 2984
6636.53 3009
6637.30 2906
6638.06 2800
6638.83 2748
6639.60 2542
6640.37 2447
6641.14 2359
6641.91 2336
6642.68 2255
6643.45 2079
6644.22 2048
6644.98 1994
6645.75 2094
6646.52 2080
6647.29 2099
6648.06 2108
6648.83 2229
6649.60 2246
6650.37 2230
6651.14 2192
6651.91 2276
6652.68 2231
6653.45 2291
6654.22 2250
6654.99 2221
6655.76 2297
6656.53 2300
6657.30 2212
6658.06 2179
6658.83 2190
6659.60 2178
6660.37 2012
6661.14 2049
6661.91 2021
6662.68 1983
6663.45 1943
6664.22 2049
6665.00 2009
6665.77 1984
6666.54 2000
6667.31 1978
6668.08 1993
6668.85 2051
6669.62 2052
6670.39 2066
6671.16 2092
6671.93 2071
6672.70 2006
6673.47 2080
6674.24 1982
6675.01 1989
6675.78 2128
6676.55 2189
6677.32 2150
6678.10 2126
6678.87 2090
6679.64 2081
6680.41 2225
6681.18 2324
6681.95 2354
6682.72 2450
6683.49 2511
6684.26 2798
6685.04 2932
6685.81 3148
6686.58 3147
6687.35 3307
6688.12 3198
6688.89 2995
6689.67 2773
6690.44 2491
6691.21 2244
6691.98 2208
6692.75 2096
6693.52 2054
6694.30 2037
6695.07 1950
6695.84 1978
6696.61 1976
6697.38 2021
6698.16 2011
6698.93 1935
6699.70 1916
6700.47 1885
6701.25 1851
6702.02 1897
6702.79 1894
6703.56 1847
6704.33 1930
6705.11 1890
6705.88 1796
6706.65 1846
6707.43 1974
6708.20 1955
6708.97 1920
6709.74 1883
6710.52 1877
6711.29 1996
6712.06 1908
6712.84 1859
6713.61 1777
6714.38 1814
6715.15 1891
6715.93 1913
6716.70 1803
6717.47 1812
6718.25 1819
6719.02 1825
6719.79 1752
6720.57 1756
6721.34 1837
6722.11 1996
6722.89 1897
6723.66 1887
6724.43 1832
6725.21 1914
6725.98 1945
6726.76 1799
6727.53 1770
6728.30 1825
6729.08 1891
6729.85 1747
6730.63 1781
6731.40 1834
6732.17 1863
6732.95 1805
6733.72 1818
6734.50 1940
6735.27 1986
6736.04 1958
6736.82 1859
6737.59 1904
6738.37 2005
6739.14 1914
6739.92 1964
6740.69 1968
6741.47 1882
6742.24 1978
6743.02 2065
6743.79 2098
6744.57 2071
6745.34 2156
6746.12 2060
6746.89 2053
6747.66 2149
6748.44 2304
6749.22 2333
6749.99 2373
6750.77 2576
6751.54 2696
6752.32 2788
6753.09 3034
6753.87 3173
6754.64 3229
6755.42 3119
6756.19 2941
6756.97 2735
6757.74 2592
6758.52 2335
6759.29 2267
6760.07 2165
6760.85 2002
6761.62 1955
6762.40 1925
6763.17 1890
6763.95 1900
6764.73 1807
6765.50 1863
6766.28 1790
6767.05 1771
6767.83 2042
6768.61 1983
6769.38 1905
6770.16 1834
6770.94 1770
6771.71 1807
6772.49 1768
6773.26 1757
6774.04 1801
6774.82 1843
6775.59 1773
6776.37 1686
6777.15 1625
6777.92 1713
6778.70 1760
6779.48 1822
6780.25 1770
6781.03 1788
6781.81 1766
6782.59 1788
6783.36 1765
6784.14 1689
6784.92 1557
6785.69 1617
6786.47 1631
6787.25 1646
6788.03 1531
6788.80 1494
6789.58 1508
6790.36 1496
6791.13 1601
6791.91 1660
6792.69 1574
6793.47 1576
6794.25 1584
6795.02 1527
6795.80 1585
6796.58 1554
6797.36 1606
6798.13 1577
6798.91 1559
6799.69 1567
6800.47 1603
6801.25 1609
6802.02 1516
6802.80 1650
6803.58 1681
6804.36 1735
6805.14 1766
6805.92 1794
6806.69 1728
6807.47 1687
6808.25 1682
6809.03 1658
6809.81 1599
6810.59 1596
6811.36 1568
6812.14 1519
6812.92 1582
6813.70 1657
6814.48 1676
6815.26 1690
6816.04 1744
6816.82 1740
6817.60 1727
6818.37 1705
6819.15 1607
6819.93 1592
6820.71 1643
6821.49 1608
6822.27 1627
6823.05 1638
6823.83 1673
6824.61 1608
6825.39 1567
6826.17 1598
6826.95 1660
6827.73 1623
6828.51 1612
6829.29 1593
6830.07 1558
6830.85 1560
6831.63 1539
6832.40 1591
6833.18 1533
6833.96 1536
6834.74 1533
6835.52 1463
6836.30 1502
6837.08 1542
6837.87 1523
6838.65 1647
6839.43 1605
6840.21 1546
6840.99 1534
6841.77 1404
6842.55 1409
6843.33 1403
6844.11 1488
6844.89 1540
6845.67 1568
6846.45 1666
6847.23 1774
6848.01 1987
6848.79 2168
6849.57 2594
6850.35 3006
6851.13 3139
6851.92 3497
6852.70 3670
6853.48 3499
6854.26 3255
6855.04 3121
6855.82 2942
6856.60 2554
6857.38 2273
6858.16 2095
6858.95 1963
6859.73 1780
6860.51 1756
6861.29 1688
6862.07 1611
6862.85 1649
6863.64 1725
6864.42 1673
6865.20 1773
6865.98 1767
6866.76 1758
6867.54 1808
6868.33 1845
6869.11 1883
6869.89 1895
6870.67 1861
6871.45 1822
6872.24 1728
6873.02 1689
6873.80 1691
6874.58 1739
6875.36 1838
6876.15 1822
6876.93 1833
6877.71 1872
6878.49 1935
6879.28 2050
6880.06 2047
6880.84 2256
6881.62 2320
6882.41 2347
6883.19 2337
6883.97 2444
6884.76 2639
6885.54 2903
6886.32 3189
6887.10 3684
6887.89 4227
6888.67 4575
6889.45 4638
6890.24 4645
6891.02 4278
6891.80 3684
6892.59 3221
6893.37 2903
6894.15 2549
6894.94 2323
6895.72 2197
6896.50 2159
6897.29 2158
6898.07 2157
6898.85 2112
6899.64 2218
6900.42 2154
6901.21 2154
6901.99 2258
6902.77 2208
6903.56 2286
6904.34 2322
6905.12 2182
6905.91 2149
6906.69 2204
6907.48 2135
6908.26 2036
6909.05 2029
6909.83 1903
6910.61 1888
6911.40 1918
6912.18 1880
6912.97 1845
6913.75 1896
6914.54 1856
6915.32 1982
6916.11 2035
6916.89 1945
6917.67 1869
6918.46 1799
6919.24 1748
6920.03 1844
6920.81 1903
6921.60 1786
6922.38 1900
6923.17 1817
6923.95 1981
6924.74 1943
6925.52 1902
6926.31 1960
6927.09 1903
6927.88 1927
6928.67 1909
6929.45 1935
6930.24 1991
6931.02 1927
6931.81 1976
6932.59 2027
6933.38 2029
6934.16 2101
6934.95 2306
6935.74 2297
6936.52 2427
6937.31 2182
6938.09 2123
6938.88 2186
6939.66 2158
6940.45 2278
6941.24 2276
6942.02 2258
6942.81 2278
6943.59 2366
6944.38 2505
6945.17 2372
6945.95 2491
6946.74 2480
6947.53 2552
6948.31 2579
6949.10 2667
6949.89 2725
6950.67 2603
6951.46 2595
6952.25 2521
6953.03 2599
6953.82 2535
6954.61 2591
6955.39 2809
6956.18 2864
6956.97 2848
6957.75 2760
6958.54 2864
6959.33 2848
6960.11 2914
6960.90 2898
6961.69 2848
6962.48 2765
6963.26 2689
6964.05 2655
6964.84 2820
6965.63 2866
6966.41 2648
6967.20 2875
6967.99 3036
6968.78 3260
6969.56 3243
6970.35 3269
6971.14 3213
6971.93 3243
6972.71 3201
6973.50 3248
6974.29 3309
6975.08 3308
6975.87 3385
6976.65 3309
6977.44 3332
6978.23 3365
6979.02 3606
6979.81 3733
6980.60 3987
6981.38 4415
6982.17 5035
6982.96 5692
6983.75 6595
6984.54 7775
6985.33 8767
6986.11 9774
6986.90 10685
6987.69 10651
6988.48 10251
6989.27 9528
6990.06 8339
6990.85 7319
6991.64 6210
6992.42 5473
6993.21 4831
6994.00 4511
6994.79 4408
6995.58 4545
6996.37 4930
6997.16 5607
6997.95 6500
6998.74 7839
6999.53 8958
7000.32 9746
7001.11 10383
7001.90 10368
7002.68 9986
7003.47 9116
7004.26 8122
7005.05 7178
7005.84 6063
7006.63 5060
7007.42 4308
7008.21 3849
7009.00 3385
7009.79 3206
7010.58 3094
7011.37 3144
7012.16 3173
7012.95 3394
7013.74 3447
7014.53 3298
7015.32 3032
7016.11 3109
7016.90 2959
7017.69 2737
7018.48 2578
7019.27 2446
7020.07 2348
7020.86 2244
7021.65 2263
7022.44 2319
7023.23 2314
7024.02 2403
7024.81 2641
7025.60 2623
7026.39 2612
7027.18 2670
7027.97 2702
7028.76 2606
7029.55 2504
7030.35 2511
7031.14 2426
7031.93 2413
7032.72 2428
7033.51 2363
7034.30 2257
7035.09 2269
7035.88 2197
7036.68 2297
7037.47 2387
7038.26 2449
7039.05 2480
7039.84 2443
7040.63 2579
7041.43 2463
7042.22 2441
7043.01 2501
7043.80 2510
7044.59 2476
7045.38 2410
7046.18 2345
7046.97 2495
7047.76 2628
7048.55 2671
7049.35 2928
7050.14 3049
7050.93 3159
7051.72 3408
7052.51 3210
7053.31 2958
7054.10 2820
7054.89 2693
7055.68 2497
7056.48 2467
7057.27 2256
7058.06 2221
7058.85 2164
7059.65 2146
7060.44 2233
7061.23 2241
7062.03 2248
7062.82 2241
7063.61 2283
7064.40 2201
7065.20 2270
7065.99 2237
7066.78 2236
7067.58 2182
7068.37 2057
7069.16 2088
7069.96 2052
7070.75 1956
7071.54 1987
7072.34 1962
7073.13 2051
7073.92 1934
7074.72 1941
7075.51 1926
7076.30 1990
7077.10 1936
7077.89 1827
7078.69 1788
7079.48 1852
7080.27 1901
7081.07 1829
7081.86 1767
7082.66 1878
7083.45 1853
7084.24 1748
7085.04 1800
7085.83 1780
7086.63 1652
7087.42 1758
7088.21 1745
7089.01 1729
7089.80 1727
7090.60 1682
7091.39 1776
7092.19 1713
7092.98 1687
7093.78 1704
7094.57 1673
7095.37 1720
7096.16 1568
7096.96 1564
7097.75 1702
7098.55 1534
7099.34 1505
7100.14 1394
7100.93 1521
7101.73 1542
7102.52 1587
7103.32 1508
7104.11 1469
7104.91 1470
7105.70 1395
7106.50 1388
7107.29 1345
7108.09 1396
7108.88 1333
7109.68 1320
7110.47 1299
7111.27 1235
7112.07 1345
7112.86 1335
7113.66 1369
7114.45 1328
7115.25 1308
7116.04 1269
7116.84 1326
7117.64 1423
7118.43 1325
7119.23 1274
7120.02 1302
7120.82 1293
7121.62 1338
7122.41 1267
7123.21 1377
7124.01 1437
7124.80 1381
7125.60 1337
7126.40 1236
7127.19 1263
7127.99 1337
7128.79 1270
7129.58 1305
7130.38 1323
7131.18 1405
7131.97 1348
7132.77 1308
7133.57 1319
7134.36 1341
7135.16 1373
7135.96 1268
7136.75 1317
7137.55 1294
7138.35 1273
7139.14 1238
7139.94 1261
7140.74 1191
7141.54 1217
7142.33 1271
7143.13 1383
7143.93 1295
7144.73 1375
7145.52 1336
7146.32 1369
7147.12 1313
7147.92 1243
7148.71 1297
7149.51 1216
7150.31 1210
7151.11 1233
7151.91 1221
7152.70 1176
7153.50 1232
7154.30 1197
7155.10 1136
7155.90 1161
7156.69 1247
7157.49 1328
7158.29 1202
7159.09 1243
7159.89 1172
7160.69 1220
7161.48 1106
7162.28 1136
7163.08 1107
7163.88 1100
7164.68 1124
7165.48 1128
7166.28 1126
7167.07 1181
7167.87 1142
7168.67 1188
7169.47 1334
7170.27 1284
7171.07 1205
7171.87 1153
7172.67 1277
7173.47 1265
7174.27 1238
7175.06 1190
7175.86 1239
7176.66 1098
7177.46 1194
7178.26 1168
7179.06 1221
7179.86 1197
7180.66 1223
7181.46 1343
7182.26 1401
7183.06 1366
7183.86 1510
7184.66 1536
7185.46 1462
7186.26 1471
7187.06 1410
7187.86 1335
7188.66 1336
7189.46 1248
7190.26 1213
7191.06 1210
7191.86 1234
7192.66 1206
7193.46 1182
7194.26 1091
7195.06 1073
7195.86 1146
7196.66 1126
7197.46 1092
7198.26 1155
7199.06 1051
7199.86 1047
7200.66 1080
7201.46 1153
7202.26 1074
7203.06 1151
7203.87 1127
7204.67 1126
7205.47 1140
7206.27 1138
7207.07 1095
7207.87 1037
7208.67 1061
7209.47 1107
7210.27 1122
7211.07 1114
7211.88 1141
7212.68 1181
7213.48 1148
7214.28 1065
7215.08 1139
7215.88 1181
7216.68 1186
7217.49 1142
7218.29 1150
7219.09 1112
7219.89 1196
7220.69 1173
7221.49 1100
7222.30 1152
7223.10 1113
7223.90 1088
7224.70 1109
7225.50 1127
7226.31 1103
7227.11 1164
7227.91 1139
7228.71 1204
7229.51 1183
7230.32 1089
7231.12 1120
7231.92 1122
7232.72 1174
7233.53 1150
7234.33 1141
7235.13 1177
7235.93 1126
7236.74 1090
7237.54 1092
7238.34 1166
7239.14 1219
7239.95 1225
7240.75 1214
7241.55 1195
7242.36 1307
7243.16 1308
7243.96 1228
7244.77 1160
7245.57 1233
7246.37 1228
7247.17 1330
7247.98 1202
7248.78 1182
7249.58 1245
7250.39 1266
7251.19 1265
7251.99 1264
7252.80 1296
7253.60 1218
7254.41 1240
7255.21 1272
7256.01 1256
7256.82 1257
7257.62 1313
7258.42 1313
7259.23 1274
7260.03 1247
7260.84 1356
7261.64 1327
7262.44 1235
7263.25 1305
7264.05 1358
7264.86 1400
7265.66 1390
7266.46 1403
7267.27 1423
7268.07 1436
7268.88 1476
7269.68 1512
7270.49 1628
7271.29 1502
7272.10 1525
7272.90 1469
7273.71 1583
7274.51 1565
7275.31 1584
7276.12 1560
7276.92 1588
7277.73 1554
7278.53 1713
7279.34 1780
7280.14 1808
7280.95 1891
7281.75 2187
7282.56 2659
7283.37 2983
7284.17 3511
7284.98 3845
7285.78 3990
7286.59 3822
7287.39 3722
7288.20 3464
7289.00 3216
7289.81 2754
7290.61 2495
7291.42 2271
7292.23 2137
7293.03 1987
7293.84 1728
7294.64 1753
7295.45 1797
7296.25 1776
7297.06 1829
7297.87 1853
7298.67 1806
7299.48 1832
7300.28 1732
7301.09 1942
7301.90 1845
7302.70 1768
7303.51 1924
7304.32 1886
7305.12 1984
7305.93 1983
7306.74 2076
7307.54 2251
7308.35 2391
7309.16 2700
7309.96 2770
7310.77 2877
7311.58 3045
7312.38 3236
7313.19 3208
7314.00 3022
7314.80 3024
7315.61 3126
7316.42 3089
7317.22 3230
7318.03 3349
7318.84 3512
7319.65 3991
7320.45 4288
7321.26 4164
7322.07 3981
7322.88 3947
7323.68 3752
7324.49 3495
7325.30 3141
7326.11 2852
7326.91 2603
7327.72 2409
7328.53 2258
7329.34 2184
7330.14 2007
7330.95 1891
7331.76 1857
7332.57 1875
7333.38 1996
7334.18 1997
7334.99 1891
7335.80 1929
7336.61 1983
7337.42 1909
7338.22 1821
7339.03 1937
7339.84 1950
7340.65 1892
7341.46 1893
7342.27 1795
7343.07 1867
7343.88 1810
7344.69 1868
7345.50 1885
7346.31 1758
7347.12 1788
7347.93 1816
7348.74 1918
7349.54 1844
7350.35 1776
7351.16 1720
7351.97 1718
7352.78 1840
7353.59 1731
7354.40 1723
7355.21 1646
7356.02 1604
7356.83 1642
7357.64 1680
7358.45 1654
7359.25 1756
7360.06 1788
7360.87 1814
7361.68 1854
7362.49 1900
7363.30 1830
7364.11 1899
7364.92 1826
7365.73 1796
7366.54 1949
7367.35 2015
7368.16 1929
7368.97 1941
7369.78 1941
7370.59 1870
7371.40 1778
7372.21 1885
7373.02 1891
7373.83 1919
7374.64 1957
7375.45 1905
7376.26 1990
7377.07 2072
7377.88 2204
7378.69 2349
7379.50 2594
7380.31 2826
7381.13 3110
7381.94 3232
7382.75 3313
7383.56 3088
7384.37 2930
7385.18 2745
7385.99 2635
7386.80 2514
7387.61 2330
7388.42 2145
7389.23 2020
7390.05 1947
7390.86 1950
7391.67 1939
7392.48 1767
7393.29 1774
7394.10 1752
7394.91 1761
7395.72 1674
7396.54 1772
7397.35 1930
7398.16 2131
7398.97 2316
7399.78 2425
7400.59 2671
7401.41 2859
7402.22 2819
7403.03 2753
7403.84 2770
7404.65 2718
7405.46 2656
7406.28 2562
7407.09 2494
7407.90 2505
7408.71 2470
7409.52 2232
7410.34 2088
7411.15 2053
7411.96 1991
7412.77 1926
7413.59 1838
7414.40 1616
7415.21 1535
7416.02 1441
7416.84 1407
7417.65 1490
7418.46 1436
7419.27 1360
7420.09 1355
7420.90 1392
7421.71 1470
7422.53 1372
7423.34 1370
7424.15 1384
7424.96 1388
7425.78 1308
7426.59 1361
7427.40 1359
7428.22 1285
7429.03 1277
7429.84 1321
7430.66 1334
7431.47 1332
7432.28 1296
7433.10 1311
7433.91 1274
7434.72 1200
7435.54 1207
7436.35 1268
7437.17 1250
7437.98 1216
7438.79 1243
7439.61 1429
7440.42 1417
7441.23 1380
7442.05 1310
7442.86 1411
7443.68 1338
7444.49 1337
7445.30 1292
7446.12 1246
7446.93 1232
7447.75 1333
7448.56 1243
7449.38 1239
7450.19 1240
7451.00 1334
7451.82 1291
7452.63 1234
7453.45 1183
7454.26 1226
7455.08 1244
7455.89 1268
7456.71 1276
7457.52 1293
7458.34 1271
7459.15 1285
7459.97 1304
7460.78 1337
7461.60 1326
7462.41 1273
7463.23 1344
7464.04 1390
7464.86 1335
7465.67 1360
7466.49 1363
7467.30 1348
7468.12 1240
7468.93 1214
7469.75 1248
7470.56 1219
7471.38 1315
7472.20 1299
7473.01 1330
7473.83 1279
7474.64 1369
7475.46 1339
7476.27 1313
7477.09 1254
7477.91 1260
7478.72 1240
7479.54 1131
7480.35 1145
7481.17 1163
7481.99 1141
7482.80 1105
7483.62 1097
7484.44 1151
7485.25 1150
7486.07 1032
7486.88 1097
7487.70 1080
7488.52 1075
7489.33 1040
7490.15 1018
7490.97 1050
7491.78 1017
7492.60 1065
7493.42 1054
7494.23 1101
7495.05 1032
7495.87 1010
7496.69 972
7497.50 1039
7498.32 999
7499.14 1037
7499.95 931
7500.77 933
7501.59 974
7502.40 973
7503.22 943
7504.04 913
7504.86 900
7505.67 933
7506.49 958
7507.31 945
7508.13 916
7508.94 983
7509.76 956
7510.58 934
7511.40 921
7512.22 941
7513.03 941
7513.85 951
7514.67 926
7515.49 931
7516.31 972
7517.12 924
7517.94 937
7518.76 968
7519.58 965
7520.40 908
7521.21 891
7522.03 960
7522.85 908
7523.67 990
7524.49 989
7525.31 976
7526.12 875
7526.94 926
7527.76 962
7528.58 928
7529.40 1005
7530.22 957
7531.04 987
7531.86 926
7532.67 992
7533.49 1012
7534.31 956
7535.13 902
7535.95 965
7536.77 1035
7537.59 1028
7538.41 952
7539.23 991
7540.05 968
7540.87 921
7541.69 935
7542.51 947
7543.32 957
7544.14 946
7544.96 1010
7545.78 988
7546.60 1031
7547.42 1025
7548.24 973
7549.06 969
7549.88 995
7550.70 1021
7551.52 993
7552.34 955
7553.16 939
7553.98 928
7554.80 923
7555.62 968
7556.44 973
7557.26 1030
7558.08 1018
7558.90 1054
7559.72 962
7560.54 1051
7561.36 1012
7562.19 1014
7563.01 1000
7563.83 979
7564.65 920
7565.47 999
7566.29 1098
7567.11 1029
7567.93 969
7568.75 1000
7569.57 1074
7570.39 1033
7571.21 992
7572.03 1056
7572.86 1085
7573.68 1040
7574.50 1022
7575.32 1023
7576.14 1019
7576.96 976
7577.78 951
7578.60 968
7579.43 989
7580.25 988
7581.07 1027
7581.89 972
7582.71 996
7583.53 1023
7584.36 1087
7585.18 1051
7586.00 1045
7586.82 1149
7587.64 1165
7588.47 1241
7589.29 1243
7590.11 1094
7590.93 1053
7591.75 1180
7592.58 1227
7593.40 1099
7594.22 1096
7595.04 1112
7595.86 1114
7596.69 1139
7597.51 1163
7598.33 1227
7599.15 1196
7599.98 1150
7600.80 1311
7601.62 1327
7602.45 1303
7603.27 1382
7604.09 1456
7604.91 1605
7605.74 1610
7606.56 1638
7607.38 1555
7608.21 1594
7609.03 1483
7609.85 1419
7610.67 1409
7611.50 1380
7612.32 1329
7613.14 1327
7613.97 1396
7614.79 1367
7615.61 1484
7616.44 1461
7617.26 1565
7618.08 1662
7618.91 1733
7619.73 1646
7620.56 1695
7621.38 1589
7622.20 1462
7623.03 1444
7623.85 1409
7624.67 1386
7625.50 1391
7626.32 1384
7627.15 1381
7627.97 1386
7628.80 1509
7629.62 1632
7630.44 1783
7631.27 1797
7632.09 1966
7632.92 2021
7633.74 1995
7634.57 2026
7635.39 1870
7636.21 1670
7637.04 1518
7637.86 1486
7638.69 1351
7639.51 1231
7640.34 1211
7641.16 1133
7641.99 1084
7642.81 1120
7643.64 1031
7644.46 974
7645.29 1018
7646.11 1079
7646.94 1047
7647.76 1031
7648.59 1033
7649.41 1033
7650.24 1002
7651.06 969
7651.89 883
7652.71 960
7653.54 931
7654.37 907
7655.19 929
7656.02 1008
7656.84 883
7657.67 952
7658.49 957
7659.32 957
7660.14 906
7660.97 926
7661.80 968
7662.62 939
7663.45 930
7664.27 964
7665.10 928
7665.93 884
7666.75 915
7667.58 930
7668.41 972
7669.23 949
7670.06 965
7670.88 926
7671.71 989
7672.54 997
7673.36 1000
7674.19 976
7675.02 911
7675.84 966
7676.67 950
7677.50 966
7678.32 918
7679.15 957
7679.98 919
7680.81 895
7681.63 918
7682.46 958
7683.29 963
7684.11 958
7684.94 922
7685.77 927
7686.59 879
7687.42 947
7688.25 910
7689.08 905
7689.90 914
7690.73 973
7691.56 933
7692.39 954
7693.21 874
7694.04 911
7694.87 911
7695.70 950
7696.53 1057
7697.35 1039
7698.18 1083
7699.01 1026
7699.84 1025
7700.66 1013
7701.49 976
7702.32 985
7703.15 884
7703.98 891
7704.81 915
7705.63 936
7706.46 907
7707.29 890
7708.12 838
7708.95 798
7709.78 870
7710.60 847
7711.43 872
7712.26 903
7713.09 923
7713.92 924
7714.75 890
7715.58 835
7716.41 843
7717.23 878
7718.06 871
7718.89 922
7719.72 863
7720.55 819
7721.38 817
7722.21 798
7723.04 847
7723.87 815
7724.70 829
7725.53 867
7726.36 869
7727.18 767
7728.01 814
7728.84 928
7729.67 896
7730.50 854
7731.33 796
7732.16 850
7732.99 848
7733.82 840
7734.65 831
7735.48 864
7736.31 880
7737.14 858
7737.97 785
7738.80 911
7739.63 864
7740.46 801
7741.29 902
7742.12 886
7742.95 882
7743.78 813
7744.61 960
7745.44 933
7746.27 932
7747.10 1042
7747.94 1161
7748.77 1161
7749.60 1210
7750.43 1115
7751.26 1122
7752.09 1035
7752.92 1028
7753.75 983
7754.58 939
7755.41 948
7756.24 841
7757.07 887
7757.91 882
7758.74 871
7759.57 821
7760.40 797
7761.23 807
7762.06 891
7762.89 892
7763.72 877
7764.56 882
7765.39 917
7766.22 874
7767.05 861
7767.88 849
7768.71 862
7769.55 922
7770.38 887
7771.21 878
7772.04 890
7772.87 929
7773.70 882
7774.54 848
7775.37 820
7776.20 895
7777.03 857
7777.86 862
7778.70 950
7779.53 970
7780.36 902
7781.19 916
7782.03 931
7782.86 898
7783.69 863
7784.52 867
7785.36 870
7786.19 889
7787.02 878
7787.85 855
7788.69 860
7789.52 906
7790.35 882
7791.19 857
7792.02 849
7792.85 930
7793.68 891
7794.52 854
7795.35 894
7796.18 912
7797.02 851
7797.85 913
7798.68 938
7799.52 951
7800.35 947
7801.18 923
7802.02 932
7802.85 1055
7803.68 1071
7804.52 1023
7805.35 961
7806.18 964
7807.02 971
7807.85 987
7808.69 1025
7809.52 1003
7810.35 1095
7811.19 1067
7812.02 1168
7812.86 1149
7813.69 1232
7814.52 1265
7815.36 1361
7816.19 1444
7817.03 1495
7817.86 1387
7818.70 1368
7819.53 1321
7820.36 1285
7821.20 1245
7822.03 1215
7822.87 1262
7823.70 1244
7824.54 1205
7825.37 1215
7826.21 1344
7827.04 1340
7827.88 1314
7828.71 1311
7829.55 1310
7830.38 1326
7831.22 1277
7832.05 1269
7832.89 1256
7833.72 1311
7834.56 1447
7835.39 1352
7836.23 1350
7837.06 1392
7837.90 1339
7838.73 1321
7839.57 1260
7840.40 1232
7841.24 1264
7842.07 1322
7842.91 1279
7843.75 1172
7844.58 1194
7845.42 1118
7846.25 1181
7847.09 1157
7847.93 1102
7848.76 1183
7849.60 1119
7850.43 1003
7851.27 1001
7852.11 1042
7852.94 1069
7853.78 1015
7854.61 996
7855.45 1092
7856.29 1104
7857.12 1183
7857.96 1141
7858.80 1185
7859.63 1234
7860.47 1241
7861.31 1198
7862.14 1244
7862.98 1179
7863.82 1139
7864.65 1123
7865.49 1128
7866.33 1082
7867.16 1073
7868.00 1103
7868.84 1173
7869.67 1208
7870.51 1196
7871.35 1277
7872.19 1302
7873.02 1248
7873.86 1273
7874.70 1292
7875.53 1374
7876.37 1422
7877.21 1484
7878.05 1516
7878.88 1584
7879.72 1571
7880.56 1491
7881.40 1455
7882.24 1390
7883.07 1337
7883.91 1267
7884.75 1245
7885.59 1244
7886.42 1210
7887.26 1210
7888.10 1201
7888.94 1256
7889.78 1365
7890.62 1300
7891.45 1376
7892.29 1420
7893.13 1442
7893.97 1394
7894.81 1329
7895.65 1314
7896.48 1353
7897.32 1318
7898.16 1268
7899.00 1245
7899.84 1204
7900.68 1275
7901.52 1153
7902.35 1203
7903.19 1209
7904.03 1174
7904.87 1113
7905.71 1188
7906.55 1157
7907.39 1097
7908.23 1140
7909.07 1133
7909.91 1099
7910.75 1104
7911.58 1129
7912.42 1036
7913.26 1128
7914.10 1213
7914.94 1233
7915.78 1245
7916.62 1325
7917.46 1473
7918.30 1525
7919.14 1643
7919.98 1669
7920.82 1619
7921.66 1547
7922.50 1485
7923.34 1372
7924.18 1264
7925.02 1196
7925.86 1131
7926.70 1116
7927.54 1048
7928.38 1042
7929.22 1083
7930.06 1129
7930.90 1044
7931.74 944
7932.58 1018
7933.42 967
7934.26 1036
7935.10 1010
7935.94 898
7936.78 912
7937.62 982
7938.47 1023
7939.31 988
7940.15 953
7940.99 929
7941.83 936
7942.67 1002
7943.51 1127
7944.35 1197
7945.19 1114
7946.03 1051
7946.88 1167
7947.72 1245
7948.56 1191
7949.40 1180
7950.24 1157
7951.08 1138
7951.92 1081
7952.76 1090
7953.61 1078
7954.45 1074
7955.29 1195
7956.13 1214
7956.97 1152
7957.81 1150
7958.66 1115
7959.50 1115
7960.34 1126
7961.18 1171
7962.02 1152
7962.87 1157
7963.71 1172
7964.55 1194
7965.39 1296
7966.23 1319
7967.08 1359
7967.92 1411
7968.76 1402
7969.60 1352
7970.45 1342
7971.29 1306
7972.13 1207
7972.97 1139
7973.82 1110
7974.66 1064
7975.50 1087
7976.34 1034
7977.19 987
7978.03 896
7978.87 961
7979.72 952
7980.56 947
7981.40 969
7982.24 996
7983.09 1021
7983.93 936
7984.77 944
7985.62 1011
7986.46 942
7987.30 956
7988.15 964
7988.99 925
7989.83 877
7990.68 898
7991.52 926
7992.36 907
7993.21 823
7994.05 796
7994.90 851
7995.74 824
7996.58 809
7997.43 797
7998.27 752
7999.11 768
7999.96 841
8000.80 871
8001.65 792
8002.49 791
8003.34 800
8004.18 774
8005.02 782
8005.87 743
8006.71 782
8007.56 756
8008.40 759
8009.25 793
8010.09 818
8010.93 776
8011.78 774
8012.62 814
8013.47 750
8014.31 810
8015.16 822
8016.00 807
8016.85 801
8017.69 740
8018.54 790
8019.38 788
8020.23 779
8021.07 798
8021.92 699
8022.76 729
8023.61 767
8024.45 824
8025.30 723
8026.14 718
8026.99 783
8027.83 733
8028.68 718
8029.53 716
8030.37 696
8031.22 734
8032.06 823
8032.91 739
8033.75 701
8034.60 716
8035.45 755
8036.29 720
8037.14 742
8037.98 788
8038.83 739
8039.68 730
8040.52 752
8041.37 775
8042.21 769
8043.06 743
8043.91 807
8044.75 837
8045.60 798
8046.45 717
8047.29 743
8048.14 778
8048.99 719
8049.83 767
8050.68 767
8051.53 860
8052.37 794
8053.22 707
8054.07 728
8054.91 781
8055.76 806
8056.61 770
8057.45 758
8058.30 702
8059.15 779
8060.00 734
8060.84 709
8061.69 745
8062.54 737
8063.38 782
8064.23 738
8065.08 685
8065.93 744
8066.77 709
8067.62 726
8068.47 724
8069.32 696
8070.16 729
8071.01 719
8071.86 709
8072.71 717
8073.56 764
8074.40 772
8075.25 727
8076.10 701
8076.95 725
8077.80 661
8078.64 741
8079.49 712
8080.34 654
8081.19 687
8082.04 687
8082.89 666
8083.73 663
8084.58 680
8085.43 655
8086.28 720
8087.13 663
8087.98 674
8088.82 681
8089.67 688
8090.52 662
8091.37 675
8092.22 684
8093.07 740
8093.92 696
8094.77 654
8095.62 669
8096.46 644
8097.31 663
8098.16 700
8099.01 692
8099.86 684
8100.71 612
8101.56 681
8102.41 688
8103.26 734
8104.11 714
8104.96 702
8105.81 732
8106.66 686
8107.51 669
8108.36 709
8109.21 709
8110.06 709
8110.91 769
8111.76 762
8112.61 675
8113.46 711
8114.31 708
8115.16 717
8116.01 698
8116.86 722
8117.71 723
8118.56 739
8119.41 679
8120.26 715
8121.11 733
8121.96 706
8122.81 754
8123.66 684
8124.51 697
8125.36 708
8126.21 738
8127.06 678
8127.91 758
8128.76 713
8129.61 738
8130.46 795
8131.31 713
8132.17 701
8133.02 775
8133.87 779
8134.72 775
8135.57 799
8136.42 786
8137.27 750
8138.12 693
8138.97 807
8139.83 766
8140.68 774
8141.53 772
8142.38 718
8143.23 797
8144.08 785
8144.94 838
8145.79 798
8146.64 772
8147.49 852
8148.34 870
8149.19 834
8150.05 814
8150.90 825
8151.75 751
8152.60 809
8153.45 948
8154.31 1002
8155.16 1096
8156.01 1036
8156.86 907
8157.71 968
8158.57 1020
8159.42 959
8160.27 859
8161.12 881
8161.98 797
8162.83 730
8163.68 755
8164.53 731
8165.39 704
8166.24 762
8167.09 754
8167.95 822
8168.80 799
8169.65 805
8170.50 771
8171.36 730
8172.21 689
8173.06 719
8173.92 689
8174.77 753
8175.62 749
8176.48 699
8177.33 716
8178.18 694
8179.04 691
8179.89 638
8180.74 604
8181.60 617
8182.45 646
8183.30 638
8184.16 646
8185.01 634
8185.86 692
8186.72 708
8187.57 676
8188.43 653
8189.28 664
8190.13 677
8190.99 646
8191.84 633
8192.70 621
8193.55 684
8194.40 677
8195.26 626
8196.11 638
8196.97 690
8197.82 667
8198.68 650
8199.53 678
8200.39 749
8201.24 670
8202.09 668
8202.95 677
8203.80 684
8204.66 635
8205.51 674
8206.37 699
8207.22 668
8208.08 632
8208.93 602
8209.79 623
8210.64 634
8211.50 586
8212.35 621
8213.21 626
8214.06 689
8214.92 696
8215.77 707
8216.63 718
8217.49 715
8218.34 636
8219.20 661
8220.05 649
8220.91 642
8221.76 672
8222.62 687
8223.47 665
8224.33 690
8225.19 680
8226.04 682
8226.90 690
8227.75 657
8228.61 650
8229.47 711
8230.32 713
8231.18 676
8232.03 686
8232.89 634
8233.75 658
8234.60 619
8235.46 644
8236.32 702
8237.17 707
8238.03 727
8238.88 629
8239.74 641
8240.60 679
8241.45 724
8242.31 625
8243.17 623
8244.02 629
8244.88 622
8245.74 647
8246.60 646
8247.45 627
8248.31 631
8249.17 632
8250.02 677
8250.88 678
8251.74 706
8252.59 649
8253.45 687
8254.31 684
8255.17 646
8256.02 662
8256.88 674
8257.74 669
8258.60 674
8259.45 668
8260.31 623
8261.17 699
8262.03 664
8262.89 590
8263.74 623
8264.60 604
8265.46 585
8266.32 642
8267.17 645
8268.03 612
8268.89 690
8269.75 627
8270.61 660
8271.47 639
8272.32 684
8273.18 711
8274.04 691
8274.90 769
8275.76 733
8276.62 778
8277.47 758
8278.33 766
8279.19 708
8280.05 776
8280.91 681
8281.77 710
8282.63 729
8283.48 789
8284.34 767
8285.20 823
8286.06 802
8286.92 770
8287.78 713
8288.64 798
8289.50 816
8290.36 861
8291.22 907
8292.08 1009
8292.94 971
8293.79 997
8294.65 1033
8295.51 1003
8296.37 957
8297.23 854
8298.09 873
8298.95 865
8299.81 808
8300.67 819
8301.53 812
8302.39 814
8303.25 765
8304.11 796
8304.97 819
8305.83 788
8306.69 805
8307.55 822
8308.41 764
8309.27 789
8310.13 712
8310.99 778
8311.85 744
8312.71 713
8313.57 773
8314.43 744
8315.29 776
8316.15 818
8317.01 743
8317.88 764
8318.74 827
8319.60 727
8320.46 695
8321.32 715
8322.18 720
8323.04 758
8323.90 729
8324.76 747
8325.62 755
8326.48 711
8327.34 743
8328.21 746
8329.07 733
8329.93 736
8330.79 739
8331.65 735
8332.51 663
8333.37 726
8334.24 711
8335.10 722
8335.96 676
8336.82 735
8337.68 700
8338.54 770
8339.41 736
8340.27 728
8341.13 721
8341.99 731
8342.85 777
8343.71 798
8344.58 781
8345.44 821
8346.30 863
8347.16 824
8348.02 798
8348.89 733
8349.75 773
8350.61 725
8351.47 695
8352.34 672
8353.20 719
8354.06 712
8354.92 729
8355.79 743
8356.65 734
8357.51 761
8358.37 769
8359.24 782
8360.10 732
8360.96 739
8361.83 768
8362.69 778
8363.55 787
8364.41 828
8365.28 834
8366.14 739
8367.00 742
8367.87 742
8368.73 792
8369.59 796
8370.46 776
8371.32 799
8372.18 782
8373.05 776
8373.91 752
8374.77 801
8375.64 823
8376.50 807
8377.37 801
8378.23 784
8379.09 808
8379.96 800
8380.82 844
8381.68 821
8382.55 819
8383.41 812
8384.28 849
8385.14 875
8386.01 911
8386.87 894
8387.73 842
8388.60 801
8389.46 772
8390.33 877
8391.19 878
8392.06 877
8392.92 775
8393.78 807
8394.65 837
8395.51 883
8396.38 809
8397.24 836
8398.11 853
8398.97 906
8399.84 960
8400.70 860
8401.57 883
8402.43 884
8403.30 955
8404.16 916
8405.03 887
8405.89 866
8406.76 913
8407.62 904
8408.49 884
8409.35 922
8410.22 945
8411.08 965
8411.95 935
8412.82 975
8413.68 1013
8414.55 1033
8415.41 1012
8416.28 974
8417.14 919
8418.01 983
8418.88 1030
8419.74 1035
8420.61 1052
8421.47 1047
8422.34 1059
8423.21 1116
8424.07 1130
8424.94 1128
8425.80 1209
8426.67 1252
8427.54 1306
8428.40 1130
8429.27 1233
8430.14 1207
8431.00 1295
8431.87 1240
8432.74 1311
8433.60 1373
8434.47 1332
8435.34 1318
8436.20 1342
8437.07 1412
8437.94 1470
8438.80 1448
8439.67 1581
8440.54 1785
8441.40 1746
8442.27 1870
8443.14 1963
8444.00 2013
8444.87 1920
8445.74 1939
8446.61 1980
8447.47 1843
8448.34 1801
8449.21 1775
8450.08 1764
8450.94 1851
8451.81 1857
8452.68 1968
8453.55 2211
8454.41 2515
8455.28 2770
8456.15 3036
8457.02 3326
8457.88 3399
8458.75 3332
8459.62 3269
8460.49 3059
8461.36 2853
8462.22 2656
8463.09 2445
8463.96 2320
8464.83 2162
8465.70 2286
8466.57 2504
8467.43 2846
8468.30 3509
8469.17 4170
8470.04 4861
8470.91 5322
8471.78 5467
8472.65 5345
8473.51 4996
8474.38 4491
8475.25 3726
8476.12 3321
8476.99 2695
8477.86 2312
8478.73 2024
8479.60 1842
8480.46 1618
8481.33 1498
8482.20 1417
8483.07 1459
8483.94 1417
8484.81 1350
8485.68 1413
8486.55 1359
8487.42 1276
8488.29 1313
8489.16 1211
8490.03 1209
8490.90 1158
8491.77 1256
8492.64 1253
8493.51 1168
8494.37 1210
8495.24 1266
8496.11 1286
8496.98 1260
8497.85 1307
8498.72 1273
8499.59 1338
8500.46 1294
8501.33 1195
8502.20 1275
8503.07 1246
8503.94 1207
8504.82 1189
8505.69 1280
8506.56 1261
8507.43 1409
8508.30 1419
8509.17 1407
8510.04 1417
8510.91 1422
8511.78 1349
8512.65 1409
8513.52 1305
8514.39 1279
8515.26 1260
8516.13 1236
8517.00 1189
8517.87 1155
8518.75 1179
8519.62 1229
8520.49 1161
8521.36 1135
8522.23 1140
8523.10 1096
8523.97 1190
8524.84 1188
8525.71 1178
8526.59 1206
8527.46 1238
8528.33 1270
8529.20 1271
8530.07 1312
8530.94 1283
8531.82 1325
8532.69 1340
8533.56 1325
8534.43 1277
8535.30 1315
8536.17 1341
8537.05 1371
8537.92 1296
8538.79 1263
8539.66 1287
8540.53 1243
8541.41 1299
8542.28 1246
8543.15 1205
8544.02 1227
8544.90 1267
8545.77 1306
8546.64 1318
8547.51 1187
8548.39 1272
8549.26 1167
8550.13 1173
8551.00 1189
8551.88 1262
8552.75 1253
8553.62 1258
8554.49 1272
8555.37 1266
8556.24 1303
8557.11 1351
8557.99 1283
8558.86 1272
8559.73 1225
8560.60 1167
8561.48 1135
8562.35 1053
8563.22 1042
8564.10 1005
8564.97 950
8565.84 934
8566.72 1021
8567.59 1044
8568.46 993
8569.34 1004
8570.21 987
8571.09 1024
8571.96 1012
8572.83 997
8573.71 974
8574.58 976
8575.45 986
8576.33 1003
8577.20 918
8578.08 901
8578.95 907
8579.82 852
8580.70 854
8581.57 918
8582.45 933
8583.32 901
8584.20 969
8585.07 906
8585.94 936
8586.82 892
8587.69 936
8588.57 958
8589.44 949
8590.32 969
8591.19 936
8592.07 988
8592.94 949
8593.82 985
8594.69 1001
8595.57 915
8596.44 947
8597.32 1007
8598.19 975
8599.07 995
8599.94 999
8600.82 995
8601.69 1001
8602.57 966
8603.44 974
8604.32 1000
8605.19 1007
8606.07 1003
8606.94 982
8607.82 1032
8608.69 1023
8609.57 976
8610.45 1052
8611.32 990
8612.20 1019
8613.07 1025
8613.95 1048
8614.82 1013
8615.70 1033
8616.58 1092
8617.45 1114
8618.33 1096
8619.21 1057
8620.08 1119
8620.96 1208
8621.83 1149
8622.71 1116
8623.59 1157
8624.46 1144
8625.34 1170
8626.22 1195
8627.09 1236
8627.97 1243
8628.85 1271
8629.72 1328
8630.60 1306
8631.48 1287
8632.35 1331
8633.23 1359
8634.11 1327
8634.98 1294
8635.86 1387
8636.74 1429
8637.61 1395
8638.49 1377
8639.37 1360
8640.24 1425
8641.12 1480
8642.00 1445
8642.88 1467
8643.75 1517
8644.63 1591
8645.51 1538
8646.39 1502
8647.26 1500
8648.14 1494
8649.02 1548
8649.90 1579
8650.77 1598
8651.65 1578
8652.53 1664
8653.41 1711
8654.29 1636
8655.16 1677
8656.04 1674
8656.92 1694
8657.80 1781
8658.68 1757
8659.55 1828
8660.43 1995
8661.31 1762
8662.19 1824
8663.07 1825
8663.95 1856
8664.82 1833
8665.70 1851
8666.58 1826
8667.46 1826
8668.34 1867
8669.22 2096
8670.10 2297
8670.97 2514
8671.85 2874
8672.73 3267
8673.61 3840
8674.49 4122
8675.37 4161
8676.25 4152
8677.13 4127
8678.01 3935
8678.88 3638
8679.76 3434
8680.64 3131
8681.52 2795
8682.40 2484
8683.28 2266
8684.16 2132
8685.04 2095
8685.92 2157
8686.80 2187
8687.68 2298
8688.56 2539
8689.44 3067
8690.32 3569
8691.20 4164
8692.08 4862
8692.96 5426
8693.84 5652
8694.72 5383
8695.60 5048
8696.48 4617
8697.36 4062
8698.24 3496
8699.12 2970
8700.00 2625
8700.88 2331
8701.76 2006
8702.64 1765
8703.52 1689
8704.40 1619
8705.28 1608
8706.16 1527
8707.04 1410
8707.92 1385
8708.80 1389
8709.68 1359
8710.56 1354
8711.44 1345
8712.33 1345
8713.21 1336
8714.09 1299
8714.97 1318
8715.85 1213
8716.73 1143
8717.61 1206
8718.49 1218
8719.37 1232
8720.25 1238
8721.14 1253
8722.02 1334
8722.90 1300
8723.78 1216
8724.66 1222
8725.54 1222
8726.42 1223
8727.31 1262
8728.19 1270
8729.07 1259
8729.95 1291
8730.83 1308
8731.72 1444
8732.60 1307
8733.48 1348
8734.36 1313
8735.24 1255
8736.12 1237
8737.01 1201
8737.89 1202
8738.77 1217
8739.65 1184
8740.54 1165
8741.42 1155
8742.30 1126
8743.18 1178
8744.07 1131
8744.95 1174
8745.83 1121
8746.71 1198
8747.60 1202
8748.48 1201
8749.36 1163
8750.24 1216
8751.13 1194
8752.01 1287
8752.89 1247
8753.77 1269
8754.66 1312
8755.54 1253
8756.42 1335
8757.31 1332
8758.19 1355
8759.07 1397
8759.96 1271
8760.84 1335
8761.72 1315
8762.61 1297
8763.49 1232
8764.37 1305
8765.26 1336
8766.14 1323
8767.02 1228
8767.91 1255
8768.79 1321
8769.68 1311
8770.56 1325
8771.44 1378
8772.33 1333
8773.21 1331
8774.09 1267
8774.98 1191
8775.86 1213
8776.75 1170
8777.63 1060
8778.52 1052
8779.40 1091
8780.28 1063
8781.17 1049
8782.05 1000
8782.94 1047
8783.82 1008
8784.71 1019
8785.59 961
8786.47 975
8787.36 1020
8788.24 1054
8789.13 962
8790.01 1009
8790.90 1036
8791.78 1056
8792.67 1027
8793.55 1006
8794.44 1002
8795.32 984
8796.21 1034
8797.09 1027
8797.98 1043
8798.86 1085
8799.75 1161
8800.63 1049
8801.52 1081
8802.41 1159
8803.29 1142
8804.18 1165
8805.06 1105
8805.95 1108
8806.83 1110
8807.72 1107
8808.60 1043
8809.49 1055
8810.38 1016
8811.26 969
8812.15 897
8813.03 915
8813.92 896
8814.81 882
8815.69 935
8816.58 989
8817.46 937
8818.35 932
8819.24 951
8820.12 945
8821.01 955
8821.89 896
8822.78 980
8823.67 966
8824.55 927
8825.44 818
8826.33 877
8827.21 931
8828.10 894
8828.99 938
8829.87 947
8830.76 838
8831.65 846
8832.53 843
8833.42 823
8834.31 850
8835.20 805
8836.08 862
8836.97 842
8837.86 779
8838.74 776
8839.63 797
8840.52 787
8841.41 849
8842.29 852
8843.18 843
8844.07 897
8844.96 883
8845.84 805
8846.73 868
8847.62 784
8848.51 770
8849.39 778
8850.28 782
8851.17 776
8852.06 760
8852.95 792
8853.83 767
8854.72 752
8855.61 745
8856.50 725
8857.39 713
8858.27 662
8859.16 701
8860.05 742
8860.94 723
8861.83 745
8862.72 744
8863.60 713
8864.49 774
8865.38 723
8866.27 738
8867.16 697
8868.05 697
8868.94 736
8869.83 717
8870.71 745
8871.60 741
8872.49 718
8873.38 690
8874.27 706
8875.16 731
8876.05 679
8876.94 659
8877.83 636
8878.72 667
8879.60 687
8880.49 690
8881.38 712
8882.27 673
8883.16 635
8884.05 757
8884.94 705
8885.83 732
8886.72 685
8887.61 699
8888.50 714
8889.39 676
8890.28 703
8891.17 627
8892.06 625
8892.95 699
8893.84 667
8894.73 670
8895.62 646
8896.51 658
8897.40 620
8898.29 605
8899.18 619
8900.07 681
8900.96 712
8901.85 683
8902.74 696
8903.63 656
8904.52 616
8905.41 604
8906.30 665
8907.19 611
8908.08 633
8908.98 652
8909.87 619
8910.76 610
8911.65 615
8912.54 616
8913.43 618
8914.32 637
8915.21 622
8916.10 597
8916.99 615
8917.89 672
8918.78 656
8919.67 638
8920.56 593
8921.45 657
8922.34 626
8923.23 642
8924.13 583
8925.02 563
8925.91 586
8926.80 577
8927.69 615
8928.58 578
8929.48 601
8930.37 619
8931.26 616
8932.15 591
8933.04 594
8933.93 611
8934.83 582
8935.72 586
8936.61 594
8937.50 595
8938.40 558
8939.29 582
8940.18 609
8941.07 604
8941.96 610
8942.86 616
8943.75 568
8944.64 606
8945.53 560
8946.43 555
8947.32 594
8948.21 589
8949.11 603
8950.00 617
8950.89 610
8951.78 611
8952.68 581
8953.57 579
8954.46 565
8955.36 547
8956.25 517
8957.14 547
8958.04 607
8958.93 589
8959.82 541
8960.72 563
8961.61 568
8962.50 589
8963.40 539
8964.29 567
8965.18 588
8966.08 608
8966.97 561
8967.86 605
8968.76 620
8969.65 608
8970.54 576
8971.44 570
8972.33 618
8973.23 575
8974.12 484
8975.01 518
8975.91 579
8976.80 532
8977.70 569
8978.59 577
8979.49 606
8980.38 637
8981.27 622
8982.17 585
8983.06 594
8983.96 575
8984.85 593
8985.75 562
8986.64 536
8987.54 505
8988.43 561
8989.33 564
8990.22 573
8991.12 585
8992.01 534
8992.90 534
8993.80 579
8994.69 572
8995.59 542
8996.49 526
8997.38 542
8998.28 588
8999.17 589
9000.07 532
9000.96 544
9001.86 556
9002.75 552
9003.65 551
9004.54 523
9005.44 569
9006.33 542
9007.23 521
9008.13 569
9009.02 591
9009.92 552
9010.81 551
9011.71 537
9012.60 584
9013.50 538
9014.40 503
9015.29 555
9016.19 564
9017.09 554
9017.98 525
9018.88 590
9019.77 561
9020.67 582
9021.57 535
9022.46 487
9023.36 567
9024.26 557
9025.15 522
9026.05 550
9026.95 510
9027.84 516
9028.74 534
9029.64 549
9030.53 522
9031.43 556
9032.33 523
9033.22 581
9034.12 561
9035.02 508
9035.91 536
9036.81 562
9037.71 558
9038.61 564
9039.50 466
9040.40 519
9041.30 609
9042.20 599
9043.09 588
9043.99 532
9044.89 580
9045.79 567
9046.68 560
9047.58 546
9048.48 564
9049.38 545
9050.27 556
9051.17 523
9052.07 524
9052.97 590
9053.87 542
9054.76 545
9055.66 551
9056.56 546
9057.46 535
9058.36 571
9059.25 647
9060.15 591
9061.05 580
9061.95 585
9062.85 565
9063.75 565
9064.64 536
9065.54 636
9066.44 583
9067.34 574
9068.24 623
9069.14 575
9070.04 537
9070.94 608
9071.83 585
9072.73 561
9073.63 559
9074.53 546
9075.43 542
9076.33 559
9077.23 568
9078.13 612
9079.03 613
9079.93 602
9080.83 600
9081.72 606
9082.62 583
9083.52 563
9084.42 587
9085.32 599
9086.22 647
9087.12 569
9088.02 600
9088.92 604
9089.82 615
9090.72 647
9091.62 589
9092.52 583
9093.42 576
9094.32 604
9095.22 612
9096.12 601
9097.02 563
9097.92 550
9098.82 623
9099.72 558
9100.62 537
9101.52 550
9102.42 596
9103.32 575
9104.22 594
9105.12 558
9106.02 602
9106.92 534
9107.83 558
9108.73 573
9109.63 558
9110.53 547
9111.43 561
9112.33 578
9113.23 520
9114.13 545
9115.03 566
9115.93 567
9116.83 567
9117.74 575
9118.64 532
9119.54 539
9120.44 501
9121.34 502
9122.24 508
9123.14 585
9124.04 592
9124.95 537
9125.85 490
9126.75 548
9127.65 558
9128.55 524
9129.45 522
9130.36 533
9131.26 525
9132.16 513
9133.06 540
9133.96 543
9134.87 503
9135.77 537
9136.67 507
9137.57 539
9138.47 534
9139.38 521
9140.28 578
9141.18 529
9142.08 552
9142.99 544
9143.89 540
9144.79 506
9145.69 518
9146.60 534
9147.50 566
9148.40 541
9149.30 553
9150.21 565
9151.11 550
9152.01 567
9152.92 549
9153.82 524
9154.72 493
9155.62 575
9156.53 564
9157.43 505
9158.33 532
9159.24 509
9160.14 557
9161.04 526
9161.95 502
9162.85 579
9163.75 567
9164.66 556
9165.56 531
9166.46 548
9167.37 536
9168.27 595
9169.17 549
9170.08 561
9170.98 494
9171.89 480
9172.79 518
9173.69 520
9174.60 531
9175.50 578
9176.41 565
9177.31 582
9178.21 546
9179.12 538
9180.02 506
9180.93 568
9181.83 525
9182.74 537
9183.64 557
9184.54 495
9185.45 521
9186.35 517
9187.26 558
9188.16 523
9189.07 540
9189.97 548
9190.88 486
9191.78 508
9192.69 535
9193.59 565
9194.50 517
9195.40 552
9196.31 590
9197.21 644
9198.12 666
9199.02 632
9199.93 616
9200.83 645
9201.74 622
9202.64 652
9203.55 638
9204.45 594
9205.36 524
9206.26 578
9207.17 569
9208.08 530
9208.98 561
9209.89 547
9210.79 515
9211.70 507
9212.60 562
9213.51 525
9214.42 581
9215.32 549
9216.23 559
9217.13 561
9218.04 614
9218.95 647
9219.85 630
9220.76 573
9221.66 584
9222.57 628
9223.48 616
9224.38 607
9225.29 539
9226.20 526
9227.10 552
9228.01 563
9228.92 536
9229.82 494
9230.73 534
9231.64 538
9232.54 512
9233.45 535
9234.36 539
9235.26 531
9236.17 507
9237.08 506
9237.99 538
9238.89 519
9239.80 527
9240.71 525
9241.61 547
9242.52 511
9243.43 519
9244.34 509
9245.24 516
9246.15 522
9247.06 545
9247.97 546
9248.87 544
9249.78 504
9250.69 497
9251.60 544
9252.50 481
9253.41 496
9254.32 510
9255.23 508
9256.14 514
9257.04 510
9257.95 485
9258.86 487
9259.77 522
9260.68 500
9261.59 457
9262.49 467
9263.40 519
9264.31 513
9265.22 465
9266.13 484
9267.04 541
9267.94 524
9268.85 583
9269.76 545
9270.67 552
9271.58 531
9272.49 518
9273.40 503
9274.31 524
9275.21 540
9276.12 517
9277.03 555
9277.94 537
9278.85 509
9279.76 512
9280.67 534
9281.58 557
9282.49 525
9283.40 556
9284.31 523
9285.22 541
9286.12 535
9287.03 513
9287.94 528
9288.85 571
9289.76 531
9290.67 534
9291.58 509
9292.49 515
9293.40 559
9294.31 554
9295.22 569
9296.13 527
9297.04 557
9297.95 563
9298.86 569
9299.77 633
9300.68 556
9301.59 571
9302.50 585
9303.41 607
9304.32 640
9305.23 656
9306.14 621
9307.05 621
9307.96 636
9308.88 657
9309.79 710
9310.70 712
9311.61 652
9312.52 625
9313.43 630
9314.34 658
9315.25 611
9316.16 603
9317.07 591
9317.98 544
9318.89 568
9319.81 595
9320.72 594
9321.63 549
9322.54 529
9323.45 549
9324.36 605
9325.27 613
9326.18 566
9327.10 569
9328.01 540
9328.92 538
9329.83 562
9330.74 558
9331.65 554
9332.57 559
9333.48 569
9334.39 579
9335.30 535
9336.21 579
9337.12 598
9338.04 585
9338.95 518
9339.86 550
9340.77 544
9341.69 512
9342.60 516
9343.51 585
9344.42 540
9345.33 534
9346.25 527
9347.16 538
9348.07 601
9348.98 602
9349.90 579
9350.81 607
9351.72 563
9352.63 554
9353.55 571
9354.46 556
9355.37 571
9356.29 557
9357.20 555
9358.11 493
9359.02 521
9359.94 549
9360.85 551
9361.76 537
9362.68 533
9363.59 539
9364.50 543
9365.42 509
9366.33 520
9367.24 582
9368.16 543
9369.07 509
9369.98 541
9370.90 516
9371.81 574
9372.73 539
9373.64 528
9374.55 598
9375.47 517
9376.38 567
9377.29 554
9378.21 578
9379.12 602
9380.04 616
9380.95 578
9381.86 634
9382.78 606
9383.69 587
9384.61 641
9385.52 606
9386.44 621
9387.35 628
9388.26 650
9389.18 702
9390.09 682
9391.01 712
9391.92 675
9392.84 681
9393.75 707
9394.67 721
9395.58 695
9396.50 686
9397.41 682
9398.33 658
9399.24 625
9400.16 648
9401.07 622
9401.99 687
9402.90 633
9403.82 639
9404.73 593
9405.65 593
9406.56 648
9407.48 619
9408.39 647
9409.31 610
9410.22 619
9411.14 624
9412.06 643
9412.97 641
9413.89 637
9414.80 614
9415.72 600
9416.63 595
9417.55 619
9418.47 615
9419.38 609
9420.30 632
9421.21 657
9422.13 594
9423.05 578
9423.96 605
9424.88 607
9425.80 595
9426.71 610
9427.63 600
9428.54 642
9429.46 606
9430.38 644
9431.29 623
9432.21 629
9433.13 665
9434.04 678
9434.96 668
9435.88 661
9436.79 670
9437.71 719
9438.63 715
9439.55 693
9440.46 701
9441.38 707
9442.30 668
9443.21 693
9444.13 685
9445.05 658
9445.96 674
9446.88 739
9447.80 730
9448.72 714
9449.63 804
9450.55 841
9451.47 1029
9452.39 1085
9453.30 1066
9454.22 1093
9455.14 1102
9456.06 1089
9456.98 987
9457.89 1012
9458.81 873
9459.73 838
9460.65 809
9461.57 705
9462.48 718
9463.40 657
9464.32 676
9465.24 665
9466.16 656
9467.07 723
9467.99 683
9468.91 665
9469.83 651
9470.75 635
9471.67 634
9472.58 643
9473.50 675
9474.42 724
9475.34 659
9476.26 663
9477.18 662
9478.10 742
9479.02 735
9479.93 738
9480.85 796
9481.77 830
9482.69 781
9483.61 757
9484.53 728
9485.45 722
9486.37 652
9487.29 653
9488.21 709
9489.13 685
9490.05 640
9490.97 609
9491.88 629
9492.80 612
9493.72 639
9494.64 584
9495.56 562
9496.48 613
9497.40 648
9498.32 626
9499.24 625
9500.16 658
9501.08 637
9502.00 626
9502.92 630
9503.84 628
9504.76 629
9505.68 635
9506.60 659
9507.52 695
9508.44 669
9509.36 665
9510.28 655
9511.20 658
9512.12 642
9513.05 704
9513.97 631
9514.89 677
9515.81 706
9516.73 682
9517.65 650
9518.57 646
9519.49 667
9520.41 651
9521.33 665
9522.25 693
9523.17 687
9524.09 649
9525.02 684
9525.94 693
9526.86 751
9527.78 724
9528.70 825
9529.62 786
9530.54 819
9531.46 839
9532.39 827
9533.31 969
9534.23 950
9535.15 931
9536.07 918
9536.99 826
9537.92 821
9538.84 795
9539.76 810
9540.68 790
9541.60 807
9542.53 742
9543.45 780
9544.37 749
9545.29 738
9546.21 699
9547.14 678
9548.06 667
9548.98 657
9549.90 673
9550.82 679
9551.75 666
9552.67 709
9553.59 686
9554.51 713
9555.44 690
9556.36 714
9557.28 689
9558.21 714
9559.13 729
9560.05 707
9560.97 725
9561.90 640
9562.82 703
9563.74 692
9564.67 697
9565.59 662
9566.51 687
9567.43 734
9568.36 730
9569.28 697
9570.20 688
9571.13 667
9572.05 705
9572.97 663
9573.90 641
9574.82 672
9575.74 708
9576.67 781
9577.59 699
9578.52 714
9579.44 694
9580.36 692
9581.29 697
9582.21 674
9583.13 663
9584.06 728
9584.98 732
9585.91 720
9586.83 671
9587.76 721
9588.68 760
9589.60 718
9590.53 744
9591.45 746
9592.38 726
9593.30 713
9594.23 758
9595.15 766
9596.07 722
9597.00 768
9597.92 776
9598.85 831
9599.77 790
9600.70 789
9601.62 809
9602.55 797
9603.47 843
9604.40 820
9605.32 791
9606.25 856
9607.17 865
9608.10 846
9609.02 870
9609.95 877
9610.87 847
9611.80 884
9612.72 871
9613.65 909
9614.57 857
9615.50 844
9616.43 923
9617.35 915
9618.28 877
9619.20 896
9620.13 918
9621.05 895
9621.98 902
9622.91 963
9623.83 942
9624.76 905
9625.68 1014
9626.61 1011
9627.54 1017
9628.46 1060
9629.39 1063
9630.31 1079
9631.24 1040
9632.17 1084
9633.09 1115
9634.02 1133
9634.95 1122
9635.87 1167
9636.80 1210
9637.72 1229
9638.65 1259
9639.58 1289
9640.50 1269
9641.43 1249
9642.36 1230
9643.28 1278
9644.21 1300
9645.14 1360
9646.07 1439
9646.99 1601
9647.92 1641
9648.85 1725
9649.77 1702
9650.70 1779
9651.63 1699
9652.56 1659
9653.48 1647
9654.41 1594
9655.34 1478
9656.26 1438
9657.19 1394
9658.12 1380
9659.05 1352
9659.98 1367
9660.90 1350
9661.83 1255
9662.76 1264
9663.69 1261
9664.61 1305
9665.54 1328
9666.47 1330
9667.40 1315
9668.33 1310
9669.25 1355
9670.18 1391
9671.11 1440
9672.04 1398
9672.97 1471
9673.89 1499
9674.82 1575
9675.75 1508
9676.68 1523
9677.61 1519
9678.54 1517
9679.47 1552
9680.39 1510
9681.32 1580
9682.25 1542
9683.18 1570
9684.11 1640
9685.04 1561
9685.97 1546
9686.90 1568
9687.82 1658
9688.75 1750
9689.68 1846
9690.61 1708
9691.54 1699
9692.47 1718
9693.40 1772
9694.33 1815
9695.26 1845
9696.19 1971
9697.12 2026
9698.05 2085
9698.98 2142
9699.90 2223
9700.83 2206
9701.76 2147
9702.69 2130
9703.62 1919
9704.55 1858
9705.48 1757
9706.41 1696
9707.34 1663
9708.27 1673
9709.20 1698
9710.13 1748
9711.06 1651
9711.99 1678
9712.92 1754
9713.85 1853
9714.78 1950
9715.71 1902
9716.64 1879
9717.57 1885
9718.50 1896
9719.44 1741
9720.37 1715
9721.30 1664
9722.23 1575
9723.16 1450
9724.09 1426
9725.02 1446
9725.95 1341
9726.88 1356
9727.81 1369
9728.74 1457
9729.67 1537
9730.60 1569
9731.54 1569
9732.47 1523
9733.40 1590
9734.33 1612
9735.26 1592
9736.19 1570
9737.12 1522
9738.05 1491
9738.99 1477
9739.92 1390
9740.85 1308
9741.78 1322
9742.71 1301
9743.64 1298
9744.57 1319
9745.51 1179
9746.44 1220
9747.37 1226
9748.30 1203
9749.23 1085
9750.17 1167
9751.10 1165
9752.03 1141
9752.96 1123
9753.89 1082
9754.83 1125
9755.76 1096
9756.69 1149
9757.62 1168
9758.56 1159
9759.49 1184
9760.42 1181
9761.35 1171
9762.29 1198
9763.22 1183
9764.15 1205
9765.08 1241
9766.02 1188
9766.95 1163
9767.88 1155
9768.81 1161
9769.75 1157
9770.68 1162
9771.61 1181
9772.55 1161
9773.48 1236
9774.41 1207
9775.35 1260
9776.28 1250
9777.21 1298
9778.14 1323
9779.08 1360
9780.01 1447
9780.94 1363
9781.88 1385
9782.81 1378
9783.75 1401
9784.68 1356
9785.61 1309
9786.55 1314
9787.48 1243
9788.41 1294
9789.35 1168
9790.28 1133
9791.22 1117
9792.15 1134
9793.08 1025
9794.02 1042
9794.95 1085
9795.89 1148
9796.82 1198
9797.75 1214
9798.69 1179
9799.62 1205
9800.56 1145
9801.49 1117
9802.43 1049
9803.36 1057
9804.29 1068
9805.23 1001
9806.16 976
9807.10 969
9808.03 896
9808.97 915
9809.90 962
9810.84 852
9811.77 878
9812.71 896
9813.64 904
9814.58 877
9815.51 866
9816.45 836
9817.38 830
9818.32 833
9819.25 875
9820.19 879
9821.12 841
9822.06 868
9822.99 861
9823.93 796
9824.87 820
9825.80 834
9826.74 835
9827.67 787
9828.61 872
9829.54 861
9830.48 849
9831.42 841
9832.35 849
9833.29 803
9834.22 827
9835.16 823
9836.10 842
9837.03 858
9837.97 891
9838.90 811
9839.84 882
9840.78 861
9841.71 860
9842.65 863
9843.59 878
9844.52 880
9845.46 906
9846.40 867
9847.33 827
9848.27 834
9849.20 812
9850.14 822
9851.08 885
9852.02 856
9852.95 827
9853.89 864
9854.83 869
9855.76 828
9856.70 828
9857.64 801
9858.57 839
9859.51 834
9860.45 828
9861.39 818
9862.32 839
9863.26 823
9864.20 861
9865.14 823
9866.07 821
9867.01 782
9867.95 765
9868.89 817
9869.82 760
9870.76 772
9871.70 785
9872.64 789
9873.57 819
9874.51 828
9875.45 764
9876.39 869
9877.33 823
9878.26 870
9879.20 862
9880.14 856
9881.08 775
9882.02 811
9882.96 736
9883.89 764
9884.83 741
9885.77 741
9886.71 699
9887.65 724
9888.59 759
9889.52 755
9890.46 753
9891.40 787
9892.34 782
9893.28 720
9894.22 748
9895.16 762
9896.10 761
9897.03 731
9897.97 680
9898.91 721
9899.85 690
9900.79 734
9901.73 786
9902.67 747
9903.61 739
9904.55 721
9905.49 727
9906.43 741
9907.37 802
9908.31 792
9909.25 742
9910.18 752
9911.12 776
9912.06 770
9913.00 764
9913.94 737
9914.88 744
9915.82 701
9916.76 671
9917.70 743
9918.64 760
9919.58 741
9920.52 800
9921.46 839
9922.40 838
9923.34 912
9924.28 937
9925.22 1131
9926.16 1153
9927.10 1215
9928.05 1303
9928.99 1298
9929.93 1300
9930.87 1297
9931.81 1252
9932.75 1169
9933.69 1089
9934.63 1006
9935.57 949
9936.51 846
9937.45 796
9938.39 761
9939.33 773
9940.27 763
9941.22 728
9942.16 725
9943.10 747
9944.04 778
9944.98 757
9945.92 724
9946.86 702
9947.80 706
9948.75 717
9949.69 725
9950.63 791
9951.57 809
9952.51 797
9953.45 738
9954.40 757
9955.34 781
9956.28 805
9957.22 805
9958.16 825
9959.10 794
9960.05 846
9960.99 763
9961.93 825
9962.87 770
9963.81 738
9964.76 740
9965.70 774
9966.64 819
9967.58 791
9968.53 755
9969.47 736
9970.41 787
9971.35 754
9972.30 700
9973.24 681
9974.18 620
9975.12 702
9976.07 637
9977.01 686
9977.95 697
9978.89 642
9979.84 636
9980.78 640
9981.72 582
9982.67 609
9983.61 622
9984.55 635
9985.50 683
9986.44 653
9987.38 656
9988.33 664
9989.27 643
9990.21 664
9991.16 639
9992.10 629
9993.04 645
9993.99 604
9994.93 547
9995.87 608
9996.82 641
9997.76 630
9998.70 658
9999.65 599
10000.59 600
10001.54 647
10002.48 682
10003.42 606
10004.37 618
10005.31 648
10006.26 648
10007.20 612
10008.14 586
10009.09 613
10010.03 633
10010.98 615
10011.92 600
10012.87 576
10013.81 586
10014.76 595
10015.70 637
10016.64 613
10017.59 622
10018.53 576
10019.48 633
10020.42 604
10021.37 549
10022.31 606
10023.26 621
10024.20 659
10025.15 565
10026.09 557
10027.04 593
10027.98 599
10028.93 583
10029.87 587
10030.82 546
10031.76 532
10032.71 585
10033.66 559
10034.60 556
10035.55 572
10036.49 536
10037.44 566
10038.38 550
10039.33 559
10040.27 544
10041.22 579
10042.17 604
10043.11 553
10044.06 569
10045.00 589
10045.95 599
10046.90 580
10047.84 593
10048.79 606
10049.73 574
10050.68 533
10051.63 553
10052.57 568
10053.52 538
10054.47 532
10055.41 532
10056.36 534
10057.31 577
10058.25 524
10059.20 580
10060.15 560
10061.09 543
10062.04 533
10062.99 529
10063.93 524
10064.88 497
10065.83 525
10066.77 567
10067.72 495
10068.67 513
10069.61 540
10070.56 513
10071.51 534
10072.46 576
10073.40 554
10074.35 508
10075.30 528
10076.25 547
10077.19 529
10078.14 536
10079.09 549
10080.04 565
10080.98 562
10081.93 516
10082.88 509
10083.83 514
10084.77 549
10085.72 559
10086.67 509
10087.62 467
10088.57 501
10089.51 535
10090.46 500
10091.41 548
10092.36 560
10093.31 568
10094.26 545
10095.20 486
10096.15 516
10097.10 523
10098.05 536
10099.00 532
10099.95 548
10100.89 519
10101.84 516
10102.79 549
10103.74 502
10104.69 470
10105.64 523
10106.59 536
10107.54 527
10108.49 484
10109.43 521
10110.38 540
10111.33 558
10112.28 521
10113.23 560
10114.18 495
10115.13 517
10116.08 527
10117.03 528
10117.98 536
10118.93 492
10119.88 544
10120.83 529
10121.78 517
10122.72 523
10123.67 543
10124.62 545
10125.57 553
10126.52 543
10127.47 534
10128.42 522
10129.37 553
10130.32 577
10131.27 528
10132.22 525
10133.17 509
10134.12 498
10135.07 521
10136.02 573
10136.97 576
10137.92 567
10138.88 529
10139.83 529
10140.78 547
10141.73 549
10142.68 496
10143.63 568
10144.58 581
10145.53 540
10146.48 552
10147.43 600
10148.38 624
10149.33 571
10150.28 511
10151.23 522
10152.19 556
10153.14 574
10154.09 552
10155.04 556
10155.99 554
10156.94 577
10157.89 571
10158.84 560
10159.80 566
10160.75 570
10161.70 622
10162.65 584
10163.60 585
10164.55 589
10165.50 650
10166.46 660
10167.41 614
10168.36 601
10169.31 600
10170.26 655
10171.21 603
10172.17 621
10173.12 642
10174.07 634
10175.02 627
10175.98 679
10176.93 716
10177.88 663
10178.83 637
10179.78 678
10180.74 694
10181.69 673
10182.64 708
10183.59 705
10184.55 706
10185.50 712
10186.45 709
10187.40 690
10188.36 731
10189.31 713
10190.26 723
10191.22 768
10192.17 806
10193.12 774
10194.07 718
10195.03 723
10195.98 721
10196.93 807
10197.89 865
10198.84 814
10199.79 730
10200.75 809
10201.70 796
10202.65 834
10203.61 891
10204.56 876
10205.51 964
10206.47 988
10207.42 979
10208.37 993
10209.33 1002
10210.28 936
10211.24 909
10212.19 885
10213.14 856
10214.10 850
10215.05 746
10216.00 755
10216.96 777
10217.91 783
10218.87 771
10219.82 797
10220.78 723
10221.73 754
10222.68 730
10223.64 709
10224.59 724
10225.55 740
10226.50 689
10227.46 736
10228.41 725
10229.37 699
10230.32 749
10231.27 720
10232.23 843
10233.18 869
10234.14 907
10235.09 980
10236.05 947
10237.00 1011
10237.96 1029
10238.91 965
10239.87 946
10240.82 927
10241.78 810
10242.73 748
10243.69 697
10244.65 703
10245.60 658
10246.56 651
10247.51 589
10248.47 626
10249.42 619
10250.38 576
10251.33 604
10252.29 562
10253.25 544
10254.20 560
10255.16 625
10256.11 602
10257.07 617
10258.02 584
10258.98 547
10259.94 523
10260.89 531
10261.85 534
10262.81 572
10263.76 575
10264.72 578
10265.67 612
10266.63 561
10267.59 510
10268.54 591
10269.50 567
10270.46 524
10271.41 543
10272.37 533
10273.33 544
10274.28 574
10275.24 523
10276.20 563
10277.15 578
10278.11 581
10279.07 557
10280.02 545
10280.98 539
10281.94 529
10282.90 544
10283.85 535
10284.81 548
10285.77 547
10286.72 584
10287.68 548
10288.64 554
10289.60 575
10290.55 559
10291.51 601
10292.47 548
10293.43 526
10294.38 575
10295.34 564
10296.30 553
10297.26 517
10298.22 541
10299.17 535
10300.13 605
10301.09 544
10302.05 469
10303.01 523
10303.96 526
10304.92 527
10305.88 523
10306.84 526
10307.80 529
10308.75 524
10309.71 534
10310.67 554
10311.63 588
10312.59 559
10313.55 527
10314.51 594
10315.46 570
10316.42 521
10317.38 511
10318.34 531
10319.30 536
10320.26 525
10321.22 501
10322.18 523
10323.14 513
10324.09 534
10325.05 537
10326.01 567
10326.97 598
10327.93 628
10328.89 556
10329.85 560
10330.81 643
10331.77 602
10332.73 601
10333.69 601
10334.65 572
10335.61 543
10336.57 549
10337.53 545
10338.49 556
10339.45 534
10340.40 509
10341.36 523
10342.32 492
10343.28 468
10344.24 478
10345.20 451
10346.16 478
10347.12 488
10348.08 469
10349.05 485
10350.01 525
10350.97 488
10351.93 503
10352.89 483
10353.85 492
10354.81 445
10355.77 438
10356.73 470
10357.69 493
10358.65 456
10359.61 416
10360.57 455
10361.53 468
10362.49 429
10363.45 473
10364.41 475
10365.38 450
10366.34 483
10367.30 479
10368.26 474
10369.22 488
10370.18 501
10371.14 487
10372.10 471
10373.06 452
10374.03 428
10374.99 458
10375.95 454
10376.91 448
10377.87 464
10378.83 444
10379.80 481
10380.76 442
10381.72 474
10382.68 495
10383.64 478
10384.60 511
10385.57 448
10386.53 462
10387.49 509
10388.45 491
10389.41 491
10390.38 502
10391.34 492
10392.30 438
10393.26 431
10394.23 436
10395.19 475
10396.15 446
10397.11 466
10398.07 501
10399.04 480
10400.00 466
10400.96 505
10401.93 531
10402.89 458
10403.85 489
10404.81 449
10405.78 496
10406.74 514
10407.70 476
10408.67 503
10409.63 485
10410.59 495
10411.55 537
10412.52 580
10413.48 554
10414.44 585
10415.41 583
10416.37 649
10417.33 658
10418.30 752
10419.26 773
10420.22 782
10421.19 756
10422.15 751
10423.12 674
10424.08 648
10425.04 619
10426.01 566
10426.97 555
10427.93 525
10428.90 495
10429.86 469
10430.83 439
10431.79 466
10432.75 445
10433.72 478
10434.68 458
10435.65 456
10436.61 397
10437.58 442
10438.54 458
10439.50 447
10440.47 432
10441.43 459
10442.40 447
10443.36 447
10444.33 453
10445.29 490
10446.26 404
10447.22 431
10448.19 447
10449.15 425
10450.12 420
10451.08 401
10452.05 436
10453.01 452
10453.98 467
10454.94 433
10455.91 443
10456.87 451
10457.84 473
10458.80 433
10459.77 444
10460.73 423
10461.70 392
10462.66 420
10463.63 436
10464.59 444
10465.56 413
10466.53 461
10467.49 411
10468.46 428
10469.42 421
10470.39 429
10471.35 401
10472.32 433
10473.29 456
10474.25 467
10475.22 463
10476.18 458
10477.15 444
10478.12 419
10479.08 439
10480.05 421
10481.02 411
10481.98 446
10482.95 469
10483.91 446
10484.88 435
10485.85 421
10486.81 446
10487.78 424
10488.75 441
10489.71 454
10490.68 439
10491.65 453
10492.61 439
10493.58 477
10494.55 443
10495.52 436
10496.48 437
10497.45 446
10498.42 488
10499.38 500
10500.35 444
10501.32 435
10502.29 442
10503.25 466
10504.22 427
10505.19 440
10506.16 453
10507.12 420
10508.09 422
10509.06 436
10510.03 436
10510.99 504
10511.96 468
10512.93 461
10513.90 454
10514.87 458
10515.83 458
10516.80 445
10517.77 491
10518.74 446
10519.71 432
10520.67 427
10521.64 434
10522.61 477
10523.58 446
10524.55 424
10525.51 367
10526.48 451
10527.45 456
10528.42 461
10529.39 486
10530.36 472
10531.33 477
10532.29 471
10533.26 467
10534.23 484
10535.20 515
10536.17 501
10537.14 455
10538.11 476
10539.08 484
10540.05 462
10541.01 462
10541.98 488
10542.95 479
10543.92 420
10544.89 493
10545.86 478
10546.83 483
10547.80 474
10548.77 467
10549.74 494
10550.71 479
10551.68 459
10552.65 471
10553.62 490
10554.59 459
10555.56 480
10556.53 484
10557.50 543
10558.47 558
10559.44 568
10560.41 541
10561.38 536
10562.35 617
10563.32 631
10564.29 595
10565.26 568
10566.23 547
10567.20 534
10568.17 575
10569.14 544
10570.11 444
10571.08 442
10572.05 459
10573.02 484
10573.99 494
10574.96 431
10575.93 507
10576.90 474
10577.87 441
10578.84 490
10579.82 432
10580.79 440
10581.76 479
10582.73 515
10583.70 510
10584.67 459
10585.64 512
10586.61 505
10587.58 532
10588.56 544
10589.53 476
10590.50 509
10591.47 521
10592.44 557
10593.41 544
10594.38 516
10595.36 488
10596.33 534
10597.30 583
10598.27 556
10599.24 541
10600.21 500
10601.19 538
10602.16 516
10603.13 550
10604.10 537
10605.07 551
10606.05 471
10607.02 465
10607.99 433
10608.96 470
10609.93 484
10610.91 460
10611.88 444
10612.85 417
10613.82 417
10614.80 456
10615.77 478
10616.74 437
10617.71 505
10618.69 494
10619.66 478
10620.63 522
10621.61 521
10622.58 500
10623.55 507
10624.52 452
10625.50 448
10626.47 473
10627.44 478
10628.42 427
10629.39 517
10630.36 502
10631.34 503
10632.31 520
10633.28 513
10634.26 529
10635.23 521
10636.20 596
10637.18 587
10638.15 603
10639.12 668
10640.10 679
10641.07 685
10642.04 649
10643.02 628
10643.99 619
10644.97 571
10645.94 521
10646.91 548
10647.89 556
10648.86 539
10649.84 491
10650.81 444
10651.78 458
10652.76 452
10653.73 431
10654.71 531
10655.68 460
10656.66 468
10657.63 475
10658.60 465
10659.58 411
10660.55 475
10661.53 445
10662.50 495
10663.48 460
10664.45 439
10665.43 474
10666.40 475
10667.38 474
10668.35 487
10669.33 454
10670.30 505
10671.28 438
10672.25 427
10673.23 450
10674.20 445
10675.18 451
10676.15 480
10677.13 485
10678.10 467
10679.08 429
10680.05 501
10681.03 508
10682.01 513
10682.98 484
10683.96 477
10684.93 442
10685.91 425
10686.88 454
10687.86 448
10688.84 435
10689.81 421
10690.79 403
10691.76 417
10692.74 419
10693.72 425
10694.69 439
10695.67 398
10696.64 447
10697.62 404
10698.60 405
10699.57 441
10700.55 412
10701.53 401
10702.50 366
10703.48 381
10704.46 407
10705.43 434
10706.41 423
10707.39 412
10708.36 389
10709.34 407
10710.32 376
10711.29 421
10712.27 431
10713.25 438
10714.22 434
10715.20 437
10716.18 440
10717.16 418
10718.13 412
10719.11 434
10720.09 432
10721.07 430
10722.04 442
10723.02 419
10724.00 434
10724.98 447
10725.95 389
10726.93 405
10727.91 442
10728.89 386
10729.86 395
10730.84 421
10731.82 411
10732.80 396
10733.78 397
10734.75 376
10735.73 383
10736.71 396
10737.69 444
10738.67 452
10739.64 445
10740.62 418
10741.60 438
10742.58 426
10743.56 392
10744.54 464
10745.51 454
10746.49 404
10747.47 410
10748.45 449
10749.43 394
10750.41 421
10751.39 427
10752.36 444
10753.34 409
10754.32 364
10755.30 459
10756.28 413
10757.26 441
10758.24 444
10759.22 486
10760.20 447
10761.18 479
10762.15 425
10763.13 490
10764.11 435
10765.09 430
10766.07 440
10767.05 411
10768.03 375
10769.01 413
10769.99 446
10770.97 422
10771.95 425
10772.93 419
10773.91 426
10774.89 422
10775.87 402
10776.85 480
10777.83 483
10778.81 468
10779.79 445
10780.77 433
10781.75 441
10782.73 476
10783.71 449
10784.69 484
10785.67 458
10786.65 474
10787.63 431
10788.61 446
10789.59 429
10790.57 429
10791.55 456
10792.53 438
10793.51 436
10794.49 431
10795.47 458
10796.46 436
10797.44 412
10798.42 446
10799.40 430
10800.38 430
10801.36 420
10802.34 412
10803.32 438
10804.30 434
10805.28 416
10806.27 420
10807.25 432
10808.23 447
10809.21 432
10810.19 450
10811.17 448
10812.15 450
10813.14 426
10814.12 430
10815.10 467
10816.08 459
10817.06 425
10818.04 451
10819.03 457
10820.01 443
10820.99 464
10821.97 470
10822.95 421
10823.94 425
10824.92 471
10825.90 463
10826.88 425
10827.86 437
10828.85 434
10829.83 420
10830.81 445
10831.79 456
10832.78 420
10833.76 440
10834.74 479
10835.72 422
10836.71 484
10837.69 460
10838.67 474
10839.65 463
10840.64 438
10841.62 455
10842.60 499
10843.59 524
10844.57 477
10845.55 433
10846.54 428
10847.52 477
10848.50 490
10849.48 486
10850.47 473
10851.45 488
10852.43 500
10853.42 508
10854.40 513
10855.39 531
10856.37 525
10857.35 536
10858.34 511
10859.32 526
10860.30 503
10861.29 481
10862.27 489
10863.25 503
10864.24 514
10865.22 516
10866.21 518
10867.19 504
10868.17 488
10869.16 549
10870.14 545
10871.13 505
10872.11 551
10873.10 546
10874.08 542
10875.06 505
10876.05 523
10877.03 576
10878.02 545
10879.00 573
10879.99 558
10880.97 612
10881.96 613
10882.94 612
10883.93 587
10884.91 606
10885.89 608
10886.88 608
10887.86 593
10888.85 647
10889.83 635
10890.82 597
10891.80 595
10892.79 650
10893.78 646
10894.76 617
10895.75 644
10896.73 643
10897.72 651
10898.70 649
10899.69 677
10900.67 683
10901.66 628
10902.64 629
10903.63 672
10904.62 665
10905.60 656
10906.59 637
10907.57 670
10908.56 666
10909.54 698
10910.53 740
10911.52 773
10912.50 754
10913.49 741
10914.48 745
10915.46 682
10916.45 731
10917.43 736
10918.42 785
10919.41 746
10920.39 760
10921.38 766
10922.37 777
10923.35 852
10924.34 831
10925.33 819
10926.31 781
10927.30 867
10928.29 862
10929.27 844
10930.26 779
10931.25 832
10932.23 825
10933.22 763
10934.21 820
10935.19 857
10936.18 827
10937.17 817
10938.16 821
10939.14 861
10940.13 870
10941.12 826
10942.11 898
10943.09 876
10944.08 895
10945.07 912
10946.06 897
10947.04 908
10948.03 930
10949.02 921
10950.01 960
10950.99 1023
10951.98 987
10952.97 1069
10953.96 1205
10954.95 1158
10955.93 1156
10956.92 1239
10957.91 1319
10958.90 1378
10959.89 1391
10960.87 1360
10961.86 1290
10962.85 1274
10963.84 1257
10964.83 1197
10965.82 1145
10966.81 1149
10967.79 1063
10968.78 1062
10969.77 1053
10970.76 1028
10971.75 966
10972.74 1034
10973.73 955
10974.71 918
10975.70 912
10976.69 998
10977.68 944
10978.67 974
10979.66 985
10980.65 1085
10981.64 1112
10982.63 1037
10983.62 1064
10984.61 1035
10985.60 1078
10986.58 1143
10987.57 1148
10988.56 1154
10989.55 1062
10990.54 1154
10991.53 1193
10992.52 1266
10993.51 1332
10994.50 1517
10995.49 1636
10996.48 1690
10997.47 1834
10998.46 1936
10999.45 2052
11000.44 2074
11001.43 2040
11002.42 2017
11003.41 1917
11004.40 1761
11005.39 1607
11006.38 1484
11007.37 1355
11008.36 1193
11009.35 1198
11010.34 1146
11011.33 1030
11012.33 982
11013.32 939
11014.31 892
11015.30 917
11016.29 860
11017.28 852
11018.27 814
11019.26 795
11020.25 792
11021.24 817
11022.23 819
11023.22 795
11024.22 829
11025.21 793
11026.20 880
11027.19 853
11028.18 803
11029.17 824
11030.16 785
11031.15 746
11032.15 793
11033.14 805
11034.13 794
11035.12 815
11036.11 771
11037.10 715
11038.10 754
11039.09 768
11040.08 729
11041.07 706
11042.06 710
11043.06 734
11044.05 690
11045.04 691
11046.03 692
11047.02 714
11048.02 682
11049.01 634
11050.00 625
11050.99 670
11051.98 634
11052.98 629
11053.97 650
11054.96 593
11055.95 595
11056.95 650
11057.94 672
11058.93 657
11059.93 684
11060.92 616
11061.91 663
11062.90 622
11063.90 710
11064.89 680
11065.88 636
11066.88 617
11067.87 612
11068.86 603
11069.86 698
11070.85 667
11071.84 639
11072.83 633
11073.83 662
11074.82 685
11075.82 628
11076.81 649
11077.80 679
11078.80 700
11079.79 653
11080.78 594
11081.78 611
11082.77 638
11083.76 680
11084.76 632
11085.75 602
11086.75 616
11087.74 632
11088.73 578
11089.73 589
11090.72 572
11091.72 590
11092.71 586
11093.70 589
11094.70 550
11095.69 573
11096.69 600
11097.68 606
11098.68 579
11099.67 607
11100.67 545
11101.66 535
11102.65 545
11103.65 579
11104.64 546
11105.64 528
11106.63 498
11107.63 477
11108.62 588
11109.62 560
11110.61 544
11111.61 553
11112.60 547
11113.60 526
11114.59 510
11115.59 564
11116.58 528
11117.58 535
11118.57 524
11119.57 538
11120.57 540
11121.56 556
11122.56 526
11123.55 481
11124.55 541
11125.54 535
11126.54 546
11127.54 534
11128.53 526
11129.53 562
11130.52 549
11131.52 514
11132.51 505
11133.51 538
11134.51 562
11135.50 536
11136.50 547
11137.50 531
11138.49 550
11139.49 525
11140.48 536
11141.48 549
11142.48 550
11143.47 572
11144.47 554
11145.47 548
11146.46 565
11147.46 540
11148.46 557
11149.45 612
11150.45 529
11151.45 515
11152.44 529
11153.44 572
11154.44 510
11155.43 524
11156.43 550
11157.43 585
11158.43 538
11159.42 545
11160.42 517
11161.42 494
11162.41 505
11163.41 579
11164.41 536
11165.41 515
11166.40 548
11167.40 564
11168.40 602
11169.40 543
11170.39 488
11171.39 530
11172.39 565
11173.39 544
11174.39 541
11175.38 509
11176.38 572
11177.38 624
11178.38 553
11179.38 554
11180.37 549
11181.37 566
11182.37 536
11183.37 531
11184.37 532
11185.37 536
11186.36 573
11187.36 522
11188.36 542
11189.36 541
11190.36 565
11191.36 528
11192.35 590
11193.35 619
11194.35 575
11195.35 554
11196.35 618
11197.35 617
11198.35 615
11199.35 579
11200.35 562
11201.34 516
11202.34 570
11203.34 514
11204.34 547
11205.34 527
11206.34 553
11207.34 524
11208.34 555
11209.34 521
11210.34 544
11211.34 541
11212.34 518
11213.34 543
11214.34 503
11215.34 517
11216.34 500
11217.34 495
11218.34 496
11219.34 515
11220.34 496
11221.34 477
11222.34 457
11223.34 459
11224.34 461
11225.34 499
11226.34 474
11227.34 468
11228.34 461
11229.34 484
11230.34 479
11231.34 481
11232.34 498
11233.34 473
11234.34 481
11235.34 465
11236.34 432
11237.34 456
11238.34 491
11239.34 514
11240.34 469
11241.34 462
11242.34 439
11243.35 456
11244.35 460
11245.35 456
11246.35 429
11247.35 450
11248.35 479
11249.35 443
11250.35 438
11251.35 464
11252.36 479
11253.36 495
11254.36 523
11255.36 475
11256.36 472
11257.36 524
11258.37 511
11259.37 523
11260.37 502
11261.37 543
11262.37 489
11263.37 504
11264.38 500
11265.38 468
11266.38 465
11267.38 467
11268.38 494
11269.39 499
11270.39 544
11271.39 502
11272.39 482
11273.39 525
11274.40 493
11275.40 518
11276.40 530
11277.40 533
11278.41 553
11279.41 577
11280.41 540
11281.41 538
11282.42 549
11283.42 583
11284.42 545
11285.43 508
11286.43 554
11287.43 509
11288.43 481
11289.44 498
11290.44 503
11291.44 514
11292.45 486
11293.45 502
11294.45 468
11295.46 480
11296.46 483
11297.46 494
11298.47 517
11299.47 483
11300.47 452
11301.48 458
11302.48 458
11303.48 457
11304.49 481
11305.49 470
11306.49 463
11307.50 478
11308.50 458
11309.51 500
11310.51 476
11311.51 487
11312.52 482
11313.52 519
11314.53 492
11315.53 497
11316.53 520
11317.54 542
11318.54 515
11319.55 536
11320.55 576
11321.56 520
11322.56 542
11323.57 538
11324.57 496
11325.57 512
11326.58 459
11327.58 483
11328.59 500
11329.59 481
11330.60 497
11331.60 477
11332.61 517
11333.61 493
11334.62 509
11335.62 534
11336.63 524
11337.63 565
11338.64 551
11339.64 573
11340.65 565
11341.65 596
11342.66 568
11343.66 595
11344.67 563
11345.68 545
11346.68 536
11347.69 514
11348.69 516
11349.70 510
11350.70 499
11351.71 458
11352.72 431
11353.72 459
11354.73 449
11355.73 482
11356.74 482
11357.75 466
11358.75 466
11359.76 513
11360.76 481
11361.77 476
11362.78 487
11363.78 383
11364.79 408
11365.80 441
11366.80 424
11367.81 463
11368.81 443
11369.82 461
11370.83 426
11371.83 441
11372.84 413
11373.85 430
11374.85 457
11375.86 449
11376.87 436
11377.88 444
11378.88 435
11379.89 442
11380.90 416
11381.90 445
11382.91 408
11383.92 415
11384.92 448
11385.93 395
11386.94 394
11387.95 447
11388.95 443
11389.96 414
11390.97 387
11391.98 393
11392.98 399
11393.99 420
11395.00 426
11396.01 466
11397.02 474
11398.02 427
11399.03 411
11400.04 451
11401.05 419
11402.05 440
11403.06 455
11404.07 433
11405.08 418
11406.09 426
11407.10 458
11408.10 407
11409.11 399
11410.12 398
11411.13 473
11412.14 459
11413.15 420
11414.15 371
11415.16 423
11416.17 425
11417.18 420
11418.19 372
11419.20 431
11420.21 418
11421.22 420
11422.22 433
11423.23 372
11424.24 402
11425.25 462
11426.26 421
11427.27 409
11428.28 400
11429.29 429
11430.30 415
11431.31 358
11432.32 367
11433.32 376
11434.33 399
11435.34 355
11436.35 370
11437.36 363
11438.37 369
11439.38 399
11440.39 416
11441.40 419
11442.41 412
11443.42 396
11444.43 395
11445.44 389
11446.45 373
11447.46 403
11448.47 379
11449.48 407
11450.49 379
11451.50 380
11452.51 376
11453.52 397
11454.53 410
11455.54 373
11456.55 422
11457.56 418
11458.57 412
11459.58 395
11460.59 370
11461.61 385
11462.62 388
11463.63 398
11464.64 381
11465.65 349
11466.66 375
11467.67 391
11468.68 382
11469.69 343
11470.70 362
11471.71 424
11472.73 380
11473.74 376
11474.75 373
11475.76 406
11476.77 399
11477.78 400
11478.79 374
11479.80 384
11480.82 389
11481.83 371
11482.84 393
11483.85 361
11484.86 345
11485.87 378
11486.89 366
11487.90 393
11488.91 386
11489.92 382
11490.93 373
11491.95 376
11492.96 369
11493.97 368
11494.98 354
11495.99 357
11497.01 401
11498.02 387
11499.03 359
11500.04 330
11501.05 366
11502.07 360
11503.08 358
11504.09 346
11505.10 353
11506.12 393
11507.13 405
11508.14 384
11509.16 400
11510.17 394
11511.18 400
11512.19 395
11513.21 353
11514.22 343
11515.23 374
11516.25 363
11517.26 371
11518.27 349
11519.29 381
11520.30 372
11521.31 370
11522.33 401
11523.34 423
11524.35 353
11525.37 406
11526.38 398
11527.39 372
11528.41 397
11529.42 396
11530.43 370
11531.45 351
11532.46 374
11533.47 374
11534.49 391
11535.50 367
11536.52 406
11537.53 404
11538.54 366
11539.56 359
11540.57 406
11541.59 374
11542.60 376
11543.61 394
11544.63 381
11545.64 402
11546.66 357
11547.67 388
11548.69 389
11549.70 377
11550.72 424
11551.73 406
11552.75 373
11553.76 381
11554.77 407
11555.79 411
11556.80 402
11557.82 397
11558.83 415
11559.85 434
11560.86 426
11561.88 381
11562.89 428
11563.91 421
11564.92 398
11565.94 388
11566.95 391
11567.97 375
11568.99 381
11570.00 393
11571.02 405
11572.03 404
11573.05 443
11574.06 398
11575.08 449
11576.09 436
11577.11 447
11578.13 410
11579.14 450
11580.16 487
11581.17 462
11582.19 437
11583.21 441
11584.22 456
11585.24 458
11586.25 497
11587.27 488
11588.29 494
11589.30 451
11590.32 498
11591.33 497
11592.35 519
11593.37 574
11594.38 560
11595.40 625
11596.42 633
11597.43 677
11598.45 697
11599.47 776
11600.48 795
11601.50 766
11602.52 711
11603.53 674
11604.55 649
11605.57 615
11606.59 579
11607.60 553
11608.62 507
11609.64 489
11610.65 466
11611.67 421
11612.69 396
11613.71 397
11614.72 394
11615.74 404
11616.76 407
11617.78 349
11618.79 397
11619.81 388
11620.83 367
11621.85 390
11622.86 359
11623.88 397
11624.90 388
11625.92 406
11626.94 335
11627.95 355
11628.97 388
11629.99 380
11631.01 406
11632.03 364
11633.04 376
11634.06 417
11635.08 421
11636.10 424
11637.12 370
11638.14 421
11639.15 381
11640.17 349
11641.19 330
11642.21 340
11643.23 401
11644.25 375
11645.27 374
11646.28 356
11647.30 373
11648.32 380
11649.34 298
11650.36 366
11651.38 386
11652.40 352
11653.42 352
11654.44 368
11655.45 324
11656.47 352
11657.49 365
11658.51 386
11659.53 399
11660.55 391
11661.57 393
11662.59 409
11663.61 365
11664.63 374
11665.65 377
11666.67 404
11667.69 388
11668.71 399
11669.73 365
11670.75 368
11671.77 331
11672.79 386
11673.81 406
11674.83 360
11675.85 384
11676.87 393
11677.89 407
11678.91 355
11679.93 373
11680.95 367
11681.97 397
11682.99 404
11684.01 357
11685.03 329
11686.05 378
11687.07 338
11688.09 319
11689.11 369
11690.13 366
11691.15 355
11692.17 345
11693.20 381
11694.22 378
11695.24 396
11696.26 385
11697.28 377
11698.30 354
11699.32 385
11700.34 369
11701.36 387
11702.38 333
11703.41 372
11704.43 378
11705.45 389
11706.47 375
11707.49 333
11708.51 349
11709.53 372
11710.56 389
11711.58 359
11712.60 355
11713.62 382
11714.64 376
11715.66 358
11716.69 360
11717.71 323
11718.73 330
11719.75 329
11720.77 341
11721.80 367
11722.82 395
11723.84 397
11724.86 360
11725.88 342
11726.91 343
11727.93 317
11728.95 359
11729.97 351
11731.00 334
11732.02 343
11733.04 370
11734.06 375
11735.09 360
11736.11 361
11737.13 331
11738.16 391
11739.18 351
11740.20 344
11741.22 325
11742.25 369
11743.27 373
11744.29 388
11745.32 366
11746.34 368
11747.36 355
11748.39 369
11749.41 365
11750.43 393
11751.46 390
11752.48 385
11753.50 368
11754.53 399
11755.55 360
11756.57 384
11757.60 368
11758.62 363
11759.64 391
11760.67 370
11761.69 364
11762.72 385
11763.74 367
11764.76 382
11765.79 374
11766.81 366
11767.84 339
11768.86 352
11769.88 400
11770.91 405
11771.93 397
11772.96 424
11773.98 425
11775.01 403
11776.03 353
11777.05 394
11778.08 421
11779.10 361
11780.13 414
11781.15 416
11782.18 409
11783.20 408
11784.23 400
11785.25 393
11786.28 394
11787.30 447
11788.33 435
11789.35 415
11790.38 428
11791.40 443
11792.43 439
11793.45 382
11794.48 379
11795.50 427
11796.53 411
11797.55 419
11798.58 409
11799.60 436
11800.63 444
11801.65 469
11802.68 420
11803.71 415
11804.73 435
11805.76 448
11806.78 437
11807.81 448
11808.84 418
11809.86 395
11810.89 432
11811.91 413
11812.94 430
11813.97 435
11814.99 461
11816.02 455
11817.04 426
11818.07 423
11819.10 401
11820.12 425
11821.15 465
11822.18 475
11823.20 460
11824.23 469
11825.25 485
11826.28 491
11827.31 486
11828.33 492
11829.36 482
11830.39 479
11831.42 442
11832.44 471
11833.47 508
11834.50 493
11835.52 471
11836.55 466
11837.58 457
11838.60 483
11839.63 515
11840.66 493
11841.69 475
11842.71 489
11843.74 479
11844.77 494
11845.80 509
11846.82 486
11847.85 454
11848.88 521
11849.91 499
11850.93 475
11851.96 473
11852.99 513
11854.02 545
11855.05 504
11856.07 536
11857.10 557
11858.13 493
11859.16 527
11860.19 521
11861.21 504
11862.24 544
11863.27 530
11864.30 543
11865.33 524
11866.35 471
11867.38 530
11868.41 556
11869.44 572
11870.47 562
11871.50 583
11872.53 545
11873.55 546
11874.58 581
11875.61 575
11876.64 564
11877.67 597
11878.70 667
11879.73 610
11880.76 619
11881.79 622
11882.81 712
11883.84 676
11884.87 668
11885.90 680
11886.93 641
11887.96 634
11888.99 688
11890.02 652
11891.05 703
11892.08 725
11893.11 761
11894.14 798
11895.17 728
11896.20 793
11897.23 818
11898.26 856
11899.29 860
11900.32 841
11901.35 894
11902.38 885
11903.41 886
11904.44 888
11905.47 933
11906.50 892
11907.53 812
11908.56 787
11909.59 835
11910.62 804
11911.65 776
11912.68 764
11913.71 804
11914.74 772
11915.77 768
11916.80 753
11917.83 749
11918.86 803
11919.89 801
11920.92 807
11921.95 860
11922.98 868
11924.01 877
11925.05 939
11926.08 1010
11927.11 1073
11928.14 1152
11929.17 1235
11930.20 1321
11931.23 1303
11932.26 1382
11933.29 1409
11934.33 1379
11935.36 1291
11936.39 1157
11937.42 1114
11938.45 1036
11939.48 974
11940.51 896
11941.55 886
11942.58 784
11943.61 731
11944.64 737
11945.67 746
11946.70 709
11947.74 702
11948.77 661
11949.80 680
11950.83 684
11951.86 592
11952.90 638
11953.93 652
11954.96 659
11955.99 650
11957.03 622
11958.06 622
11959.09 647
11960.12 650
11961.16 626
11962.19 648
11963.22 617
11964.25 653
11965.29 633
11966.32 650
11967.35 645
11968.38 671
11969.42 666
11970.45 658
11971.48 638
11972.52 588
11973.55 607
11974.58 648
11975.61 651
11976.65 584
11977.68 589
11978.71 618
11979.75 590
11980.78 627
11981.81 631
11982.85 665
11983.88 614
11984.91 588
11985.95 597
11986.98 653
11988.02 676
11989.05 620
11990.08 663
11991.12 609
11992.15 645
11993.18 659
11994.22 643
11995.25 614
11996.29 636
11997.32 598
11998.35 616
11999.39 621
12000.42 630
12001.46 620
12002.49 660
12003.53 628
12004.56 674
12005.59 691
12006.63 652
12007.66 647
12008.70 681
12009.73 664
12010.77 717
12011.80 726
12012.84 760
12013.87 717
12014.91 718
12015.94 757
12016.98 793
12018.01 753
12019.05 762
12020.08 742
12021.12 776
12022.15 748
12023.19 729
12024.22 737
12025.26 743
12026.29 740
12027.33 710
12028.36 726
12029.40 722
12030.43 760
12031.47 710
12032.50 716
12033.54 676
12034.58 720
12035.61 709
12036.65 706
12037.68 685
12038.72 673
12039.75 710
12040.79 666
12041.83 670
12042.86 716
12043.90 709
12044.93 709
12045.97 758
12047.01 688
12048.04 660
12049.08 689
12050.12 689
12051.15 713
12052.19 713
12053.22 736
12054.26 702
12055.30 682
12056.33 704
12057.37 696
12058.41 696
12059.44 766
12060.48 763
12061.52 761
12062.55 760
12063.59 745
12064.63 735
12065.67 767
12066.70 733
12067.74 764
12068.78 738
12069.81 726
12070.85 740
12071.89 805
12072.93 745
12073.96 734
12075.00 774
12076.04 772
12077.08 727
12078.11 781
12079.15 758
12080.19 716
12081.23 805
12082.26 850
12083.30 807
12084.34 850
12085.38 822
12086.41 821
12087.45 829
12088.49 835
12089.53 814
12090.57 818
12091.60 857
12092.64 851
12093.68 866
12094.72 943
12095.76 1015
12096.80 1022
12097.83 1050
12098.87 1075
12099.91 1161
12100.95 1188
12101.99 1216
12103.03 1200
12104.07 1253
12105.10 1293
12106.14 1235
12107.18 1152
12108.22 1117
12109.26 1045
12110.30 960
12111.34 910
12112.38 864
12113.42 819
12114.45 752
12115.49 731
12116.53 683
12117.57 650
12118.61 673
12119.65 690
12120.69 663
12121.73 674
12122.77 643
12123.81 619
12124.85 575
12125.89 662
12126.93 617
12127.97 592
12129.01 557
12130.05 575
12131.09 555
12132.13 541
12133.17 537
12134.21 575
12135.25 592
12136.29 550
12137.33 594
12138.37 574
12139.41 532
12140.45 552
12141.49 549
12142.53 518
12143.57 574
12144.61 547
12145.65 590
12146.69 540
12147.73 564
12148.77 555
12149.81 537
12150.85 519
12151.89 543
12152.93 542
12153.97 535
12155.01 476
12156.05 497
12157.10 545
12158.14 509
12159.18 526
12160.22 550
12161.26 529
12162.30 523
12163.34 568
12164.38 511
12165.42 550
12166.47 531
12167.51 568
12168.55 536
12169.59 512
12170.63 513
12171.67 502
12172.71 568
12173.76 507
12174.80 528
12175.84 542
12176.88 551
12177.92 549
12178.96 520
12180.01 570
12181.05 552
12182.09 549
12183.13 525
12184.17 575
12185.22 535
12186.26 547
12187.30 538
12188.34 497
12189.39 509
12190.43 530
12191.47 509
12192.51 514
12193.56 568
12194.60 506
12195.64 548
12196.68 529
12197.73 506
12198.77 536
12199.81 570
12200.85 508
12201.90 519
12202.94 494
12203.98 545
12205.03 517
12206.07 557
12207.11 539
12208.16 534
12209.20 529
12210.24 540
12211.28 503
12212.33 505
12213.37 559
12214.41 545
12215.46 546
12216.50 532
12217.55 532
12218.59 492
12219.63 526
12220.68 516
12221.72 506
12222.76 564
12223.81 524
12224.85 525
12225.89 547
12226.94 561
12227.98 567
12229.03 549
12230.07 530
12231.11 575
12232.16 576
12233.20 547
12234.25 547
12235.29 555
12236.34 557
12237.38 538
12238.42 522
12239.47 550
12240.51 500
12241.56 527
12242.60 515
12243.65 580
12244.69 501
12245.74 513
12246.78 526
12247.83 533
12248.87 498
12249.92 493
12250.96 435
12252.01 475
12253.05 493
12254.10 477
12255.14 496
12256.19 488
12257.23 441
12258.28 444
12259.32 446
12260.37 467
12261.41 452
12262.46 464
12263.50 497
12264.55 451
12265.59 506
12266.64 444
12267.69 409
12268.73 436
12269.78 424
12270.82 455
12271.87 438
12272.92 433
12273.96 460
12275.01 475
12276.05 453
12277.10 463
12278.15 463
12279.19 474
12280.24 470
12281.28 434
12282.33 428
12283.38 461
12284.42 477
12285.47 484
12286.52 460
12287.56 454
12288.61 472
12289.66 429
12290.70 473
12291.75 459
12292.80 435
12293.84 447
12294.89 470
12295.94 456
12296.98 418
12298.03 452
12299.08 464
12300.12 467
12301.17 487
12302.22 449
12303.27 464
12304.31 437
12305.36 455
12306.41 445
12307.45 499
12308.50 501
12309.55 451
12310.60 457
12311.64 478
12312.69 457
12313.74 466
12314.79 446
12315.83 444
12316.88 430
12317.93 414
12318.98 412
12320.03 462
12321.07 461
12322.12 426
12323.17 408
12324.22 408
12325.27 399
12326.31 444
12327.36 467
12328.41 417
12329.46 390
12330.51 394
12331.56 396
12332.60 442
12333.65 442
12334.70 417
12335.75 419
12336.80 410
12337.85 377
12338.90 392
12339.94 431
12340.99 438
12342.04 411
12343.09 456
12344.14 403
12345.19 386
12346.24 405
12347.29 432
12348.34 386
12349.38 435
12350.43 440
12351.48 431
12352.53 418
12353.58 398
12354.63 398
12355.68 396
12356.73 414
12357.78 400
12358.83 450
12359.88 427
12360.93 457
12361.98 406
12363.03 424
12364.08 424
12365.13 467
12366.18 438
12367.23 417
12368.28 428
12369.33 455
12370.38 423
12371.43 445
12372.48 441
12373.53 421
12374.58 433
12375.63 443
12376.68 451
12377.73 418
12378.78 390
12379.83 389
12380.88 442
12381.93 451
12382.98 437
12384.03 401
12385.08 412
12386.13 478
12387.18 408
12388.23 408
12389.29 403
12390.34 427
12391.39 454
12392.44 446
12393.49 416
12394.54 465
12395.59 468
12396.64 463
12397.69 472
12398.74 430
12399.80 427
12400.85 454
12401.90 476
12402.95 457
12404.00 456
12405.05 467
12406.10 452
12407.16 479
12408.21 423
12409.26 467
12410.31 434
12411.36 438
12412.42 466
12413.47 470
12414.52 426
12415.57 449
12416.62 480
12417.67 428
12418.73 420
12419.78 427
12420.83 496
12421.88 488
12422.94 470
12423.99 450
12425.04 450
12426.09 508
12427.15 465
12428.20 436
12429.25 442
12430.30 454
12431.36 490
12432.41 441
12433.46 430
12434.51 477
12435.57 474
12436.62 481
12437.67 437
12438.73 441
12439.78 412
12440.83 421
12441.88 424
12442.94 447
12443.99 449
12445.04 450
12446.10 416
12447.15 462
12448.20 417
12449.26 395
12450.31 410
12451.36 427
12452.42 456
12453.47 413
12454.52 431
12455.58 425
12456.63 474
12457.69 416
12458.74 424
12459.79 428
12460.85 461
12461.90 478
12462.96 429
12464.01 405
12465.06 460
12466.12 453
12467.17 486
12468.23 481
12469.28 509
12470.33 484
12471.39 473
12472.44 529
12473.50 486
12474.55 469
12475.61 498
12476.66 523
12477.72 519
12478.77 488
12479.82 520
12480.88 547
12481.93 544
12482.99 551
12484.04 553
12485.10 588
12486.15 597
12487.21 580
12488.26 627
12489.32 724
12490.37 736
12491.43 773
12492.48 785
12493.54 856
12494.59 837
12495.65 826
12496.71 856
12497.76 830
12498.82 813
12499.87 781
12500.93 699
12501.98 670
12503.04 637
12504.09 590
12505.15 540
12506.21 567
12507.26 550
12508.32 544
12509.37 516
12510.43 478
12511.49 531
12512.54 545
12513.60 510
12514.65 516
12515.71 533
12516.77 512
12517.82 479
12518.88 448
12519.94 492
12520.99 466
12522.05 499
12523.11 494
12524.16 523
12525.22 494
12526.27 488
12527.33 519
12528.39 516
12529.45 483
12530.50 499
12531.56 496
12532.62 510
12533.67 498
12534.73 498
12535.79 514
12536.84 503
12537.90 467
12538.96 512
12540.02 535
12541.07 440
12542.13 492
12543.19 458
12544.24 530
12545.30 527
12546.36 508
12547.42 489
12548.47 495
12549.53 497
12550.59 477
12551.65 502
12552.71 548
12553.76 527
12554.82 518
12555.88 532
12556.94 536
12558.00 526
12559.05 542
12560.11 512
12561.17 552
12562.23 552
12563.29 648
12564.34 593
12565.40 602
12566.46 603
12567.52 622
12568.58 650
12569.64 680
12570.69 684
12571.75 722
12572.81 755
12573.87 778
12574.93 750
12575.99 729
12577.05 734
12578.11 719
12579.16 757
12580.22 740
12581.28 703
12582.34 654
12583.40 623
12584.46 620
12585.52 609
12586.58 603
12587.64 626
12588.70 577
12589.76 636
12590.81 602
12591.87 585
12592.93 606
12593.99 577
12595.05 575
12596.11 560
12597.17 577
12598.23 549
12599.29 566
12600.35 537
12601.41 559
12602.47 539
12603.53 550
12604.59 522
12605.65 534
12606.71 562
12607.77 573
12608.83 532
12609.89 548
12610.95 595
12612.01 597
12613.07 606
12614.13 610
12615.19 589
12616.25 580
12617.31 610
12618.37 587
12619.43 627
12620.50 589
12621.56 580
12622.62 575
12623.68 551
12624.74 539
12625.80 563
12626.86 553
12627.92 547
12628.98 557
12630.04 586
12631.10 567
12632.17 555
12633.23 558
12634.29 595
12635.35 594
12636.41 550
12637.47 532
12638.53 592
12639.59 601
12640.66 599
12641.72 629
12642.78 617
12643.84 673
12644.90 622
12645.96 635
12647.03 646
12648.09 718
12649.15 681
12650.21 695
12651.27 727
12652.34 711
12653.40 784
12654.46 790
12655.52 804
12656.58 855
12657.65 941
12658.71 962
12659.77 990
12660.83 971
12661.89 1005
12662.96 994
12664.02 907
12665.08 920
12666.14 898
12667.21 890
12668.27 875
12669.33 848
12670.40 808
12671.46 760
12672.52 761
12673.58 720
12674.65 727
12675.71 718
12676.77 668
12677.84 696
12678.90 683
12679.96 675
12681.02 673
12682.09 660
12683.15 662
12684.21 658
12685.28 708
12686.34 603
12687.40 623
12688.47 658
12689.53 629
12690.60 618
12691.66 628
12692.72 608
12693.79 628
12694.85 593
12695.91 575
12696.98 544
12698.04 578
12699.11 585
12700.17 601
12701.23 613
12702.30 579
12703.36 538
12704.43 570
12705.49 572
12706.55 567
12707.62 536
12708.68 574
12709.75 545
12710.81 466
12711.88 523
12712.94 549
12714.01 541
12715.07 521
12716.13 493
12717.20 528
12718.26 516
12719.33 520
12720.39 525
12721.46 493
12722.52 499
12723.59 515
12724.65 470
12725.72 505
12726.78 540
12727.85 524
12728.91 497
12729.98 526
12731.04 488
12732.11 481
12733.18 518
12734.24 526
12735.31 527
12736.37 535
12737.44 535
12738.50 525
12739.57 513
12740.63 460
12741.70 497
12742.77 495
12743.83 482
12744.90 491
12745.96 515
12747.03 521
12748.09 504
12749.16 493
12750.23 476
12751.29 438
12752.36 477
12753.43 469
12754.49 434
12755.56 480
12756.62 496
12757.69 482
12758.76 437
12759.82 464
12760.89 437
12761.96 475
12763.02 433
12764.09 467
12765.16 458
12766.22 420
12767.29 475
12768.36 457
12769.42 475
12770.49 482
12771.56 508
12772.62 469
12773.69 451
12774.76 464
12775.83 477
12776.89 468
12777.96 454
12779.03 430
12780.10 461
12781.16 510
12782.23 507
12783.30 485
12784.37 439
12785.43 439
12786.50 474
12787.57 445
12788.64 413
12789.70 466
12790.77 434
12791.84 438
12792.91 406
12793.97 415
12795.04 442
12796.11 439
12797.18 461
12798.25 408
12799.31 399
12800.38 416
12801.45 425
12802.52 420
12803.59 441
12804.66 435
12805.72 447
12806.79 458
12807.86 510
12808.93 462
12810.00 457
12811.07 472
12812.14 459
12813.20 446
12814.27 477
12815.34 474
12816.41 481
12817.48 491
12818.55 468
12819.62 483
12820.69 454
12821.76 462
12822.83 430
12823.89 420
12824.96 402
12826.03 457
12827.10 448
12828.17 465
12829.24 418
12830.31 419
12831.38 415
12832.45 409
12833.52 425
12834.59 428
12835.66 415
12836.73 390
12837.80 404
12838.87 395
12839.94 369
12841.01 363
12842.08 396
12843.15 433
12844.22 397
12845.29 387
12846.36 406
12847.43 384
12848.50 379
12849.57 395
12850.64 361
12851.71 378
12852.78 382
12853.85 366
12854.92 389
12855.99 385
12857.06 346
12858.13 380
12859.20 395
12860.27 380
12861.34 369
12862.41 346
12863.48 347
12864.56 324
12865.63 337
12866.70 333
12867.77 363
12868.84 359
12869.91 386
12870.98 354
12872.05 349
12873.12 338
12874.20 350
12875.27 317
12876.34 333
12877.41 348
12878.48 352
12879.55 370
12880.62 366
12881.70 325
12882.77 343
12883.84 369
12884.91 342
12885.98 329
12887.05 321
12888.13 351
12889.20 379
12890.27 367
12891.34 324
12892.41 353
12893.49 348
12894.56 364
12895.63 367
12896.70 340
12897.77 350
12898.85 350
12899.92 361
12900.99 327
12902.06 351
12903.14 357
12904.21 386
12905.28 362
12906.35 324
12907.43 324
12908.50 349
12909.57 372
12910.64 332
12911.72 346
12912.79 324
12913.86 341
12914.94 333
12916.01 348
12917.08 356
12918.16 332
12919.23 339
12920.30 357
12921.37 330
12922.45 338
12923.52 365
12924.59 363
12925.67 370
12926.74 331
12927.82 362
12928.89 336
12929.96 350
12931.04 323
12932.11 302
12933.18 348
12934.26 375
12935.33 361
12936.40 351
12937.48 321
12938.55 336
12939.63 420
12940.70 402
12941.77 372
12942.85 325
12943.92 366
12945.00 356
12946.07 358
12947.15 326
12948.22 331
12949.29 361
12950.37 336
12951.44 299
12952.52 358
12953.59 360
12954.67 374
12955.74 407
12956.82 384
12957.89 345
12958.97 356
12960.04 341
12961.12 413
12962.19 380
12963.27 348
12964.34 368
12965.42 388
12966.49 371
12967.57 375
12968.64 400
12969.72 371
12970.79 377
12971.87 360
12972.94 327
12974.02 380
12975.09 368
12976.17 381
12977.24 354
12978.32 371
12979.40 351
12980.47 377
12981.55 360
12982.62 354
12983.70 345
12984.77 394
12985.85 378
12986.93 378
12988.00 346
12989.08 362
12990.15 371
12991.23 374
12992.31 388
12993.38 365
12994.46 369
12995.54 383
12996.61 378
12997.69 347
12998.76 388
12999.84 402
13000.92 409
13001.99 387
13003.07 391
13004.15 383
13005.22 393
13006.30 437
13007.38 418
13008.45 445
13009.53 456
13010.61 443
13011.69 434
13012.76 469
13013.84 444
13014.92 425
13015.99 428
13017.07 462
13018.15 460
13019.23 400
13020.30 432
13021.38 428
13022.46 448
13023.54 444
13024.61 407
13025.69 430
13026.77 471
13027.85 442
13028.92 411
13030.00 429
13031.08 399
13032.16 384
13033.23 415
13034.31 400
13035.39 417
13036.47 425
13037.55 392
13038.62 397
13039.70 407
13040.78 415
13041.86 394
13042.94 380
13044.02 388
13045.09 411
13046.17 410
13047.25 368
13048.33 358
13049.41 363
13050.49 383
13051.57 399
13052.64 392
13053.72 343
13054.80 380
13055.88 347
13056.96 361
13058.04 371
13059.12 359
13060.20 317
13061.27 344
13062.35 333
13063.43 342
13064.51 363
13065.59 325
13066.67 353
13067.75 337
13068.83 311
13069.91 353
13070.99 341
13072.07 364
13073.15 373
13074.23 345
13075.31 356
13076.39 360
13077.47 365
13078.55 321
13079.63 313
13080.71 328
13081.79 367
13082.86 311
13083.94 351
13085.02 370
13086.11 327
13087.19 343
13088.27 318
13089.35 347
13090.43 336
13091.51 362
13092.59 341
13093.67 365
13094.75 312
13095.83 379
13096.91 333
13097.99 330
13099.07 355
13100.15 360
13101.23 357
13102.31 400
13103.39 359
13104.47 348
13105.55 352
13106.63 358
13107.72 344
13108.80 351
13109.88 341
13110.96 352
13112.04 324
13113.12 331
13114.20 336
13115.28 358
13116.37 332
13117.45 357
13118.53 350
13119.61 327
13120.69 339
13121.77 357
13122.85 317
13123.94 310
13125.02 355
13126.10 382
13127.18 354
13128.26 337
13129.34 356
13130.43 383
13131.51 322
13132.59 344
13133.67 337
13134.75 355
13135.84 361
13136.92 351
13138.00 326
13139.08 317
13140.17 316
13141.25 370
13142.33 333
13143.41 311
13144.49 331
13145.58 356
13146.66 346
13147.74 338
13148.83 321
13149.91 325
13150.99 318
13152.07 361
13153.16 355
13154.24 356
13155.32 357
13156.41 342
13157.49 330
13158.57 308
13159.65 332
13160.74 342
13161.82 335
13162.90 352
13163.99 323
13165.07 316
13166.15 328
13167.24 360
13168.32 359
13169.40 325
13170.49 348
13171.57 335
13172.66 354
13173.74 328
13174.82 324
13175.91 329
13176.99 307
13178.07 287
13179.16 312
13180.24 292
13181.33 343
13182.41 387
13183.49 371
13184.58 334
13185.66 389
13186.75 360
13187.83 346
13188.91 342
13190.00 354
13191.08 351
13192.17 318
13193.25 335
13194.34 327
13195.42 330
13196.51 331
13197.59 337
13198.68 312
13199.76 341
13200.85 313
13201.93 345
13203.02 345
13204.10 359
13205.19 339
13206.27 370
13207.36 346
13208.44 329
13209.53 356
13210.61 381
13211.70 350
13212.78 354
13213.87 339
13214.95 379
13216.04 381
13217.12 347
13218.21 354
13219.29 365
13220.38 354
13221.47 347
13222.55 375
13223.64 380
13224.72 347
13225.81 357
13226.89 394
13227.98 389
13229.07 368
13230.15 355
13231.24 363
13232.32 381
13233.41 383
13234.50 355
13235.58 360
13236.67 371
13237.76 391
13238.84 389
13239.93 369
13241.01 381
13242.10 388
13243.19 400
13244.27 409
13245.36 394
13246.45 374
13247.53 386
13248.62 383
13249.71 375
13250.79 435
13251.88 427
13252.97 391
13254.06 409
13255.14 408
13256.23 391
13257.32 387
13258.40 408
13259.49 407
13260.58 410
13261.67 421
13262.75 405
13263.84 396
13264.93 422
13266.02 438
13267.10 466
13268.19 456
13269.28 417
13270.37 416
13271.45 431
13272.54 472
13273.63 410
13274.72 404
13275.80 389
13276.89 431
13277.98 429
13279.07 439
13280.16 432
13281.24 456
13282.33 508
13283.42 441
13284.51 480
13285.60 444
13286.69 484
13287.77 457
13288.86 470
13289.95 471
13291.04 514
13292.13 481
13293.22 496
13294.31 495
13295.39 495
13296.48 528
13297.57 502
13298.66 520
13299.75 544
13300.84 511
13301.93 536
13303.02 480
13304.11 491
13305.19 555
13306.28 563
13307.37 579
13308.46 603
13309.55 560
13310.64 560
13311.73 540
13312.82 576
13313.91 538
13315.00 548
13316.09 553
13317.18 530
13318.27 551
13319.36 540
13320.45 511
13321.54 551
13322.63 538
13323.72 537
13324.81 550
13325.90 548
13326.99 538
13328.08 529
13329.17 538
13330.26 581
13331.35 541
13332.44 575
13333.53 577
13334.62 547
13335.71 544
13336.80 552
13337.89 574
13338.98 549
13340.07 610
13341.16 629
13342.25 605
13343.34 588
13344.43 628
13345.52 630
13346.61 617
13347.70 609
13348.79 611
13349.89 636
13350.98 614
13352.07 623
13353.16 611
13354.25 597
13355.34 651
13356.43 645
13357.52 628
13358.61 614
13359.71 719
13360.80 714
13361.89 710
13362.98 673
13364.07 691
13365.16 768
13366.26 735
13367.35 759
13368.44 726
13369.53 760
13370.62 768
13371.71 755
13372.81 689
13373.90 660
13374.99 632
13376.08 640
13377.17 651
13378.27 656
13379.36 602
13380.45 619
13381.54 608
13382.63 578
13383.73 568
13384.82 555
13385.91 543
13387.00 583
13388.10 539
13389.19 498
13390.28 532
13391.37 538
13392.47 519
13393.56 510
13394.65 527
13395.75 542
13396.84 523
13397.93 511
13399.02 523
13400.12 518
13401.21 527
13402.30 507
13403.40 502
13404.49 488
13405.58 530
13406.68 595
13407.77 604
13408.86 575
13409.96 527
13411.05 550
13412.14 537
13413.24 513
13414.33 544
13415.42 517
13416.52 536
13417.61 553
13418.70 521
13419.80 511
13420.89 522
13421.99 505
13423.08 565
13424.17 543
13425.27 509
13426.36 533
13427.46 566
13428.55 579
13429.64 543
13430.74 540
13431.83 548
13432.93 546
13434.02 549
13435.12 567
13436.21 572
13437.30 566
13438.40 596
13439.49 574
13440.59 604
13441.68 592
13442.78 579
13443.87 605
13444.97 605
13446.06 605
13447.16 581
13448.25 604
13449.35 582
13450.44 595
13451.54 625
13452.63 637
13453.73 613
13454.82 622
13455.92 658
13457.01 659
13458.11 619
13459.20 643
13460.30 667
13461.39 646
13462.49 635
13463.59 639
13464.68 610
13465.78 634
13466.87 644
13467.97 691
13469.06 669
13470.16 634
13471.26 691
13472.35 689
13473.45 680
13474.54 655
13475.64 667
13476.74 663
13477.83 641
13478.93 642
13480.03 676
13481.12 684
13482.22 671
13483.31 695
13484.41 659
13485.51 695
13486.60 724
13487.70 714
13488.80 690
13489.89 713
13490.99 721
13492.09 779
13493.18 797
13494.28 815
13495.38 788
13496.47 814
13497.57 859
13498.67 860
13499.77 881
13500.86 890
13501.96 912
13503.06 921
13504.15 886
13505.25 850
13506.35 868
13507.45 828
13508.54 754
13509.64 772
13510.74 765
13511.84 741
13512.93 708
13514.03 654
13515.13 656
13516.23 645
13517.32 635
13518.42 579
13519.52 577
13520.62 570
13521.72 638
13522.81 576
13523.91 532
13525.01 546
13526.11 584
13527.21 535
13528.30 519
13529.40 537
13530.50 535
13531.60 534
13532.70 535
13533.80 497
13534.89 504
13535.99 519
13537.09 509
13538.19 521
13539.29 535
13540.39 534
13541.49 501
13542.58 545
13543.68 498
13544.78 481
13545.88 497
13546.98 559
13548.08 533
13549.18 494
13550.28 501
13551.38 531
13552.48 481
13553.58 464
13554.67 508
13555.77 499
13556.87 522
13557.97 514
13559.07 503
13560.17 535
13561.27 478
13562.37 508
13563.47 532
13564.57 517
13565.67 497
13566.77 466
13567.87 490
13568.97 493
13570.07 456
13571.17 479
13572.27 485
13573.37 525
13574.47 458
13575.57 535
13576.67 535
13577.77 470
13578.87 509
13579.97 479
13581.07 472
13582.17 494
13583.27 516
13584.37 528
13585.47 521
13586.57 513
13587.67 529
13588.77 513
13589.88 526
13590.98 510
13592.08 499
13593.18 490
13594.28 507
13595.38 514
13596.48 502
13597.58 509
13598.68 526
13599.78 556
13600.88 510
13601.99 500
13603.09 524
13604.19 557
13605.29 538
13606.39 529
13607.49 506
13608.59 530
13609.70 532
13610.80 555
13611.90 555
13613.00 540
13614.10 494
13615.20 500
13616.31 511
13617.41 562
13618.51 518
13619.61 508
13620.71 555
13621.82 529
13622.92 516
13624.02 495
13625.12 512
13626.22 533
13627.33 573
13628.43 561
13629.53 551
13630.63 552
13631.74 499
13632.84 552
13633.94 548
13635.04 517
13636.15 501
13637.25 510
13638.35 525
13639.45 526
13640.56 561
13641.66 513
13642.76 512
13643.87 476
13644.97 471
13646.07 483
13647.17 513
13648.28 510
13649.38 494
13650.48 443
13651.59 490
13652.69 501
13653.79 507
13654.90 493
13656.00 479
13657.10 489
13658.21 488
13659.31 491
13660.41 501
13661.52 501
13662.62 442
13663.72 461
13664.83 519
13665.93 480
13667.04 444
13668.14 489
13669.24 455
13670.35 475
13671.45 458
13672.56 464
13673.66 481
13674.76 486
13675.87 487
13676.97 456
13678.08 452
13679.18 448
13680.29 486
13681.39 451
13682.49 434
13683.60 485
13684.70 480
13685.81 506
13686.91 504
13688.02 451
13689.12 455
13690.23 478
13691.33 480
13692.44 519
13693.54 516
13694.65 523
13695.75 557
13696.86 491
13697.96 490
13699.07 496
13700.17 510
13701.28 484
13702.38 527
13703.49 529
13704.59 560
13705.70 576
13706.80 565
13707.91 515
13709.02 498
13710.12 523
13711.23 533
13712.33 532
13713.44 539
13714.54 567
13715.65 538
13716.76 577
13717.86 562
13718.97 545
13720.07 585
13721.18 578
13722.29 572
13723.39 645
13724.50 662
13725.60 616
13726.71 622
13727.82 662
13728.92 611
13730.03 648
13731.14 706
13732.24 698
13733.35 633
13734.46 671
13735.56 651
13736.67 731
13737.78 698
13738.88 698
13739.99 667
13741.10 692
13742.20 684
13743.31 686
13744.42 706
13745.52 704
13746.63 698
13747.74 724
13748.84 707
13749.95 744
13751.06 718
13752.17 712
13753.27 791
13754.38 816
13755.49 830
13756.60 815
13757.70 831
13758.81 881
13759.92 891
13761.03 949
13762.13 907
13763.24 930
13764.35 1038
13765.46 1077
13766.57 1119
13767.67 1167
13768.78 1162
13769.89 1206
13771.00 1238
13772.11 1232
13773.21 1216
13774.32 1228
13775.43 1245
13776.54 1165
13777.65 1095
13778.75 1065
13779.86 1042
13780.97 1006
13782.08 919
13783.19 833
13784.30 823
13785.41 768
13786.51 763
13787.62 711
13788.73 733
13789.84 688
13790.95 715
13792.06 754
13793.17 673
13794.28 661
13795.39 663
13796.49 617
13797.60 643
13798.71 661
13799.82 657
13800.93 642
13802.04 671
13803.15 630
13804.26 624
13805.37 627
13806.48 585
13807.59 627
13808.70 613
13809.81 604
13810.92 545
13812.03 590
13813.14 574
13814.25 606
13815.36 602
13816.47 564
13817.58 583
13818.69 576
13819.80 574
13820.91 542
13822.02 552
13823.13 540
13824.24 554
13825.35 557
13826.46 580
13827.57 549
13828.68 537
13829.79 562
13830.90 575
13832.01 540
13833.12 543
13834.23 575
13835.34 579
13836.45 567
13837.56 549
13838.67 563
13839.78 570
13840.89 578
13842.01 583
13843.12 600
13844.23 608
13845.34 601
13846.45 583
13847.56 632
13848.67 582
13849.78 573
13850.89 623
13852.01 583
13853.12 625
13854.23 639
13855.34 624
13856.45 633
13857.56 624
13858.67 603
13859.79 627
13860.90 661
13862.01 650
13863.12 654
13864.23 673
13865.34 651
13866.46 615
13867.57 637
13868.68 656
13869.79 633
13870.90 673
13872.02 658
13873.13 612
13874.24 606
13875.35 559
13876.47 628
13877.58 615
13878.69 569
13879.80 566
13880.92 587
13882.03 609
13883.14 611
13884.25 587
13885.37 594
13886.48 577
13887.59 591
13888.70 631
13889.82 574
13890.93 594
13892.04 614
13893.16 596
13894.27 609
13895.38 613
13896.49 587
13897.61 604
13898.72 578
13899.83 583
13900.95 569
13902.06 615
13903.17 583
13904.29 591
13905.40 563
13906.51 588
13907.63 583
13908.74 578
13909.85 629
13910.97 522
13912.08 549
13913.20 534
13914.31 548
13915.42 535
13916.54 544
13917.65 572
13918.77 577
13919.88 535
13920.99 543
13922.11 529
13923.22 516
13924.34 532
13925.45 530
13926.56 521
13927.68 505
13928.79 539
13929.91 539
13931.02 509
13932.14 469
13933.25 533
13934.37 519
13935.48 544
13936.60 506
13937.71 516
13938.83 534
13939.94 521
13941.05 551
13942.17 510
13943.28 530
13944.40 540
13945.51 537
13946.63 516
13947.75 533
13948.86 504
13949.98 502
13951.09 531
13952.21 563
13953.32 540
13954.44 527
13955.55 558
13956.67 523
13957.78 517
13958.90 513
13960.01 563
13961.13 475
13962.25 511
13963.36 575
13964.48 539
13965.59 540
13966.71 522
13967.83 522
13968.94 542
13970.06 528
13971.17 529
13972.29 507
13973.41 523
13974.52 511
13975.64 518
13976.75 518
13977.87 516
13978.99 544
13980.10 550
13981.22 520
13982.34 529
13983.45 527
13984.57 560
13985.69 541
13986.80 536
13987.92 540
13989.04 539
13990.15 515
13991.27 548
13992.39 580
13993.50 569
13994.62 526
13995.74 557
13996.86 548
13997.97 553
13999.09 557
14000.21 609
14001.33 530
14002.44 566
14003.56 615
14004.68 607
14005.79 538
14006.91 552
14008.03 604
14009.15 577
14010.27 603
14011.38 592
14012.50 605
14013.62 597
14014.74 645
14015.85 630
14016.97 619
14018.09 651
14019.21 654
14020.33 652
14021.44 623
14022.56 630
14023.68 645
14024.80 602
14025.92 614
14027.04 602
14028.15 619
14029.27 617
14030.39 601
14031.51 571
14032.63 543
14033.75 589
14034.86 577
14035.98 563
14037.10 529
14038.22 514
14039.34 529
14040.46 552
14041.58 536
14042.70 518
14043.82 530
14044.93 556
14046.05 583
14047.17 548
14048.29 529
14049.41 491
14050.53 533
14051.65 530
14052.77 544
14053.89 559
14055.01 560
14056.13 537
14057.25 516
14058.37 567
14059.49 582
14060.61 531
14061.73 597
14062.85 561
14063.97 530
14065.09 554
14066.20 540
14067.32 587
14068.44 602
14069.56 589
14070.68 573
14071.81 605
14072.93 615
14074.05 593
14075.17 619
14076.29 606
14077.41 619
14078.53 650
14079.65 633
14080.77 667
14081.89 671
14083.01 619
14084.13 641
14085.25 646
14086.37 667
14087.49 630
14088.61 659
14089.73 677
14090.85 710
14091.97 690
14093.10 623
14094.22 706
14095.34 721
14096.46 734
14097.58 712
14098.70 722
14099.82 716
14100.94 723
14102.07 738
14103.19 720
14104.31 673
14105.43 655
14106.55 610
14107.67 654
14108.79 645
14109.92 582
14111.04 560
14112.16 578
14113.28 601
14114.40 539
14115.52 567
14116.65 573
14117.77 561
14118.89 512
14120.01 555
14121.13 498
14122.26 522
14123.38 541
14124.50 489
14125.62 497
14126.75 553
14127.87 538
14128.99 542
14130.11 504
14131.24 542
14132.36 543
14133.48 546
14134.60 500
14135.73 511
14136.85 490
14137.97 474
14139.09 523
14140.22 514
14141.34 533
14142.46 531
14143.59 520
14144.71 546
14145.83 510
14146.95 535
14148.08 483
14149.20 520
14150.32 505
14151.45 490
14152.57 530
14153.69 560
14154.82 551
14155.94 529
14157.06 514
14158.19 562
14159.31 505
14160.44 515
14161.56 501
14162.68 546
14163.81 529
14164.93 517
14166.05 536
14167.18 519
14168.30 513
14169.43 506
14170.55 514
14171.67 520
14172.80 490
14173.92 493
14175.05 467
14176.17 492
14177.30 506
14178.42 502
14179.54 486
14180.67 495
14181.79 482
14182.92 497
14184.04 440
14185.17 455
14186.29 466
14187.42 522
14188.54 510
14189.67 457
14190.79 458
14191.92 490
14193.04 472
14194.17 484
14195.29 431
14196.42 442
14197.54 475
14198.67 483
14199.79 496
14200.92 469
14202.04 449
14203.17 436
14204.29 438
14205.42 442
14206.54 441
14207.67 421
14208.79 418
14209.92 406
14211.05 417
14212.17 402
14213.30 400
14214.42 426
14215.55 430
14216.67 446
14217.80 423
14218.93 414
14220.05 449
14221.18 390
14222.30 386
14223.43 402
14224.56 446
14225.68 401
14226.81 426
14227.94 426
14229.06 412
14230.19 408
14231.32 386
14232.44 414
14233.57 423
14234.70 420
14235.82 420
14236.95 406
14238.08 413
14239.20 406
14240.33 380
14241.46 412
14242.58 425
14243.71 409
14244.84 376
14245.96 430
14247.09 421
14248.22 417
14249.34 463
14250.47 415
14251.60 384
14252.73 412
14253.85 444
14254.98 373
14256.11 396
14257.24 409
14258.36 398
14259.49 376
14260.62 367
14261.75 382
14262.87 387
14264.00 395
14265.13 398
14266.26 361
14267.39 380
14268.51 380
14269.64 354
14270.77 377
14271.90 334
14273.03 371
14274.15 353
14275.28 385
14276.41 378
14277.54 343
14278.67 338
14279.80 341
14280.92 373
14282.05 416
14283.18 380
14284.31 362
14285.44 398
14286.57 360
14287.70 334
14288.82 346
14289.95 367
14291.08 372
14292.21 360
14293.34 352
14294.47 294
14295.60 340
14296.73 314
14297.86 337
14298.99 342
14300.11 374
14301.24 384
14302.37 354
14303.50 336
14304.63 342
14305.76 316
14306.89 350
14308.02 336
14309.15 342
14310.28 345
14311.41 338
14312.54 350
14313.67 334
14314.80 335
14315.93 336
14317.06 328
14318.19 363
14319.32 352
14320.45 345
14321.58 352
14322.71 341
14323.84 313
14324.97 345
14326.10 312
14327.23 307
14328.36 314
14329.49 308
14330.62 285
14331.75 314
14332.88 330
14334.01 328
14335.14 320
14336.27 301
14337.40 332
14338.53 315
14339.66 341
14340.79 326
14341.93 351
14343.06 308
14344.19 309
14345.32 304
14346.45 339
14347.58 341
14348.71 296
14349.84 306
14350.97 348
14352.11 334
14353.24 319
14354.37 292
14355.50 289
14356.63 310
14357.76 329
14358.89 310
14360.03 340
14361.16 339
14362.29 338
14363.42 350
14364.55 346
14365.68 303
14366.82 341
14367.95 353
14369.08 316
14370.21 322
14371.34 316
14372.48 323
14373.61 318
14374.74 338
14375.87 342
14377.00 315
14378.14 311
14379.27 301
14380.40 348
14381.53 329
14382.67 342
14383.80 326
14384.93 343
14386.06 320
14387.20 291
14388.33 319
14389.46 333
14390.59 346
14391.73 314
14392.86 319
14393.99 326
14395.13 337
14396.26 325
14397.39 325
14398.53 336
14399.66 325
14400.79 334
14401.92 353
14403.06 316
14404.19 330
14405.32 327
14406.46 328
14407.59 309
14408.72 331
14409.86 336
14410.99 305
14412.13 309
14413.26 358
14414.39 340
14415.53 312
14416.66 311
14417.79 317
14418.93 326
14420.06 344
14421.20 331
14422.33 370
14423.46 307
14424.60 314
14425.73 334
14426.87 338
14428.00 309
14429.14 359
14430.27 358
14431.40 322
14432.54 333
14433.67 343
14434.81 339
14435.94 351
14437.08 336
14438.21 345
14439.35 316
14440.48 303
14441.62 318
14442.75 313
14443.88 323
14445.02 328
14446.15 338
14447.29 337
14448.42 329
14449.56 340
14450.70 326
14451.83 343
14452.97 353
14454.10 336
14455.24 344
14456.37 351
14457.51 326
14458.64 354
14459.78 352
14460.91 359
14462.05 361
14463.18 329
14464.32 361
14465.46 364
14466.59 359
14467.73 342
14468.86 390
14470.00 371
14471.14 341
14472.27 324
14473.41 364
14474.54 360
14475.68 374
14476.82 363
14477.95 377
14479.09 361
14480.22 350
14481.36 320
14482.50 332
14483.63 325
14484.77 350
14485.91 368
14487.04 339
14488.18 327
14489.32 329
14490.45 384
14491.59 359
14492.73 330
14493.86 344
14495.00 358
14496.14 340
14497.27 286
14498.41 315
14499.55 344
14500.69 374
14501.82 332
14502.96 317
14504.10 333
14505.23 360
14506.37 350
14507.51 345
14508.65 323
14509.78 348
14510.92 313
14512.06 336
14513.20 337
14514.33 310
14515.47 298
14516.61 332
14517.75 320
14518.89 314
14520.02 326
14521.16 350
14522.30 342
14523.44 340
14524.57 324
14525.71 286
14526.85 327
14527.99 323
14529.13 366
14530.27 355
14531.40 339
14532.54 353
14533.68 325
14534.82 339
14535.96 320
14537.10 345
14538.23 367
14539.37 375
14540.51 358
14541.65 353
14542.79 355
14543.93 375
14545.07 379
14546.21 362
14547.35 351
14548.48 332
14549.62 332
14550.76 348
14551.90 372
14553.04 348
14554.18 368
14555.32 422
14556.46 400
14557.60 390
14558.74 344
14559.88 370
14561.02 386
14562.16 363
14563.30 405
14564.43 388
14565.57 370
14566.71 378
14567.85 400
14568.99 385
14570.13 408
14571.27 417
14572.41 394
14573.55 407
14574.69 405
14575.83 384
14576.97 429
14578.11 411
14579.25 369
14580.39 416
14581.53 408
14582.67 410
14583.81 408
14584.96 406
14586.10 409
14587.24 390
14588.38 426
14589.52 420
14590.66 437
14591.80 456
14592.94 455
14594.08 452
14595.22 406
14596.36 435
14597.50 447
14598.64 480
14599.78 471
14600.93 418
14602.07 503
14603.21 508
14604.35 482
14605.49 482
14606.63 486
14607.77 500
14608.91 481
14610.06 489
14611.20 462
14612.34 473
14613.48 528
14614.62 566
14615.76 507
14616.91 498
14618.05 530
14619.19 563
14620.33 527
14621.47 497
14622.61 546
14623.76 539
14624.90 553
14626.04 565
14627.18 594
14628.32 608
14629.47 656
14630.61 657
14631.75 664
14632.89 643
14634.04 708
14635.18 652
14636.32 684
14637.46 620
14638.61 620
14639.75 597
14640.89 614
14642.03 587
14643.18 521
14644.32 558
14645.46 519
14646.60 512
14647.75 465
14648.89 453
14650.03 438
14651.18 443
14652.32 440
14653.46 399
14654.61 413
14655.75 441
14656.89 448
14658.03 418
14659.18 385
14660.32 385
14661.46 435
14662.61 426
14663.75 418
14664.90 426
14666.04 402
14667.18 417
14668.33 394
14669.47 367
14670.61 385
14671.76 369
14672.90 382
14674.05 377
14675.19 400
14676.33 383
14677.48 367
14678.62 400
14679.77 338
14680.91 362
14682.05 378
14683.20 384
14684.34 350
14685.49 358
14686.63 350
14687.78 352
14688.92 351
14690.06 339
14691.21 355
14692.35 360
14693.50 356
14694.64 340
14695.79 369
14696.93 321
14698.08 313
14699.22 349
14700.37 339
14701.51 348
14702.66 359
14703.80 372
14704.95 348
14706.09 323
14707.24 350
14708.38 333
14709.53 333
14710.67 351
14711.82 349
14712.96 349
14714.11 316
14715.26 335
14716.40 344
14717.55 333
14718.69 353
14719.84 385
14720.98 340
14722.13 318
14723.28 342
14724.42 341
14725.57 369
14726.71 370
14727.86 342
14729.01 358
14730.15 394
14731.30 366
14732.44 366
14733.59 328
14734.74 320
14735.88 320
14737.03 403
14738.18 423
14739.32 363
14740.47 331
14741.61 348
14742.76 361
14743.91 383
14745.05 356
14746.20 321
14747.35 333
14748.49 334
14749.64 352
14750.79 367
14751.94 343
14753.08 350
14754.23 376
14755.38 384
14756.52 358
14757.67 390
14758.82 367
14759.97 345
14761.11 326
14762.26 361
14763.41 356
14764.55 371
14765.70 358
14766.85 331
14768.00 367
14769.15 363
14770.29 344
14771.44 372
14772.59 388
14773.74 416
14774.88 369
14776.03 400
14777.18 378
14778.33 355
14779.48 393
14780.62 398
14781.77 381
14782.92 378
14784.07 402
14785.22 422
14786.36 407
14787.51 423
14788.66 424
14789.81 419
14790.96 427
14792.11 414
14793.26 413
14794.40 413
14795.55 432
14796.70 418
14797.85 414
14799.00 442
14800.15 427
14801.30 451
14802.45 412
14803.59 395
14804.74 370
14805.89 406
14807.04 394
14808.19 368
14809.34 383
14810.49 379
14811.64 386
14812.79 388
14813.94 395
14815.09 390
14816.24 388
14817.39 396
14818.53 389
14819.68 357
14820.83 352
14821.98 357
14823.13 336
14824.28 386
14825.43 349
14826.58 316
14827.73 330
14828.88 335
14830.03 340
14831.18 323
14832.33 314
14833.48 314
14834.63 303
14835.78 312
14836.93 313
14838.08 286
14839.23 286
14840.38 328
14841.53 322
14842.69 299
14843.84 299
14844.99 302
14846.14 300
14847.29 309
14848.44 298
14849.59 298
14850.74 291
14851.89 271
14853.04 308
14854.19 295
14855.34 297
14856.49 284
14857.65 287
14858.80 286
14859.95 292
14861.10 320
14862.25 318
14863.40 275
14864.55 291
14865.70 281
14866.86 280
14868.01 304
14869.16 280
14870.31 291
14871.46 247
14872.61 273
14873.77 285
14874.92 286
14876.07 309
14877.22 301
14878.37 263
14879.52 255
14880.68 286
14881.83 305
14882.98 295
14884.13 312
14885.28 284
14886.44 276
14887.59 315
14888.74 321
14889.89 306
14891.05 288
14892.20 319
14893.35 261
14894.50 259
14895.66 310
14896.81 298
14897.96 307
14899.11 275
14900.27 305
14901.42 289
14902.57 294
14903.72 326
14904.88 306
14906.03 286
14907.18 300
14908.34 311
14909.49 324
14910.64 304
14911.80 299
14912.95 316
14914.10 326
14915.26 295
14916.41 271
14917.56 343
14918.72 332
14919.87 330
14921.02 315
14922.18 307
14923.33 298
14924.48 310
14925.64 332
14926.79 334
14927.94 332
14929.10 316
14930.25 349
14931.41 337
14932.56 330
14933.71 307
14934.87 308
14936.02 339
14937.18 323
14938.33 296
14939.48 285
14940.64 335
14941.79 336
14942.95 343
14944.10 306
14945.26 302
14946.41 358
14947.57 330
14948.72 299
14949.87 293
14951.03 329
14952.18 344
14953.34 331
14954.49 298
14955.65 291
14956.80 339
14957.96 356
14959.11 338
14960.27 317
14961.42 322
14962.58 309
14963.73 328
14964.89 284
14966.04 255
14967.20 258
14968.36 296
14969.51 330
14970.67 279
14971.82 278
14972.98 297
14974.13 299
14975.29 280
14976.44 241
14977.60 265
14978.76 270
14979.91 267
14981.07 257
14982.22 246
14983.38 252
14984.53 232
14985.69 272
14986.85 300
14988.00 267
14989.16 258
14990.32 292
14991.47 261
14992.63 240
14993.78 250
14994.94 269
14996.10 256
14997.25 257
14998.41 249
14999.57 271
15000.72 260
15001.88 254
15003.04 257
15004.19 252
15005.35 230
15006.51 254
15007.66 255
15008.82 242
15009.98 234
15011.13 261
15012.29 239
15013.45 246
15014.61 228
15015.76 220
15016.92 274
15018.08 259
15019.23 254
15020.39 256
15021.55 251
15022.71 240
15023.86 240
15025.02 287
15026.18 243
15027.34 239
15028.49 259
15029.65 259
15030.81 247
15031.97 234
15033.13 279
15034.28 276
15035.44 227
15036.60 202
15037.76 247
15038.92 272
15040.07 215
15041.23 205
15042.39 231
15043.55 238
15044.71 233
15045.87 242
15047.02 251
15048.18 253
15049.34 250
15050.50 237
15051.66 243
15052.82 255
15053.98 241
15055.13 229
15056.29 251
15057.45 240
15058.61 264
15059.77 254
15060.93 224
15062.09 229
15063.25 234
15064.40 230
15065.56 246
15066.72 239
15067.88 254
15069.04 215
15070.20 222
15071.36 232
15072.52 270
15073.68 255
15074.84 194
15076.00 231
15077.16 236
15078.32 220
15079.48 206
15080.64 223
15081.80 234
15082.96 265
15084.12 206
15085.28 225
15086.44 239
15087.60 221
15088.76 219
15089.92 246
15091.08 263
15092.24 211
15093.40 242
15094.56 253
15095.72 236
15096.88 214
15098.04 231
15099.20 239
15100.36 233
15101.52 214
15102.68 246
15103.84 237
15105.00 205
15106.16 208
15107.32 228
15108.48 209
15109.64 238
15110.80 237
15111.96 269
15113.13 253
15114.29 258
15115.45 231
15116.61 227
15117.77 233
15118.93 240
15120.09 228
15121.25 210
15122.42 233
15123.58 278
15124.74 225
15125.90 208
15127.06 227
15128.22 233
15129.38 238
15130.55 231
15131.71 229
15132.87 217
15134.03 230
15135.19 234
15136.35 216
15137.52 211
15138.68 222
15139.84 239
15141.00 234
15142.16 242
15143.33 255
15144.49 260
15145.65 219
15146.81 214
15147.97 214
15149.14 238
15150.30 260
15151.46 249
15152.62 255
15153.79 233
15154.95 229
15156.11 250
15157.27 237
15158.44 225
15159.60 203
15160.76 222
15161.93 247
15163.09 225
15164.25 224
15165.41 206
15166.58 228
15167.74 256
15168.90 228
15170.07 239
15171.23 255
15172.39 270
15173.56 245
15174.72 249
15175.88 232
15177.05 281
15178.21 262
15179.37 283
15180.54 266
15181.70 264
15182.86 258
15184.03 258
15185.19 250
15186.36 238
15187.52 245
15188.68 276
15189.85 286
15191.01 255
15192.17 273
15193.34 265
15194.50 261
15195.67 276
15196.83 266
15198.00 276
15199.16 289
15200.32 255
15201.49 238
15202.65 259
15203.82 258
15204.98 232
15206.15 272
15207.31 294
15208.48 298
15209.64 264
15210.80 289
15211.97 260
15213.13 253
15214.30 272
15215.46 292
15216.63 289
15217.79 263
15218.96 267
15220.12 307
15221.29 312
15222.45 264
15223.62 301
15224.78 301
15225.95 307
15227.11 338
15228.28 317
15229.45 315
15230.61 324
15231.78 330
15232.94 324
15234.11 336
15235.27 320
15236.44 306
15237.60 313
15238.77 336
15239.94 318
15241.10 314
15242.27 300
15243.43 331
15244.60 290
15245.77 261
15246.93 262
15248.10 276
15249.26 275
15250.43 292
15251.60 269
15252.76 251
15253.93 264
15255.10 244
15256.26 263
15257.43 264
15258.60 251
15259.76 263
15260.93 266
15262.10 220
15263.26 271
15264.43 266
15265.60 257
15266.76 241
15267.93 259
15269.10 229
15270.26 196
15271.43 249
15272.60 239
15273.76 230
15274.93 230
15276.10 255
15277.27 245
15278.43 220
15279.60 242
15280.77 235
15281.94 247
15283.10 265
15284.27 236
15285.44 238
15286.61 249
15287.77 249
15288.94 243
15290.11 275
15291.28 267
15292.44 246
15293.61 251
15294.78 258
15295.95 249
15297.12 248
15298.28 235
15299.45 234
15300.62 242
15301.79 226
15302.96 240
15304.12 236
15305.29 228
15306.46 246
15307.63 281
15308.80 257
15309.97 256
15311.14 233
15312.30 240
15313.47 228
15314.64 234
15315.81 239
15316.98 224
15318.15 234
15319.32 243
15320.49 238
15321.65 254
15322.82 226
15323.99 232
15325.16 256
15326.33 248
15327.50 235
15328.67 251
15329.84 247
15331.01 237
15332.18 206
15333.35 235
15334.52 229
15335.69 248
15336.85 216
15338.02 245
15339.19 264
15340.36 238
15341.53 249
15342.70 248
15343.87 248
15345.04 241
15346.21 216
15347.38 247
15348.55 255
15349.72 232
15350.89 229
15352.06 241
15353.23 244
15354.40 242
15355.57 232
15356.74 257
15357.91 252
15359.08 213
15360.25 229
15361.43 245
15362.60 232
15363.77 222
15364.94 252
15366.11 240
15367.28 258
15368.45 254
15369.62 223
15370.79 232
15371.96 248
15373.13 257
15374.30 252
15375.47 246
15376.65 265
15377.82 267
15378.99 231
15380.16 220
15381.33 227
15382.50 254
15383.67 254
15384.84 261
15386.02 260
15387.19 254
15388.36 215
15389.53 254
15390.70 230
15391.87 225
15393.04 232
15394.22 244
15395.39 272
15396.56 230
15397.73 218
15398.90 223
15400.08 232
15401.25 227
15402.42 238
15403.59 264
15404.76 236
15405.94 237
15407.11 212
15408.28 251
15409.45 233
15410.63 220
15411.80 261
15412.97 248
15414.14 233
15415.31 235
15416.49 215
15417.66 235
15418.83 235
15420.01 250
15421.18 242
15422.35 233
15423.52 221
15424.70 211
15425.87 240
15427.04 225
15428.22 236
15429.39 242
15430.56 250
15431.73 246
15432.91 207
15434.08 218
15435.25 250
15436.43 242
15437.60 239
15438.77 222
15439.95 220
15441.12 204
15442.30 235
15443.47 214
15444.64 185
15445.82 224
15446.99 228
15448.16 224
15449.34 213
15450.51 231
15451.69 239
15452.86 239
15454.03 237
15455.21 224
15456.38 228
15457.56 208
15458.73 209
15459.90 224
15461.08 215
15462.25 211
15463.43 252
15464.60 195
15465.78 251
15466.95 219
15468.12 221
15469.30 226
15470.47 258
15471.65 215
15472.82 222
15474.00 225
15475.17 227
15476.35 216
15477.52 217
15478.70 226
15479.87 196
15481.05 223
15482.22 190
15483.40 216
15484.57 232
15485.75 222
15486.92 215
15488.10 255
15489.27 217
15490.45 241
15491.62 239
15492.80 217
15493.98 218
15495.15 237
15496.33 198
15497.50 209
15498.68 237
15499.85 222
15501.03 221
15502.21 222
15503.38 253
15504.56 202
15505.73 231
15506.91 234
15508.09 238
15509.26 229
15510.44 221
15511.61 226
15512.79 235
15513.97 220
15515.14 256
15516.32 270
15517.50 231
15518.67 234
15519.85 232
15521.02 218
15522.20 224
15523.38 235
15524.55 228
15525.73 250
15526.91 256
15528.09 226
15529.26 217
15530.44 246
15531.62 224
15532.79 237
15533.97 238
15535.15 230
15536.32 252
15537.50 223
15538.68 232
15539.86 237
15541.03 223
15542.21 253
15543.39 256
15544.57 257
15545.74 256
15546.92 257
15548.10 251
15549.28 227
15550.45 225
15551.63 230
15552.81 228
15553.99 236
15555.16 226
15556.34 219
15557.52 244
15558.70 249
15559.88 260
15561.05 251
15562.23 241
15563.41 289
15564.59 261
15565.77 277
15566.95 289
15568.12 242
15569.30 245
15570.48 236
15571.66 266
15572.84 227
15574.02 267
15575.19 235
15576.37 312
15577.55 236
15578.73 254
15579.91 250
15581.09 263
15582.27 261
15583.45 264
15584.62 242
15585.80 251
15586.98 250
15588.16 244
15589.34 278
15590.52 271
15591.70 283
15592.88 286
15594.06 296
15595.24 277
15596.42 298
15597.60 292
15598.78 271
15599.96 302
15601.14 253
15602.31 265
15603.49 288
15604.67 304
15605.85 274
15607.03 281
15608.21 264
15609.39 284
15610.57 317
15611.75 304
15612.93 315
15614.11 318
15615.29 320
15616.47 351
15617.65 311
15618.83 323
15620.01 301
15621.19 354
15622.38 377
15623.56 375
15624.74 348
15625.92 315
15627.10 305
15628.28 307
15629.46 334
15630.64 324
15631.82 327
15633.00 329
15634.18 323
15635.36 294
15636.54 370
15637.72 383
15638.91 352
15640.09 377
15641.27 337
15642.45 363
15643.63 366
15644.81 351
15645.99 353
15647.17 348
15648.36 368
15649.54 395
15650.72 416
15651.90 387
15653.08 393
15654.26 393
15655.44 375
15656.63 357
15657.81 368
15658.99 354
15660.17 413
15661.35 375
15662.54 392
15663.72 397
15664.90 385
15666.08 367
15667.26 368
15668.45 350
15669.63 391
15670.81 368
15671.99 373
15673.17 325
15674.36 365
15675.54 368
15676.72 365
15677.90 363
15679.09 347
15680.27 342
15681.45 341
15682.63 327
15683.82 336
15685.00 361
15686.18 374
15687.37 358
15688.55 354
15689.73 324
15690.91 353
15692.10 341
15693.28 344
15694.46 358
15695.65 372
15696.83 348
15698.01 327
15699.20 375
15700.38 341
15701.56 375
15702.75 389
15703.93 361
15705.11 347
15706.30 361
15707.48 364
15708.66 371
15709.85 403
15711.03 393
15712.22 457
15713.40 438
15714.58 424
15715.77 407
15716.95 392
15718.14 427
15719.32 403
15720.50 416
15721.69 406
15722.87 397
15724.06 401
15725.24 412
15726.43 390
15727.61 396
15728.79 414
15729.98 398
15731.16 417
15732.35 370
15733.53 375
15734.72 422
15735.90 385
15737.09 406
15738.27 401
15739.46 427
15740.64 424
15741.83 388
15743.01 423
15744.20 446
15745.38 420
15746.57 395
15747.75 424
15748.94 411
15750.12 461
15751.31 461
15752.49 458
15753.68 449
15754.86 463
15756.05 464
15757.23 436
15758.42 439
15759.60 446
15760.79 415
15761.98 447
15763.16 411
15764.35 389
15765.53 422
15766.72 451
15767.90 442
15769.09 383
15770.28 391
15771.46 400
15772.65 363
15773.83 446
15775.02 412
15776.21 383
15777.39 395
15778.58 387
15779.77 394
15780.95 385
15782.14 354
15783.33 391
15784.51 400
15785.70 359
15786.89 345
15788.07 374
15789.26 357
15790.45 364
15791.63 386
15792.82 341
15794.01 350
15795.19 358
15796.38 339
15797.57 338
15798.75 337
15799.94 335
15801.13 321
15802.32 336
15803.50 304
15804.69 328
15805.88 323
15807.06 324
15808.25 314
15809.44 308
15810.63 301
15811.81 311
15813.00 312
15814.19 303
15815.38 283
15816.57 285
15817.75 304
15818.94 320
15820.13 281
15821.32 278
15822.50 291
15823.69 307
15824.88 283
15826.07 290
15827.26 311
15828.44 310
15829.63 283
15830.82 302
15832.01 299
15833.20 306
15834.39 286
15835.57 294
15836.76 285
15837.95 258
15839.14 287
15840.33 321
15841.52 298
15842.71 312
15843.90 306
15845.08 297
15846.27 325
15847.46 285
15848.65 269
15849.84 303
15851.03 275
15852.22 265
15853.41 302
15854.60 309
15855.79 311
15856.97 309
15858.16 306
15859.35 302
15860.54 264
15861.73 302
15862.92 332
15864.11 267
15865.30 314
15866.49 289
15867.68 332
15868.87 302
15870.06 285
15871.25 308
15872.44 307
15873.63 272
15874.82 285
15876.01 335
15877.20 298
15878.39 293
15879.58 285
15880.77 288
15881.96 288
15883.15 285
15884.34 278
15885.53 290
15886.72 287
15887.91 329
15889.10 319
15890.29 335
15891.48 329
15892.67 299
15893.86 331
15895.05 333
15896.24 340
15897.44 380
15898.63 359
15899.82 318
15901.01 360
15902.20 354
15903.39 363
15904.58 321
15905.77 304
15906.96 306
15908.15 335
15909.35 311
15910.54 358
15911.73 364
15912.92 353
15914.11 345
15915.30 332
15916.49 371
15917.69 360
15918.88 335
15920.07 353
15921.26 379
15922.45 356
15923.64 350
15924.84 385
15926.03 347
15927.22 369
15928.41 360
15929.60 347
15930.80 341
15931.99 321
15933.18 362
15934.37 358
15935.56 361
15936.76 356
15937.95 359
15939.14 356
15940.33 320
15941.53 308
15942.72 321
15943.91 284
15945.10 251
15946.30 281
15947.49 296
15948.68 283
15949.87 251
15951.07 265
15952.26 279
15953.45 273
15954.65 302
15955.84 268
15957.03 267
15958.22 239
15959.42 239
15960.61 267
15961.80 235
15963.00 248
15964.19 266
15965.38 272
15966.58 258
15967.77 256
15968.96 226
15970.16 240
15971.35 224
15972.54 242
15973.74 249
15974.93 250
15976.13 236
15977.32 245
15978.51 269
15979.71 236
15980.90 212
15982.09 247
15983.29 250
15984.48 250
15985.68 246
15986.87 233
15988.06 235
15989.26 234
15990.45 233
15991.65 224
15992.84 223
15994.04 219
15995.23 244
15996.43 250
15997.62 219
15998.81 187
16000.01 213
16001.20 250
16002.40 219
16003.59 209
16004.79 219
16005.98 256
16007.18 239
16008.37 225
16009.57 211
16010.76 231
16011.96 204
16013.15 218
16014.35 256
16015.54 234
16016.74 218
16017.93 246
16019.13 254
16020.32 259
16021.52 226
16022.72 220
16023.91 232
16025.11 190
16026.30 213
16027.50 222
16028.69 244
16029.89 232
16031.08 228
16032.28 219
16033.48 225
16034.67 218
16035.87 225
16037.06 219
16038.26 211
16039.46 226
16040.65 229
16041.85 214
16043.05 189
16044.24 227
16045.44 197
16046.63 225
16047.83 203
16049.03 207
16050.22 210
16051.42 204
16052.62 209
16053.81 217
16055.01 211
16056.21 210
16057.40 217
16058.60 205
16059.80 232
16060.99 222
16062.19 229
16063.39 216
16064.58 202
16065.78 230
16066.98 236
16068.18 213
16069.37 211
16070.57 177
16071.77 212
16072.97 215
16074.16 198
16075.36 214
16076.56 203
16077.76 217
16078.95 186
16080.15 211
16081.35 213
16082.55 232
16083.74 188
16084.94 190
16086.14 205
16087.34 200
16088.53 203
16089.73 207
16090.93 199
16092.13 179
16093.33 208
16094.53 196
16095.72 191
16096.92 180
16098.12 201
16099.32 209
16100.52 204
16101.72 202
16102.91 173
16104.11 198
16105.31 219
16106.51 227
16107.71 223
16108.91 205
16110.11 209
16111.30 213
16112.50 182
16113.70 215
16114.90 199
16116.10 205
16117.30 180
16118.50 208
16119.70 193
16120.90 186
16122.10 196
16123.29 210
16124.49 221
16125.69 198
16126.89 164
16128.09 194
16129.29 210
16130.49 211
16131.69 192
16132.89 210
16134.09 193
16135.29 184
16136.49 174
16137.69 198
16138.89 221
16140.09 180
16141.29 186
16142.49 182
16143.69 218
16144.89 201
16146.09 198
16147.29 220
16148.49 207
16149.69 205
16150.89 176
16152.09 176
16153.29 181
16154.49 195
16155.69 175
16156.89 218
16158.09 176
16159.29 200
16160.49 175
16161.69 218
16162.89 200
16164.09 172
16165.30 186
16166.50 186
16167.70 204
16168.90 208
16170.10 197
16171.30 189
16172.50 184
16173.70 203
16174.90 223
16176.10 191
16177.31 192
16178.51 185
16179.71 211
16180.91 192
16182.11 195
16183.31 203
16184.51 181
16185.72 194
16186.92 200
16188.12 218
16189.32 179
16190.52 197
16191.72 188
16192.93 201
16194.13 190
16195.33 204
16196.53 217
16197.73 216
16198.94 193
16200.14 196
16201.34 193
16202.54 212
16203.74 236
16204.95 209
16206.15 194
16207.35 205
16208.55 213
16209.76 207
16210.96 233
16212.16 205
16213.36 212
16214.57 221
16215.77 234
16216.97 175
16218.17 196
16219.38 215
16220.58 188
16221.78 194
16222.99 221
16224.19 194
16225.39 185
16226.59 207
16227.80 209
16229.00 222
16230.20 209
16231.41 216
16232.61 193
16233.81 210
16235.02 216
16236.22 263
16237.42 216
16238.63 201
16239.83 241
16241.04 201
16242.24 243
16243.44 188
16244.65 232
16245.85 257
16247.05 236
16248.26 214
16249.46 197
16250.67 179
16251.87 255
16253.07 214
16254.28 224
16255.48 240
16256.69 249
16257.89 211
16259.09 220
16260.30 252
16261.50 192
16262.71 211
16263.91 204
16265.12 236
16266.32 206
16267.53 227
16268.73 249
16269.94 251
16271.14 237
16272.34 244
16273.55 233
16274.75 273
16275.96 258
16277.16 235
16278.37 260
16279.57 235
16280.78 230
16281.98 217
16283.19 244
16284.39 229
16285.60 267
16286.81 232
16288.01 251
16289.22 206
16290.42 277
16291.63 227
16292.83 239
16294.04 249
16295.24 273
16296.45 233
16297.66 225
16298.86 226
16300.07 252
16301.27 274
16302.48 224
16303.68 271
16304.89 234
16306.10 260
16307.30 264
16308.51 250
16309.71 222
16310.92 232
16312.13 238
16313.33 239
16314.54 245
16315.75 248
16316.95 267
16318.16 240
16319.37 228
16320.57 249
16321.78 237
16322.99 216
16324.19 244
16325.40 235
16326.61 210
16327.81 199
16329.02 221
16330.23 225
16331.43 201
16332.64 200
16333.85 183
16335.05 241
16336.26 208
16337.47 233
16338.68 206
16339.88 231
16341.09 213
16342.30 196
16343.51 196
16344.71 207
16345.92 211
16347.13 205
16348.34 195
16349.54 210
16350.75 204
16351.96 212
16353.17 194
16354.37 205
16355.58 215
16356.79 195
16358.00 236
16359.21 200
16360.41 229
16361.62 187
16362.83 192
16364.04 194
16365.25 191
16366.45 183
16367.66 181
16368.87 199
16370.08 182
16371.29 206
16372.50 173
16373.71 202
16374.91 198
16376.12 191
16377.33 180
16378.54 208
16379.75 186
16380.96 199
16382.17 190
16383.38 193
16384.58 184
16385.79 178
16387.00 188
16388.21 186
16389.42 172
16390.63 198
16391.84 197
16393.05 183
16394.26 190
16395.47 186
16396.68 195
16397.89 160
16399.09 194
16400.30 180
16401.51 186
16402.72 212
16403.93 189
16405.14 185
16406.35 192
16407.56 181
16408.77 187
16409.98 201
16411.19 181
16412.40 176
16413.61 174
16414.82 196
16416.03 183
16417.24 180
16418.45 171
16419.66 171
16420.87 184
16422.08 209
16423.29 183
16424.50 194
16425.71 186
16426.92 180
16428.14 179
16429.35 180
16430.56 202
16431.77 153
16432.98 194
16434.19 183
16435.40 190
16436.61 157
16437.82 181
16439.03 177
16440.24 186
16441.45 203
16442.67 177
16443.88 177
16445.09 166
16446.30 186
16447.51 165
16448.72 198
16449.93 187
16451.14 180
16452.36 174
16453.57 212
16454.78 149
16455.99 179
16457.20 173
16458.41 199
16459.63 169
16460.84 189
16462.05 189
16463.26 177
16464.47 179
16465.68 178
16466.90 187
16468.11 198
16469.32 192
16470.53 176
16471.74 191
16472.96 184
16474.17 171
16475.38 171
16476.59 179
16477.81 149
16479.02 160
16480.23 157
16481.44 195
16482.66 176
16483.87 158
16485.08 178
16486.29 141
16487.51 192
16488.72 174
16489.93 196
16491.15 184
16492.36 180
16493.57 159
16494.78 169
16496.00 184
16497.21 199
16498.42 170
16499.64 157
16500.85 168
16502.06 183
16503.28 166
16504.49 166
16505.70 186
16506.92 166
16508.13 164
16509.34 186
16510.56 200
16511.77 192
16512.98 195
16514.20 175
16515.41 201
16516.63 186
16517.84 182
16519.05 186
16520.27 162
16521.48 179
16522.70 190
16523.91 191
16525.12 181
16526.34 191
16527.55 190
16528.77 177
16529.98 194
16531.20 186
16532.41 195
16533.62 180
16534.84 175
16536.05 182
16537.27 180
16538.48 148
16539.70 194
16540.91 200
16542.13 205
16543.34 196
16544.56 181
16545.77 188
16546.99 180
16548.20 183
16549.42 218
16550.63 228
16551.85 215
16553.06 193
16554.28 217
16555.49 204
16556.71 202
16557.92 223
16559.14 215
16560.35 208
16561.57 188
16562.78 219
16564.00 193
16565.21 213
16566.43 212
16567.65 237
16568.86 203
16570.08 200
16571.29 215
16572.51 211
16573.73 230
16574.94 221
16576.16 209
16577.37 196
16578.59 223
16579.81 224
16581.02 257
16582.24 248
16583.45 219
16584.67 212
16585.89 230
16587.10 229
16588.32 220
16589.54 204
16590.75 209
16591.97 223
16593.19 224
16594.40 189
16595.62 189
16596.84 204
16598.05 204
16599.27 217
16600.49 180
16601.70 188
16602.92 154
16604.14 213
16605.35 178
16606.57 211
16607.79 197
16609.01 212
16610.22 199
16611.44 189
16612.66 176
16613.88 188
16615.09 189
16616.31 188
16617.53 224
16618.75 190
16619.96 177
16621.18 215
16622.40 204
16623.62 208
16624.83 196
16626.05 156
16627.27 177
16628.49 153
16629.71 176
16630.92 196
16632.14 163
16633.36 187
16634.58 187
16635.80 190
16637.01 165
16638.23 174
16639.45 180
16640.67 205
16641.89 191
16643.11 201
16644.32 185
16645.54 188
16646.76 199
16647.98 187
16649.20 185
16650.42 209
16651.64 185
16652.86 179
16654.07 208
16655.29 168
16656.51 190
16657.73 200
16658.95 180
16660.17 175
16661.39 188
16662.61 177
16663.83 207
16665.05 168
16666.27 181
16667.48 192
16668.70 203
16669.92 196
16671.14 174
16672.36 179
16673.58 188
16674.80 186
16676.02 172
16677.24 175
16678.46 160
16679.68 153
16680.90 171
16682.12 203
16683.34 164
16684.56 191
16685.78 191
16687.00 183
16688.22 168
16689.44 176
16690.66 197
16691.88 173
16693.10 164
16694.32 187
16695.54 190
16696.76 160
16697.98 182
16699.20 169
16700.42 186
16701.64 160
16702.87 163
16704.09 180
16705.31 188
16706.53 165
16707.75 172
16708.97 192
16710.19 172
16711.41 157
16712.63 185
16713.85 208
16715.07 178
16716.30 157
16717.52 169
16718.74 161
16719.96 151
16721.18 162
16722.40 167
16723.62 154
16724.85 157
16726.07 181
16727.29 201
16728.51 204
16729.73 151
16730.95 174
16732.17 207
16733.40 173
16734.62 158
16735.84 191
16737.06 185
16738.28 156
16739.51 163
16740.73 174
16741.95 167
16743.17 147
16744.39 167
16745.62 187
16746.84 189
16748.06 162
16749.28 162
16750.51 183
16751.73 170
16752.95 191
16754.17 151
16755.40 152
16756.62 145
16757.84 158
16759.06 168
16760.29 158
16761.51 191
16762.73 206
16763.96 202
16765.18 182
16766.40 164
16767.62 165
16768.85 188
16770.07 165
16771.29 170
16772.52 187
16773.74 187
16774.96 167
16776.19 175
16777.41 179
16778.63 147
16779.86 175
16781.08 178
16782.30 162
16783.53 156
16784.75 187
16785.97 205
16787.20 206
16788.42 167
16789.65 207
16790.87 177
16792.09 182
16793.32 159
16794.54 193
16795.77 163
16796.99 164
16798.21 182
16799.44 180
16800.66 183
16801.89 168
16803.11 170
16804.34 188
16805.56 177
16806.78 159
16808.01 180
16809.23 156
16810.46 187
16811.68 166
16812.91 177
16814.13 168
16815.36 164
16816.58 169
16817.81 194
16819.03 165
16820.26 161
16821.48 181
16822.71 164
16823.93 160
16825.16 154
16826.38 162
16827.61 196
16828.83 211
16830.06 196
16831.28 159
16832.51 181
16833.73 197
16834.96 184
16836.19 221
16837.41 186
16838.64 201
16839.86 221
16841.09 247
16842.31 191
16843.54 172
16844.76 201
16845.99 213
16847.22 203
16848.44 199
16849.67 204
16850.89 219
16852.12 205
16853.35 231
16854.57 211
16855.80 206
16857.03 242
16858.25 248
16859.48 221
16860.71 233
16861.93 206
16863.16 253
16864.38 212
16865.61 219
16866.84 237
16868.06 237
16869.29 240
16870.52 257
16871.74 206
16872.97 229
16874.20 245
16875.43 242
16876.65 255
16877.88 253
16879.11 258
16880.33 269
16881.56 292
16882.79 263
16884.02 275
16885.24 268
16886.47 280
16887.70 274
16888.93 283
16890.15 285
16891.38 314
16892.61 285
16893.84 253
16895.06 266
16896.29 248
16897.52 263
16898.75 246
16899.97 233
16901.20 232
16902.43 199
16903.66 218
16904.89 226
16906.11 216
16907.34 215
16908.57 226
16909.80 231
16911.03 205
16912.26 231
16913.48 196
16914.71 203
16915.94 201
16917.17 202
16918.40 204
16919.63 177
16920.85 188
16922.08 219
16923.31 177
16924.54 195
16925.77 188
16927.00 191
16928.23 201
16929.46 192
16930.69 178
16931.91 190
16933.14 218
16934.37 213
16935.60 175
16936.83 177
16938.06 189
16939.29 186
16940.52 163
16941.75 160
16942.98 169
16944.21 178
16945.44 173
16946.67 175
16947.90 180
16949.13 179
16950.35 177
16951.58 198
16952.81 193
16954.04 184
16955.27 165
16956.50 178
16957.73 188
16958.96 183
16960.19 176
16961.42 177
16962.65 165
16963.88 200
16965.11 188
16966.34 168
16967.58 189
16968.81 194
16970.04 207
16971.27 191
16972.50 189
16973.73 181
16974.96 171
16976.19 189
16977.42 168
16978.65 186
16979.88 187
16981.11 175
16982.34 202
16983.57 202
16984.80 178
16986.04 196
16987.27 201
16988.50 210
16989.73 204
16990.96 171
16992.19 184
16993.42 188
16994.65 186
16995.88 169
16997.12 182
16998.35 171
16999.58 189
17000.81 171
17002.04 185
17003.27 168
17004.51 179
17005.74 170
17006.97 193
17008.20 176
17009.43 168
17010.66 170
17011.90 175
17013.13 206
17014.36 164
17015.59 171
17016.82 159
17018.06 170
17019.29 170
17020.52 186
17021.75 152
17022.99 169
17024.22 187
17025.45 169
17026.68 166
17027.92 213
17029.15 177
17030.38 182
17031.61 178
17032.85 143
17034.08 176
17035.31 153
17036.54 165
17037.78 168
17039.01 185
17040.24 145
17041.48 165
17042.71 158
17043.94 172
17045.18 154
17046.41 149
17047.64 170
17048.88 179
17050.11 156
17051.34 147
17052.58 179
17053.81 179
17055.04 170
17056.28 139
17057.51 162
17058.74 176
17059.98 152
17061.21 157
17062.44 148
17063.68 155
17064.91 163
17066.15 164
17067.38 149
17068.61 162
17069.85 156
17071.08 151
17072.32 170
17073.55 160
17074.78 145
17076.02 171
17077.25 176
17078.49 150
17079.72 150
17080.96 143
17082.19 151
17083.42 183
17084.66 153
17085.89 168
17087.13 172
17088.36 152
17089.60 173
17090.83 175
17092.07 167
17093.30 150
17094.54 148
17095.77 134
17097.01 149
17098.24 157
17099.48 176
17100.71 153
17101.95 162
17103.18 153
17104.42 145
17105.65 144
17106.89 164
17108.12 174
17109.36 150
17110.60 139
17111.83 144
17113.07 177
17114.30 158
17115.54 176
17116.77 162
17118.01 168
17119.25 148
17120.48 189
17121.72 152
17122.95 177
17124.19 158
17125.43 160
17126.66 147
17127.90 147
17129.13 159
17130.37 132
17131.61 165
17132.84 157
17134.08 169
17135.32 149
17136.55 161
17137.79 161
17139.02 145
17140.26 146
17141.50 160
17142.73 155
17143.97 158
17145.21 144
17146.44 140
17147.68 147
17148.92 141
17150.16 167
17151.39 148
17152.63 159
17153.87 155
17155.10 162
17156.34 161
17157.58 160
17158.82 145
17160.05 152
17161.29 151
17162.53 153
17163.76 158
17165.00 143
17166.24 152
17167.48 150
17168.72 170
17169.95 146
17171.19 178
17172.43 148
17173.67 168
17174.90 142
17176.14 137
17177.38 136
17178.62 153
17179.86 142
17181.09 142
17182.33 161
17183.57 146
17184.81 148
17186.05 140
17187.28 161
17188.52 135
17189.76 134
17191.00 148
17192.24 163
17193.48 113
17194.72 146
17195.95 156
17197.19 165
17198.43 143
17199.67 155
17200.91 145
17202.15 158
17203.39 126
17204.63 106
17205.86 170
17207.10 140
17208.34 149
17209.58 134
17210.82 155
17212.06 147
17213.30 167
17214.54 135
17215.78 143
17217.02 106
17218.26 138
17219.50 133
17220.74 158
17221.97 136
17223.21 136
17224.45 148
17225.69 149
17226.93 160
17228.17 120
17229.41 129
17230.65 122
17231.89 144
17233.13 123
17234.37 152
17235.61 135
17236.85 149
17238.09 162
17239.33 134
17240.57 126
17241.81 144
17243.05 142
17244.29 130
17245.53 164
17246.77 143
17248.02 143
17249.26 121
17250.50 117
17251.74 136
17252.98 151
17254.22 141
17255.46 126
17256.70 117
17257.94 134
17259.18 129
17260.42 134
17261.66 153
17262.90 134
17264.15 142
17265.39 145
17266.63 161
17267.87 120
17269.11 119
17270.35 135
17271.59 155
17272.83 136
17274.08 145
17275.32 140
17276.56 129
17277.80 114
17279.04 116
17280.28 154
17281.52 140
17282.77 126
17284.01 128
17285.25 134
17286.49 134
17287.73 154
17288.98 134
17290.22 143
17291.46 116
17292.70 125
17293.94 157
17295.19 173
17296.43 140
17297.67 136
17298.91 160
17300.16 146
17301.40 159
17302.64 119
17303.88 142
17305.13 122
17306.37 157
17307.61 130
17308.85 154
17310.10 128
17311.34 135
17312.58 135
17313.82 121
17315.07 150
17316.31 119
17317.55 136
17318.80 133
17320.04 130
17321.28 136
17322.53 134
17323.77 103
17325.01 123
17326.26 114
17327.50 121
17328.74 120
17329.99 132
17331.23 138
17332.47 148
17333.72 112
17334.96 130
17336.20 132
17337.45 145
17338.69 137
17339.93 135
17341.18 130
17342.42 143
17343.67 121
17344.91 144
17346.15 149
17347.40 138
17348.64 149
17349.89 159
17351.13 154
17352.37 125
17353.62 149
17354.86 140
17356.11 134
17357.35 141
17358.60 141
17359.84 125
17361.09 130
17362.33 125
17363.57 136
17364.82 141
17366.06 138
17367.31 147
17368.55 139
17369.80 119
17371.04 129
17372.29 126
17373.53 127
17374.78 118
17376.02 124
17377.27 105
17378.51 126
17379.76 137
17381.00 146
17382.25 145
17383.50 144
17384.74 136
17385.99 161
17387.23 149
17388.48 144
17389.72 144
17390.97 157
17392.21 148
17393.46 158
17394.71 139
17395.95 128
17397.20 146
17398.44 136
17399.69 140
17400.93 121
17402.18 138
17403.43 137
17404.67 141
17405.92 155
17407.17 147
17408.41 139
17409.66 149
17410.90 143
17412.15 156
17413.40 125
17414.64 144
17415.89 158
17417.14 146
17418.38 141
17419.63 154
17420.88 147
17422.12 119
17423.37 146
17424.62 175
17425.86 161
17427.11 152
17428.36 137
17429.60 122
17430.85 135
17432.10 121
17433.35 156
17434.59 145
17435.84 148
17437.09 137
17438.33 149
17439.58 154
17440.83 131
17442.08 160
17443.32 170
17444.57 148
17445.82 114
17447.07 143
17448.32 148
17449.56 147
17450.81 138
17452.06 145
17453.31 150
17454.55 159
17455.80 160
17457.05 157
17458.30 141
17459.55 142
17460.79 154
17462.04 157
17463.29 143
17464.54 129
17465.79 161
17467.04 161
17468.28 169
17469.53 150
17470.78 139
17472.03 176
17473.28 186
17474.53 173
17475.78 139
17477.02 159
17478.27 129
17479.52 167
17480.77 157
17482.02 146
17483.27 153
17484.52 156
17485.77 161
17487.02 150
17488.26 137
17489.51 165
17490.76 151
17492.01 154
17493.26 144
17494.51 165
17495.76 193
17497.01 143
17498.26 177
17499.51 179
17500.76 178
17502.01 153
17503.26 166
17504.51 142
17505.76 167
17507.01 149
17508.26 165
17509.51 165
17510.76 165
17512.01 154
17513.26 161
17514.51 172
17515.76 166
17517.01 177
17518.26 199
17519.51 182
17520.76 157
17522.01 170
17523.26 170
17524.51 180
17525.76 150
17527.01 176
17528.26 173
17529.51 164
17530.76 176
17532.01 211
17533.26 175
17534.51 171
17535.76 181
17537.01 170
17538.27 179
17539.52 178
17540.77 186
17542.02 159
17543.27 196
17544.52 175
17545.77 158
17547.02 159
17548.27 158
17549.53 145
17550.78 164
17552.03 182
17553.28 138
17554.53 158
17555.78 168
17557.03 174
17558.29 176
17559.54 167
17560.79 179
17562.04 161
17563.29 157
17564.54 153
17565.80 148
17567.05 142
17568.30 171
17569.55 184
17570.80 183
17572.06 158
17573.31 147
17574.56 162
17575.81 163
17577.07 154
17578.32 156
17579.57 177
17580.82 184
17582.08 173
17583.33 182
17584.58 210
17585.83 176
17587.09 170
17588.34 160
17589.59 134
17590.84 178
17592.10 158
17593.35 158
17594.60 161
17595.86 165
17597.11 170
17598.36 152
17599.61 180
17600.87 155
17602.12 155
17603.37 173
17604.63 160
17605.88 151
17607.13 134
17608.39 152
17609.64 189
17610.89 160
17612.15 163
17613.40 160
17614.66 157
17615.91 157
17617.16 143
17618.42 142
17619.67 144
17620.92 163
17622.18 145
17623.43 154
17624.69 143
17625.94 160
17627.19 186
17628.45 152
17629.70 154
17630.96 155
17632.21 152
17633.47 149
17634.72 139
17635.97 165
17637.23 146
17638.48 158
17639.74 163
17640.99 144
17642.25 138
17643.50 147
17644.76 128
17646.01 153
17647.27 147
17648.52 149
17649.78 142
17651.03 153
17652.28 143
17653.54 138
17654.80 140
17656.05 141
17657.31 143
17658.56 142
17659.82 144
17661.07 126
17662.33 118
17663.58 138
17664.84 140
17666.09 142
17667.35 134
17668.60 134
17669.86 131
17671.11 119
17672.37 158
17673.63 139
17674.88 138
17676.14 155
17677.39 129
17678.65 142
17679.91 155
17681.16 147
17682.42 151
17683.67 147
17684.93 157
17686.19 152
17687.44 143
17688.70 156
17689.95 128
17691.21 131
17692.47 124
17693.72 127
17694.98 130
17696.24 135
17697.49 155
17698.75 127
17700.01 131
17701.26 128
17702.52 169
17703.78 149
17705.03 138
17706.29 152
17707.55 146
17708.81 141
17710.06 135
17711.32 127
17712.58 132
17713.83 161
17715.09 134
17716.35 133
17717.61 100
17718.86 140
17720.12 148
17721.38 146
17722.63 145
17723.89 140
17725.15 132
17726.41 141
17727.67 137
17728.92 119
17730.18 131
17731.44 132
17732.70 163
17733.95 138
17735.21 126
17736.47 139
17737.73 141
17738.99 127
17740.24 126
17741.50 136
17742.76 112
17744.02 137
17745.28 126
17746.54 134
17747.79 118
17749.05 133
17750.31 148
17751.57 141
17752.83 110
17754.09 113
17755.35 132
17756.60 146
17757.86 154
17759.12 126
17760.38 127
17761.64 160
17762.90 163
17764.16 133
17765.42 121
17766.67 133
17767.93 137
17769.19 156
17770.45 127
17771.71 130
17772.97 144
17774.23 137
17775.49 140
17776.75 136
17778.01 143
17779.27 148
17780.53 164
17781.79 143
17783.05 128
17784.31 122
17785.57 141
17786.83 148
17788.09 128
17789.35 141
17790.61 139
17791.87 137
17793.13 131
17794.39 136
17795.65 131
17796.91 131
17798.17 122
17799.43 128
17800.69 123
17801.95 120
17803.21 92
17804.47 117
17805.73 114
17806.99 119
17808.25 127
17809.51 116
17810.77 136
17812.03 123
17813.29 129
17814.55 103
17815.81 134
17817.07 125
17818.33 123
17819.60 124
17820.86 119
17822.12 115
17823.38 134
17824.64 106
17825.90 106
17827.16 126
17828.42 123
17829.68 120
17830.95 121
17832.21 150
17833.47 107
17834.73 111
17835.99 117
17837.25 125
17838.51 115
17839.78 132
17841.04 91
17842.30 112
17843.56 110
17844.82 113
17846.08 107
17847.35 139
17848.61 123
17849.87 122
17851.13 120
17852.39 119
17853.66 121
17854.92 112
17856.18 123
17857.44 139
17858.71 122
17859.97 122
17861.23 125
17862.49 141
17863.76 108
17865.02 104
17866.28 130
17867.54 115
17868.81 111
17870.07 136
17871.33 123
17872.59 107
17873.86 107
17875.12 99
17876.38 122
17877.65 122
17878.91 109
17880.17 114
17881.44 103
17882.70 117
17883.96 125
17885.22 117
17886.49 114
17887.75 114
17889.01 122
17890.28 128
17891.54 122
17892.81 103
17894.07 122
17895.33 125
17896.60 121
17897.86 99
17899.12 120
17900.39 122
17901.65 96
17902.92 119
17904.18 137
17905.44 116
17906.71 113
17907.97 109
17909.24 104
17910.50 112
17911.76 119
17913.03 103
17914.29 115
17915.56 106
17916.82 107
17918.09 108
17919.35 132
17920.61 120
17921.88 121
17923.14 107
17924.41 86
17925.67 110
17926.94 107
17928.20 131
17929.47 124
17930.73 116
17932.00 117
17933.26 85
17934.53 116
17935.79 107
17937.06 113
17938.32 106
17939.59 108
17940.85 114
17942.12 108
17943.38 103
17944.65 112
17945.91 117
17947.18 119
17948.44 116
17949.71 116
17950.98 124
17952.24 114
17953.51 118
17954.77 111
17956.04 118
17957.30 114
17958.57 117
17959.84 133
17961.10 129
17962.37 95
17963.63 130
17964.90 120
17966.17 130
17967.43 108
17968.70 116
17969.96 118
17971.23 120
17972.50 107
17973.76 109
17975.03 130
17976.30 110
17977.56 116
17978.83 120
17980.10 118
17981.36 129
17982.63 116
17983.90 97
17985.16 111
17986.43 105
17987.70 103
17988.96 107
17990.23 128
17991.50 98
17992.76 91
17994.03 136
17995.30 113
17996.57 117
17997.83 136
17999.10 108
18000.37 127
18001.64 118
18002.90 126
18004.17 118
18005.44 109
18006.71 108
18007.97 134
18009.24 109
18010.51 86
18011.78 111
18013.04 139
18014.31 125
18015.58 130
18016.85 97
18018.12 114
18019.38 118
18020.65 136
18021.92 118
18023.19 130
18024.46 118
18025.72 109
18026.99 136
18028.26 113
18029.53 106
18030.80 125
18032.07 120
18033.33 118
18034.60 97
18035.87 103
18037.14 122
18038.41 124
18039.68 118
18040.95 109
18042.22 130
18043.48 108
18044.75 140
18046.02 92
18047.29 108
18048.56 103
18049.83 125
18051.10 104
18052.37 120
18053.64 97
18054.91 114
18056.17 116
18057.44 109
18058.71 100
18059.98 111
18061.25 134
18062.52 98
18063.79 131
18065.06 123
18066.33 115
18067.60 105
18068.87 120
18070.14 95
18071.41 99
18072.68 112
18073.95 129
18075.22 134
18076.49 95
18077.76 116
18079.03 103
18080.30 116
18081.57 113
18082.84 98
18084.11 116
18085.38 146
18086.65 117
18087.92 135
18089.19 113
18090.46 115
18091.73 121
18093.00 121
18094.27 116
18095.55 107
18096.82 115
18098.09 108
18099.36 105
18100.63 104
18101.90 131
18103.17 117
18104.44 126
18105.71 125
18106.98 105
18108.25 136
18109.53 131
18110.80 133
18112.07 124
18113.34 115
18114.61 114
18115.88 114
18117.15 113
18118.43 113
18119.70 99
18120.97 118
18122.24 129
18123.51 133
18124.78 108
18126.05 136
18127.33 93
18128.60 117
18129.87 103
18131.14 137
18132.41 120
18133.69 110
18134.96 121
18136.23 107
18137.50 133
18138.77 117
18140.05 126
18141.32 106
18142.59 121
18143.86 106
18145.14 112
18146.41 107
18147.68 107
18148.95 114
18150.23 127
18151.50 116
18152.77 115
18154.04 131
18155.32 108
18156.59 127
18157.86 107
18159.14 111
18160.41 108
18161.68 120
18162.96 101
18164.23 117
18165.50 100
18166.77 110
18168.05 101
18169.32 121
18170.59 105
18171.87 129
18173.14 102
18174.41 102
18175.69 140
18176.96 100
18178.24 125
18179.51 114
18180.78 134
18182.06 101
18183.33 112
18184.60 90
18185.88 129
18187.15 130
18188.43 111
18189.70 129
18190.97 139
18192.25 102
18193.52 92
18194.80 104
18196.07 96
18197.34 110
18198.62 118
18199.89 141
18201.17 119
18202.44 120
18203.72 104
18204.99 133
18206.27 120
18207.54 125
18208.82 130
18210.09 123
18211.36 110
18212.64 118
18213.91 123
18215.19 95
18216.46 103
18217.74 110
18219.01 120
18220.29 103
18221.56 126
18222.84 107
18224.11 125
18225.39 124
18226.67 140
18227.94 133
18229.22 142
18230.49 99
18231.77 126
18233.04 82
18234.32 102
18235.59 100
18236.87 112
18238.14 131
18239.42 104
18240.70 127
18241.97 127
18243.25 136
18244.52 126
18245.80 128
18247.08 115
18248.35 118
18249.63 112
18250.90 103
18252.18 137
18253.46 105
18254.73 121
18256.01 106
18257.29 130
18258.56 102
18259.84 106
18261.11 114
18262.39 131
18263.67 116
18264.94 132
18266.22 115
18267.50 117
18268.77 109
18270.05 124
18271.33 108
18272.61 115
18273.88 113
18275.16 125
18276.44 115
18277.71 111
18278.99 98
18280.27 97
18281.54 133
18282.82 103
18284.10 103
18285.38 107
18286.65 142
18287.93 121
18289.21 105
18290.49 108
18291.76 120
18293.04 126
18294.32 134
18295.60 132
18296.88 96
18298.15 124
18299.43 109
18300.71 116
18301.99 96
18303.26 107
18304.54 115
18305.82 107
18307.10 134
18308.38 115
18309.66 112
18310.93 110
18312.21 113
18313.49 102
18314.77 106
18316.05 108
18317.33 108
18318.60 122
18319.88 112
18321.16 99
18322.44 118
18323.72 131
18325.00 137
18326.28 106
18327.55 132
18328.83 112
18330.11 118
18331.39 105
18332.67 123
18333.95 126
18335.23 125
18336.51 136
18337.79 129
18339.07 135
18340.35 119
18341.62 123
18342.90 123
18344.18 134
18345.46 110
18346.74 127
18348.02 121
18349.30 129
18350.58 108
18351.86 137
18353.14 108
18354.42 124
18355.70 123
18356.98 114
18358.26 128
18359.54 100
18360.82 111
18362.10 122
18363.38 119
18364.66 104
18365.94 127
18367.22 101
18368.50 123
18369.78 98
18371.06 132
18372.34 114
18373.62 110
18374.90 109
18376.18 112
18377.46 115
18378.74 99
18380.03 129
18381.31 121
18382.59 105
18383.87 120
18385.15 137
18386.43 114
18387.71 104
18388.99 116
18390.27 116
18391.55 117
18392.83 99
18394.12 115
18395.40 108
18396.68 105
18397.96 130
18399.24 138
18400.52 122
18401.80 104
18403.08 95
18404.37 128
18405.65 109
18406.93 101
18408.21 116
18409.49 137
18410.77 114
18412.06 100
18413.34 105
18414.62 111
18415.90 116
18417.18 96
18418.47 121
18419.75 115
18421.03 135
18422.31 109
18423.59 117
18424.88 102
18426.16 120
18427.44 114
18428.72 115
18430.01 113
18431.29 98
18432.57 128
18433.85 109
18435.14 100
18436.42 86
18437.70 108
18438.98 123
18440.27 106
18441.55 94
18442.83 137
18444.12 93
18445.40 105
18446.68 101
18447.96 117
18449.25 114
18450.53 108
18451.81 119
18453.10 127
18454.38 114
18455.66 114
18456.95 105
18458.23 89
18459.51 92
18460.80 121
18462.08 138
18463.36 103
18464.65 105
18465.93 110
18467.22 143
18468.50 99
18469.78 120
18471.07 132
18472.35 133
18473.63 96
18474.92 108
18476.20 115
18477.49 119
18478.77 116
18480.05 98
18481.34 126
18482.62 133
18483.91 110
18485.19 97
18486.48 98
18487.76 107
18489.04 133
18490.33 127
18491.61 111
18492.90 95
18494.18 100
18495.47 131
18496.75 118
18498.04 128
18499.32 123
18500.61 121
18501.89 103
18503.18 121
18504.46 116
18505.75 118
18507.03 118
18508.32 129
18509.60 141
18510.89 120
18512.17 101
18513.46 124
18514.74 130
18516.03 95
18517.31 115
18518.60 99
18519.89 122
18521.17 132
18522.46 90
18523.74 109
18525.03 118
18526.31 133
18527.60 113
18528.89 87
18530.17 107
18531.46 106
18532.74 121
18534.03 114
18535.32 113
18536.60 109
18537.89 105
18539.17 130
18540.46 115
18541.75 124
18543.03 108
18544.32 133
18545.61 112
18546.89 128
18548.18 121
18549.47 105
18550.75 113
18552.04 110
18553.33 129
18554.61 127
18555.90 115
18557.19 113
18558.47 125
18559.76 108
18561.05 129
18562.33 143
18563.62 105
18564.91 117
18566.19 126
18567.48 136
18568.77 104
18570.06 120
18571.34 120
18572.63 117
18573.92 123
18575.21 137
18576.49 113
18577.78 121
18579.07 112
18580.36 124
18581.64 117
18582.93 125
18584.22 135
18585.51 130
18586.80 124
18588.08 119
18589.37 132
18590.66 133
18591.95 123
18593.24 119
18594.52 159
18595.81 130
18597.10 127
18598.39 141
18599.68 148
18600.96 128
18602.25 127
18603.54 119
18604.83 141
18606.12 169
18607.41 151
18608.70 124
18609.98 131
18611.27 139
18612.56 149
18613.85 153
18615.14 142
18616.43 129
18617.72 168
18619.01 157
18620.30 129
18621.58 149
18622.87 104
18624.16 136
18625.45 136
18626.74 124
18628.03 113
18629.32 153
18630.61 138
18631.90 115
18633.19 123
18634.48 116
18635.77 117
18637.06 117
18638.35 114
18639.64 103
18640.93 106
18642.22 122
18643.51 123
18644.80 109
18646.09 121
18647.38 129
18648.67 131
18649.96 137
18651.25 114
18652.54 126
18653.83 121
18655.12 128
18656.41 130
18657.70 113
18658.99 101
18660.28 113
18661.57 116
18662.86 105
18664.15 109
18665.44 125
18666.73 115
18668.02 119
18669.31 118
18670.60 120
18671.89 101
18673.18 119
18674.48 106
18675.77 112
18677.06 132
18678.35 121
18679.64 106
18680.93 100
18682.22 124
18683.51 124
18684.80 139
18686.10 111
18687.39 113
18688.68 128
18689.97 112
18691.26 169
18692.55 123
18693.84 112
18695.14 117
18696.43 106
18697.72 131
18699.01 117
18700.30 110
18701.60 90
18702.89 111
18704.18 108
18705.47 97
18706.76 94
18708.06 122
18709.35 111
18710.64 121
18711.93 110
18713.22 124
18714.52 122
18715.81 103
18717.10 92
18718.39 98
18719.69 111
18720.98 107
18722.27 137
18723.56 106
18724.86 117
18726.15 104
18727.44 116
18728.73 121
18730.03 109
18731.32 92
18732.61 104
18733.91 110
18735.20 142
18736.49 133
18737.79 121
18739.08 103
18740.37 121
18741.66 110
18742.96 114
18744.25 123
18745.54 106
18746.84 116
18748.13 127
18749.43 111
18750.72 101
18752.01 118
18753.31 126
18754.60 103
18755.89 113
18757.19 112
18758.48 110
18759.77 119
18761.07 128
18762.36 112
18763.66 109
18764.95 106
18766.24 116
18767.54 121
18768.83 103
18770.13 112
18771.42 136
18772.72 111
18774.01 101
18775.30 98
18776.60 94
18777.89 116
18779.19 116
18780.48 118
18781.78 112
18783.07 109
18784.37 102
18785.66 98
18786.96 108
18788.25 107
18789.55 107
18790.84 134
18792.14 111
18793.43 91
18794.73 103
18796.02 99
18797.32 113
18798.61 103
18799.91 118
18801.20 109
18802.50 120
18803.79 113
18805.09 108
18806.38 112
18807.68 107
18808.97 127
18810.27 125
18811.57 114
18812.86 109
18814.16 115
18815.45 122
18816.75 118
18818.05 122
18819.34 114
18820.64 115
18821.93 108
18823.23 121
18824.53 128
18825.82 75
18827.12 113
18828.41 103
18829.71 117
18831.01 100
18832.30 88
18833.60 120
18834.90 114
18836.19 110
18837.49 91
18838.79 137
18840.08 123
18841.38 115
18842.68 108
18843.97 102
18845.27 106
18846.57 100
18847.86 111
18849.16 109
18850.46 94
18851.75 99
18853.05 91
18854.35 120
18855.65 128
18856.94 113
18858.24 121
18859.54 113
18860.83 94
18862.13 98
18863.43 109
18864.73 101
18866.02 119
18867.32 93
18868.62 129
18869.92 116
18871.21 105
18872.51 123
18873.81 110
18875.11 101
18876.41 96
18877.70 118
18879.00 118
18880.30 115
18881.60 100
18882.90 124
18884.19 99
18885.49 123
18886.79 85
18888.09 109
18889.39 107
18890.69 106
18891.98 100
18893.28 92
18894.58 114
18895.88 119
18897.18 115
18898.48 91
18899.78 84
18901.07 120
18902.37 123
18903.67 87
18904.97 126
18906.27 102
18907.57 130
18908.87 95
18910.17 115
18911.47 97
18912.77 111
18914.06 99
18915.36 94
18916.66 107
18917.96 96
18919.26 114
18920.56 103
18921.86 116
18923.16 118
18924.46 127
18925.76 98
18927.06 115
18928.36 115
18929.66 105
18930.96 98
18932.26 100
18933.56 116
18934.86 101
18936.16 98
18937.46 96
18938.76 88
18940.06 96
18941.36 103
18942.66 92
18943.96 118
18945.26 116
18946.56 115
18947.86 112
18949.16 111
18950.46 83
18951.76 106
18953.06 96
18954.36 91
18955.66 83
18956.96 97
18958.26 89
18959.56 101
18960.87 90
18962.17 105
18963.47 94
18964.77 107
18966.07 135
18967.37 93
18968.67 95
18969.97 90
18971.27 108
18972.57 97
18973.88 85
18975.18 90
18976.48 117
18977.78 116
18979.08 117
18980.38 95
18981.68 97
18982.99 111
18984.29 106
18985.59 121
18986.89 91
18988.19 99
18989.49 118
18990.80 102
18992.10 94
18993.40 96
18994.70 105
18996.00 97
18997.31 98
18998.61 96
18999.91 94
19001.21 91
19002.51 98
19003.82 100
19005.12 109
19006.42 102
19007.72 102
19009.03 106
19010.33 92
19011.63 97
19012.93 93
19014.24 105
19015.54 94
19016.84 94
19018.15 114
19019.45 96
19020.75 108
19022.05 102
19023.36 104
19024.66 96
19025.96 92
19027.27 128
19028.57 99
19029.87 104
19031.18 91
19032.48 112
19033.78 94
19035.09 104
19036.39 92
19037.69 117
19039.00 97
19040.30 99
19041.60 109
19042.91 82
19044.21 110
19045.51 100
19046.82 118
19048.12 92
19049.43 94
19050.73 92
19052.03 107
19053.34 96
19054.64 80
19055.95 87
19057.25 119
19058.55 107
19059.86 109
19061.16 106
19062.47 87
19063.77 90
19065.08 107
19066.38 134
19067.68 93
19068.99 101
19070.29 94
19071.60 109
19072.90 84
19074.21 92
19075.51 112
19076.82 104
19078.12 99
19079.43 88
19080.73 104
19082.04 86
19083.34 110
19084.65 95
19085.95 106
19087.26 113
19088.56 104
19089.87 104
19091.17 108
19092.48 96
19093.78 112
19095.09 118
19096.39 119
19097.70 91
19099.00 96
19100.31 107
19101.62 132
19102.92 101
19104.23 106
19105.53 113
19106.84 102
19108.14 97
19109.45 123
19110.76 121
19112.06 90
19113.37 117
19114.67 98
19115.98 77
19117.29 90
19118.59 91
19119.90 93
19121.21 74
19122.51 111
19123.82 104
19125.13 102
19126.43 114
19127.74 98
19129.04 96
19130.35 95
19131.66 91
19132.96 100
19134.27 97
19135.58 107
19136.89 117
19138.19 112
19139.50 122
19140.81 110
19142.11 120
19143.42 116
19144.73 114
19146.03 106
19147.34 108
19148.65 102
19149.96 98
19151.26 119
19152.57 113
19153.88 96
19155.19 98
19156.49 122
19157.80 94
19159.11 94
19160.42 78
19161.72 104
19163.03 102
19164.34 93
19165.65 84
19166.96 107
19168.26 101
19169.57 120
19170.88 107
19172.19 112
19173.50 120
19174.80 90
19176.11 116
19177.42 91
19178.73 94
19180.04 90
19181.34 120
19182.65 111
19183.96 117
19185.27 99
19186.58 110
19187.89 116
19189.20 109
19190.50 107
19191.81 134
19193.12 101
19194.43 115
19195.74 116
19197.05 100
19198.36 99
19199.67 90
19200.98 103
19202.28 89
19203.59 112
19204.90 93
19206.21 114
19207.52 110
19208.83 90
19210.14 85
19211.45 92
19212.76 93
19214.07 95
19215.38 115
19216.69 106
19218.00 91
19219.31 114
19220.62 116
19221.93 97
19223.24 108
19224.55 106
19225.86 101
19227.17 104
19228.48 92
19229.79 98
19231.10 99
19232.41 99
19233.72 98
19235.03 99
19236.34 109
19237.65 105
19238.96 103
19240.27 101
19241.58 108
19242.89 91
19244.20 104
19245.51 120
19246.82 93
19248.13 113
19249.44 104
19250.75 86
19252.06 97
19253.37 106
19254.69 96
19256.00 99
19257.31 93
19258.62 97
19259.93 109
19261.24 105
19262.55 99
19263.86 94
19265.17 110
19266.49 106
19267.80 86
19269.11 90
19270.42 101
19271.73 89
19273.04 90
19274.35 106
19275.67 96
19276.98 88
19278.29 92
19279.60 110
19280.91 91
19282.22 93
19283.54 114
19284.85 108
19286.16 95
19287.47 103
19288.78 97
19290.10 96
19291.41 79
19292.72 98
19294.03 115
19295.34 93
19296.66 91
19297.97 98
19299.28 114
19300.59 108
19301.91 98
19303.22 93
19304.53 104
19305.84 78
19307.16 94
19308.47 105
19309.78 115
19311.10 103
19312.41 102
19313.72 87
19315.03 98
19316.35 97
19317.66 90
19318.97 103
19320.29 115
19321.60 90
19322.91 99
19324.23 104
19325.54 88
19326.85 80
19328.17 94
19329.48 110
19330.79 109
19332.11 80
19333.42 101
19334.73 106
19336.05 91
19337.36 98
19338.67 86
19339.99 74
19341.30 90
19342.62 105
19343.93 101
19345.24 81
19346.56 105
19347.87 111
19349.19 101
19350.50 101
19351.81 95
19353.13 105
19354.44 93
19355.76 81
19357.07 91
19358.39 79
19359.70 92
19361.02 108
19362.33 96
19363.64 92
19364.96 86
19366.27 110
19367.59 107
19368.90 91
19370.22 81
19371.53 104
19372.85 131
19374.16 74
19375.48 80
19376.79 101
19378.11 95
19379.42 94
19380.74 88
19382.05 89
19383.37 101
19384.68 91
19386.00 96
19387.31 93
19388.63 91
19389.95 75
19391.26 102
19392.58 98
19393.89 103
19395.21 95
19396.52 96
19397.84 92
19399.16 100
19400.47 91
19401.79 91
19403.10 103
19404.42 86
19405.73 92
19407.05 85
19408.37 106
19409.68 90
19411.00 89
19412.32 101
19413.63 70
19414.95 94
19416.26 110
19417.58 103
19418.90 77
19420.21 94
19421.53 102
19422.85 94
19424.16 87
19425.48 89
19426.80 101
19428.11 109
19429.43 94
19430.75 99
19432.06 97
19433.38 100
19434.70 83
19436.02 86
19437.33 103
19438.65 89
19439.97 92
19441.28 65
19442.60 100
19443.92 107
19445.24 108
19446.55 109
19447.87 79
19449.19 94
19450.51 108
19451.82 99
19453.14 91
19454.46 97
19455.78 104
19457.09 91
19458.41 116
19459.73 91
19461.05 94
19462.37 77
19463.68 76
19465.00 99
19466.32 89
19467.64 79
19468.96 98
19470.28 102
19471.59 95
19472.91 108
19474.23 90
19475.55 106
19476.87 91
19478.19 98
19479.50 93
19480.82 84
19482.14 92
19483.46 99
19484.78 102
19486.10 83
19487.42 93
19488.73 97
19490.05 107
19491.37 101
19492.69 83
19494.01 98
19495.33 103
19496.65 98
19497.97 97
19499.29 94
19500.61 94
19501.93 105
19503.25 105
19504.56 96
19505.88 73
19507.20 91
19508.52 72
19509.84 94
19511.16 101
19512.48 107
19513.80 98
19515.12 116
19516.44 86
19517.76 92
19519.08 103
19520.40 99
19521.72 104
19523.04 71
19524.36 97
19525.68 100
19527.00 97
19528.32 97
19529.64 91
19530.96 90
19532.28 104
19533.60 118
19534.92 87
19536.24 92
19537.56 90
19538.88 104
19540.20 105
19541.53 87
19542.85 80
19544.17 95
19545.49 104
19546.81 100
19548.13 95
19549.45 81
19550.77 99
19552.09 88
19553.41 92
19554.73 95
19556.06 85
19557.38 109
19558.70 106
19560.02 84
19561.34 91
19562.66 97
19563.98 118
19565.30 79
19566.63 111
19567.95 103
19569.27 108
19570.59 93
19571.91 87
19573.23 87
19574.56 109
19575.88 111
19577.20 116
19578.52 108
19579.84 93
19581.17 110
19582.49 100
19583.81 92
19585.13 102
19586.45 91
19587.78 107
19589.10 107
19590.42 100
19591.74 76
19593.07 77
19594.39 88
19595.71 90
19597.03 102
19598.36 89
19599.68 110
19601.00 86
19602.32 89
19603.65 89
19604.97 88
19606.29 94
19607.61 82
19608.94 93
19610.26 101
19611.58 97
19612.91 122
19614.23 96
19615.55 100
19616.88 103
19618.20 86
19619.52 78
19620.85 115
19622.17 100
19623.49 107
19624.82 98
19626.14 102
19627.46 91
19628.79 90
19630.11 97
19631.43 96
19632.76 92
19634.08 97
19635.41 86
19636.73 97
19638.05 96
19639.38 89
19640.70 92
19642.03 79
19643.35 96
19644.67 84
19646.00 116
19647.32 88
19648.65 100
19649.97 101
19651.29 93
19652.62 85
19653.94 112
19655.27 92
19656.59 103
19657.92 104
19659.24 106
19660.57 82
19661.89 85
19663.22 101
19664.54 96
19665.87 91
19667.19 91
19668.52 110
19669.84 98
19671.17 110
19672.49 93
19673.82 73
19675.14 102
19676.47 122
19677.79 97
19679.12 99
19680.44 93
19681.77 113
19683.09 102
19684.42 90
19685.74 95
19687.07 104
19688.39 114
19689.72 118
19691.05 108
19692.37 75
19693.70 85
19695.02 110
19696.35 102
19697.68 104
19699.00 80
19700.33 127
19701.65 120
19702.98 94
19704.31 91
19705.63 104
19706.96 98
19708.28 115
19709.61 112
19710.94 99
19712.26 100
19713.59 115
19714.92 104
19716.24 101
19717.57 100
19718.90 92
19720.22 126
19721.55 92
19722.88 103
19724.20 117
19725.53 101
19726.86 88
19728.18 124
19729.51 86
19730.84 112
19732.16 89
19733.49 94
19734.82 90
19736.15 84
19737.47 91
19738.80 96
19740.13 100
19741.46 87
19742.78 94
19744.11 84
19745.44 92
19746.77 86
19748.09 101
19749.42 98
19750.75 89
19752.08 80
19753.40 93
19754.73 81
19756.06 81
19757.39 104
19758.72 106
19760.04 113
19761.37 96
19762.70 116
19764.03 94
19765.36 84
19766.68 111
19768.01 103
19769.34 116
19770.67 103
19772.00 99
19773.33 97
19774.66 102
19775.98 120
19777.31 107
19778.64 89
19779.97 85
19781.30 106
19782.63 86
19783.96 88
19785.29 97
19786.61 87
19787.94 93
19789.27 98
19790.60 101
19791.93 88
19793.26 87
19794.59 91
19795.92 97
19797.25 83
19798.58 78
19799.91 83
19801.24 89
19802.56 130
19803.89 115
19805.22 106
19806.55 83
19807.88 106
19809.21 118
19810.54 86
19811.87 83
19813.20 89
19814.53 95
19815.86 99
19817.19 86
19818.52 83
19819.85 86
19821.18 111
19822.51 116
19823.84 80
19825.17 80
19826.50 72
19827.83 108
19829.16 88
19830.49 90
19831.82 84
19833.15 108
19834.49 104
19835.82 81
19837.15 113
19838.48 103
19839.81 104
19841.14 109
19842.47 108
19843.80 83
19845.13 110
19846.46 94
19847.79 113
19849.12 114
19850.46 96
19851.79 91
19853.12 93
19854.45 101
19855.78 83
19857.11 94
19858.44 97
19859.77 114
19861.11 98
19862.44 86
19863.77 91
19865.10 109
19866.43 102
19867.76 105
19869.09 79
19870.43 78
19871.76 94
19873.09 93
19874.42 82
19875.75 80
19877.09 79
19878.42 101
19879.75 107
19881.08 95
19882.41 93
19883.75 96
19885.08 108
19886.41 92
19887.74 107
19889.08 85
19890.41 92
19891.74 83
19893.07 108
19894.41 105
19895.74 91
19897.07 111
19898.40 74
19899.74 82
19901.07 85
19902.40 99
19903.73 126
19905.07 113
19906.40 95
19907.73 82
19909.07 89
19910.40 90
19911.73 95
19913.07 88
19914.40 73
19915.73 91
19917.07 78
19918.40 86
19919.73 66
19921.07 96
19922.40 84
19923.73 92
19925.07 87
19926.40 89
19927.73 76
19929.07 78
19930.40 93
19931.74 76
19933.07 98
19934.40 91
19935.74 88
19937.07 96
19938.40 77
19939.74 90
19941.07 77
19942.41 97
19943.74 96
19945.08 99
19946.41 86
19947.74 88
19949.08 99
19950.41 82
19951.75 90
19953.08 106
19954.42 100
19955.75 94
19957.09 68
19958.42 83
19959.76 95
19961.09 118
19962.42 96
19963.76 108
19965.09 95
19966.43 97
19967.76 100
19969.10 76
19970.43 81
19971.77 96
19973.11 115
19974.44 78
19975.78 73
19977.11 92
19978.45 89
19979.78 89
19981.12 90
19982.45 91
19983.79 104
19985.12 108
19986.46 94
19987.80 96
19989.13 95
19990.47 99
19991.80 82
19993.14 97
19994.47 101
19995.81 100
19997.15 121
19998.48 107
19999.82 112
20001.15 82
20002.49 101
20003.83 91
20005.16 123
20006.50 113
20007.84 107
20009.17 88
20010.51 93
20011.85 93
20013.18 106
20014.52 93
20015.85 109
20017.19 118
20018.53 107
20019.87 79
20021.20 91
20022.54 107
20023.88 85
20025.21 98
20026.55 95
20027.89 86
20029.22 102
20030.56 109
20031.90 114
20033.24 97
20034.57 95
20035.91 100
20037.25 122
20038.58 92
20039.92 101
20041.26 103
20042.60 103
20043.93 96
20045.27 90
20046.61 89
20047.95 91
20049.29 120
20050.62 99
20051.96 77
20053.30 92
20054.64 106
20055.97 105
20057.31 85
20058.65 85
20059.99 90
20061.33 97
20062.66 93
20064.00 80
20065.34 95
20066.68 87
20068.02 107
20069.36 99
20070.70 97
20072.03 94
20073.37 105
20074.71 110
20076.05 93
20077.39 96
20078.73 109
20080.07 110
20081.40 107
20082.74 101
20084.08 83
20085.42 90
20086.76 97
20088.10 111
20089.44 110
20090.78 112
20092.12 80
20093.46 123
20094.80 118
20096.13 98
20097.47 93
20098.81 94
20100.15 128
20101.49 114
20102.83 86
20104.17 86
20105.51 114
20106.85 106
20108.19 105
20109.53 93
20110.87 104
20112.21 102
20113.55 118
20114.89 86
20116.23 90
20117.57 99
20118.91 110
20120.25 99
20121.59 91
20122.93 84
20124.27 81
