# Supplementary material for: MALDI-TOF MS typing enables the classification of brewing yeasts of the genus Saccharomyces to major beer styles
Source: PLoS One. 2017 Aug 9;12(8):e0181694. doi: 10.1371/journal.pone.0181694 (PMC5549903; doi:10.1371/journal.pone.0181694)
Supplement: S13 File — The directory includes 90 raw files and was zipped to “.zip”; the folder has three strains with 30 spectra per strain; S1 Text explains the raw files with an example and Table 1 represents the yeast strains used within the experiment. (ZIP) [file pone.0181694.s016.zip › 37-39/30634-341-OG-Alt-Alt-YPG-18h-E-E_2015-10-21__0_C6_1.dat]

1999.81 3035
2000.23 3134
2000.65 3009
2001.07 3026
2001.50 2946
2001.92 3030
2002.34 3025
2002.76 2771
2003.18 2797
2003.60 2875
2004.03 2827
2004.45 2899
2004.87 2759
2005.29 2653
2005.71 2677
2006.14 2710
2006.56 2742
2006.98 2912
2007.40 2881
2007.83 2812
2008.25 2814
2008.67 2963
2009.09 2802
2009.52 2991
2009.94 3004
2010.36 2702
2010.78 2849
2011.21 2796
2011.63 2584
2012.05 2615
2012.48 2590
2012.90 2498
2013.32 2446
2013.74 2505
2014.17 2628
2014.59 2615
2015.01 2648
2015.44 2614
2015.86 2613
2016.28 2783
2016.71 2703
2017.13 2738
2017.55 2662
2017.98 2711
2018.40 2637
2018.82 2698
2019.25 2757
2019.67 2644
2020.09 2733
2020.52 2907
2020.94 2728
2021.37 2702
2021.79 2653
2022.21 2690
2022.64 2529
2023.06 2606
2023.48 2446
2023.91 2597
2024.33 2589
2024.76 2683
2025.18 2661
2025.61 2481
2026.03 2551
2026.45 2405
2026.88 2457
2027.30 2589
2027.73 2352
2028.15 2758
2028.58 2624
2029.00 2496
2029.43 2436
2029.85 2626
2030.28 2569
2030.70 2415
2031.12 2631
2031.55 2544
2031.97 2490
2032.40 2710
2032.82 2766
2033.25 2720
2033.67 2732
2034.10 2810
2034.52 2658
2034.95 2709
2035.38 2755
2035.80 2743
2036.23 2713
2036.65 2759
2037.08 2883
2037.50 2894
2037.93 2929
2038.35 2809
2038.78 2906
2039.20 2822
2039.63 2859
2040.06 2733
2040.48 2899
2040.91 2968
2041.33 2762
2041.76 2853
2042.19 2816
2042.61 2832
2043.04 2698
2043.46 2715
2043.89 2774
2044.32 2809
2044.74 2779
2045.17 2741
2045.59 2835
2046.02 2859
2046.45 2972
2046.87 2927
2047.30 2861
2047.73 3010
2048.15 2809
2048.58 2708
2049.01 2778
2049.43 2925
2049.86 2745
2050.29 2655
2050.71 2765
2051.14 2763
2051.57 2690
2051.99 2825
2052.42 2772
2052.85 2622
2053.28 2808
2053.70 2664
2054.13 2684
2054.56 2799
2054.99 2649
2055.41 2497
2055.84 2401
2056.27 2626
2056.69 2786
2057.12 2515
2057.55 2679
2057.98 2609
2058.41 2734
2058.83 2619
2059.26 2638
2059.69 2723
2060.12 2701
2060.54 2710
2060.97 2542
2061.40 2595
2061.83 2605
2062.26 2849
2062.68 2848
2063.11 2786
2063.54 2732
2063.97 3101
2064.40 3048
2064.83 3416
2065.25 3304
2065.68 3396
2066.11 3426
2066.54 3411
2066.97 3532
2067.40 3483
2067.82 3465
2068.25 3241
2068.68 2933
2069.11 2960
2069.54 2793
2069.97 2853
2070.40 2826
2070.83 2661
2071.26 2683
2071.68 2700
2072.11 2715
2072.54 2841
2072.97 2764
2073.40 2717
2073.83 2772
2074.26 2831
2074.69 2763
2075.12 2705
2075.55 2601
2075.98 2726
2076.41 2882
2076.84 2678
2077.27 2789
2077.70 2770
2078.13 2850
2078.55 2666
2078.98 2772
2079.41 2823
2079.84 2846
2080.27 2961
2080.70 2898
2081.13 2849
2081.56 2863
2081.99 2912
2082.42 2938
2082.85 2849
2083.29 2857
2083.72 2794
2084.15 2741
2084.58 2894
2085.01 2766
2085.44 2747
2085.87 2702
2086.30 2857
2086.73 2849
2087.16 2937
2087.59 2669
2088.02 2677
2088.45 2655
2088.88 2717
2089.31 2460
2089.74 2604
2090.17 2803
2090.61 2845
2091.04 2528
2091.47 2719
2091.90 2845
2092.33 2702
2092.76 2666
2093.19 2854
2093.62 2744
2094.06 2584
2094.49 2597
2094.92 2437
2095.35 2649
2095.78 2637
2096.21 2577
2096.64 2649
2097.08 2613
2097.51 2474
2097.94 2340
2098.37 2314
2098.80 2391
2099.24 2266
2099.67 2381
2100.10 2408
2100.53 2554
2100.96 2534
2101.40 2539
2101.83 2496
2102.26 2536
2102.69 2455
2103.12 2620
2103.56 2609
2103.99 2583
2104.42 2433
2104.85 2499
2105.29 2385
2105.72 2500
2106.15 2569
2106.58 2670
2107.02 2623
2107.45 2689
2107.88 2715
2108.31 2704
2108.75 2680
2109.18 2843
2109.61 2827
2110.05 2600
2110.48 2595
2110.91 2593
2111.35 2576
2111.78 2526
2112.21 2455
2112.65 2492
2113.08 2280
2113.51 2429
2113.95 2521
2114.38 2658
2114.81 2673
2115.25 2587
2115.68 2485
2116.11 2353
2116.55 2362
2116.98 2375
2117.41 2516
2117.85 2545
2118.28 2347
2118.72 2267
2119.15 2395
2119.58 2399
2120.02 2489
2120.45 2472
2120.89 2476
2121.32 2475
2121.75 2483
2122.19 2417
2122.62 2451
2123.06 2515
2123.49 2460
2123.93 2593
2124.36 2547
2124.79 2577
2125.23 2600
2125.66 2496
2126.10 2557
2126.53 2737
2126.97 2593
2127.40 2488
2127.84 2492
2128.27 2564
2128.71 2620
2129.14 2649
2129.58 2545
2130.01 2693
2130.45 2602
2130.88 2526
2131.32 2539
2131.75 2513
2132.19 2714
2132.62 2787
2133.06 2592
2133.49 2789
2133.93 2753
2134.37 2723
2134.80 2671
2135.24 2863
2135.67 2773
2136.11 2760
2136.54 2685
2136.98 2817
2137.41 2732
2137.85 2796
2138.29 2731
2138.72 2762
2139.16 2685
2139.59 2630
2140.03 2567
2140.47 2781
2140.90 2624
2141.34 2488
2141.78 2645
2142.21 2638
2142.65 2524
2143.08 2593
2143.52 2565
2143.96 2586
2144.39 2547
2144.83 2443
2145.27 2413
2145.70 2512
2146.14 2520
2146.58 2501
2147.01 2409
2147.45 2453
2147.89 2592
2148.32 2446
2148.76 2534
2149.20 2819
2149.64 2673
2150.07 2745
2150.51 2792
2150.95 2840
2151.38 2737
2151.82 2800
2152.26 2808
2152.70 2777
2153.13 2846
2153.57 2961
2154.01 2897
2154.45 2886
2154.88 2658
2155.32 2688
2155.76 2842
2156.20 2644
2156.63 2705
2157.07 2742
2157.51 2586
2157.95 2512
2158.39 2543
2158.82 2487
2159.26 2678
2159.70 2799
2160.14 2511
2160.58 2632
2161.01 2528
2161.45 2725
2161.89 2682
2162.33 2742
2162.77 2653
2163.21 2614
2163.64 2683
2164.08 2746
2164.52 2726
2164.96 2649
2165.40 2554
2165.84 2634
2166.28 2738
2166.71 2763
2167.15 2752
2167.59 2715
2168.03 2686
2168.47 2804
2168.91 2818
2169.35 2752
2169.79 2697
2170.23 2715
2170.67 2671
2171.10 3076
2171.54 2941
2171.98 2878
2172.42 3079
2172.86 2861
2173.30 2878
2173.74 2987
2174.18 3174
2174.62 3247
2175.06 3392
2175.50 3428
2175.94 3392
2176.38 3531
2176.82 3333
2177.26 3311
2177.70 3187
2178.14 3082
2178.58 2840
2179.02 2763
2179.46 2992
2179.90 2772
2180.34 2820
2180.78 2913
2181.22 2936
2181.66 2769
2182.10 2840
2182.54 2634
2182.98 2750
2183.42 2881
2183.86 2863
2184.30 2725
2184.74 2554
2185.18 2619
2185.62 2719
2186.06 2749
2186.51 2853
2186.95 2900
2187.39 2767
2187.83 2625
2188.27 2715
2188.71 2819
2189.15 2758
2189.59 2644
2190.03 2791
2190.47 2739
2190.92 2567
2191.36 2520
2191.80 2582
2192.24 2557
2192.68 2757
2193.12 2794
2193.56 2821
2194.01 2805
2194.45 2797
2194.89 2835
2195.33 2809
2195.77 3040
2196.21 3145
2196.66 2931
2197.10 2859
2197.54 2829
2197.98 2739
2198.42 2632
2198.87 2711
2199.31 2862
2199.75 2786
2200.19 2653
2200.63 2750
2201.08 2659
2201.52 2847
2201.96 2780
2202.40 2793
2202.85 2683
2203.29 2642
2203.73 2734
2204.17 2727
2204.62 2790
2205.06 2907
2205.50 2730
2205.94 2566
2206.39 2645
2206.83 2891
2207.27 2798
2207.71 2702
2208.16 2750
2208.60 2775
2209.04 2889
2209.49 2801
2209.93 2849
2210.37 2756
2210.82 2651
2211.26 2683
2211.70 2808
2212.15 2815
2212.59 2984
2213.03 2696
2213.48 2721
2213.92 2958
2214.36 2894
2214.81 2823
2215.25 2826
2215.69 2833
2216.14 2681
2216.58 2622
2217.03 2600
2217.47 2506
2217.91 2652
2218.36 2629
2218.80 2700
2219.25 2632
2219.69 2690
2220.13 2708
2220.58 2709
2221.02 2540
2221.47 2551
2221.91 2532
2222.36 2496
2222.80 2587
2223.24 2585
2223.69 2734
2224.13 2819
2224.58 2674
2225.02 2809
2225.47 2807
2225.91 2695
2226.36 2835
2226.80 2785
2227.25 2801
2227.69 2732
2228.14 2736
2228.58 2847
2229.03 2908
2229.47 2983
2229.92 2861
2230.36 2757
2230.81 2795
2231.25 2679
2231.70 2911
2232.14 2955
2232.59 2918
2233.03 3087
2233.48 3035
2233.93 3053
2234.37 3064
2234.82 2992
2235.26 2903
2235.71 2803
2236.15 2838
2236.60 2769
2237.05 2851
2237.49 2857
2237.94 2736
2238.38 2740
2238.83 2787
2239.28 2673
2239.72 2715
2240.17 2764
2240.61 2739
2241.06 2790
2241.51 2839
2241.95 2561
2242.40 2564
2242.85 2476
2243.29 2644
2243.74 2643
2244.19 2583
2244.63 2473
2245.08 2436
2245.52 2379
2245.97 2411
2246.42 2394
2246.87 2472
2247.31 2540
2247.76 2738
2248.21 2429
2248.65 2463
2249.10 2598
2249.55 2612
2249.99 2740
2250.44 2709
2250.89 2552
2251.34 2608
2251.78 2537
2252.23 2503
2252.68 2568
2253.13 2492
2253.57 2446
2254.02 2560
2254.47 2522
2254.92 2436
2255.36 2521
2255.81 2339
2256.26 2314
2256.71 2480
2257.15 2357
2257.60 2444
2258.05 2617
2258.50 2578
2258.95 2637
2259.39 2702
2259.84 2676
2260.29 2701
2260.74 2810
2261.19 2813
2261.64 2896
2262.08 2683
2262.53 2788
2262.98 2883
2263.43 2828
2263.88 2868
2264.33 2889
2264.77 3052
2265.22 2934
2265.67 2862
2266.12 2807
2266.57 2737
2267.02 2666
2267.47 2779
2267.92 2836
2268.37 2700
2268.81 2824
2269.26 2916
2269.71 2794
2270.16 2803
2270.61 2872
2271.06 2861
2271.51 2922
2271.96 3057
2272.41 2932
2272.86 2993
2273.31 3012
2273.76 2978
2274.21 2859
2274.66 2782
2275.11 2837
2275.55 2871
2276.00 2726
2276.45 2629
2276.90 2601
2277.35 2732
2277.80 2720
2278.25 2635
2278.70 2519
2279.15 2494
2279.60 2576
2280.05 2645
2280.50 2683
2280.95 2658
2281.40 2576
2281.85 2528
2282.31 2767
2282.76 2694
2283.21 2786
2283.66 2625
2284.11 2659
2284.56 2580
2285.01 2622
2285.46 2571
2285.91 2725
2286.36 2773
2286.81 2901
2287.26 2910
2287.71 3006
2288.16 2983
2288.61 3113
2289.07 3289
2289.52 3586
2289.97 3672
2290.42 3796
2290.87 3857
2291.32 3877
2291.77 3925
2292.22 3968
2292.68 3929
2293.13 3760
2293.58 3720
2294.03 3455
2294.48 3623
2294.93 3382
2295.38 3308
2295.84 3155
2296.29 3066
2296.74 3049
2297.19 2982
2297.64 3034
2298.10 2882
2298.55 2759
2299.00 2702
2299.45 2783
2299.90 2654
2300.36 2704
2300.81 2574
2301.26 2420
2301.71 2465
2302.16 2583
2302.62 2704
2303.07 2636
2303.52 2596
2303.97 2413
2304.43 2544
2304.88 2607
2305.33 2624
2305.78 2593
2306.24 2587
2306.69 2658
2307.14 2741
2307.60 2918
2308.05 2931
2308.50 2729
2308.95 2821
2309.41 2812
2309.86 3026
2310.31 2843
2310.77 2962
2311.22 3235
2311.67 3105
2312.13 2914
2312.58 2824
2313.03 2935
2313.49 2855
2313.94 2852
2314.39 2848
2314.85 2815
2315.30 2787
2315.75 2774
2316.21 2842
2316.66 2835
2317.11 2849
2317.57 2965
2318.02 2815
2318.48 2786
2318.93 2886
2319.38 2977
2319.84 2862
2320.29 2823
2320.75 2866
2321.20 2878
2321.66 2961
2322.11 2866
2322.56 2788
2323.02 2978
2323.47 3014
2323.93 2996
2324.38 2894
2324.84 2965
2325.29 2947
2325.74 3023
2326.20 2970
2326.65 3022
2327.11 3020
2327.56 3067
2328.02 3312
2328.47 3166
2328.93 3175
2329.38 3204
2329.84 3102
2330.29 3172
2330.75 3375
2331.20 3288
2331.66 3145
2332.11 3053
2332.57 3000
2333.02 2838
2333.48 2896
2333.94 2913
2334.39 2979
2334.85 2822
2335.30 2618
2335.76 2575
2336.21 2564
2336.67 2630
2337.12 2703
2337.58 2631
2338.04 2585
2338.49 2602
2338.95 2490
2339.40 2723
2339.86 2720
2340.32 2717
2340.77 2767
2341.23 2822
2341.68 2798
2342.14 2703
2342.60 2602
2343.05 2566
2343.51 2681
2343.97 2756
2344.42 2743
2344.88 2623
2345.34 2751
2345.79 2882
2346.25 2703
2346.71 2690
2347.16 2685
2347.62 2794
2348.08 2827
2348.53 2834
2348.99 2801
2349.45 2687
2349.90 2857
2350.36 2878
2350.82 2768
2351.27 2770
2351.73 2775
2352.19 2647
2352.65 2653
2353.10 2609
2353.56 2531
2354.02 2787
2354.48 2724
2354.93 2708
2355.39 2778
2355.85 2718
2356.31 2646
2356.76 2806
2357.22 2703
2357.68 2623
2358.14 2737
2358.59 2809
2359.05 2833
2359.51 2724
2359.97 2777
2360.43 2831
2360.88 2790
2361.34 2723
2361.80 2807
2362.26 2735
2362.72 2630
2363.17 2799
2363.63 2644
2364.09 2619
2364.55 2653
2365.01 2578
2365.47 2584
2365.92 2412
2366.38 2554
2366.84 2838
2367.30 2701
2367.76 2651
2368.22 2636
2368.68 2709
2369.14 2641
2369.59 2657
2370.05 2688
2370.51 2521
2370.97 2655
2371.43 2694
2371.89 2700
2372.35 2692
2372.81 2724
2373.27 2789
2373.73 2789
2374.19 2746
2374.65 2797
2375.10 3008
2375.56 2979
2376.02 2980
2376.48 2811
2376.94 2845
2377.40 2888
2377.86 2804
2378.32 2897
2378.78 2842
2379.24 2923
2379.70 2921
2380.16 2894
2380.62 2902
2381.08 2850
2381.54 2794
2382.00 2806
2382.46 2748
2382.92 2713
2383.38 2860
2383.84 2913
2384.30 2782
2384.76 2498
2385.22 2508
2385.68 2543
2386.14 2620
2386.60 2483
2387.07 2571
2387.53 2623
2387.99 2544
2388.45 2551
2388.91 2574
2389.37 2508
2389.83 2505
2390.29 2514
2390.75 2598
2391.21 2786
2391.67 2656
2392.13 2561
2392.60 2746
2393.06 2718
2393.52 2646
2393.98 2620
2394.44 2600
2394.90 2717
2395.36 2764
2395.82 2631
2396.29 2445
2396.75 2371
2397.21 2409
2397.67 2612
2398.13 2516
2398.59 2433
2399.06 2434
2399.52 2580
2399.98 2435
2400.44 2277
2400.90 2507
2401.37 2479
2401.83 2363
2402.29 2496
2402.75 2569
2403.21 2612
2403.68 2483
2404.14 2583
2404.60 2656
2405.06 2675
2405.52 2590
2405.99 2532
2406.45 2608
2406.91 2690
2407.37 2567
2407.84 2498
2408.30 2552
2408.76 2505
2409.22 2394
2409.69 2541
2410.15 2535
2410.61 2418
2411.08 2427
2411.54 2421
2412.00 2475
2412.47 2548
2412.93 2523
2413.39 2455
2413.85 2575
2414.32 2789
2414.78 2695
2415.24 2939
2415.71 3105
2416.17 2957
2416.63 2927
2417.10 3071
2417.56 3111
2418.02 3143
2418.49 3253
2418.95 3459
2419.42 3434
2419.88 3327
2420.34 3496
2420.81 3517
2421.27 3293
2421.73 3197
2422.20 3284
2422.66 3224
2423.13 2994
2423.59 2959
2424.06 2913
2424.52 2862
2424.98 2888
2425.45 2900
2425.91 2777
2426.38 2717
2426.84 2658
2427.31 2623
2427.77 2705
2428.23 2732
2428.70 2731
2429.16 2594
2429.63 2545
2430.09 2576
2430.56 2575
2431.02 2565
2431.49 2684
2431.95 2726
2432.42 2745
2432.88 2857
2433.35 2851
2433.81 2851
2434.28 2860
2434.74 2886
2435.21 2769
2435.67 2804
2436.14 2727
2436.60 2787
2437.07 3004
2437.53 2874
2438.00 2788
2438.47 2890
2438.93 2846
2439.40 2714
2439.86 2720
2440.33 2725
2440.79 2759
2441.26 2905
2441.73 2741
2442.19 2716
2442.66 2695
2443.12 2807
2443.59 2641
2444.05 2605
2444.52 2701
2444.99 2588
2445.45 2419
2445.92 2565
2446.39 2628
2446.85 2684
2447.32 2577
2447.78 2646
2448.25 2707
2448.72 2448
2449.18 2389
2449.65 2472
2450.12 2450
2450.58 2403
2451.05 2377
2451.52 2563
2451.98 2611
2452.45 2581
2452.92 2700
2453.39 2558
2453.85 2529
2454.32 2460
2454.79 2502
2455.25 2514
2455.72 2608
2456.19 2585
2456.65 2667
2457.12 2596
2457.59 2616
2458.06 2494
2458.52 2513
2458.99 2566
2459.46 2495
2459.93 2480
2460.39 2337
2460.86 2394
2461.33 2309
2461.80 2322
2462.27 2490
2462.73 2666
2463.20 2639
2463.67 2509
2464.14 2595
2464.60 2628
2465.07 2540
2465.54 2576
2466.01 2533
2466.48 2582
2466.95 2619
2467.41 2641
2467.88 2624
2468.35 2546
2468.82 2410
2469.29 2542
2469.76 2646
2470.22 2514
2470.69 2558
2471.16 2556
2471.63 2458
2472.10 2455
2472.57 2477
2473.04 2317
2473.51 2381
2473.97 2406
2474.44 2421
2474.91 2427
2475.38 2384
2475.85 2356
2476.32 2385
2476.79 2486
2477.26 2418
2477.73 2382
2478.20 2427
2478.67 2472
2479.13 2446
2479.60 2499
2480.07 2480
2480.54 2399
2481.01 2433
2481.48 2524
2481.95 2473
2482.42 2332
2482.89 2420
2483.36 2453
2483.83 2459
2484.30 2410
2484.77 2578
2485.24 2417
2485.71 2385
2486.18 2573
2486.65 2581
2487.12 2560
2487.59 2637
2488.06 2649
2488.53 2686
2489.00 2656
2489.47 2731
2489.94 2772
2490.41 2791
2490.88 2607
2491.35 2584
2491.83 2638
2492.30 2640
2492.77 2752
2493.24 2804
2493.71 3045
2494.18 2974
2494.65 2845
2495.12 2978
2495.59 3016
2496.06 3104
2496.53 2977
2497.00 3029
2497.48 2866
2497.95 2685
2498.42 2672
2498.89 2772
2499.36 2746
2499.83 2558
2500.30 2524
2500.77 2593
2501.25 2510
2501.72 2356
2502.19 2418
2502.66 2435
2503.13 2537
2503.60 2555
2504.08 2556
2504.55 2409
2505.02 2483
2505.49 2608
2505.96 2640
2506.44 2632
2506.91 2637
2507.38 2728
2507.85 2587
2508.32 2612
2508.80 2575
2509.27 2733
2509.74 2803
2510.21 2634
2510.68 2772
2511.16 2997
2511.63 2898
2512.10 3019
2512.57 2954
2513.05 2854
2513.52 2722
2513.99 2831
2514.47 2637
2514.94 2752
2515.41 2766
2515.88 2711
2516.36 2706
2516.83 2493
2517.30 2572
2517.78 2796
2518.25 2708
2518.72 2640
2519.19 2629
2519.67 2655
2520.14 2729
2520.61 2731
2521.09 2611
2521.56 2507
2522.03 2421
2522.51 2702
2522.98 2757
2523.46 2597
2523.93 2331
2524.40 2392
2524.88 2438
2525.35 2497
2525.82 2488
2526.30 2528
2526.77 2521
2527.25 2603
2527.72 2520
2528.19 2609
2528.67 2611
2529.14 2555
2529.62 2731
2530.09 2758
2530.56 2648
2531.04 2613
2531.51 2525
2531.99 2647
2532.46 2601
2532.94 2544
2533.41 2684
2533.89 2564
2534.36 2512
2534.83 2696
2535.31 2632
2535.78 2520
2536.26 2441
2536.73 2601
2537.21 2703
2537.68 2543
2538.16 2648
2538.63 2660
2539.11 2512
2539.58 2714
2540.06 2554
2540.53 2660
2541.01 2682
2541.48 2740
2541.96 2728
2542.43 2623
2542.91 2780
2543.39 2600
2543.86 2826
2544.34 2715
2544.81 2768
2545.29 2831
2545.76 2868
2546.24 2805
2546.71 2881
2547.19 2894
2547.67 2833
2548.14 3014
2548.62 2984
2549.09 2979
2549.57 3023
2550.05 3064
2550.52 3293
2551.00 3295
2551.47 3145
2551.95 2951
2552.43 2866
2552.90 2850
2553.38 2822
2553.86 2922
2554.33 3047
2554.81 2874
2555.29 2819
2555.76 2851
2556.24 2817
2556.72 2865
2557.19 2903
2557.67 2813
2558.15 2741
2558.62 2631
2559.10 2538
2559.58 2422
2560.05 2541
2560.53 2650
2561.01 2754
2561.48 2636
2561.96 2526
2562.44 2487
2562.92 2653
2563.39 2680
2563.87 2596
2564.35 2651
2564.83 2493
2565.30 2473
2565.78 2497
2566.26 2321
2566.74 2423
2567.21 2403
2567.69 2503
2568.17 2479
2568.65 2490
2569.12 2400
2569.60 2197
2570.08 2362
2570.56 2401
2571.04 2437
2571.51 2511
2571.99 2597
2572.47 2583
2572.95 2518
2573.43 2497
2573.91 2369
2574.38 2365
2574.86 2512
2575.34 2556
2575.82 2396
2576.30 2456
2576.78 2569
2577.25 2421
2577.73 2332
2578.21 2444
2578.69 2363
2579.17 2433
2579.65 2568
2580.13 2500
2580.61 2560
2581.09 2532
2581.56 2469
2582.04 2495
2582.52 2532
2583.00 2500
2583.48 2552
2583.96 2541
2584.44 2409
2584.92 2596
2585.40 2441
2585.88 2530
2586.36 2578
2586.84 2494
2587.32 2516
2587.79 2530
2588.27 2503
2588.75 2508
2589.23 2507
2589.71 2473
2590.19 2601
2590.67 2538
2591.15 2571
2591.63 2672
2592.11 2547
2592.59 2425
2593.07 2486
2593.55 2691
2594.03 2599
2594.51 2454
2594.99 2498
2595.47 2379
2595.95 2344
2596.43 2346
2596.92 2306
2597.40 2359
2597.88 2309
2598.36 2420
2598.84 2419
2599.32 2652
2599.80 2412
2600.28 2444
2600.76 2401
2601.24 2426
2601.72 2421
2602.20 2315
2602.68 2433
2603.16 2479
2603.65 2443
2604.13 2507
2604.61 2510
2605.09 2493
2605.57 2494
2606.05 2585
2606.53 2452
2607.01 2626
2607.50 2769
2607.98 2696
2608.46 2586
2608.94 2437
2609.42 2446
2609.90 2555
2610.38 2560
2610.87 2451
2611.35 2432
2611.83 2647
2612.31 2639
2612.79 2504
2613.28 2548
2613.76 2576
2614.24 2635
2614.72 2641
2615.20 2623
2615.69 2720
2616.17 2775
2616.65 2724
2617.13 2653
2617.62 2720
2618.10 2859
2618.58 2769
2619.06 2787
2619.54 2789
2620.03 2740
2620.51 2773
2620.99 2615
2621.48 2566
2621.96 2633
2622.44 2664
2622.92 2506
2623.41 2524
2623.89 2504
2624.37 2514
2624.86 2523
2625.34 2504
2625.82 2545
2626.30 2536
2626.79 2449
2627.27 2543
2627.75 2573
2628.24 2600
2628.72 2553
2629.20 2587
2629.69 2601
2630.17 2533
2630.65 2567
2631.14 2532
2631.62 2521
2632.11 2614
2632.59 2669
2633.07 2640
2633.56 2558
2634.04 2576
2634.52 2511
2635.01 2549
2635.49 2610
2635.98 2490
2636.46 2473
2636.94 2470
2637.43 2483
2637.91 2571
2638.40 2477
2638.88 2561
2639.37 2407
2639.85 2448
2640.33 2537
2640.82 2682
2641.30 2614
2641.79 2776
2642.27 2631
2642.76 2481
2643.24 2518
2643.73 2471
2644.21 2511
2644.70 2425
2645.18 2436
2645.67 2571
2646.15 2556
2646.64 2377
2647.12 2536
2647.61 2539
2648.09 2531
2648.58 2631
2649.06 2688
2649.55 2573
2650.03 2582
2650.52 2621
2651.00 2542
2651.49 2555
2651.97 2500
2652.46 2582
2652.95 2368
2653.43 2502
2653.92 2520
2654.40 2511
2654.89 2549
2655.37 2680
2655.86 2631
2656.35 2488
2656.83 2618
2657.32 2602
2657.80 2549
2658.29 2548
2658.78 2577
2659.26 2622
2659.75 2543
2660.23 2542
2660.72 2474
2661.21 2521
2661.69 2491
2662.18 2325
2662.67 2386
2663.15 2506
2663.64 2515
2664.13 2514
2664.61 2422
2665.10 2334
2665.59 2431
2666.07 2505
2666.56 2476
2667.05 2351
2667.53 2465
2668.02 2522
2668.51 2484
2668.99 2516
2669.48 2557
2669.97 2436
2670.46 2508
2670.94 2421
2671.43 2487
2671.92 2786
2672.40 2805
2672.89 2889
2673.38 2910
2673.87 2925
2674.35 3029
2674.84 3127
2675.33 3407
2675.82 3396
2676.31 3314
2676.79 3445
2677.28 3394
2677.77 3145
2678.26 3042
2678.74 2909
2679.23 2761
2679.72 2799
2680.21 2657
2680.70 2779
2681.18 2763
2681.67 2822
2682.16 2725
2682.65 2708
2683.14 2790
2683.63 2696
2684.11 2581
2684.60 2445
2685.09 2589
2685.58 2531
2686.07 2539
2686.56 2580
2687.05 2540
2687.53 2491
2688.02 2596
2688.51 2466
2689.00 2471
2689.49 2440
2689.98 2591
2690.47 2495
2690.96 2478
2691.45 2442
2691.94 2472
2692.42 2502
2692.91 2488
2693.40 2511
2693.89 2550
2694.38 2503
2694.87 2516
2695.36 2559
2695.85 2589
2696.34 2754
2696.83 2551
2697.32 2400
2697.81 2519
2698.30 2452
2698.79 2486
2699.28 2585
2699.77 2604
2700.26 2520
2700.75 2577
2701.24 2606
2701.73 2594
2702.22 2765
2702.71 2592
2703.20 2715
2703.69 2663
2704.18 2674
2704.67 2682
2705.16 2672
2705.65 2617
2706.14 2538
2706.63 2686
2707.12 2698
2707.61 2578
2708.10 2351
2708.59 2498
2709.08 2471
2709.57 2471
2710.06 2376
2710.56 2395
2711.05 2184
2711.54 2323
2712.03 2423
2712.52 2418
2713.01 2396
2713.50 2490
2713.99 2627
2714.48 2457
2714.98 2422
2715.47 2425
2715.96 2271
2716.45 2287
2716.94 2286
2717.43 2381
2717.92 2452
2718.42 2324
2718.91 2250
2719.40 2402
2719.89 2271
2720.38 2397
2720.87 2488
2721.37 2504
2721.86 2544
2722.35 2740
2722.84 2731
2723.33 3005
2723.82 2843
2724.32 2708
2724.81 2732
2725.30 2740
2725.79 2593
2726.29 2585
2726.78 2431
2727.27 2453
2727.76 2359
2728.26 2396
2728.75 2368
2729.24 2388
2729.73 2558
2730.23 2532
2730.72 2573
2731.21 2394
2731.70 2404
2732.20 2476
2732.69 2540
2733.18 2580
2733.67 2542
2734.17 2481
2734.66 2459
2735.15 2510
2735.65 2449
2736.14 2543
2736.63 2724
2737.13 2558
2737.62 2516
2738.11 2559
2738.61 2563
2739.10 2664
2739.59 2812
2740.09 2595
2740.58 2663
2741.07 2535
2741.57 2493
2742.06 2477
2742.55 2546
2743.05 2502
2743.54 2531
2744.04 2437
2744.53 2348
2745.02 2458
2745.52 2442
2746.01 2377
2746.51 2381
2747.00 2495
2747.49 2447
2747.99 2367
2748.48 2508
2748.98 2647
2749.47 2403
2749.97 2237
2750.46 2429
2750.96 2300
2751.45 2168
2751.94 2276
2752.44 2246
2752.93 2470
2753.43 2414
2753.92 2427
2754.42 2406
2754.91 2398
2755.41 2323
2755.90 2317
2756.40 2420
2756.89 2415
2757.39 2282
2757.88 2434
2758.38 2409
2758.87 2151
2759.37 2212
2759.86 2406
2760.36 2495
2760.85 2376
2761.35 2414
2761.84 2395
2762.34 2284
2762.84 2277
2763.33 2419
2763.83 2390
2764.32 2359
2764.82 2406
2765.31 2370
2765.81 2322
2766.31 2368
2766.80 2367
2767.30 2326
2767.79 2293
2768.29 2180
2768.79 2190
2769.28 2372
2769.78 2245
2770.27 2241
2770.77 2401
2771.27 2511
2771.76 2389
2772.26 2518
2772.76 2390
2773.25 2660
2773.75 2681
2774.25 2702
2774.74 2712
2775.24 2789
2775.74 2776
2776.23 2856
2776.73 2747
2777.23 2761
2777.72 2916
2778.22 2871
2778.72 2876
2779.21 2635
2779.71 2622
2780.21 2775
2780.71 2662
2781.20 2495
2781.70 2554
2782.20 2451
2782.69 2472
2783.19 2365
2783.69 2444
2784.19 2443
2784.68 2500
2785.18 2483
2785.68 2377
2786.18 2334
2786.67 2390
2787.17 2338
2787.67 2403
2788.17 2347
2788.67 2345
2789.16 2274
2789.66 2352
2790.16 2296
2790.66 2179
2791.16 2122
2791.65 2257
2792.15 2301
2792.65 2454
2793.15 2324
2793.65 2366
2794.14 2328
2794.64 2374
2795.14 2508
2795.64 2739
2796.14 2726
2796.64 2804
2797.14 2718
2797.63 2734
2798.13 2832
2798.63 2704
2799.13 2744
2799.63 2643
2800.13 2677
2800.63 2639
2801.13 2613
2801.63 2562
2802.12 2459
2802.62 2538
2803.12 2442
2803.62 2418
2804.12 2537
2804.62 2554
2805.12 2609
2805.62 2875
2806.12 2886
2806.62 3030
2807.12 3214
2807.62 3307
2808.12 3266
2808.62 3302
2809.12 3502
2809.62 3311
2810.12 3122
2810.62 3169
2811.12 3167
2811.61 2939
2812.11 2760
2812.61 2728
2813.11 2602
2813.62 2495
2814.12 2481
2814.62 2409
2815.12 2592
2815.62 2552
2816.12 2482
2816.62 2515
2817.12 2677
2817.62 2536
2818.12 2543
2818.62 2618
2819.12 2349
2819.62 2454
2820.12 2498
2820.62 2528
2821.12 2677
2821.62 2622
2822.12 2620
2822.62 2823
2823.13 2710
2823.63 2446
2824.13 2498
2824.63 2477
2825.13 2407
2825.63 2392
2826.13 2348
2826.63 2465
2827.13 2292
2827.64 2330
2828.14 2384
2828.64 2463
2829.14 2380
2829.64 2256
2830.14 2322
2830.64 2502
2831.15 2525
2831.65 2582
2832.15 2367
2832.65 2294
2833.15 2357
2833.65 2432
2834.16 2312
2834.66 2339
2835.16 2502
2835.66 2491
2836.16 2639
2836.67 2538
2837.17 2594
2837.67 2690
2838.17 2575
2838.68 2703
2839.18 2655
2839.68 2538
2840.18 2649
2840.69 2715
2841.19 2596
2841.69 2572
2842.19 2438
2842.70 2310
2843.20 2479
2843.70 2412
2844.20 2457
2844.71 2499
2845.21 2371
2845.71 2429
2846.22 2615
2846.72 2539
2847.22 2635
2847.73 2890
2848.23 2923
2848.73 2963
2849.23 2714
2849.74 2739
2850.24 2784
2850.74 2681
2851.25 2579
2851.75 2587
2852.26 2448
2852.76 2447
2853.26 2578
2853.77 2464
2854.27 2336
2854.77 2375
2855.28 2356
2855.78 2274
2856.28 2253
2856.79 2409
2857.29 2459
2857.80 2525
2858.30 2469
2858.80 2290
2859.31 2296
2859.81 2421
2860.32 2454
2860.82 2393
2861.33 2365
2861.83 2436
2862.33 2438
2862.84 2437
2863.34 2389
2863.85 2277
2864.35 2327
2864.86 2250
2865.36 2190
2865.87 2343
2866.37 2309
2866.88 2353
2867.38 2252
2867.89 2112
2868.39 2278
2868.90 2284
2869.40 2292
2869.91 2401
2870.41 2347
2870.92 2477
2871.42 2399
2871.93 2641
2872.43 2599
2872.94 2460
2873.44 2554
2873.95 2483
2874.45 2373
2874.96 2458
2875.46 2673
2875.97 2680
2876.48 2544
2876.98 2392
2877.49 2386
2877.99 2432
2878.50 2485
2879.00 2457
2879.51 2436
2880.02 2363
2880.52 2385
2881.03 2407
2881.53 2467
2882.04 2326
2882.55 2396
2883.05 2331
2883.56 2272
2884.07 2282
2884.57 2464
2885.08 2425
2885.59 2521
2886.09 2581
2886.60 2603
2887.10 2548
2887.61 2736
2888.12 2855
2888.62 2809
2889.13 2895
2889.64 2846
2890.15 2830
2890.65 3020
2891.16 3028
2891.67 2935
2892.17 2620
2892.68 2809
2893.19 2758
2893.69 2708
2894.20 2586
2894.71 2909
2895.22 3079
2895.72 2877
2896.23 2998
2896.74 2979
2897.25 3098
2897.75 2966
2898.26 3235
2898.77 3092
2899.28 3005
2899.78 2975
2900.29 2836
2900.80 2879
2901.31 2852
2901.81 2924
2902.32 2838
2902.83 2911
2903.34 2922
2903.85 2976
2904.35 2941
2904.86 2871
2905.37 2867
2905.88 2848
2906.39 2876
2906.90 2809
2907.40 2848
2907.91 2675
2908.42 2714
2908.93 2671
2909.44 2541
2909.95 2560
2910.46 2428
2910.96 2561
2911.47 2358
2911.98 2389
2912.49 2296
2913.00 2369
2913.51 2389
2914.02 2469
2914.53 2533
2915.04 2473
2915.54 2441
2916.05 2424
2916.56 2505
2917.07 2408
2917.58 2516
2918.09 2376
2918.60 2491
2919.11 2279
2919.62 2336
2920.13 2365
2920.64 2216
2921.15 2245
2921.66 2325
2922.17 2277
2922.68 2330
2923.19 2432
2923.70 2453
2924.21 2565
2924.72 2581
2925.23 2769
2925.74 2587
2926.25 2543
2926.76 2701
2927.27 2654
2927.78 2417
2928.29 2453
2928.80 2447
2929.31 2524
2929.82 2349
2930.33 2398
2930.84 2457
2931.35 2461
2931.86 2413
2932.37 2304
2932.88 2343
2933.39 2307
2933.90 2526
2934.41 2641
2934.92 2644
2935.43 2519
2935.94 2654
2936.45 2671
2936.97 2668
2937.48 2610
2937.99 2717
2938.50 2602
2939.01 2574
2939.52 2761
2940.03 2810
2940.54 2694
2941.05 2674
2941.57 2535
2942.08 2542
2942.59 2723
2943.10 2527
2943.61 2634
2944.12 2570
2944.63 2618
2945.15 2601
2945.66 2599
2946.17 2596
2946.68 2853
2947.19 2806
2947.71 2752
2948.22 2790
2948.73 2756
2949.24 2554
2949.75 2519
2950.27 2751
2950.78 2647
2951.29 2458
2951.80 2299
2952.31 2377
2952.83 2301
2953.34 2290
2953.85 2311
2954.36 2270
2954.88 2313
2955.39 2222
2955.90 2231
2956.41 2257
2956.93 2383
2957.44 2460
2957.95 2545
2958.47 2408
2958.98 2324
2959.49 2430
2960.00 2469
2960.52 2494
2961.03 2647
2961.54 2791
2962.06 2555
2962.57 2736
2963.08 2747
2963.60 2656
2964.11 2780
2964.62 2784
2965.14 2722
2965.65 2670
2966.16 2737
2966.68 2662
2967.19 2585
2967.70 2489
2968.22 2398
2968.73 2449
2969.24 2411
2969.76 2317
2970.27 2300
2970.79 2418
2971.30 2374
2971.81 2350
2972.33 2461
2972.84 2468
2973.36 2510
2973.87 2546
2974.38 2509
2974.90 2468
2975.41 2524
2975.93 2497
2976.44 2426
2976.96 2261
2977.47 2424
2977.99 2527
2978.50 2436
2979.01 2446
2979.53 2416
2980.04 2436
2980.56 2491
2981.07 2501
2981.59 2516
2982.10 2556
2982.62 2521
2983.13 2676
2983.65 2693
2984.16 2630
2984.68 2650
2985.19 2728
2985.71 2668
2986.22 2808
2986.74 2775
2987.25 2681
2987.77 2746
2988.28 2754
2988.80 3049
2989.32 3136
2989.83 3007
2990.35 2841
2990.86 2952
2991.38 2940
2991.89 3031
2992.41 2998
2992.92 3029
2993.44 3032
2993.96 2872
2994.47 3010
2994.99 3122
2995.50 3170
2996.02 3295
2996.54 3350
2997.05 3489
2997.57 3624
2998.09 3529
2998.60 3504
2999.12 3563
2999.63 3554
3000.15 3609
3000.67 3634
3001.18 3569
3001.70 3758
3002.22 3901
3002.73 4284
3003.25 4873
3003.77 5392
3004.28 6107
3004.80 6846
3005.32 7073
3005.83 7706
3006.35 7814
3006.87 7451
3007.39 6875
3007.90 6781
3008.42 6107
3008.94 5448
3009.45 4808
3009.97 4248
3010.49 3904
3011.01 3403
3011.52 3146
3012.04 2987
3012.56 2960
3013.08 3043
3013.59 3027
3014.11 3088
3014.63 3054
3015.15 2985
3015.66 3030
3016.18 3177
3016.70 3105
3017.22 3322
3017.74 3310
3018.25 3303
3018.77 3217
3019.29 3105
3019.81 3243
3020.33 3260
3020.84 3167
3021.36 3145
3021.88 3071
3022.40 3123
3022.92 3239
3023.44 3083
3023.95 3102
3024.47 3079
3024.99 2992
3025.51 3165
3026.03 2881
3026.55 2991
3027.07 3031
3027.58 2769
3028.10 2777
3028.62 2616
3029.14 2840
3029.66 2792
3030.18 2611
3030.70 2685
3031.22 2709
3031.74 2710
3032.26 2814
3032.77 2826
3033.29 2825
3033.81 2886
3034.33 2707
3034.85 2661
3035.37 2659
3035.89 2624
3036.41 2685
3036.93 2566
3037.45 2365
3037.97 2481
3038.49 2730
3039.01 2755
3039.53 2653
3040.05 2532
3040.57 2559
3041.09 2424
3041.61 2351
3042.13 2511
3042.65 2571
3043.17 2601
3043.69 2577
3044.21 2525
3044.73 2529
3045.25 2606
3045.77 2622
3046.29 2623
3046.81 2630
3047.33 2654
3047.85 2574
3048.37 2725
3048.89 2742
3049.41 2782
3049.93 2544
3050.45 2687
3050.98 2570
3051.50 2442
3052.02 2605
3052.54 2468
3053.06 2474
3053.58 2520
3054.10 2434
3054.62 2498
3055.14 2458
3055.66 2477
3056.19 2379
3056.71 2479
3057.23 2644
3057.75 2672
3058.27 2626
3058.79 2566
3059.31 2554
3059.84 2367
3060.36 2421
3060.88 2529
3061.40 2558
3061.92 2526
3062.44 2557
3062.97 2655
3063.49 2642
3064.01 2684
3064.53 2727
3065.05 2741
3065.58 2827
3066.10 2828
3066.62 2848
3067.14 2821
3067.66 2937
3068.19 2690
3068.71 2827
3069.23 2790
3069.75 2623
3070.28 2774
3070.80 2708
3071.32 2845
3071.84 2712
3072.37 2523
3072.89 2667
3073.41 2736
3073.93 2741
3074.46 2776
3074.98 2635
3075.50 2911
3076.03 2840
3076.55 2768
3077.07 2859
3077.59 3037
3078.12 2856
3078.64 2959
3079.16 3056
3079.69 3110
3080.21 2950
3080.73 3220
3081.26 3269
3081.78 3306
3082.30 3293
3082.83 3316
3083.35 3418
3083.87 3472
3084.40 3519
3084.92 3401
3085.45 3442
3085.97 3507
3086.49 3358
3087.02 3389
3087.54 3482
3088.06 3378
3088.59 3370
3089.11 3149
3089.64 3285
3090.16 3307
3090.68 3326
3091.21 3047
3091.73 3234
3092.26 3275
3092.78 3058
3093.31 3092
3093.83 3197
3094.36 3315
3094.88 3414
3095.40 3560
3095.93 3612
3096.45 3623
3096.98 3631
3097.50 3482
3098.03 3493
3098.55 3653
3099.08 3774
3099.60 4055
3100.13 4773
3100.65 5604
3101.18 6884
3101.70 8333
3102.23 9630
3102.75 11029
3103.28 12199
3103.80 13137
3104.33 13587
3104.85 13337
3105.38 12612
3105.90 11647
3106.43 10269
3106.96 8755
3107.48 7351
3108.01 6036
3108.53 5361
3109.06 4609
3109.58 4372
3110.11 3870
3110.64 3784
3111.16 3767
3111.69 3692
3112.21 3661
3112.74 3723
3113.27 3662
3113.79 3609
3114.32 3365
3114.84 3331
3115.37 3269
3115.90 3188
3116.42 3265
3116.95 3101
3117.48 3064
3118.00 2903
3118.53 2882
3119.06 3030
3119.58 3129
3120.11 2976
3120.64 3303
3121.16 3428
3121.69 3295
3122.22 3377
3122.74 3589
3123.27 3547
3123.80 3543
3124.32 3447
3124.85 3446
3125.38 3308
3125.90 3188
3126.43 3126
3126.96 2835
3127.49 2975
3128.01 2765
3128.54 2613
3129.07 2739
3129.60 2777
3130.12 2718
3130.65 2788
3131.18 2733
3131.71 2729
3132.23 2694
3132.76 2627
3133.29 2670
3133.82 2613
3134.35 2796
3134.87 2677
3135.40 2520
3135.93 2514
3136.46 2663
3136.99 2634
3137.51 2552
3138.04 2489
3138.57 2580
3139.10 2631
3139.63 2426
3140.15 2487
3140.68 2670
3141.21 2691
3141.74 2525
3142.27 2607
3142.80 2605
3143.33 2526
3143.85 2682
3144.38 2593
3144.91 2818
3145.44 2754
3145.97 2876
3146.50 2958
3147.03 3031
3147.56 3142
3148.08 3011
3148.61 3247
3149.14 3294
3149.67 3183
3150.20 3059
3150.73 3066
3151.26 3122
3151.79 3005
3152.32 3083
3152.85 2859
3153.38 2678
3153.91 2689
3154.44 2582
3154.97 2662
3155.50 2648
3156.03 2672
3156.56 2747
3157.08 2665
3157.61 2740
3158.14 2859
3158.67 2848
3159.20 2758
3159.73 2814
3160.26 2880
3160.79 2791
3161.32 2764
3161.85 2888
3162.39 2907
3162.92 2633
3163.45 2678
3163.98 2587
3164.51 2441
3165.04 2501
3165.57 2612
3166.10 2564
3166.63 2514
3167.16 2501
3167.69 2494
3168.22 2428
3168.75 2483
3169.28 2421
3169.81 2491
3170.34 2513
3170.87 2494
3171.41 2493
3171.94 2509
3172.47 2404
3173.00 2598
3173.53 2606
3174.06 2840
3174.59 2820
3175.12 2817
3175.65 2874
3176.19 2827
3176.72 2786
3177.25 2746
3177.78 2789
3178.31 2768
3178.84 2661
3179.38 2662
3179.91 2663
3180.44 2628
3180.97 2607
3181.50 2672
3182.03 2580
3182.57 2513
3183.10 2546
3183.63 2465
3184.16 2387
3184.69 2528
3185.23 2590
3185.76 2574
3186.29 2392
3186.82 2546
3187.36 2536
3187.89 2514
3188.42 2688
3188.95 2660
3189.49 2431
3190.02 2513
3190.55 2511
3191.08 2478
3191.62 2554
3192.15 2604
3192.68 2582
3193.21 2423
3193.75 2440
3194.28 2426
3194.81 2315
3195.35 2323
3195.88 2454
3196.41 2525
3196.94 2490
3197.48 2503
3198.01 2487
3198.54 2540
3199.08 2466
3199.61 2469
3200.14 2576
3200.68 2797
3201.21 2773
3201.74 2787
3202.28 2838
3202.81 2720
3203.35 2750
3203.88 2818
3204.41 2815
3204.95 3039
3205.48 2782
3206.01 2973
3206.55 2971
3207.08 2901
3207.62 2839
3208.15 2952
3208.68 3166
3209.22 2749
3209.75 2830
3210.29 2779
3210.82 2909
3211.36 2847
3211.89 2691
3212.42 2627
3212.96 2789
3213.49 2846
3214.03 2741
3214.56 2725
3215.10 2639
3215.63 2695
3216.17 2721
3216.70 2557
3217.24 2673
3217.77 2758
3218.31 2659
3218.84 2829
3219.38 2904
3219.91 2931
3220.45 2827
3220.98 2834
3221.52 2855
3222.05 2880
3222.59 3075
3223.12 2940
3223.66 2972
3224.19 3005
3224.73 2962
3225.26 3051
3225.80 3015
3226.33 3091
3226.87 3040
3227.41 2906
3227.94 2864
3228.48 2888
3229.01 2938
3229.55 2936
3230.08 2694
3230.62 2851
3231.16 3014
3231.69 2813
3232.23 2816
3232.76 2938
3233.30 2814
3233.84 2901
3234.37 2875
3234.91 3005
3235.45 3022
3235.98 2970
3236.52 2947
3237.05 3018
3237.59 3164
3238.13 3150
3238.66 3319
3239.20 3242
3239.74 3257
3240.27 3336
3240.81 3267
3241.35 3238
3241.88 2973
3242.42 3054
3242.96 3101
3243.50 3287
3244.03 3169
3244.57 3156
3245.11 3101
3245.64 3172
3246.18 3094
3246.72 3125
3247.26 3077
3247.79 3339
3248.33 3131
3248.87 3343
3249.40 3224
3249.94 3080
3250.48 3037
3251.02 3146
3251.56 3423
3252.09 3250
3252.63 3193
3253.17 3307
3253.71 3493
3254.24 3565
3254.78 3585
3255.32 3615
3255.86 3721
3256.40 3560
3256.93 3599
3257.47 3817
3258.01 3874
3258.55 4181
3259.09 4260
3259.63 4413
3260.16 4456
3260.70 4815
3261.24 5045
3261.78 5381
3262.32 5650
3262.86 5902
3263.39 6224
3263.93 6485
3264.47 7177
3265.01 7670
3265.55 8134
3266.09 8934
3266.63 9531
3267.17 9922
3267.71 10809
3268.24 10848
3268.78 10355
3269.32 10152
3269.86 8795
3270.40 7715
3270.94 6976
3271.48 6038
3272.02 5194
3272.56 4646
3273.10 4332
3273.64 4408
3274.18 4042
3274.72 3941
3275.26 3960
3275.80 4063
3276.34 3946
3276.87 4070
3277.41 4039
3277.95 4120
3278.49 3997
3279.03 4000
3279.57 3991
3280.11 4076
3280.65 3784
3281.19 4022
3281.73 4151
3282.27 4088
3282.81 3887
3283.36 4009
3283.90 3874
3284.44 3760
3284.98 3811
3285.52 3969
3286.06 4015
3286.60 4240
3287.14 4301
3287.68 4323
3288.22 4352
3288.76 4311
3289.30 4361
3289.84 4502
3290.38 4763
3290.92 4641
3291.46 4805
3292.01 5117
3292.55 5269
3293.09 5615
3293.63 5772
3294.17 6201
3294.71 6629
3295.25 7070
3295.79 7394
3296.34 7608
3296.88 7853
3297.42 7605
3297.96 7179
3298.50 6972
3299.04 6683
3299.58 6347
3300.13 5845
3300.67 5400
3301.21 5320
3301.75 5130
3302.29 4582
3302.83 4596
3303.38 4531
3303.92 4595
3304.46 4480
3305.00 4357
3305.54 4268
3306.09 4351
3306.63 4318
3307.17 4321
3307.71 4415
3308.26 4315
3308.80 4180
3309.34 4072
3309.88 4078
3310.43 3904
3310.97 3968
3311.51 4247
3312.05 3961
3312.60 3915
3313.14 3993
3313.68 4076
3314.22 3994
3314.77 4289
3315.31 4720
3315.85 4932
3316.40 4943
3316.94 5443
3317.48 5592
3318.03 5719
3318.57 6129
3319.11 6406
3319.65 6513
3320.20 6519
3320.74 6784
3321.28 6681
3321.83 7039
3322.37 6738
3322.92 6686
3323.46 6688
3324.00 6628
3324.55 6605
3325.09 6282
3325.63 6261
3326.18 6091
3326.72 5767
3327.27 5806
3327.81 5610
3328.35 5520
3328.90 5609
3329.44 5636
3329.99 5876
3330.53 6501
3331.07 7636
3331.62 9293
3332.16 12283
3332.71 16130
3333.25 20635
3333.80 24964
3334.34 29331
3334.88 32620
3335.43 34353
3335.97 35994
3336.52 36905
3337.06 37008
3337.61 36987
3338.15 35955
3338.70 34513
3339.24 32697
3339.79 30784
3340.33 28177
3340.88 25513
3341.42 21955
3341.97 17659
3342.51 14204
3343.06 11431
3343.60 9531
3344.15 7904
3344.69 7035
3345.24 6629
3345.78 6312
3346.33 5937
3346.87 5769
3347.42 5541
3347.97 5167
3348.51 5047
3349.06 5052
3349.60 4820
3350.15 4686
3350.69 4664
3351.24 4687
3351.79 4432
3352.33 4497
3352.88 4718
3353.42 4553
3353.97 4502
3354.52 4628
3355.06 4364
3355.61 4347
3356.15 4454
3356.70 4355
3357.25 4378
3357.79 4235
3358.34 4309
3358.89 4607
3359.43 4497
3359.98 4336
3360.53 4317
3361.07 4498
3361.62 4507
3362.17 4583
3362.71 4504
3363.26 4715
3363.81 4553
3364.35 4660
3364.90 4573
3365.45 4676
3365.99 4723
3366.54 4597
3367.09 4566
3367.64 4372
3368.18 4230
3368.73 4105
3369.28 4259
3369.82 4488
3370.37 4628
3370.92 4566
3371.47 4791
3372.01 5334
3372.56 5606
3373.11 5798
3373.66 6491
3374.21 6863
3374.75 6871
3375.30 7052
3375.85 7144
3376.40 6893
3376.94 6654
3377.49 6417
3378.04 5864
3378.59 5629
3379.14 5106
3379.68 4797
3380.23 4496
3380.78 4241
3381.33 4084
3381.88 3895
3382.43 3739
3382.97 3616
3383.52 3530
3384.07 3499
3384.62 3510
3385.17 3357
3385.72 3332
3386.27 3385
3386.81 3250
3387.36 3165
3387.91 3256
3388.46 3220
3389.01 3094
3389.56 2987
3390.11 2974
3390.66 3053
3391.21 3047
3391.76 3049
3392.30 3082
3392.85 2973
3393.40 3228
3393.95 3186
3394.50 3151
3395.05 3181
3395.60 3305
3396.15 3238
3396.70 3365
3397.25 3256
3397.80 3320
3398.35 3436
3398.90 3258
3399.45 3311
3400.00 3186
3400.55 3194
3401.10 3318
3401.65 3221
3402.20 3179
3402.75 3005
3403.30 2925
3403.85 2897
3404.40 2951
3404.95 2837
3405.50 3048
3406.05 2936
3406.60 2905
3407.15 2890
3407.70 2748
3408.25 2818
3408.80 2945
3409.35 3007
3409.90 3079
3410.45 3331
3411.00 3241
3411.55 3235
3412.10 3264
3412.66 3504
3413.21 3480
3413.76 3473
3414.31 3371
3414.86 3123
3415.41 3324
3415.96 3346
3416.51 3199
3417.06 3260
3417.61 3079
3418.17 2958
3418.72 2725
3419.27 2870
3419.82 2852
3420.37 2834
3420.92 2982
3421.47 2942
3422.03 3027
3422.58 2884
3423.13 3178
3423.68 3316
3424.23 3356
3424.78 3248
3425.34 3453
3425.89 3434
3426.44 3384
3426.99 3439
3427.54 3315
3428.10 3278
3428.65 3053
3429.20 2975
3429.75 2806
3430.31 2804
3430.86 2871
3431.41 2879
3431.96 2796
3432.51 2796
3433.07 2768
3433.62 2837
3434.17 2820
3434.72 2682
3435.28 2637
3435.83 2626
3436.38 2729
3436.94 2770
3437.49 2852
3438.04 2837
3438.59 2862
3439.15 2943
3439.70 2878
3440.25 2809
3440.81 2754
3441.36 2870
3441.91 2800
3442.47 2862
3443.02 2925
3443.57 2908
3444.13 2902
3444.68 2843
3445.23 2582
3445.79 2540
3446.34 2786
3446.89 2694
3447.45 2555
3448.00 2430
3448.55 2533
3449.11 2609
3449.66 2390
3450.22 2418
3450.77 2365
3451.32 2563
3451.88 2526
3452.43 2350
3452.99 2469
3453.54 2521
3454.09 2601
3454.65 2469
3455.20 2417
3455.76 2498
3456.31 2413
3456.87 2354
3457.42 2549
3457.97 2689
3458.53 2570
3459.08 2527
3459.64 2556
3460.19 2648
3460.75 2568
3461.30 2517
3461.86 2575
3462.41 2684
3462.97 2513
3463.52 2689
3464.08 2701
3464.63 2834
3465.19 2883
3465.74 2862
3466.30 2768
3466.85 2910
3467.41 2975
3467.96 2823
3468.52 2864
3469.07 2620
3469.63 2633
3470.18 2734
3470.74 2830
3471.30 2588
3471.85 2728
3472.41 2716
3472.96 2828
3473.52 2835
3474.07 2701
3474.63 2836
3475.19 2821
3475.74 2891
3476.30 2860
3476.85 3032
3477.41 3088
3477.97 3229
3478.52 3302
3479.08 3469
3479.63 3455
3480.19 3500
3480.75 3598
3481.30 3552
3481.86 3605
3482.42 3678
3482.97 3560
3483.53 3486
3484.08 3442
3484.64 3411
3485.20 3318
3485.75 3240
3486.31 3414
3486.87 3393
3487.43 3318
3487.98 3598
3488.54 3660
3489.10 3909
3489.65 4427
3490.21 5193
3490.77 5666
3491.32 6001
3491.88 6683
3492.44 7196
3493.00 7610
3493.55 8070
3494.11 7708
3494.67 7254
3495.23 6809
3495.78 6638
3496.34 6505
3496.90 6555
3497.46 6591
3498.01 6935
3498.57 7578
3499.13 7588
3499.69 8226
3500.24 8417
3500.80 8798
3501.36 8660
3501.92 8086
3502.48 7592
3503.03 7328
3503.59 6982
3504.15 6580
3504.71 6143
3505.27 6200
3505.83 6203
3506.38 6112
3506.94 5966
3507.50 5998
3508.06 5518
3508.62 5325
3509.18 4881
3509.74 4692
3510.29 4428
3510.85 4226
3511.41 4099
3511.97 4189
3512.53 3798
3513.09 3641
3513.65 3489
3514.21 3326
3514.76 3302
3515.32 3211
3515.88 3219
3516.44 3194
3517.00 3000
3517.56 2979
3518.12 3131
3518.68 3043
3519.24 3191
3519.80 3041
3520.36 3065
3520.92 2928
3521.48 2865
3522.04 3067
3522.60 2981
3523.16 2887
3523.71 2915
3524.27 2800
3524.83 2794
3525.39 2905
3525.95 2708
3526.51 2719
3527.07 2836
3527.63 2680
3528.19 2533
3528.75 2623
3529.31 2722
3529.87 2535
3530.44 2514
3531.00 2545
3531.56 2515
3532.12 2437
3532.68 2571
3533.24 2521
3533.80 2461
3534.36 2459
3534.92 2486
3535.48 2592
3536.04 2635
3536.60 2747
3537.16 2690
3537.72 2606
3538.28 2734
3538.84 2738
3539.41 2673
3539.97 2753
3540.53 2756
3541.09 2670
3541.65 2739
3542.21 2762
3542.77 2639
3543.33 2602
3543.89 2673
3544.46 2749
3545.02 2696
3545.58 2630
3546.14 2783
3546.70 2754
3547.26 2447
3547.83 2528
3548.39 2691
3548.95 2594
3549.51 2494
3550.07 2480
3550.63 2503
3551.20 2463
3551.76 2390
3552.32 2378
3552.88 2324
3553.44 2413
3554.01 2407
3554.57 2276
3555.13 2353
3555.69 2280
3556.26 2262
3556.82 2203
3557.38 2219
3557.94 2291
3558.50 2363
3559.07 2348
3559.63 2577
3560.19 2420
3560.76 2375
3561.32 2472
3561.88 2540
3562.44 2450
3563.01 2402
3563.57 2400
3564.13 2422
3564.70 2339
3565.26 2321
3565.82 2318
3566.38 2368
3566.95 2407
3567.51 2373
3568.07 2316
3568.64 2364
3569.20 2195
3569.76 2366
3570.33 2264
3570.89 2268
3571.45 2443
3572.02 2306
3572.58 2267
3573.15 2320
3573.71 2292
3574.27 2254
3574.84 2322
3575.40 2427
3575.96 2334
3576.53 2369
3577.09 2476
3577.66 2570
3578.22 2454
3578.78 2335
3579.35 2473
3579.91 2382
3580.48 2390
3581.04 2399
3581.61 2443
3582.17 2393
3582.73 2274
3583.30 2359
3583.86 2427
3584.43 2371
3584.99 2378
3585.56 2304
3586.12 2353
3586.69 2253
3587.25 2308
3587.82 2293
3588.38 2271
3588.95 2496
3589.51 2457
3590.08 2359
3590.64 2385
3591.21 2442
3591.77 2625
3592.34 2502
3592.90 2481
3593.47 2503
3594.03 2438
3594.60 2387
3595.16 2285
3595.73 2348
3596.29 2332
3596.86 2382
3597.42 2341
3597.99 2355
3598.56 2323
3599.12 2272
3599.69 2235
3600.25 2405
3600.82 2332
3601.38 2343
3601.95 2330
3602.52 2237
3603.08 2353
3603.65 2176
3604.21 2038
3604.78 2222
3605.35 2170
3605.91 2167
3606.48 2059
3607.05 2147
3607.61 2093
3608.18 2037
3608.74 2065
3609.31 2161
3609.88 2116
3610.44 1936
3611.01 2054
3611.58 2114
3612.14 2085
3612.71 2076
3613.28 2116
3613.84 2195
3614.41 2221
3614.98 2176
3615.55 2419
3616.11 2532
3616.68 2602
3617.25 2700
3617.81 2938
3618.38 3138
3618.95 3363
3619.52 3516
3620.08 3264
3620.65 3083
3621.22 2990
3621.79 2961
3622.35 2932
3622.92 2699
3623.49 2552
3624.06 2524
3624.62 2439
3625.19 2391
3625.76 2106
3626.33 2258
3626.89 2140
3627.46 2155
3628.03 2135
3628.60 2252
3629.17 2228
3629.73 2202
3630.30 2345
3630.87 2366
3631.44 2277
3632.01 2295
3632.58 2507
3633.14 2368
3633.71 2376
3634.28 2564
3634.85 2470
3635.42 2346
3635.99 2514
3636.56 2553
3637.12 2439
3637.69 2371
3638.26 2386
3638.83 2439
3639.40 2579
3639.97 2849
3640.54 2890
3641.11 3052
3641.67 3293
3642.24 3388
3642.81 3580
3643.38 3400
3643.95 3421
3644.52 3236
3645.09 3118
3645.66 3289
3646.23 3009
3646.80 2722
3647.37 2598
3647.94 2484
3648.51 2583
3649.08 2619
3649.65 2601
3650.22 2597
3650.79 2679
3651.36 2820
3651.93 2793
3652.50 2911
3653.06 3180
3653.63 3178
3654.20 3128
3654.77 3223
3655.35 3449
3655.92 3257
3656.49 3233
3657.06 3257
3657.63 3345
3658.20 3446
3658.77 3475
3659.34 3504
3659.91 3537
3660.48 3411
3661.05 3518
3661.62 3388
3662.19 3304
3662.76 3261
3663.33 3354
3663.90 3308
3664.47 2956
3665.04 2994
3665.61 3256
3666.19 3147
3666.76 3110
3667.33 3238
3667.90 3207
3668.47 3178
3669.04 3037
3669.61 2853
3670.18 2670
3670.75 2761
3671.33 2792
3671.90 2620
3672.47 2738
3673.04 2621
3673.61 2718
3674.18 2814
3674.76 2746
3675.33 2743
3675.90 2813
3676.47 2705
3677.04 2712
3677.61 2603
3678.19 2704
3678.76 2607
3679.33 2571
3679.90 2596
3680.47 2436
3681.05 2459
3681.62 2450
3682.19 2366
3682.76 2342
3683.33 2543
3683.91 2425
3684.48 2360
3685.05 2487
3685.62 2523
3686.20 2562
3686.77 2490
3687.34 2540
3687.91 2814
3688.49 3103
3689.06 3334
3689.63 3339
3690.21 3455
3690.78 3563
3691.35 3363
3691.92 3569
3692.50 3471
3693.07 3383
3693.64 3122
3694.22 2798
3694.79 2751
3695.36 2671
3695.94 2578
3696.51 2604
3697.08 2554
3697.66 2581
3698.23 2578
3698.80 2659
3699.38 2675
3699.95 2806
3700.52 2841
3701.10 2952
3701.67 3098
3702.24 2971
3702.82 2997
3703.39 2835
3703.97 2886
3704.54 3004
3705.11 2871
3705.69 2844
3706.26 2842
3706.84 2819
3707.41 2792
3707.98 2780
3708.56 2740
3709.13 2653
3709.71 2559
3710.28 2676
3710.86 2758
3711.43 2597
3712.01 2618
3712.58 2748
3713.15 2571
3713.73 2456
3714.30 2445
3714.88 2540
3715.45 2493
3716.03 2413
3716.60 2292
3717.18 2248
3717.75 2279
3718.33 2363
3718.90 2338
3719.48 2213
3720.05 2123
3720.63 2222
3721.20 2331
3721.78 2290
3722.35 2162
3722.93 2173
3723.51 2189
3724.08 2256
3724.66 2112
3725.23 2077
3725.81 2022
3726.38 2170
3726.96 2146
3727.53 2140
3728.11 2181
3728.69 2174
3729.26 2253
3729.84 2377
3730.41 2408
3730.99 2450
3731.57 2531
3732.14 2564
3732.72 2520
3733.29 2557
3733.87 2494
3734.45 2522
3735.02 2402
3735.60 2318
3736.18 2364
3736.75 2410
3737.33 2413
3737.90 2358
3738.48 2256
3739.06 2167
3739.63 2324
3740.21 2170
3740.79 2165
3741.36 2101
3741.94 2113
3742.52 2126
3743.10 2146
3743.67 2171
3744.25 2129
3744.83 2069
3745.40 2132
3745.98 2241
3746.56 2195
3747.13 2056
3747.71 2039
3748.29 2173
3748.87 2189
3749.44 2152
3750.02 2226
3750.60 2252
3751.18 2212
3751.75 2109
3752.33 2005
3752.91 1995
3753.49 2108
3754.06 2123
3754.64 1974
3755.22 1982
3755.80 1967
3756.38 2078
3756.95 2070
3757.53 2005
3758.11 2062
3758.69 2123
3759.27 2207
3759.84 2047
3760.42 1945
3761.00 2079
3761.58 2222
3762.16 2225
3762.74 2169
3763.32 2269
3763.89 2129
3764.47 2131
3765.05 2135
3765.63 2094
3766.21 2224
3766.79 2198
3767.37 2181
3767.94 2089
3768.52 2200
3769.10 2157
3769.68 2051
3770.26 2028
3770.84 2184
3771.42 2147
3772.00 2190
3772.58 2117
3773.16 2112
3773.74 2160
3774.31 2093
3774.89 2045
3775.47 2155
3776.05 2059
3776.63 2153
3777.21 2050
3777.79 1975
3778.37 1981
3778.95 1986
3779.53 2153
3780.11 2360
3780.69 2155
3781.27 1986
3781.85 2148
3782.43 2121
3783.01 2050
3783.59 2202
3784.17 2138
3784.75 2113
3785.33 2063
3785.91 2135
3786.49 2157
3787.07 2087
3787.65 2161
3788.23 2147
3788.81 2018
3789.39 2067
3789.97 2133
3790.55 2066
3791.13 2024
3791.71 2050
3792.30 2074
3792.88 2082
3793.46 2128
3794.04 2141
3794.62 2140
3795.20 2037
3795.78 2162
3796.36 2254
3796.94 2191
3797.52 2260
3798.10 2066
3798.69 2082
3799.27 2162
3799.85 2091
3800.43 2087
3801.01 2171
3801.59 2206
3802.17 2264
3802.76 2330
3803.34 2423
3803.92 2546
3804.50 2421
3805.08 2482
3805.66 2468
3806.25 2461
3806.83 2307
3807.41 2374
3807.99 2525
3808.57 2516
3809.16 2632
3809.74 2549
3810.32 2559
3810.90 2400
3811.48 2430
3812.07 2499
3812.65 2475
3813.23 2495
3813.81 2496
3814.39 2660
3814.98 2786
3815.56 2850
3816.14 2668
3816.72 2805
3817.31 2715
3817.89 2735
3818.47 2773
3819.06 2570
3819.64 2318
3820.22 2265
3820.80 2331
3821.39 2239
3821.97 2214
3822.55 2088
3823.14 2082
3823.72 2084
3824.30 2065
3824.89 2110
3825.47 2053
3826.05 2011
3826.64 2061
3827.22 2042
3827.80 2068
3828.39 2107
3828.97 2120
3829.55 2028
3830.14 2169
3830.72 2068
3831.30 2091
3831.89 2031
3832.47 2082
3833.05 1950
3833.64 1916
3834.22 2085
3834.81 2042
3835.39 1868
3835.97 1943
3836.56 1938
3837.14 1982
3837.73 1958
3838.31 1936
3838.90 2001
3839.48 1902
3840.06 1989
3840.65 1974
3841.23 1914
3841.82 1885
3842.40 1876
3842.99 2012
3843.57 1933
3844.16 1817
3844.74 1906
3845.33 1916
3845.91 1940
3846.50 1937
3847.08 1896
3847.66 1928
3848.25 1967
3848.83 1952
3849.42 1935
3850.00 1976
3850.59 1997
3851.18 1952
3851.76 1858
3852.35 1998
3852.93 2014
3853.52 2144
3854.10 1981
3854.69 2039
3855.27 1966
3855.86 2078
3856.44 2128
3857.03 1955
3857.62 1811
3858.20 1990
3858.79 2212
3859.37 2118
3859.96 2216
3860.54 2201
3861.13 2224
3861.72 2266
3862.30 2186
3862.89 2282
3863.47 2330
3864.06 2401
3864.65 2392
3865.23 2283
3865.82 2293
3866.41 2375
3866.99 2339
3867.58 2226
3868.17 2226
3868.75 2168
3869.34 2195
3869.93 2247
3870.51 2045
3871.10 2071
3871.69 2110
3872.27 2129
3872.86 2246
3873.45 2243
3874.03 2298
3874.62 2289
3875.21 2328
3875.79 2078
3876.38 2013
3876.97 2100
3877.56 2174
3878.14 2168
3878.73 2236
3879.32 2173
3879.90 2137
3880.49 2068
3881.08 2059
3881.67 2140
3882.25 2027
3882.84 1888
3883.43 1877
3884.02 2062
3884.61 1901
3885.19 2078
3885.78 2021
3886.37 2157
3886.96 2161
3887.54 2145
3888.13 2301
3888.72 2360
3889.31 2332
3889.90 2322
3890.48 2308
3891.07 2455
3891.66 2638
3892.25 2360
3892.84 2386
3893.43 2323
3894.01 2322
3894.60 2210
3895.19 2193
3895.78 2146
3896.37 2105
3896.96 2038
3897.55 2014
3898.14 2032
3898.72 1919
3899.31 2007
3899.90 1993
3900.49 1983
3901.08 2109
3901.67 2054
3902.26 1959
3902.85 1950
3903.44 2069
3904.03 2031
3904.61 2058
3905.20 1993
3905.79 2065
3906.38 2188
3906.97 2028
3907.56 2210
3908.15 2268
3908.74 2240
3909.33 2236
3909.92 2249
3910.51 2126
3911.10 1991
3911.69 2002
3912.28 1965
3912.87 1989
3913.46 2092
3914.05 1886
3914.64 2056
3915.23 1889
3915.82 1970
3916.41 2066
3917.00 2044
3917.59 1988
3918.18 1921
3918.77 2037
3919.36 2107
3919.95 2120
3920.54 2229
3921.13 2159
3921.72 2156
3922.31 2186
3922.90 2158
3923.49 1961
3924.08 2015
3924.68 1993
3925.27 2000
3925.86 1911
3926.45 1838
3927.04 1865
3927.63 1875
3928.22 1866
3928.81 1754
3929.40 1850
3929.99 1832
3930.59 1789
3931.18 1802
3931.77 1844
3932.36 1747
3932.95 1607
3933.54 1760
3934.13 1829
3934.73 1859
3935.32 1839
3935.91 1644
3936.50 1759
3937.09 1910
3937.68 1782
3938.28 1893
3938.87 1939
3939.46 1735
3940.05 1822
3940.64 1869
3941.23 1955
3941.83 1904
3942.42 1816
3943.01 1998
3943.60 1974
3944.20 2029
3944.79 1890
3945.38 1984
3945.97 1911
3946.56 2031
3947.16 2135
3947.75 1907
3948.34 1885
3948.94 1890
3949.53 2089
3950.12 1976
3950.71 1984
3951.31 2018
3951.90 2070
3952.49 2012
3953.08 1999
3953.68 2089
3954.27 2041
3954.86 1888
3955.46 2027
3956.05 1989
3956.64 2034
3957.24 1966
3957.83 2036
3958.42 2096
3959.02 2057
3959.61 2253
3960.20 2241
3960.80 2340
3961.39 2174
3961.98 2005
3962.58 1954
3963.17 1964
3963.76 1977
3964.36 1934
3964.95 1901
3965.55 1987
3966.14 2105
3966.73 2071
3967.33 2066
3967.92 2150
3968.52 2182
3969.11 2151
3969.70 2119
3970.30 2147
3970.89 2019
3971.49 2092
3972.08 2115
3972.68 2025
3973.27 2189
3973.86 2154
3974.46 2202
3975.05 2167
3975.65 2258
3976.24 2275
3976.84 2391
3977.43 2400
3978.03 2528
3978.62 2468
3979.22 2357
3979.81 2394
3980.41 2448
3981.00 2430
3981.60 2284
3982.19 2220
3982.79 2131
3983.38 2123
3983.98 2054
3984.57 2061
3985.17 2148
3985.76 2141
3986.36 2195
3986.95 2308
3987.55 2297
3988.14 2282
3988.74 2270
3989.34 2044
3989.93 2091
3990.53 2048
3991.12 2104
3991.72 2155
3992.31 2045
3992.91 1941
3993.51 2071
3994.10 2068
3994.70 1993
3995.29 2010
3995.89 2080
3996.49 2150
3997.08 2098
3997.68 2125
3998.28 2055
3998.87 2114
3999.47 2191
4000.06 2106
4000.66 2062
4001.26 1994
4001.85 1990
4002.45 2085
4003.05 2216
4003.64 2141
4004.24 2114
4004.84 1992
4005.43 2090
4006.03 2076
4006.63 2102
4007.22 2164
4007.82 2163
4008.42 2197
4009.02 2044
4009.61 2150
4010.21 2037
4010.81 2083
4011.40 2115
4012.00 2067
4012.60 2129
4013.20 2148
4013.79 2115
4014.39 2022
4014.99 2071
4015.59 2090
4016.18 2143
4016.78 2080
4017.38 2109
4017.98 2024
4018.58 1972
4019.17 2016
4019.77 1942
4020.37 1987
4020.97 2112
4021.56 2164
4022.16 2054
4022.76 2186
4023.36 2204
4023.96 2158
4024.56 2077
4025.15 2222
4025.75 2377
4026.35 2346
4026.95 2506
4027.55 2532
4028.15 2456
4028.74 2438
4029.34 2445
4029.94 2410
4030.54 2321
4031.14 2341
4031.74 2247
4032.34 2340
4032.94 2388
4033.53 2433
4034.13 2335
4034.73 2468
4035.33 2525
4035.93 2622
4036.53 2612
4037.13 2569
4037.73 2507
4038.33 2366
4038.93 2207
4039.53 2057
4040.13 2004
4040.72 1904
4041.32 1881
4041.92 1871
4042.52 1946
4043.12 1829
4043.72 1757
4044.32 1904
4044.92 1989
4045.52 1940
4046.12 1955
4046.72 1934
4047.32 1876
4047.92 1933
4048.52 1964
4049.12 2042
4049.72 1977
4050.32 2046
4050.92 2064
4051.52 2102
4052.12 2012
4052.72 2053
4053.32 2136
4053.92 2295
4054.52 2337
4055.13 2347
4055.73 2164
4056.33 2064
4056.93 2070
4057.53 1972
4058.13 1981
4058.73 2024
4059.33 1906
4059.93 1890
4060.53 1761
4061.13 1730
4061.73 1641
4062.33 1615
4062.94 1709
4063.54 1705
4064.14 1766
4064.74 1643
4065.34 1693
4065.94 1703
4066.54 1781
4067.14 1799
4067.75 1588
4068.35 1674
4068.95 1681
4069.55 1625
4070.15 1608
4070.75 1569
4071.36 1619
4071.96 1634
4072.56 1673
4073.16 1646
4073.76 1741
4074.36 1739
4074.97 1749
4075.57 1724
4076.17 1788
4076.77 1905
4077.38 1839
4077.98 1763
4078.58 1975
4079.18 1832
4079.78 1948
4080.39 1974
4080.99 1862
4081.59 1823
4082.19 1724
4082.80 1809
4083.40 1829
4084.00 1823
4084.60 1884
4085.21 1857
4085.81 1743
4086.41 1853
4087.02 1635
4087.62 1745
4088.22 1750
4088.82 1854
4089.43 1858
4090.03 1811
4090.63 1727
4091.24 1869
4091.84 1864
4092.44 1736
4093.05 1674
4093.65 1714
4094.25 1779
4094.86 1687
4095.46 1689
4096.06 1715
4096.67 1629
4097.27 1619
4097.88 1682
4098.48 1651
4099.08 1644
4099.69 1820
4100.29 1881
4100.89 1813
4101.50 1682
4102.10 1768
4102.71 1685
4103.31 1661
4103.91 1734
4104.52 1777
4105.12 1726
4105.73 1694
4106.33 1731
4106.94 1672
4107.54 1630
4108.14 1601
4108.75 1666
4109.35 1687
4109.96 1742
4110.56 1759
4111.17 1696
4111.77 1650
4112.38 1596
4112.98 1666
4113.59 1703
4114.19 1731
4114.80 1702
4115.40 1784
4116.01 1808
4116.61 1750
4117.22 1761
4117.82 1814
4118.43 1808
4119.03 1944
4119.64 1854
4120.24 1772
4120.85 1774
4121.45 1837
4122.06 1935
4122.66 2068
4123.27 2039
4123.88 1903
4124.48 1893
4125.09 1922
4125.69 1938
4126.30 1830
4126.90 1786
4127.51 1733
4128.12 1829
4128.72 1742
4129.33 1775
4129.93 1688
4130.54 1735
4131.15 1719
4131.75 1731
4132.36 1755
4132.96 1758
4133.57 1822
4134.18 1786
4134.78 1809
4135.39 1782
4136.00 1875
4136.60 1938
4137.21 1949
4137.82 2022
4138.42 2059
4139.03 2015
4139.64 2089
4140.24 2141
4140.85 2112
4141.46 2031
4142.06 2042
4142.67 1924
4143.28 1910
4143.89 1967
4144.49 2048
4145.10 2064
4145.71 2069
4146.31 2012
4146.92 1971
4147.53 1957
4148.14 1839
4148.74 1767
4149.35 1811
4149.96 1838
4150.57 1814
4151.17 1740
4151.78 1724
4152.39 1768
4153.00 1767
4153.60 1790
4154.21 1817
4154.82 1762
4155.43 1681
4156.04 1742
4156.64 1751
4157.25 1691
4157.86 1740
4158.47 1741
4159.08 1796
4159.68 1743
4160.29 1753
4160.90 1768
4161.51 1895
4162.12 1794
4162.73 1831
4163.33 1870
4163.94 2003
4164.55 1830
4165.16 1884
4165.77 1985
4166.38 1953
4166.99 1945
4167.60 1988
4168.20 1955
4168.81 1872
4169.42 1819
4170.03 1777
4170.64 1725
4171.25 1826
4171.86 1844
4172.47 1824
4173.08 1861
4173.69 1906
4174.29 1878
4174.90 1914
4175.51 1958
4176.12 1983
4176.73 2094
4177.34 2109
4177.95 2072
4178.56 1935
4179.17 1988
4179.78 1921
4180.39 1979
4181.00 1854
4181.61 2025
4182.22 1935
4182.83 1901
4183.44 1937
4184.05 1862
4184.66 1698
4185.27 1686
4185.88 1771
4186.49 1818
4187.10 1730
4187.71 1727
4188.32 1816
4188.93 1798
4189.54 1719
4190.15 1760
4190.76 1891
4191.37 1969
4191.98 2025
4192.59 2057
4193.20 2272
4193.82 2327
4194.43 2353
4195.04 2360
4195.65 2430
4196.26 2476
4196.87 2301
4197.48 2353
4198.09 2316
4198.70 2231
4199.31 2212
4199.93 2011
4200.54 2102
4201.15 2059
4201.76 1987
4202.37 2037
4202.98 1922
4203.59 1774
4204.20 1872
4204.82 1899
4205.43 1820
4206.04 1939
4206.65 1876
4207.26 1907
4207.87 1899
4208.49 1870
4209.10 1692
4209.71 1782
4210.32 1876
4210.93 1738
4211.55 1773
4212.16 1829
4212.77 1813
4213.38 1873
4213.99 1807
4214.61 1840
4215.22 1817
4215.83 2082
4216.44 2151
4217.06 2174
4217.67 2180
4218.28 2197
4218.89 2203
4219.51 2460
4220.12 2515
4220.73 2627
4221.34 2663
4221.96 2622
4222.57 2567
4223.18 2581
4223.80 2553
4224.41 2589
4225.02 2585
4225.63 2723
4226.25 2750
4226.86 2866
4227.47 2938
4228.09 2985
4228.70 3198
4229.31 3116
4229.93 3243
4230.54 3273
4231.15 3227
4231.77 3010
4232.38 3431
4232.99 3591
4233.61 3807
4234.22 3768
4234.83 4231
4235.45 4458
4236.06 4260
4236.68 4488
4237.29 4340
4237.90 4041
4238.52 3825
4239.13 3564
4239.75 3212
4240.36 2791
4240.97 2750
4241.59 2606
4242.20 2519
4242.82 2317
4243.43 2367
4244.05 2319
4244.66 2487
4245.27 2398
4245.89 2352
4246.50 2548
4247.12 2390
4247.73 2636
4248.35 2415
4248.96 2603
4249.58 2519
4250.19 2423
4250.81 2484
4251.42 2502
4252.04 2313
4252.65 2206
4253.27 2335
4253.88 2284
4254.50 2259
4255.11 2376
4255.73 2260
4256.34 2274
4256.96 2245
4257.57 2141
4258.19 2250
4258.80 2188
4259.42 2135
4260.03 2054
4260.65 2189
4261.27 2040
4261.88 2034
4262.50 1935
4263.11 1915
4263.73 1879
4264.34 1965
4264.96 1939
4265.58 2067
4266.19 2232
4266.81 2060
4267.42 2039
4268.04 2061
4268.66 1994
4269.27 2106
4269.89 2124
4270.51 1952
4271.12 1907
4271.74 1953
4272.35 2068
4272.97 2097
4273.59 2018
4274.20 2028
4274.82 2039
4275.44 1987
4276.05 1932
4276.67 1990
4277.29 1954
4277.90 1978
4278.52 2061
4279.14 2046
4279.76 1968
4280.37 1858
4280.99 1917
4281.61 1860
4282.22 1778
4282.84 1725
4283.46 1735
4284.07 1806
4284.69 1839
4285.31 1776
4285.93 1795
4286.54 1810
4287.16 1852
4287.78 1741
4288.40 1756
4289.01 1769
4289.63 1632
4290.25 1857
4290.87 1787
4291.49 1739
4292.10 1686
4292.72 1809
4293.34 1830
4293.96 1811
4294.58 1826
4295.19 1863
4295.81 1724
4296.43 1763
4297.05 1820
4297.67 1773
4298.28 1732
4298.90 1759
4299.52 2025
4300.14 1950
4300.76 1825
4301.38 1865
4301.99 1865
4302.61 1874
4303.23 1833
4303.85 1897
4304.47 1821
4305.09 1793
4305.71 1824
4306.33 1944
4306.94 1986
4307.56 1803
4308.18 1779
4308.80 1877
4309.42 1833
4310.04 1779
4310.66 1815
4311.28 1857
4311.90 1831
4312.52 1873
4313.14 1907
4313.76 1867
4314.38 1890
4314.99 1932
4315.61 1949
4316.23 1965
4316.85 1893
4317.47 1866
4318.09 1995
4318.71 2007
4319.33 2057
4319.95 2111
4320.57 2069
4321.19 2008
4321.81 1967
4322.43 2036
4323.05 2109
4323.67 2099
4324.29 2060
4324.91 2166
4325.53 2214
4326.15 2344
4326.77 2351
4327.39 2445
4328.01 2359
4328.63 2384
4329.26 2278
4329.88 2308
4330.50 2362
4331.12 2255
4331.74 2333
4332.36 2373
4332.98 2339
4333.60 2496
4334.22 2711
4334.84 2786
4335.46 2887
4336.08 3198
4336.70 3692
4337.33 3971
4337.95 4113
4338.57 4400
4339.19 4603
4339.81 4707
4340.43 4561
4341.05 4239
4341.67 3823
4342.30 3546
4342.92 3453
4343.54 3637
4344.16 3789
4344.78 4096
4345.40 4673
4346.03 5043
4346.65 5606
4347.27 5749
4347.89 5861
4348.51 5816
4349.14 5798
4349.76 5419
4350.38 4894
4351.00 4332
4351.62 3953
4352.25 3349
4352.87 3007
4353.49 2884
4354.11 2646
4354.73 2558
4355.36 2655
4355.98 2567
4356.60 2473
4357.22 2448
4357.85 2522
4358.47 2598
4359.09 2568
4359.71 2726
4360.34 2714
4360.96 2710
4361.58 2622
4362.21 2642
4362.83 2720
4363.45 2656
4364.07 2539
4364.70 2433
4365.32 2351
4365.94 2446
4366.57 2395
4367.19 2270
4367.81 2344
4368.44 2256
4369.06 2202
4369.68 2033
4370.31 2095
4370.93 1953
4371.55 1841
4372.18 1848
4372.80 1904
4373.43 1917
4374.05 1803
4374.67 1904
4375.30 1988
4375.92 1973
4376.54 1991
4377.17 1909
4377.79 1949
4378.42 1930
4379.04 1912
4379.66 1884
4380.29 2108
4380.91 2184
4381.54 2142
4382.16 2016
4382.79 1951
4383.41 2015
4384.03 1968
4384.66 1992
4385.28 2048
4385.91 1931
4386.53 1875
4387.16 1914
4387.78 1987
4388.41 1954
4389.03 1865
4389.66 1885
4390.28 1768
4390.91 1800
4391.53 1740
4392.16 1841
4392.78 1848
4393.41 1789
4394.03 1876
4394.66 1804
4395.28 1924
4395.91 1867
4396.53 1797
4397.16 1903
4397.78 1861
4398.41 1755
4399.03 1763
4399.66 1754
4400.29 1846
4400.91 1816
4401.54 1981
4402.16 1972
4402.79 1869
4403.41 1893
4404.04 2098
4404.67 1965
4405.29 1828
4405.92 1778
4406.54 1778
4407.17 1861
4407.80 1860
4408.42 1955
4409.05 1922
4409.67 1867
4410.30 1796
4410.93 1901
4411.55 1890
4412.18 1876
4412.81 1919
4413.43 1824
4414.06 1689
4414.69 1873
4415.31 1849
4415.94 1880
4416.57 1890
4417.19 1817
4417.82 1824
4418.45 1672
4419.07 1699
4419.70 1762
4420.33 1700
4420.95 1708
4421.58 1762
4422.21 1778
4422.84 1801
4423.46 1787
4424.09 1718
4424.72 1655
4425.35 1587
4425.97 1604
4426.60 1609
4427.23 1649
4427.86 1620
4428.48 1584
4429.11 1655
4429.74 1707
4430.37 1647
4430.99 1660
4431.62 1609
4432.25 1823
4432.88 1886
4433.51 1838
4434.13 1727
4434.76 1652
4435.39 1764
4436.02 1731
4436.65 1818
4437.27 1842
4437.90 1793
4438.53 1806
4439.16 1817
4439.79 1770
4440.42 1776
4441.04 1758
4441.67 1773
4442.30 1750
4442.93 1728
4443.56 1657
4444.19 1631
4444.82 1726
4445.44 1790
4446.07 1741
4446.70 1675
4447.33 1774
4447.96 1900
4448.59 1927
4449.22 2022
4449.85 2004
4450.48 1974
4451.11 2013
4451.74 1935
4452.36 1955
4452.99 1886
4453.62 1827
4454.25 1785
4454.88 1946
4455.51 2058
4456.14 2081
4456.77 2102
4457.40 2053
4458.03 2211
4458.66 2069
4459.29 1952
4459.92 1907
4460.55 1959
4461.18 1872
4461.81 1766
4462.44 1749
4463.07 1693
4463.70 1756
4464.33 1715
4464.96 1628
4465.59 1645
4466.22 1651
4466.85 1627
4467.48 1693
4468.11 1666
4468.74 1692
4469.37 1690
4470.00 1779
4470.63 1771
4471.26 1803
4471.89 1659
4472.53 1650
4473.16 1742
4473.79 1687
4474.42 1649
4475.05 1727
4475.68 1654
4476.31 1687
4476.94 1693
4477.57 1723
4478.20 1667
4478.83 1676
4479.47 1619
4480.10 1702
4480.73 1627
4481.36 1745
4481.99 1798
4482.62 1696
4483.25 1743
4483.89 1847
4484.52 1651
4485.15 1699
4485.78 1705
4486.41 1803
4487.04 1839
4487.68 1758
4488.31 1814
4488.94 1844
4489.57 1818
4490.20 1840
4490.84 1870
4491.47 1759
4492.10 1762
4492.73 1716
4493.36 1728
4494.00 1799
4494.63 1791
4495.26 1698
4495.89 1750
4496.53 1901
4497.16 1808
4497.79 1713
4498.42 1830
4499.06 1952
4499.69 1979
4500.32 2118
4500.95 2261
4501.59 2389
4502.22 2558
4502.85 2414
4503.48 2397
4504.12 2362
4504.75 2310
4505.38 2264
4506.02 2195
4506.65 2096
4507.28 1945
4507.92 1859
4508.55 1927
4509.18 1882
4509.82 1863
4510.45 1951
4511.08 1952
4511.72 1966
4512.35 1939
4512.98 1924
4513.62 1795
4514.25 1762
4514.88 1840
4515.52 1765
4516.15 1808
4516.79 1850
4517.42 1803
4518.05 1709
4518.69 1606
4519.32 1676
4519.96 1754
4520.59 1622
4521.22 1594
4521.86 1553
4522.49 1660
4523.13 1742
4523.76 1788
4524.40 1801
4525.03 1688
4525.66 1618
4526.30 1732
4526.93 1646
4527.57 1694
4528.20 1781
4528.84 1888
4529.47 1910
4530.11 1896
4530.74 2017
4531.38 2009
4532.01 2147
4532.65 2195
4533.28 2208
4533.92 2256
4534.55 2144
4535.19 1962
4535.82 2116
4536.46 1869
4537.09 1873
4537.73 1887
4538.36 1937
4539.00 1779
4539.63 1706
4540.27 1664
4540.90 1684
4541.54 1665
4542.18 1710
4542.81 1700
4543.45 1635
4544.08 1585
4544.72 1594
4545.35 1724
4545.99 1612
4546.63 1702
4547.26 1643
4547.90 1665
4548.53 1608
4549.17 1584
4549.81 1701
4550.44 1661
4551.08 1600
4551.72 1645
4552.35 1737
4552.99 1845
4553.62 1778
4554.26 1676
4554.90 1653
4555.53 1786
4556.17 1704
4556.81 1603
4557.44 1703
4558.08 1766
4558.72 1635
4559.35 1551
4559.99 1675
4560.63 1724
4561.26 1652
4561.90 1550
4562.54 1522
4563.18 1542
4563.81 1572
4564.45 1547
4565.09 1638
4565.72 1696
4566.36 1667
4567.00 1676
4567.64 1664
4568.27 1680
4568.91 1634
4569.55 1754
4570.19 1666
4570.82 1686
4571.46 1689
4572.10 1644
4572.74 1744
4573.38 1757
4574.01 1709
4574.65 1593
4575.29 1620
4575.93 1773
4576.56 1708
4577.20 1613
4577.84 1635
4578.48 1618
4579.12 1706
4579.76 1775
4580.39 1790
4581.03 1715
4581.67 1763
4582.31 1820
4582.95 1802
4583.59 1713
4584.22 1693
4584.86 1691
4585.50 1708
4586.14 1793
4586.78 1730
4587.42 1841
4588.06 2034
4588.70 2085
4589.33 1970
4589.97 2024
4590.61 2222
4591.25 2381
4591.89 2627
4592.53 2895
4593.17 2970
4593.81 2647
4594.45 2586
4595.09 2446
4595.73 2286
4596.37 2121
4597.00 1893
4597.64 1836
4598.28 1913
4598.92 1820
4599.56 1872
4600.20 1997
4600.84 2060
4601.48 2072
4602.12 2023
4602.76 2078
4603.40 2186
4604.04 2333
4604.68 2326
4605.32 2163
4605.96 2286
4606.60 2356
4607.24 2175
4607.88 2109
4608.52 2112
4609.16 2115
4609.80 1964
4610.44 1967
4611.08 1893
4611.72 1916
4612.36 1865
4613.01 1803
4613.65 1814
4614.29 1867
4614.93 1808
4615.57 1848
4616.21 1832
4616.85 1739
4617.49 1663
4618.13 1703
4618.77 1748
4619.41 1677
4620.05 1650
4620.70 1645
4621.34 1781
4621.98 1769
4622.62 1761
4623.26 1775
4623.90 1923
4624.54 1869
4625.18 1827
4625.83 1658
4626.47 1699
4627.11 1787
4627.75 1737
4628.39 1701
4629.03 1687
4629.68 1653
4630.32 1732
4630.96 1746
4631.60 1751
4632.24 1752
4632.88 1712
4633.53 1742
4634.17 1789
4634.81 1957
4635.45 1905
4636.10 1907
4636.74 1983
4637.38 2101
4638.02 2016
4638.66 2110
4639.31 2232
4639.95 2171
4640.59 2057
4641.23 2108
4641.88 2106
4642.52 2014
4643.16 2058
4643.80 2005
4644.45 1953
4645.09 1969
4645.73 1954
4646.38 1807
4647.02 1822
4647.66 1773
4648.30 1777
4648.95 1823
4649.59 1765
4650.23 1801
4650.88 1850
4651.52 1878
4652.16 1761
4652.81 1686
4653.45 1781
4654.09 1765
4654.74 1799
4655.38 1741
4656.02 1655
4656.67 1654
4657.31 1660
4657.96 1602
4658.60 1630
4659.24 1621
4659.89 1711
4660.53 1753
4661.17 1769
4661.82 1817
4662.46 1750
4663.11 1744
4663.75 1705
4664.39 1608
4665.04 1638
4665.68 1671
4666.33 1728
4666.97 1639
4667.62 1557
4668.26 1661
4668.90 1607
4669.55 1530
4670.19 1585
4670.84 1664
4671.48 1667
4672.13 1604
4672.77 1657
4673.42 1780
4674.06 1787
4674.71 1794
4675.35 1854
4676.00 1843
4676.64 1873
4677.29 1783
4677.93 1760
4678.58 1846
4679.22 1746
4679.87 1803
4680.51 1743
4681.16 1677
4681.80 1723
4682.45 1828
4683.09 1885
4683.74 1695
4684.38 1688
4685.03 1807
4685.68 1746
4686.32 1676
4686.97 1755
4687.61 1673
4688.26 1635
4688.90 1681
4689.55 1661
4690.20 1763
4690.84 1759
4691.49 1568
4692.13 1735
4692.78 1663
4693.43 1639
4694.07 1584
4694.72 1672
4695.36 1737
4696.01 1902
4696.66 1904
4697.30 2059
4697.95 2131
4698.60 2159
4699.24 2068
4699.89 2200
4700.54 2229
4701.18 2211
4701.83 2268
4702.48 2021
4703.12 2060
4703.77 2046
4704.42 1906
4705.06 1911
4705.71 1794
4706.36 1811
4707.00 1783
4707.65 1796
4708.30 1827
4708.95 1784
4709.59 1831
4710.24 1921
4710.89 1947
4711.54 1927
4712.18 1835
4712.83 1847
4713.48 1822
4714.13 1814
4714.77 1789
4715.42 1837
4716.07 1752
4716.72 1800
4717.36 1836
4718.01 1843
4718.66 1835
4719.31 1981
4719.96 1932
4720.60 1844
4721.25 1982
4721.90 1853
4722.55 1888
4723.20 1966
4723.84 1939
4724.49 1994
4725.14 1936
4725.79 2151
4726.44 2195
4727.09 2127
4727.73 2313
4728.38 2189
4729.03 2294
4729.68 2231
4730.33 2058
4730.98 1999
4731.63 1933
4732.27 1823
4732.92 1784
4733.57 1709
4734.22 1744
4734.87 1730
4735.52 1625
4736.17 1653
4736.82 1722
4737.47 1655
4738.12 1781
4738.77 1844
4739.41 1893
4740.06 1910
4740.71 1914
4741.36 1870
4742.01 1930
4742.66 1892
4743.31 1909
4743.96 1802
4744.61 1719
4745.26 1838
4745.91 1821
4746.56 1785
4747.21 1840
4747.86 1780
4748.51 1769
4749.16 1810
4749.81 1879
4750.46 1816
4751.11 1900
4751.76 1936
4752.41 2137
4753.06 2120
4753.71 2008
4754.36 1859
4755.01 1949
4755.66 1862
4756.31 1853
4756.96 1873
4757.61 1742
4758.26 1684
4758.91 1723
4759.56 1685
4760.22 1637
4760.87 1682
4761.52 1614
4762.17 1725
4762.82 1641
4763.47 1557
4764.12 1600
4764.77 1651
4765.42 1797
4766.07 1866
4766.72 1917
4767.38 1791
4768.03 1739
4768.68 1791
4769.33 1900
4769.98 1861
4770.63 1804
4771.28 1745
4771.94 1699
4772.59 1674
4773.24 1620
4773.89 1711
4774.54 1734
4775.19 1665
4775.85 1769
4776.50 1677
4777.15 1640
4777.80 1568
4778.45 1676
4779.11 1726
4779.76 1717
4780.41 1732
4781.06 1716
4781.71 1705
4782.37 1659
4783.02 1722
4783.67 1810
4784.32 1774
4784.98 1647
4785.63 1628
4786.28 1623
4786.93 1542
4787.59 1550
4788.24 1798
4788.89 1566
4789.54 1645
4790.20 1704
4790.85 1685
4791.50 1834
4792.15 1669
4792.81 1576
4793.46 1731
4794.11 1724
4794.77 1724
4795.42 1606
4796.07 1646
4796.73 1599
4797.38 1575
4798.03 1638
4798.69 1695
4799.34 1694
4799.99 1704
4800.65 1667
4801.30 1702
4801.95 1590
4802.61 1691
4803.26 1735
4803.91 1777
4804.57 1685
4805.22 1782
4805.88 1716
4806.53 1798
4807.18 1780
4807.84 1668
4808.49 1775
4809.15 1804
4809.80 1662
4810.45 1618
4811.11 1593
4811.76 1644
4812.42 1684
4813.07 1704
4813.73 1739
4814.38 1779
4815.03 1822
4815.69 1835
4816.34 1796
4817.00 1849
4817.65 1812
4818.31 1917
4818.96 1914
4819.62 1951
4820.27 1955
4820.93 1971
4821.58 2051
4822.24 2080
4822.89 2120
4823.55 2145
4824.20 2221
4824.86 2259
4825.51 2490
4826.17 2309
4826.82 2446
4827.48 2496
4828.13 2443
4828.79 2333
4829.44 2268
4830.10 2191
4830.75 2147
4831.41 2232
4832.07 2170
4832.72 2112
4833.38 2287
4834.03 2221
4834.69 2279
4835.34 2415
4836.00 2368
4836.66 2512
4837.31 2564
4837.97 2599
4838.62 2594
4839.28 2787
4839.94 2833
4840.59 2716
4841.25 2558
4841.91 2557
4842.56 2668
4843.22 2543
4843.87 2573
4844.53 2568
4845.19 2643
4845.84 2595
4846.50 2646
4847.16 2931
4847.81 2962
4848.47 3127
4849.13 3261
4849.78 3208
4850.44 3373
4851.10 3641
4851.75 3761
4852.41 3563
4853.07 3332
4853.73 3246
4854.38 3153
4855.04 3142
4855.70 3290
4856.35 3244
4857.01 3391
4857.67 3476
4858.33 3707
4858.98 3997
4859.64 3883
4860.30 3920
4860.96 3926
4861.61 3845
4862.27 3728
4862.93 3579
4863.59 3319
4864.25 3432
4864.90 3243
4865.56 3401
4866.22 3659
4866.88 3542
4867.54 3700
4868.19 3523
4868.85 3573
4869.51 3439
4870.17 3363
4870.83 3462
4871.48 3264
4872.14 3146
4872.80 3034
4873.46 2902
4874.12 2811
4874.78 2928
4875.43 2915
4876.09 2798
4876.75 2788
4877.41 2852
4878.07 2799
4878.73 2891
4879.39 3035
4880.05 3105
4880.70 2889
4881.36 3099
4882.02 3036
4882.68 2740
4883.34 2573
4884.00 2574
4884.66 2601
4885.32 2310
4885.98 2300
4886.64 2370
4887.30 2499
4887.96 2524
4888.62 2595
4889.27 2668
4889.93 2575
4890.59 2625
4891.25 2752
4891.91 2782
4892.57 2691
4893.23 2821
4893.89 2677
4894.55 2604
4895.21 2336
4895.87 2448
4896.53 2410
4897.19 2227
4897.85 2351
4898.51 2207
4899.17 2168
4899.83 2253
4900.49 2286
4901.15 2232
4901.81 2315
4902.47 2375
4903.13 2222
4903.79 2264
4904.46 2091
4905.12 2027
4905.78 1993
4906.44 2030
4907.10 2007
4907.76 1988
4908.42 1976
4909.08 1955
4909.74 1942
4910.40 2074
4911.06 2001
4911.72 1974
4912.38 1890
4913.05 2045
4913.71 1914
4914.37 1995
4915.03 1923
4915.69 1828
4916.35 1800
4917.01 1918
4917.67 1769
4918.34 1824
4919.00 1902
4919.66 1774
4920.32 1717
4920.98 1695
4921.64 1805
4922.31 1773
4922.97 1784
4923.63 1713
4924.29 1813
4924.95 1864
4925.62 1864
4926.28 1760
4926.94 1755
4927.60 1716
4928.26 1741
4928.93 1769
4929.59 1761
4930.25 1775
4930.91 1825
4931.57 1696
4932.24 1737
4932.90 1768
4933.56 1703
4934.22 1807
4934.89 1717
4935.55 1719
4936.21 1844
4936.88 1902
4937.54 1678
4938.20 1739
4938.86 1706
4939.53 1741
4940.19 1730
4940.85 1792
4941.52 1789
4942.18 1751
4942.84 1788
4943.50 1757
4944.17 1672
4944.83 1596
4945.49 1612
4946.16 1650
4946.82 1744
4947.48 1656
4948.15 1561
4948.81 1620
4949.47 1632
4950.14 1625
4950.80 1511
4951.47 1601
4952.13 1640
4952.79 1544
4953.46 1553
4954.12 1470
4954.78 1619
4955.45 1744
4956.11 1715
4956.78 1572
4957.44 1666
4958.10 1613
4958.77 1682
4959.43 1680
4960.10 1710
4960.76 1711
4961.43 1772
4962.09 1757
4962.76 1858
4963.42 1793
4964.08 1844
4964.75 1981
4965.41 2060
4966.08 2077
4966.74 2058
4967.41 2050
4968.07 2039
4968.74 1976
4969.40 1882
4970.07 1776
4970.73 1747
4971.40 1702
4972.06 1729
4972.73 1796
4973.39 1688
4974.06 1695
4974.72 1704
4975.39 1669
4976.05 1664
4976.72 1611
4977.38 1570
4978.05 1678
4978.71 1738
4979.38 1714
4980.05 1719
4980.71 1722
4981.38 1703
4982.04 1635
4982.71 1783
4983.37 1807
4984.04 1653
4984.71 1578
4985.37 1584
4986.04 1441
4986.70 1546
4987.37 1593
4988.04 1526
4988.70 1486
4989.37 1675
4990.04 1543
4990.70 1523
4991.37 1534
4992.03 1448
4992.70 1573
4993.37 1521
4994.03 1560
4994.70 1442
4995.37 1519
4996.03 1530
4996.70 1493
4997.37 1436
4998.03 1529
4998.70 1514
4999.37 1539
5000.03 1509
5000.70 1503
5001.37 1550
5002.04 1580
5002.70 1564
5003.37 1524
5004.04 1387
5004.70 1493
5005.37 1574
5006.04 1558
5006.71 1528
5007.37 1392
5008.04 1468
5008.71 1558
5009.38 1654
5010.04 1539
5010.71 1439
5011.38 1411
5012.05 1445
5012.71 1487
5013.38 1479
5014.05 1512
5014.72 1392
5015.39 1451
5016.05 1437
5016.72 1450
5017.39 1460
5018.06 1521
5018.73 1555
5019.39 1604
5020.06 1603
5020.73 1611
5021.40 1751
5022.07 1795
5022.74 1781
5023.41 1880
5024.07 2057
5024.74 2067
5025.41 1898
5026.08 1704
5026.75 1838
5027.42 1811
5028.09 1622
5028.75 1627
5029.42 1573
5030.09 1569
5030.76 1521
5031.43 1529
5032.10 1549
5032.77 1557
5033.44 1524
5034.11 1449
5034.78 1484
5035.45 1465
5036.12 1415
5036.78 1510
5037.45 1491
5038.12 1464
5038.79 1480
5039.46 1456
5040.13 1415
5040.80 1515
5041.47 1501
5042.14 1495
5042.81 1492
5043.48 1525
5044.15 1489
5044.82 1491
5045.49 1503
5046.16 1546
5046.83 1600
5047.50 1622
5048.17 1510
5048.84 1514
5049.51 1691
5050.18 1631
5050.85 1539
5051.52 1548
5052.19 1488
5052.86 1500
5053.53 1508
5054.20 1531
5054.87 1407
5055.55 1383
5056.22 1360
5056.89 1370
5057.56 1488
5058.23 1493
5058.90 1471
5059.57 1542
5060.24 1379
5060.91 1375
5061.58 1377
5062.25 1541
5062.93 1480
5063.60 1407
5064.27 1422
5064.94 1366
5065.61 1353
5066.28 1391
5066.95 1492
5067.62 1415
5068.30 1422
5068.97 1428
5069.64 1459
5070.31 1402
5070.98 1412
5071.65 1456
5072.33 1407
5073.00 1409
5073.67 1446
5074.34 1424
5075.01 1380
5075.68 1544
5076.36 1521
5077.03 1555
5077.70 1599
5078.37 1661
5079.05 1654
5079.72 1715
5080.39 1719
5081.06 1684
5081.73 1722
5082.41 1597
5083.08 1621
5083.75 1504
5084.42 1516
5085.10 1504
5085.77 1541
5086.44 1587
5087.12 1522
5087.79 1569
5088.46 1551
5089.13 1547
5089.81 1667
5090.48 1764
5091.15 1865
5091.83 1832
5092.50 1751
5093.17 1754
5093.84 1830
5094.52 1822
5095.19 1718
5095.86 1678
5096.54 1654
5097.21 1657
5097.88 1585
5098.56 1582
5099.23 1609
5099.91 1504
5100.58 1529
5101.25 1616
5101.93 1514
5102.60 1618
5103.27 1671
5103.95 1563
5104.62 1623
5105.30 1759
5105.97 1664
5106.64 1610
5107.32 1608
5107.99 1618
5108.67 1562
5109.34 1588
5110.01 1575
5110.69 1474
5111.36 1492
5112.04 1599
5112.71 1492
5113.39 1447
5114.06 1449
5114.74 1499
5115.41 1492
5116.08 1566
5116.76 1671
5117.43 1683
5118.11 1736
5118.78 1910
5119.46 1894
5120.13 1974
5120.81 2051
5121.48 1924
5122.16 1768
5122.83 1826
5123.51 1799
5124.18 1678
5124.86 1696
5125.53 1668
5126.21 1596
5126.88 1641
5127.56 1562
5128.24 1555
5128.91 1595
5129.59 1611
5130.26 1553
5130.94 1507
5131.61 1497
5132.29 1563
5132.96 1641
5133.64 1556
5134.32 1561
5134.99 1503
5135.67 1532
5136.34 1544
5137.02 1573
5137.70 1530
5138.37 1485
5139.05 1621
5139.72 1608
5140.40 1577
5141.08 1464
5141.75 1512
5142.43 1545
5143.11 1581
5143.78 1417
5144.46 1320
5145.14 1375
5145.81 1464
5146.49 1404
5147.17 1440
5147.84 1493
5148.52 1412
5149.20 1432
5149.87 1448
5150.55 1481
5151.23 1405
5151.90 1484
5152.58 1453
5153.26 1408
5153.94 1436
5154.61 1372
5155.29 1338
5155.97 1362
5156.64 1352
5157.32 1377
5158.00 1425
5158.68 1301
5159.35 1413
5160.03 1378
5160.71 1351
5161.39 1361
5162.06 1407
5162.74 1416
5163.42 1389
5164.10 1463
5164.78 1491
5165.45 1518
5166.13 1595
5166.81 1663
5167.49 1617
5168.17 1583
5168.84 1572
5169.52 1563
5170.20 1553
5170.88 1505
5171.56 1431
5172.23 1427
5172.91 1400
5173.59 1445
5174.27 1355
5174.95 1404
5175.63 1445
5176.31 1417
5176.98 1403
5177.66 1453
5178.34 1398
5179.02 1419
5179.70 1441
5180.38 1335
5181.06 1340
5181.74 1460
5182.42 1420
5183.09 1431
5183.77 1430
5184.45 1451
5185.13 1434
5185.81 1429
5186.49 1355
5187.17 1341
5187.85 1405
5188.53 1356
5189.21 1367
5189.89 1388
5190.57 1359
5191.25 1385
5191.93 1365
5192.61 1423
5193.29 1342
5193.97 1451
5194.64 1437
5195.32 1321
5196.00 1306
5196.68 1307
5197.36 1327
5198.04 1401
5198.72 1360
5199.40 1363
5200.08 1415
5200.77 1468
5201.45 1454
5202.13 1378
5202.81 1409
5203.49 1441
5204.17 1380
5204.85 1414
5205.53 1506
5206.21 1548
5206.89 1630
5207.57 1611
5208.25 1619
5208.93 1666
5209.61 1636
5210.29 1572
5210.97 1711
5211.65 1662
5212.34 1686
5213.02 1624
5213.70 1526
5214.38 1475
5215.06 1491
5215.74 1548
5216.42 1516
5217.10 1567
5217.78 1543
5218.47 1457
5219.15 1536
5219.83 1599
5220.51 1607
5221.19 1491
5221.87 1531
5222.56 1529
5223.24 1555
5223.92 1504
5224.60 1496
5225.28 1605
5225.96 1511
5226.65 1532
5227.33 1552
5228.01 1487
5228.69 1427
5229.37 1427
5230.06 1400
5230.74 1437
5231.42 1532
5232.10 1476
5232.79 1452
5233.47 1411
5234.15 1473
5234.83 1399
5235.51 1460
5236.20 1529
5236.88 1426
5237.56 1453
5238.25 1463
5238.93 1506
5239.61 1436
5240.29 1341
5240.98 1440
5241.66 1523
5242.34 1623
5243.03 1536
5243.71 1588
5244.39 1526
5245.07 1429
5245.76 1430
5246.44 1495
5247.12 1496
5247.81 1593
5248.49 1435
5249.17 1432
5249.86 1420
5250.54 1430
5251.22 1539
5251.91 1617
5252.59 1530
5253.28 1475
5253.96 1427
5254.64 1377
5255.33 1471
5256.01 1396
5256.69 1450
5257.38 1394
5258.06 1453
5258.75 1536
5259.43 1517
5260.11 1421
5260.80 1492
5261.48 1603
5262.17 1690
5262.85 1672
5263.53 1687
5264.22 1670
5264.90 1658
5265.59 1712
5266.27 1645
5266.96 1591
5267.64 1646
5268.33 1667
5269.01 1598
5269.70 1529
5270.38 1473
5271.07 1502
5271.75 1479
5272.44 1542
5273.12 1488
5273.80 1484
5274.49 1516
5275.18 1505
5275.86 1573
5276.55 1490
5277.23 1442
5277.92 1506
5278.60 1531
5279.29 1552
5279.97 1705
5280.66 1783
5281.34 1789
5282.03 1783
5282.71 1756
5283.40 1829
5284.08 1726
5284.77 1661
5285.46 1768
5286.14 1541
5286.83 1457
5287.51 1471
5288.20 1507
5288.89 1465
5289.57 1400
5290.26 1409
5290.94 1440
5291.63 1517
5292.32 1542
5293.00 1413
5293.69 1438
5294.38 1564
5295.06 1568
5295.75 1578
5296.43 1498
5297.12 1554
5297.81 1506
5298.49 1539
5299.18 1588
5299.87 1604
5300.55 1622
5301.24 1542
5301.93 1439
5302.61 1448
5303.30 1479
5303.99 1431
5304.68 1493
5305.36 1485
5306.05 1518
5306.74 1502
5307.42 1471
5308.11 1433
5308.80 1430
5309.49 1569
5310.17 1601
5310.86 1711
5311.55 1838
5312.23 1726
5312.92 1802
5313.61 1683
5314.30 1661
5314.99 1744
5315.67 1643
5316.36 1536
5317.05 1534
5317.74 1583
5318.42 1617
5319.11 1682
5319.80 1787
5320.49 1744
5321.18 1892
5321.86 1792
5322.55 1852
5323.24 1881
5323.93 1757
5324.62 1784
5325.31 1562
5325.99 1508
5326.68 1523
5327.37 1456
5328.06 1387
5328.75 1451
5329.44 1539
5330.12 1550
5330.81 1483
5331.50 1504
5332.19 1547
5332.88 1462
5333.57 1488
5334.26 1497
5334.95 1550
5335.64 1624
5336.32 1530
5337.01 1492
5337.70 1446
5338.39 1461
5339.08 1569
5339.77 1482
5340.46 1515
5341.15 1452
5341.84 1566
5342.53 1588
5343.22 1501
5343.91 1571
5344.60 1709
5345.29 1691
5345.98 1454
5346.67 1534
5347.36 1520
5348.04 1664
5348.73 1674
5349.42 1734
5350.11 1692
5350.80 1676
5351.49 1736
5352.18 1848
5352.87 1757
5353.56 1681
5354.25 1655
5354.95 1784
5355.64 1696
5356.33 1543
5357.02 1514
5357.71 1617
5358.40 1441
5359.09 1422
5359.78 1477
5360.47 1344
5361.16 1463
5361.85 1377
5362.54 1414
5363.23 1338
5363.92 1369
5364.61 1516
5365.30 1312
5365.99 1246
5366.69 1294
5367.38 1357
5368.07 1341
5368.76 1419
5369.45 1370
5370.14 1405
5370.83 1316
5371.52 1315
5372.22 1406
5372.91 1386
5373.60 1408
5374.29 1387
5374.98 1382
5375.67 1337
5376.36 1364
5377.06 1339
5377.75 1370
5378.44 1342
5379.13 1343
5379.82 1316
5380.52 1318
5381.21 1230
5381.90 1310
5382.59 1322
5383.28 1248
5383.98 1251
5384.67 1318
5385.36 1390
5386.05 1360
5386.74 1407
5387.44 1364
5388.13 1447
5388.82 1441
5389.51 1413
5390.21 1521
5390.90 1520
5391.59 1391
5392.28 1390
5392.98 1469
5393.67 1482
5394.36 1423
5395.06 1348
5395.75 1353
5396.44 1359
5397.13 1393
5397.83 1411
5398.52 1367
5399.21 1368
5399.91 1376
5400.60 1375
5401.29 1218
5401.99 1279
5402.68 1357
5403.37 1275
5404.07 1362
5404.76 1416
5405.45 1403
5406.15 1393
5406.84 1364
5407.53 1377
5408.23 1395
5408.92 1512
5409.61 1488
5410.31 1355
5411.00 1375
5411.70 1444
5412.39 1319
5413.08 1299
5413.78 1287
5414.47 1293
5415.17 1366
5415.86 1360
5416.55 1372
5417.25 1370
5417.94 1352
5418.64 1419
5419.33 1385
5420.03 1443
5420.72 1446
5421.42 1433
5422.11 1351
5422.80 1457
5423.50 1523
5424.19 1493
5424.89 1505
5425.58 1540
5426.28 1499
5426.97 1430
5427.67 1400
5428.36 1458
5429.06 1475
5429.75 1404
5430.45 1519
5431.14 1497
5431.84 1438
5432.53 1440
5433.23 1628
5433.92 1618
5434.62 1498
5435.31 1574
5436.01 1614
5436.71 1563
5437.40 1612
5438.10 1673
5438.79 1739
5439.49 1788
5440.18 1800
5440.88 1653
5441.58 1550
5442.27 1587
5442.97 1662
5443.66 1701
5444.36 1735
5445.06 1934
5445.75 2105
5446.45 2104
5447.14 2108
5447.84 2341
5448.54 2476
5449.23 2413
5449.93 2474
5450.63 2404
5451.32 2364
5452.02 2244
5452.71 2143
5453.41 1919
5454.11 1851
5454.80 1860
5455.50 1732
5456.20 1624
5456.89 1659
5457.59 1594
5458.29 1714
5458.99 1871
5459.68 1714
5460.38 1801
5461.08 1745
5461.77 1803
5462.47 1858
5463.17 1864
5463.86 1974
5464.56 1992
5465.26 1842
5465.96 1784
5466.65 1849
5467.35 1835
5468.05 1902
5468.75 1784
5469.44 1829
5470.14 1779
5470.84 1921
5471.54 1818
5472.24 1895
5472.93 1821
5473.63 1953
5474.33 2083
5475.03 2113
5475.72 1999
5476.42 2044
5477.12 2220
5477.82 2321
5478.52 2442
5479.22 2540
5479.91 2743
5480.61 2851
5481.31 3202
5482.01 3093
5482.71 3151
5483.41 3191
5484.10 2967
5484.80 2693
5485.50 2487
5486.20 2395
5486.90 2495
5487.60 2531
5488.30 2336
5488.99 2322
5489.69 2284
5490.39 2164
5491.09 2160
5491.79 2255
5492.49 2434
5493.19 2480
5493.89 2559
5494.59 2690
5495.29 2614
5495.99 2795
5496.69 2569
5497.38 2688
5498.08 2960
5498.78 3245
5499.48 3753
5500.18 4113
5500.88 4625
5501.58 5108
5502.28 5373
5502.98 5218
5503.68 5158
5504.38 4679
5505.08 4028
5505.78 3583
5506.48 3187
5507.18 2916
5507.88 2562
5508.58 2385
5509.28 2310
5509.98 2247
5510.68 2204
5511.38 2169
5512.08 2082
5512.78 2103
5513.48 2271
5514.18 2218
5514.88 2348
5515.58 2460
5516.28 2458
5516.98 2285
5517.69 2115
5518.39 2104
5519.09 2219
5519.79 2185
5520.49 2219
5521.19 2140
5521.89 2016
5522.59 2005
5523.29 1983
5523.99 1855
5524.69 1839
5525.40 1720
5526.10 1757
5526.80 1775
5527.50 1796
5528.20 1813
5528.90 1758
5529.60 1709
5530.31 1808
5531.01 1737
5531.71 1736
5532.41 1704
5533.11 1609
5533.81 1693
5534.51 1722
5535.22 1710
5535.92 1671
5536.62 1645
5537.32 1660
5538.02 1637
5538.73 1567
5539.43 1638
5540.13 1549
5540.83 1546
5541.53 1610
5542.24 1538
5542.94 1490
5543.64 1495
5544.34 1523
5545.05 1617
5545.75 1520
5546.45 1497
5547.15 1531
5547.86 1539
5548.56 1575
5549.26 1441
5549.96 1478
5550.67 1567
5551.37 1543
5552.07 1566
5552.78 1583
5553.48 1508
5554.18 1492
5554.88 1467
5555.59 1382
5556.29 1509
5556.99 1452
5557.70 1404
5558.40 1284
5559.10 1290
5559.81 1343
5560.51 1492
5561.21 1404
5561.92 1428
5562.62 1450
5563.32 1471
5564.03 1570
5564.73 1431
5565.44 1516
5566.14 1454
5566.84 1562
5567.55 1562
5568.25 1478
5568.95 1536
5569.66 1369
5570.36 1386
5571.07 1428
5571.77 1365
5572.47 1456
5573.18 1459
5573.88 1504
5574.59 1489
5575.29 1596
5576.00 1549
5576.70 1496
5577.40 1523
5578.11 1391
5578.81 1472
5579.52 1594
5580.22 1488
5580.93 1472
5581.63 1476
5582.34 1467
5583.04 1395
5583.75 1380
5584.45 1348
5585.16 1317
5585.86 1390
5586.57 1339
5587.27 1390
5587.98 1376
5588.68 1339
5589.39 1348
5590.09 1409
5590.80 1412
5591.50 1458
5592.21 1491
5592.91 1465
5593.62 1431
5594.33 1315
5595.03 1303
5595.74 1313
5596.44 1346
5597.15 1320
5597.85 1400
5598.56 1471
5599.27 1363
5599.97 1376
5600.68 1295
5601.38 1248
5602.09 1321
5602.79 1366
5603.50 1402
5604.21 1379
5604.91 1285
5605.62 1245
5606.33 1336
5607.03 1403
5607.74 1321
5608.45 1346
5609.15 1315
5609.86 1281
5610.56 1251
5611.27 1346
5611.98 1380
5612.68 1424
5613.39 1455
5614.10 1330
5614.80 1316
5615.51 1336
5616.22 1419
5616.93 1382
5617.63 1315
5618.34 1386
5619.05 1313
5619.75 1332
5620.46 1273
5621.17 1313
5621.88 1305
5622.58 1237
5623.29 1232
5624.00 1386
5624.70 1375
5625.41 1335
5626.12 1274
5626.83 1351
5627.54 1426
5628.24 1419
5628.95 1394
5629.66 1367
5630.37 1335
5631.07 1407
5631.78 1399
5632.49 1322
5633.20 1352
5633.91 1326
5634.61 1337
5635.32 1287
5636.03 1402
5636.74 1376
5637.45 1421
5638.15 1398
5638.86 1374
5639.57 1419
5640.28 1457
5640.99 1543
5641.70 1423
5642.41 1423
5643.11 1465
5643.82 1549
5644.53 1441
5645.24 1401
5645.95 1417
5646.66 1475
5647.37 1485
5648.08 1413
5648.78 1334
5649.49 1352
5650.20 1403
5650.91 1376
5651.62 1353
5652.33 1326
5653.04 1378
5653.75 1406
5654.46 1447
5655.17 1419
5655.88 1324
5656.59 1471
5657.30 1444
5658.00 1556
5658.71 1550
5659.42 1574
5660.13 1581
5660.84 1626
5661.55 1616
5662.26 1504
5662.97 1454
5663.68 1453
5664.39 1381
5665.10 1467
5665.81 1436
5666.52 1571
5667.23 1509
5667.94 1383
5668.65 1429
5669.36 1492
5670.07 1665
5670.78 1790
5671.49 1846
5672.20 1877
5672.92 1992
5673.63 1762
5674.34 1815
5675.05 1773
5675.76 1643
5676.47 1582
5677.18 1518
5677.89 1481
5678.60 1492
5679.31 1473
5680.02 1611
5680.73 1546
5681.44 1400
5682.16 1400
5682.87 1471
5683.58 1513
5684.29 1506
5685.00 1636
5685.71 1654
5686.42 1602
5687.13 1522
5687.85 1504
5688.56 1638
5689.27 1520
5689.98 1443
5690.69 1497
5691.40 1430
5692.11 1350
5692.83 1429
5693.54 1382
5694.25 1379
5694.96 1319
5695.67 1281
5696.39 1262
5697.10 1344
5697.81 1215
5698.52 1268
5699.23 1236
5699.95 1257
5700.66 1301
5701.37 1180
5702.08 1178
5702.80 1254
5703.51 1260
5704.22 1301
5704.93 1304
5705.64 1248
5706.36 1242
5707.07 1320
5707.78 1327
5708.50 1344
5709.21 1330
5709.92 1236
5710.63 1250
5711.35 1279
5712.06 1406
5712.77 1291
5713.49 1194
5714.20 1197
5714.91 1221
5715.62 1247
5716.34 1187
5717.05 1263
5717.76 1236
5718.48 1189
5719.19 1136
5719.90 1174
5720.62 1262
5721.33 1304
5722.05 1378
5722.76 1363
5723.47 1318
5724.19 1343
5724.90 1341
5725.61 1319
5726.33 1401
5727.04 1413
5727.76 1359
5728.47 1471
5729.18 1530
5729.90 1592
5730.61 1525
5731.33 1436
5732.04 1435
5732.75 1499
5733.47 1454
5734.18 1405
5734.90 1362
5735.61 1321
5736.33 1301
5737.04 1358
5737.75 1382
5738.47 1348
5739.18 1324
5739.90 1245
5740.61 1242
5741.33 1187
5742.04 1276
5742.76 1249
5743.47 1225
5744.19 1214
5744.90 1263
5745.62 1299
5746.33 1291
5747.05 1186
5747.76 1316
5748.48 1276
5749.19 1176
5749.91 1226
5750.62 1285
5751.34 1336
5752.05 1321
5752.77 1382
5753.49 1388
5754.20 1401
5754.92 1358
5755.63 1355
5756.35 1375
5757.06 1403
5757.78 1378
5758.50 1388
5759.21 1230
5759.93 1303
5760.64 1325
5761.36 1255
5762.07 1308
5762.79 1231
5763.51 1260
5764.22 1263
5764.94 1353
5765.66 1305
5766.37 1214
5767.09 1195
5767.80 1296
5768.52 1286
5769.24 1260
5769.95 1348
5770.67 1372
5771.39 1289
5772.10 1286
5772.82 1371
5773.54 1329
5774.25 1318
5774.97 1299
5775.69 1302
5776.41 1312
5777.12 1265
5777.84 1252
5778.56 1278
5779.27 1368
5779.99 1312
5780.71 1338
5781.42 1221
5782.14 1254
5782.86 1269
5783.58 1256
5784.29 1251
5785.01 1198
5785.73 1231
5786.45 1239
5787.16 1195
5787.88 1247
5788.60 1262
5789.32 1233
5790.04 1291
5790.75 1291
5791.47 1277
5792.19 1308
5792.91 1266
5793.62 1344
5794.34 1458
5795.06 1370
5795.78 1328
5796.50 1347
5797.22 1430
5797.93 1452
5798.65 1683
5799.37 1843
5800.09 1925
5800.81 2154
5801.53 2248
5802.24 2171
5802.96 2084
5803.68 2028
5804.40 1853
5805.12 1820
5805.84 1677
5806.56 1550
5807.28 1490
5807.99 1510
5808.71 1409
5809.43 1321
5810.15 1306
5810.87 1317
5811.59 1377
5812.31 1400
5813.03 1445
5813.75 1410
5814.47 1434
5815.19 1429
5815.90 1494
5816.62 1415
5817.34 1488
5818.06 1462
5818.78 1376
5819.50 1384
5820.22 1460
5820.94 1402
5821.66 1523
5822.38 1502
5823.10 1444
5823.82 1430
5824.54 1412
5825.26 1402
5825.98 1454
5826.70 1453
5827.42 1395
5828.14 1346
5828.86 1313
5829.58 1292
5830.30 1402
5831.02 1368
5831.74 1309
5832.46 1256
5833.18 1485
5833.90 1437
5834.62 1388
5835.35 1424
5836.07 1395
5836.79 1346
5837.51 1382
5838.23 1380
5838.95 1315
5839.67 1310
5840.39 1353
5841.11 1360
5841.83 1289
5842.55 1224
5843.27 1339
5844.00 1333
5844.72 1281
5845.44 1322
5846.16 1394
5846.88 1491
5847.60 1431
5848.32 1328
5849.04 1247
5849.77 1291
5850.49 1441
5851.21 1498
5851.93 1430
5852.65 1366
5853.37 1345
5854.10 1373
5854.82 1408
5855.54 1324
5856.26 1292
5856.98 1450
5857.71 1432
5858.43 1481
5859.15 1318
5859.87 1320
5860.59 1380
5861.32 1369
5862.04 1348
5862.76 1337
5863.48 1301
5864.21 1381
5864.93 1342
5865.65 1315
5866.37 1296
5867.10 1310
5867.82 1367
5868.54 1381
5869.26 1351
5869.99 1437
5870.71 1518
5871.43 1358
5872.15 1349
5872.88 1391
5873.60 1341
5874.32 1347
5875.05 1330
5875.77 1356
5876.49 1402
5877.22 1450
5877.94 1393
5878.66 1468
5879.39 1449
5880.11 1391
5880.83 1439
5881.56 1416
5882.28 1440
5883.00 1575
5883.73 1571
5884.45 1492
5885.17 1504
5885.90 1520
5886.62 1543
5887.34 1584
5888.07 1549
5888.79 1537
5889.52 1491
5890.24 1384
5890.96 1465
5891.69 1468
5892.41 1337
5893.14 1460
5893.86 1424
5894.58 1445
5895.31 1379
5896.03 1355
5896.76 1369
5897.48 1389
5898.21 1418
5898.93 1381
5899.66 1418
5900.38 1516
5901.11 1419
5901.83 1545
5902.55 1520
5903.28 1499
5904.00 1592
5904.73 1512
5905.45 1479
5906.18 1503
5906.90 1576
5907.63 1493
5908.35 1553
5909.08 1596
5909.80 1496
5910.53 1573
5911.25 1515
5911.98 1511
5912.71 1543
5913.43 1640
5914.16 1635
5914.88 1581
5915.61 1522
5916.33 1613
5917.06 1744
5917.78 1649
5918.51 1609
5919.24 1691
5919.96 1666
5920.69 1622
5921.41 1633
5922.14 1701
5922.87 1685
5923.59 1682
5924.32 1718
5925.04 1786
5925.77 1721
5926.50 1755
5927.22 1877
5927.95 1772
5928.67 1740
5929.40 1862
5930.13 1855
5930.85 1881
5931.58 1874
5932.31 1893
5933.03 1884
5933.76 1953
5934.49 1935
5935.21 1953
5935.94 2050
5936.67 2044
5937.39 2172
5938.12 2176
5938.85 2236
5939.58 2256
5940.30 2225
5941.03 2236
5941.76 2266
5942.48 2243
5943.21 2369
5943.94 2453
5944.67 2335
5945.39 2410
5946.12 2493
5946.85 2456
5947.58 2594
5948.30 2667
5949.03 2715
5949.76 2680
5950.49 2834
5951.21 3126
5951.94 3305
5952.67 3505
5953.40 3400
5954.12 3505
5954.85 3476
5955.58 3455
5956.31 3442
5957.04 3426
5957.76 3372
5958.49 3179
5959.22 3314
5959.95 3281
5960.68 3435
5961.41 3423
5962.13 3368
5962.86 3442
5963.59 3491
5964.32 3676
5965.05 3909
5965.78 4227
5966.51 4758
5967.23 5265
5967.96 5599
5968.69 5571
5969.42 5534
5970.15 5494
5970.88 5030
5971.61 4719
5972.34 4453
5973.07 4273
5973.79 4287
5974.52 4141
5975.25 4095
5975.98 4031
5976.71 3868
5977.44 3934
5978.17 4067
5978.90 4179
5979.63 4404
5980.36 4545
5981.09 4548
5981.82 4731
5982.55 4721
5983.28 4803
5984.01 4698
5984.74 4763
5985.47 4664
5986.20 4761
5986.93 4808
5987.66 4788
5988.39 4793
5989.12 4663
5989.85 4804
5990.58 4832
5991.31 4676
5992.04 4564
5992.77 4764
5993.50 4714
5994.23 4917
5994.96 4910
5995.69 5071
5996.42 5139
5997.15 5101
5997.88 5306
5998.61 5310
5999.34 5479
6000.07 5447
6000.80 5367
6001.53 5479
6002.26 5341
6003.00 5178
6003.73 5012
6004.46 4966
6005.19 4977
6005.92 4865
6006.65 4778
6007.38 4925
6008.11 5402
6008.84 5597
6009.58 6142
6010.31 7059
6011.04 8460
6011.77 10105
6012.50 12242
6013.23 14097
6013.96 15642
6014.70 16684
6015.43 17249
6016.16 17150
6016.89 16448
6017.62 14881
6018.35 13025
6019.09 11234
6019.82 9586
6020.55 8200
6021.28 7066
6022.01 6146
6022.75 5425
6023.48 4912
6024.21 4598
6024.94 4308
6025.67 4043
6026.41 3887
6027.14 3838
6027.87 3769
6028.60 3584
6029.34 3756
6030.07 3811
6030.80 3753
6031.53 3596
6032.27 3429
6033.00 3382
6033.73 3341
6034.47 3187
6035.20 3099
6035.93 3244
6036.66 3345
6037.40 3360
6038.13 3492
6038.86 3561
6039.60 3560
6040.33 3706
6041.06 3699
6041.80 3749
6042.53 3978
6043.26 3868
6044.00 4062
6044.73 4166
6045.46 4058
6046.20 4102
6046.93 4002
6047.66 3999
6048.40 3947
6049.13 4192
6049.86 4530
6050.60 4571
6051.33 5165
6052.07 5483
6052.80 5690
6053.53 6213
6054.27 6437
6055.00 6462
6055.74 6202
6056.47 5900
6057.20 5468
6057.94 4895
6058.67 4621
6059.41 4522
6060.14 4185
6060.88 4047
6061.61 3877
6062.34 3925
6063.08 3839
6063.81 3684
6064.55 3577
6065.28 3655
6066.02 3673
6066.75 3647
6067.49 3525
6068.22 3577
6068.96 3571
6069.69 3552
6070.43 3550
6071.16 3480
6071.90 3450
6072.63 3503
6073.37 3412
6074.10 3312
6074.84 3297
6075.57 3162
6076.31 3138
6077.04 3261
6077.78 3099
6078.52 3065
6079.25 3013
6079.99 2960
6080.72 2936
6081.46 2838
6082.19 2801
6082.93 2815
6083.66 2660
6084.40 2716
6085.14 2773
6085.87 2711
6086.61 2580
6087.34 2615
6088.08 2596
6088.82 2704
6089.55 2667
6090.29 2572
6091.02 2744
6091.76 2605
6092.50 2626
6093.23 2753
6093.97 2751
6094.71 2655
6095.44 2713
6096.18 2737
6096.92 2621
6097.65 2473
6098.39 2555
6099.13 2506
6099.86 2476
6100.60 2478
6101.34 2689
6102.07 2626
6102.81 2566
6103.55 2617
6104.28 2501
6105.02 2575
6105.76 2535
6106.50 2567
6107.23 2493
6107.97 2546
6108.71 2586
6109.45 2550
6110.18 2584
6110.92 2587
6111.66 2526
6112.40 2537
6113.13 2582
6113.87 2616
6114.61 2648
6115.35 2667
6116.08 2815
6116.82 2798
6117.56 2895
6118.30 2812
6119.03 2758
6119.77 2709
6120.51 2725
6121.25 2728
6121.99 2721
6122.73 2623
6123.46 2666
6124.20 2767
6124.94 2830
6125.68 2801
6126.42 2855
6127.15 2953
6127.89 2909
6128.63 2879
6129.37 2955
6130.11 2814
6130.85 2828
6131.59 2775
6132.33 2897
6133.06 2976
6133.80 2825
6134.54 2917
6135.28 2905
6136.02 2878
6136.76 2971
6137.50 3022
6138.24 3225
6138.98 3241
6139.71 3203
6140.45 3316
6141.19 3244
6141.93 3120
6142.67 3168
6143.41 3183
6144.15 3149
6144.89 3070
6145.63 3098
6146.37 3083
6147.11 3060
6147.85 3017
6148.59 3058
6149.33 3148
6150.07 3099
6150.81 3095
6151.55 3015
6152.29 3088
6153.03 3161
6153.77 3225
6154.51 3348
6155.25 3259
6155.99 3219
6156.73 3419
6157.47 3381
6158.21 3206
6158.95 3390
6159.69 3400
6160.43 3477
6161.17 3489
6161.91 3448
6162.65 3551
6163.39 3756
6164.13 4095
6164.87 4354
6165.61 4599
6166.35 4780
6167.10 5071
6167.84 5126
6168.58 5144
6169.32 5291
6170.06 5226
6170.80 5190
6171.54 5088
6172.28 5067
6173.02 4906
6173.77 4483
6174.51 4446
6175.25 4484
6175.99 4281
6176.73 4173
6177.47 4228
6178.21 4305
6178.96 4513
6179.70 4399
6180.44 4549
6181.18 4487
6181.92 4566
6182.66 4758
6183.41 4845
6184.15 4803
6184.89 4893
6185.63 4845
6186.37 4818
6187.11 4841
6187.86 4833
6188.60 5063
6189.34 5276
6190.08 5185
6190.83 5352
6191.57 5486
6192.31 5885
6193.05 6139
6193.80 6294
6194.54 6460
6195.28 6443
6196.02 6306
6196.77 6248
6197.51 6322
6198.25 6190
6198.99 6422
6199.74 6317
6200.48 6282
6201.22 6211
6201.96 6226
6202.71 6424
6203.45 6729
6204.19 7233
6204.94 8402
6205.68 10098
6206.42 12606
6207.17 15985
6207.91 20046
6208.65 23434
6209.40 26259
6210.14 28016
6210.88 28574
6211.63 28383
6212.37 27693
6213.11 26218
6213.86 23938
6214.60 20840
6215.34 17138
6216.09 13793
6216.83 10910
6217.58 9044
6218.32 7544
6219.06 6508
6219.81 5855
6220.55 5333
6221.30 4948
6222.04 4791
6222.78 4711
6223.53 4575
6224.27 4694
6225.02 4650
6225.76 4522
6226.51 4559
6227.25 4252
6228.00 4042
6228.74 3801
6229.48 3554
6230.23 3308
6230.97 3124
6231.72 3008
6232.46 3007
6233.21 3049
6233.95 3026
6234.70 3139
6235.44 3199
6236.19 3222
6236.93 3297
6237.68 3466
6238.42 3483
6239.17 3520
6239.91 3400
6240.66 3446
6241.40 3470
6242.15 3603
6242.89 3409
6243.64 3403
6244.38 3599
6245.13 3790
6245.88 3978
6246.62 4245
6247.37 4723
6248.11 5044
6248.86 5178
6249.60 5227
6250.35 5267
6251.10 5310
6251.84 5281
6252.59 4994
6253.33 4781
6254.08 4463
6254.83 4237
6255.57 3899
6256.32 3667
6257.06 3669
6257.81 3618
6258.56 3471
6259.30 3444
6260.05 3396
6260.80 3467
6261.54 3390
6262.29 3597
6263.04 3512
6263.78 3492
6264.53 3433
6265.28 3488
6266.02 3588
6266.77 3649
6267.52 3540
6268.26 3599
6269.01 3597
6269.76 3510
6270.50 3540
6271.25 3500
6272.00 3436
6272.75 3605
6273.49 3436
6274.24 3302
6274.99 3288
6275.73 3369
6276.48 3421
6277.23 3388
6277.98 3264
6278.72 3303
6279.47 3187
6280.22 3214
6280.97 3183
6281.71 3110
6282.46 2961
6283.21 2915
6283.96 2810
6284.71 2845
6285.45 2735
6286.20 2855
6286.95 2960
6287.70 3043
6288.45 2995
6289.19 3112
6289.94 3205
6290.69 3182
6291.44 3234
6292.19 3072
6292.94 2897
6293.68 2682
6294.43 2719
6295.18 2637
6295.93 2618
6296.68 2579
6297.43 2667
6298.18 2586
6298.92 2412
6299.67 2453
6300.42 2430
6301.17 2409
6301.92 2461
6302.67 2567
6303.42 2459
6304.17 2504
6304.92 2546
6305.66 2595
6306.41 2573
6307.16 2489
6307.91 2487
6308.66 2570
6309.41 2573
6310.16 2643
6310.91 2538
6311.66 2634
6312.41 2828
6313.16 2714
6313.91 2750
6314.66 2678
6315.41 2786
6316.16 2590
6316.91 2584
6317.66 2649
6318.41 2574
6319.16 2501
6319.91 2418
6320.66 2319
6321.41 2451
6322.16 2408
6322.91 2406
6323.66 2543
6324.41 2472
6325.16 2381
6325.91 2417
6326.66 2410
6327.41 2379
6328.16 2456
6328.91 2537
6329.66 2667
6330.41 2678
6331.16 2841
6331.91 2975
6332.66 3174
6333.41 3123
6334.16 3171
6334.91 3065
6335.67 2895
6336.42 2892
6337.17 2772
6337.92 2744
6338.67 2676
6339.42 2684
6340.17 2677
6340.92 2622
6341.67 2546
6342.43 2605
6343.18 2512
6343.93 2529
6344.68 2543
6345.43 2460
6346.18 2512
6346.93 2482
6347.69 2507
6348.44 2438
6349.19 2490
6349.94 2563
6350.69 2517
6351.45 2483
6352.20 2710
6352.95 2810
6353.70 2832
6354.45 2820
6355.20 2693
6355.96 2826
6356.71 2811
6357.46 2707
6358.21 2572
6358.97 2384
6359.72 2241
6360.47 2336
6361.22 2261
6361.98 2155
6362.73 2207
6363.48 2145
6364.23 2096
6364.99 2033
6365.74 2156
6366.49 2116
6367.24 2210
6368.00 2155
6368.75 2142
6369.50 2107
6370.26 2195
6371.01 2045
6371.76 2100
6372.51 2073
6373.27 2080
6374.02 2126
6374.77 2076
6375.53 1890
6376.28 2022
6377.03 2049
6377.79 2017
6378.54 1946
6379.29 2008
6380.05 2096
6380.80 2016
6381.56 2078
6382.31 1981
6383.06 2011
6383.82 2116
6384.57 2148
6385.32 2062
6386.08 2109
6386.83 2084
6387.59 1973
6388.34 1921
6389.09 1930
6389.85 1911
6390.60 1971
6391.36 1955
6392.11 1957
6392.86 1888
6393.62 1964
6394.37 1998
6395.13 1946
6395.88 1981
6396.64 1917
6397.39 1965
6398.15 2007
6398.90 1878
6399.66 1870
6400.41 1902
6401.16 1871
6401.92 1893
6402.67 1894
6403.43 1774
6404.18 1773
6404.94 1816
6405.69 1889
6406.45 1922
6407.20 1885
6407.96 2081
6408.72 1992
6409.47 2035
6410.23 2071
6410.98 2067
6411.74 2052
6412.49 2013
6413.25 2025
6414.00 1964
6414.76 1876
6415.51 1902
6416.27 1885
6417.03 1937
6417.78 1949
6418.54 1885
6419.29 1821
6420.05 1901
6420.80 1795
6421.56 1873
6422.32 1828
6423.07 1869
6423.83 1910
6424.59 1901
6425.34 1883
6426.10 1855
6426.85 1928
6427.61 1948
6428.37 1868
6429.12 1788
6429.88 1822
6430.64 1766
6431.39 1847
6432.15 1818
6432.91 1847
6433.66 1796
6434.42 1834
6435.18 1894
6435.93 2033
6436.69 1971
6437.45 1849
6438.20 1936
6438.96 1915
6439.72 1941
6440.47 1911
6441.23 1956
6441.99 1904
6442.75 1969
6443.50 1893
6444.26 1893
6445.02 1982
6445.78 1973
6446.53 1953
6447.29 1993
6448.05 1955
6448.81 1955
6449.56 1906
6450.32 1939
6451.08 1955
6451.84 1907
6452.59 1979
6453.35 1989
6454.11 1996
6454.87 1970
6455.63 2115
6456.38 2092
6457.14 2019
6457.90 2039
6458.66 2073
6459.42 2175
6460.17 2221
6460.93 2115
6461.69 2155
6462.45 2201
6463.21 2130
6463.97 2138
6464.73 2252
6465.48 2214
6466.24 2260
6467.00 2251
6467.76 2206
6468.52 2359
6469.28 2350
6470.04 2436
6470.80 2481
6471.55 2423
6472.31 2468
6473.07 2555
6473.83 2420
6474.59 2490
6475.35 2524
6476.11 2592
6476.87 2572
6477.63 2589
6478.39 2695
6479.15 2603
6479.91 2651
6480.66 2577
6481.42 2804
6482.18 2765
6482.94 2820
6483.70 2820
6484.46 2715
6485.22 2942
6485.98 2967
6486.74 2978
6487.50 3146
6488.26 3175
6489.02 3145
6489.78 3179
6490.54 3192
6491.30 3380
6492.06 3404
6492.82 3607
6493.58 3673
6494.34 3982
6495.10 4122
6495.86 4167
6496.62 4121
6497.38 4174
6498.14 4185
6498.91 4174
6499.67 4169
6500.43 3996
6501.19 4035
6501.95 4096
6502.71 4018
6503.47 4043
6504.23 4100
6504.99 4170
6505.75 4208
6506.51 4375
6507.27 4608
6508.04 4728
6508.80 4901
6509.56 4982
6510.32 5205
6511.08 5030
6511.84 5134
6512.60 5213
6513.36 5332
6514.13 5210
6514.89 5021
6515.65 5069
6516.41 4921
6517.17 4885
6517.93 5114
6518.69 5335
6519.46 5338
6520.22 5483
6520.98 5511
6521.74 5677
6522.50 5854
6523.27 6068
6524.03 6195
6524.79 6392
6525.55 6817
6526.31 7366
6527.08 7887
6527.84 8416
6528.60 8828
6529.36 9472
6530.13 9541
6530.89 9426
6531.65 9082
6532.41 9354
6533.18 10097
6533.94 11205
6534.70 12998
6535.46 16101
6536.23 19275
6536.99 21942
6537.75 23577
6538.51 23897
6539.28 23286
6540.04 21665
6540.80 19156
6541.57 16149
6542.33 13213
6543.09 10911
6543.86 9094
6544.62 7572
6545.38 6434
6546.15 5543
6546.91 5016
6547.67 4676
6548.44 4393
6549.20 4236
6549.96 4139
6550.73 4087
6551.49 4094
6552.25 4129
6553.02 4066
6553.78 3968
6554.54 4075
6555.31 4046
6556.07 3774
6556.84 3748
6557.60 3650
6558.36 3490
6559.13 3537
6559.89 3591
6560.66 3586
6561.42 3774
6562.18 3934
6562.95 4071
6563.71 4243
6564.48 4406
6565.24 4638
6566.01 4451
6566.77 4647
6567.54 4491
6568.30 4448
6569.06 4571
6569.83 4440
6570.59 4393
6571.36 4509
6572.12 4569
6572.89 4675
6573.65 4986
6574.42 5229
6575.18 5254
6575.95 5427
6576.71 5593
6577.48 5863
6578.24 5916
6579.01 5890
6579.77 5826
6580.54 5738
6581.31 5705
6582.07 5590
6582.84 5603
6583.60 5380
6584.37 5286
6585.13 5121
6585.90 4971
6586.66 4922
6587.43 4927
6588.20 4946
6588.96 5001
6589.73 4898
6590.49 5145
6591.26 5328
6592.02 5508
6592.79 5988
6593.56 6777
6594.32 7195
6595.09 7824
6595.86 8463
6596.62 8816
6597.39 8905
6598.15 8543
6598.92 7913
6599.69 7182
6600.45 6488
6601.22 5854
6601.99 5321
6602.75 4902
6603.52 4576
6604.29 4373
6605.05 4243
6605.82 3990
6606.59 3968
6607.35 3914
6608.12 3927
6608.89 3868
6609.65 3803
6610.42 3781
6611.19 3781
6611.96 3713
6612.72 3687
6613.49 3641
6614.26 3544
6615.02 3460
6615.79 3288
6616.56 3159
6617.33 3238
6618.09 3196
6618.86 3165
6619.63 3216
6620.40 3225
6621.16 3168
6621.93 3143
6622.70 3205
6623.47 3211
6624.24 3266
6625.00 3239
6625.77 3225
6626.54 3123
6627.31 3124
6628.08 2948
6628.84 2990
6629.61 2968
6630.38 3175
6631.15 3183
6631.92 3281
6632.68 3627
6633.45 3735
6634.22 3936
6634.99 4110
6635.76 4268
6636.53 4331
6637.30 4324
6638.06 4186
6638.83 4039
6639.60 3852
6640.37 3491
6641.14 3224
6641.91 3224
6642.68 3092
6643.45 3118
6644.22 3113
6644.98 3116
6645.75 2865
6646.52 2931
6647.29 3119
6648.06 3103
6648.83 2951
6649.60 3060
6650.37 3167
6651.14 3131
6651.91 3148
6652.68 3197
6653.45 3170
6654.22 3064
6654.99 3109
6655.76 3170
6656.53 3169
6657.30 3179
6658.06 3285
6658.83 3213
6659.60 3183
6660.37 3089
6661.14 2943
6661.91 2964
6662.68 2938
6663.45 2807
6664.22 2804
6665.00 2770
6665.77 2678
6666.54 2826
6667.31 2818
6668.08 2940
6668.85 2872
6669.62 2982
6670.39 2950
6671.16 2942
6671.93 2944
6672.70 2872
6673.47 2974
6674.24 3031
6675.01 2967
6675.78 2821
6676.55 3086
6677.32 3025
6678.10 3036
6678.87 3052
6679.64 3146
6680.41 3066
6681.18 3089
6681.95 3142
6682.72 3473
6683.49 3494
6684.26 3653
6685.04 3892
6685.81 4097
6686.58 4275
6687.35 4193
6688.12 4250
6688.89 4146
6689.67 3824
6690.44 3457
6691.21 3336
6691.98 3126
6692.75 2965
6693.52 2741
6694.30 2735
6695.07 2839
6695.84 2768
6696.61 2708
6697.38 2698
6698.16 2744
6698.93 2714
6699.70 2642
6700.47 2651
6701.25 2572
6702.02 2750
6702.79 2597
6703.56 2637
6704.33 2716
6705.11 2715
6705.88 2541
6706.65 2721
6707.43 2750
6708.20 2617
6708.97 2699
6709.74 2598
6710.52 2649
6711.29 2673
6712.06 2579
6712.84 2606
6713.61 2551
6714.38 2503
6715.15 2481
6715.93 2500
6716.70 2404
6717.47 2492
6718.25 2437
6719.02 2537
6719.79 2549
6720.57 2475
6721.34 2603
6722.11 2606
6722.89 2662
6723.66 2601
6724.43 2578
6725.21 2522
6725.98 2610
6726.76 2406
6727.53 2513
6728.30 2532
6729.08 2481
6729.85 2456
6730.63 2364
6731.40 2332
6732.17 2465
6732.95 2466
6733.72 2526
6734.50 2559
6735.27 2541
6736.04 2600
6736.82 2493
6737.59 2624
6738.37 2675
6739.14 2593
6739.92 2666
6740.69 2617
6741.47 2588
6742.24 2623
6743.02 2596
6743.79 2498
6744.57 2635
6745.34 2760
6746.12 2734
6746.89 2814
6747.66 2800
6748.44 2851
6749.22 2881
6749.99 2923
6750.77 3188
6751.54 3485
6752.32 3647
6753.09 4043
6753.87 4091
6754.64 4218
6755.42 4144
6756.19 3820
6756.97 3494
6757.74 3316
6758.52 3111
6759.29 3087
6760.07 2920
6760.85 2747
6761.62 2605
6762.40 2624
6763.17 2612
6763.95 2582
6764.73 2517
6765.50 2586
6766.28 2484
6767.05 2585
6767.83 2641
6768.61 2595
6769.38 2472
6770.16 2408
6770.94 2440
6771.71 2479
6772.49 2427
6773.26 2366
6774.04 2501
6774.82 2431
6775.59 2364
6776.37 2267
6777.15 2389
6777.92 2408
6778.70 2375
6779.48 2188
6780.25 2344
6781.03 2410
6781.81 2386
6782.59 2261
6783.36 2256
6784.14 2283
6784.92 2159
6785.69 2103
6786.47 2181
6787.25 2162
6788.03 2056
6788.80 2164
6789.58 2136
6790.36 2102
6791.13 2001
6791.91 2198
6792.69 2123
6793.47 2007
6794.25 2138
6795.02 2194
6795.80 2085
6796.58 2119
6797.36 2145
6798.13 2030
6798.91 2048
6799.69 2100
6800.47 2210
6801.25 2257
6802.02 2208
6802.80 2169
6803.58 2217
6804.36 2194
6805.14 2309
6805.92 2335
6806.69 2301
6807.47 2271
6808.25 2389
6809.03 2267
6809.81 2222
6810.59 2162
6811.36 2218
6812.14 2116
6812.92 2112
6813.70 2072
6814.48 2114
6815.26 2272
6816.04 2232
6816.82 2288
6817.60 2340
6818.37 2349
6819.15 2360
6819.93 2289
6820.71 2198
6821.49 2145
6822.27 2204
6823.05 2210
6823.83 2253
6824.61 2136
6825.39 2214
6826.17 2237
6826.95 2285
6827.73 2220
6828.51 2249
6829.29 2215
6830.07 2174
6830.85 2107
6831.63 2068
6832.40 2072
6833.18 2234
6833.96 2234
6834.74 2200
6835.52 2225
6836.30 2247
6837.08 2190
6837.87 2185
6838.65 2185
6839.43 2208
6840.21 2097
6840.99 2139
6841.77 2143
6842.55 2114
6843.33 2070
6844.11 2076
6844.89 2107
6845.67 2272
6846.45 2334
6847.23 2346
6848.01 2720
6848.79 3157
6849.57 3497
6850.35 4117
6851.13 4658
6851.92 5227
6852.70 5474
6853.48 5476
6854.26 5208
6855.04 4900
6855.82 4339
6856.60 3917
6857.38 3396
6858.16 3072
6858.95 2802
6859.73 2630
6860.51 2617
6861.29 2527
6862.07 2350
6862.85 2358
6863.64 2465
6864.42 2353
6865.20 2422
6865.98 2485
6866.76 2587
6867.54 2617
6868.33 2648
6869.11 2553
6869.89 2593
6870.67 2591
6871.45 2521
6872.24 2457
6873.02 2370
6873.80 2324
6874.58 2462
6875.36 2453
6876.15 2495
6876.93 2515
6877.71 2647
6878.49 2665
6879.28 2747
6880.06 2741
6880.84 2779
6881.62 2885
6882.41 2915
6883.19 3058
6883.97 3079
6884.76 3116
6885.54 3481
6886.32 3770
6887.10 4201
6887.89 4930
6888.67 5575
6889.45 6165
6890.24 6115
6891.02 5759
6891.80 5312
6892.59 4632
6893.37 4140
6894.15 3718
6894.94 3410
6895.72 3116
6896.50 3072
6897.29 2956
6898.07 2927
6898.85 2920
6899.64 2922
6900.42 3025
6901.21 3018
6901.99 3066
6902.77 2999
6903.56 3107
6904.34 3152
6905.12 3106
6905.91 3019
6906.69 3070
6907.48 3054
6908.26 2927
6909.05 2913
6909.83 2882
6910.61 2922
6911.40 2782
6912.18 2712
6912.97 2729
6913.75 2587
6914.54 2624
6915.32 2747
6916.11 2675
6916.89 2664
6917.67 2684
6918.46 2605
6919.24 2578
6920.03 2666
6920.81 2578
6921.60 2540
6922.38 2474
6923.17 2594
6923.95 2639
6924.74 2697
6925.52 2685
6926.31 2737
6927.09 2788
6927.88 2785
6928.67 2719
6929.45 2723
6930.24 2920
6931.02 2917
6931.81 2833
6932.59 2740
6933.38 2956
6934.16 3149
6934.95 3184
6935.74 3104
6936.52 3084
6937.31 3052
6938.09 3059
6938.88 3101
6939.66 3025
6940.45 3096
6941.24 3099
6942.02 3230
6942.81 3288
6943.59 3426
6944.38 3430
6945.17 3429
6945.95 3439
6946.74 3401
6947.53 3650
6948.31 3717
6949.10 3641
6949.89 3706
6950.67 3650
6951.46 3586
6952.25 3618
6953.03 3701
6953.82 3590
6954.61 3530
6955.39 3751
6956.18 3746
6956.97 3895
6957.75 4024
6958.54 3946
6959.33 4134
6960.11 4083
6960.90 4140
6961.69 4037
6962.48 4007
6963.26 4058
6964.05 3908
6964.84 3822
6965.63 3926
6966.41 3991
6967.20 4072
6967.99 4176
6968.78 4287
6969.56 4411
6970.35 4503
6971.14 4590
6971.93 4569
6972.71 4579
6973.50 4574
6974.29 4580
6975.08 4624
6975.87 4671
6976.65 4634
6977.44 4790
6978.23 4957
6979.02 5097
6979.81 5147
6980.60 5394
6981.38 5872
6982.17 6441
6982.96 7154
6983.75 8395
6984.54 10131
6985.33 11755
6986.11 13005
6986.90 14443
6987.69 15272
6988.48 14780
6989.27 14140
6990.06 12959
6990.85 11235
6991.64 9783
6992.42 8439
6993.21 7480
6994.00 6770
6994.79 6394
6995.58 6463
6996.37 6626
6997.16 7356
6997.95 8517
6998.74 10138
6999.53 11962
7000.32 13395
7001.11 14791
7001.90 15062
7002.68 14769
7003.47 13774
7004.26 12303
7005.05 10912
7005.84 9309
7006.63 7728
7007.42 6506
7008.21 5702
7009.00 5138
7009.79 4549
7010.58 4233
7011.37 4200
7012.16 4362
7012.95 4524
7013.74 4465
7014.53 4483
7015.32 4416
7016.11 4348
7016.90 4349
7017.69 3934
7018.48 3719
7019.27 3544
7020.07 3490
7020.86 3269
7021.65 3266
7022.44 3294
7023.23 3454
7024.02 3486
7024.81 3482
7025.60 3606
7026.39 3683
7027.18 3792
7027.97 3716
7028.76 3820
7029.55 3793
7030.35 3727
7031.14 3469
7031.93 3503
7032.72 3401
7033.51 3328
7034.30 3192
7035.09 3123
7035.88 3238
7036.68 3200
7037.47 3253
7038.26 3237
7039.05 3412
7039.84 3603
7040.63 3686
7041.43 3704
7042.22 3607
7043.01 3505
7043.80 3474
7044.59 3440
7045.38 3477
7046.18 3396
7046.97 3396
7047.76 3402
7048.55 3530
7049.35 3549
7050.14 3653
7050.93 3987
7051.72 4125
7052.51 4250
7053.31 4101
7054.10 4036
7054.89 3562
7055.68 3441
7056.48 3161
7057.27 3015
7058.06 2966
7058.85 3062
7059.65 3027
7060.44 3043
7061.23 3057
7062.03 3047
7062.82 2935
7063.61 3064
7064.40 3043
7065.20 2897
7065.99 2923
7066.78 2932
7067.58 2818
7068.37 2822
7069.16 2812
7069.96 2732
7070.75 2701
7071.54 2699
7072.34 2713
7073.13 2706
7073.92 2714
7074.72 2608
7075.51 2722
7076.30 2613
7077.10 2607
7077.89 2535
7078.69 2530
7079.48 2584
7080.27 2543
7081.07 2568
7081.86 2587
7082.66 2422
7083.45 2556
7084.24 2535
7085.04 2481
7085.83 2393
7086.63 2390
7087.42 2325
7088.21 2341
7089.01 2353
7089.80 2449
7090.60 2552
7091.39 2446
7092.19 2335
7092.98 2300
7093.78 2228
7094.57 2171
7095.37 2173
7096.16 2172
7096.96 2159
7097.75 2018
7098.55 2117
7099.34 2147
7100.14 2065
7100.93 2089
7101.73 2057
7102.52 1997
7103.32 2098
7104.11 1989
7104.91 1885
7105.70 1905
7106.50 1955
7107.29 1921
7108.09 1854
7108.88 1841
7109.68 1916
7110.47 1837
7111.27 1814
7112.07 1831
7112.86 1767
7113.66 1865
7114.45 1925
7115.25 1876
7116.04 1865
7116.84 1881
7117.64 1813
7118.43 1818
7119.23 1880
7120.02 1870
7120.82 1909
7121.62 1914
7122.41 1811
7123.21 1776
7124.01 1799
7124.80 1830
7125.60 1849
7126.40 1789
7127.19 1789
7127.99 1760
7128.79 1825
7129.58 1831
7130.38 1859
7131.18 1861
7131.97 1878
7132.77 1859
7133.57 1859
7134.36 1771
7135.16 1778
7135.96 1752
7136.75 1765
7137.55 1824
7138.35 1823
7139.14 1874
7139.94 1663
7140.74 1622
7141.54 1745
7142.33 1790
7143.13 1812
7143.93 1766
7144.73 1895
7145.52 1975
7146.32 1945
7147.12 1875
7147.92 1852
7148.71 1809
7149.51 1791
7150.31 1748
7151.11 1683
7151.91 1664
7152.70 1660
7153.50 1607
7154.30 1656
7155.10 1785
7155.90 1737
7156.69 1630
7157.49 1712
7158.29 1660
7159.09 1687
7159.89 1761
7160.69 1718
7161.48 1702
7162.28 1576
7163.08 1653
7163.88 1646
7164.68 1651
7165.48 1628
7166.28 1584
7167.07 1650
7167.87 1616
7168.67 1620
7169.47 1670
7170.27 1757
7171.07 1776
7171.87 1744
7172.67 1770
7173.47 1738
7174.27 1700
7175.06 1672
7175.86 1614
7176.66 1675
7177.46 1695
7178.26 1565
7179.06 1571
7179.86 1730
7180.66 1772
7181.46 1817
7182.26 1866
7183.06 2015
7183.86 2103
7184.66 2129
7185.46 2119
7186.26 1992
7187.06 1973
7187.86 1952
7188.66 1973
7189.46 1868
7190.26 1867
7191.06 1742
7191.86 1706
7192.66 1693
7193.46 1583
7194.26 1568
7195.06 1470
7195.86 1454
7196.66 1531
7197.46 1536
7198.26 1503
7199.06 1537
7199.86 1522
7200.66 1583
7201.46 1515
7202.26 1541
7203.06 1568
7203.87 1564
7204.67 1510
7205.47 1485
7206.27 1538
7207.07 1584
7207.87 1599
7208.67 1480
7209.47 1409
7210.27 1503
7211.07 1518
7211.88 1458
7212.68 1489
7213.48 1509
7214.28 1578
7215.08 1534
7215.88 1609
7216.68 1564
7217.49 1556
7218.29 1555
7219.09 1574
7219.89 1525
7220.69 1514
7221.49 1605
7222.30 1542
7223.10 1592
7223.90 1566
7224.70 1592
7225.50 1535
7226.31 1577
7227.11 1594
7227.91 1693
7228.71 1612
7229.51 1546
7230.32 1513
7231.12 1482
7231.92 1559
7232.72 1644
7233.53 1634
7234.33 1654
7235.13 1652
7235.93 1581
7236.74 1592
7237.54 1677
7238.34 1682
7239.14 1679
7239.95 1751
7240.75 1754
7241.55 1753
7242.36 1765
7243.16 1740
7243.96 1774
7244.77 1720
7245.57 1759
7246.37 1710
7247.17 1711
7247.98 1647
7248.78 1644
7249.58 1637
7250.39 1679
7251.19 1660
7251.99 1839
7252.80 1798
7253.60 1773
7254.41 1786
7255.21 1802
7256.01 1837
7256.82 1764
7257.62 1787
7258.42 1865
7259.23 1809
7260.03 1758
7260.84 1755
7261.64 1837
7262.44 1891
7263.25 1945
7264.05 1845
7264.86 1950
7265.66 1987
7266.46 1857
7267.27 1978
7268.07 2033
7268.88 2115
7269.68 2140
7270.49 2156
7271.29 2058
7272.10 2208
7272.90 2277
7273.71 2232
7274.51 2284
7275.31 2167
7276.12 2292
7276.92 2189
7277.73 2248
7278.53 2354
7279.34 2348
7280.14 2448
7280.95 2694
7281.75 2979
7282.56 3353
7283.37 3873
7284.17 4473
7284.98 5215
7285.78 5562
7286.59 5648
7287.39 5641
7288.20 5373
7289.00 4837
7289.81 4543
7290.61 3971
7291.42 3542
7292.23 3097
7293.03 2869
7293.84 2834
7294.64 2659
7295.45 2540
7296.25 2449
7297.06 2506
7297.87 2537
7298.67 2483
7299.48 2616
7300.28 2624
7301.09 2684
7301.90 2662
7302.70 2543
7303.51 2709
7304.32 2753
7305.12 2742
7305.93 2800
7306.74 2826
7307.54 3058
7308.35 3134
7309.16 3307
7309.96 3539
7310.77 3927
7311.58 4257
7312.38 4576
7313.19 4502
7314.00 4445
7314.80 4220
7315.61 4061
7316.42 3895
7317.22 3906
7318.03 4176
7318.84 4510
7319.65 4895
7320.45 5476
7321.26 5850
7322.07 5985
7322.88 5700
7323.68 5456
7324.49 5104
7325.30 4628
7326.11 4263
7326.91 3940
7327.72 3578
7328.53 3267
7329.34 3011
7330.14 2803
7330.95 2793
7331.76 2670
7332.57 2595
7333.38 2609
7334.18 2605
7334.99 2669
7335.80 2630
7336.61 2545
7337.42 2614
7338.22 2707
7339.03 2730
7339.84 2735
7340.65 2686
7341.46 2672
7342.27 2600
7343.07 2516
7343.88 2535
7344.69 2462
7345.50 2602
7346.31 2564
7347.12 2460
7347.93 2459
7348.74 2582
7349.54 2556
7350.35 2677
7351.16 2612
7351.97 2472
7352.78 2451
7353.59 2467
7354.40 2382
7355.21 2389
7356.02 2364
7356.83 2427
7357.64 2428
7358.45 2370
7359.25 2458
7360.06 2507
7360.87 2387
7361.68 2571
7362.49 2680
7363.30 2661
7364.11 2651
7364.92 2602
7365.73 2628
7366.54 2805
7367.35 2750
7368.16 2659
7368.97 2647
7369.78 2605
7370.59 2640
7371.40 2621
7372.21 2636
7373.02 2718
7373.83 2597
7374.64 2714
7375.45 2615
7376.26 2712
7377.07 2811
7377.88 2873
7378.69 3075
7379.50 3272
7380.31 3737
7381.13 4156
7381.94 4389
7382.75 4649
7383.56 4664
7384.37 4545
7385.18 4468
7385.99 4067
7386.80 3711
7387.61 3355
7388.42 3102
7389.23 3026
7390.05 2797
7390.86 2676
7391.67 2742
7392.48 2731
7393.29 2520
7394.10 2504
7394.91 2452
7395.72 2495
7396.54 2492
7397.35 2608
7398.16 2787
7398.97 3011
7399.78 3239
7400.59 3715
7401.41 3888
7402.22 4106
7403.03 4104
7403.84 4127
7404.65 3855
7405.46 3594
7406.28 3541
7407.09 3488
7407.90 3659
7408.71 3468
7409.52 3256
7410.34 3282
7411.15 3145
7411.96 2978
7412.77 2745
7413.59 2722
7414.40 2531
7415.21 2446
7416.02 2262
7416.84 2153
7417.65 2106
7418.46 2066
7419.27 2020
7420.09 1976
7420.90 2035
7421.71 2063
7422.53 2029
7423.34 1992
7424.15 2034
7424.96 1936
7425.78 1976
7426.59 1894
7427.40 1941
7428.22 1915
7429.03 1851
7429.84 1908
7430.66 1850
7431.47 1881
7432.28 1754
7433.10 1702
7433.91 1841
7434.72 1810
7435.54 1826
7436.35 1860
7437.17 1792
7437.98 1810
7438.79 1881
7439.61 1936
7440.42 1888
7441.23 2004
7442.05 1889
7442.86 1928
7443.68 1897
7444.49 1850
7445.30 1878
7446.12 1815
7446.93 1722
7447.75 1873
7448.56 1843
7449.38 1718
7450.19 1736
7451.00 1707
7451.82 1729
7452.63 1781
7453.45 1692
7454.26 1720
7455.08 1689
7455.89 1772
7456.71 1731
7457.52 1694
7458.34 1707
7459.15 1684
7459.97 1740
7460.78 1726
7461.60 1713
7462.41 1807
7463.23 1869
7464.04 1808
7464.86 1758
7465.67 1764
7466.49 1719
7467.30 1716
7468.12 1744
7468.93 1737
7469.75 1758
7470.56 1784
7471.38 1749
7472.20 1684
7473.01 1664
7473.83 1624
7474.64 1683
7475.46 1725
7476.27 1761
7477.09 1712
7477.91 1771
7478.72 1722
7479.54 1631
7480.35 1588
7481.17 1562
7481.99 1630
7482.80 1679
7483.62 1653
7484.44 1533
7485.25 1612
7486.07 1503
7486.88 1433
7487.70 1505
7488.52 1459
7489.33 1437
7490.15 1550
7490.97 1519
7491.78 1385
7492.60 1384
7493.42 1466
7494.23 1403
7495.05 1396
7495.87 1308
7496.69 1320
7497.50 1345
7498.32 1436
7499.14 1496
7499.95 1416
7500.77 1408
7501.59 1383
7502.40 1377
7503.22 1347
7504.04 1294
7504.86 1418
7505.67 1302
7506.49 1303
7507.31 1304
7508.13 1367
7508.94 1388
7509.76 1401
7510.58 1338
7511.40 1319
7512.22 1332
7513.03 1355
7513.85 1343
7514.67 1341
7515.49 1352
7516.31 1246
7517.12 1296
7517.94 1327
7518.76 1323
7519.58 1320
7520.40 1333
7521.21 1396
7522.03 1345
7522.85 1314
7523.67 1325
7524.49 1311
7525.31 1294
7526.12 1289
7526.94 1386
7527.76 1280
7528.58 1276
7529.40 1357
7530.22 1318
7531.04 1303
7531.86 1391
7532.67 1323
7533.49 1350
7534.31 1375
7535.13 1311
7535.95 1358
7536.77 1342
7537.59 1316
7538.41 1246
7539.23 1275
7540.05 1338
7540.87 1271
7541.69 1378
7542.51 1363
7543.32 1316
7544.14 1399
7544.96 1320
7545.78 1329
7546.60 1365
7547.42 1461
7548.24 1398
7549.06 1347
7549.88 1330
7550.70 1315
7551.52 1403
7552.34 1335
7553.16 1285
7553.98 1327
7554.80 1287
7555.62 1374
7556.44 1365
7557.26 1401
7558.08 1460
7558.90 1364
7559.72 1362
7560.54 1343
7561.36 1335
7562.19 1389
7563.01 1379
7563.83 1404
7564.65 1339
7565.47 1382
7566.29 1323
7567.11 1403
7567.93 1305
7568.75 1279
7569.57 1314
7570.39 1410
7571.21 1444
7572.03 1390
7572.86 1373
7573.68 1389
7574.50 1488
7575.32 1369
7576.14 1343
7576.96 1345
7577.78 1232
7578.60 1353
7579.43 1355
7580.25 1345
7581.07 1332
7581.89 1393
7582.71 1423
7583.53 1386
7584.36 1378
7585.18 1433
7586.00 1445
7586.82 1522
7587.64 1534
7588.47 1552
7589.29 1583
7590.11 1651
7590.93 1690
7591.75 1669
7592.58 1576
7593.40 1524
7594.22 1533
7595.04 1533
7595.86 1520
7596.69 1452
7597.51 1545
7598.33 1562
7599.15 1577
7599.98 1474
7600.80 1548
7601.62 1567
7602.45 1659
7603.27 1788
7604.09 1870
7604.91 1893
7605.74 1984
7606.56 2046
7607.38 2074
7608.21 1993
7609.03 1891
7609.85 1722
7610.67 1765
7611.50 1913
7612.32 1828
7613.14 1794
7613.97 1764
7614.79 1684
7615.61 1701
7616.44 1764
7617.26 1902
7618.08 2032
7618.91 1989
7619.73 2015
7620.56 1996
7621.38 2104
7622.20 2008
7623.03 1859
7623.85 1792
7624.67 1914
7625.50 1801
7626.32 1887
7627.15 1781
7627.97 1789
7628.80 1935
7629.62 1995
7630.44 2104
7631.27 2229
7632.09 2444
7632.92 2508
7633.74 2546
7634.57 2424
7635.39 2402
7636.21 2314
7637.04 2193
7637.86 1975
7638.69 1817
7639.51 1711
7640.34 1671
7641.16 1596
7641.99 1511
7642.81 1505
7643.64 1419
7644.46 1443
7645.29 1444
7646.11 1322
7646.94 1412
7647.76 1397
7648.59 1396
7649.41 1416
7650.24 1359
7651.06 1319
7651.89 1412
7652.71 1370
7653.54 1384
7654.37 1372
7655.19 1338
7656.02 1320
7656.84 1276
7657.67 1280
7658.49 1306
7659.32 1377
7660.14 1332
7660.97 1266
7661.80 1380
7662.62 1369
7663.45 1278
7664.27 1334
7665.10 1296
7665.93 1302
7666.75 1243
7667.58 1240
7668.41 1326
7669.23 1358
7670.06 1382
7670.88 1326
7671.71 1248
7672.54 1283
7673.36 1291
7674.19 1333
7675.02 1366
7675.84 1343
7676.67 1259
7677.50 1286
7678.32 1243
7679.15 1242
7679.98 1199
7680.81 1230
7681.63 1258
7682.46 1208
7683.29 1192
7684.11 1294
7684.94 1244
7685.77 1271
7686.59 1308
7687.42 1273
7688.25 1345
7689.08 1268
7689.90 1213
7690.73 1231
7691.56 1286
7692.39 1351
7693.21 1325
7694.04 1307
7694.87 1261
7695.70 1296
7696.53 1263
7697.35 1336
7698.18 1364
7699.01 1305
7699.84 1433
7700.66 1398
7701.49 1458
7702.32 1494
7703.15 1351
7703.98 1354
7704.81 1373
7705.63 1288
7706.46 1370
7707.29 1245
7708.12 1278
7708.95 1243
7709.78 1266
7710.60 1207
7711.43 1210
7712.26 1211
7713.09 1244
7713.92 1230
7714.75 1151
7715.58 1125
7716.41 1183
7717.23 1215
7718.06 1241
7718.89 1221
7719.72 1194
7720.55 1191
7721.38 1208
7722.21 1260
7723.04 1261
7723.87 1247
7724.70 1232
7725.53 1224
7726.36 1176
7727.18 1241
7728.01 1140
7728.84 1133
7729.67 1208
7730.50 1227
7731.33 1222
7732.16 1124
7732.99 1150
7733.82 1191
7734.65 1229
7735.48 1203
7736.31 1240
7737.14 1245
7737.97 1213
7738.80 1157
7739.63 1235
7740.46 1196
7741.29 1167
7742.12 1173
7742.95 1207
7743.78 1197
7744.61 1251
7745.44 1290
7746.27 1366
7747.10 1477
7747.94 1514
7748.77 1523
7749.60 1560
7750.43 1559
7751.26 1497
7752.09 1526
7752.92 1468
7753.75 1430
7754.58 1290
7755.41 1260
7756.24 1268
7757.07 1261
7757.91 1289
7758.74 1284
7759.57 1232
7760.40 1220
7761.23 1229
7762.06 1146
7762.89 1225
7763.72 1185
7764.56 1220
7765.39 1199
7766.22 1210
7767.05 1165
7767.88 1123
7768.71 1084
7769.55 1107
7770.38 1233
7771.21 1265
7772.04 1165
7772.87 1103
7773.70 1216
7774.54 1204
7775.37 1178
7776.20 1207
7777.03 1255
7777.86 1201
7778.70 1132
7779.53 1229
7780.36 1262
7781.19 1217
7782.03 1207
7782.86 1188
7783.69 1206
7784.52 1187
7785.36 1220
7786.19 1223
7787.02 1279
7787.85 1343
7788.69 1289
7789.52 1224
7790.35 1267
7791.19 1230
7792.02 1202
7792.85 1304
7793.68 1267
7794.52 1222
7795.35 1257
7796.18 1289
7797.02 1234
7797.85 1266
7798.68 1284
7799.52 1279
7800.35 1362
7801.18 1284
7802.02 1301
7802.85 1335
7803.68 1398
7804.52 1404
7805.35 1325
7806.18 1366
7807.02 1385
7807.85 1390
7808.69 1339
7809.52 1431
7810.35 1423
7811.19 1459
7812.02 1555
7812.86 1621
7813.69 1656
7814.52 1752
7815.36 1792
7816.19 1945
7817.03 1921
7817.86 1972
7818.70 1935
7819.53 2073
7820.36 2002
7821.20 1765
7822.03 1669
7822.87 1672
7823.70 1693
7824.54 1675
7825.37 1679
7826.21 1589
7827.04 1655
7827.88 1680
7828.71 1686
7829.55 1755
7830.38 1757
7831.22 1682
7832.05 1704
7832.89 1733
7833.72 1691
7834.56 1669
7835.39 1712
7836.23 1757
7837.06 1765
7837.90 1729
7838.73 1722
7839.57 1709
7840.40 1701
7841.24 1735
7842.07 1741
7842.91 1768
7843.75 1702
7844.58 1667
7845.42 1539
7846.25 1535
7847.09 1547
7847.93 1587
7848.76 1490
7849.60 1410
7850.43 1463
7851.27 1501
7852.11 1450
7852.94 1397
7853.78 1427
7854.61 1497
7855.45 1478
7856.29 1384
7857.12 1462
7857.96 1423
7858.80 1480
7859.63 1557
7860.47 1626
7861.31 1663
7862.14 1593
7862.98 1636
7863.82 1611
7864.65 1582
7865.49 1373
7866.33 1438
7867.16 1399
7868.00 1368
7868.84 1448
7869.67 1620
7870.51 1511
7871.35 1408
7872.19 1475
7873.02 1538
7873.86 1538
7874.70 1571
7875.53 1664
7876.37 1710
7877.21 1630
7878.05 1807
7878.88 1883
7879.72 1940
7880.56 1795
7881.40 1721
7882.24 1744
7883.07 1773
7883.91 1661
7884.75 1597
7885.59 1504
7886.42 1491
7887.26 1471
7888.10 1564
7888.94 1565
7889.78 1524
7890.62 1677
7891.45 1602
7892.29 1670
7893.13 1737
7893.97 1691
7894.81 1673
7895.65 1636
7896.48 1592
7897.32 1548
7898.16 1573
7899.00 1570
7899.84 1618
7900.68 1634
7901.52 1696
7902.35 1676
7903.19 1666
7904.03 1626
7904.87 1537
7905.71 1498
7906.55 1491
7907.39 1484
7908.23 1537
7909.07 1529
7909.91 1515
7910.75 1488
7911.58 1407
7912.42 1409
7913.26 1507
7914.10 1594
7914.94 1548
7915.78 1695
7916.62 1806
7917.46 1999
7918.30 2128
7919.14 2239
7919.98 2177
7920.82 2164
7921.66 2248
7922.50 2200
7923.34 2074
7924.18 1973
7925.02 1863
7925.86 1779
7926.70 1609
7927.54 1514
7928.38 1419
7929.22 1445
7930.06 1427
7930.90 1406
7931.74 1354
7932.58 1262
7933.42 1297
7934.26 1320
7935.10 1372
7935.94 1311
7936.78 1315
7937.62 1305
7938.47 1351
7939.31 1327
7940.15 1277
7940.99 1276
7941.83 1281
7942.67 1355
7943.51 1411
7944.35 1456
7945.19 1426
7946.03 1554
7946.88 1585
7947.72 1486
7948.56 1484
7949.40 1618
7950.24 1522
7951.08 1506
7951.92 1436
7952.76 1411
7953.61 1437
7954.45 1447
7955.29 1433
7956.13 1473
7956.97 1478
7957.81 1458
7958.66 1532
7959.50 1494
7960.34 1506
7961.18 1545
7962.02 1514
7962.87 1528
7963.71 1520
7964.55 1610
7965.39 1619
7966.23 1637
7967.08 1712
7967.92 1637
7968.76 1698
7969.60 1796
7970.45 1694
7971.29 1634
7972.13 1555
7972.97 1533
7973.82 1439
7974.66 1397
7975.50 1392
7976.34 1310
7977.19 1412
7978.03 1427
7978.87 1348
7979.72 1360
7980.56 1400
7981.40 1405
7982.24 1314
7983.09 1291
7983.93 1249
7984.77 1308
7985.62 1355
7986.46 1320
7987.30 1268
7988.15 1285
7988.99 1258
7989.83 1276
7990.68 1177
7991.52 1203
7992.36 1209
7993.21 1264
7994.05 1208
7994.90 1121
7995.74 1166
7996.58 1184
7997.43 1114
7998.27 1184
7999.11 1138
7999.96 1198
8000.80 1161
8001.65 1098
8002.49 1163
8003.34 1158
8004.18 1205
8005.02 1152
8005.87 1099
8006.71 1007
8007.56 1154
8008.40 1155
8009.25 1036
8010.09 1020
8010.93 1018
8011.78 1064
8012.62 1115
8013.47 1115
8014.31 1058
8015.16 1088
8016.00 992
8016.85 1085
8017.69 1042
8018.54 1061
8019.38 1010
8020.23 1068
8021.07 1109
8021.92 1113
8022.76 1056
8023.61 1105
8024.45 1057
8025.30 1036
8026.14 1026
8026.99 1085
8027.83 1025
8028.68 1060
8029.53 1043
8030.37 1039
8031.22 1092
8032.06 1055
8032.91 1057
8033.75 1035
8034.60 1106
8035.45 1058
8036.29 1056
8037.14 1064
8037.98 1098
8038.83 1053
8039.68 1049
8040.52 1041
8041.37 1084
8042.21 1067
8043.06 990
8043.91 1008
8044.75 1059
8045.60 1077
8046.45 1073
8047.29 1105
8048.14 1079
8048.99 1084
8049.83 957
8050.68 1054
8051.53 1090
8052.37 1105
8053.22 1097
8054.07 1071
8054.91 1048
8055.76 1054
8056.61 1074
8057.45 1004
8058.30 1036
8059.15 1003
8060.00 1021
8060.84 995
8061.69 973
8062.54 1003
8063.38 1026
8064.23 999
8065.08 991
8065.93 1013
8066.77 915
8067.62 1000
8068.47 1017
8069.32 1017
8070.16 995
8071.01 1016
8071.86 944
8072.71 971
8073.56 1006
8074.40 1015
8075.25 1010
8076.10 1016
8076.95 1019
8077.80 1004
8078.64 994
8079.49 992
8080.34 979
8081.19 955
8082.04 921
8082.89 942
8083.73 946
8084.58 924
8085.43 962
8086.28 1025
8087.13 1041
8087.98 960
8088.82 1010
8089.67 958
8090.52 906
8091.37 899
8092.22 940
8093.07 939
8093.92 954
8094.77 973
8095.62 998
8096.46 930
8097.31 928
8098.16 958
8099.01 981
8099.86 984
8100.71 935
8101.56 962
8102.41 1003
8103.26 926
8104.11 937
8104.96 992
8105.81 937
8106.66 945
8107.51 979
8108.36 1000
8109.21 915
8110.06 917
8110.91 936
8111.76 927
8112.61 964
8113.46 937
8114.31 949
8115.16 971
8116.01 972
8116.86 942
8117.71 945
8118.56 939
8119.41 1007
8120.26 1015
8121.11 1040
8121.96 1053
8122.81 1008
8123.66 1066
8124.51 1008
8125.36 998
8126.21 1015
8127.06 1025
8127.91 1014
8128.76 1003
8129.61 1039
8130.46 976
8131.31 1005
8132.17 1052
8133.02 1044
8133.87 1041
8134.72 984
8135.57 1045
8136.42 1052
8137.27 1066
8138.12 1047
8138.97 978
8139.83 1056
8140.68 1002
8141.53 1014
8142.38 1038
8143.23 1078
8144.08 1106
8144.94 1112
8145.79 1114
8146.64 1129
8147.49 1142
8148.34 1140
8149.19 1144
8150.05 1075
8150.90 1102
8151.75 1108
8152.60 1160
8153.45 1224
8154.31 1239
8155.16 1350
8156.01 1369
8156.86 1363
8157.71 1293
8158.57 1316
8159.42 1271
8160.27 1246
8161.12 1236
8161.98 1117
8162.83 1097
8163.68 1076
8164.53 1066
8165.39 1040
8166.24 1023
8167.09 1020
8167.95 1078
8168.80 1028
8169.65 1036
8170.50 1042
8171.36 994
8172.21 939
8173.06 1026
8173.92 1068
8174.77 1004
8175.62 1002
8176.48 1027
8177.33 992
8178.18 997
8179.04 1057
8179.89 1007
8180.74 931
8181.60 951
8182.45 975
8183.30 957
8184.16 960
8185.01 915
8185.86 903
8186.72 935
8187.57 951
8188.43 953
8189.28 948
8190.13 920
8190.99 950
8191.84 913
8192.70 941
8193.55 897
8194.40 963
8195.26 957
8196.11 934
8196.97 851
8197.82 896
8198.68 961
8199.53 1005
8200.39 970
8201.24 928
8202.09 928
8202.95 976
8203.80 928
8204.66 929
8205.51 895
8206.37 953
8207.22 932
8208.08 932
8208.93 947
8209.79 917
8210.64 924
8211.50 916
8212.35 911
8213.21 867
8214.06 879
8214.92 897
8215.77 924
8216.63 921
8217.49 964
8218.34 953
8219.20 931
8220.05 968
8220.91 957
8221.76 1060
8222.62 1023
8223.47 961
8224.33 964
8225.19 1031
8226.04 972
8226.90 977
8227.75 1010
8228.61 1017
8229.47 1003
8230.32 996
8231.18 955
8232.03 904
8232.89 960
8233.75 873
8234.60 918
8235.46 920
8236.32 942
8237.17 940
8238.03 949
8238.88 924
8239.74 924
8240.60 921
8241.45 929
8242.31 891
8243.17 932
8244.02 916
8244.88 870
8245.74 898
8246.60 1005
8247.45 957
8248.31 933
8249.17 916
8250.02 880
8250.88 920
8251.74 882
8252.59 939
8253.45 922
8254.31 863
8255.17 885
8256.02 968
8256.88 949
8257.74 961
8258.60 913
8259.45 905
8260.31 921
8261.17 993
8262.03 922
8262.89 791
8263.74 862
8264.60 838
8265.46 894
8266.32 906
8267.17 905
8268.03 907
8268.89 924
8269.75 938
8270.61 996
8271.47 969
8272.32 1010
8273.18 951
8274.04 931
8274.90 976
8275.76 998
8276.62 969
8277.47 934
8278.33 989
8279.19 1038
8280.05 1026
8280.91 963
8281.77 986
8282.63 981
8283.48 982
8284.34 1005
8285.20 1008
8286.06 1006
8286.92 1130
8287.78 1084
8288.64 1113
8289.50 1109
8290.36 1096
8291.22 1111
8292.08 1152
8292.94 1187
8293.79 1229
8294.65 1294
8295.51 1344
8296.37 1290
8297.23 1222
8298.09 1210
8298.95 1178
8299.81 1161
8300.67 1146
8301.53 1111
8302.39 1047
8303.25 1071
8304.11 1199
8304.97 1092
8305.83 1099
8306.69 1090
8307.55 1083
8308.41 1074
8309.27 1032
8310.13 1054
8310.99 1029
8311.85 1014
8312.71 1048
8313.57 1049
8314.43 1080
8315.29 1166
8316.15 1104
8317.01 1029
8317.88 1037
8318.74 1106
8319.60 1092
8320.46 1055
8321.32 1065
8322.18 1115
8323.04 1029
8323.90 1004
8324.76 1028
8325.62 1052
8326.48 1026
8327.34 1058
8328.21 1056
8329.07 1015
8329.93 1068
8330.79 1028
8331.65 1040
8332.51 1059
8333.37 1050
8334.24 1059
8335.10 1077
8335.96 1002
8336.82 951
8337.68 950
8338.54 951
8339.41 947
8340.27 961
8341.13 977
8341.99 962
8342.85 1027
8343.71 1032
8344.58 1086
8345.44 1104
8346.30 1110
8347.16 1051
8348.02 1087
8348.89 1066
8349.75 1081
8350.61 1103
8351.47 1108
8352.34 1061
8353.20 1056
8354.06 1066
8354.92 1050
8355.79 1058
8356.65 956
8357.51 1004
8358.37 1043
8359.24 1088
8360.10 1036
8360.96 1079
8361.83 1033
8362.69 1052
8363.55 1029
8364.41 1051
8365.28 1026
8366.14 1009
8367.00 1030
8367.87 1095
8368.73 1100
8369.59 1030
8370.46 1059
8371.32 1040
8372.18 1056
8373.05 1055
8373.91 1120
8374.77 1126
8375.64 1065
8376.50 1121
8377.37 1153
8378.23 1148
8379.09 1231
8379.96 1173
8380.82 1185
8381.68 1191
8382.55 1156
8383.41 1164
8384.28 1149
8385.14 1184
8386.01 1170
8386.87 1160
8387.73 1138
8388.60 1147
8389.46 1088
8390.33 1109
8391.19 1129
8392.06 1079
8392.92 1116
8393.78 1092
8394.65 1108
8395.51 1166
8396.38 1231
8397.24 1157
8398.11 1211
8398.97 1185
8399.84 1203
8400.70 1189
8401.57 1211
8402.43 1261
8403.30 1248
8404.16 1191
8405.03 1216
8405.89 1183
8406.76 1211
8407.62 1276
8408.49 1188
8409.35 1185
8410.22 1256
8411.08 1364
8411.95 1383
8412.82 1296
8413.68 1332
8414.55 1341
8415.41 1277
8416.28 1394
8417.14 1317
8418.01 1320
8418.88 1416
8419.74 1418
8420.61 1438
8421.47 1312
8422.34 1343
8423.21 1427
8424.07 1495
8424.94 1377
8425.80 1462
8426.67 1503
8427.54 1538
8428.40 1587
8429.27 1656
8430.14 1620
8431.00 1677
8431.87 1723
8432.74 1641
8433.60 1711
8434.47 1721
8435.34 1734
8436.20 1737
8437.07 1784
8437.94 1859
8438.80 1900
8439.67 1952
8440.54 1994
8441.40 2133
8442.27 2269
8443.14 2433
8444.00 2327
8444.87 2376
8445.74 2366
8446.61 2364
8447.47 2288
8448.34 2271
8449.21 2244
8450.08 2334
8450.94 2313
8451.81 2421
8452.68 2415
8453.55 2610
8454.41 2867
8455.28 3215
8456.15 3649
8457.02 3945
8457.88 4270
8458.75 4207
8459.62 4139
8460.49 4029
8461.36 3939
8462.22 3610
8463.09 3219
8463.96 3051
8464.83 2891
8465.70 2946
8466.57 3209
8467.43 3395
8468.30 4033
8469.17 4627
8470.04 5462
8470.91 6131
8471.78 6686
8472.65 6693
8473.51 6416
8474.38 6080
8475.25 5432
8476.12 4710
8476.99 4062
8477.86 3511
8478.73 3028
8479.60 2659
8480.46 2402
8481.33 2202
8482.20 2042
8483.07 1986
8483.94 1906
8484.81 1923
8485.68 1895
8486.55 1791
8487.42 1784
8488.29 1803
8489.16 1815
8490.03 1730
8490.90 1687
8491.77 1631
8492.64 1714
8493.51 1692
8494.37 1638
8495.24 1686
8496.11 1728
8496.98 1828
8497.85 1759
8498.72 1800
8499.59 1843
8500.46 1899
8501.33 1843
8502.20 1701
8503.07 1665
8503.94 1625
8504.82 1651
8505.69 1601
8506.56 1769
8507.43 1835
8508.30 1862
8509.17 1868
8510.04 1997
8510.91 2070
8511.78 2039
8512.65 1935
8513.52 1847
8514.39 1831
8515.26 1665
8516.13 1661
8517.00 1624
8517.87 1648
8518.75 1653
8519.62 1632
8520.49 1576
8521.36 1586
8522.23 1621
8523.10 1677
8523.97 1604
8524.84 1566
8525.71 1614
8526.59 1527
8527.46 1583
8528.33 1585
8529.20 1591
8530.07 1652
8530.94 1694
8531.82 1717
8532.69 1717
8533.56 1791
8534.43 1707
8535.30 1712
8536.17 1804
8537.05 1891
8537.92 1748
8538.79 1705
8539.66 1719
8540.53 1695
8541.41 1706
8542.28 1704
8543.15 1651
8544.02 1672
8544.90 1650
8545.77 1693
8546.64 1667
8547.51 1617
8548.39 1715
8549.26 1668
8550.13 1648
8551.00 1637
8551.88 1747
8552.75 1718
8553.62 1735
8554.49 1798
8555.37 1690
8556.24 1745
8557.11 1757
8557.99 1746
8558.86 1684
8559.73 1562
8560.60 1510
8561.48 1466
8562.35 1504
8563.22 1474
8564.10 1403
8564.97 1388
8565.84 1404
8566.72 1399
8567.59 1399
8568.46 1399
8569.34 1387
8570.21 1452
8571.09 1378
8571.96 1357
8572.83 1386
8573.71 1390
8574.58 1289
8575.45 1328
8576.33 1311
8577.20 1342
8578.08 1337
8578.95 1380
8579.82 1313
8580.70 1331
8581.57 1327
8582.45 1327
8583.32 1371
8584.20 1394
8585.07 1384
8585.94 1307
8586.82 1335
8587.69 1336
8588.57 1334
8589.44 1308
8590.32 1318
8591.19 1335
8592.07 1228
8592.94 1387
8593.82 1337
8594.69 1297
8595.57 1276
8596.44 1262
8597.32 1311
8598.19 1349
8599.07 1373
8599.94 1382
8600.82 1433
8601.69 1430
8602.57 1404
8603.44 1468
8604.32 1405
8605.19 1431
8606.07 1405
8606.94 1390
8607.82 1365
8608.69 1440
8609.57 1405
8610.45 1444
8611.32 1465
8612.20 1424
8613.07 1440
8613.95 1463
8614.82 1484
8615.70 1496
8616.58 1496
8617.45 1535
8618.33 1523
8619.21 1462
8620.08 1466
8620.96 1507
8621.83 1582
8622.71 1682
8623.59 1571
8624.46 1641
8625.34 1526
8626.22 1584
8627.09 1689
8627.97 1718
8628.85 1627
8629.72 1692
8630.60 1674
8631.48 1798
8632.35 1811
8633.23 1884
8634.11 1921
8634.98 1878
8635.86 1824
8636.74 1827
8637.61 1810
8638.49 1770
8639.37 1823
8640.24 1859
8641.12 1970
8642.00 2007
8642.88 2003
8643.75 1944
8644.63 1971
8645.51 2042
8646.39 2119
8647.26 2189
8648.14 2120
8649.02 2101
8649.90 2154
8650.77 2087
8651.65 2175
8652.53 2133
8653.41 2076
8654.29 2123
8655.16 2241
8656.04 2310
8656.92 2322
8657.80 2348
8658.68 2428
8659.55 2400
8660.43 2401
8661.31 2393
8662.19 2451
8663.07 2459
8663.95 2487
8664.82 2329
8665.70 2453
8666.58 2400
8667.46 2383
8668.34 2417
8669.22 2576
8670.10 2764
8670.97 3031
8671.85 3316
8672.73 3793
8673.61 4375
8674.49 4793
8675.37 5231
8676.25 5471
8677.13 5592
8678.01 5359
8678.88 5094
8679.76 4724
8680.64 4267
8681.52 3888
8682.40 3544
8683.28 3154
8684.16 3060
8685.04 2867
8685.92 2893
8686.80 2879
8687.68 2961
8688.56 3135
8689.44 3512
8690.32 3930
8691.20 4699
8692.08 5428
8692.96 6021
8693.84 6437
8694.72 6623
8695.60 6492
8696.48 6058
8697.36 5477
8698.24 4932
8699.12 4251
8700.00 3661
8700.88 3229
8701.76 2860
8702.64 2526
8703.52 2396
8704.40 2171
8705.28 2136
8706.16 2009
8707.04 1907
8707.92 1970
8708.80 1915
8709.68 1938
8710.56 1854
8711.44 1813
8712.33 1785
8713.21 1830
8714.09 1797
8714.97 1755
8715.85 1717
8716.73 1729
8717.61 1662
8718.49 1715
8719.37 1741
8720.25 1784
8721.14 1740
8722.02 1651
8722.90 1736
8723.78 1766
8724.66 1690
8725.54 1659
8726.42 1632
8727.31 1750
8728.19 1824
8729.07 1807
8729.95 1863
8730.83 1827
8731.72 1848
8732.60 1877
8733.48 1923
8734.36 1827
8735.24 1777
8736.12 1756
8737.01 1745
8737.89 1664
8738.77 1559
8739.65 1542
8740.54 1665
8741.42 1576
8742.30 1523
8743.18 1657
8744.07 1619
8744.95 1639
8745.83 1574
8746.71 1580
8747.60 1574
8748.48 1609
8749.36 1624
8750.24 1636
8751.13 1643
8752.01 1644
8752.89 1639
8753.77 1613
8754.66 1578
8755.54 1637
8756.42 1643
8757.31 1661
8758.19 1720
8759.07 1790
8759.96 1715
8760.84 1778
8761.72 1769
8762.61 1704
8763.49 1650
8764.37 1639
8765.26 1698
8766.14 1659
8767.02 1608
8767.91 1667
8768.79 1643
8769.68 1725
8770.56 1720
8771.44 1721
8772.33 1577
8773.21 1650
8774.09 1608
8774.98 1565
8775.86 1560
8776.75 1517
8777.63 1510
8778.52 1476
8779.40 1463
8780.28 1396
8781.17 1387
8782.05 1378
8782.94 1388
8783.82 1343
8784.71 1345
8785.59 1368
8786.47 1383
8787.36 1346
8788.24 1377
8789.13 1438
8790.01 1445
8790.90 1456
8791.78 1393
8792.67 1399
8793.55 1324
8794.44 1296
8795.32 1382
8796.21 1442
8797.09 1440
8797.98 1370
8798.86 1459
8799.75 1392
8800.63 1457
8801.52 1371
8802.41 1392
8803.29 1439
8804.18 1403
8805.06 1402
8805.95 1472
8806.83 1407
8807.72 1445
8808.60 1394
8809.49 1334
8810.38 1300
8811.26 1347
8812.15 1284
8813.03 1228
8813.92 1143
8814.81 1301
8815.69 1211
8816.58 1309
8817.46 1239
8818.35 1240
8819.24 1249
8820.12 1262
8821.01 1212
8821.89 1249
8822.78 1287
8823.67 1293
8824.55 1320
8825.44 1287
8826.33 1226
8827.21 1213
8828.10 1181
8828.99 1230
8829.87 1155
8830.76 1157
8831.65 1220
8832.53 1207
8833.42 1150
8834.31 1165
8835.20 1095
8836.08 1080
8836.97 1173
8837.86 1103
8838.74 1110
8839.63 1144
8840.52 1094
8841.41 1097
8842.29 1044
8843.18 1045
8844.07 1075
8844.96 1086
8845.84 1130
8846.73 1134
8847.62 1119
8848.51 1146
8849.39 1090
8850.28 1090
8851.17 1049
8852.06 1052
8852.95 1039
8853.83 1008
8854.72 1092
8855.61 1032
8856.50 1085
8857.39 1064
8858.27 1082
8859.16 1059
8860.05 1059
8860.94 1013
8861.83 981
8862.72 1025
8863.60 1007
8864.49 1019
8865.38 1006
8866.27 1084
8867.16 1039
8868.05 1045
8868.94 1014
8869.83 994
8870.71 1044
8871.60 1052
8872.49 983
8873.38 903
8874.27 982
8875.16 996
8876.05 954
8876.94 914
8877.83 917
8878.72 953
8879.60 935
8880.49 970
8881.38 905
8882.27 863
8883.16 956
8884.05 984
8884.94 915
8885.83 985
8886.72 966
8887.61 974
8888.50 986
8889.39 928
8890.28 922
8891.17 938
8892.06 931
8892.95 899
8893.84 927
8894.73 887
8895.62 885
8896.51 893
8897.40 876
8898.29 875
8899.18 855
8900.07 815
8900.96 904
8901.85 974
8902.74 927
8903.63 881
8904.52 922
8905.41 892
8906.30 878
8907.19 899
8908.08 880
8908.98 824
8909.87 861
8910.76 887
8911.65 889
8912.54 849
8913.43 906
8914.32 947
8915.21 907
8916.10 892
8916.99 861
8917.89 864
8918.78 852
8919.67 864
8920.56 911
8921.45 799
8922.34 843
8923.23 826
8924.13 886
8925.02 892
8925.91 816
8926.80 878
8927.69 860
8928.58 887
8929.48 836
8930.37 865
8931.26 868
8932.15 901
8933.04 780
8933.93 831
8934.83 918
8935.72 881
8936.61 930
8937.50 856
8938.40 845
8939.29 856
8940.18 832
8941.07 828
8941.96 826
8942.86 828
8943.75 836
8944.64 854
8945.53 825
8946.43 761
8947.32 761
8948.21 812
8949.11 860
8950.00 802
8950.89 763
8951.78 799
8952.68 787
8953.57 771
8954.46 804
8955.36 734
8956.25 775
8957.14 851
8958.04 767
8958.93 795
8959.82 811
8960.72 784
8961.61 806
8962.50 800
8963.40 842
8964.29 853
8965.18 854
8966.08 891
8966.97 882
8967.86 859
8968.76 894
8969.65 850
8970.54 864
8971.44 842
8972.33 814
8973.23 841
8974.12 822
8975.01 815
8975.91 815
8976.80 799
8977.70 804
8978.59 796
8979.49 811
8980.38 813
8981.27 775
8982.17 770
8983.06 835
8983.96 803
8984.85 755
8985.75 793
8986.64 800
8987.54 784
8988.43 821
8989.33 831
8990.22 781
8991.12 787
8992.01 777
8992.90 802
8993.80 816
8994.69 790
8995.59 788
8996.49 810
8997.38 830
8998.28 826
8999.17 804
9000.07 800
9000.96 813
9001.86 831
9002.75 796
9003.65 747
9004.54 756
9005.44 780
9006.33 755
9007.23 721
9008.13 768
9009.02 756
9009.92 747
9010.81 789
9011.71 780
9012.60 795
9013.50 812
9014.40 788
9015.29 746
9016.19 747
9017.09 741
9017.98 729
9018.88 743
9019.77 702
9020.67 772
9021.57 743
9022.46 747
9023.36 732
9024.26 784
9025.15 766
9026.05 761
9026.95 836
9027.84 790
9028.74 815
9029.64 910
9030.53 824
9031.43 828
9032.33 767
9033.22 766
9034.12 774
9035.02 844
9035.91 741
9036.81 745
9037.71 829
9038.61 830
9039.50 801
9040.40 759
9041.30 788
9042.20 760
9043.09 814
9043.99 797
9044.89 792
9045.79 813
9046.68 825
9047.58 782
9048.48 776
9049.38 754
9050.27 772
9051.17 776
9052.07 777
9052.97 754
9053.87 787
9054.76 785
9055.66 788
9056.56 772
9057.46 812
9058.36 806
9059.25 818
9060.15 788
9061.05 757
9061.95 811
9062.85 841
9063.75 834
9064.64 819
9065.54 841
9066.44 770
9067.34 789
9068.24 835
9069.14 788
9070.04 778
9070.94 796
9071.83 784
9072.73 817
9073.63 783
9074.53 788
9075.43 810
9076.33 802
9077.23 840
9078.13 797
9079.03 808
9079.93 783
9080.83 801
9081.72 828
9082.62 808
9083.52 796
9084.42 790
9085.32 786
9086.22 797
9087.12 805
9088.02 795
9088.92 803
9089.82 846
9090.72 892
9091.62 873
9092.52 868
9093.42 924
9094.32 866
9095.22 737
9096.12 808
9097.02 800
9097.92 809
9098.82 843
9099.72 816
9100.62 800
9101.52 802
9102.42 857
9103.32 825
9104.22 769
9105.12 727
9106.02 741
9106.92 818
9107.83 847
9108.73 802
9109.63 767
9110.53 785
9111.43 759
9112.33 769
9113.23 780
9114.13 799
9115.03 815
9115.93 771
9116.83 806
9117.74 761
9118.64 737
9119.54 763
9120.44 761
9121.34 821
9122.24 835
9123.14 826
9124.04 789
9124.95 779
9125.85 780
9126.75 759
9127.65 767
9128.55 731
9129.45 771
9130.36 813
9131.26 708
9132.16 746
9133.06 766
9133.96 715
9134.87 755
9135.77 744
9136.67 730
9137.57 794
9138.47 824
9139.38 724
9140.28 723
9141.18 736
9142.08 747
9142.99 769
9143.89 784
9144.79 749
9145.69 719
9146.60 724
9147.50 754
9148.40 788
9149.30 760
9150.21 785
9151.11 777
9152.01 767
9152.92 706
9153.82 725
9154.72 761
9155.62 765
9156.53 731
9157.43 774
9158.33 776
9159.24 728
9160.14 764
9161.04 747
9161.95 778
9162.85 751
9163.75 733
9164.66 739
9165.56 777
9166.46 808
9167.37 759
9168.27 787
9169.17 800
9170.08 763
9170.98 738
9171.89 762
9172.79 743
9173.69 788
9174.60 758
9175.50 702
9176.41 732
9177.31 770
9178.21 805
9179.12 770
9180.02 742
9180.93 716
9181.83 745
9182.74 770
9183.64 789
9184.54 732
9185.45 767
9186.35 767
9187.26 766
9188.16 761
9189.07 773
9189.97 733
9190.88 794
9191.78 751
9192.69 761
9193.59 825
9194.50 811
9195.40 862
9196.31 825
9197.21 835
9198.12 873
9199.02 924
9199.93 920
9200.83 886
9201.74 913
9202.64 867
9203.55 933
9204.45 859
9205.36 897
9206.26 862
9207.17 810
9208.08 755
9208.98 793
9209.89 819
9210.79 872
9211.70 838
9212.60 821
9213.51 766
9214.42 791
9215.32 827
9216.23 870
9217.13 862
9218.04 858
9218.95 903
9219.85 860
9220.76 864
9221.66 849
9222.57 850
9223.48 820
9224.38 836
9225.29 824
9226.20 787
9227.10 787
9228.01 834
9228.92 793
9229.82 787
9230.73 777
9231.64 726
9232.54 753
9233.45 739
9234.36 704
9235.26 736
9236.17 727
9237.08 757
9237.99 719
9238.89 761
9239.80 791
9240.71 786
9241.61 768
9242.52 767
9243.43 779
9244.34 743
9245.24 735
9246.15 754
9247.06 774
9247.97 758
9248.87 715
9249.78 764
9250.69 781
9251.60 734
9252.50 709
9253.41 694
9254.32 698
9255.23 717
9256.14 746
9257.04 756
9257.95 745
9258.86 733
9259.77 715
9260.68 737
9261.59 721
9262.49 684
9263.40 694
9264.31 714
9265.22 725
9266.13 754
9267.04 732
9267.94 748
9268.85 739
9269.76 671
9270.67 813
9271.58 719
9272.49 690
9273.40 749
9274.31 740
9275.21 714
9276.12 739
9277.03 749
9277.94 733
9278.85 715
9279.76 767
9280.67 771
9281.58 714
9282.49 750
9283.40 778
9284.31 728
9285.22 745
9286.12 732
9287.03 708
9287.94 725
9288.85 766
9289.76 740
9290.67 756
9291.58 721
9292.49 758
9293.40 739
9294.31 723
9295.22 796
9296.13 841
9297.04 828
9297.95 792
9298.86 783
9299.77 777
9300.68 902
9301.59 797
9302.50 749
9303.41 858
9304.32 849
9305.23 855
9306.14 826
9307.05 852
9307.96 814
9308.88 817
9309.79 909
9310.70 883
9311.61 978
9312.52 961
9313.43 971
9314.34 945
9315.25 865
9316.16 852
9317.07 830
9317.98 861
9318.89 785
9319.81 749
9320.72 833
9321.63 768
9322.54 818
9323.45 783
9324.36 748
9325.27 745
9326.18 769
9327.10 875
9328.01 793
9328.92 836
9329.83 833
9330.74 830
9331.65 771
9332.57 770
9333.48 795
9334.39 807
9335.30 812
9336.21 778
9337.12 782
9338.04 743
9338.95 782
9339.86 764
9340.77 724
9341.69 762
9342.60 807
9343.51 797
9344.42 748
9345.33 787
9346.25 783
9347.16 776
9348.07 810
9348.98 767
9349.90 769
9350.81 854
9351.72 779
9352.63 795
9353.55 804
9354.46 846
9355.37 790
9356.29 768
9357.20 779
9358.11 744
9359.02 806
9359.94 773
9360.85 761
9361.76 740
9362.68 776
9363.59 792
9364.50 806
9365.42 811
9366.33 776
9367.24 819
9368.16 776
9369.07 740
9369.98 789
9370.90 769
9371.81 765
9372.73 784
9373.64 762
9374.55 792
9375.47 700
9376.38 819
9377.29 818
9378.21 801
9379.12 792
9380.04 789
9380.95 848
9381.86 842
9382.78 833
9383.69 813
9384.61 829
9385.52 817
9386.44 898
9387.35 925
9388.26 861
9389.18 877
9390.09 874
9391.01 942
9391.92 968
9392.84 1000
9393.75 940
9394.67 982
9395.58 972
9396.50 973
9397.41 986
9398.33 967
9399.24 936
9400.16 850
9401.07 914
9401.99 906
9402.90 911
9403.82 902
9404.73 815
9405.65 794
9406.56 840
9407.48 817
9408.39 908
9409.31 850
9410.22 865
9411.14 939
9412.06 907
9412.97 874
9413.89 855
9414.80 860
9415.72 840
9416.63 862
9417.55 837
9418.47 854
9419.38 859
9420.30 918
9421.21 912
9422.13 881
9423.05 869
9423.96 842
9424.88 864
9425.80 894
9426.71 881
9427.63 908
9428.54 884
9429.46 899
9430.38 890
9431.29 901
9432.21 884
9433.13 954
9434.04 979
9434.96 955
9435.88 941
9436.79 1008
9437.71 985
9438.63 1093
9439.55 1071
9440.46 982
9441.38 988
9442.30 1076
9443.21 1042
9444.13 1061
9445.05 1020
9445.96 1009
9446.88 1043
9447.80 1048
9448.72 1065
9449.63 1121
9450.55 1171
9451.47 1318
9452.39 1428
9453.30 1490
9454.22 1614
9455.14 1592
9456.06 1586
9456.98 1510
9457.89 1595
9458.81 1378
9459.73 1364
9460.65 1190
9461.57 1138
9462.48 1040
9463.40 1058
9464.32 1024
9465.24 919
9466.16 954
9467.07 964
9467.99 982
9468.91 912
9469.83 902
9470.75 922
9471.67 949
9472.58 934
9473.50 1003
9474.42 912
9475.34 960
9476.26 958
9477.18 957
9478.10 980
9479.02 1004
9479.93 1054
9480.85 1017
9481.77 1063
9482.69 1078
9483.61 1064
9484.53 1034
9485.45 1078
9486.37 1031
9487.29 1031
9488.21 991
9489.13 930
9490.05 991
9490.97 957
9491.88 1022
9492.80 1001
9493.72 982
9494.64 997
9495.56 985
9496.48 944
9497.40 956
9498.32 941
9499.24 941
9500.16 904
9501.08 836
9502.00 908
9502.92 886
9503.84 903
9504.76 852
9505.68 896
9506.60 906
9507.52 923
9508.44 929
9509.36 903
9510.28 894
9511.20 933
9512.12 968
9513.05 957
9513.97 935
9514.89 992
9515.81 1060
9516.73 995
9517.65 968
9518.57 999
9519.49 996
9520.41 1051
9521.33 1010
9522.25 1009
9523.17 1054
9524.09 1028
9525.02 1044
9525.94 973
9526.86 1032
9527.78 1044
9528.70 1066
9529.62 1032
9530.54 1146
9531.46 1224
9532.39 1228
9533.31 1324
9534.23 1363
9535.15 1338
9536.07 1341
9536.99 1310
9537.92 1328
9538.84 1224
9539.76 1254
9540.68 1171
9541.60 1201
9542.53 1216
9543.45 1142
9544.37 1125
9545.29 1025
9546.21 961
9547.14 1068
9548.06 1102
9548.98 1039
9549.90 1027
9550.82 1073
9551.75 1031
9552.67 1003
9553.59 1010
9554.51 1023
9555.44 994
9556.36 1017
9557.28 1082
9558.21 1017
9559.13 1074
9560.05 1048
9560.97 1103
9561.90 1063
9562.82 1018
9563.74 997
9564.67 1016
9565.59 1027
9566.51 1040
9567.43 922
9568.36 922
9569.28 1037
9570.20 985
9571.13 994
9572.05 1023
9572.97 1055
9573.90 1066
9574.82 1032
9575.74 983
9576.67 1015
9577.59 1013
9578.52 1039
9579.44 1060
9580.36 1026
9581.29 981
9582.21 1012
9583.13 988
9584.06 981
9584.98 1048
9585.91 1008
9586.83 948
9587.76 982
9588.68 1013
9589.60 1033
9590.53 1051
9591.45 1006
9592.38 1041
9593.30 1059
9594.23 1021
9595.15 1030
9596.07 1062
9597.00 1082
9597.92 1136
9598.85 1189
9599.77 1131
9600.70 1175
9601.62 1168
9602.55 1158
9603.47 1164
9604.40 1189
9605.32 1215
9606.25 1183
9607.17 1224
9608.10 1166
9609.02 1175
9609.95 1186
9610.87 1269
9611.80 1291
9612.72 1296
9613.65 1305
9614.57 1304
9615.50 1275
9616.43 1268
9617.35 1255
9618.28 1251
9619.20 1308
9620.13 1389
9621.05 1332
9621.98 1268
9622.91 1343
9623.83 1377
9624.76 1389
9625.68 1346
9626.61 1374
9627.54 1406
9628.46 1444
9629.39 1493
9630.31 1428
9631.24 1482
9632.17 1518
9633.09 1590
9634.02 1609
9634.95 1650
9635.87 1666
9636.80 1738
9637.72 1682
9638.65 1701
9639.58 1801
9640.50 1751
9641.43 1734
9642.36 1722
9643.28 1765
9644.21 1822
9645.14 1826
9646.07 1919
9646.99 1998
9647.92 2103
9648.85 2326
9649.77 2407
9650.70 2450
9651.63 2499
9652.56 2443
9653.48 2391
9654.41 2285
9655.34 2232
9656.26 2218
9657.19 2095
9658.12 2019
9659.05 1943
9659.98 1906
9660.90 1829
9661.83 1887
9662.76 1881
9663.69 1828
9664.61 1826
9665.54 1845
9666.47 1876
9667.40 1835
9668.33 1929
9669.25 1992
9670.18 2017
9671.11 2052
9672.04 2016
9672.97 2140
9673.89 2146
9674.82 2111
9675.75 2082
9676.68 2095
9677.61 2154
9678.54 2149
9679.47 2168
9680.39 2185
9681.32 2266
9682.25 2254
9683.18 2268
9684.11 2127
9685.04 2196
9685.97 2271
9686.90 2229
9687.82 2172
9688.75 2349
9689.68 2394
9690.61 2394
9691.54 2437
9692.47 2341
9693.40 2482
9694.33 2532
9695.26 2653
9696.19 2552
9697.12 2618
9698.05 2818
9698.98 2908
9699.90 3084
9700.83 3124
9701.76 3143
9702.69 2989
9703.62 2868
9704.55 2805
9705.48 2703
9706.41 2555
9707.34 2495
9708.27 2419
9709.20 2410
9710.13 2384
9711.06 2296
9711.99 2403
9712.92 2519
9713.85 2462
9714.78 2545
9715.71 2621
9716.64 2635
9717.57 2697
9718.50 2790
9719.44 2615
9720.37 2494
9721.30 2504
9722.23 2416
9723.16 2251
9724.09 2202
9725.02 2181
9725.95 2033
9726.88 2013
9727.81 2012
9728.74 2088
9729.67 2123
9730.60 2190
9731.54 2173
9732.47 2141
9733.40 2149
9734.33 2240
9735.26 2253
9736.19 2347
9737.12 2189
9738.05 2201
9738.99 2123
9739.92 1987
9740.85 1917
9741.78 1884
9742.71 1857
9743.64 1833
9744.57 1805
9745.51 1736
9746.44 1747
9747.37 1667
9748.30 1699
9749.23 1674
9750.17 1626
9751.10 1669
9752.03 1717
9752.96 1625
9753.89 1649
9754.83 1598
9755.76 1571
9756.69 1538
9757.62 1638
9758.56 1643
9759.49 1565
9760.42 1577
9761.35 1625
9762.29 1665
9763.22 1614
9764.15 1657
9765.08 1646
9766.02 1647
9766.95 1628
9767.88 1607
9768.81 1606
9769.75 1667
9770.68 1612
9771.61 1613
9772.55 1607
9773.48 1608
9774.41 1591
9775.35 1639
9776.28 1711
9777.21 1788
9778.14 1809
9779.08 1812
9780.01 1804
9780.94 1902
9781.88 1971
9782.81 1988
9783.75 2006
9784.68 1974
9785.61 1914
9786.55 1850
9787.48 1819
9788.41 1795
9789.35 1714
9790.28 1691
9791.22 1626
9792.15 1633
9793.08 1566
9794.02 1575
9794.95 1585
9795.89 1545
9796.82 1574
9797.75 1529
9798.69 1476
9799.62 1600
9800.56 1563
9801.49 1527
9802.43 1622
9803.36 1630
9804.29 1540
9805.23 1454
9806.16 1367
9807.10 1357
9808.03 1434
9808.97 1368
9809.90 1274
9810.84 1258
9811.77 1287
9812.71 1253
9813.64 1228
9814.58 1246
9815.51 1279
9816.45 1219
9817.38 1240
9818.32 1206
9819.25 1263
9820.19 1185
9821.12 1172
9822.06 1238
9822.99 1229
9823.93 1217
9824.87 1197
9825.80 1239
9826.74 1185
9827.67 1135
9828.61 1166
9829.54 1211
9830.48 1186
9831.42 1192
9832.35 1155
9833.29 1105
9834.22 1130
9835.16 1204
9836.10 1168
9837.03 1164
9837.97 1172
9838.90 1231
9839.84 1210
9840.78 1164
9841.71 1173
9842.65 1141
9843.59 1117
9844.52 1147
9845.46 1137
9846.40 1117
9847.33 1137
9848.27 1185
9849.20 1193
9850.14 1222
9851.08 1173
9852.02 1199
9852.95 1146
9853.89 1132
9854.83 1170
9855.76 1263
9856.70 1163
9857.64 1217
9858.57 1168
9859.51 1146
9860.45 1158
9861.39 1155
9862.32 1169
9863.26 1147
9864.20 1148
9865.14 1077
9866.07 1133
9867.01 1166
9867.95 1117
9868.89 1095
9869.82 1053
9870.76 1106
9871.70 1139
9872.64 1153
9873.57 1176
9874.51 1154
9875.45 1163
9876.39 1127
9877.33 1156
9878.26 1150
9879.20 1134
9880.14 1128
9881.08 1122
9882.02 1111
9882.96 1076
9883.89 1085
9884.83 1079
9885.77 1053
9886.71 1050
9887.65 1095
9888.59 1080
9889.52 1046
9890.46 999
9891.40 1101
9892.34 1033
9893.28 1090
9894.22 1053
9895.16 1104
9896.10 1064
9897.03 1024
9897.97 1017
9898.91 1052
9899.85 1041
9900.79 1039
9901.73 1038
9902.67 997
9903.61 1056
9904.55 1051
9905.49 1071
9906.43 968
9907.37 1046
9908.31 1058
9909.25 1100
9910.18 1101
9911.12 1098
9912.06 1109
9913.00 1026
9913.94 1119
9914.88 1091
9915.82 1072
9916.76 1045
9917.70 1005
9918.64 1071
9919.58 989
9920.52 1079
9921.46 1098
9922.40 1056
9923.34 1182
9924.28 1294
9925.22 1367
9926.16 1528
9927.10 1637
9928.05 1657
9928.99 1742
9929.93 1826
9930.87 1794
9931.81 1782
9932.75 1690
9933.69 1549
9934.63 1433
9935.57 1342
9936.51 1323
9937.45 1203
9938.39 1136
9939.33 1100
9940.27 1092
9941.22 1098
9942.16 1040
9943.10 996
9944.04 1056
9944.98 990
9945.92 981
9946.86 1031
9947.80 997
9948.75 1018
9949.69 1067
9950.63 1070
9951.57 1025
9952.51 1046
9953.45 1049
9954.40 1044
9955.34 1086
9956.28 1005
9957.22 1022
9958.16 1038
9959.10 1045
9960.05 1068
9960.99 1038
9961.93 1009
9962.87 1032
9963.81 1086
9964.76 1044
9965.70 1082
9966.64 1105
9967.58 1034
9968.53 1094
9969.47 1094
9970.41 1054
9971.35 983
9972.30 1029
9973.24 964
9974.18 915
9975.12 914
9976.07 960
9977.01 918
9977.95 935
9978.89 946
9979.84 978
9980.78 976
9981.72 928
9982.67 967
9983.61 953
9984.55 909
9985.50 897
9986.44 914
9987.38 923
9988.33 929
9989.27 899
9990.21 961
9991.16 930
9992.10 890
9993.04 916
9993.99 907
9994.93 924
9995.87 882
9996.82 875
9997.76 934
9998.70 923
9999.65 898
10000.59 893
10001.54 848
10002.48 885
10003.42 921
10004.37 953
10005.31 996
10006.26 931
10007.20 880
10008.14 906
10009.09 892
10010.03 897
10010.98 935
10011.92 876
10012.87 816
10013.81 880
10014.76 880
10015.70 903
10016.64 855
10017.59 862
10018.53 866
10019.48 872
10020.42 857
10021.37 859
10022.31 823
10023.26 848
10024.20 861
10025.15 863
10026.09 862
10027.04 851
10027.98 842
10028.93 814
10029.87 765
10030.82 795
10031.76 765
10032.71 781
10033.66 798
10034.60 785
10035.55 791
10036.49 776
10037.44 803
10038.38 780
10039.33 798
10040.27 791
10041.22 796
10042.17 815
10043.11 784
10044.06 795
10045.00 769
10045.95 801
10046.90 816
10047.84 778
10048.79 802
10049.73 839
10050.68 839
10051.63 845
10052.57 844
10053.52 777
10054.47 776
10055.41 755
10056.36 751
10057.31 780
10058.25 817
10059.20 791
10060.15 800
10061.09 785
10062.04 753
10062.99 805
10063.93 774
10064.88 742
10065.83 784
10066.77 780
10067.72 783
10068.67 775
10069.61 769
10070.56 771
10071.51 723
10072.46 772
10073.40 769
10074.35 842
10075.30 813
10076.25 783
10077.19 790
10078.14 778
10079.09 810
10080.04 812
10080.98 842
10081.93 779
10082.88 763
10083.83 750
10084.77 783
10085.72 778
10086.67 758
10087.62 743
10088.57 747
10089.51 752
10090.46 738
10091.41 752
10092.36 768
10093.31 737
10094.26 810
10095.20 763
10096.15 740
10097.10 740
10098.05 771
10099.00 781
10099.95 788
10100.89 780
10101.84 832
10102.79 741
10103.74 771
10104.69 814
10105.64 784
10106.59 741
10107.54 761
10108.49 749
10109.43 756
10110.38 725
10111.33 753
10112.28 790
10113.23 738
10114.18 742
10115.13 731
10116.08 740
10117.03 755
10117.98 784
10118.93 741
10119.88 784
10120.83 737
10121.78 750
10122.72 783
10123.67 773
10124.62 735
10125.57 731
10126.52 714
10127.47 742
10128.42 753
10129.37 745
10130.32 750
10131.27 737
10132.22 726
10133.17 758
10134.12 728
10135.07 735
10136.02 753
10136.97 741
10137.92 708
10138.88 706
10139.83 722
10140.78 748
10141.73 731
10142.68 745
10143.63 727
10144.58 814
10145.53 772
10146.48 791
10147.43 796
10148.38 785
10149.33 764
10150.28 785
10151.23 772
10152.19 806
10153.14 788
10154.09 800
10155.04 780
10155.99 786
10156.94 821
10157.89 810
10158.84 815
10159.80 777
10160.75 810
10161.70 789
10162.65 796
10163.60 831
10164.55 856
10165.50 862
10166.46 885
10167.41 856
10168.36 826
10169.31 806
10170.26 777
10171.21 817
10172.17 832
10173.12 863
10174.07 870
10175.02 933
10175.98 906
10176.93 871
10177.88 888
10178.83 901
10179.78 892
10180.74 932
10181.69 879
10182.64 854
10183.59 902
10184.55 911
10185.50 956
10186.45 927
10187.40 954
10188.36 974
10189.31 997
10190.26 1001
10191.22 1028
10192.17 1050
10193.12 989
10194.07 1034
10195.03 994
10195.98 968
10196.93 953
10197.89 950
10198.84 1016
10199.79 1004
10200.75 993
10201.70 1048
10202.65 1072
10203.61 1097
10204.56 1122
10205.51 1122
10206.47 1155
10207.42 1130
10208.37 1202
10209.33 1275
10210.28 1185
10211.24 1209
10212.19 1180
10213.14 1138
10214.10 1067
10215.05 1087
10216.00 982
10216.96 975
10217.91 1011
10218.87 1024
10219.82 1025
10220.78 977
10221.73 1037
10222.68 993
10223.64 970
10224.59 913
10225.55 942
10226.50 942
10227.46 1009
10228.41 997
10229.37 1019
10230.32 1005
10231.27 982
10232.23 1100
10233.18 1148
10234.14 1147
10235.09 1198
10236.05 1309
10237.00 1303
10237.96 1303
10238.91 1266
10239.87 1273
10240.82 1256
10241.78 1169
10242.73 1050
10243.69 1085
10244.65 1021
10245.60 994
10246.56 937
10247.51 887
10248.47 872
10249.42 863
10250.38 853
10251.33 812
10252.29 814
10253.25 777
10254.20 781
10255.16 792
10256.11 772
10257.07 770
10258.02 803
10258.98 813
10259.94 808
10260.89 764
10261.85 816
10262.81 784
10263.76 748
10264.72 805
10265.67 765
10266.63 751
10267.59 794
10268.54 786
10269.50 785
10270.46 695
10271.41 741
10272.37 820
10273.33 814
10274.28 777
10275.24 811
10276.20 804
10277.15 774
10278.11 784
10279.07 732
10280.02 778
10280.98 848
10281.94 818
10282.90 769
10283.85 758
10284.81 785
10285.77 779
10286.72 751
10287.68 744
10288.64 693
10289.60 767
10290.55 759
10291.51 822
10292.47 776
10293.43 805
10294.38 807
10295.34 774
10296.30 831
10297.26 792
10298.22 803
10299.17 762
10300.13 762
10301.09 801
10302.05 774
10303.01 744
10303.96 740
10304.92 749
10305.88 751
10306.84 763
10307.80 818
10308.75 787
10309.71 791
10310.67 790
10311.63 768
10312.59 740
10313.55 784
10314.51 789
10315.46 760
10316.42 772
10317.38 764
10318.34 751
10319.30 725
10320.26 803
10321.22 776
10322.18 759
10323.14 738
10324.09 752
10325.05 784
10326.01 790
10326.97 794
10327.93 759
10328.89 813
10329.85 795
10330.81 889
10331.77 888
10332.73 889
10333.69 880
10334.65 870
10335.61 894
10336.57 810
10337.53 784
10338.49 767
10339.45 749
10340.40 768
10341.36 717
10342.32 727
10343.28 730
10344.24 739
10345.20 706
10346.16 665
10347.12 655
10348.08 718
10349.05 729
10350.01 699
10350.97 695
10351.93 656
10352.89 724
10353.85 722
10354.81 690
10355.77 704
10356.73 689
10357.69 755
10358.65 745
10359.61 727
10360.57 724
10361.53 712
10362.49 677
10363.45 643
10364.41 656
10365.38 687
10366.34 662
10367.30 711
10368.26 679
10369.22 692
10370.18 663
10371.14 698
10372.10 650
10373.06 655
10374.03 671
10374.99 673
10375.95 622
10376.91 719
10377.87 702
10378.83 721
10379.80 673
10380.76 642
10381.72 717
10382.68 671
10383.64 691
10384.60 721
10385.57 666
10386.53 706
10387.49 704
10388.45 712
10389.41 659
10390.38 639
10391.34 619
10392.30 638
10393.26 635
10394.23 658
10395.19 675
10396.15 733
10397.11 692
10398.07 718
10399.04 672
10400.00 644
10400.96 673
10401.93 665
10402.89 717
10403.85 703
10404.81 742
10405.78 705
10406.74 694
10407.70 730
10408.67 698
10409.63 711
10410.59 785
10411.55 728
10412.52 733
10413.48 715
10414.44 746
10415.41 791
10416.37 890
10417.33 887
10418.30 872
10419.26 929
10420.22 984
10421.19 959
10422.15 898
10423.12 910
10424.08 939
10425.04 918
10426.01 864
10426.97 862
10427.93 785
10428.90 697
10429.86 696
10430.83 703
10431.79 680
10432.75 640
10433.72 686
10434.68 687
10435.65 645
10436.61 635
10437.58 607
10438.54 615
10439.50 614
10440.47 595
10441.43 595
10442.40 594
10443.36 651
10444.33 599
10445.29 638
10446.26 624
10447.22 651
10448.19 639
10449.15 601
10450.12 638
10451.08 642
10452.05 629
10453.01 661
10453.98 647
10454.94 648
10455.91 694
10456.87 634
10457.84 594
10458.80 626
10459.77 644
10460.73 691
10461.70 639
10462.66 631
10463.63 617
10464.59 587
10465.56 608
10466.53 574
10467.49 594
10468.46 565
10469.42 626
10470.39 624
10471.35 604
10472.32 612
10473.29 624
10474.25 593
10475.22 613
10476.18 562
10477.15 619
10478.12 635
10479.08 599
10480.05 611
10481.02 601
10481.98 600
10482.95 672
10483.91 686
10484.88 604
10485.85 602
10486.81 621
10487.78 597
10488.75 688
10489.71 650
10490.68 617
10491.65 686
10492.61 706
10493.58 645
10494.55 623
10495.52 664
10496.48 627
10497.45 673
10498.42 630
10499.38 623
10500.35 646
10501.32 653
10502.29 653
10503.25 606
10504.22 594
10505.19 605
10506.16 689
10507.12 669
10508.09 667
10509.06 611
10510.03 679
10510.99 657
10511.96 701
10512.93 626
10513.90 636
10514.87 655
10515.83 669
10516.80 634
10517.77 612
10518.74 608
10519.71 602
10520.67 622
10521.64 582
10522.61 617
10523.58 646
10524.55 634
10525.51 572
10526.48 612
10527.45 618
10528.42 642
10529.39 645
10530.36 642
10531.33 632
10532.29 655
10533.26 650
10534.23 677
10535.20 686
10536.17 665
10537.14 652
10538.11 696
10539.08 695
10540.05 660
10541.01 672
10541.98 633
10542.95 688
10543.92 625
10544.89 629
10545.86 666
10546.83 657
10547.80 672
10548.77 656
10549.74 648
10550.71 702
10551.68 721
10552.65 677
10553.62 682
10554.59 702
10555.56 732
10556.53 693
10557.50 727
10558.47 705
10559.44 724
10560.41 763
10561.38 767
10562.35 763
10563.32 798
10564.29 793
10565.26 805
10566.23 749
10567.20 745
10568.17 757
10569.14 785
10570.11 688
10571.08 603
10572.05 642
10573.02 668
10573.99 628
10574.96 613
10575.93 641
10576.90 639
10577.87 671
10578.84 665
10579.82 668
10580.79 669
10581.76 646
10582.73 643
10583.70 672
10584.67 672
10585.64 680
10586.61 703
10587.58 710
10588.56 713
10589.53 752
10590.50 693
10591.47 686
10592.44 693
10593.41 775
10594.38 704
10595.36 699
10596.33 734
10597.30 785
10598.27 735
10599.24 722
10600.21 694
10601.19 672
10602.16 701
10603.13 730
10604.10 649
10605.07 650
10606.05 659
10607.02 681
10607.99 657
10608.96 719
10609.93 662
10610.91 633
10611.88 660
10612.85 676
10613.82 746
10614.80 708
10615.77 685
10616.74 635
10617.71 633
10618.69 666
10619.66 669
10620.63 708
10621.61 715
10622.58 694
10623.55 731
10624.52 731
10625.50 699
10626.47 742
10627.44 722
10628.42 657
10629.39 710
10630.36 742
10631.34 714
10632.31 746
10633.28 727
10634.26 771
10635.23 728
10636.20 818
10637.18 816
10638.15 850
10639.12 910
10640.10 907
10641.07 916
10642.04 929
10643.02 935
10643.99 879
10644.97 910
10645.94 916
10646.91 813
10647.89 772
10648.86 745
10649.84 676
10650.81 686
10651.78 674
10652.76 669
10653.73 657
10654.71 631
10655.68 657
10656.66 643
10657.63 705
10658.60 683
10659.58 723
10660.55 684
10661.53 654
10662.50 669
10663.48 664
10664.45 659
10665.43 724
10666.40 708
10667.38 723
10668.35 620
10669.33 665
10670.30 682
10671.28 682
10672.25 692
10673.23 636
10674.20 668
10675.18 599
10676.15 621
10677.13 683
10678.10 706
10679.08 712
10680.05 686
10681.03 753
10682.01 726
10682.98 726
10683.96 760
10684.93 723
10685.91 703
10686.88 671
10687.86 696
10688.84 673
10689.81 686
10690.79 622
10691.76 625
10692.74 664
10693.72 643
10694.69 616
10695.67 607
10696.64 605
10697.62 605
10698.60 612
10699.57 593
10700.55 542
10701.53 559
10702.50 640
10703.48 664
10704.46 586
10705.43 626
10706.41 665
10707.39 653
10708.36 605
10709.34 634
10710.32 619
10711.29 595
10712.27 607
10713.25 581
10714.22 634
10715.20 637
10716.18 590
10717.16 602
10718.13 606
10719.11 645
10720.09 621
10721.07 610
10722.04 611
10723.02 598
10724.00 599
10724.98 626
10725.95 585
10726.93 569
10727.91 600
10728.89 622
10729.86 606
10730.84 600
10731.82 621
10732.80 605
10733.78 605
10734.75 625
10735.73 607
10736.71 572
10737.69 598
10738.67 605
10739.64 567
10740.62 570
10741.60 551
10742.58 540
10743.56 577
10744.54 607
10745.51 617
10746.49 635
10747.47 609
10748.45 587
10749.43 640
10750.41 599
10751.39 590
10752.36 634
10753.34 596
10754.32 567
10755.30 534
10756.28 580
10757.26 608
10758.24 577
10759.22 612
10760.20 619
10761.18 619
10762.15 657
10763.13 605
10764.11 628
10765.09 594
10766.07 621
10767.05 598
10768.03 651
10769.01 569
10769.99 589
10770.97 572
10771.95 593
10772.93 643
10773.91 622
10774.89 636
10775.87 656
10776.85 655
10777.83 630
10778.81 610
10779.79 630
10780.77 642
10781.75 666
10782.73 695
10783.71 672
10784.69 605
10785.67 604
10786.65 596
10787.63 640
10788.61 656
10789.59 627
10790.57 624
10791.55 596
10792.53 625
10793.51 627
10794.49 646
10795.47 662
10796.46 611
10797.44 595
10798.42 602
10799.40 632
10800.38 606
10801.36 626
10802.34 597
10803.32 624
10804.30 627
10805.28 622
10806.27 633
10807.25 588
10808.23 577
10809.21 610
10810.19 647
10811.17 644
10812.15 647
10813.14 620
10814.12 625
10815.10 625
10816.08 624
10817.06 627
10818.04 619
10819.03 644
10820.01 652
10820.99 643
10821.97 621
10822.95 628
10823.94 655
10824.92 641
10825.90 653
10826.88 677
10827.86 627
10828.85 662
10829.83 607
10830.81 641
10831.79 624
10832.78 649
10833.76 690
10834.74 658
10835.72 607
10836.71 621
10837.69 677
10838.67 651
10839.65 665
10840.64 651
10841.62 642
10842.60 653
10843.59 661
10844.57 651
10845.55 668
10846.54 652
10847.52 652
10848.50 686
10849.48 683
10850.47 724
10851.45 741
10852.43 737
10853.42 737
10854.40 712
10855.39 685
10856.37 737
10857.35 711
10858.34 678
10859.32 717
10860.30 693
10861.29 717
10862.27 677
10863.25 723
10864.24 732
10865.22 714
10866.21 756
10867.19 720
10868.17 700
10869.16 724
10870.14 730
10871.13 720
10872.11 728
10873.10 718
10874.08 753
10875.06 734
10876.05 780
10877.03 768
10878.02 767
10879.00 794
10879.99 795
10880.97 741
10881.96 761
10882.94 783
10883.93 836
10884.91 789
10885.89 841
10886.88 874
10887.86 788
10888.85 857
10889.83 896
10890.82 903
10891.80 868
10892.79 910
10893.78 858
10894.76 829
10895.75 878
10896.73 874
10897.72 889
10898.70 855
10899.69 876
10900.67 831
10901.66 926
10902.64 929
10903.63 929
10904.62 904
10905.60 886
10906.59 896
10907.57 906
10908.56 945
10909.54 898
10910.53 947
10911.52 908
10912.50 901
10913.49 958
10914.48 926
10915.46 962
10916.45 972
10917.43 994
10918.42 1028
10919.41 1030
10920.39 1016
10921.38 1018
10922.37 1037
10923.35 1030
10924.34 1075
10925.33 1018
10926.31 1018
10927.30 1077
10928.29 1071
10929.27 1022
10930.26 1061
10931.25 1049
10932.23 1014
10933.22 1078
10934.21 1058
10935.19 1084
10936.18 1083
10937.17 1104
10938.16 1123
10939.14 1159
10940.13 1170
10941.12 1161
10942.11 1146
10943.09 1178
10944.08 1203
10945.07 1223
10946.06 1224
10947.04 1302
10948.03 1265
10949.02 1214
10950.01 1296
10950.99 1341
10951.98 1380
10952.97 1359
10953.96 1407
10954.95 1610
10955.93 1609
10956.92 1607
10957.91 1626
10958.90 1624
10959.89 1766
10960.87 1899
10961.86 1751
10962.85 1740
10963.84 1786
10964.83 1779
10965.82 1580
10966.81 1529
10967.79 1481
10968.78 1424
10969.77 1388
10970.76 1416
10971.75 1421
10972.74 1337
10973.73 1347
10974.71 1313
10975.70 1351
10976.69 1310
10977.68 1264
10978.67 1335
10979.66 1383
10980.65 1353
10981.64 1425
10982.63 1483
10983.62 1472
10984.61 1451
10985.60 1360
10986.58 1405
10987.57 1415
10988.56 1453
10989.55 1454
10990.54 1500
10991.53 1587
10992.52 1595
10993.51 1684
10994.50 1807
10995.49 1951
10996.48 2103
10997.47 2197
10998.46 2368
10999.45 2482
11000.44 2553
11001.43 2696
11002.42 2607
11003.41 2544
11004.40 2407
11005.39 2280
11006.38 2216
11007.37 2082
11008.36 1858
11009.35 1652
11010.34 1598
11011.33 1438
11012.33 1347
11013.32 1293
11014.31 1253
11015.30 1231
11016.29 1218
11017.28 1157
11018.27 1106
11019.26 1128
11020.25 1122
11021.24 1111
11022.23 1093
11023.22 1047
11024.22 1071
11025.21 1083
11026.20 1233
11027.19 1176
11028.18 1100
11029.17 1117
11030.16 1097
11031.15 1095
11032.15 1136
11033.14 1050
11034.13 1049
11035.12 1069
11036.11 1073
11037.10 1079
11038.10 1005
11039.09 1065
11040.08 1033
11041.07 1052
11042.06 1104
11043.06 1014
11044.05 977
11045.04 966
11046.03 944
11047.02 953
11048.02 899
11049.01 906
11050.00 877
11050.99 921
11051.98 878
11052.98 889
11053.97 881
11054.96 882
11055.95 927
11056.95 909
11057.94 909
11058.93 926
11059.93 885
11060.92 902
11061.91 917
11062.90 912
11063.90 878
11064.89 975
11065.88 893
11066.88 871
11067.87 858
11068.86 897
11069.86 888
11070.85 871
11071.84 882
11072.83 891
11073.83 889
11074.82 910
11075.82 909
11076.81 916
11077.80 868
11078.80 867
11079.79 897
11080.78 832
11081.78 829
11082.77 839
11083.76 852
11084.76 849
11085.75 859
11086.75 813
11087.74 762
11088.73 783
11089.73 843
11090.72 804
11091.72 779
11092.71 781
11093.70 814
11094.70 800
11095.69 814
11096.69 766
11097.68 770
11098.68 819
11099.67 825
11100.67 731
11101.66 799
11102.65 767
11103.65 792
11104.64 788
11105.64 821
11106.63 805
11107.63 765
11108.62 768
11109.62 720
11110.61 695
11111.61 762
11112.60 729
11113.60 745
11114.59 743
11115.59 728
11116.58 732
11117.58 704
11118.57 747
11119.57 758
11120.57 776
11121.56 777
11122.56 726
11123.55 753
11124.55 776
11125.54 752
11126.54 725
11127.54 723
11128.53 678
11129.53 727
11130.52 711
11131.52 785
11132.51 752
11133.51 733
11134.51 707
11135.50 762
11136.50 784
11137.50 755
11138.49 772
11139.49 749
11140.48 750
11141.48 711
11142.48 735
11143.47 747
11144.47 766
11145.47 742
11146.46 743
11147.46 749
11148.46 774
11149.45 781
11150.45 728
11151.45 699
11152.44 755
11153.44 783
11154.44 767
11155.43 703
11156.43 693
11157.43 756
11158.43 708
11159.42 680
11160.42 671
11161.42 670
11162.41 710
11163.41 736
11164.41 696
11165.41 703
11166.40 682
11167.40 655
11168.40 671
11169.40 686
11170.39 733
11171.39 714
11172.39 706
11173.39 737
11174.39 733
11175.38 805
11176.38 758
11177.38 748
11178.38 761
11179.38 725
11180.37 682
11181.37 721
11182.37 716
11183.37 762
11184.37 703
11185.37 736
11186.36 726
11187.36 704
11188.36 743
11189.36 696
11190.36 698
11191.36 773
11192.35 741
11193.35 764
11194.35 767
11195.35 754
11196.35 785
11197.35 775
11198.35 812
11199.35 793
11200.35 727
11201.34 740
11202.34 744
11203.34 707
11204.34 701
11205.34 716
11206.34 718
11207.34 735
11208.34 690
11209.34 694
11210.34 690
11211.34 728
11212.34 731
11213.34 720
11214.34 720
11215.34 666
11216.34 676
11217.34 713
11218.34 717
11219.34 708
11220.34 667
11221.34 621
11222.34 611
11223.34 616
11224.34 683
11225.34 621
11226.34 688
11227.34 716
11228.34 709
11229.34 678
11230.34 607
11231.34 629
11232.34 643
11233.34 623
11234.34 626
11235.34 617
11236.34 579
11237.34 632
11238.34 636
11239.34 618
11240.34 597
11241.34 652
11242.34 658
11243.35 635
11244.35 667
11245.35 685
11246.35 676
11247.35 646
11248.35 636
11249.35 570
11250.35 610
11251.35 634
11252.36 613
11253.36 576
11254.36 615
11255.36 641
11256.36 644
11257.36 641
11258.37 627
11259.37 596
11260.37 656
11261.37 669
11262.37 639
11263.37 610
11264.38 654
11265.38 646
11266.38 657
11267.38 642
11268.38 685
11269.39 710
11270.39 680
11271.39 683
11272.39 648
11273.39 691
11274.40 667
11275.40 701
11276.40 674
11277.40 678
11278.41 685
11279.41 730
11280.41 685
11281.41 708
11282.42 687
11283.42 726
11284.42 721
11285.43 700
11286.43 613
11287.43 658
11288.43 680
11289.44 647
11290.44 614
11291.44 648
11292.45 675
11293.45 636
11294.45 650
11295.46 644
11296.46 664
11297.46 693
11298.47 655
11299.47 655
11300.47 659
11301.48 720
11302.48 710
11303.48 723
11304.49 684
11305.49 707
11306.49 742
11307.50 702
11308.50 688
11309.51 678
11310.51 725
11311.51 724
11312.52 701
11313.52 718
11314.53 735
11315.53 692
11316.53 785
11317.54 730
11318.54 742
11319.55 744
11320.55 758
11321.56 744
11322.56 711
11323.57 727
11324.57 724
11325.57 713
11326.58 684
11327.58 670
11328.59 640
11329.59 670
11330.60 672
11331.60 655
11332.61 636
11333.61 670
11334.62 693
11335.62 681
11336.63 677
11337.63 737
11338.64 757
11339.64 795
11340.65 841
11341.65 762
11342.66 805
11343.66 792
11344.67 858
11345.68 790
11346.68 749
11347.69 722
11348.69 724
11349.70 662
11350.70 695
11351.71 640
11352.72 623
11353.72 600
11354.73 622
11355.73 611
11356.74 685
11357.75 668
11358.75 628
11359.76 643
11360.76 625
11361.77 620
11362.78 636
11363.78 645
11364.79 693
11365.80 612
11366.80 634
11367.81 601
11368.81 627
11369.82 666
11370.83 606
11371.83 584
11372.84 635
11373.85 643
11374.85 622
11375.86 603
11376.87 636
11377.88 613
11378.88 631
11379.89 595
11380.90 632
11381.90 616
11382.91 612
11383.92 636
11384.92 581
11385.93 580
11386.94 603
11387.95 630
11388.95 562
11389.96 567
11390.97 579
11391.98 609
11392.98 629
11393.99 559
11395.00 571
11396.01 594
11397.02 698
11398.02 635
11399.03 597
11400.04 567
11401.05 615
11402.05 607
11403.06 639
11404.07 584
11405.08 556
11406.09 556
11407.10 585
11408.10 574
11409.11 596
11410.12 591
11411.13 619
11412.14 578
11413.15 590
11414.15 593
11415.16 598
11416.17 571
11417.18 563
11418.19 564
11419.20 590
11420.21 574
11421.22 585
11422.22 571
11423.23 521
11424.24 591
11425.25 551
11426.26 592
11427.27 551
11428.28 560
11429.29 552
11430.30 589
11431.31 539
11432.32 573
11433.32 573
11434.33 558
11435.34 601
11436.35 598
11437.36 584
11438.37 590
11439.38 573
11440.39 573
11441.40 595
11442.41 586
11443.42 609
11444.43 582
11445.44 606
11446.45 552
11447.46 546
11448.47 605
11449.48 571
11450.49 524
11451.50 552
11452.51 595
11453.52 577
11454.53 596
11455.54 570
11456.55 608
11457.56 606
11458.57 598
11459.58 603
11460.59 581
11461.61 577
11462.62 568
11463.63 579
11464.64 564
11465.65 543
11466.66 547
11467.67 552
11468.68 547
11469.69 563
11470.70 554
11471.71 575
11472.73 543
11473.74 572
11474.75 576
11475.76 591
11476.77 523
11477.78 579
11478.79 585
11479.80 569
11480.82 518
11481.83 507
11482.84 504
11483.85 537
11484.86 535
11485.87 551
11486.89 576
11487.90 578
11488.91 570
11489.92 520
11490.93 506
11491.95 501
11492.96 526
11493.97 571
11494.98 537
11495.99 575
11497.01 583
11498.02 536
11499.03 495
11500.04 533
11501.05 529
11502.07 531
11503.08 541
11504.09 575
11505.10 547
11506.12 543
11507.13 542
11508.14 566
11509.16 539
11510.17 515
11511.18 535
11512.19 495
11513.21 507
11514.22 519
11515.23 573
11516.25 557
11517.26 561
11518.27 479
11519.29 564
11520.30 512
11521.31 531
11522.33 529
11523.34 540
11524.35 539
11525.37 568
11526.38 561
11527.39 513
11528.41 526
11529.42 507
11530.43 546
11531.45 541
11532.46 520
11533.47 565
11534.49 565
11535.50 549
11536.52 532
11537.53 512
11538.54 548
11539.56 541
11540.57 547
11541.59 524
11542.60 543
11543.61 575
11544.63 553
11545.64 572
11546.66 584
11547.67 527
11548.69 532
11549.70 595
11550.72 543
11551.73 508
11552.75 510
11553.76 567
11554.77 500
11555.79 526
11556.80 591
11557.82 595
11558.83 552
11559.85 586
11560.86 588
11561.88 592
11562.89 554
11563.91 552
11564.92 503
11565.94 557
11566.95 580
11567.97 563
11568.99 536
11570.00 555
11571.02 608
11572.03 631
11573.05 558
11574.06 551
11575.08 549
11576.09 626
11577.11 607
11578.13 647
11579.14 635
11580.16 627
11581.17 606
11582.19 651
11583.21 677
11584.22 658
11585.24 710
11586.25 686
11587.27 677
11588.29 642
11589.30 693
11590.32 717
11591.33 765
11592.35 784
11593.37 772
11594.38 772
11595.40 842
11596.42 888
11597.43 978
11598.45 1029
11599.47 1010
11600.48 1047
11601.50 1052
11602.52 1065
11603.53 1025
11604.55 994
11605.57 919
11606.59 832
11607.60 784
11608.62 766
11609.64 675
11610.65 663
11611.67 646
11612.69 675
11613.71 607
11614.72 607
11615.74 578
11616.76 569
11617.78 615
11618.79 599
11619.81 609
11620.83 581
11621.85 583
11622.86 586
11623.88 640
11624.90 586
11625.92 574
11626.94 594
11627.95 593
11628.97 580
11629.99 537
11631.01 567
11632.03 606
11633.04 614
11634.06 572
11635.08 586
11636.10 545
11637.12 592
11638.14 570
11639.15 537
11640.17 580
11641.19 540
11642.21 538
11643.23 532
11644.25 557
11645.27 517
11646.28 518
11647.30 518
11648.32 525
11649.34 546
11650.36 534
11651.38 515
11652.40 564
11653.42 548
11654.44 571
11655.45 530
11656.47 525
11657.49 482
11658.51 528
11659.53 534
11660.55 558
11661.57 567
11662.59 540
11663.61 586
11664.63 548
11665.65 564
11666.67 559
11667.69 582
11668.71 551
11669.73 520
11670.75 577
11671.77 562
11672.79 538
11673.81 568
11674.83 549
11675.85 510
11676.87 597
11677.89 563
11678.91 522
11679.93 568
11680.95 553
11681.97 598
11682.99 561
11684.01 542
11685.03 582
11686.05 564
11687.07 537
11688.09 563
11689.11 586
11690.13 535
11691.15 561
11692.17 581
11693.20 543
11694.22 561
11695.24 566
11696.26 541
11697.28 535
11698.30 507
11699.32 539
11700.34 500
11701.36 545
11702.38 505
11703.41 489
11704.43 507
11705.45 536
11706.47 537
11707.49 565
11708.51 527
11709.53 549
11710.56 536
11711.58 536
11712.60 541
11713.62 521
11714.64 517
11715.66 532
11716.69 536
11717.71 538
11718.73 496
11719.75 520
11720.77 485
11721.80 517
11722.82 477
11723.84 509
11724.86 500
11725.88 515
11726.91 493
11727.93 511
11728.95 553
11729.97 508
11731.00 544
11732.02 523
11733.04 540
11734.06 509
11735.09 551
11736.11 567
11737.13 546
11738.16 537
11739.18 568
11740.20 536
11741.22 539
11742.25 526
11743.27 516
11744.29 530
11745.32 564
11746.34 522
11747.36 532
11748.39 536
11749.41 517
11750.43 596
11751.46 561
11752.48 522
11753.50 497
11754.53 557
11755.55 544
11756.57 525
11757.60 524
11758.62 543
11759.64 556
11760.67 551
11761.69 518
11762.72 509
11763.74 550
11764.76 526
11765.79 547
11766.81 533
11767.84 584
11768.86 543
11769.88 568
11770.91 562
11771.93 592
11772.96 543
11773.98 553
11775.01 560
11776.03 579
11777.05 577
11778.08 561
11779.10 581
11780.13 576
11781.15 557
11782.18 557
11783.20 537
11784.23 588
11785.25 589
11786.28 546
11787.30 568
11788.33 609
11789.35 629
11790.38 603
11791.40 596
11792.43 578
11793.45 609
11794.48 566
11795.50 607
11796.53 600
11797.55 595
11798.58 592
11799.60 568
11800.63 579
11801.65 602
11802.68 602
11803.71 632
11804.73 586
11805.76 608
11806.78 608
11807.81 583
11808.84 580
11809.86 614
11810.89 649
11811.91 612
11812.94 621
11813.97 617
11814.99 586
11816.02 610
11817.04 636
11818.07 628
11819.10 643
11820.12 629
11821.15 602
11822.18 609
11823.20 595
11824.23 591
11825.25 635
11826.28 657
11827.31 630
11828.33 660
11829.36 670
11830.39 684
11831.42 651
11832.44 622
11833.47 660
11834.50 671
11835.52 683
11836.55 651
11837.58 645
11838.60 690
11839.63 618
11840.66 635
11841.69 643
11842.71 700
11843.74 666
11844.77 620
11845.80 667
11846.82 696
11847.85 688
11848.88 652
11849.91 642
11850.93 707
11851.96 715
11852.99 779
11854.02 733
11855.05 725
11856.07 727
11857.10 724
11858.13 736
11859.16 692
11860.19 759
11861.21 778
11862.24 709
11863.27 725
11864.30 758
11865.33 761
11866.35 786
11867.38 730
11868.41 682
11869.44 735
11870.47 749
11871.50 790
11872.53 784
11873.55 788
11874.58 817
11875.61 790
11876.64 765
11877.67 777
11878.70 818
11879.73 769
11880.76 831
11881.79 828
11882.81 856
11883.84 842
11884.87 875
11885.90 880
11886.93 846
11887.96 868
11888.99 894
11890.02 922
11891.05 897
11892.08 908
11893.11 932
11894.14 965
11895.17 934
11896.20 986
11897.23 1024
11898.26 986
11899.29 1037
11900.32 1029
11901.35 1053
11902.38 1115
11903.41 1078
11904.44 1051
11905.47 1092
11906.50 1147
11907.53 1065
11908.56 1096
11909.59 1092
11910.62 1119
11911.65 1063
11912.68 1013
11913.71 1034
11914.74 1013
11915.77 1068
11916.80 1004
11917.83 1022
11918.86 1020
11919.89 984
11920.92 1000
11921.95 1038
11922.98 1042
11924.01 1159
11925.05 1161
11926.08 1191
11927.11 1331
11928.14 1413
11929.17 1519
11930.20 1598
11931.23 1588
11932.26 1642
11933.29 1665
11934.33 1685
11935.36 1625
11936.39 1553
11937.42 1508
11938.45 1413
11939.48 1373
11940.51 1253
11941.55 1214
11942.58 1143
11943.61 1080
11944.64 972
11945.67 990
11946.70 963
11947.74 923
11948.77 890
11949.80 899
11950.83 890
11951.86 881
11952.90 896
11953.93 849
11954.96 767
11955.99 837
11957.03 901
11958.06 868
11959.09 803
11960.12 843
11961.16 909
11962.19 812
11963.22 824
11964.25 865
11965.29 845
11966.32 855
11967.35 846
11968.38 843
11969.42 817
11970.45 856
11971.48 838
11972.52 852
11973.55 836
11974.58 806
11975.61 814
11976.65 866
11977.68 837
11978.71 810
11979.75 863
11980.78 854
11981.81 815
11982.85 835
11983.88 771
11984.91 813
11985.95 834
11986.98 810
11988.02 821
11989.05 788
11990.08 775
11991.12 854
11992.15 872
11993.18 797
11994.22 836
11995.25 837
11996.29 868
11997.32 890
11998.35 818
11999.39 835
12000.42 858
12001.46 891
12002.49 868
12003.53 911
12004.56 890
12005.59 881
12006.63 927
12007.66 919
12008.70 837
12009.73 849
12010.77 955
12011.80 927
12012.84 912
12013.87 923
12014.91 936
12015.94 942
12016.98 968
12018.01 965
12019.05 995
12020.08 1009
12021.12 1026
12022.15 971
12023.19 993
12024.22 973
12025.26 985
12026.29 987
12027.33 995
12028.36 964
12029.40 943
12030.43 977
12031.47 930
12032.50 856
12033.54 930
12034.58 942
12035.61 922
12036.65 873
12037.68 890
12038.72 927
12039.75 906
12040.79 950
12041.83 927
12042.86 945
12043.90 920
12044.93 933
12045.97 969
12047.01 969
12048.04 899
12049.08 917
12050.12 962
12051.15 896
12052.19 949
12053.22 990
12054.26 976
12055.30 903
12056.33 1042
12057.37 987
12058.41 958
12059.44 941
12060.48 1049
12061.52 975
12062.55 987
12063.59 1030
12064.63 1061
12065.67 1038
12066.70 1025
12067.74 1010
12068.78 1003
12069.81 1049
12070.85 1060
12071.89 1021
12072.93 1010
12073.96 1030
12075.00 1038
12076.04 1039
12077.08 1054
12078.11 1032
12079.15 1050
12080.19 1074
12081.23 1105
12082.26 1120
12083.30 1079
12084.34 994
12085.38 1083
12086.41 1088
12087.45 1149
12088.49 1209
12089.53 1131
12090.57 1118
12091.60 1152
12092.64 1165
12093.68 1172
12094.72 1135
12095.76 1210
12096.80 1273
12097.83 1348
12098.87 1414
12099.91 1512
12100.95 1493
12101.99 1517
12103.03 1619
12104.07 1650
12105.10 1655
12106.14 1548
12107.18 1626
12108.22 1512
12109.26 1398
12110.30 1441
12111.34 1316
12112.38 1196
12113.42 1198
12114.45 1145
12115.49 1132
12116.53 1082
12117.57 971
12118.61 937
12119.65 907
12120.69 876
12121.73 884
12122.77 890
12123.81 864
12124.85 844
12125.89 827
12126.93 860
12127.97 839
12129.01 846
12130.05 845
12131.09 839
12132.13 799
12133.17 865
12134.21 822
12135.25 773
12136.29 775
12137.33 754
12138.37 753
12139.41 763
12140.45 813
12141.49 832
12142.53 780
12143.57 834
12144.61 807
12145.65 783
12146.69 794
12147.73 767
12148.77 751
12149.81 786
12150.85 721
12151.89 753
12152.93 727
12153.97 734
12155.01 742
12156.05 776
12157.10 757
12158.14 773
12159.18 719
12160.22 751
12161.26 746
12162.30 760
12163.34 728
12164.38 729
12165.42 762
12166.47 725
12167.51 745
12168.55 698
12169.59 716
12170.63 717
12171.67 736
12172.71 729
12173.76 770
12174.80 789
12175.84 756
12176.88 738
12177.92 752
12178.96 776
12180.01 744
12181.05 726
12182.09 732
12183.13 712
12184.17 759
12185.22 773
12186.26 830
12187.30 769
12188.34 713
12189.39 777
12190.43 779
12191.47 735
12192.51 720
12193.56 739
12194.60 741
12195.64 768
12196.68 732
12197.73 723
12198.77 760
12199.81 759
12200.85 742
12201.90 725
12202.94 736
12203.98 728
12205.03 729
12206.07 695
12207.11 699
12208.16 717
12209.20 734
12210.24 744
12211.28 716
12212.33 727
12213.37 676
12214.41 708
12215.46 767
12216.50 716
12217.55 706
12218.59 750
12219.63 716
12220.68 708
12221.72 699
12222.76 722
12223.81 772
12224.85 759
12225.89 722
12226.94 772
12227.98 753
12229.03 810
12230.07 778
12231.11 767
12232.16 779
12233.20 789
12234.25 769
12235.29 770
12236.34 757
12237.38 708
12238.42 703
12239.47 717
12240.51 722
12241.56 666
12242.60 650
12243.65 714
12244.69 700
12245.74 692
12246.78 658
12247.83 674
12248.87 670
12249.92 731
12250.96 710
12252.01 661
12253.05 658
12254.10 699
12255.14 704
12256.19 697
12257.23 699
12258.28 664
12259.32 692
12260.37 668
12261.41 671
12262.46 605
12263.50 655
12264.55 629
12265.59 660
12266.64 626
12267.69 632
12268.73 638
12269.78 627
12270.82 639
12271.87 635
12272.92 610
12273.96 610
12275.01 618
12276.05 653
12277.10 628
12278.15 619
12279.19 632
12280.24 656
12281.28 616
12282.33 577
12283.38 658
12284.42 631
12285.47 629
12286.52 612
12287.56 609
12288.61 686
12289.66 626
12290.70 601
12291.75 629
12292.80 655
12293.84 601
12294.89 592
12295.94 578
12296.98 624
12298.03 600
12299.08 640
12300.12 658
12301.17 637
12302.22 626
12303.27 663
12304.31 675
12305.36 601
12306.41 630
12307.45 661
12308.50 671
12309.55 667
12310.60 664
12311.64 628
12312.69 654
12313.74 619
12314.79 658
12315.83 631
12316.88 659
12317.93 617
12318.98 618
12320.03 605
12321.07 600
12322.12 632
12323.17 641
12324.22 626
12325.27 635
12326.31 590
12327.36 613
12328.41 635
12329.46 573
12330.51 601
12331.56 588
12332.60 592
12333.65 622
12334.70 665
12335.75 564
12336.80 615
12337.85 604
12338.90 584
12339.94 575
12340.99 596
12342.04 629
12343.09 599
12344.14 603
12345.19 584
12346.24 599
12347.29 603
12348.34 588
12349.38 603
12350.43 627
12351.48 610
12352.53 626
12353.58 615
12354.63 595
12355.68 604
12356.73 617
12357.78 612
12358.83 620
12359.88 602
12360.93 588
12361.98 574
12363.03 549
12364.08 575
12365.13 605
12366.18 661
12367.23 612
12368.28 594
12369.33 601
12370.38 633
12371.43 633
12372.48 582
12373.53 594
12374.58 616
12375.63 580
12376.68 558
12377.73 636
12378.78 603
12379.83 563
12380.88 601
12381.93 632
12382.98 603
12384.03 645
12385.08 617
12386.13 630
12387.18 580
12388.23 575
12389.29 559
12390.34 615
12391.39 605
12392.44 635
12393.49 601
12394.54 583
12395.59 630
12396.64 654
12397.69 648
12398.74 602
12399.80 622
12400.85 610
12401.90 571
12402.95 585
12404.00 652
12405.05 669
12406.10 601
12407.16 615
12408.21 654
12409.26 593
12410.31 571
12411.36 633
12412.42 643
12413.47 692
12414.52 644
12415.57 628
12416.62 659
12417.67 686
12418.73 646
12419.78 643
12420.83 627
12421.88 615
12422.94 641
12423.99 666
12425.04 660
12426.09 612
12427.15 573
12428.20 592
12429.25 657
12430.30 601
12431.36 652
12432.41 664
12433.46 728
12434.51 689
12435.57 698
12436.62 656
12437.67 625
12438.73 603
12439.78 587
12440.83 652
12441.88 626
12442.94 593
12443.99 608
12445.04 619
12446.10 610
12447.15 648
12448.20 653
12449.26 639
12450.31 610
12451.36 641
12452.42 634
12453.47 602
12454.52 666
12455.58 654
12456.63 661
12457.69 659
12458.74 628
12459.79 632
12460.85 627
12461.90 609
12462.96 636
12464.01 663
12465.06 677
12466.12 635
12467.17 674
12468.23 663
12469.28 632
12470.33 662
12471.39 705
12472.44 694
12473.50 705
12474.55 685
12475.61 686
12476.66 759
12477.72 699
12478.77 730
12479.82 759
12480.88 796
12481.93 770
12482.99 755
12484.04 777
12485.10 819
12486.15 836
12487.21 879
12488.26 932
12489.32 958
12490.37 1050
12491.43 1093
12492.48 1100
12493.54 1152
12494.59 1185
12495.65 1231
12496.71 1234
12497.76 1211
12498.82 1151
12499.87 1129
12500.93 1142
12501.98 1086
12503.04 1032
12504.09 999
12505.15 937
12506.21 897
12507.26 861
12508.32 820
12509.37 800
12510.43 786
12511.49 783
12512.54 735
12513.60 710
12514.65 735
12515.71 742
12516.77 723
12517.82 721
12518.88 728
12519.94 732
12520.99 738
12522.05 713
12523.11 694
12524.16 739
12525.22 714
12526.27 717
12527.33 735
12528.39 707
12529.45 767
12530.50 744
12531.56 704
12532.62 713
12533.67 719
12534.73 673
12535.79 718
12536.84 723
12537.90 662
12538.96 707
12540.02 751
12541.07 678
12542.13 704
12543.19 717
12544.24 788
12545.30 715
12546.36 743
12547.42 715
12548.47 725
12549.53 723
12550.59 689
12551.65 726
12552.71 717
12553.76 699
12554.82 730
12555.88 757
12556.94 789
12558.00 783
12559.05 731
12560.11 767
12561.17 835
12562.23 779
12563.29 828
12564.34 800
12565.40 827
12566.46 920
12567.52 861
12568.58 896
12569.64 939
12570.69 971
12571.75 1027
12572.81 1024
12573.87 1022
12574.93 1055
12575.99 1071
12577.05 1075
12578.11 1100
12579.16 1017
12580.22 1021
12581.28 993
12582.34 942
12583.40 943
12584.46 972
12585.52 929
12586.58 925
12587.64 948
12588.70 878
12589.76 874
12590.81 914
12591.87 912
12592.93 900
12593.99 809
12595.05 828
12596.11 827
12597.17 817
12598.23 817
12599.29 780
12600.35 825
12601.41 780
12602.47 765
12603.53 771
12604.59 743
12605.65 816
12606.71 776
12607.77 771
12608.83 797
12609.89 832
12610.95 767
12612.01 789
12613.07 773
12614.13 806
12615.19 807
12616.25 843
12617.31 768
12618.37 836
12619.43 848
12620.50 812
12621.56 799
12622.62 809
12623.68 798
12624.74 802
12625.80 827
12626.86 799
12627.92 792
12628.98 793
12630.04 769
12631.10 752
12632.17 819
12633.23 767
12634.29 769
12635.35 790
12636.41 796
12637.47 835
12638.53 825
12639.59 789
12640.66 884
12641.72 863
12642.78 855
12643.84 886
12644.90 827
12645.96 856
12647.03 865
12648.09 882
12649.15 889
12650.21 931
12651.27 1023
12652.34 1027
12653.40 1064
12654.46 1127
12655.52 1106
12656.58 1121
12657.65 1145
12658.71 1233
12659.77 1277
12660.83 1259
12661.89 1232
12662.96 1281
12664.02 1216
12665.08 1204
12666.14 1212
12667.21 1154
12668.27 1156
12669.33 1095
12670.40 1119
12671.46 1035
12672.52 1035
12673.58 1014
12674.65 992
12675.71 973
12676.77 915
12677.84 907
12678.90 905
12679.96 898
12681.02 904
12682.09 912
12683.15 888
12684.21 879
12685.28 869
12686.34 858
12687.40 874
12688.47 894
12689.53 880
12690.60 816
12691.66 844
12692.72 828
12693.79 878
12694.85 790
12695.91 757
12696.98 795
12698.04 815
12699.11 799
12700.17 766
12701.23 792
12702.30 799
12703.36 786
12704.43 738
12705.49 692
12706.55 765
12707.62 779
12708.68 747
12709.75 728
12710.81 705
12711.88 747
12712.94 747
12714.01 767
12715.07 718
12716.13 680
12717.20 724
12718.26 725
12719.33 720
12720.39 684
12721.46 688
12722.52 750
12723.59 739
12724.65 635
12725.72 650
12726.78 664
12727.85 744
12728.91 710
12729.98 663
12731.04 685
12732.11 738
12733.18 733
12734.24 720
12735.31 744
12736.37 714
12737.44 727
12738.50 731
12739.57 709
12740.63 678
12741.70 720
12742.77 700
12743.83 651
12744.90 636
12745.96 678
12747.03 669
12748.09 658
12749.16 686
12750.23 664
12751.29 648
12752.36 692
12753.43 646
12754.49 648
12755.56 617
12756.62 666
12757.69 637
12758.76 664
12759.82 625
12760.89 645
12761.96 649
12763.02 648
12764.09 655
12765.16 649
12766.22 615
12767.29 623
12768.36 598
12769.42 626
12770.49 635
12771.56 595
12772.62 599
12773.69 637
12774.76 637
12775.83 633
12776.89 638
12777.96 614
12779.03 657
12780.10 633
12781.16 659
12782.23 632
12783.30 621
12784.37 605
12785.43 615
12786.50 604
12787.57 609
12788.64 606
12789.70 595
12790.77 629
12791.84 620
12792.91 567
12793.97 584
12795.04 611
12796.11 578
12797.18 577
12798.25 600
12799.31 613
12800.38 655
12801.45 629
12802.52 587
12803.59 590
12804.66 610
12805.72 616
12806.79 593
12807.86 584
12808.93 629
12810.00 615
12811.07 590
12812.14 570
12813.20 594
12814.27 627
12815.34 600
12816.41 646
12817.48 590
12818.55 648
12819.62 646
12820.69 654
12821.76 636
12822.83 612
12823.89 625
12824.96 628
12826.03 615
12827.10 546
12828.17 582
12829.24 588
12830.31 598
12831.38 545
12832.45 569
12833.52 561
12834.59 561
12835.66 580
12836.73 575
12837.80 521
12838.87 574
12839.94 559
12841.01 534
12842.08 549
12843.15 528
12844.22 536
12845.29 568
12846.36 515
12847.43 495
12848.50 525
12849.57 570
12850.64 544
12851.71 482
12852.78 532
12853.85 531
12854.92 527
12855.99 527
12857.06 514
12858.13 528
12859.20 532
12860.27 543
12861.34 487
12862.41 509
12863.48 517
12864.56 522
12865.63 560
12866.70 537
12867.77 491
12868.84 504
12869.91 523
12870.98 525
12872.05 490
12873.12 497
12874.20 473
12875.27 480
12876.34 487
12877.41 511
12878.48 491
12879.55 478
12880.62 539
12881.70 535
12882.77 489
12883.84 504
12884.91 541
12885.98 496
12887.05 488
12888.13 469
12889.20 504
12890.27 508
12891.34 488
12892.41 477
12893.49 477
12894.56 500
12895.63 473
12896.70 438
12897.77 467
12898.85 444
12899.92 493
12900.99 498
12902.06 456
12903.14 465
12904.21 489
12905.28 527
12906.35 505
12907.43 460
12908.50 473
12909.57 493
12910.64 525
12911.72 519
12912.79 482
12913.86 499
12914.94 479
12916.01 537
12917.08 501
12918.16 494
12919.23 485
12920.30 483
12921.37 466
12922.45 474
12923.52 490
12924.59 471
12925.67 482
12926.74 465
12927.82 473
12928.89 475
12929.96 500
12931.04 503
12932.11 528
12933.18 506
12934.26 531
12935.33 489
12936.40 496
12937.48 481
12938.55 460
12939.63 488
12940.70 485
12941.77 458
12942.85 466
12943.92 494
12945.00 519
12946.07 494
12947.15 477
12948.22 467
12949.29 477
12950.37 504
12951.44 500
12952.52 493
12953.59 513
12954.67 488
12955.74 527
12956.82 513
12957.89 496
12958.97 499
12960.04 515
12961.12 537
12962.19 504
12963.27 532
12964.34 536
12965.42 518
12966.49 467
12967.57 496
12968.64 495
12969.72 533
12970.79 505
12971.87 515
12972.94 532
12974.02 529
12975.09 558
12976.17 535
12977.24 532
12978.32 535
12979.40 494
12980.47 491
12981.55 511
12982.62 484
12983.70 511
12984.77 525
12985.85 512
12986.93 537
12988.00 558
12989.08 543
12990.15 556
12991.23 536
12992.31 507
12993.38 552
12994.46 558
12995.54 544
12996.61 540
12997.69 554
12998.76 541
12999.84 590
13000.92 531
13001.99 533
13003.07 534
13004.15 578
13005.22 599
13006.30 558
13007.38 576
13008.45 604
13009.53 604
13010.61 616
13011.69 609
13012.76 640
13013.84 592
13014.92 620
13015.99 583
13017.07 577
13018.15 613
13019.23 633
13020.30 614
13021.38 618
13022.46 589
13023.54 561
13024.61 632
13025.69 583
13026.77 551
13027.85 586
13028.92 600
13030.00 648
13031.08 613
13032.16 631
13033.23 572
13034.31 604
13035.39 570
13036.47 570
13037.55 573
13038.62 559
13039.70 547
13040.78 550
13041.86 592
13042.94 569
13044.02 552
13045.09 567
13046.17 526
13047.25 509
13048.33 532
13049.41 526
13050.49 538
13051.57 527
13052.64 548
13053.72 582
13054.80 518
13055.88 516
13056.96 509
13058.04 514
13059.12 508
13060.20 502
13061.27 539
13062.35 518
13063.43 487
13064.51 515
13065.59 474
13066.67 490
13067.75 494
13068.83 497
13069.91 464
13070.99 499
13072.07 501
13073.15 502
13074.23 492
13075.31 453
13076.39 482
13077.47 506
13078.55 503
13079.63 494
13080.71 488
13081.79 526
13082.86 488
13083.94 470
13085.02 501
13086.11 486
13087.19 574
13088.27 549
13089.35 478
13090.43 451
13091.51 499
13092.59 486
13093.67 532
13094.75 466
13095.83 484
13096.91 504
13097.99 480
13099.07 470
13100.15 459
13101.23 457
13102.31 486
13103.39 518
13104.47 518
13105.55 499
13106.63 513
13107.72 485
13108.80 484
13109.88 488
13110.96 485
13112.04 532
13113.12 487
13114.20 470
13115.28 471
13116.37 482
13117.45 488
13118.53 492
13119.61 467
13120.69 493
13121.77 507
13122.85 477
13123.94 479
13125.02 458
13126.10 472
13127.18 454
13128.26 474
13129.34 528
13130.43 488
13131.51 495
13132.59 497
13133.67 476
13134.75 485
13135.84 511
13136.92 517
13138.00 482
13139.08 503
13140.17 479
13141.25 516
13142.33 528
13143.41 510
13144.49 485
13145.58 485
13146.66 485
13147.74 529
13148.83 490
13149.91 482
13150.99 496
13152.07 504
13153.16 512
13154.24 518
13155.32 458
13156.41 491
13157.49 481
13158.57 514
13159.65 470
13160.74 502
13161.82 506
13162.90 499
13163.99 489
13165.07 489
13166.15 493
13167.24 476
13168.32 503
13169.40 504
13170.49 491
13171.57 505
13172.66 505
13173.74 482
13174.82 483
13175.91 477
13176.99 493
13178.07 524
13179.16 485
13180.24 507
13181.33 515
13182.41 518
13183.49 509
13184.58 510
13185.66 512
13186.75 477
13187.83 445
13188.91 483
13190.00 488
13191.08 476
13192.17 524
13193.25 483
13194.34 508
13195.42 525
13196.51 489
13197.59 470
13198.68 498
13199.76 514
13200.85 494
13201.93 525
13203.02 504
13204.10 492
13205.19 518
13206.27 510
13207.36 541
13208.44 502
13209.53 541
13210.61 523
13211.70 500
13212.78 502
13213.87 534
13214.95 470
13216.04 488
13217.12 491
13218.21 494
13219.29 504
13220.38 490
13221.47 503
13222.55 517
13223.64 499
13224.72 497
13225.81 511
13226.89 495
13227.98 525
13229.07 534
13230.15 501
13231.24 505
13232.32 511
13233.41 547
13234.50 520
13235.58 527
13236.67 500
13237.76 506
13238.84 503
13239.93 529
13241.01 511
13242.10 573
13243.19 552
13244.27 508
13245.36 533
13246.45 540
13247.53 538
13248.62 523
13249.71 546
13250.79 560
13251.88 532
13252.97 554
13254.06 579
13255.14 578
13256.23 625
13257.32 575
13258.40 567
13259.49 573
13260.58 565
13261.67 573
13262.75 588
13263.84 589
13264.93 576
13266.02 568
13267.10 626
13268.19 574
13269.28 591
13270.37 599
13271.45 612
13272.54 626
13273.63 602
13274.72 577
13275.80 573
13276.89 631
13277.98 628
13279.07 642
13280.16 635
13281.24 638
13282.33 710
13283.42 648
13284.51 644
13285.60 617
13286.69 609
13287.77 646
13288.86 634
13289.95 670
13291.04 679
13292.13 659
13293.22 686
13294.31 604
13295.39 671
13296.48 673
13297.57 721
13298.66 728
13299.75 692
13300.84 708
13301.93 735
13303.02 768
13304.11 737
13305.19 695
13306.28 722
13307.37 763
13308.46 767
13309.55 728
13310.64 712
13311.73 729
13312.82 785
13313.91 745
13315.00 738
13316.09 738
13317.18 739
13318.27 702
13319.36 734
13320.45 708
13321.54 732
13322.63 721
13323.72 746
13324.81 747
13325.90 712
13326.99 707
13328.08 766
13329.17 774
13330.26 761
13331.35 718
13332.44 774
13333.53 725
13334.62 742
13335.71 751
13336.80 775
13337.89 749
13338.98 798
13340.07 804
13341.16 797
13342.25 767
13343.34 807
13344.43 813
13345.52 763
13346.61 785
13347.70 764
13348.79 775
13349.89 829
13350.98 779
13352.07 788
13353.16 753
13354.25 830
13355.34 825
13356.43 860
13357.52 837
13358.61 879
13359.71 935
13360.80 896
13361.89 905
13362.98 920
13364.07 924
13365.16 978
13366.26 1013
13367.35 1024
13368.44 1011
13369.53 1005
13370.62 1023
13371.71 941
13372.81 925
13373.90 963
13374.99 939
13376.08 958
13377.17 855
13378.27 812
13379.36 843
13380.45 867
13381.54 791
13382.63 773
13383.73 780
13384.82 737
13385.91 763
13387.00 771
13388.10 744
13389.19 762
13390.28 728
13391.37 717
13392.47 732
13393.56 710
13394.65 710
13395.75 719
13396.84 726
13397.93 743
13399.02 699
13400.12 696
13401.21 728
13402.30 678
13403.40 682
13404.49 719
13405.58 704
13406.68 741
13407.77 662
13408.86 674
13409.96 690
13411.05 755
13412.14 720
13413.24 724
13414.33 731
13415.42 736
13416.52 743
13417.61 711
13418.70 696
13419.80 731
13420.89 660
13421.99 710
13423.08 718
13424.17 717
13425.27 749
13426.36 753
13427.46 712
13428.55 711
13429.64 770
13430.74 770
13431.83 775
13432.93 782
13434.02 800
13435.12 755
13436.21 787
13437.30 791
13438.40 811
13439.49 781
13440.59 746
13441.68 752
13442.78 780
13443.87 781
13444.97 770
13446.06 784
13447.16 816
13448.25 828
13449.35 797
13450.44 784
13451.54 810
13452.63 837
13453.73 814
13454.82 827
13455.92 860
13457.01 829
13458.11 793
13459.20 843
13460.30 855
13461.39 882
13462.49 894
13463.59 884
13464.68 814
13465.78 837
13466.87 873
13467.97 891
13469.06 885
13470.16 879
13471.26 918
13472.35 913
13473.45 821
13474.54 865
13475.64 875
13476.74 906
13477.83 847
13478.93 855
13480.03 875
13481.12 924
13482.22 931
13483.31 875
13484.41 889
13485.51 879
13486.60 969
13487.70 976
13488.80 953
13489.89 910
13490.99 948
13492.09 970
13493.18 1040
13494.28 981
13495.38 997
13496.47 1084
13497.57 1104
13498.67 1087
13499.77 1082
13500.86 1095
13501.96 1116
13503.06 1161
13504.15 1099
13505.25 1113
13506.35 1097
13507.45 1095
13508.54 1052
13509.64 1074
13510.74 1046
13511.84 1029
13512.93 1009
13514.03 944
13515.13 906
13516.23 891
13517.32 862
13518.42 890
13519.52 805
13520.62 781
13521.72 797
13522.81 754
13523.91 774
13525.01 778
13526.11 763
13527.21 768
13528.30 772
13529.40 764
13530.50 720
13531.60 717
13532.70 732
13533.80 705
13534.89 739
13535.99 760
13537.09 719
13538.19 731
13539.29 727
13540.39 708
13541.49 711
13542.58 698
13543.68 717
13544.78 740
13545.88 714
13546.98 679
13548.08 694
13549.18 699
13550.28 661
13551.38 648
13552.48 688
13553.58 715
13554.67 663
13555.77 680
13556.87 648
13557.97 664
13559.07 672
13560.17 667
13561.27 675
13562.37 669
13563.47 687
13564.57 688
13565.67 680
13566.77 647
13567.87 651
13568.97 660
13570.07 665
13571.17 662
13572.27 704
13573.37 681
13574.47 682
13575.57 691
13576.67 675
13577.77 667
13578.87 670
13579.97 692
13581.07 705
13582.17 733
13583.27 674
13584.37 685
13585.47 656
13586.57 657
13587.67 703
13588.77 698
13589.88 754
13590.98 715
13592.08 664
13593.18 665
13594.28 683
13595.38 729
13596.48 693
13597.58 708
13598.68 692
13599.78 697
13600.88 647
13601.99 753
13603.09 697
13604.19 683
13605.29 716
13606.39 712
13607.49 704
13608.59 707
13609.70 731
13610.80 702
13611.90 689
13613.00 719
13614.10 670
13615.20 668
13616.31 747
13617.41 726
13618.51 668
13619.61 697
13620.71 709
13621.82 669
13622.92 678
13624.02 710
13625.12 734
13626.22 676
13627.33 708
13628.43 715
13629.53 709
13630.63 675
13631.74 689
13632.84 674
13633.94 730
13635.04 692
13636.15 702
13637.25 731
13638.35 671
13639.45 667
13640.56 688
13641.66 700
13642.76 696
13643.87 687
13644.97 674
13646.07 617
13647.17 673
13648.28 715
13649.38 626
13650.48 661
13651.59 631
13652.69 646
13653.79 652
13654.90 678
13656.00 674
13657.10 649
13658.21 637
13659.31 669
13660.41 665
13661.52 647
13662.62 651
13663.72 654
13664.83 620
13665.93 621
13667.04 652
13668.14 631
13669.24 661
13670.35 646
13671.45 615
13672.56 681
13673.66 673
13674.76 622
13675.87 662
13676.97 646
13678.08 643
13679.18 649
13680.29 670
13681.39 641
13682.49 649
13683.60 707
13684.70 665
13685.81 685
13686.91 664
13688.02 662
13689.12 667
13690.23 634
13691.33 683
13692.44 710
13693.54 685
13694.65 683
13695.75 696
13696.86 655
13697.96 642
13699.07 708
13700.17 698
13701.28 655
13702.38 677
13703.49 707
13704.59 738
13705.70 735
13706.80 705
13707.91 659
13709.02 692
13710.12 694
13711.23 712
13712.33 708
13713.44 748
13714.54 737
13715.65 746
13716.76 764
13717.86 690
13718.97 767
13720.07 783
13721.18 803
13722.29 787
13723.39 804
13724.50 766
13725.60 801
13726.71 872
13727.82 847
13728.92 857
13730.03 832
13731.14 817
13732.24 865
13733.35 892
13734.46 873
13735.56 865
13736.67 879
13737.78 897
13738.88 875
13739.99 882
13741.10 910
13742.20 918
13743.31 957
13744.42 926
13745.52 913
13746.63 960
13747.74 915
13748.84 941
13749.95 962
13751.06 966
13752.17 1026
13753.27 1055
13754.38 1043
13755.49 1056
13756.60 1091
13757.70 1105
13758.81 1111
13759.92 1101
13761.03 1147
13762.13 1174
13763.24 1237
13764.35 1334
13765.46 1335
13766.57 1332
13767.67 1405
13768.78 1495
13769.89 1482
13771.00 1508
13772.11 1606
13773.21 1542
13774.32 1542
13775.43 1529
13776.54 1504
13777.65 1551
13778.75 1481
13779.86 1507
13780.97 1391
13782.08 1309
13783.19 1314
13784.30 1189
13785.41 1165
13786.51 1113
13787.62 1027
13788.73 990
13789.84 1002
13790.95 945
13792.06 1009
13793.17 954
13794.28 907
13795.39 917
13796.49 928
13797.60 859
13798.71 848
13799.82 911
13800.93 904
13802.04 881
13803.15 920
13804.26 853
13805.37 800
13806.48 803
13807.59 780
13808.70 855
13809.81 827
13810.92 802
13812.03 796
13813.14 796
13814.25 832
13815.36 823
13816.47 812
13817.58 853
13818.69 813
13819.80 803
13820.91 785
13822.02 797
13823.13 805
13824.24 792
13825.35 782
13826.46 771
13827.57 760
13828.68 782
13829.79 762
13830.90 735
13832.01 745
13833.12 719
13834.23 764
13835.34 777
13836.45 717
13837.56 777
13838.67 784
13839.78 781
13840.89 740
13842.01 747
13843.12 743
13844.23 805
13845.34 771
13846.45 751
13847.56 767
13848.67 784
13849.78 782
13850.89 814
13852.01 787
13853.12 816
13854.23 804
13855.34 823
13856.45 844
13857.56 808
13858.67 824
13859.79 881
13860.90 896
13862.01 816
13863.12 907
13864.23 862
13865.34 833
13866.46 930
13867.57 849
13868.68 845
13869.79 840
13870.90 851
13872.02 833
13873.13 854
13874.24 851
13875.35 816
13876.47 832
13877.58 835
13878.69 822
13879.80 759
13880.92 775
13882.03 772
13883.14 767
13884.25 767
13885.37 773
13886.48 782
13887.59 786
13888.70 762
13889.82 800
13890.93 798
13892.04 789
13893.16 784
13894.27 762
13895.38 778
13896.49 808
13897.61 815
13898.72 789
13899.83 788
13900.95 782
13902.06 783
13903.17 771
13904.29 788
13905.40 773
13906.51 778
13907.63 727
13908.74 749
13909.85 758
13910.97 748
13912.08 721
13913.20 724
13914.31 746
13915.42 791
13916.54 737
13917.65 736
13918.77 710
13919.88 711
13920.99 704
13922.11 721
13923.22 666
13924.34 690
13925.45 755
13926.56 751
13927.68 719
13928.79 739
13929.91 723
13931.02 740
13932.14 700
13933.25 705
13934.37 745
13935.48 753
13936.60 733
13937.71 652
13938.83 685
13939.94 674
13941.05 705
13942.17 730
13943.28 693
13944.40 669
13945.51 691
13946.63 749
13947.75 720
13948.86 724
13949.98 727
13951.09 705
13952.21 717
13953.32 652
13954.44 677
13955.55 684
13956.67 659
13957.78 668
13958.90 705
13960.01 683
13961.13 675
13962.25 700
13963.36 716
13964.48 680
13965.59 671
13966.71 678
13967.83 668
13968.94 664
13970.06 693
13971.17 695
13972.29 660
13973.41 722
13974.52 685
13975.64 694
13976.75 668
13977.87 673
13978.99 689
13980.10 680
13981.22 649
13982.34 709
13983.45 696
13984.57 679
13985.69 719
13986.80 680
13987.92 699
13989.04 700
13990.15 684
13991.27 698
13992.39 674
13993.50 650
13994.62 688
13995.74 730
13996.86 734
13997.97 722
13999.09 679
14000.21 721
14001.33 749
14002.44 757
14003.56 707
14004.68 720
14005.79 731
14006.91 751
14008.03 725
14009.15 723
14010.27 699
14011.38 746
14012.50 723
14013.62 717
14014.74 715
14015.85 711
14016.97 775
14018.09 778
14019.21 741
14020.33 796
14021.44 815
14022.56 826
14023.68 759
14024.80 824
14025.92 818
14027.04 786
14028.15 789
14029.27 780
14030.39 786
14031.51 760
14032.63 725
14033.75 752
14034.86 737
14035.98 673
14037.10 716
14038.22 718
14039.34 733
14040.46 658
14041.58 680
14042.70 697
14043.82 674
14044.93 666
14046.05 696
14047.17 719
14048.29 734
14049.41 707
14050.53 680
14051.65 714
14052.77 692
14053.89 706
14055.01 676
14056.13 686
14057.25 735
14058.37 727
14059.49 689
14060.61 691
14061.73 716
14062.85 709
14063.97 741
14065.09 671
14066.20 704
14067.32 732
14068.44 761
14069.56 699
14070.68 760
14071.81 729
14072.93 721
14074.05 741
14075.17 749
14076.29 782
14077.41 771
14078.53 731
14079.65 825
14080.77 787
14081.89 775
14083.01 795
14084.13 823
14085.25 787
14086.37 784
14087.49 869
14088.61 868
14089.73 860
14090.85 860
14091.97 880
14093.10 882
14094.22 913
14095.34 944
14096.46 875
14097.58 915
14098.70 884
14099.82 927
14100.94 951
14102.07 899
14103.19 875
14104.31 887
14105.43 865
14106.55 922
14107.67 855
14108.79 823
14109.92 839
14111.04 753
14112.16 805
14113.28 788
14114.40 742
14115.52 718
14116.65 712
14117.77 694
14118.89 693
14120.01 656
14121.13 727
14122.26 739
14123.38 669
14124.50 708
14125.62 742
14126.75 737
14127.87 678
14128.99 722
14130.11 706
14131.24 649
14132.36 687
14133.48 668
14134.60 718
14135.73 703
14136.85 691
14137.97 695
14139.09 666
14140.22 695
14141.34 695
14142.46 671
14143.59 673
14144.71 699
14145.83 678
14146.95 691
14148.08 679
14149.20 685
14150.32 666
14151.45 681
14152.57 678
14153.69 697
14154.82 677
14155.94 627
14157.06 668
14158.19 655
14159.31 658
14160.44 651
14161.56 668
14162.68 684
14163.81 665
14164.93 653
14166.05 657
14167.18 631
14168.30 635
14169.43 658
14170.55 637
14171.67 646
14172.80 611
14173.92 662
14175.05 638
14176.17 614
14177.30 622
14178.42 591
14179.54 582
14180.67 584
14181.79 612
14182.92 644
14184.04 617
14185.17 617
14186.29 625
14187.42 645
14188.54 656
14189.67 647
14190.79 629
14191.92 628
14193.04 626
14194.17 615
14195.29 620
14196.42 569
14197.54 583
14198.67 577
14199.79 595
14200.92 597
14202.04 601
14203.17 621
14204.29 601
14205.42 618
14206.54 572
14207.67 568
14208.79 593
14209.92 577
14211.05 607
14212.17 570
14213.30 570
14214.42 614
14215.55 591
14216.67 598
14217.80 599
14218.93 524
14220.05 566
14221.18 579
14222.30 552
14223.43 586
14224.56 582
14225.68 554
14226.81 508
14227.94 578
14229.06 557
14230.19 544
14231.32 568
14232.44 567
14233.57 551
14234.70 543
14235.82 592
14236.95 545
14238.08 555
14239.20 535
14240.33 504
14241.46 554
14242.58 541
14243.71 564
14244.84 547
14245.96 521
14247.09 617
14248.22 548
14249.34 528
14250.47 539
14251.60 535
14252.73 547
14253.85 544
14254.98 508
14256.11 521
14257.24 529
14258.36 526
14259.49 491
14260.62 494
14261.75 528
14262.87 513
14264.00 514
14265.13 552
14266.26 537
14267.39 527
14268.51 548
14269.64 553
14270.77 519
14271.90 494
14273.03 554
14274.15 515
14275.28 548
14276.41 525
14277.54 514
14278.67 522
14279.80 520
14280.92 483
14282.05 488
14283.18 516
14284.31 530
14285.44 521
14286.57 470
14287.70 497
14288.82 462
14289.95 474
14291.08 476
14292.21 468
14293.34 488
14294.47 501
14295.60 493
14296.73 468
14297.86 466
14298.99 523
14300.11 506
14301.24 483
14302.37 457
14303.50 454
14304.63 539
14305.76 532
14306.89 492
14308.02 457
14309.15 473
14310.28 477
14311.41 479
14312.54 450
14313.67 464
14314.80 489
14315.93 506
14317.06 450
14318.19 413
14319.32 435
14320.45 457
14321.58 479
14322.71 454
14323.84 449
14324.97 455
14326.10 484
14327.23 487
14328.36 442
14329.49 444
14330.62 459
14331.75 462
14332.88 478
14334.01 412
14335.14 413
14336.27 422
14337.40 477
14338.53 478
14339.66 444
14340.79 461
14341.93 486
14343.06 463
14344.19 426
14345.32 456
14346.45 431
14347.58 453
14348.71 438
14349.84 472
14350.97 415
14352.11 404
14353.24 412
14354.37 441
14355.50 454
14356.63 429
14357.76 455
14358.89 410
14360.03 427
14361.16 441
14362.29 443
14363.42 464
14364.55 460
14365.68 439
14366.82 454
14367.95 401
14369.08 430
14370.21 451
14371.34 474
14372.48 492
14373.61 466
14374.74 456
14375.87 431
14377.00 417
14378.14 437
14379.27 437
14380.40 444
14381.53 473
14382.67 471
14383.80 463
14384.93 452
14386.06 448
14387.20 460
14388.33 434
14389.46 427
14390.59 443
14391.73 494
14392.86 453
14393.99 427
14395.13 452
14396.26 466
14397.39 445
14398.53 458
14399.66 431
14400.79 438
14401.92 400
14403.06 435
14404.19 415
14405.32 438
14406.46 450
14407.59 455
14408.72 493
14409.86 474
14410.99 475
14412.13 454
14413.26 449
14414.39 429
14415.53 437
14416.66 447
14417.79 455
14418.93 423
14420.06 431
14421.20 425
14422.33 435
14423.46 416
14424.60 464
14425.73 459
14426.87 435
14428.00 446
14429.14 470
14430.27 479
14431.40 442
14432.54 409
14433.67 481
14434.81 530
14435.94 495
14437.08 482
14438.21 491
14439.35 485
14440.48 474
14441.62 471
14442.75 475
14443.88 433
14445.02 467
14446.15 455
14447.29 457
14448.42 491
14449.56 472
14450.70 472
14451.83 481
14452.97 461
14454.10 461
14455.24 488
14456.37 482
14457.51 494
14458.64 470
14459.78 447
14460.91 459
14462.05 471
14463.18 457
14464.32 465
14465.46 497
14466.59 500
14467.73 481
14468.86 501
14470.00 473
14471.14 510
14472.27 481
14473.41 492
14474.54 478
14475.68 467
14476.82 509
14477.95 495
14479.09 506
14480.22 520
14481.36 498
14482.50 474
14483.63 507
14484.77 454
14485.91 475
14487.04 493
14488.18 461
14489.32 479
14490.45 456
14491.59 461
14492.73 487
14493.86 462
14495.00 467
14496.14 524
14497.27 477
14498.41 476
14499.55 459
14500.69 525
14501.82 460
14502.96 479
14504.10 506
14505.23 474
14506.37 486
14507.51 462
14508.65 488
14509.78 443
14510.92 492
14512.06 505
14513.20 480
14514.33 448
14515.47 450
14516.61 483
14517.75 488
14518.89 469
14520.02 449
14521.16 466
14522.30 455
14523.44 476
14524.57 468
14525.71 439
14526.85 467
14527.99 467
14529.13 491
14530.27 487
14531.40 469
14532.54 466
14533.68 479
14534.82 466
14535.96 456
14537.10 482
14538.23 487
14539.37 505
14540.51 474
14541.65 457
14542.79 470
14543.93 479
14545.07 446
14546.21 477
14547.35 480
14548.48 485
14549.62 488
14550.76 500
14551.90 504
14553.04 470
14554.18 503
14555.32 505
14556.46 478
14557.60 458
14558.74 515
14559.88 503
14561.02 523
14562.16 533
14563.30 504
14564.43 516
14565.57 520
14566.71 528
14567.85 517
14568.99 543
14570.13 540
14571.27 536
14572.41 540
14573.55 520
14574.69 507
14575.83 555
14576.97 521
14578.11 540
14579.25 528
14580.39 523
14581.53 537
14582.67 553
14583.81 554
14584.96 533
14586.10 569
14587.24 553
14588.38 558
14589.52 584
14590.66 587
14591.80 564
14592.94 583
14594.08 577
14595.22 600
14596.36 591
14597.50 594
14598.64 616
14599.78 603
14600.93 565
14602.07 624
14603.21 609
14604.35 589
14605.49 629
14606.63 628
14607.77 635
14608.91 685
14610.06 623
14611.20 638
14612.34 651
14613.48 688
14614.62 681
14615.76 658
14616.91 666
14618.05 642
14619.19 690
14620.33 702
14621.47 697
14622.61 735
14623.76 703
14624.90 747
14626.04 689
14627.18 734
14628.32 775
14629.47 785
14630.61 804
14631.75 815
14632.89 819
14634.04 850
14635.18 846
14636.32 811
14637.46 811
14638.61 847
14639.75 830
14640.89 848
14642.03 781
14643.18 778
14644.32 786
14645.46 739
14646.60 669
14647.75 651
14648.89 674
14650.03 640
14651.18 650
14652.32 612
14653.46 635
14654.61 637
14655.75 614
14656.89 623
14658.03 577
14659.18 582
14660.32 582
14661.46 559
14662.61 555
14663.75 568
14664.90 559
14666.04 568
14667.18 516
14668.33 514
14669.47 531
14670.61 524
14671.76 543
14672.90 524
14674.05 554
14675.19 562
14676.33 557
14677.48 530
14678.62 507
14679.77 542
14680.91 514
14682.05 505
14683.20 540
14684.34 483
14685.49 536
14686.63 482
14687.78 493
14688.92 455
14690.06 502
14691.21 502
14692.35 497
14693.50 511
14694.64 521
14695.79 527
14696.93 490
14698.08 478
14699.22 484
14700.37 498
14701.51 466
14702.66 486
14703.80 465
14704.95 486
14706.09 487
14707.24 479
14708.38 507
14709.53 499
14710.67 500
14711.82 510
14712.96 497
14714.11 502
14715.26 492
14716.40 485
14717.55 453
14718.69 454
14719.84 464
14720.98 512
14722.13 501
14723.28 513
14724.42 483
14725.57 512
14726.71 523
14727.86 505
14729.01 483
14730.15 503
14731.30 498
14732.44 491
14733.59 491
14734.74 476
14735.88 480
14737.03 535
14738.18 486
14739.32 506
14740.47 519
14741.61 484
14742.76 497
14743.91 465
14745.05 489
14746.20 476
14747.35 492
14748.49 481
14749.64 480
14750.79 495
14751.94 496
14753.08 500
14754.23 489
14755.38 490
14756.52 470
14757.67 505
14758.82 527
14759.97 502
14761.11 496
14762.26 491
14763.41 510
14764.55 518
14765.70 489
14766.85 488
14768.00 489
14769.15 536
14770.29 506
14771.44 527
14772.59 496
14773.74 501
14774.88 528
14776.03 509
14777.18 521
14778.33 489
14779.48 535
14780.62 592
14781.77 522
14782.92 527
14784.07 537
14785.22 561
14786.36 561
14787.51 545
14788.66 566
14789.81 575
14790.96 592
14792.11 595
14793.26 596
14794.40 598
14795.55 638
14796.70 606
14797.85 613
14799.00 589
14800.15 582
14801.30 599
14802.45 592
14803.59 522
14804.74 566
14805.89 573
14807.04 576
14808.19 532
14809.34 539
14810.49 572
14811.64 566
14812.79 574
14813.94 508
14815.09 538
14816.24 566
14817.39 518
14818.53 552
14819.68 544
14820.83 533
14821.98 537
14823.13 563
14824.28 488
14825.43 517
14826.58 520
14827.73 546
14828.88 528
14830.03 512
14831.18 531
14832.33 513
14833.48 479
14834.63 486
14835.78 449
14836.93 430
14838.08 453
14839.23 428
14840.38 465
14841.53 458
14842.69 452
14843.84 445
14844.99 429
14846.14 433
14847.29 464
14848.44 444
14849.59 392
14850.74 399
14851.89 390
14853.04 456
14854.19 438
14855.34 450
14856.49 411
14857.65 424
14858.80 407
14859.95 414
14861.10 436
14862.25 410
14863.40 416
14864.55 402
14865.70 414
14866.86 412
14868.01 394
14869.16 412
14870.31 422
14871.46 429
14872.61 418
14873.77 418
14874.92 449
14876.07 392
14877.22 367
14878.37 431
14879.52 422
14880.68 411
14881.83 434
14882.98 423
14884.13 380
14885.28 415
14886.44 421
14887.59 414
14888.74 387
14889.89 418
14891.05 402
14892.20 416
14893.35 439
14894.50 389
14895.66 412
14896.81 435
14897.96 436
14899.11 410
14900.27 404
14901.42 388
14902.57 412
14903.72 406
14904.88 413
14906.03 405
14907.18 427
14908.34 460
14909.49 438
14910.64 410
14911.80 474
14912.95 437
14914.10 440
14915.26 417
14916.41 454
14917.56 398
14918.72 441
14919.87 452
14921.02 464
14922.18 448
14923.33 408
14924.48 420
14925.64 421
14926.79 412
14927.94 403
14929.10 413
14930.25 449
14931.41 434
14932.56 463
14933.71 415
14934.87 439
14936.02 420
14937.18 411
14938.33 452
14939.48 444
14940.64 450
14941.79 454
14942.95 440
14944.10 402
14945.26 408
14946.41 454
14947.57 445
14948.72 450
14949.87 456
14951.03 491
14952.18 466
14953.34 446
14954.49 432
14955.65 439
14956.80 500
14957.96 451
14959.11 447
14960.27 441
14961.42 438
14962.58 418
14963.73 410
14964.89 386
14966.04 405
14967.20 408
14968.36 395
14969.51 391
14970.67 408
14971.82 416
14972.98 426
14974.13 399
14975.29 419
14976.44 395
14977.60 416
14978.76 406
14979.91 402
14981.07 369
14982.22 382
14983.38 417
14984.53 419
14985.69 389
14986.85 360
14988.00 373
14989.16 398
14990.32 383
14991.47 384
14992.63 388
14993.78 386
14994.94 362
14996.10 383
14997.25 368
14998.41 369
14999.57 364
15000.72 393
15001.88 372
15003.04 385
15004.19 368
15005.35 343
15006.51 386
15007.66 383
15008.82 366
15009.98 384
15011.13 389
15012.29 386
15013.45 363
15014.61 317
15015.76 350
15016.92 342
15018.08 362
15019.23 355
15020.39 334
15021.55 383
15022.71 358
15023.86 347
15025.02 361
15026.18 340
15027.34 380
15028.49 355
15029.65 351
15030.81 342
15031.97 367
15033.13 334
15034.28 351
15035.44 348
15036.60 338
15037.76 344
15038.92 328
15040.07 345
15041.23 354
15042.39 339
15043.55 353
15044.71 363
15045.87 345
15047.02 319
15048.18 304
15049.34 336
15050.50 344
15051.66 339
15052.82 319
15053.98 309
15055.13 343
15056.29 354
15057.45 359
15058.61 355
15059.77 325
15060.93 344
15062.09 365
15063.25 331
15064.40 341
15065.56 359
15066.72 349
15067.88 360
15069.04 340
15070.20 335
15071.36 347
15072.52 334
15073.68 317
15074.84 347
15076.00 351
15077.16 340
15078.32 374
15079.48 354
15080.64 358
15081.80 352
15082.96 338
15084.12 328
15085.28 311
15086.44 303
15087.60 337
15088.76 323
15089.92 328
15091.08 313
15092.24 337
15093.40 324
15094.56 333
15095.72 315
15096.88 331
15098.04 345
15099.20 325
15100.36 303
15101.52 322
15102.68 350
15103.84 323
15105.00 337
15106.16 299
15107.32 284
15108.48 317
15109.64 314
15110.80 329
15111.96 338
15113.13 315
15114.29 319
15115.45 327
15116.61 344
15117.77 313
15118.93 312
15120.09 318
15121.25 321
15122.42 354
15123.58 327
15124.74 297
15125.90 327
15127.06 356
15128.22 350
15129.38 313
15130.55 331
15131.71 359
15132.87 301
15134.03 324
15135.19 348
15136.35 325
15137.52 315
15138.68 312
15139.84 356
15141.00 342
15142.16 317
15143.33 344
15144.49 348
15145.65 341
15146.81 316
15147.97 308
15149.14 329
15150.30 321
15151.46 324
15152.62 344
15153.79 348
15154.95 342
15156.11 352
15157.27 348
15158.44 332
15159.60 333
15160.76 365
15161.93 306
15163.09 310
15164.25 294
15165.41 345
15166.58 366
15167.74 343
15168.90 312
15170.07 341
15171.23 349
15172.39 340
15173.56 369
15174.72 337
15175.88 344
15177.05 354
15178.21 394
15179.37 385
15180.54 307
15181.70 314
15182.86 357
15184.03 389
15185.19 321
15186.36 323
15187.52 382
15188.68 403
15189.85 345
15191.01 342
15192.17 370
15193.34 387
15194.50 387
15195.67 388
15196.83 349
15198.00 383
15199.16 364
15200.32 351
15201.49 383
15202.65 333
15203.82 335
15204.98 367
15206.15 389
15207.31 356
15208.48 364
15209.64 383
15210.80 366
15211.97 344
15213.13 408
15214.30 394
15215.46 387
15216.63 400
15217.79 395
15218.96 404
15220.12 366
15221.29 389
15222.45 405
15223.62 425
15224.78 391
15225.95 424
15227.11 454
15228.28 386
15229.45 433
15230.61 437
15231.78 432
15232.94 419
15234.11 423
15235.27 429
15236.44 406
15237.60 391
15238.77 429
15239.94 409
15241.10 387
15242.27 390
15243.43 427
15244.60 404
15245.77 386
15246.93 367
15248.10 420
15249.26 375
15250.43 362
15251.60 380
15252.76 330
15253.93 352
15255.10 355
15256.26 366
15257.43 374
15258.60 369
15259.76 367
15260.93 376
15262.10 343
15263.26 349
15264.43 355
15265.60 343
15266.76 340
15267.93 322
15269.10 330
15270.26 351
15271.43 380
15272.60 347
15273.76 322
15274.93 332
15276.10 368
15277.27 357
15278.43 361
15279.60 332
15280.77 323
15281.94 363
15283.10 358
15284.27 328
15285.44 334
15286.61 349
15287.77 359
15288.94 328
15290.11 335
15291.28 347
15292.44 362
15293.61 335
15294.78 332
15295.95 324
15297.12 371
15298.28 379
15299.45 341
15300.62 330
15301.79 329
15302.96 336
15304.12 340
15305.29 332
15306.46 295
15307.63 365
15308.80 368
15309.97 342
15311.14 340
15312.30 328
15313.47 361
15314.64 367
15315.81 303
15316.98 304
15318.15 321
15319.32 317
15320.49 340
15321.65 316
15322.82 303
15323.99 349
15325.16 338
15326.33 351
15327.50 363
15328.67 345
15329.84 321
15331.01 339
15332.18 330
15333.35 338
15334.52 357
15335.69 379
15336.85 349
15338.02 343
15339.19 345
15340.36 329
15341.53 356
15342.70 328
15343.87 309
15345.04 329
15346.21 336
15347.38 327
15348.55 304
15349.72 334
15350.89 340
15352.06 329
15353.23 322
15354.40 344
15355.57 339
15356.74 330
15357.91 350
15359.08 320
15360.25 329
15361.43 350
15362.60 324
15363.77 324
15364.94 329
15366.11 297
15367.28 329
15368.45 342
15369.62 356
15370.79 340
15371.96 310
15373.13 330
15374.30 336
15375.47 302
15376.65 336
15377.82 329
15378.99 350
15380.16 325
15381.33 320
15382.50 334
15383.67 348
15384.84 365
15386.02 347
15387.19 360
15388.36 345
15389.53 348
15390.70 337
15391.87 345
15393.04 345
15394.22 365
15395.39 364
15396.56 349
15397.73 356
15398.90 334
15400.08 334
15401.25 370
15402.42 353
15403.59 335
15404.76 346
15405.94 328
15407.11 329
15408.28 356
15409.45 346
15410.63 344
15411.80 305
15412.97 332
15414.14 340
15415.31 330
15416.49 317
15417.66 337
15418.83 320
15420.01 314
15421.18 311
15422.35 325
15423.52 333
15424.70 297
15425.87 296
15427.04 315
15428.22 353
15429.39 337
15430.56 321
15431.73 325
15432.91 340
15434.08 310
15435.25 306
15436.43 319
15437.60 312
15438.77 326
15439.95 311
15441.12 339
15442.30 322
15443.47 318
15444.64 306
15445.82 336
15446.99 337
15448.16 332
15449.34 297
15450.51 308
15451.69 312
15452.86 295
15454.03 308
15455.21 335
15456.38 332
15457.56 300
15458.73 326
15459.90 324
15461.08 321
15462.25 320
15463.43 335
15464.60 307
15465.78 299
15466.95 330
15468.12 310
15469.30 319
15470.47 299
15471.65 323
15472.82 314
15474.00 348
15475.17 340
15476.35 347
15477.52 330
15478.70 348
15479.87 328
15481.05 300
15482.22 284
15483.40 295
15484.57 303
15485.75 312
15486.92 300
15488.10 302
15489.27 356
15490.45 355
15491.62 343
15492.80 287
15493.98 321
15495.15 317
15496.33 307
15497.50 305
15498.68 321
15499.85 341
15501.03 327
15502.21 352
15503.38 289
15504.56 291
15505.73 325
15506.91 318
15508.09 355
15509.26 344
15510.44 341
15511.61 302
15512.79 334
15513.97 351
15515.14 330
15516.32 340
15517.50 313
15518.67 329
15519.85 305
15521.02 325
15522.20 323
15523.38 332
15524.55 317
15525.73 300
15526.91 312
15528.09 326
15529.26 316
15530.44 314
15531.62 298
15532.79 286
15533.97 318
15535.15 305
15536.32 326
15537.50 322
15538.68 326
15539.86 340
15541.03 349
15542.21 313
15543.39 311
15544.57 286
15545.74 302
15546.92 305
15548.10 361
15549.28 357
15550.45 311
15551.63 316
15552.81 328
15553.99 322
15555.16 326
15556.34 348
15557.52 368
15558.70 379
15559.88 336
15561.05 341
15562.23 322
15563.41 331
15564.59 352
15565.77 320
15566.95 312
15568.12 304
15569.30 356
15570.48 356
15571.66 320
15572.84 329
15574.02 355
15575.19 348
15576.37 348
15577.55 372
15578.73 357
15579.91 374
15581.09 366
15582.27 353
15583.45 354
15584.62 332
15585.80 331
15586.98 371
15588.16 365
15589.34 361
15590.52 388
15591.70 372
15592.88 383
15594.06 381
15595.24 383
15596.42 379
15597.60 379
15598.78 398
15599.96 367
15601.14 391
15602.31 415
15603.49 386
15604.67 396
15605.85 403
15607.03 424
15608.21 387
15609.39 426
15610.57 371
15611.75 392
15612.93 403
15614.11 416
15615.29 405
15616.47 402
15617.65 434
15618.83 414
15620.01 419
15621.19 417
15622.38 457
15623.56 398
15624.74 390
15625.92 437
15627.10 398
15628.28 417
15629.46 447
15630.64 449
15631.82 451
15633.00 442
15634.18 413
15635.36 424
15636.54 436
15637.72 468
15638.91 407
15640.09 421
15641.27 446
15642.45 470
15643.63 470
15644.81 453
15645.99 472
15647.17 441
15648.36 449
15649.54 461
15650.72 434
15651.90 489
15653.08 484
15654.26 507
15655.44 514
15656.63 498
15657.81 501
15658.99 482
15660.17 495
15661.35 489
15662.54 464
15663.72 475
15664.90 505
15666.08 459
15667.26 465
15668.45 461
15669.63 503
15670.81 479
15671.99 470
15673.17 425
15674.36 458
15675.54 474
15676.72 433
15677.90 480
15679.09 445
15680.27 464
15681.45 461
15682.63 475
15683.82 454
15685.00 483
15686.18 465
15687.37 452
15688.55 469
15689.73 467
15690.91 455
15692.10 443
15693.28 467
15694.46 480
15695.65 485
15696.83 463
15698.01 461
15699.20 504
15700.38 487
15701.56 459
15702.75 431
15703.93 453
15705.11 477
15706.30 494
15707.48 492
15708.66 478
15709.85 485
15711.03 532
15712.22 494
15713.40 485
15714.58 491
15715.77 487
15716.95 527
15718.14 556
15719.32 526
15720.50 506
15721.69 489
15722.87 510
15724.06 509
15725.24 463
15726.43 495
15727.61 520
15728.79 529
15729.98 523
15731.16 491
15732.35 507
15733.53 518
15734.72 488
15735.90 510
15737.09 508
15738.27 514
15739.46 481
15740.64 535
15741.83 534
15743.01 519
15744.20 515
15745.38 532
15746.57 503
15747.75 538
15748.94 549
15750.12 519
15751.31 523
15752.49 529
15753.68 548
15754.86 530
15756.05 523
15757.23 535
15758.42 546
15759.60 524
15760.79 539
15761.98 552
15763.16 519
15764.35 493
15765.53 533
15766.72 515
15767.90 498
15769.09 539
15770.28 507
15771.46 497
15772.65 481
15773.83 496
15775.02 512
15776.21 467
15777.39 455
15778.58 489
15779.77 515
15780.95 488
15782.14 461
15783.33 461
15784.51 464
15785.70 485
15786.89 482
15788.07 423
15789.26 481
15790.45 487
15791.63 513
15792.82 447
15794.01 421
15795.19 436
15796.38 459
15797.57 451
15798.75 463
15799.94 412
15801.13 427
15802.32 402
15803.50 391
15804.69 421
15805.88 446
15807.06 424
15808.25 455
15809.44 416
15810.63 395
15811.81 437
15813.00 430
15814.19 447
15815.38 422
15816.57 384
15817.75 415
15818.94 404
15820.13 425
15821.32 406
15822.50 382
15823.69 397
15824.88 412
15826.07 379
15827.26 382
15828.44 398
15829.63 418
15830.82 383
15832.01 396
15833.20 410
15834.39 429
15835.57 430
15836.76 416
15837.95 400
15839.14 395
15840.33 396
15841.52 402
15842.71 406
15843.90 394
15845.08 365
15846.27 374
15847.46 406
15848.65 396
15849.84 389
15851.03 362
15852.22 394
15853.41 418
15854.60 419
15855.79 419
15856.97 398
15858.16 383
15859.35 384
15860.54 417
15861.73 432
15862.92 440
15864.11 384
15865.30 410
15866.49 408
15867.68 405
15868.87 387
15870.06 392
15871.25 365
15872.44 384
15873.63 411
15874.82 411
15876.01 449
15877.20 388
15878.39 402
15879.58 405
15880.77 415
15881.96 392
15883.15 411
15884.34 386
15885.53 377
15886.72 397
15887.91 381
15889.10 386
15890.29 404
15891.48 422
15892.67 431
15893.86 451
15895.05 393
15896.24 391
15897.44 413
15898.63 415
15899.82 397
15901.01 434
15902.20 397
15903.39 385
15904.58 418
15905.77 446
15906.96 465
15908.15 424
15909.35 447
15910.54 447
15911.73 437
15912.92 413
15914.11 431
15915.30 463
15916.49 449
15917.69 452
15918.88 485
15920.07 434
15921.26 415
15922.45 450
15923.64 454
15924.84 482
15926.03 457
15927.22 470
15928.41 472
15929.60 474
15930.80 447
15931.99 422
15933.18 440
15934.37 433
15935.56 456
15936.76 456
15937.95 464
15939.14 443
15940.33 432
15941.53 392
15942.72 390
15943.91 374
15945.10 400
15946.30 436
15947.49 373
15948.68 369
15949.87 359
15951.07 361
15952.26 342
15953.45 368
15954.65 390
15955.84 342
15957.03 375
15958.22 375
15959.42 418
15960.61 360
15961.80 357
15963.00 362
15964.19 339
15965.38 349
15966.58 320
15967.77 355
15968.96 317
15970.16 307
15971.35 327
15972.54 346
15973.74 330
15974.93 311
15976.13 355
15977.32 319
15978.51 317
15979.71 327
15980.90 348
15982.09 368
15983.29 304
15984.48 276
15985.68 306
15986.87 312
15988.06 326
15989.26 302
15990.45 297
15991.65 310
15992.84 330
15994.04 305
15995.23 327
15996.43 305
15997.62 288
15998.81 298
16000.01 310
16001.20 324
16002.40 323
16003.59 349
16004.79 306
16005.98 323
16007.18 317
16008.37 311
16009.57 300
16010.76 274
16011.96 303
16013.15 290
16014.35 289
16015.54 302
16016.74 310
16017.93 316
16019.13 326
16020.32 304
16021.52 326
16022.72 327
16023.91 303
16025.11 328
16026.30 304
16027.50 319
16028.69 326
16029.89 306
16031.08 332
16032.28 324
16033.48 296
16034.67 295
16035.87 305
16037.06 317
16038.26 299
16039.46 305
16040.65 315
16041.85 289
16043.05 282
16044.24 290
16045.44 275
16046.63 309
16047.83 327
16049.03 318
16050.22 293
16051.42 295
16052.62 299
16053.81 306
16055.01 297
16056.21 292
16057.40 298
16058.60 320
16059.80 299
16060.99 301
16062.19 299
16063.39 278
16064.58 305
16065.78 327
16066.98 329
16068.18 282
16069.37 314
16070.57 334
16071.77 305
16072.97 294
16074.16 284
16075.36 304
16076.56 302
16077.76 333
16078.95 291
16080.15 286
16081.35 292
16082.55 296
16083.74 289
16084.94 290
16086.14 285
16087.34 279
16088.53 293
16089.73 259
16090.93 274
16092.13 272
16093.33 290
16094.53 330
16095.72 343
16096.92 300
16098.12 286
16099.32 274
16100.52 277
16101.72 279
16102.91 273
16104.11 283
16105.31 299
16106.51 283
16107.71 268
16108.91 271
16110.11 262
16111.30 299
16112.50 282
16113.70 291
16114.90 267
16116.10 283
16117.30 300
16118.50 299
16119.70 287
16120.90 292
16122.10 294
16123.29 296
16124.49 270
16125.69 240
16126.89 266
16128.09 268
16129.29 282
16130.49 268
16131.69 272
16132.89 271
16134.09 267
16135.29 249
16136.49 250
16137.69 303
16138.89 257
16140.09 272
16141.29 275
16142.49 278
16143.69 284
16144.89 293
16146.09 314
16147.29 278
16148.49 262
16149.69 276
16150.89 267
16152.09 245
16153.29 288
16154.49 293
16155.69 288
16156.89 311
16158.09 283
16159.29 252
16160.49 278
16161.69 283
16162.89 280
16164.09 284
16165.30 299
16166.50 277
16167.70 305
16168.90 294
16170.10 275
16171.30 272
16172.50 302
16173.70 294
16174.90 262
16176.10 267
16177.31 281
16178.51 305
16179.71 292
16180.91 278
16182.11 261
16183.31 243
16184.51 277
16185.72 293
16186.92 278
16188.12 292
16189.32 289
16190.52 293
16191.72 314
16192.93 296
16194.13 270
16195.33 295
16196.53 294
16197.73 313
16198.94 302
16200.14 292
16201.34 291
16202.54 305
16203.74 300
16204.95 294
16206.15 298
16207.35 276
16208.55 267
16209.76 298
16210.96 294
16212.16 312
16213.36 303
16214.57 283
16215.77 266
16216.97 289
16218.17 297
16219.38 333
16220.58 292
16221.78 308
16222.99 315
16224.19 307
16225.39 281
16226.59 288
16227.80 311
16229.00 288
16230.20 272
16231.41 318
16232.61 312
16233.81 320
16235.02 311
16236.22 343
16237.42 312
16238.63 308
16239.83 329
16241.04 313
16242.24 281
16243.44 302
16244.65 306
16245.85 307
16247.05 328
16248.26 316
16249.46 299
16250.67 329
16251.87 322
16253.07 328
16254.28 316
16255.48 291
16256.69 328
16257.89 316
16259.09 317
16260.30 327
16261.50 325
16262.71 361
16263.91 340
16265.12 317
16266.32 323
16267.53 322
16268.73 317
16269.94 328
16271.14 301
16272.34 305
16273.55 338
16274.75 335
16275.96 326
16277.16 293
16278.37 345
16279.57 351
16280.78 337
16281.98 313
16283.19 351
16284.39 332
16285.60 355
16286.81 334
16288.01 347
16289.22 339
16290.42 343
16291.63 369
16292.83 331
16294.04 327
16295.24 296
16296.45 384
16297.66 366
16298.86 346
16300.07 351
16301.27 369
16302.48 358
16303.68 358
16304.89 336
16306.10 368
16307.30 383
16308.51 384
16309.71 352
16310.92 372
16312.13 378
16313.33 374
16314.54 367
16315.75 349
16316.95 371
16318.16 338
16319.37 330
16320.57 346
16321.78 335
16322.99 316
16324.19 321
16325.40 319
16326.61 286
16327.81 311
16329.02 303
16330.23 329
16331.43 317
16332.64 307
16333.85 292
16335.05 312
16336.26 299
16337.47 290
16338.68 279
16339.88 284
16341.09 303
16342.30 290
16343.51 299
16344.71 298
16345.92 269
16347.13 315
16348.34 256
16349.54 270
16350.75 294
16351.96 299
16353.17 311
16354.37 291
16355.58 306
16356.79 274
16358.00 264
16359.21 270
16360.41 271
16361.62 268
16362.83 269
16364.04 302
16365.25 290
16366.45 302
16367.66 271
16368.87 298
16370.08 287
16371.29 264
16372.50 264
16373.71 263
16374.91 272
16376.12 266
16377.33 261
16378.54 258
16379.75 293
16380.96 329
16382.17 303
16383.38 261
16384.58 269
16385.79 281
16387.00 299
16388.21 277
16389.42 267
16390.63 252
16391.84 271
16393.05 278
16394.26 264
16395.47 239
16396.68 263
16397.89 268
16399.09 301
16400.30 297
16401.51 276
16402.72 280
16403.93 289
16405.14 303
16406.35 275
16407.56 284
16408.77 284
16409.98 306
16411.19 308
16412.40 252
16413.61 256
16414.82 260
16416.03 266
16417.24 254
16418.45 259
16419.66 281
16420.87 263
16422.08 274
16423.29 264
16424.50 284
16425.71 274
16426.92 254
16428.14 283
16429.35 270
16430.56 273
16431.77 298
16432.98 275
16434.19 264
16435.40 280
16436.61 252
16437.82 254
16439.03 259
16440.24 256
16441.45 239
16442.67 273
16443.88 284
16445.09 280
16446.30 282
16447.51 272
16448.72 275
16449.93 271
16451.14 282
16452.36 244
16453.57 256
16454.78 271
16455.99 238
16457.20 236
16458.41 256
16459.63 264
16460.84 242
16462.05 273
16463.26 259
16464.47 236
16465.68 247
16466.90 265
16468.11 242
16469.32 243
16470.53 252
16471.74 271
16472.96 230
16474.17 257
16475.38 239
16476.59 236
16477.81 244
16479.02 237
16480.23 220
16481.44 257
16482.66 300
16483.87 235
16485.08 248
16486.29 272
16487.51 249
16488.72 256
16489.93 235
16491.15 275
16492.36 256
16493.57 263
16494.78 242
16496.00 254
16497.21 263
16498.42 265
16499.64 266
16500.85 255
16502.06 270
16503.28 252
16504.49 275
16505.70 258
16506.92 227
16508.13 264
16509.34 267
16510.56 252
16511.77 214
16512.98 221
16514.20 273
16515.41 276
16516.63 261
16517.84 243
16519.05 270
16520.27 247
16521.48 269
16522.70 228
16523.91 251
16525.12 239
16526.34 262
16527.55 253
16528.77 242
16529.98 245
16531.20 260
16532.41 293
16533.62 269
16534.84 247
16536.05 245
16537.27 277
16538.48 292
16539.70 256
16540.91 264
16542.13 251
16543.34 278
16544.56 260
16545.77 272
16546.99 275
16548.20 252
16549.42 245
16550.63 272
16551.85 286
16553.06 299
16554.28 258
16555.49 263
16556.71 262
16557.92 280
16559.14 281
16560.35 283
16561.57 294
16562.78 313
16564.00 289
16565.21 281
16566.43 277
16567.65 316
16568.86 294
16570.08 288
16571.29 315
16572.51 313
16573.73 314
16574.94 311
16576.16 314
16577.37 334
16578.59 313
16579.81 309
16581.02 324
16582.24 288
16583.45 307
16584.67 322
16585.89 317
16587.10 346
16588.32 297
16589.54 288
16590.75 333
16591.97 287
16593.19 283
16594.40 291
16595.62 312
16596.84 286
16598.05 303
16599.27 300
16600.49 304
16601.70 286
16602.92 291
16604.14 277
16605.35 282
16606.57 305
16607.79 275
16609.01 283
16610.22 273
16611.44 262
16612.66 280
16613.88 288
16615.09 270
16616.31 242
16617.53 276
16618.75 242
16619.96 256
16621.18 273
16622.40 258
16623.62 266
16624.83 281
16626.05 309
16627.27 273
16628.49 243
16629.71 254
16630.92 264
16632.14 274
16633.36 278
16634.58 263
16635.80 245
16637.01 256
16638.23 244
16639.45 246
16640.67 248
16641.89 273
16643.11 241
16644.32 253
16645.54 273
16646.76 284
16647.98 251
16649.20 297
16650.42 289
16651.64 290
16652.86 280
16654.07 267
16655.29 253
16656.51 245
16657.73 255
16658.95 250
16660.17 239
16661.39 251
16662.61 256
16663.83 266
16665.05 273
16666.27 274
16667.48 250
16668.70 256
16669.92 229
16671.14 241
16672.36 243
16673.58 245
16674.80 264
16676.02 261
16677.24 283
16678.46 264
16679.68 265
16680.90 268
16682.12 269
16683.34 261
16684.56 272
16685.78 303
16687.00 275
16688.22 265
16689.44 252
16690.66 286
16691.88 272
16693.10 255
16694.32 245
16695.54 250
16696.76 270
16697.98 291
16699.20 274
16700.42 267
16701.64 295
16702.87 282
16704.09 275
16705.31 264
16706.53 230
16707.75 260
16708.97 271
16710.19 217
16711.41 241
16712.63 249
16713.85 251
16715.07 240
16716.30 245
16717.52 233
16718.74 267
16719.96 252
16721.18 247
16722.40 240
16723.62 223
16724.85 269
16726.07 230
16727.29 262
16728.51 274
16729.73 263
16730.95 274
16732.17 290
16733.40 264
16734.62 260
16735.84 255
16737.06 253
16738.28 257
16739.51 262
16740.73 250
16741.95 259
16743.17 227
16744.39 246
16745.62 240
16746.84 263
16748.06 288
16749.28 254
16750.51 251
16751.73 278
16752.95 251
16754.17 266
16755.40 281
16756.62 254
16757.84 252
16759.06 267
16760.29 259
16761.51 230
16762.73 223
16763.96 242
16765.18 250
16766.40 229
16767.62 229
16768.85 272
16770.07 266
16771.29 278
16772.52 255
16773.74 253
16774.96 230
16776.19 250
16777.41 264
16778.63 248
16779.86 244
16781.08 243
16782.30 284
16783.53 247
16784.75 241
16785.97 250
16787.20 260
16788.42 218
16789.65 275
16790.87 278
16792.09 248
16793.32 232
16794.54 249
16795.77 258
16796.99 228
16798.21 249
16799.44 241
16800.66 233
16801.89 243
16803.11 264
16804.34 243
16805.56 270
16806.78 269
16808.01 267
16809.23 268
16810.46 298
16811.68 280
16812.91 255
16814.13 297
16815.36 269
16816.58 228
16817.81 231
16819.03 259
16820.26 242
16821.48 250
16822.71 243
16823.93 243
16825.16 243
16826.38 250
16827.61 263
16828.83 272
16830.06 259
16831.28 271
16832.51 310
16833.73 266
16834.96 249
16836.19 262
16837.41 247
16838.64 233
16839.86 260
16841.09 286
16842.31 287
16843.54 284
16844.76 271
16845.99 283
16847.22 262
16848.44 268
16849.67 271
16850.89 283
16852.12 272
16853.35 284
16854.57 284
16855.80 281
16857.03 280
16858.25 286
16859.48 314
16860.71 339
16861.93 317
16863.16 283
16864.38 301
16865.61 330
16866.84 314
16868.06 315
16869.29 328
16870.52 297
16871.74 309
16872.97 337
16874.20 308
16875.43 320
16876.65 338
16877.88 380
16879.11 354
16880.33 333
16881.56 344
16882.79 368
16884.02 347
16885.24 340
16886.47 348
16887.70 335
16888.93 333
16890.15 354
16891.38 363
16892.61 325
16893.84 323
16895.06 344
16896.29 322
16897.52 365
16898.75 315
16899.97 321
16901.20 294
16902.43 318
16903.66 300
16904.89 297
16906.11 315
16907.34 330
16908.57 283
16909.80 303
16911.03 287
16912.26 280
16913.48 306
16914.71 279
16915.94 303
16917.17 296
16918.40 285
16919.63 285
16920.85 256
16922.08 300
16923.31 310
16924.54 283
16925.77 279
16927.00 288
16928.23 279
16929.46 251
16930.69 243
16931.91 270
16933.14 301
16934.37 295
16935.60 279
16936.83 258
16938.06 268
16939.29 255
16940.52 293
16941.75 271
16942.98 289
16944.21 278
16945.44 281
16946.67 278
16947.90 232
16949.13 237
16950.35 290
16951.58 302
16952.81 274
16954.04 254
16955.27 261
16956.50 257
16957.73 232
16958.96 243
16960.19 271
16961.42 262
16962.65 257
16963.88 260
16965.11 232
16966.34 229
16967.58 237
16968.81 272
16970.04 258
16971.27 224
16972.50 286
16973.73 272
16974.96 249
16976.19 251
16977.42 260
16978.65 286
16979.88 272
16981.11 274
16982.34 264
16983.57 261
16984.80 275
16986.04 284
16987.27 277
16988.50 268
16989.73 285
16990.96 262
16992.19 278
16993.42 236
16994.65 240
16995.88 267
16997.12 253
16998.35 266
16999.58 249
17000.81 233
17002.04 250
17003.27 248
17004.51 249
17005.74 226
17006.97 272
17008.20 238
17009.43 256
17010.66 247
17011.90 251
17013.13 234
17014.36 230
17015.59 242
17016.82 257
17018.06 241
17019.29 257
17020.52 242
17021.75 232
17022.99 246
17024.22 225
17025.45 219
17026.68 234
17027.92 246
17029.15 272
17030.38 218
17031.61 264
17032.85 237
17034.08 228
17035.31 224
17036.54 238
17037.78 221
17039.01 236
17040.24 209
17041.48 228
17042.71 223
17043.94 209
17045.18 218
17046.41 232
17047.64 230
17048.88 234
17050.11 237
17051.34 231
17052.58 219
17053.81 226
17055.04 212
17056.28 213
17057.51 244
17058.74 213
17059.98 216
17061.21 237
17062.44 260
17063.68 259
17064.91 235
17066.15 239
17067.38 236
17068.61 267
17069.85 252
17071.08 215
17072.32 204
17073.55 202
17074.78 224
17076.02 212
17077.25 228
17078.49 235
17079.72 224
17080.96 254
17082.19 220
17083.42 226
17084.66 252
17085.89 218
17087.13 230
17088.36 218
17089.60 268
17090.83 250
17092.07 233
17093.30 246
17094.54 224
17095.77 234
17097.01 245
17098.24 235
17099.48 221
17100.71 210
17101.95 228
17103.18 246
17104.42 225
17105.65 228
17106.89 208
17108.12 216
17109.36 235
17110.60 240
17111.83 221
17113.07 239
17114.30 224
17115.54 207
17116.77 209
17118.01 201
17119.25 227
17120.48 216
17121.72 223
17122.95 242
17124.19 214
17125.43 221
17126.66 226
17127.90 241
17129.13 217
17130.37 223
17131.61 204
17132.84 216
17134.08 249
17135.32 238
17136.55 261
17137.79 218
17139.02 240
17140.26 241
17141.50 232
17142.73 242
17143.97 202
17145.21 209
17146.44 193
17147.68 242
17148.92 208
17150.16 224
17151.39 216
17152.63 211
17153.87 214
17155.10 219
17156.34 226
17157.58 210
17158.82 230
17160.05 232
17161.29 220
17162.53 215
17163.76 207
17165.00 232
17166.24 220
17167.48 211
17168.72 209
17169.95 218
17171.19 209
17172.43 217
17173.67 228
17174.90 224
17176.14 224
17177.38 242
17178.62 238
17179.86 208
17181.09 213
17182.33 212
17183.57 197
17184.81 225
17186.05 252
17187.28 218
17188.52 203
17189.76 214
17191.00 214
17192.24 196
17193.48 183
17194.72 192
17195.95 201
17197.19 228
17198.43 220
17199.67 214
17200.91 231
17202.15 231
17203.39 222
17204.63 195
17205.86 204
17207.10 209
17208.34 209
17209.58 180
17210.82 209
17212.06 201
17213.30 216
17214.54 217
17215.78 218
17217.02 202
17218.26 196
17219.50 184
17220.74 203
17221.97 211
17223.21 205
17224.45 219
17225.69 224
17226.93 222
17228.17 189
17229.41 236
17230.65 206
17231.89 223
17233.13 224
17234.37 203
17235.61 205
17236.85 217
17238.09 191
17239.33 187
17240.57 222
17241.81 208
17243.05 213
17244.29 188
17245.53 208
17246.77 219
17248.02 195
17249.26 179
17250.50 217
17251.74 202
17252.98 210
17254.22 199
17255.46 182
17256.70 180
17257.94 205
17259.18 227
17260.42 214
17261.66 199
17262.90 205
17264.15 188
17265.39 219
17266.63 197
17267.87 190
17269.11 189
17270.35 208
17271.59 204
17272.83 191
17274.08 192
17275.32 257
17276.56 210
17277.80 198
17279.04 203
17280.28 192
17281.52 195
17282.77 179
17284.01 202
17285.25 196
17286.49 191
17287.73 210
17288.98 206
17290.22 191
17291.46 168
17292.70 195
17293.94 200
17295.19 194
17296.43 191
17297.67 217
17298.91 211
17300.16 215
17301.40 199
17302.64 190
17303.88 194
17305.13 208
17306.37 214
17307.61 212
17308.85 176
17310.10 206
17311.34 180
17312.58 213
17313.82 216
17315.07 208
17316.31 188
17317.55 183
17318.80 197
17320.04 204
17321.28 205
17322.53 194
17323.77 156
17325.01 182
17326.26 175
17327.50 183
17328.74 195
17329.99 210
17331.23 212
17332.47 198
17333.72 185
17334.96 193
17336.20 208
17337.45 185
17338.69 212
17339.93 196
17341.18 187
17342.42 200
17343.67 205
17344.91 188
17346.15 190
17347.40 190
17348.64 204
17349.89 198
17351.13 188
17352.37 190
17353.62 196
17354.86 217
17356.11 201
17357.35 198
17358.60 190
17359.84 220
17361.09 197
17362.33 205
17363.57 196
17364.82 196
17366.06 213
17367.31 190
17368.55 200
17369.80 202
17371.04 209
17372.29 226
17373.53 211
17374.78 201
17376.02 194
17377.27 187
17378.51 214
17379.76 203
17381.00 184
17382.25 185
17383.50 188
17384.74 195
17385.99 173
17387.23 212
17388.48 185
17389.72 222
17390.97 205
17392.21 209
17393.46 205
17394.71 221
17395.95 209
17397.20 237
17398.44 181
17399.69 174
17400.93 190
17402.18 193
17403.43 208
17404.67 177
17405.92 213
17407.17 225
17408.41 249
17409.66 212
17410.90 203
17412.15 208
17413.40 198
17414.64 198
17415.89 233
17417.14 191
17418.38 194
17419.63 185
17420.88 197
17422.12 184
17423.37 203
17424.62 197
17425.86 215
17427.11 218
17428.36 190
17429.60 198
17430.85 192
17432.10 216
17433.35 192
17434.59 236
17435.84 191
17437.09 179
17438.33 194
17439.58 192
17440.83 209
17442.08 206
17443.32 222
17444.57 214
17445.82 202
17447.07 199
17448.32 194
17449.56 203
17450.81 194
17452.06 203
17453.31 218
17454.55 204
17455.80 216
17457.05 191
17458.30 206
17459.55 205
17460.79 194
17462.04 164
17463.29 195
17464.54 223
17465.79 194
17467.04 221
17468.28 180
17469.53 219
17470.78 195
17472.03 239
17473.28 211
17474.53 222
17475.78 203
17477.02 241
17478.27 236
17479.52 197
17480.77 200
17482.02 212
17483.27 224
17484.52 220
17485.77 245
17487.02 220
17488.26 219
17489.51 206
17490.76 210
17492.01 213
17493.26 217
17494.51 230
17495.76 237
17497.01 235
17498.26 237
17499.51 229
17500.76 229
17502.01 243
17503.26 214
17504.51 232
17505.76 238
17507.01 247
17508.26 226
17509.51 223
17510.76 208
17512.01 234
17513.26 226
17514.51 237
17515.76 237
17517.01 233
17518.26 243
17519.51 223
17520.76 229
17522.01 233
17523.26 217
17524.51 213
17525.76 199
17527.01 236
17528.26 249
17529.51 262
17530.76 257
17532.01 224
17533.26 231
17534.51 225
17535.76 265
17537.01 242
17538.27 260
17539.52 251
17540.77 270
17542.02 241
17543.27 228
17544.52 220
17545.77 225
17547.02 278
17548.27 236
17549.53 224
17550.78 245
17552.03 238
17553.28 230
17554.53 214
17555.78 218
17557.03 236
17558.29 222
17559.54 245
17560.79 212
17562.04 215
17563.29 220
17564.54 235
17565.80 261
17567.05 221
17568.30 221
17569.55 239
17570.80 232
17572.06 248
17573.31 236
17574.56 252
17575.81 260
17577.07 259
17578.32 207
17579.57 222
17580.82 199
17582.08 229
17583.33 222
17584.58 230
17585.83 242
17587.09 217
17588.34 208
17589.59 229
17590.84 232
17592.10 216
17593.35 208
17594.60 221
17595.86 213
17597.11 197
17598.36 226
17599.61 225
17600.87 232
17602.12 243
17603.37 266
17604.63 233
17605.88 224
17607.13 221
17608.39 228
17609.64 215
17610.89 228
17612.15 234
17613.40 275
17614.66 257
17615.91 200
17617.16 210
17618.42 217
17619.67 218
17620.92 223
17622.18 227
17623.43 220
17624.69 229
17625.94 214
17627.19 205
17628.45 211
17629.70 230
17630.96 195
17632.21 211
17633.47 214
17634.72 217
17635.97 215
17637.23 212
17638.48 206
17639.74 211
17640.99 233
17642.25 202
17643.50 204
17644.76 200
17646.01 192
17647.27 228
17648.52 233
17649.78 207
17651.03 214
17652.28 220
17653.54 208
17654.80 238
17656.05 182
17657.31 192
17658.56 205
17659.82 208
17661.07 199
17662.33 216
17663.58 197
17664.84 180
17666.09 202
17667.35 201
17668.60 202
17669.86 223
17671.11 195
17672.37 197
17673.63 187
17674.88 206
17676.14 190
17677.39 202
17678.65 218
17679.91 206
17681.16 212
17682.42 178
17683.67 197
17684.93 191
17686.19 169
17687.44 203
17688.70 187
17689.95 199
17691.21 164
17692.47 172
17693.72 196
17694.98 204
17696.24 211
17697.49 166
17698.75 183
17700.01 187
17701.26 197
17702.52 198
17703.78 193
17705.03 216
17706.29 195
17707.55 194
17708.81 179
17710.06 185
17711.32 175
17712.58 184
17713.83 178
17715.09 183
17716.35 189
17717.61 199
17718.86 180
17720.12 167
17721.38 216
17722.63 205
17723.89 195
17725.15 186
17726.41 194
17727.67 167
17728.92 188
17730.18 209
17731.44 191
17732.70 214
17733.95 159
17735.21 195
17736.47 201
17737.73 179
17738.99 180
17740.24 214
17741.50 170
17742.76 199
17744.02 189
17745.28 180
17746.54 199
17747.79 211
17749.05 182
17750.31 174
17751.57 161
17752.83 172
17754.09 194
17755.35 223
17756.60 180
17757.86 164
17759.12 187
17760.38 192
17761.64 210
17762.90 176
17764.16 188
17765.42 212
17766.67 204
17767.93 220
17769.19 188
17770.45 181
17771.71 162
17772.97 180
17774.23 200
17775.49 201
17776.75 189
17778.01 206
17779.27 166
17780.53 194
17781.79 177
17783.05 199
17784.31 182
17785.57 197
17786.83 183
17788.09 198
17789.35 164
17790.61 189
17791.87 186
17793.13 173
17794.39 184
17795.65 166
17796.91 167
17798.17 170
17799.43 194
17800.69 171
17801.95 182
17803.21 195
17804.47 188
17805.73 227
17806.99 182
17808.25 188
17809.51 185
17810.77 197
17812.03 183
17813.29 187
17814.55 180
17815.81 170
17817.07 182
17818.33 189
17819.60 181
17820.86 179
17822.12 189
17823.38 196
17824.64 172
17825.90 176
17827.16 177
17828.42 195
17829.68 203
17830.95 159
17832.21 138
17833.47 173
17834.73 161
17835.99 187
17837.25 183
17838.51 179
17839.78 183
17841.04 199
17842.30 209
17843.56 176
17844.82 163
17846.08 163
17847.35 175
17848.61 182
17849.87 176
17851.13 177
17852.39 175
17853.66 171
17854.92 185
17856.18 192
17857.44 158
17858.71 188
17859.97 179
17861.23 185
17862.49 173
17863.76 184
17865.02 188
17866.28 167
17867.54 168
17868.81 178
17870.07 158
17871.33 178
17872.59 184
17873.86 145
17875.12 168
17876.38 170
17877.65 169
17878.91 195
17880.17 188
17881.44 180
17882.70 165
17883.96 169
17885.22 162
17886.49 178
17887.75 186
17889.01 185
17890.28 187
17891.54 189
17892.81 189
17894.07 188
17895.33 162
17896.60 174
17897.86 177
17899.12 155
17900.39 180
17901.65 168
17902.92 171
17904.18 201
17905.44 177
17906.71 199
17907.97 179
17909.24 178
17910.50 159
17911.76 162
17913.03 176
17914.29 168
17915.56 178
17916.82 177
17918.09 179
17919.35 148
17920.61 169
17921.88 177
17923.14 175
17924.41 166
17925.67 194
17926.94 178
17928.20 175
17929.47 174
17930.73 165
17932.00 183
17933.26 161
17934.53 200
17935.79 175
17937.06 170
17938.32 179
17939.59 188
17940.85 181
17942.12 163
17943.38 187
17944.65 191
17945.91 193
17947.18 179
17948.44 196
17949.71 181
17950.98 160
17952.24 163
17953.51 179
17954.77 172
17956.04 185
17957.30 186
17958.57 191
17959.84 183
17961.10 172
17962.37 205
17963.63 183
17964.90 189
17966.17 181
17967.43 199
17968.70 190
17969.96 190
17971.23 174
17972.50 161
17973.76 160
17975.03 212
17976.30 217
17977.56 204
17978.83 175
17980.10 177
17981.36 165
17982.63 196
17983.90 176
17985.16 181
17986.43 174
17987.70 170
17988.96 169
17990.23 176
17991.50 171
17992.76 158
17994.03 154
17995.30 167
17996.57 184
17997.83 163
17999.10 162
18000.37 168
18001.64 172
18002.90 166
18004.17 189
18005.44 168
18006.71 163
18007.97 160
18009.24 156
18010.51 159
18011.78 162
18013.04 178
18014.31 187
18015.58 167
18016.85 165
18018.12 166
18019.38 154
18020.65 175
18021.92 179
18023.19 166
18024.46 182
18025.72 167
18026.99 176
18028.26 161
18029.53 170
18030.80 166
18032.07 192
18033.33 176
18034.60 167
18035.87 156
18037.14 165
18038.41 186
18039.68 159
18040.95 155
18042.22 154
18043.48 177
18044.75 181
18046.02 177
18047.29 158
18048.56 180
18049.83 161
18051.10 184
18052.37 170
18053.64 169
18054.91 188
18056.17 174
18057.44 188
18058.71 169
18059.98 172
18061.25 179
18062.52 218
18063.79 153
18065.06 169
18066.33 201
18067.60 222
18068.87 187
18070.14 193
18071.41 191
18072.68 172
18073.95 182
18075.22 169
18076.49 187
18077.76 175
18079.03 166
18080.30 194
18081.57 206
18082.84 147
18084.11 151
18085.38 194
18086.65 183
18087.92 154
18089.19 159
18090.46 165
18091.73 168
18093.00 206
18094.27 165
18095.55 166
18096.82 167
18098.09 183
18099.36 183
18100.63 187
18101.90 151
18103.17 191
18104.44 191
18105.71 197
18106.98 150
18108.25 183
18109.53 163
18110.80 169
18112.07 178
18113.34 198
18114.61 174
18115.88 155
18117.15 183
18118.43 193
18119.70 210
18120.97 169
18122.24 149
18123.51 140
18124.78 173
18126.05 170
18127.33 187
18128.60 178
18129.87 186
18131.14 176
18132.41 189
18133.69 170
18134.96 169
18136.23 189
18137.50 185
18138.77 165
18140.05 161
18141.32 152
18142.59 184
18143.86 188
18145.14 170
18146.41 176
18147.68 166
18148.95 193
18150.23 189
18151.50 178
18152.77 194
18154.04 177
18155.32 182
18156.59 196
18157.86 172
18159.14 175
18160.41 173
18161.68 199
18162.96 164
18164.23 173
18165.50 171
18166.77 212
18168.05 189
18169.32 167
18170.59 181
18171.87 174
18173.14 165
18174.41 166
18175.69 184
18176.96 163
18178.24 176
18179.51 181
18180.78 183
18182.06 177
18183.33 160
18184.60 168
18185.88 185
18187.15 184
18188.43 177
18189.70 173
18190.97 192
18192.25 158
18193.52 182
18194.80 172
18196.07 179
18197.34 151
18198.62 181
18199.89 191
18201.17 197
18202.44 164
18203.72 158
18204.99 157
18206.27 176
18207.54 167
18208.82 163
18210.09 181
18211.36 147
18212.64 188
18213.91 182
18215.19 157
18216.46 146
18217.74 178
18219.01 169
18220.29 165
18221.56 159
18222.84 188
18224.11 159
18225.39 170
18226.67 168
18227.94 159
18229.22 142
18230.49 164
18231.77 198
18233.04 152
18234.32 154
18235.59 151
18236.87 193
18238.14 190
18239.42 188
18240.70 175
18241.97 163
18243.25 175
18244.52 170
18245.80 163
18247.08 165
18248.35 177
18249.63 184
18250.90 196
18252.18 169
18253.46 164
18254.73 164
18256.01 163
18257.29 163
18258.56 179
18259.84 161
18261.11 196
18262.39 189
18263.67 169
18264.94 150
18266.22 164
18267.50 170
18268.77 166
18270.05 152
18271.33 159
18272.61 182
18273.88 179
18275.16 175
18276.44 148
18277.71 182
18278.99 160
18280.27 176
18281.54 163
18282.82 147
18284.10 158
18285.38 172
18286.65 176
18287.93 168
18289.21 191
18290.49 192
18291.76 176
18293.04 171
18294.32 183
18295.60 156
18296.88 167
18298.15 196
18299.43 175
18300.71 182
18301.99 196
18303.26 186
18304.54 178
18305.82 179
18307.10 191
18308.38 178
18309.66 177
18310.93 183
18312.21 148
18313.49 155
18314.77 170
18316.05 198
18317.33 191
18318.60 163
18319.88 166
18321.16 188
18322.44 173
18323.72 229
18325.00 162
18326.28 152
18327.55 155
18328.83 182
18330.11 151
18331.39 150
18332.67 166
18333.95 167
18335.23 178
18336.51 169
18337.79 182
18339.07 176
18340.35 181
18341.62 189
18342.90 176
18344.18 188
18345.46 174
18346.74 191
18348.02 182
18349.30 160
18350.58 193
18351.86 175
18353.14 171
18354.42 174
18355.70 153
18356.98 181
18358.26 164
18359.54 185
18360.82 172
18362.10 180
18363.38 179
18364.66 170
18365.94 192
18367.22 179
18368.50 171
18369.78 163
18371.06 171
18372.34 193
18373.62 194
18374.90 168
18376.18 188
18377.46 164
18378.74 172
18380.03 183
18381.31 189
18382.59 173
18383.87 158
18385.15 196
18386.43 183
18387.71 151
18388.99 172
18390.27 194
18391.55 183
18392.83 177
18394.12 166
18395.40 193
18396.68 170
18397.96 160
18399.24 157
18400.52 186
18401.80 165
18403.08 169
18404.37 192
18405.65 169
18406.93 187
18408.21 194
18409.49 193
18410.77 173
18412.06 159
18413.34 134
18414.62 172
18415.90 199
18417.18 172
18418.47 163
18419.75 157
18421.03 180
18422.31 174
18423.59 170
18424.88 188
18426.16 162
18427.44 164
18428.72 167
18430.01 156
18431.29 167
18432.57 169
18433.85 185
18435.14 166
18436.42 173
18437.70 180
18438.98 199
18440.27 180
18441.55 175
18442.83 159
18444.12 179
18445.40 180
18446.68 181
18447.96 209
18449.25 176
18450.53 177
18451.81 169
18453.10 193
18454.38 172
18455.66 187
18456.95 169
18458.23 151
18459.51 173
18460.80 176
18462.08 156
18463.36 197
18464.65 168
18465.93 173
18467.22 184
18468.50 191
18469.78 197
18471.07 176
18472.35 167
18473.63 166
18474.92 168
18476.20 154
18477.49 174
18478.77 183
18480.05 165
18481.34 168
18482.62 157
18483.91 136
18485.19 172
18486.48 190
18487.76 181
18489.04 140
18490.33 189
18491.61 177
18492.90 179
18494.18 167
18495.47 170
18496.75 192
18498.04 187
18499.32 185
18500.61 189
18501.89 187
18503.18 155
18504.46 153
18505.75 162
18507.03 157
18508.32 172
18509.60 164
18510.89 170
18512.17 163
18513.46 177
18514.74 194
18516.03 178
18517.31 203
18518.60 173
18519.89 171
18521.17 169
18522.46 164
18523.74 176
18525.03 173
18526.31 174
18527.60 178
18528.89 170
18530.17 156
18531.46 181
18532.74 192
18534.03 182
18535.32 167
18536.60 155
18537.89 175
18539.17 167
18540.46 175
18541.75 174
18543.03 180
18544.32 179
18545.61 162
18546.89 174
18548.18 181
18549.47 191
18550.75 196
18552.04 177
18553.33 149
18554.61 177
18555.90 182
18557.19 181
18558.47 180
18559.76 177
18561.05 161
18562.33 184
18563.62 187
18564.91 205
18566.19 178
18567.48 186
18568.77 185
18570.06 177
18571.34 190
18572.63 184
18573.92 207
18575.21 205
18576.49 208
18577.78 172
18579.07 196
18580.36 204
18581.64 202
18582.93 211
18584.22 198
18585.51 200
18586.80 189
18588.08 182
18589.37 188
18590.66 178
18591.95 186
18593.24 189
18594.52 175
18595.81 185
18597.10 179
18598.39 214
18599.68 202
18600.96 192
18602.25 190
18603.54 207
18604.83 203
18606.12 210
18607.41 209
18608.70 204
18609.98 204
18611.27 196
18612.56 204
18613.85 206
18615.14 177
18616.43 187
18617.72 206
18619.01 198
18620.30 183
18621.58 198
18622.87 203
18624.16 220
18625.45 216
18626.74 191
18628.03 226
18629.32 198
18630.61 207
18631.90 208
18633.19 184
18634.48 202
18635.77 180
18637.06 182
18638.35 210
18639.64 219
18640.93 177
18642.22 167
18643.51 177
18644.80 183
18646.09 180
18647.38 190
18648.67 176
18649.96 175
18651.25 173
18652.54 193
18653.83 203
18655.12 205
18656.41 169
18657.70 171
18658.99 173
18660.28 176
18661.57 167
18662.86 166
18664.15 209
18665.44 194
18666.73 199
18668.02 183
18669.31 162
18670.60 173
18671.89 155
18673.18 144
18674.48 171
18675.77 154
18677.06 173
18678.35 157
18679.64 175
18680.93 177
18682.22 206
18683.51 175
18684.80 170
18686.10 164
18687.39 176
18688.68 187
18689.97 163
18691.26 187
18692.55 179
18693.84 202
18695.14 177
18696.43 195
18697.72 194
18699.01 185
18700.30 176
18701.60 176
18702.89 156
18704.18 152
18705.47 181
18706.76 183
18708.06 153
18709.35 147
18710.64 157
18711.93 183
18713.22 175
18714.52 152
18715.81 156
18717.10 164
18718.39 169
18719.69 162
18720.98 168
18722.27 163
18723.56 177
18724.86 162
18726.15 157
18727.44 173
18728.73 151
18730.03 165
18731.32 166
18732.61 146
18733.91 167
18735.20 167
18736.49 180
18737.79 154
18739.08 158
18740.37 181
18741.66 165
18742.96 156
18744.25 161
18745.54 151
18746.84 138
18748.13 176
18749.43 173
18750.72 153
18752.01 168
18753.31 182
18754.60 164
18755.89 163
18757.19 157
18758.48 150
18759.77 182
18761.07 171
18762.36 160
18763.66 165
18764.95 158
18766.24 170
18767.54 186
18768.83 197
18770.13 151
18771.42 173
18772.72 186
18774.01 162
18775.30 161
18776.60 151
18777.89 151
18779.19 170
18780.48 171
18781.78 163
18783.07 192
18784.37 165
18785.66 161
18786.96 174
18788.25 143
18789.55 155
18790.84 159
18792.14 187
18793.43 169
18794.73 155
18796.02 184
18797.32 181
18798.61 185
18799.91 169
18801.20 152
18802.50 163
18803.79 158
18805.09 165
18806.38 203
18807.68 163
18808.97 171
18810.27 166
18811.57 190
18812.86 213
18814.16 146
18815.45 181
18816.75 163
18818.05 176
18819.34 161
18820.64 142
18821.93 167
18823.23 182
18824.53 219
18825.82 177
18827.12 145
18828.41 157
18829.71 161
18831.01 175
18832.30 164
18833.60 146
18834.90 184
18836.19 194
18837.49 200
18838.79 137
18840.08 163
18841.38 180
18842.68 165
18843.97 160
18845.27 169
18846.57 156
18847.86 169
18849.16 175
18850.46 156
18851.75 155
18853.05 159
18854.35 192
18855.65 157
18856.94 150
18858.24 143
18859.54 188
18860.83 176
18862.13 167
18863.43 133
18864.73 181
18866.02 197
18867.32 164
18868.62 150
18869.92 191
18871.21 180
18872.51 156
18873.81 158
18875.11 163
18876.41 149
18877.70 157
18879.00 183
18880.30 174
18881.60 147
18882.90 144
18884.19 176
18885.49 150
18886.79 145
18888.09 152
18889.39 174
18890.69 182
18891.98 151
18893.28 158
18894.58 154
18895.88 161
18897.18 132
18898.48 174
18899.78 165
18901.07 190
18902.37 171
18903.67 158
18904.97 162
18906.27 168
18907.57 184
18908.87 149
18910.17 172
18911.47 167
18912.77 158
18914.06 143
18915.36 139
18916.66 167
18917.96 163
18919.26 151
18920.56 144
18921.86 178
18923.16 160
18924.46 152
18925.76 170
18927.06 149
18928.36 178
18929.66 159
18930.96 157
18932.26 142
18933.56 140
18934.86 150
18936.16 152
18937.46 153
18938.76 140
18940.06 155
18941.36 156
18942.66 162
18943.96 160
18945.26 172
18946.56 169
18947.86 186
18949.16 157
18950.46 146
18951.76 176
18953.06 167
18954.36 130
18955.66 131
18956.96 159
18958.26 141
18959.56 158
18960.87 155
18962.17 161
18963.47 147
18964.77 184
18966.07 159
18967.37 145
18968.67 167
18969.97 148
18971.27 165
18972.57 163
18973.88 135
18975.18 142
18976.48 169
18977.78 163
18979.08 129
18980.38 112
18981.68 148
18982.99 161
18984.29 157
18985.59 150
18986.89 154
18988.19 146
18989.49 165
18990.80 144
18992.10 173
18993.40 159
18994.70 158
18996.00 179
18997.31 147
18998.61 135
18999.91 137
19001.21 158
19002.51 124
19003.82 154
19005.12 152
19006.42 150
19007.72 127
19009.03 136
19010.33 144
19011.63 149
19012.93 135
19014.24 152
19015.54 174
19016.84 146
19018.15 153
19019.45 148
19020.75 143
19022.05 134
19023.36 151
19024.66 145
19025.96 165
19027.27 143
19028.57 158
19029.87 131
19031.18 138
19032.48 169
19033.78 177
19035.09 158
19036.39 164
19037.69 173
19039.00 165
19040.30 150
19041.60 144
19042.91 144
19044.21 164
19045.51 164
19046.82 148
19048.12 153
19049.43 125
19050.73 170
19052.03 155
19053.34 160
19054.64 166
19055.95 163
19057.25 162
19058.55 166
19059.86 166
19061.16 144
19062.47 180
19063.77 150
19065.08 176
19066.38 146
19067.68 149
19068.99 148
19070.29 152
19071.60 140
19072.90 153
19074.21 181
19075.51 173
19076.82 179
19078.12 145
19079.43 153
19080.73 158
19082.04 157
19083.34 148
19084.65 167
19085.95 149
19087.26 151
19088.56 155
19089.87 148
19091.17 153
19092.48 153
19093.78 143
19095.09 141
19096.39 154
19097.70 164
19099.00 171
19100.31 142
19101.62 157
19102.92 139
19104.23 162
19105.53 148
19106.84 168
19108.14 161
19109.45 145
19110.76 162
19112.06 167
19113.37 157
19114.67 149
19115.98 169
19117.29 168
19118.59 167
19119.90 134
19121.21 142
19122.51 140
19123.82 151
19125.13 145
19126.43 145
19127.74 170
19129.04 167
19130.35 163
19131.66 155
19132.96 138
19134.27 154
19135.58 157
19136.89 157
19138.19 156
19139.50 139
19140.81 167
19142.11 158
19143.42 143
19144.73 153
19146.03 141
19147.34 161
19148.65 171
19149.96 163
19151.26 173
19152.57 137
19153.88 141
19155.19 163
19156.49 167
19157.80 170
19159.11 157
19160.42 170
19161.72 162
19163.03 170
19164.34 163
19165.65 152
19166.96 154
19168.26 159
19169.57 151
19170.88 187
19172.19 175
19173.50 183
19174.80 158
19176.11 194
19177.42 165
19178.73 165
19180.04 160
19181.34 163
19182.65 168
19183.96 166
19185.27 148
19186.58 172
19187.89 170
19189.20 154
19190.50 163
19191.81 155
19193.12 156
19194.43 128
19195.74 140
19197.05 142
19198.36 142
19199.67 142
19200.98 155
19202.28 161
19203.59 135
19204.90 181
19206.21 146
19207.52 136
19208.83 151
19210.14 157
19211.45 129
19212.76 154
19214.07 141
19215.38 167
19216.69 167
19218.00 143
19219.31 146
19220.62 154
19221.93 163
19223.24 152
19224.55 159
19225.86 166
19227.17 156
19228.48 147
19229.79 161
19231.10 161
19232.41 174
19233.72 161
19235.03 166
19236.34 147
19237.65 157
19238.96 146
19240.27 140
19241.58 152
19242.89 140
19244.20 162
19245.51 179
19246.82 158
19248.13 158
19249.44 161
19250.75 149
19252.06 158
19253.37 176
19254.69 178
19256.00 173
19257.31 184
19258.62 145
19259.93 133
19261.24 142
19262.55 176
19263.86 153
19265.17 133
19266.49 154
19267.80 167
19269.11 149
19270.42 152
19271.73 159
19273.04 153
19274.35 160
19275.67 148
19276.98 137
19278.29 149
19279.60 145
19280.91 169
19282.22 122
19283.54 155
19284.85 156
19286.16 137
19287.47 132
19288.78 153
19290.10 157
19291.41 165
19292.72 150
19294.03 134
19295.34 159
19296.66 136
19297.97 145
19299.28 170
19300.59 152
19301.91 159
19303.22 167
19304.53 165
19305.84 142
19307.16 160
19308.47 157
19309.78 165
19311.10 181
19312.41 165
19313.72 167
19315.03 133
19316.35 151
19317.66 156
19318.97 152
19320.29 143
19321.60 146
19322.91 149
19324.23 164
19325.54 149
19326.85 129
19328.17 152
19329.48 158
19330.79 147
19332.11 158
19333.42 167
19334.73 155
19336.05 145
19337.36 158
19338.67 168
19339.99 165
19341.30 166
19342.62 167
19343.93 156
19345.24 143
19346.56 151
19347.87 179
19349.19 156
19350.50 163
19351.81 140
19353.13 143
19354.44 141
19355.76 146
19357.07 148
19358.39 173
19359.70 152
19361.02 152
19362.33 163
19363.64 142
19364.96 130
19366.27 158
19367.59 158
19368.90 162
19370.22 138
19371.53 149
19372.85 156
19374.16 126
19375.48 131
19376.79 152
19378.11 150
19379.42 121
19380.74 143
19382.05 143
19383.37 148
19384.68 135
19386.00 152
19387.31 139
19388.63 138
19389.95 152
19391.26 151
19392.58 155
19393.89 133
19395.21 137
19396.52 147
19397.84 152
19399.16 119
19400.47 143
19401.79 142
19403.10 149
19404.42 139
19405.73 164
19407.05 174
19408.37 145
19409.68 151
19411.00 148
19412.32 138
19413.63 138
19414.95 133
19416.26 156
19417.58 143
19418.90 141
19420.21 197
19421.53 143
19422.85 149
19424.16 121
19425.48 148
19426.80 152
19428.11 146
19429.43 154
19430.75 150
19432.06 141
19433.38 139
19434.70 136
19436.02 148
19437.33 166
19438.65 149
19439.97 142
19441.28 143
19442.60 149
19443.92 136
19445.24 152
19446.55 135
19447.87 137
19449.19 158
19450.51 157
19451.82 155
19453.14 127
19454.46 150
19455.78 150
19457.09 155
19458.41 150
19459.73 152
19461.05 131
19462.37 134
19463.68 147
19465.00 149
19466.32 137
19467.64 156
19468.96 136
19470.28 158
19471.59 131
19472.91 140
19474.23 144
19475.55 136
19476.87 132
19478.19 137
19479.50 159
19480.82 152
19482.14 148
19483.46 134
19484.78 143
19486.10 134
19487.42 171
19488.73 137
19490.05 145
19491.37 135
19492.69 147
19494.01 158
19495.33 138
19496.65 140
19497.97 148
19499.29 164
19500.61 129
19501.93 133
19503.25 147
19504.56 134
19505.88 144
19507.20 153
19508.52 138
19509.84 147
19511.16 123
19512.48 131
19513.80 143
19515.12 163
19516.44 151
19517.76 139
19519.08 163
19520.40 124
19521.72 156
19523.04 141
19524.36 142
19525.68 116
19527.00 122
19528.32 144
19529.64 154
19530.96 136
19532.28 134
19533.60 137
19534.92 142
19536.24 152
19537.56 126
19538.88 167
19540.20 146
19541.53 145
19542.85 138
19544.17 122
19545.49 125
19546.81 158
19548.13 135
19549.45 161
19550.77 142
19552.09 121
19553.41 132
19554.73 138
19556.06 126
19557.38 114
19558.70 137
19560.02 141
19561.34 154
19562.66 149
19563.98 146
19565.30 137
19566.63 143
19567.95 148
19569.27 139
19570.59 148
19571.91 143
19573.23 136
19574.56 149
19575.88 154
19577.20 142
19578.52 136
19579.84 134
19581.17 132
19582.49 122
19583.81 147
19585.13 138
19586.45 171
19587.78 144
19589.10 151
19590.42 145
19591.74 136
19593.07 149
19594.39 159
19595.71 134
19597.03 136
19598.36 151
19599.68 156
19601.00 155
19602.32 138
19603.65 147
19604.97 144
19606.29 153
19607.61 139
19608.94 153
19610.26 132
19611.58 162
19612.91 146
19614.23 148
19615.55 154
19616.88 138
19618.20 147
19619.52 126
19620.85 122
19622.17 153
19623.49 138
19624.82 117
19626.14 150
19627.46 142
19628.79 156
19630.11 160
19631.43 136
19632.76 140
19634.08 167
19635.41 141
19636.73 137
19638.05 149
19639.38 148
19640.70 140
19642.03 161
19643.35 137
19644.67 142
19646.00 162
19647.32 143
19648.65 152
19649.97 141
19651.29 149
19652.62 155
19653.94 161
19655.27 148
19656.59 151
19657.92 164
19659.24 132
19660.57 141
19661.89 144
19663.22 151
19664.54 128
19665.87 141
19667.19 145
19668.52 137
19669.84 143
19671.17 146
19672.49 164
19673.82 153
19675.14 157
19676.47 153
19677.79 152
19679.12 147
19680.44 171
19681.77 142
19683.09 141
19684.42 130
19685.74 144
19687.07 157
19688.39 143
19689.72 154
19691.05 130
19692.37 151
19693.70 146
19695.02 175
19696.35 178
19697.68 150
19699.00 137
19700.33 140
19701.65 152
19702.98 160
19704.31 158
19705.63 178
19706.96 141
19708.28 163
19709.61 150
19710.94 150
19712.26 164
19713.59 143
19714.92 149
19716.24 157
19717.57 142
19718.90 128
19720.22 163
19721.55 167
19722.88 152
19724.20 141
19725.53 156
19726.86 156
19728.18 162
19729.51 157
19730.84 156
19732.16 130
19733.49 159
19734.82 152
19736.15 155
19737.47 155
19738.80 161
19740.13 148
19741.46 144
19742.78 159
19744.11 124
19745.44 146
19746.77 159
19748.09 155
19749.42 147
19750.75 162
19752.08 215
19753.40 125
19754.73 138
19756.06 132
19757.39 125
19758.72 145
19760.04 146
19761.37 124
19762.70 126
19764.03 148
19765.36 158
19766.68 153
19768.01 151
19769.34 142
19770.67 154
19772.00 158
19773.33 141
19774.66 148
19775.98 139
19777.31 155
19778.64 142
19779.97 145
19781.30 137
19782.63 151
19783.96 149
19785.29 172
19786.61 141
19787.94 144
19789.27 142
19790.60 137
19791.93 156
19793.26 149
19794.59 136
19795.92 165
19797.25 160
19798.58 130
19799.91 146
19801.24 145
19802.56 159
19803.89 156
19805.22 164
19806.55 144
19807.88 165
19809.21 169
19810.54 143
19811.87 137
19813.20 127
19814.53 147
19815.86 139
19817.19 150
19818.52 149
19819.85 142
19821.18 151
19822.51 153
19823.84 160
19825.17 154
19826.50 143
19827.83 157
19829.16 132
19830.49 154
19831.82 146
19833.15 137
19834.49 158
19835.82 146
19837.15 143
19838.48 136
19839.81 169
19841.14 169
19842.47 150
19843.80 129
19845.13 159
19846.46 148
19847.79 158
19849.12 155
19850.46 135
19851.79 138
19853.12 137
19854.45 168
19855.78 158
19857.11 139
19858.44 155
19859.77 152
19861.11 155
19862.44 136
19863.77 137
19865.10 135
19866.43 141
19867.76 154
19869.09 138
19870.43 133
19871.76 123
19873.09 172
19874.42 153
19875.75 154
19877.09 127
19878.42 132
19879.75 147
19881.08 124
19882.41 128
19883.75 121
19885.08 138
19886.41 129
19887.74 151
19889.08 149
19890.41 163
19891.74 136
19893.07 148
19894.41 169
19895.74 157
19897.07 167
19898.40 152
19899.74 151
19901.07 132
19902.40 135
19903.73 156
19905.07 151
19906.40 179
19907.73 133
19909.07 150
19910.40 151
19911.73 148
19913.07 132
19914.40 152
19915.73 134
19917.07 142
19918.40 168
19919.73 155
19921.07 135
19922.40 158
19923.73 157
19925.07 166
19926.40 141
19927.73 146
19929.07 146
19930.40 167
19931.74 170
19933.07 185
19934.40 166
19935.74 148
19937.07 158
19938.40 142
19939.74 130
19941.07 166
19942.41 157
19943.74 137
19945.08 142
19946.41 143
19947.74 145
19949.08 133
19950.41 138
19951.75 157
19953.08 132
19954.42 172
19955.75 129
19957.09 140
19958.42 132
19959.76 147
19961.09 122
19962.42 138
19963.76 142
19965.09 139
19966.43 126
19967.76 168
19969.10 137
19970.43 149
19971.77 135
19973.11 149
19974.44 105
19975.78 148
19977.11 161
19978.45 149
19979.78 159
19981.12 148
19982.45 150
19983.79 110
19985.12 118
19986.46 137
19987.80 154
19989.13 144
19990.47 139
19991.80 147
19993.14 148
19994.47 140
19995.81 132
19997.15 154
19998.48 147
19999.82 137
20001.15 163
20002.49 144
20003.83 131
20005.16 141
20006.50 145
20007.84 148
20009.17 155
20010.51 149
20011.85 132
20013.18 132
20014.52 132
20015.85 148
20017.19 141
20018.53 139
20019.87 159
20021.20 135
20022.54 129
20023.88 127
20025.21 158
20026.55 146
20027.89 141
20029.22 151
20030.56 167
20031.90 147
20033.24 159
20034.57 150
20035.91 134
20037.25 138
20038.58 157
20039.92 141
20041.26 136
20042.60 161
20043.93 137
20045.27 159
20046.61 171
20047.95 179
20049.29 158
20050.62 144
20051.96 140
20053.30 127
20054.64 141
20055.97 162
20057.31 133
20058.65 148
20059.99 135
20061.33 139
20062.66 152
20064.00 141
20065.34 139
20066.68 166
20068.02 159
20069.36 146
20070.70 135
20072.03 136
20073.37 153
20074.71 157
20076.05 170
20077.39 139
20078.73 123
20080.07 172
20081.40 157
20082.74 132
20084.08 132
20085.42 152
20086.76 167
20088.10 143
20089.44 134
20090.78 141
20092.12 146
20093.46 163
20094.80 140
20096.13 139
20097.47 141
20098.81 154
20100.15 144
20101.49 160
20102.83 148
20104.17 145
20105.51 135
20106.85 131
20108.19 158
20109.53 144
20110.87 154
20112.21 159
20113.55 149
20114.89 161
20116.23 161
20117.57 151
20118.91 143
20120.25 158
20121.59 145
20122.93 164
20124.27 120
