# Supplementary material for: MALDI-TOF MS typing enables the classification of brewing yeasts of the genus Saccharomyces to major beer styles
Source: PLoS One. 2017 Aug 9;12(8):e0181694. doi: 10.1371/journal.pone.0181694 (PMC5549903; doi:10.1371/journal.pone.0181694)
Supplement: S13 File — The directory includes 90 raw files and was zipped to “.zip”; the folder has three strains with 30 spectra per strain; S1 Text explains the raw files with an example and Table 1 represents the yeast strains used within the experiment. (ZIP) [file pone.0181694.s016.zip › 37-39/30634-341-OG-Alt-Alt-YPG-18h-E-E_2015-10-22__0_F4_1.dat]

1999.81 1743
2000.23 1768
2000.65 1770
2001.07 1820
2001.50 1881
2001.92 1851
2002.34 1729
2002.76 1824
2003.18 1777
2003.60 1740
2004.03 1506
2004.45 1672
2004.87 1699
2005.29 1698
2005.71 1584
2006.14 1629
2006.56 1679
2006.98 1647
2007.40 1793
2007.83 1760
2008.25 1722
2008.67 1744
2009.09 1720
2009.52 1674
2009.94 1720
2010.36 1734
2010.78 1820
2011.21 1766
2011.63 1759
2012.05 1702
2012.48 1652
2012.90 1567
2013.32 1630
2013.74 1698
2014.17 1675
2014.59 1659
2015.01 1754
2015.44 1615
2015.86 1573
2016.28 1625
2016.71 1714
2017.13 1626
2017.55 1843
2017.98 1758
2018.40 1645
2018.82 1677
2019.25 1676
2019.67 1638
2020.09 1603
2020.52 1633
2020.94 1696
2021.37 1718
2021.79 1644
2022.21 1706
2022.64 1770
2023.06 1684
2023.48 1745
2023.91 1721
2024.33 1602
2024.76 1630
2025.18 1652
2025.61 1715
2026.03 1751
2026.45 1636
2026.88 1563
2027.30 1675
2027.73 1715
2028.15 1813
2028.58 1709
2029.00 1666
2029.43 1727
2029.85 1717
2030.28 1841
2030.70 1715
2031.12 1675
2031.55 1636
2031.97 1659
2032.40 1651
2032.82 1557
2033.25 1586
2033.67 1510
2034.10 1743
2034.52 1690
2034.95 1716
2035.38 1682
2035.80 1668
2036.23 1823
2036.65 1597
2037.08 1722
2037.50 1585
2037.93 1592
2038.35 1701
2038.78 1674
2039.20 1743
2039.63 1863
2040.06 1865
2040.48 1840
2040.91 1869
2041.33 1873
2041.76 1834
2042.19 1682
2042.61 1832
2043.04 1863
2043.46 1826
2043.89 1694
2044.32 1517
2044.74 1743
2045.17 1724
2045.59 1718
2046.02 1713
2046.45 1751
2046.87 1637
2047.30 1709
2047.73 1827
2048.15 1794
2048.58 1731
2049.01 1819
2049.43 1838
2049.86 1778
2050.29 1781
2050.71 1796
2051.14 1910
2051.57 1694
2051.99 1780
2052.42 1897
2052.85 1919
2053.28 1700
2053.70 1657
2054.13 1797
2054.56 1779
2054.99 1690
2055.41 1672
2055.84 1801
2056.27 1686
2056.69 1620
2057.12 1663
2057.55 1674
2057.98 1648
2058.41 1671
2058.83 1871
2059.26 1804
2059.69 1624
2060.12 1653
2060.54 1689
2060.97 1773
2061.40 1873
2061.83 1732
2062.26 1617
2062.68 1719
2063.11 1901
2063.54 1819
2063.97 1854
2064.40 1971
2064.83 2108
2065.25 1946
2065.68 2052
2066.11 2122
2066.54 2041
2066.97 2080
2067.40 2220
2067.82 2218
2068.25 2054
2068.68 1883
2069.11 1993
2069.54 1698
2069.97 1773
2070.40 1695
2070.83 1694
2071.26 1728
2071.68 1722
2072.11 1761
2072.54 1735
2072.97 1699
2073.40 1749
2073.83 1813
2074.26 1804
2074.69 1749
2075.12 1724
2075.55 1776
2075.98 1599
2076.41 1639
2076.84 1741
2077.27 1717
2077.70 1665
2078.13 1815
2078.55 1789
2078.98 1923
2079.41 1934
2079.84 1840
2080.27 1873
2080.70 1895
2081.13 1869
2081.56 1956
2081.99 1973
2082.42 1729
2082.85 1745
2083.29 1758
2083.72 1797
2084.15 1653
2084.58 1739
2085.01 1874
2085.44 1694
2085.87 1677
2086.30 1685
2086.73 1678
2087.16 1619
2087.59 1699
2088.02 1707
2088.45 1851
2088.88 1844
2089.31 1718
2089.74 1797
2090.17 1780
2090.61 1620
2091.04 1653
2091.47 1673
2091.90 1704
2092.33 1800
2092.76 1806
2093.19 1759
2093.62 1779
2094.06 1754
2094.49 1575
2094.92 1624
2095.35 1628
2095.78 1718
2096.21 1587
2096.64 1711
2097.08 1883
2097.51 1747
2097.94 1718
2098.37 1612
2098.80 1757
2099.24 1698
2099.67 1617
2100.10 1553
2100.53 1610
2100.96 1527
2101.40 1672
2101.83 1680
2102.26 1627
2102.69 1657
2103.12 1624
2103.56 1745
2103.99 1815
2104.42 1712
2104.85 1694
2105.29 1748
2105.72 1680
2106.15 1608
2106.58 1587
2107.02 1659
2107.45 1712
2107.88 1560
2108.31 1516
2108.75 1558
2109.18 1563
2109.61 1574
2110.05 1565
2110.48 1680
2110.91 1690
2111.35 1666
2111.78 1532
2112.21 1666
2112.65 1590
2113.08 1690
2113.51 1546
2113.95 1435
2114.38 1624
2114.81 1704
2115.25 1668
2115.68 1651
2116.11 1643
2116.55 1665
2116.98 1602
2117.41 1593
2117.85 1514
2118.28 1577
2118.72 1616
2119.15 1653
2119.58 1645
2120.02 1658
2120.45 1654
2120.89 1736
2121.32 1557
2121.75 1515
2122.19 1609
2122.62 1794
2123.06 1731
2123.49 1781
2123.93 1655
2124.36 1565
2124.79 1587
2125.23 1715
2125.66 1777
2126.10 1515
2126.53 1658
2126.97 1596
2127.40 1574
2127.84 1623
2128.27 1607
2128.71 1716
2129.14 1688
2129.58 1717
2130.01 1694
2130.45 1633
2130.88 1743
2131.32 1808
2131.75 1700
2132.19 1691
2132.62 1765
2133.06 1745
2133.49 1691
2133.93 1644
2134.37 1715
2134.80 1688
2135.24 1720
2135.67 1697
2136.11 1720
2136.54 1776
2136.98 1714
2137.41 1759
2137.85 1707
2138.29 1656
2138.72 1655
2139.16 1528
2139.59 1559
2140.03 1677
2140.47 1564
2140.90 1499
2141.34 1619
2141.78 1590
2142.21 1600
2142.65 1556
2143.08 1609
2143.52 1570
2143.96 1584
2144.39 1645
2144.83 1706
2145.27 1760
2145.70 1728
2146.14 1637
2146.58 1643
2147.01 1652
2147.45 1698
2147.89 1682
2148.32 1695
2148.76 1821
2149.20 1668
2149.64 1734
2150.07 1754
2150.51 1638
2150.95 1641
2151.38 1836
2151.82 1822
2152.26 1631
2152.70 1749
2153.13 1771
2153.57 1802
2154.01 1754
2154.45 1605
2154.88 1745
2155.32 1727
2155.76 1638
2156.20 1580
2156.63 1627
2157.07 1607
2157.51 1610
2157.95 1638
2158.39 1818
2158.82 1692
2159.26 1662
2159.70 1701
2160.14 1740
2160.58 1583
2161.01 1770
2161.45 1706
2161.89 1680
2162.33 1664
2162.77 1827
2163.21 1865
2163.64 1779
2164.08 1880
2164.52 1864
2164.96 1611
2165.40 1597
2165.84 1668
2166.28 1761
2166.71 1664
2167.15 1660
2167.59 1672
2168.03 1672
2168.47 1583
2168.91 1728
2169.35 1688
2169.79 1661
2170.23 1818
2170.67 1804
2171.10 1824
2171.54 1840
2171.98 1931
2172.42 1928
2172.86 1971
2173.30 2040
2173.74 2008
2174.18 2149
2174.62 2215
2175.06 2090
2175.50 2138
2175.94 2043
2176.38 1996
2176.82 2072
2177.26 2014
2177.70 2061
2178.14 2077
2178.58 2119
2179.02 1934
2179.46 1833
2179.90 1809
2180.34 1812
2180.78 1851
2181.22 1946
2181.66 1843
2182.10 1802
2182.54 1816
2182.98 1781
2183.42 1698
2183.86 1735
2184.30 1903
2184.74 1842
2185.18 1880
2185.62 1912
2186.06 1774
2186.51 1650
2186.95 1774
2187.39 1763
2187.83 1832
2188.27 1914
2188.71 1790
2189.15 1880
2189.59 1787
2190.03 1879
2190.47 1880
2190.92 1802
2191.36 1935
2191.80 1788
2192.24 1801
2192.68 1896
2193.12 1932
2193.56 1839
2194.01 1957
2194.45 1811
2194.89 1836
2195.33 1816
2195.77 1829
2196.21 1871
2196.66 1787
2197.10 1913
2197.54 1912
2197.98 1791
2198.42 1776
2198.87 1788
2199.31 1962
2199.75 1965
2200.19 1742
2200.63 1683
2201.08 1768
2201.52 1812
2201.96 1765
2202.40 1858
2202.85 1635
2203.29 1706
2203.73 1884
2204.17 1798
2204.62 1826
2205.06 1683
2205.50 1692
2205.94 1872
2206.39 1948
2206.83 1773
2207.27 1821
2207.71 1848
2208.16 1867
2208.60 1818
2209.04 1840
2209.49 1828
2209.93 1797
2210.37 1866
2210.82 1820
2211.26 1877
2211.70 1785
2212.15 1851
2212.59 1796
2213.03 1756
2213.48 1608
2213.92 1730
2214.36 1848
2214.81 1825
2215.25 1713
2215.69 1755
2216.14 1874
2216.58 1826
2217.03 1687
2217.47 1728
2217.91 1728
2218.36 1630
2218.80 1766
2219.25 1851
2219.69 1817
2220.13 1784
2220.58 1642
2221.02 1739
2221.47 1643
2221.91 1771
2222.36 1770
2222.80 1852
2223.24 1886
2223.69 1759
2224.13 1626
2224.58 1679
2225.02 1770
2225.47 1741
2225.91 1763
2226.36 1902
2226.80 1780
2227.25 1847
2227.69 1930
2228.14 1813
2228.58 1771
2229.03 1854
2229.47 1795
2229.92 1738
2230.36 1947
2230.81 1863
2231.25 1903
2231.70 1940
2232.14 1858
2232.59 1983
2233.03 1866
2233.48 1626
2233.93 1730
2234.37 1916
2234.82 1870
2235.26 1908
2235.71 1921
2236.15 1774
2236.60 1875
2237.05 1902
2237.49 1934
2237.94 1752
2238.38 1720
2238.83 1779
2239.28 1643
2239.72 1820
2240.17 1815
2240.61 1667
2241.06 1587
2241.51 1694
2241.95 1629
2242.40 1586
2242.85 1585
2243.29 1577
2243.74 1570
2244.19 1486
2244.63 1628
2245.08 1600
2245.52 1658
2245.97 1704
2246.42 1636
2246.87 1680
2247.31 1734
2247.76 1637
2248.21 1681
2248.65 1648
2249.10 1694
2249.55 1633
2249.99 1642
2250.44 1577
2250.89 1709
2251.34 1697
2251.78 1741
2252.23 1662
2252.68 1609
2253.13 1685
2253.57 1593
2254.02 1557
2254.47 1649
2254.92 1544
2255.36 1520
2255.81 1485
2256.26 1618
2256.71 1595
2257.15 1553
2257.60 1620
2258.05 1558
2258.50 1566
2258.95 1601
2259.39 1685
2259.84 1794
2260.29 1669
2260.74 1684
2261.19 1895
2261.64 1729
2262.08 1744
2262.53 1735
2262.98 1685
2263.43 1748
2263.88 1668
2264.33 1731
2264.77 1673
2265.22 1747
2265.67 1903
2266.12 1808
2266.57 1828
2267.02 1660
2267.47 1680
2267.92 1751
2268.37 1656
2268.81 1587
2269.26 1621
2269.71 1845
2270.16 1783
2270.61 1812
2271.06 1840
2271.51 1747
2271.96 1753
2272.41 1709
2272.86 1692
2273.31 1704
2273.76 1785
2274.21 1719
2274.66 1815
2275.11 1622
2275.55 1660
2276.00 1763
2276.45 1748
2276.90 1715
2277.35 1656
2277.80 1651
2278.25 1701
2278.70 1648
2279.15 1591
2279.60 1715
2280.05 1663
2280.50 1549
2280.95 1588
2281.40 1774
2281.85 1761
2282.31 1639
2282.76 1591
2283.21 1753
2283.66 1603
2284.11 1681
2284.56 1610
2285.01 1647
2285.46 1729
2285.91 1586
2286.36 1546
2286.81 1760
2287.26 1752
2287.71 1824
2288.16 1893
2288.61 1944
2289.07 1852
2289.52 1956
2289.97 2192
2290.42 2230
2290.87 2308
2291.32 2172
2291.77 2412
2292.22 2363
2292.68 2245
2293.13 2318
2293.58 2392
2294.03 2134
2294.48 2207
2294.93 2071
2295.38 1958
2295.84 1839
2296.29 1769
2296.74 1696
2297.19 1836
2297.64 1768
2298.10 1717
2298.55 1768
2299.00 1799
2299.45 1756
2299.90 1695
2300.36 1672
2300.81 1719
2301.26 1581
2301.71 1666
2302.16 1747
2302.62 1742
2303.07 1582
2303.52 1591
2303.97 1688
2304.43 1649
2304.88 1656
2305.33 1577
2305.78 1554
2306.24 1632
2306.69 1781
2307.14 1737
2307.60 1779
2308.05 1708
2308.50 1690
2308.95 1875
2309.41 1874
2309.86 1899
2310.31 1844
2310.77 1762
2311.22 1884
2311.67 1892
2312.13 1786
2312.58 1754
2313.03 1615
2313.49 1642
2313.94 1731
2314.39 1773
2314.85 1777
2315.30 1876
2315.75 1957
2316.21 1823
2316.66 1868
2317.11 1841
2317.57 1779
2318.02 1821
2318.48 1905
2318.93 1751
2319.38 1783
2319.84 1816
2320.29 1869
2320.75 1713
2321.20 1742
2321.66 1806
2322.11 1862
2322.56 1742
2323.02 1621
2323.47 1830
2323.93 1812
2324.38 1704
2324.84 1740
2325.29 2019
2325.74 1960
2326.20 1945
2326.65 1960
2327.11 1961
2327.56 1995
2328.02 1918
2328.47 1953
2328.93 2103
2329.38 2017
2329.84 2023
2330.29 2142
2330.75 2119
2331.20 2066
2331.66 2112
2332.11 2091
2332.57 2109
2333.02 1948
2333.48 1832
2333.94 1755
2334.39 1838
2334.85 1617
2335.30 1704
2335.76 1717
2336.21 1648
2336.67 1777
2337.12 1811
2337.58 1797
2338.04 1710
2338.49 1629
2338.95 1608
2339.40 1738
2339.86 1670
2340.32 1651
2340.77 1665
2341.23 1781
2341.68 1909
2342.14 1692
2342.60 1653
2343.05 1737
2343.51 1681
2343.97 1687
2344.42 1750
2344.88 1710
2345.34 1788
2345.79 1649
2346.25 1593
2346.71 1609
2347.16 1660
2347.62 1613
2348.08 1755
2348.53 1812
2348.99 1725
2349.45 1667
2349.90 1598
2350.36 1765
2350.82 1782
2351.27 1609
2351.73 1624
2352.19 1714
2352.65 1771
2353.10 1630
2353.56 1754
2354.02 1735
2354.48 1779
2354.93 1687
2355.39 1793
2355.85 1721
2356.31 1649
2356.76 1729
2357.22 1604
2357.68 1630
2358.14 1679
2358.59 1552
2359.05 1674
2359.51 1803
2359.97 1685
2360.43 1718
2360.88 1764
2361.34 1721
2361.80 1610
2362.26 1544
2362.72 1554
2363.17 1756
2363.63 1685
2364.09 1742
2364.55 1726
2365.01 1667
2365.47 1720
2365.92 1752
2366.38 1631
2366.84 1527
2367.30 1684
2367.76 1715
2368.22 1682
2368.68 1866
2369.14 1815
2369.59 1711
2370.05 1760
2370.51 1837
2370.97 1585
2371.43 1659
2371.89 1758
2372.35 1725
2372.81 1755
2373.27 1768
2373.73 1836
2374.19 1727
2374.65 1616
2375.10 1795
2375.56 1824
2376.02 1736
2376.48 1710
2376.94 1780
2377.40 1886
2377.86 1799
2378.32 1720
2378.78 1697
2379.24 1674
2379.70 1719
2380.16 1649
2380.62 1690
2381.08 1747
2381.54 1794
2382.00 1869
2382.46 1803
2382.92 1612
2383.38 1713
2383.84 1682
2384.30 1834
2384.76 1780
2385.22 1633
2385.68 1656
2386.14 1793
2386.60 1792
2387.07 1651
2387.53 1581
2387.99 1609
2388.45 1783
2388.91 1750
2389.37 1727
2389.83 1569
2390.29 1650
2390.75 1647
2391.21 1636
2391.67 1667
2392.13 1704
2392.60 1686
2393.06 1741
2393.52 1625
2393.98 1621
2394.44 1679
2394.90 1678
2395.36 1800
2395.82 1818
2396.29 1551
2396.75 1568
2397.21 1632
2397.67 1653
2398.13 1548
2398.59 1662
2399.06 1586
2399.52 1608
2399.98 1660
2400.44 1781
2400.90 1619
2401.37 1572
2401.83 1611
2402.29 1631
2402.75 1667
2403.21 1593
2403.68 1536
2404.14 1648
2404.60 1615
2405.06 1568
2405.52 1505
2405.99 1578
2406.45 1615
2406.91 1687
2407.37 1691
2407.84 1614
2408.30 1670
2408.76 1722
2409.22 1575
2409.69 1643
2410.15 1575
2410.61 1693
2411.08 1637
2411.54 1606
2412.00 1620
2412.47 1496
2412.93 1636
2413.39 1633
2413.85 1641
2414.32 1765
2414.78 1782
2415.24 1748
2415.71 1719
2416.17 1807
2416.63 1960
2417.10 1883
2417.56 1957
2418.02 1922
2418.49 1867
2418.95 1839
2419.42 1762
2419.88 1933
2420.34 1848
2420.81 1729
2421.27 1882
2421.73 2020
2422.20 1830
2422.66 1804
2423.13 1847
2423.59 1838
2424.06 1762
2424.52 1679
2424.98 1617
2425.45 1686
2425.91 1706
2426.38 1714
2426.84 1820
2427.31 1726
2427.77 1667
2428.23 1789
2428.70 1730
2429.16 1591
2429.63 1611
2430.09 1546
2430.56 1513
2431.02 1537
2431.49 1604
2431.95 1765
2432.42 1705
2432.88 1723
2433.35 1749
2433.81 1718
2434.28 1918
2434.74 1730
2435.21 1676
2435.67 1794
2436.14 1844
2436.60 1767
2437.07 1727
2437.53 1787
2438.00 1684
2438.47 1645
2438.93 1665
2439.40 1715
2439.86 1745
2440.33 1585
2440.79 1606
2441.26 1713
2441.73 1736
2442.19 1703
2442.66 1708
2443.12 1659
2443.59 1591
2444.05 1765
2444.52 1801
2444.99 1617
2445.45 1762
2445.92 1867
2446.39 1763
2446.85 1668
2447.32 1560
2447.78 1616
2448.25 1588
2448.72 1666
2449.18 1523
2449.65 1610
2450.12 1690
2450.58 1641
2451.05 1392
2451.52 1615
2451.98 1601
2452.45 1609
2452.92 1523
2453.39 1563
2453.85 1680
2454.32 1803
2454.79 1637
2455.25 1666
2455.72 1704
2456.19 1794
2456.65 1734
2457.12 1755
2457.59 1620
2458.06 1686
2458.52 1618
2458.99 1620
2459.46 1796
2459.93 1728
2460.39 1589
2460.86 1771
2461.33 1676
2461.80 1663
2462.27 1698
2462.73 1489
2463.20 1586
2463.67 1714
2464.14 1757
2464.60 1545
2465.07 1678
2465.54 1728
2466.01 1658
2466.48 1670
2466.95 1713
2467.41 1704
2467.88 1666
2468.35 1602
2468.82 1581
2469.29 1618
2469.76 1475
2470.22 1685
2470.69 1691
2471.16 1659
2471.63 1541
2472.10 1543
2472.57 1625
2473.04 1784
2473.51 1717
2473.97 1685
2474.44 1537
2474.91 1627
2475.38 1618
2475.85 1686
2476.32 1736
2476.79 1500
2477.26 1508
2477.73 1634
2478.20 1609
2478.67 1478
2479.13 1559
2479.60 1696
2480.07 1616
2480.54 1666
2481.01 1596
2481.48 1619
2481.95 1636
2482.42 1677
2482.89 1631
2483.36 1589
2483.83 1730
2484.30 1634
2484.77 1471
2485.24 1431
2485.71 1479
2486.18 1653
2486.65 1654
2487.12 1766
2487.59 1642
2488.06 1598
2488.53 1606
2489.00 1593
2489.47 1631
2489.94 1673
2490.41 1625
2490.88 1771
2491.35 1612
2491.83 1601
2492.30 1700
2492.77 1774
2493.24 1768
2493.71 1649
2494.18 1718
2494.65 1843
2495.12 1861
2495.59 1515
2496.06 1623
2496.53 1765
2497.00 1816
2497.48 1713
2497.95 1827
2498.42 1767
2498.89 1770
2499.36 1592
2499.83 1616
2500.30 1685
2500.77 1507
2501.25 1591
2501.72 1697
2502.19 1577
2502.66 1491
2503.13 1542
2503.60 1673
2504.08 1498
2504.55 1445
2505.02 1732
2505.49 1775
2505.96 1602
2506.44 1566
2506.91 1561
2507.38 1630
2507.85 1517
2508.32 1578
2508.80 1663
2509.27 1671
2509.74 1573
2510.21 1679
2510.68 1710
2511.16 1652
2511.63 1710
2512.10 1822
2512.57 1745
2513.05 1718
2513.52 1825
2513.99 1878
2514.47 1736
2514.94 1641
2515.41 1689
2515.88 1657
2516.36 1629
2516.83 1600
2517.30 1581
2517.78 1633
2518.25 1563
2518.72 1554
2519.19 1761
2519.67 1711
2520.14 1606
2520.61 1671
2521.09 1553
2521.56 1600
2522.03 1643
2522.51 1632
2522.98 1613
2523.46 1609
2523.93 1599
2524.40 1507
2524.88 1664
2525.35 1752
2525.82 1543
2526.30 1562
2526.77 1658
2527.25 1663
2527.72 1582
2528.19 1675
2528.67 1579
2529.14 1623
2529.62 1566
2530.09 1732
2530.56 1673
2531.04 1718
2531.51 1810
2531.99 1744
2532.46 1790
2532.94 1707
2533.41 1795
2533.89 1790
2534.36 1740
2534.83 1900
2535.31 1797
2535.78 1727
2536.26 1635
2536.73 1686
2537.21 1706
2537.68 1627
2538.16 1743
2538.63 1653
2539.11 1729
2539.58 1785
2540.06 1814
2540.53 1764
2541.01 1794
2541.48 1807
2541.96 1896
2542.43 1975
2542.91 1897
2543.39 1847
2543.86 1900
2544.34 1870
2544.81 1769
2545.29 1816
2545.76 1779
2546.24 1712
2546.71 1691
2547.19 1697
2547.67 1842
2548.14 1757
2548.62 1959
2549.09 1943
2549.57 1818
2550.05 1738
2550.52 1689
2551.00 1862
2551.47 1801
2551.95 1729
2552.43 1694
2552.90 1799
2553.38 1755
2553.86 1787
2554.33 1830
2554.81 1794
2555.29 1851
2555.76 1736
2556.24 1841
2556.72 1856
2557.19 1799
2557.67 1676
2558.15 1671
2558.62 1772
2559.10 1658
2559.58 1690
2560.05 1718
2560.53 1660
2561.01 1644
2561.48 1736
2561.96 1690
2562.44 1672
2562.92 1665
2563.39 1648
2563.87 1624
2564.35 1628
2564.83 1649
2565.30 1676
2565.78 1617
2566.26 1493
2566.74 1626
2567.21 1680
2567.69 1548
2568.17 1545
2568.65 1534
2569.12 1681
2569.60 1638
2570.08 1569
2570.56 1469
2571.04 1655
2571.51 1680
2571.99 1452
2572.47 1550
2572.95 1540
2573.43 1626
2573.91 1408
2574.38 1513
2574.86 1667
2575.34 1551
2575.82 1537
2576.30 1516
2576.78 1541
2577.25 1447
2577.73 1559
2578.21 1580
2578.69 1580
2579.17 1473
2579.65 1520
2580.13 1579
2580.61 1606
2581.09 1679
2581.56 1657
2582.04 1620
2582.52 1597
2583.00 1718
2583.48 1622
2583.96 1595
2584.44 1666
2584.92 1617
2585.40 1618
2585.88 1516
2586.36 1604
2586.84 1629
2587.32 1679
2587.79 1689
2588.27 1636
2588.75 1711
2589.23 1680
2589.71 1684
2590.19 1662
2590.67 1633
2591.15 1722
2591.63 1761
2592.11 1522
2592.59 1665
2593.07 1724
2593.55 1634
2594.03 1536
2594.51 1660
2594.99 1621
2595.47 1703
2595.95 1634
2596.43 1742
2596.92 1666
2597.40 1461
2597.88 1549
2598.36 1607
2598.84 1605
2599.32 1582
2599.80 1504
2600.28 1430
2600.76 1539
2601.24 1492
2601.72 1492
2602.20 1502
2602.68 1498
2603.16 1532
2603.65 1519
2604.13 1573
2604.61 1497
2605.09 1639
2605.57 1689
2606.05 1653
2606.53 1493
2607.01 1586
2607.50 1550
2607.98 1556
2608.46 1581
2608.94 1619
2609.42 1536
2609.90 1501
2610.38 1597
2610.87 1594
2611.35 1693
2611.83 1705
2612.31 1663
2612.79 1570
2613.28 1514
2613.76 1525
2614.24 1576
2614.72 1728
2615.20 1706
2615.69 1619
2616.17 1700
2616.65 1727
2617.13 1776
2617.62 1722
2618.10 1677
2618.58 1806
2619.06 1730
2619.54 1822
2620.03 1693
2620.51 1695
2620.99 1738
2621.48 1754
2621.96 1667
2622.44 1621
2622.92 1686
2623.41 1631
2623.89 1676
2624.37 1640
2624.86 1715
2625.34 1632
2625.82 1625
2626.30 1635
2626.79 1698
2627.27 1717
2627.75 1650
2628.24 1611
2628.72 1634
2629.20 1566
2629.69 1619
2630.17 1693
2630.65 1702
2631.14 1692
2631.62 1666
2632.11 1627
2632.59 1695
2633.07 1646
2633.56 1618
2634.04 1614
2634.52 1567
2635.01 1621
2635.49 1626
2635.98 1584
2636.46 1589
2636.94 1511
2637.43 1535
2637.91 1609
2638.40 1655
2638.88 1648
2639.37 1614
2639.85 1607
2640.33 1588
2640.82 1525
2641.30 1581
2641.79 1485
2642.27 1518
2642.76 1632
2643.24 1567
2643.73 1647
2644.21 1593
2644.70 1615
2645.18 1639
2645.67 1570
2646.15 1538
2646.64 1712
2647.12 1803
2647.61 1752
2648.09 1720
2648.58 1576
2649.06 1513
2649.55 1561
2650.03 1653
2650.52 1546
2651.00 1521
2651.49 1650
2651.97 1689
2652.46 1610
2652.95 1487
2653.43 1598
2653.92 1530
2654.40 1485
2654.89 1568
2655.37 1530
2655.86 1608
2656.35 1605
2656.83 1804
2657.32 1792
2657.80 1501
2658.29 1565
2658.78 1663
2659.26 1618
2659.75 1681
2660.23 1514
2660.72 1673
2661.21 1662
2661.69 1531
2662.18 1466
2662.67 1547
2663.15 1704
2663.64 1664
2664.13 1690
2664.61 1535
2665.10 1583
2665.59 1624
2666.07 1579
2666.56 1555
2667.05 1546
2667.53 1527
2668.02 1758
2668.51 1533
2668.99 1578
2669.48 1638
2669.97 1745
2670.46 1697
2670.94 1535
2671.43 1472
2671.92 1566
2672.40 1721
2672.89 1780
2673.38 1835
2673.87 1806
2674.35 1909
2674.84 1987
2675.33 1944
2675.82 1858
2676.31 1973
2676.79 2020
2677.28 1916
2677.77 1914
2678.26 1839
2678.74 1760
2679.23 1805
2679.72 1721
2680.21 1652
2680.70 1533
2681.18 1592
2681.67 1543
2682.16 1552
2682.65 1551
2683.14 1578
2683.63 1675
2684.11 1495
2684.60 1503
2685.09 1655
2685.58 1546
2686.07 1505
2686.56 1637
2687.05 1585
2687.53 1539
2688.02 1501
2688.51 1669
2689.00 1612
2689.49 1443
2689.98 1587
2690.47 1560
2690.96 1656
2691.45 1591
2691.94 1555
2692.42 1513
2692.91 1512
2693.40 1578
2693.89 1688
2694.38 1632
2694.87 1610
2695.36 1505
2695.85 1622
2696.34 1611
2696.83 1711
2697.32 1683
2697.81 1593
2698.30 1489
2698.79 1528
2699.28 1659
2699.77 1560
2700.26 1734
2700.75 1739
2701.24 1620
2701.73 1625
2702.22 1645
2702.71 1698
2703.20 1755
2703.69 1604
2704.18 1759
2704.67 1631
2705.16 1726
2705.65 1650
2706.14 1529
2706.63 1666
2707.12 1600
2707.61 1594
2708.10 1526
2708.59 1604
2709.08 1653
2709.57 1562
2710.06 1496
2710.56 1484
2711.05 1625
2711.54 1597
2712.03 1619
2712.52 1440
2713.01 1490
2713.50 1459
2713.99 1473
2714.48 1436
2714.98 1432
2715.47 1562
2715.96 1546
2716.45 1512
2716.94 1531
2717.43 1513
2717.92 1550
2718.42 1608
2718.91 1528
2719.40 1504
2719.89 1536
2720.38 1425
2720.87 1513
2721.37 1675
2721.86 1671
2722.35 1634
2722.84 1606
2723.33 1608
2723.82 1724
2724.32 1616
2724.81 1803
2725.30 1742
2725.79 1630
2726.29 1606
2726.78 1582
2727.27 1609
2727.76 1484
2728.26 1609
2728.75 1588
2729.24 1597
2729.73 1538
2730.23 1569
2730.72 1518
2731.21 1426
2731.70 1492
2732.20 1625
2732.69 1502
2733.18 1574
2733.67 1542
2734.17 1613
2734.66 1567
2735.15 1624
2735.65 1571
2736.14 1606
2736.63 1697
2737.13 1597
2737.62 1469
2738.11 1475
2738.61 1569
2739.10 1580
2739.59 1474
2740.09 1628
2740.58 1705
2741.07 1777
2741.57 1632
2742.06 1581
2742.55 1534
2743.05 1695
2743.54 1569
2744.04 1527
2744.53 1452
2745.02 1428
2745.52 1534
2746.01 1525
2746.51 1527
2747.00 1589
2747.49 1539
2747.99 1707
2748.48 1678
2748.98 1629
2749.47 1582
2749.97 1611
2750.46 1652
2750.96 1602
2751.45 1572
2751.94 1597
2752.44 1564
2752.93 1537
2753.43 1475
2753.92 1535
2754.42 1533
2754.91 1553
2755.41 1552
2755.90 1576
2756.40 1511
2756.89 1588
2757.39 1687
2757.88 1554
2758.38 1527
2758.87 1418
2759.37 1507
2759.86 1504
2760.36 1613
2760.85 1507
2761.35 1508
2761.84 1590
2762.34 1592
2762.84 1549
2763.33 1481
2763.83 1401
2764.32 1636
2764.82 1643
2765.31 1553
2765.81 1620
2766.31 1625
2766.80 1512
2767.30 1503
2767.79 1539
2768.29 1562
2768.79 1476
2769.28 1526
2769.78 1484
2770.27 1558
2770.77 1651
2771.27 1643
2771.76 1635
2772.26 1651
2772.76 1611
2773.25 1593
2773.75 1626
2774.25 1690
2774.74 1712
2775.24 1635
2775.74 1761
2776.23 1779
2776.73 1836
2777.23 1874
2777.72 1783
2778.22 1792
2778.72 1904
2779.21 1989
2779.71 1820
2780.21 1662
2780.71 1575
2781.20 1604
2781.70 1642
2782.20 1706
2782.69 1648
2783.19 1587
2783.69 1576
2784.19 1586
2784.68 1695
2785.18 1563
2785.68 1662
2786.18 1580
2786.67 1606
2787.17 1565
2787.67 1536
2788.17 1460
2788.67 1514
2789.16 1380
2789.66 1471
2790.16 1496
2790.66 1482
2791.16 1483
2791.65 1422
2792.15 1540
2792.65 1578
2793.15 1463
2793.65 1369
2794.14 1580
2794.64 1565
2795.14 1481
2795.64 1396
2796.14 1563
2796.64 1592
2797.14 1609
2797.63 1700
2798.13 1631
2798.63 1558
2799.13 1566
2799.63 1618
2800.13 1660
2800.63 1540
2801.13 1609
2801.63 1678
2802.12 1568
2802.62 1593
2803.12 1487
2803.62 1547
2804.12 1527
2804.62 1736
2805.12 1735
2805.62 1767
2806.12 1839
2806.62 1915
2807.12 1993
2807.62 2055
2808.12 1828
2808.62 1832
2809.12 1781
2809.62 1989
2810.12 2033
2810.62 1936
2811.12 1757
2811.61 1853
2812.11 1821
2812.61 1732
2813.11 1720
2813.62 1731
2814.12 1738
2814.62 1741
2815.12 1716
2815.62 1633
2816.12 1746
2816.62 1727
2817.12 1580
2817.62 1686
2818.12 1708
2818.62 1764
2819.12 1622
2819.62 1550
2820.12 1647
2820.62 1604
2821.12 1642
2821.62 1708
2822.12 1788
2822.62 1755
2823.13 1676
2823.63 1769
2824.13 1801
2824.63 1730
2825.13 1567
2825.63 1573
2826.13 1507
2826.63 1492
2827.13 1530
2827.64 1530
2828.14 1521
2828.64 1610
2829.14 1479
2829.64 1521
2830.14 1586
2830.64 1603
2831.15 1595
2831.65 1575
2832.15 1505
2832.65 1502
2833.15 1544
2833.65 1621
2834.16 1453
2834.66 1486
2835.16 1558
2835.66 1491
2836.16 1626
2836.67 1699
2837.17 1698
2837.67 1624
2838.17 1672
2838.68 1618
2839.18 1562
2839.68 1638
2840.18 1648
2840.69 1609
2841.19 1608
2841.69 1555
2842.19 1489
2842.70 1571
2843.20 1712
2843.70 1760
2844.20 1693
2844.71 1680
2845.21 1670
2845.71 1560
2846.22 1589
2846.72 1568
2847.22 1728
2847.73 1734
2848.23 1710
2848.73 1834
2849.23 1889
2849.74 1924
2850.24 1826
2850.74 1842
2851.25 1801
2851.75 1772
2852.26 1676
2852.76 1709
2853.26 1636
2853.77 1584
2854.27 1673
2854.77 1738
2855.28 1487
2855.78 1536
2856.28 1515
2856.79 1613
2857.29 1572
2857.80 1515
2858.30 1609
2858.80 1591
2859.31 1677
2859.81 1719
2860.32 1670
2860.82 1800
2861.33 1663
2861.83 1718
2862.33 1591
2862.84 1604
2863.34 1830
2863.85 1741
2864.35 1657
2864.86 1593
2865.36 1543
2865.87 1581
2866.37 1664
2866.88 1605
2867.38 1635
2867.89 1625
2868.39 1506
2868.90 1606
2869.40 1650
2869.91 1601
2870.41 1459
2870.92 1639
2871.42 1622
2871.93 1705
2872.43 1669
2872.94 1624
2873.44 1747
2873.95 1823
2874.45 1702
2874.96 1755
2875.46 1703
2875.97 1793
2876.48 1737
2876.98 1657
2877.49 1693
2877.99 1802
2878.50 1809
2879.00 1692
2879.51 1606
2880.02 1695
2880.52 1523
2881.03 1526
2881.53 1523
2882.04 1698
2882.55 1756
2883.05 1640
2883.56 1811
2884.07 1703
2884.57 1616
2885.08 1509
2885.59 1612
2886.09 1852
2886.60 1764
2887.10 1762
2887.61 1736
2888.12 1743
2888.62 1769
2889.13 1950
2889.64 1967
2890.15 1796
2890.65 1894
2891.16 1863
2891.67 1792
2892.17 1842
2892.68 1863
2893.19 2008
2893.69 1980
2894.20 1938
2894.71 2119
2895.22 2154
2895.72 2275
2896.23 2232
2896.74 2375
2897.25 2289
2897.75 2365
2898.26 2203
2898.77 2111
2899.28 2222
2899.78 1962
2900.29 1872
2900.80 1920
2901.31 1943
2901.81 1883
2902.32 1797
2902.83 1897
2903.34 1852
2903.85 1761
2904.35 1809
2904.86 1832
2905.37 1776
2905.88 1922
2906.39 1869
2906.90 1600
2907.40 1646
2907.91 1676
2908.42 1643
2908.93 1618
2909.44 1677
2909.95 1612
2910.46 1630
2910.96 1664
2911.47 1558
2911.98 1615
2912.49 1515
2913.00 1569
2913.51 1688
2914.02 1668
2914.53 1593
2915.04 1611
2915.54 1608
2916.05 1752
2916.56 1631
2917.07 1555
2917.58 1509
2918.09 1739
2918.60 1688
2919.11 1703
2919.62 1560
2920.13 1547
2920.64 1412
2921.15 1480
2921.66 1560
2922.17 1544
2922.68 1491
2923.19 1613
2923.70 1660
2924.21 1638
2924.72 1646
2925.23 1717
2925.74 1677
2926.25 1696
2926.76 1614
2927.27 1614
2927.78 1623
2928.29 1653
2928.80 1528
2929.31 1677
2929.82 1548
2930.33 1506
2930.84 1469
2931.35 1542
2931.86 1496
2932.37 1714
2932.88 1659
2933.39 1667
2933.90 1672
2934.41 1568
2934.92 1655
2935.43 1611
2935.94 1666
2936.45 1795
2936.97 1724
2937.48 1750
2937.99 1729
2938.50 1748
2939.01 1602
2939.52 1672
2940.03 1787
2940.54 1746
2941.05 1624
2941.57 1615
2942.08 1737
2942.59 1672
2943.10 1581
2943.61 1558
2944.12 1554
2944.63 1596
2945.15 1651
2945.66 1737
2946.17 1602
2946.68 1588
2947.19 1560
2947.71 1669
2948.22 1642
2948.73 1680
2949.24 1572
2949.75 1652
2950.27 1747
2950.78 1495
2951.29 1434
2951.80 1538
2952.31 1485
2952.83 1423
2953.34 1490
2953.85 1472
2954.36 1503
2954.88 1480
2955.39 1395
2955.90 1514
2956.41 1537
2956.93 1559
2957.44 1599
2957.95 1583
2958.47 1499
2958.98 1477
2959.49 1566
2960.00 1557
2960.52 1543
2961.03 1525
2961.54 1577
2962.06 1753
2962.57 1731
2963.08 1590
2963.60 1713
2964.11 1590
2964.62 1674
2965.14 1655
2965.65 1584
2966.16 1698
2966.68 1604
2967.19 1584
2967.70 1581
2968.22 1568
2968.73 1590
2969.24 1668
2969.76 1644
2970.27 1603
2970.79 1540
2971.30 1483
2971.81 1447
2972.33 1504
2972.84 1438
2973.36 1465
2973.87 1572
2974.38 1601
2974.90 1565
2975.41 1586
2975.93 1575
2976.44 1516
2976.96 1608
2977.47 1628
2977.99 1461
2978.50 1409
2979.01 1489
2979.53 1550
2980.04 1677
2980.56 1746
2981.07 1725
2981.59 1579
2982.10 1711
2982.62 1584
2983.13 1625
2983.65 1661
2984.16 1634
2984.68 1731
2985.19 1829
2985.71 1712
2986.22 1773
2986.74 1842
2987.25 1818
2987.77 1765
2988.28 1826
2988.80 1888
2989.32 1790
2989.83 1751
2990.35 1727
2990.86 1732
2991.38 1770
2991.89 1879
2992.41 1904
2992.92 1815
2993.44 1835
2993.96 1773
2994.47 1744
2994.99 1846
2995.50 1808
2996.02 1851
2996.54 1926
2997.05 2043
2997.57 2076
2998.09 2000
2998.60 2134
2999.12 2213
2999.63 2096
3000.15 2132
3000.67 2174
3001.18 2126
3001.70 2190
3002.22 2513
3002.73 2664
3003.25 2926
3003.77 3109
3004.28 3294
3004.80 3240
3005.32 3516
3005.83 3701
3006.35 3894
3006.87 3854
3007.39 3792
3007.90 3450
3008.42 3249
3008.94 3075
3009.45 2749
3009.97 2363
3010.49 2375
3011.01 2157
3011.52 2129
3012.04 1745
3012.56 1754
3013.08 1922
3013.59 2045
3014.11 1699
3014.63 1702
3015.15 1848
3015.66 1950
3016.18 1861
3016.70 1867
3017.22 1856
3017.74 1999
3018.25 2179
3018.77 2151
3019.29 2042
3019.81 1902
3020.33 2004
3020.84 1861
3021.36 2062
3021.88 1893
3022.40 1813
3022.92 1813
3023.44 1937
3023.95 1971
3024.47 2012
3024.99 1918
3025.51 1956
3026.03 1770
3026.55 1667
3027.07 1768
3027.58 1791
3028.10 1838
3028.62 1776
3029.14 1804
3029.66 1837
3030.18 1673
3030.70 1832
3031.22 1760
3031.74 1769
3032.26 1900
3032.77 1910
3033.29 1890
3033.81 1642
3034.33 1590
3034.85 1688
3035.37 1745
3035.89 1649
3036.41 1590
3036.93 1655
3037.45 1774
3037.97 1688
3038.49 1533
3039.01 1607
3039.53 1703
3040.05 1572
3040.57 1631
3041.09 1636
3041.61 1671
3042.13 1587
3042.65 1522
3043.17 1518
3043.69 1641
3044.21 1656
3044.73 1567
3045.25 1528
3045.77 1674
3046.29 1623
3046.81 1647
3047.33 1651
3047.85 1660
3048.37 1661
3048.89 1600
3049.41 1650
3049.93 1713
3050.45 1791
3050.98 1683
3051.50 1596
3052.02 1674
3052.54 1642
3053.06 1726
3053.58 1652
3054.10 1674
3054.62 1656
3055.14 1714
3055.66 1758
3056.19 1621
3056.71 1516
3057.23 1547
3057.75 1734
3058.27 1794
3058.79 1643
3059.31 1677
3059.84 1776
3060.36 1734
3060.88 1481
3061.40 1621
3061.92 1690
3062.44 1818
3062.97 1742
3063.49 1665
3064.01 1782
3064.53 1674
3065.05 1849
3065.58 1939
3066.10 1846
3066.62 1801
3067.14 1822
3067.66 1998
3068.19 2052
3068.71 2065
3069.23 1944
3069.75 1919
3070.28 1855
3070.80 1806
3071.32 1727
3071.84 1655
3072.37 1920
3072.89 1857
3073.41 1952
3073.93 1946
3074.46 1765
3074.98 1776
3075.50 1822
3076.03 1778
3076.55 1690
3077.07 1836
3077.59 1844
3078.12 1790
3078.64 1837
3079.16 1787
3079.69 1921
3080.21 1979
3080.73 1971
3081.26 2063
3081.78 2171
3082.30 2067
3082.83 2113
3083.35 2330
3083.87 2134
3084.40 2053
3084.92 2153
3085.45 2143
3085.97 2161
3086.49 2083
3087.02 2081
3087.54 1936
3088.06 2111
3088.59 2004
3089.11 1886
3089.64 1832
3090.16 1867
3090.68 2121
3091.21 1986
3091.73 1834
3092.26 2028
3092.78 2085
3093.31 2026
3093.83 2101
3094.36 1985
3094.88 2026
3095.40 2137
3095.93 2394
3096.45 2285
3096.98 2138
3097.50 2224
3098.03 2383
3098.55 2390
3099.08 2318
3099.60 2466
3100.13 2940
3100.65 3267
3101.18 3833
3101.70 4348
3102.23 4920
3102.75 5716
3103.28 6075
3103.80 6426
3104.33 7048
3104.85 7144
3105.38 6857
3105.90 6252
3106.43 5639
3106.96 4840
3107.48 4281
3108.01 3962
3108.53 3285
3109.06 3135
3109.58 2757
3110.11 2571
3110.64 2551
3111.16 2413
3111.69 2546
3112.21 2403
3112.74 2239
3113.27 2203
3113.79 2124
3114.32 2162
3114.84 2081
3115.37 2158
3115.90 2035
3116.42 1944
3116.95 2089
3117.48 1956
3118.00 1885
3118.53 1907
3119.06 1970
3119.58 1980
3120.11 1985
3120.64 1998
3121.16 1968
3121.69 2013
3122.22 2124
3122.74 2054
3123.27 2102
3123.80 2140
3124.32 2182
3124.85 2081
3125.38 2004
3125.90 1872
3126.43 1950
3126.96 1918
3127.49 1996
3128.01 1871
3128.54 1894
3129.07 1903
3129.60 1838
3130.12 1864
3130.65 1905
3131.18 1826
3131.71 1800
3132.23 1941
3132.76 1883
3133.29 1758
3133.82 1822
3134.35 1819
3134.87 1714
3135.40 1820
3135.93 1787
3136.46 1613
3136.99 1691
3137.51 1696
3138.04 1642
3138.57 1687
3139.10 1630
3139.63 1757
3140.15 1738
3140.68 1654
3141.21 1637
3141.74 1791
3142.27 1789
3142.80 1906
3143.33 1800
3143.85 1741
3144.38 1658
3144.91 1687
3145.44 1766
3145.97 1818
3146.50 1711
3147.03 1788
3147.56 1745
3148.08 1948
3148.61 2039
3149.14 2038
3149.67 1958
3150.20 1950
3150.73 1869
3151.26 1903
3151.79 1999
3152.32 1953
3152.85 1861
3153.38 1832
3153.91 1738
3154.44 1894
3154.97 1891
3155.50 1785
3156.03 1648
3156.56 1724
3157.08 1784
3157.61 1851
3158.14 1952
3158.67 1863
3159.20 1838
3159.73 1790
3160.26 1960
3160.79 1821
3161.32 1778
3161.85 1706
3162.39 1750
3162.92 1637
3163.45 1719
3163.98 1716
3164.51 1766
3165.04 1665
3165.57 1698
3166.10 1577
3166.63 1589
3167.16 1524
3167.69 1668
3168.22 1527
3168.75 1574
3169.28 1676
3169.81 1707
3170.34 1620
3170.87 1556
3171.41 1729
3171.94 1692
3172.47 1581
3173.00 1612
3173.53 1708
3174.06 1783
3174.59 1808
3175.12 1918
3175.65 1798
3176.19 1872
3176.72 1834
3177.25 1685
3177.78 1825
3178.31 1781
3178.84 1795
3179.38 1766
3179.91 1763
3180.44 1805
3180.97 1791
3181.50 1562
3182.03 1672
3182.57 1647
3183.10 1736
3183.63 1606
3184.16 1574
3184.69 1583
3185.23 1521
3185.76 1632
3186.29 1560
3186.82 1545
3187.36 1636
3187.89 1559
3188.42 1529
3188.95 1638
3189.49 1707
3190.02 1697
3190.55 1763
3191.08 1650
3191.62 1626
3192.15 1485
3192.68 1467
3193.21 1662
3193.75 1597
3194.28 1555
3194.81 1560
3195.35 1675
3195.88 1562
3196.41 1671
3196.94 1581
3197.48 1761
3198.01 1750
3198.54 1724
3199.08 1666
3199.61 1704
3200.14 1673
3200.68 1778
3201.21 1804
3201.74 1711
3202.28 1919
3202.81 1795
3203.35 1657
3203.88 1708
3204.41 1784
3204.95 1899
3205.48 1766
3206.01 1758
3206.55 1741
3207.08 1863
3207.62 1843
3208.15 1805
3208.68 1885
3209.22 1857
3209.75 1831
3210.29 1642
3210.82 1766
3211.36 1702
3211.89 1686
3212.42 1825
3212.96 1749
3213.49 1720
3214.03 1712
3214.56 1671
3215.10 1750
3215.63 1680
3216.17 1730
3216.70 1892
3217.24 1775
3217.77 1758
3218.31 1685
3218.84 1622
3219.38 1764
3219.91 1997
3220.45 1822
3220.98 1993
3221.52 1779
3222.05 1712
3222.59 1827
3223.12 1879
3223.66 1751
3224.19 1797
3224.73 1879
3225.26 1952
3225.80 2016
3226.33 2013
3226.87 1901
3227.41 1973
3227.94 2067
3228.48 2003
3229.01 1802
3229.55 1935
3230.08 1997
3230.62 1803
3231.16 1819
3231.69 1828
3232.23 1871
3232.76 2051
3233.30 2013
3233.84 1953
3234.37 1886
3234.91 1969
3235.45 1989
3235.98 2054
3236.52 2134
3237.05 2171
3237.59 2115
3238.13 2089
3238.66 2216
3239.20 2214
3239.74 2308
3240.27 2133
3240.81 2104
3241.35 1938
3241.88 2096
3242.42 2177
3242.96 2077
3243.50 2119
3244.03 2097
3244.57 2103
3245.11 2134
3245.64 2114
3246.18 2071
3246.72 2041
3247.26 2014
3247.79 1997
3248.33 2097
3248.87 2197
3249.40 2197
3249.94 2371
3250.48 2318
3251.02 2050
3251.56 2125
3252.09 2194
3252.63 2138
3253.17 2086
3253.71 1979
3254.24 2162
3254.78 2281
3255.32 2306
3255.86 2412
3256.40 2316
3256.93 2453
3257.47 2619
3258.01 2474
3258.55 2548
3259.09 2721
3259.63 2924
3260.16 3120
3260.70 3260
3261.24 3648
3261.78 3682
3262.32 3840
3262.86 4112
3263.39 4231
3263.93 4159
3264.47 4722
3265.01 5077
3265.55 5280
3266.09 5355
3266.63 5772
3267.17 5849
3267.71 5823
3268.24 5814
3268.78 5668
3269.32 5431
3269.86 4902
3270.40 4586
3270.94 4057
3271.48 3705
3272.02 3440
3272.56 3080
3273.10 2800
3273.64 2806
3274.18 2407
3274.72 2434
3275.26 2578
3275.80 2649
3276.34 2530
3276.87 2471
3277.41 2731
3277.95 2515
3278.49 2495
3279.03 2591
3279.57 2391
3280.11 2340
3280.65 2479
3281.19 2490
3281.73 2528
3282.27 2372
3282.81 2407
3283.36 2539
3283.90 2395
3284.44 2232
3284.98 2446
3285.52 2464
3286.06 2416
3286.60 2383
3287.14 2542
3287.68 2600
3288.22 2692
3288.76 2651
3289.30 2601
3289.84 2845
3290.38 2924
3290.92 2878
3291.46 2756
3292.01 2886
3292.55 2824
3293.09 2881
3293.63 3098
3294.17 3336
3294.71 3366
3295.25 3585
3295.79 3675
3296.34 4129
3296.88 4153
3297.42 4311
3297.96 4083
3298.50 3740
3299.04 3811
3299.58 3456
3300.13 3393
3300.67 3189
3301.21 2956
3301.75 2824
3302.29 2690
3302.83 2456
3303.38 2566
3303.92 2533
3304.46 2446
3305.00 2442
3305.54 2366
3306.09 2504
3306.63 2506
3307.17 2481
3307.71 2460
3308.26 2365
3308.80 2281
3309.34 2396
3309.88 2364
3310.43 2409
3310.97 2379
3311.51 2233
3312.05 2304
3312.60 2387
3313.14 2323
3313.68 2401
3314.22 2440
3314.77 2462
3315.31 2510
3315.85 2817
3316.40 2799
3316.94 2717
3317.48 3000
3318.03 2985
3318.57 3030
3319.11 2942
3319.65 2969
3320.20 2914
3320.74 2949
3321.28 2843
3321.83 2918
3322.37 3128
3322.92 2925
3323.46 3112
3324.00 3092
3324.55 2892
3325.09 2823
3325.63 2809
3326.18 2710
3326.72 2778
3327.27 2793
3327.81 2752
3328.35 2773
3328.90 2839
3329.44 2893
3329.99 2947
3330.53 3167
3331.07 3646
3331.62 4309
3332.16 5072
3332.71 6169
3333.25 7439
3333.80 8464
3334.34 9903
3334.88 11178
3335.43 12547
3335.97 13750
3336.52 14862
3337.06 15728
3337.61 15948
3338.15 15390
3338.70 14646
3339.24 14059
3339.79 12448
3340.33 11037
3340.88 9447
3341.42 8211
3341.97 6875
3342.51 5742
3343.06 4862
3343.60 4148
3344.15 3894
3344.69 3262
3345.24 3179
3345.78 3021
3346.33 2897
3346.87 2859
3347.42 2662
3347.97 2773
3348.51 2717
3349.06 2620
3349.60 2700
3350.15 2841
3350.69 2659
3351.24 2726
3351.79 2679
3352.33 2570
3352.88 2626
3353.42 2946
3353.97 2805
3354.52 2717
3355.06 2532
3355.61 2559
3356.15 2695
3356.70 2591
3357.25 2465
3357.79 2653
3358.34 2531
3358.89 2520
3359.43 2658
3359.98 2518
3360.53 2655
3361.07 2643
3361.62 2567
3362.17 2490
3362.71 2360
3363.26 2383
3363.81 2431
3364.35 2500
3364.90 2424
3365.45 2433
3365.99 2309
3366.54 2460
3367.09 2445
3367.64 2437
3368.18 2375
3368.73 2396
3369.28 2453
3369.82 2464
3370.37 2411
3370.92 2529
3371.47 2743
3372.01 2795
3372.56 2894
3373.11 2832
3373.66 3006
3374.21 3077
3374.75 3348
3375.30 3137
3375.85 3163
3376.40 3495
3376.94 3370
3377.49 3116
3378.04 3190
3378.59 2911
3379.14 2700
3379.68 2555
3380.23 2484
3380.78 2285
3381.33 2104
3381.88 2075
3382.43 2182
3382.97 2121
3383.52 2067
3384.07 2144
3384.62 1922
3385.17 2080
3385.72 2040
3386.27 1993
3386.81 2023
3387.36 2030
3387.91 1953
3388.46 1982
3389.01 2121
3389.56 2072
3390.11 1865
3390.66 1979
3391.21 1967
3391.76 2120
3392.30 1982
3392.85 1841
3393.40 1775
3393.95 1845
3394.50 1979
3395.05 1929
3395.60 2030
3396.15 2173
3396.70 2087
3397.25 2081
3397.80 2187
3398.35 2180
3398.90 2211
3399.45 2379
3400.00 2292
3400.55 2391
3401.10 2148
3401.65 2033
3402.20 2035
3402.75 2078
3403.30 2176
3403.85 1981
3404.40 1970
3404.95 2024
3405.50 1849
3406.05 1957
3406.60 1911
3407.15 1952
3407.70 1957
3408.25 1994
3408.80 1977
3409.35 1964
3409.90 2008
3410.45 1923
3411.00 1901
3411.55 2138
3412.10 2271
3412.66 2348
3413.21 2115
3413.76 2157
3414.31 2139
3414.86 2085
3415.41 2142
3415.96 2206
3416.51 1944
3417.06 1957
3417.61 1911
3418.17 1906
3418.72 1703
3419.27 1756
3419.82 1747
3420.37 1716
3420.92 1792
3421.47 1776
3422.03 1907
3422.58 1935
3423.13 1879
3423.68 1968
3424.23 2108
3424.78 2121
3425.34 2227
3425.89 2084
3426.44 2168
3426.99 2162
3427.54 2050
3428.10 2139
3428.65 1972
3429.20 1853
3429.75 1843
3430.31 1787
3430.86 1910
3431.41 1791
3431.96 1800
3432.51 1788
3433.07 1771
3433.62 1850
3434.17 1830
3434.72 1889
3435.28 1825
3435.83 1821
3436.38 1904
3436.94 1984
3437.49 1958
3438.04 1900
3438.59 1852
3439.15 1819
3439.70 1923
3440.25 1967
3440.81 1959
3441.36 1924
3441.91 1887
3442.47 1941
3443.02 2062
3443.57 2002
3444.13 1871
3444.68 1959
3445.23 1946
3445.79 1845
3446.34 1821
3446.89 1711
3447.45 1736
3448.00 1728
3448.55 1744
3449.11 1676
3449.66 1703
3450.22 1788
3450.77 1806
3451.32 1634
3451.88 1599
3452.43 1681
3452.99 1645
3453.54 1699
3454.09 1678
3454.65 1779
3455.20 1698
3455.76 1672
3456.31 1604
3456.87 1774
3457.42 1576
3457.97 1556
3458.53 1700
3459.08 1710
3459.64 1772
3460.19 1690
3460.75 1667
3461.30 1863
3461.86 1937
3462.41 1752
3462.97 1794
3463.52 1759
3464.08 1820
3464.63 1847
3465.19 1789
3465.74 1831
3466.30 1766
3466.85 1904
3467.41 1817
3467.96 1824
3468.52 1842
3469.07 1863
3469.63 1818
3470.18 1730
3470.74 1847
3471.30 1873
3471.85 1942
3472.41 1942
3472.96 1939
3473.52 1897
3474.07 1957
3474.63 1916
3475.19 1901
3475.74 1900
3476.30 1803
3476.85 1845
3477.41 1988
3477.97 1936
3478.52 2018
3479.08 2120
3479.63 2218
3480.19 2255
3480.75 2152
3481.30 2170
3481.86 2170
3482.42 2320
3482.97 2287
3483.53 2095
3484.08 2086
3484.64 2137
3485.20 2251
3485.75 2207
3486.31 2266
3486.87 2140
3487.43 2286
3487.98 2453
3488.54 2638
3489.10 2804
3489.65 2968
3490.21 3415
3490.77 3930
3491.32 4218
3491.88 4379
3492.44 4387
3493.00 4735
3493.55 4959
3494.11 4744
3494.67 4673
3495.23 4532
3495.78 4406
3496.34 4216
3496.90 4276
3497.46 4399
3498.01 4574
3498.57 4697
3499.13 4850
3499.69 4879
3500.24 5062
3500.80 5336
3501.36 5338
3501.92 5327
3502.48 5609
3503.03 5165
3503.59 4928
3504.15 4892
3504.71 4798
3505.27 4592
3505.83 4448
3506.38 4392
3506.94 4454
3507.50 4194
3508.06 4160
3508.62 3996
3509.18 4027
3509.74 3820
3510.29 3317
3510.85 3172
3511.41 3018
3511.97 2644
3512.53 2541
3513.09 2529
3513.65 2497
3514.21 2270
3514.76 2183
3515.32 2168
3515.88 2158
3516.44 2065
3517.00 2073
3517.56 1962
3518.12 1940
3518.68 1920
3519.24 1902
3519.80 1892
3520.36 2079
3520.92 2096
3521.48 2088
3522.04 2144
3522.60 2042
3523.16 2154
3523.71 2057
3524.27 2124
3524.83 2097
3525.39 1985
3525.95 2109
3526.51 2011
3527.07 1959
3527.63 1892
3528.19 1755
3528.75 1707
3529.31 1860
3529.87 1903
3530.44 1982
3531.00 1869
3531.56 1925
3532.12 1927
3532.68 1833
3533.24 1758
3533.80 1836
3534.36 1859
3534.92 1837
3535.48 1921
3536.04 1810
3536.60 1781
3537.16 1868
3537.72 1893
3538.28 1942
3538.84 1841
3539.41 1885
3539.97 1974
3540.53 1848
3541.09 1899
3541.65 1791
3542.21 1818
3542.77 1878
3543.33 1713
3543.89 1707
3544.46 1843
3545.02 1844
3545.58 1852
3546.14 1954
3546.70 1900
3547.26 1800
3547.83 1845
3548.39 1867
3548.95 1896
3549.51 1731
3550.07 1648
3550.63 1779
3551.20 1723
3551.76 1704
3552.32 1536
3552.88 1585
3553.44 1509
3554.01 1572
3554.57 1617
3555.13 1807
3555.69 1763
3556.26 1672
3556.82 1693
3557.38 1627
3557.94 1592
3558.50 1666
3559.07 1693
3559.63 1649
3560.19 1668
3560.76 1592
3561.32 1609
3561.88 1682
3562.44 1624
3563.01 1622
3563.57 1736
3564.13 1667
3564.70 1728
3565.26 1707
3565.82 1677
3566.38 1604
3566.95 1597
3567.51 1597
3568.07 1499
3568.64 1493
3569.20 1513
3569.76 1441
3570.33 1457
3570.89 1510
3571.45 1589
3572.02 1529
3572.58 1608
3573.15 1677
3573.71 1648
3574.27 1564
3574.84 1517
3575.40 1583
3575.96 1605
3576.53 1710
3577.09 1814
3577.66 1870
3578.22 1794
3578.78 1826
3579.35 1731
3579.91 1721
3580.48 1675
3581.04 1715
3581.61 1684
3582.17 1721
3582.73 1803
3583.30 1753
3583.86 1742
3584.43 1762
3584.99 1575
3585.56 1654
3586.12 1637
3586.69 1735
3587.25 1582
3587.82 1484
3588.38 1568
3588.95 1760
3589.51 1789
3590.08 1713
3590.64 1765
3591.21 1706
3591.77 1750
3592.34 1665
3592.90 1624
3593.47 1583
3594.03 1498
3594.60 1498
3595.16 1548
3595.73 1626
3596.29 1554
3596.86 1534
3597.42 1492
3597.99 1324
3598.56 1527
3599.12 1527
3599.69 1528
3600.25 1590
3600.82 1419
3601.38 1413
3601.95 1544
3602.52 1548
3603.08 1567
3603.65 1449
3604.21 1453
3604.78 1498
3605.35 1534
3605.91 1451
3606.48 1419
3607.05 1501
3607.61 1421
3608.18 1597
3608.74 1566
3609.31 1583
3609.88 1555
3610.44 1494
3611.01 1479
3611.58 1445
3612.14 1417
3612.71 1454
3613.28 1564
3613.84 1640
3614.41 1453
3614.98 1583
3615.55 1769
3616.11 1692
3616.68 1852
3617.25 1788
3617.81 1898
3618.38 1911
3618.95 1909
3619.52 2037
3620.08 1954
3620.65 1931
3621.22 2019
3621.79 1926
3622.35 1711
3622.92 1690
3623.49 1707
3624.06 1844
3624.62 1691
3625.19 1620
3625.76 1567
3626.33 1698
3626.89 1477
3627.46 1440
3628.03 1547
3628.60 1551
3629.17 1565
3629.73 1534
3630.30 1603
3630.87 1547
3631.44 1600
3632.01 1700
3632.58 1736
3633.14 1686
3633.71 1652
3634.28 1688
3634.85 1616
3635.42 1605
3635.99 1535
3636.56 1655
3637.12 1684
3637.69 1700
3638.26 1804
3638.83 1637
3639.40 1657
3639.97 1889
3640.54 2051
3641.11 2041
3641.67 2173
3642.24 2162
3642.81 2071
3643.38 2121
3643.95 2110
3644.52 2025
3645.09 1969
3645.66 2166
3646.23 2131
3646.80 1943
3647.37 1710
3647.94 1703
3648.51 1795
3649.08 1804
3649.65 1783
3650.22 1770
3650.79 1949
3651.36 2013
3651.93 2008
3652.50 2108
3653.06 2243
3653.63 2405
3654.20 2289
3654.77 2299
3655.35 2449
3655.92 2473
3656.49 2230
3657.06 2247
3657.63 2261
3658.20 2375
3658.77 2419
3659.34 2396
3659.91 2271
3660.48 2044
3661.05 2349
3661.62 2303
3662.19 2167
3662.76 2128
3663.33 2069
3663.90 2172
3664.47 2199
3665.04 2260
3665.61 2502
3666.19 2550
3666.76 2650
3667.33 2774
3667.90 2580
3668.47 2449
3669.04 2389
3669.61 2371
3670.18 2110
3670.75 2089
3671.33 1956
3671.90 1987
3672.47 1908
3673.04 1954
3673.61 1810
3674.18 1866
3674.76 1866
3675.33 1956
3675.90 1854
3676.47 1829
3677.04 1871
3677.61 1888
3678.19 1974
3678.76 1813
3679.33 1822
3679.90 1854
3680.47 1746
3681.05 1683
3681.62 1740
3682.19 1746
3682.76 1767
3683.33 1773
3683.91 1661
3684.48 1651
3685.05 1816
3685.62 1762
3686.20 1812
3686.77 1863
3687.34 1863
3687.91 1824
3688.49 1879
3689.06 2014
3689.63 2172
3690.21 2253
3690.78 2338
3691.35 2316
3691.92 2212
3692.50 2098
3693.07 2025
3693.64 2006
3694.22 2046
3694.79 1905
3695.36 1848
3695.94 1841
3696.51 1834
3697.08 1802
3697.66 1735
3698.23 1895
3698.80 1777
3699.38 1845
3699.95 2005
3700.52 1961
3701.10 1999
3701.67 2136
3702.24 2336
3702.82 2301
3703.39 2032
3703.97 2013
3704.54 1952
3705.11 1960
3705.69 1919
3706.26 2045
3706.84 1821
3707.41 1675
3707.98 1714
3708.56 1650
3709.13 1765
3709.71 1743
3710.28 1790
3710.86 1905
3711.43 1758
3712.01 1800
3712.58 1842
3713.15 1774
3713.73 1785
3714.30 1627
3714.88 1548
3715.45 1564
3716.03 1682
3716.60 1658
3717.18 1659
3717.75 1804
3718.33 1744
3718.90 1517
3719.48 1557
3720.05 1685
3720.63 1647
3721.20 1592
3721.78 1549
3722.35 1388
3722.93 1371
3723.51 1572
3724.08 1517
3724.66 1528
3725.23 1446
3725.81 1448
3726.38 1452
3726.96 1397
3727.53 1448
3728.11 1434
3728.69 1452
3729.26 1528
3729.84 1579
3730.41 1768
3730.99 1662
3731.57 1560
3732.14 1595
3732.72 1577
3733.29 1538
3733.87 1531
3734.45 1609
3735.02 1696
3735.60 1578
3736.18 1403
3736.75 1516
3737.33 1636
3737.90 1529
3738.48 1456
3739.06 1463
3739.63 1430
3740.21 1325
3740.79 1469
3741.36 1548
3741.94 1541
3742.52 1398
3743.10 1451
3743.67 1562
3744.25 1519
3744.83 1549
3745.40 1569
3745.98 1584
3746.56 1610
3747.13 1438
3747.71 1522
3748.29 1608
3748.87 1601
3749.44 1588
3750.02 1340
3750.60 1488
3751.18 1405
3751.75 1409
3752.33 1424
3752.91 1402
3753.49 1366
3754.06 1375
3754.64 1414
3755.22 1308
3755.80 1372
3756.38 1539
3756.95 1565
3757.53 1468
3758.11 1527
3758.69 1394
3759.27 1461
3759.84 1649
3760.42 1428
3761.00 1491
3761.58 1496
3762.16 1489
3762.74 1623
3763.32 1580
3763.89 1531
3764.47 1629
3765.05 1553
3765.63 1488
3766.21 1443
3766.79 1574
3767.37 1476
3767.94 1486
3768.52 1588
3769.10 1538
3769.68 1538
3770.26 1692
3770.84 1706
3771.42 1594
3772.00 1520
3772.58 1534
3773.16 1624
3773.74 1659
3774.31 1730
3774.89 1738
3775.47 1512
3776.05 1642
3776.63 1587
3777.21 1581
3777.79 1480
3778.37 1590
3778.95 1729
3779.53 1649
3780.11 1679
3780.69 1707
3781.27 1687
3781.85 1750
3782.43 1697
3783.01 1654
3783.59 1596
3784.17 1671
3784.75 1659
3785.33 1774
3785.91 1740
3786.49 1615
3787.07 1538
3787.65 1581
3788.23 1649
3788.81 1542
3789.39 1601
3789.97 1748
3790.55 1787
3791.13 1762
3791.71 1684
3792.30 1768
3792.88 1780
3793.46 1833
3794.04 1719
3794.62 1619
3795.20 1667
3795.78 1671
3796.36 1795
3796.94 1884
3797.52 1992
3798.10 1966
3798.69 2005
3799.27 2071
3799.85 2215
3800.43 2187
3801.01 2283
3801.59 2319
3802.17 2616
3802.76 2576
3803.34 2563
3803.92 2604
3804.50 2601
3805.08 2606
3805.66 2403
3806.25 2322
3806.83 2275
3807.41 2425
3807.99 2398
3808.57 2278
3809.16 2149
3809.74 2187
3810.32 2399
3810.90 2341
3811.48 2389
3812.07 2521
3812.65 2521
3813.23 2616
3813.81 2863
3814.39 3147
3814.98 3236
3815.56 3176
3816.14 3295
3816.72 3440
3817.31 3354
3817.89 3444
3818.47 3180
3819.06 2854
3819.64 2490
3820.22 2278
3820.80 2139
3821.39 2101
3821.97 1965
3822.55 1959
3823.14 1941
3823.72 1952
3824.30 1888
3824.89 1901
3825.47 1856
3826.05 1838
3826.64 1869
3827.22 1780
3827.80 1826
3828.39 1780
3828.97 1823
3829.55 1826
3830.14 1656
3830.72 1737
3831.30 1591
3831.89 1598
3832.47 1589
3833.05 1492
3833.64 1651
3834.22 1653
3834.81 1707
3835.39 1571
3835.97 1690
3836.56 1577
3837.14 1609
3837.73 1710
3838.31 1673
3838.90 1705
3839.48 1598
3840.06 1484
3840.65 1487
3841.23 1472
3841.82 1439
3842.40 1384
3842.99 1330
3843.57 1538
3844.16 1505
3844.74 1402
3845.33 1462
3845.91 1488
3846.50 1459
3847.08 1438
3847.66 1585
3848.25 1545
3848.83 1653
3849.42 1570
3850.00 1455
3850.59 1460
3851.18 1327
3851.76 1521
3852.35 1721
3852.93 1581
3853.52 1507
3854.10 1501
3854.69 1446
3855.27 1549
3855.86 1559
3856.44 1488
3857.03 1340
3857.62 1510
3858.20 1551
3858.79 1506
3859.37 1339
3859.96 1485
3860.54 1430
3861.13 1488
3861.72 1515
3862.30 1487
3862.89 1504
3863.47 1496
3864.06 1513
3864.65 1517
3865.23 1537
3865.82 1604
3866.41 1570
3866.99 1677
3867.58 1628
3868.17 1572
3868.75 1601
3869.34 1591
3869.93 1440
3870.51 1481
3871.10 1516
3871.69 1532
3872.27 1557
3872.86 1539
3873.45 1583
3874.03 1560
3874.62 1455
3875.21 1402
3875.79 1446
3876.38 1471
3876.97 1599
3877.56 1556
3878.14 1389
3878.73 1468
3879.32 1483
3879.90 1450
3880.49 1351
3881.08 1415
3881.67 1384
3882.25 1291
3882.84 1311
3883.43 1494
3884.02 1478
3884.61 1402
3885.19 1358
3885.78 1469
3886.37 1375
3886.96 1388
3887.54 1482
3888.13 1480
3888.72 1445
3889.31 1479
3889.90 1484
3890.48 1589
3891.07 1525
3891.66 1518
3892.25 1589
3892.84 1503
3893.43 1559
3894.01 1593
3894.60 1570
3895.19 1602
3895.78 1546
3896.37 1488
3896.96 1525
3897.55 1392
3898.14 1444
3898.72 1405
3899.31 1343
3899.90 1339
3900.49 1296
3901.08 1384
3901.67 1465
3902.26 1418
3902.85 1479
3903.44 1473
3904.03 1485
3904.61 1520
3905.20 1546
3905.79 1672
3906.38 1578
3906.97 1471
3907.56 1531
3908.15 1495
3908.74 1470
3909.33 1475
3909.92 1528
3910.51 1624
3911.10 1473
3911.69 1424
3912.28 1362
3912.87 1259
3913.46 1268
3914.05 1320
3914.64 1407
3915.23 1496
3915.82 1500
3916.41 1474
3917.00 1470
3917.59 1526
3918.18 1436
3918.77 1379
3919.36 1477
3919.95 1472
3920.54 1462
3921.13 1465
3921.72 1373
3922.31 1570
3922.90 1500
3923.49 1428
3924.08 1385
3924.68 1554
3925.27 1499
3925.86 1430
3926.45 1385
3927.04 1303
3927.63 1472
3928.22 1475
3928.81 1414
3929.40 1422
3929.99 1331
3930.59 1330
3931.18 1280
3931.77 1312
3932.36 1227
3932.95 1320
3933.54 1345
3934.13 1260
3934.73 1232
3935.32 1345
3935.91 1425
3936.50 1400
3937.09 1367
3937.68 1446
3938.28 1579
3938.87 1484
3939.46 1540
3940.05 1530
3940.64 1416
3941.23 1365
3941.83 1472
3942.42 1469
3943.01 1502
3943.60 1455
3944.20 1461
3944.79 1539
3945.38 1521
3945.97 1502
3946.56 1389
3947.16 1517
3947.75 1540
3948.34 1486
3948.94 1405
3949.53 1417
3950.12 1515
3950.71 1387
3951.31 1382
3951.90 1441
3952.49 1381
3953.08 1313
3953.68 1387
3954.27 1374
3954.86 1362
3955.46 1404
3956.05 1439
3956.64 1445
3957.24 1505
3957.83 1443
3958.42 1599
3959.02 1593
3959.61 1733
3960.20 1719
3960.80 1622
3961.39 1490
3961.98 1494
3962.58 1587
3963.17 1474
3963.76 1666
3964.36 1670
3964.95 1656
3965.55 1624
3966.14 1575
3966.73 1554
3967.33 1790
3967.92 1849
3968.52 1570
3969.11 1731
3969.70 1613
3970.30 1631
3970.89 1692
3971.49 1492
3972.08 1538
3972.68 1518
3973.27 1413
3973.86 1549
3974.46 1714
3975.05 1699
3975.65 1851
3976.24 2034
3976.84 1941
3977.43 2015
3978.03 1945
3978.62 2064
3979.22 2052
3979.81 2206
3980.41 2011
3981.00 1803
3981.60 1849
3982.19 1798
3982.79 1741
3983.38 1646
3983.98 1776
3984.57 1778
3985.17 1759
3985.76 1651
3986.36 1681
3986.95 1754
3987.55 1689
3988.14 1702
3988.74 1691
3989.34 1686
3989.93 1713
3990.53 1728
3991.12 1706
3991.72 1534
3992.31 1515
3992.91 1394
3993.51 1397
3994.10 1491
3994.70 1433
3995.29 1475
3995.89 1712
3996.49 1623
3997.08 1457
3997.68 1399
3998.28 1611
3998.87 1573
3999.47 1534
4000.06 1427
4000.66 1427
4001.26 1639
4001.85 1465
4002.45 1463
4003.05 1458
4003.64 1471
4004.24 1605
4004.84 1713
4005.43 1705
4006.03 1761
4006.63 1730
4007.22 1779
4007.82 1779
4008.42 1739
4009.02 1714
4009.61 1691
4010.21 1724
4010.81 1672
4011.40 1746
4012.00 1761
4012.60 1762
4013.20 1799
4013.79 1624
4014.39 1592
4014.99 1626
4015.59 1546
4016.18 1533
4016.78 1497
4017.38 1484
4017.98 1558
4018.58 1584
4019.17 1513
4019.77 1444
4020.37 1542
4020.97 1509
4021.56 1657
4022.16 1590
4022.76 1503
4023.36 1543
4023.96 1707
4024.56 1711
4025.15 1484
4025.75 1559
4026.35 1683
4026.95 1558
4027.55 1581
4028.15 1669
4028.74 1589
4029.34 1634
4029.94 1602
4030.54 1621
4031.14 1511
4031.74 1738
4032.34 1726
4032.94 1778
4033.53 1733
4034.13 1838
4034.73 1884
4035.33 1870
4035.93 1738
4036.53 1724
4037.13 1704
4037.73 1694
4038.33 1648
4038.93 1623
4039.53 1539
4040.13 1408
4040.72 1447
4041.32 1441
4041.92 1544
4042.52 1468
4043.12 1514
4043.72 1466
4044.32 1427
4044.92 1356
4045.52 1444
4046.12 1480
4046.72 1467
4047.32 1393
4047.92 1405
4048.52 1409
4049.12 1325
4049.72 1510
4050.32 1469
4050.92 1399
4051.52 1453
4052.12 1500
4052.72 1739
4053.32 1556
4053.92 1442
4054.52 1451
4055.13 1528
4055.73 1487
4056.33 1403
4056.93 1467
4057.53 1418
4058.13 1367
4058.73 1287
4059.33 1316
4059.93 1339
4060.53 1466
4061.13 1429
4061.73 1388
4062.33 1393
4062.94 1404
4063.54 1422
4064.14 1315
4064.74 1318
4065.34 1244
4065.94 1174
4066.54 1255
4067.14 1363
4067.75 1409
4068.35 1325
4068.95 1277
4069.55 1267
4070.15 1282
4070.75 1248
4071.36 1189
4071.96 1279
4072.56 1283
4073.16 1271
4073.76 1375
4074.36 1252
4074.97 1355
4075.57 1363
4076.17 1418
4076.77 1484
4077.38 1454
4077.98 1370
4078.58 1279
4079.18 1413
4079.78 1381
4080.39 1402
4080.99 1497
4081.59 1492
4082.19 1231
4082.80 1436
4083.40 1490
4084.00 1420
4084.60 1487
4085.21 1404
4085.81 1335
4086.41 1387
4087.02 1303
4087.62 1382
4088.22 1498
4088.82 1453
4089.43 1328
4090.03 1241
4090.63 1334
4091.24 1362
4091.84 1229
4092.44 1291
4093.05 1375
4093.65 1377
4094.25 1428
4094.86 1181
4095.46 1243
4096.06 1154
4096.67 1247
4097.27 1405
4097.88 1285
4098.48 1248
4099.08 1306
4099.69 1277
4100.29 1386
4100.89 1307
4101.50 1180
4102.10 1282
4102.71 1418
4103.31 1252
4103.91 1290
4104.52 1374
4105.12 1329
4105.73 1237
4106.33 1374
4106.94 1267
4107.54 1208
4108.14 1247
4108.75 1160
4109.35 1275
4109.96 1199
4110.56 1141
4111.17 1240
4111.77 1354
4112.38 1297
4112.98 1219
4113.59 1335
4114.19 1247
4114.80 1232
4115.40 1246
4116.01 1237
4116.61 1280
4117.22 1275
4117.82 1321
4118.43 1292
4119.03 1324
4119.64 1458
4120.24 1461
4120.85 1398
4121.45 1163
4122.06 1216
4122.66 1390
4123.27 1317
4123.88 1345
4124.48 1328
4125.09 1363
4125.69 1265
4126.30 1240
4126.90 1351
4127.51 1350
4128.12 1341
4128.72 1219
4129.33 1257
4129.93 1355
4130.54 1304
4131.15 1323
4131.75 1276
4132.36 1303
4132.96 1377
4133.57 1440
4134.18 1387
4134.78 1385
4135.39 1403
4136.00 1450
4136.60 1528
4137.21 1503
4137.82 1331
4138.42 1302
4139.03 1462
4139.64 1451
4140.24 1484
4140.85 1456
4141.46 1360
4142.06 1503
4142.67 1548
4143.28 1502
4143.89 1528
4144.49 1380
4145.10 1426
4145.71 1437
4146.31 1477
4146.92 1367
4147.53 1302
4148.14 1404
4148.74 1340
4149.35 1365
4149.96 1376
4150.57 1365
4151.17 1323
4151.78 1324
4152.39 1404
4153.00 1338
4153.60 1270
4154.21 1285
4154.82 1265
4155.43 1274
4156.04 1377
4156.64 1334
4157.25 1348
4157.86 1384
4158.47 1333
4159.08 1328
4159.68 1326
4160.29 1288
4160.90 1338
4161.51 1298
4162.12 1364
4162.73 1329
4163.33 1503
4163.94 1560
4164.55 1415
4165.16 1407
4165.77 1458
4166.38 1438
4166.99 1389
4167.60 1424
4168.20 1367
4168.81 1426
4169.42 1390
4170.03 1476
4170.64 1261
4171.25 1287
4171.86 1312
4172.47 1347
4173.08 1382
4173.69 1384
4174.29 1461
4174.90 1512
4175.51 1419
4176.12 1354
4176.73 1505
4177.34 1472
4177.95 1445
4178.56 1470
4179.17 1488
4179.78 1535
4180.39 1428
4181.00 1423
4181.61 1308
4182.22 1313
4182.83 1398
4183.44 1307
4184.05 1315
4184.66 1348
4185.27 1335
4185.88 1363
4186.49 1244
4187.10 1272
4187.71 1351
4188.32 1432
4188.93 1491
4189.54 1450
4190.15 1482
4190.76 1519
4191.37 1406
4191.98 1419
4192.59 1535
4193.20 1552
4193.82 1692
4194.43 1688
4195.04 1652
4195.65 1776
4196.26 1669
4196.87 1747
4197.48 1689
4198.09 1726
4198.70 1653
4199.31 1555
4199.93 1521
4200.54 1577
4201.15 1523
4201.76 1376
4202.37 1494
4202.98 1426
4203.59 1456
4204.20 1364
4204.82 1474
4205.43 1501
4206.04 1453
4206.65 1335
4207.26 1559
4207.87 1692
4208.49 1505
4209.10 1400
4209.71 1527
4210.32 1454
4210.93 1380
4211.55 1458
4212.16 1494
4212.77 1500
4213.38 1520
4213.99 1558
4214.61 1519
4215.22 1542
4215.83 1585
4216.44 1591
4217.06 1502
4217.67 1522
4218.28 1723
4218.89 1738
4219.51 2016
4220.12 1938
4220.73 1842
4221.34 1994
4221.96 1994
4222.57 2060
4223.18 2093
4223.80 1920
4224.41 2044
4225.02 2072
4225.63 2052
4226.25 2044
4226.86 2342
4227.47 2227
4228.09 2295
4228.70 2397
4229.31 2431
4229.93 2660
4230.54 2587
4231.15 2634
4231.77 2749
4232.38 2889
4232.99 3061
4233.61 3183
4234.22 3423
4234.83 3474
4235.45 3506
4236.06 3399
4236.68 3407
4237.29 3454
4237.90 3396
4238.52 3194
4239.13 2814
4239.75 2646
4240.36 2448
4240.97 2257
4241.59 2109
4242.20 1862
4242.82 2003
4243.43 1966
4244.05 1996
4244.66 1947
4245.27 1946
4245.89 1903
4246.50 1987
4247.12 2060
4247.73 2082
4248.35 2050
4248.96 2048
4249.58 2044
4250.19 2032
4250.81 1822
4251.42 1924
4252.04 1964
4252.65 1826
4253.27 1761
4253.88 1677
4254.50 1687
4255.11 1598
4255.73 1684
4256.34 1772
4256.96 1737
4257.57 1777
4258.19 1698
4258.80 1578
4259.42 1492
4260.03 1606
4260.65 1557
4261.27 1538
4261.88 1647
4262.50 1567
4263.11 1554
4263.73 1587
4264.34 1633
4264.96 1499
4265.58 1625
4266.19 1635
4266.81 1563
4267.42 1615
4268.04 1650
4268.66 1704
4269.27 1615
4269.89 1752
4270.51 1748
4271.12 1682
4271.74 1759
4272.35 1748
4272.97 1790
4273.59 1797
4274.20 1908
4274.82 1898
4275.44 1775
4276.05 1695
4276.67 1817
4277.29 1978
4277.90 1947
4278.52 1908
4279.14 1938
4279.76 1820
4280.37 1737
4280.99 1733
4281.61 1763
4282.22 1660
4282.84 1583
4283.46 1595
4284.07 1712
4284.69 1602
4285.31 1615
4285.93 1522
4286.54 1546
4287.16 1477
4287.78 1512
4288.40 1434
4289.01 1397
4289.63 1495
4290.25 1488
4290.87 1553
4291.49 1493
4292.10 1400
4292.72 1440
4293.34 1385
4293.96 1401
4294.58 1368
4295.19 1439
4295.81 1476
4296.43 1434
4297.05 1393
4297.67 1412
4298.28 1431
4298.90 1427
4299.52 1479
4300.14 1406
4300.76 1458
4301.38 1502
4301.99 1507
4302.61 1452
4303.23 1331
4303.85 1379
4304.47 1429
4305.09 1474
4305.71 1325
4306.33 1412
4306.94 1562
4307.56 1497
4308.18 1491
4308.80 1489
4309.42 1475
4310.04 1463
4310.66 1483
4311.28 1414
4311.90 1377
4312.52 1485
4313.14 1558
4313.76 1435
4314.38 1441
4314.99 1460
4315.61 1468
4316.23 1510
4316.85 1486
4317.47 1497
4318.09 1562
4318.71 1473
4319.33 1502
4319.95 1572
4320.57 1506
4321.19 1544
4321.81 1685
4322.43 1598
4323.05 1653
4323.67 1688
4324.29 1671
4324.91 1712
4325.53 1831
4326.15 1834
4326.77 1691
4327.39 1653
4328.01 1749
4328.63 1672
4329.26 1815
4329.88 1861
4330.50 2019
4331.12 1944
4331.74 1950
4332.36 1926
4332.98 1890
4333.60 1906
4334.22 2056
4334.84 2159
4335.46 2295
4336.08 2547
4336.70 2679
4337.33 2743
4337.95 2836
4338.57 2999
4339.19 3056
4339.81 3022
4340.43 3164
4341.05 2929
4341.67 2852
4342.30 2714
4342.92 2817
4343.54 3043
4344.16 3465
4344.78 3903
4345.40 4397
4346.03 4929
4346.65 5551
4347.27 5714
4347.89 5926
4348.51 5778
4349.14 5426
4349.76 4933
4350.38 4408
4351.00 4124
4351.62 3555
4352.25 3187
4352.87 2737
4353.49 2505
4354.11 2160
4354.73 2032
4355.36 2103
4355.98 2107
4356.60 2156
4357.22 2039
4357.85 2017
4358.47 1994
4359.09 2074
4359.71 2201
4360.34 2262
4360.96 2166
4361.58 2090
4362.21 2025
4362.83 1953
4363.45 2090
4364.07 1913
4364.70 1910
4365.32 1936
4365.94 1965
4366.57 2039
4367.19 1936
4367.81 1879
4368.44 1889
4369.06 1816
4369.68 1652
4370.31 1707
4370.93 1625
4371.55 1639
4372.18 1517
4372.80 1565
4373.43 1479
4374.05 1583
4374.67 1620
4375.30 1583
4375.92 1602
4376.54 1610
4377.17 1651
4377.79 1776
4378.42 1877
4379.04 1874
4379.66 1937
4380.29 1981
4380.91 1876
4381.54 1864
4382.16 2005
4382.79 2060
4383.41 1977
4384.03 1761
4384.66 1689
4385.28 1689
4385.91 1792
4386.53 1803
4387.16 1703
4387.78 1714
4388.41 1566
4389.03 1635
4389.66 1548
4390.28 1476
4390.91 1505
4391.53 1414
4392.16 1407
4392.78 1480
4393.41 1502
4394.03 1534
4394.66 1511
4395.28 1606
4395.91 1471
4396.53 1644
4397.16 1717
4397.78 1583
4398.41 1587
4399.03 1542
4399.66 1613
4400.29 1751
4400.91 1729
4401.54 1776
4402.16 1636
4402.79 1644
4403.41 1667
4404.04 1633
4404.67 1599
4405.29 1480
4405.92 1528
4406.54 1438
4407.17 1422
4407.80 1420
4408.42 1434
4409.05 1517
4409.67 1625
4410.30 1555
4410.93 1546
4411.55 1521
4412.18 1518
4412.81 1493
4413.43 1555
4414.06 1485
4414.69 1537
4415.31 1568
4415.94 1619
4416.57 1514
4417.19 1535
4417.82 1522
4418.45 1459
4419.07 1486
4419.70 1513
4420.33 1465
4420.95 1469
4421.58 1448
4422.21 1448
4422.84 1480
4423.46 1340
4424.09 1467
4424.72 1416
4425.35 1360
4425.97 1354
4426.60 1397
4427.23 1415
4427.86 1440
4428.48 1366
4429.11 1418
4429.74 1388
4430.37 1395
4430.99 1526
4431.62 1480
4432.25 1414
4432.88 1316
4433.51 1380
4434.13 1545
4434.76 1510
4435.39 1482
4436.02 1467
4436.65 1683
4437.27 1557
4437.90 1518
4438.53 1443
4439.16 1427
4439.79 1468
4440.42 1500
4441.04 1503
4441.67 1477
4442.30 1400
4442.93 1441
4443.56 1398
4444.19 1405
4444.82 1365
4445.44 1343
4446.07 1311
4446.70 1443
4447.33 1536
4447.96 1564
4448.59 1501
4449.22 1354
4449.85 1427
4450.48 1475
4451.11 1454
4451.74 1461
4452.36 1636
4452.99 1555
4453.62 1534
4454.25 1473
4454.88 1722
4455.51 1619
4456.14 1581
4456.77 1819
4457.40 1767
4458.03 1801
4458.66 1582
4459.29 1521
4459.92 1665
4460.55 1472
4461.18 1472
4461.81 1470
4462.44 1565
4463.07 1490
4463.70 1397
4464.33 1407
4464.96 1399
4465.59 1391
4466.22 1372
4466.85 1398
4467.48 1501
4468.11 1448
4468.74 1472
4469.37 1578
4470.00 1496
4470.63 1344
4471.26 1441
4471.89 1521
4472.53 1512
4473.16 1470
4473.79 1284
4474.42 1311
4475.05 1437
4475.68 1324
4476.31 1358
4476.94 1405
4477.57 1375
4478.20 1438
4478.83 1526
4479.47 1526
4480.10 1404
4480.73 1455
4481.36 1473
4481.99 1514
4482.62 1499
4483.25 1228
4483.89 1274
4484.52 1477
4485.15 1562
4485.78 1551
4486.41 1510
4487.04 1535
4487.68 1458
4488.31 1509
4488.94 1463
4489.57 1419
4490.20 1403
4490.84 1499
4491.47 1596
4492.10 1379
4492.73 1480
4493.36 1380
4494.00 1463
4494.63 1462
4495.26 1489
4495.89 1493
4496.53 1547
4497.16 1585
4497.79 1694
4498.42 1756
4499.06 1785
4499.69 1789
4500.32 1798
4500.95 1959
4501.59 1973
4502.22 2138
4502.85 2089
4503.48 1999
4504.12 1820
4504.75 1824
4505.38 1851
4506.02 1716
4506.65 1582
4507.28 1760
4507.92 1513
4508.55 1523
4509.18 1522
4509.82 1612
4510.45 1523
4511.08 1579
4511.72 1624
4512.35 1528
4512.98 1524
4513.62 1501
4514.25 1426
4514.88 1469
4515.52 1452
4516.15 1397
4516.79 1510
4517.42 1539
4518.05 1321
4518.69 1289
4519.32 1464
4519.96 1378
4520.59 1331
4521.22 1328
4521.86 1193
4522.49 1337
4523.13 1345
4523.76 1365
4524.40 1491
4525.03 1322
4525.66 1426
4526.30 1356
4526.93 1344
4527.57 1478
4528.20 1358
4528.84 1417
4529.47 1476
4530.11 1426
4530.74 1426
4531.38 1498
4532.01 1527
4532.65 1556
4533.28 1432
4533.92 1438
4534.55 1474
4535.19 1479
4535.82 1466
4536.46 1352
4537.09 1367
4537.73 1401
4538.36 1378
4539.00 1282
4539.63 1333
4540.27 1383
4540.90 1352
4541.54 1352
4542.18 1416
4542.81 1399
4543.45 1426
4544.08 1429
4544.72 1529
4545.35 1488
4545.99 1312
4546.63 1459
4547.26 1401
4547.90 1408
4548.53 1413
4549.17 1372
4549.81 1320
4550.44 1331
4551.08 1367
4551.72 1355
4552.35 1363
4552.99 1287
4553.62 1327
4554.26 1297
4554.90 1345
4555.53 1321
4556.17 1449
4556.81 1245
4557.44 1266
4558.08 1286
4558.72 1288
4559.35 1360
4559.99 1290
4560.63 1291
4561.26 1237
4561.90 1292
4562.54 1355
4563.18 1278
4563.81 1358
4564.45 1282
4565.09 1278
4565.72 1194
4566.36 1177
4567.00 1213
4567.64 1329
4568.27 1307
4568.91 1219
4569.55 1267
4570.19 1308
4570.82 1403
4571.46 1434
4572.10 1258
4572.74 1274
4573.38 1223
4574.01 1317
4574.65 1395
4575.29 1335
4575.93 1272
4576.56 1348
4577.20 1421
4577.84 1381
4578.48 1371
4579.12 1350
4579.76 1434
4580.39 1385
4581.03 1397
4581.67 1333
4582.31 1390
4582.95 1382
4583.59 1340
4584.22 1424
4584.86 1484
4585.50 1579
4586.14 1627
4586.78 1578
4587.42 1449
4588.06 1515
4588.70 1882
4589.33 1879
4589.97 1872
4590.61 2158
4591.25 2329
4591.89 2514
4592.53 2529
4593.17 2569
4593.81 2587
4594.45 2504
4595.09 2276
4595.73 2009
4596.37 1920
4597.00 1808
4597.64 1771
4598.28 1807
4598.92 1729
4599.56 1608
4600.20 1742
4600.84 1776
4601.48 1890
4602.12 1890
4602.76 1880
4603.40 1959
4604.04 2081
4604.68 2114
4605.32 2190
4605.96 2295
4606.60 2133
4607.24 2083
4607.88 1994
4608.52 1896
4609.16 1663
4609.80 1565
4610.44 1606
4611.08 1739
4611.72 1552
4612.36 1576
4613.01 1779
4613.65 1587
4614.29 1581
4614.93 1598
4615.57 1554
4616.21 1542
4616.85 1510
4617.49 1570
4618.13 1484
4618.77 1470
4619.41 1553
4620.05 1530
4620.70 1603
4621.34 1718
4621.98 1801
4622.62 1646
4623.26 1722
4623.90 1700
4624.54 1646
4625.18 1495
4625.83 1527
4626.47 1484
4627.11 1440
4627.75 1487
4628.39 1440
4629.03 1491
4629.68 1521
4630.32 1468
4630.96 1497
4631.60 1652
4632.24 1548
4632.88 1638
4633.53 1702
4634.17 1635
4634.81 1593
4635.45 1610
4636.10 1624
4636.74 1738
4637.38 1735
4638.02 1600
4638.66 1491
4639.31 1663
4639.95 1676
4640.59 1501
4641.23 1612
4641.88 1658
4642.52 1606
4643.16 1508
4643.80 1539
4644.45 1499
4645.09 1516
4645.73 1474
4646.38 1465
4647.02 1402
4647.66 1535
4648.30 1553
4648.95 1428
4649.59 1487
4650.23 1459
4650.88 1488
4651.52 1475
4652.16 1429
4652.81 1393
4653.45 1338
4654.09 1344
4654.74 1261
4655.38 1233
4656.02 1342
4656.67 1348
4657.31 1337
4657.96 1323
4658.60 1355
4659.24 1447
4659.89 1474
4660.53 1399
4661.17 1398
4661.82 1370
4662.46 1394
4663.11 1517
4663.75 1502
4664.39 1358
4665.04 1306
4665.68 1318
4666.33 1369
4666.97 1496
4667.62 1384
4668.26 1360
4668.90 1344
4669.55 1459
4670.19 1402
4670.84 1318
4671.48 1377
4672.13 1442
4672.77 1532
4673.42 1509
4674.06 1574
4674.71 1651
4675.35 1776
4676.00 1865
4676.64 1782
4677.29 1602
4677.93 1557
4678.58 1550
4679.22 1475
4679.87 1522
4680.51 1496
4681.16 1480
4681.80 1346
4682.45 1468
4683.09 1458
4683.74 1450
4684.38 1491
4685.03 1615
4685.68 1493
4686.32 1390
4686.97 1427
4687.61 1446
4688.26 1350
4688.90 1399
4689.55 1501
4690.20 1513
4690.84 1469
4691.49 1448
4692.13 1455
4692.78 1490
4693.43 1486
4694.07 1541
4694.72 1584
4695.36 1570
4696.01 1699
4696.66 1802
4697.30 1895
4697.95 1986
4698.60 2224
4699.24 2302
4699.89 2384
4700.54 2354
4701.18 2309
4701.83 2202
4702.48 2220
4703.12 1925
4703.77 1908
4704.42 1697
4705.06 1682
4705.71 1502
4706.36 1683
4707.00 1795
4707.65 1569
4708.30 1584
4708.95 1696
4709.59 1783
4710.24 1802
4710.89 1896
4711.54 1709
4712.18 1648
4712.83 1578
4713.48 1668
4714.13 1641
4714.77 1591
4715.42 1611
4716.07 1611
4716.72 1614
4717.36 1600
4718.01 1599
4718.66 1553
4719.31 1631
4719.96 1628
4720.60 1683
4721.25 1650
4721.90 1603
4722.55 1526
4723.20 1650
4723.84 1599
4724.49 1635
4725.14 1606
4725.79 1767
4726.44 1703
4727.09 1608
4727.73 1812
4728.38 1774
4729.03 1757
4729.68 1723
4730.33 1730
4730.98 1674
4731.63 1597
4732.27 1543
4732.92 1551
4733.57 1616
4734.22 1594
4734.87 1510
4735.52 1503
4736.17 1468
4736.82 1388
4737.47 1398
4738.12 1363
4738.77 1485
4739.41 1447
4740.06 1413
4740.71 1374
4741.36 1466
4742.01 1544
4742.66 1618
4743.31 1513
4743.96 1482
4744.61 1482
4745.26 1463
4745.91 1478
4746.56 1397
4747.21 1380
4747.86 1434
4748.51 1472
4749.16 1452
4749.81 1590
4750.46 1497
4751.11 1395
4751.76 1406
4752.41 1523
4753.06 1628
4753.71 1430
4754.36 1418
4755.01 1540
4755.66 1495
4756.31 1438
4756.96 1482
4757.61 1425
4758.26 1452
4758.91 1398
4759.56 1351
4760.22 1348
4760.87 1375
4761.52 1465
4762.17 1469
4762.82 1354
4763.47 1361
4764.12 1398
4764.77 1546
4765.42 1478
4766.07 1318
4766.72 1433
4767.38 1515
4768.03 1444
4768.68 1473
4769.33 1319
4769.98 1389
4770.63 1433
4771.28 1478
4771.94 1426
4772.59 1471
4773.24 1387
4773.89 1374
4774.54 1342
4775.19 1356
4775.85 1301
4776.50 1336
4777.15 1356
4777.80 1308
4778.45 1442
4779.11 1384
4779.76 1344
4780.41 1325
4781.06 1302
4781.71 1346
4782.37 1331
4783.02 1450
4783.67 1361
4784.32 1214
4784.98 1328
4785.63 1340
4786.28 1329
4786.93 1313
4787.59 1370
4788.24 1219
4788.89 1285
4789.54 1254
4790.20 1313
4790.85 1314
4791.50 1318
4792.15 1312
4792.81 1307
4793.46 1204
4794.11 1266
4794.77 1364
4795.42 1297
4796.07 1374
4796.73 1288
4797.38 1351
4798.03 1420
4798.69 1343
4799.34 1351
4799.99 1261
4800.65 1398
4801.30 1385
4801.95 1465
4802.61 1401
4803.26 1488
4803.91 1383
4804.57 1465
4805.22 1349
4805.88 1284
4806.53 1483
4807.18 1492
4807.84 1531
4808.49 1557
4809.15 1491
4809.80 1360
4810.45 1463
4811.11 1574
4811.76 1595
4812.42 1560
4813.07 1568
4813.73 1717
4814.38 1712
4815.03 1657
4815.69 1598
4816.34 1497
4817.00 1540
4817.65 1753
4818.31 1615
4818.96 1581
4819.62 1695
4820.27 1702
4820.93 1731
4821.58 1646
4822.24 1739
4822.89 1645
4823.55 1699
4824.20 1786
4824.86 1882
4825.51 1878
4826.17 1970
4826.82 1931
4827.48 1928
4828.13 1998
4828.79 1870
4829.44 1806
4830.10 1774
4830.75 1862
4831.41 1847
4832.07 1799
4832.72 1847
4833.38 1932
4834.03 1832
4834.69 1818
4835.34 1809
4836.00 1953
4836.66 1978
4837.31 2024
4837.97 2067
4838.62 1990
4839.28 2030
4839.94 1890
4840.59 1991
4841.25 1916
4841.91 1930
4842.56 1959
4843.22 1971
4843.87 2003
4844.53 2043
4845.19 2005
4845.84 2084
4846.50 2066
4847.16 2095
4847.81 2056
4848.47 2259
4849.13 2123
4849.78 2344
4850.44 2437
4851.10 2357
4851.75 2367
4852.41 2307
4853.07 2326
4853.73 2396
4854.38 2335
4855.04 2230
4855.70 2383
4856.35 2477
4857.01 2564
4857.67 2519
4858.33 2699
4858.98 2644
4859.64 2652
4860.30 2802
4860.96 2788
4861.61 2617
4862.27 2411
4862.93 2462
4863.59 2421
4864.25 2461
4864.90 2549
4865.56 2545
4866.22 2507
4866.88 2578
4867.54 2667
4868.19 2582
4868.85 2764
4869.51 2705
4870.17 2642
4870.83 2560
4871.48 2342
4872.14 2301
4872.80 2249
4873.46 2338
4874.12 2386
4874.78 2334
4875.43 2388
4876.09 2264
4876.75 2442
4877.41 2554
4878.07 2544
4878.73 2756
4879.39 2745
4880.05 2723
4880.70 2602
4881.36 2605
4882.02 2440
4882.68 2343
4883.34 2293
4884.00 2181
4884.66 2205
4885.32 2256
4885.98 2224
4886.64 2205
4887.30 2002
4887.96 2143
4888.62 2278
4889.27 2419
4889.93 2383
4890.59 2453
4891.25 2603
4891.91 2546
4892.57 2741
4893.23 2791
4893.89 2829
4894.55 2658
4895.21 2530
4895.87 2558
4896.53 2384
4897.19 2418
4897.85 2412
4898.51 2421
4899.17 2429
4899.83 2674
4900.49 2631
4901.15 2665
4901.81 2581
4902.47 2509
4903.13 2394
4903.79 2202
4904.46 2146
4905.12 2016
4905.78 2008
4906.44 2025
4907.10 2009
4907.76 1998
4908.42 1977
4909.08 1947
4909.74 1958
4910.40 1730
4911.06 1885
4911.72 1826
4912.38 1889
4913.05 1954
4913.71 1933
4914.37 1835
4915.03 1751
4915.69 1628
4916.35 1721
4917.01 1736
4917.67 1623
4918.34 1597
4919.00 1798
4919.66 1811
4920.32 1628
4920.98 1765
4921.64 1717
4922.31 1673
4922.97 1756
4923.63 1717
4924.29 1547
4924.95 1665
4925.62 1643
4926.28 1620
4926.94 1657
4927.60 1697
4928.26 1679
4928.93 1722
4929.59 1702
4930.25 1665
4930.91 1631
4931.57 1607
4932.24 1722
4932.90 1701
4933.56 1813
4934.22 1669
4934.89 1633
4935.55 1534
4936.21 1515
4936.88 1458
4937.54 1518
4938.20 1537
4938.86 1610
4939.53 1624
4940.19 1644
4940.85 1762
4941.52 1701
4942.18 1631
4942.84 1556
4943.50 1578
4944.17 1484
4944.83 1469
4945.49 1448
4946.16 1383
4946.82 1469
4947.48 1591
4948.15 1459
4948.81 1484
4949.47 1437
4950.14 1367
4950.80 1402
4951.47 1380
4952.13 1440
4952.79 1519
4953.46 1482
4954.12 1524
4954.78 1529
4955.45 1353
4956.11 1429
4956.78 1385
4957.44 1423
4958.10 1530
4958.77 1544
4959.43 1501
4960.10 1483
4960.76 1505
4961.43 1504
4962.09 1567
4962.76 1645
4963.42 1815
4964.08 1886
4964.75 1959
4965.41 1993
4966.08 1944
4966.74 1898
4967.41 1873
4968.07 1685
4968.74 1698
4969.40 1655
4970.07 1630
4970.73 1579
4971.40 1539
4972.06 1471
4972.73 1578
4973.39 1475
4974.06 1534
4974.72 1464
4975.39 1532
4976.05 1593
4976.72 1649
4977.38 1615
4978.05 1546
4978.71 1692
4979.38 1589
4980.05 1559
4980.71 1786
4981.38 1588
4982.04 1550
4982.71 1535
4983.37 1463
4984.04 1329
4984.71 1467
4985.37 1537
4986.04 1376
4986.70 1363
4987.37 1358
4988.04 1311
4988.70 1395
4989.37 1313
4990.04 1435
4990.70 1504
4991.37 1384
4992.03 1425
4992.70 1352
4993.37 1240
4994.03 1447
4994.70 1414
4995.37 1311
4996.03 1320
4996.70 1363
4997.37 1321
4998.03 1391
4998.70 1343
4999.37 1345
5000.03 1325
5000.70 1322
5001.37 1344
5002.04 1337
5002.70 1300
5003.37 1284
5004.04 1238
5004.70 1321
5005.37 1330
5006.04 1202
5006.71 1212
5007.37 1261
5008.04 1364
5008.71 1286
5009.38 1320
5010.04 1268
5010.71 1365
5011.38 1388
5012.05 1252
5012.71 1201
5013.38 1179
5014.05 1356
5014.72 1279
5015.39 1199
5016.05 1272
5016.72 1311
5017.39 1265
5018.06 1223
5018.73 1258
5019.39 1321
5020.06 1419
5020.73 1488
5021.40 1391
5022.07 1349
5022.74 1334
5023.41 1401
5024.07 1403
5024.74 1400
5025.41 1293
5026.08 1273
5026.75 1395
5027.42 1444
5028.09 1402
5028.75 1437
5029.42 1308
5030.09 1231
5030.76 1331
5031.43 1301
5032.10 1260
5032.77 1304
5033.44 1319
5034.11 1162
5034.78 1113
5035.45 1180
5036.12 1184
5036.78 1158
5037.45 1211
5038.12 1309
5038.79 1249
5039.46 1215
5040.13 1251
5040.80 1231
5041.47 1319
5042.14 1285
5042.81 1206
5043.48 1242
5044.15 1212
5044.82 1281
5045.49 1268
5046.16 1250
5046.83 1250
5047.50 1227
5048.17 1290
5048.84 1405
5049.51 1335
5050.18 1211
5050.85 1192
5051.52 1112
5052.19 1215
5052.86 1298
5053.53 1262
5054.20 1133
5054.87 1246
5055.55 1232
5056.22 1328
5056.89 1299
5057.56 1273
5058.23 1284
5058.90 1275
5059.57 1180
5060.24 1212
5060.91 1235
5061.58 1213
5062.25 1178
5062.93 1271
5063.60 1265
5064.27 1274
5064.94 1219
5065.61 1164
5066.28 1233
5066.95 1333
5067.62 1312
5068.30 1188
5068.97 1220
5069.64 1233
5070.31 1293
5070.98 1256
5071.65 1301
5072.33 1303
5073.00 1476
5073.67 1488
5074.34 1438
5075.01 1341
5075.68 1515
5076.36 1530
5077.03 1687
5077.70 1868
5078.37 1932
5079.05 2060
5079.72 1933
5080.39 1942
5081.06 1974
5081.73 1892
5082.41 1770
5083.08 1631
5083.75 1503
5084.42 1474
5085.10 1350
5085.77 1504
5086.44 1539
5087.12 1482
5087.79 1490
5088.46 1536
5089.13 1406
5089.81 1493
5090.48 1559
5091.15 1582
5091.83 1665
5092.50 1694
5093.17 1579
5093.84 1710
5094.52 1616
5095.19 1477
5095.86 1603
5096.54 1577
5097.21 1441
5097.88 1441
5098.56 1511
5099.23 1409
5099.91 1441
5100.58 1583
5101.25 1508
5101.93 1653
5102.60 1693
5103.27 1567
5103.95 1615
5104.62 1758
5105.30 1732
5105.97 1772
5106.64 1655
5107.32 1650
5107.99 1616
5108.67 1622
5109.34 1657
5110.01 1685
5110.69 1633
5111.36 1543
5112.04 1584
5112.71 1663
5113.39 1517
5114.06 1436
5114.74 1536
5115.41 1572
5116.08 1588
5116.76 1699
5117.43 1781
5118.11 1819
5118.78 1895
5119.46 1979
5120.13 1926
5120.81 1872
5121.48 1975
5122.16 1864
5122.83 1767
5123.51 1788
5124.18 1656
5124.86 1582
5125.53 1624
5126.21 1541
5126.88 1583
5127.56 1600
5128.24 1591
5128.91 1574
5129.59 1538
5130.26 1653
5130.94 1828
5131.61 1806
5132.29 1765
5132.96 1905
5133.64 1972
5134.32 2009
5134.99 1788
5135.67 1751
5136.34 1529
5137.02 1464
5137.70 1626
5138.37 1693
5139.05 1595
5139.72 1546
5140.40 1575
5141.08 1619
5141.75 1638
5142.43 1488
5143.11 1482
5143.78 1421
5144.46 1442
5145.14 1477
5145.81 1543
5146.49 1458
5147.17 1346
5147.84 1255
5148.52 1224
5149.20 1407
5149.87 1246
5150.55 1294
5151.23 1327
5151.90 1227
5152.58 1307
5153.26 1283
5153.94 1332
5154.61 1250
5155.29 1139
5155.97 1196
5156.64 1249
5157.32 1290
5158.00 1327
5158.68 1321
5159.35 1224
5160.03 1229
5160.71 1219
5161.39 1234
5162.06 1229
5162.74 1252
5163.42 1323
5164.10 1356
5164.78 1242
5165.45 1313
5166.13 1368
5166.81 1380
5167.49 1369
5168.17 1254
5168.84 1324
5169.52 1365
5170.20 1319
5170.88 1367
5171.56 1409
5172.23 1283
5172.91 1288
5173.59 1289
5174.27 1333
5174.95 1230
5175.63 1234
5176.31 1362
5176.98 1328
5177.66 1299
5178.34 1257
5179.02 1309
5179.70 1199
5180.38 1375
5181.06 1314
5181.74 1278
5182.42 1284
5183.09 1325
5183.77 1397
5184.45 1257
5185.13 1222
5185.81 1261
5186.49 1330
5187.17 1290
5187.85 1201
5188.53 1273
5189.21 1305
5189.89 1195
5190.57 1200
5191.25 1225
5191.93 1207
5192.61 1254
5193.29 1199
5193.97 1129
5194.64 1135
5195.32 1179
5196.00 1229
5196.68 1190
5197.36 1324
5198.04 1243
5198.72 1299
5199.40 1375
5200.08 1286
5200.77 1318
5201.45 1342
5202.13 1356
5202.81 1183
5203.49 1220
5204.17 1269
5204.85 1372
5205.53 1471
5206.21 1573
5206.89 1663
5207.57 1584
5208.25 1663
5208.93 1622
5209.61 1657
5210.29 1737
5210.97 1775
5211.65 1787
5212.34 1673
5213.02 1666
5213.70 1635
5214.38 1661
5215.06 1580
5215.74 1616
5216.42 1801
5217.10 1594
5217.78 1760
5218.47 1775
5219.15 1722
5219.83 1674
5220.51 1616
5221.19 1751
5221.87 1823
5222.56 1845
5223.24 1769
5223.92 1718
5224.60 1779
5225.28 1861
5225.96 1748
5226.65 1660
5227.33 1581
5228.01 1546
5228.69 1631
5229.37 1565
5230.06 1464
5230.74 1370
5231.42 1436
5232.10 1515
5232.79 1471
5233.47 1557
5234.15 1601
5234.83 1517
5235.51 1535
5236.20 1474
5236.88 1519
5237.56 1558
5238.25 1640
5238.93 1670
5239.61 1607
5240.29 1581
5240.98 1644
5241.66 1600
5242.34 1603
5243.03 1503
5243.71 1547
5244.39 1448
5245.07 1445
5245.76 1512
5246.44 1436
5247.12 1441
5247.81 1474
5248.49 1565
5249.17 1652
5249.86 1696
5250.54 1825
5251.22 1990
5251.91 2120
5252.59 2066
5253.28 2029
5253.96 1978
5254.64 1958
5255.33 1883
5256.01 1733
5256.69 1590
5257.38 1567
5258.06 1612
5258.75 1753
5259.43 1716
5260.11 1801
5260.80 1905
5261.48 1985
5262.17 1937
5262.85 1900
5263.53 1987
5264.22 1970
5264.90 1852
5265.59 1734
5266.27 1892
5266.96 1805
5267.64 1806
5268.33 1819
5269.01 1682
5269.70 1620
5270.38 1529
5271.07 1630
5271.75 1581
5272.44 1501
5273.12 1542
5273.80 1498
5274.49 1535
5275.18 1539
5275.86 1562
5276.55 1524
5277.23 1497
5277.92 1583
5278.60 1617
5279.29 1614
5279.97 1727
5280.66 1752
5281.34 1799
5282.03 1771
5282.71 1728
5283.40 1749
5284.08 1756
5284.77 1728
5285.46 1645
5286.14 1641
5286.83 1543
5287.51 1479
5288.20 1467
5288.89 1437
5289.57 1481
5290.26 1405
5290.94 1429
5291.63 1479
5292.32 1408
5293.00 1547
5293.69 1490
5294.38 1601
5295.06 1482
5295.75 1545
5296.43 1458
5297.12 1690
5297.81 1639
5298.49 1671
5299.18 1704
5299.87 1724
5300.55 1782
5301.24 1764
5301.93 1632
5302.61 1645
5303.30 1808
5303.99 1826
5304.68 1839
5305.36 1825
5306.05 1828
5306.74 1806
5307.42 1906
5308.11 1977
5308.80 1954
5309.49 2098
5310.17 2203
5310.86 2190
5311.55 2197
5312.23 2097
5312.92 2136
5313.61 2112
5314.30 2098
5314.99 1881
5315.67 1843
5316.36 1829
5317.05 1862
5317.74 1780
5318.42 1722
5319.11 1744
5319.80 1770
5320.49 1812
5321.18 1802
5321.86 1825
5322.55 1743
5323.24 1787
5323.93 1809
5324.62 1621
5325.31 1506
5325.99 1442
5326.68 1494
5327.37 1459
5328.06 1418
5328.75 1454
5329.44 1457
5330.12 1453
5330.81 1359
5331.50 1394
5332.19 1394
5332.88 1468
5333.57 1343
5334.26 1348
5334.95 1399
5335.64 1326
5336.32 1278
5337.01 1364
5337.70 1362
5338.39 1398
5339.08 1288
5339.77 1381
5340.46 1425
5341.15 1336
5341.84 1363
5342.53 1406
5343.22 1387
5343.91 1381
5344.60 1419
5345.29 1390
5345.98 1361
5346.67 1356
5347.36 1342
5348.04 1413
5348.73 1280
5349.42 1426
5350.11 1336
5350.80 1406
5351.49 1417
5352.18 1363
5352.87 1349
5353.56 1339
5354.25 1261
5354.95 1425
5355.64 1368
5356.33 1251
5357.02 1292
5357.71 1271
5358.40 1341
5359.09 1288
5359.78 1258
5360.47 1311
5361.16 1305
5361.85 1300
5362.54 1254
5363.23 1282
5363.92 1242
5364.61 1289
5365.30 1236
5365.99 1269
5366.69 1240
5367.38 1133
5368.07 1185
5368.76 1243
5369.45 1215
5370.14 1155
5370.83 1150
5371.52 1210
5372.22 1197
5372.91 1282
5373.60 1198
5374.29 1157
5374.98 1256
5375.67 1136
5376.36 1129
5377.06 1265
5377.75 1191
5378.44 1195
5379.13 1197
5379.82 1256
5380.52 1110
5381.21 1098
5381.90 1145
5382.59 1116
5383.28 1198
5383.98 1134
5384.67 1167
5385.36 1147
5386.05 1169
5386.74 1232
5387.44 1086
5388.13 1073
5388.82 1190
5389.51 1230
5390.21 1244
5390.90 1271
5391.59 1344
5392.28 1366
5392.98 1314
5393.67 1207
5394.36 1253
5395.06 1242
5395.75 1271
5396.44 1222
5397.13 1175
5397.83 1170
5398.52 1194
5399.21 1083
5399.91 1222
5400.60 1290
5401.29 1205
5401.99 1180
5402.68 1167
5403.37 1160
5404.07 1091
5404.76 1103
5405.45 1189
5406.15 1189
5406.84 1207
5407.53 1303
5408.23 1227
5408.92 1261
5409.61 1288
5410.31 1260
5411.00 1202
5411.70 1208
5412.39 1240
5413.08 1219
5413.78 1197
5414.47 1274
5415.17 1202
5415.86 1177
5416.55 1135
5417.25 1203
5417.94 1267
5418.64 1272
5419.33 1315
5420.03 1362
5420.72 1303
5421.42 1309
5422.11 1320
5422.80 1315
5423.50 1358
5424.19 1249
5424.89 1285
5425.58 1182
5426.28 1237
5426.97 1186
5427.67 1283
5428.36 1326
5429.06 1220
5429.75 1345
5430.45 1332
5431.14 1276
5431.84 1326
5432.53 1479
5433.23 1409
5433.92 1400
5434.62 1406
5435.31 1376
5436.01 1518
5436.71 1483
5437.40 1488
5438.10 1430
5438.79 1409
5439.49 1497
5440.18 1400
5440.88 1310
5441.58 1420
5442.27 1435
5442.97 1473
5443.66 1552
5444.36 1492
5445.06 1532
5445.75 1580
5446.45 1556
5447.14 1634
5447.84 1662
5448.54 1595
5449.23 1690
5449.93 1787
5450.63 1720
5451.32 1697
5452.02 1664
5452.71 1549
5453.41 1620
5454.11 1646
5454.80 1709
5455.50 1571
5456.20 1572
5456.89 1460
5457.59 1522
5458.29 1632
5458.99 1519
5459.68 1613
5460.38 1533
5461.08 1699
5461.77 1685
5462.47 1728
5463.17 1895
5463.86 1941
5464.56 1883
5465.26 2029
5465.96 1991
5466.65 1980
5467.35 1790
5468.05 1817
5468.75 1729
5469.44 1692
5470.14 1673
5470.84 1707
5471.54 1658
5472.24 1745
5472.93 1816
5473.63 1781
5474.33 1746
5475.03 1763
5475.72 1871
5476.42 1991
5477.12 2086
5477.82 2156
5478.52 2233
5479.22 2526
5479.91 2606
5480.61 2878
5481.31 3025
5482.01 2865
5482.71 2774
5483.41 2657
5484.10 2707
5484.80 2528
5485.50 2348
5486.20 2204
5486.90 2302
5487.60 2155
5488.30 2147
5488.99 2239
5489.69 1981
5490.39 2075
5491.09 2120
5491.79 2266
5492.49 2315
5493.19 2276
5493.89 2320
5494.59 2411
5495.29 2338
5495.99 2432
5496.69 2465
5497.38 2697
5498.08 3000
5498.78 3227
5499.48 3532
5500.18 3973
5500.88 4333
5501.58 4911
5502.28 5269
5502.98 4793
5503.68 4304
5504.38 4127
5505.08 3748
5505.78 3154
5506.48 2940
5507.18 2596
5507.88 2415
5508.58 2193
5509.28 1993
5509.98 2031
5510.68 2037
5511.38 2096
5512.08 2103
5512.78 2098
5513.48 2022
5514.18 2207
5514.88 2190
5515.58 2182
5516.28 2217
5516.98 1914
5517.69 2060
5518.39 2009
5519.09 2035
5519.79 1968
5520.49 1907
5521.19 1716
5521.89 1746
5522.59 1893
5523.29 1907
5523.99 1835
5524.69 1739
5525.40 1727
5526.10 1713
5526.80 1741
5527.50 1859
5528.20 1813
5528.90 1788
5529.60 1829
5530.31 1868
5531.01 1775
5531.71 1614
5532.41 1689
5533.11 1628
5533.81 1540
5534.51 1507
5535.22 1622
5535.92 1494
5536.62 1573
5537.32 1544
5538.02 1558
5538.73 1505
5539.43 1531
5540.13 1531
5540.83 1445
5541.53 1381
5542.24 1472
5542.94 1415
5543.64 1429
5544.34 1421
5545.05 1434
5545.75 1458
5546.45 1474
5547.15 1361
5547.86 1481
5548.56 1410
5549.26 1406
5549.96 1468
5550.67 1496
5551.37 1458
5552.07 1330
5552.78 1357
5553.48 1413
5554.18 1449
5554.88 1426
5555.59 1358
5556.29 1423
5556.99 1336
5557.70 1324
5558.40 1308
5559.10 1306
5559.81 1374
5560.51 1434
5561.21 1438
5561.92 1332
5562.62 1310
5563.32 1526
5564.03 1497
5564.73 1521
5565.44 1496
5566.14 1317
5566.84 1433
5567.55 1376
5568.25 1378
5568.95 1390
5569.66 1367
5570.36 1332
5571.07 1390
5571.77 1356
5572.47 1446
5573.18 1408
5573.88 1401
5574.59 1425
5575.29 1409
5576.00 1522
5576.70 1444
5577.40 1501
5578.11 1435
5578.81 1602
5579.52 1461
5580.22 1422
5580.93 1456
5581.63 1397
5582.34 1353
5583.04 1392
5583.75 1419
5584.45 1388
5585.16 1313
5585.86 1326
5586.57 1358
5587.27 1417
5587.98 1401
5588.68 1519
5589.39 1455
5590.09 1488
5590.80 1398
5591.50 1328
5592.21 1349
5592.91 1363
5593.62 1367
5594.33 1478
5595.03 1466
5595.74 1392
5596.44 1498
5597.15 1454
5597.85 1569
5598.56 1509
5599.27 1403
5599.97 1483
5600.68 1353
5601.38 1395
5602.09 1290
5602.79 1203
5603.50 1275
5604.21 1335
5604.91 1328
5605.62 1380
5606.33 1259
5607.03 1263
5607.74 1253
5608.45 1295
5609.15 1332
5609.86 1293
5610.56 1287
5611.27 1294
5611.98 1255
5612.68 1259
5613.39 1291
5614.10 1265
5614.80 1268
5615.51 1220
5616.22 1271
5616.93 1338
5617.63 1402
5618.34 1391
5619.05 1313
5619.75 1255
5620.46 1282
5621.17 1357
5621.88 1290
5622.58 1250
5623.29 1339
5624.00 1320
5624.70 1354
5625.41 1317
5626.12 1292
5626.83 1525
5627.54 1543
5628.24 1563
5628.95 1504
5629.66 1719
5630.37 1703
5631.07 1661
5631.78 1686
5632.49 1668
5633.20 1723
5633.91 1663
5634.61 1646
5635.32 1609
5636.03 1644
5636.74 1569
5637.45 1707
5638.15 1720
5638.86 1869
5639.57 1881
5640.28 2085
5640.99 2094
5641.70 2092
5642.41 2013
5643.11 2045
5643.82 2150
5644.53 1965
5645.24 1870
5645.95 1756
5646.66 1663
5647.37 1477
5648.08 1586
5648.78 1547
5649.49 1641
5650.20 1470
5650.91 1502
5651.62 1516
5652.33 1570
5653.04 1556
5653.75 1543
5654.46 1458
5655.17 1512
5655.88 1604
5656.59 1625
5657.30 1609
5658.00 1632
5658.71 1627
5659.42 1738
5660.13 1774
5660.84 1759
5661.55 1667
5662.26 1677
5662.97 1605
5663.68 1599
5664.39 1590
5665.10 1599
5665.81 1479
5666.52 1406
5667.23 1503
5667.94 1614
5668.65 1600
5669.36 1640
5670.07 1683
5670.78 1638
5671.49 1697
5672.20 1692
5672.92 1683
5673.63 1610
5674.34 1597
5675.05 1547
5675.76 1546
5676.47 1434
5677.18 1305
5677.89 1428
5678.60 1453
5679.31 1350
5680.02 1439
5680.73 1517
5681.44 1504
5682.16 1563
5682.87 1490
5683.58 1417
5684.29 1522
5685.00 1579
5685.71 1533
5686.42 1485
5687.13 1468
5687.85 1468
5688.56 1418
5689.27 1428
5689.98 1452
5690.69 1421
5691.40 1380
5692.11 1401
5692.83 1427
5693.54 1524
5694.25 1437
5694.96 1295
5695.67 1215
5696.39 1193
5697.10 1350
5697.81 1296
5698.52 1229
5699.23 1252
5699.95 1280
5700.66 1307
5701.37 1444
5702.08 1418
5702.80 1422
5703.51 1425
5704.22 1343
5704.93 1344
5705.64 1305
5706.36 1268
5707.07 1421
5707.78 1298
5708.50 1307
5709.21 1226
5709.92 1229
5710.63 1265
5711.35 1258
5712.06 1263
5712.77 1240
5713.49 1206
5714.20 1238
5714.91 1308
5715.62 1180
5716.34 1215
5717.05 1280
5717.76 1235
5718.48 1241
5719.19 1253
5719.90 1238
5720.62 1220
5721.33 1345
5722.05 1341
5722.76 1275
5723.47 1220
5724.19 1353
5724.90 1425
5725.61 1432
5726.33 1581
5727.04 1579
5727.76 1756
5728.47 1799
5729.18 1895
5729.90 1999
5730.61 1974
5731.33 1826
5732.04 1729
5732.75 1694
5733.47 1587
5734.18 1508
5734.90 1393
5735.61 1399
5736.33 1361
5737.04 1355
5737.75 1319
5738.47 1310
5739.18 1199
5739.90 1164
5740.61 1243
5741.33 1328
5742.04 1204
5742.76 1099
5743.47 1185
5744.19 1225
5744.90 1217
5745.62 1125
5746.33 1198
5747.05 1163
5747.76 1124
5748.48 1025
5749.19 1141
5749.91 1262
5750.62 1262
5751.34 1289
5752.05 1358
5752.77 1480
5753.49 1536
5754.20 1580
5754.92 1527
5755.63 1571
5756.35 1594
5757.06 1597
5757.78 1498
5758.50 1483
5759.21 1409
5759.93 1340
5760.64 1210
5761.36 1190
5762.07 1225
5762.79 1189
5763.51 1171
5764.22 1189
5764.94 1222
5765.66 1175
5766.37 1241
5767.09 1245
5767.80 1186
5768.52 1161
5769.24 1277
5769.95 1113
5770.67 1149
5771.39 1214
5772.10 1035
5772.82 1156
5773.54 1212
5774.25 1276
5774.97 1222
5775.69 1185
5776.41 1108
5777.12 1063
5777.84 1125
5778.56 1158
5779.27 1070
5779.99 1139
5780.71 1138
5781.42 1138
5782.14 1076
5782.86 1142
5783.58 1132
5784.29 1161
5785.01 1101
5785.73 1141
5786.45 1069
5787.16 1066
5787.88 1051
5788.60 1128
5789.32 1063
5790.04 1011
5790.75 1152
5791.47 1093
5792.19 1050
5792.91 1073
5793.62 1083
5794.34 1091
5795.06 1167
5795.78 1228
5796.50 1189
5797.22 1212
5797.93 1200
5798.65 1261
5799.37 1201
5800.09 1359
5800.81 1445
5801.53 1440
5802.24 1504
5802.96 1549
5803.68 1435
5804.40 1332
5805.12 1289
5805.84 1160
5806.56 1126
5807.28 1182
5807.99 1197
5808.71 1145
5809.43 1262
5810.15 1145
5810.87 1141
5811.59 1124
5812.31 1128
5813.03 1161
5813.75 1049
5814.47 1130
5815.19 1173
5815.90 1133
5816.62 1096
5817.34 1119
5818.06 1194
5818.78 1191
5819.50 1149
5820.22 1153
5820.94 1097
5821.66 1122
5822.38 1187
5823.10 1194
5823.82 1123
5824.54 1081
5825.26 1208
5825.98 1091
5826.70 997
5827.42 1094
5828.14 1166
5828.86 1111
5829.58 1073
5830.30 1039
5831.02 1090
5831.74 1020
5832.46 1006
5833.18 1084
5833.90 1081
5834.62 1108
5835.35 1183
5836.07 1232
5836.79 1216
5837.51 1253
5838.23 1168
5838.95 1133
5839.67 1124
5840.39 1127
5841.11 1200
5841.83 1071
5842.55 1196
5843.27 1107
5844.00 1151
5844.72 1252
5845.44 1148
5846.16 1183
5846.88 1140
5847.60 1188
5848.32 1335
5849.04 1265
5849.77 1212
5850.49 1294
5851.21 1299
5851.93 1236
5852.65 1258
5853.37 1241
5854.10 1242
5854.82 1278
5855.54 1252
5856.26 1255
5856.98 1277
5857.71 1222
5858.43 1184
5859.15 1180
5859.87 1227
5860.59 1156
5861.32 1059
5862.04 1081
5862.76 1124
5863.48 1166
5864.21 1107
5864.93 1162
5865.65 1128
5866.37 1132
5867.10 1130
5867.82 1159
5868.54 1195
5869.26 1244
5869.99 1281
5870.71 1320
5871.43 1246
5872.15 1240
5872.88 1214
5873.60 1254
5874.32 1215
5875.05 1186
5875.77 1156
5876.49 1199
5877.22 1187
5877.94 1148
5878.66 1269
5879.39 1281
5880.11 1231
5880.83 1311
5881.56 1375
5882.28 1396
5883.00 1369
5883.73 1395
5884.45 1507
5885.17 1676
5885.90 1659
5886.62 1544
5887.34 1513
5888.07 1557
5888.79 1445
5889.52 1432
5890.24 1278
5890.96 1201
5891.69 1227
5892.41 1297
5893.14 1251
5893.86 1222
5894.58 1263
5895.31 1321
5896.03 1303
5896.76 1247
5897.48 1273
5898.21 1278
5898.93 1258
5899.66 1350
5900.38 1296
5901.11 1327
5901.83 1319
5902.55 1219
5903.28 1307
5904.00 1363
5904.73 1236
5905.45 1245
5906.18 1246
5906.90 1298
5907.63 1330
5908.35 1271
5909.08 1252
5909.80 1215
5910.53 1306
5911.25 1345
5911.98 1230
5912.71 1305
5913.43 1302
5914.16 1362
5914.88 1437
5915.61 1495
5916.33 1437
5917.06 1389
5917.78 1331
5918.51 1439
5919.24 1463
5919.96 1356
5920.69 1354
5921.41 1417
5922.14 1505
5922.87 1455
5923.59 1577
5924.32 1585
5925.04 1475
5925.77 1507
5926.50 1480
5927.22 1477
5927.95 1509
5928.67 1497
5929.40 1577
5930.13 1530
5930.85 1576
5931.58 1590
5932.31 1682
5933.03 1663
5933.76 1647
5934.49 1624
5935.21 1612
5935.94 1705
5936.67 1774
5937.39 1858
5938.12 1623
5938.85 1829
5939.58 1915
5940.30 1956
5941.03 1924
5941.76 1833
5942.48 1749
5943.21 1794
5943.94 1817
5944.67 1922
5945.39 1969
5946.12 1910
5946.85 1979
5947.58 1934
5948.30 2074
5949.03 2077
5949.76 2182
5950.49 2115
5951.21 2385
5951.94 2415
5952.67 2591
5953.40 2736
5954.12 2515
5954.85 2534
5955.58 2556
5956.31 2456
5957.04 2397
5957.76 2402
5958.49 2345
5959.22 2427
5959.95 2317
5960.68 2499
5961.41 2458
5962.13 2418
5962.86 2473
5963.59 2567
5964.32 2983
5965.05 3208
5965.78 3566
5966.51 3998
5967.23 4406
5967.96 4627
5968.69 4572
5969.42 4502
5970.15 4259
5970.88 3924
5971.61 3446
5972.34 3313
5973.07 3084
5973.79 2938
5974.52 2691
5975.25 2619
5975.98 2589
5976.71 2612
5977.44 2569
5978.17 2781
5978.90 2713
5979.63 2788
5980.36 3056
5981.09 3076
5981.82 3215
5982.55 3118
5983.28 3210
5984.01 3271
5984.74 3184
5985.47 3244
5986.20 3310
5986.93 3251
5987.66 3152
5988.39 3160
5989.12 3328
5989.85 3190
5990.58 3121
5991.31 3241
5992.04 3223
5992.77 3172
5993.50 2971
5994.23 3024
5994.96 3102
5995.69 3006
5996.42 3177
5997.15 3209
5997.88 3207
5998.61 3116
5999.34 3103
6000.07 3239
6000.80 3216
6001.53 3110
6002.26 2961
6003.00 2980
6003.73 3172
6004.46 3095
6005.19 2989
6005.92 3213
6006.65 3354
6007.38 3489
6008.11 3874
6008.84 4400
6009.58 4975
6010.31 5680
6011.04 6587
6011.77 7106
6012.50 7771
6013.23 8179
6013.96 8129
6014.70 8242
6015.43 7976
6016.16 7769
6016.89 7388
6017.62 6726
6018.35 6275
6019.09 5584
6019.82 5079
6020.55 4390
6021.28 4038
6022.01 3706
6022.75 3495
6023.48 3230
6024.21 3119
6024.94 2923
6025.67 2943
6026.41 2863
6027.14 2812
6027.87 2840
6028.60 2789
6029.34 2813
6030.07 2968
6030.80 2727
6031.53 2676
6032.27 2761
6033.00 2779
6033.73 2732
6034.47 2844
6035.20 2876
6035.93 2793
6036.66 2726
6037.40 2781
6038.13 2745
6038.86 2858
6039.60 2896
6040.33 2917
6041.06 2783
6041.80 2824
6042.53 2744
6043.26 2881
6044.00 2835
6044.73 2773
6045.46 2888
6046.20 2932
6046.93 2831
6047.66 2801
6048.40 3027
6049.13 3204
6049.86 3324
6050.60 3322
6051.33 3520
6052.07 3830
6052.80 4102
6053.53 4145
6054.27 4135
6055.00 4186
6055.74 3989
6056.47 3773
6057.20 3524
6057.94 2997
6058.67 2849
6059.41 2749
6060.14 2729
6060.88 2655
6061.61 2619
6062.34 2594
6063.08 2538
6063.81 2469
6064.55 2404
6065.28 2463
6066.02 2426
6066.75 2529
6067.49 2597
6068.22 2474
6068.96 2564
6069.69 2397
6070.43 2340
6071.16 2342
6071.90 2310
6072.63 2273
6073.37 2398
6074.10 2434
6074.84 2348
6075.57 2055
6076.31 2126
6077.04 2114
6077.78 2057
6078.52 2098
6079.25 2220
6079.99 2254
6080.72 2192
6081.46 2105
6082.19 2111
6082.93 2111
6083.66 2073
6084.40 2044
6085.14 2026
6085.87 2051
6086.61 1965
6087.34 2068
6088.08 2105
6088.82 2029
6089.55 2024
6090.29 2015
6091.02 2070
6091.76 2046
6092.50 2012
6093.23 2032
6093.97 1989
6094.71 2036
6095.44 2104
6096.18 1999
6096.92 2055
6097.65 2021
6098.39 2070
6099.13 1977
6099.86 1865
6100.60 1954
6101.34 2059
6102.07 2056
6102.81 2028
6103.55 2070
6104.28 2012
6105.02 1910
6105.76 1942
6106.50 1999
6107.23 1964
6107.97 2080
6108.71 2021
6109.45 1992
6110.18 2041
6110.92 2089
6111.66 2176
6112.40 2228
6113.13 2120
6113.87 2107
6114.61 2118
6115.35 2213
6116.08 2129
6116.82 2137
6117.56 2190
6118.30 2072
6119.03 2173
6119.77 2091
6120.51 2125
6121.25 2103
6121.99 2142
6122.73 2271
6123.46 2240
6124.20 2226
6124.94 2281
6125.68 2296
6126.42 2234
6127.15 2139
6127.89 2134
6128.63 2039
6129.37 2137
6130.11 2189
6130.85 2145
6131.59 2080
6132.33 2060
6133.06 2048
6133.80 2082
6134.54 2125
6135.28 2225
6136.02 2284
6136.76 2367
6137.50 2229
6138.24 2239
6138.98 2308
6139.71 2349
6140.45 2354
6141.19 2303
6141.93 2448
6142.67 2335
6143.41 2280
6144.15 2238
6144.89 2108
6145.63 2039
6146.37 2071
6147.11 2124
6147.85 2145
6148.59 2125
6149.33 2126
6150.07 2086
6150.81 2050
6151.55 2222
6152.29 2269
6153.03 2142
6153.77 2202
6154.51 2256
6155.25 2189
6155.99 2176
6156.73 2063
6157.47 2078
6158.21 2180
6158.95 2172
6159.69 2157
6160.43 2149
6161.17 2206
6161.91 2217
6162.65 2285
6163.39 2237
6164.13 2400
6164.87 2508
6165.61 2580
6166.35 2760
6167.10 2759
6167.84 2931
6168.58 2854
6169.32 2940
6170.06 2812
6170.80 2787
6171.54 2856
6172.28 2812
6173.02 2718
6173.77 2641
6174.51 2558
6175.25 2428
6175.99 2492
6176.73 2478
6177.47 2506
6178.21 2525
6178.96 2385
6179.70 2485
6180.44 2546
6181.18 2634
6181.92 2698
6182.66 2750
6183.41 2749
6184.15 2739
6184.89 2770
6185.63 2728
6186.37 2689
6187.11 2876
6187.86 2861
6188.60 2843
6189.34 2854
6190.08 2804
6190.83 2999
6191.57 3091
6192.31 3209
6193.05 3358
6193.80 3475
6194.54 3377
6195.28 3348
6196.02 3393
6196.77 3403
6197.51 3374
6198.25 3519
6198.99 3510
6199.74 3422
6200.48 3289
6201.22 3347
6201.96 3428
6202.71 3591
6203.45 3797
6204.19 4161
6204.94 4982
6205.68 6033
6206.42 7251
6207.17 8678
6207.91 10212
6208.65 12305
6209.40 13893
6210.14 14647
6210.88 15288
6211.63 15213
6212.37 14183
6213.11 12546
6213.86 10948
6214.60 9355
6215.34 7894
6216.09 6666
6216.83 5638
6217.58 4775
6218.32 4112
6219.06 3585
6219.81 3318
6220.55 3074
6221.30 3047
6222.04 2873
6222.78 2873
6223.53 2807
6224.27 2924
6225.02 2817
6225.76 2717
6226.51 2752
6227.25 2573
6228.00 2582
6228.74 2550
6229.48 2416
6230.23 2296
6230.97 2224
6231.72 2095
6232.46 2081
6233.21 2170
6233.95 2172
6234.70 2138
6235.44 2132
6236.19 2290
6236.93 2329
6237.68 2202
6238.42 2187
6239.17 2195
6239.91 2250
6240.66 2305
6241.40 2312
6242.15 2381
6242.89 2410
6243.64 2466
6244.38 2481
6245.13 2660
6245.88 2875
6246.62 2983
6247.37 3156
6248.11 3577
6248.86 3822
6249.60 3809
6250.35 3821
6251.10 3845
6251.84 3657
6252.59 3389
6253.33 3259
6254.08 2846
6254.83 2753
6255.57 2574
6256.32 2434
6257.06 2387
6257.81 2270
6258.56 2233
6259.30 2159
6260.05 2177
6260.80 2223
6261.54 2289
6262.29 2351
6263.04 2344
6263.78 2321
6264.53 2319
6265.28 2319
6266.02 2281
6266.77 2308
6267.52 2275
6268.26 2370
6269.01 2421
6269.76 2412
6270.50 2364
6271.25 2277
6272.00 2228
6272.75 2194
6273.49 2149
6274.24 2200
6274.99 2093
6275.73 2185
6276.48 2200
6277.23 2213
6277.98 2169
6278.72 2166
6279.47 2163
6280.22 2113
6280.97 2007
6281.71 1959
6282.46 2038
6283.21 2017
6283.96 2069
6284.71 2118
6285.45 2118
6286.20 2152
6286.95 2260
6287.70 2232
6288.45 2402
6289.19 2420
6289.94 2374
6290.69 2319
6291.44 2311
6292.19 2297
6292.94 2178
6293.68 1979
6294.43 2043
6295.18 1947
6295.93 1968
6296.68 1972
6297.43 2001
6298.18 2038
6298.92 1926
6299.67 2066
6300.42 1870
6301.17 1897
6301.92 2010
6302.67 2000
6303.42 1957
6304.17 1844
6304.92 1964
6305.66 1958
6306.41 1866
6307.16 1929
6307.91 1985
6308.66 2003
6309.41 2098
6310.16 2156
6310.91 2109
6311.66 2224
6312.41 2208
6313.16 2113
6313.91 2105
6314.66 2115
6315.41 2009
6316.16 1932
6316.91 1981
6317.66 1968
6318.41 1931
6319.16 1817
6319.91 1763
6320.66 1937
6321.41 1878
6322.16 1884
6322.91 1821
6323.66 1833
6324.41 1838
6325.16 1853
6325.91 1826
6326.66 1989
6327.41 2044
6328.16 2041
6328.91 1969
6329.66 2075
6330.41 2317
6331.16 2490
6331.91 2538
6332.66 2696
6333.41 2711
6334.16 2604
6334.91 2541
6335.67 2256
6336.42 2316
6337.17 2240
6337.92 2128
6338.67 2096
6339.42 2070
6340.17 2101
6340.92 2078
6341.67 2142
6342.43 1940
6343.18 1998
6343.93 1998
6344.68 2047
6345.43 1949
6346.18 2109
6346.93 2145
6347.69 1984
6348.44 1992
6349.19 2048
6349.94 1987
6350.69 1995
6351.45 2107
6352.20 1945
6352.95 2120
6353.70 2122
6354.45 2129
6355.20 2217
6355.96 2128
6356.71 2142
6357.46 2090
6358.21 1992
6358.97 1925
6359.72 1924
6360.47 1834
6361.22 1796
6361.98 1720
6362.73 1741
6363.48 1789
6364.23 1808
6364.99 1818
6365.74 1864
6366.49 1967
6367.24 2050
6368.00 2140
6368.75 2304
6369.50 2364
6370.26 2209
6371.01 2116
6371.76 2051
6372.51 2015
6373.27 1883
6374.02 1707
6374.77 1726
6375.53 1859
6376.28 1707
6377.03 1717
6377.79 1684
6378.54 1821
6379.29 1632
6380.05 1794
6380.80 1809
6381.56 1756
6382.31 1796
6383.06 1739
6383.82 1816
6384.57 1853
6385.32 1774
6386.08 1703
6386.83 1776
6387.59 1711
6388.34 1650
6389.09 1605
6389.85 1579
6390.60 1708
6391.36 1790
6392.11 1718
6392.86 1652
6393.62 1581
6394.37 1586
6395.13 1567
6395.88 1689
6396.64 1750
6397.39 1739
6398.15 1746
6398.90 1818
6399.66 1705
6400.41 1685
6401.16 1670
6401.92 1700
6402.67 1622
6403.43 1668
6404.18 1644
6404.94 1756
6405.69 1838
6406.45 1885
6407.20 1976
6407.96 2026
6408.72 2221
6409.47 2387
6410.23 2423
6410.98 2521
6411.74 2518
6412.49 2322
6413.25 2348
6414.00 2000
6414.76 1978
6415.51 1953
6416.27 1913
6417.03 1846
6417.78 1891
6418.54 1874
6419.29 1852
6420.05 1842
6420.80 1756
6421.56 1887
6422.32 1836
6423.07 1732
6423.83 1708
6424.59 1663
6425.34 1720
6426.10 1757
6426.85 1696
6427.61 1649
6428.37 1633
6429.12 1628
6429.88 1494
6430.64 1490
6431.39 1591
6432.15 1601
6432.91 1579
6433.66 1667
6434.42 1617
6435.18 1588
6435.93 1578
6436.69 1568
6437.45 1576
6438.20 1587
6438.96 1655
6439.72 1733
6440.47 1687
6441.23 1690
6441.99 1738
6442.75 1821
6443.50 1850
6444.26 1785
6445.02 1770
6445.78 1719
6446.53 1710
6447.29 1714
6448.05 1685
6448.81 1724
6449.56 1706
6450.32 1644
6451.08 1584
6451.84 1627
6452.59 1581
6453.35 1576
6454.11 1574
6454.87 1617
6455.63 1584
6456.38 1590
6457.14 1616
6457.90 1542
6458.66 1533
6459.42 1493
6460.17 1539
6460.93 1647
6461.69 1690
6462.45 1724
6463.21 1627
6463.97 1686
6464.73 1720
6465.48 1676
6466.24 1717
6467.00 1747
6467.76 1860
6468.52 1827
6469.28 1759
6470.04 1776
6470.80 1844
6471.55 1783
6472.31 1732
6473.07 1808
6473.83 1911
6474.59 1840
6475.35 1841
6476.11 1858
6476.87 1776
6477.63 1804
6478.39 1773
6479.15 1915
6479.91 2050
6480.66 1975
6481.42 1899
6482.18 1888
6482.94 1930
6483.70 1952
6484.46 2098
6485.22 2173
6485.98 1997
6486.74 1961
6487.50 2007
6488.26 2049
6489.02 2057
6489.78 2128
6490.54 2187
6491.30 2321
6492.06 2218
6492.82 2333
6493.58 2421
6494.34 2450
6495.10 2505
6495.86 2593
6496.62 2678
6497.38 2591
6498.14 2649
6498.91 2551
6499.67 2496
6500.43 2508
6501.19 2407
6501.95 2491
6502.71 2454
6503.47 2560
6504.23 2612
6504.99 2538
6505.75 2777
6506.51 2866
6507.27 2834
6508.04 2970
6508.80 2848
6509.56 2956
6510.32 3006
6511.08 3031
6511.84 3052
6512.60 3020
6513.36 2894
6514.13 2978
6514.89 2980
6515.65 3139
6516.41 2970
6517.17 3035
6517.93 3208
6518.69 3214
6519.46 3132
6520.22 3338
6520.98 3381
6521.74 3452
6522.50 3531
6523.27 3620
6524.03 4016
6524.79 4230
6525.55 4495
6526.31 4919
6527.08 5262
6527.84 5481
6528.60 5849
6529.36 5761
6530.13 5761
6530.89 5575
6531.65 5596
6532.41 5682
6533.18 5771
6533.94 6540
6534.70 7385
6535.46 8538
6536.23 9782
6536.99 10307
6537.75 11116
6538.51 11030
6539.28 10408
6540.04 9396
6540.80 8168
6541.57 7137
6542.33 6176
6543.09 5166
6543.86 4468
6544.62 3879
6545.38 3484
6546.15 3126
6546.91 2935
6547.67 2759
6548.44 2702
6549.20 2723
6549.96 2619
6550.73 2710
6551.49 2649
6552.25 2519
6553.02 2709
6553.78 2616
6554.54 2652
6555.31 2572
6556.07 2581
6556.84 2549
6557.60 2469
6558.36 2547
6559.13 2572
6559.89 2592
6560.66 2474
6561.42 2499
6562.18 2650
6562.95 2796
6563.71 2911
6564.48 2922
6565.24 2878
6566.01 2960
6566.77 3065
6567.54 3142
6568.30 2918
6569.06 2992
6569.83 3057
6570.59 2924
6571.36 2869
6572.12 2993
6572.89 2991
6573.65 3128
6574.42 3276
6575.18 3425
6575.95 3434
6576.71 3553
6577.48 3580
6578.24 3693
6579.01 3732
6579.77 3825
6580.54 3622
6581.31 3693
6582.07 3823
6582.84 3547
6583.60 3550
6584.37 3518
6585.13 3434
6585.90 3385
6586.66 3299
6587.43 3164
6588.20 3170
6588.96 3337
6589.73 3281
6590.49 3476
6591.26 3779
6592.02 4018
6592.79 4380
6593.56 4764
6594.32 4756
6595.09 4948
6595.86 5246
6596.62 5355
6597.39 5111
6598.15 4916
6598.92 4638
6599.69 4128
6600.45 3871
6601.22 3500
6601.99 3241
6602.75 3134
6603.52 2940
6604.29 3055
6605.05 2921
6605.82 2835
6606.59 2753
6607.35 2825
6608.12 2778
6608.89 2800
6609.65 2960
6610.42 2842
6611.19 2742
6611.96 2488
6612.72 2561
6613.49 2756
6614.26 2659
6615.02 2481
6615.79 2521
6616.56 2473
6617.33 2421
6618.09 2527
6618.86 2508
6619.63 2523
6620.40 2570
6621.16 2586
6621.93 2451
6622.70 2515
6623.47 2550
6624.24 2482
6625.00 2441
6625.77 2444
6626.54 2428
6627.31 2446
6628.08 2364
6628.84 2389
6629.61 2319
6630.38 2435
6631.15 2499
6631.92 2638
6632.68 2711
6633.45 2934
6634.22 3076
6634.99 3252
6635.76 3074
6636.53 3150
6637.30 2946
6638.06 2837
6638.83 2767
6639.60 2638
6640.37 2555
6641.14 2512
6641.91 2418
6642.68 2447
6643.45 2407
6644.22 2404
6644.98 2476
6645.75 2324
6646.52 2315
6647.29 2336
6648.06 2521
6648.83 2514
6649.60 2325
6650.37 2515
6651.14 2439
6651.91 2513
6652.68 2536
6653.45 2503
6654.22 2518
6654.99 2440
6655.76 2398
6656.53 2497
6657.30 2593
6658.06 2580
6658.83 2608
6659.60 2571
6660.37 2367
6661.14 2381
6661.91 2304
6662.68 2368
6663.45 2265
6664.22 2344
6665.00 2300
6665.77 2275
6666.54 2280
6667.31 2174
6668.08 2249
6668.85 2414
6669.62 2345
6670.39 2365
6671.16 2520
6671.93 2494
6672.70 2424
6673.47 2356
6674.24 2493
6675.01 2437
6675.78 2506
6676.55 2591
6677.32 2446
6678.10 2462
6678.87 2583
6679.64 2533
6680.41 2482
6681.18 2619
6681.95 2610
6682.72 2659
6683.49 2940
6684.26 3168
6685.04 3526
6685.81 3716
6686.58 3705
6687.35 3815
6688.12 3754
6688.89 3454
6689.67 3189
6690.44 3033
6691.21 2833
6691.98 2724
6692.75 2495
6693.52 2513
6694.30 2541
6695.07 2403
6695.84 2320
6696.61 2335
6697.38 2255
6698.16 2202
6698.93 2267
6699.70 2399
6700.47 2430
6701.25 2314
6702.02 2374
6702.79 2320
6703.56 2329
6704.33 2239
6705.11 2200
6705.88 2228
6706.65 2216
6707.43 2216
6708.20 2310
6708.97 2281
6709.74 2223
6710.52 2237
6711.29 2362
6712.06 2293
6712.84 2333
6713.61 2237
6714.38 2236
6715.15 2250
6715.93 2192
6716.70 2198
6717.47 2234
6718.25 2367
6719.02 2325
6719.79 2239
6720.57 2260
6721.34 2305
6722.11 2362
6722.89 2366
6723.66 2537
6724.43 2396
6725.21 2434
6725.98 2182
6726.76 2230
6727.53 2346
6728.30 2307
6729.08 2233
6729.85 2240
6730.63 2207
6731.40 2197
6732.17 2233
6732.95 2236
6733.72 2259
6734.50 2362
6735.27 2278
6736.04 2345
6736.82 2477
6737.59 2345
6738.37 2353
6739.14 2585
6739.92 2460
6740.69 2568
6741.47 2451
6742.24 2374
6743.02 2445
6743.79 2499
6744.57 2512
6745.34 2439
6746.12 2597
6746.89 2601
6747.66 2553
6748.44 2728
6749.22 2892
6749.99 2890
6750.77 2966
6751.54 3207
6752.32 3711
6753.09 3736
6753.87 3674
6754.64 3634
6755.42 3511
6756.19 3261
6756.97 3205
6757.74 3052
6758.52 2724
6759.29 2590
6760.07 2570
6760.85 2366
6761.62 2452
6762.40 2443
6763.17 2325
6763.95 2428
6764.73 2399
6765.50 2407
6766.28 2328
6767.05 2445
6767.83 2551
6768.61 2494
6769.38 2529
6770.16 2409
6770.94 2501
6771.71 2322
6772.49 2188
6773.26 2238
6774.04 2277
6774.82 2323
6775.59 2217
6776.37 2220
6777.15 2265
6777.92 2361
6778.70 2343
6779.48 2488
6780.25 2527
6781.03 2449
6781.81 2370
6782.59 2261
6783.36 2306
6784.14 2331
6784.92 2233
6785.69 2282
6786.47 2183
6787.25 2194
6788.03 2097
6788.80 2223
6789.58 2193
6790.36 2358
6791.13 2291
6791.91 2152
6792.69 2145
6793.47 2214
6794.25 2118
6795.02 2130
6795.80 2216
6796.58 2309
6797.36 2323
6798.13 2266
6798.91 2471
6799.69 2679
6800.47 2618
6801.25 2812
6802.02 2780
6802.80 3028
6803.58 3172
6804.36 3143
6805.14 3213
6805.92 3117
6806.69 2964
6807.47 3075
6808.25 2724
6809.03 2537
6809.81 2553
6810.59 2498
6811.36 2527
6812.14 2608
6812.92 2545
6813.70 2754
6814.48 2757
6815.26 2757
6816.04 2619
6816.82 2847
6817.60 2800
6818.37 2800
6819.15 2723
6819.93 2733
6820.71 2512
6821.49 2431
6822.27 2470
6823.05 2466
6823.83 2437
6824.61 2373
6825.39 2360
6826.17 2251
6826.95 2274
6827.73 2372
6828.51 2179
6829.29 2286
6830.07 2265
6830.85 2235
6831.63 2262
6832.40 2107
6833.18 2166
6833.96 2187
6834.74 2072
6835.52 2027
6836.30 2031
6837.08 2056
6837.87 2107
6838.65 1998
6839.43 1882
6840.21 1976
6840.99 2008
6841.77 2004
6842.55 2019
6843.33 2066
6844.11 2037
6844.89 1971
6845.67 2034
6846.45 2147
6847.23 2237
6848.01 2477
6848.79 2630
6849.57 2749
6850.35 3167
6851.13 3291
6851.92 3412
6852.70 3582
6853.48 3469
6854.26 3259
6855.04 3083
6855.82 2872
6856.60 2654
6857.38 2610
6858.16 2509
6858.95 2430
6859.73 2244
6860.51 2281
6861.29 2174
6862.07 2167
6862.85 2129
6863.64 2184
6864.42 2299
6865.20 2382
6865.98 2401
6866.76 2284
6867.54 2449
6868.33 2575
6869.11 2464
6869.89 2460
6870.67 2465
6871.45 2504
6872.24 2356
6873.02 2343
6873.80 2338
6874.58 2455
6875.36 2367
6876.15 2266
6876.93 2457
6877.71 2578
6878.49 2558
6879.28 2648
6880.06 2731
6880.84 2882
6881.62 2914
6882.41 2911
6883.19 2991
6883.97 3068
6884.76 3168
6885.54 3661
6886.32 4064
6887.10 4810
6887.89 5252
6888.67 5758
6889.45 5871
6890.24 5717
6891.02 5212
6891.80 4422
6892.59 4006
6893.37 3577
6894.15 3243
6894.94 3042
6895.72 2844
6896.50 2705
6897.29 2784
6898.07 2840
6898.85 2694
6899.64 2709
6900.42 2823
6901.21 2916
6901.99 3042
6902.77 3133
6903.56 3156
6904.34 3111
6905.12 3248
6905.91 3188
6906.69 3387
6907.48 3757
6908.26 3820
6909.05 3836
6909.83 3601
6910.61 3174
6911.40 3096
6912.18 2922
6912.97 2657
6913.75 2636
6914.54 2615
6915.32 2549
6916.11 2402
6916.89 2405
6917.67 2402
6918.46 2503
6919.24 2591
6920.03 2613
6920.81 2620
6921.60 2666
6922.38 2509
6923.17 2567
6923.95 2637
6924.74 2637
6925.52 2743
6926.31 2765
6927.09 2673
6927.88 2664
6928.67 2754
6929.45 2638
6930.24 2837
6931.02 2879
6931.81 2914
6932.59 2983
6933.38 3298
6934.16 3405
6934.95 3298
6935.74 3347
6936.52 3236
6937.31 3029
6938.09 2863
6938.88 2721
6939.66 2765
6940.45 2644
6941.24 2703
6942.02 2841
6942.81 2907
6943.59 2850
6944.38 2938
6945.17 3000
6945.95 3027
6946.74 3147
6947.53 3191
6948.31 3285
6949.10 3338
6949.89 3403
6950.67 3513
6951.46 3339
6952.25 3323
6953.03 3288
6953.82 3363
6954.61 3319
6955.39 3251
6956.18 3257
6956.97 3356
6957.75 3223
6958.54 3237
6959.33 3039
6960.11 3043
6960.90 3138
6961.69 3172
6962.48 3304
6963.26 3221
6964.05 3198
6964.84 3046
6965.63 3063
6966.41 3170
6967.20 3275
6967.99 3339
6968.78 3470
6969.56 3431
6970.35 3328
6971.14 3441
6971.93 3315
6972.71 3525
6973.50 3371
6974.29 3608
6975.08 3593
6975.87 3500
6976.65 3602
6977.44 3806
6978.23 3876
6979.02 4096
6979.81 4258
6980.60 4364
6981.38 4492
6982.17 5048
6982.96 5449
6983.75 6218
6984.54 7033
6985.33 7769
6986.11 8280
6986.90 8679
6987.69 8720
6988.48 8524
6989.27 8124
6990.06 7032
6990.85 6318
6991.64 5777
6992.42 5302
6993.21 4740
6994.00 4430
6994.79 4471
6995.58 4554
6996.37 4686
6997.16 5247
6997.95 6089
6998.74 6948
6999.53 7830
7000.32 8458
7001.11 8924
7001.90 9012
7002.68 8537
7003.47 7869
7004.26 7405
7005.05 6651
7005.84 5774
7006.63 5047
7007.42 4587
7008.21 4147
7009.00 3925
7009.79 3790
7010.58 3831
7011.37 3939
7012.16 3986
7012.95 4172
7013.74 4081
7014.53 4159
7015.32 3877
7016.11 3799
7016.90 3606
7017.69 3311
7018.48 3162
7019.27 3102
7020.07 2994
7020.86 3013
7021.65 2927
7022.44 2807
7023.23 2874
7024.02 2856
7024.81 2974
7025.60 3130
7026.39 3228
7027.18 3237
7027.97 3198
7028.76 3168
7029.55 3169
7030.35 3037
7031.14 3040
7031.93 2935
7032.72 2859
7033.51 2750
7034.30 2812
7035.09 2802
7035.88 2787
7036.68 2821
7037.47 2965
7038.26 3000
7039.05 3073
7039.84 3086
7040.63 3143
7041.43 3269
7042.22 3286
7043.01 3116
7043.80 3044
7044.59 3033
7045.38 3119
7046.18 3237
7046.97 3218
7047.76 3350
7048.55 3616
7049.35 3857
7050.14 4123
7050.93 4379
7051.72 4487
7052.51 4453
7053.31 4211
7054.10 3749
7054.89 3340
7055.68 3202
7056.48 3120
7057.27 3024
7058.06 2945
7058.85 2900
7059.65 2790
7060.44 2817
7061.23 2868
7062.03 2739
7062.82 2698
7063.61 2782
7064.40 2890
7065.20 2893
7065.99 2889
7066.78 2851
7067.58 2669
7068.37 2747
7069.16 2606
7069.96 2672
7070.75 2695
7071.54 2662
7072.34 2693
7073.13 2614
7073.92 2603
7074.72 2768
7075.51 2602
7076.30 2573
7077.10 2492
7077.89 2384
7078.69 2408
7079.48 2515
7080.27 2458
7081.07 2460
7081.86 2489
7082.66 2543
7083.45 2367
7084.24 2390
7085.04 2447
7085.83 2400
7086.63 2335
7087.42 2397
7088.21 2278
7089.01 2272
7089.80 2164
7090.60 2150
7091.39 2086
7092.19 2124
7092.98 2099
7093.78 2163
7094.57 2197
7095.37 2128
7096.16 2097
7096.96 2062
7097.75 2188
7098.55 2186
7099.34 2159
7100.14 2083
7100.93 1994
7101.73 2256
7102.52 2056
7103.32 2069
7104.11 2036
7104.91 1904
7105.70 1817
7106.50 1851
7107.29 1911
7108.09 1828
7108.88 1816
7109.68 1820
7110.47 1800
7111.27 1717
7112.07 1864
7112.86 1768
7113.66 1824
7114.45 1750
7115.25 1817
7116.04 1835
7116.84 1804
7117.64 1760
7118.43 1823
7119.23 1699
7120.02 1667
7120.82 1818
7121.62 1708
7122.41 1653
7123.21 1757
7124.01 1715
7124.80 1750
7125.60 1688
7126.40 1695
7127.19 1627
7127.99 1610
7128.79 1691
7129.58 1703
7130.38 1770
7131.18 1844
7131.97 1776
7132.77 1741
7133.57 1759
7134.36 1658
7135.16 1624
7135.96 1624
7136.75 1634
7137.55 1652
7138.35 1651
7139.14 1634
7139.94 1655
7140.74 1654
7141.54 1600
7142.33 1668
7143.13 1662
7143.93 1716
7144.73 1706
7145.52 1771
7146.32 1790
7147.12 1706
7147.92 1659
7148.71 1686
7149.51 1559
7150.31 1540
7151.11 1544
7151.91 1523
7152.70 1616
7153.50 1537
7154.30 1548
7155.10 1553
7155.90 1519
7156.69 1476
7157.49 1574
7158.29 1625
7159.09 1609
7159.89 1575
7160.69 1547
7161.48 1469
7162.28 1547
7163.08 1511
7163.88 1481
7164.68 1489
7165.48 1474
7166.28 1539
7167.07 1510
7167.87 1371
7168.67 1450
7169.47 1514
7170.27 1618
7171.07 1464
7171.87 1528
7172.67 1615
7173.47 1555
7174.27 1568
7175.06 1566
7175.86 1537
7176.66 1510
7177.46 1511
7178.26 1569
7179.06 1592
7179.86 1578
7180.66 1746
7181.46 1653
7182.26 1764
7183.06 1776
7183.86 1746
7184.66 1767
7185.46 1707
7186.26 1754
7187.06 1776
7187.86 1751
7188.66 1764
7189.46 1703
7190.26 1635
7191.06 1621
7191.86 1618
7192.66 1547
7193.46 1443
7194.26 1493
7195.06 1441
7195.86 1539
7196.66 1444
7197.46 1529
7198.26 1551
7199.06 1601
7199.86 1601
7200.66 1523
7201.46 1622
7202.26 1656
7203.06 1528
7203.87 1576
7204.67 1683
7205.47 1654
7206.27 1590
7207.07 1557
7207.87 1605
7208.67 1752
7209.47 1681
7210.27 1718
7211.07 1840
7211.88 1887
7212.68 1886
7213.48 1720
7214.28 1808
7215.08 1731
7215.88 1837
7216.68 1900
7217.49 1985
7218.29 1925
7219.09 2009
7219.89 2049
7220.69 1959
7221.49 2075
7222.30 2106
7223.10 2126
7223.90 1993
7224.70 1962
7225.50 1868
7226.31 1717
7227.11 1773
7227.91 1802
7228.71 1705
7229.51 1736
7230.32 1741
7231.12 1704
7231.92 1623
7232.72 1676
7233.53 1635
7234.33 1723
7235.13 1775
7235.93 1729
7236.74 1676
7237.54 1730
7238.34 1674
7239.14 1725
7239.95 1734
7240.75 1628
7241.55 1772
7242.36 1752
7243.16 1693
7243.96 1629
7244.77 1671
7245.57 1748
7246.37 1722
7247.17 1823
7247.98 1795
7248.78 1779
7249.58 1675
7250.39 1613
7251.19 1667
7251.99 1698
7252.80 1734
7253.60 1699
7254.41 1739
7255.21 1726
7256.01 1703
7256.82 1746
7257.62 1647
7258.42 1573
7259.23 1654
7260.03 1674
7260.84 1678
7261.64 1746
7262.44 1574
7263.25 1635
7264.05 1546
7264.86 1639
7265.66 1629
7266.46 1545
7267.27 1699
7268.07 1755
7268.88 1710
7269.68 1732
7270.49 1647
7271.29 1649
7272.10 1685
7272.90 1682
7273.71 1739
7274.51 1644
7275.31 1683
7276.12 1680
7276.92 1786
7277.73 1896
7278.53 1811
7279.34 1806
7280.14 1899
7280.95 1925
7281.75 2196
7282.56 2338
7283.37 2603
7284.17 2836
7284.98 3161
7285.78 3298
7286.59 3354
7287.39 3270
7288.20 2981
7289.00 2724
7289.81 2512
7290.61 2337
7291.42 2138
7292.23 2139
7293.03 2071
7293.84 2027
7294.64 1876
7295.45 1901
7296.25 1817
7297.06 1874
7297.87 1910
7298.67 1949
7299.48 2004
7300.28 2048
7301.09 1995
7301.90 2028
7302.70 2075
7303.51 2019
7304.32 1978
7305.12 1945
7305.93 2001
7306.74 2101
7307.54 2121
7308.35 2399
7309.16 2608
7309.96 2660
7310.77 2954
7311.58 3166
7312.38 2975
7313.19 3019
7314.00 2934
7314.80 2920
7315.61 2943
7316.42 2949
7317.22 3342
7318.03 3674
7318.84 3984
7319.65 4294
7320.45 4375
7321.26 4040
7322.07 3763
7322.88 3469
7323.68 3053
7324.49 2936
7325.30 2761
7326.11 2567
7326.91 2477
7327.72 2227
7328.53 2272
7329.34 2179
7330.14 2090
7330.95 2070
7331.76 2099
7332.57 2121
7333.38 2001
7334.18 2024
7334.99 2068
7335.80 2058
7336.61 2031
7337.42 2051
7338.22 2085
7339.03 2174
7339.84 2168
7340.65 1986
7341.46 1993
7342.27 2113
7343.07 2003
7343.88 2030
7344.69 1960
7345.50 2026
7346.31 1978
7347.12 1996
7347.93 2031
7348.74 1932
7349.54 1980
7350.35 1868
7351.16 1967
7351.97 1947
7352.78 1838
7353.59 1819
7354.40 1828
7355.21 1827
7356.02 1796
7356.83 1966
7357.64 1918
7358.45 1823
7359.25 1842
7360.06 1886
7360.87 1853
7361.68 1907
7362.49 1901
7363.30 1908
7364.11 1871
7364.92 1916
7365.73 2099
7366.54 1956
7367.35 2012
7368.16 2091
7368.97 2087
7369.78 2050
7370.59 2013
7371.40 2056
7372.21 1977
7373.02 2006
7373.83 1953
7374.64 2015
7375.45 1966
7376.26 1974
7377.07 2141
7377.88 2177
7378.69 2370
7379.50 2566
7380.31 2700
7381.13 2863
7381.94 2909
7382.75 2937
7383.56 2920
7384.37 2883
7385.18 2676
7385.99 2589
7386.80 2382
7387.61 2262
7388.42 2095
7389.23 2131
7390.05 1957
7390.86 1975
7391.67 1994
7392.48 1983
7393.29 1886
7394.10 1924
7394.91 1956
7395.72 1998
7396.54 2078
7397.35 2151
7398.16 2265
7398.97 2436
7399.78 2737
7400.59 2836
7401.41 2786
7402.22 2961
7403.03 2994
7403.84 2839
7404.65 2789
7405.46 2752
7406.28 2754
7407.09 2703
7407.90 2645
7408.71 2582
7409.52 2550
7410.34 2461
7411.15 2316
7411.96 2184
7412.77 2162
7413.59 2010
7414.40 1843
7415.21 1756
7416.02 1741
7416.84 1763
7417.65 1776
7418.46 1726
7419.27 1731
7420.09 1645
7420.90 1609
7421.71 1658
7422.53 1692
7423.34 1745
7424.15 1532
7424.96 1535
7425.78 1646
7426.59 1647
7427.40 1566
7428.22 1582
7429.03 1693
7429.84 1606
7430.66 1671
7431.47 1681
7432.28 1689
7433.10 1641
7433.91 1530
7434.72 1553
7435.54 1631
7436.35 1628
7437.17 1706
7437.98 1634
7438.79 1659
7439.61 1632
7440.42 1623
7441.23 1659
7442.05 1696
7442.86 1660
7443.68 1668
7444.49 1680
7445.30 1683
7446.12 1654
7446.93 1608
7447.75 1658
7448.56 1656
7449.38 1689
7450.19 1780
7451.00 1678
7451.82 1764
7452.63 1681
7453.45 1649
7454.26 1630
7455.08 1690
7455.89 1607
7456.71 1548
7457.52 1616
7458.34 1615
7459.15 1667
7459.97 1663
7460.78 1683
7461.60 1728
7462.41 1825
7463.23 1938
7464.04 1883
7464.86 1868
7465.67 1852
7466.49 1736
7467.30 1730
7468.12 1723
7468.93 1790
7469.75 1801
7470.56 1760
7471.38 1853
7472.20 1741
7473.01 1715
7473.83 1828
7474.64 1800
7475.46 1714
7476.27 1738
7477.09 1771
7477.91 1705
7478.72 1698
7479.54 1653
7480.35 1626
7481.17 1619
7481.99 1479
7482.80 1468
7483.62 1613
7484.44 1559
7485.25 1513
7486.07 1482
7486.88 1470
7487.70 1439
7488.52 1473
7489.33 1435
7490.15 1463
7490.97 1461
7491.78 1436
7492.60 1427
7493.42 1362
7494.23 1274
7495.05 1432
7495.87 1458
7496.69 1274
7497.50 1285
7498.32 1328
7499.14 1388
7499.95 1311
7500.77 1404
7501.59 1414
7502.40 1510
7503.22 1484
7504.04 1387
7504.86 1352
7505.67 1361
7506.49 1374
7507.31 1452
7508.13 1384
7508.94 1280
7509.76 1287
7510.58 1341
7511.40 1330
7512.22 1325
7513.03 1410
7513.85 1355
7514.67 1426
7515.49 1301
7516.31 1338
7517.12 1335
7517.94 1403
7518.76 1357
7519.58 1286
7520.40 1314
7521.21 1371
7522.03 1414
7522.85 1402
7523.67 1442
7524.49 1367
7525.31 1369
7526.12 1382
7526.94 1415
7527.76 1322
7528.58 1293
7529.40 1315
7530.22 1404
7531.04 1393
7531.86 1419
7532.67 1437
7533.49 1440
7534.31 1448
7535.13 1473
7535.95 1469
7536.77 1464
7537.59 1441
7538.41 1362
7539.23 1403
7540.05 1434
7540.87 1402
7541.69 1436
7542.51 1469
7543.32 1377
7544.14 1458
7544.96 1381
7545.78 1484
7546.60 1503
7547.42 1440
7548.24 1453
7549.06 1450
7549.88 1467
7550.70 1524
7551.52 1557
7552.34 1543
7553.16 1512
7553.98 1445
7554.80 1416
7555.62 1523
7556.44 1503
7557.26 1503
7558.08 1517
7558.90 1552
7559.72 1646
7560.54 1622
7561.36 1708
7562.19 1614
7563.01 1663
7563.83 1654
7564.65 1714
7565.47 1647
7566.29 1565
7567.11 1601
7567.93 1654
7568.75 1651
7569.57 1636
7570.39 1702
7571.21 1682
7572.03 1596
7572.86 1589
7573.68 1636
7574.50 1589
7575.32 1560
7576.14 1666
7576.96 1663
7577.78 1608
7578.60 1513
7579.43 1545
7580.25 1573
7581.07 1556
7581.89 1694
7582.71 1645
7583.53 1726
7584.36 1788
7585.18 1834
7586.00 1900
7586.82 2015
7587.64 2036
7588.47 2124
7589.29 2149
7590.11 2119
7590.93 2031
7591.75 1998
7592.58 2085
7593.40 2042
7594.22 1973
7595.04 2007
7595.86 1951
7596.69 2064
7597.51 2088
7598.33 2161
7599.15 2171
7599.98 2194
7600.80 2226
7601.62 2449
7602.45 2693
7603.27 2764
7604.09 2872
7604.91 3103
7605.74 3271
7606.56 3316
7607.38 3092
7608.21 3084
7609.03 2919
7609.85 2967
7610.67 2840
7611.50 2655
7612.32 2615
7613.14 2589
7613.97 2527
7614.79 2648
7615.61 2737
7616.44 3077
7617.26 3362
7618.08 3513
7618.91 3764
7619.73 3832
7620.56 3570
7621.38 3500
7622.20 3179
7623.03 2977
7623.85 2725
7624.67 2662
7625.50 2678
7626.32 2686
7627.15 2626
7627.97 2856
7628.80 3019
7629.62 3384
7630.44 3965
7631.27 4211
7632.09 4429
7632.92 4503
7633.74 4448
7634.57 4231
7635.39 3978
7636.21 3717
7637.04 3352
7637.86 2974
7638.69 2621
7639.51 2505
7640.34 2380
7641.16 2155
7641.99 2060
7642.81 1922
7643.64 1968
7644.46 1858
7645.29 1821
7646.11 1820
7646.94 1866
7647.76 1857
7648.59 1852
7649.41 1770
7650.24 1897
7651.06 1740
7651.89 1716
7652.71 1697
7653.54 1638
7654.37 1706
7655.19 1866
7656.02 1682
7656.84 1614
7657.67 1770
7658.49 1713
7659.32 1605
7660.14 1614
7660.97 1612
7661.80 1680
7662.62 1603
7663.45 1698
7664.27 1643
7665.10 1628
7665.93 1675
7666.75 1653
7667.58 1660
7668.41 1753
7669.23 1769
7670.06 1769
7670.88 1791
7671.71 1725
7672.54 1780
7673.36 1681
7674.19 1735
7675.02 1768
7675.84 1675
7676.67 1555
7677.50 1608
7678.32 1662
7679.15 1608
7679.98 1564
7680.81 1681
7681.63 1640
7682.46 1657
7683.29 1789
7684.11 1860
7684.94 1969
7685.77 1821
7686.59 1913
7687.42 1881
7688.25 1873
7689.08 1775
7689.90 1759
7690.73 1817
7691.56 1731
7692.39 1828
7693.21 1799
7694.04 1782
7694.87 1842
7695.70 1919
7696.53 2155
7697.35 2302
7698.18 2446
7699.01 2805
7699.84 2895
7700.66 2688
7701.49 2392
7702.32 2209
7703.15 2065
7703.98 2053
7704.81 1923
7705.63 1823
7706.46 1749
7707.29 1814
7708.12 1689
7708.95 1702
7709.78 1623
7710.60 1633
7711.43 1677
7712.26 1723
7713.09 1752
7713.92 1662
7714.75 1678
7715.58 1632
7716.41 1581
7717.23 1641
7718.06 1551
7718.89 1586
7719.72 1590
7720.55 1492
7721.38 1428
7722.21 1437
7723.04 1526
7723.87 1445
7724.70 1424
7725.53 1432
7726.36 1422
7727.18 1426
7728.01 1432
7728.84 1417
7729.67 1419
7730.50 1405
7731.33 1436
7732.16 1530
7732.99 1447
7733.82 1256
7734.65 1395
7735.48 1400
7736.31 1350
7737.14 1294
7737.97 1346
7738.80 1400
7739.63 1430
7740.46 1362
7741.29 1297
7742.12 1311
7742.95 1319
7743.78 1262
7744.61 1296
7745.44 1318
7746.27 1484
7747.10 1407
7747.94 1469
7748.77 1423
7749.60 1470
7750.43 1467
7751.26 1447
7752.09 1343
7752.92 1423
7753.75 1330
7754.58 1310
7755.41 1328
7756.24 1340
7757.07 1292
7757.91 1363
7758.74 1428
7759.57 1299
7760.40 1230
7761.23 1247
7762.06 1253
7762.89 1288
7763.72 1259
7764.56 1272
7765.39 1237
7766.22 1312
7767.05 1374
7767.88 1305
7768.71 1341
7769.55 1340
7770.38 1322
7771.21 1402
7772.04 1356
7772.87 1322
7773.70 1347
7774.54 1425
7775.37 1405
7776.20 1335
7777.03 1415
7777.86 1459
7778.70 1427
7779.53 1383
7780.36 1332
7781.19 1247
7782.03 1348
7782.86 1388
7783.69 1371
7784.52 1297
7785.36 1343
7786.19 1429
7787.02 1379
7787.85 1371
7788.69 1337
7789.52 1350
7790.35 1375
7791.19 1399
7792.02 1315
7792.85 1325
7793.68 1411
7794.52 1448
7795.35 1358
7796.18 1289
7797.02 1379
7797.85 1447
7798.68 1398
7799.52 1488
7800.35 1398
7801.18 1392
7802.02 1471
7802.85 1525
7803.68 1534
7804.52 1605
7805.35 1644
7806.18 1552
7807.02 1520
7807.85 1671
7808.69 1709
7809.52 1655
7810.35 1717
7811.19 1879
7812.02 2068
7812.86 1936
7813.69 2039
7814.52 1966
7815.36 1951
7816.19 1976
7817.03 2055
7817.86 2029
7818.70 1899
7819.53 1903
7820.36 1882
7821.20 1964
7822.03 1893
7822.87 1971
7823.70 2009
7824.54 2115
7825.37 2295
7826.21 2391
7827.04 2537
7827.88 2543
7828.71 2507
7829.55 2415
7830.38 2349
7831.22 2265
7832.05 2230
7832.89 2296
7833.72 2362
7834.56 2316
7835.39 2464
7836.23 2318
7837.06 2374
7837.90 2278
7838.73 2122
7839.57 2044
7840.40 1996
7841.24 2016
7842.07 2071
7842.91 1894
7843.75 1913
7844.58 1806
7845.42 1908
7846.25 1953
7847.09 1834
7847.93 1840
7848.76 1886
7849.60 1763
7850.43 1816
7851.27 1798
7852.11 1760
7852.94 1786
7853.78 1899
7854.61 1860
7855.45 1901
7856.29 1868
7857.12 1908
7857.96 2061
7858.80 2169
7859.63 2242
7860.47 2250
7861.31 2276
7862.14 2257
7862.98 2094
7863.82 2071
7864.65 2078
7865.49 2054
7866.33 1965
7867.16 1974
7868.00 1966
7868.84 2056
7869.67 2076
7870.51 2131
7871.35 2234
7872.19 2298
7873.02 2279
7873.86 2312
7874.70 2437
7875.53 2667
7876.37 2883
7877.21 3145
7878.05 3461
7878.88 3514
7879.72 3582
7880.56 3259
7881.40 3018
7882.24 2755
7883.07 2511
7883.91 2369
7884.75 2344
7885.59 2242
7886.42 2216
7887.26 2219
7888.10 2159
7888.94 2264
7889.78 2516
7890.62 2695
7891.45 2898
7892.29 3018
7893.13 2989
7893.97 3058
7894.81 2846
7895.65 2755
7896.48 2609
7897.32 2426
7898.16 2357
7899.00 2258
7899.84 2187
7900.68 2154
7901.52 2079
7902.35 2117
7903.19 1980
7904.03 1913
7904.87 1964
7905.71 2014
7906.55 1979
7907.39 1922
7908.23 1865
7909.07 1819
7909.91 1853
7910.75 1805
7911.58 1822
7912.42 1800
7913.26 1762
7914.10 1814
7914.94 1825
7915.78 1800
7916.62 1841
7917.46 1924
7918.30 1962
7919.14 2035
7919.98 1986
7920.82 2004
7921.66 2017
7922.50 1917
7923.34 1714
7924.18 1850
7925.02 1759
7925.86 1683
7926.70 1696
7927.54 1726
7928.38 1622
7929.22 1588
7930.06 1636
7930.90 1728
7931.74 1695
7932.58 1643
7933.42 1692
7934.26 1652
7935.10 1716
7935.94 1711
7936.78 1743
7937.62 1695
7938.47 1672
7939.31 1674
7940.15 1660
7940.99 1666
7941.83 1801
7942.67 1790
7943.51 1854
7944.35 1871
7945.19 1949
7946.03 1940
7946.88 1947
7947.72 1970
7948.56 1976
7949.40 1992
7950.24 1980
7951.08 2044
7951.92 2103
7952.76 2145
7953.61 2188
7954.45 2420
7955.29 2510
7956.13 2536
7956.97 2500
7957.81 2471
7958.66 2482
7959.50 2400
7960.34 2525
7961.18 2628
7962.02 2804
7962.87 2663
7963.71 2677
7964.55 2715
7965.39 2774
7966.23 2810
7967.08 2960
7967.92 3157
7968.76 3064
7969.60 3116
7970.45 2901
7971.29 2736
7972.13 2326
7972.97 2075
7973.82 2158
7974.66 2099
7975.50 1899
7976.34 1942
7977.19 1969
7978.03 1861
7978.87 1884
7979.72 1809
7980.56 1815
7981.40 1793
7982.24 1830
7983.09 1804
7983.93 1760
7984.77 1712
7985.62 1623
7986.46 1674
7987.30 1640
7988.15 1658
7988.99 1650
7989.83 1583
7990.68 1547
7991.52 1437
7992.36 1462
7993.21 1427
7994.05 1383
7994.90 1392
7995.74 1385
7996.58 1441
7997.43 1338
7998.27 1333
7999.11 1331
7999.96 1240
8000.80 1309
8001.65 1330
8002.49 1331
8003.34 1247
8004.18 1250
8005.02 1326
8005.87 1330
8006.71 1328
8007.56 1269
8008.40 1307
8009.25 1315
8010.09 1216
8010.93 1320
8011.78 1216
8012.62 1267
8013.47 1211
8014.31 1229
8015.16 1185
8016.00 1158
8016.85 1338
8017.69 1257
8018.54 1302
8019.38 1181
8020.23 1249
8021.07 1350
8021.92 1334
8022.76 1256
8023.61 1298
8024.45 1238
8025.30 1327
8026.14 1269
8026.99 1134
8027.83 1206
8028.68 1270
8029.53 1220
8030.37 1288
8031.22 1296
8032.06 1257
8032.91 1363
8033.75 1311
8034.60 1203
8035.45 1222
8036.29 1215
8037.14 1236
8037.98 1207
8038.83 1168
8039.68 1179
8040.52 1161
8041.37 1205
8042.21 1291
8043.06 1265
8043.91 1161
8044.75 1238
8045.60 1168
8046.45 1181
8047.29 1203
8048.14 1235
8048.99 1183
8049.83 1163
8050.68 1127
8051.53 1233
8052.37 1276
8053.22 1190
8054.07 1201
8054.91 1117
8055.76 1161
8056.61 1113
8057.45 1150
8058.30 1097
8059.15 1077
8060.00 1066
8060.84 1067
8061.69 1053
8062.54 1111
8063.38 1076
8064.23 1127
8065.08 1102
8065.93 1034
8066.77 1013
8067.62 1075
8068.47 1102
8069.32 1065
8070.16 1021
8071.01 1086
8071.86 1071
8072.71 1038
8073.56 998
8074.40 1019
8075.25 1051
8076.10 1004
8076.95 979
8077.80 1015
8078.64 1010
8079.49 1043
8080.34 1093
8081.19 1069
8082.04 986
8082.89 1031
8083.73 1017
8084.58 1001
8085.43 1037
8086.28 1075
8087.13 1147
8087.98 1114
8088.82 1062
8089.67 1093
8090.52 1034
8091.37 1098
8092.22 1095
8093.07 1122
8093.92 1079
8094.77 1069
8095.62 1147
8096.46 1101
8097.31 1031
8098.16 1090
8099.01 1085
8099.86 1121
8100.71 1075
8101.56 1068
8102.41 1069
8103.26 1004
8104.11 996
8104.96 958
8105.81 1065
8106.66 1054
8107.51 1022
8108.36 1100
8109.21 1071
8110.06 960
8110.91 972
8111.76 1050
8112.61 1055
8113.46 991
8114.31 935
8115.16 1006
8116.01 970
8116.86 917
8117.71 944
8118.56 1047
8119.41 1112
8120.26 1039
8121.11 1027
8121.96 1091
8122.81 1045
8123.66 1024
8124.51 1080
8125.36 993
8126.21 1041
8127.06 1046
8127.91 1097
8128.76 1082
8129.61 1015
8130.46 1006
8131.31 1109
8132.17 1136
8133.02 1064
8133.87 1060
8134.72 1083
8135.57 1068
8136.42 1109
8137.27 1113
8138.12 1102
8138.97 1038
8139.83 1119
8140.68 1180
8141.53 1135
8142.38 1174
8143.23 1173
8144.08 1123
8144.94 1090
8145.79 1116
8146.64 1128
8147.49 1192
8148.34 1182
8149.19 1192
8150.05 1074
8150.90 1246
8151.75 1211
8152.60 1144
8153.45 1257
8154.31 1335
8155.16 1448
8156.01 1550
8156.86 1596
8157.71 1516
8158.57 1319
8159.42 1249
8160.27 1273
8161.12 1168
8161.98 1122
8162.83 1102
8163.68 1041
8164.53 1082
8165.39 1029
8166.24 1012
8167.09 1043
8167.95 1105
8168.80 1133
8169.65 1098
8170.50 1026
8171.36 1057
8172.21 1096
8173.06 1014
8173.92 1081
8174.77 1080
8175.62 1074
8176.48 1022
8177.33 973
8178.18 1005
8179.04 988
8179.89 1008
8180.74 927
8181.60 967
8182.45 934
8183.30 966
8184.16 969
8185.01 999
8185.86 935
8186.72 930
8187.57 943
8188.43 1004
8189.28 931
8190.13 949
8190.99 952
8191.84 912
8192.70 936
8193.55 948
8194.40 943
8195.26 961
8196.11 905
8196.97 944
8197.82 947
8198.68 976
8199.53 941
8200.39 984
8201.24 920
8202.09 885
8202.95 943
8203.80 954
8204.66 977
8205.51 908
8206.37 904
8207.22 942
8208.08 940
8208.93 924
8209.79 1011
8210.64 934
8211.50 928
8212.35 942
8213.21 933
8214.06 942
8214.92 919
8215.77 918
8216.63 931
8217.49 961
8218.34 980
8219.20 945
8220.05 1000
8220.91 991
8221.76 925
8222.62 898
8223.47 909
8224.33 926
8225.19 945
8226.04 1065
8226.90 964
8227.75 952
8228.61 943
8229.47 950
8230.32 963
8231.18 912
8232.03 945
8232.89 884
8233.75 957
8234.60 973
8235.46 944
8236.32 867
8237.17 875
8238.03 956
8238.88 925
8239.74 968
8240.60 931
8241.45 937
8242.31 921
8243.17 921
8244.02 972
8244.88 987
8245.74 947
8246.60 1011
8247.45 891
8248.31 884
8249.17 865
8250.02 900
8250.88 887
8251.74 926
8252.59 941
8253.45 935
8254.31 973
8255.17 946
8256.02 915
8256.88 895
8257.74 886
8258.60 973
8259.45 917
8260.31 965
8261.17 929
8262.03 935
8262.89 915
8263.74 857
8264.60 868
8265.46 992
8266.32 975
8267.17 962
8268.03 977
8268.89 917
8269.75 959
8270.61 975
8271.47 1032
8272.32 952
8273.18 942
8274.04 1045
8274.90 1014
8275.76 1059
8276.62 1033
8277.47 958
8278.33 991
8279.19 1059
8280.05 1017
8280.91 1017
8281.77 1004
8282.63 1034
8283.48 1030
8284.34 1085
8285.20 1078
8286.06 1125
8286.92 1229
8287.78 1231
8288.64 1243
8289.50 1250
8290.36 1319
8291.22 1281
8292.08 1413
8292.94 1501
8293.79 1610
8294.65 1640
8295.51 1601
8296.37 1582
8297.23 1482
8298.09 1333
8298.95 1310
8299.81 1171
8300.67 1105
8301.53 1162
8302.39 1181
8303.25 1165
8304.11 1073
8304.97 1128
8305.83 1120
8306.69 1085
8307.55 999
8308.41 975
8309.27 1066
8310.13 1101
8310.99 1052
8311.85 1078
8312.71 1038
8313.57 1034
8314.43 1041
8315.29 1059
8316.15 1010
8317.01 953
8317.88 949
8318.74 1068
8319.60 1131
8320.46 1057
8321.32 1053
8322.18 1036
8323.04 1052
8323.90 968
8324.76 985
8325.62 1065
8326.48 1048
8327.34 994
8328.21 974
8329.07 982
8329.93 922
8330.79 953
8331.65 1006
8332.51 931
8333.37 960
8334.24 1011
8335.10 915
8335.96 927
8336.82 974
8337.68 978
8338.54 930
8339.41 898
8340.27 912
8341.13 904
8341.99 915
8342.85 958
8343.71 960
8344.58 923
8345.44 964
8346.30 1006
8347.16 1034
8348.02 1017
8348.89 943
8349.75 927
8350.61 972
8351.47 951
8352.34 953
8353.20 929
8354.06 884
8354.92 1014
8355.79 1027
8356.65 944
8357.51 1040
8358.37 1072
8359.24 1022
8360.10 998
8360.96 1007
8361.83 1005
8362.69 990
8363.55 1004
8364.41 1038
8365.28 1018
8366.14 1047
8367.00 1033
8367.87 991
8368.73 981
8369.59 1061
8370.46 1015
8371.32 1041
8372.18 990
8373.05 1036
8373.91 1011
8374.77 994
8375.64 1016
8376.50 1087
8377.37 1027
8378.23 1033
8379.09 1099
8379.96 1128
8380.82 1080
8381.68 1033
8382.55 1072
8383.41 1129
8384.28 1113
8385.14 1058
8386.01 1055
8386.87 1038
8387.73 1073
8388.60 1026
8389.46 1086
8390.33 1017
8391.19 1074
8392.06 1092
8392.92 1068
8393.78 1085
8394.65 1032
8395.51 1084
8396.38 1063
8397.24 1091
8398.11 1066
8398.97 1129
8399.84 1142
8400.70 1065
8401.57 1083
8402.43 1138
8403.30 1042
8404.16 1082
8405.03 1167
8405.89 1125
8406.76 1147
8407.62 1139
8408.49 1114
8409.35 1207
8410.22 1169
8411.08 1206
8411.95 1250
8412.82 1189
8413.68 1198
8414.55 1267
8415.41 1282
8416.28 1289
8417.14 1209
8418.01 1227
8418.88 1300
8419.74 1276
8420.61 1243
8421.47 1272
8422.34 1297
8423.21 1379
8424.07 1402
8424.94 1454
8425.80 1407
8426.67 1397
8427.54 1552
8428.40 1542
8429.27 1490
8430.14 1569
8431.00 1561
8431.87 1436
8432.74 1454
8433.60 1457
8434.47 1512
8435.34 1699
8436.20 1701
8437.07 1712
8437.94 1705
8438.80 1837
8439.67 1984
8440.54 2070
8441.40 2228
8442.27 2333
8443.14 2577
8444.00 2659
8444.87 2637
8445.74 2687
8446.61 2675
8447.47 2462
8448.34 2416
8449.21 2371
8450.08 2393
8450.94 2372
8451.81 2316
8452.68 2355
8453.55 2522
8454.41 2841
8455.28 3021
8456.15 3230
8457.02 3521
8457.88 3691
8458.75 3655
8459.62 3527
8460.49 3410
8461.36 3242
8462.22 2994
8463.09 2882
8463.96 2684
8464.83 2653
8465.70 2525
8466.57 2782
8467.43 3139
8468.30 3636
8469.17 4262
8470.04 4642
8470.91 5164
8471.78 5191
8472.65 5121
8473.51 4842
8474.38 4254
8475.25 3798
8476.12 3290
8476.99 2771
8477.86 2402
8478.73 2219
8479.60 1993
8480.46 1867
8481.33 1772
8482.20 1717
8483.07 1669
8483.94 1565
8484.81 1567
8485.68 1577
8486.55 1546
8487.42 1527
8488.29 1549
8489.16 1589
8490.03 1610
8490.90 1520
8491.77 1541
8492.64 1443
8493.51 1437
8494.37 1440
8495.24 1548
8496.11 1536
8496.98 1553
8497.85 1564
8498.72 1555
8499.59 1508
8500.46 1512
8501.33 1499
8502.20 1526
8503.07 1458
8503.94 1449
8504.82 1470
8505.69 1422
8506.56 1550
8507.43 1688
8508.30 1688
8509.17 1662
8510.04 1648
8510.91 1703
8511.78 1573
8512.65 1599
8513.52 1507
8514.39 1565
8515.26 1508
8516.13 1516
8517.00 1536
8517.87 1585
8518.75 1453
8519.62 1420
8520.49 1382
8521.36 1399
8522.23 1388
8523.10 1379
8523.97 1403
8524.84 1390
8525.71 1459
8526.59 1480
8527.46 1465
8528.33 1481
8529.20 1596
8530.07 1592
8530.94 1645
8531.82 1499
8532.69 1442
8533.56 1533
8534.43 1601
8535.30 1614
8536.17 1523
8537.05 1602
8537.92 1508
8538.79 1590
8539.66 1566
8540.53 1622
8541.41 1543
8542.28 1497
8543.15 1504
8544.02 1524
8544.90 1539
8545.77 1497
8546.64 1476
8547.51 1484
8548.39 1426
8549.26 1453
8550.13 1517
8551.00 1490
8551.88 1554
8552.75 1739
8553.62 1773
8554.49 1723
8555.37 1793
8556.24 1822
8557.11 1796
8557.99 1729
8558.86 1584
8559.73 1466
8560.60 1429
8561.48 1383
8562.35 1377
8563.22 1419
8564.10 1377
8564.97 1260
8565.84 1286
8566.72 1273
8567.59 1295
8568.46 1280
8569.34 1272
8570.21 1285
8571.09 1305
8571.96 1264
8572.83 1170
8573.71 1243
8574.58 1260
8575.45 1227
8576.33 1179
8577.20 1175
8578.08 1210
8578.95 1217
8579.82 1141
8580.70 1105
8581.57 1153
8582.45 1157
8583.32 1180
8584.20 1170
8585.07 1259
8585.94 1263
8586.82 1150
8587.69 1242
8588.57 1263
8589.44 1173
8590.32 1198
8591.19 1159
8592.07 1199
8592.94 1175
8593.82 1183
8594.69 1228
8595.57 1253
8596.44 1270
8597.32 1329
8598.19 1313
8599.07 1166
8599.94 1218
8600.82 1234
8601.69 1243
8602.57 1193
8603.44 1187
8604.32 1262
8605.19 1284
8606.07 1278
8606.94 1224
8607.82 1178
8608.69 1265
8609.57 1235
8610.45 1186
8611.32 1215
8612.20 1256
8613.07 1249
8613.95 1239
8614.82 1238
8615.70 1348
8616.58 1306
8617.45 1276
8618.33 1278
8619.21 1298
8620.08 1289
8620.96 1327
8621.83 1341
8622.71 1321
8623.59 1243
8624.46 1242
8625.34 1365
8626.22 1305
8627.09 1331
8627.97 1423
8628.85 1460
8629.72 1519
8630.60 1441
8631.48 1436
8632.35 1561
8633.23 1505
8634.11 1539
8634.98 1565
8635.86 1563
8636.74 1515
8637.61 1571
8638.49 1574
8639.37 1590
8640.24 1608
8641.12 1627
8642.00 1629
8642.88 1753
8643.75 1748
8644.63 1713
8645.51 1636
8646.39 1751
8647.26 1822
8648.14 1931
8649.02 1909
8649.90 1941
8650.77 1962
8651.65 1911
8652.53 1913
8653.41 1948
8654.29 1959
8655.16 1895
8656.04 1879
8656.92 1935
8657.80 1899
8658.68 1949
8659.55 1885
8660.43 1913
8661.31 1907
8662.19 1858
8663.07 1847
8663.95 1896
8664.82 1968
8665.70 1954
8666.58 1972
8667.46 2015
8668.34 2089
8669.22 2195
8670.10 2381
8670.97 2528
8671.85 2779
8672.73 3102
8673.61 3297
8674.49 3637
8675.37 3701
8676.25 3699
8677.13 3691
8678.01 3624
8678.88 3214
8679.76 2971
8680.64 2875
8681.52 2737
8682.40 2513
8683.28 2424
8684.16 2363
8685.04 2363
8685.92 2367
8686.80 2378
8687.68 2501
8688.56 2921
8689.44 3471
8690.32 4027
8691.20 4914
8692.08 5586
8692.96 6240
8693.84 6595
8694.72 6431
8695.60 5862
8696.48 5449
8697.36 4782
8698.24 4042
8699.12 3355
8700.00 2976
8700.88 2511
8701.76 2260
8702.64 2044
8703.52 1911
8704.40 1878
8705.28 1838
8706.16 1698
8707.04 1665
8707.92 1715
8708.80 1662
8709.68 1625
8710.56 1628
8711.44 1602
8712.33 1666
8713.21 1633
8714.09 1575
8714.97 1603
8715.85 1601
8716.73 1546
8717.61 1500
8718.49 1482
8719.37 1469
8720.25 1619
8721.14 1633
8722.02 1672
8722.90 1541
8723.78 1559
8724.66 1599
8725.54 1516
8726.42 1587
8727.31 1578
8728.19 1549
8729.07 1659
8729.95 1702
8730.83 1704
8731.72 1751
8732.60 1721
8733.48 1629
8734.36 1624
8735.24 1603
8736.12 1605
8737.01 1487
8737.89 1536
8738.77 1522
8739.65 1491
8740.54 1522
8741.42 1556
8742.30 1435
8743.18 1484
8744.07 1525
8744.95 1537
8745.83 1525
8746.71 1563
8747.60 1508
8748.48 1487
8749.36 1450
8750.24 1506
8751.13 1514
8752.01 1619
8752.89 1659
8753.77 1694
8754.66 1736
8755.54 1788
8756.42 1824
8757.31 1822
8758.19 1922
8759.07 2072
8759.96 2114
8760.84 2083
8761.72 2004
8762.61 1965
8763.49 1937
8764.37 1766
8765.26 1870
8766.14 1916
8767.02 1812
8767.91 1807
8768.79 1834
8769.68 1820
8770.56 1807
8771.44 1944
8772.33 1909
8773.21 1789
8774.09 1869
8774.98 1822
8775.86 1786
8776.75 1681
8777.63 1609
8778.52 1490
8779.40 1486
8780.28 1536
8781.17 1443
8782.05 1544
8782.94 1482
8783.82 1505
8784.71 1412
8785.59 1423
8786.47 1408
8787.36 1403
8788.24 1441
8789.13 1445
8790.01 1314
8790.90 1407
8791.78 1470
8792.67 1502
8793.55 1444
8794.44 1433
8795.32 1408
8796.21 1504
8797.09 1524
8797.98 1596
8798.86 1587
8799.75 1624
8800.63 1592
8801.52 1624
8802.41 1578
8803.29 1659
8804.18 1591
8805.06 1617
8805.95 1675
8806.83 1569
8807.72 1589
8808.60 1582
8809.49 1520
8810.38 1443
8811.26 1471
8812.15 1388
8813.03 1347
8813.92 1293
8814.81 1270
8815.69 1374
8816.58 1380
8817.46 1347
8818.35 1418
8819.24 1467
8820.12 1522
8821.01 1483
8821.89 1469
8822.78 1459
8823.67 1496
8824.55 1572
8825.44 1620
8826.33 1700
8827.21 1813
8828.10 1926
8828.99 1986
8829.87 1863
8830.76 1765
8831.65 1721
8832.53 1570
8833.42 1510
8834.31 1479
8835.20 1426
8836.08 1387
8836.97 1369
8837.86 1358
8838.74 1323
8839.63 1316
8840.52 1311
8841.41 1340
8842.29 1310
8843.18 1305
8844.07 1263
8844.96 1296
8845.84 1259
8846.73 1206
8847.62 1278
8848.51 1188
8849.39 1136
8850.28 1119
8851.17 1210
8852.06 1145
8852.95 1092
8853.83 1113
8854.72 1097
8855.61 1066
8856.50 1038
8857.39 1133
8858.27 1111
8859.16 1037
8860.05 1082
8860.94 1082
8861.83 1100
8862.72 1141
8863.60 1100
8864.49 1163
8865.38 1146
8866.27 1099
8867.16 1075
8868.05 1044
8868.94 1080
8869.83 1088
8870.71 1028
8871.60 1032
8872.49 1069
8873.38 1081
8874.27 1114
8875.16 1159
8876.05 1051
8876.94 1072
8877.83 1159
8878.72 1157
8879.60 1140
8880.49 1119
8881.38 1080
8882.27 1124
8883.16 1141
8884.05 1143
8884.94 1172
8885.83 1225
8886.72 1234
8887.61 1279
8888.50 1165
8889.39 1167
8890.28 1240
8891.17 1095
8892.06 1082
8892.95 1068
8893.84 1003
8894.73 1057
8895.62 1061
8896.51 1007
8897.40 1083
8898.29 1066
8899.18 1021
8900.07 1044
8900.96 1080
8901.85 1013
8902.74 992
8903.63 1064
8904.52 1115
8905.41 1055
8906.30 1015
8907.19 1002
8908.08 945
8908.98 940
8909.87 941
8910.76 964
8911.65 960
8912.54 949
8913.43 942
8914.32 964
8915.21 991
8916.10 1024
8916.99 1017
8917.89 939
8918.78 987
8919.67 1001
8920.56 929
8921.45 938
8922.34 933
8923.23 915
8924.13 953
8925.02 953
8925.91 845
8926.80 815
8927.69 896
8928.58 908
8929.48 903
8930.37 868
8931.26 858
8932.15 893
8933.04 876
8933.93 874
8934.83 885
8935.72 893
8936.61 851
8937.50 821
8938.40 877
8939.29 840
8940.18 896
8941.07 938
8941.96 892
8942.86 895
8943.75 881
8944.64 943
8945.53 910
8946.43 875
8947.32 868
8948.21 810
8949.11 826
8950.00 867
8950.89 864
8951.78 851
8952.68 888
8953.57 881
8954.46 850
8955.36 835
8956.25 808
8957.14 827
8958.04 863
8958.93 842
8959.82 832
8960.72 871
8961.61 805
8962.50 819
8963.40 858
8964.29 855
8965.18 835
8966.08 830
8966.97 822
8967.86 865
8968.76 812
8969.65 850
8970.54 875
8971.44 850
8972.33 871
8973.23 848
8974.12 898
8975.01 860
8975.91 840
8976.80 828
8977.70 833
8978.59 859
8979.49 867
8980.38 826
8981.27 869
8982.17 846
8983.06 853
8983.96 828
8984.85 805
8985.75 783
8986.64 821
8987.54 801
8988.43 821
8989.33 859
8990.22 824
8991.12 843
8992.01 809
8992.90 919
8993.80 924
8994.69 835
8995.59 890
8996.49 919
8997.38 827
8998.28 868
8999.17 933
9000.07 851
9000.96 883
9001.86 931
9002.75 931
9003.65 848
9004.54 864
9005.44 806
9006.33 799
9007.23 842
9008.13 787
9009.02 785
9009.92 863
9010.81 876
9011.71 788
9012.60 852
9013.50 891
9014.40 897
9015.29 862
9016.19 817
9017.09 827
9017.98 834
9018.88 778
9019.77 840
9020.67 887
9021.57 803
9022.46 842
9023.36 866
9024.26 845
9025.15 855
9026.05 833
9026.95 849
9027.84 893
9028.74 853
9029.64 829
9030.53 798
9031.43 840
9032.33 809
9033.22 901
9034.12 832
9035.02 875
9035.91 850
9036.81 881
9037.71 829
9038.61 888
9039.50 884
9040.40 908
9041.30 866
9042.20 881
9043.09 904
9043.99 841
9044.89 925
9045.79 902
9046.68 859
9047.58 916
9048.48 862
9049.38 921
9050.27 940
9051.17 976
9052.07 986
9052.97 1028
9053.87 1079
9054.76 1031
9055.66 1038
9056.56 1048
9057.46 986
9058.36 913
9059.25 932
9060.15 949
9061.05 911
9061.95 918
9062.85 993
9063.75 909
9064.64 902
9065.54 928
9066.44 917
9067.34 994
9068.24 1027
9069.14 1101
9070.04 1093
9070.94 973
9071.83 956
9072.73 1047
9073.63 1072
9074.53 1012
9075.43 990
9076.33 948
9077.23 990
9078.13 1003
9079.03 1029
9079.93 1040
9080.83 1021
9081.72 1017
9082.62 1065
9083.52 1041
9084.42 1102
9085.32 1074
9086.22 1159
9087.12 1174
9088.02 1154
9088.92 1142
9089.82 1227
9090.72 1247
9091.62 1410
9092.52 1383
9093.42 1317
9094.32 1164
9095.22 1143
9096.12 1108
9097.02 1059
9097.92 1104
9098.82 1062
9099.72 1116
9100.62 1053
9101.52 1060
9102.42 994
9103.32 926
9104.22 945
9105.12 1014
9106.02 855
9106.92 905
9107.83 884
9108.73 868
9109.63 926
9110.53 924
9111.43 911
9112.33 869
9113.23 862
9114.13 908
9115.03 851
9115.93 818
9116.83 850
9117.74 825
9118.64 884
9119.54 885
9120.44 867
9121.34 864
9122.24 839
9123.14 781
9124.04 772
9124.95 825
9125.85 894
9126.75 874
9127.65 822
9128.55 832
9129.45 826
9130.36 849
9131.26 782
9132.16 828
9133.06 827
9133.96 868
9134.87 804
9135.77 827
9136.67 803
9137.57 840
9138.47 916
9139.38 867
9140.28 806
9141.18 853
9142.08 854
9142.99 903
9143.89 881
9144.79 812
9145.69 824
9146.60 830
9147.50 840
9148.40 799
9149.30 812
9150.21 795
9151.11 809
9152.01 855
9152.92 870
9153.82 849
9154.72 907
9155.62 875
9156.53 930
9157.43 949
9158.33 898
9159.24 945
9160.14 907
9161.04 872
9161.95 892
9162.85 853
9163.75 838
9164.66 876
9165.56 842
9166.46 817
9167.37 805
9168.27 837
9169.17 855
9170.08 839
9170.98 833
9171.89 811
9172.79 798
9173.69 802
9174.60 787
9175.50 812
9176.41 760
9177.31 800
9178.21 818
9179.12 844
9180.02 819
9180.93 823
9181.83 842
9182.74 833
9183.64 787
9184.54 793
9185.45 759
9186.35 758
9187.26 761
9188.16 801
9189.07 800
9189.97 764
9190.88 850
9191.78 849
9192.69 812
9193.59 789
9194.50 743
9195.40 873
9196.31 845
9197.21 828
9198.12 799
9199.02 755
9199.93 826
9200.83 878
9201.74 907
9202.64 863
9203.55 849
9204.45 825
9205.36 862
9206.26 806
9207.17 740
9208.08 757
9208.98 735
9209.89 737
9210.79 749
9211.70 762
9212.60 852
9213.51 839
9214.42 764
9215.32 785
9216.23 836
9217.13 810
9218.04 817
9218.95 866
9219.85 807
9220.76 798
9221.66 813
9222.57 810
9223.48 750
9224.38 785
9225.29 738
9226.20 739
9227.10 749
9228.01 694
9228.92 738
9229.82 757
9230.73 754
9231.64 785
9232.54 809
9233.45 765
9234.36 713
9235.26 767
9236.17 765
9237.08 741
9237.99 748
9238.89 716
9239.80 745
9240.71 713
9241.61 783
9242.52 753
9243.43 720
9244.34 697
9245.24 716
9246.15 759
9247.06 703
9247.97 713
9248.87 708
9249.78 788
9250.69 736
9251.60 735
9252.50 814
9253.41 741
9254.32 810
9255.23 731
9256.14 769
9257.04 712
9257.95 718
9258.86 726
9259.77 721
9260.68 743
9261.59 752
9262.49 748
9263.40 761
9264.31 731
9265.22 662
9266.13 713
9267.04 737
9267.94 705
9268.85 757
9269.76 765
9270.67 750
9271.58 746
9272.49 819
9273.40 779
9274.31 756
9275.21 742
9276.12 801
9277.03 759
9277.94 687
9278.85 697
9279.76 717
9280.67 747
9281.58 799
9282.49 784
9283.40 725
9284.31 725
9285.22 748
9286.12 767
9287.03 760
9287.94 811
9288.85 825
9289.76 755
9290.67 694
9291.58 707
9292.49 761
9293.40 819
9294.31 862
9295.22 786
9296.13 818
9297.04 810
9297.95 844
9298.86 848
9299.77 945
9300.68 882
9301.59 935
9302.50 915
9303.41 942
9304.32 892
9305.23 943
9306.14 999
9307.05 1082
9307.96 1207
9308.88 1137
9309.79 1181
9310.70 1174
9311.61 1136
9312.52 950
9313.43 1017
9314.34 1032
9315.25 952
9316.16 912
9317.07 888
9317.98 930
9318.89 842
9319.81 874
9320.72 862
9321.63 836
9322.54 908
9323.45 942
9324.36 880
9325.27 882
9326.18 837
9327.10 838
9328.01 930
9328.92 848
9329.83 861
9330.74 839
9331.65 829
9332.57 851
9333.48 822
9334.39 762
9335.30 838
9336.21 851
9337.12 834
9338.04 865
9338.95 797
9339.86 883
9340.77 837
9341.69 827
9342.60 825
9343.51 916
9344.42 903
9345.33 836
9346.25 868
9347.16 812
9348.07 815
9348.98 821
9349.90 806
9350.81 753
9351.72 735
9352.63 763
9353.55 850
9354.46 808
9355.37 711
9356.29 677
9357.20 733
9358.11 768
9359.02 743
9359.94 730
9360.85 814
9361.76 786
9362.68 758
9363.59 779
9364.50 758
9365.42 739
9366.33 740
9367.24 815
9368.16 775
9369.07 762
9369.98 774
9370.90 830
9371.81 764
9372.73 719
9373.64 753
9374.55 755
9375.47 762
9376.38 775
9377.29 795
9378.21 830
9379.12 862
9380.04 799
9380.95 808
9381.86 875
9382.78 902
9383.69 854
9384.61 869
9385.52 918
9386.44 866
9387.35 860
9388.26 947
9389.18 933
9390.09 914
9391.01 864
9391.92 914
9392.84 938
9393.75 945
9394.67 929
9395.58 956
9396.50 912
9397.41 896
9398.33 919
9399.24 952
9400.16 934
9401.07 852
9401.99 800
9402.90 818
9403.82 813
9404.73 797
9405.65 744
9406.56 771
9407.48 843
9408.39 790
9409.31 794
9410.22 836
9411.14 806
9412.06 806
9412.97 711
9413.89 783
9414.80 849
9415.72 867
9416.63 787
9417.55 794
9418.47 776
9419.38 808
9420.30 847
9421.21 828
9422.13 781
9423.05 832
9423.96 798
9424.88 812
9425.80 823
9426.71 800
9427.63 807
9428.54 809
9429.46 830
9430.38 866
9431.29 858
9432.21 802
9433.13 832
9434.04 878
9434.96 866
9435.88 937
9436.79 899
9437.71 876
9438.63 862
9439.55 866
9440.46 804
9441.38 822
9442.30 777
9443.21 751
9444.13 807
9445.05 855
9445.96 851
9446.88 823
9447.80 826
9448.72 905
9449.63 880
9450.55 933
9451.47 986
9452.39 1078
9453.30 1177
9454.22 1137
9455.14 1095
9456.06 1051
9456.98 1005
9457.89 1006
9458.81 938
9459.73 931
9460.65 901
9461.57 875
9462.48 852
9463.40 813
9464.32 819
9465.24 811
9466.16 782
9467.07 833
9467.99 798
9468.91 783
9469.83 793
9470.75 758
9471.67 753
9472.58 801
9473.50 798
9474.42 810
9475.34 787
9476.26 837
9477.18 807
9478.10 827
9479.02 846
9479.93 843
9480.85 913
9481.77 929
9482.69 928
9483.61 888
9484.53 912
9485.45 855
9486.37 858
9487.29 864
9488.21 797
9489.13 797
9490.05 821
9490.97 784
9491.88 783
9492.80 787
9493.72 750
9494.64 718
9495.56 758
9496.48 762
9497.40 745
9498.32 731
9499.24 720
9500.16 721
9501.08 736
9502.00 775
9502.92 748
9503.84 700
9504.76 734
9505.68 750
9506.60 695
9507.52 689
9508.44 741
9509.36 729
9510.28 786
9511.20 786
9512.12 719
9513.05 773
9513.97 818
9514.89 753
9515.81 764
9516.73 790
9517.65 789
9518.57 768
9519.49 803
9520.41 754
9521.33 773
9522.25 836
9523.17 783
9524.09 820
9525.02 815
9525.94 755
9526.86 778
9527.78 803
9528.70 843
9529.62 865
9530.54 883
9531.46 940
9532.39 921
9533.31 856
9534.23 827
9535.15 880
9536.07 847
9536.99 831
9537.92 826
9538.84 852
9539.76 909
9540.68 877
9541.60 870
9542.53 846
9543.45 829
9544.37 887
9545.29 807
9546.21 764
9547.14 774
9548.06 796
9548.98 791
9549.90 798
9550.82 749
9551.75 738
9552.67 756
9553.59 789
9554.51 810
9555.44 771
9556.36 778
9557.28 754
9558.21 788
9559.13 755
9560.05 787
9560.97 731
9561.90 803
9562.82 821
9563.74 786
9564.67 777
9565.59 813
9566.51 752
9567.43 794
9568.36 835
9569.28 800
9570.20 736
9571.13 776
9572.05 765
9572.97 787
9573.90 808
9574.82 782
9575.74 858
9576.67 875
9577.59 793
9578.52 795
9579.44 862
9580.36 825
9581.29 847
9582.21 839
9583.13 856
9584.06 770
9584.98 768
9585.91 789
9586.83 779
9587.76 809
9588.68 833
9589.60 837
9590.53 769
9591.45 781
9592.38 803
9593.30 796
9594.23 825
9595.15 766
9596.07 785
9597.00 851
9597.92 879
9598.85 882
9599.77 885
9600.70 917
9601.62 857
9602.55 901
9603.47 858
9604.40 886
9605.32 897
9606.25 920
9607.17 890
9608.10 960
9609.02 887
9609.95 858
9610.87 974
9611.80 999
9612.72 932
9613.65 900
9614.57 993
9615.50 1020
9616.43 1017
9617.35 959
9618.28 961
9619.20 998
9620.13 961
9621.05 943
9621.98 933
9622.91 1057
9623.83 1086
9624.76 1008
9625.68 1023
9626.61 992
9627.54 1042
9628.46 1102
9629.39 1065
9630.31 1071
9631.24 1083
9632.17 1050
9633.09 1102
9634.02 1107
9634.95 1162
9635.87 1199
9636.80 1225
9637.72 1274
9638.65 1314
9639.58 1229
9640.50 1208
9641.43 1248
9642.36 1331
9643.28 1318
9644.21 1245
9645.14 1302
9646.07 1393
9646.99 1469
9647.92 1570
9648.85 1612
9649.77 1630
9650.70 1706
9651.63 1676
9652.56 1657
9653.48 1526
9654.41 1498
9655.34 1389
9656.26 1405
9657.19 1505
9658.12 1391
9659.05 1397
9659.98 1351
9660.90 1293
9661.83 1297
9662.76 1285
9663.69 1300
9664.61 1250
9665.54 1298
9666.47 1330
9667.40 1390
9668.33 1430
9669.25 1351
9670.18 1348
9671.11 1386
9672.04 1477
9672.97 1553
9673.89 1446
9674.82 1475
9675.75 1448
9676.68 1535
9677.61 1649
9678.54 1483
9679.47 1444
9680.39 1506
9681.32 1523
9682.25 1515
9683.18 1515
9684.11 1536
9685.04 1472
9685.97 1580
9686.90 1585
9687.82 1648
9688.75 1641
9689.68 1586
9690.61 1657
9691.54 1651
9692.47 1586
9693.40 1611
9694.33 1682
9695.26 1702
9696.19 1692
9697.12 1821
9698.05 1880
9698.98 1821
9699.90 1921
9700.83 1920
9701.76 1945
9702.69 1751
9703.62 1719
9704.55 1655
9705.48 1644
9706.41 1652
9707.34 1551
9708.27 1516
9709.20 1621
9710.13 1624
9711.06 1701
9711.99 1712
9712.92 1733
9713.85 1732
9714.78 1812
9715.71 1841
9716.64 1795
9717.57 1756
9718.50 1737
9719.44 1746
9720.37 1636
9721.30 1602
9722.23 1584
9723.16 1630
9724.09 1559
9725.02 1469
9725.95 1536
9726.88 1534
9727.81 1517
9728.74 1502
9729.67 1504
9730.60 1582
9731.54 1577
9732.47 1591
9733.40 1643
9734.33 1596
9735.26 1614
9736.19 1579
9737.12 1580
9738.05 1538
9738.99 1484
9739.92 1516
9740.85 1428
9741.78 1470
9742.71 1471
9743.64 1465
9744.57 1418
9745.51 1441
9746.44 1392
9747.37 1451
9748.30 1469
9749.23 1461
9750.17 1480
9751.10 1446
9752.03 1452
9752.96 1365
9753.89 1430
9754.83 1464
9755.76 1524
9756.69 1454
9757.62 1489
9758.56 1393
9759.49 1400
9760.42 1406
9761.35 1393
9762.29 1412
9763.22 1438
9764.15 1492
9765.08 1440
9766.02 1417
9766.95 1452
9767.88 1546
9768.81 1538
9769.75 1448
9770.68 1481
9771.61 1501
9772.55 1512
9773.48 1492
9774.41 1554
9775.35 1564
9776.28 1616
9777.21 1619
9778.14 1560
9779.08 1571
9780.01 1715
9780.94 1804
9781.88 1870
9782.81 1874
9783.75 1922
9784.68 2012
9785.61 1951
9786.55 1955
9787.48 1970
9788.41 1881
9789.35 1727
9790.28 1630
9791.22 1600
9792.15 1582
9793.08 1488
9794.02 1542
9794.95 1605
9795.89 1656
9796.82 1682
9797.75 1729
9798.69 1892
9799.62 2068
9800.56 1945
9801.49 1906
9802.43 1835
9803.36 1715
9804.29 1674
9805.23 1515
9806.16 1439
9807.10 1374
9808.03 1354
9808.97 1296
9809.90 1251
9810.84 1234
9811.77 1306
9812.71 1379
9813.64 1323
9814.58 1289
9815.51 1280
9816.45 1251
9817.38 1254
9818.32 1288
9819.25 1276
9820.19 1292
9821.12 1245
9822.06 1235
9822.99 1270
9823.93 1275
9824.87 1215
9825.80 1233
9826.74 1211
9827.67 1200
9828.61 1215
9829.54 1229
9830.48 1191
9831.42 1147
9832.35 1164
9833.29 1176
9834.22 1182
9835.16 1133
9836.10 1214
9837.03 1243
9837.97 1171
9838.90 1137
9839.84 1189
9840.78 1197
9841.71 1170
9842.65 1198
9843.59 1202
9844.52 1246
9845.46 1161
9846.40 1200
9847.33 1155
9848.27 1197
9849.20 1180
9850.14 1138
9851.08 1104
9852.02 1130
9852.95 1170
9853.89 1167
9854.83 1168
9855.76 1162
9856.70 1152
9857.64 1153
9858.57 1142
9859.51 1237
9860.45 1186
9861.39 1112
9862.32 1150
9863.26 1174
9864.20 1225
9865.14 1184
9866.07 1101
9867.01 1129
9867.95 1122
9868.89 1074
9869.82 1081
9870.76 1104
9871.70 1164
9872.64 1187
9873.57 1123
9874.51 1114
9875.45 1165
9876.39 1193
9877.33 1149
9878.26 1207
9879.20 1183
9880.14 1152
9881.08 1197
9882.02 1131
9882.96 1071
9883.89 1055
9884.83 1040
9885.77 1069
9886.71 1067
9887.65 1064
9888.59 1013
9889.52 1010
9890.46 1046
9891.40 1042
9892.34 1079
9893.28 1044
9894.22 1033
9895.16 950
9896.10 983
9897.03 1058
9897.97 1020
9898.91 965
9899.85 1037
9900.79 988
9901.73 1063
9902.67 1107
9903.61 1095
9904.55 993
9905.49 995
9906.43 1107
9907.37 1070
9908.31 1078
9909.25 1111
9910.18 1078
9911.12 1063
9912.06 1119
9913.00 1146
9913.94 1185
9914.88 1118
9915.82 1176
9916.76 1187
9917.70 1154
9918.64 1150
9919.58 1146
9920.52 1138
9921.46 1164
9922.40 1224
9923.34 1342
9924.28 1497
9925.22 1640
9926.16 1638
9927.10 1784
9928.05 1819
9928.99 1854
9929.93 1785
9930.87 1712
9931.81 1713
9932.75 1640
9933.69 1479
9934.63 1441
9935.57 1320
9936.51 1258
9937.45 1249
9938.39 1174
9939.33 1216
9940.27 1119
9941.22 1081
9942.16 1145
9943.10 1091
9944.04 1029
9944.98 1049
9945.92 1125
9946.86 1138
9947.80 1122
9948.75 1083
9949.69 1083
9950.63 1122
9951.57 1146
9952.51 1175
9953.45 1103
9954.40 1175
9955.34 1220
9956.28 1196
9957.22 1170
9958.16 1231
9959.10 1158
9960.05 1123
9960.99 1144
9961.93 1153
9962.87 1162
9963.81 1100
9964.76 1129
9965.70 1057
9966.64 1156
9967.58 1120
9968.53 1130
9969.47 1142
9970.41 1115
9971.35 1094
9972.30 1068
9973.24 1057
9974.18 1011
9975.12 1055
9976.07 1013
9977.01 971
9977.95 927
9978.89 962
9979.84 968
9980.78 991
9981.72 939
9982.67 887
9983.61 905
9984.55 931
9985.50 921
9986.44 970
9987.38 928
9988.33 895
9989.27 903
9990.21 935
9991.16 889
9992.10 931
9993.04 979
9993.99 962
9994.93 897
9995.87 901
9996.82 906
9997.76 917
9998.70 875
9999.65 920
10000.59 958
10001.54 943
10002.48 893
10003.42 939
10004.37 966
10005.31 916
10006.26 938
10007.20 935
10008.14 867
10009.09 912
10010.03 882
10010.98 909
10011.92 965
10012.87 871
10013.81 883
10014.76 931
10015.70 874
10016.64 862
10017.59 885
10018.53 806
10019.48 865
10020.42 902
10021.37 845
10022.31 805
10023.26 821
10024.20 829
10025.15 868
10026.09 868
10027.04 876
10027.98 817
10028.93 846
10029.87 854
10030.82 891
10031.76 846
10032.71 861
10033.66 830
10034.60 820
10035.55 826
10036.49 800
10037.44 856
10038.38 864
10039.33 826
10040.27 819
10041.22 813
10042.17 874
10043.11 826
10044.06 788
10045.00 823
10045.95 812
10046.90 861
10047.84 761
10048.79 803
10049.73 861
10050.68 851
10051.63 846
10052.57 803
10053.52 794
10054.47 822
10055.41 811
10056.36 779
10057.31 770
10058.25 763
10059.20 837
10060.15 844
10061.09 872
10062.04 798
10062.99 771
10063.93 793
10064.88 847
10065.83 820
10066.77 820
10067.72 809
10068.67 804
10069.61 816
10070.56 799
10071.51 802
10072.46 814
10073.40 807
10074.35 786
10075.30 781
10076.25 760
10077.19 822
10078.14 788
10079.09 745
10080.04 814
10080.98 822
10081.93 828
10082.88 800
10083.83 805
10084.77 782
10085.72 836
10086.67 771
10087.62 753
10088.57 808
10089.51 787
10090.46 803
10091.41 775
10092.36 708
10093.31 757
10094.26 838
10095.20 759
10096.15 754
10097.10 871
10098.05 792
10099.00 781
10099.95 794
10100.89 789
10101.84 790
10102.79 772
10103.74 776
10104.69 800
10105.64 746
10106.59 755
10107.54 776
10108.49 780
10109.43 752
10110.38 770
10111.33 852
10112.28 802
10113.23 764
10114.18 809
10115.13 778
10116.08 781
10117.03 749
10117.98 784
10118.93 778
10119.88 793
10120.83 834
10121.78 852
10122.72 861
10123.67 772
10124.62 810
10125.57 872
10126.52 840
10127.47 789
10128.42 839
10129.37 857
10130.32 879
10131.27 773
10132.22 762
10133.17 787
10134.12 880
10135.07 901
10136.02 860
10136.97 897
10137.92 863
10138.88 868
10139.83 913
10140.78 920
10141.73 936
10142.68 950
10143.63 882
10144.58 871
10145.53 938
10146.48 984
10147.43 997
10148.38 971
10149.33 1034
10150.28 1110
10151.23 1093
10152.19 1069
10153.14 1068
10154.09 1010
10155.04 986
10155.99 1040
10156.94 986
10157.89 982
10158.84 956
10159.80 1008
10160.75 1026
10161.70 1036
10162.65 1068
10163.60 1046
10164.55 1095
10165.50 1148
10166.46 1098
10167.41 1107
10168.36 1053
10169.31 1086
10170.26 1150
10171.21 1174
10172.17 1166
10173.12 1109
10174.07 1094
10175.02 1145
10175.98 1133
10176.93 1158
10177.88 1207
10178.83 1188
10179.78 1262
10180.74 1239
10181.69 1265
10182.64 1299
10183.59 1244
10184.55 1287
10185.50 1275
10186.45 1329
10187.40 1325
10188.36 1291
10189.31 1412
10190.26 1361
10191.22 1456
10192.17 1405
10193.12 1476
10194.07 1405
10195.03 1483
10195.98 1383
10196.93 1483
10197.89 1563
10198.84 1527
10199.79 1588
10200.75 1501
10201.70 1582
10202.65 1624
10203.61 1759
10204.56 1859
10205.51 2005
10206.47 2046
10207.42 2086
10208.37 2131
10209.33 2141
10210.28 1927
10211.24 1873
10212.19 1821
10213.14 1608
10214.10 1649
10215.05 1483
10216.00 1430
10216.96 1456
10217.91 1533
10218.87 1551
10219.82 1424
10220.78 1390
10221.73 1431
10222.68 1448
10223.64 1407
10224.59 1370
10225.55 1320
10226.50 1267
10227.46 1270
10228.41 1283
10229.37 1278
10230.32 1270
10231.27 1283
10232.23 1353
10233.18 1514
10234.14 1452
10235.09 1464
10236.05 1626
10237.00 1550
10237.96 1527
10238.91 1490
10239.87 1417
10240.82 1432
10241.78 1354
10242.73 1204
10243.69 1245
10244.65 1159
10245.60 1069
10246.56 1087
10247.51 1006
10248.47 1012
10249.42 975
10250.38 997
10251.33 976
10252.29 935
10253.25 930
10254.20 979
10255.16 1006
10256.11 930
10257.07 872
10258.02 892
10258.98 961
10259.94 898
10260.89 893
10261.85 818
10262.81 932
10263.76 885
10264.72 996
10265.67 977
10266.63 937
10267.59 908
10268.54 870
10269.50 878
10270.46 917
10271.41 933
10272.37 919
10273.33 850
10274.28 917
10275.24 951
10276.20 926
10277.15 917
10278.11 914
10279.07 901
10280.02 978
10280.98 911
10281.94 929
10282.90 910
10283.85 864
10284.81 867
10285.77 941
10286.72 876
10287.68 896
10288.64 914
10289.60 903
10290.55 869
10291.51 897
10292.47 911
10293.43 934
10294.38 934
10295.34 914
10296.30 888
10297.26 923
10298.22 884
10299.17 861
10300.13 876
10301.09 864
10302.05 838
10303.01 851
10303.96 839
10304.92 814
10305.88 797
10306.84 854
10307.80 852
10308.75 817
10309.71 819
10310.67 843
10311.63 820
10312.59 782
10313.55 811
10314.51 827
10315.46 876
10316.42 807
10317.38 824
10318.34 810
10319.30 801
10320.26 831
10321.22 772
10322.18 808
10323.14 760
10324.09 737
10325.05 770
10326.01 789
10326.97 807
10327.93 832
10328.89 835
10329.85 901
10330.81 847
10331.77 869
10332.73 857
10333.69 837
10334.65 863
10335.61 796
10336.57 802
10337.53 809
10338.49 790
10339.45 747
10340.40 732
10341.36 796
10342.32 719
10343.28 790
10344.24 748
10345.20 727
10346.16 752
10347.12 750
10348.08 765
10349.05 758
10350.01 754
10350.97 813
10351.93 840
10352.89 728
10353.85 687
10354.81 689
10355.77 692
10356.73 729
10357.69 775
10358.65 759
10359.61 690
10360.57 700
10361.53 709
10362.49 744
10363.45 721
10364.41 700
10365.38 740
10366.34 667
10367.30 689
10368.26 693
10369.22 638
10370.18 675
10371.14 743
10372.10 687
10373.06 719
10374.03 685
10374.99 705
10375.95 686
10376.91 692
10377.87 693
10378.83 697
10379.80 705
10380.76 670
10381.72 667
10382.68 698
10383.64 645
10384.60 684
10385.57 683
10386.53 671
10387.49 708
10388.45 670
10389.41 741
10390.38 705
10391.34 715
10392.30 689
10393.26 741
10394.23 778
10395.19 702
10396.15 685
10397.11 709
10398.07 649
10399.04 665
10400.00 759
10400.96 726
10401.93 726
10402.89 788
10403.85 768
10404.81 748
10405.78 699
10406.74 762
10407.70 768
10408.67 672
10409.63 748
10410.59 780
10411.55 774
10412.52 803
10413.48 818
10414.44 835
10415.41 923
10416.37 996
10417.33 1059
10418.30 1133
10419.26 1179
10420.22 1216
10421.19 1195
10422.15 1059
10423.12 988
10424.08 967
10425.04 939
10426.01 892
10426.97 795
10427.93 741
10428.90 771
10429.86 754
10430.83 751
10431.79 729
10432.75 708
10433.72 675
10434.68 614
10435.65 667
10436.61 679
10437.58 646
10438.54 696
10439.50 649
10440.47 660
10441.43 636
10442.40 711
10443.36 634
10444.33 645
10445.29 653
10446.26 729
10447.22 711
10448.19 679
10449.15 706
10450.12 618
10451.08 654
10452.05 664
10453.01 672
10453.98 668
10454.94 645
10455.91 706
10456.87 706
10457.84 652
10458.80 654
10459.77 693
10460.73 697
10461.70 607
10462.66 601
10463.63 641
10464.59 625
10465.56 594
10466.53 613
10467.49 602
10468.46 643
10469.42 678
10470.39 625
10471.35 617
10472.32 643
10473.29 621
10474.25 632
10475.22 676
10476.18 586
10477.15 586
10478.12 653
10479.08 645
10480.05 626
10481.02 610
10481.98 651
10482.95 653
10483.91 605
10484.88 584
10485.85 657
10486.81 654
10487.78 623
10488.75 625
10489.71 674
10490.68 714
10491.65 657
10492.61 688
10493.58 676
10494.55 717
10495.52 645
10496.48 636
10497.45 653
10498.42 695
10499.38 646
10500.35 685
10501.32 682
10502.29 655
10503.25 640
10504.22 685
10505.19 673
10506.16 718
10507.12 714
10508.09 670
10509.06 693
10510.03 667
10510.99 711
10511.96 694
10512.93 703
10513.90 642
10514.87 683
10515.83 681
10516.80 671
10517.77 679
10518.74 646
10519.71 658
10520.67 626
10521.64 648
10522.61 681
10523.58 668
10524.55 708
10525.51 672
10526.48 680
10527.45 671
10528.42 700
10529.39 747
10530.36 704
10531.33 758
10532.29 734
10533.26 678
10534.23 732
10535.20 768
10536.17 743
10537.14 723
10538.11 675
10539.08 666
10540.05 614
10541.01 625
10541.98 688
10542.95 646
10543.92 670
10544.89 642
10545.86 679
10546.83 642
10547.80 684
10548.77 684
10549.74 730
10550.71 675
10551.68 645
10552.65 618
10553.62 667
10554.59 770
10555.56 752
10556.53 749
10557.50 791
10558.47 805
10559.44 855
10560.41 863
10561.38 892
10562.35 918
10563.32 892
10564.29 884
10565.26 840
10566.23 837
10567.20 757
10568.17 806
10569.14 741
10570.11 726
10571.08 652
10572.05 711
10573.02 764
10573.99 788
10574.96 660
10575.93 648
10576.90 712
10577.87 678
10578.84 698
10579.82 694
10580.79 720
10581.76 697
10582.73 771
10583.70 758
10584.67 680
10585.64 776
10586.61 763
10587.58 779
10588.56 809
10589.53 774
10590.50 796
10591.47 758
10592.44 698
10593.41 711
10594.38 660
10595.36 710
10596.33 734
10597.30 738
10598.27 710
10599.24 725
10600.21 690
10601.19 724
10602.16 682
10603.13 667
10604.10 652
10605.07 677
10606.05 663
10607.02 612
10607.99 648
10608.96 604
10609.93 667
10610.91 656
10611.88 602
10612.85 673
10613.82 649
10614.80 634
10615.77 643
10616.74 681
10617.71 697
10618.69 683
10619.66 679
10620.63 658
10621.61 690
10622.58 648
10623.55 617
10624.52 683
10625.50 685
10626.47 670
10627.44 656
10628.42 701
10629.39 710
10630.36 697
10631.34 689
10632.31 632
10633.28 708
10634.26 701
10635.23 776
10636.20 734
10637.18 765
10638.15 783
10639.12 788
10640.10 741
10641.07 776
10642.04 763
10643.02 817
10643.99 757
10644.97 732
10645.94 753
10646.91 698
10647.89 700
10648.86 648
10649.84 666
10650.81 635
10651.78 639
10652.76 610
10653.73 631
10654.71 629
10655.68 638
10656.66 728
10657.63 635
10658.60 677
10659.58 661
10660.55 622
10661.53 641
10662.50 621
10663.48 631
10664.45 612
10665.43 603
10666.40 628
10667.38 672
10668.35 633
10669.33 598
10670.30 625
10671.28 676
10672.25 615
10673.23 592
10674.20 649
10675.18 601
10676.15 647
10677.13 585
10678.10 608
10679.08 616
10680.05 651
10681.03 645
10682.01 627
10682.98 652
10683.96 701
10684.93 638
10685.91 661
10686.88 625
10687.86 656
10688.84 686
10689.81 610
10690.79 628
10691.76 624
10692.74 617
10693.72 645
10694.69 599
10695.67 593
10696.64 574
10697.62 617
10698.60 563
10699.57 565
10700.55 577
10701.53 601
10702.50 586
10703.48 581
10704.46 582
10705.43 558
10706.41 578
10707.39 599
10708.36 561
10709.34 570
10710.32 580
10711.29 619
10712.27 627
10713.25 575
10714.22 592
10715.20 651
10716.18 628
10717.16 606
10718.13 630
10719.11 609
10720.09 605
10721.07 589
10722.04 586
10723.02 573
10724.00 612
10724.98 651
10725.95 623
10726.93 586
10727.91 615
10728.89 649
10729.86 696
10730.84 660
10731.82 650
10732.80 604
10733.78 599
10734.75 640
10735.73 633
10736.71 559
10737.69 619
10738.67 637
10739.64 670
10740.62 609
10741.60 643
10742.58 628
10743.56 664
10744.54 676
10745.51 716
10746.49 702
10747.47 600
10748.45 651
10749.43 624
10750.41 596
10751.39 608
10752.36 618
10753.34 635
10754.32 607
10755.30 632
10756.28 667
10757.26 670
10758.24 625
10759.22 661
10760.20 705
10761.18 697
10762.15 736
10763.13 733
10764.11 710
10765.09 736
10766.07 707
10767.05 757
10768.03 658
10769.01 696
10769.99 731
10770.97 730
10771.95 719
10772.93 690
10773.91 718
10774.89 712
10775.87 700
10776.85 709
10777.83 743
10778.81 704
10779.79 768
10780.77 734
10781.75 780
10782.73 750
10783.71 738
10784.69 734
10785.67 734
10786.65 730
10787.63 757
10788.61 795
10789.59 714
10790.57 683
10791.55 696
10792.53 628
10793.51 714
10794.49 691
10795.47 652
10796.46 615
10797.44 678
10798.42 661
10799.40 657
10800.38 648
10801.36 689
10802.34 655
10803.32 627
10804.30 632
10805.28 636
10806.27 659
10807.25 677
10808.23 701
10809.21 644
10810.19 655
10811.17 702
10812.15 681
10813.14 642
10814.12 659
10815.10 696
10816.08 688
10817.06 704
10818.04 671
10819.03 707
10820.01 729
10820.99 692
10821.97 724
10822.95 776
10823.94 752
10824.92 747
10825.90 743
10826.88 710
10827.86 779
10828.85 729
10829.83 709
10830.81 712
10831.79 695
10832.78 760
10833.76 734
10834.74 710
10835.72 753
10836.71 735
10837.69 780
10838.67 854
10839.65 803
10840.64 803
10841.62 779
10842.60 776
10843.59 785
10844.57 799
10845.55 716
10846.54 694
10847.52 730
10848.50 719
10849.48 727
10850.47 690
10851.45 720
10852.43 771
10853.42 679
10854.40 745
10855.39 654
10856.37 729
10857.35 760
10858.34 708
10859.32 661
10860.30 691
10861.29 683
10862.27 653
10863.25 745
10864.24 725
10865.22 741
10866.21 733
10867.19 733
10868.17 700
10869.16 771
10870.14 754
10871.13 786
10872.11 742
10873.10 702
10874.08 742
10875.06 748
10876.05 732
10877.03 722
10878.02 758
10879.00 788
10879.99 785
10880.97 757
10881.96 773
10882.94 790
10883.93 811
10884.91 791
10885.89 826
10886.88 866
10887.86 873
10888.85 880
10889.83 867
10890.82 865
10891.80 798
10892.79 830
10893.78 826
10894.76 851
10895.75 790
10896.73 846
10897.72 852
10898.70 856
10899.69 877
10900.67 891
10901.66 898
10902.64 896
10903.63 859
10904.62 918
10905.60 972
10906.59 919
10907.57 958
10908.56 940
10909.54 973
10910.53 941
10911.52 1012
10912.50 978
10913.49 1021
10914.48 1027
10915.46 975
10916.45 986
10917.43 1051
10918.42 1128
10919.41 1115
10920.39 1029
10921.38 1080
10922.37 1131
10923.35 1146
10924.34 1254
10925.33 1232
10926.31 1253
10927.30 1333
10928.29 1378
10929.27 1389
10930.26 1350
10931.25 1272
10932.23 1255
10933.22 1167
10934.21 1245
10935.19 1164
10936.18 1120
10937.17 1130
10938.16 1047
10939.14 1079
10940.13 1087
10941.12 1136
10942.11 1139
10943.09 1110
10944.08 1200
10945.07 1165
10946.06 1164
10947.04 1213
10948.03 1211
10949.02 1252
10950.01 1282
10950.99 1313
10951.98 1357
10952.97 1416
10953.96 1433
10954.95 1456
10955.93 1498
10956.92 1645
10957.91 1674
10958.90 1671
10959.89 1655
10960.87 1641
10961.86 1575
10962.85 1549
10963.84 1549
10964.83 1502
10965.82 1438
10966.81 1368
10967.79 1382
10968.78 1399
10969.77 1272
10970.76 1310
10971.75 1251
10972.74 1205
10973.73 1297
10974.71 1292
10975.70 1327
10976.69 1301
10977.68 1320
10978.67 1288
10979.66 1296
10980.65 1298
10981.64 1346
10982.63 1289
10983.62 1350
10984.61 1389
10985.60 1400
10986.58 1441
10987.57 1331
10988.56 1401
10989.55 1458
10990.54 1451
10991.53 1525
10992.52 1575
10993.51 1694
10994.50 1828
10995.49 1954
10996.48 2203
10997.47 2339
10998.46 2489
10999.45 2616
11000.44 2658
11001.43 2587
11002.42 2462
11003.41 2384
11004.40 2199
11005.39 1999
11006.38 1819
11007.37 1753
11008.36 1571
11009.35 1482
11010.34 1401
11011.33 1360
11012.33 1319
11013.32 1216
11014.31 1232
11015.30 1217
11016.29 1227
11017.28 1245
11018.27 1148
11019.26 1203
11020.25 1188
11021.24 1160
11022.23 1244
11023.22 1192
11024.22 1152
11025.21 1201
11026.20 1247
11027.19 1178
11028.18 1167
11029.17 1228
11030.16 1211
11031.15 1125
11032.15 1126
11033.14 1116
11034.13 1091
11035.12 1143
11036.11 1165
11037.10 1128
11038.10 1103
11039.09 1096
11040.08 1105
11041.07 1102
11042.06 1055
11043.06 1116
11044.05 1092
11045.04 1092
11046.03 1025
11047.02 1029
11048.02 1060
11049.01 1078
11050.00 1123
11050.99 1124
11051.98 1085
11052.98 1042
11053.97 1062
11054.96 1067
11055.95 1069
11056.95 1006
11057.94 1010
11058.93 1043
11059.93 1000
11060.92 967
11061.91 1042
11062.90 1005
11063.90 1048
11064.89 978
11065.88 1030
11066.88 1071
11067.87 1039
11068.86 960
11069.86 994
11070.85 1006
11071.84 934
11072.83 951
11073.83 969
11074.82 976
11075.82 1009
11076.81 1022
11077.80 984
11078.80 986
11079.79 968
11080.78 1030
11081.78 966
11082.77 940
11083.76 907
11084.76 908
11085.75 910
11086.75 938
11087.74 929
11088.73 932
11089.73 909
11090.72 871
11091.72 909
11092.71 879
11093.70 872
11094.70 948
11095.69 874
11096.69 929
11097.68 883
11098.68 925
11099.67 886
11100.67 902
11101.66 875
11102.65 902
11103.65 887
11104.64 897
11105.64 887
11106.63 812
11107.63 815
11108.62 849
11109.62 816
11110.61 846
11111.61 862
11112.60 868
11113.60 805
11114.59 833
11115.59 849
11116.58 848
11117.58 896
11118.57 871
11119.57 915
11120.57 881
11121.56 887
11122.56 917
11123.55 929
11124.55 897
11125.54 943
11126.54 945
11127.54 924
11128.53 946
11129.53 907
11130.52 928
11131.52 947
11132.51 908
11133.51 923
11134.51 910
11135.50 871
11136.50 983
11137.50 894
11138.49 893
11139.49 930
11140.48 906
11141.48 844
11142.48 892
11143.47 971
11144.47 1049
11145.47 1018
11146.46 1039
11147.46 1021
11148.46 909
11149.45 960
11150.45 1001
11151.45 949
11152.44 910
11153.44 932
11154.44 907
11155.43 899
11156.43 898
11157.43 918
11158.43 952
11159.42 906
11160.42 906
11161.42 935
11162.41 913
11163.41 954
11164.41 1000
11165.41 953
11166.40 959
11167.40 948
11168.40 1008
11169.40 1021
11170.39 1026
11171.39 1029
11172.39 1008
11173.39 1011
11174.39 995
11175.38 1047
11176.38 1064
11177.38 1054
11178.38 1033
11179.38 1020
11180.37 1027
11181.37 1070
11182.37 1022
11183.37 1071
11184.37 1097
11185.37 1078
11186.36 1012
11187.36 1014
11188.36 1045
11189.36 1118
11190.36 1084
11191.36 1023
11192.35 1117
11193.35 1154
11194.35 1211
11195.35 1124
11196.35 1113
11197.35 1099
11198.35 1104
11199.35 1016
11200.35 1005
11201.34 942
11202.34 932
11203.34 953
11204.34 999
11205.34 1034
11206.34 966
11207.34 951
11208.34 949
11209.34 991
11210.34 993
11211.34 933
11212.34 979
11213.34 978
11214.34 914
11215.34 953
11216.34 957
11217.34 959
11218.34 908
11219.34 803
11220.34 814
11221.34 823
11222.34 840
11223.34 814
11224.34 808
11225.34 801
11226.34 801
11227.34 869
11228.34 811
11229.34 861
11230.34 842
11231.34 798
11232.34 863
11233.34 852
11234.34 882
11235.34 857
11236.34 849
11237.34 869
11238.34 851
11239.34 850
11240.34 774
11241.34 826
11242.34 838
11243.35 829
11244.35 791
11245.35 811
11246.35 888
11247.35 839
11248.35 814
11249.35 815
11250.35 827
11251.35 818
11252.36 860
11253.36 814
11254.36 835
11255.36 889
11256.36 855
11257.36 851
11258.37 862
11259.37 868
11260.37 908
11261.37 875
11262.37 863
11263.37 896
11264.38 882
11265.38 915
11266.38 870
11267.38 888
11268.38 931
11269.39 918
11270.39 900
11271.39 914
11272.39 1034
11273.39 1009
11274.40 1038
11275.40 1071
11276.40 1098
11277.40 1111
11278.41 1239
11279.41 1285
11280.41 1257
11281.41 1234
11282.42 1111
11283.42 1138
11284.42 1068
11285.43 1023
11286.43 962
11287.43 872
11288.43 924
11289.44 835
11290.44 881
11291.44 883
11292.45 828
11293.45 832
11294.45 836
11295.46 777
11296.46 780
11297.46 797
11298.47 723
11299.47 793
11300.47 827
11301.48 848
11302.48 841
11303.48 786
11304.49 800
11305.49 711
11306.49 736
11307.50 751
11308.50 775
11309.51 805
11310.51 802
11311.51 860
11312.52 774
11313.52 839
11314.53 923
11315.53 938
11316.53 916
11317.54 948
11318.54 961
11319.55 898
11320.55 821
11321.56 824
11322.56 841
11323.57 802
11324.57 799
11325.57 826
11326.58 819
11327.58 799
11328.59 755
11329.59 797
11330.60 743
11331.60 770
11332.61 848
11333.61 859
11334.62 778
11335.62 797
11336.63 790
11337.63 847
11338.64 837
11339.64 858
11340.65 902
11341.65 939
11342.66 872
11343.66 830
11344.67 809
11345.68 880
11346.68 848
11347.69 776
11348.69 716
11349.70 733
11350.70 807
11351.71 807
11352.72 773
11353.72 738
11354.73 738
11355.73 809
11356.74 778
11357.75 762
11358.75 837
11359.76 796
11360.76 809
11361.77 847
11362.78 827
11363.78 784
11364.79 828
11365.80 804
11366.80 767
11367.81 734
11368.81 656
11369.82 767
11370.83 714
11371.83 679
11372.84 712
11373.85 742
11374.85 690
11375.86 727
11376.87 725
11377.88 705
11378.88 754
11379.89 732
11380.90 732
11381.90 742
11382.91 719
11383.92 678
11384.92 742
11385.93 686
11386.94 712
11387.95 688
11388.95 742
11389.96 684
11390.97 717
11391.98 721
11392.98 679
11393.99 713
11395.00 689
11396.01 712
11397.02 753
11398.02 752
11399.03 725
11400.04 734
11401.05 738
11402.05 730
11403.06 653
11404.07 672
11405.08 664
11406.09 634
11407.10 653
11408.10 639
11409.11 622
11410.12 617
11411.13 687
11412.14 659
11413.15 671
11414.15 655
11415.16 677
11416.17 613
11417.18 680
11418.19 619
11419.20 653
11420.21 674
11421.22 685
11422.22 699
11423.23 685
11424.24 679
11425.25 673
11426.26 690
11427.27 672
11428.28 639
11429.29 662
11430.30 624
11431.31 613
11432.32 655
11433.32 645
11434.33 664
11435.34 624
11436.35 603
11437.36 609
11438.37 611
11439.38 645
11440.39 698
11441.40 665
11442.41 663
11443.42 666
11444.43 672
11445.44 651
11446.45 628
11447.46 632
11448.47 632
11449.48 626
11450.49 668
11451.50 699
11452.51 639
11453.52 658
11454.53 607
11455.54 611
11456.55 627
11457.56 632
11458.57 643
11459.58 646
11460.59 602
11461.61 581
11462.62 607
11463.63 550
11464.64 559
11465.65 616
11466.66 629
11467.67 625
11468.68 596
11469.69 592
11470.70 647
11471.71 604
11472.73 588
11473.74 578
11474.75 605
11475.76 605
11476.77 569
11477.78 582
11478.79 638
11479.80 581
11480.82 569
11481.83 605
11482.84 531
11483.85 560
11484.86 581
11485.87 602
11486.89 580
11487.90 576
11488.91 532
11489.92 521
11490.93 519
11491.95 526
11492.96 527
11493.97 578
11494.98 612
11495.99 551
11497.01 569
11498.02 545
11499.03 515
11500.04 508
11501.05 514
11502.07 596
11503.08 542
11504.09 498
11505.10 529
11506.12 562
11507.13 523
11508.14 517
11509.16 518
11510.17 543
11511.18 488
11512.19 542
11513.21 552
11514.22 536
11515.23 525
11516.25 549
11517.26 551
11518.27 588
11519.29 504
11520.30 537
11521.31 541
11522.33 513
11523.34 549
11524.35 489
11525.37 527
11526.38 519
11527.39 522
11528.41 480
11529.42 513
11530.43 519
11531.45 545
11532.46 520
11533.47 487
11534.49 489
11535.50 485
11536.52 521
11537.53 530
11538.54 479
11539.56 493
11540.57 548
11541.59 521
11542.60 521
11543.61 477
11544.63 437
11545.64 493
11546.66 510
11547.67 456
11548.69 542
11549.70 507
11550.72 565
11551.73 530
11552.75 515
11553.76 495
11554.77 494
11555.79 564
11556.80 536
11557.82 554
11558.83 561
11559.85 541
11560.86 541
11561.88 514
11562.89 496
11563.91 543
11564.92 554
11565.94 550
11566.95 544
11567.97 551
11568.99 525
11570.00 555
11571.02 583
11572.03 564
11573.05 554
11574.06 526
11575.08 538
11576.09 527
11577.11 550
11578.13 520
11579.14 579
11580.16 569
11581.17 553
11582.19 565
11583.21 540
11584.22 504
11585.24 498
11586.25 528
11587.27 576
11588.29 560
11589.30 528
11590.32 563
11591.33 571
11592.35 585
11593.37 633
11594.38 666
11595.40 664
11596.42 619
11597.43 669
11598.45 666
11599.47 713
11600.48 717
11601.50 678
11602.52 646
11603.53 620
11604.55 558
11605.57 595
11606.59 557
11607.60 551
11608.62 552
11609.64 545
11610.65 525
11611.67 503
11612.69 518
11613.71 515
11614.72 485
11615.74 510
11616.76 567
11617.78 510
11618.79 518
11619.81 535
11620.83 542
11621.85 541
11622.86 543
11623.88 471
11624.90 497
11625.92 497
11626.94 533
11627.95 518
11628.97 456
11629.99 470
11631.01 524
11632.03 576
11633.04 547
11634.06 486
11635.08 515
11636.10 531
11637.12 520
11638.14 486
11639.15 475
11640.17 532
11641.19 534
11642.21 523
11643.23 506
11644.25 529
11645.27 499
11646.28 495
11647.30 459
11648.32 430
11649.34 502
11650.36 474
11651.38 512
11652.40 479
11653.42 514
11654.44 485
11655.45 521
11656.47 517
11657.49 517
11658.51 482
11659.53 497
11660.55 505
11661.57 478
11662.59 479
11663.61 430
11664.63 448
11665.65 476
11666.67 496
11667.69 479
11668.71 531
11669.73 484
11670.75 517
11671.77 460
11672.79 473
11673.81 516
11674.83 518
11675.85 507
11676.87 526
11677.89 500
11678.91 505
11679.93 487
11680.95 520
11681.97 451
11682.99 450
11684.01 559
11685.03 486
11686.05 527
11687.07 491
11688.09 499
11689.11 492
11690.13 522
11691.15 489
11692.17 474
11693.20 490
11694.22 512
11695.24 547
11696.26 470
11697.28 460
11698.30 452
11699.32 505
11700.34 465
11701.36 436
11702.38 466
11703.41 518
11704.43 504
11705.45 480
11706.47 490
11707.49 500
11708.51 491
11709.53 533
11710.56 523
11711.58 547
11712.60 529
11713.62 445
11714.64 528
11715.66 496
11716.69 532
11717.71 459
11718.73 500
11719.75 481
11720.77 476
11721.80 464
11722.82 509
11723.84 497
11724.86 493
11725.88 482
11726.91 479
11727.93 506
11728.95 525
11729.97 511
11731.00 478
11732.02 492
11733.04 511
11734.06 522
11735.09 491
11736.11 501
11737.13 495
11738.16 508
11739.18 482
11740.20 466
11741.22 500
11742.25 477
11743.27 475
11744.29 490
11745.32 503
11746.34 535
11747.36 512
11748.39 506
11749.41 550
11750.43 567
11751.46 501
11752.48 527
11753.50 514
11754.53 526
11755.55 531
11756.57 559
11757.60 508
11758.62 547
11759.64 542
11760.67 552
11761.69 541
11762.72 502
11763.74 536
11764.76 583
11765.79 531
11766.81 532
11767.84 506
11768.86 578
11769.88 530
11770.91 559
11771.93 556
11772.96 528
11773.98 545
11775.01 510
11776.03 536
11777.05 531
11778.08 573
11779.10 584
11780.13 508
11781.15 510
11782.18 516
11783.20 584
11784.23 534
11785.25 518
11786.28 537
11787.30 606
11788.33 567
11789.35 586
11790.38 543
11791.40 513
11792.43 579
11793.45 569
11794.48 579
11795.50 613
11796.53 603
11797.55 571
11798.58 563
11799.60 632
11800.63 626
11801.65 641
11802.68 637
11803.71 594
11804.73 601
11805.76 608
11806.78 676
11807.81 603
11808.84 594
11809.86 678
11810.89 678
11811.91 616
11812.94 645
11813.97 674
11814.99 675
11816.02 624
11817.04 613
11818.07 645
11819.10 646
11820.12 615
11821.15 641
11822.18 682
11823.20 675
11824.23 643
11825.25 688
11826.28 737
11827.31 737
11828.33 758
11829.36 759
11830.39 767
11831.42 724
11832.44 693
11833.47 725
11834.50 715
11835.52 713
11836.55 660
11837.58 710
11838.60 684
11839.63 719
11840.66 711
11841.69 657
11842.71 658
11843.74 685
11844.77 744
11845.80 759
11846.82 725
11847.85 671
11848.88 692
11849.91 706
11850.93 773
11851.96 763
11852.99 733
11854.02 702
11855.05 799
11856.07 699
11857.10 731
11858.13 733
11859.16 729
11860.19 714
11861.21 757
11862.24 700
11863.27 727
11864.30 691
11865.33 708
11866.35 795
11867.38 797
11868.41 792
11869.44 797
11870.47 805
11871.50 827
11872.53 810
11873.55 810
11874.58 861
11875.61 853
11876.64 831
11877.67 811
11878.70 833
11879.73 824
11880.76 787
11881.79 843
11882.81 857
11883.84 877
11884.87 862
11885.90 833
11886.93 869
11887.96 876
11888.99 869
11890.02 903
11891.05 835
11892.08 897
11893.11 867
11894.14 887
11895.17 923
11896.20 947
11897.23 979
11898.26 1004
11899.29 999
11900.32 1050
11901.35 1052
11902.38 1078
11903.41 1070
11904.44 1103
11905.47 1084
11906.50 1070
11907.53 1026
11908.56 1078
11909.59 1068
11910.62 1063
11911.65 1051
11912.68 1089
11913.71 1142
11914.74 1144
11915.77 1085
11916.80 1034
11917.83 1069
11918.86 1112
11919.89 1112
11920.92 1081
11921.95 1077
11922.98 1145
11924.01 1217
11925.05 1237
11926.08 1249
11927.11 1416
11928.14 1503
11929.17 1643
11930.20 1676
11931.23 1615
11932.26 1703
11933.29 1678
11934.33 1635
11935.36 1555
11936.39 1488
11937.42 1399
11938.45 1370
11939.48 1264
11940.51 1150
11941.55 1137
11942.58 1053
11943.61 1043
11944.64 1059
11945.67 1057
11946.70 1043
11947.74 1001
11948.77 954
11949.80 963
11950.83 964
11951.86 916
11952.90 881
11953.93 898
11954.96 877
11955.99 918
11957.03 970
11958.06 938
11959.09 936
11960.12 924
11961.16 953
11962.19 993
11963.22 985
11964.25 1014
11965.29 933
11966.32 973
11967.35 967
11968.38 929
11969.42 907
11970.45 892
11971.48 960
11972.52 886
11973.55 926
11974.58 897
11975.61 973
11976.65 959
11977.68 911
11978.71 943
11979.75 949
11980.78 973
11981.81 1024
11982.85 1015
11983.88 972
11984.91 980
11985.95 1014
11986.98 1011
11988.02 965
11989.05 951
11990.08 959
11991.12 891
11992.15 930
11993.18 1021
11994.22 1018
11995.25 989
11996.29 990
11997.32 979
11998.35 1018
11999.39 1019
12000.42 1089
12001.46 1029
12002.49 994
12003.53 947
12004.56 1014
12005.59 1085
12006.63 1013
12007.66 1087
12008.70 1111
12009.73 1149
12010.77 1222
12011.80 1339
12012.84 1298
12013.87 1303
12014.91 1346
12015.94 1437
12016.98 1447
12018.01 1422
12019.05 1490
12020.08 1456
12021.12 1360
12022.15 1323
12023.19 1386
12024.22 1312
12025.26 1317
12026.29 1299
12027.33 1298
12028.36 1185
12029.40 1194
12030.43 1158
12031.47 1210
12032.50 1246
12033.54 1218
12034.58 1216
12035.61 1203
12036.65 1143
12037.68 1105
12038.72 1106
12039.75 1102
12040.79 1144
12041.83 1084
12042.86 1063
12043.90 1046
12044.93 1052
12045.97 1073
12047.01 1084
12048.04 1105
12049.08 1105
12050.12 1092
12051.15 1011
12052.19 1021
12053.22 1062
12054.26 1072
12055.30 1017
12056.33 1056
12057.37 1040
12058.41 1010
12059.44 1009
12060.48 1106
12061.52 1044
12062.55 1052
12063.59 1092
12064.63 1110
12065.67 1075
12066.70 1058
12067.74 1049
12068.78 1067
12069.81 1092
12070.85 1055
12071.89 987
12072.93 1019
12073.96 1038
12075.00 988
12076.04 976
12077.08 1015
12078.11 1072
12079.15 1051
12080.19 1037
12081.23 983
12082.26 1029
12083.30 1043
12084.34 1044
12085.38 1101
12086.41 1033
12087.45 1101
12088.49 1073
12089.53 1049
12090.57 1045
12091.60 1092
12092.64 1065
12093.68 1104
12094.72 1062
12095.76 1130
12096.80 1191
12097.83 1223
12098.87 1262
12099.91 1305
12100.95 1334
12101.99 1367
12103.03 1392
12104.07 1401
12105.10 1292
12106.14 1275
12107.18 1268
12108.22 1307
12109.26 1123
12110.30 1160
12111.34 1088
12112.38 1031
12113.42 1026
12114.45 954
12115.49 926
12116.53 943
12117.57 913
12118.61 936
12119.65 982
12120.69 945
12121.73 943
12122.77 944
12123.81 873
12124.85 884
12125.89 839
12126.93 850
12127.97 857
12129.01 827
12130.05 825
12131.09 844
12132.13 869
12133.17 837
12134.21 839
12135.25 839
12136.29 814
12137.33 852
12138.37 874
12139.41 834
12140.45 825
12141.49 841
12142.53 909
12143.57 841
12144.61 861
12145.65 843
12146.69 799
12147.73 849
12148.77 831
12149.81 787
12150.85 786
12151.89 812
12152.93 842
12153.97 791
12155.01 770
12156.05 835
12157.10 809
12158.14 830
12159.18 788
12160.22 787
12161.26 764
12162.30 726
12163.34 737
12164.38 674
12165.42 737
12166.47 747
12167.51 808
12168.55 752
12169.59 751
12170.63 767
12171.67 744
12172.71 739
12173.76 726
12174.80 770
12175.84 791
12176.88 806
12177.92 795
12178.96 750
12180.01 708
12181.05 755
12182.09 748
12183.13 727
12184.17 740
12185.22 743
12186.26 737
12187.30 760
12188.34 730
12189.39 751
12190.43 766
12191.47 762
12192.51 701
12193.56 721
12194.60 781
12195.64 745
12196.68 737
12197.73 732
12198.77 753
12199.81 818
12200.85 756
12201.90 798
12202.94 732
12203.98 714
12205.03 752
12206.07 799
12207.11 784
12208.16 766
12209.20 753
12210.24 746
12211.28 766
12212.33 763
12213.37 756
12214.41 758
12215.46 769
12216.50 802
12217.55 799
12218.59 773
12219.63 809
12220.68 810
12221.72 790
12222.76 795
12223.81 806
12224.85 733
12225.89 789
12226.94 769
12227.98 830
12229.03 819
12230.07 776
12231.11 759
12232.16 762
12233.20 826
12234.25 803
12235.29 797
12236.34 847
12237.38 770
12238.42 801
12239.47 870
12240.51 829
12241.56 806
12242.60 813
12243.65 813
12244.69 799
12245.74 776
12246.78 758
12247.83 729
12248.87 768
12249.92 692
12250.96 701
12252.01 713
12253.05 710
12254.10 674
12255.14 662
12256.19 696
12257.23 743
12258.28 697
12259.32 643
12260.37 669
12261.41 663
12262.46 610
12263.50 653
12264.55 661
12265.59 688
12266.64 684
12267.69 628
12268.73 605
12269.78 619
12270.82 661
12271.87 686
12272.92 644
12273.96 621
12275.01 671
12276.05 606
12277.10 625
12278.15 646
12279.19 594
12280.24 670
12281.28 657
12282.33 614
12283.38 619
12284.42 630
12285.47 594
12286.52 609
12287.56 573
12288.61 624
12289.66 627
12290.70 626
12291.75 652
12292.80 633
12293.84 602
12294.89 605
12295.94 645
12296.98 630
12298.03 606
12299.08 641
12300.12 668
12301.17 669
12302.22 676
12303.27 624
12304.31 694
12305.36 657
12306.41 617
12307.45 634
12308.50 674
12309.55 631
12310.60 659
12311.64 629
12312.69 610
12313.74 615
12314.79 658
12315.83 623
12316.88 631
12317.93 629
12318.98 624
12320.03 630
12321.07 571
12322.12 598
12323.17 610
12324.22 615
12325.27 588
12326.31 612
12327.36 606
12328.41 613
12329.46 630
12330.51 609
12331.56 646
12332.60 595
12333.65 624
12334.70 605
12335.75 629
12336.80 615
12337.85 558
12338.90 562
12339.94 637
12340.99 598
12342.04 624
12343.09 596
12344.14 561
12345.19 608
12346.24 632
12347.29 620
12348.34 584
12349.38 605
12350.43 599
12351.48 593
12352.53 578
12353.58 624
12354.63 611
12355.68 626
12356.73 594
12357.78 581
12358.83 622
12359.88 597
12360.93 651
12361.98 631
12363.03 618
12364.08 583
12365.13 633
12366.18 647
12367.23 622
12368.28 616
12369.33 654
12370.38 616
12371.43 625
12372.48 610
12373.53 613
12374.58 637
12375.63 667
12376.68 648
12377.73 663
12378.78 664
12379.83 632
12380.88 635
12381.93 633
12382.98 587
12384.03 577
12385.08 615
12386.13 646
12387.18 593
12388.23 616
12389.29 675
12390.34 677
12391.39 632
12392.44 602
12393.49 618
12394.54 642
12395.59 655
12396.64 647
12397.69 627
12398.74 644
12399.80 636
12400.85 630
12401.90 605
12402.95 645
12404.00 623
12405.05 636
12406.10 666
12407.16 663
12408.21 659
12409.26 626
12410.31 682
12411.36 646
12412.42 662
12413.47 673
12414.52 654
12415.57 607
12416.62 638
12417.67 708
12418.73 671
12419.78 603
12420.83 634
12421.88 708
12422.94 702
12423.99 644
12425.04 669
12426.09 706
12427.15 707
12428.20 682
12429.25 667
12430.30 691
12431.36 648
12432.41 686
12433.46 703
12434.51 679
12435.57 648
12436.62 664
12437.67 739
12438.73 696
12439.78 650
12440.83 610
12441.88 646
12442.94 605
12443.99 627
12445.04 639
12446.10 650
12447.15 656
12448.20 671
12449.26 655
12450.31 656
12451.36 665
12452.42 698
12453.47 607
12454.52 627
12455.58 674
12456.63 659
12457.69 674
12458.74 628
12459.79 627
12460.85 647
12461.90 629
12462.96 612
12464.01 637
12465.06 650
12466.12 687
12467.17 668
12468.23 656
12469.28 646
12470.33 642
12471.39 707
12472.44 720
12473.50 732
12474.55 778
12475.61 725
12476.66 740
12477.72 749
12478.77 729
12479.82 758
12480.88 799
12481.93 743
12482.99 792
12484.04 734
12485.10 793
12486.15 803
12487.21 896
12488.26 985
12489.32 1074
12490.37 1117
12491.43 1143
12492.48 1238
12493.54 1252
12494.59 1248
12495.65 1298
12496.71 1257
12497.76 1180
12498.82 1099
12499.87 1135
12500.93 1065
12501.98 1014
12503.04 997
12504.09 902
12505.15 866
12506.21 803
12507.26 807
12508.32 804
12509.37 807
12510.43 724
12511.49 727
12512.54 723
12513.60 723
12514.65 727
12515.71 696
12516.77 717
12517.82 693
12518.88 700
12519.94 688
12520.99 650
12522.05 662
12523.11 725
12524.16 701
12525.22 710
12526.27 636
12527.33 665
12528.39 719
12529.45 747
12530.50 671
12531.56 734
12532.62 787
12533.67 729
12534.73 691
12535.79 673
12536.84 674
12537.90 702
12538.96 657
12540.02 674
12541.07 689
12542.13 677
12543.19 723
12544.24 684
12545.30 664
12546.36 642
12547.42 729
12548.47 728
12549.53 717
12550.59 743
12551.65 751
12552.71 709
12553.76 715
12554.82 705
12555.88 727
12556.94 731
12558.00 684
12559.05 711
12560.11 712
12561.17 735
12562.23 778
12563.29 768
12564.34 802
12565.40 771
12566.46 803
12567.52 849
12568.58 858
12569.64 935
12570.69 911
12571.75 975
12572.81 962
12573.87 1026
12574.93 1038
12575.99 1036
12577.05 1003
12578.11 997
12579.16 940
12580.22 928
12581.28 912
12582.34 935
12583.40 919
12584.46 941
12585.52 994
12586.58 896
12587.64 859
12588.70 912
12589.76 941
12590.81 944
12591.87 920
12592.93 880
12593.99 868
12595.05 863
12596.11 854
12597.17 863
12598.23 880
12599.29 883
12600.35 814
12601.41 826
12602.47 787
12603.53 831
12604.59 942
12605.65 872
12606.71 852
12607.77 870
12608.83 818
12609.89 874
12610.95 877
12612.01 860
12613.07 836
12614.13 851
12615.19 934
12616.25 896
12617.31 909
12618.37 917
12619.43 882
12620.50 915
12621.56 847
12622.62 890
12623.68 890
12624.74 840
12625.80 815
12626.86 836
12627.92 827
12628.98 773
12630.04 782
12631.10 843
12632.17 768
12633.23 763
12634.29 771
12635.35 811
12636.41 781
12637.47 797
12638.53 795
12639.59 770
12640.66 835
12641.72 827
12642.78 818
12643.84 821
12644.90 847
12645.96 855
12647.03 891
12648.09 888
12649.15 892
12650.21 885
12651.27 924
12652.34 957
12653.40 988
12654.46 981
12655.52 1014
12656.58 1036
12657.65 1145
12658.71 1091
12659.77 1111
12660.83 1109
12661.89 1201
12662.96 1177
12664.02 1119
12665.08 1069
12666.14 1170
12667.21 1086
12668.27 1057
12669.33 1034
12670.40 1026
12671.46 973
12672.52 940
12673.58 957
12674.65 921
12675.71 923
12676.77 988
12677.84 958
12678.90 894
12679.96 887
12681.02 893
12682.09 886
12683.15 915
12684.21 884
12685.28 885
12686.34 820
12687.40 878
12688.47 882
12689.53 875
12690.60 866
12691.66 890
12692.72 858
12693.79 773
12694.85 873
12695.91 850
12696.98 868
12698.04 833
12699.11 834
12700.17 854
12701.23 830
12702.30 816
12703.36 817
12704.43 754
12705.49 774
12706.55 760
12707.62 790
12708.68 790
12709.75 782
12710.81 794
12711.88 814
12712.94 810
12714.01 744
12715.07 803
12716.13 766
12717.20 774
12718.26 733
12719.33 810
12720.39 798
12721.46 818
12722.52 802
12723.59 874
12724.65 815
12725.72 822
12726.78 877
12727.85 894
12728.91 908
12729.98 889
12731.04 893
12732.11 940
12733.18 924
12734.24 968
12735.31 927
12736.37 899
12737.44 948
12738.50 901
12739.57 870
12740.63 785
12741.70 815
12742.77 824
12743.83 814
12744.90 763
12745.96 701
12747.03 690
12748.09 791
12749.16 736
12750.23 727
12751.29 749
12752.36 708
12753.43 714
12754.49 700
12755.56 708
12756.62 715
12757.69 715
12758.76 689
12759.82 704
12760.89 756
12761.96 734
12763.02 700
12764.09 704
12765.16 677
12766.22 653
12767.29 732
12768.36 746
12769.42 678
12770.49 662
12771.56 689
12772.62 682
12773.69 737
12774.76 670
12775.83 696
12776.89 748
12777.96 731
12779.03 699
12780.10 706
12781.16 697
12782.23 704
12783.30 719
12784.37 674
12785.43 742
12786.50 734
12787.57 720
12788.64 687
12789.70 663
12790.77 684
12791.84 684
12792.91 678
12793.97 655
12795.04 690
12796.11 724
12797.18 729
12798.25 715
12799.31 755
12800.38 693
12801.45 690
12802.52 719
12803.59 740
12804.66 795
12805.72 824
12806.79 797
12807.86 790
12808.93 761
12810.00 760
12811.07 806
12812.14 874
12813.20 909
12814.27 932
12815.34 852
12816.41 825
12817.48 885
12818.55 893
12819.62 947
12820.69 893
12821.76 877
12822.83 842
12823.89 825
12824.96 846
12826.03 844
12827.10 821
12828.17 763
12829.24 770
12830.31 713
12831.38 734
12832.45 712
12833.52 721
12834.59 696
12835.66 689
12836.73 685
12837.80 704
12838.87 691
12839.94 667
12841.01 640
12842.08 610
12843.15 646
12844.22 703
12845.29 652
12846.36 605
12847.43 613
12848.50 620
12849.57 590
12850.64 627
12851.71 604
12852.78 559
12853.85 560
12854.92 554
12855.99 550
12857.06 541
12858.13 585
12859.20 624
12860.27 571
12861.34 545
12862.41 555
12863.48 581
12864.56 568
12865.63 544
12866.70 567
12867.77 533
12868.84 567
12869.91 530
12870.98 558
12872.05 508
12873.12 523
12874.20 558
12875.27 587
12876.34 546
12877.41 514
12878.48 551
12879.55 560
12880.62 578
12881.70 561
12882.77 561
12883.84 519
12884.91 530
12885.98 532
12887.05 525
12888.13 526
12889.20 530
12890.27 553
12891.34 533
12892.41 495
12893.49 530
12894.56 553
12895.63 509
12896.70 524
12897.77 483
12898.85 502
12899.92 527
12900.99 531
12902.06 546
12903.14 510
12904.21 511
12905.28 506
12906.35 590
12907.43 540
12908.50 496
12909.57 486
12910.64 545
12911.72 521
12912.79 553
12913.86 521
12914.94 545
12916.01 562
12917.08 538
12918.16 541
12919.23 514
12920.30 505
12921.37 498
12922.45 500
12923.52 507
12924.59 522
12925.67 523
12926.74 544
12927.82 509
12928.89 487
12929.96 485
12931.04 546
12932.11 551
12933.18 524
12934.26 501
12935.33 514
12936.40 521
12937.48 544
12938.55 510
12939.63 504
12940.70 544
12941.77 527
12942.85 509
12943.92 524
12945.00 538
12946.07 563
12947.15 501
12948.22 503
12949.29 489
12950.37 536
12951.44 531
12952.52 515
12953.59 491
12954.67 508
12955.74 577
12956.82 573
12957.89 549
12958.97 552
12960.04 482
12961.12 491
12962.19 539
12963.27 543
12964.34 523
12965.42 616
12966.49 569
12967.57 553
12968.64 505
12969.72 526
12970.79 534
12971.87 492
12972.94 498
12974.02 447
12975.09 527
12976.17 528
12977.24 544
12978.32 514
12979.40 526
12980.47 552
12981.55 544
12982.62 582
12983.70 489
12984.77 445
12985.85 484
12986.93 503
12988.00 493
12989.08 466
12990.15 501
12991.23 493
12992.31 521
12993.38 507
12994.46 510
12995.54 505
12996.61 495
12997.69 531
12998.76 496
12999.84 508
13000.92 506
13001.99 528
13003.07 587
13004.15 569
13005.22 535
13006.30 578
13007.38 568
13008.45 548
13009.53 590
13010.61 600
13011.69 624
13012.76 581
13013.84 614
13014.92 561
13015.99 569
13017.07 590
13018.15 572
13019.23 543
13020.30 586
13021.38 539
13022.46 597
13023.54 586
13024.61 520
13025.69 526
13026.77 521
13027.85 526
13028.92 542
13030.00 583
13031.08 512
13032.16 524
13033.23 519
13034.31 517
13035.39 458
13036.47 477
13037.55 536
13038.62 512
13039.70 510
13040.78 515
13041.86 507
13042.94 540
13044.02 550
13045.09 490
13046.17 515
13047.25 512
13048.33 529
13049.41 512
13050.49 496
13051.57 505
13052.64 489
13053.72 495
13054.80 516
13055.88 513
13056.96 483
13058.04 524
13059.12 476
13060.20 466
13061.27 446
13062.35 479
13063.43 490
13064.51 522
13065.59 442
13066.67 461
13067.75 424
13068.83 509
13069.91 482
13070.99 473
13072.07 477
13073.15 423
13074.23 460
13075.31 482
13076.39 467
13077.47 410
13078.55 476
13079.63 483
13080.71 499
13081.79 463
13082.86 452
13083.94 452
13085.02 475
13086.11 457
13087.19 462
13088.27 432
13089.35 499
13090.43 456
13091.51 462
13092.59 475
13093.67 447
13094.75 508
13095.83 472
13096.91 483
13097.99 458
13099.07 463
13100.15 460
13101.23 445
13102.31 470
13103.39 463
13104.47 447
13105.55 458
13106.63 476
13107.72 474
13108.80 488
13109.88 487
13110.96 460
13112.04 466
13113.12 457
13114.20 449
13115.28 486
13116.37 430
13117.45 448
13118.53 459
13119.61 463
13120.69 471
13121.77 467
13122.85 434
13123.94 449
13125.02 491
13126.10 477
13127.18 461
13128.26 460
13129.34 443
13130.43 477
13131.51 481
13132.59 464
13133.67 483
13134.75 477
13135.84 559
13136.92 478
13138.00 475
13139.08 501
13140.17 487
13141.25 491
13142.33 501
13143.41 488
13144.49 457
13145.58 470
13146.66 458
13147.74 443
13148.83 438
13149.91 472
13150.99 498
13152.07 446
13153.16 450
13154.24 421
13155.32 470
13156.41 517
13157.49 447
13158.57 417
13159.65 450
13160.74 447
13161.82 470
13162.90 441
13163.99 460
13165.07 436
13166.15 496
13167.24 472
13168.32 484
13169.40 456
13170.49 464
13171.57 490
13172.66 479
13173.74 444
13174.82 441
13175.91 455
13176.99 447
13178.07 503
13179.16 457
13180.24 464
13181.33 449
13182.41 497
13183.49 466
13184.58 513
13185.66 506
13186.75 481
13187.83 481
13188.91 437
13190.00 454
13191.08 477
13192.17 445
13193.25 467
13194.34 451
13195.42 425
13196.51 458
13197.59 469
13198.68 478
13199.76 439
13200.85 438
13201.93 477
13203.02 489
13204.10 470
13205.19 469
13206.27 469
13207.36 476
13208.44 491
13209.53 430
13210.61 437
13211.70 442
13212.78 470
13213.87 508
13214.95 481
13216.04 417
13217.12 504
13218.21 494
13219.29 458
13220.38 494
13221.47 490
13222.55 500
13223.64 484
13224.72 508
13225.81 477
13226.89 472
13227.98 481
13229.07 503
13230.15 462
13231.24 479
13232.32 490
13233.41 506
13234.50 499
13235.58 489
13236.67 473
13237.76 483
13238.84 530
13239.93 484
13241.01 538
13242.10 494
13243.19 513
13244.27 516
13245.36 518
13246.45 563
13247.53 530
13248.62 536
13249.71 537
13250.79 482
13251.88 507
13252.97 485
13254.06 505
13255.14 539
13256.23 548
13257.32 528
13258.40 516
13259.49 518
13260.58 525
13261.67 540
13262.75 562
13263.84 573
13264.93 515
13266.02 497
13267.10 554
13268.19 563
13269.28 551
13270.37 570
13271.45 563
13272.54 586
13273.63 631
13274.72 605
13275.80 547
13276.89 613
13277.98 591
13279.07 649
13280.16 622
13281.24 597
13282.33 634
13283.42 675
13284.51 622
13285.60 634
13286.69 624
13287.77 615
13288.86 615
13289.95 619
13291.04 661
13292.13 635
13293.22 655
13294.31 665
13295.39 601
13296.48 636
13297.57 666
13298.66 649
13299.75 720
13300.84 732
13301.93 656
13303.02 657
13304.11 750
13305.19 669
13306.28 684
13307.37 751
13308.46 710
13309.55 669
13310.64 687
13311.73 622
13312.82 694
13313.91 717
13315.00 700
13316.09 681
13317.18 706
13318.27 712
13319.36 725
13320.45 709
13321.54 656
13322.63 629
13323.72 716
13324.81 731
13325.90 725
13326.99 664
13328.08 726
13329.17 707
13330.26 738
13331.35 760
13332.44 723
13333.53 696
13334.62 751
13335.71 721
13336.80 716
13337.89 724
13338.98 729
13340.07 756
13341.16 699
13342.25 727
13343.34 687
13344.43 749
13345.52 720
13346.61 710
13347.70 713
13348.79 812
13349.89 768
13350.98 740
13352.07 784
13353.16 813
13354.25 739
13355.34 720
13356.43 800
13357.52 820
13358.61 807
13359.71 860
13360.80 877
13361.89 810
13362.98 849
13364.07 888
13365.16 845
13366.26 865
13367.35 902
13368.44 804
13369.53 836
13370.62 842
13371.71 881
13372.81 913
13373.90 886
13374.99 791
13376.08 816
13377.17 800
13378.27 752
13379.36 729
13380.45 693
13381.54 746
13382.63 736
13383.73 723
13384.82 705
13385.91 741
13387.00 709
13388.10 685
13389.19 706
13390.28 693
13391.37 670
13392.47 679
13393.56 681
13394.65 706
13395.75 684
13396.84 685
13397.93 692
13399.02 687
13400.12 673
13401.21 647
13402.30 685
13403.40 702
13404.49 706
13405.58 670
13406.68 688
13407.77 687
13408.86 672
13409.96 714
13411.05 699
13412.14 665
13413.24 720
13414.33 706
13415.42 667
13416.52 669
13417.61 712
13418.70 693
13419.80 651
13420.89 634
13421.99 671
13423.08 691
13424.17 678
13425.27 742
13426.36 790
13427.46 722
13428.55 697
13429.64 702
13430.74 768
13431.83 769
13432.93 754
13434.02 764
13435.12 741
13436.21 740
13437.30 739
13438.40 731
13439.49 736
13440.59 792
13441.68 762
13442.78 724
13443.87 735
13444.97 749
13446.06 748
13447.16 838
13448.25 772
13449.35 810
13450.44 799
13451.54 769
13452.63 795
13453.73 806
13454.82 792
13455.92 875
13457.01 838
13458.11 814
13459.20 810
13460.30 816
13461.39 829
13462.49 844
13463.59 822
13464.68 939
13465.78 881
13466.87 790
13467.97 883
13469.06 836
13470.16 871
13471.26 889
13472.35 830
13473.45 807
13474.54 873
13475.64 855
13476.74 887
13477.83 859
13478.93 881
13480.03 844
13481.12 891
13482.22 906
13483.31 916
13484.41 909
13485.51 888
13486.60 907
13487.70 927
13488.80 956
13489.89 964
13490.99 1011
13492.09 1025
13493.18 1039
13494.28 1000
13495.38 1028
13496.47 1074
13497.57 1065
13498.67 1085
13499.77 1119
13500.86 1088
13501.96 1105
13503.06 1055
13504.15 1087
13505.25 1141
13506.35 1100
13507.45 1055
13508.54 1018
13509.64 1017
13510.74 986
13511.84 990
13512.93 873
13514.03 921
13515.13 909
13516.23 904
13517.32 878
13518.42 846
13519.52 819
13520.62 866
13521.72 800
13522.81 781
13523.91 833
13525.01 812
13526.11 808
13527.21 781
13528.30 816
13529.40 820
13530.50 785
13531.60 717
13532.70 749
13533.80 778
13534.89 772
13535.99 734
13537.09 703
13538.19 740
13539.29 774
13540.39 770
13541.49 775
13542.58 750
13543.68 749
13544.78 781
13545.88 771
13546.98 735
13548.08 788
13549.18 767
13550.28 740
13551.38 760
13552.48 753
13553.58 751
13554.67 752
13555.77 740
13556.87 828
13557.97 818
13559.07 741
13560.17 794
13561.27 788
13562.37 745
13563.47 782
13564.57 716
13565.67 773
13566.77 787
13567.87 780
13568.97 769
13570.07 768
13571.17 753
13572.27 841
13573.37 839
13574.47 834
13575.57 847
13576.67 811
13577.77 811
13578.87 800
13579.97 801
13581.07 786
13582.17 803
13583.27 807
13584.37 802
13585.47 794
13586.57 822
13587.67 794
13588.77 795
13589.88 846
13590.98 853
13592.08 841
13593.18 836
13594.28 822
13595.38 879
13596.48 817
13597.58 825
13598.68 904
13599.78 840
13600.88 878
13601.99 852
13603.09 840
13604.19 911
13605.29 935
13606.39 903
13607.49 896
13608.59 898
13609.70 924
13610.80 990
13611.90 913
13613.00 909
13614.10 924
13615.20 930
13616.31 899
13617.41 876
13618.51 910
13619.61 998
13620.71 945
13621.82 918
13622.92 959
13624.02 987
13625.12 994
13626.22 1026
13627.33 965
13628.43 1027
13629.53 1043
13630.63 1045
13631.74 1064
13632.84 1016
13633.94 1003
13635.04 997
13636.15 939
13637.25 945
13638.35 985
13639.45 1009
13640.56 972
13641.66 1014
13642.76 937
13643.87 908
13644.97 892
13646.07 886
13647.17 873
13648.28 845
13649.38 879
13650.48 841
13651.59 857
13652.69 871
13653.79 857
13654.90 826
13656.00 812
13657.10 801
13658.21 783
13659.31 848
13660.41 808
13661.52 813
13662.62 766
13663.72 794
13664.83 784
13665.93 788
13667.04 773
13668.14 800
13669.24 805
13670.35 744
13671.45 719
13672.56 765
13673.66 802
13674.76 748
13675.87 760
13676.97 787
13678.08 756
13679.18 793
13680.29 783
13681.39 818
13682.49 707
13683.60 771
13684.70 753
13685.81 767
13686.91 791
13688.02 748
13689.12 747
13690.23 766
13691.33 828
13692.44 830
13693.54 841
13694.65 815
13695.75 849
13696.86 806
13697.96 781
13699.07 751
13700.17 794
13701.28 845
13702.38 810
13703.49 817
13704.59 864
13705.70 837
13706.80 840
13707.91 841
13709.02 898
13710.12 864
13711.23 877
13712.33 871
13713.44 955
13714.54 936
13715.65 909
13716.76 927
13717.86 940
13718.97 952
13720.07 887
13721.18 946
13722.29 988
13723.39 972
13724.50 971
13725.60 1006
13726.71 1059
13727.82 1064
13728.92 1058
13730.03 991
13731.14 1008
13732.24 986
13733.35 1060
13734.46 1057
13735.56 1070
13736.67 1095
13737.78 1113
13738.88 1112
13739.99 1105
13741.10 1070
13742.20 1090
13743.31 1055
13744.42 1033
13745.52 1051
13746.63 1082
13747.74 1138
13748.84 1118
13749.95 1129
13751.06 1144
13752.17 1202
13753.27 1168
13754.38 1202
13755.49 1208
13756.60 1234
13757.70 1267
13758.81 1281
13759.92 1384
13761.03 1412
13762.13 1433
13763.24 1503
13764.35 1480
13765.46 1526
13766.57 1562
13767.67 1607
13768.78 1629
13769.89 1690
13771.00 1770
13772.11 1792
13773.21 1750
13774.32 1741
13775.43 1797
13776.54 1682
13777.65 1685
13778.75 1606
13779.86 1565
13780.97 1420
13782.08 1386
13783.19 1337
13784.30 1257
13785.41 1299
13786.51 1254
13787.62 1284
13788.73 1244
13789.84 1195
13790.95 1146
13792.06 1164
13793.17 1116
13794.28 1121
13795.39 1203
13796.49 1212
13797.60 1206
13798.71 1229
13799.82 1199
13800.93 1183
13802.04 1213
13803.15 1280
13804.26 1254
13805.37 1250
13806.48 1347
13807.59 1343
13808.70 1315
13809.81 1322
13810.92 1416
13812.03 1390
13813.14 1342
13814.25 1309
13815.36 1283
13816.47 1288
13817.58 1273
13818.69 1205
13819.80 1222
13820.91 1185
13822.02 1131
13823.13 1185
13824.24 1049
13825.35 1028
13826.46 997
13827.57 1026
13828.68 1007
13829.79 1006
13830.90 973
13832.01 1010
13833.12 1017
13834.23 1008
13835.34 1008
13836.45 988
13837.56 1041
13838.67 1021
13839.78 977
13840.89 1036
13842.01 1006
13843.12 1044
13844.23 1066
13845.34 1030
13846.45 1020
13847.56 1007
13848.67 1043
13849.78 1068
13850.89 1015
13852.01 1006
13853.12 1089
13854.23 1039
13855.34 1046
13856.45 1057
13857.56 1077
13858.67 1123
13859.79 1108
13860.90 1140
13862.01 1113
13863.12 1155
13864.23 1152
13865.34 1232
13866.46 1249
13867.57 1191
13868.68 1127
13869.79 1115
13870.90 1108
13872.02 1045
13873.13 1049
13874.24 1059
13875.35 1017
13876.47 1025
13877.58 1011
13878.69 1008
13879.80 1003
13880.92 1001
13882.03 1014
13883.14 1032
13884.25 1004
13885.37 1037
13886.48 1022
13887.59 1000
13888.70 1055
13889.82 1025
13890.93 1052
13892.04 1056
13893.16 1031
13894.27 1071
13895.38 1021
13896.49 1055
13897.61 1033
13898.72 1127
13899.83 1099
13900.95 1083
13902.06 1076
13903.17 1076
13904.29 1052
13905.40 1013
13906.51 1035
13907.63 1020
13908.74 967
13909.85 985
13910.97 963
13912.08 961
13913.20 934
13914.31 928
13915.42 973
13916.54 915
13917.65 910
13918.77 912
13919.88 921
13920.99 877
13922.11 897
13923.22 950
13924.34 915
13925.45 949
13926.56 976
13927.68 939
13928.79 887
13929.91 845
13931.02 894
13932.14 992
13933.25 893
13934.37 918
13935.48 883
13936.60 929
13937.71 891
13938.83 857
13939.94 911
13941.05 939
13942.17 905
13943.28 901
13944.40 899
13945.51 859
13946.63 860
13947.75 916
13948.86 898
13949.98 897
13951.09 908
13952.21 926
13953.32 915
13954.44 833
13955.55 920
13956.67 914
13957.78 899
13958.90 885
13960.01 899
13961.13 844
13962.25 871
13963.36 867
13964.48 852
13965.59 894
13966.71 850
13967.83 839
13968.94 847
13970.06 862
13971.17 841
13972.29 873
13973.41 876
13974.52 902
13975.64 847
13976.75 906
13977.87 897
13978.99 895
13980.10 877
13981.22 875
13982.34 881
13983.45 849
13984.57 948
13985.69 947
13986.80 922
13987.92 899
13989.04 912
13990.15 909
13991.27 919
13992.39 927
13993.50 973
13994.62 1009
13995.74 1016
13996.86 926
13997.97 920
13999.09 953
14000.21 929
14001.33 968
14002.44 957
14003.56 933
14004.68 966
14005.79 981
14006.91 1006
14008.03 947
14009.15 993
14010.27 1051
14011.38 1021
14012.50 996
14013.62 1035
14014.74 1026
14015.85 1055
14016.97 1048
14018.09 1041
14019.21 978
14020.33 1062
14021.44 988
14022.56 1022
14023.68 946
14024.80 981
14025.92 1019
14027.04 1025
14028.15 978
14029.27 902
14030.39 922
14031.51 949
14032.63 940
14033.75 907
14034.86 885
14035.98 882
14037.10 921
14038.22 852
14039.34 869
14040.46 883
14041.58 874
14042.70 905
14043.82 897
14044.93 880
14046.05 925
14047.17 915
14048.29 863
14049.41 852
14050.53 894
14051.65 879
14052.77 885
14053.89 949
14055.01 900
14056.13 890
14057.25 916
14058.37 903
14059.49 919
14060.61 956
14061.73 913
14062.85 915
14063.97 951
14065.09 947
14066.20 903
14067.32 902
14068.44 952
14069.56 963
14070.68 966
14071.81 948
14072.93 976
14074.05 1027
14075.17 1008
14076.29 974
14077.41 1061
14078.53 1003
14079.65 1005
14080.77 1105
14081.89 1119
14083.01 1093
14084.13 1073
14085.25 1092
14086.37 1103
14087.49 1127
14088.61 1067
14089.73 1135
14090.85 1205
14091.97 1216
14093.10 1246
14094.22 1305
14095.34 1215
14096.46 1200
14097.58 1227
14098.70 1268
14099.82 1226
14100.94 1214
14102.07 1190
14103.19 1160
14104.31 1117
14105.43 1031
14106.55 1072
14107.67 1007
14108.79 1033
14109.92 1043
14111.04 1041
14112.16 940
14113.28 983
14114.40 958
14115.52 936
14116.65 904
14117.77 872
14118.89 877
14120.01 905
14121.13 906
14122.26 839
14123.38 835
14124.50 882
14125.62 872
14126.75 849
14127.87 880
14128.99 855
14130.11 888
14131.24 910
14132.36 899
14133.48 901
14134.60 845
14135.73 841
14136.85 944
14137.97 882
14139.09 846
14140.22 923
14141.34 917
14142.46 859
14143.59 861
14144.71 889
14145.83 879
14146.95 827
14148.08 867
14149.20 847
14150.32 885
14151.45 843
14152.57 836
14153.69 860
14154.82 840
14155.94 841
14157.06 841
14158.19 850
14159.31 830
14160.44 867
14161.56 899
14162.68 884
14163.81 866
14164.93 841
14166.05 888
14167.18 857
14168.30 856
14169.43 847
14170.55 810
14171.67 816
14172.80 832
14173.92 834
14175.05 822
14176.17 771
14177.30 802
14178.42 816
14179.54 763
14180.67 814
14181.79 815
14182.92 789
14184.04 803
14185.17 798
14186.29 811
14187.42 840
14188.54 771
14189.67 825
14190.79 787
14191.92 824
14193.04 797
14194.17 810
14195.29 749
14196.42 774
14197.54 779
14198.67 778
14199.79 774
14200.92 739
14202.04 742
14203.17 754
14204.29 772
14205.42 758
14206.54 781
14207.67 764
14208.79 737
14209.92 718
14211.05 775
14212.17 732
14213.30 743
14214.42 730
14215.55 727
14216.67 707
14217.80 732
14218.93 689
14220.05 691
14221.18 716
14222.30 698
14223.43 679
14224.56 703
14225.68 698
14226.81 716
14227.94 701
14229.06 695
14230.19 755
14231.32 718
14232.44 713
14233.57 657
14234.70 689
14235.82 705
14236.95 697
14238.08 703
14239.20 695
14240.33 686
14241.46 686
14242.58 757
14243.71 673
14244.84 719
14245.96 643
14247.09 670
14248.22 662
14249.34 686
14250.47 685
14251.60 665
14252.73 690
14253.85 654
14254.98 680
14256.11 636
14257.24 647
14258.36 696
14259.49 698
14260.62 659
14261.75 686
14262.87 641
14264.00 681
14265.13 669
14266.26 634
14267.39 589
14268.51 609
14269.64 632
14270.77 659
14271.90 629
14273.03 612
14274.15 660
14275.28 658
14276.41 630
14277.54 588
14278.67 631
14279.80 664
14280.92 663
14282.05 613
14283.18 620
14284.31 605
14285.44 640
14286.57 623
14287.70 600
14288.82 574
14289.95 629
14291.08 615
14292.21 667
14293.34 636
14294.47 559
14295.60 610
14296.73 638
14297.86 608
14298.99 609
14300.11 609
14301.24 623
14302.37 594
14303.50 584
14304.63 570
14305.76 634
14306.89 633
14308.02 618
14309.15 603
14310.28 586
14311.41 606
14312.54 618
14313.67 578
14314.80 586
14315.93 599
14317.06 609
14318.19 623
14319.32 590
14320.45 594
14321.58 575
14322.71 606
14323.84 576
14324.97 574
14326.10 596
14327.23 611
14328.36 578
14329.49 580
14330.62 567
14331.75 559
14332.88 572
14334.01 591
14335.14 582
14336.27 580
14337.40 564
14338.53 611
14339.66 585
14340.79 600
14341.93 629
14343.06 565
14344.19 567
14345.32 560
14346.45 540
14347.58 563
14348.71 572
14349.84 563
14350.97 587
14352.11 570
14353.24 580
14354.37 579
14355.50 565
14356.63 530
14357.76 523
14358.89 561
14360.03 556
14361.16 596
14362.29 583
14363.42 610
14364.55 553
14365.68 576
14366.82 548
14367.95 605
14369.08 601
14370.21 607
14371.34 624
14372.48 616
14373.61 570
14374.74 523
14375.87 569
14377.00 578
14378.14 637
14379.27 598
14380.40 552
14381.53 610
14382.67 640
14383.80 580
14384.93 565
14386.06 607
14387.20 609
14388.33 586
14389.46 584
14390.59 618
14391.73 612
14392.86 637
14393.99 638
14395.13 669
14396.26 599
14397.39 619
14398.53 628
14399.66 594
14400.79 602
14401.92 643
14403.06 628
14404.19 687
14405.32 650
14406.46 610
14407.59 644
14408.72 696
14409.86 683
14410.99 625
14412.13 693
14413.26 673
14414.39 685
14415.53 665
14416.66 671
14417.79 668
14418.93 710
14420.06 709
14421.20 706
14422.33 731
14423.46 696
14424.60 688
14425.73 718
14426.87 702
14428.00 710
14429.14 733
14430.27 762
14431.40 731
14432.54 704
14433.67 726
14434.81 724
14435.94 758
14437.08 736
14438.21 756
14439.35 737
14440.48 748
14441.62 718
14442.75 731
14443.88 674
14445.02 675
14446.15 696
14447.29 661
14448.42 648
14449.56 646
14450.70 670
14451.83 700
14452.97 671
14454.10 650
14455.24 621
14456.37 639
14457.51 635
14458.64 643
14459.78 643
14460.91 606
14462.05 615
14463.18 618
14464.32 618
14465.46 626
14466.59 644
14467.73 621
14468.86 636
14470.00 692
14471.14 628
14472.27 623
14473.41 619
14474.54 683
14475.68 664
14476.82 628
14477.95 613
14479.09 623
14480.22 627
14481.36 645
14482.50 601
14483.63 657
14484.77 629
14485.91 643
14487.04 695
14488.18 689
14489.32 612
14490.45 605
14491.59 715
14492.73 630
14493.86 664
14495.00 616
14496.14 660
14497.27 681
14498.41 629
14499.55 617
14500.69 585
14501.82 623
14502.96 604
14504.10 618
14505.23 649
14506.37 615
14507.51 575
14508.65 612
14509.78 600
14510.92 613
14512.06 653
14513.20 594
14514.33 598
14515.47 588
14516.61 597
14517.75 600
14518.89 554
14520.02 599
14521.16 573
14522.30 558
14523.44 605
14524.57 588
14525.71 590
14526.85 609
14527.99 580
14529.13 574
14530.27 610
14531.40 640
14532.54 596
14533.68 578
14534.82 577
14535.96 601
14537.10 603
14538.23 584
14539.37 577
14540.51 580
14541.65 568
14542.79 610
14543.93 585
14545.07 585
14546.21 612
14547.35 636
14548.48 625
14549.62 623
14550.76 638
14551.90 657
14553.04 602
14554.18 607
14555.32 589
14556.46 624
14557.60 591
14558.74 562
14559.88 573
14561.02 600
14562.16 639
14563.30 587
14564.43 589
14565.57 620
14566.71 646
14567.85 657
14568.99 613
14570.13 619
14571.27 559
14572.41 633
14573.55 587
14574.69 616
14575.83 587
14576.97 620
14578.11 640
14579.25 621
14580.39 624
14581.53 668
14582.67 679
14583.81 668
14584.96 680
14586.10 616
14587.24 628
14588.38 706
14589.52 737
14590.66 703
14591.80 739
14592.94 665
14594.08 673
14595.22 694
14596.36 675
14597.50 633
14598.64 719
14599.78 703
14600.93 666
14602.07 643
14603.21 682
14604.35 697
14605.49 738
14606.63 726
14607.77 731
14608.91 742
14610.06 706
14611.20 724
14612.34 741
14613.48 777
14614.62 781
14615.76 778
14616.91 779
14618.05 796
14619.19 790
14620.33 837
14621.47 813
14622.61 848
14623.76 820
14624.90 828
14626.04 889
14627.18 899
14628.32 911
14629.47 915
14630.61 942
14631.75 920
14632.89 957
14634.04 928
14635.18 911
14636.32 890
14637.46 903
14638.61 922
14639.75 891
14640.89 915
14642.03 861
14643.18 824
14644.32 744
14645.46 773
14646.60 738
14647.75 736
14648.89 694
14650.03 754
14651.18 750
14652.32 669
14653.46 645
14654.61 665
14655.75 649
14656.89 689
14658.03 660
14659.18 663
14660.32 689
14661.46 628
14662.61 630
14663.75 649
14664.90 603
14666.04 595
14667.18 620
14668.33 602
14669.47 591
14670.61 563
14671.76 585
14672.90 580
14674.05 564
14675.19 580
14676.33 582
14677.48 573
14678.62 597
14679.77 569
14680.91 511
14682.05 543
14683.20 530
14684.34 577
14685.49 526
14686.63 591
14687.78 545
14688.92 580
14690.06 550
14691.21 549
14692.35 567
14693.50 516
14694.64 560
14695.79 503
14696.93 528
14698.08 538
14699.22 550
14700.37 540
14701.51 520
14702.66 518
14703.80 529
14704.95 513
14706.09 535
14707.24 521
14708.38 506
14709.53 534
14710.67 518
14711.82 530
14712.96 524
14714.11 507
14715.26 506
14716.40 510
14717.55 479
14718.69 526
14719.84 515
14720.98 554
14722.13 554
14723.28 535
14724.42 553
14725.57 502
14726.71 538
14727.86 559
14729.01 557
14730.15 542
14731.30 554
14732.44 562
14733.59 561
14734.74 512
14735.88 487
14737.03 474
14738.18 504
14739.32 529
14740.47 547
14741.61 554
14742.76 493
14743.91 527
14745.05 498
14746.20 537
14747.35 525
14748.49 494
14749.64 533
14750.79 527
14751.94 503
14753.08 507
14754.23 534
14755.38 520
14756.52 513
14757.67 526
14758.82 506
14759.97 522
14761.11 487
14762.26 451
14763.41 506
14764.55 514
14765.70 502
14766.85 475
14768.00 518
14769.15 513
14770.29 508
14771.44 530
14772.59 516
14773.74 544
14774.88 503
14776.03 527
14777.18 477
14778.33 516
14779.48 534
14780.62 541
14781.77 546
14782.92 547
14784.07 522
14785.22 563
14786.36 524
14787.51 565
14788.66 518
14789.81 544
14790.96 576
14792.11 550
14793.26 568
14794.40 552
14795.55 569
14796.70 576
14797.85 558
14799.00 557
14800.15 583
14801.30 572
14802.45 578
14803.59 539
14804.74 533
14805.89 558
14807.04 572
14808.19 526
14809.34 546
14810.49 590
14811.64 559
14812.79 541
14813.94 514
14815.09 524
14816.24 523
14817.39 563
14818.53 560
14819.68 527
14820.83 520
14821.98 517
14823.13 532
14824.28 521
14825.43 547
14826.58 479
14827.73 494
14828.88 481
14830.03 477
14831.18 465
14832.33 532
14833.48 509
14834.63 494
14835.78 513
14836.93 502
14838.08 484
14839.23 484
14840.38 468
14841.53 479
14842.69 487
14843.84 477
14844.99 475
14846.14 490
14847.29 486
14848.44 419
14849.59 457
14850.74 428
14851.89 475
14853.04 507
14854.19 510
14855.34 468
14856.49 451
14857.65 456
14858.80 463
14859.95 456
14861.10 450
14862.25 485
14863.40 499
14864.55 490
14865.70 461
14866.86 447
14868.01 521
14869.16 497
14870.31 495
14871.46 490
14872.61 478
14873.77 468
14874.92 477
14876.07 468
14877.22 459
14878.37 477
14879.52 488
14880.68 444
14881.83 463
14882.98 451
14884.13 462
14885.28 431
14886.44 451
14887.59 455
14888.74 447
14889.89 468
14891.05 484
14892.20 492
14893.35 467
14894.50 476
14895.66 514
14896.81 499
14897.96 478
14899.11 510
14900.27 483
14901.42 529
14902.57 487
14903.72 552
14904.88 448
14906.03 482
14907.18 477
14908.34 463
14909.49 491
14910.64 445
14911.80 455
14912.95 510
14914.10 495
14915.26 509
14916.41 479
14917.56 531
14918.72 537
14919.87 488
14921.02 465
14922.18 455
14923.33 510
14924.48 515
14925.64 546
14926.79 503
14927.94 526
14929.10 513
14930.25 490
14931.41 523
14932.56 502
14933.71 535
14934.87 563
14936.02 549
14937.18 474
14938.33 495
14939.48 541
14940.64 586
14941.79 548
14942.95 511
14944.10 520
14945.26 526
14946.41 530
14947.57 580
14948.72 553
14949.87 561
14951.03 579
14952.18 550
14953.34 533
14954.49 539
14955.65 566
14956.80 560
14957.96 560
14959.11 499
14960.27 544
14961.42 506
14962.58 514
14963.73 480
14964.89 481
14966.04 511
14967.20 509
14968.36 504
14969.51 489
14970.67 499
14971.82 468
14972.98 464
14974.13 452
14975.29 468
14976.44 450
14977.60 462
14978.76 466
14979.91 468
14981.07 443
14982.22 438
14983.38 447
14984.53 460
14985.69 437
14986.85 430
14988.00 429
14989.16 424
14990.32 419
14991.47 437
14992.63 407
14993.78 400
14994.94 405
14996.10 419
14997.25 410
14998.41 400
14999.57 359
15000.72 400
15001.88 432
15003.04 401
15004.19 416
15005.35 408
15006.51 419
15007.66 408
15008.82 431
15009.98 439
15011.13 392
15012.29 430
15013.45 432
15014.61 394
15015.76 432
15016.92 421
15018.08 427
15019.23 424
15020.39 423
15021.55 442
15022.71 444
15023.86 399
15025.02 411
15026.18 401
15027.34 411
15028.49 371
15029.65 422
15030.81 369
15031.97 443
15033.13 421
15034.28 407
15035.44 417
15036.60 404
15037.76 419
15038.92 389
15040.07 400
15041.23 396
15042.39 380
15043.55 407
15044.71 426
15045.87 391
15047.02 394
15048.18 399
15049.34 411
15050.50 413
15051.66 399
15052.82 406
15053.98 408
15055.13 389
15056.29 407
15057.45 382
15058.61 404
15059.77 410
15060.93 458
15062.09 413
15063.25 388
15064.40 387
15065.56 407
15066.72 405
15067.88 381
15069.04 400
15070.20 377
15071.36 439
15072.52 380
15073.68 375
15074.84 383
15076.00 408
15077.16 421
15078.32 423
15079.48 418
15080.64 400
15081.80 391
15082.96 364
15084.12 396
15085.28 397
15086.44 424
15087.60 418
15088.76 411
15089.92 387
15091.08 376
15092.24 423
15093.40 431
15094.56 381
15095.72 379
15096.88 403
15098.04 421
15099.20 383
15100.36 369
15101.52 373
15102.68 394
15103.84 415
15105.00 377
15106.16 391
15107.32 419
15108.48 406
15109.64 402
15110.80 398
15111.96 353
15113.13 400
15114.29 397
15115.45 428
15116.61 398
15117.77 362
15118.93 405
15120.09 415
15121.25 395
15122.42 402
15123.58 401
15124.74 399
15125.90 405
15127.06 404
15128.22 415
15129.38 435
15130.55 383
15131.71 374
15132.87 389
15134.03 363
15135.19 428
15136.35 461
15137.52 406
15138.68 404
15139.84 402
15141.00 422
15142.16 400
15143.33 385
15144.49 377
15145.65 407
15146.81 445
15147.97 457
15149.14 435
15150.30 412
15151.46 384
15152.62 437
15153.79 439
15154.95 431
15156.11 438
15157.27 445
15158.44 459
15159.60 416
15160.76 431
15161.93 444
15163.09 464
15164.25 446
15165.41 430
15166.58 410
15167.74 441
15168.90 484
15170.07 442
15171.23 410
15172.39 422
15173.56 450
15174.72 470
15175.88 463
15177.05 483
15178.21 485
15179.37 506
15180.54 454
15181.70 485
15182.86 455
15184.03 467
15185.19 523
15186.36 479
15187.52 500
15188.68 504
15189.85 545
15191.01 527
15192.17 497
15193.34 513
15194.50 523
15195.67 516
15196.83 526
15198.00 558
15199.16 504
15200.32 567
15201.49 558
15202.65 533
15203.82 540
15204.98 489
15206.15 546
15207.31 541
15208.48 564
15209.64 543
15210.80 531
15211.97 552
15213.13 568
15214.30 568
15215.46 542
15216.63 614
15217.79 613
15218.96 642
15220.12 598
15221.29 667
15222.45 664
15223.62 726
15224.78 682
15225.95 640
15227.11 663
15228.28 705
15229.45 722
15230.61 670
15231.78 678
15232.94 709
15234.11 735
15235.27 692
15236.44 702
15237.60 666
15238.77 655
15239.94 684
15241.10 654
15242.27 634
15243.43 658
15244.60 687
15245.77 601
15246.93 577
15248.10 558
15249.26 554
15250.43 563
15251.60 528
15252.76 512
15253.93 487
15255.10 471
15256.26 500
15257.43 489
15258.60 499
15259.76 519
15260.93 471
15262.10 459
15263.26 464
15264.43 494
15265.60 502
15266.76 501
15267.93 477
15269.10 478
15270.26 483
15271.43 546
15272.60 506
15273.76 488
15274.93 472
15276.10 429
15277.27 452
15278.43 439
15279.60 462
15280.77 447
15281.94 452
15283.10 465
15284.27 449
15285.44 435
15286.61 430
15287.77 448
15288.94 427
15290.11 453
15291.28 456
15292.44 471
15293.61 412
15294.78 433
15295.95 455
15297.12 462
15298.28 439
15299.45 469
15300.62 460
15301.79 488
15302.96 443
15304.12 498
15305.29 471
15306.46 471
15307.63 446
15308.80 436
15309.97 463
15311.14 450
15312.30 457
15313.47 474
15314.64 483
15315.81 459
15316.98 504
15318.15 510
15319.32 476
15320.49 442
15321.65 472
15322.82 490
15323.99 490
15325.16 504
15326.33 476
15327.50 497
15328.67 482
15329.84 463
15331.01 492
15332.18 499
15333.35 491
15334.52 560
15335.69 485
15336.85 480
15338.02 490
15339.19 515
15340.36 526
15341.53 505
15342.70 511
15343.87 526
15345.04 525
15346.21 503
15347.38 498
15348.55 535
15349.72 557
15350.89 518
15352.06 541
15353.23 573
15354.40 514
15355.57 536
15356.74 568
15357.91 556
15359.08 548
15360.25 536
15361.43 580
15362.60 577
15363.77 569
15364.94 587
15366.11 572
15367.28 597
15368.45 580
15369.62 545
15370.79 572
15371.96 584
15373.13 568
15374.30 632
15375.47 581
15376.65 608
15377.82 600
15378.99 662
15380.16 652
15381.33 609
15382.50 663
15383.67 649
15384.84 668
15386.02 661
15387.19 641
15388.36 641
15389.53 639
15390.70 642
15391.87 675
15393.04 648
15394.22 681
15395.39 701
15396.56 683
15397.73 680
15398.90 635
15400.08 635
15401.25 631
15402.42 615
15403.59 578
15404.76 603
15405.94 588
15407.11 603
15408.28 569
15409.45 563
15410.63 553
15411.80 522
15412.97 556
15414.14 522
15415.31 503
15416.49 502
15417.66 507
15418.83 509
15420.01 493
15421.18 495
15422.35 506
15423.52 472
15424.70 445
15425.87 505
15427.04 509
15428.22 486
15429.39 465
15430.56 481
15431.73 447
15432.91 458
15434.08 469
15435.25 461
15436.43 467
15437.60 468
15438.77 464
15439.95 468
15441.12 451
15442.30 451
15443.47 443
15444.64 486
15445.82 456
15446.99 441
15448.16 436
15449.34 444
15450.51 390
15451.69 433
15452.86 414
15454.03 447
15455.21 420
15456.38 452
15457.56 471
15458.73 456
15459.90 453
15461.08 427
15462.25 433
15463.43 423
15464.60 445
15465.78 436
15466.95 396
15468.12 404
15469.30 404
15470.47 453
15471.65 469
15472.82 441
15474.00 419
15475.17 425
15476.35 458
15477.52 460
15478.70 443
15479.87 449
15481.05 420
15482.22 460
15483.40 407
15484.57 449
15485.75 415
15486.92 426
15488.10 401
15489.27 424
15490.45 464
15491.62 455
15492.80 430
15493.98 420
15495.15 390
15496.33 415
15497.50 467
15498.68 434
15499.85 435
15501.03 431
15502.21 458
15503.38 424
15504.56 419
15505.73 444
15506.91 461
15508.09 458
15509.26 470
15510.44 432
15511.61 444
15512.79 441
15513.97 399
15515.14 430
15516.32 444
15517.50 457
15518.67 427
15519.85 443
15521.02 460
15522.20 419
15523.38 464
15524.55 484
15525.73 438
15526.91 446
15528.09 452
15529.26 470
15530.44 464
15531.62 484
15532.79 431
15533.97 446
15535.15 440
15536.32 473
15537.50 465
15538.68 478
15539.86 438
15541.03 484
15542.21 494
15543.39 478
15544.57 465
15545.74 477
15546.92 455
15548.10 449
15549.28 484
15550.45 502
15551.63 517
15552.81 527
15553.99 468
15555.16 468
15556.34 466
15557.52 481
15558.70 469
15559.88 463
15561.05 454
15562.23 474
15563.41 503
15564.59 477
15565.77 481
15566.95 504
15568.12 535
15569.30 557
15570.48 526
15571.66 487
15572.84 517
15574.02 516
15575.19 524
15576.37 482
15577.55 517
15578.73 530
15579.91 521
15581.09 584
15582.27 547
15583.45 524
15584.62 563
15585.80 536
15586.98 531
15588.16 535
15589.34 553
15590.52 544
15591.70 513
15592.88 556
15594.06 556
15595.24 557
15596.42 528
15597.60 544
15598.78 586
15599.96 619
15601.14 625
15602.31 591
15603.49 568
15604.67 616
15605.85 593
15607.03 651
15608.21 649
15609.39 669
15610.57 661
15611.75 664
15612.93 629
15614.11 620
15615.29 617
15616.47 658
15617.65 667
15618.83 663
15620.01 693
15621.19 715
15622.38 705
15623.56 701
15624.74 679
15625.92 692
15627.10 708
15628.28 678
15629.46 666
15630.64 704
15631.82 689
15633.00 698
15634.18 698
15635.36 713
15636.54 705
15637.72 732
15638.91 738
15640.09 744
15641.27 689
15642.45 755
15643.63 742
15644.81 754
15645.99 733
15647.17 790
15648.36 781
15649.54 786
15650.72 848
15651.90 830
15653.08 820
15654.26 819
15655.44 764
15656.63 775
15657.81 837
15658.99 831
15660.17 801
15661.35 787
15662.54 843
15663.72 820
15664.90 792
15666.08 782
15667.26 761
15668.45 763
15669.63 814
15670.81 814
15671.99 792
15673.17 780
15674.36 751
15675.54 756
15676.72 723
15677.90 762
15679.09 732
15680.27 739
15681.45 748
15682.63 766
15683.82 763
15685.00 753
15686.18 774
15687.37 780
15688.55 737
15689.73 764
15690.91 724
15692.10 725
15693.28 765
15694.46 774
15695.65 802
15696.83 785
15698.01 742
15699.20 765
15700.38 774
15701.56 815
15702.75 831
15703.93 810
15705.11 808
15706.30 767
15707.48 811
15708.66 869
15709.85 845
15711.03 853
15712.22 906
15713.40 900
15714.58 866
15715.77 902
15716.95 883
15718.14 970
15719.32 905
15720.50 886
15721.69 913
15722.87 939
15724.06 906
15725.24 906
15726.43 947
15727.61 906
15728.79 878
15729.98 853
15731.16 890
15732.35 888
15733.53 959
15734.72 947
15735.90 978
15737.09 963
15738.27 959
15739.46 1005
15740.64 1029
15741.83 1017
15743.01 966
15744.20 1004
15745.38 1019
15746.57 961
15747.75 1008
15748.94 1035
15750.12 1048
15751.31 1027
15752.49 980
15753.68 1031
15754.86 1051
15756.05 1075
15757.23 1031
15758.42 1051
15759.60 1038
15760.79 1040
15761.98 1048
15763.16 1013
15764.35 998
15765.53 940
15766.72 956
15767.90 982
15769.09 928
15770.28 908
15771.46 998
15772.65 992
15773.83 945
15775.02 866
15776.21 875
15777.39 895
15778.58 927
15779.77 922
15780.95 905
15782.14 914
15783.33 934
15784.51 897
15785.70 853
15786.89 879
15788.07 872
15789.26 897
15790.45 868
15791.63 811
15792.82 787
15794.01 820
15795.19 777
15796.38 756
15797.57 755
15798.75 794
15799.94 753
15801.13 717
15802.32 691
15803.50 740
15804.69 734
15805.88 726
15807.06 722
15808.25 731
15809.44 692
15810.63 702
15811.81 695
15813.00 706
15814.19 741
15815.38 718
15816.57 708
15817.75 695
15818.94 684
15820.13 687
15821.32 673
15822.50 708
15823.69 661
15824.88 668
15826.07 696
15827.26 693
15828.44 666
15829.63 649
15830.82 674
15832.01 660
15833.20 678
15834.39 653
15835.57 648
15836.76 676
15837.95 652
15839.14 683
15840.33 725
15841.52 685
15842.71 684
15843.90 670
15845.08 677
15846.27 740
15847.46 674
15848.65 699
15849.84 710
15851.03 689
15852.22 714
15853.41 659
15854.60 638
15855.79 673
15856.97 719
15858.16 655
15859.35 666
15860.54 708
15861.73 711
15862.92 719
15864.11 667
15865.30 694
15866.49 699
15867.68 704
15868.87 722
15870.06 709
15871.25 682
15872.44 728
15873.63 796
15874.82 755
15876.01 769
15877.20 721
15878.39 769
15879.58 719
15880.77 749
15881.96 760
15883.15 792
15884.34 759
15885.53 773
15886.72 727
15887.91 768
15889.10 794
15890.29 799
15891.48 835
15892.67 827
15893.86 850
15895.05 806
15896.24 850
15897.44 870
15898.63 837
15899.82 839
15901.01 864
15902.20 856
15903.39 838
15904.58 870
15905.77 875
15906.96 886
15908.15 951
15909.35 971
15910.54 960
15911.73 939
15912.92 1022
15914.11 938
15915.30 984
15916.49 933
15917.69 882
15918.88 947
15920.07 917
15921.26 949
15922.45 896
15923.64 904
15924.84 881
15926.03 854
15927.22 849
15928.41 907
15929.60 848
15930.80 890
15931.99 914
15933.18 906
15934.37 858
15935.56 808
15936.76 849
15937.95 824
15939.14 820
15940.33 796
15941.53 732
15942.72 736
15943.91 720
15945.10 709
15946.30 673
15947.49 620
15948.68 645
15949.87 671
15951.07 608
15952.26 582
15953.45 647
15954.65 612
15955.84 616
15957.03 580
15958.22 607
15959.42 620
15960.61 630
15961.80 632
15963.00 531
15964.19 575
15965.38 566
15966.58 571
15967.77 576
15968.96 562
15970.16 507
15971.35 547
15972.54 552
15973.74 567
15974.93 528
15976.13 524
15977.32 534
15978.51 481
15979.71 508
15980.90 502
15982.09 492
15983.29 486
15984.48 483
15985.68 508
15986.87 494
15988.06 496
15989.26 461
15990.45 466
15991.65 506
15992.84 485
15994.04 500
15995.23 469
15996.43 479
15997.62 486
15998.81 519
16000.01 512
16001.20 460
16002.40 520
16003.59 480
16004.79 545
16005.98 465
16007.18 497
16008.37 451
16009.57 474
16010.76 480
16011.96 471
16013.15 445
16014.35 466
16015.54 504
16016.74 475
16017.93 444
16019.13 432
16020.32 466
16021.52 434
16022.72 455
16023.91 476
16025.11 500
16026.30 460
16027.50 479
16028.69 479
16029.89 444
16031.08 455
16032.28 474
16033.48 432
16034.67 439
16035.87 512
16037.06 457
16038.26 443
16039.46 443
16040.65 458
16041.85 425
16043.05 435
16044.24 406
16045.44 424
16046.63 463
16047.83 463
16049.03 421
16050.22 444
16051.42 438
16052.62 444
16053.81 424
16055.01 428
16056.21 444
16057.40 414
16058.60 459
16059.80 415
16060.99 435
16062.19 433
16063.39 454
16064.58 412
16065.78 430
16066.98 427
16068.18 441
16069.37 446
16070.57 468
16071.77 432
16072.97 393
16074.16 393
16075.36 413
16076.56 414
16077.76 385
16078.95 397
16080.15 413
16081.35 416
16082.55 401
16083.74 378
16084.94 357
16086.14 389
16087.34 421
16088.53 391
16089.73 356
16090.93 357
16092.13 387
16093.33 399
16094.53 374
16095.72 392
16096.92 395
16098.12 386
16099.32 370
16100.52 393
16101.72 348
16102.91 371
16104.11 377
16105.31 418
16106.51 412
16107.71 379
16108.91 369
16110.11 389
16111.30 379
16112.50 394
16113.70 388
16114.90 362
16116.10 404
16117.30 395
16118.50 374
16119.70 372
16120.90 359
16122.10 397
16123.29 413
16124.49 370
16125.69 372
16126.89 353
16128.09 397
16129.29 360
16130.49 391
16131.69 352
16132.89 400
16134.09 361
16135.29 383
16136.49 429
16137.69 385
16138.89 352
16140.09 351
16141.29 370
16142.49 374
16143.69 388
16144.89 353
16146.09 396
16147.29 363
16148.49 361
16149.69 348
16150.89 319
16152.09 356
16153.29 378
16154.49 379
16155.69 379
16156.89 395
16158.09 373
16159.29 362
16160.49 365
16161.69 356
16162.89 379
16164.09 371
16165.30 365
16166.50 351
16167.70 329
16168.90 355
16170.10 351
16171.30 357
16172.50 376
16173.70 385
16174.90 387
16176.10 356
16177.31 340
16178.51 349
16179.71 338
16180.91 334
16182.11 372
16183.31 366
16184.51 382
16185.72 351
16186.92 379
16188.12 369
16189.32 344
16190.52 371
16191.72 370
16192.93 361
16194.13 375
16195.33 342
16196.53 340
16197.73 380
16198.94 374
16200.14 333
16201.34 339
16202.54 349
16203.74 391
16204.95 391
16206.15 353
16207.35 349
16208.55 363
16209.76 372
16210.96 394
16212.16 357
16213.36 351
16214.57 351
16215.77 398
16216.97 386
16218.17 390
16219.38 354
16220.58 366
16221.78 351
16222.99 364
16224.19 358
16225.39 398
16226.59 358
16227.80 376
16229.00 378
16230.20 380
16231.41 396
16232.61 404
16233.81 372
16235.02 388
16236.22 384
16237.42 361
16238.63 407
16239.83 363
16241.04 379
16242.24 358
16243.44 416
16244.65 419
16245.85 412
16247.05 394
16248.26 382
16249.46 368
16250.67 390
16251.87 410
16253.07 408
16254.28 411
16255.48 403
16256.69 394
16257.89 380
16259.09 384
16260.30 372
16261.50 366
16262.71 404
16263.91 376
16265.12 377
16266.32 370
16267.53 410
16268.73 421
16269.94 390
16271.14 372
16272.34 401
16273.55 379
16274.75 395
16275.96 391
16277.16 366
16278.37 380
16279.57 403
16280.78 414
16281.98 421
16283.19 393
16284.39 389
16285.60 417
16286.81 398
16288.01 399
16289.22 377
16290.42 439
16291.63 422
16292.83 419
16294.04 417
16295.24 409
16296.45 438
16297.66 408
16298.86 427
16300.07 399
16301.27 449
16302.48 436
16303.68 442
16304.89 415
16306.10 408
16307.30 440
16308.51 446
16309.71 472
16310.92 449
16312.13 461
16313.33 404
16314.54 422
16315.75 395
16316.95 394
16318.16 401
16319.37 412
16320.57 385
16321.78 387
16322.99 364
16324.19 380
16325.40 405
16326.61 387
16327.81 375
16329.02 385
16330.23 365
16331.43 383
16332.64 334
16333.85 350
16335.05 340
16336.26 352
16337.47 347
16338.68 368
16339.88 390
16341.09 361
16342.30 349
16343.51 330
16344.71 363
16345.92 343
16347.13 345
16348.34 375
16349.54 341
16350.75 376
16351.96 331
16353.17 360
16354.37 344
16355.58 371
16356.79 346
16358.00 325
16359.21 335
16360.41 351
16361.62 352
16362.83 337
16364.04 354
16365.25 338
16366.45 343
16367.66 366
16368.87 358
16370.08 334
16371.29 290
16372.50 369
16373.71 331
16374.91 325
16376.12 350
16377.33 299
16378.54 338
16379.75 348
16380.96 357
16382.17 312
16383.38 333
16384.58 358
16385.79 364
16387.00 324
16388.21 347
16389.42 351
16390.63 366
16391.84 314
16393.05 334
16394.26 359
16395.47 334
16396.68 320
16397.89 341
16399.09 326
16400.30 324
16401.51 311
16402.72 353
16403.93 319
16405.14 337
16406.35 318
16407.56 302
16408.77 302
16409.98 324
16411.19 356
16412.40 346
16413.61 309
16414.82 330
16416.03 364
16417.24 324
16418.45 292
16419.66 315
16420.87 304
16422.08 322
16423.29 325
16424.50 331
16425.71 307
16426.92 294
16428.14 304
16429.35 310
16430.56 350
16431.77 323
16432.98 313
16434.19 344
16435.40 342
16436.61 343
16437.82 344
16439.03 340
16440.24 313
16441.45 299
16442.67 300
16443.88 291
16445.09 349
16446.30 341
16447.51 285
16448.72 304
16449.93 310
16451.14 330
16452.36 312
16453.57 312
16454.78 323
16455.99 337
16457.20 295
16458.41 309
16459.63 302
16460.84 316
16462.05 336
16463.26 302
16464.47 303
16465.68 295
16466.90 331
16468.11 316
16469.32 311
16470.53 298
16471.74 290
16472.96 305
16474.17 348
16475.38 315
16476.59 307
16477.81 299
16479.02 298
16480.23 326
16481.44 319
16482.66 314
16483.87 274
16485.08 289
16486.29 289
16487.51 314
16488.72 298
16489.93 290
16491.15 295
16492.36 317
16493.57 274
16494.78 289
16496.00 302
16497.21 287
16498.42 296
16499.64 301
16500.85 301
16502.06 294
16503.28 267
16504.49 276
16505.70 292
16506.92 309
16508.13 314
16509.34 311
16510.56 330
16511.77 265
16512.98 324
16514.20 301
16515.41 337
16516.63 353
16517.84 335
16519.05 315
16520.27 342
16521.48 296
16522.70 308
16523.91 288
16525.12 306
16526.34 317
16527.55 300
16528.77 316
16529.98 305
16531.20 347
16532.41 322
16533.62 294
16534.84 303
16536.05 314
16537.27 314
16538.48 310
16539.70 346
16540.91 338
16542.13 327
16543.34 349
16544.56 363
16545.77 297
16546.99 335
16548.20 337
16549.42 332
16550.63 359
16551.85 334
16553.06 346
16554.28 386
16555.49 376
16556.71 360
16557.92 364
16559.14 344
16560.35 366
16561.57 362
16562.78 378
16564.00 393
16565.21 385
16566.43 359
16567.65 401
16568.86 385
16570.08 344
16571.29 383
16572.51 420
16573.73 405
16574.94 394
16576.16 394
16577.37 403
16578.59 404
16579.81 395
16581.02 407
16582.24 389
16583.45 427
16584.67 433
16585.89 405
16587.10 329
16588.32 358
16589.54 397
16590.75 422
16591.97 381
16593.19 380
16594.40 333
16595.62 372
16596.84 398
16598.05 371
16599.27 334
16600.49 340
16601.70 387
16602.92 357
16604.14 359
16605.35 352
16606.57 365
16607.79 365
16609.01 340
16610.22 316
16611.44 317
16612.66 305
16613.88 334
16615.09 370
16616.31 325
16617.53 332
16618.75 309
16619.96 325
16621.18 312
16622.40 307
16623.62 320
16624.83 310
16626.05 289
16627.27 309
16628.49 332
16629.71 320
16630.92 292
16632.14 286
16633.36 315
16634.58 292
16635.80 305
16637.01 304
16638.23 306
16639.45 266
16640.67 309
16641.89 336
16643.11 261
16644.32 293
16645.54 293
16646.76 275
16647.98 307
16649.20 279
16650.42 286
16651.64 282
16652.86 302
16654.07 305
16655.29 277
16656.51 303
16657.73 270
16658.95 306
16660.17 283
16661.39 290
16662.61 296
16663.83 299
16665.05 305
16666.27 290
16667.48 294
16668.70 307
16669.92 300
16671.14 280
16672.36 282
16673.58 301
16674.80 314
16676.02 275
16677.24 272
16678.46 271
16679.68 293
16680.90 316
16682.12 313
16683.34 304
16684.56 257
16685.78 295
16687.00 317
16688.22 285
16689.44 263
16690.66 263
16691.88 302
16693.10 294
16694.32 295
16695.54 283
16696.76 277
16697.98 290
16699.20 299
16700.42 314
16701.64 282
16702.87 320
16704.09 270
16705.31 290
16706.53 295
16707.75 286
16708.97 312
16710.19 296
16711.41 315
16712.63 266
16713.85 350
16715.07 302
16716.30 286
16717.52 289
16718.74 287
16719.96 284
16721.18 279
16722.40 265
16723.62 305
16724.85 270
16726.07 275
16727.29 306
16728.51 281
16729.73 268
16730.95 283
16732.17 310
16733.40 278
16734.62 309
16735.84 304
16737.06 302
16738.28 285
16739.51 329
16740.73 288
16741.95 296
16743.17 312
16744.39 304
16745.62 273
16746.84 297
16748.06 279
16749.28 286
16750.51 285
16751.73 321
16752.95 332
16754.17 249
16755.40 289
16756.62 306
16757.84 304
16759.06 280
16760.29 297
16761.51 311
16762.73 295
16763.96 304
16765.18 292
16766.40 283
16767.62 297
16768.85 285
16770.07 288
16771.29 299
16772.52 281
16773.74 315
16774.96 310
16776.19 279
16777.41 275
16778.63 279
16779.86 310
16781.08 281
16782.30 277
16783.53 307
16784.75 296
16785.97 293
16787.20 298
16788.42 298
16789.65 291
16790.87 290
16792.09 323
16793.32 285
16794.54 287
16795.77 292
16796.99 300
16798.21 287
16799.44 279
16800.66 304
16801.89 280
16803.11 340
16804.34 318
16805.56 305
16806.78 298
16808.01 314
16809.23 272
16810.46 299
16811.68 330
16812.91 319
16814.13 323
16815.36 330
16816.58 307
16817.81 344
16819.03 299
16820.26 312
16821.48 275
16822.71 298
16823.93 316
16825.16 277
16826.38 302
16827.61 296
16828.83 359
16830.06 348
16831.28 343
16832.51 318
16833.73 327
16834.96 357
16836.19 303
16837.41 326
16838.64 363
16839.86 370
16841.09 356
16842.31 345
16843.54 353
16844.76 366
16845.99 370
16847.22 364
16848.44 364
16849.67 419
16850.89 391
16852.12 430
16853.35 406
16854.57 432
16855.80 394
16857.03 414
16858.25 451
16859.48 463
16860.71 464
16861.93 473
16863.16 464
16864.38 433
16865.61 487
16866.84 467
16868.06 477
16869.29 481
16870.52 490
16871.74 484
16872.97 515
16874.20 530
16875.43 561
16876.65 558
16877.88 549
16879.11 575
16880.33 575
16881.56 585
16882.79 548
16884.02 580
16885.24 630
16886.47 593
16887.70 565
16888.93 572
16890.15 551
16891.38 584
16892.61 564
16893.84 554
16895.06 512
16896.29 514
16897.52 483
16898.75 492
16899.97 457
16901.20 412
16902.43 460
16903.66 428
16904.89 468
16906.11 473
16907.34 459
16908.57 437
16909.80 453
16911.03 461
16912.26 417
16913.48 388
16914.71 382
16915.94 421
16917.17 388
16918.40 381
16919.63 396
16920.85 412
16922.08 352
16923.31 344
16924.54 359
16925.77 370
16927.00 347
16928.23 397
16929.46 377
16930.69 371
16931.91 359
16933.14 365
16934.37 329
16935.60 355
16936.83 356
16938.06 344
16939.29 344
16940.52 353
16941.75 355
16942.98 338
16944.21 348
16945.44 312
16946.67 359
16947.90 319
16949.13 339
16950.35 337
16951.58 318
16952.81 295
16954.04 307
16955.27 315
16956.50 290
16957.73 306
16958.96 324
16960.19 299
16961.42 299
16962.65 337
16963.88 350
16965.11 300
16966.34 277
16967.58 298
16968.81 298
16970.04 323
16971.27 273
16972.50 295
16973.73 321
16974.96 318
16976.19 307
16977.42 314
16978.65 291
16979.88 275
16981.11 264
16982.34 310
16983.57 307
16984.80 323
16986.04 332
16987.27 309
16988.50 329
16989.73 320
16990.96 322
16992.19 359
16993.42 322
16994.65 324
16995.88 321
16997.12 320
16998.35 300
16999.58 327
17000.81 285
17002.04 348
17003.27 326
17004.51 300
17005.74 262
17006.97 303
17008.20 327
17009.43 365
17010.66 301
17011.90 308
17013.13 309
17014.36 304
17015.59 289
17016.82 321
17018.06 291
17019.29 258
17020.52 306
17021.75 314
17022.99 301
17024.22 281
17025.45 300
17026.68 282
17027.92 279
17029.15 301
17030.38 258
17031.61 269
17032.85 289
17034.08 317
17035.31 270
17036.54 282
17037.78 299
17039.01 291
17040.24 292
17041.48 266
17042.71 251
17043.94 271
17045.18 285
17046.41 258
17047.64 269
17048.88 271
17050.11 278
17051.34 288
17052.58 283
17053.81 289
17055.04 316
17056.28 306
17057.51 284
17058.74 248
17059.98 293
17061.21 303
17062.44 284
17063.68 274
17064.91 253
17066.15 295
17067.38 278
17068.61 279
17069.85 262
17071.08 298
17072.32 278
17073.55 281
17074.78 273
17076.02 290
17077.25 297
17078.49 301
17079.72 278
17080.96 231
17082.19 268
17083.42 312
17084.66 271
17085.89 250
17087.13 250
17088.36 257
17089.60 299
17090.83 248
17092.07 262
17093.30 253
17094.54 291
17095.77 286
17097.01 279
17098.24 284
17099.48 291
17100.71 237
17101.95 266
17103.18 286
17104.42 238
17105.65 222
17106.89 274
17108.12 289
17109.36 266
17110.60 242
17111.83 256
17113.07 271
17114.30 255
17115.54 287
17116.77 255
17118.01 256
17119.25 246
17120.48 249
17121.72 251
17122.95 260
17124.19 272
17125.43 257
17126.66 271
17127.90 239
17129.13 234
17130.37 240
17131.61 225
17132.84 243
17134.08 253
17135.32 245
17136.55 265
17137.79 272
17139.02 284
17140.26 228
17141.50 260
17142.73 238
17143.97 257
17145.21 275
17146.44 259
17147.68 239
17148.92 227
17150.16 251
17151.39 237
17152.63 235
17153.87 231
17155.10 247
17156.34 254
17157.58 256
17158.82 233
17160.05 222
17161.29 235
17162.53 252
17163.76 257
17165.00 248
17166.24 240
17167.48 247
17168.72 277
17169.95 262
17171.19 231
17172.43 236
17173.67 248
17174.90 261
17176.14 240
17177.38 219
17178.62 235
17179.86 236
17181.09 265
17182.33 250
17183.57 253
17184.81 237
17186.05 217
17187.28 233
17188.52 232
17189.76 232
17191.00 231
17192.24 248
17193.48 258
17194.72 219
17195.95 246
17197.19 258
17198.43 242
17199.67 242
17200.91 221
17202.15 236
17203.39 263
17204.63 253
17205.86 218
17207.10 233
17208.34 260
17209.58 278
17210.82 238
17212.06 214
17213.30 221
17214.54 230
17215.78 227
17217.02 226
17218.26 217
17219.50 264
17220.74 248
17221.97 244
17223.21 258
17224.45 255
17225.69 223
17226.93 238
17228.17 246
17229.41 219
17230.65 225
17231.89 238
17233.13 243
17234.37 251
17235.61 240
17236.85 242
17238.09 235
17239.33 209
17240.57 246
17241.81 233
17243.05 238
17244.29 234
17245.53 253
17246.77 234
17248.02 186
17249.26 233
17250.50 235
17251.74 273
17252.98 245
17254.22 245
17255.46 253
17256.70 265
17257.94 226
17259.18 199
17260.42 242
17261.66 218
17262.90 239
17264.15 258
17265.39 264
17266.63 231
17267.87 275
17269.11 277
17270.35 246
17271.59 232
17272.83 282
17274.08 258
17275.32 253
17276.56 229
17277.80 255
17279.04 262
17280.28 259
17281.52 269
17282.77 274
17284.01 258
17285.25 251
17286.49 251
17287.73 259
17288.98 261
17290.22 265
17291.46 308
17292.70 268
17293.94 247
17295.19 211
17296.43 267
17297.67 263
17298.91 266
17300.16 251
17301.40 267
17302.64 267
17303.88 281
17305.13 259
17306.37 240
17307.61 235
17308.85 242
17310.10 264
17311.34 230
17312.58 204
17313.82 217
17315.07 239
17316.31 235
17317.55 233
17318.80 239
17320.04 247
17321.28 242
17322.53 227
17323.77 210
17325.01 231
17326.26 232
17327.50 228
17328.74 257
17329.99 237
17331.23 236
17332.47 260
17333.72 238
17334.96 235
17336.20 237
17337.45 252
17338.69 233
17339.93 264
17341.18 231
17342.42 220
17343.67 236
17344.91 230
17346.15 222
17347.40 205
17348.64 224
17349.89 235
17351.13 212
17352.37 244
17353.62 245
17354.86 233
17356.11 235
17357.35 233
17358.60 227
17359.84 195
17361.09 232
17362.33 219
17363.57 238
17364.82 229
17366.06 247
17367.31 234
17368.55 241
17369.80 241
17371.04 243
17372.29 239
17373.53 284
17374.78 255
17376.02 257
17377.27 230
17378.51 217
17379.76 245
17381.00 233
17382.25 230
17383.50 225
17384.74 283
17385.99 226
17387.23 206
17388.48 226
17389.72 261
17390.97 207
17392.21 218
17393.46 228
17394.71 227
17395.95 237
17397.20 232
17398.44 219
17399.69 233
17400.93 212
17402.18 207
17403.43 225
17404.67 247
17405.92 223
17407.17 220
17408.41 258
17409.66 218
17410.90 223
17412.15 246
17413.40 251
17414.64 226
17415.89 222
17417.14 227
17418.38 225
17419.63 256
17420.88 248
17422.12 264
17423.37 239
17424.62 219
17425.86 260
17427.11 259
17428.36 243
17429.60 209
17430.85 247
17432.10 235
17433.35 248
17434.59 205
17435.84 228
17437.09 229
17438.33 236
17439.58 261
17440.83 244
17442.08 235
17443.32 247
17444.57 257
17445.82 256
17447.07 224
17448.32 195
17449.56 242
17450.81 277
17452.06 240
17453.31 247
17454.55 242
17455.80 259
17457.05 236
17458.30 267
17459.55 251
17460.79 233
17462.04 234
17463.29 222
17464.54 243
17465.79 209
17467.04 223
17468.28 235
17469.53 250
17470.78 227
17472.03 224
17473.28 258
17474.53 274
17475.78 265
17477.02 235
17478.27 225
17479.52 247
17480.77 208
17482.02 240
17483.27 239
17484.52 242
17485.77 237
17487.02 250
17488.26 242
17489.51 230
17490.76 258
17492.01 229
17493.26 246
17494.51 240
17495.76 253
17497.01 242
17498.26 270
17499.51 258
17500.76 261
17502.01 275
17503.26 260
17504.51 198
17505.76 261
17507.01 242
17508.26 271
17509.51 283
17510.76 249
17512.01 283
17513.26 233
17514.51 283
17515.76 272
17517.01 271
17518.26 249
17519.51 280
17520.76 275
17522.01 297
17523.26 228
17524.51 269
17525.76 269
17527.01 273
17528.26 278
17529.51 284
17530.76 260
17532.01 296
17533.26 297
17534.51 273
17535.76 277
17537.01 268
17538.27 295
17539.52 321
17540.77 299
17542.02 330
17543.27 308
17544.52 333
17545.77 302
17547.02 277
17548.27 296
17549.53 297
17550.78 305
17552.03 303
17553.28 292
17554.53 295
17555.78 272
17557.03 307
17558.29 315
17559.54 273
17560.79 257
17562.04 285
17563.29 311
17564.54 286
17565.80 285
17567.05 300
17568.30 290
17569.55 248
17570.80 281
17572.06 294
17573.31 286
17574.56 276
17575.81 282
17577.07 304
17578.32 285
17579.57 286
17580.82 312
17582.08 294
17583.33 302
17584.58 267
17585.83 286
17587.09 307
17588.34 304
17589.59 300
17590.84 314
17592.10 318
17593.35 296
17594.60 295
17595.86 324
17597.11 336
17598.36 286
17599.61 326
17600.87 351
17602.12 329
17603.37 290
17604.63 293
17605.88 303
17607.13 323
17608.39 360
17609.64 352
17610.89 328
17612.15 345
17613.40 367
17614.66 351
17615.91 329
17617.16 353
17618.42 332
17619.67 372
17620.92 334
17622.18 317
17623.43 309
17624.69 336
17625.94 325
17627.19 318
17628.45 343
17629.70 333
17630.96 309
17632.21 340
17633.47 341
17634.72 325
17635.97 350
17637.23 397
17638.48 348
17639.74 355
17640.99 321
17642.25 380
17643.50 336
17644.76 363
17646.01 340
17647.27 353
17648.52 349
17649.78 361
17651.03 356
17652.28 326
17653.54 335
17654.80 365
17656.05 374
17657.31 353
17658.56 330
17659.82 353
17661.07 368
17662.33 360
17663.58 310
17664.84 305
17666.09 333
17667.35 327
17668.60 280
17669.86 316
17671.11 357
17672.37 307
17673.63 277
17674.88 305
17676.14 270
17677.39 292
17678.65 303
17679.91 297
17681.16 254
17682.42 283
17683.67 272
17684.93 316
17686.19 268
17687.44 251
17688.70 269
17689.95 291
17691.21 265
17692.47 287
17693.72 262
17694.98 257
17696.24 286
17697.49 283
17698.75 296
17700.01 248
17701.26 274
17702.52 255
17703.78 279
17705.03 243
17706.29 223
17707.55 257
17708.81 252
17710.06 241
17711.32 247
17712.58 240
17713.83 270
17715.09 282
17716.35 248
17717.61 270
17718.86 204
17720.12 235
17721.38 235
17722.63 251
17723.89 247
17725.15 261
17726.41 266
17727.67 273
17728.92 246
17730.18 253
17731.44 291
17732.70 289
17733.95 262
17735.21 254
17736.47 295
17737.73 253
17738.99 264
17740.24 250
17741.50 268
17742.76 247
17744.02 252
17745.28 246
17746.54 270
17747.79 267
17749.05 269
17750.31 267
17751.57 260
17752.83 251
17754.09 239
17755.35 244
17756.60 271
17757.86 290
17759.12 284
17760.38 300
17761.64 284
17762.90 311
17764.16 283
17765.42 261
17766.67 258
17767.93 275
17769.19 274
17770.45 263
17771.71 263
17772.97 269
17774.23 300
17775.49 255
17776.75 285
17778.01 262
17779.27 288
17780.53 252
17781.79 291
17783.05 250
17784.31 257
17785.57 271
17786.83 269
17788.09 237
17789.35 270
17790.61 244
17791.87 225
17793.13 231
17794.39 239
17795.65 233
17796.91 243
17798.17 229
17799.43 223
17800.69 246
17801.95 230
17803.21 228
17804.47 223
17805.73 237
17806.99 244
17808.25 215
17809.51 278
17810.77 242
17812.03 257
17813.29 248
17814.55 249
17815.81 247
17817.07 231
17818.33 208
17819.60 225
17820.86 237
17822.12 228
17823.38 225
17824.64 234
17825.90 219
17827.16 195
17828.42 238
17829.68 241
17830.95 249
17832.21 221
17833.47 230
17834.73 215
17835.99 219
17837.25 186
17838.51 225
17839.78 222
17841.04 246
17842.30 212
17843.56 217
17844.82 214
17846.08 204
17847.35 206
17848.61 200
17849.87 209
17851.13 206
17852.39 220
17853.66 196
17854.92 219
17856.18 190
17857.44 223
17858.71 232
17859.97 237
17861.23 211
17862.49 189
17863.76 218
17865.02 206
17866.28 218
17867.54 204
17868.81 203
17870.07 189
17871.33 200
17872.59 199
17873.86 188
17875.12 200
17876.38 224
17877.65 202
17878.91 220
17880.17 201
17881.44 199
17882.70 203
17883.96 181
17885.22 208
17886.49 189
17887.75 197
17889.01 187
17890.28 196
17891.54 210
17892.81 202
17894.07 208
17895.33 205
17896.60 200
17897.86 194
17899.12 164
17900.39 190
17901.65 208
17902.92 219
17904.18 228
17905.44 193
17906.71 213
17907.97 214
17909.24 233
17910.50 210
17911.76 198
17913.03 195
17914.29 216
17915.56 212
17916.82 207
17918.09 193
17919.35 194
17920.61 202
17921.88 208
17923.14 237
17924.41 198
17925.67 199
17926.94 195
17928.20 195
17929.47 208
17930.73 212
17932.00 221
17933.26 196
17934.53 202
17935.79 225
17937.06 188
17938.32 205
17939.59 184
17940.85 199
17942.12 179
17943.38 186
17944.65 200
17945.91 193
17947.18 190
17948.44 161
17949.71 189
17950.98 173
17952.24 214
17953.51 193
17954.77 185
17956.04 174
17957.30 211
17958.57 204
17959.84 210
17961.10 190
17962.37 233
17963.63 167
17964.90 203
17966.17 201
17967.43 197
17968.70 170
17969.96 173
17971.23 221
17972.50 184
17973.76 197
17975.03 168
17976.30 197
17977.56 216
17978.83 176
17980.10 187
17981.36 221
17982.63 198
17983.90 203
17985.16 180
17986.43 166
17987.70 204
17988.96 208
17990.23 193
17991.50 168
17992.76 197
17994.03 189
17995.30 208
17996.57 191
17997.83 186
17999.10 194
18000.37 216
18001.64 202
18002.90 184
18004.17 161
18005.44 202
18006.71 195
18007.97 184
18009.24 178
18010.51 189
18011.78 188
18013.04 206
18014.31 195
18015.58 227
18016.85 218
18018.12 221
18019.38 215
18020.65 212
18021.92 205
18023.19 164
18024.46 187
18025.72 206
18026.99 198
18028.26 190
18029.53 190
18030.80 210
18032.07 187
18033.33 196
18034.60 176
18035.87 226
18037.14 235
18038.41 213
18039.68 204
18040.95 250
18042.22 212
18043.48 210
18044.75 233
18046.02 224
18047.29 251
18048.56 228
18049.83 234
18051.10 253
18052.37 211
18053.64 202
18054.91 229
18056.17 243
18057.44 225
18058.71 203
18059.98 208
18061.25 183
18062.52 204
18063.79 212
18065.06 201
18066.33 217
18067.60 185
18068.87 228
18070.14 202
18071.41 207
18072.68 192
18073.95 230
18075.22 230
18076.49 222
18077.76 216
18079.03 253
18080.30 238
18081.57 222
18082.84 224
18084.11 230
18085.38 239
18086.65 236
18087.92 214
18089.19 237
18090.46 228
18091.73 234
18093.00 239
18094.27 272
18095.55 222
18096.82 219
18098.09 225
18099.36 215
18100.63 226
18101.90 208
18103.17 211
18104.44 227
18105.71 240
18106.98 244
18108.25 258
18109.53 247
18110.80 243
18112.07 225
18113.34 195
18114.61 219
18115.88 254
18117.15 233
18118.43 198
18119.70 195
18120.97 211
18122.24 241
18123.51 237
18124.78 249
18126.05 244
18127.33 223
18128.60 212
18129.87 198
18131.14 243
18132.41 246
18133.69 275
18134.96 245
18136.23 219
18137.50 210
18138.77 246
18140.05 230
18141.32 220
18142.59 230
18143.86 192
18145.14 240
18146.41 241
18147.68 224
18148.95 206
18150.23 205
18151.50 221
18152.77 229
18154.04 200
18155.32 189
18156.59 208
18157.86 217
18159.14 220
18160.41 218
18161.68 218
18162.96 232
18164.23 216
18165.50 227
18166.77 233
18168.05 197
18169.32 193
18170.59 174
18171.87 186
18173.14 220
18174.41 199
18175.69 225
18176.96 217
18178.24 194
18179.51 171
18180.78 200
18182.06 191
18183.33 181
18184.60 198
18185.88 186
18187.15 210
18188.43 210
18189.70 211
18190.97 206
18192.25 228
18193.52 196
18194.80 190
18196.07 195
18197.34 170
18198.62 185
18199.89 207
18201.17 177
18202.44 194
18203.72 212
18204.99 199
18206.27 200
18207.54 217
18208.82 242
18210.09 193
18211.36 208
18212.64 199
18213.91 188
18215.19 225
18216.46 188
18217.74 188
18219.01 185
18220.29 223
18221.56 213
18222.84 232
18224.11 205
18225.39 201
18226.67 209
18227.94 205
18229.22 196
18230.49 192
18231.77 211
18233.04 179
18234.32 160
18235.59 197
18236.87 181
18238.14 199
18239.42 189
18240.70 174
18241.97 171
18243.25 200
18244.52 208
18245.80 204
18247.08 221
18248.35 187
18249.63 209
18250.90 218
18252.18 205
18253.46 191
18254.73 193
18256.01 200
18257.29 201
18258.56 197
18259.84 210
18261.11 187
18262.39 166
18263.67 187
18264.94 208
18266.22 177
18267.50 183
18268.77 208
18270.05 220
18271.33 221
18272.61 216
18273.88 199
18275.16 201
18276.44 205
18277.71 212
18278.99 185
18280.27 208
18281.54 201
18282.82 193
18284.10 203
18285.38 224
18286.65 216
18287.93 196
18289.21 178
18290.49 203
18291.76 179
18293.04 192
18294.32 205
18295.60 193
18296.88 212
18298.15 188
18299.43 202
18300.71 198
18301.99 192
18303.26 196
18304.54 209
18305.82 187
18307.10 206
18308.38 189
18309.66 196
18310.93 196
18312.21 184
18313.49 202
18314.77 184
18316.05 202
18317.33 216
18318.60 201
18319.88 191
18321.16 196
18322.44 194
18323.72 215
18325.00 213
18326.28 215
18327.55 188
18328.83 198
18330.11 212
18331.39 218
18332.67 183
18333.95 202
18335.23 198
18336.51 201
18337.79 189
18339.07 163
18340.35 188
18341.62 172
18342.90 177
18344.18 215
18345.46 210
18346.74 162
18348.02 177
18349.30 171
18350.58 169
18351.86 183
18353.14 180
18354.42 183
18355.70 193
18356.98 164
18358.26 173
18359.54 164
18360.82 168
18362.10 190
18363.38 182
18364.66 172
18365.94 192
18367.22 204
18368.50 176
18369.78 188
18371.06 198
18372.34 199
18373.62 171
18374.90 157
18376.18 197
18377.46 192
18378.74 174
18380.03 199
18381.31 204
18382.59 172
18383.87 190
18385.15 180
18386.43 188
18387.71 166
18388.99 166
18390.27 189
18391.55 181
18392.83 186
18394.12 194
18395.40 166
18396.68 179
18397.96 194
18399.24 197
18400.52 198
18401.80 182
18403.08 192
18404.37 230
18405.65 201
18406.93 150
18408.21 181
18409.49 205
18410.77 223
18412.06 171
18413.34 200
18414.62 200
18415.90 165
18417.18 181
18418.47 187
18419.75 178
18421.03 186
18422.31 173
18423.59 196
18424.88 169
18426.16 165
18427.44 165
18428.72 196
18430.01 182
18431.29 168
18432.57 206
18433.85 177
18435.14 206
18436.42 182
18437.70 175
18438.98 155
18440.27 191
18441.55 211
18442.83 177
18444.12 188
18445.40 175
18446.68 193
18447.96 181
18449.25 163
18450.53 168
18451.81 167
18453.10 187
18454.38 184
18455.66 157
18456.95 180
18458.23 166
18459.51 211
18460.80 210
18462.08 178
18463.36 181
18464.65 192
18465.93 196
18467.22 174
18468.50 144
18469.78 176
18471.07 201
18472.35 199
18473.63 190
18474.92 164
18476.20 193
18477.49 192
18478.77 189
18480.05 168
18481.34 176
18482.62 197
18483.91 200
18485.19 173
18486.48 167
18487.76 171
18489.04 201
18490.33 189
18491.61 187
18492.90 166
18494.18 183
18495.47 195
18496.75 190
18498.04 194
18499.32 179
18500.61 182
18501.89 192
18503.18 158
18504.46 177
18505.75 179
18507.03 216
18508.32 214
18509.60 195
18510.89 185
18512.17 181
18513.46 163
18514.74 182
18516.03 182
18517.31 164
18518.60 162
18519.89 206
18521.17 192
18522.46 178
18523.74 190
18525.03 193
18526.31 189
18527.60 193
18528.89 196
18530.17 178
18531.46 206
18532.74 163
18534.03 204
18535.32 186
18536.60 208
18537.89 187
18539.17 196
18540.46 188
18541.75 214
18543.03 200
18544.32 202
18545.61 197
18546.89 156
18548.18 203
18549.47 226
18550.75 217
18552.04 179
18553.33 192
18554.61 233
18555.90 196
18557.19 210
18558.47 210
18559.76 206
18561.05 184
18562.33 156
18563.62 209
18564.91 203
18566.19 202
18567.48 225
18568.77 226
18570.06 222
18571.34 175
18572.63 199
18573.92 224
18575.21 201
18576.49 218
18577.78 202
18579.07 197
18580.36 181
18581.64 206
18582.93 234
18584.22 213
18585.51 195
18586.80 220
18588.08 234
18589.37 239
18590.66 225
18591.95 252
18593.24 230
18594.52 236
18595.81 229
18597.10 248
18598.39 251
18599.68 246
18600.96 206
18602.25 211
18603.54 233
18604.83 218
18606.12 239
18607.41 241
18608.70 254
18609.98 252
18611.27 270
18612.56 252
18613.85 267
18615.14 241
18616.43 264
18617.72 261
18619.01 271
18620.30 236
18621.58 256
18622.87 241
18624.16 202
18625.45 257
18626.74 228
18628.03 235
18629.32 199
18630.61 241
18631.90 229
18633.19 230
18634.48 206
18635.77 202
18637.06 200
18638.35 222
18639.64 243
18640.93 215
18642.22 199
18643.51 199
18644.80 228
18646.09 198
18647.38 196
18648.67 217
18649.96 221
18651.25 196
18652.54 200
18653.83 200
18655.12 193
18656.41 164
18657.70 167
18658.99 179
18660.28 219
18661.57 181
18662.86 184
18664.15 215
18665.44 196
18666.73 192
18668.02 159
18669.31 186
18670.60 167
18671.89 189
18673.18 186
18674.48 194
18675.77 174
18677.06 187
18678.35 175
18679.64 197
18680.93 182
18682.22 167
18683.51 193
18684.80 207
18686.10 187
18687.39 169
18688.68 192
18689.97 191
18691.26 198
18692.55 207
18693.84 203
18695.14 189
18696.43 166
18697.72 177
18699.01 197
18700.30 176
18701.60 166
18702.89 199
18704.18 193
18705.47 172
18706.76 175
18708.06 172
18709.35 172
18710.64 182
18711.93 210
18713.22 219
18714.52 152
18715.81 194
18717.10 201
18718.39 185
18719.69 155
18720.98 148
18722.27 181
18723.56 182
18724.86 203
18726.15 172
18727.44 198
18728.73 192
18730.03 189
18731.32 192
18732.61 183
18733.91 161
18735.20 167
18736.49 181
18737.79 213
18739.08 151
18740.37 165
18741.66 199
18742.96 185
18744.25 175
18745.54 174
18746.84 181
18748.13 150
18749.43 188
18750.72 178
18752.01 179
18753.31 162
18754.60 174
18755.89 165
18757.19 180
18758.48 185
18759.77 187
18761.07 190
18762.36 191
18763.66 185
18764.95 168
18766.24 201
18767.54 199
18768.83 181
18770.13 184
18771.42 161
18772.72 179
18774.01 195
18775.30 175
18776.60 177
18777.89 151
18779.19 152
18780.48 187
18781.78 186
18783.07 181
18784.37 169
18785.66 190
18786.96 181
18788.25 142
18789.55 176
18790.84 175
18792.14 180
18793.43 162
18794.73 175
18796.02 182
18797.32 155
18798.61 156
18799.91 179
18801.20 186
18802.50 159
18803.79 172
18805.09 166
18806.38 166
18807.68 155
18808.97 179
18810.27 186
18811.57 157
18812.86 174
18814.16 162
18815.45 179
18816.75 179
18818.05 151
18819.34 200
18820.64 174
18821.93 187
18823.23 198
18824.53 181
18825.82 154
18827.12 177
18828.41 189
18829.71 189
18831.01 196
18832.30 196
18833.60 183
18834.90 175
18836.19 164
18837.49 186
18838.79 172
18840.08 168
18841.38 185
18842.68 192
18843.97 163
18845.27 164
18846.57 184
18847.86 164
18849.16 180
18850.46 198
18851.75 164
18853.05 171
18854.35 186
18855.65 201
18856.94 151
18858.24 172
18859.54 181
18860.83 171
18862.13 197
18863.43 160
18864.73 190
18866.02 153
18867.32 160
18868.62 171
18869.92 165
18871.21 173
18872.51 163
18873.81 173
18875.11 167
18876.41 148
18877.70 157
18879.00 157
18880.30 176
18881.60 171
18882.90 171
18884.19 166
18885.49 159
18886.79 176
18888.09 196
18889.39 174
18890.69 166
18891.98 164
18893.28 154
18894.58 157
18895.88 158
18897.18 174
18898.48 155
18899.78 156
18901.07 187
18902.37 176
18903.67 161
18904.97 146
18906.27 188
18907.57 164
18908.87 165
18910.17 179
18911.47 180
18912.77 152
18914.06 178
18915.36 182
18916.66 164
18917.96 180
18919.26 163
18920.56 156
18921.86 144
18923.16 167
18924.46 166
18925.76 175
18927.06 171
18928.36 160
18929.66 162
18930.96 142
18932.26 151
18933.56 149
18934.86 141
18936.16 182
18937.46 156
18938.76 188
18940.06 164
18941.36 148
18942.66 118
18943.96 141
18945.26 154
18946.56 171
18947.86 154
18949.16 172
18950.46 179
18951.76 152
18953.06 185
18954.36 143
18955.66 173
18956.96 171
18958.26 163
18959.56 150
18960.87 156
18962.17 138
18963.47 148
18964.77 163
18966.07 151
18967.37 175
18968.67 152
18969.97 159
18971.27 151
18972.57 142
18973.88 167
18975.18 137
18976.48 159
18977.78 155
18979.08 139
18980.38 151
18981.68 141
18982.99 164
18984.29 176
18985.59 155
18986.89 143
18988.19 156
18989.49 173
18990.80 147
18992.10 162
18993.40 137
18994.70 157
18996.00 156
18997.31 171
18998.61 164
18999.91 155
19001.21 159
19002.51 155
19003.82 157
19005.12 141
19006.42 170
19007.72 149
19009.03 154
19010.33 170
19011.63 194
19012.93 158
19014.24 145
19015.54 177
19016.84 173
19018.15 150
19019.45 150
19020.75 136
19022.05 163
19023.36 154
19024.66 132
19025.96 126
19027.27 169
19028.57 163
19029.87 163
19031.18 165
19032.48 135
19033.78 188
19035.09 160
19036.39 150
19037.69 133
19039.00 135
19040.30 157
19041.60 190
19042.91 161
19044.21 159
19045.51 150
19046.82 161
19048.12 153
19049.43 146
19050.73 152
19052.03 145
19053.34 157
19054.64 148
19055.95 147
19057.25 153
19058.55 182
19059.86 156
19061.16 155
19062.47 156
19063.77 136
19065.08 138
19066.38 157
19067.68 172
19068.99 131
19070.29 144
19071.60 154
19072.90 169
19074.21 150
19075.51 157
19076.82 169
19078.12 178
19079.43 160
19080.73 158
19082.04 151
19083.34 174
19084.65 159
19085.95 164
19087.26 156
19088.56 160
19089.87 142
19091.17 136
19092.48 181
19093.78 163
19095.09 138
19096.39 157
19097.70 163
19099.00 167
19100.31 151
19101.62 147
19102.92 154
19104.23 153
19105.53 149
19106.84 135
19108.14 132
19109.45 131
19110.76 156
19112.06 171
19113.37 144
19114.67 142
19115.98 184
19117.29 167
19118.59 133
19119.90 139
19121.21 150
19122.51 184
19123.82 179
19125.13 170
19126.43 147
19127.74 173
19129.04 175
19130.35 179
19131.66 176
19132.96 173
19134.27 165
19135.58 164
19136.89 173
19138.19 142
19139.50 152
19140.81 153
19142.11 175
19143.42 142
19144.73 178
19146.03 147
19147.34 187
19148.65 181
19149.96 149
19151.26 164
19152.57 160
19153.88 160
19155.19 142
19156.49 140
19157.80 144
19159.11 196
19160.42 184
19161.72 173
19163.03 146
19164.34 176
19165.65 188
19166.96 148
19168.26 145
19169.57 140
19170.88 161
19172.19 164
19173.50 131
19174.80 148
19176.11 181
19177.42 183
19178.73 193
19180.04 139
19181.34 166
19182.65 137
19183.96 160
19185.27 168
19186.58 154
19187.89 193
19189.20 176
19190.50 182
19191.81 156
19193.12 135
19194.43 134
19195.74 174
19197.05 182
19198.36 160
19199.67 154
19200.98 165
19202.28 158
19203.59 172
19204.90 155
19206.21 134
19207.52 132
19208.83 147
19210.14 151
19211.45 142
19212.76 157
19214.07 145
19215.38 183
19216.69 148
19218.00 163
19219.31 137
19220.62 162
19221.93 141
19223.24 144
19224.55 144
19225.86 155
19227.17 151
19228.48 178
19229.79 137
19231.10 154
19232.41 160
19233.72 143
19235.03 153
19236.34 150
19237.65 166
19238.96 139
19240.27 152
19241.58 160
19242.89 131
19244.20 145
19245.51 159
19246.82 143
19248.13 155
19249.44 156
19250.75 145
19252.06 162
19253.37 140
19254.69 167
19256.00 141
19257.31 169
19258.62 158
19259.93 179
19261.24 154
19262.55 161
19263.86 151
19265.17 137
19266.49 147
19267.80 149
19269.11 130
19270.42 128
19271.73 144
19273.04 163
19274.35 131
19275.67 121
19276.98 153
19278.29 129
19279.60 160
19280.91 133
19282.22 156
19283.54 154
19284.85 155
19286.16 149
19287.47 165
19288.78 148
19290.10 159
19291.41 148
19292.72 128
19294.03 145
19295.34 148
19296.66 137
19297.97 131
19299.28 164
19300.59 125
19301.91 143
19303.22 137
19304.53 137
19305.84 134
19307.16 151
19308.47 145
19309.78 159
19311.10 133
19312.41 136
19313.72 142
19315.03 144
19316.35 133
19317.66 128
19318.97 146
19320.29 130
19321.60 152
19322.91 159
19324.23 151
19325.54 134
19326.85 165
19328.17 153
19329.48 135
19330.79 133
19332.11 148
19333.42 134
19334.73 139
19336.05 127
19337.36 154
19338.67 134
19339.99 135
19341.30 143
19342.62 138
19343.93 125
19345.24 138
19346.56 157
19347.87 138
19349.19 163
19350.50 147
19351.81 129
19353.13 169
19354.44 148
19355.76 139
19357.07 139
19358.39 142
19359.70 136
19361.02 141
19362.33 134
19363.64 132
19364.96 119
19366.27 149
19367.59 141
19368.90 139
19370.22 127
19371.53 139
19372.85 142
19374.16 180
19375.48 124
19376.79 138
19378.11 147
19379.42 139
19380.74 145
19382.05 163
19383.37 150
19384.68 128
19386.00 170
19387.31 116
19388.63 140
19389.95 141
19391.26 158
19392.58 143
19393.89 135
19395.21 129
19396.52 138
19397.84 175
19399.16 134
19400.47 169
19401.79 146
19403.10 180
19404.42 173
19405.73 157
19407.05 134
19408.37 131
19409.68 164
19411.00 129
19412.32 123
19413.63 149
19414.95 135
19416.26 155
19417.58 121
19418.90 123
19420.21 133
19421.53 130
19422.85 136
19424.16 123
19425.48 144
19426.80 132
19428.11 135
19429.43 131
19430.75 151
19432.06 157
19433.38 143
19434.70 134
19436.02 155
19437.33 133
19438.65 150
19439.97 142
19441.28 129
19442.60 128
19443.92 135
19445.24 147
19446.55 157
19447.87 149
19449.19 130
19450.51 135
19451.82 135
19453.14 167
19454.46 144
19455.78 146
19457.09 128
19458.41 124
19459.73 149
19461.05 144
19462.37 143
19463.68 132
19465.00 170
19466.32 147
19467.64 147
19468.96 142
19470.28 166
19471.59 162
19472.91 152
19474.23 142
19475.55 160
19476.87 138
19478.19 143
19479.50 164
19480.82 159
19482.14 133
19483.46 127
19484.78 186
19486.10 151
19487.42 132
19488.73 141
19490.05 157
19491.37 167
19492.69 156
19494.01 124
19495.33 173
19496.65 159
19497.97 154
19499.29 117
19500.61 139
19501.93 129
19503.25 128
19504.56 161
19505.88 151
19507.20 135
19508.52 119
19509.84 142
19511.16 159
19512.48 133
19513.80 135
19515.12 155
19516.44 147
19517.76 176
19519.08 160
19520.40 154
19521.72 156
19523.04 139
19524.36 135
19525.68 139
19527.00 123
19528.32 143
19529.64 156
19530.96 151
19532.28 123
19533.60 127
19534.92 159
19536.24 129
19537.56 148
19538.88 132
19540.20 169
19541.53 154
19542.85 147
19544.17 156
19545.49 169
19546.81 149
19548.13 132
19549.45 126
19550.77 141
19552.09 141
19553.41 149
19554.73 156
19556.06 142
19557.38 143
19558.70 133
19560.02 155
19561.34 145
19562.66 151
19563.98 134
19565.30 155
19566.63 147
19567.95 157
19569.27 163
19570.59 141
19571.91 154
19573.23 155
19574.56 152
19575.88 157
19577.20 160
19578.52 190
19579.84 165
19581.17 145
19582.49 154
19583.81 167
19585.13 155
19586.45 162
19587.78 160
19589.10 148
19590.42 148
19591.74 135
19593.07 148
19594.39 178
19595.71 152
19597.03 169
19598.36 157
19599.68 153
19601.00 178
19602.32 171
19603.65 170
19604.97 153
19606.29 140
19607.61 129
19608.94 158
19610.26 151
19611.58 179
19612.91 167
19614.23 140
19615.55 167
19616.88 160
19618.20 174
19619.52 153
19620.85 171
19622.17 163
19623.49 154
19624.82 152
19626.14 150
19627.46 161
19628.79 159
19630.11 155
19631.43 143
19632.76 160
19634.08 199
19635.41 181
19636.73 159
19638.05 163
19639.38 146
19640.70 163
19642.03 161
19643.35 162
19644.67 167
19646.00 152
19647.32 164
19648.65 191
19649.97 157
19651.29 170
19652.62 165
19653.94 154
19655.27 178
19656.59 173
19657.92 186
19659.24 193
19660.57 203
19661.89 162
19663.22 142
19664.54 176
19665.87 152
19667.19 168
19668.52 145
19669.84 146
19671.17 156
19672.49 144
19673.82 155
19675.14 149
19676.47 139
19677.79 154
19679.12 161
19680.44 180
19681.77 158
19683.09 158
19684.42 151
19685.74 161
19687.07 158
19688.39 180
19689.72 166
19691.05 160
19692.37 163
19693.70 141
19695.02 158
19696.35 139
19697.68 167
19699.00 145
19700.33 175
19701.65 172
19702.98 173
19704.31 163
19705.63 148
19706.96 172
19708.28 146
19709.61 154
19710.94 162
19712.26 150
19713.59 165
19714.92 152
19716.24 160
19717.57 142
19718.90 152
19720.22 153
19721.55 144
19722.88 156
19724.20 153
19725.53 144
19726.86 173
19728.18 144
19729.51 167
19730.84 146
19732.16 138
19733.49 118
19734.82 158
19736.15 163
19737.47 170
19738.80 147
19740.13 119
19741.46 144
19742.78 161
19744.11 155
19745.44 149
19746.77 148
19748.09 166
19749.42 176
19750.75 170
19752.08 162
19753.40 172
19754.73 176
19756.06 168
19757.39 150
19758.72 162
19760.04 143
19761.37 171
19762.70 183
19764.03 156
19765.36 135
19766.68 157
19768.01 173
19769.34 181
19770.67 157
19772.00 161
19773.33 182
19774.66 155
19775.98 139
19777.31 176
19778.64 188
19779.97 169
19781.30 187
19782.63 159
19783.96 166
19785.29 172
19786.61 197
19787.94 167
19789.27 159
19790.60 169
19791.93 203
19793.26 164
19794.59 182
19795.92 145
19797.25 178
19798.58 176
19799.91 190
19801.24 178
19802.56 188
19803.89 190
19805.22 190
19806.55 184
19807.88 171
19809.21 184
19810.54 191
19811.87 176
19813.20 175
19814.53 175
19815.86 181
19817.19 198
19818.52 169
19819.85 163
19821.18 175
19822.51 178
19823.84 173
19825.17 179
19826.50 170
19827.83 205
19829.16 197
19830.49 164
19831.82 209
19833.15 189
19834.49 189
19835.82 182
19837.15 180
19838.48 165
19839.81 150
19841.14 164
19842.47 161
19843.80 165
19845.13 151
19846.46 173
19847.79 164
19849.12 170
19850.46 153
19851.79 187
19853.12 180
19854.45 187
19855.78 171
19857.11 182
19858.44 179
19859.77 174
19861.11 184
19862.44 185
19863.77 185
19865.10 164
19866.43 183
19867.76 164
19869.09 179
19870.43 155
19871.76 173
19873.09 173
19874.42 191
19875.75 180
19877.09 186
19878.42 158
19879.75 158
19881.08 143
19882.41 171
19883.75 162
19885.08 163
19886.41 157
19887.74 157
19889.08 175
19890.41 146
19891.74 165
19893.07 162
19894.41 170
19895.74 160
19897.07 157
19898.40 142
19899.74 160
19901.07 182
19902.40 161
19903.73 153
19905.07 169
19906.40 169
19907.73 174
19909.07 155
19910.40 151
19911.73 147
19913.07 175
19914.40 158
19915.73 128
19917.07 173
19918.40 169
19919.73 164
19921.07 161
19922.40 162
19923.73 147
19925.07 153
19926.40 141
19927.73 146
19929.07 160
19930.40 150
19931.74 158
19933.07 129
19934.40 156
19935.74 133
19937.07 177
19938.40 180
19939.74 144
19941.07 146
19942.41 196
19943.74 146
19945.08 143
19946.41 138
19947.74 141
19949.08 156
19950.41 160
19951.75 141
19953.08 155
19954.42 159
19955.75 121
19957.09 148
19958.42 151
19959.76 147
19961.09 147
19962.42 146
19963.76 123
19965.09 141
19966.43 159
19967.76 151
19969.10 183
19970.43 160
19971.77 175
19973.11 170
19974.44 163
19975.78 147
19977.11 136
19978.45 137
19979.78 157
19981.12 150
19982.45 163
19983.79 146
19985.12 152
19986.46 150
19987.80 149
19989.13 163
19990.47 166
19991.80 180
19993.14 174
19994.47 155
19995.81 157
19997.15 141
19998.48 153
19999.82 168
20001.15 154
20002.49 154
20003.83 155
20005.16 147
20006.50 139
20007.84 152
20009.17 148
20010.51 151
20011.85 168
20013.18 166
20014.52 155
20015.85 147
20017.19 149
20018.53 182
20019.87 166
20021.20 130
20022.54 143
20023.88 122
20025.21 181
20026.55 158
20027.89 155
20029.22 147
20030.56 145
20031.90 178
20033.24 162
20034.57 154
20035.91 160
20037.25 158
20038.58 157
20039.92 181
20041.26 157
20042.60 144
20043.93 164
20045.27 192
20046.61 141
20047.95 133
20049.29 147
20050.62 149
20051.96 183
20053.30 156
20054.64 157
20055.97 168
20057.31 185
20058.65 147
20059.99 167
20061.33 175
20062.66 157
20064.00 148
20065.34 163
20066.68 129
20068.02 157
20069.36 157
20070.70 172
20072.03 164
20073.37 155
20074.71 158
20076.05 149
20077.39 158
20078.73 133
20080.07 149
20081.40 170
20082.74 174
20084.08 150
20085.42 163
20086.76 149
20088.10 165
20089.44 168
20090.78 176
20092.12 176
20093.46 154
20094.80 180
20096.13 163
20097.47 166
20098.81 158
20100.15 164
20101.49 180
20102.83 163
20104.17 148
20105.51 165
20106.85 158
20108.19 157
20109.53 140
20110.87 144
20112.21 183
20113.55 172
20114.89 157
20116.23 153
20117.57 169
20118.91 193
20120.25 186
20121.59 189
20122.93 162
20124.27 147
