# Supplementary material for: MALDI-TOF MS typing enables the classification of brewing yeasts of the genus Saccharomyces to major beer styles
Source: PLoS One. 2017 Aug 9;12(8):e0181694. doi: 10.1371/journal.pone.0181694 (PMC5549903; doi:10.1371/journal.pone.0181694)
Supplement: S13 File — The directory includes 90 raw files and was zipped to “.zip”; the folder has three strains with 30 spectra per strain; S1 Text explains the raw files with an example and Table 1 represents the yeast strains used within the experiment. (ZIP) [file pone.0181694.s016.zip › 37-39/30634-341-OG-Alt-Alt-YPG-18h-E-E_2015-10-22__0_F5_1.dat]

1999.81 1763
2000.23 1980
2000.65 1980
2001.07 1828
2001.50 1678
2001.92 1835
2002.34 1813
2002.76 1812
2003.18 1673
2003.60 1608
2004.03 1653
2004.45 1574
2004.87 1527
2005.29 1549
2005.71 1594
2006.14 1560
2006.56 1688
2006.98 1630
2007.40 1532
2007.83 1719
2008.25 1871
2008.67 1610
2009.09 1604
2009.52 1543
2009.94 1534
2010.36 1512
2010.78 1686
2011.21 1663
2011.63 1528
2012.05 1511
2012.48 1624
2012.90 1523
2013.32 1472
2013.74 1410
2014.17 1562
2014.59 1484
2015.01 1412
2015.44 1561
2015.86 1539
2016.28 1548
2016.71 1468
2017.13 1518
2017.55 1462
2017.98 1518
2018.40 1656
2018.82 1531
2019.25 1612
2019.67 1572
2020.09 1684
2020.52 1583
2020.94 1560
2021.37 1756
2021.79 1700
2022.21 1693
2022.64 1673
2023.06 1694
2023.48 1539
2023.91 1576
2024.33 1498
2024.76 1535
2025.18 1499
2025.61 1498
2026.03 1551
2026.45 1476
2026.88 1458
2027.30 1570
2027.73 1365
2028.15 1490
2028.58 1565
2029.00 1494
2029.43 1563
2029.85 1528
2030.28 1559
2030.70 1568
2031.12 1427
2031.55 1371
2031.97 1436
2032.40 1503
2032.82 1627
2033.25 1585
2033.67 1508
2034.10 1497
2034.52 1436
2034.95 1426
2035.38 1559
2035.80 1404
2036.23 1559
2036.65 1523
2037.08 1578
2037.50 1682
2037.93 1710
2038.35 1708
2038.78 1518
2039.20 1732
2039.63 1577
2040.06 1568
2040.48 1591
2040.91 1718
2041.33 1865
2041.76 1673
2042.19 1538
2042.61 1697
2043.04 1677
2043.46 1610
2043.89 1593
2044.32 1639
2044.74 1626
2045.17 1547
2045.59 1588
2046.02 1666
2046.45 1616
2046.87 1553
2047.30 1736
2047.73 1613
2048.15 1514
2048.58 1465
2049.01 1639
2049.43 1630
2049.86 1630
2050.29 1684
2050.71 1516
2051.14 1613
2051.57 1677
2051.99 1696
2052.42 1562
2052.85 1645
2053.28 1771
2053.70 1607
2054.13 1611
2054.56 1593
2054.99 1521
2055.41 1574
2055.84 1654
2056.27 1651
2056.69 1553
2057.12 1498
2057.55 1596
2057.98 1659
2058.41 1644
2058.83 1464
2059.26 1514
2059.69 1548
2060.12 1635
2060.54 1501
2060.97 1490
2061.40 1606
2061.83 1697
2062.26 1522
2062.68 1540
2063.11 1672
2063.54 1807
2063.97 1835
2064.40 1800
2064.83 2003
2065.25 1853
2065.68 1914
2066.11 2016
2066.54 2333
2066.97 2326
2067.40 2139
2067.82 2038
2068.25 1927
2068.68 1879
2069.11 1935
2069.54 1841
2069.97 1824
2070.40 1737
2070.83 1629
2071.26 1552
2071.68 1615
2072.11 1620
2072.54 1598
2072.97 1583
2073.40 1664
2073.83 1623
2074.26 1559
2074.69 1572
2075.12 1639
2075.55 1606
2075.98 1581
2076.41 1579
2076.84 1665
2077.27 1682
2077.70 1696
2078.13 1752
2078.55 1771
2078.98 1536
2079.41 1693
2079.84 1633
2080.27 1684
2080.70 1682
2081.13 1557
2081.56 1646
2081.99 1657
2082.42 1659
2082.85 1676
2083.29 1626
2083.72 1603
2084.15 1686
2084.58 1570
2085.01 1532
2085.44 1480
2085.87 1645
2086.30 1531
2086.73 1501
2087.16 1604
2087.59 1652
2088.02 1368
2088.45 1473
2088.88 1540
2089.31 1761
2089.74 1585
2090.17 1518
2090.61 1647
2091.04 1695
2091.47 1657
2091.90 1546
2092.33 1643
2092.76 1655
2093.19 1755
2093.62 1684
2094.06 1786
2094.49 1655
2094.92 1602
2095.35 1596
2095.78 1525
2096.21 1494
2096.64 1578
2097.08 1397
2097.51 1400
2097.94 1534
2098.37 1470
2098.80 1489
2099.24 1493
2099.67 1622
2100.10 1612
2100.53 1634
2100.96 1598
2101.40 1611
2101.83 1565
2102.26 1487
2102.69 1520
2103.12 1420
2103.56 1383
2103.99 1403
2104.42 1564
2104.85 1448
2105.29 1582
2105.72 1610
2106.15 1491
2106.58 1592
2107.02 1548
2107.45 1602
2107.88 1520
2108.31 1564
2108.75 1535
2109.18 1602
2109.61 1687
2110.05 1527
2110.48 1435
2110.91 1444
2111.35 1515
2111.78 1506
2112.21 1530
2112.65 1447
2113.08 1488
2113.51 1350
2113.95 1321
2114.38 1262
2114.81 1376
2115.25 1453
2115.68 1398
2116.11 1421
2116.55 1460
2116.98 1470
2117.41 1577
2117.85 1354
2118.28 1592
2118.72 1510
2119.15 1453
2119.58 1402
2120.02 1493
2120.45 1491
2120.89 1556
2121.32 1586
2121.75 1474
2122.19 1605
2122.62 1640
2123.06 1662
2123.49 1524
2123.93 1538
2124.36 1546
2124.79 1509
2125.23 1451
2125.66 1368
2126.10 1461
2126.53 1359
2126.97 1447
2127.40 1405
2127.84 1650
2128.27 1562
2128.71 1487
2129.14 1577
2129.58 1513
2130.01 1511
2130.45 1437
2130.88 1529
2131.32 1565
2131.75 1557
2132.19 1456
2132.62 1375
2133.06 1502
2133.49 1490
2133.93 1560
2134.37 1627
2134.80 1512
2135.24 1514
2135.67 1588
2136.11 1653
2136.54 1559
2136.98 1469
2137.41 1510
2137.85 1574
2138.29 1481
2138.72 1508
2139.16 1511
2139.59 1475
2140.03 1582
2140.47 1617
2140.90 1522
2141.34 1601
2141.78 1543
2142.21 1442
2142.65 1456
2143.08 1571
2143.52 1576
2143.96 1437
2144.39 1590
2144.83 1446
2145.27 1531
2145.70 1431
2146.14 1449
2146.58 1643
2147.01 1666
2147.45 1540
2147.89 1472
2148.32 1466
2148.76 1656
2149.20 1599
2149.64 1562
2150.07 1528
2150.51 1442
2150.95 1512
2151.38 1629
2151.82 1484
2152.26 1548
2152.70 1515
2153.13 1520
2153.57 1529
2154.01 1466
2154.45 1605
2154.88 1581
2155.32 1582
2155.76 1452
2156.20 1589
2156.63 1476
2157.07 1524
2157.51 1552
2157.95 1569
2158.39 1637
2158.82 1567
2159.26 1588
2159.70 1459
2160.14 1448
2160.58 1625
2161.01 1447
2161.45 1486
2161.89 1640
2162.33 1712
2162.77 1676
2163.21 1719
2163.64 1668
2164.08 1541
2164.52 1607
2164.96 1689
2165.40 1536
2165.84 1520
2166.28 1759
2166.71 1638
2167.15 1573
2167.59 1671
2168.03 1641
2168.47 1608
2168.91 1559
2169.35 1629
2169.79 1715
2170.23 1696
2170.67 1579
2171.10 1699
2171.54 1683
2171.98 1696
2172.42 1949
2172.86 1891
2173.30 1923
2173.74 1995
2174.18 2025
2174.62 1947
2175.06 2037
2175.50 2156
2175.94 2151
2176.38 1986
2176.82 1987
2177.26 1958
2177.70 1997
2178.14 1982
2178.58 1850
2179.02 1918
2179.46 1872
2179.90 1897
2180.34 1757
2180.78 1567
2181.22 1695
2181.66 1705
2182.10 1717
2182.54 1753
2182.98 1675
2183.42 1671
2183.86 1762
2184.30 1716
2184.74 1871
2185.18 1639
2185.62 1756
2186.06 1684
2186.51 1654
2186.95 1662
2187.39 1791
2187.83 1557
2188.27 1620
2188.71 1690
2189.15 1686
2189.59 1610
2190.03 1579
2190.47 1571
2190.92 1684
2191.36 1699
2191.80 1653
2192.24 1674
2192.68 1723
2193.12 1546
2193.56 1600
2194.01 1745
2194.45 1913
2194.89 1680
2195.33 1625
2195.77 1787
2196.21 1756
2196.66 1766
2197.10 1803
2197.54 1802
2197.98 1834
2198.42 1642
2198.87 1657
2199.31 1692
2199.75 1718
2200.19 1625
2200.63 1678
2201.08 1458
2201.52 1474
2201.96 1657
2202.40 1645
2202.85 1639
2203.29 1651
2203.73 1538
2204.17 1614
2204.62 1690
2205.06 1691
2205.50 1638
2205.94 1665
2206.39 1635
2206.83 1697
2207.27 1613
2207.71 1576
2208.16 1665
2208.60 1710
2209.04 1678
2209.49 1575
2209.93 1753
2210.37 1733
2210.82 1884
2211.26 1880
2211.70 1759
2212.15 1738
2212.59 1677
2213.03 1684
2213.48 1698
2213.92 1656
2214.36 1754
2214.81 1638
2215.25 1468
2215.69 1669
2216.14 1700
2216.58 1635
2217.03 1677
2217.47 1744
2217.91 1523
2218.36 1561
2218.80 1743
2219.25 1609
2219.69 1656
2220.13 1596
2220.58 1554
2221.02 1625
2221.47 1590
2221.91 1568
2222.36 1552
2222.80 1497
2223.24 1557
2223.69 1686
2224.13 1675
2224.58 1634
2225.02 1546
2225.47 1416
2225.91 1560
2226.36 1567
2226.80 1812
2227.25 1819
2227.69 1692
2228.14 1684
2228.58 1697
2229.03 1639
2229.47 1651
2229.92 1691
2230.36 1499
2230.81 1607
2231.25 1689
2231.70 1747
2232.14 1624
2232.59 1622
2233.03 1780
2233.48 1790
2233.93 1736
2234.37 1669
2234.82 1675
2235.26 1626
2235.71 1699
2236.15 1670
2236.60 1847
2237.05 1776
2237.49 1616
2237.94 1652
2238.38 1637
2238.83 1675
2239.28 1661
2239.72 1521
2240.17 1480
2240.61 1602
2241.06 1605
2241.51 1492
2241.95 1391
2242.40 1528
2242.85 1482
2243.29 1408
2243.74 1618
2244.19 1600
2244.63 1537
2245.08 1527
2245.52 1483
2245.97 1554
2246.42 1468
2246.87 1496
2247.31 1425
2247.76 1379
2248.21 1427
2248.65 1381
2249.10 1305
2249.55 1423
2249.99 1396
2250.44 1517
2250.89 1468
2251.34 1395
2251.78 1501
2252.23 1639
2252.68 1578
2253.13 1426
2253.57 1637
2254.02 1577
2254.47 1547
2254.92 1504
2255.36 1544
2255.81 1520
2256.26 1482
2256.71 1578
2257.15 1668
2257.60 1388
2258.05 1519
2258.50 1620
2258.95 1567
2259.39 1520
2259.84 1638
2260.29 1693
2260.74 1594
2261.19 1514
2261.64 1577
2262.08 1516
2262.53 1598
2262.98 1613
2263.43 1650
2263.88 1731
2264.33 1723
2264.77 1629
2265.22 1690
2265.67 1625
2266.12 1699
2266.57 1565
2267.02 1563
2267.47 1476
2267.92 1513
2268.37 1620
2268.81 1623
2269.26 1659
2269.71 1691
2270.16 1735
2270.61 1724
2271.06 1633
2271.51 1628
2271.96 1768
2272.41 1755
2272.86 1672
2273.31 1731
2273.76 1680
2274.21 1583
2274.66 1627
2275.11 1774
2275.55 1749
2276.00 1671
2276.45 1613
2276.90 1611
2277.35 1620
2277.80 1619
2278.25 1575
2278.70 1552
2279.15 1521
2279.60 1537
2280.05 1602
2280.50 1575
2280.95 1572
2281.40 1569
2281.85 1562
2282.31 1594
2282.76 1540
2283.21 1495
2283.66 1503
2284.11 1558
2284.56 1644
2285.01 1514
2285.46 1536
2285.91 1571
2286.36 1659
2286.81 1659
2287.26 1615
2287.71 1701
2288.16 1715
2288.61 1736
2289.07 1948
2289.52 2050
2289.97 2149
2290.42 2004
2290.87 2083
2291.32 2253
2291.77 2271
2292.22 2119
2292.68 2266
2293.13 2283
2293.58 2194
2294.03 2014
2294.48 2022
2294.93 2086
2295.38 1926
2295.84 1798
2296.29 1759
2296.74 1693
2297.19 1737
2297.64 1697
2298.10 1721
2298.55 1716
2299.00 1555
2299.45 1704
2299.90 1571
2300.36 1537
2300.81 1537
2301.26 1429
2301.71 1477
2302.16 1471
2302.62 1596
2303.07 1613
2303.52 1554
2303.97 1562
2304.43 1532
2304.88 1509
2305.33 1488
2305.78 1532
2306.24 1658
2306.69 1570
2307.14 1625
2307.60 1663
2308.05 1608
2308.50 1635
2308.95 1608
2309.41 1650
2309.86 1623
2310.31 1634
2310.77 1864
2311.22 1740
2311.67 1837
2312.13 1850
2312.58 1735
2313.03 1741
2313.49 1689
2313.94 1731
2314.39 1656
2314.85 1676
2315.30 1750
2315.75 1692
2316.21 1633
2316.66 1770
2317.11 1876
2317.57 1648
2318.02 1716
2318.48 1611
2318.93 1589
2319.38 1570
2319.84 1511
2320.29 1573
2320.75 1625
2321.20 1714
2321.66 1664
2322.11 1632
2322.56 1703
2323.02 1795
2323.47 1747
2323.93 1709
2324.38 1832
2324.84 1906
2325.29 1870
2325.74 1847
2326.20 1875
2326.65 1855
2327.11 1845
2327.56 2035
2328.02 1888
2328.47 1948
2328.93 1961
2329.38 1859
2329.84 1904
2330.29 1843
2330.75 1867
2331.20 2042
2331.66 2158
2332.11 1990
2332.57 1849
2333.02 1949
2333.48 1879
2333.94 1713
2334.39 1581
2334.85 1562
2335.30 1602
2335.76 1560
2336.21 1626
2336.67 1535
2337.12 1601
2337.58 1567
2338.04 1706
2338.49 1486
2338.95 1541
2339.40 1553
2339.86 1650
2340.32 1647
2340.77 1578
2341.23 1592
2341.68 1683
2342.14 1493
2342.60 1542
2343.05 1592
2343.51 1436
2343.97 1468
2344.42 1519
2344.88 1577
2345.34 1506
2345.79 1638
2346.25 1740
2346.71 1603
2347.16 1644
2347.62 1598
2348.08 1618
2348.53 1739
2348.99 1775
2349.45 1568
2349.90 1547
2350.36 1552
2350.82 1738
2351.27 1690
2351.73 1775
2352.19 1545
2352.65 1446
2353.10 1458
2353.56 1599
2354.02 1722
2354.48 1586
2354.93 1644
2355.39 1601
2355.85 1677
2356.31 1617
2356.76 1570
2357.22 1472
2357.68 1503
2358.14 1526
2358.59 1555
2359.05 1694
2359.51 1557
2359.97 1589
2360.43 1515
2360.88 1518
2361.34 1568
2361.80 1561
2362.26 1545
2362.72 1608
2363.17 1646
2363.63 1614
2364.09 1566
2364.55 1589
2365.01 1528
2365.47 1550
2365.92 1496
2366.38 1577
2366.84 1800
2367.30 1595
2367.76 1576
2368.22 1582
2368.68 1607
2369.14 1541
2369.59 1525
2370.05 1516
2370.51 1528
2370.97 1524
2371.43 1613
2371.89 1521
2372.35 1440
2372.81 1488
2373.27 1448
2373.73 1526
2374.19 1595
2374.65 1700
2375.10 1653
2375.56 1717
2376.02 1826
2376.48 1774
2376.94 1812
2377.40 1639
2377.86 1697
2378.32 1675
2378.78 1515
2379.24 1535
2379.70 1513
2380.16 1593
2380.62 1667
2381.08 1540
2381.54 1534
2382.00 1568
2382.46 1710
2382.92 1744
2383.38 1643
2383.84 1547
2384.30 1527
2384.76 1639
2385.22 1735
2385.68 1692
2386.14 1676
2386.60 1704
2387.07 1576
2387.53 1490
2387.99 1375
2388.45 1502
2388.91 1527
2389.37 1656
2389.83 1558
2390.29 1646
2390.75 1527
2391.21 1532
2391.67 1683
2392.13 1593
2392.60 1577
2393.06 1651
2393.52 1579
2393.98 1526
2394.44 1535
2394.90 1485
2395.36 1666
2395.82 1599
2396.29 1503
2396.75 1604
2397.21 1698
2397.67 1626
2398.13 1500
2398.59 1503
2399.06 1515
2399.52 1485
2399.98 1495
2400.44 1549
2400.90 1669
2401.37 1609
2401.83 1503
2402.29 1540
2402.75 1443
2403.21 1328
2403.68 1337
2404.14 1424
2404.60 1432
2405.06 1493
2405.52 1593
2405.99 1553
2406.45 1547
2406.91 1486
2407.37 1486
2407.84 1458
2408.30 1443
2408.76 1519
2409.22 1501
2409.69 1408
2410.15 1377
2410.61 1482
2411.08 1445
2411.54 1394
2412.00 1405
2412.47 1508
2412.93 1439
2413.39 1394
2413.85 1389
2414.32 1507
2414.78 1561
2415.24 1514
2415.71 1546
2416.17 1600
2416.63 1738
2417.10 1887
2417.56 1661
2418.02 1770
2418.49 1933
2418.95 1875
2419.42 1730
2419.88 1803
2420.34 1834
2420.81 1948
2421.27 1815
2421.73 1747
2422.20 1728
2422.66 1782
2423.13 1663
2423.59 1743
2424.06 1629
2424.52 1644
2424.98 1596
2425.45 1729
2425.91 1744
2426.38 1632
2426.84 1559
2427.31 1585
2427.77 1678
2428.23 1543
2428.70 1468
2429.16 1536
2429.63 1495
2430.09 1518
2430.56 1584
2431.02 1669
2431.49 1566
2431.95 1510
2432.42 1598
2432.88 1656
2433.35 1609
2433.81 1497
2434.28 1607
2434.74 1905
2435.21 1772
2435.67 1617
2436.14 1592
2436.60 1636
2437.07 1657
2437.53 1634
2438.00 1611
2438.47 1604
2438.93 1692
2439.40 1610
2439.86 1497
2440.33 1447
2440.79 1540
2441.26 1528
2441.73 1581
2442.19 1598
2442.66 1643
2443.12 1437
2443.59 1592
2444.05 1600
2444.52 1431
2444.99 1392
2445.45 1441
2445.92 1414
2446.39 1479
2446.85 1437
2447.32 1569
2447.78 1557
2448.25 1531
2448.72 1410
2449.18 1389
2449.65 1420
2450.12 1603
2450.58 1496
2451.05 1470
2451.52 1358
2451.98 1555
2452.45 1656
2452.92 1457
2453.39 1476
2453.85 1476
2454.32 1464
2454.79 1399
2455.25 1507
2455.72 1558
2456.19 1504
2456.65 1503
2457.12 1578
2457.59 1483
2458.06 1532
2458.52 1600
2458.99 1624
2459.46 1517
2459.93 1483
2460.39 1603
2460.86 1442
2461.33 1381
2461.80 1505
2462.27 1445
2462.73 1542
2463.20 1533
2463.67 1398
2464.14 1472
2464.60 1462
2465.07 1421
2465.54 1477
2466.01 1486
2466.48 1430
2466.95 1432
2467.41 1466
2467.88 1494
2468.35 1395
2468.82 1473
2469.29 1581
2469.76 1514
2470.22 1392
2470.69 1434
2471.16 1434
2471.63 1376
2472.10 1427
2472.57 1486
2473.04 1543
2473.51 1484
2473.97 1450
2474.44 1410
2474.91 1354
2475.38 1340
2475.85 1337
2476.32 1451
2476.79 1399
2477.26 1390
2477.73 1478
2478.20 1515
2478.67 1536
2479.13 1553
2479.60 1406
2480.07 1609
2480.54 1500
2481.01 1334
2481.48 1418
2481.95 1333
2482.42 1558
2482.89 1514
2483.36 1522
2483.83 1365
2484.30 1531
2484.77 1564
2485.24 1558
2485.71 1532
2486.18 1466
2486.65 1584
2487.12 1548
2487.59 1516
2488.06 1567
2488.53 1619
2489.00 1478
2489.47 1386
2489.94 1589
2490.41 1699
2490.88 1656
2491.35 1574
2491.83 1612
2492.30 1544
2492.77 1550
2493.24 1581
2493.71 1639
2494.18 1689
2494.65 1660
2495.12 1688
2495.59 1726
2496.06 1721
2496.53 1791
2497.00 1644
2497.48 1658
2497.95 1793
2498.42 1679
2498.89 1541
2499.36 1526
2499.83 1599
2500.30 1494
2500.77 1417
2501.25 1542
2501.72 1368
2502.19 1367
2502.66 1483
2503.13 1490
2503.60 1466
2504.08 1414
2504.55 1428
2505.02 1446
2505.49 1492
2505.96 1485
2506.44 1498
2506.91 1534
2507.38 1605
2507.85 1518
2508.32 1569
2508.80 1419
2509.27 1506
2509.74 1659
2510.21 1393
2510.68 1496
2511.16 1561
2511.63 1691
2512.10 1631
2512.57 1725
2513.05 1685
2513.52 1489
2513.99 1521
2514.47 1660
2514.94 1656
2515.41 1680
2515.88 1627
2516.36 1485
2516.83 1499
2517.30 1497
2517.78 1523
2518.25 1564
2518.72 1529
2519.19 1588
2519.67 1634
2520.14 1622
2520.61 1538
2521.09 1657
2521.56 1516
2522.03 1573
2522.51 1570
2522.98 1544
2523.46 1636
2523.93 1524
2524.40 1467
2524.88 1484
2525.35 1401
2525.82 1490
2526.30 1560
2526.77 1447
2527.25 1509
2527.72 1598
2528.19 1522
2528.67 1493
2529.14 1535
2529.62 1744
2530.09 1655
2530.56 1606
2531.04 1682
2531.51 1683
2531.99 1705
2532.46 1636
2532.94 1611
2533.41 1479
2533.89 1524
2534.36 1575
2534.83 1512
2535.31 1510
2535.78 1553
2536.26 1526
2536.73 1520
2537.21 1414
2537.68 1429
2538.16 1500
2538.63 1585
2539.11 1718
2539.58 1665
2540.06 1654
2540.53 1667
2541.01 1680
2541.48 1677
2541.96 1807
2542.43 1724
2542.91 1687
2543.39 1664
2543.86 1679
2544.34 1622
2544.81 1599
2545.29 1642
2545.76 1755
2546.24 1766
2546.71 1658
2547.19 1479
2547.67 1642
2548.14 1745
2548.62 1692
2549.09 1685
2549.57 1735
2550.05 1833
2550.52 1890
2551.00 1807
2551.47 1754
2551.95 1776
2552.43 1896
2552.90 1892
2553.38 1670
2553.86 1723
2554.33 1536
2554.81 1529
2555.29 1576
2555.76 1640
2556.24 1650
2556.72 1664
2557.19 1672
2557.67 1565
2558.15 1573
2558.62 1566
2559.10 1562
2559.58 1413
2560.05 1384
2560.53 1454
2561.01 1424
2561.48 1549
2561.96 1708
2562.44 1618
2562.92 1567
2563.39 1570
2563.87 1566
2564.35 1643
2564.83 1625
2565.30 1613
2565.78 1388
2566.26 1393
2566.74 1473
2567.21 1536
2567.69 1395
2568.17 1498
2568.65 1474
2569.12 1511
2569.60 1445
2570.08 1399
2570.56 1385
2571.04 1471
2571.51 1319
2571.99 1344
2572.47 1374
2572.95 1447
2573.43 1472
2573.91 1476
2574.38 1441
2574.86 1513
2575.34 1520
2575.82 1463
2576.30 1442
2576.78 1380
2577.25 1419
2577.73 1340
2578.21 1447
2578.69 1482
2579.17 1386
2579.65 1435
2580.13 1511
2580.61 1366
2581.09 1468
2581.56 1560
2582.04 1424
2582.52 1480
2583.00 1447
2583.48 1449
2583.96 1465
2584.44 1511
2584.92 1527
2585.40 1577
2585.88 1521
2586.36 1660
2586.84 1627
2587.32 1563
2587.79 1523
2588.27 1424
2588.75 1477
2589.23 1438
2589.71 1425
2590.19 1462
2590.67 1474
2591.15 1446
2591.63 1487
2592.11 1511
2592.59 1455
2593.07 1504
2593.55 1547
2594.03 1441
2594.51 1441
2594.99 1491
2595.47 1425
2595.95 1486
2596.43 1453
2596.92 1423
2597.40 1452
2597.88 1506
2598.36 1414
2598.84 1483
2599.32 1470
2599.80 1522
2600.28 1528
2600.76 1603
2601.24 1549
2601.72 1498
2602.20 1597
2602.68 1494
2603.16 1531
2603.65 1433
2604.13 1480
2604.61 1435
2605.09 1481
2605.57 1507
2606.05 1522
2606.53 1664
2607.01 1560
2607.50 1448
2607.98 1451
2608.46 1493
2608.94 1475
2609.42 1500
2609.90 1561
2610.38 1509
2610.87 1417
2611.35 1531
2611.83 1480
2612.31 1484
2612.79 1503
2613.28 1346
2613.76 1530
2614.24 1507
2614.72 1530
2615.20 1482
2615.69 1656
2616.17 1528
2616.65 1581
2617.13 1542
2617.62 1602
2618.10 1585
2618.58 1591
2619.06 1599
2619.54 1626
2620.03 1545
2620.51 1623
2620.99 1745
2621.48 1670
2621.96 1545
2622.44 1514
2622.92 1482
2623.41 1622
2623.89 1494
2624.37 1417
2624.86 1417
2625.34 1540
2625.82 1481
2626.30 1459
2626.79 1497
2627.27 1565
2627.75 1443
2628.24 1425
2628.72 1424
2629.20 1535
2629.69 1653
2630.17 1519
2630.65 1602
2631.14 1483
2631.62 1431
2632.11 1532
2632.59 1532
2633.07 1533
2633.56 1557
2634.04 1440
2634.52 1465
2635.01 1536
2635.49 1519
2635.98 1516
2636.46 1470
2636.94 1336
2637.43 1538
2637.91 1404
2638.40 1447
2638.88 1531
2639.37 1523
2639.85 1535
2640.33 1614
2640.82 1598
2641.30 1577
2641.79 1478
2642.27 1601
2642.76 1641
2643.24 1525
2643.73 1546
2644.21 1599
2644.70 1583
2645.18 1470
2645.67 1590
2646.15 1611
2646.64 1602
2647.12 1634
2647.61 1590
2648.09 1563
2648.58 1621
2649.06 1430
2649.55 1416
2650.03 1474
2650.52 1472
2651.00 1456
2651.49 1561
2651.97 1564
2652.46 1613
2652.95 1620
2653.43 1473
2653.92 1443
2654.40 1435
2654.89 1547
2655.37 1519
2655.86 1542
2656.35 1484
2656.83 1410
2657.32 1505
2657.80 1584
2658.29 1642
2658.78 1565
2659.26 1645
2659.75 1485
2660.23 1570
2660.72 1572
2661.21 1568
2661.69 1560
2662.18 1477
2662.67 1473
2663.15 1495
2663.64 1579
2664.13 1533
2664.61 1319
2665.10 1390
2665.59 1380
2666.07 1590
2666.56 1480
2667.05 1337
2667.53 1433
2668.02 1416
2668.51 1453
2668.99 1470
2669.48 1393
2669.97 1434
2670.46 1601
2670.94 1534
2671.43 1483
2671.92 1569
2672.40 1646
2672.89 1658
2673.38 1753
2673.87 1820
2674.35 1886
2674.84 2005
2675.33 1894
2675.82 1791
2676.31 1770
2676.79 1841
2677.28 1962
2677.77 1977
2678.26 2002
2678.74 1828
2679.23 1736
2679.72 1714
2680.21 1679
2680.70 1606
2681.18 1503
2681.67 1447
2682.16 1476
2682.65 1630
2683.14 1387
2683.63 1493
2684.11 1550
2684.60 1498
2685.09 1488
2685.58 1412
2686.07 1522
2686.56 1546
2687.05 1444
2687.53 1435
2688.02 1438
2688.51 1450
2689.00 1443
2689.49 1498
2689.98 1548
2690.47 1527
2690.96 1362
2691.45 1559
2691.94 1481
2692.42 1477
2692.91 1478
2693.40 1468
2693.89 1460
2694.38 1467
2694.87 1350
2695.36 1334
2695.85 1409
2696.34 1429
2696.83 1414
2697.32 1468
2697.81 1701
2698.30 1608
2698.79 1431
2699.28 1642
2699.77 1564
2700.26 1497
2700.75 1466
2701.24 1349
2701.73 1349
2702.22 1422
2702.71 1541
2703.20 1551
2703.69 1710
2704.18 1508
2704.67 1543
2705.16 1563
2705.65 1399
2706.14 1479
2706.63 1451
2707.12 1564
2707.61 1429
2708.10 1522
2708.59 1410
2709.08 1333
2709.57 1354
2710.06 1444
2710.56 1327
2711.05 1434
2711.54 1450
2712.03 1326
2712.52 1305
2713.01 1437
2713.50 1362
2713.99 1400
2714.48 1387
2714.98 1426
2715.47 1495
2715.96 1562
2716.45 1432
2716.94 1412
2717.43 1379
2717.92 1468
2718.42 1438
2718.91 1408
2719.40 1480
2719.89 1534
2720.38 1443
2720.87 1483
2721.37 1582
2721.86 1672
2722.35 1525
2722.84 1617
2723.33 1517
2723.82 1588
2724.32 1585
2724.81 1592
2725.30 1540
2725.79 1523
2726.29 1540
2726.78 1444
2727.27 1463
2727.76 1526
2728.26 1424
2728.75 1401
2729.24 1422
2729.73 1404
2730.23 1405
2730.72 1440
2731.21 1474
2731.70 1447
2732.20 1463
2732.69 1475
2733.18 1372
2733.67 1441
2734.17 1441
2734.66 1483
2735.15 1317
2735.65 1414
2736.14 1444
2736.63 1484
2737.13 1329
2737.62 1394
2738.11 1396
2738.61 1577
2739.10 1558
2739.59 1540
2740.09 1501
2740.58 1427
2741.07 1586
2741.57 1589
2742.06 1577
2742.55 1562
2743.05 1481
2743.54 1433
2744.04 1407
2744.53 1416
2745.02 1392
2745.52 1524
2746.01 1448
2746.51 1417
2747.00 1432
2747.49 1558
2747.99 1305
2748.48 1421
2748.98 1502
2749.47 1507
2749.97 1420
2750.46 1440
2750.96 1431
2751.45 1366
2751.94 1457
2752.44 1522
2752.93 1396
2753.43 1376
2753.92 1402
2754.42 1406
2754.91 1503
2755.41 1493
2755.90 1502
2756.40 1443
2756.89 1241
2757.39 1341
2757.88 1335
2758.38 1341
2758.87 1322
2759.37 1343
2759.86 1276
2760.36 1476
2760.85 1450
2761.35 1457
2761.84 1513
2762.34 1452
2762.84 1447
2763.33 1431
2763.83 1395
2764.32 1399
2764.82 1370
2765.31 1256
2765.81 1213
2766.31 1321
2766.80 1353
2767.30 1445
2767.79 1417
2768.29 1428
2768.79 1320
2769.28 1368
2769.78 1336
2770.27 1317
2770.77 1410
2771.27 1439
2771.76 1395
2772.26 1424
2772.76 1466
2773.25 1542
2773.75 1476
2774.25 1484
2774.74 1699
2775.24 1568
2775.74 1656
2776.23 1830
2776.73 1721
2777.23 1769
2777.72 1753
2778.22 1731
2778.72 1745
2779.21 1678
2779.71 1808
2780.21 1693
2780.71 1724
2781.20 1554
2781.70 1572
2782.20 1495
2782.69 1477
2783.19 1621
2783.69 1487
2784.19 1442
2784.68 1385
2785.18 1376
2785.68 1369
2786.18 1484
2786.67 1364
2787.17 1475
2787.67 1469
2788.17 1354
2788.67 1464
2789.16 1528
2789.66 1404
2790.16 1269
2790.66 1365
2791.16 1414
2791.65 1432
2792.15 1402
2792.65 1412
2793.15 1412
2793.65 1391
2794.14 1407
2794.64 1356
2795.14 1410
2795.64 1417
2796.14 1367
2796.64 1372
2797.14 1494
2797.63 1496
2798.13 1481
2798.63 1530
2799.13 1498
2799.63 1480
2800.13 1504
2800.63 1657
2801.13 1416
2801.63 1423
2802.12 1463
2802.62 1453
2803.12 1469
2803.62 1427
2804.12 1438
2804.62 1531
2805.12 1653
2805.62 1690
2806.12 1593
2806.62 1629
2807.12 1681
2807.62 1678
2808.12 1885
2808.62 1880
2809.12 1831
2809.62 1932
2810.12 1905
2810.62 1998
2811.12 1812
2811.61 1745
2812.11 1669
2812.61 1674
2813.11 1566
2813.62 1581
2814.12 1621
2814.62 1521
2815.12 1495
2815.62 1581
2816.12 1533
2816.62 1511
2817.12 1522
2817.62 1510
2818.12 1559
2818.62 1665
2819.12 1588
2819.62 1646
2820.12 1654
2820.62 1521
2821.12 1572
2821.62 1495
2822.12 1596
2822.62 1604
2823.13 1590
2823.63 1480
2824.13 1497
2824.63 1531
2825.13 1520
2825.63 1454
2826.13 1407
2826.63 1472
2827.13 1446
2827.64 1367
2828.14 1398
2828.64 1292
2829.14 1321
2829.64 1463
2830.14 1434
2830.64 1466
2831.15 1495
2831.65 1482
2832.15 1442
2832.65 1440
2833.15 1346
2833.65 1465
2834.16 1449
2834.66 1508
2835.16 1428
2835.66 1460
2836.16 1493
2836.67 1502
2837.17 1470
2837.67 1441
2838.17 1560
2838.68 1543
2839.18 1408
2839.68 1586
2840.18 1595
2840.69 1528
2841.19 1551
2841.69 1313
2842.19 1311
2842.70 1616
2843.20 1515
2843.70 1538
2844.20 1513
2844.71 1550
2845.21 1536
2845.71 1368
2846.22 1548
2846.72 1689
2847.22 1590
2847.73 1641
2848.23 1662
2848.73 1706
2849.23 1667
2849.74 1701
2850.24 1698
2850.74 1623
2851.25 1521
2851.75 1443
2852.26 1509
2852.76 1486
2853.26 1558
2853.77 1642
2854.27 1462
2854.77 1420
2855.28 1358
2855.78 1463
2856.28 1529
2856.79 1567
2857.29 1444
2857.80 1407
2858.30 1333
2858.80 1428
2859.31 1484
2859.81 1477
2860.32 1572
2860.82 1527
2861.33 1486
2861.83 1405
2862.33 1387
2862.84 1350
2863.34 1408
2863.85 1419
2864.35 1412
2864.86 1477
2865.36 1373
2865.87 1348
2866.37 1439
2866.88 1423
2867.38 1380
2867.89 1431
2868.39 1385
2868.90 1375
2869.40 1370
2869.91 1390
2870.41 1501
2870.92 1524
2871.42 1473
2871.93 1494
2872.43 1545
2872.94 1569
2873.44 1440
2873.95 1523
2874.45 1438
2874.96 1466
2875.46 1512
2875.97 1527
2876.48 1584
2876.98 1488
2877.49 1504
2877.99 1513
2878.50 1476
2879.00 1561
2879.51 1499
2880.02 1477
2880.52 1460
2881.03 1456
2881.53 1457
2882.04 1407
2882.55 1366
2883.05 1459
2883.56 1502
2884.07 1540
2884.57 1492
2885.08 1381
2885.59 1537
2886.09 1499
2886.60 1449
2887.10 1608
2887.61 1743
2888.12 1644
2888.62 1714
2889.13 1712
2889.64 1797
2890.15 1743
2890.65 1633
2891.16 1698
2891.67 1611
2892.17 1645
2892.68 1723
2893.19 1710
2893.69 1757
2894.20 1822
2894.71 1927
2895.22 1884
2895.72 2071
2896.23 2194
2896.74 1968
2897.25 1940
2897.75 2210
2898.26 2070
2898.77 1828
2899.28 1915
2899.78 1846
2900.29 1854
2900.80 1937
2901.31 1756
2901.81 1820
2902.32 1728
2902.83 1709
2903.34 1701
2903.85 1803
2904.35 1729
2904.86 1728
2905.37 1633
2905.88 1576
2906.39 1587
2906.90 1651
2907.40 1579
2907.91 1590
2908.42 1667
2908.93 1505
2909.44 1444
2909.95 1481
2910.46 1576
2910.96 1503
2911.47 1477
2911.98 1446
2912.49 1424
2913.00 1533
2913.51 1445
2914.02 1575
2914.53 1523
2915.04 1528
2915.54 1581
2916.05 1487
2916.56 1392
2917.07 1407
2917.58 1306
2918.09 1476
2918.60 1461
2919.11 1324
2919.62 1420
2920.13 1442
2920.64 1477
2921.15 1373
2921.66 1370
2922.17 1442
2922.68 1340
2923.19 1462
2923.70 1503
2924.21 1494
2924.72 1453
2925.23 1672
2925.74 1602
2926.25 1463
2926.76 1488
2927.27 1461
2927.78 1603
2928.29 1504
2928.80 1415
2929.31 1435
2929.82 1383
2930.33 1438
2930.84 1443
2931.35 1461
2931.86 1489
2932.37 1500
2932.88 1432
2933.39 1648
2933.90 1620
2934.41 1582
2934.92 1532
2935.43 1486
2935.94 1576
2936.45 1551
2936.97 1509
2937.48 1504
2937.99 1558
2938.50 1499
2939.01 1601
2939.52 1514
2940.03 1444
2940.54 1476
2941.05 1556
2941.57 1518
2942.08 1577
2942.59 1558
2943.10 1483
2943.61 1495
2944.12 1469
2944.63 1548
2945.15 1581
2945.66 1440
2946.17 1394
2946.68 1554
2947.19 1623
2947.71 1496
2948.22 1556
2948.73 1435
2949.24 1485
2949.75 1653
2950.27 1596
2950.78 1505
2951.29 1465
2951.80 1596
2952.31 1543
2952.83 1447
2953.34 1408
2953.85 1327
2954.36 1393
2954.88 1393
2955.39 1330
2955.90 1480
2956.41 1422
2956.93 1508
2957.44 1553
2957.95 1433
2958.47 1416
2958.98 1359
2959.49 1543
2960.00 1388
2960.52 1385
2961.03 1417
2961.54 1517
2962.06 1469
2962.57 1500
2963.08 1488
2963.60 1563
2964.11 1603
2964.62 1506
2965.14 1469
2965.65 1587
2966.16 1514
2966.68 1486
2967.19 1560
2967.70 1491
2968.22 1415
2968.73 1318
2969.24 1454
2969.76 1409
2970.27 1300
2970.79 1349
2971.30 1491
2971.81 1419
2972.33 1368
2972.84 1400
2973.36 1540
2973.87 1578
2974.38 1468
2974.90 1497
2975.41 1531
2975.93 1389
2976.44 1566
2976.96 1531
2977.47 1559
2977.99 1534
2978.50 1593
2979.01 1433
2979.53 1514
2980.04 1513
2980.56 1560
2981.07 1588
2981.59 1617
2982.10 1595
2982.62 1628
2983.13 1581
2983.65 1617
2984.16 1574
2984.68 1605
2985.19 1698
2985.71 1592
2986.22 1741
2986.74 1773
2987.25 1840
2987.77 1752
2988.28 1709
2988.80 1807
2989.32 1903
2989.83 1934
2990.35 1795
2990.86 1892
2991.38 1767
2991.89 1700
2992.41 1650
2992.92 1660
2993.44 1742
2993.96 1758
2994.47 1850
2994.99 1726
2995.50 1735
2996.02 1876
2996.54 1938
2997.05 1978
2997.57 1865
2998.09 1940
2998.60 2159
2999.12 2078
2999.63 2266
3000.15 2205
3000.67 2085
3001.18 2084
3001.70 2298
3002.22 2439
3002.73 2738
3003.25 2943
3003.77 3362
3004.28 3475
3004.80 3678
3005.32 3678
3005.83 3984
3006.35 3904
3006.87 3967
3007.39 4064
3007.90 4242
3008.42 3803
3008.94 3548
3009.45 3078
3009.97 2558
3010.49 2567
3011.01 2269
3011.52 1949
3012.04 1924
3012.56 1902
3013.08 1829
3013.59 1743
3014.11 1797
3014.63 1921
3015.15 1776
3015.66 1881
3016.18 2022
3016.70 1728
3017.22 1741
3017.74 1848
3018.25 1813
3018.77 1903
3019.29 2036
3019.81 1913
3020.33 1792
3020.84 1885
3021.36 1897
3021.88 1871
3022.40 1827
3022.92 1781
3023.44 1750
3023.95 1902
3024.47 1938
3024.99 1825
3025.51 1693
3026.03 1841
3026.55 1739
3027.07 1790
3027.58 1785
3028.10 1680
3028.62 1667
3029.14 1728
3029.66 1717
3030.18 1666
3030.70 1552
3031.22 1571
3031.74 1603
3032.26 1596
3032.77 1646
3033.29 1547
3033.81 1721
3034.33 1688
3034.85 1734
3035.37 1603
3035.89 1533
3036.41 1501
3036.93 1637
3037.45 1551
3037.97 1605
3038.49 1575
3039.01 1619
3039.53 1624
3040.05 1660
3040.57 1471
3041.09 1426
3041.61 1430
3042.13 1433
3042.65 1464
3043.17 1516
3043.69 1487
3044.21 1647
3044.73 1603
3045.25 1552
3045.77 1609
3046.29 1597
3046.81 1589
3047.33 1635
3047.85 1599
3048.37 1585
3048.89 1594
3049.41 1608
3049.93 1525
3050.45 1460
3050.98 1546
3051.50 1387
3052.02 1382
3052.54 1462
3053.06 1492
3053.58 1597
3054.10 1484
3054.62 1535
3055.14 1466
3055.66 1484
3056.19 1574
3056.71 1562
3057.23 1588
3057.75 1517
3058.27 1570
3058.79 1555
3059.31 1524
3059.84 1607
3060.36 1596
3060.88 1543
3061.40 1596
3061.92 1623
3062.44 1614
3062.97 1651
3063.49 1678
3064.01 1691
3064.53 1673
3065.05 1760
3065.58 1855
3066.10 1895
3066.62 1972
3067.14 1854
3067.66 1846
3068.19 2090
3068.71 2147
3069.23 2094
3069.75 2090
3070.28 2118
3070.80 1946
3071.32 1892
3071.84 1868
3072.37 1787
3072.89 1656
3073.41 1799
3073.93 1769
3074.46 1593
3074.98 1562
3075.50 1661
3076.03 1707
3076.55 1683
3077.07 1768
3077.59 1886
3078.12 1867
3078.64 1790
3079.16 1818
3079.69 1954
3080.21 2008
3080.73 2078
3081.26 2094
3081.78 2203
3082.30 2189
3082.83 2037
3083.35 2163
3083.87 2138
3084.40 2285
3084.92 2182
3085.45 2229
3085.97 2205
3086.49 2200
3087.02 2267
3087.54 1904
3088.06 2002
3088.59 2074
3089.11 1978
3089.64 2022
3090.16 2055
3090.68 1905
3091.21 1907
3091.73 1904
3092.26 1857
3092.78 1819
3093.31 1949
3093.83 1873
3094.36 1961
3094.88 1976
3095.40 2075
3095.93 2098
3096.45 2071
3096.98 2160
3097.50 2132
3098.03 2241
3098.55 2302
3099.08 2599
3099.60 2888
3100.13 3311
3100.65 3766
3101.18 4139
3101.70 4834
3102.23 5452
3102.75 6097
3103.28 6602
3103.80 7497
3104.33 7667
3104.85 7775
3105.38 7796
3105.90 7397
3106.43 6929
3106.96 6383
3107.48 5517
3108.01 4749
3108.53 4305
3109.06 3684
3109.58 3209
3110.11 2790
3110.64 2338
3111.16 2334
3111.69 2382
3112.21 2399
3112.74 2281
3113.27 2331
3113.79 2242
3114.32 2200
3114.84 2192
3115.37 2029
3115.90 1935
3116.42 2020
3116.95 1992
3117.48 1763
3118.00 1762
3118.53 1799
3119.06 1881
3119.58 1842
3120.11 1843
3120.64 1754
3121.16 1887
3121.69 1926
3122.22 1866
3122.74 1906
3123.27 1909
3123.80 1877
3124.32 1920
3124.85 2013
3125.38 1884
3125.90 1923
3126.43 2007
3126.96 1923
3127.49 1877
3128.01 1672
3128.54 1698
3129.07 1647
3129.60 1608
3130.12 1680
3130.65 1810
3131.18 1622
3131.71 1732
3132.23 1766
3132.76 1696
3133.29 1624
3133.82 1595
3134.35 1644
3134.87 1659
3135.40 1554
3135.93 1559
3136.46 1706
3136.99 1711
3137.51 1637
3138.04 1695
3138.57 1601
3139.10 1546
3139.63 1580
3140.15 1636
3140.68 1620
3141.21 1495
3141.74 1348
3142.27 1486
3142.80 1531
3143.33 1583
3143.85 1465
3144.38 1536
3144.91 1607
3145.44 1575
3145.97 1661
3146.50 1656
3147.03 1681
3147.56 1701
3148.08 1662
3148.61 1707
3149.14 1826
3149.67 1807
3150.20 1911
3150.73 1913
3151.26 1830
3151.79 1757
3152.32 1644
3152.85 1716
3153.38 1821
3153.91 1748
3154.44 1771
3154.97 1768
3155.50 1682
3156.03 1869
3156.56 1650
3157.08 1672
3157.61 1575
3158.14 1601
3158.67 1675
3159.20 1747
3159.73 1837
3160.26 1687
3160.79 1624
3161.32 1603
3161.85 1753
3162.39 1760
3162.92 1758
3163.45 1640
3163.98 1703
3164.51 1769
3165.04 1736
3165.57 1734
3166.10 1478
3166.63 1560
3167.16 1589
3167.69 1531
3168.22 1454
3168.75 1525
3169.28 1451
3169.81 1503
3170.34 1615
3170.87 1613
3171.41 1530
3171.94 1495
3172.47 1508
3173.00 1476
3173.53 1546
3174.06 1561
3174.59 1595
3175.12 1602
3175.65 1483
3176.19 1616
3176.72 1746
3177.25 1820
3177.78 1690
3178.31 1770
3178.84 1768
3179.38 1645
3179.91 1507
3180.44 1495
3180.97 1693
3181.50 1565
3182.03 1569
3182.57 1680
3183.10 1596
3183.63 1640
3184.16 1596
3184.69 1461
3185.23 1502
3185.76 1610
3186.29 1499
3186.82 1600
3187.36 1574
3187.89 1567
3188.42 1279
3188.95 1370
3189.49 1430
3190.02 1588
3190.55 1583
3191.08 1570
3191.62 1453
3192.15 1523
3192.68 1556
3193.21 1478
3193.75 1551
3194.28 1406
3194.81 1367
3195.35 1371
3195.88 1482
3196.41 1473
3196.94 1489
3197.48 1426
3198.01 1436
3198.54 1610
3199.08 1505
3199.61 1623
3200.14 1771
3200.68 1664
3201.21 1584
3201.74 1835
3202.28 1716
3202.81 1860
3203.35 1863
3203.88 1712
3204.41 1707
3204.95 1569
3205.48 1716
3206.01 1723
3206.55 1695
3207.08 1653
3207.62 1741
3208.15 1708
3208.68 1649
3209.22 1712
3209.75 1677
3210.29 1685
3210.82 1685
3211.36 1725
3211.89 1556
3212.42 1602
3212.96 1785
3213.49 1586
3214.03 1592
3214.56 1741
3215.10 1604
3215.63 1513
3216.17 1673
3216.70 1564
3217.24 1611
3217.77 1786
3218.31 1641
3218.84 1634
3219.38 1602
3219.91 1643
3220.45 1537
3220.98 1521
3221.52 1519
3222.05 1704
3222.59 1684
3223.12 1640
3223.66 1641
3224.19 1734
3224.73 1820
3225.26 1783
3225.80 1830
3226.33 1708
3226.87 1839
3227.41 1805
3227.94 1711
3228.48 1784
3229.01 1826
3229.55 1817
3230.08 1787
3230.62 1946
3231.16 1863
3231.69 1711
3232.23 1695
3232.76 1809
3233.30 1670
3233.84 1646
3234.37 1829
3234.91 1845
3235.45 1848
3235.98 1999
3236.52 1954
3237.05 1838
3237.59 1854
3238.13 1952
3238.66 2011
3239.20 2006
3239.74 2116
3240.27 1982
3240.81 1989
3241.35 1963
3241.88 2032
3242.42 2067
3242.96 1864
3243.50 1990
3244.03 2060
3244.57 2140
3245.11 2146
3245.64 2101
3246.18 2014
3246.72 2001
3247.26 2139
3247.79 2099
3248.33 2074
3248.87 2174
3249.40 2124
3249.94 2214
3250.48 2153
3251.02 2157
3251.56 2177
3252.09 2126
3252.63 2048
3253.17 2044
3253.71 2126
3254.24 2196
3254.78 2340
3255.32 2133
3255.86 2286
3256.40 2423
3256.93 2391
3257.47 2371
3258.01 2585
3258.55 2759
3259.09 2873
3259.63 2902
3260.16 3096
3260.70 3214
3261.24 3537
3261.78 3604
3262.32 3688
3262.86 4109
3263.39 4398
3263.93 4889
3264.47 5336
3265.01 5606
3265.55 5986
3266.09 5981
3266.63 6159
3267.17 6144
3267.71 6426
3268.24 6638
3268.78 6705
3269.32 6509
3269.86 6339
3270.40 5750
3270.94 5268
3271.48 4512
3272.02 4221
3272.56 3658
3273.10 3300
3273.64 3050
3274.18 2725
3274.72 2605
3275.26 2412
3275.80 2332
3276.34 2470
3276.87 2393
3277.41 2401
3277.95 2573
3278.49 2694
3279.03 2721
3279.57 2513
3280.11 2429
3280.65 2729
3281.19 2527
3281.73 2333
3282.27 2419
3282.81 2489
3283.36 2563
3283.90 2371
3284.44 2373
3284.98 2449
3285.52 2285
3286.06 2309
3286.60 2478
3287.14 2407
3287.68 2552
3288.22 2685
3288.76 2714
3289.30 2665
3289.84 2713
3290.38 2759
3290.92 2736
3291.46 2720
3292.01 2609
3292.55 2962
3293.09 3386
3293.63 3503
3294.17 3221
3294.71 3509
3295.25 4041
3295.79 3969
3296.34 4012
3296.88 4359
3297.42 4315
3297.96 4360
3298.50 4451
3299.04 4162
3299.58 4045
3300.13 3720
3300.67 3422
3301.21 3236
3301.75 3043
3302.29 3022
3302.83 2920
3303.38 2643
3303.92 2709
3304.46 2687
3305.00 2433
3305.54 2371
3306.09 2538
3306.63 2580
3307.17 2450
3307.71 2258
3308.26 2288
3308.80 2350
3309.34 2304
3309.88 2240
3310.43 2378
3310.97 2190
3311.51 2467
3312.05 2253
3312.60 2302
3313.14 2457
3313.68 2463
3314.22 2493
3314.77 2491
3315.31 2592
3315.85 2637
3316.40 2760
3316.94 2825
3317.48 2989
3318.03 2985
3318.57 2927
3319.11 3110
3319.65 3092
3320.20 3199
3320.74 3289
3321.28 3093
3321.83 3239
3322.37 3234
3322.92 3184
3323.46 3319
3324.00 3280
3324.55 3186
3325.09 3133
3325.63 3015
3326.18 3076
3326.72 3006
3327.27 3011
3327.81 2996
3328.35 2929
3328.90 3008
3329.44 2856
3329.99 2913
3330.53 3158
3331.07 3577
3331.62 4277
3332.16 4948
3332.71 6061
3333.25 7318
3333.80 8664
3334.34 10595
3334.88 12572
3335.43 14164
3335.97 16222
3336.52 17691
3337.06 18658
3337.61 19554
3338.15 20092
3338.70 19556
3339.24 18351
3339.79 16420
3340.33 14453
3340.88 12482
3341.42 10450
3341.97 8857
3342.51 7373
3343.06 6195
3343.60 5097
3344.15 4401
3344.69 3872
3345.24 3455
3345.78 3143
3346.33 2842
3346.87 2791
3347.42 2904
3347.97 2836
3348.51 2721
3349.06 2807
3349.60 2855
3350.15 2596
3350.69 2708
3351.24 2607
3351.79 2694
3352.33 2762
3352.88 2551
3353.42 2574
3353.97 2579
3354.52 2721
3355.06 2737
3355.61 2674
3356.15 2697
3356.70 2764
3357.25 2538
3357.79 2326
3358.34 2233
3358.89 2372
3359.43 2404
3359.98 2389
3360.53 2298
3361.07 2461
3361.62 2436
3362.17 2374
3362.71 2334
3363.26 2313
3363.81 2390
3364.35 2389
3364.90 2419
3365.45 2492
3365.99 2440
3366.54 2309
3367.09 2395
3367.64 2445
3368.18 2313
3368.73 2317
3369.28 2351
3369.82 2411
3370.37 2195
3370.92 2091
3371.47 2329
3372.01 2616
3372.56 2719
3373.11 2692
3373.66 2643
3374.21 2787
3374.75 3096
3375.30 2993
3375.85 2878
3376.40 3019
3376.94 3126
3377.49 2978
3378.04 2690
3378.59 2626
3379.14 2704
3379.68 2533
3380.23 2359
3380.78 2259
3381.33 2255
3381.88 2025
3382.43 1992
3382.97 1944
3383.52 1854
3384.07 1957
3384.62 1997
3385.17 1833
3385.72 1887
3386.27 1926
3386.81 1858
3387.36 1824
3387.91 1683
3388.46 1783
3389.01 1889
3389.56 1917
3390.11 1832
3390.66 1832
3391.21 1837
3391.76 1691
3392.30 1743
3392.85 1780
3393.40 1716
3393.95 1748
3394.50 1735
3395.05 1832
3395.60 1822
3396.15 1810
3396.70 1677
3397.25 1819
3397.80 1916
3398.35 2001
3398.90 1955
3399.45 1812
3400.00 1990
3400.55 1938
3401.10 1839
3401.65 1806
3402.20 1786
3402.75 1811
3403.30 1702
3403.85 1658
3404.40 1748
3404.95 1630
3405.50 1588
3406.05 1603
3406.60 1787
3407.15 1672
3407.70 1733
3408.25 1702
3408.80 1827
3409.35 1733
3409.90 1771
3410.45 1674
3411.00 1847
3411.55 1851
3412.10 1839
3412.66 1826
3413.21 1837
3413.76 1964
3414.31 1854
3414.86 1864
3415.41 1866
3415.96 1932
3416.51 1780
3417.06 1780
3417.61 1679
3418.17 1663
3418.72 1722
3419.27 1668
3419.82 1722
3420.37 1649
3420.92 1695
3421.47 1804
3422.03 1750
3422.58 1666
3423.13 1895
3423.68 1972
3424.23 1866
3424.78 2198
3425.34 2209
3425.89 2265
3426.44 2216
3426.99 2061
3427.54 1905
3428.10 2062
3428.65 2004
3429.20 1808
3429.75 1641
3430.31 1555
3430.86 1584
3431.41 1581
3431.96 1652
3432.51 1692
3433.07 1745
3433.62 1659
3434.17 1635
3434.72 1654
3435.28 1560
3435.83 1654
3436.38 1571
3436.94 1604
3437.49 1756
3438.04 1763
3438.59 1728
3439.15 1790
3439.70 1769
3440.25 1836
3440.81 1763
3441.36 1796
3441.91 1937
3442.47 1857
3443.02 1832
3443.57 1737
3444.13 1724
3444.68 1917
3445.23 1829
3445.79 1738
3446.34 1672
3446.89 1653
3447.45 1757
3448.00 1641
3448.55 1603
3449.11 1593
3449.66 1551
3450.22 1458
3450.77 1588
3451.32 1566
3451.88 1584
3452.43 1449
3452.99 1523
3453.54 1431
3454.09 1457
3454.65 1359
3455.20 1482
3455.76 1562
3456.31 1533
3456.87 1404
3457.42 1452
3457.97 1666
3458.53 1593
3459.08 1486
3459.64 1441
3460.19 1567
3460.75 1579
3461.30 1571
3461.86 1665
3462.41 1471
3462.97 1532
3463.52 1649
3464.08 1776
3464.63 1656
3465.19 1563
3465.74 1509
3466.30 1687
3466.85 1770
3467.41 1658
3467.96 1758
3468.52 1642
3469.07 1768
3469.63 1775
3470.18 1748
3470.74 1710
3471.30 1777
3471.85 1703
3472.41 1748
3472.96 1854
3473.52 1823
3474.07 1740
3474.63 1823
3475.19 1716
3475.74 1752
3476.30 1910
3476.85 1814
3477.41 1898
3477.97 1971
3478.52 1891
3479.08 2031
3479.63 1975
3480.19 1950
3480.75 2225
3481.30 2302
3481.86 2215
3482.42 2223
3482.97 2148
3483.53 2261
3484.08 2144
3484.64 2292
3485.20 2142
3485.75 2190
3486.31 2166
3486.87 2175
3487.43 2266
3487.98 2240
3488.54 2296
3489.10 2701
3489.65 3038
3490.21 3508
3490.77 3796
3491.32 3946
3491.88 4126
3492.44 4746
3493.00 5045
3493.55 5038
3494.11 5180
3494.67 5335
3495.23 5217
3495.78 5209
3496.34 4940
3496.90 4884
3497.46 4853
3498.01 5071
3498.57 5061
3499.13 5399
3499.69 5484
3500.24 5489
3500.80 5638
3501.36 5847
3501.92 5762
3502.48 5595
3503.03 5289
3503.59 5343
3504.15 5146
3504.71 4788
3505.27 4388
3505.83 4345
3506.38 4306
3506.94 4056
3507.50 3909
3508.06 3921
3508.62 3757
3509.18 3520
3509.74 3180
3510.29 3239
3510.85 2943
3511.41 2758
3511.97 2639
3512.53 2584
3513.09 2439
3513.65 2333
3514.21 2142
3514.76 2080
3515.32 1987
3515.88 2022
3516.44 1949
3517.00 1937
3517.56 1805
3518.12 1850
3518.68 1876
3519.24 1938
3519.80 1843
3520.36 1923
3520.92 1897
3521.48 1820
3522.04 1953
3522.60 1955
3523.16 1908
3523.71 1933
3524.27 1957
3524.83 1821
3525.39 1865
3525.95 1868
3526.51 1730
3527.07 1680
3527.63 1698
3528.19 1532
3528.75 1417
3529.31 1574
3529.87 1597
3530.44 1606
3531.00 1549
3531.56 1585
3532.12 1654
3532.68 1679
3533.24 1708
3533.80 1788
3534.36 1743
3534.92 1761
3535.48 1660
3536.04 1562
3536.60 1463
3537.16 1615
3537.72 1609
3538.28 1688
3538.84 1667
3539.41 1740
3539.97 1728
3540.53 1745
3541.09 1587
3541.65 1557
3542.21 1726
3542.77 1620
3543.33 1718
3543.89 1764
3544.46 1656
3545.02 1532
3545.58 1483
3546.14 1654
3546.70 1500
3547.26 1630
3547.83 1627
3548.39 1699
3548.95 1780
3549.51 1694
3550.07 1570
3550.63 1434
3551.20 1542
3551.76 1391
3552.32 1448
3552.88 1510
3553.44 1470
3554.01 1499
3554.57 1418
3555.13 1536
3555.69 1397
3556.26 1424
3556.82 1358
3557.38 1458
3557.94 1422
3558.50 1466
3559.07 1380
3559.63 1431
3560.19 1384
3560.76 1360
3561.32 1500
3561.88 1498
3562.44 1455
3563.01 1576
3563.57 1494
3564.13 1471
3564.70 1561
3565.26 1450
3565.82 1504
3566.38 1648
3566.95 1608
3567.51 1531
3568.07 1511
3568.64 1527
3569.20 1451
3569.76 1315
3570.33 1456
3570.89 1464
3571.45 1520
3572.02 1535
3572.58 1355
3573.15 1380
3573.71 1389
3574.27 1419
3574.84 1484
3575.40 1568
3575.96 1592
3576.53 1553
3577.09 1479
3577.66 1486
3578.22 1577
3578.78 1491
3579.35 1423
3579.91 1405
3580.48 1432
3581.04 1417
3581.61 1473
3582.17 1508
3582.73 1392
3583.30 1400
3583.86 1490
3584.43 1455
3584.99 1574
3585.56 1593
3586.12 1478
3586.69 1419
3587.25 1467
3587.82 1471
3588.38 1496
3588.95 1475
3589.51 1440
3590.08 1468
3590.64 1520
3591.21 1523
3591.77 1556
3592.34 1539
3592.90 1603
3593.47 1537
3594.03 1576
3594.60 1591
3595.16 1413
3595.73 1413
3596.29 1456
3596.86 1526
3597.42 1383
3597.99 1483
3598.56 1340
3599.12 1401
3599.69 1324
3600.25 1280
3600.82 1371
3601.38 1330
3601.95 1338
3602.52 1252
3603.08 1251
3603.65 1164
3604.21 1403
3604.78 1405
3605.35 1471
3605.91 1414
3606.48 1166
3607.05 1241
3607.61 1378
3608.18 1316
3608.74 1254
3609.31 1208
3609.88 1279
3610.44 1309
3611.01 1293
3611.58 1295
3612.14 1247
3612.71 1253
3613.28 1244
3613.84 1285
3614.41 1254
3614.98 1306
3615.55 1394
3616.11 1488
3616.68 1528
3617.25 1630
3617.81 1676
3618.38 1752
3618.95 1819
3619.52 1836
3620.08 1780
3620.65 1855
3621.22 1935
3621.79 1590
3622.35 1680
3622.92 1610
3623.49 1662
3624.06 1631
3624.62 1524
3625.19 1514
3625.76 1427
3626.33 1299
3626.89 1289
3627.46 1371
3628.03 1289
3628.60 1342
3629.17 1413
3629.73 1510
3630.30 1519
3630.87 1516
3631.44 1448
3632.01 1416
3632.58 1467
3633.14 1564
3633.71 1549
3634.28 1575
3634.85 1563
3635.42 1569
3635.99 1494
3636.56 1567
3637.12 1558
3637.69 1598
3638.26 1711
3638.83 1698
3639.40 1716
3639.97 1744
3640.54 1741
3641.11 1750
3641.67 1825
3642.24 1930
3642.81 2123
3643.38 1899
3643.95 2146
3644.52 2091
3645.09 2123
3645.66 2119
3646.23 2068
3646.80 1787
3647.37 1699
3647.94 1692
3648.51 1633
3649.08 1686
3649.65 1562
3650.22 1826
3650.79 1801
3651.36 1683
3651.93 1772
3652.50 1796
3653.06 1824
3653.63 2020
3654.20 2092
3654.77 2147
3655.35 2042
3655.92 1958
3656.49 2107
3657.06 2148
3657.63 2200
3658.20 2057
3658.77 2124
3659.34 2046
3659.91 2134
3660.48 2212
3661.05 2038
3661.62 2192
3662.19 2148
3662.76 2101
3663.33 2082
3663.90 2099
3664.47 2188
3665.04 2422
3665.61 2266
3666.19 2177
3666.76 2267
3667.33 2221
3667.90 2240
3668.47 2180
3669.04 2165
3669.61 2080
3670.18 2020
3670.75 1899
3671.33 1776
3671.90 1685
3672.47 1777
3673.04 1826
3673.61 1835
3674.18 1607
3674.76 1587
3675.33 1786
3675.90 1718
3676.47 1634
3677.04 1763
3677.61 1742
3678.19 1619
3678.76 1545
3679.33 1628
3679.90 1629
3680.47 1648
3681.05 1583
3681.62 1520
3682.19 1531
3682.76 1557
3683.33 1544
3683.91 1434
3684.48 1507
3685.05 1550
3685.62 1628
3686.20 1589
3686.77 1455
3687.34 1529
3687.91 1725
3688.49 1744
3689.06 1793
3689.63 1926
3690.21 1997
3690.78 2088
3691.35 2114
3691.92 2135
3692.50 2194
3693.07 2193
3693.64 1987
3694.22 1884
3694.79 1849
3695.36 1813
3695.94 1693
3696.51 1638
3697.08 1541
3697.66 1500
3698.23 1632
3698.80 1760
3699.38 1838
3699.95 1847
3700.52 1866
3701.10 1882
3701.67 2039
3702.24 2035
3702.82 1940
3703.39 1987
3703.97 1974
3704.54 2014
3705.11 1917
3705.69 1832
3706.26 1837
3706.84 1705
3707.41 1600
3707.98 1725
3708.56 1658
3709.13 1648
3709.71 1593
3710.28 1621
3710.86 1807
3711.43 1516
3712.01 1618
3712.58 1716
3713.15 1631
3713.73 1457
3714.30 1551
3714.88 1475
3715.45 1468
3716.03 1623
3716.60 1466
3717.18 1497
3717.75 1488
3718.33 1448
3718.90 1458
3719.48 1368
3720.05 1369
3720.63 1369
3721.20 1454
3721.78 1311
3722.35 1366
3722.93 1381
3723.51 1454
3724.08 1329
3724.66 1333
3725.23 1346
3725.81 1314
3726.38 1413
3726.96 1369
3727.53 1324
3728.11 1270
3728.69 1392
3729.26 1386
3729.84 1345
3730.41 1367
3730.99 1349
3731.57 1334
3732.14 1495
3732.72 1533
3733.29 1455
3733.87 1389
3734.45 1502
3735.02 1530
3735.60 1535
3736.18 1386
3736.75 1530
3737.33 1381
3737.90 1342
3738.48 1289
3739.06 1376
3739.63 1329
3740.21 1355
3740.79 1236
3741.36 1271
3741.94 1381
3742.52 1367
3743.10 1429
3743.67 1284
3744.25 1157
3744.83 1291
3745.40 1250
3745.98 1255
3746.56 1394
3747.13 1343
3747.71 1263
3748.29 1245
3748.87 1334
3749.44 1277
3750.02 1309
3750.60 1256
3751.18 1262
3751.75 1296
3752.33 1249
3752.91 1270
3753.49 1167
3754.06 1266
3754.64 1359
3755.22 1254
3755.80 1183
3756.38 1338
3756.95 1311
3757.53 1307
3758.11 1310
3758.69 1300
3759.27 1300
3759.84 1178
3760.42 1097
3761.00 1229
3761.58 1326
3762.16 1273
3762.74 1227
3763.32 1318
3763.89 1267
3764.47 1320
3765.05 1334
3765.63 1367
3766.21 1426
3766.79 1283
3767.37 1294
3767.94 1185
3768.52 1240
3769.10 1343
3769.68 1263
3770.26 1486
3770.84 1547
3771.42 1460
3772.00 1404
3772.58 1402
3773.16 1395
3773.74 1313
3774.31 1353
3774.89 1359
3775.47 1286
3776.05 1243
3776.63 1319
3777.21 1314
3777.79 1350
3778.37 1361
3778.95 1380
3779.53 1298
3780.11 1466
3780.69 1348
3781.27 1419
3781.85 1362
3782.43 1346
3783.01 1377
3783.59 1355
3784.17 1348
3784.75 1363
3785.33 1507
3785.91 1406
3786.49 1349
3787.07 1266
3787.65 1493
3788.23 1356
3788.81 1517
3789.39 1500
3789.97 1450
3790.55 1404
3791.13 1474
3791.71 1512
3792.30 1322
3792.88 1405
3793.46 1470
3794.04 1472
3794.62 1459
3795.20 1416
3795.78 1412
3796.36 1491
3796.94 1514
3797.52 1651
3798.10 1615
3798.69 1637
3799.27 1715
3799.85 1658
3800.43 1744
3801.01 1786
3801.59 1796
3802.17 1901
3802.76 1916
3803.34 1946
3803.92 1944
3804.50 2003
3805.08 2065
3805.66 1977
3806.25 1871
3806.83 1766
3807.41 1775
3807.99 1800
3808.57 1967
3809.16 1906
3809.74 1767
3810.32 1890
3810.90 1970
3811.48 1802
3812.07 1872
3812.65 1983
3813.23 2243
3813.81 2360
3814.39 2441
3814.98 2461
3815.56 2643
3816.14 2592
3816.72 2438
3817.31 2454
3817.89 2465
3818.47 2235
3819.06 2254
3819.64 2166
3820.22 1913
3820.80 1824
3821.39 1682
3821.97 1614
3822.55 1731
3823.14 1520
3823.72 1641
3824.30 1546
3824.89 1476
3825.47 1495
3826.05 1503
3826.64 1577
3827.22 1607
3827.80 1573
3828.39 1400
3828.97 1404
3829.55 1403
3830.14 1439
3830.72 1343
3831.30 1312
3831.89 1390
3832.47 1354
3833.05 1274
3833.64 1215
3834.22 1276
3834.81 1345
3835.39 1288
3835.97 1273
3836.56 1302
3837.14 1260
3837.73 1206
3838.31 1280
3838.90 1163
3839.48 1275
3840.06 1405
3840.65 1262
3841.23 1190
3841.82 1117
3842.40 1157
3842.99 1318
3843.57 1340
3844.16 1273
3844.74 1301
3845.33 1258
3845.91 1259
3846.50 1304
3847.08 1266
3847.66 1249
3848.25 1294
3848.83 1273
3849.42 1169
3850.00 1265
3850.59 1303
3851.18 1293
3851.76 1334
3852.35 1302
3852.93 1240
3853.52 1241
3854.10 1266
3854.69 1317
3855.27 1250
3855.86 1314
3856.44 1341
3857.03 1297
3857.62 1297
3858.20 1260
3858.79 1229
3859.37 1241
3859.96 1313
3860.54 1231
3861.13 1281
3861.72 1256
3862.30 1326
3862.89 1222
3863.47 1325
3864.06 1327
3864.65 1284
3865.23 1371
3865.82 1389
3866.41 1347
3866.99 1325
3867.58 1294
3868.17 1293
3868.75 1268
3869.34 1372
3869.93 1363
3870.51 1381
3871.10 1371
3871.69 1228
3872.27 1138
3872.86 1289
3873.45 1386
3874.03 1308
3874.62 1321
3875.21 1327
3875.79 1336
3876.38 1464
3876.97 1423
3877.56 1377
3878.14 1331
3878.73 1311
3879.32 1239
3879.90 1264
3880.49 1262
3881.08 1340
3881.67 1367
3882.25 1418
3882.84 1321
3883.43 1276
3884.02 1235
3884.61 1194
3885.19 1222
3885.78 1252
3886.37 1236
3886.96 1270
3887.54 1282
3888.13 1331
3888.72 1320
3889.31 1284
3889.90 1379
3890.48 1424
3891.07 1565
3891.66 1440
3892.25 1471
3892.84 1488
3893.43 1431
3894.01 1486
3894.60 1316
3895.19 1366
3895.78 1325
3896.37 1409
3896.96 1304
3897.55 1259
3898.14 1269
3898.72 1376
3899.31 1159
3899.90 1269
3900.49 1380
3901.08 1316
3901.67 1310
3902.26 1328
3902.85 1297
3903.44 1207
3904.03 1219
3904.61 1298
3905.20 1267
3905.79 1314
3906.38 1309
3906.97 1367
3907.56 1405
3908.15 1344
3908.74 1374
3909.33 1412
3909.92 1359
3910.51 1188
3911.10 1160
3911.69 1208
3912.28 1215
3912.87 1281
3913.46 1269
3914.05 1215
3914.64 1209
3915.23 1214
3915.82 1210
3916.41 1273
3917.00 1194
3917.59 1209
3918.18 1195
3918.77 1293
3919.36 1279
3919.95 1217
3920.54 1331
3921.13 1342
3921.72 1308
3922.31 1303
3922.90 1268
3923.49 1243
3924.08 1208
3924.68 1257
3925.27 1302
3925.86 1260
3926.45 1237
3927.04 1227
3927.63 1207
3928.22 1142
3928.81 1125
3929.40 1228
3929.99 1116
3930.59 1056
3931.18 1089
3931.77 1165
3932.36 1169
3932.95 1176
3933.54 1157
3934.13 1081
3934.73 1189
3935.32 1187
3935.91 1233
3936.50 1219
3937.09 1139
3937.68 1191
3938.28 1106
3938.87 1199
3939.46 1173
3940.05 1281
3940.64 1265
3941.23 1209
3941.83 1276
3942.42 1220
3943.01 1189
3943.60 1230
3944.20 1235
3944.79 1200
3945.38 1302
3945.97 1255
3946.56 1340
3947.16 1261
3947.75 1208
3948.34 1281
3948.94 1261
3949.53 1159
3950.12 1185
3950.71 1294
3951.31 1202
3951.90 1289
3952.49 1200
3953.08 1311
3953.68 1392
3954.27 1252
3954.86 1272
3955.46 1298
3956.05 1308
3956.64 1319
3957.24 1390
3957.83 1437
3958.42 1468
3959.02 1389
3959.61 1413
3960.20 1397
3960.80 1401
3961.39 1378
3961.98 1462
3962.58 1401
3963.17 1320
3963.76 1318
3964.36 1459
3964.95 1468
3965.55 1418
3966.14 1427
3966.73 1329
3967.33 1442
3967.92 1582
3968.52 1363
3969.11 1393
3969.70 1379
3970.30 1465
3970.89 1408
3971.49 1373
3972.08 1331
3972.68 1374
3973.27 1399
3973.86 1452
3974.46 1478
3975.05 1441
3975.65 1646
3976.24 1755
3976.84 1733
3977.43 1863
3978.03 1814
3978.62 1830
3979.22 1840
3979.81 1784
3980.41 1798
3981.00 1591
3981.60 1511
3982.19 1508
3982.79 1512
3983.38 1587
3983.98 1574
3984.57 1525
3985.17 1572
3985.76 1429
3986.36 1460
3986.95 1522
3987.55 1418
3988.14 1556
3988.74 1491
3989.34 1329
3989.93 1343
3990.53 1397
3991.12 1402
3991.72 1370
3992.31 1330
3992.91 1444
3993.51 1392
3994.10 1308
3994.70 1405
3995.29 1336
3995.89 1254
3996.49 1270
3997.08 1362
3997.68 1405
3998.28 1381
3998.87 1334
3999.47 1349
4000.06 1438
4000.66 1317
4001.26 1416
4001.85 1325
4002.45 1333
4003.05 1252
4003.64 1269
4004.24 1314
4004.84 1186
4005.43 1323
4006.03 1280
4006.63 1430
4007.22 1305
4007.82 1345
4008.42 1411
4009.02 1330
4009.61 1395
4010.21 1307
4010.81 1245
4011.40 1288
4012.00 1258
4012.60 1278
4013.20 1346
4013.79 1371
4014.39 1371
4014.99 1342
4015.59 1303
4016.18 1250
4016.78 1167
4017.38 1224
4017.98 1253
4018.58 1263
4019.17 1268
4019.77 1226
4020.37 1274
4020.97 1322
4021.56 1284
4022.16 1306
4022.76 1341
4023.36 1416
4023.96 1302
4024.56 1352
4025.15 1447
4025.75 1433
4026.35 1470
4026.95 1491
4027.55 1446
4028.15 1472
4028.74 1402
4029.34 1464
4029.94 1586
4030.54 1520
4031.14 1492
4031.74 1453
4032.34 1613
4032.94 1612
4033.53 1528
4034.13 1632
4034.73 1605
4035.33 1724
4035.93 1739
4036.53 1618
4037.13 1676
4037.73 1634
4038.33 1529
4038.93 1406
4039.53 1433
4040.13 1270
4040.72 1312
4041.32 1308
4041.92 1288
4042.52 1258
4043.12 1255
4043.72 1157
4044.32 1152
4044.92 1274
4045.52 1222
4046.12 1170
4046.72 1180
4047.32 1165
4047.92 1189
4048.52 1259
4049.12 1320
4049.72 1329
4050.32 1298
4050.92 1177
4051.52 1144
4052.12 1154
4052.72 1285
4053.32 1231
4053.92 1301
4054.52 1300
4055.13 1184
4055.73 1208
4056.33 1211
4056.93 1240
4057.53 1262
4058.13 1220
4058.73 1200
4059.33 1098
4059.93 1136
4060.53 1143
4061.13 1244
4061.73 1165
4062.33 1119
4062.94 1070
4063.54 1128
4064.14 1271
4064.74 1154
4065.34 1113
4065.94 1159
4066.54 1295
4067.14 1115
4067.75 1061
4068.35 1083
4068.95 1033
4069.55 1076
4070.15 1248
4070.75 1120
4071.36 1189
4071.96 1137
4072.56 1117
4073.16 1102
4073.76 1197
4074.36 1243
4074.97 1189
4075.57 1165
4076.17 1103
4076.77 1172
4077.38 1208
4077.98 1269
4078.58 1161
4079.18 1241
4079.78 1180
4080.39 1217
4080.99 1247
4081.59 1227
4082.19 1205
4082.80 1176
4083.40 1115
4084.00 1213
4084.60 1173
4085.21 1140
4085.81 1180
4086.41 1251
4087.02 1235
4087.62 1159
4088.22 1145
4088.82 1133
4089.43 1147
4090.03 1209
4090.63 1121
4091.24 1120
4091.84 1255
4092.44 1197
4093.05 1275
4093.65 1166
4094.25 1180
4094.86 1182
4095.46 1182
4096.06 1159
4096.67 992
4097.27 1224
4097.88 1171
4098.48 1186
4099.08 1123
4099.69 1069
4100.29 1088
4100.89 1163
4101.50 1148
4102.10 1106
4102.71 1098
4103.31 1125
4103.91 1149
4104.52 1062
4105.12 1099
4105.73 1112
4106.33 1148
4106.94 1062
4107.54 1148
4108.14 1173
4108.75 1100
4109.35 988
4109.96 992
4110.56 991
4111.17 1058
4111.77 1071
4112.38 1117
4112.98 1053
4113.59 1100
4114.19 1078
4114.80 1142
4115.40 1112
4116.01 1113
4116.61 1070
4117.22 1135
4117.82 1176
4118.43 1095
4119.03 1042
4119.64 1137
4120.24 1184
4120.85 1148
4121.45 1169
4122.06 1243
4122.66 1213
4123.27 1263
4123.88 1211
4124.48 1186
4125.09 1114
4125.69 1155
4126.30 1130
4126.90 1210
4127.51 1118
4128.12 1115
4128.72 1066
4129.33 1227
4129.93 1123
4130.54 1138
4131.15 1047
4131.75 1214
4132.36 1163
4132.96 1196
4133.57 1184
4134.18 1155
4134.78 1276
4135.39 1159
4136.00 1206
4136.60 1284
4137.21 1125
4137.82 1221
4138.42 1255
4139.03 1234
4139.64 1206
4140.24 1256
4140.85 1301
4141.46 1275
4142.06 1328
4142.67 1409
4143.28 1425
4143.89 1213
4144.49 1350
4145.10 1218
4145.71 1274
4146.31 1299
4146.92 1319
4147.53 1251
4148.14 1192
4148.74 1126
4149.35 1043
4149.96 1073
4150.57 1090
4151.17 1133
4151.78 1101
4152.39 1173
4153.00 1047
4153.60 990
4154.21 977
4154.82 987
4155.43 1020
4156.04 1067
4156.64 1075
4157.25 1039
4157.86 1088
4158.47 1107
4159.08 1111
4159.68 1124
4160.29 1093
4160.90 1050
4161.51 1092
4162.12 1153
4162.73 1090
4163.33 1143
4163.94 1309
4164.55 1326
4165.16 1230
4165.77 1280
4166.38 1395
4166.99 1383
4167.60 1302
4168.20 1222
4168.81 1235
4169.42 1244
4170.03 1169
4170.64 1224
4171.25 1190
4171.86 1203
4172.47 1230
4173.08 1193
4173.69 1092
4174.29 1305
4174.90 1334
4175.51 1088
4176.12 1209
4176.73 1219
4177.34 1239
4177.95 1294
4178.56 1328
4179.17 1267
4179.78 1324
4180.39 1256
4181.00 1188
4181.61 1283
4182.22 1245
4182.83 1216
4183.44 1180
4184.05 1245
4184.66 1250
4185.27 1194
4185.88 1143
4186.49 1112
4187.10 1168
4187.71 1144
4188.32 1123
4188.93 1234
4189.54 1174
4190.15 1233
4190.76 1258
4191.37 1225
4191.98 1350
4192.59 1386
4193.20 1429
4193.82 1463
4194.43 1480
4195.04 1408
4195.65 1489
4196.26 1599
4196.87 1439
4197.48 1368
4198.09 1401
4198.70 1423
4199.31 1514
4199.93 1370
4200.54 1299
4201.15 1278
4201.76 1426
4202.37 1308
4202.98 1328
4203.59 1321
4204.20 1286
4204.82 1303
4205.43 1224
4206.04 1202
4206.65 1150
4207.26 1294
4207.87 1334
4208.49 1288
4209.10 1167
4209.71 1257
4210.32 1269
4210.93 1277
4211.55 1298
4212.16 1223
4212.77 1330
4213.38 1224
4213.99 1166
4214.61 1286
4215.22 1330
4215.83 1342
4216.44 1336
4217.06 1411
4217.67 1397
4218.28 1511
4218.89 1551
4219.51 1616
4220.12 1558
4220.73 1718
4221.34 1845
4221.96 1715
4222.57 1653
4223.18 1642
4223.80 1690
4224.41 1617
4225.02 1691
4225.63 1884
4226.25 2032
4226.86 2086
4227.47 2118
4228.09 2165
4228.70 2323
4229.31 2322
4229.93 2390
4230.54 2401
4231.15 2594
4231.77 2536
4232.38 2534
4232.99 2475
4233.61 2766
4234.22 3069
4234.83 3134
4235.45 3186
4236.06 3220
4236.68 3194
4237.29 3284
4237.90 3255
4238.52 3100
4239.13 2890
4239.75 2629
4240.36 2455
4240.97 2114
4241.59 1971
4242.20 1865
4242.82 1786
4243.43 1838
4244.05 1656
4244.66 1558
4245.27 1647
4245.89 1602
4246.50 1714
4247.12 1856
4247.73 1802
4248.35 1846
4248.96 1668
4249.58 1729
4250.19 1640
4250.81 1639
4251.42 1624
4252.04 1695
4252.65 1659
4253.27 1700
4253.88 1575
4254.50 1541
4255.11 1604
4255.73 1450
4256.34 1486
4256.96 1498
4257.57 1494
4258.19 1462
4258.80 1467
4259.42 1390
4260.03 1376
4260.65 1306
4261.27 1317
4261.88 1230
4262.50 1368
4263.11 1298
4263.73 1275
4264.34 1259
4264.96 1297
4265.58 1372
4266.19 1362
4266.81 1280
4267.42 1351
4268.04 1326
4268.66 1366
4269.27 1383
4269.89 1337
4270.51 1328
4271.12 1372
4271.74 1381
4272.35 1347
4272.97 1539
4273.59 1492
4274.20 1471
4274.82 1446
4275.44 1487
4276.05 1441
4276.67 1492
4277.29 1470
4277.90 1497
4278.52 1492
4279.14 1557
4279.76 1508
4280.37 1513
4280.99 1451
4281.61 1239
4282.22 1234
4282.84 1309
4283.46 1209
4284.07 1290
4284.69 1170
4285.31 1192
4285.93 1278
4286.54 1278
4287.16 1269
4287.78 1233
4288.40 1282
4289.01 1319
4289.63 1223
4290.25 1240
4290.87 1260
4291.49 1275
4292.10 1221
4292.72 1265
4293.34 1273
4293.96 1358
4294.58 1274
4295.19 1196
4295.81 1255
4296.43 1276
4297.05 1368
4297.67 1369
4298.28 1320
4298.90 1127
4299.52 1136
4300.14 1290
4300.76 1302
4301.38 1335
4301.99 1227
4302.61 1254
4303.23 1290
4303.85 1266
4304.47 1230
4305.09 1161
4305.71 1339
4306.33 1354
4306.94 1292
4307.56 1311
4308.18 1290
4308.80 1147
4309.42 1247
4310.04 1268
4310.66 1218
4311.28 1244
4311.90 1276
4312.52 1234
4313.14 1308
4313.76 1261
4314.38 1291
4314.99 1290
4315.61 1255
4316.23 1362
4316.85 1353
4317.47 1366
4318.09 1449
4318.71 1406
4319.33 1386
4319.95 1474
4320.57 1534
4321.19 1657
4321.81 1476
4322.43 1537
4323.05 1519
4323.67 1498
4324.29 1502
4324.91 1617
4325.53 1540
4326.15 1814
4326.77 1651
4327.39 1541
4328.01 1612
4328.63 1619
4329.26 1736
4329.88 1717
4330.50 1613
4331.12 1824
4331.74 1824
4332.36 1727
4332.98 1800
4333.60 1842
4334.22 1931
4334.84 2089
4335.46 2275
4336.08 2485
4336.70 2541
4337.33 2512
4337.95 2817
4338.57 2897
4339.19 3064
4339.81 3288
4340.43 3181
4341.05 2977
4341.67 2897
4342.30 2782
4342.92 3137
4343.54 3249
4344.16 3493
4344.78 3745
4345.40 3999
4346.03 4465
4346.65 4925
4347.27 5189
4347.89 5588
4348.51 5490
4349.14 5586
4349.76 5149
4350.38 4697
4351.00 4384
4351.62 3844
4352.25 3265
4352.87 3089
4353.49 2587
4354.11 2280
4354.73 2035
4355.36 2182
4355.98 2062
4356.60 2018
4357.22 1980
4357.85 1879
4358.47 1890
4359.09 2060
4359.71 1973
4360.34 1977
4360.96 1951
4361.58 1833
4362.21 1827
4362.83 1933
4363.45 1939
4364.07 1876
4364.70 1841
4365.32 1722
4365.94 1778
4366.57 1633
4367.19 1596
4367.81 1608
4368.44 1589
4369.06 1566
4369.68 1505
4370.31 1470
4370.93 1509
4371.55 1537
4372.18 1477
4372.80 1385
4373.43 1365
4374.05 1348
4374.67 1344
4375.30 1347
4375.92 1396
4376.54 1374
4377.17 1497
4377.79 1516
4378.42 1433
4379.04 1528
4379.66 1576
4380.29 1567
4380.91 1628
4381.54 1557
4382.16 1585
4382.79 1589
4383.41 1496
4384.03 1550
4384.66 1500
4385.28 1481
4385.91 1448
4386.53 1517
4387.16 1447
4387.78 1425
4388.41 1379
4389.03 1399
4389.66 1422
4390.28 1351
4390.91 1353
4391.53 1358
4392.16 1304
4392.78 1276
4393.41 1311
4394.03 1247
4394.66 1206
4395.28 1315
4395.91 1413
4396.53 1401
4397.16 1295
4397.78 1437
4398.41 1368
4399.03 1439
4399.66 1535
4400.29 1591
4400.91 1561
4401.54 1550
4402.16 1586
4402.79 1643
4403.41 1557
4404.04 1428
4404.67 1534
4405.29 1426
4405.92 1356
4406.54 1326
4407.17 1276
4407.80 1330
4408.42 1357
4409.05 1245
4409.67 1254
4410.30 1317
4410.93 1357
4411.55 1345
4412.18 1385
4412.81 1402
4413.43 1270
4414.06 1311
4414.69 1295
4415.31 1191
4415.94 1229
4416.57 1257
4417.19 1277
4417.82 1375
4418.45 1293
4419.07 1229
4419.70 1246
4420.33 1317
4420.95 1142
4421.58 1128
4422.21 1242
4422.84 1209
4423.46 1155
4424.09 1079
4424.72 1192
4425.35 1163
4425.97 1145
4426.60 1254
4427.23 1150
4427.86 1077
4428.48 1188
4429.11 1233
4429.74 1172
4430.37 1173
4430.99 1209
4431.62 1266
4432.25 1195
4432.88 1196
4433.51 1271
4434.13 1157
4434.76 1224
4435.39 1205
4436.02 1362
4436.65 1328
4437.27 1376
4437.90 1304
4438.53 1319
4439.16 1332
4439.79 1193
4440.42 1224
4441.04 1288
4441.67 1188
4442.30 1186
4442.93 1221
4443.56 1231
4444.19 1220
4444.82 1340
4445.44 1345
4446.07 1203
4446.70 1255
4447.33 1222
4447.96 1247
4448.59 1292
4449.22 1352
4449.85 1380
4450.48 1367
4451.11 1334
4451.74 1250
4452.36 1236
4452.99 1204
4453.62 1310
4454.25 1307
4454.88 1460
4455.51 1603
4456.14 1460
4456.77 1518
4457.40 1455
4458.03 1573
4458.66 1571
4459.29 1488
4459.92 1395
4460.55 1325
4461.18 1238
4461.81 1238
4462.44 1165
4463.07 1165
4463.70 1242
4464.33 1237
4464.96 1185
4465.59 1163
4466.22 1148
4466.85 1181
4467.48 1168
4468.11 1175
4468.74 1063
4469.37 1129
4470.00 1204
4470.63 1179
4471.26 1202
4471.89 1192
4472.53 1160
4473.16 1132
4473.79 1145
4474.42 1064
4475.05 1069
4475.68 1166
4476.31 1173
4476.94 1174
4477.57 1181
4478.20 1140
4478.83 1106
4479.47 1070
4480.10 1136
4480.73 1226
4481.36 1172
4481.99 1155
4482.62 1178
4483.25 1255
4483.89 1194
4484.52 1124
4485.15 1210
4485.78 1306
4486.41 1260
4487.04 1214
4487.68 1152
4488.31 1278
4488.94 1201
4489.57 1205
4490.20 1209
4490.84 1285
4491.47 1319
4492.10 1255
4492.73 1223
4493.36 1310
4494.00 1182
4494.63 1144
4495.26 1266
4495.89 1232
4496.53 1279
4497.16 1232
4497.79 1303
4498.42 1376
4499.06 1423
4499.69 1580
4500.32 1612
4500.95 1556
4501.59 1628
4502.22 1711
4502.85 1730
4503.48 1686
4504.12 1607
4504.75 1596
4505.38 1667
4506.02 1595
4506.65 1547
4507.28 1447
4507.92 1390
4508.55 1476
4509.18 1423
4509.82 1325
4510.45 1288
4511.08 1199
4511.72 1256
4512.35 1274
4512.98 1187
4513.62 1289
4514.25 1269
4514.88 1088
4515.52 1171
4516.15 1297
4516.79 1263
4517.42 1276
4518.05 1198
4518.69 1168
4519.32 1048
4519.96 1162
4520.59 1192
4521.22 1131
4521.86 1202
4522.49 1199
4523.13 1185
4523.76 1249
4524.40 1141
4525.03 1172
4525.66 1185
4526.30 1230
4526.93 1214
4527.57 1280
4528.20 1256
4528.84 1227
4529.47 1265
4530.11 1204
4530.74 1284
4531.38 1211
4532.01 1238
4532.65 1348
4533.28 1320
4533.92 1299
4534.55 1306
4535.19 1329
4535.82 1250
4536.46 1274
4537.09 1198
4537.73 1277
4538.36 1273
4539.00 1262
4539.63 1213
4540.27 1243
4540.90 1252
4541.54 1314
4542.18 1290
4542.81 1391
4543.45 1362
4544.08 1348
4544.72 1377
4545.35 1284
4545.99 1212
4546.63 1200
4547.26 1209
4547.90 1269
4548.53 1171
4549.17 1325
4549.81 1152
4550.44 1127
4551.08 1083
4551.72 1130
4552.35 1170
4552.99 1125
4553.62 1193
4554.26 1190
4554.90 1159
4555.53 1064
4556.17 1145
4556.81 1210
4557.44 1125
4558.08 1181
4558.72 1060
4559.35 1215
4559.99 1148
4560.63 1135
4561.26 1098
4561.90 1070
4562.54 1130
4563.18 1226
4563.81 1230
4564.45 1214
4565.09 1096
4565.72 1060
4566.36 1051
4567.00 1081
4567.64 1074
4568.27 1100
4568.91 1177
4569.55 1270
4570.19 1113
4570.82 1158
4571.46 1177
4572.10 1161
4572.74 1124
4573.38 1229
4574.01 1106
4574.65 998
4575.29 1161
4575.93 1134
4576.56 1143
4577.20 1172
4577.84 1254
4578.48 1188
4579.12 1078
4579.76 1128
4580.39 1213
4581.03 1211
4581.67 1128
4582.31 1129
4582.95 1268
4583.59 1234
4584.22 1178
4584.86 1244
4585.50 1253
4586.14 1210
4586.78 1209
4587.42 1365
4588.06 1452
4588.70 1444
4589.33 1575
4589.97 1832
4590.61 1955
4591.25 1861
4591.89 2050
4592.53 2048
4593.17 2162
4593.81 2227
4594.45 2014
4595.09 1942
4595.73 1666
4596.37 1635
4597.00 1677
4597.64 1464
4598.28 1441
4598.92 1398
4599.56 1365
4600.20 1392
4600.84 1489
4601.48 1434
4602.12 1511
4602.76 1598
4603.40 1596
4604.04 1683
4604.68 1542
4605.32 1497
4605.96 1510
4606.60 1386
4607.24 1403
4607.88 1517
4608.52 1492
4609.16 1560
4609.80 1420
4610.44 1394
4611.08 1483
4611.72 1361
4612.36 1295
4613.01 1290
4613.65 1308
4614.29 1313
4614.93 1336
4615.57 1236
4616.21 1298
4616.85 1235
4617.49 1171
4618.13 1113
4618.77 1248
4619.41 1120
4620.05 1185
4620.70 1245
4621.34 1212
4621.98 1229
4622.62 1192
4623.26 1278
4623.90 1340
4624.54 1258
4625.18 1228
4625.83 1260
4626.47 1222
4627.11 1215
4627.75 1197
4628.39 1164
4629.03 1168
4629.68 1138
4630.32 1191
4630.96 1270
4631.60 1203
4632.24 1139
4632.88 1304
4633.53 1353
4634.17 1350
4634.81 1440
4635.45 1365
4636.10 1282
4636.74 1331
4637.38 1441
4638.02 1407
4638.66 1438
4639.31 1493
4639.95 1422
4640.59 1372
4641.23 1462
4641.88 1436
4642.52 1425
4643.16 1469
4643.80 1359
4644.45 1287
4645.09 1232
4645.73 1250
4646.38 1342
4647.02 1206
4647.66 1243
4648.30 1292
4648.95 1237
4649.59 1315
4650.23 1302
4650.88 1226
4651.52 1198
4652.16 1190
4652.81 1214
4653.45 1320
4654.09 1204
4654.74 1307
4655.38 1221
4656.02 1141
4656.67 1116
4657.31 1064
4657.96 1078
4658.60 1079
4659.24 1133
4659.89 1120
4660.53 1118
4661.17 1208
4661.82 1250
4662.46 1181
4663.11 1171
4663.75 1150
4664.39 1251
4665.04 1239
4665.68 1157
4666.33 1102
4666.97 1130
4667.62 1150
4668.26 1248
4668.90 1295
4669.55 1193
4670.19 1138
4670.84 1296
4671.48 1278
4672.13 1244
4672.77 1299
4673.42 1440
4674.06 1502
4674.71 1490
4675.35 1437
4676.00 1462
4676.64 1435
4677.29 1412
4677.93 1408
4678.58 1362
4679.22 1316
4679.87 1287
4680.51 1262
4681.16 1148
4681.80 1198
4682.45 1285
4683.09 1226
4683.74 1283
4684.38 1322
4685.03 1288
4685.68 1308
4686.32 1278
4686.97 1165
4687.61 1333
4688.26 1286
4688.90 1241
4689.55 1240
4690.20 1191
4690.84 1259
4691.49 1229
4692.13 1224
4692.78 1234
4693.43 1326
4694.07 1337
4694.72 1391
4695.36 1522
4696.01 1590
4696.66 1538
4697.30 1634
4697.95 1757
4698.60 1812
4699.24 1905
4699.89 1953
4700.54 2071
4701.18 2025
4701.83 2063
4702.48 2017
4703.12 1810
4703.77 1588
4704.42 1504
4705.06 1422
4705.71 1389
4706.36 1346
4707.00 1401
4707.65 1471
4708.30 1426
4708.95 1425
4709.59 1446
4710.24 1445
4710.89 1373
4711.54 1497
4712.18 1395
4712.83 1404
4713.48 1427
4714.13 1560
4714.77 1417
4715.42 1326
4716.07 1336
4716.72 1393
4717.36 1195
4718.01 1224
4718.66 1192
4719.31 1273
4719.96 1357
4720.60 1347
4721.25 1293
4721.90 1374
4722.55 1452
4723.20 1511
4723.84 1409
4724.49 1393
4725.14 1465
4725.79 1456
4726.44 1552
4727.09 1582
4727.73 1490
4728.38 1494
4729.03 1533
4729.68 1566
4730.33 1533
4730.98 1450
4731.63 1418
4732.27 1288
4732.92 1279
4733.57 1299
4734.22 1295
4734.87 1337
4735.52 1271
4736.17 1228
4736.82 1248
4737.47 1307
4738.12 1273
4738.77 1161
4739.41 1279
4740.06 1438
4740.71 1285
4741.36 1241
4742.01 1230
4742.66 1237
4743.31 1274
4743.96 1310
4744.61 1263
4745.26 1151
4745.91 1279
4746.56 1228
4747.21 1224
4747.86 1252
4748.51 1270
4749.16 1322
4749.81 1337
4750.46 1363
4751.11 1283
4751.76 1306
4752.41 1302
4753.06 1306
4753.71 1384
4754.36 1329
4755.01 1293
4755.66 1390
4756.31 1348
4756.96 1363
4757.61 1291
4758.26 1316
4758.91 1187
4759.56 1116
4760.22 1162
4760.87 1071
4761.52 1061
4762.17 1104
4762.82 1085
4763.47 1161
4764.12 1181
4764.77 1135
4765.42 1227
4766.07 1215
4766.72 1121
4767.38 1276
4768.03 1190
4768.68 1141
4769.33 1276
4769.98 1269
4770.63 1225
4771.28 1183
4771.94 1225
4772.59 1291
4773.24 1168
4773.89 1231
4774.54 1208
4775.19 1113
4775.85 1155
4776.50 1278
4777.15 1179
4777.80 1160
4778.45 1087
4779.11 1195
4779.76 1180
4780.41 1112
4781.06 1133
4781.71 1154
4782.37 1112
4783.02 1035
4783.67 1127
4784.32 1202
4784.98 1165
4785.63 1184
4786.28 1102
4786.93 1177
4787.59 1218
4788.24 1119
4788.89 1123
4789.54 1100
4790.20 1090
4790.85 1127
4791.50 1172
4792.15 1145
4792.81 1085
4793.46 1059
4794.11 1091
4794.77 1116
4795.42 1076
4796.07 1105
4796.73 1141
4797.38 1050
4798.03 1072
4798.69 1193
4799.34 1223
4799.99 1101
4800.65 1114
4801.30 1069
4801.95 1131
4802.61 1168
4803.26 1203
4803.91 1147
4804.57 1155
4805.22 1162
4805.88 1131
4806.53 1182
4807.18 1221
4807.84 1208
4808.49 1187
4809.15 1205
4809.80 1193
4810.45 1300
4811.11 1229
4811.76 1219
4812.42 1102
4813.07 1136
4813.73 1149
4814.38 1205
4815.03 1187
4815.69 1128
4816.34 1047
4817.00 1193
4817.65 1269
4818.31 1349
4818.96 1351
4819.62 1403
4820.27 1247
4820.93 1229
4821.58 1281
4822.24 1310
4822.89 1356
4823.55 1501
4824.20 1668
4824.86 1725
4825.51 1740
4826.17 1684
4826.82 1816
4827.48 1732
4828.13 1773
4828.79 1738
4829.44 1632
4830.10 1541
4830.75 1661
4831.41 1588
4832.07 1551
4832.72 1533
4833.38 1460
4834.03 1527
4834.69 1517
4835.34 1582
4836.00 1719
4836.66 1619
4837.31 1621
4837.97 1658
4838.62 1692
4839.28 1607
4839.94 1729
4840.59 1737
4841.25 1782
4841.91 1839
4842.56 1770
4843.22 1692
4843.87 1800
4844.53 1709
4845.19 1647
4845.84 1803
4846.50 1870
4847.16 1839
4847.81 1978
4848.47 2023
4849.13 1952
4849.78 2173
4850.44 2476
4851.10 2421
4851.75 2310
4852.41 2360
4853.07 2352
4853.73 2173
4854.38 2291
4855.04 2243
4855.70 2093
4856.35 2224
4857.01 2389
4857.67 2512
4858.33 2451
4858.98 2485
4859.64 2439
4860.30 2635
4860.96 2375
4861.61 2478
4862.27 2413
4862.93 2406
4863.59 2361
4864.25 2338
4864.90 2152
4865.56 2318
4866.22 2386
4866.88 2409
4867.54 2467
4868.19 2453
4868.85 2425
4869.51 2336
4870.17 2211
4870.83 2221
4871.48 2233
4872.14 2095
4872.80 2060
4873.46 2116
4874.12 2207
4874.78 2177
4875.43 2005
4876.09 2047
4876.75 2301
4877.41 2333
4878.07 2235
4878.73 2334
4879.39 2244
4880.05 2316
4880.70 2467
4881.36 2356
4882.02 2318
4882.68 2094
4883.34 2056
4884.00 1890
4884.66 1939
4885.32 1924
4885.98 1817
4886.64 1807
4887.30 1779
4887.96 1799
4888.62 1851
4889.27 2067
4889.93 2006
4890.59 1966
4891.25 2018
4891.91 2079
4892.57 2169
4893.23 2197
4893.89 2165
4894.55 2101
4895.21 2112
4895.87 1935
4896.53 1883
4897.19 1895
4897.85 1809
4898.51 1807
4899.17 1964
4899.83 1891
4900.49 1939
4901.15 1945
4901.81 1896
4902.47 2046
4903.13 1967
4903.79 1810
4904.46 1669
4905.12 1681
4905.78 1657
4906.44 1671
4907.10 1669
4907.76 1526
4908.42 1454
4909.08 1496
4909.74 1563
4910.40 1494
4911.06 1410
4911.72 1465
4912.38 1575
4913.05 1394
4913.71 1424
4914.37 1459
4915.03 1504
4915.69 1382
4916.35 1413
4917.01 1470
4917.67 1409
4918.34 1431
4919.00 1439
4919.66 1447
4920.32 1291
4920.98 1376
4921.64 1414
4922.31 1422
4922.97 1397
4923.63 1367
4924.29 1205
4924.95 1306
4925.62 1418
4926.28 1366
4926.94 1314
4927.60 1354
4928.26 1448
4928.93 1423
4929.59 1353
4930.25 1339
4930.91 1341
4931.57 1465
4932.24 1393
4932.90 1386
4933.56 1400
4934.22 1477
4934.89 1382
4935.55 1387
4936.21 1381
4936.88 1378
4937.54 1301
4938.20 1240
4938.86 1243
4939.53 1271
4940.19 1346
4940.85 1372
4941.52 1474
4942.18 1358
4942.84 1363
4943.50 1331
4944.17 1367
4944.83 1308
4945.49 1283
4946.16 1284
4946.82 1291
4947.48 1224
4948.15 1207
4948.81 1204
4949.47 1201
4950.14 1194
4950.80 1165
4951.47 1197
4952.13 1155
4952.79 1173
4953.46 1188
4954.12 1201
4954.78 1207
4955.45 1224
4956.11 1199
4956.78 1252
4957.44 1216
4958.10 1196
4958.77 1258
4959.43 1219
4960.10 1246
4960.76 1268
4961.43 1297
4962.09 1312
4962.76 1421
4963.42 1435
4964.08 1498
4964.75 1538
4965.41 1641
4966.08 1670
4966.74 1747
4967.41 1504
4968.07 1503
4968.74 1524
4969.40 1417
4970.07 1470
4970.73 1373
4971.40 1252
4972.06 1244
4972.73 1175
4973.39 1278
4974.06 1289
4974.72 1255
4975.39 1277
4976.05 1231
4976.72 1223
4977.38 1357
4978.05 1492
4978.71 1481
4979.38 1605
4980.05 1492
4980.71 1419
4981.38 1391
4982.04 1307
4982.71 1238
4983.37 1214
4984.04 1249
4984.71 1254
4985.37 1217
4986.04 1210
4986.70 1202
4987.37 1175
4988.04 1225
4988.70 1136
4989.37 1078
4990.04 1169
4990.70 1106
4991.37 1098
4992.03 1084
4992.70 1186
4993.37 1170
4994.03 1152
4994.70 1081
4995.37 1078
4996.03 1068
4996.70 1193
4997.37 1105
4998.03 1086
4998.70 1099
4999.37 1145
5000.03 1106
5000.70 1066
5001.37 1054
5002.04 1046
5002.70 1020
5003.37 1051
5004.04 942
5004.70 1042
5005.37 1017
5006.04 1057
5006.71 1029
5007.37 1061
5008.04 1164
5008.71 1026
5009.38 1079
5010.04 1059
5010.71 1042
5011.38 1048
5012.05 1028
5012.71 1015
5013.38 978
5014.05 970
5014.72 909
5015.39 1095
5016.05 1024
5016.72 1116
5017.39 994
5018.06 996
5018.73 1139
5019.39 1067
5020.06 1097
5020.73 1039
5021.40 1077
5022.07 1158
5022.74 1088
5023.41 1195
5024.07 1131
5024.74 1143
5025.41 1174
5026.08 1199
5026.75 1194
5027.42 1097
5028.09 1016
5028.75 979
5029.42 1115
5030.09 1069
5030.76 967
5031.43 1074
5032.10 973
5032.77 1011
5033.44 1024
5034.11 1040
5034.78 924
5035.45 991
5036.12 971
5036.78 995
5037.45 1051
5038.12 1105
5038.79 1044
5039.46 953
5040.13 1010
5040.80 1007
5041.47 934
5042.14 987
5042.81 1067
5043.48 1095
5044.15 1038
5044.82 1049
5045.49 996
5046.16 1050
5046.83 1048
5047.50 1008
5048.17 1096
5048.84 1096
5049.51 1025
5050.18 1080
5050.85 1020
5051.52 1062
5052.19 986
5052.86 975
5053.53 994
5054.20 1009
5054.87 985
5055.55 939
5056.22 1052
5056.89 1050
5057.56 1055
5058.23 962
5058.90 956
5059.57 1008
5060.24 1055
5060.91 990
5061.58 968
5062.25 1018
5062.93 1024
5063.60 1040
5064.27 983
5064.94 1182
5065.61 1050
5066.28 979
5066.95 1036
5067.62 1006
5068.30 911
5068.97 971
5069.64 1040
5070.31 1009
5070.98 951
5071.65 976
5072.33 987
5073.00 1025
5073.67 1023
5074.34 946
5075.01 1036
5075.68 1140
5076.36 1075
5077.03 1131
5077.70 1171
5078.37 1157
5079.05 1400
5079.72 1331
5080.39 1263
5081.06 1368
5081.73 1262
5082.41 1210
5083.08 1262
5083.75 1073
5084.42 1122
5085.10 1061
5085.77 1108
5086.44 1016
5087.12 1017
5087.79 1076
5088.46 1081
5089.13 1117
5089.81 1095
5090.48 1260
5091.15 1209
5091.83 1118
5092.50 1175
5093.17 1377
5093.84 1285
5094.52 1215
5095.19 1167
5095.86 1040
5096.54 1148
5097.21 1178
5097.88 1160
5098.56 1102
5099.23 1051
5099.91 1050
5100.58 1083
5101.25 1152
5101.93 1094
5102.60 1054
5103.27 1159
5103.95 1111
5104.62 1187
5105.30 1190
5105.97 1261
5106.64 1303
5107.32 1251
5107.99 1119
5108.67 1039
5109.34 1044
5110.01 1099
5110.69 1045
5111.36 1032
5112.04 1076
5112.71 1109
5113.39 1143
5114.06 1135
5114.74 1103
5115.41 1162
5116.08 1142
5116.76 1136
5117.43 1273
5118.11 1384
5118.78 1422
5119.46 1438
5120.13 1346
5120.81 1534
5121.48 1526
5122.16 1435
5122.83 1401
5123.51 1407
5124.18 1312
5124.86 1294
5125.53 1229
5126.21 1195
5126.88 1104
5127.56 1091
5128.24 1115
5128.91 1136
5129.59 1214
5130.26 1229
5130.94 1261
5131.61 1275
5132.29 1239
5132.96 1269
5133.64 1309
5134.32 1311
5134.99 1261
5135.67 1199
5136.34 1214
5137.02 1211
5137.70 1213
5138.37 1189
5139.05 1100
5139.72 1172
5140.40 1198
5141.08 1241
5141.75 1115
5142.43 1093
5143.11 1145
5143.78 1157
5144.46 1143
5145.14 1107
5145.81 1179
5146.49 1024
5147.17 1068
5147.84 1129
5148.52 1032
5149.20 1008
5149.87 1046
5150.55 1071
5151.23 1016
5151.90 991
5152.58 946
5153.26 923
5153.94 906
5154.61 924
5155.29 956
5155.97 930
5156.64 1001
5157.32 965
5158.00 879
5158.68 920
5159.35 987
5160.03 1040
5160.71 946
5161.39 919
5162.06 862
5162.74 904
5163.42 979
5164.10 1018
5164.78 1018
5165.45 903
5166.13 1084
5166.81 1121
5167.49 1068
5168.17 1118
5168.84 1088
5169.52 1124
5170.20 1070
5170.88 969
5171.56 919
5172.23 1066
5172.91 1135
5173.59 940
5174.27 895
5174.95 1045
5175.63 1070
5176.31 1093
5176.98 1007
5177.66 1014
5178.34 1046
5179.02 1025
5179.70 1067
5180.38 1038
5181.06 947
5181.74 977
5182.42 1017
5183.09 981
5183.77 962
5184.45 948
5185.13 920
5185.81 937
5186.49 984
5187.17 1001
5187.85 947
5188.53 922
5189.21 905
5189.89 1013
5190.57 951
5191.25 915
5191.93 971
5192.61 891
5193.29 929
5193.97 943
5194.64 901
5195.32 915
5196.00 926
5196.68 963
5197.36 951
5198.04 917
5198.72 974
5199.40 979
5200.08 1044
5200.77 921
5201.45 953
5202.13 955
5202.81 930
5203.49 971
5204.17 1052
5204.85 1012
5205.53 1035
5206.21 1002
5206.89 1051
5207.57 1159
5208.25 1192
5208.93 1337
5209.61 1218
5210.29 1123
5210.97 1184
5211.65 1322
5212.34 1359
5213.02 1292
5213.70 1318
5214.38 1177
5215.06 1165
5215.74 1120
5216.42 1177
5217.10 1130
5217.78 1165
5218.47 1132
5219.15 1245
5219.83 1092
5220.51 1112
5221.19 1161
5221.87 1242
5222.56 1270
5223.24 1260
5223.92 1146
5224.60 1170
5225.28 1199
5225.96 1192
5226.65 1182
5227.33 1109
5228.01 1047
5228.69 1073
5229.37 1014
5230.06 1077
5230.74 949
5231.42 977
5232.10 1082
5232.79 1052
5233.47 985
5234.15 1056
5234.83 1076
5235.51 1014
5236.20 1015
5236.88 1135
5237.56 1119
5238.25 1195
5238.93 1139
5239.61 1151
5240.29 1120
5240.98 1121
5241.66 1118
5242.34 1075
5243.03 1215
5243.71 1081
5244.39 1094
5245.07 1064
5245.76 987
5246.44 1007
5247.12 1020
5247.81 1030
5248.49 1090
5249.17 1075
5249.86 1121
5250.54 1183
5251.22 1219
5251.91 1243
5252.59 1229
5253.28 1138
5253.96 1148
5254.64 1128
5255.33 1092
5256.01 1131
5256.69 1126
5257.38 1110
5258.06 1082
5258.75 1068
5259.43 1040
5260.11 1006
5260.80 1033
5261.48 1126
5262.17 1065
5262.85 1148
5263.53 1291
5264.22 1209
5264.90 1153
5265.59 1166
5266.27 1193
5266.96 1135
5267.64 1231
5268.33 1207
5269.01 1164
5269.70 1117
5270.38 1127
5271.07 1106
5271.75 1102
5272.44 1060
5273.12 1035
5273.80 1125
5274.49 1073
5275.18 1046
5275.86 1069
5276.55 1093
5277.23 957
5277.92 1049
5278.60 1105
5279.29 1206
5279.97 1214
5280.66 1159
5281.34 1219
5282.03 1222
5282.71 1202
5283.40 1192
5284.08 1275
5284.77 1238
5285.46 1224
5286.14 1191
5286.83 1202
5287.51 1117
5288.20 1222
5288.89 1062
5289.57 1014
5290.26 989
5290.94 1030
5291.63 1019
5292.32 1012
5293.00 1059
5293.69 1040
5294.38 1090
5295.06 1174
5295.75 1172
5296.43 1053
5297.12 1157
5297.81 1179
5298.49 1188
5299.18 1230
5299.87 1141
5300.55 1207
5301.24 1201
5301.93 1210
5302.61 1151
5303.30 1186
5303.99 1194
5304.68 1341
5305.36 1156
5306.05 1215
5306.74 1159
5307.42 1290
5308.11 1275
5308.80 1307
5309.49 1309
5310.17 1365
5310.86 1409
5311.55 1487
5312.23 1527
5312.92 1453
5313.61 1657
5314.30 1582
5314.99 1492
5315.67 1358
5316.36 1359
5317.05 1319
5317.74 1281
5318.42 1314
5319.11 1335
5319.80 1305
5320.49 1356
5321.18 1513
5321.86 1481
5322.55 1379
5323.24 1374
5323.93 1395
5324.62 1434
5325.31 1351
5325.99 1182
5326.68 1315
5327.37 1197
5328.06 1057
5328.75 1057
5329.44 1063
5330.12 1177
5330.81 1070
5331.50 997
5332.19 1141
5332.88 983
5333.57 1054
5334.26 1067
5334.95 1035
5335.64 983
5336.32 997
5337.01 986
5337.70 1041
5338.39 1030
5339.08 977
5339.77 1116
5340.46 1080
5341.15 1030
5341.84 988
5342.53 1055
5343.22 1039
5343.91 1102
5344.60 1031
5345.29 1087
5345.98 1150
5346.67 1035
5347.36 940
5348.04 927
5348.73 969
5349.42 1135
5350.11 1164
5350.80 1122
5351.49 1183
5352.18 1142
5352.87 1080
5353.56 1152
5354.25 1060
5354.95 1130
5355.64 1124
5356.33 1042
5357.02 1166
5357.71 1064
5358.40 1011
5359.09 1041
5359.78 1026
5360.47 1019
5361.16 1031
5361.85 976
5362.54 960
5363.23 991
5363.92 990
5364.61 956
5365.30 986
5365.99 1076
5366.69 958
5367.38 977
5368.07 949
5368.76 900
5369.45 893
5370.14 917
5370.83 973
5371.52 972
5372.22 954
5372.91 1037
5373.60 970
5374.29 986
5374.98 1019
5375.67 976
5376.36 1045
5377.06 1009
5377.75 971
5378.44 919
5379.13 960
5379.82 905
5380.52 1028
5381.21 1005
5381.90 879
5382.59 883
5383.28 899
5383.98 869
5384.67 892
5385.36 900
5386.05 933
5386.74 965
5387.44 906
5388.13 880
5388.82 1008
5389.51 1052
5390.21 987
5390.90 985
5391.59 1055
5392.28 1019
5392.98 997
5393.67 981
5394.36 1005
5395.06 944
5395.75 1025
5396.44 933
5397.13 954
5397.83 878
5398.52 895
5399.21 884
5399.91 928
5400.60 885
5401.29 914
5401.99 953
5402.68 927
5403.37 868
5404.07 967
5404.76 912
5405.45 911
5406.15 1024
5406.84 980
5407.53 947
5408.23 1020
5408.92 983
5409.61 986
5410.31 996
5411.00 967
5411.70 952
5412.39 1039
5413.08 934
5413.78 921
5414.47 965
5415.17 1037
5415.86 997
5416.55 988
5417.25 935
5417.94 976
5418.64 1057
5419.33 1007
5420.03 1069
5420.72 1032
5421.42 1066
5422.11 1073
5422.80 992
5423.50 1062
5424.19 944
5424.89 993
5425.58 1025
5426.28 1048
5426.97 1020
5427.67 1040
5428.36 1045
5429.06 1097
5429.75 1131
5430.45 1007
5431.14 986
5431.84 1102
5432.53 1114
5433.23 1137
5433.92 1168
5434.62 1217
5435.31 1230
5436.01 1163
5436.71 1191
5437.40 1219
5438.10 1259
5438.79 1264
5439.49 1227
5440.18 1309
5440.88 1124
5441.58 1122
5442.27 1075
5442.97 1172
5443.66 1209
5444.36 1349
5445.06 1342
5445.75 1367
5446.45 1318
5447.14 1322
5447.84 1366
5448.54 1518
5449.23 1523
5449.93 1495
5450.63 1409
5451.32 1396
5452.02 1425
5452.71 1427
5453.41 1465
5454.11 1289
5454.80 1284
5455.50 1305
5456.20 1148
5456.89 1226
5457.59 1287
5458.29 1323
5458.99 1317
5459.68 1277
5460.38 1282
5461.08 1344
5461.77 1367
5462.47 1302
5463.17 1336
5463.86 1457
5464.56 1413
5465.26 1443
5465.96 1418
5466.65 1405
5467.35 1437
5468.05 1471
5468.75 1283
5469.44 1384
5470.14 1358
5470.84 1342
5471.54 1363
5472.24 1415
5472.93 1345
5473.63 1322
5474.33 1436
5475.03 1495
5475.72 1477
5476.42 1681
5477.12 1695
5477.82 1707
5478.52 1969
5479.22 2076
5479.91 2066
5480.61 2345
5481.31 2479
5482.01 2748
5482.71 2586
5483.41 2512
5484.10 2486
5484.80 2292
5485.50 2130
5486.20 2062
5486.90 1922
5487.60 1847
5488.30 1935
5488.99 1846
5489.69 1851
5490.39 1791
5491.09 1770
5491.79 1831
5492.49 1810
5493.19 1940
5493.89 1986
5494.59 2027
5495.29 2096
5495.99 2283
5496.69 2416
5497.38 2415
5498.08 2633
5498.78 2896
5499.48 3193
5500.18 3535
5500.88 3905
5501.58 4366
5502.28 4438
5502.98 4553
5503.68 4647
5504.38 4417
5505.08 3799
5505.78 3175
5506.48 2768
5507.18 2573
5507.88 2287
5508.58 1903
5509.28 1801
5509.98 1861
5510.68 1824
5511.38 1777
5512.08 1833
5512.78 1739
5513.48 1783
5514.18 1884
5514.88 1827
5515.58 1818
5516.28 1823
5516.98 1893
5517.69 1879
5518.39 1726
5519.09 1601
5519.79 1586
5520.49 1535
5521.19 1536
5521.89 1505
5522.59 1400
5523.29 1481
5523.99 1452
5524.69 1429
5525.40 1348
5526.10 1281
5526.80 1392
5527.50 1354
5528.20 1273
5528.90 1298
5529.60 1321
5530.31 1365
5531.01 1325
5531.71 1295
5532.41 1369
5533.11 1367
5533.81 1298
5534.51 1245
5535.22 1232
5535.92 1089
5536.62 1252
5537.32 1250
5538.02 1183
5538.73 1182
5539.43 1206
5540.13 1149
5540.83 1240
5541.53 1223
5542.24 1116
5542.94 1121
5543.64 1082
5544.34 1061
5545.05 1129
5545.75 1100
5546.45 1080
5547.15 1054
5547.86 1047
5548.56 1039
5549.26 1080
5549.96 1137
5550.67 1130
5551.37 1119
5552.07 1077
5552.78 1209
5553.48 1151
5554.18 1097
5554.88 1101
5555.59 1184
5556.29 1108
5556.99 1045
5557.70 981
5558.40 967
5559.10 931
5559.81 929
5560.51 1013
5561.21 1046
5561.92 999
5562.62 1046
5563.32 1041
5564.03 1021
5564.73 1008
5565.44 1020
5566.14 1110
5566.84 1204
5567.55 1167
5568.25 1064
5568.95 1208
5569.66 1141
5570.36 1091
5571.07 1101
5571.77 1003
5572.47 1041
5573.18 1098
5573.88 1032
5574.59 1069
5575.29 1119
5576.00 1033
5576.70 1138
5577.40 1133
5578.11 1051
5578.81 1066
5579.52 1069
5580.22 1066
5580.93 1019
5581.63 966
5582.34 1007
5583.04 1078
5583.75 963
5584.45 961
5585.16 992
5585.86 1000
5586.57 1087
5587.27 978
5587.98 1033
5588.68 1052
5589.39 1144
5590.09 1116
5590.80 1086
5591.50 1136
5592.21 981
5592.91 989
5593.62 1084
5594.33 994
5595.03 958
5595.74 1027
5596.44 988
5597.15 1026
5597.85 957
5598.56 972
5599.27 1012
5599.97 985
5600.68 1004
5601.38 1035
5602.09 970
5602.79 878
5603.50 928
5604.21 982
5604.91 1009
5605.62 912
5606.33 952
5607.03 896
5607.74 821
5608.45 909
5609.15 910
5609.86 889
5610.56 889
5611.27 950
5611.98 840
5612.68 895
5613.39 956
5614.10 983
5614.80 937
5615.51 932
5616.22 1002
5616.93 948
5617.63 850
5618.34 877
5619.05 944
5619.75 952
5620.46 969
5621.17 993
5621.88 904
5622.58 1013
5623.29 947
5624.00 1022
5624.70 943
5625.41 933
5626.12 971
5626.83 1043
5627.54 1114
5628.24 1065
5628.95 1078
5629.66 980
5630.37 1132
5631.07 1097
5631.78 1060
5632.49 1010
5633.20 1071
5633.91 987
5634.61 962
5635.32 1008
5636.03 1059
5636.74 1085
5637.45 1053
5638.15 1062
5638.86 1068
5639.57 953
5640.28 1082
5640.99 1189
5641.70 1077
5642.41 1205
5643.11 1201
5643.82 1205
5644.53 1087
5645.24 1128
5645.95 1180
5646.66 1040
5647.37 1031
5648.08 1034
5648.78 1028
5649.49 1002
5650.20 1022
5650.91 1099
5651.62 1098
5652.33 1055
5653.04 1059
5653.75 1067
5654.46 1102
5655.17 1107
5655.88 1056
5656.59 982
5657.30 1107
5658.00 1059
5658.71 1096
5659.42 1069
5660.13 1062
5660.84 1151
5661.55 1056
5662.26 1140
5662.97 1156
5663.68 1092
5664.39 1098
5665.10 1145
5665.81 1018
5666.52 1014
5667.23 1072
5667.94 1126
5668.65 1172
5669.36 1286
5670.07 1236
5670.78 1205
5671.49 1273
5672.20 1222
5672.92 1274
5673.63 1428
5674.34 1337
5675.05 1278
5675.76 1114
5676.47 1119
5677.18 1079
5677.89 1025
5678.60 1089
5679.31 963
5680.02 1010
5680.73 1089
5681.44 1035
5682.16 963
5682.87 970
5683.58 1091
5684.29 1145
5685.00 1094
5685.71 1056
5686.42 1088
5687.13 1073
5687.85 1059
5688.56 1005
5689.27 961
5689.98 1067
5690.69 1033
5691.40 1096
5692.11 1027
5692.83 971
5693.54 1008
5694.25 1009
5694.96 978
5695.67 960
5696.39 879
5697.10 946
5697.81 909
5698.52 887
5699.23 958
5699.95 939
5700.66 905
5701.37 983
5702.08 907
5702.80 922
5703.51 1044
5704.22 1000
5704.93 945
5705.64 945
5706.36 928
5707.07 903
5707.78 876
5708.50 842
5709.21 958
5709.92 884
5710.63 877
5711.35 938
5712.06 863
5712.77 868
5713.49 912
5714.20 938
5714.91 890
5715.62 898
5716.34 874
5717.05 897
5717.76 881
5718.48 978
5719.19 875
5719.90 868
5720.62 853
5721.33 848
5722.05 951
5722.76 872
5723.47 909
5724.19 945
5724.90 957
5725.61 894
5726.33 982
5727.04 973
5727.76 928
5728.47 1035
5729.18 1112
5729.90 1141
5730.61 1118
5731.33 1126
5732.04 1012
5732.75 1066
5733.47 1047
5734.18 1004
5734.90 947
5735.61 961
5736.33 961
5737.04 1003
5737.75 929
5738.47 860
5739.18 898
5739.90 913
5740.61 982
5741.33 968
5742.04 918
5742.76 899
5743.47 899
5744.19 872
5744.90 867
5745.62 829
5746.33 826
5747.05 849
5747.76 905
5748.48 864
5749.19 858
5749.91 986
5750.62 1023
5751.34 989
5752.05 946
5752.77 941
5753.49 981
5754.20 953
5754.92 942
5755.63 982
5756.35 1038
5757.06 1069
5757.78 1076
5758.50 1039
5759.21 1009
5759.93 866
5760.64 874
5761.36 939
5762.07 833
5762.79 850
5763.51 892
5764.22 881
5764.94 832
5765.66 843
5766.37 895
5767.09 857
5767.80 843
5768.52 852
5769.24 769
5769.95 789
5770.67 859
5771.39 872
5772.10 840
5772.82 802
5773.54 824
5774.25 827
5774.97 895
5775.69 855
5776.41 848
5777.12 803
5777.84 814
5778.56 843
5779.27 779
5779.99 825
5780.71 775
5781.42 827
5782.14 768
5782.86 819
5783.58 812
5784.29 785
5785.01 866
5785.73 927
5786.45 879
5787.16 874
5787.88 819
5788.60 854
5789.32 848
5790.04 863
5790.75 931
5791.47 895
5792.19 879
5792.91 831
5793.62 907
5794.34 896
5795.06 910
5795.78 934
5796.50 934
5797.22 968
5797.93 1040
5798.65 1014
5799.37 1043
5800.09 1066
5800.81 1132
5801.53 1168
5802.24 1076
5802.96 1035
5803.68 1167
5804.40 1103
5805.12 959
5805.84 1009
5806.56 1020
5807.28 992
5807.99 922
5808.71 889
5809.43 934
5810.15 1018
5810.87 902
5811.59 930
5812.31 956
5813.03 857
5813.75 881
5814.47 923
5815.19 871
5815.90 842
5816.62 875
5817.34 1047
5818.06 967
5818.78 973
5819.50 893
5820.22 856
5820.94 973
5821.66 924
5822.38 959
5823.10 1021
5823.82 892
5824.54 878
5825.26 991
5825.98 969
5826.70 831
5827.42 916
5828.14 930
5828.86 844
5829.58 855
5830.30 895
5831.02 903
5831.74 900
5832.46 885
5833.18 1024
5833.90 1017
5834.62 946
5835.35 994
5836.07 928
5836.79 943
5837.51 870
5838.23 937
5838.95 907
5839.67 847
5840.39 954
5841.11 931
5841.83 931
5842.55 864
5843.27 897
5844.00 880
5844.72 894
5845.44 948
5846.16 885
5846.88 959
5847.60 1004
5848.32 968
5849.04 1061
5849.77 1049
5850.49 1014
5851.21 1007
5851.93 999
5852.65 961
5853.37 988
5854.10 1004
5854.82 938
5855.54 990
5856.26 980
5856.98 941
5857.71 1074
5858.43 991
5859.15 940
5859.87 961
5860.59 1059
5861.32 1007
5862.04 884
5862.76 967
5863.48 963
5864.21 1002
5864.93 941
5865.65 955
5866.37 909
5867.10 954
5867.82 1016
5868.54 1015
5869.26 988
5869.99 1040
5870.71 1015
5871.43 972
5872.15 928
5872.88 943
5873.60 1007
5874.32 1020
5875.05 854
5875.77 913
5876.49 964
5877.22 958
5877.94 959
5878.66 981
5879.39 913
5880.11 903
5880.83 963
5881.56 1014
5882.28 1006
5883.00 937
5883.73 1048
5884.45 1183
5885.17 1135
5885.90 1159
5886.62 1076
5887.34 1087
5888.07 1025
5888.79 950
5889.52 1029
5890.24 993
5890.96 997
5891.69 995
5892.41 1022
5893.14 1057
5893.86 1040
5894.58 991
5895.31 1034
5896.03 1051
5896.76 995
5897.48 987
5898.21 987
5898.93 997
5899.66 933
5900.38 1013
5901.11 975
5901.83 1027
5902.55 931
5903.28 1033
5904.00 1061
5904.73 999
5905.45 1030
5906.18 949
5906.90 1046
5907.63 1001
5908.35 989
5909.08 1043
5909.80 1016
5910.53 1031
5911.25 1026
5911.98 1063
5912.71 1068
5913.43 1141
5914.16 1121
5914.88 1075
5915.61 1048
5916.33 1091
5917.06 1106
5917.78 1032
5918.51 1109
5919.24 1184
5919.96 1111
5920.69 1095
5921.41 1144
5922.14 1205
5922.87 1090
5923.59 1079
5924.32 1162
5925.04 1165
5925.77 1279
5926.50 1294
5927.22 1238
5927.95 1250
5928.67 1271
5929.40 1295
5930.13 1296
5930.85 1307
5931.58 1318
5932.31 1316
5933.03 1337
5933.76 1357
5934.49 1294
5935.21 1392
5935.94 1401
5936.67 1561
5937.39 1518
5938.12 1605
5938.85 1644
5939.58 1713
5940.30 1614
5941.03 1822
5941.76 1728
5942.48 1596
5943.21 1655
5943.94 1601
5944.67 1631
5945.39 1632
5946.12 1673
5946.85 1793
5947.58 1811
5948.30 1823
5949.03 1829
5949.76 1810
5950.49 1869
5951.21 2046
5951.94 2276
5952.67 2212
5953.40 2298
5954.12 2384
5954.85 2328
5955.58 2365
5956.31 2294
5957.04 2256
5957.76 2172
5958.49 2167
5959.22 2281
5959.95 2244
5960.68 2226
5961.41 2494
5962.13 2388
5962.86 2498
5963.59 2502
5964.32 2610
5965.05 2892
5965.78 3252
5966.51 3629
5967.23 3989
5967.96 4203
5968.69 4282
5969.42 4414
5970.15 4387
5970.88 4069
5971.61 3631
5972.34 3158
5973.07 2967
5973.79 2938
5974.52 2755
5975.25 2653
5975.98 2659
5976.71 2478
5977.44 2588
5978.17 2697
5978.90 2772
5979.63 2840
5980.36 2888
5981.09 2928
5981.82 3018
5982.55 2868
5983.28 2983
5984.01 3234
5984.74 3149
5985.47 3025
5986.20 2941
5986.93 2908
5987.66 2888
5988.39 2975
5989.12 2977
5989.85 2823
5990.58 2824
5991.31 2905
5992.04 2743
5992.77 2714
5993.50 2740
5994.23 2745
5994.96 2810
5995.69 2801
5996.42 2961
5997.15 2955
5997.88 3071
5998.61 3092
5999.34 3068
6000.07 3003
6000.80 2898
6001.53 2964
6002.26 2931
6003.00 3167
6003.73 3072
6004.46 2871
6005.19 2966
6005.92 2994
6006.65 2932
6007.38 2967
6008.11 3294
6008.84 3730
6009.58 4067
6010.31 4680
6011.04 5198
6011.77 5747
6012.50 6507
6013.23 7245
6013.96 7560
6014.70 7703
6015.43 7771
6016.16 7977
6016.89 7612
6017.62 7003
6018.35 6505
6019.09 5691
6019.82 5106
6020.55 4563
6021.28 4104
6022.01 3404
6022.75 3179
6023.48 2847
6024.21 2702
6024.94 2613
6025.67 2588
6026.41 2481
6027.14 2390
6027.87 2413
6028.60 2239
6029.34 2345
6030.07 2243
6030.80 2339
6031.53 2336
6032.27 2386
6033.00 2129
6033.73 2132
6034.47 2147
6035.20 2280
6035.93 2309
6036.66 2173
6037.40 2157
6038.13 2195
6038.86 2290
6039.60 2288
6040.33 2313
6041.06 2388
6041.80 2418
6042.53 2476
6043.26 2392
6044.00 2492
6044.73 2532
6045.46 2737
6046.20 2609
6046.93 2528
6047.66 2548
6048.40 2752
6049.13 2826
6049.86 2800
6050.60 3079
6051.33 3153
6052.07 3236
6052.80 3583
6053.53 3712
6054.27 3976
6055.00 3898
6055.74 3576
6056.47 3613
6057.20 3494
6057.94 3314
6058.67 2965
6059.41 2752
6060.14 2685
6060.88 2532
6061.61 2402
6062.34 2424
6063.08 2415
6063.81 2316
6064.55 2392
6065.28 2271
6066.02 2231
6066.75 2258
6067.49 2257
6068.22 2310
6068.96 2209
6069.69 2216
6070.43 2306
6071.16 2217
6071.90 2147
6072.63 2050
6073.37 1994
6074.10 1995
6074.84 2081
6075.57 1961
6076.31 1992
6077.04 1911
6077.78 1880
6078.52 2004
6079.25 1936
6079.99 1897
6080.72 1974
6081.46 1942
6082.19 1969
6082.93 1944
6083.66 1957
6084.40 1877
6085.14 1865
6085.87 1746
6086.61 1767
6087.34 1805
6088.08 1683
6088.82 1700
6089.55 1699
6090.29 1678
6091.02 1720
6091.76 1858
6092.50 1818
6093.23 1711
6093.97 1765
6094.71 1831
6095.44 1799
6096.18 1668
6096.92 1765
6097.65 1780
6098.39 1678
6099.13 1736
6099.86 1680
6100.60 1685
6101.34 1611
6102.07 1701
6102.81 1636
6103.55 1685
6104.28 1679
6105.02 1685
6105.76 1789
6106.50 1671
6107.23 1611
6107.97 1754
6108.71 1785
6109.45 1834
6110.18 1904
6110.92 1923
6111.66 1885
6112.40 1804
6113.13 1860
6113.87 1990
6114.61 1980
6115.35 2076
6116.08 2081
6116.82 1853
6117.56 2056
6118.30 2057
6119.03 1906
6119.77 1908
6120.51 2144
6121.25 2068
6121.99 2001
6122.73 1943
6123.46 1935
6124.20 1911
6124.94 1957
6125.68 1970
6126.42 2050
6127.15 1946
6127.89 2147
6128.63 2045
6129.37 1994
6130.11 2058
6130.85 2039
6131.59 2071
6132.33 2066
6133.06 1987
6133.80 1938
6134.54 1978
6135.28 2054
6136.02 2084
6136.76 2314
6137.50 2334
6138.24 2314
6138.98 2342
6139.71 2339
6140.45 2395
6141.19 2404
6141.93 2498
6142.67 2603
6143.41 2454
6144.15 2381
6144.89 2413
6145.63 2177
6146.37 2163
6147.11 2201
6147.85 2090
6148.59 2067
6149.33 2030
6150.07 2059
6150.81 2062
6151.55 1970
6152.29 2082
6153.03 2050
6153.77 2011
6154.51 2046
6155.25 2115
6155.99 1992
6156.73 2100
6157.47 2152
6158.21 2046
6158.95 1982
6159.69 2057
6160.43 2107
6161.17 2200
6161.91 2266
6162.65 2194
6163.39 2174
6164.13 2356
6164.87 2524
6165.61 2753
6166.35 2622
6167.10 2928
6167.84 2857
6168.58 2981
6169.32 3134
6170.06 3030
6170.80 3193
6171.54 2984
6172.28 3030
6173.02 2888
6173.77 2910
6174.51 2907
6175.25 2689
6175.99 2545
6176.73 2609
6177.47 2826
6178.21 2526
6178.96 2526
6179.70 2589
6180.44 2661
6181.18 2725
6181.92 2714
6182.66 2799
6183.41 2770
6184.15 2835
6184.89 2808
6185.63 2930
6186.37 2964
6187.11 2940
6187.86 3017
6188.60 3022
6189.34 2948
6190.08 2959
6190.83 3167
6191.57 3148
6192.31 3251
6193.05 3346
6193.80 3515
6194.54 3675
6195.28 3607
6196.02 3636
6196.77 3557
6197.51 3643
6198.25 3738
6198.99 3654
6199.74 3659
6200.48 3693
6201.22 3663
6201.96 3774
6202.71 3898
6203.45 3922
6204.19 4443
6204.94 4870
6205.68 5684
6206.42 6819
6207.17 8328
6207.91 10228
6208.65 12267
6209.40 14165
6210.14 15877
6210.88 17178
6211.63 18193
6212.37 18021
6213.11 16978
6213.86 14794
6214.60 12734
6215.34 10884
6216.09 9207
6216.83 7487
6217.58 6039
6218.32 5063
6219.06 4229
6219.81 3702
6220.55 3447
6221.30 3094
6222.04 2954
6222.78 2785
6223.53 2785
6224.27 2747
6225.02 2736
6225.76 2704
6226.51 2725
6227.25 2580
6228.00 2452
6228.74 2343
6229.48 2320
6230.23 2238
6230.97 2085
6231.72 2023
6232.46 1933
6233.21 1816
6233.95 1869
6234.70 1923
6235.44 1900
6236.19 2016
6236.93 2150
6237.68 2102
6238.42 2104
6239.17 2180
6239.91 1977
6240.66 2125
6241.40 2215
6242.15 2192
6242.89 2141
6243.64 2165
6244.38 2183
6245.13 2389
6245.88 2404
6246.62 2584
6247.37 2951
6248.11 3055
6248.86 3158
6249.60 3396
6250.35 3569
6251.10 3517
6251.84 3532
6252.59 3362
6253.33 3073
6254.08 2874
6254.83 2761
6255.57 2491
6256.32 2389
6257.06 2237
6257.81 2205
6258.56 2228
6259.30 2296
6260.05 2119
6260.80 2035
6261.54 2117
6262.29 2088
6263.04 2073
6263.78 2107
6264.53 2122
6265.28 2190
6266.02 2212
6266.77 2215
6267.52 2284
6268.26 2215
6269.01 2320
6269.76 2254
6270.50 2230
6271.25 2302
6272.00 2265
6272.75 2145
6273.49 2096
6274.24 2229
6274.99 2166
6275.73 2024
6276.48 1949
6277.23 1896
6277.98 1924
6278.72 2085
6279.47 2007
6280.22 1912
6280.97 1885
6281.71 1979
6282.46 1925
6283.21 1860
6283.96 1950
6284.71 1797
6285.45 1903
6286.20 1873
6286.95 1887
6287.70 1923
6288.45 2013
6289.19 2171
6289.94 2207
6290.69 2013
6291.44 2063
6292.19 2022
6292.94 1947
6293.68 1798
6294.43 1722
6295.18 1785
6295.93 1937
6296.68 1815
6297.43 1660
6298.18 1624
6298.92 1636
6299.67 1677
6300.42 1739
6301.17 1759
6301.92 1636
6302.67 1641
6303.42 1610
6304.17 1680
6304.92 1696
6305.66 1697
6306.41 1742
6307.16 1657
6307.91 1647
6308.66 1724
6309.41 1786
6310.16 1780
6310.91 1762
6311.66 1838
6312.41 1878
6313.16 1677
6313.91 1883
6314.66 1808
6315.41 1826
6316.16 1778
6316.91 1653
6317.66 1619
6318.41 1660
6319.16 1660
6319.91 1604
6320.66 1648
6321.41 1665
6322.16 1579
6322.91 1576
6323.66 1636
6324.41 1487
6325.16 1563
6325.91 1575
6326.66 1596
6327.41 1686
6328.16 1716
6328.91 1748
6329.66 1810
6330.41 1985
6331.16 2051
6331.91 2036
6332.66 2133
6333.41 2255
6334.16 2187
6334.91 2153
6335.67 2206
6336.42 2121
6337.17 1972
6337.92 1870
6338.67 1875
6339.42 1764
6340.17 1818
6340.92 1800
6341.67 1854
6342.43 1799
6343.18 1702
6343.93 1739
6344.68 1682
6345.43 1670
6346.18 1684
6346.93 1672
6347.69 1718
6348.44 1687
6349.19 1681
6349.94 1708
6350.69 1715
6351.45 1819
6352.20 1763
6352.95 1771
6353.70 1765
6354.45 1679
6355.20 1691
6355.96 1816
6356.71 1808
6357.46 1738
6358.21 1678
6358.97 1634
6359.72 1596
6360.47 1669
6361.22 1501
6361.98 1460
6362.73 1476
6363.48 1405
6364.23 1328
6364.99 1391
6365.74 1485
6366.49 1525
6367.24 1527
6368.00 1540
6368.75 1481
6369.50 1407
6370.26 1499
6371.01 1540
6371.76 1368
6372.51 1363
6373.27 1456
6374.02 1297
6374.77 1331
6375.53 1352
6376.28 1335
6377.03 1302
6377.79 1323
6378.54 1329
6379.29 1295
6380.05 1339
6380.80 1331
6381.56 1425
6382.31 1350
6383.06 1379
6383.82 1452
6384.57 1380
6385.32 1409
6386.08 1348
6386.83 1276
6387.59 1388
6388.34 1303
6389.09 1304
6389.85 1280
6390.60 1366
6391.36 1261
6392.11 1254
6392.86 1235
6393.62 1310
6394.37 1355
6395.13 1362
6395.88 1339
6396.64 1350
6397.39 1333
6398.15 1368
6398.90 1355
6399.66 1285
6400.41 1258
6401.16 1321
6401.92 1314
6402.67 1324
6403.43 1257
6404.18 1252
6404.94 1261
6405.69 1325
6406.45 1293
6407.20 1313
6407.96 1369
6408.72 1388
6409.47 1469
6410.23 1448
6410.98 1595
6411.74 1604
6412.49 1583
6413.25 1476
6414.00 1453
6414.76 1515
6415.51 1446
6416.27 1386
6417.03 1445
6417.78 1436
6418.54 1315
6419.29 1342
6420.05 1422
6420.80 1363
6421.56 1355
6422.32 1322
6423.07 1339
6423.83 1330
6424.59 1315
6425.34 1317
6426.10 1339
6426.85 1302
6427.61 1326
6428.37 1309
6429.12 1289
6429.88 1231
6430.64 1234
6431.39 1235
6432.15 1242
6432.91 1169
6433.66 1218
6434.42 1196
6435.18 1145
6435.93 1297
6436.69 1328
6437.45 1217
6438.20 1252
6438.96 1335
6439.72 1328
6440.47 1279
6441.23 1352
6441.99 1360
6442.75 1260
6443.50 1358
6444.26 1334
6445.02 1251
6445.78 1213
6446.53 1215
6447.29 1257
6448.05 1297
6448.81 1237
6449.56 1292
6450.32 1368
6451.08 1296
6451.84 1344
6452.59 1402
6453.35 1335
6454.11 1314
6454.87 1387
6455.63 1401
6456.38 1368
6457.14 1352
6457.90 1411
6458.66 1348
6459.42 1372
6460.17 1370
6460.93 1322
6461.69 1416
6462.45 1418
6463.21 1395
6463.97 1435
6464.73 1414
6465.48 1347
6466.24 1422
6467.00 1593
6467.76 1628
6468.52 1491
6469.28 1552
6470.04 1529
6470.80 1567
6471.55 1537
6472.31 1569
6473.07 1592
6473.83 1721
6474.59 1647
6475.35 1630
6476.11 1654
6476.87 1627
6477.63 1554
6478.39 1597
6479.15 1723
6479.91 1719
6480.66 1617
6481.42 1620
6482.18 1747
6482.94 1744
6483.70 1785
6484.46 1733
6485.22 1801
6485.98 1811
6486.74 1858
6487.50 1935
6488.26 1967
6489.02 2030
6489.78 2136
6490.54 2199
6491.30 2167
6492.06 2219
6492.82 2203
6493.58 2373
6494.34 2395
6495.10 2589
6495.86 2563
6496.62 2570
6497.38 2611
6498.14 2601
6498.91 2661
6499.67 2479
6500.43 2502
6501.19 2683
6501.95 2523
6502.71 2496
6503.47 2559
6504.23 2731
6504.99 2708
6505.75 2754
6506.51 2827
6507.27 2814
6508.04 2847
6508.80 2915
6509.56 3066
6510.32 2994
6511.08 3003
6511.84 3219
6512.60 3255
6513.36 3258
6514.13 3161
6514.89 3128
6515.65 3106
6516.41 3225
6517.17 3139
6517.93 3280
6518.69 3239
6519.46 3257
6520.22 3530
6520.98 3568
6521.74 3581
6522.50 3656
6523.27 3807
6524.03 4116
6524.79 4256
6525.55 4531
6526.31 5089
6527.08 5289
6527.84 5376
6528.60 5580
6529.36 5882
6530.13 6008
6530.89 6073
6531.65 5851
6532.41 6224
6533.18 6497
6533.94 6933
6534.70 7470
6535.46 8510
6536.23 9844
6536.99 11142
6537.75 12359
6538.51 13050
6539.28 13018
6540.04 12606
6540.80 11292
6541.57 9746
6542.33 8390
6543.09 7045
6543.86 5770
6544.62 4831
6545.38 4068
6546.15 3507
6546.91 3188
6547.67 2980
6548.44 2815
6549.20 2679
6549.96 2576
6550.73 2536
6551.49 2386
6552.25 2482
6553.02 2462
6553.78 2565
6554.54 2550
6555.31 2548
6556.07 2408
6556.84 2514
6557.60 2407
6558.36 2339
6559.13 2400
6559.89 2375
6560.66 2315
6561.42 2420
6562.18 2511
6562.95 2661
6563.71 2686
6564.48 2802
6565.24 2796
6566.01 2832
6566.77 2812
6567.54 2808
6568.30 2932
6569.06 2785
6569.83 2795
6570.59 2775
6571.36 2766
6572.12 2882
6572.89 2819
6573.65 2898
6574.42 2910
6575.18 3068
6575.95 3173
6576.71 3380
6577.48 3464
6578.24 3388
6579.01 3566
6579.77 3554
6580.54 3624
6581.31 3564
6582.07 3552
6582.84 3465
6583.60 3347
6584.37 3452
6585.13 3425
6585.90 3306
6586.66 3211
6587.43 3199
6588.20 3154
6588.96 3255
6589.73 3363
6590.49 3416
6591.26 3683
6592.02 3963
6592.79 4159
6593.56 4497
6594.32 4927
6595.09 5260
6595.86 5477
6596.62 5459
6597.39 5562
6598.15 5354
6598.92 4981
6599.69 4740
6600.45 4313
6601.22 3872
6601.99 3385
6602.75 3116
6603.52 2984
6604.29 2768
6605.05 2602
6605.82 2631
6606.59 2688
6607.35 2612
6608.12 2575
6608.89 2498
6609.65 2431
6610.42 2478
6611.19 2491
6611.96 2526
6612.72 2378
6613.49 2395
6614.26 2356
6615.02 2284
6615.79 2220
6616.56 2233
6617.33 2202
6618.09 2148
6618.86 2165
6619.63 2215
6620.40 2082
6621.16 2046
6621.93 2101
6622.70 2163
6623.47 2243
6624.24 2190
6625.00 2193
6625.77 2160
6626.54 2149
6627.31 2118
6628.08 2084
6628.84 2184
6629.61 2191
6630.38 2181
6631.15 2236
6631.92 2344
6632.68 2326
6633.45 2471
6634.22 2758
6634.99 2835
6635.76 2817
6636.53 3020
6637.30 2975
6638.06 2925
6638.83 2962
6639.60 2681
6640.37 2634
6641.14 2525
6641.91 2444
6642.68 2259
6643.45 2187
6644.22 2090
6644.98 2171
6645.75 2192
6646.52 2285
6647.29 2122
6648.06 2126
6648.83 2216
6649.60 2199
6650.37 2220
6651.14 2195
6651.91 2318
6652.68 2366
6653.45 2286
6654.22 2472
6654.99 2561
6655.76 2479
6656.53 2520
6657.30 2482
6658.06 2591
6658.83 2479
6659.60 2353
6660.37 2169
6661.14 2205
6661.91 2104
6662.68 2146
6663.45 2099
6664.22 2120
6665.00 2096
6665.77 2152
6666.54 2009
6667.31 2106
6668.08 2105
6668.85 2114
6669.62 2024
6670.39 2047
6671.16 2021
6671.93 2081
6672.70 2145
6673.47 2051
6674.24 2031
6675.01 1929
6675.78 2138
6676.55 2119
6677.32 2181
6678.10 2175
6678.87 2176
6679.64 2248
6680.41 2276
6681.18 2274
6681.95 2294
6682.72 2392
6683.49 2470
6684.26 2636
6685.04 2901
6685.81 3064
6686.58 3350
6687.35 3312
6688.12 3036
6688.89 2885
6689.67 2703
6690.44 2442
6691.21 2413
6691.98 2304
6692.75 2154
6693.52 2131
6694.30 2084
6695.07 2064
6695.84 2061
6696.61 2032
6697.38 1996
6698.16 2148
6698.93 2019
6699.70 2078
6700.47 2032
6701.25 1995
6702.02 2027
6702.79 2062
6703.56 2030
6704.33 1939
6705.11 1931
6705.88 2018
6706.65 2017
6707.43 1984
6708.20 2022
6708.97 2087
6709.74 1990
6710.52 1919
6711.29 1980
6712.06 1909
6712.84 1938
6713.61 1994
6714.38 1894
6715.15 1967
6715.93 2026
6716.70 1823
6717.47 1905
6718.25 1990
6719.02 2154
6719.79 2186
6720.57 2077
6721.34 2121
6722.11 2116
6722.89 2087
6723.66 2076
6724.43 2128
6725.21 2125
6725.98 2105
6726.76 2045
6727.53 2074
6728.30 2027
6729.08 1919
6729.85 1972
6730.63 1955
6731.40 1973
6732.17 2079
6732.95 2087
6733.72 1963
6734.50 2015
6735.27 2022
6736.04 2007
6736.82 2059
6737.59 2030
6738.37 2163
6739.14 2079
6739.92 2151
6740.69 2052
6741.47 1995
6742.24 2050
6743.02 2057
6743.79 1951
6744.57 2065
6745.34 2197
6746.12 2214
6746.89 2161
6747.66 2300
6748.44 2351
6749.22 2452
6749.99 2478
6750.77 2841
6751.54 2915
6752.32 2952
6753.09 3128
6753.87 3348
6754.64 3277
6755.42 3238
6756.19 3152
6756.97 2877
6757.74 2615
6758.52 2422
6759.29 2312
6760.07 2179
6760.85 2058
6761.62 1995
6762.40 2109
6763.17 2026
6763.95 1914
6764.73 1956
6765.50 1985
6766.28 1902
6767.05 1894
6767.83 1958
6768.61 2007
6769.38 2002
6770.16 1894
6770.94 1924
6771.71 1964
6772.49 1911
6773.26 1864
6774.04 1888
6774.82 1900
6775.59 1846
6776.37 1709
6777.15 1710
6777.92 1793
6778.70 1856
6779.48 1794
6780.25 1755
6781.03 1809
6781.81 1967
6782.59 1836
6783.36 1777
6784.14 1828
6784.92 1805
6785.69 1814
6786.47 1772
6787.25 1720
6788.03 1678
6788.80 1764
6789.58 1733
6790.36 1647
6791.13 1642
6791.91 1690
6792.69 1637
6793.47 1626
6794.25 1660
6795.02 1679
6795.80 1726
6796.58 1693
6797.36 1757
6798.13 1816
6798.91 1771
6799.69 1780
6800.47 1761
6801.25 1794
6802.02 1811
6802.80 1800
6803.58 1859
6804.36 1966
6805.14 1964
6805.92 2048
6806.69 2210
6807.47 2098
6808.25 1998
6809.03 1857
6809.81 1871
6810.59 1845
6811.36 1903
6812.14 1826
6812.92 1741
6813.70 1848
6814.48 1923
6815.26 2001
6816.04 1895
6816.82 2023
6817.60 1995
6818.37 1947
6819.15 1878
6819.93 2034
6820.71 1962
6821.49 1864
6822.27 1819
6823.05 1713
6823.83 1782
6824.61 1780
6825.39 1746
6826.17 1749
6826.95 1801
6827.73 1767
6828.51 1779
6829.29 1683
6830.07 1612
6830.85 1563
6831.63 1630
6832.40 1673
6833.18 1713
6833.96 1715
6834.74 1676
6835.52 1645
6836.30 1631
6837.08 1665
6837.87 1745
6838.65 1644
6839.43 1604
6840.21 1583
6840.99 1550
6841.77 1605
6842.55 1585
6843.33 1603
6844.11 1669
6844.89 1602
6845.67 1568
6846.45 1751
6847.23 1911
6848.01 2030
6848.79 2086
6849.57 2392
6850.35 2735
6851.13 3040
6851.92 3063
6852.70 3279
6853.48 3318
6854.26 3283
6855.04 3234
6855.82 2929
6856.60 2634
6857.38 2510
6858.16 2144
6858.95 1980
6859.73 1870
6860.51 1817
6861.29 1847
6862.07 1768
6862.85 1764
6863.64 1752
6864.42 1754
6865.20 1812
6865.98 2012
6866.76 1848
6867.54 1942
6868.33 1982
6869.11 2026
6869.89 2010
6870.67 1926
6871.45 1884
6872.24 1908
6873.02 1853
6873.80 1827
6874.58 1818
6875.36 1865
6876.15 1947
6876.93 1958
6877.71 1957
6878.49 2001
6879.28 2157
6880.06 2245
6880.84 2208
6881.62 2275
6882.41 2384
6883.19 2470
6883.97 2546
6884.76 2730
6885.54 2916
6886.32 3154
6887.10 3691
6887.89 4198
6888.67 4579
6889.45 4726
6890.24 4919
6891.02 4905
6891.80 4483
6892.59 3687
6893.37 3420
6894.15 2952
6894.94 2584
6895.72 2506
6896.50 2295
6897.29 2186
6898.07 2155
6898.85 2171
6899.64 2166
6900.42 2114
6901.21 2331
6901.99 2301
6902.77 2359
6903.56 2306
6904.34 2279
6905.12 2347
6905.91 2284
6906.69 2299
6907.48 2257
6908.26 2311
6909.05 2280
6909.83 2243
6910.61 2062
6911.40 1985
6912.18 1931
6912.97 1975
6913.75 1965
6914.54 1818
6915.32 1808
6916.11 1817
6916.89 1900
6917.67 1882
6918.46 1946
6919.24 2006
6920.03 1908
6920.81 1887
6921.60 1899
6922.38 1899
6923.17 1851
6923.95 1916
6924.74 1952
6925.52 2003
6926.31 1962
6927.09 1869
6927.88 1870
6928.67 1921
6929.45 1953
6930.24 2049
6931.02 2060
6931.81 1946
6932.59 2040
6933.38 2274
6934.16 2346
6934.95 2343
6935.74 2341
6936.52 2347
6937.31 2317
6938.09 2206
6938.88 2134
6939.66 2205
6940.45 2235
6941.24 2215
6942.02 2265
6942.81 2303
6943.59 2338
6944.38 2332
6945.17 2415
6945.95 2457
6946.74 2350
6947.53 2459
6948.31 2600
6949.10 2652
6949.89 2720
6950.67 2715
6951.46 2577
6952.25 2602
6953.03 2576
6953.82 2565
6954.61 2620
6955.39 2548
6956.18 2652
6956.97 2770
6957.75 2777
6958.54 2824
6959.33 2810
6960.11 2885
6960.90 2838
6961.69 2844
6962.48 2727
6963.26 2712
6964.05 2721
6964.84 2707
6965.63 2675
6966.41 2738
6967.20 2690
6967.99 2774
6968.78 2888
6969.56 2988
6970.35 3122
6971.14 3142
6971.93 2968
6972.71 2937
6973.50 3078
6974.29 3148
6975.08 3147
6975.87 3172
6976.65 3199
6977.44 3211
6978.23 3315
6979.02 3390
6979.81 3570
6980.60 3562
6981.38 3869
6982.17 4438
6982.96 4944
6983.75 5423
6984.54 6328
6985.33 7014
6986.11 7998
6986.90 8849
6987.69 9594
6988.48 9726
6989.27 9282
6990.06 8430
6990.85 7586
6991.64 6683
6992.42 5835
6993.21 5275
6994.00 4610
6994.79 4345
6995.58 4416
6996.37 4525
6997.16 4874
6997.95 5522
6998.74 6450
6999.53 7467
7000.32 8322
7001.11 9226
7001.90 9946
7002.68 9716
7003.47 9149
7004.26 8412
7005.05 7584
7005.84 6634
7006.63 5635
7007.42 4912
7008.21 4381
7009.00 3828
7009.79 3460
7010.58 3383
7011.37 3365
7012.16 3419
7012.95 3571
7013.74 3807
7014.53 3736
7015.32 3772
7016.11 3574
7016.90 3423
7017.69 3260
7018.48 2986
7019.27 2823
7020.07 2562
7020.86 2475
7021.65 2445
7022.44 2392
7023.23 2369
7024.02 2344
7024.81 2505
7025.60 2628
7026.39 2646
7027.18 2688
7027.97 2766
7028.76 2899
7029.55 2880
7030.35 2743
7031.14 2836
7031.93 2727
7032.72 2615
7033.51 2550
7034.30 2468
7035.09 2393
7035.88 2412
7036.68 2419
7037.47 2416
7038.26 2416
7039.05 2484
7039.84 2661
7040.63 2738
7041.43 2688
7042.22 2750
7043.01 2739
7043.80 2802
7044.59 2775
7045.38 2608
7046.18 2904
7046.97 2935
7047.76 2961
7048.55 3130
7049.35 3348
7050.14 3655
7050.93 3994
7051.72 4018
7052.51 3971
7053.31 3929
7054.10 3669
7054.89 3328
7055.68 3026
7056.48 2813
7057.27 2605
7058.06 2438
7058.85 2447
7059.65 2430
7060.44 2415
7061.23 2334
7062.03 2444
7062.82 2502
7063.61 2339
7064.40 2404
7065.20 2438
7065.99 2466
7066.78 2446
7067.58 2258
7068.37 2303
7069.16 2253
7069.96 2205
7070.75 2138
7071.54 2171
7072.34 2137
7073.13 2143
7073.92 2149
7074.72 2074
7075.51 2132
7076.30 2051
7077.10 2021
7077.89 2022
7078.69 1982
7079.48 1941
7080.27 2037
7081.07 2006
7081.86 2018
7082.66 1898
7083.45 1816
7084.24 1864
7085.04 1871
7085.83 1830
7086.63 1833
7087.42 1780
7088.21 1771
7089.01 1639
7089.80 1724
7090.60 1758
7091.39 1567
7092.19 1477
7092.98 1665
7093.78 1675
7094.57 1676
7095.37 1669
7096.16 1637
7096.96 1674
7097.75 1531
7098.55 1580
7099.34 1626
7100.14 1575
7100.93 1608
7101.73 1644
7102.52 1602
7103.32 1602
7104.11 1527
7104.91 1492
7105.70 1425
7106.50 1523
7107.29 1476
7108.09 1435
7108.88 1421
7109.68 1415
7110.47 1294
7111.27 1343
7112.07 1389
7112.86 1411
7113.66 1396
7114.45 1468
7115.25 1435
7116.04 1409
7116.84 1395
7117.64 1474
7118.43 1435
7119.23 1406
7120.02 1337
7120.82 1392
7121.62 1411
7122.41 1368
7123.21 1519
7124.01 1447
7124.80 1302
7125.60 1370
7126.40 1312
7127.19 1272
7127.99 1314
7128.79 1449
7129.58 1344
7130.38 1365
7131.18 1369
7131.97 1373
7132.77 1348
7133.57 1267
7134.36 1345
7135.16 1414
7135.96 1286
7136.75 1281
7137.55 1372
7138.35 1348
7139.14 1314
7139.94 1362
7140.74 1319
7141.54 1279
7142.33 1294
7143.13 1297
7143.93 1302
7144.73 1368
7145.52 1367
7146.32 1355
7147.12 1294
7147.92 1302
7148.71 1277
7149.51 1260
7150.31 1228
7151.11 1209
7151.91 1221
7152.70 1232
7153.50 1233
7154.30 1208
7155.10 1236
7155.90 1213
7156.69 1267
7157.49 1300
7158.29 1243
7159.09 1238
7159.89 1147
7160.69 1175
7161.48 1162
7162.28 1085
7163.08 1156
7163.88 1102
7164.68 1198
7165.48 1237
7166.28 1162
7167.07 1156
7167.87 1167
7168.67 1152
7169.47 1220
7170.27 1152
7171.07 1245
7171.87 1179
7172.67 1144
7173.47 1252
7174.27 1241
7175.06 1212
7175.86 1182
7176.66 1160
7177.46 1166
7178.26 1192
7179.06 1113
7179.86 1212
7180.66 1259
7181.46 1262
7182.26 1291
7183.06 1321
7183.86 1347
7184.66 1372
7185.46 1341
7186.26 1289
7187.06 1338
7187.86 1278
7188.66 1305
7189.46 1258
7190.26 1189
7191.06 1184
7191.86 1169
7192.66 1151
7193.46 1137
7194.26 1061
7195.06 1064
7195.86 1154
7196.66 1063
7197.46 1052
7198.26 1057
7199.06 1056
7199.86 1007
7200.66 1040
7201.46 1065
7202.26 1083
7203.06 1172
7203.87 1116
7204.67 1135
7205.47 1020
7206.27 1043
7207.07 1131
7207.87 1068
7208.67 1088
7209.47 1072
7210.27 1105
7211.07 1143
7211.88 1113
7212.68 1118
7213.48 1128
7214.28 1116
7215.08 1083
7215.88 1132
7216.68 1046
7217.49 1081
7218.29 1168
7219.09 1112
7219.89 1092
7220.69 1228
7221.49 1195
7222.30 1226
7223.10 1242
7223.90 1220
7224.70 1191
7225.50 1150
7226.31 1176
7227.11 1108
7227.91 1134
7228.71 1132
7229.51 1086
7230.32 1071
7231.12 1064
7231.92 1049
7232.72 1084
7233.53 1072
7234.33 1076
7235.13 1040
7235.93 1114
7236.74 1125
7237.54 1174
7238.34 1265
7239.14 1231
7239.95 1236
7240.75 1173
7241.55 1157
7242.36 1217
7243.16 1254
7243.96 1183
7244.77 1122
7245.57 1174
7246.37 1098
7247.17 1106
7247.98 1192
7248.78 1113
7249.58 1172
7250.39 1095
7251.19 1092
7251.99 1150
7252.80 1185
7253.60 1150
7254.41 1168
7255.21 1244
7256.01 1262
7256.82 1250
7257.62 1224
7258.42 1227
7259.23 1181
7260.03 1158
7260.84 1227
7261.64 1169
7262.44 1215
7263.25 1258
7264.05 1248
7264.86 1207
7265.66 1216
7266.46 1159
7267.27 1224
7268.07 1321
7268.88 1348
7269.68 1199
7270.49 1236
7271.29 1382
7272.10 1337
7272.90 1330
7273.71 1281
7274.51 1251
7275.31 1305
7276.12 1318
7276.92 1340
7277.73 1296
7278.53 1340
7279.34 1377
7280.14 1499
7280.95 1599
7281.75 1738
7282.56 1903
7283.37 2185
7284.17 2463
7284.98 2815
7285.78 2985
7286.59 3098
7287.39 3056
7288.20 2875
7289.00 2615
7289.81 2550
7290.61 2311
7291.42 2039
7292.23 1806
7293.03 1750
7293.84 1663
7294.64 1565
7295.45 1608
7296.25 1588
7297.06 1543
7297.87 1512
7298.67 1501
7299.48 1508
7300.28 1544
7301.09 1534
7301.90 1581
7302.70 1509
7303.51 1557
7304.32 1602
7305.12 1654
7305.93 1611
7306.74 1740
7307.54 1755
7308.35 1983
7309.16 2064
7309.96 2223
7310.77 2483
7311.58 2620
7312.38 2907
7313.19 2767
7314.00 2817
7314.80 2625
7315.61 2579
7316.42 2659
7317.22 2794
7318.03 3059
7318.84 3430
7319.65 3626
7320.45 3819
7321.26 3700
7322.07 3407
7322.88 3310
7323.68 3062
7324.49 2771
7325.30 2465
7326.11 2430
7326.91 2148
7327.72 2058
7328.53 1912
7329.34 1935
7330.14 1840
7330.95 1836
7331.76 1794
7332.57 1773
7333.38 1833
7334.18 1753
7334.99 1764
7335.80 1768
7336.61 1768
7337.42 1761
7338.22 1775
7339.03 1763
7339.84 1694
7340.65 1723
7341.46 1732
7342.27 1649
7343.07 1586
7343.88 1602
7344.69 1673
7345.50 1620
7346.31 1556
7347.12 1416
7347.93 1520
7348.74 1549
7349.54 1543
7350.35 1603
7351.16 1659
7351.97 1483
7352.78 1505
7353.59 1531
7354.40 1507
7355.21 1440
7356.02 1472
7356.83 1523
7357.64 1396
7358.45 1364
7359.25 1451
7360.06 1511
7360.87 1533
7361.68 1545
7362.49 1599
7363.30 1504
7364.11 1518
7364.92 1528
7365.73 1613
7366.54 1588
7367.35 1591
7368.16 1518
7368.97 1571
7369.78 1551
7370.59 1603
7371.40 1644
7372.21 1697
7373.02 1614
7373.83 1675
7374.64 1589
7375.45 1635
7376.26 1753
7377.07 1770
7377.88 1718
7378.69 1882
7379.50 2049
7380.31 2164
7381.13 2434
7381.94 2607
7382.75 2784
7383.56 2777
7384.37 2703
7385.18 2500
7385.99 2368
7386.80 2214
7387.61 2106
7388.42 1947
7389.23 1811
7390.05 1806
7390.86 1722
7391.67 1767
7392.48 1610
7393.29 1596
7394.10 1579
7394.91 1698
7395.72 1641
7396.54 1607
7397.35 1734
7398.16 1795
7398.97 2011
7399.78 2185
7400.59 2314
7401.41 2584
7402.22 2763
7403.03 2829
7403.84 2660
7404.65 2703
7405.46 2602
7406.28 2514
7407.09 2384
7407.90 2325
7408.71 2346
7409.52 2329
7410.34 2257
7411.15 2101
7411.96 1901
7412.77 1931
7413.59 1715
7414.40 1639
7415.21 1579
7416.02 1523
7416.84 1501
7417.65 1407
7418.46 1311
7419.27 1293
7420.09 1278
7420.90 1389
7421.71 1426
7422.53 1415
7423.34 1269
7424.15 1378
7424.96 1338
7425.78 1208
7426.59 1162
7427.40 1161
7428.22 1137
7429.03 1233
7429.84 1327
7430.66 1231
7431.47 1195
7432.28 1229
7433.10 1337
7433.91 1264
7434.72 1195
7435.54 1157
7436.35 1138
7437.17 1177
7437.98 1203
7438.79 1156
7439.61 1212
7440.42 1317
7441.23 1214
7442.05 1235
7442.86 1162
7443.68 1154
7444.49 1162
7445.30 1219
7446.12 1204
7446.93 1130
7447.75 1106
7448.56 1166
7449.38 1110
7450.19 1145
7451.00 1213
7451.82 1221
7452.63 1214
7453.45 1272
7454.26 1121
7455.08 1102
7455.89 1152
7456.71 1141
7457.52 1210
7458.34 1207
7459.15 1175
7459.97 1223
7460.78 1150
7461.60 1163
7462.41 1120
7463.23 1183
7464.04 1241
7464.86 1301
7465.67 1245
7466.49 1293
7467.30 1219
7468.12 1275
7468.93 1222
7469.75 1207
7470.56 1263
7471.38 1303
7472.20 1283
7473.01 1286
7473.83 1295
7474.64 1354
7475.46 1357
7476.27 1285
7477.09 1234
7477.91 1217
7478.72 1192
7479.54 1130
7480.35 1134
7481.17 1051
7481.99 1134
7482.80 1168
7483.62 1163
7484.44 1145
7485.25 1114
7486.07 1014
7486.88 1091
7487.70 1067
7488.52 1021
7489.33 1048
7490.15 1074
7490.97 960
7491.78 944
7492.60 1047
7493.42 1102
7494.23 1031
7495.05 1044
7495.87 922
7496.69 911
7497.50 940
7498.32 972
7499.14 960
7499.95 888
7500.77 951
7501.59 1027
7502.40 974
7503.22 986
7504.04 948
7504.86 939
7505.67 970
7506.49 1007
7507.31 942
7508.13 983
7508.94 992
7509.76 964
7510.58 997
7511.40 1046
7512.22 1023
7513.03 995
7513.85 928
7514.67 938
7515.49 960
7516.31 893
7517.12 913
7517.94 957
7518.76 958
7519.58 920
7520.40 905
7521.21 962
7522.03 921
7522.85 862
7523.67 892
7524.49 961
7525.31 935
7526.12 947
7526.94 943
7527.76 943
7528.58 987
7529.40 990
7530.22 947
7531.04 904
7531.86 949
7532.67 898
7533.49 948
7534.31 968
7535.13 960
7535.95 927
7536.77 933
7537.59 985
7538.41 975
7539.23 955
7540.05 991
7540.87 961
7541.69 925
7542.51 954
7543.32 978
7544.14 1050
7544.96 916
7545.78 956
7546.60 958
7547.42 1056
7548.24 1019
7549.06 990
7549.88 1055
7550.70 1038
7551.52 1007
7552.34 988
7553.16 997
7553.98 1061
7554.80 1036
7555.62 1038
7556.44 1069
7557.26 1060
7558.08 996
7558.90 1039
7559.72 1067
7560.54 1102
7561.36 1009
7562.19 1053
7563.01 1175
7563.83 1136
7564.65 1086
7565.47 1116
7566.29 1088
7567.11 1150
7567.93 1101
7568.75 1126
7569.57 1126
7570.39 1109
7571.21 1081
7572.03 1102
7572.86 1138
7573.68 1131
7574.50 1133
7575.32 1060
7576.14 1114
7576.96 1046
7577.78 1068
7578.60 1118
7579.43 1096
7580.25 1078
7581.07 1087
7581.89 1044
7582.71 1076
7583.53 1144
7584.36 1181
7585.18 1152
7586.00 1185
7586.82 1257
7587.64 1339
7588.47 1342
7589.29 1349
7590.11 1390
7590.93 1378
7591.75 1303
7592.58 1360
7593.40 1331
7594.22 1263
7595.04 1345
7595.86 1369
7596.69 1378
7597.51 1368
7598.33 1312
7599.15 1361
7599.98 1294
7600.80 1341
7601.62 1433
7602.45 1470
7603.27 1617
7604.09 1790
7604.91 1873
7605.74 2015
7606.56 2074
7607.38 2168
7608.21 2052
7609.03 1957
7609.85 1824
7610.67 1838
7611.50 1736
7612.32 1653
7613.14 1580
7613.97 1651
7614.79 1624
7615.61 1582
7616.44 1662
7617.26 1822
7618.08 2047
7618.91 2086
7619.73 2150
7620.56 2137
7621.38 2040
7622.20 1982
7623.03 1825
7623.85 1798
7624.67 1665
7625.50 1721
7626.32 1703
7627.15 1757
7627.97 1813
7628.80 1916
7629.62 1981
7630.44 2157
7631.27 2507
7632.09 2732
7632.92 2907
7633.74 3019
7634.57 2935
7635.39 2728
7636.21 2589
7637.04 2249
7637.86 2001
7638.69 1873
7639.51 1678
7640.34 1485
7641.16 1360
7641.99 1269
7642.81 1200
7643.64 1190
7644.46 1195
7645.29 1194
7646.11 1115
7646.94 1212
7647.76 1211
7648.59 1085
7649.41 1103
7650.24 1092
7651.06 1081
7651.89 1107
7652.71 1134
7653.54 986
7654.37 1009
7655.19 997
7656.02 955
7656.84 1028
7657.67 980
7658.49 1067
7659.32 1074
7660.14 1095
7660.97 1056
7661.80 1098
7662.62 1118
7663.45 1111
7664.27 1024
7665.10 1022
7665.93 1024
7666.75 1034
7667.58 1054
7668.41 1031
7669.23 1039
7670.06 1074
7670.88 1074
7671.71 1078
7672.54 1124
7673.36 1127
7674.19 1072
7675.02 988
7675.84 1062
7676.67 1019
7677.50 995
7678.32 1059
7679.15 1064
7679.98 1028
7680.81 1051
7681.63 1079
7682.46 1053
7683.29 1069
7684.11 1091
7684.94 1101
7685.77 1141
7686.59 1219
7687.42 1207
7688.25 1131
7689.08 1202
7689.90 1172
7690.73 1203
7691.56 1051
7692.39 1112
7693.21 1180
7694.04 1179
7694.87 1080
7695.70 1163
7696.53 1255
7697.35 1397
7698.18 1323
7699.01 1458
7699.84 1500
7700.66 1539
7701.49 1583
7702.32 1512
7703.15 1396
7703.98 1232
7704.81 1153
7705.63 1046
7706.46 1060
7707.29 1033
7708.12 1071
7708.95 959
7709.78 992
7710.60 1059
7711.43 1094
7712.26 1036
7713.09 1006
7713.92 1016
7714.75 944
7715.58 1009
7716.41 983
7717.23 952
7718.06 917
7718.89 873
7719.72 978
7720.55 951
7721.38 905
7722.21 908
7723.04 837
7723.87 1011
7724.70 967
7725.53 872
7726.36 949
7727.18 940
7728.01 922
7728.84 896
7729.67 856
7730.50 908
7731.33 835
7732.16 877
7732.99 908
7733.82 826
7734.65 819
7735.48 917
7736.31 840
7737.14 858
7737.97 897
7738.80 898
7739.63 899
7740.46 821
7741.29 818
7742.12 878
7742.95 888
7743.78 885
7744.61 894
7745.44 881
7746.27 890
7747.10 1040
7747.94 1010
7748.77 1028
7749.60 1083
7750.43 1093
7751.26 1038
7752.09 978
7752.92 998
7753.75 957
7754.58 895
7755.41 905
7756.24 868
7757.07 857
7757.91 877
7758.74 897
7759.57 907
7760.40 884
7761.23 792
7762.06 836
7762.89 878
7763.72 865
7764.56 891
7765.39 848
7766.22 831
7767.05 849
7767.88 842
7768.71 846
7769.55 850
7770.38 910
7771.21 878
7772.04 894
7772.87 922
7773.70 936
7774.54 903
7775.37 911
7776.20 964
7777.03 899
7777.86 813
7778.70 910
7779.53 917
7780.36 868
7781.19 933
7782.03 894
7782.86 836
7783.69 913
7784.52 899
7785.36 880
7786.19 945
7787.02 938
7787.85 889
7788.69 827
7789.52 873
7790.35 884
7791.19 904
7792.02 923
7792.85 931
7793.68 910
7794.52 874
7795.35 904
7796.18 905
7797.02 869
7797.85 867
7798.68 911
7799.52 919
7800.35 967
7801.18 1022
7802.02 978
7802.85 978
7803.68 1010
7804.52 1007
7805.35 1044
7806.18 1045
7807.02 968
7807.85 1018
7808.69 1040
7809.52 1014
7810.35 1020
7811.19 1122
7812.02 1125
7812.86 1154
7813.69 1316
7814.52 1341
7815.36 1281
7816.19 1310
7817.03 1362
7817.86 1407
7818.70 1419
7819.53 1351
7820.36 1383
7821.20 1310
7822.03 1245
7822.87 1190
7823.70 1171
7824.54 1154
7825.37 1296
7826.21 1292
7827.04 1375
7827.88 1426
7828.71 1407
7829.55 1371
7830.38 1359
7831.22 1351
7832.05 1321
7832.89 1358
7833.72 1407
7834.56 1293
7835.39 1350
7836.23 1397
7837.06 1305
7837.90 1383
7838.73 1269
7839.57 1356
7840.40 1263
7841.24 1292
7842.07 1316
7842.91 1305
7843.75 1205
7844.58 1263
7845.42 1246
7846.25 1165
7847.09 1133
7847.93 1155
7848.76 1234
7849.60 1204
7850.43 1111
7851.27 1137
7852.11 1119
7852.94 1089
7853.78 1088
7854.61 1125
7855.45 1028
7856.29 1148
7857.12 1198
7857.96 1227
7858.80 1252
7859.63 1339
7860.47 1439
7861.31 1398
7862.14 1430
7862.98 1365
7863.82 1308
7864.65 1252
7865.49 1145
7866.33 1085
7867.16 1041
7868.00 1216
7868.84 1125
7869.67 1211
7870.51 1234
7871.35 1231
7872.19 1259
7873.02 1187
7873.86 1279
7874.70 1365
7875.53 1440
7876.37 1360
7877.21 1449
7878.05 1538
7878.88 1657
7879.72 1689
7880.56 1589
7881.40 1456
7882.24 1483
7883.07 1441
7883.91 1349
7884.75 1343
7885.59 1283
7886.42 1244
7887.26 1283
7888.10 1215
7888.94 1204
7889.78 1344
7890.62 1360
7891.45 1400
7892.29 1451
7893.13 1425
7893.97 1427
7894.81 1476
7895.65 1411
7896.48 1321
7897.32 1225
7898.16 1265
7899.00 1238
7899.84 1252
7900.68 1319
7901.52 1247
7902.35 1217
7903.19 1070
7904.03 1213
7904.87 1307
7905.71 1213
7906.55 1167
7907.39 1180
7908.23 1124
7909.07 1068
7909.91 1088
7910.75 1064
7911.58 1054
7912.42 1073
7913.26 1130
7914.10 1114
7914.94 1164
7915.78 1227
7916.62 1256
7917.46 1336
7918.30 1477
7919.14 1495
7919.98 1439
7920.82 1507
7921.66 1414
7922.50 1295
7923.34 1278
7924.18 1202
7925.02 1159
7925.86 1170
7926.70 1092
7927.54 1087
7928.38 1058
7929.22 1090
7930.06 1010
7930.90 985
7931.74 1016
7932.58 1036
7933.42 1061
7934.26 1040
7935.10 961
7935.94 997
7936.78 981
7937.62 935
7938.47 1003
7939.31 1058
7940.15 1030
7940.99 1059
7941.83 1056
7942.67 1076
7943.51 1103
7944.35 1111
7945.19 1129
7946.03 1214
7946.88 1201
7947.72 1177
7948.56 1179
7949.40 1158
7950.24 1194
7951.08 1174
7951.92 1094
7952.76 1063
7953.61 1203
7954.45 1199
7955.29 1151
7956.13 1295
7956.97 1288
7957.81 1220
7958.66 1251
7959.50 1306
7960.34 1226
7961.18 1353
7962.02 1311
7962.87 1306
7963.71 1456
7964.55 1475
7965.39 1478
7966.23 1582
7967.08 1793
7967.92 1899
7968.76 1989
7969.60 1920
7970.45 1828
7971.29 1847
7972.13 1682
7972.97 1407
7973.82 1409
7974.66 1320
7975.50 1232
7976.34 1257
7977.19 1159
7978.03 1126
7978.87 1175
7979.72 1208
7980.56 1159
7981.40 1063
7982.24 1115
7983.09 1134
7983.93 1118
7984.77 1100
7985.62 1067
7986.46 1126
7987.30 1132
7988.15 1081
7988.99 1052
7989.83 962
7990.68 1040
7991.52 981
7992.36 971
7993.21 1005
7994.05 971
7994.90 948
7995.74 881
7996.58 853
7997.43 864
7998.27 889
7999.11 927
7999.96 878
8000.80 863
8001.65 875
8002.49 923
8003.34 927
8004.18 852
8005.02 812
8005.87 859
8006.71 848
8007.56 822
8008.40 791
8009.25 806
8010.09 833
8010.93 787
8011.78 846
8012.62 850
8013.47 773
8014.31 784
8015.16 770
8016.00 767
8016.85 796
8017.69 880
8018.54 835
8019.38 882
8020.23 826
8021.07 807
8021.92 816
8022.76 787
8023.61 850
8024.45 852
8025.30 810
8026.14 847
8026.99 836
8027.83 768
8028.68 796
8029.53 834
8030.37 813
8031.22 776
8032.06 793
8032.91 822
8033.75 876
8034.60 825
8035.45 805
8036.29 787
8037.14 807
8037.98 874
8038.83 873
8039.68 907
8040.52 809
8041.37 825
8042.21 820
8043.06 880
8043.91 813
8044.75 791
8045.60 816
8046.45 764
8047.29 819
8048.14 811
8048.99 862
8049.83 770
8050.68 771
8051.53 851
8052.37 875
8053.22 828
8054.07 727
8054.91 781
8055.76 770
8056.61 801
8057.45 789
8058.30 757
8059.15 740
8060.00 762
8060.84 777
8061.69 750
8062.54 732
8063.38 827
8064.23 760
8065.08 764
8065.93 775
8066.77 746
8067.62 746
8068.47 789
8069.32 708
8070.16 682
8071.01 725
8071.86 726
8072.71 734
8073.56 782
8074.40 734
8075.25 729
8076.10 702
8076.95 719
8077.80 815
8078.64 726
8079.49 651
8080.34 643
8081.19 666
8082.04 669
8082.89 690
8083.73 720
8084.58 742
8085.43 716
8086.28 671
8087.13 767
8087.98 768
8088.82 729
8089.67 822
8090.52 823
8091.37 748
8092.22 745
8093.07 755
8093.92 729
8094.77 732
8095.62 754
8096.46 768
8097.31 725
8098.16 747
8099.01 664
8099.86 686
8100.71 736
8101.56 757
8102.41 661
8103.26 692
8104.11 715
8104.96 783
8105.81 746
8106.66 685
8107.51 723
8108.36 708
8109.21 691
8110.06 702
8110.91 659
8111.76 680
8112.61 749
8113.46 778
8114.31 750
8115.16 728
8116.01 733
8116.86 729
8117.71 726
8118.56 728
8119.41 751
8120.26 738
8121.11 764
8121.96 732
8122.81 705
8123.66 761
8124.51 762
8125.36 782
8126.21 762
8127.06 748
8127.91 763
8128.76 806
8129.61 769
8130.46 732
8131.31 689
8132.17 713
8133.02 805
8133.87 830
8134.72 779
8135.57 825
8136.42 805
8137.27 785
8138.12 782
8138.97 773
8139.83 777
8140.68 811
8141.53 798
8142.38 826
8143.23 854
8144.08 857
8144.94 785
8145.79 776
8146.64 847
8147.49 874
8148.34 869
8149.19 868
8150.05 844
8150.90 928
8151.75 875
8152.60 895
8153.45 994
8154.31 1074
8155.16 1105
8156.01 1124
8156.86 1245
8157.71 1287
8158.57 1145
8159.42 1118
8160.27 980
8161.12 948
8161.98 824
8162.83 811
8163.68 839
8164.53 843
8165.39 830
8166.24 795
8167.09 791
8167.95 825
8168.80 815
8169.65 810
8170.50 903
8171.36 831
8172.21 820
8173.06 801
8173.92 849
8174.77 728
8175.62 736
8176.48 736
8177.33 814
8178.18 760
8179.04 779
8179.89 679
8180.74 698
8181.60 697
8182.45 705
8183.30 679
8184.16 705
8185.01 706
8185.86 750
8186.72 676
8187.57 675
8188.43 689
8189.28 712
8190.13 772
8190.99 664
8191.84 695
8192.70 661
8193.55 676
8194.40 645
8195.26 681
8196.11 681
8196.97 663
8197.82 679
8198.68 634
8199.53 632
8200.39 700
8201.24 695
8202.09 625
8202.95 668
8203.80 648
8204.66 605
8205.51 702
8206.37 694
8207.22 648
8208.08 707
8208.93 685
8209.79 712
8210.64 726
8211.50 673
8212.35 650
8213.21 630
8214.06 648
8214.92 663
8215.77 681
8216.63 630
8217.49 637
8218.34 646
8219.20 709
8220.05 639
8220.91 693
8221.76 696
8222.62 670
8223.47 751
8224.33 717
8225.19 751
8226.04 731
8226.90 729
8227.75 721
8228.61 704
8229.47 717
8230.32 706
8231.18 656
8232.03 745
8232.89 640
8233.75 621
8234.60 673
8235.46 720
8236.32 696
8237.17 728
8238.03 648
8238.88 650
8239.74 656
8240.60 666
8241.45 664
8242.31 658
8243.17 673
8244.02 681
8244.88 702
8245.74 650
8246.60 676
8247.45 702
8248.31 717
8249.17 688
8250.02 655
8250.88 675
8251.74 683
8252.59 631
8253.45 640
8254.31 654
8255.17 664
8256.02 659
8256.88 707
8257.74 715
8258.60 599
8259.45 644
8260.31 722
8261.17 680
8262.03 588
8262.89 666
8263.74 645
8264.60 686
8265.46 663
8266.32 653
8267.17 676
8268.03 623
8268.89 680
8269.75 616
8270.61 623
8271.47 724
8272.32 730
8273.18 765
8274.04 729
8274.90 742
8275.76 763
8276.62 767
8277.47 733
8278.33 728
8279.19 710
8280.05 676
8280.91 743
8281.77 735
8282.63 720
8283.48 725
8284.34 718
8285.20 729
8286.06 723
8286.92 797
8287.78 781
8288.64 770
8289.50 812
8290.36 790
8291.22 886
8292.08 882
8292.94 890
8293.79 944
8294.65 1021
8295.51 1032
8296.37 931
8297.23 908
8298.09 880
8298.95 817
8299.81 869
8300.67 824
8301.53 752
8302.39 728
8303.25 817
8304.11 757
8304.97 730
8305.83 710
8306.69 708
8307.55 783
8308.41 762
8309.27 757
8310.13 767
8310.99 697
8311.85 734
8312.71 745
8313.57 664
8314.43 702
8315.29 701
8316.15 770
8317.01 768
8317.88 763
8318.74 749
8319.60 789
8320.46 788
8321.32 728
8322.18 711
8323.04 719
8323.90 687
8324.76 663
8325.62 638
8326.48 638
8327.34 691
8328.21 694
8329.07 628
8329.93 648
8330.79 639
8331.65 627
8332.51 719
8333.37 720
8334.24 708
8335.10 734
8335.96 666
8336.82 619
8337.68 680
8338.54 599
8339.41 616
8340.27 641
8341.13 640
8341.99 690
8342.85 655
8343.71 673
8344.58 640
8345.44 694
8346.30 700
8347.16 700
8348.02 687
8348.89 728
8349.75 757
8350.61 798
8351.47 821
8352.34 776
8353.20 767
8354.06 771
8354.92 755
8355.79 675
8356.65 623
8357.51 647
8358.37 696
8359.24 663
8360.10 651
8360.96 694
8361.83 734
8362.69 730
8363.55 730
8364.41 721
8365.28 684
8366.14 685
8367.00 758
8367.87 692
8368.73 693
8369.59 699
8370.46 796
8371.32 705
8372.18 663
8373.05 712
8373.91 762
8374.77 739
8375.64 781
8376.50 783
8377.37 721
8378.23 692
8379.09 791
8379.96 829
8380.82 817
8381.68 794
8382.55 809
8383.41 831
8384.28 889
8385.14 785
8386.01 906
8386.87 897
8387.73 822
8388.60 790
8389.46 778
8390.33 802
8391.19 777
8392.06 784
8392.92 812
8393.78 815
8394.65 780
8395.51 814
8396.38 834
8397.24 778
8398.11 809
8398.97 805
8399.84 848
8400.70 900
8401.57 838
8402.43 799
8403.30 841
8404.16 784
8405.03 813
8405.89 785
8406.76 823
8407.62 864
8408.49 819
8409.35 857
8410.22 909
8411.08 887
8411.95 851
8412.82 864
8413.68 936
8414.55 958
8415.41 929
8416.28 918
8417.14 919
8418.01 991
8418.88 966
8419.74 946
8420.61 989
8421.47 996
8422.34 986
8423.21 1004
8424.07 980
8424.94 1025
8425.80 1134
8426.67 1146
8427.54 1093
8428.40 1153
8429.27 1137
8430.14 1077
8431.00 1103
8431.87 1180
8432.74 1140
8433.60 1167
8434.47 1230
8435.34 1177
8436.20 1266
8437.07 1256
8437.94 1351
8438.80 1405
8439.67 1422
8440.54 1521
8441.40 1558
8442.27 1691
8443.14 1799
8444.00 1840
8444.87 1816
8445.74 1830
8446.61 1724
8447.47 1768
8448.34 1686
8449.21 1633
8450.08 1670
8450.94 1693
8451.81 1571
8452.68 1731
8453.55 1869
8454.41 2015
8455.28 2266
8456.15 2507
8457.02 2881
8457.88 3121
8458.75 3108
8459.62 3021
8460.49 2810
8461.36 2637
8462.22 2508
8463.09 2334
8463.96 2168
8464.83 1997
8465.70 1976
8466.57 2042
8467.43 2261
8468.30 2589
8469.17 3216
8470.04 3940
8470.91 4462
8471.78 4859
8472.65 4857
8473.51 4725
8474.38 4320
8475.25 3730
8476.12 3141
8476.99 2680
8477.86 2177
8478.73 1821
8479.60 1685
8480.46 1521
8481.33 1413
8482.20 1355
8483.07 1348
8483.94 1265
8484.81 1307
8485.68 1332
8486.55 1278
8487.42 1211
8488.29 1222
8489.16 1183
8490.03 1199
8490.90 1197
8491.77 1115
8492.64 1161
8493.51 1125
8494.37 1134
8495.24 1172
8496.11 1128
8496.98 1146
8497.85 1152
8498.72 1193
8499.59 1230
8500.46 1286
8501.33 1252
8502.20 1207
8503.07 1158
8503.94 1152
8504.82 1100
8505.69 1154
8506.56 1104
8507.43 1137
8508.30 1184
8509.17 1239
8510.04 1280
8510.91 1316
8511.78 1284
8512.65 1345
8513.52 1219
8514.39 1117
8515.26 1070
8516.13 1062
8517.00 1086
8517.87 1143
8518.75 1065
8519.62 1117
8520.49 1155
8521.36 1116
8522.23 1064
8523.10 1052
8523.97 1097
8524.84 1118
8525.71 1154
8526.59 1122
8527.46 1141
8528.33 1144
8529.20 1139
8530.07 1050
8530.94 1141
8531.82 1189
8532.69 1191
8533.56 1253
8534.43 1245
8535.30 1247
8536.17 1326
8537.05 1274
8537.92 1197
8538.79 1153
8539.66 1235
8540.53 1263
8541.41 1253
8542.28 1238
8543.15 1144
8544.02 1174
8544.90 1180
8545.77 1177
8546.64 1181
8547.51 1205
8548.39 1176
8549.26 1150
8550.13 1100
8551.00 1160
8551.88 1190
8552.75 1247
8553.62 1351
8554.49 1373
8555.37 1427
8556.24 1418
8557.11 1409
8557.99 1400
8558.86 1319
8559.73 1240
8560.60 1221
8561.48 1110
8562.35 1064
8563.22 1009
8564.10 1023
8564.97 951
8565.84 905
8566.72 945
8567.59 1001
8568.46 915
8569.34 956
8570.21 899
8571.09 989
8571.96 1031
8572.83 1011
8573.71 984
8574.58 937
8575.45 923
8576.33 903
8577.20 916
8578.08 932
8578.95 928
8579.82 872
8580.70 873
8581.57 957
8582.45 973
8583.32 931
8584.20 954
8585.07 989
8585.94 904
8586.82 907
8587.69 938
8588.57 956
8589.44 973
8590.32 984
8591.19 943
8592.07 865
8592.94 918
8593.82 886
8594.69 893
8595.57 905
8596.44 956
8597.32 940
8598.19 982
8599.07 931
8599.94 876
8600.82 932
8601.69 898
8602.57 943
8603.44 1002
8604.32 1051
8605.19 1025
8606.07 967
8606.94 973
8607.82 944
8608.69 1015
8609.57 1071
8610.45 1056
8611.32 1029
8612.20 1034
8613.07 1048
8613.95 1022
8614.82 1030
8615.70 1073
8616.58 1104
8617.45 1141
8618.33 1083
8619.21 1059
8620.08 1003
8620.96 1080
8621.83 1129
8622.71 1106
8623.59 1152
8624.46 1198
8625.34 1179
8626.22 1178
8627.09 1198
8627.97 1153
8628.85 1194
8629.72 1194
8630.60 1192
8631.48 1278
8632.35 1282
8633.23 1225
8634.11 1194
8634.98 1243
8635.86 1319
8636.74 1207
8637.61 1359
8638.49 1382
8639.37 1365
8640.24 1317
8641.12 1401
8642.00 1457
8642.88 1500
8643.75 1504
8644.63 1440
8645.51 1494
8646.39 1558
8647.26 1508
8648.14 1512
8649.02 1543
8649.90 1614
8650.77 1541
8651.65 1614
8652.53 1673
8653.41 1652
8654.29 1624
8655.16 1590
8656.04 1635
8656.92 1603
8657.80 1588
8658.68 1640
8659.55 1682
8660.43 1715
8661.31 1723
8662.19 1736
8663.07 1582
8663.95 1706
8664.82 1802
8665.70 1775
8666.58 1844
8667.46 1795
8668.34 1850
8669.22 1965
8670.10 2047
8670.97 2261
8671.85 2620
8672.73 2840
8673.61 3151
8674.49 3401
8675.37 3578
8676.25 3810
8677.13 3797
8678.01 3561
8678.88 3336
8679.76 3088
8680.64 2812
8681.52 2498
8682.40 2309
8683.28 2262
8684.16 2135
8685.04 2004
8685.92 1933
8686.80 2173
8687.68 2239
8688.56 2438
8689.44 2848
8690.32 3434
8691.20 4123
8692.08 4978
8692.96 5677
8693.84 6360
8694.72 6469
8695.60 6206
8696.48 5663
8697.36 5157
8698.24 4392
8699.12 3614
8700.00 3034
8700.88 2526
8701.76 2202
8702.64 1970
8703.52 1900
8704.40 1728
8705.28 1534
8706.16 1494
8707.04 1432
8707.92 1471
8708.80 1469
8709.68 1400
8710.56 1356
8711.44 1353
8712.33 1334
8713.21 1315
8714.09 1260
8714.97 1213
8715.85 1224
8716.73 1205
8717.61 1180
8718.49 1166
8719.37 1228
8720.25 1278
8721.14 1367
8722.02 1316
8722.90 1337
8723.78 1336
8724.66 1237
8725.54 1281
8726.42 1212
8727.31 1204
8728.19 1249
8729.07 1255
8729.95 1227
8730.83 1368
8731.72 1342
8732.60 1396
8733.48 1416
8734.36 1326
8735.24 1310
8736.12 1298
8737.01 1260
8737.89 1245
8738.77 1151
8739.65 1150
8740.54 1043
8741.42 1082
8742.30 1160
8743.18 1197
8744.07 1165
8744.95 1131
8745.83 1132
8746.71 1192
8747.60 1236
8748.48 1229
8749.36 1186
8750.24 1229
8751.13 1238
8752.01 1252
8752.89 1295
8753.77 1309
8754.66 1297
8755.54 1301
8756.42 1431
8757.31 1549
8758.19 1571
8759.07 1595
8759.96 1638
8760.84 1606
8761.72 1566
8762.61 1573
8763.49 1499
8764.37 1417
8765.26 1475
8766.14 1484
8767.02 1427
8767.91 1352
8768.79 1358
8769.68 1351
8770.56 1358
8771.44 1421
8772.33 1402
8773.21 1419
8774.09 1378
8774.98 1419
8775.86 1346
8776.75 1317
8777.63 1295
8778.52 1170
8779.40 1120
8780.28 1068
8781.17 1169
8782.05 1137
8782.94 1079
8783.82 1070
8784.71 1050
8785.59 1054
8786.47 1119
8787.36 1069
8788.24 1063
8789.13 1083
8790.01 1083
8790.90 1103
8791.78 1169
8792.67 1171
8793.55 1139
8794.44 1095
8795.32 1159
8796.21 1197
8797.09 1143
8797.98 1156
8798.86 1217
8799.75 1257
8800.63 1256
8801.52 1258
8802.41 1253
8803.29 1319
8804.18 1299
8805.06 1304
8805.95 1297
8806.83 1220
8807.72 1193
8808.60 1077
8809.49 1112
8810.38 1082
8811.26 1045
8812.15 986
8813.03 967
8813.92 960
8814.81 952
8815.69 917
8816.58 968
8817.46 1023
8818.35 996
8819.24 995
8820.12 978
8821.01 953
8821.89 996
8822.78 1003
8823.67 994
8824.55 1047
8825.44 1033
8826.33 1033
8827.21 1092
8828.10 1121
8828.99 1067
8829.87 971
8830.76 999
8831.65 951
8832.53 925
8833.42 945
8834.31 954
8835.20 933
8836.08 901
8836.97 976
8837.86 870
8838.74 962
8839.63 971
8840.52 897
8841.41 832
8842.29 846
8843.18 882
8844.07 911
8844.96 883
8845.84 856
8846.73 811
8847.62 820
8848.51 870
8849.39 865
8850.28 868
8851.17 808
8852.06 775
8852.95 808
8853.83 816
8854.72 827
8855.61 848
8856.50 811
8857.39 793
8858.27 774
8859.16 781
8860.05 768
8860.94 762
8861.83 769
8862.72 748
8863.60 841
8864.49 745
8865.38 762
8866.27 776
8867.16 787
8868.05 795
8868.94 766
8869.83 792
8870.71 758
8871.60 715
8872.49 747
8873.38 706
8874.27 677
8875.16 716
8876.05 704
8876.94 666
8877.83 747
8878.72 762
8879.60 741
8880.49 700
8881.38 717
8882.27 748
8883.16 763
8884.05 753
8884.94 707
8885.83 786
8886.72 784
8887.61 698
8888.50 723
8889.39 755
8890.28 770
8891.17 693
8892.06 719
8892.95 682
8893.84 673
8894.73 662
8895.62 686
8896.51 659
8897.40 646
8898.29 627
8899.18 621
8900.07 617
8900.96 602
8901.85 628
8902.74 714
8903.63 687
8904.52 653
8905.41 646
8906.30 646
8907.19 684
8908.08 668
8908.98 680
8909.87 635
8910.76 610
8911.65 660
8912.54 632
8913.43 639
8914.32 681
8915.21 669
8916.10 659
8916.99 669
8917.89 586
8918.78 600
8919.67 588
8920.56 606
8921.45 575
8922.34 584
8923.23 638
8924.13 608
8925.02 623
8925.91 637
8926.80 662
8927.69 632
8928.58 684
8929.48 599
8930.37 597
8931.26 622
8932.15 619
8933.04 609
8933.93 614
8934.83 646
8935.72 602
8936.61 620
8937.50 637
8938.40 613
8939.29 614
8940.18 562
8941.07 584
8941.96 601
8942.86 530
8943.75 572
8944.64 660
8945.53 668
8946.43 607
8947.32 608
8948.21 608
8949.11 648
8950.00 629
8950.89 615
8951.78 555
8952.68 639
8953.57 594
8954.46 562
8955.36 606
8956.25 634
8957.14 592
8958.04 546
8958.93 586
8959.82 627
8960.72 573
8961.61 568
8962.50 606
8963.40 572
8964.29 590
8965.18 621
8966.08 608
8966.97 589
8967.86 562
8968.76 611
8969.65 628
8970.54 591
8971.44 571
8972.33 567
8973.23 541
8974.12 542
8975.01 693
8975.91 657
8976.80 633
8977.70 580
8978.59 622
8979.49 558
8980.38 625
8981.27 562
8982.17 520
8983.06 540
8983.96 562
8984.85 590
8985.75 544
8986.64 506
8987.54 537
8988.43 567
8989.33 596
8990.22 528
8991.12 603
8992.01 602
8992.90 567
8993.80 551
8994.69 588
8995.59 564
8996.49 580
8997.38 601
8998.28 600
8999.17 640
9000.07 575
9000.96 462
9001.86 519
9002.75 571
9003.65 552
9004.54 629
9005.44 552
9006.33 548
9007.23 567
9008.13 525
9009.02 555
9009.92 511
9010.81 544
9011.71 555
9012.60 555
9013.50 558
9014.40 549
9015.29 574
9016.19 548
9017.09 565
9017.98 544
9018.88 525
9019.77 534
9020.67 533
9021.57 556
9022.46 541
9023.36 556
9024.26 525
9025.15 539
9026.05 531
9026.95 567
9027.84 545
9028.74 555
9029.64 563
9030.53 549
9031.43 587
9032.33 530
9033.22 560
9034.12 604
9035.02 537
9035.91 569
9036.81 536
9037.71 590
9038.61 588
9039.50 603
9040.40 614
9041.30 611
9042.20 552
9043.09 542
9043.99 558
9044.89 545
9045.79 552
9046.68 535
9047.58 571
9048.48 617
9049.38 590
9050.27 606
9051.17 647
9052.07 597
9052.97 569
9053.87 569
9054.76 670
9055.66 595
9056.56 540
9057.46 621
9058.36 656
9059.25 565
9060.15 585
9061.05 576
9061.95 589
9062.85 565
9063.75 608
9064.64 597
9065.54 616
9066.44 622
9067.34 647
9068.24 613
9069.14 579
9070.04 597
9070.94 592
9071.83 615
9072.73 599
9073.63 637
9074.53 586
9075.43 585
9076.33 551
9077.23 570
9078.13 598
9079.03 566
9079.93 544
9080.83 588
9081.72 581
9082.62 577
9083.52 555
9084.42 600
9085.32 660
9086.22 617
9087.12 633
9088.02 641
9088.92 623
9089.82 673
9090.72 724
9091.62 711
9092.52 720
9093.42 637
9094.32 657
9095.22 717
9096.12 615
9097.02 592
9097.92 617
9098.82 657
9099.72 664
9100.62 637
9101.52 563
9102.42 596
9103.32 621
9104.22 605
9105.12 603
9106.02 581
9106.92 556
9107.83 559
9108.73 497
9109.63 578
9110.53 588
9111.43 589
9112.33 569
9113.23 573
9114.13 579
9115.03 547
9115.93 524
9116.83 538
9117.74 520
9118.64 522
9119.54 502
9120.44 534
9121.34 577
9122.24 519
9123.14 522
9124.04 524
9124.95 555
9125.85 546
9126.75 556
9127.65 526
9128.55 545
9129.45 525
9130.36 546
9131.26 514
9132.16 541
9133.06 531
9133.96 549
9134.87 565
9135.77 573
9136.67 522
9137.57 568
9138.47 623
9139.38 554
9140.28 526
9141.18 551
9142.08 568
9142.99 561
9143.89 552
9144.79 528
9145.69 518
9146.60 563
9147.50 559
9148.40 576
9149.30 538
9150.21 499
9151.11 533
9152.01 566
9152.92 579
9153.82 502
9154.72 506
9155.62 554
9156.53 558
9157.43 565
9158.33 550
9159.24 553
9160.14 561
9161.04 577
9161.95 548
9162.85 545
9163.75 533
9164.66 555
9165.56 563
9166.46 560
9167.37 610
9168.27 553
9169.17 546
9170.08 558
9170.98 527
9171.89 543
9172.79 568
9173.69 558
9174.60 512
9175.50 505
9176.41 507
9177.31 532
9178.21 552
9179.12 533
9180.02 591
9180.93 566
9181.83 544
9182.74 555
9183.64 569
9184.54 553
9185.45 557
9186.35 547
9187.26 542
9188.16 534
9189.07 487
9189.97 547
9190.88 559
9191.78 542
9192.69 524
9193.59 543
9194.50 538
9195.40 578
9196.31 555
9197.21 531
9198.12 545
9199.02 543
9199.93 591
9200.83 622
9201.74 596
9202.64 621
9203.55 611
9204.45 616
9205.36 585
9206.26 595
9207.17 553
9208.08 565
9208.98 568
9209.89 585
9210.79 553
9211.70 531
9212.60 550
9213.51 576
9214.42 522
9215.32 501
9216.23 566
9217.13 579
9218.04 578
9218.95 608
9219.85 618
9220.76 642
9221.66 645
9222.57 621
9223.48 611
9224.38 610
9225.29 594
9226.20 556
9227.10 541
9228.01 532
9228.92 494
9229.82 567
9230.73 531
9231.64 506
9232.54 498
9233.45 507
9234.36 508
9235.26 518
9236.17 511
9237.08 499
9237.99 497
9238.89 504
9239.80 523
9240.71 515
9241.61 530
9242.52 541
9243.43 507
9244.34 480
9245.24 472
9246.15 504
9247.06 523
9247.97 489
9248.87 501
9249.78 486
9250.69 485
9251.60 454
9252.50 503
9253.41 503
9254.32 432
9255.23 495
9256.14 507
9257.04 490
9257.95 459
9258.86 477
9259.77 455
9260.68 516
9261.59 478
9262.49 517
9263.40 549
9264.31 507
9265.22 455
9266.13 451
9267.04 509
9267.94 526
9268.85 469
9269.76 531
9270.67 522
9271.58 511
9272.49 530
9273.40 545
9274.31 500
9275.21 483
9276.12 521
9277.03 529
9277.94 487
9278.85 492
9279.76 536
9280.67 493
9281.58 492
9282.49 500
9283.40 507
9284.31 593
9285.22 572
9286.12 479
9287.03 514
9287.94 498
9288.85 504
9289.76 498
9290.67 485
9291.58 515
9292.49 510
9293.40 547
9294.31 539
9295.22 511
9296.13 524
9297.04 538
9297.95 521
9298.86 558
9299.77 556
9300.68 556
9301.59 614
9302.50 576
9303.41 556
9304.32 567
9305.23 597
9306.14 586
9307.05 607
9307.96 674
9308.88 699
9309.79 718
9310.70 724
9311.61 715
9312.52 685
9313.43 609
9314.34 691
9315.25 606
9316.16 566
9317.07 622
9317.98 573
9318.89 563
9319.81 569
9320.72 552
9321.63 573
9322.54 526
9323.45 547
9324.36 532
9325.27 545
9326.18 554
9327.10 507
9328.01 542
9328.92 573
9329.83 497
9330.74 561
9331.65 538
9332.57 545
9333.48 549
9334.39 484
9335.30 534
9336.21 541
9337.12 539
9338.04 543
9338.95 520
9339.86 551
9340.77 545
9341.69 506
9342.60 498
9343.51 452
9344.42 448
9345.33 513
9346.25 530
9347.16 544
9348.07 518
9348.98 509
9349.90 534
9350.81 552
9351.72 531
9352.63 506
9353.55 522
9354.46 540
9355.37 508
9356.29 537
9357.20 509
9358.11 500
9359.02 487
9359.94 546
9360.85 506
9361.76 478
9362.68 441
9363.59 520
9364.50 508
9365.42 518
9366.33 559
9367.24 528
9368.16 511
9369.07 542
9369.98 604
9370.90 543
9371.81 515
9372.73 503
9373.64 533
9374.55 543
9375.47 538
9376.38 545
9377.29 552
9378.21 518
9379.12 564
9380.04 550
9380.95 570
9381.86 607
9382.78 551
9383.69 531
9384.61 539
9385.52 587
9386.44 530
9387.35 535
9388.26 601
9389.18 638
9390.09 597
9391.01 612
9391.92 675
9392.84 691
9393.75 682
9394.67 650
9395.58 702
9396.50 622
9397.41 678
9398.33 666
9399.24 683
9400.16 563
9401.07 640
9401.99 698
9402.90 648
9403.82 578
9404.73 565
9405.65 595
9406.56 604
9407.48 580
9408.39 550
9409.31 611
9410.22 623
9411.14 580
9412.06 554
9412.97 599
9413.89 561
9414.80 572
9415.72 595
9416.63 570
9417.55 516
9418.47 551
9419.38 576
9420.30 594
9421.21 563
9422.13 584
9423.05 618
9423.96 609
9424.88 601
9425.80 585
9426.71 598
9427.63 591
9428.54 573
9429.46 567
9430.38 549
9431.29 565
9432.21 600
9433.13 654
9434.04 617
9434.96 637
9435.88 665
9436.79 632
9437.71 617
9438.63 610
9439.55 608
9440.46 676
9441.38 635
9442.30 612
9443.21 602
9444.13 653
9445.05 609
9445.96 630
9446.88 580
9447.80 673
9448.72 633
9449.63 714
9450.55 715
9451.47 771
9452.39 922
9453.30 967
9454.22 985
9455.14 1008
9456.06 983
9456.98 973
9457.89 920
9458.81 781
9459.73 756
9460.65 704
9461.57 700
9462.48 636
9463.40 554
9464.32 580
9465.24 639
9466.16 621
9467.07 572
9467.99 558
9468.91 566
9469.83 571
9470.75 588
9471.67 604
9472.58 589
9473.50 605
9474.42 620
9475.34 628
9476.26 588
9477.18 621
9478.10 657
9479.02 654
9479.93 636
9480.85 651
9481.77 676
9482.69 675
9483.61 643
9484.53 613
9485.45 658
9486.37 637
9487.29 657
9488.21 578
9489.13 586
9490.05 576
9490.97 615
9491.88 592
9492.80 572
9493.72 576
9494.64 629
9495.56 594
9496.48 577
9497.40 510
9498.32 531
9499.24 564
9500.16 522
9501.08 503
9502.00 504
9502.92 532
9503.84 502
9504.76 548
9505.68 593
9506.60 548
9507.52 535
9508.44 547
9509.36 597
9510.28 577
9511.20 545
9512.12 569
9513.05 545
9513.97 568
9514.89 566
9515.81 604
9516.73 579
9517.65 592
9518.57 652
9519.49 611
9520.41 645
9521.33 609
9522.25 583
9523.17 610
9524.09 582
9525.02 605
9525.94 637
9526.86 625
9527.78 590
9528.70 606
9529.62 638
9530.54 737
9531.46 654
9532.39 689
9533.31 688
9534.23 726
9535.15 771
9536.07 731
9536.99 728
9537.92 714
9538.84 659
9539.76 678
9540.68 660
9541.60 599
9542.53 644
9543.45 714
9544.37 690
9545.29 633
9546.21 621
9547.14 586
9548.06 615
9548.98 619
9549.90 588
9550.82 561
9551.75 649
9552.67 594
9553.59 604
9554.51 624
9555.44 547
9556.36 611
9557.28 612
9558.21 631
9559.13 588
9560.05 620
9560.97 624
9561.90 691
9562.82 624
9563.74 652
9564.67 631
9565.59 667
9566.51 645
9567.43 617
9568.36 646
9569.28 611
9570.20 624
9571.13 597
9572.05 623
9572.97 639
9573.90 630
9574.82 654
9575.74 671
9576.67 652
9577.59 648
9578.52 651
9579.44 746
9580.36 683
9581.29 688
9582.21 685
9583.13 660
9584.06 628
9584.98 621
9585.91 618
9586.83 623
9587.76 642
9588.68 615
9589.60 659
9590.53 629
9591.45 604
9592.38 611
9593.30 654
9594.23 701
9595.15 654
9596.07 629
9597.00 677
9597.92 666
9598.85 662
9599.77 672
9600.70 682
9601.62 664
9602.55 701
9603.47 719
9604.40 739
9605.32 767
9606.25 719
9607.17 721
9608.10 656
9609.02 712
9609.95 710
9610.87 720
9611.80 741
9612.72 732
9613.65 818
9614.57 836
9615.50 765
9616.43 723
9617.35 768
9618.28 797
9619.20 757
9620.13 818
9621.05 874
9621.98 793
9622.91 861
9623.83 900
9624.76 821
9625.68 847
9626.61 891
9627.54 822
9628.46 853
9629.39 873
9630.31 915
9631.24 911
9632.17 941
9633.09 963
9634.02 937
9634.95 989
9635.87 1008
9636.80 1061
9637.72 1084
9638.65 1030
9639.58 1048
9640.50 1018
9641.43 1039
9642.36 1059
9643.28 1112
9644.21 1191
9645.14 1191
9646.07 1181
9646.99 1224
9647.92 1390
9648.85 1451
9649.77 1457
9650.70 1500
9651.63 1546
9652.56 1522
9653.48 1504
9654.41 1448
9655.34 1344
9656.26 1255
9657.19 1192
9658.12 1173
9659.05 1173
9659.98 1146
9660.90 1170
9661.83 1110
9662.76 1086
9663.69 1028
9664.61 1167
9665.54 1113
9666.47 1151
9667.40 1186
9668.33 1206
9669.25 1252
9670.18 1231
9671.11 1203
9672.04 1279
9672.97 1198
9673.89 1241
9674.82 1321
9675.75 1290
9676.68 1324
9677.61 1223
9678.54 1296
9679.47 1285
9680.39 1351
9681.32 1362
9682.25 1342
9683.18 1225
9684.11 1302
9685.04 1368
9685.97 1433
9686.90 1380
9687.82 1324
9688.75 1425
9689.68 1389
9690.61 1418
9691.54 1431
9692.47 1477
9693.40 1510
9694.33 1547
9695.26 1442
9696.19 1500
9697.12 1490
9698.05 1605
9698.98 1645
9699.90 1679
9700.83 1699
9701.76 1718
9702.69 1677
9703.62 1644
9704.55 1621
9705.48 1552
9706.41 1529
9707.34 1471
9708.27 1393
9709.20 1396
9710.13 1425
9711.06 1488
9711.99 1497
9712.92 1520
9713.85 1579
9714.78 1637
9715.71 1626
9716.64 1725
9717.57 1642
9718.50 1553
9719.44 1582
9720.37 1486
9721.30 1411
9722.23 1390
9723.16 1307
9724.09 1242
9725.02 1240
9725.95 1255
9726.88 1205
9727.81 1283
9728.74 1264
9729.67 1322
9730.60 1359
9731.54 1453
9732.47 1354
9733.40 1375
9734.33 1470
9735.26 1415
9736.19 1251
9737.12 1257
9738.05 1219
9738.99 1146
9739.92 1167
9740.85 1165
9741.78 1192
9742.71 1170
9743.64 1142
9744.57 1131
9745.51 1078
9746.44 1047
9747.37 1098
9748.30 1147
9749.23 1102
9750.17 1037
9751.10 1078
9752.03 1099
9752.96 1024
9753.89 1026
9754.83 1045
9755.76 1100
9756.69 1097
9757.62 1010
9758.56 1046
9759.49 1065
9760.42 1125
9761.35 1059
9762.29 1056
9763.22 999
9764.15 1084
9765.08 1101
9766.02 1093
9766.95 1100
9767.88 1104
9768.81 1171
9769.75 1182
9770.68 1167
9771.61 1137
9772.55 1079
9773.48 1091
9774.41 1113
9775.35 1082
9776.28 1156
9777.21 1147
9778.14 1114
9779.08 1254
9780.01 1296
9780.94 1239
9781.88 1243
9782.81 1346
9783.75 1367
9784.68 1372
9785.61 1384
9786.55 1352
9787.48 1375
9788.41 1308
9789.35 1145
9790.28 1177
9791.22 1178
9792.15 1102
9793.08 1097
9794.02 1119
9794.95 1131
9795.89 1135
9796.82 1163
9797.75 1276
9798.69 1225
9799.62 1247
9800.56 1319
9801.49 1232
9802.43 1216
9803.36 1149
9804.29 1129
9805.23 1066
9806.16 1000
9807.10 986
9808.03 943
9808.97 914
9809.90 941
9810.84 889
9811.77 888
9812.71 841
9813.64 898
9814.58 904
9815.51 869
9816.45 937
9817.38 942
9818.32 945
9819.25 907
9820.19 804
9821.12 811
9822.06 841
9822.99 804
9823.93 894
9824.87 865
9825.80 842
9826.74 850
9827.67 902
9828.61 809
9829.54 811
9830.48 900
9831.42 854
9832.35 794
9833.29 795
9834.22 890
9835.16 832
9836.10 825
9837.03 793
9837.97 818
9838.90 899
9839.84 839
9840.78 864
9841.71 826
9842.65 830
9843.59 885
9844.52 884
9845.46 894
9846.40 856
9847.33 842
9848.27 815
9849.20 882
9850.14 778
9851.08 811
9852.02 852
9852.95 876
9853.89 848
9854.83 809
9855.76 835
9856.70 836
9857.64 791
9858.57 912
9859.51 835
9860.45 868
9861.39 837
9862.32 833
9863.26 784
9864.20 785
9865.14 858
9866.07 812
9867.01 829
9867.95 788
9868.89 788
9869.82 751
9870.76 810
9871.70 789
9872.64 796
9873.57 853
9874.51 866
9875.45 835
9876.39 789
9877.33 834
9878.26 806
9879.20 803
9880.14 810
9881.08 801
9882.02 755
9882.96 797
9883.89 809
9884.83 787
9885.77 728
9886.71 839
9887.65 767
9888.59 721
9889.52 804
9890.46 757
9891.40 720
9892.34 764
9893.28 731
9894.22 695
9895.16 712
9896.10 738
9897.03 749
9897.97 750
9898.91 687
9899.85 801
9900.79 767
9901.73 741
9902.67 788
9903.61 774
9904.55 765
9905.49 741
9906.43 682
9907.37 808
9908.31 882
9909.25 772
9910.18 765
9911.12 817
9912.06 813
9913.00 838
9913.94 841
9914.88 774
9915.82 796
9916.76 854
9917.70 802
9918.64 821
9919.58 778
9920.52 796
9921.46 808
9922.40 893
9923.34 991
9924.28 981
9925.22 1054
9926.16 1179
9927.10 1303
9928.05 1383
9928.99 1489
9929.93 1443
9930.87 1439
9931.81 1361
9932.75 1263
9933.69 1170
9934.63 1072
9935.57 997
9936.51 987
9937.45 864
9938.39 832
9939.33 906
9940.27 758
9941.22 757
9942.16 799
9943.10 820
9944.04 832
9944.98 823
9945.92 747
9946.86 811
9947.80 767
9948.75 760
9949.69 728
9950.63 804
9951.57 774
9952.51 768
9953.45 811
9954.40 788
9955.34 852
9956.28 868
9957.22 927
9958.16 880
9959.10 875
9960.05 852
9960.99 885
9961.93 882
9962.87 854
9963.81 839
9964.76 881
9965.70 924
9966.64 904
9967.58 874
9968.53 852
9969.47 819
9970.41 846
9971.35 795
9972.30 785
9973.24 805
9974.18 788
9975.12 716
9976.07 765
9977.01 724
9977.95 711
9978.89 777
9979.84 747
9980.78 723
9981.72 729
9982.67 758
9983.61 758
9984.55 694
9985.50 683
9986.44 721
9987.38 719
9988.33 635
9989.27 697
9990.21 654
9991.16 639
9992.10 631
9993.04 642
9993.99 664
9994.93 655
9995.87 708
9996.82 679
9997.76 650
9998.70 690
9999.65 622
10000.59 624
10001.54 655
10002.48 653
10003.42 626
10004.37 602
10005.31 680
10006.26 648
10007.20 646
10008.14 667
10009.09 680
10010.03 654
10010.98 627
10011.92 638
10012.87 647
10013.81 662
10014.76 625
10015.70 625
10016.64 646
10017.59 586
10018.53 593
10019.48 568
10020.42 610
10021.37 612
10022.31 614
10023.26 620
10024.20 636
10025.15 657
10026.09 649
10027.04 670
10027.98 614
10028.93 628
10029.87 632
10030.82 634
10031.76 609
10032.71 608
10033.66 575
10034.60 597
10035.55 605
10036.49 566
10037.44 565
10038.38 556
10039.33 577
10040.27 576
10041.22 582
10042.17 605
10043.11 610
10044.06 584
10045.00 578
10045.95 622
10046.90 539
10047.84 598
10048.79 618
10049.73 629
10050.68 578
10051.63 556
10052.57 606
10053.52 575
10054.47 576
10055.41 542
10056.36 546
10057.31 572
10058.25 560
10059.20 526
10060.15 577
10061.09 560
10062.04 564
10062.99 557
10063.93 578
10064.88 590
10065.83 572
10066.77 584
10067.72 577
10068.67 514
10069.61 514
10070.56 560
10071.51 530
10072.46 549
10073.40 581
10074.35 579
10075.30 568
10076.25 578
10077.19 580
10078.14 613
10079.09 572
10080.04 576
10080.98 580
10081.93 592
10082.88 585
10083.83 545
10084.77 575
10085.72 552
10086.67 547
10087.62 574
10088.57 579
10089.51 521
10090.46 536
10091.41 504
10092.36 577
10093.31 535
10094.26 543
10095.20 525
10096.15 559
10097.10 545
10098.05 553
10099.00 548
10099.95 537
10100.89 526
10101.84 561
10102.79 535
10103.74 549
10104.69 581
10105.64 537
10106.59 568
10107.54 563
10108.49 530
10109.43 518
10110.38 547
10111.33 558
10112.28 525
10113.23 543
10114.18 564
10115.13 562
10116.08 490
10117.03 475
10117.98 500
10118.93 503
10119.88 559
10120.83 548
10121.78 539
10122.72 547
10123.67 543
10124.62 577
10125.57 543
10126.52 567
10127.47 543
10128.42 557
10129.37 525
10130.32 550
10131.27 516
10132.22 513
10133.17 547
10134.12 502
10135.07 538
10136.02 523
10136.97 577
10137.92 568
10138.88 542
10139.83 540
10140.78 564
10141.73 521
10142.68 490
10143.63 495
10144.58 546
10145.53 551
10146.48 586
10147.43 591
10148.38 606
10149.33 550
10150.28 536
10151.23 538
10152.19 576
10153.14 624
10154.09 624
10155.04 579
10155.99 591
10156.94 561
10157.89 582
10158.84 546
10159.80 578
10160.75 568
10161.70 552
10162.65 566
10163.60 600
10164.55 575
10165.50 581
10166.46 634
10167.41 645
10168.36 631
10169.31 618
10170.26 635
10171.21 662
10172.17 624
10173.12 596
10174.07 574
10175.02 606
10175.98 688
10176.93 682
10177.88 663
10178.83 664
10179.78 652
10180.74 659
10181.69 651
10182.64 678
10183.59 741
10184.55 750
10185.50 771
10186.45 772
10187.40 750
10188.36 719
10189.31 709
10190.26 749
10191.22 698
10192.17 752
10193.12 767
10194.07 806
10195.03 828
10195.98 829
10196.93 785
10197.89 759
10198.84 793
10199.79 820
10200.75 790
10201.70 817
10202.65 838
10203.61 911
10204.56 876
10205.51 969
10206.47 1063
10207.42 1065
10208.37 1037
10209.33 1067
10210.28 998
10211.24 1033
10212.19 979
10213.14 865
10214.10 820
10215.05 814
10216.00 761
10216.96 876
10217.91 847
10218.87 860
10219.82 848
10220.78 836
10221.73 823
10222.68 801
10223.64 791
10224.59 756
10225.55 739
10226.50 701
10227.46 711
10228.41 701
10229.37 684
10230.32 744
10231.27 750
10232.23 732
10233.18 788
10234.14 858
10235.09 950
10236.05 940
10237.00 1047
10237.96 1020
10238.91 1054
10239.87 981
10240.82 923
10241.78 839
10242.73 780
10243.69 721
10244.65 763
10245.60 700
10246.56 639
10247.51 642
10248.47 599
10249.42 654
10250.38 593
10251.33 551
10252.29 582
10253.25 584
10254.20 599
10255.16 558
10256.11 546
10257.07 604
10258.02 573
10258.98 570
10259.94 576
10260.89 564
10261.85 535
10262.81 543
10263.76 507
10264.72 559
10265.67 535
10266.63 533
10267.59 566
10268.54 570
10269.50 560
10270.46 561
10271.41 532
10272.37 550
10273.33 630
10274.28 603
10275.24 542
10276.20 538
10277.15 543
10278.11 554
10279.07 551
10280.02 535
10280.98 538
10281.94 562
10282.90 549
10283.85 558
10284.81 569
10285.77 537
10286.72 581
10287.68 583
10288.64 546
10289.60 525
10290.55 556
10291.51 560
10292.47 589
10293.43 556
10294.38 558
10295.34 569
10296.30 576
10297.26 555
10298.22 539
10299.17 536
10300.13 563
10301.09 554
10302.05 549
10303.01 552
10303.96 567
10304.92 543
10305.88 551
10306.84 472
10307.80 495
10308.75 511
10309.71 480
10310.67 531
10311.63 568
10312.59 541
10313.55 591
10314.51 553
10315.46 517
10316.42 532
10317.38 476
10318.34 512
10319.30 518
10320.26 493
10321.22 471
10322.18 510
10323.14 502
10324.09 475
10325.05 522
10326.01 511
10326.97 546
10327.93 572
10328.89 563
10329.85 541
10330.81 594
10331.77 594
10332.73 605
10333.69 583
10334.65 567
10335.61 514
10336.57 563
10337.53 551
10338.49 509
10339.45 499
10340.40 489
10341.36 465
10342.32 471
10343.28 457
10344.24 481
10345.20 533
10346.16 460
10347.12 508
10348.08 459
10349.05 512
10350.01 461
10350.97 471
10351.93 473
10352.89 459
10353.85 471
10354.81 441
10355.77 427
10356.73 474
10357.69 442
10358.65 469
10359.61 486
10360.57 401
10361.53 443
10362.49 475
10363.45 499
10364.41 479
10365.38 478
10366.34 488
10367.30 473
10368.26 483
10369.22 444
10370.18 485
10371.14 469
10372.10 490
10373.06 453
10374.03 493
10374.99 471
10375.95 479
10376.91 440
10377.87 443
10378.83 454
10379.80 510
10380.76 463
10381.72 474
10382.68 453
10383.64 474
10384.60 467
10385.57 445
10386.53 422
10387.49 443
10388.45 397
10389.41 452
10390.38 495
10391.34 475
10392.30 462
10393.26 450
10394.23 483
10395.19 482
10396.15 449
10397.11 473
10398.07 472
10399.04 489
10400.00 440
10400.96 498
10401.93 467
10402.89 449
10403.85 444
10404.81 485
10405.78 475
10406.74 472
10407.70 454
10408.67 498
10409.63 475
10410.59 457
10411.55 496
10412.52 548
10413.48 511
10414.44 505
10415.41 563
10416.37 657
10417.33 679
10418.30 666
10419.26 672
10420.22 742
10421.19 718
10422.15 698
10423.12 698
10424.08 588
10425.04 550
10426.01 545
10426.97 480
10427.93 493
10428.90 491
10429.86 455
10430.83 461
10431.79 486
10432.75 444
10433.72 463
10434.68 463
10435.65 396
10436.61 435
10437.58 461
10438.54 445
10439.50 387
10440.47 440
10441.43 430
10442.40 434
10443.36 418
10444.33 408
10445.29 443
10446.26 461
10447.22 432
10448.19 440
10449.15 412
10450.12 417
10451.08 472
10452.05 521
10453.01 448
10453.98 419
10454.94 437
10455.91 427
10456.87 442
10457.84 399
10458.80 381
10459.77 397
10460.73 435
10461.70 431
10462.66 440
10463.63 440
10464.59 453
10465.56 449
10466.53 434
10467.49 393
10468.46 381
10469.42 425
10470.39 461
10471.35 443
10472.32 387
10473.29 381
10474.25 443
10475.22 416
10476.18 386
10477.15 425
10478.12 430
10479.08 428
10480.05 417
10481.02 408
10481.98 377
10482.95 391
10483.91 423
10484.88 421
10485.85 376
10486.81 411
10487.78 433
10488.75 429
10489.71 393
10490.68 402
10491.65 439
10492.61 407
10493.58 431
10494.55 398
10495.52 396
10496.48 430
10497.45 407
10498.42 443
10499.38 415
10500.35 464
10501.32 458
10502.29 426
10503.25 405
10504.22 427
10505.19 430
10506.16 404
10507.12 401
10508.09 402
10509.06 431
10510.03 431
10510.99 420
10511.96 415
10512.93 442
10513.90 450
10514.87 414
10515.83 432
10516.80 416
10517.77 435
10518.74 431
10519.71 451
10520.67 409
10521.64 403
10522.61 436
10523.58 457
10524.55 426
10525.51 372
10526.48 424
10527.45 455
10528.42 442
10529.39 474
10530.36 459
10531.33 437
10532.29 437
10533.26 458
10534.23 449
10535.20 436
10536.17 402
10537.14 383
10538.11 429
10539.08 456
10540.05 389
10541.01 425
10541.98 408
10542.95 398
10543.92 414
10544.89 423
10545.86 447
10546.83 430
10547.80 419
10548.77 456
10549.74 434
10550.71 436
10551.68 430
10552.65 458
10553.62 458
10554.59 458
10555.56 454
10556.53 460
10557.50 554
10558.47 530
10559.44 531
10560.41 549
10561.38 557
10562.35 549
10563.32 563
10564.29 599
10565.26 584
10566.23 560
10567.20 525
10568.17 533
10569.14 464
10570.11 445
10571.08 449
10572.05 400
10573.02 430
10573.99 452
10574.96 421
10575.93 426
10576.90 451
10577.87 434
10578.84 443
10579.82 427
10580.79 462
10581.76 453
10582.73 498
10583.70 448
10584.67 484
10585.64 487
10586.61 485
10587.58 495
10588.56 529
10589.53 554
10590.50 550
10591.47 510
10592.44 479
10593.41 486
10594.38 497
10595.36 513
10596.33 473
10597.30 489
10598.27 468
10599.24 451
10600.21 453
10601.19 467
10602.16 470
10603.13 447
10604.10 446
10605.07 505
10606.05 446
10607.02 456
10607.99 431
10608.96 487
10609.93 442
10610.91 442
10611.88 389
10612.85 403
10613.82 465
10614.80 440
10615.77 495
10616.74 479
10617.71 518
10618.69 457
10619.66 430
10620.63 484
10621.61 498
10622.58 476
10623.55 431
10624.52 470
10625.50 460
10626.47 462
10627.44 470
10628.42 483
10629.39 445
10630.36 450
10631.34 433
10632.31 460
10633.28 467
10634.26 491
10635.23 535
10636.20 522
10637.18 568
10638.15 613
10639.12 614
10640.10 655
10641.07 681
10642.04 649
10643.02 620
10643.99 567
10644.97 541
10645.94 521
10646.91 491
10647.89 443
10648.86 518
10649.84 452
10650.81 500
10651.78 433
10652.76 444
10653.73 453
10654.71 422
10655.68 394
10656.66 418
10657.63 457
10658.60 431
10659.58 446
10660.55 433
10661.53 435
10662.50 414
10663.48 434
10664.45 431
10665.43 457
10666.40 460
10667.38 457
10668.35 513
10669.33 460
10670.30 471
10671.28 437
10672.25 432
10673.23 453
10674.20 462
10675.18 449
10676.15 485
10677.13 449
10678.10 435
10679.08 454
10680.05 462
10681.03 443
10682.01 539
10682.98 494
10683.96 513
10684.93 503
10685.91 460
10686.88 434
10687.86 429
10688.84 428
10689.81 457
10690.79 456
10691.76 404
10692.74 402
10693.72 409
10694.69 400
10695.67 420
10696.64 407
10697.62 388
10698.60 412
10699.57 406
10700.55 413
10701.53 434
10702.50 427
10703.48 408
10704.46 428
10705.43 412
10706.41 371
10707.39 451
10708.36 418
10709.34 426
10710.32 381
10711.29 401
10712.27 444
10713.25 436
10714.22 432
10715.20 414
10716.18 419
10717.16 398
10718.13 423
10719.11 442
10720.09 451
10721.07 387
10722.04 449
10723.02 402
10724.00 391
10724.98 421
10725.95 405
10726.93 403
10727.91 404
10728.89 404
10729.86 412
10730.84 386
10731.82 432
10732.80 415
10733.78 417
10734.75 396
10735.73 351
10736.71 398
10737.69 400
10738.67 410
10739.64 384
10740.62 425
10741.60 399
10742.58 438
10743.56 431
10744.54 416
10745.51 402
10746.49 406
10747.47 381
10748.45 358
10749.43 451
10750.41 397
10751.39 386
10752.36 416
10753.34 432
10754.32 412
10755.30 404
10756.28 468
10757.26 406
10758.24 441
10759.22 413
10760.20 454
10761.18 397
10762.15 387
10763.13 413
10764.11 423
10765.09 447
10766.07 469
10767.05 411
10768.03 437
10769.01 399
10769.99 432
10770.97 428
10771.95 450
10772.93 419
10773.91 429
10774.89 432
10775.87 444
10776.85 419
10777.83 445
10778.81 468
10779.79 401
10780.77 423
10781.75 419
10782.73 427
10783.71 455
10784.69 473
10785.67 475
10786.65 481
10787.63 482
10788.61 468
10789.59 460
10790.57 445
10791.55 428
10792.53 379
10793.51 408
10794.49 370
10795.47 412
10796.46 398
10797.44 380
10798.42 384
10799.40 429
10800.38 414
10801.36 442
10802.34 432
10803.32 405
10804.30 427
10805.28 412
10806.27 409
10807.25 427
10808.23 396
10809.21 369
10810.19 408
10811.17 436
10812.15 465
10813.14 451
10814.12 440
10815.10 432
10816.08 462
10817.06 467
10818.04 476
10819.03 453
10820.01 435
10820.99 447
10821.97 463
10822.95 488
10823.94 430
10824.92 448
10825.90 459
10826.88 440
10827.86 448
10828.85 456
10829.83 498
10830.81 419
10831.79 451
10832.78 469
10833.76 436
10834.74 425
10835.72 446
10836.71 438
10837.69 432
10838.67 466
10839.65 447
10840.64 434
10841.62 463
10842.60 465
10843.59 470
10844.57 429
10845.55 504
10846.54 451
10847.52 480
10848.50 465
10849.48 449
10850.47 473
10851.45 466
10852.43 515
10853.42 440
10854.40 430
10855.39 488
10856.37 514
10857.35 526
10858.34 481
10859.32 491
10860.30 507
10861.29 495
10862.27 510
10863.25 494
10864.24 488
10865.22 510
10866.21 530
10867.19 516
10868.17 485
10869.16 524
10870.14 471
10871.13 517
10872.11 523
10873.10 483
10874.08 531
10875.06 551
10876.05 502
10877.03 520
10878.02 546
10879.00 603
10879.99 559
10880.97 552
10881.96 545
10882.94 520
10883.93 566
10884.91 540
10885.89 585
10886.88 562
10887.86 587
10888.85 599
10889.83 591
10890.82 604
10891.80 582
10892.79 601
10893.78 616
10894.76 562
10895.75 543
10896.73 569
10897.72 582
10898.70 665
10899.69 626
10900.67 632
10901.66 600
10902.64 647
10903.63 669
10904.62 673
10905.60 601
10906.59 658
10907.57 651
10908.56 660
10909.54 696
10910.53 642
10911.52 672
10912.50 724
10913.49 639
10914.48 668
10915.46 693
10916.45 687
10917.43 738
10918.42 708
10919.41 754
10920.39 691
10921.38 749
10922.37 806
10923.35 787
10924.34 776
10925.33 808
10926.31 744
10927.30 789
10928.29 886
10929.27 777
10930.26 802
10931.25 840
10932.23 857
10933.22 816
10934.21 810
10935.19 784
10936.18 867
10937.17 817
10938.16 803
10939.14 838
10940.13 849
10941.12 860
10942.11 892
10943.09 870
10944.08 835
10945.07 875
10946.06 927
10947.04 891
10948.03 875
10949.02 900
10950.01 941
10950.99 931
10951.98 892
10952.97 911
10953.96 1040
10954.95 1171
10955.93 1264
10956.92 1319
10957.91 1455
10958.90 1477
10959.89 1492
10960.87 1392
10961.86 1371
10962.85 1390
10963.84 1348
10964.83 1234
10965.82 1174
10966.81 1090
10967.79 1027
10968.78 1048
10969.77 1010
10970.76 999
10971.75 924
10972.74 963
10973.73 971
10974.71 929
10975.70 906
10976.69 1006
10977.68 990
10978.67 999
10979.66 963
10980.65 1007
10981.64 1010
10982.63 1063
10983.62 1043
10984.61 1035
10985.60 1075
10986.58 1118
10987.57 1144
10988.56 1093
10989.55 1130
10990.54 1100
10991.53 1183
10992.52 1231
10993.51 1295
10994.50 1390
10995.49 1598
10996.48 1722
10997.47 1882
10998.46 2124
10999.45 2215
11000.44 2309
11001.43 2348
11002.42 2092
11003.41 2111
11004.40 1968
11005.39 1670
11006.38 1543
11007.37 1328
11008.36 1278
11009.35 1110
11010.34 1050
11011.33 991
11012.33 958
11013.32 906
11014.31 911
11015.30 828
11016.29 801
11017.28 888
11018.27 882
11019.26 872
11020.25 902
11021.24 791
11022.23 812
11023.22 827
11024.22 845
11025.21 804
11026.20 802
11027.19 823
11028.18 785
11029.17 835
11030.16 790
11031.15 755
11032.15 797
11033.14 823
11034.13 821
11035.12 766
11036.11 733
11037.10 747
11038.10 735
11039.09 716
11040.08 675
11041.07 725
11042.06 723
11043.06 690
11044.05 687
11045.04 669
11046.03 699
11047.02 643
11048.02 671
11049.01 637
11050.00 653
11050.99 639
11051.98 658
11052.98 668
11053.97 613
11054.96 617
11055.95 627
11056.95 629
11057.94 694
11058.93 628
11059.93 666
11060.92 633
11061.91 652
11062.90 671
11063.90 601
11064.89 610
11065.88 614
11066.88 650
11067.87 670
11068.86 654
11069.86 640
11070.85 612
11071.84 646
11072.83 635
11073.83 651
11074.82 625
11075.82 624
11076.81 645
11077.80 631
11078.80 618
11079.79 641
11080.78 647
11081.78 620
11082.77 581
11083.76 611
11084.76 611
11085.75 590
11086.75 594
11087.74 591
11088.73 640
11089.73 564
11090.72 562
11091.72 558
11092.71 567
11093.70 609
11094.70 605
11095.69 531
11096.69 552
11097.68 634
11098.68 571
11099.67 558
11100.67 539
11101.66 569
11102.65 591
11103.65 566
11104.64 532
11105.64 517
11106.63 522
11107.63 584
11108.62 596
11109.62 513
11110.61 539
11111.61 472
11112.60 537
11113.60 511
11114.59 485
11115.59 541
11116.58 541
11117.58 532
11118.57 486
11119.57 527
11120.57 526
11121.56 522
11122.56 483
11123.55 523
11124.55 545
11125.54 596
11126.54 542
11127.54 545
11128.53 535
11129.53 534
11130.52 553
11131.52 559
11132.51 530
11133.51 546
11134.51 511
11135.50 525
11136.50 484
11137.50 533
11138.49 568
11139.49 529
11140.48 517
11141.48 497
11142.48 505
11143.47 524
11144.47 489
11145.47 546
11146.46 596
11147.46 529
11148.46 527
11149.45 528
11150.45 581
11151.45 515
11152.44 494
11153.44 518
11154.44 506
11155.43 486
11156.43 543
11157.43 544
11158.43 539
11159.42 497
11160.42 474
11161.42 534
11162.41 484
11163.41 527
11164.41 511
11165.41 497
11166.40 502
11167.40 532
11168.40 521
11169.40 528
11170.39 549
11171.39 533
11172.39 510
11173.39 538
11174.39 555
11175.38 557
11176.38 567
11177.38 552
11178.38 522
11179.38 468
11180.37 483
11181.37 514
11182.37 566
11183.37 558
11184.37 518
11185.37 504
11186.36 492
11187.36 545
11188.36 527
11189.36 518
11190.36 532
11191.36 562
11192.35 567
11193.35 580
11194.35 601
11195.35 562
11196.35 541
11197.35 514
11198.35 563
11199.35 509
11200.35 481
11201.34 541
11202.34 532
11203.34 464
11204.34 513
11205.34 545
11206.34 539
11207.34 467
11208.34 529
11209.34 504
11210.34 495
11211.34 475
11212.34 486
11213.34 510
11214.34 479
11215.34 434
11216.34 481
11217.34 509
11218.34 477
11219.34 479
11220.34 427
11221.34 438
11222.34 462
11223.34 468
11224.34 459
11225.34 434
11226.34 432
11227.34 440
11228.34 458
11229.34 444
11230.34 437
11231.34 502
11232.34 478
11233.34 460
11234.34 476
11235.34 443
11236.34 468
11237.34 499
11238.34 478
11239.34 454
11240.34 418
11241.34 454
11242.34 472
11243.35 501
11244.35 447
11245.35 406
11246.35 387
11247.35 431
11248.35 442
11249.35 411
11250.35 437
11251.35 464
11252.36 464
11253.36 445
11254.36 506
11255.36 459
11256.36 439
11257.36 439
11258.37 396
11259.37 431
11260.37 495
11261.37 444
11262.37 456
11263.37 448
11264.38 444
11265.38 468
11266.38 471
11267.38 459
11268.38 426
11269.39 492
11270.39 503
11271.39 498
11272.39 459
11273.39 465
11274.40 512
11275.40 507
11276.40 549
11277.40 537
11278.41 549
11279.41 586
11280.41 563
11281.41 565
11282.42 541
11283.42 529
11284.42 509
11285.43 481
11286.43 497
11287.43 472
11288.43 501
11289.44 424
11290.44 465
11291.44 513
11292.45 472
11293.45 468
11294.45 453
11295.46 479
11296.46 479
11297.46 469
11298.47 445
11299.47 434
11300.47 468
11301.48 387
11302.48 431
11303.48 434
11304.49 462
11305.49 440
11306.49 468
11307.50 480
11308.50 453
11309.51 399
11310.51 473
11311.51 452
11312.52 552
11313.52 539
11314.53 508
11315.53 495
11316.53 475
11317.54 539
11318.54 542
11319.55 481
11320.55 460
11321.56 506
11322.56 483
11323.57 453
11324.57 449
11325.57 456
11326.58 481
11327.58 474
11328.59 446
11329.59 454
11330.60 422
11331.60 432
11332.61 479
11333.61 471
11334.62 462
11335.62 484
11336.63 515
11337.63 497
11338.64 505
11339.64 551
11340.65 576
11341.65 572
11342.66 563
11343.66 537
11344.67 556
11345.68 550
11346.68 469
11347.69 447
11348.69 459
11349.70 485
11350.70 446
11351.71 442
11352.72 471
11353.72 455
11354.73 506
11355.73 496
11356.74 439
11357.75 450
11358.75 444
11359.76 478
11360.76 519
11361.77 516
11362.78 457
11363.78 445
11364.79 475
11365.80 457
11366.80 442
11367.81 459
11368.81 424
11369.82 415
11370.83 417
11371.83 422
11372.84 415
11373.85 435
11374.85 468
11375.86 419
11376.87 424
11377.88 450
11378.88 452
11379.89 416
11380.90 449
11381.90 395
11382.91 396
11383.92 408
11384.92 420
11385.93 374
11386.94 404
11387.95 396
11388.95 432
11389.96 377
11390.97 409
11391.98 425
11392.98 417
11393.99 398
11395.00 389
11396.01 414
11397.02 411
11398.02 412
11399.03 412
11400.04 435
11401.05 378
11402.05 380
11403.06 392
11404.07 385
11405.08 390
11406.09 424
11407.10 421
11408.10 410
11409.11 404
11410.12 393
11411.13 388
11412.14 391
11413.15 399
11414.15 405
11415.16 446
11416.17 380
11417.18 383
11418.19 391
11419.20 383
11420.21 416
11421.22 404
11422.22 395
11423.23 353
11424.24 416
11425.25 397
11426.26 388
11427.27 382
11428.28 355
11429.29 370
11430.30 372
11431.31 359
11432.32 377
11433.32 372
11434.33 410
11435.34 383
11436.35 351
11437.36 386
11438.37 445
11439.38 433
11440.39 391
11441.40 401
11442.41 391
11443.42 408
11444.43 423
11445.44 382
11446.45 395
11447.46 355
11448.47 394
11449.48 386
11450.49 379
11451.50 373
11452.51 416
11453.52 389
11454.53 360
11455.54 350
11456.55 343
11457.56 345
11458.57 385
11459.58 361
11460.59 342
11461.61 334
11462.62 352
11463.63 344
11464.64 366
11465.65 366
11466.66 358
11467.67 368
11468.68 364
11469.69 391
11470.70 395
11471.71 411
11472.73 389
11473.74 371
11474.75 386
11475.76 385
11476.77 348
11477.78 388
11478.79 409
11479.80 382
11480.82 333
11481.83 350
11482.84 362
11483.85 333
11484.86 325
11485.87 372
11486.89 332
11487.90 355
11488.91 325
11489.92 338
11490.93 352
11491.95 340
11492.96 335
11493.97 362
11494.98 366
11495.99 359
11497.01 353
11498.02 333
11499.03 350
11500.04 337
11501.05 327
11502.07 356
11503.08 342
11504.09 350
11505.10 370
11506.12 376
11507.13 342
11508.14 366
11509.16 351
11510.17 348
11511.18 340
11512.19 330
11513.21 360
11514.22 335
11515.23 323
11516.25 367
11517.26 344
11518.27 352
11519.29 372
11520.30 391
11521.31 348
11522.33 331
11523.34 359
11524.35 351
11525.37 356
11526.38 325
11527.39 331
11528.41 322
11529.42 345
11530.43 355
11531.45 360
11532.46 307
11533.47 345
11534.49 375
11535.50 359
11536.52 329
11537.53 336
11538.54 336
11539.56 349
11540.57 374
11541.59 353
11542.60 317
11543.61 330
11544.63 390
11545.64 347
11546.66 386
11547.67 328
11548.69 365
11549.70 328
11550.72 392
11551.73 340
11552.75 365
11553.76 389
11554.77 353
11555.79 351
11556.80 346
11557.82 340
11558.83 315
11559.85 334
11560.86 320
11561.88 331
11562.89 321
11563.91 399
11564.92 352
11565.94 362
11566.95 349
11567.97 361
11568.99 331
11570.00 397
11571.02 357
11572.03 376
11573.05 377
11574.06 358
11575.08 351
11576.09 364
11577.11 379
11578.13 363
11579.14 410
11580.16 360
11581.17 365
11582.19 379
11583.21 369
11584.22 380
11585.24 417
11586.25 359
11587.27 373
11588.29 388
11589.30 389
11590.32 398
11591.33 376
11592.35 407
11593.37 414
11594.38 410
11595.40 463
11596.42 435
11597.43 487
11598.45 494
11599.47 472
11600.48 517
11601.50 519
11602.52 516
11603.53 501
11604.55 479
11605.57 418
11606.59 482
11607.60 434
11608.62 394
11609.64 398
11610.65 395
11611.67 404
11612.69 366
11613.71 349
11614.72 336
11615.74 354
11616.76 340
11617.78 358
11618.79 329
11619.81 347
11620.83 322
11621.85 320
11622.86 342
11623.88 360
11624.90 379
11625.92 320
11626.94 337
11627.95 332
11628.97 325
11629.99 332
11631.01 383
11632.03 355
11633.04 330
11634.06 325
11635.08 308
11636.10 389
11637.12 377
11638.14 337
11639.15 339
11640.17 335
11641.19 318
11642.21 336
11643.23 340
11644.25 319
11645.27 297
11646.28 289
11647.30 306
11648.32 348
11649.34 289
11650.36 283
11651.38 310
11652.40 314
11653.42 337
11654.44 318
11655.45 322
11656.47 294
11657.49 307
11658.51 341
11659.53 324
11660.55 328
11661.57 330
11662.59 323
11663.61 349
11664.63 331
11665.65 347
11666.67 384
11667.69 358
11668.71 360
11669.73 341
11670.75 331
11671.77 328
11672.79 349
11673.81 324
11674.83 325
11675.85 325
11676.87 318
11677.89 335
11678.91 354
11679.93 387
11680.95 343
11681.97 342
11682.99 358
11684.01 341
11685.03 345
11686.05 381
11687.07 350
11688.09 360
11689.11 334
11690.13 357
11691.15 369
11692.17 305
11693.20 312
11694.22 345
11695.24 346
11696.26 318
11697.28 324
11698.30 326
11699.32 323
11700.34 304
11701.36 366
11702.38 320
11703.41 333
11704.43 341
11705.45 325
11706.47 310
11707.49 349
11708.51 356
11709.53 358
11710.56 343
11711.58 349
11712.60 293
11713.62 318
11714.64 356
11715.66 362
11716.69 352
11717.71 361
11718.73 366
11719.75 329
11720.77 328
11721.80 313
11722.82 356
11723.84 354
11724.86 350
11725.88 312
11726.91 309
11727.93 341
11728.95 350
11729.97 332
11731.00 324
11732.02 347
11733.04 353
11734.06 340
11735.09 361
11736.11 339
11737.13 315
11738.16 343
11739.18 320
11740.20 395
11741.22 358
11742.25 360
11743.27 321
11744.29 310
11745.32 360
11746.34 333
11747.36 333
11748.39 385
11749.41 417
11750.43 397
11751.46 374
11752.48 368
11753.50 359
11754.53 332
11755.55 346
11756.57 327
11757.60 361
11758.62 364
11759.64 345
11760.67 348
11761.69 337
11762.72 368
11763.74 349
11764.76 358
11765.79 343
11766.81 361
11767.84 342
11768.86 389
11769.88 358
11770.91 375
11771.93 383
11772.96 414
11773.98 375
11775.01 358
11776.03 368
11777.05 399
11778.08 371
11779.10 395
11780.13 370
11781.15 412
11782.18 392
11783.20 364
11784.23 397
11785.25 368
11786.28 389
11787.30 408
11788.33 453
11789.35 435
11790.38 389
11791.40 424
11792.43 446
11793.45 408
11794.48 429
11795.50 459
11796.53 442
11797.55 458
11798.58 407
11799.60 429
11800.63 477
11801.65 460
11802.68 483
11803.71 447
11804.73 424
11805.76 494
11806.78 536
11807.81 458
11808.84 383
11809.86 457
11810.89 470
11811.91 501
11812.94 448
11813.97 447
11814.99 483
11816.02 478
11817.04 412
11818.07 428
11819.10 428
11820.12 414
11821.15 439
11822.18 442
11823.20 455
11824.23 491
11825.25 471
11826.28 482
11827.31 447
11828.33 430
11829.36 471
11830.39 509
11831.42 495
11832.44 455
11833.47 454
11834.50 488
11835.52 465
11836.55 435
11837.58 435
11838.60 487
11839.63 481
11840.66 501
11841.69 484
11842.71 452
11843.74 474
11844.77 496
11845.80 508
11846.82 445
11847.85 471
11848.88 495
11849.91 511
11850.93 523
11851.96 483
11852.99 475
11854.02 528
11855.05 529
11856.07 504
11857.10 516
11858.13 563
11859.16 520
11860.19 510
11861.21 491
11862.24 537
11863.27 551
11864.30 567
11865.33 587
11866.35 575
11867.38 603
11868.41 600
11869.44 566
11870.47 587
11871.50 662
11872.53 630
11873.55 599
11874.58 616
11875.61 622
11876.64 654
11877.67 653
11878.70 677
11879.73 619
11880.76 596
11881.79 638
11882.81 661
11883.84 627
11884.87 628
11885.90 633
11886.93 633
11887.96 652
11888.99 660
11890.02 647
11891.05 616
11892.08 661
11893.11 711
11894.14 668
11895.17 699
11896.20 686
11897.23 732
11898.26 794
11899.29 837
11900.32 794
11901.35 775
11902.38 881
11903.41 856
11904.44 844
11905.47 819
11906.50 792
11907.53 767
11908.56 763
11909.59 734
11910.62 777
11911.65 794
11912.68 792
11913.71 786
11914.74 767
11915.77 755
11916.80 796
11917.83 815
11918.86 761
11919.89 777
11920.92 759
11921.95 737
11922.98 850
11924.01 899
11925.05 960
11926.08 981
11927.11 1080
11928.14 1214
11929.17 1283
11930.20 1315
11931.23 1431
11932.26 1523
11933.29 1562
11934.33 1432
11935.36 1394
11936.39 1314
11937.42 1169
11938.45 1066
11939.48 942
11940.51 910
11941.55 801
11942.58 756
11943.61 742
11944.64 741
11945.67 715
11946.70 641
11947.74 604
11948.77 604
11949.80 612
11950.83 646
11951.86 643
11952.90 668
11953.93 598
11954.96 624
11955.99 633
11957.03 641
11958.06 557
11959.09 559
11960.12 575
11961.16 647
11962.19 647
11963.22 613
11964.25 622
11965.29 624
11966.32 629
11967.35 590
11968.38 632
11969.42 594
11970.45 588
11971.48 599
11972.52 658
11973.55 589
11974.58 554
11975.61 591
11976.65 617
11977.68 608
11978.71 629
11979.75 587
11980.78 589
11981.81 563
11982.85 591
11983.88 598
11984.91 596
11985.95 605
11986.98 585
11988.02 569
11989.05 592
11990.08 618
11991.12 605
11992.15 598
11993.18 585
11994.22 611
11995.25 581
11996.29 611
11997.32 634
11998.35 627
11999.39 622
12000.42 593
12001.46 623
12002.49 661
12003.53 657
12004.56 624
12005.59 609
12006.63 606
12007.66 709
12008.70 692
12009.73 643
12010.77 703
12011.80 726
12012.84 731
12013.87 695
12014.91 767
12015.94 803
12016.98 774
12018.01 796
12019.05 845
12020.08 728
12021.12 808
12022.15 770
12023.19 729
12024.22 737
12025.26 699
12026.29 701
12027.33 719
12028.36 691
12029.40 716
12030.43 730
12031.47 708
12032.50 697
12033.54 690
12034.58 717
12035.61 687
12036.65 687
12037.68 683
12038.72 718
12039.75 703
12040.79 708
12041.83 631
12042.86 666
12043.90 679
12044.93 636
12045.97 684
12047.01 688
12048.04 695
12049.08 672
12050.12 661
12051.15 644
12052.19 672
12053.22 691
12054.26 650
12055.30 671
12056.33 647
12057.37 651
12058.41 694
12059.44 739
12060.48 673
12061.52 701
12062.55 717
12063.59 671
12064.63 707
12065.67 717
12066.70 691
12067.74 687
12068.78 672
12069.81 706
12070.85 700
12071.89 755
12072.93 700
12073.96 677
12075.00 733
12076.04 727
12077.08 759
12078.11 728
12079.15 684
12080.19 675
12081.23 635
12082.26 686
12083.30 718
12084.34 667
12085.38 687
12086.41 744
12087.45 709
12088.49 741
12089.53 737
12090.57 775
12091.60 758
12092.64 805
12093.68 762
12094.72 750
12095.76 812
12096.80 832
12097.83 823
12098.87 857
12099.91 923
12100.95 986
12101.99 998
12103.03 1079
12104.07 1085
12105.10 1117
12106.14 1060
12107.18 972
12108.22 936
12109.26 832
12110.30 797
12111.34 801
12112.38 773
12113.42 689
12114.45 668
12115.49 678
12116.53 667
12117.57 649
12118.61 620
12119.65 591
12120.69 559
12121.73 578
12122.77 559
12123.81 521
12124.85 557
12125.89 568
12126.93 598
12127.97 596
12129.01 596
12130.05 576
12131.09 556
12132.13 544
12133.17 514
12134.21 543
12135.25 541
12136.29 569
12137.33 541
12138.37 496
12139.41 541
12140.45 557
12141.49 567
12142.53 537
12143.57 512
12144.61 529
12145.65 540
12146.69 536
12147.73 507
12148.77 515
12149.81 525
12150.85 509
12151.89 503
12152.93 497
12153.97 511
12155.01 481
12156.05 508
12157.10 516
12158.14 499
12159.18 498
12160.22 499
12161.26 514
12162.30 494
12163.34 517
12164.38 483
12165.42 498
12166.47 482
12167.51 517
12168.55 475
12169.59 480
12170.63 531
12171.67 528
12172.71 512
12173.76 488
12174.80 507
12175.84 502
12176.88 500
12177.92 492
12178.96 499
12180.01 516
12181.05 489
12182.09 519
12183.13 503
12184.17 527
12185.22 530
12186.26 538
12187.30 497
12188.34 525
12189.39 520
12190.43 524
12191.47 551
12192.51 534
12193.56 508
12194.60 600
12195.64 541
12196.68 529
12197.73 542
12198.77 512
12199.81 536
12200.85 557
12201.90 560
12202.94 506
12203.98 494
12205.03 511
12206.07 468
12207.11 487
12208.16 464
12209.20 494
12210.24 515
12211.28 499
12212.33 517
12213.37 515
12214.41 552
12215.46 526
12216.50 540
12217.55 471
12218.59 495
12219.63 545
12220.68 552
12221.72 517
12222.76 574
12223.81 555
12224.85 510
12225.89 547
12226.94 576
12227.98 551
12229.03 542
12230.07 569
12231.11 560
12232.16 550
12233.20 512
12234.25 525
12235.29 542
12236.34 527
12237.38 518
12238.42 495
12239.47 485
12240.51 471
12241.56 506
12242.60 517
12243.65 498
12244.69 509
12245.74 556
12246.78 523
12247.83 499
12248.87 473
12249.92 476
12250.96 483
12252.01 477
12253.05 470
12254.10 470
12255.14 486
12256.19 443
12257.23 470
12258.28 409
12259.32 436
12260.37 472
12261.41 475
12262.46 433
12263.50 396
12264.55 400
12265.59 413
12266.64 487
12267.69 435
12268.73 438
12269.78 435
12270.82 457
12271.87 438
12272.92 434
12273.96 403
12275.01 427
12276.05 406
12277.10 468
12278.15 405
12279.19 405
12280.24 459
12281.28 438
12282.33 488
12283.38 440
12284.42 469
12285.47 408
12286.52 430
12287.56 426
12288.61 450
12289.66 440
12290.70 449
12291.75 439
12292.80 417
12293.84 432
12294.89 433
12295.94 427
12296.98 431
12298.03 405
12299.08 447
12300.12 451
12301.17 445
12302.22 476
12303.27 446
12304.31 461
12305.36 504
12306.41 502
12307.45 475
12308.50 469
12309.55 491
12310.60 481
12311.64 460
12312.69 441
12313.74 444
12314.79 425
12315.83 452
12316.88 420
12317.93 420
12318.98 421
12320.03 433
12321.07 445
12322.12 449
12323.17 409
12324.22 393
12325.27 386
12326.31 433
12327.36 424
12328.41 397
12329.46 413
12330.51 412
12331.56 401
12332.60 369
12333.65 360
12334.70 407
12335.75 414
12336.80 424
12337.85 451
12338.90 394
12339.94 373
12340.99 410
12342.04 410
12343.09 391
12344.14 426
12345.19 415
12346.24 396
12347.29 406
12348.34 423
12349.38 411
12350.43 412
12351.48 428
12352.53 387
12353.58 401
12354.63 424
12355.68 416
12356.73 423
12357.78 402
12358.83 375
12359.88 409
12360.93 414
12361.98 441
12363.03 437
12364.08 400
12365.13 406
12366.18 425
12367.23 424
12368.28 386
12369.33 416
12370.38 425
12371.43 390
12372.48 386
12373.53 389
12374.58 413
12375.63 431
12376.68 389
12377.73 410
12378.78 419
12379.83 462
12380.88 438
12381.93 420
12382.98 391
12384.03 394
12385.08 459
12386.13 406
12387.18 391
12388.23 382
12389.29 422
12390.34 386
12391.39 441
12392.44 471
12393.49 440
12394.54 432
12395.59 406
12396.64 441
12397.69 455
12398.74 457
12399.80 471
12400.85 422
12401.90 430
12402.95 478
12404.00 451
12405.05 421
12406.10 422
12407.16 435
12408.21 459
12409.26 446
12410.31 430
12411.36 438
12412.42 448
12413.47 469
12414.52 416
12415.57 446
12416.62 444
12417.67 448
12418.73 444
12419.78 416
12420.83 418
12421.88 466
12422.94 518
12423.99 459
12425.04 447
12426.09 496
12427.15 466
12428.20 496
12429.25 451
12430.30 435
12431.36 432
12432.41 436
12433.46 430
12434.51 481
12435.57 451
12436.62 429
12437.67 451
12438.73 456
12439.78 466
12440.83 455
12441.88 470
12442.94 425
12443.99 427
12445.04 464
12446.10 440
12447.15 454
12448.20 461
12449.26 481
12450.31 455
12451.36 421
12452.42 452
12453.47 431
12454.52 439
12455.58 435
12456.63 417
12457.69 479
12458.74 443
12459.79 447
12460.85 425
12461.90 425
12462.96 448
12464.01 420
12465.06 442
12466.12 422
12467.17 471
12468.23 467
12469.28 490
12470.33 522
12471.39 487
12472.44 462
12473.50 531
12474.55 510
12475.61 535
12476.66 483
12477.72 507
12478.77 513
12479.82 514
12480.88 529
12481.93 538
12482.99 548
12484.04 616
12485.10 597
12486.15 644
12487.21 629
12488.26 700
12489.32 772
12490.37 826
12491.43 941
12492.48 944
12493.54 1001
12494.59 1016
12495.65 1102
12496.71 1081
12497.76 1071
12498.82 958
12499.87 936
12500.93 820
12501.98 795
12503.04 750
12504.09 672
12505.15 619
12506.21 587
12507.26 609
12508.32 593
12509.37 567
12510.43 491
12511.49 527
12512.54 532
12513.60 541
12514.65 517
12515.71 501
12516.77 491
12517.82 530
12518.88 517
12519.94 470
12520.99 507
12522.05 437
12523.11 479
12524.16 475
12525.22 492
12526.27 466
12527.33 500
12528.39 555
12529.45 529
12530.50 490
12531.56 465
12532.62 504
12533.67 502
12534.73 472
12535.79 438
12536.84 471
12537.90 474
12538.96 473
12540.02 469
12541.07 465
12542.13 459
12543.19 442
12544.24 487
12545.30 495
12546.36 472
12547.42 483
12548.47 451
12549.53 482
12550.59 474
12551.65 503
12552.71 467
12553.76 485
12554.82 502
12555.88 509
12556.94 489
12558.00 489
12559.05 505
12560.11 552
12561.17 558
12562.23 491
12563.29 507
12564.34 572
12565.40 597
12566.46 572
12567.52 588
12568.58 613
12569.64 656
12570.69 637
12571.75 655
12572.81 662
12573.87 718
12574.93 747
12575.99 737
12577.05 714
12578.11 723
12579.16 718
12580.22 769
12581.28 714
12582.34 628
12583.40 631
12584.46 612
12585.52 654
12586.58 670
12587.64 626
12588.70 609
12589.76 626
12590.81 604
12591.87 575
12592.93 543
12593.99 574
12595.05 542
12596.11 564
12597.17 576
12598.23 577
12599.29 574
12600.35 539
12601.41 506
12602.47 558
12603.53 604
12604.59 576
12605.65 542
12606.71 559
12607.77 565
12608.83 544
12609.89 545
12610.95 553
12612.01 565
12613.07 562
12614.13 561
12615.19 556
12616.25 544
12617.31 557
12618.37 566
12619.43 608
12620.50 551
12621.56 585
12622.62 577
12623.68 604
12624.74 548
12625.80 563
12626.86 556
12627.92 516
12628.98 551
12630.04 572
12631.10 570
12632.17 519
12633.23 541
12634.29 529
12635.35 537
12636.41 503
12637.47 497
12638.53 524
12639.59 562
12640.66 573
12641.72 566
12642.78 575
12643.84 619
12644.90 619
12645.96 605
12647.03 583
12648.09 567
12649.15 618
12650.21 611
12651.27 648
12652.34 648
12653.40 721
12654.46 731
12655.52 716
12656.58 728
12657.65 797
12658.71 778
12659.77 807
12660.83 823
12661.89 862
12662.96 872
12664.02 834
12665.08 817
12666.14 842
12667.21 816
12668.27 724
12669.33 729
12670.40 692
12671.46 671
12672.52 619
12673.58 675
12674.65 616
12675.71 610
12676.77 603
12677.84 602
12678.90 616
12679.96 578
12681.02 588
12682.09 568
12683.15 584
12684.21 553
12685.28 571
12686.34 579
12687.40 503
12688.47 543
12689.53 567
12690.60 552
12691.66 536
12692.72 569
12693.79 576
12694.85 538
12695.91 513
12696.98 535
12698.04 529
12699.11 543
12700.17 490
12701.23 522
12702.30 480
12703.36 525
12704.43 523
12705.49 498
12706.55 439
12707.62 436
12708.68 502
12709.75 474
12710.81 492
12711.88 487
12712.94 466
12714.01 450
12715.07 446
12716.13 417
12717.20 466
12718.26 466
12719.33 478
12720.39 461
12721.46 443
12722.52 487
12723.59 475
12724.65 473
12725.72 469
12726.78 422
12727.85 429
12728.91 432
12729.98 469
12731.04 465
12732.11 477
12733.18 498
12734.24 469
12735.31 441
12736.37 440
12737.44 463
12738.50 456
12739.57 470
12740.63 457
12741.70 455
12742.77 511
12743.83 466
12744.90 429
12745.96 449
12747.03 429
12748.09 450
12749.16 458
12750.23 401
12751.29 410
12752.36 384
12753.43 432
12754.49 427
12755.56 410
12756.62 436
12757.69 430
12758.76 421
12759.82 402
12760.89 385
12761.96 370
12763.02 415
12764.09 406
12765.16 400
12766.22 409
12767.29 453
12768.36 427
12769.42 362
12770.49 403
12771.56 392
12772.62 407
12773.69 387
12774.76 354
12775.83 388
12776.89 406
12777.96 396
12779.03 393
12780.10 412
12781.16 415
12782.23 398
12783.30 427
12784.37 414
12785.43 394
12786.50 385
12787.57 398
12788.64 394
12789.70 418
12790.77 387
12791.84 385
12792.91 394
12793.97 352
12795.04 396
12796.11 421
12797.18 421
12798.25 387
12799.31 369
12800.38 362
12801.45 355
12802.52 372
12803.59 384
12804.66 393
12805.72 439
12806.79 428
12807.86 404
12808.93 434
12810.00 422
12811.07 403
12812.14 439
12813.20 471
12814.27 432
12815.34 460
12816.41 468
12817.48 481
12818.55 424
12819.62 453
12820.69 427
12821.76 459
12822.83 441
12823.89 404
12824.96 392
12826.03 361
12827.10 380
12828.17 412
12829.24 441
12830.31 401
12831.38 398
12832.45 380
12833.52 373
12834.59 385
12835.66 383
12836.73 370
12837.80 372
12838.87 377
12839.94 362
12841.01 378
12842.08 334
12843.15 371
12844.22 348
12845.29 372
12846.36 352
12847.43 317
12848.50 344
12849.57 359
12850.64 329
12851.71 297
12852.78 337
12853.85 342
12854.92 349
12855.99 311
12857.06 334
12858.13 337
12859.20 338
12860.27 379
12861.34 353
12862.41 331
12863.48 358
12864.56 330
12865.63 339
12866.70 330
12867.77 309
12868.84 326
12869.91 345
12870.98 331
12872.05 323
12873.12 314
12874.20 322
12875.27 327
12876.34 327
12877.41 307
12878.48 321
12879.55 317
12880.62 317
12881.70 351
12882.77 286
12883.84 285
12884.91 308
12885.98 333
12887.05 321
12888.13 313
12889.20 320
12890.27 338
12891.34 360
12892.41 291
12893.49 258
12894.56 311
12895.63 343
12896.70 292
12897.77 285
12898.85 305
12899.92 316
12900.99 309
12902.06 321
12903.14 321
12904.21 332
12905.28 356
12906.35 341
12907.43 292
12908.50 342
12909.57 324
12910.64 318
12911.72 323
12912.79 307
12913.86 312
12914.94 324
12916.01 316
12917.08 347
12918.16 323
12919.23 319
12920.30 335
12921.37 337
12922.45 298
12923.52 275
12924.59 318
12925.67 324
12926.74 327
12927.82 305
12928.89 282
12929.96 313
12931.04 341
12932.11 335
12933.18 332
12934.26 311
12935.33 340
12936.40 321
12937.48 324
12938.55 301
12939.63 329
12940.70 351
12941.77 356
12942.85 311
12943.92 304
12945.00 321
12946.07 326
12947.15 311
12948.22 309
12949.29 303
12950.37 348
12951.44 336
12952.52 315
12953.59 327
12954.67 311
12955.74 314
12956.82 367
12957.89 378
12958.97 319
12960.04 358
12961.12 374
12962.19 339
12963.27 340
12964.34 295
12965.42 348
12966.49 357
12967.57 350
12968.64 321
12969.72 306
12970.79 341
12971.87 352
12972.94 363
12974.02 342
12975.09 364
12976.17 345
12977.24 311
12978.32 301
12979.40 312
12980.47 281
12981.55 326
12982.62 339
12983.70 345
12984.77 331
12985.85 332
12986.93 366
12988.00 308
12989.08 339
12990.15 305
12991.23 356
12992.31 352
12993.38 341
12994.46 345
12995.54 351
12996.61 339
12997.69 361
12998.76 340
12999.84 325
13000.92 373
13001.99 354
13003.07 384
13004.15 391
13005.22 377
13006.30 359
13007.38 382
13008.45 371
13009.53 374
13010.61 358
13011.69 380
13012.76 374
13013.84 407
13014.92 407
13015.99 431
13017.07 407
13018.15 429
13019.23 438
13020.30 394
13021.38 406
13022.46 404
13023.54 418
13024.61 393
13025.69 391
13026.77 386
13027.85 405
13028.92 374
13030.00 383
13031.08 402
13032.16 390
13033.23 383
13034.31 398
13035.39 385
13036.47 375
13037.55 385
13038.62 389
13039.70 373
13040.78 353
13041.86 363
13042.94 350
13044.02 381
13045.09 359
13046.17 357
13047.25 365
13048.33 344
13049.41 330
13050.49 297
13051.57 332
13052.64 282
13053.72 314
13054.80 325
13055.88 280
13056.96 324
13058.04 319
13059.12 315
13060.20 318
13061.27 303
13062.35 307
13063.43 281
13064.51 292
13065.59 301
13066.67 359
13067.75 320
13068.83 341
13069.91 296
13070.99 302
13072.07 298
13073.15 295
13074.23 284
13075.31 282
13076.39 276
13077.47 265
13078.55 324
13079.63 342
13080.71 335
13081.79 293
13082.86 343
13083.94 347
13085.02 297
13086.11 296
13087.19 338
13088.27 306
13089.35 289
13090.43 321
13091.51 339
13092.59 324
13093.67 281
13094.75 281
13095.83 280
13096.91 288
13097.99 303
13099.07 302
13100.15 301
13101.23 318
13102.31 362
13103.39 312
13104.47 312
13105.55 345
13106.63 328
13107.72 314
13108.80 311
13109.88 296
13110.96 302
13112.04 301
13113.12 301
13114.20 330
13115.28 315
13116.37 323
13117.45 334
13118.53 317
13119.61 300
13120.69 286
13121.77 288
13122.85 319
13123.94 319
13125.02 337
13126.10 307
13127.18 345
13128.26 332
13129.34 309
13130.43 299
13131.51 314
13132.59 316
13133.67 300
13134.75 330
13135.84 317
13136.92 354
13138.00 353
13139.08 351
13140.17 321
13141.25 297
13142.33 327
13143.41 308
13144.49 255
13145.58 326
13146.66 325
13147.74 300
13148.83 284
13149.91 302
13150.99 324
13152.07 320
13153.16 341
13154.24 355
13155.32 325
13156.41 302
13157.49 313
13158.57 267
13159.65 326
13160.74 282
13161.82 354
13162.90 335
13163.99 331
13165.07 338
13166.15 274
13167.24 310
13168.32 320
13169.40 323
13170.49 331
13171.57 369
13172.66 332
13173.74 310
13174.82 324
13175.91 316
13176.99 323
13178.07 341
13179.16 281
13180.24 290
13181.33 303
13182.41 322
13183.49 346
13184.58 340
13185.66 332
13186.75 288
13187.83 311
13188.91 328
13190.00 313
13191.08 303
13192.17 318
13193.25 309
13194.34 344
13195.42 321
13196.51 318
13197.59 306
13198.68 306
13199.76 323
13200.85 346
13201.93 312
13203.02 323
13204.10 344
13205.19 328
13206.27 322
13207.36 289
13208.44 327
13209.53 320
13210.61 303
13211.70 289
13212.78 331
13213.87 337
13214.95 353
13216.04 351
13217.12 336
13218.21 310
13219.29 341
13220.38 325
13221.47 321
13222.55 354
13223.64 352
13224.72 385
13225.81 353
13226.89 338
13227.98 346
13229.07 362
13230.15 355
13231.24 365
13232.32 334
13233.41 341
13234.50 369
13235.58 351
13236.67 350
13237.76 322
13238.84 342
13239.93 359
13241.01 331
13242.10 331
13243.19 376
13244.27 357
13245.36 384
13246.45 379
13247.53 389
13248.62 359
13249.71 368
13250.79 387
13251.88 377
13252.97 341
13254.06 384
13255.14 373
13256.23 402
13257.32 402
13258.40 348
13259.49 384
13260.58 396
13261.67 381
13262.75 374
13263.84 404
13264.93 391
13266.02 395
13267.10 393
13268.19 378
13269.28 388
13270.37 386
13271.45 426
13272.54 411
13273.63 383
13274.72 408
13275.80 420
13276.89 434
13277.98 451
13279.07 399
13280.16 435
13281.24 415
13282.33 417
13283.42 420
13284.51 432
13285.60 410
13286.69 452
13287.77 455
13288.86 480
13289.95 500
13291.04 431
13292.13 481
13293.22 426
13294.31 423
13295.39 449
13296.48 476
13297.57 421
13298.66 449
13299.75 511
13300.84 534
13301.93 488
13303.02 480
13304.11 487
13305.19 520
13306.28 528
13307.37 532
13308.46 538
13309.55 534
13310.64 520
13311.73 498
13312.82 504
13313.91 531
13315.00 507
13316.09 507
13317.18 527
13318.27 563
13319.36 511
13320.45 495
13321.54 499
13322.63 481
13323.72 475
13324.81 472
13325.90 506
13326.99 484
13328.08 546
13329.17 563
13330.26 525
13331.35 523
13332.44 523
13333.53 560
13334.62 544
13335.71 507
13336.80 522
13337.89 552
13338.98 547
13340.07 528
13341.16 524
13342.25 564
13343.34 562
13344.43 557
13345.52 555
13346.61 563
13347.70 559
13348.79 564
13349.89 579
13350.98 623
13352.07 590
13353.16 572
13354.25 590
13355.34 586
13356.43 566
13357.52 616
13358.61 648
13359.71 677
13360.80 657
13361.89 701
13362.98 656
13364.07 688
13365.16 729
13366.26 722
13367.35 703
13368.44 684
13369.53 699
13370.62 744
13371.71 669
13372.81 688
13373.90 681
13374.99 618
13376.08 593
13377.17 584
13378.27 597
13379.36 542
13380.45 594
13381.54 538
13382.63 546
13383.73 538
13384.82 510
13385.91 532
13387.00 551
13388.10 527
13389.19 500
13390.28 518
13391.37 495
13392.47 488
13393.56 476
13394.65 496
13395.75 512
13396.84 497
13397.93 475
13399.02 477
13400.12 485
13401.21 507
13402.30 494
13403.40 499
13404.49 506
13405.58 519
13406.68 529
13407.77 538
13408.86 511
13409.96 529
13411.05 542
13412.14 522
13413.24 482
13414.33 492
13415.42 487
13416.52 521
13417.61 492
13418.70 477
13419.80 522
13420.89 517
13421.99 526
13423.08 546
13424.17 535
13425.27 499
13426.36 495
13427.46 521
13428.55 505
13429.64 531
13430.74 561
13431.83 580
13432.93 537
13434.02 543
13435.12 558
13436.21 550
13437.30 577
13438.40 549
13439.49 594
13440.59 560
13441.68 555
13442.78 543
13443.87 589
13444.97 564
13446.06 588
13447.16 577
13448.25 600
13449.35 561
13450.44 623
13451.54 575
13452.63 608
13453.73 588
13454.82 629
13455.92 655
13457.01 667
13458.11 585
13459.20 599
13460.30 661
13461.39 634
13462.49 670
13463.59 660
13464.68 634
13465.78 684
13466.87 635
13467.97 664
13469.06 649
13470.16 591
13471.26 638
13472.35 627
13473.45 635
13474.54 640
13475.64 648
13476.74 672
13477.83 699
13478.93 645
13480.03 681
13481.12 697
13482.22 658
13483.31 681
13484.41 722
13485.51 660
13486.60 663
13487.70 710
13488.80 726
13489.89 697
13490.99 734
13492.09 766
13493.18 784
13494.28 810
13495.38 808
13496.47 889
13497.57 840
13498.67 832
13499.77 829
13500.86 871
13501.96 885
13503.06 816
13504.15 801
13505.25 821
13506.35 775
13507.45 769
13508.54 715
13509.64 732
13510.74 726
13511.84 724
13512.93 663
13514.03 640
13515.13 630
13516.23 599
13517.32 596
13518.42 611
13519.52 633
13520.62 608
13521.72 602
13522.81 575
13523.91 569
13525.01 573
13526.11 523
13527.21 539
13528.30 527
13529.40 537
13530.50 552
13531.60 510
13532.70 521
13533.80 540
13534.89 550
13535.99 506
13537.09 536
13538.19 566
13539.29 573
13540.39 567
13541.49 548
13542.58 469
13543.68 494
13544.78 473
13545.88 519
13546.98 524
13548.08 536
13549.18 513
13550.28 511
13551.38 533
13552.48 500
13553.58 502
13554.67 526
13555.77 513
13556.87 496
13557.97 515
13559.07 497
13560.17 494
13561.27 497
13562.37 512
13563.47 484
13564.57 534
13565.67 521
13566.77 491
13567.87 458
13568.97 494
13570.07 480
13571.17 495
13572.27 507
13573.37 516
13574.47 479
13575.57 482
13576.67 501
13577.77 525
13578.87 514
13579.97 511
13581.07 493
13582.17 514
13583.27 552
13584.37 523
13585.47 502
13586.57 531
13587.67 576
13588.77 524
13589.88 511
13590.98 531
13592.08 539
13593.18 531
13594.28 535
13595.38 544
13596.48 506
13597.58 553
13598.68 520
13599.78 559
13600.88 508
13601.99 586
13603.09 506
13604.19 521
13605.29 532
13606.39 574
13607.49 551
13608.59 526
13609.70 558
13610.80 599
13611.90 584
13613.00 574
13614.10 586
13615.20 574
13616.31 544
13617.41 588
13618.51 561
13619.61 565
13620.71 589
13621.82 579
13622.92 589
13624.02 590
13625.12 589
13626.22 582
13627.33 541
13628.43 584
13629.53 598
13630.63 569
13631.74 544
13632.84 558
13633.94 589
13635.04 614
13636.15 593
13637.25 600
13638.35 616
13639.45 552
13640.56 535
13641.66 547
13642.76 549
13643.87 583
13644.97 546
13646.07 554
13647.17 500
13648.28 520
13649.38 523
13650.48 506
13651.59 485
13652.69 482
13653.79 501
13654.90 492
13656.00 492
13657.10 468
13658.21 484
13659.31 437
13660.41 426
13661.52 466
13662.62 435
13663.72 480
13664.83 510
13665.93 464
13667.04 487
13668.14 488
13669.24 496
13670.35 485
13671.45 476
13672.56 485
13673.66 484
13674.76 527
13675.87 504
13676.97 464
13678.08 444
13679.18 437
13680.29 467
13681.39 483
13682.49 499
13683.60 464
13684.70 536
13685.81 519
13686.91 495
13688.02 452
13689.12 490
13690.23 506
13691.33 495
13692.44 471
13693.54 483
13694.65 497
13695.75 557
13696.86 491
13697.96 498
13699.07 510
13700.17 544
13701.28 507
13702.38 549
13703.49 506
13704.59 484
13705.70 530
13706.80 559
13707.91 554
13709.02 512
13710.12 544
13711.23 579
13712.33 578
13713.44 569
13714.54 550
13715.65 545
13716.76 563
13717.86 544
13718.97 584
13720.07 559
13721.18 552
13722.29 611
13723.39 597
13724.50 633
13725.60 614
13726.71 636
13727.82 634
13728.92 600
13730.03 611
13731.14 655
13732.24 683
13733.35 662
13734.46 623
13735.56 642
13736.67 653
13737.78 657
13738.88 664
13739.99 682
13741.10 670
13742.20 659
13743.31 692
13744.42 710
13745.52 686
13746.63 694
13747.74 684
13748.84 698
13749.95 748
13751.06 739
13752.17 754
13753.27 772
13754.38 831
13755.49 908
13756.60 774
13757.70 795
13758.81 855
13759.92 907
13761.03 951
13762.13 923
13763.24 975
13764.35 1018
13765.46 1104
13766.57 1134
13767.67 1175
13768.78 1186
13769.89 1225
13771.00 1337
13772.11 1295
13773.21 1336
13774.32 1311
13775.43 1324
13776.54 1223
13777.65 1154
13778.75 1088
13779.86 1064
13780.97 974
13782.08 884
13783.19 874
13784.30 822
13785.41 768
13786.51 776
13787.62 778
13788.73 730
13789.84 699
13790.95 696
13792.06 684
13793.17 703
13794.28 673
13795.39 683
13796.49 664
13797.60 672
13798.71 655
13799.82 685
13800.93 628
13802.04 679
13803.15 648
13804.26 650
13805.37 658
13806.48 641
13807.59 678
13808.70 611
13809.81 652
13810.92 668
13812.03 612
13813.14 628
13814.25 675
13815.36 600
13816.47 577
13817.58 566
13818.69 614
13819.80 596
13820.91 594
13822.02 593
13823.13 601
13824.24 594
13825.35 578
13826.46 567
13827.57 601
13828.68 588
13829.79 572
13830.90 577
13832.01 564
13833.12 578
13834.23 602
13835.34 609
13836.45 602
13837.56 559
13838.67 566
13839.78 592
13840.89 592
13842.01 620
13843.12 578
13844.23 610
13845.34 588
13846.45 638
13847.56 612
13848.67 631
13849.78 610
13850.89 632
13852.01 628
13853.12 620
13854.23 622
13855.34 642
13856.45 635
13857.56 643
13858.67 658
13859.79 653
13860.90 712
13862.01 676
13863.12 667
13864.23 679
13865.34 679
13866.46 667
13867.57 668
13868.68 643
13869.79 666
13870.90 622
13872.02 624
13873.13 654
13874.24 636
13875.35 643
13876.47 632
13877.58 631
13878.69 580
13879.80 598
13880.92 589
13882.03 612
13883.14 618
13884.25 603
13885.37 621
13886.48 577
13887.59 581
13888.70 605
13889.82 638
13890.93 590
13892.04 587
13893.16 669
13894.27 647
13895.38 656
13896.49 651
13897.61 653
13898.72 664
13899.83 662
13900.95 617
13902.06 662
13903.17 604
13904.29 645
13905.40 578
13906.51 546
13907.63 579
13908.74 609
13909.85 617
13910.97 584
13912.08 530
13913.20 535
13914.31 533
13915.42 545
13916.54 556
13917.65 575
13918.77 601
13919.88 562
13920.99 593
13922.11 535
13923.22 531
13924.34 566
13925.45 584
13926.56 518
13927.68 552
13928.79 509
13929.91 519
13931.02 572
13932.14 578
13933.25 564
13934.37 535
13935.48 531
13936.60 524
13937.71 503
13938.83 503
13939.94 536
13941.05 550
13942.17 588
13943.28 519
13944.40 513
13945.51 510
13946.63 556
13947.75 526
13948.86 501
13949.98 497
13951.09 548
13952.21 550
13953.32 551
13954.44 481
13955.55 527
13956.67 527
13957.78 535
13958.90 532
13960.01 505
13961.13 545
13962.25 582
13963.36 548
13964.48 521
13965.59 481
13966.71 533
13967.83 545
13968.94 557
13970.06 520
13971.17 509
13972.29 596
13973.41 629
13974.52 539
13975.64 542
13976.75 533
13977.87 594
13978.99 553
13980.10 580
13981.22 553
13982.34 579
13983.45 590
13984.57 562
13985.69 570
13986.80 562
13987.92 588
13989.04 592
13990.15 595
13991.27 557
13992.39 602
13993.50 599
13994.62 611
13995.74 620
13996.86 610
13997.97 622
13999.09 619
14000.21 659
14001.33 603
14002.44 604
14003.56 681
14004.68 676
14005.79 669
14006.91 630
14008.03 631
14009.15 657
14010.27 684
14011.38 688
14012.50 666
14013.62 649
14014.74 681
14015.85 709
14016.97 663
14018.09 653
14019.21 693
14020.33 738
14021.44 777
14022.56 742
14023.68 700
14024.80 717
14025.92 732
14027.04 708
14028.15 681
14029.27 646
14030.39 680
14031.51 682
14032.63 680
14033.75 589
14034.86 561
14035.98 611
14037.10 625
14038.22 611
14039.34 588
14040.46 597
14041.58 660
14042.70 602
14043.82 603
14044.93 628
14046.05 543
14047.17 577
14048.29 600
14049.41 582
14050.53 607
14051.65 617
14052.77 608
14053.89 626
14055.01 626
14056.13 611
14057.25 624
14058.37 625
14059.49 658
14060.61 640
14061.73 658
14062.85 638
14063.97 631
14065.09 671
14066.20 616
14067.32 613
14068.44 667
14069.56 657
14070.68 642
14071.81 666
14072.93 685
14074.05 684
14075.17 723
14076.29 709
14077.41 717
14078.53 706
14079.65 720
14080.77 747
14081.89 752
14083.01 757
14084.13 758
14085.25 788
14086.37 799
14087.49 842
14088.61 846
14089.73 843
14090.85 858
14091.97 875
14093.10 844
14094.22 932
14095.34 980
14096.46 906
14097.58 990
14098.70 945
14099.82 895
14100.94 911
14102.07 910
14103.19 864
14104.31 763
14105.43 768
14106.55 773
14107.67 768
14108.79 723
14109.92 703
14111.04 706
14112.16 708
14113.28 678
14114.40 628
14115.52 672
14116.65 624
14117.77 614
14118.89 643
14120.01 613
14121.13 594
14122.26 626
14123.38 645
14124.50 562
14125.62 554
14126.75 562
14127.87 574
14128.99 596
14130.11 565
14131.24 571
14132.36 557
14133.48 599
14134.60 625
14135.73 583
14136.85 562
14137.97 575
14139.09 575
14140.22 556
14141.34 516
14142.46 578
14143.59 565
14144.71 640
14145.83 572
14146.95 540
14148.08 568
14149.20 561
14150.32 576
14151.45 567
14152.57 535
14153.69 525
14154.82 560
14155.94 569
14157.06 558
14158.19 519
14159.31 540
14160.44 562
14161.56 542
14162.68 556
14163.81 585
14164.93 560
14166.05 574
14167.18 545
14168.30 537
14169.43 562
14170.55 540
14171.67 536
14172.80 526
14173.92 532
14175.05 520
14176.17 515
14177.30 521
14178.42 523
14179.54 500
14180.67 548
14181.79 526
14182.92 501
14184.04 513
14185.17 507
14186.29 503
14187.42 555
14188.54 502
14189.67 522
14190.79 527
14191.92 520
14193.04 513
14194.17 508
14195.29 480
14196.42 504
14197.54 500
14198.67 500
14199.79 513
14200.92 467
14202.04 494
14203.17 484
14204.29 477
14205.42 478
14206.54 482
14207.67 481
14208.79 474
14209.92 470
14211.05 481
14212.17 464
14213.30 455
14214.42 460
14215.55 460
14216.67 443
14217.80 402
14218.93 426
14220.05 439
14221.18 400
14222.30 435
14223.43 441
14224.56 453
14225.68 424
14226.81 423
14227.94 419
14229.06 437
14230.19 429
14231.32 405
14232.44 408
14233.57 479
14234.70 437
14235.82 448
14236.95 424
14238.08 450
14239.20 427
14240.33 440
14241.46 443
14242.58 433
14243.71 388
14244.84 395
14245.96 453
14247.09 402
14248.22 386
14249.34 383
14250.47 403
14251.60 380
14252.73 414
14253.85 413
14254.98 382
14256.11 418
14257.24 391
14258.36 406
14259.49 422
14260.62 408
14261.75 423
14262.87 387
14264.00 419
14265.13 409
14266.26 413
14267.39 381
14268.51 405
14269.64 381
14270.77 380
14271.90 402
14273.03 360
14274.15 380
14275.28 325
14276.41 377
14277.54 382
14278.67 355
14279.80 336
14280.92 356
14282.05 366
14283.18 355
14284.31 371
14285.44 398
14286.57 395
14287.70 342
14288.82 396
14289.95 378
14291.08 351
14292.21 339
14293.34 353
14294.47 358
14295.60 392
14296.73 385
14297.86 322
14298.99 357
14300.11 352
14301.24 336
14302.37 316
14303.50 350
14304.63 365
14305.76 321
14306.89 314
14308.02 341
14309.15 349
14310.28 385
14311.41 321
14312.54 346
14313.67 305
14314.80 316
14315.93 335
14317.06 339
14318.19 345
14319.32 327
14320.45 360
14321.58 329
14322.71 335
14323.84 315
14324.97 348
14326.10 358
14327.23 358
14328.36 330
14329.49 324
14330.62 325
14331.75 345
14332.88 359
14334.01 333
14335.14 321
14336.27 330
14337.40 324
14338.53 316
14339.66 327
14340.79 327
14341.93 329
14343.06 340
14344.19 343
14345.32 309
14346.45 335
14347.58 332
14348.71 334
14349.84 315
14350.97 325
14352.11 347
14353.24 310
14354.37 320
14355.50 296
14356.63 333
14357.76 338
14358.89 344
14360.03 284
14361.16 284
14362.29 312
14363.42 311
14364.55 315
14365.68 331
14366.82 306
14367.95 309
14369.08 308
14370.21 336
14371.34 326
14372.48 287
14373.61 332
14374.74 339
14375.87 339
14377.00 306
14378.14 363
14379.27 328
14380.40 332
14381.53 314
14382.67 342
14383.80 335
14384.93 307
14386.06 330
14387.20 328
14388.33 300
14389.46 306
14390.59 344
14391.73 300
14392.86 327
14393.99 319
14395.13 369
14396.26 316
14397.39 349
14398.53 338
14399.66 350
14400.79 329
14401.92 323
14403.06 330
14404.19 348
14405.32 322
14406.46 316
14407.59 345
14408.72 312
14409.86 311
14410.99 292
14412.13 322
14413.26 329
14414.39 329
14415.53 301
14416.66 368
14417.79 365
14418.93 342
14420.06 352
14421.20 355
14422.33 324
14423.46 322
14424.60 318
14425.73 352
14426.87 313
14428.00 327
14429.14 317
14430.27 341
14431.40 363
14432.54 330
14433.67 377
14434.81 339
14435.94 317
14437.08 317
14438.21 340
14439.35 346
14440.48 326
14441.62 366
14442.75 357
14443.88 336
14445.02 298
14446.15 347
14447.29 336
14448.42 316
14449.56 355
14450.70 349
14451.83 329
14452.97 334
14454.10 327
14455.24 341
14456.37 318
14457.51 315
14458.64 340
14459.78 342
14460.91 332
14462.05 362
14463.18 343
14464.32 326
14465.46 344
14466.59 357
14467.73 388
14468.86 356
14470.00 354
14471.14 355
14472.27 387
14473.41 335
14474.54 366
14475.68 369
14476.82 377
14477.95 368
14479.09 359
14480.22 398
14481.36 325
14482.50 366
14483.63 348
14484.77 378
14485.91 327
14487.04 335
14488.18 330
14489.32 356
14490.45 351
14491.59 312
14492.73 340
14493.86 306
14495.00 326
14496.14 352
14497.27 356
14498.41 357
14499.55 312
14500.69 344
14501.82 342
14502.96 298
14504.10 328
14505.23 335
14506.37 377
14507.51 327
14508.65 323
14509.78 324
14510.92 325
14512.06 324
14513.20 317
14514.33 305
14515.47 302
14516.61 367
14517.75 367
14518.89 338
14520.02 337
14521.16 350
14522.30 322
14523.44 346
14524.57 323
14525.71 333
14526.85 348
14527.99 324
14529.13 328
14530.27 348
14531.40 369
14532.54 359
14533.68 363
14534.82 323
14535.96 341
14537.10 346
14538.23 361
14539.37 361
14540.51 328
14541.65 293
14542.79 369
14543.93 354
14545.07 339
14546.21 327
14547.35 350
14548.48 392
14549.62 345
14550.76 329
14551.90 347
14553.04 351
14554.18 375
14555.32 366
14556.46 365
14557.60 346
14558.74 366
14559.88 367
14561.02 373
14562.16 349
14563.30 385
14564.43 372
14565.57 372
14566.71 382
14567.85 386
14568.99 364
14570.13 381
14571.27 394
14572.41 425
14573.55 362
14574.69 387
14575.83 410
14576.97 425
14578.11 410
14579.25 398
14580.39 405
14581.53 425
14582.67 418
14583.81 377
14584.96 393
14586.10 416
14587.24 470
14588.38 435
14589.52 431
14590.66 431
14591.80 425
14592.94 440
14594.08 422
14595.22 432
14596.36 449
14597.50 438
14598.64 478
14599.78 448
14600.93 444
14602.07 464
14603.21 444
14604.35 448
14605.49 419
14606.63 440
14607.77 445
14608.91 467
14610.06 479
14611.20 438
14612.34 498
14613.48 499
14614.62 493
14615.76 502
14616.91 473
14618.05 536
14619.19 516
14620.33 534
14621.47 524
14622.61 517
14623.76 559
14624.90 590
14626.04 613
14627.18 596
14628.32 626
14629.47 670
14630.61 731
14631.75 721
14632.89 663
14634.04 679
14635.18 733
14636.32 683
14637.46 682
14638.61 663
14639.75 613
14640.89 662
14642.03 612
14643.18 614
14644.32 545
14645.46 550
14646.60 480
14647.75 491
14648.89 461
14650.03 464
14651.18 426
14652.32 433
14653.46 424
14654.61 436
14655.75 452
14656.89 442
14658.03 417
14659.18 385
14660.32 415
14661.46 390
14662.61 422
14663.75 393
14664.90 417
14666.04 388
14667.18 401
14668.33 375
14669.47 379
14670.61 362
14671.76 335
14672.90 395
14674.05 357
14675.19 372
14676.33 350
14677.48 381
14678.62 394
14679.77 349
14680.91 369
14682.05 350
14683.20 348
14684.34 321
14685.49 325
14686.63 361
14687.78 352
14688.92 340
14690.06 348
14691.21 338
14692.35 330
14693.50 347
14694.64 327
14695.79 351
14696.93 335
14698.08 353
14699.22 355
14700.37 333
14701.51 353
14702.66 330
14703.80 336
14704.95 344
14706.09 339
14707.24 337
14708.38 332
14709.53 336
14710.67 317
14711.82 324
14712.96 356
14714.11 358
14715.26 340
14716.40 329
14717.55 309
14718.69 334
14719.84 338
14720.98 329
14722.13 342
14723.28 341
14724.42 324
14725.57 367
14726.71 340
14727.86 368
14729.01 349
14730.15 331
14731.30 352
14732.44 337
14733.59 324
14734.74 323
14735.88 363
14737.03 356
14738.18 360
14739.32 326
14740.47 352
14741.61 307
14742.76 341
14743.91 341
14745.05 376
14746.20 319
14747.35 330
14748.49 349
14749.64 358
14750.79 359
14751.94 330
14753.08 357
14754.23 350
14755.38 319
14756.52 317
14757.67 367
14758.82 334
14759.97 353
14761.11 325
14762.26 371
14763.41 366
14764.55 313
14765.70 318
14766.85 341
14768.00 370
14769.15 359
14770.29 337
14771.44 337
14772.59 346
14773.74 364
14774.88 388
14776.03 333
14777.18 351
14778.33 338
14779.48 346
14780.62 348
14781.77 378
14782.92 354
14784.07 417
14785.22 400
14786.36 361
14787.51 428
14788.66 413
14789.81 388
14790.96 355
14792.11 412
14793.26 406
14794.40 420
14795.55 420
14796.70 394
14797.85 399
14799.00 418
14800.15 391
14801.30 357
14802.45 404
14803.59 419
14804.74 411
14805.89 388
14807.04 400
14808.19 342
14809.34 386
14810.49 365
14811.64 376
14812.79 334
14813.94 369
14815.09 393
14816.24 373
14817.39 367
14818.53 377
14819.68 360
14820.83 344
14821.98 382
14823.13 376
14824.28 357
14825.43 315
14826.58 361
14827.73 373
14828.88 327
14830.03 326
14831.18 382
14832.33 312
14833.48 301
14834.63 321
14835.78 355
14836.93 324
14838.08 310
14839.23 303
14840.38 314
14841.53 336
14842.69 312
14843.84 318
14844.99 275
14846.14 317
14847.29 298
14848.44 315
14849.59 269
14850.74 261
14851.89 288
14853.04 297
14854.19 252
14855.34 245
14856.49 307
14857.65 275
14858.80 278
14859.95 289
14861.10 276
14862.25 287
14863.40 320
14864.55 283
14865.70 254
14866.86 284
14868.01 287
14869.16 285
14870.31 288
14871.46 279
14872.61 271
14873.77 290
14874.92 298
14876.07 294
14877.22 267
14878.37 305
14879.52 283
14880.68 294
14881.83 274
14882.98 299
14884.13 299
14885.28 283
14886.44 309
14887.59 310
14888.74 284
14889.89 288
14891.05 283
14892.20 283
14893.35 287
14894.50 307
14895.66 310
14896.81 310
14897.96 285
14899.11 294
14900.27 292
14901.42 278
14902.57 289
14903.72 290
14904.88 305
14906.03 289
14907.18 327
14908.34 313
14909.49 309
14910.64 314
14911.80 283
14912.95 293
14914.10 272
14915.26 306
14916.41 320
14917.56 309
14918.72 315
14919.87 347
14921.02 341
14922.18 330
14923.33 326
14924.48 305
14925.64 346
14926.79 347
14927.94 314
14929.10 323
14930.25 352
14931.41 363
14932.56 340
14933.71 350
14934.87 337
14936.02 345
14937.18 360
14938.33 344
14939.48 353
14940.64 345
14941.79 339
14942.95 317
14944.10 344
14945.26 347
14946.41 371
14947.57 333
14948.72 324
14949.87 403
14951.03 366
14952.18 361
14953.34 312
14954.49 371
14955.65 344
14956.80 327
14957.96 319
14959.11 369
14960.27 337
14961.42 308
14962.58 338
14963.73 356
14964.89 337
14966.04 304
14967.20 337
14968.36 294
14969.51 291
14970.67 262
14971.82 276
14972.98 277
14974.13 280
14975.29 253
14976.44 278
14977.60 272
14978.76 253
14979.91 244
14981.07 270
14982.22 288
14983.38 272
14984.53 255
14985.69 252
14986.85 282
14988.00 276
14989.16 272
14990.32 279
14991.47 242
14992.63 232
14993.78 261
14994.94 251
14996.10 266
14997.25 259
14998.41 258
14999.57 260
15000.72 234
15001.88 224
15003.04 258
15004.19 276
15005.35 264
15006.51 230
15007.66 256
15008.82 247
15009.98 247
15011.13 258
15012.29 235
15013.45 207
15014.61 251
15015.76 217
15016.92 250
15018.08 252
15019.23 221
15020.39 241
15021.55 260
15022.71 254
15023.86 244
15025.02 238
15026.18 255
15027.34 242
15028.49 280
15029.65 264
15030.81 263
15031.97 231
15033.13 221
15034.28 237
15035.44 240
15036.60 242
15037.76 208
15038.92 233
15040.07 232
15041.23 237
15042.39 243
15043.55 251
15044.71 228
15045.87 240
15047.02 255
15048.18 213
15049.34 225
15050.50 213
15051.66 249
15052.82 264
15053.98 210
15055.13 209
15056.29 229
15057.45 232
15058.61 261
15059.77 237
15060.93 232
15062.09 220
15063.25 269
15064.40 242
15065.56 248
15066.72 251
15067.88 237
15069.04 223
15070.20 247
15071.36 259
15072.52 192
15073.68 214
15074.84 192
15076.00 210
15077.16 213
15078.32 207
15079.48 239
15080.64 223
15081.80 227
15082.96 194
15084.12 241
15085.28 239
15086.44 232
15087.60 225
15088.76 226
15089.92 222
15091.08 263
15092.24 249
15093.40 213
15094.56 230
15095.72 216
15096.88 211
15098.04 256
15099.20 204
15100.36 209
15101.52 228
15102.68 235
15103.84 214
15105.00 224
15106.16 242
15107.32 204
15108.48 200
15109.64 228
15110.80 221
15111.96 211
15113.13 202
15114.29 234
15115.45 237
15116.61 195
15117.77 214
15118.93 239
15120.09 224
15121.25 223
15122.42 238
15123.58 234
15124.74 260
15125.90 237
15127.06 224
15128.22 227
15129.38 210
15130.55 217
15131.71 222
15132.87 252
15134.03 226
15135.19 254
15136.35 224
15137.52 207
15138.68 226
15139.84 225
15141.00 206
15142.16 205
15143.33 226
15144.49 222
15145.65 216
15146.81 215
15147.97 197
15149.14 205
15150.30 226
15151.46 218
15152.62 214
15153.79 189
15154.95 202
15156.11 214
15157.27 226
15158.44 222
15159.60 218
15160.76 230
15161.93 215
15163.09 222
15164.25 226
15165.41 216
15166.58 228
15167.74 240
15168.90 217
15170.07 220
15171.23 226
15172.39 251
15173.56 223
15174.72 221
15175.88 229
15177.05 226
15178.21 253
15179.37 258
15180.54 259
15181.70 259
15182.86 227
15184.03 283
15185.19 268
15186.36 257
15187.52 286
15188.68 247
15189.85 229
15191.01 236
15192.17 248
15193.34 245
15194.50 262
15195.67 278
15196.83 248
15198.00 281
15199.16 280
15200.32 271
15201.49 243
15202.65 293
15203.82 278
15204.98 231
15206.15 251
15207.31 256
15208.48 271
15209.64 303
15210.80 239
15211.97 257
15213.13 270
15214.30 276
15215.46 274
15216.63 296
15217.79 300
15218.96 320
15220.12 299
15221.29 288
15222.45 289
15223.62 289
15224.78 311
15225.95 299
15227.11 302
15228.28 325
15229.45 340
15230.61 325
15231.78 350
15232.94 343
15234.11 333
15235.27 323
15236.44 337
15237.60 315
15238.77 314
15239.94 321
15241.10 316
15242.27 305
15243.43 269
15244.60 277
15245.77 285
15246.93 314
15248.10 274
15249.26 264
15250.43 276
15251.60 316
15252.76 252
15253.93 237
15255.10 277
15256.26 252
15257.43 245
15258.60 246
15259.76 290
15260.93 277
15262.10 233
15263.26 236
15264.43 279
15265.60 255
15266.76 246
15267.93 242
15269.10 246
15270.26 251
15271.43 234
15272.60 264
15273.76 234
15274.93 196
15276.10 212
15277.27 264
15278.43 247
15279.60 228
15280.77 253
15281.94 267
15283.10 257
15284.27 205
15285.44 224
15286.61 222
15287.77 235
15288.94 230
15290.11 231
15291.28 220
15292.44 227
15293.61 244
15294.78 245
15295.95 265
15297.12 214
15298.28 229
15299.45 254
15300.62 232
15301.79 233
15302.96 214
15304.12 232
15305.29 233
15306.46 226
15307.63 261
15308.80 230
15309.97 239
15311.14 225
15312.30 226
15313.47 207
15314.64 255
15315.81 225
15316.98 242
15318.15 241
15319.32 241
15320.49 213
15321.65 252
15322.82 231
15323.99 238
15325.16 256
15326.33 243
15327.50 226
15328.67 220
15329.84 245
15331.01 244
15332.18 229
15333.35 241
15334.52 264
15335.69 227
15336.85 245
15338.02 271
15339.19 247
15340.36 225
15341.53 264
15342.70 276
15343.87 278
15345.04 269
15346.21 252
15347.38 242
15348.55 258
15349.72 262
15350.89 259
15352.06 269
15353.23 258
15354.40 264
15355.57 278
15356.74 272
15357.91 247
15359.08 283
15360.25 283
15361.43 273
15362.60 266
15363.77 244
15364.94 269
15366.11 313
15367.28 276
15368.45 270
15369.62 271
15370.79 281
15371.96 264
15373.13 287
15374.30 292
15375.47 243
15376.65 263
15377.82 304
15378.99 304
15380.16 294
15381.33 286
15382.50 327
15383.67 303
15384.84 325
15386.02 319
15387.19 313
15388.36 314
15389.53 349
15390.70 328
15391.87 325
15393.04 327
15394.22 323
15395.39 335
15396.56 334
15397.73 309
15398.90 307
15400.08 320
15401.25 304
15402.42 293
15403.59 308
15404.76 290
15405.94 268
15407.11 265
15408.28 280
15409.45 277
15410.63 259
15411.80 272
15412.97 272
15414.14 256
15415.31 256
15416.49 247
15417.66 226
15418.83 248
15420.01 254
15421.18 250
15422.35 261
15423.52 229
15424.70 239
15425.87 227
15427.04 228
15428.22 211
15429.39 251
15430.56 265
15431.73 226
15432.91 253
15434.08 248
15435.25 217
15436.43 226
15437.60 226
15438.77 249
15439.95 230
15441.12 215
15442.30 231
15443.47 226
15444.64 205
15445.82 235
15446.99 249
15448.16 230
15449.34 193
15450.51 224
15451.69 232
15452.86 252
15454.03 203
15455.21 201
15456.38 224
15457.56 247
15458.73 255
15459.90 226
15461.08 234
15462.25 232
15463.43 205
15464.60 210
15465.78 218
15466.95 193
15468.12 234
15469.30 241
15470.47 201
15471.65 204
15472.82 264
15474.00 236
15475.17 230
15476.35 208
15477.52 222
15478.70 215
15479.87 218
15481.05 187
15482.22 189
15483.40 215
15484.57 236
15485.75 245
15486.92 220
15488.10 206
15489.27 214
15490.45 235
15491.62 214
15492.80 202
15493.98 212
15495.15 231
15496.33 228
15497.50 229
15498.68 216
15499.85 230
15501.03 222
15502.21 223
15503.38 241
15504.56 191
15505.73 215
15506.91 266
15508.09 236
15509.26 227
15510.44 230
15511.61 238
15512.79 247
15513.97 186
15515.14 211
15516.32 221
15517.50 234
15518.67 207
15519.85 235
15521.02 227
15522.20 209
15523.38 220
15524.55 221
15525.73 223
15526.91 229
15528.09 218
15529.26 243
15530.44 246
15531.62 197
15532.79 251
15533.97 255
15535.15 227
15536.32 237
15537.50 237
15538.68 230
15539.86 237
15541.03 214
15542.21 234
15543.39 241
15544.57 255
15545.74 235
15546.92 233
15548.10 210
15549.28 223
15550.45 252
15551.63 258
15552.81 265
15553.99 251
15555.16 214
15556.34 229
15557.52 237
15558.70 212
15559.88 228
15561.05 238
15562.23 233
15563.41 264
15564.59 273
15565.77 255
15566.95 224
15568.12 262
15569.30 268
15570.48 249
15571.66 219
15572.84 239
15574.02 224
15575.19 224
15576.37 203
15577.55 234
15578.73 247
15579.91 260
15581.09 251
15582.27 288
15583.45 258
15584.62 246
15585.80 269
15586.98 245
15588.16 267
15589.34 246
15590.52 309
15591.70 299
15592.88 284
15594.06 275
15595.24 273
15596.42 274
15597.60 287
15598.78 274
15599.96 288
15601.14 318
15602.31 286
15603.49 256
15604.67 279
15605.85 268
15607.03 303
15608.21 303
15609.39 281
15610.57 270
15611.75 330
15612.93 351
15614.11 305
15615.29 297
15616.47 282
15617.65 302
15618.83 310
15620.01 275
15621.19 321
15622.38 297
15623.56 326
15624.74 291
15625.92 328
15627.10 305
15628.28 340
15629.46 332
15630.64 339
15631.82 316
15633.00 330
15634.18 330
15635.36 355
15636.54 338
15637.72 328
15638.91 344
15640.09 314
15641.27 319
15642.45 349
15643.63 367
15644.81 346
15645.99 341
15647.17 376
15648.36 373
15649.54 353
15650.72 347
15651.90 362
15653.08 355
15654.26 370
15655.44 391
15656.63 394
15657.81 397
15658.99 392
15660.17 346
15661.35 370
15662.54 346
15663.72 358
15664.90 417
15666.08 391
15667.26 360
15668.45 367
15669.63 362
15670.81 380
15671.99 320
15673.17 371
15674.36 362
15675.54 320
15676.72 315
15677.90 346
15679.09 372
15680.27 289
15681.45 319
15682.63 332
15683.82 312
15685.00 294
15686.18 313
15687.37 358
15688.55 363
15689.73 349
15690.91 334
15692.10 358
15693.28 347
15694.46 358
15695.65 359
15696.83 351
15698.01 329
15699.20 340
15700.38 380
15701.56 381
15702.75 339
15703.93 351
15705.11 376
15706.30 411
15707.48 403
15708.66 400
15709.85 434
15711.03 411
15712.22 412
15713.40 419
15714.58 393
15715.77 394
15716.95 424
15718.14 398
15719.32 442
15720.50 386
15721.69 461
15722.87 435
15724.06 391
15725.24 411
15726.43 407
15727.61 411
15728.79 395
15729.98 400
15731.16 422
15732.35 402
15733.53 371
15734.72 392
15735.90 386
15737.09 395
15738.27 405
15739.46 405
15740.64 412
15741.83 414
15743.01 438
15744.20 429
15745.38 441
15746.57 430
15747.75 432
15748.94 441
15750.12 457
15751.31 456
15752.49 454
15753.68 425
15754.86 416
15756.05 402
15757.23 475
15758.42 378
15759.60 421
15760.79 422
15761.98 381
15763.16 334
15764.35 330
15765.53 397
15766.72 414
15767.90 374
15769.09 373
15770.28 364
15771.46 393
15772.65 369
15773.83 373
15775.02 363
15776.21 376
15777.39 379
15778.58 361
15779.77 392
15780.95 382
15782.14 377
15783.33 393
15784.51 398
15785.70 346
15786.89 360
15788.07 352
15789.26 368
15790.45 340
15791.63 321
15792.82 380
15794.01 319
15795.19 325
15796.38 288
15797.57 308
15798.75 337
15799.94 305
15801.13 323
15802.32 333
15803.50 293
15804.69 308
15805.88 313
15807.06 322
15808.25 329
15809.44 339
15810.63 307
15811.81 307
15813.00 289
15814.19 308
15815.38 289
15816.57 282
15817.75 292
15818.94 284
15820.13 309
15821.32 324
15822.50 309
15823.69 299
15824.88 299
15826.07 314
15827.26 302
15828.44 317
15829.63 292
15830.82 273
15832.01 292
15833.20 294
15834.39 292
15835.57 277
15836.76 304
15837.95 274
15839.14 269
15840.33 327
15841.52 318
15842.71 312
15843.90 271
15845.08 312
15846.27 330
15847.46 285
15848.65 305
15849.84 269
15851.03 308
15852.22 298
15853.41 308
15854.60 321
15855.79 303
15856.97 277
15858.16 296
15859.35 305
15860.54 266
15861.73 281
15862.92 320
15864.11 336
15865.30 296
15866.49 304
15867.68 302
15868.87 300
15870.06 314
15871.25 342
15872.44 325
15873.63 318
15874.82 309
15876.01 313
15877.20 304
15878.39 310
15879.58 308
15880.77 331
15881.96 324
15883.15 327
15884.34 383
15885.53 371
15886.72 336
15887.91 333
15889.10 337
15890.29 364
15891.48 311
15892.67 337
15893.86 366
15895.05 342
15896.24 347
15897.44 363
15898.63 411
15899.82 387
15901.01 379
15902.20 377
15903.39 357
15904.58 378
15905.77 378
15906.96 396
15908.15 367
15909.35 356
15910.54 408
15911.73 439
15912.92 418
15914.11 434
15915.30 408
15916.49 402
15917.69 420
15918.88 439
15920.07 440
15921.26 412
15922.45 422
15923.64 440
15924.84 425
15926.03 444
15927.22 448
15928.41 434
15929.60 468
15930.80 459
15931.99 414
15933.18 432
15934.37 469
15935.56 446
15936.76 393
15937.95 388
15939.14 395
15940.33 404
15941.53 344
15942.72 353
15943.91 361
15945.10 344
15946.30 351
15947.49 314
15948.68 290
15949.87 334
15951.07 301
15952.26 290
15953.45 304
15954.65 298
15955.84 283
15957.03 284
15958.22 295
15959.42 293
15960.61 284
15961.80 288
15963.00 271
15964.19 272
15965.38 243
15966.58 285
15967.77 248
15968.96 260
15970.16 273
15971.35 234
15972.54 245
15973.74 249
15974.93 237
15976.13 242
15977.32 250
15978.51 242
15979.71 226
15980.90 219
15982.09 245
15983.29 250
15984.48 221
15985.68 251
15986.87 247
15988.06 248
15989.26 227
15990.45 230
15991.65 257
15992.84 242
15994.04 228
15995.23 248
15996.43 242
15997.62 246
15998.81 257
16000.01 249
16001.20 243
16002.40 263
16003.59 253
16004.79 251
16005.98 266
16007.18 234
16008.37 244
16009.57 238
16010.76 268
16011.96 257
16013.15 234
16014.35 226
16015.54 255
16016.74 260
16017.93 222
16019.13 254
16020.32 223
16021.52 248
16022.72 231
16023.91 229
16025.11 260
16026.30 253
16027.50 263
16028.69 242
16029.89 250
16031.08 228
16032.28 215
16033.48 222
16034.67 259
16035.87 227
16037.06 228
16038.26 236
16039.46 256
16040.65 238
16041.85 246
16043.05 238
16044.24 252
16045.44 245
16046.63 232
16047.83 234
16049.03 222
16050.22 224
16051.42 233
16052.62 224
16053.81 206
16055.01 212
16056.21 208
16057.40 258
16058.60 226
16059.80 205
16060.99 240
16062.19 262
16063.39 222
16064.58 231
16065.78 188
16066.98 207
16068.18 213
16069.37 201
16070.57 227
16071.77 214
16072.97 212
16074.16 232
16075.36 243
16076.56 205
16077.76 204
16078.95 192
16080.15 199
16081.35 213
16082.55 207
16083.74 221
16084.94 221
16086.14 235
16087.34 208
16088.53 221
16089.73 253
16090.93 215
16092.13 227
16093.33 223
16094.53 211
16095.72 236
16096.92 207
16098.12 204
16099.32 194
16100.52 213
16101.72 209
16102.91 197
16104.11 192
16105.31 212
16106.51 224
16107.71 231
16108.91 217
16110.11 212
16111.30 217
16112.50 193
16113.70 227
16114.90 212
16116.10 207
16117.30 192
16118.50 195
16119.70 185
16120.90 201
16122.10 214
16123.29 219
16124.49 214
16125.69 199
16126.89 200
16128.09 185
16129.29 192
16130.49 175
16131.69 201
16132.89 214
16134.09 221
16135.29 206
16136.49 188
16137.69 190
16138.89 193
16140.09 167
16141.29 185
16142.49 230
16143.69 214
16144.89 198
16146.09 182
16147.29 232
16148.49 235
16149.69 188
16150.89 215
16152.09 179
16153.29 197
16154.49 178
16155.69 213
16156.89 200
16158.09 204
16159.29 229
16160.49 190
16161.69 198
16162.89 207
16164.09 203
16165.30 177
16166.50 171
16167.70 175
16168.90 208
16170.10 214
16171.30 202
16172.50 202
16173.70 202
16174.90 204
16176.10 227
16177.31 212
16178.51 197
16179.71 180
16180.91 209
16182.11 230
16183.31 239
16184.51 232
16185.72 225
16186.92 220
16188.12 199
16189.32 200
16190.52 201
16191.72 227
16192.93 219
16194.13 203
16195.33 218
16196.53 216
16197.73 206
16198.94 215
16200.14 191
16201.34 212
16202.54 202
16203.74 200
16204.95 210
16206.15 215
16207.35 188
16208.55 218
16209.76 215
16210.96 235
16212.16 192
16213.36 182
16214.57 194
16215.77 217
16216.97 227
16218.17 185
16219.38 216
16220.58 193
16221.78 211
16222.99 204
16224.19 219
16225.39 209
16226.59 206
16227.80 221
16229.00 241
16230.20 205
16231.41 220
16232.61 225
16233.81 211
16235.02 220
16236.22 205
16237.42 205
16238.63 235
16239.83 241
16241.04 222
16242.24 231
16243.44 233
16244.65 259
16245.85 224
16247.05 230
16248.26 235
16249.46 250
16250.67 265
16251.87 217
16253.07 240
16254.28 222
16255.48 222
16256.69 231
16257.89 224
16259.09 244
16260.30 243
16261.50 272
16262.71 237
16263.91 223
16265.12 243
16266.32 241
16267.53 269
16268.73 253
16269.94 238
16271.14 216
16272.34 255
16273.55 261
16274.75 234
16275.96 244
16277.16 202
16278.37 241
16279.57 259
16280.78 246
16281.98 248
16283.19 237
16284.39 274
16285.60 242
16286.81 232
16288.01 206
16289.22 249
16290.42 287
16291.63 271
16292.83 230
16294.04 271
16295.24 267
16296.45 270
16297.66 262
16298.86 267
16300.07 233
16301.27 294
16302.48 271
16303.68 289
16304.89 267
16306.10 272
16307.30 280
16308.51 255
16309.71 273
16310.92 273
16312.13 303
16313.33 293
16314.54 282
16315.75 277
16316.95 256
16318.16 244
16319.37 263
16320.57 226
16321.78 258
16322.99 255
16324.19 220
16325.40 213
16326.61 230
16327.81 205
16329.02 194
16330.23 205
16331.43 207
16332.64 231
16333.85 235
16335.05 208
16336.26 204
16337.47 216
16338.68 214
16339.88 218
16341.09 249
16342.30 214
16343.51 211
16344.71 215
16345.92 226
16347.13 194
16348.34 181
16349.54 209
16350.75 212
16351.96 222
16353.17 198
16354.37 187
16355.58 206
16356.79 186
16358.00 229
16359.21 207
16360.41 217
16361.62 183
16362.83 217
16364.04 206
16365.25 199
16366.45 200
16367.66 195
16368.87 206
16370.08 187
16371.29 189
16372.50 194
16373.71 228
16374.91 195
16376.12 183
16377.33 187
16378.54 197
16379.75 180
16380.96 189
16382.17 209
16383.38 211
16384.58 196
16385.79 187
16387.00 192
16388.21 200
16389.42 206
16390.63 189
16391.84 189
16393.05 190
16394.26 222
16395.47 200
16396.68 162
16397.89 173
16399.09 176
16400.30 185
16401.51 170
16402.72 160
16403.93 176
16405.14 215
16406.35 193
16407.56 180
16408.77 170
16409.98 221
16411.19 203
16412.40 201
16413.61 191
16414.82 211
16416.03 144
16417.24 182
16418.45 187
16419.66 204
16420.87 214
16422.08 172
16423.29 203
16424.50 183
16425.71 178
16426.92 174
16428.14 222
16429.35 200
16430.56 218
16431.77 205
16432.98 166
16434.19 157
16435.40 143
16436.61 195
16437.82 184
16439.03 197
16440.24 192
16441.45 162
16442.67 181
16443.88 208
16445.09 182
16446.30 194
16447.51 185
16448.72 205
16449.93 180
16451.14 165
16452.36 158
16453.57 198
16454.78 187
16455.99 179
16457.20 176
16458.41 171
16459.63 189
16460.84 160
16462.05 188
16463.26 155
16464.47 186
16465.68 187
16466.90 193
16468.11 190
16469.32 199
16470.53 153
16471.74 182
16472.96 195
16474.17 187
16475.38 192
16476.59 210
16477.81 187
16479.02 173
16480.23 156
16481.44 158
16482.66 191
16483.87 165
16485.08 186
16486.29 194
16487.51 176
16488.72 175
16489.93 154
16491.15 174
16492.36 183
16493.57 169
16494.78 173
16496.00 171
16497.21 147
16498.42 172
16499.64 178
16500.85 170
16502.06 155
16503.28 138
16504.49 155
16505.70 195
16506.92 162
16508.13 176
16509.34 188
16510.56 167
16511.77 145
16512.98 175
16514.20 172
16515.41 161
16516.63 140
16517.84 170
16519.05 189
16520.27 175
16521.48 190
16522.70 198
16523.91 171
16525.12 180
16526.34 222
16527.55 186
16528.77 172
16529.98 166
16531.20 182
16532.41 186
16533.62 204
16534.84 159
16536.05 204
16537.27 179
16538.48 188
16539.70 192
16540.91 175
16542.13 178
16543.34 145
16544.56 200
16545.77 186
16546.99 195
16548.20 183
16549.42 198
16550.63 182
16551.85 170
16553.06 178
16554.28 198
16555.49 198
16556.71 177
16557.92 180
16559.14 174
16560.35 203
16561.57 190
16562.78 213
16564.00 198
16565.21 201
16566.43 203
16567.65 221
16568.86 191
16570.08 177
16571.29 200
16572.51 224
16573.73 224
16574.94 221
16576.16 199
16577.37 203
16578.59 223
16579.81 211
16581.02 219
16582.24 192
16583.45 227
16584.67 205
16585.89 234
16587.10 216
16588.32 199
16589.54 202
16590.75 210
16591.97 202
16593.19 200
16594.40 197
16595.62 192
16596.84 182
16598.05 169
16599.27 186
16600.49 186
16601.70 183
16602.92 161
16604.14 193
16605.35 158
16606.57 183
16607.79 174
16609.01 184
16610.22 153
16611.44 163
16612.66 180
16613.88 174
16615.09 187
16616.31 140
16617.53 174
16618.75 198
16619.96 168
16621.18 122
16622.40 182
16623.62 191
16624.83 168
16626.05 158
16627.27 165
16628.49 176
16629.71 166
16630.92 191
16632.14 164
16633.36 158
16634.58 142
16635.80 178
16637.01 173
16638.23 146
16639.45 144
16640.67 187
16641.89 176
16643.11 168
16644.32 171
16645.54 162
16646.76 164
16647.98 166
16649.20 179
16650.42 170
16651.64 173
16652.86 174
16654.07 188
16655.29 162
16656.51 148
16657.73 152
16658.95 206
16660.17 168
16661.39 167
16662.61 178
16663.83 167
16665.05 164
16666.27 162
16667.48 170
16668.70 182
16669.92 169
16671.14 141
16672.36 149
16673.58 166
16674.80 171
16676.02 158
16677.24 163
16678.46 172
16679.68 159
16680.90 161
16682.12 150
16683.34 174
16684.56 170
16685.78 202
16687.00 173
16688.22 145
16689.44 143
16690.66 169
16691.88 178
16693.10 161
16694.32 160
16695.54 181
16696.76 167
16697.98 165
16699.20 144
16700.42 161
16701.64 171
16702.87 159
16704.09 180
16705.31 166
16706.53 150
16707.75 157
16708.97 152
16710.19 135
16711.41 167
16712.63 152
16713.85 160
16715.07 126
16716.30 163
16717.52 157
16718.74 169
16719.96 156
16721.18 136
16722.40 154
16723.62 162
16724.85 193
16726.07 164
16727.29 159
16728.51 149
16729.73 171
16730.95 175
16732.17 180
16733.40 140
16734.62 183
16735.84 184
16737.06 161
16738.28 134
16739.51 142
16740.73 163
16741.95 173
16743.17 142
16744.39 133
16745.62 167
16746.84 148
16748.06 168
16749.28 144
16750.51 170
16751.73 150
16752.95 166
16754.17 159
16755.40 167
16756.62 165
16757.84 144
16759.06 172
16760.29 160
16761.51 167
16762.73 173
16763.96 176
16765.18 157
16766.40 179
16767.62 143
16768.85 156
16770.07 148
16771.29 160
16772.52 185
16773.74 154
16774.96 143
16776.19 153
16777.41 178
16778.63 188
16779.86 155
16781.08 135
16782.30 171
16783.53 158
16784.75 163
16785.97 143
16787.20 165
16788.42 142
16789.65 172
16790.87 159
16792.09 152
16793.32 165
16794.54 185
16795.77 172
16796.99 171
16798.21 152
16799.44 182
16800.66 164
16801.89 141
16803.11 149
16804.34 183
16805.56 169
16806.78 155
16808.01 157
16809.23 152
16810.46 138
16811.68 158
16812.91 163
16814.13 139
16815.36 168
16816.58 159
16817.81 140
16819.03 182
16820.26 173
16821.48 158
16822.71 171
16823.93 172
16825.16 153
16826.38 155
16827.61 155
16828.83 187
16830.06 208
16831.28 189
16832.51 169
16833.73 186
16834.96 175
16836.19 200
16837.41 203
16838.64 198
16839.86 202
16841.09 199
16842.31 209
16843.54 199
16844.76 161
16845.99 206
16847.22 220
16848.44 174
16849.67 190
16850.89 163
16852.12 207
16853.35 203
16854.57 189
16855.80 196
16857.03 199
16858.25 209
16859.48 218
16860.71 215
16861.93 216
16863.16 227
16864.38 251
16865.61 242
16866.84 230
16868.06 236
16869.29 216
16870.52 239
16871.74 237
16872.97 259
16874.20 251
16875.43 255
16876.65 273
16877.88 261
16879.11 234
16880.33 257
16881.56 270
16882.79 272
16884.02 311
16885.24 283
16886.47 239
16887.70 230
16888.93 286
16890.15 261
16891.38 270
16892.61 208
16893.84 244
16895.06 250
16896.29 253
16897.52 250
16898.75 214
16899.97 202
16901.20 215
16902.43 209
16903.66 219
16904.89 207
16906.11 180
16907.34 187
16908.57 198
16909.80 202
16911.03 199
16912.26 208
16913.48 186
16914.71 190
16915.94 210
16917.17 186
16918.40 203
16919.63 175
16920.85 204
16922.08 157
16923.31 149
16924.54 159
16925.77 160
16927.00 186
16928.23 183
16929.46 173
16930.69 151
16931.91 160
16933.14 159
16934.37 176
16935.60 162
16936.83 199
16938.06 174
16939.29 174
16940.52 178
16941.75 179
16942.98 164
16944.21 194
16945.44 184
16946.67 205
16947.90 190
16949.13 166
16950.35 202
16951.58 197
16952.81 164
16954.04 189
16955.27 174
16956.50 163
16957.73 148
16958.96 154
16960.19 161
16961.42 167
16962.65 174
16963.88 152
16965.11 163
16966.34 166
16967.58 168
16968.81 186
16970.04 170
16971.27 149
16972.50 153
16973.73 161
16974.96 178
16976.19 158
16977.42 154
16978.65 170
16979.88 148
16981.11 183
16982.34 156
16983.57 147
16984.80 149
16986.04 149
16987.27 159
16988.50 171
16989.73 172
16990.96 201
16992.19 190
16993.42 172
16994.65 190
16995.88 185
16997.12 187
16998.35 150
16999.58 184
17000.81 176
17002.04 184
17003.27 152
17004.51 159
17005.74 182
17006.97 179
17008.20 182
17009.43 171
17010.66 184
17011.90 173
17013.13 162
17014.36 140
17015.59 154
17016.82 175
17018.06 173
17019.29 159
17020.52 142
17021.75 143
17022.99 188
17024.22 153
17025.45 164
17026.68 143
17027.92 153
17029.15 167
17030.38 165
17031.61 154
17032.85 163
17034.08 148
17035.31 155
17036.54 161
17037.78 156
17039.01 133
17040.24 159
17041.48 183
17042.71 153
17043.94 151
17045.18 137
17046.41 171
17047.64 173
17048.88 155
17050.11 144
17051.34 155
17052.58 169
17053.81 172
17055.04 146
17056.28 133
17057.51 176
17058.74 166
17059.98 149
17061.21 140
17062.44 172
17063.68 149
17064.91 155
17066.15 134
17067.38 135
17068.61 144
17069.85 155
17071.08 160
17072.32 165
17073.55 172
17074.78 129
17076.02 168
17077.25 147
17078.49 156
17079.72 171
17080.96 169
17082.19 142
17083.42 149
17084.66 158
17085.89 169
17087.13 145
17088.36 162
17089.60 138
17090.83 129
17092.07 151
17093.30 159
17094.54 130
17095.77 145
17097.01 167
17098.24 152
17099.48 145
17100.71 130
17101.95 144
17103.18 167
17104.42 168
17105.65 151
17106.89 147
17108.12 151
17109.36 152
17110.60 176
17111.83 141
17113.07 181
17114.30 168
17115.54 153
17116.77 140
17118.01 150
17119.25 142
17120.48 173
17121.72 165
17122.95 135
17124.19 141
17125.43 143
17126.66 159
17127.90 164
17129.13 147
17130.37 152
17131.61 146
17132.84 166
17134.08 146
17135.32 125
17136.55 131
17137.79 156
17139.02 172
17140.26 149
17141.50 144
17142.73 132
17143.97 141
17145.21 147
17146.44 154
17147.68 143
17148.92 133
17150.16 168
17151.39 153
17152.63 127
17153.87 125
17155.10 148
17156.34 143
17157.58 176
17158.82 149
17160.05 162
17161.29 141
17162.53 124
17163.76 141
17165.00 123
17166.24 142
17167.48 143
17168.72 149
17169.95 141
17171.19 136
17172.43 138
17173.67 148
17174.90 138
17176.14 113
17177.38 144
17178.62 139
17179.86 144
17181.09 141
17182.33 130
17183.57 121
17184.81 132
17186.05 134
17187.28 141
17188.52 151
17189.76 151
17191.00 149
17192.24 137
17193.48 110
17194.72 109
17195.95 129
17197.19 131
17198.43 139
17199.67 145
17200.91 143
17202.15 112
17203.39 144
17204.63 144
17205.86 129
17207.10 135
17208.34 128
17209.58 119
17210.82 117
17212.06 98
17213.30 125
17214.54 116
17215.78 143
17217.02 128
17218.26 111
17219.50 115
17220.74 106
17221.97 136
17223.21 126
17224.45 161
17225.69 148
17226.93 120
17228.17 123
17229.41 127
17230.65 144
17231.89 112
17233.13 112
17234.37 132
17235.61 146
17236.85 163
17238.09 142
17239.33 141
17240.57 140
17241.81 140
17243.05 139
17244.29 131
17245.53 134
17246.77 139
17248.02 150
17249.26 145
17250.50 145
17251.74 105
17252.98 137
17254.22 154
17255.46 132
17256.70 142
17257.94 124
17259.18 114
17260.42 112
17261.66 167
17262.90 168
17264.15 113
17265.39 134
17266.63 131
17267.87 129
17269.11 121
17270.35 126
17271.59 140
17272.83 106
17274.08 140
17275.32 146
17276.56 136
17277.80 128
17279.04 140
17280.28 150
17281.52 140
17282.77 117
17284.01 121
17285.25 154
17286.49 125
17287.73 135
17288.98 141
17290.22 142
17291.46 137
17292.70 122
17293.94 128
17295.19 128
17296.43 139
17297.67 139
17298.91 139
17300.16 144
17301.40 142
17302.64 132
17303.88 137
17305.13 117
17306.37 120
17307.61 140
17308.85 138
17310.10 145
17311.34 112
17312.58 134
17313.82 146
17315.07 135
17316.31 139
17317.55 144
17318.80 128
17320.04 146
17321.28 111
17322.53 121
17323.77 127
17325.01 133
17326.26 117
17327.50 125
17328.74 122
17329.99 119
17331.23 140
17332.47 123
17333.72 125
17334.96 141
17336.20 146
17337.45 139
17338.69 132
17339.93 117
17341.18 123
17342.42 133
17343.67 133
17344.91 121
17346.15 135
17347.40 127
17348.64 145
17349.89 156
17351.13 126
17352.37 140
17353.62 158
17354.86 151
17356.11 136
17357.35 118
17358.60 122
17359.84 162
17361.09 142
17362.33 147
17363.57 141
17364.82 141
17366.06 157
17367.31 142
17368.55 134
17369.80 125
17371.04 128
17372.29 116
17373.53 153
17374.78 107
17376.02 149
17377.27 144
17378.51 122
17379.76 151
17381.00 135
17382.25 131
17383.50 175
17384.74 111
17385.99 110
17387.23 129
17388.48 153
17389.72 143
17390.97 137
17392.21 130
17393.46 134
17394.71 146
17395.95 138
17397.20 140
17398.44 126
17399.69 151
17400.93 137
17402.18 158
17403.43 150
17404.67 126
17405.92 160
17407.17 152
17408.41 126
17409.66 144
17410.90 146
17412.15 115
17413.40 128
17414.64 121
17415.89 127
17417.14 155
17418.38 154
17419.63 126
17420.88 155
17422.12 127
17423.37 133
17424.62 141
17425.86 132
17427.11 128
17428.36 139
17429.60 130
17430.85 117
17432.10 118
17433.35 145
17434.59 150
17435.84 132
17437.09 144
17438.33 134
17439.58 164
17440.83 128
17442.08 142
17443.32 115
17444.57 146
17445.82 125
17447.07 151
17448.32 136
17449.56 151
17450.81 127
17452.06 129
17453.31 141
17454.55 130
17455.80 131
17457.05 142
17458.30 120
17459.55 115
17460.79 132
17462.04 151
17463.29 137
17464.54 150
17465.79 144
17467.04 157
17468.28 131
17469.53 139
17470.78 136
17472.03 138
17473.28 125
17474.53 147
17475.78 140
17477.02 156
17478.27 135
17479.52 131
17480.77 146
17482.02 147
17483.27 148
17484.52 178
17485.77 139
17487.02 153
17488.26 157
17489.51 132
17490.76 134
17492.01 172
17493.26 188
17494.51 153
17495.76 150
17497.01 157
17498.26 158
17499.51 152
17500.76 161
17502.01 146
17503.26 141
17504.51 148
17505.76 151
17507.01 136
17508.26 134
17509.51 140
17510.76 138
17512.01 140
17513.26 148
17514.51 111
17515.76 156
17517.01 167
17518.26 146
17519.51 140
17520.76 142
17522.01 165
17523.26 162
17524.51 144
17525.76 167
17527.01 168
17528.26 183
17529.51 157
17530.76 156
17532.01 171
17533.26 184
17534.51 184
17535.76 184
17537.01 143
17538.27 155
17539.52 156
17540.77 178
17542.02 183
17543.27 176
17544.52 157
17545.77 183
17547.02 157
17548.27 173
17549.53 155
17550.78 144
17552.03 156
17553.28 148
17554.53 177
17555.78 133
17557.03 147
17558.29 171
17559.54 160
17560.79 145
17562.04 165
17563.29 153
17564.54 151
17565.80 144
17567.05 133
17568.30 177
17569.55 159
17570.80 153
17572.06 157
17573.31 191
17574.56 138
17575.81 146
17577.07 147
17578.32 160
17579.57 165
17580.82 139
17582.08 146
17583.33 153
17584.58 155
17585.83 202
17587.09 166
17588.34 136
17589.59 183
17590.84 175
17592.10 195
17593.35 172
17594.60 157
17595.86 177
17597.11 157
17598.36 158
17599.61 176
17600.87 163
17602.12 164
17603.37 142
17604.63 163
17605.88 163
17607.13 159
17608.39 177
17609.64 158
17610.89 188
17612.15 156
17613.40 194
17614.66 200
17615.91 194
17617.16 163
17618.42 157
17619.67 160
17620.92 160
17622.18 165
17623.43 163
17624.69 164
17625.94 160
17627.19 158
17628.45 154
17629.70 185
17630.96 151
17632.21 170
17633.47 162
17634.72 165
17635.97 167
17637.23 210
17638.48 176
17639.74 183
17640.99 169
17642.25 171
17643.50 180
17644.76 156
17646.01 159
17647.27 165
17648.52 189
17649.78 151
17651.03 172
17652.28 159
17653.54 171
17654.80 158
17656.05 167
17657.31 147
17658.56 156
17659.82 144
17661.07 181
17662.33 165
17663.58 150
17664.84 150
17666.09 140
17667.35 138
17668.60 135
17669.86 156
17671.11 158
17672.37 141
17673.63 138
17674.88 141
17676.14 143
17677.39 151
17678.65 135
17679.91 128
17681.16 131
17682.42 124
17683.67 131
17684.93 144
17686.19 131
17687.44 136
17688.70 158
17689.95 133
17691.21 137
17692.47 122
17693.72 158
17694.98 146
17696.24 124
17697.49 117
17698.75 144
17700.01 154
17701.26 131
17702.52 143
17703.78 139
17705.03 145
17706.29 166
17707.55 173
17708.81 137
17710.06 142
17711.32 150
17712.58 132
17713.83 107
17715.09 144
17716.35 117
17717.61 130
17718.86 128
17720.12 126
17721.38 117
17722.63 149
17723.89 167
17725.15 131
17726.41 146
17727.67 116
17728.92 146
17730.18 133
17731.44 143
17732.70 135
17733.95 132
17735.21 131
17736.47 130
17737.73 132
17738.99 117
17740.24 115
17741.50 144
17742.76 133
17744.02 116
17745.28 133
17746.54 138
17747.79 150
17749.05 128
17750.31 130
17751.57 130
17752.83 137
17754.09 117
17755.35 138
17756.60 134
17757.86 117
17759.12 128
17760.38 146
17761.64 121
17762.90 120
17764.16 122
17765.42 146
17766.67 165
17767.93 138
17769.19 152
17770.45 154
17771.71 116
17772.97 130
17774.23 147
17775.49 117
17776.75 123
17778.01 140
17779.27 137
17780.53 126
17781.79 112
17783.05 144
17784.31 114
17785.57 122
17786.83 108
17788.09 133
17789.35 131
17790.61 133
17791.87 129
17793.13 122
17794.39 122
17795.65 109
17796.91 135
17798.17 93
17799.43 112
17800.69 117
17801.95 132
17803.21 112
17804.47 115
17805.73 104
17806.99 121
17808.25 121
17809.51 117
17810.77 100
17812.03 146
17813.29 105
17814.55 129
17815.81 127
17817.07 105
17818.33 127
17819.60 108
17820.86 140
17822.12 122
17823.38 143
17824.64 117
17825.90 130
17827.16 109
17828.42 108
17829.68 104
17830.95 106
17832.21 115
17833.47 129
17834.73 139
17835.99 116
17837.25 121
17838.51 120
17839.78 112
17841.04 92
17842.30 131
17843.56 110
17844.82 119
17846.08 117
17847.35 116
17848.61 130
17849.87 123
17851.13 133
17852.39 113
17853.66 136
17854.92 101
17856.18 129
17857.44 112
17858.71 125
17859.97 108
17861.23 110
17862.49 118
17863.76 134
17865.02 126
17866.28 118
17867.54 120
17868.81 127
17870.07 111
17871.33 99
17872.59 110
17873.86 132
17875.12 112
17876.38 113
17877.65 108
17878.91 112
17880.17 107
17881.44 119
17882.70 129
17883.96 123
17885.22 126
17886.49 137
17887.75 108
17889.01 106
17890.28 100
17891.54 116
17892.81 103
17894.07 108
17895.33 93
17896.60 129
17897.86 112
17899.12 115
17900.39 129
17901.65 125
17902.92 99
17904.18 102
17905.44 105
17906.71 95
17907.97 99
17909.24 127
17910.50 140
17911.76 101
17913.03 121
17914.29 117
17915.56 104
17916.82 106
17918.09 125
17919.35 127
17920.61 128
17921.88 103
17923.14 102
17924.41 102
17925.67 110
17926.94 138
17928.20 133
17929.47 102
17930.73 134
17932.00 126
17933.26 114
17934.53 127
17935.79 114
17937.06 111
17938.32 122
17939.59 123
17940.85 107
17942.12 135
17943.38 113
17944.65 110
17945.91 111
17947.18 107
17948.44 105
17949.71 123
17950.98 108
17952.24 110
17953.51 111
17954.77 115
17956.04 115
17957.30 115
17958.57 105
17959.84 91
17961.10 112
17962.37 114
17963.63 106
17964.90 103
17966.17 108
17967.43 91
17968.70 98
17969.96 110
17971.23 129
17972.50 124
17973.76 103
17975.03 126
17976.30 130
17977.56 122
17978.83 121
17980.10 126
17981.36 109
17982.63 113
17983.90 107
17985.16 107
17986.43 112
17987.70 110
17988.96 112
17990.23 121
17991.50 120
17992.76 132
17994.03 108
17995.30 106
17996.57 102
17997.83 118
17999.10 121
18000.37 127
18001.64 98
18002.90 133
18004.17 133
18005.44 118
18006.71 108
18007.97 114
18009.24 122
18010.51 110
18011.78 115
18013.04 113
18014.31 112
18015.58 123
18016.85 106
18018.12 118
18019.38 109
18020.65 108
18021.92 127
18023.19 104
18024.46 117
18025.72 119
18026.99 124
18028.26 116
18029.53 121
18030.80 142
18032.07 127
18033.33 115
18034.60 115
18035.87 83
18037.14 124
18038.41 107
18039.68 105
18040.95 111
18042.22 127
18043.48 107
18044.75 119
18046.02 100
18047.29 104
18048.56 122
18049.83 126
18051.10 124
18052.37 109
18053.64 111
18054.91 130
18056.17 140
18057.44 110
18058.71 110
18059.98 130
18061.25 108
18062.52 124
18063.79 128
18065.06 126
18066.33 130
18067.60 120
18068.87 137
18070.14 137
18071.41 128
18072.68 114
18073.95 111
18075.22 131
18076.49 113
18077.76 108
18079.03 109
18080.30 129
18081.57 123
18082.84 100
18084.11 106
18085.38 129
18086.65 126
18087.92 104
18089.19 104
18090.46 131
18091.73 121
18093.00 126
18094.27 113
18095.55 105
18096.82 141
18098.09 123
18099.36 120
18100.63 106
18101.90 113
18103.17 127
18104.44 112
18105.71 121
18106.98 128
18108.25 118
18109.53 137
18110.80 122
18112.07 117
18113.34 118
18114.61 119
18115.88 115
18117.15 118
18118.43 111
18119.70 141
18120.97 107
18122.24 122
18123.51 114
18124.78 111
18126.05 114
18127.33 147
18128.60 126
18129.87 121
18131.14 115
18132.41 121
18133.69 121
18134.96 131
18136.23 102
18137.50 122
18138.77 134
18140.05 143
18141.32 129
18142.59 129
18143.86 125
18145.14 114
18146.41 125
18147.68 121
18148.95 104
18150.23 106
18151.50 140
18152.77 127
18154.04 117
18155.32 114
18156.59 112
18157.86 120
18159.14 131
18160.41 130
18161.68 107
18162.96 117
18164.23 112
18165.50 106
18166.77 104
18168.05 137
18169.32 115
18170.59 103
18171.87 112
18173.14 112
18174.41 99
18175.69 112
18176.96 114
18178.24 109
18179.51 104
18180.78 99
18182.06 116
18183.33 109
18184.60 120
18185.88 107
18187.15 121
18188.43 112
18189.70 112
18190.97 100
18192.25 134
18193.52 115
18194.80 117
18196.07 91
18197.34 110
18198.62 91
18199.89 117
18201.17 111
18202.44 112
18203.72 109
18204.99 105
18206.27 124
18207.54 116
18208.82 112
18210.09 98
18211.36 122
18212.64 117
18213.91 99
18215.19 123
18216.46 111
18217.74 93
18219.01 120
18220.29 133
18221.56 111
18222.84 115
18224.11 131
18225.39 136
18226.67 126
18227.94 126
18229.22 113
18230.49 129
18231.77 141
18233.04 126
18234.32 109
18235.59 118
18236.87 122
18238.14 119
18239.42 99
18240.70 104
18241.97 146
18243.25 146
18244.52 108
18245.80 100
18247.08 101
18248.35 115
18249.63 119
18250.90 103
18252.18 125
18253.46 114
18254.73 112
18256.01 118
18257.29 130
18258.56 131
18259.84 120
18261.11 151
18262.39 125
18263.67 136
18264.94 113
18266.22 112
18267.50 122
18268.77 107
18270.05 115
18271.33 105
18272.61 114
18273.88 137
18275.16 88
18276.44 96
18277.71 130
18278.99 126
18280.27 128
18281.54 123
18282.82 120
18284.10 113
18285.38 141
18286.65 132
18287.93 122
18289.21 111
18290.49 123
18291.76 124
18293.04 118
18294.32 105
18295.60 111
18296.88 118
18298.15 101
18299.43 113
18300.71 111
18301.99 94
18303.26 122
18304.54 114
18305.82 140
18307.10 103
18308.38 115
18309.66 125
18310.93 119
18312.21 111
18313.49 119
18314.77 117
18316.05 111
18317.33 122
18318.60 122
18319.88 91
18321.16 122
18322.44 117
18323.72 130
18325.00 99
18326.28 109
18327.55 112
18328.83 111
18330.11 113
18331.39 112
18332.67 104
18333.95 122
18335.23 121
18336.51 116
18337.79 115
18339.07 112
18340.35 115
18341.62 119
18342.90 122
18344.18 107
18345.46 112
18346.74 113
18348.02 108
18349.30 108
18350.58 102
18351.86 95
18353.14 105
18354.42 88
18355.70 115
18356.98 128
18358.26 108
18359.54 114
18360.82 110
18362.10 120
18363.38 118
18364.66 102
18365.94 104
18367.22 127
18368.50 120
18369.78 119
18371.06 104
18372.34 125
18373.62 131
18374.90 109
18376.18 105
18377.46 97
18378.74 97
18380.03 112
18381.31 116
18382.59 101
18383.87 126
18385.15 112
18386.43 118
18387.71 122
18388.99 108
18390.27 125
18391.55 115
18392.83 117
18394.12 120
18395.40 103
18396.68 104
18397.96 115
18399.24 125
18400.52 122
18401.80 96
18403.08 107
18404.37 128
18405.65 106
18406.93 103
18408.21 115
18409.49 111
18410.77 94
18412.06 101
18413.34 88
18414.62 93
18415.90 113
18417.18 108
18418.47 95
18419.75 110
18421.03 115
18422.31 104
18423.59 106
18424.88 107
18426.16 97
18427.44 87
18428.72 113
18430.01 105
18431.29 91
18432.57 87
18433.85 100
18435.14 104
18436.42 101
18437.70 87
18438.98 125
18440.27 124
18441.55 102
18442.83 89
18444.12 129
18445.40 128
18446.68 115
18447.96 102
18449.25 95
18450.53 110
18451.81 111
18453.10 93
18454.38 101
18455.66 112
18456.95 112
18458.23 104
18459.51 109
18460.80 127
18462.08 104
18463.36 106
18464.65 110
18465.93 110
18467.22 114
18468.50 119
18469.78 102
18471.07 104
18472.35 114
18473.63 107
18474.92 116
18476.20 105
18477.49 99
18478.77 107
18480.05 102
18481.34 117
18482.62 114
18483.91 105
18485.19 89
18486.48 102
18487.76 126
18489.04 110
18490.33 104
18491.61 97
18492.90 117
18494.18 101
18495.47 111
18496.75 134
18498.04 123
18499.32 94
18500.61 97
18501.89 100
18503.18 108
18504.46 112
18505.75 100
18507.03 109
18508.32 102
18509.60 95
18510.89 115
18512.17 140
18513.46 99
18514.74 111
18516.03 105
18517.31 124
18518.60 108
18519.89 96
18521.17 122
18522.46 126
18523.74 114
18525.03 93
18526.31 97
18527.60 98
18528.89 108
18530.17 95
18531.46 112
18532.74 105
18534.03 109
18535.32 111
18536.60 90
18537.89 92
18539.17 114
18540.46 114
18541.75 109
18543.03 120
18544.32 102
18545.61 111
18546.89 117
18548.18 122
18549.47 114
18550.75 105
18552.04 110
18553.33 125
18554.61 105
18555.90 113
18557.19 102
18558.47 105
18559.76 100
18561.05 100
18562.33 119
18563.62 93
18564.91 111
18566.19 118
18567.48 115
18568.77 117
18570.06 115
18571.34 95
18572.63 109
18573.92 105
18575.21 116
18576.49 120
18577.78 124
18579.07 127
18580.36 105
18581.64 106
18582.93 121
18584.22 132
18585.51 134
18586.80 140
18588.08 121
18589.37 136
18590.66 124
18591.95 120
18593.24 122
18594.52 119
18595.81 132
18597.10 108
18598.39 115
18599.68 118
18600.96 126
18602.25 128
18603.54 139
18604.83 121
18606.12 114
18607.41 104
18608.70 161
18609.98 123
18611.27 126
18612.56 128
18613.85 121
18615.14 133
18616.43 128
18617.72 123
18619.01 131
18620.30 129
18621.58 138
18622.87 115
18624.16 123
18625.45 135
18626.74 136
18628.03 146
18629.32 130
18630.61 103
18631.90 118
18633.19 114
18634.48 106
18635.77 116
18637.06 107
18638.35 92
18639.64 128
18640.93 126
18642.22 119
18643.51 121
18644.80 110
18646.09 118
18647.38 96
18648.67 87
18649.96 112
18651.25 120
18652.54 111
18653.83 107
18655.12 106
18656.41 107
18657.70 113
18658.99 103
18660.28 105
18661.57 110
18662.86 92
18664.15 107
18665.44 113
18666.73 111
18668.02 103
18669.31 96
18670.60 125
18671.89 118
18673.18 113
18674.48 106
18675.77 111
18677.06 96
18678.35 93
18679.64 126
18680.93 121
18682.22 110
18683.51 123
18684.80 129
18686.10 112
18687.39 121
18688.68 109
18689.97 109
18691.26 89
18692.55 111
18693.84 101
18695.14 103
18696.43 93
18697.72 105
18699.01 95
18700.30 103
18701.60 101
18702.89 95
18704.18 98
18705.47 127
18706.76 103
18708.06 136
18709.35 115
18710.64 88
18711.93 129
18713.22 109
18714.52 112
18715.81 100
18717.10 109
18718.39 100
18719.69 110
18720.98 94
18722.27 97
18723.56 96
18724.86 123
18726.15 104
18727.44 116
18728.73 120
18730.03 99
18731.32 101
18732.61 100
18733.91 129
18735.20 119
18736.49 122
18737.79 114
18739.08 100
18740.37 88
18741.66 95
18742.96 103
18744.25 121
18745.54 96
18746.84 103
18748.13 125
18749.43 113
18750.72 110
18752.01 98
18753.31 99
18754.60 121
18755.89 115
18757.19 106
18758.48 105
18759.77 100
18761.07 111
18762.36 124
18763.66 115
18764.95 101
18766.24 104
18767.54 111
18768.83 95
18770.13 105
18771.42 116
18772.72 120
18774.01 142
18775.30 131
18776.60 107
18777.89 107
18779.19 122
18780.48 114
18781.78 98
18783.07 118
18784.37 119
18785.66 121
18786.96 118
18788.25 99
18789.55 102
18790.84 113
18792.14 97
18793.43 105
18794.73 112
18796.02 92
18797.32 105
18798.61 119
18799.91 105
18801.20 94
18802.50 117
18803.79 118
18805.09 128
18806.38 103
18807.68 91
18808.97 93
18810.27 110
18811.57 104
18812.86 82
18814.16 109
18815.45 101
18816.75 110
18818.05 104
18819.34 107
18820.64 91
18821.93 106
18823.23 105
18824.53 81
18825.82 104
18827.12 99
18828.41 105
18829.71 110
18831.01 99
18832.30 95
18833.60 100
18834.90 99
18836.19 108
18837.49 95
18838.79 140
18840.08 119
18841.38 122
18842.68 86
18843.97 108
18845.27 124
18846.57 101
18847.86 110
18849.16 97
18850.46 126
18851.75 104
18853.05 106
18854.35 82
18855.65 109
18856.94 99
18858.24 120
18859.54 96
18860.83 88
18862.13 97
18863.43 117
18864.73 93
18866.02 111
18867.32 111
18868.62 96
18869.92 118
18871.21 91
18872.51 101
18873.81 109
18875.11 117
18876.41 97
18877.70 112
18879.00 89
18880.30 114
18881.60 116
18882.90 109
18884.19 113
18885.49 103
18886.79 120
18888.09 107
18889.39 125
18890.69 100
18891.98 105
18893.28 105
18894.58 132
18895.88 116
18897.18 104
18898.48 82
18899.78 106
18901.07 99
18902.37 107
18903.67 107
18904.97 108
18906.27 109
18907.57 105
18908.87 118
18910.17 98
18911.47 108
18912.77 100
18914.06 105
18915.36 107
18916.66 109
18917.96 113
18919.26 101
18920.56 90
18921.86 126
18923.16 102
18924.46 96
18925.76 117
18927.06 118
18928.36 102
18929.66 98
18930.96 90
18932.26 88
18933.56 103
18934.86 126
18936.16 117
18937.46 82
18938.76 100
18940.06 87
18941.36 103
18942.66 87
18943.96 111
18945.26 92
18946.56 82
18947.86 85
18949.16 94
18950.46 87
18951.76 95
18953.06 104
18954.36 99
18955.66 122
18956.96 90
18958.26 107
18959.56 108
18960.87 110
18962.17 93
18963.47 87
18964.77 93
18966.07 103
18967.37 103
18968.67 95
18969.97 79
18971.27 91
18972.57 96
18973.88 76
18975.18 91
18976.48 100
18977.78 113
18979.08 85
18980.38 98
18981.68 104
18982.99 105
18984.29 98
18985.59 108
18986.89 92
18988.19 90
18989.49 93
18990.80 102
18992.10 111
18993.40 100
18994.70 98
18996.00 108
18997.31 125
18998.61 107
18999.91 87
19001.21 75
19002.51 79
19003.82 83
19005.12 110
19006.42 78
19007.72 93
19009.03 97
19010.33 102
19011.63 85
19012.93 86
19014.24 80
19015.54 93
19016.84 122
19018.15 85
19019.45 92
19020.75 99
19022.05 114
19023.36 96
19024.66 76
19025.96 101
19027.27 95
19028.57 115
19029.87 103
19031.18 87
19032.48 83
19033.78 80
19035.09 83
19036.39 99
19037.69 79
19039.00 102
19040.30 83
19041.60 97
19042.91 96
19044.21 109
19045.51 84
19046.82 105
19048.12 91
19049.43 92
19050.73 81
19052.03 80
19053.34 127
19054.64 107
19055.95 110
19057.25 97
19058.55 97
19059.86 113
19061.16 106
19062.47 96
19063.77 93
19065.08 120
19066.38 119
19067.68 93
19068.99 100
19070.29 88
19071.60 104
19072.90 111
19074.21 103
19075.51 101
19076.82 88
19078.12 106
19079.43 95
19080.73 83
19082.04 95
19083.34 97
19084.65 99
19085.95 84
19087.26 91
19088.56 93
19089.87 103
19091.17 105
19092.48 102
19093.78 107
19095.09 91
19096.39 107
19097.70 121
19099.00 103
19100.31 101
19101.62 92
19102.92 105
19104.23 95
19105.53 106
19106.84 84
19108.14 94
19109.45 95
19110.76 101
19112.06 101
19113.37 95
19114.67 83
19115.98 88
19117.29 110
19118.59 92
19119.90 92
19121.21 114
19122.51 118
19123.82 99
19125.13 91
19126.43 105
19127.74 105
19129.04 99
19130.35 97
19131.66 99
19132.96 95
19134.27 141
19135.58 112
19136.89 120
19138.19 111
19139.50 123
19140.81 100
19142.11 96
19143.42 89
19144.73 105
19146.03 106
19147.34 114
19148.65 90
19149.96 106
19151.26 100
19152.57 112
19153.88 99
19155.19 97
19156.49 113
19157.80 110
19159.11 105
19160.42 98
19161.72 114
19163.03 110
19164.34 119
19165.65 106
19166.96 119
19168.26 119
19169.57 111
19170.88 120
19172.19 124
19173.50 102
19174.80 92
19176.11 109
19177.42 93
19178.73 117
19180.04 111
19181.34 103
19182.65 108
19183.96 137
19185.27 118
19186.58 106
19187.89 101
19189.20 102
19190.50 115
19191.81 101
19193.12 100
19194.43 107
19195.74 99
19197.05 78
19198.36 89
19199.67 102
19200.98 100
19202.28 100
19203.59 106
19204.90 91
19206.21 101
19207.52 81
19208.83 80
19210.14 102
19211.45 75
19212.76 104
19214.07 91
19215.38 111
19216.69 78
19218.00 107
19219.31 118
19220.62 104
19221.93 74
19223.24 75
19224.55 86
19225.86 106
19227.17 95
19228.48 101
19229.79 109
19231.10 112
19232.41 89
19233.72 105
19235.03 119
19236.34 101
19237.65 92
19238.96 99
19240.27 106
19241.58 77
19242.89 87
19244.20 96
19245.51 101
19246.82 92
19248.13 93
19249.44 122
19250.75 102
19252.06 100
19253.37 95
19254.69 126
19256.00 117
19257.31 109
19258.62 107
19259.93 97
19261.24 101
19262.55 108
19263.86 94
19265.17 86
19266.49 85
19267.80 92
19269.11 96
19270.42 100
19271.73 84
19273.04 100
19274.35 82
19275.67 92
19276.98 101
19278.29 94
19279.60 100
19280.91 111
19282.22 112
19283.54 95
19284.85 81
19286.16 92
19287.47 99
19288.78 95
19290.10 91
19291.41 97
19292.72 109
19294.03 108
19295.34 95
19296.66 88
19297.97 99
19299.28 100
19300.59 90
19301.91 91
19303.22 89
19304.53 94
19305.84 91
19307.16 112
19308.47 94
19309.78 103
19311.10 122
19312.41 103
19313.72 82
19315.03 76
19316.35 92
19317.66 94
19318.97 111
19320.29 103
19321.60 110
19322.91 87
19324.23 96
19325.54 99
19326.85 80
19328.17 101
19329.48 101
19330.79 111
19332.11 94
19333.42 83
19334.73 95
19336.05 98
19337.36 111
19338.67 85
19339.99 82
19341.30 94
19342.62 110
19343.93 90
19345.24 82
19346.56 86
19347.87 102
19349.19 100
19350.50 84
19351.81 103
19353.13 91
19354.44 73
19355.76 87
19357.07 112
19358.39 112
19359.70 94
19361.02 105
19362.33 112
19363.64 81
19364.96 80
19366.27 91
19367.59 110
19368.90 92
19370.22 107
19371.53 102
19372.85 109
19374.16 105
19375.48 88
19376.79 95
19378.11 94
19379.42 97
19380.74 96
19382.05 70
19383.37 95
19384.68 89
19386.00 86
19387.31 98
19388.63 83
19389.95 110
19391.26 101
19392.58 103
19393.89 98
19395.21 97
19396.52 104
19397.84 106
19399.16 109
19400.47 97
19401.79 89
19403.10 94
19404.42 85
19405.73 91
19407.05 77
19408.37 95
19409.68 76
19411.00 95
19412.32 102
19413.63 123
19414.95 99
19416.26 93
19417.58 118
19418.90 100
19420.21 80
19421.53 92
19422.85 98
19424.16 100
19425.48 96
19426.80 99
19428.11 112
19429.43 96
19430.75 95
19432.06 74
19433.38 93
19434.70 81
19436.02 89
19437.33 82
19438.65 98
19439.97 96
19441.28 98
19442.60 82
19443.92 102
19445.24 119
19446.55 96
19447.87 85
19449.19 98
19450.51 94
19451.82 104
19453.14 97
19454.46 94
19455.78 82
19457.09 84
19458.41 88
19459.73 88
19461.05 94
19462.37 93
19463.68 97
19465.00 113
19466.32 74
19467.64 81
19468.96 94
19470.28 93
19471.59 71
19472.91 104
19474.23 93
19475.55 90
19476.87 112
19478.19 106
19479.50 69
19480.82 95
19482.14 104
19483.46 98
19484.78 108
19486.10 95
19487.42 76
19488.73 104
19490.05 91
19491.37 83
19492.69 87
19494.01 71
19495.33 97
19496.65 100
19497.97 91
19499.29 92
19500.61 81
19501.93 86
19503.25 103
19504.56 101
19505.88 96
19507.20 115
19508.52 88
19509.84 88
19511.16 89
19512.48 104
19513.80 102
19515.12 85
19516.44 89
19517.76 91
19519.08 80
19520.40 81
19521.72 86
19523.04 116
19524.36 103
19525.68 91
19527.00 109
19528.32 93
19529.64 87
19530.96 87
19532.28 124
19533.60 100
19534.92 89
19536.24 89
19537.56 104
19538.88 97
19540.20 101
19541.53 103
19542.85 118
19544.17 93
19545.49 96
19546.81 90
19548.13 87
19549.45 79
19550.77 93
19552.09 108
19553.41 83
19554.73 95
19556.06 85
19557.38 108
19558.70 100
19560.02 97
19561.34 98
19562.66 97
19563.98 90
19565.30 101
19566.63 102
19567.95 77
19569.27 79
19570.59 104
19571.91 97
19573.23 81
19574.56 98
19575.88 101
19577.20 93
19578.52 90
19579.84 86
19581.17 103
19582.49 104
19583.81 86
19585.13 101
19586.45 91
19587.78 90
19589.10 97
19590.42 94
19591.74 89
19593.07 81
19594.39 93
19595.71 91
19597.03 86
19598.36 84
19599.68 97
19601.00 125
19602.32 104
19603.65 85
19604.97 112
19606.29 128
19607.61 88
19608.94 85
19610.26 98
19611.58 126
19612.91 104
19614.23 106
19615.55 91
19616.88 107
19618.20 90
19619.52 96
19620.85 111
19622.17 119
19623.49 75
19624.82 90
19626.14 113
19627.46 97
19628.79 85
19630.11 101
19631.43 107
19632.76 90
19634.08 78
19635.41 92
19636.73 92
19638.05 79
19639.38 92
19640.70 93
19642.03 90
19643.35 101
19644.67 89
19646.00 92
19647.32 102
19648.65 99
19649.97 88
19651.29 91
19652.62 85
19653.94 90
19655.27 93
19656.59 109
19657.92 89
19659.24 102
19660.57 91
19661.89 86
19663.22 87
19664.54 90
19665.87 110
19667.19 91
19668.52 104
19669.84 100
19671.17 114
19672.49 88
19673.82 91
19675.14 88
19676.47 111
19677.79 106
19679.12 83
19680.44 110
19681.77 107
19683.09 107
19684.42 107
19685.74 92
19687.07 93
19688.39 96
19689.72 113
19691.05 92
19692.37 95
19693.70 113
19695.02 121
19696.35 108
19697.68 96
19699.00 100
19700.33 105
19701.65 99
19702.98 114
19704.31 102
19705.63 102
19706.96 97
19708.28 100
19709.61 115
19710.94 93
19712.26 98
19713.59 116
19714.92 95
19716.24 87
19717.57 101
19718.90 107
19720.22 100
19721.55 75
19722.88 92
19724.20 100
19725.53 87
19726.86 90
19728.18 77
19729.51 96
19730.84 99
19732.16 78
19733.49 89
19734.82 105
19736.15 86
19737.47 86
19738.80 92
19740.13 100
19741.46 84
19742.78 103
19744.11 95
19745.44 122
19746.77 87
19748.09 95
19749.42 102
19750.75 95
19752.08 93
19753.40 85
19754.73 103
19756.06 121
19757.39 104
19758.72 88
19760.04 98
19761.37 90
19762.70 109
19764.03 86
19765.36 95
19766.68 88
19768.01 116
19769.34 104
19770.67 88
19772.00 83
19773.33 94
19774.66 115
19775.98 82
19777.31 81
19778.64 103
19779.97 94
19781.30 85
19782.63 90
19783.96 119
19785.29 97
19786.61 96
19787.94 98
19789.27 100
19790.60 93
19791.93 94
19793.26 99
19794.59 91
19795.92 106
19797.25 85
19798.58 92
19799.91 92
19801.24 94
19802.56 101
19803.89 82
19805.22 96
19806.55 101
19807.88 102
19809.21 119
19810.54 94
19811.87 95
19813.20 88
19814.53 104
19815.86 112
19817.19 97
19818.52 92
19819.85 96
19821.18 100
19822.51 92
19823.84 95
19825.17 100
19826.50 115
19827.83 117
19829.16 106
19830.49 76
19831.82 116
19833.15 110
19834.49 104
19835.82 88
19837.15 106
19838.48 138
19839.81 115
19841.14 108
19842.47 99
19843.80 103
19845.13 125
19846.46 115
19847.79 106
19849.12 130
19850.46 76
19851.79 123
19853.12 129
19854.45 117
19855.78 92
19857.11 115
19858.44 101
19859.77 101
19861.11 98
19862.44 86
19863.77 114
19865.10 107
19866.43 81
19867.76 93
19869.09 111
19870.43 117
19871.76 102
19873.09 81
19874.42 110
19875.75 101
19877.09 117
19878.42 89
19879.75 101
19881.08 85
19882.41 97
19883.75 110
19885.08 100
19886.41 106
19887.74 71
19889.08 89
19890.41 84
19891.74 91
19893.07 94
19894.41 101
19895.74 72
19897.07 90
19898.40 88
19899.74 84
19901.07 90
19902.40 107
19903.73 110
19905.07 104
19906.40 120
19907.73 124
19909.07 105
19910.40 106
19911.73 97
19913.07 106
19914.40 108
19915.73 103
19917.07 116
19918.40 100
19919.73 75
19921.07 83
19922.40 93
19923.73 106
19925.07 75
19926.40 92
19927.73 87
19929.07 100
19930.40 91
19931.74 102
19933.07 97
19934.40 99
19935.74 91
19937.07 75
19938.40 93
19939.74 80
19941.07 88
19942.41 86
19943.74 100
19945.08 92
19946.41 90
19947.74 89
19949.08 84
19950.41 91
19951.75 92
19953.08 87
19954.42 96
19955.75 76
19957.09 102
19958.42 82
19959.76 103
19961.09 96
19962.42 95
19963.76 102
19965.09 89
19966.43 100
19967.76 90
19969.10 112
19970.43 123
19971.77 99
19973.11 87
19974.44 68
19975.78 103
19977.11 85
19978.45 110
19979.78 91
19981.12 86
19982.45 85
19983.79 95
19985.12 104
19986.46 90
19987.80 93
19989.13 94
19990.47 105
19991.80 87
19993.14 99
19994.47 99
19995.81 73
19997.15 98
19998.48 100
19999.82 74
20001.15 77
20002.49 80
20003.83 82
20005.16 95
20006.50 73
20007.84 95
20009.17 73
20010.51 76
20011.85 98
20013.18 98
20014.52 99
20015.85 91
20017.19 84
20018.53 92
20019.87 85
20021.20 91
20022.54 93
20023.88 87
20025.21 106
20026.55 92
20027.89 90
20029.22 101
20030.56 92
20031.90 105
20033.24 78
20034.57 106
20035.91 114
20037.25 91
20038.58 97
20039.92 85
20041.26 100
20042.60 98
20043.93 110
20045.27 72
20046.61 102
20047.95 94
20049.29 88
20050.62 91
20051.96 116
20053.30 87
20054.64 83
20055.97 94
20057.31 82
20058.65 95
20059.99 104
20061.33 117
20062.66 94
20064.00 83
20065.34 100
20066.68 78
20068.02 89
20069.36 95
20070.70 100
20072.03 93
20073.37 100
20074.71 103
20076.05 107
20077.39 97
20078.73 99
20080.07 92
20081.40 104
20082.74 82
20084.08 81
20085.42 89
20086.76 111
20088.10 105
20089.44 91
20090.78 94
20092.12 99
20093.46 95
20094.80 90
20096.13 106
20097.47 78
20098.81 84
20100.15 87
20101.49 102
20102.83 95
20104.17 100
20105.51 83
20106.85 89
20108.19 95
20109.53 90
20110.87 98
20112.21 88
20113.55 97
20114.89 97
20116.23 76
20117.57 93
20118.91 86
20120.25 81
20121.59 100
20122.93 87
20124.27 99
