# Supplementary material for: MALDI-TOF MS typing enables the classification of brewing yeasts of the genus Saccharomyces to major beer styles
Source: PLoS One. 2017 Aug 9;12(8):e0181694. doi: 10.1371/journal.pone.0181694 (PMC5549903; doi:10.1371/journal.pone.0181694)
Supplement: S13 File — The directory includes 90 raw files and was zipped to “.zip”; the folder has three strains with 30 spectra per strain; S1 Text explains the raw files with an example and Table 1 represents the yeast strains used within the experiment. (ZIP) [file pone.0181694.s016.zip › 37-39/30634-341-OG-Alt-Alt-YPG-18h-E-E_2015-10-22__0_F6_1.dat]

1999.81 1310
2000.23 1152
2000.65 1220
2001.07 1363
2001.50 1396
2001.92 1388
2002.34 1277
2002.76 1362
2003.18 1410
2003.60 1206
2004.03 1169
2004.45 1270
2004.87 1297
2005.29 1286
2005.71 1268
2006.14 1213
2006.56 1134
2006.98 1178
2007.40 1251
2007.83 1292
2008.25 1346
2008.67 1267
2009.09 1165
2009.52 1244
2009.94 1306
2010.36 1276
2010.78 1287
2011.21 1249
2011.63 1209
2012.05 1165
2012.48 1146
2012.90 1045
2013.32 999
2013.74 1035
2014.17 1075
2014.59 981
2015.01 1055
2015.44 1165
2015.86 1175
2016.28 1233
2016.71 1185
2017.13 1313
2017.55 1313
2017.98 1289
2018.40 1158
2018.82 1105
2019.25 1217
2019.67 1218
2020.09 1143
2020.52 1110
2020.94 1144
2021.37 1204
2021.79 1154
2022.21 1284
2022.64 1221
2023.06 1153
2023.48 1141
2023.91 1164
2024.33 1101
2024.76 1192
2025.18 1184
2025.61 1129
2026.03 1264
2026.45 1190
2026.88 1209
2027.30 1224
2027.73 1078
2028.15 1112
2028.58 1116
2029.00 1005
2029.43 1107
2029.85 1240
2030.28 1113
2030.70 1109
2031.12 1136
2031.55 1139
2031.97 1096
2032.40 1280
2032.82 1273
2033.25 1075
2033.67 1159
2034.10 1121
2034.52 1162
2034.95 1213
2035.38 1171
2035.80 1196
2036.23 1243
2036.65 1244
2037.08 1278
2037.50 1281
2037.93 1237
2038.35 1268
2038.78 1377
2039.20 1221
2039.63 1126
2040.06 1142
2040.48 1348
2040.91 1279
2041.33 1280
2041.76 1314
2042.19 1396
2042.61 1254
2043.04 1221
2043.46 1147
2043.89 1082
2044.32 1286
2044.74 1224
2045.17 1315
2045.59 1287
2046.02 1352
2046.45 1251
2046.87 1233
2047.30 1242
2047.73 1437
2048.15 1265
2048.58 1215
2049.01 1313
2049.43 1299
2049.86 1322
2050.29 1349
2050.71 1288
2051.14 1243
2051.57 1092
2051.99 1178
2052.42 1212
2052.85 1134
2053.28 1107
2053.70 1215
2054.13 1145
2054.56 1143
2054.99 1271
2055.41 1152
2055.84 1107
2056.27 1232
2056.69 1167
2057.12 1055
2057.55 1164
2057.98 1225
2058.41 1117
2058.83 1162
2059.26 1103
2059.69 1140
2060.12 1148
2060.54 1199
2060.97 1211
2061.40 1303
2061.83 1219
2062.26 1253
2062.68 1224
2063.11 1171
2063.54 1352
2063.97 1474
2064.40 1339
2064.83 1496
2065.25 1549
2065.68 1582
2066.11 1760
2066.54 1840
2066.97 1894
2067.40 1467
2067.82 1317
2068.25 1472
2068.68 1343
2069.11 1289
2069.54 1232
2069.97 1178
2070.40 1237
2070.83 1227
2071.26 1219
2071.68 1132
2072.11 1161
2072.54 1225
2072.97 1215
2073.40 1182
2073.83 1140
2074.26 1203
2074.69 1228
2075.12 1195
2075.55 1240
2075.98 1292
2076.41 1168
2076.84 1204
2077.27 1239
2077.70 1150
2078.13 1226
2078.55 1284
2078.98 1321
2079.41 1334
2079.84 1258
2080.27 1347
2080.70 1353
2081.13 1321
2081.56 1242
2081.99 1312
2082.42 1231
2082.85 1204
2083.29 1148
2083.72 1105
2084.15 1124
2084.58 1207
2085.01 1253
2085.44 1234
2085.87 1169
2086.30 1244
2086.73 1309
2087.16 1239
2087.59 1239
2088.02 1175
2088.45 1222
2088.88 1286
2089.31 1243
2089.74 1252
2090.17 1258
2090.61 1289
2091.04 1274
2091.47 1282
2091.90 1320
2092.33 1348
2092.76 1260
2093.19 1134
2093.62 1003
2094.06 1111
2094.49 1076
2094.92 1114
2095.35 1107
2095.78 1160
2096.21 1207
2096.64 1120
2097.08 1125
2097.51 1141
2097.94 1132
2098.37 1028
2098.80 1166
2099.24 1111
2099.67 1106
2100.10 1168
2100.53 1090
2100.96 1157
2101.40 1179
2101.83 1211
2102.26 1216
2102.69 1260
2103.12 1098
2103.56 1117
2103.99 1137
2104.42 1150
2104.85 1075
2105.29 1030
2105.72 1118
2106.15 1075
2106.58 1288
2107.02 1193
2107.45 1184
2107.88 1301
2108.31 1149
2108.75 1223
2109.18 1201
2109.61 1241
2110.05 1254
2110.48 1219
2110.91 1165
2111.35 1099
2111.78 1027
2112.21 1105
2112.65 1226
2113.08 1277
2113.51 1317
2113.95 1225
2114.38 1223
2114.81 1248
2115.25 1097
2115.68 1095
2116.11 1161
2116.55 1104
2116.98 1096
2117.41 1102
2117.85 1188
2118.28 1083
2118.72 1054
2119.15 1008
2119.58 1157
2120.02 1144
2120.45 1163
2120.89 1111
2121.32 1024
2121.75 1063
2122.19 1156
2122.62 1129
2123.06 1255
2123.49 1229
2123.93 1214
2124.36 1181
2124.79 1100
2125.23 1160
2125.66 1095
2126.10 1063
2126.53 1063
2126.97 1047
2127.40 1208
2127.84 1174
2128.27 1090
2128.71 1121
2129.14 1242
2129.58 1161
2130.01 1145
2130.45 1148
2130.88 1178
2131.32 1148
2131.75 1297
2132.19 1249
2132.62 1360
2133.06 1294
2133.49 1306
2133.93 1154
2134.37 1288
2134.80 1289
2135.24 1198
2135.67 1185
2136.11 1224
2136.54 1133
2136.98 1184
2137.41 1231
2137.85 1239
2138.29 1264
2138.72 1246
2139.16 1292
2139.59 1166
2140.03 1114
2140.47 1096
2140.90 1039
2141.34 1077
2141.78 1093
2142.21 1109
2142.65 1246
2143.08 1103
2143.52 1161
2143.96 1199
2144.39 1157
2144.83 1100
2145.27 1027
2145.70 1104
2146.14 1081
2146.58 1181
2147.01 1166
2147.45 1044
2147.89 1092
2148.32 1160
2148.76 1118
2149.20 1193
2149.64 1196
2150.07 1221
2150.51 1096
2150.95 1060
2151.38 1180
2151.82 1157
2152.26 1289
2152.70 1306
2153.13 1244
2153.57 1185
2154.01 1193
2154.45 1114
2154.88 1213
2155.32 1189
2155.76 1106
2156.20 1131
2156.63 1131
2157.07 1249
2157.51 1150
2157.95 1067
2158.39 1247
2158.82 1222
2159.26 1044
2159.70 1160
2160.14 1146
2160.58 1136
2161.01 1072
2161.45 1082
2161.89 1222
2162.33 1224
2162.77 1180
2163.21 1136
2163.64 1226
2164.08 1245
2164.52 1177
2164.96 1223
2165.40 1219
2165.84 1261
2166.28 1117
2166.71 1213
2167.15 1190
2167.59 1168
2168.03 1165
2168.47 1259
2168.91 1290
2169.35 1184
2169.79 1211
2170.23 1234
2170.67 1182
2171.10 1389
2171.54 1325
2171.98 1315
2172.42 1299
2172.86 1389
2173.30 1579
2173.74 1543
2174.18 1708
2174.62 1579
2175.06 1472
2175.50 1579
2175.94 1573
2176.38 1574
2176.82 1545
2177.26 1559
2177.70 1414
2178.14 1415
2178.58 1424
2179.02 1386
2179.46 1369
2179.90 1357
2180.34 1279
2180.78 1089
2181.22 1192
2181.66 1208
2182.10 1068
2182.54 1153
2182.98 1238
2183.42 1207
2183.86 1114
2184.30 1164
2184.74 1199
2185.18 1284
2185.62 1191
2186.06 1238
2186.51 1194
2186.95 1212
2187.39 1145
2187.83 1186
2188.27 1194
2188.71 1089
2189.15 1214
2189.59 1191
2190.03 1178
2190.47 1223
2190.92 1179
2191.36 1147
2191.80 1136
2192.24 1218
2192.68 1264
2193.12 1203
2193.56 1391
2194.01 1335
2194.45 1302
2194.89 1472
2195.33 1314
2195.77 1289
2196.21 1356
2196.66 1302
2197.10 1389
2197.54 1391
2197.98 1275
2198.42 1225
2198.87 1251
2199.31 1163
2199.75 1221
2200.19 1210
2200.63 1320
2201.08 1200
2201.52 1240
2201.96 1201
2202.40 1235
2202.85 1296
2203.29 1211
2203.73 1252
2204.17 1185
2204.62 1223
2205.06 1213
2205.50 1153
2205.94 1236
2206.39 1161
2206.83 1242
2207.27 1218
2207.71 1394
2208.16 1398
2208.60 1156
2209.04 1203
2209.49 1216
2209.93 1256
2210.37 1370
2210.82 1417
2211.26 1271
2211.70 1245
2212.15 1216
2212.59 1188
2213.03 1283
2213.48 1274
2213.92 1166
2214.36 1321
2214.81 1280
2215.25 1230
2215.69 1211
2216.14 1257
2216.58 1270
2217.03 1267
2217.47 1282
2217.91 1196
2218.36 1190
2218.80 1089
2219.25 1094
2219.69 1214
2220.13 1235
2220.58 1198
2221.02 1120
2221.47 1150
2221.91 1190
2222.36 1279
2222.80 1178
2223.24 1098
2223.69 1179
2224.13 1240
2224.58 1144
2225.02 1248
2225.47 1201
2225.91 1118
2226.36 1161
2226.80 1199
2227.25 1302
2227.69 1163
2228.14 1145
2228.58 1303
2229.03 1101
2229.47 1167
2229.92 1182
2230.36 1211
2230.81 1264
2231.25 1365
2231.70 1366
2232.14 1235
2232.59 1312
2233.03 1312
2233.48 1238
2233.93 1235
2234.37 1248
2234.82 1270
2235.26 1319
2235.71 1077
2236.15 1207
2236.60 1128
2237.05 1157
2237.49 1180
2237.94 1274
2238.38 1232
2238.83 1185
2239.28 1127
2239.72 1143
2240.17 1136
2240.61 1138
2241.06 1077
2241.51 1095
2241.95 1191
2242.40 1124
2242.85 1104
2243.29 1106
2243.74 1013
2244.19 1044
2244.63 1066
2245.08 1040
2245.52 1122
2245.97 1038
2246.42 965
2246.87 1093
2247.31 1070
2247.76 1018
2248.21 1059
2248.65 1109
2249.10 1055
2249.55 1074
2249.99 1046
2250.44 1074
2250.89 1104
2251.34 1073
2251.78 1077
2252.23 1214
2252.68 1074
2253.13 1051
2253.57 1105
2254.02 1118
2254.47 1072
2254.92 1037
2255.36 1090
2255.81 1138
2256.26 1212
2256.71 1090
2257.15 1192
2257.60 1170
2258.05 1159
2258.50 1064
2258.95 1094
2259.39 1171
2259.84 1205
2260.29 1113
2260.74 1127
2261.19 1116
2261.64 1144
2262.08 1189
2262.53 1179
2262.98 1167
2263.43 1141
2263.88 1273
2264.33 1167
2264.77 1124
2265.22 1095
2265.67 1187
2266.12 1098
2266.57 1100
2267.02 1185
2267.47 1154
2267.92 1191
2268.37 1214
2268.81 1202
2269.26 1081
2269.71 1149
2270.16 1174
2270.61 1140
2271.06 1099
2271.51 1160
2271.96 1318
2272.41 1516
2272.86 1260
2273.31 1186
2273.76 1193
2274.21 1231
2274.66 1293
2275.11 1350
2275.55 1321
2276.00 1198
2276.45 1095
2276.90 1093
2277.35 1047
2277.80 1108
2278.25 1052
2278.70 1074
2279.15 1067
2279.60 1125
2280.05 1097
2280.50 1150
2280.95 1190
2281.40 1189
2281.85 1122
2282.31 1171
2282.76 1198
2283.21 1241
2283.66 1296
2284.11 1135
2284.56 1086
2285.01 1089
2285.46 1096
2285.91 1062
2286.36 1095
2286.81 1158
2287.26 1247
2287.71 1188
2288.16 1297
2288.61 1427
2289.07 1374
2289.52 1408
2289.97 1341
2290.42 1501
2290.87 1582
2291.32 1537
2291.77 1505
2292.22 1628
2292.68 1659
2293.13 1546
2293.58 1412
2294.03 1458
2294.48 1393
2294.93 1302
2295.38 1243
2295.84 1277
2296.29 1318
2296.74 1294
2297.19 1223
2297.64 1168
2298.10 1223
2298.55 1182
2299.00 1112
2299.45 1035
2299.90 1068
2300.36 1126
2300.81 1021
2301.26 1041
2301.71 1133
2302.16 1192
2302.62 1141
2303.07 1078
2303.52 1061
2303.97 1073
2304.43 983
2304.88 1050
2305.33 1072
2305.78 1061
2306.24 1138
2306.69 1035
2307.14 1198
2307.60 1239
2308.05 1197
2308.50 1191
2308.95 1237
2309.41 1106
2309.86 1206
2310.31 1185
2310.77 1267
2311.22 1236
2311.67 1168
2312.13 1227
2312.58 1125
2313.03 1136
2313.49 1218
2313.94 1157
2314.39 1156
2314.85 1169
2315.30 1298
2315.75 1150
2316.21 1154
2316.66 1257
2317.11 1242
2317.57 1244
2318.02 1223
2318.48 1274
2318.93 1230
2319.38 1142
2319.84 1170
2320.29 1156
2320.75 1158
2321.20 1172
2321.66 1202
2322.11 1183
2322.56 1321
2323.02 1180
2323.47 1265
2323.93 1358
2324.38 1444
2324.84 1324
2325.29 1353
2325.74 1295
2326.20 1524
2326.65 1393
2327.11 1460
2327.56 1466
2328.02 1435
2328.47 1435
2328.93 1341
2329.38 1677
2329.84 1516
2330.29 1389
2330.75 1429
2331.20 1444
2331.66 1491
2332.11 1489
2332.57 1465
2333.02 1506
2333.48 1315
2333.94 1296
2334.39 1193
2334.85 1193
2335.30 1176
2335.76 1112
2336.21 1101
2336.67 1112
2337.12 1187
2337.58 1236
2338.04 1273
2338.49 1175
2338.95 1193
2339.40 1223
2339.86 1255
2340.32 1185
2340.77 1108
2341.23 1134
2341.68 1121
2342.14 1045
2342.60 1090
2343.05 1176
2343.51 1077
2343.97 1126
2344.42 1194
2344.88 1114
2345.34 1182
2345.79 1250
2346.25 1326
2346.71 1160
2347.16 1191
2347.62 1190
2348.08 1061
2348.53 1162
2348.99 1126
2349.45 1122
2349.90 1214
2350.36 1135
2350.82 1112
2351.27 1065
2351.73 1121
2352.19 1169
2352.65 1306
2353.10 1200
2353.56 1105
2354.02 1032
2354.48 1005
2354.93 958
2355.39 1000
2355.85 1007
2356.31 976
2356.76 1043
2357.22 1064
2357.68 1138
2358.14 1151
2358.59 1219
2359.05 1219
2359.51 1145
2359.97 1210
2360.43 1135
2360.88 1235
2361.34 1145
2361.80 1078
2362.26 1092
2362.72 1180
2363.17 1238
2363.63 1255
2364.09 1187
2364.55 1069
2365.01 1107
2365.47 1171
2365.92 1074
2366.38 1093
2366.84 1125
2367.30 1108
2367.76 1244
2368.22 1113
2368.68 1088
2369.14 1178
2369.59 1267
2370.05 1251
2370.51 1110
2370.97 1060
2371.43 1137
2371.89 1121
2372.35 1133
2372.81 1100
2373.27 1114
2373.73 1164
2374.19 1233
2374.65 1362
2375.10 1295
2375.56 1208
2376.02 1144
2376.48 1192
2376.94 1228
2377.40 1182
2377.86 1244
2378.32 1250
2378.78 1076
2379.24 1020
2379.70 1165
2380.16 1179
2380.62 1094
2381.08 1176
2381.54 1266
2382.00 1114
2382.46 1168
2382.92 1176
2383.38 1166
2383.84 1174
2384.30 1188
2384.76 1304
2385.22 1240
2385.68 1191
2386.14 1191
2386.60 1178
2387.07 1118
2387.53 1036
2387.99 1135
2388.45 1150
2388.91 1143
2389.37 1066
2389.83 1093
2390.29 1072
2390.75 1101
2391.21 1080
2391.67 1051
2392.13 1078
2392.60 1104
2393.06 1095
2393.52 1102
2393.98 1222
2394.44 1081
2394.90 1036
2395.36 1128
2395.82 1161
2396.29 1048
2396.75 1055
2397.21 1020
2397.67 1056
2398.13 1007
2398.59 1112
2399.06 1035
2399.52 1107
2399.98 1066
2400.44 1026
2400.90 1036
2401.37 958
2401.83 1088
2402.29 1016
2402.75 1031
2403.21 1056
2403.68 1162
2404.14 1044
2404.60 1091
2405.06 967
2405.52 1100
2405.99 981
2406.45 1003
2406.91 1014
2407.37 1006
2407.84 962
2408.30 891
2408.76 1022
2409.22 1134
2409.69 1135
2410.15 1068
2410.61 1007
2411.08 1085
2411.54 1038
2412.00 937
2412.47 1010
2412.93 1013
2413.39 1077
2413.85 1037
2414.32 1192
2414.78 1221
2415.24 1206
2415.71 1310
2416.17 1308
2416.63 1308
2417.10 1233
2417.56 1281
2418.02 1273
2418.49 1355
2418.95 1261
2419.42 1333
2419.88 1399
2420.34 1396
2420.81 1182
2421.27 1187
2421.73 1174
2422.20 1239
2422.66 1205
2423.13 1123
2423.59 1167
2424.06 1177
2424.52 1098
2424.98 1116
2425.45 1164
2425.91 1186
2426.38 1207
2426.84 1195
2427.31 1168
2427.77 1132
2428.23 1051
2428.70 1073
2429.16 1147
2429.63 1178
2430.09 1087
2430.56 1133
2431.02 1091
2431.49 1132
2431.95 1056
2432.42 1164
2432.88 1204
2433.35 1208
2433.81 1124
2434.28 1175
2434.74 1337
2435.21 1235
2435.67 1047
2436.14 1078
2436.60 1159
2437.07 1285
2437.53 1267
2438.00 1187
2438.47 1123
2438.93 1162
2439.40 1153
2439.86 1243
2440.33 1156
2440.79 1211
2441.26 1250
2441.73 1212
2442.19 1156
2442.66 1076
2443.12 1094
2443.59 1265
2444.05 1121
2444.52 988
2444.99 1051
2445.45 1115
2445.92 968
2446.39 1114
2446.85 1113
2447.32 1044
2447.78 1069
2448.25 1000
2448.72 958
2449.18 1119
2449.65 1213
2450.12 1080
2450.58 1137
2451.05 891
2451.52 938
2451.98 1074
2452.45 1159
2452.92 1152
2453.39 1048
2453.85 987
2454.32 1026
2454.79 1000
2455.25 1128
2455.72 987
2456.19 1123
2456.65 1198
2457.12 989
2457.59 1040
2458.06 1130
2458.52 1069
2458.99 1166
2459.46 1253
2459.93 1093
2460.39 1086
2460.86 996
2461.33 1031
2461.80 1025
2462.27 1071
2462.73 990
2463.20 1050
2463.67 1038
2464.14 1216
2464.60 1130
2465.07 1157
2465.54 1212
2466.01 1067
2466.48 1041
2466.95 1109
2467.41 1119
2467.88 1065
2468.35 1131
2468.82 1125
2469.29 1108
2469.76 1027
2470.22 1142
2470.69 1046
2471.16 1021
2471.63 1012
2472.10 966
2472.57 981
2473.04 946
2473.51 1009
2473.97 1059
2474.44 1021
2474.91 1025
2475.38 1052
2475.85 1016
2476.32 1108
2476.79 1014
2477.26 1121
2477.73 1085
2478.20 1048
2478.67 1030
2479.13 1112
2479.60 1098
2480.07 1115
2480.54 1095
2481.01 933
2481.48 1030
2481.95 995
2482.42 922
2482.89 942
2483.36 935
2483.83 1184
2484.30 1176
2484.77 1086
2485.24 1086
2485.71 1029
2486.18 1102
2486.65 1071
2487.12 1057
2487.59 1125
2488.06 1078
2488.53 1018
2489.00 1012
2489.47 1058
2489.94 1105
2490.41 1055
2490.88 1010
2491.35 1145
2491.83 1091
2492.30 1147
2492.77 1052
2493.24 1092
2493.71 1268
2494.18 1264
2494.65 1092
2495.12 1123
2495.59 1233
2496.06 1167
2496.53 1174
2497.00 1188
2497.48 1148
2497.95 1067
2498.42 1131
2498.89 1122
2499.36 1068
2499.83 1077
2500.30 1013
2500.77 1029
2501.25 1072
2501.72 1152
2502.19 1208
2502.66 1043
2503.13 1081
2503.60 1005
2504.08 942
2504.55 1035
2505.02 1048
2505.49 1078
2505.96 1013
2506.44 942
2506.91 1020
2507.38 1141
2507.85 1036
2508.32 1064
2508.80 1186
2509.27 1140
2509.74 1084
2510.21 1081
2510.68 1077
2511.16 1078
2511.63 1186
2512.10 1164
2512.57 1108
2513.05 1053
2513.52 986
2513.99 994
2514.47 1033
2514.94 1132
2515.41 1086
2515.88 1116
2516.36 1011
2516.83 1114
2517.30 1116
2517.78 1141
2518.25 1145
2518.72 1106
2519.19 1059
2519.67 1098
2520.14 1137
2520.61 1020
2521.09 980
2521.56 1121
2522.03 1122
2522.51 1121
2522.98 1063
2523.46 1181
2523.93 1178
2524.40 1105
2524.88 1030
2525.35 1044
2525.82 1080
2526.30 1052
2526.77 1157
2527.25 1061
2527.72 1050
2528.19 1125
2528.67 1094
2529.14 1125
2529.62 1014
2530.09 1104
2530.56 1073
2531.04 1087
2531.51 1030
2531.99 1179
2532.46 1142
2532.94 1038
2533.41 1075
2533.89 1082
2534.36 1149
2534.83 1056
2535.31 983
2535.78 1054
2536.26 1029
2536.73 1103
2537.21 1095
2537.68 1028
2538.16 1014
2538.63 1086
2539.11 1156
2539.58 1236
2540.06 1167
2540.53 1077
2541.01 1217
2541.48 1112
2541.96 1004
2542.43 1040
2542.91 1113
2543.39 1106
2543.86 1138
2544.34 1283
2544.81 1189
2545.29 1172
2545.76 1158
2546.24 1226
2546.71 1285
2547.19 1238
2547.67 1209
2548.14 1251
2548.62 1206
2549.09 1321
2549.57 1291
2550.05 1191
2550.52 1307
2551.00 1207
2551.47 1315
2551.95 1183
2552.43 1153
2552.90 1183
2553.38 1236
2553.86 1233
2554.33 1203
2554.81 1255
2555.29 1320
2555.76 1197
2556.24 1112
2556.72 1128
2557.19 1152
2557.67 1060
2558.15 1057
2558.62 997
2559.10 1111
2559.58 1184
2560.05 1154
2560.53 1064
2561.01 928
2561.48 962
2561.96 1028
2562.44 1063
2562.92 1028
2563.39 989
2563.87 1067
2564.35 1128
2564.83 944
2565.30 959
2565.78 1109
2566.26 956
2566.74 975
2567.21 1031
2567.69 990
2568.17 946
2568.65 1049
2569.12 1080
2569.60 1156
2570.08 1050
2570.56 1017
2571.04 1021
2571.51 1053
2571.99 1056
2572.47 1015
2572.95 994
2573.43 1017
2573.91 994
2574.38 1003
2574.86 1066
2575.34 1039
2575.82 1037
2576.30 995
2576.78 1002
2577.25 1122
2577.73 961
2578.21 969
2578.69 978
2579.17 1013
2579.65 1036
2580.13 1158
2580.61 1118
2581.09 1042
2581.56 1021
2582.04 1075
2582.52 1061
2583.00 1017
2583.48 1108
2583.96 1112
2584.44 1105
2584.92 1078
2585.40 1119
2585.88 1034
2586.36 1048
2586.84 1061
2587.32 1038
2587.79 1066
2588.27 1018
2588.75 968
2589.23 1033
2589.71 1031
2590.19 1070
2590.67 1031
2591.15 1174
2591.63 1144
2592.11 1003
2592.59 899
2593.07 1047
2593.55 1143
2594.03 1117
2594.51 1094
2594.99 1073
2595.47 1037
2595.95 1022
2596.43 1049
2596.92 953
2597.40 1006
2597.88 1106
2598.36 971
2598.84 994
2599.32 966
2599.80 983
2600.28 1063
2600.76 1141
2601.24 969
2601.72 1011
2602.20 1037
2602.68 1039
2603.16 1035
2603.65 1085
2604.13 982
2604.61 1067
2605.09 1034
2605.57 1010
2606.05 1072
2606.53 1078
2607.01 1055
2607.50 1091
2607.98 1071
2608.46 985
2608.94 1017
2609.42 1097
2609.90 1070
2610.38 1018
2610.87 1026
2611.35 929
2611.83 971
2612.31 964
2612.79 912
2613.28 908
2613.76 1035
2614.24 1169
2614.72 1053
2615.20 1063
2615.69 1102
2616.17 1089
2616.65 1047
2617.13 1112
2617.62 1067
2618.10 1146
2618.58 1070
2619.06 1133
2619.54 1195
2620.03 1137
2620.51 1120
2620.99 1064
2621.48 1087
2621.96 1157
2622.44 1068
2622.92 1055
2623.41 1042
2623.89 1051
2624.37 1015
2624.86 1016
2625.34 1039
2625.82 1146
2626.30 1171
2626.79 1024
2627.27 1003
2627.75 1072
2628.24 1115
2628.72 1044
2629.20 1025
2629.69 1109
2630.17 1144
2630.65 1112
2631.14 1157
2631.62 1114
2632.11 1043
2632.59 1070
2633.07 1084
2633.56 1157
2634.04 1175
2634.52 1152
2635.01 1070
2635.49 1139
2635.98 1070
2636.46 922
2636.94 984
2637.43 1037
2637.91 1157
2638.40 1000
2638.88 941
2639.37 997
2639.85 1008
2640.33 1000
2640.82 1009
2641.30 1029
2641.79 1100
2642.27 977
2642.76 1106
2643.24 1082
2643.73 1051
2644.21 1061
2644.70 1014
2645.18 1015
2645.67 1108
2646.15 1013
2646.64 1021
2647.12 1069
2647.61 950
2648.09 962
2648.58 1086
2649.06 1083
2649.55 1070
2650.03 1030
2650.52 1013
2651.00 1039
2651.49 1051
2651.97 991
2652.46 951
2652.95 1055
2653.43 956
2653.92 1018
2654.40 1124
2654.89 934
2655.37 1069
2655.86 1039
2656.35 1023
2656.83 969
2657.32 1065
2657.80 1031
2658.29 1212
2658.78 1137
2659.26 1059
2659.75 1003
2660.23 1003
2660.72 1107
2661.21 1013
2661.69 1027
2662.18 1059
2662.67 1029
2663.15 923
2663.64 969
2664.13 1008
2664.61 1029
2665.10 958
2665.59 980
2666.07 1025
2666.56 1168
2667.05 1026
2667.53 997
2668.02 1061
2668.51 1015
2668.99 943
2669.48 909
2669.97 892
2670.46 987
2670.94 1022
2671.43 940
2671.92 1019
2672.40 1137
2672.89 1228
2673.38 1197
2673.87 1062
2674.35 1203
2674.84 1255
2675.33 1359
2675.82 1417
2676.31 1299
2676.79 1272
2677.28 1325
2677.77 1259
2678.26 1333
2678.74 1158
2679.23 1162
2679.72 1208
2680.21 1089
2680.70 1074
2681.18 1089
2681.67 1149
2682.16 1072
2682.65 1012
2683.14 937
2683.63 876
2684.11 999
2684.60 1076
2685.09 1044
2685.58 1088
2686.07 1038
2686.56 1048
2687.05 980
2687.53 920
2688.02 981
2688.51 1025
2689.00 1033
2689.49 937
2689.98 1014
2690.47 1033
2690.96 986
2691.45 1068
2691.94 1001
2692.42 871
2692.91 1012
2693.40 1066
2693.89 1038
2694.38 942
2694.87 909
2695.36 976
2695.85 1014
2696.34 925
2696.83 943
2697.32 984
2697.81 1061
2698.30 1133
2698.79 1044
2699.28 999
2699.77 1068
2700.26 1128
2700.75 1037
2701.24 1013
2701.73 1058
2702.22 1023
2702.71 1029
2703.20 1017
2703.69 989
2704.18 1027
2704.67 1086
2705.16 1039
2705.65 982
2706.14 1071
2706.63 981
2707.12 1047
2707.61 1035
2708.10 1019
2708.59 940
2709.08 986
2709.57 948
2710.06 964
2710.56 935
2711.05 952
2711.54 996
2712.03 960
2712.52 888
2713.01 909
2713.50 917
2713.99 944
2714.48 1029
2714.98 1050
2715.47 940
2715.96 969
2716.45 895
2716.94 902
2717.43 958
2717.92 907
2718.42 1022
2718.91 1016
2719.40 951
2719.89 1036
2720.38 1031
2720.87 1031
2721.37 1076
2721.86 1103
2722.35 1192
2722.84 1107
2723.33 1153
2723.82 1099
2724.32 1097
2724.81 1072
2725.30 1097
2725.79 1049
2726.29 1028
2726.78 1037
2727.27 1083
2727.76 997
2728.26 992
2728.75 914
2729.24 893
2729.73 975
2730.23 965
2730.72 1079
2731.21 1043
2731.70 1012
2732.20 1016
2732.69 994
2733.18 940
2733.67 1040
2734.17 1092
2734.66 1107
2735.15 1014
2735.65 1081
2736.14 1200
2736.63 1082
2737.13 1141
2737.62 1109
2738.11 1078
2738.61 1223
2739.10 1141
2739.59 1116
2740.09 1048
2740.58 938
2741.07 991
2741.57 1032
2742.06 1080
2742.55 983
2743.05 1076
2743.54 1036
2744.04 991
2744.53 1021
2745.02 1004
2745.52 1075
2746.01 1097
2746.51 1160
2747.00 927
2747.49 1022
2747.99 1083
2748.48 1031
2748.98 831
2749.47 1003
2749.97 1036
2750.46 929
2750.96 988
2751.45 936
2751.94 928
2752.44 903
2752.93 962
2753.43 979
2753.92 937
2754.42 971
2754.91 1036
2755.41 1047
2755.90 974
2756.40 995
2756.89 970
2757.39 960
2757.88 996
2758.38 1069
2758.87 1015
2759.37 947
2759.86 950
2760.36 999
2760.85 992
2761.35 990
2761.84 1057
2762.34 1000
2762.84 1040
2763.33 958
2763.83 946
2764.32 921
2764.82 1061
2765.31 1051
2765.81 991
2766.31 1037
2766.80 931
2767.30 995
2767.79 1010
2768.29 910
2768.79 1035
2769.28 1123
2769.78 1028
2770.27 910
2770.77 969
2771.27 917
2771.76 1067
2772.26 1047
2772.76 1037
2773.25 1111
2773.75 1039
2774.25 1074
2774.74 1142
2775.24 1177
2775.74 1192
2776.23 1257
2776.73 1227
2777.23 1188
2777.72 1276
2778.22 1302
2778.72 1319
2779.21 1207
2779.71 1216
2780.21 1160
2780.71 1063
2781.20 1089
2781.70 1024
2782.20 1066
2782.69 1035
2783.19 1028
2783.69 1081
2784.19 1075
2784.68 1084
2785.18 926
2785.68 930
2786.18 996
2786.67 1011
2787.17 1017
2787.67 914
2788.17 890
2788.67 926
2789.16 917
2789.66 947
2790.16 921
2790.66 1017
2791.16 921
2791.65 945
2792.15 890
2792.65 845
2793.15 901
2793.65 933
2794.14 976
2794.64 951
2795.14 1081
2795.64 1088
2796.14 1147
2796.64 1253
2797.14 1040
2797.63 1115
2798.13 1181
2798.63 1073
2799.13 985
2799.63 1064
2800.13 1092
2800.63 1101
2801.13 1053
2801.63 965
2802.12 1013
2802.62 981
2803.12 1031
2803.62 1013
2804.12 952
2804.62 1046
2805.12 1185
2805.62 1176
2806.12 1157
2806.62 1266
2807.12 1187
2807.62 1349
2808.12 1324
2808.62 1213
2809.12 1182
2809.62 1384
2810.12 1357
2810.62 1337
2811.12 1266
2811.61 1239
2812.11 1067
2812.61 1136
2813.11 1044
2813.62 1020
2814.12 996
2814.62 1093
2815.12 1114
2815.62 1068
2816.12 1012
2816.62 876
2817.12 960
2817.62 983
2818.12 1003
2818.62 1047
2819.12 937
2819.62 1025
2820.12 1088
2820.62 1035
2821.12 1120
2821.62 1100
2822.12 1056
2822.62 1061
2823.13 1140
2823.63 1121
2824.13 1077
2824.63 1135
2825.13 1083
2825.63 1060
2826.13 1150
2826.63 1186
2827.13 1031
2827.64 1005
2828.14 990
2828.64 970
2829.14 910
2829.64 962
2830.14 1071
2830.64 1081
2831.15 1103
2831.65 1084
2832.15 1039
2832.65 937
2833.15 957
2833.65 956
2834.16 1081
2834.66 1038
2835.16 1037
2835.66 978
2836.16 968
2836.67 1003
2837.17 1086
2837.67 1161
2838.17 1109
2838.68 1120
2839.18 1095
2839.68 992
2840.18 1014
2840.69 949
2841.19 1103
2841.69 1027
2842.19 970
2842.70 1041
2843.20 1110
2843.70 1030
2844.20 885
2844.71 1028
2845.21 1133
2845.71 1091
2846.22 1044
2846.72 1104
2847.22 1052
2847.73 1177
2848.23 1188
2848.73 1109
2849.23 1137
2849.74 1129
2850.24 1044
2850.74 1104
2851.25 1077
2851.75 1012
2852.26 1010
2852.76 997
2853.26 980
2853.77 976
2854.27 942
2854.77 1036
2855.28 1022
2855.78 1096
2856.28 993
2856.79 1064
2857.29 1004
2857.80 1096
2858.30 1123
2858.80 1030
2859.31 1038
2859.81 1046
2860.32 1164
2860.82 1128
2861.33 1001
2861.83 1003
2862.33 1008
2862.84 977
2863.34 1010
2863.85 999
2864.35 1006
2864.86 925
2865.36 960
2865.87 1001
2866.37 958
2866.88 924
2867.38 860
2867.89 952
2868.39 946
2868.90 943
2869.40 997
2869.91 1061
2870.41 1060
2870.92 1093
2871.42 1109
2871.93 1133
2872.43 1029
2872.94 1240
2873.44 1197
2873.95 1116
2874.45 1112
2874.96 1098
2875.46 1094
2875.97 1076
2876.48 1087
2876.98 1012
2877.49 1037
2877.99 1013
2878.50 1057
2879.00 971
2879.51 1010
2880.02 1013
2880.52 994
2881.03 1074
2881.53 1061
2882.04 1001
2882.55 1061
2883.05 1119
2883.56 1019
2884.07 1006
2884.57 1052
2885.08 1063
2885.59 1009
2886.09 964
2886.60 1075
2887.10 1187
2887.61 1218
2888.12 1180
2888.62 1225
2889.13 1250
2889.64 1209
2890.15 1200
2890.65 1268
2891.16 1249
2891.67 1168
2892.17 1237
2892.68 1155
2893.19 1314
2893.69 1123
2894.20 1219
2894.71 1319
2895.22 1413
2895.72 1491
2896.23 1558
2896.74 1594
2897.25 1430
2897.75 1548
2898.26 1627
2898.77 1528
2899.28 1291
2899.78 1220
2900.29 1219
2900.80 1221
2901.31 1183
2901.81 1056
2902.32 1283
2902.83 1220
2903.34 1177
2903.85 1161
2904.35 1106
2904.86 1209
2905.37 1248
2905.88 1148
2906.39 1136
2906.90 1167
2907.40 1176
2907.91 1026
2908.42 1122
2908.93 1078
2909.44 1177
2909.95 1102
2910.46 1078
2910.96 1090
2911.47 1024
2911.98 967
2912.49 1046
2913.00 1017
2913.51 1011
2914.02 1040
2914.53 1056
2915.04 982
2915.54 992
2916.05 940
2916.56 929
2917.07 1080
2917.58 993
2918.09 1071
2918.60 1028
2919.11 1090
2919.62 1169
2920.13 1002
2920.64 1005
2921.15 1033
2921.66 1016
2922.17 1068
2922.68 993
2923.19 962
2923.70 1010
2924.21 982
2924.72 986
2925.23 1122
2925.74 1108
2926.25 1013
2926.76 1046
2927.27 1017
2927.78 949
2928.29 1025
2928.80 956
2929.31 1009
2929.82 937
2930.33 1005
2930.84 995
2931.35 930
2931.86 955
2932.37 1045
2932.88 1052
2933.39 1076
2933.90 1101
2934.41 1079
2934.92 1109
2935.43 1006
2935.94 1197
2936.45 1153
2936.97 1092
2937.48 979
2937.99 1085
2938.50 1118
2939.01 1078
2939.52 1058
2940.03 1084
2940.54 966
2941.05 998
2941.57 960
2942.08 1036
2942.59 1015
2943.10 1065
2943.61 1044
2944.12 1078
2944.63 1114
2945.15 1000
2945.66 1138
2946.17 1121
2946.68 1168
2947.19 1075
2947.71 1075
2948.22 1058
2948.73 1093
2949.24 911
2949.75 1036
2950.27 1064
2950.78 1004
2951.29 1046
2951.80 1097
2952.31 902
2952.83 1000
2953.34 1004
2953.85 984
2954.36 992
2954.88 881
2955.39 1016
2955.90 977
2956.41 953
2956.93 896
2957.44 989
2957.95 953
2958.47 984
2958.98 1005
2959.49 1065
2960.00 1064
2960.52 1050
2961.03 1100
2961.54 1085
2962.06 1157
2962.57 1195
2963.08 1158
2963.60 1060
2964.11 1081
2964.62 1113
2965.14 1079
2965.65 1102
2966.16 1098
2966.68 1054
2967.19 960
2967.70 993
2968.22 949
2968.73 1001
2969.24 1036
2969.76 1068
2970.27 963
2970.79 1021
2971.30 1059
2971.81 1043
2972.33 1061
2972.84 1105
2973.36 1066
2973.87 983
2974.38 1058
2974.90 957
2975.41 1072
2975.93 1004
2976.44 950
2976.96 928
2977.47 1001
2977.99 983
2978.50 1053
2979.01 1085
2979.53 1030
2980.04 1099
2980.56 1064
2981.07 1210
2981.59 1157
2982.10 1177
2982.62 1086
2983.13 1079
2983.65 1158
2984.16 1243
2984.68 1141
2985.19 1214
2985.71 1100
2986.22 1203
2986.74 1376
2987.25 1237
2987.77 1279
2988.28 1205
2988.80 1248
2989.32 1190
2989.83 1352
2990.35 1218
2990.86 1343
2991.38 1407
2991.89 1266
2992.41 1287
2992.92 1230
2993.44 1246
2993.96 1236
2994.47 1252
2994.99 1336
2995.50 1264
2996.02 1359
2996.54 1372
2997.05 1338
2997.57 1486
2998.09 1441
2998.60 1434
2999.12 1501
2999.63 1529
3000.15 1542
3000.67 1580
3001.18 1594
3001.70 1725
3002.22 1776
3002.73 2253
3003.25 2599
3003.77 2766
3004.28 3038
3004.80 3100
3005.32 3261
3005.83 3402
3006.35 3457
3006.87 3277
3007.39 3069
3007.90 2793
3008.42 2516
3008.94 2335
3009.45 2196
3009.97 1897
3010.49 1641
3011.01 1493
3011.52 1461
3012.04 1387
3012.56 1296
3013.08 1248
3013.59 1334
3014.11 1339
3014.63 1270
3015.15 1350
3015.66 1335
3016.18 1359
3016.70 1391
3017.22 1428
3017.74 1453
3018.25 1502
3018.77 1475
3019.29 1361
3019.81 1316
3020.33 1319
3020.84 1345
3021.36 1307
3021.88 1284
3022.40 1404
3022.92 1328
3023.44 1273
3023.95 1357
3024.47 1290
3024.99 1377
3025.51 1281
3026.03 1195
3026.55 1132
3027.07 1263
3027.58 1298
3028.10 1218
3028.62 1170
3029.14 1136
3029.66 1259
3030.18 1280
3030.70 1245
3031.22 1196
3031.74 1277
3032.26 1152
3032.77 1239
3033.29 1268
3033.81 1112
3034.33 1115
3034.85 1127
3035.37 1094
3035.89 1093
3036.41 1261
3036.93 1084
3037.45 1111
3037.97 1144
3038.49 1189
3039.01 1238
3039.53 1122
3040.05 1123
3040.57 1148
3041.09 1059
3041.61 1055
3042.13 1116
3042.65 1127
3043.17 1077
3043.69 1025
3044.21 1097
3044.73 1047
3045.25 1052
3045.77 1108
3046.29 1169
3046.81 1086
3047.33 1086
3047.85 1007
3048.37 1126
3048.89 1103
3049.41 1059
3049.93 954
3050.45 1061
3050.98 1093
3051.50 1139
3052.02 1135
3052.54 1154
3053.06 1095
3053.58 1104
3054.10 1165
3054.62 1088
3055.14 1092
3055.66 1165
3056.19 1073
3056.71 1044
3057.23 981
3057.75 1104
3058.27 1236
3058.79 1248
3059.31 1154
3059.84 1216
3060.36 1080
3060.88 1083
3061.40 1035
3061.92 1043
3062.44 948
3062.97 1060
3063.49 1229
3064.01 1306
3064.53 1216
3065.05 1277
3065.58 1338
3066.10 1316
3066.62 1201
3067.14 1288
3067.66 1388
3068.19 1330
3068.71 1281
3069.23 1304
3069.75 1434
3070.28 1247
3070.80 1169
3071.32 1309
3071.84 1341
3072.37 1324
3072.89 1281
3073.41 1309
3073.93 1117
3074.46 1101
3074.98 1147
3075.50 1101
3076.03 1257
3076.55 1244
3077.07 1110
3077.59 1194
3078.12 1174
3078.64 1409
3079.16 1347
3079.69 1366
3080.21 1455
3080.73 1440
3081.26 1611
3081.78 1405
3082.30 1558
3082.83 1604
3083.35 1557
3083.87 1579
3084.40 1642
3084.92 1585
3085.45 1467
3085.97 1360
3086.49 1489
3087.02 1383
3087.54 1317
3088.06 1410
3088.59 1466
3089.11 1371
3089.64 1233
3090.16 1310
3090.68 1264
3091.21 1337
3091.73 1323
3092.26 1414
3092.78 1491
3093.31 1480
3093.83 1489
3094.36 1397
3094.88 1434
3095.40 1498
3095.93 1520
3096.45 1615
3096.98 1696
3097.50 1724
3098.03 1751
3098.55 1674
3099.08 1693
3099.60 2051
3100.13 2231
3100.65 2806
3101.18 3589
3101.70 4018
3102.23 4292
3102.75 5195
3103.28 5880
3103.80 6057
3104.33 6443
3104.85 6206
3105.38 5783
3105.90 5720
3106.43 4834
3106.96 4168
3107.48 3715
3108.01 2982
3108.53 2531
3109.06 2194
3109.58 2030
3110.11 1884
3110.64 1882
3111.16 1742
3111.69 1819
3112.21 1767
3112.74 1717
3113.27 1688
3113.79 1564
3114.32 1482
3114.84 1563
3115.37 1522
3115.90 1474
3116.42 1368
3116.95 1353
3117.48 1376
3118.00 1345
3118.53 1329
3119.06 1391
3119.58 1343
3120.11 1340
3120.64 1367
3121.16 1322
3121.69 1473
3122.22 1392
3122.74 1447
3123.27 1474
3123.80 1555
3124.32 1422
3124.85 1391
3125.38 1351
3125.90 1427
3126.43 1397
3126.96 1409
3127.49 1272
3128.01 1227
3128.54 1309
3129.07 1261
3129.60 1108
3130.12 1102
3130.65 1160
3131.18 1237
3131.71 1119
3132.23 1182
3132.76 1188
3133.29 1203
3133.82 1245
3134.35 1114
3134.87 1215
3135.40 1105
3135.93 1057
3136.46 1079
3136.99 1167
3137.51 1152
3138.04 1120
3138.57 1062
3139.10 1078
3139.63 1058
3140.15 1041
3140.68 1032
3141.21 1149
3141.74 1105
3142.27 1017
3142.80 977
3143.33 1098
3143.85 1047
3144.38 1084
3144.91 1082
3145.44 1024
3145.97 1014
3146.50 1099
3147.03 1254
3147.56 1309
3148.08 1258
3148.61 1257
3149.14 1267
3149.67 1446
3150.20 1269
3150.73 1272
3151.26 1308
3151.79 1263
3152.32 1252
3152.85 1159
3153.38 1105
3153.91 1206
3154.44 1226
3154.97 1186
3155.50 1092
3156.03 1088
3156.56 1097
3157.08 1182
3157.61 1206
3158.14 1258
3158.67 1268
3159.20 1223
3159.73 1263
3160.26 1235
3160.79 1234
3161.32 1231
3161.85 1148
3162.39 1145
3162.92 1206
3163.45 1190
3163.98 1159
3164.51 1120
3165.04 1137
3165.57 1091
3166.10 1083
3166.63 1125
3167.16 1137
3167.69 1080
3168.22 1082
3168.75 973
3169.28 1046
3169.81 1096
3170.34 1077
3170.87 1134
3171.41 1148
3171.94 1074
3172.47 1046
3173.00 1033
3173.53 1143
3174.06 1174
3174.59 1139
3175.12 1149
3175.65 1327
3176.19 1259
3176.72 1287
3177.25 1251
3177.78 1315
3178.31 1266
3178.84 1305
3179.38 1218
3179.91 1119
3180.44 1111
3180.97 1123
3181.50 1112
3182.03 1108
3182.57 1056
3183.10 1075
3183.63 974
3184.16 1015
3184.69 1101
3185.23 1077
3185.76 1168
3186.29 1155
3186.82 1127
3187.36 1148
3187.89 1140
3188.42 1071
3188.95 1020
3189.49 1027
3190.02 1041
3190.55 1026
3191.08 996
3191.62 977
3192.15 1108
3192.68 1017
3193.21 1015
3193.75 1077
3194.28 1063
3194.81 990
3195.35 1049
3195.88 1037
3196.41 1043
3196.94 1103
3197.48 1073
3198.01 1123
3198.54 1189
3199.08 1112
3199.61 1090
3200.14 1162
3200.68 1137
3201.21 1120
3201.74 1150
3202.28 1227
3202.81 1195
3203.35 1201
3203.88 1189
3204.41 1194
3204.95 1142
3205.48 1187
3206.01 1169
3206.55 1207
3207.08 1243
3207.62 1137
3208.15 1116
3208.68 1196
3209.22 1100
3209.75 1113
3210.29 1072
3210.82 1158
3211.36 1116
3211.89 1109
3212.42 1069
3212.96 1123
3213.49 1251
3214.03 1254
3214.56 1166
3215.10 1123
3215.63 1134
3216.17 1191
3216.70 1057
3217.24 1069
3217.77 1226
3218.31 1232
3218.84 1126
3219.38 1093
3219.91 1164
3220.45 1131
3220.98 1281
3221.52 1240
3222.05 1207
3222.59 1308
3223.12 1270
3223.66 1182
3224.19 1300
3224.73 1239
3225.26 1246
3225.80 1259
3226.33 1282
3226.87 1253
3227.41 1298
3227.94 1293
3228.48 1309
3229.01 1347
3229.55 1230
3230.08 1238
3230.62 1211
3231.16 1209
3231.69 1268
3232.23 1281
3232.76 1291
3233.30 1250
3233.84 1335
3234.37 1300
3234.91 1270
3235.45 1380
3235.98 1472
3236.52 1433
3237.05 1503
3237.59 1331
3238.13 1459
3238.66 1581
3239.20 1515
3239.74 1399
3240.27 1441
3240.81 1457
3241.35 1392
3241.88 1435
3242.42 1480
3242.96 1524
3243.50 1425
3244.03 1427
3244.57 1451
3245.11 1452
3245.64 1518
3246.18 1423
3246.72 1544
3247.26 1564
3247.79 1587
3248.33 1569
3248.87 1548
3249.40 1498
3249.94 1496
3250.48 1476
3251.02 1507
3251.56 1509
3252.09 1555
3252.63 1420
3253.17 1482
3253.71 1641
3254.24 1493
3254.78 1556
3255.32 1481
3255.86 1676
3256.40 1700
3256.93 1590
3257.47 1675
3258.01 1945
3258.55 1935
3259.09 1892
3259.63 2046
3260.16 2228
3260.70 2367
3261.24 2403
3261.78 2420
3262.32 2699
3262.86 2867
3263.39 3151
3263.93 3257
3264.47 3589
3265.01 4054
3265.55 4318
3266.09 4792
3266.63 5074
3267.17 5266
3267.71 5046
3268.24 5169
3268.78 5139
3269.32 4831
3269.86 4385
3270.40 4043
3270.94 3382
3271.48 2954
3272.02 2644
3272.56 2296
3273.10 2020
3273.64 1965
3274.18 1875
3274.72 1806
3275.26 1813
3275.80 1777
3276.34 1790
3276.87 1687
3277.41 1743
3277.95 1818
3278.49 1791
3279.03 1772
3279.57 1691
3280.11 1784
3280.65 1811
3281.19 1714
3281.73 1911
3282.27 1813
3282.81 1695
3283.36 1848
3283.90 1672
3284.44 1660
3284.98 1769
3285.52 1680
3286.06 1694
3286.60 1801
3287.14 1935
3287.68 1899
3288.22 1799
3288.76 1864
3289.30 1943
3289.84 1883
3290.38 1957
3290.92 1979
3291.46 1896
3292.01 2013
3292.55 2230
3293.09 2273
3293.63 2423
3294.17 2590
3294.71 2776
3295.25 2876
3295.79 3073
3296.34 3159
3296.88 3257
3297.42 3329
3297.96 2929
3298.50 2879
3299.04 2823
3299.58 2600
3300.13 2456
3300.67 2255
3301.21 2047
3301.75 2141
3302.29 1917
3302.83 1851
3303.38 1924
3303.92 1881
3304.46 1743
3305.00 1710
3305.54 1730
3306.09 1723
3306.63 1639
3307.17 1681
3307.71 1724
3308.26 1726
3308.80 1822
3309.34 1727
3309.88 1588
3310.43 1553
3310.97 1781
3311.51 1644
3312.05 1630
3312.60 1637
3313.14 1640
3313.68 1723
3314.22 1806
3314.77 1741
3315.31 1903
3315.85 1921
3316.40 1954
3316.94 2169
3317.48 2100
3318.03 2253
3318.57 2323
3319.11 2371
3319.65 2384
3320.20 2343
3320.74 2428
3321.28 2586
3321.83 2568
3322.37 2380
3322.92 2455
3323.46 2267
3324.00 2384
3324.55 2246
3325.09 2249
3325.63 2254
3326.18 2148
3326.72 2153
3327.27 2227
3327.81 2100
3328.35 2070
3328.90 2108
3329.44 2246
3329.99 2208
3330.53 2511
3331.07 2805
3331.62 3647
3332.16 4469
3332.71 5515
3333.25 6624
3333.80 7751
3334.34 9894
3334.88 11509
3335.43 12998
3335.97 14175
3336.52 16070
3337.06 16699
3337.61 16682
3338.15 16003
3338.70 14527
3339.24 13332
3339.79 11590
3340.33 9664
3340.88 8070
3341.42 6676
3341.97 5346
3342.51 4363
3343.06 3658
3343.60 3004
3344.15 2670
3344.69 2545
3345.24 2306
3345.78 2208
3346.33 2167
3346.87 2102
3347.42 2202
3347.97 2079
3348.51 2092
3349.06 2111
3349.60 2165
3350.15 2173
3350.69 2167
3351.24 2131
3351.79 2325
3352.33 2151
3352.88 2344
3353.42 2301
3353.97 2228
3354.52 2166
3355.06 2143
3355.61 2027
3356.15 1972
3356.70 1927
3357.25 1822
3357.79 1828
3358.34 1638
3358.89 1720
3359.43 1610
3359.98 1733
3360.53 1635
3361.07 1732
3361.62 1790
3362.17 1727
3362.71 1828
3363.26 1784
3363.81 1878
3364.35 1971
3364.90 1842
3365.45 1802
3365.99 1785
3366.54 1776
3367.09 1893
3367.64 1748
3368.18 1724
3368.73 1617
3369.28 1661
3369.82 1721
3370.37 1683
3370.92 1713
3371.47 1856
3372.01 1959
3372.56 1961
3373.11 1890
3373.66 1993
3374.21 2065
3374.75 2242
3375.30 2242
3375.85 2249
3376.40 2164
3376.94 2232
3377.49 2159
3378.04 1979
3378.59 1768
3379.14 1669
3379.68 1547
3380.23 1541
3380.78 1491
3381.33 1457
3381.88 1517
3382.43 1541
3382.97 1476
3383.52 1451
3384.07 1396
3384.62 1353
3385.17 1338
3385.72 1231
3386.27 1222
3386.81 1221
3387.36 1274
3387.91 1323
3388.46 1315
3389.01 1247
3389.56 1222
3390.11 1160
3390.66 1234
3391.21 1261
3391.76 1231
3392.30 1144
3392.85 1282
3393.40 1201
3393.95 1218
3394.50 1222
3395.05 1211
3395.60 1179
3396.15 1344
3396.70 1251
3397.25 1245
3397.80 1180
3398.35 1289
3398.90 1322
3399.45 1333
3400.00 1235
3400.55 1249
3401.10 1288
3401.65 1215
3402.20 1149
3402.75 1228
3403.30 1216
3403.85 1200
3404.40 1223
3404.95 1174
3405.50 1230
3406.05 1214
3406.60 1182
3407.15 1167
3407.70 1243
3408.25 1229
3408.80 1280
3409.35 1302
3409.90 1224
3410.45 1243
3411.00 1317
3411.55 1418
3412.10 1529
3412.66 1387
3413.21 1321
3413.76 1312
3414.31 1288
3414.86 1391
3415.41 1322
3415.96 1236
3416.51 1155
3417.06 1215
3417.61 1218
3418.17 1140
3418.72 1248
3419.27 1130
3419.82 1047
3420.37 1189
3420.92 1259
3421.47 1145
3422.03 1303
3422.58 1331
3423.13 1422
3423.68 1411
3424.23 1516
3424.78 1503
3425.34 1575
3425.89 1657
3426.44 1552
3426.99 1398
3427.54 1442
3428.10 1380
3428.65 1352
3429.20 1341
3429.75 1219
3430.31 1167
3430.86 1143
3431.41 1087
3431.96 1190
3432.51 1206
3433.07 1218
3433.62 1165
3434.17 1261
3434.72 1247
3435.28 1173
3435.83 1028
3436.38 1071
3436.94 1212
3437.49 1114
3438.04 1066
3438.59 1174
3439.15 1222
3439.70 1360
3440.25 1206
3440.81 1306
3441.36 1398
3441.91 1262
3442.47 1198
3443.02 1183
3443.57 1246
3444.13 1289
3444.68 1184
3445.23 1194
3445.79 1224
3446.34 1034
3446.89 1043
3447.45 1086
3448.00 1164
3448.55 1034
3449.11 1060
3449.66 1092
3450.22 1027
3450.77 1054
3451.32 1126
3451.88 1033
3452.43 1074
3452.99 1090
3453.54 906
3454.09 904
3454.65 973
3455.20 985
3455.76 982
3456.31 1068
3456.87 1030
3457.42 1028
3457.97 1059
3458.53 986
3459.08 1014
3459.64 1063
3460.19 1151
3460.75 1126
3461.30 1036
3461.86 1064
3462.41 1196
3462.97 1151
3463.52 1047
3464.08 1121
3464.63 1259
3465.19 1155
3465.74 1154
3466.30 1158
3466.85 1098
3467.41 1156
3467.96 1136
3468.52 1207
3469.07 1201
3469.63 1295
3470.18 1266
3470.74 1254
3471.30 1352
3471.85 1235
3472.41 1190
3472.96 1296
3473.52 1341
3474.07 1310
3474.63 1288
3475.19 1255
3475.74 1262
3476.30 1293
3476.85 1322
3477.41 1333
3477.97 1453
3478.52 1434
3479.08 1435
3479.63 1547
3480.19 1460
3480.75 1579
3481.30 1637
3481.86 1561
3482.42 1546
3482.97 1459
3483.53 1566
3484.08 1524
3484.64 1506
3485.20 1682
3485.75 1588
3486.31 1600
3486.87 1541
3487.43 1510
3487.98 1723
3488.54 1860
3489.10 2030
3489.65 2449
3490.21 2911
3490.77 2843
3491.32 3140
3491.88 3306
3492.44 3616
3493.00 3867
3493.55 4027
3494.11 4085
3494.67 3878
3495.23 3591
3495.78 3483
3496.34 3450
3496.90 3492
3497.46 3558
3498.01 3589
3498.57 4075
3499.13 4231
3499.69 4187
3500.24 4278
3500.80 4200
3501.36 4348
3501.92 4240
3502.48 4211
3503.03 3989
3503.59 3502
3504.15 3472
3504.71 3140
3505.27 3049
3505.83 2954
3506.38 2979
3506.94 2830
3507.50 2792
3508.06 2548
3508.62 2457
3509.18 2494
3509.74 2307
3510.29 2202
3510.85 1952
3511.41 1967
3511.97 1785
3512.53 1706
3513.09 1698
3513.65 1589
3514.21 1593
3514.76 1492
3515.32 1420
3515.88 1318
3516.44 1363
3517.00 1346
3517.56 1336
3518.12 1345
3518.68 1311
3519.24 1343
3519.80 1410
3520.36 1457
3520.92 1440
3521.48 1322
3522.04 1315
3522.60 1335
3523.16 1355
3523.71 1217
3524.27 1332
3524.83 1381
3525.39 1229
3525.95 1196
3526.51 1107
3527.07 1193
3527.63 1178
3528.19 1134
3528.75 1020
3529.31 1158
3529.87 1246
3530.44 1232
3531.00 1191
3531.56 1108
3532.12 1139
3532.68 1218
3533.24 1255
3533.80 1145
3534.36 1154
3534.92 1123
3535.48 1160
3536.04 1107
3536.60 1152
3537.16 1156
3537.72 1191
3538.28 1198
3538.84 1246
3539.41 1201
3539.97 1216
3540.53 1227
3541.09 1178
3541.65 1303
3542.21 1139
3542.77 1155
3543.33 1189
3543.89 1149
3544.46 1215
3545.02 1123
3545.58 1043
3546.14 1020
3546.70 1109
3547.26 1168
3547.83 1134
3548.39 1162
3548.95 1143
3549.51 1176
3550.07 1084
3550.63 1097
3551.20 954
3551.76 991
3552.32 1041
3552.88 1004
3553.44 990
3554.01 999
3554.57 1030
3555.13 1067
3555.69 974
3556.26 1040
3556.82 1145
3557.38 1095
3557.94 1051
3558.50 924
3559.07 992
3559.63 998
3560.19 891
3560.76 903
3561.32 972
3561.88 1034
3562.44 1096
3563.01 983
3563.57 1001
3564.13 1027
3564.70 1007
3565.26 1006
3565.82 1002
3566.38 1002
3566.95 980
3567.51 983
3568.07 1000
3568.64 894
3569.20 891
3569.76 856
3570.33 932
3570.89 903
3571.45 894
3572.02 964
3572.58 1078
3573.15 1013
3573.71 960
3574.27 978
3574.84 1072
3575.40 1072
3575.96 1143
3576.53 1119
3577.09 1071
3577.66 1068
3578.22 1024
3578.78 1100
3579.35 1138
3579.91 1144
3580.48 1059
3581.04 970
3581.61 959
3582.17 1042
3582.73 904
3583.30 967
3583.86 929
3584.43 971
3584.99 975
3585.56 1057
3586.12 1020
3586.69 986
3587.25 1003
3587.82 969
3588.38 1004
3588.95 911
3589.51 912
3590.08 942
3590.64 1088
3591.21 1038
3591.77 1029
3592.34 1008
3592.90 938
3593.47 1033
3594.03 973
3594.60 981
3595.16 1008
3595.73 1035
3596.29 981
3596.86 973
3597.42 1109
3597.99 1013
3598.56 1021
3599.12 937
3599.69 946
3600.25 1051
3600.82 912
3601.38 920
3601.95 905
3602.52 937
3603.08 929
3603.65 886
3604.21 974
3604.78 1029
3605.35 904
3605.91 832
3606.48 849
3607.05 920
3607.61 1012
3608.18 937
3608.74 954
3609.31 906
3609.88 950
3610.44 907
3611.01 965
3611.58 972
3612.14 890
3612.71 877
3613.28 910
3613.84 959
3614.41 960
3614.98 950
3615.55 964
3616.11 1002
3616.68 1135
3617.25 1127
3617.81 1087
3618.38 1194
3618.95 1347
3619.52 1276
3620.08 1315
3620.65 1225
3621.22 1164
3621.79 1119
3622.35 1101
3622.92 1034
3623.49 1101
3624.06 1095
3624.62 1045
3625.19 1001
3625.76 1010
3626.33 922
3626.89 912
3627.46 946
3628.03 959
3628.60 890
3629.17 963
3629.73 984
3630.30 1007
3630.87 1003
3631.44 1013
3632.01 1045
3632.58 1019
3633.14 1080
3633.71 953
3634.28 1020
3634.85 968
3635.42 906
3635.99 984
3636.56 1027
3637.12 1057
3637.69 1005
3638.26 1125
3638.83 1155
3639.40 1143
3639.97 1277
3640.54 1291
3641.11 1322
3641.67 1438
3642.24 1542
3642.81 1460
3643.38 1409
3643.95 1343
3644.52 1413
3645.09 1368
3645.66 1251
3646.23 1208
3646.80 1208
3647.37 1083
3647.94 1058
3648.51 1081
3649.08 1136
3649.65 1177
3650.22 1260
3650.79 1262
3651.36 1251
3651.93 1301
3652.50 1317
3653.06 1388
3653.63 1351
3654.20 1387
3654.77 1417
3655.35 1387
3655.92 1352
3656.49 1369
3657.06 1507
3657.63 1613
3658.20 1458
3658.77 1401
3659.34 1554
3659.91 1400
3660.48 1353
3661.05 1361
3661.62 1384
3662.19 1354
3662.76 1417
3663.33 1343
3663.90 1420
3664.47 1309
3665.04 1400
3665.61 1563
3666.19 1523
3666.76 1562
3667.33 1574
3667.90 1479
3668.47 1522
3669.04 1540
3669.61 1524
3670.18 1402
3670.75 1275
3671.33 1331
3671.90 1314
3672.47 1225
3673.04 1193
3673.61 1298
3674.18 1200
3674.76 1265
3675.33 1290
3675.90 1394
3676.47 1177
3677.04 1069
3677.61 1138
3678.19 1150
3678.76 1095
3679.33 1049
3679.90 1096
3680.47 1065
3681.05 1003
3681.62 984
3682.19 1006
3682.76 1164
3683.33 1174
3683.91 1050
3684.48 974
3685.05 1064
3685.62 1167
3686.20 1161
3686.77 1140
3687.34 1260
3687.91 1261
3688.49 1389
3689.06 1355
3689.63 1562
3690.21 1525
3690.78 1716
3691.35 1628
3691.92 1572
3692.50 1422
3693.07 1384
3693.64 1329
3694.22 1245
3694.79 1234
3695.36 1168
3695.94 1204
3696.51 1101
3697.08 1204
3697.66 1175
3698.23 1168
3698.80 1236
3699.38 1259
3699.95 1338
3700.52 1350
3701.10 1299
3701.67 1340
3702.24 1340
3702.82 1368
3703.39 1304
3703.97 1373
3704.54 1448
3705.11 1527
3705.69 1402
3706.26 1427
3706.84 1316
3707.41 1085
3707.98 1202
3708.56 1152
3709.13 1086
3709.71 1046
3710.28 1157
3710.86 1199
3711.43 1030
3712.01 1078
3712.58 1249
3713.15 1194
3713.73 1109
3714.30 1109
3714.88 1098
3715.45 1128
3716.03 988
3716.60 904
3717.18 1062
3717.75 993
3718.33 970
3718.90 964
3719.48 896
3720.05 921
3720.63 1024
3721.20 960
3721.78 1030
3722.35 968
3722.93 924
3723.51 935
3724.08 928
3724.66 852
3725.23 741
3725.81 916
3726.38 945
3726.96 841
3727.53 873
3728.11 928
3728.69 870
3729.26 931
3729.84 893
3730.41 969
3730.99 902
3731.57 948
3732.14 1040
3732.72 934
3733.29 969
3733.87 1028
3734.45 1166
3735.02 963
3735.60 965
3736.18 1021
3736.75 1109
3737.33 1039
3737.90 874
3738.48 914
3739.06 895
3739.63 830
3740.21 820
3740.79 931
3741.36 853
3741.94 909
3742.52 938
3743.10 830
3743.67 858
3744.25 807
3744.83 906
3745.40 1007
3745.98 843
3746.56 899
3747.13 922
3747.71 942
3748.29 871
3748.87 817
3749.44 893
3750.02 923
3750.60 870
3751.18 922
3751.75 913
3752.33 814
3752.91 823
3753.49 799
3754.06 919
3754.64 846
3755.22 811
3755.80 814
3756.38 835
3756.95 884
3757.53 888
3758.11 973
3758.69 936
3759.27 845
3759.84 918
3760.42 881
3761.00 804
3761.58 804
3762.16 854
3762.74 834
3763.32 888
3763.89 906
3764.47 877
3765.05 841
3765.63 824
3766.21 823
3766.79 875
3767.37 863
3767.94 898
3768.52 912
3769.10 801
3769.68 922
3770.26 812
3770.84 798
3771.42 851
3772.00 833
3772.58 934
3773.16 907
3773.74 909
3774.31 909
3774.89 962
3775.47 927
3776.05 983
3776.63 849
3777.21 861
3777.79 967
3778.37 929
3778.95 859
3779.53 847
3780.11 937
3780.69 884
3781.27 875
3781.85 927
3782.43 975
3783.01 873
3783.59 851
3784.17 860
3784.75 853
3785.33 843
3785.91 912
3786.49 925
3787.07 892
3787.65 916
3788.23 944
3788.81 977
3789.39 941
3789.97 878
3790.55 884
3791.13 975
3791.71 960
3792.30 967
3792.88 860
3793.46 945
3794.04 997
3794.62 1023
3795.20 873
3795.78 949
3796.36 990
3796.94 915
3797.52 988
3798.10 1023
3798.69 1028
3799.27 1106
3799.85 1024
3800.43 1001
3801.01 1025
3801.59 920
3802.17 1069
3802.76 1082
3803.34 1172
3803.92 1140
3804.50 1099
3805.08 1148
3805.66 1165
3806.25 1008
3806.83 1076
3807.41 1090
3807.99 1166
3808.57 1123
3809.16 1129
3809.74 1115
3810.32 1150
3810.90 1154
3811.48 1232
3812.07 1168
3812.65 1091
3813.23 1239
3813.81 1334
3814.39 1213
3814.98 1287
3815.56 1317
3816.14 1307
3816.72 1398
3817.31 1378
3817.89 1319
3818.47 1196
3819.06 1029
3819.64 1134
3820.22 1078
3820.80 987
3821.39 1009
3821.97 1002
3822.55 1006
3823.14 911
3823.72 788
3824.30 905
3824.89 1008
3825.47 943
3826.05 925
3826.64 956
3827.22 880
3827.80 827
3828.39 869
3828.97 951
3829.55 867
3830.14 770
3830.72 875
3831.30 798
3831.89 787
3832.47 837
3833.05 865
3833.64 856
3834.22 901
3834.81 790
3835.39 774
3835.97 846
3836.56 914
3837.14 886
3837.73 849
3838.31 918
3838.90 858
3839.48 786
3840.06 814
3840.65 799
3841.23 840
3841.82 766
3842.40 806
3842.99 816
3843.57 813
3844.16 814
3844.74 740
3845.33 792
3845.91 768
3846.50 829
3847.08 867
3847.66 822
3848.25 837
3848.83 782
3849.42 712
3850.00 774
3850.59 824
3851.18 812
3851.76 777
3852.35 853
3852.93 893
3853.52 909
3854.10 815
3854.69 901
3855.27 848
3855.86 795
3856.44 880
3857.03 803
3857.62 838
3858.20 805
3858.79 861
3859.37 877
3859.96 860
3860.54 868
3861.13 837
3861.72 899
3862.30 912
3862.89 889
3863.47 845
3864.06 902
3864.65 880
3865.23 819
3865.82 851
3866.41 1021
3866.99 932
3867.58 924
3868.17 898
3868.75 957
3869.34 941
3869.93 811
3870.51 844
3871.10 870
3871.69 890
3872.27 898
3872.86 975
3873.45 1032
3874.03 947
3874.62 919
3875.21 891
3875.79 868
3876.38 854
3876.97 945
3877.56 1007
3878.14 997
3878.73 1041
3879.32 918
3879.90 949
3880.49 874
3881.08 819
3881.67 813
3882.25 835
3882.84 822
3883.43 814
3884.02 693
3884.61 769
3885.19 769
3885.78 840
3886.37 834
3886.96 768
3887.54 815
3888.13 855
3888.72 882
3889.31 833
3889.90 868
3890.48 907
3891.07 950
3891.66 918
3892.25 985
3892.84 962
3893.43 937
3894.01 867
3894.60 908
3895.19 900
3895.78 893
3896.37 885
3896.96 872
3897.55 925
3898.14 752
3898.72 784
3899.31 877
3899.90 795
3900.49 806
3901.08 808
3901.67 916
3902.26 897
3902.85 896
3903.44 748
3904.03 840
3904.61 856
3905.20 840
3905.79 883
3906.38 943
3906.97 847
3907.56 818
3908.15 853
3908.74 947
3909.33 885
3909.92 843
3910.51 871
3911.10 857
3911.69 876
3912.28 778
3912.87 851
3913.46 907
3914.05 831
3914.64 826
3915.23 847
3915.82 888
3916.41 833
3917.00 943
3917.59 884
3918.18 931
3918.77 919
3919.36 899
3919.95 876
3920.54 880
3921.13 897
3921.72 978
3922.31 848
3922.90 846
3923.49 879
3924.08 836
3924.68 857
3925.27 818
3925.86 823
3926.45 771
3927.04 813
3927.63 865
3928.22 795
3928.81 860
3929.40 826
3929.99 788
3930.59 765
3931.18 758
3931.77 849
3932.36 773
3932.95 685
3933.54 694
3934.13 631
3934.73 696
3935.32 813
3935.91 813
3936.50 785
3937.09 911
3937.68 796
3938.28 745
3938.87 833
3939.46 851
3940.05 860
3940.64 932
3941.23 842
3941.83 772
3942.42 773
3943.01 804
3943.60 867
3944.20 826
3944.79 852
3945.38 904
3945.97 852
3946.56 840
3947.16 713
3947.75 799
3948.34 814
3948.94 790
3949.53 815
3950.12 852
3950.71 860
3951.31 886
3951.90 866
3952.49 916
3953.08 819
3953.68 841
3954.27 862
3954.86 842
3955.46 840
3956.05 863
3956.64 889
3957.24 961
3957.83 854
3958.42 950
3959.02 1075
3959.61 974
3960.20 1050
3960.80 1020
3961.39 964
3961.98 881
3962.58 958
3963.17 880
3963.76 865
3964.36 899
3964.95 964
3965.55 891
3966.14 954
3966.73 954
3967.33 1021
3967.92 889
3968.52 973
3969.11 932
3969.70 1082
3970.30 1051
3970.89 1050
3971.49 936
3972.08 878
3972.68 971
3973.27 949
3973.86 900
3974.46 951
3975.05 1140
3975.65 1135
3976.24 1158
3976.84 1350
3977.43 1292
3978.03 1227
3978.62 1098
3979.22 1221
3979.81 1240
3980.41 1090
3981.00 1040
3981.60 1101
3982.19 997
3982.79 863
3983.38 923
3983.98 891
3984.57 889
3985.17 874
3985.76 1003
3986.36 1070
3986.95 925
3987.55 991
3988.14 972
3988.74 901
3989.34 878
3989.93 1056
3990.53 920
3991.12 982
3991.72 917
3992.31 939
3992.91 908
3993.51 954
3994.10 914
3994.70 870
3995.29 809
3995.89 734
3996.49 827
3997.08 804
3997.68 841
3998.28 891
3998.87 957
3999.47 1046
4000.06 898
4000.66 982
4001.26 944
4001.85 855
4002.45 825
4003.05 738
4003.64 764
4004.24 897
4004.84 874
4005.43 854
4006.03 887
4006.63 816
4007.22 888
4007.82 820
4008.42 843
4009.02 957
4009.61 854
4010.21 885
4010.81 944
4011.40 986
4012.00 903
4012.60 850
4013.20 844
4013.79 751
4014.39 844
4014.99 846
4015.59 912
4016.18 972
4016.78 940
4017.38 894
4017.98 851
4018.58 918
4019.17 974
4019.77 899
4020.37 857
4020.97 906
4021.56 951
4022.16 958
4022.76 970
4023.36 938
4023.96 1055
4024.56 990
4025.15 1033
4025.75 859
4026.35 909
4026.95 990
4027.55 1005
4028.15 1006
4028.74 1011
4029.34 942
4029.94 1040
4030.54 1087
4031.14 964
4031.74 1041
4032.34 1212
4032.94 1185
4033.53 1124
4034.13 1114
4034.73 1193
4035.33 1114
4035.93 1076
4036.53 1137
4037.13 1181
4037.73 1011
4038.33 1012
4038.93 1029
4039.53 905
4040.13 858
4040.72 848
4041.32 835
4041.92 851
4042.52 853
4043.12 834
4043.72 820
4044.32 798
4044.92 812
4045.52 872
4046.12 848
4046.72 835
4047.32 816
4047.92 796
4048.52 791
4049.12 843
4049.72 778
4050.32 911
4050.92 920
4051.52 912
4052.12 907
4052.72 803
4053.32 913
4053.92 789
4054.52 816
4055.13 901
4055.73 808
4056.33 809
4056.93 836
4057.53 800
4058.13 864
4058.73 776
4059.33 762
4059.93 706
4060.53 759
4061.13 724
4061.73 860
4062.33 737
4062.94 760
4063.54 817
4064.14 718
4064.74 740
4065.34 652
4065.94 694
4066.54 735
4067.14 755
4067.75 707
4068.35 721
4068.95 701
4069.55 737
4070.15 720
4070.75 754
4071.36 740
4071.96 741
4072.56 805
4073.16 847
4073.76 897
4074.36 925
4074.97 911
4075.57 909
4076.17 855
4076.77 768
4077.38 760
4077.98 870
4078.58 943
4079.18 839
4079.78 761
4080.39 768
4080.99 821
4081.59 786
4082.19 781
4082.80 828
4083.40 807
4084.00 909
4084.60 781
4085.21 695
4085.81 797
4086.41 780
4087.02 812
4087.62 848
4088.22 853
4088.82 835
4089.43 774
4090.03 763
4090.63 858
4091.24 763
4091.84 725
4092.44 704
4093.05 743
4093.65 680
4094.25 718
4094.86 738
4095.46 820
4096.06 821
4096.67 781
4097.27 726
4097.88 747
4098.48 747
4099.08 720
4099.69 745
4100.29 702
4100.89 702
4101.50 764
4102.10 782
4102.71 729
4103.31 791
4103.91 734
4104.52 791
4105.12 806
4105.73 712
4106.33 729
4106.94 826
4107.54 723
4108.14 641
4108.75 773
4109.35 725
4109.96 730
4110.56 697
4111.17 711
4111.77 694
4112.38 739
4112.98 712
4113.59 677
4114.19 766
4114.80 776
4115.40 811
4116.01 845
4116.61 796
4117.22 727
4117.82 746
4118.43 767
4119.03 801
4119.64 796
4120.24 722
4120.85 805
4121.45 794
4122.06 773
4122.66 801
4123.27 796
4123.88 772
4124.48 817
4125.09 749
4125.69 798
4126.30 698
4126.90 693
4127.51 708
4128.12 673
4128.72 708
4129.33 721
4129.93 824
4130.54 727
4131.15 716
4131.75 740
4132.36 742
4132.96 729
4133.57 741
4134.18 828
4134.78 850
4135.39 854
4136.00 885
4136.60 982
4137.21 863
4137.82 882
4138.42 895
4139.03 829
4139.64 858
4140.24 794
4140.85 817
4141.46 785
4142.06 836
4142.67 843
4143.28 884
4143.89 887
4144.49 838
4145.10 883
4145.71 789
4146.31 807
4146.92 738
4147.53 710
4148.14 785
4148.74 814
4149.35 771
4149.96 775
4150.57 829
4151.17 817
4151.78 771
4152.39 813
4153.00 760
4153.60 653
4154.21 703
4154.82 651
4155.43 676
4156.04 764
4156.64 700
4157.25 741
4157.86 718
4158.47 689
4159.08 805
4159.68 814
4160.29 869
4160.90 787
4161.51 863
4162.12 811
4162.73 746
4163.33 840
4163.94 823
4164.55 904
4165.16 1060
4165.77 977
4166.38 919
4166.99 926
4167.60 935
4168.20 903
4168.81 893
4169.42 850
4170.03 844
4170.64 865
4171.25 789
4171.86 770
4172.47 766
4173.08 800
4173.69 773
4174.29 763
4174.90 798
4175.51 835
4176.12 806
4176.73 889
4177.34 823
4177.95 917
4178.56 921
4179.17 913
4179.78 835
4180.39 766
4181.00 826
4181.61 865
4182.22 788
4182.83 707
4183.44 725
4184.05 811
4184.66 803
4185.27 839
4185.88 737
4186.49 679
4187.10 730
4187.71 797
4188.32 818
4188.93 836
4189.54 812
4190.15 779
4190.76 812
4191.37 855
4191.98 880
4192.59 943
4193.20 920
4193.82 964
4194.43 1011
4195.04 997
4195.65 899
4196.26 971
4196.87 986
4197.48 930
4198.09 913
4198.70 935
4199.31 930
4199.93 949
4200.54 916
4201.15 911
4201.76 788
4202.37 872
4202.98 829
4203.59 787
4204.20 824
4204.82 879
4205.43 888
4206.04 848
4206.65 765
4207.26 744
4207.87 766
4208.49 885
4209.10 908
4209.71 891
4210.32 904
4210.93 888
4211.55 855
4212.16 851
4212.77 879
4213.38 875
4213.99 836
4214.61 823
4215.22 797
4215.83 810
4216.44 887
4217.06 924
4217.67 847
4218.28 976
4218.89 1011
4219.51 1015
4220.12 967
4220.73 1115
4221.34 1212
4221.96 1254
4222.57 1061
4223.18 1150
4223.80 1184
4224.41 1121
4225.02 1215
4225.63 1338
4226.25 1306
4226.86 1460
4227.47 1536
4228.09 1480
4228.70 1623
4229.31 1636
4229.93 1584
4230.54 1555
4231.15 1543
4231.77 1633
4232.38 1800
4232.99 1825
4233.61 1954
4234.22 2050
4234.83 2297
4235.45 2241
4236.06 2199
4236.68 2284
4237.29 2132
4237.90 2032
4238.52 1954
4239.13 1800
4239.75 1543
4240.36 1549
4240.97 1424
4241.59 1259
4242.20 1150
4242.82 1110
4243.43 1192
4244.05 1164
4244.66 1039
4245.27 1053
4245.89 1176
4246.50 1083
4247.12 1197
4247.73 1197
4248.35 1196
4248.96 1194
4249.58 1273
4250.19 1149
4250.81 1081
4251.42 1080
4252.04 1046
4252.65 1113
4253.27 1025
4253.88 959
4254.50 1026
4255.11 1022
4255.73 976
4256.34 1037
4256.96 977
4257.57 967
4258.19 922
4258.80 841
4259.42 966
4260.03 941
4260.65 851
4261.27 850
4261.88 879
4262.50 818
4263.11 952
4263.73 857
4264.34 967
4264.96 936
4265.58 927
4266.19 891
4266.81 911
4267.42 909
4268.04 942
4268.66 960
4269.27 972
4269.89 892
4270.51 918
4271.12 885
4271.74 896
4272.35 930
4272.97 875
4273.59 925
4274.20 910
4274.82 956
4275.44 911
4276.05 986
4276.67 988
4277.29 970
4277.90 906
4278.52 983
4279.14 969
4279.76 995
4280.37 883
4280.99 794
4281.61 836
4282.22 819
4282.84 830
4283.46 823
4284.07 802
4284.69 774
4285.31 884
4285.93 859
4286.54 789
4287.16 826
4287.78 797
4288.40 827
4289.01 802
4289.63 786
4290.25 843
4290.87 821
4291.49 828
4292.10 793
4292.72 678
4293.34 803
4293.96 880
4294.58 772
4295.19 781
4295.81 757
4296.43 815
4297.05 939
4297.67 835
4298.28 820
4298.90 911
4299.52 851
4300.14 754
4300.76 819
4301.38 805
4301.99 758
4302.61 786
4303.23 857
4303.85 757
4304.47 773
4305.09 831
4305.71 780
4306.33 789
4306.94 843
4307.56 800
4308.18 755
4308.80 921
4309.42 813
4310.04 828
4310.66 873
4311.28 835
4311.90 801
4312.52 795
4313.14 784
4313.76 824
4314.38 892
4314.99 847
4315.61 892
4316.23 938
4316.85 909
4317.47 877
4318.09 784
4318.71 864
4319.33 901
4319.95 910
4320.57 800
4321.19 874
4321.81 845
4322.43 975
4323.05 1042
4323.67 1059
4324.29 922
4324.91 1034
4325.53 1025
4326.15 1074
4326.77 1018
4327.39 1114
4328.01 1069
4328.63 972
4329.26 1081
4329.88 1135
4330.50 1110
4331.12 1234
4331.74 1085
4332.36 1048
4332.98 1107
4333.60 1269
4334.22 1368
4334.84 1477
4335.46 1612
4336.08 1657
4336.70 1809
4337.33 2007
4337.95 2210
4338.57 2311
4339.19 2248
4339.81 2170
4340.43 2071
4341.05 2078
4341.67 1920
4342.30 1956
4342.92 2064
4343.54 2144
4344.16 2276
4344.78 2650
4345.40 2961
4346.03 3186
4346.65 3595
4347.27 3742
4347.89 3827
4348.51 3388
4349.14 3445
4349.76 3253
4350.38 2919
4351.00 2479
4351.62 2117
4352.25 1742
4352.87 1555
4353.49 1400
4354.11 1408
4354.73 1307
4355.36 1344
4355.98 1215
4356.60 1302
4357.22 1321
4357.85 1293
4358.47 1275
4359.09 1355
4359.71 1299
4360.34 1361
4360.96 1287
4361.58 1237
4362.21 1220
4362.83 1206
4363.45 1239
4364.07 1236
4364.70 1126
4365.32 1102
4365.94 1256
4366.57 1193
4367.19 1148
4367.81 1080
4368.44 965
4369.06 1023
4369.68 971
4370.31 903
4370.93 850
4371.55 933
4372.18 888
4372.80 893
4373.43 1004
4374.05 899
4374.67 838
4375.30 763
4375.92 809
4376.54 870
4377.17 846
4377.79 990
4378.42 998
4379.04 962
4379.66 941
4380.29 979
4380.91 1015
4381.54 1032
4382.16 1012
4382.79 910
4383.41 923
4384.03 1008
4384.66 980
4385.28 970
4385.91 1021
4386.53 955
4387.16 901
4387.78 871
4388.41 884
4389.03 843
4389.66 835
4390.28 814
4390.91 752
4391.53 818
4392.16 756
4392.78 842
4393.41 811
4394.03 838
4394.66 876
4395.28 804
4395.91 864
4396.53 833
4397.16 806
4397.78 916
4398.41 933
4399.03 863
4399.66 877
4400.29 959
4400.91 924
4401.54 1031
4402.16 1046
4402.79 1019
4403.41 973
4404.04 931
4404.67 917
4405.29 872
4405.92 888
4406.54 926
4407.17 863
4407.80 816
4408.42 792
4409.05 827
4409.67 903
4410.30 869
4410.93 893
4411.55 925
4412.18 943
4412.81 896
4413.43 793
4414.06 796
4414.69 745
4415.31 788
4415.94 757
4416.57 793
4417.19 844
4417.82 786
4418.45 778
4419.07 775
4419.70 783
4420.33 834
4420.95 777
4421.58 820
4422.21 875
4422.84 923
4423.46 887
4424.09 790
4424.72 764
4425.35 750
4425.97 698
4426.60 821
4427.23 836
4427.86 771
4428.48 763
4429.11 805
4429.74 815
4430.37 745
4430.99 769
4431.62 806
4432.25 750
4432.88 821
4433.51 916
4434.13 860
4434.76 916
4435.39 854
4436.02 836
4436.65 795
4437.27 807
4437.90 825
4438.53 839
4439.16 872
4439.79 817
4440.42 849
4441.04 872
4441.67 855
4442.30 860
4442.93 791
4443.56 790
4444.19 795
4444.82 853
4445.44 809
4446.07 870
4446.70 844
4447.33 859
4447.96 906
4448.59 893
4449.22 881
4449.85 875
4450.48 863
4451.11 887
4451.74 928
4452.36 869
4452.99 891
4453.62 888
4454.25 854
4454.88 967
4455.51 1013
4456.14 1127
4456.77 1037
4457.40 1208
4458.03 1054
4458.66 1085
4459.29 943
4459.92 809
4460.55 919
4461.18 892
4461.81 792
4462.44 758
4463.07 846
4463.70 837
4464.33 770
4464.96 825
4465.59 770
4466.22 793
4466.85 868
4467.48 738
4468.11 722
4468.74 778
4469.37 779
4470.00 704
4470.63 836
4471.26 819
4471.89 832
4472.53 745
4473.16 828
4473.79 769
4474.42 733
4475.05 784
4475.68 828
4476.31 746
4476.94 726
4477.57 709
4478.20 746
4478.83 773
4479.47 849
4480.10 842
4480.73 763
4481.36 816
4481.99 803
4482.62 838
4483.25 913
4483.89 762
4484.52 861
4485.15 922
4485.78 917
4486.41 846
4487.04 915
4487.68 758
4488.31 765
4488.94 867
4489.57 920
4490.20 858
4490.84 810
4491.47 881
4492.10 827
4492.73 833
4493.36 811
4494.00 930
4494.63 941
4495.26 896
4495.89 885
4496.53 847
4497.16 851
4497.79 891
4498.42 873
4499.06 899
4499.69 1166
4500.32 1132
4500.95 1286
4501.59 1280
4502.22 1286
4502.85 1282
4503.48 1258
4504.12 1249
4504.75 1209
4505.38 1069
4506.02 979
4506.65 984
4507.28 932
4507.92 1000
4508.55 833
4509.18 835
4509.82 865
4510.45 855
4511.08 821
4511.72 871
4512.35 910
4512.98 910
4513.62 906
4514.25 874
4514.88 910
4515.52 836
4516.15 831
4516.79 760
4517.42 879
4518.05 787
4518.69 646
4519.32 731
4519.96 649
4520.59 707
4521.22 716
4521.86 720
4522.49 722
4523.13 746
4523.76 777
4524.40 755
4525.03 792
4525.66 798
4526.30 758
4526.93 775
4527.57 791
4528.20 789
4528.84 821
4529.47 888
4530.11 792
4530.74 868
4531.38 1032
4532.01 961
4532.65 1055
4533.28 934
4533.92 876
4534.55 864
4535.19 891
4535.82 846
4536.46 792
4537.09 790
4537.73 922
4538.36 899
4539.00 832
4539.63 838
4540.27 803
4540.90 650
4541.54 754
4542.18 766
4542.81 804
4543.45 801
4544.08 843
4544.72 821
4545.35 827
4545.99 734
4546.63 786
4547.26 907
4547.90 842
4548.53 740
4549.17 720
4549.81 825
4550.44 812
4551.08 838
4551.72 795
4552.35 804
4552.99 765
4553.62 754
4554.26 775
4554.90 775
4555.53 716
4556.17 687
4556.81 788
4557.44 781
4558.08 784
4558.72 716
4559.35 722
4559.99 726
4560.63 656
4561.26 753
4561.90 684
4562.54 665
4563.18 653
4563.81 721
4564.45 694
4565.09 779
4565.72 807
4566.36 794
4567.00 702
4567.64 672
4568.27 704
4568.91 851
4569.55 780
4570.19 695
4570.82 727
4571.46 795
4572.10 670
4572.74 710
4573.38 695
4574.01 695
4574.65 691
4575.29 691
4575.93 746
4576.56 742
4577.20 701
4577.84 779
4578.48 784
4579.12 764
4579.76 786
4580.39 819
4581.03 807
4581.67 811
4582.31 840
4582.95 772
4583.59 829
4584.22 861
4584.86 784
4585.50 762
4586.14 782
4586.78 840
4587.42 886
4588.06 911
4588.70 1000
4589.33 1171
4589.97 1109
4590.61 1214
4591.25 1400
4591.89 1482
4592.53 1429
4593.17 1356
4593.81 1309
4594.45 1157
4595.09 1188
4595.73 1153
4596.37 1094
4597.00 871
4597.64 932
4598.28 942
4598.92 935
4599.56 908
4600.20 874
4600.84 949
4601.48 979
4602.12 973
4602.76 1010
4603.40 938
4604.04 1001
4604.68 982
4605.32 922
4605.96 1048
4606.60 996
4607.24 864
4607.88 885
4608.52 976
4609.16 960
4609.80 935
4610.44 901
4611.08 836
4611.72 810
4612.36 885
4613.01 899
4613.65 794
4614.29 830
4614.93 829
4615.57 826
4616.21 849
4616.85 855
4617.49 874
4618.13 798
4618.77 815
4619.41 827
4620.05 778
4620.70 825
4621.34 845
4621.98 832
4622.62 901
4623.26 893
4623.90 792
4624.54 921
4625.18 927
4625.83 857
4626.47 820
4627.11 838
4627.75 834
4628.39 774
4629.03 802
4629.68 795
4630.32 861
4630.96 911
4631.60 884
4632.24 796
4632.88 816
4633.53 981
4634.17 890
4634.81 887
4635.45 912
4636.10 888
4636.74 969
4637.38 957
4638.02 906
4638.66 1006
4639.31 952
4639.95 1050
4640.59 1034
4641.23 915
4641.88 841
4642.52 865
4643.16 865
4643.80 852
4644.45 907
4645.09 858
4645.73 888
4646.38 818
4647.02 890
4647.66 870
4648.30 799
4648.95 795
4649.59 817
4650.23 741
4650.88 766
4651.52 751
4652.16 777
4652.81 866
4653.45 757
4654.09 791
4654.74 802
4655.38 787
4656.02 834
4656.67 715
4657.31 764
4657.96 813
4658.60 771
4659.24 825
4659.89 770
4660.53 840
4661.17 756
4661.82 794
4662.46 859
4663.11 801
4663.75 801
4664.39 816
4665.04 813
4665.68 840
4666.33 671
4666.97 853
4667.62 809
4668.26 742
4668.90 783
4669.55 743
4670.19 731
4670.84 732
4671.48 901
4672.13 884
4672.77 887
4673.42 810
4674.06 874
4674.71 851
4675.35 835
4676.00 981
4676.64 933
4677.29 920
4677.93 905
4678.58 808
4679.22 870
4679.87 899
4680.51 806
4681.16 853
4681.80 778
4682.45 766
4683.09 834
4683.74 842
4684.38 847
4685.03 804
4685.68 849
4686.32 756
4686.97 788
4687.61 814
4688.26 854
4688.90 766
4689.55 762
4690.20 710
4690.84 803
4691.49 720
4692.13 802
4692.78 824
4693.43 781
4694.07 876
4694.72 880
4695.36 918
4696.01 899
4696.66 965
4697.30 965
4697.95 1111
4698.60 1146
4699.24 1219
4699.89 1180
4700.54 1237
4701.18 1281
4701.83 1151
4702.48 1129
4703.12 1142
4703.77 983
4704.42 955
4705.06 865
4705.71 871
4706.36 862
4707.00 835
4707.65 862
4708.30 850
4708.95 905
4709.59 894
4710.24 887
4710.89 912
4711.54 925
4712.18 918
4712.83 976
4713.48 938
4714.13 905
4714.77 946
4715.42 934
4716.07 967
4716.72 946
4717.36 947
4718.01 848
4718.66 887
4719.31 869
4719.96 946
4720.60 911
4721.25 926
4721.90 871
4722.55 843
4723.20 846
4723.84 863
4724.49 964
4725.14 1032
4725.79 1010
4726.44 969
4727.09 1100
4727.73 1055
4728.38 1127
4729.03 1051
4729.68 943
4730.33 969
4730.98 982
4731.63 913
4732.27 888
4732.92 911
4733.57 854
4734.22 805
4734.87 816
4735.52 888
4736.17 783
4736.82 765
4737.47 905
4738.12 863
4738.77 923
4739.41 871
4740.06 827
4740.71 836
4741.36 782
4742.01 829
4742.66 771
4743.31 829
4743.96 884
4744.61 826
4745.26 858
4745.91 876
4746.56 849
4747.21 901
4747.86 849
4748.51 811
4749.16 836
4749.81 947
4750.46 924
4751.11 890
4751.76 841
4752.41 814
4753.06 913
4753.71 938
4754.36 926
4755.01 870
4755.66 876
4756.31 901
4756.96 840
4757.61 800
4758.26 891
4758.91 851
4759.56 832
4760.22 785
4760.87 696
4761.52 744
4762.17 690
4762.82 689
4763.47 807
4764.12 721
4764.77 756
4765.42 721
4766.07 778
4766.72 853
4767.38 855
4768.03 813
4768.68 776
4769.33 768
4769.98 752
4770.63 743
4771.28 850
4771.94 789
4772.59 735
4773.24 728
4773.89 725
4774.54 700
4775.19 763
4775.85 825
4776.50 698
4777.15 726
4777.80 684
4778.45 734
4779.11 773
4779.76 795
4780.41 762
4781.06 791
4781.71 832
4782.37 744
4783.02 677
4783.67 765
4784.32 691
4784.98 743
4785.63 780
4786.28 650
4786.93 748
4787.59 767
4788.24 809
4788.89 687
4789.54 711
4790.20 746
4790.85 728
4791.50 729
4792.15 762
4792.81 707
4793.46 711
4794.11 787
4794.77 734
4795.42 744
4796.07 712
4796.73 778
4797.38 750
4798.03 769
4798.69 739
4799.34 764
4799.99 834
4800.65 779
4801.30 695
4801.95 716
4802.61 750
4803.26 757
4803.91 762
4804.57 718
4805.22 774
4805.88 806
4806.53 787
4807.18 795
4807.84 873
4808.49 780
4809.15 801
4809.80 724
4810.45 719
4811.11 831
4811.76 853
4812.42 728
4813.07 689
4813.73 785
4814.38 783
4815.03 804
4815.69 830
4816.34 726
4817.00 809
4817.65 784
4818.31 915
4818.96 884
4819.62 861
4820.27 855
4820.93 851
4821.58 851
4822.24 901
4822.89 914
4823.55 1086
4824.20 1066
4824.86 1087
4825.51 1093
4826.17 1055
4826.82 989
4827.48 1128
4828.13 1117
4828.79 1144
4829.44 982
4830.10 1011
4830.75 974
4831.41 985
4832.07 978
4832.72 981
4833.38 1087
4834.03 1004
4834.69 1086
4835.34 1040
4836.00 1126
4836.66 1120
4837.31 1151
4837.97 1191
4838.62 1172
4839.28 1136
4839.94 1181
4840.59 1205
4841.25 1161
4841.91 1108
4842.56 1118
4843.22 1255
4843.87 1189
4844.53 1235
4845.19 1182
4845.84 1291
4846.50 1330
4847.16 1414
4847.81 1293
4848.47 1393
4849.13 1481
4849.78 1529
4850.44 1507
4851.10 1541
4851.75 1594
4852.41 1538
4853.07 1497
4853.73 1517
4854.38 1546
4855.04 1575
4855.70 1534
4856.35 1593
4857.01 1619
4857.67 1752
4858.33 1708
4858.98 1763
4859.64 1827
4860.30 1830
4860.96 1887
4861.61 1851
4862.27 1732
4862.93 1465
4863.59 1527
4864.25 1531
4864.90 1645
4865.56 1608
4866.22 1602
4866.88 1835
4867.54 1802
4868.19 1742
4868.85 1695
4869.51 1598
4870.17 1642
4870.83 1537
4871.48 1530
4872.14 1482
4872.80 1379
4873.46 1461
4874.12 1413
4874.78 1362
4875.43 1338
4876.09 1485
4876.75 1379
4877.41 1437
4878.07 1572
4878.73 1631
4879.39 1601
4880.05 1624
4880.70 1674
4881.36 1473
4882.02 1399
4882.68 1291
4883.34 1225
4884.00 1192
4884.66 1245
4885.32 1253
4885.98 1201
4886.64 1146
4887.30 1156
4887.96 1218
4888.62 1225
4889.27 1174
4889.93 1201
4890.59 1176
4891.25 1303
4891.91 1221
4892.57 1193
4893.23 1318
4893.89 1204
4894.55 1158
4895.21 1120
4895.87 1143
4896.53 1195
4897.19 1161
4897.85 1107
4898.51 1119
4899.17 1080
4899.83 1089
4900.49 1158
4901.15 1091
4901.81 1131
4902.47 1045
4903.13 1141
4903.79 1063
4904.46 1062
4905.12 1100
4905.78 997
4906.44 958
4907.10 961
4907.76 995
4908.42 917
4909.08 897
4909.74 836
4910.40 911
4911.06 890
4911.72 926
4912.38 880
4913.05 925
4913.71 912
4914.37 828
4915.03 833
4915.69 887
4916.35 931
4917.01 958
4917.67 935
4918.34 915
4919.00 957
4919.66 914
4920.32 923
4920.98 875
4921.64 972
4922.31 932
4922.97 913
4923.63 899
4924.29 935
4924.95 947
4925.62 950
4926.28 902
4926.94 929
4927.60 912
4928.26 901
4928.93 782
4929.59 808
4930.25 914
4930.91 929
4931.57 918
4932.24 928
4932.90 942
4933.56 946
4934.22 931
4934.89 937
4935.55 851
4936.21 894
4936.88 950
4937.54 900
4938.20 751
4938.86 837
4939.53 957
4940.19 877
4940.85 823
4941.52 888
4942.18 852
4942.84 826
4943.50 855
4944.17 856
4944.83 810
4945.49 818
4946.16 761
4946.82 867
4947.48 808
4948.15 756
4948.81 710
4949.47 782
4950.14 836
4950.80 754
4951.47 796
4952.13 796
4952.79 842
4953.46 801
4954.12 770
4954.78 702
4955.45 725
4956.11 869
4956.78 823
4957.44 783
4958.10 845
4958.77 842
4959.43 811
4960.10 822
4960.76 757
4961.43 816
4962.09 859
4962.76 849
4963.42 864
4964.08 867
4964.75 923
4965.41 922
4966.08 902
4966.74 930
4967.41 905
4968.07 912
4968.74 900
4969.40 925
4970.07 905
4970.73 813
4971.40 843
4972.06 901
4972.73 898
4973.39 785
4974.06 790
4974.72 811
4975.39 815
4976.05 855
4976.72 901
4977.38 881
4978.05 906
4978.71 948
4979.38 909
4980.05 873
4980.71 853
4981.38 863
4982.04 843
4982.71 861
4983.37 682
4984.04 719
4984.71 762
4985.37 804
4986.04 821
4986.70 847
4987.37 808
4988.04 736
4988.70 708
4989.37 639
4990.04 633
4990.70 755
4991.37 759
4992.03 642
4992.70 719
4993.37 716
4994.03 703
4994.70 738
4995.37 758
4996.03 710
4996.70 705
4997.37 660
4998.03 676
4998.70 684
4999.37 782
5000.03 799
5000.70 791
5001.37 636
5002.04 624
5002.70 698
5003.37 747
5004.04 636
5004.70 598
5005.37 629
5006.04 759
5006.71 664
5007.37 658
5008.04 682
5008.71 654
5009.38 683
5010.04 643
5010.71 675
5011.38 674
5012.05 642
5012.71 641
5013.38 656
5014.05 674
5014.72 663
5015.39 607
5016.05 625
5016.72 673
5017.39 686
5018.06 678
5018.73 670
5019.39 673
5020.06 605
5020.73 629
5021.40 683
5022.07 676
5022.74 731
5023.41 725
5024.07 713
5024.74 703
5025.41 709
5026.08 765
5026.75 753
5027.42 757
5028.09 651
5028.75 615
5029.42 695
5030.09 676
5030.76 656
5031.43 708
5032.10 710
5032.77 685
5033.44 646
5034.11 601
5034.78 648
5035.45 676
5036.12 724
5036.78 703
5037.45 658
5038.12 596
5038.79 578
5039.46 681
5040.13 664
5040.80 662
5041.47 689
5042.14 705
5042.81 689
5043.48 739
5044.15 702
5044.82 673
5045.49 672
5046.16 681
5046.83 727
5047.50 748
5048.17 695
5048.84 624
5049.51 618
5050.18 691
5050.85 685
5051.52 662
5052.19 713
5052.86 726
5053.53 666
5054.20 673
5054.87 620
5055.55 604
5056.22 601
5056.89 709
5057.56 697
5058.23 647
5058.90 619
5059.57 707
5060.24 672
5060.91 688
5061.58 618
5062.25 673
5062.93 611
5063.60 576
5064.27 570
5064.94 598
5065.61 669
5066.28 679
5066.95 578
5067.62 641
5068.30 612
5068.97 600
5069.64 644
5070.31 580
5070.98 618
5071.65 646
5072.33 632
5073.00 632
5073.67 687
5074.34 660
5075.01 710
5075.68 717
5076.36 684
5077.03 644
5077.70 684
5078.37 765
5079.05 767
5079.72 829
5080.39 762
5081.06 775
5081.73 734
5082.41 710
5083.08 684
5083.75 697
5084.42 664
5085.10 648
5085.77 613
5086.44 675
5087.12 769
5087.79 701
5088.46 702
5089.13 694
5089.81 706
5090.48 747
5091.15 797
5091.83 824
5092.50 904
5093.17 794
5093.84 788
5094.52 861
5095.19 776
5095.86 748
5096.54 678
5097.21 656
5097.88 647
5098.56 655
5099.23 694
5099.91 710
5100.58 625
5101.25 727
5101.93 733
5102.60 711
5103.27 807
5103.95 782
5104.62 762
5105.30 772
5105.97 656
5106.64 709
5107.32 696
5107.99 654
5108.67 741
5109.34 752
5110.01 770
5110.69 687
5111.36 630
5112.04 667
5112.71 689
5113.39 735
5114.06 742
5114.74 793
5115.41 809
5116.08 696
5116.76 699
5117.43 811
5118.11 894
5118.78 880
5119.46 807
5120.13 876
5120.81 891
5121.48 801
5122.16 888
5122.83 898
5123.51 871
5124.18 840
5124.86 806
5125.53 776
5126.21 701
5126.88 651
5127.56 658
5128.24 724
5128.91 731
5129.59 717
5130.26 719
5130.94 717
5131.61 785
5132.29 750
5132.96 708
5133.64 730
5134.32 705
5134.99 782
5135.67 760
5136.34 682
5137.02 729
5137.70 716
5138.37 670
5139.05 752
5139.72 818
5140.40 792
5141.08 702
5141.75 651
5142.43 718
5143.11 724
5143.78 659
5144.46 614
5145.14 617
5145.81 580
5146.49 619
5147.17 662
5147.84 638
5148.52 665
5149.20 672
5149.87 635
5150.55 648
5151.23 591
5151.90 642
5152.58 620
5153.26 619
5153.94 597
5154.61 578
5155.29 569
5155.97 575
5156.64 588
5157.32 597
5158.00 639
5158.68 615
5159.35 600
5160.03 637
5160.71 593
5161.39 625
5162.06 636
5162.74 631
5163.42 747
5164.10 701
5164.78 731
5165.45 724
5166.13 712
5166.81 735
5167.49 738
5168.17 651
5168.84 713
5169.52 693
5170.20 727
5170.88 728
5171.56 711
5172.23 693
5172.91 676
5173.59 637
5174.27 609
5174.95 636
5175.63 648
5176.31 637
5176.98 630
5177.66 665
5178.34 649
5179.02 687
5179.70 649
5180.38 711
5181.06 707
5181.74 668
5182.42 656
5183.09 693
5183.77 645
5184.45 586
5185.13 631
5185.81 643
5186.49 622
5187.17 704
5187.85 575
5188.53 607
5189.21 673
5189.89 603
5190.57 630
5191.25 572
5191.93 570
5192.61 609
5193.29 568
5193.97 627
5194.64 542
5195.32 570
5196.00 597
5196.68 660
5197.36 570
5198.04 590
5198.72 682
5199.40 707
5200.08 671
5200.77 737
5201.45 664
5202.13 660
5202.81 633
5203.49 689
5204.17 699
5204.85 600
5205.53 655
5206.21 770
5206.89 741
5207.57 694
5208.25 779
5208.93 792
5209.61 751
5210.29 824
5210.97 703
5211.65 719
5212.34 767
5213.02 728
5213.70 674
5214.38 716
5215.06 593
5215.74 669
5216.42 678
5217.10 653
5217.78 674
5218.47 679
5219.15 746
5219.83 781
5220.51 737
5221.19 835
5221.87 847
5222.56 826
5223.24 782
5223.92 746
5224.60 691
5225.28 749
5225.96 747
5226.65 645
5227.33 654
5228.01 671
5228.69 776
5229.37 695
5230.06 686
5230.74 610
5231.42 645
5232.10 655
5232.79 663
5233.47 733
5234.15 697
5234.83 619
5235.51 574
5236.20 649
5236.88 749
5237.56 757
5238.25 682
5238.93 709
5239.61 672
5240.29 730
5240.98 736
5241.66 636
5242.34 650
5243.03 721
5243.71 692
5244.39 683
5245.07 671
5245.76 723
5246.44 751
5247.12 730
5247.81 675
5248.49 724
5249.17 761
5249.86 754
5250.54 706
5251.22 736
5251.91 761
5252.59 762
5253.28 756
5253.96 705
5254.64 713
5255.33 677
5256.01 786
5256.69 679
5257.38 716
5258.06 679
5258.75 745
5259.43 734
5260.11 756
5260.80 714
5261.48 753
5262.17 804
5262.85 820
5263.53 810
5264.22 802
5264.90 824
5265.59 802
5266.27 822
5266.96 749
5267.64 769
5268.33 732
5269.01 772
5269.70 817
5270.38 758
5271.07 810
5271.75 762
5272.44 746
5273.12 738
5273.80 713
5274.49 713
5275.18 705
5275.86 656
5276.55 639
5277.23 714
5277.92 815
5278.60 737
5279.29 676
5279.97 719
5280.66 820
5281.34 872
5282.03 847
5282.71 775
5283.40 821
5284.08 797
5284.77 794
5285.46 742
5286.14 765
5286.83 706
5287.51 706
5288.20 702
5288.89 659
5289.57 672
5290.26 668
5290.94 663
5291.63 678
5292.32 696
5293.00 740
5293.69 658
5294.38 726
5295.06 736
5295.75 773
5296.43 680
5297.12 720
5297.81 692
5298.49 738
5299.18 689
5299.87 683
5300.55 701
5301.24 720
5301.93 780
5302.61 703
5303.30 715
5303.99 706
5304.68 692
5305.36 782
5306.05 723
5306.74 705
5307.42 808
5308.11 845
5308.80 719
5309.49 855
5310.17 840
5310.86 866
5311.55 897
5312.23 880
5312.92 876
5313.61 760
5314.30 835
5314.99 858
5315.67 826
5316.36 756
5317.05 792
5317.74 817
5318.42 805
5319.11 912
5319.80 846
5320.49 943
5321.18 961
5321.86 937
5322.55 830
5323.24 824
5323.93 932
5324.62 805
5325.31 760
5325.99 722
5326.68 757
5327.37 661
5328.06 689
5328.75 654
5329.44 703
5330.12 693
5330.81 687
5331.50 747
5332.19 701
5332.88 683
5333.57 722
5334.26 762
5334.95 681
5335.64 732
5336.32 731
5337.01 713
5337.70 708
5338.39 640
5339.08 663
5339.77 672
5340.46 666
5341.15 736
5341.84 713
5342.53 668
5343.22 667
5343.91 673
5344.60 710
5345.29 745
5345.98 727
5346.67 698
5347.36 641
5348.04 607
5348.73 703
5349.42 664
5350.11 724
5350.80 775
5351.49 749
5352.18 759
5352.87 751
5353.56 768
5354.25 693
5354.95 676
5355.64 721
5356.33 676
5357.02 701
5357.71 747
5358.40 710
5359.09 634
5359.78 590
5360.47 672
5361.16 621
5361.85 672
5362.54 648
5363.23 587
5363.92 600
5364.61 601
5365.30 662
5365.99 620
5366.69 606
5367.38 660
5368.07 616
5368.76 621
5369.45 600
5370.14 576
5370.83 557
5371.52 573
5372.22 571
5372.91 637
5373.60 648
5374.29 688
5374.98 660
5375.67 641
5376.36 652
5377.06 690
5377.75 650
5378.44 648
5379.13 608
5379.82 597
5380.52 597
5381.21 610
5381.90 578
5382.59 596
5383.28 620
5383.98 587
5384.67 611
5385.36 581
5386.05 556
5386.74 560
5387.44 536
5388.13 554
5388.82 646
5389.51 667
5390.21 706
5390.90 652
5391.59 650
5392.28 593
5392.98 591
5393.67 584
5394.36 611
5395.06 668
5395.75 688
5396.44 595
5397.13 600
5397.83 584
5398.52 605
5399.21 580
5399.91 624
5400.60 556
5401.29 554
5401.99 539
5402.68 553
5403.37 598
5404.07 611
5404.76 550
5405.45 648
5406.15 661
5406.84 569
5407.53 556
5408.23 603
5408.92 604
5409.61 642
5410.31 653
5411.00 593
5411.70 655
5412.39 600
5413.08 535
5413.78 626
5414.47 635
5415.17 639
5415.86 647
5416.55 672
5417.25 631
5417.94 572
5418.64 665
5419.33 666
5420.03 630
5420.72 639
5421.42 688
5422.11 653
5422.80 631
5423.50 764
5424.19 663
5424.89 594
5425.58 585
5426.28 653
5426.97 693
5427.67 670
5428.36 629
5429.06 622
5429.75 710
5430.45 700
5431.14 712
5431.84 713
5432.53 710
5433.23 732
5433.92 650
5434.62 698
5435.31 746
5436.01 834
5436.71 799
5437.40 880
5438.10 815
5438.79 828
5439.49 853
5440.18 821
5440.88 701
5441.58 714
5442.27 772
5442.97 767
5443.66 835
5444.36 821
5445.06 859
5445.75 923
5446.45 944
5447.14 937
5447.84 927
5448.54 979
5449.23 1002
5449.93 971
5450.63 977
5451.32 961
5452.02 918
5452.71 908
5453.41 851
5454.11 834
5454.80 791
5455.50 836
5456.20 764
5456.89 761
5457.59 845
5458.29 873
5458.99 780
5459.68 807
5460.38 810
5461.08 795
5461.77 782
5462.47 805
5463.17 868
5463.86 917
5464.56 882
5465.26 854
5465.96 817
5466.65 884
5467.35 842
5468.05 857
5468.75 891
5469.44 948
5470.14 932
5470.84 915
5471.54 856
5472.24 800
5472.93 884
5473.63 970
5474.33 914
5475.03 989
5475.72 1032
5476.42 1041
5477.12 1133
5477.82 1221
5478.52 1278
5479.22 1405
5479.91 1456
5480.61 1557
5481.31 1645
5482.01 1729
5482.71 1557
5483.41 1557
5484.10 1433
5484.80 1366
5485.50 1405
5486.20 1274
5486.90 1164
5487.60 1145
5488.30 1181
5488.99 1187
5489.69 1212
5490.39 1119
5491.09 1123
5491.79 1189
5492.49 1264
5493.19 1275
5493.89 1369
5494.59 1361
5495.29 1316
5495.99 1389
5496.69 1579
5497.38 1709
5498.08 1798
5498.78 1971
5499.48 2172
5500.18 2404
5500.88 2758
5501.58 2855
5502.28 2889
5502.98 2932
5503.68 2714
5504.38 2535
5505.08 2326
5505.78 1950
5506.48 1615
5507.18 1490
5507.88 1316
5508.58 1198
5509.28 1118
5509.98 1185
5510.68 1161
5511.38 1111
5512.08 1111
5512.78 1054
5513.48 1086
5514.18 1160
5514.88 1215
5515.58 1219
5516.28 1156
5516.98 1212
5517.69 1240
5518.39 1152
5519.09 1136
5519.79 1117
5520.49 1152
5521.19 1021
5521.89 902
5522.59 895
5523.29 990
5523.99 936
5524.69 958
5525.40 937
5526.10 816
5526.80 827
5527.50 833
5528.20 815
5528.90 795
5529.60 901
5530.31 889
5531.01 845
5531.71 844
5532.41 777
5533.11 732
5533.81 841
5534.51 795
5535.22 669
5535.92 712
5536.62 756
5537.32 771
5538.02 790
5538.73 806
5539.43 799
5540.13 754
5540.83 781
5541.53 776
5542.24 726
5542.94 774
5543.64 767
5544.34 731
5545.05 694
5545.75 693
5546.45 708
5547.15 775
5547.86 693
5548.56 726
5549.26 707
5549.96 671
5550.67 705
5551.37 722
5552.07 653
5552.78 728
5553.48 746
5554.18 739
5554.88 671
5555.59 678
5556.29 729
5556.99 741
5557.70 664
5558.40 735
5559.10 611
5559.81 692
5560.51 662
5561.21 638
5561.92 675
5562.62 670
5563.32 615
5564.03 681
5564.73 685
5565.44 650
5566.14 715
5566.84 745
5567.55 742
5568.25 765
5568.95 734
5569.66 739
5570.36 638
5571.07 675
5571.77 723
5572.47 661
5573.18 686
5573.88 729
5574.59 659
5575.29 748
5576.00 742
5576.70 698
5577.40 681
5578.11 693
5578.81 661
5579.52 685
5580.22 681
5580.93 709
5581.63 711
5582.34 605
5583.04 659
5583.75 699
5584.45 687
5585.16 674
5585.86 750
5586.57 675
5587.27 652
5587.98 684
5588.68 735
5589.39 703
5590.09 652
5590.80 695
5591.50 711
5592.21 612
5592.91 669
5593.62 697
5594.33 660
5595.03 667
5595.74 637
5596.44 631
5597.15 626
5597.85 610
5598.56 616
5599.27 700
5599.97 680
5600.68 640
5601.38 670
5602.09 639
5602.79 624
5603.50 563
5604.21 614
5604.91 602
5605.62 606
5606.33 616
5607.03 635
5607.74 635
5608.45 565
5609.15 622
5609.86 655
5610.56 579
5611.27 644
5611.98 595
5612.68 597
5613.39 547
5614.10 571
5614.80 605
5615.51 693
5616.22 600
5616.93 658
5617.63 691
5618.34 646
5619.05 635
5619.75 563
5620.46 600
5621.17 602
5621.88 596
5622.58 646
5623.29 621
5624.00 625
5624.70 674
5625.41 740
5626.12 628
5626.83 635
5627.54 674
5628.24 639
5628.95 633
5629.66 649
5630.37 712
5631.07 692
5631.78 691
5632.49 645
5633.20 703
5633.91 709
5634.61 692
5635.32 670
5636.03 654
5636.74 669
5637.45 624
5638.15 648
5638.86 680
5639.57 747
5640.28 827
5640.99 775
5641.70 795
5642.41 755
5643.11 794
5643.82 779
5644.53 739
5645.24 733
5645.95 671
5646.66 623
5647.37 613
5648.08 604
5648.78 628
5649.49 596
5650.20 624
5650.91 636
5651.62 579
5652.33 626
5653.04 629
5653.75 706
5654.46 752
5655.17 756
5655.88 653
5656.59 751
5657.30 695
5658.00 791
5658.71 722
5659.42 696
5660.13 777
5660.84 693
5661.55 774
5662.26 732
5662.97 725
5663.68 743
5664.39 712
5665.10 670
5665.81 660
5666.52 664
5667.23 684
5667.94 766
5668.65 792
5669.36 789
5670.07 797
5670.78 821
5671.49 942
5672.20 888
5672.92 819
5673.63 798
5674.34 738
5675.05 831
5675.76 761
5676.47 735
5677.18 661
5677.89 680
5678.60 639
5679.31 677
5680.02 661
5680.73 678
5681.44 676
5682.16 682
5682.87 688
5683.58 738
5684.29 669
5685.00 738
5685.71 730
5686.42 713
5687.13 692
5687.85 689
5688.56 714
5689.27 686
5689.98 631
5690.69 655
5691.40 678
5692.11 659
5692.83 641
5693.54 642
5694.25 649
5694.96 614
5695.67 603
5696.39 628
5697.10 596
5697.81 594
5698.52 615
5699.23 609
5699.95 584
5700.66 561
5701.37 573
5702.08 621
5702.80 598
5703.51 565
5704.22 605
5704.93 478
5705.64 587
5706.36 587
5707.07 607
5707.78 643
5708.50 630
5709.21 671
5709.92 628
5710.63 571
5711.35 545
5712.06 580
5712.77 585
5713.49 622
5714.20 590
5714.91 653
5715.62 585
5716.34 548
5717.05 530
5717.76 581
5718.48 611
5719.19 539
5719.90 567
5720.62 527
5721.33 479
5722.05 543
5722.76 592
5723.47 520
5724.19 529
5724.90 542
5725.61 634
5726.33 663
5727.04 581
5727.76 588
5728.47 607
5729.18 588
5729.90 616
5730.61 691
5731.33 675
5732.04 740
5732.75 663
5733.47 657
5734.18 638
5734.90 603
5735.61 581
5736.33 569
5737.04 528
5737.75 565
5738.47 583
5739.18 615
5739.90 550
5740.61 543
5741.33 613
5742.04 560
5742.76 533
5743.47 464
5744.19 531
5744.90 568
5745.62 519
5746.33 553
5747.05 536
5747.76 521
5748.48 585
5749.19 546
5749.91 624
5750.62 555
5751.34 599
5752.05 575
5752.77 569
5753.49 605
5754.20 588
5754.92 560
5755.63 619
5756.35 632
5757.06 603
5757.78 637
5758.50 579
5759.21 551
5759.93 539
5760.64 578
5761.36 587
5762.07 567
5762.79 587
5763.51 571
5764.22 488
5764.94 534
5765.66 540
5766.37 548
5767.09 546
5767.80 518
5768.52 535
5769.24 512
5769.95 528
5770.67 555
5771.39 563
5772.10 511
5772.82 500
5773.54 504
5774.25 526
5774.97 466
5775.69 556
5776.41 549
5777.12 630
5777.84 525
5778.56 600
5779.27 564
5779.99 569
5780.71 580
5781.42 575
5782.14 545
5782.86 496
5783.58 593
5784.29 593
5785.01 540
5785.73 473
5786.45 532
5787.16 508
5787.88 503
5788.60 523
5789.32 487
5790.04 560
5790.75 569
5791.47 592
5792.19 648
5792.91 606
5793.62 512
5794.34 609
5795.06 597
5795.78 538
5796.50 630
5797.22 646
5797.93 634
5798.65 713
5799.37 671
5800.09 812
5800.81 747
5801.53 791
5802.24 807
5802.96 689
5803.68 735
5804.40 764
5805.12 785
5805.84 713
5806.56 646
5807.28 726
5807.99 695
5808.71 586
5809.43 559
5810.15 621
5810.87 611
5811.59 643
5812.31 618
5813.03 660
5813.75 618
5814.47 602
5815.19 553
5815.90 620
5816.62 591
5817.34 628
5818.06 621
5818.78 630
5819.50 608
5820.22 621
5820.94 635
5821.66 636
5822.38 611
5823.10 627
5823.82 658
5824.54 602
5825.26 576
5825.98 583
5826.70 620
5827.42 643
5828.14 592
5828.86 577
5829.58 594
5830.30 570
5831.02 616
5831.74 596
5832.46 637
5833.18 654
5833.90 629
5834.62 603
5835.35 554
5836.07 622
5836.79 603
5837.51 561
5838.23 638
5838.95 602
5839.67 558
5840.39 640
5841.11 544
5841.83 614
5842.55 586
5843.27 566
5844.00 585
5844.72 562
5845.44 587
5846.16 573
5846.88 584
5847.60 614
5848.32 622
5849.04 667
5849.77 665
5850.49 681
5851.21 656
5851.93 596
5852.65 638
5853.37 537
5854.10 578
5854.82 628
5855.54 560
5856.26 576
5856.98 600
5857.71 570
5858.43 622
5859.15 683
5859.87 553
5860.59 612
5861.32 606
5862.04 577
5862.76 622
5863.48 607
5864.21 534
5864.93 570
5865.65 647
5866.37 658
5867.10 675
5867.82 623
5868.54 638
5869.26 584
5869.99 616
5870.71 559
5871.43 599
5872.15 654
5872.88 640
5873.60 582
5874.32 590
5875.05 691
5875.77 648
5876.49 636
5877.22 646
5877.94 701
5878.66 659
5879.39 602
5880.11 621
5880.83 717
5881.56 650
5882.28 591
5883.00 645
5883.73 673
5884.45 646
5885.17 725
5885.90 703
5886.62 726
5887.34 674
5888.07 719
5888.79 678
5889.52 694
5890.24 688
5890.96 629
5891.69 554
5892.41 579
5893.14 585
5893.86 640
5894.58 636
5895.31 603
5896.03 674
5896.76 649
5897.48 585
5898.21 677
5898.93 659
5899.66 713
5900.38 680
5901.11 652
5901.83 678
5902.55 673
5903.28 700
5904.00 639
5904.73 647
5905.45 686
5906.18 620
5906.90 640
5907.63 696
5908.35 664
5909.08 677
5909.80 733
5910.53 683
5911.25 717
5911.98 759
5912.71 736
5913.43 725
5914.16 719
5914.88 702
5915.61 736
5916.33 748
5917.06 723
5917.78 783
5918.51 760
5919.24 750
5919.96 720
5920.69 802
5921.41 696
5922.14 736
5922.87 792
5923.59 773
5924.32 799
5925.04 897
5925.77 791
5926.50 834
5927.22 799
5927.95 763
5928.67 829
5929.40 850
5930.13 852
5930.85 792
5931.58 865
5932.31 852
5933.03 850
5933.76 822
5934.49 918
5935.21 918
5935.94 907
5936.67 993
5937.39 1025
5938.12 1067
5938.85 1024
5939.58 1064
5940.30 1065
5941.03 1024
5941.76 1044
5942.48 1140
5943.21 1190
5943.94 1103
5944.67 1046
5945.39 1157
5946.12 1149
5946.85 1146
5947.58 1184
5948.30 1201
5949.03 1296
5949.76 1291
5950.49 1345
5951.21 1351
5951.94 1491
5952.67 1454
5953.40 1526
5954.12 1647
5954.85 1567
5955.58 1538
5956.31 1582
5957.04 1554
5957.76 1467
5958.49 1507
5959.22 1417
5959.95 1462
5960.68 1555
5961.41 1612
5962.13 1646
5962.86 1761
5963.59 1834
5964.32 2050
5965.05 2227
5965.78 2197
5966.51 2594
5967.23 2707
5967.96 2834
5968.69 2824
5969.42 2806
5970.15 2651
5970.88 2476
5971.61 2202
5972.34 2069
5973.07 1908
5973.79 1848
5974.52 1893
5975.25 1804
5975.98 1808
5976.71 1823
5977.44 1895
5978.17 1983
5978.90 1870
5979.63 1946
5980.36 1975
5981.09 2037
5981.82 2118
5982.55 2158
5983.28 2202
5984.01 2047
5984.74 2062
5985.47 2054
5986.20 2068
5986.93 1953
5987.66 2095
5988.39 2098
5989.12 2084
5989.85 1989
5990.58 1960
5991.31 1932
5992.04 1924
5992.77 1965
5993.50 1996
5994.23 2061
5994.96 2178
5995.69 2212
5996.42 2144
5997.15 2099
5997.88 2209
5998.61 2208
5999.34 2130
6000.07 2050
6000.80 2200
6001.53 2190
6002.26 2127
6003.00 2078
6003.73 2028
6004.46 2169
6005.19 2080
6005.92 2051
6006.65 2157
6007.38 2314
6008.11 2406
6008.84 2815
6009.58 3224
6010.31 3602
6011.04 4018
6011.77 4516
6012.50 4889
6013.23 5298
6013.96 5587
6014.70 5579
6015.43 5613
6016.16 5355
6016.89 5002
6017.62 4732
6018.35 4202
6019.09 3765
6019.82 3184
6020.55 2729
6021.28 2368
6022.01 2160
6022.75 1963
6023.48 1867
6024.21 1760
6024.94 1679
6025.67 1648
6026.41 1699
6027.14 1614
6027.87 1570
6028.60 1575
6029.34 1632
6030.07 1612
6030.80 1514
6031.53 1499
6032.27 1522
6033.00 1448
6033.73 1461
6034.47 1503
6035.20 1625
6035.93 1602
6036.66 1570
6037.40 1500
6038.13 1623
6038.86 1607
6039.60 1599
6040.33 1688
6041.06 1743
6041.80 1765
6042.53 1838
6043.26 1836
6044.00 1819
6044.73 1811
6045.46 1891
6046.20 1894
6046.93 1748
6047.66 1874
6048.40 1955
6049.13 2032
6049.86 2070
6050.60 2193
6051.33 2359
6052.07 2512
6052.80 2704
6053.53 2772
6054.27 2930
6055.00 2773
6055.74 2703
6056.47 2467
6057.20 2364
6057.94 2232
6058.67 2017
6059.41 1889
6060.14 1849
6060.88 1669
6061.61 1702
6062.34 1778
6063.08 1689
6063.81 1657
6064.55 1651
6065.28 1618
6066.02 1677
6066.75 1726
6067.49 1681
6068.22 1650
6068.96 1618
6069.69 1544
6070.43 1587
6071.16 1540
6071.90 1490
6072.63 1509
6073.37 1421
6074.10 1449
6074.84 1395
6075.57 1400
6076.31 1369
6077.04 1321
6077.78 1305
6078.52 1238
6079.25 1300
6079.99 1267
6080.72 1284
6081.46 1359
6082.19 1279
6082.93 1216
6083.66 1250
6084.40 1271
6085.14 1257
6085.87 1208
6086.61 1241
6087.34 1244
6088.08 1236
6088.82 1264
6089.55 1218
6090.29 1191
6091.02 1166
6091.76 1316
6092.50 1208
6093.23 1191
6093.97 1310
6094.71 1194
6095.44 1214
6096.18 1184
6096.92 1119
6097.65 1207
6098.39 1285
6099.13 1282
6099.86 1292
6100.60 1228
6101.34 1186
6102.07 1237
6102.81 1197
6103.55 1215
6104.28 1204
6105.02 1156
6105.76 1170
6106.50 1299
6107.23 1280
6107.97 1285
6108.71 1286
6109.45 1270
6110.18 1317
6110.92 1353
6111.66 1323
6112.40 1280
6113.13 1440
6113.87 1517
6114.61 1433
6115.35 1396
6116.08 1422
6116.82 1393
6117.56 1527
6118.30 1487
6119.03 1450
6119.77 1379
6120.51 1456
6121.25 1335
6121.99 1379
6122.73 1446
6123.46 1336
6124.20 1284
6124.94 1412
6125.68 1444
6126.42 1328
6127.15 1459
6127.89 1458
6128.63 1448
6129.37 1399
6130.11 1361
6130.85 1419
6131.59 1395
6132.33 1377
6133.06 1324
6133.80 1361
6134.54 1523
6135.28 1472
6136.02 1378
6136.76 1553
6137.50 1702
6138.24 1717
6138.98 1770
6139.71 1702
6140.45 1574
6141.19 1620
6141.93 1688
6142.67 1757
6143.41 1616
6144.15 1670
6144.89 1616
6145.63 1579
6146.37 1525
6147.11 1499
6147.85 1527
6148.59 1499
6149.33 1469
6150.07 1432
6150.81 1408
6151.55 1458
6152.29 1522
6153.03 1480
6153.77 1472
6154.51 1478
6155.25 1564
6155.99 1556
6156.73 1482
6157.47 1383
6158.21 1565
6158.95 1527
6159.69 1410
6160.43 1473
6161.17 1482
6161.91 1525
6162.65 1556
6163.39 1581
6164.13 1757
6164.87 1827
6165.61 1888
6166.35 1967
6167.10 2044
6167.84 2047
6168.58 2090
6169.32 2292
6170.06 2136
6170.80 2112
6171.54 2264
6172.28 2094
6173.02 1992
6173.77 1968
6174.51 1837
6175.25 1848
6175.99 1802
6176.73 1756
6177.47 1766
6178.21 1778
6178.96 1761
6179.70 1899
6180.44 1984
6181.18 1907
6181.92 1970
6182.66 2144
6183.41 2177
6184.15 2043
6184.89 2023
6185.63 1982
6186.37 2045
6187.11 2130
6187.86 2052
6188.60 2095
6189.34 2203
6190.08 2178
6190.83 2323
6191.57 2291
6192.31 2374
6193.05 2437
6193.80 2540
6194.54 2591
6195.28 2577
6196.02 2638
6196.77 2711
6197.51 2705
6198.25 2657
6198.99 2472
6199.74 2559
6200.48 2644
6201.22 2533
6201.96 2677
6202.71 2633
6203.45 3056
6204.19 3489
6204.94 3973
6205.68 4870
6206.42 5744
6207.17 7036
6207.91 8621
6208.65 10026
6209.40 11334
6210.14 12586
6210.88 12871
6211.63 12979
6212.37 11894
6213.11 10841
6213.86 9661
6214.60 8237
6215.34 6848
6216.09 5517
6216.83 4549
6217.58 3762
6218.32 3067
6219.06 2590
6219.81 2450
6220.55 2258
6221.30 2080
6222.04 2088
6222.78 2049
6223.53 1997
6224.27 1927
6225.02 2018
6225.76 1984
6226.51 1925
6227.25 1757
6228.00 1707
6228.74 1737
6229.48 1583
6230.23 1462
6230.97 1423
6231.72 1362
6232.46 1345
6233.21 1359
6233.95 1301
6234.70 1357
6235.44 1464
6236.19 1515
6236.93 1486
6237.68 1404
6238.42 1412
6239.17 1465
6239.91 1490
6240.66 1649
6241.40 1489
6242.15 1536
6242.89 1560
6243.64 1687
6244.38 1693
6245.13 1757
6245.88 1751
6246.62 2006
6247.37 2047
6248.11 2264
6248.86 2373
6249.60 2340
6250.35 2495
6251.10 2530
6251.84 2359
6252.59 2210
6253.33 2199
6254.08 1934
6254.83 1742
6255.57 1634
6256.32 1586
6257.06 1574
6257.81 1631
6258.56 1580
6259.30 1538
6260.05 1566
6260.80 1615
6261.54 1566
6262.29 1461
6263.04 1540
6263.78 1564
6264.53 1576
6265.28 1581
6266.02 1551
6266.77 1488
6267.52 1553
6268.26 1544
6269.01 1550
6269.76 1471
6270.50 1372
6271.25 1566
6272.00 1564
6272.75 1592
6273.49 1472
6274.24 1416
6274.99 1469
6275.73 1517
6276.48 1493
6277.23 1364
6277.98 1431
6278.72 1400
6279.47 1331
6280.22 1315
6280.97 1267
6281.71 1372
6282.46 1325
6283.21 1341
6283.96 1325
6284.71 1352
6285.45 1314
6286.20 1366
6286.95 1443
6287.70 1368
6288.45 1399
6289.19 1504
6289.94 1491
6290.69 1403
6291.44 1394
6292.19 1406
6292.94 1315
6293.68 1203
6294.43 1161
6295.18 1169
6295.93 1156
6296.68 1156
6297.43 1122
6298.18 1123
6298.92 1109
6299.67 1206
6300.42 1172
6301.17 1136
6301.92 1160
6302.67 1145
6303.42 1084
6304.17 1164
6304.92 1094
6305.66 1204
6306.41 1221
6307.16 1184
6307.91 1151
6308.66 1086
6309.41 1162
6310.16 1247
6310.91 1146
6311.66 1165
6312.41 1222
6313.16 1147
6313.91 1144
6314.66 1170
6315.41 1145
6316.16 1176
6316.91 1083
6317.66 1050
6318.41 1096
6319.16 1094
6319.91 1229
6320.66 1019
6321.41 1074
6322.16 1148
6322.91 1059
6323.66 1052
6324.41 1050
6325.16 1047
6325.91 1129
6326.66 1068
6327.41 1180
6328.16 1149
6328.91 1140
6329.66 1165
6330.41 1263
6331.16 1327
6331.91 1379
6332.66 1306
6333.41 1411
6334.16 1414
6334.91 1414
6335.67 1328
6336.42 1277
6337.17 1168
6337.92 1156
6338.67 1203
6339.42 1122
6340.17 1181
6340.92 1121
6341.67 1087
6342.43 1060
6343.18 1131
6343.93 1101
6344.68 1067
6345.43 1141
6346.18 1025
6346.93 1042
6347.69 1143
6348.44 1055
6349.19 1074
6349.94 1120
6350.69 1116
6351.45 1173
6352.20 1133
6352.95 1197
6353.70 1185
6354.45 1175
6355.20 1150
6355.96 1255
6356.71 1253
6357.46 1193
6358.21 1093
6358.97 1109
6359.72 991
6360.47 909
6361.22 964
6361.98 984
6362.73 941
6363.48 939
6364.23 944
6364.99 960
6365.74 934
6366.49 948
6367.24 981
6368.00 978
6368.75 939
6369.50 935
6370.26 914
6371.01 991
6371.76 978
6372.51 1001
6373.27 902
6374.02 853
6374.77 860
6375.53 902
6376.28 927
6377.03 924
6377.79 951
6378.54 883
6379.29 850
6380.05 916
6380.80 869
6381.56 953
6382.31 988
6383.06 948
6383.82 994
6384.57 961
6385.32 936
6386.08 887
6386.83 850
6387.59 870
6388.34 839
6389.09 879
6389.85 907
6390.60 899
6391.36 850
6392.11 826
6392.86 898
6393.62 870
6394.37 805
6395.13 840
6395.88 848
6396.64 824
6397.39 882
6398.15 940
6398.90 850
6399.66 851
6400.41 867
6401.16 921
6401.92 866
6402.67 815
6403.43 795
6404.18 704
6404.94 789
6405.69 773
6406.45 819
6407.20 876
6407.96 877
6408.72 872
6409.47 914
6410.23 880
6410.98 852
6411.74 874
6412.49 911
6413.25 858
6414.00 889
6414.76 854
6415.51 881
6416.27 846
6417.03 774
6417.78 800
6418.54 807
6419.29 823
6420.05 873
6420.80 804
6421.56 801
6422.32 821
6423.07 789
6423.83 838
6424.59 773
6425.34 776
6426.10 773
6426.85 810
6427.61 833
6428.37 788
6429.12 814
6429.88 810
6430.64 772
6431.39 795
6432.15 864
6432.91 847
6433.66 879
6434.42 799
6435.18 852
6435.93 936
6436.69 865
6437.45 872
6438.20 813
6438.96 887
6439.72 903
6440.47 861
6441.23 903
6441.99 960
6442.75 872
6443.50 884
6444.26 887
6445.02 891
6445.78 848
6446.53 833
6447.29 861
6448.05 867
6448.81 824
6449.56 880
6450.32 832
6451.08 845
6451.84 862
6452.59 803
6453.35 860
6454.11 938
6454.87 906
6455.63 782
6456.38 866
6457.14 880
6457.90 930
6458.66 930
6459.42 939
6460.17 939
6460.93 1025
6461.69 969
6462.45 974
6463.21 987
6463.97 950
6464.73 971
6465.48 989
6466.24 969
6467.00 941
6467.76 1039
6468.52 1044
6469.28 1078
6470.04 1022
6470.80 1055
6471.55 1060
6472.31 1068
6473.07 1078
6473.83 1084
6474.59 1108
6475.35 1063
6476.11 1059
6476.87 1047
6477.63 1160
6478.39 1145
6479.15 1167
6479.91 1148
6480.66 1216
6481.42 1226
6482.18 1135
6482.94 1187
6483.70 1160
6484.46 1168
6485.22 1241
6485.98 1239
6486.74 1235
6487.50 1418
6488.26 1430
6489.02 1407
6489.78 1415
6490.54 1446
6491.30 1465
6492.06 1592
6492.82 1562
6493.58 1605
6494.34 1709
6495.10 1709
6495.86 1754
6496.62 1676
6497.38 1729
6498.14 1742
6498.91 1738
6499.67 1817
6500.43 1781
6501.19 1774
6501.95 1807
6502.71 1814
6503.47 1736
6504.23 1750
6504.99 1776
6505.75 1839
6506.51 1947
6507.27 1947
6508.04 2024
6508.80 2101
6509.56 2069
6510.32 2059
6511.08 2198
6511.84 2266
6512.60 2262
6513.36 2187
6514.13 2152
6514.89 2210
6515.65 2154
6516.41 2116
6517.17 2143
6517.93 2247
6518.69 2097
6519.46 2276
6520.22 2349
6520.98 2533
6521.74 2580
6522.50 2637
6523.27 2741
6524.03 2948
6524.79 3163
6525.55 3336
6526.31 3429
6527.08 3593
6527.84 3853
6528.60 4037
6529.36 3832
6530.13 3937
6530.89 3902
6531.65 4058
6532.41 4267
6533.18 4673
6533.94 5391
6534.70 6057
6535.46 6960
6536.23 8132
6536.99 8848
6537.75 9697
6538.51 9563
6539.28 9137
6540.04 8590
6540.80 7720
6541.57 6295
6542.33 5287
6543.09 4423
6543.86 3768
6544.62 3112
6545.38 2532
6546.15 2221
6546.91 1969
6547.67 1977
6548.44 1894
6549.20 1824
6549.96 1831
6550.73 1741
6551.49 1785
6552.25 1719
6553.02 1691
6553.78 1713
6554.54 1698
6555.31 1577
6556.07 1586
6556.84 1522
6557.60 1550
6558.36 1574
6559.13 1551
6559.89 1491
6560.66 1507
6561.42 1664
6562.18 1763
6562.95 1907
6563.71 1910
6564.48 1955
6565.24 2092
6566.01 2056
6566.77 2006
6567.54 2009
6568.30 1966
6569.06 1841
6569.83 1972
6570.59 1834
6571.36 1778
6572.12 1915
6572.89 1977
6573.65 2045
6574.42 2097
6575.18 2107
6575.95 2185
6576.71 2209
6577.48 2303
6578.24 2371
6579.01 2331
6579.77 2351
6580.54 2373
6581.31 2380
6582.07 2388
6582.84 2379
6583.60 2346
6584.37 2296
6585.13 2274
6585.90 2198
6586.66 2104
6587.43 2151
6588.20 2177
6588.96 2206
6589.73 2260
6590.49 2487
6591.26 2756
6592.02 2741
6592.79 2841
6593.56 3183
6594.32 3297
6595.09 3443
6595.86 3514
6596.62 3485
6597.39 3434
6598.15 3356
6598.92 3127
6599.69 2853
6600.45 2626
6601.22 2422
6601.99 2219
6602.75 2011
6603.52 2027
6604.29 1888
6605.05 1834
6605.82 1804
6606.59 1774
6607.35 1755
6608.12 1672
6608.89 1692
6609.65 1703
6610.42 1695
6611.19 1704
6611.96 1616
6612.72 1584
6613.49 1549
6614.26 1541
6615.02 1549
6615.79 1583
6616.56 1524
6617.33 1440
6618.09 1445
6618.86 1522
6619.63 1484
6620.40 1425
6621.16 1464
6621.93 1500
6622.70 1397
6623.47 1399
6624.24 1478
6625.00 1517
6625.77 1504
6626.54 1373
6627.31 1387
6628.08 1379
6628.84 1321
6629.61 1296
6630.38 1445
6631.15 1573
6631.92 1629
6632.68 1608
6633.45 1696
6634.22 1827
6634.99 1951
6635.76 2049
6636.53 1877
6637.30 1853
6638.06 1786
6638.83 1756
6639.60 1741
6640.37 1600
6641.14 1566
6641.91 1593
6642.68 1452
6643.45 1446
6644.22 1436
6644.98 1379
6645.75 1312
6646.52 1442
6647.29 1383
6648.06 1453
6648.83 1438
6649.60 1564
6650.37 1488
6651.14 1581
6651.91 1511
6652.68 1518
6653.45 1588
6654.22 1573
6654.99 1506
6655.76 1550
6656.53 1633
6657.30 1536
6658.06 1548
6658.83 1428
6659.60 1408
6660.37 1369
6661.14 1474
6661.91 1416
6662.68 1413
6663.45 1396
6664.22 1253
6665.00 1304
6665.77 1323
6666.54 1387
6667.31 1305
6668.08 1365
6668.85 1371
6669.62 1342
6670.39 1274
6671.16 1343
6671.93 1357
6672.70 1450
6673.47 1407
6674.24 1332
6675.01 1316
6675.78 1392
6676.55 1402
6677.32 1492
6678.10 1449
6678.87 1435
6679.64 1482
6680.41 1501
6681.18 1540
6681.95 1681
6682.72 1691
6683.49 1754
6684.26 1899
6685.04 1936
6685.81 2018
6686.58 1890
6687.35 1999
6688.12 2005
6688.89 1979
6689.67 1886
6690.44 1740
6691.21 1555
6691.98 1464
6692.75 1478
6693.52 1321
6694.30 1348
6695.07 1357
6695.84 1409
6696.61 1410
6697.38 1331
6698.16 1264
6698.93 1353
6699.70 1354
6700.47 1405
6701.25 1359
6702.02 1193
6702.79 1310
6703.56 1336
6704.33 1330
6705.11 1269
6705.88 1265
6706.65 1337
6707.43 1273
6708.20 1229
6708.97 1330
6709.74 1459
6710.52 1356
6711.29 1307
6712.06 1301
6712.84 1266
6713.61 1328
6714.38 1231
6715.15 1189
6715.93 1292
6716.70 1339
6717.47 1328
6718.25 1305
6719.02 1279
6719.79 1301
6720.57 1415
6721.34 1410
6722.11 1453
6722.89 1428
6723.66 1322
6724.43 1366
6725.21 1355
6725.98 1410
6726.76 1388
6727.53 1332
6728.30 1329
6729.08 1366
6729.85 1239
6730.63 1275
6731.40 1213
6732.17 1280
6732.95 1286
6733.72 1241
6734.50 1259
6735.27 1338
6736.04 1336
6736.82 1398
6737.59 1397
6738.37 1410
6739.14 1402
6739.92 1416
6740.69 1411
6741.47 1455
6742.24 1354
6743.02 1453
6743.79 1423
6744.57 1484
6745.34 1400
6746.12 1496
6746.89 1548
6747.66 1600
6748.44 1481
6749.22 1518
6749.99 1774
6750.77 1856
6751.54 1860
6752.32 1937
6753.09 2135
6753.87 2060
6754.64 2102
6755.42 2070
6756.19 2033
6756.97 1802
6757.74 1662
6758.52 1662
6759.29 1555
6760.07 1479
6760.85 1418
6761.62 1221
6762.40 1249
6763.17 1237
6763.95 1233
6764.73 1375
6765.50 1357
6766.28 1230
6767.05 1311
6767.83 1293
6768.61 1284
6769.38 1384
6770.16 1384
6770.94 1207
6771.71 1243
6772.49 1254
6773.26 1200
6774.04 1158
6774.82 1120
6775.59 1250
6776.37 1171
6777.15 1090
6777.92 1103
6778.70 1164
6779.48 1215
6780.25 1224
6781.03 1149
6781.81 1156
6782.59 1209
6783.36 1203
6784.14 1142
6784.92 1192
6785.69 1221
6786.47 1057
6787.25 1094
6788.03 1114
6788.80 1096
6789.58 1051
6790.36 1135
6791.13 1143
6791.91 1144
6792.69 1079
6793.47 1125
6794.25 1107
6795.02 1105
6795.80 1208
6796.58 1160
6797.36 1064
6798.13 1072
6798.91 1147
6799.69 1245
6800.47 1088
6801.25 1091
6802.02 1231
6802.80 1191
6803.58 1226
6804.36 1214
6805.14 1280
6805.92 1349
6806.69 1320
6807.47 1424
6808.25 1278
6809.03 1214
6809.81 1311
6810.59 1272
6811.36 1193
6812.14 1118
6812.92 1269
6813.70 1298
6814.48 1318
6815.26 1289
6816.04 1366
6816.82 1335
6817.60 1381
6818.37 1291
6819.15 1234
6819.93 1233
6820.71 1317
6821.49 1218
6822.27 1173
6823.05 1209
6823.83 1145
6824.61 1216
6825.39 1201
6826.17 1114
6826.95 1208
6827.73 1165
6828.51 1119
6829.29 1032
6830.07 1130
6830.85 1112
6831.63 1125
6832.40 1106
6833.18 1065
6833.96 1102
6834.74 1045
6835.52 1076
6836.30 1093
6837.08 1102
6837.87 991
6838.65 977
6839.43 966
6840.21 976
6840.99 984
6841.77 1057
6842.55 1038
6843.33 1099
6844.11 993
6844.89 1048
6845.67 1124
6846.45 1172
6847.23 1204
6848.01 1373
6848.79 1564
6849.57 1659
6850.35 1893
6851.13 2144
6851.92 2354
6852.70 2279
6853.48 2286
6854.26 2161
6855.04 2163
6855.82 1950
6856.60 1829
6857.38 1624
6858.16 1425
6858.95 1330
6859.73 1316
6860.51 1192
6861.29 1212
6862.07 1164
6862.85 1137
6863.64 1153
6864.42 1205
6865.20 1148
6865.98 1243
6866.76 1289
6867.54 1368
6868.33 1246
6869.11 1281
6869.89 1348
6870.67 1263
6871.45 1251
6872.24 1200
6873.02 1251
6873.80 1223
6874.58 1264
6875.36 1248
6876.15 1220
6876.93 1282
6877.71 1308
6878.49 1295
6879.28 1362
6880.06 1438
6880.84 1413
6881.62 1476
6882.41 1505
6883.19 1552
6883.97 1655
6884.76 1803
6885.54 1949
6886.32 2207
6887.10 2401
6887.89 2749
6888.67 3084
6889.45 3091
6890.24 2957
6891.02 2887
6891.80 2650
6892.59 2241
6893.37 1938
6894.15 1881
6894.94 1746
6895.72 1527
6896.50 1458
6897.29 1480
6898.07 1421
6898.85 1438
6899.64 1514
6900.42 1394
6901.21 1427
6901.99 1483
6902.77 1557
6903.56 1523
6904.34 1408
6905.12 1416
6905.91 1464
6906.69 1415
6907.48 1431
6908.26 1436
6909.05 1347
6909.83 1367
6910.61 1387
6911.40 1349
6912.18 1258
6912.97 1253
6913.75 1262
6914.54 1217
6915.32 1129
6916.11 1201
6916.89 1238
6917.67 1179
6918.46 1274
6919.24 1222
6920.03 1234
6920.81 1277
6921.60 1295
6922.38 1312
6923.17 1249
6923.95 1287
6924.74 1203
6925.52 1288
6926.31 1279
6927.09 1258
6927.88 1264
6928.67 1320
6929.45 1274
6930.24 1277
6931.02 1306
6931.81 1389
6932.59 1434
6933.38 1459
6934.16 1559
6934.95 1541
6935.74 1507
6936.52 1525
6937.31 1505
6938.09 1485
6938.88 1480
6939.66 1478
6940.45 1581
6941.24 1556
6942.02 1633
6942.81 1655
6943.59 1628
6944.38 1690
6945.17 1803
6945.95 1729
6946.74 1801
6947.53 1723
6948.31 1876
6949.10 1929
6949.89 1922
6950.67 1768
6951.46 1698
6952.25 1751
6953.03 1740
6953.82 1781
6954.61 1775
6955.39 1829
6956.18 1834
6956.97 1846
6957.75 1984
6958.54 1828
6959.33 1839
6960.11 1950
6960.90 1994
6961.69 1950
6962.48 1962
6963.26 1838
6964.05 1800
6964.84 1854
6965.63 1929
6966.41 1883
6967.20 1875
6967.99 1995
6968.78 2093
6969.56 2104
6970.35 2223
6971.14 2180
6971.93 2326
6972.71 2174
6973.50 2167
6974.29 2214
6975.08 2303
6975.87 2258
6976.65 2267
6977.44 2285
6978.23 2364
6979.02 2354
6979.81 2498
6980.60 2746
6981.38 3117
6982.17 3380
6982.96 3799
6983.75 4489
6984.54 5219
6985.33 5742
6986.11 6284
6986.90 7040
6987.69 6983
6988.48 6635
6989.27 6304
6990.06 5754
6990.85 5006
6991.64 4609
6992.42 3878
6993.21 3536
6994.00 3339
6994.79 3276
6995.58 3301
6996.37 3637
6997.16 4113
6997.95 4673
6998.74 5419
6999.53 6106
7000.32 6604
7001.11 6859
7001.90 6892
7002.68 6639
7003.47 6235
7004.26 5786
7005.05 4837
7005.84 4204
7006.63 3642
7007.42 3263
7008.21 2811
7009.00 2510
7009.79 2362
7010.58 2217
7011.37 2219
7012.16 2276
7012.95 2330
7013.74 2421
7014.53 2458
7015.32 2407
7016.11 2323
7016.90 2191
7017.69 2022
7018.48 2059
7019.27 1826
7020.07 1709
7020.86 1723
7021.65 1702
7022.44 1728
7023.23 1762
7024.02 1786
7024.81 1767
7025.60 1806
7026.39 1890
7027.18 1924
7027.97 1944
7028.76 1855
7029.55 1921
7030.35 1780
7031.14 1714
7031.93 1685
7032.72 1630
7033.51 1638
7034.30 1662
7035.09 1547
7035.88 1636
7036.68 1663
7037.47 1669
7038.26 1613
7039.05 1655
7039.84 1670
7040.63 1682
7041.43 1691
7042.22 1763
7043.01 1765
7043.80 1788
7044.59 1766
7045.38 1799
7046.18 1793
7046.97 1810
7047.76 2009
7048.55 2071
7049.35 2169
7050.14 2254
7050.93 2289
7051.72 2397
7052.51 2348
7053.31 2172
7054.10 2086
7054.89 1984
7055.68 1871
7056.48 1695
7057.27 1693
7058.06 1722
7058.85 1707
7059.65 1526
7060.44 1522
7061.23 1487
7062.03 1529
7062.82 1594
7063.61 1522
7064.40 1574
7065.20 1523
7065.99 1583
7066.78 1601
7067.58 1461
7068.37 1513
7069.16 1490
7069.96 1490
7070.75 1395
7071.54 1420
7072.34 1431
7073.13 1493
7073.92 1405
7074.72 1460
7075.51 1483
7076.30 1519
7077.10 1427
7077.89 1377
7078.69 1330
7079.48 1259
7080.27 1299
7081.07 1282
7081.86 1359
7082.66 1212
7083.45 1219
7084.24 1247
7085.04 1295
7085.83 1054
7086.63 1136
7087.42 1200
7088.21 1191
7089.01 1123
7089.80 1109
7090.60 1163
7091.39 1132
7092.19 1083
7092.98 1059
7093.78 1043
7094.57 1024
7095.37 995
7096.16 1029
7096.96 1005
7097.75 1012
7098.55 1123
7099.34 1071
7100.14 1075
7100.93 1040
7101.73 985
7102.52 950
7103.32 1091
7104.11 1040
7104.91 947
7105.70 1000
7106.50 994
7107.29 978
7108.09 942
7108.88 879
7109.68 935
7110.47 935
7111.27 893
7112.07 896
7112.86 926
7113.66 867
7114.45 857
7115.25 900
7116.04 890
7116.84 924
7117.64 913
7118.43 916
7119.23 981
7120.02 979
7120.82 948
7121.62 932
7122.41 955
7123.21 920
7124.01 937
7124.80 939
7125.60 955
7126.40 856
7127.19 874
7127.99 923
7128.79 914
7129.58 869
7130.38 890
7131.18 915
7131.97 905
7132.77 1030
7133.57 908
7134.36 969
7135.16 924
7135.96 903
7136.75 868
7137.55 863
7138.35 871
7139.14 845
7139.94 870
7140.74 894
7141.54 848
7142.33 885
7143.13 902
7143.93 889
7144.73 863
7145.52 865
7146.32 914
7147.12 915
7147.92 885
7148.71 776
7149.51 826
7150.31 847
7151.11 827
7151.91 782
7152.70 775
7153.50 809
7154.30 795
7155.10 820
7155.90 784
7156.69 748
7157.49 813
7158.29 874
7159.09 815
7159.89 799
7160.69 708
7161.48 735
7162.28 779
7163.08 738
7163.88 794
7164.68 757
7165.48 760
7166.28 793
7167.07 737
7167.87 720
7168.67 788
7169.47 767
7170.27 763
7171.07 796
7171.87 805
7172.67 801
7173.47 729
7174.27 794
7175.06 776
7175.86 747
7176.66 736
7177.46 730
7178.26 764
7179.06 779
7179.86 770
7180.66 879
7181.46 888
7182.26 866
7183.06 814
7183.86 901
7184.66 894
7185.46 887
7186.26 833
7187.06 856
7187.86 817
7188.66 768
7189.46 797
7190.26 777
7191.06 848
7191.86 801
7192.66 770
7193.46 717
7194.26 760
7195.06 738
7195.86 807
7196.66 831
7197.46 769
7198.26 709
7199.06 753
7199.86 683
7200.66 690
7201.46 669
7202.26 719
7203.06 780
7203.87 725
7204.67 727
7205.47 707
7206.27 708
7207.07 708
7207.87 741
7208.67 750
7209.47 718
7210.27 722
7211.07 699
7211.88 705
7212.68 708
7213.48 693
7214.28 732
7215.08 712
7215.88 705
7216.68 683
7217.49 740
7218.29 732
7219.09 763
7219.89 749
7220.69 762
7221.49 723
7222.30 677
7223.10 695
7223.90 661
7224.70 708
7225.50 678
7226.31 674
7227.11 719
7227.91 707
7228.71 773
7229.51 744
7230.32 674
7231.12 685
7231.92 729
7232.72 688
7233.53 687
7234.33 727
7235.13 689
7235.93 666
7236.74 711
7237.54 756
7238.34 742
7239.14 777
7239.95 754
7240.75 811
7241.55 756
7242.36 774
7243.16 769
7243.96 822
7244.77 813
7245.57 794
7246.37 743
7247.17 761
7247.98 676
7248.78 671
7249.58 725
7250.39 735
7251.19 764
7251.99 762
7252.80 731
7253.60 767
7254.41 778
7255.21 823
7256.01 769
7256.82 730
7257.62 790
7258.42 804
7259.23 803
7260.03 732
7260.84 736
7261.64 754
7262.44 762
7263.25 768
7264.05 748
7264.86 735
7265.66 708
7266.46 761
7267.27 815
7268.07 844
7268.88 867
7269.68 939
7270.49 858
7271.29 853
7272.10 825
7272.90 863
7273.71 877
7274.51 844
7275.31 823
7276.12 844
7276.92 898
7277.73 865
7278.53 962
7279.34 1001
7280.14 1053
7280.95 1089
7281.75 1242
7282.56 1332
7283.37 1540
7284.17 1717
7284.98 1785
7285.78 1864
7286.59 1991
7287.39 1888
7288.20 1836
7289.00 1693
7289.81 1483
7290.61 1303
7291.42 1204
7292.23 1199
7293.03 1111
7293.84 1051
7294.64 1026
7295.45 997
7296.25 965
7297.06 1018
7297.87 1088
7298.67 1086
7299.48 1023
7300.28 1019
7301.09 1047
7301.90 1104
7302.70 1117
7303.51 1048
7304.32 1105
7305.12 1054
7305.93 1097
7306.74 1161
7307.54 1214
7308.35 1355
7309.16 1448
7309.96 1597
7310.77 1729
7311.58 1796
7312.38 1752
7313.19 1727
7314.00 1780
7314.80 1797
7315.61 1834
7316.42 1739
7317.22 1854
7318.03 1991
7318.84 2039
7319.65 2297
7320.45 2256
7321.26 2245
7322.07 2155
7322.88 2059
7323.68 1903
7324.49 1716
7325.30 1575
7326.11 1534
7326.91 1520
7327.72 1337
7328.53 1283
7329.34 1275
7330.14 1235
7330.95 1132
7331.76 1165
7332.57 1034
7333.38 1099
7334.18 1111
7334.99 1147
7335.80 1103
7336.61 1113
7337.42 1143
7338.22 1109
7339.03 1118
7339.84 1124
7340.65 1220
7341.46 1121
7342.27 1157
7343.07 1078
7343.88 1060
7344.69 1012
7345.50 1053
7346.31 1169
7347.12 1115
7347.93 1107
7348.74 1012
7349.54 1072
7350.35 1034
7351.16 1066
7351.97 1091
7352.78 1078
7353.59 1012
7354.40 976
7355.21 980
7356.02 998
7356.83 990
7357.64 961
7358.45 995
7359.25 1022
7360.06 1012
7360.87 1086
7361.68 1044
7362.49 1072
7363.30 1051
7364.11 1086
7364.92 1107
7365.73 1130
7366.54 1141
7367.35 1159
7368.16 1163
7368.97 1138
7369.78 1141
7370.59 1155
7371.40 1132
7372.21 1093
7373.02 1205
7373.83 1210
7374.64 1164
7375.45 1155
7376.26 1214
7377.07 1301
7377.88 1350
7378.69 1325
7379.50 1478
7380.31 1443
7381.13 1684
7381.94 1778
7382.75 1819
7383.56 1808
7384.37 1756
7385.18 1624
7385.99 1487
7386.80 1445
7387.61 1262
7388.42 1254
7389.23 1275
7390.05 1181
7390.86 1147
7391.67 1136
7392.48 1111
7393.29 1033
7394.10 1055
7394.91 1026
7395.72 1187
7396.54 1179
7397.35 1219
7398.16 1354
7398.97 1400
7399.78 1488
7400.59 1618
7401.41 1692
7402.22 1693
7403.03 1637
7403.84 1728
7404.65 1595
7405.46 1537
7406.28 1607
7407.09 1551
7407.90 1455
7408.71 1527
7409.52 1460
7410.34 1494
7411.15 1435
7411.96 1256
7412.77 1201
7413.59 1186
7414.40 1077
7415.21 1058
7416.02 969
7416.84 947
7417.65 884
7418.46 874
7419.27 853
7420.09 828
7420.90 895
7421.71 864
7422.53 818
7423.34 800
7424.15 759
7424.96 861
7425.78 851
7426.59 826
7427.40 799
7428.22 814
7429.03 860
7429.84 862
7430.66 869
7431.47 807
7432.28 781
7433.10 807
7433.91 749
7434.72 793
7435.54 800
7436.35 881
7437.17 857
7437.98 795
7438.79 788
7439.61 819
7440.42 803
7441.23 804
7442.05 855
7442.86 850
7443.68 816
7444.49 779
7445.30 791
7446.12 800
7446.93 745
7447.75 849
7448.56 748
7449.38 777
7450.19 782
7451.00 742
7451.82 773
7452.63 796
7453.45 750
7454.26 704
7455.08 763
7455.89 769
7456.71 802
7457.52 801
7458.34 744
7459.15 727
7459.97 739
7460.78 755
7461.60 829
7462.41 839
7463.23 826
7464.04 863
7464.86 843
7465.67 862
7466.49 814
7467.30 854
7468.12 867
7468.93 880
7469.75 796
7470.56 786
7471.38 861
7472.20 833
7473.01 900
7473.83 870
7474.64 925
7475.46 920
7476.27 886
7477.09 874
7477.91 758
7478.72 810
7479.54 741
7480.35 746
7481.17 766
7481.99 727
7482.80 743
7483.62 767
7484.44 751
7485.25 680
7486.07 697
7486.88 734
7487.70 701
7488.52 690
7489.33 639
7490.15 641
7490.97 671
7491.78 623
7492.60 683
7493.42 614
7494.23 608
7495.05 585
7495.87 617
7496.69 634
7497.50 635
7498.32 609
7499.14 611
7499.95 608
7500.77 657
7501.59 613
7502.40 612
7503.22 632
7504.04 628
7504.86 574
7505.67 591
7506.49 588
7507.31 617
7508.13 623
7508.94 605
7509.76 588
7510.58 628
7511.40 643
7512.22 611
7513.03 602
7513.85 615
7514.67 652
7515.49 574
7516.31 644
7517.12 590
7517.94 528
7518.76 598
7519.58 611
7520.40 582
7521.21 585
7522.03 624
7522.85 602
7523.67 582
7524.49 603
7525.31 647
7526.12 667
7526.94 594
7527.76 543
7528.58 605
7529.40 564
7530.22 583
7531.04 655
7531.86 636
7532.67 586
7533.49 571
7534.31 573
7535.13 608
7535.95 618
7536.77 584
7537.59 558
7538.41 569
7539.23 533
7540.05 601
7540.87 642
7541.69 579
7542.51 568
7543.32 531
7544.14 598
7544.96 585
7545.78 634
7546.60 600
7547.42 594
7548.24 621
7549.06 602
7549.88 625
7550.70 597
7551.52 593
7552.34 612
7553.16 562
7553.98 590
7554.80 602
7555.62 591
7556.44 674
7557.26 650
7558.08 649
7558.90 629
7559.72 641
7560.54 641
7561.36 598
7562.19 696
7563.01 630
7563.83 677
7564.65 640
7565.47 621
7566.29 642
7567.11 645
7567.93 646
7568.75 625
7569.57 566
7570.39 583
7571.21 637
7572.03 621
7572.86 658
7573.68 632
7574.50 595
7575.32 635
7576.14 628
7576.96 624
7577.78 624
7578.60 615
7579.43 632
7580.25 630
7581.07 635
7581.89 578
7582.71 583
7583.53 624
7584.36 651
7585.18 693
7586.00 689
7586.82 675
7587.64 632
7588.47 686
7589.29 665
7590.11 771
7590.93 731
7591.75 727
7592.58 708
7593.40 692
7594.22 674
7595.04 691
7595.86 768
7596.69 715
7597.51 706
7598.33 729
7599.15 763
7599.98 768
7600.80 758
7601.62 780
7602.45 825
7603.27 832
7604.09 851
7604.91 962
7605.74 992
7606.56 867
7607.38 902
7608.21 895
7609.03 955
7609.85 857
7610.67 821
7611.50 789
7612.32 758
7613.14 834
7613.97 856
7614.79 839
7615.61 837
7616.44 851
7617.26 918
7618.08 927
7618.91 910
7619.73 968
7620.56 1029
7621.38 1012
7622.20 914
7623.03 933
7623.85 832
7624.67 838
7625.50 887
7626.32 938
7627.15 868
7627.97 856
7628.80 950
7629.62 1001
7630.44 1034
7631.27 1099
7632.09 1209
7632.92 1279
7633.74 1274
7634.57 1165
7635.39 1151
7636.21 1094
7637.04 941
7637.86 904
7638.69 756
7639.51 724
7640.34 680
7641.16 650
7641.99 664
7642.81 649
7643.64 647
7644.46 662
7645.29 582
7646.11 585
7646.94 611
7647.76 663
7648.59 624
7649.41 600
7650.24 589
7651.06 654
7651.89 680
7652.71 568
7653.54 559
7654.37 567
7655.19 593
7656.02 567
7656.84 546
7657.67 585
7658.49 573
7659.32 579
7660.14 575
7660.97 595
7661.80 630
7662.62 620
7663.45 587
7664.27 555
7665.10 584
7665.93 611
7666.75 641
7667.58 605
7668.41 609
7669.23 567
7670.06 544
7670.88 609
7671.71 636
7672.54 582
7673.36 569
7674.19 592
7675.02 641
7675.84 613
7676.67 550
7677.50 535
7678.32 551
7679.15 527
7679.98 541
7680.81 582
7681.63 584
7682.46 593
7683.29 591
7684.11 601
7684.94 555
7685.77 636
7686.59 592
7687.42 569
7688.25 618
7689.08 628
7689.90 642
7690.73 630
7691.56 644
7692.39 577
7693.21 627
7694.04 634
7694.87 572
7695.70 594
7696.53 626
7697.35 631
7698.18 657
7699.01 580
7699.84 643
7700.66 654
7701.49 628
7702.32 631
7703.15 592
7703.98 578
7704.81 575
7705.63 572
7706.46 571
7707.29 553
7708.12 561
7708.95 560
7709.78 579
7710.60 534
7711.43 512
7712.26 546
7713.09 573
7713.92 576
7714.75 512
7715.58 505
7716.41 507
7717.23 528
7718.06 554
7718.89 564
7719.72 503
7720.55 507
7721.38 547
7722.21 534
7723.04 509
7723.87 516
7724.70 534
7725.53 537
7726.36 520
7727.18 522
7728.01 540
7728.84 531
7729.67 530
7730.50 559
7731.33 537
7732.16 488
7732.99 504
7733.82 541
7734.65 491
7735.48 535
7736.31 518
7737.14 594
7737.97 509
7738.80 573
7739.63 509
7740.46 456
7741.29 529
7742.12 525
7742.95 516
7743.78 553
7744.61 575
7745.44 575
7746.27 606
7747.10 626
7747.94 658
7748.77 622
7749.60 651
7750.43 700
7751.26 661
7752.09 683
7752.92 620
7753.75 600
7754.58 573
7755.41 542
7756.24 587
7757.07 554
7757.91 491
7758.74 544
7759.57 494
7760.40 522
7761.23 457
7762.06 502
7762.89 519
7763.72 524
7764.56 480
7765.39 540
7766.22 564
7767.05 540
7767.88 526
7768.71 496
7769.55 516
7770.38 559
7771.21 533
7772.04 486
7772.87 515
7773.70 520
7774.54 533
7775.37 492
7776.20 515
7777.03 596
7777.86 551
7778.70 548
7779.53 569
7780.36 586
7781.19 600
7782.03 546
7782.86 547
7783.69 582
7784.52 563
7785.36 554
7786.19 536
7787.02 587
7787.85 531
7788.69 536
7789.52 546
7790.35 547
7791.19 574
7792.02 510
7792.85 541
7793.68 597
7794.52 593
7795.35 526
7796.18 518
7797.02 587
7797.85 585
7798.68 538
7799.52 608
7800.35 622
7801.18 615
7802.02 648
7802.85 584
7803.68 648
7804.52 612
7805.35 656
7806.18 644
7807.02 575
7807.85 661
7808.69 689
7809.52 663
7810.35 641
7811.19 699
7812.02 751
7812.86 724
7813.69 811
7814.52 836
7815.36 758
7816.19 795
7817.03 855
7817.86 824
7818.70 796
7819.53 809
7820.36 840
7821.20 811
7822.03 764
7822.87 713
7823.70 788
7824.54 778
7825.37 861
7826.21 849
7827.04 834
7827.88 842
7828.71 872
7829.55 875
7830.38 875
7831.22 879
7832.05 855
7832.89 847
7833.72 808
7834.56 858
7835.39 847
7836.23 841
7837.06 741
7837.90 746
7838.73 875
7839.57 821
7840.40 710
7841.24 771
7842.07 778
7842.91 726
7843.75 774
7844.58 714
7845.42 826
7846.25 739
7847.09 694
7847.93 688
7848.76 666
7849.60 737
7850.43 668
7851.27 671
7852.11 735
7852.94 647
7853.78 696
7854.61 704
7855.45 672
7856.29 684
7857.12 724
7857.96 723
7858.80 747
7859.63 763
7860.47 773
7861.31 767
7862.14 754
7862.98 782
7863.82 713
7864.65 717
7865.49 748
7866.33 727
7867.16 808
7868.00 765
7868.84 726
7869.67 802
7870.51 805
7871.35 791
7872.19 808
7873.02 835
7873.86 816
7874.70 794
7875.53 852
7876.37 879
7877.21 895
7878.05 975
7878.88 989
7879.72 1056
7880.56 940
7881.40 833
7882.24 907
7883.07 802
7883.91 753
7884.75 740
7885.59 729
7886.42 742
7887.26 780
7888.10 790
7888.94 851
7889.78 887
7890.62 876
7891.45 893
7892.29 880
7893.13 901
7893.97 886
7894.81 855
7895.65 908
7896.48 796
7897.32 810
7898.16 775
7899.00 764
7899.84 707
7900.68 737
7901.52 813
7902.35 741
7903.19 750
7904.03 802
7904.87 689
7905.71 671
7906.55 679
7907.39 690
7908.23 705
7909.07 716
7909.91 737
7910.75 730
7911.58 711
7912.42 692
7913.26 756
7914.10 788
7914.94 776
7915.78 761
7916.62 855
7917.46 951
7918.30 914
7919.14 875
7919.98 833
7920.82 867
7921.66 881
7922.50 782
7923.34 812
7924.18 812
7925.02 719
7925.86 712
7926.70 698
7927.54 626
7928.38 643
7929.22 703
7930.06 702
7930.90 558
7931.74 626
7932.58 610
7933.42 643
7934.26 649
7935.10 640
7935.94 654
7936.78 614
7937.62 681
7938.47 682
7939.31 651
7940.15 625
7940.99 606
7941.83 668
7942.67 685
7943.51 648
7944.35 716
7945.19 736
7946.03 714
7946.88 660
7947.72 641
7948.56 647
7949.40 686
7950.24 681
7951.08 650
7951.92 648
7952.76 652
7953.61 727
7954.45 671
7955.29 696
7956.13 686
7956.97 734
7957.81 768
7958.66 749
7959.50 713
7960.34 698
7961.18 739
7962.02 716
7962.87 759
7963.71 694
7964.55 745
7965.39 752
7966.23 795
7967.08 931
7967.92 913
7968.76 905
7969.60 917
7970.45 844
7971.29 802
7972.13 800
7972.97 724
7973.82 681
7974.66 604
7975.50 636
7976.34 624
7977.19 700
7978.03 667
7978.87 627
7979.72 601
7980.56 556
7981.40 609
7982.24 679
7983.09 692
7983.93 662
7984.77 640
7985.62 685
7986.46 646
7987.30 607
7988.15 651
7988.99 659
7989.83 593
7990.68 585
7991.52 574
7992.36 541
7993.21 505
7994.05 560
7994.90 580
7995.74 539
7996.58 519
7997.43 557
7998.27 524
7999.11 560
7999.96 497
8000.80 511
8001.65 563
8002.49 574
8003.34 478
8004.18 499
8005.02 497
8005.87 518
8006.71 496
8007.56 531
8008.40 513
8009.25 500
8010.09 480
8010.93 460
8011.78 460
8012.62 486
8013.47 493
8014.31 503
8015.16 439
8016.00 444
8016.85 523
8017.69 451
8018.54 492
8019.38 463
8020.23 462
8021.07 473
8021.92 484
8022.76 479
8023.61 507
8024.45 526
8025.30 511
8026.14 458
8026.99 443
8027.83 557
8028.68 504
8029.53 413
8030.37 446
8031.22 450
8032.06 509
8032.91 518
8033.75 486
8034.60 442
8035.45 439
8036.29 465
8037.14 447
8037.98 485
8038.83 486
8039.68 477
8040.52 484
8041.37 494
8042.21 477
8043.06 454
8043.91 468
8044.75 488
8045.60 520
8046.45 458
8047.29 531
8048.14 598
8048.99 559
8049.83 549
8050.68 468
8051.53 505
8052.37 503
8053.22 458
8054.07 482
8054.91 487
8055.76 445
8056.61 495
8057.45 439
8058.30 481
8059.15 435
8060.00 429
8060.84 427
8061.69 433
8062.54 430
8063.38 478
8064.23 514
8065.08 445
8065.93 498
8066.77 437
8067.62 458
8068.47 479
8069.32 479
8070.16 423
8071.01 474
8071.86 444
8072.71 386
8073.56 434
8074.40 449
8075.25 425
8076.10 423
8076.95 417
8077.80 446
8078.64 462
8079.49 457
8080.34 455
8081.19 418
8082.04 426
8082.89 433
8083.73 424
8084.58 412
8085.43 417
8086.28 445
8087.13 424
8087.98 435
8088.82 409
8089.67 413
8090.52 442
8091.37 476
8092.22 482
8093.07 457
8093.92 445
8094.77 475
8095.62 460
8096.46 445
8097.31 464
8098.16 455
8099.01 427
8099.86 438
8100.71 406
8101.56 443
8102.41 422
8103.26 474
8104.11 473
8104.96 450
8105.81 491
8106.66 468
8107.51 469
8108.36 402
8109.21 456
8110.06 426
8110.91 446
8111.76 504
8112.61 469
8113.46 449
8114.31 445
8115.16 463
8116.01 400
8116.86 485
8117.71 472
8118.56 408
8119.41 439
8120.26 463
8121.11 485
8121.96 428
8122.81 467
8123.66 503
8124.51 429
8125.36 458
8126.21 429
8127.06 422
8127.91 460
8128.76 463
8129.61 459
8130.46 463
8131.31 445
8132.17 479
8133.02 494
8133.87 454
8134.72 434
8135.57 497
8136.42 466
8137.27 452
8138.12 478
8138.97 527
8139.83 529
8140.68 508
8141.53 480
8142.38 496
8143.23 550
8144.08 533
8144.94 497
8145.79 504
8146.64 514
8147.49 532
8148.34 563
8149.19 635
8150.05 611
8150.90 558
8151.75 609
8152.60 661
8153.45 604
8154.31 616
8155.16 658
8156.01 654
8156.86 640
8157.71 677
8158.57 694
8159.42 673
8160.27 587
8161.12 490
8161.98 528
8162.83 544
8163.68 518
8164.53 572
8165.39 492
8166.24 510
8167.09 561
8167.95 534
8168.80 483
8169.65 496
8170.50 535
8171.36 512
8172.21 474
8173.06 481
8173.92 469
8174.77 481
8175.62 477
8176.48 491
8177.33 443
8178.18 500
8179.04 474
8179.89 415
8180.74 412
8181.60 486
8182.45 417
8183.30 430
8184.16 401
8185.01 389
8185.86 386
8186.72 368
8187.57 392
8188.43 438
8189.28 404
8190.13 436
8190.99 442
8191.84 422
8192.70 452
8193.55 446
8194.40 423
8195.26 395
8196.11 390
8196.97 387
8197.82 383
8198.68 384
8199.53 419
8200.39 411
8201.24 433
8202.09 401
8202.95 430
8203.80 389
8204.66 385
8205.51 424
8206.37 454
8207.22 395
8208.08 403
8208.93 455
8209.79 418
8210.64 421
8211.50 401
8212.35 384
8213.21 406
8214.06 420
8214.92 372
8215.77 388
8216.63 397
8217.49 355
8218.34 403
8219.20 395
8220.05 377
8220.91 437
8221.76 442
8222.62 428
8223.47 437
8224.33 453
8225.19 400
8226.04 391
8226.90 420
8227.75 428
8228.61 404
8229.47 442
8230.32 412
8231.18 405
8232.03 405
8232.89 412
8233.75 358
8234.60 371
8235.46 364
8236.32 379
8237.17 435
8238.03 438
8238.88 417
8239.74 508
8240.60 479
8241.45 390
8242.31 406
8243.17 454
8244.02 449
8244.88 407
8245.74 403
8246.60 418
8247.45 424
8248.31 472
8249.17 427
8250.02 412
8250.88 425
8251.74 422
8252.59 405
8253.45 425
8254.31 394
8255.17 396
8256.02 381
8256.88 388
8257.74 414
8258.60 381
8259.45 422
8260.31 394
8261.17 447
8262.03 441
8262.89 440
8263.74 445
8264.60 399
8265.46 470
8266.32 448
8267.17 427
8268.03 404
8268.89 443
8269.75 444
8270.61 446
8271.47 436
8272.32 431
8273.18 434
8274.04 399
8274.90 431
8275.76 435
8276.62 358
8277.47 433
8278.33 422
8279.19 450
8280.05 469
8280.91 458
8281.77 434
8282.63 440
8283.48 459
8284.34 476
8285.20 434
8286.06 434
8286.92 457
8287.78 542
8288.64 540
8289.50 430
8290.36 495
8291.22 527
8292.08 561
8292.94 557
8293.79 584
8294.65 561
8295.51 611
8296.37 619
8297.23 567
8298.09 568
8298.95 522
8299.81 501
8300.67 500
8301.53 553
8302.39 510
8303.25 554
8304.11 494
8304.97 487
8305.83 513
8306.69 471
8307.55 487
8308.41 502
8309.27 448
8310.13 451
8310.99 432
8311.85 452
8312.71 487
8313.57 468
8314.43 463
8315.29 431
8316.15 485
8317.01 473
8317.88 465
8318.74 494
8319.60 499
8320.46 470
8321.32 477
8322.18 470
8323.04 456
8323.90 441
8324.76 405
8325.62 412
8326.48 452
8327.34 460
8328.21 424
8329.07 440
8329.93 430
8330.79 452
8331.65 446
8332.51 461
8333.37 432
8334.24 443
8335.10 487
8335.96 490
8336.82 477
8337.68 438
8338.54 415
8339.41 405
8340.27 454
8341.13 394
8341.99 465
8342.85 467
8343.71 445
8344.58 449
8345.44 457
8346.30 484
8347.16 459
8348.02 482
8348.89 452
8349.75 502
8350.61 443
8351.47 395
8352.34 444
8353.20 434
8354.06 425
8354.92 487
8355.79 477
8356.65 439
8357.51 481
8358.37 523
8359.24 533
8360.10 503
8360.96 485
8361.83 444
8362.69 499
8363.55 437
8364.41 432
8365.28 450
8366.14 445
8367.00 477
8367.87 497
8368.73 506
8369.59 510
8370.46 445
8371.32 467
8372.18 452
8373.05 527
8373.91 457
8374.77 502
8375.64 495
8376.50 489
8377.37 448
8378.23 496
8379.09 522
8379.96 524
8380.82 528
8381.68 550
8382.55 559
8383.41 508
8384.28 502
8385.14 478
8386.01 484
8386.87 472
8387.73 498
8388.60 502
8389.46 460
8390.33 498
8391.19 518
8392.06 487
8392.92 461
8393.78 491
8394.65 475
8395.51 471
8396.38 500
8397.24 476
8398.11 462
8398.97 455
8399.84 495
8400.70 586
8401.57 534
8402.43 507
8403.30 537
8404.16 521
8405.03 533
8405.89 544
8406.76 543
8407.62 564
8408.49 599
8409.35 586
8410.22 557
8411.08 514
8411.95 532
8412.82 567
8413.68 610
8414.55 567
8415.41 611
8416.28 569
8417.14 528
8418.01 571
8418.88 592
8419.74 569
8420.61 626
8421.47 618
8422.34 618
8423.21 658
8424.07 618
8424.94 692
8425.80 656
8426.67 669
8427.54 664
8428.40 720
8429.27 743
8430.14 719
8431.00 750
8431.87 671
8432.74 697
8433.60 768
8434.47 776
8435.34 827
8436.20 785
8437.07 788
8437.94 804
8438.80 889
8439.67 904
8440.54 916
8441.40 984
8442.27 1085
8443.14 1097
8444.00 1060
8444.87 1158
8445.74 1216
8446.61 1123
8447.47 1018
8448.34 998
8449.21 1011
8450.08 997
8450.94 1021
8451.81 1110
8452.68 1159
8453.55 1243
8454.41 1388
8455.28 1648
8456.15 1635
8457.02 1760
8457.88 1868
8458.75 1932
8459.62 1900
8460.49 1783
8461.36 1617
8462.22 1628
8463.09 1441
8463.96 1235
8464.83 1375
8465.70 1359
8466.57 1504
8467.43 1708
8468.30 1955
8469.17 2344
8470.04 2602
8470.91 2942
8471.78 3040
8472.65 3018
8473.51 2912
8474.38 2527
8475.25 2215
8476.12 1901
8476.99 1520
8477.86 1338
8478.73 1161
8479.60 1055
8480.46 1042
8481.33 871
8482.20 873
8483.07 863
8483.94 814
8484.81 744
8485.68 739
8486.55 840
8487.42 795
8488.29 766
8489.16 736
8490.03 766
8490.90 741
8491.77 666
8492.64 651
8493.51 697
8494.37 694
8495.24 728
8496.11 752
8496.98 753
8497.85 747
8498.72 766
8499.59 707
8500.46 785
8501.33 726
8502.20 715
8503.07 716
8503.94 674
8504.82 697
8505.69 679
8506.56 769
8507.43 818
8508.30 859
8509.17 742
8510.04 846
8510.91 830
8511.78 783
8512.65 796
8513.52 765
8514.39 749
8515.26 735
8516.13 691
8517.00 687
8517.87 664
8518.75 650
8519.62 679
8520.49 707
8521.36 667
8522.23 660
8523.10 626
8523.97 661
8524.84 659
8525.71 678
8526.59 696
8527.46 694
8528.33 754
8529.20 787
8530.07 768
8530.94 815
8531.82 765
8532.69 723
8533.56 754
8534.43 764
8535.30 788
8536.17 821
8537.05 760
8537.92 789
8538.79 767
8539.66 786
8540.53 804
8541.41 700
8542.28 689
8543.15 738
8544.02 752
8544.90 742
8545.77 717
8546.64 678
8547.51 683
8548.39 722
8549.26 773
8550.13 770
8551.00 694
8551.88 693
8552.75 754
8553.62 739
8554.49 771
8555.37 788
8556.24 847
8557.11 853
8557.99 814
8558.86 771
8559.73 656
8560.60 660
8561.48 591
8562.35 635
8563.22 578
8564.10 604
8564.97 596
8565.84 613
8566.72 629
8567.59 598
8568.46 614
8569.34 606
8570.21 626
8571.09 583
8571.96 613
8572.83 561
8573.71 581
8574.58 563
8575.45 564
8576.33 586
8577.20 585
8578.08 581
8578.95 627
8579.82 630
8580.70 642
8581.57 586
8582.45 563
8583.32 548
8584.20 572
8585.07 595
8585.94 592
8586.82 522
8587.69 590
8588.57 658
8589.44 583
8590.32 573
8591.19 591
8592.07 580
8592.94 579
8593.82 584
8594.69 593
8595.57 538
8596.44 617
8597.32 605
8598.19 630
8599.07 568
8599.94 570
8600.82 648
8601.69 605
8602.57 646
8603.44 602
8604.32 662
8605.19 699
8606.07 598
8606.94 571
8607.82 624
8608.69 612
8609.57 636
8610.45 626
8611.32 600
8612.20 605
8613.07 659
8613.95 655
8614.82 668
8615.70 652
8616.58 676
8617.45 635
8618.33 679
8619.21 588
8620.08 658
8620.96 663
8621.83 667
8622.71 687
8623.59 721
8624.46 711
8625.34 760
8626.22 742
8627.09 733
8627.97 766
8628.85 793
8629.72 777
8630.60 770
8631.48 884
8632.35 855
8633.23 853
8634.11 827
8634.98 825
8635.86 854
8636.74 816
8637.61 854
8638.49 839
8639.37 851
8640.24 888
8641.12 942
8642.00 855
8642.88 873
8643.75 1002
8644.63 1005
8645.51 938
8646.39 927
8647.26 981
8648.14 990
8649.02 984
8649.90 953
8650.77 1009
8651.65 993
8652.53 1036
8653.41 993
8654.29 951
8655.16 1028
8656.04 1072
8656.92 1056
8657.80 1083
8658.68 1099
8659.55 1070
8660.43 1144
8661.31 1118
8662.19 1078
8663.07 1115
8663.95 1078
8664.82 1068
8665.70 1094
8666.58 1144
8667.46 1178
8668.34 1296
8669.22 1449
8670.10 1588
8670.97 1712
8671.85 1787
8672.73 2022
8673.61 2203
8674.49 2345
8675.37 2460
8676.25 2400
8677.13 2409
8678.01 2268
8678.88 2097
8679.76 1917
8680.64 1750
8681.52 1597
8682.40 1555
8683.28 1372
8684.16 1298
8685.04 1295
8685.92 1353
8686.80 1425
8687.68 1576
8688.56 1753
8689.44 2089
8690.32 2447
8691.20 2762
8692.08 3058
8692.96 3406
8693.84 3729
8694.72 3727
8695.60 3524
8696.48 3270
8697.36 2790
8698.24 2330
8699.12 1957
8700.00 1703
8700.88 1469
8701.76 1258
8702.64 1125
8703.52 1033
8704.40 1022
8705.28 914
8706.16 884
8707.04 937
8707.92 906
8708.80 862
8709.68 897
8710.56 837
8711.44 848
8712.33 850
8713.21 863
8714.09 813
8714.97 851
8715.85 834
8716.73 770
8717.61 773
8718.49 723
8719.37 808
8720.25 829
8721.14 827
8722.02 842
8722.90 799
8723.78 806
8724.66 811
8725.54 722
8726.42 739
8727.31 806
8728.19 828
8729.07 838
8729.95 878
8730.83 877
8731.72 900
8732.60 946
8733.48 940
8734.36 894
8735.24 931
8736.12 840
8737.01 834
8737.89 768
8738.77 806
8739.65 762
8740.54 741
8741.42 765
8742.30 710
8743.18 687
8744.07 738
8744.95 763
8745.83 763
8746.71 730
8747.60 727
8748.48 819
8749.36 777
8750.24 815
8751.13 800
8752.01 802
8752.89 826
8753.77 804
8754.66 794
8755.54 795
8756.42 858
8757.31 832
8758.19 813
8759.07 857
8759.96 820
8760.84 779
8761.72 891
8762.61 883
8763.49 862
8764.37 819
8765.26 827
8766.14 794
8767.02 862
8767.91 878
8768.79 861
8769.68 894
8770.56 848
8771.44 835
8772.33 853
8773.21 834
8774.09 807
8774.98 871
8775.86 791
8776.75 789
8777.63 709
8778.52 684
8779.40 718
8780.28 686
8781.17 690
8782.05 664
8782.94 683
8783.82 708
8784.71 672
8785.59 719
8786.47 710
8787.36 695
8788.24 643
8789.13 687
8790.01 694
8790.90 623
8791.78 674
8792.67 683
8793.55 730
8794.44 689
8795.32 725
8796.21 763
8797.09 703
8797.98 774
8798.86 753
8799.75 799
8800.63 783
8801.52 760
8802.41 818
8803.29 788
8804.18 805
8805.06 784
8805.95 759
8806.83 749
8807.72 693
8808.60 657
8809.49 756
8810.38 657
8811.26 672
8812.15 619
8813.03 621
8813.92 610
8814.81 615
8815.69 587
8816.58 622
8817.46 584
8818.35 636
8819.24 614
8820.12 632
8821.01 594
8821.89 563
8822.78 602
8823.67 620
8824.55 540
8825.44 562
8826.33 584
8827.21 616
8828.10 598
8828.99 523
8829.87 541
8830.76 543
8831.65 565
8832.53 564
8833.42 510
8834.31 552
8835.20 536
8836.08 595
8836.97 521
8837.86 546
8838.74 535
8839.63 527
8840.52 566
8841.41 575
8842.29 521
8843.18 501
8844.07 538
8844.96 535
8845.84 529
8846.73 496
8847.62 494
8848.51 491
8849.39 508
8850.28 493
8851.17 505
8852.06 459
8852.95 500
8853.83 453
8854.72 468
8855.61 439
8856.50 450
8857.39 411
8858.27 450
8859.16 434
8860.05 473
8860.94 471
8861.83 520
8862.72 483
8863.60 470
8864.49 501
8865.38 517
8866.27 512
8867.16 464
8868.05 445
8868.94 469
8869.83 465
8870.71 440
8871.60 396
8872.49 426
8873.38 493
8874.27 478
8875.16 419
8876.05 485
8876.94 470
8877.83 459
8878.72 397
8879.60 449
8880.49 436
8881.38 470
8882.27 448
8883.16 461
8884.05 485
8884.94 431
8885.83 436
8886.72 462
8887.61 424
8888.50 405
8889.39 408
8890.28 387
8891.17 404
8892.06 394
8892.95 413
8893.84 417
8894.73 429
8895.62 397
8896.51 378
8897.40 388
8898.29 449
8899.18 374
8900.07 349
8900.96 355
8901.85 381
8902.74 448
8903.63 410
8904.52 430
8905.41 455
8906.30 415
8907.19 369
8908.08 412
8908.98 376
8909.87 455
8910.76 453
8911.65 409
8912.54 444
8913.43 417
8914.32 395
8915.21 426
8916.10 419
8916.99 404
8917.89 405
8918.78 414
8919.67 474
8920.56 399
8921.45 370
8922.34 357
8923.23 402
8924.13 379
8925.02 399
8925.91 398
8926.80 348
8927.69 378
8928.58 377
8929.48 413
8930.37 336
8931.26 383
8932.15 392
8933.04 392
8933.93 363
8934.83 345
8935.72 308
8936.61 420
8937.50 390
8938.40 361
8939.29 362
8940.18 348
8941.07 369
8941.96 349
8942.86 354
8943.75 383
8944.64 377
8945.53 367
8946.43 411
8947.32 352
8948.21 356
8949.11 374
8950.00 365
8950.89 330
8951.78 356
8952.68 361
8953.57 339
8954.46 330
8955.36 334
8956.25 343
8957.14 340
8958.04 326
8958.93 361
8959.82 384
8960.72 347
8961.61 401
8962.50 373
8963.40 388
8964.29 358
8965.18 387
8966.08 349
8966.97 403
8967.86 366
8968.76 380
8969.65 393
8970.54 377
8971.44 338
8972.33 362
8973.23 355
8974.12 361
8975.01 360
8975.91 342
8976.80 372
8977.70 385
8978.59 438
8979.49 374
8980.38 397
8981.27 368
8982.17 362
8983.06 332
8983.96 358
8984.85 354
8985.75 369
8986.64 380
8987.54 349
8988.43 356
8989.33 356
8990.22 335
8991.12 295
8992.01 372
8992.90 378
8993.80 361
8994.69 321
8995.59 348
8996.49 378
8997.38 340
8998.28 352
8999.17 380
9000.07 365
9000.96 309
9001.86 328
9002.75 371
9003.65 350
9004.54 316
9005.44 400
9006.33 386
9007.23 363
9008.13 279
9009.02 361
9009.92 342
9010.81 333
9011.71 336
9012.60 324
9013.50 336
9014.40 347
9015.29 376
9016.19 331
9017.09 373
9017.98 320
9018.88 346
9019.77 320
9020.67 326
9021.57 340
9022.46 362
9023.36 348
9024.26 340
9025.15 308
9026.05 354
9026.95 352
9027.84 330
9028.74 364
9029.64 360
9030.53 327
9031.43 292
9032.33 332
9033.22 296
9034.12 360
9035.02 364
9035.91 354
9036.81 313
9037.71 344
9038.61 346
9039.50 333
9040.40 361
9041.30 347
9042.20 372
9043.09 327
9043.99 376
9044.89 322
9045.79 354
9046.68 341
9047.58 352
9048.48 361
9049.38 334
9050.27 304
9051.17 362
9052.07 378
9052.97 337
9053.87 334
9054.76 338
9055.66 402
9056.56 386
9057.46 358
9058.36 338
9059.25 407
9060.15 353
9061.05 378
9061.95 375
9062.85 363
9063.75 356
9064.64 370
9065.54 348
9066.44 368
9067.34 359
9068.24 326
9069.14 313
9070.04 369
9070.94 330
9071.83 316
9072.73 371
9073.63 373
9074.53 371
9075.43 351
9076.33 369
9077.23 321
9078.13 367
9079.03 313
9079.93 361
9080.83 340
9081.72 383
9082.62 417
9083.52 351
9084.42 350
9085.32 336
9086.22 320
9087.12 408
9088.02 408
9088.92 414
9089.82 407
9090.72 364
9091.62 382
9092.52 395
9093.42 424
9094.32 390
9095.22 363
9096.12 356
9097.02 373
9097.92 335
9098.82 379
9099.72 350
9100.62 362
9101.52 405
9102.42 386
9103.32 353
9104.22 349
9105.12 355
9106.02 355
9106.92 328
9107.83 358
9108.73 353
9109.63 364
9110.53 340
9111.43 322
9112.33 348
9113.23 368
9114.13 334
9115.03 354
9115.93 328
9116.83 342
9117.74 355
9118.64 359
9119.54 301
9120.44 329
9121.34 329
9122.24 362
9123.14 351
9124.04 315
9124.95 352
9125.85 368
9126.75 365
9127.65 381
9128.55 326
9129.45 355
9130.36 337
9131.26 325
9132.16 359
9133.06 330
9133.96 367
9134.87 357
9135.77 330
9136.67 335
9137.57 343
9138.47 337
9139.38 334
9140.28 339
9141.18 341
9142.08 344
9142.99 351
9143.89 355
9144.79 371
9145.69 330
9146.60 344
9147.50 330
9148.40 351
9149.30 327
9150.21 347
9151.11 308
9152.01 298
9152.92 329
9153.82 316
9154.72 340
9155.62 363
9156.53 341
9157.43 327
9158.33 345
9159.24 328
9160.14 327
9161.04 340
9161.95 322
9162.85 331
9163.75 325
9164.66 362
9165.56 391
9166.46 394
9167.37 369
9168.27 331
9169.17 387
9170.08 360
9170.98 343
9171.89 325
9172.79 333
9173.69 348
9174.60 345
9175.50 382
9176.41 362
9177.31 336
9178.21 335
9179.12 313
9180.02 367
9180.93 346
9181.83 375
9182.74 345
9183.64 322
9184.54 344
9185.45 332
9186.35 362
9187.26 363
9188.16 274
9189.07 339
9189.97 344
9190.88 375
9191.78 333
9192.69 311
9193.59 302
9194.50 317
9195.40 334
9196.31 336
9197.21 350
9198.12 336
9199.02 363
9199.93 364
9200.83 391
9201.74 373
9202.64 391
9203.55 411
9204.45 382
9205.36 348
9206.26 310
9207.17 346
9208.08 353
9208.98 349
9209.89 343
9210.79 313
9211.70 310
9212.60 360
9213.51 323
9214.42 298
9215.32 331
9216.23 354
9217.13 343
9218.04 360
9218.95 372
9219.85 418
9220.76 353
9221.66 384
9222.57 399
9223.48 342
9224.38 350
9225.29 361
9226.20 342
9227.10 375
9228.01 345
9228.92 312
9229.82 371
9230.73 354
9231.64 320
9232.54 308
9233.45 321
9234.36 321
9235.26 310
9236.17 357
9237.08 326
9237.99 337
9238.89 312
9239.80 355
9240.71 359
9241.61 337
9242.52 374
9243.43 355
9244.34 355
9245.24 375
9246.15 380
9247.06 345
9247.97 333
9248.87 327
9249.78 271
9250.69 358
9251.60 367
9252.50 338
9253.41 339
9254.32 318
9255.23 315
9256.14 300
9257.04 346
9257.95 340
9258.86 306
9259.77 304
9260.68 334
9261.59 315
9262.49 313
9263.40 350
9264.31 291
9265.22 322
9266.13 327
9267.04 325
9267.94 296
9268.85 311
9269.76 315
9270.67 297
9271.58 289
9272.49 335
9273.40 320
9274.31 328
9275.21 282
9276.12 276
9277.03 330
9277.94 313
9278.85 328
9279.76 339
9280.67 308
9281.58 338
9282.49 344
9283.40 281
9284.31 302
9285.22 332
9286.12 375
9287.03 334
9287.94 339
9288.85 309
9289.76 337
9290.67 336
9291.58 312
9292.49 334
9293.40 296
9294.31 332
9295.22 341
9296.13 377
9297.04 340
9297.95 335
9298.86 340
9299.77 370
9300.68 372
9301.59 370
9302.50 344
9303.41 403
9304.32 391
9305.23 350
9306.14 397
9307.05 368
9307.96 393
9308.88 446
9309.79 389
9310.70 405
9311.61 449
9312.52 390
9313.43 426
9314.34 423
9315.25 416
9316.16 394
9317.07 358
9317.98 341
9318.89 351
9319.81 390
9320.72 390
9321.63 343
9322.54 368
9323.45 325
9324.36 318
9325.27 344
9326.18 303
9327.10 342
9328.01 365
9328.92 356
9329.83 324
9330.74 321
9331.65 307
9332.57 330
9333.48 342
9334.39 345
9335.30 346
9336.21 342
9337.12 358
9338.04 315
9338.95 336
9339.86 316
9340.77 356
9341.69 376
9342.60 336
9343.51 299
9344.42 315
9345.33 382
9346.25 334
9347.16 325
9348.07 322
9348.98 349
9349.90 346
9350.81 365
9351.72 347
9352.63 367
9353.55 333
9354.46 330
9355.37 318
9356.29 337
9357.20 285
9358.11 344
9359.02 341
9359.94 368
9360.85 341
9361.76 351
9362.68 362
9363.59 325
9364.50 351
9365.42 320
9366.33 328
9367.24 339
9368.16 339
9369.07 357
9369.98 356
9370.90 311
9371.81 337
9372.73 334
9373.64 370
9374.55 360
9375.47 385
9376.38 343
9377.29 374
9378.21 346
9379.12 329
9380.04 370
9380.95 345
9381.86 381
9382.78 354
9383.69 347
9384.61 346
9385.52 348
9386.44 366
9387.35 398
9388.26 389
9389.18 398
9390.09 388
9391.01 435
9391.92 455
9392.84 404
9393.75 374
9394.67 400
9395.58 434
9396.50 451
9397.41 408
9398.33 380
9399.24 419
9400.16 379
9401.07 391
9401.99 379
9402.90 373
9403.82 355
9404.73 365
9405.65 345
9406.56 346
9407.48 341
9408.39 375
9409.31 392
9410.22 400
9411.14 347
9412.06 359
9412.97 369
9413.89 331
9414.80 384
9415.72 349
9416.63 368
9417.55 388
9418.47 404
9419.38 335
9420.30 337
9421.21 340
9422.13 363
9423.05 395
9423.96 320
9424.88 338
9425.80 360
9426.71 397
9427.63 364
9428.54 387
9429.46 389
9430.38 385
9431.29 364
9432.21 368
9433.13 401
9434.04 430
9434.96 398
9435.88 384
9436.79 382
9437.71 347
9438.63 367
9439.55 404
9440.46 456
9441.38 397
9442.30 385
9443.21 413
9444.13 403
9445.05 382
9445.96 368
9446.88 406
9447.80 411
9448.72 463
9449.63 427
9450.55 470
9451.47 575
9452.39 663
9453.30 642
9454.22 658
9455.14 618
9456.06 679
9456.98 630
9457.89 581
9458.81 501
9459.73 499
9460.65 451
9461.57 461
9462.48 431
9463.40 401
9464.32 459
9465.24 427
9466.16 393
9467.07 355
9467.99 380
9468.91 386
9469.83 400
9470.75 374
9471.67 376
9472.58 354
9473.50 381
9474.42 408
9475.34 381
9476.26 374
9477.18 406
9478.10 435
9479.02 406
9479.93 408
9480.85 428
9481.77 452
9482.69 465
9483.61 427
9484.53 414
9485.45 444
9486.37 444
9487.29 443
9488.21 397
9489.13 372
9490.05 390
9490.97 373
9491.88 377
9492.80 403
9493.72 342
9494.64 369
9495.56 363
9496.48 356
9497.40 375
9498.32 286
9499.24 336
9500.16 349
9501.08 358
9502.00 377
9502.92 382
9503.84 376
9504.76 314
9505.68 381
9506.60 371
9507.52 325
9508.44 349
9509.36 398
9510.28 348
9511.20 408
9512.12 318
9513.05 354
9513.97 365
9514.89 386
9515.81 407
9516.73 397
9517.65 373
9518.57 393
9519.49 395
9520.41 386
9521.33 394
9522.25 404
9523.17 398
9524.09 385
9525.02 381
9525.94 360
9526.86 406
9527.78 425
9528.70 444
9529.62 438
9530.54 425
9531.46 505
9532.39 468
9533.31 451
9534.23 460
9535.15 505
9536.07 477
9536.99 464
9537.92 446
9538.84 460
9539.76 434
9540.68 469
9541.60 440
9542.53 474
9543.45 410
9544.37 418
9545.29 441
9546.21 466
9547.14 431
9548.06 459
9548.98 436
9549.90 400
9550.82 396
9551.75 439
9552.67 407
9553.59 383
9554.51 422
9555.44 418
9556.36 420
9557.28 387
9558.21 408
9559.13 406
9560.05 412
9560.97 404
9561.90 443
9562.82 428
9563.74 385
9564.67 373
9565.59 425
9566.51 438
9567.43 410
9568.36 432
9569.28 368
9570.20 397
9571.13 424
9572.05 431
9572.97 414
9573.90 395
9574.82 404
9575.74 415
9576.67 423
9577.59 422
9578.52 386
9579.44 413
9580.36 403
9581.29 416
9582.21 444
9583.13 413
9584.06 427
9584.98 419
9585.91 426
9586.83 429
9587.76 425
9588.68 462
9589.60 495
9590.53 460
9591.45 441
9592.38 450
9593.30 445
9594.23 466
9595.15 393
9596.07 409
9597.00 431
9597.92 422
9598.85 429
9599.77 464
9600.70 483
9601.62 473
9602.55 489
9603.47 502
9604.40 523
9605.32 498
9606.25 491
9607.17 510
9608.10 514
9609.02 490
9609.95 544
9610.87 507
9611.80 536
9612.72 465
9613.65 499
9614.57 475
9615.50 506
9616.43 497
9617.35 558
9618.28 509
9619.20 506
9620.13 532
9621.05 512
9621.98 571
9622.91 548
9623.83 524
9624.76 490
9625.68 537
9626.61 568
9627.54 577
9628.46 574
9629.39 532
9630.31 547
9631.24 558
9632.17 574
9633.09 616
9634.02 668
9634.95 673
9635.87 680
9636.80 712
9637.72 720
9638.65 763
9639.58 711
9640.50 666
9641.43 674
9642.36 694
9643.28 714
9644.21 679
9645.14 745
9646.07 754
9646.99 852
9647.92 891
9648.85 897
9649.77 959
9650.70 945
9651.63 926
9652.56 879
9653.48 888
9654.41 829
9655.34 804
9656.26 810
9657.19 757
9658.12 721
9659.05 770
9659.98 807
9660.90 779
9661.83 703
9662.76 730
9663.69 743
9664.61 757
9665.54 761
9666.47 715
9667.40 766
9668.33 812
9669.25 816
9670.18 767
9671.11 764
9672.04 859
9672.97 831
9673.89 796
9674.82 784
9675.75 852
9676.68 890
9677.61 844
9678.54 858
9679.47 898
9680.39 888
9681.32 885
9682.25 841
9683.18 843
9684.11 913
9685.04 911
9685.97 921
9686.90 906
9687.82 895
9688.75 900
9689.68 935
9690.61 1003
9691.54 965
9692.47 1010
9693.40 998
9694.33 998
9695.26 995
9696.19 997
9697.12 1044
9698.05 1104
9698.98 1179
9699.90 1170
9700.83 1150
9701.76 1172
9702.69 1132
9703.62 1095
9704.55 1035
9705.48 938
9706.41 999
9707.34 984
9708.27 932
9709.20 933
9710.13 901
9711.06 1012
9711.99 999
9712.92 991
9713.85 1056
9714.78 1095
9715.71 1073
9716.64 1148
9717.57 1086
9718.50 1027
9719.44 972
9720.37 916
9721.30 952
9722.23 891
9723.16 819
9724.09 833
9725.02 760
9725.95 779
9726.88 830
9727.81 847
9728.74 849
9729.67 916
9730.60 932
9731.54 921
9732.47 941
9733.40 908
9734.33 905
9735.26 907
9736.19 888
9737.12 856
9738.05 874
9738.99 838
9739.92 852
9740.85 753
9741.78 745
9742.71 735
9743.64 730
9744.57 712
9745.51 699
9746.44 724
9747.37 702
9748.30 713
9749.23 728
9750.17 689
9751.10 693
9752.03 669
9752.96 711
9753.89 688
9754.83 625
9755.76 645
9756.69 684
9757.62 661
9758.56 667
9759.49 664
9760.42 671
9761.35 645
9762.29 669
9763.22 683
9764.15 754
9765.08 691
9766.02 693
9766.95 681
9767.88 629
9768.81 662
9769.75 624
9770.68 626
9771.61 631
9772.55 627
9773.48 648
9774.41 675
9775.35 691
9776.28 733
9777.21 730
9778.14 741
9779.08 720
9780.01 726
9780.94 797
9781.88 772
9782.81 803
9783.75 737
9784.68 777
9785.61 729
9786.55 730
9787.48 728
9788.41 728
9789.35 738
9790.28 625
9791.22 618
9792.15 673
9793.08 603
9794.02 568
9794.95 610
9795.89 649
9796.82 665
9797.75 712
9798.69 702
9799.62 673
9800.56 621
9801.49 663
9802.43 628
9803.36 651
9804.29 644
9805.23 593
9806.16 607
9807.10 595
9808.03 634
9808.97 574
9809.90 519
9810.84 551
9811.77 551
9812.71 530
9813.64 516
9814.58 568
9815.51 545
9816.45 527
9817.38 535
9818.32 550
9819.25 517
9820.19 534
9821.12 539
9822.06 529
9822.99 532
9823.93 498
9824.87 545
9825.80 546
9826.74 558
9827.67 494
9828.61 512
9829.54 544
9830.48 489
9831.42 497
9832.35 497
9833.29 485
9834.22 568
9835.16 552
9836.10 529
9837.03 571
9837.97 506
9838.90 532
9839.84 540
9840.78 540
9841.71 594
9842.65 561
9843.59 520
9844.52 538
9845.46 546
9846.40 592
9847.33 533
9848.27 510
9849.20 507
9850.14 530
9851.08 512
9852.02 514
9852.95 519
9853.89 527
9854.83 533
9855.76 558
9856.70 531
9857.64 535
9858.57 569
9859.51 532
9860.45 536
9861.39 528
9862.32 529
9863.26 531
9864.20 534
9865.14 456
9866.07 464
9867.01 481
9867.95 523
9868.89 542
9869.82 499
9870.76 501
9871.70 454
9872.64 479
9873.57 454
9874.51 504
9875.45 507
9876.39 521
9877.33 479
9878.26 488
9879.20 503
9880.14 523
9881.08 525
9882.02 499
9882.96 466
9883.89 516
9884.83 473
9885.77 461
9886.71 473
9887.65 443
9888.59 459
9889.52 453
9890.46 424
9891.40 450
9892.34 441
9893.28 469
9894.22 437
9895.16 482
9896.10 487
9897.03 440
9897.97 444
9898.91 422
9899.85 461
9900.79 445
9901.73 494
9902.67 470
9903.61 433
9904.55 440
9905.49 446
9906.43 422
9907.37 440
9908.31 467
9909.25 498
9910.18 458
9911.12 455
9912.06 472
9913.00 479
9913.94 484
9914.88 499
9915.82 456
9916.76 468
9917.70 464
9918.64 497
9919.58 459
9920.52 490
9921.46 522
9922.40 541
9923.34 584
9924.28 598
9925.22 605
9926.16 700
9927.10 728
9928.05 775
9928.99 880
9929.93 811
9930.87 834
9931.81 763
9932.75 693
9933.69 686
9934.63 601
9935.57 559
9936.51 529
9937.45 510
9938.39 488
9939.33 447
9940.27 456
9941.22 446
9942.16 450
9943.10 486
9944.04 450
9944.98 448
9945.92 470
9946.86 500
9947.80 497
9948.75 440
9949.69 480
9950.63 458
9951.57 495
9952.51 525
9953.45 483
9954.40 463
9955.34 497
9956.28 479
9957.22 501
9958.16 503
9959.10 514
9960.05 522
9960.99 560
9961.93 539
9962.87 508
9963.81 507
9964.76 509
9965.70 509
9966.64 498
9967.58 546
9968.53 559
9969.47 505
9970.41 512
9971.35 452
9972.30 489
9973.24 460
9974.18 466
9975.12 447
9976.07 452
9977.01 455
9977.95 445
9978.89 448
9979.84 430
9980.78 413
9981.72 394
9982.67 437
9983.61 412
9984.55 459
9985.50 427
9986.44 441
9987.38 403
9988.33 413
9989.27 391
9990.21 391
9991.16 371
9992.10 374
9993.04 394
9993.99 386
9994.93 386
9995.87 391
9996.82 388
9997.76 399
9998.70 373
9999.65 384
10000.59 406
10001.54 412
10002.48 358
10003.42 416
10004.37 416
10005.31 443
10006.26 380
10007.20 403
10008.14 398
10009.09 403
10010.03 414
10010.98 406
10011.92 435
10012.87 406
10013.81 383
10014.76 397
10015.70 420
10016.64 362
10017.59 389
10018.53 372
10019.48 363
10020.42 360
10021.37 372
10022.31 368
10023.26 386
10024.20 389
10025.15 376
10026.09 421
10027.04 405
10027.98 394
10028.93 398
10029.87 434
10030.82 382
10031.76 383
10032.71 346
10033.66 351
10034.60 334
10035.55 355
10036.49 404
10037.44 329
10038.38 352
10039.33 354
10040.27 361
10041.22 383
10042.17 302
10043.11 354
10044.06 381
10045.00 418
10045.95 371
10046.90 383
10047.84 395
10048.79 377
10049.73 345
10050.68 395
10051.63 372
10052.57 336
10053.52 384
10054.47 356
10055.41 366
10056.36 306
10057.31 300
10058.25 355
10059.20 314
10060.15 341
10061.09 298
10062.04 343
10062.99 350
10063.93 318
10064.88 307
10065.83 300
10066.77 337
10067.72 323
10068.67 328
10069.61 335
10070.56 374
10071.51 340
10072.46 298
10073.40 324
10074.35 376
10075.30 339
10076.25 391
10077.19 371
10078.14 329
10079.09 353
10080.04 360
10080.98 378
10081.93 342
10082.88 359
10083.83 362
10084.77 338
10085.72 351
10086.67 313
10087.62 318
10088.57 350
10089.51 381
10090.46 358
10091.41 321
10092.36 369
10093.31 328
10094.26 354
10095.20 302
10096.15 302
10097.10 340
10098.05 363
10099.00 353
10099.95 287
10100.89 302
10101.84 305
10102.79 328
10103.74 340
10104.69 334
10105.64 323
10106.59 317
10107.54 324
10108.49 307
10109.43 312
10110.38 301
10111.33 326
10112.28 335
10113.23 324
10114.18 318
10115.13 355
10116.08 326
10117.03 338
10117.98 351
10118.93 348
10119.88 335
10120.83 335
10121.78 340
10122.72 347
10123.67 319
10124.62 318
10125.57 289
10126.52 331
10127.47 314
10128.42 332
10129.37 373
10130.32 319
10131.27 316
10132.22 352
10133.17 366
10134.12 349
10135.07 342
10136.02 329
10136.97 319
10137.92 320
10138.88 323
10139.83 335
10140.78 368
10141.73 340
10142.68 355
10143.63 345
10144.58 348
10145.53 355
10146.48 348
10147.43 339
10148.38 337
10149.33 332
10150.28 384
10151.23 338
10152.19 361
10153.14 328
10154.09 369
10155.04 369
10155.99 372
10156.94 324
10157.89 376
10158.84 351
10159.80 357
10160.75 366
10161.70 367
10162.65 346
10163.60 394
10164.55 380
10165.50 375
10166.46 339
10167.41 330
10168.36 370
10169.31 397
10170.26 431
10171.21 396
10172.17 404
10173.12 406
10174.07 388
10175.02 412
10175.98 398
10176.93 388
10177.88 425
10178.83 463
10179.78 419
10180.74 408
10181.69 405
10182.64 473
10183.59 441
10184.55 467
10185.50 419
10186.45 445
10187.40 440
10188.36 464
10189.31 476
10190.26 451
10191.22 447
10192.17 495
10193.12 500
10194.07 498
10195.03 465
10195.98 509
10196.93 468
10197.89 471
10198.84 479
10199.79 446
10200.75 521
10201.70 522
10202.65 476
10203.61 484
10204.56 526
10205.51 592
10206.47 624
10207.42 575
10208.37 593
10209.33 648
10210.28 578
10211.24 572
10212.19 559
10213.14 499
10214.10 516
10215.05 488
10216.00 447
10216.96 468
10217.91 481
10218.87 491
10219.82 411
10220.78 453
10221.73 421
10222.68 413
10223.64 412
10224.59 463
10225.55 506
10226.50 401
10227.46 410
10228.41 456
10229.37 466
10230.32 416
10231.27 435
10232.23 442
10233.18 471
10234.14 531
10235.09 514
10236.05 572
10237.00 560
10237.96 552
10238.91 541
10239.87 515
10240.82 480
10241.78 513
10242.73 433
10243.69 400
10244.65 416
10245.60 387
10246.56 371
10247.51 395
10248.47 365
10249.42 343
10250.38 324
10251.33 312
10252.29 370
10253.25 341
10254.20 313
10255.16 358
10256.11 364
10257.07 332
10258.02 362
10258.98 336
10259.94 335
10260.89 353
10261.85 334
10262.81 314
10263.76 345
10264.72 318
10265.67 298
10266.63 362
10267.59 371
10268.54 318
10269.50 313
10270.46 340
10271.41 309
10272.37 347
10273.33 344
10274.28 334
10275.24 341
10276.20 343
10277.15 390
10278.11 349
10279.07 333
10280.02 294
10280.98 305
10281.94 326
10282.90 336
10283.85 311
10284.81 328
10285.77 332
10286.72 318
10287.68 310
10288.64 318
10289.60 318
10290.55 312
10291.51 351
10292.47 323
10293.43 335
10294.38 354
10295.34 336
10296.30 332
10297.26 328
10298.22 318
10299.17 316
10300.13 310
10301.09 345
10302.05 327
10303.01 303
10303.96 332
10304.92 333
10305.88 344
10306.84 333
10307.80 310
10308.75 341
10309.71 328
10310.67 394
10311.63 374
10312.59 343
10313.55 350
10314.51 322
10315.46 323
10316.42 333
10317.38 321
10318.34 334
10319.30 337
10320.26 290
10321.22 322
10322.18 317
10323.14 299
10324.09 341
10325.05 344
10326.01 336
10326.97 325
10327.93 360
10328.89 347
10329.85 361
10330.81 410
10331.77 392
10332.73 341
10333.69 386
10334.65 328
10335.61 371
10336.57 317
10337.53 338
10338.49 322
10339.45 337
10340.40 326
10341.36 270
10342.32 285
10343.28 289
10344.24 293
10345.20 300
10346.16 288
10347.12 296
10348.08 302
10349.05 302
10350.01 303
10350.97 296
10351.93 321
10352.89 289
10353.85 276
10354.81 304
10355.77 292
10356.73 325
10357.69 281
10358.65 268
10359.61 305
10360.57 291
10361.53 272
10362.49 276
10363.45 299
10364.41 243
10365.38 279
10366.34 292
10367.30 291
10368.26 272
10369.22 308
10370.18 264
10371.14 249
10372.10 230
10373.06 291
10374.03 296
10374.99 258
10375.95 242
10376.91 297
10377.87 325
10378.83 288
10379.80 270
10380.76 267
10381.72 261
10382.68 288
10383.64 289
10384.60 274
10385.57 259
10386.53 248
10387.49 313
10388.45 333
10389.41 306
10390.38 301
10391.34 316
10392.30 284
10393.26 257
10394.23 235
10395.19 296
10396.15 242
10397.11 297
10398.07 284
10399.04 287
10400.00 291
10400.96 312
10401.93 309
10402.89 320
10403.85 301
10404.81 284
10405.78 301
10406.74 318
10407.70 288
10408.67 285
10409.63 312
10410.59 252
10411.55 278
10412.52 323
10413.48 331
10414.44 303
10415.41 365
10416.37 384
10417.33 380
10418.30 441
10419.26 442
10420.22 441
10421.19 430
10422.15 425
10423.12 353
10424.08 365
10425.04 318
10426.01 373
10426.97 349
10427.93 284
10428.90 317
10429.86 280
10430.83 283
10431.79 257
10432.75 268
10433.72 271
10434.68 255
10435.65 250
10436.61 241
10437.58 269
10438.54 276
10439.50 249
10440.47 299
10441.43 270
10442.40 275
10443.36 269
10444.33 289
10445.29 237
10446.26 261
10447.22 289
10448.19 310
10449.15 287
10450.12 265
10451.08 262
10452.05 260
10453.01 310
10453.98 249
10454.94 275
10455.91 281
10456.87 266
10457.84 278
10458.80 281
10459.77 275
10460.73 272
10461.70 228
10462.66 258
10463.63 254
10464.59 230
10465.56 241
10466.53 246
10467.49 254
10468.46 229
10469.42 237
10470.39 245
10471.35 224
10472.32 219
10473.29 248
10474.25 272
10475.22 270
10476.18 255
10477.15 251
10478.12 258
10479.08 290
10480.05 286
10481.02 265
10481.98 297
10482.95 250
10483.91 286
10484.88 255
10485.85 220
10486.81 250
10487.78 285
10488.75 280
10489.71 266
10490.68 244
10491.65 263
10492.61 318
10493.58 246
10494.55 263
10495.52 291
10496.48 273
10497.45 232
10498.42 235
10499.38 247
10500.35 273
10501.32 237
10502.29 238
10503.25 228
10504.22 261
10505.19 261
10506.16 297
10507.12 271
10508.09 247
10509.06 245
10510.03 275
10510.99 251
10511.96 276
10512.93 283
10513.90 249
10514.87 254
10515.83 248
10516.80 258
10517.77 242
10518.74 264
10519.71 268
10520.67 270
10521.64 263
10522.61 263
10523.58 281
10524.55 272
10525.51 257
10526.48 252
10527.45 338
10528.42 329
10529.39 247
10530.36 240
10531.33 288
10532.29 280
10533.26 304
10534.23 276
10535.20 297
10536.17 274
10537.14 233
10538.11 243
10539.08 243
10540.05 307
10541.01 286
10541.98 318
10542.95 262
10543.92 257
10544.89 259
10545.86 273
10546.83 264
10547.80 270
10548.77 257
10549.74 286
10550.71 276
10551.68 270
10552.65 288
10553.62 313
10554.59 275
10555.56 268
10556.53 313
10557.50 320
10558.47 318
10559.44 325
10560.41 361
10561.38 312
10562.35 334
10563.32 325
10564.29 320
10565.26 326
10566.23 288
10567.20 291
10568.17 261
10569.14 285
10570.11 283
10571.08 263
10572.05 284
10573.02 249
10573.99 279
10574.96 292
10575.93 265
10576.90 278
10577.87 239
10578.84 284
10579.82 281
10580.79 302
10581.76 279
10582.73 291
10583.70 271
10584.67 255
10585.64 276
10586.61 298
10587.58 299
10588.56 307
10589.53 294
10590.50 292
10591.47 289
10592.44 349
10593.41 333
10594.38 327
10595.36 331
10596.33 322
10597.30 284
10598.27 294
10599.24 321
10600.21 304
10601.19 298
10602.16 246
10603.13 279
10604.10 280
10605.07 269
10606.05 294
10607.02 270
10607.99 287
10608.96 268
10609.93 255
10610.91 276
10611.88 245
10612.85 268
10613.82 289
10614.80 307
10615.77 295
10616.74 271
10617.71 265
10618.69 290
10619.66 259
10620.63 280
10621.61 315
10622.58 311
10623.55 288
10624.52 309
10625.50 333
10626.47 327
10627.44 296
10628.42 283
10629.39 288
10630.36 309
10631.34 300
10632.31 281
10633.28 329
10634.26 321
10635.23 363
10636.20 364
10637.18 377
10638.15 398
10639.12 382
10640.10 410
10641.07 441
10642.04 378
10643.02 379
10643.99 370
10644.97 356
10645.94 378
10646.91 323
10647.89 306
10648.86 319
10649.84 321
10650.81 334
10651.78 297
10652.76 319
10653.73 298
10654.71 303
10655.68 301
10656.66 278
10657.63 286
10658.60 279
10659.58 275
10660.55 295
10661.53 283
10662.50 273
10663.48 270
10664.45 292
10665.43 316
10666.40 307
10667.38 279
10668.35 286
10669.33 296
10670.30 300
10671.28 260
10672.25 276
10673.23 259
10674.20 274
10675.18 296
10676.15 281
10677.13 294
10678.10 271
10679.08 302
10680.05 311
10681.03 305
10682.01 280
10682.98 286
10683.96 299
10684.93 278
10685.91 282
10686.88 272
10687.86 291
10688.84 265
10689.81 258
10690.79 247
10691.76 239
10692.74 257
10693.72 265
10694.69 281
10695.67 265
10696.64 225
10697.62 248
10698.60 262
10699.57 243
10700.55 277
10701.53 270
10702.50 254
10703.48 293
10704.46 244
10705.43 258
10706.41 248
10707.39 261
10708.36 259
10709.34 256
10710.32 265
10711.29 248
10712.27 262
10713.25 275
10714.22 224
10715.20 249
10716.18 247
10717.16 236
10718.13 251
10719.11 255
10720.09 244
10721.07 292
10722.04 266
10723.02 230
10724.00 255
10724.98 239
10725.95 244
10726.93 288
10727.91 262
10728.89 255
10729.86 218
10730.84 233
10731.82 281
10732.80 268
10733.78 287
10734.75 260
10735.73 222
10736.71 228
10737.69 240
10738.67 267
10739.64 241
10740.62 209
10741.60 250
10742.58 248
10743.56 261
10744.54 271
10745.51 292
10746.49 246
10747.47 246
10748.45 249
10749.43 254
10750.41 258
10751.39 232
10752.36 238
10753.34 266
10754.32 292
10755.30 302
10756.28 282
10757.26 239
10758.24 251
10759.22 242
10760.20 222
10761.18 238
10762.15 278
10763.13 249
10764.11 267
10765.09 286
10766.07 241
10767.05 249
10768.03 281
10769.01 250
10769.99 242
10770.97 241
10771.95 250
10772.93 264
10773.91 239
10774.89 261
10775.87 308
10776.85 289
10777.83 275
10778.81 273
10779.79 276
10780.77 291
10781.75 315
10782.73 309
10783.71 280
10784.69 317
10785.67 273
10786.65 310
10787.63 281
10788.61 287
10789.59 295
10790.57 273
10791.55 269
10792.53 289
10793.51 259
10794.49 236
10795.47 246
10796.46 270
10797.44 246
10798.42 261
10799.40 264
10800.38 257
10801.36 254
10802.34 267
10803.32 289
10804.30 277
10805.28 261
10806.27 284
10807.25 252
10808.23 244
10809.21 261
10810.19 283
10811.17 273
10812.15 266
10813.14 285
10814.12 286
10815.10 280
10816.08 271
10817.06 225
10818.04 285
10819.03 277
10820.01 243
10820.99 251
10821.97 271
10822.95 281
10823.94 284
10824.92 288
10825.90 259
10826.88 270
10827.86 288
10828.85 275
10829.83 256
10830.81 263
10831.79 269
10832.78 292
10833.76 299
10834.74 247
10835.72 264
10836.71 286
10837.69 272
10838.67 289
10839.65 298
10840.64 295
10841.62 302
10842.60 320
10843.59 309
10844.57 276
10845.55 315
10846.54 304
10847.52 294
10848.50 277
10849.48 294
10850.47 312
10851.45 285
10852.43 301
10853.42 312
10854.40 281
10855.39 285
10856.37 319
10857.35 307
10858.34 276
10859.32 283
10860.30 321
10861.29 347
10862.27 286
10863.25 299
10864.24 316
10865.22 329
10866.21 327
10867.19 343
10868.17 329
10869.16 310
10870.14 276
10871.13 290
10872.11 299
10873.10 315
10874.08 319
10875.06 332
10876.05 307
10877.03 321
10878.02 335
10879.00 299
10879.99 320
10880.97 335
10881.96 320
10882.94 349
10883.93 318
10884.91 325
10885.89 376
10886.88 364
10887.86 356
10888.85 352
10889.83 394
10890.82 377
10891.80 374
10892.79 354
10893.78 353
10894.76 398
10895.75 387
10896.73 372
10897.72 348
10898.70 351
10899.69 368
10900.67 335
10901.66 401
10902.64 365
10903.63 356
10904.62 408
10905.60 431
10906.59 417
10907.57 452
10908.56 415
10909.54 385
10910.53 417
10911.52 398
10912.50 472
10913.49 411
10914.48 470
10915.46 449
10916.45 457
10917.43 497
10918.42 464
10919.41 460
10920.39 425
10921.38 433
10922.37 426
10923.35 425
10924.34 443
10925.33 460
10926.31 496
10927.30 547
10928.29 500
10929.27 478
10930.26 492
10931.25 500
10932.23 501
10933.22 509
10934.21 485
10935.19 471
10936.18 441
10937.17 515
10938.16 487
10939.14 503
10940.13 525
10941.12 576
10942.11 575
10943.09 539
10944.08 486
10945.07 506
10946.06 517
10947.04 534
10948.03 569
10949.02 577
10950.01 560
10950.99 644
10951.98 600
10952.97 635
10953.96 685
10954.95 768
10955.93 839
10956.92 848
10957.91 860
10958.90 823
10959.89 939
10960.87 865
10961.86 764
10962.85 811
10963.84 819
10964.83 760
10965.82 691
10966.81 690
10967.79 648
10968.78 628
10969.77 609
10970.76 537
10971.75 567
10972.74 573
10973.73 583
10974.71 577
10975.70 606
10976.69 630
10977.68 593
10978.67 627
10979.66 619
10980.65 653
10981.64 662
10982.63 677
10983.62 646
10984.61 671
10985.60 662
10986.58 719
10987.57 717
10988.56 730
10989.55 712
10990.54 635
10991.53 716
10992.52 730
10993.51 814
10994.50 912
10995.49 977
10996.48 1049
10997.47 1125
10998.46 1290
10999.45 1398
11000.44 1423
11001.43 1331
11002.42 1347
11003.41 1269
11004.40 1141
11005.39 1029
11006.38 964
11007.37 859
11008.36 747
11009.35 679
11010.34 655
11011.33 630
11012.33 585
11013.32 536
11014.31 517
11015.30 542
11016.29 549
11017.28 545
11018.27 519
11019.26 500
11020.25 557
11021.24 499
11022.23 511
11023.22 519
11024.22 497
11025.21 506
11026.20 554
11027.19 529
11028.18 518
11029.17 536
11030.16 528
11031.15 510
11032.15 499
11033.14 497
11034.13 487
11035.12 470
11036.11 499
11037.10 484
11038.10 488
11039.09 470
11040.08 462
11041.07 487
11042.06 445
11043.06 437
11044.05 491
11045.04 453
11046.03 444
11047.02 390
11048.02 415
11049.01 385
11050.00 394
11050.99 414
11051.98 436
11052.98 383
11053.97 368
11054.96 383
11055.95 375
11056.95 368
11057.94 394
11058.93 405
11059.93 457
11060.92 404
11061.91 390
11062.90 408
11063.90 400
11064.89 382
11065.88 403
11066.88 391
11067.87 393
11068.86 411
11069.86 377
11070.85 454
11071.84 421
11072.83 375
11073.83 412
11074.82 423
11075.82 469
11076.81 423
11077.80 428
11078.80 431
11079.79 388
11080.78 387
11081.78 451
11082.77 402
11083.76 382
11084.76 386
11085.75 381
11086.75 379
11087.74 426
11088.73 395
11089.73 366
11090.72 342
11091.72 332
11092.71 335
11093.70 360
11094.70 333
11095.69 332
11096.69 361
11097.68 359
11098.68 379
11099.67 364
11100.67 354
11101.66 310
11102.65 340
11103.65 336
11104.64 331
11105.64 355
11106.63 352
11107.63 331
11108.62 368
11109.62 316
11110.61 290
11111.61 315
11112.60 338
11113.60 311
11114.59 318
11115.59 345
11116.58 348
11117.58 323
11118.57 354
11119.57 349
11120.57 333
11121.56 356
11122.56 339
11123.55 350
11124.55 341
11125.54 351
11126.54 333
11127.54 356
11128.53 352
11129.53 331
11130.52 341
11131.52 316
11132.51 323
11133.51 326
11134.51 321
11135.50 335
11136.50 346
11137.50 322
11138.49 351
11139.49 300
11140.48 328
11141.48 361
11142.48 353
11143.47 355
11144.47 370
11145.47 336
11146.46 355
11147.46 370
11148.46 359
11149.45 365
11150.45 341
11151.45 339
11152.44 310
11153.44 340
11154.44 325
11155.43 345
11156.43 362
11157.43 347
11158.43 328
11159.42 327
11160.42 317
11161.42 313
11162.41 328
11163.41 339
11164.41 338
11165.41 290
11166.40 343
11167.40 342
11168.40 321
11169.40 318
11170.39 326
11171.39 346
11172.39 335
11173.39 315
11174.39 329
11175.38 346
11176.38 343
11177.38 321
11178.38 330
11179.38 344
11180.37 334
11181.37 352
11182.37 344
11183.37 374
11184.37 366
11185.37 412
11186.36 359
11187.36 343
11188.36 374
11189.36 385
11190.36 359
11191.36 380
11192.35 377
11193.35 380
11194.35 393
11195.35 411
11196.35 389
11197.35 395
11198.35 398
11199.35 321
11200.35 347
11201.34 307
11202.34 319
11203.34 346
11204.34 350
11205.34 343
11206.34 341
11207.34 337
11208.34 373
11209.34 383
11210.34 338
11211.34 363
11212.34 346
11213.34 304
11214.34 324
11215.34 302
11216.34 309
11217.34 293
11218.34 350
11219.34 332
11220.34 310
11221.34 305
11222.34 329
11223.34 294
11224.34 282
11225.34 268
11226.34 316
11227.34 291
11228.34 323
11229.34 308
11230.34 311
11231.34 289
11232.34 299
11233.34 306
11234.34 323
11235.34 272
11236.34 286
11237.34 295
11238.34 267
11239.34 281
11240.34 267
11241.34 280
11242.34 299
11243.35 287
11244.35 289
11245.35 283
11246.35 274
11247.35 272
11248.35 319
11249.35 312
11250.35 293
11251.35 289
11252.36 310
11253.36 308
11254.36 271
11255.36 273
11256.36 314
11257.36 281
11258.37 311
11259.37 287
11260.37 315
11261.37 356
11262.37 281
11263.37 275
11264.38 274
11265.38 298
11266.38 281
11267.38 281
11268.38 298
11269.39 333
11270.39 303
11271.39 329
11272.39 306
11273.39 292
11274.40 310
11275.40 318
11276.40 309
11277.40 299
11278.41 304
11279.41 315
11280.41 347
11281.41 325
11282.42 345
11283.42 315
11284.42 285
11285.43 308
11286.43 319
11287.43 284
11288.43 292
11289.44 290
11290.44 291
11291.44 274
11292.45 284
11293.45 264
11294.45 308
11295.46 311
11296.46 306
11297.46 287
11298.47 283
11299.47 261
11300.47 256
11301.48 293
11302.48 271
11303.48 285
11304.49 302
11305.49 304
11306.49 286
11307.50 291
11308.50 296
11309.51 290
11310.51 319
11311.51 320
11312.52 320
11313.52 352
11314.53 314
11315.53 338
11316.53 329
11317.54 336
11318.54 348
11319.55 285
11320.55 321
11321.56 304
11322.56 321
11323.57 306
11324.57 285
11325.57 286
11326.58 331
11327.58 277
11328.59 303
11329.59 310
11330.60 311
11331.60 303
11332.61 291
11333.61 314
11334.62 293
11335.62 315
11336.63 305
11337.63 297
11338.64 340
11339.64 366
11340.65 403
11341.65 391
11342.66 358
11343.66 398
11344.67 363
11345.68 351
11346.68 339
11347.69 308
11348.69 309
11349.70 320
11350.70 319
11351.71 270
11352.72 290
11353.72 291
11354.73 273
11355.73 291
11356.74 280
11357.75 283
11358.75 296
11359.76 292
11360.76 286
11361.77 264
11362.78 308
11363.78 255
11364.79 279
11365.80 272
11366.80 265
11367.81 273
11368.81 260
11369.82 288
11370.83 268
11371.83 273
11372.84 256
11373.85 259
11374.85 281
11375.86 280
11376.87 279
11377.88 252
11378.88 266
11379.89 290
11380.90 264
11381.90 243
11382.91 244
11383.92 294
11384.92 259
11385.93 262
11386.94 237
11387.95 261
11388.95 275
11389.96 242
11390.97 213
11391.98 260
11392.98 265
11393.99 271
11395.00 219
11396.01 243
11397.02 279
11398.02 265
11399.03 232
11400.04 251
11401.05 246
11402.05 275
11403.06 264
11404.07 260
11405.08 251
11406.09 240
11407.10 261
11408.10 260
11409.11 266
11410.12 270
11411.13 244
11412.14 263
11413.15 260
11414.15 252
11415.16 249
11416.17 230
11417.18 243
11418.19 266
11419.20 247
11420.21 231
11421.22 289
11422.22 246
11423.23 238
11424.24 240
11425.25 242
11426.26 238
11427.27 224
11428.28 258
11429.29 239
11430.30 231
11431.31 234
11432.32 264
11433.32 225
11434.33 267
11435.34 250
11436.35 235
11437.36 247
11438.37 259
11439.38 216
11440.39 230
11441.40 297
11442.41 256
11443.42 244
11444.43 258
11445.44 254
11446.45 223
11447.46 261
11448.47 262
11449.48 245
11450.49 210
11451.50 229
11452.51 227
11453.52 224
11454.53 228
11455.54 248
11456.55 260
11457.56 267
11458.57 183
11459.58 208
11460.59 234
11461.61 280
11462.62 223
11463.63 255
11464.64 252
11465.65 266
11466.66 243
11467.67 212
11468.68 221
11469.69 235
11470.70 259
11471.71 244
11472.73 224
11473.74 212
11474.75 258
11475.76 250
11476.77 232
11477.78 172
11478.79 224
11479.80 233
11480.82 230
11481.83 228
11482.84 242
11483.85 215
11484.86 206
11485.87 240
11486.89 244
11487.90 235
11488.91 240
11489.92 237
11490.93 246
11491.95 222
11492.96 247
11493.97 200
11494.98 245
11495.99 218
11497.01 208
11498.02 204
11499.03 231
11500.04 242
11501.05 204
11502.07 193
11503.08 207
11504.09 173
11505.10 215
11506.12 216
11507.13 201
11508.14 235
11509.16 226
11510.17 216
11511.18 207
11512.19 228
11513.21 224
11514.22 211
11515.23 200
11516.25 201
11517.26 190
11518.27 227
11519.29 223
11520.30 202
11521.31 211
11522.33 203
11523.34 209
11524.35 218
11525.37 220
11526.38 214
11527.39 189
11528.41 207
11529.42 217
11530.43 228
11531.45 224
11532.46 231
11533.47 213
11534.49 218
11535.50 232
11536.52 220
11537.53 201
11538.54 202
11539.56 241
11540.57 228
11541.59 240
11542.60 236
11543.61 222
11544.63 216
11545.64 232
11546.66 202
11547.67 242
11548.69 248
11549.70 193
11550.72 209
11551.73 211
11552.75 248
11553.76 222
11554.77 213
11555.79 203
11556.80 232
11557.82 236
11558.83 216
11559.85 225
11560.86 220
11561.88 216
11562.89 230
11563.91 226
11564.92 224
11565.94 234
11566.95 233
11567.97 209
11568.99 203
11570.00 219
11571.02 221
11572.03 225
11573.05 214
11574.06 246
11575.08 225
11576.09 222
11577.11 228
11578.13 234
11579.14 227
11580.16 206
11581.17 239
11582.19 222
11583.21 240
11584.22 253
11585.24 241
11586.25 218
11587.27 223
11588.29 221
11589.30 251
11590.32 270
11591.33 239
11592.35 241
11593.37 287
11594.38 327
11595.40 322
11596.42 307
11597.43 331
11598.45 382
11599.47 350
11600.48 358
11601.50 350
11602.52 358
11603.53 315
11604.55 310
11605.57 299
11606.59 275
11607.60 265
11608.62 265
11609.64 237
11610.65 234
11611.67 238
11612.69 235
11613.71 242
11614.72 259
11615.74 231
11616.76 220
11617.78 215
11618.79 195
11619.81 222
11620.83 192
11621.85 222
11622.86 204
11623.88 191
11624.90 213
11625.92 248
11626.94 240
11627.95 203
11628.97 208
11629.99 188
11631.01 209
11632.03 212
11633.04 220
11634.06 192
11635.08 185
11636.10 228
11637.12 207
11638.14 208
11639.15 192
11640.17 234
11641.19 225
11642.21 205
11643.23 231
11644.25 193
11645.27 210
11646.28 208
11647.30 199
11648.32 203
11649.34 200
11650.36 214
11651.38 195
11652.40 217
11653.42 199
11654.44 193
11655.45 236
11656.47 226
11657.49 205
11658.51 182
11659.53 171
11660.55 201
11661.57 222
11662.59 211
11663.61 230
11664.63 189
11665.65 227
11666.67 215
11667.69 206
11668.71 212
11669.73 245
11670.75 219
11671.77 198
11672.79 211
11673.81 215
11674.83 219
11675.85 237
11676.87 191
11677.89 214
11678.91 210
11679.93 205
11680.95 225
11681.97 206
11682.99 194
11684.01 216
11685.03 252
11686.05 248
11687.07 241
11688.09 194
11689.11 190
11690.13 211
11691.15 213
11692.17 214
11693.20 240
11694.22 198
11695.24 211
11696.26 223
11697.28 210
11698.30 203
11699.32 224
11700.34 238
11701.36 226
11702.38 245
11703.41 211
11704.43 220
11705.45 217
11706.47 221
11707.49 200
11708.51 202
11709.53 225
11710.56 213
11711.58 205
11712.60 192
11713.62 219
11714.64 207
11715.66 203
11716.69 253
11717.71 232
11718.73 230
11719.75 229
11720.77 233
11721.80 181
11722.82 193
11723.84 200
11724.86 222
11725.88 190
11726.91 205
11727.93 181
11728.95 245
11729.97 199
11731.00 177
11732.02 208
11733.04 207
11734.06 229
11735.09 229
11736.11 196
11737.13 171
11738.16 186
11739.18 233
11740.20 228
11741.22 216
11742.25 232
11743.27 221
11744.29 226
11745.32 240
11746.34 202
11747.36 198
11748.39 234
11749.41 237
11750.43 234
11751.46 212
11752.48 203
11753.50 256
11754.53 258
11755.55 236
11756.57 229
11757.60 242
11758.62 244
11759.64 260
11760.67 225
11761.69 214
11762.72 213
11763.74 236
11764.76 246
11765.79 232
11766.81 207
11767.84 224
11768.86 229
11769.88 253
11770.91 225
11771.93 232
11772.96 242
11773.98 226
11775.01 235
11776.03 237
11777.05 223
11778.08 273
11779.10 264
11780.13 203
11781.15 212
11782.18 210
11783.20 223
11784.23 223
11785.25 242
11786.28 276
11787.30 246
11788.33 261
11789.35 266
11790.38 252
11791.40 233
11792.43 285
11793.45 233
11794.48 246
11795.50 240
11796.53 265
11797.55 290
11798.58 247
11799.60 239
11800.63 253
11801.65 288
11802.68 325
11803.71 306
11804.73 267
11805.76 278
11806.78 294
11807.81 294
11808.84 252
11809.86 280
11810.89 269
11811.91 260
11812.94 242
11813.97 243
11814.99 266
11816.02 272
11817.04 248
11818.07 255
11819.10 261
11820.12 310
11821.15 320
11822.18 306
11823.20 313
11824.23 275
11825.25 293
11826.28 273
11827.31 286
11828.33 260
11829.36 259
11830.39 279
11831.42 309
11832.44 317
11833.47 281
11834.50 286
11835.52 293
11836.55 298
11837.58 283
11838.60 265
11839.63 293
11840.66 294
11841.69 308
11842.71 314
11843.74 280
11844.77 287
11845.80 283
11846.82 295
11847.85 275
11848.88 275
11849.91 277
11850.93 297
11851.96 310
11852.99 269
11854.02 314
11855.05 333
11856.07 350
11857.10 310
11858.13 324
11859.16 334
11860.19 349
11861.21 337
11862.24 313
11863.27 307
11864.30 306
11865.33 338
11866.35 308
11867.38 337
11868.41 348
11869.44 374
11870.47 369
11871.50 400
11872.53 364
11873.55 406
11874.58 374
11875.61 377
11876.64 376
11877.67 368
11878.70 386
11879.73 361
11880.76 390
11881.79 394
11882.81 355
11883.84 353
11884.87 414
11885.90 415
11886.93 373
11887.96 377
11888.99 440
11890.02 446
11891.05 443
11892.08 418
11893.11 399
11894.14 410
11895.17 412
11896.20 470
11897.23 440
11898.26 459
11899.29 468
11900.32 530
11901.35 479
11902.38 480
11903.41 502
11904.44 525
11905.47 484
11906.50 483
11907.53 442
11908.56 486
11909.59 501
11910.62 444
11911.65 454
11912.68 452
11913.71 468
11914.74 447
11915.77 510
11916.80 489
11917.83 536
11918.86 471
11919.89 494
11920.92 486
11921.95 496
11922.98 472
11924.01 503
11925.05 527
11926.08 614
11927.11 666
11928.14 672
11929.17 767
11930.20 786
11931.23 887
11932.26 907
11933.29 866
11934.33 786
11935.36 800
11936.39 771
11937.42 707
11938.45 576
11939.48 528
11940.51 503
11941.55 484
11942.58 447
11943.61 414
11944.64 430
11945.67 448
11946.70 454
11947.74 410
11948.77 389
11949.80 351
11950.83 380
11951.86 375
11952.90 377
11953.93 398
11954.96 396
11955.99 395
11957.03 414
11958.06 354
11959.09 361
11960.12 418
11961.16 412
11962.19 402
11963.22 367
11964.25 373
11965.29 419
11966.32 384
11967.35 360
11968.38 367
11969.42 381
11970.45 341
11971.48 362
11972.52 378
11973.55 391
11974.58 358
11975.61 386
11976.65 349
11977.68 370
11978.71 375
11979.75 381
11980.78 360
11981.81 356
11982.85 329
11983.88 377
11984.91 368
11985.95 387
11986.98 361
11988.02 359
11989.05 366
11990.08 349
11991.12 358
11992.15 376
11993.18 359
11994.22 350
11995.25 369
11996.29 367
11997.32 366
11998.35 392
11999.39 374
12000.42 389
12001.46 389
12002.49 365
12003.53 370
12004.56 380
12005.59 393
12006.63 395
12007.66 407
12008.70 409
12009.73 397
12010.77 463
12011.80 440
12012.84 439
12013.87 399
12014.91 415
12015.94 430
12016.98 470
12018.01 477
12019.05 486
12020.08 486
12021.12 411
12022.15 411
12023.19 402
12024.22 382
12025.26 397
12026.29 413
12027.33 404
12028.36 380
12029.40 393
12030.43 416
12031.47 418
12032.50 437
12033.54 427
12034.58 397
12035.61 382
12036.65 398
12037.68 397
12038.72 399
12039.75 423
12040.79 390
12041.83 404
12042.86 420
12043.90 434
12044.93 415
12045.97 436
12047.01 408
12048.04 410
12049.08 421
12050.12 429
12051.15 417
12052.19 410
12053.22 392
12054.26 406
12055.30 402
12056.33 436
12057.37 466
12058.41 455
12059.44 419
12060.48 402
12061.52 447
12062.55 426
12063.59 427
12064.63 406
12065.67 407
12066.70 458
12067.74 457
12068.78 469
12069.81 437
12070.85 472
12071.89 498
12072.93 499
12073.96 495
12075.00 467
12076.04 438
12077.08 423
12078.11 442
12079.15 449
12080.19 444
12081.23 467
12082.26 458
12083.30 446
12084.34 458
12085.38 506
12086.41 485
12087.45 463
12088.49 507
12089.53 500
12090.57 520
12091.60 508
12092.64 541
12093.68 505
12094.72 539
12095.76 554
12096.80 630
12097.83 580
12098.87 592
12099.91 666
12100.95 781
12101.99 731
12103.03 768
12104.07 759
12105.10 746
12106.14 687
12107.18 606
12108.22 633
12109.26 625
12110.30 576
12111.34 489
12112.38 506
12113.42 457
12114.45 444
12115.49 400
12116.53 406
12117.57 361
12118.61 410
12119.65 389
12120.69 362
12121.73 393
12122.77 367
12123.81 392
12124.85 381
12125.89 381
12126.93 354
12127.97 366
12129.01 320
12130.05 349
12131.09 371
12132.13 333
12133.17 351
12134.21 354
12135.25 356
12136.29 336
12137.33 382
12138.37 361
12139.41 330
12140.45 317
12141.49 336
12142.53 346
12143.57 331
12144.61 321
12145.65 313
12146.69 313
12147.73 302
12148.77 297
12149.81 332
12150.85 308
12151.89 327
12152.93 325
12153.97 343
12155.01 341
12156.05 313
12157.10 328
12158.14 333
12159.18 329
12160.22 320
12161.26 305
12162.30 299
12163.34 336
12164.38 294
12165.42 331
12166.47 345
12167.51 335
12168.55 308
12169.59 316
12170.63 339
12171.67 331
12172.71 319
12173.76 306
12174.80 310
12175.84 332
12176.88 370
12177.92 365
12178.96 318
12180.01 317
12181.05 353
12182.09 313
12183.13 362
12184.17 318
12185.22 323
12186.26 329
12187.30 338
12188.34 335
12189.39 326
12190.43 358
12191.47 345
12192.51 316
12193.56 309
12194.60 323
12195.64 323
12196.68 318
12197.73 328
12198.77 323
12199.81 356
12200.85 322
12201.90 333
12202.94 308
12203.98 366
12205.03 349
12206.07 345
12207.11 312
12208.16 317
12209.20 343
12210.24 358
12211.28 346
12212.33 302
12213.37 323
12214.41 376
12215.46 339
12216.50 318
12217.55 337
12218.59 326
12219.63 335
12220.68 336
12221.72 325
12222.76 338
12223.81 361
12224.85 347
12225.89 363
12226.94 355
12227.98 354
12229.03 373
12230.07 373
12231.11 379
12232.16 337
12233.20 350
12234.25 345
12235.29 330
12236.34 303
12237.38 307
12238.42 294
12239.47 317
12240.51 332
12241.56 302
12242.60 303
12243.65 317
12244.69 333
12245.74 314
12246.78 353
12247.83 340
12248.87 308
12249.92 309
12250.96 271
12252.01 332
12253.05 289
12254.10 283
12255.14 309
12256.19 297
12257.23 297
12258.28 269
12259.32 332
12260.37 295
12261.41 305
12262.46 276
12263.50 291
12264.55 258
12265.59 287
12266.64 285
12267.69 306
12268.73 283
12269.78 281
12270.82 275
12271.87 274
12272.92 297
12273.96 285
12275.01 286
12276.05 299
12277.10 258
12278.15 286
12279.19 276
12280.24 270
12281.28 290
12282.33 312
12283.38 278
12284.42 262
12285.47 274
12286.52 291
12287.56 292
12288.61 268
12289.66 283
12290.70 288
12291.75 293
12292.80 264
12293.84 242
12294.89 266
12295.94 244
12296.98 235
12298.03 256
12299.08 277
12300.12 272
12301.17 269
12302.22 284
12303.27 281
12304.31 294
12305.36 288
12306.41 290
12307.45 265
12308.50 260
12309.55 307
12310.60 271
12311.64 321
12312.69 297
12313.74 269
12314.79 259
12315.83 276
12316.88 296
12317.93 289
12318.98 229
12320.03 242
12321.07 282
12322.12 262
12323.17 257
12324.22 249
12325.27 236
12326.31 287
12327.36 257
12328.41 252
12329.46 285
12330.51 254
12331.56 280
12332.60 248
12333.65 253
12334.70 247
12335.75 242
12336.80 264
12337.85 269
12338.90 217
12339.94 247
12340.99 249
12342.04 259
12343.09 246
12344.14 247
12345.19 268
12346.24 246
12347.29 239
12348.34 249
12349.38 253
12350.43 255
12351.48 255
12352.53 266
12353.58 240
12354.63 258
12355.68 264
12356.73 286
12357.78 280
12358.83 242
12359.88 272
12360.93 259
12361.98 256
12363.03 268
12364.08 231
12365.13 282
12366.18 265
12367.23 263
12368.28 263
12369.33 271
12370.38 274
12371.43 305
12372.48 250
12373.53 258
12374.58 266
12375.63 251
12376.68 282
12377.73 257
12378.78 285
12379.83 267
12380.88 284
12381.93 274
12382.98 266
12384.03 264
12385.08 290
12386.13 265
12387.18 281
12388.23 270
12389.29 282
12390.34 254
12391.39 279
12392.44 282
12393.49 297
12394.54 283
12395.59 297
12396.64 278
12397.69 286
12398.74 278
12399.80 297
12400.85 315
12401.90 315
12402.95 319
12404.00 275
12405.05 282
12406.10 284
12407.16 279
12408.21 301
12409.26 239
12410.31 283
12411.36 289
12412.42 281
12413.47 247
12414.52 269
12415.57 266
12416.62 302
12417.67 296
12418.73 256
12419.78 263
12420.83 284
12421.88 301
12422.94 271
12423.99 293
12425.04 280
12426.09 293
12427.15 276
12428.20 261
12429.25 290
12430.30 266
12431.36 306
12432.41 281
12433.46 294
12434.51 283
12435.57 282
12436.62 283
12437.67 279
12438.73 272
12439.78 292
12440.83 273
12441.88 284
12442.94 295
12443.99 254
12445.04 257
12446.10 243
12447.15 272
12448.20 269
12449.26 281
12450.31 290
12451.36 268
12452.42 268
12453.47 280
12454.52 268
12455.58 283
12456.63 291
12457.69 275
12458.74 252
12459.79 264
12460.85 302
12461.90 305
12462.96 301
12464.01 266
12465.06 286
12466.12 291
12467.17 270
12468.23 258
12469.28 266
12470.33 277
12471.39 290
12472.44 287
12473.50 278
12474.55 310
12475.61 319
12476.66 328
12477.72 321
12478.77 329
12479.82 323
12480.88 355
12481.93 368
12482.99 354
12484.04 318
12485.10 333
12486.15 395
12487.21 420
12488.26 436
12489.32 499
12490.37 545
12491.43 576
12492.48 633
12493.54 605
12494.59 707
12495.65 727
12496.71 757
12497.76 678
12498.82 609
12499.87 570
12500.93 550
12501.98 487
12503.04 453
12504.09 406
12505.15 397
12506.21 385
12507.26 330
12508.32 346
12509.37 326
12510.43 321
12511.49 369
12512.54 315
12513.60 300
12514.65 301
12515.71 296
12516.77 322
12517.82 300
12518.88 347
12519.94 301
12520.99 309
12522.05 291
12523.11 320
12524.16 333
12525.22 323
12526.27 300
12527.33 334
12528.39 361
12529.45 352
12530.50 305
12531.56 320
12532.62 319
12533.67 313
12534.73 333
12535.79 319
12536.84 322
12537.90 317
12538.96 288
12540.02 267
12541.07 278
12542.13 274
12543.19 281
12544.24 259
12545.30 267
12546.36 313
12547.42 298
12548.47 298
12549.53 335
12550.59 348
12551.65 280
12552.71 312
12553.76 334
12554.82 311
12555.88 339
12556.94 313
12558.00 341
12559.05 350
12560.11 307
12561.17 306
12562.23 327
12563.29 326
12564.34 388
12565.40 379
12566.46 348
12567.52 357
12568.58 418
12569.64 402
12570.69 425
12571.75 458
12572.81 472
12573.87 490
12574.93 518
12575.99 487
12577.05 491
12578.11 476
12579.16 486
12580.22 455
12581.28 419
12582.34 411
12583.40 395
12584.46 441
12585.52 398
12586.58 372
12587.64 376
12588.70 380
12589.76 373
12590.81 336
12591.87 379
12592.93 375
12593.99 374
12595.05 344
12596.11 346
12597.17 315
12598.23 319
12599.29 304
12600.35 321
12601.41 312
12602.47 325
12603.53 320
12604.59 343
12605.65 308
12606.71 318
12607.77 317
12608.83 311
12609.89 281
12610.95 282
12612.01 293
12613.07 337
12614.13 332
12615.19 331
12616.25 309
12617.31 319
12618.37 327
12619.43 335
12620.50 340
12621.56 319
12622.62 356
12623.68 340
12624.74 298
12625.80 322
12626.86 310
12627.92 302
12628.98 305
12630.04 325
12631.10 300
12632.17 315
12633.23 329
12634.29 391
12635.35 338
12636.41 317
12637.47 306
12638.53 367
12639.59 326
12640.66 321
12641.72 323
12642.78 331
12643.84 340
12644.90 317
12645.96 331
12647.03 327
12648.09 372
12649.15 393
12650.21 386
12651.27 391
12652.34 388
12653.40 381
12654.46 435
12655.52 435
12656.58 474
12657.65 462
12658.71 459
12659.77 447
12660.83 493
12661.89 500
12662.96 481
12664.02 477
12665.08 497
12666.14 475
12667.21 435
12668.27 438
12669.33 413
12670.40 418
12671.46 413
12672.52 422
12673.58 417
12674.65 381
12675.71 391
12676.77 362
12677.84 345
12678.90 352
12679.96 349
12681.02 367
12682.09 340
12683.15 355
12684.21 347
12685.28 339
12686.34 352
12687.40 342
12688.47 373
12689.53 343
12690.60 352
12691.66 328
12692.72 297
12693.79 323
12694.85 330
12695.91 330
12696.98 325
12698.04 327
12699.11 295
12700.17 335
12701.23 322
12702.30 364
12703.36 336
12704.43 330
12705.49 297
12706.55 273
12707.62 286
12708.68 282
12709.75 300
12710.81 273
12711.88 283
12712.94 319
12714.01 300
12715.07 275
12716.13 279
12717.20 279
12718.26 279
12719.33 281
12720.39 287
12721.46 294
12722.52 261
12723.59 268
12724.65 274
12725.72 274
12726.78 303
12727.85 275
12728.91 267
12729.98 280
12731.04 277
12732.11 303
12733.18 306
12734.24 311
12735.31 308
12736.37 284
12737.44 314
12738.50 309
12739.57 290
12740.63 283
12741.70 264
12742.77 298
12743.83 256
12744.90 283
12745.96 299
12747.03 290
12748.09 289
12749.16 327
12750.23 285
12751.29 278
12752.36 260
12753.43 305
12754.49 262
12755.56 240
12756.62 241
12757.69 260
12758.76 277
12759.82 247
12760.89 246
12761.96 263
12763.02 237
12764.09 270
12765.16 249
12766.22 274
12767.29 224
12768.36 238
12769.42 249
12770.49 253
12771.56 267
12772.62 275
12773.69 259
12774.76 264
12775.83 273
12776.89 257
12777.96 219
12779.03 265
12780.10 255
12781.16 251
12782.23 218
12783.30 250
12784.37 290
12785.43 231
12786.50 268
12787.57 218
12788.64 258
12789.70 229
12790.77 227
12791.84 230
12792.91 231
12793.97 228
12795.04 233
12796.11 234
12797.18 238
12798.25 257
12799.31 256
12800.38 241
12801.45 234
12802.52 248
12803.59 255
12804.66 294
12805.72 248
12806.79 248
12807.86 242
12808.93 279
12810.00 239
12811.07 215
12812.14 253
12813.20 284
12814.27 286
12815.34 299
12816.41 283
12817.48 243
12818.55 274
12819.62 271
12820.69 271
12821.76 253
12822.83 246
12823.89 249
12824.96 281
12826.03 254
12827.10 239
12828.17 186
12829.24 236
12830.31 233
12831.38 258
12832.45 266
12833.52 224
12834.59 215
12835.66 213
12836.73 219
12837.80 231
12838.87 220
12839.94 194
12841.01 223
12842.08 230
12843.15 220
12844.22 203
12845.29 209
12846.36 221
12847.43 226
12848.50 239
12849.57 247
12850.64 225
12851.71 243
12852.78 198
12853.85 214
12854.92 223
12855.99 215
12857.06 192
12858.13 180
12859.20 209
12860.27 205
12861.34 190
12862.41 193
12863.48 215
12864.56 223
12865.63 200
12866.70 174
12867.77 175
12868.84 193
12869.91 173
12870.98 202
12872.05 186
12873.12 210
12874.20 217
12875.27 202
12876.34 178
12877.41 167
12878.48 197
12879.55 176
12880.62 210
12881.70 216
12882.77 196
12883.84 208
12884.91 228
12885.98 215
12887.05 215
12888.13 202
12889.20 230
12890.27 208
12891.34 214
12892.41 211
12893.49 187
12894.56 194
12895.63 186
12896.70 190
12897.77 180
12898.85 203
12899.92 202
12900.99 169
12902.06 179
12903.14 194
12904.21 218
12905.28 214
12906.35 194
12907.43 193
12908.50 201
12909.57 208
12910.64 186
12911.72 191
12912.79 188
12913.86 206
12914.94 206
12916.01 198
12917.08 193
12918.16 203
12919.23 223
12920.30 207
12921.37 197
12922.45 178
12923.52 231
12924.59 219
12925.67 199
12926.74 195
12927.82 188
12928.89 204
12929.96 216
12931.04 193
12932.11 215
12933.18 212
12934.26 198
12935.33 199
12936.40 166
12937.48 194
12938.55 191
12939.63 211
12940.70 186
12941.77 211
12942.85 183
12943.92 191
12945.00 208
12946.07 199
12947.15 205
12948.22 169
12949.29 197
12950.37 189
12951.44 175
12952.52 176
12953.59 183
12954.67 206
12955.74 207
12956.82 207
12957.89 203
12958.97 200
12960.04 214
12961.12 208
12962.19 208
12963.27 182
12964.34 173
12965.42 200
12966.49 193
12967.57 219
12968.64 190
12969.72 192
12970.79 212
12971.87 178
12972.94 182
12974.02 233
12975.09 233
12976.17 208
12977.24 202
12978.32 183
12979.40 214
12980.47 207
12981.55 195
12982.62 198
12983.70 189
12984.77 184
12985.85 197
12986.93 208
12988.00 204
12989.08 205
12990.15 205
12991.23 212
12992.31 222
12993.38 202
12994.46 238
12995.54 222
12996.61 187
12997.69 214
12998.76 245
12999.84 212
13000.92 207
13001.99 226
13003.07 225
13004.15 220
13005.22 209
13006.30 244
13007.38 182
13008.45 230
13009.53 200
13010.61 245
13011.69 238
13012.76 229
13013.84 222
13014.92 230
13015.99 215
13017.07 216
13018.15 241
13019.23 198
13020.30 230
13021.38 238
13022.46 233
13023.54 223
13024.61 226
13025.69 218
13026.77 230
13027.85 247
13028.92 225
13030.00 216
13031.08 202
13032.16 176
13033.23 223
13034.31 234
13035.39 254
13036.47 212
13037.55 248
13038.62 246
13039.70 229
13040.78 205
13041.86 206
13042.94 220
13044.02 200
13045.09 215
13046.17 209
13047.25 193
13048.33 194
13049.41 214
13050.49 184
13051.57 182
13052.64 185
13053.72 190
13054.80 204
13055.88 214
13056.96 211
13058.04 218
13059.12 201
13060.20 180
13061.27 162
13062.35 214
13063.43 185
13064.51 198
13065.59 208
13066.67 204
13067.75 208
13068.83 191
13069.91 163
13070.99 202
13072.07 175
13073.15 194
13074.23 226
13075.31 169
13076.39 169
13077.47 205
13078.55 183
13079.63 175
13080.71 191
13081.79 190
13082.86 189
13083.94 211
13085.02 195
13086.11 190
13087.19 197
13088.27 182
13089.35 176
13090.43 175
13091.51 186
13092.59 198
13093.67 181
13094.75 188
13095.83 158
13096.91 198
13097.99 198
13099.07 189
13100.15 206
13101.23 211
13102.31 191
13103.39 194
13104.47 180
13105.55 176
13106.63 175
13107.72 166
13108.80 187
13109.88 196
13110.96 178
13112.04 182
13113.12 197
13114.20 202
13115.28 204
13116.37 202
13117.45 203
13118.53 196
13119.61 198
13120.69 180
13121.77 224
13122.85 174
13123.94 190
13125.02 214
13126.10 192
13127.18 175
13128.26 159
13129.34 185
13130.43 190
13131.51 178
13132.59 177
13133.67 157
13134.75 196
13135.84 200
13136.92 198
13138.00 193
13139.08 184
13140.17 175
13141.25 181
13142.33 184
13143.41 193
13144.49 197
13145.58 177
13146.66 211
13147.74 195
13148.83 187
13149.91 209
13150.99 193
13152.07 201
13153.16 160
13154.24 194
13155.32 202
13156.41 199
13157.49 171
13158.57 195
13159.65 200
13160.74 176
13161.82 188
13162.90 197
13163.99 160
13165.07 169
13166.15 196
13167.24 172
13168.32 184
13169.40 183
13170.49 217
13171.57 213
13172.66 175
13173.74 183
13174.82 191
13175.91 232
13176.99 181
13178.07 166
13179.16 191
13180.24 182
13181.33 165
13182.41 189
13183.49 208
13184.58 179
13185.66 188
13186.75 189
13187.83 194
13188.91 206
13190.00 224
13191.08 220
13192.17 200
13193.25 182
13194.34 198
13195.42 219
13196.51 215
13197.59 185
13198.68 203
13199.76 207
13200.85 220
13201.93 191
13203.02 167
13204.10 202
13205.19 222
13206.27 189
13207.36 207
13208.44 217
13209.53 210
13210.61 204
13211.70 183
13212.78 211
13213.87 169
13214.95 218
13216.04 217
13217.12 202
13218.21 184
13219.29 209
13220.38 181
13221.47 215
13222.55 185
13223.64 202
13224.72 196
13225.81 219
13226.89 198
13227.98 207
13229.07 194
13230.15 192
13231.24 229
13232.32 200
13233.41 224
13234.50 236
13235.58 213
13236.67 207
13237.76 198
13238.84 246
13239.93 214
13241.01 204
13242.10 211
13243.19 260
13244.27 216
13245.36 215
13246.45 222
13247.53 237
13248.62 236
13249.71 213
13250.79 231
13251.88 261
13252.97 225
13254.06 237
13255.14 255
13256.23 250
13257.32 216
13258.40 208
13259.49 262
13260.58 277
13261.67 285
13262.75 241
13263.84 241
13264.93 235
13266.02 248
13267.10 234
13268.19 252
13269.28 236
13270.37 230
13271.45 245
13272.54 247
13273.63 270
13274.72 241
13275.80 238
13276.89 259
13277.98 265
13279.07 273
13280.16 241
13281.24 261
13282.33 275
13283.42 273
13284.51 246
13285.60 271
13286.69 276
13287.77 290
13288.86 262
13289.95 264
13291.04 243
13292.13 288
13293.22 301
13294.31 256
13295.39 277
13296.48 297
13297.57 291
13298.66 317
13299.75 235
13300.84 261
13301.93 308
13303.02 295
13304.11 299
13305.19 311
13306.28 270
13307.37 325
13308.46 368
13309.55 307
13310.64 347
13311.73 310
13312.82 353
13313.91 329
13315.00 313
13316.09 313
13317.18 308
13318.27 313
13319.36 311
13320.45 314
13321.54 302
13322.63 291
13323.72 313
13324.81 301
13325.90 292
13326.99 281
13328.08 317
13329.17 333
13330.26 324
13331.35 330
13332.44 311
13333.53 334
13334.62 312
13335.71 347
13336.80 297
13337.89 335
13338.98 336
13340.07 331
13341.16 337
13342.25 327
13343.34 330
13344.43 354
13345.52 337
13346.61 299
13347.70 313
13348.79 334
13349.89 355
13350.98 335
13352.07 349
13353.16 352
13354.25 341
13355.34 348
13356.43 373
13357.52 361
13358.61 349
13359.71 391
13360.80 411
13361.89 384
13362.98 381
13364.07 397
13365.16 448
13366.26 475
13367.35 402
13368.44 439
13369.53 447
13370.62 443
13371.71 418
13372.81 414
13373.90 397
13374.99 407
13376.08 387
13377.17 332
13378.27 325
13379.36 356
13380.45 342
13381.54 366
13382.63 312
13383.73 291
13384.82 326
13385.91 314
13387.00 298
13388.10 296
13389.19 282
13390.28 314
13391.37 274
13392.47 299
13393.56 283
13394.65 304
13395.75 315
13396.84 309
13397.93 295
13399.02 266
13400.12 281
13401.21 304
13402.30 310
13403.40 277
13404.49 319
13405.58 347
13406.68 294
13407.77 319
13408.86 300
13409.96 299
13411.05 305
13412.14 277
13413.24 287
13414.33 270
13415.42 331
13416.52 329
13417.61 337
13418.70 299
13419.80 312
13420.89 316
13421.99 322
13423.08 334
13424.17 352
13425.27 348
13426.36 332
13427.46 338
13428.55 317
13429.64 353
13430.74 347
13431.83 373
13432.93 334
13434.02 377
13435.12 335
13436.21 369
13437.30 383
13438.40 389
13439.49 345
13440.59 346
13441.68 339
13442.78 341
13443.87 333
13444.97 347
13446.06 422
13447.16 345
13448.25 349
13449.35 372
13450.44 418
13451.54 404
13452.63 378
13453.73 361
13454.82 422
13455.92 367
13457.01 355
13458.11 405
13459.20 403
13460.30 363
13461.39 390
13462.49 429
13463.59 406
13464.68 432
13465.78 410
13466.87 371
13467.97 405
13469.06 460
13470.16 449
13471.26 428
13472.35 456
13473.45 372
13474.54 373
13475.64 423
13476.74 392
13477.83 405
13478.93 380
13480.03 396
13481.12 449
13482.22 422
13483.31 465
13484.41 461
13485.51 451
13486.60 464
13487.70 417
13488.80 411
13489.89 448
13490.99 468
13492.09 493
13493.18 504
13494.28 492
13495.38 540
13496.47 510
13497.57 545
13498.67 542
13499.77 534
13500.86 526
13501.96 531
13503.06 546
13504.15 543
13505.25 543
13506.35 533
13507.45 488
13508.54 486
13509.64 477
13510.74 484
13511.84 439
13512.93 428
13514.03 403
13515.13 374
13516.23 366
13517.32 351
13518.42 378
13519.52 336
13520.62 361
13521.72 337
13522.81 343
13523.91 325
13525.01 321
13526.11 334
13527.21 314
13528.30 356
13529.40 349
13530.50 337
13531.60 321
13532.70 320
13533.80 351
13534.89 328
13535.99 330
13537.09 357
13538.19 342
13539.29 335
13540.39 342
13541.49 345
13542.58 314
13543.68 327
13544.78 324
13545.88 336
13546.98 318
13548.08 309
13549.18 346
13550.28 318
13551.38 316
13552.48 296
13553.58 292
13554.67 296
13555.77 321
13556.87 325
13557.97 315
13559.07 310
13560.17 357
13561.27 335
13562.37 335
13563.47 309
13564.57 313
13565.67 323
13566.77 312
13567.87 323
13568.97 354
13570.07 308
13571.17 296
13572.27 312
13573.37 317
13574.47 324
13575.57 310
13576.67 319
13577.77 307
13578.87 290
13579.97 340
13581.07 351
13582.17 350
13583.27 331
13584.37 289
13585.47 305
13586.57 321
13587.67 349
13588.77 329
13589.88 321
13590.98 315
13592.08 309
13593.18 330
13594.28 345
13595.38 354
13596.48 385
13597.58 358
13598.68 378
13599.78 323
13600.88 308
13601.99 383
13603.09 402
13604.19 344
13605.29 342
13606.39 331
13607.49 342
13608.59 325
13609.70 363
13610.80 359
13611.90 366
13613.00 355
13614.10 355
13615.20 299
13616.31 334
13617.41 342
13618.51 327
13619.61 337
13620.71 332
13621.82 357
13622.92 324
13624.02 339
13625.12 335
13626.22 350
13627.33 360
13628.43 372
13629.53 350
13630.63 366
13631.74 360
13632.84 361
13633.94 376
13635.04 303
13636.15 339
13637.25 338
13638.35 323
13639.45 334
13640.56 318
13641.66 377
13642.76 357
13643.87 338
13644.97 327
13646.07 305
13647.17 339
13648.28 336
13649.38 349
13650.48 307
13651.59 292
13652.69 302
13653.79 325
13654.90 302
13656.00 307
13657.10 302
13658.21 280
13659.31 313
13660.41 301
13661.52 300
13662.62 309
13663.72 302
13664.83 286
13665.93 245
13667.04 312
13668.14 296
13669.24 306
13670.35 265
13671.45 254
13672.56 305
13673.66 318
13674.76 286
13675.87 301
13676.97 307
13678.08 316
13679.18 334
13680.29 315
13681.39 306
13682.49 315
13683.60 287
13684.70 326
13685.81 318
13686.91 285
13688.02 277
13689.12 303
13690.23 295
13691.33 315
13692.44 297
13693.54 280
13694.65 336
13695.75 315
13696.86 354
13697.96 319
13699.07 284
13700.17 331
13701.28 357
13702.38 305
13703.49 312
13704.59 338
13705.70 346
13706.80 345
13707.91 314
13709.02 299
13710.12 323
13711.23 328
13712.33 314
13713.44 269
13714.54 340
13715.65 348
13716.76 345
13717.86 291
13718.97 322
13720.07 343
13721.18 355
13722.29 370
13723.39 350
13724.50 367
13725.60 364
13726.71 378
13727.82 387
13728.92 417
13730.03 406
13731.14 402
13732.24 414
13733.35 390
13734.46 372
13735.56 376
13736.67 395
13737.78 377
13738.88 375
13739.99 373
13741.10 415
13742.20 388
13743.31 400
13744.42 394
13745.52 389
13746.63 440
13747.74 395
13748.84 390
13749.95 431
13751.06 474
13752.17 474
13753.27 442
13754.38 465
13755.49 487
13756.60 488
13757.70 508
13758.81 501
13759.92 537
13761.03 520
13762.13 500
13763.24 574
13764.35 530
13765.46 583
13766.57 642
13767.67 697
13768.78 708
13769.89 766
13771.00 759
13772.11 754
13773.21 723
13774.32 800
13775.43 788
13776.54 730
13777.65 649
13778.75 618
13779.86 607
13780.97 607
13782.08 571
13783.19 488
13784.30 473
13785.41 449
13786.51 444
13787.62 467
13788.73 408
13789.84 366
13790.95 378
13792.06 401
13793.17 402
13794.28 391
13795.39 373
13796.49 386
13797.60 412
13798.71 366
13799.82 368
13800.93 389
13802.04 384
13803.15 361
13804.26 390
13805.37 354
13806.48 342
13807.59 400
13808.70 403
13809.81 405
13810.92 361
13812.03 352
13813.14 367
13814.25 357
13815.36 362
13816.47 328
13817.58 369
13818.69 351
13819.80 330
13820.91 337
13822.02 334
13823.13 330
13824.24 334
13825.35 336
13826.46 327
13827.57 343
13828.68 341
13829.79 324
13830.90 312
13832.01 325
13833.12 334
13834.23 381
13835.34 342
13836.45 338
13837.56 302
13838.67 359
13839.78 355
13840.89 374
13842.01 338
13843.12 348
13844.23 356
13845.34 363
13846.45 355
13847.56 357
13848.67 329
13849.78 352
13850.89 345
13852.01 347
13853.12 363
13854.23 399
13855.34 380
13856.45 367
13857.56 365
13858.67 378
13859.79 401
13860.90 386
13862.01 417
13863.12 397
13864.23 387
13865.34 403
13866.46 432
13867.57 409
13868.68 388
13869.79 361
13870.90 364
13872.02 369
13873.13 393
13874.24 382
13875.35 330
13876.47 359
13877.58 383
13878.69 356
13879.80 371
13880.92 356
13882.03 329
13883.14 347
13884.25 365
13885.37 311
13886.48 342
13887.59 359
13888.70 379
13889.82 347
13890.93 333
13892.04 367
13893.16 374
13894.27 347
13895.38 352
13896.49 366
13897.61 387
13898.72 326
13899.83 369
13900.95 363
13902.06 325
13903.17 342
13904.29 401
13905.40 343
13906.51 347
13907.63 373
13908.74 385
13909.85 384
13910.97 322
13912.08 326
13913.20 318
13914.31 364
13915.42 345
13916.54 336
13917.65 295
13918.77 332
13919.88 329
13920.99 323
13922.11 312
13923.22 333
13924.34 328
13925.45 325
13926.56 334
13927.68 345
13928.79 323
13929.91 330
13931.02 328
13932.14 350
13933.25 322
13934.37 315
13935.48 325
13936.60 317
13937.71 320
13938.83 311
13939.94 316
13941.05 367
13942.17 334
13943.28 316
13944.40 309
13945.51 312
13946.63 333
13947.75 303
13948.86 298
13949.98 321
13951.09 312
13952.21 320
13953.32 310
13954.44 303
13955.55 329
13956.67 286
13957.78 315
13958.90 299
13960.01 315
13961.13 322
13962.25 309
13963.36 338
13964.48 294
13965.59 306
13966.71 323
13967.83 346
13968.94 358
13970.06 281
13971.17 303
13972.29 323
13973.41 357
13974.52 318
13975.64 294
13976.75 315
13977.87 328
13978.99 367
13980.10 332
13981.22 307
13982.34 330
13983.45 341
13984.57 333
13985.69 345
13986.80 341
13987.92 357
13989.04 310
13990.15 330
13991.27 345
13992.39 323
13993.50 363
13994.62 332
13995.74 323
13996.86 348
13997.97 351
13999.09 360
14000.21 388
14001.33 329
14002.44 358
14003.56 358
14004.68 403
14005.79 382
14006.91 339
14008.03 333
14009.15 370
14010.27 378
14011.38 388
14012.50 370
14013.62 374
14014.74 404
14015.85 353
14016.97 399
14018.09 378
14019.21 404
14020.33 419
14021.44 437
14022.56 421
14023.68 417
14024.80 420
14025.92 430
14027.04 416
14028.15 372
14029.27 385
14030.39 344
14031.51 370
14032.63 371
14033.75 351
14034.86 345
14035.98 345
14037.10 301
14038.22 321
14039.34 331
14040.46 330
14041.58 346
14042.70 339
14043.82 318
14044.93 340
14046.05 375
14047.17 360
14048.29 329
14049.41 330
14050.53 351
14051.65 352
14052.77 352
14053.89 346
14055.01 375
14056.13 321
14057.25 329
14058.37 360
14059.49 339
14060.61 328
14061.73 355
14062.85 391
14063.97 354
14065.09 344
14066.20 336
14067.32 354
14068.44 378
14069.56 380
14070.68 344
14071.81 364
14072.93 387
14074.05 402
14075.17 396
14076.29 383
14077.41 374
14078.53 392
14079.65 420
14080.77 436
14081.89 416
14083.01 423
14084.13 420
14085.25 420
14086.37 438
14087.49 415
14088.61 433
14089.73 448
14090.85 462
14091.97 477
14093.10 504
14094.22 498
14095.34 518
14096.46 524
14097.58 491
14098.70 510
14099.82 527
14100.94 506
14102.07 523
14103.19 511
14104.31 459
14105.43 424
14106.55 399
14107.67 393
14108.79 386
14109.92 399
14111.04 376
14112.16 352
14113.28 349
14114.40 374
14115.52 353
14116.65 358
14117.77 380
14118.89 351
14120.01 362
14121.13 348
14122.26 348
14123.38 335
14124.50 316
14125.62 310
14126.75 358
14127.87 352
14128.99 327
14130.11 312
14131.24 325
14132.36 364
14133.48 329
14134.60 323
14135.73 319
14136.85 374
14137.97 354
14139.09 379
14140.22 358
14141.34 368
14142.46 358
14143.59 333
14144.71 365
14145.83 359
14146.95 337
14148.08 341
14149.20 337
14150.32 328
14151.45 315
14152.57 358
14153.69 364
14154.82 333
14155.94 333
14157.06 333
14158.19 335
14159.31 316
14160.44 322
14161.56 302
14162.68 330
14163.81 346
14164.93 279
14166.05 279
14167.18 284
14168.30 318
14169.43 314
14170.55 334
14171.67 295
14172.80 286
14173.92 315
14175.05 257
14176.17 275
14177.30 296
14178.42 308
14179.54 289
14180.67 306
14181.79 278
14182.92 289
14184.04 292
14185.17 296
14186.29 319
14187.42 284
14188.54 271
14189.67 322
14190.79 323
14191.92 298
14193.04 262
14194.17 288
14195.29 285
14196.42 299
14197.54 317
14198.67 289
14199.79 295
14200.92 317
14202.04 291
14203.17 275
14204.29 273
14205.42 287
14206.54 294
14207.67 282
14208.79 269
14209.92 287
14211.05 274
14212.17 290
14213.30 269
14214.42 277
14215.55 251
14216.67 261
14217.80 250
14218.93 244
14220.05 281
14221.18 274
14222.30 297
14223.43 271
14224.56 250
14225.68 251
14226.81 254
14227.94 257
14229.06 249
14230.19 259
14231.32 294
14232.44 242
14233.57 247
14234.70 239
14235.82 271
14236.95 292
14238.08 265
14239.20 288
14240.33 255
14241.46 261
14242.58 275
14243.71 264
14244.84 273
14245.96 269
14247.09 253
14248.22 255
14249.34 223
14250.47 243
14251.60 245
14252.73 242
14253.85 258
14254.98 249
14256.11 254
14257.24 239
14258.36 256
14259.49 241
14260.62 253
14261.75 249
14262.87 236
14264.00 252
14265.13 255
14266.26 203
14267.39 239
14268.51 251
14269.64 267
14270.77 260
14271.90 238
14273.03 223
14274.15 240
14275.28 228
14276.41 227
14277.54 227
14278.67 236
14279.80 236
14280.92 226
14282.05 235
14283.18 206
14284.31 250
14285.44 254
14286.57 217
14287.70 231
14288.82 230
14289.95 235
14291.08 227
14292.21 224
14293.34 230
14294.47 223
14295.60 189
14296.73 229
14297.86 208
14298.99 227
14300.11 207
14301.24 237
14302.37 226
14303.50 213
14304.63 228
14305.76 209
14306.89 234
14308.02 232
14309.15 208
14310.28 242
14311.41 236
14312.54 227
14313.67 209
14314.80 216
14315.93 231
14317.06 202
14318.19 218
14319.32 180
14320.45 221
14321.58 232
14322.71 249
14323.84 235
14324.97 223
14326.10 217
14327.23 225
14328.36 216
14329.49 182
14330.62 196
14331.75 229
14332.88 212
14334.01 200
14335.14 187
14336.27 220
14337.40 211
14338.53 195
14339.66 194
14340.79 191
14341.93 209
14343.06 201
14344.19 210
14345.32 174
14346.45 174
14347.58 199
14348.71 195
14349.84 191
14350.97 180
14352.11 200
14353.24 222
14354.37 205
14355.50 170
14356.63 225
14357.76 223
14358.89 202
14360.03 198
14361.16 210
14362.29 182
14363.42 196
14364.55 219
14365.68 220
14366.82 203
14367.95 180
14369.08 219
14370.21 198
14371.34 209
14372.48 196
14373.61 176
14374.74 207
14375.87 197
14377.00 190
14378.14 185
14379.27 220
14380.40 210
14381.53 224
14382.67 176
14383.80 186
14384.93 189
14386.06 209
14387.20 216
14388.33 185
14389.46 220
14390.59 200
14391.73 217
14392.86 201
14393.99 197
14395.13 221
14396.26 196
14397.39 201
14398.53 211
14399.66 199
14400.79 206
14401.92 198
14403.06 230
14404.19 190
14405.32 189
14406.46 224
14407.59 187
14408.72 190
14409.86 193
14410.99 181
14412.13 186
14413.26 219
14414.39 199
14415.53 188
14416.66 184
14417.79 201
14418.93 183
14420.06 187
14421.20 198
14422.33 177
14423.46 200
14424.60 213
14425.73 201
14426.87 190
14428.00 193
14429.14 212
14430.27 181
14431.40 176
14432.54 197
14433.67 217
14434.81 196
14435.94 196
14437.08 197
14438.21 185
14439.35 206
14440.48 230
14441.62 203
14442.75 202
14443.88 187
14445.02 208
14446.15 192
14447.29 202
14448.42 204
14449.56 199
14450.70 202
14451.83 206
14452.97 226
14454.10 204
14455.24 189
14456.37 191
14457.51 218
14458.64 206
14459.78 248
14460.91 225
14462.05 189
14463.18 198
14464.32 208
14465.46 215
14466.59 201
14467.73 216
14468.86 199
14470.00 209
14471.14 243
14472.27 189
14473.41 211
14474.54 199
14475.68 213
14476.82 226
14477.95 238
14479.09 231
14480.22 210
14481.36 215
14482.50 208
14483.63 220
14484.77 200
14485.91 228
14487.04 205
14488.18 227
14489.32 194
14490.45 216
14491.59 221
14492.73 197
14493.86 198
14495.00 187
14496.14 196
14497.27 210
14498.41 207
14499.55 234
14500.69 224
14501.82 237
14502.96 214
14504.10 196
14505.23 210
14506.37 189
14507.51 188
14508.65 223
14509.78 204
14510.92 189
14512.06 201
14513.20 189
14514.33 206
14515.47 229
14516.61 200
14517.75 207
14518.89 203
14520.02 207
14521.16 223
14522.30 222
14523.44 186
14524.57 214
14525.71 172
14526.85 200
14527.99 206
14529.13 198
14530.27 222
14531.40 209
14532.54 193
14533.68 226
14534.82 208
14535.96 225
14537.10 194
14538.23 228
14539.37 199
14540.51 163
14541.65 196
14542.79 200
14543.93 224
14545.07 203
14546.21 218
14547.35 222
14548.48 199
14549.62 238
14550.76 241
14551.90 262
14553.04 221
14554.18 220
14555.32 211
14556.46 203
14557.60 216
14558.74 225
14559.88 219
14561.02 238
14562.16 228
14563.30 230
14564.43 218
14565.57 243
14566.71 223
14567.85 252
14568.99 236
14570.13 234
14571.27 223
14572.41 255
14573.55 235
14574.69 241
14575.83 244
14576.97 232
14578.11 224
14579.25 209
14580.39 252
14581.53 246
14582.67 265
14583.81 255
14584.96 230
14586.10 224
14587.24 258
14588.38 280
14589.52 269
14590.66 284
14591.80 267
14592.94 280
14594.08 275
14595.22 304
14596.36 279
14597.50 275
14598.64 239
14599.78 282
14600.93 259
14602.07 272
14603.21 300
14604.35 290
14605.49 269
14606.63 272
14607.77 270
14608.91 267
14610.06 301
14611.20 327
14612.34 308
14613.48 294
14614.62 280
14615.76 302
14616.91 312
14618.05 311
14619.19 280
14620.33 313
14621.47 333
14622.61 319
14623.76 309
14624.90 342
14626.04 390
14627.18 382
14628.32 349
14629.47 393
14630.61 383
14631.75 398
14632.89 413
14634.04 427
14635.18 385
14636.32 425
14637.46 388
14638.61 394
14639.75 380
14640.89 321
14642.03 333
14643.18 319
14644.32 349
14645.46 305
14646.60 297
14647.75 305
14648.89 300
14650.03 273
14651.18 257
14652.32 249
14653.46 246
14654.61 265
14655.75 237
14656.89 225
14658.03 237
14659.18 241
14660.32 265
14661.46 256
14662.61 220
14663.75 233
14664.90 209
14666.04 233
14667.18 239
14668.33 225
14669.47 234
14670.61 255
14671.76 242
14672.90 243
14674.05 231
14675.19 238
14676.33 240
14677.48 199
14678.62 238
14679.77 189
14680.91 211
14682.05 203
14683.20 230
14684.34 207
14685.49 193
14686.63 194
14687.78 194
14688.92 213
14690.06 225
14691.21 222
14692.35 227
14693.50 230
14694.64 195
14695.79 201
14696.93 217
14698.08 217
14699.22 182
14700.37 206
14701.51 218
14702.66 194
14703.80 189
14704.95 209
14706.09 192
14707.24 207
14708.38 217
14709.53 204
14710.67 201
14711.82 202
14712.96 226
14714.11 196
14715.26 223
14716.40 201
14717.55 237
14718.69 216
14719.84 204
14720.98 192
14722.13 225
14723.28 225
14724.42 243
14725.57 233
14726.71 227
14727.86 220
14729.01 200
14730.15 196
14731.30 211
14732.44 217
14733.59 184
14734.74 200
14735.88 236
14737.03 209
14738.18 182
14739.32 183
14740.47 186
14741.61 216
14742.76 202
14743.91 189
14745.05 190
14746.20 227
14747.35 216
14748.49 199
14749.64 210
14750.79 210
14751.94 230
14753.08 220
14754.23 227
14755.38 219
14756.52 196
14757.67 201
14758.82 235
14759.97 200
14761.11 235
14762.26 238
14763.41 233
14764.55 243
14765.70 225
14766.85 196
14768.00 182
14769.15 204
14770.29 205
14771.44 225
14772.59 243
14773.74 246
14774.88 235
14776.03 251
14777.18 207
14778.33 210
14779.48 220
14780.62 234
14781.77 211
14782.92 216
14784.07 238
14785.22 236
14786.36 264
14787.51 239
14788.66 250
14789.81 239
14790.96 257
14792.11 225
14793.26 268
14794.40 256
14795.55 278
14796.70 289
14797.85 237
14799.00 249
14800.15 277
14801.30 247
14802.45 221
14803.59 251
14804.74 224
14805.89 227
14807.04 215
14808.19 256
14809.34 234
14810.49 228
14811.64 218
14812.79 229
14813.94 222
14815.09 244
14816.24 249
14817.39 225
14818.53 227
14819.68 227
14820.83 230
14821.98 212
14823.13 203
14824.28 213
14825.43 220
14826.58 207
14827.73 199
14828.88 221
14830.03 234
14831.18 213
14832.33 212
14833.48 187
14834.63 201
14835.78 215
14836.93 192
14838.08 213
14839.23 208
14840.38 176
14841.53 184
14842.69 192
14843.84 179
14844.99 169
14846.14 202
14847.29 196
14848.44 201
14849.59 181
14850.74 174
14851.89 186
14853.04 174
14854.19 161
14855.34 180
14856.49 162
14857.65 178
14858.80 176
14859.95 191
14861.10 176
14862.25 184
14863.40 191
14864.55 191
14865.70 201
14866.86 176
14868.01 195
14869.16 161
14870.31 179
14871.46 170
14872.61 183
14873.77 176
14874.92 175
14876.07 184
14877.22 178
14878.37 176
14879.52 174
14880.68 188
14881.83 185
14882.98 200
14884.13 181
14885.28 172
14886.44 186
14887.59 168
14888.74 192
14889.89 207
14891.05 161
14892.20 177
14893.35 177
14894.50 201
14895.66 176
14896.81 205
14897.96 218
14899.11 189
14900.27 195
14901.42 191
14902.57 183
14903.72 181
14904.88 184
14906.03 176
14907.18 204
14908.34 194
14909.49 207
14910.64 181
14911.80 184
14912.95 191
14914.10 202
14915.26 201
14916.41 200
14917.56 202
14918.72 201
14919.87 200
14921.02 219
14922.18 217
14923.33 186
14924.48 201
14925.64 192
14926.79 199
14927.94 239
14929.10 212
14930.25 187
14931.41 243
14932.56 208
14933.71 214
14934.87 195
14936.02 208
14937.18 170
14938.33 216
14939.48 202
14940.64 197
14941.79 229
14942.95 215
14944.10 243
14945.26 202
14946.41 236
14947.57 251
14948.72 248
14949.87 215
14951.03 200
14952.18 234
14953.34 228
14954.49 220
14955.65 231
14956.80 228
14957.96 203
14959.11 182
14960.27 198
14961.42 222
14962.58 186
14963.73 219
14964.89 186
14966.04 204
14967.20 170
14968.36 216
14969.51 197
14970.67 178
14971.82 168
14972.98 170
14974.13 174
14975.29 178
14976.44 159
14977.60 156
14978.76 198
14979.91 156
14981.07 176
14982.22 173
14983.38 187
14984.53 156
14985.69 156
14986.85 166
14988.00 164
14989.16 146
14990.32 173
14991.47 158
14992.63 144
14993.78 162
14994.94 164
14996.10 174
14997.25 164
14998.41 174
14999.57 152
15000.72 159
15001.88 152
15003.04 162
15004.19 165
15005.35 171
15006.51 170
15007.66 168
15008.82 163
15009.98 149
15011.13 150
15012.29 166
15013.45 166
15014.61 144
15015.76 139
15016.92 154
15018.08 179
15019.23 165
15020.39 162
15021.55 132
15022.71 156
15023.86 147
15025.02 152
15026.18 165
15027.34 159
15028.49 176
15029.65 145
15030.81 176
15031.97 162
15033.13 157
15034.28 139
15035.44 167
15036.60 159
15037.76 138
15038.92 165
15040.07 170
15041.23 140
15042.39 143
15043.55 136
15044.71 167
15045.87 153
15047.02 149
15048.18 153
15049.34 130
15050.50 147
15051.66 141
15052.82 145
15053.98 142
15055.13 158
15056.29 147
15057.45 153
15058.61 146
15059.77 184
15060.93 164
15062.09 148
15063.25 128
15064.40 136
15065.56 135
15066.72 161
15067.88 146
15069.04 152
15070.20 150
15071.36 138
15072.52 160
15073.68 143
15074.84 148
15076.00 127
15077.16 153
15078.32 129
15079.48 135
15080.64 148
15081.80 148
15082.96 149
15084.12 142
15085.28 144
15086.44 151
15087.60 144
15088.76 120
15089.92 139
15091.08 126
15092.24 155
15093.40 163
15094.56 132
15095.72 130
15096.88 136
15098.04 149
15099.20 142
15100.36 122
15101.52 143
15102.68 176
15103.84 161
15105.00 143
15106.16 114
15107.32 139
15108.48 151
15109.64 153
15110.80 131
15111.96 120
15113.13 137
15114.29 145
15115.45 144
15116.61 134
15117.77 138
15118.93 130
15120.09 140
15121.25 147
15122.42 130
15123.58 141
15124.74 153
15125.90 135
15127.06 157
15128.22 132
15129.38 137
15130.55 153
15131.71 137
15132.87 119
15134.03 118
15135.19 138
15136.35 152
15137.52 143
15138.68 148
15139.84 138
15141.00 129
15142.16 130
15143.33 146
15144.49 126
15145.65 131
15146.81 141
15147.97 127
15149.14 122
15150.30 132
15151.46 137
15152.62 152
15153.79 143
15154.95 137
15156.11 155
15157.27 151
15158.44 143
15159.60 139
15160.76 136
15161.93 130
15163.09 147
15164.25 164
15165.41 136
15166.58 131
15167.74 132
15168.90 158
15170.07 136
15171.23 142
15172.39 153
15173.56 137
15174.72 152
15175.88 151
15177.05 145
15178.21 127
15179.37 174
15180.54 160
15181.70 145
15182.86 160
15184.03 133
15185.19 163
15186.36 172
15187.52 168
15188.68 150
15189.85 135
15191.01 173
15192.17 156
15193.34 143
15194.50 148
15195.67 163
15196.83 138
15198.00 152
15199.16 154
15200.32 134
15201.49 137
15202.65 157
15203.82 145
15204.98 162
15206.15 152
15207.31 146
15208.48 153
15209.64 160
15210.80 156
15211.97 167
15213.13 151
15214.30 157
15215.46 144
15216.63 158
15217.79 142
15218.96 166
15220.12 161
15221.29 187
15222.45 222
15223.62 187
15224.78 207
15225.95 174
15227.11 172
15228.28 184
15229.45 212
15230.61 174
15231.78 170
15232.94 173
15234.11 162
15235.27 186
15236.44 184
15237.60 164
15238.77 152
15239.94 171
15241.10 178
15242.27 180
15243.43 182
15244.60 151
15245.77 161
15246.93 158
15248.10 140
15249.26 146
15250.43 147
15251.60 159
15252.76 134
15253.93 160
15255.10 172
15256.26 147
15257.43 132
15258.60 146
15259.76 164
15260.93 138
15262.10 164
15263.26 123
15264.43 144
15265.60 143
15266.76 123
15267.93 122
15269.10 139
15270.26 148
15271.43 124
15272.60 118
15273.76 144
15274.93 131
15276.10 144
15277.27 135
15278.43 142
15279.60 139
15280.77 134
15281.94 146
15283.10 140
15284.27 145
15285.44 141
15286.61 149
15287.77 127
15288.94 133
15290.11 117
15291.28 119
15292.44 128
15293.61 132
15294.78 146
15295.95 156
15297.12 130
15298.28 143
15299.45 144
15300.62 120
15301.79 118
15302.96 128
15304.12 131
15305.29 144
15306.46 118
15307.63 124
15308.80 126
15309.97 131
15311.14 144
15312.30 125
15313.47 117
15314.64 122
15315.81 148
15316.98 131
15318.15 146
15319.32 142
15320.49 141
15321.65 146
15322.82 136
15323.99 112
15325.16 130
15326.33 135
15327.50 154
15328.67 156
15329.84 164
15331.01 144
15332.18 162
15333.35 169
15334.52 148
15335.69 128
15336.85 131
15338.02 138
15339.19 145
15340.36 152
15341.53 148
15342.70 122
15343.87 134
15345.04 140
15346.21 156
15347.38 132
15348.55 126
15349.72 148
15350.89 154
15352.06 143
15353.23 124
15354.40 121
15355.57 131
15356.74 142
15357.91 150
15359.08 148
15360.25 149
15361.43 145
15362.60 163
15363.77 116
15364.94 112
15366.11 111
15367.28 135
15368.45 144
15369.62 165
15370.79 145
15371.96 158
15373.13 121
15374.30 147
15375.47 143
15376.65 155
15377.82 160
15378.99 154
15380.16 157
15381.33 141
15382.50 119
15383.67 152
15384.84 150
15386.02 141
15387.19 133
15388.36 145
15389.53 158
15390.70 140
15391.87 139
15393.04 133
15394.22 168
15395.39 170
15396.56 147
15397.73 148
15398.90 136
15400.08 154
15401.25 164
15402.42 146
15403.59 160
15404.76 158
15405.94 149
15407.11 159
15408.28 149
15409.45 142
15410.63 129
15411.80 148
15412.97 164
15414.14 157
15415.31 134
15416.49 118
15417.66 148
15418.83 146
15420.01 154
15421.18 146
15422.35 150
15423.52 136
15424.70 132
15425.87 144
15427.04 130
15428.22 160
15429.39 157
15430.56 124
15431.73 144
15432.91 146
15434.08 127
15435.25 127
15436.43 138
15437.60 127
15438.77 156
15439.95 132
15441.12 140
15442.30 118
15443.47 110
15444.64 127
15445.82 135
15446.99 151
15448.16 148
15449.34 127
15450.51 148
15451.69 152
15452.86 132
15454.03 134
15455.21 143
15456.38 150
15457.56 140
15458.73 127
15459.90 124
15461.08 156
15462.25 144
15463.43 141
15464.60 120
15465.78 118
15466.95 108
15468.12 136
15469.30 128
15470.47 133
15471.65 129
15472.82 169
15474.00 158
15475.17 129
15476.35 149
15477.52 137
15478.70 135
15479.87 128
15481.05 140
15482.22 124
15483.40 139
15484.57 133
15485.75 137
15486.92 142
15488.10 130
15489.27 124
15490.45 103
15491.62 119
15492.80 133
15493.98 131
15495.15 142
15496.33 150
15497.50 144
15498.68 135
15499.85 137
15501.03 134
15502.21 136
15503.38 127
15504.56 133
15505.73 130
15506.91 141
15508.09 151
15509.26 141
15510.44 112
15511.61 124
15512.79 127
15513.97 128
15515.14 107
15516.32 132
15517.50 130
15518.67 136
15519.85 137
15521.02 153
15522.20 136
15523.38 130
15524.55 149
15525.73 130
15526.91 145
15528.09 149
15529.26 154
15530.44 150
15531.62 111
15532.79 144
15533.97 158
15535.15 166
15536.32 151
15537.50 144
15538.68 152
15539.86 150
15541.03 147
15542.21 129
15543.39 115
15544.57 134
15545.74 163
15546.92 169
15548.10 126
15549.28 132
15550.45 127
15551.63 151
15552.81 146
15553.99 138
15555.16 154
15556.34 130
15557.52 152
15558.70 123
15559.88 139
15561.05 131
15562.23 149
15563.41 149
15564.59 145
15565.77 139
15566.95 132
15568.12 143
15569.30 156
15570.48 149
15571.66 145
15572.84 135
15574.02 154
15575.19 149
15576.37 172
15577.55 155
15578.73 149
15579.91 138
15581.09 153
15582.27 178
15583.45 167
15584.62 150
15585.80 162
15586.98 165
15588.16 163
15589.34 177
15590.52 160
15591.70 160
15592.88 137
15594.06 165
15595.24 190
15596.42 166
15597.60 150
15598.78 163
15599.96 168
15601.14 180
15602.31 157
15603.49 179
15604.67 166
15605.85 180
15607.03 147
15608.21 164
15609.39 162
15610.57 179
15611.75 194
15612.93 205
15614.11 168
15615.29 165
15616.47 204
15617.65 202
15618.83 172
15620.01 187
15621.19 198
15622.38 196
15623.56 157
15624.74 208
15625.92 196
15627.10 197
15628.28 210
15629.46 219
15630.64 221
15631.82 190
15633.00 207
15634.18 195
15635.36 200
15636.54 222
15637.72 209
15638.91 199
15640.09 173
15641.27 201
15642.45 204
15643.63 196
15644.81 230
15645.99 236
15647.17 228
15648.36 208
15649.54 246
15650.72 221
15651.90 220
15653.08 217
15654.26 228
15655.44 228
15656.63 210
15657.81 186
15658.99 197
15660.17 218
15661.35 221
15662.54 206
15663.72 184
15664.90 210
15666.08 214
15667.26 218
15668.45 196
15669.63 229
15670.81 198
15671.99 206
15673.17 217
15674.36 195
15675.54 184
15676.72 203
15677.90 214
15679.09 179
15680.27 188
15681.45 207
15682.63 209
15683.82 166
15685.00 181
15686.18 188
15687.37 205
15688.55 195
15689.73 200
15690.91 198
15692.10 205
15693.28 212
15694.46 193
15695.65 198
15696.83 170
15698.01 212
15699.20 212
15700.38 237
15701.56 227
15702.75 214
15703.93 232
15705.11 229
15706.30 200
15707.48 247
15708.66 211
15709.85 195
15711.03 217
15712.22 232
15713.40 263
15714.58 208
15715.77 230
15716.95 251
15718.14 231
15719.32 201
15720.50 239
15721.69 236
15722.87 247
15724.06 235
15725.24 231
15726.43 225
15727.61 207
15728.79 211
15729.98 226
15731.16 220
15732.35 204
15733.53 217
15734.72 218
15735.90 238
15737.09 234
15738.27 269
15739.46 237
15740.64 253
15741.83 253
15743.01 262
15744.20 270
15745.38 256
15746.57 261
15747.75 230
15748.94 273
15750.12 258
15751.31 271
15752.49 273
15753.68 263
15754.86 252
15756.05 265
15757.23 246
15758.42 237
15759.60 225
15760.79 249
15761.98 261
15763.16 245
15764.35 220
15765.53 228
15766.72 246
15767.90 223
15769.09 220
15770.28 237
15771.46 234
15772.65 213
15773.83 241
15775.02 243
15776.21 218
15777.39 231
15778.58 248
15779.77 212
15780.95 229
15782.14 216
15783.33 200
15784.51 198
15785.70 214
15786.89 224
15788.07 229
15789.26 200
15790.45 217
15791.63 221
15792.82 218
15794.01 195
15795.19 199
15796.38 229
15797.57 238
15798.75 220
15799.94 210
15801.13 180
15802.32 179
15803.50 164
15804.69 178
15805.88 182
15807.06 149
15808.25 177
15809.44 197
15810.63 198
15811.81 188
15813.00 173
15814.19 228
15815.38 183
15816.57 187
15817.75 178
15818.94 176
15820.13 184
15821.32 169
15822.50 178
15823.69 162
15824.88 163
15826.07 174
15827.26 168
15828.44 159
15829.63 160
15830.82 204
15832.01 184
15833.20 170
15834.39 163
15835.57 181
15836.76 190
15837.95 159
15839.14 169
15840.33 179
15841.52 173
15842.71 162
15843.90 170
15845.08 174
15846.27 168
15847.46 200
15848.65 184
15849.84 171
15851.03 147
15852.22 181
15853.41 206
15854.60 173
15855.79 155
15856.97 179
15858.16 207
15859.35 200
15860.54 163
15861.73 137
15862.92 193
15864.11 194
15865.30 195
15866.49 157
15867.68 200
15868.87 185
15870.06 180
15871.25 180
15872.44 156
15873.63 203
15874.82 209
15876.01 204
15877.20 169
15878.39 179
15879.58 179
15880.77 179
15881.96 189
15883.15 176
15884.34 162
15885.53 174
15886.72 164
15887.91 177
15889.10 175
15890.29 175
15891.48 170
15892.67 208
15893.86 187
15895.05 203
15896.24 195
15897.44 185
15898.63 174
15899.82 170
15901.01 213
15902.20 226
15903.39 199
15904.58 192
15905.77 190
15906.96 201
15908.15 178
15909.35 198
15910.54 192
15911.73 186
15912.92 211
15914.11 194
15915.30 169
15916.49 195
15917.69 212
15918.88 218
15920.07 207
15921.26 185
15922.45 195
15923.64 204
15924.84 218
15926.03 178
15927.22 177
15928.41 225
15929.60 220
15930.80 216
15931.99 210
15933.18 221
15934.37 215
15935.56 196
15936.76 218
15937.95 196
15939.14 155
15940.33 176
15941.53 191
15942.72 179
15943.91 177
15945.10 161
15946.30 183
15947.49 173
15948.68 151
15949.87 149
15951.07 157
15952.26 154
15953.45 176
15954.65 152
15955.84 143
15957.03 139
15958.22 150
15959.42 163
15960.61 144
15961.80 157
15963.00 144
15964.19 172
15965.38 155
15966.58 146
15967.77 136
15968.96 167
15970.16 151
15971.35 135
15972.54 152
15973.74 162
15974.93 157
15976.13 135
15977.32 136
15978.51 136
15979.71 147
15980.90 140
15982.09 145
15983.29 122
15984.48 111
15985.68 122
15986.87 135
15988.06 144
15989.26 131
15990.45 153
15991.65 168
15992.84 137
15994.04 144
15995.23 126
15996.43 123
15997.62 150
15998.81 127
16000.01 122
16001.20 124
16002.40 124
16003.59 140
16004.79 137
16005.98 121
16007.18 125
16008.37 114
16009.57 121
16010.76 131
16011.96 131
16013.15 127
16014.35 125
16015.54 125
16016.74 130
16017.93 128
16019.13 144
16020.32 152
16021.52 141
16022.72 144
16023.91 128
16025.11 110
16026.30 106
16027.50 138
16028.69 124
16029.89 118
16031.08 126
16032.28 128
16033.48 152
16034.67 132
16035.87 143
16037.06 125
16038.26 132
16039.46 134
16040.65 124
16041.85 135
16043.05 152
16044.24 149
16045.44 135
16046.63 115
16047.83 143
16049.03 146
16050.22 133
16051.42 128
16052.62 134
16053.81 136
16055.01 126
16056.21 123
16057.40 133
16058.60 152
16059.80 123
16060.99 142
16062.19 135
16063.39 144
16064.58 146
16065.78 137
16066.98 133
16068.18 129
16069.37 108
16070.57 153
16071.77 147
16072.97 122
16074.16 101
16075.36 132
16076.56 144
16077.76 140
16078.95 119
16080.15 133
16081.35 126
16082.55 105
16083.74 150
16084.94 129
16086.14 117
16087.34 144
16088.53 126
16089.73 134
16090.93 122
16092.13 105
16093.33 131
16094.53 121
16095.72 98
16096.92 106
16098.12 111
16099.32 123
16100.52 105
16101.72 114
16102.91 114
16104.11 123
16105.31 126
16106.51 118
16107.71 93
16108.91 138
16110.11 105
16111.30 123
16112.50 100
16113.70 110
16114.90 107
16116.10 108
16117.30 108
16118.50 99
16119.70 136
16120.90 113
16122.10 128
16123.29 104
16124.49 108
16125.69 109
16126.89 126
16128.09 116
16129.29 147
16130.49 123
16131.69 124
16132.89 133
16134.09 111
16135.29 110
16136.49 119
16137.69 131
16138.89 128
16140.09 148
16141.29 145
16142.49 134
16143.69 126
16144.89 144
16146.09 115
16147.29 120
16148.49 113
16149.69 109
16150.89 127
16152.09 141
16153.29 143
16154.49 129
16155.69 124
16156.89 122
16158.09 108
16159.29 124
16160.49 126
16161.69 118
16162.89 128
16164.09 102
16165.30 121
16166.50 98
16167.70 110
16168.90 115
16170.10 115
16171.30 119
16172.50 130
16173.70 120
16174.90 126
16176.10 132
16177.31 140
16178.51 122
16179.71 119
16180.91 126
16182.11 108
16183.31 115
16184.51 109
16185.72 113
16186.92 122
16188.12 120
16189.32 104
16190.52 119
16191.72 106
16192.93 114
16194.13 105
16195.33 127
16196.53 120
16197.73 117
16198.94 128
16200.14 95
16201.34 128
16202.54 118
16203.74 103
16204.95 118
16206.15 111
16207.35 102
16208.55 121
16209.76 125
16210.96 132
16212.16 141
16213.36 135
16214.57 113
16215.77 107
16216.97 102
16218.17 80
16219.38 110
16220.58 142
16221.78 152
16222.99 107
16224.19 113
16225.39 127
16226.59 141
16227.80 112
16229.00 112
16230.20 121
16231.41 147
16232.61 132
16233.81 116
16235.02 128
16236.22 94
16237.42 137
16238.63 136
16239.83 136
16241.04 118
16242.24 131
16243.44 128
16244.65 120
16245.85 112
16247.05 121
16248.26 108
16249.46 154
16250.67 123
16251.87 129
16253.07 122
16254.28 115
16255.48 127
16256.69 148
16257.89 142
16259.09 141
16260.30 142
16261.50 128
16262.71 134
16263.91 129
16265.12 135
16266.32 134
16267.53 127
16268.73 110
16269.94 127
16271.14 132
16272.34 142
16273.55 144
16274.75 148
16275.96 155
16277.16 143
16278.37 122
16279.57 117
16280.78 124
16281.98 130
16283.19 139
16284.39 137
16285.60 148
16286.81 145
16288.01 174
16289.22 140
16290.42 132
16291.63 154
16292.83 173
16294.04 149
16295.24 172
16296.45 163
16297.66 168
16298.86 193
16300.07 161
16301.27 179
16302.48 167
16303.68 166
16304.89 135
16306.10 159
16307.30 147
16308.51 137
16309.71 136
16310.92 166
16312.13 161
16313.33 154
16314.54 170
16315.75 154
16316.95 164
16318.16 149
16319.37 147
16320.57 151
16321.78 136
16322.99 120
16324.19 131
16325.40 154
16326.61 152
16327.81 153
16329.02 140
16330.23 128
16331.43 115
16332.64 133
16333.85 134
16335.05 139
16336.26 101
16337.47 120
16338.68 123
16339.88 126
16341.09 107
16342.30 118
16343.51 129
16344.71 149
16345.92 122
16347.13 114
16348.34 128
16349.54 114
16350.75 141
16351.96 119
16353.17 137
16354.37 114
16355.58 140
16356.79 124
16358.00 123
16359.21 135
16360.41 144
16361.62 136
16362.83 107
16364.04 115
16365.25 118
16366.45 109
16367.66 103
16368.87 108
16370.08 116
16371.29 113
16372.50 113
16373.71 112
16374.91 106
16376.12 133
16377.33 113
16378.54 126
16379.75 107
16380.96 110
16382.17 117
16383.38 135
16384.58 104
16385.79 132
16387.00 130
16388.21 138
16389.42 137
16390.63 94
16391.84 116
16393.05 122
16394.26 138
16395.47 109
16396.68 158
16397.89 136
16399.09 119
16400.30 122
16401.51 123
16402.72 107
16403.93 120
16405.14 114
16406.35 128
16407.56 124
16408.77 117
16409.98 119
16411.19 126
16412.40 141
16413.61 114
16414.82 112
16416.03 134
16417.24 120
16418.45 99
16419.66 121
16420.87 111
16422.08 101
16423.29 125
16424.50 113
16425.71 118
16426.92 91
16428.14 98
16429.35 91
16430.56 113
16431.77 99
16432.98 134
16434.19 117
16435.40 133
16436.61 104
16437.82 117
16439.03 119
16440.24 114
16441.45 125
16442.67 103
16443.88 93
16445.09 113
16446.30 106
16447.51 117
16448.72 114
16449.93 113
16451.14 121
16452.36 141
16453.57 137
16454.78 91
16455.99 118
16457.20 102
16458.41 90
16459.63 131
16460.84 104
16462.05 106
16463.26 103
16464.47 101
16465.68 80
16466.90 105
16468.11 109
16469.32 103
16470.53 102
16471.74 127
16472.96 112
16474.17 106
16475.38 111
16476.59 112
16477.81 109
16479.02 107
16480.23 105
16481.44 105
16482.66 122
16483.87 123
16485.08 99
16486.29 116
16487.51 109
16488.72 119
16489.93 113
16491.15 109
16492.36 103
16493.57 90
16494.78 109
16496.00 123
16497.21 105
16498.42 116
16499.64 113
16500.85 115
16502.06 103
16503.28 122
16504.49 107
16505.70 102
16506.92 125
16508.13 92
16509.34 83
16510.56 119
16511.77 107
16512.98 110
16514.20 115
16515.41 93
16516.63 106
16517.84 114
16519.05 116
16520.27 88
16521.48 110
16522.70 118
16523.91 105
16525.12 106
16526.34 120
16527.55 125
16528.77 119
16529.98 112
16531.20 114
16532.41 119
16533.62 122
16534.84 113
16536.05 99
16537.27 115
16538.48 106
16539.70 111
16540.91 109
16542.13 114
16543.34 97
16544.56 94
16545.77 106
16546.99 124
16548.20 102
16549.42 119
16550.63 116
16551.85 112
16553.06 128
16554.28 110
16555.49 108
16556.71 115
16557.92 120
16559.14 108
16560.35 119
16561.57 118
16562.78 105
16564.00 92
16565.21 105
16566.43 128
16567.65 130
16568.86 140
16570.08 116
16571.29 113
16572.51 132
16573.73 126
16574.94 132
16576.16 123
16577.37 112
16578.59 112
16579.81 144
16581.02 122
16582.24 117
16583.45 115
16584.67 117
16585.89 117
16587.10 129
16588.32 130
16589.54 142
16590.75 105
16591.97 105
16593.19 122
16594.40 113
16595.62 109
16596.84 131
16598.05 116
16599.27 111
16600.49 119
16601.70 107
16602.92 110
16604.14 116
16605.35 117
16606.57 99
16607.79 115
16609.01 111
16610.22 122
16611.44 112
16612.66 102
16613.88 97
16615.09 100
16616.31 107
16617.53 121
16618.75 108
16619.96 108
16621.18 109
16622.40 118
16623.62 123
16624.83 115
16626.05 99
16627.27 101
16628.49 89
16629.71 109
16630.92 123
16632.14 126
16633.36 100
16634.58 108
16635.80 111
16637.01 103
16638.23 99
16639.45 115
16640.67 119
16641.89 110
16643.11 101
16644.32 126
16645.54 127
16646.76 108
16647.98 120
16649.20 107
16650.42 99
16651.64 128
16652.86 110
16654.07 94
16655.29 118
16656.51 122
16657.73 113
16658.95 98
16660.17 111
16661.39 106
16662.61 108
16663.83 106
16665.05 100
16666.27 87
16667.48 108
16668.70 107
16669.92 102
16671.14 105
16672.36 127
16673.58 119
16674.80 115
16676.02 95
16677.24 98
16678.46 103
16679.68 100
16680.90 103
16682.12 107
16683.34 105
16684.56 110
16685.78 129
16687.00 124
16688.22 127
16689.44 123
16690.66 88
16691.88 106
16693.10 112
16694.32 129
16695.54 107
16696.76 95
16697.98 100
16699.20 110
16700.42 105
16701.64 104
16702.87 104
16704.09 114
16705.31 109
16706.53 106
16707.75 123
16708.97 93
16710.19 123
16711.41 93
16712.63 108
16713.85 104
16715.07 116
16716.30 100
16717.52 127
16718.74 102
16719.96 98
16721.18 111
16722.40 106
16723.62 72
16724.85 119
16726.07 112
16727.29 76
16728.51 96
16729.73 98
16730.95 119
16732.17 95
16733.40 86
16734.62 108
16735.84 103
16737.06 103
16738.28 97
16739.51 115
16740.73 107
16741.95 113
16743.17 95
16744.39 107
16745.62 136
16746.84 118
16748.06 97
16749.28 103
16750.51 103
16751.73 88
16752.95 106
16754.17 109
16755.40 107
16756.62 88
16757.84 109
16759.06 99
16760.29 93
16761.51 103
16762.73 109
16763.96 125
16765.18 121
16766.40 101
16767.62 106
16768.85 112
16770.07 106
16771.29 101
16772.52 121
16773.74 129
16774.96 112
16776.19 108
16777.41 92
16778.63 101
16779.86 108
16781.08 118
16782.30 103
16783.53 105
16784.75 94
16785.97 117
16787.20 103
16788.42 81
16789.65 113
16790.87 110
16792.09 124
16793.32 111
16794.54 94
16795.77 85
16796.99 83
16798.21 122
16799.44 103
16800.66 97
16801.89 107
16803.11 113
16804.34 119
16805.56 95
16806.78 98
16808.01 96
16809.23 108
16810.46 104
16811.68 128
16812.91 89
16814.13 89
16815.36 105
16816.58 99
16817.81 102
16819.03 107
16820.26 113
16821.48 105
16822.71 95
16823.93 102
16825.16 90
16826.38 110
16827.61 103
16828.83 112
16830.06 101
16831.28 108
16832.51 111
16833.73 97
16834.96 115
16836.19 126
16837.41 111
16838.64 121
16839.86 128
16841.09 116
16842.31 87
16843.54 122
16844.76 123
16845.99 121
16847.22 114
16848.44 135
16849.67 136
16850.89 114
16852.12 108
16853.35 119
16854.57 147
16855.80 124
16857.03 108
16858.25 112
16859.48 119
16860.71 125
16861.93 152
16863.16 138
16864.38 132
16865.61 142
16866.84 162
16868.06 143
16869.29 128
16870.52 131
16871.74 136
16872.97 177
16874.20 157
16875.43 140
16876.65 155
16877.88 165
16879.11 175
16880.33 146
16881.56 129
16882.79 154
16884.02 161
16885.24 166
16886.47 165
16887.70 150
16888.93 157
16890.15 166
16891.38 175
16892.61 148
16893.84 154
16895.06 129
16896.29 133
16897.52 125
16898.75 127
16899.97 122
16901.20 123
16902.43 118
16903.66 117
16904.89 114
16906.11 123
16907.34 120
16908.57 119
16909.80 119
16911.03 109
16912.26 129
16913.48 135
16914.71 118
16915.94 115
16917.17 104
16918.40 105
16919.63 124
16920.85 114
16922.08 111
16923.31 121
16924.54 105
16925.77 115
16927.00 107
16928.23 112
16929.46 130
16930.69 120
16931.91 109
16933.14 118
16934.37 110
16935.60 92
16936.83 95
16938.06 99
16939.29 97
16940.52 121
16941.75 115
16942.98 103
16944.21 107
16945.44 123
16946.67 93
16947.90 112
16949.13 106
16950.35 103
16951.58 109
16952.81 108
16954.04 103
16955.27 97
16956.50 107
16957.73 105
16958.96 116
16960.19 114
16961.42 93
16962.65 100
16963.88 98
16965.11 91
16966.34 111
16967.58 114
16968.81 102
16970.04 95
16971.27 107
16972.50 119
16973.73 116
16974.96 106
16976.19 85
16977.42 127
16978.65 132
16979.88 93
16981.11 117
16982.34 106
16983.57 108
16984.80 94
16986.04 92
16987.27 102
16988.50 98
16989.73 115
16990.96 114
16992.19 104
16993.42 116
16994.65 131
16995.88 102
16997.12 101
16998.35 85
16999.58 94
17000.81 110
17002.04 108
17003.27 117
17004.51 102
17005.74 91
17006.97 101
17008.20 143
17009.43 114
17010.66 103
17011.90 104
17013.13 101
17014.36 97
17015.59 98
17016.82 112
17018.06 105
17019.29 101
17020.52 105
17021.75 111
17022.99 93
17024.22 103
17025.45 112
17026.68 111
17027.92 87
17029.15 94
17030.38 103
17031.61 106
17032.85 81
17034.08 89
17035.31 92
17036.54 96
17037.78 102
17039.01 90
17040.24 105
17041.48 125
17042.71 103
17043.94 85
17045.18 117
17046.41 100
17047.64 106
17048.88 113
17050.11 102
17051.34 97
17052.58 89
17053.81 97
17055.04 116
17056.28 118
17057.51 96
17058.74 79
17059.98 105
17061.21 96
17062.44 83
17063.68 105
17064.91 101
17066.15 87
17067.38 103
17068.61 101
17069.85 111
17071.08 105
17072.32 102
17073.55 103
17074.78 92
17076.02 95
17077.25 105
17078.49 94
17079.72 103
17080.96 103
17082.19 82
17083.42 93
17084.66 115
17085.89 111
17087.13 87
17088.36 75
17089.60 93
17090.83 97
17092.07 90
17093.30 93
17094.54 99
17095.77 116
17097.01 113
17098.24 84
17099.48 103
17100.71 86
17101.95 114
17103.18 103
17104.42 94
17105.65 96
17106.89 89
17108.12 104
17109.36 83
17110.60 76
17111.83 90
17113.07 98
17114.30 101
17115.54 80
17116.77 86
17118.01 101
17119.25 107
17120.48 91
17121.72 97
17122.95 120
17124.19 80
17125.43 98
17126.66 97
17127.90 97
17129.13 67
17130.37 96
17131.61 90
17132.84 109
17134.08 77
17135.32 89
17136.55 88
17137.79 93
17139.02 81
17140.26 96
17141.50 99
17142.73 87
17143.97 92
17145.21 105
17146.44 92
17147.68 90
17148.92 82
17150.16 84
17151.39 83
17152.63 107
17153.87 78
17155.10 86
17156.34 92
17157.58 104
17158.82 80
17160.05 95
17161.29 87
17162.53 76
17163.76 79
17165.00 96
17166.24 69
17167.48 93
17168.72 87
17169.95 115
17171.19 78
17172.43 86
17173.67 89
17174.90 92
17176.14 91
17177.38 83
17178.62 91
17179.86 106
17181.09 85
17182.33 94
17183.57 79
17184.81 85
17186.05 83
17187.28 97
17188.52 94
17189.76 90
17191.00 103
17192.24 99
17193.48 91
17194.72 101
17195.95 89
17197.19 106
17198.43 101
17199.67 88
17200.91 93
17202.15 63
17203.39 81
17204.63 77
17205.86 83
17207.10 90
17208.34 88
17209.58 95
17210.82 80
17212.06 88
17213.30 86
17214.54 66
17215.78 106
17217.02 92
17218.26 88
17219.50 80
17220.74 86
17221.97 89
17223.21 91
17224.45 79
17225.69 76
17226.93 90
17228.17 77
17229.41 84
17230.65 59
17231.89 120
17233.13 100
17234.37 83
17235.61 80
17236.85 81
17238.09 76
17239.33 78
17240.57 84
17241.81 83
17243.05 79
17244.29 77
17245.53 78
17246.77 88
17248.02 84
17249.26 75
17250.50 66
17251.74 79
17252.98 105
17254.22 93
17255.46 75
17256.70 87
17257.94 91
17259.18 69
17260.42 76
17261.66 81
17262.90 79
17264.15 68
17265.39 86
17266.63 66
17267.87 69
17269.11 68
17270.35 64
17271.59 68
17272.83 72
17274.08 79
17275.32 115
17276.56 101
17277.80 64
17279.04 68
17280.28 93
17281.52 106
17282.77 77
17284.01 68
17285.25 70
17286.49 79
17287.73 90
17288.98 90
17290.22 73
17291.46 95
17292.70 104
17293.94 110
17295.19 82
17296.43 75
17297.67 93
17298.91 85
17300.16 90
17301.40 75
17302.64 78
17303.88 90
17305.13 75
17306.37 104
17307.61 75
17308.85 84
17310.10 87
17311.34 83
17312.58 91
17313.82 83
17315.07 76
17316.31 80
17317.55 84
17318.80 85
17320.04 79
17321.28 95
17322.53 81
17323.77 67
17325.01 79
17326.26 65
17327.50 81
17328.74 93
17329.99 65
17331.23 76
17332.47 74
17333.72 80
17334.96 85
17336.20 76
17337.45 88
17338.69 76
17339.93 105
17341.18 75
17342.42 80
17343.67 88
17344.91 107
17346.15 76
17347.40 77
17348.64 77
17349.89 96
17351.13 92
17352.37 76
17353.62 81
17354.86 91
17356.11 90
17357.35 82
17358.60 89
17359.84 62
17361.09 78
17362.33 82
17363.57 71
17364.82 65
17366.06 74
17367.31 87
17368.55 103
17369.80 73
17371.04 74
17372.29 85
17373.53 93
17374.78 82
17376.02 96
17377.27 101
17378.51 91
17379.76 89
17381.00 94
17382.25 71
17383.50 67
17384.74 93
17385.99 92
17387.23 95
17388.48 76
17389.72 72
17390.97 85
17392.21 80
17393.46 71
17394.71 76
17395.95 75
17397.20 66
17398.44 55
17399.69 64
17400.93 63
17402.18 77
17403.43 88
17404.67 71
17405.92 79
17407.17 104
17408.41 81
17409.66 92
17410.90 90
17412.15 81
17413.40 59
17414.64 72
17415.89 81
17417.14 89
17418.38 75
17419.63 85
17420.88 88
17422.12 90
17423.37 92
17424.62 81
17425.86 89
17427.11 100
17428.36 96
17429.60 79
17430.85 81
17432.10 77
17433.35 80
17434.59 66
17435.84 92
17437.09 75
17438.33 89
17439.58 92
17440.83 71
17442.08 77
17443.32 95
17444.57 88
17445.82 66
17447.07 76
17448.32 87
17449.56 92
17450.81 84
17452.06 107
17453.31 86
17454.55 83
17455.80 91
17457.05 88
17458.30 85
17459.55 104
17460.79 99
17462.04 91
17463.29 98
17464.54 88
17465.79 78
17467.04 70
17468.28 85
17469.53 84
17470.78 79
17472.03 86
17473.28 87
17474.53 80
17475.78 92
17477.02 88
17478.27 77
17479.52 84
17480.77 77
17482.02 96
17483.27 82
17484.52 99
17485.77 116
17487.02 96
17488.26 103
17489.51 103
17490.76 99
17492.01 98
17493.26 106
17494.51 111
17495.76 78
17497.01 93
17498.26 86
17499.51 101
17500.76 94
17502.01 79
17503.26 87
17504.51 82
17505.76 112
17507.01 117
17508.26 104
17509.51 91
17510.76 90
17512.01 103
17513.26 100
17514.51 103
17515.76 100
17517.01 92
17518.26 97
17519.51 100
17520.76 88
17522.01 93
17523.26 98
17524.51 93
17525.76 98
17527.01 97
17528.26 90
17529.51 108
17530.76 103
17532.01 117
17533.26 100
17534.51 107
17535.76 109
17537.01 101
17538.27 102
17539.52 80
17540.77 86
17542.02 97
17543.27 106
17544.52 94
17545.77 94
17547.02 109
17548.27 98
17549.53 88
17550.78 98
17552.03 96
17553.28 123
17554.53 116
17555.78 95
17557.03 79
17558.29 85
17559.54 87
17560.79 103
17562.04 91
17563.29 95
17564.54 93
17565.80 93
17567.05 97
17568.30 96
17569.55 120
17570.80 99
17572.06 107
17573.31 118
17574.56 102
17575.81 100
17577.07 90
17578.32 91
17579.57 105
17580.82 84
17582.08 76
17583.33 93
17584.58 82
17585.83 91
17587.09 95
17588.34 111
17589.59 100
17590.84 108
17592.10 97
17593.35 112
17594.60 83
17595.86 108
17597.11 106
17598.36 104
17599.61 93
17600.87 97
17602.12 92
17603.37 83
17604.63 94
17605.88 93
17607.13 113
17608.39 99
17609.64 119
17610.89 111
17612.15 114
17613.40 117
17614.66 77
17615.91 78
17617.16 111
17618.42 104
17619.67 83
17620.92 87
17622.18 82
17623.43 95
17624.69 100
17625.94 74
17627.19 63
17628.45 87
17629.70 118
17630.96 109
17632.21 95
17633.47 79
17634.72 88
17635.97 106
17637.23 101
17638.48 73
17639.74 78
17640.99 88
17642.25 124
17643.50 95
17644.76 85
17646.01 79
17647.27 103
17648.52 106
17649.78 74
17651.03 92
17652.28 81
17653.54 102
17654.80 101
17656.05 77
17657.31 90
17658.56 100
17659.82 111
17661.07 80
17662.33 74
17663.58 89
17664.84 98
17666.09 100
17667.35 86
17668.60 92
17669.86 75
17671.11 88
17672.37 70
17673.63 88
17674.88 68
17676.14 83
17677.39 95
17678.65 85
17679.91 77
17681.16 88
17682.42 83
17683.67 73
17684.93 81
17686.19 68
17687.44 87
17688.70 92
17689.95 73
17691.21 75
17692.47 88
17693.72 82
17694.98 104
17696.24 79
17697.49 87
17698.75 103
17700.01 105
17701.26 75
17702.52 84
17703.78 84
17705.03 77
17706.29 102
17707.55 86
17708.81 93
17710.06 80
17711.32 97
17712.58 98
17713.83 108
17715.09 92
17716.35 92
17717.61 75
17718.86 88
17720.12 91
17721.38 68
17722.63 84
17723.89 92
17725.15 81
17726.41 79
17727.67 78
17728.92 83
17730.18 77
17731.44 68
17732.70 103
17733.95 89
17735.21 81
17736.47 78
17737.73 73
17738.99 85
17740.24 91
17741.50 81
17742.76 69
17744.02 53
17745.28 80
17746.54 96
17747.79 97
17749.05 97
17750.31 99
17751.57 98
17752.83 79
17754.09 95
17755.35 77
17756.60 86
17757.86 87
17759.12 72
17760.38 72
17761.64 75
17762.90 82
17764.16 75
17765.42 75
17766.67 76
17767.93 81
17769.19 75
17770.45 77
17771.71 82
17772.97 80
17774.23 86
17775.49 75
17776.75 87
17778.01 81
17779.27 79
17780.53 93
17781.79 80
17783.05 84
17784.31 80
17785.57 79
17786.83 83
17788.09 93
17789.35 85
17790.61 82
17791.87 71
17793.13 80
17794.39 84
17795.65 87
17796.91 78
17798.17 85
17799.43 85
17800.69 79
17801.95 76
17803.21 77
17804.47 83
17805.73 85
17806.99 80
17808.25 69
17809.51 64
17810.77 54
17812.03 79
17813.29 58
17814.55 70
17815.81 79
17817.07 86
17818.33 77
17819.60 80
17820.86 86
17822.12 71
17823.38 82
17824.64 82
17825.90 68
17827.16 83
17828.42 87
17829.68 65
17830.95 69
17832.21 69
17833.47 71
17834.73 78
17835.99 73
17837.25 72
17838.51 64
17839.78 74
17841.04 90
17842.30 78
17843.56 71
17844.82 73
17846.08 80
17847.35 67
17848.61 74
17849.87 74
17851.13 69
17852.39 65
17853.66 70
17854.92 73
17856.18 69
17857.44 69
17858.71 82
17859.97 87
17861.23 62
17862.49 70
17863.76 80
17865.02 67
17866.28 62
17867.54 68
17868.81 62
17870.07 83
17871.33 74
17872.59 86
17873.86 87
17875.12 75
17876.38 72
17877.65 65
17878.91 73
17880.17 88
17881.44 65
17882.70 53
17883.96 72
17885.22 64
17886.49 65
17887.75 69
17889.01 86
17890.28 85
17891.54 70
17892.81 71
17894.07 75
17895.33 82
17896.60 77
17897.86 67
17899.12 61
17900.39 60
17901.65 88
17902.92 77
17904.18 58
17905.44 80
17906.71 73
17907.97 67
17909.24 64
17910.50 66
17911.76 62
17913.03 83
17914.29 83
17915.56 67
17916.82 84
17918.09 67
17919.35 77
17920.61 80
17921.88 77
17923.14 60
17924.41 73
17925.67 84
17926.94 70
17928.20 91
17929.47 70
17930.73 76
17932.00 73
17933.26 81
17934.53 73
17935.79 71
17937.06 55
17938.32 80
17939.59 72
17940.85 54
17942.12 59
17943.38 76
17944.65 76
17945.91 64
17947.18 61
17948.44 64
17949.71 84
17950.98 75
17952.24 67
17953.51 55
17954.77 79
17956.04 63
17957.30 75
17958.57 71
17959.84 60
17961.10 68
17962.37 75
17963.63 56
17964.90 68
17966.17 75
17967.43 61
17968.70 74
17969.96 72
17971.23 68
17972.50 71
17973.76 71
17975.03 80
17976.30 73
17977.56 65
17978.83 67
17980.10 52
17981.36 68
17982.63 63
17983.90 70
17985.16 82
17986.43 75
17987.70 77
17988.96 61
17990.23 60
17991.50 54
17992.76 66
17994.03 62
17995.30 74
17996.57 79
17997.83 63
17999.10 64
18000.37 70
18001.64 56
18002.90 78
18004.17 82
18005.44 80
18006.71 77
18007.97 71
18009.24 74
18010.51 69
18011.78 77
18013.04 62
18014.31 71
18015.58 66
18016.85 76
18018.12 76
18019.38 84
18020.65 80
18021.92 71
18023.19 86
18024.46 75
18025.72 59
18026.99 65
18028.26 72
18029.53 59
18030.80 63
18032.07 80
18033.33 74
18034.60 78
18035.87 83
18037.14 62
18038.41 83
18039.68 65
18040.95 61
18042.22 91
18043.48 74
18044.75 76
18046.02 69
18047.29 80
18048.56 72
18049.83 65
18051.10 73
18052.37 86
18053.64 90
18054.91 85
18056.17 81
18057.44 76
18058.71 75
18059.98 64
18061.25 87
18062.52 66
18063.79 77
18065.06 63
18066.33 83
18067.60 83
18068.87 81
18070.14 47
18071.41 69
18072.68 68
18073.95 74
18075.22 89
18076.49 55
18077.76 76
18079.03 76
18080.30 81
18081.57 76
18082.84 66
18084.11 62
18085.38 86
18086.65 83
18087.92 70
18089.19 67
18090.46 92
18091.73 78
18093.00 77
18094.27 71
18095.55 74
18096.82 71
18098.09 87
18099.36 85
18100.63 78
18101.90 72
18103.17 78
18104.44 81
18105.71 55
18106.98 82
18108.25 88
18109.53 88
18110.80 70
18112.07 67
18113.34 54
18114.61 70
18115.88 65
18117.15 77
18118.43 91
18119.70 75
18120.97 79
18122.24 61
18123.51 64
18124.78 58
18126.05 74
18127.33 81
18128.60 89
18129.87 63
18131.14 71
18132.41 87
18133.69 87
18134.96 70
18136.23 59
18137.50 72
18138.77 83
18140.05 76
18141.32 90
18142.59 87
18143.86 75
18145.14 69
18146.41 43
18147.68 59
18148.95 55
18150.23 78
18151.50 79
18152.77 69
18154.04 62
18155.32 65
18156.59 80
18157.86 79
18159.14 85
18160.41 73
18161.68 75
18162.96 70
18164.23 82
18165.50 81
18166.77 85
18168.05 68
18169.32 62
18170.59 68
18171.87 65
18173.14 81
18174.41 69
18175.69 74
18176.96 88
18178.24 63
18179.51 67
18180.78 73
18182.06 72
18183.33 82
18184.60 70
18185.88 102
18187.15 66
18188.43 74
18189.70 66
18190.97 74
18192.25 77
18193.52 67
18194.80 71
18196.07 49
18197.34 60
18198.62 70
18199.89 78
18201.17 89
18202.44 68
18203.72 77
18204.99 72
18206.27 84
18207.54 66
18208.82 77
18210.09 68
18211.36 63
18212.64 79
18213.91 64
18215.19 73
18216.46 70
18217.74 80
18219.01 80
18220.29 82
18221.56 85
18222.84 79
18224.11 102
18225.39 71
18226.67 91
18227.94 69
18229.22 75
18230.49 54
18231.77 70
18233.04 53
18234.32 81
18235.59 62
18236.87 78
18238.14 67
18239.42 81
18240.70 80
18241.97 74
18243.25 75
18244.52 72
18245.80 63
18247.08 80
18248.35 62
18249.63 68
18250.90 68
18252.18 79
18253.46 74
18254.73 67
18256.01 70
18257.29 67
18258.56 83
18259.84 65
18261.11 76
18262.39 62
18263.67 72
18264.94 69
18266.22 72
18267.50 70
18268.77 66
18270.05 76
18271.33 74
18272.61 64
18273.88 60
18275.16 76
18276.44 62
18277.71 65
18278.99 57
18280.27 71
18281.54 72
18282.82 70
18284.10 81
18285.38 73
18286.65 70
18287.93 66
18289.21 82
18290.49 61
18291.76 80
18293.04 64
18294.32 71
18295.60 76
18296.88 59
18298.15 52
18299.43 75
18300.71 63
18301.99 73
18303.26 68
18304.54 82
18305.82 64
18307.10 77
18308.38 71
18309.66 57
18310.93 66
18312.21 65
18313.49 81
18314.77 73
18316.05 71
18317.33 64
18318.60 64
18319.88 69
18321.16 67
18322.44 79
18323.72 67
18325.00 83
18326.28 61
18327.55 67
18328.83 77
18330.11 59
18331.39 70
18332.67 92
18333.95 73
18335.23 96
18336.51 76
18337.79 65
18339.07 78
18340.35 76
18341.62 70
18342.90 61
18344.18 69
18345.46 83
18346.74 88
18348.02 73
18349.30 77
18350.58 72
18351.86 92
18353.14 78
18354.42 83
18355.70 68
18356.98 73
18358.26 77
18359.54 80
18360.82 81
18362.10 74
18363.38 83
18364.66 88
18365.94 75
18367.22 82
18368.50 82
18369.78 69
18371.06 75
18372.34 75
18373.62 71
18374.90 74
18376.18 79
18377.46 69
18378.74 64
18380.03 62
18381.31 90
18382.59 91
18383.87 80
18385.15 69
18386.43 93
18387.71 85
18388.99 85
18390.27 76
18391.55 64
18392.83 82
18394.12 91
18395.40 85
18396.68 65
18397.96 70
18399.24 83
18400.52 85
18401.80 78
18403.08 92
18404.37 67
18405.65 73
18406.93 62
18408.21 82
18409.49 63
18410.77 74
18412.06 93
18413.34 77
18414.62 72
18415.90 73
18417.18 79
18418.47 98
18419.75 69
18421.03 66
18422.31 77
18423.59 66
18424.88 68
18426.16 95
18427.44 74
18428.72 66
18430.01 70
18431.29 82
18432.57 81
18433.85 80
18435.14 71
18436.42 91
18437.70 82
18438.98 65
18440.27 79
18441.55 71
18442.83 68
18444.12 67
18445.40 82
18446.68 72
18447.96 80
18449.25 72
18450.53 75
18451.81 62
18453.10 71
18454.38 76
18455.66 68
18456.95 58
18458.23 70
18459.51 68
18460.80 86
18462.08 62
18463.36 51
18464.65 65
18465.93 73
18467.22 71
18468.50 81
18469.78 65
18471.07 41
18472.35 87
18473.63 76
18474.92 69
18476.20 58
18477.49 60
18478.77 74
18480.05 79
18481.34 59
18482.62 59
18483.91 72
18485.19 69
18486.48 77
18487.76 65
18489.04 63
18490.33 52
18491.61 70
18492.90 69
18494.18 79
18495.47 70
18496.75 62
18498.04 80
18499.32 75
18500.61 66
18501.89 67
18503.18 65
18504.46 69
18505.75 80
18507.03 73
18508.32 59
18509.60 59
18510.89 67
18512.17 71
18513.46 63
18514.74 70
18516.03 78
18517.31 75
18518.60 64
18519.89 68
18521.17 71
18522.46 68
18523.74 77
18525.03 65
18526.31 71
18527.60 83
18528.89 72
18530.17 54
18531.46 73
18532.74 100
18534.03 82
18535.32 84
18536.60 79
18537.89 66
18539.17 78
18540.46 72
18541.75 68
18543.03 79
18544.32 77
18545.61 72
18546.89 71
18548.18 50
18549.47 63
18550.75 79
18552.04 80
18553.33 85
18554.61 90
18555.90 68
18557.19 81
18558.47 83
18559.76 71
18561.05 72
18562.33 72
18563.62 86
18564.91 69
18566.19 72
18567.48 55
18568.77 79
18570.06 64
18571.34 62
18572.63 68
18573.92 74
18575.21 86
18576.49 90
18577.78 88
18579.07 81
18580.36 90
18581.64 83
18582.93 66
18584.22 82
18585.51 73
18586.80 94
18588.08 85
18589.37 85
18590.66 89
18591.95 78
18593.24 82
18594.52 98
18595.81 67
18597.10 78
18598.39 109
18599.68 86
18600.96 77
18602.25 81
18603.54 86
18604.83 95
18606.12 95
18607.41 86
18608.70 71
18609.98 84
18611.27 75
18612.56 91
18613.85 71
18615.14 70
18616.43 66
18617.72 89
18619.01 90
18620.30 69
18621.58 75
18622.87 89
18624.16 87
18625.45 68
18626.74 69
18628.03 68
18629.32 88
18630.61 80
18631.90 77
18633.19 83
18634.48 78
18635.77 71
18637.06 75
18638.35 69
18639.64 68
18640.93 65
18642.22 94
18643.51 78
18644.80 56
18646.09 75
18647.38 69
18648.67 83
18649.96 68
18651.25 66
18652.54 81
18653.83 88
18655.12 69
18656.41 58
18657.70 78
18658.99 86
18660.28 72
18661.57 67
18662.86 74
18664.15 62
18665.44 76
18666.73 82
18668.02 73
18669.31 59
18670.60 55
18671.89 83
18673.18 69
18674.48 70
18675.77 72
18677.06 58
18678.35 74
18679.64 84
18680.93 67
18682.22 61
18683.51 64
18684.80 75
18686.10 71
18687.39 65
18688.68 76
18689.97 88
18691.26 75
18692.55 90
18693.84 60
18695.14 78
18696.43 59
18697.72 69
18699.01 65
18700.30 72
18701.60 61
18702.89 71
18704.18 67
18705.47 72
18706.76 62
18708.06 65
18709.35 64
18710.64 55
18711.93 68
18713.22 59
18714.52 80
18715.81 72
18717.10 73
18718.39 88
18719.69 64
18720.98 53
18722.27 87
18723.56 83
18724.86 81
18726.15 67
18727.44 60
18728.73 61
18730.03 77
18731.32 64
18732.61 66
18733.91 70
18735.20 81
18736.49 66
18737.79 65
18739.08 55
18740.37 81
18741.66 85
18742.96 63
18744.25 58
18745.54 60
18746.84 75
18748.13 82
18749.43 57
18750.72 58
18752.01 65
18753.31 67
18754.60 75
18755.89 71
18757.19 54
18758.48 56
18759.77 63
18761.07 75
18762.36 65
18763.66 65
18764.95 69
18766.24 67
18767.54 66
18768.83 53
18770.13 59
18771.42 73
18772.72 67
18774.01 73
18775.30 79
18776.60 65
18777.89 68
18779.19 65
18780.48 66
18781.78 73
18783.07 79
18784.37 66
18785.66 73
18786.96 76
18788.25 64
18789.55 77
18790.84 66
18792.14 67
18793.43 69
18794.73 76
18796.02 68
18797.32 57
18798.61 77
18799.91 86
18801.20 62
18802.50 76
18803.79 64
18805.09 60
18806.38 59
18807.68 81
18808.97 67
18810.27 71
18811.57 59
18812.86 60
18814.16 81
18815.45 70
18816.75 57
18818.05 80
18819.34 90
18820.64 84
18821.93 71
18823.23 62
18824.53 59
18825.82 57
18827.12 74
18828.41 59
18829.71 52
18831.01 49
18832.30 67
18833.60 64
18834.90 58
18836.19 55
18837.49 62
18838.79 58
18840.08 78
18841.38 53
18842.68 55
18843.97 64
18845.27 68
18846.57 60
18847.86 61
18849.16 72
18850.46 70
18851.75 84
18853.05 64
18854.35 80
18855.65 75
18856.94 72
18858.24 62
18859.54 67
18860.83 56
18862.13 72
18863.43 65
18864.73 67
18866.02 67
18867.32 75
18868.62 77
18869.92 75
18871.21 52
18872.51 68
18873.81 61
18875.11 72
18876.41 72
18877.70 56
18879.00 59
18880.30 72
18881.60 87
18882.90 71
18884.19 64
18885.49 48
18886.79 59
18888.09 63
18889.39 51
18890.69 56
18891.98 66
18893.28 71
18894.58 66
18895.88 60
18897.18 51
18898.48 56
18899.78 74
18901.07 67
18902.37 45
18903.67 62
18904.97 68
18906.27 62
18907.57 55
18908.87 59
18910.17 63
18911.47 60
18912.77 77
18914.06 60
18915.36 71
18916.66 85
18917.96 65
18919.26 63
18920.56 68
18921.86 70
18923.16 78
18924.46 68
18925.76 58
18927.06 50
18928.36 64
18929.66 60
18930.96 72
18932.26 51
18933.56 60
18934.86 65
18936.16 66
18937.46 60
18938.76 67
18940.06 72
18941.36 63
18942.66 74
18943.96 59
18945.26 50
18946.56 52
18947.86 69
18949.16 67
18950.46 64
18951.76 55
18953.06 68
18954.36 60
18955.66 65
18956.96 57
18958.26 54
18959.56 74
18960.87 60
18962.17 80
18963.47 61
18964.77 54
18966.07 66
18967.37 77
18968.67 50
18969.97 55
18971.27 53
18972.57 65
18973.88 62
18975.18 65
18976.48 65
18977.78 60
18979.08 100
18980.38 71
18981.68 57
18982.99 67
18984.29 68
18985.59 70
18986.89 62
18988.19 63
18989.49 48
18990.80 63
18992.10 65
18993.40 73
18994.70 63
18996.00 53
18997.31 73
18998.61 68
18999.91 62
19001.21 64
19002.51 60
19003.82 57
19005.12 73
19006.42 61
19007.72 65
19009.03 62
19010.33 74
19011.63 56
19012.93 54
19014.24 58
19015.54 53
19016.84 69
19018.15 59
19019.45 54
19020.75 53
19022.05 53
19023.36 80
19024.66 42
19025.96 61
19027.27 62
19028.57 82
19029.87 48
19031.18 72
19032.48 64
19033.78 85
19035.09 89
19036.39 67
19037.69 60
19039.00 69
19040.30 65
19041.60 68
19042.91 71
19044.21 47
19045.51 77
19046.82 72
19048.12 69
19049.43 67
19050.73 58
19052.03 65
19053.34 71
19054.64 70
19055.95 61
19057.25 69
19058.55 76
19059.86 79
19061.16 62
19062.47 79
19063.77 52
19065.08 66
19066.38 74
19067.68 62
19068.99 72
19070.29 54
19071.60 66
19072.90 87
19074.21 74
19075.51 64
19076.82 58
19078.12 66
19079.43 64
19080.73 70
19082.04 69
19083.34 49
19084.65 65
19085.95 77
19087.26 60
19088.56 70
19089.87 71
19091.17 66
19092.48 82
19093.78 66
19095.09 73
19096.39 75
19097.70 65
19099.00 65
19100.31 68
19101.62 67
19102.92 57
19104.23 58
19105.53 74
19106.84 65
19108.14 66
19109.45 64
19110.76 80
19112.06 70
19113.37 74
19114.67 68
19115.98 66
19117.29 82
19118.59 78
19119.90 61
19121.21 58
19122.51 64
19123.82 64
19125.13 56
19126.43 66
19127.74 66
19129.04 54
19130.35 66
19131.66 57
19132.96 62
19134.27 68
19135.58 59
19136.89 62
19138.19 65
19139.50 55
19140.81 65
19142.11 71
19143.42 68
19144.73 49
19146.03 60
19147.34 64
19148.65 67
19149.96 58
19151.26 49
19152.57 70
19153.88 88
19155.19 80
19156.49 63
19157.80 64
19159.11 76
19160.42 79
19161.72 52
19163.03 49
19164.34 51
19165.65 85
19166.96 77
19168.26 74
19169.57 59
19170.88 70
19172.19 68
19173.50 62
19174.80 62
19176.11 50
19177.42 70
19178.73 59
19180.04 56
19181.34 65
19182.65 56
19183.96 62
19185.27 59
19186.58 69
19187.89 63
19189.20 65
19190.50 76
19191.81 63
19193.12 56
19194.43 58
19195.74 66
19197.05 76
19198.36 65
19199.67 57
19200.98 64
19202.28 68
19203.59 57
19204.90 63
19206.21 47
19207.52 79
19208.83 73
19210.14 75
19211.45 66
19212.76 51
19214.07 62
19215.38 79
19216.69 62
19218.00 61
19219.31 59
19220.62 60
19221.93 69
19223.24 63
19224.55 49
19225.86 60
19227.17 77
19228.48 67
19229.79 44
19231.10 59
19232.41 51
19233.72 88
19235.03 67
19236.34 86
19237.65 74
19238.96 55
19240.27 68
19241.58 53
19242.89 62
19244.20 60
19245.51 68
19246.82 78
19248.13 74
19249.44 62
19250.75 47
19252.06 70
19253.37 53
19254.69 59
19256.00 77
19257.31 58
19258.62 66
19259.93 66
19261.24 50
19262.55 89
19263.86 63
19265.17 61
19266.49 76
19267.80 63
19269.11 61
19270.42 64
19271.73 59
19273.04 70
19274.35 69
19275.67 74
19276.98 65
19278.29 76
19279.60 48
19280.91 61
19282.22 55
19283.54 71
19284.85 68
19286.16 66
19287.47 59
19288.78 62
19290.10 51
19291.41 58
19292.72 61
19294.03 77
19295.34 57
19296.66 69
19297.97 66
19299.28 55
19300.59 60
19301.91 59
19303.22 66
19304.53 62
19305.84 65
19307.16 64
19308.47 81
19309.78 53
19311.10 53
19312.41 57
19313.72 61
19315.03 65
19316.35 46
19317.66 71
19318.97 74
19320.29 53
19321.60 56
19322.91 59
19324.23 52
19325.54 56
19326.85 59
19328.17 66
19329.48 63
19330.79 68
19332.11 64
19333.42 86
19334.73 50
19336.05 66
19337.36 59
19338.67 57
19339.99 60
19341.30 67
19342.62 66
19343.93 47
19345.24 66
19346.56 66
19347.87 75
19349.19 63
19350.50 78
19351.81 62
19353.13 74
19354.44 61
19355.76 59
19357.07 62
19358.39 58
19359.70 67
19361.02 57
19362.33 59
19363.64 64
19364.96 61
19366.27 59
19367.59 68
19368.90 64
19370.22 75
19371.53 73
19372.85 59
19374.16 62
19375.48 70
19376.79 67
19378.11 68
19379.42 57
19380.74 72
19382.05 67
19383.37 58
19384.68 60
19386.00 50
19387.31 69
19388.63 47
19389.95 78
19391.26 71
19392.58 60
19393.89 61
19395.21 72
19396.52 62
19397.84 48
19399.16 66
19400.47 59
19401.79 79
19403.10 61
19404.42 58
19405.73 66
19407.05 63
19408.37 60
19409.68 62
19411.00 67
19412.32 62
19413.63 67
19414.95 82
19416.26 43
19417.58 50
19418.90 58
19420.21 66
19421.53 59
19422.85 63
19424.16 65
19425.48 72
19426.80 66
19428.11 77
19429.43 69
19430.75 68
19432.06 59
19433.38 61
19434.70 56
19436.02 68
19437.33 53
19438.65 63
19439.97 77
19441.28 58
19442.60 58
19443.92 71
19445.24 77
19446.55 74
19447.87 52
19449.19 62
19450.51 53
19451.82 57
19453.14 46
19454.46 66
19455.78 64
19457.09 84
19458.41 74
19459.73 65
19461.05 61
19462.37 71
19463.68 80
19465.00 61
19466.32 61
19467.64 62
19468.96 71
19470.28 65
19471.59 51
19472.91 63
19474.23 62
19475.55 46
19476.87 65
19478.19 53
19479.50 66
19480.82 65
19482.14 46
19483.46 66
19484.78 65
19486.10 54
19487.42 62
19488.73 62
19490.05 45
19491.37 66
19492.69 66
19494.01 76
19495.33 70
19496.65 66
19497.97 66
19499.29 69
19500.61 63
19501.93 64
19503.25 74
19504.56 59
19505.88 51
19507.20 54
19508.52 68
19509.84 58
19511.16 50
19512.48 53
19513.80 76
19515.12 56
19516.44 52
19517.76 65
19519.08 68
19520.40 58
19521.72 59
19523.04 61
19524.36 55
19525.68 44
19527.00 61
19528.32 75
19529.64 62
19530.96 52
19532.28 49
19533.60 58
19534.92 87
19536.24 61
19537.56 72
19538.88 63
19540.20 62
19541.53 71
19542.85 64
19544.17 59
19545.49 72
19546.81 83
19548.13 73
19549.45 51
19550.77 69
19552.09 55
19553.41 50
19554.73 52
19556.06 62
19557.38 59
19558.70 63
19560.02 62
19561.34 60
19562.66 59
19563.98 65
19565.30 70
19566.63 52
19567.95 52
19569.27 56
19570.59 57
19571.91 51
19573.23 57
19574.56 54
19575.88 66
19577.20 69
19578.52 66
19579.84 61
19581.17 73
19582.49 58
19583.81 51
19585.13 58
19586.45 62
19587.78 45
19589.10 52
19590.42 64
19591.74 63
19593.07 58
19594.39 52
19595.71 65
19597.03 64
19598.36 66
19599.68 43
19601.00 61
19602.32 56
19603.65 54
19604.97 59
19606.29 69
19607.61 55
19608.94 46
19610.26 59
19611.58 60
19612.91 59
19614.23 50
19615.55 58
19616.88 60
19618.20 44
19619.52 53
19620.85 46
19622.17 60
19623.49 55
19624.82 46
19626.14 61
19627.46 53
19628.79 58
19630.11 55
19631.43 58
19632.76 51
19634.08 64
19635.41 64
19636.73 54
19638.05 47
19639.38 70
19640.70 69
19642.03 54
19643.35 64
19644.67 58
19646.00 58
19647.32 56
19648.65 62
19649.97 46
19651.29 50
19652.62 73
19653.94 74
19655.27 52
19656.59 56
19657.92 57
19659.24 63
19660.57 60
19661.89 51
19663.22 65
19664.54 57
19665.87 60
19667.19 56
19668.52 52
19669.84 56
19671.17 76
19672.49 64
19673.82 64
19675.14 50
19676.47 63
19677.79 61
19679.12 54
19680.44 80
19681.77 53
19683.09 68
19684.42 53
19685.74 56
19687.07 53
19688.39 69
19689.72 68
19691.05 57
19692.37 74
19693.70 59
19695.02 57
19696.35 52
19697.68 62
19699.00 53
19700.33 68
19701.65 65
19702.98 82
19704.31 64
19705.63 68
19706.96 62
19708.28 59
19709.61 61
19710.94 54
19712.26 55
19713.59 66
19714.92 64
19716.24 63
19717.57 60
19718.90 58
19720.22 64
19721.55 64
19722.88 57
19724.20 68
19725.53 67
19726.86 63
19728.18 48
19729.51 56
19730.84 62
19732.16 58
19733.49 62
19734.82 64
19736.15 68
19737.47 66
19738.80 58
19740.13 63
19741.46 50
19742.78 60
19744.11 59
19745.44 43
19746.77 59
19748.09 58
19749.42 69
19750.75 65
19752.08 50
19753.40 71
19754.73 67
19756.06 61
19757.39 60
19758.72 48
19760.04 54
19761.37 65
19762.70 57
19764.03 49
19765.36 64
19766.68 64
19768.01 61
19769.34 57
19770.67 53
19772.00 60
19773.33 69
19774.66 52
19775.98 59
19777.31 51
19778.64 65
19779.97 63
19781.30 55
19782.63 62
19783.96 57
19785.29 60
19786.61 61
19787.94 55
19789.27 51
19790.60 70
19791.93 69
19793.26 65
19794.59 52
19795.92 53
19797.25 77
19798.58 73
19799.91 72
19801.24 61
19802.56 64
19803.89 69
19805.22 75
19806.55 55
19807.88 41
19809.21 52
19810.54 73
19811.87 61
19813.20 56
19814.53 48
19815.86 64
19817.19 70
19818.52 69
19819.85 55
19821.18 54
19822.51 70
19823.84 77
19825.17 70
19826.50 58
19827.83 66
19829.16 57
19830.49 67
19831.82 54
19833.15 63
19834.49 46
19835.82 66
19837.15 84
19838.48 55
19839.81 76
19841.14 64
19842.47 59
19843.80 60
19845.13 52
19846.46 59
19847.79 70
19849.12 65
19850.46 70
19851.79 58
19853.12 75
19854.45 68
19855.78 84
19857.11 60
19858.44 59
19859.77 67
19861.11 59
19862.44 74
19863.77 60
19865.10 89
19866.43 71
19867.76 60
19869.09 56
19870.43 64
19871.76 65
19873.09 60
19874.42 65
19875.75 74
19877.09 56
19878.42 48
19879.75 60
19881.08 82
19882.41 62
19883.75 49
19885.08 62
19886.41 59
19887.74 69
19889.08 68
19890.41 66
19891.74 62
19893.07 63
19894.41 60
19895.74 61
19897.07 66
19898.40 56
19899.74 65
19901.07 77
19902.40 68
19903.73 68
19905.07 71
19906.40 64
19907.73 85
19909.07 48
19910.40 67
19911.73 66
19913.07 67
19914.40 56
19915.73 63
19917.07 64
19918.40 66
19919.73 62
19921.07 60
19922.40 64
19923.73 53
19925.07 75
19926.40 73
19927.73 65
19929.07 54
19930.40 92
19931.74 75
19933.07 52
19934.40 46
19935.74 59
19937.07 66
19938.40 57
19939.74 56
19941.07 63
19942.41 71
19943.74 66
19945.08 53
19946.41 60
19947.74 65
19949.08 61
19950.41 70
19951.75 61
19953.08 63
19954.42 51
19955.75 67
19957.09 75
19958.42 62
19959.76 66
19961.09 57
19962.42 70
19963.76 74
19965.09 63
19966.43 67
19967.76 70
19969.10 57
19970.43 64
19971.77 56
19973.11 45
19974.44 65
19975.78 65
19977.11 45
19978.45 60
19979.78 73
19981.12 72
19982.45 68
19983.79 56
19985.12 67
19986.46 64
19987.80 53
19989.13 60
19990.47 61
19991.80 52
19993.14 67
19994.47 83
19995.81 67
19997.15 53
19998.48 59
19999.82 67
20001.15 72
20002.49 58
20003.83 69
20005.16 77
20006.50 58
20007.84 52
20009.17 54
20010.51 57
20011.85 46
20013.18 68
20014.52 53
20015.85 67
20017.19 72
20018.53 69
20019.87 76
20021.20 64
20022.54 71
20023.88 70
20025.21 62
20026.55 64
20027.89 49
20029.22 62
20030.56 58
20031.90 76
20033.24 58
20034.57 56
20035.91 57
20037.25 76
20038.58 74
20039.92 62
20041.26 55
20042.60 58
20043.93 63
20045.27 71
20046.61 55
20047.95 47
20049.29 76
20050.62 55
20051.96 52
20053.30 55
20054.64 61
20055.97 57
20057.31 55
20058.65 52
20059.99 71
20061.33 65
20062.66 67
20064.00 52
20065.34 61
20066.68 60
20068.02 60
20069.36 62
20070.70 51
20072.03 53
20073.37 58
20074.71 59
20076.05 71
20077.39 67
20078.73 51
20080.07 78
20081.40 93
20082.74 68
20084.08 60
20085.42 65
20086.76 61
20088.10 46
20089.44 52
20090.78 60
20092.12 47
20093.46 49
20094.80 70
20096.13 51
20097.47 52
20098.81 59
20100.15 72
20101.49 75
20102.83 58
20104.17 53
20105.51 68
20106.85 83
20108.19 65
20109.53 60
20110.87 53
20112.21 61
20113.55 72
20114.89 67
20116.23 61
20117.57 54
20118.91 73
20120.25 80
20121.59 82
20122.93 76
20124.27 76
