# Supplementary material for: MALDI-TOF MS typing enables the classification of brewing yeasts of the genus Saccharomyces to major beer styles
Source: PLoS One. 2017 Aug 9;12(8):e0181694. doi: 10.1371/journal.pone.0181694 (PMC5549903; doi:10.1371/journal.pone.0181694)
Supplement: S13 File — The directory includes 90 raw files and was zipped to “.zip”; the folder has three strains with 30 spectra per strain; S1 Text explains the raw files with an example and Table 1 represents the yeast strains used within the experiment. (ZIP) [file pone.0181694.s016.zip › 37-39/30634-341-OG-Alt-Alt-YPG-18h-E-E_2015-10-23__0_A10_1.dat]

1999.81 3330
2000.23 3234
2000.65 3270
2001.07 3186
2001.50 3216
2001.92 3351
2002.34 3233
2002.76 3252
2003.18 3314
2003.60 3034
2004.03 3002
2004.45 3026
2004.87 3177
2005.29 3096
2005.71 3102
2006.14 3085
2006.56 3052
2006.98 3168
2007.40 3277
2007.83 3171
2008.25 3238
2008.67 3114
2009.09 3138
2009.52 3198
2009.94 3133
2010.36 2948
2010.78 3017
2011.21 3162
2011.63 3211
2012.05 2862
2012.48 2875
2012.90 2983
2013.32 2883
2013.74 2801
2014.17 2790
2014.59 2780
2015.01 2814
2015.44 2795
2015.86 2972
2016.28 3000
2016.71 2982
2017.13 3135
2017.55 2996
2017.98 2863
2018.40 2917
2018.82 3077
2019.25 3030
2019.67 3165
2020.09 3219
2020.52 3294
2020.94 3118
2021.37 3281
2021.79 3142
2022.21 3083
2022.64 3065
2023.06 2953
2023.48 3004
2023.91 2864
2024.33 2869
2024.76 3055
2025.18 2980
2025.61 2863
2026.03 3088
2026.45 3066
2026.88 2969
2027.30 3084
2027.73 2994
2028.15 2924
2028.58 2972
2029.00 3001
2029.43 2926
2029.85 2913
2030.28 2986
2030.70 2902
2031.12 2689
2031.55 2706
2031.97 2869
2032.40 2907
2032.82 2918
2033.25 2915
2033.67 3022
2034.10 3008
2034.52 3020
2034.95 3088
2035.38 3007
2035.80 3024
2036.23 3127
2036.65 3084
2037.08 3175
2037.50 3211
2037.93 3156
2038.35 3158
2038.78 3092
2039.20 3068
2039.63 3300
2040.06 3399
2040.48 3092
2040.91 3057
2041.33 3468
2041.76 3376
2042.19 3196
2042.61 3122
2043.04 3162
2043.46 3097
2043.89 3029
2044.32 3023
2044.74 3071
2045.17 3010
2045.59 3075
2046.02 2994
2046.45 3003
2046.87 3117
2047.30 3079
2047.73 3171
2048.15 3298
2048.58 3076
2049.01 3126
2049.43 3081
2049.86 3055
2050.29 3018
2050.71 2990
2051.14 3111
2051.57 2991
2051.99 3043
2052.42 3092
2052.85 2986
2053.28 2954
2053.70 2877
2054.13 3023
2054.56 3085
2054.99 3084
2055.41 3042
2055.84 3166
2056.27 2903
2056.69 3018
2057.12 2897
2057.55 2931
2057.98 3067
2058.41 3108
2058.83 3109
2059.26 3038
2059.69 2967
2060.12 2861
2060.54 2977
2060.97 2965
2061.40 3006
2061.83 2743
2062.26 2976
2062.68 3053
2063.11 2916
2063.54 3108
2063.97 3200
2064.40 3264
2064.83 3365
2065.25 3616
2065.68 3533
2066.11 3578
2066.54 3600
2066.97 3624
2067.40 3424
2067.82 3660
2068.25 3424
2068.68 3266
2069.11 3115
2069.54 3045
2069.97 3100
2070.40 3104
2070.83 3271
2071.26 3124
2071.68 3112
2072.11 3293
2072.54 2891
2072.97 2878
2073.40 3063
2073.83 3137
2074.26 3122
2074.69 3045
2075.12 3089
2075.55 2988
2075.98 3131
2076.41 3384
2076.84 3067
2077.27 3028
2077.70 3286
2078.13 3535
2078.55 3316
2078.98 3383
2079.41 3355
2079.84 3374
2080.27 3412
2080.70 3486
2081.13 3429
2081.56 3152
2081.99 3232
2082.42 3209
2082.85 3192
2083.29 3299
2083.72 3339
2084.15 3082
2084.58 2967
2085.01 2994
2085.44 3003
2085.87 2927
2086.30 3102
2086.73 3076
2087.16 3051
2087.59 2931
2088.02 3045
2088.45 3181
2088.88 3014
2089.31 2839
2089.74 2977
2090.17 3034
2090.61 3064
2091.04 3154
2091.47 3088
2091.90 3010
2092.33 3082
2092.76 3008
2093.19 2983
2093.62 3078
2094.06 2886
2094.49 3087
2094.92 2998
2095.35 3029
2095.78 2899
2096.21 2907
2096.64 2931
2097.08 2902
2097.51 3089
2097.94 3025
2098.37 2785
2098.80 2843
2099.24 3106
2099.67 2961
2100.10 2775
2100.53 2792
2100.96 2827
2101.40 2857
2101.83 2819
2102.26 2821
2102.69 2826
2103.12 2900
2103.56 2961
2103.99 2908
2104.42 2776
2104.85 2736
2105.29 2764
2105.72 2981
2106.15 3004
2106.58 3055
2107.02 3179
2107.45 3090
2107.88 2902
2108.31 2781
2108.75 2921
2109.18 2978
2109.61 2980
2110.05 2889
2110.48 2957
2110.91 2888
2111.35 2949
2111.78 2815
2112.21 2763
2112.65 2788
2113.08 2808
2113.51 2745
2113.95 2917
2114.38 2860
2114.81 2787
2115.25 2885
2115.68 3069
2116.11 3019
2116.55 2820
2116.98 2920
2117.41 2882
2117.85 3002
2118.28 2786
2118.72 2621
2119.15 2869
2119.58 2850
2120.02 2983
2120.45 2825
2120.89 2981
2121.32 2672
2121.75 2855
2122.19 2969
2122.62 2951
2123.06 2762
2123.49 2792
2123.93 2743
2124.36 2844
2124.79 2779
2125.23 2749
2125.66 3089
2126.10 2926
2126.53 2898
2126.97 2907
2127.40 2869
2127.84 2754
2128.27 2875
2128.71 2843
2129.14 2962
2129.58 2974
2130.01 2896
2130.45 3101
2130.88 2934
2131.32 3123
2131.75 2974
2132.19 2927
2132.62 3169
2133.06 3105
2133.49 3167
2133.93 3092
2134.37 3278
2134.80 3225
2135.24 3198
2135.67 3230
2136.11 3316
2136.54 3118
2136.98 3149
2137.41 3103
2137.85 3128
2138.29 3149
2138.72 3088
2139.16 3019
2139.59 3144
2140.03 3125
2140.47 3044
2140.90 3022
2141.34 3077
2141.78 2949
2142.21 2843
2142.65 2756
2143.08 2787
2143.52 2869
2143.96 2772
2144.39 2747
2144.83 2780
2145.27 2899
2145.70 2829
2146.14 2761
2146.58 2970
2147.01 2849
2147.45 2920
2147.89 2981
2148.32 2962
2148.76 3067
2149.20 3270
2149.64 3134
2150.07 3183
2150.51 3131
2150.95 3188
2151.38 3252
2151.82 3294
2152.26 3199
2152.70 3119
2153.13 2912
2153.57 2888
2154.01 3072
2154.45 3159
2154.88 3129
2155.32 3026
2155.76 3198
2156.20 2988
2156.63 3054
2157.07 3042
2157.51 3077
2157.95 2829
2158.39 2843
2158.82 2950
2159.26 3240
2159.70 3148
2160.14 3117
2160.58 3099
2161.01 3026
2161.45 3026
2161.89 3018
2162.33 3002
2162.77 2997
2163.21 3229
2163.64 3040
2164.08 2969
2164.52 3074
2164.96 3029
2165.40 3144
2165.84 3060
2166.28 3068
2166.71 3102
2167.15 3057
2167.59 2936
2168.03 2991
2168.47 3005
2168.91 3098
2169.35 3010
2169.79 3144
2170.23 3161
2170.67 3292
2171.10 3135
2171.54 3080
2171.98 3336
2172.42 3546
2172.86 3175
2173.30 3345
2173.74 3154
2174.18 3312
2174.62 3493
2175.06 3527
2175.50 3582
2175.94 3411
2176.38 3456
2176.82 3527
2177.26 3521
2177.70 3510
2178.14 3452
2178.58 3320
2179.02 3395
2179.46 3290
2179.90 3174
2180.34 3067
2180.78 3077
2181.22 3224
2181.66 3152
2182.10 3178
2182.54 3247
2182.98 3194
2183.42 3169
2183.86 3057
2184.30 3008
2184.74 3050
2185.18 3008
2185.62 3161
2186.06 3025
2186.51 2907
2186.95 3093
2187.39 3148
2187.83 3070
2188.27 2966
2188.71 3228
2189.15 3292
2189.59 3084
2190.03 3148
2190.47 3217
2190.92 3071
2191.36 3106
2191.80 3021
2192.24 2985
2192.68 3167
2193.12 3123
2193.56 3043
2194.01 2961
2194.45 3205
2194.89 3125
2195.33 3327
2195.77 3327
2196.21 3234
2196.66 3280
2197.10 3133
2197.54 2929
2197.98 3197
2198.42 3313
2198.87 3242
2199.31 3102
2199.75 3163
2200.19 3179
2200.63 3067
2201.08 3101
2201.52 2940
2201.96 3066
2202.40 3047
2202.85 2953
2203.29 2987
2203.73 2904
2204.17 2850
2204.62 3100
2205.06 2970
2205.50 3070
2205.94 3108
2206.39 3036
2206.83 3023
2207.27 3041
2207.71 3014
2208.16 3140
2208.60 3234
2209.04 3225
2209.49 3226
2209.93 3144
2210.37 3199
2210.82 3100
2211.26 3191
2211.70 3045
2212.15 3244
2212.59 3334
2213.03 3166
2213.48 3180
2213.92 3249
2214.36 2963
2214.81 2894
2215.25 3093
2215.69 3102
2216.14 3315
2216.58 3139
2217.03 3023
2217.47 2984
2217.91 3112
2218.36 2979
2218.80 2937
2219.25 2938
2219.69 2851
2220.13 3000
2220.58 3067
2221.02 2910
2221.47 3128
2221.91 2965
2222.36 2968
2222.80 3083
2223.24 3106
2223.69 3276
2224.13 3046
2224.58 2983
2225.02 3067
2225.47 3029
2225.91 2981
2226.36 3119
2226.80 3111
2227.25 3190
2227.69 2910
2228.14 3196
2228.58 3263
2229.03 3213
2229.47 3140
2229.92 3217
2230.36 3265
2230.81 3129
2231.25 3232
2231.70 3262
2232.14 3223
2232.59 3285
2233.03 3261
2233.48 3185
2233.93 3049
2234.37 3187
2234.82 3132
2235.26 3150
2235.71 3153
2236.15 3109
2236.60 3036
2237.05 3045
2237.49 3122
2237.94 3108
2238.38 3070
2238.83 2904
2239.28 3000
2239.72 3074
2240.17 3102
2240.61 3074
2241.06 3058
2241.51 2895
2241.95 2858
2242.40 2714
2242.85 2924
2243.29 2862
2243.74 2875
2244.19 2738
2244.63 2843
2245.08 2756
2245.52 2938
2245.97 2780
2246.42 2802
2246.87 2930
2247.31 2715
2247.76 2809
2248.21 2783
2248.65 2731
2249.10 2728
2249.55 2795
2249.99 2834
2250.44 2861
2250.89 2835
2251.34 2997
2251.78 2884
2252.23 2694
2252.68 2838
2253.13 2708
2253.57 2889
2254.02 2987
2254.47 2867
2254.92 2822
2255.36 2919
2255.81 2806
2256.26 2824
2256.71 2703
2257.15 2780
2257.60 2672
2258.05 2817
2258.50 2776
2258.95 2900
2259.39 2945
2259.84 3125
2260.29 3218
2260.74 3223
2261.19 3093
2261.64 2772
2262.08 3052
2262.53 3144
2262.98 3178
2263.43 3156
2263.88 3077
2264.33 3061
2264.77 2921
2265.22 3010
2265.67 2952
2266.12 3022
2266.57 3159
2267.02 3237
2267.47 3253
2267.92 3178
2268.37 3265
2268.81 3199
2269.26 2998
2269.71 3047
2270.16 3138
2270.61 3150
2271.06 3074
2271.51 3179
2271.96 3124
2272.41 3292
2272.86 3170
2273.31 2964
2273.76 3128
2274.21 3088
2274.66 3099
2275.11 3046
2275.55 3017
2276.00 3067
2276.45 3093
2276.90 3044
2277.35 2961
2277.80 3064
2278.25 3205
2278.70 2974
2279.15 2761
2279.60 2837
2280.05 2951
2280.50 2773
2280.95 2737
2281.40 2841
2281.85 2886
2282.31 2768
2282.76 2844
2283.21 2828
2283.66 2988
2284.11 2986
2284.56 3011
2285.01 3050
2285.46 2995
2285.91 3067
2286.36 3072
2286.81 2976
2287.26 2960
2287.71 3188
2288.16 3357
2288.61 3336
2289.07 3281
2289.52 3496
2289.97 3700
2290.42 4016
2290.87 3951
2291.32 4208
2291.77 4355
2292.22 4133
2292.68 4222
2293.13 4272
2293.58 3967
2294.03 4009
2294.48 3889
2294.93 3708
2295.38 3692
2295.84 3398
2296.29 3313
2296.74 3455
2297.19 3348
2297.64 3383
2298.10 3272
2298.55 3227
2299.00 3173
2299.45 3133
2299.90 3115
2300.36 3167
2300.81 3040
2301.26 3111
2301.71 3078
2302.16 2849
2302.62 2877
2303.07 2959
2303.52 2871
2303.97 2854
2304.43 2807
2304.88 2765
2305.33 2912
2305.78 2904
2306.24 2980
2306.69 3034
2307.14 3125
2307.60 3188
2308.05 3217
2308.50 3245
2308.95 3467
2309.41 3279
2309.86 3360
2310.31 3422
2310.77 3640
2311.22 3487
2311.67 3280
2312.13 3443
2312.58 3223
2313.03 3298
2313.49 3153
2313.94 3151
2314.39 3159
2314.85 3194
2315.30 3110
2315.75 2927
2316.21 2993
2316.66 3164
2317.11 3148
2317.57 3143
2318.02 3179
2318.48 3275
2318.93 3314
2319.38 3268
2319.84 3078
2320.29 3414
2320.75 3180
2321.20 3104
2321.66 3233
2322.11 3108
2322.56 3103
2323.02 3199
2323.47 3220
2323.93 3137
2324.38 3061
2324.84 2982
2325.29 3130
2325.74 3161
2326.20 3168
2326.65 3259
2327.11 3331
2327.56 3161
2328.02 3179
2328.47 3282
2328.93 3100
2329.38 3347
2329.84 3468
2330.29 3681
2330.75 3741
2331.20 3523
2331.66 3606
2332.11 3537
2332.57 3439
2333.02 3438
2333.48 3292
2333.94 3061
2334.39 3090
2334.85 3034
2335.30 3027
2335.76 3007
2336.21 2838
2336.67 2892
2337.12 2874
2337.58 2862
2338.04 3004
2338.49 3097
2338.95 3014
2339.40 2944
2339.86 2930
2340.32 3022
2340.77 3046
2341.23 3046
2341.68 3077
2342.14 3051
2342.60 3062
2343.05 2923
2343.51 3050
2343.97 3252
2344.42 2932
2344.88 3069
2345.34 3216
2345.79 3017
2346.25 3075
2346.71 2945
2347.16 2932
2347.62 2998
2348.08 2979
2348.53 2934
2348.99 3055
2349.45 3071
2349.90 3158
2350.36 2993
2350.82 3012
2351.27 2985
2351.73 2964
2352.19 2960
2352.65 2855
2353.10 2953
2353.56 2980
2354.02 3028
2354.48 3220
2354.93 3025
2355.39 3021
2355.85 3075
2356.31 3137
2356.76 3217
2357.22 3095
2357.68 3026
2358.14 3123
2358.59 3218
2359.05 3040
2359.51 3042
2359.97 2990
2360.43 3060
2360.88 2995
2361.34 3131
2361.80 3114
2362.26 3095
2362.72 3025
2363.17 3092
2363.63 2978
2364.09 3022
2364.55 2981
2365.01 2861
2365.47 2819
2365.92 3010
2366.38 2964
2366.84 2936
2367.30 3139
2367.76 2872
2368.22 2881
2368.68 3101
2369.14 3303
2369.59 2942
2370.05 2964
2370.51 2902
2370.97 2994
2371.43 2842
2371.89 2775
2372.35 2779
2372.81 2867
2373.27 2786
2373.73 2858
2374.19 3037
2374.65 3065
2375.10 2949
2375.56 2939
2376.02 2971
2376.48 3098
2376.94 3076
2377.40 3225
2377.86 3294
2378.32 3200
2378.78 3112
2379.24 3062
2379.70 3204
2380.16 3187
2380.62 3180
2381.08 3142
2381.54 3142
2382.00 3034
2382.46 2885
2382.92 2877
2383.38 3068
2383.84 2955
2384.30 3031
2384.76 3060
2385.22 2862
2385.68 2816
2386.14 2933
2386.60 2889
2387.07 2863
2387.53 2868
2387.99 3047
2388.45 3065
2388.91 2952
2389.37 3010
2389.83 3079
2390.29 3010
2390.75 3000
2391.21 2988
2391.67 3071
2392.13 2969
2392.60 2853
2393.06 3064
2393.52 2894
2393.98 2907
2394.44 2946
2394.90 2941
2395.36 2655
2395.82 2768
2396.29 2944
2396.75 2937
2397.21 2797
2397.67 2793
2398.13 2850
2398.59 2919
2399.06 2783
2399.52 2876
2399.98 2924
2400.44 3039
2400.90 2828
2401.37 2610
2401.83 2735
2402.29 2707
2402.75 2769
2403.21 2702
2403.68 2712
2404.14 2785
2404.60 3013
2405.06 2955
2405.52 2851
2405.99 2892
2406.45 2866
2406.91 3000
2407.37 2897
2407.84 2767
2408.30 2716
2408.76 2771
2409.22 2802
2409.69 2835
2410.15 2952
2410.61 2842
2411.08 3012
2411.54 3051
2412.00 3024
2412.47 2965
2412.93 2959
2413.39 2965
2413.85 2953
2414.32 3155
2414.78 3070
2415.24 3080
2415.71 3043
2416.17 3216
2416.63 3305
2417.10 3500
2417.56 3612
2418.02 3766
2418.49 3696
2418.95 3504
2419.42 3680
2419.88 3571
2420.34 3551
2420.81 3678
2421.27 3573
2421.73 3552
2422.20 3466
2422.66 3310
2423.13 3275
2423.59 3302
2424.06 3383
2424.52 3248
2424.98 3025
2425.45 2890
2425.91 2861
2426.38 2759
2426.84 2929
2427.31 2986
2427.77 3069
2428.23 3066
2428.70 2873
2429.16 2845
2429.63 2747
2430.09 2740
2430.56 2938
2431.02 2839
2431.49 2866
2431.95 3079
2432.42 3128
2432.88 3101
2433.35 3259
2433.81 3169
2434.28 3238
2434.74 3133
2435.21 2998
2435.67 3291
2436.14 3173
2436.60 3175
2437.07 3150
2437.53 2865
2438.00 2975
2438.47 2896
2438.93 2986
2439.40 3125
2439.86 3275
2440.33 3290
2440.79 3213
2441.26 3111
2441.73 2963
2442.19 3202
2442.66 3202
2443.12 3026
2443.59 3097
2444.05 2915
2444.52 3097
2444.99 3243
2445.45 3202
2445.92 2809
2446.39 2841
2446.85 2885
2447.32 2878
2447.78 2735
2448.25 2879
2448.72 2832
2449.18 2817
2449.65 2793
2450.12 2877
2450.58 3002
2451.05 2873
2451.52 2861
2451.98 2897
2452.45 2752
2452.92 2623
2453.39 2710
2453.85 3022
2454.32 3165
2454.79 3097
2455.25 2954
2455.72 2889
2456.19 3021
2456.65 2976
2457.12 3024
2457.59 2935
2458.06 2934
2458.52 2993
2458.99 2951
2459.46 2983
2459.93 3008
2460.39 2861
2460.86 2855
2461.33 2977
2461.80 2814
2462.27 2840
2462.73 2693
2463.20 2968
2463.67 2991
2464.14 2854
2464.60 2778
2465.07 2807
2465.54 2812
2466.01 2962
2466.48 3110
2466.95 2984
2467.41 2983
2467.88 2954
2468.35 2894
2468.82 2969
2469.29 2856
2469.76 3041
2470.22 2806
2470.69 2637
2471.16 2686
2471.63 2628
2472.10 2703
2472.57 2942
2473.04 2912
2473.51 2624
2473.97 2601
2474.44 2701
2474.91 2763
2475.38 2654
2475.85 2669
2476.32 2823
2476.79 2818
2477.26 2745
2477.73 2719
2478.20 2904
2478.67 2758
2479.13 2982
2479.60 3040
2480.07 2741
2480.54 2787
2481.01 2793
2481.48 2747
2481.95 2785
2482.42 2819
2482.89 2873
2483.36 2722
2483.83 2762
2484.30 2754
2484.77 2725
2485.24 2741
2485.71 2799
2486.18 2937
2486.65 2988
2487.12 2728
2487.59 2903
2488.06 3030
2488.53 2812
2489.00 2879
2489.47 2906
2489.94 2975
2490.41 3073
2490.88 3082
2491.35 2971
2491.83 3100
2492.30 3032
2492.77 2959
2493.24 3122
2493.71 3181
2494.18 3070
2494.65 3191
2495.12 3180
2495.59 3387
2496.06 3165
2496.53 3236
2497.00 3162
2497.48 2941
2497.95 3007
2498.42 3052
2498.89 2985
2499.36 2766
2499.83 2638
2500.30 2569
2500.77 2560
2501.25 2647
2501.72 2644
2502.19 2524
2502.66 2619
2503.13 2740
2503.60 2774
2504.08 2688
2504.55 2757
2505.02 2760
2505.49 2694
2505.96 2748
2506.44 2772
2506.91 2885
2507.38 3078
2507.85 3215
2508.32 3133
2508.80 2975
2509.27 2998
2509.74 2952
2510.21 3045
2510.68 3068
2511.16 3143
2511.63 3117
2512.10 3042
2512.57 3074
2513.05 3091
2513.52 2854
2513.99 2879
2514.47 2959
2514.94 3086
2515.41 2834
2515.88 2797
2516.36 2977
2516.83 3104
2517.30 2986
2517.78 3050
2518.25 2995
2518.72 2870
2519.19 2790
2519.67 3023
2520.14 2967
2520.61 3029
2521.09 2966
2521.56 2941
2522.03 2809
2522.51 2971
2522.98 2930
2523.46 2931
2523.93 2836
2524.40 2775
2524.88 2667
2525.35 2696
2525.82 2845
2526.30 2885
2526.77 2852
2527.25 2769
2527.72 2857
2528.19 2765
2528.67 2992
2529.14 3066
2529.62 3019
2530.09 3035
2530.56 3102
2531.04 3032
2531.51 2885
2531.99 2781
2532.46 2949
2532.94 2943
2533.41 2906
2533.89 2954
2534.36 2936
2534.83 2840
2535.31 2727
2535.78 2789
2536.26 3028
2536.73 2951
2537.21 2837
2537.68 2813
2538.16 2756
2538.63 2728
2539.11 2754
2539.58 2915
2540.06 3005
2540.53 3104
2541.01 2809
2541.48 2764
2541.96 2894
2542.43 2946
2542.91 2964
2543.39 2889
2543.86 2888
2544.34 2766
2544.81 2968
2545.29 3009
2545.76 3113
2546.24 3014
2546.71 3152
2547.19 3041
2547.67 3207
2548.14 3245
2548.62 3293
2549.09 3342
2549.57 3332
2550.05 3408
2550.52 3273
2551.00 3261
2551.47 3409
2551.95 3306
2552.43 3265
2552.90 3385
2553.38 3369
2553.86 3234
2554.33 3078
2554.81 3092
2555.29 3145
2555.76 3023
2556.24 3232
2556.72 3121
2557.19 2864
2557.67 2904
2558.15 2894
2558.62 2953
2559.10 2904
2559.58 2900
2560.05 2716
2560.53 2810
2561.01 2752
2561.48 2660
2561.96 2742
2562.44 2837
2562.92 2720
2563.39 2714
2563.87 2861
2564.35 2723
2564.83 2715
2565.30 2642
2565.78 2702
2566.26 2711
2566.74 2653
2567.21 2698
2567.69 2760
2568.17 2783
2568.65 2893
2569.12 2669
2569.60 2826
2570.08 2783
2570.56 2689
2571.04 2851
2571.51 2749
2571.99 2779
2572.47 2776
2572.95 2794
2573.43 2749
2573.91 2805
2574.38 2718
2574.86 2711
2575.34 2644
2575.82 2819
2576.30 2708
2576.78 2825
2577.25 2700
2577.73 2798
2578.21 2800
2578.69 2822
2579.17 2921
2579.65 2878
2580.13 2753
2580.61 2835
2581.09 2910
2581.56 2948
2582.04 2892
2582.52 2785
2583.00 2847
2583.48 2962
2583.96 2966
2584.44 2913
2584.92 2847
2585.40 2932
2585.88 2722
2586.36 2661
2586.84 2801
2587.32 2705
2587.79 2880
2588.27 2762
2588.75 2509
2589.23 2723
2589.71 2804
2590.19 2869
2590.67 2961
2591.15 2921
2591.63 2895
2592.11 3017
2592.59 3032
2593.07 3015
2593.55 3133
2594.03 2890
2594.51 2929
2594.99 3057
2595.47 2954
2595.95 2816
2596.43 2761
2596.92 2702
2597.40 2886
2597.88 2709
2598.36 2758
2598.84 2742
2599.32 2703
2599.80 2588
2600.28 2699
2600.76 2827
2601.24 2830
2601.72 2757
2602.20 2657
2602.68 2729
2603.16 2834
2603.65 2838
2604.13 2743
2604.61 2568
2605.09 2762
2605.57 2814
2606.05 2613
2606.53 2747
2607.01 2719
2607.50 2817
2607.98 2846
2608.46 2862
2608.94 2764
2609.42 2885
2609.90 2934
2610.38 2778
2610.87 2894
2611.35 2940
2611.83 2897
2612.31 2805
2612.79 2859
2613.28 2847
2613.76 2893
2614.24 2961
2614.72 2900
2615.20 2739
2615.69 2797
2616.17 2810
2616.65 2821
2617.13 2887
2617.62 2911
2618.10 3001
2618.58 3094
2619.06 3189
2619.54 3254
2620.03 2915
2620.51 2992
2620.99 3063
2621.48 3046
2621.96 2927
2622.44 2912
2622.92 2916
2623.41 2777
2623.89 2926
2624.37 3074
2624.86 2844
2625.34 2821
2625.82 2941
2626.30 2778
2626.79 2767
2627.27 2822
2627.75 2955
2628.24 2818
2628.72 2753
2629.20 2844
2629.69 2967
2630.17 2851
2630.65 2834
2631.14 2919
2631.62 2784
2632.11 3097
2632.59 2852
2633.07 3005
2633.56 2908
2634.04 2798
2634.52 2923
2635.01 2848
2635.49 2779
2635.98 2863
2636.46 2722
2636.94 2703
2637.43 2647
2637.91 2609
2638.40 2871
2638.88 3003
2639.37 2951
2639.85 2761
2640.33 2724
2640.82 2790
2641.30 2905
2641.79 3061
2642.27 2873
2642.76 2792
2643.24 2861
2643.73 2984
2644.21 2848
2644.70 2901
2645.18 2958
2645.67 2941
2646.15 2825
2646.64 2847
2647.12 2820
2647.61 2753
2648.09 2766
2648.58 2719
2649.06 2901
2649.55 2870
2650.03 3002
2650.52 2874
2651.00 2747
2651.49 2889
2651.97 2880
2652.46 2892
2652.95 2739
2653.43 2889
2653.92 2906
2654.40 2889
2654.89 2974
2655.37 3004
2655.86 2951
2656.35 3050
2656.83 3013
2657.32 3056
2657.80 2837
2658.29 2765
2658.78 2758
2659.26 2832
2659.75 3038
2660.23 2837
2660.72 3059
2661.21 2954
2661.69 2841
2662.18 2787
2662.67 2869
2663.15 2766
2663.64 2853
2664.13 2870
2664.61 2943
2665.10 2860
2665.59 2859
2666.07 2764
2666.56 2748
2667.05 2726
2667.53 2726
2668.02 2819
2668.51 2705
2668.99 2859
2669.48 2721
2669.97 2604
2670.46 2734
2670.94 2895
2671.43 3034
2671.92 2978
2672.40 2894
2672.89 3076
2673.38 3345
2673.87 3326
2674.35 3356
2674.84 3579
2675.33 3533
2675.82 3563
2676.31 3440
2676.79 3539
2677.28 3343
2677.77 3400
2678.26 3499
2678.74 3223
2679.23 3187
2679.72 3180
2680.21 3069
2680.70 2869
2681.18 2877
2681.67 2997
2682.16 2847
2682.65 2826
2683.14 2831
2683.63 2963
2684.11 2713
2684.60 2962
2685.09 2964
2685.58 2820
2686.07 2832
2686.56 2894
2687.05 2862
2687.53 2914
2688.02 2841
2688.51 2692
2689.00 2715
2689.49 2711
2689.98 2741
2690.47 2717
2690.96 2842
2691.45 2692
2691.94 2746
2692.42 2799
2692.91 2731
2693.40 2979
2693.89 2896
2694.38 2749
2694.87 2682
2695.36 2615
2695.85 2739
2696.34 2673
2696.83 2683
2697.32 2727
2697.81 2716
2698.30 2815
2698.79 2855
2699.28 2793
2699.77 2718
2700.26 2756
2700.75 2793
2701.24 2888
2701.73 2932
2702.22 2932
2702.71 2954
2703.20 2917
2703.69 2846
2704.18 2950
2704.67 2877
2705.16 2762
2705.65 2814
2706.14 2711
2706.63 2807
2707.12 2888
2707.61 2797
2708.10 2765
2708.59 2711
2709.08 2695
2709.57 2632
2710.06 2621
2710.56 2813
2711.05 2682
2711.54 2599
2712.03 2630
2712.52 2661
2713.01 2574
2713.50 2745
2713.99 2775
2714.48 2706
2714.98 2703
2715.47 2588
2715.96 2626
2716.45 2608
2716.94 2677
2717.43 2819
2717.92 2743
2718.42 2623
2718.91 2779
2719.40 2654
2719.89 2715
2720.38 2756
2720.87 2783
2721.37 2791
2721.86 2680
2722.35 2830
2722.84 2766
2723.33 2861
2723.82 2963
2724.32 2867
2724.81 2953
2725.30 2965
2725.79 2984
2726.29 2771
2726.78 2683
2727.27 2723
2727.76 2829
2728.26 2630
2728.75 2812
2729.24 2629
2729.73 2636
2730.23 2715
2730.72 2736
2731.21 2784
2731.70 2744
2732.20 2719
2732.69 2752
2733.18 2757
2733.67 2800
2734.17 2911
2734.66 2829
2735.15 2857
2735.65 2693
2736.14 2744
2736.63 2868
2737.13 2657
2737.62 2700
2738.11 2719
2738.61 2944
2739.10 2966
2739.59 2746
2740.09 2725
2740.58 2884
2741.07 2686
2741.57 2663
2742.06 2665
2742.55 2829
2743.05 2746
2743.54 2762
2744.04 2712
2744.53 2716
2745.02 2655
2745.52 2614
2746.01 2694
2746.51 2770
2747.00 2559
2747.49 2501
2747.99 2651
2748.48 2633
2748.98 2656
2749.47 2786
2749.97 2706
2750.46 2581
2750.96 2582
2751.45 2558
2751.94 2559
2752.44 2710
2752.93 2641
2753.43 2714
2753.92 2830
2754.42 2560
2754.91 2655
2755.41 2689
2755.90 2613
2756.40 2698
2756.89 2638
2757.39 2564
2757.88 2785
2758.38 2776
2758.87 2680
2759.37 2759
2759.86 2690
2760.36 2663
2760.85 2649
2761.35 2474
2761.84 2537
2762.34 2838
2762.84 2698
2763.33 2703
2763.83 2683
2764.32 2648
2764.82 2656
2765.31 2512
2765.81 2678
2766.31 2609
2766.80 2631
2767.30 2586
2767.79 2745
2768.29 2532
2768.79 2619
2769.28 2681
2769.78 2656
2770.27 2604
2770.77 2515
2771.27 2774
2771.76 2718
2772.26 2708
2772.76 2851
2773.25 2856
2773.75 2755
2774.25 2884
2774.74 3045
2775.24 3008
2775.74 2935
2776.23 3115
2776.73 3178
2777.23 3357
2777.72 3341
2778.22 3272
2778.72 3279
2779.21 3295
2779.71 3225
2780.21 3127
2780.71 2971
2781.20 2858
2781.70 2965
2782.20 2981
2782.69 2851
2783.19 2711
2783.69 2762
2784.19 2811
2784.68 2889
2785.18 2758
2785.68 2649
2786.18 2770
2786.67 2627
2787.17 2747
2787.67 2709
2788.17 2797
2788.67 2715
2789.16 2605
2789.66 2681
2790.16 2716
2790.66 2601
2791.16 2552
2791.65 2723
2792.15 2698
2792.65 2514
2793.15 2577
2793.65 2671
2794.14 2664
2794.64 2709
2795.14 2535
2795.64 2652
2796.14 2933
2796.64 2747
2797.14 2892
2797.63 2788
2798.13 2896
2798.63 2951
2799.13 2991
2799.63 3058
2800.13 2762
2800.63 2812
2801.13 2804
2801.63 2610
2802.12 2564
2802.62 2881
2803.12 3038
2803.62 2898
2804.12 2713
2804.62 2821
2805.12 2931
2805.62 3075
2806.12 3164
2806.62 3137
2807.12 3383
2807.62 3353
2808.12 3507
2808.62 3369
2809.12 3489
2809.62 3580
2810.12 3616
2810.62 3541
2811.12 3524
2811.61 3141
2812.11 2998
2812.61 2891
2813.11 3062
2813.62 2839
2814.12 2724
2814.62 2774
2815.12 2628
2815.62 2608
2816.12 2807
2816.62 2865
2817.12 2727
2817.62 2769
2818.12 2763
2818.62 2772
2819.12 2754
2819.62 2903
2820.12 2791
2820.62 2643
2821.12 2900
2821.62 2910
2822.12 2698
2822.62 2786
2823.13 2723
2823.63 2755
2824.13 2708
2824.63 2713
2825.13 2793
2825.63 2773
2826.13 2616
2826.63 2717
2827.13 2538
2827.64 2589
2828.14 2701
2828.64 2541
2829.14 2662
2829.64 2988
2830.14 2687
2830.64 2653
2831.15 2573
2831.65 2552
2832.15 2620
2832.65 2730
2833.15 2732
2833.65 2685
2834.16 2591
2834.66 2832
2835.16 2902
2835.66 2590
2836.16 2689
2836.67 2834
2837.17 2903
2837.67 2875
2838.17 2966
2838.68 2857
2839.18 2953
2839.68 2947
2840.18 2812
2840.69 2703
2841.19 2701
2841.69 2686
2842.19 2832
2842.70 2907
2843.20 2817
2843.70 2895
2844.20 2818
2844.71 2812
2845.21 2705
2845.71 2809
2846.22 2866
2846.72 3044
2847.22 2950
2847.73 3031
2848.23 3154
2848.73 3150
2849.23 3156
2849.74 3131
2850.24 3108
2850.74 3067
2851.25 2975
2851.75 2808
2852.26 2849
2852.76 2811
2853.26 2806
2853.77 2640
2854.27 2729
2854.77 2817
2855.28 2724
2855.78 2586
2856.28 2605
2856.79 2579
2857.29 2626
2857.80 2548
2858.30 2583
2858.80 2615
2859.31 2806
2859.81 2779
2860.32 2892
2860.82 2812
2861.33 2923
2861.83 2715
2862.33 2650
2862.84 2672
2863.34 2712
2863.85 2821
2864.35 2811
2864.86 2796
2865.36 2530
2865.87 2484
2866.37 2619
2866.88 2457
2867.38 2319
2867.89 2578
2868.39 2596
2868.90 2523
2869.40 2715
2869.91 2658
2870.41 2591
2870.92 2679
2871.42 2693
2871.93 2609
2872.43 2584
2872.94 2598
2873.44 2818
2873.95 2967
2874.45 2825
2874.96 2688
2875.46 2861
2875.97 2830
2876.48 2912
2876.98 2774
2877.49 2700
2877.99 2759
2878.50 2716
2879.00 2688
2879.51 2671
2880.02 2794
2880.52 2810
2881.03 2746
2881.53 2739
2882.04 2723
2882.55 2770
2883.05 2812
2883.56 2882
2884.07 2820
2884.57 2925
2885.08 2647
2885.59 2975
2886.09 2964
2886.60 2962
2887.10 2943
2887.61 2952
2888.12 2899
2888.62 3015
2889.13 2992
2889.64 3076
2890.15 3194
2890.65 3122
2891.16 3143
2891.67 3121
2892.17 2912
2892.68 2944
2893.19 3148
2893.69 3196
2894.20 2984
2894.71 3298
2895.22 3373
2895.72 3280
2896.23 3141
2896.74 3338
2897.25 3507
2897.75 3368
2898.26 3338
2898.77 3351
2899.28 3364
2899.78 3290
2900.29 3078
2900.80 3120
2901.31 3273
2901.81 3476
2902.32 3279
2902.83 3344
2903.34 3378
2903.85 3291
2904.35 3197
2904.86 3133
2905.37 3215
2905.88 3257
2906.39 3194
2906.90 3086
2907.40 3005
2907.91 2915
2908.42 2924
2908.93 2986
2909.44 2799
2909.95 2746
2910.46 2768
2910.96 2718
2911.47 2695
2911.98 2721
2912.49 2724
2913.00 2652
2913.51 2678
2914.02 2613
2914.53 2648
2915.04 2667
2915.54 2616
2916.05 2785
2916.56 2884
2917.07 2749
2917.58 2533
2918.09 2775
2918.60 2724
2919.11 2786
2919.62 2776
2920.13 2757
2920.64 2706
2921.15 2697
2921.66 2770
2922.17 2598
2922.68 2564
2923.19 2634
2923.70 2817
2924.21 2684
2924.72 2698
2925.23 2756
2925.74 2789
2926.25 2801
2926.76 2788
2927.27 2947
2927.78 2865
2928.29 3021
2928.80 2825
2929.31 2777
2929.82 2652
2930.33 2781
2930.84 2774
2931.35 2768
2931.86 2748
2932.37 2731
2932.88 2751
2933.39 2691
2933.90 2802
2934.41 2910
2934.92 2933
2935.43 2980
2935.94 2987
2936.45 3063
2936.97 2959
2937.48 3045
2937.99 3155
2938.50 2923
2939.01 2875
2939.52 3023
2940.03 3092
2940.54 3018
2941.05 2765
2941.57 2610
2942.08 2792
2942.59 2982
2943.10 2820
2943.61 2869
2944.12 2899
2944.63 2855
2945.15 3002
2945.66 3046
2946.17 2960
2946.68 3042
2947.19 3200
2947.71 3063
2948.22 3089
2948.73 3016
2949.24 3055
2949.75 2891
2950.27 2870
2950.78 2900
2951.29 2789
2951.80 2797
2952.31 2766
2952.83 2550
2953.34 2687
2953.85 2852
2954.36 2920
2954.88 2707
2955.39 2719
2955.90 2771
2956.41 2533
2956.93 2586
2957.44 2803
2957.95 2763
2958.47 2653
2958.98 2890
2959.49 2858
2960.00 2784
2960.52 2847
2961.03 2887
2961.54 2907
2962.06 2907
2962.57 2972
2963.08 3111
2963.60 3045
2964.11 2981
2964.62 3080
2965.14 3112
2965.65 2953
2966.16 2938
2966.68 2848
2967.19 2823
2967.70 2936
2968.22 2944
2968.73 2875
2969.24 2743
2969.76 2789
2970.27 2692
2970.79 2703
2971.30 2845
2971.81 2807
2972.33 2813
2972.84 2858
2973.36 2826
2973.87 2633
2974.38 2757
2974.90 2743
2975.41 2735
2975.93 2745
2976.44 2722
2976.96 2705
2977.47 2905
2977.99 2896
2978.50 2935
2979.01 2738
2979.53 2769
2980.04 2706
2980.56 2847
2981.07 2868
2981.59 2904
2982.10 2832
2982.62 2864
2983.13 2867
2983.65 2860
2984.16 2903
2984.68 3046
2985.19 3058
2985.71 3237
2986.22 3249
2986.74 3172
2987.25 3162
2987.77 3497
2988.28 3231
2988.80 3154
2989.32 3224
2989.83 3312
2990.35 3432
2990.86 3191
2991.38 3337
2991.89 3210
2992.41 3319
2992.92 3263
2993.44 3225
2993.96 3317
2994.47 3266
2994.99 3407
2995.50 3641
2996.02 3713
2996.54 3724
2997.05 3637
2997.57 3698
2998.09 3700
2998.60 3663
2999.12 3891
2999.63 3828
3000.15 3874
3000.67 4008
3001.18 4250
3001.70 4121
3002.22 4506
3002.73 5116
3003.25 5075
3003.77 5217
3004.28 5992
3004.80 6418
3005.32 6627
3005.83 6913
3006.35 7089
3006.87 7183
3007.39 6748
3007.90 6275
3008.42 5610
3008.94 5250
3009.45 4943
3009.97 4496
3010.49 4182
3011.01 3831
3011.52 3585
3012.04 3363
3012.56 3337
3013.08 3376
3013.59 3421
3014.11 3269
3014.63 3438
3015.15 3539
3015.66 3445
3016.18 3513
3016.70 3398
3017.22 3541
3017.74 3607
3018.25 3676
3018.77 3632
3019.29 3598
3019.81 3777
3020.33 3643
3020.84 3596
3021.36 3442
3021.88 3435
3022.40 3421
3022.92 3534
3023.44 3460
3023.95 3376
3024.47 3396
3024.99 3376
3025.51 3496
3026.03 3543
3026.55 3464
3027.07 3516
3027.58 3318
3028.10 3306
3028.62 3167
3029.14 3333
3029.66 3284
3030.18 3156
3030.70 3173
3031.22 3001
3031.74 3230
3032.26 3260
3032.77 3139
3033.29 3005
3033.81 2952
3034.33 3006
3034.85 3130
3035.37 3105
3035.89 3109
3036.41 3226
3036.93 3238
3037.45 3057
3037.97 3146
3038.49 3086
3039.01 2944
3039.53 2865
3040.05 3010
3040.57 2896
3041.09 2929
3041.61 2946
3042.13 2896
3042.65 2997
3043.17 3036
3043.69 3065
3044.21 3060
3044.73 2851
3045.25 2886
3045.77 2887
3046.29 2916
3046.81 2860
3047.33 2869
3047.85 2906
3048.37 3082
3048.89 2933
3049.41 3046
3049.93 2856
3050.45 2832
3050.98 2730
3051.50 2707
3052.02 2872
3052.54 2879
3053.06 2788
3053.58 2800
3054.10 2801
3054.62 2849
3055.14 2773
3055.66 2825
3056.19 2929
3056.71 3034
3057.23 2760
3057.75 2760
3058.27 2815
3058.79 3026
3059.31 2891
3059.84 2857
3060.36 2740
3060.88 2790
3061.40 2750
3061.92 2820
3062.44 2744
3062.97 2818
3063.49 2987
3064.01 3186
3064.53 2997
3065.05 2899
3065.58 3050
3066.10 3015
3066.62 3064
3067.14 3022
3067.66 3260
3068.19 3066
3068.71 3213
3069.23 3145
3069.75 3187
3070.28 3138
3070.80 3042
3071.32 3056
3071.84 2969
3072.37 2991
3072.89 3061
3073.41 3049
3073.93 3004
3074.46 3067
3074.98 3104
3075.50 3089
3076.03 3064
3076.55 3099
3077.07 3200
3077.59 3198
3078.12 3338
3078.64 3284
3079.16 3468
3079.69 3483
3080.21 3427
3080.73 3484
3081.26 3586
3081.78 3576
3082.30 3514
3082.83 3926
3083.35 3954
3083.87 3844
3084.40 3799
3084.92 3947
3085.45 3865
3085.97 3863
3086.49 3859
3087.02 4008
3087.54 3894
3088.06 3794
3088.59 3799
3089.11 3684
3089.64 3505
3090.16 3652
3090.68 3650
3091.21 3570
3091.73 3623
3092.26 3501
3092.78 3723
3093.31 3685
3093.83 3745
3094.36 3797
3094.88 3815
3095.40 3811
3095.93 3897
3096.45 4195
3096.98 4350
3097.50 4321
3098.03 4218
3098.55 4225
3099.08 4498
3099.60 4735
3100.13 5393
3100.65 6431
3101.18 7429
3101.70 8361
3102.23 9371
3102.75 10705
3103.28 11509
3103.80 12523
3104.33 13348
3104.85 13294
3105.38 12346
3105.90 11821
3106.43 10455
3106.96 9192
3107.48 7925
3108.01 6716
3108.53 6088
3109.06 5308
3109.58 5090
3110.11 4662
3110.64 4621
3111.16 4400
3111.69 4368
3112.21 4130
3112.74 4133
3113.27 4241
3113.79 4218
3114.32 4157
3114.84 4042
3115.37 3985
3115.90 3864
3116.42 3737
3116.95 3695
3117.48 3617
3118.00 3514
3118.53 3592
3119.06 3403
3119.58 3554
3120.11 3804
3120.64 3552
3121.16 3533
3121.69 3791
3122.22 3779
3122.74 3901
3123.27 3898
3123.80 4199
3124.32 3980
3124.85 3868
3125.38 3796
3125.90 3702
3126.43 3580
3126.96 3447
3127.49 3586
3128.01 3365
3128.54 3467
3129.07 3379
3129.60 3330
3130.12 3310
3130.65 3357
3131.18 3310
3131.71 3322
3132.23 3168
3132.76 3198
3133.29 3211
3133.82 3210
3134.35 3144
3134.87 3047
3135.40 3143
3135.93 3089
3136.46 3133
3136.99 3123
3137.51 2979
3138.04 2859
3138.57 2970
3139.10 2746
3139.63 3032
3140.15 3079
3140.68 2867
3141.21 2894
3141.74 3020
3142.27 3051
3142.80 2993
3143.33 3068
3143.85 3159
3144.38 3292
3144.91 3141
3145.44 3122
3145.97 3243
3146.50 3283
3147.03 3216
3147.56 3361
3148.08 3335
3148.61 3582
3149.14 3609
3149.67 3379
3150.20 3507
3150.73 3538
3151.26 3534
3151.79 3491
3152.32 3313
3152.85 3376
3153.38 3202
3153.91 3118
3154.44 3121
3154.97 3078
3155.50 2983
3156.03 3018
3156.56 3077
3157.08 3109
3157.61 3103
3158.14 3098
3158.67 3177
3159.20 3189
3159.73 3242
3160.26 3054
3160.79 3179
3161.32 3183
3161.85 3026
3162.39 3074
3162.92 3122
3163.45 3144
3163.98 3063
3164.51 2857
3165.04 2910
3165.57 2862
3166.10 2810
3166.63 2909
3167.16 2873
3167.69 2863
3168.22 2894
3168.75 2849
3169.28 2752
3169.81 2939
3170.34 2892
3170.87 2996
3171.41 2905
3171.94 2854
3172.47 2882
3173.00 2935
3173.53 2798
3174.06 2909
3174.59 3141
3175.12 3031
3175.65 2869
3176.19 3014
3176.72 2978
3177.25 3026
3177.78 3182
3178.31 3346
3178.84 3114
3179.38 2964
3179.91 3052
3180.44 3076
3180.97 2915
3181.50 2849
3182.03 2878
3182.57 2868
3183.10 2795
3183.63 2773
3184.16 2692
3184.69 2676
3185.23 2731
3185.76 2786
3186.29 2999
3186.82 2932
3187.36 2838
3187.89 3050
3188.42 2853
3188.95 2869
3189.49 2958
3190.02 2909
3190.55 2853
3191.08 3036
3191.62 2816
3192.15 2844
3192.68 2881
3193.21 2859
3193.75 2772
3194.28 2680
3194.81 2936
3195.35 2831
3195.88 2757
3196.41 2690
3196.94 2751
3197.48 2842
3198.01 2821
3198.54 2925
3199.08 3003
3199.61 3129
3200.14 3150
3200.68 3137
3201.21 3204
3201.74 3160
3202.28 3179
3202.81 3174
3203.35 3239
3203.88 3393
3204.41 3386
3204.95 3273
3205.48 3318
3206.01 3168
3206.55 3026
3207.08 3213
3207.62 3216
3208.15 3033
3208.68 3048
3209.22 3200
3209.75 3202
3210.29 3106
3210.82 3187
3211.36 3124
3211.89 3285
3212.42 3232
3212.96 3228
3213.49 3050
3214.03 3015
3214.56 3002
3215.10 3045
3215.63 3061
3216.17 3017
3216.70 3147
3217.24 3108
3217.77 3000
3218.31 3040
3218.84 3006
3219.38 3297
3219.91 3207
3220.45 3256
3220.98 3310
3221.52 3108
3222.05 3126
3222.59 3210
3223.12 3327
3223.66 3131
3224.19 3277
3224.73 3174
3225.26 3124
3225.80 3055
3226.33 3201
3226.87 3203
3227.41 3211
3227.94 3149
3228.48 3194
3229.01 3183
3229.55 3184
3230.08 3257
3230.62 3215
3231.16 3192
3231.69 3218
3232.23 3244
3232.76 3176
3233.30 3285
3233.84 3379
3234.37 3323
3234.91 3268
3235.45 3312
3235.98 3315
3236.52 3397
3237.05 3365
3237.59 3495
3238.13 3534
3238.66 3565
3239.20 3575
3239.74 3487
3240.27 3365
3240.81 3448
3241.35 3579
3241.88 3717
3242.42 3507
3242.96 3475
3243.50 3501
3244.03 3412
3244.57 3537
3245.11 3522
3245.64 3549
3246.18 3406
3246.72 3558
3247.26 3460
3247.79 3424
3248.33 3443
3248.87 3387
3249.40 3428
3249.94 3560
3250.48 3622
3251.02 3620
3251.56 3625
3252.09 3636
3252.63 3602
3253.17 3725
3253.71 3690
3254.24 3806
3254.78 3872
3255.32 4034
3255.86 4218
3256.40 4232
3256.93 4270
3257.47 4292
3258.01 4344
3258.55 4522
3259.09 4637
3259.63 4817
3260.16 5017
3260.70 5023
3261.24 5170
3261.78 5491
3262.32 5677
3262.86 6119
3263.39 6353
3263.93 6639
3264.47 7102
3265.01 7520
3265.55 7878
3266.09 8764
3266.63 9189
3267.17 9166
3267.71 9455
3268.24 9295
3268.78 8907
3269.32 8825
3269.86 8479
3270.40 7693
3270.94 7016
3271.48 6207
3272.02 5690
3272.56 5230
3273.10 4947
3273.64 4593
3274.18 4393
3274.72 4253
3275.26 4323
3275.80 4293
3276.34 4338
3276.87 4296
3277.41 4490
3277.95 4410
3278.49 4260
3279.03 4285
3279.57 4337
3280.11 4211
3280.65 4171
3281.19 4486
3281.73 4394
3282.27 4246
3282.81 4272
3283.36 4323
3283.90 4353
3284.44 4278
3284.98 4275
3285.52 4289
3286.06 4478
3286.60 4310
3287.14 4473
3287.68 4547
3288.22 4666
3288.76 4678
3289.30 4664
3289.84 4636
3290.38 4608
3290.92 4786
3291.46 5038
3292.01 5261
3292.55 5100
3293.09 5558
3293.63 6001
3294.17 6282
3294.71 6649
3295.25 7122
3295.79 7628
3296.34 7691
3296.88 7696
3297.42 7472
3297.96 7213
3298.50 7050
3299.04 6810
3299.58 6341
3300.13 6484
3300.67 5916
3301.21 5396
3301.75 5173
3302.29 5134
3302.83 5035
3303.38 4936
3303.92 5006
3304.46 5102
3305.00 4859
3305.54 4805
3306.09 4794
3306.63 4768
3307.17 4858
3307.71 4552
3308.26 4544
3308.80 4462
3309.34 4621
3309.88 4703
3310.43 4634
3310.97 4657
3311.51 4709
3312.05 4538
3312.60 4541
3313.14 4730
3313.68 4788
3314.22 4784
3314.77 4903
3315.31 4991
3315.85 5135
3316.40 5277
3316.94 5530
3317.48 5662
3318.03 5893
3318.57 6171
3319.11 6137
3319.65 6306
3320.20 6586
3320.74 6773
3321.28 6999
3321.83 7036
3322.37 7279
3322.92 7388
3323.46 7589
3324.00 7225
3324.55 6986
3325.09 6957
3325.63 6743
3326.18 6591
3326.72 6710
3327.27 6445
3327.81 6263
3328.35 6526
3328.90 6557
3329.44 6382
3329.99 6717
3330.53 7154
3331.07 8387
3331.62 10025
3332.16 11785
3332.71 14710
3333.25 18229
3333.80 22261
3334.34 25881
3334.88 29050
3335.43 31481
3335.97 33288
3336.52 34946
3337.06 36192
3337.61 36188
3338.15 36055
3338.70 34350
3339.24 32560
3339.79 30333
3340.33 27863
3340.88 24575
3341.42 20531
3341.97 16916
3342.51 14252
3343.06 11563
3343.60 9920
3344.15 8585
3344.69 7744
3345.24 7176
3345.78 6711
3346.33 6307
3346.87 6040
3347.42 6235
3347.97 6113
3348.51 5831
3349.06 5919
3349.60 5511
3350.15 5483
3350.69 5429
3351.24 5532
3351.79 5205
3352.33 5330
3352.88 5359
3353.42 5238
3353.97 5452
3354.52 5379
3355.06 5131
3355.61 5129
3356.15 5057
3356.70 4954
3357.25 5058
3357.79 5133
3358.34 5247
3358.89 5064
3359.43 5153
3359.98 5328
3360.53 5323
3361.07 5226
3361.62 5161
3362.17 5352
3362.71 5479
3363.26 5365
3363.81 5368
3364.35 5216
3364.90 5283
3365.45 5297
3365.99 5276
3366.54 5472
3367.09 5323
3367.64 5274
3368.18 5339
3368.73 5056
3369.28 5052
3369.82 5223
3370.37 5473
3370.92 5646
3371.47 5800
3372.01 6216
3372.56 6651
3373.11 6987
3373.66 7437
3374.21 7975
3374.75 8408
3375.30 8393
3375.85 8292
3376.40 8319
3376.94 8088
3377.49 7479
3378.04 6879
3378.59 6588
3379.14 6027
3379.68 5474
3380.23 5449
3380.78 5202
3381.33 5017
3381.88 4630
3382.43 4422
3382.97 4421
3383.52 4319
3384.07 4197
3384.62 4060
3385.17 3969
3385.72 4024
3386.27 3949
3386.81 3875
3387.36 3881
3387.91 3843
3388.46 3661
3389.01 3630
3389.56 3645
3390.11 3673
3390.66 3832
3391.21 3683
3391.76 3785
3392.30 3733
3392.85 3760
3393.40 3725
3393.95 3674
3394.50 3827
3395.05 3854
3395.60 3931
3396.15 3967
3396.70 3940
3397.25 3718
3397.80 3970
3398.35 3944
3398.90 3878
3399.45 3813
3400.00 3721
3400.55 3788
3401.10 3664
3401.65 3478
3402.20 3628
3402.75 3647
3403.30 3688
3403.85 3906
3404.40 3505
3404.95 3639
3405.50 3420
3406.05 3378
3406.60 3387
3407.15 3460
3407.70 3391
3408.25 3515
3408.80 3444
3409.35 3748
3409.90 3646
3410.45 3739
3411.00 4124
3411.55 4132
3412.10 4152
3412.66 4199
3413.21 4218
3413.76 4360
3414.31 4400
3414.86 4273
3415.41 4002
3415.96 4020
3416.51 4051
3417.06 3819
3417.61 3773
3418.17 3698
3418.72 3530
3419.27 3509
3419.82 3461
3420.37 3456
3420.92 3333
3421.47 3449
3422.03 3440
3422.58 3416
3423.13 3491
3423.68 3545
3424.23 3673
3424.78 3744
3425.34 3745
3425.89 3855
3426.44 3786
3426.99 3689
3427.54 3580
3428.10 3582
3428.65 3338
3429.20 3285
3429.75 3255
3430.31 3213
3430.86 3206
3431.41 3239
3431.96 3236
3432.51 3210
3433.07 3004
3433.62 3088
3434.17 2993
3434.72 3033
3435.28 3141
3435.83 3220
3436.38 3196
3436.94 3266
3437.49 3037
3438.04 3236
3438.59 3175
3439.15 3277
3439.70 3272
3440.25 3308
3440.81 3407
3441.36 3388
3441.91 3351
3442.47 3140
3443.02 3189
3443.57 3074
3444.13 3215
3444.68 3171
3445.23 3210
3445.79 3157
3446.34 3254
3446.89 3168
3447.45 3030
3448.00 2948
3448.55 3060
3449.11 2881
3449.66 2847
3450.22 2769
3450.77 2918
3451.32 3152
3451.88 3014
3452.43 2798
3452.99 2862
3453.54 2881
3454.09 2714
3454.65 2812
3455.20 2764
3455.76 2777
3456.31 2809
3456.87 2817
3457.42 2679
3457.97 2770
3458.53 2963
3459.08 2871
3459.64 2905
3460.19 2767
3460.75 2897
3461.30 3166
3461.86 2994
3462.41 3110
3462.97 2989
3463.52 3039
3464.08 2915
3464.63 2924
3465.19 3127
3465.74 3001
3466.30 2970
3466.85 2991
3467.41 3131
3467.96 3179
3468.52 3193
3469.07 3121
3469.63 3053
3470.18 3088
3470.74 3020
3471.30 3111
3471.85 3079
3472.41 2984
3472.96 3096
3473.52 3210
3474.07 3220
3474.63 3195
3475.19 3156
3475.74 3172
3476.30 3243
3476.85 3149
3477.41 3144
3477.97 3520
3478.52 3608
3479.08 3541
3479.63 3663
3480.19 3578
3480.75 3621
3481.30 3746
3481.86 3793
3482.42 3642
3482.97 3712
3483.53 3761
3484.08 3765
3484.64 3669
3485.20 3680
3485.75 3760
3486.31 3682
3486.87 3692
3487.43 4014
3487.98 4040
3488.54 4080
3489.10 4409
3489.65 4782
3490.21 5022
3490.77 5832
3491.32 5928
3491.88 6265
3492.44 6731
3493.00 6969
3493.55 7320
3494.11 7406
3494.67 7210
3495.23 6784
3495.78 6292
3496.34 6192
3496.90 6126
3497.46 6321
3498.01 6461
3498.57 6731
3499.13 7068
3499.69 7539
3500.24 7570
3500.80 7810
3501.36 8061
3501.92 7756
3502.48 7160
3503.03 7016
3503.59 7026
3504.15 6874
3504.71 6666
3505.27 6748
3505.83 6863
3506.38 6804
3506.94 6495
3507.50 6431
3508.06 6131
3508.62 5937
3509.18 5793
3509.74 5541
3510.29 5153
3510.85 4821
3511.41 4600
3511.97 4366
3512.53 4428
3513.09 4233
3513.65 3891
3514.21 3629
3514.76 3622
3515.32 3387
3515.88 3455
3516.44 3488
3517.00 3448
3517.56 3353
3518.12 3426
3518.68 3431
3519.24 3378
3519.80 3251
3520.36 3424
3520.92 3368
3521.48 3295
3522.04 3555
3522.60 3561
3523.16 3493
3523.71 3471
3524.27 3389
3524.83 3273
3525.39 3406
3525.95 3148
3526.51 3151
3527.07 3179
3527.63 2957
3528.19 2937
3528.75 3029
3529.31 3051
3529.87 3110
3530.44 3073
3531.00 2999
3531.56 2905
3532.12 2863
3532.68 3083
3533.24 3167
3533.80 3065
3534.36 3035
3534.92 3112
3535.48 3186
3536.04 3128
3536.60 3071
3537.16 3044
3537.72 3173
3538.28 3144
3538.84 3326
3539.41 3396
3539.97 3165
3540.53 3066
3541.09 3027
3541.65 3080
3542.21 2918
3542.77 3134
3543.33 3144
3543.89 3062
3544.46 2939
3545.02 2928
3545.58 3109
3546.14 3129
3546.70 2976
3547.26 2962
3547.83 2754
3548.39 2764
3548.95 2869
3549.51 2912
3550.07 2829
3550.63 2768
3551.20 2690
3551.76 2589
3552.32 2619
3552.88 2655
3553.44 2642
3554.01 2632
3554.57 2694
3555.13 2659
3555.69 2639
3556.26 2612
3556.82 2669
3557.38 2664
3557.94 2773
3558.50 2789
3559.07 2893
3559.63 2803
3560.19 2752
3560.76 2727
3561.32 2823
3561.88 2856
3562.44 2854
3563.01 2734
3563.57 2820
3564.13 2622
3564.70 2488
3565.26 2541
3565.82 2524
3566.38 2633
3566.95 2608
3567.51 2552
3568.07 2558
3568.64 2633
3569.20 2554
3569.76 2501
3570.33 2601
3570.89 2551
3571.45 2460
3572.02 2616
3572.58 2607
3573.15 2713
3573.71 2641
3574.27 2678
3574.84 2660
3575.40 2540
3575.96 2603
3576.53 2785
3577.09 2758
3577.66 2849
3578.22 2883
3578.78 2662
3579.35 2735
3579.91 2708
3580.48 2644
3581.04 2647
3581.61 2622
3582.17 2520
3582.73 2599
3583.30 2544
3583.86 2558
3584.43 2623
3584.99 2561
3585.56 2603
3586.12 2555
3586.69 2655
3587.25 2732
3587.82 2629
3588.38 2643
3588.95 2616
3589.51 2728
3590.08 2647
3590.64 2759
3591.21 2850
3591.77 2792
3592.34 2695
3592.90 2475
3593.47 2711
3594.03 2683
3594.60 2467
3595.16 2516
3595.73 2529
3596.29 2527
3596.86 2426
3597.42 2653
3597.99 2664
3598.56 2543
3599.12 2541
3599.69 2460
3600.25 2476
3600.82 2619
3601.38 2551
3601.95 2637
3602.52 2478
3603.08 2561
3603.65 2606
3604.21 2585
3604.78 2585
3605.35 2513
3605.91 2494
3606.48 2507
3607.05 2610
3607.61 2495
3608.18 2290
3608.74 2266
3609.31 2437
3609.88 2425
3610.44 2420
3611.01 2420
3611.58 2338
3612.14 2384
3612.71 2390
3613.28 2295
3613.84 2429
3614.41 2489
3614.98 2519
3615.55 2670
3616.11 2714
3616.68 2745
3617.25 2950
3617.81 3022
3618.38 3350
3618.95 3388
3619.52 3309
3620.08 3282
3620.65 3352
3621.22 3288
3621.79 3268
3622.35 3179
3622.92 2919
3623.49 2786
3624.06 2811
3624.62 2741
3625.19 2688
3625.76 2626
3626.33 2361
3626.89 2503
3627.46 2651
3628.03 2614
3628.60 2512
3629.17 2542
3629.73 2570
3630.30 2575
3630.87 2517
3631.44 2717
3632.01 2707
3632.58 2599
3633.14 2630
3633.71 2803
3634.28 2817
3634.85 2745
3635.42 2541
3635.99 2593
3636.56 2975
3637.12 2657
3637.69 2702
3638.26 2774
3638.83 2827
3639.40 2898
3639.97 3139
3640.54 3245
3641.11 3369
3641.67 3563
3642.24 3587
3642.81 3495
3643.38 3529
3643.95 3653
3644.52 3667
3645.09 3455
3645.66 3390
3646.23 3115
3646.80 3117
3647.37 2957
3647.94 2815
3648.51 2874
3649.08 3095
3649.65 3020
3650.22 3054
3650.79 2982
3651.36 3051
3651.93 3240
3652.50 3296
3653.06 3184
3653.63 3298
3654.20 3463
3654.77 3355
3655.35 3663
3655.92 3810
3656.49 3656
3657.06 3703
3657.63 3790
3658.20 3793
3658.77 3808
3659.34 4059
3659.91 3992
3660.48 4021
3661.05 3811
3661.62 3860
3662.19 3764
3662.76 3592
3663.33 3556
3663.90 3460
3664.47 3388
3665.04 3408
3665.61 3420
3666.19 3410
3666.76 3275
3667.33 3299
3667.90 3302
3668.47 3068
3669.04 3118
3669.61 3081
3670.18 3107
3670.75 3063
3671.33 3028
3671.90 2994
3672.47 2981
3673.04 2975
3673.61 3025
3674.18 2988
3674.76 2927
3675.33 3066
3675.90 2967
3676.47 2939
3677.04 2943
3677.61 3081
3678.19 3016
3678.76 2943
3679.33 2879
3679.90 3047
3680.47 2932
3681.05 2790
3681.62 2929
3682.19 2910
3682.76 3038
3683.33 2952
3683.91 2823
3684.48 2843
3685.05 2953
3685.62 2942
3686.20 2879
3686.77 3042
3687.34 3081
3687.91 3307
3688.49 3398
3689.06 3433
3689.63 3586
3690.21 3869
3690.78 4190
3691.35 4080
3691.92 3904
3692.50 3848
3693.07 3756
3693.64 3758
3694.22 3437
3694.79 3134
3695.36 2972
3695.94 2941
3696.51 3014
3697.08 3104
3697.66 2998
3698.23 2948
3698.80 3057
3699.38 3005
3699.95 3067
3700.52 3198
3701.10 3263
3701.67 3261
3702.24 3336
3702.82 3404
3703.39 3496
3703.97 3479
3704.54 3511
3705.11 3523
3705.69 3376
3706.26 3128
3706.84 3082
3707.41 3001
3707.98 3028
3708.56 2909
3709.13 2933
3709.71 2908
3710.28 2825
3710.86 2872
3711.43 3063
3712.01 2903
3712.58 2857
3713.15 2743
3713.73 2839
3714.30 2916
3714.88 2781
3715.45 2668
3716.03 2709
3716.60 2751
3717.18 2515
3717.75 2500
3718.33 2564
3718.90 2656
3719.48 2545
3720.05 2460
3720.63 2599
3721.20 2588
3721.78 2579
3722.35 2456
3722.93 2412
3723.51 2494
3724.08 2539
3724.66 2312
3725.23 2352
3725.81 2452
3726.38 2507
3726.96 2261
3727.53 2368
3728.11 2594
3728.69 2531
3729.26 2592
3729.84 2456
3730.41 2493
3730.99 2663
3731.57 2728
3732.14 2712
3732.72 2812
3733.29 2794
3733.87 2761
3734.45 2652
3735.02 2651
3735.60 2775
3736.18 2816
3736.75 2624
3737.33 2684
3737.90 2495
3738.48 2558
3739.06 2396
3739.63 2430
3740.21 2350
3740.79 2425
3741.36 2513
3741.94 2616
3742.52 2546
3743.10 2377
3743.67 2583
3744.25 2505
3744.83 2493
3745.40 2603
3745.98 2645
3746.56 2630
3747.13 2456
3747.71 2479
3748.29 2582
3748.87 2544
3749.44 2598
3750.02 2583
3750.60 2415
3751.18 2463
3751.75 2490
3752.33 2400
3752.91 2343
3753.49 2269
3754.06 2319
3754.64 2369
3755.22 2229
3755.80 2329
3756.38 2221
3756.95 2090
3757.53 2110
3758.11 2264
3758.69 2267
3759.27 2282
3759.84 2406
3760.42 2323
3761.00 2241
3761.58 2386
3762.16 2458
3762.74 2468
3763.32 2378
3763.89 2358
3764.47 2360
3765.05 2277
3765.63 2385
3766.21 2263
3766.79 2268
3767.37 2454
3767.94 2423
3768.52 2355
3769.10 2322
3769.68 2283
3770.26 2331
3770.84 2361
3771.42 2322
3772.00 2171
3772.58 2482
3773.16 2499
3773.74 2334
3774.31 2351
3774.89 2370
3775.47 2440
3776.05 2356
3776.63 2362
3777.21 2360
3777.79 2356
3778.37 2350
3778.95 2358
3779.53 2294
3780.11 2386
3780.69 2419
3781.27 2323
3781.85 2234
3782.43 2331
3783.01 2396
3783.59 2399
3784.17 2293
3784.75 2417
3785.33 2411
3785.91 2370
3786.49 2450
3787.07 2409
3787.65 2384
3788.23 2326
3788.81 2414
3789.39 2479
3789.97 2338
3790.55 2292
3791.13 2376
3791.71 2373
3792.30 2240
3792.88 2308
3793.46 2356
3794.04 2452
3794.62 2403
3795.20 2333
3795.78 2344
3796.36 2358
3796.94 2431
3797.52 2318
3798.10 2376
3798.69 2367
3799.27 2512
3799.85 2445
3800.43 2555
3801.01 2486
3801.59 2556
3802.17 2606
3802.76 2625
3803.34 2733
3803.92 2586
3804.50 2570
3805.08 2658
3805.66 2627
3806.25 2630
3806.83 2666
3807.41 2695
3807.99 2810
3808.57 2831
3809.16 2716
3809.74 2639
3810.32 2696
3810.90 2722
3811.48 2843
3812.07 2873
3812.65 2883
3813.23 2718
3813.81 2766
3814.39 2805
3814.98 2746
3815.56 2743
3816.14 2907
3816.72 2990
3817.31 2890
3817.89 2850
3818.47 2584
3819.06 2727
3819.64 2611
3820.22 2720
3820.80 2534
3821.39 2419
3821.97 2539
3822.55 2612
3823.14 2477
3823.72 2521
3824.30 2396
3824.89 2455
3825.47 2397
3826.05 2486
3826.64 2328
3827.22 2269
3827.80 2521
3828.39 2497
3828.97 2522
3829.55 2448
3830.14 2298
3830.72 2359
3831.30 2398
3831.89 2363
3832.47 2472
3833.05 2332
3833.64 2329
3834.22 2316
3834.81 2295
3835.39 2223
3835.97 2375
3836.56 2476
3837.14 2361
3837.73 2289
3838.31 2362
3838.90 2268
3839.48 2240
3840.06 2207
3840.65 2312
3841.23 2180
3841.82 2238
3842.40 2165
3842.99 2079
3843.57 2175
3844.16 2301
3844.74 2317
3845.33 2193
3845.91 2315
3846.50 2353
3847.08 2239
3847.66 2293
3848.25 2250
3848.83 2270
3849.42 2138
3850.00 2227
3850.59 2236
3851.18 2236
3851.76 2232
3852.35 2423
3852.93 2338
3853.52 2318
3854.10 2341
3854.69 2282
3855.27 2240
3855.86 2212
3856.44 2203
3857.03 2168
3857.62 2218
3858.20 2174
3858.79 2494
3859.37 2380
3859.96 2270
3860.54 2369
3861.13 2456
3861.72 2302
3862.30 2359
3862.89 2503
3863.47 2469
3864.06 2507
3864.65 2525
3865.23 2457
3865.82 2589
3866.41 2438
3866.99 2448
3867.58 2442
3868.17 2365
3868.75 2326
3869.34 2353
3869.93 2442
3870.51 2333
3871.10 2314
3871.69 2383
3872.27 2401
3872.86 2426
3873.45 2452
3874.03 2415
3874.62 2581
3875.21 2642
3875.79 2525
3876.38 2482
3876.97 2447
3877.56 2398
3878.14 2566
3878.73 2585
3879.32 2502
3879.90 2367
3880.49 2293
3881.08 2293
3881.67 2218
3882.25 2182
3882.84 2102
3883.43 2188
3884.02 2088
3884.61 2154
3885.19 2306
3885.78 2376
3886.37 2429
3886.96 2245
3887.54 2357
3888.13 2405
3888.72 2645
3889.31 2797
3889.90 2753
3890.48 2661
3891.07 2718
3891.66 2850
3892.25 2798
3892.84 2725
3893.43 2702
3894.01 2526
3894.60 2492
3895.19 2508
3895.78 2523
3896.37 2501
3896.96 2378
3897.55 2245
3898.14 2339
3898.72 2268
3899.31 2293
3899.90 2311
3900.49 2394
3901.08 2331
3901.67 2284
3902.26 2257
3902.85 2295
3903.44 2360
3904.03 2443
3904.61 2379
3905.20 2536
3905.79 2488
3906.38 2397
3906.97 2374
3907.56 2347
3908.15 2389
3908.74 2340
3909.33 2407
3909.92 2414
3910.51 2390
3911.10 2327
3911.69 2404
3912.28 2342
3912.87 2287
3913.46 2193
3914.05 2032
3914.64 2189
3915.23 2265
3915.82 2245
3916.41 2247
3917.00 2285
3917.59 2227
3918.18 2268
3918.77 2242
3919.36 2273
3919.95 2171
3920.54 2214
3921.13 2293
3921.72 2338
3922.31 2301
3922.90 2273
3923.49 2129
3924.08 2218
3924.68 2249
3925.27 2124
3925.86 2083
3926.45 2061
3927.04 2091
3927.63 2031
3928.22 2130
3928.81 2102
3929.40 2132
3929.99 2068
3930.59 1974
3931.18 2158
3931.77 2216
3932.36 2079
3932.95 2039
3933.54 2096
3934.13 2192
3934.73 2197
3935.32 2124
3935.91 1970
3936.50 1990
3937.09 2043
3937.68 2136
3938.28 2101
3938.87 2208
3939.46 2187
3940.05 2092
3940.64 2185
3941.23 2077
3941.83 2014
3942.42 2076
3943.01 2263
3943.60 2175
3944.20 2166
3944.79 2244
3945.38 2204
3945.97 2234
3946.56 2141
3947.16 2183
3947.75 2143
3948.34 2074
3948.94 2146
3949.53 2087
3950.12 2148
3950.71 2133
3951.31 2246
3951.90 2165
3952.49 2192
3953.08 2262
3953.68 2270
3954.27 2308
3954.86 2207
3955.46 2387
3956.05 2317
3956.64 2276
3957.24 2186
3957.83 2240
3958.42 2344
3959.02 2210
3959.61 2210
3960.20 2432
3960.80 2320
3961.39 2310
3961.98 2365
3962.58 2339
3963.17 2368
3963.76 2271
3964.36 2177
3964.95 2193
3965.55 2143
3966.14 2185
3966.73 2121
3967.33 2125
3967.92 2149
3968.52 2221
3969.11 2270
3969.70 2154
3970.30 2242
3970.89 2179
3971.49 2147
3972.08 2203
3972.68 2125
3973.27 2072
3973.86 2178
3974.46 2327
3975.05 2263
3975.65 2300
3976.24 2460
3976.84 2424
3977.43 2409
3978.03 2418
3978.62 2468
3979.22 2426
3979.81 2392
3980.41 2379
3981.00 2378
3981.60 2295
3982.19 2184
3982.79 2263
3983.38 2287
3983.98 2184
3984.57 2288
3985.17 2432
3985.76 2375
3986.36 2415
3986.95 2312
3987.55 2293
3988.14 2401
3988.74 2376
3989.34 2168
3989.93 2182
3990.53 2111
3991.12 2205
3991.72 2328
3992.31 2326
3992.91 2427
3993.51 2211
3994.10 2260
3994.70 2214
3995.29 2389
3995.89 2409
3996.49 2312
3997.08 2253
3997.68 2215
3998.28 2238
3998.87 2201
3999.47 2313
4000.06 2266
4000.66 2198
4001.26 2244
4001.85 2297
4002.45 2350
4003.05 2324
4003.64 2233
4004.24 2236
4004.84 2248
4005.43 2202
4006.03 2157
4006.63 2218
4007.22 2235
4007.82 2213
4008.42 2360
4009.02 2301
4009.61 2223
4010.21 2250
4010.81 2309
4011.40 2266
4012.00 2307
4012.60 2109
4013.20 2128
4013.79 2253
4014.39 2232
4014.99 2129
4015.59 2100
4016.18 2190
4016.78 2266
4017.38 2283
4017.98 2333
4018.58 2218
4019.17 2075
4019.77 2010
4020.37 2058
4020.97 2153
4021.56 2184
4022.16 2321
4022.76 2266
4023.36 2248
4023.96 2242
4024.56 2363
4025.15 2267
4025.75 2431
4026.35 2438
4026.95 2527
4027.55 2458
4028.15 2416
4028.74 2434
4029.34 2477
4029.94 2474
4030.54 2391
4031.14 2445
4031.74 2466
4032.34 2479
4032.94 2492
4033.53 2435
4034.13 2392
4034.73 2470
4035.33 2607
4035.93 2619
4036.53 2541
4037.13 2527
4037.73 2355
4038.33 2316
4038.93 2179
4039.53 2069
4040.13 2142
4040.72 1973
4041.32 2006
4041.92 2091
4042.52 2106
4043.12 2123
4043.72 2048
4044.32 2067
4044.92 2144
4045.52 2031
4046.12 2088
4046.72 2056
4047.32 2222
4047.92 2094
4048.52 2113
4049.12 2169
4049.72 2183
4050.32 2300
4050.92 2209
4051.52 2268
4052.12 2350
4052.72 2269
4053.32 2262
4053.92 2340
4054.52 2276
4055.13 2152
4055.73 2178
4056.33 2215
4056.93 2149
4057.53 2140
4058.13 2166
4058.73 2120
4059.33 2066
4059.93 2202
4060.53 2133
4061.13 2105
4061.73 2145
4062.33 2153
4062.94 1991
4063.54 1978
4064.14 1990
4064.74 1996
4065.34 1878
4065.94 1880
4066.54 1989
4067.14 1943
4067.75 1770
4068.35 1870
4068.95 1953
4069.55 1988
4070.15 1909
4070.75 1831
4071.36 1989
4071.96 2052
4072.56 1990
4073.16 1910
4073.76 1906
4074.36 1908
4074.97 1920
4075.57 1921
4076.17 2058
4076.77 2008
4077.38 1963
4077.98 2027
4078.58 1832
4079.18 1956
4079.78 1996
4080.39 1919
4080.99 2072
4081.59 2115
4082.19 1999
4082.80 1900
4083.40 1957
4084.00 2143
4084.60 2072
4085.21 1999
4085.81 2042
4086.41 2189
4087.02 2084
4087.62 1990
4088.22 2018
4088.82 2024
4089.43 1997
4090.03 2033
4090.63 1965
4091.24 2118
4091.84 1966
4092.44 1967
4093.05 1831
4093.65 1964
4094.25 1823
4094.86 1777
4095.46 1934
4096.06 1912
4096.67 1907
4097.27 1861
4097.88 1782
4098.48 1877
4099.08 2022
4099.69 2050
4100.29 2142
4100.89 1963
4101.50 2031
4102.10 2020
4102.71 1972
4103.31 1980
4103.91 1977
4104.52 1949
4105.12 1891
4105.73 1896
4106.33 1942
4106.94 1919
4107.54 1912
4108.14 1810
4108.75 1859
4109.35 1907
4109.96 2046
4110.56 2048
4111.17 2045
4111.77 1910
4112.38 1831
4112.98 1787
4113.59 1842
4114.19 1905
4114.80 2088
4115.40 1984
4116.01 1976
4116.61 2004
4117.22 1988
4117.82 1975
4118.43 2037
4119.03 2063
4119.64 2098
4120.24 2148
4120.85 2126
4121.45 2046
4122.06 2034
4122.66 2113
4123.27 2038
4123.88 1951
4124.48 2070
4125.09 2022
4125.69 2149
4126.30 2044
4126.90 2054
4127.51 2136
4128.12 2026
4128.72 1950
4129.33 2104
4129.93 1967
4130.54 1973
4131.15 2056
4131.75 2038
4132.36 2084
4132.96 2056
4133.57 2068
4134.18 2108
4134.78 2038
4135.39 1926
4136.00 2067
4136.60 2127
4137.21 2104
4137.82 2131
4138.42 2209
4139.03 2280
4139.64 2354
4140.24 2291
4140.85 2243
4141.46 2208
4142.06 2256
4142.67 2234
4143.28 2147
4143.89 2144
4144.49 2198
4145.10 2196
4145.71 2159
4146.31 2130
4146.92 2180
4147.53 2017
4148.14 1949
4148.74 2032
4149.35 1971
4149.96 1848
4150.57 1960
4151.17 1850
4151.78 1902
4152.39 1984
4153.00 1948
4153.60 1943
4154.21 1987
4154.82 2077
4155.43 1973
4156.04 1971
4156.64 1891
4157.25 1865
4157.86 1855
4158.47 1913
4159.08 1938
4159.68 1930
4160.29 1944
4160.90 1900
4161.51 1857
4162.12 2099
4162.73 2147
4163.33 2050
4163.94 2072
4164.55 2279
4165.16 2113
4165.77 2071
4166.38 2082
4166.99 2061
4167.60 2117
4168.20 2212
4168.81 2147
4169.42 2096
4170.03 2059
4170.64 1963
4171.25 2005
4171.86 1878
4172.47 1941
4173.08 2036
4173.69 2118
4174.29 2222
4174.90 2220
4175.51 2183
4176.12 2235
4176.73 2249
4177.34 2200
4177.95 2164
4178.56 2176
4179.17 2122
4179.78 2113
4180.39 2110
4181.00 2199
4181.61 2118
4182.22 2170
4182.83 2264
4183.44 2276
4184.05 2093
4184.66 1990
4185.27 2057
4185.88 1920
4186.49 1960
4187.10 2024
4187.71 1946
4188.32 1975
4188.93 1998
4189.54 1945
4190.15 2083
4190.76 2226
4191.37 2308
4191.98 2259
4192.59 2239
4193.20 2286
4193.82 2431
4194.43 2541
4195.04 2515
4195.65 2597
4196.26 2601
4196.87 2634
4197.48 2599
4198.09 2650
4198.70 2501
4199.31 2398
4199.93 2314
4200.54 2351
4201.15 2252
4201.76 2198
4202.37 2255
4202.98 2164
4203.59 2131
4204.20 2117
4204.82 2104
4205.43 2155
4206.04 1982
4206.65 1933
4207.26 2089
4207.87 2150
4208.49 2054
4209.10 1970
4209.71 2095
4210.32 2039
4210.93 2057
4211.55 2051
4212.16 2052
4212.77 2090
4213.38 2128
4213.99 2084
4214.61 2092
4215.22 2050
4215.83 2198
4216.44 2291
4217.06 2240
4217.67 2258
4218.28 2351
4218.89 2527
4219.51 2590
4220.12 2586
4220.73 2602
4221.34 2508
4221.96 2638
4222.57 2731
4223.18 2749
4223.80 2616
4224.41 2750
4225.02 2756
4225.63 2765
4226.25 2847
4226.86 2950
4227.47 2975
4228.09 3143
4228.70 3286
4229.31 3297
4229.93 3492
4230.54 3312
4231.15 3287
4231.77 3456
4232.38 3312
4232.99 3537
4233.61 3795
4234.22 3867
4234.83 4367
4235.45 4233
4236.06 4069
4236.68 4290
4237.29 4314
4237.90 3958
4238.52 3552
4239.13 3583
4239.75 3117
4240.36 3014
4240.97 2931
4241.59 2790
4242.20 2648
4242.82 2709
4243.43 2628
4244.05 2579
4244.66 2703
4245.27 2710
4245.89 2742
4246.50 2695
4247.12 2539
4247.73 2655
4248.35 2536
4248.96 2702
4249.58 2779
4250.19 2731
4250.81 2638
4251.42 2571
4252.04 2459
4252.65 2514
4253.27 2516
4253.88 2411
4254.50 2414
4255.11 2418
4255.73 2410
4256.34 2427
4256.96 2483
4257.57 2351
4258.19 2278
4258.80 2288
4259.42 2258
4260.03 2249
4260.65 2234
4261.27 2297
4261.88 2157
4262.50 2116
4263.11 2167
4263.73 2132
4264.34 2211
4264.96 2235
4265.58 2206
4266.19 2285
4266.81 2507
4267.42 2335
4268.04 2324
4268.66 2346
4269.27 2355
4269.89 2397
4270.51 2181
4271.12 2227
4271.74 2262
4272.35 2198
4272.97 2244
4273.59 2326
4274.20 2262
4274.82 2292
4275.44 2224
4276.05 2153
4276.67 2190
4277.29 2222
4277.90 2153
4278.52 2098
4279.14 2122
4279.76 2138
4280.37 2087
4280.99 1993
4281.61 2138
4282.22 2127
4282.84 2006
4283.46 1928
4284.07 1940
4284.69 1924
4285.31 1909
4285.93 1975
4286.54 2037
4287.16 2016
4287.78 1996
4288.40 2006
4289.01 1990
4289.63 1946
4290.25 2064
4290.87 2057
4291.49 1940
4292.10 2067
4292.72 2094
4293.34 2131
4293.96 1979
4294.58 2088
4295.19 2089
4295.81 2088
4296.43 1994
4297.05 1865
4297.67 1903
4298.28 1946
4298.90 2066
4299.52 2084
4300.14 2078
4300.76 2069
4301.38 2027
4301.99 1948
4302.61 2004
4303.23 2004
4303.85 2154
4304.47 2053
4305.09 2015
4305.71 2059
4306.33 2012
4306.94 1940
4307.56 2079
4308.18 2001
4308.80 2099
4309.42 2205
4310.04 2133
4310.66 2004
4311.28 2086
4311.90 1981
4312.52 2004
4313.14 2095
4313.76 2088
4314.38 2065
4314.99 2162
4315.61 2076
4316.23 2095
4316.85 1963
4317.47 2129
4318.09 2144
4318.71 2187
4319.33 2264
4319.95 2103
4320.57 2214
4321.19 2198
4321.81 2240
4322.43 2144
4323.05 2225
4323.67 2364
4324.29 2331
4324.91 2325
4325.53 2477
4326.15 2419
4326.77 2408
4327.39 2448
4328.01 2321
4328.63 2388
4329.26 2516
4329.88 2412
4330.50 2378
4331.12 2503
4331.74 2480
4332.36 2460
4332.98 2603
4333.60 2574
4334.22 2632
4334.84 2820
4335.46 3127
4336.08 3344
4336.70 3456
4337.33 3733
4337.95 3678
4338.57 3884
4339.19 3904
4339.81 3863
4340.43 3871
4341.05 3437
4341.67 3481
4342.30 3251
4342.92 3375
4343.54 3446
4344.16 3751
4344.78 3962
4345.40 4164
4346.03 4504
4346.65 5045
4347.27 5260
4347.89 5110
4348.51 5363
4349.14 5333
4349.76 4850
4350.38 4583
4351.00 4068
4351.62 3609
4352.25 3189
4352.87 2955
4353.49 2843
4354.11 2828
4354.73 2835
4355.36 2744
4355.98 2679
4356.60 2697
4357.22 2641
4357.85 2618
4358.47 2622
4359.09 2658
4359.71 2679
4360.34 2789
4360.96 2722
4361.58 2682
4362.21 2704
4362.83 2662
4363.45 2613
4364.07 2532
4364.70 2559
4365.32 2562
4365.94 2691
4366.57 2530
4367.19 2505
4367.81 2498
4368.44 2378
4369.06 2465
4369.68 2438
4370.31 2333
4370.93 2261
4371.55 2200
4372.18 2084
4372.80 2179
4373.43 2195
4374.05 2138
4374.67 2061
4375.30 2151
4375.92 2255
4376.54 2180
4377.17 2174
4377.79 2171
4378.42 2129
4379.04 2207
4379.66 2294
4380.29 2219
4380.91 2273
4381.54 2083
4382.16 1997
4382.79 2129
4383.41 2245
4384.03 2120
4384.66 2139
4385.28 2072
4385.91 2224
4386.53 2170
4387.16 2171
4387.78 2147
4388.41 2100
4389.03 2165
4389.66 2064
4390.28 2048
4390.91 2100
4391.53 2019
4392.16 2093
4392.78 1911
4393.41 1958
4394.03 1932
4394.66 1996
4395.28 2001
4395.91 2127
4396.53 2115
4397.16 2092
4397.78 2063
4398.41 1981
4399.03 2062
4399.66 1996
4400.29 2072
4400.91 1890
4401.54 2074
4402.16 2141
4402.79 2081
4403.41 2018
4404.04 2075
4404.67 2034
4405.29 2089
4405.92 2039
4406.54 1913
4407.17 2024
4407.80 1974
4408.42 2010
4409.05 2054
4409.67 1977
4410.30 1996
4410.93 2055
4411.55 1968
4412.18 2023
4412.81 2094
4413.43 2029
4414.06 2007
4414.69 1791
4415.31 2031
4415.94 2047
4416.57 1984
4417.19 2077
4417.82 2014
4418.45 1961
4419.07 2059
4419.70 2001
4420.33 1924
4420.95 2005
4421.58 1928
4422.21 1867
4422.84 1940
4423.46 1937
4424.09 1889
4424.72 1792
4425.35 1812
4425.97 1855
4426.60 1904
4427.23 1963
4427.86 1891
4428.48 1730
4429.11 1771
4429.74 1875
4430.37 1852
4430.99 1812
4431.62 1821
4432.25 1883
4432.88 2003
4433.51 1952
4434.13 1887
4434.76 1938
4435.39 1922
4436.02 1886
4436.65 1992
4437.27 1981
4437.90 1931
4438.53 1926
4439.16 1933
4439.79 2044
4440.42 1987
4441.04 1877
4441.67 1855
4442.30 1988
4442.93 1915
4443.56 1856
4444.19 2029
4444.82 1876
4445.44 1965
4446.07 2016
4446.70 2005
4447.33 1892
4447.96 1985
4448.59 1952
4449.22 1921
4449.85 2075
4450.48 2089
4451.11 1998
4451.74 1945
4452.36 2020
4452.99 2134
4453.62 1982
4454.25 2083
4454.88 2030
4455.51 2102
4456.14 2069
4456.77 2121
4457.40 2137
4458.03 2228
4458.66 2167
4459.29 1994
4459.92 1842
4460.55 1914
4461.18 1771
4461.81 1822
4462.44 1938
4463.07 2047
4463.70 1927
4464.33 1877
4464.96 1807
4465.59 1904
4466.22 1917
4466.85 1818
4467.48 1831
4468.11 1779
4468.74 1725
4469.37 1955
4470.00 1855
4470.63 1880
4471.26 1920
4471.89 1850
4472.53 1786
4473.16 1900
4473.79 1946
4474.42 1905
4475.05 1829
4475.68 1747
4476.31 1702
4476.94 1783
4477.57 1754
4478.20 1783
4478.83 1792
4479.47 1724
4480.10 1880
4480.73 1927
4481.36 1805
4481.99 1934
4482.62 1860
4483.25 1900
4483.89 1922
4484.52 1921
4485.15 1917
4485.78 1941
4486.41 1996
4487.04 1840
4487.68 1934
4488.31 1861
4488.94 1832
4489.57 1910
4490.20 1932
4490.84 1863
4491.47 1817
4492.10 1815
4492.73 1936
4493.36 1921
4494.00 1980
4494.63 1878
4495.26 1839
4495.89 1906
4496.53 1936
4497.16 1941
4497.79 1998
4498.42 2066
4499.06 2094
4499.69 2124
4500.32 2197
4500.95 2302
4501.59 2223
4502.22 2286
4502.85 2406
4503.48 2310
4504.12 2261
4504.75 2302
4505.38 2243
4506.02 2188
4506.65 2040
4507.28 2162
4507.92 2122
4508.55 2166
4509.18 2038
4509.82 2069
4510.45 2084
4511.08 2001
4511.72 2062
4512.35 2022
4512.98 1893
4513.62 1891
4514.25 2038
4514.88 1956
4515.52 1976
4516.15 1952
4516.79 1961
4517.42 1959
4518.05 1868
4518.69 1803
4519.32 1928
4519.96 1928
4520.59 1904
4521.22 1883
4521.86 1836
4522.49 1842
4523.13 1952
4523.76 1942
4524.40 1961
4525.03 1949
4525.66 1835
4526.30 1929
4526.93 1937
4527.57 1894
4528.20 2049
4528.84 2093
4529.47 2024
4530.11 1970
4530.74 2193
4531.38 2253
4532.01 2163
4532.65 2195
4533.28 2275
4533.92 2224
4534.55 2174
4535.19 2133
4535.82 2040
4536.46 1919
4537.09 2017
4537.73 2073
4538.36 2021
4539.00 1920
4539.63 1852
4540.27 1953
4540.90 1893
4541.54 1879
4542.18 1910
4542.81 1818
4543.45 1962
4544.08 1763
4544.72 1702
4545.35 1656
4545.99 1696
4546.63 1644
4547.26 1666
4547.90 1746
4548.53 1822
4549.17 1803
4549.81 1806
4550.44 1839
4551.08 1758
4551.72 1749
4552.35 1781
4552.99 1764
4553.62 1910
4554.26 1856
4554.90 1824
4555.53 1881
4556.17 1850
4556.81 1806
4557.44 1715
4558.08 1796
4558.72 1809
4559.35 1807
4559.99 1865
4560.63 1957
4561.26 1854
4561.90 1782
4562.54 1803
4563.18 1762
4563.81 1725
4564.45 1762
4565.09 1732
4565.72 1748
4566.36 1784
4567.00 1801
4567.64 1937
4568.27 1891
4568.91 1879
4569.55 1917
4570.19 1823
4570.82 1788
4571.46 1745
4572.10 1794
4572.74 1836
4573.38 1750
4574.01 1845
4574.65 1826
4575.29 1706
4575.93 1739
4576.56 1738
4577.20 1791
4577.84 1804
4578.48 1700
4579.12 1882
4579.76 1992
4580.39 1935
4581.03 1849
4581.67 1746
4582.31 1817
4582.95 1891
4583.59 1857
4584.22 1818
4584.86 2015
4585.50 2016
4586.14 1920
4586.78 1965
4587.42 1882
4588.06 1968
4588.70 2105
4589.33 2139
4589.97 2265
4590.61 2246
4591.25 2285
4591.89 2278
4592.53 2452
4593.17 2341
4593.81 2282
4594.45 2408
4595.09 2234
4595.73 2059
4596.37 2050
4597.00 2135
4597.64 2133
4598.28 2005
4598.92 1942
4599.56 1950
4600.20 1989
4600.84 2008
4601.48 1940
4602.12 2118
4602.76 2168
4603.40 2160
4604.04 2238
4604.68 2278
4605.32 2197
4605.96 2164
4606.60 2232
4607.24 2270
4607.88 2312
4608.52 2211
4609.16 2213
4609.80 2064
4610.44 2085
4611.08 2130
4611.72 2183
4612.36 2036
4613.01 2083
4613.65 2013
4614.29 2022
4614.93 1931
4615.57 1913
4616.21 1799
4616.85 1807
4617.49 1914
4618.13 1816
4618.77 1962
4619.41 1781
4620.05 1809
4620.70 1861
4621.34 1815
4621.98 1982
4622.62 1965
4623.26 1816
4623.90 1849
4624.54 1855
4625.18 1962
4625.83 1921
4626.47 1864
4627.11 1861
4627.75 1875
4628.39 1760
4629.03 1712
4629.68 1721
4630.32 1883
4630.96 1919
4631.60 1921
4632.24 1922
4632.88 1907
4633.53 1915
4634.17 1983
4634.81 2017
4635.45 1968
4636.10 1935
4636.74 2133
4637.38 2229
4638.02 2182
4638.66 2050
4639.31 2254
4639.95 2219
4640.59 2150
4641.23 2037
4641.88 2166
4642.52 2153
4643.16 2088
4643.80 2001
4644.45 1958
4645.09 1915
4645.73 1930
4646.38 1972
4647.02 1903
4647.66 1914
4648.30 1930
4648.95 1886
4649.59 1810
4650.23 1840
4650.88 1810
4651.52 1819
4652.16 1821
4652.81 1941
4653.45 1996
4654.09 1886
4654.74 1830
4655.38 1842
4656.02 1823
4656.67 1952
4657.31 1874
4657.96 1952
4658.60 1912
4659.24 1816
4659.89 1799
4660.53 1963
4661.17 1925
4661.82 1870
4662.46 1850
4663.11 1762
4663.75 1776
4664.39 1832
4665.04 1827
4665.68 1863
4666.33 1783
4666.97 1851
4667.62 1766
4668.26 1648
4668.90 1741
4669.55 1801
4670.19 1840
4670.84 1796
4671.48 1766
4672.13 1881
4672.77 1921
4673.42 1820
4674.06 1838
4674.71 1960
4675.35 1980
4676.00 2000
4676.64 2035
4677.29 1951
4677.93 1817
4678.58 1797
4679.22 1868
4679.87 1973
4680.51 2007
4681.16 1902
4681.80 1965
4682.45 2074
4683.09 1914
4683.74 1912
4684.38 1859
4685.03 1825
4685.68 1897
4686.32 1851
4686.97 1864
4687.61 1841
4688.26 1788
4688.90 1838
4689.55 1679
4690.20 1807
4690.84 1961
4691.49 1808
4692.13 1810
4692.78 1905
4693.43 1822
4694.07 1862
4694.72 1835
4695.36 2039
4696.01 2007
4696.66 1947
4697.30 1908
4697.95 2003
4698.60 2148
4699.24 2099
4699.89 2354
4700.54 2366
4701.18 2276
4701.83 2147
4702.48 1981
4703.12 1970
4703.77 2087
4704.42 1937
4705.06 1886
4705.71 1881
4706.36 1940
4707.00 1983
4707.65 2019
4708.30 2044
4708.95 1955
4709.59 1898
4710.24 1999
4710.89 2092
4711.54 1951
4712.18 1909
4712.83 1993
4713.48 1896
4714.13 1888
4714.77 1880
4715.42 1860
4716.07 1902
4716.72 1794
4717.36 1897
4718.01 1858
4718.66 1879
4719.31 1931
4719.96 1933
4720.60 2026
4721.25 2034
4721.90 2096
4722.55 2003
4723.20 1964
4723.84 2173
4724.49 2059
4725.14 1978
4725.79 2031
4726.44 2190
4727.09 2286
4727.73 2334
4728.38 2304
4729.03 2304
4729.68 2249
4730.33 2151
4730.98 2063
4731.63 1970
4732.27 1961
4732.92 1982
4733.57 1858
4734.22 1857
4734.87 1866
4735.52 1878
4736.17 1919
4736.82 1800
4737.47 1957
4738.12 1891
4738.77 1887
4739.41 1909
4740.06 1967
4740.71 1957
4741.36 2061
4742.01 2034
4742.66 2028
4743.31 2051
4743.96 1965
4744.61 2002
4745.26 1961
4745.91 1949
4746.56 2029
4747.21 2002
4747.86 2062
4748.51 2011
4749.16 2019
4749.81 2111
4750.46 2089
4751.11 2197
4751.76 2241
4752.41 2172
4753.06 2178
4753.71 2148
4754.36 2376
4755.01 2140
4755.66 2066
4756.31 1971
4756.96 2029
4757.61 2019
4758.26 1977
4758.91 1949
4759.56 1869
4760.22 1937
4760.87 1893
4761.52 1943
4762.17 2008
4762.82 2042
4763.47 2000
4764.12 2042
4764.77 2139
4765.42 2288
4766.07 2386
4766.72 2339
4767.38 2442
4768.03 2570
4768.68 2499
4769.33 2353
4769.98 2225
4770.63 2149
4771.28 2089
4771.94 2102
4772.59 1923
4773.24 2029
4773.89 2055
4774.54 1893
4775.19 1916
4775.85 2042
4776.50 2027
4777.15 2075
4777.80 2069
4778.45 1932
4779.11 2071
4779.76 2083
4780.41 2041
4781.06 1963
4781.71 2000
4782.37 1991
4783.02 2077
4783.67 2062
4784.32 2023
4784.98 1969
4785.63 1957
4786.28 1881
4786.93 1913
4787.59 1895
4788.24 1885
4788.89 1909
4789.54 1904
4790.20 1878
4790.85 1843
4791.50 1928
4792.15 1914
4792.81 1845
4793.46 1808
4794.11 1825
4794.77 1835
4795.42 1861
4796.07 1853
4796.73 1865
4797.38 1774
4798.03 1874
4798.69 1886
4799.34 1781
4799.99 1858
4800.65 2053
4801.30 1954
4801.95 1968
4802.61 1902
4803.26 1892
4803.91 1965
4804.57 1986
4805.22 1887
4805.88 1955
4806.53 1895
4807.18 1894
4807.84 1984
4808.49 1825
4809.15 1894
4809.80 2088
4810.45 1884
4811.11 1816
4811.76 1911
4812.42 1862
4813.07 1926
4813.73 1873
4814.38 1893
4815.03 2060
4815.69 2002
4816.34 1986
4817.00 2014
4817.65 2068
4818.31 2091
4818.96 2123
4819.62 2099
4820.27 2216
4820.93 2203
4821.58 2256
4822.24 2304
4822.89 2292
4823.55 2384
4824.20 2454
4824.86 2553
4825.51 2585
4826.17 2740
4826.82 2608
4827.48 2571
4828.13 2609
4828.79 2498
4829.44 2467
4830.10 2613
4830.75 2503
4831.41 2443
4832.07 2421
4832.72 2320
4833.38 2352
4834.03 2466
4834.69 2418
4835.34 2503
4836.00 2654
4836.66 2618
4837.31 2742
4837.97 2742
4838.62 2814
4839.28 2739
4839.94 2767
4840.59 2856
4841.25 2743
4841.91 2641
4842.56 2884
4843.22 2784
4843.87 2733
4844.53 2719
4845.19 2703
4845.84 2748
4846.50 2876
4847.16 2947
4847.81 3038
4848.47 3040
4849.13 2987
4849.78 3107
4850.44 3284
4851.10 3171
4851.75 3399
4852.41 3249
4853.07 3211
4853.73 3246
4854.38 3003
4855.04 3032
4855.70 3140
4856.35 3159
4857.01 3248
4857.67 3158
4858.33 3348
4858.98 3450
4859.64 3368
4860.30 3424
4860.96 3471
4861.61 3494
4862.27 3315
4862.93 3324
4863.59 3301
4864.25 3213
4864.90 3360
4865.56 3439
4866.22 3378
4866.88 3347
4867.54 3297
4868.19 3321
4868.85 3394
4869.51 3267
4870.17 3341
4870.83 3382
4871.48 3200
4872.14 3114
4872.80 2883
4873.46 2875
4874.12 2968
4874.78 2982
4875.43 2694
4876.09 2702
4876.75 2788
4877.41 2759
4878.07 2834
4878.73 2856
4879.39 2864
4880.05 2930
4880.70 2738
4881.36 2803
4882.02 2764
4882.68 2567
4883.34 2581
4884.00 2518
4884.66 2552
4885.32 2544
4885.98 2321
4886.64 2558
4887.30 2471
4887.96 2587
4888.62 2699
4889.27 2693
4889.93 2800
4890.59 2921
4891.25 2808
4891.91 2902
4892.57 2790
4893.23 2552
4893.89 2588
4894.55 2599
4895.21 2565
4895.87 2622
4896.53 2312
4897.19 2454
4897.85 2408
4898.51 2422
4899.17 2420
4899.83 2356
4900.49 2405
4901.15 2347
4901.81 2389
4902.47 2360
4903.13 2422
4903.79 2411
4904.46 2252
4905.12 2266
4905.78 2332
4906.44 2163
4907.10 2098
4907.76 2146
4908.42 2173
4909.08 2170
4909.74 2109
4910.40 2078
4911.06 2085
4911.72 2029
4912.38 2056
4913.05 2141
4913.71 2046
4914.37 1948
4915.03 2007
4915.69 1920
4916.35 1997
4917.01 2004
4917.67 2063
4918.34 2097
4919.00 2044
4919.66 1979
4920.32 2075
4920.98 2054
4921.64 1930
4922.31 1875
4922.97 1921
4923.63 1863
4924.29 1931
4924.95 1983
4925.62 1973
4926.28 1998
4926.94 1947
4927.60 1995
4928.26 2042
4928.93 1964
4929.59 1817
4930.25 1931
4930.91 1903
4931.57 1882
4932.24 1939
4932.90 2021
4933.56 1944
4934.22 1978
4934.89 1975
4935.55 1928
4936.21 1901
4936.88 1943
4937.54 1900
4938.20 1932
4938.86 1961
4939.53 1954
4940.19 2020
4940.85 1971
4941.52 1957
4942.18 1994
4942.84 1725
4943.50 1746
4944.17 1861
4944.83 1813
4945.49 1792
4946.16 1792
4946.82 1883
4947.48 1919
4948.15 1863
4948.81 1841
4949.47 1808
4950.14 1827
4950.80 1776
4951.47 1724
4952.13 1751
4952.79 1882
4953.46 1972
4954.12 1834
4954.78 1740
4955.45 1713
4956.11 1808
4956.78 1764
4957.44 1792
4958.10 1805
4958.77 1766
4959.43 1783
4960.10 1802
4960.76 1808
4961.43 1942
4962.09 1953
4962.76 1952
4963.42 2025
4964.08 1975
4964.75 2067
4965.41 1977
4966.08 1998
4966.74 2082
4967.41 2044
4968.07 1911
4968.74 1930
4969.40 1968
4970.07 1826
4970.73 1859
4971.40 1900
4972.06 1883
4972.73 1864
4973.39 1888
4974.06 1841
4974.72 1773
4975.39 1739
4976.05 1845
4976.72 1936
4977.38 1814
4978.05 1762
4978.71 1794
4979.38 1786
4980.05 1849
4980.71 1825
4981.38 1831
4982.04 1812
4982.71 1878
4983.37 1875
4984.04 1695
4984.71 1827
4985.37 1841
4986.04 1773
4986.70 1874
4987.37 1850
4988.04 1866
4988.70 1824
4989.37 1642
4990.04 1599
4990.70 1715
4991.37 1588
4992.03 1661
4992.70 1648
4993.37 1616
4994.03 1549
4994.70 1707
4995.37 1754
4996.03 1645
4996.70 1758
4997.37 1770
4998.03 1753
4998.70 1730
4999.37 1790
5000.03 1781
5000.70 1703
5001.37 1656
5002.04 1605
5002.70 1694
5003.37 1733
5004.04 1782
5004.70 1727
5005.37 1672
5006.04 1693
5006.71 1666
5007.37 1623
5008.04 1579
5008.71 1539
5009.38 1608
5010.04 1689
5010.71 1700
5011.38 1766
5012.05 1563
5012.71 1595
5013.38 1661
5014.05 1726
5014.72 1543
5015.39 1702
5016.05 1702
5016.72 1679
5017.39 1605
5018.06 1624
5018.73 1757
5019.39 1712
5020.06 1668
5020.73 1837
5021.40 1951
5022.07 1889
5022.74 1903
5023.41 1946
5024.07 1967
5024.74 1901
5025.41 1837
5026.08 1843
5026.75 1958
5027.42 1854
5028.09 1788
5028.75 1715
5029.42 1653
5030.09 1762
5030.76 1628
5031.43 1622
5032.10 1707
5032.77 1687
5033.44 1626
5034.11 1625
5034.78 1611
5035.45 1629
5036.12 1562
5036.78 1611
5037.45 1630
5038.12 1701
5038.79 1656
5039.46 1525
5040.13 1566
5040.80 1689
5041.47 1740
5042.14 1622
5042.81 1695
5043.48 1636
5044.15 1704
5044.82 1617
5045.49 1724
5046.16 1577
5046.83 1591
5047.50 1637
5048.17 1670
5048.84 1717
5049.51 1768
5050.18 1636
5050.85 1644
5051.52 1601
5052.19 1636
5052.86 1537
5053.53 1595
5054.20 1585
5054.87 1504
5055.55 1490
5056.22 1547
5056.89 1586
5057.56 1635
5058.23 1477
5058.90 1546
5059.57 1709
5060.24 1587
5060.91 1684
5061.58 1559
5062.25 1585
5062.93 1569
5063.60 1575
5064.27 1652
5064.94 1622
5065.61 1640
5066.28 1497
5066.95 1649
5067.62 1541
5068.30 1566
5068.97 1571
5069.64 1614
5070.31 1460
5070.98 1501
5071.65 1606
5072.33 1549
5073.00 1574
5073.67 1441
5074.34 1564
5075.01 1576
5075.68 1690
5076.36 1677
5077.03 1587
5077.70 1633
5078.37 1774
5079.05 1693
5079.72 1738
5080.39 1684
5081.06 1777
5081.73 1709
5082.41 1658
5083.08 1717
5083.75 1762
5084.42 1733
5085.10 1683
5085.77 1638
5086.44 1505
5087.12 1523
5087.79 1698
5088.46 1644
5089.13 1747
5089.81 1705
5090.48 1736
5091.15 1774
5091.83 1782
5092.50 1772
5093.17 1737
5093.84 1779
5094.52 1754
5095.19 1683
5095.86 1646
5096.54 1625
5097.21 1786
5097.88 1657
5098.56 1678
5099.23 1676
5099.91 1720
5100.58 1723
5101.25 1642
5101.93 1604
5102.60 1646
5103.27 1574
5103.95 1647
5104.62 1668
5105.30 1711
5105.97 1742
5106.64 1799
5107.32 1780
5107.99 1747
5108.67 1715
5109.34 1748
5110.01 1744
5110.69 1565
5111.36 1642
5112.04 1667
5112.71 1690
5113.39 1739
5114.06 1629
5114.74 1704
5115.41 1678
5116.08 1652
5116.76 1716
5117.43 1684
5118.11 1746
5118.78 1933
5119.46 2087
5120.13 2073
5120.81 1966
5121.48 1968
5122.16 1861
5122.83 1931
5123.51 1848
5124.18 1918
5124.86 1793
5125.53 1767
5126.21 1647
5126.88 1567
5127.56 1617
5128.24 1705
5128.91 1657
5129.59 1717
5130.26 1634
5130.94 1728
5131.61 1826
5132.29 1761
5132.96 1767
5133.64 1778
5134.32 1817
5134.99 1806
5135.67 1797
5136.34 1667
5137.02 1664
5137.70 1635
5138.37 1619
5139.05 1696
5139.72 1675
5140.40 1732
5141.08 1736
5141.75 1699
5142.43 1697
5143.11 1630
5143.78 1583
5144.46 1604
5145.14 1643
5145.81 1664
5146.49 1581
5147.17 1553
5147.84 1579
5148.52 1520
5149.20 1519
5149.87 1501
5150.55 1504
5151.23 1517
5151.90 1502
5152.58 1475
5153.26 1504
5153.94 1528
5154.61 1613
5155.29 1535
5155.97 1447
5156.64 1577
5157.32 1568
5158.00 1588
5158.68 1591
5159.35 1538
5160.03 1545
5160.71 1570
5161.39 1491
5162.06 1576
5162.74 1632
5163.42 1593
5164.10 1632
5164.78 1683
5165.45 1730
5166.13 1746
5166.81 1624
5167.49 1710
5168.17 1783
5168.84 1757
5169.52 1617
5170.20 1543
5170.88 1572
5171.56 1609
5172.23 1583
5172.91 1465
5173.59 1576
5174.27 1568
5174.95 1588
5175.63 1553
5176.31 1550
5176.98 1499
5177.66 1469
5178.34 1548
5179.02 1569
5179.70 1619
5180.38 1563
5181.06 1624
5181.74 1663
5182.42 1600
5183.09 1537
5183.77 1607
5184.45 1617
5185.13 1572
5185.81 1430
5186.49 1325
5187.17 1425
5187.85 1496
5188.53 1502
5189.21 1463
5189.89 1479
5190.57 1533
5191.25 1644
5191.93 1578
5192.61 1532
5193.29 1524
5193.97 1535
5194.64 1522
5195.32 1513
5196.00 1519
5196.68 1481
5197.36 1512
5198.04 1468
5198.72 1519
5199.40 1449
5200.08 1498
5200.77 1460
5201.45 1439
5202.13 1521
5202.81 1486
5203.49 1527
5204.17 1583
5204.85 1632
5205.53 1690
5206.21 1691
5206.89 1636
5207.57 1672
5208.25 1787
5208.93 1634
5209.61 1614
5210.29 1763
5210.97 1725
5211.65 1694
5212.34 1713
5213.02 1810
5213.70 1746
5214.38 1734
5215.06 1650
5215.74 1768
5216.42 1616
5217.10 1581
5217.78 1681
5218.47 1631
5219.15 1601
5219.83 1539
5220.51 1625
5221.19 1574
5221.87 1640
5222.56 1645
5223.24 1531
5223.92 1575
5224.60 1622
5225.28 1591
5225.96 1559
5226.65 1526
5227.33 1506
5228.01 1520
5228.69 1493
5229.37 1594
5230.06 1607
5230.74 1508
5231.42 1530
5232.10 1458
5232.79 1573
5233.47 1583
5234.15 1549
5234.83 1530
5235.51 1559
5236.20 1595
5236.88 1529
5237.56 1617
5238.25 1658
5238.93 1713
5239.61 1548
5240.29 1549
5240.98 1591
5241.66 1608
5242.34 1632
5243.03 1643
5243.71 1685
5244.39 1498
5245.07 1604
5245.76 1494
5246.44 1558
5247.12 1537
5247.81 1566
5248.49 1548
5249.17 1628
5249.86 1595
5250.54 1606
5251.22 1602
5251.91 1762
5252.59 1794
5253.28 1594
5253.96 1534
5254.64 1589
5255.33 1582
5256.01 1506
5256.69 1549
5257.38 1569
5258.06 1602
5258.75 1522
5259.43 1693
5260.11 1621
5260.80 1767
5261.48 1691
5262.17 1729
5262.85 1815
5263.53 1721
5264.22 1713
5264.90 1776
5265.59 1751
5266.27 1773
5266.96 1781
5267.64 1771
5268.33 1619
5269.01 1685
5269.70 1758
5270.38 1716
5271.07 1659
5271.75 1730
5272.44 1758
5273.12 1514
5273.80 1639
5274.49 1721
5275.18 1675
5275.86 1670
5276.55 1548
5277.23 1607
5277.92 1765
5278.60 1609
5279.29 1616
5279.97 1663
5280.66 1679
5281.34 1791
5282.03 1812
5282.71 1948
5283.40 1975
5284.08 1834
5284.77 1716
5285.46 1772
5286.14 1666
5286.83 1458
5287.51 1514
5288.20 1604
5288.89 1579
5289.57 1519
5290.26 1538
5290.94 1662
5291.63 1614
5292.32 1651
5293.00 1623
5293.69 1653
5294.38 1692
5295.06 1799
5295.75 1632
5296.43 1600
5297.12 1775
5297.81 1707
5298.49 1694
5299.18 1740
5299.87 1584
5300.55 1676
5301.24 1727
5301.93 1638
5302.61 1590
5303.30 1551
5303.99 1519
5304.68 1718
5305.36 1700
5306.05 1683
5306.74 1593
5307.42 1615
5308.11 1548
5308.80 1671
5309.49 1767
5310.17 1739
5310.86 1823
5311.55 1799
5312.23 1783
5312.92 1688
5313.61 1693
5314.30 1721
5314.99 1737
5315.67 1705
5316.36 1699
5317.05 1755
5317.74 1743
5318.42 1793
5319.11 1702
5319.80 1891
5320.49 1861
5321.18 1852
5321.86 2090
5322.55 1985
5323.24 1924
5323.93 1817
5324.62 1803
5325.31 1847
5325.99 1772
5326.68 1718
5327.37 1621
5328.06 1607
5328.75 1552
5329.44 1672
5330.12 1664
5330.81 1688
5331.50 1700
5332.19 1651
5332.88 1744
5333.57 1680
5334.26 1667
5334.95 1778
5335.64 1610
5336.32 1696
5337.01 1716
5337.70 1703
5338.39 1694
5339.08 1648
5339.77 1549
5340.46 1618
5341.15 1596
5341.84 1556
5342.53 1648
5343.22 1728
5343.91 1740
5344.60 1686
5345.29 1748
5345.98 1714
5346.67 1587
5347.36 1592
5348.04 1650
5348.73 1664
5349.42 1655
5350.11 1753
5350.80 1717
5351.49 1839
5352.18 1803
5352.87 1746
5353.56 1701
5354.25 1644
5354.95 1658
5355.64 1737
5356.33 1593
5357.02 1541
5357.71 1601
5358.40 1580
5359.09 1494
5359.78 1630
5360.47 1605
5361.16 1532
5361.85 1565
5362.54 1515
5363.23 1509
5363.92 1496
5364.61 1520
5365.30 1493
5365.99 1506
5366.69 1563
5367.38 1522
5368.07 1619
5368.76 1495
5369.45 1516
5370.14 1440
5370.83 1454
5371.52 1523
5372.22 1567
5372.91 1460
5373.60 1549
5374.29 1554
5374.98 1513
5375.67 1586
5376.36 1616
5377.06 1568
5377.75 1532
5378.44 1532
5379.13 1603
5379.82 1561
5380.52 1495
5381.21 1429
5381.90 1527
5382.59 1496
5383.28 1469
5383.98 1552
5384.67 1601
5385.36 1402
5386.05 1458
5386.74 1518
5387.44 1596
5388.13 1562
5388.82 1611
5389.51 1543
5390.21 1498
5390.90 1505
5391.59 1562
5392.28 1637
5392.98 1582
5393.67 1544
5394.36 1504
5395.06 1486
5395.75 1567
5396.44 1601
5397.13 1583
5397.83 1503
5398.52 1464
5399.21 1466
5399.91 1489
5400.60 1520
5401.29 1430
5401.99 1447
5402.68 1514
5403.37 1551
5404.07 1498
5404.76 1463
5405.45 1535
5406.15 1575
5406.84 1603
5407.53 1575
5408.23 1616
5408.92 1596
5409.61 1570
5410.31 1606
5411.00 1479
5411.70 1520
5412.39 1469
5413.08 1497
5413.78 1644
5414.47 1619
5415.17 1545
5415.86 1640
5416.55 1604
5417.25 1686
5417.94 1566
5418.64 1485
5419.33 1611
5420.03 1641
5420.72 1606
5421.42 1621
5422.11 1610
5422.80 1628
5423.50 1685
5424.19 1750
5424.89 1677
5425.58 1748
5426.28 1651
5426.97 1610
5427.67 1568
5428.36 1574
5429.06 1634
5429.75 1685
5430.45 1603
5431.14 1665
5431.84 1696
5432.53 1626
5433.23 1588
5433.92 1674
5434.62 1714
5435.31 1684
5436.01 1813
5436.71 1742
5437.40 1719
5438.10 1792
5438.79 1867
5439.49 1710
5440.18 1672
5440.88 1791
5441.58 1735
5442.27 1751
5442.97 1824
5443.66 1961
5444.36 1972
5445.06 2033
5445.75 2068
5446.45 2269
5447.14 2349
5447.84 2468
5448.54 2409
5449.23 2387
5449.93 2403
5450.63 2332
5451.32 2391
5452.02 2322
5452.71 2229
5453.41 2198
5454.11 2003
5454.80 1910
5455.50 1963
5456.20 1946
5456.89 1920
5457.59 1965
5458.29 1969
5458.99 1863
5459.68 1931
5460.38 1867
5461.08 1757
5461.77 1945
5462.47 1972
5463.17 2028
5463.86 2049
5464.56 2065
5465.26 1976
5465.96 1966
5466.65 1926
5467.35 1945
5468.05 1966
5468.75 1984
5469.44 1880
5470.14 1837
5470.84 1818
5471.54 1919
5472.24 1945
5472.93 2110
5473.63 2090
5474.33 2152
5475.03 2143
5475.72 2135
5476.42 2136
5477.12 2296
5477.82 2421
5478.52 2487
5479.22 2633
5479.91 2775
5480.61 2899
5481.31 2960
5482.01 2972
5482.71 2788
5483.41 2776
5484.10 2711
5484.80 2634
5485.50 2615
5486.20 2431
5486.90 2467
5487.60 2367
5488.30 2347
5488.99 2461
5489.69 2550
5490.39 2406
5491.09 2585
5491.79 2551
5492.49 2441
5493.19 2558
5493.89 2633
5494.59 2667
5495.29 2569
5495.99 2705
5496.69 2807
5497.38 2953
5498.08 2970
5498.78 3278
5499.48 3519
5500.18 3872
5500.88 4139
5501.58 4365
5502.28 4659
5502.98 4470
5503.68 4225
5504.38 3978
5505.08 3557
5505.78 3248
5506.48 2900
5507.18 2721
5507.88 2660
5508.58 2600
5509.28 2426
5509.98 2387
5510.68 2481
5511.38 2471
5512.08 2380
5512.78 2452
5513.48 2415
5514.18 2440
5514.88 2361
5515.58 2414
5516.28 2250
5516.98 2395
5517.69 2437
5518.39 2325
5519.09 2201
5519.79 2198
5520.49 2175
5521.19 2190
5521.89 2165
5522.59 2075
5523.29 2109
5523.99 2091
5524.69 2056
5525.40 1966
5526.10 1918
5526.80 1903
5527.50 1964
5528.20 1873
5528.90 1900
5529.60 1959
5530.31 1822
5531.01 1932
5531.71 1879
5532.41 1848
5533.11 1954
5533.81 1900
5534.51 1886
5535.22 1740
5535.92 1704
5536.62 1845
5537.32 1810
5538.02 1710
5538.73 1776
5539.43 1727
5540.13 1744
5540.83 1701
5541.53 1658
5542.24 1678
5542.94 1714
5543.64 1736
5544.34 1736
5545.05 1728
5545.75 1710
5546.45 1847
5547.15 1824
5547.86 1716
5548.56 1686
5549.26 1787
5549.96 1818
5550.67 1709
5551.37 1676
5552.07 1742
5552.78 1658
5553.48 1675
5554.18 1655
5554.88 1518
5555.59 1590
5556.29 1575
5556.99 1565
5557.70 1561
5558.40 1588
5559.10 1605
5559.81 1641
5560.51 1514
5561.21 1560
5561.92 1611
5562.62 1555
5563.32 1592
5564.03 1663
5564.73 1530
5565.44 1584
5566.14 1692
5566.84 1642
5567.55 1694
5568.25 1589
5568.95 1545
5569.66 1611
5570.36 1592
5571.07 1641
5571.77 1638
5572.47 1554
5573.18 1640
5573.88 1618
5574.59 1617
5575.29 1675
5576.00 1673
5576.70 1654
5577.40 1667
5578.11 1564
5578.81 1647
5579.52 1610
5580.22 1587
5580.93 1533
5581.63 1537
5582.34 1602
5583.04 1545
5583.75 1506
5584.45 1528
5585.16 1510
5585.86 1582
5586.57 1572
5587.27 1603
5587.98 1533
5588.68 1514
5589.39 1569
5590.09 1561
5590.80 1579
5591.50 1521
5592.21 1476
5592.91 1521
5593.62 1510
5594.33 1645
5595.03 1613
5595.74 1618
5596.44 1500
5597.15 1489
5597.85 1494
5598.56 1437
5599.27 1518
5599.97 1689
5600.68 1495
5601.38 1465
5602.09 1457
5602.79 1479
5603.50 1530
5604.21 1336
5604.91 1549
5605.62 1393
5606.33 1422
5607.03 1470
5607.74 1541
5608.45 1475
5609.15 1491
5609.86 1492
5610.56 1440
5611.27 1343
5611.98 1390
5612.68 1447
5613.39 1501
5614.10 1502
5614.80 1452
5615.51 1526
5616.22 1560
5616.93 1517
5617.63 1465
5618.34 1411
5619.05 1564
5619.75 1540
5620.46 1525
5621.17 1457
5621.88 1400
5622.58 1471
5623.29 1510
5624.00 1533
5624.70 1540
5625.41 1506
5626.12 1419
5626.83 1457
5627.54 1521
5628.24 1529
5628.95 1503
5629.66 1485
5630.37 1598
5631.07 1569
5631.78 1470
5632.49 1444
5633.20 1508
5633.91 1537
5634.61 1557
5635.32 1426
5636.03 1536
5636.74 1534
5637.45 1504
5638.15 1582
5638.86 1619
5639.57 1592
5640.28 1575
5640.99 1578
5641.70 1552
5642.41 1638
5643.11 1661
5643.82 1502
5644.53 1494
5645.24 1530
5645.95 1564
5646.66 1573
5647.37 1530
5648.08 1567
5648.78 1570
5649.49 1573
5650.20 1550
5650.91 1681
5651.62 1628
5652.33 1518
5653.04 1530
5653.75 1472
5654.46 1481
5655.17 1513
5655.88 1572
5656.59 1645
5657.30 1716
5658.00 1756
5658.71 1724
5659.42 1739
5660.13 1710
5660.84 1842
5661.55 1681
5662.26 1602
5662.97 1705
5663.68 1713
5664.39 1675
5665.10 1674
5665.81 1714
5666.52 1690
5667.23 1658
5667.94 1654
5668.65 1751
5669.36 1718
5670.07 1856
5670.78 1858
5671.49 1801
5672.20 1936
5672.92 2046
5673.63 1847
5674.34 1756
5675.05 1875
5675.76 1657
5676.47 1645
5677.18 1642
5677.89 1560
5678.60 1608
5679.31 1660
5680.02 1687
5680.73 1675
5681.44 1610
5682.16 1618
5682.87 1608
5683.58 1680
5684.29 1790
5685.00 1787
5685.71 1621
5686.42 1695
5687.13 1691
5687.85 1687
5688.56 1625
5689.27 1595
5689.98 1599
5690.69 1662
5691.40 1579
5692.11 1599
5692.83 1573
5693.54 1428
5694.25 1475
5694.96 1499
5695.67 1479
5696.39 1672
5697.10 1478
5697.81 1443
5698.52 1428
5699.23 1574
5699.95 1506
5700.66 1505
5701.37 1511
5702.08 1546
5702.80 1533
5703.51 1504
5704.22 1484
5704.93 1495
5705.64 1532
5706.36 1549
5707.07 1519
5707.78 1513
5708.50 1432
5709.21 1520
5709.92 1475
5710.63 1391
5711.35 1508
5712.06 1522
5712.77 1579
5713.49 1464
5714.20 1455
5714.91 1507
5715.62 1577
5716.34 1607
5717.05 1482
5717.76 1381
5718.48 1477
5719.19 1458
5719.90 1481
5720.62 1487
5721.33 1623
5722.05 1557
5722.76 1540
5723.47 1536
5724.19 1576
5724.90 1568
5725.61 1567
5726.33 1629
5727.04 1705
5727.76 1812
5728.47 1714
5729.18 1763
5729.90 1797
5730.61 1671
5731.33 1690
5732.04 1602
5732.75 1545
5733.47 1596
5734.18 1432
5734.90 1463
5735.61 1584
5736.33 1544
5737.04 1502
5737.75 1574
5738.47 1524
5739.18 1592
5739.90 1537
5740.61 1501
5741.33 1510
5742.04 1431
5742.76 1491
5743.47 1499
5744.19 1510
5744.90 1494
5745.62 1417
5746.33 1487
5747.05 1476
5747.76 1470
5748.48 1491
5749.19 1434
5749.91 1465
5750.62 1513
5751.34 1573
5752.05 1480
5752.77 1599
5753.49 1586
5754.20 1566
5754.92 1716
5755.63 1678
5756.35 1675
5757.06 1537
5757.78 1584
5758.50 1629
5759.21 1530
5759.93 1495
5760.64 1557
5761.36 1585
5762.07 1499
5762.79 1532
5763.51 1458
5764.22 1372
5764.94 1451
5765.66 1504
5766.37 1433
5767.09 1466
5767.80 1480
5768.52 1472
5769.24 1472
5769.95 1478
5770.67 1461
5771.39 1506
5772.10 1500
5772.82 1465
5773.54 1430
5774.25 1423
5774.97 1555
5775.69 1555
5776.41 1458
5777.12 1426
5777.84 1440
5778.56 1558
5779.27 1608
5779.99 1492
5780.71 1482
5781.42 1430
5782.14 1455
5782.86 1444
5783.58 1488
5784.29 1467
5785.01 1454
5785.73 1554
5786.45 1530
5787.16 1500
5787.88 1455
5788.60 1467
5789.32 1492
5790.04 1596
5790.75 1548
5791.47 1519
5792.19 1488
5792.91 1707
5793.62 1696
5794.34 1581
5795.06 1694
5795.78 1711
5796.50 1666
5797.22 1768
5797.93 1770
5798.65 1796
5799.37 1944
5800.09 2168
5800.81 2234
5801.53 2326
5802.24 2369
5802.96 2324
5803.68 2275
5804.40 2033
5805.12 1920
5805.84 1805
5806.56 1758
5807.28 1720
5807.99 1604
5808.71 1678
5809.43 1701
5810.15 1591
5810.87 1632
5811.59 1675
5812.31 1636
5813.03 1645
5813.75 1656
5814.47 1579
5815.19 1539
5815.90 1613
5816.62 1606
5817.34 1614
5818.06 1528
5818.78 1623
5819.50 1683
5820.22 1557
5820.94 1620
5821.66 1583
5822.38 1618
5823.10 1720
5823.82 1667
5824.54 1615
5825.26 1615
5825.98 1510
5826.70 1610
5827.42 1541
5828.14 1612
5828.86 1624
5829.58 1492
5830.30 1500
5831.02 1577
5831.74 1634
5832.46 1529
5833.18 1532
5833.90 1519
5834.62 1553
5835.35 1626
5836.07 1637
5836.79 1775
5837.51 1644
5838.23 1575
5838.95 1578
5839.67 1651
5840.39 1607
5841.11 1543
5841.83 1517
5842.55 1531
5843.27 1558
5844.00 1527
5844.72 1543
5845.44 1528
5846.16 1540
5846.88 1526
5847.60 1561
5848.32 1531
5849.04 1457
5849.77 1563
5850.49 1576
5851.21 1646
5851.93 1589
5852.65 1550
5853.37 1506
5854.10 1593
5854.82 1633
5855.54 1579
5856.26 1540
5856.98 1593
5857.71 1578
5858.43 1572
5859.15 1693
5859.87 1580
5860.59 1585
5861.32 1526
5862.04 1602
5862.76 1598
5863.48 1476
5864.21 1502
5864.93 1568
5865.65 1645
5866.37 1506
5867.10 1474
5867.82 1512
5868.54 1510
5869.26 1636
5869.99 1632
5870.71 1651
5871.43 1615
5872.15 1526
5872.88 1525
5873.60 1623
5874.32 1628
5875.05 1581
5875.77 1650
5876.49 1680
5877.22 1642
5877.94 1699
5878.66 1714
5879.39 1693
5880.11 1629
5880.83 1576
5881.56 1631
5882.28 1654
5883.00 1675
5883.73 1583
5884.45 1659
5885.17 1655
5885.90 1669
5886.62 1649
5887.34 1664
5888.07 1696
5888.79 1636
5889.52 1605
5890.24 1624
5890.96 1564
5891.69 1621
5892.41 1673
5893.14 1642
5893.86 1752
5894.58 1684
5895.31 1634
5896.03 1629
5896.76 1694
5897.48 1715
5898.21 1722
5898.93 1683
5899.66 1698
5900.38 1751
5901.11 1674
5901.83 1767
5902.55 1716
5903.28 1736
5904.00 1719
5904.73 1829
5905.45 1856
5906.18 1736
5906.90 1774
5907.63 1885
5908.35 1802
5909.08 1778
5909.80 1801
5910.53 1860
5911.25 1809
5911.98 1798
5912.71 1818
5913.43 1808
5914.16 1772
5914.88 1875
5915.61 1885
5916.33 1867
5917.06 1997
5917.78 1794
5918.51 1877
5919.24 1911
5919.96 2001
5920.69 1907
5921.41 1875
5922.14 1899
5922.87 1980
5923.59 1905
5924.32 1945
5925.04 1939
5925.77 2036
5926.50 2130
5927.22 2128
5927.95 2131
5928.67 2083
5929.40 2229
5930.13 2243
5930.85 2145
5931.58 2198
5932.31 2160
5933.03 2144
5933.76 2256
5934.49 2312
5935.21 2305
5935.94 2338
5936.67 2485
5937.39 2504
5938.12 2382
5938.85 2415
5939.58 2471
5940.30 2384
5941.03 2533
5941.76 2626
5942.48 2552
5943.21 2672
5943.94 2650
5944.67 2745
5945.39 2710
5946.12 2704
5946.85 2877
5947.58 2955
5948.30 2805
5949.03 2986
5949.76 3041
5950.49 3164
5951.21 3154
5951.94 3307
5952.67 3514
5953.40 3554
5954.12 3477
5954.85 3541
5955.58 3535
5956.31 3622
5957.04 3552
5957.76 3559
5958.49 3636
5959.22 3570
5959.95 3601
5960.68 3623
5961.41 3616
5962.13 3743
5962.86 3764
5963.59 3694
5964.32 3820
5965.05 4172
5965.78 4321
5966.51 4582
5967.23 4864
5967.96 5149
5968.69 5119
5969.42 5140
5970.15 5124
5970.88 4870
5971.61 4685
5972.34 4499
5973.07 4484
5973.79 4426
5974.52 4491
5975.25 4573
5975.98 4439
5976.71 4330
5977.44 4607
5978.17 4583
5978.90 4491
5979.63 4601
5980.36 4841
5981.09 4964
5981.82 5017
5982.55 4843
5983.28 4954
5984.01 5325
5984.74 5345
5985.47 5142
5986.20 5163
5986.93 5352
5987.66 5179
5988.39 5263
5989.12 5150
5989.85 5146
5990.58 5173
5991.31 5332
5992.04 5170
5992.77 5425
5993.50 5375
5994.23 5469
5994.96 5485
5995.69 5464
5996.42 5524
5997.15 5723
5997.88 5857
5998.61 5860
5999.34 5856
6000.07 5719
6000.80 5823
6001.53 5745
6002.26 5781
6003.00 5820
6003.73 5608
6004.46 5663
6005.19 5493
6005.92 5628
6006.65 5562
6007.38 5890
6008.11 6258
6008.84 6789
6009.58 7463
6010.31 8412
6011.04 9698
6011.77 11331
6012.50 12990
6013.23 14356
6013.96 15652
6014.70 16275
6015.43 16702
6016.16 16020
6016.89 14567
6017.62 13372
6018.35 11901
6019.09 10340
6019.82 9089
6020.55 7981
6021.28 7141
6022.01 6181
6022.75 5641
6023.48 5381
6024.21 5062
6024.94 4767
6025.67 4572
6026.41 4594
6027.14 4394
6027.87 4246
6028.60 4382
6029.34 4206
6030.07 4248
6030.80 4138
6031.53 4090
6032.27 4060
6033.00 3864
6033.73 3901
6034.47 3809
6035.20 3964
6035.93 3819
6036.66 3868
6037.40 3989
6038.13 3955
6038.86 4124
6039.60 4129
6040.33 4128
6041.06 4207
6041.80 4284
6042.53 4267
6043.26 4319
6044.00 4389
6044.73 4273
6045.46 4422
6046.20 4491
6046.93 4397
6047.66 4547
6048.40 4562
6049.13 4729
6049.86 4949
6050.60 5232
6051.33 5760
6052.07 5951
6052.80 6102
6053.53 6282
6054.27 6222
6055.00 6333
6055.74 6063
6056.47 5824
6057.20 5519
6057.94 5281
6058.67 4848
6059.41 4810
6060.14 4709
6060.88 4752
6061.61 4498
6062.34 4499
6063.08 4498
6063.81 4471
6064.55 4497
6065.28 4363
6066.02 4383
6066.75 4420
6067.49 4363
6068.22 4219
6068.96 4138
6069.69 4210
6070.43 4123
6071.16 3997
6071.90 3893
6072.63 3999
6073.37 3956
6074.10 3748
6074.84 3789
6075.57 3817
6076.31 3750
6077.04 3721
6077.78 3780
6078.52 3512
6079.25 3648
6079.99 3727
6080.72 3589
6081.46 3426
6082.19 3494
6082.93 3358
6083.66 3466
6084.40 3449
6085.14 3359
6085.87 3264
6086.61 3360
6087.34 3314
6088.08 3194
6088.82 3295
6089.55 3237
6090.29 3226
6091.02 3317
6091.76 3348
6092.50 3253
6093.23 3222
6093.97 3255
6094.71 3164
6095.44 3160
6096.18 3262
6096.92 3239
6097.65 3166
6098.39 3080
6099.13 3125
6099.86 3017
6100.60 3174
6101.34 3086
6102.07 3131
6102.81 3075
6103.55 3073
6104.28 3060
6105.02 3103
6105.76 3112
6106.50 3031
6107.23 3196
6107.97 3160
6108.71 3029
6109.45 3058
6110.18 3043
6110.92 3123
6111.66 3026
6112.40 3241
6113.13 3264
6113.87 3177
6114.61 3193
6115.35 3249
6116.08 3280
6116.82 3308
6117.56 3311
6118.30 3157
6119.03 3212
6119.77 3132
6120.51 3145
6121.25 3180
6121.99 3109
6122.73 3378
6123.46 3268
6124.20 3309
6124.94 3251
6125.68 3290
6126.42 3440
6127.15 3488
6127.89 3349
6128.63 3447
6129.37 3479
6130.11 3413
6130.85 3467
6131.59 3387
6132.33 3389
6133.06 3421
6133.80 3454
6134.54 3557
6135.28 3675
6136.02 3649
6136.76 3736
6137.50 3723
6138.24 3675
6138.98 3706
6139.71 3836
6140.45 3756
6141.19 3679
6141.93 3677
6142.67 3776
6143.41 3662
6144.15 3669
6144.89 3644
6145.63 3629
6146.37 3642
6147.11 3657
6147.85 3843
6148.59 3849
6149.33 3754
6150.07 3796
6150.81 3930
6151.55 3881
6152.29 3922
6153.03 4018
6153.77 4126
6154.51 4204
6155.25 4055
6155.99 4059
6156.73 3942
6157.47 4097
6158.21 4265
6158.95 4160
6159.69 4204
6160.43 4413
6161.17 4304
6161.91 4273
6162.65 4393
6163.39 4776
6164.13 5149
6164.87 5309
6165.61 5390
6166.35 5806
6167.10 5773
6167.84 6018
6168.58 6285
6169.32 6464
6170.06 6284
6170.80 6022
6171.54 6010
6172.28 5963
6173.02 5708
6173.77 5678
6174.51 5538
6175.25 5498
6175.99 5477
6176.73 5513
6177.47 5472
6178.21 5365
6178.96 5492
6179.70 5561
6180.44 5612
6181.18 5745
6181.92 5727
6182.66 5848
6183.41 5795
6184.15 5887
6184.89 5813
6185.63 5943
6186.37 5894
6187.11 5978
6187.86 6136
6188.60 6202
6189.34 6357
6190.08 6473
6190.83 6694
6191.57 7059
6192.31 7265
6193.05 7315
6193.80 7574
6194.54 7749
6195.28 7795
6196.02 7843
6196.77 7727
6197.51 7564
6198.25 7444
6198.99 7556
6199.74 7432
6200.48 7459
6201.22 7470
6201.96 7787
6202.71 8007
6203.45 8340
6204.19 9063
6204.94 10344
6205.68 12376
6206.42 15194
6207.17 18572
6207.91 22672
6208.65 25927
6209.40 28383
6210.14 29734
6210.88 30015
6211.63 29748
6212.37 28806
6213.11 26642
6213.86 23803
6214.60 19918
6215.34 17246
6216.09 14561
6216.83 11791
6217.58 10198
6218.32 8892
6219.06 7943
6219.81 7192
6220.55 6803
6221.30 6344
6222.04 6041
6222.78 6050
6223.53 6024
6224.27 6048
6225.02 6113
6225.76 6056
6226.51 5853
6227.25 5611
6228.00 5540
6228.74 5065
6229.48 4838
6230.23 4708
6230.97 4346
6231.72 4282
6232.46 4230
6233.21 4087
6233.95 4161
6234.70 4145
6235.44 4143
6236.19 4144
6236.93 4251
6237.68 4258
6238.42 4329
6239.17 4378
6239.91 4256
6240.66 4330
6241.40 4324
6242.15 4436
6242.89 4515
6243.64 4669
6244.38 5003
6245.13 4939
6245.88 5299
6246.62 5708
6247.37 5825
6248.11 6055
6248.86 6590
6249.60 6721
6250.35 6615
6251.10 6456
6251.84 6043
6252.59 5823
6253.33 5644
6254.08 5303
6254.83 4914
6255.57 4749
6256.32 4711
6257.06 4691
6257.81 4632
6258.56 4597
6259.30 4497
6260.05 4332
6260.80 4408
6261.54 4425
6262.29 4391
6263.04 4501
6263.78 4550
6264.53 4556
6265.28 4483
6266.02 4532
6266.77 4609
6267.52 4443
6268.26 4549
6269.01 4724
6269.76 4601
6270.50 4670
6271.25 4545
6272.00 4433
6272.75 4317
6273.49 4339
6274.24 4361
6274.99 4322
6275.73 4220
6276.48 4223
6277.23 4379
6277.98 4239
6278.72 4192
6279.47 3994
6280.22 3934
6280.97 3933
6281.71 3839
6282.46 3759
6283.21 3799
6283.96 3838
6284.71 3824
6285.45 3768
6286.20 3933
6286.95 4027
6287.70 3942
6288.45 4007
6289.19 4090
6289.94 4076
6290.69 3927
6291.44 3887
6292.19 3880
6292.94 3598
6293.68 3499
6294.43 3465
6295.18 3435
6295.93 3342
6296.68 3321
6297.43 3254
6298.18 3248
6298.92 3244
6299.67 3141
6300.42 3204
6301.17 3221
6301.92 3338
6302.67 3243
6303.42 3301
6304.17 3223
6304.92 3248
6305.66 3100
6306.41 3251
6307.16 3154
6307.91 3049
6308.66 3081
6309.41 3333
6310.16 3328
6310.91 3320
6311.66 3153
6312.41 3217
6313.16 3203
6313.91 3228
6314.66 3183
6315.41 3084
6316.16 3150
6316.91 3145
6317.66 3060
6318.41 3137
6319.16 3102
6319.91 3010
6320.66 3083
6321.41 3035
6322.16 2847
6322.91 2882
6323.66 2883
6324.41 2741
6325.16 2859
6325.91 2798
6326.66 2867
6327.41 2897
6328.16 2919
6328.91 2829
6329.66 2860
6330.41 2985
6331.16 2985
6331.91 2991
6332.66 3098
6333.41 3115
6334.16 3076
6334.91 2957
6335.67 2894
6336.42 2891
6337.17 2818
6337.92 2884
6338.67 2806
6339.42 2756
6340.17 2796
6340.92 2880
6341.67 2832
6342.43 2724
6343.18 2795
6343.93 2762
6344.68 2776
6345.43 2734
6346.18 2742
6346.93 2705
6347.69 2716
6348.44 2781
6349.19 2792
6349.94 2823
6350.69 2760
6351.45 2760
6352.20 2933
6352.95 3076
6353.70 3078
6354.45 3108
6355.20 3056
6355.96 3081
6356.71 3004
6357.46 3049
6358.21 2886
6358.97 2924
6359.72 2724
6360.47 2782
6361.22 2725
6361.98 2700
6362.73 2703
6363.48 2613
6364.23 2508
6364.99 2541
6365.74 2456
6366.49 2553
6367.24 2598
6368.00 2572
6368.75 2537
6369.50 2496
6370.26 2520
6371.01 2434
6371.76 2517
6372.51 2380
6373.27 2423
6374.02 2500
6374.77 2460
6375.53 2424
6376.28 2328
6377.03 2430
6377.79 2442
6378.54 2474
6379.29 2447
6380.05 2509
6380.80 2583
6381.56 2493
6382.31 2488
6383.06 2412
6383.82 2424
6384.57 2498
6385.32 2411
6386.08 2329
6386.83 2370
6387.59 2277
6388.34 2305
6389.09 2348
6389.85 2397
6390.60 2436
6391.36 2318
6392.11 2301
6392.86 2231
6393.62 2303
6394.37 2292
6395.13 2199
6395.88 2207
6396.64 2197
6397.39 2331
6398.15 2249
6398.90 2147
6399.66 2168
6400.41 2234
6401.16 2204
6401.92 2152
6402.67 2096
6403.43 2209
6404.18 2263
6404.94 2268
6405.69 2231
6406.45 2277
6407.20 2283
6407.96 2390
6408.72 2359
6409.47 2286
6410.23 2401
6410.98 2416
6411.74 2423
6412.49 2315
6413.25 2325
6414.00 2227
6414.76 2192
6415.51 2174
6416.27 2289
6417.03 2328
6417.78 2189
6418.54 2136
6419.29 2268
6420.05 2352
6420.80 2162
6421.56 2247
6422.32 2106
6423.07 2238
6423.83 2226
6424.59 2115
6425.34 2198
6426.10 2268
6426.85 2264
6427.61 2278
6428.37 2257
6429.12 2257
6429.88 2280
6430.64 2136
6431.39 2190
6432.15 2231
6432.91 2304
6433.66 2261
6434.42 2277
6435.18 2226
6435.93 2208
6436.69 2264
6437.45 2258
6438.20 2243
6438.96 2279
6439.72 2267
6440.47 2323
6441.23 2329
6441.99 2345
6442.75 2472
6443.50 2359
6444.26 2232
6445.02 2339
6445.78 2298
6446.53 2273
6447.29 2379
6448.05 2446
6448.81 2379
6449.56 2393
6450.32 2272
6451.08 2328
6451.84 2314
6452.59 2347
6453.35 2246
6454.11 2266
6454.87 2320
6455.63 2470
6456.38 2561
6457.14 2486
6457.90 2544
6458.66 2562
6459.42 2450
6460.17 2552
6460.93 2631
6461.69 2619
6462.45 2596
6463.21 2745
6463.97 2713
6464.73 2553
6465.48 2704
6466.24 2637
6467.00 2780
6467.76 2668
6468.52 2703
6469.28 2747
6470.04 2744
6470.80 2853
6471.55 2897
6472.31 2874
6473.07 2931
6473.83 3008
6474.59 3062
6475.35 2966
6476.11 2951
6476.87 3154
6477.63 3118
6478.39 3127
6479.15 3169
6479.91 3056
6480.66 3174
6481.42 3194
6482.18 3292
6482.94 3255
6483.70 3176
6484.46 3234
6485.22 3369
6485.98 3457
6486.74 3538
6487.50 3518
6488.26 3496
6489.02 3681
6489.78 3661
6490.54 3593
6491.30 3966
6492.06 4027
6492.82 4229
6493.58 4159
6494.34 4312
6495.10 4468
6495.86 4500
6496.62 4726
6497.38 4726
6498.14 4511
6498.91 4431
6499.67 4519
6500.43 4502
6501.19 4565
6501.95 4784
6502.71 4760
6503.47 4542
6504.23 4649
6504.99 4699
6505.75 4745
6506.51 4796
6507.27 4940
6508.04 5138
6508.80 5423
6509.56 5622
6510.32 5580
6511.08 5539
6511.84 5650
6512.60 5686
6513.36 5751
6514.13 5427
6514.89 5351
6515.65 5506
6516.41 5405
6517.17 5552
6517.93 5683
6518.69 5748
6519.46 5840
6520.22 5993
6520.98 6402
6521.74 6506
6522.50 6469
6523.27 6654
6524.03 6849
6524.79 7343
6525.55 7595
6526.31 8090
6527.08 8675
6527.84 8980
6528.60 9481
6529.36 9499
6530.13 9520
6530.89 9237
6531.65 9386
6532.41 9479
6533.18 10396
6533.94 11800
6534.70 13636
6535.46 16425
6536.23 18809
6536.99 21127
6537.75 22106
6538.51 22084
6539.28 21067
6540.04 18795
6540.80 16475
6541.57 14058
6542.33 11710
6543.09 10033
6543.86 8493
6544.62 7145
6545.38 6488
6546.15 6058
6546.91 5465
6547.67 5276
6548.44 5159
6549.20 5038
6549.96 5003
6550.73 4775
6551.49 4750
6552.25 4731
6553.02 4649
6553.78 4428
6554.54 4399
6555.31 4375
6556.07 4322
6556.84 4292
6557.60 4243
6558.36 4131
6559.13 4203
6559.89 4376
6560.66 4237
6561.42 4531
6562.18 4705
6562.95 4698
6563.71 4961
6564.48 4988
6565.24 4957
6566.01 5033
6566.77 4959
6567.54 4912
6568.30 4980
6569.06 5140
6569.83 5093
6570.59 4956
6571.36 4937
6572.12 5186
6572.89 5342
6573.65 5636
6574.42 5973
6575.18 6047
6575.95 6160
6576.71 6207
6577.48 6318
6578.24 6310
6579.01 6303
6579.77 6414
6580.54 6318
6581.31 6196
6582.07 5906
6582.84 5894
6583.60 6009
6584.37 5901
6585.13 5576
6585.90 5755
6586.66 5573
6587.43 5510
6588.20 5543
6588.96 5441
6589.73 5732
6590.49 6008
6591.26 6221
6592.02 6558
6592.79 6887
6593.56 7527
6594.32 8115
6595.09 8332
6595.86 8585
6596.62 8744
6597.39 8586
6598.15 8326
6598.92 7815
6599.69 7125
6600.45 6673
6601.22 6103
6601.99 5806
6602.75 5361
6603.52 5109
6604.29 5028
6605.05 4804
6605.82 4680
6606.59 4689
6607.35 4653
6608.12 4604
6608.89 4586
6609.65 4510
6610.42 4350
6611.19 4349
6611.96 4366
6612.72 4250
6613.49 4291
6614.26 4170
6615.02 4033
6615.79 4035
6616.56 3951
6617.33 3836
6618.09 3713
6618.86 3785
6619.63 3832
6620.40 3845
6621.16 3905
6621.93 3813
6622.70 3875
6623.47 3847
6624.24 3817
6625.00 3819
6625.77 3715
6626.54 3620
6627.31 3618
6628.08 3664
6628.84 3569
6629.61 3574
6630.38 3659
6631.15 3915
6631.92 3970
6632.68 4146
6633.45 4342
6634.22 4501
6634.99 4637
6635.76 4625
6636.53 4615
6637.30 4680
6638.06 4422
6638.83 4274
6639.60 4106
6640.37 3828
6641.14 3753
6641.91 3763
6642.68 3688
6643.45 3599
6644.22 3550
6644.98 3539
6645.75 3558
6646.52 3544
6647.29 3511
6648.06 3647
6648.83 3591
6649.60 3622
6650.37 3512
6651.14 3570
6651.91 3471
6652.68 3639
6653.45 3641
6654.22 3523
6654.99 3564
6655.76 3689
6656.53 3680
6657.30 3548
6658.06 3497
6658.83 3477
6659.60 3349
6660.37 3411
6661.14 3446
6661.91 3227
6662.68 3231
6663.45 3212
6664.22 3216
6665.00 3315
6665.77 3280
6666.54 3208
6667.31 3211
6668.08 3187
6668.85 3245
6669.62 3173
6670.39 3307
6671.16 3287
6671.93 3295
6672.70 3352
6673.47 3215
6674.24 3232
6675.01 3228
6675.78 3323
6676.55 3298
6677.32 3294
6678.10 3247
6678.87 3298
6679.64 3245
6680.41 3247
6681.18 3459
6681.95 3476
6682.72 3670
6683.49 3778
6684.26 3806
6685.04 4082
6685.81 4358
6686.58 4247
6687.35 4139
6688.12 4192
6688.89 4124
6689.67 3829
6690.44 3634
6691.21 3520
6691.98 3387
6692.75 3262
6693.52 3231
6694.30 3235
6695.07 3248
6695.84 3093
6696.61 3041
6697.38 3084
6698.16 3064
6698.93 3018
6699.70 2983
6700.47 3046
6701.25 3022
6702.02 3107
6702.79 3157
6703.56 3024
6704.33 3028
6705.11 3073
6705.88 3060
6706.65 2982
6707.43 3017
6708.20 2951
6708.97 3026
6709.74 3013
6710.52 2906
6711.29 2993
6712.06 2825
6712.84 2802
6713.61 2858
6714.38 2902
6715.15 2921
6715.93 2929
6716.70 2864
6717.47 2737
6718.25 2818
6719.02 2867
6719.79 2849
6720.57 2882
6721.34 2841
6722.11 2807
6722.89 2870
6723.66 2816
6724.43 2848
6725.21 2805
6725.98 2842
6726.76 2825
6727.53 2777
6728.30 2862
6729.08 2842
6729.85 2635
6730.63 2696
6731.40 2807
6732.17 2881
6732.95 2799
6733.72 2784
6734.50 2895
6735.27 2902
6736.04 2837
6736.82 2927
6737.59 2927
6738.37 2913
6739.14 2887
6739.92 2880
6740.69 2953
6741.47 2940
6742.24 3026
6743.02 2850
6743.79 2815
6744.57 2906
6745.34 2988
6746.12 3008
6746.89 3114
6747.66 3088
6748.44 3262
6749.22 3246
6749.99 3202
6750.77 3486
6751.54 3730
6752.32 3825
6753.09 4027
6753.87 4002
6754.64 3974
6755.42 3909
6756.19 3874
6756.97 3535
6757.74 3282
6758.52 3229
6759.29 3138
6760.07 2976
6760.85 2906
6761.62 2979
6762.40 2884
6763.17 2830
6763.95 2804
6764.73 2747
6765.50 2746
6766.28 2816
6767.05 2881
6767.83 2876
6768.61 2832
6769.38 2765
6770.16 2895
6770.94 2812
6771.71 2866
6772.49 2809
6773.26 2753
6774.04 2704
6774.82 2785
6775.59 2689
6776.37 2607
6777.15 2671
6777.92 2651
6778.70 2685
6779.48 2705
6780.25 2718
6781.03 2627
6781.81 2661
6782.59 2645
6783.36 2663
6784.14 2605
6784.92 2615
6785.69 2582
6786.47 2541
6787.25 2514
6788.03 2595
6788.80 2460
6789.58 2469
6790.36 2531
6791.13 2443
6791.91 2441
6792.69 2504
6793.47 2617
6794.25 2534
6795.02 2406
6795.80 2451
6796.58 2447
6797.36 2522
6798.13 2436
6798.91 2555
6799.69 2459
6800.47 2408
6801.25 2440
6802.02 2477
6802.80 2420
6803.58 2441
6804.36 2574
6805.14 2419
6805.92 2665
6806.69 2658
6807.47 2527
6808.25 2495
6809.03 2529
6809.81 2511
6810.59 2539
6811.36 2442
6812.14 2426
6812.92 2497
6813.70 2442
6814.48 2351
6815.26 2591
6816.04 2579
6816.82 2513
6817.60 2543
6818.37 2483
6819.15 2396
6819.93 2506
6820.71 2529
6821.49 2569
6822.27 2415
6823.05 2541
6823.83 2520
6824.61 2419
6825.39 2471
6826.17 2404
6826.95 2462
6827.73 2498
6828.51 2511
6829.29 2548
6830.07 2562
6830.85 2595
6831.63 2557
6832.40 2499
6833.18 2518
6833.96 2626
6834.74 2541
6835.52 2562
6836.30 2528
6837.08 2440
6837.87 2469
6838.65 2594
6839.43 2589
6840.21 2488
6840.99 2499
6841.77 2467
6842.55 2374
6843.33 2399
6844.11 2543
6844.89 2475
6845.67 2663
6846.45 2690
6847.23 2841
6848.01 3101
6848.79 3625
6849.57 4108
6850.35 4598
6851.13 5089
6851.92 5507
6852.70 5644
6853.48 5484
6854.26 5223
6855.04 4789
6855.82 4214
6856.60 3921
6857.38 3587
6858.16 3236
6858.95 3114
6859.73 2927
6860.51 2750
6861.29 2653
6862.07 2687
6862.85 2735
6863.64 2772
6864.42 2739
6865.20 2691
6865.98 2776
6866.76 2776
6867.54 2770
6868.33 2719
6869.11 2690
6869.89 2620
6870.67 2760
6871.45 2700
6872.24 2741
6873.02 2577
6873.80 2546
6874.58 2636
6875.36 2700
6876.15 2863
6876.93 2722
6877.71 2725
6878.49 2750
6879.28 2866
6880.06 2978
6880.84 3130
6881.62 2999
6882.41 3087
6883.19 3086
6883.97 3037
6884.76 3344
6885.54 3420
6886.32 3789
6887.10 4233
6887.89 4503
6888.67 4821
6889.45 5052
6890.24 5006
6891.02 4740
6891.80 4385
6892.59 4054
6893.37 3829
6894.15 3659
6894.94 3454
6895.72 3394
6896.50 3330
6897.29 3218
6898.07 3256
6898.85 3287
6899.64 3294
6900.42 3249
6901.21 3356
6901.99 3329
6902.77 3374
6903.56 3322
6904.34 3361
6905.12 3192
6905.91 3437
6906.69 3248
6907.48 3149
6908.26 3205
6909.05 3219
6909.83 3066
6910.61 3129
6911.40 3121
6912.18 3092
6912.97 3149
6913.75 3050
6914.54 3093
6915.32 3102
6916.11 3173
6916.89 3101
6917.67 3005
6918.46 3066
6919.24 3072
6920.03 3044
6920.81 3118
6921.60 3084
6922.38 3017
6923.17 3103
6923.95 3020
6924.74 3119
6925.52 3071
6926.31 3098
6927.09 3181
6927.88 3146
6928.67 3205
6929.45 3181
6930.24 3144
6931.02 3329
6931.81 3421
6932.59 3368
6933.38 3454
6934.16 3339
6934.95 3471
6935.74 3470
6936.52 3419
6937.31 3378
6938.09 3402
6938.88 3385
6939.66 3453
6940.45 3497
6941.24 3535
6942.02 3625
6942.81 3697
6943.59 3763
6944.38 3947
6945.17 3925
6945.95 3950
6946.74 3915
6947.53 3951
6948.31 4060
6949.10 3945
6949.89 4068
6950.67 4030
6951.46 4058
6952.25 4167
6953.03 3934
6953.82 3998
6954.61 4239
6955.39 4261
6956.18 4168
6956.97 4282
6957.75 4316
6958.54 4511
6959.33 4279
6960.11 4449
6960.90 4424
6961.69 4471
6962.48 4301
6963.26 4430
6964.05 4363
6964.84 4444
6965.63 4477
6966.41 4485
6967.20 4676
6967.99 4776
6968.78 4825
6969.56 4850
6970.35 4807
6971.14 4994
6971.93 4953
6972.71 4848
6973.50 4892
6974.29 5063
6975.08 5115
6975.87 5036
6976.65 5207
6977.44 5383
6978.23 5528
6979.02 5692
6979.81 5798
6980.60 6139
6981.38 6525
6982.17 7347
6982.96 8246
6983.75 9564
6984.54 10679
6985.33 11896
6986.11 13122
6986.90 13969
6987.69 14005
6988.48 13381
6989.27 12211
6990.06 11086
6990.85 9734
6991.64 8663
6992.42 7971
6993.21 7429
6994.00 6980
6994.79 6856
6995.58 7127
6996.37 7561
6997.16 8417
6997.95 9641
6998.74 11084
6999.53 12497
7000.32 13416
7001.11 13968
7001.90 13928
7002.68 13101
7003.47 12058
7004.26 11027
7005.05 9602
7005.84 8362
7006.63 7353
7007.42 6564
7008.21 5784
7009.00 5404
7009.79 5197
7010.58 4943
7011.37 4906
7012.16 5039
7012.95 4937
7013.74 5041
7014.53 4965
7015.32 4814
7016.11 4857
7016.90 4706
7017.69 4357
7018.48 4369
7019.27 4091
7020.07 3934
7020.86 3890
7021.65 4091
7022.44 4056
7023.23 3949
7024.02 4227
7024.81 4361
7025.60 4472
7026.39 4396
7027.18 4452
7027.97 4406
7028.76 4239
7029.55 4102
7030.35 4102
7031.14 4012
7031.93 3809
7032.72 3748
7033.51 3810
7034.30 3820
7035.09 3868
7035.88 3807
7036.68 3814
7037.47 4126
7038.26 4199
7039.05 4090
7039.84 4136
7040.63 4112
7041.43 4145
7042.22 4028
7043.01 4048
7043.80 3862
7044.59 3855
7045.38 3811
7046.18 3833
7046.97 3851
7047.76 4046
7048.55 4088
7049.35 4226
7050.14 4652
7050.93 4383
7051.72 4569
7052.51 4456
7053.31 4213
7054.10 4216
7054.89 3808
7055.68 3591
7056.48 3638
7057.27 3695
7058.06 3750
7058.85 3611
7059.65 3667
7060.44 3763
7061.23 3776
7062.03 3626
7062.82 3630
7063.61 3728
7064.40 3639
7065.20 3560
7065.99 3552
7066.78 3552
7067.58 3348
7068.37 3241
7069.16 3430
7069.96 3338
7070.75 3272
7071.54 3215
7072.34 3296
7073.13 3260
7073.92 3189
7074.72 3373
7075.51 3284
7076.30 3289
7077.10 3204
7077.89 3109
7078.69 3063
7079.48 3047
7080.27 3106
7081.07 3004
7081.86 3074
7082.66 3048
7083.45 2984
7084.24 2994
7085.04 3104
7085.83 3112
7086.63 3177
7087.42 3048
7088.21 2999
7089.01 2968
7089.80 2827
7090.60 2827
7091.39 2813
7092.19 2936
7092.98 2844
7093.78 2649
7094.57 2621
7095.37 2618
7096.16 2745
7096.96 2787
7097.75 2702
7098.55 2587
7099.34 2632
7100.14 2656
7100.93 2722
7101.73 2645
7102.52 2566
7103.32 2594
7104.11 2577
7104.91 2544
7105.70 2470
7106.50 2472
7107.29 2489
7108.09 2350
7108.88 2418
7109.68 2390
7110.47 2450
7111.27 2466
7112.07 2464
7112.86 2468
7113.66 2429
7114.45 2465
7115.25 2513
7116.04 2431
7116.84 2545
7117.64 2570
7118.43 2505
7119.23 2489
7120.02 2454
7120.82 2455
7121.62 2453
7122.41 2547
7123.21 2522
7124.01 2480
7124.80 2483
7125.60 2538
7126.40 2522
7127.19 2499
7127.99 2667
7128.79 2743
7129.58 2740
7130.38 2675
7131.18 2776
7131.97 2860
7132.77 2716
7133.57 2590
7134.36 2678
7135.16 2675
7135.96 2597
7136.75 2620
7137.55 2638
7138.35 2613
7139.14 2760
7139.94 2701
7140.74 2819
7141.54 2834
7142.33 2837
7143.13 2866
7143.93 3060
7144.73 3162
7145.52 3079
7146.32 3155
7147.12 3114
7147.92 3106
7148.71 3388
7149.51 3634
7150.31 3794
7151.11 3930
7151.91 3880
7152.70 3915
7153.50 3712
7154.30 3574
7155.10 3506
7155.90 3097
7156.69 2982
7157.49 2953
7158.29 2944
7159.09 2833
7159.89 2759
7160.69 2673
7161.48 2684
7162.28 2619
7163.08 2517
7163.88 2504
7164.68 2548
7165.48 2579
7166.28 2640
7167.07 2568
7167.87 2544
7168.67 2592
7169.47 2435
7170.27 2522
7171.07 2584
7171.87 2593
7172.67 2509
7173.47 2458
7174.27 2415
7175.06 2273
7175.86 2291
7176.66 2358
7177.46 2441
7178.26 2610
7179.06 2438
7179.86 2310
7180.66 2330
7181.46 2440
7182.26 2565
7183.06 2586
7183.86 2578
7184.66 2680
7185.46 2706
7186.26 2619
7187.06 2478
7187.86 2371
7188.66 2288
7189.46 2298
7190.26 2355
7191.06 2255
7191.86 2100
7192.66 2155
7193.46 2123
7194.26 2139
7195.06 2085
7195.86 2078
7196.66 2166
7197.46 2293
7198.26 2204
7199.06 2025
7199.86 1998
7200.66 2151
7201.46 2157
7202.26 2041
7203.06 2102
7203.87 2092
7204.67 2115
7205.47 2079
7206.27 2061
7207.07 2071
7207.87 2150
7208.67 2155
7209.47 2063
7210.27 2109
7211.07 2007
7211.88 2135
7212.68 2140
7213.48 2084
7214.28 2065
7215.08 2075
7215.88 2073
7216.68 2041
7217.49 2065
7218.29 2166
7219.09 2107
7219.89 2130
7220.69 2287
7221.49 2142
7222.30 2085
7223.10 2097
7223.90 2159
7224.70 2019
7225.50 2020
7226.31 2051
7227.11 2132
7227.91 2176
7228.71 2216
7229.51 2143
7230.32 2111
7231.12 2155
7231.92 2175
7232.72 2063
7233.53 2083
7234.33 2058
7235.13 2110
7235.93 2085
7236.74 2176
7237.54 2118
7238.34 2215
7239.14 2275
7239.95 2274
7240.75 2290
7241.55 2198
7242.36 2286
7243.16 2228
7243.96 2253
7244.77 2190
7245.57 2186
7246.37 2212
7247.17 2221
7247.98 2318
7248.78 2184
7249.58 2174
7250.39 2280
7251.19 2253
7251.99 2202
7252.80 2316
7253.60 2337
7254.41 2281
7255.21 2261
7256.01 2332
7256.82 2340
7257.62 2269
7258.42 2297
7259.23 2405
7260.03 2371
7260.84 2296
7261.64 2329
7262.44 2366
7263.25 2273
7264.05 2344
7264.86 2461
7265.66 2452
7266.46 2452
7267.27 2481
7268.07 2676
7268.88 2640
7269.68 2780
7270.49 2749
7271.29 2748
7272.10 2754
7272.90 2731
7273.71 2779
7274.51 2752
7275.31 2729
7276.12 2853
7276.92 2884
7277.73 2945
7278.53 3014
7279.34 2994
7280.14 3240
7280.95 3501
7281.75 3999
7282.56 4467
7283.37 4979
7284.17 5553
7284.98 6163
7285.78 6356
7286.59 6345
7287.39 6052
7288.20 5447
7289.00 5045
7289.81 4660
7290.61 4209
7291.42 3877
7292.23 3702
7293.03 3441
7293.84 3277
7294.64 3337
7295.45 3304
7296.25 3193
7297.06 3133
7297.87 3109
7298.67 3230
7299.48 3245
7300.28 3260
7301.09 3216
7301.90 3250
7302.70 3241
7303.51 3387
7304.32 3406
7305.12 3457
7305.93 3649
7306.74 3610
7307.54 3951
7308.35 4102
7309.16 4344
7309.96 4852
7310.77 5178
7311.58 5187
7312.38 5154
7313.19 5070
7314.00 5147
7314.80 4884
7315.61 4727
7316.42 4760
7317.22 4715
7318.03 4945
7318.84 5262
7319.65 5652
7320.45 5937
7321.26 6062
7322.07 6232
7322.88 6102
7323.68 5700
7324.49 5646
7325.30 5145
7326.11 4837
7326.91 4520
7327.72 4036
7328.53 3844
7329.34 3720
7330.14 3458
7330.95 3468
7331.76 3335
7332.57 3233
7333.38 3272
7334.18 3153
7334.99 3176
7335.80 3168
7336.61 3261
7337.42 3198
7338.22 3247
7339.03 3251
7339.84 3348
7340.65 3240
7341.46 3084
7342.27 3189
7343.07 3122
7343.88 3134
7344.69 3151
7345.50 3158
7346.31 3246
7347.12 3391
7347.93 3418
7348.74 3296
7349.54 3268
7350.35 3280
7351.16 3252
7351.97 3322
7352.78 3237
7353.59 3214
7354.40 3187
7355.21 3221
7356.02 3192
7356.83 3133
7357.64 3168
7358.45 3131
7359.25 3139
7360.06 3179
7360.87 3254
7361.68 3272
7362.49 3232
7363.30 3317
7364.11 3494
7364.92 3473
7365.73 3507
7366.54 3485
7367.35 3694
7368.16 3559
7368.97 3410
7369.78 3418
7370.59 3458
7371.40 3406
7372.21 3272
7373.02 3529
7373.83 3548
7374.64 3589
7375.45 3427
7376.26 3476
7377.07 3717
7377.88 3804
7378.69 4266
7379.50 4584
7380.31 5000
7381.13 5278
7381.94 5522
7382.75 5539
7383.56 5540
7384.37 5265
7385.18 4966
7385.99 4656
7386.80 4388
7387.61 4230
7388.42 3757
7389.23 3657
7390.05 3525
7390.86 3445
7391.67 3401
7392.48 3270
7393.29 3364
7394.10 3334
7394.91 3333
7395.72 3379
7396.54 3518
7397.35 3578
7398.16 3784
7398.97 3943
7399.78 4219
7400.59 4429
7401.41 4613
7402.22 4638
7403.03 4686
7403.84 4540
7404.65 4509
7405.46 4275
7406.28 4413
7407.09 4347
7407.90 4248
7408.71 4294
7409.52 4144
7410.34 4025
7411.15 3798
7411.96 3540
7412.77 3484
7413.59 3322
7414.40 3062
7415.21 2920
7416.02 2816
7416.84 2774
7417.65 2703
7418.46 2603
7419.27 2697
7420.09 2769
7420.90 2640
7421.71 2520
7422.53 2585
7423.34 2542
7424.15 2439
7424.96 2506
7425.78 2458
7426.59 2430
7427.40 2438
7428.22 2501
7429.03 2511
7429.84 2475
7430.66 2507
7431.47 2392
7432.28 2367
7433.10 2334
7433.91 2407
7434.72 2322
7435.54 2261
7436.35 2242
7437.17 2383
7437.98 2407
7438.79 2459
7439.61 2425
7440.42 2421
7441.23 2411
7442.05 2496
7442.86 2383
7443.68 2344
7444.49 2384
7445.30 2371
7446.12 2332
7446.93 2290
7447.75 2328
7448.56 2305
7449.38 2240
7450.19 2265
7451.00 2253
7451.82 2180
7452.63 2130
7453.45 2123
7454.26 2126
7455.08 2171
7455.89 2245
7456.71 2206
7457.52 2237
7458.34 2239
7459.15 2176
7459.97 2176
7460.78 2240
7461.60 2156
7462.41 2166
7463.23 2208
7464.04 2213
7464.86 2135
7465.67 2173
7466.49 2133
7467.30 2147
7468.12 2206
7468.93 2265
7469.75 2210
7470.56 2197
7471.38 2096
7472.20 2200
7473.01 2171
7473.83 2152
7474.64 2045
7475.46 2062
7476.27 2047
7477.09 1988
7477.91 2022
7478.72 2060
7479.54 1987
7480.35 1937
7481.17 1987
7481.99 1998
7482.80 2047
7483.62 2019
7484.44 2018
7485.25 1949
7486.07 1853
7486.88 1943
7487.70 1923
7488.52 1852
7489.33 1795
7490.15 1822
7490.97 1808
7491.78 1830
7492.60 1800
7493.42 1790
7494.23 1884
7495.05 1814
7495.87 1863
7496.69 1741
7497.50 1728
7498.32 1779
7499.14 1765
7499.95 1848
7500.77 1755
7501.59 1708
7502.40 1700
7503.22 1738
7504.04 1655
7504.86 1712
7505.67 1644
7506.49 1702
7507.31 1650
7508.13 1694
7508.94 1718
7509.76 1674
7510.58 1697
7511.40 1706
7512.22 1680
7513.03 1660
7513.85 1694
7514.67 1672
7515.49 1613
7516.31 1579
7517.12 1677
7517.94 1620
7518.76 1592
7519.58 1589
7520.40 1573
7521.21 1607
7522.03 1601
7522.85 1601
7523.67 1629
7524.49 1617
7525.31 1605
7526.12 1682
7526.94 1668
7527.76 1616
7528.58 1601
7529.40 1621
7530.22 1614
7531.04 1676
7531.86 1660
7532.67 1685
7533.49 1586
7534.31 1620
7535.13 1624
7535.95 1639
7536.77 1665
7537.59 1701
7538.41 1634
7539.23 1711
7540.05 1588
7540.87 1595
7541.69 1632
7542.51 1564
7543.32 1607
7544.14 1590
7544.96 1653
7545.78 1611
7546.60 1679
7547.42 1600
7548.24 1741
7549.06 1713
7549.88 1511
7550.70 1580
7551.52 1595
7552.34 1697
7553.16 1632
7553.98 1632
7554.80 1627
7555.62 1595
7556.44 1576
7557.26 1545
7558.08 1676
7558.90 1700
7559.72 1610
7560.54 1685
7561.36 1615
7562.19 1583
7563.01 1658
7563.83 1734
7564.65 1628
7565.47 1626
7566.29 1655
7567.11 1670
7567.93 1611
7568.75 1687
7569.57 1687
7570.39 1672
7571.21 1660
7572.03 1619
7572.86 1703
7573.68 1639
7574.50 1606
7575.32 1629
7576.14 1621
7576.96 1652
7577.78 1702
7578.60 1708
7579.43 1585
7580.25 1688
7581.07 1642
7581.89 1621
7582.71 1589
7583.53 1709
7584.36 1723
7585.18 1713
7586.00 1682
7586.82 1731
7587.64 1908
7588.47 1827
7589.29 1886
7590.11 1810
7590.93 1818
7591.75 1912
7592.58 1817
7593.40 1793
7594.22 1748
7595.04 1663
7595.86 1659
7596.69 1671
7597.51 1745
7598.33 1784
7599.15 1728
7599.98 1728
7600.80 1845
7601.62 1849
7602.45 1943
7603.27 2098
7604.09 2153
7604.91 2080
7605.74 2162
7606.56 2245
7607.38 2172
7608.21 2092
7609.03 2096
7609.85 2077
7610.67 1985
7611.50 2011
7612.32 1952
7613.14 1905
7613.97 1934
7614.79 1977
7615.61 2020
7616.44 1923
7617.26 2056
7618.08 2092
7618.91 2157
7619.73 2061
7620.56 2095
7621.38 2049
7622.20 2028
7623.03 2001
7623.85 1929
7624.67 1930
7625.50 2030
7626.32 2047
7627.15 2112
7627.97 2149
7628.80 2097
7629.62 2276
7630.44 2368
7631.27 2540
7632.09 2734
7632.92 2733
7633.74 2707
7634.57 2665
7635.39 2480
7636.21 2344
7637.04 2167
7637.86 2010
7638.69 1983
7639.51 1898
7640.34 1877
7641.16 1791
7641.99 1779
7642.81 1690
7643.64 1702
7644.46 1733
7645.29 1666
7646.11 1755
7646.94 1674
7647.76 1658
7648.59 1664
7649.41 1618
7650.24 1534
7651.06 1546
7651.89 1549
7652.71 1486
7653.54 1491
7654.37 1487
7655.19 1544
7656.02 1607
7656.84 1528
7657.67 1580
7658.49 1596
7659.32 1585
7660.14 1539
7660.97 1453
7661.80 1474
7662.62 1520
7663.45 1510
7664.27 1543
7665.10 1501
7665.93 1517
7666.75 1518
7667.58 1565
7668.41 1513
7669.23 1425
7670.06 1524
7670.88 1547
7671.71 1551
7672.54 1483
7673.36 1591
7674.19 1557
7675.02 1557
7675.84 1564
7676.67 1413
7677.50 1431
7678.32 1438
7679.15 1507
7679.98 1399
7680.81 1434
7681.63 1410
7682.46 1484
7683.29 1452
7684.11 1557
7684.94 1512
7685.77 1515
7686.59 1589
7687.42 1542
7688.25 1530
7689.08 1437
7689.90 1410
7690.73 1463
7691.56 1427
7692.39 1458
7693.21 1386
7694.04 1494
7694.87 1487
7695.70 1475
7696.53 1576
7697.35 1558
7698.18 1565
7699.01 1591
7699.84 1533
7700.66 1554
7701.49 1607
7702.32 1656
7703.15 1504
7703.98 1488
7704.81 1470
7705.63 1412
7706.46 1477
7707.29 1553
7708.12 1496
7708.95 1378
7709.78 1428
7710.60 1487
7711.43 1423
7712.26 1408
7713.09 1447
7713.92 1482
7714.75 1500
7715.58 1445
7716.41 1493
7717.23 1430
7718.06 1413
7718.89 1423
7719.72 1368
7720.55 1395
7721.38 1399
7722.21 1276
7723.04 1324
7723.87 1394
7724.70 1449
7725.53 1421
7726.36 1432
7727.18 1355
7728.01 1395
7728.84 1357
7729.67 1401
7730.50 1377
7731.33 1370
7732.16 1420
7732.99 1349
7733.82 1352
7734.65 1421
7735.48 1426
7736.31 1364
7737.14 1425
7737.97 1390
7738.80 1394
7739.63 1432
7740.46 1407
7741.29 1375
7742.12 1315
7742.95 1421
7743.78 1471
7744.61 1470
7745.44 1537
7746.27 1603
7747.10 1666
7747.94 1674
7748.77 1704
7749.60 1792
7750.43 1827
7751.26 1739
7752.09 1636
7752.92 1639
7753.75 1632
7754.58 1461
7755.41 1538
7756.24 1382
7757.07 1394
7757.91 1443
7758.74 1461
7759.57 1362
7760.40 1381
7761.23 1402
7762.06 1399
7762.89 1389
7763.72 1271
7764.56 1294
7765.39 1404
7766.22 1477
7767.05 1361
7767.88 1362
7768.71 1340
7769.55 1340
7770.38 1379
7771.21 1338
7772.04 1353
7772.87 1410
7773.70 1416
7774.54 1386
7775.37 1381
7776.20 1377
7777.03 1433
7777.86 1486
7778.70 1428
7779.53 1442
7780.36 1417
7781.19 1411
7782.03 1384
7782.86 1400
7783.69 1353
7784.52 1448
7785.36 1492
7786.19 1391
7787.02 1421
7787.85 1430
7788.69 1460
7789.52 1400
7790.35 1319
7791.19 1407
7792.02 1376
7792.85 1452
7793.68 1419
7794.52 1467
7795.35 1473
7796.18 1390
7797.02 1411
7797.85 1458
7798.68 1470
7799.52 1530
7800.35 1466
7801.18 1390
7802.02 1455
7802.85 1506
7803.68 1498
7804.52 1537
7805.35 1519
7806.18 1519
7807.02 1566
7807.85 1448
7808.69 1538
7809.52 1559
7810.35 1591
7811.19 1678
7812.02 1671
7812.86 1721
7813.69 1796
7814.52 1999
7815.36 1964
7816.19 1988
7817.03 2010
7817.86 2044
7818.70 2079
7819.53 1932
7820.36 1885
7821.20 1739
7822.03 1721
7822.87 1750
7823.70 1628
7824.54 1723
7825.37 1766
7826.21 1756
7827.04 1738
7827.88 1810
7828.71 1857
7829.55 1833
7830.38 1762
7831.22 1779
7832.05 1753
7832.89 1850
7833.72 1769
7834.56 1664
7835.39 1691
7836.23 1647
7837.06 1745
7837.90 1806
7838.73 1732
7839.57 1791
7840.40 1781
7841.24 1837
7842.07 1754
7842.91 1790
7843.75 1795
7844.58 1716
7845.42 1705
7846.25 1668
7847.09 1622
7847.93 1659
7848.76 1559
7849.60 1595
7850.43 1466
7851.27 1496
7852.11 1472
7852.94 1495
7853.78 1571
7854.61 1529
7855.45 1568
7856.29 1523
7857.12 1591
7857.96 1660
7858.80 1607
7859.63 1652
7860.47 1605
7861.31 1688
7862.14 1638
7862.98 1604
7863.82 1605
7864.65 1618
7865.49 1570
7866.33 1578
7867.16 1608
7868.00 1546
7868.84 1623
7869.67 1643
7870.51 1635
7871.35 1651
7872.19 1732
7873.02 1657
7873.86 1624
7874.70 1714
7875.53 1802
7876.37 1850
7877.21 1879
7878.05 1790
7878.88 1894
7879.72 1894
7880.56 1830
7881.40 1845
7882.24 1843
7883.07 1697
7883.91 1657
7884.75 1581
7885.59 1627
7886.42 1656
7887.26 1692
7888.10 1725
7888.94 1734
7889.78 1695
7890.62 1713
7891.45 1719
7892.29 1735
7893.13 1772
7893.97 1912
7894.81 1809
7895.65 1709
7896.48 1761
7897.32 1776
7898.16 1721
7899.00 1658
7899.84 1728
7900.68 1679
7901.52 1743
7902.35 1733
7903.19 1813
7904.03 1771
7904.87 1725
7905.71 1647
7906.55 1611
7907.39 1718
7908.23 1669
7909.07 1626
7909.91 1614
7910.75 1656
7911.58 1693
7912.42 1655
7913.26 1698
7914.10 1744
7914.94 1895
7915.78 1930
7916.62 1991
7917.46 2114
7918.30 2319
7919.14 2315
7919.98 2275
7920.82 2352
7921.66 2178
7922.50 2075
7923.34 2077
7924.18 1953
7925.02 1833
7925.86 1616
7926.70 1661
7927.54 1682
7928.38 1638
7929.22 1607
7930.06 1637
7930.90 1524
7931.74 1508
7932.58 1444
7933.42 1428
7934.26 1480
7935.10 1496
7935.94 1496
7936.78 1474
7937.62 1497
7938.47 1466
7939.31 1444
7940.15 1507
7940.99 1557
7941.83 1625
7942.67 1722
7943.51 1632
7944.35 1702
7945.19 1729
7946.03 1748
7946.88 1674
7947.72 1712
7948.56 1654
7949.40 1683
7950.24 1686
7951.08 1706
7951.92 1700
7952.76 1607
7953.61 1555
7954.45 1579
7955.29 1612
7956.13 1605
7956.97 1708
7957.81 1652
7958.66 1616
7959.50 1684
7960.34 1612
7961.18 1686
7962.02 1692
7962.87 1618
7963.71 1637
7964.55 1628
7965.39 1697
7966.23 1670
7967.08 1758
7967.92 1828
7968.76 1892
7969.60 1813
7970.45 1807
7971.29 1686
7972.13 1686
7972.97 1677
7973.82 1678
7974.66 1613
7975.50 1537
7976.34 1587
7977.19 1491
7978.03 1549
7978.87 1500
7979.72 1545
7980.56 1568
7981.40 1507
7982.24 1559
7983.09 1541
7983.93 1526
7984.77 1467
7985.62 1444
7986.46 1425
7987.30 1523
7988.15 1528
7988.99 1476
7989.83 1341
7990.68 1383
7991.52 1429
7992.36 1391
7993.21 1356
7994.05 1319
7994.90 1385
7995.74 1338
7996.58 1354
7997.43 1297
7998.27 1340
7999.11 1263
7999.96 1286
8000.80 1255
8001.65 1346
8002.49 1371
8003.34 1329
8004.18 1241
8005.02 1352
8005.87 1327
8006.71 1241
8007.56 1271
8008.40 1307
8009.25 1223
8010.09 1255
8010.93 1238
8011.78 1238
8012.62 1201
8013.47 1245
8014.31 1272
8015.16 1220
8016.00 1202
8016.85 1183
8017.69 1248
8018.54 1258
8019.38 1266
8020.23 1263
8021.07 1230
8021.92 1226
8022.76 1258
8023.61 1227
8024.45 1232
8025.30 1310
8026.14 1190
8026.99 1155
8027.83 1188
8028.68 1250
8029.53 1256
8030.37 1269
8031.22 1266
8032.06 1247
8032.91 1218
8033.75 1199
8034.60 1288
8035.45 1287
8036.29 1222
8037.14 1247
8037.98 1219
8038.83 1254
8039.68 1242
8040.52 1180
8041.37 1171
8042.21 1179
8043.06 1170
8043.91 1197
8044.75 1299
8045.60 1228
8046.45 1263
8047.29 1259
8048.14 1241
8048.99 1243
8049.83 1279
8050.68 1265
8051.53 1211
8052.37 1224
8053.22 1265
8054.07 1243
8054.91 1194
8055.76 1137
8056.61 1179
8057.45 1173
8058.30 1181
8059.15 1172
8060.00 1210
8060.84 1255
8061.69 1162
8062.54 1166
8063.38 1146
8064.23 1162
8065.08 1190
8065.93 1170
8066.77 1200
8067.62 1197
8068.47 1190
8069.32 1200
8070.16 1241
8071.01 1153
8071.86 1195
8072.71 1124
8073.56 1153
8074.40 1146
8075.25 1070
8076.10 1111
8076.95 1228
8077.80 1221
8078.64 1141
8079.49 1131
8080.34 1140
8081.19 1170
8082.04 1164
8082.89 1131
8083.73 1093
8084.58 1194
8085.43 1169
8086.28 1162
8087.13 1125
8087.98 1095
8088.82 1158
8089.67 1175
8090.52 1149
8091.37 1183
8092.22 1218
8093.07 1184
8093.92 1145
8094.77 1222
8095.62 1215
8096.46 1110
8097.31 1057
8098.16 1119
8099.01 1182
8099.86 1184
8100.71 1128
8101.56 1060
8102.41 1087
8103.26 1116
8104.11 1072
8104.96 1132
8105.81 1089
8106.66 1114
8107.51 1127
8108.36 1081
8109.21 1108
8110.06 1159
8110.91 1128
8111.76 1105
8112.61 1135
8113.46 1174
8114.31 1089
8115.16 1094
8116.01 1210
8116.86 1194
8117.71 1223
8118.56 1205
8119.41 1191
8120.26 1222
8121.11 1152
8121.96 1127
8122.81 1160
8123.66 1134
8124.51 1195
8125.36 1153
8126.21 1206
8127.06 1127
8127.91 1222
8128.76 1140
8129.61 1139
8130.46 1157
8131.31 1196
8132.17 1224
8133.02 1284
8133.87 1208
8134.72 1155
8135.57 1178
8136.42 1208
8137.27 1223
8138.12 1246
8138.97 1224
8139.83 1185
8140.68 1255
8141.53 1260
8142.38 1191
8143.23 1174
8144.08 1228
8144.94 1260
8145.79 1305
8146.64 1319
8147.49 1263
8148.34 1289
8149.19 1290
8150.05 1215
8150.90 1305
8151.75 1322
8152.60 1289
8153.45 1354
8154.31 1387
8155.16 1468
8156.01 1507
8156.86 1533
8157.71 1513
8158.57 1322
8159.42 1264
8160.27 1261
8161.12 1312
8161.98 1244
8162.83 1252
8163.68 1251
8164.53 1177
8165.39 1189
8166.24 1225
8167.09 1181
8167.95 1168
8168.80 1175
8169.65 1264
8170.50 1282
8171.36 1197
8172.21 1213
8173.06 1135
8173.92 1205
8174.77 1231
8175.62 1160
8176.48 1197
8177.33 1211
8178.18 1116
8179.04 1153
8179.89 1121
8180.74 1181
8181.60 1153
8182.45 1176
8183.30 1126
8184.16 1085
8185.01 1134
8185.86 1150
8186.72 1133
8187.57 1092
8188.43 1090
8189.28 1149
8190.13 1130
8190.99 1109
8191.84 1143
8192.70 1065
8193.55 1085
8194.40 1063
8195.26 1120
8196.11 1040
8196.97 1043
8197.82 1065
8198.68 1061
8199.53 1018
8200.39 1097
8201.24 1114
8202.09 1071
8202.95 1050
8203.80 1059
8204.66 1107
8205.51 1052
8206.37 1050
8207.22 1004
8208.08 1112
8208.93 1114
8209.79 1004
8210.64 1067
8211.50 1061
8212.35 1155
8213.21 1079
8214.06 1074
8214.92 1106
8215.77 1090
8216.63 1095
8217.49 1028
8218.34 1049
8219.20 1047
8220.05 1133
8220.91 1106
8221.76 1160
8222.62 1129
8223.47 1214
8224.33 1227
8225.19 1170
8226.04 1171
8226.90 1135
8227.75 1177
8228.61 1152
8229.47 1098
8230.32 1155
8231.18 1122
8232.03 1172
8232.89 1115
8233.75 1144
8234.60 1090
8235.46 1070
8236.32 1163
8237.17 1103
8238.03 1097
8238.88 1138
8239.74 1166
8240.60 1019
8241.45 1065
8242.31 1143
8243.17 1095
8244.02 1109
8244.88 1083
8245.74 1106
8246.60 1125
8247.45 1124
8248.31 1062
8249.17 1119
8250.02 1134
8250.88 1107
8251.74 1084
8252.59 1107
8253.45 1118
8254.31 1153
8255.17 1104
8256.02 1131
8256.88 1128
8257.74 1119
8258.60 1105
8259.45 1103
8260.31 1100
8261.17 1133
8262.03 1122
8262.89 1044
8263.74 1091
8264.60 1048
8265.46 1040
8266.32 1038
8267.17 1087
8268.03 1081
8268.89 1100
8269.75 1026
8270.61 1107
8271.47 1130
8272.32 1124
8273.18 1097
8274.04 1162
8274.90 1124
8275.76 1080
8276.62 1092
8277.47 1101
8278.33 1153
8279.19 1131
8280.05 1116
8280.91 1130
8281.77 1178
8282.63 1142
8283.48 1138
8284.34 1134
8285.20 1165
8286.06 1206
8286.92 1169
8287.78 1219
8288.64 1140
8289.50 1171
8290.36 1151
8291.22 1203
8292.08 1247
8292.94 1219
8293.79 1313
8294.65 1278
8295.51 1267
8296.37 1208
8297.23 1223
8298.09 1121
8298.95 1177
8299.81 1205
8300.67 1197
8301.53 1239
8302.39 1183
8303.25 1211
8304.11 1197
8304.97 1188
8305.83 1257
8306.69 1256
8307.55 1268
8308.41 1222
8309.27 1205
8310.13 1207
8310.99 1236
8311.85 1147
8312.71 1143
8313.57 1270
8314.43 1182
8315.29 1214
8316.15 1203
8317.01 1291
8317.88 1270
8318.74 1280
8319.60 1226
8320.46 1264
8321.32 1208
8322.18 1198
8323.04 1161
8323.90 1165
8324.76 1229
8325.62 1137
8326.48 1180
8327.34 1190
8328.21 1164
8329.07 1117
8329.93 1126
8330.79 1163
8331.65 1200
8332.51 1124
8333.37 1125
8334.24 1135
8335.10 1222
8335.96 1219
8336.82 1054
8337.68 1102
8338.54 1124
8339.41 1160
8340.27 1161
8341.13 1193
8341.99 1206
8342.85 1208
8343.71 1258
8344.58 1243
8345.44 1186
8346.30 1266
8347.16 1162
8348.02 1183
8348.89 1209
8349.75 1254
8350.61 1285
8351.47 1252
8352.34 1203
8353.20 1214
8354.06 1207
8354.92 1217
8355.79 1190
8356.65 1237
8357.51 1238
8358.37 1176
8359.24 1130
8360.10 1267
8360.96 1196
8361.83 1200
8362.69 1174
8363.55 1187
8364.41 1276
8365.28 1235
8366.14 1144
8367.00 1206
8367.87 1186
8368.73 1165
8369.59 1150
8370.46 1229
8371.32 1222
8372.18 1190
8373.05 1274
8373.91 1281
8374.77 1250
8375.64 1246
8376.50 1267
8377.37 1402
8378.23 1231
8379.09 1189
8379.96 1266
8380.82 1279
8381.68 1307
8382.55 1239
8383.41 1273
8384.28 1325
8385.14 1336
8386.01 1333
8386.87 1282
8387.73 1286
8388.60 1363
8389.46 1361
8390.33 1382
8391.19 1316
8392.06 1267
8392.92 1300
8393.78 1323
8394.65 1385
8395.51 1477
8396.38 1411
8397.24 1420
8398.11 1371
8398.97 1385
8399.84 1384
8400.70 1353
8401.57 1412
8402.43 1444
8403.30 1412
8404.16 1452
8405.03 1416
8405.89 1450
8406.76 1422
8407.62 1444
8408.49 1482
8409.35 1459
8410.22 1521
8411.08 1498
8411.95 1549
8412.82 1509
8413.68 1547
8414.55 1557
8415.41 1583
8416.28 1650
8417.14 1580
8418.01 1620
8418.88 1567
8419.74 1600
8420.61 1695
8421.47 1599
8422.34 1644
8423.21 1689
8424.07 1773
8424.94 1785
8425.80 1868
8426.67 1821
8427.54 1810
8428.40 1861
8429.27 1794
8430.14 1811
8431.00 1820
8431.87 1831
8432.74 1899
8433.60 1845
8434.47 1820
8435.34 1856
8436.20 1950
8437.07 1974
8437.94 1997
8438.80 2138
8439.67 2194
8440.54 2337
8441.40 2399
8442.27 2410
8443.14 2478
8444.00 2484
8444.87 2522
8445.74 2479
8446.61 2489
8447.47 2513
8448.34 2460
8449.21 2478
8450.08 2494
8450.94 2568
8451.81 2548
8452.68 2830
8453.55 3192
8454.41 3401
8455.28 3807
8456.15 3988
8457.02 4218
8457.88 4343
8458.75 4269
8459.62 4132
8460.49 3993
8461.36 3717
8462.22 3547
8463.09 3424
8463.96 3254
8464.83 3279
8465.70 3302
8466.57 3472
8467.43 4157
8468.30 4842
8469.17 5527
8470.04 6177
8470.91 6540
8471.78 6615
8472.65 6466
8473.51 6034
8474.38 5455
8475.25 4742
8476.12 4287
8476.99 3670
8477.86 3350
8478.73 2972
8479.60 2673
8480.46 2451
8481.33 2449
8482.20 2290
8483.07 2321
8483.94 2228
8484.81 2077
8485.68 2135
8486.55 2119
8487.42 2063
8488.29 2088
8489.16 2018
8490.03 1924
8490.90 1967
8491.77 1976
8492.64 1976
8493.51 2051
8494.37 1929
8495.24 2011
8496.11 2029
8496.98 2080
8497.85 2122
8498.72 2108
8499.59 1973
8500.46 1967
8501.33 2037
8502.20 1978
8503.07 1986
8503.94 1984
8504.82 2051
8505.69 2044
8506.56 2143
8507.43 2191
8508.30 2241
8509.17 2236
8510.04 2155
8510.91 2182
8511.78 2176
8512.65 2139
8513.52 2024
8514.39 2098
8515.26 2048
8516.13 1977
8517.00 1898
8517.87 1826
8518.75 1876
8519.62 1879
8520.49 1917
8521.36 1852
8522.23 1860
8523.10 1880
8523.97 1905
8524.84 1870
8525.71 1949
8526.59 1917
8527.46 2026
8528.33 2008
8529.20 2016
8530.07 2070
8530.94 2027
8531.82 2092
8532.69 2070
8533.56 2086
8534.43 2149
8535.30 2081
8536.17 2075
8537.05 2047
8537.92 2075
8538.79 2007
8539.66 2019
8540.53 2121
8541.41 2052
8542.28 1923
8543.15 1976
8544.02 1936
8544.90 2049
8545.77 2008
8546.64 2067
8547.51 1989
8548.39 2010
8549.26 2002
8550.13 2044
8551.00 2048
8551.88 2057
8552.75 2039
8553.62 2004
8554.49 2014
8555.37 1985
8556.24 1975
8557.11 1977
8557.99 1982
8558.86 1949
8559.73 1875
8560.60 1794
8561.48 1836
8562.35 1808
8563.22 1753
8564.10 1722
8564.97 1737
8565.84 1719
8566.72 1779
8567.59 1738
8568.46 1638
8569.34 1628
8570.21 1638
8571.09 1625
8571.96 1613
8572.83 1618
8573.71 1642
8574.58 1695
8575.45 1673
8576.33 1604
8577.20 1661
8578.08 1531
8578.95 1582
8579.82 1620
8580.70 1616
8581.57 1589
8582.45 1564
8583.32 1545
8584.20 1604
8585.07 1634
8585.94 1610
8586.82 1621
8587.69 1658
8588.57 1568
8589.44 1625
8590.32 1676
8591.19 1640
8592.07 1611
8592.94 1535
8593.82 1629
8594.69 1627
8595.57 1567
8596.44 1642
8597.32 1705
8598.19 1703
8599.07 1631
8599.94 1637
8600.82 1631
8601.69 1729
8602.57 1600
8603.44 1704
8604.32 1754
8605.19 1804
8606.07 1686
8606.94 1691
8607.82 1674
8608.69 1682
8609.57 1652
8610.45 1689
8611.32 1753
8612.20 1762
8613.07 1720
8613.95 1742
8614.82 1779
8615.70 1800
8616.58 1752
8617.45 1785
8618.33 1668
8619.21 1736
8620.08 1765
8620.96 1784
8621.83 1831
8622.71 1895
8623.59 1922
8624.46 1859
8625.34 1905
8626.22 1965
8627.09 1893
8627.97 1960
8628.85 1944
8629.72 2070
8630.60 2047
8631.48 1964
8632.35 1977
8633.23 1990
8634.11 2023
8634.98 1979
8635.86 2021
8636.74 2027
8637.61 2016
8638.49 2055
8639.37 2116
8640.24 2091
8641.12 2101
8642.00 2163
8642.88 2155
8643.75 2163
8644.63 2157
8645.51 2280
8646.39 2317
8647.26 2320
8648.14 2300
8649.02 2294
8649.90 2291
8650.77 2314
8651.65 2310
8652.53 2355
8653.41 2304
8654.29 2402
8655.16 2341
8656.04 2440
8656.92 2473
8657.80 2443
8658.68 2489
8659.55 2419
8660.43 2395
8661.31 2493
8662.19 2519
8663.07 2460
8663.95 2510
8664.82 2535
8665.70 2549
8666.58 2501
8667.46 2658
8668.34 2786
8669.22 2838
8670.10 3033
8670.97 3267
8671.85 3672
8672.73 4101
8673.61 4334
8674.49 4586
8675.37 4883
8676.25 5000
8677.13 4709
8678.01 4394
8678.88 4316
8679.76 4060
8680.64 3699
8681.52 3437
8682.40 3268
8683.28 3156
8684.16 2956
8685.04 2912
8685.92 3025
8686.80 2978
8687.68 3202
8688.56 3552
8689.44 3955
8690.32 4353
8691.20 4952
8692.08 5719
8692.96 6033
8693.84 6120
8694.72 6108
8695.60 5681
8696.48 5147
8697.36 4624
8698.24 4137
8699.12 3697
8700.00 3462
8700.88 2977
8701.76 2770
8702.64 2597
8703.52 2570
8704.40 2391
8705.28 2316
8706.16 2272
8707.04 2204
8707.92 2108
8708.80 2131
8709.68 2137
8710.56 2032
8711.44 2011
8712.33 2013
8713.21 2067
8714.09 1996
8714.97 1955
8715.85 2030
8716.73 2036
8717.61 1940
8718.49 1825
8719.37 1854
8720.25 1872
8721.14 1874
8722.02 1918
8722.90 1866
8723.78 1790
8724.66 1847
8725.54 1874
8726.42 1920
8727.31 1937
8728.19 1930
8729.07 2187
8729.95 2184
8730.83 2154
8731.72 2071
8732.60 2159
8733.48 2200
8734.36 2062
8735.24 1942
8736.12 1961
8737.01 1909
8737.89 1885
8738.77 1859
8739.65 1822
8740.54 1861
8741.42 1840
8742.30 1805
8743.18 1787
8744.07 1747
8744.95 1733
8745.83 1732
8746.71 1774
8747.60 1783
8748.48 1849
8749.36 1753
8750.24 1745
8751.13 1829
8752.01 1880
8752.89 1828
8753.77 1895
8754.66 1833
8755.54 1943
8756.42 1904
8757.31 1939
8758.19 1943
8759.07 1886
8759.96 1920
8760.84 1925
8761.72 1894
8762.61 1871
8763.49 1861
8764.37 1883
8765.26 1901
8766.14 1872
8767.02 1869
8767.91 1829
8768.79 1853
8769.68 1908
8770.56 1971
8771.44 2002
8772.33 1875
8773.21 1882
8774.09 1840
8774.98 1874
8775.86 1819
8776.75 1781
8777.63 1696
8778.52 1704
8779.40 1711
8780.28 1664
8781.17 1641
8782.05 1632
8782.94 1634
8783.82 1577
8784.71 1602
8785.59 1558
8786.47 1623
8787.36 1621
8788.24 1629
8789.13 1543
8790.01 1579
8790.90 1494
8791.78 1533
8792.67 1525
8793.55 1496
8794.44 1524
8795.32 1607
8796.21 1621
8797.09 1670
8797.98 1589
8798.86 1493
8799.75 1573
8800.63 1567
8801.52 1505
8802.41 1554
8803.29 1574
8804.18 1546
8805.06 1616
8805.95 1554
8806.83 1514
8807.72 1494
8808.60 1507
8809.49 1482
8810.38 1474
8811.26 1491
8812.15 1452
8813.03 1456
8813.92 1430
8814.81 1409
8815.69 1398
8816.58 1415
8817.46 1404
8818.35 1510
8819.24 1413
8820.12 1423
8821.01 1494
8821.89 1407
8822.78 1409
8823.67 1426
8824.55 1277
8825.44 1362
8826.33 1406
8827.21 1388
8828.10 1359
8828.99 1375
8829.87 1381
8830.76 1352
8831.65 1375
8832.53 1274
8833.42 1311
8834.31 1304
8835.20 1286
8836.08 1298
8836.97 1260
8837.86 1261
8838.74 1313
8839.63 1248
8840.52 1232
8841.41 1326
8842.29 1252
8843.18 1294
8844.07 1232
8844.96 1299
8845.84 1216
8846.73 1200
8847.62 1203
8848.51 1264
8849.39 1210
8850.28 1249
8851.17 1257
8852.06 1307
8852.95 1204
8853.83 1179
8854.72 1227
8855.61 1161
8856.50 1245
8857.39 1156
8858.27 1158
8859.16 1188
8860.05 1199
8860.94 1165
8861.83 1204
8862.72 1071
8863.60 1139
8864.49 1174
8865.38 1147
8866.27 1205
8867.16 1162
8868.05 1101
8868.94 1076
8869.83 1167
8870.71 1218
8871.60 1125
8872.49 1096
8873.38 1125
8874.27 1110
8875.16 1078
8876.05 1016
8876.94 1116
8877.83 1090
8878.72 1050
8879.60 1055
8880.49 1002
8881.38 1097
8882.27 1061
8883.16 1067
8884.05 1102
8884.94 1027
8885.83 1002
8886.72 1056
8887.61 1043
8888.50 1014
8889.39 1028
8890.28 1112
8891.17 1035
8892.06 1003
8892.95 1013
8893.84 1026
8894.73 1001
8895.62 1011
8896.51 996
8897.40 948
8898.29 983
8899.18 1005
8900.07 1039
8900.96 1007
8901.85 1010
8902.74 1003
8903.63 1022
8904.52 1061
8905.41 1096
8906.30 1075
8907.19 1040
8908.08 1039
8908.98 956
8909.87 1035
8910.76 1058
8911.65 1084
8912.54 1005
8913.43 1023
8914.32 1004
8915.21 1055
8916.10 1074
8916.99 1056
8917.89 1004
8918.78 1051
8919.67 1085
8920.56 1062
8921.45 1006
8922.34 1046
8923.23 1030
8924.13 1019
8925.02 1060
8925.91 1008
8926.80 988
8927.69 946
8928.58 956
8929.48 983
8930.37 994
8931.26 985
8932.15 977
8933.04 971
8933.93 998
8934.83 981
8935.72 954
8936.61 954
8937.50 947
8938.40 972
8939.29 961
8940.18 957
8941.07 947
8941.96 979
8942.86 976
8943.75 1023
8944.64 955
8945.53 942
8946.43 966
8947.32 935
8948.21 937
8949.11 855
8950.00 975
8950.89 931
8951.78 941
8952.68 916
8953.57 970
8954.46 957
8955.36 939
8956.25 912
8957.14 937
8958.04 933
8958.93 983
8959.82 928
8960.72 978
8961.61 965
8962.50 1019
8963.40 991
8964.29 943
8965.18 971
8966.08 989
8966.97 950
8967.86 943
8968.76 922
8969.65 967
8970.54 996
8971.44 967
8972.33 994
8973.23 925
8974.12 985
8975.01 1006
8975.91 998
8976.80 936
8977.70 978
8978.59 991
8979.49 1010
8980.38 1038
8981.27 991
8982.17 1010
8983.06 961
8983.96 940
8984.85 974
8985.75 983
8986.64 908
8987.54 913
8988.43 877
8989.33 922
8990.22 898
8991.12 910
8992.01 922
8992.90 958
8993.80 954
8994.69 913
8995.59 887
8996.49 865
8997.38 871
8998.28 876
8999.17 916
9000.07 896
9000.96 923
9001.86 952
9002.75 871
9003.65 897
9004.54 855
9005.44 896
9006.33 888
9007.23 847
9008.13 810
9009.02 889
9009.92 881
9010.81 929
9011.71 922
9012.60 873
9013.50 887
9014.40 892
9015.29 895
9016.19 850
9017.09 865
9017.98 838
9018.88 919
9019.77 933
9020.67 846
9021.57 831
9022.46 855
9023.36 823
9024.26 865
9025.15 811
9026.05 845
9026.95 848
9027.84 830
9028.74 832
9029.64 899
9030.53 862
9031.43 899
9032.33 855
9033.22 856
9034.12 954
9035.02 890
9035.91 925
9036.81 899
9037.71 908
9038.61 846
9039.50 913
9040.40 881
9041.30 858
9042.20 820
9043.09 874
9043.99 902
9044.89 846
9045.79 902
9046.68 856
9047.58 929
9048.48 881
9049.38 925
9050.27 860
9051.17 875
9052.07 888
9052.97 983
9053.87 910
9054.76 868
9055.66 858
9056.56 909
9057.46 907
9058.36 909
9059.25 931
9060.15 910
9061.05 920
9061.95 885
9062.85 958
9063.75 853
9064.64 912
9065.54 857
9066.44 928
9067.34 944
9068.24 877
9069.14 914
9070.04 888
9070.94 840
9071.83 819
9072.73 860
9073.63 919
9074.53 919
9075.43 906
9076.33 930
9077.23 885
9078.13 888
9079.03 863
9079.93 872
9080.83 850
9081.72 878
9082.62 917
9083.52 932
9084.42 884
9085.32 950
9086.22 964
9087.12 893
9088.02 886
9088.92 873
9089.82 896
9090.72 872
9091.62 967
9092.52 937
9093.42 908
9094.32 877
9095.22 950
9096.12 966
9097.02 863
9097.92 845
9098.82 877
9099.72 923
9100.62 936
9101.52 915
9102.42 920
9103.32 889
9104.22 888
9105.12 886
9106.02 870
9106.92 887
9107.83 918
9108.73 888
9109.63 902
9110.53 870
9111.43 830
9112.33 859
9113.23 841
9114.13 822
9115.03 886
9115.93 907
9116.83 906
9117.74 886
9118.64 911
9119.54 872
9120.44 857
9121.34 898
9122.24 896
9123.14 883
9124.04 811
9124.95 836
9125.85 831
9126.75 854
9127.65 845
9128.55 844
9129.45 905
9130.36 895
9131.26 899
9132.16 885
9133.06 848
9133.96 875
9134.87 820
9135.77 883
9136.67 845
9137.57 897
9138.47 837
9139.38 843
9140.28 811
9141.18 861
9142.08 930
9142.99 899
9143.89 842
9144.79 868
9145.69 865
9146.60 865
9147.50 902
9148.40 818
9149.30 849
9150.21 822
9151.11 865
9152.01 813
9152.92 840
9153.82 919
9154.72 881
9155.62 898
9156.53 886
9157.43 865
9158.33 910
9159.24 886
9160.14 890
9161.04 894
9161.95 884
9162.85 940
9163.75 912
9164.66 845
9165.56 877
9166.46 884
9167.37 833
9168.27 814
9169.17 856
9170.08 885
9170.98 877
9171.89 885
9172.79 868
9173.69 920
9174.60 857
9175.50 875
9176.41 916
9177.31 802
9178.21 861
9179.12 866
9180.02 881
9180.93 869
9181.83 834
9182.74 831
9183.64 857
9184.54 893
9185.45 845
9186.35 897
9187.26 894
9188.16 983
9189.07 891
9189.97 884
9190.88 896
9191.78 900
9192.69 934
9193.59 912
9194.50 945
9195.40 952
9196.31 920
9197.21 997
9198.12 970
9199.02 966
9199.93 1092
9200.83 1044
9201.74 1095
9202.64 1069
9203.55 1015
9204.45 975
9205.36 1004
9206.26 941
9207.17 942
9208.08 919
9208.98 905
9209.89 853
9210.79 871
9211.70 894
9212.60 902
9213.51 872
9214.42 905
9215.32 912
9216.23 942
9217.13 950
9218.04 1006
9218.95 980
9219.85 964
9220.76 1014
9221.66 975
9222.57 897
9223.48 900
9224.38 922
9225.29 878
9226.20 910
9227.10 851
9228.01 858
9228.92 900
9229.82 861
9230.73 930
9231.64 934
9232.54 965
9233.45 889
9234.36 922
9235.26 942
9236.17 922
9237.08 893
9237.99 881
9238.89 880
9239.80 914
9240.71 869
9241.61 850
9242.52 863
9243.43 840
9244.34 844
9245.24 803
9246.15 886
9247.06 856
9247.97 852
9248.87 905
9249.78 821
9250.69 756
9251.60 876
9252.50 831
9253.41 847
9254.32 846
9255.23 790
9256.14 817
9257.04 869
9257.95 813
9258.86 748
9259.77 808
9260.68 840
9261.59 811
9262.49 850
9263.40 893
9264.31 850
9265.22 840
9266.13 870
9267.04 827
9267.94 849
9268.85 823
9269.76 886
9270.67 855
9271.58 815
9272.49 809
9273.40 861
9274.31 863
9275.21 918
9276.12 849
9277.03 874
9277.94 840
9278.85 806
9279.76 832
9280.67 856
9281.58 847
9282.49 882
9283.40 885
9284.31 840
9285.22 882
9286.12 865
9287.03 877
9287.94 848
9288.85 892
9289.76 866
9290.67 859
9291.58 837
9292.49 884
9293.40 843
9294.31 844
9295.22 859
9296.13 891
9297.04 888
9297.95 839
9298.86 826
9299.77 887
9300.68 884
9301.59 873
9302.50 904
9303.41 926
9304.32 943
9305.23 857
9306.14 873
9307.05 843
9307.96 898
9308.88 937
9309.79 1026
9310.70 971
9311.61 909
9312.52 988
9313.43 957
9314.34 950
9315.25 927
9316.16 874
9317.07 929
9317.98 911
9318.89 886
9319.81 919
9320.72 902
9321.63 919
9322.54 823
9323.45 822
9324.36 898
9325.27 855
9326.18 845
9327.10 871
9328.01 949
9328.92 888
9329.83 874
9330.74 886
9331.65 897
9332.57 836
9333.48 831
9334.39 812
9335.30 824
9336.21 854
9337.12 854
9338.04 938
9338.95 865
9339.86 890
9340.77 888
9341.69 881
9342.60 857
9343.51 820
9344.42 859
9345.33 894
9346.25 867
9347.16 934
9348.07 872
9348.98 919
9349.90 891
9350.81 885
9351.72 879
9352.63 836
9353.55 845
9354.46 908
9355.37 872
9356.29 857
9357.20 806
9358.11 901
9359.02 873
9359.94 846
9360.85 835
9361.76 864
9362.68 895
9363.59 914
9364.50 867
9365.42 898
9366.33 851
9367.24 900
9368.16 857
9369.07 955
9369.98 901
9370.90 880
9371.81 907
9372.73 924
9373.64 867
9374.55 855
9375.47 917
9376.38 945
9377.29 935
9378.21 974
9379.12 924
9380.04 851
9380.95 929
9381.86 944
9382.78 911
9383.69 967
9384.61 920
9385.52 994
9386.44 999
9387.35 953
9388.26 1000
9389.18 1022
9390.09 996
9391.01 1066
9391.92 1082
9392.84 1075
9393.75 1038
9394.67 1022
9395.58 1093
9396.50 1073
9397.41 1059
9398.33 1063
9399.24 1052
9400.16 1079
9401.07 1008
9401.99 973
9402.90 927
9403.82 957
9404.73 975
9405.65 893
9406.56 988
9407.48 966
9408.39 945
9409.31 930
9410.22 975
9411.14 982
9412.06 1053
9412.97 1049
9413.89 978
9414.80 994
9415.72 988
9416.63 989
9417.55 957
9418.47 966
9419.38 943
9420.30 975
9421.21 969
9422.13 1014
9423.05 1010
9423.96 986
9424.88 1016
9425.80 1063
9426.71 1058
9427.63 1049
9428.54 1028
9429.46 1081
9430.38 990
9431.29 1046
9432.21 1028
9433.13 1073
9434.04 1052
9434.96 1061
9435.88 1048
9436.79 1073
9437.71 1128
9438.63 1110
9439.55 1133
9440.46 1123
9441.38 1119
9442.30 1084
9443.21 1041
9444.13 1039
9445.05 1118
9445.96 1078
9446.88 1178
9447.80 1160
9448.72 1149
9449.63 1219
9450.55 1308
9451.47 1421
9452.39 1536
9453.30 1548
9454.22 1560
9455.14 1606
9456.06 1573
9456.98 1503
9457.89 1445
9458.81 1390
9459.73 1275
9460.65 1221
9461.57 1204
9462.48 1174
9463.40 1197
9464.32 1176
9465.24 1092
9466.16 1096
9467.07 1066
9467.99 1097
9468.91 1067
9469.83 1065
9470.75 1006
9471.67 1082
9472.58 1041
9473.50 1135
9474.42 1114
9475.34 1155
9476.26 1068
9477.18 1097
9478.10 1148
9479.02 1179
9479.93 1197
9480.85 1211
9481.77 1259
9482.69 1248
9483.61 1205
9484.53 1218
9485.45 1173
9486.37 1204
9487.29 1118
9488.21 1047
9489.13 1054
9490.05 1144
9490.97 1245
9491.88 1155
9492.80 1078
9493.72 1117
9494.64 1123
9495.56 1112
9496.48 1068
9497.40 1060
9498.32 1042
9499.24 1099
9500.16 1079
9501.08 1064
9502.00 1146
9502.92 1055
9503.84 1070
9504.76 1065
9505.68 1072
9506.60 1065
9507.52 1047
9508.44 1115
9509.36 1093
9510.28 1126
9511.20 1081
9512.12 1163
9513.05 1077
9513.97 1194
9514.89 1136
9515.81 1159
9516.73 1157
9517.65 1151
9518.57 1140
9519.49 1198
9520.41 1219
9521.33 1202
9522.25 1236
9523.17 1221
9524.09 1278
9525.02 1185
9525.94 1225
9526.86 1256
9527.78 1311
9528.70 1365
9529.62 1364
9530.54 1333
9531.46 1473
9532.39 1510
9533.31 1527
9534.23 1506
9535.15 1500
9536.07 1419
9536.99 1449
9537.92 1384
9538.84 1384
9539.76 1324
9540.68 1344
9541.60 1357
9542.53 1258
9543.45 1284
9544.37 1281
9545.29 1256
9546.21 1241
9547.14 1188
9548.06 1235
9548.98 1262
9549.90 1258
9550.82 1155
9551.75 1173
9552.67 1185
9553.59 1210
9554.51 1274
9555.44 1288
9556.36 1236
9557.28 1337
9558.21 1272
9559.13 1271
9560.05 1233
9560.97 1238
9561.90 1257
9562.82 1244
9563.74 1202
9564.67 1261
9565.59 1239
9566.51 1229
9567.43 1173
9568.36 1216
9569.28 1243
9570.20 1299
9571.13 1261
9572.05 1200
9572.97 1144
9573.90 1210
9574.82 1257
9575.74 1215
9576.67 1210
9577.59 1234
9578.52 1245
9579.44 1253
9580.36 1177
9581.29 1197
9582.21 1192
9583.13 1166
9584.06 1177
9584.98 1210
9585.91 1196
9586.83 1244
9587.76 1261
9588.68 1226
9589.60 1192
9590.53 1226
9591.45 1235
9592.38 1264
9593.30 1245
9594.23 1215
9595.15 1247
9596.07 1228
9597.00 1231
9597.92 1297
9598.85 1235
9599.77 1308
9600.70 1439
9601.62 1387
9602.55 1355
9603.47 1376
9604.40 1328
9605.32 1410
9606.25 1430
9607.17 1382
9608.10 1408
9609.02 1433
9609.95 1410
9610.87 1380
9611.80 1418
9612.72 1511
9613.65 1481
9614.57 1423
9615.50 1464
9616.43 1516
9617.35 1483
9618.28 1469
9619.20 1504
9620.13 1475
9621.05 1582
9621.98 1621
9622.91 1639
9623.83 1565
9624.76 1559
9625.68 1621
9626.61 1691
9627.54 1691
9628.46 1701
9629.39 1683
9630.31 1704
9631.24 1727
9632.17 1799
9633.09 1828
9634.02 1862
9634.95 1862
9635.87 1941
9636.80 1994
9637.72 1956
9638.65 1948
9639.58 1998
9640.50 1935
9641.43 1932
9642.36 2004
9643.28 2005
9644.21 2114
9645.14 2237
9646.07 2374
9646.99 2462
9647.92 2596
9648.85 2678
9649.77 2766
9650.70 2769
9651.63 2778
9652.56 2597
9653.48 2484
9654.41 2443
9655.34 2438
9656.26 2383
9657.19 2363
9658.12 2268
9659.05 2234
9659.98 2052
9660.90 2144
9661.83 2074
9662.76 2083
9663.69 2054
9664.61 2166
9665.54 2171
9666.47 2175
9667.40 2160
9668.33 2177
9669.25 2143
9670.18 2197
9671.11 2277
9672.04 2277
9672.97 2272
9673.89 2215
9674.82 2312
9675.75 2335
9676.68 2484
9677.61 2432
9678.54 2448
9679.47 2402
9680.39 2439
9681.32 2424
9682.25 2401
9683.18 2385
9684.11 2361
9685.04 2401
9685.97 2321
9686.90 2416
9687.82 2514
9688.75 2514
9689.68 2560
9690.61 2509
9691.54 2567
9692.47 2690
9693.40 2672
9694.33 2793
9695.26 2796
9696.19 2839
9697.12 2831
9698.05 2942
9698.98 2956
9699.90 3007
9700.83 2964
9701.76 2933
9702.69 2726
9703.62 2670
9704.55 2590
9705.48 2528
9706.41 2495
9707.34 2416
9708.27 2266
9709.20 2434
9710.13 2486
9711.06 2425
9711.99 2562
9712.92 2613
9713.85 2578
9714.78 2661
9715.71 2596
9716.64 2619
9717.57 2603
9718.50 2442
9719.44 2497
9720.37 2405
9721.30 2352
9722.23 2259
9723.16 2288
9724.09 2229
9725.02 2141
9725.95 2202
9726.88 2207
9727.81 2231
9728.74 2246
9729.67 2257
9730.60 2285
9731.54 2338
9732.47 2357
9733.40 2306
9734.33 2330
9735.26 2294
9736.19 2272
9737.12 2214
9738.05 2146
9738.99 2124
9739.92 2141
9740.85 1982
9741.78 1966
9742.71 1966
9743.64 1899
9744.57 1944
9745.51 1838
9746.44 1836
9747.37 1878
9748.30 1908
9749.23 1872
9750.17 1817
9751.10 1804
9752.03 1841
9752.96 1734
9753.89 1779
9754.83 1755
9755.76 1776
9756.69 1777
9757.62 1716
9758.56 1763
9759.49 1720
9760.42 1801
9761.35 1772
9762.29 1805
9763.22 1798
9764.15 1790
9765.08 1753
9766.02 1819
9766.95 1836
9767.88 1812
9768.81 1696
9769.75 1795
9770.68 1847
9771.61 1770
9772.55 1822
9773.48 1829
9774.41 1881
9775.35 1811
9776.28 1886
9777.21 1985
9778.14 2014
9779.08 1989
9780.01 2038
9780.94 2020
9781.88 2085
9782.81 2142
9783.75 2090
9784.68 2006
9785.61 2012
9786.55 1928
9787.48 1921
9788.41 1853
9789.35 1793
9790.28 1684
9791.22 1694
9792.15 1642
9793.08 1632
9794.02 1713
9794.95 1718
9795.89 1745
9796.82 1805
9797.75 1722
9798.69 1767
9799.62 1720
9800.56 1663
9801.49 1739
9802.43 1647
9803.36 1597
9804.29 1553
9805.23 1602
9806.16 1542
9807.10 1533
9808.03 1409
9808.97 1481
9809.90 1477
9810.84 1400
9811.77 1438
9812.71 1438
9813.64 1417
9814.58 1391
9815.51 1446
9816.45 1427
9817.38 1439
9818.32 1453
9819.25 1379
9820.19 1364
9821.12 1387
9822.06 1378
9822.99 1353
9823.93 1346
9824.87 1336
9825.80 1386
9826.74 1359
9827.67 1376
9828.61 1276
9829.54 1325
9830.48 1349
9831.42 1305
9832.35 1335
9833.29 1248
9834.22 1248
9835.16 1323
9836.10 1290
9837.03 1278
9837.97 1307
9838.90 1336
9839.84 1378
9840.78 1372
9841.71 1330
9842.65 1382
9843.59 1350
9844.52 1333
9845.46 1349
9846.40 1294
9847.33 1252
9848.27 1309
9849.20 1248
9850.14 1333
9851.08 1295
9852.02 1266
9852.95 1336
9853.89 1265
9854.83 1269
9855.76 1347
9856.70 1356
9857.64 1315
9858.57 1331
9859.51 1290
9860.45 1334
9861.39 1352
9862.32 1303
9863.26 1296
9864.20 1318
9865.14 1297
9866.07 1314
9867.01 1236
9867.95 1219
9868.89 1250
9869.82 1188
9870.76 1222
9871.70 1230
9872.64 1227
9873.57 1209
9874.51 1248
9875.45 1251
9876.39 1261
9877.33 1227
9878.26 1243
9879.20 1245
9880.14 1288
9881.08 1194
9882.02 1212
9882.96 1178
9883.89 1190
9884.83 1125
9885.77 1127
9886.71 1177
9887.65 1172
9888.59 1143
9889.52 1144
9890.46 1129
9891.40 1119
9892.34 1079
9893.28 1147
9894.22 1166
9895.16 1132
9896.10 1131
9897.03 1136
9897.97 1107
9898.91 1101
9899.85 1084
9900.79 1150
9901.73 1146
9902.67 1093
9903.61 1063
9904.55 1093
9905.49 1083
9906.43 1103
9907.37 1095
9908.31 1153
9909.25 1193
9910.18 1167
9911.12 1200
9912.06 1262
9913.00 1292
9913.94 1186
9914.88 1228
9915.82 1213
9916.76 1221
9917.70 1173
9918.64 1138
9919.58 1189
9920.52 1168
9921.46 1132
9922.40 1209
9923.34 1259
9924.28 1353
9925.22 1424
9926.16 1600
9927.10 1650
9928.05 1671
9928.99 1713
9929.93 1698
9930.87 1612
9931.81 1540
9932.75 1566
9933.69 1396
9934.63 1348
9935.57 1338
9936.51 1265
9937.45 1183
9938.39 1174
9939.33 1193
9940.27 1105
9941.22 1138
9942.16 1155
9943.10 1101
9944.04 1123
9944.98 1091
9945.92 1110
9946.86 1076
9947.80 1124
9948.75 1108
9949.69 1049
9950.63 1105
9951.57 1092
9952.51 1159
9953.45 1131
9954.40 1164
9955.34 1121
9956.28 1131
9957.22 1065
9958.16 1035
9959.10 1084
9960.05 1064
9960.99 1070
9961.93 1125
9962.87 1080
9963.81 1116
9964.76 1063
9965.70 1049
9966.64 1061
9967.58 1122
9968.53 1065
9969.47 1035
9970.41 1079
9971.35 1070
9972.30 1025
9973.24 1050
9974.18 997
9975.12 1050
9976.07 1066
9977.01 983
9977.95 955
9978.89 954
9979.84 1064
9980.78 1027
9981.72 1014
9982.67 1036
9983.61 964
9984.55 1055
9985.50 982
9986.44 903
9987.38 972
9988.33 998
9989.27 960
9990.21 969
9991.16 905
9992.10 990
9993.04 960
9993.99 981
9994.93 997
9995.87 1009
9996.82 952
9997.76 930
9998.70 1003
9999.65 995
10000.59 936
10001.54 962
10002.48 964
10003.42 936
10004.37 944
10005.31 1048
10006.26 1069
10007.20 996
10008.14 975
10009.09 920
10010.03 1005
10010.98 996
10011.92 1021
10012.87 955
10013.81 945
10014.76 976
10015.70 945
10016.64 989
10017.59 915
10018.53 941
10019.48 912
10020.42 953
10021.37 928
10022.31 907
10023.26 904
10024.20 931
10025.15 950
10026.09 1023
10027.04 940
10027.98 920
10028.93 941
10029.87 937
10030.82 1007
10031.76 937
10032.71 980
10033.66 925
10034.60 866
10035.55 907
10036.49 939
10037.44 972
10038.38 927
10039.33 826
10040.27 881
10041.22 924
10042.17 884
10043.11 859
10044.06 902
10045.00 931
10045.95 878
10046.90 859
10047.84 887
10048.79 876
10049.73 869
10050.68 836
10051.63 830
10052.57 832
10053.52 896
10054.47 846
10055.41 856
10056.36 932
10057.31 900
10058.25 867
10059.20 948
10060.15 902
10061.09 909
10062.04 925
10062.99 890
10063.93 916
10064.88 935
10065.83 884
10066.77 878
10067.72 894
10068.67 876
10069.61 856
10070.56 857
10071.51 833
10072.46 883
10073.40 944
10074.35 906
10075.30 898
10076.25 859
10077.19 913
10078.14 898
10079.09 804
10080.04 822
10080.98 851
10081.93 825
10082.88 821
10083.83 864
10084.77 842
10085.72 867
10086.67 855
10087.62 889
10088.57 878
10089.51 862
10090.46 874
10091.41 821
10092.36 853
10093.31 817
10094.26 797
10095.20 846
10096.15 863
10097.10 878
10098.05 892
10099.00 851
10099.95 863
10100.89 843
10101.84 881
10102.79 817
10103.74 851
10104.69 846
10105.64 788
10106.59 797
10107.54 858
10108.49 831
10109.43 796
10110.38 909
10111.33 857
10112.28 875
10113.23 798
10114.18 859
10115.13 812
10116.08 818
10117.03 853
10117.98 846
10118.93 878
10119.88 853
10120.83 886
10121.78 799
10122.72 840
10123.67 886
10124.62 830
10125.57 874
10126.52 872
10127.47 824
10128.42 842
10129.37 836
10130.32 812
10131.27 791
10132.22 859
10133.17 818
10134.12 832
10135.07 822
10136.02 849
10136.97 808
10137.92 890
10138.88 914
10139.83 916
10140.78 823
10141.73 858
10142.68 846
10143.63 796
10144.58 868
10145.53 838
10146.48 874
10147.43 838
10148.38 903
10149.33 955
10150.28 869
10151.23 854
10152.19 864
10153.14 893
10154.09 884
10155.04 893
10155.99 872
10156.94 932
10157.89 896
10158.84 923
10159.80 912
10160.75 860
10161.70 940
10162.65 962
10163.60 922
10164.55 945
10165.50 937
10166.46 948
10167.41 949
10168.36 900
10169.31 939
10170.26 966
10171.21 910
10172.17 950
10173.12 909
10174.07 944
10175.02 966
10175.98 941
10176.93 901
10177.88 960
10178.83 988
10179.78 941
10180.74 959
10181.69 1009
10182.64 1004
10183.59 1033
10184.55 974
10185.50 1016
10186.45 1042
10187.40 1078
10188.36 1072
10189.31 1058
10190.26 1069
10191.22 1123
10192.17 1094
10193.12 1113
10194.07 1112
10195.03 1077
10195.98 1032
10196.93 1001
10197.89 1116
10198.84 1155
10199.79 1146
10200.75 1085
10201.70 1117
10202.65 1149
10203.61 1124
10204.56 1170
10205.51 1236
10206.47 1283
10207.42 1329
10208.37 1290
10209.33 1226
10210.28 1225
10211.24 1259
10212.19 1207
10213.14 1148
10214.10 1143
10215.05 1116
10216.00 1130
10216.96 1095
10217.91 1158
10218.87 1083
10219.82 1091
10220.78 1109
10221.73 1061
10222.68 1097
10223.64 1105
10224.59 1117
10225.55 1113
10226.50 1104
10227.46 1076
10228.41 1093
10229.37 1059
10230.32 1063
10231.27 1136
10232.23 1224
10233.18 1334
10234.14 1315
10235.09 1385
10236.05 1397
10237.00 1406
10237.96 1367
10238.91 1356
10239.87 1347
10240.82 1291
10241.78 1207
10242.73 1239
10243.69 1170
10244.65 1120
10245.60 1089
10246.56 1079
10247.51 995
10248.47 1003
10249.42 967
10250.38 973
10251.33 930
10252.29 924
10253.25 895
10254.20 926
10255.16 917
10256.11 926
10257.07 915
10258.02 954
10258.98 917
10259.94 928
10260.89 922
10261.85 889
10262.81 932
10263.76 903
10264.72 875
10265.67 897
10266.63 899
10267.59 891
10268.54 862
10269.50 894
10270.46 932
10271.41 869
10272.37 889
10273.33 869
10274.28 850
10275.24 893
10276.20 894
10277.15 934
10278.11 862
10279.07 883
10280.02 891
10280.98 884
10281.94 849
10282.90 873
10283.85 930
10284.81 907
10285.77 861
10286.72 840
10287.68 794
10288.64 856
10289.60 936
10290.55 898
10291.51 859
10292.47 904
10293.43 871
10294.38 889
10295.34 895
10296.30 900
10297.26 858
10298.22 897
10299.17 856
10300.13 907
10301.09 868
10302.05 848
10303.01 903
10303.96 888
10304.92 826
10305.88 866
10306.84 882
10307.80 823
10308.75 794
10309.71 866
10310.67 852
10311.63 889
10312.59 874
10313.55 896
10314.51 889
10315.46 867
10316.42 907
10317.38 904
10318.34 840
10319.30 856
10320.26 869
10321.22 859
10322.18 861
10323.14 867
10324.09 870
10325.05 906
10326.01 892
10326.97 961
10327.93 1006
10328.89 1008
10329.85 931
10330.81 942
10331.77 926
10332.73 943
10333.69 909
10334.65 972
10335.61 894
10336.57 899
10337.53 866
10338.49 845
10339.45 840
10340.40 830
10341.36 847
10342.32 837
10343.28 762
10344.24 768
10345.20 837
10346.16 829
10347.12 814
10348.08 781
10349.05 814
10350.01 766
10350.97 789
10351.93 788
10352.89 786
10353.85 812
10354.81 833
10355.77 780
10356.73 837
10357.69 797
10358.65 711
10359.61 761
10360.57 788
10361.53 768
10362.49 747
10363.45 777
10364.41 762
10365.38 783
10366.34 779
10367.30 809
10368.26 769
10369.22 771
10370.18 794
10371.14 819
10372.10 791
10373.06 743
10374.03 756
10374.99 760
10375.95 744
10376.91 723
10377.87 786
10378.83 786
10379.80 788
10380.76 786
10381.72 836
10382.68 791
10383.64 789
10384.60 734
10385.57 760
10386.53 816
10387.49 770
10388.45 782
10389.41 758
10390.38 758
10391.34 739
10392.30 750
10393.26 771
10394.23 735
10395.19 764
10396.15 788
10397.11 768
10398.07 764
10399.04 751
10400.00 727
10400.96 729
10401.93 740
10402.89 743
10403.85 737
10404.81 764
10405.78 744
10406.74 754
10407.70 718
10408.67 748
10409.63 766
10410.59 840
10411.55 788
10412.52 817
10413.48 784
10414.44 788
10415.41 834
10416.37 838
10417.33 927
10418.30 907
10419.26 961
10420.22 954
10421.19 1000
10422.15 935
10423.12 931
10424.08 874
10425.04 859
10426.01 793
10426.97 745
10427.93 837
10428.90 789
10429.86 804
10430.83 758
10431.79 750
10432.75 781
10433.72 705
10434.68 683
10435.65 695
10436.61 694
10437.58 754
10438.54 707
10439.50 729
10440.47 758
10441.43 774
10442.40 737
10443.36 716
10444.33 658
10445.29 719
10446.26 693
10447.22 747
10448.19 758
10449.15 772
10450.12 752
10451.08 749
10452.05 687
10453.01 730
10453.98 731
10454.94 679
10455.91 753
10456.87 736
10457.84 696
10458.80 713
10459.77 693
10460.73 706
10461.70 690
10462.66 718
10463.63 742
10464.59 699
10465.56 704
10466.53 719
10467.49 733
10468.46 708
10469.42 694
10470.39 731
10471.35 702
10472.32 684
10473.29 653
10474.25 657
10475.22 694
10476.18 679
10477.15 690
10478.12 719
10479.08 759
10480.05 765
10481.02 733
10481.98 662
10482.95 733
10483.91 746
10484.88 663
10485.85 682
10486.81 660
10487.78 644
10488.75 697
10489.71 713
10490.68 706
10491.65 717
10492.61 723
10493.58 769
10494.55 706
10495.52 692
10496.48 665
10497.45 727
10498.42 744
10499.38 684
10500.35 716
10501.32 747
10502.29 733
10503.25 764
10504.22 729
10505.19 717
10506.16 730
10507.12 701
10508.09 676
10509.06 715
10510.03 709
10510.99 747
10511.96 703
10512.93 750
10513.90 738
10514.87 780
10515.83 730
10516.80 689
10517.77 743
10518.74 731
10519.71 700
10520.67 750
10521.64 715
10522.61 753
10523.58 722
10524.55 684
10525.51 731
10526.48 744
10527.45 699
10528.42 772
10529.39 788
10530.36 726
10531.33 717
10532.29 748
10533.26 761
10534.23 732
10535.20 731
10536.17 730
10537.14 735
10538.11 736
10539.08 723
10540.05 735
10541.01 750
10541.98 709
10542.95 723
10543.92 763
10544.89 708
10545.86 756
10546.83 739
10547.80 717
10548.77 744
10549.74 725
10550.71 774
10551.68 772
10552.65 717
10553.62 739
10554.59 772
10555.56 822
10556.53 813
10557.50 781
10558.47 778
10559.44 828
10560.41 871
10561.38 884
10562.35 859
10563.32 879
10564.29 905
10565.26 883
10566.23 815
10567.20 753
10568.17 771
10569.14 810
10570.11 722
10571.08 780
10572.05 773
10573.02 758
10573.99 791
10574.96 774
10575.93 721
10576.90 746
10577.87 711
10578.84 711
10579.82 760
10580.79 717
10581.76 786
10582.73 819
10583.70 746
10584.67 799
10585.64 857
10586.61 807
10587.58 788
10588.56 785
10589.53 817
10590.50 833
10591.47 811
10592.44 747
10593.41 824
10594.38 844
10595.36 815
10596.33 865
10597.30 836
10598.27 822
10599.24 828
10600.21 782
10601.19 740
10602.16 734
10603.13 794
10604.10 765
10605.07 781
10606.05 793
10607.02 813
10607.99 748
10608.96 718
10609.93 743
10610.91 717
10611.88 674
10612.85 737
10613.82 752
10614.80 745
10615.77 755
10616.74 743
10617.71 790
10618.69 781
10619.66 832
10620.63 792
10621.61 755
10622.58 749
10623.55 779
10624.52 741
10625.50 800
10626.47 793
10627.44 833
10628.42 832
10629.39 796
10630.36 776
10631.34 770
10632.31 824
10633.28 866
10634.26 843
10635.23 921
10636.20 946
10637.18 919
10638.15 985
10639.12 956
10640.10 1017
10641.07 1003
10642.04 976
10643.02 943
10643.99 926
10644.97 921
10645.94 890
10646.91 895
10647.89 844
10648.86 799
10649.84 813
10650.81 804
10651.78 793
10652.76 785
10653.73 770
10654.71 752
10655.68 800
10656.66 784
10657.63 745
10658.60 729
10659.58 745
10660.55 722
10661.53 806
10662.50 800
10663.48 801
10664.45 813
10665.43 779
10666.40 773
10667.38 793
10668.35 755
10669.33 769
10670.30 740
10671.28 718
10672.25 737
10673.23 760
10674.20 751
10675.18 719
10676.15 772
10677.13 740
10678.10 778
10679.08 739
10680.05 785
10681.03 813
10682.01 815
10682.98 803
10683.96 776
10684.93 771
10685.91 818
10686.88 852
10687.86 748
10688.84 776
10689.81 713
10690.79 732
10691.76 722
10692.74 709
10693.72 679
10694.69 718
10695.67 742
10696.64 664
10697.62 708
10698.60 734
10699.57 776
10700.55 755
10701.53 696
10702.50 718
10703.48 754
10704.46 691
10705.43 786
10706.41 719
10707.39 705
10708.36 672
10709.34 729
10710.32 673
10711.29 746
10712.27 755
10713.25 725
10714.22 692
10715.20 737
10716.18 739
10717.16 697
10718.13 670
10719.11 673
10720.09 685
10721.07 742
10722.04 763
10723.02 680
10724.00 728
10724.98 690
10725.95 713
10726.93 729
10727.91 731
10728.89 668
10729.86 715
10730.84 695
10731.82 681
10732.80 662
10733.78 705
10734.75 734
10735.73 676
10736.71 723
10737.69 681
10738.67 699
10739.64 719
10740.62 750
10741.60 721
10742.58 681
10743.56 669
10744.54 712
10745.51 685
10746.49 704
10747.47 702
10748.45 672
10749.43 729
10750.41 724
10751.39 700
10752.36 686
10753.34 808
10754.32 693
10755.30 673
10756.28 714
10757.26 704
10758.24 688
10759.22 646
10760.20 679
10761.18 684
10762.15 701
10763.13 644
10764.11 676
10765.09 727
10766.07 713
10767.05 703
10768.03 666
10769.01 724
10769.99 675
10770.97 692
10771.95 712
10772.93 650
10773.91 662
10774.89 707
10775.87 680
10776.85 661
10777.83 658
10778.81 721
10779.79 690
10780.77 732
10781.75 731
10782.73 713
10783.71 728
10784.69 676
10785.67 708
10786.65 672
10787.63 674
10788.61 698
10789.59 670
10790.57 728
10791.55 752
10792.53 686
10793.51 709
10794.49 757
10795.47 701
10796.46 702
10797.44 704
10798.42 732
10799.40 709
10800.38 638
10801.36 704
10802.34 677
10803.32 724
10804.30 713
10805.28 721
10806.27 723
10807.25 680
10808.23 700
10809.21 711
10810.19 703
10811.17 706
10812.15 681
10813.14 680
10814.12 673
10815.10 757
10816.08 683
10817.06 683
10818.04 696
10819.03 743
10820.01 696
10820.99 729
10821.97 762
10822.95 724
10823.94 708
10824.92 691
10825.90 714
10826.88 664
10827.86 723
10828.85 673
10829.83 659
10830.81 690
10831.79 710
10832.78 742
10833.76 708
10834.74 699
10835.72 717
10836.71 755
10837.69 722
10838.67 748
10839.65 741
10840.64 745
10841.62 710
10842.60 756
10843.59 685
10844.57 733
10845.55 776
10846.54 730
10847.52 753
10848.50 765
10849.48 753
10850.47 741
10851.45 764
10852.43 745
10853.42 762
10854.40 782
10855.39 778
10856.37 822
10857.35 771
10858.34 781
10859.32 752
10860.30 753
10861.29 801
10862.27 764
10863.25 791
10864.24 740
10865.22 807
10866.21 812
10867.19 877
10868.17 876
10869.16 797
10870.14 830
10871.13 836
10872.11 839
10873.10 786
10874.08 828
10875.06 862
10876.05 884
10877.03 889
10878.02 866
10879.00 848
10879.99 845
10880.97 877
10881.96 864
10882.94 851
10883.93 956
10884.91 947
10885.89 919
10886.88 936
10887.86 928
10888.85 966
10889.83 987
10890.82 865
10891.80 895
10892.79 927
10893.78 910
10894.76 962
10895.75 969
10896.73 889
10897.72 942
10898.70 980
10899.69 965
10900.67 948
10901.66 923
10902.64 941
10903.63 991
10904.62 1000
10905.60 970
10906.59 941
10907.57 1011
10908.56 981
10909.54 1004
10910.53 1020
10911.52 1062
10912.50 987
10913.49 1018
10914.48 1036
10915.46 1014
10916.45 1019
10917.43 1091
10918.42 1044
10919.41 1063
10920.39 1079
10921.38 1145
10922.37 1142
10923.35 1113
10924.34 1080
10925.33 1086
10926.31 1124
10927.30 1116
10928.29 1097
10929.27 1095
10930.26 1123
10931.25 1104
10932.23 1062
10933.22 1106
10934.21 1091
10935.19 1122
10936.18 1186
10937.17 1236
10938.16 1141
10939.14 1114
10940.13 1104
10941.12 1165
10942.11 1167
10943.09 1235
10944.08 1235
10945.07 1222
10946.06 1258
10947.04 1223
10948.03 1229
10949.02 1277
10950.01 1306
10950.99 1301
10951.98 1367
10952.97 1480
10953.96 1475
10954.95 1514
10955.93 1661
10956.92 1610
10957.91 1628
10958.90 1710
10959.89 1789
10960.87 1681
10961.86 1624
10962.85 1658
10963.84 1615
10964.83 1556
10965.82 1557
10966.81 1509
10967.79 1446
10968.78 1379
10969.77 1413
10970.76 1424
10971.75 1349
10972.74 1362
10973.73 1422
10974.71 1316
10975.70 1287
10976.69 1386
10977.68 1358
10978.67 1333
10979.66 1365
10980.65 1417
10981.64 1388
10982.63 1379
10983.62 1459
10984.61 1494
10985.60 1488
10986.58 1480
10987.57 1496
10988.56 1526
10989.55 1512
10990.54 1589
10991.53 1571
10992.52 1618
10993.51 1717
10994.50 1827
10995.49 2014
10996.48 2058
10997.47 2149
10998.46 2217
10999.45 2377
11000.44 2415
11001.43 2261
11002.42 2211
11003.41 2141
11004.40 2040
11005.39 1981
11006.38 1867
11007.37 1652
11008.36 1568
11009.35 1511
11010.34 1461
11011.33 1416
11012.33 1321
11013.32 1367
11014.31 1299
11015.30 1257
11016.29 1272
11017.28 1262
11018.27 1227
11019.26 1228
11020.25 1206
11021.24 1249
11022.23 1306
11023.22 1242
11024.22 1267
11025.21 1241
11026.20 1215
11027.19 1202
11028.18 1186
11029.17 1157
11030.16 1129
11031.15 1175
11032.15 1126
11033.14 1142
11034.13 1150
11035.12 1073
11036.11 1136
11037.10 1126
11038.10 1160
11039.09 1113
11040.08 1085
11041.07 1050
11042.06 1079
11043.06 1108
11044.05 1023
11045.04 1050
11046.03 1027
11047.02 1022
11048.02 1018
11049.01 1020
11050.00 981
11050.99 974
11051.98 1033
11052.98 984
11053.97 953
11054.96 959
11055.95 932
11056.95 944
11057.94 1016
11058.93 968
11059.93 948
11060.92 929
11061.91 1014
11062.90 952
11063.90 977
11064.89 938
11065.88 937
11066.88 960
11067.87 961
11068.86 935
11069.86 926
11070.85 967
11071.84 960
11072.83 953
11073.83 991
11074.82 935
11075.82 971
11076.81 966
11077.80 941
11078.80 988
11079.79 986
11080.78 1000
11081.78 1029
11082.77 980
11083.76 938
11084.76 996
11085.75 1010
11086.75 957
11087.74 908
11088.73 940
11089.73 935
11090.72 905
11091.72 925
11092.71 904
11093.70 948
11094.70 903
11095.69 836
11096.69 851
11097.68 902
11098.68 878
11099.67 867
11100.67 952
11101.66 865
11102.65 923
11103.65 911
11104.64 870
11105.64 814
11106.63 879
11107.63 847
11108.62 872
11109.62 811
11110.61 837
11111.61 833
11112.60 856
11113.60 817
11114.59 837
11115.59 838
11116.58 846
11117.58 889
11118.57 774
11119.57 800
11120.57 801
11121.56 835
11122.56 866
11123.55 832
11124.55 803
11125.54 808
11126.54 821
11127.54 873
11128.53 878
11129.53 843
11130.52 803
11131.52 869
11132.51 798
11133.51 797
11134.51 799
11135.50 787
11136.50 744
11137.50 773
11138.49 822
11139.49 790
11140.48 815
11141.48 830
11142.48 862
11143.47 817
11144.47 841
11145.47 807
11146.46 795
11147.46 816
11148.46 825
11149.45 795
11150.45 814
11151.45 784
11152.44 816
11153.44 826
11154.44 804
11155.43 827
11156.43 745
11157.43 800
11158.43 790
11159.42 763
11160.42 745
11161.42 788
11162.41 776
11163.41 778
11164.41 763
11165.41 760
11166.40 788
11167.40 753
11168.40 776
11169.40 789
11170.39 780
11171.39 753
11172.39 786
11173.39 764
11174.39 747
11175.38 723
11176.38 771
11177.38 800
11178.38 805
11179.38 735
11180.37 754
11181.37 769
11182.37 783
11183.37 800
11184.37 733
11185.37 715
11186.36 783
11187.36 756
11188.36 695
11189.36 750
11190.36 738
11191.36 793
11192.35 774
11193.35 713
11194.35 726
11195.35 801
11196.35 786
11197.35 776
11198.35 790
11199.35 812
11200.35 818
11201.34 765
11202.34 763
11203.34 760
11204.34 783
11205.34 717
11206.34 712
11207.34 777
11208.34 817
11209.34 786
11210.34 765
11211.34 721
11212.34 724
11213.34 744
11214.34 778
11215.34 721
11216.34 687
11217.34 659
11218.34 717
11219.34 733
11220.34 744
11221.34 699
11222.34 731
11223.34 722
11224.34 773
11225.34 688
11226.34 692
11227.34 713
11228.34 711
11229.34 686
11230.34 690
11231.34 683
11232.34 755
11233.34 727
11234.34 739
11235.34 727
11236.34 742
11237.34 766
11238.34 708
11239.34 741
11240.34 699
11241.34 726
11242.34 728
11243.35 699
11244.35 693
11245.35 709
11246.35 714
11247.35 719
11248.35 687
11249.35 713
11250.35 732
11251.35 699
11252.36 729
11253.36 778
11254.36 743
11255.36 788
11256.36 750
11257.36 772
11258.37 701
11259.37 682
11260.37 718
11261.37 706
11262.37 740
11263.37 704
11264.38 725
11265.38 745
11266.38 790
11267.38 766
11268.38 739
11269.39 722
11270.39 745
11271.39 748
11272.39 725
11273.39 736
11274.40 723
11275.40 833
11276.40 787
11277.40 797
11278.41 803
11279.41 802
11280.41 860
11281.41 802
11282.42 820
11283.42 748
11284.42 707
11285.43 808
11286.43 825
11287.43 785
11288.43 741
11289.44 770
11290.44 774
11291.44 728
11292.45 712
11293.45 764
11294.45 797
11295.46 704
11296.46 736
11297.46 722
11298.47 721
11299.47 748
11300.47 743
11301.48 716
11302.48 711
11303.48 756
11304.49 747
11305.49 718
11306.49 726
11307.50 727
11308.50 766
11309.51 771
11310.51 764
11311.51 774
11312.52 767
11313.52 788
11314.53 821
11315.53 789
11316.53 813
11317.54 863
11318.54 828
11319.55 793
11320.55 749
11321.56 788
11322.56 778
11323.57 748
11324.57 773
11325.57 785
11326.58 794
11327.58 748
11328.59 780
11329.59 742
11330.60 751
11331.60 782
11332.61 791
11333.61 784
11334.62 825
11335.62 803
11336.63 799
11337.63 846
11338.64 918
11339.64 875
11340.65 928
11341.65 891
11342.66 839
11343.66 852
11344.67 841
11345.68 840
11346.68 787
11347.69 821
11348.69 735
11349.70 741
11350.70 777
11351.71 768
11352.72 793
11353.72 771
11354.73 770
11355.73 738
11356.74 733
11357.75 699
11358.75 754
11359.76 778
11360.76 740
11361.77 779
11362.78 725
11363.78 714
11364.79 756
11365.80 791
11366.80 754
11367.81 755
11368.81 756
11369.82 737
11370.83 707
11371.83 696
11372.84 665
11373.85 696
11374.85 777
11375.86 723
11376.87 719
11377.88 750
11378.88 693
11379.89 698
11380.90 658
11381.90 707
11382.91 687
11383.92 684
11384.92 700
11385.93 757
11386.94 714
11387.95 742
11388.95 675
11389.96 672
11390.97 682
11391.98 667
11392.98 721
11393.99 713
11395.00 706
11396.01 705
11397.02 663
11398.02 701
11399.03 711
11400.04 676
11401.05 663
11402.05 677
11403.06 689
11404.07 677
11405.08 656
11406.09 668
11407.10 686
11408.10 677
11409.11 645
11410.12 648
11411.13 665
11412.14 646
11413.15 631
11414.15 583
11415.16 692
11416.17 639
11417.18 650
11418.19 667
11419.20 639
11420.21 663
11421.22 664
11422.22 663
11423.23 675
11424.24 656
11425.25 623
11426.26 661
11427.27 711
11428.28 662
11429.29 638
11430.30 658
11431.31 639
11432.32 652
11433.32 651
11434.33 677
11435.34 645
11436.35 688
11437.36 638
11438.37 646
11439.38 656
11440.39 676
11441.40 662
11442.41 645
11443.42 646
11444.43 682
11445.44 667
11446.45 655
11447.46 621
11448.47 676
11449.48 694
11450.49 635
11451.50 657
11452.51 647
11453.52 653
11454.53 684
11455.54 673
11456.55 631
11457.56 625
11458.57 607
11459.58 617
11460.59 585
11461.61 605
11462.62 642
11463.63 633
11464.64 633
11465.65 629
11466.66 627
11467.67 697
11468.68 650
11469.69 702
11470.70 674
11471.71 675
11472.73 628
11473.74 670
11474.75 692
11475.76 663
11476.77 639
11477.78 621
11478.79 632
11479.80 607
11480.82 652
11481.83 649
11482.84 622
11483.85 632
11484.86 656
11485.87 628
11486.89 655
11487.90 632
11488.91 640
11489.92 639
11490.93 638
11491.95 605
11492.96 628
11493.97 618
11494.98 623
11495.99 639
11497.01 617
11498.02 619
11499.03 602
11500.04 626
11501.05 605
11502.07 577
11503.08 630
11504.09 641
11505.10 665
11506.12 571
11507.13 555
11508.14 569
11509.16 625
11510.17 595
11511.18 601
11512.19 602
11513.21 609
11514.22 582
11515.23 623
11516.25 600
11517.26 616
11518.27 601
11519.29 625
11520.30 630
11521.31 593
11522.33 580
11523.34 634
11524.35 652
11525.37 595
11526.38 548
11527.39 639
11528.41 643
11529.42 607
11530.43 635
11531.45 615
11532.46 615
11533.47 624
11534.49 688
11535.50 657
11536.52 595
11537.53 550
11538.54 611
11539.56 631
11540.57 590
11541.59 621
11542.60 630
11543.61 718
11544.63 681
11545.64 647
11546.66 631
11547.67 647
11548.69 610
11549.70 642
11550.72 704
11551.73 670
11552.75 709
11553.76 650
11554.77 655
11555.79 691
11556.80 642
11557.82 708
11558.83 688
11559.85 677
11560.86 658
11561.88 693
11562.89 678
11563.91 643
11564.92 619
11565.94 702
11566.95 671
11567.97 697
11568.99 708
11570.00 702
11571.02 663
11572.03 676
11573.05 709
11574.06 688
11575.08 694
11576.09 743
11577.11 713
11578.13 737
11579.14 698
11580.16 755
11581.17 787
11582.19 727
11583.21 714
11584.22 746
11585.24 787
11586.25 818
11587.27 759
11588.29 807
11589.30 821
11590.32 809
11591.33 836
11592.35 844
11593.37 908
11594.38 963
11595.40 1016
11596.42 1014
11597.43 1053
11598.45 1116
11599.47 1178
11600.48 1199
11601.50 1160
11602.52 1094
11603.53 1018
11604.55 1006
11605.57 944
11606.59 927
11607.60 970
11608.62 915
11609.64 805
11610.65 821
11611.67 766
11612.69 744
11613.71 719
11614.72 738
11615.74 736
11616.76 719
11617.78 707
11618.79 714
11619.81 692
11620.83 727
11621.85 701
11622.86 691
11623.88 754
11624.90 662
11625.92 669
11626.94 659
11627.95 682
11628.97 660
11629.99 682
11631.01 679
11632.03 668
11633.04 678
11634.06 708
11635.08 678
11636.10 610
11637.12 655
11638.14 688
11639.15 690
11640.17 612
11641.19 633
11642.21 630
11643.23 668
11644.25 641
11645.27 617
11646.28 685
11647.30 613
11648.32 612
11649.34 613
11650.36 603
11651.38 613
11652.40 644
11653.42 588
11654.44 601
11655.45 575
11656.47 602
11657.49 650
11658.51 634
11659.53 633
11660.55 658
11661.57 648
11662.59 604
11663.61 641
11664.63 588
11665.65 615
11666.67 668
11667.69 667
11668.71 645
11669.73 620
11670.75 638
11671.77 716
11672.79 669
11673.81 666
11674.83 633
11675.85 655
11676.87 629
11677.89 637
11678.91 635
11679.93 683
11680.95 677
11681.97 631
11682.99 636
11684.01 613
11685.03 619
11686.05 640
11687.07 686
11688.09 677
11689.11 584
11690.13 619
11691.15 648
11692.17 598
11693.20 649
11694.22 651
11695.24 658
11696.26 650
11697.28 623
11698.30 605
11699.32 626
11700.34 691
11701.36 643
11702.38 659
11703.41 618
11704.43 612
11705.45 616
11706.47 648
11707.49 607
11708.51 651
11709.53 628
11710.56 640
11711.58 589
11712.60 557
11713.62 576
11714.64 597
11715.66 610
11716.69 617
11717.71 627
11718.73 584
11719.75 614
11720.77 604
11721.80 639
11722.82 615
11723.84 618
11724.86 636
11725.88 589
11726.91 584
11727.93 608
11728.95 597
11729.97 588
11731.00 597
11732.02 598
11733.04 627
11734.06 596
11735.09 595
11736.11 617
11737.13 588
11738.16 547
11739.18 556
11740.20 574
11741.22 610
11742.25 611
11743.27 636
11744.29 642
11745.32 601
11746.34 649
11747.36 656
11748.39 611
11749.41 584
11750.43 584
11751.46 631
11752.48 637
11753.50 576
11754.53 581
11755.55 610
11756.57 660
11757.60 599
11758.62 568
11759.64 583
11760.67 614
11761.69 590
11762.72 603
11763.74 659
11764.76 629
11765.79 651
11766.81 649
11767.84 626
11768.86 602
11769.88 617
11770.91 589
11771.93 638
11772.96 599
11773.98 624
11775.01 629
11776.03 646
11777.05 593
11778.08 591
11779.10 626
11780.13 585
11781.15 599
11782.18 626
11783.20 649
11784.23 671
11785.25 619
11786.28 633
11787.30 626
11788.33 610
11789.35 598
11790.38 583
11791.40 657
11792.43 684
11793.45 693
11794.48 700
11795.50 627
11796.53 682
11797.55 640
11798.58 624
11799.60 614
11800.63 681
11801.65 697
11802.68 641
11803.71 670
11804.73 652
11805.76 656
11806.78 633
11807.81 658
11808.84 654
11809.86 666
11810.89 660
11811.91 679
11812.94 664
11813.97 626
11814.99 639
11816.02 662
11817.04 686
11818.07 690
11819.10 658
11820.12 661
11821.15 678
11822.18 740
11823.20 701
11824.23 730
11825.25 706
11826.28 689
11827.31 704
11828.33 723
11829.36 752
11830.39 677
11831.42 687
11832.44 678
11833.47 675
11834.50 701
11835.52 688
11836.55 701
11837.58 683
11838.60 736
11839.63 719
11840.66 711
11841.69 684
11842.71 675
11843.74 712
11844.77 693
11845.80 719
11846.82 699
11847.85 763
11848.88 742
11849.91 718
11850.93 731
11851.96 737
11852.99 755
11854.02 776
11855.05 769
11856.07 784
11857.10 761
11858.13 793
11859.16 753
11860.19 769
11861.21 754
11862.24 781
11863.27 816
11864.30 793
11865.33 770
11866.35 805
11867.38 801
11868.41 841
11869.44 775
11870.47 857
11871.50 790
11872.53 820
11873.55 837
11874.58 791
11875.61 871
11876.64 895
11877.67 830
11878.70 868
11879.73 847
11880.76 792
11881.79 827
11882.81 885
11883.84 886
11884.87 890
11885.90 891
11886.93 901
11887.96 903
11888.99 926
11890.02 906
11891.05 945
11892.08 919
11893.11 938
11894.14 972
11895.17 922
11896.20 952
11897.23 941
11898.26 961
11899.29 1022
11900.32 1041
11901.35 1085
11902.38 1047
11903.41 1074
11904.44 1118
11905.47 1068
11906.50 1056
11907.53 1041
11908.56 1095
11909.59 1067
11910.62 1055
11911.65 1111
11912.68 1022
11913.71 964
11914.74 1024
11915.77 990
11916.80 997
11917.83 1016
11918.86 1069
11919.89 1044
11920.92 1121
11921.95 1097
11922.98 1111
11924.01 1194
11925.05 1241
11926.08 1229
11927.11 1272
11928.14 1329
11929.17 1353
11930.20 1495
11931.23 1466
11932.26 1507
11933.29 1466
11934.33 1480
11935.36 1469
11936.39 1413
11937.42 1304
11938.45 1227
11939.48 1209
11940.51 1171
11941.55 1084
11942.58 1032
11943.61 1072
11944.64 1027
11945.67 994
11946.70 1027
11947.74 1008
11948.77 1019
11949.80 962
11950.83 930
11951.86 889
11952.90 948
11953.93 931
11954.96 864
11955.99 951
11957.03 916
11958.06 929
11959.09 930
11960.12 869
11961.16 847
11962.19 896
11963.22 881
11964.25 882
11965.29 882
11966.32 836
11967.35 893
11968.38 907
11969.42 888
11970.45 887
11971.48 883
11972.52 840
11973.55 876
11974.58 881
11975.61 914
11976.65 889
11977.68 867
11978.71 948
11979.75 903
11980.78 897
11981.81 927
11982.85 905
11983.88 900
11984.91 911
11985.95 956
11986.98 909
11988.02 895
11989.05 854
11990.08 921
11991.12 947
11992.15 952
11993.18 937
11994.22 955
11995.25 921
11996.29 963
11997.32 953
11998.35 975
11999.39 920
12000.42 926
12001.46 957
12002.49 962
12003.53 953
12004.56 970
12005.59 951
12006.63 1012
12007.66 1017
12008.70 974
12009.73 1004
12010.77 1022
12011.80 992
12012.84 987
12013.87 1001
12014.91 1040
12015.94 982
12016.98 1033
12018.01 1053
12019.05 1073
12020.08 1059
12021.12 1057
12022.15 1081
12023.19 1055
12024.22 1040
12025.26 1060
12026.29 1041
12027.33 1049
12028.36 1064
12029.40 1046
12030.43 1026
12031.47 1023
12032.50 1041
12033.54 1024
12034.58 965
12035.61 1011
12036.65 1028
12037.68 1026
12038.72 1018
12039.75 980
12040.79 1006
12041.83 1101
12042.86 1032
12043.90 998
12044.93 1069
12045.97 1025
12047.01 1051
12048.04 1027
12049.08 1093
12050.12 1010
12051.15 1028
12052.19 1097
12053.22 1038
12054.26 1053
12055.30 1022
12056.33 1041
12057.37 1073
12058.41 1098
12059.44 1073
12060.48 1124
12061.52 1122
12062.55 1052
12063.59 1045
12064.63 1050
12065.67 1039
12066.70 1078
12067.74 1013
12068.78 1072
12069.81 1047
12070.85 1013
12071.89 1096
12072.93 1089
12073.96 1086
12075.00 1000
12076.04 1083
12077.08 1108
12078.11 1106
12079.15 1123
12080.19 1107
12081.23 1057
12082.26 1107
12083.30 1131
12084.34 1129
12085.38 1101
12086.41 1139
12087.45 1155
12088.49 1197
12089.53 1202
12090.57 1175
12091.60 1245
12092.64 1202
12093.68 1240
12094.72 1267
12095.76 1248
12096.80 1281
12097.83 1418
12098.87 1477
12099.91 1464
12100.95 1522
12101.99 1597
12103.03 1568
12104.07 1462
12105.10 1448
12106.14 1467
12107.18 1451
12108.22 1401
12109.26 1289
12110.30 1273
12111.34 1263
12112.38 1196
12113.42 1137
12114.45 1094
12115.49 1073
12116.53 1062
12117.57 1020
12118.61 1004
12119.65 969
12120.69 985
12121.73 999
12122.77 1005
12123.81 998
12124.85 985
12125.89 918
12126.93 985
12127.97 960
12129.01 979
12130.05 905
12131.09 867
12132.13 923
12133.17 891
12134.21 938
12135.25 909
12136.29 917
12137.33 917
12138.37 905
12139.41 848
12140.45 871
12141.49 898
12142.53 902
12143.57 902
12144.61 923
12145.65 909
12146.69 922
12147.73 933
12148.77 895
12149.81 792
12150.85 856
12151.89 840
12152.93 875
12153.97 849
12155.01 833
12156.05 833
12157.10 863
12158.14 840
12159.18 809
12160.22 830
12161.26 826
12162.30 827
12163.34 825
12164.38 815
12165.42 828
12166.47 806
12167.51 855
12168.55 846
12169.59 849
12170.63 814
12171.67 767
12172.71 790
12173.76 833
12174.80 797
12175.84 804
12176.88 847
12177.92 862
12178.96 855
12180.01 854
12181.05 789
12182.09 898
12183.13 898
12184.17 850
12185.22 884
12186.26 838
12187.30 851
12188.34 858
12189.39 835
12190.43 815
12191.47 873
12192.51 853
12193.56 847
12194.60 860
12195.64 870
12196.68 834
12197.73 822
12198.77 792
12199.81 820
12200.85 839
12201.90 928
12202.94 878
12203.98 808
12205.03 815
12206.07 884
12207.11 832
12208.16 790
12209.20 785
12210.24 822
12211.28 858
12212.33 815
12213.37 826
12214.41 809
12215.46 761
12216.50 788
12217.55 828
12218.59 823
12219.63 829
12220.68 890
12221.72 823
12222.76 838
12223.81 842
12224.85 853
12225.89 893
12226.94 847
12227.98 886
12229.03 909
12230.07 879
12231.11 862
12232.16 843
12233.20 789
12234.25 802
12235.29 788
12236.34 868
12237.38 786
12238.42 815
12239.47 845
12240.51 815
12241.56 775
12242.60 831
12243.65 865
12244.69 797
12245.74 871
12246.78 883
12247.83 883
12248.87 814
12249.92 810
12250.96 790
12252.01 796
12253.05 812
12254.10 842
12255.14 831
12256.19 830
12257.23 812
12258.28 785
12259.32 780
12260.37 764
12261.41 728
12262.46 736
12263.50 715
12264.55 712
12265.59 752
12266.64 734
12267.69 818
12268.73 746
12269.78 730
12270.82 790
12271.87 761
12272.92 730
12273.96 693
12275.01 755
12276.05 811
12277.10 721
12278.15 698
12279.19 770
12280.24 799
12281.28 759
12282.33 708
12283.38 724
12284.42 708
12285.47 764
12286.52 770
12287.56 737
12288.61 737
12289.66 758
12290.70 729
12291.75 760
12292.80 732
12293.84 721
12294.89 748
12295.94 717
12296.98 737
12298.03 713
12299.08 756
12300.12 787
12301.17 732
12302.22 743
12303.27 776
12304.31 762
12305.36 792
12306.41 755
12307.45 769
12308.50 807
12309.55 772
12310.60 757
12311.64 713
12312.69 681
12313.74 729
12314.79 750
12315.83 759
12316.88 739
12317.93 732
12318.98 745
12320.03 714
12321.07 753
12322.12 726
12323.17 717
12324.22 751
12325.27 658
12326.31 713
12327.36 713
12328.41 705
12329.46 725
12330.51 685
12331.56 678
12332.60 685
12333.65 658
12334.70 686
12335.75 682
12336.80 659
12337.85 759
12338.90 738
12339.94 702
12340.99 718
12342.04 717
12343.09 663
12344.14 688
12345.19 668
12346.24 777
12347.29 726
12348.34 719
12349.38 736
12350.43 681
12351.48 676
12352.53 715
12353.58 742
12354.63 718
12355.68 678
12356.73 703
12357.78 715
12358.83 618
12359.88 714
12360.93 727
12361.98 712
12363.03 685
12364.08 689
12365.13 686
12366.18 704
12367.23 721
12368.28 721
12369.33 736
12370.38 691
12371.43 731
12372.48 728
12373.53 698
12374.58 624
12375.63 694
12376.68 741
12377.73 694
12378.78 742
12379.83 701
12380.88 703
12381.93 726
12382.98 760
12384.03 754
12385.08 695
12386.13 739
12387.18 716
12388.23 739
12389.29 690
12390.34 660
12391.39 746
12392.44 728
12393.49 745
12394.54 699
12395.59 701
12396.64 755
12397.69 758
12398.74 697
12399.80 704
12400.85 696
12401.90 748
12402.95 774
12404.00 733
12405.05 721
12406.10 746
12407.16 703
12408.21 703
12409.26 733
12410.31 790
12411.36 792
12412.42 684
12413.47 713
12414.52 733
12415.57 753
12416.62 714
12417.67 731
12418.73 766
12419.78 753
12420.83 741
12421.88 751
12422.94 751
12423.99 722
12425.04 788
12426.09 765
12427.15 693
12428.20 722
12429.25 752
12430.30 754
12431.36 770
12432.41 742
12433.46 735
12434.51 779
12435.57 752
12436.62 779
12437.67 742
12438.73 754
12439.78 733
12440.83 747
12441.88 778
12442.94 787
12443.99 692
12445.04 701
12446.10 757
12447.15 772
12448.20 733
12449.26 784
12450.31 793
12451.36 749
12452.42 785
12453.47 747
12454.52 731
12455.58 747
12456.63 740
12457.69 774
12458.74 703
12459.79 712
12460.85 750
12461.90 737
12462.96 777
12464.01 799
12465.06 748
12466.12 785
12467.17 744
12468.23 748
12469.28 777
12470.33 817
12471.39 846
12472.44 847
12473.50 818
12474.55 820
12475.61 828
12476.66 825
12477.72 822
12478.77 851
12479.82 859
12480.88 907
12481.93 890
12482.99 914
12484.04 935
12485.10 985
12486.15 1037
12487.21 1042
12488.26 1124
12489.32 1149
12490.37 1203
12491.43 1262
12492.48 1284
12493.54 1262
12494.59 1326
12495.65 1317
12496.71 1371
12497.76 1341
12498.82 1257
12499.87 1220
12500.93 1196
12501.98 1137
12503.04 1075
12504.09 1067
12505.15 999
12506.21 993
12507.26 914
12508.32 861
12509.37 892
12510.43 889
12511.49 901
12512.54 886
12513.60 895
12514.65 864
12515.71 859
12516.77 850
12517.82 888
12518.88 854
12519.94 824
12520.99 828
12522.05 928
12523.11 900
12524.16 841
12525.22 853
12526.27 879
12527.33 828
12528.39 849
12529.45 844
12530.50 855
12531.56 821
12532.62 860
12533.67 842
12534.73 815
12535.79 868
12536.84 864
12537.90 857
12538.96 803
12540.02 813
12541.07 796
12542.13 830
12543.19 811
12544.24 843
12545.30 848
12546.36 846
12547.42 875
12548.47 846
12549.53 886
12550.59 908
12551.65 882
12552.71 882
12553.76 879
12554.82 876
12555.88 907
12556.94 956
12558.00 971
12559.05 888
12560.11 970
12561.17 908
12562.23 921
12563.29 915
12564.34 989
12565.40 995
12566.46 1040
12567.52 1055
12568.58 1053
12569.64 1107
12570.69 1122
12571.75 1154
12572.81 1181
12573.87 1196
12574.93 1233
12575.99 1247
12577.05 1307
12578.11 1262
12579.16 1261
12580.22 1238
12581.28 1166
12582.34 1132
12583.40 1110
12584.46 1073
12585.52 1112
12586.58 1049
12587.64 1034
12588.70 1077
12589.76 1038
12590.81 998
12591.87 972
12592.93 955
12593.99 975
12595.05 949
12596.11 992
12597.17 979
12598.23 929
12599.29 875
12600.35 911
12601.41 870
12602.47 902
12603.53 933
12604.59 916
12605.65 979
12606.71 900
12607.77 915
12608.83 910
12609.89 840
12610.95 896
12612.01 951
12613.07 938
12614.13 932
12615.19 932
12616.25 922
12617.31 922
12618.37 939
12619.43 916
12620.50 904
12621.56 909
12622.62 888
12623.68 887
12624.74 887
12625.80 870
12626.86 862
12627.92 905
12628.98 914
12630.04 887
12631.10 859
12632.17 846
12633.23 920
12634.29 873
12635.35 854
12636.41 864
12637.47 912
12638.53 917
12639.59 918
12640.66 909
12641.72 922
12642.78 955
12643.84 945
12644.90 962
12645.96 979
12647.03 1012
12648.09 967
12649.15 1002
12650.21 964
12651.27 986
12652.34 1012
12653.40 1086
12654.46 1095
12655.52 1115
12656.58 1105
12657.65 1133
12658.71 1151
12659.77 1089
12660.83 1078
12661.89 1128
12662.96 1106
12664.02 1065
12665.08 1055
12666.14 1030
12667.21 1019
12668.27 1032
12669.33 990
12670.40 962
12671.46 971
12672.52 1009
12673.58 954
12674.65 953
12675.71 902
12676.77 961
12677.84 922
12678.90 919
12679.96 930
12681.02 933
12682.09 879
12683.15 929
12684.21 958
12685.28 943
12686.34 962
12687.40 929
12688.47 925
12689.53 892
12690.60 890
12691.66 951
12692.72 931
12693.79 861
12694.85 888
12695.91 924
12696.98 928
12698.04 835
12699.11 823
12700.17 836
12701.23 816
12702.30 825
12703.36 848
12704.43 857
12705.49 853
12706.55 861
12707.62 807
12708.68 824
12709.75 805
12710.81 818
12711.88 827
12712.94 817
12714.01 792
12715.07 750
12716.13 758
12717.20 793
12718.26 783
12719.33 771
12720.39 802
12721.46 802
12722.52 768
12723.59 766
12724.65 766
12725.72 773
12726.78 813
12727.85 828
12728.91 814
12729.98 819
12731.04 816
12732.11 791
12733.18 776
12734.24 756
12735.31 757
12736.37 773
12737.44 788
12738.50 775
12739.57 810
12740.63 771
12741.70 773
12742.77 804
12743.83 815
12744.90 790
12745.96 787
12747.03 792
12748.09 753
12749.16 765
12750.23 741
12751.29 749
12752.36 705
12753.43 720
12754.49 748
12755.56 724
12756.62 732
12757.69 712
12758.76 707
12759.82 718
12760.89 689
12761.96 710
12763.02 691
12764.09 671
12765.16 719
12766.22 700
12767.29 650
12768.36 687
12769.42 703
12770.49 696
12771.56 707
12772.62 665
12773.69 678
12774.76 694
12775.83 720
12776.89 769
12777.96 697
12779.03 720
12780.10 696
12781.16 697
12782.23 676
12783.30 736
12784.37 706
12785.43 707
12786.50 721
12787.57 721
12788.64 671
12789.70 640
12790.77 678
12791.84 669
12792.91 648
12793.97 703
12795.04 701
12796.11 659
12797.18 659
12798.25 693
12799.31 670
12800.38 683
12801.45 714
12802.52 690
12803.59 698
12804.66 708
12805.72 680
12806.79 680
12807.86 741
12808.93 658
12810.00 715
12811.07 711
12812.14 725
12813.20 719
12814.27 677
12815.34 738
12816.41 709
12817.48 729
12818.55 691
12819.62 669
12820.69 725
12821.76 680
12822.83 698
12823.89 671
12824.96 714
12826.03 660
12827.10 670
12828.17 670
12829.24 683
12830.31 694
12831.38 654
12832.45 616
12833.52 641
12834.59 642
12835.66 652
12836.73 681
12837.80 623
12838.87 658
12839.94 637
12841.01 607
12842.08 591
12843.15 605
12844.22 617
12845.29 609
12846.36 620
12847.43 637
12848.50 608
12849.57 598
12850.64 663
12851.71 670
12852.78 610
12853.85 586
12854.92 602
12855.99 601
12857.06 574
12858.13 571
12859.20 583
12860.27 579
12861.34 602
12862.41 609
12863.48 624
12864.56 595
12865.63 621
12866.70 642
12867.77 577
12868.84 592
12869.91 541
12870.98 614
12872.05 593
12873.12 560
12874.20 566
12875.27 574
12876.34 584
12877.41 591
12878.48 549
12879.55 548
12880.62 577
12881.70 559
12882.77 601
12883.84 572
12884.91 587
12885.98 597
12887.05 646
12888.13 569
12889.20 564
12890.27 601
12891.34 590
12892.41 566
12893.49 543
12894.56 572
12895.63 581
12896.70 585
12897.77 581
12898.85 606
12899.92 542
12900.99 611
12902.06 576
12903.14 627
12904.21 599
12905.28 604
12906.35 546
12907.43 573
12908.50 556
12909.57 537
12910.64 581
12911.72 571
12912.79 574
12913.86 573
12914.94 555
12916.01 592
12917.08 584
12918.16 579
12919.23 577
12920.30 586
12921.37 573
12922.45 576
12923.52 585
12924.59 530
12925.67 600
12926.74 607
12927.82 618
12928.89 542
12929.96 587
12931.04 565
12932.11 533
12933.18 584
12934.26 544
12935.33 576
12936.40 603
12937.48 570
12938.55 521
12939.63 565
12940.70 573
12941.77 601
12942.85 612
12943.92 570
12945.00 598
12946.07 574
12947.15 578
12948.22 606
12949.29 578
12950.37 559
12951.44 607
12952.52 616
12953.59 592
12954.67 573
12955.74 582
12956.82 619
12957.89 609
12958.97 609
12960.04 570
12961.12 542
12962.19 622
12963.27 572
12964.34 570
12965.42 589
12966.49 592
12967.57 593
12968.64 579
12969.72 626
12970.79 589
12971.87 608
12972.94 603
12974.02 643
12975.09 599
12976.17 581
12977.24 614
12978.32 587
12979.40 601
12980.47 583
12981.55 583
12982.62 578
12983.70 622
12984.77 587
12985.85 560
12986.93 581
12988.00 633
12989.08 596
12990.15 590
12991.23 594
12992.31 614
12993.38 626
12994.46 636
12995.54 596
12996.61 605
12997.69 616
12998.76 605
12999.84 621
13000.92 632
13001.99 653
13003.07 664
13004.15 691
13005.22 616
13006.30 648
13007.38 690
13008.45 655
13009.53 623
13010.61 644
13011.69 630
13012.76 698
13013.84 675
13014.92 690
13015.99 728
13017.07 642
13018.15 645
13019.23 636
13020.30 658
13021.38 661
13022.46 663
13023.54 623
13024.61 622
13025.69 625
13026.77 634
13027.85 646
13028.92 646
13030.00 662
13031.08 649
13032.16 666
13033.23 639
13034.31 688
13035.39 639
13036.47 660
13037.55 596
13038.62 613
13039.70 657
13040.78 714
13041.86 671
13042.94 623
13044.02 643
13045.09 635
13046.17 696
13047.25 657
13048.33 638
13049.41 597
13050.49 628
13051.57 611
13052.64 619
13053.72 600
13054.80 672
13055.88 664
13056.96 579
13058.04 534
13059.12 623
13060.20 614
13061.27 591
13062.35 615
13063.43 569
13064.51 606
13065.59 622
13066.67 627
13067.75 625
13068.83 572
13069.91 548
13070.99 627
13072.07 580
13073.15 595
13074.23 549
13075.31 571
13076.39 595
13077.47 583
13078.55 594
13079.63 549
13080.71 576
13081.79 565
13082.86 600
13083.94 535
13085.02 612
13086.11 579
13087.19 594
13088.27 594
13089.35 608
13090.43 548
13091.51 615
13092.59 607
13093.67 598
13094.75 552
13095.83 589
13096.91 577
13097.99 565
13099.07 551
13100.15 561
13101.23 580
13102.31 569
13103.39 564
13104.47 535
13105.55 565
13106.63 570
13107.72 584
13108.80 569
13109.88 549
13110.96 578
13112.04 608
13113.12 581
13114.20 596
13115.28 600
13116.37 550
13117.45 560
13118.53 572
13119.61 609
13120.69 592
13121.77 611
13122.85 586
13123.94 563
13125.02 620
13126.10 584
13127.18 544
13128.26 565
13129.34 569
13130.43 587
13131.51 604
13132.59 542
13133.67 531
13134.75 542
13135.84 541
13136.92 540
13138.00 554
13139.08 549
13140.17 583
13141.25 584
13142.33 596
13143.41 586
13144.49 576
13145.58 593
13146.66 558
13147.74 556
13148.83 523
13149.91 629
13150.99 588
13152.07 565
13153.16 578
13154.24 576
13155.32 569
13156.41 601
13157.49 587
13158.57 540
13159.65 558
13160.74 613
13161.82 567
13162.90 555
13163.99 563
13165.07 558
13166.15 599
13167.24 549
13168.32 588
13169.40 547
13170.49 587
13171.57 577
13172.66 568
13173.74 542
13174.82 571
13175.91 561
13176.99 575
13178.07 567
13179.16 540
13180.24 596
13181.33 579
13182.41 574
13183.49 570
13184.58 564
13185.66 583
13186.75 551
13187.83 596
13188.91 610
13190.00 580
13191.08 606
13192.17 578
13193.25 582
13194.34 576
13195.42 614
13196.51 598
13197.59 515
13198.68 547
13199.76 550
13200.85 601
13201.93 613
13203.02 563
13204.10 582
13205.19 558
13206.27 608
13207.36 585
13208.44 566
13209.53 570
13210.61 550
13211.70 615
13212.78 618
13213.87 597
13214.95 624
13216.04 593
13217.12 604
13218.21 520
13219.29 576
13220.38 604
13221.47 589
13222.55 573
13223.64 556
13224.72 557
13225.81 561
13226.89 583
13227.98 548
13229.07 554
13230.15 546
13231.24 669
13232.32 613
13233.41 558
13234.50 577
13235.58 605
13236.67 597
13237.76 620
13238.84 576
13239.93 591
13241.01 618
13242.10 607
13243.19 568
13244.27 580
13245.36 652
13246.45 661
13247.53 627
13248.62 664
13249.71 657
13250.79 638
13251.88 628
13252.97 635
13254.06 660
13255.14 629
13256.23 655
13257.32 636
13258.40 598
13259.49 668
13260.58 672
13261.67 635
13262.75 650
13263.84 632
13264.93 626
13266.02 647
13267.10 654
13268.19 682
13269.28 637
13270.37 678
13271.45 657
13272.54 695
13273.63 742
13274.72 681
13275.80 711
13276.89 692
13277.98 700
13279.07 659
13280.16 649
13281.24 679
13282.33 728
13283.42 734
13284.51 727
13285.60 713
13286.69 728
13287.77 715
13288.86 754
13289.95 689
13291.04 721
13292.13 725
13293.22 743
13294.31 741
13295.39 722
13296.48 729
13297.57 714
13298.66 792
13299.75 749
13300.84 782
13301.93 718
13303.02 774
13304.11 762
13305.19 802
13306.28 759
13307.37 734
13308.46 762
13309.55 819
13310.64 773
13311.73 830
13312.82 832
13313.91 817
13315.00 815
13316.09 804
13317.18 787
13318.27 758
13319.36 837
13320.45 796
13321.54 815
13322.63 807
13323.72 784
13324.81 768
13325.90 788
13326.99 803
13328.08 740
13329.17 786
13330.26 816
13331.35 828
13332.44 828
13333.53 878
13334.62 790
13335.71 851
13336.80 824
13337.89 835
13338.98 838
13340.07 863
13341.16 804
13342.25 807
13343.34 851
13344.43 870
13345.52 837
13346.61 882
13347.70 863
13348.79 872
13349.89 902
13350.98 897
13352.07 922
13353.16 942
13354.25 961
13355.34 899
13356.43 938
13357.52 939
13358.61 960
13359.71 1012
13360.80 959
13361.89 928
13362.98 928
13364.07 963
13365.16 990
13366.26 1049
13367.35 1054
13368.44 1006
13369.53 1002
13370.62 1026
13371.71 977
13372.81 1024
13373.90 956
13374.99 933
13376.08 942
13377.17 884
13378.27 930
13379.36 948
13380.45 956
13381.54 921
13382.63 887
13383.73 839
13384.82 874
13385.91 826
13387.00 780
13388.10 839
13389.19 832
13390.28 790
13391.37 833
13392.47 758
13393.56 821
13394.65 815
13395.75 797
13396.84 847
13397.93 821
13399.02 825
13400.12 825
13401.21 828
13402.30 911
13403.40 847
13404.49 794
13405.58 797
13406.68 728
13407.77 752
13408.86 793
13409.96 784
13411.05 807
13412.14 808
13413.24 795
13414.33 848
13415.42 831
13416.52 810
13417.61 775
13418.70 786
13419.80 832
13420.89 812
13421.99 811
13423.08 848
13424.17 873
13425.27 817
13426.36 791
13427.46 756
13428.55 769
13429.64 816
13430.74 850
13431.83 800
13432.93 851
13434.02 825
13435.12 817
13436.21 864
13437.30 880
13438.40 913
13439.49 803
13440.59 871
13441.68 889
13442.78 869
13443.87 871
13444.97 890
13446.06 866
13447.16 918
13448.25 896
13449.35 855
13450.44 856
13451.54 907
13452.63 946
13453.73 915
13454.82 924
13455.92 901
13457.01 918
13458.11 930
13459.20 916
13460.30 914
13461.39 904
13462.49 966
13463.59 981
13464.68 939
13465.78 955
13466.87 965
13467.97 972
13469.06 1013
13470.16 987
13471.26 959
13472.35 927
13473.45 953
13474.54 926
13475.64 928
13476.74 954
13477.83 964
13478.93 914
13480.03 939
13481.12 970
13482.22 948
13483.31 1025
13484.41 1039
13485.51 1053
13486.60 994
13487.70 1021
13488.80 998
13489.89 1040
13490.99 1047
13492.09 1021
13493.18 1090
13494.28 1148
13495.38 1128
13496.47 1079
13497.57 1074
13498.67 1144
13499.77 1164
13500.86 1200
13501.96 1145
13503.06 1173
13504.15 1132
13505.25 1111
13506.35 1167
13507.45 1125
13508.54 1113
13509.64 1115
13510.74 1046
13511.84 1107
13512.93 1056
13514.03 1022
13515.13 963
13516.23 981
13517.32 989
13518.42 939
13519.52 918
13520.62 969
13521.72 934
13522.81 921
13523.91 880
13525.01 896
13526.11 898
13527.21 882
13528.30 903
13529.40 888
13530.50 867
13531.60 818
13532.70 832
13533.80 849
13534.89 848
13535.99 825
13537.09 847
13538.19 877
13539.29 906
13540.39 830
13541.49 839
13542.58 842
13543.68 802
13544.78 792
13545.88 812
13546.98 817
13548.08 824
13549.18 807
13550.28 806
13551.38 823
13552.48 807
13553.58 806
13554.67 812
13555.77 827
13556.87 776
13557.97 840
13559.07 812
13560.17 827
13561.27 793
13562.37 812
13563.47 797
13564.57 785
13565.67 784
13566.77 789
13567.87 771
13568.97 756
13570.07 741
13571.17 768
13572.27 778
13573.37 764
13574.47 761
13575.57 781
13576.67 804
13577.77 772
13578.87 770
13579.97 764
13581.07 773
13582.17 797
13583.27 796
13584.37 799
13585.47 783
13586.57 764
13587.67 772
13588.77 839
13589.88 800
13590.98 732
13592.08 842
13593.18 811
13594.28 790
13595.38 827
13596.48 817
13597.58 793
13598.68 801
13599.78 778
13600.88 822
13601.99 746
13603.09 787
13604.19 768
13605.29 775
13606.39 795
13607.49 775
13608.59 783
13609.70 807
13610.80 756
13611.90 783
13613.00 803
13614.10 803
13615.20 786
13616.31 786
13617.41 792
13618.51 790
13619.61 854
13620.71 817
13621.82 798
13622.92 799
13624.02 820
13625.12 809
13626.22 838
13627.33 839
13628.43 767
13629.53 764
13630.63 783
13631.74 843
13632.84 789
13633.94 801
13635.04 759
13636.15 833
13637.25 793
13638.35 754
13639.45 791
13640.56 780
13641.66 774
13642.76 776
13643.87 748
13644.97 760
13646.07 758
13647.17 774
13648.28 774
13649.38 804
13650.48 755
13651.59 791
13652.69 772
13653.79 708
13654.90 773
13656.00 759
13657.10 725
13658.21 735
13659.31 801
13660.41 757
13661.52 746
13662.62 726
13663.72 739
13664.83 754
13665.93 725
13667.04 727
13668.14 713
13669.24 715
13670.35 737
13671.45 754
13672.56 717
13673.66 709
13674.76 736
13675.87 732
13676.97 708
13678.08 754
13679.18 775
13680.29 762
13681.39 730
13682.49 746
13683.60 753
13684.70 705
13685.81 762
13686.91 767
13688.02 753
13689.12 743
13690.23 787
13691.33 759
13692.44 794
13693.54 737
13694.65 757
13695.75 724
13696.86 778
13697.96 772
13699.07 748
13700.17 777
13701.28 794
13702.38 778
13703.49 769
13704.59 744
13705.70 736
13706.80 777
13707.91 807
13709.02 781
13710.12 750
13711.23 781
13712.33 783
13713.44 819
13714.54 825
13715.65 816
13716.76 824
13717.86 842
13718.97 853
13720.07 819
13721.18 826
13722.29 819
13723.39 868
13724.50 897
13725.60 850
13726.71 853
13727.82 892
13728.92 910
13730.03 849
13731.14 918
13732.24 937
13733.35 888
13734.46 843
13735.56 871
13736.67 913
13737.78 921
13738.88 907
13739.99 920
13741.10 927
13742.20 959
13743.31 949
13744.42 1000
13745.52 983
13746.63 931
13747.74 946
13748.84 976
13749.95 1044
13751.06 965
13752.17 973
13753.27 1053
13754.38 995
13755.49 1073
13756.60 1073
13757.70 1088
13758.81 1125
13759.92 1131
13761.03 1244
13762.13 1263
13763.24 1186
13764.35 1291
13765.46 1325
13766.57 1385
13767.67 1347
13768.78 1340
13769.89 1385
13771.00 1450
13772.11 1470
13773.21 1461
13774.32 1435
13775.43 1434
13776.54 1393
13777.65 1363
13778.75 1240
13779.86 1286
13780.97 1278
13782.08 1255
13783.19 1155
13784.30 1058
13785.41 1108
13786.51 1147
13787.62 1094
13788.73 1047
13789.84 1050
13790.95 1038
13792.06 985
13793.17 1034
13794.28 1072
13795.39 1016
13796.49 1021
13797.60 1025
13798.71 949
13799.82 977
13800.93 944
13802.04 955
13803.15 979
13804.26 923
13805.37 915
13806.48 910
13807.59 892
13808.70 914
13809.81 927
13810.92 918
13812.03 919
13813.14 953
13814.25 932
13815.36 865
13816.47 889
13817.58 862
13818.69 889
13819.80 897
13820.91 852
13822.02 862
13823.13 849
13824.24 841
13825.35 868
13826.46 883
13827.57 882
13828.68 817
13829.79 833
13830.90 855
13832.01 830
13833.12 861
13834.23 885
13835.34 852
13836.45 859
13837.56 858
13838.67 867
13839.78 896
13840.89 879
13842.01 857
13843.12 896
13844.23 919
13845.34 930
13846.45 902
13847.56 908
13848.67 876
13849.78 913
13850.89 925
13852.01 878
13853.12 896
13854.23 898
13855.34 903
13856.45 968
13857.56 982
13858.67 966
13859.79 954
13860.90 939
13862.01 984
13863.12 986
13864.23 960
13865.34 968
13866.46 987
13867.57 974
13868.68 974
13869.79 946
13870.90 927
13872.02 943
13873.13 918
13874.24 931
13875.35 912
13876.47 858
13877.58 891
13878.69 864
13879.80 933
13880.92 908
13882.03 908
13883.14 872
13884.25 908
13885.37 902
13886.48 912
13887.59 908
13888.70 901
13889.82 894
13890.93 923
13892.04 950
13893.16 934
13894.27 932
13895.38 922
13896.49 947
13897.61 984
13898.72 919
13899.83 938
13900.95 918
13902.06 916
13903.17 930
13904.29 939
13905.40 928
13906.51 874
13907.63 925
13908.74 855
13909.85 903
13910.97 866
13912.08 869
13913.20 862
13914.31 829
13915.42 843
13916.54 859
13917.65 871
13918.77 859
13919.88 856
13920.99 858
13922.11 853
13923.22 859
13924.34 859
13925.45 881
13926.56 853
13927.68 850
13928.79 866
13929.91 819
13931.02 838
13932.14 800
13933.25 851
13934.37 850
13935.48 852
13936.60 844
13937.71 851
13938.83 874
13939.94 851
13941.05 795
13942.17 808
13943.28 822
13944.40 826
13945.51 821
13946.63 826
13947.75 835
13948.86 793
13949.98 830
13951.09 823
13952.21 793
13953.32 844
13954.44 820
13955.55 850
13956.67 850
13957.78 847
13958.90 854
13960.01 887
13961.13 853
13962.25 819
13963.36 778
13964.48 826
13965.59 839
13966.71 823
13967.83 812
13968.94 844
13970.06 865
13971.17 788
13972.29 793
13973.41 837
13974.52 842
13975.64 834
13976.75 816
13977.87 798
13978.99 836
13980.10 816
13981.22 866
13982.34 809
13983.45 852
13984.57 831
13985.69 881
13986.80 858
13987.92 839
13989.04 835
13990.15 829
13991.27 821
13992.39 849
13993.50 840
13994.62 880
13995.74 871
13996.86 833
13997.97 880
13999.09 865
14000.21 892
14001.33 862
14002.44 909
14003.56 917
14004.68 909
14005.79 868
14006.91 885
14008.03 937
14009.15 876
14010.27 910
14011.38 909
14012.50 927
14013.62 870
14014.74 885
14015.85 967
14016.97 972
14018.09 917
14019.21 958
14020.33 930
14021.44 922
14022.56 938
14023.68 922
14024.80 935
14025.92 967
14027.04 1004
14028.15 951
14029.27 927
14030.39 932
14031.51 913
14032.63 901
14033.75 910
14034.86 925
14035.98 911
14037.10 831
14038.22 917
14039.34 880
14040.46 863
14041.58 916
14042.70 851
14043.82 923
14044.93 902
14046.05 891
14047.17 890
14048.29 859
14049.41 861
14050.53 918
14051.65 875
14052.77 874
14053.89 939
14055.01 912
14056.13 921
14057.25 862
14058.37 883
14059.49 889
14060.61 881
14061.73 893
14062.85 957
14063.97 910
14065.09 929
14066.20 916
14067.32 894
14068.44 907
14069.56 919
14070.68 951
14071.81 963
14072.93 900
14074.05 970
14075.17 951
14076.29 969
14077.41 947
14078.53 983
14079.65 956
14080.77 988
14081.89 1038
14083.01 1014
14084.13 1020
14085.25 999
14086.37 1022
14087.49 1006
14088.61 1043
14089.73 1048
14090.85 1056
14091.97 1114
14093.10 1081
14094.22 1083
14095.34 1051
14096.46 1057
14097.58 1101
14098.70 1119
14099.82 1114
14100.94 1095
14102.07 1092
14103.19 1139
14104.31 1111
14105.43 1058
14106.55 1023
14107.67 1059
14108.79 1025
14109.92 1037
14111.04 945
14112.16 997
14113.28 970
14114.40 993
14115.52 969
14116.65 924
14117.77 923
14118.89 945
14120.01 862
14121.13 906
14122.26 923
14123.38 954
14124.50 906
14125.62 868
14126.75 878
14127.87 945
14128.99 901
14130.11 876
14131.24 927
14132.36 940
14133.48 936
14134.60 936
14135.73 924
14136.85 947
14137.97 936
14139.09 910
14140.22 977
14141.34 912
14142.46 881
14143.59 883
14144.71 934
14145.83 971
14146.95 904
14148.08 928
14149.20 937
14150.32 978
14151.45 907
14152.57 900
14153.69 939
14154.82 942
14155.94 899
14157.06 907
14158.19 930
14159.31 961
14160.44 940
14161.56 990
14162.68 974
14163.81 918
14164.93 947
14166.05 923
14167.18 931
14168.30 949
14169.43 977
14170.55 946
14171.67 899
14172.80 961
14173.92 901
14175.05 934
14176.17 903
14177.30 877
14178.42 886
14179.54 950
14180.67 937
14181.79 961
14182.92 987
14184.04 952
14185.17 937
14186.29 963
14187.42 923
14188.54 938
14189.67 912
14190.79 899
14191.92 939
14193.04 928
14194.17 925
14195.29 881
14196.42 929
14197.54 943
14198.67 948
14199.79 922
14200.92 949
14202.04 943
14203.17 945
14204.29 929
14205.42 928
14206.54 931
14207.67 917
14208.79 920
14209.92 1000
14211.05 1031
14212.17 931
14213.30 979
14214.42 956
14215.55 934
14216.67 932
14217.80 986
14218.93 993
14220.05 981
14221.18 984
14222.30 956
14223.43 1009
14224.56 934
14225.68 926
14226.81 989
14227.94 979
14229.06 1020
14230.19 1033
14231.32 1020
14232.44 1065
14233.57 1077
14234.70 1056
14235.82 1109
14236.95 1093
14238.08 1063
14239.20 1080
14240.33 1087
14241.46 1092
14242.58 1064
14243.71 1070
14244.84 1090
14245.96 1097
14247.09 1113
14248.22 1113
14249.34 1112
14250.47 1167
14251.60 1111
14252.73 1135
14253.85 1114
14254.98 1141
14256.11 1153
14257.24 1148
14258.36 1129
14259.49 1175
14260.62 1179
14261.75 1134
14262.87 1143
14264.00 1234
14265.13 1194
14266.26 1207
14267.39 1189
14268.51 1252
14269.64 1218
14270.77 1286
14271.90 1260
14273.03 1251
14274.15 1297
14275.28 1245
14276.41 1262
14277.54 1226
14278.67 1271
14279.80 1266
14280.92 1281
14282.05 1301
14283.18 1325
14284.31 1332
14285.44 1281
14286.57 1334
14287.70 1328
14288.82 1277
14289.95 1329
14291.08 1380
14292.21 1331
14293.34 1375
14294.47 1437
14295.60 1421
14296.73 1361
14297.86 1444
14298.99 1431
14300.11 1444
14301.24 1384
14302.37 1367
14303.50 1440
14304.63 1374
14305.76 1345
14306.89 1303
14308.02 1309
14309.15 1255
14310.28 1224
14311.41 1242
14312.54 1216
14313.67 1163
14314.80 1175
14315.93 1133
14317.06 1104
14318.19 1114
14319.32 1087
14320.45 1059
14321.58 1091
14322.71 1009
14323.84 1057
14324.97 1016
14326.10 987
14327.23 993
14328.36 944
14329.49 985
14330.62 959
14331.75 960
14332.88 983
14334.01 956
14335.14 960
14336.27 931
14337.40 921
14338.53 952
14339.66 930
14340.79 902
14341.93 908
14343.06 851
14344.19 891
14345.32 896
14346.45 882
14347.58 848
14348.71 896
14349.84 827
14350.97 883
14352.11 875
14353.24 864
14354.37 930
14355.50 868
14356.63 828
14357.76 863
14358.89 850
14360.03 853
14361.16 847
14362.29 793
14363.42 883
14364.55 804
14365.68 799
14366.82 829
14367.95 822
14369.08 771
14370.21 777
14371.34 777
14372.48 792
14373.61 839
14374.74 860
14375.87 770
14377.00 785
14378.14 765
14379.27 802
14380.40 807
14381.53 758
14382.67 784
14383.80 820
14384.93 821
14386.06 815
14387.20 803
14388.33 782
14389.46 810
14390.59 802
14391.73 813
14392.86 747
14393.99 733
14395.13 769
14396.26 815
14397.39 759
14398.53 736
14399.66 786
14400.79 777
14401.92 761
14403.06 820
14404.19 824
14405.32 779
14406.46 750
14407.59 777
14408.72 783
14409.86 767
14410.99 818
14412.13 798
14413.26 752
14414.39 779
14415.53 784
14416.66 723
14417.79 717
14418.93 735
14420.06 748
14421.20 778
14422.33 739
14423.46 728
14424.60 777
14425.73 796
14426.87 740
14428.00 730
14429.14 750
14430.27 737
14431.40 754
14432.54 775
14433.67 758
14434.81 743
14435.94 734
14437.08 762
14438.21 761
14439.35 744
14440.48 738
14441.62 751
14442.75 756
14443.88 736
14445.02 756
14446.15 778
14447.29 751
14448.42 760
14449.56 762
14450.70 764
14451.83 766
14452.97 758
14454.10 713
14455.24 718
14456.37 706
14457.51 723
14458.64 732
14459.78 738
14460.91 719
14462.05 752
14463.18 770
14464.32 747
14465.46 710
14466.59 675
14467.73 676
14468.86 723
14470.00 789
14471.14 722
14472.27 730
14473.41 731
14474.54 716
14475.68 731
14476.82 770
14477.95 717
14479.09 721
14480.22 729
14481.36 678
14482.50 685
14483.63 673
14484.77 671
14485.91 703
14487.04 692
14488.18 671
14489.32 686
14490.45 660
14491.59 705
14492.73 691
14493.86 669
14495.00 649
14496.14 674
14497.27 671
14498.41 683
14499.55 669
14500.69 678
14501.82 700
14502.96 684
14504.10 670
14505.23 666
14506.37 672
14507.51 687
14508.65 712
14509.78 658
14510.92 654
14512.06 612
14513.20 643
14514.33 649
14515.47 638
14516.61 622
14517.75 603
14518.89 633
14520.02 643
14521.16 574
14522.30 584
14523.44 637
14524.57 610
14525.71 608
14526.85 602
14527.99 623
14529.13 625
14530.27 651
14531.40 661
14532.54 592
14533.68 595
14534.82 573
14535.96 617
14537.10 607
14538.23 629
14539.37 655
14540.51 647
14541.65 601
14542.79 615
14543.93 609
14545.07 644
14546.21 625
14547.35 648
14548.48 622
14549.62 654
14550.76 626
14551.90 609
14553.04 629
14554.18 644
14555.32 662
14556.46 628
14557.60 662
14558.74 658
14559.88 638
14561.02 643
14562.16 658
14563.30 592
14564.43 579
14565.57 622
14566.71 656
14567.85 600
14568.99 583
14570.13 639
14571.27 674
14572.41 658
14573.55 628
14574.69 636
14575.83 658
14576.97 711
14578.11 671
14579.25 672
14580.39 658
14581.53 659
14582.67 689
14583.81 624
14584.96 648
14586.10 712
14587.24 691
14588.38 682
14589.52 638
14590.66 651
14591.80 706
14592.94 693
14594.08 690
14595.22 654
14596.36 694
14597.50 715
14598.64 690
14599.78 669
14600.93 674
14602.07 716
14603.21 717
14604.35 647
14605.49 704
14606.63 731
14607.77 746
14608.91 710
14610.06 728
14611.20 720
14612.34 700
14613.48 707
14614.62 765
14615.76 810
14616.91 742
14618.05 755
14619.19 764
14620.33 806
14621.47 820
14622.61 765
14623.76 769
14624.90 806
14626.04 834
14627.18 839
14628.32 793
14629.47 808
14630.61 862
14631.75 888
14632.89 854
14634.04 813
14635.18 855
14636.32 857
14637.46 853
14638.61 834
14639.75 804
14640.89 798
14642.03 753
14643.18 770
14644.32 810
14645.46 792
14646.60 733
14647.75 734
14648.89 720
14650.03 706
14651.18 731
14652.32 715
14653.46 692
14654.61 675
14655.75 655
14656.89 714
14658.03 727
14659.18 647
14660.32 675
14661.46 699
14662.61 674
14663.75 643
14664.90 649
14666.04 682
14667.18 693
14668.33 630
14669.47 657
14670.61 661
14671.76 667
14672.90 679
14674.05 675
14675.19 624
14676.33 628
14677.48 653
14678.62 619
14679.77 622
14680.91 658
14682.05 649
14683.20 612
14684.34 610
14685.49 617
14686.63 599
14687.78 615
14688.92 642
14690.06 616
14691.21 593
14692.35 618
14693.50 618
14694.64 622
14695.79 556
14696.93 616
14698.08 600
14699.22 600
14700.37 582
14701.51 604
14702.66 571
14703.80 601
14704.95 561
14706.09 572
14707.24 571
14708.38 557
14709.53 590
14710.67 621
14711.82 607
14712.96 572
14714.11 601
14715.26 636
14716.40 614
14717.55 657
14718.69 621
14719.84 624
14720.98 603
14722.13 592
14723.28 612
14724.42 615
14725.57 598
14726.71 590
14727.86 602
14729.01 641
14730.15 683
14731.30 650
14732.44 600
14733.59 601
14734.74 603
14735.88 640
14737.03 646
14738.18 634
14739.32 609
14740.47 647
14741.61 663
14742.76 631
14743.91 583
14745.05 604
14746.20 610
14747.35 642
14748.49 628
14749.64 629
14750.79 606
14751.94 611
14753.08 628
14754.23 624
14755.38 632
14756.52 592
14757.67 637
14758.82 636
14759.97 645
14761.11 597
14762.26 591
14763.41 623
14764.55 640
14765.70 606
14766.85 631
14768.00 670
14769.15 685
14770.29 624
14771.44 654
14772.59 657
14773.74 647
14774.88 652
14776.03 659
14777.18 756
14778.33 708
14779.48 689
14780.62 678
14781.77 676
14782.92 720
14784.07 722
14785.22 754
14786.36 723
14787.51 697
14788.66 670
14789.81 700
14790.96 692
14792.11 685
14793.26 692
14794.40 708
14795.55 699
14796.70 732
14797.85 734
14799.00 699
14800.15 687
14801.30 699
14802.45 714
14803.59 714
14804.74 713
14805.89 703
14807.04 637
14808.19 682
14809.34 708
14810.49 751
14811.64 665
14812.79 622
14813.94 663
14815.09 652
14816.24 716
14817.39 698
14818.53 667
14819.68 672
14820.83 674
14821.98 674
14823.13 631
14824.28 622
14825.43 614
14826.58 609
14827.73 642
14828.88 638
14830.03 643
14831.18 601
14832.33 614
14833.48 622
14834.63 605
14835.78 621
14836.93 557
14838.08 581
14839.23 577
14840.38 567
14841.53 588
14842.69 516
14843.84 538
14844.99 544
14846.14 523
14847.29 535
14848.44 603
14849.59 562
14850.74 561
14851.89 564
14853.04 545
14854.19 509
14855.34 524
14856.49 560
14857.65 548
14858.80 539
14859.95 509
14861.10 528
14862.25 563
14863.40 526
14864.55 518
14865.70 495
14866.86 515
14868.01 536
14869.16 544
14870.31 534
14871.46 511
14872.61 518
14873.77 530
14874.92 510
14876.07 552
14877.22 528
14878.37 513
14879.52 492
14880.68 521
14881.83 515
14882.98 547
14884.13 519
14885.28 529
14886.44 507
14887.59 526
14888.74 510
14889.89 489
14891.05 480
14892.20 530
14893.35 474
14894.50 499
14895.66 507
14896.81 543
14897.96 531
14899.11 524
14900.27 515
14901.42 513
14902.57 536
14903.72 526
14904.88 499
14906.03 505
14907.18 548
14908.34 515
14909.49 494
14910.64 499
14911.80 493
14912.95 508
14914.10 501
14915.26 507
14916.41 489
14917.56 525
14918.72 513
14919.87 504
14921.02 518
14922.18 512
14923.33 538
14924.48 527
14925.64 535
14926.79 520
14927.94 496
14929.10 499
14930.25 501
14931.41 528
14932.56 529
14933.71 525
14934.87 515
14936.02 538
14937.18 547
14938.33 511
14939.48 518
14940.64 553
14941.79 555
14942.95 554
14944.10 532
14945.26 488
14946.41 526
14947.57 535
14948.72 540
14949.87 520
14951.03 502
14952.18 497
14953.34 511
14954.49 519
14955.65 541
14956.80 552
14957.96 559
14959.11 516
14960.27 505
14961.42 475
14962.58 495
14963.73 520
14964.89 489
14966.04 464
14967.20 454
14968.36 511
14969.51 485
14970.67 481
14971.82 492
14972.98 446
14974.13 473
14975.29 444
14976.44 469
14977.60 493
14978.76 496
14979.91 482
14981.07 491
14982.22 477
14983.38 453
14984.53 443
14985.69 453
14986.85 434
14988.00 458
14989.16 468
14990.32 452
14991.47 446
14992.63 451
14993.78 428
14994.94 446
14996.10 441
14997.25 413
14998.41 434
14999.57 417
15000.72 463
15001.88 449
15003.04 448
15004.19 434
15005.35 423
15006.51 477
15007.66 444
15008.82 451
15009.98 435
15011.13 445
15012.29 429
15013.45 431
15014.61 437
15015.76 443
15016.92 413
15018.08 410
15019.23 416
15020.39 424
15021.55 442
15022.71 424
15023.86 454
15025.02 445
15026.18 446
15027.34 433
15028.49 432
15029.65 419
15030.81 416
15031.97 373
15033.13 425
15034.28 413
15035.44 400
15036.60 397
15037.76 436
15038.92 393
15040.07 384
15041.23 367
15042.39 420
15043.55 444
15044.71 396
15045.87 401
15047.02 417
15048.18 406
15049.34 430
15050.50 396
15051.66 406
15052.82 406
15053.98 400
15055.13 407
15056.29 386
15057.45 413
15058.61 420
15059.77 404
15060.93 389
15062.09 375
15063.25 398
15064.40 424
15065.56 397
15066.72 396
15067.88 402
15069.04 375
15070.20 411
15071.36 415
15072.52 390
15073.68 409
15074.84 418
15076.00 400
15077.16 395
15078.32 373
15079.48 388
15080.64 431
15081.80 431
15082.96 391
15084.12 373
15085.28 404
15086.44 410
15087.60 382
15088.76 394
15089.92 380
15091.08 435
15092.24 432
15093.40 393
15094.56 418
15095.72 430
15096.88 389
15098.04 385
15099.20 373
15100.36 396
15101.52 401
15102.68 424
15103.84 396
15105.00 393
15106.16 384
15107.32 401
15108.48 415
15109.64 393
15110.80 389
15111.96 390
15113.13 368
15114.29 378
15115.45 373
15116.61 437
15117.77 412
15118.93 390
15120.09 399
15121.25 395
15122.42 392
15123.58 386
15124.74 371
15125.90 411
15127.06 404
15128.22 363
15129.38 397
15130.55 422
15131.71 401
15132.87 387
15134.03 390
15135.19 394
15136.35 390
15137.52 393
15138.68 377
15139.84 428
15141.00 413
15142.16 418
15143.33 397
15144.49 363
15145.65 379
15146.81 377
15147.97 401
15149.14 379
15150.30 406
15151.46 419
15152.62 428
15153.79 387
15154.95 387
15156.11 387
15157.27 391
15158.44 410
15159.60 386
15160.76 412
15161.93 401
15163.09 416
15164.25 404
15165.41 395
15166.58 383
15167.74 362
15168.90 376
15170.07 381
15171.23 393
15172.39 356
15173.56 399
15174.72 382
15175.88 347
15177.05 401
15178.21 364
15179.37 394
15180.54 361
15181.70 421
15182.86 430
15184.03 439
15185.19 437
15186.36 435
15187.52 395
15188.68 390
15189.85 371
15191.01 400
15192.17 383
15193.34 384
15194.50 371
15195.67 424
15196.83 407
15198.00 431
15199.16 386
15200.32 432
15201.49 406
15202.65 422
15203.82 408
15204.98 407
15206.15 377
15207.31 432
15208.48 420
15209.64 425
15210.80 411
15211.97 376
15213.13 408
15214.30 395
15215.46 434
15216.63 401
15217.79 428
15218.96 412
15220.12 405
15221.29 413
15222.45 421
15223.62 432
15224.78 450
15225.95 449
15227.11 439
15228.28 441
15229.45 458
15230.61 495
15231.78 457
15232.94 459
15234.11 459
15235.27 409
15236.44 442
15237.60 447
15238.77 430
15239.94 442
15241.10 458
15242.27 438
15243.43 425
15244.60 410
15245.77 450
15246.93 444
15248.10 428
15249.26 402
15250.43 420
15251.60 448
15252.76 412
15253.93 396
15255.10 402
15256.26 415
15257.43 422
15258.60 422
15259.76 394
15260.93 376
15262.10 390
15263.26 395
15264.43 399
15265.60 398
15266.76 372
15267.93 370
15269.10 360
15270.26 368
15271.43 369
15272.60 363
15273.76 375
15274.93 400
15276.10 380
15277.27 398
15278.43 390
15279.60 384
15280.77 345
15281.94 368
15283.10 370
15284.27 354
15285.44 408
15286.61 377
15287.77 358
15288.94 394
15290.11 359
15291.28 356
15292.44 389
15293.61 369
15294.78 391
15295.95 383
15297.12 366
15298.28 362
15299.45 398
15300.62 378
15301.79 364
15302.96 378
15304.12 412
15305.29 405
15306.46 414
15307.63 390
15308.80 385
15309.97 376
15311.14 364
15312.30 360
15313.47 361
15314.64 368
15315.81 398
15316.98 361
15318.15 376
15319.32 380
15320.49 397
15321.65 402
15322.82 388
15323.99 383
15325.16 384
15326.33 411
15327.50 360
15328.67 363
15329.84 376
15331.01 390
15332.18 373
15333.35 405
15334.52 407
15335.69 382
15336.85 368
15338.02 384
15339.19 380
15340.36 401
15341.53 391
15342.70 405
15343.87 391
15345.04 379
15346.21 377
15347.38 413
15348.55 372
15349.72 371
15350.89 386
15352.06 370
15353.23 363
15354.40 380
15355.57 354
15356.74 368
15357.91 396
15359.08 399
15360.25 397
15361.43 398
15362.60 408
15363.77 380
15364.94 386
15366.11 344
15367.28 380
15368.45 371
15369.62 411
15370.79 374
15371.96 386
15373.13 388
15374.30 450
15375.47 386
15376.65 371
15377.82 360
15378.99 375
15380.16 395
15381.33 386
15382.50 363
15383.67 385
15384.84 405
15386.02 390
15387.19 384
15388.36 360
15389.53 364
15390.70 383
15391.87 407
15393.04 413
15394.22 400
15395.39 366
15396.56 369
15397.73 391
15398.90 336
15400.08 378
15401.25 382
15402.42 344
15403.59 375
15404.76 382
15405.94 377
15407.11 405
15408.28 389
15409.45 396
15410.63 385
15411.80 380
15412.97 387
15414.14 369
15415.31 371
15416.49 365
15417.66 384
15418.83 358
15420.01 361
15421.18 348
15422.35 363
15423.52 371
15424.70 356
15425.87 350
15427.04 404
15428.22 355
15429.39 366
15430.56 352
15431.73 358
15432.91 366
15434.08 375
15435.25 377
15436.43 362
15437.60 383
15438.77 444
15439.95 387
15441.12 326
15442.30 358
15443.47 372
15444.64 359
15445.82 371
15446.99 357
15448.16 375
15449.34 379
15450.51 367
15451.69 363
15452.86 377
15454.03 388
15455.21 366
15456.38 338
15457.56 346
15458.73 373
15459.90 383
15461.08 314
15462.25 355
15463.43 349
15464.60 339
15465.78 346
15466.95 370
15468.12 371
15469.30 368
15470.47 375
15471.65 339
15472.82 360
15474.00 337
15475.17 378
15476.35 366
15477.52 379
15478.70 325
15479.87 369
15481.05 369
15482.22 344
15483.40 332
15484.57 346
15485.75 328
15486.92 377
15488.10 378
15489.27 361
15490.45 343
15491.62 338
15492.80 368
15493.98 352
15495.15 381
15496.33 356
15497.50 342
15498.68 329
15499.85 336
15501.03 325
15502.21 356
15503.38 374
15504.56 374
15505.73 331
15506.91 353
15508.09 359
15509.26 347
15510.44 367
15511.61 344
15512.79 395
15513.97 342
15515.14 412
15516.32 347
15517.50 346
15518.67 345
15519.85 328
15521.02 325
15522.20 355
15523.38 341
15524.55 374
15525.73 365
15526.91 345
15528.09 354
15529.26 339
15530.44 383
15531.62 391
15532.79 369
15533.97 364
15535.15 370
15536.32 353
15537.50 346
15538.68 335
15539.86 360
15541.03 364
15542.21 419
15543.39 343
15544.57 331
15545.74 338
15546.92 362
15548.10 365
15549.28 356
15550.45 385
15551.63 366
15552.81 377
15553.99 377
15555.16 382
15556.34 328
15557.52 375
15558.70 369
15559.88 359
15561.05 342
15562.23 356
15563.41 386
15564.59 390
15565.77 398
15566.95 366
15568.12 412
15569.30 375
15570.48 403
15571.66 392
15572.84 365
15574.02 357
15575.19 396
15576.37 382
15577.55 373
15578.73 345
15579.91 406
15581.09 379
15582.27 414
15583.45 381
15584.62 397
15585.80 394
15586.98 387
15588.16 397
15589.34 357
15590.52 388
15591.70 376
15592.88 425
15594.06 381
15595.24 384
15596.42 439
15597.60 424
15598.78 442
15599.96 417
15601.14 416
15602.31 438
15603.49 470
15604.67 447
15605.85 434
15607.03 441
15608.21 437
15609.39 440
15610.57 424
15611.75 417
15612.93 414
15614.11 463
15615.29 466
15616.47 462
15617.65 452
15618.83 456
15620.01 438
15621.19 431
15622.38 440
15623.56 437
15624.74 435
15625.92 487
15627.10 457
15628.28 488
15629.46 467
15630.64 463
15631.82 502
15633.00 475
15634.18 414
15635.36 459
15636.54 450
15637.72 466
15638.91 448
15640.09 460
15641.27 443
15642.45 463
15643.63 481
15644.81 485
15645.99 481
15647.17 459
15648.36 540
15649.54 525
15650.72 501
15651.90 452
15653.08 473
15654.26 516
15655.44 481
15656.63 488
15657.81 505
15658.99 507
15660.17 502
15661.35 480
15662.54 478
15663.72 490
15664.90 456
15666.08 499
15667.26 525
15668.45 493
15669.63 491
15670.81 484
15671.99 483
15673.17 495
15674.36 437
15675.54 465
15676.72 489
15677.90 479
15679.09 467
15680.27 476
15681.45 494
15682.63 435
15683.82 448
15685.00 475
15686.18 482
15687.37 491
15688.55 502
15689.73 446
15690.91 453
15692.10 482
15693.28 508
15694.46 492
15695.65 480
15696.83 507
15698.01 488
15699.20 553
15700.38 435
15701.56 492
15702.75 471
15703.93 515
15705.11 481
15706.30 500
15707.48 517
15708.66 488
15709.85 516
15711.03 549
15712.22 537
15713.40 497
15714.58 523
15715.77 535
15716.95 564
15718.14 523
15719.32 536
15720.50 545
15721.69 493
15722.87 484
15724.06 493
15725.24 463
15726.43 523
15727.61 517
15728.79 492
15729.98 502
15731.16 510
15732.35 547
15733.53 549
15734.72 492
15735.90 488
15737.09 527
15738.27 528
15739.46 546
15740.64 524
15741.83 539
15743.01 530
15744.20 566
15745.38 536
15746.57 507
15747.75 488
15748.94 537
15750.12 543
15751.31 534
15752.49 536
15753.68 548
15754.86 567
15756.05 518
15757.23 537
15758.42 532
15759.60 547
15760.79 563
15761.98 570
15763.16 521
15764.35 557
15765.53 482
15766.72 492
15767.90 534
15769.09 509
15770.28 514
15771.46 498
15772.65 547
15773.83 535
15775.02 514
15776.21 523
15777.39 515
15778.58 532
15779.77 502
15780.95 511
15782.14 520
15783.33 509
15784.51 528
15785.70 500
15786.89 504
15788.07 522
15789.26 547
15790.45 477
15791.63 476
15792.82 477
15794.01 450
15795.19 480
15796.38 487
15797.57 474
15798.75 494
15799.94 478
15801.13 475
15802.32 477
15803.50 480
15804.69 489
15805.88 477
15807.06 449
15808.25 446
15809.44 443
15810.63 445
15811.81 435
15813.00 454
15814.19 421
15815.38 428
15816.57 436
15817.75 489
15818.94 428
15820.13 401
15821.32 403
15822.50 440
15823.69 421
15824.88 455
15826.07 443
15827.26 484
15828.44 495
15829.63 428
15830.82 470
15832.01 413
15833.20 426
15834.39 434
15835.57 437
15836.76 459
15837.95 452
15839.14 468
15840.33 425
15841.52 411
15842.71 436
15843.90 405
15845.08 418
15846.27 434
15847.46 428
15848.65 440
15849.84 450
15851.03 458
15852.22 433
15853.41 437
15854.60 435
15855.79 416
15856.97 444
15858.16 428
15859.35 434
15860.54 457
15861.73 438
15862.92 443
15864.11 403
15865.30 418
15866.49 462
15867.68 453
15868.87 455
15870.06 438
15871.25 438
15872.44 427
15873.63 443
15874.82 452
15876.01 459
15877.20 448
15878.39 475
15879.58 481
15880.77 448
15881.96 474
15883.15 449
15884.34 489
15885.53 484
15886.72 523
15887.91 459
15889.10 437
15890.29 466
15891.48 471
15892.67 514
15893.86 466
15895.05 444
15896.24 475
15897.44 480
15898.63 458
15899.82 479
15901.01 508
15902.20 430
15903.39 489
15904.58 500
15905.77 499
15906.96 497
15908.15 489
15909.35 506
15910.54 506
15911.73 491
15912.92 518
15914.11 518
15915.30 480
15916.49 458
15917.69 500
15918.88 518
15920.07 517
15921.26 479
15922.45 486
15923.64 489
15924.84 519
15926.03 492
15927.22 542
15928.41 521
15929.60 499
15930.80 448
15931.99 481
15933.18 524
15934.37 504
15935.56 466
15936.76 493
15937.95 475
15939.14 489
15940.33 535
15941.53 456
15942.72 484
15943.91 475
15945.10 498
15946.30 473
15947.49 419
15948.68 406
15949.87 440
15951.07 447
15952.26 399
15953.45 439
15954.65 436
15955.84 433
15957.03 416
15958.22 405
15959.42 397
15960.61 382
15961.80 431
15963.00 430
15964.19 410
15965.38 386
15966.58 428
15967.77 435
15968.96 380
15970.16 418
15971.35 432
15972.54 404
15973.74 403
15974.93 404
15976.13 385
15977.32 390
15978.51 391
15979.71 402
15980.90 363
15982.09 371
15983.29 363
15984.48 376
15985.68 363
15986.87 367
15988.06 391
15989.26 396
15990.45 398
15991.65 378
15992.84 355
15994.04 384
15995.23 395
15996.43 347
15997.62 406
15998.81 379
16000.01 362
16001.20 355
16002.40 362
16003.59 395
16004.79 355
16005.98 360
16007.18 367
16008.37 378
16009.57 354
16010.76 339
16011.96 368
16013.15 382
16014.35 395
16015.54 356
16016.74 351
16017.93 383
16019.13 342
16020.32 373
16021.52 381
16022.72 368
16023.91 351
16025.11 402
16026.30 400
16027.50 334
16028.69 372
16029.89 360
16031.08 362
16032.28 345
16033.48 366
16034.67 328
16035.87 348
16037.06 331
16038.26 355
16039.46 321
16040.65 314
16041.85 365
16043.05 387
16044.24 356
16045.44 350
16046.63 344
16047.83 353
16049.03 341
16050.22 304
16051.42 343
16052.62 324
16053.81 351
16055.01 345
16056.21 337
16057.40 334
16058.60 355
16059.80 374
16060.99 365
16062.19 314
16063.39 305
16064.58 335
16065.78 336
16066.98 325
16068.18 333
16069.37 360
16070.57 366
16071.77 344
16072.97 332
16074.16 335
16075.36 349
16076.56 346
16077.76 333
16078.95 346
16080.15 338
16081.35 330
16082.55 324
16083.74 339
16084.94 330
16086.14 311
16087.34 369
16088.53 322
16089.73 300
16090.93 322
16092.13 333
16093.33 334
16094.53 314
16095.72 337
16096.92 309
16098.12 296
16099.32 335
16100.52 332
16101.72 299
16102.91 337
16104.11 330
16105.31 325
16106.51 310
16107.71 325
16108.91 323
16110.11 329
16111.30 323
16112.50 289
16113.70 312
16114.90 347
16116.10 325
16117.30 304
16118.50 343
16119.70 352
16120.90 323
16122.10 316
16123.29 304
16124.49 318
16125.69 327
16126.89 318
16128.09 318
16129.29 311
16130.49 334
16131.69 334
16132.89 346
16134.09 348
16135.29 320
16136.49 334
16137.69 321
16138.89 309
16140.09 323
16141.29 327
16142.49 310
16143.69 311
16144.89 324
16146.09 341
16147.29 338
16148.49 325
16149.69 306
16150.89 328
16152.09 324
16153.29 318
16154.49 336
16155.69 338
16156.89 357
16158.09 317
16159.29 319
16160.49 311
16161.69 310
16162.89 304
16164.09 340
16165.30 325
16166.50 288
16167.70 345
16168.90 362
16170.10 348
16171.30 290
16172.50 289
16173.70 326
16174.90 318
16176.10 320
16177.31 307
16178.51 310
16179.71 321
16180.91 345
16182.11 358
16183.31 290
16184.51 301
16185.72 321
16186.92 345
16188.12 312
16189.32 314
16190.52 321
16191.72 362
16192.93 359
16194.13 315
16195.33 316
16196.53 338
16197.73 327
16198.94 314
16200.14 316
16201.34 316
16202.54 304
16203.74 347
16204.95 331
16206.15 319
16207.35 339
16208.55 339
16209.76 309
16210.96 342
16212.16 330
16213.36 320
16214.57 324
16215.77 302
16216.97 352
16218.17 356
16219.38 342
16220.58 337
16221.78 339
16222.99 366
16224.19 314
16225.39 358
16226.59 330
16227.80 348
16229.00 324
16230.20 353
16231.41 350
16232.61 326
16233.81 332
16235.02 341
16236.22 376
16237.42 346
16238.63 378
16239.83 345
16241.04 339
16242.24 341
16243.44 373
16244.65 384
16245.85 337
16247.05 362
16248.26 374
16249.46 344
16250.67 348
16251.87 393
16253.07 386
16254.28 382
16255.48 357
16256.69 346
16257.89 338
16259.09 365
16260.30 341
16261.50 345
16262.71 355
16263.91 323
16265.12 349
16266.32 365
16267.53 349
16268.73 356
16269.94 385
16271.14 363
16272.34 383
16273.55 358
16274.75 371
16275.96 352
16277.16 365
16278.37 349
16279.57 357
16280.78 391
16281.98 379
16283.19 380
16284.39 383
16285.60 381
16286.81 357
16288.01 361
16289.22 380
16290.42 401
16291.63 353
16292.83 381
16294.04 354
16295.24 389
16296.45 381
16297.66 397
16298.86 393
16300.07 371
16301.27 401
16302.48 419
16303.68 385
16304.89 391
16306.10 385
16307.30 385
16308.51 422
16309.71 394
16310.92 386
16312.13 356
16313.33 378
16314.54 359
16315.75 368
16316.95 355
16318.16 362
16319.37 365
16320.57 366
16321.78 339
16322.99 355
16324.19 390
16325.40 357
16326.61 349
16327.81 372
16329.02 380
16330.23 358
16331.43 344
16332.64 322
16333.85 322
16335.05 321
16336.26 371
16337.47 332
16338.68 324
16339.88 349
16341.09 340
16342.30 337
16343.51 326
16344.71 306
16345.92 310
16347.13 333
16348.34 354
16349.54 322
16350.75 346
16351.96 332
16353.17 342
16354.37 333
16355.58 329
16356.79 295
16358.00 337
16359.21 334
16360.41 303
16361.62 274
16362.83 332
16364.04 332
16365.25 321
16366.45 299
16367.66 297
16368.87 325
16370.08 333
16371.29 295
16372.50 318
16373.71 291
16374.91 325
16376.12 307
16377.33 346
16378.54 283
16379.75 284
16380.96 339
16382.17 319
16383.38 307
16384.58 305
16385.79 342
16387.00 326
16388.21 312
16389.42 318
16390.63 310
16391.84 309
16393.05 329
16394.26 304
16395.47 316
16396.68 311
16397.89 329
16399.09 300
16400.30 318
16401.51 314
16402.72 328
16403.93 332
16405.14 301
16406.35 286
16407.56 300
16408.77 332
16409.98 315
16411.19 298
16412.40 288
16413.61 317
16414.82 306
16416.03 278
16417.24 312
16418.45 309
16419.66 303
16420.87 323
16422.08 306
16423.29 283
16424.50 317
16425.71 334
16426.92 320
16428.14 308
16429.35 332
16430.56 327
16431.77 306
16432.98 317
16434.19 302
16435.40 304
16436.61 322
16437.82 325
16439.03 311
16440.24 325
16441.45 329
16442.67 296
16443.88 308
16445.09 292
16446.30 329
16447.51 297
16448.72 295
16449.93 322
16451.14 283
16452.36 308
16453.57 323
16454.78 301
16455.99 280
16457.20 334
16458.41 308
16459.63 307
16460.84 286
16462.05 288
16463.26 288
16464.47 312
16465.68 282
16466.90 271
16468.11 292
16469.32 332
16470.53 302
16471.74 304
16472.96 291
16474.17 262
16475.38 305
16476.59 295
16477.81 310
16479.02 257
16480.23 275
16481.44 278
16482.66 297
16483.87 304
16485.08 275
16486.29 287
16487.51 289
16488.72 318
16489.93 305
16491.15 312
16492.36 337
16493.57 281
16494.78 278
16496.00 276
16497.21 284
16498.42 295
16499.64 300
16500.85 292
16502.06 280
16503.28 277
16504.49 305
16505.70 309
16506.92 268
16508.13 293
16509.34 295
16510.56 306
16511.77 315
16512.98 307
16514.20 302
16515.41 265
16516.63 302
16517.84 302
16519.05 243
16520.27 306
16521.48 281
16522.70 306
16523.91 271
16525.12 275
16526.34 327
16527.55 298
16528.77 288
16529.98 276
16531.20 282
16532.41 267
16533.62 287
16534.84 288
16536.05 292
16537.27 272
16538.48 270
16539.70 308
16540.91 319
16542.13 289
16543.34 290
16544.56 307
16545.77 324
16546.99 297
16548.20 315
16549.42 295
16550.63 300
16551.85 277
16553.06 284
16554.28 281
16555.49 303
16556.71 302
16557.92 324
16559.14 290
16560.35 266
16561.57 305
16562.78 300
16564.00 314
16565.21 310
16566.43 291
16567.65 317
16568.86 319
16570.08 306
16571.29 323
16572.51 310
16573.73 342
16574.94 340
16576.16 322
16577.37 298
16578.59 288
16579.81 303
16581.02 308
16582.24 318
16583.45 287
16584.67 299
16585.89 290
16587.10 301
16588.32 307
16589.54 291
16590.75 290
16591.97 293
16593.19 306
16594.40 304
16595.62 289
16596.84 292
16598.05 303
16599.27 310
16600.49 320
16601.70 314
16602.92 309
16604.14 293
16605.35 303
16606.57 280
16607.79 330
16609.01 319
16610.22 285
16611.44 288
16612.66 286
16613.88 285
16615.09 272
16616.31 285
16617.53 268
16618.75 248
16619.96 281
16621.18 314
16622.40 286
16623.62 273
16624.83 273
16626.05 282
16627.27 253
16628.49 282
16629.71 270
16630.92 301
16632.14 302
16633.36 278
16634.58 268
16635.80 253
16637.01 276
16638.23 289
16639.45 275
16640.67 290
16641.89 297
16643.11 262
16644.32 282
16645.54 292
16646.76 266
16647.98 296
16649.20 280
16650.42 270
16651.64 257
16652.86 283
16654.07 301
16655.29 301
16656.51 289
16657.73 237
16658.95 267
16660.17 285
16661.39 295
16662.61 291
16663.83 310
16665.05 305
16666.27 312
16667.48 306
16668.70 272
16669.92 276
16671.14 283
16672.36 263
16673.58 264
16674.80 290
16676.02 308
16677.24 304
16678.46 268
16679.68 289
16680.90 271
16682.12 292
16683.34 298
16684.56 304
16685.78 265
16687.00 278
16688.22 283
16689.44 286
16690.66 275
16691.88 274
16693.10 320
16694.32 294
16695.54 303
16696.76 313
16697.98 282
16699.20 296
16700.42 268
16701.64 269
16702.87 326
16704.09 314
16705.31 245
16706.53 252
16707.75 267
16708.97 290
16710.19 266
16711.41 298
16712.63 282
16713.85 287
16715.07 288
16716.30 286
16717.52 294
16718.74 268
16719.96 295
16721.18 291
16722.40 286
16723.62 234
16724.85 269
16726.07 289
16727.29 281
16728.51 278
16729.73 305
16730.95 268
16732.17 279
16733.40 291
16734.62 261
16735.84 243
16737.06 287
16738.28 277
16739.51 283
16740.73 271
16741.95 252
16743.17 286
16744.39 265
16745.62 271
16746.84 243
16748.06 292
16749.28 303
16750.51 278
16751.73 254
16752.95 266
16754.17 297
16755.40 276
16756.62 267
16757.84 267
16759.06 260
16760.29 271
16761.51 272
16762.73 254
16763.96 260
16765.18 261
16766.40 265
16767.62 287
16768.85 274
16770.07 266
16771.29 323
16772.52 285
16773.74 296
16774.96 283
16776.19 293
16777.41 308
16778.63 280
16779.86 268
16781.08 294
16782.30 283
16783.53 267
16784.75 296
16785.97 267
16787.20 262
16788.42 303
16789.65 299
16790.87 288
16792.09 270
16793.32 267
16794.54 269
16795.77 270
16796.99 264
16798.21 250
16799.44 259
16800.66 255
16801.89 254
16803.11 278
16804.34 270
16805.56 286
16806.78 290
16808.01 280
16809.23 279
16810.46 261
16811.68 276
16812.91 303
16814.13 314
16815.36 267
16816.58 251
16817.81 284
16819.03 321
16820.26 300
16821.48 263
16822.71 296
16823.93 282
16825.16 300
16826.38 302
16827.61 275
16828.83 277
16830.06 283
16831.28 290
16832.51 251
16833.73 265
16834.96 277
16836.19 281
16837.41 290
16838.64 281
16839.86 320
16841.09 296
16842.31 301
16843.54 300
16844.76 297
16845.99 251
16847.22 284
16848.44 285
16849.67 283
16850.89 280
16852.12 290
16853.35 298
16854.57 320
16855.80 300
16857.03 286
16858.25 321
16859.48 323
16860.71 322
16861.93 285
16863.16 311
16864.38 288
16865.61 331
16866.84 347
16868.06 324
16869.29 356
16870.52 344
16871.74 337
16872.97 347
16874.20 332
16875.43 320
16876.65 336
16877.88 349
16879.11 360
16880.33 386
16881.56 369
16882.79 363
16884.02 358
16885.24 381
16886.47 360
16887.70 377
16888.93 346
16890.15 313
16891.38 310
16892.61 374
16893.84 346
16895.06 338
16896.29 320
16897.52 309
16898.75 361
16899.97 327
16901.20 330
16902.43 290
16903.66 338
16904.89 333
16906.11 326
16907.34 360
16908.57 313
16909.80 344
16911.03 335
16912.26 297
16913.48 283
16914.71 286
16915.94 320
16917.17 317
16918.40 284
16919.63 285
16920.85 315
16922.08 294
16923.31 282
16924.54 323
16925.77 326
16927.00 322
16928.23 320
16929.46 317
16930.69 299
16931.91 310
16933.14 282
16934.37 286
16935.60 300
16936.83 285
16938.06 299
16939.29 281
16940.52 304
16941.75 276
16942.98 271
16944.21 305
16945.44 294
16946.67 285
16947.90 304
16949.13 287
16950.35 294
16951.58 285
16952.81 303
16954.04 290
16955.27 292
16956.50 302
16957.73 294
16958.96 281
16960.19 281
16961.42 299
16962.65 288
16963.88 284
16965.11 302
16966.34 282
16967.58 282
16968.81 279
16970.04 263
16971.27 265
16972.50 271
16973.73 277
16974.96 271
16976.19 278
16977.42 289
16978.65 294
16979.88 339
16981.11 275
16982.34 271
16983.57 284
16984.80 295
16986.04 279
16987.27 300
16988.50 296
16989.73 268
16990.96 284
16992.19 297
16993.42 320
16994.65 285
16995.88 291
16997.12 265
16998.35 276
16999.58 239
17000.81 280
17002.04 266
17003.27 251
17004.51 302
17005.74 265
17006.97 280
17008.20 284
17009.43 249
17010.66 258
17011.90 272
17013.13 283
17014.36 297
17015.59 300
17016.82 271
17018.06 266
17019.29 276
17020.52 287
17021.75 289
17022.99 247
17024.22 286
17025.45 303
17026.68 281
17027.92 293
17029.15 269
17030.38 250
17031.61 261
17032.85 273
17034.08 279
17035.31 270
17036.54 251
17037.78 239
17039.01 244
17040.24 248
17041.48 237
17042.71 273
17043.94 286
17045.18 278
17046.41 241
17047.64 263
17048.88 292
17050.11 253
17051.34 264
17052.58 266
17053.81 265
17055.04 265
17056.28 264
17057.51 265
17058.74 275
17059.98 264
17061.21 280
17062.44 280
17063.68 252
17064.91 252
17066.15 283
17067.38 283
17068.61 272
17069.85 253
17071.08 262
17072.32 283
17073.55 269
17074.78 288
17076.02 252
17077.25 259
17078.49 268
17079.72 265
17080.96 269
17082.19 251
17083.42 242
17084.66 264
17085.89 292
17087.13 255
17088.36 263
17089.60 271
17090.83 258
17092.07 254
17093.30 250
17094.54 267
17095.77 245
17097.01 275
17098.24 308
17099.48 296
17100.71 262
17101.95 282
17103.18 254
17104.42 263
17105.65 230
17106.89 263
17108.12 282
17109.36 263
17110.60 269
17111.83 270
17113.07 276
17114.30 241
17115.54 278
17116.77 271
17118.01 266
17119.25 281
17120.48 268
17121.72 213
17122.95 233
17124.19 260
17125.43 291
17126.66 279
17127.90 252
17129.13 251
17130.37 246
17131.61 241
17132.84 242
17134.08 230
17135.32 245
17136.55 243
17137.79 249
17139.02 233
17140.26 234
17141.50 268
17142.73 229
17143.97 246
17145.21 262
17146.44 267
17147.68 251
17148.92 271
17150.16 246
17151.39 220
17152.63 234
17153.87 299
17155.10 233
17156.34 237
17157.58 251
17158.82 251
17160.05 239
17161.29 255
17162.53 249
17163.76 239
17165.00 245
17166.24 245
17167.48 237
17168.72 257
17169.95 258
17171.19 271
17172.43 240
17173.67 216
17174.90 240
17176.14 238
17177.38 237
17178.62 243
17179.86 234
17181.09 242
17182.33 246
17183.57 250
17184.81 233
17186.05 258
17187.28 228
17188.52 235
17189.76 230
17191.00 270
17192.24 267
17193.48 259
17194.72 257
17195.95 246
17197.19 247
17198.43 292
17199.67 232
17200.91 234
17202.15 250
17203.39 224
17204.63 241
17205.86 248
17207.10 246
17208.34 209
17209.58 213
17210.82 221
17212.06 264
17213.30 222
17214.54 230
17215.78 199
17217.02 238
17218.26 243
17219.50 263
17220.74 237
17221.97 254
17223.21 241
17224.45 232
17225.69 246
17226.93 209
17228.17 230
17229.41 235
17230.65 249
17231.89 249
17233.13 225
17234.37 232
17235.61 241
17236.85 242
17238.09 213
17239.33 215
17240.57 246
17241.81 245
17243.05 242
17244.29 225
17245.53 197
17246.77 260
17248.02 244
17249.26 244
17250.50 228
17251.74 206
17252.98 232
17254.22 252
17255.46 240
17256.70 226
17257.94 234
17259.18 260
17260.42 248
17261.66 249
17262.90 241
17264.15 235
17265.39 241
17266.63 230
17267.87 220
17269.11 238
17270.35 273
17271.59 227
17272.83 218
17274.08 229
17275.32 224
17276.56 246
17277.80 265
17279.04 232
17280.28 233
17281.52 230
17282.77 250
17284.01 258
17285.25 234
17286.49 218
17287.73 212
17288.98 223
17290.22 210
17291.46 232
17292.70 222
17293.94 230
17295.19 229
17296.43 236
17297.67 256
17298.91 235
17300.16 210
17301.40 220
17302.64 231
17303.88 210
17305.13 195
17306.37 245
17307.61 243
17308.85 222
17310.10 232
17311.34 249
17312.58 242
17313.82 220
17315.07 231
17316.31 213
17317.55 225
17318.80 201
17320.04 227
17321.28 252
17322.53 252
17323.77 239
17325.01 236
17326.26 208
17327.50 233
17328.74 247
17329.99 217
17331.23 247
17332.47 247
17333.72 269
17334.96 247
17336.20 230
17337.45 222
17338.69 243
17339.93 235
17341.18 243
17342.42 237
17343.67 213
17344.91 236
17346.15 230
17347.40 221
17348.64 223
17349.89 253
17351.13 222
17352.37 218
17353.62 233
17354.86 206
17356.11 220
17357.35 213
17358.60 219
17359.84 238
17361.09 232
17362.33 240
17363.57 211
17364.82 244
17366.06 246
17367.31 222
17368.55 257
17369.80 220
17371.04 234
17372.29 267
17373.53 225
17374.78 231
17376.02 225
17377.27 231
17378.51 242
17379.76 222
17381.00 238
17382.25 261
17383.50 236
17384.74 220
17385.99 243
17387.23 272
17388.48 247
17389.72 263
17390.97 238
17392.21 240
17393.46 226
17394.71 271
17395.95 249
17397.20 213
17398.44 218
17399.69 209
17400.93 230
17402.18 216
17403.43 246
17404.67 224
17405.92 262
17407.17 236
17408.41 247
17409.66 228
17410.90 244
17412.15 216
17413.40 215
17414.64 215
17415.89 233
17417.14 229
17418.38 232
17419.63 243
17420.88 222
17422.12 267
17423.37 232
17424.62 251
17425.86 193
17427.11 230
17428.36 237
17429.60 252
17430.85 230
17432.10 229
17433.35 252
17434.59 257
17435.84 253
17437.09 247
17438.33 253
17439.58 220
17440.83 238
17442.08 229
17443.32 241
17444.57 213
17445.82 245
17447.07 244
17448.32 238
17449.56 238
17450.81 254
17452.06 255
17453.31 222
17454.55 219
17455.80 242
17457.05 245
17458.30 238
17459.55 258
17460.79 232
17462.04 258
17463.29 227
17464.54 233
17465.79 215
17467.04 226
17468.28 218
17469.53 251
17470.78 232
17472.03 204
17473.28 209
17474.53 238
17475.78 217
17477.02 231
17478.27 237
17479.52 250
17480.77 234
17482.02 209
17483.27 252
17484.52 237
17485.77 255
17487.02 238
17488.26 247
17489.51 238
17490.76 262
17492.01 249
17493.26 246
17494.51 241
17495.76 237
17497.01 251
17498.26 270
17499.51 262
17500.76 242
17502.01 278
17503.26 239
17504.51 235
17505.76 247
17507.01 242
17508.26 264
17509.51 280
17510.76 255
17512.01 272
17513.26 255
17514.51 256
17515.76 271
17517.01 280
17518.26 274
17519.51 268
17520.76 264
17522.01 241
17523.26 249
17524.51 250
17525.76 293
17527.01 260
17528.26 286
17529.51 248
17530.76 255
17532.01 245
17533.26 273
17534.51 303
17535.76 255
17537.01 261
17538.27 267
17539.52 297
17540.77 280
17542.02 277
17543.27 268
17544.52 274
17545.77 292
17547.02 270
17548.27 282
17549.53 258
17550.78 314
17552.03 296
17553.28 256
17554.53 290
17555.78 292
17557.03 244
17558.29 276
17559.54 261
17560.79 273
17562.04 272
17563.29 259
17564.54 247
17565.80 259
17567.05 265
17568.30 270
17569.55 280
17570.80 255
17572.06 277
17573.31 262
17574.56 235
17575.81 267
17577.07 267
17578.32 276
17579.57 260
17580.82 258
17582.08 290
17583.33 263
17584.58 282
17585.83 264
17587.09 260
17588.34 235
17589.59 247
17590.84 260
17592.10 254
17593.35 248
17594.60 269
17595.86 264
17597.11 249
17598.36 273
17599.61 241
17600.87 237
17602.12 232
17603.37 275
17604.63 261
17605.88 288
17607.13 283
17608.39 264
17609.64 284
17610.89 256
17612.15 256
17613.40 253
17614.66 270
17615.91 274
17617.16 264
17618.42 234
17619.67 265
17620.92 276
17622.18 280
17623.43 246
17624.69 250
17625.94 266
17627.19 240
17628.45 253
17629.70 266
17630.96 234
17632.21 238
17633.47 270
17634.72 264
17635.97 229
17637.23 251
17638.48 243
17639.74 271
17640.99 242
17642.25 248
17643.50 268
17644.76 274
17646.01 245
17647.27 242
17648.52 252
17649.78 248
17651.03 263
17652.28 260
17653.54 261
17654.80 259
17656.05 277
17657.31 270
17658.56 232
17659.82 228
17661.07 265
17662.33 280
17663.58 238
17664.84 231
17666.09 251
17667.35 240
17668.60 244
17669.86 225
17671.11 202
17672.37 238
17673.63 238
17674.88 248
17676.14 228
17677.39 216
17678.65 229
17679.91 246
17681.16 241
17682.42 233
17683.67 247
17684.93 244
17686.19 215
17687.44 242
17688.70 224
17689.95 232
17691.21 203
17692.47 211
17693.72 255
17694.98 240
17696.24 226
17697.49 238
17698.75 228
17700.01 213
17701.26 214
17702.52 228
17703.78 263
17705.03 262
17706.29 208
17707.55 214
17708.81 244
17710.06 222
17711.32 219
17712.58 247
17713.83 203
17715.09 198
17716.35 208
17717.61 244
17718.86 221
17720.12 214
17721.38 225
17722.63 223
17723.89 220
17725.15 221
17726.41 241
17727.67 227
17728.92 224
17730.18 242
17731.44 219
17732.70 272
17733.95 267
17735.21 241
17736.47 225
17737.73 218
17738.99 234
17740.24 185
17741.50 229
17742.76 211
17744.02 212
17745.28 216
17746.54 230
17747.79 227
17749.05 188
17750.31 215
17751.57 220
17752.83 242
17754.09 214
17755.35 235
17756.60 221
17757.86 222
17759.12 208
17760.38 208
17761.64 198
17762.90 199
17764.16 214
17765.42 228
17766.67 231
17767.93 226
17769.19 247
17770.45 240
17771.71 219
17772.97 216
17774.23 218
17775.49 215
17776.75 225
17778.01 212
17779.27 221
17780.53 221
17781.79 210
17783.05 218
17784.31 221
17785.57 212
17786.83 213
17788.09 222
17789.35 225
17790.61 196
17791.87 217
17793.13 227
17794.39 215
17795.65 216
17796.91 240
17798.17 228
17799.43 202
17800.69 211
17801.95 207
17803.21 221
17804.47 237
17805.73 228
17806.99 222
17808.25 225
17809.51 220
17810.77 209
17812.03 246
17813.29 210
17814.55 200
17815.81 214
17817.07 277
17818.33 210
17819.60 221
17820.86 221
17822.12 229
17823.38 234
17824.64 221
17825.90 185
17827.16 197
17828.42 203
17829.68 217
17830.95 224
17832.21 247
17833.47 229
17834.73 193
17835.99 241
17837.25 216
17838.51 180
17839.78 204
17841.04 213
17842.30 207
17843.56 211
17844.82 220
17846.08 216
17847.35 194
17848.61 220
17849.87 267
17851.13 236
17852.39 205
17853.66 203
17854.92 217
17856.18 195
17857.44 205
17858.71 195
17859.97 218
17861.23 216
17862.49 205
17863.76 222
17865.02 217
17866.28 193
17867.54 217
17868.81 220
17870.07 186
17871.33 182
17872.59 205
17873.86 223
17875.12 209
17876.38 188
17877.65 200
17878.91 235
17880.17 242
17881.44 215
17882.70 180
17883.96 164
17885.22 181
17886.49 214
17887.75 211
17889.01 208
17890.28 221
17891.54 247
17892.81 238
17894.07 203
17895.33 217
17896.60 196
17897.86 222
17899.12 219
17900.39 212
17901.65 206
17902.92 211
17904.18 213
17905.44 207
17906.71 208
17907.97 193
17909.24 184
17910.50 212
17911.76 209
17913.03 183
17914.29 211
17915.56 237
17916.82 219
17918.09 189
17919.35 196
17920.61 219
17921.88 201
17923.14 191
17924.41 206
17925.67 210
17926.94 208
17928.20 183
17929.47 193
17930.73 207
17932.00 190
17933.26 190
17934.53 193
17935.79 210
17937.06 210
17938.32 205
17939.59 214
17940.85 225
17942.12 218
17943.38 250
17944.65 246
17945.91 193
17947.18 196
17948.44 206
17949.71 199
17950.98 184
17952.24 232
17953.51 216
17954.77 226
17956.04 219
17957.30 208
17958.57 188
17959.84 193
17961.10 183
17962.37 196
17963.63 240
17964.90 210
17966.17 197
17967.43 237
17968.70 223
17969.96 201
17971.23 212
17972.50 191
17973.76 227
17975.03 224
17976.30 205
17977.56 197
17978.83 234
17980.10 204
17981.36 230
17982.63 203
17983.90 205
17985.16 202
17986.43 231
17987.70 227
17988.96 176
17990.23 215
17991.50 239
17992.76 226
17994.03 197
17995.30 196
17996.57 198
17997.83 203
17999.10 197
18000.37 222
18001.64 200
18002.90 208
18004.17 197
18005.44 181
18006.71 194
18007.97 192
18009.24 223
18010.51 210
18011.78 206
18013.04 186
18014.31 210
18015.58 218
18016.85 215
18018.12 183
18019.38 194
18020.65 220
18021.92 208
18023.19 184
18024.46 201
18025.72 198
18026.99 186
18028.26 209
18029.53 202
18030.80 193
18032.07 194
18033.33 285
18034.60 205
18035.87 209
18037.14 196
18038.41 194
18039.68 220
18040.95 233
18042.22 200
18043.48 211
18044.75 193
18046.02 216
18047.29 215
18048.56 208
18049.83 195
18051.10 207
18052.37 212
18053.64 172
18054.91 183
18056.17 179
18057.44 206
18058.71 199
18059.98 233
18061.25 213
18062.52 208
18063.79 201
18065.06 206
18066.33 210
18067.60 193
18068.87 206
18070.14 186
18071.41 218
18072.68 187
18073.95 186
18075.22 219
18076.49 229
18077.76 222
18079.03 203
18080.30 195
18081.57 203
18082.84 202
18084.11 210
18085.38 180
18086.65 206
18087.92 210
18089.19 220
18090.46 200
18091.73 173
18093.00 186
18094.27 221
18095.55 210
18096.82 207
18098.09 214
18099.36 218
18100.63 221
18101.90 192
18103.17 194
18104.44 214
18105.71 209
18106.98 201
18108.25 193
18109.53 210
18110.80 209
18112.07 211
18113.34 220
18114.61 214
18115.88 197
18117.15 224
18118.43 205
18119.70 199
18120.97 198
18122.24 232
18123.51 192
18124.78 201
18126.05 211
18127.33 235
18128.60 234
18129.87 214
18131.14 222
18132.41 205
18133.69 228
18134.96 209
18136.23 242
18137.50 206
18138.77 188
18140.05 204
18141.32 215
18142.59 209
18143.86 199
18145.14 232
18146.41 213
18147.68 188
18148.95 201
18150.23 183
18151.50 211
18152.77 211
18154.04 201
18155.32 211
18156.59 248
18157.86 219
18159.14 232
18160.41 208
18161.68 200
18162.96 215
18164.23 238
18165.50 239
18166.77 205
18168.05 192
18169.32 232
18170.59 213
18171.87 194
18173.14 214
18174.41 221
18175.69 209
18176.96 212
18178.24 200
18179.51 192
18180.78 214
18182.06 222
18183.33 219
18184.60 213
18185.88 194
18187.15 189
18188.43 206
18189.70 202
18190.97 199
18192.25 225
18193.52 212
18194.80 221
18196.07 194
18197.34 163
18198.62 191
18199.89 212
18201.17 196
18202.44 201
18203.72 206
18204.99 202
18206.27 222
18207.54 225
18208.82 221
18210.09 203
18211.36 200
18212.64 222
18213.91 198
18215.19 210
18216.46 196
18217.74 182
18219.01 187
18220.29 216
18221.56 222
18222.84 206
18224.11 185
18225.39 180
18226.67 203
18227.94 211
18229.22 196
18230.49 180
18231.77 220
18233.04 232
18234.32 207
18235.59 203
18236.87 193
18238.14 200
18239.42 214
18240.70 196
18241.97 185
18243.25 195
18244.52 203
18245.80 248
18247.08 221
18248.35 169
18249.63 188
18250.90 205
18252.18 190
18253.46 191
18254.73 194
18256.01 188
18257.29 193
18258.56 200
18259.84 233
18261.11 200
18262.39 196
18263.67 209
18264.94 203
18266.22 210
18267.50 201
18268.77 195
18270.05 213
18271.33 194
18272.61 206
18273.88 212
18275.16 197
18276.44 214
18277.71 194
18278.99 187
18280.27 192
18281.54 196
18282.82 205
18284.10 196
18285.38 209
18286.65 199
18287.93 213
18289.21 200
18290.49 164
18291.76 204
18293.04 201
18294.32 216
18295.60 194
18296.88 233
18298.15 208
18299.43 218
18300.71 215
18301.99 200
18303.26 201
18304.54 203
18305.82 206
18307.10 217
18308.38 215
18309.66 210
18310.93 187
18312.21 204
18313.49 197
18314.77 209
18316.05 204
18317.33 186
18318.60 229
18319.88 226
18321.16 225
18322.44 211
18323.72 196
18325.00 190
18326.28 205
18327.55 198
18328.83 213
18330.11 218
18331.39 241
18332.67 237
18333.95 242
18335.23 200
18336.51 215
18337.79 176
18339.07 224
18340.35 191
18341.62 212
18342.90 199
18344.18 182
18345.46 188
18346.74 185
18348.02 204
18349.30 229
18350.58 186
18351.86 186
18353.14 189
18354.42 206
18355.70 225
18356.98 208
18358.26 215
18359.54 222
18360.82 205
18362.10 210
18363.38 205
18364.66 216
18365.94 216
18367.22 204
18368.50 209
18369.78 203
18371.06 212
18372.34 216
18373.62 211
18374.90 187
18376.18 199
18377.46 217
18378.74 208
18380.03 221
18381.31 201
18382.59 199
18383.87 213
18385.15 199
18386.43 186
18387.71 191
18388.99 219
18390.27 234
18391.55 231
18392.83 216
18394.12 211
18395.40 211
18396.68 208
18397.96 194
18399.24 219
18400.52 196
18401.80 214
18403.08 230
18404.37 202
18405.65 190
18406.93 189
18408.21 208
18409.49 200
18410.77 224
18412.06 224
18413.34 201
18414.62 196
18415.90 221
18417.18 215
18418.47 201
18419.75 212
18421.03 224
18422.31 210
18423.59 172
18424.88 209
18426.16 191
18427.44 205
18428.72 209
18430.01 206
18431.29 195
18432.57 211
18433.85 211
18435.14 189
18436.42 191
18437.70 218
18438.98 229
18440.27 202
18441.55 213
18442.83 198
18444.12 241
18445.40 193
18446.68 207
18447.96 201
18449.25 200
18450.53 186
18451.81 171
18453.10 192
18454.38 213
18455.66 183
18456.95 205
18458.23 198
18459.51 217
18460.80 203
18462.08 193
18463.36 208
18464.65 190
18465.93 187
18467.22 194
18468.50 194
18469.78 218
18471.07 202
18472.35 212
18473.63 219
18474.92 195
18476.20 188
18477.49 207
18478.77 222
18480.05 211
18481.34 190
18482.62 211
18483.91 173
18485.19 201
18486.48 191
18487.76 193
18489.04 164
18490.33 179
18491.61 186
18492.90 189
18494.18 170
18495.47 181
18496.75 213
18498.04 210
18499.32 189
18500.61 183
18501.89 203
18503.18 210
18504.46 182
18505.75 185
18507.03 192
18508.32 218
18509.60 205
18510.89 225
18512.17 230
18513.46 184
18514.74 190
18516.03 192
18517.31 198
18518.60 200
18519.89 209
18521.17 210
18522.46 213
18523.74 174
18525.03 195
18526.31 206
18527.60 190
18528.89 197
18530.17 181
18531.46 195
18532.74 225
18534.03 220
18535.32 206
18536.60 220
18537.89 200
18539.17 212
18540.46 216
18541.75 185
18543.03 214
18544.32 211
18545.61 206
18546.89 216
18548.18 207
18549.47 219
18550.75 207
18552.04 225
18553.33 229
18554.61 234
18555.90 231
18557.19 244
18558.47 215
18559.76 224
18561.05 192
18562.33 190
18563.62 192
18564.91 202
18566.19 218
18567.48 194
18568.77 206
18570.06 211
18571.34 206
18572.63 218
18573.92 225
18575.21 254
18576.49 211
18577.78 226
18579.07 238
18580.36 210
18581.64 218
18582.93 219
18584.22 229
18585.51 216
18586.80 227
18588.08 225
18589.37 227
18590.66 237
18591.95 204
18593.24 227
18594.52 215
18595.81 205
18597.10 194
18598.39 236
18599.68 218
18600.96 241
18602.25 262
18603.54 274
18604.83 202
18606.12 226
18607.41 253
18608.70 258
18609.98 236
18611.27 206
18612.56 228
18613.85 232
18615.14 256
18616.43 229
18617.72 214
18619.01 220
18620.30 222
18621.58 235
18622.87 223
18624.16 214
18625.45 226
18626.74 236
18628.03 220
18629.32 220
18630.61 228
18631.90 233
18633.19 254
18634.48 213
18635.77 203
18637.06 209
18638.35 214
18639.64 239
18640.93 206
18642.22 220
18643.51 196
18644.80 231
18646.09 205
18647.38 194
18648.67 218
18649.96 205
18651.25 211
18652.54 196
18653.83 212
18655.12 203
18656.41 232
18657.70 239
18658.99 248
18660.28 197
18661.57 199
18662.86 214
18664.15 203
18665.44 238
18666.73 220
18668.02 218
18669.31 208
18670.60 188
18671.89 227
18673.18 201
18674.48 190
18675.77 196
18677.06 201
18678.35 193
18679.64 198
18680.93 188
18682.22 210
18683.51 193
18684.80 187
18686.10 193
18687.39 212
18688.68 205
18689.97 161
18691.26 201
18692.55 212
18693.84 215
18695.14 209
18696.43 207
18697.72 211
18699.01 211
18700.30 216
18701.60 182
18702.89 197
18704.18 186
18705.47 194
18706.76 227
18708.06 211
18709.35 178
18710.64 194
18711.93 193
18713.22 208
18714.52 215
18715.81 212
18717.10 193
18718.39 207
18719.69 176
18720.98 195
18722.27 203
18723.56 213
18724.86 168
18726.15 180
18727.44 207
18728.73 195
18730.03 199
18731.32 203
18732.61 225
18733.91 210
18735.20 212
18736.49 189
18737.79 193
18739.08 187
18740.37 183
18741.66 194
18742.96 219
18744.25 213
18745.54 217
18746.84 199
18748.13 210
18749.43 211
18750.72 205
18752.01 222
18753.31 215
18754.60 199
18755.89 171
18757.19 197
18758.48 194
18759.77 176
18761.07 177
18762.36 202
18763.66 195
18764.95 181
18766.24 203
18767.54 208
18768.83 187
18770.13 201
18771.42 183
18772.72 202
18774.01 211
18775.30 192
18776.60 180
18777.89 218
18779.19 206
18780.48 198
18781.78 209
18783.07 199
18784.37 205
18785.66 198
18786.96 182
18788.25 198
18789.55 213
18790.84 193
18792.14 185
18793.43 204
18794.73 193
18796.02 196
18797.32 194
18798.61 178
18799.91 195
18801.20 179
18802.50 191
18803.79 178
18805.09 183
18806.38 192
18807.68 198
18808.97 208
18810.27 197
18811.57 215
18812.86 216
18814.16 190
18815.45 197
18816.75 201
18818.05 177
18819.34 183
18820.64 205
18821.93 211
18823.23 161
18824.53 193
18825.82 208
18827.12 187
18828.41 219
18829.71 190
18831.01 188
18832.30 200
18833.60 199
18834.90 194
18836.19 189
18837.49 171
18838.79 196
18840.08 195
18841.38 194
18842.68 207
18843.97 210
18845.27 187
18846.57 192
18847.86 193
18849.16 186
18850.46 208
18851.75 188
18853.05 187
18854.35 196
18855.65 179
18856.94 173
18858.24 198
18859.54 183
18860.83 189
18862.13 191
18863.43 193
18864.73 191
18866.02 174
18867.32 207
18868.62 180
18869.92 169
18871.21 213
18872.51 203
18873.81 183
18875.11 197
18876.41 186
18877.70 221
18879.00 181
18880.30 181
18881.60 191
18882.90 187
18884.19 196
18885.49 163
18886.79 179
18888.09 173
18889.39 196
18890.69 173
18891.98 185
18893.28 192
18894.58 180
18895.88 165
18897.18 209
18898.48 224
18899.78 197
18901.07 198
18902.37 203
18903.67 189
18904.97 161
18906.27 176
18907.57 178
18908.87 190
18910.17 192
18911.47 175
18912.77 190
18914.06 179
18915.36 171
18916.66 176
18917.96 198
18919.26 212
18920.56 145
18921.86 180
18923.16 193
18924.46 189
18925.76 189
18927.06 171
18928.36 199
18929.66 223
18930.96 173
18932.26 204
18933.56 173
18934.86 172
18936.16 173
18937.46 189
18938.76 180
18940.06 170
18941.36 172
18942.66 175
18943.96 168
18945.26 188
18946.56 190
18947.86 180
18949.16 174
18950.46 172
18951.76 193
18953.06 185
18954.36 197
18955.66 189
18956.96 183
18958.26 174
18959.56 153
18960.87 180
18962.17 189
18963.47 169
18964.77 140
18966.07 198
18967.37 190
18968.67 177
18969.97 173
18971.27 185
18972.57 185
18973.88 186
18975.18 195
18976.48 174
18977.78 165
18979.08 168
18980.38 189
18981.68 176
18982.99 177
18984.29 202
18985.59 192
18986.89 186
18988.19 204
18989.49 180
18990.80 188
18992.10 210
18993.40 197
18994.70 170
18996.00 173
18997.31 200
18998.61 195
18999.91 235
19001.21 200
19002.51 171
19003.82 186
19005.12 213
19006.42 182
19007.72 187
19009.03 173
19010.33 202
19011.63 192
19012.93 176
19014.24 143
19015.54 176
19016.84 165
19018.15 187
19019.45 187
19020.75 167
19022.05 180
19023.36 209
19024.66 193
19025.96 183
19027.27 159
19028.57 179
19029.87 208
19031.18 195
19032.48 194
19033.78 187
19035.09 175
19036.39 191
19037.69 207
19039.00 192
19040.30 175
19041.60 182
19042.91 172
19044.21 186
19045.51 203
19046.82 193
19048.12 205
19049.43 213
19050.73 169
19052.03 154
19053.34 145
19054.64 178
19055.95 214
19057.25 197
19058.55 180
19059.86 171
19061.16 181
19062.47 200
19063.77 164
19065.08 170
19066.38 191
19067.68 187
19068.99 160
19070.29 209
19071.60 214
19072.90 191
19074.21 188
19075.51 174
19076.82 172
19078.12 187
19079.43 201
19080.73 197
19082.04 198
19083.34 209
19084.65 174
19085.95 178
19087.26 206
19088.56 192
19089.87 213
19091.17 210
19092.48 206
19093.78 165
19095.09 172
19096.39 182
19097.70 159
19099.00 197
19100.31 161
19101.62 158
19102.92 183
19104.23 187
19105.53 196
19106.84 183
19108.14 189
19109.45 189
19110.76 188
19112.06 194
19113.37 185
19114.67 176
19115.98 193
19117.29 201
19118.59 191
19119.90 178
19121.21 181
19122.51 173
19123.82 171
19125.13 163
19126.43 188
19127.74 181
19129.04 171
19130.35 189
19131.66 154
19132.96 183
19134.27 188
19135.58 192
19136.89 189
19138.19 195
19139.50 187
19140.81 178
19142.11 209
19143.42 173
19144.73 177
19146.03 190
19147.34 170
19148.65 187
19149.96 174
19151.26 185
19152.57 195
19153.88 187
19155.19 187
19156.49 200
19157.80 204
19159.11 183
19160.42 186
19161.72 185
19163.03 169
19164.34 187
19165.65 177
19166.96 178
19168.26 174
19169.57 177
19170.88 193
19172.19 164
19173.50 188
19174.80 197
19176.11 153
19177.42 184
19178.73 162
19180.04 189
19181.34 160
19182.65 158
19183.96 184
19185.27 166
19186.58 189
19187.89 174
19189.20 192
19190.50 160
19191.81 203
19193.12 167
19194.43 171
19195.74 178
19197.05 193
19198.36 170
19199.67 175
19200.98 180
19202.28 192
19203.59 176
19204.90 175
19206.21 180
19207.52 169
19208.83 201
19210.14 168
19211.45 194
19212.76 194
19214.07 176
19215.38 162
19216.69 181
19218.00 165
19219.31 165
19220.62 191
19221.93 148
19223.24 163
19224.55 190
19225.86 167
19227.17 169
19228.48 192
19229.79 200
19231.10 176
19232.41 183
19233.72 193
19235.03 189
19236.34 156
19237.65 167
19238.96 192
19240.27 170
19241.58 153
19242.89 185
19244.20 170
19245.51 183
19246.82 171
19248.13 191
19249.44 183
19250.75 184
19252.06 176
19253.37 180
19254.69 176
19256.00 182
19257.31 176
19258.62 158
19259.93 187
19261.24 195
19262.55 174
19263.86 186
19265.17 159
19266.49 187
19267.80 187
19269.11 177
19270.42 169
19271.73 155
19273.04 166
19274.35 190
19275.67 188
19276.98 185
19278.29 182
19279.60 166
19280.91 183
19282.22 180
19283.54 152
19284.85 206
19286.16 179
19287.47 191
19288.78 196
19290.10 185
19291.41 172
19292.72 190
19294.03 208
19295.34 174
19296.66 198
19297.97 178
19299.28 195
19300.59 181
19301.91 175
19303.22 185
19304.53 181
19305.84 189
19307.16 204
19308.47 185
19309.78 179
19311.10 206
19312.41 191
19313.72 199
19315.03 168
19316.35 184
19317.66 188
19318.97 182
19320.29 192
19321.60 164
19322.91 163
19324.23 177
19325.54 189
19326.85 179
19328.17 165
19329.48 167
19330.79 170
19332.11 193
19333.42 194
19334.73 171
19336.05 186
19337.36 188
19338.67 184
19339.99 163
19341.30 171
19342.62 193
19343.93 185
19345.24 174
19346.56 163
19347.87 159
19349.19 186
19350.50 169
19351.81 198
19353.13 164
19354.44 173
19355.76 196
19357.07 193
19358.39 187
19359.70 160
19361.02 193
19362.33 190
19363.64 215
19364.96 207
19366.27 189
19367.59 185
19368.90 205
19370.22 195
19371.53 169
19372.85 169
19374.16 172
19375.48 174
19376.79 195
19378.11 171
19379.42 173
19380.74 175
19382.05 209
19383.37 185
19384.68 190
19386.00 184
19387.31 195
19388.63 210
19389.95 180
19391.26 184
19392.58 178
19393.89 168
19395.21 199
19396.52 191
19397.84 170
19399.16 171
19400.47 190
19401.79 189
19403.10 170
19404.42 179
19405.73 203
19407.05 184
19408.37 167
19409.68 187
19411.00 191
19412.32 182
19413.63 186
19414.95 180
19416.26 176
19417.58 188
19418.90 185
19420.21 188
19421.53 192
19422.85 175
19424.16 181
19425.48 203
19426.80 206
19428.11 181
19429.43 166
19430.75 209
19432.06 187
19433.38 204
19434.70 190
19436.02 201
19437.33 163
19438.65 172
19439.97 180
19441.28 175
19442.60 178
19443.92 165
19445.24 189
19446.55 190
19447.87 196
19449.19 180
19450.51 197
19451.82 175
19453.14 174
19454.46 201
19455.78 180
19457.09 196
19458.41 174
19459.73 184
19461.05 177
19462.37 174
19463.68 182
19465.00 193
19466.32 168
19467.64 176
19468.96 165
19470.28 186
19471.59 187
19472.91 160
19474.23 170
19475.55 187
19476.87 185
19478.19 178
19479.50 163
19480.82 155
19482.14 181
19483.46 173
19484.78 167
19486.10 157
19487.42 172
19488.73 165
19490.05 142
19491.37 155
19492.69 169
19494.01 178
19495.33 167
19496.65 159
19497.97 167
19499.29 161
19500.61 199
19501.93 174
19503.25 174
19504.56 181
19505.88 187
19507.20 195
19508.52 156
19509.84 153
19511.16 135
19512.48 178
19513.80 189
19515.12 208
19516.44 181
19517.76 195
19519.08 217
19520.40 201
19521.72 173
19523.04 151
19524.36 158
19525.68 179
19527.00 182
19528.32 154
19529.64 181
19530.96 172
19532.28 195
19533.60 172
19534.92 155
19536.24 186
19537.56 170
19538.88 159
19540.20 152
19541.53 170
19542.85 159
19544.17 168
19545.49 197
19546.81 170
19548.13 167
19549.45 147
19550.77 163
19552.09 180
19553.41 167
19554.73 177
19556.06 175
19557.38 195
19558.70 163
19560.02 149
19561.34 160
19562.66 167
19563.98 182
19565.30 157
19566.63 151
19567.95 152
19569.27 167
19570.59 185
19571.91 195
19573.23 168
19574.56 171
19575.88 184
19577.20 207
19578.52 177
19579.84 180
19581.17 175
19582.49 176
19583.81 156
19585.13 155
19586.45 176
19587.78 172
19589.10 178
19590.42 187
19591.74 181
19593.07 180
19594.39 177
19595.71 197
19597.03 191
19598.36 174
19599.68 152
19601.00 167
19602.32 197
19603.65 187
19604.97 192
19606.29 177
19607.61 167
19608.94 175
19610.26 163
19611.58 175
19612.91 146
19614.23 189
19615.55 164
19616.88 163
19618.20 142
19619.52 179
19620.85 199
19622.17 180
19623.49 159
19624.82 167
19626.14 179
19627.46 176
19628.79 186
19630.11 167
19631.43 162
19632.76 146
19634.08 195
19635.41 192
19636.73 172
19638.05 182
19639.38 188
19640.70 226
19642.03 172
19643.35 154
19644.67 178
19646.00 169
19647.32 176
19648.65 150
19649.97 174
19651.29 163
19652.62 171
19653.94 187
19655.27 171
19656.59 169
19657.92 175
19659.24 189
19660.57 198
19661.89 192
19663.22 179
19664.54 194
19665.87 165
19667.19 171
19668.52 158
19669.84 162
19671.17 181
19672.49 195
19673.82 186
19675.14 190
19676.47 172
19677.79 182
19679.12 190
19680.44 164
19681.77 193
19683.09 181
19684.42 177
19685.74 173
19687.07 137
19688.39 189
19689.72 182
19691.05 183
19692.37 158
19693.70 172
19695.02 172
19696.35 183
19697.68 182
19699.00 163
19700.33 187
19701.65 175
19702.98 179
19704.31 163
19705.63 170
19706.96 172
19708.28 175
19709.61 187
19710.94 174
19712.26 164
19713.59 175
19714.92 185
19716.24 177
19717.57 168
19718.90 157
19720.22 165
19721.55 189
19722.88 176
19724.20 183
19725.53 170
19726.86 163
19728.18 178
19729.51 173
19730.84 183
19732.16 194
19733.49 193
19734.82 170
19736.15 177
19737.47 180
19738.80 161
19740.13 157
19741.46 175
19742.78 188
19744.11 200
19745.44 187
19746.77 182
19748.09 173
19749.42 199
19750.75 176
19752.08 172
19753.40 174
19754.73 164
19756.06 196
19757.39 160
19758.72 183
19760.04 160
19761.37 162
19762.70 197
19764.03 192
19765.36 164
19766.68 149
19768.01 181
19769.34 180
19770.67 191
19772.00 176
19773.33 176
19774.66 173
19775.98 169
19777.31 175
19778.64 147
19779.97 172
19781.30 189
19782.63 178
19783.96 174
19785.29 162
19786.61 163
19787.94 183
19789.27 177
19790.60 186
19791.93 195
19793.26 189
19794.59 175
19795.92 186
19797.25 158
19798.58 173
19799.91 179
19801.24 192
19802.56 150
19803.89 152
19805.22 155
19806.55 182
19807.88 175
19809.21 151
19810.54 170
19811.87 186
19813.20 200
19814.53 171
19815.86 176
19817.19 202
19818.52 167
19819.85 164
19821.18 143
19822.51 176
19823.84 166
19825.17 159
19826.50 148
19827.83 183
19829.16 168
19830.49 182
19831.82 178
19833.15 175
19834.49 170
19835.82 162
19837.15 176
19838.48 176
19839.81 167
19841.14 198
19842.47 200
19843.80 190
19845.13 159
19846.46 169
19847.79 187
19849.12 181
19850.46 181
19851.79 168
19853.12 178
19854.45 166
19855.78 165
19857.11 176
19858.44 161
19859.77 188
19861.11 181
19862.44 166
19863.77 183
19865.10 172
19866.43 176
19867.76 167
19869.09 169
19870.43 182
19871.76 156
19873.09 167
19874.42 166
19875.75 183
19877.09 160
19878.42 162
19879.75 167
19881.08 178
19882.41 185
19883.75 184
19885.08 159
19886.41 181
19887.74 197
19889.08 180
19890.41 165
19891.74 186
19893.07 176
19894.41 166
19895.74 169
19897.07 172
19898.40 184
19899.74 170
19901.07 181
19902.40 206
19903.73 174
19905.07 147
19906.40 186
19907.73 175
19909.07 166
19910.40 156
19911.73 167
19913.07 200
19914.40 203
19915.73 156
19917.07 159
19918.40 155
19919.73 212
19921.07 178
19922.40 157
19923.73 181
19925.07 140
19926.40 171
19927.73 189
19929.07 168
19930.40 167
19931.74 189
19933.07 179
19934.40 162
19935.74 153
19937.07 166
19938.40 166
19939.74 179
19941.07 184
19942.41 177
19943.74 171
19945.08 174
19946.41 162
19947.74 175
19949.08 181
19950.41 183
19951.75 171
19953.08 162
19954.42 151
19955.75 168
19957.09 181
19958.42 168
19959.76 155
19961.09 182
19962.42 190
19963.76 189
19965.09 156
19966.43 175
19967.76 166
19969.10 161
19970.43 172
19971.77 171
19973.11 157
19974.44 179
19975.78 164
19977.11 177
19978.45 170
19979.78 148
19981.12 171
19982.45 186
19983.79 185
19985.12 161
19986.46 178
19987.80 194
19989.13 189
19990.47 176
19991.80 181
19993.14 170
19994.47 190
19995.81 181
19997.15 166
19998.48 175
19999.82 187
20001.15 203
20002.49 207
20003.83 161
20005.16 182
20006.50 168
20007.84 159
20009.17 202
20010.51 172
20011.85 162
20013.18 155
20014.52 176
20015.85 171
20017.19 148
20018.53 162
20019.87 182
20021.20 201
20022.54 178
20023.88 146
20025.21 159
20026.55 206
20027.89 194
20029.22 169
20030.56 163
20031.90 180
20033.24 186
20034.57 174
20035.91 166
20037.25 154
20038.58 165
20039.92 176
20041.26 153
20042.60 177
20043.93 154
20045.27 178
20046.61 193
20047.95 173
20049.29 167
20050.62 150
20051.96 169
20053.30 167
20054.64 155
20055.97 171
20057.31 168
20058.65 172
20059.99 186
20061.33 160
20062.66 187
20064.00 170
20065.34 198
20066.68 216
20068.02 169
20069.36 169
20070.70 179
20072.03 195
20073.37 169
20074.71 156
20076.05 183
20077.39 161
20078.73 173
20080.07 180
20081.40 163
20082.74 183
20084.08 213
20085.42 182
20086.76 159
20088.10 151
20089.44 156
20090.78 196
20092.12 182
20093.46 184
20094.80 194
20096.13 157
20097.47 183
20098.81 179
20100.15 156
20101.49 160
20102.83 165
20104.17 181
20105.51 167
20106.85 145
20108.19 155
20109.53 169
20110.87 171
20112.21 172
20113.55 172
20114.89 169
20116.23 184
20117.57 163
20118.91 174
20120.25 212
20121.59 180
20122.93 177
20124.27 142
