# Supplementary material for: MALDI-TOF MS typing enables the classification of brewing yeasts of the genus Saccharomyces to major beer styles
Source: PLoS One. 2017 Aug 9;12(8):e0181694. doi: 10.1371/journal.pone.0181694 (PMC5549903; doi:10.1371/journal.pone.0181694)
Supplement: S13 File — The directory includes 90 raw files and was zipped to “.zip”; the folder has three strains with 30 spectra per strain; S1 Text explains the raw files with an example and Table 1 represents the yeast strains used within the experiment. (ZIP) [file pone.0181694.s016.zip › 37-39/30634-341-OG-Alt-Alt-YPG-18h-E-E_2015-10-23__0_A11_1.dat]

1999.81 2214
2000.23 2448
2000.65 2376
2001.07 2352
2001.50 2428
2001.92 2405
2002.34 2302
2002.76 2245
2003.18 2109
2003.60 2085
2004.03 2253
2004.45 2252
2004.87 2200
2005.29 2283
2005.71 2222
2006.14 2235
2006.56 2347
2006.98 2236
2007.40 2215
2007.83 2263
2008.25 2318
2008.67 2221
2009.09 2356
2009.52 2294
2009.94 2218
2010.36 2376
2010.78 2443
2011.21 2362
2011.63 2284
2012.05 2176
2012.48 2105
2012.90 2105
2013.32 2065
2013.74 2092
2014.17 2069
2014.59 2203
2015.01 2075
2015.44 2159
2015.86 2443
2016.28 2277
2016.71 2279
2017.13 2249
2017.55 2247
2017.98 2292
2018.40 2321
2018.82 2285
2019.25 2150
2019.67 2129
2020.09 2200
2020.52 2293
2020.94 2176
2021.37 2204
2021.79 2061
2022.21 2139
2022.64 2175
2023.06 2262
2023.48 2178
2023.91 2111
2024.33 2043
2024.76 2059
2025.18 2225
2025.61 2158
2026.03 2167
2026.45 2083
2026.88 2089
2027.30 2274
2027.73 2143
2028.15 2260
2028.58 1992
2029.00 2081
2029.43 2091
2029.85 2221
2030.28 2132
2030.70 2240
2031.12 2112
2031.55 2033
2031.97 2088
2032.40 2233
2032.82 2283
2033.25 2353
2033.67 2359
2034.10 2159
2034.52 2274
2034.95 2300
2035.38 2198
2035.80 2318
2036.23 2312
2036.65 2174
2037.08 2166
2037.50 2296
2037.93 2347
2038.35 2172
2038.78 2149
2039.20 2243
2039.63 2299
2040.06 2403
2040.48 2449
2040.91 2497
2041.33 2409
2041.76 2490
2042.19 2352
2042.61 2409
2043.04 2317
2043.46 2285
2043.89 2257
2044.32 2279
2044.74 2178
2045.17 2191
2045.59 2236
2046.02 2451
2046.45 2299
2046.87 2238
2047.30 2323
2047.73 2439
2048.15 2425
2048.58 2214
2049.01 2149
2049.43 2179
2049.86 2260
2050.29 2136
2050.71 2196
2051.14 2178
2051.57 2302
2051.99 2223
2052.42 2359
2052.85 2090
2053.28 2139
2053.70 2289
2054.13 2205
2054.56 2176
2054.99 2005
2055.41 2126
2055.84 2130
2056.27 2110
2056.69 2142
2057.12 2310
2057.55 2130
2057.98 2198
2058.41 2248
2058.83 2284
2059.26 2221
2059.69 2237
2060.12 2297
2060.54 2195
2060.97 2270
2061.40 2295
2061.83 2264
2062.26 2156
2062.68 2188
2063.11 2211
2063.54 2287
2063.97 2428
2064.40 2319
2064.83 2404
2065.25 2407
2065.68 2565
2066.11 2559
2066.54 2507
2066.97 2565
2067.40 2529
2067.82 2622
2068.25 2602
2068.68 2444
2069.11 2308
2069.54 2195
2069.97 2199
2070.40 2163
2070.83 2165
2071.26 2281
2071.68 2317
2072.11 2190
2072.54 2135
2072.97 2137
2073.40 2160
2073.83 2281
2074.26 2239
2074.69 2276
2075.12 2262
2075.55 2149
2075.98 2293
2076.41 2178
2076.84 2304
2077.27 2475
2077.70 2284
2078.13 2292
2078.55 2362
2078.98 2470
2079.41 2472
2079.84 2311
2080.27 2532
2080.70 2410
2081.13 2415
2081.56 2414
2081.99 2338
2082.42 2395
2082.85 2383
2083.29 2237
2083.72 2171
2084.15 2101
2084.58 2189
2085.01 2387
2085.44 2391
2085.87 2309
2086.30 2131
2086.73 2142
2087.16 2249
2087.59 2494
2088.02 2374
2088.45 2203
2088.88 2332
2089.31 2268
2089.74 2198
2090.17 2125
2090.61 2017
2091.04 2106
2091.47 2183
2091.90 2107
2092.33 2181
2092.76 2117
2093.19 2071
2093.62 2255
2094.06 2300
2094.49 2274
2094.92 2153
2095.35 2048
2095.78 2100
2096.21 2175
2096.64 2030
2097.08 2026
2097.51 2113
2097.94 2382
2098.37 2180
2098.80 2163
2099.24 2043
2099.67 2107
2100.10 2057
2100.53 2055
2100.96 2078
2101.40 2060
2101.83 2101
2102.26 2075
2102.69 2271
2103.12 2119
2103.56 1962
2103.99 2144
2104.42 2261
2104.85 2127
2105.29 2059
2105.72 1967
2106.15 2164
2106.58 2100
2107.02 2177
2107.45 2314
2107.88 2257
2108.31 2182
2108.75 2100
2109.18 2141
2109.61 2212
2110.05 2192
2110.48 2208
2110.91 2159
2111.35 2258
2111.78 2127
2112.21 2041
2112.65 2037
2113.08 2148
2113.51 2122
2113.95 2060
2114.38 1911
2114.81 2062
2115.25 2162
2115.68 2078
2116.11 2024
2116.55 1978
2116.98 2088
2117.41 1908
2117.85 1873
2118.28 1903
2118.72 1910
2119.15 1974
2119.58 2100
2120.02 2194
2120.45 2139
2120.89 2004
2121.32 2115
2121.75 2019
2122.19 2141
2122.62 2247
2123.06 2138
2123.49 2205
2123.93 2250
2124.36 2116
2124.79 2037
2125.23 2056
2125.66 2029
2126.10 1882
2126.53 1996
2126.97 2111
2127.40 2164
2127.84 2133
2128.27 2015
2128.71 2036
2129.14 2055
2129.58 2208
2130.01 2131
2130.45 2014
2130.88 2124
2131.32 2294
2131.75 2287
2132.19 2432
2132.62 2305
2133.06 2357
2133.49 2260
2133.93 2331
2134.37 2209
2134.80 2238
2135.24 2310
2135.67 2337
2136.11 2160
2136.54 2204
2136.98 2385
2137.41 2397
2137.85 2372
2138.29 2289
2138.72 2178
2139.16 2155
2139.59 2133
2140.03 2121
2140.47 2125
2140.90 2249
2141.34 2315
2141.78 2219
2142.21 2155
2142.65 1922
2143.08 2006
2143.52 2122
2143.96 2052
2144.39 2125
2144.83 2160
2145.27 2122
2145.70 2103
2146.14 2179
2146.58 2081
2147.01 2083
2147.45 2037
2147.89 2066
2148.32 2237
2148.76 2207
2149.20 2089
2149.64 2247
2150.07 2128
2150.51 2173
2150.95 2319
2151.38 2262
2151.82 2158
2152.26 2219
2152.70 2142
2153.13 2252
2153.57 2362
2154.01 2293
2154.45 2229
2154.88 2106
2155.32 2162
2155.76 2114
2156.20 2170
2156.63 2063
2157.07 2228
2157.51 2158
2157.95 2203
2158.39 2209
2158.82 2227
2159.26 2193
2159.70 2102
2160.14 2320
2160.58 2320
2161.01 2085
2161.45 2113
2161.89 2133
2162.33 2202
2162.77 2157
2163.21 2185
2163.64 2121
2164.08 2136
2164.52 2282
2164.96 2240
2165.40 2185
2165.84 2307
2166.28 2210
2166.71 2253
2167.15 2257
2167.59 2336
2168.03 2293
2168.47 2229
2168.91 2157
2169.35 2215
2169.79 2151
2170.23 2246
2170.67 2367
2171.10 2210
2171.54 2290
2171.98 2395
2172.42 2408
2172.86 2285
2173.30 2422
2173.74 2500
2174.18 2529
2174.62 2699
2175.06 2742
2175.50 2611
2175.94 2566
2176.38 2548
2176.82 2699
2177.26 2585
2177.70 2614
2178.14 2627
2178.58 2449
2179.02 2447
2179.46 2486
2179.90 2445
2180.34 2440
2180.78 2284
2181.22 2304
2181.66 2367
2182.10 2269
2182.54 2246
2182.98 2157
2183.42 2182
2183.86 2192
2184.30 2153
2184.74 2191
2185.18 2284
2185.62 2254
2186.06 2529
2186.51 2376
2186.95 2293
2187.39 2321
2187.83 2274
2188.27 2353
2188.71 2299
2189.15 2388
2189.59 2254
2190.03 2270
2190.47 2222
2190.92 2168
2191.36 2426
2191.80 2362
2192.24 2087
2192.68 2124
2193.12 2192
2193.56 2334
2194.01 2304
2194.45 2389
2194.89 2346
2195.33 2206
2195.77 2332
2196.21 2235
2196.66 2205
2197.10 2304
2197.54 2282
2197.98 2280
2198.42 2292
2198.87 2320
2199.31 2196
2199.75 2326
2200.19 2389
2200.63 2299
2201.08 2223
2201.52 2347
2201.96 2271
2202.40 2343
2202.85 2392
2203.29 2281
2203.73 2253
2204.17 2127
2204.62 2119
2205.06 2331
2205.50 2204
2205.94 2261
2206.39 2268
2206.83 2138
2207.27 2287
2207.71 2285
2208.16 2333
2208.60 2346
2209.04 2279
2209.49 2305
2209.93 2462
2210.37 2363
2210.82 2236
2211.26 2441
2211.70 2493
2212.15 2411
2212.59 2358
2213.03 2383
2213.48 2273
2213.92 2243
2214.36 2226
2214.81 2268
2215.25 2294
2215.69 2272
2216.14 2245
2216.58 2230
2217.03 2232
2217.47 2099
2217.91 2177
2218.36 2156
2218.80 2211
2219.25 2053
2219.69 2173
2220.13 2311
2220.58 2086
2221.02 2250
2221.47 2212
2221.91 2287
2222.36 2176
2222.80 2255
2223.24 2197
2223.69 2210
2224.13 2322
2224.58 2322
2225.02 2156
2225.47 2344
2225.91 2378
2226.36 2226
2226.80 2377
2227.25 2407
2227.69 2305
2228.14 2247
2228.58 2233
2229.03 2095
2229.47 2173
2229.92 2210
2230.36 2164
2230.81 2389
2231.25 2324
2231.70 2382
2232.14 2353
2232.59 2456
2233.03 2362
2233.48 2352
2233.93 2419
2234.37 2484
2234.82 2405
2235.26 2380
2235.71 2225
2236.15 2290
2236.60 2208
2237.05 2223
2237.49 2353
2237.94 2398
2238.38 2464
2238.83 2339
2239.28 2160
2239.72 2124
2240.17 2244
2240.61 2360
2241.06 2137
2241.51 2049
2241.95 2161
2242.40 2060
2242.85 2080
2243.29 2116
2243.74 2046
2244.19 2064
2244.63 2177
2245.08 2057
2245.52 2046
2245.97 2079
2246.42 2024
2246.87 1994
2247.31 2021
2247.76 2128
2248.21 2035
2248.65 2024
2249.10 1985
2249.55 2121
2249.99 1977
2250.44 2134
2250.89 2188
2251.34 2205
2251.78 2358
2252.23 2230
2252.68 2058
2253.13 2120
2253.57 2129
2254.02 2120
2254.47 2094
2254.92 1944
2255.36 2047
2255.81 2130
2256.26 2000
2256.71 2071
2257.15 2039
2257.60 2004
2258.05 2120
2258.50 2146
2258.95 2128
2259.39 2043
2259.84 2001
2260.29 2109
2260.74 2139
2261.19 2047
2261.64 2210
2262.08 2262
2262.53 2192
2262.98 2177
2263.43 2305
2263.88 2279
2264.33 2322
2264.77 2262
2265.22 2205
2265.67 2299
2266.12 2392
2266.57 2172
2267.02 2235
2267.47 2292
2267.92 2228
2268.37 2200
2268.81 2326
2269.26 2262
2269.71 2210
2270.16 2232
2270.61 2301
2271.06 2302
2271.51 2324
2271.96 2151
2272.41 2143
2272.86 2205
2273.31 2359
2273.76 2295
2274.21 2262
2274.66 2205
2275.11 2178
2275.55 2160
2276.00 2153
2276.45 2086
2276.90 2104
2277.35 2086
2277.80 2093
2278.25 2208
2278.70 2220
2279.15 2223
2279.60 2282
2280.05 2151
2280.50 2025
2280.95 2001
2281.40 2034
2281.85 2123
2282.31 2120
2282.76 2177
2283.21 2313
2283.66 2236
2284.11 2061
2284.56 2031
2285.01 2165
2285.46 2127
2285.91 2307
2286.36 2357
2286.81 2200
2287.26 2341
2287.71 2352
2288.16 2196
2288.61 2423
2289.07 2594
2289.52 2507
2289.97 2740
2290.42 2702
2290.87 2841
2291.32 3067
2291.77 2907
2292.22 2862
2292.68 2771
2293.13 2914
2293.58 2886
2294.03 2763
2294.48 2741
2294.93 2605
2295.38 2679
2295.84 2474
2296.29 2451
2296.74 2353
2297.19 2358
2297.64 2299
2298.10 2283
2298.55 2250
2299.00 2074
2299.45 2113
2299.90 2091
2300.36 2021
2300.81 2164
2301.26 2135
2301.71 2149
2302.16 2102
2302.62 2136
2303.07 2192
2303.52 2086
2303.97 2063
2304.43 2169
2304.88 2219
2305.33 2120
2305.78 2171
2306.24 2126
2306.69 2088
2307.14 1971
2307.60 2162
2308.05 2347
2308.50 2372
2308.95 2318
2309.41 2417
2309.86 2406
2310.31 2444
2310.77 2434
2311.22 2346
2311.67 2308
2312.13 2368
2312.58 2429
2313.03 2264
2313.49 2173
2313.94 2272
2314.39 2311
2314.85 2302
2315.30 2323
2315.75 2359
2316.21 2297
2316.66 2227
2317.11 2186
2317.57 2217
2318.02 2254
2318.48 2312
2318.93 2179
2319.38 2192
2319.84 2124
2320.29 2100
2320.75 2280
2321.20 2277
2321.66 2227
2322.11 2135
2322.56 2238
2323.02 2216
2323.47 2205
2323.93 2464
2324.38 2396
2324.84 2404
2325.29 2280
2325.74 2166
2326.20 2286
2326.65 2297
2327.11 2340
2327.56 2335
2328.02 2287
2328.47 2377
2328.93 2326
2329.38 2371
2329.84 2424
2330.29 2544
2330.75 2531
2331.20 2382
2331.66 2352
2332.11 2509
2332.57 2390
2333.02 2530
2333.48 2478
2333.94 2297
2334.39 2211
2334.85 2229
2335.30 2055
2335.76 2116
2336.21 2089
2336.67 2119
2337.12 2089
2337.58 2173
2338.04 2227
2338.49 2244
2338.95 2341
2339.40 2240
2339.86 2302
2340.32 2161
2340.77 2140
2341.23 2022
2341.68 2238
2342.14 2283
2342.60 2231
2343.05 2221
2343.51 2176
2343.97 2177
2344.42 2185
2344.88 2038
2345.34 1986
2345.79 2214
2346.25 2238
2346.71 2292
2347.16 2484
2347.62 2362
2348.08 2302
2348.53 2292
2348.99 2247
2349.45 2301
2349.90 2330
2350.36 2272
2350.82 2289
2351.27 2214
2351.73 2211
2352.19 2171
2352.65 2091
2353.10 2169
2353.56 2129
2354.02 2144
2354.48 2202
2354.93 2202
2355.39 2161
2355.85 2178
2356.31 2294
2356.76 2241
2357.22 2123
2357.68 2170
2358.14 2249
2358.59 2263
2359.05 2167
2359.51 2221
2359.97 2167
2360.43 2100
2360.88 2226
2361.34 2225
2361.80 2202
2362.26 2269
2362.72 2193
2363.17 2102
2363.63 2049
2364.09 2252
2364.55 2225
2365.01 2164
2365.47 2174
2365.92 2161
2366.38 2223
2366.84 2042
2367.30 2175
2367.76 2294
2368.22 2234
2368.68 2223
2369.14 2301
2369.59 2316
2370.05 2351
2370.51 2176
2370.97 2169
2371.43 2176
2371.89 2128
2372.35 2155
2372.81 2141
2373.27 2074
2373.73 2237
2374.19 2213
2374.65 2360
2375.10 2173
2375.56 2253
2376.02 2432
2376.48 2448
2376.94 2433
2377.40 2316
2377.86 2337
2378.32 2184
2378.78 2081
2379.24 2167
2379.70 2291
2380.16 2380
2380.62 2220
2381.08 2351
2381.54 2267
2382.00 2188
2382.46 2186
2382.92 2336
2383.38 2233
2383.84 2242
2384.30 2130
2384.76 2156
2385.22 2090
2385.68 2037
2386.14 2176
2386.60 2281
2387.07 2226
2387.53 2231
2387.99 2187
2388.45 2189
2388.91 2264
2389.37 2241
2389.83 2292
2390.29 2268
2390.75 2234
2391.21 2432
2391.67 2372
2392.13 2220
2392.60 2056
2393.06 2176
2393.52 2109
2393.98 2082
2394.44 2182
2394.90 2094
2395.36 2069
2395.82 2134
2396.29 2114
2396.75 2078
2397.21 2036
2397.67 2065
2398.13 2122
2398.59 2015
2399.06 2058
2399.52 2110
2399.98 2017
2400.44 1994
2400.90 2037
2401.37 2009
2401.83 1960
2402.29 1953
2402.75 2028
2403.21 2032
2403.68 1892
2404.14 1991
2404.60 2085
2405.06 2027
2405.52 2037
2405.99 2099
2406.45 2038
2406.91 2167
2407.37 2195
2407.84 1894
2408.30 1952
2408.76 2030
2409.22 2031
2409.69 2014
2410.15 2052
2410.61 2161
2411.08 2198
2411.54 2158
2412.00 2146
2412.47 2148
2412.93 2123
2413.39 2134
2413.85 2218
2414.32 2295
2414.78 2389
2415.24 2256
2415.71 2297
2416.17 2330
2416.63 2398
2417.10 2519
2417.56 2628
2418.02 2563
2418.49 2769
2418.95 2682
2419.42 2749
2419.88 2554
2420.34 2466
2420.81 2564
2421.27 2445
2421.73 2508
2422.20 2401
2422.66 2313
2423.13 2367
2423.59 2175
2424.06 2345
2424.52 2436
2424.98 2227
2425.45 2191
2425.91 2128
2426.38 1987
2426.84 2030
2427.31 2105
2427.77 2147
2428.23 2035
2428.70 2023
2429.16 1964
2429.63 2210
2430.09 2205
2430.56 2210
2431.02 2024
2431.49 1948
2431.95 2119
2432.42 2305
2432.88 2220
2433.35 2199
2433.81 2105
2434.28 2364
2434.74 2263
2435.21 2371
2435.67 2369
2436.14 2299
2436.60 2206
2437.07 2352
2437.53 2237
2438.00 2281
2438.47 2271
2438.93 2200
2439.40 2057
2439.86 2113
2440.33 2292
2440.79 2192
2441.26 2106
2441.73 2208
2442.19 2284
2442.66 2197
2443.12 2222
2443.59 2124
2444.05 2120
2444.52 1975
2444.99 2085
2445.45 2111
2445.92 2102
2446.39 2244
2446.85 2173
2447.32 2113
2447.78 2168
2448.25 2131
2448.72 1964
2449.18 1999
2449.65 1990
2450.12 2012
2450.58 2037
2451.05 2047
2451.52 1994
2451.98 2036
2452.45 2057
2452.92 2105
2453.39 2136
2453.85 2051
2454.32 2012
2454.79 2133
2455.25 2146
2455.72 2164
2456.19 2083
2456.65 2078
2457.12 2273
2457.59 2143
2458.06 2097
2458.52 2123
2458.99 2189
2459.46 2047
2459.93 1998
2460.39 1947
2460.86 2245
2461.33 2137
2461.80 2146
2462.27 2013
2462.73 2178
2463.20 2082
2463.67 1964
2464.14 1916
2464.60 2047
2465.07 2112
2465.54 2179
2466.01 1986
2466.48 2024
2466.95 2005
2467.41 2154
2467.88 2175
2468.35 2148
2468.82 2058
2469.29 2044
2469.76 2023
2470.22 2024
2470.69 2007
2471.16 2063
2471.63 2029
2472.10 2022
2472.57 1964
2473.04 1906
2473.51 1976
2473.97 1992
2474.44 1895
2474.91 1956
2475.38 1890
2475.85 1903
2476.32 1943
2476.79 1903
2477.26 1998
2477.73 1927
2478.20 1858
2478.67 2017
2479.13 1964
2479.60 1913
2480.07 2044
2480.54 2132
2481.01 2097
2481.48 2038
2481.95 2042
2482.42 2079
2482.89 2067
2483.36 2011
2483.83 1957
2484.30 2078
2484.77 2248
2485.24 2000
2485.71 2015
2486.18 2161
2486.65 2029
2487.12 2210
2487.59 2279
2488.06 2231
2488.53 2163
2489.00 2122
2489.47 2034
2489.94 2028
2490.41 2167
2490.88 2212
2491.35 2120
2491.83 2176
2492.30 2206
2492.77 2105
2493.24 2086
2493.71 2168
2494.18 2276
2494.65 2426
2495.12 2362
2495.59 2350
2496.06 2362
2496.53 2340
2497.00 2274
2497.48 2238
2497.95 2177
2498.42 2200
2498.89 2117
2499.36 2042
2499.83 1891
2500.30 1871
2500.77 1963
2501.25 1919
2501.72 1909
2502.19 1855
2502.66 1772
2503.13 1914
2503.60 1959
2504.08 2016
2504.55 1997
2505.02 1998
2505.49 1976
2505.96 1945
2506.44 2041
2506.91 2051
2507.38 2134
2507.85 2289
2508.32 2249
2508.80 2245
2509.27 2221
2509.74 2107
2510.21 2184
2510.68 2330
2511.16 2328
2511.63 2333
2512.10 2170
2512.57 2130
2513.05 2218
2513.52 2098
2513.99 2073
2514.47 2099
2514.94 2079
2515.41 2064
2515.88 2081
2516.36 2111
2516.83 2111
2517.30 2127
2517.78 2207
2518.25 2141
2518.72 2123
2519.19 1997
2519.67 2163
2520.14 2153
2520.61 2077
2521.09 2116
2521.56 1994
2522.03 2073
2522.51 2012
2522.98 2070
2523.46 2082
2523.93 2190
2524.40 1953
2524.88 2104
2525.35 2024
2525.82 2040
2526.30 2169
2526.77 2132
2527.25 2218
2527.72 2115
2528.19 2136
2528.67 2120
2529.14 2160
2529.62 2066
2530.09 2104
2530.56 2048
2531.04 2178
2531.51 2042
2531.99 2004
2532.46 1955
2532.94 2142
2533.41 2108
2533.89 2062
2534.36 2123
2534.83 2100
2535.31 2181
2535.78 2092
2536.26 2049
2536.73 1991
2537.21 2075
2537.68 2019
2538.16 2098
2538.63 2084
2539.11 1989
2539.58 2042
2540.06 2079
2540.53 2067
2541.01 2111
2541.48 2108
2541.96 2196
2542.43 2054
2542.91 2197
2543.39 2279
2543.86 2210
2544.34 2179
2544.81 2195
2545.29 2097
2545.76 2168
2546.24 2250
2546.71 2263
2547.19 2171
2547.67 2314
2548.14 2311
2548.62 2385
2549.09 2335
2549.57 2342
2550.05 2434
2550.52 2357
2551.00 2399
2551.47 2404
2551.95 2375
2552.43 2402
2552.90 2354
2553.38 2277
2553.86 2259
2554.33 2346
2554.81 2295
2555.29 2304
2555.76 2343
2556.24 2339
2556.72 2198
2557.19 2190
2557.67 2285
2558.15 2089
2558.62 2061
2559.10 2228
2559.58 2228
2560.05 2211
2560.53 2087
2561.01 2097
2561.48 1932
2561.96 1948
2562.44 1933
2562.92 2077
2563.39 2041
2563.87 1921
2564.35 1938
2564.83 1984
2565.30 1998
2565.78 1868
2566.26 1901
2566.74 2105
2567.21 1928
2567.69 1914
2568.17 1869
2568.65 1972
2569.12 2045
2569.60 1860
2570.08 1918
2570.56 2080
2571.04 2125
2571.51 2050
2571.99 2037
2572.47 1925
2572.95 1941
2573.43 1918
2573.91 2083
2574.38 1934
2574.86 1878
2575.34 2025
2575.82 1981
2576.30 1899
2576.78 1939
2577.25 2038
2577.73 2068
2578.21 2123
2578.69 2076
2579.17 2071
2579.65 2109
2580.13 2071
2580.61 2096
2581.09 2174
2581.56 2151
2582.04 2067
2582.52 2080
2583.00 1987
2583.48 1979
2583.96 2054
2584.44 2111
2584.92 2005
2585.40 2171
2585.88 1960
2586.36 2129
2586.84 2061
2587.32 2078
2587.79 2005
2588.27 2056
2588.75 2061
2589.23 2042
2589.71 2010
2590.19 1998
2590.67 2043
2591.15 1993
2591.63 1962
2592.11 2092
2592.59 2158
2593.07 2080
2593.55 2031
2594.03 2110
2594.51 2023
2594.99 2187
2595.47 2054
2595.95 1931
2596.43 1888
2596.92 2017
2597.40 1992
2597.88 2001
2598.36 2012
2598.84 1856
2599.32 1862
2599.80 1938
2600.28 1898
2600.76 1882
2601.24 1890
2601.72 1975
2602.20 1932
2602.68 2008
2603.16 1963
2603.65 1834
2604.13 2005
2604.61 1989
2605.09 1998
2605.57 1994
2606.05 1946
2606.53 1963
2607.01 1954
2607.50 2054
2607.98 1944
2608.46 2029
2608.94 2034
2609.42 2039
2609.90 2036
2610.38 1963
2610.87 2078
2611.35 2040
2611.83 1961
2612.31 2041
2612.79 2006
2613.28 1955
2613.76 2022
2614.24 2025
2614.72 1975
2615.20 1929
2615.69 1919
2616.17 1982
2616.65 1948
2617.13 2098
2617.62 2112
2618.10 2021
2618.58 2301
2619.06 2184
2619.54 2122
2620.03 2026
2620.51 2039
2620.99 1899
2621.48 2134
2621.96 2262
2622.44 2130
2622.92 1961
2623.41 2156
2623.89 2172
2624.37 2056
2624.86 2222
2625.34 2174
2625.82 2113
2626.30 2027
2626.79 2035
2627.27 2031
2627.75 2144
2628.24 2160
2628.72 2186
2629.20 1969
2629.69 1931
2630.17 2082
2630.65 1894
2631.14 2020
2631.62 2033
2632.11 2067
2632.59 2207
2633.07 2120
2633.56 2041
2634.04 2087
2634.52 2063
2635.01 2150
2635.49 2215
2635.98 2015
2636.46 1979
2636.94 1978
2637.43 1896
2637.91 1928
2638.40 2120
2638.88 2000
2639.37 2017
2639.85 1945
2640.33 1994
2640.82 1969
2641.30 2035
2641.79 2084
2642.27 2225
2642.76 2246
2643.24 2155
2643.73 2000
2644.21 2007
2644.70 2117
2645.18 2081
2645.67 1961
2646.15 2040
2646.64 1971
2647.12 2140
2647.61 2204
2648.09 2101
2648.58 2112
2649.06 1993
2649.55 1940
2650.03 2085
2650.52 2142
2651.00 2137
2651.49 2076
2651.97 2054
2652.46 2129
2652.95 1983
2653.43 1911
2653.92 2003
2654.40 2020
2654.89 2040
2655.37 2192
2655.86 2028
2656.35 1961
2656.83 1948
2657.32 2010
2657.80 2063
2658.29 2101
2658.78 2106
2659.26 2153
2659.75 2079
2660.23 2014
2660.72 1977
2661.21 1972
2661.69 1908
2662.18 2144
2662.67 2173
2663.15 2171
2663.64 2038
2664.13 2027
2664.61 2065
2665.10 2097
2665.59 2082
2666.07 2132
2666.56 2044
2667.05 1960
2667.53 1964
2668.02 2018
2668.51 2099
2668.99 2004
2669.48 1998
2669.97 2055
2670.46 2078
2670.94 2074
2671.43 2075
2671.92 2047
2672.40 2273
2672.89 2249
2673.38 2281
2673.87 2364
2674.35 2359
2674.84 2630
2675.33 2586
2675.82 2495
2676.31 2436
2676.79 2416
2677.28 2471
2677.77 2511
2678.26 2426
2678.74 2492
2679.23 2237
2679.72 2296
2680.21 2247
2680.70 2105
2681.18 2136
2681.67 2076
2682.16 2037
2682.65 2027
2683.14 1980
2683.63 2089
2684.11 2079
2684.60 2070
2685.09 2033
2685.58 1964
2686.07 1931
2686.56 1910
2687.05 2020
2687.53 2000
2688.02 2166
2688.51 1970
2689.00 1877
2689.49 1947
2689.98 1921
2690.47 1965
2690.96 1971
2691.45 2016
2691.94 2051
2692.42 2043
2692.91 2047
2693.40 1956
2693.89 1933
2694.38 1887
2694.87 2113
2695.36 2102
2695.85 2051
2696.34 2025
2696.83 2025
2697.32 1906
2697.81 1907
2698.30 2008
2698.79 2000
2699.28 1981
2699.77 2011
2700.26 2029
2700.75 2071
2701.24 2003
2701.73 2002
2702.22 1944
2702.71 1956
2703.20 2003
2703.69 2092
2704.18 2061
2704.67 2105
2705.16 2161
2705.65 2082
2706.14 2112
2706.63 2089
2707.12 2126
2707.61 1995
2708.10 2062
2708.59 1911
2709.08 2011
2709.57 1936
2710.06 2036
2710.56 2003
2711.05 1985
2711.54 1845
2712.03 1896
2712.52 1858
2713.01 2011
2713.50 2105
2713.99 2006
2714.48 1990
2714.98 2011
2715.47 2032
2715.96 2035
2716.45 1910
2716.94 1879
2717.43 1922
2717.92 1856
2718.42 1852
2718.91 1926
2719.40 1937
2719.89 2138
2720.38 2128
2720.87 2180
2721.37 2109
2721.86 2071
2722.35 2198
2722.84 2117
2723.33 2131
2723.82 2249
2724.32 2043
2724.81 2132
2725.30 2004
2725.79 2058
2726.29 2053
2726.78 1941
2727.27 2009
2727.76 2108
2728.26 2010
2728.75 1960
2729.24 1989
2729.73 1956
2730.23 1950
2730.72 1843
2731.21 1851
2731.70 1874
2732.20 2009
2732.69 1984
2733.18 1910
2733.67 2017
2734.17 1971
2734.66 1961
2735.15 1917
2735.65 1837
2736.14 1925
2736.63 2026
2737.13 2146
2737.62 1967
2738.11 1957
2738.61 2007
2739.10 2002
2739.59 1994
2740.09 2112
2740.58 2015
2741.07 1951
2741.57 1921
2742.06 2049
2742.55 1919
2743.05 2026
2743.54 1934
2744.04 2022
2744.53 1930
2745.02 1764
2745.52 1872
2746.01 1866
2746.51 1774
2747.00 1919
2747.49 1966
2747.99 1910
2748.48 1828
2748.98 1976
2749.47 1836
2749.97 2052
2750.46 1873
2750.96 1903
2751.45 1782
2751.94 1721
2752.44 1936
2752.93 1785
2753.43 1846
2753.92 1857
2754.42 1869
2754.91 1935
2755.41 1880
2755.90 1919
2756.40 1922
2756.89 1947
2757.39 2035
2757.88 2041
2758.38 2070
2758.87 2013
2759.37 1912
2759.86 1884
2760.36 1887
2760.85 1895
2761.35 1929
2761.84 1879
2762.34 1864
2762.84 1870
2763.33 1840
2763.83 1805
2764.32 1993
2764.82 2037
2765.31 1902
2765.81 1816
2766.31 1924
2766.80 1955
2767.30 1897
2767.79 1916
2768.29 1934
2768.79 1961
2769.28 1943
2769.78 1806
2770.27 1872
2770.77 1963
2771.27 1917
2771.76 1929
2772.26 1881
2772.76 1869
2773.25 1949
2773.75 1987
2774.25 2043
2774.74 2150
2775.24 2168
2775.74 2219
2776.23 2170
2776.73 2099
2777.23 2162
2777.72 2304
2778.22 2167
2778.72 2240
2779.21 2224
2779.71 2164
2780.21 2081
2780.71 2106
2781.20 2042
2781.70 2010
2782.20 1983
2782.69 1939
2783.19 2057
2783.69 2012
2784.19 1938
2784.68 2058
2785.18 1996
2785.68 2035
2786.18 2084
2786.67 2104
2787.17 2034
2787.67 1828
2788.17 1960
2788.67 2006
2789.16 1959
2789.66 1902
2790.16 1955
2790.66 2084
2791.16 2015
2791.65 1869
2792.15 1910
2792.65 1865
2793.15 1909
2793.65 2013
2794.14 1926
2794.64 2059
2795.14 2076
2795.64 1931
2796.14 2025
2796.64 2031
2797.14 1992
2797.63 2039
2798.13 2070
2798.63 2093
2799.13 2162
2799.63 2169
2800.13 2077
2800.63 1969
2801.13 1986
2801.63 1987
2802.12 2080
2802.62 2097
2803.12 2037
2803.62 2066
2804.12 2122
2804.62 2152
2805.12 2151
2805.62 2147
2806.12 2223
2806.62 2387
2807.12 2541
2807.62 2472
2808.12 2491
2808.62 2552
2809.12 2530
2809.62 2637
2810.12 2450
2810.62 2425
2811.12 2324
2811.61 2166
2812.11 2181
2812.61 2129
2813.11 1970
2813.62 2067
2814.12 2095
2814.62 1980
2815.12 2035
2815.62 1930
2816.12 1985
2816.62 1983
2817.12 2097
2817.62 1895
2818.12 1956
2818.62 2002
2819.12 1980
2819.62 1970
2820.12 2025
2820.62 1985
2821.12 1871
2821.62 1985
2822.12 1924
2822.62 1983
2823.13 1932
2823.63 1949
2824.13 1864
2824.63 1969
2825.13 2025
2825.63 1924
2826.13 1881
2826.63 1895
2827.13 1839
2827.64 1745
2828.14 1848
2828.64 1913
2829.14 1872
2829.64 1812
2830.14 1990
2830.64 1822
2831.15 1851
2831.65 1960
2832.15 1910
2832.65 1889
2833.15 1804
2833.65 1944
2834.16 1981
2834.66 1929
2835.16 1838
2835.66 1920
2836.16 1922
2836.67 2096
2837.17 1959
2837.67 1952
2838.17 1939
2838.68 1921
2839.18 1975
2839.68 2009
2840.18 2042
2840.69 1958
2841.19 1991
2841.69 2055
2842.19 2044
2842.70 1929
2843.20 1964
2843.70 1945
2844.20 1960
2844.71 1897
2845.21 2091
2845.71 2193
2846.22 2229
2846.72 2290
2847.22 2214
2847.73 2209
2848.23 2306
2848.73 2233
2849.23 2278
2849.74 2249
2850.24 2215
2850.74 2356
2851.25 2235
2851.75 2167
2852.26 2013
2852.76 2094
2853.26 2177
2853.77 1882
2854.27 1905
2854.77 1823
2855.28 1828
2855.78 1924
2856.28 1899
2856.79 1932
2857.29 1872
2857.80 1926
2858.30 1926
2858.80 1898
2859.31 1867
2859.81 1936
2860.32 1920
2860.82 1882
2861.33 1950
2861.83 1887
2862.33 1921
2862.84 2024
2863.34 1918
2863.85 1977
2864.35 1955
2864.86 1824
2865.36 1926
2865.87 1936
2866.37 1938
2866.88 1851
2867.38 1848
2867.89 1804
2868.39 1856
2868.90 1781
2869.40 1889
2869.91 1949
2870.41 1958
2870.92 1918
2871.42 2112
2871.93 2044
2872.43 1933
2872.94 1937
2873.44 2112
2873.95 2144
2874.45 2053
2874.96 1987
2875.46 2080
2875.97 2180
2876.48 2002
2876.98 2060
2877.49 2051
2877.99 2089
2878.50 2185
2879.00 2041
2879.51 1966
2880.02 2022
2880.52 1915
2881.03 1875
2881.53 1965
2882.04 1983
2882.55 2008
2883.05 1950
2883.56 1938
2884.07 1884
2884.57 2004
2885.08 2113
2885.59 2102
2886.09 2198
2886.60 2095
2887.10 2009
2887.61 2155
2888.12 2162
2888.62 2133
2889.13 2150
2889.64 2198
2890.15 2266
2890.65 2281
2891.16 2031
2891.67 2178
2892.17 2072
2892.68 2052
2893.19 2190
2893.69 2125
2894.20 2159
2894.71 2013
2895.22 2227
2895.72 2213
2896.23 2237
2896.74 2412
2897.25 2294
2897.75 2318
2898.26 2452
2898.77 2269
2899.28 2356
2899.78 2300
2900.29 2224
2900.80 2431
2901.31 2415
2901.81 2317
2902.32 2416
2902.83 2376
2903.34 2327
2903.85 2314
2904.35 2246
2904.86 2424
2905.37 2278
2905.88 2172
2906.39 2235
2906.90 2178
2907.40 2144
2907.91 2178
2908.42 2130
2908.93 2297
2909.44 2201
2909.95 2003
2910.46 2011
2910.96 1948
2911.47 1996
2911.98 2114
2912.49 1914
2913.00 1881
2913.51 1947
2914.02 1963
2914.53 1938
2915.04 1954
2915.54 1963
2916.05 2070
2916.56 1950
2917.07 2000
2917.58 2063
2918.09 1940
2918.60 2010
2919.11 2022
2919.62 1834
2920.13 1822
2920.64 1963
2921.15 1799
2921.66 1844
2922.17 1972
2922.68 2054
2923.19 2001
2923.70 2095
2924.21 2140
2924.72 2097
2925.23 2102
2925.74 2044
2926.25 2103
2926.76 1992
2927.27 2060
2927.78 2074
2928.29 2118
2928.80 2118
2929.31 1945
2929.82 1952
2930.33 2037
2930.84 1936
2931.35 1874
2931.86 1909
2932.37 1970
2932.88 1967
2933.39 2008
2933.90 1987
2934.41 1976
2934.92 2132
2935.43 2222
2935.94 2174
2936.45 2109
2936.97 2112
2937.48 2108
2937.99 2088
2938.50 2222
2939.01 2108
2939.52 2060
2940.03 2094
2940.54 1951
2941.05 2032
2941.57 2033
2942.08 1990
2942.59 2007
2943.10 1973
2943.61 2040
2944.12 2052
2944.63 2067
2945.15 2130
2945.66 2197
2946.17 2284
2946.68 2258
2947.19 2277
2947.71 2163
2948.22 2168
2948.73 2189
2949.24 2127
2949.75 2057
2950.27 2138
2950.78 2109
2951.29 2049
2951.80 1977
2952.31 1985
2952.83 1882
2953.34 2012
2953.85 1911
2954.36 1895
2954.88 1792
2955.39 1978
2955.90 1953
2956.41 1952
2956.93 1956
2957.44 1974
2957.95 1869
2958.47 1844
2958.98 1848
2959.49 1931
2960.00 1963
2960.52 1990
2961.03 2028
2961.54 2147
2962.06 2157
2962.57 2182
2963.08 2165
2963.60 2215
2964.11 2070
2964.62 2062
2965.14 2107
2965.65 2116
2966.16 2080
2966.68 2077
2967.19 2014
2967.70 2084
2968.22 2058
2968.73 1928
2969.24 1849
2969.76 1876
2970.27 1983
2970.79 1891
2971.30 1891
2971.81 2123
2972.33 2045
2972.84 2064
2973.36 1973
2973.87 1957
2974.38 2084
2974.90 2035
2975.41 2083
2975.93 2001
2976.44 2022
2976.96 2065
2977.47 2075
2977.99 2010
2978.50 1994
2979.01 1981
2979.53 2090
2980.04 2084
2980.56 2019
2981.07 2078
2981.59 2036
2982.10 2075
2982.62 2155
2983.13 2033
2983.65 2131
2984.16 2123
2984.68 1994
2985.19 2089
2985.71 1951
2986.22 2110
2986.74 2363
2987.25 2265
2987.77 2225
2988.28 2231
2988.80 2188
2989.32 2190
2989.83 2262
2990.35 2231
2990.86 2265
2991.38 2190
2991.89 2220
2992.41 2250
2992.92 2354
2993.44 2243
2993.96 2233
2994.47 2211
2994.99 2348
2995.50 2340
2996.02 2532
2996.54 2473
2997.05 2672
2997.57 2437
2998.09 2547
2998.60 2588
2999.12 2588
2999.63 2728
3000.15 2738
3000.67 2848
3001.18 2732
3001.70 2750
3002.22 3086
3002.73 3283
3003.25 3294
3003.77 3590
3004.28 3950
3004.80 4193
3005.32 4494
3005.83 4676
3006.35 4654
3006.87 4388
3007.39 4415
3007.90 4053
3008.42 3642
3008.94 3466
3009.45 3084
3009.97 2787
3010.49 2677
3011.01 2473
3011.52 2296
3012.04 2265
3012.56 2307
3013.08 2325
3013.59 2306
3014.11 2416
3014.63 2356
3015.15 2470
3015.66 2371
3016.18 2394
3016.70 2434
3017.22 2578
3017.74 2541
3018.25 2478
3018.77 2610
3019.29 2521
3019.81 2281
3020.33 2492
3020.84 2673
3021.36 2568
3021.88 2475
3022.40 2453
3022.92 2394
3023.44 2360
3023.95 2546
3024.47 2393
3024.99 2382
3025.51 2308
3026.03 2351
3026.55 2250
3027.07 2189
3027.58 2207
3028.10 2271
3028.62 2213
3029.14 2269
3029.66 2237
3030.18 2152
3030.70 2151
3031.22 2265
3031.74 2399
3032.26 2328
3032.77 2191
3033.29 2042
3033.81 2064
3034.33 2235
3034.85 2134
3035.37 2148
3035.89 2159
3036.41 2183
3036.93 2076
3037.45 2082
3037.97 2352
3038.49 2355
3039.01 2132
3039.53 2162
3040.05 2278
3040.57 2150
3041.09 2017
3041.61 2068
3042.13 2066
3042.65 2017
3043.17 2064
3043.69 2143
3044.21 2162
3044.73 2084
3045.25 2166
3045.77 2227
3046.29 2071
3046.81 2115
3047.33 2211
3047.85 2155
3048.37 2177
3048.89 2175
3049.41 2055
3049.93 2066
3050.45 2233
3050.98 1981
3051.50 1992
3052.02 1985
3052.54 1974
3053.06 1984
3053.58 1966
3054.10 1959
3054.62 2081
3055.14 2162
3055.66 2062
3056.19 2057
3056.71 1989
3057.23 2018
3057.75 2017
3058.27 1941
3058.79 2069
3059.31 1946
3059.84 1902
3060.36 1933
3060.88 2014
3061.40 2101
3061.92 2140
3062.44 2018
3062.97 2017
3063.49 2245
3064.01 2299
3064.53 2088
3065.05 2096
3065.58 2181
3066.10 2214
3066.62 2302
3067.14 2331
3067.66 2290
3068.19 2230
3068.71 2322
3069.23 2277
3069.75 2296
3070.28 2323
3070.80 2307
3071.32 2251
3071.84 1986
3072.37 2142
3072.89 2227
3073.41 2163
3073.93 2317
3074.46 2232
3074.98 2202
3075.50 2310
3076.03 2223
3076.55 2226
3077.07 2229
3077.59 2323
3078.12 2483
3078.64 2315
3079.16 2243
3079.69 2482
3080.21 2459
3080.73 2521
3081.26 2481
3081.78 2536
3082.30 2892
3082.83 2579
3083.35 2694
3083.87 2738
3084.40 2551
3084.92 2628
3085.45 2708
3085.97 2968
3086.49 2869
3087.02 2844
3087.54 2798
3088.06 3003
3088.59 2660
3089.11 2690
3089.64 2705
3090.16 2596
3090.68 2453
3091.21 2543
3091.73 2417
3092.26 2535
3092.78 2520
3093.31 2373
3093.83 2404
3094.36 2637
3094.88 2824
3095.40 2659
3095.93 2695
3096.45 2934
3096.98 2971
3097.50 2950
3098.03 2974
3098.55 3043
3099.08 3019
3099.60 3384
3100.13 3912
3100.65 4267
3101.18 4775
3101.70 5526
3102.23 6238
3102.75 6874
3103.28 7597
3103.80 7890
3104.33 8196
3104.85 8252
3105.38 7899
3105.90 7486
3106.43 6683
3106.96 6075
3107.48 5201
3108.01 4551
3108.53 4076
3109.06 3580
3109.58 3507
3110.11 3273
3110.64 3162
3111.16 3224
3111.69 3017
3112.21 2919
3112.74 2836
3113.27 2778
3113.79 2906
3114.32 2824
3114.84 2784
3115.37 2756
3115.90 2652
3116.42 2563
3116.95 2516
3117.48 2590
3118.00 2576
3118.53 2537
3119.06 2605
3119.58 2572
3120.11 2649
3120.64 2828
3121.16 2698
3121.69 2798
3122.22 2844
3122.74 3079
3123.27 2888
3123.80 2820
3124.32 2784
3124.85 2845
3125.38 2644
3125.90 2674
3126.43 2569
3126.96 2577
3127.49 2517
3128.01 2343
3128.54 2257
3129.07 2252
3129.60 2261
3130.12 2156
3130.65 2260
3131.18 2217
3131.71 2378
3132.23 2172
3132.76 2240
3133.29 2234
3133.82 2080
3134.35 2090
3134.87 2218
3135.40 2141
3135.93 2178
3136.46 2142
3136.99 2150
3137.51 2132
3138.04 2134
3138.57 2074
3139.10 2194
3139.63 2200
3140.15 2058
3140.68 2066
3141.21 2225
3141.74 2115
3142.27 2178
3142.80 2187
3143.33 2241
3143.85 2377
3144.38 2414
3144.91 2234
3145.44 2239
3145.97 2434
3146.50 2426
3147.03 2450
3147.56 2467
3148.08 2500
3148.61 2598
3149.14 2631
3149.67 2553
3150.20 2528
3150.73 2468
3151.26 2437
3151.79 2525
3152.32 2372
3152.85 2341
3153.38 2249
3153.91 2191
3154.44 2299
3154.97 2278
3155.50 2276
3156.03 2393
3156.56 2185
3157.08 2169
3157.61 2351
3158.14 2273
3158.67 2299
3159.20 2221
3159.73 2209
3160.26 2173
3160.79 2205
3161.32 2144
3161.85 2287
3162.39 2127
3162.92 2063
3163.45 2150
3163.98 2134
3164.51 2162
3165.04 2139
3165.57 2144
3166.10 2021
3166.63 2074
3167.16 2046
3167.69 2014
3168.22 1995
3168.75 2049
3169.28 1940
3169.81 1944
3170.34 1909
3170.87 1908
3171.41 2095
3171.94 2075
3172.47 2076
3173.00 2175
3173.53 2109
3174.06 1996
3174.59 2129
3175.12 2152
3175.65 2237
3176.19 2371
3176.72 2457
3177.25 2202
3177.78 2245
3178.31 2362
3178.84 2211
3179.38 2018
3179.91 2027
3180.44 2172
3180.97 2136
3181.50 2111
3182.03 2007
3182.57 2054
3183.10 1978
3183.63 2008
3184.16 2055
3184.69 2114
3185.23 2001
3185.76 1911
3186.29 1997
3186.82 2125
3187.36 1941
3187.89 1915
3188.42 2048
3188.95 2074
3189.49 1996
3190.02 2069
3190.55 2164
3191.08 2063
3191.62 1983
3192.15 2011
3192.68 2083
3193.21 2024
3193.75 2090
3194.28 2009
3194.81 2008
3195.35 1910
3195.88 1840
3196.41 2019
3196.94 2066
3197.48 1975
3198.01 1967
3198.54 1978
3199.08 1952
3199.61 1920
3200.14 2109
3200.68 2042
3201.21 2125
3201.74 2233
3202.28 2341
3202.81 2284
3203.35 2292
3203.88 2287
3204.41 2320
3204.95 2368
3205.48 2267
3206.01 2379
3206.55 2325
3207.08 2263
3207.62 2273
3208.15 2247
3208.68 2343
3209.22 2296
3209.75 2247
3210.29 2242
3210.82 2278
3211.36 2192
3211.89 2260
3212.42 2186
3212.96 2221
3213.49 2218
3214.03 2300
3214.56 2273
3215.10 2191
3215.63 2277
3216.17 2189
3216.70 2231
3217.24 2231
3217.77 2192
3218.31 2302
3218.84 2321
3219.38 2205
3219.91 2295
3220.45 2145
3220.98 2298
3221.52 2341
3222.05 2328
3222.59 2433
3223.12 2285
3223.66 2479
3224.19 2442
3224.73 2450
3225.26 2336
3225.80 2254
3226.33 2293
3226.87 2280
3227.41 2261
3227.94 2297
3228.48 2236
3229.01 2218
3229.55 2096
3230.08 2129
3230.62 2295
3231.16 2398
3231.69 2205
3232.23 2181
3232.76 2332
3233.30 2286
3233.84 2438
3234.37 2332
3234.91 2434
3235.45 2569
3235.98 2409
3236.52 2468
3237.05 2657
3237.59 2581
3238.13 2682
3238.66 2618
3239.20 2480
3239.74 2595
3240.27 2437
3240.81 2454
3241.35 2416
3241.88 2479
3242.42 2407
3242.96 2420
3243.50 2356
3244.03 2383
3244.57 2519
3245.11 2426
3245.64 2366
3246.18 2322
3246.72 2321
3247.26 2517
3247.79 2497
3248.33 2408
3248.87 2507
3249.40 2445
3249.94 2512
3250.48 2477
3251.02 2516
3251.56 2637
3252.09 2658
3252.63 2635
3253.17 2745
3253.71 2600
3254.24 2581
3254.78 2732
3255.32 2784
3255.86 2904
3256.40 2947
3256.93 2921
3257.47 2987
3258.01 3129
3258.55 3104
3259.09 3263
3259.63 3534
3260.16 3564
3260.70 3674
3261.24 3813
3261.78 3861
3262.32 4126
3262.86 4134
3263.39 4401
3263.93 4647
3264.47 4912
3265.01 5133
3265.55 5310
3266.09 5805
3266.63 6226
3267.17 6189
3267.71 6396
3268.24 6593
3268.78 6249
3269.32 6219
3269.86 5803
3270.40 5313
3270.94 4573
3271.48 4121
3272.02 3837
3272.56 3486
3273.10 3326
3273.64 3145
3274.18 3084
3274.72 2934
3275.26 3067
3275.80 3043
3276.34 3046
3276.87 3069
3277.41 3165
3277.95 3103
3278.49 3079
3279.03 3088
3279.57 3081
3280.11 3234
3280.65 3195
3281.19 3261
3281.73 3317
3282.27 3182
3282.81 3093
3283.36 2963
3283.90 3127
3284.44 2968
3284.98 2907
3285.52 2902
3286.06 3166
3286.60 3292
3287.14 3184
3287.68 3151
3288.22 3431
3288.76 3427
3289.30 3424
3289.84 3304
3290.38 3315
3290.92 3414
3291.46 3445
3292.01 3585
3292.55 3881
3293.09 3996
3293.63 4172
3294.17 4244
3294.71 4600
3295.25 4954
3295.79 5123
3296.34 5267
3296.88 5438
3297.42 5176
3297.96 4930
3298.50 5093
3299.04 4633
3299.58 4577
3300.13 4334
3300.67 4033
3301.21 3832
3301.75 3745
3302.29 3703
3302.83 3616
3303.38 3706
3303.92 3484
3304.46 3556
3305.00 3572
3305.54 3375
3306.09 3497
3306.63 3664
3307.17 3386
3307.71 3255
3308.26 3284
3308.80 3124
3309.34 3263
3309.88 3475
3310.43 3336
3310.97 3232
3311.51 3262
3312.05 3258
3312.60 3263
3313.14 3360
3313.68 3518
3314.22 3490
3314.77 3469
3315.31 3662
3315.85 3823
3316.40 3703
3316.94 3970
3317.48 4128
3318.03 4199
3318.57 4485
3319.11 4578
3319.65 4672
3320.20 4985
3320.74 5176
3321.28 5540
3321.83 5487
3322.37 5424
3322.92 5237
3323.46 5265
3324.00 5458
3324.55 5084
3325.09 5200
3325.63 5052
3326.18 5031
3326.72 4496
3327.27 4631
3327.81 4777
3328.35 4453
3328.90 4829
3329.44 4706
3329.99 4731
3330.53 5310
3331.07 6327
3331.62 7274
3332.16 9061
3332.71 11179
3333.25 14005
3333.80 18010
3334.34 21852
3334.88 25081
3335.43 27696
3335.97 29532
3336.52 30825
3337.06 31542
3337.61 31745
3338.15 31099
3338.70 30418
3339.24 28364
3339.79 26216
3340.33 22840
3340.88 19312
3341.42 15450
3341.97 12756
3342.51 10541
3343.06 8747
3343.60 7442
3344.15 6296
3344.69 5717
3345.24 5237
3345.78 4820
3346.33 4710
3346.87 4461
3347.42 4486
3347.97 4343
3348.51 4091
3349.06 4024
3349.60 4079
3350.15 4288
3350.69 4216
3351.24 4164
3351.79 4221
3352.33 4161
3352.88 3956
3353.42 3957
3353.97 3895
3354.52 3906
3355.06 3652
3355.61 3621
3356.15 3734
3356.70 3773
3357.25 3788
3357.79 3905
3358.34 3922
3358.89 3853
3359.43 4011
3359.98 4020
3360.53 4236
3361.07 3969
3361.62 3920
3362.17 4106
3362.71 4038
3363.26 3998
3363.81 3949
3364.35 4123
3364.90 3970
3365.45 3797
3365.99 3863
3366.54 3849
3367.09 3879
3367.64 3744
3368.18 3749
3368.73 3847
3369.28 3956
3369.82 3949
3370.37 3880
3370.92 4216
3371.47 4560
3372.01 4786
3372.56 5049
3373.11 5503
3373.66 5891
3374.21 6191
3374.75 6353
3375.30 6502
3375.85 6419
3376.40 6534
3376.94 6008
3377.49 5804
3378.04 5479
3378.59 5136
3379.14 4650
3379.68 4364
3380.23 4066
3380.78 3830
3381.33 3575
3381.88 3345
3382.43 3307
3382.97 3329
3383.52 3293
3384.07 3020
3384.62 3028
3385.17 2912
3385.72 2898
3386.27 2881
3386.81 2961
3387.36 2833
3387.91 2754
3388.46 2675
3389.01 2575
3389.56 2573
3390.11 2722
3390.66 2644
3391.21 2603
3391.76 2624
3392.30 2661
3392.85 2744
3393.40 2714
3393.95 2639
3394.50 2655
3395.05 2620
3395.60 2701
3396.15 2807
3396.70 2874
3397.25 2917
3397.80 2820
3398.35 2852
3398.90 2847
3399.45 2892
3400.00 2812
3400.55 2749
3401.10 2539
3401.65 2608
3402.20 2594
3402.75 2687
3403.30 2654
3403.85 2503
3404.40 2490
3404.95 2512
3405.50 2458
3406.05 2476
3406.60 2456
3407.15 2419
3407.70 2467
3408.25 2667
3408.80 2698
3409.35 2626
3409.90 2790
3410.45 3015
3411.00 3004
3411.55 2947
3412.10 3062
3412.66 3206
3413.21 3260
3413.76 3150
3414.31 3371
3414.86 3286
3415.41 3028
3415.96 2916
3416.51 2918
3417.06 2749
3417.61 2745
3418.17 2701
3418.72 2635
3419.27 2512
3419.82 2538
3420.37 2536
3420.92 2487
3421.47 2324
3422.03 2529
3422.58 2464
3423.13 2549
3423.68 2690
3424.23 2742
3424.78 2825
3425.34 2859
3425.89 2787
3426.44 2795
3426.99 2570
3427.54 2686
3428.10 2552
3428.65 2466
3429.20 2368
3429.75 2464
3430.31 2338
3430.86 2395
3431.41 2252
3431.96 2233
3432.51 2387
3433.07 2417
3433.62 2426
3434.17 2323
3434.72 2323
3435.28 2329
3435.83 2413
3436.38 2232
3436.94 2357
3437.49 2292
3438.04 2263
3438.59 2315
3439.15 2266
3439.70 2304
3440.25 2330
3440.81 2431
3441.36 2358
3441.91 2245
3442.47 2331
3443.02 2343
3443.57 2313
3444.13 2195
3444.68 2253
3445.23 2270
3445.79 2261
3446.34 2144
3446.89 2139
3447.45 2208
3448.00 2171
3448.55 2098
3449.11 2163
3449.66 2164
3450.22 2218
3450.77 2202
3451.32 2094
3451.88 1915
3452.43 1936
3452.99 2008
3453.54 2006
3454.09 2063
3454.65 1916
3455.20 1924
3455.76 1961
3456.31 1922
3456.87 2032
3457.42 2059
3457.97 2105
3458.53 2014
3459.08 2076
3459.64 2079
3460.19 2145
3460.75 2280
3461.30 2135
3461.86 2217
3462.41 2155
3462.97 1962
3463.52 2187
3464.08 2273
3464.63 2277
3465.19 2399
3465.74 2186
3466.30 2357
3466.85 2338
3467.41 2460
3467.96 2263
3468.52 2232
3469.07 2253
3469.63 2246
3470.18 2111
3470.74 2317
3471.30 2284
3471.85 2239
3472.41 2162
3472.96 2370
3473.52 2273
3474.07 2269
3474.63 2183
3475.19 2280
3475.74 2521
3476.30 2499
3476.85 2425
3477.41 2349
3477.97 2550
3478.52 2497
3479.08 2526
3479.63 2483
3480.19 2648
3480.75 2709
3481.30 2712
3481.86 2692
3482.42 2749
3482.97 2761
3483.53 2855
3484.08 2772
3484.64 2675
3485.20 2666
3485.75 2787
3486.31 2786
3486.87 2852
3487.43 2757
3487.98 2931
3488.54 2989
3489.10 3187
3489.65 3399
3490.21 3585
3490.77 4112
3491.32 4460
3491.88 4323
3492.44 4716
3493.00 4873
3493.55 4747
3494.11 4834
3494.67 4840
3495.23 4389
3495.78 4399
3496.34 4257
3496.90 4597
3497.46 4518
3498.01 4680
3498.57 4689
3499.13 4888
3499.69 5286
3500.24 5318
3500.80 5318
3501.36 5158
3501.92 5207
3502.48 5347
3503.03 5288
3503.59 5064
3504.15 5005
3504.71 4934
3505.27 4824
3505.83 4775
3506.38 4836
3506.94 4996
3507.50 4882
3508.06 4768
3508.62 4615
3509.18 4416
3509.74 4069
3510.29 3794
3510.85 3565
3511.41 3444
3511.97 3249
3512.53 3052
3513.09 2936
3513.65 2763
3514.21 2691
3514.76 2719
3515.32 2645
3515.88 2523
3516.44 2517
3517.00 2517
3517.56 2530
3518.12 2449
3518.68 2351
3519.24 2417
3519.80 2452
3520.36 2479
3520.92 2640
3521.48 2423
3522.04 2407
3522.60 2487
3523.16 2451
3523.71 2283
3524.27 2273
3524.83 2344
3525.39 2294
3525.95 2307
3526.51 2280
3527.07 2316
3527.63 2254
3528.19 2237
3528.75 2147
3529.31 2223
3529.87 2202
3530.44 2280
3531.00 2246
3531.56 2105
3532.12 2212
3532.68 2260
3533.24 2198
3533.80 2165
3534.36 2099
3534.92 2155
3535.48 2115
3536.04 2146
3536.60 2213
3537.16 2252
3537.72 2186
3538.28 2083
3538.84 2159
3539.41 2151
3539.97 2212
3540.53 2398
3541.09 2278
3541.65 2227
3542.21 2165
3542.77 2213
3543.33 2313
3543.89 2265
3544.46 2333
3545.02 2261
3545.58 2195
3546.14 2243
3546.70 2191
3547.26 2159
3547.83 2309
3548.39 2199
3548.95 2195
3549.51 2004
3550.07 1817
3550.63 1862
3551.20 1977
3551.76 2000
3552.32 2045
3552.88 2007
3553.44 2024
3554.01 1899
3554.57 1810
3555.13 1915
3555.69 1951
3556.26 1970
3556.82 1979
3557.38 1914
3557.94 1904
3558.50 1926
3559.07 1989
3559.63 1968
3560.19 1980
3560.76 1930
3561.32 1964
3561.88 2021
3562.44 2141
3563.01 2076
3563.57 2045
3564.13 2011
3564.70 2016
3565.26 2055
3565.82 2111
3566.38 1948
3566.95 1884
3567.51 1970
3568.07 2042
3568.64 1981
3569.20 1920
3569.76 1771
3570.33 1697
3570.89 1640
3571.45 1911
3572.02 1925
3572.58 1918
3573.15 1930
3573.71 1944
3574.27 1918
3574.84 1926
3575.40 2003
3575.96 1981
3576.53 1978
3577.09 2025
3577.66 2008
3578.22 1876
3578.78 1923
3579.35 1847
3579.91 1864
3580.48 1813
3581.04 1942
3581.61 1885
3582.17 1892
3582.73 1862
3583.30 1839
3583.86 1872
3584.43 2061
3584.99 2040
3585.56 1956
3586.12 1864
3586.69 1818
3587.25 1839
3587.82 2008
3588.38 1860
3588.95 1882
3589.51 1931
3590.08 1893
3590.64 1984
3591.21 1921
3591.77 1872
3592.34 1799
3592.90 1967
3593.47 1899
3594.03 1800
3594.60 1856
3595.16 1942
3595.73 1992
3596.29 2056
3596.86 1816
3597.42 1898
3597.99 1966
3598.56 1997
3599.12 1780
3599.69 1719
3600.25 1904
3600.82 1860
3601.38 1897
3601.95 1818
3602.52 1842
3603.08 1962
3603.65 1782
3604.21 1813
3604.78 1855
3605.35 1847
3605.91 1792
3606.48 1826
3607.05 1662
3607.61 1756
3608.18 1725
3608.74 1579
3609.31 1626
3609.88 1602
3610.44 1622
3611.01 1668
3611.58 1646
3612.14 1682
3612.71 1701
3613.28 1702
3613.84 1824
3614.41 1825
3614.98 1947
3615.55 1965
3616.11 2020
3616.68 2065
3617.25 2186
3617.81 2271
3618.38 2287
3618.95 2418
3619.52 2550
3620.08 2576
3620.65 2489
3621.22 2199
3621.79 2212
3622.35 2266
3622.92 2161
3623.49 1900
3624.06 1892
3624.62 2028
3625.19 1972
3625.76 1855
3626.33 1879
3626.89 1920
3627.46 1851
3628.03 1890
3628.60 1737
3629.17 1832
3629.73 1847
3630.30 1785
3630.87 1770
3631.44 1769
3632.01 1946
3632.58 1952
3633.14 1884
3633.71 1882
3634.28 1875
3634.85 1800
3635.42 1871
3635.99 1939
3636.56 1928
3637.12 2108
3637.69 1953
3638.26 1991
3638.83 2210
3639.40 2256
3639.97 2300
3640.54 2336
3641.11 2416
3641.67 2530
3642.24 2474
3642.81 2487
3643.38 2500
3643.95 2474
3644.52 2525
3645.09 2489
3645.66 2373
3646.23 2270
3646.80 2166
3647.37 2100
3647.94 2175
3648.51 2138
3649.08 2020
3649.65 2012
3650.22 2291
3650.79 2330
3651.36 2265
3651.93 2203
3652.50 2193
3653.06 2327
3653.63 2541
3654.20 2541
3654.77 2628
3655.35 2684
3655.92 2614
3656.49 2629
3657.06 2568
3657.63 2749
3658.20 2657
3658.77 2714
3659.34 2700
3659.91 2823
3660.48 2984
3661.05 2582
3661.62 2522
3662.19 2499
3662.76 2434
3663.33 2543
3663.90 2532
3664.47 2573
3665.04 2521
3665.61 2367
3666.19 2247
3666.76 2227
3667.33 2224
3667.90 2307
3668.47 2233
3669.04 2238
3669.61 2151
3670.18 2194
3670.75 2140
3671.33 2317
3671.90 2452
3672.47 2408
3673.04 2226
3673.61 2170
3674.18 2285
3674.76 2350
3675.33 2313
3675.90 2205
3676.47 2156
3677.04 2071
3677.61 2077
3678.19 2140
3678.76 2152
3679.33 2155
3679.90 2110
3680.47 2052
3681.05 2050
3681.62 2113
3682.19 1962
3682.76 2050
3683.33 2148
3683.91 2098
3684.48 2158
3685.05 1963
3685.62 2156
3686.20 2150
3686.77 2001
3687.34 2145
3687.91 2205
3688.49 2342
3689.06 2523
3689.63 2636
3690.21 2779
3690.78 2725
3691.35 2643
3691.92 2674
3692.50 2712
3693.07 2522
3693.64 2323
3694.22 2259
3694.79 2301
3695.36 2253
3695.94 2235
3696.51 2118
3697.08 2175
3697.66 2168
3698.23 2088
3698.80 2133
3699.38 2368
3699.95 2371
3700.52 2466
3701.10 2351
3701.67 2312
3702.24 2364
3702.82 2494
3703.39 2297
3703.97 2184
3704.54 2134
3705.11 2246
3705.69 2178
3706.26 2239
3706.84 2113
3707.41 2216
3707.98 2114
3708.56 2125
3709.13 2101
3709.71 2043
3710.28 2161
3710.86 2109
3711.43 2160
3712.01 2155
3712.58 2103
3713.15 1960
3713.73 1814
3714.30 1942
3714.88 1999
3715.45 1971
3716.03 1861
3716.60 1852
3717.18 1865
3717.75 1876
3718.33 1854
3718.90 1929
3719.48 1805
3720.05 1722
3720.63 1801
3721.20 1816
3721.78 1837
3722.35 1842
3722.93 1820
3723.51 1718
3724.08 1672
3724.66 1868
3725.23 1741
3725.81 1708
3726.38 1712
3726.96 1807
3727.53 1837
3728.11 1872
3728.69 1676
3729.26 1738
3729.84 1871
3730.41 1866
3730.99 1912
3731.57 1806
3732.14 1911
3732.72 1953
3733.29 1920
3733.87 2069
3734.45 2078
3735.02 2039
3735.60 1943
3736.18 1949
3736.75 1882
3737.33 1927
3737.90 1862
3738.48 1922
3739.06 1813
3739.63 1855
3740.21 1676
3740.79 1722
3741.36 1835
3741.94 1836
3742.52 1683
3743.10 1715
3743.67 1880
3744.25 1925
3744.83 1795
3745.40 1881
3745.98 1981
3746.56 1866
3747.13 1777
3747.71 1839
3748.29 1816
3748.87 1863
3749.44 1868
3750.02 1712
3750.60 1802
3751.18 1755
3751.75 1723
3752.33 1700
3752.91 1745
3753.49 1689
3754.06 1688
3754.64 1615
3755.22 1591
3755.80 1605
3756.38 1658
3756.95 1632
3757.53 1626
3758.11 1668
3758.69 1726
3759.27 1749
3759.84 1674
3760.42 1722
3761.00 1740
3761.58 1757
3762.16 1684
3762.74 1806
3763.32 2001
3763.89 1764
3764.47 1679
3765.05 1838
3765.63 1886
3766.21 1757
3766.79 1682
3767.37 1736
3767.94 1665
3768.52 1645
3769.10 1682
3769.68 1738
3770.26 1685
3770.84 1601
3771.42 1733
3772.00 1727
3772.58 1674
3773.16 1681
3773.74 1668
3774.31 1651
3774.89 1757
3775.47 1632
3776.05 1598
3776.63 1675
3777.21 1612
3777.79 1625
3778.37 1573
3778.95 1572
3779.53 1605
3780.11 1640
3780.69 1671
3781.27 1711
3781.85 1673
3782.43 1691
3783.01 1702
3783.59 1841
3784.17 1830
3784.75 1766
3785.33 1759
3785.91 1845
3786.49 1884
3787.07 1813
3787.65 1691
3788.23 1675
3788.81 1735
3789.39 1679
3789.97 1675
3790.55 1774
3791.13 1736
3791.71 1730
3792.30 1654
3792.88 1681
3793.46 1667
3794.04 1680
3794.62 1728
3795.20 1797
3795.78 1802
3796.36 1718
3796.94 1643
3797.52 1744
3798.10 1678
3798.69 1634
3799.27 1613
3799.85 1627
3800.43 1749
3801.01 1857
3801.59 1812
3802.17 1745
3802.76 1735
3803.34 1834
3803.92 1978
3804.50 1969
3805.08 1892
3805.66 1935
3806.25 1817
3806.83 1864
3807.41 1872
3807.99 1854
3808.57 1884
3809.16 2130
3809.74 1996
3810.32 1966
3810.90 2003
3811.48 2009
3812.07 2009
3812.65 2032
3813.23 1995
3813.81 2108
3814.39 2045
3814.98 2115
3815.56 2248
3816.14 2240
3816.72 2102
3817.31 2028
3817.89 1926
3818.47 2041
3819.06 2061
3819.64 1858
3820.22 1850
3820.80 1830
3821.39 1867
3821.97 1812
3822.55 1727
3823.14 1655
3823.72 1679
3824.30 1737
3824.89 1741
3825.47 1714
3826.05 1887
3826.64 1832
3827.22 1758
3827.80 1737
3828.39 1689
3828.97 1617
3829.55 1690
3830.14 1706
3830.72 1700
3831.30 1809
3831.89 1779
3832.47 1775
3833.05 1649
3833.64 1657
3834.22 1794
3834.81 1802
3835.39 1787
3835.97 1692
3836.56 1616
3837.14 1576
3837.73 1713
3838.31 1610
3838.90 1550
3839.48 1571
3840.06 1553
3840.65 1544
3841.23 1681
3841.82 1565
3842.40 1505
3842.99 1543
3843.57 1595
3844.16 1612
3844.74 1596
3845.33 1605
3845.91 1625
3846.50 1565
3847.08 1545
3847.66 1657
3848.25 1567
3848.83 1493
3849.42 1583
3850.00 1621
3850.59 1707
3851.18 1748
3851.76 1632
3852.35 1713
3852.93 1725
3853.52 1689
3854.10 1728
3854.69 1740
3855.27 1630
3855.86 1698
3856.44 1798
3857.03 1699
3857.62 1752
3858.20 1748
3858.79 1588
3859.37 1561
3859.96 1699
3860.54 1658
3861.13 1736
3861.72 1771
3862.30 1823
3862.89 1799
3863.47 1833
3864.06 1788
3864.65 1911
3865.23 1888
3865.82 1811
3866.41 1733
3866.99 1924
3867.58 1872
3868.17 1904
3868.75 1746
3869.34 1626
3869.93 1677
3870.51 1638
3871.10 1767
3871.69 1759
3872.27 1843
3872.86 1848
3873.45 1722
3874.03 1654
3874.62 1742
3875.21 1761
3875.79 1650
3876.38 1744
3876.97 1759
3877.56 1734
3878.14 1622
3878.73 1724
3879.32 1738
3879.90 1616
3880.49 1776
3881.08 1769
3881.67 1563
3882.25 1595
3882.84 1704
3883.43 1563
3884.02 1441
3884.61 1471
3885.19 1628
3885.78 1605
3886.37 1650
3886.96 1716
3887.54 1629
3888.13 1659
3888.72 1762
3889.31 1806
3889.90 1982
3890.48 2021
3891.07 1970
3891.66 2060
3892.25 1910
3892.84 1976
3893.43 2008
3894.01 2058
3894.60 1792
3895.19 1795
3895.78 1805
3896.37 1718
3896.96 1720
3897.55 1682
3898.14 1740
3898.72 1644
3899.31 1658
3899.90 1716
3900.49 1676
3901.08 1639
3901.67 1652
3902.26 1717
3902.85 1635
3903.44 1663
3904.03 1674
3904.61 1741
3905.20 1614
3905.79 1606
3906.38 1572
3906.97 1780
3907.56 1828
3908.15 1736
3908.74 1702
3909.33 1816
3909.92 1771
3910.51 1563
3911.10 1615
3911.69 1563
3912.28 1582
3912.87 1485
3913.46 1664
3914.05 1653
3914.64 1617
3915.23 1625
3915.82 1609
3916.41 1660
3917.00 1672
3917.59 1698
3918.18 1762
3918.77 1739
3919.36 1620
3919.95 1644
3920.54 1811
3921.13 1644
3921.72 1764
3922.31 1707
3922.90 1627
3923.49 1604
3924.08 1672
3924.68 1679
3925.27 1615
3925.86 1534
3926.45 1491
3927.04 1550
3927.63 1472
3928.22 1465
3928.81 1401
3929.40 1584
3929.99 1565
3930.59 1441
3931.18 1517
3931.77 1599
3932.36 1523
3932.95 1582
3933.54 1551
3934.13 1584
3934.73 1599
3935.32 1585
3935.91 1514
3936.50 1484
3937.09 1554
3937.68 1578
3938.28 1565
3938.87 1473
3939.46 1509
3940.05 1550
3940.64 1492
3941.23 1434
3941.83 1349
3942.42 1459
3943.01 1633
3943.60 1556
3944.20 1528
3944.79 1711
3945.38 1608
3945.97 1545
3946.56 1578
3947.16 1534
3947.75 1605
3948.34 1650
3948.94 1639
3949.53 1515
3950.12 1467
3950.71 1674
3951.31 1601
3951.90 1576
3952.49 1499
3953.08 1511
3953.68 1557
3954.27 1631
3954.86 1623
3955.46 1673
3956.05 1652
3956.64 1785
3957.24 1733
3957.83 1726
3958.42 1670
3959.02 1749
3959.61 1761
3960.20 1909
3960.80 1778
3961.39 1641
3961.98 1614
3962.58 1674
3963.17 1611
3963.76 1623
3964.36 1703
3964.95 1768
3965.55 1638
3966.14 1667
3966.73 1670
3967.33 1633
3967.92 1595
3968.52 1665
3969.11 1684
3969.70 1627
3970.30 1566
3970.89 1571
3971.49 1575
3972.08 1520
3972.68 1640
3973.27 1523
3973.86 1509
3974.46 1565
3975.05 1562
3975.65 1701
3976.24 1665
3976.84 1757
3977.43 1787
3978.03 1650
3978.62 1608
3979.22 1641
3979.81 1680
3980.41 1662
3981.00 1683
3981.60 1687
3982.19 1641
3982.79 1681
3983.38 1702
3983.98 1545
3984.57 1672
3985.17 1758
3985.76 1840
3986.36 1827
3986.95 1738
3987.55 1685
3988.14 1752
3988.74 1760
3989.34 1705
3989.93 1615
3990.53 1702
3991.12 1586
3991.72 1577
3992.31 1685
3992.91 1528
3993.51 1626
3994.10 1663
3994.70 1606
3995.29 1495
3995.89 1560
3996.49 1698
3997.08 1769
3997.68 1585
3998.28 1641
3998.87 1588
3999.47 1626
4000.06 1634
4000.66 1613
4001.26 1469
4001.85 1462
4002.45 1504
4003.05 1610
4003.64 1583
4004.24 1644
4004.84 1662
4005.43 1672
4006.03 1733
4006.63 1652
4007.22 1791
4007.82 1770
4008.42 1667
4009.02 1525
4009.61 1569
4010.21 1636
4010.81 1620
4011.40 1580
4012.00 1644
4012.60 1566
4013.20 1491
4013.79 1436
4014.39 1480
4014.99 1604
4015.59 1744
4016.18 1652
4016.78 1600
4017.38 1548
4017.98 1600
4018.58 1500
4019.17 1561
4019.77 1594
4020.37 1750
4020.97 1674
4021.56 1513
4022.16 1540
4022.76 1596
4023.36 1570
4023.96 1689
4024.56 1762
4025.15 1713
4025.75 1701
4026.35 1809
4026.95 1786
4027.55 1811
4028.15 1708
4028.74 1751
4029.34 1730
4029.94 1731
4030.54 1718
4031.14 1707
4031.74 1634
4032.34 1627
4032.94 1684
4033.53 1652
4034.13 1773
4034.73 1734
4035.33 1708
4035.93 1762
4036.53 1656
4037.13 1721
4037.73 1664
4038.33 1526
4038.93 1557
4039.53 1580
4040.13 1628
4040.72 1561
4041.32 1402
4041.92 1394
4042.52 1344
4043.12 1331
4043.72 1431
4044.32 1517
4044.92 1450
4045.52 1463
4046.12 1525
4046.72 1548
4047.32 1520
4047.92 1514
4048.52 1432
4049.12 1532
4049.72 1606
4050.32 1636
4050.92 1716
4051.52 1580
4052.12 1681
4052.72 1595
4053.32 1589
4053.92 1659
4054.52 1583
4055.13 1698
4055.73 1686
4056.33 1609
4056.93 1621
4057.53 1627
4058.13 1497
4058.73 1484
4059.33 1588
4059.93 1561
4060.53 1558
4061.13 1547
4061.73 1528
4062.33 1448
4062.94 1441
4063.54 1452
4064.14 1496
4064.74 1619
4065.34 1515
4065.94 1382
4066.54 1349
4067.14 1230
4067.75 1413
4068.35 1356
4068.95 1405
4069.55 1435
4070.15 1381
4070.75 1396
4071.36 1361
4071.96 1493
4072.56 1386
4073.16 1426
4073.76 1526
4074.36 1496
4074.97 1429
4075.57 1477
4076.17 1488
4076.77 1473
4077.38 1435
4077.98 1504
4078.58 1496
4079.18 1566
4079.78 1435
4080.39 1519
4080.99 1387
4081.59 1401
4082.19 1510
4082.80 1542
4083.40 1474
4084.00 1503
4084.60 1439
4085.21 1428
4085.81 1506
4086.41 1383
4087.02 1372
4087.62 1390
4088.22 1556
4088.82 1481
4089.43 1418
4090.03 1389
4090.63 1465
4091.24 1469
4091.84 1392
4092.44 1402
4093.05 1292
4093.65 1368
4094.25 1399
4094.86 1378
4095.46 1372
4096.06 1356
4096.67 1339
4097.27 1397
4097.88 1384
4098.48 1402
4099.08 1422
4099.69 1438
4100.29 1377
4100.89 1331
4101.50 1338
4102.10 1408
4102.71 1468
4103.31 1367
4103.91 1363
4104.52 1419
4105.12 1461
4105.73 1379
4106.33 1310
4106.94 1405
4107.54 1359
4108.14 1420
4108.75 1439
4109.35 1443
4109.96 1292
4110.56 1384
4111.17 1440
4111.77 1446
4112.38 1374
4112.98 1443
4113.59 1406
4114.19 1353
4114.80 1380
4115.40 1466
4116.01 1482
4116.61 1509
4117.22 1346
4117.82 1341
4118.43 1458
4119.03 1392
4119.64 1445
4120.24 1495
4120.85 1440
4121.45 1524
4122.06 1537
4122.66 1531
4123.27 1546
4123.88 1549
4124.48 1474
4125.09 1518
4125.69 1515
4126.30 1522
4126.90 1544
4127.51 1611
4128.12 1486
4128.72 1498
4129.33 1479
4129.93 1445
4130.54 1406
4131.15 1436
4131.75 1390
4132.36 1392
4132.96 1487
4133.57 1376
4134.18 1396
4134.78 1568
4135.39 1369
4136.00 1571
4136.60 1661
4137.21 1694
4137.82 1566
4138.42 1500
4139.03 1588
4139.64 1565
4140.24 1616
4140.85 1555
4141.46 1627
4142.06 1528
4142.67 1580
4143.28 1554
4143.89 1581
4144.49 1590
4145.10 1675
4145.71 1630
4146.31 1565
4146.92 1471
4147.53 1536
4148.14 1452
4148.74 1429
4149.35 1386
4149.96 1397
4150.57 1376
4151.17 1489
4151.78 1466
4152.39 1374
4153.00 1401
4153.60 1379
4154.21 1362
4154.82 1469
4155.43 1399
4156.04 1315
4156.64 1380
4157.25 1404
4157.86 1378
4158.47 1313
4159.08 1457
4159.68 1402
4160.29 1390
4160.90 1474
4161.51 1401
4162.12 1438
4162.73 1556
4163.33 1508
4163.94 1495
4164.55 1555
4165.16 1558
4165.77 1624
4166.38 1454
4166.99 1437
4167.60 1522
4168.20 1633
4168.81 1603
4169.42 1485
4170.03 1525
4170.64 1472
4171.25 1519
4171.86 1464
4172.47 1521
4173.08 1558
4173.69 1475
4174.29 1570
4174.90 1531
4175.51 1577
4176.12 1636
4176.73 1628
4177.34 1633
4177.95 1594
4178.56 1588
4179.17 1585
4179.78 1629
4180.39 1518
4181.00 1534
4181.61 1496
4182.22 1545
4182.83 1585
4183.44 1588
4184.05 1516
4184.66 1525
4185.27 1474
4185.88 1486
4186.49 1502
4187.10 1484
4187.71 1446
4188.32 1461
4188.93 1446
4189.54 1548
4190.15 1655
4190.76 1632
4191.37 1613
4191.98 1558
4192.59 1670
4193.20 1775
4193.82 1786
4194.43 1863
4195.04 1815
4195.65 1763
4196.26 1910
4196.87 1953
4197.48 1858
4198.09 1904
4198.70 1899
4199.31 1817
4199.93 1710
4200.54 1613
4201.15 1671
4201.76 1469
4202.37 1505
4202.98 1519
4203.59 1549
4204.20 1488
4204.82 1543
4205.43 1580
4206.04 1491
4206.65 1524
4207.26 1503
4207.87 1507
4208.49 1512
4209.10 1624
4209.71 1585
4210.32 1589
4210.93 1600
4211.55 1672
4212.16 1434
4212.77 1372
4213.38 1433
4213.99 1645
4214.61 1620
4215.22 1531
4215.83 1531
4216.44 1601
4217.06 1671
4217.67 1634
4218.28 1733
4218.89 1683
4219.51 1727
4220.12 1755
4220.73 1843
4221.34 1790
4221.96 1720
4222.57 1844
4223.18 1877
4223.80 1941
4224.41 1979
4225.02 1934
4225.63 1899
4226.25 1948
4226.86 2037
4227.47 2316
4228.09 2204
4228.70 2203
4229.31 2293
4229.93 2211
4230.54 2319
4231.15 2396
4231.77 2351
4232.38 2409
4232.99 2355
4233.61 2698
4234.22 2813
4234.83 2925
4235.45 2966
4236.06 2948
4236.68 2822
4237.29 2576
4237.90 2631
4238.52 2584
4239.13 2523
4239.75 2304
4240.36 2138
4240.97 2029
4241.59 1850
4242.20 1768
4242.82 1827
4243.43 1890
4244.05 1773
4244.66 1926
4245.27 1833
4245.89 1803
4246.50 1780
4247.12 2020
4247.73 2056
4248.35 1961
4248.96 1882
4249.58 2081
4250.19 1941
4250.81 1858
4251.42 1882
4252.04 1858
4252.65 1838
4253.27 1804
4253.88 1758
4254.50 1719
4255.11 1953
4255.73 1694
4256.34 1664
4256.96 1590
4257.57 1742
4258.19 1681
4258.80 1647
4259.42 1626
4260.03 1552
4260.65 1481
4261.27 1474
4261.88 1539
4262.50 1524
4263.11 1549
4263.73 1612
4264.34 1698
4264.96 1661
4265.58 1555
4266.19 1654
4266.81 1690
4267.42 1527
4268.04 1675
4268.66 1622
4269.27 1531
4269.89 1703
4270.51 1677
4271.12 1665
4271.74 1620
4272.35 1630
4272.97 1535
4273.59 1621
4274.20 1693
4274.82 1530
4275.44 1623
4276.05 1574
4276.67 1617
4277.29 1669
4277.90 1597
4278.52 1563
4279.14 1665
4279.76 1543
4280.37 1481
4280.99 1586
4281.61 1520
4282.22 1537
4282.84 1522
4283.46 1547
4284.07 1454
4284.69 1405
4285.31 1417
4285.93 1423
4286.54 1485
4287.16 1421
4287.78 1427
4288.40 1473
4289.01 1503
4289.63 1384
4290.25 1508
4290.87 1476
4291.49 1556
4292.10 1454
4292.72 1526
4293.34 1436
4293.96 1521
4294.58 1557
4295.19 1492
4295.81 1544
4296.43 1492
4297.05 1559
4297.67 1447
4298.28 1496
4298.90 1435
4299.52 1509
4300.14 1544
4300.76 1492
4301.38 1340
4301.99 1388
4302.61 1472
4303.23 1500
4303.85 1481
4304.47 1442
4305.09 1495
4305.71 1552
4306.33 1522
4306.94 1538
4307.56 1576
4308.18 1420
4308.80 1477
4309.42 1456
4310.04 1451
4310.66 1367
4311.28 1399
4311.90 1415
4312.52 1443
4313.14 1475
4313.76 1421
4314.38 1557
4314.99 1392
4315.61 1430
4316.23 1507
4316.85 1568
4317.47 1464
4318.09 1411
4318.71 1449
4319.33 1512
4319.95 1517
4320.57 1604
4321.19 1652
4321.81 1577
4322.43 1599
4323.05 1611
4323.67 1510
4324.29 1545
4324.91 1699
4325.53 1660
4326.15 1672
4326.77 1631
4327.39 1752
4328.01 1785
4328.63 1571
4329.26 1678
4329.88 1624
4330.50 1772
4331.12 1790
4331.74 1770
4332.36 1731
4332.98 1832
4333.60 1936
4334.22 1899
4334.84 2121
4335.46 2186
4336.08 2207
4336.70 2198
4337.33 2302
4337.95 2572
4338.57 2684
4339.19 2561
4339.81 2475
4340.43 2348
4341.05 2367
4341.67 2396
4342.30 2441
4342.92 2353
4343.54 2567
4344.16 2575
4344.78 2829
4345.40 3226
4346.03 3478
4346.65 3581
4347.27 3576
4347.89 3497
4348.51 3588
4349.14 3405
4349.76 3286
4350.38 3042
4351.00 2639
4351.62 2430
4352.25 2233
4352.87 2168
4353.49 2062
4354.11 1964
4354.73 1986
4355.36 1906
4355.98 1863
4356.60 1787
4357.22 1849
4357.85 1798
4358.47 1927
4359.09 1940
4359.71 1917
4360.34 1985
4360.96 1958
4361.58 1865
4362.21 1914
4362.83 2063
4363.45 1924
4364.07 1704
4364.70 1820
4365.32 1816
4365.94 1777
4366.57 1751
4367.19 1834
4367.81 1740
4368.44 1681
4369.06 1583
4369.68 1659
4370.31 1688
4370.93 1391
4371.55 1419
4372.18 1536
4372.80 1541
4373.43 1587
4374.05 1516
4374.67 1490
4375.30 1515
4375.92 1458
4376.54 1503
4377.17 1573
4377.79 1520
4378.42 1581
4379.04 1496
4379.66 1570
4380.29 1545
4380.91 1615
4381.54 1683
4382.16 1559
4382.79 1610
4383.41 1571
4384.03 1541
4384.66 1453
4385.28 1442
4385.91 1473
4386.53 1573
4387.16 1531
4387.78 1501
4388.41 1487
4389.03 1412
4389.66 1386
4390.28 1422
4390.91 1451
4391.53 1465
4392.16 1438
4392.78 1416
4393.41 1384
4394.03 1406
4394.66 1531
4395.28 1499
4395.91 1442
4396.53 1460
4397.16 1389
4397.78 1517
4398.41 1566
4399.03 1543
4399.66 1557
4400.29 1542
4400.91 1453
4401.54 1532
4402.16 1603
4402.79 1542
4403.41 1556
4404.04 1544
4404.67 1554
4405.29 1485
4405.92 1488
4406.54 1396
4407.17 1429
4407.80 1406
4408.42 1489
4409.05 1455
4409.67 1397
4410.30 1410
4410.93 1386
4411.55 1386
4412.18 1405
4412.81 1437
4413.43 1480
4414.06 1419
4414.69 1367
4415.31 1425
4415.94 1519
4416.57 1465
4417.19 1339
4417.82 1392
4418.45 1492
4419.07 1403
4419.70 1338
4420.33 1423
4420.95 1482
4421.58 1392
4422.21 1449
4422.84 1454
4423.46 1393
4424.09 1366
4424.72 1418
4425.35 1415
4425.97 1426
4426.60 1476
4427.23 1319
4427.86 1363
4428.48 1370
4429.11 1413
4429.74 1345
4430.37 1361
4430.99 1370
4431.62 1424
4432.25 1370
4432.88 1430
4433.51 1394
4434.13 1305
4434.76 1333
4435.39 1343
4436.02 1381
4436.65 1342
4437.27 1401
4437.90 1384
4438.53 1442
4439.16 1414
4439.79 1357
4440.42 1314
4441.04 1305
4441.67 1357
4442.30 1325
4442.93 1303
4443.56 1379
4444.19 1417
4444.82 1311
4445.44 1459
4446.07 1492
4446.70 1551
4447.33 1468
4447.96 1439
4448.59 1432
4449.22 1541
4449.85 1553
4450.48 1485
4451.11 1425
4451.74 1396
4452.36 1424
4452.99 1418
4453.62 1398
4454.25 1487
4454.88 1557
4455.51 1473
4456.14 1588
4456.77 1481
4457.40 1535
4458.03 1398
4458.66 1449
4459.29 1509
4459.92 1510
4460.55 1481
4461.18 1426
4461.81 1339
4462.44 1315
4463.07 1299
4463.70 1269
4464.33 1298
4464.96 1278
4465.59 1313
4466.22 1331
4466.85 1336
4467.48 1292
4468.11 1353
4468.74 1246
4469.37 1262
4470.00 1235
4470.63 1200
4471.26 1325
4471.89 1284
4472.53 1369
4473.16 1265
4473.79 1278
4474.42 1389
4475.05 1320
4475.68 1310
4476.31 1321
4476.94 1259
4477.57 1384
4478.20 1287
4478.83 1295
4479.47 1291
4480.10 1329
4480.73 1346
4481.36 1359
4481.99 1374
4482.62 1379
4483.25 1462
4483.89 1466
4484.52 1437
4485.15 1430
4485.78 1439
4486.41 1445
4487.04 1415
4487.68 1471
4488.31 1477
4488.94 1413
4489.57 1496
4490.20 1465
4490.84 1454
4491.47 1491
4492.10 1408
4492.73 1359
4493.36 1435
4494.00 1383
4494.63 1409
4495.26 1336
4495.89 1417
4496.53 1464
4497.16 1362
4497.79 1369
4498.42 1461
4499.06 1381
4499.69 1408
4500.32 1556
4500.95 1587
4501.59 1690
4502.22 1646
4502.85 1647
4503.48 1777
4504.12 1730
4504.75 1694
4505.38 1559
4506.02 1543
4506.65 1493
4507.28 1535
4507.92 1509
4508.55 1466
4509.18 1409
4509.82 1417
4510.45 1417
4511.08 1455
4511.72 1589
4512.35 1514
4512.98 1491
4513.62 1509
4514.25 1577
4514.88 1438
4515.52 1412
4516.15 1319
4516.79 1365
4517.42 1257
4518.05 1405
4518.69 1374
4519.32 1361
4519.96 1393
4520.59 1367
4521.22 1314
4521.86 1308
4522.49 1285
4523.13 1405
4523.76 1392
4524.40 1320
4525.03 1286
4525.66 1303
4526.30 1349
4526.93 1338
4527.57 1288
4528.20 1378
4528.84 1489
4529.47 1488
4530.11 1551
4530.74 1569
4531.38 1676
4532.01 1595
4532.65 1646
4533.28 1642
4533.92 1694
4534.55 1704
4535.19 1524
4535.82 1501
4536.46 1366
4537.09 1403
4537.73 1503
4538.36 1432
4539.00 1369
4539.63 1384
4540.27 1409
4540.90 1335
4541.54 1367
4542.18 1381
4542.81 1366
4543.45 1394
4544.08 1449
4544.72 1374
4545.35 1320
4545.99 1280
4546.63 1264
4547.26 1307
4547.90 1367
4548.53 1285
4549.17 1257
4549.81 1274
4550.44 1274
4551.08 1309
4551.72 1478
4552.35 1404
4552.99 1283
4553.62 1379
4554.26 1344
4554.90 1334
4555.53 1325
4556.17 1329
4556.81 1258
4557.44 1328
4558.08 1301
4558.72 1384
4559.35 1310
4559.99 1306
4560.63 1350
4561.26 1330
4561.90 1364
4562.54 1287
4563.18 1394
4563.81 1322
4564.45 1242
4565.09 1249
4565.72 1250
4566.36 1265
4567.00 1373
4567.64 1432
4568.27 1373
4568.91 1325
4569.55 1250
4570.19 1316
4570.82 1344
4571.46 1325
4572.10 1366
4572.74 1328
4573.38 1387
4574.01 1237
4574.65 1278
4575.29 1348
4575.93 1292
4576.56 1317
4577.20 1287
4577.84 1307
4578.48 1255
4579.12 1297
4579.76 1321
4580.39 1417
4581.03 1371
4581.67 1398
4582.31 1481
4582.95 1447
4583.59 1423
4584.22 1349
4584.86 1318
4585.50 1350
4586.14 1541
4586.78 1362
4587.42 1406
4588.06 1478
4588.70 1491
4589.33 1572
4589.97 1485
4590.61 1604
4591.25 1550
4591.89 1738
4592.53 1674
4593.17 1670
4593.81 1533
4594.45 1720
4595.09 1648
4595.73 1539
4596.37 1587
4597.00 1383
4597.64 1481
4598.28 1483
4598.92 1453
4599.56 1459
4600.20 1454
4600.84 1517
4601.48 1500
4602.12 1385
4602.76 1455
4603.40 1508
4604.04 1589
4604.68 1550
4605.32 1573
4605.96 1660
4606.60 1654
4607.24 1589
4607.88 1598
4608.52 1616
4609.16 1559
4609.80 1565
4610.44 1563
4611.08 1583
4611.72 1544
4612.36 1500
4613.01 1552
4613.65 1454
4614.29 1447
4614.93 1306
4615.57 1328
4616.21 1458
4616.85 1390
4617.49 1336
4618.13 1423
4618.77 1369
4619.41 1390
4620.05 1406
4620.70 1423
4621.34 1356
4621.98 1350
4622.62 1389
4623.26 1408
4623.90 1408
4624.54 1435
4625.18 1319
4625.83 1421
4626.47 1342
4627.11 1343
4627.75 1412
4628.39 1402
4629.03 1438
4629.68 1406
4630.32 1363
4630.96 1454
4631.60 1378
4632.24 1396
4632.88 1444
4633.53 1442
4634.17 1503
4634.81 1434
4635.45 1550
4636.10 1511
4636.74 1473
4637.38 1747
4638.02 1571
4638.66 1476
4639.31 1546
4639.95 1573
4640.59 1576
4641.23 1484
4641.88 1469
4642.52 1484
4643.16 1525
4643.80 1553
4644.45 1435
4645.09 1433
4645.73 1353
4646.38 1425
4647.02 1449
4647.66 1406
4648.30 1375
4648.95 1369
4649.59 1361
4650.23 1310
4650.88 1295
4651.52 1396
4652.16 1428
4652.81 1252
4653.45 1346
4654.09 1278
4654.74 1272
4655.38 1255
4656.02 1337
4656.67 1266
4657.31 1302
4657.96 1227
4658.60 1329
4659.24 1244
4659.89 1331
4660.53 1386
4661.17 1244
4661.82 1340
4662.46 1372
4663.11 1323
4663.75 1437
4664.39 1313
4665.04 1383
4665.68 1313
4666.33 1324
4666.97 1268
4667.62 1230
4668.26 1342
4668.90 1241
4669.55 1252
4670.19 1327
4670.84 1336
4671.48 1225
4672.13 1283
4672.77 1438
4673.42 1382
4674.06 1347
4674.71 1366
4675.35 1372
4676.00 1360
4676.64 1378
4677.29 1518
4677.93 1378
4678.58 1349
4679.22 1351
4679.87 1444
4680.51 1469
4681.16 1433
4681.80 1450
4682.45 1536
4683.09 1431
4683.74 1410
4684.38 1379
4685.03 1384
4685.68 1286
4686.32 1287
4686.97 1275
4687.61 1439
4688.26 1378
4688.90 1304
4689.55 1364
4690.20 1343
4690.84 1346
4691.49 1357
4692.13 1349
4692.78 1329
4693.43 1239
4694.07 1398
4694.72 1443
4695.36 1340
4696.01 1454
4696.66 1408
4697.30 1558
4697.95 1472
4698.60 1460
4699.24 1513
4699.89 1595
4700.54 1556
4701.18 1485
4701.83 1594
4702.48 1653
4703.12 1503
4703.77 1489
4704.42 1427
4705.06 1385
4705.71 1401
4706.36 1409
4707.00 1424
4707.65 1445
4708.30 1478
4708.95 1502
4709.59 1471
4710.24 1430
4710.89 1478
4711.54 1454
4712.18 1487
4712.83 1402
4713.48 1398
4714.13 1415
4714.77 1334
4715.42 1401
4716.07 1359
4716.72 1348
4717.36 1355
4718.01 1365
4718.66 1387
4719.31 1408
4719.96 1440
4720.60 1369
4721.25 1460
4721.90 1510
4722.55 1478
4723.20 1434
4723.84 1425
4724.49 1377
4725.14 1531
4725.79 1626
4726.44 1647
4727.09 1613
4727.73 1628
4728.38 1620
4729.03 1648
4729.68 1592
4730.33 1564
4730.98 1505
4731.63 1449
4732.27 1507
4732.92 1319
4733.57 1408
4734.22 1363
4734.87 1326
4735.52 1322
4736.17 1423
4736.82 1533
4737.47 1483
4738.12 1435
4738.77 1388
4739.41 1399
4740.06 1531
4740.71 1514
4741.36 1515
4742.01 1552
4742.66 1532
4743.31 1447
4743.96 1464
4744.61 1386
4745.26 1435
4745.91 1525
4746.56 1529
4747.21 1573
4747.86 1556
4748.51 1423
4749.16 1451
4749.81 1538
4750.46 1545
4751.11 1498
4751.76 1591
4752.41 1552
4753.06 1616
4753.71 1572
4754.36 1556
4755.01 1510
4755.66 1571
4756.31 1513
4756.96 1463
4757.61 1453
4758.26 1468
4758.91 1470
4759.56 1442
4760.22 1397
4760.87 1311
4761.52 1425
4762.17 1493
4762.82 1464
4763.47 1436
4764.12 1456
4764.77 1391
4765.42 1614
4766.07 1641
4766.72 1710
4767.38 1752
4768.03 1867
4768.68 1895
4769.33 1725
4769.98 1694
4770.63 1558
4771.28 1557
4771.94 1587
4772.59 1573
4773.24 1507
4773.89 1516
4774.54 1490
4775.19 1434
4775.85 1553
4776.50 1483
4777.15 1492
4777.80 1538
4778.45 1398
4779.11 1435
4779.76 1388
4780.41 1481
4781.06 1546
4781.71 1468
4782.37 1530
4783.02 1477
4783.67 1539
4784.32 1415
4784.98 1440
4785.63 1459
4786.28 1400
4786.93 1423
4787.59 1446
4788.24 1304
4788.89 1309
4789.54 1383
4790.20 1321
4790.85 1308
4791.50 1352
4792.15 1306
4792.81 1356
4793.46 1422
4794.11 1320
4794.77 1412
4795.42 1359
4796.07 1350
4796.73 1412
4797.38 1305
4798.03 1313
4798.69 1277
4799.34 1369
4799.99 1373
4800.65 1315
4801.30 1257
4801.95 1274
4802.61 1423
4803.26 1370
4803.91 1374
4804.57 1534
4805.22 1396
4805.88 1323
4806.53 1414
4807.18 1368
4807.84 1350
4808.49 1427
4809.15 1342
4809.80 1307
4810.45 1412
4811.11 1373
4811.76 1338
4812.42 1287
4813.07 1340
4813.73 1334
4814.38 1366
4815.03 1282
4815.69 1366
4816.34 1415
4817.00 1380
4817.65 1383
4818.31 1425
4818.96 1497
4819.62 1555
4820.27 1617
4820.93 1642
4821.58 1575
4822.24 1567
4822.89 1599
4823.55 1689
4824.20 1728
4824.86 1795
4825.51 1862
4826.17 1935
4826.82 1974
4827.48 1839
4828.13 1902
4828.79 1722
4829.44 1658
4830.10 1709
4830.75 1770
4831.41 1753
4832.07 1782
4832.72 1669
4833.38 1780
4834.03 1765
4834.69 1800
4835.34 1734
4836.00 1820
4836.66 1887
4837.31 1843
4837.97 1874
4838.62 1896
4839.28 1985
4839.94 2018
4840.59 1922
4841.25 1841
4841.91 1868
4842.56 1915
4843.22 1744
4843.87 1823
4844.53 1942
4845.19 2023
4845.84 1979
4846.50 1928
4847.16 1896
4847.81 2109
4848.47 2100
4849.13 2218
4849.78 2222
4850.44 2398
4851.10 2295
4851.75 2247
4852.41 2219
4853.07 2115
4853.73 2157
4854.38 2135
4855.04 2122
4855.70 2195
4856.35 2305
4857.01 2268
4857.67 2324
4858.33 2384
4858.98 2378
4859.64 2468
4860.30 2343
4860.96 2418
4861.61 2309
4862.27 2219
4862.93 2168
4863.59 2317
4864.25 2375
4864.90 2179
4865.56 2185
4866.22 2189
4866.88 2325
4867.54 2319
4868.19 2290
4868.85 2317
4869.51 2310
4870.17 2113
4870.83 2108
4871.48 2028
4872.14 1934
4872.80 2011
4873.46 2112
4874.12 1936
4874.78 1979
4875.43 2023
4876.09 2091
4876.75 1976
4877.41 2116
4878.07 2005
4878.73 2028
4879.39 2151
4880.05 1981
4880.70 2123
4881.36 1933
4882.02 1940
4882.68 1801
4883.34 1771
4884.00 1836
4884.66 1808
4885.32 1846
4885.98 1816
4886.64 1741
4887.30 1799
4887.96 1791
4888.62 1814
4889.27 1980
4889.93 2004
4890.59 1995
4891.25 2046
4891.91 1946
4892.57 2033
4893.23 1779
4893.89 1764
4894.55 1793
4895.21 1760
4895.87 1774
4896.53 1718
4897.19 1755
4897.85 1726
4898.51 1727
4899.17 1776
4899.83 1813
4900.49 1639
4901.15 1679
4901.81 1765
4902.47 1762
4903.13 1754
4903.79 1737
4904.46 1718
4905.12 1728
4905.78 1580
4906.44 1591
4907.10 1519
4907.76 1557
4908.42 1533
4909.08 1514
4909.74 1505
4910.40 1498
4911.06 1499
4911.72 1509
4912.38 1619
4913.05 1499
4913.71 1573
4914.37 1556
4915.03 1451
4915.69 1489
4916.35 1405
4917.01 1464
4917.67 1530
4918.34 1526
4919.00 1486
4919.66 1304
4920.32 1365
4920.98 1496
4921.64 1478
4922.31 1399
4922.97 1455
4923.63 1382
4924.29 1424
4924.95 1490
4925.62 1533
4926.28 1477
4926.94 1406
4927.60 1342
4928.26 1369
4928.93 1407
4929.59 1342
4930.25 1420
4930.91 1533
4931.57 1605
4932.24 1467
4932.90 1482
4933.56 1480
4934.22 1426
4934.89 1384
4935.55 1405
4936.21 1359
4936.88 1341
4937.54 1360
4938.20 1401
4938.86 1408
4939.53 1469
4940.19 1328
4940.85 1322
4941.52 1371
4942.18 1356
4942.84 1464
4943.50 1415
4944.17 1313
4944.83 1426
4945.49 1370
4946.16 1392
4946.82 1370
4947.48 1300
4948.15 1359
4948.81 1213
4949.47 1269
4950.14 1249
4950.80 1208
4951.47 1235
4952.13 1262
4952.79 1171
4953.46 1277
4954.12 1316
4954.78 1388
4955.45 1297
4956.11 1224
4956.78 1274
4957.44 1250
4958.10 1407
4958.77 1328
4959.43 1303
4960.10 1310
4960.76 1361
4961.43 1336
4962.09 1395
4962.76 1370
4963.42 1496
4964.08 1498
4964.75 1503
4965.41 1491
4966.08 1488
4966.74 1422
4967.41 1410
4968.07 1514
4968.74 1437
4969.40 1421
4970.07 1271
4970.73 1219
4971.40 1312
4972.06 1290
4972.73 1228
4973.39 1306
4974.06 1251
4974.72 1302
4975.39 1322
4976.05 1298
4976.72 1360
4977.38 1358
4978.05 1418
4978.71 1326
4979.38 1243
4980.05 1318
4980.71 1334
4981.38 1310
4982.04 1322
4982.71 1221
4983.37 1185
4984.04 1229
4984.71 1267
4985.37 1261
4986.04 1259
4986.70 1314
4987.37 1249
4988.04 1286
4988.70 1252
4989.37 1247
4990.04 1288
4990.70 1265
4991.37 1277
4992.03 1309
4992.70 1288
4993.37 1297
4994.03 1270
4994.70 1229
4995.37 1196
4996.03 1277
4996.70 1245
4997.37 1250
4998.03 1253
4998.70 1135
4999.37 1192
5000.03 1236
5000.70 1306
5001.37 1245
5002.04 1243
5002.70 1168
5003.37 1207
5004.04 1154
5004.70 1193
5005.37 1164
5006.04 1162
5006.71 1221
5007.37 1259
5008.04 1247
5008.71 1175
5009.38 1216
5010.04 1192
5010.71 1260
5011.38 1242
5012.05 1337
5012.71 1294
5013.38 1265
5014.05 1192
5014.72 1252
5015.39 1299
5016.05 1217
5016.72 1194
5017.39 1206
5018.06 1130
5018.73 1170
5019.39 1257
5020.06 1233
5020.73 1439
5021.40 1409
5022.07 1457
5022.74 1424
5023.41 1365
5024.07 1431
5024.74 1404
5025.41 1366
5026.08 1463
5026.75 1497
5027.42 1380
5028.09 1300
5028.75 1222
5029.42 1256
5030.09 1189
5030.76 1147
5031.43 1196
5032.10 1166
5032.77 1162
5033.44 1180
5034.11 1181
5034.78 1201
5035.45 1312
5036.12 1262
5036.78 1252
5037.45 1227
5038.12 1176
5038.79 1173
5039.46 1136
5040.13 1136
5040.80 1224
5041.47 1213
5042.14 1241
5042.81 1204
5043.48 1146
5044.15 1118
5044.82 1203
5045.49 1193
5046.16 1229
5046.83 1315
5047.50 1259
5048.17 1276
5048.84 1174
5049.51 1282
5050.18 1210
5050.85 1229
5051.52 1271
5052.19 1136
5052.86 1107
5053.53 1136
5054.20 1149
5054.87 1037
5055.55 1119
5056.22 1156
5056.89 1215
5057.56 1242
5058.23 1191
5058.90 1239
5059.57 1129
5060.24 1141
5060.91 1225
5061.58 1232
5062.25 1145
5062.93 1206
5063.60 1236
5064.27 1154
5064.94 1187
5065.61 1179
5066.28 1070
5066.95 1125
5067.62 1135
5068.30 1127
5068.97 1178
5069.64 1214
5070.31 1144
5070.98 1127
5071.65 1091
5072.33 1122
5073.00 1053
5073.67 1093
5074.34 1083
5075.01 1163
5075.68 1112
5076.36 1288
5077.03 1343
5077.70 1351
5078.37 1318
5079.05 1292
5079.72 1310
5080.39 1338
5081.06 1244
5081.73 1204
5082.41 1221
5083.08 1126
5083.75 1192
5084.42 1214
5085.10 1123
5085.77 1161
5086.44 1273
5087.12 1249
5087.79 1355
5088.46 1251
5089.13 1280
5089.81 1342
5090.48 1270
5091.15 1265
5091.83 1269
5092.50 1274
5093.17 1294
5093.84 1283
5094.52 1341
5095.19 1444
5095.86 1289
5096.54 1176
5097.21 1247
5097.88 1291
5098.56 1230
5099.23 1270
5099.91 1325
5100.58 1230
5101.25 1209
5101.93 1229
5102.60 1293
5103.27 1284
5103.95 1317
5104.62 1438
5105.30 1340
5105.97 1343
5106.64 1321
5107.32 1290
5107.99 1323
5108.67 1337
5109.34 1284
5110.01 1306
5110.69 1232
5111.36 1145
5112.04 1116
5112.71 1153
5113.39 1144
5114.06 1238
5114.74 1275
5115.41 1301
5116.08 1257
5116.76 1309
5117.43 1313
5118.11 1237
5118.78 1373
5119.46 1445
5120.13 1514
5120.81 1450
5121.48 1444
5122.16 1466
5122.83 1335
5123.51 1300
5124.18 1317
5124.86 1378
5125.53 1274
5126.21 1250
5126.88 1267
5127.56 1196
5128.24 1228
5128.91 1230
5129.59 1239
5130.26 1153
5130.94 1207
5131.61 1254
5132.29 1295
5132.96 1337
5133.64 1348
5134.32 1256
5134.99 1314
5135.67 1231
5136.34 1229
5137.02 1216
5137.70 1215
5138.37 1244
5139.05 1172
5139.72 1129
5140.40 1162
5141.08 1224
5141.75 1247
5142.43 1179
5143.11 1174
5143.78 1113
5144.46 1146
5145.14 1264
5145.81 1269
5146.49 1232
5147.17 1133
5147.84 1130
5148.52 1190
5149.20 1119
5149.87 1182
5150.55 1139
5151.23 1219
5151.90 1192
5152.58 1128
5153.26 1108
5153.94 1156
5154.61 1243
5155.29 1129
5155.97 1071
5156.64 1132
5157.32 1167
5158.00 1203
5158.68 1080
5159.35 1132
5160.03 1197
5160.71 1077
5161.39 1092
5162.06 1171
5162.74 1220
5163.42 1267
5164.10 1149
5164.78 1168
5165.45 1274
5166.13 1295
5166.81 1226
5167.49 1156
5168.17 1196
5168.84 1145
5169.52 1200
5170.20 1234
5170.88 1198
5171.56 1098
5172.23 1104
5172.91 1105
5173.59 1135
5174.27 1165
5174.95 1085
5175.63 1133
5176.31 1160
5176.98 1092
5177.66 1169
5178.34 1221
5179.02 1260
5179.70 1165
5180.38 1148
5181.06 1146
5181.74 1206
5182.42 1164
5183.09 1158
5183.77 1149
5184.45 1175
5185.13 1211
5185.81 1185
5186.49 1144
5187.17 1117
5187.85 1136
5188.53 1239
5189.21 1118
5189.89 1003
5190.57 1093
5191.25 1023
5191.93 1155
5192.61 1116
5193.29 1083
5193.97 1098
5194.64 1036
5195.32 1094
5196.00 1055
5196.68 1067
5197.36 1060
5198.04 1162
5198.72 1183
5199.40 1066
5200.08 1103
5200.77 1118
5201.45 1134
5202.13 1101
5202.81 1156
5203.49 1162
5204.17 1148
5204.85 1182
5205.53 1247
5206.21 1184
5206.89 1199
5207.57 1204
5208.25 1202
5208.93 1260
5209.61 1239
5210.29 1247
5210.97 1350
5211.65 1343
5212.34 1216
5213.02 1252
5213.70 1341
5214.38 1248
5215.06 1140
5215.74 1304
5216.42 1218
5217.10 1154
5217.78 1153
5218.47 1165
5219.15 1182
5219.83 1225
5220.51 1151
5221.19 1289
5221.87 1275
5222.56 1201
5223.24 1220
5223.92 1175
5224.60 1278
5225.28 1222
5225.96 1120
5226.65 1142
5227.33 1106
5228.01 1166
5228.69 1135
5229.37 1095
5230.06 1067
5230.74 1099
5231.42 1101
5232.10 1113
5232.79 1147
5233.47 1267
5234.15 1172
5234.83 1146
5235.51 1110
5236.20 1245
5236.88 1172
5237.56 1157
5238.25 1240
5238.93 1235
5239.61 1134
5240.29 1185
5240.98 1202
5241.66 1173
5242.34 1186
5243.03 1157
5243.71 1173
5244.39 1199
5245.07 1207
5245.76 1162
5246.44 1195
5247.12 1230
5247.81 1210
5248.49 1164
5249.17 1221
5249.86 1151
5250.54 1112
5251.22 1176
5251.91 1210
5252.59 1208
5253.28 1181
5253.96 1158
5254.64 1213
5255.33 1126
5256.01 1067
5256.69 1084
5257.38 1057
5258.06 1167
5258.75 1185
5259.43 1188
5260.11 1136
5260.80 1220
5261.48 1220
5262.17 1274
5262.85 1246
5263.53 1231
5264.22 1402
5264.90 1301
5265.59 1304
5266.27 1318
5266.96 1276
5267.64 1273
5268.33 1241
5269.01 1193
5269.70 1310
5270.38 1272
5271.07 1308
5271.75 1248
5272.44 1244
5273.12 1197
5273.80 1271
5274.49 1204
5275.18 1185
5275.86 1254
5276.55 1229
5277.23 1205
5277.92 1321
5278.60 1342
5279.29 1251
5279.97 1209
5280.66 1421
5281.34 1381
5282.03 1310
5282.71 1402
5283.40 1280
5284.08 1310
5284.77 1329
5285.46 1313
5286.14 1271
5286.83 1166
5287.51 1240
5288.20 1164
5288.89 1225
5289.57 1159
5290.26 1217
5290.94 1185
5291.63 1212
5292.32 1138
5293.00 1252
5293.69 1254
5294.38 1208
5295.06 1222
5295.75 1311
5296.43 1232
5297.12 1217
5297.81 1311
5298.49 1231
5299.18 1172
5299.87 1301
5300.55 1271
5301.24 1198
5301.93 1195
5302.61 1210
5303.30 1239
5303.99 1211
5304.68 1185
5305.36 1202
5306.05 1164
5306.74 1225
5307.42 1324
5308.11 1286
5308.80 1233
5309.49 1248
5310.17 1209
5310.86 1274
5311.55 1328
5312.23 1367
5312.92 1330
5313.61 1289
5314.30 1304
5314.99 1260
5315.67 1254
5316.36 1214
5317.05 1297
5317.74 1273
5318.42 1341
5319.11 1330
5319.80 1334
5320.49 1429
5321.18 1451
5321.86 1396
5322.55 1366
5323.24 1267
5323.93 1325
5324.62 1385
5325.31 1281
5325.99 1229
5326.68 1196
5327.37 1138
5328.06 1095
5328.75 1186
5329.44 1207
5330.12 1133
5330.81 1144
5331.50 1139
5332.19 1145
5332.88 1180
5333.57 1167
5334.26 1253
5334.95 1166
5335.64 1225
5336.32 1183
5337.01 1234
5337.70 1181
5338.39 1168
5339.08 1228
5339.77 1276
5340.46 1315
5341.15 1272
5341.84 1238
5342.53 1282
5343.22 1299
5343.91 1286
5344.60 1240
5345.29 1194
5345.98 1227
5346.67 1201
5347.36 1216
5348.04 1270
5348.73 1292
5349.42 1365
5350.11 1256
5350.80 1319
5351.49 1331
5352.18 1358
5352.87 1362
5353.56 1312
5354.25 1330
5354.95 1324
5355.64 1235
5356.33 1202
5357.02 1196
5357.71 1305
5358.40 1169
5359.09 1090
5359.78 1167
5360.47 1126
5361.16 1116
5361.85 1160
5362.54 1122
5363.23 1116
5363.92 1091
5364.61 1014
5365.30 1081
5365.99 1092
5366.69 1204
5367.38 1168
5368.07 1100
5368.76 1130
5369.45 1142
5370.14 1142
5370.83 1057
5371.52 1089
5372.22 1116
5372.91 1190
5373.60 1090
5374.29 1044
5374.98 1104
5375.67 1103
5376.36 1153
5377.06 1097
5377.75 1116
5378.44 1092
5379.13 1104
5379.82 1050
5380.52 1092
5381.21 1134
5381.90 1138
5382.59 1096
5383.28 1121
5383.98 1097
5384.67 1118
5385.36 1070
5386.05 1114
5386.74 1185
5387.44 1088
5388.13 1035
5388.82 1074
5389.51 1197
5390.21 1209
5390.90 1251
5391.59 1207
5392.28 1194
5392.98 1172
5393.67 1147
5394.36 1116
5395.06 1078
5395.75 1116
5396.44 1104
5397.13 1167
5397.83 1231
5398.52 1098
5399.21 1058
5399.91 997
5400.60 980
5401.29 1081
5401.99 1159
5402.68 1049
5403.37 1030
5404.07 1172
5404.76 1143
5405.45 1106
5406.15 1080
5406.84 1126
5407.53 1120
5408.23 1210
5408.92 1122
5409.61 1089
5410.31 1154
5411.00 1154
5411.70 1229
5412.39 1119
5413.08 1115
5413.78 1127
5414.47 1110
5415.17 1079
5415.86 1264
5416.55 1223
5417.25 1183
5417.94 1138
5418.64 1081
5419.33 1134
5420.03 1247
5420.72 1117
5421.42 1110
5422.11 1164
5422.80 1096
5423.50 1155
5424.19 1224
5424.89 1216
5425.58 1288
5426.28 1149
5426.97 1085
5427.67 1156
5428.36 1112
5429.06 1104
5429.75 1215
5430.45 1205
5431.14 1169
5431.84 1250
5432.53 1172
5433.23 1187
5433.92 1213
5434.62 1200
5435.31 1253
5436.01 1218
5436.71 1268
5437.40 1291
5438.10 1258
5438.79 1283
5439.49 1311
5440.18 1318
5440.88 1225
5441.58 1170
5442.27 1216
5442.97 1436
5443.66 1360
5444.36 1406
5445.06 1457
5445.75 1477
5446.45 1593
5447.14 1708
5447.84 1785
5448.54 1842
5449.23 1771
5449.93 1798
5450.63 1660
5451.32 1615
5452.02 1549
5452.71 1574
5453.41 1494
5454.11 1428
5454.80 1409
5455.50 1452
5456.20 1396
5456.89 1268
5457.59 1362
5458.29 1384
5458.99 1334
5459.68 1407
5460.38 1455
5461.08 1437
5461.77 1446
5462.47 1530
5463.17 1432
5463.86 1453
5464.56 1528
5465.26 1496
5465.96 1436
5466.65 1390
5467.35 1476
5468.05 1482
5468.75 1455
5469.44 1548
5470.14 1428
5470.84 1445
5471.54 1423
5472.24 1364
5472.93 1406
5473.63 1544
5474.33 1536
5475.03 1536
5475.72 1596
5476.42 1533
5477.12 1644
5477.82 1758
5478.52 1821
5479.22 1812
5479.91 1972
5480.61 2126
5481.31 2120
5482.01 2133
5482.71 2152
5483.41 2103
5484.10 1894
5484.80 1750
5485.50 1805
5486.20 1816
5486.90 1785
5487.60 1767
5488.30 1888
5488.99 1776
5489.69 1742
5490.39 1750
5491.09 1822
5491.79 1782
5492.49 1722
5493.19 1742
5493.89 1977
5494.59 1975
5495.29 1934
5495.99 1862
5496.69 1977
5497.38 2037
5498.08 2073
5498.78 2425
5499.48 2714
5500.18 2933
5500.88 3122
5501.58 3166
5502.28 3486
5502.98 3232
5503.68 2869
5504.38 2748
5505.08 2481
5505.78 2166
5506.48 2019
5507.18 2006
5507.88 1892
5508.58 1888
5509.28 1698
5509.98 1749
5510.68 1793
5511.38 1733
5512.08 1820
5512.78 1785
5513.48 1837
5514.18 1776
5514.88 1779
5515.58 1809
5516.28 1897
5516.98 1708
5517.69 1613
5518.39 1778
5519.09 1633
5519.79 1614
5520.49 1767
5521.19 1638
5521.89 1547
5522.59 1555
5523.29 1440
5523.99 1497
5524.69 1511
5525.40 1482
5526.10 1455
5526.80 1443
5527.50 1469
5528.20 1438
5528.90 1347
5529.60 1334
5530.31 1390
5531.01 1430
5531.71 1265
5532.41 1357
5533.11 1318
5533.81 1304
5534.51 1395
5535.22 1380
5535.92 1332
5536.62 1460
5537.32 1323
5538.02 1274
5538.73 1249
5539.43 1278
5540.13 1278
5540.83 1284
5541.53 1333
5542.24 1272
5542.94 1243
5543.64 1335
5544.34 1322
5545.05 1272
5545.75 1275
5546.45 1315
5547.15 1320
5547.86 1297
5548.56 1268
5549.26 1298
5549.96 1313
5550.67 1345
5551.37 1391
5552.07 1257
5552.78 1238
5553.48 1200
5554.18 1305
5554.88 1187
5555.59 1203
5556.29 1111
5556.99 1156
5557.70 1098
5558.40 1190
5559.10 1194
5559.81 1195
5560.51 1132
5561.21 1217
5561.92 1195
5562.62 1167
5563.32 1227
5564.03 1179
5564.73 1277
5565.44 1250
5566.14 1147
5566.84 1080
5567.55 1159
5568.25 1235
5568.95 1212
5569.66 1219
5570.36 1221
5571.07 1262
5571.77 1177
5572.47 1187
5573.18 1195
5573.88 1312
5574.59 1351
5575.29 1156
5576.00 1216
5576.70 1311
5577.40 1255
5578.11 1130
5578.81 1121
5579.52 1213
5580.22 1187
5580.93 1147
5581.63 1210
5582.34 1164
5583.04 1133
5583.75 1149
5584.45 1153
5585.16 1110
5585.86 1162
5586.57 1183
5587.27 1153
5587.98 1220
5588.68 1204
5589.39 1213
5590.09 1156
5590.80 1152
5591.50 1118
5592.21 1084
5592.91 1022
5593.62 1127
5594.33 1213
5595.03 1145
5595.74 1154
5596.44 1167
5597.15 1198
5597.85 1141
5598.56 1114
5599.27 1126
5599.97 1196
5600.68 1164
5601.38 1100
5602.09 1163
5602.79 1154
5603.50 1145
5604.21 1061
5604.91 1092
5605.62 1056
5606.33 1081
5607.03 1093
5607.74 1177
5608.45 1152
5609.15 1103
5609.86 1160
5610.56 1175
5611.27 1055
5611.98 1062
5612.68 980
5613.39 1091
5614.10 1127
5614.80 1090
5615.51 1112
5616.22 1089
5616.93 1103
5617.63 1049
5618.34 1139
5619.05 1168
5619.75 1106
5620.46 1138
5621.17 1132
5621.88 1130
5622.58 1169
5623.29 1092
5624.00 1137
5624.70 1130
5625.41 1097
5626.12 986
5626.83 1049
5627.54 1102
5628.24 1188
5628.95 1107
5629.66 1063
5630.37 1103
5631.07 1130
5631.78 1122
5632.49 1119
5633.20 1075
5633.91 1197
5634.61 1129
5635.32 1077
5636.03 1144
5636.74 1190
5637.45 1185
5638.15 1170
5638.86 1279
5639.57 1181
5640.28 1214
5640.99 1272
5641.70 1210
5642.41 1225
5643.11 1175
5643.82 1140
5644.53 1185
5645.24 1258
5645.95 1220
5646.66 1177
5647.37 1163
5648.08 1159
5648.78 1105
5649.49 1156
5650.20 1174
5650.91 1097
5651.62 1076
5652.33 1131
5653.04 1191
5653.75 1211
5654.46 1151
5655.17 1181
5655.88 1186
5656.59 1270
5657.30 1274
5658.00 1196
5658.71 1157
5659.42 1231
5660.13 1222
5660.84 1246
5661.55 1403
5662.26 1230
5662.97 1159
5663.68 1186
5664.39 1178
5665.10 1132
5665.81 1195
5666.52 1154
5667.23 1245
5667.94 1210
5668.65 1245
5669.36 1286
5670.07 1294
5670.78 1397
5671.49 1395
5672.20 1382
5672.92 1337
5673.63 1317
5674.34 1282
5675.05 1243
5675.76 1209
5676.47 1226
5677.18 1197
5677.89 1099
5678.60 1190
5679.31 1128
5680.02 1141
5680.73 1191
5681.44 1244
5682.16 1260
5682.87 1238
5683.58 1235
5684.29 1247
5685.00 1293
5685.71 1254
5686.42 1170
5687.13 1283
5687.85 1262
5688.56 1194
5689.27 1164
5689.98 1179
5690.69 1210
5691.40 1220
5692.11 1145
5692.83 1108
5693.54 1067
5694.25 1165
5694.96 1108
5695.67 1089
5696.39 1127
5697.10 1153
5697.81 1214
5698.52 1230
5699.23 1032
5699.95 968
5700.66 1028
5701.37 1042
5702.08 1072
5702.80 1097
5703.51 1114
5704.22 1115
5704.93 1148
5705.64 1142
5706.36 1099
5707.07 1062
5707.78 1049
5708.50 1145
5709.21 1069
5709.92 1089
5710.63 1085
5711.35 1053
5712.06 1026
5712.77 1085
5713.49 1120
5714.20 1064
5714.91 1031
5715.62 1078
5716.34 1086
5717.05 1034
5717.76 1114
5718.48 1081
5719.19 1040
5719.90 1031
5720.62 1030
5721.33 1031
5722.05 1162
5722.76 1066
5723.47 1097
5724.19 1111
5724.90 1231
5725.61 1215
5726.33 1270
5727.04 1287
5727.76 1248
5728.47 1273
5729.18 1250
5729.90 1286
5730.61 1352
5731.33 1295
5732.04 1276
5732.75 1239
5733.47 1116
5734.18 1160
5734.90 1210
5735.61 1160
5736.33 1085
5737.04 1131
5737.75 1205
5738.47 1109
5739.18 1054
5739.90 1056
5740.61 1061
5741.33 1076
5742.04 1072
5742.76 1104
5743.47 1041
5744.19 1054
5744.90 1102
5745.62 1073
5746.33 990
5747.05 1150
5747.76 1098
5748.48 1104
5749.19 1152
5749.91 1160
5750.62 1164
5751.34 1185
5752.05 1145
5752.77 1062
5753.49 1137
5754.20 1193
5754.92 1165
5755.63 1179
5756.35 1209
5757.06 1226
5757.78 1248
5758.50 1277
5759.21 1155
5759.93 1184
5760.64 1121
5761.36 1078
5762.07 1142
5762.79 1011
5763.51 1006
5764.22 1039
5764.94 1069
5765.66 1054
5766.37 1053
5767.09 1077
5767.80 1084
5768.52 1066
5769.24 1033
5769.95 1013
5770.67 1105
5771.39 1083
5772.10 1089
5772.82 1097
5773.54 1104
5774.25 1179
5774.97 1148
5775.69 1031
5776.41 1064
5777.12 988
5777.84 1035
5778.56 1104
5779.27 1141
5779.99 984
5780.71 1089
5781.42 1098
5782.14 1057
5782.86 1087
5783.58 1061
5784.29 1033
5785.01 1131
5785.73 1134
5786.45 1052
5787.16 1057
5787.88 1065
5788.60 1110
5789.32 1167
5790.04 1125
5790.75 1096
5791.47 1160
5792.19 1150
5792.91 1139
5793.62 1147
5794.34 1124
5795.06 1154
5795.78 1166
5796.50 1206
5797.22 1324
5797.93 1337
5798.65 1350
5799.37 1508
5800.09 1566
5800.81 1593
5801.53 1599
5802.24 1540
5802.96 1483
5803.68 1423
5804.40 1348
5805.12 1334
5805.84 1238
5806.56 1246
5807.28 1250
5807.99 1199
5808.71 1164
5809.43 1229
5810.15 1211
5810.87 1208
5811.59 1162
5812.31 1139
5813.03 1187
5813.75 1162
5814.47 1215
5815.19 1202
5815.90 1157
5816.62 1253
5817.34 1266
5818.06 1314
5818.78 1219
5819.50 1250
5820.22 1296
5820.94 1264
5821.66 1264
5822.38 1249
5823.10 1200
5823.82 1184
5824.54 1214
5825.26 1201
5825.98 1173
5826.70 1123
5827.42 1103
5828.14 1197
5828.86 1065
5829.58 1143
5830.30 1154
5831.02 1124
5831.74 1209
5832.46 1189
5833.18 1185
5833.90 1167
5834.62 1148
5835.35 1179
5836.07 1292
5836.79 1215
5837.51 1182
5838.23 1172
5838.95 1117
5839.67 1198
5840.39 1154
5841.11 1131
5841.83 1115
5842.55 1201
5843.27 1124
5844.00 1184
5844.72 1166
5845.44 1099
5846.16 1210
5846.88 1135
5847.60 1059
5848.32 1065
5849.04 1054
5849.77 1028
5850.49 1073
5851.21 1146
5851.93 1084
5852.65 1129
5853.37 1132
5854.10 1079
5854.82 1105
5855.54 1163
5856.26 1129
5856.98 1097
5857.71 1143
5858.43 1055
5859.15 1063
5859.87 1084
5860.59 1084
5861.32 1112
5862.04 1057
5862.76 1079
5863.48 1068
5864.21 1102
5864.93 1087
5865.65 1067
5866.37 1175
5867.10 1115
5867.82 993
5868.54 1061
5869.26 1106
5869.99 1119
5870.71 1116
5871.43 1062
5872.15 1144
5872.88 1203
5873.60 1100
5874.32 1047
5875.05 1157
5875.77 1108
5876.49 1133
5877.22 1153
5877.94 1114
5878.66 1123
5879.39 1144
5880.11 1215
5880.83 1179
5881.56 1182
5882.28 1213
5883.00 1232
5883.73 1230
5884.45 1252
5885.17 1316
5885.90 1169
5886.62 1153
5887.34 1109
5888.07 1251
5888.79 1231
5889.52 1238
5890.24 1192
5890.96 1171
5891.69 1131
5892.41 1188
5893.14 1270
5893.86 1250
5894.58 1202
5895.31 1110
5896.03 1106
5896.76 1125
5897.48 1170
5898.21 1201
5898.93 1173
5899.66 1155
5900.38 1243
5901.11 1185
5901.83 1238
5902.55 1247
5903.28 1278
5904.00 1246
5904.73 1241
5905.45 1297
5906.18 1279
5906.90 1228
5907.63 1251
5908.35 1173
5909.08 1214
5909.80 1268
5910.53 1246
5911.25 1291
5911.98 1306
5912.71 1286
5913.43 1216
5914.16 1325
5914.88 1342
5915.61 1224
5916.33 1212
5917.06 1314
5917.78 1302
5918.51 1346
5919.24 1334
5919.96 1276
5920.69 1322
5921.41 1281
5922.14 1361
5922.87 1451
5923.59 1491
5924.32 1460
5925.04 1415
5925.77 1406
5926.50 1384
5927.22 1317
5927.95 1343
5928.67 1457
5929.40 1426
5930.13 1489
5930.85 1572
5931.58 1476
5932.31 1433
5933.03 1542
5933.76 1561
5934.49 1524
5935.21 1587
5935.94 1585
5936.67 1595
5937.39 1687
5938.12 1676
5938.85 1723
5939.58 1704
5940.30 1699
5941.03 1657
5941.76 1698
5942.48 1759
5943.21 1760
5943.94 1747
5944.67 1879
5945.39 1867
5946.12 1882
5946.85 1916
5947.58 1950
5948.30 1938
5949.03 2121
5949.76 2048
5950.49 2202
5951.21 2293
5951.94 2211
5952.67 2386
5953.40 2427
5954.12 2329
5954.85 2317
5955.58 2392
5956.31 2313
5957.04 2334
5957.76 2273
5958.49 2344
5959.22 2282
5959.95 2375
5960.68 2329
5961.41 2338
5962.13 2412
5962.86 2477
5963.59 2608
5964.32 2646
5965.05 2846
5965.78 2992
5966.51 3270
5967.23 3358
5967.96 3521
5968.69 3629
5969.42 3442
5970.15 3463
5970.88 3205
5971.61 3061
5972.34 3002
5973.07 2856
5973.79 2903
5974.52 2900
5975.25 2934
5975.98 2930
5976.71 2921
5977.44 3036
5978.17 3086
5978.90 3023
5979.63 3034
5980.36 3147
5981.09 3244
5981.82 3332
5982.55 3471
5983.28 3464
5984.01 3505
5984.74 3710
5985.47 3595
5986.20 3533
5986.93 3440
5987.66 3530
5988.39 3503
5989.12 3492
5989.85 3546
5990.58 3556
5991.31 3489
5992.04 3546
5992.77 3728
5993.50 3584
5994.23 3575
5994.96 3628
5995.69 3666
5996.42 3701
5997.15 3692
5997.88 3704
5998.61 3813
5999.34 4082
6000.07 3939
6000.80 3923
6001.53 3735
6002.26 3692
6003.00 3717
6003.73 3691
6004.46 3688
6005.19 3704
6005.92 3657
6006.65 3745
6007.38 3898
6008.11 4077
6008.84 4433
6009.58 4995
6010.31 5707
6011.04 6579
6011.77 7567
6012.50 8657
6013.23 9392
6013.96 10024
6014.70 10362
6015.43 10246
6016.16 9990
6016.89 9160
6017.62 8450
6018.35 7522
6019.09 6579
6019.82 5482
6020.55 4970
6021.28 4440
6022.01 4081
6022.75 3632
6023.48 3511
6024.21 3234
6024.94 3145
6025.67 3050
6026.41 2947
6027.14 2998
6027.87 2908
6028.60 2877
6029.34 2812
6030.07 2804
6030.80 2756
6031.53 2635
6032.27 2742
6033.00 2743
6033.73 2689
6034.47 2667
6035.20 2666
6035.93 2644
6036.66 2618
6037.40 2703
6038.13 2737
6038.86 2713
6039.60 2832
6040.33 2830
6041.06 2799
6041.80 2870
6042.53 2903
6043.26 2918
6044.00 2872
6044.73 3024
6045.46 3014
6046.20 3011
6046.93 2960
6047.66 3074
6048.40 3206
6049.13 3189
6049.86 3481
6050.60 3561
6051.33 4082
6052.07 4057
6052.80 4197
6053.53 4205
6054.27 4306
6055.00 4216
6055.74 4009
6056.47 3708
6057.20 3529
6057.94 3431
6058.67 3301
6059.41 3186
6060.14 3179
6060.88 3218
6061.61 3131
6062.34 3097
6063.08 3113
6063.81 3019
6064.55 2840
6065.28 2864
6066.02 2942
6066.75 2911
6067.49 2899
6068.22 2918
6068.96 2786
6069.69 2736
6070.43 2794
6071.16 2770
6071.90 2780
6072.63 2667
6073.37 2599
6074.10 2559
6074.84 2643
6075.57 2645
6076.31 2547
6077.04 2471
6077.78 2531
6078.52 2593
6079.25 2461
6079.99 2439
6080.72 2419
6081.46 2474
6082.19 2436
6082.93 2387
6083.66 2393
6084.40 2435
6085.14 2371
6085.87 2197
6086.61 2173
6087.34 2253
6088.08 2329
6088.82 2348
6089.55 2273
6090.29 2268
6091.02 2212
6091.76 2307
6092.50 2377
6093.23 2350
6093.97 2258
6094.71 2166
6095.44 2190
6096.18 2198
6096.92 2188
6097.65 2281
6098.39 2232
6099.13 2193
6099.86 2077
6100.60 2164
6101.34 2295
6102.07 2210
6102.81 2123
6103.55 2130
6104.28 2123
6105.02 2162
6105.76 2152
6106.50 2064
6107.23 2143
6107.97 2132
6108.71 2130
6109.45 2214
6110.18 2320
6110.92 2311
6111.66 2303
6112.40 2206
6113.13 2260
6113.87 2347
6114.61 2284
6115.35 2300
6116.08 2388
6116.82 2443
6117.56 2386
6118.30 2372
6119.03 2304
6119.77 2196
6120.51 2320
6121.25 2321
6121.99 2312
6122.73 2247
6123.46 2291
6124.20 2413
6124.94 2551
6125.68 2527
6126.42 2405
6127.15 2359
6127.89 2384
6128.63 2423
6129.37 2391
6130.11 2298
6130.85 2453
6131.59 2548
6132.33 2522
6133.06 2555
6133.80 2554
6134.54 2628
6135.28 2618
6136.02 2610
6136.76 2509
6137.50 2505
6138.24 2554
6138.98 2655
6139.71 2737
6140.45 2764
6141.19 2611
6141.93 2814
6142.67 2833
6143.41 2771
6144.15 2738
6144.89 2744
6145.63 2606
6146.37 2525
6147.11 2574
6147.85 2653
6148.59 2785
6149.33 2706
6150.07 2678
6150.81 2784
6151.55 2731
6152.29 2747
6153.03 2769
6153.77 2789
6154.51 2779
6155.25 2740
6155.99 2933
6156.73 2877
6157.47 2972
6158.21 2882
6158.95 2827
6159.69 2832
6160.43 2954
6161.17 2950
6161.91 3028
6162.65 3072
6163.39 3208
6164.13 3386
6164.87 3595
6165.61 3806
6166.35 3996
6167.10 4032
6167.84 4278
6168.58 4390
6169.32 4314
6170.06 4394
6170.80 4333
6171.54 4169
6172.28 4110
6173.02 4106
6173.77 3870
6174.51 3885
6175.25 3802
6175.99 3749
6176.73 3745
6177.47 3688
6178.21 3724
6178.96 3707
6179.70 3715
6180.44 3895
6181.18 3942
6181.92 3912
6182.66 4015
6183.41 4085
6184.15 4147
6184.89 4265
6185.63 4163
6186.37 4295
6187.11 4136
6187.86 4229
6188.60 4384
6189.34 4417
6190.08 4495
6190.83 4586
6191.57 4610
6192.31 4743
6193.05 4910
6193.80 5067
6194.54 5223
6195.28 5267
6196.02 5312
6196.77 5307
6197.51 5273
6198.25 5284
6198.99 5218
6199.74 5200
6200.48 5157
6201.22 5089
6201.96 5337
6202.71 5499
6203.45 5735
6204.19 6385
6204.94 7511
6205.68 8860
6206.42 10954
6207.17 13562
6207.91 16337
6208.65 19331
6209.40 21626
6210.14 23174
6210.88 23341
6211.63 23028
6212.37 21380
6213.11 18789
6213.86 15940
6214.60 13561
6215.34 11328
6216.09 9495
6216.83 7795
6217.58 6621
6218.32 5926
6219.06 5381
6219.81 5006
6220.55 4596
6221.30 4386
6222.04 4306
6222.78 4292
6223.53 4275
6224.27 4164
6225.02 4245
6225.76 4103
6226.51 4017
6227.25 3903
6228.00 3715
6228.74 3633
6229.48 3341
6230.23 3169
6230.97 2920
6231.72 2976
6232.46 2920
6233.21 2976
6233.95 2928
6234.70 3040
6235.44 2989
6236.19 2965
6236.93 3117
6237.68 3138
6238.42 3180
6239.17 3010
6239.91 2993
6240.66 2953
6241.40 2942
6242.15 3021
6242.89 3185
6243.64 3286
6244.38 3516
6245.13 3822
6245.88 3951
6246.62 4293
6247.37 4502
6248.11 4668
6248.86 4760
6249.60 4738
6250.35 4829
6251.10 4649
6251.84 4402
6252.59 4152
6253.33 3949
6254.08 3840
6254.83 3698
6255.57 3463
6256.32 3385
6257.06 3221
6257.81 3257
6258.56 3267
6259.30 3242
6260.05 3160
6260.80 3228
6261.54 3131
6262.29 3114
6263.04 3110
6263.78 3015
6264.53 3147
6265.28 3177
6266.02 3306
6266.77 3212
6267.52 3173
6268.26 3250
6269.01 3152
6269.76 3188
6270.50 3219
6271.25 3249
6272.00 3069
6272.75 3099
6273.49 3086
6274.24 3020
6274.99 3033
6275.73 2947
6276.48 2958
6277.23 2829
6277.98 2833
6278.72 2859
6279.47 2814
6280.22 2839
6280.97 2840
6281.71 2778
6282.46 2626
6283.21 2747
6283.96 2779
6284.71 2724
6285.45 2632
6286.20 2743
6286.95 2857
6287.70 2930
6288.45 2921
6289.19 2916
6289.94 2850
6290.69 2769
6291.44 2677
6292.19 2768
6292.94 2710
6293.68 2519
6294.43 2513
6295.18 2440
6295.93 2398
6296.68 2462
6297.43 2531
6298.18 2415
6298.92 2323
6299.67 2267
6300.42 2246
6301.17 2419
6301.92 2256
6302.67 2449
6303.42 2394
6304.17 2299
6304.92 2306
6305.66 2222
6306.41 2329
6307.16 2355
6307.91 2269
6308.66 2246
6309.41 2339
6310.16 2294
6310.91 2364
6311.66 2295
6312.41 2391
6313.16 2300
6313.91 2405
6314.66 2346
6315.41 2324
6316.16 2428
6316.91 2451
6317.66 2388
6318.41 2239
6319.16 2312
6319.91 2308
6320.66 2292
6321.41 2195
6322.16 2150
6322.91 2189
6323.66 2186
6324.41 2119
6325.16 2092
6325.91 2191
6326.66 2052
6327.41 2031
6328.16 2160
6328.91 2185
6329.66 2177
6330.41 2162
6331.16 2080
6331.91 2138
6332.66 2141
6333.41 2133
6334.16 2101
6334.91 2007
6335.67 2069
6336.42 2008
6337.17 1974
6337.92 2004
6338.67 2046
6339.42 2054
6340.17 1958
6340.92 2027
6341.67 2008
6342.43 2013
6343.18 2012
6343.93 1925
6344.68 1961
6345.43 1894
6346.18 1990
6346.93 1917
6347.69 1926
6348.44 2070
6349.19 1931
6349.94 2008
6350.69 1965
6351.45 2019
6352.20 2023
6352.95 2097
6353.70 2147
6354.45 2206
6355.20 2205
6355.96 2192
6356.71 2101
6357.46 2144
6358.21 2100
6358.97 2052
6359.72 2051
6360.47 1887
6361.22 1889
6361.98 1971
6362.73 2038
6363.48 1919
6364.23 1865
6364.99 1988
6365.74 1949
6366.49 1909
6367.24 1941
6368.00 1812
6368.75 1876
6369.50 1879
6370.26 1800
6371.01 1833
6371.76 1799
6372.51 1789
6373.27 1719
6374.02 1760
6374.77 1692
6375.53 1640
6376.28 1674
6377.03 1620
6377.79 1655
6378.54 1666
6379.29 1828
6380.05 1835
6380.80 1803
6381.56 1745
6382.31 1790
6383.06 1764
6383.82 1687
6384.57 1692
6385.32 1658
6386.08 1721
6386.83 1691
6387.59 1640
6388.34 1596
6389.09 1625
6389.85 1635
6390.60 1646
6391.36 1742
6392.11 1728
6392.86 1675
6393.62 1671
6394.37 1572
6395.13 1652
6395.88 1719
6396.64 1789
6397.39 1731
6398.15 1633
6398.90 1621
6399.66 1696
6400.41 1652
6401.16 1688
6401.92 1603
6402.67 1577
6403.43 1622
6404.18 1515
6404.94 1594
6405.69 1598
6406.45 1599
6407.20 1563
6407.96 1699
6408.72 1699
6409.47 1690
6410.23 1777
6410.98 1647
6411.74 1665
6412.49 1710
6413.25 1701
6414.00 1616
6414.76 1629
6415.51 1565
6416.27 1605
6417.03 1639
6417.78 1565
6418.54 1600
6419.29 1604
6420.05 1636
6420.80 1702
6421.56 1647
6422.32 1617
6423.07 1684
6423.83 1635
6424.59 1565
6425.34 1682
6426.10 1556
6426.85 1555
6427.61 1663
6428.37 1625
6429.12 1536
6429.88 1568
6430.64 1551
6431.39 1586
6432.15 1618
6432.91 1550
6433.66 1672
6434.42 1648
6435.18 1636
6435.93 1636
6436.69 1670
6437.45 1766
6438.20 1743
6438.96 1649
6439.72 1707
6440.47 1663
6441.23 1664
6441.99 1672
6442.75 1705
6443.50 1740
6444.26 1664
6445.02 1649
6445.78 1637
6446.53 1699
6447.29 1731
6448.05 1701
6448.81 1677
6449.56 1664
6450.32 1814
6451.08 1793
6451.84 1629
6452.59 1693
6453.35 1680
6454.11 1718
6454.87 1777
6455.63 1845
6456.38 1870
6457.14 1790
6457.90 1870
6458.66 1906
6459.42 1877
6460.17 1839
6460.93 1880
6461.69 1857
6462.45 1795
6463.21 1811
6463.97 1814
6464.73 1848
6465.48 1950
6466.24 1937
6467.00 1944
6467.76 1990
6468.52 2062
6469.28 2090
6470.04 2005
6470.80 1986
6471.55 2055
6472.31 2094
6473.07 2039
6473.83 2084
6474.59 2183
6475.35 2056
6476.11 2133
6476.87 2144
6477.63 2198
6478.39 2271
6479.15 2223
6479.91 2250
6480.66 2291
6481.42 2216
6482.18 2358
6482.94 2302
6483.70 2461
6484.46 2404
6485.22 2513
6485.98 2486
6486.74 2497
6487.50 2504
6488.26 2548
6489.02 2557
6489.78 2543
6490.54 2594
6491.30 2829
6492.06 2963
6492.82 2921
6493.58 2995
6494.34 3097
6495.10 3132
6495.86 3025
6496.62 3212
6497.38 3159
6498.14 3304
6498.91 3148
6499.67 3177
6500.43 3147
6501.19 3193
6501.95 3114
6502.71 3069
6503.47 3207
6504.23 3354
6504.99 3284
6505.75 3377
6506.51 3483
6507.27 3498
6508.04 3539
6508.80 3580
6509.56 3767
6510.32 3900
6511.08 3851
6511.84 3854
6512.60 3803
6513.36 3879
6514.13 3904
6514.89 3798
6515.65 3880
6516.41 3882
6517.17 3939
6517.93 4002
6518.69 3975
6519.46 4270
6520.22 4319
6520.98 4340
6521.74 4501
6522.50 4719
6523.27 4618
6524.03 4777
6524.79 5224
6525.55 5432
6526.31 5838
6527.08 5952
6527.84 6255
6528.60 6421
6529.36 6703
6530.13 6504
6530.89 6307
6531.65 6418
6532.41 6822
6533.18 7461
6533.94 8586
6534.70 10314
6535.46 12244
6536.23 14076
6536.99 15754
6537.75 16396
6538.51 16227
6539.28 14946
6540.04 13598
6540.80 12014
6541.57 10133
6542.33 8759
6543.09 7072
6543.86 6063
6544.62 5317
6545.38 4644
6546.15 4203
6546.91 4019
6547.67 3762
6548.44 3454
6549.20 3387
6549.96 3509
6550.73 3550
6551.49 3445
6552.25 3360
6553.02 3364
6553.78 3354
6554.54 3289
6555.31 3226
6556.07 3147
6556.84 3058
6557.60 3113
6558.36 2949
6559.13 3128
6559.89 3080
6560.66 3119
6561.42 3233
6562.18 3379
6562.95 3572
6563.71 3454
6564.48 3537
6565.24 3499
6566.01 3670
6566.77 3679
6567.54 3576
6568.30 3563
6569.06 3682
6569.83 3672
6570.59 3626
6571.36 3615
6572.12 3780
6572.89 4019
6573.65 4255
6574.42 4504
6575.18 4655
6575.95 4670
6576.71 4719
6577.48 4558
6578.24 4621
6579.01 4492
6579.77 4445
6580.54 4472
6581.31 4474
6582.07 4320
6582.84 4283
6583.60 4114
6584.37 4113
6585.13 4112
6585.90 4069
6586.66 4070
6587.43 3996
6588.20 3983
6588.96 3977
6589.73 4047
6590.49 4059
6591.26 4308
6592.02 4584
6592.79 4952
6593.56 5307
6594.32 5636
6595.09 6020
6595.86 5947
6596.62 5875
6597.39 5540
6598.15 5378
6598.92 5318
6599.69 4771
6600.45 4465
6601.22 4190
6601.99 3907
6602.75 3737
6603.52 3479
6604.29 3470
6605.05 3390
6605.82 3253
6606.59 3351
6607.35 3372
6608.12 3291
6608.89 3230
6609.65 3273
6610.42 3175
6611.19 3054
6611.96 3106
6612.72 3130
6613.49 3112
6614.26 2974
6615.02 2870
6615.79 2937
6616.56 2877
6617.33 2895
6618.09 2757
6618.86 2811
6619.63 2818
6620.40 2906
6621.16 2863
6621.93 2860
6622.70 2841
6623.47 2835
6624.24 2781
6625.00 2725
6625.77 2725
6626.54 2717
6627.31 2804
6628.08 2712
6628.84 2733
6629.61 2667
6630.38 2744
6631.15 2825
6631.92 2917
6632.68 3015
6633.45 3243
6634.22 3399
6634.99 3357
6635.76 3377
6636.53 3437
6637.30 3322
6638.06 3186
6638.83 3141
6639.60 3030
6640.37 2929
6641.14 2833
6641.91 2885
6642.68 2679
6643.45 2553
6644.22 2535
6644.98 2505
6645.75 2619
6646.52 2479
6647.29 2592
6648.06 2608
6648.83 2658
6649.60 2676
6650.37 2588
6651.14 2658
6651.91 2764
6652.68 2639
6653.45 2681
6654.22 2643
6654.99 2666
6655.76 2641
6656.53 2591
6657.30 2737
6658.06 2626
6658.83 2443
6659.60 2450
6660.37 2340
6661.14 2406
6661.91 2380
6662.68 2390
6663.45 2281
6664.22 2330
6665.00 2444
6665.77 2462
6666.54 2333
6667.31 2176
6668.08 2318
6668.85 2386
6669.62 2454
6670.39 2389
6671.16 2430
6671.93 2509
6672.70 2489
6673.47 2432
6674.24 2427
6675.01 2453
6675.78 2453
6676.55 2415
6677.32 2483
6678.10 2468
6678.87 2435
6679.64 2468
6680.41 2401
6681.18 2432
6681.95 2604
6682.72 2754
6683.49 2751
6684.26 2759
6685.04 3026
6685.81 2989
6686.58 3036
6687.35 3045
6688.12 2938
6688.89 2855
6689.67 2659
6690.44 2703
6691.21 2646
6691.98 2406
6692.75 2363
6693.52 2412
6694.30 2349
6695.07 2164
6695.84 2196
6696.61 2217
6697.38 2178
6698.16 2182
6698.93 2255
6699.70 2354
6700.47 2267
6701.25 2227
6702.02 2254
6702.79 2258
6703.56 2207
6704.33 2210
6705.11 2205
6705.88 2161
6706.65 2221
6707.43 2323
6708.20 2179
6708.97 2253
6709.74 2308
6710.52 2242
6711.29 2128
6712.06 2130
6712.84 2240
6713.61 2156
6714.38 2141
6715.15 2103
6715.93 2129
6716.70 2141
6717.47 2095
6718.25 2093
6719.02 2098
6719.79 2128
6720.57 1994
6721.34 2025
6722.11 2106
6722.89 2190
6723.66 2053
6724.43 2048
6725.21 2020
6725.98 2135
6726.76 2003
6727.53 2096
6728.30 2035
6729.08 2073
6729.85 2019
6730.63 1974
6731.40 1986
6732.17 2025
6732.95 2025
6733.72 2117
6734.50 2070
6735.27 2126
6736.04 2043
6736.82 2031
6737.59 2223
6738.37 2269
6739.14 2250
6739.92 2203
6740.69 2160
6741.47 2104
6742.24 2156
6743.02 2122
6743.79 2112
6744.57 2128
6745.34 2191
6746.12 2188
6746.89 2224
6747.66 2207
6748.44 2214
6749.22 2394
6749.99 2558
6750.77 2547
6751.54 2619
6752.32 2803
6753.09 2851
6753.87 2798
6754.64 2706
6755.42 2628
6756.19 2572
6756.97 2356
6757.74 2287
6758.52 2362
6759.29 2189
6760.07 2130
6760.85 2070
6761.62 2014
6762.40 2112
6763.17 2104
6763.95 2160
6764.73 2153
6765.50 2085
6766.28 2168
6767.05 2046
6767.83 2075
6768.61 2141
6769.38 2055
6770.16 2045
6770.94 1999
6771.71 1941
6772.49 1998
6773.26 1937
6774.04 2043
6774.82 1961
6775.59 1924
6776.37 1976
6777.15 1880
6777.92 2018
6778.70 2005
6779.48 2052
6780.25 2089
6781.03 2031
6781.81 1998
6782.59 1967
6783.36 1931
6784.14 1997
6784.92 1905
6785.69 1884
6786.47 1983
6787.25 1863
6788.03 1788
6788.80 1806
6789.58 1851
6790.36 1821
6791.13 1806
6791.91 1753
6792.69 1730
6793.47 1811
6794.25 1858
6795.02 1838
6795.80 1886
6796.58 1843
6797.36 1783
6798.13 1877
6798.91 1854
6799.69 1827
6800.47 1858
6801.25 1860
6802.02 1949
6802.80 1945
6803.58 1901
6804.36 1936
6805.14 2056
6805.92 1998
6806.69 1873
6807.47 1889
6808.25 1807
6809.03 1879
6809.81 1801
6810.59 1786
6811.36 1811
6812.14 1780
6812.92 1817
6813.70 1903
6814.48 1856
6815.26 1871
6816.04 1898
6816.82 1946
6817.60 1967
6818.37 1979
6819.15 1908
6819.93 1802
6820.71 1842
6821.49 1925
6822.27 1849
6823.05 1917
6823.83 1980
6824.61 1833
6825.39 1875
6826.17 1784
6826.95 1791
6827.73 1886
6828.51 1922
6829.29 1899
6830.07 1973
6830.85 1921
6831.63 1851
6832.40 1833
6833.18 1953
6833.96 1788
6834.74 1885
6835.52 1814
6836.30 1794
6837.08 1851
6837.87 1902
6838.65 1845
6839.43 1829
6840.21 1875
6840.99 1879
6841.77 1876
6842.55 1876
6843.33 1914
6844.11 1837
6844.89 1817
6845.67 1779
6846.45 2026
6847.23 2132
6848.01 2320
6848.79 2690
6849.57 3118
6850.35 3464
6851.13 3801
6851.92 3988
6852.70 4019
6853.48 3954
6854.26 3658
6855.04 3314
6855.82 3057
6856.60 2845
6857.38 2578
6858.16 2305
6858.95 2261
6859.73 2132
6860.51 2119
6861.29 2036
6862.07 1958
6862.85 1942
6863.64 2022
6864.42 2089
6865.20 2096
6865.98 2077
6866.76 2122
6867.54 2086
6868.33 2013
6869.11 2077
6869.89 1974
6870.67 2069
6871.45 1934
6872.24 2021
6873.02 1944
6873.80 2020
6874.58 1947
6875.36 1979
6876.15 2036
6876.93 1957
6877.71 1902
6878.49 2126
6879.28 2192
6880.06 2154
6880.84 2236
6881.62 2274
6882.41 2306
6883.19 2249
6883.97 2439
6884.76 2529
6885.54 2681
6886.32 2878
6887.10 3327
6887.89 3503
6888.67 3677
6889.45 3821
6890.24 3764
6891.02 3412
6891.80 3224
6892.59 2994
6893.37 2835
6894.15 2602
6894.94 2478
6895.72 2586
6896.50 2472
6897.29 2436
6898.07 2362
6898.85 2417
6899.64 2424
6900.42 2428
6901.21 2419
6901.99 2390
6902.77 2361
6903.56 2461
6904.34 2505
6905.12 2552
6905.91 2535
6906.69 2442
6907.48 2519
6908.26 2579
6909.05 2476
6909.83 2494
6910.61 2460
6911.40 2324
6912.18 2248
6912.97 2185
6913.75 2279
6914.54 2317
6915.32 2288
6916.11 2279
6916.89 2308
6917.67 2273
6918.46 2199
6919.24 2240
6920.03 2260
6920.81 2338
6921.60 2297
6922.38 2278
6923.17 2356
6923.95 2323
6924.74 2365
6925.52 2334
6926.31 2359
6927.09 2321
6927.88 2353
6928.67 2372
6929.45 2423
6930.24 2357
6931.02 2487
6931.81 2449
6932.59 2532
6933.38 2543
6934.16 2733
6934.95 2541
6935.74 2709
6936.52 2690
6937.31 2523
6938.09 2437
6938.88 2523
6939.66 2582
6940.45 2703
6941.24 2700
6942.02 2773
6942.81 2967
6943.59 2817
6944.38 2880
6945.17 2843
6945.95 2965
6946.74 3035
6947.53 2948
6948.31 3111
6949.10 3013
6949.89 3019
6950.67 2945
6951.46 2921
6952.25 2960
6953.03 2863
6953.82 3000
6954.61 2933
6955.39 2948
6956.18 3008
6956.97 3204
6957.75 3059
6958.54 3157
6959.33 3213
6960.11 3170
6960.90 3108
6961.69 3170
6962.48 3126
6963.26 3146
6964.05 3206
6964.84 3204
6965.63 3233
6966.41 3259
6967.20 3326
6967.99 3260
6968.78 3525
6969.56 3602
6970.35 3618
6971.14 3672
6971.93 3688
6972.71 3679
6973.50 3616
6974.29 3551
6975.08 3665
6975.87 3620
6976.65 3645
6977.44 3802
6978.23 3935
6979.02 4008
6979.81 4192
6980.60 4421
6981.38 4626
6982.17 5152
6982.96 5825
6983.75 6651
6984.54 7673
6985.33 8852
6986.11 9428
6986.90 9959
6987.69 9964
6988.48 9547
6989.27 8627
6990.06 7995
6990.85 7016
6991.64 6262
6992.42 5698
6993.21 5111
6994.00 4774
6994.79 4774
6995.58 5006
6996.37 5412
6997.16 5969
6997.95 7010
6998.74 7977
6999.53 9091
7000.32 9831
7001.11 10183
7001.90 10154
7002.68 9278
7003.47 8586
7004.26 7749
7005.05 6726
7005.84 5927
7006.63 5315
7007.42 4558
7008.21 4225
7009.00 3829
7009.79 3665
7010.58 3628
7011.37 3600
7012.16 3691
7012.95 3646
7013.74 3665
7014.53 3653
7015.32 3496
7016.11 3380
7016.90 3210
7017.69 3095
7018.48 3053
7019.27 3007
7020.07 2952
7020.86 2933
7021.65 2989
7022.44 2965
7023.23 3153
7024.02 3062
7024.81 3148
7025.60 3226
7026.39 3143
7027.18 3136
7027.97 2973
7028.76 3082
7029.55 3005
7030.35 2972
7031.14 2914
7031.93 2826
7032.72 2722
7033.51 2795
7034.30 2752
7035.09 2820
7035.88 2895
7036.68 2804
7037.47 2994
7038.26 3080
7039.05 3094
7039.84 3108
7040.63 3167
7041.43 3133
7042.22 3011
7043.01 2884
7043.80 2960
7044.59 2871
7045.38 2796
7046.18 2791
7046.97 2898
7047.76 2911
7048.55 2932
7049.35 3050
7050.14 3107
7050.93 3250
7051.72 3283
7052.51 3134
7053.31 3131
7054.10 2937
7054.89 2901
7055.68 2828
7056.48 2664
7057.27 2641
7058.06 2609
7058.85 2691
7059.65 2626
7060.44 2596
7061.23 2622
7062.03 2629
7062.82 2661
7063.61 2621
7064.40 2561
7065.20 2556
7065.99 2630
7066.78 2698
7067.58 2468
7068.37 2443
7069.16 2472
7069.96 2341
7070.75 2428
7071.54 2404
7072.34 2430
7073.13 2377
7073.92 2481
7074.72 2424
7075.51 2368
7076.30 2242
7077.10 2412
7077.89 2366
7078.69 2199
7079.48 2150
7080.27 2199
7081.07 2232
7081.86 2210
7082.66 2127
7083.45 2262
7084.24 2266
7085.04 2145
7085.83 2137
7086.63 2157
7087.42 2214
7088.21 2241
7089.01 2149
7089.80 2177
7090.60 2053
7091.39 2050
7092.19 2046
7092.98 2061
7093.78 2019
7094.57 1988
7095.37 1984
7096.16 1801
7096.96 1934
7097.75 1998
7098.55 1908
7099.34 1919
7100.14 1919
7100.93 1966
7101.73 1985
7102.52 1904
7103.32 1864
7104.11 1927
7104.91 1860
7105.70 1884
7106.50 1875
7107.29 1898
7108.09 1943
7108.88 1778
7109.68 1820
7110.47 1809
7111.27 1788
7112.07 1836
7112.86 1847
7113.66 1807
7114.45 1768
7115.25 1847
7116.04 1901
7116.84 1854
7117.64 1836
7118.43 1885
7119.23 1864
7120.02 1882
7120.82 1879
7121.62 1914
7122.41 1777
7123.21 1833
7124.01 1899
7124.80 1935
7125.60 1883
7126.40 1950
7127.19 2000
7127.99 1963
7128.79 1948
7129.58 1913
7130.38 2037
7131.18 1995
7131.97 1953
7132.77 1984
7133.57 1938
7134.36 1966
7135.16 2068
7135.96 2102
7136.75 2110
7137.55 2020
7138.35 1950
7139.14 2053
7139.94 2178
7140.74 2075
7141.54 2125
7142.33 2137
7143.13 2161
7143.93 2242
7144.73 2295
7145.52 2343
7146.32 2381
7147.12 2339
7147.92 2555
7148.71 2600
7149.51 2721
7150.31 2963
7151.11 3026
7151.91 3130
7152.70 2960
7153.50 2869
7154.30 2722
7155.10 2576
7155.90 2371
7156.69 2274
7157.49 2175
7158.29 2156
7159.09 2074
7159.89 2085
7160.69 2076
7161.48 1981
7162.28 1923
7163.08 1941
7163.88 2048
7164.68 2010
7165.48 1988
7166.28 2054
7167.07 1908
7167.87 1990
7168.67 1929
7169.47 2005
7170.27 2010
7171.07 1921
7171.87 1905
7172.67 1778
7173.47 1756
7174.27 1831
7175.06 1761
7175.86 1769
7176.66 1756
7177.46 1756
7178.26 1749
7179.06 1722
7179.86 1771
7180.66 1768
7181.46 1832
7182.26 1964
7183.06 1938
7183.86 1938
7184.66 1948
7185.46 1947
7186.26 1819
7187.06 1823
7187.86 1782
7188.66 1799
7189.46 1763
7190.26 1617
7191.06 1638
7191.86 1654
7192.66 1545
7193.46 1538
7194.26 1543
7195.06 1605
7195.86 1597
7196.66 1596
7197.46 1537
7198.26 1565
7199.06 1588
7199.86 1536
7200.66 1608
7201.46 1532
7202.26 1568
7203.06 1539
7203.87 1483
7204.67 1448
7205.47 1472
7206.27 1513
7207.07 1514
7207.87 1523
7208.67 1501
7209.47 1496
7210.27 1609
7211.07 1557
7211.88 1518
7212.68 1534
7213.48 1570
7214.28 1559
7215.08 1448
7215.88 1507
7216.68 1561
7217.49 1659
7218.29 1609
7219.09 1612
7219.89 1607
7220.69 1639
7221.49 1641
7222.30 1600
7223.10 1539
7223.90 1713
7224.70 1644
7225.50 1684
7226.31 1626
7227.11 1541
7227.91 1544
7228.71 1576
7229.51 1603
7230.32 1551
7231.12 1527
7231.92 1595
7232.72 1552
7233.53 1480
7234.33 1525
7235.13 1590
7235.93 1475
7236.74 1579
7237.54 1535
7238.34 1588
7239.14 1646
7239.95 1687
7240.75 1655
7241.55 1590
7242.36 1608
7243.16 1599
7243.96 1601
7244.77 1631
7245.57 1695
7246.37 1627
7247.17 1562
7247.98 1690
7248.78 1683
7249.58 1624
7250.39 1652
7251.19 1643
7251.99 1610
7252.80 1705
7253.60 1708
7254.41 1705
7255.21 1654
7256.01 1636
7256.82 1661
7257.62 1746
7258.42 1648
7259.23 1654
7260.03 1684
7260.84 1671
7261.64 1799
7262.44 1772
7263.25 1748
7264.05 1722
7264.86 1773
7265.66 1781
7266.46 1838
7267.27 1859
7268.07 1912
7268.88 1866
7269.68 1957
7270.49 1953
7271.29 1991
7272.10 2006
7272.90 2137
7273.71 1993
7274.51 1972
7275.31 2011
7276.12 2119
7276.92 2123
7277.73 2163
7278.53 2158
7279.34 2305
7280.14 2347
7280.95 2467
7281.75 2852
7282.56 3286
7283.37 3807
7284.17 4069
7284.98 4358
7285.78 4456
7286.59 4487
7287.39 4381
7288.20 3987
7289.00 3747
7289.81 3355
7290.61 3020
7291.42 2805
7292.23 2586
7293.03 2430
7293.84 2254
7294.64 2270
7295.45 2519
7296.25 2421
7297.06 2315
7297.87 2263
7298.67 2278
7299.48 2296
7300.28 2234
7301.09 2228
7301.90 2267
7302.70 2352
7303.51 2356
7304.32 2483
7305.12 2464
7305.93 2577
7306.74 2721
7307.54 2745
7308.35 3068
7309.16 3155
7309.96 3489
7310.77 3682
7311.58 3811
7312.38 3834
7313.19 3734
7314.00 3545
7314.80 3472
7315.61 3310
7316.42 3369
7317.22 3536
7318.03 3727
7318.84 3798
7319.65 4117
7320.45 4331
7321.26 4662
7322.07 4571
7322.88 4445
7323.68 4386
7324.49 4120
7325.30 3623
7326.11 3422
7326.91 3175
7327.72 2884
7328.53 2738
7329.34 2582
7330.14 2560
7330.95 2428
7331.76 2424
7332.57 2437
7333.38 2355
7334.18 2271
7334.99 2289
7335.80 2424
7336.61 2343
7337.42 2401
7338.22 2345
7339.03 2400
7339.84 2414
7340.65 2398
7341.46 2387
7342.27 2381
7343.07 2288
7343.88 2299
7344.69 2303
7345.50 2432
7346.31 2395
7347.12 2387
7347.93 2418
7348.74 2469
7349.54 2481
7350.35 2487
7351.16 2441
7351.97 2419
7352.78 2395
7353.59 2347
7354.40 2318
7355.21 2260
7356.02 2425
7356.83 2371
7357.64 2335
7358.45 2312
7359.25 2373
7360.06 2367
7360.87 2433
7361.68 2376
7362.49 2389
7363.30 2450
7364.11 2491
7364.92 2522
7365.73 2460
7366.54 2422
7367.35 2527
7368.16 2412
7368.97 2329
7369.78 2444
7370.59 2490
7371.40 2547
7372.21 2461
7373.02 2371
7373.83 2426
7374.64 2544
7375.45 2615
7376.26 2534
7377.07 2655
7377.88 2855
7378.69 3112
7379.50 3310
7380.31 3549
7381.13 3665
7381.94 3940
7382.75 3964
7383.56 3903
7384.37 3621
7385.18 3512
7385.99 3323
7386.80 2989
7387.61 2843
7388.42 2773
7389.23 2605
7390.05 2555
7390.86 2543
7391.67 2400
7392.48 2358
7393.29 2223
7394.10 2278
7394.91 2335
7395.72 2319
7396.54 2353
7397.35 2556
7398.16 2745
7398.97 2901
7399.78 2958
7400.59 3112
7401.41 3284
7402.22 3475
7403.03 3341
7403.84 3283
7404.65 3317
7405.46 3211
7406.28 3136
7407.09 3096
7407.90 3134
7408.71 3011
7409.52 2932
7410.34 2735
7411.15 2656
7411.96 2565
7412.77 2492
7413.59 2272
7414.40 2133
7415.21 2071
7416.02 2130
7416.84 2107
7417.65 2028
7418.46 1996
7419.27 1991
7420.09 1998
7420.90 2014
7421.71 1936
7422.53 1958
7423.34 1837
7424.15 1808
7424.96 1805
7425.78 1739
7426.59 1865
7427.40 1799
7428.22 1748
7429.03 1742
7429.84 1733
7430.66 1711
7431.47 1772
7432.28 1838
7433.10 1711
7433.91 1737
7434.72 1745
7435.54 1711
7436.35 1788
7437.17 1787
7437.98 1829
7438.79 1794
7439.61 1843
7440.42 1790
7441.23 1718
7442.05 1831
7442.86 1766
7443.68 1786
7444.49 1742
7445.30 1769
7446.12 1830
7446.93 1694
7447.75 1747
7448.56 1685
7449.38 1607
7450.19 1717
7451.00 1670
7451.82 1634
7452.63 1597
7453.45 1657
7454.26 1603
7455.08 1618
7455.89 1702
7456.71 1605
7457.52 1519
7458.34 1561
7459.15 1602
7459.97 1654
7460.78 1581
7461.60 1583
7462.41 1692
7463.23 1667
7464.04 1652
7464.86 1637
7465.67 1657
7466.49 1587
7467.30 1616
7468.12 1708
7468.93 1660
7469.75 1625
7470.56 1592
7471.38 1572
7472.20 1597
7473.01 1575
7473.83 1572
7474.64 1562
7475.46 1589
7476.27 1544
7477.09 1570
7477.91 1502
7478.72 1429
7479.54 1447
7480.35 1497
7481.17 1501
7481.99 1454
7482.80 1473
7483.62 1429
7484.44 1395
7485.25 1345
7486.07 1411
7486.88 1361
7487.70 1378
7488.52 1411
7489.33 1331
7490.15 1432
7490.97 1363
7491.78 1360
7492.60 1353
7493.42 1324
7494.23 1242
7495.05 1329
7495.87 1378
7496.69 1273
7497.50 1300
7498.32 1279
7499.14 1308
7499.95 1295
7500.77 1355
7501.59 1317
7502.40 1277
7503.22 1309
7504.04 1285
7504.86 1336
7505.67 1324
7506.49 1288
7507.31 1196
7508.13 1245
7508.94 1251
7509.76 1244
7510.58 1239
7511.40 1289
7512.22 1325
7513.03 1222
7513.85 1266
7514.67 1227
7515.49 1232
7516.31 1217
7517.12 1235
7517.94 1272
7518.76 1295
7519.58 1251
7520.40 1236
7521.21 1232
7522.03 1316
7522.85 1317
7523.67 1226
7524.49 1246
7525.31 1231
7526.12 1161
7526.94 1235
7527.76 1220
7528.58 1226
7529.40 1160
7530.22 1116
7531.04 1138
7531.86 1182
7532.67 1213
7533.49 1219
7534.31 1220
7535.13 1277
7535.95 1248
7536.77 1130
7537.59 1154
7538.41 1180
7539.23 1198
7540.05 1192
7540.87 1247
7541.69 1193
7542.51 1225
7543.32 1168
7544.14 1202
7544.96 1280
7545.78 1233
7546.60 1213
7547.42 1244
7548.24 1253
7549.06 1160
7549.88 1163
7550.70 1160
7551.52 1185
7552.34 1268
7553.16 1236
7553.98 1152
7554.80 1197
7555.62 1201
7556.44 1201
7557.26 1179
7558.08 1166
7558.90 1220
7559.72 1210
7560.54 1264
7561.36 1235
7562.19 1195
7563.01 1260
7563.83 1251
7564.65 1195
7565.47 1208
7566.29 1231
7567.11 1301
7567.93 1185
7568.75 1283
7569.57 1226
7570.39 1262
7571.21 1305
7572.03 1281
7572.86 1265
7573.68 1249
7574.50 1268
7575.32 1193
7576.14 1197
7576.96 1234
7577.78 1255
7578.60 1251
7579.43 1270
7580.25 1166
7581.07 1165
7581.89 1242
7582.71 1224
7583.53 1199
7584.36 1190
7585.18 1235
7586.00 1280
7586.82 1410
7587.64 1332
7588.47 1370
7589.29 1338
7590.11 1270
7590.93 1325
7591.75 1298
7592.58 1239
7593.40 1228
7594.22 1384
7595.04 1344
7595.86 1334
7596.69 1307
7597.51 1367
7598.33 1381
7599.15 1306
7599.98 1313
7600.80 1420
7601.62 1430
7602.45 1517
7603.27 1526
7604.09 1640
7604.91 1643
7605.74 1580
7606.56 1642
7607.38 1590
7608.21 1612
7609.03 1546
7609.85 1545
7610.67 1448
7611.50 1388
7612.32 1303
7613.14 1357
7613.97 1405
7614.79 1395
7615.61 1415
7616.44 1462
7617.26 1503
7618.08 1591
7618.91 1554
7619.73 1547
7620.56 1611
7621.38 1513
7622.20 1537
7623.03 1451
7623.85 1490
7624.67 1440
7625.50 1429
7626.32 1492
7627.15 1506
7627.97 1543
7628.80 1594
7629.62 1608
7630.44 1737
7631.27 1850
7632.09 1922
7632.92 1907
7633.74 1872
7634.57 1856
7635.39 1679
7636.21 1703
7637.04 1564
7637.86 1478
7638.69 1433
7639.51 1340
7640.34 1309
7641.16 1215
7641.99 1241
7642.81 1274
7643.64 1219
7644.46 1220
7645.29 1209
7646.11 1165
7646.94 1194
7647.76 1200
7648.59 1272
7649.41 1164
7650.24 1149
7651.06 1153
7651.89 1137
7652.71 1224
7653.54 1220
7654.37 1208
7655.19 1189
7656.02 1089
7656.84 1140
7657.67 1156
7658.49 1076
7659.32 1072
7660.14 1087
7660.97 1142
7661.80 1071
7662.62 1187
7663.45 1156
7664.27 1184
7665.10 1064
7665.93 1115
7666.75 1182
7667.58 1230
7668.41 1160
7669.23 1138
7670.06 1220
7670.88 1214
7671.71 1125
7672.54 1194
7673.36 1169
7674.19 1074
7675.02 1153
7675.84 1170
7676.67 1156
7677.50 1088
7678.32 1103
7679.15 1067
7679.98 1101
7680.81 1064
7681.63 1078
7682.46 1057
7683.29 1121
7684.11 1123
7684.94 1166
7685.77 1148
7686.59 1098
7687.42 1178
7688.25 1183
7689.08 1179
7689.90 1142
7690.73 1113
7691.56 1085
7692.39 1113
7693.21 1086
7694.04 1069
7694.87 1109
7695.70 1099
7696.53 1148
7697.35 1118
7698.18 1113
7699.01 1183
7699.84 1128
7700.66 1149
7701.49 1185
7702.32 1148
7703.15 1162
7703.98 1214
7704.81 1219
7705.63 1154
7706.46 1124
7707.29 1064
7708.12 1060
7708.95 1040
7709.78 1111
7710.60 1140
7711.43 1070
7712.26 1080
7713.09 1058
7713.92 1101
7714.75 1067
7715.58 1082
7716.41 1142
7717.23 1143
7718.06 1079
7718.89 1063
7719.72 1148
7720.55 1114
7721.38 1025
7722.21 1039
7723.04 1071
7723.87 1068
7724.70 978
7725.53 948
7726.36 1004
7727.18 1051
7728.01 1047
7728.84 1049
7729.67 1068
7730.50 1078
7731.33 1120
7732.16 1061
7732.99 1061
7733.82 1042
7734.65 979
7735.48 1035
7736.31 1107
7737.14 1040
7737.97 1043
7738.80 1047
7739.63 1074
7740.46 1020
7741.29 987
7742.12 1053
7742.95 1071
7743.78 1156
7744.61 1083
7745.44 1198
7746.27 1228
7747.10 1341
7747.94 1330
7748.77 1328
7749.60 1323
7750.43 1301
7751.26 1294
7752.09 1150
7752.92 1230
7753.75 1152
7754.58 1160
7755.41 1075
7756.24 1054
7757.07 1034
7757.91 1036
7758.74 1027
7759.57 1014
7760.40 1002
7761.23 1000
7762.06 973
7762.89 987
7763.72 1046
7764.56 998
7765.39 1008
7766.22 1032
7767.05 986
7767.88 988
7768.71 1029
7769.55 1042
7770.38 1096
7771.21 1032
7772.04 1056
7772.87 1060
7773.70 1045
7774.54 1067
7775.37 1067
7776.20 980
7777.03 1001
7777.86 1053
7778.70 1011
7779.53 1079
7780.36 1073
7781.19 1081
7782.03 1055
7782.86 1044
7783.69 1028
7784.52 1079
7785.36 1086
7786.19 1075
7787.02 1167
7787.85 1053
7788.69 1124
7789.52 1032
7790.35 1024
7791.19 1047
7792.02 1029
7792.85 1008
7793.68 1047
7794.52 1050
7795.35 1016
7796.18 1013
7797.02 1114
7797.85 1104
7798.68 1156
7799.52 1068
7800.35 1114
7801.18 1141
7802.02 1091
7802.85 1135
7803.68 1154
7804.52 1152
7805.35 1054
7806.18 1147
7807.02 1143
7807.85 1143
7808.69 1204
7809.52 1207
7810.35 1138
7811.19 1241
7812.02 1200
7812.86 1248
7813.69 1396
7814.52 1404
7815.36 1431
7816.19 1462
7817.03 1583
7817.86 1561
7818.70 1522
7819.53 1395
7820.36 1350
7821.20 1256
7822.03 1275
7822.87 1287
7823.70 1294
7824.54 1337
7825.37 1299
7826.21 1245
7827.04 1302
7827.88 1327
7828.71 1295
7829.55 1274
7830.38 1268
7831.22 1235
7832.05 1319
7832.89 1337
7833.72 1353
7834.56 1294
7835.39 1346
7836.23 1287
7837.06 1308
7837.90 1327
7838.73 1361
7839.57 1301
7840.40 1326
7841.24 1289
7842.07 1305
7842.91 1317
7843.75 1382
7844.58 1250
7845.42 1245
7846.25 1197
7847.09 1239
7847.93 1231
7848.76 1272
7849.60 1129
7850.43 1173
7851.27 1153
7852.11 1139
7852.94 1184
7853.78 1240
7854.61 1139
7855.45 1123
7856.29 1224
7857.12 1180
7857.96 1161
7858.80 1183
7859.63 1307
7860.47 1309
7861.31 1252
7862.14 1224
7862.98 1235
7863.82 1214
7864.65 1259
7865.49 1173
7866.33 1117
7867.16 1226
7868.00 1250
7868.84 1201
7869.67 1208
7870.51 1227
7871.35 1207
7872.19 1213
7873.02 1211
7873.86 1316
7874.70 1356
7875.53 1341
7876.37 1271
7877.21 1346
7878.05 1431
7878.88 1457
7879.72 1368
7880.56 1293
7881.40 1361
7882.24 1275
7883.07 1276
7883.91 1260
7884.75 1213
7885.59 1192
7886.42 1192
7887.26 1204
7888.10 1168
7888.94 1186
7889.78 1302
7890.62 1363
7891.45 1295
7892.29 1391
7893.13 1420
7893.97 1347
7894.81 1305
7895.65 1333
7896.48 1335
7897.32 1231
7898.16 1211
7899.00 1303
7899.84 1209
7900.68 1311
7901.52 1274
7902.35 1278
7903.19 1313
7904.03 1277
7904.87 1287
7905.71 1240
7906.55 1187
7907.39 1200
7908.23 1123
7909.07 1187
7909.91 1157
7910.75 1235
7911.58 1189
7912.42 1202
7913.26 1266
7914.10 1254
7914.94 1374
7915.78 1426
7916.62 1480
7917.46 1568
7918.30 1611
7919.14 1709
7919.98 1642
7920.82 1625
7921.66 1601
7922.50 1547
7923.34 1475
7924.18 1351
7925.02 1267
7925.86 1265
7926.70 1226
7927.54 1193
7928.38 1108
7929.22 1140
7930.06 1169
7930.90 1131
7931.74 1129
7932.58 1175
7933.42 1079
7934.26 1117
7935.10 1113
7935.94 1079
7936.78 1058
7937.62 1132
7938.47 1135
7939.31 1086
7940.15 1161
7940.99 1068
7941.83 1131
7942.67 1197
7943.51 1264
7944.35 1222
7945.19 1214
7946.03 1230
7946.88 1227
7947.72 1199
7948.56 1210
7949.40 1251
7950.24 1198
7951.08 1173
7951.92 1179
7952.76 1153
7953.61 1151
7954.45 1191
7955.29 1179
7956.13 1172
7956.97 1190
7957.81 1205
7958.66 1231
7959.50 1196
7960.34 1212
7961.18 1230
7962.02 1240
7962.87 1203
7963.71 1193
7964.55 1136
7965.39 1296
7966.23 1314
7967.08 1325
7967.92 1304
7968.76 1317
7969.60 1314
7970.45 1253
7971.29 1162
7972.13 1086
7972.97 1083
7973.82 1165
7974.66 1210
7975.50 1200
7976.34 1112
7977.19 1185
7978.03 1197
7978.87 1101
7979.72 1113
7980.56 1145
7981.40 1112
7982.24 1131
7983.09 1117
7983.93 1091
7984.77 1151
7985.62 1125
7986.46 1043
7987.30 1013
7988.15 1013
7988.99 1070
7989.83 1081
7990.68 1066
7991.52 1052
7992.36 1052
7993.21 1022
7994.05 976
7994.90 966
7995.74 1050
7996.58 963
7997.43 946
7998.27 989
7999.11 1016
7999.96 1048
8000.80 976
8001.65 1023
8002.49 864
8003.34 869
8004.18 931
8005.02 954
8005.87 942
8006.71 923
8007.56 923
8008.40 907
8009.25 856
8010.09 918
8010.93 963
8011.78 910
8012.62 935
8013.47 944
8014.31 918
8015.16 866
8016.00 881
8016.85 958
8017.69 917
8018.54 919
8019.38 904
8020.23 969
8021.07 974
8021.92 945
8022.76 915
8023.61 925
8024.45 894
8025.30 961
8026.14 948
8026.99 948
8027.83 971
8028.68 937
8029.53 908
8030.37 905
8031.22 965
8032.06 971
8032.91 890
8033.75 872
8034.60 945
8035.45 914
8036.29 876
8037.14 932
8037.98 917
8038.83 869
8039.68 955
8040.52 961
8041.37 937
8042.21 881
8043.06 920
8043.91 866
8044.75 913
8045.60 903
8046.45 935
8047.29 990
8048.14 969
8048.99 871
8049.83 927
8050.68 893
8051.53 826
8052.37 925
8053.22 917
8054.07 888
8054.91 858
8055.76 832
8056.61 864
8057.45 862
8058.30 907
8059.15 885
8060.00 856
8060.84 950
8061.69 963
8062.54 912
8063.38 910
8064.23 857
8065.08 889
8065.93 907
8066.77 836
8067.62 873
8068.47 864
8069.32 891
8070.16 766
8071.01 884
8071.86 901
8072.71 805
8073.56 858
8074.40 825
8075.25 873
8076.10 880
8076.95 845
8077.80 833
8078.64 849
8079.49 848
8080.34 833
8081.19 873
8082.04 829
8082.89 805
8083.73 795
8084.58 877
8085.43 839
8086.28 835
8087.13 837
8087.98 839
8088.82 814
8089.67 845
8090.52 879
8091.37 873
8092.22 869
8093.07 802
8093.92 790
8094.77 809
8095.62 863
8096.46 839
8097.31 838
8098.16 839
8099.01 855
8099.86 832
8100.71 806
8101.56 798
8102.41 852
8103.26 876
8104.11 841
8104.96 808
8105.81 820
8106.66 830
8107.51 792
8108.36 801
8109.21 827
8110.06 822
8110.91 815
8111.76 829
8112.61 847
8113.46 877
8114.31 883
8115.16 881
8116.01 914
8116.86 922
8117.71 874
8118.56 889
8119.41 917
8120.26 918
8121.11 891
8121.96 873
8122.81 894
8123.66 912
8124.51 889
8125.36 921
8126.21 933
8127.06 914
8127.91 887
8128.76 861
8129.61 835
8130.46 894
8131.31 888
8132.17 869
8133.02 853
8133.87 892
8134.72 915
8135.57 894
8136.42 844
8137.27 832
8138.12 849
8138.97 919
8139.83 919
8140.68 851
8141.53 884
8142.38 879
8143.23 922
8144.08 856
8144.94 909
8145.79 909
8146.64 971
8147.49 970
8148.34 954
8149.19 942
8150.05 934
8150.90 986
8151.75 975
8152.60 979
8153.45 971
8154.31 1039
8155.16 1140
8156.01 1082
8156.86 1148
8157.71 1053
8158.57 1047
8159.42 959
8160.27 926
8161.12 911
8161.98 919
8162.83 885
8163.68 961
8164.53 955
8165.39 893
8166.24 858
8167.09 951
8167.95 909
8168.80 882
8169.65 903
8170.50 865
8171.36 893
8172.21 918
8173.06 901
8173.92 875
8174.77 863
8175.62 894
8176.48 905
8177.33 812
8178.18 851
8179.04 796
8179.89 875
8180.74 850
8181.60 830
8182.45 788
8183.30 765
8184.16 819
8185.01 843
8185.86 814
8186.72 784
8187.57 811
8188.43 800
8189.28 847
8190.13 823
8190.99 857
8191.84 803
8192.70 832
8193.55 781
8194.40 756
8195.26 815
8196.11 813
8196.97 761
8197.82 856
8198.68 865
8199.53 902
8200.39 825
8201.24 831
8202.09 792
8202.95 817
8203.80 830
8204.66 873
8205.51 862
8206.37 859
8207.22 797
8208.08 817
8208.93 788
8209.79 778
8210.64 812
8211.50 813
8212.35 914
8213.21 858
8214.06 794
8214.92 794
8215.77 874
8216.63 808
8217.49 824
8218.34 846
8219.20 802
8220.05 843
8220.91 810
8221.76 879
8222.62 891
8223.47 876
8224.33 896
8225.19 863
8226.04 890
8226.90 910
8227.75 978
8228.61 902
8229.47 957
8230.32 844
8231.18 821
8232.03 783
8232.89 770
8233.75 828
8234.60 813
8235.46 827
8236.32 833
8237.17 797
8238.03 783
8238.88 800
8239.74 824
8240.60 794
8241.45 794
8242.31 823
8243.17 805
8244.02 801
8244.88 772
8245.74 794
8246.60 779
8247.45 772
8248.31 858
8249.17 872
8250.02 791
8250.88 808
8251.74 868
8252.59 816
8253.45 839
8254.31 824
8255.17 831
8256.02 837
8256.88 789
8257.74 775
8258.60 850
8259.45 830
8260.31 776
8261.17 787
8262.03 796
8262.89 790
8263.74 819
8264.60 834
8265.46 840
8266.32 862
8267.17 837
8268.03 841
8268.89 809
8269.75 772
8270.61 786
8271.47 826
8272.32 858
8273.18 840
8274.04 815
8274.90 785
8275.76 862
8276.62 837
8277.47 828
8278.33 854
8279.19 887
8280.05 843
8280.91 834
8281.77 807
8282.63 858
8283.48 863
8284.34 874
8285.20 896
8286.06 912
8286.92 844
8287.78 754
8288.64 812
8289.50 840
8290.36 846
8291.22 859
8292.08 957
8292.94 916
8293.79 903
8294.65 944
8295.51 950
8296.37 894
8297.23 852
8298.09 832
8298.95 836
8299.81 983
8300.67 946
8301.53 907
8302.39 919
8303.25 914
8304.11 837
8304.97 862
8305.83 819
8306.69 905
8307.55 860
8308.41 881
8309.27 946
8310.13 878
8310.99 867
8311.85 829
8312.71 867
8313.57 941
8314.43 974
8315.29 938
8316.15 950
8317.01 903
8317.88 988
8318.74 929
8319.60 901
8320.46 898
8321.32 910
8322.18 893
8323.04 843
8323.90 831
8324.76 905
8325.62 901
8326.48 811
8327.34 846
8328.21 909
8329.07 872
8329.93 835
8330.79 844
8331.65 848
8332.51 851
8333.37 890
8334.24 872
8335.10 831
8335.96 871
8336.82 772
8337.68 780
8338.54 813
8339.41 831
8340.27 882
8341.13 846
8341.99 882
8342.85 829
8343.71 910
8344.58 889
8345.44 944
8346.30 922
8347.16 892
8348.02 840
8348.89 867
8349.75 877
8350.61 895
8351.47 900
8352.34 909
8353.20 920
8354.06 940
8354.92 906
8355.79 862
8356.65 902
8357.51 883
8358.37 899
8359.24 918
8360.10 900
8360.96 949
8361.83 855
8362.69 811
8363.55 885
8364.41 831
8365.28 823
8366.14 836
8367.00 889
8367.87 871
8368.73 914
8369.59 892
8370.46 887
8371.32 886
8372.18 880
8373.05 913
8373.91 966
8374.77 973
8375.64 940
8376.50 919
8377.37 979
8378.23 962
8379.09 941
8379.96 907
8380.82 929
8381.68 916
8382.55 978
8383.41 978
8384.28 906
8385.14 976
8386.01 1034
8386.87 962
8387.73 958
8388.60 939
8389.46 1000
8390.33 982
8391.19 999
8392.06 944
8392.92 990
8393.78 921
8394.65 977
8395.51 971
8396.38 945
8397.24 950
8398.11 1019
8398.97 1017
8399.84 996
8400.70 1024
8401.57 1016
8402.43 1071
8403.30 1019
8404.16 1022
8405.03 1053
8405.89 1052
8406.76 1087
8407.62 1105
8408.49 1103
8409.35 1036
8410.22 1061
8411.08 1109
8411.95 1109
8412.82 991
8413.68 1094
8414.55 1168
8415.41 1106
8416.28 1124
8417.14 1176
8418.01 1142
8418.88 1135
8419.74 1137
8420.61 1143
8421.47 1198
8422.34 1197
8423.21 1171
8424.07 1238
8424.94 1204
8425.80 1309
8426.67 1335
8427.54 1366
8428.40 1364
8429.27 1333
8430.14 1253
8431.00 1322
8431.87 1419
8432.74 1375
8433.60 1411
8434.47 1365
8435.34 1489
8436.20 1497
8437.07 1460
8437.94 1505
8438.80 1524
8439.67 1558
8440.54 1599
8441.40 1723
8442.27 1777
8443.14 1795
8444.00 1779
8444.87 1839
8445.74 1788
8446.61 1802
8447.47 1751
8448.34 1807
8449.21 1797
8450.08 1774
8450.94 1859
8451.81 1974
8452.68 2033
8453.55 2219
8454.41 2474
8455.28 2780
8456.15 3026
8457.02 3057
8457.88 3125
8458.75 3090
8459.62 2869
8460.49 2817
8461.36 2609
8462.22 2431
8463.09 2307
8463.96 2328
8464.83 2304
8465.70 2353
8466.57 2527
8467.43 2898
8468.30 3513
8469.17 4115
8470.04 4396
8470.91 4836
8471.78 4848
8472.65 4614
8473.51 4245
8474.38 3845
8475.25 3422
8476.12 2917
8476.99 2531
8477.86 2365
8478.73 2148
8479.60 2057
8480.46 1916
8481.33 1758
8482.20 1705
8483.07 1638
8483.94 1606
8484.81 1541
8485.68 1522
8486.55 1530
8487.42 1550
8488.29 1490
8489.16 1449
8490.03 1480
8490.90 1471
8491.77 1464
8492.64 1535
8493.51 1443
8494.37 1456
8495.24 1485
8496.11 1479
8496.98 1484
8497.85 1517
8498.72 1518
8499.59 1449
8500.46 1420
8501.33 1457
8502.20 1434
8503.07 1431
8503.94 1418
8504.82 1444
8505.69 1503
8506.56 1477
8507.43 1608
8508.30 1659
8509.17 1638
8510.04 1683
8510.91 1687
8511.78 1732
8512.65 1589
8513.52 1414
8514.39 1421
8515.26 1461
8516.13 1413
8517.00 1369
8517.87 1345
8518.75 1272
8519.62 1327
8520.49 1309
8521.36 1323
8522.23 1386
8523.10 1385
8523.97 1342
8524.84 1370
8525.71 1431
8526.59 1433
8527.46 1446
8528.33 1425
8529.20 1378
8530.07 1449
8530.94 1460
8531.82 1515
8532.69 1471
8533.56 1541
8534.43 1518
8535.30 1489
8536.17 1521
8537.05 1575
8537.92 1503
8538.79 1481
8539.66 1429
8540.53 1509
8541.41 1449
8542.28 1375
8543.15 1418
8544.02 1486
8544.90 1492
8545.77 1470
8546.64 1437
8547.51 1483
8548.39 1475
8549.26 1441
8550.13 1393
8551.00 1425
8551.88 1391
8552.75 1376
8553.62 1446
8554.49 1381
8555.37 1380
8556.24 1413
8557.11 1508
8557.99 1354
8558.86 1309
8559.73 1326
8560.60 1289
8561.48 1223
8562.35 1257
8563.22 1260
8564.10 1222
8564.97 1211
8565.84 1199
8566.72 1164
8567.59 1195
8568.46 1247
8569.34 1259
8570.21 1184
8571.09 1148
8571.96 1195
8572.83 1225
8573.71 1226
8574.58 1178
8575.45 1196
8576.33 1170
8577.20 1199
8578.08 1206
8578.95 1101
8579.82 1147
8580.70 1186
8581.57 1172
8582.45 1146
8583.32 1163
8584.20 1128
8585.07 1129
8585.94 1137
8586.82 1133
8587.69 1186
8588.57 1180
8589.44 1208
8590.32 1130
8591.19 1188
8592.07 1152
8592.94 1128
8593.82 1165
8594.69 1126
8595.57 1127
8596.44 1171
8597.32 1178
8598.19 1201
8599.07 1164
8599.94 1195
8600.82 1218
8601.69 1235
8602.57 1199
8603.44 1199
8604.32 1226
8605.19 1238
8606.07 1216
8606.94 1171
8607.82 1185
8608.69 1160
8609.57 1207
8610.45 1256
8611.32 1259
8612.20 1217
8613.07 1159
8613.95 1182
8614.82 1264
8615.70 1248
8616.58 1225
8617.45 1358
8618.33 1288
8619.21 1248
8620.08 1252
8620.96 1268
8621.83 1295
8622.71 1307
8623.59 1297
8624.46 1362
8625.34 1324
8626.22 1297
8627.09 1322
8627.97 1325
8628.85 1341
8629.72 1406
8630.60 1349
8631.48 1296
8632.35 1370
8633.23 1421
8634.11 1363
8634.98 1376
8635.86 1442
8636.74 1422
8637.61 1528
8638.49 1481
8639.37 1449
8640.24 1507
8641.12 1516
8642.00 1470
8642.88 1565
8643.75 1587
8644.63 1671
8645.51 1613
8646.39 1655
8647.26 1620
8648.14 1560
8649.02 1658
8649.90 1660
8650.77 1718
8651.65 1618
8652.53 1590
8653.41 1686
8654.29 1662
8655.16 1708
8656.04 1658
8656.92 1680
8657.80 1759
8658.68 1802
8659.55 1777
8660.43 1747
8661.31 1822
8662.19 1747
8663.07 1759
8663.95 1775
8664.82 1767
8665.70 1753
8666.58 1703
8667.46 1811
8668.34 1966
8669.22 2063
8670.10 2148
8670.97 2423
8671.85 2576
8672.73 2767
8673.61 3041
8674.49 3112
8675.37 3169
8676.25 3214
8677.13 3091
8678.01 2968
8678.88 2783
8679.76 2594
8680.64 2381
8681.52 2306
8682.40 2169
8683.28 2039
8684.16 1901
8685.04 1988
8685.92 2112
8686.80 2140
8687.68 2246
8688.56 2513
8689.44 2770
8690.32 3174
8691.20 3706
8692.08 4127
8692.96 4315
8693.84 4345
8694.72 4253
8695.60 3925
8696.48 3614
8697.36 3243
8698.24 2872
8699.12 2510
8700.00 2362
8700.88 2113
8701.76 1974
8702.64 1868
8703.52 1753
8704.40 1634
8705.28 1613
8706.16 1594
8707.04 1476
8707.92 1445
8708.80 1498
8709.68 1525
8710.56 1512
8711.44 1499
8712.33 1522
8713.21 1470
8714.09 1460
8714.97 1420
8715.85 1398
8716.73 1439
8717.61 1480
8718.49 1456
8719.37 1339
8720.25 1381
8721.14 1411
8722.02 1421
8722.90 1369
8723.78 1395
8724.66 1350
8725.54 1320
8726.42 1322
8727.31 1395
8728.19 1369
8729.07 1485
8729.95 1504
8730.83 1514
8731.72 1571
8732.60 1466
8733.48 1467
8734.36 1437
8735.24 1456
8736.12 1434
8737.01 1357
8737.89 1256
8738.77 1329
8739.65 1334
8740.54 1344
8741.42 1291
8742.30 1250
8743.18 1291
8744.07 1251
8744.95 1312
8745.83 1218
8746.71 1302
8747.60 1297
8748.48 1349
8749.36 1393
8750.24 1355
8751.13 1255
8752.01 1252
8752.89 1266
8753.77 1303
8754.66 1346
8755.54 1315
8756.42 1371
8757.31 1399
8758.19 1347
8759.07 1368
8759.96 1367
8760.84 1355
8761.72 1294
8762.61 1361
8763.49 1334
8764.37 1370
8765.26 1393
8766.14 1335
8767.02 1295
8767.91 1306
8768.79 1438
8769.68 1348
8770.56 1361
8771.44 1384
8772.33 1371
8773.21 1315
8774.09 1275
8774.98 1321
8775.86 1288
8776.75 1283
8777.63 1281
8778.52 1240
8779.40 1179
8780.28 1157
8781.17 1157
8782.05 1157
8782.94 1131
8783.82 1212
8784.71 1174
8785.59 1135
8786.47 1187
8787.36 1099
8788.24 1094
8789.13 1172
8790.01 1183
8790.90 1129
8791.78 1171
8792.67 1133
8793.55 1216
8794.44 1176
8795.32 1123
8796.21 1164
8797.09 1229
8797.98 1188
8798.86 1170
8799.75 1166
8800.63 1194
8801.52 1096
8802.41 1142
8803.29 1127
8804.18 1185
8805.06 1206
8805.95 1161
8806.83 1136
8807.72 1141
8808.60 1076
8809.49 1086
8810.38 1068
8811.26 1033
8812.15 1055
8813.03 1087
8813.92 1060
8814.81 1004
8815.69 1016
8816.58 1049
8817.46 1037
8818.35 991
8819.24 1008
8820.12 1058
8821.01 1071
8821.89 1056
8822.78 1013
8823.67 966
8824.55 980
8825.44 983
8826.33 979
8827.21 1011
8828.10 1037
8828.99 987
8829.87 989
8830.76 1041
8831.65 1014
8832.53 930
8833.42 960
8834.31 1013
8835.20 1024
8836.08 1005
8836.97 962
8837.86 940
8838.74 949
8839.63 932
8840.52 913
8841.41 916
8842.29 917
8843.18 925
8844.07 935
8844.96 926
8845.84 914
8846.73 965
8847.62 938
8848.51 906
8849.39 921
8850.28 864
8851.17 920
8852.06 861
8852.95 920
8853.83 908
8854.72 831
8855.61 827
8856.50 866
8857.39 891
8858.27 825
8859.16 804
8860.05 850
8860.94 845
8861.83 881
8862.72 805
8863.60 856
8864.49 852
8865.38 852
8866.27 853
8867.16 816
8868.05 800
8868.94 796
8869.83 836
8870.71 837
8871.60 816
8872.49 835
8873.38 828
8874.27 856
8875.16 822
8876.05 833
8876.94 790
8877.83 819
8878.72 821
8879.60 783
8880.49 823
8881.38 787
8882.27 756
8883.16 728
8884.05 777
8884.94 827
8885.83 804
8886.72 815
8887.61 809
8888.50 810
8889.39 811
8890.28 848
8891.17 763
8892.06 740
8892.95 783
8893.84 788
8894.73 756
8895.62 718
8896.51 745
8897.40 786
8898.29 773
8899.18 719
8900.07 742
8900.96 753
8901.85 750
8902.74 754
8903.63 753
8904.52 769
8905.41 773
8906.30 766
8907.19 867
8908.08 764
8908.98 808
8909.87 772
8910.76 765
8911.65 823
8912.54 761
8913.43 811
8914.32 787
8915.21 761
8916.10 782
8916.99 745
8917.89 706
8918.78 713
8919.67 693
8920.56 737
8921.45 749
8922.34 754
8923.23 736
8924.13 752
8925.02 683
8925.91 711
8926.80 756
8927.69 697
8928.58 672
8929.48 691
8930.37 688
8931.26 753
8932.15 722
8933.04 710
8933.93 723
8934.83 691
8935.72 740
8936.61 742
8937.50 675
8938.40 744
8939.29 775
8940.18 760
8941.07 722
8941.96 701
8942.86 707
8943.75 727
8944.64 703
8945.53 718
8946.43 732
8947.32 728
8948.21 696
8949.11 696
8950.00 724
8950.89 656
8951.78 679
8952.68 702
8953.57 724
8954.46 670
8955.36 691
8956.25 754
8957.14 731
8958.04 723
8958.93 675
8959.82 701
8960.72 715
8961.61 702
8962.50 753
8963.40 747
8964.29 727
8965.18 681
8966.08 684
8966.97 767
8967.86 769
8968.76 755
8969.65 747
8970.54 766
8971.44 726
8972.33 663
8973.23 737
8974.12 756
8975.01 657
8975.91 730
8976.80 773
8977.70 776
8978.59 780
8979.49 711
8980.38 729
8981.27 771
8982.17 756
8983.06 681
8983.96 710
8984.85 721
8985.75 690
8986.64 706
8987.54 686
8988.43 661
8989.33 685
8990.22 707
8991.12 677
8992.01 664
8992.90 656
8993.80 700
8994.69 688
8995.59 636
8996.49 616
8997.38 630
8998.28 660
8999.17 679
9000.07 665
9000.96 707
9001.86 691
9002.75 664
9003.65 628
9004.54 642
9005.44 624
9006.33 648
9007.23 649
9008.13 699
9009.02 716
9009.92 681
9010.81 672
9011.71 647
9012.60 614
9013.50 640
9014.40 654
9015.29 665
9016.19 675
9017.09 616
9017.98 616
9018.88 635
9019.77 635
9020.67 686
9021.57 635
9022.46 638
9023.36 648
9024.26 662
9025.15 661
9026.05 666
9026.95 632
9027.84 649
9028.74 652
9029.64 642
9030.53 656
9031.43 659
9032.33 626
9033.22 694
9034.12 690
9035.02 693
9035.91 678
9036.81 681
9037.71 649
9038.61 645
9039.50 660
9040.40 655
9041.30 699
9042.20 706
9043.09 676
9043.99 610
9044.89 695
9045.79 688
9046.68 641
9047.58 634
9048.48 629
9049.38 637
9050.27 696
9051.17 737
9052.07 668
9052.97 679
9053.87 682
9054.76 689
9055.66 721
9056.56 639
9057.46 673
9058.36 673
9059.25 680
9060.15 642
9061.05 604
9061.95 670
9062.85 669
9063.75 655
9064.64 664
9065.54 680
9066.44 691
9067.34 638
9068.24 687
9069.14 674
9070.04 693
9070.94 664
9071.83 719
9072.73 615
9073.63 670
9074.53 682
9075.43 613
9076.33 679
9077.23 668
9078.13 637
9079.03 650
9079.93 633
9080.83 657
9081.72 637
9082.62 704
9083.52 729
9084.42 681
9085.32 664
9086.22 670
9087.12 695
9088.02 655
9088.92 686
9089.82 682
9090.72 665
9091.62 738
9092.52 699
9093.42 651
9094.32 645
9095.22 677
9096.12 651
9097.02 631
9097.92 606
9098.82 626
9099.72 663
9100.62 659
9101.52 610
9102.42 592
9103.32 687
9104.22 669
9105.12 731
9106.02 673
9106.92 629
9107.83 671
9108.73 671
9109.63 686
9110.53 628
9111.43 636
9112.33 673
9113.23 698
9114.13 672
9115.03 650
9115.93 639
9116.83 641
9117.74 625
9118.64 648
9119.54 614
9120.44 644
9121.34 682
9122.24 631
9123.14 630
9124.04 678
9124.95 632
9125.85 632
9126.75 591
9127.65 564
9128.55 577
9129.45 642
9130.36 611
9131.26 603
9132.16 636
9133.06 631
9133.96 639
9134.87 646
9135.77 648
9136.67 638
9137.57 635
9138.47 660
9139.38 662
9140.28 665
9141.18 695
9142.08 655
9142.99 626
9143.89 608
9144.79 632
9145.69 632
9146.60 715
9147.50 646
9148.40 639
9149.30 641
9150.21 676
9151.11 665
9152.01 629
9152.92 660
9153.82 647
9154.72 654
9155.62 613
9156.53 637
9157.43 668
9158.33 653
9159.24 654
9160.14 647
9161.04 648
9161.95 681
9162.85 637
9163.75 630
9164.66 625
9165.56 664
9166.46 615
9167.37 629
9168.27 607
9169.17 663
9170.08 668
9170.98 615
9171.89 616
9172.79 658
9173.69 642
9174.60 686
9175.50 623
9176.41 628
9177.31 670
9178.21 636
9179.12 670
9180.02 681
9180.93 610
9181.83 636
9182.74 684
9183.64 695
9184.54 685
9185.45 664
9186.35 634
9187.26 686
9188.16 630
9189.07 631
9189.97 632
9190.88 683
9191.78 662
9192.69 642
9193.59 670
9194.50 709
9195.40 693
9196.31 683
9197.21 672
9198.12 701
9199.02 743
9199.93 773
9200.83 810
9201.74 746
9202.64 768
9203.55 764
9204.45 763
9205.36 751
9206.26 686
9207.17 673
9208.08 635
9208.98 638
9209.89 713
9210.79 666
9211.70 635
9212.60 606
9213.51 684
9214.42 693
9215.32 704
9216.23 736
9217.13 714
9218.04 709
9218.95 710
9219.85 688
9220.76 706
9221.66 685
9222.57 710
9223.48 699
9224.38 639
9225.29 608
9226.20 626
9227.10 690
9228.01 663
9228.92 600
9229.82 628
9230.73 691
9231.64 678
9232.54 631
9233.45 632
9234.36 648
9235.26 644
9236.17 671
9237.08 649
9237.99 641
9238.89 632
9239.80 653
9240.71 648
9241.61 605
9242.52 641
9243.43 668
9244.34 615
9245.24 629
9246.15 607
9247.06 643
9247.97 662
9248.87 565
9249.78 643
9250.69 646
9251.60 613
9252.50 589
9253.41 607
9254.32 574
9255.23 632
9256.14 639
9257.04 626
9257.95 635
9258.86 605
9259.77 586
9260.68 630
9261.59 626
9262.49 631
9263.40 611
9264.31 602
9265.22 605
9266.13 651
9267.04 666
9267.94 663
9268.85 644
9269.76 657
9270.67 636
9271.58 675
9272.49 666
9273.40 646
9274.31 663
9275.21 675
9276.12 658
9277.03 640
9277.94 621
9278.85 684
9279.76 669
9280.67 616
9281.58 607
9282.49 605
9283.40 672
9284.31 653
9285.22 641
9286.12 653
9287.03 643
9287.94 676
9288.85 658
9289.76 608
9290.67 630
9291.58 630
9292.49 619
9293.40 612
9294.31 669
9295.22 669
9296.13 676
9297.04 672
9297.95 651
9298.86 663
9299.77 697
9300.68 680
9301.59 656
9302.50 628
9303.41 643
9304.32 690
9305.23 636
9306.14 617
9307.05 695
9307.96 684
9308.88 747
9309.79 763
9310.70 752
9311.61 790
9312.52 813
9313.43 752
9314.34 697
9315.25 647
9316.16 687
9317.07 705
9317.98 669
9318.89 625
9319.81 703
9320.72 731
9321.63 732
9322.54 681
9323.45 660
9324.36 644
9325.27 699
9326.18 712
9327.10 643
9328.01 686
9328.92 683
9329.83 695
9330.74 637
9331.65 633
9332.57 637
9333.48 661
9334.39 646
9335.30 615
9336.21 642
9337.12 669
9338.04 670
9338.95 703
9339.86 683
9340.77 625
9341.69 685
9342.60 675
9343.51 671
9344.42 597
9345.33 681
9346.25 696
9347.16 620
9348.07 643
9348.98 650
9349.90 676
9350.81 679
9351.72 679
9352.63 648
9353.55 627
9354.46 645
9355.37 685
9356.29 678
9357.20 725
9358.11 669
9359.02 681
9359.94 652
9360.85 653
9361.76 710
9362.68 673
9363.59 714
9364.50 685
9365.42 678
9366.33 700
9367.24 668
9368.16 673
9369.07 654
9369.98 693
9370.90 706
9371.81 654
9372.73 654
9373.64 683
9374.55 619
9375.47 663
9376.38 705
9377.29 665
9378.21 685
9379.12 713
9380.04 685
9380.95 686
9381.86 689
9382.78 732
9383.69 727
9384.61 730
9385.52 767
9386.44 720
9387.35 727
9388.26 787
9389.18 751
9390.09 782
9391.01 809
9391.92 854
9392.84 774
9393.75 768
9394.67 764
9395.58 795
9396.50 773
9397.41 816
9398.33 807
9399.24 778
9400.16 764
9401.07 730
9401.99 745
9402.90 768
9403.82 762
9404.73 721
9405.65 733
9406.56 755
9407.48 722
9408.39 694
9409.31 714
9410.22 704
9411.14 702
9412.06 743
9412.97 711
9413.89 738
9414.80 729
9415.72 723
9416.63 687
9417.55 706
9418.47 749
9419.38 735
9420.30 725
9421.21 738
9422.13 752
9423.05 722
9423.96 756
9424.88 736
9425.80 756
9426.71 678
9427.63 727
9428.54 758
9429.46 764
9430.38 696
9431.29 782
9432.21 765
9433.13 806
9434.04 807
9434.96 811
9435.88 777
9436.79 803
9437.71 820
9438.63 758
9439.55 781
9440.46 816
9441.38 786
9442.30 769
9443.21 820
9444.13 808
9445.05 858
9445.96 824
9446.88 803
9447.80 849
9448.72 864
9449.63 930
9450.55 949
9451.47 1044
9452.39 1095
9453.30 1152
9454.22 1192
9455.14 1262
9456.06 1119
9456.98 1111
9457.89 993
9458.81 1002
9459.73 902
9460.65 892
9461.57 861
9462.48 860
9463.40 879
9464.32 888
9465.24 824
9466.16 887
9467.07 838
9467.99 755
9468.91 819
9469.83 822
9470.75 756
9471.67 791
9472.58 847
9473.50 845
9474.42 818
9475.34 757
9476.26 775
9477.18 846
9478.10 895
9479.02 913
9479.93 859
9480.85 882
9481.77 912
9482.69 932
9483.61 858
9484.53 851
9485.45 924
9486.37 903
9487.29 800
9488.21 814
9489.13 855
9490.05 814
9490.97 857
9491.88 830
9492.80 858
9493.72 755
9494.64 799
9495.56 822
9496.48 793
9497.40 794
9498.32 814
9499.24 796
9500.16 794
9501.08 723
9502.00 773
9502.92 797
9503.84 816
9504.76 749
9505.68 825
9506.60 786
9507.52 769
9508.44 803
9509.36 812
9510.28 828
9511.20 836
9512.12 822
9513.05 816
9513.97 843
9514.89 886
9515.81 878
9516.73 865
9517.65 854
9518.57 884
9519.49 881
9520.41 861
9521.33 805
9522.25 830
9523.17 874
9524.09 922
9525.02 921
9525.94 948
9526.86 843
9527.78 929
9528.70 992
9529.62 1070
9530.54 1031
9531.46 1027
9532.39 1131
9533.31 1159
9534.23 1175
9535.15 1163
9536.07 1147
9536.99 1126
9537.92 1056
9538.84 955
9539.76 971
9540.68 1034
9541.60 981
9542.53 966
9543.45 955
9544.37 956
9545.29 871
9546.21 893
9547.14 983
9548.06 911
9548.98 890
9549.90 896
9550.82 895
9551.75 838
9552.67 892
9553.59 905
9554.51 876
9555.44 901
9556.36 919
9557.28 888
9558.21 866
9559.13 959
9560.05 999
9560.97 921
9561.90 867
9562.82 908
9563.74 897
9564.67 864
9565.59 879
9566.51 914
9567.43 910
9568.36 890
9569.28 900
9570.20 904
9571.13 912
9572.05 896
9572.97 847
9573.90 863
9574.82 885
9575.74 838
9576.67 888
9577.59 919
9578.52 923
9579.44 841
9580.36 872
9581.29 879
9582.21 868
9583.13 914
9584.06 931
9584.98 892
9585.91 906
9586.83 936
9587.76 914
9588.68 887
9589.60 931
9590.53 978
9591.45 914
9592.38 927
9593.30 975
9594.23 958
9595.15 942
9596.07 957
9597.00 992
9597.92 945
9598.85 979
9599.77 944
9600.70 993
9601.62 954
9602.55 936
9603.47 912
9604.40 967
9605.32 1016
9606.25 1068
9607.17 1028
9608.10 1058
9609.02 1066
9609.95 1011
9610.87 1099
9611.80 1094
9612.72 1007
9613.65 1014
9614.57 963
9615.50 1053
9616.43 1110
9617.35 1049
9618.28 1070
9619.20 1041
9620.13 1075
9621.05 1090
9621.98 1111
9622.91 1110
9623.83 1085
9624.76 1089
9625.68 1150
9626.61 1181
9627.54 1206
9628.46 1255
9629.39 1250
9630.31 1194
9631.24 1274
9632.17 1403
9633.09 1337
9634.02 1360
9634.95 1299
9635.87 1369
9636.80 1410
9637.72 1350
9638.65 1372
9639.58 1400
9640.50 1441
9641.43 1457
9642.36 1415
9643.28 1456
9644.21 1541
9645.14 1574
9646.07 1663
9646.99 1757
9647.92 1889
9648.85 1879
9649.77 2012
9650.70 2046
9651.63 1921
9652.56 1959
9653.48 1899
9654.41 1782
9655.34 1693
9656.26 1716
9657.19 1694
9658.12 1568
9659.05 1487
9659.98 1465
9660.90 1448
9661.83 1442
9662.76 1412
9663.69 1484
9664.61 1479
9665.54 1519
9666.47 1466
9667.40 1536
9668.33 1522
9669.25 1499
9670.18 1526
9671.11 1552
9672.04 1554
9672.97 1594
9673.89 1672
9674.82 1686
9675.75 1656
9676.68 1608
9677.61 1680
9678.54 1648
9679.47 1695
9680.39 1653
9681.32 1630
9682.25 1699
9683.18 1742
9684.11 1730
9685.04 1624
9685.97 1694
9686.90 1658
9687.82 1765
9688.75 1807
9689.68 1878
9690.61 1907
9691.54 1937
9692.47 1957
9693.40 1893
9694.33 1858
9695.26 1900
9696.19 2004
9697.12 2018
9698.05 2016
9698.98 2087
9699.90 2127
9700.83 2118
9701.76 2092
9702.69 2010
9703.62 1904
9704.55 1870
9705.48 1817
9706.41 1811
9707.34 1674
9708.27 1806
9709.20 1785
9710.13 1735
9711.06 1795
9711.99 1801
9712.92 1850
9713.85 1919
9714.78 1940
9715.71 1916
9716.64 1759
9717.57 1818
9718.50 1824
9719.44 1782
9720.37 1706
9721.30 1677
9722.23 1621
9723.16 1616
9724.09 1523
9725.02 1625
9725.95 1551
9726.88 1480
9727.81 1558
9728.74 1629
9729.67 1575
9730.60 1633
9731.54 1618
9732.47 1650
9733.40 1598
9734.33 1540
9735.26 1592
9736.19 1650
9737.12 1526
9738.05 1513
9738.99 1485
9739.92 1502
9740.85 1470
9741.78 1421
9742.71 1400
9743.64 1366
9744.57 1349
9745.51 1319
9746.44 1312
9747.37 1328
9748.30 1368
9749.23 1330
9750.17 1350
9751.10 1323
9752.03 1265
9752.96 1251
9753.89 1271
9754.83 1223
9755.76 1254
9756.69 1283
9757.62 1228
9758.56 1227
9759.49 1283
9760.42 1298
9761.35 1292
9762.29 1294
9763.22 1345
9764.15 1313
9765.08 1378
9766.02 1309
9766.95 1357
9767.88 1376
9768.81 1326
9769.75 1286
9770.68 1304
9771.61 1294
9772.55 1291
9773.48 1330
9774.41 1352
9775.35 1364
9776.28 1387
9777.21 1517
9778.14 1486
9779.08 1461
9780.01 1471
9780.94 1416
9781.88 1507
9782.81 1551
9783.75 1528
9784.68 1436
9785.61 1399
9786.55 1389
9787.48 1331
9788.41 1303
9789.35 1281
9790.28 1247
9791.22 1264
9792.15 1233
9793.08 1179
9794.02 1321
9794.95 1278
9795.89 1333
9796.82 1327
9797.75 1316
9798.69 1287
9799.62 1230
9800.56 1268
9801.49 1189
9802.43 1214
9803.36 1248
9804.29 1183
9805.23 1200
9806.16 1138
9807.10 1103
9808.03 1049
9808.97 1093
9809.90 1116
9810.84 1067
9811.77 1077
9812.71 1089
9813.64 1103
9814.58 1071
9815.51 1033
9816.45 1047
9817.38 995
9818.32 993
9819.25 1018
9820.19 1066
9821.12 1066
9822.06 1004
9822.99 1016
9823.93 1049
9824.87 989
9825.80 1035
9826.74 971
9827.67 1033
9828.61 985
9829.54 990
9830.48 947
9831.42 974
9832.35 920
9833.29 974
9834.22 957
9835.16 956
9836.10 980
9837.03 1034
9837.97 1098
9838.90 944
9839.84 967
9840.78 1034
9841.71 1007
9842.65 1008
9843.59 1005
9844.52 996
9845.46 964
9846.40 946
9847.33 969
9848.27 919
9849.20 935
9850.14 958
9851.08 1001
9852.02 989
9852.95 952
9853.89 978
9854.83 985
9855.76 1099
9856.70 1005
9857.64 971
9858.57 1000
9859.51 927
9860.45 992
9861.39 1012
9862.32 961
9863.26 992
9864.20 1015
9865.14 970
9866.07 998
9867.01 947
9867.95 948
9868.89 936
9869.82 937
9870.76 900
9871.70 951
9872.64 975
9873.57 917
9874.51 958
9875.45 919
9876.39 948
9877.33 968
9878.26 898
9879.20 878
9880.14 937
9881.08 947
9882.02 949
9882.96 925
9883.89 976
9884.83 942
9885.77 973
9886.71 875
9887.65 897
9888.59 894
9889.52 900
9890.46 892
9891.40 850
9892.34 848
9893.28 913
9894.22 846
9895.16 898
9896.10 899
9897.03 838
9897.97 868
9898.91 853
9899.85 870
9900.79 842
9901.73 811
9902.67 918
9903.61 904
9904.55 901
9905.49 884
9906.43 851
9907.37 844
9908.31 884
9909.25 899
9910.18 883
9911.12 836
9912.06 827
9913.00 826
9913.94 842
9914.88 836
9915.82 867
9916.76 916
9917.70 901
9918.64 882
9919.58 892
9920.52 891
9921.46 920
9922.40 947
9923.34 1014
9924.28 1105
9925.22 1176
9926.16 1178
9927.10 1236
9928.05 1261
9928.99 1307
9929.93 1255
9930.87 1288
9931.81 1256
9932.75 1220
9933.69 1126
9934.63 996
9935.57 1022
9936.51 943
9937.45 973
9938.39 888
9939.33 894
9940.27 903
9941.22 842
9942.16 843
9943.10 811
9944.04 854
9944.98 866
9945.92 838
9946.86 845
9947.80 849
9948.75 874
9949.69 878
9950.63 835
9951.57 830
9952.51 863
9953.45 866
9954.40 892
9955.34 843
9956.28 850
9957.22 838
9958.16 841
9959.10 865
9960.05 837
9960.99 796
9961.93 847
9962.87 833
9963.81 757
9964.76 837
9965.70 867
9966.64 897
9967.58 867
9968.53 829
9969.47 803
9970.41 795
9971.35 781
9972.30 814
9973.24 791
9974.18 767
9975.12 796
9976.07 801
9977.01 741
9977.95 822
9978.89 777
9979.84 744
9980.78 711
9981.72 709
9982.67 782
9983.61 774
9984.55 752
9985.50 734
9986.44 774
9987.38 774
9988.33 761
9989.27 710
9990.21 783
9991.16 795
9992.10 765
9993.04 754
9993.99 753
9994.93 769
9995.87 766
9996.82 793
9997.76 689
9998.70 730
9999.65 749
10000.59 820
10001.54 795
10002.48 763
10003.42 752
10004.37 766
10005.31 775
10006.26 799
10007.20 805
10008.14 740
10009.09 743
10010.03 745
10010.98 704
10011.92 757
10012.87 730
10013.81 755
10014.76 754
10015.70 769
10016.64 727
10017.59 722
10018.53 757
10019.48 687
10020.42 713
10021.37 719
10022.31 748
10023.26 738
10024.20 719
10025.15 709
10026.09 720
10027.04 726
10027.98 691
10028.93 738
10029.87 689
10030.82 700
10031.76 697
10032.71 703
10033.66 672
10034.60 695
10035.55 705
10036.49 742
10037.44 767
10038.38 693
10039.33 722
10040.27 676
10041.22 688
10042.17 697
10043.11 713
10044.06 714
10045.00 676
10045.95 685
10046.90 693
10047.84 712
10048.79 677
10049.73 676
10050.68 701
10051.63 673
10052.57 682
10053.52 661
10054.47 722
10055.41 712
10056.36 711
10057.31 697
10058.25 661
10059.20 690
10060.15 640
10061.09 633
10062.04 637
10062.99 667
10063.93 621
10064.88 596
10065.83 627
10066.77 611
10067.72 641
10068.67 672
10069.61 653
10070.56 694
10071.51 671
10072.46 651
10073.40 661
10074.35 642
10075.30 620
10076.25 616
10077.19 645
10078.14 634
10079.09 642
10080.04 657
10080.98 642
10081.93 630
10082.88 676
10083.83 634
10084.77 669
10085.72 675
10086.67 682
10087.62 697
10088.57 656
10089.51 634
10090.46 647
10091.41 619
10092.36 649
10093.31 663
10094.26 607
10095.20 617
10096.15 640
10097.10 626
10098.05 675
10099.00 670
10099.95 699
10100.89 694
10101.84 655
10102.79 697
10103.74 637
10104.69 630
10105.64 635
10106.59 630
10107.54 640
10108.49 647
10109.43 656
10110.38 669
10111.33 668
10112.28 652
10113.23 682
10114.18 632
10115.13 666
10116.08 688
10117.03 656
10117.98 631
10118.93 642
10119.88 689
10120.83 641
10121.78 620
10122.72 652
10123.67 643
10124.62 651
10125.57 639
10126.52 613
10127.47 642
10128.42 646
10129.37 620
10130.32 648
10131.27 689
10132.22 630
10133.17 645
10134.12 713
10135.07 624
10136.02 632
10136.97 674
10137.92 626
10138.88 645
10139.83 639
10140.78 627
10141.73 612
10142.68 624
10143.63 719
10144.58 682
10145.53 713
10146.48 685
10147.43 678
10148.38 663
10149.33 666
10150.28 690
10151.23 660
10152.19 700
10153.14 676
10154.09 678
10155.04 692
10155.99 699
10156.94 717
10157.89 684
10158.84 681
10159.80 678
10160.75 662
10161.70 662
10162.65 681
10163.60 719
10164.55 725
10165.50 744
10166.46 726
10167.41 707
10168.36 770
10169.31 771
10170.26 737
10171.21 742
10172.17 725
10173.12 731
10174.07 687
10175.02 732
10175.98 737
10176.93 758
10177.88 723
10178.83 786
10179.78 717
10180.74 732
10181.69 753
10182.64 770
10183.59 782
10184.55 835
10185.50 833
10186.45 838
10187.40 801
10188.36 797
10189.31 798
10190.26 790
10191.22 837
10192.17 883
10193.12 794
10194.07 802
10195.03 813
10195.98 879
10196.93 867
10197.89 901
10198.84 883
10199.79 851
10200.75 893
10201.70 944
10202.65 902
10203.61 947
10204.56 986
10205.51 994
10206.47 1099
10207.42 1078
10208.37 1026
10209.33 1062
10210.28 1012
10211.24 989
10212.19 986
10213.14 925
10214.10 889
10215.05 959
10216.00 962
10216.96 904
10217.91 858
10218.87 840
10219.82 834
10220.78 820
10221.73 866
10222.68 882
10223.64 839
10224.59 811
10225.55 795
10226.50 827
10227.46 839
10228.41 825
10229.37 812
10230.32 861
10231.27 928
10232.23 1020
10233.18 1014
10234.14 1028
10235.09 1095
10236.05 1137
10237.00 1139
10237.96 1030
10238.91 1055
10239.87 1010
10240.82 1026
10241.78 944
10242.73 867
10243.69 916
10244.65 853
10245.60 829
10246.56 800
10247.51 801
10248.47 760
10249.42 746
10250.38 783
10251.33 733
10252.29 703
10253.25 778
10254.20 793
10255.16 744
10256.11 691
10257.07 663
10258.02 709
10258.98 751
10259.94 704
10260.89 668
10261.85 731
10262.81 672
10263.76 696
10264.72 666
10265.67 648
10266.63 710
10267.59 683
10268.54 720
10269.50 705
10270.46 712
10271.41 709
10272.37 711
10273.33 725
10274.28 728
10275.24 700
10276.20 735
10277.15 732
10278.11 721
10279.07 692
10280.02 719
10280.98 648
10281.94 639
10282.90 707
10283.85 672
10284.81 663
10285.77 705
10286.72 695
10287.68 644
10288.64 677
10289.60 719
10290.55 691
10291.51 671
10292.47 644
10293.43 678
10294.38 656
10295.34 736
10296.30 699
10297.26 668
10298.22 686
10299.17 680
10300.13 695
10301.09 700
10302.05 680
10303.01 679
10303.96 747
10304.92 679
10305.88 656
10306.84 677
10307.80 657
10308.75 646
10309.71 651
10310.67 662
10311.63 641
10312.59 653
10313.55 656
10314.51 689
10315.46 717
10316.42 710
10317.38 679
10318.34 661
10319.30 669
10320.26 635
10321.22 722
10322.18 686
10323.14 631
10324.09 689
10325.05 686
10326.01 723
10326.97 723
10327.93 747
10328.89 691
10329.85 757
10330.81 745
10331.77 735
10332.73 763
10333.69 710
10334.65 712
10335.61 711
10336.57 633
10337.53 665
10338.49 664
10339.45 623
10340.40 600
10341.36 609
10342.32 563
10343.28 638
10344.24 621
10345.20 655
10346.16 647
10347.12 644
10348.08 617
10349.05 586
10350.01 591
10350.97 636
10351.93 592
10352.89 589
10353.85 553
10354.81 572
10355.77 601
10356.73 611
10357.69 606
10358.65 570
10359.61 609
10360.57 589
10361.53 550
10362.49 609
10363.45 649
10364.41 608
10365.38 557
10366.34 553
10367.30 595
10368.26 604
10369.22 601
10370.18 591
10371.14 573
10372.10 605
10373.06 585
10374.03 583
10374.99 561
10375.95 567
10376.91 541
10377.87 585
10378.83 606
10379.80 597
10380.76 563
10381.72 562
10382.68 585
10383.64 593
10384.60 631
10385.57 617
10386.53 562
10387.49 576
10388.45 582
10389.41 588
10390.38 569
10391.34 580
10392.30 579
10393.26 587
10394.23 548
10395.19 593
10396.15 588
10397.11 568
10398.07 579
10399.04 575
10400.00 613
10400.96 616
10401.93 559
10402.89 583
10403.85 617
10404.81 619
10405.78 588
10406.74 632
10407.70 620
10408.67 626
10409.63 612
10410.59 596
10411.55 604
10412.52 643
10413.48 668
10414.44 663
10415.41 736
10416.37 752
10417.33 778
10418.30 795
10419.26 769
10420.22 764
10421.19 738
10422.15 723
10423.12 757
10424.08 705
10425.04 653
10426.01 656
10426.97 676
10427.93 630
10428.90 609
10429.86 615
10430.83 592
10431.79 574
10432.75 579
10433.72 537
10434.68 558
10435.65 571
10436.61 572
10437.58 554
10438.54 581
10439.50 582
10440.47 576
10441.43 588
10442.40 580
10443.36 604
10444.33 558
10445.29 597
10446.26 575
10447.22 557
10448.19 578
10449.15 555
10450.12 593
10451.08 584
10452.05 558
10453.01 588
10453.98 568
10454.94 525
10455.91 525
10456.87 520
10457.84 540
10458.80 533
10459.77 496
10460.73 567
10461.70 589
10462.66 576
10463.63 588
10464.59 536
10465.56 568
10466.53 521
10467.49 524
10468.46 496
10469.42 508
10470.39 545
10471.35 555
10472.32 548
10473.29 610
10474.25 535
10475.22 598
10476.18 548
10477.15 516
10478.12 549
10479.08 523
10480.05 560
10481.02 575
10481.98 544
10482.95 548
10483.91 520
10484.88 534
10485.85 542
10486.81 530
10487.78 520
10488.75 520
10489.71 544
10490.68 541
10491.65 536
10492.61 573
10493.58 561
10494.55 552
10495.52 569
10496.48 596
10497.45 591
10498.42 549
10499.38 566
10500.35 551
10501.32 532
10502.29 550
10503.25 575
10504.22 596
10505.19 589
10506.16 552
10507.12 544
10508.09 547
10509.06 528
10510.03 578
10510.99 533
10511.96 514
10512.93 530
10513.90 533
10514.87 585
10515.83 552
10516.80 597
10517.77 561
10518.74 592
10519.71 573
10520.67 591
10521.64 596
10522.61 547
10523.58 545
10524.55 541
10525.51 554
10526.48 591
10527.45 570
10528.42 628
10529.39 615
10530.36 576
10531.33 574
10532.29 609
10533.26 600
10534.23 629
10535.20 619
10536.17 510
10537.14 574
10538.11 571
10539.08 563
10540.05 546
10541.01 554
10541.98 563
10542.95 583
10543.92 580
10544.89 601
10545.86 592
10546.83 595
10547.80 563
10548.77 604
10549.74 597
10550.71 584
10551.68 616
10552.65 590
10553.62 618
10554.59 588
10555.56 581
10556.53 577
10557.50 599
10558.47 713
10559.44 703
10560.41 659
10561.38 656
10562.35 702
10563.32 654
10564.29 697
10565.26 702
10566.23 681
10567.20 641
10568.17 629
10569.14 622
10570.11 591
10571.08 633
10572.05 622
10573.02 612
10573.99 578
10574.96 593
10575.93 576
10576.90 609
10577.87 586
10578.84 580
10579.82 593
10580.79 577
10581.76 604
10582.73 575
10583.70 610
10584.67 629
10585.64 610
10586.61 627
10587.58 636
10588.56 671
10589.53 652
10590.50 609
10591.47 606
10592.44 634
10593.41 651
10594.38 637
10595.36 612
10596.33 579
10597.30 638
10598.27 620
10599.24 637
10600.21 625
10601.19 629
10602.16 627
10603.13 607
10604.10 576
10605.07 588
10606.05 578
10607.02 588
10607.99 629
10608.96 572
10609.93 551
10610.91 631
10611.88 538
10612.85 536
10613.82 525
10614.80 553
10615.77 551
10616.74 500
10617.71 572
10618.69 555
10619.66 607
10620.63 606
10621.61 608
10622.58 585
10623.55 604
10624.52 604
10625.50 645
10626.47 610
10627.44 545
10628.42 570
10629.39 572
10630.36 616
10631.34 617
10632.31 610
10633.28 626
10634.26 677
10635.23 697
10636.20 655
10637.18 658
10638.15 734
10639.12 759
10640.10 737
10641.07 749
10642.04 757
10643.02 684
10643.99 709
10644.97 656
10645.94 671
10646.91 691
10647.89 630
10648.86 644
10649.84 582
10650.81 549
10651.78 598
10652.76 647
10653.73 613
10654.71 610
10655.68 568
10656.66 629
10657.63 598
10658.60 551
10659.58 547
10660.55 584
10661.53 608
10662.50 595
10663.48 592
10664.45 571
10665.43 566
10666.40 582
10667.38 633
10668.35 599
10669.33 550
10670.30 574
10671.28 543
10672.25 580
10673.23 619
10674.20 570
10675.18 577
10676.15 571
10677.13 589
10678.10 549
10679.08 603
10680.05 602
10681.03 627
10682.01 604
10682.98 622
10683.96 612
10684.93 629
10685.91 610
10686.88 581
10687.86 542
10688.84 554
10689.81 566
10690.79 565
10691.76 570
10692.74 554
10693.72 496
10694.69 522
10695.67 499
10696.64 479
10697.62 532
10698.60 493
10699.57 559
10700.55 538
10701.53 504
10702.50 529
10703.48 505
10704.46 564
10705.43 532
10706.41 559
10707.39 563
10708.36 544
10709.34 533
10710.32 559
10711.29 564
10712.27 572
10713.25 564
10714.22 487
10715.20 533
10716.18 557
10717.16 537
10718.13 535
10719.11 513
10720.09 517
10721.07 549
10722.04 572
10723.02 536
10724.00 502
10724.98 505
10725.95 553
10726.93 529
10727.91 515
10728.89 542
10729.86 559
10730.84 563
10731.82 541
10732.80 540
10733.78 515
10734.75 530
10735.73 509
10736.71 462
10737.69 506
10738.67 521
10739.64 567
10740.62 543
10741.60 522
10742.58 482
10743.56 527
10744.54 566
10745.51 504
10746.49 522
10747.47 508
10748.45 574
10749.43 581
10750.41 541
10751.39 509
10752.36 536
10753.34 508
10754.32 572
10755.30 545
10756.28 563
10757.26 543
10758.24 501
10759.22 547
10760.20 538
10761.18 527
10762.15 542
10763.13 545
10764.11 582
10765.09 506
10766.07 581
10767.05 564
10768.03 529
10769.01 473
10769.99 483
10770.97 550
10771.95 565
10772.93 557
10773.91 508
10774.89 527
10775.87 529
10776.85 520
10777.83 515
10778.81 514
10779.79 497
10780.77 505
10781.75 550
10782.73 546
10783.71 534
10784.69 566
10785.67 568
10786.65 592
10787.63 525
10788.61 538
10789.59 512
10790.57 534
10791.55 521
10792.53 503
10793.51 507
10794.49 518
10795.47 527
10796.46 552
10797.44 534
10798.42 506
10799.40 541
10800.38 546
10801.36 549
10802.34 516
10803.32 532
10804.30 504
10805.28 540
10806.27 563
10807.25 530
10808.23 544
10809.21 520
10810.19 501
10811.17 513
10812.15 557
10813.14 497
10814.12 483
10815.10 542
10816.08 574
10817.06 560
10818.04 554
10819.03 561
10820.01 535
10820.99 575
10821.97 550
10822.95 567
10823.94 561
10824.92 574
10825.90 547
10826.88 530
10827.86 553
10828.85 546
10829.83 565
10830.81 560
10831.79 563
10832.78 562
10833.76 557
10834.74 580
10835.72 533
10836.71 543
10837.69 547
10838.67 581
10839.65 561
10840.64 566
10841.62 543
10842.60 565
10843.59 554
10844.57 605
10845.55 553
10846.54 547
10847.52 556
10848.50 555
10849.48 550
10850.47 577
10851.45 512
10852.43 539
10853.42 579
10854.40 593
10855.39 619
10856.37 610
10857.35 565
10858.34 603
10859.32 602
10860.30 593
10861.29 627
10862.27 615
10863.25 566
10864.24 587
10865.22 555
10866.21 512
10867.19 612
10868.17 621
10869.16 646
10870.14 648
10871.13 648
10872.11 612
10873.10 632
10874.08 629
10875.06 596
10876.05 611
10877.03 664
10878.02 660
10879.00 611
10879.99 623
10880.97 682
10881.96 689
10882.94 688
10883.93 672
10884.91 695
10885.89 723
10886.88 713
10887.86 670
10888.85 703
10889.83 691
10890.82 715
10891.80 781
10892.79 755
10893.78 706
10894.76 691
10895.75 761
10896.73 753
10897.72 770
10898.70 778
10899.69 739
10900.67 723
10901.66 748
10902.64 774
10903.63 777
10904.62 773
10905.60 800
10906.59 756
10907.57 795
10908.56 758
10909.54 807
10910.53 777
10911.52 820
10912.50 808
10913.49 792
10914.48 814
10915.46 804
10916.45 816
10917.43 846
10918.42 810
10919.41 829
10920.39 811
10921.38 788
10922.37 847
10923.35 817
10924.34 877
10925.33 877
10926.31 854
10927.30 860
10928.29 879
10929.27 893
10930.26 866
10931.25 858
10932.23 948
10933.22 940
10934.21 924
10935.19 899
10936.18 893
10937.17 936
10938.16 882
10939.14 910
10940.13 901
10941.12 901
10942.11 871
10943.09 991
10944.08 976
10945.07 950
10946.06 920
10947.04 951
10948.03 944
10949.02 1032
10950.01 1017
10950.99 994
10951.98 1081
10952.97 1123
10953.96 1141
10954.95 1172
10955.93 1280
10956.92 1298
10957.91 1382
10958.90 1338
10959.89 1321
10960.87 1258
10961.86 1323
10962.85 1281
10963.84 1208
10964.83 1190
10965.82 1154
10966.81 1084
10967.79 1129
10968.78 1071
10969.77 1052
10970.76 1066
10971.75 1084
10972.74 1085
10973.73 1012
10974.71 1038
10975.70 1089
10976.69 1080
10977.68 1086
10978.67 1070
10979.66 1061
10980.65 1071
10981.64 1083
10982.63 1028
10983.62 1104
10984.61 1131
10985.60 1123
10986.58 1167
10987.57 1111
10988.56 1200
10989.55 1244
10990.54 1190
10991.53 1196
10992.52 1245
10993.51 1301
10994.50 1360
10995.49 1408
10996.48 1566
10997.47 1737
10998.46 1871
10999.45 1898
11000.44 1921
11001.43 1868
11002.42 1811
11003.41 1758
11004.40 1604
11005.39 1509
11006.38 1394
11007.37 1291
11008.36 1299
11009.35 1201
11010.34 1132
11011.33 1070
11012.33 1028
11013.32 995
11014.31 940
11015.30 994
11016.29 916
11017.28 937
11018.27 1015
11019.26 1003
11020.25 949
11021.24 941
11022.23 941
11023.22 951
11024.22 951
11025.21 953
11026.20 897
11027.19 945
11028.18 915
11029.17 926
11030.16 897
11031.15 877
11032.15 905
11033.14 943
11034.13 941
11035.12 878
11036.11 861
11037.10 842
11038.10 894
11039.09 913
11040.08 929
11041.07 875
11042.06 889
11043.06 871
11044.05 803
11045.04 786
11046.03 778
11047.02 810
11048.02 823
11049.01 837
11050.00 778
11050.99 771
11051.98 843
11052.98 797
11053.97 733
11054.96 762
11055.95 763
11056.95 764
11057.94 751
11058.93 731
11059.93 729
11060.92 759
11061.91 779
11062.90 728
11063.90 774
11064.89 717
11065.88 774
11066.88 763
11067.87 755
11068.86 749
11069.86 787
11070.85 787
11071.84 769
11072.83 741
11073.83 745
11074.82 771
11075.82 799
11076.81 765
11077.80 722
11078.80 804
11079.79 753
11080.78 737
11081.78 789
11082.77 739
11083.76 702
11084.76 700
11085.75 714
11086.75 732
11087.74 717
11088.73 737
11089.73 748
11090.72 709
11091.72 713
11092.71 700
11093.70 740
11094.70 731
11095.69 743
11096.69 707
11097.68 721
11098.68 690
11099.67 696
11100.67 708
11101.66 710
11102.65 646
11103.65 610
11104.64 715
11105.64 692
11106.63 698
11107.63 690
11108.62 642
11109.62 659
11110.61 650
11111.61 670
11112.60 663
11113.60 642
11114.59 650
11115.59 676
11116.58 650
11117.58 632
11118.57 622
11119.57 628
11120.57 617
11121.56 682
11122.56 622
11123.55 615
11124.55 634
11125.54 661
11126.54 646
11127.54 670
11128.53 629
11129.53 647
11130.52 660
11131.52 619
11132.51 676
11133.51 667
11134.51 608
11135.50 597
11136.50 617
11137.50 629
11138.49 625
11139.49 653
11140.48 595
11141.48 599
11142.48 655
11143.47 651
11144.47 618
11145.47 655
11146.46 661
11147.46 651
11148.46 615
11149.45 655
11150.45 646
11151.45 630
11152.44 599
11153.44 624
11154.44 603
11155.43 600
11156.43 579
11157.43 572
11158.43 597
11159.42 620
11160.42 637
11161.42 588
11162.41 603
11163.41 575
11164.41 570
11165.41 580
11166.40 567
11167.40 569
11168.40 608
11169.40 575
11170.39 602
11171.39 605
11172.39 589
11173.39 643
11174.39 648
11175.38 596
11176.38 572
11177.38 585
11178.38 616
11179.38 653
11180.37 574
11181.37 628
11182.37 554
11183.37 583
11184.37 593
11185.37 601
11186.36 579
11187.36 608
11188.36 571
11189.36 626
11190.36 603
11191.36 583
11192.35 624
11193.35 603
11194.35 583
11195.35 575
11196.35 594
11197.35 607
11198.35 585
11199.35 602
11200.35 603
11201.34 569
11202.34 607
11203.34 637
11204.34 656
11205.34 552
11206.34 550
11207.34 549
11208.34 557
11209.34 574
11210.34 596
11211.34 569
11212.34 596
11213.34 591
11214.34 523
11215.34 598
11216.34 554
11217.34 562
11218.34 591
11219.34 542
11220.34 540
11221.34 589
11222.34 564
11223.34 579
11224.34 558
11225.34 565
11226.34 611
11227.34 545
11228.34 593
11229.34 538
11230.34 537
11231.34 577
11232.34 547
11233.34 580
11234.34 605
11235.34 553
11236.34 547
11237.34 557
11238.34 540
11239.34 537
11240.34 526
11241.34 567
11242.34 541
11243.35 554
11244.35 540
11245.35 569
11246.35 515
11247.35 534
11248.35 544
11249.35 530
11250.35 526
11251.35 512
11252.36 518
11253.36 543
11254.36 546
11255.36 608
11256.36 520
11257.36 540
11258.37 592
11259.37 540
11260.37 574
11261.37 573
11262.37 555
11263.37 563
11264.38 549
11265.38 536
11266.38 528
11267.38 560
11268.38 587
11269.39 538
11270.39 570
11271.39 606
11272.39 599
11273.39 587
11274.40 631
11275.40 655
11276.40 591
11277.40 605
11278.41 632
11279.41 647
11280.41 637
11281.41 601
11282.42 626
11283.42 606
11284.42 641
11285.43 596
11286.43 619
11287.43 630
11288.43 594
11289.44 586
11290.44 607
11291.44 591
11292.45 604
11293.45 638
11294.45 599
11295.46 601
11296.46 564
11297.46 582
11298.47 581
11299.47 530
11300.47 512
11301.48 582
11302.48 581
11303.48 569
11304.49 568
11305.49 547
11306.49 554
11307.50 598
11308.50 624
11309.51 630
11310.51 618
11311.51 607
11312.52 568
11313.52 614
11314.53 624
11315.53 598
11316.53 628
11317.54 663
11318.54 642
11319.55 614
11320.55 592
11321.56 637
11322.56 616
11323.57 654
11324.57 607
11325.57 559
11326.58 601
11327.58 602
11328.59 601
11329.59 547
11330.60 546
11331.60 605
11332.61 600
11333.61 623
11334.62 566
11335.62 621
11336.63 629
11337.63 625
11338.64 679
11339.64 671
11340.65 645
11341.65 666
11342.66 681
11343.66 664
11344.67 664
11345.68 620
11346.68 638
11347.69 636
11348.69 565
11349.70 572
11350.70 586
11351.71 618
11352.72 601
11353.72 574
11354.73 577
11355.73 561
11356.74 585
11357.75 651
11358.75 592
11359.76 546
11360.76 574
11361.77 573
11362.78 593
11363.78 552
11364.79 564
11365.80 600
11366.80 597
11367.81 584
11368.81 568
11369.82 572
11370.83 579
11371.83 561
11372.84 553
11373.85 563
11374.85 537
11375.86 536
11376.87 566
11377.88 561
11378.88 553
11379.89 528
11380.90 573
11381.90 529
11382.91 496
11383.92 535
11384.92 520
11385.93 553
11386.94 527
11387.95 512
11388.95 498
11389.96 497
11390.97 569
11391.98 547
11392.98 515
11393.99 523
11395.00 558
11396.01 550
11397.02 509
11398.02 513
11399.03 544
11400.04 532
11401.05 516
11402.05 555
11403.06 512
11404.07 505
11405.08 536
11406.09 550
11407.10 509
11408.10 475
11409.11 492
11410.12 536
11411.13 520
11412.14 464
11413.15 516
11414.15 539
11415.16 533
11416.17 463
11417.18 501
11418.19 530
11419.20 528
11420.21 525
11421.22 523
11422.22 520
11423.23 523
11424.24 519
11425.25 518
11426.26 514
11427.27 486
11428.28 540
11429.29 530
11430.30 516
11431.31 508
11432.32 555
11433.32 529
11434.33 508
11435.34 505
11436.35 459
11437.36 501
11438.37 510
11439.38 522
11440.39 515
11441.40 494
11442.41 452
11443.42 486
11444.43 507
11445.44 519
11446.45 499
11447.46 534
11448.47 523
11449.48 477
11450.49 484
11451.50 481
11452.51 497
11453.52 496
11454.53 482
11455.54 531
11456.55 477
11457.56 485
11458.57 525
11459.58 531
11460.59 488
11461.61 499
11462.62 507
11463.63 479
11464.64 458
11465.65 481
11466.66 525
11467.67 496
11468.68 502
11469.69 501
11470.70 527
11471.71 528
11472.73 494
11473.74 494
11474.75 489
11475.76 464
11476.77 478
11477.78 495
11478.79 525
11479.80 472
11480.82 524
11481.83 522
11482.84 543
11483.85 514
11484.86 439
11485.87 477
11486.89 491
11487.90 489
11488.91 456
11489.92 484
11490.93 488
11491.95 457
11492.96 479
11493.97 478
11494.98 446
11495.99 519
11497.01 513
11498.02 497
11499.03 469
11500.04 461
11501.05 473
11502.07 474
11503.08 460
11504.09 495
11505.10 501
11506.12 455
11507.13 469
11508.14 472
11509.16 511
11510.17 458
11511.18 492
11512.19 468
11513.21 495
11514.22 497
11515.23 475
11516.25 453
11517.26 491
11518.27 495
11519.29 491
11520.30 484
11521.31 486
11522.33 489
11523.34 506
11524.35 469
11525.37 477
11526.38 502
11527.39 489
11528.41 492
11529.42 457
11530.43 489
11531.45 475
11532.46 468
11533.47 499
11534.49 497
11535.50 521
11536.52 497
11537.53 481
11538.54 493
11539.56 536
11540.57 486
11541.59 511
11542.60 491
11543.61 497
11544.63 505
11545.64 536
11546.66 488
11547.67 519
11548.69 499
11549.70 490
11550.72 515
11551.73 501
11552.75 475
11553.76 494
11554.77 491
11555.79 529
11556.80 531
11557.82 549
11558.83 548
11559.85 527
11560.86 527
11561.88 505
11562.89 460
11563.91 502
11564.92 520
11565.94 445
11566.95 502
11567.97 502
11568.99 541
11570.00 538
11571.02 522
11572.03 475
11573.05 510
11574.06 549
11575.08 552
11576.09 552
11577.11 533
11578.13 555
11579.14 517
11580.16 584
11581.17 569
11582.19 588
11583.21 624
11584.22 576
11585.24 583
11586.25 604
11587.27 577
11588.29 562
11589.30 594
11590.32 631
11591.33 631
11592.35 684
11593.37 714
11594.38 705
11595.40 752
11596.42 797
11597.43 887
11598.45 885
11599.47 863
11600.48 872
11601.50 896
11602.52 863
11603.53 782
11604.55 790
11605.57 753
11606.59 651
11607.60 642
11608.62 605
11609.64 591
11610.65 572
11611.67 566
11612.69 534
11613.71 520
11614.72 559
11615.74 552
11616.76 528
11617.78 537
11618.79 534
11619.81 495
11620.83 501
11621.85 560
11622.86 586
11623.88 532
11624.90 499
11625.92 556
11626.94 506
11627.95 490
11628.97 528
11629.99 521
11631.01 530
11632.03 483
11633.04 497
11634.06 498
11635.08 513
11636.10 515
11637.12 509
11638.14 469
11639.15 497
11640.17 504
11641.19 477
11642.21 532
11643.23 504
11644.25 506
11645.27 439
11646.28 489
11647.30 511
11648.32 459
11649.34 450
11650.36 488
11651.38 485
11652.40 464
11653.42 488
11654.44 500
11655.45 490
11656.47 481
11657.49 472
11658.51 492
11659.53 501
11660.55 489
11661.57 491
11662.59 469
11663.61 474
11664.63 466
11665.65 489
11666.67 463
11667.69 451
11668.71 479
11669.73 482
11670.75 443
11671.77 481
11672.79 498
11673.81 547
11674.83 524
11675.85 480
11676.87 493
11677.89 538
11678.91 489
11679.93 500
11680.95 451
11681.97 481
11682.99 499
11684.01 459
11685.03 520
11686.05 479
11687.07 473
11688.09 491
11689.11 484
11690.13 487
11691.15 463
11692.17 469
11693.20 499
11694.22 487
11695.24 495
11696.26 495
11697.28 485
11698.30 494
11699.32 481
11700.34 451
11701.36 462
11702.38 474
11703.41 483
11704.43 511
11705.45 467
11706.47 463
11707.49 451
11708.51 495
11709.53 463
11710.56 456
11711.58 485
11712.60 476
11713.62 467
11714.64 464
11715.66 477
11716.69 516
11717.71 523
11718.73 515
11719.75 502
11720.77 455
11721.80 478
11722.82 426
11723.84 419
11724.86 463
11725.88 472
11726.91 481
11727.93 452
11728.95 463
11729.97 476
11731.00 459
11732.02 433
11733.04 494
11734.06 491
11735.09 491
11736.11 471
11737.13 485
11738.16 478
11739.18 450
11740.20 485
11741.22 511
11742.25 507
11743.27 448
11744.29 483
11745.32 483
11746.34 447
11747.36 486
11748.39 520
11749.41 505
11750.43 504
11751.46 468
11752.48 500
11753.50 489
11754.53 512
11755.55 587
11756.57 507
11757.60 490
11758.62 464
11759.64 486
11760.67 468
11761.69 501
11762.72 495
11763.74 404
11764.76 495
11765.79 459
11766.81 482
11767.84 526
11768.86 447
11769.88 447
11770.91 470
11771.93 489
11772.96 470
11773.98 448
11775.01 495
11776.03 456
11777.05 468
11778.08 451
11779.10 505
11780.13 530
11781.15 503
11782.18 498
11783.20 523
11784.23 501
11785.25 530
11786.28 486
11787.30 521
11788.33 505
11789.35 522
11790.38 513
11791.40 454
11792.43 501
11793.45 497
11794.48 477
11795.50 474
11796.53 509
11797.55 487
11798.58 486
11799.60 503
11800.63 507
11801.65 493
11802.68 475
11803.71 507
11804.73 476
11805.76 505
11806.78 484
11807.81 496
11808.84 558
11809.86 545
11810.89 483
11811.91 516
11812.94 485
11813.97 528
11814.99 470
11816.02 532
11817.04 505
11818.07 528
11819.10 518
11820.12 526
11821.15 488
11822.18 499
11823.20 539
11824.23 478
11825.25 539
11826.28 565
11827.31 562
11828.33 544
11829.36 583
11830.39 530
11831.42 554
11832.44 564
11833.47 555
11834.50 557
11835.52 532
11836.55 543
11837.58 559
11838.60 539
11839.63 518
11840.66 534
11841.69 546
11842.71 555
11843.74 536
11844.77 565
11845.80 574
11846.82 555
11847.85 540
11848.88 573
11849.91 542
11850.93 562
11851.96 567
11852.99 589
11854.02 572
11855.05 582
11856.07 552
11857.10 574
11858.13 590
11859.16 537
11860.19 595
11861.21 589
11862.24 577
11863.27 615
11864.30 590
11865.33 581
11866.35 566
11867.38 573
11868.41 591
11869.44 618
11870.47 589
11871.50 608
11872.53 585
11873.55 650
11874.58 650
11875.61 630
11876.64 584
11877.67 602
11878.70 603
11879.73 672
11880.76 683
11881.79 636
11882.81 672
11883.84 718
11884.87 675
11885.90 672
11886.93 704
11887.96 705
11888.99 707
11890.02 677
11891.05 715
11892.08 700
11893.11 707
11894.14 723
11895.17 676
11896.20 721
11897.23 773
11898.26 764
11899.29 828
11900.32 831
11901.35 820
11902.38 759
11903.41 790
11904.44 829
11905.47 785
11906.50 779
11907.53 770
11908.56 749
11909.59 735
11910.62 768
11911.65 813
11912.68 851
11913.71 801
11914.74 763
11915.77 746
11916.80 804
11917.83 772
11918.86 765
11919.89 787
11920.92 771
11921.95 785
11922.98 796
11924.01 853
11925.05 937
11926.08 881
11927.11 908
11928.14 952
11929.17 1037
11930.20 1109
11931.23 1055
11932.26 1104
11933.29 1088
11934.33 1078
11935.36 1073
11936.39 1009
11937.42 947
11938.45 918
11939.48 895
11940.51 875
11941.55 892
11942.58 813
11943.61 737
11944.64 707
11945.67 727
11946.70 747
11947.74 727
11948.77 734
11949.80 726
11950.83 689
11951.86 685
11952.90 723
11953.93 684
11954.96 665
11955.99 699
11957.03 705
11958.06 699
11959.09 673
11960.12 657
11961.16 688
11962.19 724
11963.22 679
11964.25 678
11965.29 662
11966.32 679
11967.35 684
11968.38 716
11969.42 700
11970.45 699
11971.48 720
11972.52 765
11973.55 651
11974.58 611
11975.61 690
11976.65 689
11977.68 680
11978.71 658
11979.75 654
11980.78 724
11981.81 676
11982.85 632
11983.88 699
11984.91 661
11985.95 666
11986.98 727
11988.02 709
11989.05 700
11990.08 695
11991.12 669
11992.15 710
11993.18 689
11994.22 661
11995.25 668
11996.29 681
11997.32 683
11998.35 694
11999.39 735
12000.42 689
12001.46 717
12002.49 729
12003.53 740
12004.56 697
12005.59 743
12006.63 693
12007.66 759
12008.70 749
12009.73 721
12010.77 727
12011.80 707
12012.84 758
12013.87 753
12014.91 753
12015.94 795
12016.98 796
12018.01 755
12019.05 766
12020.08 728
12021.12 750
12022.15 750
12023.19 774
12024.22 780
12025.26 752
12026.29 791
12027.33 775
12028.36 784
12029.40 776
12030.43 728
12031.47 717
12032.50 740
12033.54 782
12034.58 765
12035.61 697
12036.65 725
12037.68 731
12038.72 760
12039.75 750
12040.79 758
12041.83 728
12042.86 748
12043.90 756
12044.93 719
12045.97 763
12047.01 781
12048.04 781
12049.08 753
12050.12 701
12051.15 737
12052.19 728
12053.22 723
12054.26 738
12055.30 765
12056.33 762
12057.37 759
12058.41 738
12059.44 756
12060.48 766
12061.52 785
12062.55 766
12063.59 764
12064.63 726
12065.67 776
12066.70 764
12067.74 770
12068.78 724
12069.81 765
12070.85 782
12071.89 767
12072.93 766
12073.96 725
12075.00 747
12076.04 771
12077.08 774
12078.11 803
12079.15 792
12080.19 732
12081.23 742
12082.26 799
12083.30 783
12084.34 835
12085.38 816
12086.41 796
12087.45 781
12088.49 807
12089.53 800
12090.57 791
12091.60 802
12092.64 852
12093.68 829
12094.72 852
12095.76 888
12096.80 899
12097.83 891
12098.87 963
12099.91 962
12100.95 1002
12101.99 962
12103.03 1019
12104.07 983
12105.10 983
12106.14 972
12107.18 964
12108.22 931
12109.26 846
12110.30 853
12111.34 837
12112.38 857
12113.42 791
12114.45 745
12115.49 709
12116.53 737
12117.57 754
12118.61 800
12119.65 752
12120.69 725
12121.73 727
12122.77 717
12123.81 717
12124.85 699
12125.89 703
12126.93 671
12127.97 712
12129.01 658
12130.05 679
12131.09 670
12132.13 687
12133.17 647
12134.21 635
12135.25 615
12136.29 659
12137.33 687
12138.37 647
12139.41 656
12140.45 648
12141.49 695
12142.53 688
12143.57 650
12144.61 625
12145.65 654
12146.69 656
12147.73 631
12148.77 620
12149.81 622
12150.85 593
12151.89 662
12152.93 605
12153.97 626
12155.01 592
12156.05 552
12157.10 584
12158.14 601
12159.18 636
12160.22 639
12161.26 607
12162.30 644
12163.34 635
12164.38 628
12165.42 619
12166.47 616
12167.51 625
12168.55 620
12169.59 617
12170.63 586
12171.67 615
12172.71 578
12173.76 580
12174.80 639
12175.84 639
12176.88 630
12177.92 623
12178.96 649
12180.01 649
12181.05 658
12182.09 672
12183.13 630
12184.17 633
12185.22 606
12186.26 640
12187.30 643
12188.34 641
12189.39 632
12190.43 625
12191.47 616
12192.51 687
12193.56 625
12194.60 590
12195.64 631
12196.68 681
12197.73 704
12198.77 622
12199.81 617
12200.85 642
12201.90 613
12202.94 635
12203.98 621
12205.03 629
12206.07 631
12207.11 653
12208.16 632
12209.20 591
12210.24 630
12211.28 643
12212.33 664
12213.37 616
12214.41 609
12215.46 583
12216.50 602
12217.55 666
12218.59 653
12219.63 611
12220.68 613
12221.72 693
12222.76 691
12223.81 639
12224.85 665
12225.89 623
12226.94 626
12227.98 673
12229.03 656
12230.07 654
12231.11 662
12232.16 644
12233.20 669
12234.25 665
12235.29 622
12236.34 653
12237.38 611
12238.42 602
12239.47 654
12240.51 582
12241.56 639
12242.60 680
12243.65 644
12244.69 576
12245.74 634
12246.78 640
12247.83 604
12248.87 608
12249.92 602
12250.96 602
12252.01 635
12253.05 654
12254.10 645
12255.14 629
12256.19 631
12257.23 608
12258.28 607
12259.32 573
12260.37 549
12261.41 562
12262.46 570
12263.50 560
12264.55 564
12265.59 572
12266.64 556
12267.69 532
12268.73 564
12269.78 585
12270.82 557
12271.87 559
12272.92 582
12273.96 563
12275.01 616
12276.05 618
12277.10 600
12278.15 553
12279.19 552
12280.24 582
12281.28 567
12282.33 565
12283.38 576
12284.42 601
12285.47 623
12286.52 593
12287.56 541
12288.61 544
12289.66 597
12290.70 573
12291.75 565
12292.80 597
12293.84 578
12294.89 613
12295.94 622
12296.98 568
12298.03 555
12299.08 574
12300.12 590
12301.17 583
12302.22 595
12303.27 545
12304.31 597
12305.36 612
12306.41 623
12307.45 611
12308.50 590
12309.55 631
12310.60 613
12311.64 625
12312.69 604
12313.74 590
12314.79 611
12315.83 612
12316.88 561
12317.93 520
12318.98 521
12320.03 526
12321.07 528
12322.12 497
12323.17 525
12324.22 555
12325.27 573
12326.31 553
12327.36 546
12328.41 563
12329.46 582
12330.51 514
12331.56 511
12332.60 535
12333.65 535
12334.70 566
12335.75 581
12336.80 553
12337.85 538
12338.90 564
12339.94 529
12340.99 558
12342.04 556
12343.09 564
12344.14 564
12345.19 563
12346.24 546
12347.29 542
12348.34 542
12349.38 567
12350.43 571
12351.48 562
12352.53 527
12353.58 501
12354.63 544
12355.68 555
12356.73 552
12357.78 523
12358.83 536
12359.88 531
12360.93 522
12361.98 545
12363.03 573
12364.08 523
12365.13 529
12366.18 532
12367.23 492
12368.28 489
12369.33 562
12370.38 541
12371.43 537
12372.48 575
12373.53 533
12374.58 541
12375.63 538
12376.68 588
12377.73 554
12378.78 527
12379.83 550
12380.88 554
12381.93 564
12382.98 540
12384.03 520
12385.08 560
12386.13 547
12387.18 565
12388.23 593
12389.29 541
12390.34 601
12391.39 538
12392.44 594
12393.49 552
12394.54 552
12395.59 563
12396.64 582
12397.69 560
12398.74 543
12399.80 566
12400.85 617
12401.90 591
12402.95 585
12404.00 599
12405.05 546
12406.10 557
12407.16 559
12408.21 544
12409.26 501
12410.31 552
12411.36 574
12412.42 560
12413.47 607
12414.52 610
12415.57 537
12416.62 564
12417.67 584
12418.73 555
12419.78 584
12420.83 615
12421.88 570
12422.94 556
12423.99 555
12425.04 619
12426.09 584
12427.15 560
12428.20 586
12429.25 641
12430.30 596
12431.36 587
12432.41 617
12433.46 605
12434.51 551
12435.57 563
12436.62 600
12437.67 614
12438.73 553
12439.78 556
12440.83 576
12441.88 571
12442.94 568
12443.99 590
12445.04 566
12446.10 553
12447.15 587
12448.20 554
12449.26 595
12450.31 550
12451.36 596
12452.42 583
12453.47 595
12454.52 570
12455.58 600
12456.63 567
12457.69 564
12458.74 599
12459.79 551
12460.85 579
12461.90 615
12462.96 557
12464.01 573
12465.06 556
12466.12 586
12467.17 663
12468.23 603
12469.28 595
12470.33 618
12471.39 617
12472.44 600
12473.50 650
12474.55 693
12475.61 676
12476.66 650
12477.72 673
12478.77 661
12479.82 707
12480.88 686
12481.93 697
12482.99 698
12484.04 743
12485.10 780
12486.15 785
12487.21 801
12488.26 832
12489.32 860
12490.37 981
12491.43 1005
12492.48 1035
12493.54 1048
12494.59 1064
12495.65 1069
12496.71 1100
12497.76 1024
12498.82 1004
12499.87 943
12500.93 887
12501.98 852
12503.04 861
12504.09 775
12505.15 810
12506.21 719
12507.26 783
12508.32 726
12509.37 669
12510.43 693
12511.49 700
12512.54 676
12513.60 648
12514.65 681
12515.71 648
12516.77 661
12517.82 703
12518.88 678
12519.94 681
12520.99 720
12522.05 650
12523.11 653
12524.16 680
12525.22 678
12526.27 702
12527.33 684
12528.39 674
12529.45 700
12530.50 653
12531.56 620
12532.62 681
12533.67 696
12534.73 673
12535.79 614
12536.84 615
12537.90 647
12538.96 650
12540.02 624
12541.07 630
12542.13 640
12543.19 652
12544.24 664
12545.30 625
12546.36 650
12547.42 593
12548.47 629
12549.53 657
12550.59 655
12551.65 663
12552.71 694
12553.76 667
12554.82 705
12555.88 717
12556.94 708
12558.00 727
12559.05 782
12560.11 702
12561.17 715
12562.23 763
12563.29 772
12564.34 761
12565.40 810
12566.46 795
12567.52 853
12568.58 847
12569.64 906
12570.69 912
12571.75 924
12572.81 917
12573.87 954
12574.93 979
12575.99 927
12577.05 936
12578.11 928
12579.16 908
12580.22 935
12581.28 872
12582.34 856
12583.40 837
12584.46 829
12585.52 799
12586.58 778
12587.64 762
12588.70 771
12589.76 790
12590.81 807
12591.87 761
12592.93 761
12593.99 746
12595.05 753
12596.11 750
12597.17 712
12598.23 698
12599.29 693
12600.35 729
12601.41 705
12602.47 732
12603.53 749
12604.59 749
12605.65 727
12606.71 713
12607.77 723
12608.83 729
12609.89 759
12610.95 786
12612.01 695
12613.07 679
12614.13 701
12615.19 684
12616.25 709
12617.31 683
12618.37 712
12619.43 657
12620.50 710
12621.56 669
12622.62 717
12623.68 686
12624.74 698
12625.80 711
12626.86 676
12627.92 722
12628.98 707
12630.04 677
12631.10 637
12632.17 659
12633.23 667
12634.29 704
12635.35 675
12636.41 663
12637.47 617
12638.53 654
12639.59 685
12640.66 653
12641.72 691
12642.78 668
12643.84 707
12644.90 703
12645.96 714
12647.03 716
12648.09 726
12649.15 745
12650.21 718
12651.27 790
12652.34 763
12653.40 790
12654.46 784
12655.52 845
12656.58 813
12657.65 771
12658.71 821
12659.77 863
12660.83 850
12661.89 816
12662.96 810
12664.02 782
12665.08 804
12666.14 769
12667.21 748
12668.27 763
12669.33 738
12670.40 784
12671.46 726
12672.52 716
12673.58 773
12674.65 787
12675.71 712
12676.77 738
12677.84 716
12678.90 730
12679.96 761
12681.02 723
12682.09 742
12683.15 705
12684.21 705
12685.28 745
12686.34 708
12687.40 702
12688.47 732
12689.53 680
12690.60 735
12691.66 692
12692.72 661
12693.79 648
12694.85 714
12695.91 696
12696.98 720
12698.04 722
12699.11 707
12700.17 723
12701.23 690
12702.30 697
12703.36 691
12704.43 722
12705.49 687
12706.55 631
12707.62 634
12708.68 666
12709.75 685
12710.81 594
12711.88 567
12712.94 619
12714.01 619
12715.07 641
12716.13 630
12717.20 578
12718.26 587
12719.33 632
12720.39 607
12721.46 562
12722.52 568
12723.59 581
12724.65 594
12725.72 595
12726.78 597
12727.85 595
12728.91 615
12729.98 640
12731.04 620
12732.11 574
12733.18 615
12734.24 663
12735.31 660
12736.37 598
12737.44 591
12738.50 590
12739.57 636
12740.63 654
12741.70 574
12742.77 570
12743.83 594
12744.90 627
12745.96 630
12747.03 579
12748.09 579
12749.16 559
12750.23 600
12751.29 601
12752.36 550
12753.43 537
12754.49 546
12755.56 570
12756.62 569
12757.69 555
12758.76 592
12759.82 570
12760.89 563
12761.96 543
12763.02 540
12764.09 560
12765.16 554
12766.22 517
12767.29 514
12768.36 544
12769.42 561
12770.49 592
12771.56 558
12772.62 565
12773.69 576
12774.76 596
12775.83 532
12776.89 512
12777.96 574
12779.03 561
12780.10 548
12781.16 484
12782.23 516
12783.30 505
12784.37 503
12785.43 560
12786.50 510
12787.57 518
12788.64 542
12789.70 545
12790.77 532
12791.84 488
12792.91 547
12793.97 536
12795.04 545
12796.11 540
12797.18 484
12798.25 509
12799.31 544
12800.38 518
12801.45 526
12802.52 540
12803.59 543
12804.66 544
12805.72 546
12806.79 526
12807.86 544
12808.93 537
12810.00 567
12811.07 576
12812.14 558
12813.20 569
12814.27 551
12815.34 538
12816.41 541
12817.48 559
12818.55 554
12819.62 589
12820.69 526
12821.76 535
12822.83 523
12823.89 516
12824.96 528
12826.03 536
12827.10 525
12828.17 502
12829.24 517
12830.31 484
12831.38 539
12832.45 517
12833.52 515
12834.59 511
12835.66 507
12836.73 491
12837.80 489
12838.87 503
12839.94 503
12841.01 530
12842.08 508
12843.15 489
12844.22 489
12845.29 487
12846.36 485
12847.43 485
12848.50 469
12849.57 484
12850.64 476
12851.71 463
12852.78 462
12853.85 490
12854.92 462
12855.99 457
12857.06 467
12858.13 489
12859.20 447
12860.27 467
12861.34 498
12862.41 478
12863.48 466
12864.56 484
12865.63 498
12866.70 449
12867.77 471
12868.84 433
12869.91 490
12870.98 486
12872.05 457
12873.12 482
12874.20 490
12875.27 465
12876.34 479
12877.41 477
12878.48 445
12879.55 472
12880.62 486
12881.70 447
12882.77 420
12883.84 439
12884.91 475
12885.98 451
12887.05 436
12888.13 461
12889.20 475
12890.27 469
12891.34 475
12892.41 462
12893.49 449
12894.56 485
12895.63 466
12896.70 432
12897.77 463
12898.85 450
12899.92 443
12900.99 465
12902.06 442
12903.14 463
12904.21 478
12905.28 472
12906.35 488
12907.43 489
12908.50 471
12909.57 468
12910.64 443
12911.72 476
12912.79 447
12913.86 439
12914.94 441
12916.01 465
12917.08 442
12918.16 432
12919.23 446
12920.30 454
12921.37 485
12922.45 466
12923.52 477
12924.59 452
12925.67 441
12926.74 460
12927.82 489
12928.89 481
12929.96 429
12931.04 426
12932.11 479
12933.18 452
12934.26 444
12935.33 432
12936.40 458
12937.48 453
12938.55 466
12939.63 466
12940.70 495
12941.77 477
12942.85 484
12943.92 483
12945.00 445
12946.07 450
12947.15 494
12948.22 456
12949.29 441
12950.37 470
12951.44 464
12952.52 454
12953.59 456
12954.67 460
12955.74 462
12956.82 491
12957.89 497
12958.97 461
12960.04 436
12961.12 434
12962.19 481
12963.27 472
12964.34 467
12965.42 480
12966.49 507
12967.57 484
12968.64 475
12969.72 492
12970.79 451
12971.87 487
12972.94 463
12974.02 434
12975.09 438
12976.17 435
12977.24 480
12978.32 477
12979.40 465
12980.47 481
12981.55 483
12982.62 454
12983.70 464
12984.77 467
12985.85 475
12986.93 504
12988.00 497
12989.08 486
12990.15 452
12991.23 479
12992.31 471
12993.38 465
12994.46 460
12995.54 458
12996.61 483
12997.69 448
12998.76 502
12999.84 500
13000.92 479
13001.99 486
13003.07 483
13004.15 464
13005.22 471
13006.30 494
13007.38 514
13008.45 493
13009.53 489
13010.61 505
13011.69 485
13012.76 486
13013.84 493
13014.92 491
13015.99 499
13017.07 533
13018.15 519
13019.23 490
13020.30 507
13021.38 517
13022.46 504
13023.54 478
13024.61 509
13025.69 484
13026.77 538
13027.85 481
13028.92 488
13030.00 468
13031.08 512
13032.16 521
13033.23 541
13034.31 506
13035.39 519
13036.47 474
13037.55 498
13038.62 502
13039.70 475
13040.78 468
13041.86 499
13042.94 536
13044.02 491
13045.09 488
13046.17 472
13047.25 503
13048.33 502
13049.41 526
13050.49 474
13051.57 462
13052.64 453
13053.72 481
13054.80 482
13055.88 471
13056.96 487
13058.04 481
13059.12 470
13060.20 460
13061.27 485
13062.35 473
13063.43 487
13064.51 457
13065.59 489
13066.67 472
13067.75 455
13068.83 449
13069.91 451
13070.99 473
13072.07 440
13073.15 449
13074.23 478
13075.31 432
13076.39 474
13077.47 469
13078.55 424
13079.63 437
13080.71 481
13081.79 454
13082.86 473
13083.94 468
13085.02 441
13086.11 455
13087.19 434
13088.27 431
13089.35 410
13090.43 431
13091.51 464
13092.59 474
13093.67 422
13094.75 425
13095.83 442
13096.91 441
13097.99 412
13099.07 409
13100.15 456
13101.23 446
13102.31 449
13103.39 471
13104.47 468
13105.55 449
13106.63 445
13107.72 456
13108.80 468
13109.88 441
13110.96 422
13112.04 449
13113.12 440
13114.20 460
13115.28 408
13116.37 464
13117.45 464
13118.53 472
13119.61 438
13120.69 437
13121.77 412
13122.85 439
13123.94 459
13125.02 461
13126.10 436
13127.18 424
13128.26 443
13129.34 451
13130.43 458
13131.51 428
13132.59 466
13133.67 432
13134.75 465
13135.84 405
13136.92 421
13138.00 447
13139.08 446
13140.17 450
13141.25 451
13142.33 450
13143.41 455
13144.49 436
13145.58 423
13146.66 426
13147.74 469
13148.83 469
13149.91 430
13150.99 442
13152.07 446
13153.16 433
13154.24 432
13155.32 451
13156.41 418
13157.49 427
13158.57 469
13159.65 435
13160.74 399
13161.82 446
13162.90 464
13163.99 440
13165.07 432
13166.15 429
13167.24 467
13168.32 476
13169.40 453
13170.49 439
13171.57 463
13172.66 452
13173.74 458
13174.82 439
13175.91 442
13176.99 428
13178.07 495
13179.16 467
13180.24 471
13181.33 459
13182.41 459
13183.49 449
13184.58 444
13185.66 442
13186.75 440
13187.83 430
13188.91 448
13190.00 457
13191.08 438
13192.17 448
13193.25 443
13194.34 471
13195.42 464
13196.51 423
13197.59 471
13198.68 439
13199.76 438
13200.85 449
13201.93 475
13203.02 447
13204.10 497
13205.19 471
13206.27 460
13207.36 435
13208.44 428
13209.53 462
13210.61 481
13211.70 442
13212.78 455
13213.87 435
13214.95 441
13216.04 463
13217.12 457
13218.21 439
13219.29 484
13220.38 496
13221.47 496
13222.55 466
13223.64 461
13224.72 457
13225.81 466
13226.89 461
13227.98 486
13229.07 443
13230.15 446
13231.24 469
13232.32 471
13233.41 464
13234.50 457
13235.58 451
13236.67 499
13237.76 475
13238.84 438
13239.93 434
13241.01 493
13242.10 478
13243.19 473
13244.27 501
13245.36 511
13246.45 487
13247.53 493
13248.62 460
13249.71 481
13250.79 480
13251.88 472
13252.97 509
13254.06 508
13255.14 514
13256.23 500
13257.32 485
13258.40 480
13259.49 461
13260.58 511
13261.67 498
13262.75 511
13263.84 501
13264.93 495
13266.02 497
13267.10 512
13268.19 550
13269.28 533
13270.37 516
13271.45 528
13272.54 521
13273.63 505
13274.72 490
13275.80 522
13276.89 526
13277.98 503
13279.07 582
13280.16 560
13281.24 523
13282.33 547
13283.42 547
13284.51 570
13285.60 598
13286.69 542
13287.77 535
13288.86 565
13289.95 581
13291.04 565
13292.13 551
13293.22 542
13294.31 552
13295.39 552
13296.48 578
13297.57 557
13298.66 609
13299.75 611
13300.84 605
13301.93 592
13303.02 537
13304.11 598
13305.19 609
13306.28 607
13307.37 571
13308.46 550
13309.55 567
13310.64 609
13311.73 641
13312.82 625
13313.91 602
13315.00 637
13316.09 636
13317.18 599
13318.27 592
13319.36 649
13320.45 649
13321.54 612
13322.63 595
13323.72 643
13324.81 635
13325.90 594
13326.99 611
13328.08 585
13329.17 589
13330.26 586
13331.35 585
13332.44 595
13333.53 640
13334.62 652
13335.71 653
13336.80 672
13337.89 631
13338.98 622
13340.07 637
13341.16 629
13342.25 658
13343.34 625
13344.43 643
13345.52 698
13346.61 675
13347.70 663
13348.79 630
13349.89 673
13350.98 691
13352.07 658
13353.16 654
13354.25 669
13355.34 675
13356.43 679
13357.52 713
13358.61 695
13359.71 676
13360.80 679
13361.89 732
13362.98 748
13364.07 751
13365.16 727
13366.26 783
13367.35 795
13368.44 771
13369.53 767
13370.62 763
13371.71 803
13372.81 752
13373.90 729
13374.99 742
13376.08 733
13377.17 738
13378.27 696
13379.36 694
13380.45 696
13381.54 687
13382.63 657
13383.73 624
13384.82 603
13385.91 602
13387.00 616
13388.10 664
13389.19 615
13390.28 610
13391.37 598
13392.47 662
13393.56 654
13394.65 646
13395.75 619
13396.84 613
13397.93 608
13399.02 598
13400.12 610
13401.21 606
13402.30 608
13403.40 624
13404.49 620
13405.58 587
13406.68 615
13407.77 613
13408.86 629
13409.96 596
13411.05 633
13412.14 618
13413.24 592
13414.33 618
13415.42 621
13416.52 639
13417.61 622
13418.70 596
13419.80 611
13420.89 589
13421.99 606
13423.08 607
13424.17 624
13425.27 621
13426.36 603
13427.46 633
13428.55 593
13429.64 632
13430.74 631
13431.83 627
13432.93 598
13434.02 586
13435.12 627
13436.21 660
13437.30 600
13438.40 672
13439.49 635
13440.59 649
13441.68 658
13442.78 642
13443.87 674
13444.97 652
13446.06 674
13447.16 660
13448.25 681
13449.35 668
13450.44 679
13451.54 686
13452.63 690
13453.73 672
13454.82 663
13455.92 666
13457.01 676
13458.11 707
13459.20 711
13460.30 694
13461.39 692
13462.49 719
13463.59 709
13464.68 677
13465.78 665
13466.87 727
13467.97 739
13469.06 714
13470.16 739
13471.26 736
13472.35 694
13473.45 725
13474.54 676
13475.64 698
13476.74 747
13477.83 728
13478.93 660
13480.03 691
13481.12 680
13482.22 692
13483.31 706
13484.41 725
13485.51 727
13486.60 710
13487.70 745
13488.80 817
13489.89 792
13490.99 806
13492.09 813
13493.18 789
13494.28 797
13495.38 836
13496.47 810
13497.57 813
13498.67 902
13499.77 893
13500.86 869
13501.96 831
13503.06 894
13504.15 896
13505.25 851
13506.35 824
13507.45 849
13508.54 821
13509.64 768
13510.74 788
13511.84 747
13512.93 768
13514.03 724
13515.13 706
13516.23 699
13517.32 709
13518.42 708
13519.52 707
13520.62 736
13521.72 626
13522.81 647
13523.91 687
13525.01 688
13526.11 639
13527.21 650
13528.30 666
13529.40 654
13530.50 684
13531.60 636
13532.70 646
13533.80 615
13534.89 607
13535.99 660
13537.09 654
13538.19 661
13539.29 653
13540.39 665
13541.49 628
13542.58 584
13543.68 624
13544.78 614
13545.88 596
13546.98 573
13548.08 601
13549.18 610
13550.28 577
13551.38 580
13552.48 630
13553.58 591
13554.67 579
13555.77 598
13556.87 623
13557.97 566
13559.07 595
13560.17 582
13561.27 567
13562.37 609
13563.47 608
13564.57 576
13565.67 566
13566.77 584
13567.87 579
13568.97 575
13570.07 608
13571.17 580
13572.27 605
13573.37 611
13574.47 596
13575.57 601
13576.67 621
13577.77 616
13578.87 634
13579.97 624
13581.07 594
13582.17 597
13583.27 604
13584.37 608
13585.47 585
13586.57 565
13587.67 597
13588.77 614
13589.88 588
13590.98 627
13592.08 604
13593.18 613
13594.28 617
13595.38 616
13596.48 602
13597.58 632
13598.68 601
13599.78 604
13600.88 632
13601.99 629
13603.09 608
13604.19 600
13605.29 635
13606.39 620
13607.49 596
13608.59 612
13609.70 642
13610.80 643
13611.90 626
13613.00 602
13614.10 663
13615.20 630
13616.31 618
13617.41 624
13618.51 608
13619.61 603
13620.71 634
13621.82 633
13622.92 599
13624.02 594
13625.12 593
13626.22 606
13627.33 584
13628.43 627
13629.53 629
13630.63 647
13631.74 612
13632.84 598
13633.94 643
13635.04 659
13636.15 629
13637.25 643
13638.35 647
13639.45 576
13640.56 645
13641.66 571
13642.76 617
13643.87 616
13644.97 600
13646.07 591
13647.17 622
13648.28 598
13649.38 615
13650.48 630
13651.59 608
13652.69 588
13653.79 559
13654.90 592
13656.00 603
13657.10 614
13658.21 566
13659.31 588
13660.41 595
13661.52 602
13662.62 583
13663.72 613
13664.83 586
13665.93 582
13667.04 599
13668.14 610
13669.24 578
13670.35 581
13671.45 584
13672.56 580
13673.66 572
13674.76 564
13675.87 554
13676.97 542
13678.08 605
13679.18 586
13680.29 586
13681.39 569
13682.49 596
13683.60 604
13684.70 598
13685.81 586
13686.91 580
13688.02 605
13689.12 557
13690.23 582
13691.33 597
13692.44 578
13693.54 591
13694.65 599
13695.75 605
13696.86 647
13697.96 568
13699.07 640
13700.17 619
13701.28 628
13702.38 623
13703.49 597
13704.59 654
13705.70 598
13706.80 608
13707.91 662
13709.02 681
13710.12 615
13711.23 639
13712.33 608
13713.44 652
13714.54 649
13715.65 682
13716.76 674
13717.86 622
13718.97 692
13720.07 647
13721.18 672
13722.29 663
13723.39 704
13724.50 690
13725.60 649
13726.71 679
13727.82 655
13728.92 727
13730.03 676
13731.14 684
13732.24 709
13733.35 731
13734.46 777
13735.56 739
13736.67 708
13737.78 745
13738.88 750
13739.99 746
13741.10 722
13742.20 730
13743.31 717
13744.42 717
13745.52 778
13746.63 832
13747.74 742
13748.84 808
13749.95 830
13751.06 805
13752.17 839
13753.27 848
13754.38 885
13755.49 875
13756.60 847
13757.70 864
13758.81 927
13759.92 894
13761.03 936
13762.13 952
13763.24 935
13764.35 943
13765.46 1049
13766.57 1036
13767.67 1063
13768.78 1047
13769.89 1080
13771.00 1128
13772.11 1113
13773.21 1107
13774.32 1060
13775.43 1049
13776.54 1080
13777.65 1077
13778.75 1055
13779.86 1021
13780.97 980
13782.08 974
13783.19 936
13784.30 954
13785.41 835
13786.51 849
13787.62 850
13788.73 803
13789.84 803
13790.95 786
13792.06 831
13793.17 776
13794.28 810
13795.39 783
13796.49 792
13797.60 766
13798.71 784
13799.82 759
13800.93 772
13802.04 786
13803.15 805
13804.26 775
13805.37 719
13806.48 730
13807.59 724
13808.70 774
13809.81 741
13810.92 745
13812.03 690
13813.14 786
13814.25 726
13815.36 713
13816.47 721
13817.58 722
13818.69 714
13819.80 664
13820.91 708
13822.02 698
13823.13 691
13824.24 680
13825.35 691
13826.46 718
13827.57 701
13828.68 690
13829.79 668
13830.90 695
13832.01 702
13833.12 698
13834.23 745
13835.34 691
13836.45 721
13837.56 705
13838.67 698
13839.78 741
13840.89 713
13842.01 701
13843.12 713
13844.23 750
13845.34 685
13846.45 721
13847.56 713
13848.67 761
13849.78 741
13850.89 717
13852.01 746
13853.12 759
13854.23 741
13855.34 767
13856.45 731
13857.56 761
13858.67 777
13859.79 764
13860.90 777
13862.01 783
13863.12 863
13864.23 853
13865.34 875
13866.46 820
13867.57 835
13868.68 794
13869.79 788
13870.90 800
13872.02 815
13873.13 768
13874.24 783
13875.35 789
13876.47 762
13877.58 781
13878.69 750
13879.80 762
13880.92 758
13882.03 734
13883.14 742
13884.25 758
13885.37 785
13886.48 756
13887.59 756
13888.70 760
13889.82 850
13890.93 787
13892.04 746
13893.16 754
13894.27 767
13895.38 769
13896.49 790
13897.61 765
13898.72 767
13899.83 797
13900.95 828
13902.06 781
13903.17 714
13904.29 709
13905.40 709
13906.51 749
13907.63 730
13908.74 701
13909.85 672
13910.97 683
13912.08 721
13913.20 755
13914.31 725
13915.42 710
13916.54 717
13917.65 755
13918.77 705
13919.88 760
13920.99 728
13922.11 688
13923.22 714
13924.34 699
13925.45 689
13926.56 680
13927.68 753
13928.79 722
13929.91 701
13931.02 700
13932.14 727
13933.25 747
13934.37 685
13935.48 710
13936.60 710
13937.71 680
13938.83 666
13939.94 661
13941.05 688
13942.17 669
13943.28 668
13944.40 690
13945.51 665
13946.63 640
13947.75 673
13948.86 684
13949.98 678
13951.09 631
13952.21 682
13953.32 666
13954.44 642
13955.55 654
13956.67 667
13957.78 672
13958.90 690
13960.01 652
13961.13 643
13962.25 642
13963.36 657
13964.48 711
13965.59 707
13966.71 655
13967.83 690
13968.94 688
13970.06 679
13971.17 646
13972.29 691
13973.41 651
13974.52 670
13975.64 727
13976.75 743
13977.87 703
13978.99 668
13980.10 720
13981.22 666
13982.34 730
13983.45 675
13984.57 655
13985.69 694
13986.80 661
13987.92 697
13989.04 668
13990.15 683
13991.27 716
13992.39 728
13993.50 708
13994.62 684
13995.74 658
13996.86 710
13997.97 683
13999.09 654
14000.21 684
14001.33 688
14002.44 707
14003.56 675
14004.68 720
14005.79 759
14006.91 712
14008.03 729
14009.15 708
14010.27 708
14011.38 737
14012.50 766
14013.62 753
14014.74 757
14015.85 722
14016.97 777
14018.09 770
14019.21 716
14020.33 747
14021.44 700
14022.56 737
14023.68 777
14024.80 720
14025.92 758
14027.04 695
14028.15 719
14029.27 750
14030.39 725
14031.51 733
14032.63 756
14033.75 719
14034.86 701
14035.98 703
14037.10 701
14038.22 672
14039.34 722
14040.46 726
14041.58 722
14042.70 685
14043.82 724
14044.93 729
14046.05 708
14047.17 686
14048.29 689
14049.41 704
14050.53 719
14051.65 693
14052.77 696
14053.89 763
14055.01 709
14056.13 730
14057.25 751
14058.37 736
14059.49 688
14060.61 705
14061.73 707
14062.85 746
14063.97 702
14065.09 741
14066.20 731
14067.32 726
14068.44 771
14069.56 758
14070.68 762
14071.81 706
14072.93 751
14074.05 753
14075.17 757
14076.29 735
14077.41 758
14078.53 740
14079.65 723
14080.77 808
14081.89 796
14083.01 792
14084.13 819
14085.25 777
14086.37 814
14087.49 817
14088.61 842
14089.73 855
14090.85 847
14091.97 845
14093.10 820
14094.22 815
14095.34 887
14096.46 839
14097.58 839
14098.70 819
14099.82 874
14100.94 869
14102.07 838
14103.19 803
14104.31 872
14105.43 782
14106.55 771
14107.67 811
14108.79 782
14109.92 747
14111.04 776
14112.16 729
14113.28 755
14114.40 766
14115.52 714
14116.65 764
14117.77 748
14118.89 780
14120.01 755
14121.13 723
14122.26 754
14123.38 754
14124.50 777
14125.62 765
14126.75 737
14127.87 683
14128.99 711
14130.11 757
14131.24 749
14132.36 726
14133.48 699
14134.60 723
14135.73 729
14136.85 737
14137.97 741
14139.09 736
14140.22 754
14141.34 730
14142.46 725
14143.59 737
14144.71 687
14145.83 706
14146.95 786
14148.08 747
14149.20 700
14150.32 738
14151.45 725
14152.57 757
14153.69 745
14154.82 748
14155.94 703
14157.06 726
14158.19 745
14159.31 761
14160.44 768
14161.56 749
14162.68 754
14163.81 750
14164.93 743
14166.05 750
14167.18 750
14168.30 722
14169.43 752
14170.55 742
14171.67 728
14172.80 760
14173.92 735
14175.05 722
14176.17 757
14177.30 741
14178.42 786
14179.54 746
14180.67 735
14181.79 771
14182.92 791
14184.04 783
14185.17 742
14186.29 768
14187.42 796
14188.54 763
14189.67 741
14190.79 711
14191.92 754
14193.04 771
14194.17 777
14195.29 734
14196.42 703
14197.54 757
14198.67 735
14199.79 767
14200.92 815
14202.04 796
14203.17 770
14204.29 765
14205.42 768
14206.54 794
14207.67 776
14208.79 780
14209.92 787
14211.05 745
14212.17 793
14213.30 757
14214.42 818
14215.55 756
14216.67 817
14217.80 816
14218.93 811
14220.05 771
14221.18 771
14222.30 838
14223.43 831
14224.56 826
14225.68 803
14226.81 827
14227.94 815
14229.06 820
14230.19 822
14231.32 834
14232.44 891
14233.57 873
14234.70 829
14235.82 840
14236.95 880
14238.08 850
14239.20 874
14240.33 885
14241.46 924
14242.58 876
14243.71 948
14244.84 916
14245.96 902
14247.09 902
14248.22 921
14249.34 917
14250.47 941
14251.60 962
14252.73 935
14253.85 883
14254.98 944
14256.11 904
14257.24 930
14258.36 939
14259.49 967
14260.62 1021
14261.75 903
14262.87 958
14264.00 1017
14265.13 994
14266.26 955
14267.39 953
14268.51 1002
14269.64 972
14270.77 992
14271.90 953
14273.03 1053
14274.15 980
14275.28 998
14276.41 920
14277.54 1039
14278.67 1031
14279.80 1061
14280.92 1080
14282.05 1038
14283.18 1124
14284.31 1038
14285.44 1049
14286.57 1090
14287.70 1161
14288.82 1123
14289.95 1108
14291.08 1079
14292.21 1156
14293.34 1166
14294.47 1148
14295.60 1174
14296.73 1135
14297.86 1165
14298.99 1168
14300.11 1166
14301.24 1115
14302.37 1170
14303.50 1170
14304.63 1078
14305.76 1065
14306.89 1058
14308.02 1026
14309.15 989
14310.28 1041
14311.41 1026
14312.54 986
14313.67 989
14314.80 925
14315.93 927
14317.06 930
14318.19 881
14319.32 896
14320.45 870
14321.58 865
14322.71 902
14323.84 905
14324.97 826
14326.10 821
14327.23 785
14328.36 814
14329.49 815
14330.62 785
14331.75 808
14332.88 813
14334.01 777
14335.14 808
14336.27 735
14337.40 776
14338.53 740
14339.66 725
14340.79 746
14341.93 754
14343.06 735
14344.19 707
14345.32 767
14346.45 727
14347.58 705
14348.71 724
14349.84 700
14350.97 688
14352.11 718
14353.24 710
14354.37 682
14355.50 725
14356.63 703
14357.76 711
14358.89 710
14360.03 702
14361.16 711
14362.29 694
14363.42 630
14364.55 697
14365.68 689
14366.82 677
14367.95 695
14369.08 698
14370.21 656
14371.34 661
14372.48 669
14373.61 664
14374.74 670
14375.87 705
14377.00 642
14378.14 667
14379.27 671
14380.40 666
14381.53 651
14382.67 662
14383.80 663
14384.93 642
14386.06 647
14387.20 610
14388.33 620
14389.46 647
14390.59 685
14391.73 636
14392.86 641
14393.99 647
14395.13 651
14396.26 619
14397.39 633
14398.53 667
14399.66 704
14400.79 691
14401.92 627
14403.06 651
14404.19 658
14405.32 668
14406.46 650
14407.59 620
14408.72 597
14409.86 638
14410.99 600
14412.13 618
14413.26 624
14414.39 651
14415.53 614
14416.66 602
14417.79 563
14418.93 574
14420.06 617
14421.20 640
14422.33 592
14423.46 611
14424.60 608
14425.73 666
14426.87 605
14428.00 591
14429.14 587
14430.27 596
14431.40 638
14432.54 587
14433.67 572
14434.81 588
14435.94 632
14437.08 618
14438.21 584
14439.35 574
14440.48 633
14441.62 610
14442.75 659
14443.88 576
14445.02 599
14446.15 623
14447.29 637
14448.42 624
14449.56 634
14450.70 627
14451.83 654
14452.97 581
14454.10 558
14455.24 579
14456.37 559
14457.51 587
14458.64 604
14459.78 607
14460.91 594
14462.05 554
14463.18 562
14464.32 553
14465.46 575
14466.59 591
14467.73 582
14468.86 587
14470.00 594
14471.14 554
14472.27 582
14473.41 577
14474.54 581
14475.68 580
14476.82 548
14477.95 597
14479.09 646
14480.22 595
14481.36 567
14482.50 572
14483.63 550
14484.77 620
14485.91 600
14487.04 578
14488.18 567
14489.32 586
14490.45 598
14491.59 558
14492.73 536
14493.86 546
14495.00 524
14496.14 538
14497.27 557
14498.41 521
14499.55 554
14500.69 592
14501.82 582
14502.96 538
14504.10 529
14505.23 520
14506.37 511
14507.51 528
14508.65 512
14509.78 551
14510.92 526
14512.06 526
14513.20 467
14514.33 523
14515.47 527
14516.61 560
14517.75 531
14518.89 512
14520.02 492
14521.16 482
14522.30 516
14523.44 472
14524.57 485
14525.71 489
14526.85 527
14527.99 512
14529.13 503
14530.27 518
14531.40 494
14532.54 525
14533.68 555
14534.82 520
14535.96 511
14537.10 498
14538.23 489
14539.37 524
14540.51 496
14541.65 531
14542.79 503
14543.93 507
14545.07 494
14546.21 507
14547.35 458
14548.48 489
14549.62 520
14550.76 523
14551.90 507
14553.04 493
14554.18 506
14555.32 514
14556.46 538
14557.60 534
14558.74 531
14559.88 533
14561.02 538
14562.16 497
14563.30 533
14564.43 494
14565.57 491
14566.71 507
14567.85 500
14568.99 498
14570.13 515
14571.27 523
14572.41 534
14573.55 523
14574.69 525
14575.83 577
14576.97 519
14578.11 531
14579.25 534
14580.39 518
14581.53 494
14582.67 533
14583.81 532
14584.96 534
14586.10 508
14587.24 493
14588.38 497
14589.52 544
14590.66 583
14591.80 517
14592.94 535
14594.08 562
14595.22 551
14596.36 567
14597.50 550
14598.64 567
14599.78 576
14600.93 543
14602.07 566
14603.21 554
14604.35 558
14605.49 540
14606.63 580
14607.77 570
14608.91 564
14610.06 561
14611.20 559
14612.34 574
14613.48 545
14614.62 547
14615.76 562
14616.91 550
14618.05 569
14619.19 607
14620.33 570
14621.47 608
14622.61 642
14623.76 608
14624.90 591
14626.04 593
14627.18 612
14628.32 635
14629.47 641
14630.61 640
14631.75 691
14632.89 679
14634.04 681
14635.18 668
14636.32 717
14637.46 645
14638.61 670
14639.75 646
14640.89 610
14642.03 583
14643.18 606
14644.32 612
14645.46 566
14646.60 590
14647.75 564
14648.89 591
14650.03 552
14651.18 580
14652.32 560
14653.46 537
14654.61 522
14655.75 556
14656.89 540
14658.03 511
14659.18 490
14660.32 525
14661.46 547
14662.61 520
14663.75 505
14664.90 522
14666.04 520
14667.18 509
14668.33 476
14669.47 482
14670.61 503
14671.76 497
14672.90 473
14674.05 481
14675.19 489
14676.33 525
14677.48 518
14678.62 484
14679.77 468
14680.91 495
14682.05 476
14683.20 461
14684.34 445
14685.49 474
14686.63 468
14687.78 504
14688.92 484
14690.06 476
14691.21 452
14692.35 465
14693.50 482
14694.64 478
14695.79 434
14696.93 458
14698.08 510
14699.22 508
14700.37 466
14701.51 486
14702.66 450
14703.80 450
14704.95 484
14706.09 444
14707.24 445
14708.38 478
14709.53 463
14710.67 488
14711.82 465
14712.96 463
14714.11 487
14715.26 469
14716.40 462
14717.55 474
14718.69 486
14719.84 479
14720.98 448
14722.13 459
14723.28 509
14724.42 491
14725.57 467
14726.71 488
14727.86 491
14729.01 473
14730.15 479
14731.30 517
14732.44 488
14733.59 461
14734.74 473
14735.88 504
14737.03 447
14738.18 488
14739.32 492
14740.47 476
14741.61 487
14742.76 487
14743.91 469
14745.05 506
14746.20 499
14747.35 458
14748.49 469
14749.64 495
14750.79 487
14751.94 471
14753.08 434
14754.23 482
14755.38 489
14756.52 491
14757.67 486
14758.82 516
14759.97 524
14761.11 466
14762.26 479
14763.41 484
14764.55 496
14765.70 465
14766.85 485
14768.00 491
14769.15 522
14770.29 549
14771.44 532
14772.59 525
14773.74 554
14774.88 532
14776.03 541
14777.18 507
14778.33 511
14779.48 525
14780.62 529
14781.77 545
14782.92 523
14784.07 511
14785.22 514
14786.36 543
14787.51 581
14788.66 565
14789.81 586
14790.96 544
14792.11 554
14793.26 555
14794.40 557
14795.55 578
14796.70 516
14797.85 519
14799.00 553
14800.15 576
14801.30 603
14802.45 554
14803.59 555
14804.74 504
14805.89 544
14807.04 548
14808.19 507
14809.34 523
14810.49 520
14811.64 525
14812.79 512
14813.94 492
14815.09 481
14816.24 516
14817.39 512
14818.53 502
14819.68 509
14820.83 531
14821.98 515
14823.13 523
14824.28 529
14825.43 495
14826.58 459
14827.73 500
14828.88 506
14830.03 485
14831.18 459
14832.33 452
14833.48 461
14834.63 479
14835.78 465
14836.93 435
14838.08 420
14839.23 459
14840.38 488
14841.53 457
14842.69 465
14843.84 422
14844.99 453
14846.14 460
14847.29 436
14848.44 433
14849.59 460
14850.74 444
14851.89 426
14853.04 450
14854.19 422
14855.34 469
14856.49 405
14857.65 407
14858.80 430
14859.95 425
14861.10 429
14862.25 395
14863.40 390
14864.55 398
14865.70 386
14866.86 413
14868.01 391
14869.16 430
14870.31 422
14871.46 415
14872.61 409
14873.77 424
14874.92 385
14876.07 349
14877.22 388
14878.37 408
14879.52 391
14880.68 418
14881.83 409
14882.98 407
14884.13 390
14885.28 383
14886.44 395
14887.59 383
14888.74 425
14889.89 400
14891.05 373
14892.20 388
14893.35 396
14894.50 395
14895.66 375
14896.81 386
14897.96 401
14899.11 395
14900.27 367
14901.42 400
14902.57 402
14903.72 378
14904.88 372
14906.03 435
14907.18 419
14908.34 416
14909.49 402
14910.64 424
14911.80 410
14912.95 372
14914.10 391
14915.26 395
14916.41 384
14917.56 360
14918.72 401
14919.87 386
14921.02 406
14922.18 395
14923.33 354
14924.48 359
14925.64 372
14926.79 393
14927.94 399
14929.10 393
14930.25 398
14931.41 388
14932.56 412
14933.71 367
14934.87 381
14936.02 411
14937.18 381
14938.33 393
14939.48 386
14940.64 385
14941.79 393
14942.95 405
14944.10 418
14945.26 420
14946.41 429
14947.57 402
14948.72 396
14949.87 429
14951.03 380
14952.18 399
14953.34 419
14954.49 397
14955.65 400
14956.80 386
14957.96 384
14959.11 383
14960.27 377
14961.42 387
14962.58 383
14963.73 399
14964.89 395
14966.04 391
14967.20 356
14968.36 339
14969.51 351
14970.67 372
14971.82 368
14972.98 367
14974.13 374
14975.29 362
14976.44 322
14977.60 320
14978.76 348
14979.91 386
14981.07 347
14982.22 354
14983.38 351
14984.53 374
14985.69 322
14986.85 351
14988.00 366
14989.16 370
14990.32 354
14991.47 394
14992.63 364
14993.78 334
14994.94 359
14996.10 369
14997.25 371
14998.41 336
14999.57 363
15000.72 348
15001.88 323
15003.04 339
15004.19 353
15005.35 376
15006.51 347
15007.66 359
15008.82 332
15009.98 320
15011.13 325
15012.29 336
15013.45 327
15014.61 306
15015.76 311
15016.92 330
15018.08 335
15019.23 359
15020.39 328
15021.55 345
15022.71 377
15023.86 320
15025.02 338
15026.18 332
15027.34 329
15028.49 326
15029.65 316
15030.81 323
15031.97 335
15033.13 327
15034.28 310
15035.44 335
15036.60 347
15037.76 324
15038.92 319
15040.07 331
15041.23 320
15042.39 317
15043.55 360
15044.71 313
15045.87 332
15047.02 311
15048.18 346
15049.34 322
15050.50 313
15051.66 302
15052.82 307
15053.98 320
15055.13 336
15056.29 321
15057.45 305
15058.61 311
15059.77 319
15060.93 310
15062.09 299
15063.25 309
15064.40 297
15065.56 332
15066.72 306
15067.88 301
15069.04 292
15070.20 341
15071.36 322
15072.52 289
15073.68 307
15074.84 385
15076.00 312
15077.16 303
15078.32 328
15079.48 295
15080.64 297
15081.80 293
15082.96 328
15084.12 315
15085.28 299
15086.44 329
15087.60 333
15088.76 318
15089.92 314
15091.08 322
15092.24 315
15093.40 269
15094.56 259
15095.72 346
15096.88 339
15098.04 306
15099.20 314
15100.36 315
15101.52 318
15102.68 305
15103.84 290
15105.00 302
15106.16 290
15107.32 268
15108.48 297
15109.64 295
15110.80 276
15111.96 305
15113.13 344
15114.29 292
15115.45 295
15116.61 296
15117.77 326
15118.93 324
15120.09 319
15121.25 325
15122.42 334
15123.58 305
15124.74 316
15125.90 323
15127.06 325
15128.22 316
15129.38 322
15130.55 354
15131.71 322
15132.87 320
15134.03 324
15135.19 325
15136.35 321
15137.52 291
15138.68 297
15139.84 313
15141.00 297
15142.16 295
15143.33 290
15144.49 301
15145.65 299
15146.81 309
15147.97 317
15149.14 324
15150.30 305
15151.46 296
15152.62 313
15153.79 306
15154.95 289
15156.11 314
15157.27 342
15158.44 295
15159.60 302
15160.76 302
15161.93 303
15163.09 314
15164.25 297
15165.41 320
15166.58 306
15167.74 306
15168.90 329
15170.07 332
15171.23 288
15172.39 311
15173.56 316
15174.72 316
15175.88 286
15177.05 290
15178.21 300
15179.37 340
15180.54 278
15181.70 258
15182.86 307
15184.03 351
15185.19 310
15186.36 299
15187.52 298
15188.68 322
15189.85 323
15191.01 329
15192.17 325
15193.34 265
15194.50 330
15195.67 328
15196.83 337
15198.00 322
15199.16 340
15200.32 323
15201.49 282
15202.65 292
15203.82 328
15204.98 335
15206.15 320
15207.31 315
15208.48 319
15209.64 286
15210.80 284
15211.97 313
15213.13 310
15214.30 314
15215.46 311
15216.63 332
15217.79 331
15218.96 313
15220.12 311
15221.29 339
15222.45 353
15223.62 322
15224.78 327
15225.95 350
15227.11 330
15228.28 333
15229.45 304
15230.61 359
15231.78 346
15232.94 356
15234.11 349
15235.27 333
15236.44 351
15237.60 325
15238.77 307
15239.94 348
15241.10 338
15242.27 333
15243.43 309
15244.60 320
15245.77 330
15246.93 314
15248.10 307
15249.26 352
15250.43 347
15251.60 317
15252.76 344
15253.93 337
15255.10 349
15256.26 351
15257.43 298
15258.60 307
15259.76 297
15260.93 314
15262.10 297
15263.26 300
15264.43 298
15265.60 299
15266.76 334
15267.93 311
15269.10 295
15270.26 267
15271.43 297
15272.60 297
15273.76 285
15274.93 257
15276.10 275
15277.27 272
15278.43 275
15279.60 290
15280.77 292
15281.94 286
15283.10 260
15284.27 281
15285.44 259
15286.61 302
15287.77 314
15288.94 294
15290.11 266
15291.28 282
15292.44 280
15293.61 327
15294.78 323
15295.95 272
15297.12 281
15298.28 284
15299.45 297
15300.62 296
15301.79 278
15302.96 307
15304.12 312
15305.29 312
15306.46 295
15307.63 272
15308.80 286
15309.97 305
15311.14 306
15312.30 305
15313.47 294
15314.64 278
15315.81 348
15316.98 316
15318.15 309
15319.32 294
15320.49 297
15321.65 292
15322.82 294
15323.99 283
15325.16 277
15326.33 271
15327.50 308
15328.67 290
15329.84 277
15331.01 283
15332.18 308
15333.35 311
15334.52 307
15335.69 298
15336.85 293
15338.02 293
15339.19 334
15340.36 316
15341.53 285
15342.70 290
15343.87 316
15345.04 310
15346.21 310
15347.38 276
15348.55 278
15349.72 302
15350.89 302
15352.06 322
15353.23 321
15354.40 283
15355.57 310
15356.74 301
15357.91 320
15359.08 295
15360.25 320
15361.43 296
15362.60 294
15363.77 283
15364.94 310
15366.11 331
15367.28 308
15368.45 317
15369.62 323
15370.79 267
15371.96 290
15373.13 298
15374.30 299
15375.47 283
15376.65 292
15377.82 291
15378.99 324
15380.16 325
15381.33 298
15382.50 285
15383.67 302
15384.84 357
15386.02 330
15387.19 304
15388.36 315
15389.53 299
15390.70 319
15391.87 320
15393.04 317
15394.22 288
15395.39 319
15396.56 304
15397.73 316
15398.90 318
15400.08 324
15401.25 325
15402.42 320
15403.59 314
15404.76 292
15405.94 279
15407.11 312
15408.28 299
15409.45 295
15410.63 288
15411.80 320
15412.97 277
15414.14 277
15415.31 275
15416.49 275
15417.66 298
15418.83 286
15420.01 277
15421.18 276
15422.35 284
15423.52 276
15424.70 274
15425.87 273
15427.04 273
15428.22 279
15429.39 285
15430.56 279
15431.73 264
15432.91 282
15434.08 295
15435.25 299
15436.43 274
15437.60 265
15438.77 254
15439.95 314
15441.12 293
15442.30 281
15443.47 262
15444.64 269
15445.82 315
15446.99 311
15448.16 277
15449.34 293
15450.51 266
15451.69 300
15452.86 286
15454.03 299
15455.21 261
15456.38 258
15457.56 271
15458.73 265
15459.90 239
15461.08 261
15462.25 264
15463.43 264
15464.60 261
15465.78 279
15466.95 310
15468.12 294
15469.30 302
15470.47 295
15471.65 286
15472.82 263
15474.00 302
15475.17 290
15476.35 289
15477.52 265
15478.70 272
15479.87 322
15481.05 314
15482.22 289
15483.40 271
15484.57 295
15485.75 323
15486.92 276
15488.10 252
15489.27 269
15490.45 285
15491.62 312
15492.80 277
15493.98 274
15495.15 281
15496.33 271
15497.50 306
15498.68 284
15499.85 246
15501.03 253
15502.21 278
15503.38 270
15504.56 284
15505.73 278
15506.91 310
15508.09 310
15509.26 256
15510.44 303
15511.61 295
15512.79 295
15513.97 263
15515.14 278
15516.32 289
15517.50 305
15518.67 279
15519.85 269
15521.02 254
15522.20 248
15523.38 266
15524.55 301
15525.73 299
15526.91 285
15528.09 291
15529.26 306
15530.44 306
15531.62 283
15532.79 280
15533.97 327
15535.15 301
15536.32 289
15537.50 286
15538.68 287
15539.86 303
15541.03 288
15542.21 290
15543.39 287
15544.57 287
15545.74 285
15546.92 254
15548.10 309
15549.28 292
15550.45 317
15551.63 293
15552.81 298
15553.99 317
15555.16 290
15556.34 282
15557.52 283
15558.70 302
15559.88 315
15561.05 300
15562.23 281
15563.41 316
15564.59 322
15565.77 291
15566.95 264
15568.12 295
15569.30 286
15570.48 273
15571.66 286
15572.84 321
15574.02 314
15575.19 285
15576.37 343
15577.55 318
15578.73 323
15579.91 311
15581.09 311
15582.27 314
15583.45 306
15584.62 306
15585.80 290
15586.98 294
15588.16 311
15589.34 321
15590.52 328
15591.70 328
15592.88 339
15594.06 338
15595.24 329
15596.42 320
15597.60 332
15598.78 327
15599.96 325
15601.14 344
15602.31 335
15603.49 353
15604.67 348
15605.85 353
15607.03 329
15608.21 356
15609.39 357
15610.57 324
15611.75 325
15612.93 322
15614.11 326
15615.29 338
15616.47 334
15617.65 346
15618.83 356
15620.01 335
15621.19 344
15622.38 338
15623.56 362
15624.74 373
15625.92 388
15627.10 350
15628.28 335
15629.46 343
15630.64 364
15631.82 396
15633.00 327
15634.18 343
15635.36 352
15636.54 370
15637.72 390
15638.91 333
15640.09 369
15641.27 360
15642.45 402
15643.63 358
15644.81 367
15645.99 355
15647.17 356
15648.36 345
15649.54 343
15650.72 361
15651.90 375
15653.08 367
15654.26 403
15655.44 383
15656.63 396
15657.81 377
15658.99 386
15660.17 370
15661.35 378
15662.54 386
15663.72 343
15664.90 389
15666.08 421
15667.26 368
15668.45 347
15669.63 377
15670.81 376
15671.99 380
15673.17 413
15674.36 383
15675.54 360
15676.72 387
15677.90 385
15679.09 400
15680.27 380
15681.45 377
15682.63 387
15683.82 396
15685.00 410
15686.18 365
15687.37 367
15688.55 375
15689.73 392
15690.91 333
15692.10 376
15693.28 379
15694.46 365
15695.65 377
15696.83 350
15698.01 369
15699.20 357
15700.38 392
15701.56 404
15702.75 371
15703.93 395
15705.11 371
15706.30 376
15707.48 380
15708.66 414
15709.85 406
15711.03 432
15712.22 395
15713.40 385
15714.58 403
15715.77 384
15716.95 389
15718.14 407
15719.32 400
15720.50 426
15721.69 411
15722.87 429
15724.06 416
15725.24 373
15726.43 394
15727.61 389
15728.79 400
15729.98 438
15731.16 389
15732.35 411
15733.53 405
15734.72 416
15735.90 430
15737.09 418
15738.27 413
15739.46 407
15740.64 437
15741.83 407
15743.01 449
15744.20 413
15745.38 448
15746.57 428
15747.75 411
15748.94 436
15750.12 444
15751.31 442
15752.49 418
15753.68 405
15754.86 397
15756.05 440
15757.23 405
15758.42 443
15759.60 410
15760.79 459
15761.98 426
15763.16 410
15764.35 395
15765.53 412
15766.72 406
15767.90 431
15769.09 443
15770.28 409
15771.46 415
15772.65 435
15773.83 428
15775.02 421
15776.21 414
15777.39 407
15778.58 398
15779.77 381
15780.95 395
15782.14 417
15783.33 416
15784.51 428
15785.70 373
15786.89 392
15788.07 425
15789.26 390
15790.45 392
15791.63 377
15792.82 392
15794.01 404
15795.19 404
15796.38 395
15797.57 388
15798.75 380
15799.94 368
15801.13 355
15802.32 355
15803.50 358
15804.69 361
15805.88 362
15807.06 381
15808.25 381
15809.44 363
15810.63 377
15811.81 329
15813.00 345
15814.19 365
15815.38 369
15816.57 399
15817.75 375
15818.94 358
15820.13 358
15821.32 375
15822.50 338
15823.69 345
15824.88 361
15826.07 339
15827.26 324
15828.44 321
15829.63 355
15830.82 357
15832.01 342
15833.20 375
15834.39 355
15835.57 344
15836.76 360
15837.95 358
15839.14 341
15840.33 311
15841.52 340
15842.71 379
15843.90 357
15845.08 353
15846.27 355
15847.46 331
15848.65 324
15849.84 353
15851.03 331
15852.22 336
15853.41 319
15854.60 358
15855.79 342
15856.97 354
15858.16 332
15859.35 345
15860.54 355
15861.73 351
15862.92 358
15864.11 344
15865.30 359
15866.49 372
15867.68 389
15868.87 307
15870.06 352
15871.25 349
15872.44 350
15873.63 358
15874.82 379
15876.01 378
15877.20 364
15878.39 356
15879.58 326
15880.77 378
15881.96 352
15883.15 344
15884.34 352
15885.53 348
15886.72 348
15887.91 386
15889.10 385
15890.29 365
15891.48 380
15892.67 378
15893.86 372
15895.05 363
15896.24 382
15897.44 386
15898.63 368
15899.82 391
15901.01 414
15902.20 379
15903.39 353
15904.58 355
15905.77 359
15906.96 353
15908.15 357
15909.35 348
15910.54 346
15911.73 378
15912.92 344
15914.11 351
15915.30 375
15916.49 371
15917.69 351
15918.88 386
15920.07 362
15921.26 367
15922.45 397
15923.64 401
15924.84 390
15926.03 373
15927.22 371
15928.41 412
15929.60 376
15930.80 374
15931.99 412
15933.18 415
15934.37 406
15935.56 454
15936.76 414
15937.95 342
15939.14 373
15940.33 358
15941.53 334
15942.72 321
15943.91 360
15945.10 370
15946.30 386
15947.49 338
15948.68 327
15949.87 355
15951.07 347
15952.26 302
15953.45 322
15954.65 322
15955.84 319
15957.03 299
15958.22 307
15959.42 308
15960.61 313
15961.80 318
15963.00 313
15964.19 342
15965.38 291
15966.58 310
15967.77 295
15968.96 296
15970.16 332
15971.35 291
15972.54 305
15973.74 277
15974.93 309
15976.13 307
15977.32 323
15978.51 291
15979.71 317
15980.90 297
15982.09 309
15983.29 302
15984.48 300
15985.68 320
15986.87 314
15988.06 304
15989.26 319
15990.45 316
15991.65 273
15992.84 264
15994.04 266
15995.23 313
15996.43 282
15997.62 310
15998.81 291
16000.01 308
16001.20 299
16002.40 268
16003.59 277
16004.79 268
16005.98 293
16007.18 278
16008.37 271
16009.57 284
16010.76 282
16011.96 281
16013.15 299
16014.35 285
16015.54 308
16016.74 274
16017.93 256
16019.13 290
16020.32 306
16021.52 275
16022.72 313
16023.91 294
16025.11 283
16026.30 286
16027.50 268
16028.69 285
16029.89 257
16031.08 278
16032.28 254
16033.48 264
16034.67 272
16035.87 264
16037.06 286
16038.26 277
16039.46 287
16040.65 265
16041.85 269
16043.05 262
16044.24 275
16045.44 292
16046.63 274
16047.83 283
16049.03 284
16050.22 324
16051.42 296
16052.62 259
16053.81 271
16055.01 259
16056.21 263
16057.40 268
16058.60 277
16059.80 293
16060.99 270
16062.19 242
16063.39 282
16064.58 288
16065.78 234
16066.98 268
16068.18 254
16069.37 282
16070.57 269
16071.77 274
16072.97 245
16074.16 257
16075.36 267
16076.56 255
16077.76 298
16078.95 257
16080.15 263
16081.35 274
16082.55 296
16083.74 256
16084.94 272
16086.14 246
16087.34 270
16088.53 274
16089.73 258
16090.93 280
16092.13 280
16093.33 275
16094.53 270
16095.72 268
16096.92 242
16098.12 264
16099.32 265
16100.52 279
16101.72 248
16102.91 246
16104.11 249
16105.31 274
16106.51 259
16107.71 243
16108.91 236
16110.11 245
16111.30 272
16112.50 274
16113.70 245
16114.90 246
16116.10 274
16117.30 277
16118.50 262
16119.70 231
16120.90 233
16122.10 235
16123.29 286
16124.49 285
16125.69 258
16126.89 235
16128.09 263
16129.29 256
16130.49 279
16131.69 243
16132.89 245
16134.09 281
16135.29 285
16136.49 259
16137.69 259
16138.89 255
16140.09 263
16141.29 257
16142.49 250
16143.69 247
16144.89 266
16146.09 272
16147.29 278
16148.49 279
16149.69 264
16150.89 266
16152.09 290
16153.29 270
16154.49 248
16155.69 250
16156.89 280
16158.09 258
16159.29 247
16160.49 237
16161.69 251
16162.89 285
16164.09 262
16165.30 249
16166.50 239
16167.70 267
16168.90 278
16170.10 264
16171.30 248
16172.50 235
16173.70 253
16174.90 254
16176.10 254
16177.31 265
16178.51 243
16179.71 262
16180.91 260
16182.11 268
16183.31 234
16184.51 255
16185.72 259
16186.92 287
16188.12 253
16189.32 247
16190.52 253
16191.72 250
16192.93 290
16194.13 254
16195.33 261
16196.53 241
16197.73 251
16198.94 284
16200.14 275
16201.34 255
16202.54 259
16203.74 248
16204.95 264
16206.15 271
16207.35 254
16208.55 265
16209.76 274
16210.96 283
16212.16 225
16213.36 257
16214.57 222
16215.77 260
16216.97 268
16218.17 257
16219.38 284
16220.58 281
16221.78 285
16222.99 260
16224.19 261
16225.39 267
16226.59 268
16227.80 283
16229.00 263
16230.20 246
16231.41 281
16232.61 294
16233.81 289
16235.02 286
16236.22 279
16237.42 265
16238.63 304
16239.83 261
16241.04 269
16242.24 265
16243.44 263
16244.65 262
16245.85 245
16247.05 283
16248.26 273
16249.46 274
16250.67 290
16251.87 279
16253.07 285
16254.28 282
16255.48 304
16256.69 310
16257.89 301
16259.09 322
16260.30 337
16261.50 315
16262.71 308
16263.91 273
16265.12 300
16266.32 270
16267.53 317
16268.73 298
16269.94 286
16271.14 289
16272.34 295
16273.55 291
16274.75 310
16275.96 316
16277.16 293
16278.37 286
16279.57 284
16280.78 265
16281.98 266
16283.19 310
16284.39 330
16285.60 328
16286.81 304
16288.01 319
16289.22 279
16290.42 304
16291.63 319
16292.83 350
16294.04 291
16295.24 301
16296.45 289
16297.66 329
16298.86 309
16300.07 322
16301.27 342
16302.48 308
16303.68 315
16304.89 323
16306.10 348
16307.30 312
16308.51 332
16309.71 281
16310.92 301
16312.13 311
16313.33 310
16314.54 294
16315.75 312
16316.95 302
16318.16 291
16319.37 310
16320.57 288
16321.78 300
16322.99 292
16324.19 290
16325.40 284
16326.61 297
16327.81 304
16329.02 273
16330.23 282
16331.43 268
16332.64 262
16333.85 278
16335.05 300
16336.26 271
16337.47 286
16338.68 273
16339.88 271
16341.09 297
16342.30 296
16343.51 273
16344.71 260
16345.92 253
16347.13 275
16348.34 246
16349.54 311
16350.75 274
16351.96 262
16353.17 245
16354.37 252
16355.58 234
16356.79 253
16358.00 267
16359.21 260
16360.41 265
16361.62 233
16362.83 266
16364.04 267
16365.25 262
16366.45 241
16367.66 260
16368.87 270
16370.08 267
16371.29 242
16372.50 261
16373.71 267
16374.91 264
16376.12 250
16377.33 255
16378.54 260
16379.75 266
16380.96 265
16382.17 237
16383.38 245
16384.58 250
16385.79 273
16387.00 267
16388.21 256
16389.42 254
16390.63 261
16391.84 260
16393.05 274
16394.26 266
16395.47 276
16396.68 267
16397.89 260
16399.09 254
16400.30 225
16401.51 232
16402.72 252
16403.93 271
16405.14 275
16406.35 258
16407.56 242
16408.77 247
16409.98 238
16411.19 257
16412.40 254
16413.61 252
16414.82 253
16416.03 247
16417.24 249
16418.45 218
16419.66 244
16420.87 227
16422.08 237
16423.29 234
16424.50 253
16425.71 251
16426.92 250
16428.14 230
16429.35 237
16430.56 249
16431.77 244
16432.98 225
16434.19 236
16435.40 272
16436.61 236
16437.82 208
16439.03 223
16440.24 251
16441.45 264
16442.67 249
16443.88 230
16445.09 237
16446.30 238
16447.51 252
16448.72 258
16449.93 234
16451.14 256
16452.36 237
16453.57 264
16454.78 228
16455.99 226
16457.20 246
16458.41 253
16459.63 258
16460.84 271
16462.05 235
16463.26 228
16464.47 249
16465.68 221
16466.90 210
16468.11 217
16469.32 207
16470.53 191
16471.74 217
16472.96 225
16474.17 247
16475.38 221
16476.59 219
16477.81 200
16479.02 220
16480.23 237
16481.44 211
16482.66 227
16483.87 226
16485.08 212
16486.29 234
16487.51 207
16488.72 234
16489.93 223
16491.15 237
16492.36 249
16493.57 253
16494.78 247
16496.00 197
16497.21 231
16498.42 238
16499.64 249
16500.85 232
16502.06 267
16503.28 251
16504.49 237
16505.70 222
16506.92 221
16508.13 242
16509.34 241
16510.56 252
16511.77 241
16512.98 221
16514.20 227
16515.41 241
16516.63 227
16517.84 239
16519.05 224
16520.27 216
16521.48 212
16522.70 236
16523.91 197
16525.12 190
16526.34 211
16527.55 195
16528.77 225
16529.98 231
16531.20 238
16532.41 254
16533.62 252
16534.84 246
16536.05 204
16537.27 224
16538.48 225
16539.70 236
16540.91 238
16542.13 219
16543.34 219
16544.56 198
16545.77 207
16546.99 238
16548.20 250
16549.42 223
16550.63 251
16551.85 272
16553.06 258
16554.28 240
16555.49 231
16556.71 229
16557.92 236
16559.14 229
16560.35 234
16561.57 239
16562.78 241
16564.00 232
16565.21 255
16566.43 245
16567.65 234
16568.86 252
16570.08 257
16571.29 266
16572.51 220
16573.73 243
16574.94 248
16576.16 244
16577.37 230
16578.59 211
16579.81 218
16581.02 225
16582.24 246
16583.45 256
16584.67 250
16585.89 260
16587.10 243
16588.32 245
16589.54 255
16590.75 262
16591.97 217
16593.19 245
16594.40 255
16595.62 233
16596.84 227
16598.05 241
16599.27 237
16600.49 215
16601.70 253
16602.92 250
16604.14 244
16605.35 223
16606.57 216
16607.79 244
16609.01 212
16610.22 224
16611.44 234
16612.66 237
16613.88 242
16615.09 213
16616.31 236
16617.53 233
16618.75 225
16619.96 222
16621.18 254
16622.40 206
16623.62 205
16624.83 228
16626.05 223
16627.27 240
16628.49 220
16629.71 222
16630.92 233
16632.14 252
16633.36 220
16634.58 213
16635.80 196
16637.01 206
16638.23 239
16639.45 241
16640.67 231
16641.89 186
16643.11 222
16644.32 233
16645.54 246
16646.76 274
16647.98 241
16649.20 245
16650.42 224
16651.64 219
16652.86 229
16654.07 231
16655.29 217
16656.51 205
16657.73 212
16658.95 212
16660.17 214
16661.39 222
16662.61 257
16663.83 238
16665.05 224
16666.27 222
16667.48 223
16668.70 202
16669.92 228
16671.14 258
16672.36 272
16673.58 239
16674.80 209
16676.02 197
16677.24 184
16678.46 227
16679.68 238
16680.90 226
16682.12 215
16683.34 229
16684.56 236
16685.78 227
16687.00 234
16688.22 231
16689.44 226
16690.66 220
16691.88 222
16693.10 228
16694.32 234
16695.54 202
16696.76 241
16697.98 257
16699.20 235
16700.42 231
16701.64 248
16702.87 224
16704.09 243
16705.31 218
16706.53 212
16707.75 227
16708.97 224
16710.19 212
16711.41 226
16712.63 216
16713.85 201
16715.07 223
16716.30 218
16717.52 238
16718.74 203
16719.96 224
16721.18 218
16722.40 211
16723.62 198
16724.85 212
16726.07 204
16727.29 225
16728.51 239
16729.73 235
16730.95 218
16732.17 237
16733.40 220
16734.62 218
16735.84 242
16737.06 194
16738.28 217
16739.51 227
16740.73 206
16741.95 224
16743.17 227
16744.39 229
16745.62 225
16746.84 215
16748.06 215
16749.28 241
16750.51 213
16751.73 194
16752.95 219
16754.17 230
16755.40 205
16756.62 234
16757.84 182
16759.06 206
16760.29 236
16761.51 193
16762.73 200
16763.96 212
16765.18 226
16766.40 243
16767.62 222
16768.85 213
16770.07 234
16771.29 231
16772.52 229
16773.74 228
16774.96 227
16776.19 218
16777.41 199
16778.63 208
16779.86 227
16781.08 212
16782.30 221
16783.53 228
16784.75 224
16785.97 229
16787.20 212
16788.42 207
16789.65 209
16790.87 201
16792.09 218
16793.32 236
16794.54 205
16795.77 200
16796.99 224
16798.21 222
16799.44 200
16800.66 216
16801.89 210
16803.11 233
16804.34 233
16805.56 195
16806.78 205
16808.01 231
16809.23 227
16810.46 209
16811.68 253
16812.91 251
16814.13 251
16815.36 235
16816.58 239
16817.81 227
16819.03 235
16820.26 221
16821.48 224
16822.71 225
16823.93 231
16825.16 240
16826.38 230
16827.61 221
16828.83 237
16830.06 209
16831.28 227
16832.51 225
16833.73 221
16834.96 244
16836.19 241
16837.41 249
16838.64 199
16839.86 229
16841.09 242
16842.31 223
16843.54 211
16844.76 231
16845.99 232
16847.22 219
16848.44 242
16849.67 236
16850.89 222
16852.12 228
16853.35 288
16854.57 257
16855.80 251
16857.03 235
16858.25 251
16859.48 249
16860.71 251
16861.93 251
16863.16 253
16864.38 230
16865.61 260
16866.84 249
16868.06 272
16869.29 258
16870.52 264
16871.74 277
16872.97 296
16874.20 274
16875.43 250
16876.65 254
16877.88 310
16879.11 275
16880.33 286
16881.56 270
16882.79 255
16884.02 281
16885.24 275
16886.47 277
16887.70 299
16888.93 267
16890.15 338
16891.38 289
16892.61 277
16893.84 282
16895.06 276
16896.29 286
16897.52 288
16898.75 268
16899.97 249
16901.20 235
16902.43 264
16903.66 253
16904.89 229
16906.11 263
16907.34 267
16908.57 236
16909.80 234
16911.03 260
16912.26 226
16913.48 248
16914.71 227
16915.94 218
16917.17 224
16918.40 268
16919.63 242
16920.85 245
16922.08 234
16923.31 268
16924.54 247
16925.77 249
16927.00 242
16928.23 241
16929.46 241
16930.69 232
16931.91 207
16933.14 209
16934.37 225
16935.60 206
16936.83 238
16938.06 207
16939.29 216
16940.52 221
16941.75 201
16942.98 232
16944.21 226
16945.44 217
16946.67 241
16947.90 229
16949.13 228
16950.35 239
16951.58 204
16952.81 223
16954.04 235
16955.27 219
16956.50 209
16957.73 231
16958.96 232
16960.19 226
16961.42 202
16962.65 241
16963.88 230
16965.11 222
16966.34 202
16967.58 205
16968.81 192
16970.04 218
16971.27 233
16972.50 238
16973.73 197
16974.96 208
16976.19 238
16977.42 244
16978.65 212
16979.88 202
16981.11 228
16982.34 231
16983.57 220
16984.80 204
16986.04 225
16987.27 222
16988.50 211
16989.73 238
16990.96 204
16992.19 223
16993.42 218
16994.65 218
16995.88 225
16997.12 214
16998.35 199
16999.58 220
17000.81 237
17002.04 224
17003.27 210
17004.51 241
17005.74 246
17006.97 211
17008.20 212
17009.43 200
17010.66 245
17011.90 211
17013.13 222
17014.36 206
17015.59 215
17016.82 226
17018.06 228
17019.29 223
17020.52 234
17021.75 203
17022.99 209
17024.22 211
17025.45 181
17026.68 207
17027.92 217
17029.15 200
17030.38 181
17031.61 196
17032.85 223
17034.08 221
17035.31 210
17036.54 221
17037.78 208
17039.01 203
17040.24 214
17041.48 191
17042.71 207
17043.94 223
17045.18 222
17046.41 210
17047.64 176
17048.88 220
17050.11 235
17051.34 219
17052.58 214
17053.81 180
17055.04 209
17056.28 213
17057.51 174
17058.74 192
17059.98 203
17061.21 189
17062.44 201
17063.68 195
17064.91 202
17066.15 199
17067.38 221
17068.61 194
17069.85 195
17071.08 197
17072.32 183
17073.55 192
17074.78 197
17076.02 199
17077.25 196
17078.49 211
17079.72 189
17080.96 194
17082.19 208
17083.42 217
17084.66 186
17085.89 190
17087.13 207
17088.36 175
17089.60 200
17090.83 177
17092.07 205
17093.30 201
17094.54 187
17095.77 187
17097.01 207
17098.24 194
17099.48 192
17100.71 204
17101.95 218
17103.18 183
17104.42 195
17105.65 221
17106.89 187
17108.12 204
17109.36 196
17110.60 204
17111.83 187
17113.07 168
17114.30 203
17115.54 243
17116.77 231
17118.01 218
17119.25 220
17120.48 205
17121.72 202
17122.95 190
17124.19 186
17125.43 178
17126.66 218
17127.90 205
17129.13 199
17130.37 182
17131.61 156
17132.84 188
17134.08 207
17135.32 194
17136.55 177
17137.79 191
17139.02 206
17140.26 219
17141.50 207
17142.73 207
17143.97 194
17145.21 207
17146.44 192
17147.68 197
17148.92 195
17150.16 180
17151.39 187
17152.63 206
17153.87 188
17155.10 182
17156.34 217
17157.58 203
17158.82 185
17160.05 185
17161.29 179
17162.53 194
17163.76 215
17165.00 193
17166.24 187
17167.48 210
17168.72 202
17169.95 188
17171.19 205
17172.43 179
17173.67 224
17174.90 190
17176.14 194
17177.38 183
17178.62 169
17179.86 201
17181.09 205
17182.33 217
17183.57 210
17184.81 186
17186.05 186
17187.28 179
17188.52 174
17189.76 193
17191.00 171
17192.24 190
17193.48 191
17194.72 194
17195.95 173
17197.19 175
17198.43 212
17199.67 213
17200.91 185
17202.15 188
17203.39 203
17204.63 205
17205.86 205
17207.10 164
17208.34 165
17209.58 181
17210.82 190
17212.06 179
17213.30 193
17214.54 195
17215.78 184
17217.02 194
17218.26 202
17219.50 195
17220.74 179
17221.97 172
17223.21 179
17224.45 191
17225.69 191
17226.93 178
17228.17 175
17229.41 194
17230.65 186
17231.89 180
17233.13 191
17234.37 203
17235.61 186
17236.85 164
17238.09 216
17239.33 201
17240.57 198
17241.81 190
17243.05 196
17244.29 176
17245.53 167
17246.77 163
17248.02 179
17249.26 200
17250.50 195
17251.74 194
17252.98 177
17254.22 199
17255.46 176
17256.70 210
17257.94 165
17259.18 187
17260.42 194
17261.66 183
17262.90 163
17264.15 196
17265.39 180
17266.63 197
17267.87 172
17269.11 152
17270.35 181
17271.59 204
17272.83 195
17274.08 170
17275.32 180
17276.56 181
17277.80 170
17279.04 176
17280.28 182
17281.52 179
17282.77 204
17284.01 208
17285.25 191
17286.49 169
17287.73 186
17288.98 180
17290.22 180
17291.46 171
17292.70 182
17293.94 207
17295.19 188
17296.43 185
17297.67 187
17298.91 164
17300.16 171
17301.40 188
17302.64 159
17303.88 157
17305.13 180
17306.37 151
17307.61 179
17308.85 166
17310.10 158
17311.34 159
17312.58 185
17313.82 169
17315.07 166
17316.31 160
17317.55 182
17318.80 165
17320.04 181
17321.28 191
17322.53 212
17323.77 187
17325.01 183
17326.26 192
17327.50 174
17328.74 166
17329.99 168
17331.23 183
17332.47 185
17333.72 172
17334.96 187
17336.20 183
17337.45 164
17338.69 153
17339.93 159
17341.18 174
17342.42 184
17343.67 169
17344.91 177
17346.15 169
17347.40 167
17348.64 162
17349.89 204
17351.13 188
17352.37 172
17353.62 200
17354.86 217
17356.11 199
17357.35 192
17358.60 181
17359.84 181
17361.09 157
17362.33 160
17363.57 188
17364.82 177
17366.06 207
17367.31 188
17368.55 200
17369.80 178
17371.04 187
17372.29 179
17373.53 202
17374.78 192
17376.02 160
17377.27 199
17378.51 184
17379.76 194
17381.00 172
17382.25 166
17383.50 172
17384.74 186
17385.99 173
17387.23 181
17388.48 196
17389.72 179
17390.97 164
17392.21 174
17393.46 175
17394.71 180
17395.95 194
17397.20 175
17398.44 165
17399.69 191
17400.93 189
17402.18 166
17403.43 172
17404.67 166
17405.92 157
17407.17 182
17408.41 185
17409.66 199
17410.90 192
17412.15 199
17413.40 204
17414.64 190
17415.89 170
17417.14 171
17418.38 178
17419.63 171
17420.88 179
17422.12 181
17423.37 175
17424.62 200
17425.86 167
17427.11 152
17428.36 167
17429.60 182
17430.85 181
17432.10 185
17433.35 174
17434.59 193
17435.84 173
17437.09 195
17438.33 209
17439.58 173
17440.83 172
17442.08 182
17443.32 190
17444.57 162
17445.82 158
17447.07 182
17448.32 209
17449.56 184
17450.81 187
17452.06 171
17453.31 173
17454.55 182
17455.80 191
17457.05 205
17458.30 181
17459.55 206
17460.79 210
17462.04 197
17463.29 182
17464.54 201
17465.79 196
17467.04 202
17468.28 192
17469.53 190
17470.78 166
17472.03 184
17473.28 164
17474.53 172
17475.78 187
17477.02 208
17478.27 209
17479.52 208
17480.77 187
17482.02 194
17483.27 186
17484.52 191
17485.77 189
17487.02 209
17488.26 180
17489.51 201
17490.76 190
17492.01 194
17493.26 191
17494.51 206
17495.76 182
17497.01 182
17498.26 195
17499.51 191
17500.76 199
17502.01 185
17503.26 189
17504.51 147
17505.76 182
17507.01 220
17508.26 214
17509.51 202
17510.76 194
17512.01 221
17513.26 228
17514.51 228
17515.76 221
17517.01 189
17518.26 220
17519.51 227
17520.76 207
17522.01 197
17523.26 214
17524.51 209
17525.76 219
17527.01 193
17528.26 199
17529.51 183
17530.76 210
17532.01 233
17533.26 206
17534.51 204
17535.76 243
17537.01 223
17538.27 189
17539.52 195
17540.77 197
17542.02 191
17543.27 192
17544.52 196
17545.77 167
17547.02 164
17548.27 188
17549.53 197
17550.78 202
17552.03 184
17553.28 194
17554.53 210
17555.78 210
17557.03 193
17558.29 187
17559.54 190
17560.79 221
17562.04 207
17563.29 222
17564.54 197
17565.80 190
17567.05 193
17568.30 188
17569.55 227
17570.80 201
17572.06 181
17573.31 216
17574.56 180
17575.81 175
17577.07 185
17578.32 197
17579.57 195
17580.82 192
17582.08 197
17583.33 181
17584.58 215
17585.83 210
17587.09 220
17588.34 235
17589.59 206
17590.84 222
17592.10 202
17593.35 201
17594.60 226
17595.86 194
17597.11 224
17598.36 207
17599.61 188
17600.87 185
17602.12 186
17603.37 225
17604.63 246
17605.88 232
17607.13 217
17608.39 217
17609.64 210
17610.89 181
17612.15 210
17613.40 214
17614.66 214
17615.91 194
17617.16 210
17618.42 213
17619.67 202
17620.92 223
17622.18 202
17623.43 204
17624.69 233
17625.94 191
17627.19 229
17628.45 220
17629.70 199
17630.96 201
17632.21 195
17633.47 215
17634.72 206
17635.97 208
17637.23 195
17638.48 211
17639.74 187
17640.99 192
17642.25 185
17643.50 190
17644.76 204
17646.01 195
17647.27 156
17648.52 166
17649.78 198
17651.03 204
17652.28 190
17653.54 174
17654.80 196
17656.05 199
17657.31 200
17658.56 217
17659.82 171
17661.07 208
17662.33 212
17663.58 235
17664.84 195
17666.09 197
17667.35 196
17668.60 178
17669.86 166
17671.11 159
17672.37 189
17673.63 171
17674.88 173
17676.14 174
17677.39 174
17678.65 193
17679.91 187
17681.16 188
17682.42 181
17683.67 188
17684.93 179
17686.19 166
17687.44 192
17688.70 191
17689.95 172
17691.21 173
17692.47 185
17693.72 173
17694.98 187
17696.24 167
17697.49 184
17698.75 173
17700.01 190
17701.26 196
17702.52 197
17703.78 186
17705.03 189
17706.29 174
17707.55 200
17708.81 200
17710.06 171
17711.32 154
17712.58 162
17713.83 173
17715.09 174
17716.35 142
17717.61 148
17718.86 178
17720.12 182
17721.38 181
17722.63 181
17723.89 182
17725.15 175
17726.41 186
17727.67 190
17728.92 182
17730.18 172
17731.44 184
17732.70 172
17733.95 154
17735.21 177
17736.47 177
17737.73 191
17738.99 189
17740.24 186
17741.50 171
17742.76 162
17744.02 160
17745.28 184
17746.54 176
17747.79 188
17749.05 179
17750.31 168
17751.57 193
17752.83 160
17754.09 169
17755.35 160
17756.60 165
17757.86 175
17759.12 167
17760.38 161
17761.64 161
17762.90 180
17764.16 178
17765.42 179
17766.67 180
17767.93 188
17769.19 191
17770.45 193
17771.71 168
17772.97 171
17774.23 140
17775.49 165
17776.75 186
17778.01 180
17779.27 160
17780.53 165
17781.79 176
17783.05 188
17784.31 181
17785.57 144
17786.83 170
17788.09 175
17789.35 190
17790.61 173
17791.87 173
17793.13 155
17794.39 175
17795.65 199
17796.91 173
17798.17 154
17799.43 183
17800.69 175
17801.95 168
17803.21 166
17804.47 177
17805.73 186
17806.99 176
17808.25 158
17809.51 163
17810.77 151
17812.03 171
17813.29 168
17814.55 187
17815.81 167
17817.07 151
17818.33 162
17819.60 166
17820.86 175
17822.12 142
17823.38 173
17824.64 184
17825.90 157
17827.16 161
17828.42 162
17829.68 160
17830.95 165
17832.21 170
17833.47 173
17834.73 175
17835.99 158
17837.25 167
17838.51 155
17839.78 169
17841.04 166
17842.30 176
17843.56 177
17844.82 170
17846.08 173
17847.35 154
17848.61 164
17849.87 168
17851.13 162
17852.39 167
17853.66 169
17854.92 142
17856.18 196
17857.44 167
17858.71 186
17859.97 168
17861.23 186
17862.49 176
17863.76 153
17865.02 170
17866.28 158
17867.54 162
17868.81 146
17870.07 153
17871.33 138
17872.59 139
17873.86 150
17875.12 163
17876.38 168
17877.65 152
17878.91 168
17880.17 171
17881.44 157
17882.70 177
17883.96 154
17885.22 176
17886.49 160
17887.75 169
17889.01 169
17890.28 167
17891.54 164
17892.81 171
17894.07 159
17895.33 157
17896.60 149
17897.86 171
17899.12 181
17900.39 159
17901.65 176
17902.92 172
17904.18 162
17905.44 160
17906.71 157
17907.97 152
17909.24 161
17910.50 208
17911.76 172
17913.03 146
17914.29 134
17915.56 166
17916.82 168
17918.09 163
17919.35 153
17920.61 135
17921.88 156
17923.14 162
17924.41 185
17925.67 172
17926.94 151
17928.20 155
17929.47 167
17930.73 160
17932.00 163
17933.26 160
17934.53 158
17935.79 148
17937.06 147
17938.32 164
17939.59 162
17940.85 151
17942.12 137
17943.38 157
17944.65 148
17945.91 171
17947.18 181
17948.44 153
17949.71 154
17950.98 154
17952.24 167
17953.51 137
17954.77 157
17956.04 152
17957.30 174
17958.57 171
17959.84 156
17961.10 137
17962.37 175
17963.63 180
17964.90 138
17966.17 171
17967.43 184
17968.70 154
17969.96 155
17971.23 148
17972.50 135
17973.76 165
17975.03 165
17976.30 148
17977.56 128
17978.83 168
17980.10 170
17981.36 164
17982.63 153
17983.90 145
17985.16 172
17986.43 188
17987.70 150
17988.96 157
17990.23 171
17991.50 172
17992.76 194
17994.03 135
17995.30 152
17996.57 190
17997.83 204
17999.10 172
18000.37 148
18001.64 161
18002.90 168
18004.17 195
18005.44 175
18006.71 158
18007.97 145
18009.24 168
18010.51 162
18011.78 146
18013.04 136
18014.31 165
18015.58 188
18016.85 139
18018.12 141
18019.38 166
18020.65 174
18021.92 175
18023.19 178
18024.46 150
18025.72 141
18026.99 164
18028.26 166
18029.53 154
18030.80 135
18032.07 136
18033.33 172
18034.60 181
18035.87 165
18037.14 164
18038.41 190
18039.68 184
18040.95 176
18042.22 156
18043.48 153
18044.75 171
18046.02 198
18047.29 182
18048.56 159
18049.83 143
18051.10 181
18052.37 181
18053.64 170
18054.91 160
18056.17 175
18057.44 177
18058.71 174
18059.98 156
18061.25 140
18062.52 159
18063.79 195
18065.06 158
18066.33 167
18067.60 172
18068.87 178
18070.14 175
18071.41 156
18072.68 144
18073.95 178
18075.22 197
18076.49 157
18077.76 150
18079.03 172
18080.30 173
18081.57 179
18082.84 166
18084.11 164
18085.38 178
18086.65 158
18087.92 182
18089.19 177
18090.46 159
18091.73 148
18093.00 177
18094.27 188
18095.55 171
18096.82 146
18098.09 171
18099.36 175
18100.63 171
18101.90 159
18103.17 180
18104.44 168
18105.71 154
18106.98 192
18108.25 181
18109.53 156
18110.80 156
18112.07 183
18113.34 161
18114.61 149
18115.88 185
18117.15 170
18118.43 176
18119.70 174
18120.97 181
18122.24 195
18123.51 174
18124.78 149
18126.05 147
18127.33 178
18128.60 145
18129.87 156
18131.14 149
18132.41 162
18133.69 167
18134.96 142
18136.23 159
18137.50 173
18138.77 154
18140.05 163
18141.32 180
18142.59 148
18143.86 154
18145.14 170
18146.41 161
18147.68 173
18148.95 165
18150.23 149
18151.50 172
18152.77 179
18154.04 166
18155.32 140
18156.59 153
18157.86 147
18159.14 176
18160.41 162
18161.68 176
18162.96 142
18164.23 154
18165.50 160
18166.77 163
18168.05 162
18169.32 181
18170.59 181
18171.87 171
18173.14 161
18174.41 154
18175.69 152
18176.96 169
18178.24 166
18179.51 154
18180.78 160
18182.06 160
18183.33 166
18184.60 142
18185.88 169
18187.15 172
18188.43 137
18189.70 147
18190.97 157
18192.25 166
18193.52 167
18194.80 118
18196.07 150
18197.34 149
18198.62 172
18199.89 163
18201.17 145
18202.44 168
18203.72 173
18204.99 172
18206.27 154
18207.54 157
18208.82 201
18210.09 176
18211.36 159
18212.64 142
18213.91 143
18215.19 184
18216.46 177
18217.74 154
18219.01 176
18220.29 166
18221.56 180
18222.84 157
18224.11 132
18225.39 154
18226.67 166
18227.94 177
18229.22 174
18230.49 153
18231.77 119
18233.04 157
18234.32 160
18235.59 163
18236.87 162
18238.14 147
18239.42 168
18240.70 175
18241.97 153
18243.25 147
18244.52 170
18245.80 159
18247.08 179
18248.35 172
18249.63 169
18250.90 155
18252.18 139
18253.46 151
18254.73 170
18256.01 144
18257.29 169
18258.56 172
18259.84 155
18261.11 154
18262.39 144
18263.67 138
18264.94 189
18266.22 154
18267.50 123
18268.77 144
18270.05 149
18271.33 144
18272.61 156
18273.88 142
18275.16 163
18276.44 151
18277.71 169
18278.99 156
18280.27 162
18281.54 143
18282.82 151
18284.10 146
18285.38 144
18286.65 132
18287.93 164
18289.21 205
18290.49 158
18291.76 133
18293.04 158
18294.32 168
18295.60 166
18296.88 174
18298.15 164
18299.43 155
18300.71 154
18301.99 171
18303.26 179
18304.54 175
18305.82 147
18307.10 145
18308.38 159
18309.66 154
18310.93 167
18312.21 154
18313.49 168
18314.77 167
18316.05 157
18317.33 129
18318.60 152
18319.88 152
18321.16 181
18322.44 161
18323.72 154
18325.00 144
18326.28 176
18327.55 143
18328.83 144
18330.11 153
18331.39 171
18332.67 174
18333.95 163
18335.23 137
18336.51 138
18337.79 176
18339.07 165
18340.35 162
18341.62 131
18342.90 143
18344.18 169
18345.46 180
18346.74 144
18348.02 154
18349.30 164
18350.58 164
18351.86 158
18353.14 169
18354.42 161
18355.70 161
18356.98 161
18358.26 164
18359.54 182
18360.82 162
18362.10 176
18363.38 165
18364.66 156
18365.94 157
18367.22 154
18368.50 181
18369.78 146
18371.06 152
18372.34 146
18373.62 157
18374.90 161
18376.18 158
18377.46 182
18378.74 150
18380.03 143
18381.31 163
18382.59 151
18383.87 172
18385.15 161
18386.43 170
18387.71 154
18388.99 151
18390.27 158
18391.55 161
18392.83 152
18394.12 139
18395.40 165
18396.68 166
18397.96 189
18399.24 156
18400.52 170
18401.80 162
18403.08 151
18404.37 148
18405.65 157
18406.93 176
18408.21 198
18409.49 149
18410.77 163
18412.06 166
18413.34 172
18414.62 173
18415.90 170
18417.18 168
18418.47 143
18419.75 173
18421.03 166
18422.31 163
18423.59 151
18424.88 158
18426.16 172
18427.44 160
18428.72 162
18430.01 184
18431.29 171
18432.57 158
18433.85 162
18435.14 160
18436.42 179
18437.70 152
18438.98 162
18440.27 139
18441.55 125
18442.83 150
18444.12 158
18445.40 162
18446.68 153
18447.96 130
18449.25 151
18450.53 153
18451.81 163
18453.10 162
18454.38 148
18455.66 158
18456.95 147
18458.23 166
18459.51 181
18460.80 147
18462.08 158
18463.36 163
18464.65 151
18465.93 134
18467.22 159
18468.50 169
18469.78 154
18471.07 145
18472.35 162
18473.63 154
18474.92 196
18476.20 158
18477.49 167
18478.77 181
18480.05 202
18481.34 159
18482.62 165
18483.91 144
18485.19 169
18486.48 143
18487.76 148
18489.04 144
18490.33 155
18491.61 164
18492.90 146
18494.18 165
18495.47 154
18496.75 159
18498.04 167
18499.32 166
18500.61 131
18501.89 135
18503.18 138
18504.46 150
18505.75 148
18507.03 157
18508.32 124
18509.60 144
18510.89 148
18512.17 155
18513.46 173
18514.74 162
18516.03 177
18517.31 179
18518.60 162
18519.89 177
18521.17 158
18522.46 167
18523.74 184
18525.03 168
18526.31 160
18527.60 162
18528.89 174
18530.17 183
18531.46 157
18532.74 136
18534.03 165
18535.32 174
18536.60 139
18537.89 153
18539.17 167
18540.46 160
18541.75 168
18543.03 164
18544.32 161
18545.61 176
18546.89 187
18548.18 183
18549.47 143
18550.75 176
18552.04 184
18553.33 184
18554.61 152
18555.90 173
18557.19 147
18558.47 154
18559.76 160
18561.05 155
18562.33 183
18563.62 162
18564.91 171
18566.19 178
18567.48 181
18568.77 174
18570.06 175
18571.34 171
18572.63 160
18573.92 152
18575.21 160
18576.49 161
18577.78 164
18579.07 154
18580.36 158
18581.64 165
18582.93 160
18584.22 172
18585.51 175
18586.80 169
18588.08 150
18589.37 167
18590.66 175
18591.95 185
18593.24 189
18594.52 179
18595.81 152
18597.10 169
18598.39 158
18599.68 160
18600.96 173
18602.25 147
18603.54 162
18604.83 156
18606.12 185
18607.41 188
18608.70 187
18609.98 160
18611.27 184
18612.56 189
18613.85 176
18615.14 209
18616.43 177
18617.72 189
18619.01 177
18620.30 177
18621.58 160
18622.87 184
18624.16 175
18625.45 200
18626.74 179
18628.03 163
18629.32 167
18630.61 198
18631.90 193
18633.19 203
18634.48 158
18635.77 177
18637.06 184
18638.35 161
18639.64 182
18640.93 150
18642.22 148
18643.51 157
18644.80 177
18646.09 164
18647.38 147
18648.67 160
18649.96 182
18651.25 146
18652.54 149
18653.83 142
18655.12 159
18656.41 166
18657.70 152
18658.99 173
18660.28 152
18661.57 171
18662.86 158
18664.15 161
18665.44 143
18666.73 145
18668.02 173
18669.31 181
18670.60 173
18671.89 180
18673.18 163
18674.48 198
18675.77 181
18677.06 150
18678.35 149
18679.64 148
18680.93 153
18682.22 173
18683.51 160
18684.80 165
18686.10 182
18687.39 145
18688.68 165
18689.97 149
18691.26 175
18692.55 174
18693.84 179
18695.14 144
18696.43 143
18697.72 163
18699.01 152
18700.30 166
18701.60 159
18702.89 168
18704.18 159
18705.47 172
18706.76 146
18708.06 155
18709.35 156
18710.64 143
18711.93 147
18713.22 156
18714.52 172
18715.81 160
18717.10 165
18718.39 164
18719.69 159
18720.98 135
18722.27 153
18723.56 148
18724.86 152
18726.15 145
18727.44 161
18728.73 143
18730.03 152
18731.32 161
18732.61 156
18733.91 158
18735.20 154
18736.49 143
18737.79 172
18739.08 150
18740.37 143
18741.66 182
18742.96 157
18744.25 152
18745.54 157
18746.84 145
18748.13 149
18749.43 164
18750.72 163
18752.01 161
18753.31 130
18754.60 158
18755.89 140
18757.19 159
18758.48 154
18759.77 123
18761.07 134
18762.36 170
18763.66 162
18764.95 159
18766.24 125
18767.54 170
18768.83 168
18770.13 152
18771.42 168
18772.72 166
18774.01 168
18775.30 160
18776.60 175
18777.89 167
18779.19 148
18780.48 160
18781.78 165
18783.07 151
18784.37 157
18785.66 143
18786.96 154
18788.25 167
18789.55 135
18790.84 148
18792.14 147
18793.43 135
18794.73 126
18796.02 162
18797.32 170
18798.61 157
18799.91 143
18801.20 138
18802.50 142
18803.79 138
18805.09 165
18806.38 174
18807.68 156
18808.97 138
18810.27 159
18811.57 154
18812.86 156
18814.16 160
18815.45 161
18816.75 166
18818.05 141
18819.34 153
18820.64 143
18821.93 129
18823.23 118
18824.53 169
18825.82 160
18827.12 148
18828.41 152
18829.71 164
18831.01 138
18832.30 133
18833.60 118
18834.90 155
18836.19 148
18837.49 147
18838.79 164
18840.08 171
18841.38 157
18842.68 159
18843.97 165
18845.27 147
18846.57 135
18847.86 152
18849.16 135
18850.46 158
18851.75 166
18853.05 123
18854.35 147
18855.65 150
18856.94 187
18858.24 174
18859.54 153
18860.83 154
18862.13 143
18863.43 144
18864.73 151
18866.02 130
18867.32 142
18868.62 166
18869.92 146
18871.21 139
18872.51 154
18873.81 160
18875.11 142
18876.41 161
18877.70 142
18879.00 151
18880.30 156
18881.60 152
18882.90 151
18884.19 144
18885.49 141
18886.79 144
18888.09 160
18889.39 134
18890.69 123
18891.98 114
18893.28 141
18894.58 153
18895.88 138
18897.18 129
18898.48 134
18899.78 159
18901.07 122
18902.37 128
18903.67 125
18904.97 148
18906.27 149
18907.57 125
18908.87 148
18910.17 136
18911.47 162
18912.77 149
18914.06 120
18915.36 129
18916.66 132
18917.96 130
18919.26 146
18920.56 157
18921.86 141
18923.16 156
18924.46 167
18925.76 128
18927.06 135
18928.36 137
18929.66 127
18930.96 139
18932.26 138
18933.56 143
18934.86 147
18936.16 138
18937.46 148
18938.76 140
18940.06 149
18941.36 156
18942.66 132
18943.96 145
18945.26 132
18946.56 153
18947.86 145
18949.16 119
18950.46 113
18951.76 143
18953.06 133
18954.36 140
18955.66 131
18956.96 158
18958.26 147
18959.56 148
18960.87 146
18962.17 166
18963.47 160
18964.77 141
18966.07 133
18967.37 146
18968.67 134
18969.97 141
18971.27 133
18972.57 126
18973.88 146
18975.18 137
18976.48 145
18977.78 119
18979.08 132
18980.38 144
18981.68 140
18982.99 125
18984.29 146
18985.59 159
18986.89 163
18988.19 128
18989.49 163
18990.80 157
18992.10 136
18993.40 134
18994.70 141
18996.00 150
18997.31 133
18998.61 156
18999.91 155
19001.21 156
19002.51 157
19003.82 135
19005.12 138
19006.42 136
19007.72 132
19009.03 156
19010.33 134
19011.63 148
19012.93 145
19014.24 138
19015.54 152
19016.84 122
19018.15 141
19019.45 126
19020.75 160
19022.05 114
19023.36 132
19024.66 142
19025.96 136
19027.27 147
19028.57 154
19029.87 163
19031.18 147
19032.48 151
19033.78 138
19035.09 142
19036.39 124
19037.69 139
19039.00 151
19040.30 131
19041.60 120
19042.91 139
19044.21 138
19045.51 133
19046.82 130
19048.12 145
19049.43 140
19050.73 151
19052.03 146
19053.34 137
19054.64 152
19055.95 135
19057.25 151
19058.55 142
19059.86 131
19061.16 147
19062.47 153
19063.77 141
19065.08 156
19066.38 129
19067.68 155
19068.99 113
19070.29 140
19071.60 138
19072.90 149
19074.21 156
19075.51 165
19076.82 172
19078.12 128
19079.43 117
19080.73 152
19082.04 119
19083.34 124
19084.65 158
19085.95 144
19087.26 143
19088.56 132
19089.87 145
19091.17 155
19092.48 137
19093.78 130
19095.09 150
19096.39 139
19097.70 141
19099.00 136
19100.31 137
19101.62 130
19102.92 127
19104.23 152
19105.53 136
19106.84 123
19108.14 139
19109.45 150
19110.76 144
19112.06 125
19113.37 141
19114.67 133
19115.98 142
19117.29 147
19118.59 153
19119.90 130
19121.21 138
19122.51 131
19123.82 146
19125.13 139
19126.43 123
19127.74 144
19129.04 148
19130.35 177
19131.66 168
19132.96 131
19134.27 144
19135.58 159
19136.89 146
19138.19 128
19139.50 117
19140.81 151
19142.11 135
19143.42 204
19144.73 169
19146.03 160
19147.34 138
19148.65 135
19149.96 157
19151.26 150
19152.57 157
19153.88 134
19155.19 137
19156.49 159
19157.80 159
19159.11 137
19160.42 139
19161.72 156
19163.03 148
19164.34 112
19165.65 138
19166.96 135
19168.26 144
19169.57 141
19170.88 135
19172.19 158
19173.50 143
19174.80 148
19176.11 120
19177.42 138
19178.73 144
19180.04 138
19181.34 155
19182.65 137
19183.96 140
19185.27 141
19186.58 145
19187.89 131
19189.20 121
19190.50 153
19191.81 135
19193.12 144
19194.43 125
19195.74 166
19197.05 151
19198.36 159
19199.67 135
19200.98 147
19202.28 145
19203.59 163
19204.90 157
19206.21 153
19207.52 145
19208.83 134
19210.14 146
19211.45 145
19212.76 141
19214.07 139
19215.38 155
19216.69 135
19218.00 147
19219.31 156
19220.62 164
19221.93 132
19223.24 118
19224.55 145
19225.86 133
19227.17 153
19228.48 126
19229.79 130
19231.10 142
19232.41 150
19233.72 163
19235.03 148
19236.34 142
19237.65 139
19238.96 153
19240.27 126
19241.58 120
19242.89 149
19244.20 184
19245.51 151
19246.82 139
19248.13 136
19249.44 132
19250.75 128
19252.06 133
19253.37 116
19254.69 142
19256.00 163
19257.31 164
19258.62 128
19259.93 143
19261.24 172
19262.55 143
19263.86 144
19265.17 126
19266.49 144
19267.80 135
19269.11 153
19270.42 139
19271.73 151
19273.04 125
19274.35 140
19275.67 145
19276.98 120
19278.29 117
19279.60 146
19280.91 143
19282.22 149
19283.54 135
19284.85 117
19286.16 120
19287.47 141
19288.78 136
19290.10 138
19291.41 126
19292.72 136
19294.03 155
19295.34 126
19296.66 139
19297.97 158
19299.28 162
19300.59 137
19301.91 112
19303.22 128
19304.53 130
19305.84 118
19307.16 128
19308.47 139
19309.78 153
19311.10 144
19312.41 137
19313.72 124
19315.03 122
19316.35 151
19317.66 136
19318.97 147
19320.29 140
19321.60 143
19322.91 127
19324.23 135
19325.54 135
19326.85 145
19328.17 138
19329.48 130
19330.79 125
19332.11 140
19333.42 141
19334.73 123
19336.05 137
19337.36 131
19338.67 147
19339.99 146
19341.30 131
19342.62 135
19343.93 138
19345.24 131
19346.56 127
19347.87 134
19349.19 123
19350.50 133
19351.81 133
19353.13 149
19354.44 125
19355.76 134
19357.07 126
19358.39 169
19359.70 161
19361.02 134
19362.33 137
19363.64 121
19364.96 139
19366.27 128
19367.59 151
19368.90 142
19370.22 133
19371.53 155
19372.85 148
19374.16 147
19375.48 115
19376.79 125
19378.11 127
19379.42 133
19380.74 149
19382.05 158
19383.37 156
19384.68 130
19386.00 136
19387.31 146
19388.63 135
19389.95 140
19391.26 131
19392.58 143
19393.89 133
19395.21 137
19396.52 149
19397.84 175
19399.16 163
19400.47 144
19401.79 131
19403.10 122
19404.42 127
19405.73 151
19407.05 131
19408.37 118
19409.68 141
19411.00 130
19412.32 145
19413.63 122
19414.95 138
19416.26 119
19417.58 155
19418.90 133
19420.21 125
19421.53 131
19422.85 131
19424.16 122
19425.48 146
19426.80 142
19428.11 122
19429.43 132
19430.75 132
19432.06 135
19433.38 108
19434.70 132
19436.02 149
19437.33 147
19438.65 126
19439.97 129
19441.28 143
19442.60 144
19443.92 133
19445.24 130
19446.55 150
19447.87 132
19449.19 139
19450.51 134
19451.82 141
19453.14 144
19454.46 143
19455.78 136
19457.09 147
19458.41 147
19459.73 140
19461.05 126
19462.37 103
19463.68 129
19465.00 133
19466.32 154
19467.64 143
19468.96 144
19470.28 147
19471.59 159
19472.91 140
19474.23 144
19475.55 125
19476.87 152
19478.19 147
19479.50 135
19480.82 131
19482.14 137
19483.46 156
19484.78 146
19486.10 121
19487.42 119
19488.73 137
19490.05 136
19491.37 128
19492.69 136
19494.01 136
19495.33 162
19496.65 156
19497.97 145
19499.29 117
19500.61 147
19501.93 141
19503.25 126
19504.56 123
19505.88 134
19507.20 132
19508.52 124
19509.84 163
19511.16 145
19512.48 127
19513.80 135
19515.12 144
19516.44 140
19517.76 137
19519.08 147
19520.40 119
19521.72 127
19523.04 135
19524.36 131
19525.68 132
19527.00 155
19528.32 126
19529.64 123
19530.96 140
19532.28 149
19533.60 139
19534.92 125
19536.24 140
19537.56 145
19538.88 136
19540.20 113
19541.53 142
19542.85 135
19544.17 124
19545.49 114
19546.81 137
19548.13 145
19549.45 127
19550.77 140
19552.09 119
19553.41 127
19554.73 136
19556.06 131
19557.38 109
19558.70 125
19560.02 160
19561.34 147
19562.66 122
19563.98 124
19565.30 136
19566.63 145
19567.95 126
19569.27 148
19570.59 135
19571.91 134
19573.23 136
19574.56 140
19575.88 136
19577.20 162
19578.52 166
19579.84 160
19581.17 142
19582.49 156
19583.81 157
19585.13 128
19586.45 142
19587.78 129
19589.10 147
19590.42 143
19591.74 165
19593.07 139
19594.39 155
19595.71 155
19597.03 142
19598.36 138
19599.68 130
19601.00 151
19602.32 157
19603.65 152
19604.97 123
19606.29 140
19607.61 133
19608.94 125
19610.26 141
19611.58 121
19612.91 141
19614.23 143
19615.55 137
19616.88 151
19618.20 119
19619.52 128
19620.85 154
19622.17 129
19623.49 134
19624.82 145
19626.14 154
19627.46 142
19628.79 143
19630.11 124
19631.43 141
19632.76 134
19634.08 162
19635.41 140
19636.73 170
19638.05 146
19639.38 146
19640.70 138
19642.03 141
19643.35 156
19644.67 150
19646.00 160
19647.32 133
19648.65 137
19649.97 129
19651.29 162
19652.62 147
19653.94 130
19655.27 102
19656.59 162
19657.92 122
19659.24 142
19660.57 139
19661.89 144
19663.22 150
19664.54 145
19665.87 148
19667.19 140
19668.52 119
19669.84 144
19671.17 135
19672.49 136
19673.82 144
19675.14 134
19676.47 133
19677.79 154
19679.12 136
19680.44 133
19681.77 146
19683.09 138
19684.42 157
19685.74 158
19687.07 131
19688.39 141
19689.72 133
19691.05 124
19692.37 118
19693.70 145
19695.02 163
19696.35 163
19697.68 129
19699.00 127
19700.33 128
19701.65 135
19702.98 144
19704.31 145
19705.63 124
19706.96 126
19708.28 124
19709.61 146
19710.94 153
19712.26 143
19713.59 158
19714.92 156
19716.24 125
19717.57 118
19718.90 140
19720.22 146
19721.55 123
19722.88 132
19724.20 127
19725.53 139
19726.86 131
19728.18 131
19729.51 127
19730.84 133
19732.16 134
19733.49 131
19734.82 131
19736.15 134
19737.47 141
19738.80 144
19740.13 118
19741.46 135
19742.78 130
19744.11 127
19745.44 147
19746.77 118
19748.09 131
19749.42 124
19750.75 154
19752.08 131
19753.40 144
19754.73 158
19756.06 159
19757.39 133
19758.72 127
19760.04 117
19761.37 132
19762.70 132
19764.03 143
19765.36 122
19766.68 122
19768.01 123
19769.34 155
19770.67 141
19772.00 134
19773.33 142
19774.66 160
19775.98 148
19777.31 156
19778.64 145
19779.97 134
19781.30 143
19782.63 140
19783.96 153
19785.29 137
19786.61 145
19787.94 128
19789.27 159
19790.60 136
19791.93 141
19793.26 149
19794.59 151
19795.92 134
19797.25 119
19798.58 142
19799.91 167
19801.24 145
19802.56 132
19803.89 136
19805.22 160
19806.55 154
19807.88 145
19809.21 137
19810.54 146
19811.87 135
19813.20 145
19814.53 145
19815.86 134
19817.19 151
19818.52 146
19819.85 143
19821.18 134
19822.51 147
19823.84 140
19825.17 147
19826.50 140
19827.83 125
19829.16 141
19830.49 150
19831.82 142
19833.15 147
19834.49 135
19835.82 152
19837.15 127
19838.48 125
19839.81 157
19841.14 172
19842.47 152
19843.80 129
19845.13 123
19846.46 136
19847.79 122
19849.12 132
19850.46 129
19851.79 164
19853.12 152
19854.45 130
19855.78 144
19857.11 135
19858.44 146
19859.77 130
19861.11 128
19862.44 135
19863.77 160
19865.10 127
19866.43 134
19867.76 140
19869.09 144
19870.43 130
19871.76 141
19873.09 171
19874.42 157
19875.75 140
19877.09 148
19878.42 182
19879.75 135
19881.08 154
19882.41 136
19883.75 126
19885.08 152
19886.41 114
19887.74 127
19889.08 157
19890.41 134
19891.74 145
19893.07 142
19894.41 136
19895.74 127
19897.07 128
19898.40 133
19899.74 141
19901.07 142
19902.40 148
19903.73 120
19905.07 126
19906.40 117
19907.73 127
19909.07 121
19910.40 129
19911.73 127
19913.07 140
19914.40 147
19915.73 130
19917.07 128
19918.40 135
19919.73 147
19921.07 134
19922.40 138
19923.73 130
19925.07 135
19926.40 122
19927.73 122
19929.07 138
19930.40 145
19931.74 157
19933.07 146
19934.40 131
19935.74 136
19937.07 111
19938.40 138
19939.74 118
19941.07 126
19942.41 149
19943.74 125
19945.08 138
19946.41 132
19947.74 121
19949.08 143
19950.41 127
19951.75 129
19953.08 145
19954.42 134
19955.75 144
19957.09 137
19958.42 137
19959.76 171
19961.09 145
19962.42 149
19963.76 127
19965.09 145
19966.43 153
19967.76 120
19969.10 137
19970.43 153
19971.77 130
19973.11 132
19974.44 149
19975.78 140
19977.11 145
19978.45 130
19979.78 113
19981.12 137
19982.45 130
19983.79 145
19985.12 137
19986.46 128
19987.80 142
19989.13 147
19990.47 141
19991.80 146
19993.14 143
19994.47 141
19995.81 129
19997.15 142
19998.48 144
19999.82 141
20001.15 128
20002.49 128
20003.83 112
20005.16 122
20006.50 141
20007.84 137
20009.17 131
20010.51 134
20011.85 145
20013.18 133
20014.52 145
20015.85 138
20017.19 156
20018.53 164
20019.87 143
20021.20 152
20022.54 170
20023.88 133
20025.21 135
20026.55 127
20027.89 132
20029.22 140
20030.56 136
20031.90 135
20033.24 142
20034.57 147
20035.91 124
20037.25 131
20038.58 118
20039.92 132
20041.26 137
20042.60 145
20043.93 125
20045.27 135
20046.61 141
20047.95 135
20049.29 135
20050.62 131
20051.96 137
20053.30 175
20054.64 158
20055.97 135
20057.31 116
20058.65 128
20059.99 145
20061.33 141
20062.66 158
20064.00 113
20065.34 137
20066.68 111
20068.02 127
20069.36 103
20070.70 136
20072.03 110
20073.37 112
20074.71 138
20076.05 125
20077.39 141
20078.73 127
20080.07 148
20081.40 128
20082.74 154
20084.08 152
20085.42 127
20086.76 120
20088.10 153
20089.44 146
20090.78 128
20092.12 129
20093.46 132
20094.80 136
20096.13 133
20097.47 123
20098.81 131
20100.15 125
20101.49 122
20102.83 149
20104.17 143
20105.51 139
20106.85 124
20108.19 147
20109.53 158
20110.87 144
20112.21 129
20113.55 136
20114.89 152
20116.23 151
20117.57 131
20118.91 121
20120.25 125
20121.59 140
20122.93 142
20124.27 130
