# Supplementary material for: MALDI-TOF MS typing enables the classification of brewing yeasts of the genus Saccharomyces to major beer styles
Source: PLoS One. 2017 Aug 9;12(8):e0181694. doi: 10.1371/journal.pone.0181694 (PMC5549903; doi:10.1371/journal.pone.0181694)
Supplement: S13 File — The directory includes 90 raw files and was zipped to “.zip”; the folder has three strains with 30 spectra per strain; S1 Text explains the raw files with an example and Table 1 represents the yeast strains used within the experiment. (ZIP) [file pone.0181694.s016.zip › 37-39/30634-341-OG-Alt-Alt-YPG-18h-E-E_2015-10-23__0_A12_1.dat]

1999.81 2814
2000.23 2771
2000.65 2970
2001.07 2940
2001.50 2771
2001.92 2590
2002.34 2821
2002.76 2775
2003.18 2697
2003.60 2996
2004.03 2661
2004.45 2547
2004.87 2658
2005.29 2597
2005.71 2680
2006.14 2600
2006.56 2707
2006.98 2729
2007.40 2688
2007.83 2650
2008.25 2808
2008.67 2798
2009.09 2844
2009.52 2709
2009.94 2560
2010.36 2604
2010.78 2878
2011.21 2702
2011.63 2530
2012.05 2420
2012.48 2550
2012.90 2606
2013.32 2393
2013.74 2460
2014.17 2473
2014.59 2477
2015.01 2367
2015.44 2385
2015.86 2333
2016.28 2375
2016.71 2431
2017.13 2523
2017.55 2555
2017.98 2572
2018.40 2526
2018.82 2556
2019.25 2663
2019.67 2750
2020.09 2682
2020.52 2679
2020.94 2783
2021.37 2704
2021.79 2729
2022.21 2608
2022.64 2493
2023.06 2654
2023.48 2585
2023.91 2504
2024.33 2677
2024.76 2567
2025.18 2595
2025.61 2473
2026.03 2437
2026.45 2436
2026.88 2533
2027.30 2487
2027.73 2411
2028.15 2559
2028.58 2660
2029.00 2418
2029.43 2353
2029.85 2401
2030.28 2579
2030.70 2570
2031.12 2509
2031.55 2465
2031.97 2697
2032.40 2548
2032.82 2530
2033.25 2504
2033.67 2454
2034.10 2484
2034.52 2728
2034.95 2584
2035.38 2569
2035.80 2734
2036.23 2518
2036.65 2552
2037.08 2660
2037.50 2692
2037.93 2595
2038.35 2696
2038.78 2590
2039.20 2749
2039.63 2836
2040.06 2813
2040.48 2831
2040.91 2888
2041.33 2828
2041.76 2820
2042.19 2747
2042.61 2833
2043.04 2920
2043.46 2686
2043.89 2810
2044.32 2640
2044.74 2777
2045.17 2764
2045.59 2698
2046.02 2681
2046.45 2834
2046.87 2727
2047.30 2645
2047.73 2763
2048.15 2743
2048.58 2807
2049.01 2657
2049.43 2617
2049.86 2652
2050.29 2713
2050.71 2537
2051.14 2771
2051.57 2795
2051.99 2600
2052.42 2442
2052.85 2595
2053.28 2633
2053.70 2632
2054.13 2698
2054.56 2535
2054.99 2496
2055.41 2457
2055.84 2583
2056.27 2623
2056.69 2594
2057.12 2625
2057.55 2772
2057.98 2571
2058.41 2585
2058.83 2594
2059.26 2682
2059.69 2549
2060.12 2570
2060.54 2537
2060.97 2534
2061.40 2594
2061.83 2668
2062.26 2491
2062.68 2693
2063.11 2927
2063.54 3048
2063.97 2954
2064.40 2846
2064.83 3050
2065.25 3241
2065.68 3540
2066.11 3582
2066.54 3343
2066.97 3072
2067.40 3113
2067.82 2986
2068.25 2868
2068.68 2904
2069.11 2832
2069.54 2723
2069.97 2806
2070.40 2601
2070.83 2821
2071.26 2651
2071.68 2764
2072.11 2720
2072.54 2581
2072.97 2536
2073.40 2484
2073.83 2675
2074.26 2672
2074.69 2593
2075.12 2598
2075.55 2726
2075.98 2788
2076.41 2683
2076.84 2789
2077.27 2637
2077.70 2628
2078.13 2739
2078.55 2926
2078.98 3205
2079.41 3104
2079.84 2925
2080.27 2877
2080.70 2809
2081.13 2711
2081.56 2578
2081.99 2625
2082.42 2638
2082.85 2672
2083.29 2643
2083.72 2705
2084.15 2722
2084.58 2762
2085.01 2689
2085.44 2621
2085.87 2708
2086.30 2780
2086.73 2580
2087.16 2758
2087.59 2751
2088.02 2885
2088.45 2660
2088.88 2626
2089.31 2475
2089.74 2687
2090.17 2563
2090.61 2526
2091.04 2573
2091.47 2602
2091.90 2849
2092.33 2587
2092.76 2631
2093.19 2692
2093.62 2672
2094.06 2615
2094.49 2659
2094.92 2572
2095.35 2529
2095.78 2649
2096.21 2578
2096.64 2577
2097.08 2523
2097.51 2473
2097.94 2468
2098.37 2454
2098.80 2250
2099.24 2164
2099.67 2373
2100.10 2392
2100.53 2424
2100.96 2294
2101.40 2372
2101.83 2268
2102.26 2292
2102.69 2520
2103.12 2513
2103.56 2468
2103.99 2382
2104.42 2491
2104.85 2365
2105.29 2442
2105.72 2683
2106.15 2449
2106.58 2484
2107.02 2623
2107.45 2649
2107.88 2509
2108.31 2491
2108.75 2462
2109.18 2652
2109.61 2727
2110.05 2559
2110.48 2369
2110.91 2346
2111.35 2470
2111.78 2435
2112.21 2356
2112.65 2360
2113.08 2319
2113.51 2397
2113.95 2524
2114.38 2497
2114.81 2454
2115.25 2528
2115.68 2491
2116.11 2367
2116.55 2250
2116.98 2193
2117.41 2341
2117.85 2387
2118.28 2189
2118.72 2263
2119.15 2515
2119.58 2501
2120.02 2567
2120.45 2374
2120.89 2393
2121.32 2294
2121.75 2379
2122.19 2313
2122.62 2498
2123.06 2465
2123.49 2486
2123.93 2410
2124.36 2604
2124.79 2490
2125.23 2347
2125.66 2289
2126.10 2356
2126.53 2298
2126.97 2541
2127.40 2554
2127.84 2452
2128.27 2276
2128.71 2463
2129.14 2608
2129.58 2394
2130.01 2428
2130.45 2625
2130.88 2637
2131.32 2646
2131.75 2565
2132.19 2626
2132.62 2714
2133.06 2591
2133.49 2364
2133.93 2463
2134.37 2587
2134.80 2613
2135.24 2541
2135.67 2742
2136.11 2651
2136.54 2650
2136.98 2611
2137.41 2607
2137.85 2670
2138.29 2577
2138.72 2511
2139.16 2505
2139.59 2524
2140.03 2614
2140.47 2652
2140.90 2508
2141.34 2562
2141.78 2451
2142.21 2483
2142.65 2445
2143.08 2620
2143.52 2370
2143.96 2256
2144.39 2270
2144.83 2210
2145.27 2273
2145.70 2352
2146.14 2304
2146.58 2123
2147.01 2425
2147.45 2481
2147.89 2478
2148.32 2704
2148.76 2728
2149.20 2414
2149.64 2486
2150.07 2636
2150.51 2720
2150.95 2678
2151.38 2575
2151.82 2643
2152.26 2798
2152.70 2704
2153.13 2585
2153.57 2580
2154.01 2760
2154.45 2697
2154.88 2712
2155.32 2729
2155.76 2664
2156.20 2804
2156.63 2767
2157.07 2719
2157.51 2557
2157.95 2663
2158.39 2718
2158.82 2692
2159.26 2735
2159.70 2697
2160.14 2699
2160.58 2658
2161.01 2752
2161.45 2785
2161.89 2718
2162.33 2487
2162.77 2524
2163.21 2452
2163.64 2644
2164.08 2689
2164.52 2612
2164.96 2644
2165.40 2575
2165.84 2631
2166.28 2764
2166.71 2701
2167.15 2744
2167.59 2591
2168.03 2655
2168.47 2669
2168.91 2612
2169.35 2600
2169.79 2623
2170.23 2651
2170.67 2638
2171.10 2780
2171.54 2793
2171.98 3056
2172.42 3049
2172.86 3033
2173.30 3036
2173.74 3193
2174.18 3161
2174.62 3178
2175.06 3250
2175.50 3265
2175.94 3392
2176.38 3523
2176.82 3362
2177.26 3150
2177.70 3074
2178.14 2904
2178.58 2838
2179.02 2983
2179.46 2890
2179.90 2847
2180.34 2871
2180.78 2940
2181.22 2892
2181.66 2910
2182.10 2706
2182.54 2847
2182.98 2831
2183.42 2621
2183.86 2503
2184.30 2569
2184.74 2593
2185.18 2491
2185.62 2472
2186.06 2579
2186.51 2719
2186.95 2729
2187.39 2605
2187.83 2722
2188.27 2773
2188.71 2675
2189.15 2587
2189.59 2654
2190.03 2602
2190.47 2612
2190.92 2600
2191.36 2694
2191.80 2555
2192.24 2692
2192.68 2755
2193.12 2744
2193.56 2800
2194.01 2767
2194.45 2659
2194.89 2614
2195.33 2632
2195.77 2916
2196.21 2656
2196.66 2708
2197.10 2849
2197.54 2824
2197.98 2724
2198.42 2719
2198.87 2699
2199.31 2709
2199.75 2643
2200.19 2534
2200.63 2690
2201.08 2695
2201.52 2673
2201.96 2603
2202.40 2613
2202.85 2575
2203.29 2605
2203.73 2686
2204.17 2568
2204.62 2706
2205.06 2651
2205.50 2539
2205.94 2514
2206.39 2552
2206.83 2686
2207.27 2577
2207.71 2787
2208.16 2671
2208.60 2690
2209.04 2749
2209.49 2809
2209.93 2793
2210.37 2793
2210.82 2818
2211.26 2792
2211.70 2622
2212.15 2799
2212.59 2667
2213.03 2554
2213.48 2626
2213.92 2733
2214.36 2702
2214.81 2583
2215.25 2666
2215.69 2687
2216.14 2665
2216.58 2680
2217.03 2749
2217.47 2683
2217.91 2572
2218.36 2606
2218.80 2597
2219.25 2655
2219.69 2417
2220.13 2495
2220.58 2521
2221.02 2573
2221.47 2728
2221.91 2765
2222.36 2583
2222.80 2454
2223.24 2649
2223.69 2622
2224.13 2575
2224.58 2610
2225.02 2651
2225.47 2681
2225.91 2645
2226.36 2684
2226.80 2636
2227.25 2704
2227.69 2744
2228.14 2711
2228.58 2651
2229.03 2555
2229.47 2873
2229.92 2756
2230.36 2719
2230.81 2682
2231.25 2753
2231.70 2921
2232.14 2903
2232.59 2802
2233.03 2895
2233.48 2776
2233.93 2993
2234.37 2780
2234.82 2815
2235.26 2812
2235.71 2884
2236.15 2813
2236.60 2857
2237.05 2946
2237.49 2934
2237.94 2768
2238.38 2751
2238.83 2778
2239.28 2636
2239.72 2469
2240.17 2592
2240.61 2468
2241.06 2653
2241.51 2733
2241.95 2573
2242.40 2439
2242.85 2394
2243.29 2578
2243.74 2343
2244.19 2482
2244.63 2273
2245.08 2395
2245.52 2279
2245.97 2196
2246.42 2339
2246.87 2455
2247.31 2390
2247.76 2354
2248.21 2422
2248.65 2467
2249.10 2431
2249.55 2353
2249.99 2279
2250.44 2342
2250.89 2263
2251.34 2243
2251.78 2360
2252.23 2312
2252.68 2461
2253.13 2389
2253.57 2383
2254.02 2521
2254.47 2440
2254.92 2485
2255.36 2496
2255.81 2261
2256.26 2337
2256.71 2380
2257.15 2427
2257.60 2393
2258.05 2498
2258.50 2622
2258.95 2410
2259.39 2370
2259.84 2470
2260.29 2475
2260.74 2531
2261.19 2439
2261.64 2653
2262.08 2643
2262.53 2751
2262.98 2586
2263.43 2711
2263.88 2736
2264.33 2724
2264.77 2735
2265.22 2664
2265.67 2717
2266.12 2659
2266.57 2555
2267.02 2619
2267.47 2408
2267.92 2536
2268.37 2619
2268.81 2587
2269.26 2531
2269.71 2641
2270.16 2857
2270.61 2703
2271.06 2656
2271.51 2586
2271.96 2634
2272.41 2785
2272.86 2782
2273.31 2781
2273.76 2868
2274.21 2665
2274.66 2620
2275.11 2678
2275.55 2489
2276.00 2713
2276.45 2677
2276.90 2767
2277.35 2602
2277.80 2683
2278.25 2523
2278.70 2446
2279.15 2528
2279.60 2552
2280.05 2471
2280.50 2548
2280.95 2479
2281.40 2528
2281.85 2637
2282.31 2461
2282.76 2417
2283.21 2536
2283.66 2571
2284.11 2592
2284.56 2656
2285.01 2549
2285.46 2562
2285.91 2611
2286.36 2576
2286.81 2652
2287.26 2754
2287.71 2664
2288.16 3023
2288.61 3119
2289.07 3144
2289.52 3282
2289.97 3405
2290.42 3560
2290.87 3584
2291.32 3503
2291.77 3660
2292.22 3701
2292.68 3608
2293.13 3668
2293.58 3496
2294.03 3403
2294.48 3374
2294.93 3171
2295.38 3226
2295.84 3061
2296.29 3011
2296.74 3078
2297.19 2953
2297.64 2849
2298.10 2777
2298.55 2489
2299.00 2673
2299.45 2788
2299.90 2823
2300.36 2844
2300.81 2609
2301.26 2610
2301.71 2647
2302.16 2614
2302.62 2543
2303.07 2455
2303.52 2569
2303.97 2441
2304.43 2524
2304.88 2541
2305.33 2463
2305.78 2491
2306.24 2472
2306.69 2642
2307.14 2584
2307.60 2682
2308.05 2673
2308.50 2662
2308.95 2939
2309.41 2941
2309.86 2754
2310.31 2898
2310.77 2904
2311.22 2808
2311.67 2790
2312.13 2883
2312.58 2977
2313.03 2936
2313.49 2983
2313.94 2752
2314.39 2682
2314.85 2756
2315.30 2734
2315.75 2735
2316.21 2785
2316.66 2776
2317.11 2880
2317.57 2658
2318.02 2691
2318.48 2637
2318.93 2699
2319.38 2723
2319.84 2816
2320.29 2746
2320.75 2696
2321.20 2711
2321.66 2701
2322.11 2691
2322.56 2695
2323.02 2792
2323.47 2994
2323.93 2847
2324.38 2727
2324.84 2834
2325.29 2756
2325.74 2637
2326.20 2733
2326.65 2634
2327.11 2893
2327.56 3056
2328.02 2994
2328.47 2810
2328.93 2827
2329.38 3014
2329.84 3023
2330.29 3110
2330.75 3094
2331.20 3096
2331.66 2852
2332.11 2825
2332.57 2765
2333.02 2701
2333.48 2733
2333.94 2599
2334.39 2556
2334.85 2608
2335.30 2713
2335.76 2646
2336.21 2461
2336.67 2579
2337.12 2590
2337.58 2716
2338.04 2736
2338.49 2732
2338.95 2559
2339.40 2416
2339.86 2481
2340.32 2500
2340.77 2711
2341.23 2665
2341.68 2504
2342.14 2655
2342.60 2618
2343.05 2540
2343.51 2511
2343.97 2604
2344.42 2562
2344.88 2474
2345.34 2544
2345.79 2671
2346.25 2650
2346.71 2783
2347.16 2646
2347.62 2656
2348.08 2739
2348.53 2791
2348.99 2650
2349.45 2655
2349.90 2684
2350.36 2704
2350.82 2747
2351.27 2679
2351.73 2526
2352.19 2616
2352.65 2579
2353.10 2479
2353.56 2395
2354.02 2478
2354.48 2565
2354.93 2522
2355.39 2618
2355.85 2752
2356.31 2608
2356.76 2760
2357.22 2717
2357.68 2567
2358.14 2535
2358.59 2690
2359.05 2663
2359.51 2556
2359.97 2535
2360.43 2583
2360.88 2592
2361.34 2622
2361.80 2642
2362.26 2724
2362.72 2617
2363.17 2586
2363.63 2540
2364.09 2604
2364.55 2775
2365.01 2556
2365.47 2432
2365.92 2468
2366.38 2587
2366.84 2649
2367.30 2568
2367.76 2476
2368.22 2540
2368.68 2707
2369.14 2612
2369.59 2499
2370.05 2554
2370.51 2589
2370.97 2495
2371.43 2608
2371.89 2634
2372.35 2596
2372.81 2580
2373.27 2513
2373.73 2581
2374.19 2525
2374.65 2719
2375.10 2687
2375.56 2662
2376.02 2652
2376.48 2722
2376.94 2693
2377.40 2718
2377.86 2767
2378.32 2748
2378.78 2648
2379.24 2862
2379.70 2774
2380.16 2815
2380.62 2797
2381.08 2727
2381.54 2670
2382.00 2565
2382.46 2469
2382.92 2653
2383.38 2639
2383.84 2637
2384.30 2565
2384.76 2465
2385.22 2494
2385.68 2467
2386.14 2578
2386.60 2500
2387.07 2531
2387.53 2466
2387.99 2710
2388.45 2622
2388.91 2642
2389.37 2528
2389.83 2571
2390.29 2602
2390.75 2531
2391.21 2673
2391.67 2604
2392.13 2564
2392.60 2528
2393.06 2506
2393.52 2387
2393.98 2474
2394.44 2554
2394.90 2461
2395.36 2302
2395.82 2248
2396.29 2449
2396.75 2522
2397.21 2474
2397.67 2456
2398.13 2631
2398.59 2434
2399.06 2375
2399.52 2418
2399.98 2565
2400.44 2346
2400.90 2240
2401.37 2471
2401.83 2463
2402.29 2287
2402.75 2421
2403.21 2290
2403.68 2332
2404.14 2477
2404.60 2577
2405.06 2501
2405.52 2314
2405.99 2402
2406.45 2319
2406.91 2386
2407.37 2416
2407.84 2312
2408.30 2449
2408.76 2516
2409.22 2420
2409.69 2433
2410.15 2398
2410.61 2455
2411.08 2563
2411.54 2537
2412.00 2578
2412.47 2466
2412.93 2521
2413.39 2487
2413.85 2562
2414.32 2570
2414.78 2613
2415.24 2864
2415.71 2899
2416.17 2657
2416.63 2827
2417.10 2755
2417.56 2843
2418.02 3082
2418.49 3188
2418.95 3206
2419.42 3165
2419.88 3125
2420.34 3267
2420.81 3294
2421.27 3028
2421.73 3014
2422.20 3011
2422.66 2979
2423.13 2869
2423.59 2848
2424.06 3061
2424.52 2916
2424.98 2654
2425.45 2433
2425.91 2502
2426.38 2584
2426.84 2500
2427.31 2601
2427.77 2558
2428.23 2506
2428.70 2454
2429.16 2408
2429.63 2371
2430.09 2438
2430.56 2584
2431.02 2535
2431.49 2576
2431.95 2579
2432.42 2660
2432.88 2464
2433.35 2652
2433.81 2750
2434.28 2776
2434.74 2714
2435.21 2684
2435.67 2748
2436.14 2750
2436.60 2900
2437.07 2667
2437.53 2614
2438.00 2541
2438.47 2621
2438.93 2402
2439.40 2460
2439.86 2690
2440.33 2849
2440.79 2708
2441.26 2702
2441.73 2770
2442.19 2629
2442.66 2563
2443.12 2566
2443.59 2607
2444.05 2501
2444.52 2543
2444.99 2434
2445.45 2422
2445.92 2428
2446.39 2385
2446.85 2330
2447.32 2295
2447.78 2238
2448.25 2295
2448.72 2345
2449.18 2548
2449.65 2470
2450.12 2431
2450.58 2433
2451.05 2373
2451.52 2571
2451.98 2571
2452.45 2445
2452.92 2580
2453.39 2610
2453.85 2507
2454.32 2438
2454.79 2565
2455.25 2431
2455.72 2505
2456.19 2414
2456.65 2599
2457.12 2533
2457.59 2495
2458.06 2358
2458.52 2563
2458.99 2563
2459.46 2696
2459.93 2392
2460.39 2322
2460.86 2224
2461.33 2263
2461.80 2455
2462.27 2296
2462.73 2100
2463.20 2264
2463.67 2250
2464.14 2417
2464.60 2454
2465.07 2344
2465.54 2402
2466.01 2442
2466.48 2629
2466.95 2500
2467.41 2544
2467.88 2534
2468.35 2608
2468.82 2550
2469.29 2351
2469.76 2344
2470.22 2346
2470.69 2319
2471.16 2299
2471.63 2325
2472.10 2403
2472.57 2294
2473.04 2312
2473.51 2330
2473.97 2308
2474.44 2262
2474.91 2256
2475.38 2307
2475.85 2410
2476.32 2441
2476.79 2356
2477.26 2216
2477.73 2245
2478.20 2449
2478.67 2524
2479.13 2310
2479.60 2365
2480.07 2302
2480.54 2418
2481.01 2400
2481.48 2407
2481.95 2332
2482.42 2362
2482.89 2346
2483.36 2398
2483.83 2391
2484.30 2442
2484.77 2520
2485.24 2395
2485.71 2334
2486.18 2348
2486.65 2436
2487.12 2565
2487.59 2407
2488.06 2613
2488.53 2509
2489.00 2432
2489.47 2556
2489.94 2476
2490.41 2492
2490.88 2668
2491.35 2528
2491.83 2668
2492.30 2755
2492.77 2685
2493.24 2853
2493.71 2872
2494.18 2722
2494.65 2803
2495.12 2978
2495.59 2715
2496.06 2727
2496.53 2887
2497.00 2801
2497.48 2622
2497.95 2626
2498.42 2629
2498.89 2315
2499.36 2415
2499.83 2354
2500.30 2524
2500.77 2369
2501.25 2447
2501.72 2395
2502.19 2404
2502.66 2398
2503.13 2379
2503.60 2411
2504.08 2364
2504.55 2234
2505.02 2358
2505.49 2422
2505.96 2371
2506.44 2452
2506.91 2457
2507.38 2459
2507.85 2801
2508.32 2777
2508.80 2554
2509.27 2619
2509.74 2611
2510.21 2728
2510.68 2596
2511.16 2642
2511.63 2699
2512.10 2747
2512.57 2568
2513.05 2512
2513.52 2536
2513.99 2744
2514.47 2564
2514.94 2682
2515.41 2582
2515.88 2654
2516.36 2445
2516.83 2396
2517.30 2487
2517.78 2551
2518.25 2667
2518.72 2650
2519.19 2564
2519.67 2660
2520.14 2537
2520.61 2409
2521.09 2600
2521.56 2509
2522.03 2298
2522.51 2454
2522.98 2482
2523.46 2457
2523.93 2329
2524.40 2280
2524.88 2342
2525.35 2453
2525.82 2390
2526.30 2336
2526.77 2610
2527.25 2590
2527.72 2495
2528.19 2428
2528.67 2499
2529.14 2638
2529.62 2478
2530.09 2351
2530.56 2312
2531.04 2380
2531.51 2516
2531.99 2749
2532.46 2619
2532.94 2428
2533.41 2516
2533.89 2479
2534.36 2518
2534.83 2427
2535.31 2417
2535.78 2441
2536.26 2337
2536.73 2446
2537.21 2488
2537.68 2440
2538.16 2570
2538.63 2558
2539.11 2536
2539.58 2454
2540.06 2497
2540.53 2469
2541.01 2621
2541.48 2627
2541.96 2485
2542.43 2682
2542.91 2720
2543.39 2701
2543.86 2672
2544.34 2441
2544.81 2474
2545.29 2606
2545.76 2650
2546.24 2639
2546.71 2749
2547.19 2776
2547.67 2849
2548.14 2863
2548.62 2890
2549.09 3052
2549.57 2925
2550.05 2881
2550.52 2876
2551.00 2825
2551.47 2974
2551.95 2921
2552.43 2992
2552.90 2857
2553.38 2986
2553.86 3048
2554.33 2782
2554.81 2792
2555.29 2820
2555.76 2886
2556.24 2885
2556.72 2840
2557.19 2836
2557.67 2617
2558.15 2517
2558.62 2592
2559.10 2480
2559.58 2489
2560.05 2488
2560.53 2532
2561.01 2531
2561.48 2400
2561.96 2413
2562.44 2372
2562.92 2324
2563.39 2306
2563.87 2514
2564.35 2502
2564.83 2440
2565.30 2448
2565.78 2545
2566.26 2375
2566.74 2311
2567.21 2366
2567.69 2300
2568.17 2345
2568.65 2394
2569.12 2248
2569.60 2294
2570.08 2347
2570.56 2240
2571.04 2236
2571.51 2309
2571.99 2411
2572.47 2414
2572.95 2405
2573.43 2344
2573.91 2429
2574.38 2297
2574.86 2436
2575.34 2416
2575.82 2338
2576.30 2207
2576.78 2172
2577.25 2343
2577.73 2324
2578.21 2264
2578.69 2356
2579.17 2279
2579.65 2314
2580.13 2407
2580.61 2333
2581.09 2460
2581.56 2421
2582.04 2516
2582.52 2392
2583.00 2379
2583.48 2324
2583.96 2396
2584.44 2345
2584.92 2321
2585.40 2306
2585.88 2438
2586.36 2426
2586.84 2455
2587.32 2514
2587.79 2489
2588.27 2386
2588.75 2565
2589.23 2460
2589.71 2434
2590.19 2345
2590.67 2514
2591.15 2524
2591.63 2422
2592.11 2560
2592.59 2563
2593.07 2502
2593.55 2501
2594.03 2412
2594.51 2420
2594.99 2329
2595.47 2423
2595.95 2419
2596.43 2311
2596.92 2328
2597.40 2435
2597.88 2229
2598.36 2485
2598.84 2525
2599.32 2468
2599.80 2464
2600.28 2329
2600.76 2355
2601.24 2476
2601.72 2389
2602.20 2311
2602.68 2419
2603.16 2471
2603.65 2343
2604.13 2377
2604.61 2418
2605.09 2410
2605.57 2416
2606.05 2295
2606.53 2461
2607.01 2652
2607.50 2525
2607.98 2471
2608.46 2448
2608.94 2431
2609.42 2397
2609.90 2497
2610.38 2379
2610.87 2543
2611.35 2660
2611.83 2507
2612.31 2493
2612.79 2427
2613.28 2359
2613.76 2490
2614.24 2505
2614.72 2463
2615.20 2367
2615.69 2486
2616.17 2512
2616.65 2392
2617.13 2536
2617.62 2632
2618.10 2799
2618.58 2636
2619.06 2486
2619.54 2563
2620.03 2603
2620.51 2569
2620.99 2590
2621.48 2472
2621.96 2536
2622.44 2432
2622.92 2439
2623.41 2477
2623.89 2422
2624.37 2433
2624.86 2456
2625.34 2501
2625.82 2477
2626.30 2334
2626.79 2274
2627.27 2284
2627.75 2352
2628.24 2402
2628.72 2369
2629.20 2503
2629.69 2597
2630.17 2309
2630.65 2371
2631.14 2489
2631.62 2389
2632.11 2506
2632.59 2578
2633.07 2452
2633.56 2514
2634.04 2528
2634.52 2575
2635.01 2501
2635.49 2523
2635.98 2507
2636.46 2327
2636.94 2385
2637.43 2510
2637.91 2398
2638.40 2393
2638.88 2560
2639.37 2498
2639.85 2502
2640.33 2499
2640.82 2338
2641.30 2471
2641.79 2594
2642.27 2448
2642.76 2530
2643.24 2480
2643.73 2500
2644.21 2394
2644.70 2479
2645.18 2489
2645.67 2546
2646.15 2331
2646.64 2347
2647.12 2546
2647.61 2391
2648.09 2485
2648.58 2388
2649.06 2356
2649.55 2388
2650.03 2290
2650.52 2351
2651.00 2392
2651.49 2447
2651.97 2421
2652.46 2384
2652.95 2353
2653.43 2362
2653.92 2394
2654.40 2483
2654.89 2471
2655.37 2602
2655.86 2502
2656.35 2306
2656.83 2458
2657.32 2559
2657.80 2494
2658.29 2357
2658.78 2376
2659.26 2521
2659.75 2304
2660.23 2368
2660.72 2473
2661.21 2413
2661.69 2337
2662.18 2492
2662.67 2269
2663.15 2452
2663.64 2482
2664.13 2287
2664.61 2385
2665.10 2512
2665.59 2443
2666.07 2298
2666.56 2238
2667.05 2513
2667.53 2357
2668.02 2324
2668.51 2302
2668.99 2417
2669.48 2357
2669.97 2413
2670.46 2242
2670.94 2289
2671.43 2427
2671.92 2272
2672.40 2545
2672.89 2750
2673.38 2726
2673.87 2764
2674.35 2818
2674.84 2993
2675.33 3014
2675.82 2865
2676.31 3069
2676.79 2800
2677.28 2953
2677.77 2928
2678.26 2873
2678.74 2715
2679.23 2497
2679.72 2576
2680.21 2585
2680.70 2604
2681.18 2450
2681.67 2400
2682.16 2439
2682.65 2515
2683.14 2559
2683.63 2599
2684.11 2440
2684.60 2498
2685.09 2511
2685.58 2547
2686.07 2327
2686.56 2472
2687.05 2493
2687.53 2715
2688.02 2542
2688.51 2330
2689.00 2285
2689.49 2420
2689.98 2432
2690.47 2357
2690.96 2316
2691.45 2381
2691.94 2435
2692.42 2299
2692.91 2339
2693.40 2341
2693.89 2322
2694.38 2356
2694.87 2317
2695.36 2387
2695.85 2430
2696.34 2271
2696.83 2302
2697.32 2344
2697.81 2283
2698.30 2447
2698.79 2501
2699.28 2470
2699.77 2468
2700.26 2483
2700.75 2408
2701.24 2420
2701.73 2497
2702.22 2505
2702.71 2572
2703.20 2459
2703.69 2396
2704.18 2483
2704.67 2477
2705.16 2565
2705.65 2451
2706.14 2525
2706.63 2344
2707.12 2442
2707.61 2350
2708.10 2224
2708.59 2348
2709.08 2307
2709.57 2271
2710.06 2312
2710.56 2142
2711.05 2232
2711.54 2324
2712.03 2305
2712.52 2310
2713.01 2311
2713.50 2272
2713.99 2233
2714.48 2326
2714.98 2456
2715.47 2339
2715.96 2211
2716.45 2321
2716.94 2462
2717.43 2330
2717.92 2289
2718.42 2143
2718.91 2299
2719.40 2405
2719.89 2571
2720.38 2546
2720.87 2471
2721.37 2274
2721.86 2391
2722.35 2515
2722.84 2630
2723.33 2638
2723.82 2600
2724.32 2450
2724.81 2285
2725.30 2310
2725.79 2464
2726.29 2381
2726.78 2290
2727.27 2221
2727.76 2318
2728.26 2356
2728.75 2412
2729.24 2230
2729.73 2201
2730.23 2315
2730.72 2275
2731.21 2210
2731.70 2179
2732.20 2265
2732.69 2398
2733.18 2325
2733.67 2248
2734.17 2229
2734.66 2403
2735.15 2238
2735.65 2228
2736.14 2370
2736.63 2316
2737.13 2377
2737.62 2399
2738.11 2423
2738.61 2379
2739.10 2334
2739.59 2371
2740.09 2438
2740.58 2433
2741.07 2393
2741.57 2240
2742.06 2408
2742.55 2289
2743.05 2343
2743.54 2195
2744.04 2196
2744.53 2277
2745.02 2216
2745.52 2290
2746.01 2464
2746.51 2463
2747.00 2155
2747.49 2250
2747.99 2276
2748.48 2374
2748.98 2360
2749.47 2307
2749.97 2134
2750.46 2314
2750.96 2268
2751.45 2340
2751.94 2332
2752.44 2365
2752.93 2330
2753.43 2365
2753.92 2253
2754.42 2306
2754.91 2123
2755.41 2316
2755.90 2367
2756.40 2447
2756.89 2183
2757.39 2268
2757.88 2281
2758.38 2171
2758.87 2149
2759.37 2302
2759.86 2338
2760.36 2276
2760.85 2357
2761.35 2481
2761.84 2420
2762.34 2113
2762.84 2194
2763.33 2212
2763.83 2143
2764.32 2099
2764.82 2286
2765.31 2264
2765.81 2248
2766.31 2308
2766.80 2298
2767.30 2233
2767.79 2119
2768.29 2182
2768.79 2236
2769.28 2198
2769.78 2174
2770.27 2365
2770.77 2495
2771.27 2345
2771.76 2381
2772.26 2406
2772.76 2545
2773.25 2508
2773.75 2564
2774.25 2476
2774.74 2434
2775.24 2516
2775.74 2711
2776.23 2713
2776.73 2606
2777.23 2723
2777.72 2774
2778.22 2716
2778.72 2859
2779.21 2756
2779.71 2724
2780.21 2704
2780.71 2597
2781.20 2607
2781.70 2430
2782.20 2348
2782.69 2236
2783.19 2305
2783.69 2353
2784.19 2223
2784.68 2262
2785.18 2298
2785.68 2218
2786.18 2312
2786.67 2300
2787.17 2252
2787.67 2401
2788.17 2400
2788.67 2179
2789.16 2154
2789.66 2118
2790.16 2305
2790.66 2347
2791.16 2254
2791.65 2280
2792.15 2180
2792.65 2212
2793.15 2277
2793.65 2342
2794.14 2284
2794.64 2386
2795.14 2500
2795.64 2476
2796.14 2561
2796.64 2553
2797.14 2597
2797.63 2641
2798.13 2633
2798.63 2681
2799.13 2583
2799.63 2651
2800.13 2546
2800.63 2451
2801.13 2484
2801.63 2413
2802.12 2388
2802.62 2242
2803.12 2294
2803.62 2346
2804.12 2485
2804.62 2660
2805.12 2887
2805.62 2766
2806.12 2746
2806.62 3105
2807.12 3067
2807.62 3366
2808.12 3267
2808.62 3239
2809.12 3242
2809.62 3139
2810.12 3139
2810.62 3114
2811.12 2985
2811.61 2962
2812.11 2862
2812.61 2735
2813.11 2736
2813.62 2667
2814.12 2633
2814.62 2613
2815.12 2577
2815.62 2580
2816.12 2462
2816.62 2307
2817.12 2274
2817.62 2408
2818.12 2328
2818.62 2384
2819.12 2632
2819.62 2584
2820.12 2499
2820.62 2472
2821.12 2488
2821.62 2439
2822.12 2426
2822.62 2361
2823.13 2485
2823.63 2368
2824.13 2349
2824.63 2396
2825.13 2367
2825.63 2480
2826.13 2331
2826.63 2253
2827.13 2348
2827.64 2212
2828.14 2253
2828.64 2215
2829.14 2323
2829.64 2444
2830.14 2302
2830.64 2476
2831.15 2512
2831.65 2432
2832.15 2350
2832.65 2288
2833.15 2297
2833.65 2311
2834.16 2339
2834.66 2279
2835.16 2307
2835.66 2407
2836.16 2446
2836.67 2444
2837.17 2490
2837.67 2372
2838.17 2492
2838.68 2586
2839.18 2420
2839.68 2420
2840.18 2424
2840.69 2409
2841.19 2350
2841.69 2296
2842.19 2408
2842.70 2441
2843.20 2434
2843.70 2376
2844.20 2353
2844.71 2478
2845.21 2460
2845.71 2514
2846.22 2422
2846.72 2632
2847.22 2764
2847.73 2720
2848.23 2661
2848.73 2585
2849.23 2628
2849.74 2708
2850.24 2734
2850.74 2555
2851.25 2566
2851.75 2491
2852.26 2421
2852.76 2474
2853.26 2444
2853.77 2327
2854.27 2282
2854.77 2393
2855.28 2381
2855.78 2354
2856.28 2387
2856.79 2421
2857.29 2279
2857.80 2432
2858.30 2350
2858.80 2444
2859.31 2434
2859.81 2295
2860.32 2239
2860.82 2329
2861.33 2497
2861.83 2295
2862.33 2126
2862.84 2255
2863.34 2223
2863.85 2229
2864.35 2234
2864.86 2247
2865.36 2221
2865.87 2244
2866.37 2301
2866.88 2294
2867.38 2357
2867.89 2274
2868.39 2318
2868.90 2286
2869.40 2371
2869.91 2314
2870.41 2273
2870.92 2285
2871.42 2297
2871.93 2395
2872.43 2395
2872.94 2455
2873.44 2539
2873.95 2364
2874.45 2363
2874.96 2354
2875.46 2439
2875.97 2372
2876.48 2388
2876.98 2394
2877.49 2407
2877.99 2311
2878.50 2409
2879.00 2520
2879.51 2420
2880.02 2382
2880.52 2286
2881.03 2272
2881.53 2400
2882.04 2404
2882.55 2478
2883.05 2441
2883.56 2481
2884.07 2299
2884.57 2484
2885.08 2585
2885.59 2611
2886.09 2635
2886.60 2764
2887.10 2692
2887.61 2825
2888.12 2748
2888.62 2712
2889.13 2680
2889.64 2817
2890.15 2708
2890.65 2696
2891.16 2619
2891.67 2590
2892.17 2670
2892.68 2729
2893.19 2694
2893.69 2732
2894.20 2629
2894.71 2721
2895.22 2729
2895.72 2948
2896.23 2898
2896.74 2802
2897.25 2928
2897.75 2834
2898.26 2802
2898.77 3035
2899.28 2797
2899.78 2761
2900.29 2818
2900.80 2853
2901.31 2756
2901.81 2830
2902.32 2688
2902.83 2668
2903.34 2863
2903.85 2892
2904.35 2883
2904.86 2899
2905.37 2888
2905.88 2900
2906.39 2681
2906.90 2634
2907.40 2619
2907.91 2543
2908.42 2493
2908.93 2526
2909.44 2520
2909.95 2436
2910.46 2342
2910.96 2359
2911.47 2332
2911.98 2280
2912.49 2370
2913.00 2287
2913.51 2192
2914.02 2322
2914.53 2343
2915.04 2284
2915.54 2413
2916.05 2329
2916.56 2181
2917.07 2169
2917.58 2295
2918.09 2325
2918.60 2287
2919.11 2277
2919.62 2415
2920.13 2394
2920.64 2197
2921.15 2336
2921.66 2351
2922.17 2352
2922.68 2378
2923.19 2321
2923.70 2454
2924.21 2547
2924.72 2393
2925.23 2334
2925.74 2338
2926.25 2501
2926.76 2421
2927.27 2379
2927.78 2454
2928.29 2473
2928.80 2387
2929.31 2404
2929.82 2376
2930.33 2409
2930.84 2345
2931.35 2443
2931.86 2394
2932.37 2203
2932.88 2311
2933.39 2443
2933.90 2572
2934.41 2613
2934.92 2459
2935.43 2551
2935.94 2448
2936.45 2463
2936.97 2532
2937.48 2587
2937.99 2735
2938.50 2719
2939.01 2527
2939.52 2513
2940.03 2441
2940.54 2595
2941.05 2572
2941.57 2550
2942.08 2549
2942.59 2672
2943.10 2385
2943.61 2401
2944.12 2489
2944.63 2669
2945.15 2549
2945.66 2593
2946.17 2596
2946.68 2526
2947.19 2617
2947.71 2727
2948.22 2595
2948.73 2581
2949.24 2616
2949.75 2594
2950.27 2673
2950.78 2487
2951.29 2367
2951.80 2490
2952.31 2353
2952.83 2336
2953.34 2391
2953.85 2441
2954.36 2320
2954.88 2257
2955.39 2316
2955.90 2213
2956.41 2339
2956.93 2390
2957.44 2399
2957.95 2506
2958.47 2358
2958.98 2353
2959.49 2352
2960.00 2455
2960.52 2492
2961.03 2452
2961.54 2627
2962.06 2636
2962.57 2449
2963.08 2493
2963.60 2639
2964.11 2619
2964.62 2539
2965.14 2552
2965.65 2502
2966.16 2417
2966.68 2380
2967.19 2521
2967.70 2567
2968.22 2368
2968.73 2414
2969.24 2267
2969.76 2232
2970.27 2241
2970.79 2176
2971.30 2333
2971.81 2366
2972.33 2323
2972.84 2266
2973.36 2512
2973.87 2354
2974.38 2406
2974.90 2389
2975.41 2524
2975.93 2379
2976.44 2350
2976.96 2326
2977.47 2288
2977.99 2317
2978.50 2237
2979.01 2407
2979.53 2371
2980.04 2340
2980.56 2409
2981.07 2453
2981.59 2418
2982.10 2467
2982.62 2501
2983.13 2547
2983.65 2620
2984.16 2650
2984.68 2577
2985.19 2633
2985.71 2658
2986.22 2677
2986.74 2635
2987.25 2829
2987.77 2906
2988.28 2705
2988.80 2682
2989.32 2901
2989.83 2884
2990.35 2869
2990.86 2897
2991.38 2864
2991.89 2902
2992.41 2880
2992.92 2809
2993.44 2900
2993.96 2912
2994.47 2891
2994.99 2843
2995.50 2992
2996.02 2987
2996.54 3114
2997.05 3303
2997.57 3506
2998.09 3418
2998.60 3513
2999.12 3603
2999.63 3471
3000.15 3500
3000.67 3681
3001.18 3828
3001.70 3883
3002.22 4183
3002.73 4596
3003.25 4858
3003.77 5619
3004.28 6104
3004.80 6304
3005.32 6580
3005.83 6632
3006.35 6464
3006.87 6574
3007.39 6257
3007.90 5763
3008.42 5408
3008.94 4958
3009.45 4592
3009.97 4045
3010.49 3564
3011.01 3287
3011.52 3355
3012.04 3467
3012.56 3116
3013.08 2978
3013.59 2997
3014.11 3125
3014.63 3023
3015.15 3053
3015.66 3077
3016.18 3229
3016.70 3134
3017.22 3124
3017.74 3002
3018.25 3150
3018.77 3286
3019.29 3086
3019.81 3202
3020.33 3024
3020.84 2846
3021.36 2895
3021.88 2949
3022.40 3003
3022.92 3024
3023.44 3085
3023.95 3045
3024.47 2881
3024.99 2834
3025.51 2918
3026.03 2918
3026.55 2896
3027.07 2841
3027.58 2858
3028.10 2808
3028.62 2803
3029.14 2613
3029.66 2712
3030.18 2881
3030.70 2610
3031.22 2524
3031.74 2701
3032.26 2688
3032.77 2743
3033.29 2700
3033.81 2762
3034.33 2816
3034.85 2562
3035.37 2666
3035.89 2734
3036.41 2697
3036.93 2559
3037.45 2656
3037.97 2609
3038.49 2651
3039.01 2545
3039.53 2532
3040.05 2616
3040.57 2571
3041.09 2465
3041.61 2271
3042.13 2438
3042.65 2494
3043.17 2473
3043.69 2432
3044.21 2741
3044.73 2528
3045.25 2487
3045.77 2496
3046.29 2676
3046.81 2514
3047.33 2445
3047.85 2603
3048.37 2711
3048.89 2738
3049.41 2618
3049.93 2580
3050.45 2483
3050.98 2582
3051.50 2451
3052.02 2472
3052.54 2390
3053.06 2548
3053.58 2465
3054.10 2497
3054.62 2325
3055.14 2372
3055.66 2447
3056.19 2402
3056.71 2426
3057.23 2416
3057.75 2561
3058.27 2404
3058.79 2281
3059.31 2450
3059.84 2318
3060.36 2350
3060.88 2461
3061.40 2533
3061.92 2475
3062.44 2540
3062.97 2478
3063.49 2552
3064.01 2707
3064.53 2581
3065.05 2463
3065.58 2409
3066.10 2527
3066.62 2505
3067.14 2524
3067.66 2602
3068.19 2787
3068.71 2750
3069.23 2756
3069.75 2845
3070.28 2792
3070.80 2709
3071.32 2749
3071.84 2707
3072.37 2710
3072.89 2722
3073.41 2723
3073.93 2539
3074.46 2794
3074.98 2746
3075.50 2746
3076.03 2797
3076.55 2844
3077.07 2791
3077.59 2806
3078.12 2818
3078.64 3061
3079.16 2936
3079.69 3176
3080.21 3175
3080.73 3005
3081.26 3342
3081.78 3373
3082.30 3412
3082.83 3396
3083.35 3417
3083.87 3458
3084.40 3507
3084.92 3453
3085.45 3442
3085.97 3307
3086.49 3606
3087.02 3440
3087.54 3434
3088.06 3326
3088.59 3371
3089.11 3267
3089.64 3058
3090.16 3209
3090.68 3153
3091.21 3321
3091.73 3256
3092.26 3254
3092.78 3244
3093.31 3120
3093.83 3212
3094.36 3420
3094.88 3168
3095.40 3532
3095.93 3644
3096.45 3562
3096.98 3529
3097.50 3625
3098.03 3996
3098.55 4247
3099.08 4248
3099.60 4859
3100.13 5862
3100.65 6673
3101.18 7461
3101.70 8977
3102.23 10197
3102.75 10798
3103.28 11337
3103.80 11974
3104.33 11642
3104.85 11509
3105.38 11511
3105.90 10807
3106.43 9288
3106.96 8175
3107.48 7496
3108.01 6788
3108.53 5871
3109.06 5058
3109.58 4563
3110.11 4323
3110.64 4216
3111.16 4159
3111.69 3901
3112.21 3792
3112.74 3677
3113.27 3667
3113.79 3651
3114.32 3494
3114.84 3325
3115.37 3386
3115.90 3195
3116.42 3108
3116.95 3075
3117.48 3006
3118.00 3164
3118.53 3027
3119.06 3030
3119.58 3098
3120.11 3098
3120.64 2978
3121.16 3246
3121.69 3243
3122.22 3306
3122.74 3229
3123.27 3193
3123.80 3176
3124.32 3224
3124.85 3250
3125.38 3344
3125.90 3161
3126.43 2922
3126.96 2901
3127.49 2970
3128.01 2996
3128.54 2908
3129.07 2904
3129.60 2848
3130.12 2778
3130.65 2745
3131.18 2865
3131.71 2796
3132.23 2673
3132.76 2774
3133.29 2714
3133.82 2502
3134.35 2443
3134.87 2592
3135.40 2663
3135.93 2774
3136.46 2487
3136.99 2561
3137.51 2597
3138.04 2581
3138.57 2782
3139.10 2688
3139.63 2513
3140.15 2641
3140.68 2632
3141.21 2639
3141.74 2570
3142.27 2503
3142.80 2608
3143.33 2622
3143.85 2736
3144.38 2676
3144.91 2802
3145.44 2821
3145.97 2900
3146.50 2894
3147.03 2792
3147.56 2951
3148.08 3096
3148.61 2956
3149.14 3017
3149.67 3081
3150.20 3138
3150.73 3109
3151.26 3175
3151.79 2882
3152.32 2832
3152.85 2834
3153.38 2891
3153.91 2787
3154.44 2706
3154.97 2669
3155.50 2790
3156.03 2785
3156.56 2837
3157.08 2879
3157.61 2718
3158.14 2792
3158.67 2844
3159.20 2736
3159.73 2777
3160.26 2845
3160.79 2703
3161.32 2708
3161.85 2588
3162.39 2651
3162.92 2615
3163.45 2731
3163.98 2594
3164.51 2779
3165.04 2554
3165.57 2546
3166.10 2611
3166.63 2526
3167.16 2469
3167.69 2484
3168.22 2547
3168.75 2531
3169.28 2313
3169.81 2405
3170.34 2402
3170.87 2405
3171.41 2406
3171.94 2517
3172.47 2509
3173.00 2482
3173.53 2493
3174.06 2709
3174.59 2631
3175.12 2674
3175.65 2745
3176.19 2749
3176.72 2891
3177.25 2836
3177.78 2591
3178.31 2793
3178.84 2765
3179.38 2685
3179.91 2748
3180.44 2593
3180.97 2542
3181.50 2657
3182.03 2626
3182.57 2607
3183.10 2638
3183.63 2471
3184.16 2371
3184.69 2344
3185.23 2361
3185.76 2440
3186.29 2410
3186.82 2602
3187.36 2649
3187.89 2607
3188.42 2366
3188.95 2390
3189.49 2603
3190.02 2584
3190.55 2677
3191.08 2503
3191.62 2447
3192.15 2399
3192.68 2313
3193.21 2410
3193.75 2548
3194.28 2392
3194.81 2355
3195.35 2320
3195.88 2515
3196.41 2349
3196.94 2344
3197.48 2381
3198.01 2375
3198.54 2542
3199.08 2383
3199.61 2489
3200.14 2677
3200.68 2597
3201.21 2659
3201.74 2957
3202.28 2809
3202.81 2934
3203.35 2905
3203.88 2740
3204.41 2857
3204.95 3017
3205.48 2793
3206.01 2816
3206.55 2757
3207.08 2842
3207.62 2774
3208.15 2625
3208.68 2895
3209.22 2738
3209.75 2837
3210.29 2877
3210.82 2719
3211.36 2703
3211.89 2694
3212.42 2609
3212.96 2599
3213.49 2701
3214.03 2802
3214.56 2719
3215.10 2607
3215.63 2643
3216.17 2677
3216.70 2638
3217.24 2754
3217.77 2815
3218.31 2999
3218.84 2847
3219.38 2733
3219.91 2758
3220.45 2792
3220.98 2806
3221.52 2953
3222.05 2774
3222.59 2646
3223.12 2840
3223.66 3004
3224.19 2843
3224.73 2981
3225.26 2827
3225.80 2974
3226.33 3044
3226.87 2970
3227.41 2946
3227.94 2777
3228.48 2876
3229.01 2760
3229.55 2819
3230.08 2663
3230.62 2905
3231.16 2828
3231.69 2662
3232.23 2795
3232.76 2867
3233.30 2878
3233.84 2959
3234.37 2931
3234.91 2893
3235.45 2954
3235.98 2948
3236.52 3001
3237.05 3029
3237.59 3142
3238.13 3024
3238.66 3059
3239.20 2938
3239.74 3137
3240.27 3144
3240.81 3180
3241.35 3170
3241.88 3039
3242.42 2940
3242.96 2935
3243.50 2969
3244.03 3116
3244.57 3166
3245.11 3108
3245.64 3195
3246.18 3153
3246.72 3146
3247.26 3157
3247.79 3046
3248.33 3110
3248.87 3079
3249.40 3118
3249.94 3121
3250.48 3190
3251.02 3195
3251.56 3197
3252.09 3410
3252.63 3299
3253.17 3157
3253.71 3384
3254.24 3480
3254.78 3447
3255.32 3694
3255.86 3910
3256.40 3902
3256.93 3922
3257.47 3860
3258.01 3937
3258.55 4254
3259.09 4452
3259.63 4472
3260.16 4598
3260.70 5069
3261.24 5480
3261.78 5737
3262.32 5705
3262.86 5968
3263.39 6542
3263.93 6987
3264.47 7173
3265.01 7892
3265.55 8619
3266.09 9001
3266.63 8915
3267.17 9317
3267.71 9517
3268.24 9732
3268.78 9206
3269.32 8582
3269.86 8110
3270.40 7501
3270.94 6732
3271.48 5850
3272.02 5346
3272.56 4779
3273.10 4583
3273.64 4159
3274.18 4114
3274.72 4016
3275.26 4006
3275.80 3946
3276.34 3988
3276.87 3865
3277.41 3941
3277.95 3978
3278.49 3987
3279.03 4174
3279.57 4176
3280.11 4111
3280.65 3943
3281.19 4060
3281.73 4124
3282.27 3981
3282.81 3874
3283.36 3819
3283.90 3853
3284.44 3789
3284.98 3873
3285.52 3981
3286.06 4090
3286.60 4145
3287.14 4123
3287.68 4119
3288.22 4205
3288.76 4251
3289.30 4242
3289.84 4324
3290.38 4500
3290.92 4634
3291.46 4743
3292.01 4833
3292.55 5308
3293.09 5399
3293.63 5781
3294.17 6020
3294.71 6502
3295.25 6624
3295.79 6977
3296.34 7141
3296.88 7115
3297.42 6763
3297.96 6664
3298.50 6707
3299.04 6282
3299.58 6117
3300.13 5673
3300.67 5253
3301.21 5224
3301.75 4899
3302.29 4752
3302.83 4832
3303.38 4640
3303.92 4692
3304.46 4613
3305.00 4294
3305.54 4405
3306.09 4450
3306.63 4164
3307.17 4281
3307.71 4106
3308.26 4159
3308.80 4225
3309.34 4163
3309.88 4328
3310.43 4032
3310.97 3855
3311.51 4127
3312.05 4393
3312.60 4224
3313.14 4262
3313.68 4250
3314.22 4435
3314.77 4468
3315.31 4781
3315.85 4813
3316.40 4806
3316.94 5056
3317.48 5268
3318.03 5627
3318.57 5860
3319.11 6028
3319.65 6122
3320.20 6216
3320.74 6451
3321.28 6784
3321.83 6699
3322.37 6752
3322.92 6819
3323.46 6815
3324.00 6807
3324.55 6553
3325.09 6394
3325.63 6440
3326.18 6267
3326.72 6200
3327.27 6029
3327.81 5988
3328.35 6114
3328.90 5904
3329.44 6280
3329.99 6899
3330.53 7435
3331.07 8708
3331.62 10872
3332.16 13378
3332.71 16370
3333.25 20158
3333.80 23543
3334.34 26380
3334.88 28747
3335.43 31296
3335.97 33259
3336.52 35149
3337.06 35410
3337.61 35192
3338.15 34736
3338.70 32910
3339.24 30560
3339.79 28070
3340.33 25200
3340.88 22684
3341.42 20384
3341.97 17210
3342.51 14071
3343.06 11563
3343.60 9894
3344.15 8332
3344.69 7375
3345.24 6939
3345.78 6435
3346.33 6086
3346.87 5588
3347.42 5507
3347.97 5418
3348.51 5356
3349.06 5149
3349.60 4997
3350.15 4902
3350.69 4729
3351.24 4658
3351.79 4769
3352.33 4677
3352.88 4635
3353.42 4627
3353.97 4547
3354.52 4584
3355.06 4408
3355.61 4523
3356.15 4556
3356.70 4253
3357.25 4164
3357.79 4272
3358.34 4414
3358.89 4404
3359.43 4194
3359.98 4397
3360.53 4446
3361.07 4581
3361.62 4478
3362.17 4288
3362.71 4637
3363.26 4660
3363.81 4564
3364.35 4603
3364.90 4585
3365.45 4474
3365.99 4481
3366.54 4538
3367.09 4509
3367.64 4361
3368.18 4494
3368.73 4562
3369.28 4436
3369.82 4378
3370.37 4998
3370.92 5221
3371.47 5053
3372.01 5338
3372.56 5482
3373.11 5701
3373.66 5917
3374.21 6219
3374.75 6344
3375.30 6332
3375.85 6332
3376.40 6125
3376.94 6046
3377.49 5666
3378.04 5574
3378.59 5214
3379.14 4855
3379.68 4700
3380.23 4486
3380.78 4275
3381.33 4201
3381.88 4145
3382.43 3815
3382.97 3742
3383.52 3608
3384.07 3491
3384.62 3499
3385.17 3454
3385.72 3430
3386.27 3362
3386.81 3406
3387.36 3405
3387.91 3219
3388.46 3196
3389.01 3127
3389.56 3079
3390.11 3091
3390.66 2905
3391.21 3060
3391.76 3118
3392.30 2989
3392.85 3176
3393.40 3098
3393.95 3058
3394.50 3208
3395.05 3056
3395.60 3105
3396.15 2929
3396.70 3153
3397.25 3343
3397.80 3134
3398.35 3086
3398.90 3046
3399.45 3164
3400.00 3030
3400.55 2972
3401.10 2906
3401.65 2972
3402.20 2964
3402.75 2888
3403.30 2863
3403.85 2790
3404.40 2878
3404.95 2929
3405.50 2896
3406.05 2852
3406.60 2827
3407.15 2874
3407.70 2883
3408.25 2822
3408.80 2913
3409.35 3208
3409.90 3269
3410.45 3104
3411.00 3179
3411.55 3322
3412.10 3505
3412.66 3462
3413.21 3447
3413.76 3605
3414.31 3451
3414.86 3288
3415.41 3252
3415.96 3260
3416.51 3229
3417.06 3225
3417.61 3135
3418.17 3097
3418.72 3008
3419.27 3000
3419.82 3040
3420.37 2954
3420.92 2917
3421.47 3022
3422.03 3037
3422.58 3228
3423.13 3465
3423.68 3511
3424.23 3432
3424.78 3351
3425.34 3395
3425.89 3221
3426.44 3266
3426.99 3186
3427.54 3139
3428.10 3059
3428.65 2968
3429.20 2917
3429.75 2716
3430.31 2826
3430.86 2875
3431.41 2727
3431.96 2634
3432.51 2650
3433.07 2655
3433.62 2633
3434.17 2717
3434.72 2590
3435.28 2688
3435.83 2798
3436.38 2831
3436.94 2680
3437.49 2741
3438.04 2655
3438.59 2762
3439.15 2774
3439.70 2872
3440.25 2879
3440.81 2990
3441.36 2824
3441.91 2998
3442.47 2789
3443.02 2922
3443.57 2883
3444.13 2903
3444.68 2751
3445.23 2777
3445.79 2652
3446.34 2525
3446.89 2685
3447.45 2563
3448.00 2573
3448.55 2770
3449.11 2554
3449.66 2691
3450.22 2538
3450.77 2496
3451.32 2505
3451.88 2411
3452.43 2422
3452.99 2443
3453.54 2366
3454.09 2447
3454.65 2484
3455.20 2400
3455.76 2487
3456.31 2402
3456.87 2385
3457.42 2552
3457.97 2506
3458.53 2624
3459.08 2540
3459.64 2475
3460.19 2513
3460.75 2575
3461.30 2495
3461.86 2714
3462.41 2636
3462.97 2685
3463.52 2774
3464.08 2769
3464.63 2590
3465.19 2741
3465.74 2673
3466.30 2773
3466.85 2704
3467.41 2717
3467.96 2710
3468.52 2626
3469.07 2868
3469.63 2764
3470.18 2822
3470.74 2611
3471.30 2745
3471.85 2743
3472.41 2760
3472.96 2747
3473.52 2735
3474.07 2772
3474.63 2738
3475.19 2868
3475.74 2823
3476.30 2829
3476.85 2816
3477.41 3034
3477.97 3014
3478.52 3142
3479.08 3269
3479.63 3265
3480.19 3311
3480.75 3393
3481.30 3146
3481.86 3363
3482.42 3258
3482.97 3395
3483.53 3316
3484.08 3416
3484.64 3235
3485.20 3273
3485.75 3351
3486.31 3346
3486.87 3473
3487.43 3451
3487.98 3750
3488.54 4012
3489.10 4242
3489.65 4801
3490.21 5217
3490.77 5638
3491.32 6124
3491.88 6390
3492.44 6508
3493.00 6502
3493.55 6638
3494.11 6422
3494.67 6373
3495.23 6497
3495.78 6244
3496.34 5873
3496.90 6181
3497.46 6573
3498.01 6656
3498.57 6713
3499.13 6571
3499.69 6974
3500.24 7344
3500.80 7398
3501.36 7400
3501.92 6887
3502.48 6807
3503.03 6945
3503.59 6758
3504.15 6637
3504.71 6504
3505.27 6497
3505.83 6385
3506.38 6381
3506.94 6137
3507.50 6044
3508.06 6011
3508.62 5800
3509.18 5392
3509.74 5262
3510.29 4770
3510.85 4561
3511.41 4301
3511.97 4065
3512.53 3566
3513.09 3549
3513.65 3610
3514.21 3205
3514.76 3047
3515.32 2947
3515.88 3155
3516.44 2953
3517.00 2853
3517.56 2827
3518.12 2880
3518.68 2975
3519.24 2976
3519.80 2918
3520.36 2871
3520.92 2988
3521.48 3069
3522.04 3061
3522.60 2997
3523.16 2862
3523.71 2868
3524.27 2994
3524.83 2733
3525.39 2826
3525.95 2687
3526.51 2730
3527.07 2805
3527.63 2599
3528.19 2476
3528.75 2876
3529.31 2806
3529.87 2634
3530.44 2561
3531.00 2533
3531.56 2478
3532.12 2643
3532.68 2538
3533.24 2513
3533.80 2626
3534.36 2701
3534.92 2695
3535.48 2694
3536.04 2715
3536.60 2707
3537.16 2607
3537.72 2636
3538.28 2719
3538.84 2648
3539.41 2675
3539.97 2769
3540.53 2642
3541.09 2665
3541.65 2594
3542.21 2515
3542.77 2741
3543.33 2591
3543.89 2408
3544.46 2619
3545.02 2572
3545.58 2538
3546.14 2425
3546.70 2348
3547.26 2427
3547.83 2374
3548.39 2372
3548.95 2417
3549.51 2375
3550.07 2412
3550.63 2425
3551.20 2391
3551.76 2397
3552.32 2325
3552.88 2396
3553.44 2322
3554.01 2329
3554.57 2330
3555.13 2248
3555.69 2385
3556.26 2374
3556.82 2307
3557.38 2342
3557.94 2206
3558.50 2260
3559.07 2306
3559.63 2288
3560.19 2303
3560.76 2457
3561.32 2434
3561.88 2409
3562.44 2465
3563.01 2277
3563.57 2253
3564.13 2258
3564.70 2383
3565.26 2386
3565.82 2280
3566.38 2330
3566.95 2328
3567.51 2242
3568.07 2381
3568.64 2301
3569.20 2099
3569.76 2188
3570.33 2285
3570.89 2280
3571.45 2330
3572.02 2417
3572.58 2173
3573.15 2254
3573.71 2207
3574.27 2303
3574.84 2307
3575.40 2483
3575.96 2494
3576.53 2392
3577.09 2372
3577.66 2452
3578.22 2439
3578.78 2362
3579.35 2383
3579.91 2301
3580.48 2205
3581.04 2209
3581.61 2183
3582.17 2261
3582.73 2230
3583.30 2185
3583.86 2305
3584.43 2494
3584.99 2297
3585.56 2261
3586.12 2165
3586.69 2246
3587.25 2347
3587.82 2222
3588.38 2163
3588.95 2264
3589.51 2413
3590.08 2316
3590.64 2258
3591.21 2215
3591.77 2245
3592.34 2222
3592.90 2336
3593.47 2351
3594.03 2316
3594.60 2313
3595.16 2260
3595.73 2178
3596.29 2168
3596.86 2192
3597.42 2237
3597.99 2294
3598.56 2317
3599.12 2290
3599.69 2328
3600.25 2380
3600.82 2149
3601.38 2125
3601.95 2207
3602.52 2245
3603.08 2166
3603.65 2181
3604.21 2145
3604.78 2247
3605.35 2221
3605.91 2084
3606.48 2099
3607.05 2126
3607.61 2163
3608.18 2163
3608.74 2121
3609.31 2125
3609.88 2129
3610.44 2025
3611.01 1989
3611.58 1910
3612.14 1912
3612.71 2083
3613.28 2102
3613.84 2054
3614.41 2231
3614.98 2293
3615.55 2288
3616.11 2451
3616.68 2510
3617.25 2552
3617.81 2705
3618.38 2790
3618.95 2770
3619.52 2902
3620.08 3022
3620.65 3161
3621.22 2953
3621.79 2714
3622.35 2742
3622.92 2699
3623.49 2589
3624.06 2588
3624.62 2299
3625.19 2239
3625.76 2321
3626.33 2400
3626.89 2355
3627.46 2189
3628.03 2123
3628.60 2106
3629.17 2181
3629.73 2285
3630.30 2097
3630.87 2237
3631.44 2161
3632.01 2056
3632.58 2194
3633.14 2298
3633.71 2194
3634.28 2420
3634.85 2605
3635.42 2429
3635.99 2374
3636.56 2443
3637.12 2584
3637.69 2499
3638.26 2581
3638.83 2780
3639.40 2803
3639.97 3111
3640.54 3261
3641.11 3306
3641.67 3324
3642.24 3439
3642.81 3476
3643.38 3441
3643.95 3412
3644.52 3189
3645.09 3098
3645.66 2980
3646.23 2891
3646.80 2961
3647.37 2798
3647.94 2736
3648.51 2729
3649.08 2756
3649.65 2722
3650.22 2827
3650.79 2983
3651.36 2974
3651.93 2943
3652.50 3152
3653.06 3122
3653.63 3301
3654.20 3313
3654.77 3389
3655.35 3385
3655.92 3379
3656.49 3661
3657.06 3789
3657.63 3745
3658.20 3585
3658.77 3479
3659.34 3559
3659.91 3757
3660.48 3794
3661.05 3699
3661.62 3629
3662.19 3612
3662.76 3669
3663.33 3569
3663.90 3367
3664.47 3430
3665.04 3195
3665.61 3105
3666.19 3047
3666.76 3058
3667.33 3197
3667.90 3209
3668.47 2983
3669.04 2727
3669.61 2767
3670.18 2799
3670.75 2804
3671.33 2843
3671.90 2902
3672.47 2949
3673.04 2735
3673.61 2746
3674.18 2666
3674.76 2814
3675.33 2865
3675.90 2713
3676.47 2643
3677.04 2870
3677.61 2867
3678.19 2643
3678.76 2618
3679.33 2516
3679.90 2507
3680.47 2415
3681.05 2542
3681.62 2571
3682.19 2507
3682.76 2576
3683.33 2630
3683.91 2617
3684.48 2667
3685.05 2537
3685.62 2519
3686.20 2627
3686.77 2828
3687.34 3071
3687.91 3223
3688.49 3426
3689.06 3598
3689.63 3505
3690.21 3565
3690.78 3673
3691.35 3731
3691.92 3712
3692.50 3573
3693.07 3378
3693.64 3233
3694.22 3226
3694.79 2921
3695.36 2869
3695.94 2782
3696.51 2642
3697.08 2833
3697.66 2696
3698.23 2801
3698.80 2917
3699.38 2932
3699.95 2886
3700.52 2927
3701.10 2986
3701.67 2903
3702.24 3009
3702.82 2993
3703.39 3076
3703.97 3026
3704.54 2825
3705.11 2843
3705.69 2883
3706.26 2871
3706.84 2717
3707.41 2609
3707.98 2685
3708.56 2655
3709.13 2721
3709.71 2576
3710.28 2562
3710.86 2455
3711.43 2669
3712.01 2638
3712.58 2491
3713.15 2538
3713.73 2532
3714.30 2505
3714.88 2381
3715.45 2442
3716.03 2394
3716.60 2297
3717.18 2295
3717.75 2343
3718.33 2138
3718.90 2344
3719.48 2389
3720.05 2390
3720.63 2332
3721.20 2342
3721.78 2242
3722.35 2181
3722.93 2191
3723.51 2003
3724.08 2027
3724.66 2148
3725.23 2027
3725.81 2126
3726.38 2000
3726.96 2141
3727.53 2273
3728.11 2167
3728.69 2081
3729.26 2200
3729.84 2260
3730.41 2318
3730.99 2287
3731.57 2498
3732.14 2472
3732.72 2572
3733.29 2492
3733.87 2436
3734.45 2243
3735.02 2308
3735.60 2397
3736.18 2435
3736.75 2412
3737.33 2267
3737.90 2343
3738.48 2367
3739.06 2113
3739.63 2081
3740.21 2234
3740.79 2084
3741.36 2081
3741.94 2100
3742.52 2131
3743.10 2088
3743.67 2087
3744.25 2190
3744.83 2025
3745.40 2165
3745.98 2141
3746.56 2210
3747.13 2200
3747.71 2154
3748.29 2217
3748.87 2083
3749.44 2193
3750.02 2119
3750.60 2164
3751.18 1944
3751.75 1949
3752.33 2106
3752.91 1858
3753.49 1943
3754.06 2058
3754.64 2054
3755.22 2078
3755.80 1930
3756.38 2003
3756.95 1980
3757.53 2003
3758.11 1958
3758.69 1840
3759.27 1907
3759.84 2108
3760.42 2069
3761.00 2116
3761.58 2033
3762.16 1990
3762.74 2111
3763.32 1994
3763.89 2152
3764.47 2112
3765.05 2066
3765.63 2075
3766.21 1969
3766.79 1996
3767.37 1929
3767.94 1959
3768.52 1915
3769.10 1960
3769.68 1882
3770.26 1935
3770.84 2095
3771.42 2140
3772.00 2016
3772.58 2143
3773.16 2244
3773.74 2212
3774.31 2117
3774.89 2059
3775.47 1974
3776.05 2080
3776.63 2134
3777.21 1873
3777.79 2068
3778.37 2058
3778.95 2098
3779.53 2103
3780.11 2078
3780.69 1949
3781.27 1963
3781.85 1964
3782.43 2191
3783.01 2014
3783.59 2038
3784.17 2051
3784.75 2113
3785.33 2193
3785.91 2020
3786.49 2017
3787.07 2151
3787.65 2096
3788.23 2027
3788.81 2117
3789.39 2220
3789.97 2154
3790.55 2116
3791.13 2092
3791.71 2135
3792.30 2158
3792.88 2030
3793.46 2109
3794.04 2188
3794.62 2115
3795.20 2172
3795.78 2035
3796.36 1936
3796.94 2023
3797.52 1977
3798.10 2138
3798.69 2246
3799.27 2096
3799.85 2082
3800.43 2167
3801.01 2161
3801.59 2226
3802.17 2349
3802.76 2339
3803.34 2357
3803.92 2282
3804.50 2232
3805.08 2351
3805.66 2412
3806.25 2338
3806.83 2321
3807.41 2359
3807.99 2464
3808.57 2450
3809.16 2406
3809.74 2439
3810.32 2358
3810.90 2436
3811.48 2384
3812.07 2525
3812.65 2585
3813.23 2675
3813.81 2528
3814.39 2589
3814.98 2740
3815.56 2748
3816.14 2610
3816.72 2733
3817.31 2588
3817.89 2563
3818.47 2470
3819.06 2447
3819.64 2462
3820.22 2250
3820.80 2310
3821.39 2145
3821.97 1974
3822.55 2001
3823.14 2035
3823.72 2083
3824.30 2103
3824.89 1980
3825.47 2002
3826.05 1976
3826.64 2114
3827.22 2040
3827.80 2097
3828.39 2036
3828.97 1957
3829.55 1931
3830.14 1950
3830.72 2072
3831.30 2092
3831.89 1941
3832.47 1958
3833.05 1953
3833.64 2069
3834.22 2049
3834.81 2180
3835.39 2155
3835.97 2098
3836.56 2025
3837.14 1971
3837.73 1903
3838.31 1930
3838.90 2030
3839.48 1878
3840.06 1949
3840.65 1872
3841.23 1910
3841.82 1889
3842.40 1761
3842.99 1804
3843.57 1896
3844.16 1840
3844.74 1912
3845.33 1896
3845.91 1876
3846.50 1852
3847.08 1939
3847.66 1975
3848.25 1938
3848.83 1942
3849.42 1869
3850.00 1995
3850.59 2093
3851.18 2029
3851.76 2038
3852.35 2090
3852.93 1936
3853.52 2009
3854.10 2028
3854.69 2080
3855.27 2007
3855.86 1930
3856.44 1892
3857.03 1993
3857.62 1947
3858.20 2057
3858.79 2041
3859.37 1852
3859.96 2022
3860.54 2057
3861.13 2081
3861.72 2055
3862.30 2105
3862.89 2222
3863.47 2177
3864.06 2150
3864.65 2224
3865.23 2193
3865.82 2149
3866.41 2215
3866.99 2209
3867.58 2158
3868.17 2136
3868.75 2162
3869.34 2199
3869.93 2105
3870.51 2129
3871.10 2135
3871.69 2010
3872.27 2050
3872.86 2196
3873.45 2317
3874.03 2397
3874.62 2289
3875.21 2075
3875.79 2122
3876.38 2105
3876.97 2126
3877.56 2235
3878.14 2232
3878.73 2233
3879.32 2038
3879.90 1981
3880.49 1976
3881.08 1949
3881.67 1861
3882.25 1738
3882.84 1830
3883.43 1800
3884.02 1822
3884.61 1801
3885.19 1949
3885.78 1856
3886.37 2056
3886.96 2130
3887.54 2048
3888.13 2180
3888.72 2176
3889.31 2313
3889.90 2332
3890.48 2357
3891.07 2517
3891.66 2405
3892.25 2332
3892.84 2269
3893.43 2278
3894.01 2358
3894.60 2301
3895.19 2417
3895.78 2194
3896.37 2205
3896.96 2079
3897.55 2028
3898.14 2065
3898.72 1961
3899.31 1998
3899.90 2064
3900.49 1915
3901.08 1938
3901.67 1983
3902.26 1889
3902.85 1861
3903.44 1891
3904.03 1918
3904.61 2057
3905.20 2089
3905.79 2076
3906.38 2230
3906.97 2239
3907.56 2166
3908.15 2182
3908.74 2152
3909.33 2245
3909.92 2106
3910.51 2020
3911.10 2003
3911.69 1897
3912.28 1903
3912.87 1959
3913.46 1895
3914.05 1781
3914.64 1784
3915.23 1852
3915.82 1936
3916.41 1944
3917.00 1982
3917.59 2014
3918.18 2061
3918.77 2138
3919.36 2097
3919.95 2052
3920.54 2071
3921.13 2074
3921.72 2196
3922.31 2113
3922.90 2158
3923.49 1945
3924.08 1803
3924.68 1852
3925.27 1869
3925.86 1905
3926.45 1837
3927.04 1809
3927.63 1778
3928.22 1756
3928.81 1763
3929.40 1780
3929.99 1720
3930.59 1824
3931.18 1922
3931.77 1750
3932.36 1740
3932.95 1811
3933.54 1837
3934.13 1883
3934.73 1702
3935.32 1810
3935.91 1693
3936.50 1768
3937.09 1854
3937.68 1725
3938.28 1794
3938.87 1848
3939.46 1780
3940.05 1725
3940.64 1771
3941.23 1817
3941.83 1837
3942.42 1923
3943.01 1916
3943.60 1825
3944.20 1938
3944.79 1858
3945.38 1840
3945.97 1840
3946.56 1921
3947.16 1874
3947.75 1827
3948.34 1753
3948.94 1733
3949.53 1699
3950.12 1861
3950.71 1855
3951.31 1811
3951.90 1825
3952.49 1880
3953.08 1978
3953.68 1966
3954.27 1909
3954.86 1912
3955.46 1961
3956.05 2017
3956.64 1987
3957.24 2080
3957.83 2121
3958.42 2057
3959.02 2043
3959.61 2028
3960.20 2018
3960.80 2201
3961.39 2120
3961.98 2053
3962.58 1978
3963.17 2052
3963.76 2068
3964.36 1936
3964.95 2068
3965.55 2107
3966.14 1951
3966.73 1916
3967.33 1973
3967.92 2011
3968.52 2080
3969.11 1818
3969.70 1906
3970.30 2091
3970.89 1963
3971.49 1919
3972.08 2145
3972.68 2104
3973.27 2115
3973.86 2129
3974.46 1976
3975.05 2037
3975.65 2148
3976.24 2210
3976.84 2195
3977.43 2159
3978.03 2221
3978.62 2290
3979.22 2267
3979.81 2220
3980.41 2156
3981.00 2184
3981.60 2164
3982.19 2262
3982.79 2086
3983.38 2013
3983.98 2073
3984.57 1982
3985.17 2042
3985.76 2111
3986.36 2049
3986.95 1970
3987.55 2020
3988.14 1997
3988.74 2010
3989.34 2022
3989.93 2160
3990.53 2072
3991.12 2000
3991.72 1867
3992.31 1901
3992.91 1745
3993.51 1849
3994.10 1893
3994.70 1897
3995.29 1953
3995.89 1894
3996.49 1900
3997.08 2002
3997.68 1907
3998.28 1987
3998.87 1983
3999.47 1991
4000.06 2036
4000.66 1887
4001.26 1882
4001.85 2044
4002.45 2038
4003.05 2043
4003.64 1957
4004.24 1946
4004.84 1978
4005.43 1908
4006.03 2006
4006.63 2044
4007.22 2026
4007.82 2019
4008.42 1953
4009.02 1953
4009.61 1992
4010.21 1940
4010.81 1931
4011.40 1875
4012.00 1881
4012.60 1877
4013.20 1892
4013.79 1901
4014.39 2048
4014.99 1845
4015.59 1927
4016.18 1894
4016.78 1899
4017.38 2010
4017.98 1980
4018.58 1930
4019.17 1821
4019.77 1906
4020.37 1952
4020.97 1946
4021.56 2029
4022.16 1980
4022.76 1938
4023.36 1983
4023.96 2013
4024.56 2030
4025.15 2088
4025.75 2195
4026.35 2032
4026.95 2119
4027.55 2288
4028.15 2260
4028.74 2146
4029.34 2201
4029.94 2113
4030.54 2169
4031.14 2208
4031.74 2282
4032.34 2190
4032.94 2140
4033.53 2271
4034.13 2173
4034.73 2087
4035.33 2226
4035.93 2109
4036.53 2171
4037.13 2067
4037.73 1868
4038.33 1959
4038.93 1977
4039.53 1907
4040.13 1894
4040.72 1797
4041.32 1829
4041.92 2021
4042.52 1930
4043.12 1774
4043.72 1861
4044.32 1850
4044.92 1731
4045.52 1798
4046.12 1771
4046.72 1834
4047.32 1797
4047.92 1785
4048.52 1961
4049.12 1959
4049.72 1989
4050.32 1965
4050.92 1908
4051.52 1835
4052.12 1879
4052.72 2002
4053.32 2003
4053.92 2054
4054.52 1966
4055.13 1945
4055.73 2062
4056.33 1997
4056.93 2007
4057.53 1934
4058.13 1910
4058.73 1803
4059.33 1783
4059.93 1793
4060.53 1655
4061.13 1764
4061.73 1734
4062.33 1680
4062.94 1570
4063.54 1670
4064.14 1655
4064.74 1578
4065.34 1659
4065.94 1672
4066.54 1739
4067.14 1801
4067.75 1780
4068.35 1645
4068.95 1652
4069.55 1635
4070.15 1805
4070.75 1610
4071.36 1638
4071.96 1771
4072.56 1648
4073.16 1684
4073.76 1748
4074.36 1800
4074.97 1807
4075.57 1766
4076.17 1845
4076.77 1658
4077.38 1781
4077.98 1839
4078.58 1790
4079.18 1803
4079.78 1757
4080.39 1785
4080.99 1847
4081.59 1803
4082.19 1760
4082.80 1850
4083.40 1866
4084.00 1713
4084.60 1773
4085.21 1743
4085.81 1620
4086.41 1649
4087.02 1650
4087.62 1783
4088.22 1796
4088.82 1744
4089.43 1783
4090.03 1790
4090.63 1721
4091.24 1685
4091.84 1691
4092.44 1604
4093.05 1543
4093.65 1582
4094.25 1714
4094.86 1748
4095.46 1591
4096.06 1748
4096.67 1881
4097.27 1651
4097.88 1613
4098.48 1570
4099.08 1722
4099.69 1791
4100.29 1686
4100.89 1658
4101.50 1682
4102.10 1636
4102.71 1548
4103.31 1713
4103.91 1731
4104.52 1698
4105.12 1749
4105.73 1581
4106.33 1633
4106.94 1653
4107.54 1693
4108.14 1704
4108.75 1692
4109.35 1579
4109.96 1602
4110.56 1683
4111.17 1604
4111.77 1580
4112.38 1661
4112.98 1704
4113.59 1575
4114.19 1588
4114.80 1661
4115.40 1801
4116.01 1743
4116.61 1697
4117.22 1969
4117.82 1803
4118.43 1701
4119.03 1789
4119.64 1787
4120.24 1894
4120.85 1887
4121.45 1700
4122.06 1747
4122.66 1836
4123.27 1784
4123.88 1800
4124.48 1724
4125.09 1829
4125.69 1878
4126.30 1826
4126.90 1751
4127.51 1723
4128.12 1758
4128.72 1792
4129.33 1765
4129.93 1769
4130.54 1727
4131.15 1766
4131.75 1675
4132.36 1806
4132.96 1799
4133.57 1720
4134.18 1791
4134.78 1801
4135.39 1858
4136.00 1969
4136.60 1841
4137.21 1891
4137.82 1995
4138.42 1909
4139.03 1835
4139.64 1991
4140.24 1979
4140.85 1943
4141.46 1949
4142.06 1864
4142.67 1945
4143.28 1878
4143.89 1957
4144.49 1822
4145.10 1789
4145.71 1818
4146.31 1804
4146.92 1735
4147.53 1713
4148.14 1713
4148.74 1754
4149.35 1821
4149.96 1792
4150.57 1767
4151.17 1755
4151.78 1593
4152.39 1604
4153.00 1704
4153.60 1589
4154.21 1595
4154.82 1722
4155.43 1617
4156.04 1464
4156.64 1599
4157.25 1783
4157.86 1733
4158.47 1710
4159.08 1696
4159.68 1741
4160.29 1680
4160.90 1885
4161.51 1948
4162.12 1842
4162.73 1760
4163.33 1834
4163.94 1785
4164.55 1946
4165.16 1927
4165.77 1989
4166.38 2044
4166.99 2016
4167.60 2138
4168.20 2061
4168.81 1882
4169.42 1781
4170.03 1809
4170.64 1743
4171.25 1895
4171.86 1747
4172.47 1690
4173.08 1832
4173.69 1796
4174.29 1801
4174.90 1815
4175.51 1839
4176.12 1865
4176.73 1866
4177.34 1867
4177.95 1904
4178.56 1907
4179.17 1921
4179.78 1913
4180.39 1826
4181.00 1791
4181.61 1856
4182.22 1838
4182.83 1789
4183.44 1722
4184.05 1840
4184.66 1649
4185.27 1801
4185.88 1816
4186.49 1731
4187.10 1749
4187.71 1745
4188.32 1847
4188.93 1779
4189.54 1820
4190.15 1967
4190.76 2081
4191.37 2068
4191.98 2070
4192.59 2040
4193.20 2115
4193.82 2078
4194.43 2301
4195.04 2320
4195.65 2383
4196.26 2394
4196.87 2307
4197.48 2274
4198.09 2315
4198.70 2203
4199.31 2172
4199.93 2105
4200.54 2069
4201.15 1983
4201.76 1962
4202.37 1923
4202.98 1821
4203.59 1926
4204.20 1895
4204.82 1906
4205.43 1938
4206.04 1902
4206.65 1988
4207.26 1891
4207.87 1897
4208.49 1955
4209.10 1894
4209.71 1826
4210.32 1913
4210.93 1816
4211.55 1916
4212.16 1783
4212.77 1796
4213.38 1886
4213.99 1958
4214.61 2012
4215.22 1963
4215.83 1900
4216.44 1958
4217.06 2050
4217.67 2173
4218.28 2204
4218.89 2255
4219.51 2226
4220.12 2353
4220.73 2428
4221.34 2463
4221.96 2491
4222.57 2442
4223.18 2573
4223.80 2586
4224.41 2578
4225.02 2440
4225.63 2601
4226.25 2743
4226.86 2789
4227.47 2737
4228.09 2886
4228.70 3057
4229.31 3074
4229.93 3122
4230.54 3273
4231.15 3224
4231.77 3492
4232.38 3515
4232.99 3593
4233.61 3757
4234.22 3895
4234.83 3698
4235.45 3730
4236.06 3640
4236.68 3654
4237.29 3734
4237.90 3505
4238.52 3294
4239.13 3181
4239.75 3161
4240.36 2819
4240.97 2589
4241.59 2374
4242.20 2240
4242.82 2430
4243.43 2308
4244.05 2288
4244.66 2294
4245.27 2343
4245.89 2414
4246.50 2465
4247.12 2421
4247.73 2479
4248.35 2457
4248.96 2387
4249.58 2414
4250.19 2423
4250.81 2336
4251.42 2295
4252.04 2283
4252.65 2229
4253.27 2198
4253.88 2225
4254.50 2167
4255.11 2048
4255.73 2167
4256.34 2122
4256.96 2119
4257.57 2052
4258.19 2043
4258.80 2031
4259.42 1896
4260.03 1974
4260.65 1965
4261.27 1948
4261.88 1808
4262.50 1854
4263.11 1933
4263.73 1968
4264.34 2071
4264.96 2044
4265.58 2112
4266.19 1934
4266.81 1990
4267.42 1937
4268.04 1994
4268.66 1895
4269.27 1806
4269.89 1950
4270.51 2083
4271.12 2021
4271.74 1975
4272.35 1874
4272.97 1869
4273.59 1998
4274.20 2066
4274.82 2024
4275.44 2028
4276.05 1983
4276.67 2065
4277.29 2050
4277.90 2113
4278.52 2057
4279.14 1932
4279.76 1885
4280.37 1767
4280.99 1865
4281.61 1817
4282.22 1801
4282.84 1866
4283.46 1846
4284.07 1866
4284.69 1894
4285.31 1760
4285.93 1727
4286.54 1835
4287.16 1911
4287.78 1791
4288.40 1703
4289.01 1792
4289.63 1737
4290.25 1731
4290.87 1799
4291.49 1702
4292.10 1739
4292.72 1749
4293.34 1808
4293.96 1759
4294.58 1759
4295.19 1779
4295.81 1655
4296.43 1687
4297.05 1697
4297.67 1759
4298.28 1737
4298.90 1737
4299.52 1677
4300.14 1878
4300.76 1888
4301.38 1937
4301.99 1933
4302.61 1840
4303.23 1775
4303.85 1844
4304.47 1775
4305.09 1738
4305.71 1823
4306.33 1877
4306.94 1881
4307.56 1815
4308.18 1903
4308.80 1798
4309.42 1707
4310.04 1771
4310.66 1802
4311.28 1814
4311.90 1745
4312.52 1839
4313.14 1790
4313.76 1868
4314.38 1904
4314.99 1890
4315.61 1891
4316.23 1926
4316.85 1893
4317.47 1779
4318.09 1836
4318.71 1859
4319.33 1816
4319.95 1891
4320.57 1935
4321.19 1954
4321.81 2011
4322.43 2031
4323.05 1942
4323.67 2069
4324.29 1962
4324.91 2030
4325.53 1999
4326.15 2127
4326.77 2200
4327.39 1937
4328.01 1986
4328.63 2148
4329.26 2123
4329.88 2026
4330.50 2151
4331.12 2174
4331.74 2234
4332.36 2262
4332.98 2471
4333.60 2518
4334.22 2437
4334.84 2630
4335.46 2792
4336.08 2953
4336.70 3054
4337.33 3302
4337.95 3478
4338.57 3524
4339.19 3463
4339.81 3362
4340.43 3284
4341.05 3349
4341.67 3348
4342.30 3369
4342.92 3287
4343.54 3663
4344.16 3774
4344.78 3932
4345.40 4460
4346.03 4667
4346.65 4613
4347.27 4808
4347.89 4722
4348.51 4635
4349.14 4388
4349.76 3987
4350.38 3954
4351.00 3435
4351.62 3097
4352.25 2984
4352.87 2864
4353.49 2650
4354.11 2420
4354.73 2500
4355.36 2439
4355.98 2459
4356.60 2490
4357.22 2397
4357.85 2268
4358.47 2196
4359.09 2220
4359.71 2349
4360.34 2426
4360.96 2362
4361.58 2289
4362.21 2414
4362.83 2425
4363.45 2401
4364.07 2355
4364.70 2329
4365.32 2233
4365.94 2272
4366.57 2142
4367.19 2081
4367.81 2111
4368.44 1972
4369.06 1967
4369.68 1945
4370.31 1990
4370.93 1884
4371.55 1939
4372.18 1894
4372.80 1795
4373.43 1838
4374.05 1846
4374.67 1835
4375.30 1829
4375.92 1866
4376.54 1882
4377.17 1771
4377.79 1880
4378.42 2000
4379.04 1953
4379.66 1917
4380.29 1853
4380.91 1937
4381.54 1928
4382.16 1983
4382.79 1899
4383.41 1902
4384.03 1927
4384.66 1831
4385.28 1874
4385.91 1940
4386.53 1798
4387.16 1800
4387.78 1713
4388.41 1716
4389.03 1709
4389.66 1784
4390.28 1823
4390.91 1848
4391.53 1726
4392.16 1734
4392.78 1739
4393.41 1725
4394.03 1738
4394.66 1713
4395.28 1749
4395.91 1799
4396.53 1816
4397.16 1789
4397.78 1844
4398.41 1848
4399.03 1732
4399.66 1720
4400.29 1943
4400.91 1931
4401.54 1810
4402.16 1714
4402.79 1743
4403.41 1708
4404.04 1813
4404.67 1711
4405.29 1725
4405.92 1723
4406.54 1757
4407.17 1695
4407.80 1729
4408.42 1772
4409.05 1841
4409.67 1838
4410.30 1715
4410.93 1830
4411.55 1807
4412.18 1660
4412.81 1707
4413.43 1752
4414.06 1722
4414.69 1721
4415.31 1698
4415.94 1736
4416.57 1739
4417.19 1777
4417.82 1723
4418.45 1672
4419.07 1701
4419.70 1675
4420.33 1691
4420.95 1731
4421.58 1665
4422.21 1737
4422.84 1823
4423.46 1652
4424.09 1606
4424.72 1637
4425.35 1696
4425.97 1653
4426.60 1685
4427.23 1535
4427.86 1472
4428.48 1578
4429.11 1533
4429.74 1587
4430.37 1645
4430.99 1629
4431.62 1636
4432.25 1602
4432.88 1688
4433.51 1689
4434.13 1681
4434.76 1654
4435.39 1755
4436.02 1793
4436.65 1731
4437.27 1652
4437.90 1729
4438.53 1706
4439.16 1661
4439.79 1735
4440.42 1751
4441.04 1731
4441.67 1638
4442.30 1684
4442.93 1795
4443.56 1722
4444.19 1644
4444.82 1651
4445.44 1754
4446.07 1796
4446.70 1752
4447.33 1756
4447.96 1787
4448.59 1829
4449.22 1835
4449.85 1879
4450.48 1825
4451.11 1707
4451.74 1716
4452.36 1793
4452.99 1883
4453.62 1860
4454.25 1902
4454.88 1941
4455.51 2149
4456.14 2100
4456.77 2027
4457.40 2127
4458.03 1961
4458.66 1820
4459.29 1944
4459.92 1765
4460.55 1770
4461.18 1732
4461.81 1810
4462.44 1645
4463.07 1585
4463.70 1704
4464.33 1638
4464.96 1676
4465.59 1651
4466.22 1572
4466.85 1717
4467.48 1553
4468.11 1622
4468.74 1667
4469.37 1669
4470.00 1655
4470.63 1621
4471.26 1708
4471.89 1661
4472.53 1534
4473.16 1581
4473.79 1600
4474.42 1594
4475.05 1578
4475.68 1506
4476.31 1602
4476.94 1664
4477.57 1575
4478.20 1556
4478.83 1706
4479.47 1694
4480.10 1600
4480.73 1593
4481.36 1569
4481.99 1629
4482.62 1710
4483.25 1750
4483.89 1685
4484.52 1651
4485.15 1713
4485.78 1771
4486.41 1757
4487.04 1787
4487.68 1785
4488.31 1677
4488.94 1717
4489.57 1864
4490.20 1699
4490.84 1694
4491.47 1795
4492.10 1958
4492.73 1895
4493.36 1695
4494.00 1713
4494.63 1775
4495.26 1713
4495.89 1711
4496.53 1686
4497.16 1656
4497.79 1849
4498.42 1935
4499.06 1914
4499.69 2135
4500.32 2220
4500.95 2168
4501.59 2189
4502.22 2181
4502.85 2181
4503.48 2153
4504.12 2060
4504.75 2087
4505.38 1955
4506.02 1873
4506.65 1939
4507.28 1900
4507.92 1730
4508.55 1836
4509.18 1801
4509.82 1785
4510.45 1766
4511.08 1701
4511.72 1726
4512.35 1695
4512.98 1800
4513.62 1842
4514.25 1689
4514.88 1792
4515.52 1754
4516.15 1832
4516.79 1711
4517.42 1670
4518.05 1576
4518.69 1569
4519.32 1559
4519.96 1595
4520.59 1661
4521.22 1712
4521.86 1713
4522.49 1658
4523.13 1578
4523.76 1638
4524.40 1614
4525.03 1707
4525.66 1676
4526.30 1674
4526.93 1640
4527.57 1671
4528.20 1740
4528.84 1878
4529.47 1842
4530.11 1897
4530.74 1889
4531.38 1949
4532.01 1981
4532.65 1917
4533.28 2046
4533.92 2039
4534.55 2116
4535.19 2125
4535.82 1974
4536.46 1924
4537.09 1866
4537.73 1861
4538.36 1866
4539.00 1710
4539.63 1743
4540.27 1707
4540.90 1669
4541.54 1615
4542.18 1656
4542.81 1641
4543.45 1691
4544.08 1657
4544.72 1678
4545.35 1579
4545.99 1582
4546.63 1606
4547.26 1576
4547.90 1517
4548.53 1636
4549.17 1703
4549.81 1712
4550.44 1532
4551.08 1575
4551.72 1711
4552.35 1738
4552.99 1606
4553.62 1725
4554.26 1757
4554.90 1698
4555.53 1648
4556.17 1630
4556.81 1673
4557.44 1714
4558.08 1757
4558.72 1683
4559.35 1564
4559.99 1530
4560.63 1470
4561.26 1631
4561.90 1717
4562.54 1584
4563.18 1599
4563.81 1573
4564.45 1553
4565.09 1595
4565.72 1485
4566.36 1513
4567.00 1696
4567.64 1732
4568.27 1614
4568.91 1595
4569.55 1614
4570.19 1697
4570.82 1686
4571.46 1704
4572.10 1708
4572.74 1615
4573.38 1710
4574.01 1678
4574.65 1588
4575.29 1517
4575.93 1620
4576.56 1698
4577.20 1614
4577.84 1601
4578.48 1663
4579.12 1803
4579.76 1786
4580.39 1782
4581.03 1744
4581.67 1723
4582.31 1822
4582.95 1714
4583.59 1687
4584.22 1736
4584.86 1725
4585.50 1766
4586.14 1755
4586.78 1798
4587.42 1965
4588.06 1887
4588.70 2100
4589.33 2186
4589.97 2280
4590.61 2431
4591.25 2503
4591.89 2475
4592.53 2427
4593.17 2448
4593.81 2429
4594.45 2340
4595.09 2157
4595.73 1987
4596.37 1830
4597.00 1906
4597.64 1845
4598.28 1923
4598.92 1854
4599.56 1861
4600.20 1892
4600.84 1942
4601.48 1925
4602.12 1902
4602.76 2035
4603.40 2120
4604.04 2082
4604.68 2086
4605.32 1953
4605.96 2044
4606.60 2197
4607.24 2155
4607.88 2018
4608.52 2041
4609.16 2078
4609.80 1962
4610.44 1972
4611.08 1856
4611.72 1853
4612.36 1895
4613.01 1918
4613.65 1816
4614.29 1771
4614.93 1637
4615.57 1695
4616.21 1676
4616.85 1652
4617.49 1626
4618.13 1699
4618.77 1768
4619.41 1653
4620.05 1540
4620.70 1666
4621.34 1594
4621.98 1953
4622.62 1893
4623.26 1663
4623.90 1769
4624.54 1698
4625.18 1723
4625.83 1683
4626.47 1624
4627.11 1613
4627.75 1617
4628.39 1693
4629.03 1791
4629.68 1752
4630.32 1730
4630.96 1727
4631.60 1814
4632.24 1723
4632.88 1650
4633.53 1665
4634.17 1729
4634.81 1745
4635.45 1827
4636.10 1853
4636.74 1898
4637.38 1839
4638.02 1754
4638.66 1860
4639.31 1949
4639.95 1949
4640.59 1947
4641.23 1948
4641.88 1837
4642.52 1819
4643.16 1798
4643.80 1867
4644.45 1732
4645.09 1808
4645.73 1761
4646.38 1712
4647.02 1780
4647.66 1826
4648.30 1701
4648.95 1744
4649.59 1776
4650.23 1764
4650.88 1747
4651.52 1669
4652.16 1756
4652.81 1733
4653.45 1706
4654.09 1561
4654.74 1671
4655.38 1731
4656.02 1752
4656.67 1652
4657.31 1741
4657.96 1774
4658.60 1626
4659.24 1593
4659.89 1677
4660.53 1798
4661.17 1813
4661.82 1891
4662.46 1809
4663.11 1663
4663.75 1647
4664.39 1731
4665.04 1603
4665.68 1630
4666.33 1580
4666.97 1432
4667.62 1533
4668.26 1616
4668.90 1689
4669.55 1609
4670.19 1454
4670.84 1573
4671.48 1579
4672.13 1716
4672.77 1788
4673.42 1802
4674.06 1802
4674.71 1859
4675.35 1871
4676.00 1716
4676.64 1724
4677.29 1724
4677.93 1679
4678.58 1731
4679.22 1691
4679.87 1740
4680.51 1766
4681.16 1736
4681.80 1752
4682.45 1590
4683.09 1652
4683.74 1813
4684.38 1820
4685.03 1759
4685.68 1740
4686.32 1733
4686.97 1713
4687.61 1663
4688.26 1546
4688.90 1672
4689.55 1833
4690.20 1781
4690.84 1713
4691.49 1804
4692.13 1696
4692.78 1576
4693.43 1708
4694.07 1767
4694.72 1817
4695.36 1791
4696.01 1810
4696.66 1869
4697.30 2004
4697.95 2032
4698.60 2092
4699.24 2103
4699.89 2173
4700.54 2052
4701.18 1979
4701.83 1969
4702.48 1965
4703.12 1872
4703.77 1940
4704.42 1884
4705.06 1749
4705.71 1780
4706.36 1689
4707.00 1722
4707.65 1812
4708.30 1885
4708.95 1932
4709.59 1787
4710.24 1818
4710.89 1787
4711.54 1768
4712.18 1780
4712.83 1865
4713.48 1780
4714.13 1717
4714.77 1824
4715.42 1712
4716.07 1623
4716.72 1564
4717.36 1699
4718.01 1690
4718.66 1713
4719.31 1804
4719.96 1827
4720.60 1905
4721.25 1775
4721.90 1815
4722.55 1892
4723.20 1886
4723.84 1940
4724.49 1994
4725.14 1937
4725.79 2095
4726.44 1995
4727.09 1968
4727.73 2053
4728.38 2110
4729.03 2008
4729.68 2029
4730.33 2018
4730.98 1961
4731.63 1796
4732.27 1691
4732.92 1761
4733.57 1752
4734.22 1733
4734.87 1696
4735.52 1682
4736.17 1656
4736.82 1824
4737.47 1780
4738.12 1767
4738.77 1703
4739.41 1791
4740.06 1897
4740.71 1904
4741.36 1938
4742.01 1930
4742.66 1938
4743.31 1958
4743.96 1922
4744.61 1796
4745.26 1819
4745.91 1789
4746.56 1882
4747.21 1972
4747.86 1926
4748.51 1920
4749.16 1937
4749.81 1947
4750.46 1932
4751.11 1976
4751.76 1948
4752.41 1971
4753.06 1989
4753.71 1890
4754.36 1924
4755.01 1786
4755.66 1869
4756.31 1843
4756.96 1769
4757.61 1851
4758.26 1867
4758.91 1798
4759.56 1752
4760.22 1712
4760.87 1786
4761.52 1808
4762.17 1871
4762.82 1900
4763.47 1974
4764.12 1985
4764.77 2178
4765.42 2242
4766.07 2375
4766.72 2315
4767.38 2316
4768.03 2263
4768.68 2303
4769.33 2211
4769.98 2076
4770.63 1967
4771.28 1958
4771.94 1945
4772.59 1899
4773.24 1873
4773.89 1886
4774.54 1890
4775.19 1780
4775.85 1758
4776.50 1888
4777.15 1838
4777.80 1919
4778.45 1872
4779.11 1810
4779.76 1848
4780.41 1816
4781.06 1741
4781.71 1833
4782.37 1776
4783.02 1751
4783.67 1809
4784.32 1723
4784.98 1744
4785.63 1799
4786.28 1603
4786.93 1620
4787.59 1786
4788.24 1735
4788.89 1641
4789.54 1642
4790.20 1715
4790.85 1764
4791.50 1685
4792.15 1699
4792.81 1759
4793.46 1706
4794.11 1688
4794.77 1653
4795.42 1817
4796.07 1786
4796.73 1672
4797.38 1701
4798.03 1706
4798.69 1751
4799.34 1697
4799.99 1815
4800.65 1742
4801.30 1699
4801.95 1637
4802.61 1693
4803.26 1756
4803.91 1805
4804.57 1769
4805.22 1839
4805.88 1654
4806.53 1796
4807.18 1725
4807.84 1682
4808.49 1733
4809.15 1649
4809.80 1713
4810.45 1697
4811.11 1722
4811.76 1687
4812.42 1683
4813.07 1774
4813.73 1959
4814.38 1909
4815.03 1790
4815.69 1897
4816.34 1807
4817.00 1833
4817.65 1852
4818.31 1900
4818.96 1905
4819.62 1939
4820.27 2014
4820.93 2043
4821.58 1960
4822.24 2084
4822.89 2283
4823.55 2406
4824.20 2353
4824.86 2583
4825.51 2557
4826.17 2584
4826.82 2548
4827.48 2427
4828.13 2433
4828.79 2518
4829.44 2450
4830.10 2349
4830.75 2326
4831.41 2226
4832.07 2200
4832.72 2129
4833.38 2201
4834.03 2208
4834.69 2319
4835.34 2266
4836.00 2368
4836.66 2556
4837.31 2462
4837.97 2639
4838.62 2564
4839.28 2498
4839.94 2459
4840.59 2561
4841.25 2581
4841.91 2756
4842.56 2662
4843.22 2477
4843.87 2571
4844.53 2538
4845.19 2751
4845.84 2711
4846.50 2697
4847.16 2831
4847.81 2852
4848.47 2929
4849.13 2938
4849.78 3131
4850.44 3341
4851.10 3238
4851.75 3161
4852.41 3230
4853.07 3088
4853.73 3064
4854.38 3022
4855.04 2991
4855.70 3209
4856.35 3159
4857.01 3103
4857.67 3441
4858.33 3414
4858.98 3595
4859.64 3422
4860.30 3200
4860.96 3177
4861.61 2986
4862.27 2984
4862.93 2983
4863.59 3013
4864.25 3073
4864.90 3034
4865.56 3094
4866.22 3170
4866.88 3328
4867.54 3324
4868.19 3158
4868.85 3082
4869.51 3222
4870.17 3054
4870.83 2869
4871.48 2794
4872.14 2719
4872.80 2702
4873.46 2750
4874.12 2738
4874.78 2701
4875.43 2503
4876.09 2582
4876.75 2656
4877.41 2642
4878.07 2781
4878.73 2736
4879.39 2893
4880.05 2715
4880.70 2852
4881.36 2711
4882.02 2519
4882.68 2436
4883.34 2391
4884.00 2306
4884.66 2248
4885.32 2310
4885.98 2322
4886.64 2321
4887.30 2305
4887.96 2369
4888.62 2423
4889.27 2564
4889.93 2570
4890.59 2705
4891.25 2807
4891.91 2482
4892.57 2608
4893.23 2629
4893.89 2421
4894.55 2186
4895.21 2388
4895.87 2375
4896.53 2237
4897.19 2040
4897.85 2190
4898.51 2281
4899.17 2215
4899.83 2223
4900.49 2201
4901.15 2177
4901.81 2266
4902.47 2119
4903.13 2028
4903.79 2008
4904.46 1927
4905.12 1964
4905.78 1945
4906.44 2044
4907.10 1960
4907.76 1902
4908.42 1876
4909.08 1917
4909.74 1901
4910.40 1896
4911.06 1947
4911.72 1945
4912.38 1792
4913.05 1808
4913.71 1886
4914.37 1800
4915.03 1835
4915.69 1722
4916.35 1647
4917.01 1758
4917.67 1809
4918.34 1772
4919.00 1702
4919.66 1662
4920.32 1731
4920.98 1667
4921.64 1694
4922.31 1667
4922.97 1741
4923.63 1748
4924.29 1849
4924.95 1672
4925.62 1758
4926.28 1737
4926.94 1632
4927.60 1727
4928.26 1874
4928.93 1807
4929.59 1800
4930.25 1707
4930.91 1820
4931.57 1834
4932.24 1732
4932.90 1762
4933.56 1765
4934.22 1706
4934.89 1802
4935.55 1824
4936.21 1650
4936.88 1774
4937.54 1825
4938.20 1885
4938.86 1914
4939.53 1875
4940.19 1948
4940.85 1776
4941.52 1712
4942.18 1718
4942.84 1770
4943.50 1772
4944.17 1693
4944.83 1593
4945.49 1656
4946.16 1663
4946.82 1599
4947.48 1451
4948.15 1580
4948.81 1532
4949.47 1492
4950.14 1613
4950.80 1641
4951.47 1589
4952.13 1583
4952.79 1627
4953.46 1603
4954.12 1632
4954.78 1662
4955.45 1575
4956.11 1602
4956.78 1664
4957.44 1606
4958.10 1680
4958.77 1670
4959.43 1729
4960.10 1707
4960.76 1752
4961.43 1754
4962.09 1703
4962.76 1815
4963.42 1876
4964.08 2010
4964.75 2051
4965.41 1982
4966.08 1907
4966.74 1804
4967.41 1759
4968.07 1807
4968.74 1771
4969.40 1595
4970.07 1679
4970.73 1571
4971.40 1624
4972.06 1619
4972.73 1645
4973.39 1630
4974.06 1579
4974.72 1702
4975.39 1691
4976.05 1651
4976.72 1591
4977.38 1654
4978.05 1604
4978.71 1509
4979.38 1532
4980.05 1600
4980.71 1609
4981.38 1652
4982.04 1532
4982.71 1571
4983.37 1588
4984.04 1493
4984.71 1430
4985.37 1497
4986.04 1499
4986.70 1643
4987.37 1626
4988.04 1575
4988.70 1591
4989.37 1485
4990.04 1449
4990.70 1509
4991.37 1568
4992.03 1461
4992.70 1500
4993.37 1534
4994.03 1513
4994.70 1564
4995.37 1560
4996.03 1490
4996.70 1562
4997.37 1588
4998.03 1492
4998.70 1502
4999.37 1508
5000.03 1554
5000.70 1467
5001.37 1395
5002.04 1361
5002.70 1461
5003.37 1416
5004.04 1360
5004.70 1457
5005.37 1467
5006.04 1470
5006.71 1552
5007.37 1472
5008.04 1451
5008.71 1434
5009.38 1473
5010.04 1540
5010.71 1512
5011.38 1436
5012.05 1529
5012.71 1414
5013.38 1513
5014.05 1431
5014.72 1482
5015.39 1543
5016.05 1500
5016.72 1493
5017.39 1468
5018.06 1468
5018.73 1564
5019.39 1549
5020.06 1611
5020.73 1655
5021.40 1725
5022.07 1754
5022.74 1694
5023.41 1710
5024.07 1695
5024.74 1750
5025.41 1654
5026.08 1728
5026.75 1635
5027.42 1603
5028.09 1640
5028.75 1682
5029.42 1535
5030.09 1488
5030.76 1491
5031.43 1504
5032.10 1475
5032.77 1442
5033.44 1435
5034.11 1444
5034.78 1532
5035.45 1524
5036.12 1442
5036.78 1433
5037.45 1479
5038.12 1518
5038.79 1474
5039.46 1409
5040.13 1414
5040.80 1532
5041.47 1478
5042.14 1327
5042.81 1422
5043.48 1496
5044.15 1448
5044.82 1432
5045.49 1479
5046.16 1494
5046.83 1578
5047.50 1509
5048.17 1484
5048.84 1541
5049.51 1533
5050.18 1480
5050.85 1492
5051.52 1490
5052.19 1440
5052.86 1396
5053.53 1359
5054.20 1346
5054.87 1403
5055.55 1388
5056.22 1385
5056.89 1413
5057.56 1465
5058.23 1411
5058.90 1406
5059.57 1440
5060.24 1361
5060.91 1391
5061.58 1508
5062.25 1421
5062.93 1374
5063.60 1473
5064.27 1452
5064.94 1379
5065.61 1401
5066.28 1425
5066.95 1367
5067.62 1350
5068.30 1367
5068.97 1391
5069.64 1317
5070.31 1376
5070.98 1258
5071.65 1271
5072.33 1371
5073.00 1379
5073.67 1412
5074.34 1416
5075.01 1395
5075.68 1378
5076.36 1407
5077.03 1498
5077.70 1541
5078.37 1562
5079.05 1503
5079.72 1559
5080.39 1643
5081.06 1694
5081.73 1537
5082.41 1424
5083.08 1500
5083.75 1524
5084.42 1454
5085.10 1513
5085.77 1510
5086.44 1457
5087.12 1546
5087.79 1572
5088.46 1444
5089.13 1602
5089.81 1589
5090.48 1552
5091.15 1583
5091.83 1603
5092.50 1573
5093.17 1547
5093.84 1612
5094.52 1595
5095.19 1662
5095.86 1588
5096.54 1445
5097.21 1506
5097.88 1397
5098.56 1400
5099.23 1410
5099.91 1469
5100.58 1610
5101.25 1552
5101.93 1486
5102.60 1546
5103.27 1503
5103.95 1548
5104.62 1576
5105.30 1563
5105.97 1690
5106.64 1644
5107.32 1604
5107.99 1626
5108.67 1546
5109.34 1562
5110.01 1596
5110.69 1529
5111.36 1537
5112.04 1486
5112.71 1547
5113.39 1633
5114.06 1627
5114.74 1640
5115.41 1599
5116.08 1612
5116.76 1806
5117.43 1771
5118.11 1923
5118.78 2007
5119.46 1969
5120.13 1844
5120.81 1816
5121.48 1972
5122.16 1898
5122.83 1804
5123.51 1711
5124.18 1553
5124.86 1552
5125.53 1525
5126.21 1527
5126.88 1500
5127.56 1480
5128.24 1486
5128.91 1551
5129.59 1476
5130.26 1548
5130.94 1631
5131.61 1479
5132.29 1527
5132.96 1431
5133.64 1493
5134.32 1495
5134.99 1522
5135.67 1557
5136.34 1473
5137.02 1427
5137.70 1463
5138.37 1485
5139.05 1450
5139.72 1573
5140.40 1460
5141.08 1554
5141.75 1416
5142.43 1453
5143.11 1407
5143.78 1431
5144.46 1483
5145.14 1421
5145.81 1400
5146.49 1336
5147.17 1297
5147.84 1321
5148.52 1372
5149.20 1409
5149.87 1437
5150.55 1521
5151.23 1414
5151.90 1327
5152.58 1414
5153.26 1398
5153.94 1364
5154.61 1464
5155.29 1441
5155.97 1322
5156.64 1325
5157.32 1400
5158.00 1414
5158.68 1451
5159.35 1442
5160.03 1314
5160.71 1352
5161.39 1402
5162.06 1475
5162.74 1485
5163.42 1405
5164.10 1504
5164.78 1519
5165.45 1545
5166.13 1648
5166.81 1575
5167.49 1544
5168.17 1481
5168.84 1621
5169.52 1557
5170.20 1475
5170.88 1430
5171.56 1469
5172.23 1511
5172.91 1450
5173.59 1385
5174.27 1385
5174.95 1457
5175.63 1441
5176.31 1450
5176.98 1470
5177.66 1570
5178.34 1430
5179.02 1474
5179.70 1441
5180.38 1364
5181.06 1315
5181.74 1376
5182.42 1454
5183.09 1445
5183.77 1327
5184.45 1300
5185.13 1356
5185.81 1314
5186.49 1395
5187.17 1459
5187.85 1439
5188.53 1440
5189.21 1411
5189.89 1314
5190.57 1351
5191.25 1307
5191.93 1281
5192.61 1337
5193.29 1294
5193.97 1282
5194.64 1344
5195.32 1381
5196.00 1285
5196.68 1218
5197.36 1214
5198.04 1287
5198.72 1326
5199.40 1278
5200.08 1383
5200.77 1356
5201.45 1378
5202.13 1430
5202.81 1340
5203.49 1454
5204.17 1421
5204.85 1378
5205.53 1474
5206.21 1544
5206.89 1516
5207.57 1499
5208.25 1453
5208.93 1622
5209.61 1669
5210.29 1578
5210.97 1602
5211.65 1492
5212.34 1434
5213.02 1382
5213.70 1483
5214.38 1460
5215.06 1375
5215.74 1407
5216.42 1406
5217.10 1408
5217.78 1447
5218.47 1508
5219.15 1421
5219.83 1450
5220.51 1443
5221.19 1441
5221.87 1457
5222.56 1471
5223.24 1558
5223.92 1603
5224.60 1561
5225.28 1490
5225.96 1385
5226.65 1371
5227.33 1408
5228.01 1492
5228.69 1406
5229.37 1359
5230.06 1356
5230.74 1369
5231.42 1360
5232.10 1252
5232.79 1303
5233.47 1378
5234.15 1396
5234.83 1452
5235.51 1558
5236.20 1439
5236.88 1402
5237.56 1318
5238.25 1407
5238.93 1361
5239.61 1504
5240.29 1468
5240.98 1328
5241.66 1361
5242.34 1351
5243.03 1420
5243.71 1434
5244.39 1416
5245.07 1417
5245.76 1462
5246.44 1392
5247.12 1403
5247.81 1361
5248.49 1360
5249.17 1372
5249.86 1464
5250.54 1503
5251.22 1491
5251.91 1399
5252.59 1429
5253.28 1429
5253.96 1464
5254.64 1495
5255.33 1383
5256.01 1285
5256.69 1299
5257.38 1380
5258.06 1301
5258.75 1294
5259.43 1370
5260.11 1422
5260.80 1496
5261.48 1521
5262.17 1509
5262.85 1551
5263.53 1660
5264.22 1565
5264.90 1610
5265.59 1552
5266.27 1606
5266.96 1695
5267.64 1624
5268.33 1519
5269.01 1467
5269.70 1515
5270.38 1565
5271.07 1413
5271.75 1411
5272.44 1504
5273.12 1509
5273.80 1444
5274.49 1581
5275.18 1527
5275.86 1441
5276.55 1480
5277.23 1555
5277.92 1465
5278.60 1575
5279.29 1585
5279.97 1645
5280.66 1560
5281.34 1599
5282.03 1622
5282.71 1631
5283.40 1686
5284.08 1646
5284.77 1709
5285.46 1614
5286.14 1559
5286.83 1529
5287.51 1547
5288.20 1467
5288.89 1461
5289.57 1390
5290.26 1376
5290.94 1449
5291.63 1450
5292.32 1469
5293.00 1489
5293.69 1557
5294.38 1581
5295.06 1559
5295.75 1548
5296.43 1572
5297.12 1483
5297.81 1609
5298.49 1505
5299.18 1550
5299.87 1553
5300.55 1501
5301.24 1481
5301.93 1494
5302.61 1489
5303.30 1570
5303.99 1498
5304.68 1505
5305.36 1608
5306.05 1533
5306.74 1507
5307.42 1563
5308.11 1654
5308.80 1557
5309.49 1584
5310.17 1744
5310.86 1638
5311.55 1589
5312.23 1618
5312.92 1625
5313.61 1599
5314.30 1618
5314.99 1629
5315.67 1641
5316.36 1658
5317.05 1557
5317.74 1682
5318.42 1649
5319.11 1591
5319.80 1747
5320.49 1785
5321.18 1832
5321.86 1819
5322.55 1851
5323.24 1663
5323.93 1643
5324.62 1579
5325.31 1551
5325.99 1541
5326.68 1509
5327.37 1475
5328.06 1601
5328.75 1505
5329.44 1405
5330.12 1408
5330.81 1398
5331.50 1527
5332.19 1532
5332.88 1520
5333.57 1482
5334.26 1576
5334.95 1575
5335.64 1581
5336.32 1506
5337.01 1472
5337.70 1554
5338.39 1317
5339.08 1369
5339.77 1356
5340.46 1448
5341.15 1549
5341.84 1495
5342.53 1501
5343.22 1555
5343.91 1515
5344.60 1438
5345.29 1534
5345.98 1499
5346.67 1458
5347.36 1420
5348.04 1499
5348.73 1534
5349.42 1526
5350.11 1465
5350.80 1544
5351.49 1529
5352.18 1623
5352.87 1647
5353.56 1631
5354.25 1641
5354.95 1517
5355.64 1495
5356.33 1446
5357.02 1420
5357.71 1390
5358.40 1329
5359.09 1311
5359.78 1366
5360.47 1384
5361.16 1360
5361.85 1299
5362.54 1343
5363.23 1301
5363.92 1364
5364.61 1395
5365.30 1367
5365.99 1377
5366.69 1286
5367.38 1335
5368.07 1360
5368.76 1346
5369.45 1305
5370.14 1419
5370.83 1345
5371.52 1272
5372.22 1371
5372.91 1384
5373.60 1395
5374.29 1356
5374.98 1317
5375.67 1346
5376.36 1342
5377.06 1313
5377.75 1397
5378.44 1429
5379.13 1363
5379.82 1303
5380.52 1298
5381.21 1276
5381.90 1369
5382.59 1231
5383.28 1208
5383.98 1268
5384.67 1306
5385.36 1307
5386.05 1376
5386.74 1383
5387.44 1418
5388.13 1341
5388.82 1455
5389.51 1422
5390.21 1380
5390.90 1407
5391.59 1521
5392.28 1584
5392.98 1540
5393.67 1397
5394.36 1363
5395.06 1329
5395.75 1351
5396.44 1451
5397.13 1391
5397.83 1351
5398.52 1322
5399.21 1228
5399.91 1271
5400.60 1388
5401.29 1305
5401.99 1274
5402.68 1348
5403.37 1320
5404.07 1413
5404.76 1458
5405.45 1447
5406.15 1380
5406.84 1362
5407.53 1392
5408.23 1332
5408.92 1383
5409.61 1388
5410.31 1453
5411.00 1440
5411.70 1365
5412.39 1371
5413.08 1353
5413.78 1360
5414.47 1407
5415.17 1337
5415.86 1444
5416.55 1416
5417.25 1420
5417.94 1451
5418.64 1429
5419.33 1450
5420.03 1422
5420.72 1501
5421.42 1464
5422.11 1310
5422.80 1395
5423.50 1467
5424.19 1492
5424.89 1469
5425.58 1431
5426.28 1489
5426.97 1485
5427.67 1579
5428.36 1387
5429.06 1392
5429.75 1353
5430.45 1507
5431.14 1406
5431.84 1513
5432.53 1550
5433.23 1590
5433.92 1590
5434.62 1639
5435.31 1603
5436.01 1598
5436.71 1640
5437.40 1651
5438.10 1702
5438.79 1634
5439.49 1585
5440.18 1665
5440.88 1613
5441.58 1665
5442.27 1655
5442.97 1823
5443.66 1849
5444.36 1895
5445.06 1903
5445.75 1997
5446.45 2136
5447.14 2170
5447.84 2304
5448.54 2388
5449.23 2238
5449.93 2207
5450.63 2145
5451.32 2108
5452.02 2051
5452.71 2037
5453.41 1930
5454.11 1783
5454.80 1792
5455.50 1782
5456.20 1770
5456.89 1845
5457.59 1746
5458.29 1705
5458.99 1703
5459.68 1778
5460.38 1874
5461.08 1852
5461.77 1878
5462.47 1821
5463.17 1873
5463.86 1881
5464.56 1886
5465.26 1799
5465.96 1841
5466.65 1862
5467.35 1879
5468.05 1911
5468.75 1873
5469.44 1811
5470.14 1832
5470.84 1921
5471.54 1908
5472.24 2013
5472.93 1961
5473.63 1955
5474.33 2034
5475.03 1999
5475.72 2057
5476.42 2226
5477.12 2277
5477.82 2331
5478.52 2499
5479.22 2624
5479.91 2604
5480.61 2909
5481.31 2866
5482.01 2890
5482.71 2761
5483.41 2697
5484.10 2543
5484.80 2546
5485.50 2535
5486.20 2489
5486.90 2250
5487.60 2269
5488.30 2349
5488.99 2322
5489.69 2312
5490.39 2441
5491.09 2458
5491.79 2387
5492.49 2489
5493.19 2643
5493.89 2547
5494.59 2601
5495.29 2719
5495.99 2856
5496.69 3021
5497.38 3147
5498.08 3401
5498.78 3640
5499.48 4089
5500.18 4199
5500.88 4397
5501.58 4671
5502.28 4619
5502.98 4660
5503.68 4082
5504.38 3768
5505.08 3374
5505.78 2976
5506.48 2879
5507.18 2661
5507.88 2543
5508.58 2479
5509.28 2367
5509.98 2372
5510.68 2395
5511.38 2284
5512.08 2425
5512.78 2250
5513.48 2227
5514.18 2197
5514.88 2342
5515.58 2317
5516.28 2230
5516.98 2141
5517.69 2116
5518.39 2075
5519.09 2117
5519.79 2053
5520.49 1990
5521.19 1985
5521.89 2019
5522.59 1956
5523.29 1933
5523.99 1967
5524.69 1895
5525.40 1837
5526.10 1872
5526.80 1839
5527.50 1693
5528.20 1685
5528.90 1696
5529.60 1804
5530.31 1857
5531.01 1837
5531.71 1765
5532.41 1685
5533.11 1684
5533.81 1723
5534.51 1609
5535.22 1634
5535.92 1635
5536.62 1638
5537.32 1613
5538.02 1611
5538.73 1685
5539.43 1536
5540.13 1593
5540.83 1541
5541.53 1565
5542.24 1611
5542.94 1635
5543.64 1459
5544.34 1471
5545.05 1682
5545.75 1612
5546.45 1628
5547.15 1627
5547.86 1630
5548.56 1603
5549.26 1500
5549.96 1464
5550.67 1489
5551.37 1427
5552.07 1487
5552.78 1463
5553.48 1431
5554.18 1478
5554.88 1426
5555.59 1504
5556.29 1554
5556.99 1441
5557.70 1478
5558.40 1499
5559.10 1453
5559.81 1421
5560.51 1430
5561.21 1464
5561.92 1477
5562.62 1489
5563.32 1479
5564.03 1596
5564.73 1528
5565.44 1509
5566.14 1437
5566.84 1495
5567.55 1467
5568.25 1456
5568.95 1483
5569.66 1410
5570.36 1418
5571.07 1430
5571.77 1509
5572.47 1597
5573.18 1467
5573.88 1491
5574.59 1490
5575.29 1517
5576.00 1547
5576.70 1522
5577.40 1419
5578.11 1415
5578.81 1443
5579.52 1511
5580.22 1439
5580.93 1412
5581.63 1395
5582.34 1371
5583.04 1403
5583.75 1399
5584.45 1373
5585.16 1433
5585.86 1300
5586.57 1364
5587.27 1348
5587.98 1387
5588.68 1313
5589.39 1347
5590.09 1438
5590.80 1386
5591.50 1399
5592.21 1431
5592.91 1360
5593.62 1350
5594.33 1367
5595.03 1385
5595.74 1309
5596.44 1270
5597.15 1332
5597.85 1281
5598.56 1300
5599.27 1303
5599.97 1293
5600.68 1335
5601.38 1351
5602.09 1335
5602.79 1235
5603.50 1226
5604.21 1344
5604.91 1369
5605.62 1406
5606.33 1341
5607.03 1353
5607.74 1293
5608.45 1364
5609.15 1430
5609.86 1329
5610.56 1342
5611.27 1289
5611.98 1310
5612.68 1280
5613.39 1191
5614.10 1331
5614.80 1321
5615.51 1274
5616.22 1328
5616.93 1280
5617.63 1295
5618.34 1319
5619.05 1262
5619.75 1303
5620.46 1306
5621.17 1377
5621.88 1351
5622.58 1347
5623.29 1394
5624.00 1340
5624.70 1379
5625.41 1492
5626.12 1351
5626.83 1372
5627.54 1384
5628.24 1431
5628.95 1408
5629.66 1323
5630.37 1461
5631.07 1402
5631.78 1363
5632.49 1343
5633.20 1446
5633.91 1315
5634.61 1418
5635.32 1456
5636.03 1438
5636.74 1440
5637.45 1408
5638.15 1449
5638.86 1451
5639.57 1356
5640.28 1459
5640.99 1449
5641.70 1417
5642.41 1466
5643.11 1435
5643.82 1491
5644.53 1489
5645.24 1458
5645.95 1484
5646.66 1348
5647.37 1474
5648.08 1468
5648.78 1403
5649.49 1341
5650.20 1403
5650.91 1407
5651.62 1385
5652.33 1325
5653.04 1354
5653.75 1420
5654.46 1557
5655.17 1447
5655.88 1385
5656.59 1509
5657.30 1430
5658.00 1538
5658.71 1462
5659.42 1598
5660.13 1568
5660.84 1560
5661.55 1569
5662.26 1649
5662.97 1455
5663.68 1484
5664.39 1469
5665.10 1460
5665.81 1399
5666.52 1449
5667.23 1550
5667.94 1576
5668.65 1615
5669.36 1670
5670.07 1743
5670.78 1777
5671.49 1753
5672.20 1761
5672.92 1695
5673.63 1706
5674.34 1625
5675.05 1665
5675.76 1488
5676.47 1534
5677.18 1414
5677.89 1372
5678.60 1387
5679.31 1454
5680.02 1451
5680.73 1541
5681.44 1431
5682.16 1483
5682.87 1472
5683.58 1500
5684.29 1520
5685.00 1655
5685.71 1543
5686.42 1554
5687.13 1516
5687.85 1559
5688.56 1591
5689.27 1485
5689.98 1382
5690.69 1459
5691.40 1469
5692.11 1455
5692.83 1478
5693.54 1402
5694.25 1388
5694.96 1422
5695.67 1393
5696.39 1326
5697.10 1299
5697.81 1283
5698.52 1309
5699.23 1247
5699.95 1261
5700.66 1335
5701.37 1325
5702.08 1278
5702.80 1295
5703.51 1221
5704.22 1274
5704.93 1274
5705.64 1330
5706.36 1295
5707.07 1398
5707.78 1368
5708.50 1345
5709.21 1322
5709.92 1254
5710.63 1277
5711.35 1216
5712.06 1206
5712.77 1267
5713.49 1277
5714.20 1232
5714.91 1378
5715.62 1240
5716.34 1259
5717.05 1269
5717.76 1308
5718.48 1302
5719.19 1335
5719.90 1342
5720.62 1285
5721.33 1309
5722.05 1301
5722.76 1266
5723.47 1292
5724.19 1296
5724.90 1336
5725.61 1375
5726.33 1467
5727.04 1524
5727.76 1537
5728.47 1529
5729.18 1593
5729.90 1580
5730.61 1503
5731.33 1616
5732.04 1488
5732.75 1550
5733.47 1582
5734.18 1398
5734.90 1310
5735.61 1357
5736.33 1397
5737.04 1434
5737.75 1355
5738.47 1314
5739.18 1276
5739.90 1214
5740.61 1259
5741.33 1243
5742.04 1227
5742.76 1252
5743.47 1246
5744.19 1322
5744.90 1289
5745.62 1278
5746.33 1199
5747.05 1334
5747.76 1367
5748.48 1274
5749.19 1289
5749.91 1337
5750.62 1385
5751.34 1342
5752.05 1404
5752.77 1551
5753.49 1491
5754.20 1394
5754.92 1466
5755.63 1397
5756.35 1370
5757.06 1407
5757.78 1479
5758.50 1487
5759.21 1403
5759.93 1349
5760.64 1318
5761.36 1349
5762.07 1283
5762.79 1333
5763.51 1467
5764.22 1338
5764.94 1244
5765.66 1300
5766.37 1227
5767.09 1302
5767.80 1344
5768.52 1237
5769.24 1262
5769.95 1383
5770.67 1340
5771.39 1317
5772.10 1321
5772.82 1270
5773.54 1295
5774.25 1339
5774.97 1310
5775.69 1257
5776.41 1266
5777.12 1315
5777.84 1277
5778.56 1248
5779.27 1300
5779.99 1283
5780.71 1294
5781.42 1230
5782.14 1346
5782.86 1286
5783.58 1381
5784.29 1276
5785.01 1346
5785.73 1312
5786.45 1334
5787.16 1350
5787.88 1361
5788.60 1363
5789.32 1346
5790.04 1387
5790.75 1328
5791.47 1395
5792.19 1350
5792.91 1444
5793.62 1449
5794.34 1492
5795.06 1542
5795.78 1628
5796.50 1731
5797.22 1657
5797.93 1919
5798.65 2022
5799.37 1948
5800.09 1967
5800.81 2141
5801.53 2106
5802.24 2079
5802.96 2009
5803.68 1936
5804.40 1824
5805.12 1705
5805.84 1571
5806.56 1521
5807.28 1506
5807.99 1615
5808.71 1471
5809.43 1462
5810.15 1456
5810.87 1444
5811.59 1484
5812.31 1541
5813.03 1506
5813.75 1536
5814.47 1454
5815.19 1376
5815.90 1444
5816.62 1482
5817.34 1490
5818.06 1467
5818.78 1455
5819.50 1474
5820.22 1452
5820.94 1444
5821.66 1526
5822.38 1555
5823.10 1470
5823.82 1478
5824.54 1398
5825.26 1480
5825.98 1432
5826.70 1364
5827.42 1368
5828.14 1378
5828.86 1408
5829.58 1432
5830.30 1362
5831.02 1367
5831.74 1413
5832.46 1455
5833.18 1454
5833.90 1347
5834.62 1361
5835.35 1496
5836.07 1503
5836.79 1475
5837.51 1513
5838.23 1441
5838.95 1482
5839.67 1478
5840.39 1341
5841.11 1472
5841.83 1397
5842.55 1354
5843.27 1364
5844.00 1333
5844.72 1332
5845.44 1304
5846.16 1380
5846.88 1452
5847.60 1451
5848.32 1400
5849.04 1385
5849.77 1362
5850.49 1384
5851.21 1505
5851.93 1466
5852.65 1384
5853.37 1471
5854.10 1451
5854.82 1412
5855.54 1396
5856.26 1375
5856.98 1346
5857.71 1442
5858.43 1425
5859.15 1503
5859.87 1507
5860.59 1426
5861.32 1471
5862.04 1373
5862.76 1408
5863.48 1419
5864.21 1393
5864.93 1352
5865.65 1363
5866.37 1425
5867.10 1396
5867.82 1379
5868.54 1425
5869.26 1497
5869.99 1456
5870.71 1495
5871.43 1454
5872.15 1486
5872.88 1436
5873.60 1403
5874.32 1481
5875.05 1452
5875.77 1456
5876.49 1421
5877.22 1383
5877.94 1486
5878.66 1505
5879.39 1435
5880.11 1554
5880.83 1527
5881.56 1553
5882.28 1539
5883.00 1474
5883.73 1440
5884.45 1537
5885.17 1527
5885.90 1513
5886.62 1626
5887.34 1523
5888.07 1443
5888.79 1477
5889.52 1496
5890.24 1499
5890.96 1417
5891.69 1494
5892.41 1504
5893.14 1416
5893.86 1519
5894.58 1502
5895.31 1515
5896.03 1558
5896.76 1464
5897.48 1432
5898.21 1527
5898.93 1508
5899.66 1521
5900.38 1501
5901.11 1575
5901.83 1526
5902.55 1554
5903.28 1621
5904.00 1502
5904.73 1612
5905.45 1549
5906.18 1565
5906.90 1588
5907.63 1661
5908.35 1556
5909.08 1597
5909.80 1604
5910.53 1667
5911.25 1700
5911.98 1661
5912.71 1620
5913.43 1659
5914.16 1717
5914.88 1756
5915.61 1712
5916.33 1727
5917.06 1741
5917.78 1694
5918.51 1716
5919.24 1702
5919.96 1745
5920.69 1755
5921.41 1777
5922.14 1753
5922.87 1916
5923.59 1799
5924.32 1839
5925.04 1865
5925.77 1807
5926.50 1937
5927.22 1877
5927.95 1862
5928.67 1832
5929.40 1860
5930.13 1909
5930.85 1981
5931.58 1959
5932.31 1935
5933.03 2044
5933.76 2048
5934.49 1905
5935.21 1992
5935.94 2110
5936.67 2136
5937.39 2208
5938.12 2223
5938.85 2267
5939.58 2289
5940.30 2279
5941.03 2367
5941.76 2281
5942.48 2284
5943.21 2406
5943.94 2419
5944.67 2398
5945.39 2561
5946.12 2675
5946.85 2578
5947.58 2695
5948.30 2851
5949.03 2910
5949.76 2836
5950.49 2954
5951.21 3148
5951.94 3149
5952.67 3360
5953.40 3442
5954.12 3330
5954.85 3424
5955.58 3351
5956.31 3299
5957.04 3308
5957.76 3356
5958.49 3405
5959.22 3282
5959.95 3292
5960.68 3441
5961.41 3401
5962.13 3519
5962.86 3806
5963.59 3868
5964.32 3838
5965.05 4109
5965.78 4425
5966.51 4712
5967.23 4581
5967.96 4812
5968.69 4804
5969.42 4682
5970.15 4579
5970.88 4423
5971.61 4254
5972.34 4157
5973.07 3980
5973.79 3989
5974.52 4166
5975.25 4065
5975.98 4046
5976.71 4011
5977.44 4128
5978.17 4331
5978.90 4391
5979.63 4415
5980.36 4455
5981.09 4532
5981.82 4714
5982.55 4840
5983.28 4687
5984.01 4843
5984.74 4804
5985.47 4888
5986.20 4714
5986.93 4928
5987.66 4784
5988.39 4694
5989.12 4671
5989.85 4955
5990.58 4939
5991.31 4906
5992.04 4887
5992.77 4923
5993.50 5023
5994.23 5250
5994.96 5200
5995.69 5309
5996.42 5308
5997.15 5397
5997.88 5454
5998.61 5664
5999.34 5637
6000.07 5526
6000.80 5598
6001.53 5554
6002.26 5491
6003.00 5322
6003.73 5316
6004.46 5138
6005.19 5352
6005.92 5395
6006.65 5438
6007.38 5768
6008.11 6305
6008.84 7042
6009.58 7868
6010.31 8896
6011.04 9908
6011.77 11322
6012.50 12711
6013.23 13747
6013.96 14452
6014.70 14845
6015.43 15000
6016.16 14031
6016.89 12928
6017.62 11900
6018.35 10734
6019.09 9391
6019.82 8017
6020.55 7106
6021.28 6336
6022.01 5732
6022.75 5088
6023.48 4778
6024.21 4514
6024.94 4290
6025.67 4045
6026.41 3877
6027.14 3852
6027.87 3833
6028.60 3931
6029.34 3826
6030.07 3656
6030.80 3822
6031.53 3598
6032.27 3445
6033.00 3449
6033.73 3395
6034.47 3395
6035.20 3466
6035.93 3470
6036.66 3462
6037.40 3376
6038.13 3480
6038.86 3450
6039.60 3627
6040.33 3823
6041.06 3822
6041.80 3795
6042.53 3887
6043.26 3935
6044.00 3906
6044.73 4053
6045.46 4107
6046.20 4132
6046.93 4254
6047.66 4233
6048.40 4257
6049.13 4536
6049.86 4676
6050.60 4954
6051.33 5177
6052.07 5477
6052.80 5504
6053.53 5585
6054.27 5495
6055.00 5252
6055.74 5065
6056.47 4943
6057.20 4653
6057.94 4384
6058.67 4432
6059.41 4124
6060.14 4088
6060.88 4113
6061.61 4125
6062.34 4010
6063.08 3943
6063.81 3963
6064.55 3760
6065.28 3807
6066.02 3824
6066.75 3773
6067.49 3740
6068.22 3756
6068.96 3715
6069.69 3803
6070.43 3746
6071.16 3708
6071.90 3429
6072.63 3359
6073.37 3330
6074.10 3360
6074.84 3323
6075.57 3341
6076.31 3307
6077.04 3206
6077.78 3189
6078.52 3138
6079.25 3057
6079.99 3075
6080.72 3126
6081.46 3035
6082.19 3049
6082.93 2958
6083.66 2861
6084.40 2886
6085.14 3027
6085.87 2924
6086.61 2868
6087.34 2751
6088.08 2783
6088.82 2692
6089.55 2834
6090.29 2832
6091.02 2769
6091.76 2774
6092.50 2803
6093.23 2869
6093.97 2800
6094.71 2694
6095.44 2741
6096.18 2773
6096.92 2709
6097.65 2743
6098.39 2674
6099.13 2751
6099.86 2696
6100.60 2717
6101.34 2604
6102.07 2627
6102.81 2728
6103.55 2581
6104.28 2577
6105.02 2625
6105.76 2633
6106.50 2488
6107.23 2565
6107.97 2605
6108.71 2623
6109.45 2626
6110.18 2721
6110.92 2804
6111.66 2754
6112.40 2757
6113.13 2731
6113.87 2762
6114.61 2763
6115.35 2868
6116.08 2850
6116.82 2813
6117.56 2949
6118.30 2902
6119.03 2811
6119.77 2754
6120.51 2690
6121.25 2877
6121.99 3001
6122.73 2937
6123.46 2879
6124.20 2998
6124.94 3078
6125.68 3018
6126.42 3138
6127.15 3084
6127.89 3022
6128.63 2993
6129.37 2950
6130.11 3127
6130.85 3100
6131.59 3120
6132.33 3195
6133.06 3153
6133.80 3164
6134.54 3102
6135.28 3170
6136.02 3333
6136.76 3248
6137.50 3361
6138.24 3324
6138.98 3331
6139.71 3463
6140.45 3297
6141.19 3262
6141.93 3296
6142.67 3365
6143.41 3324
6144.15 3270
6144.89 3309
6145.63 3378
6146.37 3254
6147.11 3248
6147.85 3314
6148.59 3460
6149.33 3396
6150.07 3481
6150.81 3477
6151.55 3584
6152.29 3620
6153.03 3708
6153.77 3730
6154.51 3821
6155.25 3839
6155.99 3748
6156.73 3878
6157.47 3799
6158.21 3721
6158.95 3836
6159.69 4051
6160.43 4051
6161.17 3966
6161.91 4126
6162.65 4343
6163.39 4698
6164.13 4916
6164.87 4877
6165.61 5252
6166.35 5663
6167.10 5756
6167.84 5792
6168.58 6068
6169.32 5970
6170.06 5968
6170.80 5808
6171.54 5662
6172.28 5583
6173.02 5446
6173.77 5251
6174.51 5212
6175.25 5222
6175.99 5075
6176.73 5053
6177.47 4997
6178.21 5031
6178.96 5097
6179.70 5016
6180.44 5113
6181.18 5141
6181.92 5372
6182.66 5385
6183.41 5342
6184.15 5487
6184.89 5408
6185.63 5445
6186.37 5574
6187.11 5646
6187.86 5848
6188.60 5942
6189.34 6040
6190.08 6252
6190.83 6172
6191.57 6551
6192.31 6654
6193.05 6882
6193.80 7038
6194.54 7228
6195.28 7417
6196.02 7473
6196.77 7296
6197.51 7326
6198.25 7345
6198.99 7273
6199.74 7052
6200.48 7319
6201.22 7327
6201.96 7412
6202.71 7988
6203.45 8817
6204.19 9996
6204.94 11408
6205.68 13907
6206.42 17001
6207.17 20320
6207.91 23408
6208.65 26041
6209.40 27597
6210.14 28352
6210.88 28275
6211.63 27347
6212.37 26039
6213.11 23532
6213.86 21470
6214.60 18607
6215.34 15616
6216.09 12975
6216.83 11036
6217.58 9287
6218.32 8146
6219.06 7222
6219.81 6500
6220.55 6093
6221.30 5738
6222.04 5503
6222.78 5310
6223.53 5464
6224.27 5524
6225.02 5484
6225.76 5152
6226.51 5035
6227.25 4712
6228.00 4559
6228.74 4287
6229.48 4000
6230.23 3729
6230.97 3660
6231.72 3527
6232.46 3609
6233.21 3612
6233.95 3471
6234.70 3493
6235.44 3573
6236.19 3646
6236.93 3635
6237.68 3715
6238.42 3713
6239.17 3875
6239.91 3913
6240.66 3913
6241.40 3953
6242.15 3958
6242.89 4003
6243.64 3994
6244.38 4358
6245.13 4612
6245.88 4696
6246.62 5208
6247.37 5236
6248.11 5337
6248.86 5554
6249.60 5361
6250.35 5403
6251.10 5364
6251.84 5109
6252.59 5024
6253.33 4744
6254.08 4575
6254.83 4390
6255.57 4372
6256.32 4277
6257.06 4243
6257.81 4190
6258.56 4151
6259.30 4121
6260.05 4152
6260.80 4192
6261.54 4057
6262.29 4076
6263.04 4129
6263.78 4245
6264.53 4181
6265.28 4067
6266.02 4090
6266.77 4099
6267.52 3999
6268.26 4035
6269.01 4083
6269.76 4044
6270.50 3962
6271.25 3975
6272.00 3882
6272.75 3972
6273.49 3882
6274.24 3770
6274.99 3782
6275.73 3819
6276.48 3755
6277.23 3750
6277.98 3815
6278.72 3669
6279.47 3583
6280.22 3498
6280.97 3513
6281.71 3438
6282.46 3554
6283.21 3444
6283.96 3293
6284.71 3331
6285.45 3288
6286.20 3493
6286.95 3518
6287.70 3485
6288.45 3444
6289.19 3539
6289.94 3659
6290.69 3614
6291.44 3493
6292.19 3331
6292.94 3245
6293.68 3037
6294.43 2960
6295.18 2876
6295.93 2915
6296.68 2898
6297.43 2991
6298.18 2960
6298.92 2975
6299.67 2983
6300.42 2958
6301.17 2873
6301.92 2813
6302.67 2815
6303.42 2850
6304.17 2782
6304.92 2812
6305.66 2818
6306.41 2826
6307.16 2844
6307.91 2800
6308.66 2877
6309.41 2854
6310.16 2839
6310.91 3040
6311.66 3006
6312.41 2920
6313.16 2906
6313.91 2963
6314.66 2929
6315.41 2920
6316.16 2966
6316.91 2928
6317.66 2854
6318.41 2882
6319.16 2816
6319.91 2727
6320.66 2757
6321.41 2780
6322.16 2696
6322.91 2679
6323.66 2677
6324.41 2538
6325.16 2617
6325.91 2631
6326.66 2667
6327.41 2600
6328.16 2708
6328.91 2765
6329.66 2803
6330.41 2785
6331.16 2800
6331.91 2864
6332.66 2872
6333.41 2767
6334.16 2791
6334.91 2736
6335.67 2792
6336.42 2756
6337.17 2639
6337.92 2631
6338.67 2714
6339.42 2645
6340.17 2640
6340.92 2736
6341.67 2585
6342.43 2637
6343.18 2551
6343.93 2608
6344.68 2528
6345.43 2515
6346.18 2500
6346.93 2630
6347.69 2527
6348.44 2493
6349.19 2637
6349.94 2622
6350.69 2674
6351.45 2651
6352.20 2710
6352.95 2780
6353.70 2857
6354.45 2819
6355.20 2823
6355.96 2771
6356.71 2828
6357.46 2704
6358.21 2693
6358.97 2479
6359.72 2507
6360.47 2522
6361.22 2376
6361.98 2287
6362.73 2287
6363.48 2292
6364.23 2288
6364.99 2316
6365.74 2421
6366.49 2274
6367.24 2276
6368.00 2318
6368.75 2258
6369.50 2300
6370.26 2253
6371.01 2303
6371.76 2216
6372.51 2160
6373.27 2166
6374.02 2085
6374.77 2209
6375.53 2198
6376.28 2104
6377.03 2201
6377.79 2179
6378.54 2146
6379.29 2195
6380.05 2160
6380.80 2198
6381.56 2236
6382.31 2341
6383.06 2361
6383.82 2314
6384.57 2354
6385.32 2183
6386.08 2175
6386.83 2135
6387.59 2121
6388.34 2093
6389.09 2126
6389.85 2001
6390.60 2030
6391.36 2155
6392.11 2099
6392.86 1940
6393.62 1925
6394.37 2038
6395.13 2134
6395.88 2215
6396.64 2108
6397.39 2010
6398.15 1988
6398.90 1997
6399.66 2042
6400.41 2144
6401.16 2104
6401.92 2054
6402.67 2110
6403.43 2152
6404.18 1998
6404.94 2145
6405.69 2074
6406.45 2137
6407.20 2079
6407.96 1994
6408.72 2116
6409.47 2038
6410.23 2081
6410.98 2117
6411.74 2126
6412.49 2099
6413.25 2055
6414.00 2114
6414.76 2099
6415.51 1963
6416.27 1933
6417.03 2033
6417.78 2018
6418.54 2087
6419.29 1964
6420.05 1991
6420.80 1955
6421.56 1980
6422.32 1998
6423.07 2061
6423.83 2127
6424.59 2090
6425.34 2116
6426.10 2005
6426.85 2005
6427.61 2037
6428.37 2086
6429.12 2077
6429.88 2005
6430.64 1909
6431.39 1940
6432.15 1962
6432.91 1947
6433.66 1907
6434.42 2034
6435.18 2059
6435.93 2063
6436.69 2136
6437.45 2057
6438.20 2140
6438.96 2063
6439.72 2044
6440.47 2266
6441.23 2134
6441.99 2118
6442.75 2216
6443.50 2199
6444.26 2091
6445.02 2117
6445.78 2069
6446.53 2162
6447.29 2209
6448.05 2201
6448.81 2090
6449.56 2051
6450.32 2088
6451.08 2172
6451.84 2052
6452.59 2184
6453.35 2215
6454.11 2169
6454.87 2163
6455.63 2282
6456.38 2288
6457.14 2299
6457.90 2315
6458.66 2282
6459.42 2322
6460.17 2361
6460.93 2451
6461.69 2406
6462.45 2389
6463.21 2476
6463.97 2476
6464.73 2527
6465.48 2572
6466.24 2541
6467.00 2526
6467.76 2591
6468.52 2604
6469.28 2578
6470.04 2574
6470.80 2752
6471.55 2683
6472.31 2735
6473.07 2682
6473.83 2847
6474.59 2833
6475.35 2748
6476.11 2773
6476.87 2830
6477.63 2910
6478.39 2975
6479.15 3085
6479.91 3058
6480.66 2991
6481.42 3077
6482.18 3235
6482.94 3300
6483.70 3284
6484.46 3108
6485.22 3109
6485.98 3223
6486.74 3287
6487.50 3432
6488.26 3392
6489.02 3374
6489.78 3611
6490.54 3582
6491.30 3771
6492.06 3886
6492.82 4020
6493.58 4251
6494.34 4384
6495.10 4391
6495.86 4422
6496.62 4435
6497.38 4494
6498.14 4535
6498.91 4761
6499.67 4677
6500.43 4479
6501.19 4336
6501.95 4385
6502.71 4457
6503.47 4574
6504.23 4598
6504.99 4701
6505.75 4895
6506.51 4880
6507.27 5014
6508.04 5295
6508.80 5321
6509.56 5388
6510.32 5462
6511.08 5601
6511.84 5624
6512.60 5571
6513.36 5570
6514.13 5638
6514.89 5438
6515.65 5458
6516.41 5484
6517.17 5469
6517.93 5736
6518.69 5947
6519.46 6139
6520.22 6237
6520.98 6426
6521.74 6540
6522.50 6893
6523.27 7101
6524.03 7304
6524.79 7385
6525.55 7773
6526.31 8270
6527.08 8887
6527.84 9133
6528.60 9400
6529.36 9290
6530.13 9441
6530.89 9760
6531.65 10298
6532.41 10791
6533.18 11905
6533.94 13579
6534.70 15889
6535.46 18412
6536.23 20446
6536.99 22020
6537.75 22687
6538.51 21719
6539.28 20679
6540.04 19018
6540.80 16963
6541.57 14491
6542.33 12063
6543.09 9934
6543.86 8431
6544.62 7441
6545.38 6631
6546.15 6058
6546.91 5411
6547.67 5112
6548.44 4831
6549.20 4682
6549.96 4488
6550.73 4557
6551.49 4444
6552.25 4432
6553.02 4302
6553.78 4451
6554.54 4290
6555.31 4245
6556.07 3980
6556.84 3894
6557.60 4023
6558.36 3876
6559.13 3802
6559.89 3931
6560.66 3996
6561.42 4110
6562.18 4261
6562.95 4422
6563.71 4559
6564.48 4511
6565.24 4645
6566.01 4771
6566.77 4633
6567.54 4612
6568.30 4583
6569.06 4653
6569.83 4694
6570.59 4741
6571.36 4898
6572.12 5029
6572.89 5181
6573.65 5272
6574.42 5420
6575.18 5525
6575.95 5616
6576.71 5700
6577.48 5849
6578.24 5827
6579.01 5694
6579.77 5878
6580.54 5846
6581.31 5653
6582.07 5554
6582.84 5583
6583.60 5655
6584.37 5537
6585.13 5335
6585.90 5348
6586.66 5444
6587.43 5395
6588.20 5339
6588.96 5534
6589.73 5845
6590.49 6000
6591.26 6217
6592.02 6678
6592.79 7167
6593.56 7558
6594.32 7873
6595.09 8220
6595.86 8345
6596.62 8343
6597.39 8003
6598.15 7519
6598.92 6851
6599.69 6508
6600.45 5914
6601.22 5507
6601.99 5203
6602.75 4993
6603.52 4766
6604.29 4518
6605.05 4421
6605.82 4326
6606.59 4244
6607.35 4235
6608.12 4204
6608.89 4204
6609.65 4208
6610.42 4099
6611.19 3862
6611.96 3924
6612.72 3761
6613.49 3792
6614.26 3711
6615.02 3657
6615.79 3488
6616.56 3560
6617.33 3476
6618.09 3489
6618.86 3461
6619.63 3443
6620.40 3481
6621.16 3349
6621.93 3495
6622.70 3412
6623.47 3383
6624.24 3372
6625.00 3336
6625.77 3350
6626.54 3266
6627.31 3368
6628.08 3232
6628.84 3289
6629.61 3368
6630.38 3373
6631.15 3536
6631.92 3727
6632.68 3904
6633.45 3999
6634.22 4070
6634.99 4130
6635.76 4055
6636.53 4175
6637.30 4217
6638.06 4044
6638.83 4004
6639.60 3746
6640.37 3479
6641.14 3549
6641.91 3493
6642.68 3266
6643.45 3187
6644.22 3130
6644.98 3238
6645.75 3243
6646.52 3194
6647.29 3228
6648.06 3271
6648.83 3264
6649.60 3198
6650.37 3211
6651.14 3296
6651.91 3365
6652.68 3305
6653.45 3418
6654.22 3367
6654.99 3191
6655.76 3192
6656.53 3236
6657.30 3212
6658.06 3120
6658.83 3192
6659.60 3156
6660.37 3093
6661.14 3019
6661.91 2988
6662.68 3114
6663.45 3067
6664.22 2958
6665.00 2980
6665.77 3006
6666.54 3006
6667.31 3096
6668.08 3056
6668.85 2937
6669.62 3045
6670.39 3124
6671.16 3119
6671.93 3080
6672.70 3149
6673.47 2913
6674.24 3048
6675.01 3052
6675.78 2988
6676.55 3052
6677.32 3040
6678.10 3164
6678.87 3170
6679.64 3232
6680.41 3258
6681.18 3343
6681.95 3591
6682.72 3688
6683.49 3695
6684.26 3905
6685.04 4165
6685.81 4097
6686.58 4114
6687.35 4256
6688.12 3808
6688.89 3616
6689.67 3520
6690.44 3292
6691.21 3251
6691.98 3102
6692.75 3119
6693.52 2936
6694.30 2889
6695.07 2910
6695.84 2834
6696.61 2728
6697.38 2716
6698.16 2750
6698.93 2756
6699.70 2868
6700.47 2855
6701.25 2865
6702.02 2906
6702.79 2900
6703.56 2776
6704.33 2902
6705.11 2817
6705.88 2846
6706.65 2814
6707.43 2863
6708.20 2846
6708.97 2806
6709.74 2752
6710.52 2757
6711.29 2785
6712.06 2743
6712.84 2743
6713.61 2625
6714.38 2615
6715.15 2567
6715.93 2654
6716.70 2488
6717.47 2500
6718.25 2455
6719.02 2583
6719.79 2540
6720.57 2579
6721.34 2470
6722.11 2554
6722.89 2539
6723.66 2658
6724.43 2509
6725.21 2538
6725.98 2458
6726.76 2587
6727.53 2500
6728.30 2448
6729.08 2496
6729.85 2568
6730.63 2517
6731.40 2587
6732.17 2572
6732.95 2495
6733.72 2643
6734.50 2606
6735.27 2555
6736.04 2554
6736.82 2559
6737.59 2514
6738.37 2528
6739.14 2512
6739.92 2629
6740.69 2672
6741.47 2726
6742.24 2595
6743.02 2706
6743.79 2618
6744.57 2719
6745.34 2715
6746.12 2841
6746.89 2920
6747.66 2982
6748.44 3009
6749.22 3050
6749.99 3145
6750.77 3345
6751.54 3509
6752.32 3611
6753.09 3743
6753.87 3649
6754.64 3505
6755.42 3390
6756.19 3262
6756.97 3094
6757.74 2883
6758.52 2883
6759.29 2925
6760.07 2909
6760.85 2710
6761.62 2632
6762.40 2737
6763.17 2613
6763.95 2513
6764.73 2572
6765.50 2674
6766.28 2654
6767.05 2665
6767.83 2670
6768.61 2698
6769.38 2531
6770.16 2443
6770.94 2547
6771.71 2483
6772.49 2507
6773.26 2353
6774.04 2313
6774.82 2402
6775.59 2440
6776.37 2463
6777.15 2461
6777.92 2462
6778.70 2469
6779.48 2496
6780.25 2484
6781.03 2414
6781.81 2477
6782.59 2423
6783.36 2381
6784.14 2339
6784.92 2406
6785.69 2257
6786.47 2211
6787.25 2251
6788.03 2329
6788.80 2258
6789.58 2261
6790.36 2270
6791.13 2195
6791.91 2234
6792.69 2182
6793.47 2254
6794.25 2262
6795.02 2279
6795.80 2265
6796.58 2326
6797.36 2292
6798.13 2287
6798.91 2269
6799.69 2183
6800.47 2335
6801.25 2391
6802.02 2379
6802.80 2368
6803.58 2327
6804.36 2327
6805.14 2401
6805.92 2350
6806.69 2407
6807.47 2312
6808.25 2257
6809.03 2338
6809.81 2328
6810.59 2311
6811.36 2223
6812.14 2318
6812.92 2290
6813.70 2285
6814.48 2387
6815.26 2419
6816.04 2307
6816.82 2355
6817.60 2305
6818.37 2368
6819.15 2461
6819.93 2284
6820.71 2363
6821.49 2373
6822.27 2324
6823.05 2262
6823.83 2276
6824.61 2427
6825.39 2348
6826.17 2341
6826.95 2440
6827.73 2494
6828.51 2477
6829.29 2374
6830.07 2286
6830.85 2300
6831.63 2330
6832.40 2367
6833.18 2390
6833.96 2276
6834.74 2241
6835.52 2256
6836.30 2256
6837.08 2352
6837.87 2285
6838.65 2284
6839.43 2307
6840.21 2303
6840.99 2335
6841.77 2352
6842.55 2234
6843.33 2226
6844.11 2255
6844.89 2301
6845.67 2524
6846.45 2748
6847.23 2957
6848.01 3357
6848.79 3845
6849.57 4309
6850.35 5002
6851.13 5463
6851.92 5587
6852.70 5461
6853.48 5437
6854.26 5083
6855.04 4711
6855.82 4363
6856.60 4018
6857.38 3349
6858.16 3142
6858.95 2906
6859.73 2801
6860.51 2687
6861.29 2743
6862.07 2627
6862.85 2578
6863.64 2513
6864.42 2720
6865.20 2655
6865.98 2678
6866.76 2844
6867.54 2783
6868.33 2677
6869.11 2628
6869.89 2653
6870.67 2714
6871.45 2693
6872.24 2615
6873.02 2589
6873.80 2601
6874.58 2596
6875.36 2623
6876.15 2605
6876.93 2651
6877.71 2795
6878.49 2934
6879.28 2946
6880.06 2885
6880.84 2984
6881.62 3082
6882.41 3171
6883.19 3316
6883.97 3356
6884.76 3807
6885.54 4097
6886.32 4273
6887.10 4828
6887.89 5142
6888.67 5133
6889.45 5165
6890.24 4931
6891.02 4655
6891.80 4155
6892.59 4026
6893.37 3724
6894.15 3554
6894.94 3341
6895.72 3258
6896.50 3387
6897.29 3207
6898.07 3190
6898.85 3186
6899.64 3226
6900.42 3237
6901.21 3182
6901.99 3237
6902.77 3414
6903.56 3307
6904.34 3279
6905.12 3325
6905.91 3293
6906.69 3273
6907.48 3121
6908.26 3091
6909.05 3140
6909.83 3044
6910.61 3083
6911.40 3068
6912.18 2964
6912.97 2978
6913.75 3051
6914.54 2923
6915.32 3084
6916.11 2996
6916.89 2961
6917.67 2842
6918.46 2774
6919.24 2579
6920.03 2710
6920.81 2825
6921.60 2815
6922.38 2904
6923.17 2896
6923.95 2806
6924.74 2871
6925.52 2984
6926.31 2990
6927.09 3116
6927.88 3027
6928.67 3117
6929.45 3079
6930.24 3133
6931.02 3190
6931.81 3182
6932.59 3293
6933.38 3312
6934.16 3377
6934.95 3350
6935.74 3496
6936.52 3360
6937.31 3230
6938.09 3320
6938.88 3410
6939.66 3353
6940.45 3399
6941.24 3431
6942.02 3563
6942.81 3555
6943.59 3620
6944.38 3682
6945.17 3684
6945.95 3835
6946.74 3706
6947.53 3809
6948.31 3863
6949.10 3987
6949.89 3932
6950.67 3948
6951.46 3982
6952.25 3869
6953.03 3822
6953.82 3797
6954.61 3869
6955.39 3945
6956.18 4090
6956.97 4318
6957.75 4308
6958.54 4218
6959.33 4177
6960.11 4371
6960.90 4293
6961.69 4145
6962.48 4072
6963.26 4273
6964.05 4364
6964.84 4305
6965.63 4234
6966.41 4343
6967.20 4397
6967.99 4566
6968.78 4692
6969.56 4640
6970.35 4741
6971.14 4844
6971.93 4952
6972.71 4921
6973.50 4934
6974.29 4906
6975.08 4820
6975.87 4916
6976.65 5038
6977.44 5123
6978.23 5385
6979.02 5574
6979.81 5992
6980.60 6300
6981.38 6815
6982.17 7516
6982.96 8463
6983.75 9433
6984.54 10601
6985.33 11900
6986.11 12689
6986.90 13136
6987.69 12778
6988.48 12234
6989.27 11285
6990.06 10269
6990.85 8960
6991.64 8189
6992.42 7399
6993.21 6787
6994.00 6653
6994.79 6763
6995.58 7093
6996.37 7806
6997.16 8836
6997.95 9818
6998.74 11094
6999.53 12174
7000.32 12941
7001.11 12783
7001.90 12951
7002.68 12589
7003.47 11125
7004.26 9977
7005.05 8733
7005.84 7600
7006.63 6646
7007.42 6007
7008.21 5312
7009.00 4883
7009.79 4817
7010.58 4491
7011.37 4734
7012.16 4600
7012.95 4658
7013.74 4514
7014.53 4402
7015.32 4240
7016.11 4105
7016.90 4015
7017.69 3902
7018.48 3729
7019.27 3555
7020.07 3562
7020.86 3505
7021.65 3522
7022.44 3457
7023.23 3612
7024.02 3583
7024.81 3494
7025.60 3682
7026.39 3779
7027.18 3670
7027.97 3870
7028.76 3700
7029.55 3784
7030.35 3525
7031.14 3323
7031.93 3303
7032.72 3384
7033.51 3293
7034.30 3307
7035.09 3292
7035.88 3396
7036.68 3469
7037.47 3447
7038.26 3665
7039.05 3653
7039.84 3666
7040.63 3691
7041.43 3708
7042.22 3590
7043.01 3413
7043.80 3505
7044.59 3425
7045.38 3436
7046.18 3504
7046.97 3641
7047.76 3681
7048.55 3841
7049.35 3860
7050.14 4028
7050.93 4194
7051.72 4255
7052.51 3978
7053.31 3842
7054.10 3608
7054.89 3539
7055.68 3441
7056.48 3288
7057.27 3296
7058.06 3286
7058.85 3197
7059.65 3184
7060.44 3078
7061.23 3150
7062.03 3328
7062.82 3231
7063.61 3258
7064.40 3188
7065.20 2954
7065.99 3006
7066.78 3051
7067.58 2942
7068.37 2953
7069.16 2896
7069.96 2935
7070.75 2948
7071.54 2901
7072.34 2867
7073.13 2887
7073.92 2964
7074.72 2850
7075.51 2704
7076.30 2759
7077.10 2852
7077.89 2803
7078.69 2825
7079.48 2834
7080.27 2821
7081.07 2672
7081.86 2653
7082.66 2742
7083.45 2700
7084.24 2648
7085.04 2681
7085.83 2717
7086.63 2554
7087.42 2568
7088.21 2533
7089.01 2663
7089.80 2561
7090.60 2590
7091.39 2472
7092.19 2426
7092.98 2516
7093.78 2535
7094.57 2375
7095.37 2364
7096.16 2375
7096.96 2300
7097.75 2218
7098.55 2313
7099.34 2334
7100.14 2231
7100.93 2292
7101.73 2234
7102.52 2213
7103.32 2218
7104.11 2178
7104.91 2310
7105.70 2300
7106.50 2240
7107.29 2124
7108.09 2133
7108.88 2152
7109.68 2064
7110.47 2161
7111.27 2227
7112.07 2101
7112.86 2143
7113.66 2081
7114.45 2230
7115.25 2184
7116.04 2201
7116.84 2232
7117.64 2249
7118.43 2195
7119.23 2125
7120.02 2232
7120.82 2224
7121.62 2259
7122.41 2166
7123.21 2246
7124.01 2215
7124.80 2277
7125.60 2260
7126.40 2315
7127.19 2372
7127.99 2380
7128.79 2433
7129.58 2545
7130.38 2584
7131.18 2484
7131.97 2537
7132.77 2543
7133.57 2515
7134.36 2495
7135.16 2500
7135.96 2500
7136.75 2493
7137.55 2519
7138.35 2648
7139.14 2624
7139.94 2713
7140.74 2701
7141.54 2745
7142.33 2757
7143.13 2871
7143.93 2912
7144.73 2958
7145.52 2919
7146.32 3016
7147.12 3260
7147.92 3454
7148.71 3580
7149.51 3585
7150.31 3857
7151.11 3854
7151.91 3745
7152.70 3667
7153.50 3522
7154.30 3283
7155.10 3087
7155.90 3069
7156.69 2838
7157.49 2711
7158.29 2529
7159.09 2622
7159.89 2460
7160.69 2515
7161.48 2512
7162.28 2597
7163.08 2541
7163.88 2500
7164.68 2445
7165.48 2353
7166.28 2299
7167.07 2295
7167.87 2403
7168.67 2353
7169.47 2302
7170.27 2432
7171.07 2253
7171.87 2347
7172.67 2324
7173.47 2204
7174.27 2307
7175.06 2181
7175.86 2059
7176.66 2143
7177.46 2144
7178.26 2145
7179.06 2262
7179.86 2287
7180.66 2358
7181.46 2341
7182.26 2415
7183.06 2422
7183.86 2380
7184.66 2388
7185.46 2357
7186.26 2302
7187.06 2300
7187.86 2196
7188.66 2112
7189.46 2046
7190.26 2055
7191.06 1936
7191.86 1910
7192.66 1896
7193.46 1917
7194.26 1912
7195.06 1957
7195.86 1918
7196.66 1922
7197.46 1965
7198.26 1971
7199.06 1942
7199.86 1957
7200.66 1944
7201.46 1907
7202.26 1904
7203.06 2010
7203.87 1969
7204.67 2074
7205.47 1937
7206.27 1898
7207.07 1872
7207.87 1948
7208.67 1936
7209.47 1944
7210.27 1826
7211.07 1801
7211.88 1888
7212.68 1938
7213.48 1906
7214.28 1932
7215.08 1958
7215.88 2031
7216.68 1980
7217.49 1909
7218.29 2009
7219.09 1979
7219.89 2002
7220.69 2003
7221.49 1923
7222.30 2054
7223.10 1983
7223.90 1950
7224.70 1986
7225.50 2015
7226.31 1908
7227.11 2023
7227.91 1979
7228.71 1941
7229.51 1947
7230.32 1961
7231.12 2019
7231.92 1894
7232.72 1974
7233.53 1869
7234.33 1845
7235.13 1944
7235.93 2044
7236.74 2076
7237.54 1938
7238.34 2096
7239.14 2096
7239.95 2080
7240.75 2089
7241.55 2111
7242.36 2033
7243.16 2060
7243.96 2050
7244.77 2124
7245.57 2172
7246.37 2179
7247.17 2199
7247.98 2149
7248.78 2035
7249.58 2020
7250.39 2115
7251.19 2045
7251.99 2057
7252.80 2181
7253.60 2136
7254.41 2178
7255.21 2117
7256.01 2179
7256.82 2135
7257.62 2256
7258.42 2350
7259.23 2367
7260.03 2191
7260.84 2176
7261.64 2268
7262.44 2222
7263.25 2270
7264.05 2317
7264.86 2392
7265.66 2455
7266.46 2481
7267.27 2506
7268.07 2519
7268.88 2553
7269.68 2642
7270.49 2701
7271.29 2685
7272.10 2668
7272.90 2637
7273.71 2717
7274.51 2716
7275.31 2729
7276.12 2691
7276.92 2768
7277.73 2847
7278.53 3018
7279.34 3208
7280.14 3381
7280.95 3712
7281.75 4205
7282.56 4822
7283.37 5380
7284.17 5752
7284.98 6208
7285.78 6372
7286.59 6218
7287.39 5849
7288.20 5319
7289.00 4921
7289.81 4450
7290.61 4060
7291.42 3697
7292.23 3555
7293.03 3438
7293.84 3132
7294.64 3089
7295.45 3139
7296.25 3086
7297.06 3110
7297.87 3086
7298.67 3141
7299.48 3087
7300.28 3077
7301.09 3245
7301.90 3364
7302.70 3230
7303.51 3155
7304.32 3291
7305.12 3441
7305.93 3685
7306.74 3739
7307.54 3778
7308.35 4254
7309.16 4669
7309.96 4864
7310.77 5071
7311.58 5207
7312.38 5269
7313.19 5378
7314.00 5222
7314.80 4934
7315.61 4849
7316.42 4881
7317.22 5003
7318.03 5405
7318.84 5703
7319.65 6066
7320.45 6204
7321.26 6346
7322.07 6394
7322.88 5983
7323.68 5692
7324.49 5303
7325.30 4858
7326.11 4468
7326.91 4111
7327.72 3801
7328.53 3629
7329.34 3348
7330.14 3145
7330.95 3178
7331.76 3200
7332.57 3167
7333.38 3090
7334.18 3066
7334.99 3060
7335.80 3134
7336.61 3190
7337.42 3251
7338.22 3248
7339.03 3135
7339.84 3109
7340.65 3125
7341.46 3034
7342.27 2939
7343.07 2979
7343.88 3080
7344.69 3066
7345.50 3064
7346.31 3106
7347.12 3139
7347.93 3208
7348.74 3115
7349.54 3111
7350.35 3174
7351.16 3111
7351.97 3122
7352.78 3105
7353.59 3060
7354.40 3007
7355.21 3025
7356.02 3025
7356.83 3099
7357.64 2986
7358.45 2956
7359.25 2961
7360.06 3069
7360.87 3075
7361.68 3175
7362.49 3232
7363.30 3187
7364.11 3218
7364.92 3371
7365.73 3234
7366.54 3293
7367.35 3226
7368.16 3258
7368.97 3254
7369.78 3069
7370.59 3056
7371.40 3214
7372.21 3399
7373.02 3303
7373.83 3331
7374.64 3370
7375.45 3459
7376.26 3520
7377.07 3582
7377.88 3958
7378.69 4308
7379.50 4499
7380.31 4849
7381.13 5046
7381.94 5097
7382.75 5118
7383.56 4974
7384.37 4749
7385.18 4444
7385.99 4270
7386.80 3939
7387.61 3747
7388.42 3536
7389.23 3441
7390.05 3195
7390.86 3157
7391.67 3133
7392.48 3060
7393.29 3024
7394.10 2984
7394.91 3081
7395.72 3252
7396.54 3286
7397.35 3503
7398.16 3724
7398.97 3783
7399.78 4123
7400.59 4356
7401.41 4530
7402.22 4667
7403.03 4689
7403.84 4627
7404.65 4293
7405.46 4209
7406.28 4282
7407.09 4220
7407.90 3934
7408.71 3922
7409.52 3804
7410.34 3598
7411.15 3517
7411.96 3225
7412.77 3022
7413.59 2894
7414.40 2866
7415.21 2802
7416.02 2588
7416.84 2443
7417.65 2561
7418.46 2475
7419.27 2467
7420.09 2379
7420.90 2367
7421.71 2372
7422.53 2286
7423.34 2347
7424.15 2151
7424.96 2161
7425.78 2166
7426.59 2159
7427.40 2133
7428.22 2137
7429.03 2214
7429.84 2176
7430.66 2083
7431.47 2113
7432.28 2016
7433.10 2154
7433.91 2170
7434.72 2080
7435.54 2163
7436.35 2055
7437.17 2104
7437.98 2136
7438.79 2243
7439.61 2253
7440.42 2236
7441.23 2254
7442.05 2165
7442.86 2011
7443.68 2070
7444.49 2086
7445.30 2123
7446.12 2125
7446.93 2090
7447.75 2069
7448.56 2108
7449.38 1998
7450.19 2032
7451.00 2057
7451.82 2035
7452.63 1922
7453.45 2000
7454.26 1991
7455.08 1937
7455.89 1977
7456.71 1989
7457.52 2019
7458.34 1982
7459.15 2037
7459.97 1972
7460.78 2029
7461.60 1930
7462.41 1922
7463.23 1972
7464.04 2122
7464.86 2096
7465.67 1976
7466.49 2052
7467.30 2063
7468.12 2074
7468.93 2048
7469.75 2026
7470.56 2044
7471.38 2034
7472.20 2049
7473.01 1988
7473.83 1911
7474.64 2037
7475.46 1975
7476.27 1858
7477.09 1908
7477.91 1858
7478.72 1772
7479.54 1832
7480.35 1803
7481.17 1755
7481.99 1768
7482.80 1732
7483.62 1598
7484.44 1688
7485.25 1663
7486.07 1681
7486.88 1801
7487.70 1605
7488.52 1617
7489.33 1600
7490.15 1520
7490.97 1588
7491.78 1656
7492.60 1605
7493.42 1605
7494.23 1604
7495.05 1666
7495.87 1609
7496.69 1602
7497.50 1497
7498.32 1442
7499.14 1559
7499.95 1593
7500.77 1482
7501.59 1485
7502.40 1494
7503.22 1510
7504.04 1541
7504.86 1508
7505.67 1488
7506.49 1489
7507.31 1485
7508.13 1490
7508.94 1453
7509.76 1481
7510.58 1435
7511.40 1472
7512.22 1474
7513.03 1497
7513.85 1462
7514.67 1391
7515.49 1468
7516.31 1459
7517.12 1439
7517.94 1420
7518.76 1361
7519.58 1382
7520.40 1419
7521.21 1460
7522.03 1518
7522.85 1392
7523.67 1377
7524.49 1373
7525.31 1413
7526.12 1357
7526.94 1392
7527.76 1381
7528.58 1417
7529.40 1399
7530.22 1408
7531.04 1377
7531.86 1492
7532.67 1462
7533.49 1452
7534.31 1399
7535.13 1410
7535.95 1417
7536.77 1476
7537.59 1426
7538.41 1380
7539.23 1466
7540.05 1444
7540.87 1429
7541.69 1404
7542.51 1413
7543.32 1424
7544.14 1427
7544.96 1535
7545.78 1526
7546.60 1493
7547.42 1425
7548.24 1506
7549.06 1454
7549.88 1423
7550.70 1447
7551.52 1447
7552.34 1405
7553.16 1441
7553.98 1471
7554.80 1464
7555.62 1423
7556.44 1466
7557.26 1498
7558.08 1441
7558.90 1515
7559.72 1522
7560.54 1463
7561.36 1436
7562.19 1456
7563.01 1447
7563.83 1396
7564.65 1446
7565.47 1552
7566.29 1430
7567.11 1405
7567.93 1403
7568.75 1468
7569.57 1536
7570.39 1515
7571.21 1591
7572.03 1541
7572.86 1479
7573.68 1480
7574.50 1496
7575.32 1537
7576.14 1464
7576.96 1528
7577.78 1514
7578.60 1452
7579.43 1423
7580.25 1375
7581.07 1416
7581.89 1459
7582.71 1587
7583.53 1550
7584.36 1548
7585.18 1575
7586.00 1622
7586.82 1550
7587.64 1581
7588.47 1662
7589.29 1703
7590.11 1606
7590.93 1677
7591.75 1641
7592.58 1555
7593.40 1614
7594.22 1655
7595.04 1566
7595.86 1609
7596.69 1637
7597.51 1590
7598.33 1616
7599.15 1647
7599.98 1697
7600.80 1714
7601.62 1774
7602.45 1797
7603.27 1854
7604.09 1933
7604.91 1950
7605.74 2004
7606.56 2025
7607.38 1924
7608.21 1920
7609.03 1829
7609.85 1823
7610.67 1860
7611.50 1780
7612.32 1735
7613.14 1745
7613.97 1744
7614.79 1730
7615.61 1798
7616.44 1831
7617.26 1961
7618.08 1930
7618.91 1864
7619.73 1870
7620.56 1884
7621.38 1880
7622.20 1784
7623.03 1807
7623.85 1731
7624.67 1729
7625.50 1775
7626.32 1821
7627.15 1864
7627.97 1938
7628.80 2152
7629.62 2220
7630.44 2269
7631.27 2407
7632.09 2480
7632.92 2399
7633.74 2269
7634.57 2156
7635.39 2019
7636.21 1995
7637.04 1859
7637.86 1725
7638.69 1662
7639.51 1634
7640.34 1525
7641.16 1476
7641.99 1439
7642.81 1458
7643.64 1510
7644.46 1437
7645.29 1452
7646.11 1423
7646.94 1364
7647.76 1399
7648.59 1466
7649.41 1400
7650.24 1332
7651.06 1458
7651.89 1483
7652.71 1346
7653.54 1327
7654.37 1320
7655.19 1341
7656.02 1349
7656.84 1358
7657.67 1315
7658.49 1354
7659.32 1367
7660.14 1410
7660.97 1362
7661.80 1383
7662.62 1334
7663.45 1461
7664.27 1347
7665.10 1371
7665.93 1378
7666.75 1358
7667.58 1405
7668.41 1320
7669.23 1305
7670.06 1355
7670.88 1468
7671.71 1343
7672.54 1329
7673.36 1336
7674.19 1271
7675.02 1299
7675.84 1316
7676.67 1285
7677.50 1290
7678.32 1297
7679.15 1341
7679.98 1268
7680.81 1320
7681.63 1236
7682.46 1271
7683.29 1336
7684.11 1309
7684.94 1348
7685.77 1407
7686.59 1408
7687.42 1384
7688.25 1377
7689.08 1371
7689.90 1333
7690.73 1275
7691.56 1307
7692.39 1388
7693.21 1323
7694.04 1415
7694.87 1381
7695.70 1284
7696.53 1322
7697.35 1352
7698.18 1430
7699.01 1424
7699.84 1416
7700.66 1431
7701.49 1380
7702.32 1371
7703.15 1365
7703.98 1325
7704.81 1319
7705.63 1242
7706.46 1251
7707.29 1264
7708.12 1339
7708.95 1329
7709.78 1293
7710.60 1209
7711.43 1269
7712.26 1282
7713.09 1369
7713.92 1272
7714.75 1296
7715.58 1268
7716.41 1262
7717.23 1286
7718.06 1282
7718.89 1223
7719.72 1236
7720.55 1302
7721.38 1229
7722.21 1216
7723.04 1178
7723.87 1255
7724.70 1240
7725.53 1211
7726.36 1209
7727.18 1312
7728.01 1162
7728.84 1263
7729.67 1252
7730.50 1258
7731.33 1214
7732.16 1203
7732.99 1221
7733.82 1217
7734.65 1213
7735.48 1278
7736.31 1202
7737.14 1241
7737.97 1196
7738.80 1157
7739.63 1224
7740.46 1217
7741.29 1297
7742.12 1237
7742.95 1277
7743.78 1326
7744.61 1437
7745.44 1422
7746.27 1512
7747.10 1641
7747.94 1574
7748.77 1540
7749.60 1581
7750.43 1659
7751.26 1513
7752.09 1401
7752.92 1341
7753.75 1343
7754.58 1274
7755.41 1202
7756.24 1252
7757.07 1313
7757.91 1297
7758.74 1332
7759.57 1266
7760.40 1282
7761.23 1214
7762.06 1267
7762.89 1264
7763.72 1226
7764.56 1271
7765.39 1262
7766.22 1290
7767.05 1322
7767.88 1234
7768.71 1194
7769.55 1263
7770.38 1317
7771.21 1278
7772.04 1231
7772.87 1202
7773.70 1281
7774.54 1276
7775.37 1328
7776.20 1319
7777.03 1252
7777.86 1287
7778.70 1239
7779.53 1202
7780.36 1243
7781.19 1311
7782.03 1264
7782.86 1231
7783.69 1297
7784.52 1349
7785.36 1278
7786.19 1264
7787.02 1306
7787.85 1406
7788.69 1383
7789.52 1324
7790.35 1266
7791.19 1246
7792.02 1272
7792.85 1267
7793.68 1256
7794.52 1275
7795.35 1305
7796.18 1257
7797.02 1331
7797.85 1373
7798.68 1431
7799.52 1294
7800.35 1374
7801.18 1441
7802.02 1437
7802.85 1342
7803.68 1363
7804.52 1352
7805.35 1413
7806.18 1363
7807.02 1341
7807.85 1365
7808.69 1489
7809.52 1511
7810.35 1435
7811.19 1445
7812.02 1487
7812.86 1617
7813.69 1749
7814.52 1670
7815.36 1784
7816.19 1801
7817.03 1857
7817.86 1876
7818.70 1883
7819.53 1855
7820.36 1857
7821.20 1784
7822.03 1680
7822.87 1655
7823.70 1676
7824.54 1606
7825.37 1681
7826.21 1659
7827.04 1648
7827.88 1556
7828.71 1508
7829.55 1532
7830.38 1538
7831.22 1566
7832.05 1639
7832.89 1670
7833.72 1597
7834.56 1684
7835.39 1608
7836.23 1602
7837.06 1642
7837.90 1574
7838.73 1563
7839.57 1603
7840.40 1657
7841.24 1654
7842.07 1532
7842.91 1584
7843.75 1581
7844.58 1546
7845.42 1523
7846.25 1446
7847.09 1449
7847.93 1452
7848.76 1496
7849.60 1450
7850.43 1498
7851.27 1386
7852.11 1388
7852.94 1462
7853.78 1446
7854.61 1459
7855.45 1533
7856.29 1485
7857.12 1450
7857.96 1535
7858.80 1507
7859.63 1414
7860.47 1461
7861.31 1423
7862.14 1439
7862.98 1501
7863.82 1440
7864.65 1407
7865.49 1415
7866.33 1472
7867.16 1508
7868.00 1443
7868.84 1452
7869.67 1452
7870.51 1466
7871.35 1509
7872.19 1561
7873.02 1620
7873.86 1594
7874.70 1591
7875.53 1638
7876.37 1638
7877.21 1737
7878.05 1852
7878.88 1657
7879.72 1622
7880.56 1599
7881.40 1692
7882.24 1524
7883.07 1539
7883.91 1590
7884.75 1480
7885.59 1430
7886.42 1524
7887.26 1519
7888.10 1559
7888.94 1580
7889.78 1527
7890.62 1588
7891.45 1563
7892.29 1621
7893.13 1604
7893.97 1573
7894.81 1556
7895.65 1575
7896.48 1560
7897.32 1498
7898.16 1569
7899.00 1542
7899.84 1623
7900.68 1603
7901.52 1629
7902.35 1564
7903.19 1568
7904.03 1576
7904.87 1515
7905.71 1437
7906.55 1532
7907.39 1441
7908.23 1368
7909.07 1431
7909.91 1502
7910.75 1433
7911.58 1455
7912.42 1510
7913.26 1580
7914.10 1618
7914.94 1740
7915.78 1850
7916.62 2001
7917.46 2052
7918.30 2234
7919.14 2200
7919.98 2250
7920.82 2178
7921.66 2054
7922.50 1871
7923.34 1848
7924.18 1739
7925.02 1672
7925.86 1619
7926.70 1557
7927.54 1536
7928.38 1426
7929.22 1369
7930.06 1361
7930.90 1355
7931.74 1340
7932.58 1416
7933.42 1395
7934.26 1384
7935.10 1334
7935.94 1385
7936.78 1278
7937.62 1278
7938.47 1274
7939.31 1340
7940.15 1449
7940.99 1422
7941.83 1469
7942.67 1470
7943.51 1514
7944.35 1593
7945.19 1625
7946.03 1600
7946.88 1582
7947.72 1635
7948.56 1617
7949.40 1437
7950.24 1513
7951.08 1533
7951.92 1514
7952.76 1433
7953.61 1444
7954.45 1452
7955.29 1437
7956.13 1472
7956.97 1460
7957.81 1476
7958.66 1470
7959.50 1485
7960.34 1494
7961.18 1507
7962.02 1443
7962.87 1494
7963.71 1441
7964.55 1543
7965.39 1561
7966.23 1639
7967.08 1709
7967.92 1721
7968.76 1546
7969.60 1585
7970.45 1565
7971.29 1482
7972.13 1497
7972.97 1510
7973.82 1467
7974.66 1275
7975.50 1317
7976.34 1465
7977.19 1421
7978.03 1329
7978.87 1301
7979.72 1323
7980.56 1428
7981.40 1392
7982.24 1407
7983.09 1291
7983.93 1304
7984.77 1341
7985.62 1258
7986.46 1309
7987.30 1215
7988.15 1246
7988.99 1227
7989.83 1202
7990.68 1205
7991.52 1176
7992.36 1285
7993.21 1147
7994.05 1191
7994.90 1162
7995.74 1133
7996.58 1167
7997.43 1151
7998.27 1248
7999.11 1214
7999.96 1163
8000.80 1151
8001.65 1195
8002.49 1123
8003.34 1186
8004.18 1203
8005.02 1155
8005.87 1136
8006.71 1064
8007.56 1096
8008.40 1078
8009.25 1046
8010.09 1105
8010.93 1038
8011.78 1101
8012.62 1062
8013.47 1065
8014.31 1078
8015.16 1085
8016.00 1077
8016.85 1065
8017.69 1099
8018.54 1097
8019.38 1114
8020.23 1060
8021.07 1022
8021.92 1030
8022.76 1059
8023.61 1062
8024.45 1082
8025.30 1027
8026.14 1159
8026.99 1146
8027.83 1153
8028.68 1076
8029.53 1106
8030.37 1119
8031.22 1068
8032.06 1110
8032.91 1109
8033.75 1065
8034.60 1014
8035.45 1099
8036.29 1071
8037.14 1081
8037.98 1078
8038.83 1029
8039.68 1095
8040.52 1054
8041.37 1052
8042.21 1071
8043.06 1101
8043.91 1141
8044.75 1091
8045.60 1089
8046.45 1138
8047.29 1103
8048.14 1135
8048.99 1094
8049.83 1091
8050.68 1098
8051.53 1116
8052.37 1130
8053.22 1083
8054.07 1165
8054.91 1093
8055.76 948
8056.61 999
8057.45 1056
8058.30 1065
8059.15 1078
8060.00 1070
8060.84 1173
8061.69 1107
8062.54 1090
8063.38 1069
8064.23 1064
8065.08 1103
8065.93 1122
8066.77 1106
8067.62 1026
8068.47 978
8069.32 980
8070.16 1007
8071.01 1007
8071.86 995
8072.71 1000
8073.56 1038
8074.40 1057
8075.25 1063
8076.10 991
8076.95 1009
8077.80 991
8078.64 972
8079.49 993
8080.34 1043
8081.19 1030
8082.04 1049
8082.89 1081
8083.73 1017
8084.58 1035
8085.43 999
8086.28 1010
8087.13 998
8087.98 1042
8088.82 1016
8089.67 1012
8090.52 1061
8091.37 983
8092.22 949
8093.07 935
8093.92 1000
8094.77 999
8095.62 1051
8096.46 987
8097.31 1052
8098.16 989
8099.01 1006
8099.86 1000
8100.71 997
8101.56 1002
8102.41 1014
8103.26 998
8104.11 1001
8104.96 1020
8105.81 989
8106.66 999
8107.51 982
8108.36 971
8109.21 960
8110.06 1016
8110.91 1032
8111.76 1036
8112.61 1014
8113.46 1067
8114.31 1117
8115.16 1015
8116.01 988
8116.86 999
8117.71 1088
8118.56 1116
8119.41 1020
8120.26 1034
8121.11 995
8121.96 1102
8122.81 1122
8123.66 1082
8124.51 1092
8125.36 1100
8126.21 1022
8127.06 1024
8127.91 1055
8128.76 1039
8129.61 1045
8130.46 1127
8131.31 1106
8132.17 1086
8133.02 1067
8133.87 1104
8134.72 1124
8135.57 1161
8136.42 1110
8137.27 1067
8138.12 1117
8138.97 1107
8139.83 1063
8140.68 1152
8141.53 1111
8142.38 1106
8143.23 1156
8144.08 1108
8144.94 1099
8145.79 1111
8146.64 1144
8147.49 1139
8148.34 1188
8149.19 1213
8150.05 1109
8150.90 1144
8151.75 1295
8152.60 1251
8153.45 1301
8154.31 1409
8155.16 1399
8156.01 1359
8156.86 1313
8157.71 1318
8158.57 1294
8159.42 1233
8160.27 1197
8161.12 1176
8161.98 1126
8162.83 1099
8163.68 1064
8164.53 1037
8165.39 1034
8166.24 1110
8167.09 1145
8167.95 1050
8168.80 1094
8169.65 1027
8170.50 1073
8171.36 1080
8172.21 1053
8173.06 1033
8173.92 1051
8174.77 1093
8175.62 1019
8176.48 1009
8177.33 978
8178.18 1058
8179.04 1090
8179.89 1009
8180.74 1001
8181.60 976
8182.45 946
8183.30 968
8184.16 982
8185.01 947
8185.86 953
8186.72 984
8187.57 967
8188.43 981
8189.28 933
8190.13 966
8190.99 984
8191.84 978
8192.70 995
8193.55 979
8194.40 977
8195.26 1001
8196.11 962
8196.97 989
8197.82 930
8198.68 987
8199.53 995
8200.39 946
8201.24 968
8202.09 970
8202.95 943
8203.80 900
8204.66 924
8205.51 960
8206.37 957
8207.22 961
8208.08 973
8208.93 982
8209.79 925
8210.64 941
8211.50 980
8212.35 939
8213.21 943
8214.06 1011
8214.92 917
8215.77 950
8216.63 945
8217.49 992
8218.34 891
8219.20 975
8220.05 1048
8220.91 1028
8221.76 1006
8222.62 1086
8223.47 1158
8224.33 1085
8225.19 1081
8226.04 1093
8226.90 1087
8227.75 1070
8228.61 1097
8229.47 984
8230.32 1023
8231.18 934
8232.03 955
8232.89 963
8233.75 958
8234.60 957
8235.46 928
8236.32 936
8237.17 986
8238.03 971
8238.88 973
8239.74 1002
8240.60 1024
8241.45 1021
8242.31 952
8243.17 928
8244.02 983
8244.88 1002
8245.74 1059
8246.60 1053
8247.45 985
8248.31 948
8249.17 960
8250.02 903
8250.88 950
8251.74 960
8252.59 984
8253.45 1035
8254.31 1089
8255.17 994
8256.02 959
8256.88 913
8257.74 1024
8258.60 1016
8259.45 972
8260.31 960
8261.17 970
8262.03 968
8262.89 971
8263.74 926
8264.60 975
8265.46 1026
8266.32 1014
8267.17 1041
8268.03 1041
8268.89 983
8269.75 910
8270.61 1004
8271.47 966
8272.32 946
8273.18 986
8274.04 925
8274.90 919
8275.76 965
8276.62 937
8277.47 933
8278.33 951
8279.19 923
8280.05 975
8280.91 974
8281.77 995
8282.63 923
8283.48 999
8284.34 999
8285.20 1022
8286.06 1021
8286.92 1070
8287.78 1067
8288.64 1014
8289.50 1088
8290.36 1131
8291.22 1078
8292.08 1092
8292.94 1114
8293.79 1069
8294.65 1148
8295.51 1100
8296.37 1053
8297.23 1058
8298.09 1073
8298.95 1074
8299.81 1044
8300.67 1089
8301.53 1121
8302.39 1119
8303.25 1101
8304.11 1106
8304.97 1050
8305.83 1014
8306.69 938
8307.55 1013
8308.41 1037
8309.27 1047
8310.13 1005
8310.99 1066
8311.85 1032
8312.71 1009
8313.57 1073
8314.43 1102
8315.29 1124
8316.15 1130
8317.01 1108
8317.88 1086
8318.74 1040
8319.60 1109
8320.46 1093
8321.32 1092
8322.18 1004
8323.04 992
8323.90 1078
8324.76 1062
8325.62 990
8326.48 1102
8327.34 1012
8328.21 1071
8329.07 1089
8329.93 1102
8330.79 1020
8331.65 1047
8332.51 1066
8333.37 1057
8334.24 987
8335.10 1017
8335.96 902
8336.82 1034
8337.68 1036
8338.54 1004
8339.41 997
8340.27 1019
8341.13 1047
8341.99 1110
8342.85 1237
8343.71 1164
8344.58 1080
8345.44 1063
8346.30 1079
8347.16 1082
8348.02 1069
8348.89 1060
8349.75 1073
8350.61 1059
8351.47 1043
8352.34 1052
8353.20 1052
8354.06 1014
8354.92 1071
8355.79 1067
8356.65 1095
8357.51 1073
8358.37 1108
8359.24 1099
8360.10 1021
8360.96 1018
8361.83 997
8362.69 1081
8363.55 1116
8364.41 1071
8365.28 1014
8366.14 1062
8367.00 1038
8367.87 1054
8368.73 1063
8369.59 1057
8370.46 1051
8371.32 1090
8372.18 1216
8373.05 1188
8373.91 1154
8374.77 1073
8375.64 1130
8376.50 1087
8377.37 1136
8378.23 1046
8379.09 1110
8379.96 1188
8380.82 1178
8381.68 1094
8382.55 1115
8383.41 1212
8384.28 1224
8385.14 1157
8386.01 1146
8386.87 1151
8387.73 1150
8388.60 1154
8389.46 1195
8390.33 1203
8391.19 1156
8392.06 1205
8392.92 1172
8393.78 1186
8394.65 1256
8395.51 1246
8396.38 1245
8397.24 1254
8398.11 1301
8398.97 1207
8399.84 1323
8400.70 1263
8401.57 1318
8402.43 1273
8403.30 1298
8404.16 1309
8405.03 1328
8405.89 1278
8406.76 1289
8407.62 1259
8408.49 1235
8409.35 1274
8410.22 1373
8411.08 1360
8411.95 1420
8412.82 1460
8413.68 1403
8414.55 1443
8415.41 1399
8416.28 1425
8417.14 1421
8418.01 1429
8418.88 1461
8419.74 1541
8420.61 1535
8421.47 1508
8422.34 1615
8423.21 1651
8424.07 1573
8424.94 1614
8425.80 1705
8426.67 1679
8427.54 1659
8428.40 1678
8429.27 1789
8430.14 1778
8431.00 1749
8431.87 1686
8432.74 1754
8433.60 1868
8434.47 1802
8435.34 1785
8436.20 1831
8437.07 1819
8437.94 1886
8438.80 2121
8439.67 2167
8440.54 2128
8441.40 2249
8442.27 2356
8443.14 2205
8444.00 2371
8444.87 2292
8445.74 2352
8446.61 2382
8447.47 2333
8448.34 2194
8449.21 2303
8450.08 2404
8450.94 2499
8451.81 2593
8452.68 2762
8453.55 3154
8454.41 3388
8455.28 3729
8456.15 3965
8457.02 4041
8457.88 3933
8458.75 3889
8459.62 3663
8460.49 3435
8461.36 3292
8462.22 3191
8463.09 3065
8463.96 2999
8464.83 3048
8465.70 3257
8466.57 3562
8467.43 4144
8468.30 4797
8469.17 5348
8470.04 5928
8470.91 6214
8471.78 6097
8472.65 5631
8473.51 5005
8474.38 4391
8475.25 3959
8476.12 3430
8476.99 2862
8477.86 2617
8478.73 2455
8479.60 2188
8480.46 2090
8481.33 2012
8482.20 2019
8483.07 1957
8483.94 1833
8484.81 1876
8485.68 1861
8486.55 1834
8487.42 1769
8488.29 1662
8489.16 1661
8490.03 1708
8490.90 1671
8491.77 1662
8492.64 1630
8493.51 1618
8494.37 1667
8495.24 1727
8496.11 1750
8496.98 1721
8497.85 1701
8498.72 1676
8499.59 1746
8500.46 1687
8501.33 1648
8502.20 1634
8503.07 1702
8503.94 1664
8504.82 1734
8505.69 1751
8506.56 1778
8507.43 1875
8508.30 1973
8509.17 1814
8510.04 1736
8510.91 1801
8511.78 1792
8512.65 1725
8513.52 1700
8514.39 1742
8515.26 1674
8516.13 1692
8517.00 1688
8517.87 1697
8518.75 1701
8519.62 1608
8520.49 1660
8521.36 1595
8522.23 1613
8523.10 1695
8523.97 1760
8524.84 1660
8525.71 1693
8526.59 1755
8527.46 1781
8528.33 1763
8529.20 1682
8530.07 1739
8530.94 1744
8531.82 1776
8532.69 1874
8533.56 1885
8534.43 1847
8535.30 1810
8536.17 1823
8537.05 1832
8537.92 1786
8538.79 1821
8539.66 1765
8540.53 1832
8541.41 1829
8542.28 1841
8543.15 1776
8544.02 1791
8544.90 1778
8545.77 1816
8546.64 1814
8547.51 1727
8548.39 1674
8549.26 1755
8550.13 1780
8551.00 1741
8551.88 1727
8552.75 1704
8553.62 1821
8554.49 1829
8555.37 1850
8556.24 1723
8557.11 1617
8557.99 1535
8558.86 1546
8559.73 1560
8560.60 1516
8561.48 1462
8562.35 1413
8563.22 1407
8564.10 1400
8564.97 1476
8565.84 1492
8566.72 1477
8567.59 1463
8568.46 1399
8569.34 1385
8570.21 1469
8571.09 1455
8571.96 1393
8572.83 1378
8573.71 1374
8574.58 1474
8575.45 1401
8576.33 1357
8577.20 1370
8578.08 1372
8578.95 1336
8579.82 1328
8580.70 1311
8581.57 1344
8582.45 1401
8583.32 1356
8584.20 1354
8585.07 1376
8585.94 1367
8586.82 1329
8587.69 1267
8588.57 1303
8589.44 1315
8590.32 1265
8591.19 1398
8592.07 1428
8592.94 1399
8593.82 1412
8594.69 1363
8595.57 1384
8596.44 1347
8597.32 1438
8598.19 1475
8599.07 1368
8599.94 1365
8600.82 1361
8601.69 1446
8602.57 1432
8603.44 1415
8604.32 1414
8605.19 1460
8606.07 1467
8606.94 1526
8607.82 1415
8608.69 1456
8609.57 1531
8610.45 1563
8611.32 1582
8612.20 1588
8613.07 1598
8613.95 1583
8614.82 1583
8615.70 1594
8616.58 1457
8617.45 1518
8618.33 1559
8619.21 1575
8620.08 1580
8620.96 1650
8621.83 1650
8622.71 1719
8623.59 1643
8624.46 1631
8625.34 1622
8626.22 1613
8627.09 1727
8627.97 1783
8628.85 1758
8629.72 1691
8630.60 1712
8631.48 1759
8632.35 1713
8633.23 1719
8634.11 1759
8634.98 1703
8635.86 1737
8636.74 1757
8637.61 1816
8638.49 1892
8639.37 1939
8640.24 1893
8641.12 1851
8642.00 1957
8642.88 1924
8643.75 1996
8644.63 1970
8645.51 1933
8646.39 1926
8647.26 1942
8648.14 1982
8649.02 2134
8649.90 2049
8650.77 2113
8651.65 2121
8652.53 2099
8653.41 2120
8654.29 2094
8655.16 2176
8656.04 2172
8656.92 2259
8657.80 2144
8658.68 2101
8659.55 2142
8660.43 2189
8661.31 2268
8662.19 2174
8663.07 2211
8663.95 2156
8664.82 2161
8665.70 2350
8666.58 2286
8667.46 2357
8668.34 2540
8669.22 2767
8670.10 3037
8670.97 3280
8671.85 3734
8672.73 4027
8673.61 4187
8674.49 4464
8675.37 4456
8676.25 4305
8677.13 4119
8678.01 3792
8678.88 3626
8679.76 3243
8680.64 3044
8681.52 2914
8682.40 2629
8683.28 2526
8684.16 2566
8685.04 2554
8685.92 2615
8686.80 2722
8687.68 3118
8688.56 3426
8689.44 3973
8690.32 4525
8691.20 5125
8692.08 5434
8692.96 5632
8693.84 5472
8694.72 5233
8695.60 4920
8696.48 4433
8697.36 3736
8698.24 3236
8699.12 2985
8700.00 2720
8700.88 2519
8701.76 2165
8702.64 2074
8703.52 2017
8704.40 1926
8705.28 1844
8706.16 1769
8707.04 1796
8707.92 1795
8708.80 1717
8709.68 1691
8710.56 1757
8711.44 1737
8712.33 1668
8713.21 1699
8714.09 1629
8714.97 1579
8715.85 1606
8716.73 1647
8717.61 1573
8718.49 1465
8719.37 1554
8720.25 1689
8721.14 1605
8722.02 1639
8722.90 1587
8723.78 1580
8724.66 1619
8725.54 1708
8726.42 1632
8727.31 1660
8728.19 1630
8729.07 1683
8729.95 1709
8730.83 1747
8731.72 1763
8732.60 1768
8733.48 1748
8734.36 1703
8735.24 1593
8736.12 1547
8737.01 1601
8737.89 1527
8738.77 1536
8739.65 1525
8740.54 1491
8741.42 1461
8742.30 1511
8743.18 1512
8744.07 1469
8744.95 1499
8745.83 1583
8746.71 1526
8747.60 1513
8748.48 1595
8749.36 1602
8750.24 1599
8751.13 1566
8752.01 1557
8752.89 1566
8753.77 1626
8754.66 1572
8755.54 1604
8756.42 1654
8757.31 1702
8758.19 1708
8759.07 1767
8759.96 1641
8760.84 1599
8761.72 1638
8762.61 1653
8763.49 1636
8764.37 1637
8765.26 1640
8766.14 1587
8767.02 1606
8767.91 1584
8768.79 1614
8769.68 1598
8770.56 1581
8771.44 1579
8772.33 1572
8773.21 1587
8774.09 1494
8774.98 1499
8775.86 1486
8776.75 1466
8777.63 1446
8778.52 1407
8779.40 1354
8780.28 1344
8781.17 1355
8782.05 1319
8782.94 1341
8783.82 1404
8784.71 1357
8785.59 1265
8786.47 1323
8787.36 1404
8788.24 1340
8789.13 1324
8790.01 1333
8790.90 1347
8791.78 1297
8792.67 1358
8793.55 1385
8794.44 1322
8795.32 1392
8796.21 1411
8797.09 1359
8797.98 1305
8798.86 1286
8799.75 1278
8800.63 1344
8801.52 1347
8802.41 1323
8803.29 1311
8804.18 1296
8805.06 1355
8805.95 1377
8806.83 1264
8807.72 1335
8808.60 1291
8809.49 1213
8810.38 1214
8811.26 1203
8812.15 1189
8813.03 1219
8813.92 1159
8814.81 1242
8815.69 1165
8816.58 1149
8817.46 1168
8818.35 1154
8819.24 1193
8820.12 1144
8821.01 1233
8821.89 1187
8822.78 1215
8823.67 1210
8824.55 1187
8825.44 1228
8826.33 1151
8827.21 1168
8828.10 1113
8828.99 1144
8829.87 1139
8830.76 1153
8831.65 1087
8832.53 1160
8833.42 1152
8834.31 1115
8835.20 1127
8836.08 1181
8836.97 1157
8837.86 1125
8838.74 1146
8839.63 1105
8840.52 1030
8841.41 1079
8842.29 1015
8843.18 1064
8844.07 1011
8844.96 1118
8845.84 1164
8846.73 1077
8847.62 1063
8848.51 1105
8849.39 1055
8850.28 975
8851.17 1015
8852.06 1037
8852.95 984
8853.83 968
8854.72 938
8855.61 1022
8856.50 1060
8857.39 1050
8858.27 1020
8859.16 969
8860.05 981
8860.94 1005
8861.83 954
8862.72 982
8863.60 1011
8864.49 1019
8865.38 939
8866.27 983
8867.16 962
8868.05 923
8868.94 904
8869.83 974
8870.71 952
8871.60 942
8872.49 952
8873.38 902
8874.27 955
8875.16 906
8876.05 919
8876.94 930
8877.83 964
8878.72 888
8879.60 911
8880.49 891
8881.38 996
8882.27 968
8883.16 893
8884.05 868
8884.94 926
8885.83 1014
8886.72 910
8887.61 922
8888.50 907
8889.39 891
8890.28 868
8891.17 826
8892.06 845
8892.95 858
8893.84 859
8894.73 960
8895.62 953
8896.51 897
8897.40 918
8898.29 907
8899.18 906
8900.07 878
8900.96 879
8901.85 843
8902.74 848
8903.63 800
8904.52 843
8905.41 893
8906.30 869
8907.19 892
8908.08 860
8908.98 824
8909.87 834
8910.76 918
8911.65 880
8912.54 932
8913.43 914
8914.32 920
8915.21 859
8916.10 878
8916.99 844
8917.89 855
8918.78 782
8919.67 866
8920.56 906
8921.45 878
8922.34 812
8923.23 880
8924.13 790
8925.02 793
8925.91 817
8926.80 892
8927.69 887
8928.58 843
8929.48 919
8930.37 842
8931.26 899
8932.15 839
8933.04 814
8933.93 782
8934.83 808
8935.72 805
8936.61 786
8937.50 820
8938.40 812
8939.29 806
8940.18 897
8941.07 852
8941.96 825
8942.86 849
8943.75 840
8944.64 829
8945.53 806
8946.43 845
8947.32 798
8948.21 818
8949.11 827
8950.00 799
8950.89 784
8951.78 754
8952.68 751
8953.57 835
8954.46 840
8955.36 805
8956.25 749
8957.14 812
8958.04 774
8958.93 785
8959.82 752
8960.72 796
8961.61 845
8962.50 801
8963.40 806
8964.29 822
8965.18 862
8966.08 806
8966.97 784
8967.86 827
8968.76 805
8969.65 784
8970.54 764
8971.44 794
8972.33 824
8973.23 806
8974.12 886
8975.01 838
8975.91 819
8976.80 806
8977.70 829
8978.59 815
8979.49 797
8980.38 778
8981.27 832
8982.17 824
8983.06 809
8983.96 768
8984.85 810
8985.75 800
8986.64 779
8987.54 806
8988.43 842
8989.33 794
8990.22 819
8991.12 812
8992.01 778
8992.90 788
8993.80 724
8994.69 811
8995.59 797
8996.49 816
8997.38 775
8998.28 793
8999.17 770
9000.07 771
9000.96 764
9001.86 764
9002.75 757
9003.65 780
9004.54 744
9005.44 706
9006.33 744
9007.23 792
9008.13 817
9009.02 737
9009.92 755
9010.81 772
9011.71 777
9012.60 805
9013.50 801
9014.40 795
9015.29 716
9016.19 765
9017.09 794
9017.98 801
9018.88 798
9019.77 780
9020.67 729
9021.57 769
9022.46 731
9023.36 757
9024.26 780
9025.15 753
9026.05 778
9026.95 799
9027.84 798
9028.74 798
9029.64 789
9030.53 783
9031.43 788
9032.33 742
9033.22 780
9034.12 747
9035.02 750
9035.91 758
9036.81 806
9037.71 806
9038.61 833
9039.50 768
9040.40 778
9041.30 772
9042.20 811
9043.09 829
9043.99 863
9044.89 797
9045.79 766
9046.68 788
9047.58 865
9048.48 706
9049.38 739
9050.27 753
9051.17 798
9052.07 743
9052.97 737
9053.87 802
9054.76 777
9055.66 754
9056.56 798
9057.46 844
9058.36 833
9059.25 777
9060.15 773
9061.05 754
9061.95 763
9062.85 750
9063.75 742
9064.64 771
9065.54 772
9066.44 781
9067.34 783
9068.24 776
9069.14 774
9070.04 823
9070.94 808
9071.83 770
9072.73 788
9073.63 792
9074.53 807
9075.43 805
9076.33 773
9077.23 707
9078.13 767
9079.03 754
9079.93 756
9080.83 736
9081.72 768
9082.62 771
9083.52 810
9084.42 835
9085.32 718
9086.22 768
9087.12 821
9088.02 864
9088.92 802
9089.82 811
9090.72 798
9091.62 773
9092.52 829
9093.42 795
9094.32 830
9095.22 779
9096.12 767
9097.02 763
9097.92 751
9098.82 760
9099.72 774
9100.62 748
9101.52 783
9102.42 765
9103.32 770
9104.22 786
9105.12 798
9106.02 710
9106.92 724
9107.83 751
9108.73 788
9109.63 769
9110.53 800
9111.43 772
9112.33 719
9113.23 744
9114.13 826
9115.03 755
9115.93 735
9116.83 779
9117.74 732
9118.64 731
9119.54 823
9120.44 777
9121.34 752
9122.24 763
9123.14 767
9124.04 788
9124.95 779
9125.85 724
9126.75 715
9127.65 703
9128.55 760
9129.45 757
9130.36 793
9131.26 746
9132.16 785
9133.06 748
9133.96 737
9134.87 762
9135.77 693
9136.67 721
9137.57 809
9138.47 813
9139.38 780
9140.28 729
9141.18 739
9142.08 787
9142.99 762
9143.89 803
9144.79 785
9145.69 721
9146.60 730
9147.50 748
9148.40 759
9149.30 740
9150.21 743
9151.11 756
9152.01 809
9152.92 736
9153.82 787
9154.72 745
9155.62 807
9156.53 771
9157.43 774
9158.33 795
9159.24 750
9160.14 723
9161.04 739
9161.95 770
9162.85 773
9163.75 744
9164.66 784
9165.56 753
9166.46 774
9167.37 775
9168.27 756
9169.17 786
9170.08 771
9170.98 765
9171.89 693
9172.79 732
9173.69 800
9174.60 776
9175.50 731
9176.41 707
9177.31 721
9178.21 755
9179.12 806
9180.02 719
9180.93 803
9181.83 739
9182.74 732
9183.64 779
9184.54 828
9185.45 740
9186.35 779
9187.26 763
9188.16 746
9189.07 696
9189.97 746
9190.88 797
9191.78 785
9192.69 785
9193.59 792
9194.50 772
9195.40 784
9196.31 832
9197.21 866
9198.12 909
9199.02 923
9199.93 984
9200.83 981
9201.74 976
9202.64 959
9203.55 949
9204.45 885
9205.36 891
9206.26 912
9207.17 844
9208.08 789
9208.98 740
9209.89 775
9210.79 851
9211.70 807
9212.60 861
9213.51 787
9214.42 851
9215.32 871
9216.23 885
9217.13 883
9218.04 891
9218.95 870
9219.85 896
9220.76 825
9221.66 859
9222.57 793
9223.48 798
9224.38 811
9225.29 816
9226.20 823
9227.10 824
9228.01 778
9228.92 798
9229.82 772
9230.73 824
9231.64 790
9232.54 870
9233.45 795
9234.36 726
9235.26 744
9236.17 806
9237.08 759
9237.99 751
9238.89 763
9239.80 772
9240.71 779
9241.61 740
9242.52 729
9243.43 692
9244.34 762
9245.24 739
9246.15 716
9247.06 705
9247.97 689
9248.87 715
9249.78 729
9250.69 743
9251.60 747
9252.50 749
9253.41 724
9254.32 718
9255.23 690
9256.14 716
9257.04 695
9257.95 756
9258.86 742
9259.77 769
9260.68 765
9261.59 752
9262.49 700
9263.40 754
9264.31 788
9265.22 767
9266.13 752
9267.04 787
9267.94 787
9268.85 750
9269.76 738
9270.67 661
9271.58 763
9272.49 757
9273.40 740
9274.31 701
9275.21 737
9276.12 731
9277.03 706
9277.94 745
9278.85 722
9279.76 742
9280.67 770
9281.58 749
9282.49 723
9283.40 690
9284.31 737
9285.22 743
9286.12 783
9287.03 783
9287.94 744
9288.85 799
9289.76 796
9290.67 787
9291.58 713
9292.49 733
9293.40 815
9294.31 818
9295.22 750
9296.13 804
9297.04 800
9297.95 806
9298.86 801
9299.77 796
9300.68 791
9301.59 780
9302.50 845
9303.41 806
9304.32 783
9305.23 865
9306.14 857
9307.05 865
9307.96 839
9308.88 874
9309.79 943
9310.70 878
9311.61 922
9312.52 993
9313.43 899
9314.34 814
9315.25 752
9316.16 778
9317.07 810
9317.98 799
9318.89 782
9319.81 754
9320.72 808
9321.63 793
9322.54 770
9323.45 863
9324.36 790
9325.27 728
9326.18 823
9327.10 825
9328.01 790
9328.92 780
9329.83 692
9330.74 787
9331.65 808
9332.57 746
9333.48 775
9334.39 785
9335.30 864
9336.21 831
9337.12 843
9338.04 811
9338.95 783
9339.86 804
9340.77 771
9341.69 778
9342.60 767
9343.51 761
9344.42 787
9345.33 790
9346.25 782
9347.16 832
9348.07 785
9348.98 764
9349.90 796
9350.81 865
9351.72 851
9352.63 786
9353.55 852
9354.46 792
9355.37 806
9356.29 818
9357.20 759
9358.11 729
9359.02 817
9359.94 824
9360.85 867
9361.76 848
9362.68 780
9363.59 760
9364.50 820
9365.42 837
9366.33 817
9367.24 814
9368.16 793
9369.07 829
9369.98 816
9370.90 815
9371.81 824
9372.73 770
9373.64 761
9374.55 831
9375.47 854
9376.38 879
9377.29 836
9378.21 888
9379.12 854
9380.04 895
9380.95 892
9381.86 860
9382.78 825
9383.69 863
9384.61 837
9385.52 817
9386.44 942
9387.35 967
9388.26 953
9389.18 910
9390.09 906
9391.01 951
9391.92 973
9392.84 1029
9393.75 1055
9394.67 969
9395.58 968
9396.50 982
9397.41 1015
9398.33 958
9399.24 977
9400.16 936
9401.07 909
9401.99 861
9402.90 875
9403.82 927
9404.73 866
9405.65 872
9406.56 865
9407.48 903
9408.39 897
9409.31 920
9410.22 868
9411.14 903
9412.06 945
9412.97 953
9413.89 908
9414.80 906
9415.72 967
9416.63 950
9417.55 931
9418.47 894
9419.38 930
9420.30 863
9421.21 852
9422.13 892
9423.05 927
9423.96 926
9424.88 927
9425.80 927
9426.71 922
9427.63 980
9428.54 944
9429.46 909
9430.38 942
9431.29 946
9432.21 918
9433.13 992
9434.04 992
9434.96 1080
9435.88 987
9436.79 1079
9437.71 1009
9438.63 1000
9439.55 1071
9440.46 1016
9441.38 1042
9442.30 1044
9443.21 1080
9444.13 1017
9445.05 1059
9445.96 1029
9446.88 1157
9447.80 1217
9448.72 1166
9449.63 1224
9450.55 1341
9451.47 1425
9452.39 1537
9453.30 1520
9454.22 1496
9455.14 1509
9456.06 1430
9456.98 1388
9457.89 1292
9458.81 1243
9459.73 1141
9460.65 1099
9461.57 1130
9462.48 1142
9463.40 1102
9464.32 1067
9465.24 1018
9466.16 1012
9467.07 1018
9467.99 1049
9468.91 1021
9469.83 1015
9470.75 995
9471.67 997
9472.58 1014
9473.50 1077
9474.42 1074
9475.34 1039
9476.26 1050
9477.18 1066
9478.10 1095
9479.02 1142
9479.93 1261
9480.85 1206
9481.77 1161
9482.69 1134
9483.61 1152
9484.53 1119
9485.45 1024
9486.37 1034
9487.29 991
9488.21 1057
9489.13 1095
9490.05 1011
9490.97 1010
9491.88 1002
9492.80 1054
9493.72 1046
9494.64 1021
9495.56 1038
9496.48 997
9497.40 924
9498.32 948
9499.24 979
9500.16 945
9501.08 972
9502.00 977
9502.92 919
9503.84 969
9504.76 1003
9505.68 987
9506.60 1006
9507.52 1000
9508.44 1099
9509.36 1078
9510.28 1012
9511.20 1054
9512.12 1075
9513.05 1102
9513.97 1086
9514.89 1108
9515.81 1102
9516.73 1109
9517.65 1041
9518.57 1061
9519.49 1103
9520.41 1113
9521.33 1166
9522.25 1151
9523.17 1104
9524.09 1098
9525.02 1132
9525.94 1209
9526.86 1165
9527.78 1170
9528.70 1220
9529.62 1302
9530.54 1357
9531.46 1430
9532.39 1430
9533.31 1519
9534.23 1526
9535.15 1420
9536.07 1439
9536.99 1398
9537.92 1306
9538.84 1291
9539.76 1219
9540.68 1227
9541.60 1146
9542.53 1140
9543.45 1157
9544.37 1157
9545.29 1123
9546.21 1125
9547.14 1092
9548.06 1115
9548.98 1075
9549.90 1062
9550.82 1110
9551.75 1104
9552.67 1152
9553.59 1177
9554.51 1180
9555.44 1123
9556.36 1107
9557.28 1113
9558.21 1150
9559.13 1184
9560.05 1203
9560.97 1193
9561.90 1168
9562.82 1128
9563.74 1126
9564.67 1066
9565.59 1089
9566.51 1114
9567.43 1045
9568.36 997
9569.28 1032
9570.20 1099
9571.13 1074
9572.05 1088
9572.97 1077
9573.90 1131
9574.82 1096
9575.74 1096
9576.67 1152
9577.59 1137
9578.52 1085
9579.44 1061
9580.36 1108
9581.29 1103
9582.21 1104
9583.13 1124
9584.06 1119
9584.98 1145
9585.91 1106
9586.83 1087
9587.76 1135
9588.68 1074
9589.60 1113
9590.53 1133
9591.45 1162
9592.38 1202
9593.30 1163
9594.23 1183
9595.15 1168
9596.07 1246
9597.00 1155
9597.92 1205
9598.85 1186
9599.77 1220
9600.70 1242
9601.62 1244
9602.55 1276
9603.47 1266
9604.40 1312
9605.32 1288
9606.25 1272
9607.17 1310
9608.10 1338
9609.02 1351
9609.95 1332
9610.87 1361
9611.80 1434
9612.72 1479
9613.65 1343
9614.57 1351
9615.50 1365
9616.43 1435
9617.35 1443
9618.28 1341
9619.20 1346
9620.13 1474
9621.05 1493
9621.98 1447
9622.91 1511
9623.83 1558
9624.76 1463
9625.68 1497
9626.61 1616
9627.54 1567
9628.46 1633
9629.39 1644
9630.31 1710
9631.24 1779
9632.17 1737
9633.09 1737
9634.02 1833
9634.95 1859
9635.87 1895
9636.80 1906
9637.72 1888
9638.65 1849
9639.58 1971
9640.50 1910
9641.43 1950
9642.36 1954
9643.28 2034
9644.21 2155
9645.14 2183
9646.07 2342
9646.99 2565
9647.92 2690
9648.85 2733
9649.77 2849
9650.70 2771
9651.63 2772
9652.56 2649
9653.48 2529
9654.41 2414
9655.34 2281
9656.26 2193
9657.19 2203
9658.12 2105
9659.05 2015
9659.98 1981
9660.90 1973
9661.83 2045
9662.76 2007
9663.69 2029
9664.61 1988
9665.54 1971
9666.47 2179
9667.40 2129
9668.33 2051
9669.25 2036
9670.18 2149
9671.11 2143
9672.04 2153
9672.97 2240
9673.89 2176
9674.82 2229
9675.75 2223
9676.68 2184
9677.61 2384
9678.54 2316
9679.47 2217
9680.39 2180
9681.32 2271
9682.25 2313
9683.18 2300
9684.11 2304
9685.04 2273
9685.97 2386
9686.90 2430
9687.82 2425
9688.75 2425
9689.68 2437
9690.61 2446
9691.54 2447
9692.47 2469
9693.40 2392
9694.33 2548
9695.26 2653
9696.19 2819
9697.12 2777
9698.05 2815
9698.98 2814
9699.90 2769
9700.83 2755
9701.76 2682
9702.69 2695
9703.62 2519
9704.55 2393
9705.48 2393
9706.41 2244
9707.34 2243
9708.27 2292
9709.20 2292
9710.13 2331
9711.06 2289
9711.99 2321
9712.92 2430
9713.85 2279
9714.78 2412
9715.71 2556
9716.64 2463
9717.57 2319
9718.50 2247
9719.44 2232
9720.37 2172
9721.30 2116
9722.23 2032
9723.16 2044
9724.09 2006
9725.02 2046
9725.95 2035
9726.88 1865
9727.81 1998
9728.74 2054
9729.67 2038
9730.60 2146
9731.54 2127
9732.47 2107
9733.40 2120
9734.33 2084
9735.26 2035
9736.19 1997
9737.12 1930
9738.05 1873
9738.99 1832
9739.92 1814
9740.85 1769
9741.78 1717
9742.71 1718
9743.64 1676
9744.57 1680
9745.51 1733
9746.44 1603
9747.37 1591
9748.30 1620
9749.23 1603
9750.17 1625
9751.10 1701
9752.03 1653
9752.96 1663
9753.89 1594
9754.83 1594
9755.76 1597
9756.69 1505
9757.62 1587
9758.56 1576
9759.49 1568
9760.42 1548
9761.35 1660
9762.29 1658
9763.22 1583
9764.15 1549
9765.08 1500
9766.02 1548
9766.95 1588
9767.88 1615
9768.81 1678
9769.75 1656
9770.68 1574
9771.61 1608
9772.55 1690
9773.48 1695
9774.41 1698
9775.35 1687
9776.28 1789
9777.21 1767
9778.14 1862
9779.08 1971
9780.01 1996
9780.94 1903
9781.88 1853
9782.81 1873
9783.75 1914
9784.68 1766
9785.61 1739
9786.55 1646
9787.48 1635
9788.41 1596
9789.35 1575
9790.28 1495
9791.22 1562
9792.15 1517
9793.08 1544
9794.02 1559
9794.95 1599
9795.89 1555
9796.82 1545
9797.75 1565
9798.69 1597
9799.62 1534
9800.56 1486
9801.49 1507
9802.43 1554
9803.36 1429
9804.29 1436
9805.23 1448
9806.16 1427
9807.10 1443
9808.03 1354
9808.97 1285
9809.90 1330
9810.84 1326
9811.77 1296
9812.71 1261
9813.64 1282
9814.58 1276
9815.51 1220
9816.45 1222
9817.38 1231
9818.32 1202
9819.25 1286
9820.19 1287
9821.12 1243
9822.06 1262
9822.99 1268
9823.93 1191
9824.87 1183
9825.80 1182
9826.74 1227
9827.67 1202
9828.61 1191
9829.54 1144
9830.48 1160
9831.42 1218
9832.35 1229
9833.29 1191
9834.22 1185
9835.16 1227
9836.10 1164
9837.03 1161
9837.97 1200
9838.90 1255
9839.84 1163
9840.78 1176
9841.71 1255
9842.65 1234
9843.59 1235
9844.52 1186
9845.46 1162
9846.40 1236
9847.33 1218
9848.27 1244
9849.20 1158
9850.14 1259
9851.08 1257
9852.02 1189
9852.95 1124
9853.89 1174
9854.83 1242
9855.76 1164
9856.70 1145
9857.64 1154
9858.57 1206
9859.51 1109
9860.45 1161
9861.39 1201
9862.32 1195
9863.26 1120
9864.20 1127
9865.14 1136
9866.07 1139
9867.01 1204
9867.95 1189
9868.89 1172
9869.82 1140
9870.76 1100
9871.70 1129
9872.64 1159
9873.57 1191
9874.51 1120
9875.45 1112
9876.39 1143
9877.33 1106
9878.26 1179
9879.20 1150
9880.14 1117
9881.08 1114
9882.02 1118
9882.96 1036
9883.89 1084
9884.83 1066
9885.77 1113
9886.71 1064
9887.65 1003
9888.59 1025
9889.52 1088
9890.46 1009
9891.40 1007
9892.34 1028
9893.28 1032
9894.22 996
9895.16 959
9896.10 1038
9897.03 982
9897.97 1033
9898.91 1039
9899.85 995
9900.79 972
9901.73 996
9902.67 1009
9903.61 1046
9904.55 1035
9905.49 1013
9906.43 1039
9907.37 1076
9908.31 1048
9909.25 1027
9910.18 1045
9911.12 1024
9912.06 1102
9913.00 1094
9913.94 1049
9914.88 1070
9915.82 1104
9916.76 1054
9917.70 1110
9918.64 1116
9919.58 1092
9920.52 1165
9921.46 1212
9922.40 1243
9923.34 1342
9924.28 1426
9925.22 1507
9926.16 1660
9927.10 1766
9928.05 1738
9928.99 1795
9929.93 1669
9930.87 1596
9931.81 1548
9932.75 1514
9933.69 1465
9934.63 1244
9935.57 1120
9936.51 1114
9937.45 1122
9938.39 1168
9939.33 1052
9940.27 1077
9941.22 1046
9942.16 969
9943.10 950
9944.04 1019
9944.98 1041
9945.92 981
9946.86 1007
9947.80 993
9948.75 1025
9949.69 967
9950.63 980
9951.57 992
9952.51 992
9953.45 1014
9954.40 1011
9955.34 981
9956.28 965
9957.22 976
9958.16 976
9959.10 1025
9960.05 966
9960.99 1001
9961.93 1025
9962.87 1015
9963.81 1027
9964.76 969
9965.70 971
9966.64 978
9967.58 948
9968.53 999
9969.47 918
9970.41 968
9971.35 928
9972.30 975
9973.24 933
9974.18 944
9975.12 919
9976.07 887
9977.01 919
9977.95 884
9978.89 856
9979.84 826
9980.78 902
9981.72 868
9982.67 908
9983.61 896
9984.55 885
9985.50 846
9986.44 857
9987.38 869
9988.33 855
9989.27 857
9990.21 898
9991.16 878
9992.10 869
9993.04 921
9993.99 887
9994.93 847
9995.87 866
9996.82 924
9997.76 923
9998.70 911
9999.65 898
10000.59 910
10001.54 937
10002.48 908
10003.42 936
10004.37 959
10005.31 891
10006.26 897
10007.20 873
10008.14 947
10009.09 929
10010.03 884
10010.98 866
10011.92 871
10012.87 895
10013.81 928
10014.76 900
10015.70 849
10016.64 842
10017.59 904
10018.53 923
10019.48 890
10020.42 849
10021.37 885
10022.31 812
10023.26 798
10024.20 848
10025.15 879
10026.09 873
10027.04 909
10027.98 823
10028.93 836
10029.87 833
10030.82 891
10031.76 870
10032.71 870
10033.66 880
10034.60 869
10035.55 879
10036.49 809
10037.44 807
10038.38 841
10039.33 856
10040.27 820
10041.22 821
10042.17 799
10043.11 826
10044.06 815
10045.00 801
10045.95 774
10046.90 798
10047.84 832
10048.79 806
10049.73 799
10050.68 784
10051.63 805
10052.57 772
10053.52 790
10054.47 798
10055.41 701
10056.36 774
10057.31 804
10058.25 777
10059.20 766
10060.15 828
10061.09 796
10062.04 799
10062.99 817
10063.93 750
10064.88 764
10065.83 811
10066.77 814
10067.72 818
10068.67 803
10069.61 793
10070.56 732
10071.51 763
10072.46 742
10073.40 746
10074.35 757
10075.30 791
10076.25 756
10077.19 789
10078.14 788
10079.09 759
10080.04 788
10080.98 790
10081.93 777
10082.88 753
10083.83 753
10084.77 764
10085.72 785
10086.67 752
10087.62 788
10088.57 759
10089.51 747
10090.46 714
10091.41 752
10092.36 766
10093.31 740
10094.26 808
10095.20 786
10096.15 723
10097.10 730
10098.05 750
10099.00 788
10099.95 783
10100.89 706
10101.84 727
10102.79 743
10103.74 781
10104.69 754
10105.64 751
10106.59 746
10107.54 800
10108.49 795
10109.43 745
10110.38 673
10111.33 715
10112.28 776
10113.23 763
10114.18 737
10115.13 732
10116.08 751
10117.03 822
10117.98 756
10118.93 824
10119.88 780
10120.83 779
10121.78 745
10122.72 754
10123.67 786
10124.62 743
10125.57 701
10126.52 687
10127.47 741
10128.42 758
10129.37 706
10130.32 740
10131.27 732
10132.22 766
10133.17 718
10134.12 734
10135.07 772
10136.02 758
10136.97 726
10137.92 781
10138.88 725
10139.83 783
10140.78 793
10141.73 759
10142.68 772
10143.63 780
10144.58 759
10145.53 734
10146.48 774
10147.43 722
10148.38 775
10149.33 802
10150.28 821
10151.23 820
10152.19 840
10153.14 777
10154.09 778
10155.04 815
10155.99 808
10156.94 809
10157.89 789
10158.84 808
10159.80 782
10160.75 856
10161.70 820
10162.65 813
10163.60 823
10164.55 846
10165.50 902
10166.46 807
10167.41 840
10168.36 839
10169.31 876
10170.26 870
10171.21 803
10172.17 761
10173.12 837
10174.07 897
10175.02 876
10175.98 893
10176.93 976
10177.88 901
10178.83 902
10179.78 920
10180.74 918
10181.69 917
10182.64 928
10183.59 973
10184.55 948
10185.50 960
10186.45 918
10187.40 970
10188.36 942
10189.31 973
10190.26 993
10191.22 961
10192.17 919
10193.12 975
10194.07 1002
10195.03 1008
10195.98 943
10196.93 978
10197.89 975
10198.84 1017
10199.79 1021
10200.75 983
10201.70 1121
10202.65 1128
10203.61 1115
10204.56 1161
10205.51 1223
10206.47 1209
10207.42 1223
10208.37 1202
10209.33 1195
10210.28 1180
10211.24 1139
10212.19 1092
10213.14 1067
10214.10 1057
10215.05 994
10216.00 986
10216.96 985
10217.91 1035
10218.87 1001
10219.82 1047
10220.78 1034
10221.73 989
10222.68 1021
10223.64 1012
10224.59 968
10225.55 898
10226.50 952
10227.46 986
10228.41 967
10229.37 1002
10230.32 1068
10231.27 1103
10232.23 1216
10233.18 1271
10234.14 1348
10235.09 1424
10236.05 1428
10237.00 1465
10237.96 1398
10238.91 1321
10239.87 1286
10240.82 1193
10241.78 1148
10242.73 1047
10243.69 996
10244.65 965
10245.60 962
10246.56 902
10247.51 927
10248.47 923
10249.42 876
10250.38 800
10251.33 809
10252.29 844
10253.25 888
10254.20 872
10255.16 833
10256.11 829
10257.07 830
10258.02 801
10258.98 819
10259.94 801
10260.89 835
10261.85 793
10262.81 836
10263.76 811
10264.72 802
10265.67 818
10266.63 809
10267.59 804
10268.54 813
10269.50 801
10270.46 810
10271.41 776
10272.37 798
10273.33 819
10274.28 762
10275.24 812
10276.20 800
10277.15 795
10278.11 754
10279.07 786
10280.02 708
10280.98 820
10281.94 762
10282.90 801
10283.85 803
10284.81 798
10285.77 751
10286.72 725
10287.68 773
10288.64 792
10289.60 775
10290.55 751
10291.51 811
10292.47 845
10293.43 815
10294.38 758
10295.34 779
10296.30 787
10297.26 781
10298.22 773
10299.17 748
10300.13 780
10301.09 778
10302.05 806
10303.01 811
10303.96 758
10304.92 759
10305.88 778
10306.84 791
10307.80 786
10308.75 837
10309.71 858
10310.67 811
10311.63 768
10312.59 851
10313.55 828
10314.51 809
10315.46 763
10316.42 767
10317.38 771
10318.34 818
10319.30 742
10320.26 829
10321.22 810
10322.18 815
10323.14 806
10324.09 817
10325.05 801
10326.01 861
10326.97 884
10327.93 872
10328.89 920
10329.85 948
10330.81 892
10331.77 892
10332.73 867
10333.69 863
10334.65 824
10335.61 790
10336.57 826
10337.53 783
10338.49 772
10339.45 746
10340.40 710
10341.36 742
10342.32 726
10343.28 723
10344.24 753
10345.20 766
10346.16 765
10347.12 756
10348.08 658
10349.05 684
10350.01 714
10350.97 718
10351.93 697
10352.89 730
10353.85 664
10354.81 650
10355.77 710
10356.73 728
10357.69 682
10358.65 726
10359.61 709
10360.57 722
10361.53 667
10362.49 632
10363.45 676
10364.41 662
10365.38 693
10366.34 657
10367.30 685
10368.26 638
10369.22 695
10370.18 732
10371.14 688
10372.10 667
10373.06 698
10374.03 720
10374.99 672
10375.95 635
10376.91 620
10377.87 619
10378.83 623
10379.80 657
10380.76 689
10381.72 667
10382.68 671
10383.64 645
10384.60 699
10385.57 671
10386.53 693
10387.49 643
10388.45 663
10389.41 712
10390.38 653
10391.34 658
10392.30 680
10393.26 697
10394.23 663
10395.19 717
10396.15 761
10397.11 678
10398.07 698
10399.04 694
10400.00 721
10400.96 686
10401.93 723
10402.89 714
10403.85 674
10404.81 714
10405.78 735
10406.74 770
10407.70 685
10408.67 645
10409.63 708
10410.59 647
10411.55 692
10412.52 715
10413.48 754
10414.44 854
10415.41 858
10416.37 919
10417.33 827
10418.30 851
10419.26 912
10420.22 931
10421.19 891
10422.15 802
10423.12 783
10424.08 779
10425.04 759
10426.01 750
10426.97 721
10427.93 684
10428.90 675
10429.86 708
10430.83 696
10431.79 679
10432.75 670
10433.72 670
10434.68 692
10435.65 671
10436.61 660
10437.58 646
10438.54 679
10439.50 640
10440.47 639
10441.43 619
10442.40 642
10443.36 641
10444.33 651
10445.29 638
10446.26 680
10447.22 655
10448.19 678
10449.15 639
10450.12 623
10451.08 594
10452.05 644
10453.01 615
10453.98 644
10454.94 619
10455.91 645
10456.87 601
10457.84 651
10458.80 666
10459.77 612
10460.73 586
10461.70 616
10462.66 641
10463.63 660
10464.59 610
10465.56 584
10466.53 614
10467.49 628
10468.46 591
10469.42 589
10470.39 624
10471.35 649
10472.32 631
10473.29 662
10474.25 640
10475.22 646
10476.18 600
10477.15 650
10478.12 612
10479.08 612
10480.05 635
10481.02 618
10481.98 638
10482.95 630
10483.91 606
10484.88 659
10485.85 655
10486.81 686
10487.78 649
10488.75 642
10489.71 632
10490.68 652
10491.65 654
10492.61 679
10493.58 670
10494.55 673
10495.52 688
10496.48 685
10497.45 692
10498.42 695
10499.38 729
10500.35 696
10501.32 657
10502.29 635
10503.25 677
10504.22 693
10505.19 658
10506.16 681
10507.12 662
10508.09 642
10509.06 687
10510.03 676
10510.99 680
10511.96 642
10512.93 709
10513.90 713
10514.87 668
10515.83 644
10516.80 673
10517.77 624
10518.74 674
10519.71 618
10520.67 656
10521.64 673
10522.61 690
10523.58 664
10524.55 668
10525.51 681
10526.48 682
10527.45 663
10528.42 648
10529.39 678
10530.36 701
10531.33 660
10532.29 679
10533.26 677
10534.23 708
10535.20 713
10536.17 661
10537.14 655
10538.11 650
10539.08 663
10540.05 657
10541.01 641
10541.98 679
10542.95 671
10543.92 621
10544.89 642
10545.86 682
10546.83 608
10547.80 714
10548.77 683
10549.74 667
10550.71 653
10551.68 648
10552.65 743
10553.62 747
10554.59 678
10555.56 698
10556.53 763
10557.50 791
10558.47 743
10559.44 805
10560.41 829
10561.38 852
10562.35 808
10563.32 768
10564.29 808
10565.26 739
10566.23 712
10567.20 699
10568.17 722
10569.14 719
10570.11 662
10571.08 673
10572.05 667
10573.02 648
10573.99 669
10574.96 704
10575.93 672
10576.90 669
10577.87 654
10578.84 713
10579.82 658
10580.79 678
10581.76 723
10582.73 740
10583.70 684
10584.67 665
10585.64 674
10586.61 706
10587.58 720
10588.56 767
10589.53 770
10590.50 745
10591.47 750
10592.44 772
10593.41 780
10594.38 741
10595.36 698
10596.33 756
10597.30 722
10598.27 758
10599.24 760
10600.21 705
10601.19 716
10602.16 719
10603.13 737
10604.10 677
10605.07 687
10606.05 668
10607.02 677
10607.99 735
10608.96 723
10609.93 662
10610.91 638
10611.88 696
10612.85 715
10613.82 676
10614.80 655
10615.77 678
10616.74 719
10617.71 733
10618.69 710
10619.66 660
10620.63 728
10621.61 729
10622.58 714
10623.55 685
10624.52 708
10625.50 714
10626.47 760
10627.44 724
10628.42 758
10629.39 765
10630.36 684
10631.34 744
10632.31 745
10633.28 752
10634.26 840
10635.23 834
10636.20 827
10637.18 875
10638.15 904
10639.12 938
10640.10 878
10641.07 906
10642.04 892
10643.02 870
10643.99 802
10644.97 776
10645.94 776
10646.91 721
10647.89 718
10648.86 704
10649.84 705
10650.81 687
10651.78 686
10652.76 662
10653.73 714
10654.71 653
10655.68 668
10656.66 691
10657.63 747
10658.60 688
10659.58 714
10660.55 694
10661.53 682
10662.50 682
10663.48 663
10664.45 687
10665.43 722
10666.40 755
10667.38 698
10668.35 645
10669.33 663
10670.30 697
10671.28 686
10672.25 651
10673.23 658
10674.20 699
10675.18 654
10676.15 702
10677.13 701
10678.10 696
10679.08 716
10680.05 751
10681.03 714
10682.01 751
10682.98 687
10683.96 695
10684.93 722
10685.91 646
10686.88 673
10687.86 605
10688.84 653
10689.81 655
10690.79 618
10691.76 637
10692.74 678
10693.72 629
10694.69 624
10695.67 606
10696.64 626
10697.62 635
10698.60 654
10699.57 684
10700.55 682
10701.53 621
10702.50 640
10703.48 654
10704.46 625
10705.43 634
10706.41 663
10707.39 658
10708.36 652
10709.34 636
10710.32 609
10711.29 669
10712.27 667
10713.25 609
10714.22 649
10715.20 629
10716.18 700
10717.16 679
10718.13 665
10719.11 673
10720.09 628
10721.07 628
10722.04 703
10723.02 609
10724.00 613
10724.98 624
10725.95 642
10726.93 606
10727.91 600
10728.89 597
10729.86 609
10730.84 638
10731.82 626
10732.80 643
10733.78 594
10734.75 616
10735.73 595
10736.71 599
10737.69 611
10738.67 667
10739.64 611
10740.62 627
10741.60 666
10742.58 654
10743.56 657
10744.54 652
10745.51 648
10746.49 628
10747.47 650
10748.45 584
10749.43 567
10750.41 564
10751.39 633
10752.36 628
10753.34 631
10754.32 651
10755.30 660
10756.28 626
10757.26 638
10758.24 648
10759.22 601
10760.20 618
10761.18 634
10762.15 656
10763.13 613
10764.11 646
10765.09 577
10766.07 589
10767.05 635
10768.03 621
10769.01 619
10769.99 595
10770.97 625
10771.95 610
10772.93 606
10773.91 646
10774.89 642
10775.87 658
10776.85 640
10777.83 633
10778.81 650
10779.79 653
10780.77 641
10781.75 617
10782.73 676
10783.71 679
10784.69 636
10785.67 653
10786.65 640
10787.63 642
10788.61 614
10789.59 631
10790.57 655
10791.55 635
10792.53 641
10793.51 636
10794.49 606
10795.47 627
10796.46 602
10797.44 597
10798.42 615
10799.40 611
10800.38 630
10801.36 633
10802.34 629
10803.32 629
10804.30 617
10805.28 624
10806.27 649
10807.25 646
10808.23 666
10809.21 673
10810.19 588
10811.17 612
10812.15 690
10813.14 662
10814.12 670
10815.10 630
10816.08 622
10817.06 643
10818.04 686
10819.03 676
10820.01 644
10820.99 667
10821.97 714
10822.95 639
10823.94 650
10824.92 665
10825.90 639
10826.88 652
10827.86 622
10828.85 657
10829.83 662
10830.81 645
10831.79 662
10832.78 647
10833.76 626
10834.74 666
10835.72 644
10836.71 674
10837.69 642
10838.67 738
10839.65 728
10840.64 704
10841.62 703
10842.60 676
10843.59 665
10844.57 676
10845.55 705
10846.54 682
10847.52 700
10848.50 761
10849.48 730
10850.47 733
10851.45 651
10852.43 738
10853.42 802
10854.40 685
10855.39 647
10856.37 705
10857.35 754
10858.34 782
10859.32 701
10860.30 752
10861.29 731
10862.27 720
10863.25 768
10864.24 724
10865.22 762
10866.21 769
10867.19 766
10868.17 784
10869.16 751
10870.14 752
10871.13 734
10872.11 817
10873.10 822
10874.08 752
10875.06 827
10876.05 820
10877.03 794
10878.02 787
10879.00 780
10879.99 812
10880.97 796
10881.96 841
10882.94 783
10883.93 831
10884.91 862
10885.89 861
10886.88 909
10887.86 891
10888.85 947
10889.83 873
10890.82 954
10891.80 948
10892.79 861
10893.78 927
10894.76 927
10895.75 946
10896.73 955
10897.72 913
10898.70 936
10899.69 927
10900.67 924
10901.66 1008
10902.64 919
10903.63 891
10904.62 956
10905.60 893
10906.59 942
10907.57 970
10908.56 944
10909.54 937
10910.53 1027
10911.52 1009
10912.50 983
10913.49 1075
10914.48 1128
10915.46 1050
10916.45 1010
10917.43 1048
10918.42 1090
10919.41 1041
10920.39 1059
10921.38 1060
10922.37 1055
10923.35 1068
10924.34 1067
10925.33 1095
10926.31 1152
10927.30 1048
10928.29 1133
10929.27 1099
10930.26 1132
10931.25 1045
10932.23 1054
10933.22 1179
10934.21 1168
10935.19 1128
10936.18 1155
10937.17 1184
10938.16 1169
10939.14 1240
10940.13 1237
10941.12 1241
10942.11 1217
10943.09 1246
10944.08 1210
10945.07 1261
10946.06 1289
10947.04 1284
10948.03 1322
10949.02 1309
10950.01 1419
10950.99 1431
10951.98 1502
10952.97 1525
10953.96 1561
10954.95 1592
10955.93 1701
10956.92 1763
10957.91 1847
10958.90 1810
10959.89 1738
10960.87 1683
10961.86 1688
10962.85 1612
10963.84 1632
10964.83 1508
10965.82 1511
10966.81 1508
10967.79 1421
10968.78 1398
10969.77 1387
10970.76 1405
10971.75 1377
10972.74 1387
10973.73 1363
10974.71 1393
10975.70 1338
10976.69 1368
10977.68 1447
10978.67 1400
10979.66 1463
10980.65 1417
10981.64 1515
10982.63 1605
10983.62 1538
10984.61 1558
10985.60 1530
10986.58 1490
10987.57 1458
10988.56 1498
10989.55 1529
10990.54 1608
10991.53 1632
10992.52 1755
10993.51 1865
10994.50 2001
10995.49 2225
10996.48 2290
10997.47 2483
10998.46 2552
10999.45 2536
11000.44 2500
11001.43 2448
11002.42 2328
11003.41 2178
11004.40 2055
11005.39 1861
11006.38 1786
11007.37 1630
11008.36 1431
11009.35 1401
11010.34 1330
11011.33 1320
11012.33 1309
11013.32 1276
11014.31 1263
11015.30 1241
11016.29 1245
11017.28 1167
11018.27 1215
11019.26 1182
11020.25 1208
11021.24 1185
11022.23 1144
11023.22 1184
11024.22 1192
11025.21 1166
11026.20 1145
11027.19 1121
11028.18 1112
11029.17 1073
11030.16 1110
11031.15 1079
11032.15 1166
11033.14 1091
11034.13 1064
11035.12 1038
11036.11 1029
11037.10 1055
11038.10 1063
11039.09 1113
11040.08 1091
11041.07 1005
11042.06 951
11043.06 965
11044.05 992
11045.04 999
11046.03 916
11047.02 957
11048.02 917
11049.01 950
11050.00 903
11050.99 907
11051.98 903
11052.98 900
11053.97 962
11054.96 957
11055.95 920
11056.95 890
11057.94 919
11058.93 942
11059.93 960
11060.92 899
11061.91 924
11062.90 902
11063.90 901
11064.89 945
11065.88 892
11066.88 955
11067.87 930
11068.86 960
11069.86 925
11070.85 900
11071.84 973
11072.83 947
11073.83 966
11074.82 932
11075.82 908
11076.81 916
11077.80 921
11078.80 1004
11079.79 905
11080.78 898
11081.78 902
11082.77 898
11083.76 887
11084.76 893
11085.75 864
11086.75 838
11087.74 838
11088.73 865
11089.73 848
11090.72 842
11091.72 819
11092.71 830
11093.70 812
11094.70 898
11095.69 884
11096.69 877
11097.68 785
11098.68 779
11099.67 835
11100.67 856
11101.66 804
11102.65 806
11103.65 809
11104.64 815
11105.64 849
11106.63 834
11107.63 800
11108.62 754
11109.62 764
11110.61 788
11111.61 778
11112.60 763
11113.60 737
11114.59 805
11115.59 794
11116.58 746
11117.58 791
11118.57 799
11119.57 796
11120.57 793
11121.56 794
11122.56 774
11123.55 765
11124.55 749
11125.54 733
11126.54 782
11127.54 782
11128.53 771
11129.53 718
11130.52 774
11131.52 748
11132.51 706
11133.51 716
11134.51 700
11135.50 764
11136.50 810
11137.50 801
11138.49 754
11139.49 771
11140.48 787
11141.48 767
11142.48 765
11143.47 757
11144.47 745
11145.47 697
11146.46 778
11147.46 748
11148.46 771
11149.45 767
11150.45 758
11151.45 733
11152.44 768
11153.44 765
11154.44 772
11155.43 733
11156.43 722
11157.43 690
11158.43 666
11159.42 689
11160.42 704
11161.42 666
11162.41 676
11163.41 704
11164.41 707
11165.41 689
11166.40 725
11167.40 748
11168.40 688
11169.40 722
11170.39 731
11171.39 703
11172.39 694
11173.39 710
11174.39 676
11175.38 695
11176.38 678
11177.38 713
11178.38 654
11179.38 645
11180.37 650
11181.37 675
11182.37 680
11183.37 646
11184.37 666
11185.37 689
11186.36 698
11187.36 710
11188.36 741
11189.36 697
11190.36 709
11191.36 724
11192.35 708
11193.35 671
11194.35 681
11195.35 679
11196.35 702
11197.35 684
11198.35 670
11199.35 673
11200.35 675
11201.34 718
11202.34 695
11203.34 680
11204.34 648
11205.34 633
11206.34 684
11207.34 688
11208.34 696
11209.34 688
11210.34 687
11211.34 648
11212.34 623
11213.34 669
11214.34 726
11215.34 658
11216.34 603
11217.34 660
11218.34 648
11219.34 633
11220.34 627
11221.34 602
11222.34 678
11223.34 711
11224.34 675
11225.34 646
11226.34 666
11227.34 653
11228.34 679
11229.34 664
11230.34 657
11231.34 685
11232.34 660
11233.34 653
11234.34 676
11235.34 626
11236.34 648
11237.34 684
11238.34 682
11239.34 650
11240.34 696
11241.34 639
11242.34 622
11243.35 642
11244.35 674
11245.35 677
11246.35 609
11247.35 636
11248.35 623
11249.35 636
11250.35 640
11251.35 639
11252.36 626
11253.36 639
11254.36 642
11255.36 639
11256.36 643
11257.36 638
11258.37 677
11259.37 644
11260.37 606
11261.37 609
11262.37 630
11263.37 625
11264.38 673
11265.38 648
11266.38 692
11267.38 686
11268.38 701
11269.39 677
11270.39 692
11271.39 669
11272.39 794
11273.39 767
11274.40 726
11275.40 736
11276.40 771
11277.40 736
11278.41 745
11279.41 772
11280.41 769
11281.41 715
11282.42 709
11283.42 751
11284.42 712
11285.43 724
11286.43 714
11287.43 707
11288.43 651
11289.44 680
11290.44 711
11291.44 680
11292.45 677
11293.45 668
11294.45 721
11295.46 663
11296.46 645
11297.46 649
11298.47 691
11299.47 673
11300.47 683
11301.48 667
11302.48 685
11303.48 682
11304.49 686
11305.49 675
11306.49 650
11307.50 673
11308.50 695
11309.51 745
11310.51 739
11311.51 708
11312.52 730
11313.52 737
11314.53 707
11315.53 797
11316.53 750
11317.54 727
11318.54 773
11319.55 725
11320.55 730
11321.56 781
11322.56 680
11323.57 649
11324.57 694
11325.57 666
11326.58 639
11327.58 677
11328.59 669
11329.59 668
11330.60 672
11331.60 720
11332.61 757
11333.61 725
11334.62 747
11335.62 726
11336.63 754
11337.63 838
11338.64 860
11339.64 800
11340.65 847
11341.65 804
11342.66 792
11343.66 808
11344.67 787
11345.68 784
11346.68 765
11347.69 720
11348.69 690
11349.70 670
11350.70 712
11351.71 708
11352.72 724
11353.72 666
11354.73 670
11355.73 711
11356.74 733
11357.75 684
11358.75 597
11359.76 627
11360.76 669
11361.77 647
11362.78 665
11363.78 631
11364.79 666
11365.80 670
11366.80 686
11367.81 637
11368.81 637
11369.82 667
11370.83 675
11371.83 662
11372.84 660
11373.85 619
11374.85 597
11375.86 633
11376.87 631
11377.88 616
11378.88 607
11379.89 671
11380.90 679
11381.90 663
11382.91 608
11383.92 631
11384.92 603
11385.93 609
11386.94 633
11387.95 625
11388.95 607
11389.96 602
11390.97 626
11391.98 579
11392.98 624
11393.99 631
11395.00 615
11396.01 620
11397.02 601
11398.02 597
11399.03 619
11400.04 607
11401.05 621
11402.05 603
11403.06 578
11404.07 631
11405.08 627
11406.09 621
11407.10 621
11408.10 589
11409.11 586
11410.12 643
11411.13 615
11412.14 537
11413.15 612
11414.15 622
11415.16 646
11416.17 546
11417.18 586
11418.19 623
11419.20 656
11420.21 572
11421.22 564
11422.22 572
11423.23 609
11424.24 591
11425.25 613
11426.26 622
11427.27 590
11428.28 598
11429.29 629
11430.30 592
11431.31 610
11432.32 587
11433.32 599
11434.33 563
11435.34 605
11436.35 577
11437.36 559
11438.37 530
11439.38 550
11440.39 592
11441.40 623
11442.41 596
11443.42 614
11444.43 608
11445.44 580
11446.45 591
11447.46 558
11448.47 551
11449.48 578
11450.49 597
11451.50 573
11452.51 554
11453.52 583
11454.53 586
11455.54 619
11456.55 606
11457.56 610
11458.57 559
11459.58 553
11460.59 581
11461.61 565
11462.62 545
11463.63 590
11464.64 552
11465.65 559
11466.66 594
11467.67 572
11468.68 564
11469.69 575
11470.70 562
11471.71 558
11472.73 524
11473.74 526
11474.75 539
11475.76 541
11476.77 578
11477.78 540
11478.79 559
11479.80 582
11480.82 555
11481.83 545
11482.84 557
11483.85 513
11484.86 570
11485.87 585
11486.89 543
11487.90 564
11488.91 551
11489.92 625
11490.93 590
11491.95 592
11492.96 580
11493.97 546
11494.98 571
11495.99 547
11497.01 539
11498.02 561
11499.03 569
11500.04 574
11501.05 571
11502.07 524
11503.08 541
11504.09 537
11505.10 537
11506.12 521
11507.13 496
11508.14 546
11509.16 587
11510.17 575
11511.18 551
11512.19 593
11513.21 545
11514.22 525
11515.23 537
11516.25 562
11517.26 558
11518.27 516
11519.29 529
11520.30 580
11521.31 549
11522.33 562
11523.34 598
11524.35 590
11525.37 559
11526.38 579
11527.39 565
11528.41 580
11529.42 601
11530.43 589
11531.45 537
11532.46 569
11533.47 564
11534.49 578
11535.50 560
11536.52 529
11537.53 539
11538.54 542
11539.56 556
11540.57 566
11541.59 564
11542.60 580
11543.61 575
11544.63 575
11545.64 568
11546.66 562
11547.67 554
11548.69 583
11549.70 615
11550.72 589
11551.73 582
11552.75 582
11553.76 565
11554.77 606
11555.79 619
11556.80 605
11557.82 592
11558.83 622
11559.85 596
11560.86 576
11561.88 588
11562.89 587
11563.91 581
11564.92 626
11565.94 618
11566.95 589
11567.97 593
11568.99 613
11570.00 620
11571.02 589
11572.03 588
11573.05 616
11574.06 639
11575.08 652
11576.09 690
11577.11 688
11578.13 684
11579.14 656
11580.16 703
11581.17 730
11582.19 697
11583.21 697
11584.22 652
11585.24 733
11586.25 749
11587.27 758
11588.29 734
11589.30 754
11590.32 796
11591.33 858
11592.35 883
11593.37 939
11594.38 953
11595.40 1031
11596.42 1109
11597.43 1111
11598.45 1120
11599.47 1115
11600.48 1155
11601.50 1070
11602.52 1000
11603.53 963
11604.55 871
11605.57 854
11606.59 808
11607.60 750
11608.62 708
11609.64 689
11610.65 670
11611.67 640
11612.69 597
11613.71 620
11614.72 633
11615.74 612
11616.76 638
11617.78 626
11618.79 600
11619.81 587
11620.83 601
11621.85 565
11622.86 572
11623.88 613
11624.90 584
11625.92 576
11626.94 537
11627.95 590
11628.97 575
11629.99 580
11631.01 578
11632.03 558
11633.04 585
11634.06 569
11635.08 546
11636.10 548
11637.12 601
11638.14 571
11639.15 596
11640.17 571
11641.19 527
11642.21 540
11643.23 549
11644.25 514
11645.27 521
11646.28 624
11647.30 562
11648.32 552
11649.34 555
11650.36 543
11651.38 571
11652.40 533
11653.42 544
11654.44 532
11655.45 512
11656.47 558
11657.49 540
11658.51 561
11659.53 568
11660.55 537
11661.57 549
11662.59 510
11663.61 580
11664.63 548
11665.65 559
11666.67 541
11667.69 533
11668.71 574
11669.73 578
11670.75 568
11671.77 537
11672.79 537
11673.81 559
11674.83 549
11675.85 546
11676.87 560
11677.89 597
11678.91 591
11679.93 604
11680.95 562
11681.97 537
11682.99 522
11684.01 531
11685.03 588
11686.05 603
11687.07 598
11688.09 577
11689.11 553
11690.13 558
11691.15 564
11692.17 558
11693.20 569
11694.22 530
11695.24 516
11696.26 567
11697.28 562
11698.30 563
11699.32 562
11700.34 532
11701.36 543
11702.38 584
11703.41 600
11704.43 523
11705.45 507
11706.47 538
11707.49 572
11708.51 558
11709.53 539
11710.56 616
11711.58 561
11712.60 552
11713.62 554
11714.64 532
11715.66 561
11716.69 568
11717.71 536
11718.73 546
11719.75 552
11720.77 552
11721.80 540
11722.82 523
11723.84 506
11724.86 522
11725.88 538
11726.91 518
11727.93 533
11728.95 539
11729.97 511
11731.00 558
11732.02 550
11733.04 516
11734.06 491
11735.09 526
11736.11 545
11737.13 547
11738.16 531
11739.18 546
11740.20 589
11741.22 561
11742.25 545
11743.27 543
11744.29 584
11745.32 570
11746.34 596
11747.36 537
11748.39 516
11749.41 551
11750.43 579
11751.46 579
11752.48 568
11753.50 527
11754.53 535
11755.55 547
11756.57 554
11757.60 537
11758.62 537
11759.64 580
11760.67 574
11761.69 516
11762.72 512
11763.74 529
11764.76 561
11765.79 540
11766.81 524
11767.84 508
11768.86 562
11769.88 548
11770.91 552
11771.93 514
11772.96 544
11773.98 518
11775.01 529
11776.03 531
11777.05 571
11778.08 555
11779.10 567
11780.13 601
11781.15 617
11782.18 594
11783.20 604
11784.23 618
11785.25 577
11786.28 543
11787.30 554
11788.33 561
11789.35 551
11790.38 550
11791.40 556
11792.43 546
11793.45 564
11794.48 573
11795.50 610
11796.53 583
11797.55 606
11798.58 594
11799.60 597
11800.63 589
11801.65 570
11802.68 601
11803.71 596
11804.73 567
11805.76 635
11806.78 626
11807.81 635
11808.84 581
11809.86 626
11810.89 572
11811.91 598
11812.94 642
11813.97 590
11814.99 588
11816.02 594
11817.04 607
11818.07 645
11819.10 633
11820.12 620
11821.15 698
11822.18 666
11823.20 625
11824.23 555
11825.25 592
11826.28 629
11827.31 667
11828.33 655
11829.36 640
11830.39 650
11831.42 643
11832.44 650
11833.47 677
11834.50 640
11835.52 660
11836.55 647
11837.58 631
11838.60 610
11839.63 645
11840.66 629
11841.69 649
11842.71 636
11843.74 657
11844.77 624
11845.80 694
11846.82 691
11847.85 666
11848.88 663
11849.91 654
11850.93 655
11851.96 717
11852.99 697
11854.02 701
11855.05 694
11856.07 732
11857.10 681
11858.13 681
11859.16 715
11860.19 725
11861.21 705
11862.24 645
11863.27 652
11864.30 745
11865.33 733
11866.35 687
11867.38 711
11868.41 748
11869.44 740
11870.47 726
11871.50 744
11872.53 753
11873.55 719
11874.58 723
11875.61 722
11876.64 748
11877.67 754
11878.70 752
11879.73 765
11880.76 767
11881.79 798
11882.81 807
11883.84 761
11884.87 757
11885.90 801
11886.93 801
11887.96 828
11888.99 792
11890.02 819
11891.05 804
11892.08 866
11893.11 873
11894.14 889
11895.17 977
11896.20 1030
11897.23 994
11898.26 1016
11899.29 1013
11900.32 1055
11901.35 1015
11902.38 1027
11903.41 1005
11904.44 1020
11905.47 1027
11906.50 982
11907.53 987
11908.56 901
11909.59 906
11910.62 967
11911.65 912
11912.68 907
11913.71 925
11914.74 948
11915.77 994
11916.80 939
11917.83 946
11918.86 952
11919.89 964
11920.92 1040
11921.95 1022
11922.98 1038
11924.01 1094
11925.05 1170
11926.08 1275
11927.11 1280
11928.14 1329
11929.17 1395
11930.20 1454
11931.23 1415
11932.26 1436
11933.29 1386
11934.33 1280
11935.36 1247
11936.39 1197
11937.42 1082
11938.45 1006
11939.48 966
11940.51 957
11941.55 921
11942.58 909
11943.61 895
11944.64 880
11945.67 833
11946.70 872
11947.74 880
11948.77 826
11949.80 792
11950.83 803
11951.86 819
11952.90 802
11953.93 828
11954.96 798
11955.99 816
11957.03 750
11958.06 782
11959.09 763
11960.12 769
11961.16 823
11962.19 782
11963.22 816
11964.25 780
11965.29 784
11966.32 768
11967.35 848
11968.38 853
11969.42 819
11970.45 797
11971.48 765
11972.52 817
11973.55 783
11974.58 785
11975.61 849
11976.65 761
11977.68 753
11978.71 792
11979.75 780
11980.78 789
11981.81 799
11982.85 794
11983.88 791
11984.91 808
11985.95 821
11986.98 787
11988.02 813
11989.05 848
11990.08 795
11991.12 787
11992.15 789
11993.18 794
11994.22 797
11995.25 840
11996.29 808
11997.32 809
11998.35 826
11999.39 814
12000.42 797
12001.46 809
12002.49 855
12003.53 847
12004.56 888
12005.59 862
12006.63 858
12007.66 895
12008.70 866
12009.73 909
12010.77 850
12011.80 896
12012.84 913
12013.87 873
12014.91 904
12015.94 968
12016.98 941
12018.01 978
12019.05 975
12020.08 933
12021.12 922
12022.15 925
12023.19 900
12024.22 928
12025.26 935
12026.29 949
12027.33 949
12028.36 902
12029.40 917
12030.43 915
12031.47 956
12032.50 926
12033.54 897
12034.58 919
12035.61 962
12036.65 905
12037.68 897
12038.72 919
12039.75 854
12040.79 902
12041.83 977
12042.86 923
12043.90 896
12044.93 990
12045.97 970
12047.01 961
12048.04 956
12049.08 965
12050.12 950
12051.15 993
12052.19 948
12053.22 891
12054.26 948
12055.30 931
12056.33 947
12057.37 935
12058.41 910
12059.44 986
12060.48 965
12061.52 951
12062.55 944
12063.59 933
12064.63 942
12065.67 970
12066.70 985
12067.74 922
12068.78 903
12069.81 946
12070.85 933
12071.89 945
12072.93 934
12073.96 944
12075.00 929
12076.04 978
12077.08 962
12078.11 947
12079.15 983
12080.19 1013
12081.23 996
12082.26 1033
12083.30 961
12084.34 1011
12085.38 977
12086.41 1054
12087.45 1079
12088.49 1002
12089.53 1023
12090.57 1064
12091.60 1033
12092.64 1074
12093.68 1150
12094.72 1151
12095.76 1151
12096.80 1222
12097.83 1279
12098.87 1310
12099.91 1336
12100.95 1370
12101.99 1396
12103.03 1410
12104.07 1406
12105.10 1336
12106.14 1298
12107.18 1202
12108.22 1117
12109.26 1120
12110.30 1070
12111.34 1062
12112.38 1025
12113.42 982
12114.45 994
12115.49 945
12116.53 867
12117.57 882
12118.61 919
12119.65 868
12120.69 858
12121.73 847
12122.77 805
12123.81 815
12124.85 738
12125.89 731
12126.93 766
12127.97 835
12129.01 811
12130.05 806
12131.09 818
12132.13 768
12133.17 758
12134.21 797
12135.25 773
12136.29 753
12137.33 731
12138.37 786
12139.41 754
12140.45 731
12141.49 765
12142.53 747
12143.57 778
12144.61 746
12145.65 734
12146.69 731
12147.73 744
12148.77 724
12149.81 725
12150.85 756
12151.89 724
12152.93 787
12153.97 726
12155.01 741
12156.05 702
12157.10 741
12158.14 754
12159.18 710
12160.22 698
12161.26 728
12162.30 799
12163.34 799
12164.38 746
12165.42 700
12166.47 724
12167.51 750
12168.55 744
12169.59 744
12170.63 709
12171.67 719
12172.71 715
12173.76 709
12174.80 758
12175.84 731
12176.88 715
12177.92 747
12178.96 774
12180.01 771
12181.05 761
12182.09 772
12183.13 745
12184.17 690
12185.22 735
12186.26 737
12187.30 721
12188.34 720
12189.39 720
12190.43 716
12191.47 736
12192.51 761
12193.56 794
12194.60 740
12195.64 721
12196.68 753
12197.73 770
12198.77 738
12199.81 747
12200.85 729
12201.90 764
12202.94 739
12203.98 699
12205.03 716
12206.07 735
12207.11 769
12208.16 716
12209.20 771
12210.24 803
12211.28 751
12212.33 740
12213.37 761
12214.41 765
12215.46 764
12216.50 780
12217.55 790
12218.59 712
12219.63 746
12220.68 754
12221.72 781
12222.76 781
12223.81 821
12224.85 783
12225.89 870
12226.94 794
12227.98 763
12229.03 790
12230.07 804
12231.11 850
12232.16 820
12233.20 760
12234.25 734
12235.29 767
12236.34 774
12237.38 761
12238.42 737
12239.47 722
12240.51 777
12241.56 764
12242.60 757
12243.65 725
12244.69 774
12245.74 735
12246.78 726
12247.83 748
12248.87 728
12249.92 710
12250.96 742
12252.01 734
12253.05 704
12254.10 707
12255.14 792
12256.19 729
12257.23 670
12258.28 719
12259.32 693
12260.37 746
12261.41 747
12262.46 711
12263.50 625
12264.55 680
12265.59 745
12266.64 733
12267.69 674
12268.73 656
12269.78 666
12270.82 727
12271.87 729
12272.92 688
12273.96 695
12275.01 679
12276.05 663
12277.10 703
12278.15 709
12279.19 690
12280.24 656
12281.28 695
12282.33 691
12283.38 647
12284.42 687
12285.47 732
12286.52 692
12287.56 669
12288.61 700
12289.66 667
12290.70 722
12291.75 691
12292.80 642
12293.84 671
12294.89 679
12295.94 707
12296.98 644
12298.03 715
12299.08 673
12300.12 713
12301.17 739
12302.22 751
12303.27 743
12304.31 665
12305.36 753
12306.41 739
12307.45 734
12308.50 771
12309.55 757
12310.60 748
12311.64 713
12312.69 692
12313.74 664
12314.79 630
12315.83 678
12316.88 652
12317.93 665
12318.98 636
12320.03 641
12321.07 626
12322.12 672
12323.17 640
12324.22 630
12325.27 671
12326.31 647
12327.36 662
12328.41 673
12329.46 661
12330.51 651
12331.56 696
12332.60 662
12333.65 604
12334.70 650
12335.75 588
12336.80 603
12337.85 629
12338.90 700
12339.94 631
12340.99 652
12342.04 631
12343.09 633
12344.14 618
12345.19 676
12346.24 600
12347.29 662
12348.34 641
12349.38 635
12350.43 637
12351.48 624
12352.53 631
12353.58 663
12354.63 665
12355.68 591
12356.73 577
12357.78 660
12358.83 615
12359.88 587
12360.93 633
12361.98 604
12363.03 658
12364.08 641
12365.13 628
12366.18 603
12367.23 637
12368.28 684
12369.33 640
12370.38 650
12371.43 644
12372.48 653
12373.53 685
12374.58 688
12375.63 651
12376.68 678
12377.73 656
12378.78 665
12379.83 677
12380.88 648
12381.93 694
12382.98 640
12384.03 659
12385.08 659
12386.13 634
12387.18 675
12388.23 680
12389.29 660
12390.34 650
12391.39 669
12392.44 650
12393.49 664
12394.54 682
12395.59 625
12396.64 612
12397.69 624
12398.74 646
12399.80 681
12400.85 677
12401.90 685
12402.95 691
12404.00 719
12405.05 695
12406.10 710
12407.16 675
12408.21 652
12409.26 655
12410.31 666
12411.36 675
12412.42 626
12413.47 690
12414.52 667
12415.57 667
12416.62 650
12417.67 738
12418.73 720
12419.78 640
12420.83 693
12421.88 698
12422.94 689
12423.99 674
12425.04 679
12426.09 653
12427.15 705
12428.20 719
12429.25 727
12430.30 721
12431.36 676
12432.41 692
12433.46 698
12434.51 682
12435.57 673
12436.62 683
12437.67 663
12438.73 689
12439.78 719
12440.83 718
12441.88 695
12442.94 700
12443.99 690
12445.04 646
12446.10 665
12447.15 672
12448.20 661
12449.26 659
12450.31 683
12451.36 651
12452.42 713
12453.47 708
12454.52 761
12455.58 721
12456.63 744
12457.69 721
12458.74 723
12459.79 719
12460.85 697
12461.90 663
12462.96 668
12464.01 688
12465.06 715
12466.12 754
12467.17 747
12468.23 724
12469.28 750
12470.33 740
12471.39 794
12472.44 749
12473.50 786
12474.55 887
12475.61 820
12476.66 811
12477.72 805
12478.77 853
12479.82 791
12480.88 813
12481.93 859
12482.99 893
12484.04 824
12485.10 906
12486.15 964
12487.21 1063
12488.26 1119
12489.32 1236
12490.37 1179
12491.43 1262
12492.48 1308
12493.54 1329
12494.59 1340
12495.65 1358
12496.71 1355
12497.76 1254
12498.82 1244
12499.87 1128
12500.93 1035
12501.98 979
12503.04 964
12504.09 943
12505.15 866
12506.21 896
12507.26 846
12508.32 849
12509.37 845
12510.43 836
12511.49 814
12512.54 786
12513.60 782
12514.65 766
12515.71 825
12516.77 779
12517.82 869
12518.88 823
12519.94 804
12520.99 784
12522.05 778
12523.11 817
12524.16 766
12525.22 722
12526.27 799
12527.33 785
12528.39 815
12529.45 802
12530.50 803
12531.56 792
12532.62 770
12533.67 808
12534.73 815
12535.79 764
12536.84 760
12537.90 756
12538.96 789
12540.02 756
12541.07 754
12542.13 810
12543.19 858
12544.24 791
12545.30 752
12546.36 775
12547.42 804
12548.47 779
12549.53 797
12550.59 830
12551.65 794
12552.71 841
12553.76 816
12554.82 845
12555.88 897
12556.94 882
12558.00 894
12559.05 880
12560.11 891
12561.17 924
12562.23 918
12563.29 948
12564.34 985
12565.40 977
12566.46 962
12567.52 1029
12568.58 1088
12569.64 1148
12570.69 1161
12571.75 1213
12572.81 1245
12573.87 1272
12574.93 1280
12575.99 1213
12577.05 1137
12578.11 1163
12579.16 1139
12580.22 1061
12581.28 1008
12582.34 956
12583.40 985
12584.46 1006
12585.52 1001
12586.58 1005
12587.64 916
12588.70 854
12589.76 950
12590.81 973
12591.87 959
12592.93 948
12593.99 873
12595.05 897
12596.11 924
12597.17 890
12598.23 863
12599.29 887
12600.35 896
12601.41 846
12602.47 873
12603.53 869
12604.59 859
12605.65 881
12606.71 862
12607.77 824
12608.83 850
12609.89 863
12610.95 816
12612.01 822
12613.07 874
12614.13 846
12615.19 854
12616.25 860
12617.31 818
12618.37 871
12619.43 814
12620.50 806
12621.56 821
12622.62 848
12623.68 816
12624.74 820
12625.80 820
12626.86 823
12627.92 845
12628.98 846
12630.04 821
12631.10 833
12632.17 771
12633.23 805
12634.29 834
12635.35 852
12636.41 809
12637.47 882
12638.53 813
12639.59 848
12640.66 917
12641.72 862
12642.78 863
12643.84 882
12644.90 908
12645.96 868
12647.03 867
12648.09 957
12649.15 980
12650.21 955
12651.27 954
12652.34 1032
12653.40 1008
12654.46 1045
12655.52 1090
12656.58 1040
12657.65 1087
12658.71 1075
12659.77 1073
12660.83 1071
12661.89 1086
12662.96 1017
12664.02 1059
12665.08 1101
12666.14 1021
12667.21 955
12668.27 950
12669.33 956
12670.40 880
12671.46 957
12672.52 918
12673.58 981
12674.65 909
12675.71 951
12676.77 941
12677.84 902
12678.90 909
12679.96 919
12681.02 876
12682.09 880
12683.15 873
12684.21 848
12685.28 844
12686.34 858
12687.40 815
12688.47 839
12689.53 863
12690.60 892
12691.66 872
12692.72 849
12693.79 826
12694.85 846
12695.91 857
12696.98 807
12698.04 815
12699.11 813
12700.17 800
12701.23 796
12702.30 746
12703.36 767
12704.43 748
12705.49 794
12706.55 753
12707.62 724
12708.68 727
12709.75 747
12710.81 774
12711.88 740
12712.94 723
12714.01 693
12715.07 750
12716.13 800
12717.20 807
12718.26 773
12719.33 744
12720.39 783
12721.46 751
12722.52 731
12723.59 696
12724.65 697
12725.72 714
12726.78 735
12727.85 713
12728.91 705
12729.98 698
12731.04 733
12732.11 706
12733.18 701
12734.24 685
12735.31 730
12736.37 718
12737.44 691
12738.50 717
12739.57 738
12740.63 689
12741.70 659
12742.77 663
12743.83 682
12744.90 678
12745.96 666
12747.03 704
12748.09 663
12749.16 662
12750.23 658
12751.29 652
12752.36 642
12753.43 647
12754.49 611
12755.56 693
12756.62 703
12757.69 673
12758.76 643
12759.82 688
12760.89 642
12761.96 630
12763.02 679
12764.09 668
12765.16 626
12766.22 669
12767.29 662
12768.36 623
12769.42 665
12770.49 619
12771.56 630
12772.62 666
12773.69 634
12774.76 575
12775.83 639
12776.89 609
12777.96 619
12779.03 602
12780.10 585
12781.16 610
12782.23 645
12783.30 616
12784.37 610
12785.43 649
12786.50 663
12787.57 654
12788.64 639
12789.70 586
12790.77 573
12791.84 634
12792.91 638
12793.97 614
12795.04 622
12796.11 635
12797.18 627
12798.25 623
12799.31 603
12800.38 581
12801.45 624
12802.52 648
12803.59 650
12804.66 629
12805.72 620
12806.79 612
12807.86 654
12808.93 635
12810.00 627
12811.07 606
12812.14 623
12813.20 608
12814.27 608
12815.34 673
12816.41 630
12817.48 646
12818.55 628
12819.62 636
12820.69 589
12821.76 586
12822.83 567
12823.89 616
12824.96 575
12826.03 622
12827.10 604
12828.17 580
12829.24 552
12830.31 551
12831.38 568
12832.45 628
12833.52 625
12834.59 548
12835.66 572
12836.73 584
12837.80 581
12838.87 583
12839.94 545
12841.01 499
12842.08 569
12843.15 546
12844.22 574
12845.29 568
12846.36 558
12847.43 594
12848.50 545
12849.57 572
12850.64 529
12851.71 601
12852.78 589
12853.85 570
12854.92 510
12855.99 535
12857.06 547
12858.13 590
12859.20 537
12860.27 524
12861.34 558
12862.41 569
12863.48 571
12864.56 541
12865.63 576
12866.70 522
12867.77 559
12868.84 513
12869.91 510
12870.98 507
12872.05 529
12873.12 526
12874.20 534
12875.27 543
12876.34 526
12877.41 563
12878.48 531
12879.55 512
12880.62 480
12881.70 530
12882.77 533
12883.84 544
12884.91 507
12885.98 519
12887.05 502
12888.13 512
12889.20 488
12890.27 511
12891.34 468
12892.41 536
12893.49 518
12894.56 485
12895.63 492
12896.70 528
12897.77 527
12898.85 526
12899.92 522
12900.99 516
12902.06 547
12903.14 515
12904.21 498
12905.28 507
12906.35 536
12907.43 498
12908.50 517
12909.57 520
12910.64 542
12911.72 495
12912.79 467
12913.86 528
12914.94 550
12916.01 516
12917.08 521
12918.16 501
12919.23 515
12920.30 509
12921.37 526
12922.45 505
12923.52 546
12924.59 516
12925.67 546
12926.74 503
12927.82 521
12928.89 518
12929.96 538
12931.04 528
12932.11 557
12933.18 510
12934.26 488
12935.33 521
12936.40 528
12937.48 517
12938.55 526
12939.63 512
12940.70 541
12941.77 543
12942.85 547
12943.92 487
12945.00 533
12946.07 531
12947.15 586
12948.22 537
12949.29 491
12950.37 504
12951.44 507
12952.52 541
12953.59 514
12954.67 488
12955.74 474
12956.82 514
12957.89 540
12958.97 481
12960.04 501
12961.12 585
12962.19 571
12963.27 561
12964.34 524
12965.42 540
12966.49 574
12967.57 576
12968.64 510
12969.72 539
12970.79 564
12971.87 514
12972.94 533
12974.02 525
12975.09 524
12976.17 504
12977.24 521
12978.32 554
12979.40 535
12980.47 523
12981.55 541
12982.62 546
12983.70 550
12984.77 533
12985.85 508
12986.93 580
12988.00 564
12989.08 547
12990.15 582
12991.23 593
12992.31 538
12993.38 577
12994.46 568
12995.54 555
12996.61 548
12997.69 537
12998.76 557
12999.84 586
13000.92 527
13001.99 560
13003.07 568
13004.15 544
13005.22 534
13006.30 562
13007.38 588
13008.45 597
13009.53 585
13010.61 606
13011.69 637
13012.76 599
13013.84 595
13014.92 605
13015.99 646
13017.07 591
13018.15 612
13019.23 656
13020.30 612
13021.38 586
13022.46 572
13023.54 583
13024.61 620
13025.69 662
13026.77 668
13027.85 586
13028.92 562
13030.00 593
13031.08 621
13032.16 575
13033.23 673
13034.31 641
13035.39 607
13036.47 583
13037.55 592
13038.62 596
13039.70 570
13040.78 578
13041.86 578
13042.94 583
13044.02 557
13045.09 553
13046.17 576
13047.25 568
13048.33 594
13049.41 569
13050.49 580
13051.57 570
13052.64 540
13053.72 520
13054.80 524
13055.88 577
13056.96 522
13058.04 525
13059.12 548
13060.20 554
13061.27 528
13062.35 511
13063.43 533
13064.51 540
13065.59 533
13066.67 540
13067.75 478
13068.83 480
13069.91 544
13070.99 559
13072.07 480
13073.15 484
13074.23 480
13075.31 498
13076.39 531
13077.47 525
13078.55 521
13079.63 520
13080.71 521
13081.79 524
13082.86 465
13083.94 504
13085.02 529
13086.11 483
13087.19 478
13088.27 517
13089.35 533
13090.43 537
13091.51 529
13092.59 543
13093.67 529
13094.75 512
13095.83 533
13096.91 524
13097.99 523
13099.07 536
13100.15 486
13101.23 526
13102.31 519
13103.39 555
13104.47 533
13105.55 539
13106.63 512
13107.72 484
13108.80 511
13109.88 495
13110.96 543
13112.04 549
13113.12 518
13114.20 524
13115.28 535
13116.37 517
13117.45 528
13118.53 490
13119.61 495
13120.69 531
13121.77 481
13122.85 532
13123.94 545
13125.02 539
13126.10 516
13127.18 557
13128.26 544
13129.34 476
13130.43 523
13131.51 504
13132.59 494
13133.67 495
13134.75 524
13135.84 534
13136.92 508
13138.00 495
13139.08 493
13140.17 481
13141.25 508
13142.33 543
13143.41 506
13144.49 487
13145.58 487
13146.66 497
13147.74 496
13148.83 538
13149.91 571
13150.99 493
13152.07 543
13153.16 527
13154.24 504
13155.32 462
13156.41 530
13157.49 530
13158.57 495
13159.65 505
13160.74 518
13161.82 500
13162.90 518
13163.99 520
13165.07 544
13166.15 493
13167.24 492
13168.32 552
13169.40 561
13170.49 529
13171.57 470
13172.66 518
13173.74 528
13174.82 515
13175.91 483
13176.99 519
13178.07 517
13179.16 495
13180.24 522
13181.33 512
13182.41 527
13183.49 530
13184.58 558
13185.66 566
13186.75 535
13187.83 486
13188.91 524
13190.00 537
13191.08 524
13192.17 553
13193.25 528
13194.34 565
13195.42 506
13196.51 527
13197.59 539
13198.68 514
13199.76 510
13200.85 509
13201.93 535
13203.02 505
13204.10 540
13205.19 527
13206.27 493
13207.36 537
13208.44 557
13209.53 556
13210.61 530
13211.70 539
13212.78 560
13213.87 566
13214.95 528
13216.04 549
13217.12 545
13218.21 534
13219.29 563
13220.38 520
13221.47 552
13222.55 534
13223.64 592
13224.72 542
13225.81 539
13226.89 537
13227.98 587
13229.07 561
13230.15 523
13231.24 546
13232.32 561
13233.41 542
13234.50 566
13235.58 523
13236.67 577
13237.76 589
13238.84 589
13239.93 564
13241.01 546
13242.10 566
13243.19 564
13244.27 585
13245.36 594
13246.45 573
13247.53 566
13248.62 613
13249.71 616
13250.79 601
13251.88 558
13252.97 563
13254.06 611
13255.14 593
13256.23 567
13257.32 577
13258.40 600
13259.49 600
13260.58 614
13261.67 596
13262.75 605
13263.84 591
13264.93 600
13266.02 581
13267.10 645
13268.19 677
13269.28 656
13270.37 693
13271.45 681
13272.54 699
13273.63 613
13274.72 649
13275.80 658
13276.89 667
13277.98 647
13279.07 645
13280.16 674
13281.24 702
13282.33 676
13283.42 697
13284.51 693
13285.60 699
13286.69 682
13287.77 674
13288.86 767
13289.95 729
13291.04 723
13292.13 716
13293.22 724
13294.31 701
13295.39 746
13296.48 738
13297.57 730
13298.66 709
13299.75 753
13300.84 735
13301.93 729
13303.02 735
13304.11 797
13305.19 789
13306.28 747
13307.37 777
13308.46 794
13309.55 812
13310.64 736
13311.73 825
13312.82 756
13313.91 757
13315.00 781
13316.09 781
13317.18 729
13318.27 769
13319.36 810
13320.45 762
13321.54 793
13322.63 775
13323.72 757
13324.81 801
13325.90 845
13326.99 774
13328.08 735
13329.17 756
13330.26 830
13331.35 826
13332.44 805
13333.53 770
13334.62 827
13335.71 800
13336.80 829
13337.89 849
13338.98 791
13340.07 830
13341.16 802
13342.25 827
13343.34 809
13344.43 837
13345.52 824
13346.61 895
13347.70 847
13348.79 828
13349.89 812
13350.98 839
13352.07 877
13353.16 900
13354.25 890
13355.34 917
13356.43 936
13357.52 929
13358.61 971
13359.71 923
13360.80 992
13361.89 1011
13362.98 1026
13364.07 992
13365.16 1023
13366.26 1016
13367.35 1002
13368.44 959
13369.53 957
13370.62 974
13371.71 977
13372.81 980
13373.90 930
13374.99 909
13376.08 879
13377.17 937
13378.27 847
13379.36 845
13380.45 773
13381.54 765
13382.63 808
13383.73 821
13384.82 728
13385.91 764
13387.00 773
13388.10 736
13389.19 757
13390.28 742
13391.37 742
13392.47 751
13393.56 714
13394.65 721
13395.75 752
13396.84 759
13397.93 761
13399.02 746
13400.12 743
13401.21 713
13402.30 720
13403.40 746
13404.49 762
13405.58 734
13406.68 743
13407.77 748
13408.86 745
13409.96 739
13411.05 738
13412.14 771
13413.24 725
13414.33 758
13415.42 723
13416.52 746
13417.61 711
13418.70 722
13419.80 749
13420.89 742
13421.99 743
13423.08 756
13424.17 708
13425.27 671
13426.36 724
13427.46 767
13428.55 819
13429.64 760
13430.74 773
13431.83 761
13432.93 726
13434.02 750
13435.12 748
13436.21 792
13437.30 781
13438.40 819
13439.49 767
13440.59 779
13441.68 802
13442.78 775
13443.87 801
13444.97 842
13446.06 827
13447.16 865
13448.25 811
13449.35 835
13450.44 871
13451.54 913
13452.63 848
13453.73 814
13454.82 852
13455.92 889
13457.01 823
13458.11 850
13459.20 818
13460.30 919
13461.39 894
13462.49 889
13463.59 913
13464.68 903
13465.78 904
13466.87 886
13467.97 899
13469.06 841
13470.16 863
13471.26 919
13472.35 872
13473.45 895
13474.54 906
13475.64 937
13476.74 922
13477.83 918
13478.93 866
13480.03 886
13481.12 871
13482.22 884
13483.31 967
13484.41 924
13485.51 977
13486.60 913
13487.70 923
13488.80 971
13489.89 989
13490.99 984
13492.09 991
13493.18 1028
13494.28 1074
13495.38 1062
13496.47 1092
13497.57 1049
13498.67 1073
13499.77 1071
13500.86 1064
13501.96 1081
13503.06 1093
13504.15 1046
13505.25 1067
13506.35 1027
13507.45 999
13508.54 930
13509.64 950
13510.74 960
13511.84 907
13512.93 865
13514.03 829
13515.13 836
13516.23 819
13517.32 854
13518.42 807
13519.52 841
13520.62 803
13521.72 804
13522.81 822
13523.91 749
13525.01 783
13526.11 809
13527.21 762
13528.30 740
13529.40 769
13530.50 814
13531.60 784
13532.70 738
13533.80 753
13534.89 705
13535.99 779
13537.09 728
13538.19 724
13539.29 734
13540.39 715
13541.49 743
13542.58 715
13543.68 712
13544.78 716
13545.88 740
13546.98 740
13548.08 746
13549.18 732
13550.28 697
13551.38 713
13552.48 669
13553.58 639
13554.67 692
13555.77 711
13556.87 733
13557.97 730
13559.07 753
13560.17 703
13561.27 704
13562.37 735
13563.47 738
13564.57 727
13565.67 745
13566.77 751
13567.87 702
13568.97 723
13570.07 681
13571.17 691
13572.27 707
13573.37 682
13574.47 715
13575.57 653
13576.67 690
13577.77 678
13578.87 712
13579.97 706
13581.07 708
13582.17 689
13583.27 728
13584.37 725
13585.47 715
13586.57 738
13587.67 772
13588.77 734
13589.88 720
13590.98 687
13592.08 695
13593.18 749
13594.28 727
13595.38 728
13596.48 694
13597.58 682
13598.68 726
13599.78 700
13600.88 713
13601.99 708
13603.09 709
13604.19 693
13605.29 739
13606.39 758
13607.49 716
13608.59 715
13609.70 749
13610.80 703
13611.90 731
13613.00 735
13614.10 730
13615.20 694
13616.31 716
13617.41 689
13618.51 708
13619.61 737
13620.71 770
13621.82 748
13622.92 739
13624.02 742
13625.12 753
13626.22 777
13627.33 715
13628.43 757
13629.53 739
13630.63 747
13631.74 722
13632.84 712
13633.94 714
13635.04 709
13636.15 702
13637.25 737
13638.35 705
13639.45 676
13640.56 687
13641.66 671
13642.76 730
13643.87 663
13644.97 707
13646.07 693
13647.17 713
13648.28 706
13649.38 732
13650.48 729
13651.59 713
13652.69 710
13653.79 654
13654.90 683
13656.00 732
13657.10 700
13658.21 662
13659.31 715
13660.41 668
13661.52 694
13662.62 710
13663.72 679
13664.83 673
13665.93 673
13667.04 672
13668.14 685
13669.24 678
13670.35 703
13671.45 667
13672.56 667
13673.66 712
13674.76 761
13675.87 758
13676.97 739
13678.08 750
13679.18 701
13680.29 714
13681.39 704
13682.49 720
13683.60 758
13684.70 736
13685.81 742
13686.91 731
13688.02 699
13689.12 689
13690.23 708
13691.33 718
13692.44 724
13693.54 714
13694.65 748
13695.75 760
13696.86 743
13697.96 718
13699.07 764
13700.17 792
13701.28 737
13702.38 751
13703.49 759
13704.59 727
13705.70 723
13706.80 749
13707.91 789
13709.02 774
13710.12 772
13711.23 807
13712.33 823
13713.44 819
13714.54 806
13715.65 816
13716.76 816
13717.86 896
13718.97 846
13720.07 833
13721.18 859
13722.29 879
13723.39 886
13724.50 892
13725.60 893
13726.71 908
13727.82 878
13728.92 923
13730.03 911
13731.14 903
13732.24 836
13733.35 896
13734.46 943
13735.56 909
13736.67 908
13737.78 932
13738.88 957
13739.99 960
13741.10 969
13742.20 1028
13743.31 987
13744.42 984
13745.52 999
13746.63 986
13747.74 1027
13748.84 1073
13749.95 1081
13751.06 1042
13752.17 1072
13753.27 1111
13754.38 1119
13755.49 1073
13756.60 1168
13757.70 1209
13758.81 1187
13759.92 1240
13761.03 1296
13762.13 1274
13763.24 1346
13764.35 1415
13765.46 1455
13766.57 1491
13767.67 1540
13768.78 1561
13769.89 1569
13771.00 1565
13772.11 1551
13773.21 1555
13774.32 1517
13775.43 1477
13776.54 1448
13777.65 1434
13778.75 1327
13779.86 1303
13780.97 1233
13782.08 1201
13783.19 1182
13784.30 1115
13785.41 1066
13786.51 1041
13787.62 1014
13788.73 1014
13789.84 1009
13790.95 985
13792.06 961
13793.17 925
13794.28 936
13795.39 922
13796.49 960
13797.60 986
13798.71 984
13799.82 954
13800.93 910
13802.04 908
13803.15 951
13804.26 988
13805.37 972
13806.48 942
13807.59 871
13808.70 886
13809.81 887
13810.92 922
13812.03 858
13813.14 882
13814.25 913
13815.36 883
13816.47 848
13817.58 847
13818.69 851
13819.80 878
13820.91 836
13822.02 812
13823.13 831
13824.24 822
13825.35 875
13826.46 842
13827.57 777
13828.68 804
13829.79 836
13830.90 831
13832.01 808
13833.12 816
13834.23 804
13835.34 777
13836.45 821
13837.56 787
13838.67 873
13839.78 879
13840.89 892
13842.01 814
13843.12 817
13844.23 883
13845.34 927
13846.45 943
13847.56 934
13848.67 929
13849.78 857
13850.89 933
13852.01 946
13853.12 916
13854.23 952
13855.34 967
13856.45 964
13857.56 939
13858.67 950
13859.79 991
13860.90 998
13862.01 1000
13863.12 978
13864.23 1003
13865.34 977
13866.46 965
13867.57 949
13868.68 913
13869.79 974
13870.90 956
13872.02 952
13873.13 938
13874.24 867
13875.35 855
13876.47 841
13877.58 890
13878.69 898
13879.80 950
13880.92 890
13882.03 853
13883.14 906
13884.25 937
13885.37 896
13886.48 922
13887.59 891
13888.70 913
13889.82 946
13890.93 932
13892.04 958
13893.16 915
13894.27 898
13895.38 903
13896.49 914
13897.61 913
13898.72 912
13899.83 870
13900.95 899
13902.06 835
13903.17 901
13904.29 914
13905.40 909
13906.51 887
13907.63 870
13908.74 876
13909.85 865
13910.97 803
13912.08 819
13913.20 847
13914.31 804
13915.42 845
13916.54 854
13917.65 869
13918.77 833
13919.88 815
13920.99 798
13922.11 864
13923.22 820
13924.34 841
13925.45 844
13926.56 858
13927.68 777
13928.79 837
13929.91 843
13931.02 852
13932.14 808
13933.25 799
13934.37 850
13935.48 799
13936.60 786
13937.71 804
13938.83 796
13939.94 889
13941.05 832
13942.17 790
13943.28 837
13944.40 815
13945.51 810
13946.63 823
13947.75 854
13948.86 829
13949.98 819
13951.09 760
13952.21 747
13953.32 806
13954.44 787
13955.55 752
13956.67 773
13957.78 791
13958.90 777
13960.01 790
13961.13 739
13962.25 740
13963.36 738
13964.48 793
13965.59 846
13966.71 782
13967.83 753
13968.94 801
13970.06 773
13971.17 771
13972.29 840
13973.41 773
13974.52 777
13975.64 805
13976.75 827
13977.87 823
13978.99 837
13980.10 842
13981.22 772
13982.34 783
13983.45 769
13984.57 833
13985.69 892
13986.80 789
13987.92 771
13989.04 830
13990.15 812
13991.27 829
13992.39 841
13993.50 820
13994.62 798
13995.74 833
13996.86 878
13997.97 911
13999.09 873
14000.21 839
14001.33 862
14002.44 839
14003.56 845
14004.68 805
14005.79 807
14006.91 835
14008.03 870
14009.15 875
14010.27 860
14011.38 892
14012.50 884
14013.62 847
14014.74 866
14015.85 896
14016.97 928
14018.09 923
14019.21 876
14020.33 898
14021.44 890
14022.56 935
14023.68 920
14024.80 860
14025.92 858
14027.04 821
14028.15 892
14029.27 911
14030.39 825
14031.51 836
14032.63 862
14033.75 840
14034.86 842
14035.98 826
14037.10 775
14038.22 790
14039.34 823
14040.46 804
14041.58 786
14042.70 775
14043.82 781
14044.93 765
14046.05 813
14047.17 825
14048.29 826
14049.41 818
14050.53 826
14051.65 803
14052.77 851
14053.89 842
14055.01 859
14056.13 806
14057.25 809
14058.37 811
14059.49 840
14060.61 832
14061.73 786
14062.85 822
14063.97 831
14065.09 810
14066.20 837
14067.32 809
14068.44 857
14069.56 859
14070.68 864
14071.81 848
14072.93 850
14074.05 858
14075.17 847
14076.29 857
14077.41 854
14078.53 903
14079.65 932
14080.77 854
14081.89 892
14083.01 878
14084.13 939
14085.25 975
14086.37 904
14087.49 942
14088.61 954
14089.73 986
14090.85 956
14091.97 1013
14093.10 1010
14094.22 997
14095.34 998
14096.46 1031
14097.58 1056
14098.70 1041
14099.82 994
14100.94 977
14102.07 962
14103.19 1011
14104.31 929
14105.43 915
14106.55 952
14107.67 964
14108.79 898
14109.92 825
14111.04 890
14112.16 947
14113.28 923
14114.40 883
14115.52 842
14116.65 847
14117.77 855
14118.89 824
14120.01 799
14121.13 820
14122.26 845
14123.38 842
14124.50 845
14125.62 836
14126.75 766
14127.87 849
14128.99 831
14130.11 821
14131.24 822
14132.36 852
14133.48 858
14134.60 868
14135.73 808
14136.85 799
14137.97 792
14139.09 831
14140.22 851
14141.34 831
14142.46 843
14143.59 860
14144.71 840
14145.83 829
14146.95 835
14148.08 817
14149.20 873
14150.32 874
14151.45 809
14152.57 798
14153.69 819
14154.82 909
14155.94 897
14157.06 850
14158.19 829
14159.31 792
14160.44 853
14161.56 879
14162.68 845
14163.81 896
14164.93 851
14166.05 836
14167.18 846
14168.30 822
14169.43 815
14170.55 857
14171.67 859
14172.80 827
14173.92 790
14175.05 846
14176.17 817
14177.30 824
14178.42 865
14179.54 834
14180.67 908
14181.79 845
14182.92 835
14184.04 890
14185.17 871
14186.29 904
14187.42 861
14188.54 889
14189.67 856
14190.79 899
14191.92 842
14193.04 862
14194.17 883
14195.29 886
14196.42 876
14197.54 868
14198.67 853
14199.79 897
14200.92 848
14202.04 877
14203.17 880
14204.29 869
14205.42 903
14206.54 934
14207.67 867
14208.79 896
14209.92 885
14211.05 904
14212.17 926
14213.30 898
14214.42 965
14215.55 909
14216.67 933
14217.80 892
14218.93 902
14220.05 941
14221.18 964
14222.30 1016
14223.43 969
14224.56 966
14225.68 966
14226.81 939
14227.94 926
14229.06 947
14230.19 963
14231.32 983
14232.44 959
14233.57 995
14234.70 1016
14235.82 1051
14236.95 1049
14238.08 983
14239.20 991
14240.33 1062
14241.46 1071
14242.58 1025
14243.71 1050
14244.84 1063
14245.96 997
14247.09 1055
14248.22 1099
14249.34 1094
14250.47 1081
14251.60 1101
14252.73 1081
14253.85 1058
14254.98 1090
14256.11 1145
14257.24 1145
14258.36 1196
14259.49 1134
14260.62 1214
14261.75 1208
14262.87 1144
14264.00 1109
14265.13 1166
14266.26 1154
14267.39 1213
14268.51 1199
14269.64 1119
14270.77 1164
14271.90 1194
14273.03 1209
14274.15 1183
14275.28 1224
14276.41 1201
14277.54 1202
14278.67 1244
14279.80 1226
14280.92 1228
14282.05 1281
14283.18 1280
14284.31 1305
14285.44 1245
14286.57 1253
14287.70 1310
14288.82 1252
14289.95 1285
14291.08 1279
14292.21 1325
14293.34 1393
14294.47 1317
14295.60 1370
14296.73 1357
14297.86 1385
14298.99 1376
14300.11 1292
14301.24 1301
14302.37 1293
14303.50 1260
14304.63 1296
14305.76 1214
14306.89 1132
14308.02 1203
14309.15 1125
14310.28 1139
14311.41 1042
14312.54 1080
14313.67 1089
14314.80 1089
14315.93 1042
14317.06 1035
14318.19 1037
14319.32 965
14320.45 955
14321.58 947
14322.71 921
14323.84 914
14324.97 948
14326.10 920
14327.23 884
14328.36 888
14329.49 889
14330.62 913
14331.75 905
14332.88 854
14334.01 861
14335.14 897
14336.27 875
14337.40 826
14338.53 866
14339.66 864
14340.79 837
14341.93 806
14343.06 806
14344.19 768
14345.32 795
14346.45 764
14347.58 768
14348.71 770
14349.84 785
14350.97 773
14352.11 786
14353.24 783
14354.37 744
14355.50 744
14356.63 780
14357.76 767
14358.89 764
14360.03 759
14361.16 741
14362.29 792
14363.42 769
14364.55 775
14365.68 736
14366.82 740
14367.95 772
14369.08 774
14370.21 782
14371.34 728
14372.48 777
14373.61 807
14374.74 769
14375.87 748
14377.00 743
14378.14 779
14379.27 759
14380.40 755
14381.53 740
14382.67 765
14383.80 767
14384.93 710
14386.06 732
14387.20 736
14388.33 759
14389.46 758
14390.59 766
14391.73 715
14392.86 745
14393.99 707
14395.13 757
14396.26 734
14397.39 730
14398.53 749
14399.66 725
14400.79 730
14401.92 693
14403.06 721
14404.19 731
14405.32 736
14406.46 754
14407.59 730
14408.72 669
14409.86 706
14410.99 715
14412.13 699
14413.26 713
14414.39 707
14415.53 710
14416.66 723
14417.79 688
14418.93 694
14420.06 731
14421.20 715
14422.33 704
14423.46 709
14424.60 732
14425.73 697
14426.87 681
14428.00 690
14429.14 701
14430.27 667
14431.40 685
14432.54 653
14433.67 674
14434.81 667
14435.94 639
14437.08 727
14438.21 704
14439.35 695
14440.48 679
14441.62 720
14442.75 710
14443.88 687
14445.02 689
14446.15 652
14447.29 653
14448.42 676
14449.56 739
14450.70 660
14451.83 655
14452.97 652
14454.10 633
14455.24 644
14456.37 679
14457.51 681
14458.64 678
14459.78 651
14460.91 665
14462.05 692
14463.18 678
14464.32 692
14465.46 679
14466.59 685
14467.73 681
14468.86 681
14470.00 697
14471.14 667
14472.27 655
14473.41 679
14474.54 653
14475.68 654
14476.82 686
14477.95 639
14479.09 650
14480.22 633
14481.36 675
14482.50 659
14483.63 640
14484.77 641
14485.91 623
14487.04 609
14488.18 620
14489.32 624
14490.45 613
14491.59 584
14492.73 570
14493.86 607
14495.00 615
14496.14 591
14497.27 579
14498.41 593
14499.55 592
14500.69 606
14501.82 592
14502.96 597
14504.10 598
14505.23 630
14506.37 554
14507.51 577
14508.65 583
14509.78 576
14510.92 601
14512.06 603
14513.20 577
14514.33 560
14515.47 579
14516.61 548
14517.75 581
14518.89 604
14520.02 601
14521.16 570
14522.30 575
14523.44 526
14524.57 537
14525.71 564
14526.85 598
14527.99 571
14529.13 598
14530.27 611
14531.40 564
14532.54 585
14533.68 540
14534.82 557
14535.96 562
14537.10 590
14538.23 567
14539.37 572
14540.51 571
14541.65 584
14542.79 549
14543.93 576
14545.07 575
14546.21 560
14547.35 555
14548.48 589
14549.62 554
14550.76 573
14551.90 580
14553.04 577
14554.18 560
14555.32 557
14556.46 573
14557.60 618
14558.74 618
14559.88 583
14561.02 579
14562.16 596
14563.30 602
14564.43 613
14565.57 591
14566.71 579
14567.85 570
14568.99 602
14570.13 601
14571.27 602
14572.41 592
14573.55 612
14574.69 651
14575.83 590
14576.97 583
14578.11 616
14579.25 617
14580.39 616
14581.53 621
14582.67 652
14583.81 611
14584.96 620
14586.10 642
14587.24 660
14588.38 649
14589.52 644
14590.66 667
14591.80 663
14592.94 693
14594.08 617
14595.22 636
14596.36 644
14597.50 673
14598.64 698
14599.78 711
14600.93 679
14602.07 668
14603.21 675
14604.35 677
14605.49 665
14606.63 641
14607.77 672
14608.91 631
14610.06 683
14611.20 721
14612.34 723
14613.48 770
14614.62 705
14615.76 710
14616.91 710
14618.05 727
14619.19 702
14620.33 720
14621.47 790
14622.61 752
14623.76 790
14624.90 777
14626.04 774
14627.18 851
14628.32 838
14629.47 794
14630.61 824
14631.75 898
14632.89 929
14634.04 868
14635.18 859
14636.32 835
14637.46 867
14638.61 796
14639.75 780
14640.89 774
14642.03 750
14643.18 698
14644.32 675
14645.46 652
14646.60 650
14647.75 646
14648.89 646
14650.03 639
14651.18 626
14652.32 635
14653.46 633
14654.61 628
14655.75 638
14656.89 592
14658.03 609
14659.18 625
14660.32 597
14661.46 588
14662.61 592
14663.75 635
14664.90 602
14666.04 570
14667.18 594
14668.33 607
14669.47 599
14670.61 618
14671.76 601
14672.90 614
14674.05 592
14675.19 595
14676.33 591
14677.48 599
14678.62 609
14679.77 552
14680.91 566
14682.05 579
14683.20 563
14684.34 534
14685.49 535
14686.63 558
14687.78 544
14688.92 520
14690.06 531
14691.21 521
14692.35 539
14693.50 527
14694.64 527
14695.79 539
14696.93 531
14698.08 565
14699.22 585
14700.37 550
14701.51 528
14702.66 569
14703.80 553
14704.95 561
14706.09 568
14707.24 567
14708.38 582
14709.53 523
14710.67 473
14711.82 534
14712.96 518
14714.11 566
14715.26 593
14716.40 540
14717.55 529
14718.69 518
14719.84 564
14720.98 520
14722.13 510
14723.28 563
14724.42 554
14725.57 579
14726.71 550
14727.86 536
14729.01 562
14730.15 541
14731.30 554
14732.44 573
14733.59 549
14734.74 549
14735.88 566
14737.03 584
14738.18 533
14739.32 505
14740.47 547
14741.61 526
14742.76 534
14743.91 529
14745.05 549
14746.20 564
14747.35 563
14748.49 546
14749.64 586
14750.79 544
14751.94 595
14753.08 581
14754.23 586
14755.38 535
14756.52 553
14757.67 620
14758.82 623
14759.97 565
14761.11 559
14762.26 565
14763.41 574
14764.55 567
14765.70 578
14766.85 595
14768.00 587
14769.15 587
14770.29 637
14771.44 658
14772.59 634
14773.74 590
14774.88 654
14776.03 648
14777.18 620
14778.33 591
14779.48 639
14780.62 615
14781.77 594
14782.92 637
14784.07 645
14785.22 658
14786.36 653
14787.51 635
14788.66 644
14789.81 627
14790.96 643
14792.11 687
14793.26 682
14794.40 649
14795.55 642
14796.70 655
14797.85 647
14799.00 617
14800.15 633
14801.30 645
14802.45 649
14803.59 643
14804.74 635
14805.89 628
14807.04 645
14808.19 651
14809.34 628
14810.49 629
14811.64 614
14812.79 583
14813.94 628
14815.09 626
14816.24 638
14817.39 630
14818.53 637
14819.68 588
14820.83 609
14821.98 591
14823.13 591
14824.28 583
14825.43 548
14826.58 577
14827.73 545
14828.88 584
14830.03 560
14831.18 521
14832.33 517
14833.48 534
14834.63 572
14835.78 516
14836.93 541
14838.08 507
14839.23 513
14840.38 503
14841.53 468
14842.69 498
14843.84 460
14844.99 513
14846.14 502
14847.29 500
14848.44 509
14849.59 519
14850.74 477
14851.89 500
14853.04 496
14854.19 460
14855.34 488
14856.49 478
14857.65 422
14858.80 493
14859.95 486
14861.10 459
14862.25 461
14863.40 475
14864.55 457
14865.70 478
14866.86 468
14868.01 443
14869.16 483
14870.31 481
14871.46 488
14872.61 448
14873.77 471
14874.92 466
14876.07 430
14877.22 438
14878.37 463
14879.52 412
14880.68 457
14881.83 478
14882.98 456
14884.13 470
14885.28 464
14886.44 425
14887.59 419
14888.74 457
14889.89 443
14891.05 429
14892.20 451
14893.35 490
14894.50 473
14895.66 464
14896.81 439
14897.96 451
14899.11 440
14900.27 471
14901.42 485
14902.57 473
14903.72 454
14904.88 454
14906.03 442
14907.18 435
14908.34 472
14909.49 471
14910.64 446
14911.80 423
14912.95 431
14914.10 428
14915.26 454
14916.41 453
14917.56 421
14918.72 440
14919.87 447
14921.02 490
14922.18 457
14923.33 402
14924.48 474
14925.64 445
14926.79 461
14927.94 454
14929.10 483
14930.25 484
14931.41 481
14932.56 456
14933.71 468
14934.87 451
14936.02 465
14937.18 476
14938.33 494
14939.48 457
14940.64 442
14941.79 498
14942.95 453
14944.10 453
14945.26 431
14946.41 445
14947.57 478
14948.72 457
14949.87 460
14951.03 403
14952.18 417
14953.34 439
14954.49 471
14955.65 452
14956.80 449
14957.96 400
14959.11 441
14960.27 406
14961.42 409
14962.58 429
14963.73 426
14964.89 399
14966.04 413
14967.20 392
14968.36 426
14969.51 390
14970.67 426
14971.82 399
14972.98 418
14974.13 428
14975.29 427
14976.44 418
14977.60 390
14978.76 413
14979.91 399
14981.07 391
14982.22 381
14983.38 382
14984.53 393
14985.69 388
14986.85 398
14988.00 392
14989.16 399
14990.32 409
14991.47 392
14992.63 389
14993.78 398
14994.94 427
14996.10 368
14997.25 397
14998.41 374
14999.57 376
15000.72 363
15001.88 352
15003.04 388
15004.19 349
15005.35 393
15006.51 416
15007.66 386
15008.82 384
15009.98 426
15011.13 399
15012.29 387
15013.45 344
15014.61 366
15015.76 364
15016.92 378
15018.08 393
15019.23 390
15020.39 411
15021.55 392
15022.71 366
15023.86 377
15025.02 367
15026.18 358
15027.34 376
15028.49 396
15029.65 411
15030.81 383
15031.97 395
15033.13 333
15034.28 333
15035.44 355
15036.60 353
15037.76 372
15038.92 336
15040.07 343
15041.23 372
15042.39 398
15043.55 351
15044.71 358
15045.87 336
15047.02 318
15048.18 326
15049.34 353
15050.50 358
15051.66 369
15052.82 324
15053.98 352
15055.13 373
15056.29 354
15057.45 340
15058.61 317
15059.77 348
15060.93 334
15062.09 353
15063.25 371
15064.40 365
15065.56 326
15066.72 320
15067.88 349
15069.04 368
15070.20 340
15071.36 305
15072.52 358
15073.68 352
15074.84 353
15076.00 335
15077.16 353
15078.32 336
15079.48 329
15080.64 333
15081.80 343
15082.96 317
15084.12 323
15085.28 345
15086.44 356
15087.60 335
15088.76 325
15089.92 367
15091.08 347
15092.24 351
15093.40 364
15094.56 305
15095.72 352
15096.88 346
15098.04 325
15099.20 342
15100.36 354
15101.52 375
15102.68 361
15103.84 331
15105.00 341
15106.16 340
15107.32 332
15108.48 317
15109.64 308
15110.80 314
15111.96 330
15113.13 370
15114.29 367
15115.45 362
15116.61 351
15117.77 335
15118.93 343
15120.09 328
15121.25 311
15122.42 349
15123.58 336
15124.74 344
15125.90 346
15127.06 365
15128.22 367
15129.38 305
15130.55 361
15131.71 332
15132.87 334
15134.03 346
15135.19 364
15136.35 336
15137.52 340
15138.68 311
15139.84 347
15141.00 377
15142.16 333
15143.33 340
15144.49 321
15145.65 353
15146.81 324
15147.97 306
15149.14 304
15150.30 358
15151.46 361
15152.62 328
15153.79 330
15154.95 330
15156.11 358
15157.27 345
15158.44 358
15159.60 329
15160.76 326
15161.93 309
15163.09 350
15164.25 294
15165.41 308
15166.58 317
15167.74 366
15168.90 330
15170.07 313
15171.23 309
15172.39 328
15173.56 361
15174.72 336
15175.88 309
15177.05 308
15178.21 352
15179.37 346
15180.54 327
15181.70 330
15182.86 330
15184.03 376
15185.19 383
15186.36 340
15187.52 335
15188.68 350
15189.85 378
15191.01 361
15192.17 319
15193.34 334
15194.50 357
15195.67 365
15196.83 314
15198.00 336
15199.16 336
15200.32 329
15201.49 348
15202.65 344
15203.82 307
15204.98 317
15206.15 367
15207.31 357
15208.48 344
15209.64 307
15210.80 384
15211.97 399
15213.13 363
15214.30 348
15215.46 336
15216.63 359
15217.79 350
15218.96 357
15220.12 362
15221.29 354
15222.45 396
15223.62 406
15224.78 384
15225.95 395
15227.11 369
15228.28 352
15229.45 358
15230.61 370
15231.78 365
15232.94 374
15234.11 353
15235.27 393
15236.44 370
15237.60 353
15238.77 354
15239.94 363
15241.10 344
15242.27 357
15243.43 353
15244.60 353
15245.77 339
15246.93 363
15248.10 369
15249.26 347
15250.43 352
15251.60 327
15252.76 331
15253.93 320
15255.10 317
15256.26 321
15257.43 363
15258.60 362
15259.76 333
15260.93 344
15262.10 331
15263.26 377
15264.43 323
15265.60 319
15266.76 320
15267.93 323
15269.10 307
15270.26 297
15271.43 294
15272.60 318
15273.76 313
15274.93 381
15276.10 333
15277.27 315
15278.43 340
15279.60 313
15280.77 323
15281.94 310
15283.10 312
15284.27 306
15285.44 336
15286.61 328
15287.77 321
15288.94 340
15290.11 351
15291.28 328
15292.44 347
15293.61 376
15294.78 337
15295.95 339
15297.12 317
15298.28 329
15299.45 314
15300.62 350
15301.79 333
15302.96 326
15304.12 298
15305.29 333
15306.46 347
15307.63 319
15308.80 324
15309.97 327
15311.14 338
15312.30 328
15313.47 311
15314.64 310
15315.81 319
15316.98 299
15318.15 325
15319.32 323
15320.49 345
15321.65 352
15322.82 338
15323.99 296
15325.16 331
15326.33 299
15327.50 319
15328.67 334
15329.84 313
15331.01 349
15332.18 327
15333.35 340
15334.52 326
15335.69 357
15336.85 336
15338.02 341
15339.19 304
15340.36 309
15341.53 332
15342.70 356
15343.87 321
15345.04 324
15346.21 344
15347.38 342
15348.55 346
15349.72 305
15350.89 319
15352.06 364
15353.23 325
15354.40 353
15355.57 345
15356.74 318
15357.91 329
15359.08 336
15360.25 329
15361.43 332
15362.60 332
15363.77 344
15364.94 312
15366.11 327
15367.28 330
15368.45 354
15369.62 338
15370.79 306
15371.96 334
15373.13 330
15374.30 316
15375.47 323
15376.65 319
15377.82 341
15378.99 313
15380.16 346
15381.33 312
15382.50 322
15383.67 319
15384.84 340
15386.02 343
15387.19 339
15388.36 347
15389.53 352
15390.70 361
15391.87 332
15393.04 347
15394.22 333
15395.39 305
15396.56 340
15397.73 355
15398.90 326
15400.08 315
15401.25 352
15402.42 315
15403.59 354
15404.76 301
15405.94 320
15407.11 324
15408.28 341
15409.45 320
15410.63 281
15411.80 286
15412.97 329
15414.14 302
15415.31 335
15416.49 326
15417.66 304
15418.83 290
15420.01 308
15421.18 283
15422.35 275
15423.52 345
15424.70 323
15425.87 308
15427.04 284
15428.22 313
15429.39 296
15430.56 288
15431.73 344
15432.91 333
15434.08 300
15435.25 289
15436.43 333
15437.60 347
15438.77 279
15439.95 289
15441.12 294
15442.30 308
15443.47 322
15444.64 306
15445.82 296
15446.99 275
15448.16 302
15449.34 296
15450.51 318
15451.69 323
15452.86 321
15454.03 324
15455.21 326
15456.38 312
15457.56 317
15458.73 319
15459.90 320
15461.08 279
15462.25 291
15463.43 317
15464.60 321
15465.78 322
15466.95 287
15468.12 317
15469.30 322
15470.47 326
15471.65 310
15472.82 283
15474.00 296
15475.17 292
15476.35 296
15477.52 325
15478.70 310
15479.87 316
15481.05 333
15482.22 257
15483.40 294
15484.57 298
15485.75 332
15486.92 318
15488.10 286
15489.27 307
15490.45 292
15491.62 297
15492.80 292
15493.98 290
15495.15 290
15496.33 312
15497.50 295
15498.68 323
15499.85 269
15501.03 266
15502.21 296
15503.38 293
15504.56 279
15505.73 277
15506.91 296
15508.09 330
15509.26 315
15510.44 318
15511.61 308
15512.79 302
15513.97 327
15515.14 318
15516.32 331
15517.50 327
15518.67 313
15519.85 309
15521.02 294
15522.20 315
15523.38 284
15524.55 300
15525.73 293
15526.91 301
15528.09 289
15529.26 302
15530.44 276
15531.62 301
15532.79 310
15533.97 287
15535.15 296
15536.32 331
15537.50 295
15538.68 325
15539.86 338
15541.03 314
15542.21 323
15543.39 299
15544.57 285
15545.74 291
15546.92 322
15548.10 322
15549.28 338
15550.45 321
15551.63 311
15552.81 320
15553.99 310
15555.16 298
15556.34 345
15557.52 313
15558.70 296
15559.88 337
15561.05 308
15562.23 320
15563.41 326
15564.59 324
15565.77 344
15566.95 306
15568.12 310
15569.30 317
15570.48 290
15571.66 336
15572.84 341
15574.02 324
15575.19 308
15576.37 347
15577.55 321
15578.73 331
15579.91 375
15581.09 342
15582.27 329
15583.45 336
15584.62 342
15585.80 327
15586.98 330
15588.16 319
15589.34 322
15590.52 360
15591.70 365
15592.88 339
15594.06 353
15595.24 337
15596.42 362
15597.60 348
15598.78 353
15599.96 370
15601.14 330
15602.31 351
15603.49 335
15604.67 348
15605.85 369
15607.03 375
15608.21 388
15609.39 335
15610.57 341
15611.75 371
15612.93 363
15614.11 344
15615.29 339
15616.47 377
15617.65 440
15618.83 380
15620.01 366
15621.19 386
15622.38 339
15623.56 376
15624.74 404
15625.92 335
15627.10 370
15628.28 387
15629.46 401
15630.64 379
15631.82 411
15633.00 381
15634.18 415
15635.36 420
15636.54 393
15637.72 393
15638.91 385
15640.09 412
15641.27 377
15642.45 381
15643.63 416
15644.81 432
15645.99 423
15647.17 436
15648.36 404
15649.54 392
15650.72 396
15651.90 416
15653.08 373
15654.26 393
15655.44 419
15656.63 427
15657.81 455
15658.99 406
15660.17 445
15661.35 451
15662.54 452
15663.72 411
15664.90 453
15666.08 432
15667.26 441
15668.45 403
15669.63 419
15670.81 397
15671.99 427
15673.17 441
15674.36 430
15675.54 367
15676.72 403
15677.90 458
15679.09 398
15680.27 432
15681.45 422
15682.63 438
15683.82 399
15685.00 420
15686.18 418
15687.37 415
15688.55 441
15689.73 384
15690.91 399
15692.10 388
15693.28 452
15694.46 444
15695.65 454
15696.83 435
15698.01 389
15699.20 397
15700.38 408
15701.56 385
15702.75 429
15703.93 429
15705.11 431
15706.30 403
15707.48 442
15708.66 452
15709.85 443
15711.03 457
15712.22 455
15713.40 449
15714.58 447
15715.77 454
15716.95 479
15718.14 459
15719.32 436
15720.50 473
15721.69 437
15722.87 452
15724.06 413
15725.24 456
15726.43 440
15727.61 441
15728.79 421
15729.98 441
15731.16 460
15732.35 478
15733.53 468
15734.72 464
15735.90 463
15737.09 438
15738.27 476
15739.46 443
15740.64 427
15741.83 459
15743.01 447
15744.20 501
15745.38 472
15746.57 483
15747.75 466
15748.94 470
15750.12 469
15751.31 524
15752.49 489
15753.68 519
15754.86 444
15756.05 477
15757.23 457
15758.42 471
15759.60 469
15760.79 461
15761.98 446
15763.16 460
15764.35 473
15765.53 416
15766.72 429
15767.90 458
15769.09 448
15770.28 446
15771.46 469
15772.65 450
15773.83 432
15775.02 457
15776.21 446
15777.39 452
15778.58 437
15779.77 428
15780.95 439
15782.14 414
15783.33 418
15784.51 407
15785.70 377
15786.89 388
15788.07 433
15789.26 429
15790.45 390
15791.63 404
15792.82 408
15794.01 407
15795.19 384
15796.38 381
15797.57 388
15798.75 431
15799.94 414
15801.13 343
15802.32 338
15803.50 372
15804.69 383
15805.88 410
15807.06 382
15808.25 401
15809.44 405
15810.63 374
15811.81 380
15813.00 360
15814.19 388
15815.38 379
15816.57 388
15817.75 371
15818.94 366
15820.13 381
15821.32 399
15822.50 381
15823.69 382
15824.88 362
15826.07 397
15827.26 441
15828.44 382
15829.63 404
15830.82 356
15832.01 383
15833.20 371
15834.39 365
15835.57 373
15836.76 346
15837.95 374
15839.14 376
15840.33 351
15841.52 362
15842.71 387
15843.90 381
15845.08 370
15846.27 371
15847.46 399
15848.65 382
15849.84 401
15851.03 374
15852.22 368
15853.41 363
15854.60 381
15855.79 374
15856.97 355
15858.16 371
15859.35 334
15860.54 401
15861.73 387
15862.92 356
15864.11 341
15865.30 405
15866.49 398
15867.68 385
15868.87 401
15870.06 454
15871.25 396
15872.44 397
15873.63 340
15874.82 359
15876.01 366
15877.20 407
15878.39 394
15879.58 359
15880.77 364
15881.96 363
15883.15 449
15884.34 420
15885.53 378
15886.72 388
15887.91 416
15889.10 407
15890.29 408
15891.48 355
15892.67 367
15893.86 433
15895.05 430
15896.24 403
15897.44 413
15898.63 420
15899.82 421
15901.01 420
15902.20 399
15903.39 431
15904.58 397
15905.77 449
15906.96 396
15908.15 421
15909.35 403
15910.54 439
15911.73 411
15912.92 436
15914.11 431
15915.30 405
15916.49 445
15917.69 419
15918.88 443
15920.07 435
15921.26 458
15922.45 413
15923.64 438
15924.84 465
15926.03 446
15927.22 434
15928.41 434
15929.60 450
15930.80 424
15931.99 454
15933.18 433
15934.37 423
15935.56 441
15936.76 392
15937.95 358
15939.14 410
15940.33 375
15941.53 396
15942.72 383
15943.91 373
15945.10 361
15946.30 375
15947.49 375
15948.68 381
15949.87 390
15951.07 365
15952.26 317
15953.45 369
15954.65 380
15955.84 346
15957.03 372
15958.22 368
15959.42 339
15960.61 313
15961.80 323
15963.00 333
15964.19 313
15965.38 330
15966.58 347
15967.77 339
15968.96 337
15970.16 325
15971.35 337
15972.54 327
15973.74 298
15974.93 318
15976.13 285
15977.32 304
15978.51 299
15979.71 347
15980.90 318
15982.09 305
15983.29 295
15984.48 319
15985.68 329
15986.87 306
15988.06 312
15989.26 302
15990.45 310
15991.65 291
15992.84 344
15994.04 322
15995.23 317
15996.43 275
15997.62 305
15998.81 333
16000.01 348
16001.20 308
16002.40 288
16003.59 290
16004.79 331
16005.98 312
16007.18 275
16008.37 299
16009.57 302
16010.76 306
16011.96 306
16013.15 327
16014.35 319
16015.54 307
16016.74 320
16017.93 291
16019.13 274
16020.32 310
16021.52 285
16022.72 305
16023.91 305
16025.11 274
16026.30 289
16027.50 332
16028.69 308
16029.89 292
16031.08 326
16032.28 309
16033.48 302
16034.67 283
16035.87 296
16037.06 279
16038.26 261
16039.46 286
16040.65 296
16041.85 264
16043.05 262
16044.24 278
16045.44 270
16046.63 282
16047.83 269
16049.03 296
16050.22 297
16051.42 286
16052.62 292
16053.81 282
16055.01 302
16056.21 283
16057.40 259
16058.60 280
16059.80 288
16060.99 281
16062.19 297
16063.39 293
16064.58 321
16065.78 287
16066.98 291
16068.18 289
16069.37 308
16070.57 286
16071.77 287
16072.97 265
16074.16 293
16075.36 261
16076.56 269
16077.76 266
16078.95 267
16080.15 302
16081.35 302
16082.55 315
16083.74 300
16084.94 286
16086.14 284
16087.34 284
16088.53 287
16089.73 295
16090.93 282
16092.13 305
16093.33 296
16094.53 289
16095.72 269
16096.92 286
16098.12 305
16099.32 245
16100.52 281
16101.72 279
16102.91 290
16104.11 295
16105.31 271
16106.51 260
16107.71 275
16108.91 256
16110.11 265
16111.30 287
16112.50 302
16113.70 268
16114.90 257
16116.10 305
16117.30 268
16118.50 270
16119.70 299
16120.90 282
16122.10 249
16123.29 256
16124.49 263
16125.69 251
16126.89 275
16128.09 278
16129.29 284
16130.49 315
16131.69 241
16132.89 272
16134.09 260
16135.29 274
16136.49 267
16137.69 259
16138.89 249
16140.09 280
16141.29 268
16142.49 300
16143.69 261
16144.89 259
16146.09 279
16147.29 253
16148.49 255
16149.69 263
16150.89 260
16152.09 260
16153.29 280
16154.49 237
16155.69 285
16156.89 282
16158.09 283
16159.29 276
16160.49 279
16161.69 265
16162.89 255
16164.09 267
16165.30 279
16166.50 271
16167.70 237
16168.90 294
16170.10 318
16171.30 301
16172.50 253
16173.70 297
16174.90 292
16176.10 296
16177.31 257
16178.51 280
16179.71 256
16180.91 253
16182.11 298
16183.31 267
16184.51 289
16185.72 243
16186.92 279
16188.12 271
16189.32 303
16190.52 237
16191.72 279
16192.93 257
16194.13 264
16195.33 258
16196.53 265
16197.73 271
16198.94 252
16200.14 286
16201.34 274
16202.54 287
16203.74 284
16204.95 268
16206.15 265
16207.35 266
16208.55 245
16209.76 288
16210.96 312
16212.16 295
16213.36 286
16214.57 313
16215.77 316
16216.97 288
16218.17 299
16219.38 299
16220.58 281
16221.78 272
16222.99 286
16224.19 301
16225.39 284
16226.59 286
16227.80 304
16229.00 284
16230.20 300
16231.41 276
16232.61 312
16233.81 289
16235.02 270
16236.22 294
16237.42 320
16238.63 324
16239.83 302
16241.04 320
16242.24 303
16243.44 296
16244.65 293
16245.85 317
16247.05 310
16248.26 298
16249.46 327
16250.67 374
16251.87 315
16253.07 294
16254.28 307
16255.48 343
16256.69 325
16257.89 308
16259.09 309
16260.30 323
16261.50 327
16262.71 311
16263.91 334
16265.12 294
16266.32 350
16267.53 317
16268.73 315
16269.94 288
16271.14 314
16272.34 343
16273.55 339
16274.75 332
16275.96 313
16277.16 338
16278.37 358
16279.57 324
16280.78 276
16281.98 317
16283.19 345
16284.39 347
16285.60 336
16286.81 309
16288.01 302
16289.22 308
16290.42 337
16291.63 343
16292.83 331
16294.04 363
16295.24 384
16296.45 352
16297.66 320
16298.86 306
16300.07 326
16301.27 312
16302.48 340
16303.68 316
16304.89 342
16306.10 323
16307.30 338
16308.51 321
16309.71 329
16310.92 296
16312.13 322
16313.33 334
16314.54 297
16315.75 313
16316.95 323
16318.16 339
16319.37 311
16320.57 301
16321.78 277
16322.99 319
16324.19 296
16325.40 310
16326.61 303
16327.81 266
16329.02 285
16330.23 299
16331.43 281
16332.64 285
16333.85 295
16335.05 289
16336.26 273
16337.47 248
16338.68 262
16339.88 293
16341.09 309
16342.30 292
16343.51 287
16344.71 252
16345.92 301
16347.13 280
16348.34 271
16349.54 270
16350.75 276
16351.96 291
16353.17 291
16354.37 298
16355.58 261
16356.79 277
16358.00 288
16359.21 288
16360.41 241
16361.62 267
16362.83 280
16364.04 304
16365.25 279
16366.45 280
16367.66 253
16368.87 309
16370.08 306
16371.29 268
16372.50 269
16373.71 256
16374.91 278
16376.12 275
16377.33 256
16378.54 237
16379.75 275
16380.96 304
16382.17 260
16383.38 220
16384.58 268
16385.79 295
16387.00 325
16388.21 290
16389.42 263
16390.63 273
16391.84 279
16393.05 326
16394.26 267
16395.47 266
16396.68 252
16397.89 289
16399.09 285
16400.30 242
16401.51 225
16402.72 291
16403.93 276
16405.14 239
16406.35 238
16407.56 228
16408.77 284
16409.98 289
16411.19 271
16412.40 243
16413.61 262
16414.82 252
16416.03 301
16417.24 288
16418.45 262
16419.66 242
16420.87 267
16422.08 261
16423.29 265
16424.50 240
16425.71 260
16426.92 258
16428.14 238
16429.35 240
16430.56 231
16431.77 270
16432.98 268
16434.19 271
16435.40 260
16436.61 288
16437.82 270
16439.03 293
16440.24 279
16441.45 242
16442.67 245
16443.88 244
16445.09 261
16446.30 265
16447.51 248
16448.72 272
16449.93 272
16451.14 261
16452.36 252
16453.57 252
16454.78 267
16455.99 252
16457.20 274
16458.41 226
16459.63 258
16460.84 241
16462.05 267
16463.26 265
16464.47 235
16465.68 250
16466.90 257
16468.11 248
16469.32 226
16470.53 260
16471.74 245
16472.96 239
16474.17 265
16475.38 262
16476.59 246
16477.81 281
16479.02 253
16480.23 246
16481.44 250
16482.66 275
16483.87 269
16485.08 230
16486.29 237
16487.51 234
16488.72 281
16489.93 275
16491.15 208
16492.36 234
16493.57 278
16494.78 283
16496.00 248
16497.21 233
16498.42 241
16499.64 250
16500.85 265
16502.06 239
16503.28 229
16504.49 222
16505.70 230
16506.92 238
16508.13 235
16509.34 253
16510.56 281
16511.77 250
16512.98 248
16514.20 219
16515.41 226
16516.63 227
16517.84 246
16519.05 273
16520.27 243
16521.48 215
16522.70 252
16523.91 264
16525.12 238
16526.34 252
16527.55 238
16528.77 252
16529.98 236
16531.20 231
16532.41 246
16533.62 249
16534.84 235
16536.05 253
16537.27 265
16538.48 254
16539.70 254
16540.91 233
16542.13 238
16543.34 262
16544.56 265
16545.77 281
16546.99 280
16548.20 276
16549.42 228
16550.63 274
16551.85 279
16553.06 243
16554.28 222
16555.49 241
16556.71 274
16557.92 257
16559.14 238
16560.35 283
16561.57 251
16562.78 310
16564.00 239
16565.21 285
16566.43 258
16567.65 275
16568.86 258
16570.08 255
16571.29 267
16572.51 245
16573.73 288
16574.94 304
16576.16 260
16577.37 252
16578.59 277
16579.81 248
16581.02 279
16582.24 292
16583.45 314
16584.67 265
16585.89 275
16587.10 290
16588.32 275
16589.54 225
16590.75 249
16591.97 262
16593.19 260
16594.40 289
16595.62 243
16596.84 242
16598.05 267
16599.27 268
16600.49 234
16601.70 249
16602.92 249
16604.14 252
16605.35 259
16606.57 214
16607.79 233
16609.01 261
16610.22 250
16611.44 206
16612.66 236
16613.88 249
16615.09 251
16616.31 245
16617.53 252
16618.75 231
16619.96 233
16621.18 240
16622.40 243
16623.62 222
16624.83 236
16626.05 263
16627.27 227
16628.49 227
16629.71 213
16630.92 215
16632.14 214
16633.36 243
16634.58 237
16635.80 232
16637.01 244
16638.23 255
16639.45 256
16640.67 251
16641.89 217
16643.11 214
16644.32 225
16645.54 242
16646.76 207
16647.98 215
16649.20 233
16650.42 231
16651.64 226
16652.86 211
16654.07 223
16655.29 246
16656.51 205
16657.73 216
16658.95 252
16660.17 252
16661.39 215
16662.61 235
16663.83 249
16665.05 225
16666.27 228
16667.48 218
16668.70 227
16669.92 220
16671.14 223
16672.36 226
16673.58 236
16674.80 220
16676.02 237
16677.24 242
16678.46 232
16679.68 230
16680.90 219
16682.12 228
16683.34 222
16684.56 253
16685.78 251
16687.00 256
16688.22 239
16689.44 208
16690.66 247
16691.88 293
16693.10 259
16694.32 237
16695.54 260
16696.76 244
16697.98 230
16699.20 264
16700.42 245
16701.64 220
16702.87 247
16704.09 251
16705.31 247
16706.53 260
16707.75 213
16708.97 248
16710.19 260
16711.41 230
16712.63 220
16713.85 236
16715.07 264
16716.30 227
16717.52 219
16718.74 231
16719.96 240
16721.18 237
16722.40 225
16723.62 215
16724.85 226
16726.07 201
16727.29 276
16728.51 212
16729.73 205
16730.95 250
16732.17 250
16733.40 260
16734.62 226
16735.84 241
16737.06 216
16738.28 233
16739.51 231
16740.73 202
16741.95 222
16743.17 223
16744.39 229
16745.62 217
16746.84 233
16748.06 226
16749.28 243
16750.51 243
16751.73 266
16752.95 197
16754.17 265
16755.40 261
16756.62 246
16757.84 244
16759.06 221
16760.29 219
16761.51 236
16762.73 260
16763.96 231
16765.18 221
16766.40 243
16767.62 268
16768.85 262
16770.07 217
16771.29 213
16772.52 211
16773.74 250
16774.96 217
16776.19 249
16777.41 227
16778.63 266
16779.86 244
16781.08 251
16782.30 221
16783.53 231
16784.75 237
16785.97 235
16787.20 222
16788.42 227
16789.65 220
16790.87 236
16792.09 238
16793.32 216
16794.54 203
16795.77 218
16796.99 233
16798.21 222
16799.44 236
16800.66 220
16801.89 249
16803.11 246
16804.34 210
16805.56 233
16806.78 249
16808.01 226
16809.23 229
16810.46 217
16811.68 227
16812.91 233
16814.13 240
16815.36 251
16816.58 219
16817.81 226
16819.03 246
16820.26 227
16821.48 226
16822.71 220
16823.93 223
16825.16 223
16826.38 246
16827.61 261
16828.83 210
16830.06 212
16831.28 262
16832.51 255
16833.73 243
16834.96 246
16836.19 265
16837.41 278
16838.64 253
16839.86 243
16841.09 263
16842.31 266
16843.54 262
16844.76 235
16845.99 232
16847.22 249
16848.44 263
16849.67 285
16850.89 251
16852.12 241
16853.35 258
16854.57 249
16855.80 268
16857.03 268
16858.25 262
16859.48 274
16860.71 309
16861.93 279
16863.16 257
16864.38 256
16865.61 315
16866.84 291
16868.06 295
16869.29 282
16870.52 280
16871.74 299
16872.97 285
16874.20 297
16875.43 306
16876.65 289
16877.88 288
16879.11 301
16880.33 292
16881.56 270
16882.79 311
16884.02 349
16885.24 290
16886.47 315
16887.70 313
16888.93 335
16890.15 300
16891.38 299
16892.61 292
16893.84 282
16895.06 268
16896.29 322
16897.52 276
16898.75 276
16899.97 243
16901.20 295
16902.43 295
16903.66 284
16904.89 270
16906.11 258
16907.34 270
16908.57 250
16909.80 258
16911.03 259
16912.26 277
16913.48 262
16914.71 235
16915.94 212
16917.17 241
16918.40 256
16919.63 260
16920.85 275
16922.08 244
16923.31 226
16924.54 230
16925.77 251
16927.00 238
16928.23 247
16929.46 214
16930.69 252
16931.91 233
16933.14 251
16934.37 251
16935.60 261
16936.83 237
16938.06 235
16939.29 227
16940.52 227
16941.75 248
16942.98 234
16944.21 239
16945.44 226
16946.67 237
16947.90 249
16949.13 251
16950.35 256
16951.58 227
16952.81 217
16954.04 236
16955.27 222
16956.50 231
16957.73 286
16958.96 235
16960.19 251
16961.42 234
16962.65 235
16963.88 234
16965.11 218
16966.34 241
16967.58 245
16968.81 212
16970.04 250
16971.27 250
16972.50 228
16973.73 230
16974.96 240
16976.19 254
16977.42 246
16978.65 242
16979.88 247
16981.11 249
16982.34 225
16983.57 257
16984.80 249
16986.04 250
16987.27 221
16988.50 240
16989.73 234
16990.96 229
16992.19 240
16993.42 248
16994.65 292
16995.88 240
16997.12 245
16998.35 266
16999.58 257
17000.81 220
17002.04 251
17003.27 221
17004.51 254
17005.74 220
17006.97 251
17008.20 204
17009.43 213
17010.66 217
17011.90 209
17013.13 220
17014.36 258
17015.59 257
17016.82 234
17018.06 232
17019.29 255
17020.52 241
17021.75 240
17022.99 219
17024.22 228
17025.45 232
17026.68 245
17027.92 244
17029.15 210
17030.38 226
17031.61 228
17032.85 238
17034.08 223
17035.31 219
17036.54 228
17037.78 243
17039.01 199
17040.24 207
17041.48 214
17042.71 199
17043.94 230
17045.18 214
17046.41 231
17047.64 229
17048.88 248
17050.11 237
17051.34 211
17052.58 210
17053.81 276
17055.04 216
17056.28 182
17057.51 193
17058.74 220
17059.98 241
17061.21 186
17062.44 219
17063.68 213
17064.91 199
17066.15 204
17067.38 207
17068.61 216
17069.85 236
17071.08 225
17072.32 228
17073.55 205
17074.78 188
17076.02 195
17077.25 222
17078.49 217
17079.72 195
17080.96 209
17082.19 204
17083.42 226
17084.66 231
17085.89 230
17087.13 234
17088.36 238
17089.60 217
17090.83 204
17092.07 201
17093.30 216
17094.54 229
17095.77 228
17097.01 187
17098.24 179
17099.48 199
17100.71 225
17101.95 203
17103.18 199
17104.42 202
17105.65 209
17106.89 225
17108.12 223
17109.36 231
17110.60 227
17111.83 233
17113.07 216
17114.30 230
17115.54 209
17116.77 198
17118.01 233
17119.25 223
17120.48 240
17121.72 243
17122.95 213
17124.19 246
17125.43 196
17126.66 212
17127.90 224
17129.13 218
17130.37 214
17131.61 189
17132.84 217
17134.08 216
17135.32 207
17136.55 215
17137.79 242
17139.02 210
17140.26 202
17141.50 217
17142.73 249
17143.97 211
17145.21 213
17146.44 221
17147.68 219
17148.92 206
17150.16 204
17151.39 228
17152.63 206
17153.87 205
17155.10 230
17156.34 213
17157.58 178
17158.82 226
17160.05 203
17161.29 198
17162.53 205
17163.76 210
17165.00 229
17166.24 173
17167.48 227
17168.72 230
17169.95 234
17171.19 207
17172.43 191
17173.67 206
17174.90 211
17176.14 188
17177.38 201
17178.62 200
17179.86 207
17181.09 217
17182.33 194
17183.57 229
17184.81 190
17186.05 203
17187.28 191
17188.52 197
17189.76 185
17191.00 185
17192.24 207
17193.48 202
17194.72 186
17195.95 212
17197.19 217
17198.43 195
17199.67 216
17200.91 201
17202.15 184
17203.39 203
17204.63 209
17205.86 202
17207.10 190
17208.34 212
17209.58 193
17210.82 219
17212.06 206
17213.30 188
17214.54 219
17215.78 227
17217.02 210
17218.26 190
17219.50 188
17220.74 220
17221.97 177
17223.21 183
17224.45 211
17225.69 218
17226.93 196
17228.17 200
17229.41 198
17230.65 209
17231.89 202
17233.13 189
17234.37 186
17235.61 209
17236.85 189
17238.09 191
17239.33 198
17240.57 194
17241.81 198
17243.05 174
17244.29 183
17245.53 203
17246.77 214
17248.02 236
17249.26 233
17250.50 216
17251.74 210
17252.98 207
17254.22 201
17255.46 241
17256.70 209
17257.94 215
17259.18 195
17260.42 194
17261.66 171
17262.90 201
17264.15 201
17265.39 211
17266.63 189
17267.87 212
17269.11 192
17270.35 196
17271.59 233
17272.83 203
17274.08 187
17275.32 178
17276.56 215
17277.80 193
17279.04 197
17280.28 185
17281.52 176
17282.77 201
17284.01 185
17285.25 186
17286.49 172
17287.73 197
17288.98 199
17290.22 201
17291.46 176
17292.70 211
17293.94 208
17295.19 207
17296.43 192
17297.67 175
17298.91 172
17300.16 194
17301.40 190
17302.64 182
17303.88 179
17305.13 180
17306.37 219
17307.61 191
17308.85 173
17310.10 173
17311.34 214
17312.58 211
17313.82 198
17315.07 179
17316.31 215
17317.55 204
17318.80 191
17320.04 182
17321.28 183
17322.53 208
17323.77 199
17325.01 194
17326.26 202
17327.50 180
17328.74 197
17329.99 171
17331.23 192
17332.47 181
17333.72 184
17334.96 215
17336.20 209
17337.45 188
17338.69 182
17339.93 200
17341.18 201
17342.42 232
17343.67 172
17344.91 171
17346.15 201
17347.40 176
17348.64 212
17349.89 190
17351.13 212
17352.37 195
17353.62 212
17354.86 188
17356.11 186
17357.35 193
17358.60 205
17359.84 215
17361.09 195
17362.33 202
17363.57 196
17364.82 188
17366.06 193
17367.31 232
17368.55 225
17369.80 207
17371.04 211
17372.29 224
17373.53 202
17374.78 176
17376.02 218
17377.27 209
17378.51 199
17379.76 197
17381.00 214
17382.25 208
17383.50 202
17384.74 187
17385.99 193
17387.23 186
17388.48 180
17389.72 166
17390.97 192
17392.21 184
17393.46 168
17394.71 196
17395.95 194
17397.20 193
17398.44 188
17399.69 191
17400.93 193
17402.18 203
17403.43 209
17404.67 179
17405.92 188
17407.17 225
17408.41 184
17409.66 162
17410.90 197
17412.15 204
17413.40 193
17414.64 199
17415.89 169
17417.14 190
17418.38 209
17419.63 211
17420.88 172
17422.12 170
17423.37 203
17424.62 185
17425.86 216
17427.11 204
17428.36 200
17429.60 194
17430.85 185
17432.10 185
17433.35 178
17434.59 210
17435.84 202
17437.09 197
17438.33 218
17439.58 208
17440.83 224
17442.08 210
17443.32 169
17444.57 219
17445.82 199
17447.07 200
17448.32 222
17449.56 207
17450.81 209
17452.06 217
17453.31 229
17454.55 206
17455.80 207
17457.05 217
17458.30 224
17459.55 228
17460.79 217
17462.04 208
17463.29 218
17464.54 244
17465.79 212
17467.04 195
17468.28 194
17469.53 214
17470.78 191
17472.03 196
17473.28 215
17474.53 194
17475.78 209
17477.02 205
17478.27 224
17479.52 200
17480.77 222
17482.02 226
17483.27 212
17484.52 214
17485.77 215
17487.02 203
17488.26 208
17489.51 223
17490.76 188
17492.01 205
17493.26 201
17494.51 185
17495.76 204
17497.01 197
17498.26 219
17499.51 200
17500.76 245
17502.01 233
17503.26 235
17504.51 218
17505.76 242
17507.01 244
17508.26 216
17509.51 212
17510.76 238
17512.01 201
17513.26 203
17514.51 214
17515.76 210
17517.01 214
17518.26 208
17519.51 227
17520.76 231
17522.01 225
17523.26 216
17524.51 226
17525.76 251
17527.01 243
17528.26 217
17529.51 228
17530.76 245
17532.01 210
17533.26 202
17534.51 220
17535.76 208
17537.01 243
17538.27 243
17539.52 218
17540.77 205
17542.02 231
17543.27 219
17544.52 214
17545.77 216
17547.02 224
17548.27 237
17549.53 216
17550.78 207
17552.03 203
17553.28 202
17554.53 218
17555.78 217
17557.03 218
17558.29 233
17559.54 221
17560.79 249
17562.04 209
17563.29 241
17564.54 210
17565.80 224
17567.05 251
17568.30 213
17569.55 222
17570.80 203
17572.06 232
17573.31 232
17574.56 189
17575.81 188
17577.07 229
17578.32 202
17579.57 204
17580.82 218
17582.08 192
17583.33 232
17584.58 230
17585.83 211
17587.09 205
17588.34 192
17589.59 201
17590.84 224
17592.10 228
17593.35 172
17594.60 202
17595.86 202
17597.11 217
17598.36 224
17599.61 195
17600.87 207
17602.12 201
17603.37 228
17604.63 223
17605.88 224
17607.13 235
17608.39 234
17609.64 232
17610.89 213
17612.15 209
17613.40 215
17614.66 203
17615.91 193
17617.16 216
17618.42 216
17619.67 220
17620.92 214
17622.18 186
17623.43 203
17624.69 179
17625.94 225
17627.19 222
17628.45 209
17629.70 195
17630.96 212
17632.21 245
17633.47 213
17634.72 188
17635.97 213
17637.23 222
17638.48 230
17639.74 188
17640.99 200
17642.25 201
17643.50 207
17644.76 184
17646.01 217
17647.27 196
17648.52 204
17649.78 227
17651.03 220
17652.28 217
17653.54 207
17654.80 213
17656.05 219
17657.31 188
17658.56 164
17659.82 197
17661.07 206
17662.33 188
17663.58 182
17664.84 172
17666.09 203
17667.35 189
17668.60 193
17669.86 196
17671.11 182
17672.37 182
17673.63 228
17674.88 224
17676.14 172
17677.39 216
17678.65 195
17679.91 227
17681.16 216
17682.42 183
17683.67 208
17684.93 216
17686.19 184
17687.44 187
17688.70 198
17689.95 205
17691.21 155
17692.47 190
17693.72 188
17694.98 217
17696.24 208
17697.49 195
17698.75 188
17700.01 179
17701.26 183
17702.52 180
17703.78 204
17705.03 200
17706.29 195
17707.55 220
17708.81 174
17710.06 179
17711.32 181
17712.58 181
17713.83 184
17715.09 187
17716.35 191
17717.61 193
17718.86 204
17720.12 180
17721.38 193
17722.63 187
17723.89 199
17725.15 166
17726.41 195
17727.67 175
17728.92 189
17730.18 222
17731.44 235
17732.70 193
17733.95 177
17735.21 196
17736.47 184
17737.73 176
17738.99 171
17740.24 203
17741.50 195
17742.76 173
17744.02 169
17745.28 224
17746.54 191
17747.79 193
17749.05 209
17750.31 195
17751.57 184
17752.83 206
17754.09 228
17755.35 189
17756.60 160
17757.86 206
17759.12 206
17760.38 189
17761.64 169
17762.90 182
17764.16 184
17765.42 179
17766.67 168
17767.93 187
17769.19 178
17770.45 187
17771.71 186
17772.97 187
17774.23 184
17775.49 183
17776.75 193
17778.01 189
17779.27 174
17780.53 184
17781.79 185
17783.05 201
17784.31 161
17785.57 159
17786.83 153
17788.09 170
17789.35 189
17790.61 192
17791.87 162
17793.13 185
17794.39 223
17795.65 205
17796.91 172
17798.17 169
17799.43 149
17800.69 180
17801.95 207
17803.21 173
17804.47 202
17805.73 163
17806.99 186
17808.25 184
17809.51 198
17810.77 182
17812.03 182
17813.29 176
17814.55 156
17815.81 177
17817.07 179
17818.33 199
17819.60 177
17820.86 195
17822.12 176
17823.38 173
17824.64 175
17825.90 157
17827.16 162
17828.42 143
17829.68 204
17830.95 175
17832.21 196
17833.47 171
17834.73 156
17835.99 166
17837.25 152
17838.51 181
17839.78 177
17841.04 153
17842.30 176
17843.56 178
17844.82 146
17846.08 151
17847.35 174
17848.61 182
17849.87 184
17851.13 162
17852.39 193
17853.66 202
17854.92 167
17856.18 147
17857.44 139
17858.71 165
17859.97 192
17861.23 178
17862.49 159
17863.76 144
17865.02 168
17866.28 158
17867.54 153
17868.81 162
17870.07 168
17871.33 187
17872.59 182
17873.86 161
17875.12 158
17876.38 150
17877.65 186
17878.91 177
17880.17 171
17881.44 182
17882.70 188
17883.96 194
17885.22 181
17886.49 156
17887.75 171
17889.01 191
17890.28 172
17891.54 182
17892.81 190
17894.07 180
17895.33 162
17896.60 164
17897.86 160
17899.12 185
17900.39 162
17901.65 182
17902.92 180
17904.18 155
17905.44 158
17906.71 166
17907.97 176
17909.24 173
17910.50 195
17911.76 188
17913.03 160
17914.29 158
17915.56 178
17916.82 159
17918.09 176
17919.35 169
17920.61 162
17921.88 158
17923.14 163
17924.41 167
17925.67 161
17926.94 158
17928.20 194
17929.47 161
17930.73 148
17932.00 173
17933.26 170
17934.53 176
17935.79 168
17937.06 174
17938.32 161
17939.59 176
17940.85 160
17942.12 171
17943.38 185
17944.65 176
17945.91 173
17947.18 177
17948.44 156
17949.71 154
17950.98 157
17952.24 174
17953.51 169
17954.77 152
17956.04 173
17957.30 167
17958.57 165
17959.84 175
17961.10 174
17962.37 156
17963.63 172
17964.90 167
17966.17 155
17967.43 152
17968.70 159
17969.96 170
17971.23 148
17972.50 146
17973.76 144
17975.03 151
17976.30 159
17977.56 158
17978.83 183
17980.10 152
17981.36 170
17982.63 188
17983.90 188
17985.16 147
17986.43 185
17987.70 186
17988.96 159
17990.23 183
17991.50 177
17992.76 186
17994.03 184
17995.30 172
17996.57 180
17997.83 180
17999.10 171
18000.37 174
18001.64 163
18002.90 164
18004.17 170
18005.44 162
18006.71 160
18007.97 180
18009.24 164
18010.51 174
18011.78 175
18013.04 156
18014.31 154
18015.58 177
18016.85 175
18018.12 186
18019.38 173
18020.65 175
18021.92 160
18023.19 160
18024.46 175
18025.72 193
18026.99 191
18028.26 183
18029.53 150
18030.80 157
18032.07 179
18033.33 180
18034.60 138
18035.87 150
18037.14 158
18038.41 153
18039.68 162
18040.95 158
18042.22 165
18043.48 169
18044.75 190
18046.02 169
18047.29 166
18048.56 186
18049.83 155
18051.10 179
18052.37 156
18053.64 141
18054.91 170
18056.17 194
18057.44 178
18058.71 160
18059.98 178
18061.25 184
18062.52 188
18063.79 194
18065.06 162
18066.33 154
18067.60 178
18068.87 171
18070.14 167
18071.41 159
18072.68 181
18073.95 184
18075.22 186
18076.49 166
18077.76 180
18079.03 158
18080.30 174
18081.57 175
18082.84 171
18084.11 172
18085.38 181
18086.65 193
18087.92 191
18089.19 164
18090.46 178
18091.73 182
18093.00 174
18094.27 184
18095.55 167
18096.82 179
18098.09 172
18099.36 181
18100.63 166
18101.90 159
18103.17 186
18104.44 176
18105.71 158
18106.98 169
18108.25 184
18109.53 186
18110.80 188
18112.07 157
18113.34 163
18114.61 177
18115.88 169
18117.15 188
18118.43 170
18119.70 144
18120.97 177
18122.24 172
18123.51 180
18124.78 161
18126.05 164
18127.33 169
18128.60 166
18129.87 170
18131.14 147
18132.41 177
18133.69 182
18134.96 176
18136.23 170
18137.50 171
18138.77 175
18140.05 185
18141.32 164
18142.59 178
18143.86 158
18145.14 183
18146.41 207
18147.68 163
18148.95 163
18150.23 139
18151.50 182
18152.77 151
18154.04 153
18155.32 158
18156.59 177
18157.86 157
18159.14 174
18160.41 159
18161.68 171
18162.96 158
18164.23 157
18165.50 156
18166.77 160
18168.05 161
18169.32 170
18170.59 188
18171.87 175
18173.14 164
18174.41 192
18175.69 193
18176.96 189
18178.24 196
18179.51 182
18180.78 194
18182.06 177
18183.33 158
18184.60 172
18185.88 179
18187.15 172
18188.43 140
18189.70 173
18190.97 190
18192.25 154
18193.52 168
18194.80 170
18196.07 175
18197.34 191
18198.62 171
18199.89 151
18201.17 165
18202.44 176
18203.72 140
18204.99 165
18206.27 167
18207.54 171
18208.82 196
18210.09 188
18211.36 198
18212.64 164
18213.91 195
18215.19 167
18216.46 176
18217.74 169
18219.01 168
18220.29 160
18221.56 195
18222.84 180
18224.11 162
18225.39 156
18226.67 152
18227.94 172
18229.22 163
18230.49 160
18231.77 176
18233.04 164
18234.32 167
18235.59 167
18236.87 164
18238.14 184
18239.42 179
18240.70 180
18241.97 171
18243.25 191
18244.52 171
18245.80 181
18247.08 151
18248.35 132
18249.63 177
18250.90 152
18252.18 161
18253.46 155
18254.73 177
18256.01 164
18257.29 153
18258.56 175
18259.84 158
18261.11 175
18262.39 161
18263.67 164
18264.94 165
18266.22 164
18267.50 168
18268.77 198
18270.05 160
18271.33 190
18272.61 155
18273.88 191
18275.16 159
18276.44 181
18277.71 159
18278.99 171
18280.27 170
18281.54 185
18282.82 187
18284.10 163
18285.38 153
18286.65 189
18287.93 181
18289.21 178
18290.49 169
18291.76 159
18293.04 171
18294.32 156
18295.60 155
18296.88 175
18298.15 178
18299.43 176
18300.71 194
18301.99 151
18303.26 164
18304.54 173
18305.82 169
18307.10 190
18308.38 162
18309.66 194
18310.93 198
18312.21 181
18313.49 165
18314.77 186
18316.05 180
18317.33 178
18318.60 178
18319.88 171
18321.16 171
18322.44 179
18323.72 158
18325.00 175
18326.28 173
18327.55 171
18328.83 163
18330.11 158
18331.39 180
18332.67 176
18333.95 177
18335.23 175
18336.51 175
18337.79 152
18339.07 162
18340.35 145
18341.62 180
18342.90 155
18344.18 169
18345.46 160
18346.74 169
18348.02 184
18349.30 163
18350.58 182
18351.86 173
18353.14 179
18354.42 169
18355.70 154
18356.98 162
18358.26 167
18359.54 162
18360.82 141
18362.10 160
18363.38 168
18364.66 164
18365.94 159
18367.22 189
18368.50 184
18369.78 187
18371.06 164
18372.34 164
18373.62 169
18374.90 187
18376.18 150
18377.46 166
18378.74 135
18380.03 178
18381.31 156
18382.59 164
18383.87 176
18385.15 174
18386.43 163
18387.71 176
18388.99 169
18390.27 162
18391.55 171
18392.83 172
18394.12 184
18395.40 160
18396.68 164
18397.96 143
18399.24 176
18400.52 159
18401.80 188
18403.08 171
18404.37 177
18405.65 169
18406.93 178
18408.21 172
18409.49 157
18410.77 177
18412.06 196
18413.34 180
18414.62 151
18415.90 167
18417.18 161
18418.47 176
18419.75 161
18421.03 143
18422.31 146
18423.59 167
18424.88 155
18426.16 159
18427.44 168
18428.72 169
18430.01 181
18431.29 201
18432.57 145
18433.85 147
18435.14 166
18436.42 174
18437.70 188
18438.98 156
18440.27 172
18441.55 144
18442.83 161
18444.12 167
18445.40 180
18446.68 165
18447.96 181
18449.25 183
18450.53 165
18451.81 170
18453.10 179
18454.38 185
18455.66 173
18456.95 166
18458.23 172
18459.51 171
18460.80 176
18462.08 166
18463.36 166
18464.65 179
18465.93 188
18467.22 183
18468.50 165
18469.78 152
18471.07 154
18472.35 189
18473.63 205
18474.92 180
18476.20 178
18477.49 159
18478.77 178
18480.05 157
18481.34 181
18482.62 170
18483.91 150
18485.19 193
18486.48 186
18487.76 173
18489.04 174
18490.33 166
18491.61 186
18492.90 181
18494.18 171
18495.47 171
18496.75 175
18498.04 203
18499.32 173
18500.61 182
18501.89 169
18503.18 193
18504.46 187
18505.75 176
18507.03 134
18508.32 152
18509.60 180
18510.89 159
18512.17 162
18513.46 156
18514.74 153
18516.03 145
18517.31 176
18518.60 164
18519.89 160
18521.17 165
18522.46 188
18523.74 186
18525.03 181
18526.31 167
18527.60 180
18528.89 143
18530.17 156
18531.46 167
18532.74 166
18534.03 160
18535.32 163
18536.60 176
18537.89 164
18539.17 163
18540.46 180
18541.75 195
18543.03 163
18544.32 161
18545.61 159
18546.89 178
18548.18 156
18549.47 141
18550.75 160
18552.04 170
18553.33 182
18554.61 155
18555.90 178
18557.19 188
18558.47 196
18559.76 160
18561.05 211
18562.33 169
18563.62 168
18564.91 171
18566.19 216
18567.48 166
18568.77 179
18570.06 184
18571.34 170
18572.63 169
18573.92 187
18575.21 193
18576.49 167
18577.78 182
18579.07 197
18580.36 174
18581.64 171
18582.93 186
18584.22 169
18585.51 179
18586.80 184
18588.08 181
18589.37 183
18590.66 195
18591.95 199
18593.24 172
18594.52 207
18595.81 179
18597.10 178
18598.39 197
18599.68 215
18600.96 159
18602.25 187
18603.54 181
18604.83 181
18606.12 194
18607.41 186
18608.70 184
18609.98 197
18611.27 207
18612.56 190
18613.85 190
18615.14 199
18616.43 199
18617.72 198
18619.01 184
18620.30 145
18621.58 173
18622.87 175
18624.16 204
18625.45 178
18626.74 164
18628.03 198
18629.32 188
18630.61 165
18631.90 162
18633.19 174
18634.48 175
18635.77 180
18637.06 169
18638.35 159
18639.64 168
18640.93 173
18642.22 165
18643.51 160
18644.80 148
18646.09 194
18647.38 189
18648.67 177
18649.96 164
18651.25 179
18652.54 172
18653.83 182
18655.12 175
18656.41 169
18657.70 206
18658.99 197
18660.28 178
18661.57 178
18662.86 174
18664.15 157
18665.44 168
18666.73 184
18668.02 166
18669.31 137
18670.60 185
18671.89 165
18673.18 162
18674.48 149
18675.77 143
18677.06 154
18678.35 175
18679.64 173
18680.93 160
18682.22 181
18683.51 152
18684.80 164
18686.10 180
18687.39 173
18688.68 183
18689.97 160
18691.26 164
18692.55 178
18693.84 174
18695.14 164
18696.43 151
18697.72 139
18699.01 165
18700.30 169
18701.60 133
18702.89 140
18704.18 175
18705.47 148
18706.76 166
18708.06 152
18709.35 174
18710.64 160
18711.93 167
18713.22 191
18714.52 178
18715.81 142
18717.10 166
18718.39 161
18719.69 172
18720.98 171
18722.27 158
18723.56 158
18724.86 143
18726.15 170
18727.44 166
18728.73 149
18730.03 144
18731.32 152
18732.61 147
18733.91 161
18735.20 152
18736.49 167
18737.79 183
18739.08 148
18740.37 156
18741.66 133
18742.96 161
18744.25 166
18745.54 141
18746.84 139
18748.13 136
18749.43 166
18750.72 178
18752.01 164
18753.31 172
18754.60 153
18755.89 168
18757.19 181
18758.48 162
18759.77 163
18761.07 165
18762.36 167
18763.66 159
18764.95 166
18766.24 151
18767.54 150
18768.83 159
18770.13 164
18771.42 174
18772.72 187
18774.01 152
18775.30 154
18776.60 167
18777.89 179
18779.19 159
18780.48 169
18781.78 189
18783.07 175
18784.37 144
18785.66 155
18786.96 183
18788.25 181
18789.55 165
18790.84 176
18792.14 150
18793.43 133
18794.73 155
18796.02 138
18797.32 145
18798.61 173
18799.91 183
18801.20 152
18802.50 137
18803.79 163
18805.09 150
18806.38 162
18807.68 145
18808.97 152
18810.27 125
18811.57 149
18812.86 168
18814.16 162
18815.45 155
18816.75 147
18818.05 194
18819.34 175
18820.64 140
18821.93 150
18823.23 174
18824.53 149
18825.82 137
18827.12 150
18828.41 146
18829.71 140
18831.01 179
18832.30 162
18833.60 149
18834.90 161
18836.19 178
18837.49 155
18838.79 153
18840.08 146
18841.38 149
18842.68 152
18843.97 159
18845.27 153
18846.57 167
18847.86 163
18849.16 191
18850.46 155
18851.75 156
18853.05 145
18854.35 171
18855.65 173
18856.94 135
18858.24 167
18859.54 175
18860.83 167
18862.13 172
18863.43 174
18864.73 128
18866.02 160
18867.32 161
18868.62 136
18869.92 148
18871.21 135
18872.51 142
18873.81 151
18875.11 148
18876.41 160
18877.70 177
18879.00 153
18880.30 180
18881.60 162
18882.90 166
18884.19 158
18885.49 174
18886.79 172
18888.09 140
18889.39 149
18890.69 149
18891.98 130
18893.28 135
18894.58 178
18895.88 161
18897.18 177
18898.48 156
18899.78 163
18901.07 137
18902.37 158
18903.67 141
18904.97 137
18906.27 156
18907.57 156
18908.87 140
18910.17 142
18911.47 153
18912.77 143
18914.06 165
18915.36 180
18916.66 172
18917.96 149
18919.26 155
18920.56 176
18921.86 152
18923.16 137
18924.46 142
18925.76 181
18927.06 152
18928.36 158
18929.66 163
18930.96 141
18932.26 145
18933.56 143
18934.86 133
18936.16 137
18937.46 132
18938.76 138
18940.06 160
18941.36 163
18942.66 148
18943.96 147
18945.26 155
18946.56 147
18947.86 159
18949.16 177
18950.46 158
18951.76 157
18953.06 143
18954.36 143
18955.66 162
18956.96 151
18958.26 138
18959.56 127
18960.87 144
18962.17 154
18963.47 142
18964.77 151
18966.07 146
18967.37 160
18968.67 163
18969.97 145
18971.27 136
18972.57 147
18973.88 138
18975.18 162
18976.48 136
18977.78 143
18979.08 142
18980.38 142
18981.68 150
18982.99 145
18984.29 132
18985.59 150
18986.89 161
18988.19 142
18989.49 139
18990.80 126
18992.10 155
18993.40 168
18994.70 147
18996.00 158
18997.31 158
18998.61 164
18999.91 171
19001.21 138
19002.51 128
19003.82 120
19005.12 148
19006.42 148
19007.72 158
19009.03 125
19010.33 129
19011.63 163
19012.93 164
19014.24 169
19015.54 128
19016.84 174
19018.15 161
19019.45 149
19020.75 134
19022.05 137
19023.36 133
19024.66 127
19025.96 132
19027.27 125
19028.57 130
19029.87 151
19031.18 157
19032.48 156
19033.78 146
19035.09 153
19036.39 165
19037.69 131
19039.00 149
19040.30 135
19041.60 133
19042.91 141
19044.21 169
19045.51 151
19046.82 134
19048.12 145
19049.43 156
19050.73 153
19052.03 145
19053.34 151
19054.64 148
19055.95 158
19057.25 148
19058.55 159
19059.86 151
19061.16 144
19062.47 141
19063.77 129
19065.08 130
19066.38 154
19067.68 167
19068.99 144
19070.29 146
19071.60 147
19072.90 152
19074.21 139
19075.51 167
19076.82 168
19078.12 168
19079.43 162
19080.73 147
19082.04 136
19083.34 156
19084.65 149
19085.95 153
19087.26 146
19088.56 146
19089.87 149
19091.17 130
19092.48 141
19093.78 149
19095.09 153
19096.39 167
19097.70 153
19099.00 155
19100.31 151
19101.62 138
19102.92 152
19104.23 149
19105.53 149
19106.84 145
19108.14 153
19109.45 153
19110.76 156
19112.06 154
19113.37 157
19114.67 160
19115.98 132
19117.29 142
19118.59 153
19119.90 150
19121.21 147
19122.51 162
19123.82 150
19125.13 164
19126.43 152
19127.74 139
19129.04 156
19130.35 163
19131.66 151
19132.96 149
19134.27 166
19135.58 154
19136.89 144
19138.19 156
19139.50 146
19140.81 133
19142.11 145
19143.42 150
19144.73 123
19146.03 133
19147.34 138
19148.65 133
19149.96 168
19151.26 144
19152.57 120
19153.88 160
19155.19 164
19156.49 167
19157.80 153
19159.11 140
19160.42 138
19161.72 151
19163.03 155
19164.34 157
19165.65 143
19166.96 124
19168.26 157
19169.57 162
19170.88 160
19172.19 159
19173.50 166
19174.80 122
19176.11 143
19177.42 159
19178.73 154
19180.04 129
19181.34 156
19182.65 140
19183.96 175
19185.27 164
19186.58 149
19187.89 124
19189.20 137
19190.50 157
19191.81 161
19193.12 153
19194.43 145
19195.74 178
19197.05 150
19198.36 173
19199.67 144
19200.98 162
19202.28 138
19203.59 125
19204.90 122
19206.21 161
19207.52 157
19208.83 147
19210.14 144
19211.45 146
19212.76 153
19214.07 158
19215.38 154
19216.69 145
19218.00 135
19219.31 150
19220.62 165
19221.93 159
19223.24 153
19224.55 134
19225.86 170
19227.17 154
19228.48 163
19229.79 186
19231.10 151
19232.41 186
19233.72 150
19235.03 170
19236.34 131
19237.65 151
19238.96 147
19240.27 166
19241.58 142
19242.89 144
19244.20 151
19245.51 169
19246.82 218
19248.13 131
19249.44 151
19250.75 169
19252.06 162
19253.37 153
19254.69 121
19256.00 142
19257.31 165
19258.62 154
19259.93 157
19261.24 155
19262.55 150
19263.86 153
19265.17 158
19266.49 148
19267.80 140
19269.11 191
19270.42 158
19271.73 146
19273.04 126
19274.35 151
19275.67 147
19276.98 158
19278.29 147
19279.60 166
19280.91 166
19282.22 149
19283.54 156
19284.85 141
19286.16 145
19287.47 155
19288.78 153
19290.10 146
19291.41 131
19292.72 139
19294.03 162
19295.34 142
19296.66 133
19297.97 141
19299.28 165
19300.59 142
19301.91 155
19303.22 140
19304.53 145
19305.84 133
19307.16 134
19308.47 147
19309.78 165
19311.10 124
19312.41 135
19313.72 141
19315.03 119
19316.35 144
19317.66 147
19318.97 161
19320.29 159
19321.60 158
19322.91 144
19324.23 145
19325.54 136
19326.85 144
19328.17 156
19329.48 152
19330.79 149
19332.11 150
19333.42 155
19334.73 136
19336.05 142
19337.36 141
19338.67 171
19339.99 149
19341.30 165
19342.62 134
19343.93 159
19345.24 136
19346.56 124
19347.87 150
19349.19 132
19350.50 156
19351.81 144
19353.13 131
19354.44 114
19355.76 127
19357.07 122
19358.39 146
19359.70 154
19361.02 136
19362.33 166
19363.64 166
19364.96 155
19366.27 152
19367.59 144
19368.90 163
19370.22 148
19371.53 162
19372.85 156
19374.16 155
19375.48 146
19376.79 148
19378.11 151
19379.42 128
19380.74 152
19382.05 146
19383.37 156
19384.68 159
19386.00 149
19387.31 150
19388.63 134
19389.95 129
19391.26 130
19392.58 129
19393.89 132
19395.21 153
19396.52 153
19397.84 133
19399.16 140
19400.47 154
19401.79 134
19403.10 132
19404.42 136
19405.73 177
19407.05 141
19408.37 145
19409.68 143
19411.00 133
19412.32 162
19413.63 123
19414.95 140
19416.26 167
19417.58 152
19418.90 150
19420.21 150
19421.53 148
19422.85 147
19424.16 135
19425.48 130
19426.80 163
19428.11 142
19429.43 155
19430.75 161
19432.06 153
19433.38 151
19434.70 157
19436.02 171
19437.33 164
19438.65 146
19439.97 158
19441.28 144
19442.60 142
19443.92 128
19445.24 154
19446.55 165
19447.87 142
19449.19 138
19450.51 125
19451.82 156
19453.14 139
19454.46 128
19455.78 146
19457.09 160
19458.41 117
19459.73 124
19461.05 154
19462.37 164
19463.68 149
19465.00 145
19466.32 164
19467.64 132
19468.96 161
19470.28 177
19471.59 122
19472.91 124
19474.23 150
19475.55 147
19476.87 152
19478.19 142
19479.50 150
19480.82 115
19482.14 139
19483.46 148
19484.78 136
19486.10 133
19487.42 131
19488.73 152
19490.05 144
19491.37 130
19492.69 136
19494.01 154
19495.33 145
19496.65 125
19497.97 142
19499.29 125
19500.61 140
19501.93 143
19503.25 132
19504.56 131
19505.88 133
19507.20 144
19508.52 142
19509.84 140
19511.16 140
19512.48 141
19513.80 169
19515.12 153
19516.44 132
19517.76 141
19519.08 131
19520.40 127
19521.72 140
19523.04 133
19524.36 146
19525.68 142
19527.00 156
19528.32 157
19529.64 142
19530.96 154
19532.28 136
19533.60 162
19534.92 134
19536.24 132
19537.56 133
19538.88 152
19540.20 127
19541.53 150
19542.85 138
19544.17 161
19545.49 145
19546.81 130
19548.13 112
19549.45 135
19550.77 148
19552.09 150
19553.41 142
19554.73 132
19556.06 139
19557.38 132
19558.70 146
19560.02 116
19561.34 129
19562.66 141
19563.98 146
19565.30 154
19566.63 142
19567.95 120
19569.27 119
19570.59 138
19571.91 183
19573.23 169
19574.56 150
19575.88 135
19577.20 130
19578.52 131
19579.84 141
19581.17 137
19582.49 141
19583.81 155
19585.13 148
19586.45 130
19587.78 152
19589.10 159
19590.42 145
19591.74 132
19593.07 150
19594.39 141
19595.71 145
19597.03 158
19598.36 122
19599.68 107
19601.00 155
19602.32 167
19603.65 177
19604.97 152
19606.29 133
19607.61 144
19608.94 165
19610.26 132
19611.58 113
19612.91 136
19614.23 167
19615.55 154
19616.88 128
19618.20 129
19619.52 146
19620.85 145
19622.17 145
19623.49 151
19624.82 155
19626.14 159
19627.46 161
19628.79 136
19630.11 122
19631.43 116
19632.76 146
19634.08 134
19635.41 124
19636.73 132
19638.05 138
19639.38 158
19640.70 145
19642.03 126
19643.35 131
19644.67 133
19646.00 153
19647.32 148
19648.65 141
19649.97 139
19651.29 159
19652.62 151
19653.94 161
19655.27 152
19656.59 145
19657.92 153
19659.24 147
19660.57 150
19661.89 148
19663.22 141
19664.54 157
19665.87 150
19667.19 167
19668.52 136
19669.84 130
19671.17 163
19672.49 164
19673.82 150
19675.14 140
19676.47 142
19677.79 139
19679.12 145
19680.44 153
19681.77 139
19683.09 149
19684.42 136
19685.74 145
19687.07 153
19688.39 158
19689.72 153
19691.05 163
19692.37 151
19693.70 130
19695.02 137
19696.35 152
19697.68 151
19699.00 147
19700.33 141
19701.65 147
19702.98 160
19704.31 152
19705.63 150
19706.96 148
19708.28 138
19709.61 138
19710.94 124
19712.26 149
19713.59 139
19714.92 147
19716.24 149
19717.57 155
19718.90 140
19720.22 161
19721.55 142
19722.88 166
19724.20 143
19725.53 151
19726.86 163
19728.18 135
19729.51 132
19730.84 145
19732.16 150
19733.49 138
19734.82 150
19736.15 117
19737.47 165
19738.80 145
19740.13 162
19741.46 138
19742.78 138
19744.11 128
19745.44 162
19746.77 144
19748.09 136
19749.42 134
19750.75 140
19752.08 147
19753.40 162
19754.73 166
19756.06 137
19757.39 140
19758.72 111
19760.04 153
19761.37 129
19762.70 137
19764.03 155
19765.36 142
19766.68 136
19768.01 158
19769.34 152
19770.67 137
19772.00 152
19773.33 139
19774.66 134
19775.98 132
19777.31 137
19778.64 128
19779.97 110
19781.30 144
19782.63 144
19783.96 139
19785.29 142
19786.61 147
19787.94 142
19789.27 124
19790.60 149
19791.93 150
19793.26 157
19794.59 141
19795.92 152
19797.25 142
19798.58 133
19799.91 146
19801.24 154
19802.56 132
19803.89 158
19805.22 144
19806.55 130
19807.88 149
19809.21 145
19810.54 147
19811.87 136
19813.20 124
19814.53 132
19815.86 129
19817.19 135
19818.52 124
19819.85 135
19821.18 131
19822.51 157
19823.84 142
19825.17 146
19826.50 172
19827.83 132
19829.16 155
19830.49 151
19831.82 152
19833.15 145
19834.49 178
19835.82 165
19837.15 128
19838.48 116
19839.81 147
19841.14 132
19842.47 143
19843.80 126
19845.13 149
19846.46 148
19847.79 146
19849.12 155
19850.46 153
19851.79 174
19853.12 147
19854.45 140
19855.78 142
19857.11 140
19858.44 142
19859.77 138
19861.11 158
19862.44 119
19863.77 136
19865.10 149
19866.43 157
19867.76 155
19869.09 138
19870.43 138
19871.76 145
19873.09 139
19874.42 149
19875.75 146
19877.09 121
19878.42 126
19879.75 125
19881.08 149
19882.41 149
19883.75 154
19885.08 126
19886.41 152
19887.74 138
19889.08 126
19890.41 163
19891.74 153
19893.07 149
19894.41 136
19895.74 140
19897.07 149
19898.40 130
19899.74 136
19901.07 132
19902.40 144
19903.73 145
19905.07 158
19906.40 161
19907.73 146
19909.07 159
19910.40 143
19911.73 144
19913.07 127
19914.40 120
19915.73 126
19917.07 127
19918.40 142
19919.73 142
19921.07 156
19922.40 133
19923.73 135
19925.07 127
19926.40 134
19927.73 105
19929.07 146
19930.40 133
19931.74 142
19933.07 140
19934.40 162
19935.74 160
19937.07 164
19938.40 154
19939.74 157
19941.07 133
19942.41 146
19943.74 142
19945.08 146
19946.41 122
19947.74 119
19949.08 153
19950.41 157
19951.75 165
19953.08 132
19954.42 148
19955.75 148
19957.09 147
19958.42 139
19959.76 141
19961.09 156
19962.42 121
19963.76 132
19965.09 160
19966.43 168
19967.76 142
19969.10 139
19970.43 150
19971.77 170
19973.11 146
19974.44 159
19975.78 156
19977.11 159
19978.45 132
19979.78 138
19981.12 156
19982.45 157
19983.79 129
19985.12 146
19986.46 145
19987.80 153
19989.13 146
19990.47 139
19991.80 171
19993.14 143
19994.47 149
19995.81 134
19997.15 142
19998.48 139
19999.82 134
20001.15 162
20002.49 152
20003.83 127
20005.16 137
20006.50 161
20007.84 147
20009.17 128
20010.51 151
20011.85 137
20013.18 138
20014.52 158
20015.85 155
20017.19 149
20018.53 131
20019.87 159
20021.20 145
20022.54 143
20023.88 150
20025.21 142
20026.55 145
20027.89 140
20029.22 156
20030.56 148
20031.90 155
20033.24 131
20034.57 147
20035.91 122
20037.25 136
20038.58 136
20039.92 164
20041.26 151
20042.60 146
20043.93 132
20045.27 137
20046.61 147
20047.95 136
20049.29 139
20050.62 139
20051.96 132
20053.30 146
20054.64 147
20055.97 142
20057.31 130
20058.65 143
20059.99 147
20061.33 152
20062.66 152
20064.00 118
20065.34 143
20066.68 122
20068.02 124
20069.36 134
20070.70 125
20072.03 167
20073.37 133
20074.71 137
20076.05 136
20077.39 138
20078.73 135
20080.07 140
20081.40 131
20082.74 133
20084.08 143
20085.42 140
20086.76 133
20088.10 142
20089.44 138
20090.78 140
20092.12 139
20093.46 110
20094.80 147
20096.13 144
20097.47 127
20098.81 124
20100.15 153
20101.49 145
20102.83 119
20104.17 147
20105.51 140
20106.85 125
20108.19 148
20109.53 151
20110.87 129
20112.21 136
20113.55 123
20114.89 129
20116.23 143
20117.57 163
20118.91 129
20120.25 139
20121.59 134
20122.93 140
20124.27 142
