# Supplementary material for: MALDI-TOF MS typing enables the classification of brewing yeasts of the genus Saccharomyces to major beer styles
Source: PLoS One. 2017 Aug 9;12(8):e0181694. doi: 10.1371/journal.pone.0181694 (PMC5549903; doi:10.1371/journal.pone.0181694)
Supplement: S13 File — The directory includes 90 raw files and was zipped to “.zip”; the folder has three strains with 30 spectra per strain; S1 Text explains the raw files with an example and Table 1 represents the yeast strains used within the experiment. (ZIP) [file pone.0181694.s016.zip › 37-39/30634-341-OG-Alt-Alt-YPG-18h-E-E_2015-10-26__0_A1_1.dat]

1999.81 2877
2000.23 2762
2000.65 2885
2001.07 2906
2001.50 2920
2001.92 2731
2002.34 2913
2002.76 2796
2003.18 2605
2003.60 2504
2004.03 2466
2004.45 2531
2004.87 2650
2005.29 2500
2005.71 2555
2006.14 2594
2006.56 2548
2006.98 2554
2007.40 2611
2007.83 2651
2008.25 2575
2008.67 2666
2009.09 2752
2009.52 2600
2009.94 2746
2010.36 2602
2010.78 2550
2011.21 2600
2011.63 2550
2012.05 2605
2012.48 2515
2012.90 2434
2013.32 2406
2013.74 2335
2014.17 2416
2014.59 2549
2015.01 2409
2015.44 2435
2015.86 2368
2016.28 2452
2016.71 2235
2017.13 2372
2017.55 2489
2017.98 2303
2018.40 2466
2018.82 2570
2019.25 2422
2019.67 2471
2020.09 2587
2020.52 2560
2020.94 2454
2021.37 2498
2021.79 2630
2022.21 2646
2022.64 2496
2023.06 2579
2023.48 2491
2023.91 2356
2024.33 2460
2024.76 2384
2025.18 2528
2025.61 2320
2026.03 2254
2026.45 2348
2026.88 2363
2027.30 2412
2027.73 2637
2028.15 2423
2028.58 2384
2029.00 2449
2029.43 2377
2029.85 2385
2030.28 2516
2030.70 2567
2031.12 2461
2031.55 2369
2031.97 2474
2032.40 2424
2032.82 2295
2033.25 2450
2033.67 2504
2034.10 2406
2034.52 2396
2034.95 2524
2035.38 2501
2035.80 2554
2036.23 2566
2036.65 2752
2037.08 2667
2037.50 2568
2037.93 2586
2038.35 2579
2038.78 2526
2039.20 2643
2039.63 2756
2040.06 2754
2040.48 2859
2040.91 2722
2041.33 2808
2041.76 2790
2042.19 2678
2042.61 2536
2043.04 2516
2043.46 2617
2043.89 2654
2044.32 2562
2044.74 2496
2045.17 2564
2045.59 2447
2046.02 2398
2046.45 2389
2046.87 2455
2047.30 2667
2047.73 2540
2048.15 2541
2048.58 2539
2049.01 2512
2049.43 2420
2049.86 2312
2050.29 2466
2050.71 2601
2051.14 2489
2051.57 2340
2051.99 2450
2052.42 2642
2052.85 2573
2053.28 2317
2053.70 2382
2054.13 2487
2054.56 2415
2054.99 2439
2055.41 2330
2055.84 2411
2056.27 2466
2056.69 2462
2057.12 2668
2057.55 2473
2057.98 2512
2058.41 2618
2058.83 2445
2059.26 2367
2059.69 2436
2060.12 2446
2060.54 2493
2060.97 2444
2061.40 2510
2061.83 2463
2062.26 2562
2062.68 2470
2063.11 2522
2063.54 2677
2063.97 2582
2064.40 2683
2064.83 2921
2065.25 2647
2065.68 2735
2066.11 2945
2066.54 2896
2066.97 3094
2067.40 2872
2067.82 2866
2068.25 2807
2068.68 2597
2069.11 2658
2069.54 2515
2069.97 2514
2070.40 2559
2070.83 2468
2071.26 2596
2071.68 2536
2072.11 2477
2072.54 2673
2072.97 2581
2073.40 2425
2073.83 2532
2074.26 2417
2074.69 2522
2075.12 2433
2075.55 2574
2075.98 2665
2076.41 2445
2076.84 2563
2077.27 2617
2077.70 2549
2078.13 2793
2078.55 2699
2078.98 2798
2079.41 2708
2079.84 2685
2080.27 2845
2080.70 2889
2081.13 2805
2081.56 2913
2081.99 2921
2082.42 2807
2082.85 2784
2083.29 2790
2083.72 2713
2084.15 2660
2084.58 2550
2085.01 2536
2085.44 2555
2085.87 2695
2086.30 2599
2086.73 2569
2087.16 2808
2087.59 2446
2088.02 2478
2088.45 2371
2088.88 2320
2089.31 2346
2089.74 2434
2090.17 2354
2090.61 2476
2091.04 2542
2091.47 2430
2091.90 2456
2092.33 2487
2092.76 2564
2093.19 2533
2093.62 2484
2094.06 2515
2094.49 2554
2094.92 2434
2095.35 2511
2095.78 2406
2096.21 2500
2096.64 2509
2097.08 2418
2097.51 2429
2097.94 2380
2098.37 2406
2098.80 2342
2099.24 2342
2099.67 2384
2100.10 2426
2100.53 2301
2100.96 2264
2101.40 2378
2101.83 2340
2102.26 2329
2102.69 2353
2103.12 2298
2103.56 2402
2103.99 2424
2104.42 2420
2104.85 2361
2105.29 2285
2105.72 2289
2106.15 2290
2106.58 2407
2107.02 2557
2107.45 2426
2107.88 2323
2108.31 2432
2108.75 2560
2109.18 2481
2109.61 2507
2110.05 2459
2110.48 2405
2110.91 2493
2111.35 2403
2111.78 2456
2112.21 2342
2112.65 2385
2113.08 2452
2113.51 2306
2113.95 2391
2114.38 2380
2114.81 2224
2115.25 2333
2115.68 2388
2116.11 2353
2116.55 2303
2116.98 2006
2117.41 2142
2117.85 2228
2118.28 2192
2118.72 2305
2119.15 2231
2119.58 2255
2120.02 2260
2120.45 2350
2120.89 2416
2121.32 2432
2121.75 2474
2122.19 2541
2122.62 2387
2123.06 2239
2123.49 2258
2123.93 2283
2124.36 2324
2124.79 2362
2125.23 2454
2125.66 2275
2126.10 2358
2126.53 2463
2126.97 2467
2127.40 2416
2127.84 2453
2128.27 2306
2128.71 2269
2129.14 2396
2129.58 2376
2130.01 2414
2130.45 2564
2130.88 2577
2131.32 2504
2131.75 2315
2132.19 2220
2132.62 2263
2133.06 2506
2133.49 2514
2133.93 2518
2134.37 2438
2134.80 2524
2135.24 2551
2135.67 2565
2136.11 2670
2136.54 2428
2136.98 2552
2137.41 2675
2137.85 2484
2138.29 2676
2138.72 2655
2139.16 2424
2139.59 2519
2140.03 2512
2140.47 2570
2140.90 2473
2141.34 2312
2141.78 2349
2142.21 2465
2142.65 2311
2143.08 2310
2143.52 2293
2143.96 2364
2144.39 2392
2144.83 2418
2145.27 2286
2145.70 2217
2146.14 2307
2146.58 2193
2147.01 2303
2147.45 2333
2147.89 2261
2148.32 2492
2148.76 2347
2149.20 2307
2149.64 2471
2150.07 2565
2150.51 2670
2150.95 2611
2151.38 2518
2151.82 2612
2152.26 2544
2152.70 2561
2153.13 2456
2153.57 2595
2154.01 2693
2154.45 2616
2154.88 2550
2155.32 2445
2155.76 2450
2156.20 2414
2156.63 2361
2157.07 2216
2157.51 2274
2157.95 2339
2158.39 2340
2158.82 2419
2159.26 2338
2159.70 2305
2160.14 2358
2160.58 2325
2161.01 2566
2161.45 2482
2161.89 2409
2162.33 2409
2162.77 2387
2163.21 2472
2163.64 2332
2164.08 2430
2164.52 2585
2164.96 2434
2165.40 2303
2165.84 2499
2166.28 2490
2166.71 2535
2167.15 2299
2167.59 2417
2168.03 2507
2168.47 2481
2168.91 2552
2169.35 2627
2169.79 2622
2170.23 2591
2170.67 2695
2171.10 2642
2171.54 2786
2171.98 2589
2172.42 2638
2172.86 2657
2173.30 2835
2173.74 3032
2174.18 3074
2174.62 2946
2175.06 3177
2175.50 3019
2175.94 3034
2176.38 2827
2176.82 3017
2177.26 2953
2177.70 2867
2178.14 2781
2178.58 2737
2179.02 2861
2179.46 2588
2179.90 2696
2180.34 2788
2180.78 2585
2181.22 2479
2181.66 2474
2182.10 2522
2182.54 2375
2182.98 2464
2183.42 2596
2183.86 2606
2184.30 2549
2184.74 2396
2185.18 2330
2185.62 2427
2186.06 2428
2186.51 2461
2186.95 2550
2187.39 2722
2187.83 2558
2188.27 2598
2188.71 2628
2189.15 2658
2189.59 2548
2190.03 2570
2190.47 2592
2190.92 2615
2191.36 2561
2191.80 2454
2192.24 2679
2192.68 2723
2193.12 2652
2193.56 2576
2194.01 2631
2194.45 2653
2194.89 2747
2195.33 2609
2195.77 2669
2196.21 2760
2196.66 2705
2197.10 2655
2197.54 2604
2197.98 2747
2198.42 2772
2198.87 2734
2199.31 2631
2199.75 2563
2200.19 2649
2200.63 2556
2201.08 2277
2201.52 2365
2201.96 2467
2202.40 2475
2202.85 2612
2203.29 2707
2203.73 2607
2204.17 2549
2204.62 2450
2205.06 2555
2205.50 2473
2205.94 2326
2206.39 2494
2206.83 2552
2207.27 2566
2207.71 2541
2208.16 2697
2208.60 2469
2209.04 2499
2209.49 2579
2209.93 2501
2210.37 2396
2210.82 2559
2211.26 2682
2211.70 2630
2212.15 2642
2212.59 2593
2213.03 2457
2213.48 2589
2213.92 2668
2214.36 2751
2214.81 2664
2215.25 2668
2215.69 2694
2216.14 2496
2216.58 2619
2217.03 2489
2217.47 2396
2217.91 2524
2218.36 2398
2218.80 2475
2219.25 2335
2219.69 2311
2220.13 2396
2220.58 2319
2221.02 2401
2221.47 2351
2221.91 2314
2222.36 2357
2222.80 2373
2223.24 2531
2223.69 2605
2224.13 2399
2224.58 2515
2225.02 2512
2225.47 2483
2225.91 2556
2226.36 2528
2226.80 2538
2227.25 2561
2227.69 2552
2228.14 2535
2228.58 2546
2229.03 2452
2229.47 2509
2229.92 2588
2230.36 2538
2230.81 2516
2231.25 2608
2231.70 2577
2232.14 2499
2232.59 2487
2233.03 2752
2233.48 2627
2233.93 2445
2234.37 2413
2234.82 2579
2235.26 2618
2235.71 2753
2236.15 2626
2236.60 2643
2237.05 2540
2237.49 2548
2237.94 2642
2238.38 2711
2238.83 2677
2239.28 2562
2239.72 2662
2240.17 2433
2240.61 2507
2241.06 2488
2241.51 2558
2241.95 2451
2242.40 2361
2242.85 2309
2243.29 2363
2243.74 2316
2244.19 2345
2244.63 2311
2245.08 2224
2245.52 2290
2245.97 2293
2246.42 2266
2246.87 2278
2247.31 2335
2247.76 2266
2248.21 2360
2248.65 2407
2249.10 2248
2249.55 2312
2249.99 2258
2250.44 2160
2250.89 2239
2251.34 2386
2251.78 2356
2252.23 2289
2252.68 2308
2253.13 2444
2253.57 2403
2254.02 2279
2254.47 2374
2254.92 2350
2255.36 2277
2255.81 2217
2256.26 2185
2256.71 2217
2257.15 2295
2257.60 2234
2258.05 2202
2258.50 2247
2258.95 2280
2259.39 2454
2259.84 2462
2260.29 2245
2260.74 2290
2261.19 2500
2261.64 2436
2262.08 2403
2262.53 2450
2262.98 2573
2263.43 2670
2263.88 2648
2264.33 2611
2264.77 2682
2265.22 2731
2265.67 2766
2266.12 2697
2266.57 2720
2267.02 2571
2267.47 2535
2267.92 2495
2268.37 2616
2268.81 2456
2269.26 2583
2269.71 2594
2270.16 2562
2270.61 2682
2271.06 2815
2271.51 2593
2271.96 2503
2272.41 2592
2272.86 2489
2273.31 2466
2273.76 2675
2274.21 2527
2274.66 2500
2275.11 2435
2275.55 2462
2276.00 2403
2276.45 2547
2276.90 2445
2277.35 2522
2277.80 2397
2278.25 2322
2278.70 2420
2279.15 2373
2279.60 2374
2280.05 2524
2280.50 2582
2280.95 2639
2281.40 2708
2281.85 2638
2282.31 2406
2282.76 2339
2283.21 2463
2283.66 2523
2284.11 2485
2284.56 2480
2285.01 2484
2285.46 2363
2285.91 2508
2286.36 2627
2286.81 2558
2287.26 2646
2287.71 2506
2288.16 2583
2288.61 2863
2289.07 3008
2289.52 3090
2289.97 3269
2290.42 3539
2290.87 3612
2291.32 3631
2291.77 3778
2292.22 3556
2292.68 3751
2293.13 3731
2293.58 3631
2294.03 3253
2294.48 3305
2294.93 3354
2295.38 3168
2295.84 3138
2296.29 3077
2296.74 2968
2297.19 2954
2297.64 2987
2298.10 2893
2298.55 2676
2299.00 2697
2299.45 2816
2299.90 2697
2300.36 2484
2300.81 2347
2301.26 2406
2301.71 2378
2302.16 2350
2302.62 2505
2303.07 2414
2303.52 2393
2303.97 2346
2304.43 2415
2304.88 2409
2305.33 2367
2305.78 2459
2306.24 2599
2306.69 2397
2307.14 2431
2307.60 2623
2308.05 2557
2308.50 2677
2308.95 2694
2309.41 2616
2309.86 2712
2310.31 2881
2310.77 2805
2311.22 2973
2311.67 2952
2312.13 2915
2312.58 2892
2313.03 2853
2313.49 2803
2313.94 2792
2314.39 2635
2314.85 2416
2315.30 2381
2315.75 2478
2316.21 2527
2316.66 2477
2317.11 2548
2317.57 2693
2318.02 2714
2318.48 2770
2318.93 2671
2319.38 2555
2319.84 2678
2320.29 2778
2320.75 2651
2321.20 2608
2321.66 2641
2322.11 2665
2322.56 2755
2323.02 2570
2323.47 2511
2323.93 2545
2324.38 2613
2324.84 2499
2325.29 2724
2325.74 2668
2326.20 2843
2326.65 2721
2327.11 2799
2327.56 2592
2328.02 2742
2328.47 2729
2328.93 2746
2329.38 2594
2329.84 2761
2330.29 2875
2330.75 2876
2331.20 2763
2331.66 2897
2332.11 2758
2332.57 2800
2333.02 2718
2333.48 2682
2333.94 2523
2334.39 2532
2334.85 2476
2335.30 2657
2335.76 2594
2336.21 2561
2336.67 2625
2337.12 2598
2337.58 2441
2338.04 2583
2338.49 2655
2338.95 2544
2339.40 2684
2339.86 2638
2340.32 2659
2340.77 2457
2341.23 2671
2341.68 2864
2342.14 2827
2342.60 2675
2343.05 2683
2343.51 2592
2343.97 2715
2344.42 2596
2344.88 2602
2345.34 2796
2345.79 2674
2346.25 2642
2346.71 2815
2347.16 2754
2347.62 2605
2348.08 2609
2348.53 2636
2348.99 2591
2349.45 2584
2349.90 2717
2350.36 2631
2350.82 2640
2351.27 2571
2351.73 2595
2352.19 2531
2352.65 2634
2353.10 2685
2353.56 2720
2354.02 2602
2354.48 2391
2354.93 2535
2355.39 2443
2355.85 2443
2356.31 2332
2356.76 2527
2357.22 2432
2357.68 2385
2358.14 2480
2358.59 2612
2359.05 2527
2359.51 2571
2359.97 2611
2360.43 2652
2360.88 2496
2361.34 2490
2361.80 2653
2362.26 2559
2362.72 2464
2363.17 2484
2363.63 2303
2364.09 2340
2364.55 2453
2365.01 2420
2365.47 2477
2365.92 2393
2366.38 2419
2366.84 2502
2367.30 2562
2367.76 2555
2368.22 2487
2368.68 2611
2369.14 2568
2369.59 2385
2370.05 2617
2370.51 2682
2370.97 2535
2371.43 2541
2371.89 2502
2372.35 2464
2372.81 2400
2373.27 2415
2373.73 2365
2374.19 2294
2374.65 2478
2375.10 2335
2375.56 2393
2376.02 2354
2376.48 2434
2376.94 2368
2377.40 2514
2377.86 2381
2378.32 2522
2378.78 2380
2379.24 2351
2379.70 2517
2380.16 2481
2380.62 2389
2381.08 2486
2381.54 2429
2382.00 2478
2382.46 2579
2382.92 2573
2383.38 2489
2383.84 2502
2384.30 2408
2384.76 2408
2385.22 2549
2385.68 2472
2386.14 2549
2386.60 2509
2387.07 2508
2387.53 2463
2387.99 2345
2388.45 2442
2388.91 2330
2389.37 2406
2389.83 2533
2390.29 2462
2390.75 2604
2391.21 2800
2391.67 2613
2392.13 2596
2392.60 2492
2393.06 2627
2393.52 2600
2393.98 2337
2394.44 2237
2394.90 2412
2395.36 2308
2395.82 2286
2396.29 2334
2396.75 2304
2397.21 2409
2397.67 2334
2398.13 2363
2398.59 2388
2399.06 2409
2399.52 2366
2399.98 2493
2400.44 2301
2400.90 2356
2401.37 2260
2401.83 2375
2402.29 2253
2402.75 2153
2403.21 2257
2403.68 2161
2404.14 2257
2404.60 2240
2405.06 2213
2405.52 2257
2405.99 2336
2406.45 2244
2406.91 2286
2407.37 2316
2407.84 2466
2408.30 2393
2408.76 2338
2409.22 2269
2409.69 2196
2410.15 2443
2410.61 2359
2411.08 2266
2411.54 2208
2412.00 2205
2412.47 2176
2412.93 2117
2413.39 2290
2413.85 2272
2414.32 2428
2414.78 2440
2415.24 2398
2415.71 2530
2416.17 2611
2416.63 2828
2417.10 2827
2417.56 2831
2418.02 2982
2418.49 2985
2418.95 2966
2419.42 3316
2419.88 3253
2420.34 3083
2420.81 3078
2421.27 3160
2421.73 3012
2422.20 2901
2422.66 2830
2423.13 2977
2423.59 2749
2424.06 2707
2424.52 2642
2424.98 2807
2425.45 2721
2425.91 2495
2426.38 2339
2426.84 2377
2427.31 2445
2427.77 2480
2428.23 2384
2428.70 2409
2429.16 2440
2429.63 2500
2430.09 2413
2430.56 2557
2431.02 2465
2431.49 2443
2431.95 2431
2432.42 2472
2432.88 2638
2433.35 2595
2433.81 2644
2434.28 2652
2434.74 2659
2435.21 2574
2435.67 2559
2436.14 2705
2436.60 2567
2437.07 2556
2437.53 2482
2438.00 2512
2438.47 2697
2438.93 2823
2439.40 2777
2439.86 2709
2440.33 2843
2440.79 2925
2441.26 2759
2441.73 2764
2442.19 2714
2442.66 2787
2443.12 2649
2443.59 2537
2444.05 2622
2444.52 2643
2444.99 2649
2445.45 2598
2445.92 2472
2446.39 2494
2446.85 2284
2447.32 2278
2447.78 2371
2448.25 2312
2448.72 2181
2449.18 2247
2449.65 2277
2450.12 2216
2450.58 2221
2451.05 2201
2451.52 2254
2451.98 2300
2452.45 2315
2452.92 2285
2453.39 2311
2453.85 2392
2454.32 2486
2454.79 2600
2455.25 2459
2455.72 2391
2456.19 2399
2456.65 2485
2457.12 2313
2457.59 2401
2458.06 2363
2458.52 2420
2458.99 2395
2459.46 2398
2459.93 2382
2460.39 2342
2460.86 2333
2461.33 2211
2461.80 2334
2462.27 2307
2462.73 2268
2463.20 2292
2463.67 2309
2464.14 2445
2464.60 2315
2465.07 2249
2465.54 2299
2466.01 2277
2466.48 2269
2466.95 2355
2467.41 2438
2467.88 2373
2468.35 2291
2468.82 2233
2469.29 2446
2469.76 2496
2470.22 2350
2470.69 2329
2471.16 2473
2471.63 2341
2472.10 2236
2472.57 2180
2473.04 2167
2473.51 2128
2473.97 2102
2474.44 2251
2474.91 2307
2475.38 2312
2475.85 2177
2476.32 2305
2476.79 2270
2477.26 2262
2477.73 2209
2478.20 2257
2478.67 2372
2479.13 2564
2479.60 2529
2480.07 2590
2480.54 2701
2481.01 2717
2481.48 2662
2481.95 2656
2482.42 2764
2482.89 2590
2483.36 2535
2483.83 2476
2484.30 2551
2484.77 2527
2485.24 2467
2485.71 2479
2486.18 2369
2486.65 2325
2487.12 2276
2487.59 2308
2488.06 2391
2488.53 2479
2489.00 2449
2489.47 2466
2489.94 2441
2490.41 2402
2490.88 2411
2491.35 2321
2491.83 2406
2492.30 2478
2492.77 2542
2493.24 2450
2493.71 2531
2494.18 2487
2494.65 2531
2495.12 2527
2495.59 2458
2496.06 2526
2496.53 2642
2497.00 2612
2497.48 2597
2497.95 2458
2498.42 2480
2498.89 2478
2499.36 2261
2499.83 2372
2500.30 2411
2500.77 2320
2501.25 2280
2501.72 2355
2502.19 2182
2502.66 2195
2503.13 2125
2503.60 2175
2504.08 2220
2504.55 2109
2505.02 2184
2505.49 2313
2505.96 2342
2506.44 2366
2506.91 2309
2507.38 2622
2507.85 2661
2508.32 2563
2508.80 2468
2509.27 2583
2509.74 2734
2510.21 2592
2510.68 2624
2511.16 2638
2511.63 2661
2512.10 2533
2512.57 2472
2513.05 2534
2513.52 2415
2513.99 2461
2514.47 2498
2514.94 2301
2515.41 2302
2515.88 2366
2516.36 2305
2516.83 2276
2517.30 2370
2517.78 2396
2518.25 2421
2518.72 2409
2519.19 2283
2519.67 2250
2520.14 2276
2520.61 2377
2521.09 2377
2521.56 2318
2522.03 2393
2522.51 2250
2522.98 2339
2523.46 2262
2523.93 2284
2524.40 2251
2524.88 2136
2525.35 2287
2525.82 2277
2526.30 2233
2526.77 2244
2527.25 2230
2527.72 2420
2528.19 2398
2528.67 2408
2529.14 2367
2529.62 2410
2530.09 2254
2530.56 2197
2531.04 2306
2531.51 2240
2531.99 2293
2532.46 2427
2532.94 2461
2533.41 2360
2533.89 2423
2534.36 2522
2534.83 2413
2535.31 2384
2535.78 2358
2536.26 2397
2536.73 2466
2537.21 2276
2537.68 2324
2538.16 2479
2538.63 2221
2539.11 2270
2539.58 2533
2540.06 2407
2540.53 2340
2541.01 2403
2541.48 2463
2541.96 2510
2542.43 2683
2542.91 2688
2543.39 2525
2543.86 2360
2544.34 2375
2544.81 2419
2545.29 2537
2545.76 2633
2546.24 2557
2546.71 2793
2547.19 2752
2547.67 2718
2548.14 2687
2548.62 2910
2549.09 2933
2549.57 2780
2550.05 2832
2550.52 2862
2551.00 2873
2551.47 2775
2551.95 2781
2552.43 2674
2552.90 2746
2553.38 2620
2553.86 2749
2554.33 2719
2554.81 2615
2555.29 2683
2555.76 2885
2556.24 2888
2556.72 2755
2557.19 2736
2557.67 2768
2558.15 2642
2558.62 2521
2559.10 2620
2559.58 2531
2560.05 2402
2560.53 2361
2561.01 2258
2561.48 2322
2561.96 2246
2562.44 2273
2562.92 2408
2563.39 2306
2563.87 2191
2564.35 2298
2564.83 2302
2565.30 2302
2565.78 2170
2566.26 2184
2566.74 2260
2567.21 2281
2567.69 2269
2568.17 2287
2568.65 2246
2569.12 2278
2569.60 2218
2570.08 2235
2570.56 2163
2571.04 2346
2571.51 2285
2571.99 2315
2572.47 2279
2572.95 2228
2573.43 2187
2573.91 2148
2574.38 2287
2574.86 2217
2575.34 2306
2575.82 2293
2576.30 2196
2576.78 2268
2577.25 2269
2577.73 2308
2578.21 2285
2578.69 2290
2579.17 2267
2579.65 2252
2580.13 2200
2580.61 2188
2581.09 2295
2581.56 2230
2582.04 2288
2582.52 2275
2583.00 2231
2583.48 2314
2583.96 2201
2584.44 2259
2584.92 2258
2585.40 2298
2585.88 2227
2586.36 2231
2586.84 2131
2587.32 2221
2587.79 2256
2588.27 2243
2588.75 2126
2589.23 2045
2589.71 2156
2590.19 2205
2590.67 2075
2591.15 2265
2591.63 2290
2592.11 2253
2592.59 2222
2593.07 2488
2593.55 2423
2594.03 2353
2594.51 2356
2594.99 2428
2595.47 2297
2595.95 2213
2596.43 2305
2596.92 2356
2597.40 2372
2597.88 2361
2598.36 2399
2598.84 2209
2599.32 2063
2599.80 2215
2600.28 2291
2600.76 2249
2601.24 2112
2601.72 2127
2602.20 2286
2602.68 2240
2603.16 2081
2603.65 2223
2604.13 2313
2604.61 2186
2605.09 1959
2605.57 2046
2606.05 2164
2606.53 2288
2607.01 2248
2607.50 2279
2607.98 2365
2608.46 2479
2608.94 2496
2609.42 2545
2609.90 2614
2610.38 2466
2610.87 2386
2611.35 2368
2611.83 2421
2612.31 2427
2612.79 2398
2613.28 2348
2613.76 2280
2614.24 2383
2614.72 2266
2615.20 2229
2615.69 2301
2616.17 2332
2616.65 2241
2617.13 2309
2617.62 2314
2618.10 2307
2618.58 2337
2619.06 2399
2619.54 2333
2620.03 2401
2620.51 2472
2620.99 2417
2621.48 2236
2621.96 2205
2622.44 2348
2622.92 2288
2623.41 2219
2623.89 2245
2624.37 2117
2624.86 2087
2625.34 2080
2625.82 2073
2626.30 2194
2626.79 2315
2627.27 2157
2627.75 2292
2628.24 2221
2628.72 1985
2629.20 2160
2629.69 2163
2630.17 2077
2630.65 2196
2631.14 2333
2631.62 2217
2632.11 2251
2632.59 2206
2633.07 2287
2633.56 2186
2634.04 2171
2634.52 2126
2635.01 2163
2635.49 2137
2635.98 2144
2636.46 2052
2636.94 2165
2637.43 2254
2637.91 2189
2638.40 2210
2638.88 2166
2639.37 2328
2639.85 2184
2640.33 2171
2640.82 2319
2641.30 2483
2641.79 2450
2642.27 2322
2642.76 2382
2643.24 2215
2643.73 2151
2644.21 2209
2644.70 2186
2645.18 2175
2645.67 2254
2646.15 2343
2646.64 2264
2647.12 2275
2647.61 2264
2648.09 2082
2648.58 2107
2649.06 2042
2649.55 2223
2650.03 2113
2650.52 2158
2651.00 2281
2651.49 2269
2651.97 2224
2652.46 2182
2652.95 2321
2653.43 2158
2653.92 2268
2654.40 2063
2654.89 2315
2655.37 2295
2655.86 2267
2656.35 2337
2656.83 2349
2657.32 2325
2657.80 2352
2658.29 2390
2658.78 2361
2659.26 2362
2659.75 2286
2660.23 2155
2660.72 2179
2661.21 2180
2661.69 2142
2662.18 2072
2662.67 2187
2663.15 2256
2663.64 2378
2664.13 2354
2664.61 2286
2665.10 2298
2665.59 2186
2666.07 2201
2666.56 1974
2667.05 2153
2667.53 2236
2668.02 2213
2668.51 2213
2668.99 2221
2669.48 2077
2669.97 2139
2670.46 2111
2670.94 2211
2671.43 2224
2671.92 2306
2672.40 2327
2672.89 2258
2673.38 2357
2673.87 2539
2674.35 2620
2674.84 2623
2675.33 2611
2675.82 2649
2676.31 2563
2676.79 2684
2677.28 2641
2677.77 2596
2678.26 2665
2678.74 2581
2679.23 2455
2679.72 2489
2680.21 2433
2680.70 2567
2681.18 2599
2681.67 2594
2682.16 2532
2682.65 2460
2683.14 2348
2683.63 2333
2684.11 2388
2684.60 2547
2685.09 2545
2685.58 2487
2686.07 2365
2686.56 2378
2687.05 2185
2687.53 2360
2688.02 2316
2688.51 2390
2689.00 2349
2689.49 2306
2689.98 2291
2690.47 2208
2690.96 2313
2691.45 2206
2691.94 2310
2692.42 2211
2692.91 2314
2693.40 2326
2693.89 2098
2694.38 2131
2694.87 2228
2695.36 2114
2695.85 2067
2696.34 2209
2696.83 2174
2697.32 2145
2697.81 2172
2698.30 2250
2698.79 2339
2699.28 2245
2699.77 2317
2700.26 2334
2700.75 2317
2701.24 2374
2701.73 2433
2702.22 2412
2702.71 2306
2703.20 2407
2703.69 2341
2704.18 2313
2704.67 2367
2705.16 2408
2705.65 2188
2706.14 2215
2706.63 2219
2707.12 2291
2707.61 2318
2708.10 2128
2708.59 2231
2709.08 2070
2709.57 2071
2710.06 1997
2710.56 2239
2711.05 2244
2711.54 2202
2712.03 2188
2712.52 2252
2713.01 2228
2713.50 2041
2713.99 2001
2714.48 2084
2714.98 2149
2715.47 2147
2715.96 2108
2716.45 1972
2716.94 1999
2717.43 2076
2717.92 1998
2718.42 2148
2718.91 2166
2719.40 2018
2719.89 2077
2720.38 2179
2720.87 2123
2721.37 2163
2721.86 2297
2722.35 2296
2722.84 2262
2723.33 2199
2723.82 2214
2724.32 2182
2724.81 2181
2725.30 2243
2725.79 2117
2726.29 2075
2726.78 2106
2727.27 2014
2727.76 2181
2728.26 2027
2728.75 2089
2729.24 2259
2729.73 2129
2730.23 2206
2730.72 2158
2731.21 2202
2731.70 2207
2732.20 2139
2732.69 2018
2733.18 2053
2733.67 2094
2734.17 2048
2734.66 2058
2735.15 1991
2735.65 2112
2736.14 2246
2736.63 2099
2737.13 2092
2737.62 2215
2738.11 2189
2738.61 2106
2739.10 2084
2739.59 2091
2740.09 2110
2740.58 2121
2741.07 2049
2741.57 2058
2742.06 2002
2742.55 1954
2743.05 2034
2743.54 2040
2744.04 2007
2744.53 2005
2745.02 2135
2745.52 2086
2746.01 2098
2746.51 2229
2747.00 2105
2747.49 2092
2747.99 2167
2748.48 2068
2748.98 2157
2749.47 2132
2749.97 2155
2750.46 2111
2750.96 2116
2751.45 2049
2751.94 2109
2752.44 2025
2752.93 2179
2753.43 2087
2753.92 2035
2754.42 2198
2754.91 2133
2755.41 2189
2755.90 2257
2756.40 2135
2756.89 2059
2757.39 2104
2757.88 2008
2758.38 2185
2758.87 2198
2759.37 2106
2759.86 2008
2760.36 2010
2760.85 2115
2761.35 2188
2761.84 2046
2762.34 2145
2762.84 2082
2763.33 1945
2763.83 2049
2764.32 2051
2764.82 2065
2765.31 2124
2765.81 2067
2766.31 2106
2766.80 2089
2767.30 2241
2767.79 2193
2768.29 2244
2768.79 2192
2769.28 1975
2769.78 2095
2770.27 2134
2770.77 2136
2771.27 2291
2771.76 2273
2772.26 2269
2772.76 2254
2773.25 2341
2773.75 2266
2774.25 2299
2774.74 2292
2775.24 2357
2775.74 2344
2776.23 2464
2776.73 2412
2777.23 2406
2777.72 2359
2778.22 2288
2778.72 2424
2779.21 2248
2779.71 2334
2780.21 2300
2780.71 2231
2781.20 2254
2781.70 2422
2782.20 2396
2782.69 2199
2783.19 2252
2783.69 2305
2784.19 2158
2784.68 2275
2785.18 2190
2785.68 2255
2786.18 2192
2786.67 2163
2787.17 2257
2787.67 2168
2788.17 2128
2788.67 2036
2789.16 2094
2789.66 2145
2790.16 2125
2790.66 2055
2791.16 2109
2791.65 2130
2792.15 2023
2792.65 2117
2793.15 2125
2793.65 2109
2794.14 2178
2794.64 2158
2795.14 2268
2795.64 2263
2796.14 2435
2796.64 2426
2797.14 2436
2797.63 2617
2798.13 2478
2798.63 2602
2799.13 2813
2799.63 2801
2800.13 2681
2800.63 2571
2801.13 2373
2801.63 2443
2802.12 2299
2802.62 2378
2803.12 2361
2803.62 2468
2804.12 2393
2804.62 2389
2805.12 2452
2805.62 2469
2806.12 2722
2806.62 2753
2807.12 2848
2807.62 2973
2808.12 3098
2808.62 3202
2809.12 3212
2809.62 3247
2810.12 3170
2810.62 3119
2811.12 2883
2811.61 2919
2812.11 2838
2812.61 2694
2813.11 2607
2813.62 2375
2814.12 2392
2814.62 2351
2815.12 2292
2815.62 2357
2816.12 2227
2816.62 2359
2817.12 2281
2817.62 2243
2818.12 2321
2818.62 2307
2819.12 2207
2819.62 2312
2820.12 2344
2820.62 2362
2821.12 2456
2821.62 2452
2822.12 2530
2822.62 2452
2823.13 2370
2823.63 2366
2824.13 2224
2824.63 2371
2825.13 2333
2825.63 2337
2826.13 2271
2826.63 2248
2827.13 2307
2827.64 2437
2828.14 2251
2828.64 2224
2829.14 2314
2829.64 2342
2830.14 2241
2830.64 2201
2831.15 2191
2831.65 2316
2832.15 2269
2832.65 2248
2833.15 2225
2833.65 2103
2834.16 2072
2834.66 2161
2835.16 2104
2835.66 2075
2836.16 2127
2836.67 2218
2837.17 2261
2837.67 2353
2838.17 2191
2838.68 2099
2839.18 2111
2839.68 2317
2840.18 2361
2840.69 2159
2841.19 2264
2841.69 2350
2842.19 2311
2842.70 2194
2843.20 2329
2843.70 2283
2844.20 2355
2844.71 2355
2845.21 2395
2845.71 2367
2846.22 2372
2846.72 2457
2847.22 2428
2847.73 2360
2848.23 2339
2848.73 2487
2849.23 2449
2849.74 2389
2850.24 2436
2850.74 2358
2851.25 2260
2851.75 2320
2852.26 2331
2852.76 2216
2853.26 2155
2853.77 2229
2854.27 2272
2854.77 2176
2855.28 2197
2855.78 2181
2856.28 2193
2856.79 2133
2857.29 2296
2857.80 2297
2858.30 2325
2858.80 2311
2859.31 2226
2859.81 2313
2860.32 2418
2860.82 2339
2861.33 2322
2861.83 1990
2862.33 1992
2862.84 2207
2863.34 2238
2863.85 2180
2864.35 2122
2864.86 2058
2865.36 1981
2865.87 1984
2866.37 2048
2866.88 2083
2867.38 2008
2867.89 2025
2868.39 2020
2868.90 2165
2869.40 2181
2869.91 2087
2870.41 2094
2870.92 2143
2871.42 2122
2871.93 2187
2872.43 2294
2872.94 2257
2873.44 2210
2873.95 2103
2874.45 2246
2874.96 2303
2875.46 2174
2875.97 2137
2876.48 2148
2876.98 2227
2877.49 2221
2877.99 2253
2878.50 2218
2879.00 2344
2879.51 2154
2880.02 2313
2880.52 2424
2881.03 2445
2881.53 2333
2882.04 2418
2882.55 2350
2883.05 2554
2883.56 2482
2884.07 2546
2884.57 2749
2885.08 2838
2885.59 2652
2886.09 2667
2886.60 2797
2887.10 2963
2887.61 2816
2888.12 2938
2888.62 3000
2889.13 2992
2889.64 2988
2890.15 2967
2890.65 3047
2891.16 2872
2891.67 2724
2892.17 2627
2892.68 2531
2893.19 2628
2893.69 2651
2894.20 2668
2894.71 2554
2895.22 2585
2895.72 2900
2896.23 2763
2896.74 2680
2897.25 2708
2897.75 2680
2898.26 2823
2898.77 2735
2899.28 2766
2899.78 2716
2900.29 2745
2900.80 2855
2901.31 2680
2901.81 2729
2902.32 2728
2902.83 2926
2903.34 2736
2903.85 2721
2904.35 2628
2904.86 2646
2905.37 2680
2905.88 2517
2906.39 2445
2906.90 2452
2907.40 2539
2907.91 2336
2908.42 2394
2908.93 2261
2909.44 2357
2909.95 2293
2910.46 2064
2910.96 2118
2911.47 2257
2911.98 2168
2912.49 2259
2913.00 2213
2913.51 2277
2914.02 2351
2914.53 2308
2915.04 2297
2915.54 2318
2916.05 2389
2916.56 2388
2917.07 2358
2917.58 2243
2918.09 2218
2918.60 2190
2919.11 2135
2919.62 2125
2920.13 2263
2920.64 2333
2921.15 2296
2921.66 2262
2922.17 2350
2922.68 2328
2923.19 2398
2923.70 2417
2924.21 2509
2924.72 2458
2925.23 2544
2925.74 2734
2926.25 2631
2926.76 2524
2927.27 2680
2927.78 2710
2928.29 2653
2928.80 2616
2929.31 2496
2929.82 2547
2930.33 2314
2930.84 2323
2931.35 2261
2931.86 2256
2932.37 2222
2932.88 2237
2933.39 2334
2933.90 2321
2934.41 2290
2934.92 2201
2935.43 2192
2935.94 2351
2936.45 2332
2936.97 2314
2937.48 2287
2937.99 2328
2938.50 2259
2939.01 2391
2939.52 2366
2940.03 2385
2940.54 2235
2941.05 2162
2941.57 2205
2942.08 2286
2942.59 2374
2943.10 2255
2943.61 2342
2944.12 2408
2944.63 2514
2945.15 2575
2945.66 2765
2946.17 2988
2946.68 3056
2947.19 3082
2947.71 3121
2948.22 3028
2948.73 2913
2949.24 2881
2949.75 2766
2950.27 2662
2950.78 2602
2951.29 2547
2951.80 2364
2952.31 2338
2952.83 2207
2953.34 2181
2953.85 2138
2954.36 2092
2954.88 2195
2955.39 2065
2955.90 2021
2956.41 2136
2956.93 2185
2957.44 2258
2957.95 2289
2958.47 2322
2958.98 2225
2959.49 2313
2960.00 2221
2960.52 2239
2961.03 2380
2961.54 2361
2962.06 2436
2962.57 2575
2963.08 2531
2963.60 2361
2964.11 2503
2964.62 2562
2965.14 2412
2965.65 2376
2966.16 2425
2966.68 2432
2967.19 2345
2967.70 2288
2968.22 2258
2968.73 2304
2969.24 2182
2969.76 2185
2970.27 2309
2970.79 2273
2971.30 2204
2971.81 2268
2972.33 2256
2972.84 2294
2973.36 2255
2973.87 2252
2974.38 2289
2974.90 2366
2975.41 2229
2975.93 2195
2976.44 2347
2976.96 2272
2977.47 2311
2977.99 2166
2978.50 2285
2979.01 2183
2979.53 2234
2980.04 2253
2980.56 2237
2981.07 2383
2981.59 2347
2982.10 2270
2982.62 2263
2983.13 2395
2983.65 2506
2984.16 2664
2984.68 2502
2985.19 2478
2985.71 2486
2986.22 2734
2986.74 2681
2987.25 2570
2987.77 2654
2988.28 2595
2988.80 2658
2989.32 2517
2989.83 2712
2990.35 2919
2990.86 2795
2991.38 2757
2991.89 2785
2992.41 2845
2992.92 2788
2993.44 2760
2993.96 2745
2994.47 2881
2994.99 2941
2995.50 3089
2996.02 3161
2996.54 3073
2997.05 3064
2997.57 3227
2998.09 3352
2998.60 3326
2999.12 3332
2999.63 3056
3000.15 2959
3000.67 3218
3001.18 3461
3001.70 3424
3002.22 3775
3002.73 3855
3003.25 4456
3003.77 4852
3004.28 4773
3004.80 5284
3005.32 5923
3005.83 6009
3006.35 6279
3006.87 5936
3007.39 5880
3007.90 5952
3008.42 5248
3008.94 4478
3009.45 3978
3009.97 3666
3010.49 3410
3011.01 3295
3011.52 3038
3012.04 2788
3012.56 2714
3013.08 2727
3013.59 2639
3014.11 2565
3014.63 2639
3015.15 2717
3015.66 2805
3016.18 2802
3016.70 2907
3017.22 2712
3017.74 2823
3018.25 2810
3018.77 2745
3019.29 2670
3019.81 2658
3020.33 2618
3020.84 2681
3021.36 2579
3021.88 2829
3022.40 2787
3022.92 2862
3023.44 2888
3023.95 2857
3024.47 2893
3024.99 2783
3025.51 2991
3026.03 3049
3026.55 2742
3027.07 2874
3027.58 2786
3028.10 2666
3028.62 2552
3029.14 2530
3029.66 2562
3030.18 2512
3030.70 2472
3031.22 2462
3031.74 2464
3032.26 2500
3032.77 2504
3033.29 2457
3033.81 2359
3034.33 2474
3034.85 2541
3035.37 2462
3035.89 2455
3036.41 2529
3036.93 2572
3037.45 2342
3037.97 2434
3038.49 2358
3039.01 2388
3039.53 2288
3040.05 2268
3040.57 2164
3041.09 2154
3041.61 2280
3042.13 2297
3042.65 2410
3043.17 2465
3043.69 2206
3044.21 2251
3044.73 2407
3045.25 2375
3045.77 2268
3046.29 2349
3046.81 2376
3047.33 2445
3047.85 2352
3048.37 2451
3048.89 2443
3049.41 2387
3049.93 2373
3050.45 2286
3050.98 2281
3051.50 2185
3052.02 2258
3052.54 2216
3053.06 2104
3053.58 2258
3054.10 2256
3054.62 2264
3055.14 2196
3055.66 2252
3056.19 2231
3056.71 2199
3057.23 2268
3057.75 2224
3058.27 2209
3058.79 2338
3059.31 2303
3059.84 2238
3060.36 2103
3060.88 2127
3061.40 2186
3061.92 2304
3062.44 2179
3062.97 2298
3063.49 2363
3064.01 2343
3064.53 2306
3065.05 2165
3065.58 2251
3066.10 2373
3066.62 2353
3067.14 2481
3067.66 2500
3068.19 2585
3068.71 2421
3069.23 2378
3069.75 2313
3070.28 2331
3070.80 2500
3071.32 2483
3071.84 2452
3072.37 2345
3072.89 2340
3073.41 2275
3073.93 2405
3074.46 2475
3074.98 2527
3075.50 2411
3076.03 2339
3076.55 2218
3077.07 2339
3077.59 2479
3078.12 2433
3078.64 2513
3079.16 2503
3079.69 2557
3080.21 2515
3080.73 2627
3081.26 2622
3081.78 2576
3082.30 2715
3082.83 2818
3083.35 2774
3083.87 2803
3084.40 2861
3084.92 2927
3085.45 2854
3085.97 2845
3086.49 2910
3087.02 2829
3087.54 2592
3088.06 2655
3088.59 2717
3089.11 2599
3089.64 2697
3090.16 2519
3090.68 2647
3091.21 2662
3091.73 2616
3092.26 2656
3092.78 2703
3093.31 2679
3093.83 2722
3094.36 2710
3094.88 2707
3095.40 2790
3095.93 2845
3096.45 2877
3096.98 2878
3097.50 3002
3098.03 3014
3098.55 2880
3099.08 3052
3099.60 3406
3100.13 3926
3100.65 4251
3101.18 4914
3101.70 5408
3102.23 5931
3102.75 6869
3103.28 7755
3103.80 8209
3104.33 8571
3104.85 8498
3105.38 8169
3105.90 7927
3106.43 6911
3106.96 5952
3107.48 5170
3108.01 4517
3108.53 3954
3109.06 3553
3109.58 3439
3110.11 3182
3110.64 3174
3111.16 2939
3111.69 2916
3112.21 2891
3112.74 2961
3113.27 2879
3113.79 2880
3114.32 2836
3114.84 2838
3115.37 2887
3115.90 2623
3116.42 2596
3116.95 2547
3117.48 2433
3118.00 2424
3118.53 2436
3119.06 2351
3119.58 2349
3120.11 2414
3120.64 2607
3121.16 2743
3121.69 2499
3122.22 2597
3122.74 2682
3123.27 2635
3123.80 2688
3124.32 2643
3124.85 2686
3125.38 2743
3125.90 2452
3126.43 2448
3126.96 2514
3127.49 2456
3128.01 2488
3128.54 2404
3129.07 2301
3129.60 2497
3130.12 2408
3130.65 2366
3131.18 2382
3131.71 2258
3132.23 2334
3132.76 2381
3133.29 2333
3133.82 2355
3134.35 2311
3134.87 2189
3135.40 2176
3135.93 2283
3136.46 2310
3136.99 2129
3137.51 2193
3138.04 2219
3138.57 2266
3139.10 2245
3139.63 2143
3140.15 2249
3140.68 2192
3141.21 2125
3141.74 2295
3142.27 2226
3142.80 2201
3143.33 2284
3143.85 2312
3144.38 2341
3144.91 2368
3145.44 2421
3145.97 2284
3146.50 2399
3147.03 2677
3147.56 2667
3148.08 2567
3148.61 2480
3149.14 2564
3149.67 2879
3150.20 2876
3150.73 2742
3151.26 2737
3151.79 2601
3152.32 2600
3152.85 2653
3153.38 2564
3153.91 2553
3154.44 2450
3154.97 2378
3155.50 2448
3156.03 2349
3156.56 2245
3157.08 2357
3157.61 2268
3158.14 2423
3158.67 2407
3159.20 2432
3159.73 2417
3160.26 2269
3160.79 2258
3161.32 2243
3161.85 2417
3162.39 2242
3162.92 2240
3163.45 2264
3163.98 2315
3164.51 2274
3165.04 2207
3165.57 2128
3166.10 2155
3166.63 2075
3167.16 2136
3167.69 2252
3168.22 2153
3168.75 2191
3169.28 2135
3169.81 2141
3170.34 2181
3170.87 2267
3171.41 2170
3171.94 2104
3172.47 2090
3173.00 2186
3173.53 2224
3174.06 2124
3174.59 2188
3175.12 2229
3175.65 2384
3176.19 2283
3176.72 2358
3177.25 2523
3177.78 2402
3178.31 2480
3178.84 2335
3179.38 2476
3179.91 2382
3180.44 2362
3180.97 2372
3181.50 2260
3182.03 2238
3182.57 2138
3183.10 2183
3183.63 2191
3184.16 2188
3184.69 2135
3185.23 2170
3185.76 2102
3186.29 2220
3186.82 2155
3187.36 2055
3187.89 2178
3188.42 2205
3188.95 2118
3189.49 2147
3190.02 2264
3190.55 2250
3191.08 2124
3191.62 2221
3192.15 2279
3192.68 2216
3193.21 2073
3193.75 2121
3194.28 2114
3194.81 2146
3195.35 2153
3195.88 2150
3196.41 2217
3196.94 2128
3197.48 2219
3198.01 2118
3198.54 2191
3199.08 2128
3199.61 2270
3200.14 2297
3200.68 2106
3201.21 2167
3201.74 2192
3202.28 2267
3202.81 2213
3203.35 2309
3203.88 2409
3204.41 2309
3204.95 2370
3205.48 2367
3206.01 2424
3206.55 2458
3207.08 2363
3207.62 2271
3208.15 2310
3208.68 2245
3209.22 2301
3209.75 2319
3210.29 2402
3210.82 2504
3211.36 2375
3211.89 2341
3212.42 2465
3212.96 2471
3213.49 2518
3214.03 2527
3214.56 2434
3215.10 2573
3215.63 2436
3216.17 2348
3216.70 2363
3217.24 2399
3217.77 2352
3218.31 2386
3218.84 2464
3219.38 2428
3219.91 2416
3220.45 2462
3220.98 2446
3221.52 2406
3222.05 2371
3222.59 2520
3223.12 2413
3223.66 2600
3224.19 2512
3224.73 2546
3225.26 2411
3225.80 2564
3226.33 2578
3226.87 2520
3227.41 2633
3227.94 2494
3228.48 2576
3229.01 2436
3229.55 2389
3230.08 2309
3230.62 2278
3231.16 2227
3231.69 2352
3232.23 2349
3232.76 2326
3233.30 2362
3233.84 2312
3234.37 2404
3234.91 2464
3235.45 2404
3235.98 2407
3236.52 2308
3237.05 2607
3237.59 2846
3238.13 2735
3238.66 2821
3239.20 2810
3239.74 2786
3240.27 2929
3240.81 2742
3241.35 2734
3241.88 2765
3242.42 2772
3242.96 2694
3243.50 2701
3244.03 2576
3244.57 2731
3245.11 2683
3245.64 2550
3246.18 2556
3246.72 2668
3247.26 2779
3247.79 2881
3248.33 2739
3248.87 2765
3249.40 2737
3249.94 2694
3250.48 2689
3251.02 2754
3251.56 2729
3252.09 2880
3252.63 2863
3253.17 2830
3253.71 2761
3254.24 2985
3254.78 3003
3255.32 2997
3255.86 3224
3256.40 3019
3256.93 3206
3257.47 3363
3258.01 3386
3258.55 3495
3259.09 3524
3259.63 3734
3260.16 3863
3260.70 4028
3261.24 4049
3261.78 4361
3262.32 4894
3262.86 5157
3263.39 5254
3263.93 5134
3264.47 5719
3265.01 5914
3265.55 6580
3266.09 6431
3266.63 6703
3267.17 7063
3267.71 7016
3268.24 7139
3268.78 7221
3269.32 6979
3269.86 6522
3270.40 5818
3270.94 5026
3271.48 4529
3272.02 3942
3272.56 3714
3273.10 3600
3273.64 3438
3274.18 3281
3274.72 3237
3275.26 3436
3275.80 3128
3276.34 3097
3276.87 3185
3277.41 3002
3277.95 3150
3278.49 3104
3279.03 3212
3279.57 3267
3280.11 3124
3280.65 3063
3281.19 3328
3281.73 3299
3282.27 3203
3282.81 3151
3283.36 3275
3283.90 3399
3284.44 3336
3284.98 3411
3285.52 3461
3286.06 3580
3286.60 3281
3287.14 3561
3287.68 3516
3288.22 3586
3288.76 3557
3289.30 3477
3289.84 3574
3290.38 3496
3290.92 3439
3291.46 3533
3292.01 3521
3292.55 3768
3293.09 4034
3293.63 4376
3294.17 4799
3294.71 5146
3295.25 5337
3295.79 5603
3296.34 5762
3296.88 5622
3297.42 5379
3297.96 5470
3298.50 5493
3299.04 5275
3299.58 4884
3300.13 4588
3300.67 4349
3301.21 4030
3301.75 3988
3302.29 3820
3302.83 3763
3303.38 3591
3303.92 3630
3304.46 3424
3305.00 3540
3305.54 3719
3306.09 3504
3306.63 3420
3307.17 3546
3307.71 3515
3308.26 3505
3308.80 3393
3309.34 3350
3309.88 3097
3310.43 3030
3310.97 3182
3311.51 3261
3312.05 3378
3312.60 3277
3313.14 3367
3313.68 3590
3314.22 3554
3314.77 3583
3315.31 3805
3315.85 3912
3316.40 4021
3316.94 4228
3317.48 4352
3318.03 4318
3318.57 4404
3319.11 4489
3319.65 4631
3320.20 4763
3320.74 4886
3321.28 5120
3321.83 5207
3322.37 5177
3322.92 5312
3323.46 5382
3324.00 5225
3324.55 5451
3325.09 5399
3325.63 5108
3326.18 5004
3326.72 4932
3327.27 4749
3327.81 4586
3328.35 4510
3328.90 4510
3329.44 4483
3329.99 4385
3330.53 4849
3331.07 5704
3331.62 6681
3332.16 8552
3332.71 10763
3333.25 13469
3333.80 16800
3334.34 20381
3334.88 24263
3335.43 27828
3335.97 30114
3336.52 31932
3337.06 33170
3337.61 33148
3338.15 32713
3338.70 30782
3339.24 28805
3339.79 25470
3340.33 22259
3340.88 18395
3341.42 15012
3341.97 12351
3342.51 10143
3343.06 8318
3343.60 7073
3344.15 6278
3344.69 5552
3345.24 5157
3345.78 4758
3346.33 4489
3346.87 4230
3347.42 4228
3347.97 3967
3348.51 3944
3349.06 3805
3349.60 3776
3350.15 3672
3350.69 3758
3351.24 3726
3351.79 3579
3352.33 3422
3352.88 3480
3353.42 3479
3353.97 3375
3354.52 3531
3355.06 3604
3355.61 3604
3356.15 3432
3356.70 3456
3357.25 3537
3357.79 3507
3358.34 3431
3358.89 3454
3359.43 3462
3359.98 3566
3360.53 3540
3361.07 3361
3361.62 3554
3362.17 3456
3362.71 3345
3363.26 3394
3363.81 3477
3364.35 3452
3364.90 3635
3365.45 3638
3365.99 3485
3366.54 3422
3367.09 3341
3367.64 3363
3368.18 3454
3368.73 3343
3369.28 3413
3369.82 3621
3370.37 3498
3370.92 3574
3371.47 3780
3372.01 3904
3372.56 4088
3373.11 4470
3373.66 4804
3374.21 5088
3374.75 5399
3375.30 5577
3375.85 5516
3376.40 5356
3376.94 5182
3377.49 4916
3378.04 4726
3378.59 4374
3379.14 3994
3379.68 3618
3380.23 3497
3380.78 3338
3381.33 3151
3381.88 2913
3382.43 2895
3382.97 2871
3383.52 2829
3384.07 2848
3384.62 2665
3385.17 2764
3385.72 2752
3386.27 2776
3386.81 2705
3387.36 2825
3387.91 2713
3388.46 2695
3389.01 2498
3389.56 2505
3390.11 2548
3390.66 2624
3391.21 2478
3391.76 2543
3392.30 2553
3392.85 2504
3393.40 2490
3393.95 2516
3394.50 2505
3395.05 2444
3395.60 2554
3396.15 2484
3396.70 2641
3397.25 2554
3397.80 2744
3398.35 2694
3398.90 2642
3399.45 2637
3400.00 2666
3400.55 2614
3401.10 2685
3401.65 2681
3402.20 2571
3402.75 2616
3403.30 2552
3403.85 2540
3404.40 2591
3404.95 2544
3405.50 2516
3406.05 2355
3406.60 2380
3407.15 2456
3407.70 2388
3408.25 2392
3408.80 2476
3409.35 2535
3409.90 2712
3410.45 2785
3411.00 2764
3411.55 2777
3412.10 2971
3412.66 2933
3413.21 2828
3413.76 2833
3414.31 2996
3414.86 3056
3415.41 2841
3415.96 2782
3416.51 2744
3417.06 2803
3417.61 2787
3418.17 2709
3418.72 2554
3419.27 2400
3419.82 2511
3420.37 2414
3420.92 2407
3421.47 2498
3422.03 2575
3422.58 2680
3423.13 2725
3423.68 2791
3424.23 2804
3424.78 2879
3425.34 2715
3425.89 2838
3426.44 2877
3426.99 2829
3427.54 2694
3428.10 2582
3428.65 2608
3429.20 2390
3429.75 2419
3430.31 2336
3430.86 2411
3431.41 2375
3431.96 2538
3432.51 2419
3433.07 2292
3433.62 2242
3434.17 2296
3434.72 2377
3435.28 2410
3435.83 2282
3436.38 2300
3436.94 2344
3437.49 2403
3438.04 2430
3438.59 2360
3439.15 2482
3439.70 2545
3440.25 2567
3440.81 2417
3441.36 2481
3441.91 2599
3442.47 2643
3443.02 2489
3443.57 2620
3444.13 2569
3444.68 2469
3445.23 2628
3445.79 2360
3446.34 2176
3446.89 2122
3447.45 2299
3448.00 2288
3448.55 2342
3449.11 2252
3449.66 2099
3450.22 2145
3450.77 2148
3451.32 2218
3451.88 2204
3452.43 2219
3452.99 2093
3453.54 2171
3454.09 2162
3454.65 2055
3455.20 2067
3455.76 2090
3456.31 2035
3456.87 2121
3457.42 2080
3457.97 2052
3458.53 2176
3459.08 2283
3459.64 2192
3460.19 2139
3460.75 2086
3461.30 2203
3461.86 2174
3462.41 2160
3462.97 2226
3463.52 2341
3464.08 2352
3464.63 2215
3465.19 2371
3465.74 2407
3466.30 2319
3466.85 2277
3467.41 2346
3467.96 2228
3468.52 2269
3469.07 2336
3469.63 2372
3470.18 2524
3470.74 2445
3471.30 2374
3471.85 2426
3472.41 2388
3472.96 2310
3473.52 2336
3474.07 2478
3474.63 2335
3475.19 2480
3475.74 2350
3476.30 2338
3476.85 2486
3477.41 2524
3477.97 2642
3478.52 2741
3479.08 2718
3479.63 2847
3480.19 2814
3480.75 2976
3481.30 2935
3481.86 2768
3482.42 2871
3482.97 2945
3483.53 2927
3484.08 2874
3484.64 2890
3485.20 2916
3485.75 2751
3486.31 2894
3486.87 2910
3487.43 2866
3487.98 3041
3488.54 3142
3489.10 3360
3489.65 3774
3490.21 4087
3490.77 4408
3491.32 5023
3491.88 5366
3492.44 5458
3493.00 5824
3493.55 5978
3494.11 5929
3494.67 5801
3495.23 5661
3495.78 5616
3496.34 5537
3496.90 5171
3497.46 5214
3498.01 5347
3498.57 5716
3499.13 5956
3499.69 6472
3500.24 6292
3500.80 6333
3501.36 6433
3501.92 6238
3502.48 5746
3503.03 5508
3503.59 5147
3504.15 4797
3504.71 4509
3505.27 4375
3505.83 4290
3506.38 3994
3506.94 3880
3507.50 4128
3508.06 4081
3508.62 3963
3509.18 3796
3509.74 3495
3510.29 3544
3510.85 3409
3511.41 3326
3511.97 3211
3512.53 3231
3513.09 3078
3513.65 2946
3514.21 2811
3514.76 2816
3515.32 2651
3515.88 2540
3516.44 2475
3517.00 2503
3517.56 2490
3518.12 2420
3518.68 2549
3519.24 2667
3519.80 2777
3520.36 2854
3520.92 2859
3521.48 2677
3522.04 2701
3522.60 2805
3523.16 2904
3523.71 2849
3524.27 2816
3524.83 2681
3525.39 2577
3525.95 2711
3526.51 2636
3527.07 2587
3527.63 2592
3528.19 2403
3528.75 2514
3529.31 2398
3529.87 2337
3530.44 2451
3531.00 2421
3531.56 2337
3532.12 2201
3532.68 2362
3533.24 2371
3533.80 2363
3534.36 2228
3534.92 2285
3535.48 2463
3536.04 2395
3536.60 2534
3537.16 2437
3537.72 2351
3538.28 2405
3538.84 2300
3539.41 2334
3539.97 2505
3540.53 2430
3541.09 2398
3541.65 2322
3542.21 2429
3542.77 2349
3543.33 2582
3543.89 2510
3544.46 2302
3545.02 2229
3545.58 2387
3546.14 2284
3546.70 2365
3547.26 2270
3547.83 2307
3548.39 2166
3548.95 2255
3549.51 2270
3550.07 2093
3550.63 2128
3551.20 2196
3551.76 2107
3552.32 2016
3552.88 1948
3553.44 1960
3554.01 2074
3554.57 2175
3555.13 2139
3555.69 2025
3556.26 2017
3556.82 2126
3557.38 1947
3557.94 1926
3558.50 2110
3559.07 2165
3559.63 2141
3560.19 2153
3560.76 2133
3561.32 2180
3561.88 2175
3562.44 2147
3563.01 2127
3563.57 2202
3564.13 2138
3564.70 2157
3565.26 2153
3565.82 2149
3566.38 2149
3566.95 2173
3567.51 2217
3568.07 2058
3568.64 2072
3569.20 2129
3569.76 2082
3570.33 2179
3570.89 1988
3571.45 1916
3572.02 2062
3572.58 2091
3573.15 2100
3573.71 1940
3574.27 2049
3574.84 2070
3575.40 2282
3575.96 2170
3576.53 2101
3577.09 2028
3577.66 2003
3578.22 1936
3578.78 2043
3579.35 2101
3579.91 2084
3580.48 2025
3581.04 2070
3581.61 2019
3582.17 1915
3582.73 2100
3583.30 2168
3583.86 2071
3584.43 2016
3584.99 1947
3585.56 1976
3586.12 2023
3586.69 2079
3587.25 2060
3587.82 2011
3588.38 1952
3588.95 1902
3589.51 2024
3590.08 1944
3590.64 1924
3591.21 2109
3591.77 2110
3592.34 2091
3592.90 2063
3593.47 2037
3594.03 1998
3594.60 2020
3595.16 2026
3595.73 2064
3596.29 1957
3596.86 2042
3597.42 2103
3597.99 1939
3598.56 2038
3599.12 2135
3599.69 1998
3600.25 2038
3600.82 1947
3601.38 1938
3601.95 1886
3602.52 1839
3603.08 1805
3603.65 1938
3604.21 1967
3604.78 1968
3605.35 1940
3605.91 1861
3606.48 1855
3607.05 1825
3607.61 1852
3608.18 1838
3608.74 1802
3609.31 1841
3609.88 1837
3610.44 1755
3611.01 1900
3611.58 1845
3612.14 1825
3612.71 1987
3613.28 2010
3613.84 2068
3614.41 1932
3614.98 2030
3615.55 2210
3616.11 2140
3616.68 2434
3617.25 2551
3617.81 2653
3618.38 2763
3618.95 2841
3619.52 2913
3620.08 2984
3620.65 2970
3621.22 2812
3621.79 2707
3622.35 2707
3622.92 2535
3623.49 2416
3624.06 2275
3624.62 2262
3625.19 2216
3625.76 2134
3626.33 2015
3626.89 1856
3627.46 1936
3628.03 1901
3628.60 2012
3629.17 1985
3629.73 1937
3630.30 1882
3630.87 1926
3631.44 1966
3632.01 1968
3632.58 2031
3633.14 1979
3633.71 2075
3634.28 2055
3634.85 2087
3635.42 2089
3635.99 2113
3636.56 2189
3637.12 2072
3637.69 2069
3638.26 2205
3638.83 2230
3639.40 2256
3639.97 2391
3640.54 2504
3641.11 2687
3641.67 2826
3642.24 2825
3642.81 3004
3643.38 2907
3643.95 2735
3644.52 2747
3645.09 2767
3645.66 2625
3646.23 2563
3646.80 2457
3647.37 2406
3647.94 2308
3648.51 2421
3649.08 2420
3649.65 2342
3650.22 2356
3650.79 2480
3651.36 2501
3651.93 2623
3652.50 2823
3653.06 2850
3653.63 2998
3654.20 2887
3654.77 2918
3655.35 3090
3655.92 3026
3656.49 2940
3657.06 3146
3657.63 3263
3658.20 3309
3658.77 3608
3659.34 3759
3659.91 3949
3660.48 4205
3661.05 4286
3661.62 4223
3662.19 3933
3662.76 4029
3663.33 3775
3663.90 3444
3664.47 3310
3665.04 3079
3665.61 3070
3666.19 3149
3666.76 3169
3667.33 3084
3667.90 2916
3668.47 2985
3669.04 2828
3669.61 2756
3670.18 2724
3670.75 2627
3671.33 2587
3671.90 2580
3672.47 2833
3673.04 2716
3673.61 2801
3674.18 2719
3674.76 2769
3675.33 2751
3675.90 2600
3676.47 2796
3677.04 2694
3677.61 2726
3678.19 2677
3678.76 2622
3679.33 2652
3679.90 2477
3680.47 2616
3681.05 2430
3681.62 2457
3682.19 2312
3682.76 2248
3683.33 2303
3683.91 2329
3684.48 2310
3685.05 2331
3685.62 2322
3686.20 2471
3686.77 2539
3687.34 2704
3687.91 2786
3688.49 2842
3689.06 2820
3689.63 3158
3690.21 3479
3690.78 3432
3691.35 3353
3691.92 3377
3692.50 3189
3693.07 3078
3693.64 2888
3694.22 2847
3694.79 2616
3695.36 2624
3695.94 2533
3696.51 2440
3697.08 2370
3697.66 2383
3698.23 2414
3698.80 2556
3699.38 2651
3699.95 2529
3700.52 2646
3701.10 2617
3701.67 2777
3702.24 2554
3702.82 2701
3703.39 2732
3703.97 2609
3704.54 2548
3705.11 2423
3705.69 2405
3706.26 2311
3706.84 2278
3707.41 2451
3707.98 2501
3708.56 2387
3709.13 2382
3709.71 2381
3710.28 2355
3710.86 2379
3711.43 2302
3712.01 2404
3712.58 2281
3713.15 2342
3713.73 2378
3714.30 2231
3714.88 2091
3715.45 2071
3716.03 2113
3716.60 2166
3717.18 2079
3717.75 1946
3718.33 2050
3718.90 2040
3719.48 2039
3720.05 1970
3720.63 2069
3721.20 2013
3721.78 2020
3722.35 1979
3722.93 1962
3723.51 1908
3724.08 1829
3724.66 1828
3725.23 1803
3725.81 1804
3726.38 1657
3726.96 1801
3727.53 1997
3728.11 1886
3728.69 1969
3729.26 2020
3729.84 2014
3730.41 2137
3730.99 2112
3731.57 2122
3732.14 2168
3732.72 2279
3733.29 2412
3733.87 2319
3734.45 2347
3735.02 2241
3735.60 2136
3736.18 2259
3736.75 2145
3737.33 2082
3737.90 2152
3738.48 2161
3739.06 1987
3739.63 2010
3740.21 1977
3740.79 1909
3741.36 1885
3741.94 1978
3742.52 2040
3743.10 2074
3743.67 1907
3744.25 2022
3744.83 1888
3745.40 2005
3745.98 2054
3746.56 2064
3747.13 1957
3747.71 2004
3748.29 1972
3748.87 1865
3749.44 1921
3750.02 1959
3750.60 1998
3751.18 1972
3751.75 1971
3752.33 1823
3752.91 1867
3753.49 1858
3754.06 1861
3754.64 1892
3755.22 1810
3755.80 1769
3756.38 1742
3756.95 1770
3757.53 1739
3758.11 1706
3758.69 1746
3759.27 1933
3759.84 1823
3760.42 1816
3761.00 1956
3761.58 1879
3762.16 1867
3762.74 1840
3763.32 1955
3763.89 1839
3764.47 1824
3765.05 1794
3765.63 1773
3766.21 1820
3766.79 1773
3767.37 1852
3767.94 1772
3768.52 1933
3769.10 2010
3769.68 1946
3770.26 1798
3770.84 1827
3771.42 1913
3772.00 1885
3772.58 2000
3773.16 1892
3773.74 1957
3774.31 1809
3774.89 1665
3775.47 1779
3776.05 1712
3776.63 1853
3777.21 1840
3777.79 1898
3778.37 1848
3778.95 1877
3779.53 1770
3780.11 1813
3780.69 1898
3781.27 1988
3781.85 1958
3782.43 1932
3783.01 1913
3783.59 1949
3784.17 1897
3784.75 1733
3785.33 1871
3785.91 1810
3786.49 1940
3787.07 1988
3787.65 1982
3788.23 1941
3788.81 1855
3789.39 1889
3789.97 1887
3790.55 1842
3791.13 1797
3791.71 1788
3792.30 1893
3792.88 1904
3793.46 1812
3794.04 1785
3794.62 1952
3795.20 1898
3795.78 1859
3796.36 1774
3796.94 1852
3797.52 1957
3798.10 1907
3798.69 1847
3799.27 1914
3799.85 1968
3800.43 1997
3801.01 1967
3801.59 2018
3802.17 2049
3802.76 2119
3803.34 2054
3803.92 2119
3804.50 2192
3805.08 2237
3805.66 2175
3806.25 2143
3806.83 2158
3807.41 1999
3807.99 2149
3808.57 2167
3809.16 2290
3809.74 2256
3810.32 2189
3810.90 2273
3811.48 2291
3812.07 2208
3812.65 2235
3813.23 2255
3813.81 2428
3814.39 2216
3814.98 2494
3815.56 2620
3816.14 2455
3816.72 2545
3817.31 2607
3817.89 2374
3818.47 2255
3819.06 2205
3819.64 2205
3820.22 2098
3820.80 2094
3821.39 1972
3821.97 1884
3822.55 1967
3823.14 1951
3823.72 1829
3824.30 1829
3824.89 1978
3825.47 1948
3826.05 1838
3826.64 1882
3827.22 1871
3827.80 1959
3828.39 1963
3828.97 1919
3829.55 1962
3830.14 2013
3830.72 1956
3831.30 1878
3831.89 1861
3832.47 1929
3833.05 1766
3833.64 1923
3834.22 1886
3834.81 1814
3835.39 1911
3835.97 1983
3836.56 1876
3837.14 1791
3837.73 1786
3838.31 1789
3838.90 1878
3839.48 1810
3840.06 1908
3840.65 1873
3841.23 1874
3841.82 1823
3842.40 1729
3842.99 1797
3843.57 1744
3844.16 1701
3844.74 1791
3845.33 1733
3845.91 1795
3846.50 1772
3847.08 1757
3847.66 1801
3848.25 1852
3848.83 1805
3849.42 1792
3850.00 1923
3850.59 1991
3851.18 1901
3851.76 1872
3852.35 1866
3852.93 1829
3853.52 1804
3854.10 1796
3854.69 1818
3855.27 1811
3855.86 1706
3856.44 1768
3857.03 1814
3857.62 1831
3858.20 1876
3858.79 1889
3859.37 1946
3859.96 2096
3860.54 2135
3861.13 2280
3861.72 2333
3862.30 2381
3862.89 2479
3863.47 2625
3864.06 2751
3864.65 2705
3865.23 2720
3865.82 2737
3866.41 2784
3866.99 2668
3867.58 2661
3868.17 2609
3868.75 2452
3869.34 2500
3869.93 2291
3870.51 2143
3871.10 2043
3871.69 2115
3872.27 2165
3872.86 2134
3873.45 2160
3874.03 2206
3874.62 2360
3875.21 2335
3875.79 2332
3876.38 2409
3876.97 2286
3877.56 2278
3878.14 2082
3878.73 2141
3879.32 2139
3879.90 1995
3880.49 1993
3881.08 2035
3881.67 1875
3882.25 1924
3882.84 1900
3883.43 1785
3884.02 1828
3884.61 1813
3885.19 1748
3885.78 1733
3886.37 1772
3886.96 1898
3887.54 1997
3888.13 1995
3888.72 2063
3889.31 2104
3889.90 2137
3890.48 2152
3891.07 2163
3891.66 2247
3892.25 2191
3892.84 2229
3893.43 2172
3894.01 2304
3894.60 2258
3895.19 2090
3895.78 2127
3896.37 2105
3896.96 1944
3897.55 1939
3898.14 1905
3898.72 1939
3899.31 2015
3899.90 1931
3900.49 1916
3901.08 1967
3901.67 2083
3902.26 2064
3902.85 1963
3903.44 1940
3904.03 1990
3904.61 1895
3905.20 1895
3905.79 2002
3906.38 2076
3906.97 1932
3907.56 1976
3908.15 1881
3908.74 2023
3909.33 1867
3909.92 1930
3910.51 2037
3911.10 1865
3911.69 1917
3912.28 1985
3912.87 1830
3913.46 1765
3914.05 1782
3914.64 1750
3915.23 1804
3915.82 1894
3916.41 1871
3917.00 1827
3917.59 1764
3918.18 1836
3918.77 1814
3919.36 1846
3919.95 1756
3920.54 1861
3921.13 1934
3921.72 1835
3922.31 1867
3922.90 1906
3923.49 1880
3924.08 1801
3924.68 1816
3925.27 1772
3925.86 1707
3926.45 1744
3927.04 1767
3927.63 1710
3928.22 1735
3928.81 1803
3929.40 1715
3929.99 1625
3930.59 1673
3931.18 1778
3931.77 1701
3932.36 1560
3932.95 1598
3933.54 1687
3934.13 1670
3934.73 1675
3935.32 1504
3935.91 1471
3936.50 1574
3937.09 1630
3937.68 1597
3938.28 1756
3938.87 1754
3939.46 1693
3940.05 1702
3940.64 1668
3941.23 1627
3941.83 1697
3942.42 1698
3943.01 1706
3943.60 1722
3944.20 1809
3944.79 1834
3945.38 1796
3945.97 1650
3946.56 1800
3947.16 1670
3947.75 1667
3948.34 1801
3948.94 1795
3949.53 1715
3950.12 1652
3950.71 1731
3951.31 1784
3951.90 1772
3952.49 1653
3953.08 1804
3953.68 1663
3954.27 1725
3954.86 1929
3955.46 1897
3956.05 1836
3956.64 1970
3957.24 2024
3957.83 1978
3958.42 1885
3959.02 1905
3959.61 2020
3960.20 1923
3960.80 1815
3961.39 1810
3961.98 1921
3962.58 1908
3963.17 1857
3963.76 1660
3964.36 1729
3964.95 1777
3965.55 1772
3966.14 1833
3966.73 1903
3967.33 1837
3967.92 1936
3968.52 1933
3969.11 1878
3969.70 1829
3970.30 1872
3970.89 1777
3971.49 1788
3972.08 1727
3972.68 1730
3973.27 1682
3973.86 1732
3974.46 1926
3975.05 1903
3975.65 1957
3976.24 2001
3976.84 2139
3977.43 2228
3978.03 2172
3978.62 2071
3979.22 2073
3979.81 1940
3980.41 1914
3981.00 1898
3981.60 1854
3982.19 1843
3982.79 1919
3983.38 1930
3983.98 1903
3984.57 1880
3985.17 1891
3985.76 1785
3986.36 1846
3986.95 1998
3987.55 1863
3988.14 1778
3988.74 1851
3989.34 1898
3989.93 1912
3990.53 1865
3991.12 1824
3991.72 1687
3992.31 1860
3992.91 1872
3993.51 1819
3994.10 1819
3994.70 1920
3995.29 1895
3995.89 1841
3996.49 1892
3997.08 1850
3997.68 1819
3998.28 1826
3998.87 1793
3999.47 1858
4000.06 1896
4000.66 1852
4001.26 1833
4001.85 1927
4002.45 1905
4003.05 1786
4003.64 1810
4004.24 1792
4004.84 1944
4005.43 2034
4006.03 1959
4006.63 1858
4007.22 1914
4007.82 1834
4008.42 1795
4009.02 1989
4009.61 1853
4010.21 1775
4010.81 1714
4011.40 1825
4012.00 1838
4012.60 1820
4013.20 1861
4013.79 1858
4014.39 1889
4014.99 1926
4015.59 1970
4016.18 2130
4016.78 1953
4017.38 2033
4017.98 1883
4018.58 1978
4019.17 2071
4019.77 1992
4020.37 1897
4020.97 1871
4021.56 1843
4022.16 1863
4022.76 1980
4023.36 1955
4023.96 2003
4024.56 1887
4025.15 1971
4025.75 2064
4026.35 2222
4026.95 2146
4027.55 2120
4028.15 2117
4028.74 2131
4029.34 2155
4029.94 2144
4030.54 2106
4031.14 2288
4031.74 2252
4032.34 2246
4032.94 2284
4033.53 2268
4034.13 2430
4034.73 2339
4035.33 2327
4035.93 2326
4036.53 2163
4037.13 2229
4037.73 2183
4038.33 2031
4038.93 1903
4039.53 1821
4040.13 1860
4040.72 1871
4041.32 1665
4041.92 1750
4042.52 1776
4043.12 1716
4043.72 1673
4044.32 1768
4044.92 1774
4045.52 1679
4046.12 1641
4046.72 1743
4047.32 1785
4047.92 1797
4048.52 1839
4049.12 1840
4049.72 1839
4050.32 1838
4050.92 1851
4051.52 1895
4052.12 1957
4052.72 1985
4053.32 1962
4053.92 1909
4054.52 1899
4055.13 1925
4055.73 1863
4056.33 1871
4056.93 1791
4057.53 1815
4058.13 1781
4058.73 1739
4059.33 1748
4059.93 1756
4060.53 1729
4061.13 1729
4061.73 1645
4062.33 1669
4062.94 1669
4063.54 1640
4064.14 1705
4064.74 1661
4065.34 1618
4065.94 1600
4066.54 1551
4067.14 1604
4067.75 1543
4068.35 1633
4068.95 1602
4069.55 1664
4070.15 1673
4070.75 1597
4071.36 1629
4071.96 1692
4072.56 1590
4073.16 1597
4073.76 1618
4074.36 1641
4074.97 1719
4075.57 1678
4076.17 1670
4076.77 1722
4077.38 1723
4077.98 1793
4078.58 1686
4079.18 1578
4079.78 1531
4080.39 1596
4080.99 1631
4081.59 1653
4082.19 1615
4082.80 1625
4083.40 1610
4084.00 1644
4084.60 1768
4085.21 1679
4085.81 1615
4086.41 1656
4087.02 1564
4087.62 1586
4088.22 1670
4088.82 1557
4089.43 1640
4090.03 1651
4090.63 1755
4091.24 1594
4091.84 1570
4092.44 1580
4093.05 1561
4093.65 1598
4094.25 1520
4094.86 1596
4095.46 1585
4096.06 1637
4096.67 1645
4097.27 1632
4097.88 1508
4098.48 1583
4099.08 1493
4099.69 1526
4100.29 1570
4100.89 1592
4101.50 1529
4102.10 1535
4102.71 1550
4103.31 1601
4103.91 1586
4104.52 1586
4105.12 1527
4105.73 1563
4106.33 1597
4106.94 1691
4107.54 1658
4108.14 1532
4108.75 1469
4109.35 1510
4109.96 1535
4110.56 1509
4111.17 1583
4111.77 1510
4112.38 1498
4112.98 1515
4113.59 1443
4114.19 1545
4114.80 1548
4115.40 1608
4116.01 1500
4116.61 1514
4117.22 1469
4117.82 1617
4118.43 1602
4119.03 1537
4119.64 1548
4120.24 1649
4120.85 1702
4121.45 1741
4122.06 1656
4122.66 1543
4123.27 1593
4123.88 1597
4124.48 1662
4125.09 1646
4125.69 1636
4126.30 1593
4126.90 1795
4127.51 1678
4128.12 1521
4128.72 1520
4129.33 1516
4129.93 1573
4130.54 1707
4131.15 1577
4131.75 1732
4132.36 1640
4132.96 1576
4133.57 1586
4134.18 1583
4134.78 1713
4135.39 1583
4136.00 1677
4136.60 1750
4137.21 1771
4137.82 1687
4138.42 1783
4139.03 1707
4139.64 1722
4140.24 1712
4140.85 1749
4141.46 1793
4142.06 1716
4142.67 1705
4143.28 1759
4143.89 1882
4144.49 1851
4145.10 1787
4145.71 1729
4146.31 1635
4146.92 1610
4147.53 1556
4148.14 1544
4148.74 1611
4149.35 1601
4149.96 1628
4150.57 1655
4151.17 1685
4151.78 1646
4152.39 1660
4153.00 1727
4153.60 1628
4154.21 1655
4154.82 1579
4155.43 1590
4156.04 1669
4156.64 1649
4157.25 1571
4157.86 1658
4158.47 1617
4159.08 1661
4159.68 1753
4160.29 1671
4160.90 1616
4161.51 1615
4162.12 1663
4162.73 1681
4163.33 1663
4163.94 1865
4164.55 1829
4165.16 1864
4165.77 2033
4166.38 1932
4166.99 1922
4167.60 2012
4168.20 1936
4168.81 1883
4169.42 1767
4170.03 1867
4170.64 1823
4171.25 1819
4171.86 1748
4172.47 1710
4173.08 1712
4173.69 1766
4174.29 1711
4174.90 1793
4175.51 1782
4176.12 1751
4176.73 1830
4177.34 1831
4177.95 1817
4178.56 1806
4179.17 1776
4179.78 1737
4180.39 1750
4181.00 1798
4181.61 1841
4182.22 1700
4182.83 1666
4183.44 1771
4184.05 1783
4184.66 1761
4185.27 1630
4185.88 1682
4186.49 1719
4187.10 1669
4187.71 1736
4188.32 1817
4188.93 1736
4189.54 1591
4190.15 1903
4190.76 1941
4191.37 1957
4191.98 1990
4192.59 2087
4193.20 2154
4193.82 2243
4194.43 2371
4195.04 2242
4195.65 2425
4196.26 2468
4196.87 2357
4197.48 2242
4198.09 2100
4198.70 2069
4199.31 2132
4199.93 1973
4200.54 2003
4201.15 2017
4201.76 1859
4202.37 1881
4202.98 1971
4203.59 1915
4204.20 1918
4204.82 1890
4205.43 1847
4206.04 1709
4206.65 1708
4207.26 1742
4207.87 1713
4208.49 1812
4209.10 1865
4209.71 1703
4210.32 1707
4210.93 1785
4211.55 1829
4212.16 1805
4212.77 1873
4213.38 1875
4213.99 1867
4214.61 1792
4215.22 1915
4215.83 1980
4216.44 2014
4217.06 2110
4217.67 2139
4218.28 2197
4218.89 2202
4219.51 2314
4220.12 2433
4220.73 2528
4221.34 2586
4221.96 2604
4222.57 2600
4223.18 2719
4223.80 2802
4224.41 2865
4225.02 2945
4225.63 2929
4226.25 3000
4226.86 3003
4227.47 3233
4228.09 3353
4228.70 3397
4229.31 3431
4229.93 3536
4230.54 3598
4231.15 3667
4231.77 3727
4232.38 3912
4232.99 4069
4233.61 4186
4234.22 4315
4234.83 4726
4235.45 4797
4236.06 4880
4236.68 4916
4237.29 4745
4237.90 4486
4238.52 4419
4239.13 3979
4239.75 3376
4240.36 3164
4240.97 2853
4241.59 2642
4242.20 2555
4242.82 2747
4243.43 2555
4244.05 2642
4244.66 2574
4245.27 2553
4245.89 2460
4246.50 2528
4247.12 2667
4247.73 2669
4248.35 2681
4248.96 2674
4249.58 2704
4250.19 2669
4250.81 2526
4251.42 2413
4252.04 2340
4252.65 2334
4253.27 2374
4253.88 2249
4254.50 2134
4255.11 2290
4255.73 2272
4256.34 2280
4256.96 2254
4257.57 2146
4258.19 2229
4258.80 2284
4259.42 2042
4260.03 2006
4260.65 2101
4261.27 2023
4261.88 1938
4262.50 2141
4263.11 2074
4263.73 1964
4264.34 2000
4264.96 1987
4265.58 2025
4266.19 2079
4266.81 1986
4267.42 2120
4268.04 2098
4268.66 2066
4269.27 2061
4269.89 2125
4270.51 2132
4271.12 2075
4271.74 2063
4272.35 1988
4272.97 2040
4273.59 1994
4274.20 2011
4274.82 2006
4275.44 2038
4276.05 2250
4276.67 2164
4277.29 2219
4277.90 2240
4278.52 2241
4279.14 2264
4279.76 2081
4280.37 1984
4280.99 2057
4281.61 1969
4282.22 1921
4282.84 1845
4283.46 1934
4284.07 1974
4284.69 1828
4285.31 1923
4285.93 1852
4286.54 1699
4287.16 1766
4287.78 1669
4288.40 1697
4289.01 1741
4289.63 1756
4290.25 1847
4290.87 1823
4291.49 1812
4292.10 1727
4292.72 1580
4293.34 1626
4293.96 1762
4294.58 1872
4295.19 1852
4295.81 1722
4296.43 1756
4297.05 1870
4297.67 1783
4298.28 1760
4298.90 1763
4299.52 1799
4300.14 1686
4300.76 1732
4301.38 1666
4301.99 1706
4302.61 1679
4303.23 1687
4303.85 1742
4304.47 1756
4305.09 1671
4305.71 1769
4306.33 1730
4306.94 1623
4307.56 1707
4308.18 1686
4308.80 1746
4309.42 1803
4310.04 1716
4310.66 1756
4311.28 1767
4311.90 1719
4312.52 1786
4313.14 1800
4313.76 1847
4314.38 1783
4314.99 1799
4315.61 1840
4316.23 1785
4316.85 1815
4317.47 1926
4318.09 1972
4318.71 1924
4319.33 1821
4319.95 1852
4320.57 1996
4321.19 1963
4321.81 2000
4322.43 2035
4323.05 2007
4323.67 2060
4324.29 2216
4324.91 2145
4325.53 2137
4326.15 2095
4326.77 2165
4327.39 1916
4328.01 1990
4328.63 2173
4329.26 2208
4329.88 2098
4330.50 2014
4331.12 1992
4331.74 2094
4332.36 2084
4332.98 2129
4333.60 2310
4334.22 2424
4334.84 2739
4335.46 2793
4336.08 3160
4336.70 3368
4337.33 3615
4337.95 3909
4338.57 3966
4339.19 3934
4339.81 3923
4340.43 3813
4341.05 3717
4341.67 3561
4342.30 3387
4342.92 3126
4343.54 3273
4344.16 3394
4344.78 3711
4345.40 4348
4346.03 4598
4346.65 4945
4347.27 5212
4347.89 5462
4348.51 5223
4349.14 5100
4349.76 4779
4350.38 4421
4351.00 4034
4351.62 3475
4352.25 3063
4352.87 2965
4353.49 2737
4354.11 2593
4354.73 2465
4355.36 2488
4355.98 2382
4356.60 2367
4357.22 2384
4357.85 2298
4358.47 2430
4359.09 2437
4359.71 2514
4360.34 2488
4360.96 2364
4361.58 2446
4362.21 2355
4362.83 2287
4363.45 2343
4364.07 2287
4364.70 2306
4365.32 2138
4365.94 2110
4366.57 2289
4367.19 2238
4367.81 2262
4368.44 2227
4369.06 1962
4369.68 1972
4370.31 1924
4370.93 1901
4371.55 1966
4372.18 1874
4372.80 1701
4373.43 1657
4374.05 1756
4374.67 1846
4375.30 1883
4375.92 1878
4376.54 1868
4377.17 1757
4377.79 1865
4378.42 1779
4379.04 1954
4379.66 1983
4380.29 1791
4380.91 1763
4381.54 1897
4382.16 1944
4382.79 1938
4383.41 1826
4384.03 1753
4384.66 1818
4385.28 1823
4385.91 1871
4386.53 1950
4387.16 1855
4387.78 1762
4388.41 1797
4389.03 1870
4389.66 1763
4390.28 1652
4390.91 1585
4391.53 1751
4392.16 1721
4392.78 1610
4393.41 1681
4394.03 1784
4394.66 1905
4395.28 1766
4395.91 1827
4396.53 1773
4397.16 1648
4397.78 1880
4398.41 1791
4399.03 1898
4399.66 1909
4400.29 1788
4400.91 1841
4401.54 1713
4402.16 1834
4402.79 1854
4403.41 1744
4404.04 1800
4404.67 1799
4405.29 1739
4405.92 1649
4406.54 1626
4407.17 1750
4407.80 1692
4408.42 1724
4409.05 1840
4409.67 1855
4410.30 1786
4410.93 1763
4411.55 1780
4412.18 1644
4412.81 1739
4413.43 1806
4414.06 1715
4414.69 1698
4415.31 1541
4415.94 1566
4416.57 1599
4417.19 1633
4417.82 1652
4418.45 1621
4419.07 1646
4419.70 1659
4420.33 1576
4420.95 1643
4421.58 1592
4422.21 1605
4422.84 1636
4423.46 1495
4424.09 1545
4424.72 1467
4425.35 1597
4425.97 1507
4426.60 1593
4427.23 1561
4427.86 1518
4428.48 1500
4429.11 1522
4429.74 1672
4430.37 1608
4430.99 1455
4431.62 1529
4432.25 1616
4432.88 1502
4433.51 1570
4434.13 1594
4434.76 1612
4435.39 1641
4436.02 1598
4436.65 1561
4437.27 1589
4437.90 1654
4438.53 1588
4439.16 1504
4439.79 1604
4440.42 1565
4441.04 1483
4441.67 1600
4442.30 1499
4442.93 1566
4443.56 1561
4444.19 1594
4444.82 1577
4445.44 1539
4446.07 1589
4446.70 1581
4447.33 1604
4447.96 1598
4448.59 1628
4449.22 1789
4449.85 1643
4450.48 1627
4451.11 1675
4451.74 1526
4452.36 1621
4452.99 1566
4453.62 1692
4454.25 1615
4454.88 1633
4455.51 1693
4456.14 1770
4456.77 1827
4457.40 1863
4458.03 1843
4458.66 1805
4459.29 1812
4459.92 1728
4460.55 1720
4461.18 1633
4461.81 1628
4462.44 1596
4463.07 1531
4463.70 1448
4464.33 1424
4464.96 1372
4465.59 1450
4466.22 1426
4466.85 1422
4467.48 1463
4468.11 1487
4468.74 1543
4469.37 1593
4470.00 1536
4470.63 1504
4471.26 1471
4471.89 1465
4472.53 1625
4473.16 1430
4473.79 1522
4474.42 1446
4475.05 1454
4475.68 1471
4476.31 1508
4476.94 1480
4477.57 1472
4478.20 1499
4478.83 1536
4479.47 1502
4480.10 1487
4480.73 1491
4481.36 1558
4481.99 1518
4482.62 1525
4483.25 1501
4483.89 1566
4484.52 1545
4485.15 1506
4485.78 1547
4486.41 1635
4487.04 1646
4487.68 1558
4488.31 1733
4488.94 1695
4489.57 1585
4490.20 1572
4490.84 1670
4491.47 1581
4492.10 1549
4492.73 1540
4493.36 1604
4494.00 1590
4494.63 1589
4495.26 1583
4495.89 1638
4496.53 1765
4497.16 1686
4497.79 1534
4498.42 1660
4499.06 1882
4499.69 1904
4500.32 1985
4500.95 1997
4501.59 2081
4502.22 2229
4502.85 2245
4503.48 2187
4504.12 2061
4504.75 1958
4505.38 1872
4506.02 1889
4506.65 1800
4507.28 1772
4507.92 1668
4508.55 1612
4509.18 1614
4509.82 1604
4510.45 1542
4511.08 1558
4511.72 1578
4512.35 1657
4512.98 1678
4513.62 1675
4514.25 1682
4514.88 1604
4515.52 1562
4516.15 1617
4516.79 1545
4517.42 1507
4518.05 1497
4518.69 1511
4519.32 1502
4519.96 1525
4520.59 1463
4521.22 1552
4521.86 1476
4522.49 1432
4523.13 1427
4523.76 1630
4524.40 1532
4525.03 1469
4525.66 1442
4526.30 1523
4526.93 1584
4527.57 1763
4528.20 1818
4528.84 1866
4529.47 2080
4530.11 2349
4530.74 2236
4531.38 2375
4532.01 2503
4532.65 2409
4533.28 2448
4533.92 2487
4534.55 2492
4535.19 2281
4535.82 2146
4536.46 2055
4537.09 1982
4537.73 1902
4538.36 1710
4539.00 1734
4539.63 1683
4540.27 1591
4540.90 1528
4541.54 1582
4542.18 1544
4542.81 1542
4543.45 1556
4544.08 1598
4544.72 1578
4545.35 1484
4545.99 1539
4546.63 1463
4547.26 1513
4547.90 1485
4548.53 1480
4549.17 1549
4549.81 1645
4550.44 1527
4551.08 1541
4551.72 1648
4552.35 1639
4552.99 1588
4553.62 1493
4554.26 1587
4554.90 1577
4555.53 1575
4556.17 1592
4556.81 1607
4557.44 1497
4558.08 1583
4558.72 1515
4559.35 1488
4559.99 1538
4560.63 1552
4561.26 1478
4561.90 1521
4562.54 1564
4563.18 1481
4563.81 1402
4564.45 1523
4565.09 1507
4565.72 1556
4566.36 1508
4567.00 1527
4567.64 1535
4568.27 1538
4568.91 1567
4569.55 1587
4570.19 1544
4570.82 1592
4571.46 1548
4572.10 1541
4572.74 1562
4573.38 1476
4574.01 1444
4574.65 1433
4575.29 1422
4575.93 1489
4576.56 1527
4577.20 1494
4577.84 1474
4578.48 1438
4579.12 1555
4579.76 1520
4580.39 1499
4581.03 1443
4581.67 1526
4582.31 1579
4582.95 1611
4583.59 1621
4584.22 1640
4584.86 1632
4585.50 1663
4586.14 1576
4586.78 1651
4587.42 1593
4588.06 1608
4588.70 1677
4589.33 1820
4589.97 1880
4590.61 2110
4591.25 2342
4591.89 2251
4592.53 2277
4593.17 2169
4593.81 2139
4594.45 2152
4595.09 1924
4595.73 1829
4596.37 1916
4597.00 1823
4597.64 1770
4598.28 1737
4598.92 1729
4599.56 1728
4600.20 1838
4600.84 1759
4601.48 1759
4602.12 1683
4602.76 1775
4603.40 1917
4604.04 1903
4604.68 1907
4605.32 1914
4605.96 1848
4606.60 1859
4607.24 1861
4607.88 1894
4608.52 1882
4609.16 1805
4609.80 1772
4610.44 1798
4611.08 1822
4611.72 1776
4612.36 1647
4613.01 1738
4613.65 1689
4614.29 1736
4614.93 1634
4615.57 1653
4616.21 1618
4616.85 1662
4617.49 1586
4618.13 1620
4618.77 1635
4619.41 1631
4620.05 1477
4620.70 1624
4621.34 1614
4621.98 1643
4622.62 1830
4623.26 1721
4623.90 1627
4624.54 1761
4625.18 1686
4625.83 1617
4626.47 1632
4627.11 1512
4627.75 1502
4628.39 1498
4629.03 1606
4629.68 1523
4630.32 1581
4630.96 1541
4631.60 1628
4632.24 1668
4632.88 1619
4633.53 1664
4634.17 1677
4634.81 1627
4635.45 1682
4636.10 1710
4636.74 1767
4637.38 1757
4638.02 1870
4638.66 1917
4639.31 1758
4639.95 1919
4640.59 1826
4641.23 1811
4641.88 1832
4642.52 1763
4643.16 1893
4643.80 1757
4644.45 1774
4645.09 1731
4645.73 1645
4646.38 1616
4647.02 1706
4647.66 1562
4648.30 1548
4648.95 1590
4649.59 1659
4650.23 1661
4650.88 1565
4651.52 1592
4652.16 1666
4652.81 1746
4653.45 1696
4654.09 1695
4654.74 1678
4655.38 1716
4656.02 1611
4656.67 1586
4657.31 1592
4657.96 1480
4658.60 1515
4659.24 1527
4659.89 1530
4660.53 1524
4661.17 1538
4661.82 1446
4662.46 1498
4663.11 1317
4663.75 1475
4664.39 1468
4665.04 1475
4665.68 1459
4666.33 1450
4666.97 1478
4667.62 1483
4668.26 1423
4668.90 1406
4669.55 1460
4670.19 1497
4670.84 1516
4671.48 1366
4672.13 1500
4672.77 1499
4673.42 1582
4674.06 1533
4674.71 1538
4675.35 1536
4676.00 1791
4676.64 1720
4677.29 1605
4677.93 1558
4678.58 1530
4679.22 1540
4679.87 1499
4680.51 1492
4681.16 1587
4681.80 1535
4682.45 1562
4683.09 1572
4683.74 1488
4684.38 1570
4685.03 1600
4685.68 1465
4686.32 1369
4686.97 1469
4687.61 1601
4688.26 1624
4688.90 1449
4689.55 1322
4690.20 1407
4690.84 1381
4691.49 1424
4692.13 1531
4692.78 1526
4693.43 1481
4694.07 1538
4694.72 1618
4695.36 1694
4696.01 1687
4696.66 1736
4697.30 1757
4697.95 1796
4698.60 1871
4699.24 1816
4699.89 1967
4700.54 2004
4701.18 1943
4701.83 1896
4702.48 1877
4703.12 1797
4703.77 1814
4704.42 1762
4705.06 1754
4705.71 1528
4706.36 1641
4707.00 1674
4707.65 1755
4708.30 1705
4708.95 1689
4709.59 1838
4710.24 1702
4710.89 1653
4711.54 1661
4712.18 1529
4712.83 1597
4713.48 1610
4714.13 1577
4714.77 1620
4715.42 1689
4716.07 1746
4716.72 1686
4717.36 1660
4718.01 1637
4718.66 1594
4719.31 1634
4719.96 1646
4720.60 1802
4721.25 1670
4721.90 1654
4722.55 1675
4723.20 1757
4723.84 1816
4724.49 1663
4725.14 1678
4725.79 1673
4726.44 1707
4727.09 1700
4727.73 1718
4728.38 1700
4729.03 1650
4729.68 1740
4730.33 1517
4730.98 1506
4731.63 1556
4732.27 1491
4732.92 1549
4733.57 1546
4734.22 1597
4734.87 1415
4735.52 1541
4736.17 1624
4736.82 1736
4737.47 1764
4738.12 1637
4738.77 1562
4739.41 1640
4740.06 1658
4740.71 1583
4741.36 1563
4742.01 1647
4742.66 1622
4743.31 1647
4743.96 1673
4744.61 1574
4745.26 1638
4745.91 1723
4746.56 1707
4747.21 1617
4747.86 1638
4748.51 1714
4749.16 1764
4749.81 1705
4750.46 1685
4751.11 1839
4751.76 1853
4752.41 1910
4753.06 1906
4753.71 1913
4754.36 1757
4755.01 1824
4755.66 1987
4756.31 1776
4756.96 1750
4757.61 1783
4758.26 1659
4758.91 1768
4759.56 1737
4760.22 1730
4760.87 1769
4761.52 1761
4762.17 1885
4762.82 1883
4763.47 1808
4764.12 1804
4764.77 1964
4765.42 2195
4766.07 2302
4766.72 2564
4767.38 2655
4768.03 2554
4768.68 2701
4769.33 2542
4769.98 2302
4770.63 2226
4771.28 2144
4771.94 1992
4772.59 1926
4773.24 1924
4773.89 1855
4774.54 1865
4775.19 1742
4775.85 1734
4776.50 1728
4777.15 1747
4777.80 1793
4778.45 1903
4779.11 1942
4779.76 1944
4780.41 1977
4781.06 1923
4781.71 1847
4782.37 1804
4783.02 1832
4783.67 1848
4784.32 1752
4784.98 1768
4785.63 1727
4786.28 1696
4786.93 1687
4787.59 1757
4788.24 1724
4788.89 1625
4789.54 1625
4790.20 1523
4790.85 1628
4791.50 1631
4792.15 1590
4792.81 1631
4793.46 1631
4794.11 1636
4794.77 1604
4795.42 1559
4796.07 1570
4796.73 1611
4797.38 1607
4798.03 1691
4798.69 1599
4799.34 1476
4799.99 1471
4800.65 1615
4801.30 1632
4801.95 1530
4802.61 1582
4803.26 1489
4803.91 1480
4804.57 1529
4805.22 1631
4805.88 1612
4806.53 1682
4807.18 1637
4807.84 1589
4808.49 1547
4809.15 1460
4809.80 1467
4810.45 1526
4811.11 1567
4811.76 1679
4812.42 1630
4813.07 1587
4813.73 1676
4814.38 1653
4815.03 1769
4815.69 1705
4816.34 1674
4817.00 1594
4817.65 1715
4818.31 1758
4818.96 1843
4819.62 1879
4820.27 1958
4820.93 1773
4821.58 1873
4822.24 1907
4822.89 2016
4823.55 1935
4824.20 2003
4824.86 2080
4825.51 2157
4826.17 2148
4826.82 2208
4827.48 2201
4828.13 2239
4828.79 2120
4829.44 2100
4830.10 2025
4830.75 1893
4831.41 1973
4832.07 2092
4832.72 2080
4833.38 2140
4834.03 2181
4834.69 2182
4835.34 2201
4836.00 2242
4836.66 2334
4837.31 2397
4837.97 2367
4838.62 2640
4839.28 2635
4839.94 2405
4840.59 2452
4841.25 2405
4841.91 2389
4842.56 2389
4843.22 2341
4843.87 2188
4844.53 2302
4845.19 2331
4845.84 2510
4846.50 2478
4847.16 2309
4847.81 2363
4848.47 2498
4849.13 2487
4849.78 2496
4850.44 2469
4851.10 2553
4851.75 2520
4852.41 2360
4853.07 2438
4853.73 2469
4854.38 2588
4855.04 2487
4855.70 2577
4856.35 2735
4857.01 2878
4857.67 3098
4858.33 3263
4858.98 3347
4859.64 3219
4860.30 3218
4860.96 3231
4861.61 3064
4862.27 3019
4862.93 2880
4863.59 2853
4864.25 2793
4864.90 2676
4865.56 2782
4866.22 2929
4866.88 2995
4867.54 3002
4868.19 2997
4868.85 3036
4869.51 2963
4870.17 2859
4870.83 2803
4871.48 2679
4872.14 2664
4872.80 2639
4873.46 2538
4874.12 2428
4874.78 2647
4875.43 2565
4876.09 2436
4876.75 2471
4877.41 2519
4878.07 2634
4878.73 2523
4879.39 2518
4880.05 2524
4880.70 2535
4881.36 2550
4882.02 2523
4882.68 2465
4883.34 2229
4884.00 2219
4884.66 2256
4885.32 2198
4885.98 2098
4886.64 2035
4887.30 2138
4887.96 2335
4888.62 2278
4889.27 2263
4889.93 2507
4890.59 2482
4891.25 2316
4891.91 2438
4892.57 2407
4893.23 2315
4893.89 2333
4894.55 2200
4895.21 2205
4895.87 2281
4896.53 2221
4897.19 2100
4897.85 2109
4898.51 2196
4899.17 2232
4899.83 2234
4900.49 2196
4901.15 2143
4901.81 2196
4902.47 2241
4903.13 2205
4903.79 2133
4904.46 2057
4905.12 1953
4905.78 1909
4906.44 1739
4907.10 1903
4907.76 1783
4908.42 1847
4909.08 1800
4909.74 1758
4910.40 1836
4911.06 1799
4911.72 1784
4912.38 1905
4913.05 1816
4913.71 1764
4914.37 1822
4915.03 1744
4915.69 1737
4916.35 1665
4917.01 1688
4917.67 1609
4918.34 1641
4919.00 1593
4919.66 1576
4920.32 1655
4920.98 1691
4921.64 1591
4922.31 1731
4922.97 1685
4923.63 1530
4924.29 1589
4924.95 1583
4925.62 1640
4926.28 1605
4926.94 1623
4927.60 1733
4928.26 1759
4928.93 1881
4929.59 1837
4930.25 1818
4930.91 1820
4931.57 2018
4932.24 2064
4932.90 1887
4933.56 1874
4934.22 1811
4934.89 1777
4935.55 1856
4936.21 1708
4936.88 1689
4937.54 1649
4938.20 1564
4938.86 1620
4939.53 1650
4940.19 1777
4940.85 1797
4941.52 1606
4942.18 1562
4942.84 1678
4943.50 1662
4944.17 1574
4944.83 1629
4945.49 1642
4946.16 1623
4946.82 1616
4947.48 1587
4948.15 1579
4948.81 1582
4949.47 1576
4950.14 1494
4950.80 1500
4951.47 1540
4952.13 1621
4952.79 1600
4953.46 1521
4954.12 1523
4954.78 1495
4955.45 1511
4956.11 1468
4956.78 1408
4957.44 1402
4958.10 1555
4958.77 1579
4959.43 1594
4960.10 1461
4960.76 1526
4961.43 1488
4962.09 1641
4962.76 1640
4963.42 1661
4964.08 1805
4964.75 1957
4965.41 1943
4966.08 1900
4966.74 1976
4967.41 1889
4968.07 1817
4968.74 1670
4969.40 1616
4970.07 1600
4970.73 1568
4971.40 1589
4972.06 1600
4972.73 1621
4973.39 1585
4974.06 1547
4974.72 1601
4975.39 1524
4976.05 1651
4976.72 1617
4977.38 1559
4978.05 1594
4978.71 1609
4979.38 1672
4980.05 1598
4980.71 1458
4981.38 1483
4982.04 1509
4982.71 1527
4983.37 1512
4984.04 1429
4984.71 1505
4985.37 1447
4986.04 1511
4986.70 1548
4987.37 1508
4988.04 1568
4988.70 1451
4989.37 1464
4990.04 1409
4990.70 1365
4991.37 1441
4992.03 1497
4992.70 1432
4993.37 1374
4994.03 1399
4994.70 1474
4995.37 1508
4996.03 1436
4996.70 1364
4997.37 1359
4998.03 1488
4998.70 1385
4999.37 1376
5000.03 1458
5000.70 1455
5001.37 1527
5002.04 1407
5002.70 1377
5003.37 1316
5004.04 1409
5004.70 1371
5005.37 1337
5006.04 1358
5006.71 1461
5007.37 1388
5008.04 1358
5008.71 1469
5009.38 1458
5010.04 1376
5010.71 1310
5011.38 1402
5012.05 1339
5012.71 1372
5013.38 1407
5014.05 1463
5014.72 1461
5015.39 1383
5016.05 1388
5016.72 1461
5017.39 1429
5018.06 1425
5018.73 1454
5019.39 1500
5020.06 1459
5020.73 1586
5021.40 1739
5022.07 1927
5022.74 1921
5023.41 2116
5024.07 2049
5024.74 2052
5025.41 2012
5026.08 1919
5026.75 1764
5027.42 1664
5028.09 1695
5028.75 1620
5029.42 1485
5030.09 1529
5030.76 1420
5031.43 1299
5032.10 1401
5032.77 1335
5033.44 1298
5034.11 1373
5034.78 1415
5035.45 1467
5036.12 1397
5036.78 1362
5037.45 1379
5038.12 1438
5038.79 1418
5039.46 1309
5040.13 1347
5040.80 1417
5041.47 1394
5042.14 1307
5042.81 1231
5043.48 1299
5044.15 1295
5044.82 1302
5045.49 1479
5046.16 1336
5046.83 1359
5047.50 1503
5048.17 1349
5048.84 1392
5049.51 1432
5050.18 1350
5050.85 1374
5051.52 1319
5052.19 1319
5052.86 1277
5053.53 1321
5054.20 1318
5054.87 1254
5055.55 1354
5056.22 1246
5056.89 1284
5057.56 1306
5058.23 1405
5058.90 1404
5059.57 1367
5060.24 1376
5060.91 1384
5061.58 1467
5062.25 1373
5062.93 1284
5063.60 1213
5064.27 1308
5064.94 1379
5065.61 1334
5066.28 1350
5066.95 1302
5067.62 1333
5068.30 1261
5068.97 1313
5069.64 1261
5070.31 1344
5070.98 1299
5071.65 1329
5072.33 1285
5073.00 1253
5073.67 1365
5074.34 1332
5075.01 1360
5075.68 1367
5076.36 1395
5077.03 1435
5077.70 1525
5078.37 1482
5079.05 1456
5079.72 1424
5080.39 1424
5081.06 1425
5081.73 1470
5082.41 1518
5083.08 1414
5083.75 1331
5084.42 1364
5085.10 1413
5085.77 1456
5086.44 1547
5087.12 1477
5087.79 1380
5088.46 1417
5089.13 1407
5089.81 1341
5090.48 1487
5091.15 1585
5091.83 1470
5092.50 1420
5093.17 1387
5093.84 1489
5094.52 1513
5095.19 1416
5095.86 1377
5096.54 1402
5097.21 1425
5097.88 1287
5098.56 1367
5099.23 1376
5099.91 1348
5100.58 1390
5101.25 1498
5101.93 1519
5102.60 1469
5103.27 1459
5103.95 1450
5104.62 1532
5105.30 1448
5105.97 1424
5106.64 1457
5107.32 1431
5107.99 1424
5108.67 1470
5109.34 1457
5110.01 1455
5110.69 1462
5111.36 1439
5112.04 1426
5112.71 1402
5113.39 1497
5114.06 1390
5114.74 1381
5115.41 1366
5116.08 1481
5116.76 1534
5117.43 1556
5118.11 1536
5118.78 1622
5119.46 1751
5120.13 1691
5120.81 1717
5121.48 1636
5122.16 1512
5122.83 1491
5123.51 1602
5124.18 1416
5124.86 1386
5125.53 1390
5126.21 1345
5126.88 1358
5127.56 1419
5128.24 1416
5128.91 1374
5129.59 1354
5130.26 1390
5130.94 1366
5131.61 1373
5132.29 1335
5132.96 1446
5133.64 1521
5134.32 1471
5134.99 1307
5135.67 1339
5136.34 1397
5137.02 1302
5137.70 1276
5138.37 1402
5139.05 1422
5139.72 1477
5140.40 1434
5141.08 1405
5141.75 1328
5142.43 1255
5143.11 1342
5143.78 1470
5144.46 1367
5145.14 1289
5145.81 1279
5146.49 1365
5147.17 1326
5147.84 1231
5148.52 1299
5149.20 1320
5149.87 1202
5150.55 1309
5151.23 1250
5151.90 1239
5152.58 1235
5153.26 1244
5153.94 1391
5154.61 1274
5155.29 1199
5155.97 1238
5156.64 1213
5157.32 1234
5158.00 1280
5158.68 1263
5159.35 1266
5160.03 1261
5160.71 1323
5161.39 1314
5162.06 1341
5162.74 1394
5163.42 1403
5164.10 1361
5164.78 1442
5165.45 1336
5166.13 1414
5166.81 1563
5167.49 1538
5168.17 1518
5168.84 1474
5169.52 1406
5170.20 1445
5170.88 1385
5171.56 1282
5172.23 1357
5172.91 1280
5173.59 1341
5174.27 1392
5174.95 1357
5175.63 1308
5176.31 1308
5176.98 1411
5177.66 1363
5178.34 1308
5179.02 1304
5179.70 1292
5180.38 1291
5181.06 1248
5181.74 1287
5182.42 1251
5183.09 1272
5183.77 1344
5184.45 1226
5185.13 1226
5185.81 1227
5186.49 1218
5187.17 1260
5187.85 1231
5188.53 1218
5189.21 1271
5189.89 1241
5190.57 1258
5191.25 1262
5191.93 1242
5192.61 1227
5193.29 1301
5193.97 1322
5194.64 1343
5195.32 1247
5196.00 1294
5196.68 1277
5197.36 1251
5198.04 1186
5198.72 1233
5199.40 1293
5200.08 1315
5200.77 1351
5201.45 1281
5202.13 1366
5202.81 1292
5203.49 1215
5204.17 1261
5204.85 1328
5205.53 1392
5206.21 1457
5206.89 1399
5207.57 1417
5208.25 1435
5208.93 1568
5209.61 1597
5210.29 1592
5210.97 1495
5211.65 1475
5212.34 1558
5213.02 1523
5213.70 1559
5214.38 1523
5215.06 1396
5215.74 1392
5216.42 1489
5217.10 1492
5217.78 1331
5218.47 1362
5219.15 1460
5219.83 1544
5220.51 1424
5221.19 1458
5221.87 1457
5222.56 1489
5223.24 1511
5223.92 1499
5224.60 1533
5225.28 1466
5225.96 1444
5226.65 1570
5227.33 1428
5228.01 1430
5228.69 1415
5229.37 1416
5230.06 1398
5230.74 1351
5231.42 1362
5232.10 1346
5232.79 1448
5233.47 1405
5234.15 1295
5234.83 1380
5235.51 1414
5236.20 1474
5236.88 1447
5237.56 1511
5238.25 1383
5238.93 1393
5239.61 1456
5240.29 1509
5240.98 1444
5241.66 1425
5242.34 1431
5243.03 1425
5243.71 1415
5244.39 1451
5245.07 1342
5245.76 1347
5246.44 1408
5247.12 1374
5247.81 1386
5248.49 1478
5249.17 1405
5249.86 1495
5250.54 1538
5251.22 1622
5251.91 1686
5252.59 1665
5253.28 1449
5253.96 1439
5254.64 1475
5255.33 1450
5256.01 1436
5256.69 1428
5257.38 1366
5258.06 1387
5258.75 1432
5259.43 1490
5260.11 1436
5260.80 1496
5261.48 1516
5262.17 1571
5262.85 1546
5263.53 1491
5264.22 1544
5264.90 1523
5265.59 1555
5266.27 1457
5266.96 1475
5267.64 1429
5268.33 1569
5269.01 1494
5269.70 1477
5270.38 1549
5271.07 1478
5271.75 1465
5272.44 1533
5273.12 1536
5273.80 1498
5274.49 1466
5275.18 1389
5275.86 1386
5276.55 1437
5277.23 1397
5277.92 1396
5278.60 1463
5279.29 1545
5279.97 1587
5280.66 1695
5281.34 1623
5282.03 1617
5282.71 1654
5283.40 1606
5284.08 1583
5284.77 1631
5285.46 1588
5286.14 1476
5286.83 1420
5287.51 1490
5288.20 1448
5288.89 1468
5289.57 1538
5290.26 1454
5290.94 1422
5291.63 1449
5292.32 1494
5293.00 1420
5293.69 1395
5294.38 1393
5295.06 1530
5295.75 1559
5296.43 1467
5297.12 1450
5297.81 1439
5298.49 1437
5299.18 1540
5299.87 1491
5300.55 1445
5301.24 1476
5301.93 1445
5302.61 1446
5303.30 1564
5303.99 1517
5304.68 1517
5305.36 1503
5306.05 1460
5306.74 1503
5307.42 1475
5308.11 1529
5308.80 1454
5309.49 1559
5310.17 1525
5310.86 1616
5311.55 1688
5312.23 1585
5312.92 1520
5313.61 1678
5314.30 1519
5314.99 1479
5315.67 1494
5316.36 1444
5317.05 1437
5317.74 1465
5318.42 1503
5319.11 1580
5319.80 1708
5320.49 1734
5321.18 1620
5321.86 1709
5322.55 1709
5323.24 1658
5323.93 1666
5324.62 1555
5325.31 1530
5325.99 1464
5326.68 1429
5327.37 1319
5328.06 1285
5328.75 1336
5329.44 1253
5330.12 1323
5330.81 1431
5331.50 1446
5332.19 1433
5332.88 1435
5333.57 1409
5334.26 1422
5334.95 1453
5335.64 1367
5336.32 1404
5337.01 1495
5337.70 1463
5338.39 1374
5339.08 1455
5339.77 1482
5340.46 1446
5341.15 1623
5341.84 1540
5342.53 1609
5343.22 1524
5343.91 1606
5344.60 1625
5345.29 1585
5345.98 1560
5346.67 1614
5347.36 1630
5348.04 1727
5348.73 1688
5349.42 1677
5350.11 1763
5350.80 1962
5351.49 1915
5352.18 1952
5352.87 1908
5353.56 1816
5354.25 1742
5354.95 1805
5355.64 1643
5356.33 1531
5357.02 1463
5357.71 1357
5358.40 1421
5359.09 1363
5359.78 1419
5360.47 1420
5361.16 1520
5361.85 1442
5362.54 1354
5363.23 1394
5363.92 1339
5364.61 1221
5365.30 1218
5365.99 1255
5366.69 1288
5367.38 1369
5368.07 1310
5368.76 1239
5369.45 1287
5370.14 1211
5370.83 1275
5371.52 1184
5372.22 1268
5372.91 1294
5373.60 1287
5374.29 1245
5374.98 1230
5375.67 1334
5376.36 1219
5377.06 1313
5377.75 1317
5378.44 1223
5379.13 1194
5379.82 1210
5380.52 1273
5381.21 1283
5381.90 1280
5382.59 1266
5383.28 1267
5383.98 1220
5384.67 1293
5385.36 1369
5386.05 1267
5386.74 1313
5387.44 1241
5388.13 1326
5388.82 1311
5389.51 1313
5390.21 1371
5390.90 1407
5391.59 1395
5392.28 1394
5392.98 1361
5393.67 1392
5394.36 1433
5395.06 1388
5395.75 1260
5396.44 1241
5397.13 1193
5397.83 1238
5398.52 1293
5399.21 1263
5399.91 1208
5400.60 1227
5401.29 1285
5401.99 1252
5402.68 1243
5403.37 1190
5404.07 1243
5404.76 1281
5405.45 1329
5406.15 1415
5406.84 1343
5407.53 1281
5408.23 1306
5408.92 1236
5409.61 1284
5410.31 1296
5411.00 1245
5411.70 1278
5412.39 1241
5413.08 1231
5413.78 1258
5414.47 1232
5415.17 1282
5415.86 1285
5416.55 1273
5417.25 1149
5417.94 1160
5418.64 1220
5419.33 1237
5420.03 1299
5420.72 1411
5421.42 1407
5422.11 1326
5422.80 1307
5423.50 1366
5424.19 1253
5424.89 1382
5425.58 1381
5426.28 1255
5426.97 1283
5427.67 1291
5428.36 1335
5429.06 1269
5429.75 1346
5430.45 1307
5431.14 1329
5431.84 1435
5432.53 1370
5433.23 1445
5433.92 1444
5434.62 1411
5435.31 1479
5436.01 1563
5436.71 1588
5437.40 1627
5438.10 1702
5438.79 1699
5439.49 1724
5440.18 1685
5440.88 1538
5441.58 1555
5442.27 1520
5442.97 1504
5443.66 1565
5444.36 1512
5445.06 1590
5445.75 1676
5446.45 1682
5447.14 1787
5447.84 1968
5448.54 1890
5449.23 1714
5449.93 1803
5450.63 1715
5451.32 1777
5452.02 1775
5452.71 1732
5453.41 1564
5454.11 1554
5454.80 1560
5455.50 1593
5456.20 1561
5456.89 1587
5457.59 1600
5458.29 1555
5458.99 1580
5459.68 1572
5460.38 1599
5461.08 1574
5461.77 1541
5462.47 1621
5463.17 1655
5463.86 1703
5464.56 1732
5465.26 1748
5465.96 1743
5466.65 1805
5467.35 1684
5468.05 1752
5468.75 1627
5469.44 1645
5470.14 1711
5470.84 1716
5471.54 1791
5472.24 1676
5472.93 1784
5473.63 1866
5474.33 1747
5475.03 1863
5475.72 1942
5476.42 1876
5477.12 1903
5477.82 2075
5478.52 2217
5479.22 2407
5479.91 2414
5480.61 2566
5481.31 2649
5482.01 2597
5482.71 2626
5483.41 2430
5484.10 2372
5484.80 2209
5485.50 2292
5486.20 2210
5486.90 2162
5487.60 2061
5488.30 1999
5488.99 2110
5489.69 2055
5490.39 1971
5491.09 2138
5491.79 2033
5492.49 2083
5493.19 2199
5493.89 2288
5494.59 2313
5495.29 2387
5495.99 2294
5496.69 2269
5497.38 2346
5498.08 2542
5498.78 2853
5499.48 3217
5500.18 3575
5500.88 3839
5501.58 4180
5502.28 4242
5502.98 4239
5503.68 3948
5504.38 3547
5505.08 3134
5505.78 2863
5506.48 2685
5507.18 2386
5507.88 2222
5508.58 2122
5509.28 1986
5509.98 1968
5510.68 2065
5511.38 2056
5512.08 2071
5512.78 2111
5513.48 2089
5514.18 2145
5514.88 2041
5515.58 2035
5516.28 1989
5516.98 1990
5517.69 2042
5518.39 2021
5519.09 1905
5519.79 1779
5520.49 1890
5521.19 1865
5521.89 1875
5522.59 1876
5523.29 1843
5523.99 1719
5524.69 1826
5525.40 1723
5526.10 1630
5526.80 1649
5527.50 1617
5528.20 1547
5528.90 1610
5529.60 1599
5530.31 1596
5531.01 1626
5531.71 1591
5532.41 1531
5533.11 1559
5533.81 1567
5534.51 1494
5535.22 1471
5535.92 1439
5536.62 1411
5537.32 1446
5538.02 1528
5538.73 1531
5539.43 1403
5540.13 1360
5540.83 1387
5541.53 1418
5542.24 1422
5542.94 1364
5543.64 1381
5544.34 1377
5545.05 1373
5545.75 1460
5546.45 1490
5547.15 1546
5547.86 1567
5548.56 1539
5549.26 1478
5549.96 1484
5550.67 1449
5551.37 1478
5552.07 1467
5552.78 1498
5553.48 1430
5554.18 1452
5554.88 1424
5555.59 1382
5556.29 1336
5556.99 1387
5557.70 1490
5558.40 1348
5559.10 1351
5559.81 1408
5560.51 1350
5561.21 1397
5561.92 1394
5562.62 1385
5563.32 1383
5564.03 1405
5564.73 1403
5565.44 1372
5566.14 1437
5566.84 1419
5567.55 1352
5568.25 1398
5568.95 1275
5569.66 1296
5570.36 1222
5571.07 1292
5571.77 1316
5572.47 1392
5573.18 1283
5573.88 1419
5574.59 1430
5575.29 1385
5576.00 1427
5576.70 1404
5577.40 1388
5578.11 1430
5578.81 1369
5579.52 1298
5580.22 1373
5580.93 1350
5581.63 1307
5582.34 1297
5583.04 1307
5583.75 1310
5584.45 1393
5585.16 1245
5585.86 1340
5586.57 1253
5587.27 1343
5587.98 1428
5588.68 1373
5589.39 1372
5590.09 1291
5590.80 1180
5591.50 1243
5592.21 1222
5592.91 1299
5593.62 1359
5594.33 1387
5595.03 1315
5595.74 1273
5596.44 1346
5597.15 1425
5597.85 1400
5598.56 1267
5599.27 1312
5599.97 1291
5600.68 1285
5601.38 1317
5602.09 1280
5602.79 1262
5603.50 1244
5604.21 1335
5604.91 1359
5605.62 1293
5606.33 1180
5607.03 1272
5607.74 1277
5608.45 1260
5609.15 1248
5609.86 1167
5610.56 1234
5611.27 1224
5611.98 1213
5612.68 1278
5613.39 1205
5614.10 1163
5614.80 1223
5615.51 1296
5616.22 1265
5616.93 1267
5617.63 1212
5618.34 1265
5619.05 1293
5619.75 1260
5620.46 1270
5621.17 1366
5621.88 1206
5622.58 1246
5623.29 1253
5624.00 1248
5624.70 1255
5625.41 1308
5626.12 1403
5626.83 1373
5627.54 1310
5628.24 1213
5628.95 1397
5629.66 1393
5630.37 1343
5631.07 1318
5631.78 1420
5632.49 1363
5633.20 1340
5633.91 1329
5634.61 1298
5635.32 1247
5636.03 1359
5636.74 1344
5637.45 1337
5638.15 1428
5638.86 1475
5639.57 1380
5640.28 1422
5640.99 1394
5641.70 1423
5642.41 1386
5643.11 1347
5643.82 1312
5644.53 1361
5645.24 1400
5645.95 1429
5646.66 1343
5647.37 1286
5648.08 1333
5648.78 1319
5649.49 1364
5650.20 1382
5650.91 1381
5651.62 1359
5652.33 1318
5653.04 1350
5653.75 1329
5654.46 1316
5655.17 1276
5655.88 1304
5656.59 1331
5657.30 1414
5658.00 1465
5658.71 1457
5659.42 1536
5660.13 1484
5660.84 1483
5661.55 1579
5662.26 1551
5662.97 1514
5663.68 1462
5664.39 1463
5665.10 1441
5665.81 1479
5666.52 1452
5667.23 1335
5667.94 1421
5668.65 1440
5669.36 1558
5670.07 1649
5670.78 1668
5671.49 1688
5672.20 1789
5672.92 1719
5673.63 1766
5674.34 1569
5675.05 1591
5675.76 1521
5676.47 1420
5677.18 1369
5677.89 1444
5678.60 1483
5679.31 1410
5680.02 1384
5680.73 1387
5681.44 1354
5682.16 1360
5682.87 1364
5683.58 1500
5684.29 1402
5685.00 1355
5685.71 1499
5686.42 1427
5687.13 1350
5687.85 1393
5688.56 1467
5689.27 1431
5689.98 1478
5690.69 1398
5691.40 1379
5692.11 1415
5692.83 1291
5693.54 1305
5694.25 1203
5694.96 1263
5695.67 1211
5696.39 1241
5697.10 1214
5697.81 1231
5698.52 1182
5699.23 1248
5699.95 1229
5700.66 1239
5701.37 1249
5702.08 1187
5702.80 1246
5703.51 1238
5704.22 1205
5704.93 1189
5705.64 1183
5706.36 1226
5707.07 1217
5707.78 1228
5708.50 1215
5709.21 1256
5709.92 1199
5710.63 1230
5711.35 1335
5712.06 1231
5712.77 1211
5713.49 1381
5714.20 1249
5714.91 1218
5715.62 1262
5716.34 1260
5717.05 1211
5717.76 1264
5718.48 1245
5719.19 1179
5719.90 1211
5720.62 1290
5721.33 1275
5722.05 1213
5722.76 1306
5723.47 1323
5724.19 1313
5724.90 1299
5725.61 1292
5726.33 1388
5727.04 1431
5727.76 1403
5728.47 1349
5729.18 1474
5729.90 1473
5730.61 1411
5731.33 1380
5732.04 1386
5732.75 1398
5733.47 1338
5734.18 1312
5734.90 1378
5735.61 1336
5736.33 1298
5737.04 1338
5737.75 1255
5738.47 1202
5739.18 1219
5739.90 1276
5740.61 1332
5741.33 1268
5742.04 1247
5742.76 1174
5743.47 1199
5744.19 1297
5744.90 1326
5745.62 1287
5746.33 1277
5747.05 1283
5747.76 1362
5748.48 1322
5749.19 1294
5749.91 1324
5750.62 1473
5751.34 1400
5752.05 1462
5752.77 1467
5753.49 1515
5754.20 1527
5754.92 1595
5755.63 1647
5756.35 1584
5757.06 1490
5757.78 1471
5758.50 1466
5759.21 1498
5759.93 1445
5760.64 1456
5761.36 1372
5762.07 1366
5762.79 1362
5763.51 1337
5764.22 1307
5764.94 1346
5765.66 1351
5766.37 1289
5767.09 1333
5767.80 1277
5768.52 1319
5769.24 1324
5769.95 1300
5770.67 1329
5771.39 1326
5772.10 1492
5772.82 1419
5773.54 1373
5774.25 1403
5774.97 1327
5775.69 1375
5776.41 1423
5777.12 1387
5777.84 1436
5778.56 1465
5779.27 1400
5779.99 1467
5780.71 1515
5781.42 1484
5782.14 1432
5782.86 1439
5783.58 1448
5784.29 1426
5785.01 1449
5785.73 1513
5786.45 1566
5787.16 1615
5787.88 1529
5788.60 1547
5789.32 1624
5790.04 1667
5790.75 1667
5791.47 1739
5792.19 1808
5792.91 1895
5793.62 1951
5794.34 1842
5795.06 1844
5795.78 1978
5796.50 2120
5797.22 2345
5797.93 2764
5798.65 3097
5799.37 3664
5800.09 3973
5800.81 4588
5801.53 4706
5802.24 4790
5802.96 4674
5803.68 4115
5804.40 3781
5805.12 3327
5805.84 2789
5806.56 2442
5807.28 2305
5807.99 2137
5808.71 2094
5809.43 2036
5810.15 2049
5810.87 1921
5811.59 1938
5812.31 2052
5813.03 2050
5813.75 2085
5814.47 2116
5815.19 2119
5815.90 2165
5816.62 2121
5817.34 2085
5818.06 2124
5818.78 1989
5819.50 2124
5820.22 2080
5820.94 2013
5821.66 1969
5822.38 1891
5823.10 1815
5823.82 1830
5824.54 1785
5825.26 1669
5825.98 1704
5826.70 1651
5827.42 1609
5828.14 1570
5828.86 1589
5829.58 1656
5830.30 1687
5831.02 1675
5831.74 1628
5832.46 1522
5833.18 1574
5833.90 1587
5834.62 1540
5835.35 1574
5836.07 1605
5836.79 1599
5837.51 1574
5838.23 1546
5838.95 1577
5839.67 1655
5840.39 1666
5841.11 1618
5841.83 1574
5842.55 1534
5843.27 1489
5844.00 1561
5844.72 1466
5845.44 1528
5846.16 1566
5846.88 1503
5847.60 1500
5848.32 1543
5849.04 1571
5849.77 1520
5850.49 1517
5851.21 1549
5851.93 1547
5852.65 1520
5853.37 1576
5854.10 1559
5854.82 1474
5855.54 1492
5856.26 1532
5856.98 1561
5857.71 1661
5858.43 1581
5859.15 1531
5859.87 1452
5860.59 1454
5861.32 1511
5862.04 1448
5862.76 1419
5863.48 1407
5864.21 1363
5864.93 1466
5865.65 1464
5866.37 1443
5867.10 1426
5867.82 1434
5868.54 1470
5869.26 1419
5869.99 1406
5870.71 1409
5871.43 1409
5872.15 1532
5872.88 1504
5873.60 1461
5874.32 1474
5875.05 1440
5875.77 1449
5876.49 1453
5877.22 1527
5877.94 1391
5878.66 1387
5879.39 1442
5880.11 1494
5880.83 1459
5881.56 1429
5882.28 1451
5883.00 1518
5883.73 1495
5884.45 1368
5885.17 1405
5885.90 1401
5886.62 1401
5887.34 1451
5888.07 1468
5888.79 1434
5889.52 1450
5890.24 1432
5890.96 1376
5891.69 1409
5892.41 1363
5893.14 1363
5893.86 1340
5894.58 1320
5895.31 1345
5896.03 1309
5896.76 1374
5897.48 1443
5898.21 1374
5898.93 1303
5899.66 1408
5900.38 1381
5901.11 1386
5901.83 1455
5902.55 1491
5903.28 1489
5904.00 1483
5904.73 1510
5905.45 1497
5906.18 1414
5906.90 1416
5907.63 1436
5908.35 1491
5909.08 1487
5909.80 1435
5910.53 1415
5911.25 1418
5911.98 1444
5912.71 1559
5913.43 1518
5914.16 1511
5914.88 1493
5915.61 1505
5916.33 1452
5917.06 1469
5917.78 1457
5918.51 1527
5919.24 1533
5919.96 1482
5920.69 1471
5921.41 1505
5922.14 1496
5922.87 1473
5923.59 1553
5924.32 1585
5925.04 1537
5925.77 1587
5926.50 1539
5927.22 1560
5927.95 1637
5928.67 1623
5929.40 1703
5930.13 1668
5930.85 1639
5931.58 1674
5932.31 1613
5933.03 1740
5933.76 1696
5934.49 1657
5935.21 1712
5935.94 1812
5936.67 1843
5937.39 1911
5938.12 1963
5938.85 2045
5939.58 1953
5940.30 2014
5941.03 2076
5941.76 2023
5942.48 1967
5943.21 2109
5943.94 2208
5944.67 2096
5945.39 2074
5946.12 2234
5946.85 2284
5947.58 2297
5948.30 2474
5949.03 2519
5949.76 2497
5950.49 2468
5951.21 2623
5951.94 2754
5952.67 2838
5953.40 2819
5954.12 2896
5954.85 2907
5955.58 2916
5956.31 2828
5957.04 2815
5957.76 2747
5958.49 2732
5959.22 2716
5959.95 2810
5960.68 2867
5961.41 2877
5962.13 2802
5962.86 2895
5963.59 2946
5964.32 3130
5965.05 3549
5965.78 3790
5966.51 4063
5967.23 4495
5967.96 4454
5968.69 4541
5969.42 4549
5970.15 4132
5970.88 4129
5971.61 3974
5972.34 3826
5973.07 3697
5973.79 3583
5974.52 3451
5975.25 3264
5975.98 3390
5976.71 3343
5977.44 3375
5978.17 3292
5978.90 3462
5979.63 3731
5980.36 3697
5981.09 3788
5981.82 3874
5982.55 3889
5983.28 3917
5984.01 3919
5984.74 3909
5985.47 3910
5986.20 3939
5986.93 4051
5987.66 4060
5988.39 3968
5989.12 3857
5989.85 3849
5990.58 3771
5991.31 3762
5992.04 3882
5992.77 3944
5993.50 3986
5994.23 3987
5994.96 4004
5995.69 4164
5996.42 4341
5997.15 4324
5997.88 4326
5998.61 4476
5999.34 4426
6000.07 4391
6000.80 4382
6001.53 4362
6002.26 4380
6003.00 4256
6003.73 4192
6004.46 4071
6005.19 4135
6005.92 4173
6006.65 4091
6007.38 4033
6008.11 4324
6008.84 4730
6009.58 5282
6010.31 6371
6011.04 7172
6011.77 8756
6012.50 9999
6013.23 10989
6013.96 12176
6014.70 12558
6015.43 12728
6016.16 12719
6016.89 11777
6017.62 10447
6018.35 9580
6019.09 8238
6019.82 7105
6020.55 6292
6021.28 5333
6022.01 4695
6022.75 4288
6023.48 3856
6024.21 3637
6024.94 3451
6025.67 3385
6026.41 3430
6027.14 3332
6027.87 3256
6028.60 3051
6029.34 2988
6030.07 2993
6030.80 2991
6031.53 2954
6032.27 2952
6033.00 2896
6033.73 2859
6034.47 2728
6035.20 2895
6035.93 2917
6036.66 2906
6037.40 2944
6038.13 3028
6038.86 3046
6039.60 2996
6040.33 2958
6041.06 3154
6041.80 3360
6042.53 3207
6043.26 3162
6044.00 3339
6044.73 3428
6045.46 3377
6046.20 3311
6046.93 3476
6047.66 3497
6048.40 3652
6049.13 3600
6049.86 3822
6050.60 4190
6051.33 4251
6052.07 4721
6052.80 5198
6053.53 5461
6054.27 5508
6055.00 5264
6055.74 5104
6056.47 4818
6057.20 4485
6057.94 4093
6058.67 3933
6059.41 3687
6060.14 3644
6060.88 3614
6061.61 3495
6062.34 3305
6063.08 3236
6063.81 3379
6064.55 3384
6065.28 3291
6066.02 3175
6066.75 3230
6067.49 3248
6068.22 3113
6068.96 3161
6069.69 3166
6070.43 2952
6071.16 2964
6071.90 3049
6072.63 2996
6073.37 3010
6074.10 2830
6074.84 2772
6075.57 2750
6076.31 2649
6077.04 2654
6077.78 2690
6078.52 2768
6079.25 2616
6079.99 2604
6080.72 2637
6081.46 2552
6082.19 2509
6082.93 2465
6083.66 2484
6084.40 2368
6085.14 2376
6085.87 2383
6086.61 2407
6087.34 2353
6088.08 2276
6088.82 2351
6089.55 2240
6090.29 2304
6091.02 2271
6091.76 2365
6092.50 2427
6093.23 2387
6093.97 2334
6094.71 2337
6095.44 2281
6096.18 2263
6096.92 2277
6097.65 2211
6098.39 2202
6099.13 2242
6099.86 2118
6100.60 2112
6101.34 2053
6102.07 2161
6102.81 2135
6103.55 2097
6104.28 2117
6105.02 2111
6105.76 2110
6106.50 2154
6107.23 2152
6107.97 2158
6108.71 2138
6109.45 2175
6110.18 2133
6110.92 2147
6111.66 2182
6112.40 2238
6113.13 2243
6113.87 2321
6114.61 2235
6115.35 2227
6116.08 2339
6116.82 2328
6117.56 2330
6118.30 2199
6119.03 2273
6119.77 2288
6120.51 2256
6121.25 2217
6121.99 2200
6122.73 2192
6123.46 2194
6124.20 2244
6124.94 2256
6125.68 2242
6126.42 2286
6127.15 2289
6127.89 2326
6128.63 2358
6129.37 2375
6130.11 2313
6130.85 2307
6131.59 2319
6132.33 2350
6133.06 2476
6133.80 2324
6134.54 2310
6135.28 2336
6136.02 2323
6136.76 2350
6137.50 2422
6138.24 2389
6138.98 2434
6139.71 2398
6140.45 2512
6141.19 2608
6141.93 2510
6142.67 2480
6143.41 2430
6144.15 2377
6144.89 2337
6145.63 2331
6146.37 2410
6147.11 2398
6147.85 2260
6148.59 2352
6149.33 2336
6150.07 2450
6150.81 2364
6151.55 2353
6152.29 2432
6153.03 2344
6153.77 2365
6154.51 2415
6155.25 2494
6155.99 2453
6156.73 2488
6157.47 2560
6158.21 2467
6158.95 2535
6159.69 2444
6160.43 2590
6161.17 2555
6161.91 2704
6162.65 2627
6163.39 2762
6164.13 2933
6164.87 3072
6165.61 3203
6166.35 3371
6167.10 3383
6167.84 3583
6168.58 3688
6169.32 3548
6170.06 3566
6170.80 3611
6171.54 3464
6172.28 3260
6173.02 3248
6173.77 3370
6174.51 3228
6175.25 3162
6175.99 3206
6176.73 3149
6177.47 3068
6178.21 3103
6178.96 3237
6179.70 3181
6180.44 3088
6181.18 3145
6181.92 3204
6182.66 3317
6183.41 3317
6184.15 3276
6184.89 3467
6185.63 3465
6186.37 3465
6187.11 3409
6187.86 3377
6188.60 3502
6189.34 3503
6190.08 3702
6190.83 3716
6191.57 3758
6192.31 3897
6193.05 4107
6193.80 4146
6194.54 4021
6195.28 4226
6196.02 4218
6196.77 4343
6197.51 4328
6198.25 4299
6198.99 4244
6199.74 4295
6200.48 4223
6201.22 4205
6201.96 4375
6202.71 4474
6203.45 4631
6204.19 5047
6204.94 5929
6205.68 7046
6206.42 8682
6207.17 10989
6207.91 13600
6208.65 16004
6209.40 17866
6210.14 19707
6210.88 19769
6211.63 19144
6212.37 17820
6213.11 15837
6213.86 13887
6214.60 11823
6215.34 9660
6216.09 8037
6216.83 6915
6217.58 5744
6218.32 5039
6219.06 4571
6219.81 4092
6220.55 3988
6221.30 3620
6222.04 3442
6222.78 3393
6223.53 3267
6224.27 3325
6225.02 3262
6225.76 3107
6226.51 3194
6227.25 2997
6228.00 2920
6228.74 2709
6229.48 2551
6230.23 2586
6230.97 2582
6231.72 2614
6232.46 2525
6233.21 2411
6233.95 2494
6234.70 2511
6235.44 2541
6236.19 2597
6236.93 2477
6237.68 2623
6238.42 2644
6239.17 2616
6239.91 2631
6240.66 2650
6241.40 2616
6242.15 2742
6242.89 2970
6243.64 2883
6244.38 3060
6245.13 3112
6245.88 3392
6246.62 3643
6247.37 3925
6248.11 4283
6248.86 4552
6249.60 4706
6250.35 4992
6251.10 4809
6251.84 4642
6252.59 4184
6253.33 3804
6254.08 3541
6254.83 3295
6255.57 3131
6256.32 3045
6257.06 2977
6257.81 3090
6258.56 2934
6259.30 2970
6260.05 2993
6260.80 2920
6261.54 2896
6262.29 3054
6263.04 2977
6263.78 2886
6264.53 2923
6265.28 3009
6266.02 3007
6266.77 2999
6267.52 3053
6268.26 3088
6269.01 3070
6269.76 3105
6270.50 2969
6271.25 2995
6272.00 2933
6272.75 3027
6273.49 2996
6274.24 2914
6274.99 2854
6275.73 2866
6276.48 3004
6277.23 2870
6277.98 2896
6278.72 2920
6279.47 2949
6280.22 2955
6280.97 2886
6281.71 2931
6282.46 2777
6283.21 2749
6283.96 2677
6284.71 2654
6285.45 2698
6286.20 3007
6286.95 3087
6287.70 3265
6288.45 3448
6289.19 3699
6289.94 3664
6290.69 3588
6291.44 3412
6292.19 3287
6292.94 3021
6293.68 2853
6294.43 2720
6295.18 2552
6295.93 2557
6296.68 2550
6297.43 2465
6298.18 2446
6298.92 2470
6299.67 2454
6300.42 2465
6301.17 2423
6301.92 2427
6302.67 2433
6303.42 2487
6304.17 2638
6304.92 2616
6305.66 2586
6306.41 2533
6307.16 2473
6307.91 2528
6308.66 2332
6309.41 2492
6310.16 2514
6310.91 2489
6311.66 2442
6312.41 2477
6313.16 2453
6313.91 2364
6314.66 2483
6315.41 2354
6316.16 2217
6316.91 2241
6317.66 2212
6318.41 2259
6319.16 2290
6319.91 2266
6320.66 2254
6321.41 2161
6322.16 2230
6322.91 2210
6323.66 2201
6324.41 2184
6325.16 2216
6325.91 2267
6326.66 2293
6327.41 2371
6328.16 2493
6328.91 2614
6329.66 2716
6330.41 2575
6331.16 2375
6331.91 2316
6332.66 2331
6333.41 2253
6334.16 2215
6334.91 2272
6335.67 2135
6336.42 2172
6337.17 2221
6337.92 2204
6338.67 2265
6339.42 2246
6340.17 2177
6340.92 2167
6341.67 2101
6342.43 2220
6343.18 2208
6343.93 2289
6344.68 2213
6345.43 2237
6346.18 2287
6346.93 2423
6347.69 2345
6348.44 2408
6349.19 2530
6349.94 2491
6350.69 2662
6351.45 2873
6352.20 2898
6352.95 3055
6353.70 3247
6354.45 3258
6355.20 3239
6355.96 3033
6356.71 2926
6357.46 2910
6358.21 2753
6358.97 2517
6359.72 2587
6360.47 2504
6361.22 2432
6361.98 2385
6362.73 2548
6363.48 2502
6364.23 2453
6364.99 2408
6365.74 2457
6366.49 2378
6367.24 2316
6368.00 2512
6368.75 2418
6369.50 2537
6370.26 2466
6371.01 2411
6371.76 2393
6372.51 2462
6373.27 2423
6374.02 2358
6374.77 2473
6375.53 2398
6376.28 2334
6377.03 2331
6377.79 2235
6378.54 2255
6379.29 2082
6380.05 2138
6380.80 2204
6381.56 2258
6382.31 2253
6383.06 2283
6383.82 2211
6384.57 2147
6385.32 2092
6386.08 2025
6386.83 1944
6387.59 1987
6388.34 2013
6389.09 2000
6389.85 1945
6390.60 2005
6391.36 2008
6392.11 1999
6392.86 1889
6393.62 1927
6394.37 2058
6395.13 2060
6395.88 2013
6396.64 1924
6397.39 1927
6398.15 1971
6398.90 1861
6399.66 1740
6400.41 1820
6401.16 1785
6401.92 1773
6402.67 1761
6403.43 1744
6404.18 1765
6404.94 1678
6405.69 1719
6406.45 1796
6407.20 1757
6407.96 1828
6408.72 1947
6409.47 1883
6410.23 1794
6410.98 1838
6411.74 1824
6412.49 1875
6413.25 1857
6414.00 1808
6414.76 1773
6415.51 1806
6416.27 1763
6417.03 1736
6417.78 1789
6418.54 1794
6419.29 1867
6420.05 1838
6420.80 1820
6421.56 1745
6422.32 1764
6423.07 1793
6423.83 1825
6424.59 1742
6425.34 1715
6426.10 1678
6426.85 1788
6427.61 1813
6428.37 1774
6429.12 1769
6429.88 1719
6430.64 1791
6431.39 1743
6432.15 1770
6432.91 1719
6433.66 1713
6434.42 1750
6435.18 1755
6435.93 1801
6436.69 1810
6437.45 1746
6438.20 1810
6438.96 1860
6439.72 1819
6440.47 1825
6441.23 1853
6441.99 1840
6442.75 1819
6443.50 1814
6444.26 1757
6445.02 1861
6445.78 1792
6446.53 1835
6447.29 1917
6448.05 1850
6448.81 1939
6449.56 1817
6450.32 1812
6451.08 1710
6451.84 1812
6452.59 1793
6453.35 1803
6454.11 1840
6454.87 1678
6455.63 1760
6456.38 1779
6457.14 1902
6457.90 1949
6458.66 1905
6459.42 1909
6460.17 2014
6460.93 1945
6461.69 1928
6462.45 1901
6463.21 1820
6463.97 1877
6464.73 1984
6465.48 1958
6466.24 1837
6467.00 2011
6467.76 1955
6468.52 1921
6469.28 2039
6470.04 1988
6470.80 2076
6471.55 2158
6472.31 2228
6473.07 2115
6473.83 2180
6474.59 2101
6475.35 2206
6476.11 2255
6476.87 2236
6477.63 2270
6478.39 2283
6479.15 2333
6479.91 2240
6480.66 2204
6481.42 2233
6482.18 2381
6482.94 2392
6483.70 2294
6484.46 2329
6485.22 2338
6485.98 2414
6486.74 2541
6487.50 2506
6488.26 2584
6489.02 2577
6489.78 2652
6490.54 2645
6491.30 2623
6492.06 2849
6492.82 3012
6493.58 3073
6494.34 3082
6495.10 3285
6495.86 3244
6496.62 3183
6497.38 3240
6498.14 3214
6498.91 3263
6499.67 3254
6500.43 3200
6501.19 3219
6501.95 3096
6502.71 3322
6503.47 3220
6504.23 3241
6504.99 3320
6505.75 3474
6506.51 3428
6507.27 3655
6508.04 3741
6508.80 3705
6509.56 3907
6510.32 3953
6511.08 3959
6511.84 3896
6512.60 4035
6513.36 3930
6514.13 3942
6514.89 3919
6515.65 3844
6516.41 3884
6517.17 3925
6517.93 3953
6518.69 4039
6519.46 4256
6520.22 4434
6520.98 4645
6521.74 4316
6522.50 4583
6523.27 4947
6524.03 5220
6524.79 5289
6525.55 5804
6526.31 6580
6527.08 6976
6527.84 7305
6528.60 7562
6529.36 7735
6530.13 7804
6530.89 7652
6531.65 7382
6532.41 7422
6533.18 7674
6533.94 8469
6534.70 10022
6535.46 11676
6536.23 13384
6536.99 14446
6537.75 14942
6538.51 15007
6539.28 14119
6540.04 12821
6540.80 11206
6541.57 9591
6542.33 8135
6543.09 6912
6543.86 5746
6544.62 5174
6545.38 4561
6546.15 4125
6546.91 4086
6547.67 3785
6548.44 3586
6549.20 3479
6549.96 3375
6550.73 3380
6551.49 3433
6552.25 3314
6553.02 3368
6553.78 3340
6554.54 3301
6555.31 3246
6556.07 3180
6556.84 3071
6557.60 3080
6558.36 3078
6559.13 3298
6559.89 3122
6560.66 3214
6561.42 3299
6562.18 3250
6562.95 3317
6563.71 3359
6564.48 3516
6565.24 3774
6566.01 3759
6566.77 3689
6567.54 3660
6568.30 3620
6569.06 3567
6569.83 3573
6570.59 3591
6571.36 3682
6572.12 3611
6572.89 3704
6573.65 3912
6574.42 4106
6575.18 4210
6575.95 4261
6576.71 4268
6577.48 4464
6578.24 4541
6579.01 4457
6579.77 4472
6580.54 4570
6581.31 4532
6582.07 4528
6582.84 4540
6583.60 4463
6584.37 4393
6585.13 4206
6585.90 4223
6586.66 4187
6587.43 4083
6588.20 4004
6588.96 4116
6589.73 4110
6590.49 4206
6591.26 4477
6592.02 4889
6592.79 5267
6593.56 5913
6594.32 6361
6595.09 6579
6595.86 6811
6596.62 6676
6597.39 6571
6598.15 6433
6598.92 5996
6599.69 5615
6600.45 5091
6601.22 4679
6601.99 4202
6602.75 3908
6603.52 3730
6604.29 3703
6605.05 3605
6605.82 3432
6606.59 3469
6607.35 3454
6608.12 3390
6608.89 3478
6609.65 3491
6610.42 3478
6611.19 3389
6611.96 3215
6612.72 3239
6613.49 3086
6614.26 3000
6615.02 2933
6615.79 2952
6616.56 2901
6617.33 2951
6618.09 2817
6618.86 2892
6619.63 2891
6620.40 2918
6621.16 2946
6621.93 2832
6622.70 2767
6623.47 2936
6624.24 2945
6625.00 2939
6625.77 2914
6626.54 2833
6627.31 2839
6628.08 2746
6628.84 2781
6629.61 2886
6630.38 2820
6631.15 3064
6631.92 3148
6632.68 3142
6633.45 3510
6634.22 3774
6634.99 3881
6635.76 4076
6636.53 3834
6637.30 3774
6638.06 3653
6638.83 3475
6639.60 3301
6640.37 3095
6641.14 2946
6641.91 2776
6642.68 2802
6643.45 2785
6644.22 2702
6644.98 2761
6645.75 2708
6646.52 2759
6647.29 2788
6648.06 2845
6648.83 2850
6649.60 2939
6650.37 2834
6651.14 2776
6651.91 2849
6652.68 2844
6653.45 2993
6654.22 2925
6654.99 2914
6655.76 2872
6656.53 2834
6657.30 2867
6658.06 2968
6658.83 2984
6659.60 2739
6660.37 2672
6661.14 2725
6661.91 2626
6662.68 2632
6663.45 2588
6664.22 2514
6665.00 2475
6665.77 2519
6666.54 2486
6667.31 2469
6668.08 2531
6668.85 2642
6669.62 2598
6670.39 2522
6671.16 2656
6671.93 2754
6672.70 2722
6673.47 2707
6674.24 2788
6675.01 2720
6675.78 2647
6676.55 2660
6677.32 2761
6678.10 2831
6678.87 2752
6679.64 2774
6680.41 2697
6681.18 2791
6681.95 2848
6682.72 3029
6683.49 3266
6684.26 3452
6685.04 3594
6685.81 3749
6686.58 3848
6687.35 3808
6688.12 3577
6688.89 3449
6689.67 3368
6690.44 3082
6691.21 2957
6691.98 2780
6692.75 2574
6693.52 2534
6694.30 2528
6695.07 2482
6695.84 2486
6696.61 2542
6697.38 2413
6698.16 2366
6698.93 2460
6699.70 2530
6700.47 2447
6701.25 2606
6702.02 2552
6702.79 2441
6703.56 2409
6704.33 2552
6705.11 2479
6705.88 2488
6706.65 2516
6707.43 2430
6708.20 2484
6708.97 2505
6709.74 2323
6710.52 2329
6711.29 2326
6712.06 2393
6712.84 2314
6713.61 2300
6714.38 2383
6715.15 2315
6715.93 2261
6716.70 2321
6717.47 2328
6718.25 2330
6719.02 2319
6719.79 2328
6720.57 2402
6721.34 2319
6722.11 2294
6722.89 2350
6723.66 2352
6724.43 2387
6725.21 2292
6725.98 2237
6726.76 2303
6727.53 2298
6728.30 2242
6729.08 2206
6729.85 2233
6730.63 2338
6731.40 2306
6732.17 2409
6732.95 2485
6733.72 2461
6734.50 2313
6735.27 2428
6736.04 2484
6736.82 2546
6737.59 2446
6738.37 2533
6739.14 2488
6739.92 2481
6740.69 2513
6741.47 2543
6742.24 2541
6743.02 2577
6743.79 2516
6744.57 2546
6745.34 2459
6746.12 2474
6746.89 2657
6747.66 2694
6748.44 2798
6749.22 2833
6749.99 2879
6750.77 3337
6751.54 3451
6752.32 3513
6753.09 3757
6753.87 3883
6754.64 3923
6755.42 3832
6756.19 3578
6756.97 3243
6757.74 3073
6758.52 2833
6759.29 2711
6760.07 2585
6760.85 2481
6761.62 2436
6762.40 2497
6763.17 2403
6763.95 2382
6764.73 2417
6765.50 2436
6766.28 2391
6767.05 2292
6767.83 2435
6768.61 2361
6769.38 2331
6770.16 2292
6770.94 2266
6771.71 2260
6772.49 2319
6773.26 2339
6774.04 2214
6774.82 2198
6775.59 2336
6776.37 2176
6777.15 2163
6777.92 2249
6778.70 2214
6779.48 2300
6780.25 2184
6781.03 2261
6781.81 2131
6782.59 2061
6783.36 2283
6784.14 2154
6784.92 2061
6785.69 2111
6786.47 2088
6787.25 2106
6788.03 2021
6788.80 1983
6789.58 1969
6790.36 1867
6791.13 1954
6791.91 1946
6792.69 2027
6793.47 2046
6794.25 2044
6795.02 2109
6795.80 2124
6796.58 2079
6797.36 2089
6798.13 2047
6798.91 1940
6799.69 2048
6800.47 2019
6801.25 1992
6802.02 2016
6802.80 2064
6803.58 2254
6804.36 2240
6805.14 2259
6805.92 2288
6806.69 2262
6807.47 2202
6808.25 2134
6809.03 2134
6809.81 2170
6810.59 2088
6811.36 2068
6812.14 2120
6812.92 2122
6813.70 2139
6814.48 2095
6815.26 2130
6816.04 2098
6816.82 2079
6817.60 2044
6818.37 2280
6819.15 2177
6819.93 2095
6820.71 2223
6821.49 2127
6822.27 2025
6823.05 2078
6823.83 2143
6824.61 2009
6825.39 2051
6826.17 2104
6826.95 2057
6827.73 2015
6828.51 1939
6829.29 1943
6830.07 2002
6830.85 2010
6831.63 2026
6832.40 1996
6833.18 2000
6833.96 2082
6834.74 2009
6835.52 1931
6836.30 2084
6837.08 2044
6837.87 1997
6838.65 2072
6839.43 2104
6840.21 2040
6840.99 2030
6841.77 1989
6842.55 1999
6843.33 1957
6844.11 1952
6844.89 2032
6845.67 1988
6846.45 2063
6847.23 2309
6848.01 2564
6848.79 2865
6849.57 3180
6850.35 3552
6851.13 3905
6851.92 4061
6852.70 4281
6853.48 4149
6854.26 3985
6855.04 3555
6855.82 3313
6856.60 2975
6857.38 2769
6858.16 2574
6858.95 2417
6859.73 2307
6860.51 2201
6861.29 2113
6862.07 2178
6862.85 2116
6863.64 2103
6864.42 2238
6865.20 2158
6865.98 2168
6866.76 2223
6867.54 2226
6868.33 2263
6869.11 2304
6869.89 2270
6870.67 2295
6871.45 2222
6872.24 2171
6873.02 2239
6873.80 2218
6874.58 2154
6875.36 2148
6876.15 2191
6876.93 2243
6877.71 2299
6878.49 2382
6879.28 2499
6880.06 2436
6880.84 2704
6881.62 2641
6882.41 2564
6883.19 2754
6883.97 2747
6884.76 2979
6885.54 3341
6886.32 3641
6887.10 4120
6887.89 4584
6888.67 4953
6889.45 5087
6890.24 4867
6891.02 4538
6891.80 4045
6892.59 3782
6893.37 3470
6894.15 3094
6894.94 2825
6895.72 2860
6896.50 2876
6897.29 2796
6898.07 2758
6898.85 2689
6899.64 2739
6900.42 2756
6901.21 2845
6901.99 2736
6902.77 2731
6903.56 2752
6904.34 2777
6905.12 2763
6905.91 2671
6906.69 2774
6907.48 2673
6908.26 2602
6909.05 2564
6909.83 2571
6910.61 2443
6911.40 2516
6912.18 2496
6912.97 2441
6913.75 2395
6914.54 2413
6915.32 2409
6916.11 2508
6916.89 2475
6917.67 2495
6918.46 2438
6919.24 2462
6920.03 2416
6920.81 2509
6921.60 2453
6922.38 2474
6923.17 2523
6923.95 2554
6924.74 2540
6925.52 2572
6926.31 2649
6927.09 2642
6927.88 2667
6928.67 2634
6929.45 2568
6930.24 2489
6931.02 2608
6931.81 2697
6932.59 2720
6933.38 2944
6934.16 3071
6934.95 3094
6935.74 3063
6936.52 3012
6937.31 2877
6938.09 2859
6938.88 2762
6939.66 2775
6940.45 2755
6941.24 2979
6942.02 2946
6942.81 3090
6943.59 3194
6944.38 3192
6945.17 3230
6945.95 3144
6946.74 3239
6947.53 3366
6948.31 3306
6949.10 3554
6949.89 3518
6950.67 3432
6951.46 3355
6952.25 3301
6953.03 3257
6953.82 3282
6954.61 3436
6955.39 3483
6956.18 3509
6956.97 3455
6957.75 3484
6958.54 3435
6959.33 3538
6960.11 3604
6960.90 3455
6961.69 3544
6962.48 3473
6963.26 3443
6964.05 3364
6964.84 3364
6965.63 3500
6966.41 3647
6967.20 3655
6967.99 3756
6968.78 3899
6969.56 3852
6970.35 3989
6971.14 3925
6971.93 3998
6972.71 4060
6973.50 4003
6974.29 3991
6975.08 4157
6975.87 4194
6976.65 4192
6977.44 4084
6978.23 4187
6979.02 4501
6979.81 4657
6980.60 4621
6981.38 5006
6982.17 5759
6982.96 6589
6983.75 7763
6984.54 9144
6985.33 10281
6986.11 11319
6986.90 11731
6987.69 11903
6988.48 11525
6989.27 10543
6990.06 9563
6990.85 8466
6991.64 7514
6992.42 6468
6993.21 5880
6994.00 5610
6994.79 5429
6995.58 5556
6996.37 5775
6997.16 6608
6997.95 7571
6998.74 8894
6999.53 10134
7000.32 10975
7001.11 11588
7001.90 11374
7002.68 10529
7003.47 9770
7004.26 8823
7005.05 7615
7005.84 6780
7006.63 5795
7007.42 5169
7008.21 4575
7009.00 4049
7009.79 3828
7010.58 3833
7011.37 3916
7012.16 3972
7012.95 4015
7013.74 4113
7014.53 4060
7015.32 3997
7016.11 3829
7016.90 3558
7017.69 3531
7018.48 3411
7019.27 3201
7020.07 3121
7020.86 3098
7021.65 3056
7022.44 3195
7023.23 3185
7024.02 3258
7024.81 3313
7025.60 3421
7026.39 3427
7027.18 3419
7027.97 3403
7028.76 3311
7029.55 3467
7030.35 3362
7031.14 3326
7031.93 3271
7032.72 3093
7033.51 2994
7034.30 2996
7035.09 2989
7035.88 3018
7036.68 3176
7037.47 3180
7038.26 3385
7039.05 3336
7039.84 3376
7040.63 3270
7041.43 3458
7042.22 3352
7043.01 3373
7043.80 3258
7044.59 3307
7045.38 3308
7046.18 3268
7046.97 3373
7047.76 3366
7048.55 3636
7049.35 3924
7050.14 4066
7050.93 4096
7051.72 4180
7052.51 4010
7053.31 3968
7054.10 3688
7054.89 3419
7055.68 3204
7056.48 3202
7057.27 3068
7058.06 3066
7058.85 3079
7059.65 3083
7060.44 3003
7061.23 2996
7062.03 3033
7062.82 3097
7063.61 3107
7064.40 3191
7065.20 3241
7065.99 3104
7066.78 2976
7067.58 3080
7068.37 2977
7069.16 3065
7069.96 3086
7070.75 2960
7071.54 2993
7072.34 2870
7073.13 2926
7073.92 2970
7074.72 2874
7075.51 2920
7076.30 2798
7077.10 2764
7077.89 2774
7078.69 2717
7079.48 2819
7080.27 2853
7081.07 2755
7081.86 2764
7082.66 2899
7083.45 2887
7084.24 2716
7085.04 2737
7085.83 2880
7086.63 2860
7087.42 2935
7088.21 2992
7089.01 2985
7089.80 3009
7090.60 3044
7091.39 2916
7092.19 2806
7092.98 2749
7093.78 2655
7094.57 2662
7095.37 2568
7096.16 2458
7096.96 2468
7097.75 2428
7098.55 2430
7099.34 2370
7100.14 2358
7100.93 2394
7101.73 2348
7102.52 2391
7103.32 2360
7104.11 2242
7104.91 2222
7105.70 2238
7106.50 2292
7107.29 2211
7108.09 2280
7108.88 2200
7109.68 2190
7110.47 2176
7111.27 2064
7112.07 2174
7112.86 2276
7113.66 2340
7114.45 2268
7115.25 2229
7116.04 2174
7116.84 2185
7117.64 2274
7118.43 2296
7119.23 2266
7120.02 2175
7120.82 2268
7121.62 2360
7122.41 2282
7123.21 2281
7124.01 2305
7124.80 2375
7125.60 2322
7126.40 2301
7127.19 2334
7127.99 2358
7128.79 2390
7129.58 2535
7130.38 2540
7131.18 2504
7131.97 2657
7132.77 2595
7133.57 2594
7134.36 2557
7135.16 2560
7135.96 2537
7136.75 2546
7137.55 2500
7138.35 2539
7139.14 2618
7139.94 2568
7140.74 2618
7141.54 2824
7142.33 2910
7143.13 3011
7143.93 3051
7144.73 3003
7145.52 3102
7146.32 3132
7147.12 3145
7147.92 3172
7148.71 3396
7149.51 3587
7150.31 3754
7151.11 4048
7151.91 4092
7152.70 4037
7153.50 3800
7154.30 3536
7155.10 3312
7155.90 3048
7156.69 2942
7157.49 2727
7158.29 2662
7159.09 2625
7159.89 2555
7160.69 2596
7161.48 2531
7162.28 2429
7163.08 2430
7163.88 2329
7164.68 2430
7165.48 2415
7166.28 2353
7167.07 2391
7167.87 2316
7168.67 2277
7169.47 2353
7170.27 2334
7171.07 2342
7171.87 2259
7172.67 2267
7173.47 2235
7174.27 2196
7175.06 2086
7175.86 1968
7176.66 2069
7177.46 2136
7178.26 2114
7179.06 2164
7179.86 2268
7180.66 2213
7181.46 2288
7182.26 2345
7183.06 2416
7183.86 2319
7184.66 2247
7185.46 2292
7186.26 2300
7187.06 2258
7187.86 2276
7188.66 2207
7189.46 2152
7190.26 2012
7191.06 1966
7191.86 1906
7192.66 1983
7193.46 2000
7194.26 1961
7195.06 1967
7195.86 1837
7196.66 1931
7197.46 1867
7198.26 1835
7199.06 1986
7199.86 1969
7200.66 1894
7201.46 1903
7202.26 1847
7203.06 1842
7203.87 1928
7204.67 1849
7205.47 1775
7206.27 1807
7207.07 1767
7207.87 1781
7208.67 1777
7209.47 1769
7210.27 1808
7211.07 1856
7211.88 1904
7212.68 1780
7213.48 1873
7214.28 1845
7215.08 1883
7215.88 1834
7216.68 1820
7217.49 1908
7218.29 1889
7219.09 1958
7219.89 1882
7220.69 1810
7221.49 1944
7222.30 1936
7223.10 1982
7223.90 1799
7224.70 1835
7225.50 1890
7226.31 1837
7227.11 1844
7227.91 1848
7228.71 1841
7229.51 1796
7230.32 1950
7231.12 1863
7231.92 1812
7232.72 1879
7233.53 1848
7234.33 1877
7235.13 1918
7235.93 1783
7236.74 1917
7237.54 1903
7238.34 2002
7239.14 2077
7239.95 2090
7240.75 2009
7241.55 2020
7242.36 2072
7243.16 2037
7243.96 2064
7244.77 1999
7245.57 1954
7246.37 1942
7247.17 1991
7247.98 1942
7248.78 1858
7249.58 1854
7250.39 1990
7251.19 1913
7251.99 1986
7252.80 2060
7253.60 2008
7254.41 2038
7255.21 2097
7256.01 2087
7256.82 2052
7257.62 1895
7258.42 1922
7259.23 1984
7260.03 2003
7260.84 1927
7261.64 1946
7262.44 1926
7263.25 1956
7264.05 2043
7264.86 2083
7265.66 2126
7266.46 2160
7267.27 2173
7268.07 2246
7268.88 2190
7269.68 2138
7270.49 2150
7271.29 2269
7272.10 2293
7272.90 2213
7273.71 2217
7274.51 2317
7275.31 2335
7276.12 2334
7276.92 2374
7277.73 2395
7278.53 2381
7279.34 2577
7280.14 2608
7280.95 2800
7281.75 2955
7282.56 3538
7283.37 3908
7284.17 4206
7284.98 4484
7285.78 4777
7286.59 4751
7287.39 4618
7288.20 4327
7289.00 4000
7289.81 3744
7290.61 3472
7291.42 3240
7292.23 3050
7293.03 2895
7293.84 2841
7294.64 2827
7295.45 2707
7296.25 2743
7297.06 2730
7297.87 2741
7298.67 2785
7299.48 2856
7300.28 2892
7301.09 2884
7301.90 3010
7302.70 3021
7303.51 3023
7304.32 3095
7305.12 3140
7305.93 3325
7306.74 3394
7307.54 3537
7308.35 3763
7309.16 3977
7309.96 4239
7310.77 4387
7311.58 4559
7312.38 4475
7313.19 4390
7314.00 4349
7314.80 4358
7315.61 4104
7316.42 4266
7317.22 4688
7318.03 5019
7318.84 5426
7319.65 6019
7320.45 6592
7321.26 7206
7322.07 7217
7322.88 7098
7323.68 7022
7324.49 6538
7325.30 5769
7326.11 4981
7326.91 4583
7327.72 4037
7328.53 3824
7329.34 3568
7330.14 3277
7330.95 3063
7331.76 2875
7332.57 2873
7333.38 2928
7334.18 2858
7334.99 2841
7335.80 2921
7336.61 2915
7337.42 2826
7338.22 2859
7339.03 2874
7339.84 2871
7340.65 2841
7341.46 2756
7342.27 2701
7343.07 2774
7343.88 2775
7344.69 2854
7345.50 2892
7346.31 2940
7347.12 3023
7347.93 3092
7348.74 3205
7349.54 3121
7350.35 3029
7351.16 2988
7351.97 2885
7352.78 2832
7353.59 2687
7354.40 2630
7355.21 2685
7356.02 2707
7356.83 2659
7357.64 2766
7358.45 2781
7359.25 2749
7360.06 2725
7360.87 2780
7361.68 2793
7362.49 2912
7363.30 2834
7364.11 2826
7364.92 2794
7365.73 2887
7366.54 2967
7367.35 2873
7368.16 2914
7368.97 2917
7369.78 2857
7370.59 2815
7371.40 2923
7372.21 2925
7373.02 2895
7373.83 2876
7374.64 2910
7375.45 3009
7376.26 3091
7377.07 3177
7377.88 3329
7378.69 3638
7379.50 3724
7380.31 4154
7381.13 4593
7381.94 4668
7382.75 4695
7383.56 4709
7384.37 4524
7385.18 4239
7385.99 3830
7386.80 3712
7387.61 3401
7388.42 3279
7389.23 3147
7390.05 3048
7390.86 2978
7391.67 2932
7392.48 2893
7393.29 2806
7394.10 2896
7394.91 2885
7395.72 2860
7396.54 2956
7397.35 3161
7398.16 3204
7398.97 3370
7399.78 3743
7400.59 3899
7401.41 4145
7402.22 4064
7403.03 3937
7403.84 3915
7404.65 3786
7405.46 3723
7406.28 3699
7407.09 3731
7407.90 3774
7408.71 3727
7409.52 3572
7410.34 3400
7411.15 3251
7411.96 3113
7412.77 2990
7413.59 2770
7414.40 2621
7415.21 2494
7416.02 2447
7416.84 2460
7417.65 2368
7418.46 2281
7419.27 2243
7420.09 2278
7420.90 2259
7421.71 2265
7422.53 2299
7423.34 2246
7424.15 2177
7424.96 2128
7425.78 2094
7426.59 2058
7427.40 2030
7428.22 2048
7429.03 2093
7429.84 2062
7430.66 2046
7431.47 1913
7432.28 1923
7433.10 1896
7433.91 1960
7434.72 1857
7435.54 1903
7436.35 1914
7437.17 1917
7437.98 2031
7438.79 2077
7439.61 2013
7440.42 1960
7441.23 1950
7442.05 1948
7442.86 1955
7443.68 1972
7444.49 1950
7445.30 1855
7446.12 1878
7446.93 1861
7447.75 1885
7448.56 1945
7449.38 1857
7450.19 1833
7451.00 1867
7451.82 1841
7452.63 1827
7453.45 1828
7454.26 1839
7455.08 1887
7455.89 1753
7456.71 1834
7457.52 1775
7458.34 1937
7459.15 1865
7459.97 1890
7460.78 1906
7461.60 1896
7462.41 1896
7463.23 1900
7464.04 1889
7464.86 1902
7465.67 1914
7466.49 1911
7467.30 1951
7468.12 1924
7468.93 1883
7469.75 1882
7470.56 1882
7471.38 1902
7472.20 1901
7473.01 1844
7473.83 1772
7474.64 1837
7475.46 1909
7476.27 1779
7477.09 1816
7477.91 1775
7478.72 1747
7479.54 1831
7480.35 1773
7481.17 1763
7481.99 1680
7482.80 1753
7483.62 1737
7484.44 1621
7485.25 1604
7486.07 1723
7486.88 1661
7487.70 1625
7488.52 1666
7489.33 1615
7490.15 1619
7490.97 1588
7491.78 1528
7492.60 1502
7493.42 1521
7494.23 1487
7495.05 1555
7495.87 1462
7496.69 1420
7497.50 1520
7498.32 1524
7499.14 1510
7499.95 1451
7500.77 1383
7501.59 1460
7502.40 1453
7503.22 1425
7504.04 1444
7504.86 1494
7505.67 1437
7506.49 1455
7507.31 1450
7508.13 1373
7508.94 1406
7509.76 1379
7510.58 1336
7511.40 1310
7512.22 1380
7513.03 1424
7513.85 1381
7514.67 1336
7515.49 1372
7516.31 1341
7517.12 1326
7517.94 1358
7518.76 1368
7519.58 1330
7520.40 1361
7521.21 1367
7522.03 1331
7522.85 1369
7523.67 1311
7524.49 1377
7525.31 1420
7526.12 1486
7526.94 1433
7527.76 1431
7528.58 1418
7529.40 1421
7530.22 1405
7531.04 1363
7531.86 1329
7532.67 1417
7533.49 1379
7534.31 1378
7535.13 1308
7535.95 1253
7536.77 1307
7537.59 1309
7538.41 1366
7539.23 1301
7540.05 1306
7540.87 1314
7541.69 1426
7542.51 1373
7543.32 1377
7544.14 1323
7544.96 1389
7545.78 1483
7546.60 1431
7547.42 1348
7548.24 1319
7549.06 1364
7549.88 1407
7550.70 1282
7551.52 1328
7552.34 1339
7553.16 1361
7553.98 1413
7554.80 1381
7555.62 1369
7556.44 1375
7557.26 1416
7558.08 1349
7558.90 1348
7559.72 1368
7560.54 1357
7561.36 1366
7562.19 1400
7563.01 1339
7563.83 1350
7564.65 1290
7565.47 1319
7566.29 1326
7567.11 1283
7567.93 1328
7568.75 1389
7569.57 1360
7570.39 1427
7571.21 1342
7572.03 1383
7572.86 1402
7573.68 1436
7574.50 1416
7575.32 1322
7576.14 1316
7576.96 1471
7577.78 1410
7578.60 1388
7579.43 1356
7580.25 1364
7581.07 1418
7581.89 1385
7582.71 1341
7583.53 1357
7584.36 1424
7585.18 1424
7586.00 1507
7586.82 1508
7587.64 1521
7588.47 1579
7589.29 1564
7590.11 1530
7590.93 1621
7591.75 1552
7592.58 1497
7593.40 1564
7594.22 1566
7595.04 1552
7595.86 1579
7596.69 1526
7597.51 1552
7598.33 1548
7599.15 1596
7599.98 1634
7600.80 1630
7601.62 1714
7602.45 1739
7603.27 1853
7604.09 1942
7604.91 1948
7605.74 1980
7606.56 1983
7607.38 1926
7608.21 2017
7609.03 1906
7609.85 1790
7610.67 1775
7611.50 1794
7612.32 1709
7613.14 1628
7613.97 1702
7614.79 1701
7615.61 1711
7616.44 1781
7617.26 1886
7618.08 1913
7618.91 1993
7619.73 2022
7620.56 1973
7621.38 1900
7622.20 1867
7623.03 1729
7623.85 1742
7624.67 1740
7625.50 1660
7626.32 1733
7627.15 1830
7627.97 1821
7628.80 1939
7629.62 1998
7630.44 2209
7631.27 2271
7632.09 2290
7632.92 2331
7633.74 2350
7634.57 2331
7635.39 2132
7636.21 1947
7637.04 1968
7637.86 1814
7638.69 1613
7639.51 1625
7640.34 1625
7641.16 1619
7641.99 1560
7642.81 1529
7643.64 1538
7644.46 1466
7645.29 1444
7646.11 1382
7646.94 1409
7647.76 1383
7648.59 1406
7649.41 1281
7650.24 1314
7651.06 1313
7651.89 1381
7652.71 1374
7653.54 1292
7654.37 1345
7655.19 1339
7656.02 1290
7656.84 1366
7657.67 1396
7658.49 1347
7659.32 1377
7660.14 1434
7660.97 1323
7661.80 1287
7662.62 1338
7663.45 1353
7664.27 1322
7665.10 1376
7665.93 1315
7666.75 1285
7667.58 1258
7668.41 1343
7669.23 1376
7670.06 1351
7670.88 1432
7671.71 1424
7672.54 1370
7673.36 1305
7674.19 1322
7675.02 1347
7675.84 1389
7676.67 1354
7677.50 1314
7678.32 1271
7679.15 1259
7679.98 1244
7680.81 1284
7681.63 1305
7682.46 1263
7683.29 1226
7684.11 1274
7684.94 1353
7685.77 1232
7686.59 1303
7687.42 1364
7688.25 1328
7689.08 1299
7689.90 1290
7690.73 1283
7691.56 1254
7692.39 1249
7693.21 1310
7694.04 1349
7694.87 1383
7695.70 1337
7696.53 1290
7697.35 1387
7698.18 1383
7699.01 1349
7699.84 1367
7700.66 1329
7701.49 1378
7702.32 1334
7703.15 1331
7703.98 1291
7704.81 1242
7705.63 1280
7706.46 1286
7707.29 1275
7708.12 1382
7708.95 1297
7709.78 1266
7710.60 1270
7711.43 1262
7712.26 1298
7713.09 1310
7713.92 1209
7714.75 1237
7715.58 1245
7716.41 1286
7717.23 1246
7718.06 1260
7718.89 1179
7719.72 1249
7720.55 1261
7721.38 1207
7722.21 1194
7723.04 1201
7723.87 1190
7724.70 1220
7725.53 1155
7726.36 1231
7727.18 1281
7728.01 1283
7728.84 1301
7729.67 1216
7730.50 1254
7731.33 1245
7732.16 1203
7732.99 1229
7733.82 1162
7734.65 1253
7735.48 1303
7736.31 1198
7737.14 1192
7737.97 1233
7738.80 1225
7739.63 1244
7740.46 1301
7741.29 1313
7742.12 1244
7742.95 1280
7743.78 1306
7744.61 1404
7745.44 1507
7746.27 1610
7747.10 1719
7747.94 1846
7748.77 1813
7749.60 1794
7750.43 1802
7751.26 1808
7752.09 1724
7752.92 1575
7753.75 1487
7754.58 1348
7755.41 1387
7756.24 1406
7757.07 1276
7757.91 1266
7758.74 1317
7759.57 1258
7760.40 1257
7761.23 1277
7762.06 1243
7762.89 1242
7763.72 1174
7764.56 1214
7765.39 1292
7766.22 1321
7767.05 1248
7767.88 1223
7768.71 1245
7769.55 1152
7770.38 1202
7771.21 1178
7772.04 1183
7772.87 1171
7773.70 1218
7774.54 1234
7775.37 1308
7776.20 1242
7777.03 1227
7777.86 1262
7778.70 1293
7779.53 1295
7780.36 1250
7781.19 1229
7782.03 1216
7782.86 1242
7783.69 1202
7784.52 1250
7785.36 1320
7786.19 1311
7787.02 1275
7787.85 1246
7788.69 1305
7789.52 1357
7790.35 1306
7791.19 1206
7792.02 1233
7792.85 1331
7793.68 1325
7794.52 1270
7795.35 1239
7796.18 1265
7797.02 1312
7797.85 1408
7798.68 1408
7799.52 1420
7800.35 1342
7801.18 1388
7802.02 1435
7802.85 1405
7803.68 1450
7804.52 1433
7805.35 1435
7806.18 1391
7807.02 1353
7807.85 1454
7808.69 1481
7809.52 1451
7810.35 1436
7811.19 1534
7812.02 1505
7812.86 1613
7813.69 1720
7814.52 1700
7815.36 1721
7816.19 1906
7817.03 1864
7817.86 1897
7818.70 1793
7819.53 1835
7820.36 1794
7821.20 1765
7822.03 1600
7822.87 1724
7823.70 1810
7824.54 1700
7825.37 1647
7826.21 1717
7827.04 1751
7827.88 1845
7828.71 1760
7829.55 1737
7830.38 1702
7831.22 1799
7832.05 1810
7832.89 1738
7833.72 1759
7834.56 1865
7835.39 1960
7836.23 1921
7837.06 1821
7837.90 1768
7838.73 1788
7839.57 1853
7840.40 1747
7841.24 1642
7842.07 1648
7842.91 1607
7843.75 1652
7844.58 1545
7845.42 1652
7846.25 1641
7847.09 1600
7847.93 1539
7848.76 1579
7849.60 1474
7850.43 1541
7851.27 1586
7852.11 1483
7852.94 1440
7853.78 1489
7854.61 1535
7855.45 1544
7856.29 1580
7857.12 1615
7857.96 1657
7858.80 1778
7859.63 1806
7860.47 1794
7861.31 1725
7862.14 1794
7862.98 1775
7863.82 1647
7864.65 1631
7865.49 1571
7866.33 1607
7867.16 1607
7868.00 1658
7868.84 1664
7869.67 1632
7870.51 1650
7871.35 1726
7872.19 1746
7873.02 1691
7873.86 1834
7874.70 1916
7875.53 1869
7876.37 1921
7877.21 2079
7878.05 2245
7878.88 2223
7879.72 2136
7880.56 2059
7881.40 1884
7882.24 1842
7883.07 1798
7883.91 1751
7884.75 1668
7885.59 1706
7886.42 1729
7887.26 1637
7888.10 1660
7888.94 1654
7889.78 1784
7890.62 1840
7891.45 1883
7892.29 1965
7893.13 1908
7893.97 1928
7894.81 1802
7895.65 1731
7896.48 1707
7897.32 1728
7898.16 1694
7899.00 1671
7899.84 1634
7900.68 1668
7901.52 1681
7902.35 1616
7903.19 1614
7904.03 1613
7904.87 1562
7905.71 1508
7906.55 1567
7907.39 1489
7908.23 1555
7909.07 1520
7909.91 1406
7910.75 1518
7911.58 1537
7912.42 1528
7913.26 1555
7914.10 1472
7914.94 1628
7915.78 1696
7916.62 1784
7917.46 1936
7918.30 1938
7919.14 1957
7919.98 1978
7920.82 1918
7921.66 1909
7922.50 1913
7923.34 1778
7924.18 1690
7925.02 1646
7925.86 1578
7926.70 1521
7927.54 1484
7928.38 1484
7929.22 1394
7930.06 1389
7930.90 1469
7931.74 1419
7932.58 1378
7933.42 1332
7934.26 1374
7935.10 1416
7935.94 1349
7936.78 1407
7937.62 1375
7938.47 1374
7939.31 1377
7940.15 1424
7940.99 1369
7941.83 1342
7942.67 1462
7943.51 1472
7944.35 1522
7945.19 1618
7946.03 1563
7946.88 1597
7947.72 1544
7948.56 1482
7949.40 1530
7950.24 1510
7951.08 1504
7951.92 1462
7952.76 1520
7953.61 1481
7954.45 1537
7955.29 1608
7956.13 1623
7956.97 1602
7957.81 1544
7958.66 1597
7959.50 1590
7960.34 1525
7961.18 1443
7962.02 1536
7962.87 1535
7963.71 1563
7964.55 1562
7965.39 1546
7966.23 1612
7967.08 1712
7967.92 1806
7968.76 1799
7969.60 1861
7970.45 1731
7971.29 1650
7972.13 1657
7972.97 1500
7973.82 1452
7974.66 1478
7975.50 1485
7976.34 1386
7977.19 1377
7978.03 1469
7978.87 1403
7979.72 1411
7980.56 1406
7981.40 1390
7982.24 1353
7983.09 1375
7983.93 1333
7984.77 1345
7985.62 1401
7986.46 1287
7987.30 1323
7988.15 1329
7988.99 1245
7989.83 1291
7990.68 1304
7991.52 1220
7992.36 1237
7993.21 1218
7994.05 1223
7994.90 1229
7995.74 1158
7996.58 1151
7997.43 1176
7998.27 1149
7999.11 1081
7999.96 1117
8000.80 1139
8001.65 1169
8002.49 1163
8003.34 1180
8004.18 1148
8005.02 1126
8005.87 1203
8006.71 1137
8007.56 1157
8008.40 1127
8009.25 1102
8010.09 1106
8010.93 1120
8011.78 1159
8012.62 1131
8013.47 1075
8014.31 1123
8015.16 1123
8016.00 1111
8016.85 1091
8017.69 1056
8018.54 1037
8019.38 1068
8020.23 1027
8021.07 1099
8021.92 1107
8022.76 1100
8023.61 1053
8024.45 1071
8025.30 1033
8026.14 1077
8026.99 1054
8027.83 1123
8028.68 1114
8029.53 1094
8030.37 1138
8031.22 1133
8032.06 1099
8032.91 1073
8033.75 1105
8034.60 1111
8035.45 1129
8036.29 1162
8037.14 1118
8037.98 1051
8038.83 1036
8039.68 1070
8040.52 1115
8041.37 1122
8042.21 1055
8043.06 1089
8043.91 1145
8044.75 1130
8045.60 1103
8046.45 1084
8047.29 1060
8048.14 1034
8048.99 1055
8049.83 1128
8050.68 997
8051.53 1010
8052.37 1022
8053.22 1028
8054.07 1061
8054.91 995
8055.76 1034
8056.61 1046
8057.45 1064
8058.30 1026
8059.15 1022
8060.00 951
8060.84 998
8061.69 1073
8062.54 1067
8063.38 1092
8064.23 1052
8065.08 1097
8065.93 1037
8066.77 1088
8067.62 1091
8068.47 1109
8069.32 1057
8070.16 1000
8071.01 1000
8071.86 1006
8072.71 1063
8073.56 1057
8074.40 1056
8075.25 1036
8076.10 1073
8076.95 1027
8077.80 938
8078.64 976
8079.49 999
8080.34 955
8081.19 955
8082.04 1010
8082.89 1054
8083.73 1006
8084.58 978
8085.43 973
8086.28 1016
8087.13 998
8087.98 998
8088.82 1044
8089.67 1023
8090.52 987
8091.37 1031
8092.22 1059
8093.07 996
8093.92 995
8094.77 1045
8095.62 1023
8096.46 1037
8097.31 994
8098.16 1038
8099.01 1050
8099.86 1059
8100.71 1070
8101.56 1035
8102.41 1012
8103.26 1052
8104.11 1054
8104.96 1063
8105.81 1054
8106.66 1055
8107.51 1056
8108.36 1027
8109.21 1084
8110.06 1013
8110.91 983
8111.76 1053
8112.61 1027
8113.46 1029
8114.31 995
8115.16 991
8116.01 1064
8116.86 1005
8117.71 1007
8118.56 1057
8119.41 1167
8120.26 1099
8121.11 1132
8121.96 1143
8122.81 1112
8123.66 1090
8124.51 1098
8125.36 1121
8126.21 1127
8127.06 1072
8127.91 1156
8128.76 1109
8129.61 1133
8130.46 1130
8131.31 1139
8132.17 1088
8133.02 1123
8133.87 1121
8134.72 1133
8135.57 1198
8136.42 1217
8137.27 1227
8138.12 1215
8138.97 1259
8139.83 1287
8140.68 1267
8141.53 1289
8142.38 1293
8143.23 1334
8144.08 1427
8144.94 1353
8145.79 1369
8146.64 1381
8147.49 1358
8148.34 1299
8149.19 1334
8150.05 1261
8150.90 1259
8151.75 1296
8152.60 1288
8153.45 1323
8154.31 1424
8155.16 1484
8156.01 1583
8156.86 1560
8157.71 1485
8158.57 1498
8159.42 1389
8160.27 1340
8161.12 1320
8161.98 1204
8162.83 1162
8163.68 1183
8164.53 1193
8165.39 1168
8166.24 1174
8167.09 1191
8167.95 1207
8168.80 1251
8169.65 1207
8170.50 1183
8171.36 1235
8172.21 1229
8173.06 1173
8173.92 1158
8174.77 1223
8175.62 1190
8176.48 1171
8177.33 1132
8178.18 1075
8179.04 1057
8179.89 1085
8180.74 1068
8181.60 1084
8182.45 1089
8183.30 1039
8184.16 1068
8185.01 1100
8185.86 1039
8186.72 1053
8187.57 1041
8188.43 1054
8189.28 1071
8190.13 1025
8190.99 1004
8191.84 1026
8192.70 987
8193.55 1002
8194.40 979
8195.26 980
8196.11 1030
8196.97 1097
8197.82 1033
8198.68 1018
8199.53 982
8200.39 995
8201.24 1049
8202.09 1040
8202.95 995
8203.80 955
8204.66 990
8205.51 980
8206.37 1022
8207.22 970
8208.08 997
8208.93 970
8209.79 953
8210.64 958
8211.50 1053
8212.35 1028
8213.21 1036
8214.06 1070
8214.92 1172
8215.77 1142
8216.63 1055
8217.49 1018
8218.34 1061
8219.20 1063
8220.05 995
8220.91 1073
8221.76 1058
8222.62 1132
8223.47 1086
8224.33 1085
8225.19 1071
8226.04 1077
8226.90 1063
8227.75 1064
8228.61 1120
8229.47 1101
8230.32 1066
8231.18 1022
8232.03 1084
8232.89 1088
8233.75 1024
8234.60 1048
8235.46 1024
8236.32 1076
8237.17 1032
8238.03 1046
8238.88 1020
8239.74 1003
8240.60 1029
8241.45 1001
8242.31 1018
8243.17 1020
8244.02 1058
8244.88 957
8245.74 1015
8246.60 1014
8247.45 999
8248.31 1033
8249.17 1062
8250.02 1006
8250.88 987
8251.74 1052
8252.59 1030
8253.45 1084
8254.31 1047
8255.17 1100
8256.02 1063
8256.88 992
8257.74 1067
8258.60 1040
8259.45 1015
8260.31 993
8261.17 1029
8262.03 1082
8262.89 999
8263.74 979
8264.60 1012
8265.46 997
8266.32 1008
8267.17 1021
8268.03 1033
8268.89 1013
8269.75 1028
8270.61 1015
8271.47 1020
8272.32 980
8273.18 1019
8274.04 1011
8274.90 1087
8275.76 1111
8276.62 978
8277.47 1020
8278.33 1030
8279.19 1038
8280.05 1052
8280.91 1064
8281.77 1047
8282.63 1032
8283.48 1095
8284.34 1113
8285.20 1141
8286.06 1251
8286.92 1181
8287.78 1186
8288.64 1137
8289.50 1141
8290.36 1167
8291.22 1229
8292.08 1183
8292.94 1231
8293.79 1241
8294.65 1255
8295.51 1230
8296.37 1306
8297.23 1264
8298.09 1205
8298.95 1205
8299.81 1226
8300.67 1160
8301.53 1223
8302.39 1196
8303.25 1283
8304.11 1270
8304.97 1253
8305.83 1258
8306.69 1341
8307.55 1238
8308.41 1205
8309.27 1214
8310.13 1101
8310.99 1147
8311.85 1195
8312.71 1188
8313.57 1194
8314.43 1185
8315.29 1201
8316.15 1290
8317.01 1316
8317.88 1265
8318.74 1205
8319.60 1181
8320.46 1163
8321.32 1207
8322.18 1163
8323.04 1189
8323.90 1128
8324.76 1150
8325.62 1158
8326.48 1185
8327.34 1141
8328.21 1142
8329.07 1162
8329.93 1142
8330.79 1127
8331.65 1160
8332.51 1162
8333.37 1163
8334.24 1082
8335.10 1132
8335.96 1182
8336.82 1141
8337.68 1146
8338.54 1098
8339.41 1120
8340.27 1128
8341.13 1098
8341.99 1127
8342.85 1187
8343.71 1182
8344.58 1188
8345.44 1160
8346.30 1151
8347.16 1154
8348.02 1125
8348.89 1183
8349.75 1185
8350.61 1128
8351.47 1120
8352.34 1081
8353.20 1088
8354.06 1103
8354.92 1084
8355.79 1146
8356.65 1146
8357.51 1164
8358.37 1141
8359.24 1170
8360.10 1179
8360.96 1144
8361.83 1224
8362.69 1169
8363.55 1210
8364.41 1195
8365.28 1109
8366.14 1117
8367.00 1219
8367.87 1242
8368.73 1208
8369.59 1163
8370.46 1205
8371.32 1241
8372.18 1236
8373.05 1201
8373.91 1219
8374.77 1218
8375.64 1210
8376.50 1222
8377.37 1207
8378.23 1189
8379.09 1187
8379.96 1255
8380.82 1304
8381.68 1276
8382.55 1164
8383.41 1232
8384.28 1313
8385.14 1313
8386.01 1307
8386.87 1333
8387.73 1360
8388.60 1342
8389.46 1283
8390.33 1352
8391.19 1395
8392.06 1283
8392.92 1302
8393.78 1325
8394.65 1298
8395.51 1267
8396.38 1315
8397.24 1420
8398.11 1415
8398.97 1382
8399.84 1398
8400.70 1436
8401.57 1469
8402.43 1459
8403.30 1398
8404.16 1458
8405.03 1448
8405.89 1439
8406.76 1444
8407.62 1471
8408.49 1438
8409.35 1474
8410.22 1559
8411.08 1493
8411.95 1451
8412.82 1476
8413.68 1608
8414.55 1537
8415.41 1511
8416.28 1515
8417.14 1585
8418.01 1691
8418.88 1637
8419.74 1710
8420.61 1717
8421.47 1719
8422.34 1721
8423.21 1704
8424.07 1713
8424.94 1742
8425.80 1874
8426.67 1926
8427.54 1831
8428.40 1895
8429.27 1948
8430.14 1848
8431.00 1881
8431.87 1943
8432.74 1984
8433.60 1954
8434.47 1940
8435.34 1959
8436.20 2062
8437.07 2145
8437.94 2272
8438.80 2367
8439.67 2324
8440.54 2460
8441.40 2589
8442.27 2778
8443.14 2765
8444.00 2804
8444.87 2792
8445.74 2719
8446.61 2649
8447.47 2696
8448.34 2752
8449.21 2769
8450.08 2725
8450.94 2772
8451.81 2849
8452.68 3085
8453.55 3469
8454.41 3815
8455.28 4300
8456.15 4649
8457.02 4884
8457.88 4896
8458.75 5002
8459.62 4881
8460.49 4401
8461.36 4057
8462.22 3948
8463.09 3625
8463.96 3487
8464.83 3434
8465.70 3512
8466.57 3840
8467.43 4519
8468.30 5350
8469.17 6306
8470.04 7117
8470.91 7788
8471.78 7928
8472.65 7650
8473.51 7119
8474.38 6282
8475.25 5381
8476.12 4680
8476.99 4020
8477.86 3493
8478.73 3131
8479.60 2873
8480.46 2665
8481.33 2444
8482.20 2352
8483.07 2234
8483.94 2165
8484.81 2048
8485.68 2093
8486.55 2101
8487.42 2100
8488.29 2052
8489.16 1913
8490.03 1871
8490.90 1932
8491.77 2001
8492.64 2031
8493.51 1941
8494.37 1865
8495.24 1940
8496.11 2001
8496.98 2026
8497.85 2026
8498.72 2127
8499.59 2056
8500.46 2063
8501.33 2026
8502.20 1991
8503.07 1926
8503.94 1995
8504.82 2031
8505.69 2058
8506.56 2050
8507.43 2169
8508.30 2302
8509.17 2228
8510.04 2354
8510.91 2232
8511.78 2215
8512.65 2147
8513.52 2157
8514.39 2042
8515.26 1964
8516.13 1914
8517.00 1963
8517.87 1895
8518.75 1833
8519.62 1861
8520.49 1853
8521.36 1835
8522.23 1840
8523.10 1856
8523.97 1876
8524.84 1906
8525.71 1991
8526.59 1879
8527.46 1882
8528.33 1960
8529.20 1912
8530.07 1990
8530.94 2014
8531.82 2092
8532.69 2178
8533.56 2167
8534.43 2158
8535.30 2182
8536.17 2088
8537.05 2149
8537.92 2127
8538.79 2067
8539.66 2049
8540.53 2110
8541.41 2049
8542.28 2027
8543.15 2013
8544.02 2043
8544.90 2040
8545.77 2116
8546.64 2002
8547.51 1918
8548.39 2044
8549.26 2015
8550.13 2048
8551.00 2071
8551.88 2069
8552.75 2156
8553.62 2183
8554.49 2250
8555.37 2186
8556.24 2168
8557.11 2093
8557.99 2037
8558.86 1935
8559.73 1830
8560.60 1713
8561.48 1762
8562.35 1669
8563.22 1590
8564.10 1593
8564.97 1620
8565.84 1611
8566.72 1574
8567.59 1608
8568.46 1580
8569.34 1575
8570.21 1632
8571.09 1589
8571.96 1601
8572.83 1602
8573.71 1599
8574.58 1569
8575.45 1490
8576.33 1546
8577.20 1548
8578.08 1492
8578.95 1493
8579.82 1478
8580.70 1526
8581.57 1479
8582.45 1555
8583.32 1526
8584.20 1449
8585.07 1490
8585.94 1527
8586.82 1544
8587.69 1507
8588.57 1482
8589.44 1467
8590.32 1438
8591.19 1436
8592.07 1444
8592.94 1452
8593.82 1463
8594.69 1460
8595.57 1433
8596.44 1452
8597.32 1487
8598.19 1490
8599.07 1491
8599.94 1511
8600.82 1558
8601.69 1438
8602.57 1395
8603.44 1431
8604.32 1556
8605.19 1588
8606.07 1494
8606.94 1614
8607.82 1567
8608.69 1534
8609.57 1559
8610.45 1589
8611.32 1490
8612.20 1546
8613.07 1563
8613.95 1583
8614.82 1540
8615.70 1550
8616.58 1631
8617.45 1591
8618.33 1574
8619.21 1576
8620.08 1555
8620.96 1643
8621.83 1699
8622.71 1635
8623.59 1612
8624.46 1672
8625.34 1752
8626.22 1716
8627.09 1705
8627.97 1694
8628.85 1789
8629.72 1808
8630.60 1815
8631.48 1786
8632.35 1828
8633.23 1791
8634.11 1808
8634.98 1807
8635.86 1800
8636.74 1875
8637.61 1889
8638.49 1958
8639.37 1938
8640.24 1992
8641.12 2061
8642.00 2039
8642.88 2074
8643.75 1984
8644.63 1955
8645.51 2027
8646.39 2069
8647.26 2107
8648.14 2093
8649.02 2203
8649.90 2105
8650.77 2099
8651.65 2091
8652.53 2211
8653.41 2210
8654.29 2218
8655.16 2307
8656.04 2283
8656.92 2380
8657.80 2428
8658.68 2333
8659.55 2427
8660.43 2322
8661.31 2384
8662.19 2385
8663.07 2364
8663.95 2358
8664.82 2419
8665.70 2338
8666.58 2392
8667.46 2385
8668.34 2487
8669.22 2635
8670.10 2837
8670.97 3257
8671.85 3712
8672.73 3969
8673.61 4505
8674.49 4913
8675.37 5051
8676.25 5144
8677.13 5050
8678.01 4870
8678.88 4485
8679.76 3961
8680.64 3620
8681.52 3442
8682.40 3181
8683.28 2882
8684.16 2696
8685.04 2590
8685.92 2704
8686.80 2665
8687.68 2860
8688.56 3350
8689.44 3642
8690.32 4236
8691.20 4905
8692.08 5417
8692.96 5881
8693.84 6042
8694.72 5975
8695.60 5730
8696.48 5169
8697.36 4618
8698.24 4035
8699.12 3455
8700.00 3036
8700.88 2767
8701.76 2521
8702.64 2360
8703.52 2187
8704.40 2041
8705.28 2061
8706.16 1894
8707.04 1868
8707.92 1920
8708.80 1906
8709.68 1866
8710.56 1862
8711.44 1781
8712.33 1847
8713.21 1796
8714.09 1750
8714.97 1721
8715.85 1780
8716.73 1732
8717.61 1661
8718.49 1733
8719.37 1728
8720.25 1680
8721.14 1744
8722.02 1657
8722.90 1765
8723.78 1701
8724.66 1680
8725.54 1688
8726.42 1718
8727.31 1708
8728.19 1725
8729.07 1821
8729.95 1832
8730.83 1891
8731.72 1940
8732.60 1916
8733.48 1836
8734.36 1843
8735.24 1801
8736.12 1751
8737.01 1659
8737.89 1628
8738.77 1680
8739.65 1644
8740.54 1619
8741.42 1706
8742.30 1621
8743.18 1608
8744.07 1615
8744.95 1663
8745.83 1624
8746.71 1604
8747.60 1666
8748.48 1674
8749.36 1731
8750.24 1678
8751.13 1763
8752.01 1682
8752.89 1685
8753.77 1697
8754.66 1733
8755.54 1653
8756.42 1673
8757.31 1752
8758.19 1793
8759.07 1802
8759.96 1760
8760.84 1802
8761.72 1836
8762.61 1750
8763.49 1689
8764.37 1736
8765.26 1749
8766.14 1733
8767.02 1751
8767.91 1766
8768.79 1728
8769.68 1761
8770.56 1806
8771.44 1883
8772.33 1769
8773.21 1721
8774.09 1712
8774.98 1741
8775.86 1627
8776.75 1627
8777.63 1604
8778.52 1548
8779.40 1570
8780.28 1509
8781.17 1508
8782.05 1501
8782.94 1592
8783.82 1504
8784.71 1503
8785.59 1440
8786.47 1514
8787.36 1446
8788.24 1428
8789.13 1495
8790.01 1545
8790.90 1609
8791.78 1579
8792.67 1603
8793.55 1525
8794.44 1575
8795.32 1576
8796.21 1538
8797.09 1532
8797.98 1534
8798.86 1486
8799.75 1432
8800.63 1446
8801.52 1518
8802.41 1542
8803.29 1489
8804.18 1458
8805.06 1512
8805.95 1610
8806.83 1525
8807.72 1548
8808.60 1447
8809.49 1468
8810.38 1403
8811.26 1393
8812.15 1386
8813.03 1300
8813.92 1261
8814.81 1274
8815.69 1260
8816.58 1309
8817.46 1327
8818.35 1298
8819.24 1235
8820.12 1294
8821.01 1331
8821.89 1345
8822.78 1375
8823.67 1314
8824.55 1345
8825.44 1271
8826.33 1290
8827.21 1263
8828.10 1224
8828.99 1249
8829.87 1206
8830.76 1224
8831.65 1167
8832.53 1133
8833.42 1117
8834.31 1161
8835.20 1198
8836.08 1220
8836.97 1167
8837.86 1179
8838.74 1176
8839.63 1119
8840.52 1152
8841.41 1122
8842.29 1162
8843.18 1215
8844.07 1163
8844.96 1133
8845.84 1147
8846.73 1166
8847.62 1171
8848.51 1077
8849.39 1137
8850.28 1107
8851.17 1112
8852.06 1092
8852.95 1102
8853.83 1098
8854.72 1062
8855.61 1073
8856.50 993
8857.39 978
8858.27 1042
8859.16 1075
8860.05 1098
8860.94 1064
8861.83 1074
8862.72 1061
8863.60 1036
8864.49 1074
8865.38 1021
8866.27 1048
8867.16 1062
8868.05 1011
8868.94 947
8869.83 1011
8870.71 989
8871.60 962
8872.49 1001
8873.38 974
8874.27 964
8875.16 932
8876.05 930
8876.94 917
8877.83 982
8878.72 996
8879.60 1023
8880.49 985
8881.38 979
8882.27 989
8883.16 936
8884.05 950
8884.94 973
8885.83 943
8886.72 937
8887.61 954
8888.50 925
8889.39 954
8890.28 956
8891.17 961
8892.06 910
8892.95 875
8893.84 913
8894.73 936
8895.62 887
8896.51 904
8897.40 906
8898.29 894
8899.18 908
8900.07 878
8900.96 903
8901.85 880
8902.74 845
8903.63 864
8904.52 891
8905.41 919
8906.30 917
8907.19 913
8908.08 931
8908.98 909
8909.87 877
8910.76 894
8911.65 897
8912.54 906
8913.43 908
8914.32 890
8915.21 882
8916.10 829
8916.99 845
8917.89 833
8918.78 861
8919.67 858
8920.56 876
8921.45 897
8922.34 870
8923.23 876
8924.13 834
8925.02 852
8925.91 927
8926.80 815
8927.69 814
8928.58 835
8929.48 892
8930.37 827
8931.26 808
8932.15 836
8933.04 836
8933.93 896
8934.83 848
8935.72 829
8936.61 834
8937.50 850
8938.40 858
8939.29 841
8940.18 822
8941.07 828
8941.96 896
8942.86 854
8943.75 812
8944.64 805
8945.53 746
8946.43 829
8947.32 835
8948.21 821
8949.11 845
8950.00 836
8950.89 790
8951.78 848
8952.68 806
8953.57 839
8954.46 809
8955.36 836
8956.25 859
8957.14 771
8958.04 827
8958.93 820
8959.82 808
8960.72 771
8961.61 736
8962.50 824
8963.40 816
8964.29 825
8965.18 791
8966.08 838
8966.97 863
8967.86 877
8968.76 882
8969.65 812
8970.54 820
8971.44 825
8972.33 831
8973.23 806
8974.12 845
8975.01 797
8975.91 792
8976.80 755
8977.70 776
8978.59 750
8979.49 803
8980.38 818
8981.27 850
8982.17 803
8983.06 792
8983.96 777
8984.85 842
8985.75 804
8986.64 835
8987.54 795
8988.43 763
8989.33 771
8990.22 749
8991.12 800
8992.01 795
8992.90 759
8993.80 706
8994.69 745
8995.59 766
8996.49 770
8997.38 825
8998.28 821
8999.17 748
9000.07 721
9000.96 731
9001.86 720
9002.75 776
9003.65 735
9004.54 737
9005.44 758
9006.33 721
9007.23 790
9008.13 754
9009.02 740
9009.92 706
9010.81 756
9011.71 769
9012.60 725
9013.50 738
9014.40 744
9015.29 763
9016.19 768
9017.09 760
9017.98 758
9018.88 751
9019.77 755
9020.67 718
9021.57 769
9022.46 773
9023.36 764
9024.26 722
9025.15 752
9026.05 758
9026.95 714
9027.84 767
9028.74 781
9029.64 758
9030.53 684
9031.43 713
9032.33 744
9033.22 734
9034.12 710
9035.02 724
9035.91 725
9036.81 734
9037.71 738
9038.61 794
9039.50 742
9040.40 758
9041.30 757
9042.20 796
9043.09 787
9043.99 797
9044.89 742
9045.79 794
9046.68 772
9047.58 756
9048.48 764
9049.38 725
9050.27 769
9051.17 712
9052.07 706
9052.97 768
9053.87 740
9054.76 828
9055.66 765
9056.56 803
9057.46 781
9058.36 841
9059.25 816
9060.15 807
9061.05 767
9061.95 764
9062.85 778
9063.75 825
9064.64 754
9065.54 744
9066.44 759
9067.34 760
9068.24 798
9069.14 770
9070.04 784
9070.94 788
9071.83 837
9072.73 764
9073.63 737
9074.53 737
9075.43 811
9076.33 780
9077.23 771
9078.13 762
9079.03 800
9079.93 848
9080.83 782
9081.72 792
9082.62 784
9083.52 722
9084.42 763
9085.32 796
9086.22 787
9087.12 810
9088.02 833
9088.92 867
9089.82 830
9090.72 822
9091.62 814
9092.52 829
9093.42 812
9094.32 791
9095.22 867
9096.12 820
9097.02 840
9097.92 819
9098.82 828
9099.72 811
9100.62 819
9101.52 801
9102.42 797
9103.32 771
9104.22 756
9105.12 814
9106.02 794
9106.92 772
9107.83 821
9108.73 813
9109.63 767
9110.53 717
9111.43 757
9112.33 773
9113.23 749
9114.13 753
9115.03 754
9115.93 781
9116.83 743
9117.74 787
9118.64 788
9119.54 775
9120.44 712
9121.34 713
9122.24 758
9123.14 740
9124.04 712
9124.95 727
9125.85 789
9126.75 714
9127.65 727
9128.55 725
9129.45 748
9130.36 736
9131.26 713
9132.16 728
9133.06 733
9133.96 761
9134.87 766
9135.77 782
9136.67 707
9137.57 726
9138.47 747
9139.38 736
9140.28 767
9141.18 751
9142.08 779
9142.99 795
9143.89 707
9144.79 726
9145.69 732
9146.60 738
9147.50 763
9148.40 786
9149.30 771
9150.21 783
9151.11 772
9152.01 778
9152.92 723
9153.82 718
9154.72 705
9155.62 785
9156.53 826
9157.43 702
9158.33 725
9159.24 725
9160.14 774
9161.04 773
9161.95 758
9162.85 763
9163.75 731
9164.66 743
9165.56 762
9166.46 774
9167.37 732
9168.27 746
9169.17 739
9170.08 787
9170.98 720
9171.89 723
9172.79 707
9173.69 773
9174.60 714
9175.50 754
9176.41 754
9177.31 766
9178.21 735
9179.12 765
9180.02 726
9180.93 709
9181.83 730
9182.74 806
9183.64 758
9184.54 723
9185.45 766
9186.35 750
9187.26 762
9188.16 697
9189.07 732
9189.97 755
9190.88 728
9191.78 742
9192.69 805
9193.59 754
9194.50 789
9195.40 817
9196.31 837
9197.21 849
9198.12 796
9199.02 862
9199.93 884
9200.83 795
9201.74 813
9202.64 844
9203.55 826
9204.45 760
9205.36 774
9206.26 762
9207.17 680
9208.08 709
9208.98 729
9209.89 754
9210.79 744
9211.70 708
9212.60 736
9213.51 772
9214.42 785
9215.32 774
9216.23 758
9217.13 789
9218.04 804
9218.95 818
9219.85 819
9220.76 765
9221.66 760
9222.57 765
9223.48 794
9224.38 773
9225.29 742
9226.20 727
9227.10 742
9228.01 678
9228.92 744
9229.82 704
9230.73 730
9231.64 769
9232.54 722
9233.45 711
9234.36 700
9235.26 719
9236.17 739
9237.08 770
9237.99 742
9238.89 722
9239.80 800
9240.71 761
9241.61 732
9242.52 695
9243.43 695
9244.34 730
9245.24 722
9246.15 726
9247.06 703
9247.97 717
9248.87 714
9249.78 740
9250.69 648
9251.60 697
9252.50 714
9253.41 668
9254.32 684
9255.23 738
9256.14 775
9257.04 750
9257.95 717
9258.86 718
9259.77 728
9260.68 798
9261.59 712
9262.49 694
9263.40 716
9264.31 713
9265.22 718
9266.13 739
9267.04 722
9267.94 701
9268.85 746
9269.76 750
9270.67 718
9271.58 706
9272.49 686
9273.40 692
9274.31 673
9275.21 714
9276.12 737
9277.03 700
9277.94 743
9278.85 769
9279.76 784
9280.67 715
9281.58 771
9282.49 735
9283.40 713
9284.31 732
9285.22 749
9286.12 765
9287.03 740
9287.94 791
9288.85 761
9289.76 746
9290.67 719
9291.58 702
9292.49 783
9293.40 748
9294.31 754
9295.22 775
9296.13 802
9297.04 804
9297.95 806
9298.86 846
9299.77 858
9300.68 763
9301.59 800
9302.50 790
9303.41 861
9304.32 833
9305.23 832
9306.14 899
9307.05 926
9307.96 960
9308.88 959
9309.79 1015
9310.70 919
9311.61 946
9312.52 957
9313.43 951
9314.34 872
9315.25 783
9316.16 817
9317.07 808
9317.98 779
9318.89 763
9319.81 835
9320.72 787
9321.63 789
9322.54 797
9323.45 800
9324.36 754
9325.27 811
9326.18 789
9327.10 781
9328.01 765
9328.92 789
9329.83 772
9330.74 766
9331.65 728
9332.57 760
9333.48 747
9334.39 782
9335.30 763
9336.21 762
9337.12 730
9338.04 750
9338.95 699
9339.86 734
9340.77 757
9341.69 732
9342.60 789
9343.51 794
9344.42 859
9345.33 762
9346.25 724
9347.16 798
9348.07 765
9348.98 756
9349.90 785
9350.81 784
9351.72 760
9352.63 742
9353.55 767
9354.46 776
9355.37 770
9356.29 777
9357.20 755
9358.11 783
9359.02 682
9359.94 700
9360.85 734
9361.76 739
9362.68 724
9363.59 753
9364.50 742
9365.42 714
9366.33 731
9367.24 745
9368.16 764
9369.07 766
9369.98 750
9370.90 755
9371.81 749
9372.73 793
9373.64 764
9374.55 741
9375.47 763
9376.38 763
9377.29 788
9378.21 785
9379.12 787
9380.04 878
9380.95 849
9381.86 807
9382.78 799
9383.69 815
9384.61 846
9385.52 881
9386.44 826
9387.35 798
9388.26 921
9389.18 836
9390.09 898
9391.01 900
9391.92 878
9392.84 850
9393.75 934
9394.67 878
9395.58 878
9396.50 847
9397.41 832
9398.33 762
9399.24 793
9400.16 856
9401.07 855
9401.99 827
9402.90 796
9403.82 814
9404.73 830
9405.65 769
9406.56 833
9407.48 836
9408.39 812
9409.31 819
9410.22 792
9411.14 821
9412.06 762
9412.97 768
9413.89 757
9414.80 752
9415.72 793
9416.63 813
9417.55 765
9418.47 789
9419.38 793
9420.30 823
9421.21 808
9422.13 805
9423.05 849
9423.96 766
9424.88 848
9425.80 814
9426.71 865
9427.63 817
9428.54 835
9429.46 831
9430.38 781
9431.29 809
9432.21 842
9433.13 804
9434.04 810
9434.96 876
9435.88 879
9436.79 896
9437.71 872
9438.63 825
9439.55 819
9440.46 841
9441.38 854
9442.30 823
9443.21 841
9444.13 779
9445.05 776
9445.96 868
9446.88 830
9447.80 856
9448.72 906
9449.63 918
9450.55 916
9451.47 881
9452.39 944
9453.30 1017
9454.22 957
9455.14 950
9456.06 941
9456.98 936
9457.89 957
9458.81 942
9459.73 871
9460.65 824
9461.57 834
9462.48 913
9463.40 887
9464.32 867
9465.24 876
9466.16 891
9467.07 869
9467.99 827
9468.91 837
9469.83 875
9470.75 853
9471.67 821
9472.58 810
9473.50 884
9474.42 855
9475.34 820
9476.26 849
9477.18 923
9478.10 918
9479.02 955
9479.93 956
9480.85 912
9481.77 971
9482.69 980
9483.61 981
9484.53 969
9485.45 937
9486.37 943
9487.29 960
9488.21 1001
9489.13 944
9490.05 1001
9490.97 959
9491.88 943
9492.80 907
9493.72 942
9494.64 889
9495.56 862
9496.48 924
9497.40 887
9498.32 860
9499.24 943
9500.16 894
9501.08 901
9502.00 924
9502.92 928
9503.84 908
9504.76 889
9505.68 908
9506.60 893
9507.52 922
9508.44 844
9509.36 930
9510.28 1003
9511.20 980
9512.12 1018
9513.05 1025
9513.97 976
9514.89 982
9515.81 1021
9516.73 1044
9517.65 1054
9518.57 1034
9519.49 1078
9520.41 1040
9521.33 1024
9522.25 987
9523.17 990
9524.09 978
9525.02 1056
9525.94 1116
9526.86 1170
9527.78 1149
9528.70 1217
9529.62 1232
9530.54 1370
9531.46 1592
9532.39 1536
9533.31 1644
9534.23 1576
9535.15 1584
9536.07 1561
9536.99 1521
9537.92 1395
9538.84 1396
9539.76 1305
9540.68 1227
9541.60 1240
9542.53 1171
9543.45 1193
9544.37 1150
9545.29 1135
9546.21 1081
9547.14 1084
9548.06 1114
9548.98 1047
9549.90 995
9550.82 1005
9551.75 982
9552.67 1037
9553.59 1022
9554.51 1063
9555.44 1029
9556.36 1076
9557.28 1137
9558.21 1208
9559.13 1246
9560.05 1240
9560.97 1177
9561.90 1096
9562.82 1150
9563.74 1112
9564.67 1127
9565.59 1076
9566.51 1045
9567.43 1062
9568.36 1031
9569.28 1001
9570.20 1012
9571.13 982
9572.05 1026
9572.97 1007
9573.90 982
9574.82 990
9575.74 1000
9576.67 1026
9577.59 1021
9578.52 1009
9579.44 1023
9580.36 975
9581.29 1015
9582.21 1051
9583.13 994
9584.06 949
9584.98 965
9585.91 1017
9586.83 1006
9587.76 957
9588.68 1032
9589.60 1018
9590.53 1023
9591.45 1019
9592.38 1036
9593.30 999
9594.23 1010
9595.15 1015
9596.07 1070
9597.00 1091
9597.92 1134
9598.85 1125
9599.77 1054
9600.70 1075
9601.62 1035
9602.55 1073
9603.47 1052
9604.40 1130
9605.32 1118
9606.25 1127
9607.17 1155
9608.10 1189
9609.02 1141
9609.95 1111
9610.87 1254
9611.80 1251
9612.72 1200
9613.65 1229
9614.57 1186
9615.50 1170
9616.43 1211
9617.35 1195
9618.28 1160
9619.20 1155
9620.13 1253
9621.05 1293
9621.98 1231
9622.91 1170
9623.83 1248
9624.76 1375
9625.68 1268
9626.61 1264
9627.54 1309
9628.46 1286
9629.39 1333
9630.31 1354
9631.24 1414
9632.17 1329
9633.09 1364
9634.02 1444
9634.95 1388
9635.87 1437
9636.80 1434
9637.72 1485
9638.65 1486
9639.58 1502
9640.50 1496
9641.43 1497
9642.36 1562
9643.28 1536
9644.21 1580
9645.14 1616
9646.07 1651
9646.99 1721
9647.92 1934
9648.85 1880
9649.77 1983
9650.70 1997
9651.63 1946
9652.56 1959
9653.48 1972
9654.41 1916
9655.34 1854
9656.26 1717
9657.19 1700
9658.12 1660
9659.05 1600
9659.98 1659
9660.90 1607
9661.83 1681
9662.76 1589
9663.69 1622
9664.61 1648
9665.54 1652
9666.47 1677
9667.40 1729
9668.33 1776
9669.25 1784
9670.18 1715
9671.11 1791
9672.04 1827
9672.97 1772
9673.89 1866
9674.82 1857
9675.75 1861
9676.68 1854
9677.61 1878
9678.54 1878
9679.47 1895
9680.39 1827
9681.32 1874
9682.25 1887
9683.18 1869
9684.11 1924
9685.04 1954
9685.97 1836
9686.90 1956
9687.82 1988
9688.75 2016
9689.68 1995
9690.61 2052
9691.54 2066
9692.47 2055
9693.40 2023
9694.33 1967
9695.26 2050
9696.19 2026
9697.12 2106
9698.05 2057
9698.98 2018
9699.90 2051
9700.83 1997
9701.76 2047
9702.69 1981
9703.62 1963
9704.55 1918
9705.48 1816
9706.41 1889
9707.34 1901
9708.27 1926
9709.20 1960
9710.13 2004
9711.06 2016
9711.99 2127
9712.92 2221
9713.85 2271
9714.78 2311
9715.71 2403
9716.64 2325
9717.57 2353
9718.50 2222
9719.44 2228
9720.37 2185
9721.30 2050
9722.23 2008
9723.16 1978
9724.09 1872
9725.02 1830
9725.95 1810
9726.88 1753
9727.81 1753
9728.74 1813
9729.67 1860
9730.60 1808
9731.54 1847
9732.47 1902
9733.40 1976
9734.33 2029
9735.26 2036
9736.19 1838
9737.12 1885
9738.05 1809
9738.99 1802
9739.92 1708
9740.85 1702
9741.78 1583
9742.71 1571
9743.64 1662
9744.57 1534
9745.51 1566
9746.44 1491
9747.37 1519
9748.30 1487
9749.23 1476
9750.17 1510
9751.10 1510
9752.03 1414
9752.96 1438
9753.89 1415
9754.83 1455
9755.76 1423
9756.69 1433
9757.62 1437
9758.56 1422
9759.49 1376
9760.42 1425
9761.35 1485
9762.29 1403
9763.22 1414
9764.15 1466
9765.08 1541
9766.02 1479
9766.95 1429
9767.88 1533
9768.81 1518
9769.75 1496
9770.68 1485
9771.61 1484
9772.55 1433
9773.48 1437
9774.41 1541
9775.35 1461
9776.28 1472
9777.21 1492
9778.14 1635
9779.08 1647
9780.01 1593
9780.94 1621
9781.88 1738
9782.81 1797
9783.75 1740
9784.68 1684
9785.61 1737
9786.55 1704
9787.48 1580
9788.41 1607
9789.35 1568
9790.28 1522
9791.22 1482
9792.15 1472
9793.08 1404
9794.02 1396
9794.95 1377
9795.89 1438
9796.82 1438
9797.75 1504
9798.69 1535
9799.62 1550
9800.56 1476
9801.49 1501
9802.43 1448
9803.36 1465
9804.29 1392
9805.23 1358
9806.16 1368
9807.10 1276
9808.03 1256
9808.97 1195
9809.90 1160
9810.84 1187
9811.77 1146
9812.71 1169
9813.64 1198
9814.58 1183
9815.51 1175
9816.45 1181
9817.38 1191
9818.32 1187
9819.25 1151
9820.19 1165
9821.12 1200
9822.06 1182
9822.99 1144
9823.93 1212
9824.87 1230
9825.80 1146
9826.74 1156
9827.67 1191
9828.61 1130
9829.54 1074
9830.48 1109
9831.42 1109
9832.35 1079
9833.29 1094
9834.22 1119
9835.16 1136
9836.10 1129
9837.03 1118
9837.97 1159
9838.90 1174
9839.84 1214
9840.78 1218
9841.71 1185
9842.65 1178
9843.59 1143
9844.52 1213
9845.46 1085
9846.40 1095
9847.33 1173
9848.27 1196
9849.20 1183
9850.14 1102
9851.08 1148
9852.02 1111
9852.95 1116
9853.89 1168
9854.83 1173
9855.76 1171
9856.70 1255
9857.64 1290
9858.57 1274
9859.51 1306
9860.45 1355
9861.39 1336
9862.32 1262
9863.26 1281
9864.20 1217
9865.14 1216
9866.07 1190
9867.01 1106
9867.95 1129
9868.89 1141
9869.82 1090
9870.76 1102
9871.70 1032
9872.64 1075
9873.57 1108
9874.51 1098
9875.45 1030
9876.39 1048
9877.33 1016
9878.26 1036
9879.20 1035
9880.14 1116
9881.08 1076
9882.02 1087
9882.96 1141
9883.89 1010
9884.83 985
9885.77 1039
9886.71 1056
9887.65 979
9888.59 1019
9889.52 988
9890.46 1015
9891.40 972
9892.34 999
9893.28 993
9894.22 980
9895.16 982
9896.10 926
9897.03 999
9897.97 951
9898.91 1012
9899.85 1027
9900.79 1093
9901.73 1055
9902.67 1024
9903.61 999
9904.55 955
9905.49 989
9906.43 999
9907.37 982
9908.31 1097
9909.25 1053
9910.18 1039
9911.12 1014
9912.06 1010
9913.00 983
9913.94 1056
9914.88 1014
9915.82 991
9916.76 1014
9917.70 994
9918.64 990
9919.58 1008
9920.52 1060
9921.46 1117
9922.40 1138
9923.34 1256
9924.28 1288
9925.22 1425
9926.16 1560
9927.10 1661
9928.05 1700
9928.99 1801
9929.93 1817
9930.87 1688
9931.81 1564
9932.75 1527
9933.69 1454
9934.63 1338
9935.57 1313
9936.51 1306
9937.45 1093
9938.39 1110
9939.33 1064
9940.27 1005
9941.22 1059
9942.16 1008
9943.10 955
9944.04 974
9944.98 1004
9945.92 948
9946.86 938
9947.80 990
9948.75 998
9949.69 952
9950.63 946
9951.57 1013
9952.51 1004
9953.45 967
9954.40 1029
9955.34 1025
9956.28 991
9957.22 987
9958.16 978
9959.10 1062
9960.05 1059
9960.99 950
9961.93 940
9962.87 972
9963.81 997
9964.76 1027
9965.70 1015
9966.64 1053
9967.58 1049
9968.53 1009
9969.47 1015
9970.41 995
9971.35 1017
9972.30 1000
9973.24 925
9974.18 971
9975.12 929
9976.07 911
9977.01 916
9977.95 900
9978.89 950
9979.84 903
9980.78 901
9981.72 862
9982.67 902
9983.61 794
9984.55 875
9985.50 890
9986.44 896
9987.38 868
9988.33 898
9989.27 911
9990.21 889
9991.16 869
9992.10 872
9993.04 870
9993.99 902
9994.93 944
9995.87 844
9996.82 816
9997.76 882
9998.70 840
9999.65 841
10000.59 878
10001.54 868
10002.48 871
10003.42 929
10004.37 924
10005.31 902
10006.26 886
10007.20 908
10008.14 922
10009.09 917
10010.03 901
10010.98 866
10011.92 897
10012.87 918
10013.81 854
10014.76 836
10015.70 789
10016.64 875
10017.59 851
10018.53 869
10019.48 826
10020.42 785
10021.37 827
10022.31 845
10023.26 828
10024.20 814
10025.15 862
10026.09 804
10027.04 832
10027.98 799
10028.93 802
10029.87 773
10030.82 769
10031.76 820
10032.71 805
10033.66 795
10034.60 810
10035.55 844
10036.49 793
10037.44 815
10038.38 790
10039.33 815
10040.27 777
10041.22 816
10042.17 884
10043.11 824
10044.06 849
10045.00 857
10045.95 745
10046.90 777
10047.84 812
10048.79 752
10049.73 748
10050.68 690
10051.63 794
10052.57 818
10053.52 822
10054.47 738
10055.41 772
10056.36 762
10057.31 793
10058.25 792
10059.20 734
10060.15 783
10061.09 764
10062.04 757
10062.99 763
10063.93 777
10064.88 769
10065.83 776
10066.77 752
10067.72 754
10068.67 730
10069.61 732
10070.56 713
10071.51 762
10072.46 689
10073.40 710
10074.35 715
10075.30 721
10076.25 685
10077.19 707
10078.14 757
10079.09 713
10080.04 712
10080.98 744
10081.93 734
10082.88 696
10083.83 746
10084.77 728
10085.72 762
10086.67 736
10087.62 723
10088.57 760
10089.51 759
10090.46 731
10091.41 707
10092.36 729
10093.31 664
10094.26 730
10095.20 752
10096.15 736
10097.10 751
10098.05 732
10099.00 735
10099.95 754
10100.89 704
10101.84 737
10102.79 733
10103.74 690
10104.69 701
10105.64 730
10106.59 759
10107.54 732
10108.49 722
10109.43 696
10110.38 765
10111.33 765
10112.28 689
10113.23 674
10114.18 717
10115.13 690
10116.08 763
10117.03 734
10117.98 700
10118.93 779
10119.88 774
10120.83 735
10121.78 743
10122.72 779
10123.67 739
10124.62 740
10125.57 720
10126.52 725
10127.47 718
10128.42 749
10129.37 757
10130.32 690
10131.27 708
10132.22 763
10133.17 762
10134.12 757
10135.07 744
10136.02 735
10136.97 755
10137.92 732
10138.88 773
10139.83 748
10140.78 764
10141.73 764
10142.68 806
10143.63 753
10144.58 746
10145.53 792
10146.48 771
10147.43 741
10148.38 759
10149.33 790
10150.28 752
10151.23 784
10152.19 774
10153.14 784
10154.09 818
10155.04 791
10155.99 763
10156.94 800
10157.89 801
10158.84 852
10159.80 802
10160.75 822
10161.70 825
10162.65 809
10163.60 903
10164.55 830
10165.50 836
10166.46 868
10167.41 824
10168.36 908
10169.31 873
10170.26 831
10171.21 894
10172.17 841
10173.12 881
10174.07 856
10175.02 868
10175.98 881
10176.93 911
10177.88 918
10178.83 879
10179.78 935
10180.74 956
10181.69 942
10182.64 908
10183.59 924
10184.55 936
10185.50 1019
10186.45 950
10187.40 934
10188.36 956
10189.31 969
10190.26 983
10191.22 1029
10192.17 1006
10193.12 1024
10194.07 1124
10195.03 1046
10195.98 1050
10196.93 1089
10197.89 1076
10198.84 1083
10199.79 1129
10200.75 1057
10201.70 1088
10202.65 1186
10203.61 1185
10204.56 1160
10205.51 1200
10206.47 1302
10207.42 1320
10208.37 1281
10209.33 1318
10210.28 1291
10211.24 1202
10212.19 1203
10213.14 1115
10214.10 1076
10215.05 1146
10216.00 1091
10216.96 1085
10217.91 1040
10218.87 954
10219.82 1009
10220.78 1004
10221.73 1018
10222.68 1012
10223.64 987
10224.59 942
10225.55 982
10226.50 954
10227.46 917
10228.41 897
10229.37 942
10230.32 974
10231.27 967
10232.23 1042
10233.18 1092
10234.14 1204
10235.09 1216
10236.05 1234
10237.00 1208
10237.96 1202
10238.91 1178
10239.87 1214
10240.82 1120
10241.78 1075
10242.73 1036
10243.69 1001
10244.65 950
10245.60 894
10246.56 880
10247.51 871
10248.47 868
10249.42 847
10250.38 835
10251.33 851
10252.29 811
10253.25 764
10254.20 770
10255.16 766
10256.11 857
10257.07 819
10258.02 783
10258.98 810
10259.94 807
10260.89 800
10261.85 802
10262.81 782
10263.76 748
10264.72 731
10265.67 816
10266.63 795
10267.59 726
10268.54 771
10269.50 724
10270.46 773
10271.41 773
10272.37 796
10273.33 762
10274.28 794
10275.24 782
10276.20 762
10277.15 790
10278.11 748
10279.07 828
10280.02 823
10280.98 793
10281.94 742
10282.90 755
10283.85 779
10284.81 760
10285.77 742
10286.72 749
10287.68 799
10288.64 794
10289.60 750
10290.55 713
10291.51 770
10292.47 769
10293.43 762
10294.38 768
10295.34 742
10296.30 780
10297.26 806
10298.22 763
10299.17 720
10300.13 750
10301.09 734
10302.05 734
10303.01 724
10303.96 767
10304.92 784
10305.88 755
10306.84 786
10307.80 773
10308.75 792
10309.71 774
10310.67 848
10311.63 812
10312.59 746
10313.55 747
10314.51 755
10315.46 731
10316.42 776
10317.38 733
10318.34 736
10319.30 756
10320.26 700
10321.22 738
10322.18 776
10323.14 781
10324.09 753
10325.05 786
10326.01 796
10326.97 796
10327.93 777
10328.89 923
10329.85 908
10330.81 874
10331.77 934
10332.73 828
10333.69 819
10334.65 844
10335.61 813
10336.57 743
10337.53 807
10338.49 748
10339.45 742
10340.40 747
10341.36 785
10342.32 727
10343.28 720
10344.24 732
10345.20 662
10346.16 666
10347.12 681
10348.08 709
10349.05 695
10350.01 709
10350.97 724
10351.93 722
10352.89 667
10353.85 688
10354.81 673
10355.77 713
10356.73 677
10357.69 698
10358.65 673
10359.61 640
10360.57 646
10361.53 696
10362.49 666
10363.45 635
10364.41 646
10365.38 659
10366.34 672
10367.30 681
10368.26 745
10369.22 731
10370.18 695
10371.14 681
10372.10 701
10373.06 663
10374.03 652
10374.99 672
10375.95 711
10376.91 659
10377.87 667
10378.83 664
10379.80 668
10380.76 648
10381.72 680
10382.68 666
10383.64 664
10384.60 692
10385.57 684
10386.53 664
10387.49 651
10388.45 656
10389.41 691
10390.38 685
10391.34 697
10392.30 695
10393.26 662
10394.23 636
10395.19 616
10396.15 686
10397.11 700
10398.07 674
10399.04 696
10400.00 738
10400.96 761
10401.93 695
10402.89 662
10403.85 724
10404.81 701
10405.78 746
10406.74 750
10407.70 696
10408.67 758
10409.63 757
10410.59 697
10411.55 734
10412.52 807
10413.48 823
10414.44 836
10415.41 855
10416.37 855
10417.33 929
10418.30 1003
10419.26 1004
10420.22 1005
10421.19 1055
10422.15 981
10423.12 914
10424.08 871
10425.04 790
10426.01 810
10426.97 825
10427.93 798
10428.90 747
10429.86 684
10430.83 728
10431.79 684
10432.75 676
10433.72 685
10434.68 701
10435.65 696
10436.61 697
10437.58 632
10438.54 642
10439.50 638
10440.47 635
10441.43 668
10442.40 647
10443.36 631
10444.33 647
10445.29 647
10446.26 655
10447.22 631
10448.19 619
10449.15 652
10450.12 644
10451.08 639
10452.05 613
10453.01 621
10453.98 624
10454.94 618
10455.91 636
10456.87 690
10457.84 690
10458.80 678
10459.77 609
10460.73 678
10461.70 664
10462.66 681
10463.63 650
10464.59 726
10465.56 655
10466.53 651
10467.49 643
10468.46 627
10469.42 620
10470.39 617
10471.35 648
10472.32 636
10473.29 635
10474.25 615
10475.22 657
10476.18 692
10477.15 676
10478.12 648
10479.08 678
10480.05 652
10481.02 638
10481.98 688
10482.95 651
10483.91 682
10484.88 606
10485.85 677
10486.81 697
10487.78 689
10488.75 665
10489.71 670
10490.68 648
10491.65 641
10492.61 639
10493.58 671
10494.55 662
10495.52 674
10496.48 647
10497.45 676
10498.42 700
10499.38 696
10500.35 664
10501.32 657
10502.29 735
10503.25 714
10504.22 667
10505.19 625
10506.16 703
10507.12 697
10508.09 673
10509.06 714
10510.03 680
10510.99 622
10511.96 626
10512.93 652
10513.90 646
10514.87 655
10515.83 663
10516.80 656
10517.77 673
10518.74 717
10519.71 667
10520.67 669
10521.64 708
10522.61 664
10523.58 701
10524.55 677
10525.51 675
10526.48 682
10527.45 639
10528.42 723
10529.39 688
10530.36 683
10531.33 700
10532.29 688
10533.26 672
10534.23 751
10535.20 720
10536.17 713
10537.14 722
10538.11 702
10539.08 710
10540.05 702
10541.01 680
10541.98 695
10542.95 620
10543.92 666
10544.89 668
10545.86 640
10546.83 646
10547.80 690
10548.77 661
10549.74 645
10550.71 698
10551.68 718
10552.65 644
10553.62 689
10554.59 703
10555.56 764
10556.53 817
10557.50 810
10558.47 824
10559.44 859
10560.41 883
10561.38 811
10562.35 896
10563.32 899
10564.29 854
10565.26 790
10566.23 835
10567.20 816
10568.17 729
10569.14 740
10570.11 718
10571.08 718
10572.05 739
10573.02 720
10573.99 713
10574.96 718
10575.93 670
10576.90 719
10577.87 646
10578.84 679
10579.82 731
10580.79 704
10581.76 695
10582.73 692
10583.70 721
10584.67 751
10585.64 761
10586.61 770
10587.58 806
10588.56 747
10589.53 762
10590.50 752
10591.47 797
10592.44 795
10593.41 720
10594.38 710
10595.36 757
10596.33 736
10597.30 752
10598.27 764
10599.24 723
10600.21 728
10601.19 744
10602.16 739
10603.13 722
10604.10 695
10605.07 685
10606.05 716
10607.02 739
10607.99 723
10608.96 693
10609.93 701
10610.91 647
10611.88 671
10612.85 690
10613.82 712
10614.80 704
10615.77 683
10616.74 708
10617.71 618
10618.69 651
10619.66 641
10620.63 700
10621.61 677
10622.58 716
10623.55 742
10624.52 754
10625.50 734
10626.47 663
10627.44 713
10628.42 707
10629.39 710
10630.36 731
10631.34 698
10632.31 726
10633.28 779
10634.26 753
10635.23 840
10636.20 803
10637.18 833
10638.15 911
10639.12 932
10640.10 945
10641.07 934
10642.04 899
10643.02 854
10643.99 859
10644.97 771
10645.94 801
10646.91 793
10647.89 782
10648.86 746
10649.84 737
10650.81 744
10651.78 757
10652.76 677
10653.73 699
10654.71 673
10655.68 678
10656.66 693
10657.63 688
10658.60 703
10659.58 682
10660.55 684
10661.53 670
10662.50 716
10663.48 699
10664.45 712
10665.43 700
10666.40 750
10667.38 712
10668.35 717
10669.33 702
10670.30 704
10671.28 711
10672.25 695
10673.23 723
10674.20 681
10675.18 723
10676.15 676
10677.13 716
10678.10 724
10679.08 719
10680.05 728
10681.03 798
10682.01 771
10682.98 721
10683.96 766
10684.93 749
10685.91 731
10686.88 698
10687.86 637
10688.84 677
10689.81 686
10690.79 712
10691.76 710
10692.74 654
10693.72 622
10694.69 641
10695.67 608
10696.64 635
10697.62 634
10698.60 605
10699.57 653
10700.55 640
10701.53 660
10702.50 656
10703.48 664
10704.46 675
10705.43 602
10706.41 693
10707.39 646
10708.36 660
10709.34 614
10710.32 631
10711.29 599
10712.27 634
10713.25 657
10714.22 623
10715.20 643
10716.18 669
10717.16 679
10718.13 659
10719.11 671
10720.09 656
10721.07 622
10722.04 660
10723.02 668
10724.00 648
10724.98 676
10725.95 576
10726.93 630
10727.91 565
10728.89 629
10729.86 646
10730.84 587
10731.82 636
10732.80 659
10733.78 662
10734.75 669
10735.73 601
10736.71 599
10737.69 614
10738.67 624
10739.64 622
10740.62 596
10741.60 622
10742.58 676
10743.56 648
10744.54 671
10745.51 656
10746.49 672
10747.47 662
10748.45 647
10749.43 659
10750.41 588
10751.39 672
10752.36 684
10753.34 636
10754.32 671
10755.30 673
10756.28 642
10757.26 689
10758.24 625
10759.22 575
10760.20 589
10761.18 625
10762.15 664
10763.13 674
10764.11 635
10765.09 660
10766.07 623
10767.05 615
10768.03 689
10769.01 692
10769.99 659
10770.97 661
10771.95 643
10772.93 650
10773.91 678
10774.89 686
10775.87 693
10776.85 637
10777.83 618
10778.81 619
10779.79 646
10780.77 659
10781.75 686
10782.73 700
10783.71 736
10784.69 692
10785.67 706
10786.65 662
10787.63 660
10788.61 600
10789.59 654
10790.57 672
10791.55 627
10792.53 660
10793.51 673
10794.49 678
10795.47 636
10796.46 650
10797.44 649
10798.42 664
10799.40 649
10800.38 602
10801.36 594
10802.34 623
10803.32 668
10804.30 674
10805.28 638
10806.27 695
10807.25 655
10808.23 638
10809.21 627
10810.19 635
10811.17 641
10812.15 674
10813.14 665
10814.12 613
10815.10 577
10816.08 636
10817.06 666
10818.04 642
10819.03 684
10820.01 642
10820.99 655
10821.97 623
10822.95 652
10823.94 638
10824.92 649
10825.90 688
10826.88 673
10827.86 650
10828.85 586
10829.83 628
10830.81 635
10831.79 656
10832.78 606
10833.76 663
10834.74 682
10835.72 710
10836.71 694
10837.69 638
10838.67 690
10839.65 665
10840.64 657
10841.62 627
10842.60 627
10843.59 691
10844.57 701
10845.55 745
10846.54 676
10847.52 651
10848.50 678
10849.48 682
10850.47 666
10851.45 615
10852.43 658
10853.42 714
10854.40 720
10855.39 700
10856.37 693
10857.35 728
10858.34 718
10859.32 732
10860.30 715
10861.29 659
10862.27 685
10863.25 741
10864.24 720
10865.22 684
10866.21 696
10867.19 708
10868.17 725
10869.16 763
10870.14 762
10871.13 757
10872.11 792
10873.10 768
10874.08 756
10875.06 704
10876.05 739
10877.03 759
10878.02 781
10879.00 806
10879.99 788
10880.97 772
10881.96 768
10882.94 795
10883.93 819
10884.91 830
10885.89 854
10886.88 849
10887.86 895
10888.85 883
10889.83 844
10890.82 881
10891.80 865
10892.79 771
10893.78 829
10894.76 844
10895.75 816
10896.73 792
10897.72 808
10898.70 844
10899.69 842
10900.67 827
10901.66 843
10902.64 857
10903.63 835
10904.62 895
10905.60 901
10906.59 860
10907.57 873
10908.56 923
10909.54 861
10910.53 859
10911.52 992
10912.50 994
10913.49 939
10914.48 950
10915.46 906
10916.45 898
10917.43 969
10918.42 941
10919.41 969
10920.39 969
10921.38 965
10922.37 974
10923.35 1022
10924.34 1047
10925.33 1010
10926.31 1030
10927.30 1074
10928.29 1032
10929.27 991
10930.26 1036
10931.25 1080
10932.23 1019
10933.22 1021
10934.21 1056
10935.19 1048
10936.18 1019
10937.17 1047
10938.16 1080
10939.14 1131
10940.13 1076
10941.12 1148
10942.11 1162
10943.09 1169
10944.08 1235
10945.07 1171
10946.06 1151
10947.04 1229
10948.03 1199
10949.02 1153
10950.01 1177
10950.99 1229
10951.98 1282
10952.97 1285
10953.96 1272
10954.95 1405
10955.93 1424
10956.92 1507
10957.91 1515
10958.90 1589
10959.89 1604
10960.87 1551
10961.86 1549
10962.85 1488
10963.84 1550
10964.83 1456
10965.82 1339
10966.81 1346
10967.79 1308
10968.78 1249
10969.77 1210
10970.76 1235
10971.75 1224
10972.74 1199
10973.73 1238
10974.71 1210
10975.70 1195
10976.69 1239
10977.68 1213
10978.67 1221
10979.66 1183
10980.65 1306
10981.64 1340
10982.63 1365
10983.62 1365
10984.61 1337
10985.60 1354
10986.58 1322
10987.57 1367
10988.56 1337
10989.55 1394
10990.54 1410
10991.53 1474
10992.52 1477
10993.51 1557
10994.50 1642
10995.49 1696
10996.48 1827
10997.47 2043
10998.46 2103
10999.45 2269
11000.44 2321
11001.43 2312
11002.42 2219
11003.41 2067
11004.40 2080
11005.39 1928
11006.38 1719
11007.37 1579
11008.36 1449
11009.35 1430
11010.34 1297
11011.33 1234
11012.33 1232
11013.32 1187
11014.31 1111
11015.30 1078
11016.29 1083
11017.28 1083
11018.27 1117
11019.26 1035
11020.25 1118
11021.24 1047
11022.23 1038
11023.22 1113
11024.22 1076
11025.21 1097
11026.20 1057
11027.19 1092
11028.18 1033
11029.17 1020
11030.16 1031
11031.15 1028
11032.15 988
11033.14 975
11034.13 955
11035.12 997
11036.11 994
11037.10 1011
11038.10 994
11039.09 995
11040.08 977
11041.07 964
11042.06 971
11043.06 928
11044.05 928
11045.04 950
11046.03 970
11047.02 919
11048.02 911
11049.01 819
11050.00 841
11050.99 881
11051.98 863
11052.98 933
11053.97 927
11054.96 855
11055.95 849
11056.95 854
11057.94 851
11058.93 885
11059.93 908
11060.92 875
11061.91 865
11062.90 812
11063.90 790
11064.89 899
11065.88 882
11066.88 879
11067.87 856
11068.86 851
11069.86 868
11070.85 849
11071.84 898
11072.83 907
11073.83 922
11074.82 946
11075.82 893
11076.81 824
11077.80 849
11078.80 870
11079.79 823
11080.78 814
11081.78 860
11082.77 875
11083.76 850
11084.76 890
11085.75 854
11086.75 822
11087.74 882
11088.73 878
11089.73 795
11090.72 836
11091.72 803
11092.71 825
11093.70 846
11094.70 818
11095.69 832
11096.69 820
11097.68 827
11098.68 829
11099.67 884
11100.67 811
11101.66 780
11102.65 826
11103.65 782
11104.64 806
11105.64 792
11106.63 760
11107.63 754
11108.62 723
11109.62 786
11110.61 802
11111.61 825
11112.60 780
11113.60 732
11114.59 749
11115.59 781
11116.58 789
11117.58 797
11118.57 782
11119.57 734
11120.57 754
11121.56 759
11122.56 749
11123.55 742
11124.55 769
11125.54 741
11126.54 744
11127.54 770
11128.53 719
11129.53 782
11130.52 771
11131.52 735
11132.51 776
11133.51 730
11134.51 752
11135.50 729
11136.50 696
11137.50 685
11138.49 753
11139.49 729
11140.48 708
11141.48 776
11142.48 690
11143.47 785
11144.47 785
11145.47 753
11146.46 756
11147.46 733
11148.46 795
11149.45 767
11150.45 741
11151.45 725
11152.44 781
11153.44 733
11154.44 711
11155.43 712
11156.43 755
11157.43 780
11158.43 783
11159.42 703
11160.42 711
11161.42 741
11162.41 723
11163.41 723
11164.41 676
11165.41 720
11166.40 680
11167.40 690
11168.40 698
11169.40 734
11170.39 705
11171.39 760
11172.39 786
11173.39 732
11174.39 744
11175.38 768
11176.38 823
11177.38 808
11178.38 767
11179.38 771
11180.37 773
11181.37 781
11182.37 787
11183.37 753
11184.37 697
11185.37 714
11186.36 735
11187.36 749
11188.36 774
11189.36 765
11190.36 768
11191.36 779
11192.35 772
11193.35 806
11194.35 827
11195.35 825
11196.35 746
11197.35 786
11198.35 742
11199.35 729
11200.35 710
11201.34 752
11202.34 691
11203.34 708
11204.34 765
11205.34 767
11206.34 705
11207.34 713
11208.34 678
11209.34 726
11210.34 738
11211.34 679
11212.34 733
11213.34 726
11214.34 754
11215.34 755
11216.34 757
11217.34 705
11218.34 696
11219.34 683
11220.34 718
11221.34 689
11222.34 674
11223.34 693
11224.34 682
11225.34 685
11226.34 672
11227.34 655
11228.34 696
11229.34 703
11230.34 751
11231.34 725
11232.34 687
11233.34 683
11234.34 717
11235.34 722
11236.34 664
11237.34 683
11238.34 695
11239.34 683
11240.34 681
11241.34 627
11242.34 647
11243.35 688
11244.35 671
11245.35 627
11246.35 656
11247.35 663
11248.35 704
11249.35 639
11250.35 580
11251.35 655
11252.36 679
11253.36 706
11254.36 731
11255.36 688
11256.36 660
11257.36 657
11258.37 733
11259.37 640
11260.37 641
11261.37 646
11262.37 720
11263.37 691
11264.38 673
11265.38 702
11266.38 708
11267.38 688
11268.38 697
11269.39 760
11270.39 708
11271.39 742
11272.39 760
11273.39 733
11274.40 768
11275.40 759
11276.40 788
11277.40 761
11278.41 788
11279.41 773
11280.41 791
11281.41 764
11282.42 745
11283.42 728
11284.42 682
11285.43 731
11286.43 682
11287.43 672
11288.43 691
11289.44 734
11290.44 733
11291.44 744
11292.45 702
11293.45 703
11294.45 719
11295.46 742
11296.46 697
11297.46 713
11298.47 660
11299.47 776
11300.47 748
11301.48 756
11302.48 740
11303.48 783
11304.49 717
11305.49 732
11306.49 742
11307.50 755
11308.50 739
11309.51 731
11310.51 776
11311.51 803
11312.52 847
11313.52 835
11314.53 826
11315.53 783
11316.53 790
11317.54 760
11318.54 794
11319.55 759
11320.55 781
11321.56 764
11322.56 758
11323.57 719
11324.57 722
11325.57 752
11326.58 745
11327.58 753
11328.59 764
11329.59 731
11330.60 738
11331.60 781
11332.61 744
11333.61 737
11334.62 761
11335.62 776
11336.63 792
11337.63 804
11338.64 854
11339.64 860
11340.65 835
11341.65 838
11342.66 888
11343.66 907
11344.67 824
11345.68 838
11346.68 810
11347.69 810
11348.69 761
11349.70 774
11350.70 807
11351.71 750
11352.72 757
11353.72 723
11354.73 717
11355.73 681
11356.74 681
11357.75 771
11358.75 747
11359.76 709
11360.76 699
11361.77 725
11362.78 721
11363.78 696
11364.79 700
11365.80 721
11366.80 720
11367.81 656
11368.81 697
11369.82 772
11370.83 728
11371.83 688
11372.84 716
11373.85 681
11374.85 658
11375.86 701
11376.87 710
11377.88 679
11378.88 705
11379.89 698
11380.90 677
11381.90 662
11382.91 686
11383.92 691
11384.92 678
11385.93 704
11386.94 684
11387.95 611
11388.95 691
11389.96 661
11390.97 647
11391.98 689
11392.98 674
11393.99 761
11395.00 726
11396.01 678
11397.02 650
11398.02 650
11399.03 686
11400.04 675
11401.05 704
11402.05 616
11403.06 664
11404.07 651
11405.08 657
11406.09 662
11407.10 660
11408.10 677
11409.11 696
11410.12 679
11411.13 696
11412.14 646
11413.15 669
11414.15 693
11415.16 707
11416.17 656
11417.18 676
11418.19 704
11419.20 720
11420.21 677
11421.22 669
11422.22 676
11423.23 675
11424.24 671
11425.25 682
11426.26 758
11427.27 719
11428.28 679
11429.29 682
11430.30 656
11431.31 681
11432.32 663
11433.32 662
11434.33 700
11435.34 710
11436.35 677
11437.36 666
11438.37 672
11439.38 724
11440.39 708
11441.40 685
11442.41 716
11443.42 676
11444.43 717
11445.44 673
11446.45 656
11447.46 695
11448.47 691
11449.48 685
11450.49 678
11451.50 709
11452.51 697
11453.52 690
11454.53 736
11455.54 719
11456.55 691
11457.56 703
11458.57 681
11459.58 723
11460.59 671
11461.61 691
11462.62 733
11463.63 724
11464.64 733
11465.65 706
11466.66 679
11467.67 685
11468.68 720
11469.69 680
11470.70 671
11471.71 724
11472.73 708
11473.74 717
11474.75 733
11475.76 720
11476.77 701
11477.78 703
11478.79 715
11479.80 695
11480.82 690
11481.83 693
11482.84 665
11483.85 686
11484.86 727
11485.87 734
11486.89 683
11487.90 699
11488.91 724
11489.92 743
11490.93 701
11491.95 712
11492.96 712
11493.97 683
11494.98 676
11495.99 708
11497.01 715
11498.02 734
11499.03 748
11500.04 758
11501.05 760
11502.07 712
11503.08 710
11504.09 704
11505.10 741
11506.12 682
11507.13 694
11508.14 692
11509.16 703
11510.17 750
11511.18 679
11512.19 741
11513.21 753
11514.22 735
11515.23 749
11516.25 747
11517.26 772
11518.27 784
11519.29 768
11520.30 771
11521.31 776
11522.33 770
11523.34 745
11524.35 764
11525.37 757
11526.38 777
11527.39 718
11528.41 721
11529.42 749
11530.43 778
11531.45 796
11532.46 764
11533.47 718
11534.49 775
11535.50 800
11536.52 792
11537.53 779
11538.54 807
11539.56 796
11540.57 816
11541.59 836
11542.60 825
11543.61 794
11544.63 833
11545.64 851
11546.66 869
11547.67 838
11548.69 826
11549.70 895
11550.72 872
11551.73 861
11552.75 932
11553.76 911
11554.77 906
11555.79 916
11556.80 899
11557.82 965
11558.83 947
11559.85 939
11560.86 934
11561.88 943
11562.89 890
11563.91 915
11564.92 957
11565.94 974
11566.95 1025
11567.97 1035
11568.99 1073
11570.00 976
11571.02 984
11572.03 1055
11573.05 1049
11574.06 1073
11575.08 1119
11576.09 1142
11577.11 1165
11578.13 1193
11579.14 1249
11580.16 1281
11581.17 1286
11582.19 1351
11583.21 1425
11584.22 1383
11585.24 1416
11586.25 1382
11587.27 1415
11588.29 1480
11589.30 1602
11590.32 1620
11591.33 1681
11592.35 1801
11593.37 1919
11594.38 2133
11595.40 2356
11596.42 2514
11597.43 2713
11598.45 2886
11599.47 3051
11600.48 3021
11601.50 2985
11602.52 2719
11603.53 2659
11604.55 2483
11605.57 2184
11606.59 2024
11607.60 1819
11608.62 1657
11609.64 1594
11610.65 1450
11611.67 1336
11612.69 1246
11613.71 1149
11614.72 1164
11615.74 1144
11616.76 1146
11617.78 1092
11618.79 1037
11619.81 1070
11620.83 1055
11621.85 1009
11622.86 1007
11623.88 974
11624.90 989
11625.92 945
11626.94 968
11627.95 998
11628.97 970
11629.99 980
11631.01 966
11632.03 957
11633.04 964
11634.06 988
11635.08 974
11636.10 1001
11637.12 1002
11638.14 970
11639.15 976
11640.17 916
11641.19 943
11642.21 889
11643.23 896
11644.25 878
11645.27 891
11646.28 813
11647.30 830
11648.32 838
11649.34 760
11650.36 787
11651.38 817
11652.40 792
11653.42 764
11654.44 809
11655.45 816
11656.47 802
11657.49 835
11658.51 858
11659.53 842
11660.55 843
11661.57 833
11662.59 844
11663.61 847
11664.63 878
11665.65 858
11666.67 827
11667.69 833
11668.71 861
11669.73 859
11670.75 857
11671.77 855
11672.79 862
11673.81 901
11674.83 949
11675.85 1017
11676.87 942
11677.89 937
11678.91 967
11679.93 992
11680.95 964
11681.97 979
11682.99 976
11684.01 955
11685.03 890
11686.05 874
11687.07 869
11688.09 917
11689.11 852
11690.13 838
11691.15 862
11692.17 894
11693.20 866
11694.22 818
11695.24 798
11696.26 809
11697.28 804
11698.30 839
11699.32 805
11700.34 791
11701.36 774
11702.38 825
11703.41 815
11704.43 824
11705.45 815
11706.47 779
11707.49 751
11708.51 793
11709.53 807
11710.56 762
11711.58 781
11712.60 794
11713.62 704
11714.64 770
11715.66 742
11716.69 737
11717.71 733
11718.73 750
11719.75 765
11720.77 762
11721.80 733
11722.82 747
11723.84 742
11724.86 741
11725.88 747
11726.91 735
11727.93 760
11728.95 688
11729.97 707
11731.00 711
11732.02 715
11733.04 652
11734.06 680
11735.09 723
11736.11 699
11737.13 726
11738.16 705
11739.18 669
11740.20 687
11741.22 686
11742.25 721
11743.27 743
11744.29 736
11745.32 778
11746.34 738
11747.36 734
11748.39 718
11749.41 709
11750.43 744
11751.46 730
11752.48 712
11753.50 692
11754.53 734
11755.55 750
11756.57 692
11757.60 762
11758.62 687
11759.64 709
11760.67 689
11761.69 679
11762.72 712
11763.74 687
11764.76 701
11765.79 655
11766.81 640
11767.84 670
11768.86 667
11769.88 695
11770.91 694
11771.93 688
11772.96 728
11773.98 723
11775.01 679
11776.03 708
11777.05 695
11778.08 654
11779.10 726
11780.13 685
11781.15 677
11782.18 654
11783.20 668
11784.23 674
11785.25 711
11786.28 644
11787.30 660
11788.33 682
11789.35 678
11790.38 686
11791.40 686
11792.43 679
11793.45 687
11794.48 701
11795.50 667
11796.53 707
11797.55 681
11798.58 692
11799.60 686
11800.63 673
11801.65 665
11802.68 677
11803.71 689
11804.73 680
11805.76 715
11806.78 725
11807.81 670
11808.84 678
11809.86 732
11810.89 694
11811.91 676
11812.94 674
11813.97 698
11814.99 726
11816.02 692
11817.04 734
11818.07 754
11819.10 740
11820.12 710
11821.15 704
11822.18 693
11823.20 704
11824.23 747
11825.25 737
11826.28 663
11827.31 709
11828.33 709
11829.36 774
11830.39 758
11831.42 703
11832.44 707
11833.47 742
11834.50 654
11835.52 741
11836.55 750
11837.58 696
11838.60 716
11839.63 725
11840.66 692
11841.69 678
11842.71 723
11843.74 700
11844.77 709
11845.80 753
11846.82 717
11847.85 730
11848.88 746
11849.91 702
11850.93 711
11851.96 767
11852.99 751
11854.02 789
11855.05 706
11856.07 720
11857.10 779
11858.13 776
11859.16 744
11860.19 735
11861.21 782
11862.24 806
11863.27 783
11864.30 848
11865.33 797
11866.35 789
11867.38 754
11868.41 752
11869.44 746
11870.47 800
11871.50 817
11872.53 800
11873.55 801
11874.58 781
11875.61 769
11876.64 791
11877.67 829
11878.70 854
11879.73 825
11880.76 826
11881.79 846
11882.81 843
11883.84 858
11884.87 909
11885.90 869
11886.93 878
11887.96 907
11888.99 934
11890.02 929
11891.05 944
11892.08 943
11893.11 938
11894.14 999
11895.17 1009
11896.20 1038
11897.23 1040
11898.26 1024
11899.29 1083
11900.32 1088
11901.35 1109
11902.38 1134
11903.41 1142
11904.44 1109
11905.47 1102
11906.50 1125
11907.53 1120
11908.56 1130
11909.59 1097
11910.62 1121
11911.65 1047
11912.68 1072
11913.71 1000
11914.74 1046
11915.77 1038
11916.80 1065
11917.83 1046
11918.86 1079
11919.89 1041
11920.92 1071
11921.95 1079
11922.98 1068
11924.01 1156
11925.05 1209
11926.08 1271
11927.11 1257
11928.14 1367
11929.17 1384
11930.20 1410
11931.23 1502
11932.26 1578
11933.29 1530
11934.33 1533
11935.36 1459
11936.39 1372
11937.42 1296
11938.45 1283
11939.48 1236
11940.51 1104
11941.55 1064
11942.58 1025
11943.61 992
11944.64 928
11945.67 983
11946.70 932
11947.74 902
11948.77 874
11949.80 917
11950.83 905
11951.86 908
11952.90 921
11953.93 925
11954.96 896
11955.99 870
11957.03 850
11958.06 843
11959.09 854
11960.12 861
11961.16 849
11962.19 877
11963.22 866
11964.25 851
11965.29 861
11966.32 855
11967.35 874
11968.38 888
11969.42 887
11970.45 941
11971.48 872
11972.52 882
11973.55 904
11974.58 875
11975.61 894
11976.65 840
11977.68 815
11978.71 846
11979.75 853
11980.78 875
11981.81 854
11982.85 844
11983.88 846
11984.91 881
11985.95 887
11986.98 892
11988.02 953
11989.05 938
11990.08 968
11991.12 888
11992.15 919
11993.18 940
11994.22 871
11995.25 879
11996.29 949
11997.32 898
11998.35 921
11999.39 941
12000.42 902
12001.46 841
12002.49 836
12003.53 881
12004.56 951
12005.59 960
12006.63 894
12007.66 904
12008.70 979
12009.73 949
12010.77 979
12011.80 1067
12012.84 996
12013.87 1032
12014.91 961
12015.94 998
12016.98 994
12018.01 1027
12019.05 1035
12020.08 1050
12021.12 1092
12022.15 1079
12023.19 1040
12024.22 980
12025.26 1000
12026.29 1009
12027.33 1072
12028.36 1051
12029.40 995
12030.43 1003
12031.47 1055
12032.50 971
12033.54 957
12034.58 938
12035.61 955
12036.65 1009
12037.68 989
12038.72 1005
12039.75 994
12040.79 910
12041.83 896
12042.86 936
12043.90 903
12044.93 940
12045.97 969
12047.01 977
12048.04 955
12049.08 937
12050.12 1021
12051.15 1044
12052.19 1039
12053.22 978
12054.26 995
12055.30 1034
12056.33 1073
12057.37 1042
12058.41 1085
12059.44 1057
12060.48 1083
12061.52 1015
12062.55 1079
12063.59 1067
12064.63 1005
12065.67 1032
12066.70 1050
12067.74 1027
12068.78 1029
12069.81 1052
12070.85 1076
12071.89 1076
12072.93 1043
12073.96 1124
12075.00 1051
12076.04 1059
12077.08 1083
12078.11 1079
12079.15 1104
12080.19 1077
12081.23 1098
12082.26 1079
12083.30 1055
12084.34 1080
12085.38 1246
12086.41 1167
12087.45 1201
12088.49 1185
12089.53 1250
12090.57 1214
12091.60 1238
12092.64 1234
12093.68 1295
12094.72 1282
12095.76 1305
12096.80 1399
12097.83 1415
12098.87 1430
12099.91 1526
12100.95 1574
12101.99 1606
12103.03 1648
12104.07 1564
12105.10 1650
12106.14 1576
12107.18 1539
12108.22 1520
12109.26 1475
12110.30 1315
12111.34 1217
12112.38 1187
12113.42 1102
12114.45 1074
12115.49 1020
12116.53 1066
12117.57 990
12118.61 911
12119.65 905
12120.69 982
12121.73 954
12122.77 909
12123.81 908
12124.85 917
12125.89 904
12126.93 885
12127.97 907
12129.01 928
12130.05 885
12131.09 925
12132.13 892
12133.17 845
12134.21 876
12135.25 833
12136.29 855
12137.33 848
12138.37 899
12139.41 838
12140.45 832
12141.49 870
12142.53 891
12143.57 868
12144.61 799
12145.65 799
12146.69 818
12147.73 814
12148.77 789
12149.81 766
12150.85 767
12151.89 795
12152.93 774
12153.97 779
12155.01 797
12156.05 787
12157.10 767
12158.14 798
12159.18 787
12160.22 805
12161.26 808
12162.30 838
12163.34 804
12164.38 796
12165.42 736
12166.47 744
12167.51 798
12168.55 788
12169.59 800
12170.63 794
12171.67 800
12172.71 805
12173.76 806
12174.80 798
12175.84 802
12176.88 781
12177.92 819
12178.96 846
12180.01 825
12181.05 791
12182.09 750
12183.13 788
12184.17 751
12185.22 826
12186.26 819
12187.30 812
12188.34 786
12189.39 808
12190.43 813
12191.47 759
12192.51 810
12193.56 836
12194.60 799
12195.64 755
12196.68 794
12197.73 799
12198.77 791
12199.81 764
12200.85 767
12201.90 789
12202.94 789
12203.98 801
12205.03 822
12206.07 786
12207.11 790
12208.16 759
12209.20 781
12210.24 845
12211.28 781
12212.33 784
12213.37 828
12214.41 811
12215.46 773
12216.50 759
12217.55 751
12218.59 772
12219.63 783
12220.68 792
12221.72 804
12222.76 783
12223.81 776
12224.85 812
12225.89 814
12226.94 807
12227.98 774
12229.03 775
12230.07 806
12231.11 785
12232.16 831
12233.20 774
12234.25 788
12235.29 773
12236.34 806
12237.38 752
12238.42 766
12239.47 768
12240.51 769
12241.56 711
12242.60 682
12243.65 751
12244.69 750
12245.74 743
12246.78 734
12247.83 729
12248.87 682
12249.92 731
12250.96 675
12252.01 714
12253.05 753
12254.10 722
12255.14 691
12256.19 746
12257.23 697
12258.28 726
12259.32 681
12260.37 702
12261.41 702
12262.46 711
12263.50 716
12264.55 661
12265.59 730
12266.64 673
12267.69 697
12268.73 648
12269.78 687
12270.82 665
12271.87 666
12272.92 678
12273.96 635
12275.01 626
12276.05 665
12277.10 683
12278.15 673
12279.19 667
12280.24 643
12281.28 687
12282.33 664
12283.38 688
12284.42 648
12285.47 633
12286.52 654
12287.56 685
12288.61 670
12289.66 624
12290.70 693
12291.75 657
12292.80 665
12293.84 631
12294.89 682
12295.94 670
12296.98 658
12298.03 648
12299.08 645
12300.12 660
12301.17 744
12302.22 717
12303.27 636
12304.31 672
12305.36 652
12306.41 681
12307.45 640
12308.50 686
12309.55 712
12310.60 713
12311.64 641
12312.69 630
12313.74 662
12314.79 701
12315.83 639
12316.88 645
12317.93 621
12318.98 648
12320.03 646
12321.07 649
12322.12 585
12323.17 611
12324.22 595
12325.27 606
12326.31 619
12327.36 620
12328.41 622
12329.46 591
12330.51 590
12331.56 586
12332.60 593
12333.65 627
12334.70 631
12335.75 592
12336.80 614
12337.85 598
12338.90 619
12339.94 634
12340.99 586
12342.04 646
12343.09 618
12344.14 633
12345.19 597
12346.24 651
12347.29 608
12348.34 659
12349.38 673
12350.43 660
12351.48 627
12352.53 606
12353.58 624
12354.63 660
12355.68 588
12356.73 619
12357.78 654
12358.83 662
12359.88 625
12360.93 631
12361.98 619
12363.03 599
12364.08 632
12365.13 661
12366.18 631
12367.23 648
12368.28 687
12369.33 655
12370.38 645
12371.43 642
12372.48 650
12373.53 674
12374.58 673
12375.63 656
12376.68 653
12377.73 700
12378.78 685
12379.83 637
12380.88 680
12381.93 651
12382.98 648
12384.03 676
12385.08 680
12386.13 655
12387.18 656
12388.23 718
12389.29 645
12390.34 682
12391.39 659
12392.44 666
12393.49 747
12394.54 686
12395.59 674
12396.64 658
12397.69 681
12398.74 667
12399.80 703
12400.85 641
12401.90 620
12402.95 681
12404.00 716
12405.05 660
12406.10 666
12407.16 682
12408.21 686
12409.26 719
12410.31 692
12411.36 682
12412.42 705
12413.47 695
12414.52 681
12415.57 680
12416.62 657
12417.67 727
12418.73 673
12419.78 674
12420.83 714
12421.88 700
12422.94 702
12423.99 700
12425.04 682
12426.09 670
12427.15 781
12428.20 688
12429.25 675
12430.30 717
12431.36 745
12432.41 668
12433.46 752
12434.51 716
12435.57 701
12436.62 738
12437.67 726
12438.73 704
12439.78 692
12440.83 706
12441.88 744
12442.94 747
12443.99 730
12445.04 726
12446.10 703
12447.15 717
12448.20 741
12449.26 730
12450.31 742
12451.36 775
12452.42 740
12453.47 747
12454.52 749
12455.58 747
12456.63 750
12457.69 740
12458.74 757
12459.79 771
12460.85 733
12461.90 785
12462.96 802
12464.01 741
12465.06 753
12466.12 768
12467.17 800
12468.23 766
12469.28 803
12470.33 815
12471.39 823
12472.44 792
12473.50 811
12474.55 856
12475.61 945
12476.66 893
12477.72 897
12478.77 923
12479.82 907
12480.88 949
12481.93 1014
12482.99 1009
12484.04 1028
12485.10 1054
12486.15 1133
12487.21 1206
12488.26 1302
12489.32 1375
12490.37 1387
12491.43 1453
12492.48 1565
12493.54 1662
12494.59 1643
12495.65 1630
12496.71 1563
12497.76 1609
12498.82 1563
12499.87 1522
12500.93 1424
12501.98 1289
12503.04 1196
12504.09 1107
12505.15 1137
12506.21 1041
12507.26 1036
12508.32 978
12509.37 964
12510.43 966
12511.49 963
12512.54 940
12513.60 945
12514.65 920
12515.71 925
12516.77 860
12517.82 927
12518.88 945
12519.94 919
12520.99 913
12522.05 892
12523.11 882
12524.16 862
12525.22 959
12526.27 906
12527.33 900
12528.39 891
12529.45 946
12530.50 973
12531.56 940
12532.62 932
12533.67 900
12534.73 865
12535.79 914
12536.84 918
12537.90 906
12538.96 937
12540.02 911
12541.07 909
12542.13 951
12543.19 885
12544.24 908
12545.30 918
12546.36 935
12547.42 920
12548.47 942
12549.53 999
12550.59 969
12551.65 928
12552.71 1039
12553.76 1026
12554.82 997
12555.88 1028
12556.94 1027
12558.00 1064
12559.05 1093
12560.11 1095
12561.17 1101
12562.23 1118
12563.29 1155
12564.34 1193
12565.40 1229
12566.46 1263
12567.52 1349
12568.58 1417
12569.64 1428
12570.69 1502
12571.75 1596
12572.81 1654
12573.87 1720
12574.93 1663
12575.99 1607
12577.05 1660
12578.11 1628
12579.16 1606
12580.22 1579
12581.28 1510
12582.34 1379
12583.40 1378
12584.46 1292
12585.52 1274
12586.58 1170
12587.64 1153
12588.70 1164
12589.76 1115
12590.81 1116
12591.87 1107
12592.93 1125
12593.99 1053
12595.05 1049
12596.11 1073
12597.17 1015
12598.23 1002
12599.29 1027
12600.35 1022
12601.41 999
12602.47 1000
12603.53 990
12604.59 978
12605.65 996
12606.71 928
12607.77 965
12608.83 938
12609.89 1002
12610.95 969
12612.01 961
12613.07 978
12614.13 970
12615.19 1014
12616.25 959
12617.31 982
12618.37 956
12619.43 963
12620.50 921
12621.56 976
12622.62 981
12623.68 930
12624.74 906
12625.80 971
12626.86 962
12627.92 929
12628.98 931
12630.04 939
12631.10 893
12632.17 946
12633.23 932
12634.29 944
12635.35 958
12636.41 969
12637.47 918
12638.53 991
12639.59 983
12640.66 1026
12641.72 1043
12642.78 993
12643.84 996
12644.90 1020
12645.96 1036
12647.03 1061
12648.09 1090
12649.15 1156
12650.21 1181
12651.27 1205
12652.34 1226
12653.40 1187
12654.46 1179
12655.52 1254
12656.58 1275
12657.65 1231
12658.71 1221
12659.77 1175
12660.83 1174
12661.89 1182
12662.96 1142
12664.02 1171
12665.08 1131
12666.14 1102
12667.21 1132
12668.27 1072
12669.33 1061
12670.40 1054
12671.46 1028
12672.52 1073
12673.58 1063
12674.65 1035
12675.71 1033
12676.77 994
12677.84 1051
12678.90 1107
12679.96 1057
12681.02 1033
12682.09 1063
12683.15 1056
12684.21 1057
12685.28 1078
12686.34 1051
12687.40 1148
12688.47 1164
12689.53 1103
12690.60 1086
12691.66 1181
12692.72 1171
12693.79 1161
12694.85 1197
12695.91 1130
12696.98 1241
12698.04 1263
12699.11 1250
12700.17 1310
12701.23 1305
12702.30 1419
12703.36 1390
12704.43 1408
12705.49 1345
12706.55 1287
12707.62 1273
12708.68 1288
12709.75 1304
12710.81 1264
12711.88 1256
12712.94 1218
12714.01 1175
12715.07 1197
12716.13 1163
12717.20 1150
12718.26 1151
12719.33 1163
12720.39 1143
12721.46 1072
12722.52 1136
12723.59 1081
12724.65 1101
12725.72 1011
12726.78 1026
12727.85 1079
12728.91 1091
12729.98 1099
12731.04 1084
12732.11 1062
12733.18 1089
12734.24 1089
12735.31 1076
12736.37 1066
12737.44 1012
12738.50 1042
12739.57 982
12740.63 988
12741.70 998
12742.77 1028
12743.83 985
12744.90 963
12745.96 970
12747.03 1028
12748.09 922
12749.16 995
12750.23 962
12751.29 948
12752.36 898
12753.43 899
12754.49 912
12755.56 887
12756.62 885
12757.69 840
12758.76 824
12759.82 859
12760.89 821
12761.96 822
12763.02 848
12764.09 850
12765.16 839
12766.22 863
12767.29 812
12768.36 817
12769.42 801
12770.49 786
12771.56 785
12772.62 823
12773.69 832
12774.76 757
12775.83 790
12776.89 771
12777.96 760
12779.03 807
12780.10 737
12781.16 752
12782.23 804
12783.30 793
12784.37 802
12785.43 824
12786.50 755
12787.57 744
12788.64 783
12789.70 739
12790.77 734
12791.84 750
12792.91 761
12793.97 763
12795.04 716
12796.11 754
12797.18 773
12798.25 767
12799.31 769
12800.38 796
12801.45 776
12802.52 730
12803.59 742
12804.66 768
12805.72 761
12806.79 708
12807.86 734
12808.93 736
12810.00 730
12811.07 748
12812.14 752
12813.20 733
12814.27 776
12815.34 785
12816.41 753
12817.48 749
12818.55 753
12819.62 774
12820.69 761
12821.76 756
12822.83 735
12823.89 752
12824.96 769
12826.03 750
12827.10 735
12828.17 745
12829.24 743
12830.31 727
12831.38 693
12832.45 688
12833.52 683
12834.59 683
12835.66 724
12836.73 717
12837.80 681
12838.87 688
12839.94 699
12841.01 668
12842.08 664
12843.15 684
12844.22 675
12845.29 694
12846.36 626
12847.43 621
12848.50 659
12849.57 687
12850.64 687
12851.71 669
12852.78 639
12853.85 644
12854.92 675
12855.99 645
12857.06 670
12858.13 650
12859.20 659
12860.27 624
12861.34 567
12862.41 576
12863.48 585
12864.56 616
12865.63 649
12866.70 638
12867.77 606
12868.84 647
12869.91 640
12870.98 617
12872.05 608
12873.12 598
12874.20 576
12875.27 619
12876.34 637
12877.41 599
12878.48 619
12879.55 616
12880.62 632
12881.70 634
12882.77 628
12883.84 606
12884.91 642
12885.98 643
12887.05 577
12888.13 568
12889.20 579
12890.27 584
12891.34 594
12892.41 566
12893.49 564
12894.56 563
12895.63 565
12896.70 587
12897.77 591
12898.85 573
12899.92 622
12900.99 580
12902.06 572
12903.14 583
12904.21 542
12905.28 584
12906.35 562
12907.43 590
12908.50 590
12909.57 581
12910.64 560
12911.72 559
12912.79 568
12913.86 571
12914.94 563
12916.01 571
12917.08 588
12918.16 572
12919.23 605
12920.30 562
12921.37 577
12922.45 567
12923.52 572
12924.59 565
12925.67 566
12926.74 559
12927.82 555
12928.89 514
12929.96 538
12931.04 544
12932.11 530
12933.18 567
12934.26 558
12935.33 596
12936.40 585
12937.48 552
12938.55 553
12939.63 593
12940.70 568
12941.77 593
12942.85 592
12943.92 531
12945.00 572
12946.07 539
12947.15 571
12948.22 559
12949.29 556
12950.37 579
12951.44 560
12952.52 584
12953.59 568
12954.67 520
12955.74 545
12956.82 542
12957.89 595
12958.97 552
12960.04 571
12961.12 561
12962.19 543
12963.27 546
12964.34 554
12965.42 553
12966.49 575
12967.57 560
12968.64 577
12969.72 556
12970.79 556
12971.87 609
12972.94 564
12974.02 568
12975.09 532
12976.17 585
12977.24 543
12978.32 557
12979.40 567
12980.47 552
12981.55 567
12982.62 592
12983.70 573
12984.77 545
12985.85 569
12986.93 566
12988.00 593
12989.08 587
12990.15 576
12991.23 591
12992.31 587
12993.38 573
12994.46 548
12995.54 550
12996.61 581
12997.69 597
12998.76 628
12999.84 570
13000.92 588
13001.99 600
13003.07 578
13004.15 589
13005.22 614
13006.30 608
13007.38 617
13008.45 603
13009.53 598
13010.61 609
13011.69 575
13012.76 594
13013.84 574
13014.92 615
13015.99 617
13017.07 591
13018.15 617
13019.23 607
13020.30 612
13021.38 608
13022.46 618
13023.54 618
13024.61 632
13025.69 627
13026.77 599
13027.85 622
13028.92 635
13030.00 602
13031.08 597
13032.16 625
13033.23 625
13034.31 635
13035.39 634
13036.47 655
13037.55 638
13038.62 636
13039.70 644
13040.78 653
13041.86 670
13042.94 694
13044.02 697
13045.09 670
13046.17 630
13047.25 667
13048.33 661
13049.41 632
13050.49 675
13051.57 661
13052.64 697
13053.72 717
13054.80 720
13055.88 726
13056.96 695
13058.04 664
13059.12 689
13060.20 667
13061.27 662
13062.35 623
13063.43 646
13064.51 679
13065.59 687
13066.67 650
13067.75 608
13068.83 653
13069.91 661
13070.99 660
13072.07 627
13073.15 644
13074.23 629
13075.31 697
13076.39 616
13077.47 661
13078.55 688
13079.63 625
13080.71 602
13081.79 621
13082.86 647
13083.94 602
13085.02 635
13086.11 626
13087.19 607
13088.27 611
13089.35 624
13090.43 589
13091.51 613
13092.59 586
13093.67 595
13094.75 608
13095.83 613
13096.91 616
13097.99 589
13099.07 602
13100.15 640
13101.23 617
13102.31 587
13103.39 619
13104.47 589
13105.55 611
13106.63 572
13107.72 579
13108.80 600
13109.88 599
13110.96 606
13112.04 598
13113.12 575
13114.20 573
13115.28 595
13116.37 562
13117.45 553
13118.53 603
13119.61 592
13120.69 576
13121.77 581
13122.85 558
13123.94 576
13125.02 539
13126.10 580
13127.18 599
13128.26 574
13129.34 559
13130.43 598
13131.51 578
13132.59 544
13133.67 555
13134.75 605
13135.84 570
13136.92 571
13138.00 548
13139.08 527
13140.17 571
13141.25 620
13142.33 604
13143.41 563
13144.49 582
13145.58 552
13146.66 550
13147.74 585
13148.83 559
13149.91 591
13150.99 570
13152.07 610
13153.16 594
13154.24 531
13155.32 551
13156.41 558
13157.49 579
13158.57 565
13159.65 532
13160.74 554
13161.82 566
13162.90 557
13163.99 556
13165.07 554
13166.15 585
13167.24 592
13168.32 582
13169.40 544
13170.49 535
13171.57 568
13172.66 619
13173.74 580
13174.82 594
13175.91 523
13176.99 575
13178.07 574
13179.16 569
13180.24 563
13181.33 595
13182.41 539
13183.49 588
13184.58 579
13185.66 545
13186.75 534
13187.83 590
13188.91 603
13190.00 555
13191.08 537
13192.17 590
13193.25 580
13194.34 541
13195.42 559
13196.51 586
13197.59 605
13198.68 587
13199.76 571
13200.85 556
13201.93 571
13203.02 595
13204.10 567
13205.19 556
13206.27 600
13207.36 596
13208.44 587
13209.53 577
13210.61 567
13211.70 574
13212.78 589
13213.87 578
13214.95 604
13216.04 602
13217.12 619
13218.21 593
13219.29 563
13220.38 590
13221.47 550
13222.55 595
13223.64 605
13224.72 596
13225.81 612
13226.89 619
13227.98 572
13229.07 572
13230.15 586
13231.24 602
13232.32 609
13233.41 633
13234.50 611
13235.58 552
13236.67 562
13237.76 567
13238.84 591
13239.93 632
13241.01 618
13242.10 610
13243.19 605
13244.27 598
13245.36 559
13246.45 592
13247.53 547
13248.62 593
13249.71 604
13250.79 570
13251.88 600
13252.97 620
13254.06 584
13255.14 588
13256.23 649
13257.32 683
13258.40 619
13259.49 645
13260.58 625
13261.67 646
13262.75 656
13263.84 641
13264.93 674
13266.02 648
13267.10 671
13268.19 650
13269.28 676
13270.37 680
13271.45 661
13272.54 679
13273.63 726
13274.72 697
13275.80 677
13276.89 625
13277.98 660
13279.07 693
13280.16 692
13281.24 664
13282.33 704
13283.42 688
13284.51 686
13285.60 696
13286.69 691
13287.77 673
13288.86 701
13289.95 720
13291.04 691
13292.13 713
13293.22 718
13294.31 703
13295.39 728
13296.48 766
13297.57 704
13298.66 723
13299.75 721
13300.84 745
13301.93 745
13303.02 779
13304.11 738
13305.19 835
13306.28 823
13307.37 781
13308.46 809
13309.55 811
13310.64 724
13311.73 748
13312.82 746
13313.91 815
13315.00 766
13316.09 794
13317.18 815
13318.27 771
13319.36 749
13320.45 756
13321.54 762
13322.63 786
13323.72 741
13324.81 745
13325.90 772
13326.99 796
13328.08 779
13329.17 780
13330.26 784
13331.35 765
13332.44 789
13333.53 743
13334.62 771
13335.71 797
13336.80 834
13337.89 831
13338.98 823
13340.07 812
13341.16 829
13342.25 846
13343.34 840
13344.43 760
13345.52 790
13346.61 803
13347.70 840
13348.79 857
13349.89 822
13350.98 868
13352.07 891
13353.16 899
13354.25 903
13355.34 863
13356.43 853
13357.52 854
13358.61 892
13359.71 884
13360.80 909
13361.89 923
13362.98 937
13364.07 933
13365.16 949
13366.26 960
13367.35 990
13368.44 985
13369.53 1013
13370.62 951
13371.71 1019
13372.81 934
13373.90 932
13374.99 931
13376.08 955
13377.17 900
13378.27 908
13379.36 857
13380.45 842
13381.54 811
13382.63 790
13383.73 811
13384.82 786
13385.91 785
13387.00 793
13388.10 781
13389.19 783
13390.28 778
13391.37 714
13392.47 745
13393.56 791
13394.65 772
13395.75 732
13396.84 756
13397.93 786
13399.02 795
13400.12 769
13401.21 688
13402.30 700
13403.40 770
13404.49 734
13405.58 674
13406.68 697
13407.77 785
13408.86 773
13409.96 745
13411.05 736
13412.14 731
13413.24 754
13414.33 730
13415.42 732
13416.52 722
13417.61 725
13418.70 758
13419.80 765
13420.89 737
13421.99 692
13423.08 733
13424.17 809
13425.27 748
13426.36 711
13427.46 749
13428.55 776
13429.64 776
13430.74 742
13431.83 783
13432.93 791
13434.02 794
13435.12 791
13436.21 814
13437.30 802
13438.40 773
13439.49 799
13440.59 779
13441.68 800
13442.78 799
13443.87 793
13444.97 801
13446.06 805
13447.16 822
13448.25 831
13449.35 782
13450.44 828
13451.54 851
13452.63 887
13453.73 880
13454.82 833
13455.92 843
13457.01 860
13458.11 829
13459.20 869
13460.30 917
13461.39 895
13462.49 898
13463.59 888
13464.68 876
13465.78 876
13466.87 909
13467.97 920
13469.06 931
13470.16 896
13471.26 872
13472.35 918
13473.45 881
13474.54 875
13475.64 894
13476.74 907
13477.83 938
13478.93 934
13480.03 912
13481.12 928
13482.22 937
13483.31 985
13484.41 916
13485.51 1013
13486.60 937
13487.70 940
13488.80 993
13489.89 1047
13490.99 1066
13492.09 1030
13493.18 1002
13494.28 1019
13495.38 1046
13496.47 1132
13497.57 1133
13498.67 1128
13499.77 1131
13500.86 1143
13501.96 1164
13503.06 1186
13504.15 1212
13505.25 1164
13506.35 1158
13507.45 1135
13508.54 1168
13509.64 1062
13510.74 1051
13511.84 1018
13512.93 981
13514.03 930
13515.13 971
13516.23 915
13517.32 868
13518.42 893
13519.52 865
13520.62 861
13521.72 826
13522.81 796
13523.91 837
13525.01 854
13526.11 824
13527.21 830
13528.30 808
13529.40 794
13530.50 786
13531.60 758
13532.70 765
13533.80 796
13534.89 795
13535.99 777
13537.09 791
13538.19 747
13539.29 756
13540.39 744
13541.49 764
13542.58 765
13543.68 740
13544.78 731
13545.88 766
13546.98 745
13548.08 751
13549.18 723
13550.28 753
13551.38 768
13552.48 703
13553.58 678
13554.67 728
13555.77 750
13556.87 671
13557.97 719
13559.07 711
13560.17 727
13561.27 773
13562.37 709
13563.47 725
13564.57 698
13565.67 751
13566.77 749
13567.87 720
13568.97 694
13570.07 676
13571.17 705
13572.27 713
13573.37 731
13574.47 746
13575.57 730
13576.67 706
13577.77 678
13578.87 741
13579.97 699
13581.07 730
13582.17 771
13583.27 729
13584.37 716
13585.47 710
13586.57 717
13587.67 750
13588.77 707
13589.88 736
13590.98 724
13592.08 742
13593.18 692
13594.28 694
13595.38 752
13596.48 765
13597.58 777
13598.68 775
13599.78 723
13600.88 758
13601.99 725
13603.09 709
13604.19 738
13605.29 761
13606.39 701
13607.49 714
13608.59 697
13609.70 715
13610.80 680
13611.90 727
13613.00 722
13614.10 729
13615.20 724
13616.31 747
13617.41 690
13618.51 692
13619.61 698
13620.71 755
13621.82 704
13622.92 685
13624.02 692
13625.12 703
13626.22 725
13627.33 686
13628.43 651
13629.53 739
13630.63 757
13631.74 760
13632.84 756
13633.94 779
13635.04 769
13636.15 753
13637.25 740
13638.35 746
13639.45 760
13640.56 743
13641.66 705
13642.76 694
13643.87 628
13644.97 694
13646.07 718
13647.17 735
13648.28 728
13649.38 717
13650.48 745
13651.59 710
13652.69 688
13653.79 700
13654.90 647
13656.00 707
13657.10 731
13658.21 695
13659.31 714
13660.41 684
13661.52 711
13662.62 733
13663.72 692
13664.83 728
13665.93 714
13667.04 692
13668.14 688
13669.24 678
13670.35 673
13671.45 705
13672.56 682
13673.66 653
13674.76 684
13675.87 701
13676.97 689
13678.08 682
13679.18 698
13680.29 677
13681.39 667
13682.49 703
13683.60 721
13684.70 685
13685.81 679
13686.91 727
13688.02 694
13689.12 664
13690.23 654
13691.33 748
13692.44 705
13693.54 677
13694.65 695
13695.75 702
13696.86 747
13697.96 722
13699.07 735
13700.17 713
13701.28 719
13702.38 704
13703.49 692
13704.59 710
13705.70 760
13706.80 758
13707.91 763
13709.02 719
13710.12 660
13711.23 734
13712.33 750
13713.44 724
13714.54 713
13715.65 749
13716.76 786
13717.86 797
13718.97 787
13720.07 804
13721.18 733
13722.29 791
13723.39 811
13724.50 825
13725.60 836
13726.71 845
13727.82 868
13728.92 881
13730.03 859
13731.14 850
13732.24 885
13733.35 888
13734.46 843
13735.56 867
13736.67 930
13737.78 888
13738.88 815
13739.99 872
13741.10 903
13742.20 917
13743.31 932
13744.42 929
13745.52 937
13746.63 916
13747.74 889
13748.84 949
13749.95 888
13751.06 965
13752.17 951
13753.27 996
13754.38 967
13755.49 1033
13756.60 1031
13757.70 1059
13758.81 1035
13759.92 1130
13761.03 1139
13762.13 1150
13763.24 1195
13764.35 1159
13765.46 1282
13766.57 1353
13767.67 1307
13768.78 1335
13769.89 1423
13771.00 1420
13772.11 1412
13773.21 1466
13774.32 1443
13775.43 1420
13776.54 1351
13777.65 1362
13778.75 1305
13779.86 1228
13780.97 1231
13782.08 1193
13783.19 1139
13784.30 1111
13785.41 1095
13786.51 1066
13787.62 1044
13788.73 1027
13789.84 978
13790.95 957
13792.06 920
13793.17 942
13794.28 962
13795.39 948
13796.49 896
13797.60 943
13798.71 951
13799.82 934
13800.93 890
13802.04 873
13803.15 930
13804.26 977
13805.37 908
13806.48 889
13807.59 850
13808.70 878
13809.81 906
13810.92 866
13812.03 829
13813.14 820
13814.25 829
13815.36 805
13816.47 814
13817.58 783
13818.69 776
13819.80 838
13820.91 838
13822.02 842
13823.13 773
13824.24 793
13825.35 842
13826.46 833
13827.57 795
13828.68 813
13829.79 794
13830.90 893
13832.01 841
13833.12 813
13834.23 819
13835.34 832
13836.45 843
13837.56 818
13838.67 767
13839.78 811
13840.89 852
13842.01 857
13843.12 866
13844.23 838
13845.34 842
13846.45 862
13847.56 847
13848.67 839
13849.78 900
13850.89 863
13852.01 848
13853.12 845
13854.23 865
13855.34 880
13856.45 926
13857.56 1003
13858.67 923
13859.79 938
13860.90 934
13862.01 951
13863.12 932
13864.23 940
13865.34 920
13866.46 940
13867.57 958
13868.68 972
13869.79 948
13870.90 941
13872.02 865
13873.13 898
13874.24 900
13875.35 890
13876.47 906
13877.58 968
13878.69 912
13879.80 867
13880.92 857
13882.03 843
13883.14 854
13884.25 885
13885.37 933
13886.48 892
13887.59 854
13888.70 874
13889.82 875
13890.93 843
13892.04 930
13893.16 885
13894.27 865
13895.38 845
13896.49 888
13897.61 913
13898.72 907
13899.83 880
13900.95 935
13902.06 921
13903.17 922
13904.29 908
13905.40 859
13906.51 862
13907.63 847
13908.74 834
13909.85 867
13910.97 842
13912.08 872
13913.20 843
13914.31 823
13915.42 840
13916.54 839
13917.65 782
13918.77 762
13919.88 841
13920.99 851
13922.11 783
13923.22 826
13924.34 785
13925.45 812
13926.56 771
13927.68 793
13928.79 779
13929.91 788
13931.02 765
13932.14 813
13933.25 797
13934.37 755
13935.48 786
13936.60 818
13937.71 790
13938.83 712
13939.94 755
13941.05 812
13942.17 826
13943.28 798
13944.40 755
13945.51 753
13946.63 800
13947.75 812
13948.86 810
13949.98 810
13951.09 766
13952.21 791
13953.32 748
13954.44 747
13955.55 765
13956.67 762
13957.78 760
13958.90 795
13960.01 778
13961.13 780
13962.25 796
13963.36 791
13964.48 778
13965.59 760
13966.71 765
13967.83 763
13968.94 808
13970.06 797
13971.17 809
13972.29 791
13973.41 846
13974.52 823
13975.64 771
13976.75 795
13977.87 795
13978.99 811
13980.10 787
13981.22 779
13982.34 764
13983.45 786
13984.57 805
13985.69 814
13986.80 800
13987.92 779
13989.04 820
13990.15 770
13991.27 765
13992.39 800
13993.50 792
13994.62 809
13995.74 746
13996.86 784
13997.97 801
13999.09 805
14000.21 824
14001.33 813
14002.44 850
14003.56 844
14004.68 786
14005.79 834
14006.91 878
14008.03 846
14009.15 875
14010.27 868
14011.38 891
14012.50 861
14013.62 884
14014.74 852
14015.85 892
14016.97 927
14018.09 925
14019.21 888
14020.33 874
14021.44 884
14022.56 909
14023.68 892
14024.80 914
14025.92 921
14027.04 952
14028.15 941
14029.27 883
14030.39 864
14031.51 853
14032.63 840
14033.75 855
14034.86 851
14035.98 836
14037.10 849
14038.22 847
14039.34 808
14040.46 805
14041.58 821
14042.70 840
14043.82 829
14044.93 864
14046.05 818
14047.17 872
14048.29 874
14049.41 896
14050.53 908
14051.65 854
14052.77 856
14053.89 872
14055.01 909
14056.13 866
14057.25 847
14058.37 839
14059.49 880
14060.61 912
14061.73 890
14062.85 840
14063.97 889
14065.09 919
14066.20 915
14067.32 889
14068.44 879
14069.56 887
14070.68 896
14071.81 870
14072.93 895
14074.05 904
14075.17 888
14076.29 979
14077.41 984
14078.53 925
14079.65 928
14080.77 941
14081.89 991
14083.01 947
14084.13 939
14085.25 962
14086.37 965
14087.49 961
14088.61 1009
14089.73 1008
14090.85 1052
14091.97 988
14093.10 1051
14094.22 1073
14095.34 1040
14096.46 1043
14097.58 1158
14098.70 1133
14099.82 1165
14100.94 1135
14102.07 1106
14103.19 1058
14104.31 1064
14105.43 1049
14106.55 1078
14107.67 1065
14108.79 1017
14109.92 1009
14111.04 984
14112.16 993
14113.28 930
14114.40 954
14115.52 929
14116.65 947
14117.77 930
14118.89 917
14120.01 933
14121.13 970
14122.26 916
14123.38 978
14124.50 932
14125.62 994
14126.75 935
14127.87 923
14128.99 917
14130.11 912
14131.24 949
14132.36 964
14133.48 877
14134.60 932
14135.73 968
14136.85 850
14137.97 899
14139.09 939
14140.22 1049
14141.34 956
14142.46 928
14143.59 984
14144.71 964
14145.83 957
14146.95 922
14148.08 927
14149.20 945
14150.32 959
14151.45 941
14152.57 974
14153.69 956
14154.82 971
14155.94 1009
14157.06 1006
14158.19 989
14159.31 965
14160.44 947
14161.56 993
14162.68 937
14163.81 987
14164.93 988
14166.05 1000
14167.18 964
14168.30 971
14169.43 987
14170.55 991
14171.67 996
14172.80 978
14173.92 982
14175.05 939
14176.17 985
14177.30 977
14178.42 933
14179.54 915
14180.67 950
14181.79 986
14182.92 1011
14184.04 966
14185.17 982
14186.29 963
14187.42 927
14188.54 1013
14189.67 1019
14190.79 955
14191.92 915
14193.04 1001
14194.17 955
14195.29 957
14196.42 930
14197.54 938
14198.67 955
14199.79 927
14200.92 942
14202.04 970
14203.17 1027
14204.29 1003
14205.42 980
14206.54 953
14207.67 964
14208.79 941
14209.92 966
14211.05 944
14212.17 935
14213.30 918
14214.42 964
14215.55 956
14216.67 968
14217.80 1026
14218.93 1052
14220.05 1057
14221.18 1029
14222.30 997
14223.43 1021
14224.56 1014
14225.68 966
14226.81 1036
14227.94 1000
14229.06 1025
14230.19 1097
14231.32 1094
14232.44 1094
14233.57 1090
14234.70 1124
14235.82 1116
14236.95 1174
14238.08 1123
14239.20 1139
14240.33 1117
14241.46 1165
14242.58 1128
14243.71 1124
14244.84 1148
14245.96 1138
14247.09 1110
14248.22 1128
14249.34 1181
14250.47 1188
14251.60 1145
14252.73 1182
14253.85 1182
14254.98 1204
14256.11 1265
14257.24 1195
14258.36 1211
14259.49 1228
14260.62 1202
14261.75 1207
14262.87 1267
14264.00 1274
14265.13 1316
14266.26 1271
14267.39 1212
14268.51 1232
14269.64 1235
14270.77 1304
14271.90 1277
14273.03 1274
14274.15 1255
14275.28 1256
14276.41 1278
14277.54 1340
14278.67 1333
14279.80 1350
14280.92 1344
14282.05 1400
14283.18 1389
14284.31 1410
14285.44 1366
14286.57 1353
14287.70 1414
14288.82 1396
14289.95 1459
14291.08 1424
14292.21 1468
14293.34 1450
14294.47 1469
14295.60 1484
14296.73 1509
14297.86 1436
14298.99 1469
14300.11 1560
14301.24 1509
14302.37 1441
14303.50 1460
14304.63 1450
14305.76 1435
14306.89 1401
14308.02 1368
14309.15 1313
14310.28 1283
14311.41 1242
14312.54 1267
14313.67 1187
14314.80 1155
14315.93 1134
14317.06 1107
14318.19 1066
14319.32 1060
14320.45 1089
14321.58 1047
14322.71 1054
14323.84 1005
14324.97 1007
14326.10 1020
14327.23 950
14328.36 965
14329.49 929
14330.62 969
14331.75 971
14332.88 996
14334.01 938
14335.14 915
14336.27 892
14337.40 925
14338.53 868
14339.66 897
14340.79 924
14341.93 911
14343.06 892
14344.19 860
14345.32 888
14346.45 868
14347.58 876
14348.71 891
14349.84 846
14350.97 850
14352.11 849
14353.24 835
14354.37 789
14355.50 769
14356.63 865
14357.76 872
14358.89 849
14360.03 866
14361.16 843
14362.29 793
14363.42 806
14364.55 823
14365.68 830
14366.82 845
14367.95 834
14369.08 867
14370.21 881
14371.34 819
14372.48 792
14373.61 805
14374.74 824
14375.87 779
14377.00 815
14378.14 773
14379.27 819
14380.40 789
14381.53 817
14382.67 828
14383.80 814
14384.93 782
14386.06 777
14387.20 777
14388.33 803
14389.46 776
14390.59 784
14391.73 768
14392.86 792
14393.99 810
14395.13 796
14396.26 767
14397.39 760
14398.53 807
14399.66 751
14400.79 759
14401.92 788
14403.06 736
14404.19 781
14405.32 809
14406.46 749
14407.59 759
14408.72 854
14409.86 832
14410.99 770
14412.13 739
14413.26 761
14414.39 693
14415.53 740
14416.66 741
14417.79 780
14418.93 770
14420.06 769
14421.20 758
14422.33 722
14423.46 764
14424.60 741
14425.73 750
14426.87 711
14428.00 735
14429.14 782
14430.27 776
14431.40 714
14432.54 713
14433.67 737
14434.81 707
14435.94 773
14437.08 772
14438.21 716
14439.35 754
14440.48 746
14441.62 741
14442.75 745
14443.88 774
14445.02 781
14446.15 772
14447.29 748
14448.42 750
14449.56 761
14450.70 763
14451.83 738
14452.97 711
14454.10 677
14455.24 710
14456.37 794
14457.51 713
14458.64 700
14459.78 725
14460.91 703
14462.05 703
14463.18 722
14464.32 721
14465.46 731
14466.59 742
14467.73 741
14468.86 709
14470.00 705
14471.14 736
14472.27 790
14473.41 747
14474.54 703
14475.68 707
14476.82 733
14477.95 745
14479.09 735
14480.22 701
14481.36 712
14482.50 678
14483.63 667
14484.77 702
14485.91 731
14487.04 714
14488.18 726
14489.32 716
14490.45 680
14491.59 652
14492.73 644
14493.86 676
14495.00 633
14496.14 638
14497.27 686
14498.41 619
14499.55 697
14500.69 636
14501.82 623
14502.96 622
14504.10 644
14505.23 643
14506.37 630
14507.51 676
14508.65 654
14509.78 642
14510.92 631
14512.06 627
14513.20 625
14514.33 595
14515.47 637
14516.61 601
14517.75 614
14518.89 597
14520.02 601
14521.16 622
14522.30 616
14523.44 592
14524.57 640
14525.71 588
14526.85 541
14527.99 575
14529.13 554
14530.27 587
14531.40 610
14532.54 572
14533.68 588
14534.82 601
14535.96 650
14537.10 608
14538.23 559
14539.37 562
14540.51 594
14541.65 598
14542.79 592
14543.93 591
14545.07 565
14546.21 592
14547.35 587
14548.48 615
14549.62 596
14550.76 599
14551.90 643
14553.04 628
14554.18 607
14555.32 615
14556.46 629
14557.60 613
14558.74 600
14559.88 605
14561.02 590
14562.16 633
14563.30 607
14564.43 607
14565.57 621
14566.71 593
14567.85 594
14568.99 625
14570.13 616
14571.27 581
14572.41 649
14573.55 653
14574.69 639
14575.83 656
14576.97 636
14578.11 634
14579.25 653
14580.39 668
14581.53 657
14582.67 655
14583.81 631
14584.96 633
14586.10 655
14587.24 639
14588.38 681
14589.52 651
14590.66 657
14591.80 665
14592.94 669
14594.08 734
14595.22 649
14596.36 650
14597.50 655
14598.64 617
14599.78 663
14600.93 668
14602.07 685
14603.21 650
14604.35 711
14605.49 697
14606.63 703
14607.77 686
14608.91 716
14610.06 703
14611.20 696
14612.34 680
14613.48 674
14614.62 711
14615.76 730
14616.91 701
14618.05 714
14619.19 723
14620.33 720
14621.47 777
14622.61 797
14623.76 817
14624.90 818
14626.04 824
14627.18 807
14628.32 788
14629.47 806
14630.61 868
14631.75 842
14632.89 812
14634.04 810
14635.18 819
14636.32 819
14637.46 817
14638.61 781
14639.75 870
14640.89 821
14642.03 800
14643.18 804
14644.32 783
14645.46 740
14646.60 741
14647.75 721
14648.89 687
14650.03 693
14651.18 694
14652.32 677
14653.46 677
14654.61 610
14655.75 618
14656.89 595
14658.03 635
14659.18 617
14660.32 627
14661.46 639
14662.61 626
14663.75 604
14664.90 653
14666.04 651
14667.18 622
14668.33 653
14669.47 643
14670.61 576
14671.76 593
14672.90 611
14674.05 612
14675.19 590
14676.33 603
14677.48 602
14678.62 607
14679.77 591
14680.91 578
14682.05 601
14683.20 568
14684.34 573
14685.49 560
14686.63 617
14687.78 589
14688.92 608
14690.06 555
14691.21 561
14692.35 550
14693.50 570
14694.64 546
14695.79 561
14696.93 583
14698.08 569
14699.22 558
14700.37 533
14701.51 596
14702.66 584
14703.80 584
14704.95 562
14706.09 538
14707.24 610
14708.38 614
14709.53 557
14710.67 543
14711.82 627
14712.96 598
14714.11 588
14715.26 559
14716.40 604
14717.55 614
14718.69 604
14719.84 600
14720.98 609
14722.13 569
14723.28 582
14724.42 597
14725.57 590
14726.71 583
14727.86 594
14729.01 588
14730.15 627
14731.30 599
14732.44 613
14733.59 593
14734.74 588
14735.88 590
14737.03 575
14738.18 613
14739.32 629
14740.47 630
14741.61 611
14742.76 583
14743.91 572
14745.05 594
14746.20 572
14747.35 622
14748.49 640
14749.64 619
14750.79 596
14751.94 573
14753.08 587
14754.23 586
14755.38 640
14756.52 598
14757.67 600
14758.82 592
14759.97 621
14761.11 626
14762.26 631
14763.41 610
14764.55 651
14765.70 632
14766.85 622
14768.00 666
14769.15 691
14770.29 706
14771.44 679
14772.59 650
14773.74 676
14774.88 697
14776.03 700
14777.18 688
14778.33 703
14779.48 694
14780.62 739
14781.77 750
14782.92 745
14784.07 690
14785.22 752
14786.36 775
14787.51 779
14788.66 731
14789.81 736
14790.96 743
14792.11 790
14793.26 816
14794.40 816
14795.55 698
14796.70 795
14797.85 816
14799.00 775
14800.15 764
14801.30 741
14802.45 822
14803.59 755
14804.74 733
14805.89 733
14807.04 765
14808.19 747
14809.34 757
14810.49 694
14811.64 716
14812.79 719
14813.94 722
14815.09 690
14816.24 701
14817.39 705
14818.53 712
14819.68 761
14820.83 700
14821.98 682
14823.13 688
14824.28 611
14825.43 615
14826.58 648
14827.73 654
14828.88 628
14830.03 613
14831.18 642
14832.33 625
14833.48 637
14834.63 601
14835.78 620
14836.93 582
14838.08 566
14839.23 592
14840.38 567
14841.53 560
14842.69 553
14843.84 578
14844.99 578
14846.14 548
14847.29 541
14848.44 567
14849.59 560
14850.74 533
14851.89 511
14853.04 511
14854.19 541
14855.34 546
14856.49 543
14857.65 527
14858.80 554
14859.95 563
14861.10 522
14862.25 547
14863.40 532
14864.55 508
14865.70 496
14866.86 512
14868.01 545
14869.16 510
14870.31 534
14871.46 552
14872.61 507
14873.77 536
14874.92 503
14876.07 520
14877.22 505
14878.37 529
14879.52 496
14880.68 525
14881.83 486
14882.98 509
14884.13 530
14885.28 513
14886.44 501
14887.59 520
14888.74 536
14889.89 528
14891.05 542
14892.20 540
14893.35 536
14894.50 549
14895.66 519
14896.81 502
14897.96 533
14899.11 492
14900.27 499
14901.42 538
14902.57 529
14903.72 545
14904.88 531
14906.03 525
14907.18 543
14908.34 523
14909.49 540
14910.64 514
14911.80 510
14912.95 540
14914.10 499
14915.26 510
14916.41 530
14917.56 548
14918.72 502
14919.87 510
14921.02 521
14922.18 533
14923.33 585
14924.48 558
14925.64 543
14926.79 577
14927.94 553
14929.10 540
14930.25 514
14931.41 499
14932.56 522
14933.71 528
14934.87 554
14936.02 547
14937.18 587
14938.33 523
14939.48 537
14940.64 559
14941.79 562
14942.95 552
14944.10 555
14945.26 538
14946.41 525
14947.57 570
14948.72 572
14949.87 596
14951.03 561
14952.18 533
14953.34 535
14954.49 562
14955.65 527
14956.80 548
14957.96 528
14959.11 559
14960.27 542
14961.42 496
14962.58 545
14963.73 503
14964.89 523
14966.04 540
14967.20 526
14968.36 522
14969.51 514
14970.67 484
14971.82 532
14972.98 546
14974.13 502
14975.29 508
14976.44 523
14977.60 494
14978.76 505
14979.91 469
14981.07 463
14982.22 456
14983.38 470
14984.53 484
14985.69 452
14986.85 441
14988.00 444
14989.16 468
14990.32 453
14991.47 484
14992.63 451
14993.78 443
14994.94 458
14996.10 465
14997.25 487
14998.41 462
14999.57 455
15000.72 459
15001.88 449
15003.04 441
15004.19 437
15005.35 447
15006.51 468
15007.66 410
15008.82 407
15009.98 402
15011.13 434
15012.29 439
15013.45 413
15014.61 396
15015.76 409
15016.92 421
15018.08 410
15019.23 417
15020.39 408
15021.55 408
15022.71 398
15023.86 393
15025.02 422
15026.18 419
15027.34 434
15028.49 408
15029.65 382
15030.81 414
15031.97 392
15033.13 405
15034.28 405
15035.44 407
15036.60 418
15037.76 375
15038.92 401
15040.07 426
15041.23 432
15042.39 394
15043.55 426
15044.71 419
15045.87 419
15047.02 422
15048.18 420
15049.34 354
15050.50 372
15051.66 369
15052.82 405
15053.98 383
15055.13 386
15056.29 388
15057.45 401
15058.61 404
15059.77 373
15060.93 376
15062.09 377
15063.25 361
15064.40 359
15065.56 419
15066.72 433
15067.88 442
15069.04 405
15070.20 404
15071.36 413
15072.52 384
15073.68 398
15074.84 388
15076.00 407
15077.16 372
15078.32 421
15079.48 371
15080.64 376
15081.80 385
15082.96 375
15084.12 372
15085.28 385
15086.44 384
15087.60 406
15088.76 373
15089.92 397
15091.08 414
15092.24 344
15093.40 376
15094.56 366
15095.72 375
15096.88 347
15098.04 389
15099.20 362
15100.36 407
15101.52 406
15102.68 358
15103.84 350
15105.00 370
15106.16 374
15107.32 369
15108.48 346
15109.64 369
15110.80 382
15111.96 357
15113.13 357
15114.29 352
15115.45 368
15116.61 394
15117.77 370
15118.93 340
15120.09 386
15121.25 381
15122.42 398
15123.58 379
15124.74 396
15125.90 387
15127.06 382
15128.22 383
15129.38 368
15130.55 381
15131.71 371
15132.87 363
15134.03 355
15135.19 362
15136.35 363
15137.52 384
15138.68 360
15139.84 359
15141.00 384
15142.16 349
15143.33 390
15144.49 404
15145.65 401
15146.81 355
15147.97 392
15149.14 394
15150.30 346
15151.46 360
15152.62 393
15153.79 324
15154.95 369
15156.11 381
15157.27 370
15158.44 355
15159.60 349
15160.76 371
15161.93 376
15163.09 346
15164.25 335
15165.41 367
15166.58 358
15167.74 359
15168.90 388
15170.07 390
15171.23 329
15172.39 359
15173.56 377
15174.72 368
15175.88 371
15177.05 384
15178.21 380
15179.37 372
15180.54 354
15181.70 366
15182.86 399
15184.03 371
15185.19 418
15186.36 396
15187.52 365
15188.68 403
15189.85 397
15191.01 383
15192.17 377
15193.34 389
15194.50 378
15195.67 377
15196.83 375
15198.00 391
15199.16 385
15200.32 399
15201.49 414
15202.65 394
15203.82 402
15204.98 430
15206.15 383
15207.31 420
15208.48 392
15209.64 383
15210.80 419
15211.97 423
15213.13 434
15214.30 418
15215.46 428
15216.63 401
15217.79 422
15218.96 400
15220.12 450
15221.29 429
15222.45 433
15223.62 430
15224.78 409
15225.95 418
15227.11 427
15228.28 444
15229.45 434
15230.61 445
15231.78 441
15232.94 437
15234.11 414
15235.27 470
15236.44 450
15237.60 456
15238.77 443
15239.94 436
15241.10 445
15242.27 421
15243.43 413
15244.60 399
15245.77 403
15246.93 384
15248.10 393
15249.26 431
15250.43 416
15251.60 368
15252.76 402
15253.93 366
15255.10 372
15256.26 389
15257.43 368
15258.60 382
15259.76 358
15260.93 363
15262.10 386
15263.26 393
15264.43 413
15265.60 375
15266.76 386
15267.93 405
15269.10 389
15270.26 367
15271.43 334
15272.60 376
15273.76 396
15274.93 396
15276.10 347
15277.27 363
15278.43 373
15279.60 391
15280.77 387
15281.94 364
15283.10 365
15284.27 349
15285.44 352
15286.61 346
15287.77 378
15288.94 337
15290.11 386
15291.28 370
15292.44 369
15293.61 336
15294.78 378
15295.95 373
15297.12 366
15298.28 379
15299.45 372
15300.62 393
15301.79 379
15302.96 325
15304.12 290
15305.29 346
15306.46 367
15307.63 376
15308.80 375
15309.97 362
15311.14 372
15312.30 366
15313.47 348
15314.64 360
15315.81 376
15316.98 359
15318.15 351
15319.32 343
15320.49 349
15321.65 332
15322.82 344
15323.99 341
15325.16 357
15326.33 354
15327.50 357
15328.67 356
15329.84 353
15331.01 339
15332.18 378
15333.35 340
15334.52 341
15335.69 360
15336.85 359
15338.02 378
15339.19 374
15340.36 378
15341.53 336
15342.70 366
15343.87 378
15345.04 372
15346.21 334
15347.38 336
15348.55 345
15349.72 369
15350.89 368
15352.06 329
15353.23 366
15354.40 357
15355.57 393
15356.74 396
15357.91 398
15359.08 332
15360.25 342
15361.43 356
15362.60 379
15363.77 392
15364.94 350
15366.11 372
15367.28 360
15368.45 349
15369.62 344
15370.79 356
15371.96 339
15373.13 352
15374.30 361
15375.47 389
15376.65 361
15377.82 395
15378.99 373
15380.16 380
15381.33 363
15382.50 369
15383.67 357
15384.84 363
15386.02 354
15387.19 421
15388.36 379
15389.53 345
15390.70 366
15391.87 369
15393.04 402
15394.22 415
15395.39 367
15396.56 375
15397.73 346
15398.90 345
15400.08 349
15401.25 357
15402.42 356
15403.59 339
15404.76 358
15405.94 374
15407.11 365
15408.28 342
15409.45 329
15410.63 340
15411.80 323
15412.97 357
15414.14 352
15415.31 382
15416.49 365
15417.66 337
15418.83 336
15420.01 365
15421.18 350
15422.35 333
15423.52 323
15424.70 345
15425.87 344
15427.04 328
15428.22 327
15429.39 336
15430.56 347
15431.73 338
15432.91 358
15434.08 326
15435.25 315
15436.43 323
15437.60 372
15438.77 359
15439.95 330
15441.12 347
15442.30 330
15443.47 339
15444.64 368
15445.82 387
15446.99 325
15448.16 335
15449.34 369
15450.51 348
15451.69 325
15452.86 333
15454.03 387
15455.21 342
15456.38 297
15457.56 334
15458.73 350
15459.90 348
15461.08 310
15462.25 342
15463.43 358
15464.60 346
15465.78 370
15466.95 325
15468.12 322
15469.30 344
15470.47 361
15471.65 347
15472.82 363
15474.00 331
15475.17 370
15476.35 366
15477.52 355
15478.70 323
15479.87 354
15481.05 353
15482.22 337
15483.40 326
15484.57 349
15485.75 354
15486.92 325
15488.10 320
15489.27 371
15490.45 348
15491.62 342
15492.80 361
15493.98 361
15495.15 359
15496.33 345
15497.50 342
15498.68 334
15499.85 331
15501.03 317
15502.21 364
15503.38 350
15504.56 329
15505.73 321
15506.91 347
15508.09 340
15509.26 337
15510.44 366
15511.61 347
15512.79 333
15513.97 350
15515.14 322
15516.32 360
15517.50 411
15518.67 329
15519.85 339
15521.02 352
15522.20 370
15523.38 342
15524.55 356
15525.73 367
15526.91 338
15528.09 363
15529.26 370
15530.44 364
15531.62 369
15532.79 375
15533.97 376
15535.15 393
15536.32 373
15537.50 371
15538.68 387
15539.86 327
15541.03 334
15542.21 370
15543.39 365
15544.57 343
15545.74 364
15546.92 330
15548.10 346
15549.28 326
15550.45 374
15551.63 372
15552.81 379
15553.99 375
15555.16 372
15556.34 381
15557.52 373
15558.70 417
15559.88 401
15561.05 365
15562.23 369
15563.41 381
15564.59 389
15565.77 369
15566.95 373
15568.12 386
15569.30 368
15570.48 369
15571.66 392
15572.84 392
15574.02 389
15575.19 346
15576.37 377
15577.55 381
15578.73 398
15579.91 391
15581.09 409
15582.27 407
15583.45 400
15584.62 378
15585.80 408
15586.98 413
15588.16 405
15589.34 411
15590.52 437
15591.70 405
15592.88 395
15594.06 428
15595.24 423
15596.42 399
15597.60 429
15598.78 447
15599.96 433
15601.14 426
15602.31 407
15603.49 424
15604.67 426
15605.85 424
15607.03 428
15608.21 420
15609.39 450
15610.57 431
15611.75 426
15612.93 454
15614.11 424
15615.29 448
15616.47 439
15617.65 456
15618.83 449
15620.01 470
15621.19 485
15622.38 440
15623.56 462
15624.74 518
15625.92 486
15627.10 458
15628.28 458
15629.46 461
15630.64 453
15631.82 453
15633.00 461
15634.18 497
15635.36 495
15636.54 511
15637.72 482
15638.91 489
15640.09 464
15641.27 501
15642.45 470
15643.63 490
15644.81 506
15645.99 466
15647.17 500
15648.36 522
15649.54 499
15650.72 493
15651.90 493
15653.08 515
15654.26 501
15655.44 502
15656.63 546
15657.81 523
15658.99 472
15660.17 517
15661.35 563
15662.54 517
15663.72 491
15664.90 507
15666.08 487
15667.26 528
15668.45 499
15669.63 499
15670.81 548
15671.99 531
15673.17 522
15674.36 526
15675.54 521
15676.72 556
15677.90 564
15679.09 519
15680.27 541
15681.45 524
15682.63 530
15683.82 534
15685.00 509
15686.18 523
15687.37 476
15688.55 481
15689.73 523
15690.91 536
15692.10 532
15693.28 523
15694.46 530
15695.65 539
15696.83 562
15698.01 536
15699.20 583
15700.38 590
15701.56 569
15702.75 559
15703.93 552
15705.11 577
15706.30 508
15707.48 575
15708.66 565
15709.85 569
15711.03 566
15712.22 569
15713.40 577
15714.58 622
15715.77 595
15716.95 592
15718.14 599
15719.32 621
15720.50 599
15721.69 612
15722.87 600
15724.06 594
15725.24 573
15726.43 550
15727.61 595
15728.79 542
15729.98 592
15731.16 585
15732.35 582
15733.53 606
15734.72 598
15735.90 589
15737.09 568
15738.27 631
15739.46 604
15740.64 624
15741.83 641
15743.01 613
15744.20 591
15745.38 572
15746.57 626
15747.75 606
15748.94 658
15750.12 653
15751.31 622
15752.49 652
15753.68 612
15754.86 622
15756.05 654
15757.23 685
15758.42 629
15759.60 620
15760.79 631
15761.98 584
15763.16 629
15764.35 622
15765.53 574
15766.72 608
15767.90 624
15769.09 596
15770.28 573
15771.46 559
15772.65 596
15773.83 595
15775.02 556
15776.21 544
15777.39 548
15778.58 536
15779.77 539
15780.95 575
15782.14 578
15783.33 555
15784.51 553
15785.70 541
15786.89 521
15788.07 541
15789.26 537
15790.45 540
15791.63 503
15792.82 525
15794.01 532
15795.19 470
15796.38 482
15797.57 491
15798.75 538
15799.94 503
15801.13 476
15802.32 487
15803.50 457
15804.69 485
15805.88 495
15807.06 464
15808.25 446
15809.44 440
15810.63 469
15811.81 454
15813.00 443
15814.19 424
15815.38 478
15816.57 481
15817.75 503
15818.94 425
15820.13 457
15821.32 445
15822.50 447
15823.69 411
15824.88 450
15826.07 466
15827.26 492
15828.44 478
15829.63 493
15830.82 404
15832.01 417
15833.20 445
15834.39 413
15835.57 415
15836.76 448
15837.95 463
15839.14 426
15840.33 426
15841.52 461
15842.71 454
15843.90 421
15845.08 407
15846.27 436
15847.46 454
15848.65 405
15849.84 381
15851.03 421
15852.22 448
15853.41 437
15854.60 449
15855.79 441
15856.97 402
15858.16 451
15859.35 498
15860.54 459
15861.73 426
15862.92 430
15864.11 447
15865.30 420
15866.49 424
15867.68 460
15868.87 440
15870.06 441
15871.25 443
15872.44 444
15873.63 447
15874.82 427
15876.01 444
15877.20 435
15878.39 423
15879.58 462
15880.77 419
15881.96 446
15883.15 442
15884.34 449
15885.53 433
15886.72 461
15887.91 459
15889.10 452
15890.29 439
15891.48 489
15892.67 457
15893.86 461
15895.05 468
15896.24 445
15897.44 479
15898.63 506
15899.82 471
15901.01 500
15902.20 510
15903.39 455
15904.58 435
15905.77 485
15906.96 501
15908.15 452
15909.35 470
15910.54 445
15911.73 457
15912.92 472
15914.11 485
15915.30 454
15916.49 493
15917.69 482
15918.88 479
15920.07 482
15921.26 492
15922.45 502
15923.64 485
15924.84 492
15926.03 467
15927.22 496
15928.41 489
15929.60 446
15930.80 450
15931.99 465
15933.18 492
15934.37 475
15935.56 475
15936.76 449
15937.95 422
15939.14 436
15940.33 446
15941.53 472
15942.72 458
15943.91 425
15945.10 413
15946.30 424
15947.49 432
15948.68 381
15949.87 382
15951.07 417
15952.26 406
15953.45 388
15954.65 404
15955.84 424
15957.03 387
15958.22 395
15959.42 377
15960.61 361
15961.80 352
15963.00 379
15964.19 379
15965.38 389
15966.58 374
15967.77 366
15968.96 353
15970.16 361
15971.35 342
15972.54 358
15973.74 365
15974.93 389
15976.13 356
15977.32 338
15978.51 359
15979.71 345
15980.90 313
15982.09 342
15983.29 356
15984.48 367
15985.68 351
15986.87 333
15988.06 330
15989.26 346
15990.45 335
15991.65 301
15992.84 336
15994.04 352
15995.23 337
15996.43 331
15997.62 326
15998.81 325
16000.01 329
16001.20 304
16002.40 329
16003.59 334
16004.79 360
16005.98 345
16007.18 341
16008.37 312
16009.57 341
16010.76 295
16011.96 327
16013.15 359
16014.35 312
16015.54 327
16016.74 326
16017.93 337
16019.13 328
16020.32 328
16021.52 325
16022.72 352
16023.91 352
16025.11 303
16026.30 317
16027.50 312
16028.69 339
16029.89 325
16031.08 346
16032.28 344
16033.48 316
16034.67 320
16035.87 334
16037.06 305
16038.26 324
16039.46 310
16040.65 327
16041.85 334
16043.05 325
16044.24 306
16045.44 332
16046.63 297
16047.83 308
16049.03 308
16050.22 303
16051.42 327
16052.62 336
16053.81 328
16055.01 300
16056.21 328
16057.40 310
16058.60 311
16059.80 329
16060.99 288
16062.19 306
16063.39 317
16064.58 296
16065.78 300
16066.98 293
16068.18 307
16069.37 301
16070.57 313
16071.77 331
16072.97 300
16074.16 304
16075.36 315
16076.56 299
16077.76 278
16078.95 293
16080.15 314
16081.35 302
16082.55 307
16083.74 306
16084.94 314
16086.14 325
16087.34 334
16088.53 313
16089.73 307
16090.93 303
16092.13 291
16093.33 293
16094.53 299
16095.72 320
16096.92 344
16098.12 293
16099.32 303
16100.52 298
16101.72 297
16102.91 308
16104.11 352
16105.31 314
16106.51 290
16107.71 284
16108.91 295
16110.11 283
16111.30 282
16112.50 302
16113.70 329
16114.90 289
16116.10 281
16117.30 277
16118.50 276
16119.70 307
16120.90 301
16122.10 307
16123.29 287
16124.49 324
16125.69 307
16126.89 277
16128.09 309
16129.29 274
16130.49 296
16131.69 289
16132.89 291
16134.09 267
16135.29 276
16136.49 274
16137.69 320
16138.89 305
16140.09 296
16141.29 283
16142.49 290
16143.69 274
16144.89 292
16146.09 300
16147.29 270
16148.49 308
16149.69 316
16150.89 297
16152.09 261
16153.29 291
16154.49 292
16155.69 302
16156.89 288
16158.09 282
16159.29 287
16160.49 299
16161.69 301
16162.89 277
16164.09 265
16165.30 295
16166.50 295
16167.70 307
16168.90 294
16170.10 285
16171.30 290
16172.50 281
16173.70 329
16174.90 291
16176.10 307
16177.31 300
16178.51 302
16179.71 313
16180.91 294
16182.11 307
16183.31 297
16184.51 310
16185.72 294
16186.92 280
16188.12 266
16189.32 317
16190.52 300
16191.72 274
16192.93 287
16194.13 312
16195.33 319
16196.53 336
16197.73 335
16198.94 343
16200.14 332
16201.34 340
16202.54 336
16203.74 305
16204.95 300
16206.15 303
16207.35 317
16208.55 311
16209.76 327
16210.96 338
16212.16 295
16213.36 317
16214.57 326
16215.77 344
16216.97 326
16218.17 316
16219.38 330
16220.58 308
16221.78 323
16222.99 327
16224.19 323
16225.39 305
16226.59 305
16227.80 327
16229.00 293
16230.20 348
16231.41 322
16232.61 354
16233.81 336
16235.02 277
16236.22 321
16237.42 336
16238.63 325
16239.83 338
16241.04 342
16242.24 317
16243.44 337
16244.65 389
16245.85 350
16247.05 331
16248.26 323
16249.46 338
16250.67 336
16251.87 378
16253.07 335
16254.28 326
16255.48 352
16256.69 327
16257.89 334
16259.09 349
16260.30 354
16261.50 345
16262.71 341
16263.91 370
16265.12 380
16266.32 409
16267.53 372
16268.73 371
16269.94 353
16271.14 349
16272.34 361
16273.55 364
16274.75 379
16275.96 410
16277.16 371
16278.37 370
16279.57 378
16280.78 377
16281.98 405
16283.19 371
16284.39 346
16285.60 345
16286.81 376
16288.01 375
16289.22 391
16290.42 369
16291.63 398
16292.83 400
16294.04 349
16295.24 423
16296.45 418
16297.66 419
16298.86 435
16300.07 410
16301.27 412
16302.48 385
16303.68 454
16304.89 422
16306.10 384
16307.30 384
16308.51 414
16309.71 427
16310.92 385
16312.13 385
16313.33 415
16314.54 423
16315.75 395
16316.95 393
16318.16 368
16319.37 369
16320.57 389
16321.78 393
16322.99 381
16324.19 316
16325.40 370
16326.61 367
16327.81 385
16329.02 338
16330.23 342
16331.43 373
16332.64 340
16333.85 337
16335.05 305
16336.26 384
16337.47 358
16338.68 358
16339.88 311
16341.09 308
16342.30 317
16343.51 324
16344.71 349
16345.92 314
16347.13 305
16348.34 322
16349.54 326
16350.75 330
16351.96 295
16353.17 317
16354.37 340
16355.58 317
16356.79 332
16358.00 298
16359.21 340
16360.41 304
16361.62 317
16362.83 257
16364.04 282
16365.25 288
16366.45 313
16367.66 327
16368.87 289
16370.08 295
16371.29 297
16372.50 320
16373.71 276
16374.91 273
16376.12 305
16377.33 294
16378.54 312
16379.75 317
16380.96 320
16382.17 301
16383.38 312
16384.58 304
16385.79 299
16387.00 291
16388.21 287
16389.42 295
16390.63 301
16391.84 282
16393.05 295
16394.26 317
16395.47 332
16396.68 277
16397.89 281
16399.09 277
16400.30 318
16401.51 302
16402.72 299
16403.93 295
16405.14 250
16406.35 301
16407.56 307
16408.77 270
16409.98 278
16411.19 297
16412.40 303
16413.61 293
16414.82 277
16416.03 294
16417.24 319
16418.45 299
16419.66 266
16420.87 259
16422.08 281
16423.29 293
16424.50 289
16425.71 281
16426.92 271
16428.14 282
16429.35 293
16430.56 290
16431.77 303
16432.98 271
16434.19 279
16435.40 289
16436.61 303
16437.82 266
16439.03 263
16440.24 283
16441.45 292
16442.67 258
16443.88 264
16445.09 286
16446.30 265
16447.51 303
16448.72 279
16449.93 292
16451.14 270
16452.36 293
16453.57 277
16454.78 260
16455.99 269
16457.20 287
16458.41 285
16459.63 249
16460.84 265
16462.05 269
16463.26 295
16464.47 279
16465.68 267
16466.90 236
16468.11 243
16469.32 276
16470.53 264
16471.74 277
16472.96 275
16474.17 301
16475.38 313
16476.59 264
16477.81 254
16479.02 249
16480.23 262
16481.44 269
16482.66 282
16483.87 256
16485.08 256
16486.29 280
16487.51 288
16488.72 265
16489.93 265
16491.15 266
16492.36 268
16493.57 272
16494.78 235
16496.00 231
16497.21 242
16498.42 271
16499.64 252
16500.85 260
16502.06 268
16503.28 256
16504.49 261
16505.70 272
16506.92 272
16508.13 231
16509.34 243
16510.56 228
16511.77 263
16512.98 248
16514.20 253
16515.41 243
16516.63 238
16517.84 247
16519.05 253
16520.27 275
16521.48 270
16522.70 251
16523.91 264
16525.12 260
16526.34 261
16527.55 277
16528.77 280
16529.98 241
16531.20 279
16532.41 284
16533.62 289
16534.84 255
16536.05 219
16537.27 244
16538.48 289
16539.70 290
16540.91 272
16542.13 245
16543.34 259
16544.56 280
16545.77 269
16546.99 259
16548.20 256
16549.42 271
16550.63 282
16551.85 271
16553.06 252
16554.28 264
16555.49 257
16556.71 278
16557.92 296
16559.14 233
16560.35 249
16561.57 283
16562.78 312
16564.00 304
16565.21 247
16566.43 286
16567.65 250
16568.86 300
16570.08 304
16571.29 278
16572.51 283
16573.73 294
16574.94 300
16576.16 271
16577.37 294
16578.59 319
16579.81 309
16581.02 289
16582.24 300
16583.45 311
16584.67 292
16585.89 276
16587.10 301
16588.32 289
16589.54 288
16590.75 272
16591.97 294
16593.19 260
16594.40 284
16595.62 271
16596.84 303
16598.05 301
16599.27 290
16600.49 278
16601.70 296
16602.92 272
16604.14 249
16605.35 257
16606.57 272
16607.79 293
16609.01 261
16610.22 265
16611.44 286
16612.66 270
16613.88 271
16615.09 287
16616.31 281
16617.53 233
16618.75 232
16619.96 271
16621.18 281
16622.40 277
16623.62 269
16624.83 296
16626.05 264
16627.27 263
16628.49 267
16629.71 255
16630.92 260
16632.14 262
16633.36 261
16634.58 264
16635.80 242
16637.01 279
16638.23 289
16639.45 241
16640.67 232
16641.89 238
16643.11 248
16644.32 276
16645.54 253
16646.76 269
16647.98 250
16649.20 276
16650.42 274
16651.64 266
16652.86 263
16654.07 253
16655.29 266
16656.51 260
16657.73 283
16658.95 265
16660.17 273
16661.39 283
16662.61 268
16663.83 270
16665.05 283
16666.27 265
16667.48 268
16668.70 259
16669.92 259
16671.14 273
16672.36 253
16673.58 256
16674.80 275
16676.02 245
16677.24 243
16678.46 277
16679.68 262
16680.90 240
16682.12 242
16683.34 261
16684.56 234
16685.78 268
16687.00 235
16688.22 248
16689.44 246
16690.66 239
16691.88 238
16693.10 266
16694.32 239
16695.54 245
16696.76 234
16697.98 246
16699.20 264
16700.42 241
16701.64 249
16702.87 256
16704.09 286
16705.31 260
16706.53 304
16707.75 248
16708.97 244
16710.19 257
16711.41 252
16712.63 260
16713.85 256
16715.07 267
16716.30 248
16717.52 238
16718.74 246
16719.96 257
16721.18 243
16722.40 267
16723.62 256
16724.85 239
16726.07 255
16727.29 251
16728.51 272
16729.73 255
16730.95 234
16732.17 281
16733.40 263
16734.62 242
16735.84 268
16737.06 266
16738.28 261
16739.51 252
16740.73 269
16741.95 242
16743.17 280
16744.39 255
16745.62 270
16746.84 243
16748.06 257
16749.28 276
16750.51 271
16751.73 251
16752.95 243
16754.17 244
16755.40 239
16756.62 255
16757.84 244
16759.06 275
16760.29 259
16761.51 296
16762.73 260
16763.96 243
16765.18 238
16766.40 261
16767.62 278
16768.85 283
16770.07 256
16771.29 262
16772.52 258
16773.74 279
16774.96 267
16776.19 259
16777.41 293
16778.63 271
16779.86 251
16781.08 221
16782.30 241
16783.53 243
16784.75 277
16785.97 292
16787.20 310
16788.42 251
16789.65 251
16790.87 261
16792.09 244
16793.32 293
16794.54 262
16795.77 294
16796.99 250
16798.21 269
16799.44 242
16800.66 252
16801.89 237
16803.11 262
16804.34 260
16805.56 247
16806.78 237
16808.01 276
16809.23 254
16810.46 261
16811.68 260
16812.91 236
16814.13 250
16815.36 262
16816.58 266
16817.81 268
16819.03 258
16820.26 243
16821.48 274
16822.71 266
16823.93 260
16825.16 264
16826.38 251
16827.61 258
16828.83 266
16830.06 271
16831.28 282
16832.51 268
16833.73 265
16834.96 288
16836.19 281
16837.41 303
16838.64 280
16839.86 302
16841.09 318
16842.31 292
16843.54 267
16844.76 284
16845.99 306
16847.22 265
16848.44 289
16849.67 316
16850.89 334
16852.12 324
16853.35 325
16854.57 289
16855.80 308
16857.03 325
16858.25 328
16859.48 313
16860.71 324
16861.93 301
16863.16 349
16864.38 334
16865.61 337
16866.84 303
16868.06 367
16869.29 353
16870.52 352
16871.74 348
16872.97 365
16874.20 383
16875.43 405
16876.65 384
16877.88 342
16879.11 385
16880.33 410
16881.56 399
16882.79 398
16884.02 378
16885.24 400
16886.47 399
16887.70 395
16888.93 400
16890.15 396
16891.38 407
16892.61 364
16893.84 380
16895.06 407
16896.29 351
16897.52 368
16898.75 375
16899.97 350
16901.20 306
16902.43 333
16903.66 362
16904.89 353
16906.11 356
16907.34 341
16908.57 297
16909.80 301
16911.03 306
16912.26 318
16913.48 311
16914.71 293
16915.94 309
16917.17 329
16918.40 326
16919.63 298
16920.85 279
16922.08 278
16923.31 293
16924.54 299
16925.77 294
16927.00 295
16928.23 245
16929.46 284
16930.69 292
16931.91 304
16933.14 277
16934.37 292
16935.60 288
16936.83 293
16938.06 310
16939.29 274
16940.52 279
16941.75 299
16942.98 301
16944.21 287
16945.44 263
16946.67 320
16947.90 314
16949.13 292
16950.35 271
16951.58 286
16952.81 291
16954.04 285
16955.27 248
16956.50 256
16957.73 291
16958.96 303
16960.19 306
16961.42 319
16962.65 280
16963.88 274
16965.11 259
16966.34 249
16967.58 260
16968.81 275
16970.04 263
16971.27 300
16972.50 273
16973.73 256
16974.96 255
16976.19 254
16977.42 280
16978.65 273
16979.88 271
16981.11 304
16982.34 299
16983.57 298
16984.80 313
16986.04 271
16987.27 262
16988.50 267
16989.73 274
16990.96 299
16992.19 282
16993.42 275
16994.65 287
16995.88 272
16997.12 294
16998.35 269
16999.58 285
17000.81 295
17002.04 288
17003.27 289
17004.51 284
17005.74 248
17006.97 251
17008.20 292
17009.43 279
17010.66 273
17011.90 261
17013.13 281
17014.36 250
17015.59 252
17016.82 259
17018.06 259
17019.29 285
17020.52 269
17021.75 267
17022.99 283
17024.22 276
17025.45 272
17026.68 268
17027.92 261
17029.15 284
17030.38 258
17031.61 275
17032.85 251
17034.08 264
17035.31 258
17036.54 299
17037.78 285
17039.01 273
17040.24 278
17041.48 275
17042.71 272
17043.94 244
17045.18 277
17046.41 245
17047.64 248
17048.88 254
17050.11 285
17051.34 246
17052.58 229
17053.81 251
17055.04 268
17056.28 246
17057.51 242
17058.74 231
17059.98 246
17061.21 215
17062.44 227
17063.68 223
17064.91 237
17066.15 270
17067.38 246
17068.61 253
17069.85 237
17071.08 244
17072.32 266
17073.55 251
17074.78 213
17076.02 299
17077.25 253
17078.49 244
17079.72 244
17080.96 250
17082.19 248
17083.42 261
17084.66 250
17085.89 238
17087.13 235
17088.36 222
17089.60 267
17090.83 242
17092.07 258
17093.30 247
17094.54 237
17095.77 253
17097.01 256
17098.24 243
17099.48 247
17100.71 224
17101.95 241
17103.18 235
17104.42 236
17105.65 240
17106.89 238
17108.12 226
17109.36 227
17110.60 247
17111.83 234
17113.07 241
17114.30 228
17115.54 230
17116.77 216
17118.01 217
17119.25 247
17120.48 266
17121.72 230
17122.95 220
17124.19 248
17125.43 249
17126.66 241
17127.90 253
17129.13 246
17130.37 249
17131.61 244
17132.84 274
17134.08 237
17135.32 238
17136.55 241
17137.79 234
17139.02 247
17140.26 239
17141.50 235
17142.73 253
17143.97 252
17145.21 214
17146.44 238
17147.68 227
17148.92 232
17150.16 219
17151.39 209
17152.63 246
17153.87 230
17155.10 227
17156.34 240
17157.58 233
17158.82 248
17160.05 232
17161.29 237
17162.53 224
17163.76 212
17165.00 223
17166.24 219
17167.48 256
17168.72 229
17169.95 222
17171.19 241
17172.43 234
17173.67 226
17174.90 210
17176.14 201
17177.38 214
17178.62 213
17179.86 223
17181.09 242
17182.33 245
17183.57 229
17184.81 225
17186.05 212
17187.28 239
17188.52 245
17189.76 227
17191.00 198
17192.24 216
17193.48 206
17194.72 221
17195.95 210
17197.19 216
17198.43 224
17199.67 233
17200.91 234
17202.15 207
17203.39 228
17204.63 211
17205.86 209
17207.10 212
17208.34 203
17209.58 200
17210.82 228
17212.06 219
17213.30 241
17214.54 218
17215.78 213
17217.02 223
17218.26 230
17219.50 208
17220.74 243
17221.97 209
17223.21 238
17224.45 225
17225.69 219
17226.93 236
17228.17 203
17229.41 223
17230.65 207
17231.89 212
17233.13 227
17234.37 214
17235.61 201
17236.85 185
17238.09 214
17239.33 203
17240.57 223
17241.81 239
17243.05 204
17244.29 224
17245.53 223
17246.77 226
17248.02 224
17249.26 211
17250.50 197
17251.74 256
17252.98 239
17254.22 222
17255.46 231
17256.70 229
17257.94 212
17259.18 215
17260.42 220
17261.66 208
17262.90 201
17264.15 226
17265.39 222
17266.63 226
17267.87 214
17269.11 208
17270.35 199
17271.59 209
17272.83 202
17274.08 189
17275.32 199
17276.56 215
17277.80 217
17279.04 207
17280.28 225
17281.52 218
17282.77 208
17284.01 212
17285.25 199
17286.49 226
17287.73 203
17288.98 199
17290.22 183
17291.46 198
17292.70 221
17293.94 220
17295.19 224
17296.43 205
17297.67 207
17298.91 200
17300.16 185
17301.40 189
17302.64 204
17303.88 197
17305.13 214
17306.37 203
17307.61 203
17308.85 209
17310.10 182
17311.34 201
17312.58 191
17313.82 222
17315.07 199
17316.31 199
17317.55 197
17318.80 183
17320.04 206
17321.28 218
17322.53 186
17323.77 179
17325.01 200
17326.26 222
17327.50 201
17328.74 201
17329.99 189
17331.23 187
17332.47 195
17333.72 187
17334.96 195
17336.20 201
17337.45 237
17338.69 214
17339.93 197
17341.18 207
17342.42 221
17343.67 229
17344.91 202
17346.15 202
17347.40 216
17348.64 210
17349.89 202
17351.13 222
17352.37 211
17353.62 210
17354.86 206
17356.11 209
17357.35 220
17358.60 206
17359.84 197
17361.09 245
17362.33 224
17363.57 185
17364.82 196
17366.06 209
17367.31 207
17368.55 209
17369.80 228
17371.04 222
17372.29 215
17373.53 202
17374.78 205
17376.02 211
17377.27 243
17378.51 212
17379.76 211
17381.00 190
17382.25 208
17383.50 215
17384.74 232
17385.99 207
17387.23 202
17388.48 218
17389.72 218
17390.97 230
17392.21 184
17393.46 209
17394.71 207
17395.95 219
17397.20 195
17398.44 210
17399.69 198
17400.93 206
17402.18 210
17403.43 239
17404.67 212
17405.92 211
17407.17 237
17408.41 218
17409.66 226
17410.90 220
17412.15 236
17413.40 209
17414.64 218
17415.89 222
17417.14 240
17418.38 221
17419.63 250
17420.88 210
17422.12 196
17423.37 205
17424.62 214
17425.86 196
17427.11 213
17428.36 210
17429.60 229
17430.85 222
17432.10 193
17433.35 209
17434.59 197
17435.84 244
17437.09 201
17438.33 224
17439.58 205
17440.83 210
17442.08 226
17443.32 223
17444.57 203
17445.82 198
17447.07 220
17448.32 240
17449.56 220
17450.81 215
17452.06 214
17453.31 240
17454.55 275
17455.80 234
17457.05 244
17458.30 222
17459.55 223
17460.79 252
17462.04 220
17463.29 217
17464.54 244
17465.79 212
17467.04 234
17468.28 207
17469.53 214
17470.78 264
17472.03 215
17473.28 231
17474.53 252
17475.78 246
17477.02 185
17478.27 239
17479.52 238
17480.77 209
17482.02 234
17483.27 229
17484.52 234
17485.77 213
17487.02 211
17488.26 229
17489.51 248
17490.76 228
17492.01 239
17493.26 218
17494.51 198
17495.76 214
17497.01 242
17498.26 242
17499.51 268
17500.76 205
17502.01 243
17503.26 253
17504.51 246
17505.76 226
17507.01 248
17508.26 266
17509.51 232
17510.76 240
17512.01 225
17513.26 236
17514.51 230
17515.76 268
17517.01 235
17518.26 211
17519.51 202
17520.76 259
17522.01 271
17523.26 243
17524.51 227
17525.76 233
17527.01 263
17528.26 251
17529.51 268
17530.76 238
17532.01 270
17533.26 264
17534.51 267
17535.76 272
17537.01 292
17538.27 254
17539.52 272
17540.77 268
17542.02 275
17543.27 282
17544.52 273
17545.77 258
17547.02 229
17548.27 262
17549.53 265
17550.78 286
17552.03 242
17553.28 262
17554.53 270
17555.78 263
17557.03 240
17558.29 255
17559.54 265
17560.79 240
17562.04 241
17563.29 236
17564.54 275
17565.80 239
17567.05 243
17568.30 271
17569.55 255
17570.80 241
17572.06 258
17573.31 218
17574.56 238
17575.81 241
17577.07 259
17578.32 252
17579.57 234
17580.82 196
17582.08 254
17583.33 258
17584.58 270
17585.83 238
17587.09 262
17588.34 285
17589.59 248
17590.84 278
17592.10 274
17593.35 262
17594.60 240
17595.86 241
17597.11 249
17598.36 251
17599.61 254
17600.87 261
17602.12 268
17603.37 253
17604.63 271
17605.88 253
17607.13 285
17608.39 250
17609.64 263
17610.89 245
17612.15 244
17613.40 249
17614.66 250
17615.91 283
17617.16 256
17618.42 232
17619.67 247
17620.92 252
17622.18 232
17623.43 242
17624.69 225
17625.94 258
17627.19 243
17628.45 228
17629.70 234
17630.96 260
17632.21 234
17633.47 245
17634.72 254
17635.97 232
17637.23 230
17638.48 252
17639.74 239
17640.99 231
17642.25 274
17643.50 268
17644.76 264
17646.01 238
17647.27 220
17648.52 230
17649.78 263
17651.03 222
17652.28 217
17653.54 223
17654.80 241
17656.05 230
17657.31 223
17658.56 232
17659.82 227
17661.07 232
17662.33 229
17663.58 210
17664.84 191
17666.09 213
17667.35 240
17668.60 244
17669.86 200
17671.11 245
17672.37 226
17673.63 219
17674.88 210
17676.14 211
17677.39 190
17678.65 209
17679.91 214
17681.16 202
17682.42 224
17683.67 213
17684.93 230
17686.19 223
17687.44 213
17688.70 204
17689.95 221
17691.21 287
17692.47 224
17693.72 214
17694.98 209
17696.24 223
17697.49 203
17698.75 204
17700.01 226
17701.26 219
17702.52 200
17703.78 222
17705.03 205
17706.29 190
17707.55 201
17708.81 212
17710.06 214
17711.32 239
17712.58 183
17713.83 220
17715.09 223
17716.35 214
17717.61 211
17718.86 223
17720.12 210
17721.38 201
17722.63 233
17723.89 207
17725.15 201
17726.41 192
17727.67 244
17728.92 212
17730.18 221
17731.44 210
17732.70 211
17733.95 200
17735.21 202
17736.47 201
17737.73 204
17738.99 216
17740.24 212
17741.50 209
17742.76 205
17744.02 212
17745.28 195
17746.54 219
17747.79 208
17749.05 195
17750.31 219
17751.57 246
17752.83 202
17754.09 192
17755.35 219
17756.60 223
17757.86 243
17759.12 184
17760.38 205
17761.64 199
17762.90 194
17764.16 200
17765.42 200
17766.67 188
17767.93 216
17769.19 196
17770.45 206
17771.71 211
17772.97 215
17774.23 211
17775.49 207
17776.75 209
17778.01 206
17779.27 205
17780.53 204
17781.79 194
17783.05 186
17784.31 221
17785.57 170
17786.83 232
17788.09 183
17789.35 200
17790.61 218
17791.87 208
17793.13 227
17794.39 229
17795.65 216
17796.91 185
17798.17 214
17799.43 213
17800.69 206
17801.95 194
17803.21 186
17804.47 177
17805.73 223
17806.99 179
17808.25 205
17809.51 179
17810.77 190
17812.03 183
17813.29 173
17814.55 179
17815.81 188
17817.07 233
17818.33 207
17819.60 196
17820.86 204
17822.12 219
17823.38 184
17824.64 195
17825.90 199
17827.16 194
17828.42 175
17829.68 186
17830.95 176
17832.21 158
17833.47 189
17834.73 198
17835.99 201
17837.25 134
17838.51 163
17839.78 179
17841.04 198
17842.30 206
17843.56 199
17844.82 203
17846.08 209
17847.35 178
17848.61 160
17849.87 184
17851.13 193
17852.39 222
17853.66 183
17854.92 199
17856.18 189
17857.44 216
17858.71 190
17859.97 191
17861.23 185
17862.49 192
17863.76 194
17865.02 186
17866.28 176
17867.54 162
17868.81 160
17870.07 182
17871.33 184
17872.59 177
17873.86 190
17875.12 187
17876.38 181
17877.65 148
17878.91 182
17880.17 170
17881.44 195
17882.70 200
17883.96 190
17885.22 164
17886.49 177
17887.75 205
17889.01 166
17890.28 171
17891.54 175
17892.81 214
17894.07 187
17895.33 197
17896.60 178
17897.86 167
17899.12 174
17900.39 173
17901.65 177
17902.92 173
17904.18 158
17905.44 168
17906.71 191
17907.97 189
17909.24 188
17910.50 184
17911.76 189
17913.03 179
17914.29 166
17915.56 196
17916.82 190
17918.09 198
17919.35 178
17920.61 199
17921.88 190
17923.14 167
17924.41 207
17925.67 195
17926.94 187
17928.20 179
17929.47 188
17930.73 189
17932.00 184
17933.26 194
17934.53 171
17935.79 181
17937.06 173
17938.32 203
17939.59 195
17940.85 182
17942.12 168
17943.38 167
17944.65 165
17945.91 183
17947.18 168
17948.44 173
17949.71 181
17950.98 165
17952.24 177
17953.51 172
17954.77 182
17956.04 195
17957.30 169
17958.57 186
17959.84 195
17961.10 177
17962.37 191
17963.63 173
17964.90 165
17966.17 169
17967.43 171
17968.70 182
17969.96 186
17971.23 180
17972.50 175
17973.76 183
17975.03 165
17976.30 199
17977.56 173
17978.83 165
17980.10 167
17981.36 173
17982.63 163
17983.90 143
17985.16 178
17986.43 201
17987.70 200
17988.96 175
17990.23 166
17991.50 176
17992.76 206
17994.03 166
17995.30 181
17996.57 202
17997.83 211
17999.10 193
18000.37 186
18001.64 186
18002.90 165
18004.17 180
18005.44 174
18006.71 178
18007.97 166
18009.24 206
18010.51 183
18011.78 186
18013.04 156
18014.31 191
18015.58 195
18016.85 187
18018.12 176
18019.38 159
18020.65 187
18021.92 196
18023.19 183
18024.46 165
18025.72 146
18026.99 167
18028.26 189
18029.53 170
18030.80 166
18032.07 152
18033.33 187
18034.60 188
18035.87 177
18037.14 175
18038.41 175
18039.68 183
18040.95 193
18042.22 169
18043.48 173
18044.75 184
18046.02 169
18047.29 177
18048.56 162
18049.83 176
18051.10 193
18052.37 202
18053.64 180
18054.91 153
18056.17 166
18057.44 187
18058.71 195
18059.98 154
18061.25 181
18062.52 170
18063.79 190
18065.06 163
18066.33 177
18067.60 156
18068.87 158
18070.14 170
18071.41 197
18072.68 170
18073.95 181
18075.22 174
18076.49 196
18077.76 174
18079.03 154
18080.30 161
18081.57 195
18082.84 178
18084.11 180
18085.38 191
18086.65 181
18087.92 184
18089.19 184
18090.46 178
18091.73 197
18093.00 186
18094.27 187
18095.55 172
18096.82 177
18098.09 176
18099.36 190
18100.63 183
18101.90 194
18103.17 169
18104.44 161
18105.71 197
18106.98 189
18108.25 146
18109.53 177
18110.80 177
18112.07 193
18113.34 171
18114.61 159
18115.88 187
18117.15 188
18118.43 188
18119.70 177
18120.97 177
18122.24 171
18123.51 180
18124.78 175
18126.05 180
18127.33 160
18128.60 201
18129.87 212
18131.14 188
18132.41 176
18133.69 190
18134.96 192
18136.23 212
18137.50 201
18138.77 165
18140.05 171
18141.32 184
18142.59 224
18143.86 185
18145.14 168
18146.41 182
18147.68 198
18148.95 194
18150.23 202
18151.50 176
18152.77 175
18154.04 193
18155.32 173
18156.59 187
18157.86 164
18159.14 192
18160.41 179
18161.68 206
18162.96 173
18164.23 192
18165.50 189
18166.77 189
18168.05 156
18169.32 175
18170.59 171
18171.87 184
18173.14 180
18174.41 182
18175.69 195
18176.96 207
18178.24 177
18179.51 186
18180.78 184
18182.06 174
18183.33 180
18184.60 208
18185.88 209
18187.15 167
18188.43 197
18189.70 172
18190.97 180
18192.25 190
18193.52 188
18194.80 196
18196.07 196
18197.34 183
18198.62 194
18199.89 191
18201.17 190
18202.44 184
18203.72 148
18204.99 180
18206.27 196
18207.54 166
18208.82 158
18210.09 165
18211.36 179
18212.64 186
18213.91 191
18215.19 178
18216.46 191
18217.74 177
18219.01 185
18220.29 183
18221.56 174
18222.84 183
18224.11 164
18225.39 187
18226.67 199
18227.94 206
18229.22 159
18230.49 170
18231.77 185
18233.04 175
18234.32 200
18235.59 177
18236.87 155
18238.14 191
18239.42 200
18240.70 196
18241.97 157
18243.25 178
18244.52 201
18245.80 203
18247.08 169
18248.35 175
18249.63 165
18250.90 164
18252.18 190
18253.46 179
18254.73 165
18256.01 173
18257.29 152
18258.56 180
18259.84 155
18261.11 179
18262.39 174
18263.67 196
18264.94 216
18266.22 163
18267.50 180
18268.77 183
18270.05 195
18271.33 157
18272.61 185
18273.88 183
18275.16 193
18276.44 212
18277.71 177
18278.99 180
18280.27 182
18281.54 192
18282.82 164
18284.10 161
18285.38 158
18286.65 190
18287.93 186
18289.21 174
18290.49 179
18291.76 169
18293.04 184
18294.32 185
18295.60 174
18296.88 177
18298.15 161
18299.43 171
18300.71 197
18301.99 180
18303.26 168
18304.54 182
18305.82 165
18307.10 180
18308.38 170
18309.66 170
18310.93 181
18312.21 193
18313.49 177
18314.77 195
18316.05 180
18317.33 186
18318.60 196
18319.88 205
18321.16 197
18322.44 162
18323.72 184
18325.00 202
18326.28 204
18327.55 182
18328.83 173
18330.11 180
18331.39 175
18332.67 162
18333.95 169
18335.23 181
18336.51 167
18337.79 175
18339.07 177
18340.35 160
18341.62 205
18342.90 216
18344.18 189
18345.46 167
18346.74 204
18348.02 196
18349.30 196
18350.58 158
18351.86 174
18353.14 160
18354.42 165
18355.70 168
18356.98 168
18358.26 176
18359.54 176
18360.82 165
18362.10 195
18363.38 207
18364.66 195
18365.94 201
18367.22 194
18368.50 168
18369.78 169
18371.06 185
18372.34 180
18373.62 175
18374.90 173
18376.18 183
18377.46 189
18378.74 160
18380.03 187
18381.31 192
18382.59 188
18383.87 214
18385.15 189
18386.43 170
18387.71 180
18388.99 185
18390.27 189
18391.55 189
18392.83 159
18394.12 169
18395.40 195
18396.68 189
18397.96 176
18399.24 162
18400.52 177
18401.80 198
18403.08 170
18404.37 162
18405.65 185
18406.93 183
18408.21 165
18409.49 166
18410.77 155
18412.06 195
18413.34 155
18414.62 168
18415.90 199
18417.18 184
18418.47 184
18419.75 184
18421.03 176
18422.31 170
18423.59 174
18424.88 184
18426.16 173
18427.44 152
18428.72 187
18430.01 171
18431.29 177
18432.57 175
18433.85 184
18435.14 181
18436.42 165
18437.70 159
18438.98 159
18440.27 170
18441.55 163
18442.83 183
18444.12 185
18445.40 188
18446.68 169
18447.96 188
18449.25 185
18450.53 156
18451.81 166
18453.10 177
18454.38 194
18455.66 180
18456.95 222
18458.23 193
18459.51 161
18460.80 160
18462.08 195
18463.36 162
18464.65 177
18465.93 178
18467.22 167
18468.50 165
18469.78 187
18471.07 167
18472.35 189
18473.63 190
18474.92 172
18476.20 197
18477.49 159
18478.77 182
18480.05 183
18481.34 182
18482.62 188
18483.91 157
18485.19 186
18486.48 192
18487.76 166
18489.04 164
18490.33 154
18491.61 173
18492.90 188
18494.18 183
18495.47 181
18496.75 185
18498.04 192
18499.32 198
18500.61 190
18501.89 201
18503.18 184
18504.46 199
18505.75 178
18507.03 167
18508.32 163
18509.60 189
18510.89 187
18512.17 184
18513.46 197
18514.74 169
18516.03 176
18517.31 189
18518.60 187
18519.89 185
18521.17 183
18522.46 206
18523.74 209
18525.03 180
18526.31 172
18527.60 151
18528.89 163
18530.17 184
18531.46 178
18532.74 173
18534.03 175
18535.32 192
18536.60 187
18537.89 179
18539.17 187
18540.46 186
18541.75 174
18543.03 197
18544.32 188
18545.61 165
18546.89 177
18548.18 204
18549.47 191
18550.75 198
18552.04 169
18553.33 186
18554.61 205
18555.90 167
18557.19 196
18558.47 186
18559.76 174
18561.05 186
18562.33 185
18563.62 180
18564.91 178
18566.19 175
18567.48 175
18568.77 206
18570.06 205
18571.34 197
18572.63 231
18573.92 214
18575.21 212
18576.49 205
18577.78 189
18579.07 211
18580.36 220
18581.64 208
18582.93 191
18584.22 177
18585.51 191
18586.80 222
18588.08 202
18589.37 193
18590.66 242
18591.95 218
18593.24 213
18594.52 193
18595.81 206
18597.10 234
18598.39 204
18599.68 194
18600.96 207
18602.25 208
18603.54 204
18604.83 217
18606.12 211
18607.41 210
18608.70 230
18609.98 230
18611.27 236
18612.56 238
18613.85 236
18615.14 239
18616.43 218
18617.72 213
18619.01 197
18620.30 206
18621.58 227
18622.87 209
18624.16 213
18625.45 237
18626.74 197
18628.03 216
18629.32 226
18630.61 211
18631.90 216
18633.19 214
18634.48 215
18635.77 237
18637.06 196
18638.35 183
18639.64 184
18640.93 175
18642.22 188
18643.51 176
18644.80 209
18646.09 200
18647.38 184
18648.67 193
18649.96 201
18651.25 196
18652.54 195
18653.83 164
18655.12 201
18656.41 207
18657.70 177
18658.99 173
18660.28 198
18661.57 191
18662.86 185
18664.15 190
18665.44 174
18666.73 185
18668.02 181
18669.31 173
18670.60 160
18671.89 177
18673.18 176
18674.48 201
18675.77 198
18677.06 147
18678.35 179
18679.64 209
18680.93 204
18682.22 181
18683.51 196
18684.80 166
18686.10 196
18687.39 191
18688.68 173
18689.97 169
18691.26 187
18692.55 203
18693.84 207
18695.14 155
18696.43 186
18697.72 214
18699.01 181
18700.30 164
18701.60 181
18702.89 179
18704.18 191
18705.47 192
18706.76 192
18708.06 186
18709.35 169
18710.64 183
18711.93 172
18713.22 172
18714.52 193
18715.81 190
18717.10 175
18718.39 169
18719.69 168
18720.98 168
18722.27 209
18723.56 178
18724.86 185
18726.15 190
18727.44 196
18728.73 188
18730.03 212
18731.32 157
18732.61 181
18733.91 205
18735.20 178
18736.49 179
18737.79 172
18739.08 173
18740.37 180
18741.66 193
18742.96 158
18744.25 186
18745.54 173
18746.84 187
18748.13 168
18749.43 174
18750.72 158
18752.01 187
18753.31 205
18754.60 184
18755.89 168
18757.19 180
18758.48 173
18759.77 189
18761.07 181
18762.36 167
18763.66 175
18764.95 168
18766.24 169
18767.54 194
18768.83 181
18770.13 170
18771.42 165
18772.72 178
18774.01 177
18775.30 183
18776.60 189
18777.89 175
18779.19 155
18780.48 181
18781.78 182
18783.07 184
18784.37 167
18785.66 180
18786.96 176
18788.25 166
18789.55 198
18790.84 149
18792.14 169
18793.43 202
18794.73 165
18796.02 195
18797.32 179
18798.61 174
18799.91 178
18801.20 182
18802.50 176
18803.79 169
18805.09 190
18806.38 173
18807.68 187
18808.97 170
18810.27 190
18811.57 165
18812.86 183
18814.16 169
18815.45 168
18816.75 176
18818.05 158
18819.34 179
18820.64 182
18821.93 187
18823.23 198
18824.53 169
18825.82 184
18827.12 158
18828.41 178
18829.71 178
18831.01 171
18832.30 172
18833.60 151
18834.90 162
18836.19 179
18837.49 193
18838.79 164
18840.08 167
18841.38 170
18842.68 174
18843.97 190
18845.27 164
18846.57 165
18847.86 187
18849.16 189
18850.46 178
18851.75 185
18853.05 154
18854.35 204
18855.65 210
18856.94 192
18858.24 180
18859.54 167
18860.83 173
18862.13 168
18863.43 178
18864.73 173
18866.02 170
18867.32 170
18868.62 192
18869.92 170
18871.21 152
18872.51 172
18873.81 186
18875.11 179
18876.41 163
18877.70 157
18879.00 159
18880.30 186
18881.60 167
18882.90 156
18884.19 161
18885.49 162
18886.79 174
18888.09 160
18889.39 147
18890.69 152
18891.98 154
18893.28 189
18894.58 164
18895.88 152
18897.18 154
18898.48 171
18899.78 217
18901.07 186
18902.37 182
18903.67 184
18904.97 183
18906.27 188
18907.57 143
18908.87 146
18910.17 184
18911.47 178
18912.77 176
18914.06 176
18915.36 166
18916.66 174
18917.96 189
18919.26 160
18920.56 177
18921.86 146
18923.16 156
18924.46 166
18925.76 173
18927.06 162
18928.36 163
18929.66 177
18930.96 175
18932.26 157
18933.56 159
18934.86 173
18936.16 166
18937.46 158
18938.76 161
18940.06 164
18941.36 185
18942.66 201
18943.96 157
18945.26 160
18946.56 172
18947.86 163
18949.16 163
18950.46 139
18951.76 158
18953.06 167
18954.36 166
18955.66 158
18956.96 158
18958.26 167
18959.56 158
18960.87 157
18962.17 181
18963.47 177
18964.77 153
18966.07 179
18967.37 159
18968.67 171
18969.97 157
18971.27 156
18972.57 155
18973.88 170
18975.18 172
18976.48 157
18977.78 139
18979.08 149
18980.38 170
18981.68 152
18982.99 157
18984.29 156
18985.59 157
18986.89 163
18988.19 155
18989.49 160
18990.80 164
18992.10 166
18993.40 164
18994.70 155
18996.00 180
18997.31 162
18998.61 140
18999.91 161
19001.21 171
19002.51 168
19003.82 152
19005.12 141
19006.42 143
19007.72 174
19009.03 169
19010.33 179
19011.63 146
19012.93 160
19014.24 168
19015.54 191
19016.84 164
19018.15 148
19019.45 157
19020.75 169
19022.05 164
19023.36 134
19024.66 161
19025.96 160
19027.27 157
19028.57 161
19029.87 146
19031.18 188
19032.48 177
19033.78 190
19035.09 150
19036.39 160
19037.69 164
19039.00 156
19040.30 150
19041.60 131
19042.91 163
19044.21 157
19045.51 171
19046.82 145
19048.12 139
19049.43 153
19050.73 152
19052.03 165
19053.34 151
19054.64 149
19055.95 136
19057.25 163
19058.55 176
19059.86 151
19061.16 161
19062.47 159
19063.77 156
19065.08 160
19066.38 165
19067.68 164
19068.99 179
19070.29 167
19071.60 135
19072.90 157
19074.21 156
19075.51 178
19076.82 170
19078.12 158
19079.43 142
19080.73 138
19082.04 167
19083.34 137
19084.65 169
19085.95 152
19087.26 173
19088.56 189
19089.87 170
19091.17 191
19092.48 163
19093.78 166
19095.09 154
19096.39 167
19097.70 164
19099.00 181
19100.31 176
19101.62 167
19102.92 166
19104.23 168
19105.53 151
19106.84 168
19108.14 174
19109.45 161
19110.76 167
19112.06 152
19113.37 158
19114.67 156
19115.98 141
19117.29 142
19118.59 131
19119.90 128
19121.21 154
19122.51 169
19123.82 185
19125.13 165
19126.43 150
19127.74 170
19129.04 145
19130.35 168
19131.66 171
19132.96 164
19134.27 142
19135.58 171
19136.89 163
19138.19 179
19139.50 140
19140.81 141
19142.11 155
19143.42 181
19144.73 144
19146.03 151
19147.34 152
19148.65 157
19149.96 183
19151.26 153
19152.57 140
19153.88 164
19155.19 165
19156.49 176
19157.80 163
19159.11 148
19160.42 166
19161.72 171
19163.03 162
19164.34 168
19165.65 176
19166.96 174
19168.26 175
19169.57 165
19170.88 153
19172.19 171
19173.50 183
19174.80 171
19176.11 143
19177.42 152
19178.73 155
19180.04 172
19181.34 156
19182.65 157
19183.96 148
19185.27 173
19186.58 187
19187.89 163
19189.20 133
19190.50 170
19191.81 183
19193.12 159
19194.43 161
19195.74 135
19197.05 166
19198.36 171
19199.67 166
19200.98 163
19202.28 164
19203.59 161
19204.90 173
19206.21 163
19207.52 173
19208.83 161
19210.14 189
19211.45 185
19212.76 153
19214.07 144
19215.38 148
19216.69 175
19218.00 170
19219.31 147
19220.62 153
19221.93 188
19223.24 171
19224.55 179
19225.86 154
19227.17 147
19228.48 160
19229.79 154
19231.10 152
19232.41 143
19233.72 148
19235.03 167
19236.34 151
19237.65 161
19238.96 164
19240.27 154
19241.58 166
19242.89 137
19244.20 168
19245.51 166
19246.82 166
19248.13 163
19249.44 163
19250.75 174
19252.06 163
19253.37 159
19254.69 169
19256.00 159
19257.31 145
19258.62 150
19259.93 154
19261.24 166
19262.55 173
19263.86 155
19265.17 142
19266.49 160
19267.80 173
19269.11 143
19270.42 158
19271.73 161
19273.04 158
19274.35 175
19275.67 162
19276.98 151
19278.29 137
19279.60 139
19280.91 146
19282.22 174
19283.54 154
19284.85 150
19286.16 170
19287.47 154
19288.78 147
19290.10 127
19291.41 152
19292.72 144
19294.03 186
19295.34 166
19296.66 150
19297.97 141
19299.28 160
19300.59 160
19301.91 155
19303.22 148
19304.53 133
19305.84 138
19307.16 159
19308.47 154
19309.78 136
19311.10 148
19312.41 150
19313.72 172
19315.03 153
19316.35 159
19317.66 161
19318.97 165
19320.29 142
19321.60 137
19322.91 153
19324.23 132
19325.54 142
19326.85 144
19328.17 137
19329.48 146
19330.79 148
19332.11 121
19333.42 165
19334.73 147
19336.05 139
19337.36 142
19338.67 163
19339.99 134
19341.30 153
19342.62 162
19343.93 146
19345.24 145
19346.56 142
19347.87 143
19349.19 132
19350.50 149
19351.81 142
19353.13 149
19354.44 139
19355.76 162
19357.07 146
19358.39 136
19359.70 155
19361.02 156
19362.33 155
19363.64 149
19364.96 144
19366.27 139
19367.59 132
19368.90 130
19370.22 167
19371.53 137
19372.85 160
19374.16 141
19375.48 156
19376.79 134
19378.11 157
19379.42 138
19380.74 141
19382.05 143
19383.37 145
19384.68 143
19386.00 140
19387.31 162
19388.63 156
19389.95 161
19391.26 142
19392.58 148
19393.89 123
19395.21 157
19396.52 144
19397.84 160
19399.16 149
19400.47 145
19401.79 136
19403.10 118
19404.42 151
19405.73 147
19407.05 146
19408.37 140
19409.68 146
19411.00 158
19412.32 141
19413.63 132
19414.95 161
19416.26 145
19417.58 154
19418.90 174
19420.21 149
19421.53 146
19422.85 141
19424.16 158
19425.48 153
19426.80 138
19428.11 143
19429.43 162
19430.75 147
19432.06 159
19433.38 152
19434.70 164
19436.02 135
19437.33 134
19438.65 158
19439.97 163
19441.28 161
19442.60 156
19443.92 144
19445.24 136
19446.55 154
19447.87 146
19449.19 136
19450.51 142
19451.82 161
19453.14 152
19454.46 151
19455.78 119
19457.09 136
19458.41 165
19459.73 173
19461.05 145
19462.37 148
19463.68 163
19465.00 140
19466.32 158
19467.64 123
19468.96 150
19470.28 154
19471.59 161
19472.91 132
19474.23 142
19475.55 151
19476.87 161
19478.19 167
19479.50 144
19480.82 137
19482.14 134
19483.46 172
19484.78 154
19486.10 149
19487.42 166
19488.73 178
19490.05 162
19491.37 160
19492.69 163
19494.01 147
19495.33 149
19496.65 166
19497.97 152
19499.29 145
19500.61 149
19501.93 164
19503.25 140
19504.56 149
19505.88 139
19507.20 164
19508.52 152
19509.84 152
19511.16 142
19512.48 158
19513.80 166
19515.12 160
19516.44 154
19517.76 132
19519.08 160
19520.40 165
19521.72 175
19523.04 173
19524.36 162
19525.68 144
19527.00 173
19528.32 169
19529.64 145
19530.96 143
19532.28 151
19533.60 172
19534.92 146
19536.24 165
19537.56 133
19538.88 139
19540.20 184
19541.53 167
19542.85 145
19544.17 135
19545.49 149
19546.81 157
19548.13 150
19549.45 147
19550.77 147
19552.09 141
19553.41 151
19554.73 149
19556.06 164
19557.38 144
19558.70 150
19560.02 167
19561.34 163
19562.66 129
19563.98 149
19565.30 146
19566.63 119
19567.95 144
19569.27 151
19570.59 159
19571.91 151
19573.23 176
19574.56 134
19575.88 160
19577.20 153
19578.52 176
19579.84 168
19581.17 158
19582.49 151
19583.81 143
19585.13 165
19586.45 149
19587.78 149
19589.10 152
19590.42 146
19591.74 137
19593.07 157
19594.39 150
19595.71 150
19597.03 141
19598.36 147
19599.68 145
19601.00 174
19602.32 144
19603.65 145
19604.97 166
19606.29 151
19607.61 124
19608.94 133
19610.26 152
19611.58 138
19612.91 130
19614.23 140
19615.55 151
19616.88 134
19618.20 156
19619.52 158
19620.85 171
19622.17 150
19623.49 138
19624.82 134
19626.14 151
19627.46 125
19628.79 141
19630.11 186
19631.43 160
19632.76 161
19634.08 128
19635.41 159
19636.73 140
19638.05 132
19639.38 136
19640.70 138
19642.03 159
19643.35 162
19644.67 140
19646.00 149
19647.32 160
19648.65 161
19649.97 146
19651.29 135
19652.62 148
19653.94 164
19655.27 160
19656.59 154
19657.92 156
19659.24 155
19660.57 165
19661.89 156
19663.22 139
19664.54 143
19665.87 130
19667.19 171
19668.52 182
19669.84 159
19671.17 140
19672.49 164
19673.82 160
19675.14 151
19676.47 146
19677.79 137
19679.12 156
19680.44 194
19681.77 157
19683.09 133
19684.42 142
19685.74 157
19687.07 160
19688.39 139
19689.72 168
19691.05 160
19692.37 153
19693.70 147
19695.02 175
19696.35 122
19697.68 141
19699.00 153
19700.33 155
19701.65 138
19702.98 161
19704.31 146
19705.63 133
19706.96 138
19708.28 134
19709.61 155
19710.94 135
19712.26 126
19713.59 150
19714.92 151
19716.24 161
19717.57 148
19718.90 143
19720.22 158
19721.55 152
19722.88 159
19724.20 139
19725.53 149
19726.86 128
19728.18 142
19729.51 136
19730.84 130
19732.16 133
19733.49 136
19734.82 129
19736.15 136
19737.47 143
19738.80 136
19740.13 131
19741.46 157
19742.78 161
19744.11 151
19745.44 141
19746.77 143
19748.09 162
19749.42 162
19750.75 141
19752.08 163
19753.40 153
19754.73 151
19756.06 146
19757.39 147
19758.72 128
19760.04 148
19761.37 114
19762.70 155
19764.03 156
19765.36 152
19766.68 145
19768.01 165
19769.34 142
19770.67 146
19772.00 146
19773.33 131
19774.66 141
19775.98 141
19777.31 141
19778.64 165
19779.97 168
19781.30 120
19782.63 146
19783.96 153
19785.29 123
19786.61 144
19787.94 160
19789.27 159
19790.60 152
19791.93 141
19793.26 148
19794.59 143
19795.92 122
19797.25 133
19798.58 150
19799.91 144
19801.24 142
19802.56 152
19803.89 134
19805.22 139
19806.55 125
19807.88 142
19809.21 156
19810.54 152
19811.87 147
19813.20 141
19814.53 144
19815.86 147
19817.19 155
19818.52 155
19819.85 161
19821.18 169
19822.51 187
19823.84 161
19825.17 133
19826.50 142
19827.83 160
19829.16 161
19830.49 157
19831.82 144
19833.15 145
19834.49 162
19835.82 161
19837.15 156
19838.48 160
19839.81 148
19841.14 160
19842.47 163
19843.80 149
19845.13 155
19846.46 148
19847.79 141
19849.12 143
19850.46 123
19851.79 123
19853.12 149
19854.45 151
19855.78 147
19857.11 117
19858.44 163
19859.77 155
19861.11 156
19862.44 159
19863.77 142
19865.10 121
19866.43 120
19867.76 151
19869.09 156
19870.43 163
19871.76 144
19873.09 162
19874.42 151
19875.75 129
19877.09 162
19878.42 163
19879.75 174
19881.08 147
19882.41 141
19883.75 138
19885.08 131
19886.41 159
19887.74 183
19889.08 137
19890.41 146
19891.74 134
19893.07 145
19894.41 152
19895.74 158
19897.07 126
19898.40 137
19899.74 157
19901.07 154
19902.40 169
19903.73 155
19905.07 140
19906.40 130
19907.73 157
19909.07 154
19910.40 156
19911.73 155
19913.07 159
19914.40 145
19915.73 136
19917.07 141
19918.40 139
19919.73 141
19921.07 153
19922.40 172
19923.73 157
19925.07 138
19926.40 163
19927.73 151
19929.07 143
19930.40 130
19931.74 134
19933.07 159
19934.40 160
19935.74 161
19937.07 151
19938.40 163
19939.74 145
19941.07 137
19942.41 118
19943.74 126
19945.08 139
19946.41 151
19947.74 156
19949.08 128
19950.41 150
19951.75 169
19953.08 158
19954.42 144
19955.75 153
19957.09 146
19958.42 154
19959.76 143
19961.09 153
19962.42 161
19963.76 141
19965.09 139
19966.43 144
19967.76 147
19969.10 148
19970.43 133
19971.77 138
19973.11 162
19974.44 138
19975.78 142
19977.11 151
19978.45 147
19979.78 143
19981.12 161
19982.45 134
19983.79 150
19985.12 127
19986.46 144
19987.80 159
19989.13 164
19990.47 152
19991.80 167
19993.14 187
19994.47 154
19995.81 145
19997.15 151
19998.48 146
19999.82 146
20001.15 155
20002.49 141
20003.83 137
20005.16 152
20006.50 174
20007.84 167
20009.17 160
20010.51 166
20011.85 155
20013.18 131
20014.52 169
20015.85 168
20017.19 167
20018.53 150
20019.87 151
20021.20 160
20022.54 150
20023.88 148
20025.21 154
20026.55 167
20027.89 167
20029.22 164
20030.56 170
20031.90 156
20033.24 157
20034.57 154
20035.91 148
20037.25 161
20038.58 153
20039.92 127
20041.26 162
20042.60 156
20043.93 147
20045.27 159
20046.61 176
20047.95 162
20049.29 159
20050.62 151
20051.96 187
20053.30 185
20054.64 173
20055.97 137
20057.31 148
20058.65 154
20059.99 158
20061.33 152
20062.66 167
20064.00 146
20065.34 161
20066.68 159
20068.02 148
20069.36 164
20070.70 147
20072.03 177
20073.37 164
20074.71 144
20076.05 154
20077.39 128
20078.73 153
20080.07 154
20081.40 148
20082.74 158
20084.08 164
20085.42 139
20086.76 154
20088.10 161
20089.44 187
20090.78 149
20092.12 152
20093.46 156
20094.80 182
20096.13 155
20097.47 136
20098.81 136
20100.15 152
20101.49 174
20102.83 170
20104.17 144
20105.51 152
20106.85 148
20108.19 145
20109.53 154
20110.87 172
20112.21 132
20113.55 125
20114.89 168
20116.23 154
20117.57 143
20118.91 132
20120.25 147
20121.59 171
20122.93 144
20124.27 163
