# Supplementary material for: MALDI-TOF MS typing enables the classification of brewing yeasts of the genus Saccharomyces to major beer styles
Source: PLoS One. 2017 Aug 9;12(8):e0181694. doi: 10.1371/journal.pone.0181694 (PMC5549903; doi:10.1371/journal.pone.0181694)
Supplement: S13 File — The directory includes 90 raw files and was zipped to “.zip”; the folder has three strains with 30 spectra per strain; S1 Text explains the raw files with an example and Table 1 represents the yeast strains used within the experiment. (ZIP) [file pone.0181694.s016.zip › 37-39/30634-341-OG-Alt-Alt-YPG-18h-E-E_2015-10-26__0_A2_1.dat]

1999.81 2516
2000.23 2536
2000.65 2581
2001.07 2703
2001.50 2679
2001.92 2727
2002.34 2736
2002.76 2488
2003.18 2513
2003.60 2397
2004.03 2388
2004.45 2467
2004.87 2325
2005.29 2415
2005.71 2330
2006.14 2321
2006.56 2392
2006.98 2401
2007.40 2408
2007.83 2548
2008.25 2590
2008.67 2475
2009.09 2463
2009.52 2414
2009.94 2495
2010.36 2398
2010.78 2406
2011.21 2383
2011.63 2345
2012.05 2287
2012.48 2200
2012.90 2212
2013.32 2259
2013.74 2368
2014.17 2268
2014.59 2129
2015.01 2197
2015.44 2207
2015.86 2214
2016.28 2107
2016.71 2184
2017.13 2134
2017.55 2213
2017.98 2345
2018.40 2373
2018.82 2270
2019.25 2381
2019.67 2379
2020.09 2299
2020.52 2413
2020.94 2487
2021.37 2520
2021.79 2417
2022.21 2450
2022.64 2338
2023.06 2292
2023.48 2122
2023.91 2215
2024.33 2462
2024.76 2253
2025.18 2220
2025.61 2165
2026.03 2186
2026.45 2257
2026.88 2252
2027.30 2134
2027.73 2325
2028.15 2349
2028.58 2283
2029.00 2285
2029.43 2206
2029.85 2183
2030.28 2266
2030.70 2279
2031.12 2276
2031.55 2446
2031.97 2381
2032.40 2167
2032.82 2269
2033.25 2302
2033.67 2349
2034.10 2389
2034.52 2453
2034.95 2517
2035.38 2426
2035.80 2335
2036.23 2218
2036.65 2336
2037.08 2346
2037.50 2361
2037.93 2379
2038.35 2464
2038.78 2581
2039.20 2489
2039.63 2439
2040.06 2651
2040.48 2519
2040.91 2655
2041.33 2636
2041.76 2690
2042.19 2509
2042.61 2500
2043.04 2614
2043.46 2507
2043.89 2330
2044.32 2362
2044.74 2366
2045.17 2251
2045.59 2397
2046.02 2484
2046.45 2423
2046.87 2572
2047.30 2473
2047.73 2222
2048.15 2287
2048.58 2268
2049.01 2473
2049.43 2348
2049.86 2282
2050.29 2343
2050.71 2352
2051.14 2333
2051.57 2202
2051.99 2214
2052.42 2371
2052.85 2191
2053.28 2293
2053.70 2260
2054.13 2255
2054.56 2198
2054.99 2359
2055.41 2217
2055.84 2241
2056.27 2301
2056.69 2263
2057.12 2282
2057.55 2165
2057.98 2269
2058.41 2375
2058.83 2376
2059.26 2310
2059.69 2263
2060.12 2311
2060.54 2425
2060.97 2496
2061.40 2431
2061.83 2308
2062.26 2385
2062.68 2445
2063.11 2278
2063.54 2512
2063.97 2468
2064.40 2710
2064.83 2634
2065.25 2657
2065.68 2652
2066.11 2639
2066.54 2777
2066.97 2818
2067.40 2638
2067.82 2686
2068.25 2603
2068.68 2567
2069.11 2387
2069.54 2381
2069.97 2394
2070.40 2293
2070.83 2374
2071.26 2285
2071.68 2437
2072.11 2320
2072.54 2321
2072.97 2481
2073.40 2446
2073.83 2393
2074.26 2111
2074.69 2138
2075.12 2353
2075.55 2471
2075.98 2280
2076.41 2267
2076.84 2399
2077.27 2417
2077.70 2596
2078.13 2525
2078.55 2546
2078.98 2553
2079.41 2719
2079.84 2684
2080.27 2737
2080.70 2828
2081.13 2815
2081.56 2670
2081.99 2749
2082.42 2540
2082.85 2584
2083.29 2508
2083.72 2490
2084.15 2352
2084.58 2234
2085.01 2379
2085.44 2302
2085.87 2232
2086.30 2168
2086.73 2249
2087.16 2193
2087.59 2230
2088.02 2336
2088.45 2273
2088.88 2231
2089.31 2236
2089.74 2166
2090.17 2268
2090.61 2153
2091.04 2101
2091.47 2340
2091.90 2279
2092.33 2231
2092.76 2248
2093.19 2220
2093.62 2327
2094.06 2355
2094.49 2196
2094.92 2222
2095.35 2260
2095.78 2409
2096.21 2080
2096.64 2105
2097.08 2297
2097.51 2206
2097.94 2310
2098.37 2265
2098.80 2062
2099.24 2177
2099.67 2209
2100.10 2203
2100.53 2182
2100.96 2093
2101.40 2130
2101.83 2172
2102.26 2233
2102.69 2137
2103.12 2105
2103.56 2238
2103.99 2189
2104.42 2257
2104.85 2224
2105.29 2173
2105.72 2188
2106.15 2217
2106.58 2334
2107.02 2209
2107.45 2440
2107.88 2345
2108.31 2293
2108.75 2226
2109.18 2241
2109.61 2302
2110.05 2329
2110.48 2292
2110.91 2176
2111.35 2380
2111.78 2318
2112.21 2277
2112.65 2214
2113.08 2152
2113.51 2231
2113.95 2125
2114.38 2173
2114.81 2251
2115.25 2296
2115.68 2233
2116.11 2097
2116.55 2131
2116.98 2144
2117.41 2180
2117.85 2094
2118.28 2045
2118.72 2171
2119.15 2049
2119.58 2079
2120.02 2257
2120.45 2153
2120.89 2066
2121.32 2212
2121.75 2334
2122.19 1993
2122.62 2040
2123.06 2028
2123.49 1991
2123.93 2128
2124.36 2125
2124.79 2103
2125.23 2142
2125.66 2335
2126.10 2181
2126.53 2066
2126.97 2110
2127.40 2183
2127.84 2172
2128.27 2103
2128.71 2058
2129.14 2108
2129.58 2237
2130.01 2277
2130.45 2230
2130.88 2273
2131.32 2197
2131.75 2288
2132.19 2199
2132.62 2352
2133.06 2391
2133.49 2326
2133.93 2254
2134.37 2373
2134.80 2381
2135.24 2319
2135.67 2504
2136.11 2475
2136.54 2388
2136.98 2462
2137.41 2415
2137.85 2355
2138.29 2438
2138.72 2376
2139.16 2499
2139.59 2429
2140.03 2206
2140.47 2149
2140.90 2339
2141.34 2309
2141.78 2105
2142.21 2218
2142.65 2189
2143.08 2036
2143.52 2053
2143.96 2074
2144.39 2049
2144.83 2048
2145.27 2148
2145.70 1982
2146.14 2030
2146.58 1982
2147.01 2001
2147.45 2242
2147.89 2027
2148.32 2301
2148.76 2426
2149.20 2351
2149.64 2374
2150.07 2392
2150.51 2452
2150.95 2474
2151.38 2455
2151.82 2575
2152.26 2390
2152.70 2442
2153.13 2464
2153.57 2390
2154.01 2393
2154.45 2347
2154.88 2284
2155.32 2360
2155.76 2365
2156.20 2306
2156.63 2386
2157.07 2223
2157.51 2025
2157.95 2232
2158.39 2256
2158.82 2288
2159.26 2104
2159.70 2047
2160.14 2227
2160.58 2264
2161.01 2301
2161.45 2163
2161.89 2238
2162.33 2401
2162.77 2292
2163.21 2321
2163.64 2291
2164.08 2249
2164.52 2311
2164.96 2343
2165.40 2191
2165.84 2478
2166.28 2291
2166.71 2279
2167.15 2397
2167.59 2416
2168.03 2331
2168.47 2403
2168.91 2486
2169.35 2299
2169.79 2355
2170.23 2393
2170.67 2443
2171.10 2296
2171.54 2300
2171.98 2446
2172.42 2459
2172.86 2443
2173.30 2651
2173.74 2448
2174.18 2598
2174.62 2713
2175.06 2781
2175.50 2737
2175.94 2719
2176.38 2850
2176.82 2886
2177.26 2729
2177.70 2659
2178.14 2606
2178.58 2564
2179.02 2520
2179.46 2345
2179.90 2423
2180.34 2324
2180.78 2414
2181.22 2465
2181.66 2338
2182.10 2267
2182.54 2423
2182.98 2392
2183.42 2350
2183.86 2335
2184.30 2240
2184.74 2213
2185.18 2303
2185.62 2207
2186.06 2193
2186.51 2361
2186.95 2387
2187.39 2414
2187.83 2402
2188.27 2427
2188.71 2407
2189.15 2405
2189.59 2335
2190.03 2466
2190.47 2343
2190.92 2258
2191.36 2451
2191.80 2327
2192.24 2521
2192.68 2350
2193.12 2351
2193.56 2427
2194.01 2303
2194.45 2179
2194.89 2324
2195.33 2395
2195.77 2387
2196.21 2331
2196.66 2371
2197.10 2305
2197.54 2324
2197.98 2398
2198.42 2463
2198.87 2518
2199.31 2417
2199.75 2369
2200.19 2423
2200.63 2479
2201.08 2385
2201.52 2372
2201.96 2461
2202.40 2443
2202.85 2385
2203.29 2262
2203.73 2357
2204.17 2309
2204.62 2488
2205.06 2424
2205.50 2266
2205.94 2321
2206.39 2253
2206.83 2261
2207.27 2103
2207.71 2295
2208.16 2476
2208.60 2530
2209.04 2350
2209.49 2353
2209.93 2390
2210.37 2477
2210.82 2539
2211.26 2494
2211.70 2420
2212.15 2245
2212.59 2271
2213.03 2204
2213.48 2305
2213.92 2233
2214.36 2374
2214.81 2416
2215.25 2284
2215.69 2150
2216.14 2343
2216.58 2422
2217.03 2282
2217.47 2112
2217.91 2097
2218.36 2177
2218.80 2118
2219.25 2207
2219.69 2114
2220.13 2209
2220.58 2323
2221.02 2293
2221.47 2149
2221.91 2184
2222.36 2200
2222.80 2229
2223.24 2282
2223.69 2281
2224.13 2137
2224.58 2201
2225.02 2307
2225.47 2286
2225.91 2289
2226.36 2398
2226.80 2451
2227.25 2466
2227.69 2593
2228.14 2568
2228.58 2519
2229.03 2421
2229.47 2380
2229.92 2458
2230.36 2333
2230.81 2419
2231.25 2433
2231.70 2593
2232.14 2495
2232.59 2529
2233.03 2541
2233.48 2409
2233.93 2340
2234.37 2307
2234.82 2397
2235.26 2326
2235.71 2358
2236.15 2191
2236.60 2341
2237.05 2382
2237.49 2266
2237.94 2416
2238.38 2478
2238.83 2454
2239.28 2379
2239.72 2296
2240.17 2381
2240.61 2536
2241.06 2337
2241.51 2251
2241.95 2384
2242.40 2185
2242.85 2283
2243.29 2237
2243.74 2104
2244.19 2038
2244.63 2016
2245.08 2099
2245.52 2047
2245.97 2203
2246.42 2178
2246.87 2145
2247.31 2058
2247.76 2001
2248.21 2090
2248.65 2181
2249.10 2112
2249.55 2119
2249.99 2152
2250.44 2260
2250.89 2156
2251.34 2299
2251.78 2311
2252.23 2240
2252.68 2189
2253.13 2294
2253.57 2195
2254.02 2115
2254.47 2165
2254.92 2137
2255.36 2210
2255.81 2083
2256.26 2101
2256.71 2261
2257.15 2227
2257.60 2128
2258.05 2168
2258.50 2059
2258.95 2142
2259.39 2271
2259.84 2281
2260.29 2267
2260.74 2282
2261.19 2257
2261.64 2255
2262.08 2143
2262.53 2162
2262.98 2311
2263.43 2419
2263.88 2307
2264.33 2389
2264.77 2271
2265.22 2303
2265.67 2378
2266.12 2323
2266.57 2459
2267.02 2408
2267.47 2477
2267.92 2402
2268.37 2325
2268.81 2378
2269.26 2432
2269.71 2356
2270.16 2313
2270.61 2333
2271.06 2502
2271.51 2487
2271.96 2354
2272.41 2332
2272.86 2327
2273.31 2458
2273.76 2389
2274.21 2397
2274.66 2290
2275.11 2282
2275.55 2280
2276.00 2279
2276.45 2258
2276.90 2350
2277.35 2332
2277.80 2185
2278.25 2120
2278.70 2030
2279.15 2077
2279.60 2173
2280.05 2134
2280.50 2121
2280.95 2254
2281.40 2329
2281.85 2291
2282.31 2328
2282.76 2387
2283.21 2390
2283.66 2277
2284.11 2224
2284.56 2322
2285.01 2187
2285.46 2359
2285.91 2352
2286.36 2269
2286.81 2281
2287.26 2418
2287.71 2511
2288.16 2480
2288.61 2620
2289.07 2909
2289.52 2878
2289.97 3075
2290.42 3202
2290.87 3365
2291.32 3207
2291.77 3302
2292.22 3391
2292.68 3386
2293.13 3331
2293.58 3337
2294.03 3182
2294.48 3096
2294.93 3156
2295.38 2957
2295.84 3023
2296.29 2948
2296.74 2739
2297.19 2720
2297.64 2649
2298.10 2607
2298.55 2624
2299.00 2544
2299.45 2454
2299.90 2448
2300.36 2437
2300.81 2299
2301.26 2268
2301.71 2151
2302.16 2070
2302.62 2157
2303.07 2156
2303.52 2090
2303.97 2066
2304.43 2167
2304.88 2298
2305.33 2312
2305.78 2202
2306.24 2252
2306.69 2115
2307.14 2284
2307.60 2257
2308.05 2421
2308.50 2433
2308.95 2481
2309.41 2568
2309.86 2655
2310.31 2499
2310.77 2772
2311.22 2763
2311.67 2748
2312.13 2652
2312.58 2639
2313.03 2581
2313.49 2596
2313.94 2513
2314.39 2306
2314.85 2383
2315.30 2319
2315.75 2322
2316.21 2226
2316.66 2164
2317.11 2332
2317.57 2219
2318.02 2382
2318.48 2327
2318.93 2187
2319.38 2264
2319.84 2314
2320.29 2391
2320.75 2400
2321.20 2273
2321.66 2193
2322.11 2297
2322.56 2414
2323.02 2289
2323.47 2323
2323.93 2133
2324.38 2409
2324.84 2371
2325.29 2405
2325.74 2280
2326.20 2409
2326.65 2429
2327.11 2585
2327.56 2450
2328.02 2374
2328.47 2523
2328.93 2718
2329.38 2656
2329.84 2585
2330.29 2654
2330.75 2787
2331.20 2833
2331.66 2780
2332.11 2675
2332.57 2544
2333.02 2632
2333.48 2364
2333.94 2333
2334.39 2354
2334.85 2386
2335.30 2276
2335.76 2306
2336.21 2275
2336.67 2320
2337.12 2320
2337.58 2265
2338.04 2316
2338.49 2436
2338.95 2410
2339.40 2449
2339.86 2474
2340.32 2510
2340.77 2471
2341.23 2456
2341.68 2515
2342.14 2440
2342.60 2519
2343.05 2466
2343.51 2441
2343.97 2448
2344.42 2384
2344.88 2449
2345.34 2504
2345.79 2401
2346.25 2423
2346.71 2401
2347.16 2463
2347.62 2493
2348.08 2576
2348.53 2466
2348.99 2347
2349.45 2325
2349.90 2408
2350.36 2395
2350.82 2308
2351.27 2387
2351.73 2373
2352.19 2341
2352.65 2216
2353.10 2414
2353.56 2442
2354.02 2520
2354.48 2282
2354.93 2206
2355.39 2272
2355.85 2180
2356.31 2174
2356.76 2367
2357.22 2230
2357.68 2307
2358.14 2224
2358.59 2423
2359.05 2278
2359.51 2269
2359.97 2264
2360.43 2336
2360.88 2318
2361.34 2264
2361.80 2187
2362.26 2268
2362.72 2331
2363.17 2274
2363.63 2214
2364.09 2218
2364.55 2339
2365.01 2347
2365.47 2254
2365.92 2200
2366.38 2237
2366.84 2277
2367.30 2341
2367.76 2412
2368.22 2285
2368.68 2393
2369.14 2304
2369.59 2342
2370.05 2506
2370.51 2403
2370.97 2408
2371.43 2365
2371.89 2345
2372.35 2268
2372.81 2379
2373.27 2345
2373.73 2199
2374.19 2281
2374.65 2252
2375.10 2357
2375.56 2212
2376.02 2239
2376.48 2257
2376.94 2075
2377.40 2116
2377.86 2357
2378.32 2274
2378.78 2228
2379.24 2205
2379.70 2300
2380.16 2395
2380.62 2373
2381.08 2355
2381.54 2303
2382.00 2293
2382.46 2329
2382.92 2510
2383.38 2297
2383.84 2263
2384.30 2277
2384.76 2306
2385.22 2197
2385.68 2119
2386.14 2200
2386.60 2263
2387.07 2251
2387.53 2241
2387.99 2378
2388.45 2235
2388.91 2185
2389.37 2301
2389.83 2245
2390.29 2243
2390.75 2252
2391.21 2301
2391.67 2225
2392.13 2177
2392.60 2199
2393.06 2225
2393.52 2188
2393.98 2133
2394.44 2147
2394.90 2126
2395.36 2176
2395.82 2219
2396.29 2129
2396.75 2137
2397.21 2271
2397.67 2201
2398.13 2176
2398.59 2201
2399.06 2149
2399.52 2200
2399.98 2153
2400.44 2208
2400.90 2095
2401.37 2078
2401.83 1959
2402.29 1969
2402.75 2036
2403.21 2169
2403.68 2165
2404.14 1954
2404.60 2085
2405.06 2165
2405.52 2096
2405.99 2275
2406.45 2248
2406.91 2120
2407.37 2053
2407.84 2020
2408.30 2116
2408.76 2178
2409.22 2072
2409.69 2151
2410.15 2082
2410.61 2003
2411.08 1983
2411.54 2080
2412.00 2074
2412.47 2035
2412.93 2127
2413.39 2272
2413.85 2123
2414.32 2138
2414.78 2336
2415.24 2354
2415.71 2404
2416.17 2472
2416.63 2605
2417.10 2786
2417.56 2793
2418.02 2836
2418.49 2954
2418.95 3145
2419.42 3036
2419.88 2897
2420.34 3092
2420.81 3187
2421.27 2906
2421.73 2935
2422.20 2791
2422.66 2748
2423.13 2743
2423.59 2622
2424.06 2408
2424.52 2469
2424.98 2371
2425.45 2376
2425.91 2366
2426.38 2358
2426.84 2293
2427.31 2200
2427.77 2234
2428.23 2321
2428.70 2275
2429.16 2368
2429.63 2444
2430.09 2272
2430.56 2290
2431.02 2158
2431.49 2256
2431.95 2267
2432.42 2304
2432.88 2391
2433.35 2428
2433.81 2649
2434.28 2599
2434.74 2564
2435.21 2489
2435.67 2390
2436.14 2452
2436.60 2283
2437.07 2394
2437.53 2540
2438.00 2405
2438.47 2463
2438.93 2475
2439.40 2561
2439.86 2626
2440.33 2531
2440.79 2432
2441.26 2763
2441.73 2520
2442.19 2491
2442.66 2537
2443.12 2288
2443.59 2351
2444.05 2335
2444.52 2520
2444.99 2389
2445.45 2387
2445.92 2216
2446.39 2074
2446.85 2037
2447.32 2097
2447.78 2007
2448.25 2019
2448.72 2020
2449.18 2084
2449.65 2161
2450.12 2070
2450.58 2107
2451.05 2083
2451.52 2176
2451.98 2116
2452.45 2306
2452.92 2324
2453.39 2188
2453.85 2165
2454.32 2371
2454.79 2407
2455.25 2167
2455.72 2159
2456.19 2036
2456.65 2235
2457.12 2305
2457.59 2250
2458.06 2134
2458.52 2078
2458.99 2098
2459.46 2168
2459.93 2154
2460.39 2148
2460.86 2188
2461.33 2200
2461.80 2089
2462.27 2142
2462.73 2091
2463.20 2122
2463.67 2032
2464.14 2105
2464.60 2139
2465.07 2178
2465.54 2197
2466.01 2221
2466.48 2258
2466.95 2265
2467.41 2319
2467.88 2324
2468.35 2188
2468.82 2147
2469.29 2138
2469.76 2177
2470.22 2203
2470.69 2109
2471.16 2135
2471.63 2306
2472.10 2066
2472.57 2069
2473.04 2007
2473.51 2052
2473.97 2089
2474.44 1839
2474.91 1967
2475.38 1971
2475.85 2127
2476.32 2063
2476.79 2109
2477.26 2234
2477.73 2090
2478.20 2162
2478.67 2245
2479.13 2166
2479.60 2265
2480.07 2375
2480.54 2487
2481.01 2329
2481.48 2416
2481.95 2335
2482.42 2476
2482.89 2469
2483.36 2358
2483.83 2157
2484.30 2258
2484.77 2260
2485.24 2177
2485.71 2299
2486.18 2163
2486.65 2046
2487.12 2020
2487.59 2061
2488.06 2142
2488.53 2227
2489.00 2065
2489.47 2101
2489.94 2100
2490.41 2190
2490.88 2139
2491.35 2060
2491.83 2145
2492.30 2125
2492.77 2188
2493.24 2293
2493.71 2248
2494.18 2175
2494.65 2212
2495.12 2257
2495.59 2480
2496.06 2487
2496.53 2473
2497.00 2311
2497.48 2284
2497.95 2280
2498.42 2308
2498.89 2151
2499.36 2042
2499.83 1958
2500.30 2101
2500.77 2135
2501.25 2034
2501.72 2039
2502.19 1845
2502.66 1886
2503.13 1930
2503.60 2031
2504.08 2013
2504.55 1970
2505.02 1996
2505.49 2095
2505.96 2200
2506.44 2130
2506.91 2209
2507.38 2361
2507.85 2312
2508.32 2416
2508.80 2417
2509.27 2526
2509.74 2557
2510.21 2676
2510.68 2602
2511.16 2393
2511.63 2274
2512.10 2281
2512.57 2314
2513.05 2258
2513.52 2387
2513.99 2262
2514.47 2170
2514.94 2131
2515.41 2178
2515.88 2120
2516.36 2057
2516.83 2097
2517.30 2114
2517.78 2020
2518.25 2116
2518.72 2230
2519.19 2282
2519.67 2176
2520.14 2097
2520.61 2091
2521.09 2136
2521.56 2147
2522.03 2010
2522.51 2092
2522.98 2173
2523.46 2174
2523.93 2213
2524.40 2123
2524.88 2083
2525.35 1933
2525.82 2011
2526.30 2059
2526.77 1966
2527.25 1957
2527.72 2032
2528.19 2051
2528.67 2099
2529.14 2176
2529.62 2157
2530.09 2097
2530.56 2174
2531.04 2233
2531.51 2167
2531.99 2091
2532.46 2069
2532.94 2148
2533.41 2182
2533.89 2152
2534.36 2298
2534.83 2168
2535.31 2155
2535.78 2047
2536.26 2141
2536.73 2116
2537.21 2034
2537.68 2281
2538.16 2268
2538.63 2225
2539.11 2278
2539.58 2193
2540.06 2216
2540.53 2220
2541.01 2133
2541.48 2149
2541.96 2280
2542.43 2343
2542.91 2373
2543.39 2258
2543.86 2275
2544.34 2329
2544.81 2448
2545.29 2360
2545.76 2178
2546.24 2348
2546.71 2516
2547.19 2425
2547.67 2460
2548.14 2519
2548.62 2603
2549.09 2779
2549.57 2775
2550.05 2693
2550.52 2530
2551.00 2599
2551.47 2533
2551.95 2523
2552.43 2627
2552.90 2705
2553.38 2667
2553.86 2485
2554.33 2548
2554.81 2506
2555.29 2558
2555.76 2480
2556.24 2564
2556.72 2546
2557.19 2449
2557.67 2398
2558.15 2396
2558.62 2461
2559.10 2328
2559.58 2342
2560.05 2291
2560.53 2274
2561.01 2247
2561.48 2179
2561.96 2084
2562.44 2098
2562.92 2125
2563.39 2111
2563.87 2128
2564.35 2164
2564.83 2115
2565.30 2073
2565.78 2041
2566.26 2016
2566.74 2018
2567.21 1973
2567.69 1861
2568.17 1891
2568.65 1885
2569.12 1949
2569.60 1960
2570.08 2012
2570.56 2160
2571.04 2042
2571.51 2046
2571.99 2080
2572.47 2107
2572.95 2012
2573.43 2149
2573.91 2111
2574.38 2108
2574.86 1989
2575.34 2067
2575.82 1982
2576.30 2006
2576.78 2032
2577.25 2110
2577.73 2094
2578.21 2022
2578.69 2008
2579.17 1998
2579.65 1934
2580.13 1969
2580.61 2090
2581.09 2057
2581.56 2142
2582.04 1991
2582.52 2012
2583.00 1954
2583.48 2073
2583.96 2017
2584.44 2022
2584.92 2016
2585.40 1903
2585.88 1976
2586.36 1894
2586.84 1959
2587.32 2084
2587.79 2042
2588.27 2036
2588.75 2083
2589.23 1997
2589.71 2094
2590.19 2080
2590.67 1985
2591.15 2036
2591.63 2182
2592.11 2171
2592.59 2097
2593.07 2170
2593.55 2090
2594.03 2022
2594.51 2036
2594.99 2132
2595.47 2271
2595.95 2228
2596.43 2105
2596.92 2138
2597.40 2080
2597.88 2127
2598.36 2140
2598.84 2086
2599.32 2026
2599.80 2062
2600.28 2101
2600.76 2042
2601.24 1949
2601.72 1903
2602.20 2001
2602.68 2003
2603.16 2080
2603.65 2001
2604.13 2082
2604.61 2238
2605.09 2030
2605.57 2096
2606.05 2044
2606.53 2033
2607.01 1981
2607.50 1982
2607.98 2170
2608.46 2174
2608.94 2166
2609.42 2155
2609.90 2163
2610.38 2109
2610.87 2149
2611.35 2371
2611.83 2285
2612.31 2104
2612.79 2146
2613.28 2185
2613.76 2107
2614.24 2128
2614.72 2129
2615.20 2139
2615.69 2089
2616.17 2135
2616.65 2221
2617.13 2132
2617.62 2087
2618.10 2175
2618.58 2341
2619.06 2421
2619.54 2077
2620.03 1968
2620.51 2142
2620.99 2152
2621.48 2046
2621.96 2077
2622.44 2098
2622.92 1895
2623.41 2006
2623.89 1969
2624.37 1875
2624.86 1904
2625.34 1890
2625.82 1867
2626.30 2060
2626.79 2018
2627.27 1967
2627.75 1970
2628.24 1921
2628.72 1996
2629.20 2103
2629.69 2070
2630.17 2055
2630.65 2080
2631.14 1955
2631.62 2140
2632.11 2065
2632.59 1980
2633.07 2068
2633.56 1995
2634.04 1986
2634.52 1986
2635.01 2043
2635.49 1963
2635.98 1992
2636.46 2028
2636.94 1887
2637.43 1899
2637.91 1905
2638.40 1947
2638.88 1932
2639.37 2125
2639.85 2246
2640.33 2055
2640.82 2148
2641.30 2186
2641.79 2068
2642.27 2116
2642.76 2107
2643.24 2174
2643.73 2094
2644.21 2119
2644.70 2183
2645.18 2117
2645.67 2021
2646.15 2054
2646.64 1948
2647.12 2006
2647.61 1999
2648.09 2003
2648.58 1989
2649.06 2060
2649.55 2049
2650.03 2052
2650.52 2137
2651.00 2135
2651.49 2115
2651.97 2004
2652.46 1997
2652.95 2145
2653.43 2068
2653.92 2008
2654.40 2111
2654.89 2142
2655.37 1973
2655.86 2043
2656.35 2110
2656.83 2133
2657.32 2160
2657.80 2063
2658.29 2058
2658.78 2085
2659.26 2207
2659.75 2182
2660.23 2016
2660.72 2004
2661.21 2025
2661.69 2049
2662.18 2012
2662.67 1965
2663.15 1858
2663.64 1905
2664.13 1899
2664.61 2026
2665.10 1990
2665.59 2026
2666.07 2016
2666.56 2025
2667.05 1994
2667.53 2028
2668.02 2077
2668.51 2041
2668.99 1898
2669.48 2044
2669.97 1963
2670.46 2008
2670.94 2099
2671.43 2012
2671.92 2076
2672.40 2093
2672.89 2179
2673.38 2360
2673.87 2229
2674.35 2336
2674.84 2537
2675.33 2489
2675.82 2468
2676.31 2554
2676.79 2490
2677.28 2452
2677.77 2525
2678.26 2637
2678.74 2493
2679.23 2400
2679.72 2618
2680.21 2426
2680.70 2339
2681.18 2391
2681.67 2441
2682.16 2483
2682.65 2401
2683.14 2308
2683.63 2180
2684.11 2306
2684.60 2462
2685.09 2295
2685.58 2312
2686.07 2233
2686.56 2076
2687.05 2130
2687.53 2269
2688.02 2092
2688.51 1898
2689.00 1922
2689.49 1963
2689.98 1951
2690.47 2166
2690.96 2126
2691.45 2133
2691.94 2013
2692.42 2185
2692.91 2109
2693.40 2054
2693.89 1949
2694.38 2068
2694.87 2116
2695.36 2145
2695.85 2094
2696.34 2177
2696.83 2078
2697.32 2163
2697.81 2095
2698.30 1947
2698.79 2154
2699.28 2138
2699.77 2276
2700.26 2198
2700.75 2179
2701.24 2290
2701.73 2121
2702.22 2140
2702.71 2191
2703.20 2125
2703.69 2091
2704.18 2250
2704.67 2355
2705.16 2209
2705.65 2073
2706.14 2156
2706.63 2156
2707.12 2109
2707.61 1971
2708.10 1918
2708.59 2121
2709.08 2033
2709.57 1913
2710.06 1960
2710.56 1961
2711.05 1915
2711.54 1939
2712.03 1911
2712.52 1963
2713.01 2085
2713.50 2038
2713.99 1861
2714.48 2014
2714.98 1991
2715.47 2069
2715.96 1938
2716.45 1997
2716.94 2000
2717.43 1867
2717.92 1993
2718.42 2092
2718.91 2037
2719.40 1960
2719.89 1925
2720.38 1939
2720.87 2192
2721.37 2121
2721.86 2003
2722.35 2130
2722.84 2071
2723.33 2064
2723.82 2113
2724.32 2128
2724.81 2142
2725.30 2134
2725.79 1925
2726.29 1914
2726.78 1860
2727.27 1928
2727.76 1928
2728.26 1915
2728.75 1824
2729.24 1737
2729.73 1721
2730.23 1908
2730.72 2022
2731.21 1932
2731.70 1962
2732.20 1873
2732.69 1869
2733.18 1967
2733.67 1989
2734.17 2002
2734.66 2052
2735.15 1911
2735.65 1939
2736.14 1947
2736.63 1990
2737.13 2001
2737.62 1932
2738.11 1988
2738.61 2000
2739.10 1993
2739.59 2068
2740.09 2042
2740.58 2052
2741.07 1962
2741.57 1940
2742.06 1913
2742.55 1977
2743.05 1850
2743.54 1789
2744.04 1741
2744.53 1747
2745.02 1756
2745.52 1843
2746.01 1868
2746.51 1810
2747.00 1903
2747.49 2002
2747.99 1900
2748.48 1965
2748.98 1931
2749.47 2072
2749.97 1904
2750.46 1916
2750.96 1747
2751.45 1865
2751.94 1974
2752.44 1880
2752.93 1915
2753.43 1890
2753.92 1955
2754.42 1974
2754.91 1800
2755.41 1838
2755.90 1973
2756.40 1979
2756.89 2060
2757.39 1982
2757.88 1922
2758.38 1858
2758.87 1865
2759.37 1932
2759.86 1853
2760.36 1844
2760.85 1877
2761.35 1770
2761.84 1719
2762.34 1843
2762.84 1804
2763.33 1923
2763.83 1873
2764.32 1862
2764.82 1923
2765.31 1914
2765.81 1855
2766.31 1873
2766.80 1888
2767.30 1877
2767.79 1959
2768.29 2126
2768.79 2065
2769.28 1987
2769.78 2040
2770.27 2018
2770.77 2006
2771.27 1988
2771.76 2056
2772.26 2132
2772.76 2211
2773.25 2150
2773.75 2289
2774.25 2327
2774.74 2216
2775.24 2376
2775.74 2230
2776.23 2062
2776.73 2165
2777.23 2260
2777.72 2206
2778.22 2198
2778.72 2289
2779.21 2178
2779.71 2186
2780.21 2020
2780.71 2144
2781.20 2148
2781.70 2268
2782.20 2178
2782.69 2071
2783.19 2093
2783.69 2097
2784.19 1993
2784.68 2177
2785.18 2146
2785.68 2158
2786.18 1994
2786.67 2141
2787.17 1992
2787.67 2003
2788.17 1980
2788.67 1864
2789.16 1870
2789.66 1873
2790.16 2035
2790.66 2093
2791.16 2088
2791.65 1951
2792.15 2053
2792.65 1934
2793.15 1903
2793.65 2088
2794.14 2027
2794.64 1981
2795.14 2077
2795.64 2181
2796.14 2273
2796.64 2291
2797.14 2436
2797.63 2477
2798.13 2532
2798.63 2541
2799.13 2561
2799.63 2472
2800.13 2460
2800.63 2358
2801.13 2354
2801.63 2435
2802.12 2294
2802.62 2417
2803.12 2228
2803.62 2150
2804.12 2295
2804.62 2252
2805.12 2275
2805.62 2294
2806.12 2547
2806.62 2623
2807.12 2788
2807.62 2821
2808.12 2957
2808.62 3031
2809.12 3209
2809.62 3107
2810.12 3036
2810.62 2938
2811.12 2836
2811.61 2721
2812.11 2574
2812.61 2625
2813.11 2494
2813.62 2301
2814.12 2302
2814.62 2123
2815.12 2084
2815.62 2190
2816.12 2166
2816.62 2136
2817.12 2095
2817.62 2101
2818.12 2175
2818.62 2155
2819.12 2239
2819.62 2188
2820.12 2102
2820.62 2060
2821.12 2308
2821.62 2201
2822.12 2113
2822.62 2169
2823.13 2184
2823.63 2112
2824.13 2224
2824.63 2141
2825.13 2069
2825.63 2093
2826.13 1993
2826.63 2004
2827.13 2148
2827.64 2086
2828.14 2037
2828.64 2037
2829.14 1996
2829.64 1966
2830.14 1987
2830.64 1989
2831.15 1975
2831.65 2052
2832.15 1994
2832.65 2038
2833.15 2112
2833.65 2071
2834.16 2015
2834.66 2044
2835.16 2014
2835.66 1946
2836.16 2079
2836.67 2174
2837.17 2027
2837.67 1970
2838.17 2068
2838.68 2075
2839.18 2114
2839.68 2052
2840.18 2056
2840.69 2059
2841.19 1989
2841.69 1926
2842.19 2059
2842.70 2102
2843.20 2017
2843.70 2028
2844.20 2060
2844.71 2133
2845.21 2235
2845.71 2294
2846.22 2179
2846.72 2248
2847.22 2375
2847.73 2391
2848.23 2251
2848.73 2376
2849.23 2233
2849.74 2153
2850.24 2217
2850.74 2106
2851.25 2125
2851.75 2187
2852.26 1990
2852.76 1953
2853.26 1923
2853.77 1972
2854.27 2039
2854.77 1976
2855.28 2088
2855.78 2048
2856.28 1963
2856.79 2061
2857.29 2050
2857.80 2050
2858.30 2108
2858.80 2162
2859.31 2253
2859.81 2069
2860.32 2134
2860.82 2004
2861.33 2049
2861.83 2108
2862.33 1863
2862.84 1990
2863.34 1968
2863.85 1986
2864.35 1797
2864.86 1946
2865.36 1921
2865.87 1845
2866.37 1750
2866.88 1807
2867.38 1839
2867.89 1708
2868.39 1875
2868.90 1876
2869.40 2012
2869.91 2045
2870.41 1986
2870.92 1936
2871.42 2021
2871.93 1950
2872.43 1863
2872.94 2045
2873.44 2026
2873.95 2079
2874.45 2023
2874.96 2105
2875.46 2112
2875.97 2042
2876.48 2297
2876.98 2228
2877.49 2061
2877.99 2022
2878.50 1996
2879.00 2129
2879.51 2023
2880.02 2085
2880.52 2058
2881.03 2086
2881.53 2146
2882.04 2145
2882.55 2268
2883.05 2325
2883.56 2343
2884.07 2412
2884.57 2375
2885.08 2303
2885.59 2412
2886.09 2485
2886.60 2582
2887.10 2603
2887.61 2737
2888.12 2642
2888.62 2735
2889.13 2769
2889.64 2818
2890.15 2812
2890.65 2700
2891.16 2621
2891.67 2463
2892.17 2307
2892.68 2404
2893.19 2526
2893.69 2431
2894.20 2357
2894.71 2354
2895.22 2349
2895.72 2575
2896.23 2351
2896.74 2498
2897.25 2638
2897.75 2626
2898.26 2615
2898.77 2607
2899.28 2538
2899.78 2362
2900.29 2481
2900.80 2613
2901.31 2591
2901.81 2471
2902.32 2490
2902.83 2527
2903.34 2491
2903.85 2622
2904.35 2504
2904.86 2522
2905.37 2259
2905.88 2285
2906.39 2291
2906.90 2320
2907.40 2194
2907.91 2272
2908.42 2143
2908.93 2055
2909.44 2081
2909.95 2141
2910.46 1998
2910.96 2031
2911.47 2099
2911.98 1982
2912.49 1826
2913.00 1952
2913.51 2099
2914.02 1940
2914.53 2007
2915.04 2075
2915.54 2121
2916.05 1948
2916.56 1872
2917.07 2022
2917.58 2084
2918.09 2088
2918.60 1983
2919.11 2001
2919.62 1995
2920.13 1880
2920.64 1978
2921.15 1960
2921.66 2124
2922.17 2155
2922.68 2068
2923.19 2041
2923.70 2221
2924.21 2312
2924.72 2323
2925.23 2533
2925.74 2441
2926.25 2486
2926.76 2622
2927.27 2469
2927.78 2419
2928.29 2504
2928.80 2400
2929.31 2191
2929.82 2108
2930.33 2085
2930.84 2101
2931.35 2082
2931.86 1991
2932.37 2004
2932.88 2098
2933.39 2056
2933.90 2046
2934.41 2028
2934.92 2069
2935.43 2241
2935.94 2274
2936.45 2319
2936.97 2130
2937.48 2111
2937.99 2207
2938.50 2164
2939.01 2265
2939.52 2061
2940.03 2113
2940.54 2143
2941.05 1992
2941.57 2066
2942.08 2109
2942.59 2124
2943.10 2175
2943.61 2199
2944.12 2397
2944.63 2288
2945.15 2415
2945.66 2442
2946.17 2585
2946.68 2720
2947.19 2887
2947.71 2879
2948.22 2866
2948.73 2852
2949.24 2636
2949.75 2595
2950.27 2484
2950.78 2522
2951.29 2411
2951.80 2214
2952.31 2066
2952.83 2056
2953.34 1995
2953.85 1842
2954.36 1976
2954.88 1946
2955.39 1800
2955.90 1849
2956.41 1929
2956.93 1962
2957.44 2097
2957.95 1899
2958.47 1977
2958.98 2029
2959.49 2055
2960.00 2002
2960.52 2160
2961.03 2380
2961.54 2294
2962.06 2253
2962.57 2270
2963.08 2308
2963.60 2449
2964.11 2350
2964.62 2286
2965.14 2270
2965.65 2248
2966.16 2213
2966.68 2103
2967.19 2094
2967.70 2111
2968.22 2038
2968.73 2008
2969.24 2026
2969.76 2044
2970.27 2040
2970.79 2012
2971.30 2098
2971.81 2092
2972.33 2120
2972.84 2030
2973.36 1916
2973.87 1995
2974.38 1977
2974.90 2067
2975.41 2235
2975.93 2089
2976.44 1952
2976.96 1965
2977.47 2071
2977.99 2080
2978.50 2081
2979.01 1895
2979.53 2100
2980.04 2089
2980.56 2117
2981.07 2203
2981.59 2079
2982.10 2095
2982.62 2173
2983.13 2216
2983.65 2200
2984.16 2026
2984.68 2121
2985.19 2197
2985.71 2247
2986.22 2267
2986.74 2406
2987.25 2344
2987.77 2361
2988.28 2392
2988.80 2600
2989.32 2477
2989.83 2514
2990.35 2480
2990.86 2290
2991.38 2393
2991.89 2554
2992.41 2505
2992.92 2454
2993.44 2467
2993.96 2580
2994.47 2615
2994.99 2693
2995.50 2871
2996.02 2683
2996.54 2761
2997.05 3042
2997.57 3003
2998.09 3010
2998.60 3137
2999.12 3103
2999.63 3022
3000.15 2891
3000.67 3091
3001.18 3092
3001.70 3081
3002.22 3256
3002.73 3303
3003.25 3719
3003.77 4199
3004.28 4526
3004.80 4856
3005.32 4944
3005.83 5245
3006.35 5592
3006.87 5624
3007.39 5467
3007.90 5092
3008.42 4916
3008.94 4405
3009.45 3869
3009.97 3383
3010.49 3080
3011.01 3049
3011.52 2853
3012.04 2503
3012.56 2381
3013.08 2316
3013.59 2321
3014.11 2396
3014.63 2430
3015.15 2500
3015.66 2400
3016.18 2331
3016.70 2484
3017.22 2435
3017.74 2399
3018.25 2524
3018.77 2551
3019.29 2553
3019.81 2493
3020.33 2549
3020.84 2420
3021.36 2597
3021.88 2603
3022.40 2615
3022.92 2615
3023.44 2512
3023.95 2718
3024.47 2719
3024.99 2740
3025.51 2748
3026.03 2651
3026.55 2493
3027.07 2614
3027.58 2626
3028.10 2400
3028.62 2472
3029.14 2338
3029.66 2308
3030.18 2320
3030.70 2252
3031.22 2300
3031.74 2386
3032.26 2200
3032.77 2267
3033.29 2262
3033.81 2235
3034.33 2383
3034.85 2408
3035.37 2214
3035.89 2197
3036.41 2224
3036.93 2161
3037.45 2154
3037.97 2178
3038.49 2169
3039.01 2100
3039.53 2063
3040.05 2061
3040.57 1950
3041.09 2095
3041.61 2155
3042.13 2122
3042.65 2056
3043.17 2030
3043.69 2026
3044.21 2018
3044.73 2335
3045.25 2205
3045.77 2093
3046.29 2145
3046.81 2141
3047.33 2232
3047.85 2134
3048.37 2079
3048.89 2157
3049.41 2035
3049.93 2048
3050.45 2035
3050.98 2004
3051.50 2119
3052.02 2189
3052.54 2080
3053.06 2175
3053.58 2130
3054.10 2011
3054.62 1839
3055.14 1953
3055.66 1862
3056.19 1946
3056.71 2086
3057.23 1960
3057.75 1926
3058.27 2062
3058.79 2136
3059.31 1937
3059.84 1992
3060.36 2045
3060.88 1944
3061.40 2016
3061.92 2050
3062.44 2121
3062.97 2030
3063.49 2113
3064.01 1904
3064.53 1966
3065.05 1950
3065.58 1903
3066.10 2000
3066.62 2078
3067.14 2070
3067.66 2158
3068.19 2191
3068.71 2181
3069.23 2355
3069.75 2096
3070.28 2120
3070.80 2072
3071.32 2146
3071.84 2154
3072.37 2150
3072.89 1968
3073.41 2024
3073.93 2116
3074.46 2105
3074.98 2160
3075.50 2150
3076.03 2073
3076.55 2137
3077.07 2190
3077.59 2099
3078.12 2239
3078.64 2276
3079.16 2187
3079.69 2255
3080.21 2427
3080.73 2317
3081.26 2327
3081.78 2333
3082.30 2496
3082.83 2500
3083.35 2593
3083.87 2570
3084.40 2633
3084.92 2635
3085.45 2790
3085.97 2618
3086.49 2483
3087.02 2521
3087.54 2512
3088.06 2553
3088.59 2442
3089.11 2514
3089.64 2506
3090.16 2363
3090.68 2359
3091.21 2413
3091.73 2351
3092.26 2220
3092.78 2311
3093.31 2278
3093.83 2279
3094.36 2397
3094.88 2369
3095.40 2536
3095.93 2582
3096.45 2635
3096.98 2759
3097.50 2606
3098.03 2814
3098.55 2763
3099.08 2894
3099.60 3069
3100.13 3463
3100.65 3829
3101.18 4395
3101.70 4889
3102.23 5400
3102.75 6215
3103.28 6668
3103.80 7160
3104.33 7483
3104.85 7511
3105.38 7527
3105.90 6976
3106.43 6416
3106.96 5733
3107.48 4749
3108.01 4165
3108.53 3660
3109.06 3300
3109.58 3020
3110.11 2729
3110.64 2787
3111.16 2805
3111.69 2600
3112.21 2575
3112.74 2644
3113.27 2657
3113.79 2375
3114.32 2288
3114.84 2416
3115.37 2477
3115.90 2417
3116.42 2348
3116.95 2266
3117.48 2218
3118.00 2298
3118.53 2273
3119.06 2192
3119.58 2191
3120.11 2205
3120.64 2176
3121.16 2327
3121.69 2273
3122.22 2438
3122.74 2358
3123.27 2555
3123.80 2545
3124.32 2342
3124.85 2498
3125.38 2520
3125.90 2398
3126.43 2183
3126.96 2190
3127.49 2153
3128.01 2262
3128.54 2041
3129.07 1988
3129.60 2121
3130.12 2108
3130.65 2117
3131.18 2003
3131.71 2060
3132.23 2151
3132.76 2031
3133.29 1941
3133.82 2042
3134.35 1883
3134.87 1865
3135.40 2082
3135.93 1872
3136.46 1875
3136.99 2023
3137.51 2035
3138.04 2013
3138.57 1959
3139.10 1871
3139.63 1985
3140.15 2093
3140.68 2137
3141.21 1990
3141.74 1971
3142.27 2195
3142.80 2119
3143.33 1996
3143.85 1962
3144.38 2050
3144.91 1984
3145.44 2027
3145.97 2037
3146.50 2251
3147.03 2399
3147.56 2369
3148.08 2418
3148.61 2417
3149.14 2613
3149.67 2514
3150.20 2455
3150.73 2422
3151.26 2466
3151.79 2269
3152.32 2347
3152.85 2217
3153.38 2252
3153.91 2182
3154.44 2119
3154.97 2054
3155.50 2125
3156.03 2042
3156.56 2028
3157.08 2102
3157.61 2122
3158.14 2051
3158.67 2038
3159.20 2163
3159.73 2112
3160.26 1988
3160.79 2019
3161.32 2085
3161.85 2030
3162.39 1966
3162.92 2024
3163.45 2074
3163.98 1970
3164.51 2025
3165.04 2011
3165.57 1937
3166.10 1978
3166.63 1977
3167.16 1935
3167.69 2003
3168.22 1912
3168.75 1957
3169.28 1870
3169.81 1911
3170.34 1983
3170.87 1978
3171.41 1923
3171.94 2003
3172.47 1884
3173.00 1902
3173.53 2096
3174.06 1975
3174.59 2030
3175.12 2107
3175.65 2081
3176.19 2143
3176.72 2255
3177.25 2224
3177.78 2229
3178.31 2191
3178.84 2190
3179.38 2213
3179.91 2181
3180.44 2173
3180.97 1979
3181.50 2003
3182.03 2122
3182.57 1925
3183.10 1911
3183.63 1918
3184.16 1901
3184.69 2078
3185.23 1961
3185.76 1957
3186.29 1946
3186.82 2113
3187.36 2019
3187.89 1926
3188.42 2047
3188.95 1990
3189.49 1862
3190.02 1901
3190.55 1964
3191.08 2080
3191.62 1972
3192.15 1944
3192.68 1896
3193.21 1863
3193.75 1951
3194.28 1861
3194.81 1847
3195.35 1854
3195.88 1977
3196.41 1931
3196.94 1932
3197.48 1937
3198.01 1866
3198.54 1957
3199.08 2000
3199.61 1900
3200.14 1850
3200.68 1872
3201.21 1974
3201.74 2054
3202.28 1999
3202.81 2053
3203.35 2076
3203.88 2103
3204.41 2365
3204.95 2195
3205.48 2110
3206.01 2125
3206.55 2024
3207.08 2088
3207.62 2190
3208.15 2171
3208.68 2133
3209.22 2208
3209.75 2171
3210.29 2119
3210.82 2078
3211.36 2166
3211.89 2053
3212.42 2110
3212.96 2135
3213.49 2134
3214.03 2068
3214.56 2104
3215.10 2096
3215.63 2162
3216.17 2110
3216.70 2112
3217.24 2190
3217.77 2128
3218.31 2056
3218.84 2112
3219.38 2074
3219.91 2101
3220.45 2155
3220.98 2097
3221.52 2053
3222.05 2028
3222.59 2090
3223.12 2140
3223.66 2289
3224.19 2286
3224.73 2376
3225.26 2243
3225.80 2301
3226.33 2275
3226.87 2090
3227.41 2128
3227.94 2085
3228.48 2118
3229.01 2315
3229.55 2031
3230.08 2025
3230.62 2083
3231.16 2176
3231.69 2171
3232.23 2093
3232.76 2166
3233.30 2002
3233.84 2142
3234.37 2059
3234.91 1953
3235.45 2152
3235.98 2179
3236.52 2166
3237.05 2359
3237.59 2286
3238.13 2502
3238.66 2403
3239.20 2356
3239.74 2252
3240.27 2352
3240.81 2393
3241.35 2459
3241.88 2342
3242.42 2245
3242.96 2245
3243.50 2451
3244.03 2468
3244.57 2392
3245.11 2322
3245.64 2430
3246.18 2379
3246.72 2428
3247.26 2390
3247.79 2443
3248.33 2389
3248.87 2436
3249.40 2398
3249.94 2433
3250.48 2321
3251.02 2344
3251.56 2477
3252.09 2477
3252.63 2493
3253.17 2537
3253.71 2609
3254.24 2554
3254.78 2645
3255.32 2884
3255.86 2854
3256.40 2793
3256.93 2907
3257.47 2895
3258.01 2981
3258.55 3001
3259.09 3200
3259.63 3321
3260.16 3420
3260.70 3480
3261.24 3633
3261.78 3914
3262.32 4029
3262.86 4008
3263.39 4462
3263.93 4735
3264.47 5155
3265.01 5393
3265.55 5634
3266.09 6042
3266.63 6224
3267.17 6149
3267.71 6491
3268.24 6695
3268.78 6507
3269.32 6124
3269.86 5644
3270.40 5362
3270.94 4741
3271.48 4280
3272.02 3894
3272.56 3503
3273.10 3168
3273.64 3037
3274.18 3040
3274.72 2875
3275.26 2969
3275.80 2813
3276.34 2830
3276.87 2810
3277.41 2883
3277.95 2877
3278.49 3040
3279.03 3062
3279.57 2987
3280.11 2871
3280.65 2739
3281.19 2861
3281.73 2974
3282.27 3041
3282.81 3009
3283.36 2980
3283.90 2947
3284.44 3041
3284.98 3138
3285.52 3013
3286.06 3071
3286.60 3205
3287.14 3257
3287.68 3546
3288.22 3390
3288.76 3292
3289.30 3137
3289.84 3079
3290.38 3229
3290.92 3206
3291.46 3404
3292.01 3467
3292.55 3562
3293.09 3744
3293.63 3989
3294.17 4227
3294.71 4486
3295.25 4751
3295.79 4961
3296.34 5269
3296.88 5198
3297.42 5136
3297.96 5272
3298.50 4897
3299.04 4596
3299.58 4556
3300.13 4277
3300.67 4048
3301.21 3699
3301.75 3437
3302.29 3291
3302.83 3279
3303.38 3096
3303.92 3313
3304.46 3341
3305.00 3005
3305.54 3167
3306.09 3101
3306.63 3143
3307.17 3143
3307.71 2965
3308.26 3018
3308.80 3233
3309.34 3033
3309.88 2905
3310.43 3096
3310.97 3094
3311.51 2881
3312.05 2867
3312.60 2953
3313.14 3081
3313.68 3087
3314.22 3242
3314.77 3270
3315.31 3069
3315.85 3405
3316.40 3683
3316.94 3700
3317.48 3866
3318.03 4063
3318.57 4029
3319.11 4283
3319.65 4343
3320.20 4669
3320.74 4587
3321.28 4650
3321.83 4824
3322.37 4969
3322.92 5153
3323.46 5014
3324.00 4981
3324.55 4957
3325.09 4859
3325.63 4659
3326.18 4599
3326.72 4436
3327.27 4284
3327.81 4216
3328.35 4188
3328.90 4143
3329.44 4036
3329.99 4315
3330.53 4668
3331.07 5388
3331.62 6533
3332.16 8376
3332.71 10748
3333.25 13461
3333.80 16712
3334.34 20295
3334.88 24125
3335.43 27537
3335.97 30935
3336.52 33293
3337.06 34643
3337.61 34971
3338.15 34528
3338.70 32870
3339.24 30149
3339.79 26412
3340.33 22433
3340.88 18726
3341.42 15574
3341.97 12546
3342.51 10050
3343.06 8173
3343.60 6897
3344.15 5931
3344.69 5421
3345.24 4909
3345.78 4561
3346.33 4316
3346.87 4151
3347.42 3915
3347.97 3679
3348.51 3584
3349.06 3599
3349.60 3363
3350.15 3259
3350.69 3314
3351.24 3202
3351.79 3048
3352.33 3084
3352.88 3265
3353.42 3058
3353.97 2976
3354.52 3118
3355.06 3172
3355.61 3124
3356.15 3127
3356.70 3283
3357.25 3200
3357.79 3228
3358.34 3326
3358.89 3361
3359.43 3164
3359.98 3258
3360.53 3265
3361.07 3281
3361.62 3172
3362.17 3226
3362.71 3199
3363.26 3174
3363.81 3168
3364.35 3255
3364.90 3284
3365.45 3245
3365.99 3241
3366.54 3122
3367.09 3102
3367.64 3133
3368.18 3122
3368.73 3179
3369.28 3083
3369.82 3196
3370.37 3406
3370.92 3515
3371.47 3787
3372.01 3887
3372.56 4157
3373.11 4196
3373.66 4636
3374.21 4788
3374.75 4943
3375.30 5139
3375.85 5130
3376.40 5165
3376.94 4836
3377.49 4686
3378.04 4437
3378.59 4116
3379.14 3864
3379.68 3548
3380.23 3361
3380.78 3225
3381.33 2990
3381.88 2863
3382.43 2903
3382.97 2801
3383.52 2751
3384.07 2586
3384.62 2641
3385.17 2592
3385.72 2468
3386.27 2528
3386.81 2509
3387.36 2455
3387.91 2385
3388.46 2387
3389.01 2351
3389.56 2485
3390.11 2354
3390.66 2464
3391.21 2260
3391.76 2352
3392.30 2355
3392.85 2137
3393.40 2298
3393.95 2253
3394.50 2364
3395.05 2405
3395.60 2354
3396.15 2330
3396.70 2409
3397.25 2474
3397.80 2441
3398.35 2436
3398.90 2457
3399.45 2551
3400.00 2620
3400.55 2468
3401.10 2502
3401.65 2363
3402.20 2284
3402.75 2315
3403.30 2237
3403.85 2158
3404.40 2216
3404.95 2226
3405.50 2048
3406.05 2234
3406.60 2205
3407.15 2126
3407.70 2147
3408.25 2220
3408.80 2251
3409.35 2302
3409.90 2394
3410.45 2448
3411.00 2499
3411.55 2692
3412.10 2803
3412.66 2893
3413.21 2752
3413.76 3016
3414.31 2998
3414.86 2772
3415.41 2755
3415.96 2678
3416.51 2712
3417.06 2593
3417.61 2474
3418.17 2519
3418.72 2474
3419.27 2529
3419.82 2476
3420.37 2328
3420.92 2253
3421.47 2298
3422.03 2416
3422.58 2435
3423.13 2474
3423.68 2451
3424.23 2494
3424.78 2694
3425.34 2709
3425.89 2534
3426.44 2524
3426.99 2436
3427.54 2371
3428.10 2397
3428.65 2355
3429.20 2308
3429.75 2238
3430.31 2222
3430.86 2183
3431.41 2007
3431.96 2020
3432.51 2314
3433.07 2268
3433.62 2055
3434.17 2054
3434.72 2099
3435.28 2029
3435.83 2057
3436.38 2119
3436.94 2166
3437.49 2255
3438.04 2185
3438.59 2282
3439.15 2320
3439.70 2337
3440.25 2317
3440.81 2411
3441.36 2460
3441.91 2280
3442.47 2268
3443.02 2308
3443.57 2214
3444.13 2221
3444.68 2184
3445.23 2079
3445.79 2166
3446.34 2144
3446.89 2045
3447.45 2022
3448.00 2022
3448.55 1945
3449.11 2074
3449.66 2001
3450.22 2038
3450.77 1916
3451.32 1959
3451.88 1980
3452.43 1930
3452.99 1971
3453.54 1979
3454.09 1961
3454.65 1912
3455.20 1904
3455.76 1907
3456.31 1982
3456.87 1938
3457.42 1978
3457.97 1981
3458.53 1817
3459.08 1877
3459.64 2041
3460.19 1986
3460.75 2023
3461.30 1963
3461.86 1898
3462.41 1913
3462.97 1962
3463.52 1945
3464.08 1960
3464.63 2038
3465.19 2043
3465.74 2148
3466.30 2239
3466.85 2129
3467.41 2054
3467.96 2102
3468.52 2092
3469.07 2171
3469.63 2283
3470.18 2224
3470.74 2162
3471.30 2036
3471.85 1976
3472.41 2051
3472.96 2105
3473.52 2117
3474.07 2081
3474.63 1995
3475.19 2017
3475.74 2087
3476.30 2130
3476.85 2168
3477.41 2190
3477.97 2277
3478.52 2277
3479.08 2429
3479.63 2521
3480.19 2455
3480.75 2385
3481.30 2534
3481.86 2648
3482.42 2651
3482.97 2557
3483.53 2583
3484.08 2522
3484.64 2554
3485.20 2416
3485.75 2560
3486.31 2476
3486.87 2535
3487.43 2481
3487.98 2421
3488.54 2634
3489.10 2842
3489.65 3095
3490.21 3244
3490.77 3819
3491.32 3978
3491.88 4291
3492.44 4531
3493.00 4943
3493.55 4879
3494.11 4867
3494.67 4877
3495.23 4924
3495.78 4570
3496.34 4581
3496.90 4263
3497.46 4296
3498.01 4495
3498.57 4646
3499.13 4920
3499.69 4925
3500.24 5166
3500.80 5342
3501.36 5205
3501.92 5057
3502.48 4829
3503.03 4439
3503.59 4154
3504.15 4019
3504.71 3684
3505.27 3659
3505.83 3649
3506.38 3472
3506.94 3372
3507.50 3522
3508.06 3485
3508.62 3332
3509.18 3449
3509.74 3258
3510.29 3103
3510.85 3050
3511.41 2798
3511.97 2865
3512.53 2868
3513.09 2589
3513.65 2453
3514.21 2417
3514.76 2369
3515.32 2454
3515.88 2280
3516.44 2221
3517.00 2306
3517.56 2248
3518.12 2306
3518.68 2272
3519.24 2346
3519.80 2508
3520.36 2309
3520.92 2407
3521.48 2506
3522.04 2471
3522.60 2409
3523.16 2409
3523.71 2573
3524.27 2509
3524.83 2346
3525.39 2272
3525.95 2246
3526.51 2250
3527.07 2165
3527.63 2165
3528.19 2149
3528.75 2092
3529.31 2077
3529.87 2024
3530.44 1909
3531.00 1847
3531.56 1900
3532.12 2066
3532.68 2142
3533.24 2098
3533.80 2060
3534.36 2202
3534.92 2137
3535.48 2037
3536.04 2007
3536.60 2075
3537.16 2083
3537.72 1923
3538.28 2073
3538.84 2181
3539.41 2136
3539.97 1990
3540.53 2045
3541.09 2013
3541.65 2045
3542.21 2025
3542.77 2080
3543.33 2076
3543.89 2121
3544.46 2130
3545.02 2191
3545.58 2220
3546.14 2146
3546.70 2052
3547.26 1982
3547.83 2009
3548.39 1965
3548.95 1902
3549.51 1986
3550.07 2026
3550.63 1966
3551.20 1963
3551.76 1951
3552.32 1854
3552.88 1842
3553.44 1823
3554.01 1870
3554.57 1772
3555.13 1809
3555.69 1871
3556.26 1764
3556.82 1769
3557.38 1850
3557.94 1920
3558.50 1873
3559.07 1811
3559.63 1886
3560.19 1932
3560.76 1929
3561.32 1896
3561.88 1877
3562.44 1886
3563.01 1883
3563.57 1881
3564.13 1805
3564.70 1776
3565.26 1894
3565.82 1982
3566.38 1893
3566.95 1892
3567.51 1816
3568.07 1839
3568.64 1772
3569.20 1727
3569.76 1665
3570.33 1826
3570.89 1860
3571.45 1810
3572.02 1752
3572.58 1723
3573.15 1726
3573.71 1843
3574.27 1836
3574.84 1904
3575.40 1897
3575.96 1854
3576.53 1822
3577.09 1826
3577.66 1903
3578.22 1969
3578.78 1824
3579.35 1762
3579.91 1792
3580.48 1853
3581.04 1908
3581.61 1863
3582.17 1907
3582.73 1890
3583.30 1814
3583.86 1852
3584.43 1799
3584.99 1816
3585.56 1910
3586.12 1736
3586.69 1827
3587.25 1938
3587.82 1740
3588.38 1693
3588.95 1782
3589.51 1875
3590.08 1813
3590.64 1741
3591.21 1784
3591.77 1893
3592.34 1903
3592.90 1932
3593.47 1809
3594.03 1771
3594.60 1982
3595.16 1922
3595.73 1787
3596.29 1893
3596.86 1922
3597.42 1947
3597.99 1977
3598.56 1868
3599.12 1947
3599.69 1957
3600.25 1879
3600.82 1845
3601.38 1856
3601.95 1825
3602.52 1772
3603.08 1712
3603.65 1749
3604.21 1873
3604.78 1779
3605.35 1687
3605.91 1576
3606.48 1712
3607.05 1709
3607.61 1617
3608.18 1551
3608.74 1630
3609.31 1533
3609.88 1604
3610.44 1625
3611.01 1591
3611.58 1642
3612.14 1683
3612.71 1727
3613.28 1734
3613.84 1798
3614.41 1893
3614.98 1997
3615.55 2050
3616.11 2022
3616.68 2143
3617.25 2375
3617.81 2489
3618.38 2622
3618.95 2579
3619.52 2631
3620.08 2680
3620.65 2776
3621.22 2557
3621.79 2475
3622.35 2446
3622.92 2258
3623.49 2148
3624.06 2048
3624.62 1998
3625.19 1768
3625.76 1779
3626.33 1758
3626.89 1776
3627.46 1843
3628.03 1829
3628.60 1798
3629.17 1751
3629.73 1799
3630.30 1742
3630.87 1693
3631.44 1663
3632.01 1717
3632.58 1740
3633.14 1823
3633.71 1830
3634.28 1668
3634.85 1773
3635.42 1866
3635.99 1845
3636.56 1917
3637.12 1908
3637.69 1834
3638.26 1953
3638.83 1987
3639.40 1985
3639.97 2319
3640.54 2203
3641.11 2350
3641.67 2473
3642.24 2634
3642.81 2612
3643.38 2679
3643.95 2675
3644.52 2420
3645.09 2456
3645.66 2343
3646.23 2292
3646.80 2294
3647.37 2190
3647.94 2178
3648.51 2198
3649.08 2264
3649.65 2252
3650.22 2059
3650.79 2201
3651.36 2361
3651.93 2284
3652.50 2469
3653.06 2552
3653.63 2553
3654.20 2694
3654.77 2635
3655.35 2770
3655.92 2886
3656.49 2886
3657.06 2927
3657.63 2988
3658.20 2992
3658.77 3169
3659.34 3341
3659.91 3404
3660.48 3507
3661.05 3401
3661.62 3563
3662.19 3654
3662.76 3629
3663.33 3385
3663.90 3145
3664.47 2904
3665.04 2691
3665.61 2730
3666.19 2710
3666.76 2536
3667.33 2641
3667.90 2680
3668.47 2523
3669.04 2389
3669.61 2507
3670.18 2463
3670.75 2401
3671.33 2401
3671.90 2430
3672.47 2418
3673.04 2518
3673.61 2512
3674.18 2477
3674.76 2382
3675.33 2388
3675.90 2396
3676.47 2370
3677.04 2243
3677.61 2242
3678.19 2513
3678.76 2381
3679.33 2205
3679.90 2023
3680.47 2127
3681.05 2121
3681.62 2072
3682.19 2125
3682.76 2058
3683.33 2034
3683.91 2071
3684.48 2113
3685.05 2121
3685.62 2089
3686.20 2074
3686.77 2227
3687.34 2222
3687.91 2447
3688.49 2725
3689.06 2737
3689.63 2839
3690.21 2793
3690.78 2840
3691.35 3000
3691.92 2815
3692.50 2839
3693.07 2781
3693.64 2425
3694.22 2389
3694.79 2295
3695.36 2235
3695.94 2167
3696.51 2110
3697.08 2074
3697.66 2167
3698.23 2161
3698.80 2361
3699.38 2077
3699.95 2200
3700.52 2248
3701.10 2337
3701.67 2503
3702.24 2392
3702.82 2290
3703.39 2360
3703.97 2401
3704.54 2278
3705.11 2397
3705.69 2309
3706.26 2346
3706.84 2205
3707.41 2124
3707.98 2135
3708.56 2090
3709.13 1992
3709.71 2121
3710.28 2187
3710.86 2157
3711.43 2187
3712.01 2113
3712.58 2074
3713.15 2048
3713.73 1976
3714.30 1908
3714.88 1875
3715.45 1811
3716.03 1889
3716.60 1927
3717.18 1886
3717.75 1863
3718.33 1835
3718.90 2013
3719.48 2016
3720.05 1751
3720.63 1753
3721.20 1903
3721.78 1885
3722.35 1802
3722.93 1712
3723.51 1577
3724.08 1801
3724.66 1704
3725.23 1658
3725.81 1637
3726.38 1639
3726.96 1703
3727.53 1741
3728.11 1735
3728.69 1752
3729.26 1783
3729.84 1748
3730.41 1807
3730.99 1831
3731.57 1918
3732.14 2005
3732.72 2137
3733.29 2148
3733.87 2129
3734.45 1975
3735.02 1932
3735.60 2008
3736.18 2015
3736.75 2005
3737.33 1825
3737.90 1828
3738.48 1818
3739.06 1724
3739.63 1645
3740.21 1655
3740.79 1662
3741.36 1621
3741.94 1583
3742.52 1651
3743.10 1813
3743.67 1701
3744.25 1610
3744.83 1637
3745.40 1757
3745.98 1749
3746.56 1738
3747.13 1730
3747.71 1693
3748.29 1704
3748.87 1799
3749.44 1733
3750.02 1719
3750.60 1691
3751.18 1705
3751.75 1767
3752.33 1661
3752.91 1668
3753.49 1656
3754.06 1622
3754.64 1702
3755.22 1577
3755.80 1662
3756.38 1605
3756.95 1508
3757.53 1573
3758.11 1648
3758.69 1608
3759.27 1657
3759.84 1694
3760.42 1770
3761.00 1712
3761.58 1743
3762.16 1720
3762.74 1662
3763.32 1619
3763.89 1725
3764.47 1574
3765.05 1570
3765.63 1645
3766.21 1616
3766.79 1526
3767.37 1595
3767.94 1621
3768.52 1658
3769.10 1686
3769.68 1710
3770.26 1661
3770.84 1666
3771.42 1623
3772.00 1647
3772.58 1593
3773.16 1592
3773.74 1580
3774.31 1769
3774.89 1705
3775.47 1642
3776.05 1666
3776.63 1563
3777.21 1533
3777.79 1639
3778.37 1645
3778.95 1513
3779.53 1533
3780.11 1563
3780.69 1671
3781.27 1693
3781.85 1636
3782.43 1695
3783.01 1789
3783.59 1744
3784.17 1699
3784.75 1672
3785.33 1667
3785.91 1677
3786.49 1646
3787.07 1729
3787.65 1703
3788.23 1640
3788.81 1723
3789.39 1694
3789.97 1635
3790.55 1708
3791.13 1703
3791.71 1646
3792.30 1668
3792.88 1546
3793.46 1607
3794.04 1696
3794.62 1639
3795.20 1696
3795.78 1651
3796.36 1691
3796.94 1726
3797.52 1634
3798.10 1602
3798.69 1673
3799.27 1695
3799.85 1591
3800.43 1798
3801.01 1812
3801.59 1865
3802.17 1894
3802.76 1921
3803.34 1781
3803.92 1838
3804.50 1851
3805.08 1855
3805.66 1800
3806.25 1812
3806.83 1980
3807.41 1773
3807.99 1844
3808.57 1847
3809.16 1889
3809.74 1962
3810.32 1930
3810.90 1902
3811.48 1912
3812.07 1934
3812.65 1956
3813.23 1997
3813.81 1993
3814.39 2012
3814.98 2032
3815.56 2009
3816.14 1940
3816.72 2010
3817.31 1945
3817.89 1898
3818.47 1956
3819.06 1980
3819.64 1879
3820.22 1689
3820.80 1720
3821.39 1557
3821.97 1629
3822.55 1660
3823.14 1740
3823.72 1694
3824.30 1583
3824.89 1568
3825.47 1627
3826.05 1639
3826.64 1665
3827.22 1628
3827.80 1633
3828.39 1614
3828.97 1692
3829.55 1697
3830.14 1764
3830.72 1768
3831.30 1733
3831.89 1707
3832.47 1665
3833.05 1679
3833.64 1689
3834.22 1678
3834.81 1754
3835.39 1818
3835.97 1755
3836.56 1708
3837.14 1695
3837.73 1718
3838.31 1746
3838.90 1720
3839.48 1660
3840.06 1738
3840.65 1703
3841.23 1654
3841.82 1722
3842.40 1655
3842.99 1621
3843.57 1643
3844.16 1607
3844.74 1627
3845.33 1549
3845.91 1544
3846.50 1622
3847.08 1646
3847.66 1547
3848.25 1433
3848.83 1535
3849.42 1610
3850.00 1619
3850.59 1637
3851.18 1659
3851.76 1648
3852.35 1569
3852.93 1562
3853.52 1631
3854.10 1617
3854.69 1597
3855.27 1727
3855.86 1713
3856.44 1668
3857.03 1607
3857.62 1700
3858.20 1709
3858.79 1795
3859.37 1772
3859.96 1889
3860.54 1996
3861.13 1969
3861.72 2136
3862.30 2228
3862.89 2243
3863.47 2159
3864.06 2290
3864.65 2443
3865.23 2523
3865.82 2450
3866.41 2310
3866.99 2284
3867.58 2153
3868.17 2181
3868.75 2144
3869.34 1898
3869.93 1837
3870.51 1774
3871.10 1804
3871.69 1908
3872.27 1845
3872.86 1827
3873.45 1828
3874.03 1953
3874.62 2021
3875.21 1971
3875.79 1942
3876.38 1883
3876.97 1931
3877.56 2046
3878.14 2002
3878.73 1824
3879.32 1830
3879.90 1723
3880.49 1800
3881.08 1839
3881.67 1826
3882.25 1616
3882.84 1625
3883.43 1636
3884.02 1614
3884.61 1551
3885.19 1509
3885.78 1622
3886.37 1638
3886.96 1671
3887.54 1725
3888.13 1699
3888.72 1821
3889.31 1817
3889.90 1906
3890.48 1815
3891.07 1811
3891.66 1926
3892.25 1936
3892.84 1966
3893.43 1900
3894.01 1878
3894.60 1949
3895.19 1926
3895.78 1705
3896.37 1650
3896.96 1671
3897.55 1601
3898.14 1653
3898.72 1654
3899.31 1722
3899.90 1717
3900.49 1742
3901.08 1763
3901.67 1734
3902.26 1769
3902.85 1769
3903.44 1692
3904.03 1704
3904.61 1694
3905.20 1659
3905.79 1729
3906.38 1674
3906.97 1722
3907.56 1719
3908.15 1683
3908.74 1736
3909.33 1572
3909.92 1756
3910.51 1677
3911.10 1639
3911.69 1658
3912.28 1645
3912.87 1598
3913.46 1564
3914.05 1468
3914.64 1569
3915.23 1491
3915.82 1489
3916.41 1514
3917.00 1517
3917.59 1662
3918.18 1692
3918.77 1657
3919.36 1635
3919.95 1559
3920.54 1475
3921.13 1641
3921.72 1601
3922.31 1617
3922.90 1612
3923.49 1726
3924.08 1583
3924.68 1559
3925.27 1472
3925.86 1500
3926.45 1462
3927.04 1571
3927.63 1480
3928.22 1353
3928.81 1485
3929.40 1435
3929.99 1482
3930.59 1516
3931.18 1463
3931.77 1594
3932.36 1482
3932.95 1497
3933.54 1452
3934.13 1462
3934.73 1573
3935.32 1457
3935.91 1407
3936.50 1383
3937.09 1376
3937.68 1491
3938.28 1571
3938.87 1490
3939.46 1514
3940.05 1415
3940.64 1369
3941.23 1500
3941.83 1461
3942.42 1440
3943.01 1534
3943.60 1533
3944.20 1501
3944.79 1565
3945.38 1565
3945.97 1543
3946.56 1468
3947.16 1402
3947.75 1530
3948.34 1529
3948.94 1597
3949.53 1517
3950.12 1557
3950.71 1568
3951.31 1642
3951.90 1550
3952.49 1603
3953.08 1623
3953.68 1741
3954.27 1641
3954.86 1657
3955.46 1669
3956.05 1598
3956.64 1706
3957.24 1781
3957.83 1776
3958.42 1789
3959.02 1753
3959.61 1727
3960.20 1687
3960.80 1776
3961.39 1690
3961.98 1592
3962.58 1625
3963.17 1623
3963.76 1602
3964.36 1640
3964.95 1672
3965.55 1613
3966.14 1615
3966.73 1708
3967.33 1799
3967.92 1707
3968.52 1790
3969.11 1721
3969.70 1702
3970.30 1673
3970.89 1645
3971.49 1639
3972.08 1629
3972.68 1575
3973.27 1559
3973.86 1622
3974.46 1631
3975.05 1636
3975.65 1587
3976.24 1674
3976.84 1914
3977.43 1998
3978.03 1897
3978.62 1834
3979.22 1818
3979.81 1759
3980.41 1684
3981.00 1706
3981.60 1647
3982.19 1641
3982.79 1657
3983.38 1626
3983.98 1606
3984.57 1702
3985.17 1640
3985.76 1575
3986.36 1508
3986.95 1601
3987.55 1646
3988.14 1783
3988.74 1717
3989.34 1603
3989.93 1609
3990.53 1604
3991.12 1592
3991.72 1607
3992.31 1627
3992.91 1606
3993.51 1614
3994.10 1706
3994.70 1665
3995.29 1649
3995.89 1667
3996.49 1679
3997.08 1661
3997.68 1615
3998.28 1758
3998.87 1681
3999.47 1715
4000.06 1637
4000.66 1753
4001.26 1692
4001.85 1671
4002.45 1617
4003.05 1676
4003.64 1672
4004.24 1658
4004.84 1625
4005.43 1638
4006.03 1595
4006.63 1727
4007.22 1803
4007.82 1861
4008.42 1723
4009.02 1541
4009.61 1633
4010.21 1638
4010.81 1665
4011.40 1608
4012.00 1547
4012.60 1697
4013.20 1614
4013.79 1608
4014.39 1551
4014.99 1537
4015.59 1620
4016.18 1722
4016.78 1700
4017.38 1632
4017.98 1674
4018.58 1675
4019.17 1694
4019.77 1742
4020.37 1687
4020.97 1533
4021.56 1569
4022.16 1686
4022.76 1775
4023.36 1745
4023.96 1710
4024.56 1695
4025.15 1718
4025.75 1843
4026.35 1816
4026.95 1827
4027.55 1869
4028.15 1766
4028.74 1735
4029.34 1782
4029.94 1784
4030.54 1749
4031.14 1723
4031.74 1772
4032.34 1748
4032.94 1889
4033.53 1958
4034.13 1969
4034.73 1918
4035.33 1997
4035.93 1867
4036.53 1864
4037.13 1718
4037.73 1877
4038.33 1727
4038.93 1689
4039.53 1606
4040.13 1568
4040.72 1517
4041.32 1578
4041.92 1536
4042.52 1488
4043.12 1424
4043.72 1504
4044.32 1444
4044.92 1474
4045.52 1430
4046.12 1434
4046.72 1401
4047.32 1455
4047.92 1480
4048.52 1516
4049.12 1535
4049.72 1587
4050.32 1660
4050.92 1690
4051.52 1757
4052.12 1632
4052.72 1797
4053.32 1736
4053.92 1629
4054.52 1773
4055.13 1742
4055.73 1663
4056.33 1666
4056.93 1628
4057.53 1688
4058.13 1534
4058.73 1509
4059.33 1467
4059.93 1402
4060.53 1401
4061.13 1535
4061.73 1403
4062.33 1305
4062.94 1421
4063.54 1388
4064.14 1364
4064.74 1318
4065.34 1350
4065.94 1449
4066.54 1411
4067.14 1413
4067.75 1348
4068.35 1356
4068.95 1244
4069.55 1256
4070.15 1314
4070.75 1386
4071.36 1351
4071.96 1367
4072.56 1388
4073.16 1432
4073.76 1457
4074.36 1482
4074.97 1457
4075.57 1377
4076.17 1418
4076.77 1508
4077.38 1463
4077.98 1515
4078.58 1535
4079.18 1483
4079.78 1457
4080.39 1432
4080.99 1400
4081.59 1370
4082.19 1364
4082.80 1464
4083.40 1458
4084.00 1435
4084.60 1509
4085.21 1496
4085.81 1422
4086.41 1429
4087.02 1493
4087.62 1453
4088.22 1415
4088.82 1465
4089.43 1440
4090.03 1303
4090.63 1383
4091.24 1394
4091.84 1465
4092.44 1429
4093.05 1395
4093.65 1341
4094.25 1314
4094.86 1304
4095.46 1334
4096.06 1406
4096.67 1416
4097.27 1393
4097.88 1361
4098.48 1335
4099.08 1269
4099.69 1371
4100.29 1340
4100.89 1314
4101.50 1361
4102.10 1291
4102.71 1287
4103.31 1308
4103.91 1354
4104.52 1323
4105.12 1393
4105.73 1327
4106.33 1322
4106.94 1328
4107.54 1423
4108.14 1352
4108.75 1423
4109.35 1365
4109.96 1353
4110.56 1373
4111.17 1400
4111.77 1432
4112.38 1394
4112.98 1329
4113.59 1365
4114.19 1462
4114.80 1407
4115.40 1408
4116.01 1430
4116.61 1481
4117.22 1396
4117.82 1434
4118.43 1386
4119.03 1309
4119.64 1364
4120.24 1533
4120.85 1429
4121.45 1514
4122.06 1472
4122.66 1578
4123.27 1502
4123.88 1525
4124.48 1561
4125.09 1496
4125.69 1459
4126.30 1474
4126.90 1421
4127.51 1397
4128.12 1389
4128.72 1353
4129.33 1417
4129.93 1308
4130.54 1285
4131.15 1327
4131.75 1293
4132.36 1349
4132.96 1340
4133.57 1383
4134.18 1424
4134.78 1387
4135.39 1545
4136.00 1498
4136.60 1424
4137.21 1382
4137.82 1478
4138.42 1457
4139.03 1424
4139.64 1421
4140.24 1524
4140.85 1579
4141.46 1614
4142.06 1555
4142.67 1545
4143.28 1506
4143.89 1535
4144.49 1509
4145.10 1457
4145.71 1533
4146.31 1625
4146.92 1427
4147.53 1376
4148.14 1342
4148.74 1396
4149.35 1397
4149.96 1480
4150.57 1388
4151.17 1359
4151.78 1325
4152.39 1363
4153.00 1358
4153.60 1402
4154.21 1490
4154.82 1382
4155.43 1399
4156.04 1373
4156.64 1446
4157.25 1347
4157.86 1393
4158.47 1503
4159.08 1518
4159.68 1415
4160.29 1378
4160.90 1336
4161.51 1476
4162.12 1479
4162.73 1398
4163.33 1464
4163.94 1506
4164.55 1526
4165.16 1533
4165.77 1660
4166.38 1754
4166.99 1605
4167.60 1719
4168.20 1625
4168.81 1630
4169.42 1652
4170.03 1520
4170.64 1521
4171.25 1579
4171.86 1480
4172.47 1472
4173.08 1519
4173.69 1582
4174.29 1527
4174.90 1484
4175.51 1568
4176.12 1558
4176.73 1614
4177.34 1677
4177.95 1546
4178.56 1619
4179.17 1709
4179.78 1651
4180.39 1506
4181.00 1376
4181.61 1445
4182.22 1470
4182.83 1480
4183.44 1393
4184.05 1409
4184.66 1460
4185.27 1359
4185.88 1413
4186.49 1430
4187.10 1394
4187.71 1445
4188.32 1445
4188.93 1451
4189.54 1416
4190.15 1521
4190.76 1668
4191.37 1638
4191.98 1766
4192.59 1765
4193.20 1901
4193.82 1937
4194.43 1861
4195.04 1994
4195.65 2012
4196.26 1904
4196.87 2018
4197.48 1996
4198.09 1964
4198.70 1939
4199.31 1854
4199.93 1817
4200.54 1696
4201.15 1712
4201.76 1607
4202.37 1593
4202.98 1604
4203.59 1556
4204.20 1577
4204.82 1526
4205.43 1513
4206.04 1501
4206.65 1442
4207.26 1454
4207.87 1521
4208.49 1549
4209.10 1525
4209.71 1525
4210.32 1505
4210.93 1553
4211.55 1449
4212.16 1469
4212.77 1535
4213.38 1550
4213.99 1477
4214.61 1457
4215.22 1623
4215.83 1627
4216.44 1585
4217.06 1664
4217.67 1774
4218.28 1685
4218.89 1690
4219.51 1833
4220.12 1986
4220.73 2043
4221.34 1972
4221.96 2145
4222.57 2312
4223.18 2311
4223.80 2255
4224.41 2343
4225.02 2457
4225.63 2523
4226.25 2448
4226.86 2474
4227.47 2766
4228.09 2891
4228.70 2897
4229.31 2908
4229.93 2895
4230.54 2969
4231.15 2969
4231.77 3114
4232.38 3077
4232.99 3073
4233.61 3325
4234.22 3490
4234.83 3876
4235.45 3901
4236.06 4080
4236.68 4009
4237.29 3730
4237.90 3383
4238.52 3161
4239.13 2974
4239.75 2834
4240.36 2514
4240.97 2467
4241.59 2246
4242.20 2200
4242.82 2085
4243.43 2043
4244.05 2039
4244.66 2069
4245.27 2078
4245.89 2008
4246.50 2080
4247.12 2165
4247.73 2116
4248.35 2017
4248.96 2161
4249.58 2046
4250.19 2031
4250.81 1979
4251.42 1952
4252.04 1913
4252.65 1914
4253.27 1909
4253.88 2014
4254.50 2001
4255.11 2030
4255.73 1793
4256.34 1788
4256.96 1742
4257.57 1761
4258.19 1746
4258.80 1698
4259.42 1764
4260.03 1647
4260.65 1705
4261.27 1636
4261.88 1575
4262.50 1579
4263.11 1661
4263.73 1575
4264.34 1587
4264.96 1768
4265.58 1764
4266.19 1771
4266.81 1786
4267.42 1754
4268.04 1717
4268.66 1614
4269.27 1746
4269.89 1664
4270.51 1734
4271.12 1762
4271.74 1679
4272.35 1557
4272.97 1599
4273.59 1710
4274.20 1749
4274.82 1725
4275.44 1731
4276.05 1840
4276.67 1760
4277.29 1728
4277.90 1686
4278.52 1768
4279.14 1724
4279.76 1803
4280.37 1657
4280.99 1586
4281.61 1661
4282.22 1644
4282.84 1522
4283.46 1515
4284.07 1646
4284.69 1585
4285.31 1618
4285.93 1566
4286.54 1468
4287.16 1517
4287.78 1474
4288.40 1454
4289.01 1462
4289.63 1437
4290.25 1459
4290.87 1436
4291.49 1406
4292.10 1434
4292.72 1446
4293.34 1442
4293.96 1479
4294.58 1437
4295.19 1429
4295.81 1436
4296.43 1428
4297.05 1552
4297.67 1417
4298.28 1563
4298.90 1444
4299.52 1455
4300.14 1542
4300.76 1483
4301.38 1590
4301.99 1603
4302.61 1437
4303.23 1428
4303.85 1493
4304.47 1441
4305.09 1404
4305.71 1378
4306.33 1548
4306.94 1467
4307.56 1405
4308.18 1393
4308.80 1370
4309.42 1441
4310.04 1433
4310.66 1452
4311.28 1489
4311.90 1499
4312.52 1370
4313.14 1565
4313.76 1458
4314.38 1407
4314.99 1517
4315.61 1484
4316.23 1471
4316.85 1565
4317.47 1558
4318.09 1475
4318.71 1587
4319.33 1648
4319.95 1549
4320.57 1620
4321.19 1581
4321.81 1491
4322.43 1584
4323.05 1541
4323.67 1653
4324.29 1684
4324.91 1723
4325.53 1661
4326.15 1678
4326.77 1724
4327.39 1664
4328.01 1622
4328.63 1691
4329.26 1744
4329.88 1765
4330.50 1712
4331.12 1863
4331.74 1767
4332.36 1609
4332.98 1684
4333.60 1745
4334.22 1930
4334.84 2015
4335.46 2380
4336.08 2477
4336.70 2524
4337.33 2755
4337.95 2909
4338.57 3025
4339.19 3164
4339.81 2997
4340.43 2829
4341.05 2754
4341.67 2686
4342.30 2650
4342.92 2506
4343.54 2593
4344.16 2602
4344.78 2890
4345.40 3350
4346.03 3450
4346.65 3447
4347.27 3846
4347.89 4231
4348.51 4144
4349.14 3957
4349.76 3755
4350.38 3527
4351.00 3103
4351.62 2791
4352.25 2610
4352.87 2385
4353.49 2215
4354.11 2079
4354.73 2087
4355.36 2031
4355.98 1897
4356.60 1895
4357.22 1817
4357.85 1930
4358.47 1988
4359.09 1943
4359.71 1856
4360.34 1980
4360.96 1936
4361.58 1860
4362.21 1816
4362.83 1909
4363.45 1982
4364.07 1840
4364.70 1805
4365.32 1766
4365.94 1609
4366.57 1667
4367.19 1676
4367.81 1712
4368.44 1664
4369.06 1674
4369.68 1616
4370.31 1551
4370.93 1463
4371.55 1519
4372.18 1563
4372.80 1536
4373.43 1465
4374.05 1482
4374.67 1528
4375.30 1495
4375.92 1448
4376.54 1434
4377.17 1419
4377.79 1508
4378.42 1551
4379.04 1570
4379.66 1582
4380.29 1477
4380.91 1456
4381.54 1467
4382.16 1443
4382.79 1405
4383.41 1490
4384.03 1538
4384.66 1540
4385.28 1480
4385.91 1446
4386.53 1368
4387.16 1401
4387.78 1410
4388.41 1438
4389.03 1536
4389.66 1495
4390.28 1468
4390.91 1409
4391.53 1452
4392.16 1473
4392.78 1490
4393.41 1476
4394.03 1509
4394.66 1396
4395.28 1404
4395.91 1443
4396.53 1427
4397.16 1444
4397.78 1483
4398.41 1459
4399.03 1498
4399.66 1537
4400.29 1426
4400.91 1476
4401.54 1531
4402.16 1523
4402.79 1396
4403.41 1511
4404.04 1410
4404.67 1395
4405.29 1426
4405.92 1478
4406.54 1373
4407.17 1315
4407.80 1364
4408.42 1429
4409.05 1349
4409.67 1420
4410.30 1317
4410.93 1392
4411.55 1455
4412.18 1465
4412.81 1422
4413.43 1436
4414.06 1424
4414.69 1447
4415.31 1452
4415.94 1357
4416.57 1337
4417.19 1378
4417.82 1426
4418.45 1385
4419.07 1382
4419.70 1408
4420.33 1402
4420.95 1433
4421.58 1394
4422.21 1369
4422.84 1337
4423.46 1335
4424.09 1393
4424.72 1310
4425.35 1277
4425.97 1283
4426.60 1307
4427.23 1279
4427.86 1229
4428.48 1288
4429.11 1321
4429.74 1256
4430.37 1294
4430.99 1232
4431.62 1280
4432.25 1346
4432.88 1324
4433.51 1334
4434.13 1225
4434.76 1387
4435.39 1383
4436.02 1432
4436.65 1430
4437.27 1294
4437.90 1398
4438.53 1501
4439.16 1388
4439.79 1464
4440.42 1411
4441.04 1290
4441.67 1268
4442.30 1275
4442.93 1295
4443.56 1360
4444.19 1333
4444.82 1322
4445.44 1386
4446.07 1366
4446.70 1345
4447.33 1392
4447.96 1402
4448.59 1378
4449.22 1368
4449.85 1426
4450.48 1416
4451.11 1373
4451.74 1397
4452.36 1373
4452.99 1456
4453.62 1472
4454.25 1423
4454.88 1413
4455.51 1428
4456.14 1594
4456.77 1476
4457.40 1526
4458.03 1517
4458.66 1499
4459.29 1579
4459.92 1469
4460.55 1448
4461.18 1420
4461.81 1347
4462.44 1338
4463.07 1242
4463.70 1329
4464.33 1183
4464.96 1263
4465.59 1302
4466.22 1272
4466.85 1216
4467.48 1335
4468.11 1295
4468.74 1247
4469.37 1327
4470.00 1209
4470.63 1217
4471.26 1383
4471.89 1319
4472.53 1316
4473.16 1204
4473.79 1165
4474.42 1191
4475.05 1316
4475.68 1252
4476.31 1357
4476.94 1241
4477.57 1257
4478.20 1308
4478.83 1317
4479.47 1231
4480.10 1183
4480.73 1266
4481.36 1395
4481.99 1391
4482.62 1411
4483.25 1313
4483.89 1360
4484.52 1369
4485.15 1325
4485.78 1290
4486.41 1420
4487.04 1443
4487.68 1309
4488.31 1373
4488.94 1449
4489.57 1461
4490.20 1359
4490.84 1312
4491.47 1319
4492.10 1386
4492.73 1325
4493.36 1330
4494.00 1391
4494.63 1397
4495.26 1367
4495.89 1355
4496.53 1347
4497.16 1316
4497.79 1306
4498.42 1385
4499.06 1455
4499.69 1608
4500.32 1645
4500.95 1643
4501.59 1711
4502.22 1811
4502.85 1806
4503.48 1857
4504.12 1695
4504.75 1786
4505.38 1628
4506.02 1591
4506.65 1526
4507.28 1510
4507.92 1509
4508.55 1531
4509.18 1473
4509.82 1386
4510.45 1366
4511.08 1388
4511.72 1380
4512.35 1340
4512.98 1336
4513.62 1323
4514.25 1415
4514.88 1469
4515.52 1336
4516.15 1388
4516.79 1400
4517.42 1402
4518.05 1321
4518.69 1294
4519.32 1258
4519.96 1252
4520.59 1380
4521.22 1309
4521.86 1292
4522.49 1279
4523.13 1209
4523.76 1179
4524.40 1379
4525.03 1321
4525.66 1326
4526.30 1412
4526.93 1526
4527.57 1476
4528.20 1454
4528.84 1580
4529.47 1662
4530.11 1852
4530.74 1873
4531.38 1931
4532.01 2036
4532.65 2155
4533.28 2192
4533.92 2076
4534.55 2084
4535.19 2132
4535.82 1967
4536.46 1778
4537.09 1538
4537.73 1460
4538.36 1414
4539.00 1486
4539.63 1356
4540.27 1373
4540.90 1385
4541.54 1227
4542.18 1283
4542.81 1281
4543.45 1405
4544.08 1383
4544.72 1291
4545.35 1343
4545.99 1256
4546.63 1233
4547.26 1210
4547.90 1274
4548.53 1366
4549.17 1296
4549.81 1254
4550.44 1294
4551.08 1280
4551.72 1324
4552.35 1250
4552.99 1243
4553.62 1307
4554.26 1287
4554.90 1303
4555.53 1415
4556.17 1405
4556.81 1330
4557.44 1222
4558.08 1356
4558.72 1297
4559.35 1214
4559.99 1303
4560.63 1294
4561.26 1189
4561.90 1296
4562.54 1212
4563.18 1247
4563.81 1265
4564.45 1187
4565.09 1239
4565.72 1227
4566.36 1312
4567.00 1329
4567.64 1285
4568.27 1348
4568.91 1379
4569.55 1346
4570.19 1364
4570.82 1348
4571.46 1325
4572.10 1220
4572.74 1289
4573.38 1306
4574.01 1286
4574.65 1319
4575.29 1290
4575.93 1240
4576.56 1242
4577.20 1359
4577.84 1285
4578.48 1309
4579.12 1377
4579.76 1449
4580.39 1341
4581.03 1311
4581.67 1303
4582.31 1289
4582.95 1268
4583.59 1290
4584.22 1321
4584.86 1411
4585.50 1374
4586.14 1348
4586.78 1406
4587.42 1513
4588.06 1448
4588.70 1504
4589.33 1509
4589.97 1646
4590.61 1833
4591.25 1932
4591.89 1940
4592.53 2052
4593.17 2015
4593.81 1939
4594.45 1918
4595.09 1722
4595.73 1706
4596.37 1525
4597.00 1465
4597.64 1492
4598.28 1486
4598.92 1577
4599.56 1479
4600.20 1561
4600.84 1578
4601.48 1640
4602.12 1633
4602.76 1582
4603.40 1664
4604.04 1627
4604.68 1689
4605.32 1594
4605.96 1628
4606.60 1594
4607.24 1577
4607.88 1553
4608.52 1509
4609.16 1552
4609.80 1528
4610.44 1588
4611.08 1544
4611.72 1442
4612.36 1386
4613.01 1407
4613.65 1419
4614.29 1352
4614.93 1463
4615.57 1462
4616.21 1341
4616.85 1306
4617.49 1337
4618.13 1329
4618.77 1426
4619.41 1383
4620.05 1339
4620.70 1289
4621.34 1342
4621.98 1369
4622.62 1378
4623.26 1445
4623.90 1329
4624.54 1324
4625.18 1417
4625.83 1453
4626.47 1290
4627.11 1316
4627.75 1320
4628.39 1207
4629.03 1296
4629.68 1317
4630.32 1291
4630.96 1315
4631.60 1297
4632.24 1292
4632.88 1331
4633.53 1312
4634.17 1386
4634.81 1419
4635.45 1324
4636.10 1330
4636.74 1439
4637.38 1407
4638.02 1453
4638.66 1473
4639.31 1449
4639.95 1488
4640.59 1512
4641.23 1468
4641.88 1522
4642.52 1499
4643.16 1468
4643.80 1519
4644.45 1594
4645.09 1505
4645.73 1346
4646.38 1418
4647.02 1349
4647.66 1292
4648.30 1283
4648.95 1302
4649.59 1305
4650.23 1430
4650.88 1322
4651.52 1215
4652.16 1263
4652.81 1406
4653.45 1393
4654.09 1325
4654.74 1407
4655.38 1353
4656.02 1424
4656.67 1385
4657.31 1374
4657.96 1325
4658.60 1300
4659.24 1268
4659.89 1336
4660.53 1323
4661.17 1200
4661.82 1271
4662.46 1151
4663.11 1324
4663.75 1295
4664.39 1227
4665.04 1302
4665.68 1410
4666.33 1292
4666.97 1240
4667.62 1269
4668.26 1234
4668.90 1222
4669.55 1228
4670.19 1291
4670.84 1305
4671.48 1231
4672.13 1207
4672.77 1267
4673.42 1293
4674.06 1281
4674.71 1312
4675.35 1363
4676.00 1349
4676.64 1487
4677.29 1384
4677.93 1289
4678.58 1274
4679.22 1344
4679.87 1325
4680.51 1302
4681.16 1300
4681.80 1426
4682.45 1357
4683.09 1380
4683.74 1428
4684.38 1263
4685.03 1296
4685.68 1252
4686.32 1296
4686.97 1242
4687.61 1232
4688.26 1182
4688.90 1205
4689.55 1250
4690.20 1238
4690.84 1263
4691.49 1359
4692.13 1275
4692.78 1254
4693.43 1293
4694.07 1246
4694.72 1280
4695.36 1280
4696.01 1378
4696.66 1336
4697.30 1449
4697.95 1536
4698.60 1541
4699.24 1616
4699.89 1656
4700.54 1782
4701.18 1750
4701.83 1681
4702.48 1625
4703.12 1509
4703.77 1485
4704.42 1518
4705.06 1389
4705.71 1353
4706.36 1311
4707.00 1457
4707.65 1466
4708.30 1321
4708.95 1318
4709.59 1379
4710.24 1286
4710.89 1385
4711.54 1456
4712.18 1414
4712.83 1431
4713.48 1397
4714.13 1398
4714.77 1364
4715.42 1299
4716.07 1384
4716.72 1302
4717.36 1349
4718.01 1361
4718.66 1361
4719.31 1445
4719.96 1379
4720.60 1373
4721.25 1437
4721.90 1411
4722.55 1390
4723.20 1365
4723.84 1358
4724.49 1311
4725.14 1478
4725.79 1390
4726.44 1333
4727.09 1400
4727.73 1432
4728.38 1418
4729.03 1278
4729.68 1330
4730.33 1331
4730.98 1321
4731.63 1304
4732.27 1268
4732.92 1294
4733.57 1362
4734.22 1286
4734.87 1255
4735.52 1311
4736.17 1376
4736.82 1272
4737.47 1224
4738.12 1321
4738.77 1321
4739.41 1398
4740.06 1276
4740.71 1351
4741.36 1322
4742.01 1407
4742.66 1406
4743.31 1412
4743.96 1391
4744.61 1423
4745.26 1351
4745.91 1470
4746.56 1422
4747.21 1290
4747.86 1421
4748.51 1394
4749.16 1474
4749.81 1463
4750.46 1603
4751.11 1508
4751.76 1536
4752.41 1591
4753.06 1600
4753.71 1544
4754.36 1493
4755.01 1471
4755.66 1559
4756.31 1558
4756.96 1565
4757.61 1515
4758.26 1425
4758.91 1432
4759.56 1435
4760.22 1392
4760.87 1501
4761.52 1435
4762.17 1338
4762.82 1521
4763.47 1550
4764.12 1645
4764.77 1703
4765.42 1886
4766.07 1972
4766.72 2047
4767.38 1976
4768.03 2073
4768.68 2017
4769.33 1831
4769.98 1918
4770.63 1905
4771.28 1714
4771.94 1601
4772.59 1592
4773.24 1589
4773.89 1503
4774.54 1464
4775.19 1515
4775.85 1496
4776.50 1433
4777.15 1450
4777.80 1494
4778.45 1414
4779.11 1399
4779.76 1554
4780.41 1546
4781.06 1553
4781.71 1503
4782.37 1482
4783.02 1552
4783.67 1526
4784.32 1399
4784.98 1409
4785.63 1324
4786.28 1376
4786.93 1441
4787.59 1411
4788.24 1356
4788.89 1265
4789.54 1364
4790.20 1348
4790.85 1327
4791.50 1356
4792.15 1418
4792.81 1375
4793.46 1363
4794.11 1343
4794.77 1356
4795.42 1372
4796.07 1377
4796.73 1286
4797.38 1287
4798.03 1368
4798.69 1358
4799.34 1326
4799.99 1364
4800.65 1369
4801.30 1359
4801.95 1344
4802.61 1423
4803.26 1394
4803.91 1285
4804.57 1286
4805.22 1310
4805.88 1175
4806.53 1251
4807.18 1413
4807.84 1405
4808.49 1334
4809.15 1325
4809.80 1299
4810.45 1247
4811.11 1362
4811.76 1355
4812.42 1286
4813.07 1322
4813.73 1381
4814.38 1516
4815.03 1435
4815.69 1376
4816.34 1352
4817.00 1397
4817.65 1427
4818.31 1351
4818.96 1406
4819.62 1421
4820.27 1466
4820.93 1515
4821.58 1576
4822.24 1502
4822.89 1553
4823.55 1608
4824.20 1673
4824.86 1745
4825.51 1772
4826.17 1828
4826.82 1916
4827.48 1917
4828.13 1747
4828.79 1767
4829.44 1700
4830.10 1608
4830.75 1518
4831.41 1573
4832.07 1471
4832.72 1720
4833.38 1646
4834.03 1652
4834.69 1815
4835.34 1854
4836.00 1889
4836.66 1816
4837.31 1947
4837.97 2024
4838.62 2036
4839.28 1994
4839.94 2001
4840.59 1844
4841.25 1904
4841.91 1933
4842.56 1867
4843.22 1790
4843.87 1896
4844.53 1979
4845.19 1991
4845.84 1856
4846.50 1820
4847.16 1826
4847.81 1800
4848.47 1951
4849.13 1884
4849.78 1970
4850.44 2011
4851.10 2116
4851.75 2003
4852.41 1952
4853.07 2069
4853.73 2071
4854.38 2042
4855.04 2082
4855.70 2121
4856.35 2111
4857.01 2312
4857.67 2317
4858.33 2411
4858.98 2437
4859.64 2562
4860.30 2751
4860.96 2704
4861.61 2498
4862.27 2358
4862.93 2197
4863.59 2176
4864.25 2208
4864.90 2341
4865.56 2216
4866.22 2405
4866.88 2416
4867.54 2390
4868.19 2472
4868.85 2516
4869.51 2502
4870.17 2306
4870.83 2166
4871.48 2226
4872.14 2149
4872.80 2172
4873.46 2045
4874.12 1968
4874.78 2000
4875.43 1964
4876.09 1947
4876.75 1959
4877.41 1987
4878.07 1986
4878.73 1993
4879.39 2121
4880.05 2153
4880.70 1973
4881.36 1840
4882.02 1912
4882.68 1809
4883.34 1743
4884.00 1838
4884.66 1690
4885.32 1658
4885.98 1664
4886.64 1642
4887.30 1712
4887.96 1719
4888.62 1730
4889.27 1815
4889.93 1914
4890.59 1927
4891.25 1947
4891.91 2019
4892.57 2024
4893.23 1917
4893.89 1899
4894.55 1807
4895.21 1688
4895.87 1658
4896.53 1665
4897.19 1621
4897.85 1651
4898.51 1845
4899.17 1719
4899.83 1760
4900.49 1792
4901.15 1856
4901.81 1717
4902.47 1658
4903.13 1657
4903.79 1665
4904.46 1631
4905.12 1529
4905.78 1499
4906.44 1534
4907.10 1457
4907.76 1483
4908.42 1497
4909.08 1526
4909.74 1504
4910.40 1502
4911.06 1556
4911.72 1496
4912.38 1456
4913.05 1443
4913.71 1363
4914.37 1410
4915.03 1519
4915.69 1428
4916.35 1373
4917.01 1356
4917.67 1395
4918.34 1452
4919.00 1338
4919.66 1347
4920.32 1258
4920.98 1367
4921.64 1285
4922.31 1303
4922.97 1312
4923.63 1284
4924.29 1328
4924.95 1318
4925.62 1299
4926.28 1360
4926.94 1382
4927.60 1413
4928.26 1449
4928.93 1481
4929.59 1521
4930.25 1623
4930.91 1530
4931.57 1648
4932.24 1552
4932.90 1561
4933.56 1510
4934.22 1498
4934.89 1464
4935.55 1395
4936.21 1361
4936.88 1385
4937.54 1315
4938.20 1300
4938.86 1402
4939.53 1326
4940.19 1354
4940.85 1334
4941.52 1361
4942.18 1419
4942.84 1447
4943.50 1400
4944.17 1379
4944.83 1302
4945.49 1350
4946.16 1329
4946.82 1229
4947.48 1179
4948.15 1211
4948.81 1258
4949.47 1334
4950.14 1323
4950.80 1321
4951.47 1231
4952.13 1239
4952.79 1279
4953.46 1327
4954.12 1211
4954.78 1271
4955.45 1303
4956.11 1253
4956.78 1200
4957.44 1221
4958.10 1248
4958.77 1208
4959.43 1281
4960.10 1330
4960.76 1268
4961.43 1313
4962.09 1447
4962.76 1442
4963.42 1401
4964.08 1455
4964.75 1468
4965.41 1538
4966.08 1597
4966.74 1627
4967.41 1487
4968.07 1443
4968.74 1370
4969.40 1348
4970.07 1300
4970.73 1362
4971.40 1300
4972.06 1318
4972.73 1331
4973.39 1280
4974.06 1250
4974.72 1290
4975.39 1235
4976.05 1265
4976.72 1304
4977.38 1273
4978.05 1236
4978.71 1290
4979.38 1248
4980.05 1239
4980.71 1248
4981.38 1291
4982.04 1233
4982.71 1197
4983.37 1214
4984.04 1271
4984.71 1263
4985.37 1195
4986.04 1225
4986.70 1367
4987.37 1346
4988.04 1213
4988.70 1232
4989.37 1170
4990.04 1212
4990.70 1160
4991.37 1148
4992.03 1137
4992.70 1194
4993.37 1079
4994.03 1156
4994.70 1202
4995.37 1196
4996.03 1264
4996.70 1151
4997.37 1113
4998.03 1216
4998.70 1174
4999.37 1101
5000.03 1141
5000.70 1112
5001.37 1088
5002.04 1147
5002.70 1150
5003.37 1166
5004.04 1162
5004.70 1158
5005.37 1170
5006.04 1126
5006.71 1131
5007.37 1120
5008.04 1172
5008.71 1188
5009.38 1173
5010.04 1131
5010.71 1234
5011.38 1215
5012.05 1237
5012.71 1164
5013.38 1079
5014.05 1101
5014.72 1076
5015.39 1162
5016.05 1106
5016.72 1154
5017.39 1243
5018.06 1191
5018.73 1245
5019.39 1243
5020.06 1474
5020.73 1481
5021.40 1669
5022.07 1648
5022.74 1581
5023.41 1665
5024.07 1809
5024.74 1751
5025.41 1703
5026.08 1650
5026.75 1538
5027.42 1505
5028.09 1494
5028.75 1423
5029.42 1363
5030.09 1176
5030.76 1104
5031.43 1134
5032.10 1180
5032.77 1112
5033.44 1067
5034.11 1126
5034.78 1168
5035.45 1156
5036.12 1168
5036.78 1191
5037.45 1139
5038.12 1095
5038.79 1111
5039.46 1163
5040.13 1088
5040.80 1088
5041.47 1137
5042.14 1126
5042.81 1165
5043.48 1107
5044.15 1186
5044.82 1185
5045.49 1144
5046.16 1100
5046.83 1165
5047.50 1144
5048.17 1128
5048.84 1195
5049.51 1149
5050.18 1145
5050.85 1131
5051.52 1154
5052.19 1118
5052.86 1119
5053.53 1102
5054.20 1149
5054.87 1063
5055.55 1091
5056.22 1099
5056.89 1094
5057.56 1095
5058.23 1037
5058.90 1133
5059.57 1095
5060.24 1062
5060.91 1080
5061.58 1130
5062.25 1153
5062.93 1149
5063.60 1148
5064.27 1103
5064.94 1080
5065.61 1126
5066.28 1076
5066.95 1002
5067.62 1028
5068.30 1111
5068.97 1133
5069.64 1134
5070.31 1067
5070.98 1020
5071.65 1157
5072.33 1134
5073.00 1087
5073.67 1088
5074.34 1130
5075.01 1134
5075.68 1175
5076.36 1134
5077.03 1134
5077.70 1137
5078.37 1135
5079.05 1174
5079.72 1155
5080.39 1147
5081.06 1264
5081.73 1178
5082.41 1179
5083.08 1144
5083.75 1200
5084.42 1151
5085.10 1197
5085.77 1187
5086.44 1121
5087.12 1155
5087.79 1156
5088.46 1279
5089.13 1260
5089.81 1273
5090.48 1164
5091.15 1164
5091.83 1223
5092.50 1205
5093.17 1162
5093.84 1265
5094.52 1185
5095.19 1153
5095.86 1236
5096.54 1206
5097.21 1219
5097.88 1202
5098.56 1177
5099.23 1151
5099.91 1086
5100.58 1125
5101.25 1140
5101.93 1129
5102.60 1166
5103.27 1204
5103.95 1220
5104.62 1229
5105.30 1270
5105.97 1262
5106.64 1252
5107.32 1250
5107.99 1218
5108.67 1194
5109.34 1268
5110.01 1192
5110.69 1181
5111.36 1174
5112.04 1206
5112.71 1145
5113.39 1227
5114.06 1211
5114.74 1142
5115.41 1133
5116.08 1172
5116.76 1286
5117.43 1291
5118.11 1263
5118.78 1363
5119.46 1303
5120.13 1358
5120.81 1352
5121.48 1386
5122.16 1409
5122.83 1312
5123.51 1258
5124.18 1244
5124.86 1296
5125.53 1270
5126.21 1239
5126.88 1147
5127.56 1127
5128.24 1104
5128.91 1097
5129.59 1138
5130.26 1156
5130.94 1178
5131.61 1196
5132.29 1174
5132.96 1116
5133.64 1171
5134.32 1146
5134.99 1144
5135.67 1096
5136.34 1159
5137.02 1155
5137.70 1208
5138.37 1167
5139.05 1159
5139.72 1133
5140.40 1167
5141.08 1189
5141.75 1202
5142.43 1151
5143.11 1087
5143.78 1127
5144.46 1180
5145.14 1035
5145.81 1014
5146.49 1111
5147.17 1104
5147.84 1058
5148.52 1025
5149.20 1011
5149.87 988
5150.55 1030
5151.23 998
5151.90 1047
5152.58 1044
5153.26 1109
5153.94 1103
5154.61 1053
5155.29 1041
5155.97 1030
5156.64 1069
5157.32 1082
5158.00 1029
5158.68 1026
5159.35 1003
5160.03 1057
5160.71 1049
5161.39 1019
5162.06 1066
5162.74 1127
5163.42 1140
5164.10 1074
5164.78 1217
5165.45 1166
5166.13 1180
5166.81 1213
5167.49 1302
5168.17 1354
5168.84 1303
5169.52 1257
5170.20 1157
5170.88 1167
5171.56 1085
5172.23 1015
5172.91 1082
5173.59 1066
5174.27 1169
5174.95 1141
5175.63 1153
5176.31 1123
5176.98 1064
5177.66 1067
5178.34 1104
5179.02 1065
5179.70 1114
5180.38 1145
5181.06 1127
5181.74 1077
5182.42 1047
5183.09 1123
5183.77 1136
5184.45 1070
5185.13 1131
5185.81 1068
5186.49 996
5187.17 1042
5187.85 1078
5188.53 1041
5189.21 1021
5189.89 1017
5190.57 1009
5191.25 1066
5191.93 976
5192.61 1033
5193.29 1072
5193.97 1046
5194.64 1040
5195.32 1106
5196.00 1042
5196.68 1090
5197.36 1056
5198.04 1073
5198.72 1028
5199.40 1035
5200.08 991
5200.77 1109
5201.45 1137
5202.13 1031
5202.81 1080
5203.49 1070
5204.17 1070
5204.85 1102
5205.53 1114
5206.21 1162
5206.89 1144
5207.57 1145
5208.25 1228
5208.93 1284
5209.61 1333
5210.29 1251
5210.97 1366
5211.65 1338
5212.34 1270
5213.02 1212
5213.70 1329
5214.38 1286
5215.06 1212
5215.74 1191
5216.42 1160
5217.10 1226
5217.78 1232
5218.47 1213
5219.15 1259
5219.83 1232
5220.51 1124
5221.19 1160
5221.87 1144
5222.56 1224
5223.24 1186
5223.92 1261
5224.60 1220
5225.28 1173
5225.96 1163
5226.65 1270
5227.33 1137
5228.01 1138
5228.69 1212
5229.37 1183
5230.06 1191
5230.74 1192
5231.42 1082
5232.10 1109
5232.79 1154
5233.47 1054
5234.15 1064
5234.83 1098
5235.51 1038
5236.20 1160
5236.88 1160
5237.56 1164
5238.25 1205
5238.93 1205
5239.61 1190
5240.29 1155
5240.98 1215
5241.66 1191
5242.34 1214
5243.03 1165
5243.71 1072
5244.39 1123
5245.07 1140
5245.76 1091
5246.44 1128
5247.12 1118
5247.81 1158
5248.49 1134
5249.17 1176
5249.86 1302
5250.54 1293
5251.22 1332
5251.91 1269
5252.59 1365
5253.28 1412
5253.96 1321
5254.64 1271
5255.33 1174
5256.01 1173
5256.69 1198
5257.38 1149
5258.06 1133
5258.75 1095
5259.43 1147
5260.11 1197
5260.80 1211
5261.48 1220
5262.17 1244
5262.85 1286
5263.53 1215
5264.22 1309
5264.90 1404
5265.59 1248
5266.27 1134
5266.96 1212
5267.64 1228
5268.33 1325
5269.01 1282
5269.70 1198
5270.38 1192
5271.07 1162
5271.75 1233
5272.44 1193
5273.12 1122
5273.80 1156
5274.49 1189
5275.18 1169
5275.86 1154
5276.55 1162
5277.23 1197
5277.92 1173
5278.60 1205
5279.29 1263
5279.97 1232
5280.66 1287
5281.34 1285
5282.03 1389
5282.71 1313
5283.40 1331
5284.08 1417
5284.77 1484
5285.46 1312
5286.14 1274
5286.83 1292
5287.51 1202
5288.20 1239
5288.89 1157
5289.57 1164
5290.26 1094
5290.94 1125
5291.63 1141
5292.32 1138
5293.00 1176
5293.69 1149
5294.38 1207
5295.06 1204
5295.75 1252
5296.43 1253
5297.12 1212
5297.81 1136
5298.49 1102
5299.18 1220
5299.87 1254
5300.55 1290
5301.24 1223
5301.93 1203
5302.61 1242
5303.30 1243
5303.99 1186
5304.68 1127
5305.36 1148
5306.05 1120
5306.74 1153
5307.42 1248
5308.11 1338
5308.80 1200
5309.49 1108
5310.17 1159
5310.86 1270
5311.55 1218
5312.23 1188
5312.92 1299
5313.61 1267
5314.30 1269
5314.99 1231
5315.67 1309
5316.36 1340
5317.05 1298
5317.74 1190
5318.42 1289
5319.11 1383
5319.80 1401
5320.49 1375
5321.18 1387
5321.86 1349
5322.55 1351
5323.24 1401
5323.93 1379
5324.62 1259
5325.31 1214
5325.99 1196
5326.68 1160
5327.37 1141
5328.06 1144
5328.75 1128
5329.44 1009
5330.12 1129
5330.81 1211
5331.50 1197
5332.19 1145
5332.88 1084
5333.57 1153
5334.26 1103
5334.95 1187
5335.64 1097
5336.32 1124
5337.01 1203
5337.70 1243
5338.39 1308
5339.08 1247
5339.77 1174
5340.46 1125
5341.15 1266
5341.84 1294
5342.53 1344
5343.22 1344
5343.91 1354
5344.60 1332
5345.29 1301
5345.98 1248
5346.67 1241
5347.36 1310
5348.04 1445
5348.73 1427
5349.42 1394
5350.11 1524
5350.80 1514
5351.49 1540
5352.18 1571
5352.87 1540
5353.56 1568
5354.25 1617
5354.95 1384
5355.64 1380
5356.33 1420
5357.02 1388
5357.71 1302
5358.40 1247
5359.09 1219
5359.78 1207
5360.47 1135
5361.16 1094
5361.85 1135
5362.54 1100
5363.23 1076
5363.92 1101
5364.61 1069
5365.30 1074
5365.99 1102
5366.69 1064
5367.38 1109
5368.07 1056
5368.76 970
5369.45 988
5370.14 990
5370.83 947
5371.52 1022
5372.22 1035
5372.91 984
5373.60 1010
5374.29 1061
5374.98 1049
5375.67 988
5376.36 983
5377.06 1026
5377.75 1009
5378.44 1116
5379.13 1010
5379.82 1053
5380.52 1104
5381.21 1094
5381.90 1046
5382.59 1042
5383.28 980
5383.98 1027
5384.67 1011
5385.36 1048
5386.05 1017
5386.74 1066
5387.44 1068
5388.13 1033
5388.82 1066
5389.51 1166
5390.21 1141
5390.90 1125
5391.59 1124
5392.28 1095
5392.98 1080
5393.67 1205
5394.36 1160
5395.06 1063
5395.75 1124
5396.44 1118
5397.13 1043
5397.83 1093
5398.52 1063
5399.21 997
5399.91 1022
5400.60 1023
5401.29 1063
5401.99 1003
5402.68 1003
5403.37 1026
5404.07 1032
5404.76 1080
5405.45 1080
5406.15 1030
5406.84 1022
5407.53 1067
5408.23 1117
5408.92 1111
5409.61 1086
5410.31 1121
5411.00 1096
5411.70 1039
5412.39 972
5413.08 1111
5413.78 1077
5414.47 1068
5415.17 1052
5415.86 1035
5416.55 1074
5417.25 1057
5417.94 1059
5418.64 1043
5419.33 1030
5420.03 1131
5420.72 1203
5421.42 1018
5422.11 1040
5422.80 1108
5423.50 1073
5424.19 1103
5424.89 983
5425.58 1050
5426.28 1118
5426.97 1145
5427.67 1087
5428.36 989
5429.06 1013
5429.75 1023
5430.45 1089
5431.14 1150
5431.84 1067
5432.53 1081
5433.23 1153
5433.92 1078
5434.62 1263
5435.31 1308
5436.01 1279
5436.71 1315
5437.40 1345
5438.10 1385
5438.79 1362
5439.49 1472
5440.18 1326
5440.88 1254
5441.58 1238
5442.27 1224
5442.97 1186
5443.66 1256
5444.36 1290
5445.06 1340
5445.75 1369
5446.45 1450
5447.14 1517
5447.84 1495
5448.54 1497
5449.23 1495
5449.93 1490
5450.63 1529
5451.32 1453
5452.02 1407
5452.71 1399
5453.41 1391
5454.11 1360
5454.80 1255
5455.50 1205
5456.20 1267
5456.89 1282
5457.59 1203
5458.29 1285
5458.99 1277
5459.68 1293
5460.38 1259
5461.08 1272
5461.77 1284
5462.47 1424
5463.17 1396
5463.86 1467
5464.56 1500
5465.26 1456
5465.96 1501
5466.65 1454
5467.35 1441
5468.05 1407
5468.75 1411
5469.44 1395
5470.14 1362
5470.84 1340
5471.54 1374
5472.24 1422
5472.93 1415
5473.63 1496
5474.33 1472
5475.03 1536
5475.72 1503
5476.42 1548
5477.12 1570
5477.82 1660
5478.52 1672
5479.22 1821
5479.91 1924
5480.61 1957
5481.31 2091
5482.01 2152
5482.71 2146
5483.41 2005
5484.10 1859
5484.80 1832
5485.50 1744
5486.20 1705
5486.90 1613
5487.60 1576
5488.30 1587
5488.99 1585
5489.69 1575
5490.39 1617
5491.09 1631
5491.79 1668
5492.49 1630
5493.19 1632
5493.89 1799
5494.59 1874
5495.29 1844
5495.99 1919
5496.69 1896
5497.38 1945
5498.08 2128
5498.78 2312
5499.48 2587
5500.18 2937
5500.88 3152
5501.58 3474
5502.28 3288
5502.98 3267
5503.68 3111
5504.38 2757
5505.08 2678
5505.78 2343
5506.48 2002
5507.18 1940
5507.88 1800
5508.58 1765
5509.28 1740
5509.98 1613
5510.68 1587
5511.38 1699
5512.08 1712
5512.78 1681
5513.48 1631
5514.18 1669
5514.88 1682
5515.58 1694
5516.28 1640
5516.98 1530
5517.69 1606
5518.39 1651
5519.09 1655
5519.79 1629
5520.49 1536
5521.19 1502
5521.89 1563
5522.59 1504
5523.29 1411
5523.99 1454
5524.69 1382
5525.40 1392
5526.10 1413
5526.80 1340
5527.50 1393
5528.20 1315
5528.90 1316
5529.60 1354
5530.31 1279
5531.01 1303
5531.71 1285
5532.41 1265
5533.11 1225
5533.81 1227
5534.51 1206
5535.22 1304
5535.92 1216
5536.62 1201
5537.32 1243
5538.02 1265
5538.73 1215
5539.43 1207
5540.13 1206
5540.83 1244
5541.53 1205
5542.24 1175
5542.94 1144
5543.64 1223
5544.34 1228
5545.05 1085
5545.75 1184
5546.45 1159
5547.15 1160
5547.86 1225
5548.56 1236
5549.26 1198
5549.96 1140
5550.67 1117
5551.37 1169
5552.07 1240
5552.78 1168
5553.48 1140
5554.18 1127
5554.88 1199
5555.59 1162
5556.29 1148
5556.99 1125
5557.70 1146
5558.40 1117
5559.10 1144
5559.81 1154
5560.51 1152
5561.21 1107
5561.92 1099
5562.62 1047
5563.32 1042
5564.03 1136
5564.73 1093
5565.44 1154
5566.14 1147
5566.84 1091
5567.55 1064
5568.25 1086
5568.95 1145
5569.66 1031
5570.36 1101
5571.07 1143
5571.77 1099
5572.47 1146
5573.18 1195
5573.88 1241
5574.59 1171
5575.29 1192
5576.00 1150
5576.70 1153
5577.40 1176
5578.11 1134
5578.81 1179
5579.52 1088
5580.22 1116
5580.93 1156
5581.63 1117
5582.34 1110
5583.04 1098
5583.75 1115
5584.45 1076
5585.16 1055
5585.86 999
5586.57 1063
5587.27 1038
5587.98 1133
5588.68 1136
5589.39 1084
5590.09 1084
5590.80 1020
5591.50 1030
5592.21 1088
5592.91 1064
5593.62 1086
5594.33 1092
5595.03 1095
5595.74 1037
5596.44 1064
5597.15 1095
5597.85 1079
5598.56 1076
5599.27 1050
5599.97 1058
5600.68 1121
5601.38 1088
5602.09 1004
5602.79 986
5603.50 1051
5604.21 979
5604.91 981
5605.62 992
5606.33 973
5607.03 1081
5607.74 1166
5608.45 1080
5609.15 1048
5609.86 1012
5610.56 1063
5611.27 998
5611.98 1054
5612.68 1031
5613.39 961
5614.10 977
5614.80 1014
5615.51 995
5616.22 1015
5616.93 1036
5617.63 1047
5618.34 1079
5619.05 1039
5619.75 1031
5620.46 1015
5621.17 1093
5621.88 1042
5622.58 1074
5623.29 988
5624.00 1090
5624.70 1044
5625.41 1032
5626.12 1011
5626.83 1047
5627.54 1063
5628.24 1004
5628.95 1130
5629.66 1193
5630.37 1232
5631.07 1127
5631.78 1133
5632.49 1151
5633.20 1097
5633.91 1127
5634.61 1081
5635.32 1082
5636.03 1105
5636.74 1082
5637.45 1070
5638.15 1102
5638.86 1080
5639.57 1198
5640.28 1162
5640.99 1113
5641.70 1194
5642.41 1154
5643.11 1184
5643.82 1082
5644.53 1082
5645.24 1069
5645.95 1124
5646.66 1112
5647.37 993
5648.08 1010
5648.78 1114
5649.49 1047
5650.20 1051
5650.91 1077
5651.62 1158
5652.33 1105
5653.04 1122
5653.75 1105
5654.46 1087
5655.17 1091
5655.88 1129
5656.59 1088
5657.30 1187
5658.00 1219
5658.71 1221
5659.42 1220
5660.13 1178
5660.84 1160
5661.55 1153
5662.26 1167
5662.97 1158
5663.68 1118
5664.39 1162
5665.10 1146
5665.81 1175
5666.52 1028
5667.23 1088
5667.94 1167
5668.65 1152
5669.36 1268
5670.07 1214
5670.78 1308
5671.49 1355
5672.20 1340
5672.92 1548
5673.63 1476
5674.34 1288
5675.05 1256
5675.76 1289
5676.47 1188
5677.18 1128
5677.89 1137
5678.60 1130
5679.31 1136
5680.02 1087
5680.73 1109
5681.44 1129
5682.16 1060
5682.87 1132
5683.58 1143
5684.29 1127
5685.00 1149
5685.71 1199
5686.42 1170
5687.13 1196
5687.85 1116
5688.56 1169
5689.27 1142
5689.98 1146
5690.69 1085
5691.40 1063
5692.11 1070
5692.83 1059
5693.54 1050
5694.25 1012
5694.96 1052
5695.67 1046
5696.39 1036
5697.10 1006
5697.81 959
5698.52 956
5699.23 991
5699.95 1042
5700.66 1031
5701.37 1006
5702.08 1029
5702.80 1054
5703.51 1049
5704.22 1026
5704.93 981
5705.64 1037
5706.36 1002
5707.07 1041
5707.78 1041
5708.50 1111
5709.21 1062
5709.92 992
5710.63 1071
5711.35 1094
5712.06 986
5712.77 998
5713.49 990
5714.20 1000
5714.91 1009
5715.62 1063
5716.34 1018
5717.05 965
5717.76 949
5718.48 996
5719.19 1059
5719.90 1044
5720.62 964
5721.33 956
5722.05 1042
5722.76 1042
5723.47 1048
5724.19 1010
5724.90 1080
5725.61 1088
5726.33 1053
5727.04 1108
5727.76 1129
5728.47 1213
5729.18 1156
5729.90 1166
5730.61 1281
5731.33 1258
5732.04 1130
5732.75 1083
5733.47 1103
5734.18 1045
5734.90 1121
5735.61 1067
5736.33 999
5737.04 1046
5737.75 1052
5738.47 1000
5739.18 970
5739.90 1033
5740.61 1043
5741.33 1026
5742.04 987
5742.76 1022
5743.47 1007
5744.19 997
5744.90 1081
5745.62 1032
5746.33 1041
5747.05 1019
5747.76 1013
5748.48 1080
5749.19 1063
5749.91 1006
5750.62 1074
5751.34 1143
5752.05 1045
5752.77 1148
5753.49 1159
5754.20 1204
5754.92 1337
5755.63 1224
5756.35 1199
5757.06 1183
5757.78 1194
5758.50 1155
5759.21 1179
5759.93 1151
5760.64 1113
5761.36 1032
5762.07 1150
5762.79 977
5763.51 1042
5764.22 1090
5764.94 1099
5765.66 1080
5766.37 1149
5767.09 1095
5767.80 1049
5768.52 1016
5769.24 1024
5769.95 1088
5770.67 1113
5771.39 1176
5772.10 1129
5772.82 1165
5773.54 1188
5774.25 1136
5774.97 1082
5775.69 1081
5776.41 1134
5777.12 1134
5777.84 1112
5778.56 1244
5779.27 1201
5779.99 1087
5780.71 1185
5781.42 1164
5782.14 1147
5782.86 1176
5783.58 1215
5784.29 1180
5785.01 1249
5785.73 1266
5786.45 1309
5787.16 1227
5787.88 1258
5788.60 1292
5789.32 1305
5790.04 1252
5790.75 1306
5791.47 1321
5792.19 1408
5792.91 1398
5793.62 1367
5794.34 1505
5795.06 1462
5795.78 1556
5796.50 1607
5797.22 1714
5797.93 1934
5798.65 2335
5799.37 2613
5800.09 2865
5800.81 3387
5801.53 3542
5802.24 3482
5802.96 3365
5803.68 3196
5804.40 2800
5805.12 2405
5805.84 2149
5806.56 1948
5807.28 1677
5807.99 1742
5808.71 1621
5809.43 1608
5810.15 1514
5810.87 1512
5811.59 1497
5812.31 1529
5813.03 1530
5813.75 1608
5814.47 1615
5815.19 1710
5815.90 1570
5816.62 1575
5817.34 1654
5818.06 1635
5818.78 1530
5819.50 1557
5820.22 1530
5820.94 1540
5821.66 1617
5822.38 1543
5823.10 1487
5823.82 1430
5824.54 1327
5825.26 1364
5825.98 1404
5826.70 1360
5827.42 1287
5828.14 1354
5828.86 1269
5829.58 1208
5830.30 1307
5831.02 1283
5831.74 1295
5832.46 1345
5833.18 1294
5833.90 1272
5834.62 1307
5835.35 1313
5836.07 1265
5836.79 1255
5837.51 1216
5838.23 1355
5838.95 1300
5839.67 1346
5840.39 1299
5841.11 1194
5841.83 1271
5842.55 1183
5843.27 1155
5844.00 1179
5844.72 1136
5845.44 1118
5846.16 1132
5846.88 1193
5847.60 1200
5848.32 1170
5849.04 1194
5849.77 1216
5850.49 1185
5851.21 1105
5851.93 1119
5852.65 1161
5853.37 1164
5854.10 1192
5854.82 1095
5855.54 1169
5856.26 1251
5856.98 1246
5857.71 1179
5858.43 1197
5859.15 1191
5859.87 1123
5860.59 1180
5861.32 1166
5862.04 1163
5862.76 1148
5863.48 1122
5864.21 1133
5864.93 1117
5865.65 1165
5866.37 1094
5867.10 1142
5867.82 1163
5868.54 1197
5869.26 1190
5869.99 1187
5870.71 1175
5871.43 1154
5872.15 1093
5872.88 1122
5873.60 1147
5874.32 1147
5875.05 1087
5875.77 1126
5876.49 1128
5877.22 1227
5877.94 1224
5878.66 1125
5879.39 1096
5880.11 1183
5880.83 1124
5881.56 1173
5882.28 1199
5883.00 1178
5883.73 1147
5884.45 1114
5885.17 1180
5885.90 1156
5886.62 1182
5887.34 1137
5888.07 1226
5888.79 1155
5889.52 1186
5890.24 1190
5890.96 1186
5891.69 1192
5892.41 1219
5893.14 1108
5893.86 1142
5894.58 1136
5895.31 1093
5896.03 1113
5896.76 1080
5897.48 1143
5898.21 1200
5898.93 1216
5899.66 1238
5900.38 1204
5901.11 1095
5901.83 1153
5902.55 1271
5903.28 1152
5904.00 1165
5904.73 1134
5905.45 1230
5906.18 1193
5906.90 1129
5907.63 1213
5908.35 1164
5909.08 1162
5909.80 1157
5910.53 1207
5911.25 1271
5911.98 1286
5912.71 1272
5913.43 1174
5914.16 1161
5914.88 1202
5915.61 1165
5916.33 1133
5917.06 1165
5917.78 1246
5918.51 1252
5919.24 1122
5919.96 1199
5920.69 1254
5921.41 1175
5922.14 1239
5922.87 1275
5923.59 1244
5924.32 1224
5925.04 1323
5925.77 1287
5926.50 1257
5927.22 1285
5927.95 1296
5928.67 1292
5929.40 1358
5930.13 1466
5930.85 1269
5931.58 1289
5932.31 1339
5933.03 1411
5933.76 1411
5934.49 1351
5935.21 1407
5935.94 1497
5936.67 1521
5937.39 1497
5938.12 1503
5938.85 1505
5939.58 1602
5940.30 1583
5941.03 1555
5941.76 1580
5942.48 1565
5943.21 1551
5943.94 1679
5944.67 1731
5945.39 1701
5946.12 1780
5946.85 1795
5947.58 1776
5948.30 1881
5949.03 2030
5949.76 2001
5950.49 1995
5951.21 2097
5951.94 2107
5952.67 2227
5953.40 2311
5954.12 2354
5954.85 2412
5955.58 2312
5956.31 2251
5957.04 2084
5957.76 2193
5958.49 2259
5959.22 2233
5959.95 2223
5960.68 2316
5961.41 2291
5962.13 2216
5962.86 2234
5963.59 2354
5964.32 2436
5965.05 2713
5965.78 2923
5966.51 3153
5967.23 3302
5967.96 3494
5968.69 3615
5969.42 3622
5970.15 3344
5970.88 3149
5971.61 3204
5972.34 3090
5973.07 2865
5973.79 2856
5974.52 2800
5975.25 2805
5975.98 2705
5976.71 2782
5977.44 2777
5978.17 2693
5978.90 2733
5979.63 2806
5980.36 2977
5981.09 2929
5981.82 2861
5982.55 3177
5983.28 3154
5984.01 3126
5984.74 3244
5985.47 3119
5986.20 3107
5986.93 3122
5987.66 3141
5988.39 3181
5989.12 3276
5989.85 3132
5990.58 3230
5991.31 3055
5992.04 3075
5992.77 3172
5993.50 3307
5994.23 3288
5994.96 3309
5995.69 3351
5996.42 3445
5997.15 3444
5997.88 3497
5998.61 3648
5999.34 3674
6000.07 3758
6000.80 3713
6001.53 3696
6002.26 3528
6003.00 3598
6003.73 3423
6004.46 3444
6005.19 3277
6005.92 3363
6006.65 3421
6007.38 3427
6008.11 3578
6008.84 3876
6009.58 4336
6010.31 4973
6011.04 5883
6011.77 7088
6012.50 7972
6013.23 8988
6013.96 10137
6014.70 10701
6015.43 11194
6016.16 11043
6016.89 10569
6017.62 9814
6018.35 8885
6019.09 7536
6019.82 6571
6020.55 5594
6021.28 4797
6022.01 4238
6022.75 3726
6023.48 3427
6024.21 3119
6024.94 2985
6025.67 2769
6026.41 2609
6027.14 2587
6027.87 2589
6028.60 2584
6029.34 2553
6030.07 2545
6030.80 2438
6031.53 2364
6032.27 2445
6033.00 2443
6033.73 2377
6034.47 2441
6035.20 2313
6035.93 2319
6036.66 2239
6037.40 2361
6038.13 2299
6038.86 2392
6039.60 2566
6040.33 2507
6041.06 2523
6041.80 2567
6042.53 2570
6043.26 2607
6044.00 2726
6044.73 2841
6045.46 2821
6046.20 2725
6046.93 2660
6047.66 2711
6048.40 2801
6049.13 2884
6049.86 2941
6050.60 3136
6051.33 3318
6052.07 3551
6052.80 3947
6053.53 4055
6054.27 4239
6055.00 4208
6055.74 4102
6056.47 3880
6057.20 3559
6057.94 3226
6058.67 3157
6059.41 2974
6060.14 2874
6060.88 2860
6061.61 2728
6062.34 2704
6063.08 2775
6063.81 2669
6064.55 2679
6065.28 2583
6066.02 2656
6066.75 2510
6067.49 2520
6068.22 2550
6068.96 2490
6069.69 2369
6070.43 2392
6071.16 2325
6071.90 2377
6072.63 2329
6073.37 2353
6074.10 2315
6074.84 2216
6075.57 2227
6076.31 2179
6077.04 2169
6077.78 2184
6078.52 2201
6079.25 2154
6079.99 2109
6080.72 2080
6081.46 2103
6082.19 2053
6082.93 2009
6083.66 2023
6084.40 1981
6085.14 1847
6085.87 1908
6086.61 1819
6087.34 1865
6088.08 1876
6088.82 1957
6089.55 1911
6090.29 1921
6091.02 1834
6091.76 1790
6092.50 1810
6093.23 1920
6093.97 1994
6094.71 1903
6095.44 1711
6096.18 1780
6096.92 1797
6097.65 1763
6098.39 1735
6099.13 1713
6099.86 1730
6100.60 1706
6101.34 1683
6102.07 1716
6102.81 1719
6103.55 1625
6104.28 1622
6105.02 1627
6105.76 1724
6106.50 1766
6107.23 1737
6107.97 1747
6108.71 1752
6109.45 1800
6110.18 1753
6110.92 1727
6111.66 1693
6112.40 1615
6113.13 1658
6113.87 1697
6114.61 1710
6115.35 1769
6116.08 1709
6116.82 1807
6117.56 1764
6118.30 1756
6119.03 1768
6119.77 1786
6120.51 1730
6121.25 1719
6121.99 1768
6122.73 1817
6123.46 1839
6124.20 1766
6124.94 1815
6125.68 1788
6126.42 1749
6127.15 1856
6127.89 1779
6128.63 1852
6129.37 1889
6130.11 1860
6130.85 1917
6131.59 1784
6132.33 1811
6133.06 1882
6133.80 1865
6134.54 1826
6135.28 1867
6136.02 1814
6136.76 1793
6137.50 1877
6138.24 1895
6138.98 1889
6139.71 1882
6140.45 1932
6141.19 1936
6141.93 1852
6142.67 1832
6143.41 1854
6144.15 1880
6144.89 1894
6145.63 1865
6146.37 1846
6147.11 1952
6147.85 1848
6148.59 1839
6149.33 1859
6150.07 1946
6150.81 1884
6151.55 1983
6152.29 1917
6153.03 1935
6153.77 2076
6154.51 2092
6155.25 1974
6155.99 2023
6156.73 2084
6157.47 2113
6158.21 2120
6158.95 2201
6159.69 2176
6160.43 2054
6161.17 2058
6161.91 2054
6162.65 2180
6163.39 2334
6164.13 2450
6164.87 2612
6165.61 2727
6166.35 2838
6167.10 2970
6167.84 3013
6168.58 3135
6169.32 3067
6170.06 3036
6170.80 3194
6171.54 3014
6172.28 2984
6173.02 3070
6173.77 2890
6174.51 2712
6175.25 2692
6175.99 2663
6176.73 2645
6177.47 2660
6178.21 2663
6178.96 2629
6179.70 2612
6180.44 2711
6181.18 2751
6181.92 2852
6182.66 2813
6183.41 2841
6184.15 2837
6184.89 2907
6185.63 2817
6186.37 2874
6187.11 2848
6187.86 2896
6188.60 2953
6189.34 3054
6190.08 3091
6190.83 3135
6191.57 3287
6192.31 3410
6193.05 3448
6193.80 3505
6194.54 3584
6195.28 3698
6196.02 3766
6196.77 3731
6197.51 3812
6198.25 3790
6198.99 3739
6199.74 3634
6200.48 3675
6201.22 3663
6201.96 3625
6202.71 3785
6203.45 4102
6204.19 4485
6204.94 5149
6205.68 6074
6206.42 7573
6207.17 9557
6207.91 11415
6208.65 13735
6209.40 15725
6210.14 16832
6210.88 17741
6211.63 17302
6212.37 16230
6213.11 14896
6213.86 12950
6214.60 10736
6215.34 9069
6216.09 7315
6216.83 6058
6217.58 5068
6218.32 4470
6219.06 3976
6219.81 3585
6220.55 3338
6221.30 3143
6222.04 3112
6222.78 2995
6223.53 2855
6224.27 2810
6225.02 2804
6225.76 2783
6226.51 2674
6227.25 2447
6228.00 2368
6228.74 2307
6229.48 2172
6230.23 2102
6230.97 2106
6231.72 1963
6232.46 1957
6233.21 1941
6233.95 2130
6234.70 2184
6235.44 2193
6236.19 2093
6236.93 2148
6237.68 2170
6238.42 2203
6239.17 2352
6239.91 2363
6240.66 2223
6241.40 2178
6242.15 2328
6242.89 2323
6243.64 2434
6244.38 2579
6245.13 2611
6245.88 2721
6246.62 3002
6247.37 3347
6248.11 3492
6248.86 3637
6249.60 3693
6250.35 3969
6251.10 3970
6251.84 3719
6252.59 3397
6253.33 3202
6254.08 2946
6254.83 2774
6255.57 2669
6256.32 2533
6257.06 2471
6257.81 2421
6258.56 2478
6259.30 2458
6260.05 2348
6260.80 2328
6261.54 2412
6262.29 2401
6263.04 2420
6263.78 2332
6264.53 2411
6265.28 2408
6266.02 2465
6266.77 2466
6267.52 2488
6268.26 2444
6269.01 2470
6269.76 2472
6270.50 2468
6271.25 2336
6272.00 2415
6272.75 2414
6273.49 2400
6274.24 2408
6274.99 2317
6275.73 2432
6276.48 2456
6277.23 2441
6277.98 2340
6278.72 2390
6279.47 2407
6280.22 2369
6280.97 2336
6281.71 2424
6282.46 2335
6283.21 2314
6283.96 2299
6284.71 2236
6285.45 2258
6286.20 2306
6286.95 2496
6287.70 2539
6288.45 2623
6289.19 2863
6289.94 2918
6290.69 2956
6291.44 2880
6292.19 2723
6292.94 2522
6293.68 2386
6294.43 2291
6295.18 2198
6295.93 2181
6296.68 2048
6297.43 2028
6298.18 1997
6298.92 2048
6299.67 2106
6300.42 2005
6301.17 1941
6301.92 1970
6302.67 2006
6303.42 2047
6304.17 2000
6304.92 1970
6305.66 1960
6306.41 1954
6307.16 1993
6307.91 1974
6308.66 2002
6309.41 2060
6310.16 1971
6310.91 2065
6311.66 1953
6312.41 2098
6313.16 2043
6313.91 1925
6314.66 1972
6315.41 2003
6316.16 1917
6316.91 1877
6317.66 1792
6318.41 1765
6319.16 1860
6319.91 1782
6320.66 1732
6321.41 1687
6322.16 1735
6322.91 1734
6323.66 1792
6324.41 1816
6325.16 1789
6325.91 1886
6326.66 1970
6327.41 2015
6328.16 1942
6328.91 1993
6329.66 2066
6330.41 2058
6331.16 1976
6331.91 1914
6332.66 1925
6333.41 1913
6334.16 1867
6334.91 1738
6335.67 1841
6336.42 1756
6337.17 1718
6337.92 1789
6338.67 1734
6339.42 1746
6340.17 1736
6340.92 1786
6341.67 1878
6342.43 1920
6343.18 1899
6343.93 1849
6344.68 1805
6345.43 1821
6346.18 1953
6346.93 1972
6347.69 1920
6348.44 2035
6349.19 1983
6349.94 2169
6350.69 2163
6351.45 2304
6352.20 2543
6352.95 2646
6353.70 2841
6354.45 2896
6355.20 2788
6355.96 2786
6356.71 2739
6357.46 2455
6358.21 2298
6358.97 2276
6359.72 2166
6360.47 2001
6361.22 1938
6361.98 2034
6362.73 2062
6363.48 2041
6364.23 2024
6364.99 2067
6365.74 1958
6366.49 1964
6367.24 2097
6368.00 2174
6368.75 2093
6369.50 2003
6370.26 2059
6371.01 2042
6371.76 1974
6372.51 1972
6373.27 2000
6374.02 1922
6374.77 1977
6375.53 1924
6376.28 1901
6377.03 1847
6377.79 1891
6378.54 1824
6379.29 1793
6380.05 1793
6380.80 1855
6381.56 1729
6382.31 1758
6383.06 1728
6383.82 1779
6384.57 1743
6385.32 1725
6386.08 1669
6386.83 1756
6387.59 1781
6388.34 1643
6389.09 1500
6389.85 1514
6390.60 1595
6391.36 1620
6392.11 1599
6392.86 1569
6393.62 1615
6394.37 1576
6395.13 1536
6395.88 1592
6396.64 1507
6397.39 1523
6398.15 1559
6398.90 1530
6399.66 1450
6400.41 1389
6401.16 1489
6401.92 1549
6402.67 1509
6403.43 1405
6404.18 1429
6404.94 1401
6405.69 1387
6406.45 1479
6407.20 1514
6407.96 1547
6408.72 1504
6409.47 1527
6410.23 1615
6410.98 1569
6411.74 1436
6412.49 1536
6413.25 1523
6414.00 1485
6414.76 1419
6415.51 1430
6416.27 1459
6417.03 1467
6417.78 1381
6418.54 1346
6419.29 1419
6420.05 1452
6420.80 1486
6421.56 1497
6422.32 1449
6423.07 1515
6423.83 1477
6424.59 1532
6425.34 1465
6426.10 1317
6426.85 1452
6427.61 1475
6428.37 1454
6429.12 1481
6429.88 1460
6430.64 1314
6431.39 1426
6432.15 1429
6432.91 1457
6433.66 1394
6434.42 1428
6435.18 1459
6435.93 1428
6436.69 1420
6437.45 1431
6438.20 1428
6438.96 1425
6439.72 1365
6440.47 1440
6441.23 1538
6441.99 1470
6442.75 1582
6443.50 1478
6444.26 1472
6445.02 1565
6445.78 1493
6446.53 1479
6447.29 1463
6448.05 1522
6448.81 1500
6449.56 1409
6450.32 1422
6451.08 1488
6451.84 1456
6452.59 1467
6453.35 1552
6454.11 1496
6454.87 1519
6455.63 1505
6456.38 1548
6457.14 1536
6457.90 1504
6458.66 1601
6459.42 1510
6460.17 1453
6460.93 1520
6461.69 1589
6462.45 1626
6463.21 1595
6463.97 1522
6464.73 1479
6465.48 1564
6466.24 1686
6467.00 1656
6467.76 1633
6468.52 1602
6469.28 1703
6470.04 1735
6470.80 1730
6471.55 1801
6472.31 1766
6473.07 1752
6473.83 1751
6474.59 1693
6475.35 1737
6476.11 1751
6476.87 1839
6477.63 1783
6478.39 1799
6479.15 1832
6479.91 1765
6480.66 1795
6481.42 1848
6482.18 1934
6482.94 2035
6483.70 2006
6484.46 1961
6485.22 1986
6485.98 2028
6486.74 1910
6487.50 1962
6488.26 2049
6489.02 2016
6489.78 2128
6490.54 2257
6491.30 2352
6492.06 2292
6492.82 2362
6493.58 2527
6494.34 2521
6495.10 2555
6495.86 2701
6496.62 2772
6497.38 2829
6498.14 2756
6498.91 2651
6499.67 2671
6500.43 2718
6501.19 2760
6501.95 2673
6502.71 2678
6503.47 2774
6504.23 2727
6504.99 2777
6505.75 2761
6506.51 2834
6507.27 2810
6508.04 2953
6508.80 3068
6509.56 3294
6510.32 3404
6511.08 3412
6511.84 3405
6512.60 3425
6513.36 3268
6514.13 3472
6514.89 3370
6515.65 3273
6516.41 3340
6517.17 3384
6517.93 3463
6518.69 3429
6519.46 3503
6520.22 3504
6520.98 3702
6521.74 3737
6522.50 3842
6523.27 3932
6524.03 4058
6524.79 4397
6525.55 4688
6526.31 5107
6527.08 5562
6527.84 5941
6528.60 6248
6529.36 6408
6530.13 6167
6530.89 6158
6531.65 6135
6532.41 6423
6533.18 6836
6533.94 7538
6534.70 8793
6535.46 10009
6536.23 11568
6536.99 13043
6537.75 13532
6538.51 13432
6539.28 13065
6540.04 12359
6540.80 10649
6541.57 9014
6542.33 7490
6543.09 6155
6543.86 5313
6544.62 4488
6545.38 3951
6546.15 3576
6546.91 3426
6547.67 3110
6548.44 3051
6549.20 3019
6549.96 2933
6550.73 2954
6551.49 2889
6552.25 2808
6553.02 2737
6553.78 2678
6554.54 2718
6555.31 2748
6556.07 2632
6556.84 2524
6557.60 2500
6558.36 2392
6559.13 2443
6559.89 2429
6560.66 2442
6561.42 2568
6562.18 2604
6562.95 2777
6563.71 2740
6564.48 2906
6565.24 2899
6566.01 2967
6566.77 3013
6567.54 2922
6568.30 2940
6569.06 3001
6569.83 2871
6570.59 2948
6571.36 2966
6572.12 2992
6572.89 3125
6573.65 3308
6574.42 3374
6575.18 3485
6575.95 3571
6576.71 3623
6577.48 3644
6578.24 3751
6579.01 3712
6579.77 3661
6580.54 3801
6581.31 3892
6582.07 3797
6582.84 3747
6583.60 3656
6584.37 3457
6585.13 3390
6585.90 3439
6586.66 3371
6587.43 3192
6588.20 3225
6588.96 3250
6589.73 3333
6590.49 3363
6591.26 3527
6592.02 3771
6592.79 4181
6593.56 4346
6594.32 4832
6595.09 5138
6595.86 5337
6596.62 5467
6597.39 5365
6598.15 5090
6598.92 4903
6599.69 4486
6600.45 4076
6601.22 3686
6601.99 3430
6602.75 3301
6603.52 3118
6604.29 2919
6605.05 2859
6605.82 2848
6606.59 2908
6607.35 2836
6608.12 2887
6608.89 2845
6609.65 2764
6610.42 2770
6611.19 2652
6611.96 2667
6612.72 2561
6613.49 2535
6614.26 2532
6615.02 2380
6615.79 2319
6616.56 2315
6617.33 2383
6618.09 2298
6618.86 2351
6619.63 2306
6620.40 2383
6621.16 2266
6621.93 2338
6622.70 2365
6623.47 2242
6624.24 2380
6625.00 2343
6625.77 2292
6626.54 2157
6627.31 2164
6628.08 2163
6628.84 2324
6629.61 2375
6630.38 2245
6631.15 2338
6631.92 2472
6632.68 2652
6633.45 2832
6634.22 2831
6634.99 2913
6635.76 3070
6636.53 3055
6637.30 2957
6638.06 2949
6638.83 2714
6639.60 2606
6640.37 2559
6641.14 2374
6641.91 2331
6642.68 2260
6643.45 2177
6644.22 2102
6644.98 2183
6645.75 2086
6646.52 2056
6647.29 2199
6648.06 2195
6648.83 2247
6649.60 2279
6650.37 2311
6651.14 2261
6651.91 2264
6652.68 2304
6653.45 2406
6654.22 2181
6654.99 2255
6655.76 2257
6656.53 2371
6657.30 2378
6658.06 2313
6658.83 2189
6659.60 2222
6660.37 2305
6661.14 2127
6661.91 2052
6662.68 2057
6663.45 2061
6664.22 1976
6665.00 2000
6665.77 1998
6666.54 2076
6667.31 1933
6668.08 1986
6668.85 2037
6669.62 1996
6670.39 2123
6671.16 2101
6671.93 2104
6672.70 2151
6673.47 2228
6674.24 2178
6675.01 2239
6675.78 2225
6676.55 2152
6677.32 2059
6678.10 2147
6678.87 2124
6679.64 2273
6680.41 2282
6681.18 2220
6681.95 2246
6682.72 2495
6683.49 2549
6684.26 2609
6685.04 2715
6685.81 2878
6686.58 3091
6687.35 3012
6688.12 2965
6688.89 2817
6689.67 2684
6690.44 2434
6691.21 2315
6691.98 2182
6692.75 2097
6693.52 2010
6694.30 1904
6695.07 1983
6695.84 1857
6696.61 2049
6697.38 2010
6698.16 2011
6698.93 1958
6699.70 1942
6700.47 1921
6701.25 1889
6702.02 1986
6702.79 1903
6703.56 1830
6704.33 1978
6705.11 1924
6705.88 1896
6706.65 1910
6707.43 1895
6708.20 1899
6708.97 1842
6709.74 1854
6710.52 1852
6711.29 1940
6712.06 1916
6712.84 1869
6713.61 1845
6714.38 1844
6715.15 1860
6715.93 1791
6716.70 1709
6717.47 1781
6718.25 1761
6719.02 1771
6719.79 1737
6720.57 1747
6721.34 1786
6722.11 1750
6722.89 1795
6723.66 1786
6724.43 1802
6725.21 1808
6725.98 1710
6726.76 1778
6727.53 1695
6728.30 1652
6729.08 1657
6729.85 1784
6730.63 1807
6731.40 1841
6732.17 1759
6732.95 1917
6733.72 1809
6734.50 1865
6735.27 1794
6736.04 1798
6736.82 1795
6737.59 1893
6738.37 1885
6739.14 1819
6739.92 1767
6740.69 1854
6741.47 1971
6742.24 1909
6743.02 1964
6743.79 1982
6744.57 1943
6745.34 1999
6746.12 1990
6746.89 2016
6747.66 2060
6748.44 2029
6749.22 2102
6749.99 2165
6750.77 2286
6751.54 2325
6752.32 2576
6753.09 2809
6753.87 2828
6754.64 2851
6755.42 2825
6756.19 2606
6756.97 2446
6757.74 2244
6758.52 2099
6759.29 2086
6760.07 1954
6760.85 1887
6761.62 1887
6762.40 1855
6763.17 1848
6763.95 1781
6764.73 1796
6765.50 1757
6766.28 1751
6767.05 1827
6767.83 1767
6768.61 1802
6769.38 1852
6770.16 1784
6770.94 1745
6771.71 1761
6772.49 1798
6773.26 1765
6774.04 1744
6774.82 1702
6775.59 1619
6776.37 1739
6777.15 1739
6777.92 1791
6778.70 1666
6779.48 1653
6780.25 1707
6781.03 1718
6781.81 1703
6782.59 1676
6783.36 1588
6784.14 1688
6784.92 1644
6785.69 1586
6786.47 1621
6787.25 1567
6788.03 1514
6788.80 1542
6789.58 1538
6790.36 1528
6791.13 1516
6791.91 1547
6792.69 1534
6793.47 1583
6794.25 1546
6795.02 1475
6795.80 1572
6796.58 1504
6797.36 1560
6798.13 1581
6798.91 1567
6799.69 1584
6800.47 1639
6801.25 1568
6802.02 1598
6802.80 1635
6803.58 1730
6804.36 1699
6805.14 1796
6805.92 1795
6806.69 1661
6807.47 1695
6808.25 1677
6809.03 1732
6809.81 1670
6810.59 1607
6811.36 1627
6812.14 1597
6812.92 1568
6813.70 1561
6814.48 1602
6815.26 1532
6816.04 1491
6816.82 1555
6817.60 1563
6818.37 1615
6819.15 1669
6819.93 1633
6820.71 1604
6821.49 1571
6822.27 1694
6823.05 1681
6823.83 1715
6824.61 1590
6825.39 1552
6826.17 1602
6826.95 1730
6827.73 1675
6828.51 1590
6829.29 1570
6830.07 1592
6830.85 1608
6831.63 1635
6832.40 1537
6833.18 1470
6833.96 1519
6834.74 1607
6835.52 1631
6836.30 1594
6837.08 1630
6837.87 1582
6838.65 1558
6839.43 1508
6840.21 1511
6840.99 1605
6841.77 1536
6842.55 1476
6843.33 1513
6844.11 1586
6844.89 1550
6845.67 1716
6846.45 1739
6847.23 1781
6848.01 1909
6848.79 2198
6849.57 2577
6850.35 2891
6851.13 3265
6851.92 3550
6852.70 3528
6853.48 3483
6854.26 3370
6855.04 2964
6855.82 2754
6856.60 2528
6857.38 2301
6858.16 2132
6858.95 2006
6859.73 1938
6860.51 1718
6861.29 1723
6862.07 1747
6862.85 1775
6863.64 1661
6864.42 1749
6865.20 1753
6865.98 1662
6866.76 1714
6867.54 1839
6868.33 1847
6869.11 1829
6869.89 1880
6870.67 1810
6871.45 1796
6872.24 1775
6873.02 1709
6873.80 1720
6874.58 1826
6875.36 1885
6876.15 1880
6876.93 1812
6877.71 1853
6878.49 1996
6879.28 1948
6880.06 2025
6880.84 2083
6881.62 2090
6882.41 2208
6883.19 2162
6883.97 2203
6884.76 2383
6885.54 2568
6886.32 2953
6887.10 3278
6887.89 3649
6888.67 3901
6889.45 3941
6890.24 3918
6891.02 3643
6891.80 3259
6892.59 2994
6893.37 2727
6894.15 2534
6894.94 2354
6895.72 2170
6896.50 2231
6897.29 2137
6898.07 2163
6898.85 2215
6899.64 2243
6900.42 2206
6901.21 2243
6901.99 2168
6902.77 2254
6903.56 2221
6904.34 2236
6905.12 2185
6905.91 2256
6906.69 2176
6907.48 2250
6908.26 2241
6909.05 2154
6909.83 2157
6910.61 1979
6911.40 1976
6912.18 1956
6912.97 1910
6913.75 1815
6914.54 1958
6915.32 1960
6916.11 1930
6916.89 1927
6917.67 1890
6918.46 1971
6919.24 1925
6920.03 1816
6920.81 1943
6921.60 1875
6922.38 1934
6923.17 1870
6923.95 1967
6924.74 2054
6925.52 2042
6926.31 1974
6927.09 2005
6927.88 2042
6928.67 2087
6929.45 2129
6930.24 2125
6931.02 2094
6931.81 2171
6932.59 2139
6933.38 2221
6934.16 2269
6934.95 2428
6935.74 2455
6936.52 2352
6937.31 2297
6938.09 2304
6938.88 2207
6939.66 2334
6940.45 2353
6941.24 2214
6942.02 2422
6942.81 2524
6943.59 2367
6944.38 2359
6945.17 2539
6945.95 2453
6946.74 2496
6947.53 2548
6948.31 2572
6949.10 2686
6949.89 2743
6950.67 2592
6951.46 2506
6952.25 2552
6953.03 2551
6953.82 2652
6954.61 2730
6955.39 2710
6956.18 2634
6956.97 2688
6957.75 2663
6958.54 2712
6959.33 2701
6960.11 2694
6960.90 2718
6961.69 2620
6962.48 2639
6963.26 2599
6964.05 2641
6964.84 2749
6965.63 2766
6966.41 2697
6967.20 2827
6967.99 2737
6968.78 2917
6969.56 2924
6970.35 2886
6971.14 3079
6971.93 3157
6972.71 3034
6973.50 3038
6974.29 3022
6975.08 3049
6975.87 3042
6976.65 3119
6977.44 3170
6978.23 3244
6979.02 3350
6979.81 3469
6980.60 3605
6981.38 3933
6982.17 4410
6982.96 4955
6983.75 5695
6984.54 6463
6985.33 7499
6986.11 8188
6986.90 8621
6987.69 8623
6988.48 8280
6989.27 7794
6990.06 7094
6990.85 6283
6991.64 5503
6992.42 4888
6993.21 4500
6994.00 4327
6994.79 4033
6995.58 4127
6996.37 4412
6997.16 4765
6997.95 5571
6998.74 6408
6999.53 7145
7000.32 7902
7001.11 8168
7001.90 8349
7002.68 7904
7003.47 7558
7004.26 6740
7005.05 5748
7005.84 4992
7006.63 4394
7007.42 3821
7008.21 3415
7009.00 3191
7009.79 3059
7010.58 2966
7011.37 2928
7012.16 3026
7012.95 3054
7013.74 3048
7014.53 3006
7015.32 2932
7016.11 2738
7016.90 2696
7017.69 2672
7018.48 2564
7019.27 2475
7020.07 2393
7020.86 2312
7021.65 2380
7022.44 2380
7023.23 2406
7024.02 2388
7024.81 2489
7025.60 2646
7026.39 2741
7027.18 2748
7027.97 2694
7028.76 2560
7029.55 2508
7030.35 2440
7031.14 2403
7031.93 2382
7032.72 2450
7033.51 2286
7034.30 2309
7035.09 2287
7035.88 2256
7036.68 2378
7037.47 2375
7038.26 2406
7039.05 2494
7039.84 2450
7040.63 2479
7041.43 2583
7042.22 2506
7043.01 2477
7043.80 2492
7044.59 2535
7045.38 2627
7046.18 2580
7046.97 2462
7047.76 2498
7048.55 2658
7049.35 2904
7050.14 2989
7050.93 2959
7051.72 2959
7052.51 2965
7053.31 2965
7054.10 2846
7054.89 2580
7055.68 2389
7056.48 2318
7057.27 2307
7058.06 2317
7058.85 2272
7059.65 2235
7060.44 2233
7061.23 2420
7062.03 2318
7062.82 2378
7063.61 2399
7064.40 2399
7065.20 2277
7065.99 2394
7066.78 2310
7067.58 2293
7068.37 2232
7069.16 2160
7069.96 2222
7070.75 2271
7071.54 2255
7072.34 2182
7073.13 2179
7073.92 2203
7074.72 2152
7075.51 2241
7076.30 2217
7077.10 2030
7077.89 2094
7078.69 2124
7079.48 2016
7080.27 2131
7081.07 2156
7081.86 2129
7082.66 2065
7083.45 2211
7084.24 2183
7085.04 2193
7085.83 2185
7086.63 2196
7087.42 2320
7088.21 2370
7089.01 2393
7089.80 2230
7090.60 2149
7091.39 2133
7092.19 2053
7092.98 2118
7093.78 2018
7094.57 1938
7095.37 1868
7096.16 1891
7096.96 1898
7097.75 1915
7098.55 1820
7099.34 1826
7100.14 1854
7100.93 1828
7101.73 1815
7102.52 1794
7103.32 1730
7104.11 1677
7104.91 1801
7105.70 1797
7106.50 1657
7107.29 1628
7108.09 1653
7108.88 1717
7109.68 1641
7110.47 1580
7111.27 1643
7112.07 1709
7112.86 1670
7113.66 1602
7114.45 1615
7115.25 1710
7116.04 1773
7116.84 1658
7117.64 1640
7118.43 1675
7119.23 1795
7120.02 1778
7120.82 1751
7121.62 1838
7122.41 1762
7123.21 1763
7124.01 1772
7124.80 1786
7125.60 1797
7126.40 1818
7127.19 1985
7127.99 1865
7128.79 1873
7129.58 1989
7130.38 2021
7131.18 1979
7131.97 1904
7132.77 1967
7133.57 1903
7134.36 1929
7135.16 1930
7135.96 1942
7136.75 1838
7137.55 1923
7138.35 1969
7139.14 2006
7139.94 1956
7140.74 2069
7141.54 2157
7142.33 2327
7143.13 2321
7143.93 2276
7144.73 2399
7145.52 2406
7146.32 2333
7147.12 2426
7147.92 2473
7148.71 2480
7149.51 2672
7150.31 3002
7151.11 3059
7151.91 3217
7152.70 3157
7153.50 3121
7154.30 2932
7155.10 2699
7155.90 2558
7156.69 2335
7157.49 2272
7158.29 2178
7159.09 2114
7159.89 2104
7160.69 2087
7161.48 2000
7162.28 2028
7163.08 1957
7163.88 1856
7164.68 1891
7165.48 1996
7166.28 1923
7167.07 1849
7167.87 1889
7168.67 1883
7169.47 1843
7170.27 1770
7171.07 1883
7171.87 1866
7172.67 1796
7173.47 1759
7174.27 1719
7175.06 1629
7175.86 1671
7176.66 1633
7177.46 1711
7178.26 1616
7179.06 1706
7179.86 1713
7180.66 1681
7181.46 1755
7182.26 1793
7183.06 1829
7183.86 1923
7184.66 1866
7185.46 1751
7186.26 1756
7187.06 1747
7187.86 1702
7188.66 1690
7189.46 1638
7190.26 1630
7191.06 1683
7191.86 1595
7192.66 1483
7193.46 1432
7194.26 1472
7195.06 1426
7195.86 1462
7196.66 1515
7197.46 1535
7198.26 1409
7199.06 1436
7199.86 1514
7200.66 1449
7201.46 1579
7202.26 1431
7203.06 1403
7203.87 1498
7204.67 1496
7205.47 1552
7206.27 1461
7207.07 1463
7207.87 1536
7208.67 1528
7209.47 1413
7210.27 1475
7211.07 1518
7211.88 1565
7212.68 1561
7213.48 1526
7214.28 1507
7215.08 1468
7215.88 1491
7216.68 1586
7217.49 1492
7218.29 1464
7219.09 1468
7219.89 1484
7220.69 1470
7221.49 1542
7222.30 1613
7223.10 1533
7223.90 1619
7224.70 1527
7225.50 1578
7226.31 1558
7227.11 1508
7227.91 1511
7228.71 1448
7229.51 1480
7230.32 1528
7231.12 1502
7231.92 1455
7232.72 1475
7233.53 1495
7234.33 1489
7235.13 1458
7235.93 1478
7236.74 1472
7237.54 1477
7238.34 1520
7239.14 1576
7239.95 1546
7240.75 1586
7241.55 1582
7242.36 1647
7243.16 1624
7243.96 1648
7244.77 1640
7245.57 1542
7246.37 1618
7247.17 1546
7247.98 1548
7248.78 1564
7249.58 1515
7250.39 1529
7251.19 1532
7251.99 1554
7252.80 1666
7253.60 1612
7254.41 1682
7255.21 1692
7256.01 1648
7256.82 1646
7257.62 1670
7258.42 1741
7259.23 1659
7260.03 1664
7260.84 1617
7261.64 1637
7262.44 1710
7263.25 1764
7264.05 1736
7264.86 1658
7265.66 1737
7266.46 1731
7267.27 1747
7268.07 1758
7268.88 1806
7269.68 1892
7270.49 1851
7271.29 1850
7272.10 1844
7272.90 1877
7273.71 1937
7274.51 1863
7275.31 1909
7276.12 1902
7276.92 1974
7277.73 1955
7278.53 2038
7279.34 2112
7280.14 2134
7280.95 2347
7281.75 2616
7282.56 2864
7283.37 3259
7284.17 3708
7284.98 3926
7285.78 4147
7286.59 4273
7287.39 4067
7288.20 3839
7289.00 3566
7289.81 3290
7290.61 2868
7291.42 2663
7292.23 2540
7293.03 2465
7293.84 2334
7294.64 2352
7295.45 2266
7296.25 2317
7297.06 2303
7297.87 2231
7298.67 2315
7299.48 2278
7300.28 2339
7301.09 2400
7301.90 2461
7302.70 2542
7303.51 2561
7304.32 2653
7305.12 2644
7305.93 2597
7306.74 2682
7307.54 2869
7308.35 3036
7309.16 3213
7309.96 3574
7310.77 3797
7311.58 3806
7312.38 3921
7313.19 3878
7314.00 3831
7314.80 3682
7315.61 3607
7316.42 3606
7317.22 3663
7318.03 4060
7318.84 4490
7319.65 5011
7320.45 5631
7321.26 6067
7322.07 6099
7322.88 6060
7323.68 5667
7324.49 5440
7325.30 4928
7326.11 4412
7326.91 3847
7327.72 3508
7328.53 3072
7329.34 2915
7330.14 2573
7330.95 2534
7331.76 2425
7332.57 2459
7333.38 2402
7334.18 2461
7334.99 2378
7335.80 2394
7336.61 2380
7337.42 2367
7338.22 2299
7339.03 2342
7339.84 2294
7340.65 2333
7341.46 2294
7342.27 2171
7343.07 2192
7343.88 2346
7344.69 2326
7345.50 2335
7346.31 2467
7347.12 2532
7347.93 2591
7348.74 2637
7349.54 2548
7350.35 2508
7351.16 2466
7351.97 2356
7352.78 2306
7353.59 2198
7354.40 2160
7355.21 2181
7356.02 2266
7356.83 2214
7357.64 2123
7358.45 2190
7359.25 2321
7360.06 2374
7360.87 2289
7361.68 2306
7362.49 2375
7363.30 2414
7364.11 2349
7364.92 2379
7365.73 2363
7366.54 2331
7367.35 2326
7368.16 2472
7368.97 2360
7369.78 2332
7370.59 2421
7371.40 2478
7372.21 2382
7373.02 2345
7373.83 2369
7374.64 2381
7375.45 2469
7376.26 2400
7377.07 2483
7377.88 2729
7378.69 2867
7379.50 3118
7380.31 3417
7381.13 3592
7381.94 3888
7382.75 4024
7383.56 3871
7384.37 3899
7385.18 3584
7385.99 3319
7386.80 3135
7387.61 2884
7388.42 2741
7389.23 2598
7390.05 2505
7390.86 2468
7391.67 2330
7392.48 2272
7393.29 2378
7394.10 2308
7394.91 2251
7395.72 2309
7396.54 2387
7397.35 2468
7398.16 2548
7398.97 2746
7399.78 2979
7400.59 3196
7401.41 3419
7402.22 3358
7403.03 3245
7403.84 3192
7404.65 3155
7405.46 3148
7406.28 3111
7407.09 3040
7407.90 3014
7408.71 2918
7409.52 2942
7410.34 2851
7411.15 2706
7411.96 2601
7412.77 2455
7413.59 2365
7414.40 2203
7415.21 2019
7416.02 1935
7416.84 1983
7417.65 1918
7418.46 1862
7419.27 1972
7420.09 1877
7420.90 1856
7421.71 1743
7422.53 1855
7423.34 1824
7424.15 1811
7424.96 1651
7425.78 1751
7426.59 1725
7427.40 1605
7428.22 1612
7429.03 1638
7429.84 1576
7430.66 1628
7431.47 1548
7432.28 1474
7433.10 1525
7433.91 1546
7434.72 1578
7435.54 1584
7436.35 1624
7437.17 1688
7437.98 1643
7438.79 1653
7439.61 1637
7440.42 1592
7441.23 1673
7442.05 1649
7442.86 1629
7443.68 1553
7444.49 1528
7445.30 1629
7446.12 1634
7446.93 1570
7447.75 1525
7448.56 1551
7449.38 1503
7450.19 1494
7451.00 1438
7451.82 1498
7452.63 1511
7453.45 1619
7454.26 1524
7455.08 1500
7455.89 1534
7456.71 1584
7457.52 1510
7458.34 1537
7459.15 1574
7459.97 1546
7460.78 1486
7461.60 1592
7462.41 1585
7463.23 1547
7464.04 1668
7464.86 1549
7465.67 1588
7466.49 1516
7467.30 1576
7468.12 1551
7468.93 1552
7469.75 1589
7470.56 1562
7471.38 1577
7472.20 1601
7473.01 1565
7473.83 1534
7474.64 1547
7475.46 1522
7476.27 1489
7477.09 1426
7477.91 1395
7478.72 1434
7479.54 1419
7480.35 1423
7481.17 1415
7481.99 1410
7482.80 1341
7483.62 1359
7484.44 1422
7485.25 1354
7486.07 1255
7486.88 1292
7487.70 1236
7488.52 1254
7489.33 1267
7490.15 1263
7490.97 1278
7491.78 1266
7492.60 1324
7493.42 1254
7494.23 1250
7495.05 1235
7495.87 1238
7496.69 1291
7497.50 1251
7498.32 1282
7499.14 1246
7499.95 1172
7500.77 1209
7501.59 1214
7502.40 1268
7503.22 1204
7504.04 1185
7504.86 1218
7505.67 1146
7506.49 1191
7507.31 1191
7508.13 1193
7508.94 1199
7509.76 1157
7510.58 1100
7511.40 1129
7512.22 1148
7513.03 1119
7513.85 1074
7514.67 1232
7515.49 1237
7516.31 1138
7517.12 1159
7517.94 1109
7518.76 1120
7519.58 1176
7520.40 1162
7521.21 1122
7522.03 1042
7522.85 1111
7523.67 1129
7524.49 1108
7525.31 1060
7526.12 1132
7526.94 1115
7527.76 1107
7528.58 1124
7529.40 1096
7530.22 1097
7531.04 1126
7531.86 1115
7532.67 1143
7533.49 1146
7534.31 1126
7535.13 1123
7535.95 1118
7536.77 1052
7537.59 1106
7538.41 1030
7539.23 1029
7540.05 1085
7540.87 1075
7541.69 1101
7542.51 1140
7543.32 1060
7544.14 1023
7544.96 1096
7545.78 1207
7546.60 1144
7547.42 1103
7548.24 1054
7549.06 1083
7549.88 1064
7550.70 1122
7551.52 1106
7552.34 1142
7553.16 1075
7553.98 1073
7554.80 1105
7555.62 1080
7556.44 1129
7557.26 1155
7558.08 1090
7558.90 1079
7559.72 1094
7560.54 1164
7561.36 1119
7562.19 1208
7563.01 1133
7563.83 1145
7564.65 1136
7565.47 1148
7566.29 1112
7567.11 1090
7567.93 1167
7568.75 1239
7569.57 1170
7570.39 1139
7571.21 1072
7572.03 1115
7572.86 1128
7573.68 1143
7574.50 1137
7575.32 1038
7576.14 1090
7576.96 1137
7577.78 1048
7578.60 1127
7579.43 1133
7580.25 1127
7581.07 1055
7581.89 1093
7582.71 1070
7583.53 1113
7584.36 1037
7585.18 1084
7586.00 1108
7586.82 1197
7587.64 1116
7588.47 1235
7589.29 1200
7590.11 1256
7590.93 1239
7591.75 1222
7592.58 1179
7593.40 1197
7594.22 1240
7595.04 1216
7595.86 1169
7596.69 1178
7597.51 1149
7598.33 1241
7599.15 1283
7599.98 1177
7600.80 1196
7601.62 1319
7602.45 1322
7603.27 1316
7604.09 1323
7604.91 1446
7605.74 1497
7606.56 1540
7607.38 1476
7608.21 1448
7609.03 1447
7609.85 1475
7610.67 1348
7611.50 1338
7612.32 1336
7613.14 1282
7613.97 1339
7614.79 1337
7615.61 1376
7616.44 1363
7617.26 1411
7618.08 1509
7618.91 1511
7619.73 1484
7620.56 1488
7621.38 1453
7622.20 1374
7623.03 1342
7623.85 1353
7624.67 1344
7625.50 1364
7626.32 1418
7627.15 1304
7627.97 1357
7628.80 1418
7629.62 1515
7630.44 1618
7631.27 1620
7632.09 1658
7632.92 1789
7633.74 1781
7634.57 1732
7635.39 1508
7636.21 1486
7637.04 1414
7637.86 1374
7638.69 1334
7639.51 1202
7640.34 1135
7641.16 1194
7641.99 1157
7642.81 1151
7643.64 1154
7644.46 1134
7645.29 1137
7646.11 1143
7646.94 1147
7647.76 1091
7648.59 1052
7649.41 1124
7650.24 1057
7651.06 1013
7651.89 1049
7652.71 1084
7653.54 1087
7654.37 1112
7655.19 1073
7656.02 1097
7656.84 1088
7657.67 1122
7658.49 1067
7659.32 1041
7660.14 1085
7660.97 1078
7661.80 1091
7662.62 1003
7663.45 1007
7664.27 1049
7665.10 1139
7665.93 1151
7666.75 1034
7667.58 995
7668.41 1038
7669.23 1136
7670.06 1089
7670.88 1069
7671.71 1120
7672.54 1075
7673.36 1043
7674.19 1028
7675.02 1021
7675.84 987
7676.67 994
7677.50 1031
7678.32 1041
7679.15 977
7679.98 1030
7680.81 1039
7681.63 974
7682.46 1013
7683.29 1020
7684.11 988
7684.94 1050
7685.77 1150
7686.59 1074
7687.42 1044
7688.25 1056
7689.08 1046
7689.90 1090
7690.73 946
7691.56 1007
7692.39 1073
7693.21 1094
7694.04 1054
7694.87 1022
7695.70 1008
7696.53 1029
7697.35 1054
7698.18 1043
7699.01 1072
7699.84 1094
7700.66 1085
7701.49 1121
7702.32 1075
7703.15 1014
7703.98 1049
7704.81 977
7705.63 1002
7706.46 983
7707.29 1013
7708.12 1094
7708.95 1071
7709.78 995
7710.60 952
7711.43 994
7712.26 1053
7713.09 1025
7713.92 954
7714.75 1042
7715.58 1041
7716.41 976
7717.23 963
7718.06 958
7718.89 1007
7719.72 1079
7720.55 1074
7721.38 964
7722.21 1038
7723.04 1020
7723.87 957
7724.70 943
7725.53 950
7726.36 968
7727.18 989
7728.01 1002
7728.84 984
7729.67 947
7730.50 1026
7731.33 1045
7732.16 1066
7732.99 1010
7733.82 963
7734.65 1003
7735.48 1043
7736.31 963
7737.14 1026
7737.97 952
7738.80 996
7739.63 973
7740.46 1015
7741.29 1007
7742.12 1011
7742.95 1088
7743.78 1025
7744.61 1107
7745.44 1150
7746.27 1294
7747.10 1307
7747.94 1348
7748.77 1387
7749.60 1352
7750.43 1379
7751.26 1290
7752.09 1242
7752.92 1121
7753.75 1117
7754.58 1116
7755.41 1064
7756.24 1060
7757.07 997
7757.91 971
7758.74 1102
7759.57 1035
7760.40 1068
7761.23 1046
7762.06 991
7762.89 986
7763.72 966
7764.56 938
7765.39 962
7766.22 960
7767.05 962
7767.88 1002
7768.71 1026
7769.55 986
7770.38 963
7771.21 961
7772.04 1027
7772.87 1007
7773.70 1011
7774.54 988
7775.37 1002
7776.20 1067
7777.03 974
7777.86 1000
7778.70 1018
7779.53 996
7780.36 1014
7781.19 1002
7782.03 1028
7782.86 1022
7783.69 1019
7784.52 1019
7785.36 1097
7786.19 1064
7787.02 1080
7787.85 1046
7788.69 1066
7789.52 1068
7790.35 1039
7791.19 1101
7792.02 1081
7792.85 1063
7793.68 998
7794.52 1019
7795.35 1054
7796.18 1054
7797.02 1109
7797.85 1032
7798.68 1123
7799.52 1115
7800.35 1159
7801.18 1046
7802.02 1097
7802.85 1171
7803.68 1144
7804.52 1195
7805.35 1182
7806.18 1162
7807.02 1136
7807.85 1123
7808.69 1187
7809.52 1182
7810.35 1211
7811.19 1211
7812.02 1258
7812.86 1273
7813.69 1324
7814.52 1382
7815.36 1462
7816.19 1497
7817.03 1466
7817.86 1435
7818.70 1438
7819.53 1413
7820.36 1342
7821.20 1318
7822.03 1270
7822.87 1325
7823.70 1325
7824.54 1377
7825.37 1382
7826.21 1372
7827.04 1352
7827.88 1336
7828.71 1362
7829.55 1379
7830.38 1361
7831.22 1330
7832.05 1412
7832.89 1439
7833.72 1352
7834.56 1357
7835.39 1430
7836.23 1483
7837.06 1502
7837.90 1416
7838.73 1361
7839.57 1290
7840.40 1363
7841.24 1316
7842.07 1322
7842.91 1230
7843.75 1251
7844.58 1267
7845.42 1296
7846.25 1249
7847.09 1196
7847.93 1180
7848.76 1255
7849.60 1212
7850.43 1211
7851.27 1253
7852.11 1303
7852.94 1280
7853.78 1240
7854.61 1221
7855.45 1217
7856.29 1295
7857.12 1312
7857.96 1310
7858.80 1336
7859.63 1328
7860.47 1419
7861.31 1324
7862.14 1330
7862.98 1357
7863.82 1355
7864.65 1284
7865.49 1251
7866.33 1252
7867.16 1186
7868.00 1251
7868.84 1208
7869.67 1177
7870.51 1180
7871.35 1263
7872.19 1352
7873.02 1395
7873.86 1362
7874.70 1287
7875.53 1413
7876.37 1494
7877.21 1482
7878.05 1561
7878.88 1646
7879.72 1665
7880.56 1659
7881.40 1627
7882.24 1368
7883.07 1375
7883.91 1346
7884.75 1273
7885.59 1325
7886.42 1316
7887.26 1327
7888.10 1346
7888.94 1344
7889.78 1435
7890.62 1395
7891.45 1435
7892.29 1535
7893.13 1512
7893.97 1460
7894.81 1457
7895.65 1385
7896.48 1328
7897.32 1246
7898.16 1305
7899.00 1493
7899.84 1478
7900.68 1325
7901.52 1407
7902.35 1363
7903.19 1309
7904.03 1265
7904.87 1250
7905.71 1283
7906.55 1232
7907.39 1304
7908.23 1184
7909.07 1159
7909.91 1203
7910.75 1260
7911.58 1177
7912.42 1230
7913.26 1182
7914.10 1271
7914.94 1283
7915.78 1442
7916.62 1530
7917.46 1682
7918.30 1569
7919.14 1648
7919.98 1717
7920.82 1613
7921.66 1622
7922.50 1571
7923.34 1471
7924.18 1405
7925.02 1407
7925.86 1269
7926.70 1262
7927.54 1250
7928.38 1126
7929.22 1156
7930.06 1130
7930.90 1173
7931.74 1099
7932.58 1104
7933.42 1028
7934.26 1064
7935.10 1097
7935.94 1058
7936.78 1099
7937.62 1094
7938.47 1065
7939.31 1039
7940.15 1068
7940.99 1110
7941.83 1114
7942.67 1222
7943.51 1285
7944.35 1267
7945.19 1402
7946.03 1312
7946.88 1323
7947.72 1337
7948.56 1265
7949.40 1280
7950.24 1283
7951.08 1182
7951.92 1207
7952.76 1264
7953.61 1260
7954.45 1227
7955.29 1113
7956.13 1127
7956.97 1165
7957.81 1190
7958.66 1173
7959.50 1150
7960.34 1187
7961.18 1203
7962.02 1177
7962.87 1190
7963.71 1196
7964.55 1114
7965.39 1155
7966.23 1239
7967.08 1300
7967.92 1359
7968.76 1368
7969.60 1364
7970.45 1349
7971.29 1229
7972.13 1218
7972.97 1211
7973.82 1206
7974.66 1086
7975.50 1118
7976.34 1144
7977.19 1083
7978.03 1121
7978.87 1126
7979.72 1103
7980.56 1150
7981.40 1043
7982.24 1048
7983.09 1133
7983.93 1122
7984.77 1107
7985.62 1107
7986.46 1148
7987.30 1049
7988.15 1030
7988.99 1052
7989.83 1061
7990.68 996
7991.52 1005
7992.36 1018
7993.21 999
7994.05 1007
7994.90 979
7995.74 968
7996.58 996
7997.43 937
7998.27 995
7999.11 1027
7999.96 991
8000.80 939
8001.65 976
8002.49 956
8003.34 951
8004.18 943
8005.02 964
8005.87 935
8006.71 903
8007.56 905
8008.40 961
8009.25 942
8010.09 901
8010.93 911
8011.78 828
8012.62 829
8013.47 867
8014.31 886
8015.16 894
8016.00 827
8016.85 862
8017.69 925
8018.54 911
8019.38 880
8020.23 936
8021.07 974
8021.92 953
8022.76 907
8023.61 825
8024.45 882
8025.30 861
8026.14 955
8026.99 910
8027.83 919
8028.68 894
8029.53 863
8030.37 849
8031.22 808
8032.06 940
8032.91 893
8033.75 899
8034.60 837
8035.45 852
8036.29 857
8037.14 922
8037.98 873
8038.83 872
8039.68 904
8040.52 914
8041.37 900
8042.21 888
8043.06 895
8043.91 908
8044.75 877
8045.60 869
8046.45 891
8047.29 923
8048.14 859
8048.99 782
8049.83 907
8050.68 856
8051.53 915
8052.37 894
8053.22 901
8054.07 822
8054.91 828
8055.76 880
8056.61 865
8057.45 817
8058.30 804
8059.15 834
8060.00 769
8060.84 818
8061.69 823
8062.54 807
8063.38 869
8064.23 879
8065.08 860
8065.93 841
8066.77 809
8067.62 840
8068.47 845
8069.32 759
8070.16 799
8071.01 840
8071.86 838
8072.71 786
8073.56 822
8074.40 809
8075.25 879
8076.10 846
8076.95 830
8077.80 849
8078.64 831
8079.49 858
8080.34 812
8081.19 834
8082.04 850
8082.89 851
8083.73 823
8084.58 824
8085.43 802
8086.28 811
8087.13 803
8087.98 777
8088.82 880
8089.67 846
8090.52 830
8091.37 829
8092.22 867
8093.07 815
8093.92 782
8094.77 789
8095.62 810
8096.46 780
8097.31 790
8098.16 811
8099.01 854
8099.86 832
8100.71 898
8101.56 845
8102.41 796
8103.26 842
8104.11 827
8104.96 766
8105.81 802
8106.66 826
8107.51 786
8108.36 783
8109.21 813
8110.06 833
8110.91 783
8111.76 805
8112.61 766
8113.46 777
8114.31 848
8115.16 863
8116.01 840
8116.86 868
8117.71 872
8118.56 845
8119.41 833
8120.26 796
8121.11 902
8121.96 956
8122.81 932
8123.66 905
8124.51 896
8125.36 841
8126.21 880
8127.06 838
8127.91 862
8128.76 858
8129.61 914
8130.46 931
8131.31 889
8132.17 905
8133.02 904
8133.87 950
8134.72 961
8135.57 919
8136.42 885
8137.27 912
8138.12 956
8138.97 963
8139.83 959
8140.68 930
8141.53 1062
8142.38 1021
8143.23 1016
8144.08 1014
8144.94 1030
8145.79 1005
8146.64 1058
8147.49 1064
8148.34 986
8149.19 1022
8150.05 1033
8150.90 1001
8151.75 964
8152.60 1037
8153.45 1015
8154.31 1078
8155.16 1107
8156.01 1140
8156.86 1221
8157.71 1257
8158.57 1162
8159.42 1074
8160.27 1026
8161.12 992
8161.98 997
8162.83 1002
8163.68 949
8164.53 903
8165.39 915
8166.24 885
8167.09 888
8167.95 907
8168.80 890
8169.65 929
8170.50 976
8171.36 918
8172.21 929
8173.06 942
8173.92 918
8174.77 917
8175.62 880
8176.48 857
8177.33 821
8178.18 907
8179.04 908
8179.89 885
8180.74 838
8181.60 824
8182.45 873
8183.30 877
8184.16 826
8185.01 837
8185.86 806
8186.72 797
8187.57 847
8188.43 828
8189.28 800
8190.13 794
8190.99 756
8191.84 808
8192.70 852
8193.55 816
8194.40 878
8195.26 788
8196.11 844
8196.97 923
8197.82 893
8198.68 805
8199.53 856
8200.39 776
8201.24 810
8202.09 782
8202.95 819
8203.80 832
8204.66 859
8205.51 866
8206.37 844
8207.22 787
8208.08 817
8208.93 866
8209.79 808
8210.64 821
8211.50 906
8212.35 870
8213.21 838
8214.06 769
8214.92 829
8215.77 797
8216.63 828
8217.49 832
8218.34 852
8219.20 778
8220.05 777
8220.91 808
8221.76 836
8222.62 812
8223.47 868
8224.33 892
8225.19 914
8226.04 894
8226.90 855
8227.75 871
8228.61 868
8229.47 820
8230.32 845
8231.18 876
8232.03 781
8232.89 848
8233.75 822
8234.60 766
8235.46 755
8236.32 795
8237.17 839
8238.03 755
8238.88 816
8239.74 800
8240.60 862
8241.45 852
8242.31 828
8243.17 814
8244.02 797
8244.88 736
8245.74 784
8246.60 757
8247.45 826
8248.31 766
8249.17 749
8250.02 789
8250.88 807
8251.74 833
8252.59 812
8253.45 816
8254.31 833
8255.17 808
8256.02 829
8256.88 819
8257.74 838
8258.60 835
8259.45 846
8260.31 769
8261.17 827
8262.03 858
8262.89 783
8263.74 776
8264.60 777
8265.46 795
8266.32 767
8267.17 759
8268.03 830
8268.89 826
8269.75 764
8270.61 729
8271.47 782
8272.32 861
8273.18 853
8274.04 857
8274.90 839
8275.76 882
8276.62 814
8277.47 844
8278.33 869
8279.19 825
8280.05 833
8280.91 888
8281.77 873
8282.63 844
8283.48 827
8284.34 852
8285.20 833
8286.06 875
8286.92 885
8287.78 924
8288.64 875
8289.50 904
8290.36 941
8291.22 959
8292.08 974
8292.94 910
8293.79 991
8294.65 993
8295.51 939
8296.37 917
8297.23 950
8298.09 882
8298.95 881
8299.81 933
8300.67 967
8301.53 929
8302.39 985
8303.25 1035
8304.11 972
8304.97 915
8305.83 901
8306.69 900
8307.55 920
8308.41 909
8309.27 818
8310.13 892
8310.99 920
8311.85 885
8312.71 885
8313.57 905
8314.43 954
8315.29 978
8316.15 970
8317.01 1008
8317.88 979
8318.74 938
8319.60 944
8320.46 976
8321.32 993
8322.18 895
8323.04 885
8323.90 870
8324.76 882
8325.62 851
8326.48 888
8327.34 958
8328.21 927
8329.07 902
8329.93 890
8330.79 899
8331.65 909
8332.51 876
8333.37 871
8334.24 858
8335.10 883
8335.96 883
8336.82 859
8337.68 918
8338.54 858
8339.41 806
8340.27 852
8341.13 887
8341.99 898
8342.85 894
8343.71 922
8344.58 956
8345.44 913
8346.30 925
8347.16 914
8348.02 867
8348.89 879
8349.75 843
8350.61 856
8351.47 858
8352.34 882
8353.20 794
8354.06 838
8354.92 863
8355.79 939
8356.65 880
8357.51 893
8358.37 934
8359.24 936
8360.10 853
8360.96 898
8361.83 894
8362.69 927
8363.55 910
8364.41 904
8365.28 926
8366.14 921
8367.00 916
8367.87 927
8368.73 953
8369.59 917
8370.46 954
8371.32 979
8372.18 899
8373.05 960
8373.91 986
8374.77 969
8375.64 919
8376.50 927
8377.37 932
8378.23 963
8379.09 949
8379.96 954
8380.82 995
8381.68 962
8382.55 967
8383.41 991
8384.28 962
8385.14 949
8386.01 940
8386.87 981
8387.73 963
8388.60 985
8389.46 962
8390.33 1008
8391.19 975
8392.06 1043
8392.92 1064
8393.78 1077
8394.65 1042
8395.51 1005
8396.38 1068
8397.24 1077
8398.11 1005
8398.97 1009
8399.84 1097
8400.70 1088
8401.57 1024
8402.43 1115
8403.30 1046
8404.16 1140
8405.03 1076
8405.89 1072
8406.76 1050
8407.62 1147
8408.49 1097
8409.35 1153
8410.22 1088
8411.08 1114
8411.95 1147
8412.82 1187
8413.68 1184
8414.55 1150
8415.41 1138
8416.28 1100
8417.14 1172
8418.01 1108
8418.88 1179
8419.74 1153
8420.61 1206
8421.47 1257
8422.34 1239
8423.21 1169
8424.07 1247
8424.94 1300
8425.80 1330
8426.67 1346
8427.54 1330
8428.40 1395
8429.27 1397
8430.14 1436
8431.00 1440
8431.87 1346
8432.74 1367
8433.60 1496
8434.47 1545
8435.34 1481
8436.20 1502
8437.07 1545
8437.94 1614
8438.80 1633
8439.67 1740
8440.54 1866
8441.40 1976
8442.27 2058
8443.14 2048
8444.00 2091
8444.87 2123
8445.74 2080
8446.61 1956
8447.47 1961
8448.34 1970
8449.21 2004
8450.08 1954
8450.94 2055
8451.81 2088
8452.68 2122
8453.55 2362
8454.41 2646
8455.28 2900
8456.15 3219
8457.02 3501
8457.88 3668
8458.75 3515
8459.62 3409
8460.49 3169
8461.36 2948
8462.22 2772
8463.09 2592
8463.96 2461
8464.83 2403
8465.70 2422
8466.57 2605
8467.43 2969
8468.30 3608
8469.17 4313
8470.04 5035
8470.91 5505
8471.78 5633
8472.65 5304
8473.51 4940
8474.38 4508
8475.25 3862
8476.12 3323
8476.99 2828
8477.86 2466
8478.73 2235
8479.60 2040
8480.46 1927
8481.33 1768
8482.20 1709
8483.07 1671
8483.94 1675
8484.81 1522
8485.68 1569
8486.55 1596
8487.42 1510
8488.29 1457
8489.16 1555
8490.03 1479
8490.90 1460
8491.77 1417
8492.64 1477
8493.51 1457
8494.37 1469
8495.24 1559
8496.11 1554
8496.98 1601
8497.85 1564
8498.72 1510
8499.59 1553
8500.46 1473
8501.33 1425
8502.20 1350
8503.07 1392
8503.94 1412
8504.82 1422
8505.69 1441
8506.56 1553
8507.43 1658
8508.30 1676
8509.17 1784
8510.04 1717
8510.91 1685
8511.78 1627
8512.65 1519
8513.52 1577
8514.39 1454
8515.26 1556
8516.13 1443
8517.00 1356
8517.87 1275
8518.75 1440
8519.62 1411
8520.49 1270
8521.36 1330
8522.23 1373
8523.10 1361
8523.97 1365
8524.84 1390
8525.71 1387
8526.59 1436
8527.46 1411
8528.33 1463
8529.20 1437
8530.07 1445
8530.94 1484
8531.82 1438
8532.69 1512
8533.56 1550
8534.43 1538
8535.30 1528
8536.17 1576
8537.05 1551
8537.92 1525
8538.79 1520
8539.66 1553
8540.53 1430
8541.41 1469
8542.28 1493
8543.15 1497
8544.02 1433
8544.90 1478
8545.77 1431
8546.64 1419
8547.51 1473
8548.39 1469
8549.26 1452
8550.13 1503
8551.00 1541
8551.88 1506
8552.75 1570
8553.62 1585
8554.49 1588
8555.37 1597
8556.24 1550
8557.11 1482
8557.99 1459
8558.86 1456
8559.73 1391
8560.60 1282
8561.48 1320
8562.35 1267
8563.22 1283
8564.10 1178
8564.97 1204
8565.84 1174
8566.72 1154
8567.59 1211
8568.46 1167
8569.34 1153
8570.21 1121
8571.09 1205
8571.96 1265
8572.83 1247
8573.71 1216
8574.58 1191
8575.45 1140
8576.33 1095
8577.20 1170
8578.08 1127
8578.95 1101
8579.82 1067
8580.70 1107
8581.57 1022
8582.45 1094
8583.32 1122
8584.20 1114
8585.07 1131
8585.94 1074
8586.82 1066
8587.69 1122
8588.57 1119
8589.44 1042
8590.32 1095
8591.19 1177
8592.07 1110
8592.94 1079
8593.82 1115
8594.69 1038
8595.57 1050
8596.44 1055
8597.32 1085
8598.19 1110
8599.07 1040
8599.94 1040
8600.82 1046
8601.69 1080
8602.57 1086
8603.44 1079
8604.32 1122
8605.19 1152
8606.07 1090
8606.94 1095
8607.82 1106
8608.69 1160
8609.57 1093
8610.45 1053
8611.32 1131
8612.20 1090
8613.07 1178
8613.95 1239
8614.82 1210
8615.70 1205
8616.58 1193
8617.45 1193
8618.33 1218
8619.21 1098
8620.08 1149
8620.96 1183
8621.83 1197
8622.71 1197
8623.59 1223
8624.46 1193
8625.34 1248
8626.22 1314
8627.09 1313
8627.97 1231
8628.85 1320
8629.72 1363
8630.60 1308
8631.48 1333
8632.35 1305
8633.23 1333
8634.11 1333
8634.98 1288
8635.86 1259
8636.74 1327
8637.61 1381
8638.49 1319
8639.37 1340
8640.24 1385
8641.12 1463
8642.00 1521
8642.88 1507
8643.75 1535
8644.63 1472
8645.51 1544
8646.39 1467
8647.26 1476
8648.14 1455
8649.02 1471
8649.90 1549
8650.77 1484
8651.65 1574
8652.53 1475
8653.41 1549
8654.29 1524
8655.16 1581
8656.04 1577
8656.92 1540
8657.80 1575
8658.68 1613
8659.55 1648
8660.43 1663
8661.31 1694
8662.19 1746
8663.07 1701
8663.95 1608
8664.82 1586
8665.70 1609
8666.58 1697
8667.46 1638
8668.34 1697
8669.22 1842
8670.10 1894
8670.97 2170
8671.85 2398
8672.73 2683
8673.61 3091
8674.49 3312
8675.37 3528
8676.25 3585
8677.13 3552
8678.01 3330
8678.88 3070
8679.76 2881
8680.64 2550
8681.52 2386
8682.40 2196
8683.28 2045
8684.16 2020
8685.04 1886
8685.92 1858
8686.80 1927
8687.68 2036
8688.56 2161
8689.44 2490
8690.32 2901
8691.20 3305
8692.08 3781
8692.96 4180
8693.84 4348
8694.72 4200
8695.60 3934
8696.48 3612
8697.36 3184
8698.24 2844
8699.12 2439
8700.00 2072
8700.88 1878
8701.76 1764
8702.64 1634
8703.52 1580
8704.40 1472
8705.28 1465
8706.16 1417
8707.04 1315
8707.92 1424
8708.80 1402
8709.68 1319
8710.56 1300
8711.44 1400
8712.33 1358
8713.21 1319
8714.09 1278
8714.97 1301
8715.85 1210
8716.73 1219
8717.61 1239
8718.49 1144
8719.37 1213
8720.25 1224
8721.14 1184
8722.02 1245
8722.90 1264
8723.78 1202
8724.66 1264
8725.54 1213
8726.42 1126
8727.31 1220
8728.19 1247
8729.07 1270
8729.95 1315
8730.83 1284
8731.72 1371
8732.60 1396
8733.48 1346
8734.36 1227
8735.24 1252
8736.12 1248
8737.01 1214
8737.89 1204
8738.77 1224
8739.65 1162
8740.54 1183
8741.42 1181
8742.30 1172
8743.18 1190
8744.07 1145
8744.95 1186
8745.83 1143
8746.71 1163
8747.60 1123
8748.48 1151
8749.36 1196
8750.24 1247
8751.13 1275
8752.01 1237
8752.89 1224
8753.77 1256
8754.66 1286
8755.54 1185
8756.42 1205
8757.31 1238
8758.19 1247
8759.07 1239
8759.96 1243
8760.84 1289
8761.72 1301
8762.61 1301
8763.49 1206
8764.37 1261
8765.26 1268
8766.14 1217
8767.02 1267
8767.91 1229
8768.79 1237
8769.68 1217
8770.56 1249
8771.44 1241
8772.33 1275
8773.21 1246
8774.09 1217
8774.98 1230
8775.86 1197
8776.75 1146
8777.63 1135
8778.52 1135
8779.40 1101
8780.28 1137
8781.17 1172
8782.05 1060
8782.94 1068
8783.82 1099
8784.71 1133
8785.59 1122
8786.47 1113
8787.36 1144
8788.24 1104
8789.13 1080
8790.01 1150
8790.90 1143
8791.78 1108
8792.67 1131
8793.55 1135
8794.44 1118
8795.32 1160
8796.21 1131
8797.09 1127
8797.98 1109
8798.86 1143
8799.75 1081
8800.63 1061
8801.52 1089
8802.41 1071
8803.29 1081
8804.18 1115
8805.06 1150
8805.95 1110
8806.83 1028
8807.72 1097
8808.60 1056
8809.49 1022
8810.38 942
8811.26 959
8812.15 1000
8813.03 967
8813.92 939
8814.81 950
8815.69 957
8816.58 894
8817.46 990
8818.35 988
8819.24 969
8820.12 962
8821.01 990
8821.89 973
8822.78 951
8823.67 926
8824.55 954
8825.44 989
8826.33 904
8827.21 933
8828.10 939
8828.99 942
8829.87 929
8830.76 909
8831.65 940
8832.53 926
8833.42 868
8834.31 903
8835.20 899
8836.08 930
8836.97 908
8837.86 873
8838.74 792
8839.63 812
8840.52 799
8841.41 836
8842.29 829
8843.18 862
8844.07 864
8844.96 869
8845.84 884
8846.73 883
8847.62 873
8848.51 851
8849.39 837
8850.28 832
8851.17 877
8852.06 872
8852.95 848
8853.83 835
8854.72 820
8855.61 774
8856.50 792
8857.39 832
8858.27 815
8859.16 796
8860.05 835
8860.94 813
8861.83 795
8862.72 827
8863.60 778
8864.49 813
8865.38 796
8866.27 786
8867.16 848
8868.05 771
8868.94 771
8869.83 800
8870.71 725
8871.60 723
8872.49 742
8873.38 811
8874.27 717
8875.16 740
8876.05 768
8876.94 743
8877.83 762
8878.72 744
8879.60 727
8880.49 717
8881.38 741
8882.27 729
8883.16 737
8884.05 704
8884.94 714
8885.83 728
8886.72 717
8887.61 761
8888.50 714
8889.39 732
8890.28 745
8891.17 761
8892.06 709
8892.95 668
8893.84 692
8894.73 725
8895.62 723
8896.51 713
8897.40 688
8898.29 696
8899.18 725
8900.07 712
8900.96 646
8901.85 700
8902.74 687
8903.63 728
8904.52 746
8905.41 713
8906.30 662
8907.19 655
8908.08 690
8908.98 647
8909.87 651
8910.76 697
8911.65 678
8912.54 714
8913.43 736
8914.32 678
8915.21 651
8916.10 679
8916.99 715
8917.89 759
8918.78 710
8919.67 682
8920.56 654
8921.45 738
8922.34 628
8923.23 618
8924.13 637
8925.02 672
8925.91 618
8926.80 651
8927.69 686
8928.58 661
8929.48 672
8930.37 670
8931.26 655
8932.15 613
8933.04 591
8933.93 597
8934.83 688
8935.72 651
8936.61 633
8937.50 676
8938.40 627
8939.29 667
8940.18 670
8941.07 617
8941.96 608
8942.86 665
8943.75 681
8944.64 585
8945.53 611
8946.43 651
8947.32 664
8948.21 639
8949.11 601
8950.00 632
8950.89 644
8951.78 615
8952.68 587
8953.57 652
8954.46 678
8955.36 652
8956.25 619
8957.14 612
8958.04 615
8958.93 666
8959.82 643
8960.72 626
8961.61 644
8962.50 650
8963.40 633
8964.29 690
8965.18 698
8966.08 664
8966.97 676
8967.86 647
8968.76 691
8969.65 612
8970.54 598
8971.44 613
8972.33 604
8973.23 675
8974.12 632
8975.01 638
8975.91 599
8976.80 623
8977.70 616
8978.59 626
8979.49 608
8980.38 677
8981.27 645
8982.17 648
8983.06 615
8983.96 605
8984.85 628
8985.75 625
8986.64 591
8987.54 563
8988.43 620
8989.33 574
8990.22 592
8991.12 566
8992.01 569
8992.90 619
8993.80 663
8994.69 572
8995.59 604
8996.49 626
8997.38 647
8998.28 653
8999.17 619
9000.07 596
9000.96 595
9001.86 559
9002.75 583
9003.65 592
9004.54 604
9005.44 627
9006.33 562
9007.23 560
9008.13 567
9009.02 603
9009.92 602
9010.81 585
9011.71 604
9012.60 609
9013.50 610
9014.40 595
9015.29 602
9016.19 601
9017.09 613
9017.98 621
9018.88 618
9019.77 573
9020.67 599
9021.57 579
9022.46 605
9023.36 585
9024.26 593
9025.15 597
9026.05 600
9026.95 605
9027.84 558
9028.74 593
9029.64 625
9030.53 554
9031.43 585
9032.33 571
9033.22 601
9034.12 587
9035.02 571
9035.91 532
9036.81 553
9037.71 602
9038.61 567
9039.50 603
9040.40 590
9041.30 646
9042.20 664
9043.09 637
9043.99 633
9044.89 588
9045.79 653
9046.68 604
9047.58 561
9048.48 567
9049.38 626
9050.27 657
9051.17 615
9052.07 575
9052.97 628
9053.87 600
9054.76 621
9055.66 594
9056.56 608
9057.46 666
9058.36 637
9059.25 595
9060.15 630
9061.05 591
9061.95 604
9062.85 600
9063.75 590
9064.64 620
9065.54 616
9066.44 575
9067.34 611
9068.24 616
9069.14 640
9070.04 588
9070.94 581
9071.83 618
9072.73 629
9073.63 607
9074.53 618
9075.43 581
9076.33 614
9077.23 642
9078.13 606
9079.03 611
9079.93 659
9080.83 587
9081.72 651
9082.62 664
9083.52 668
9084.42 632
9085.32 616
9086.22 642
9087.12 629
9088.02 718
9088.92 668
9089.82 660
9090.72 625
9091.62 636
9092.52 653
9093.42 606
9094.32 600
9095.22 650
9096.12 689
9097.02 660
9097.92 601
9098.82 575
9099.72 627
9100.62 625
9101.52 643
9102.42 642
9103.32 630
9104.22 607
9105.12 636
9106.02 671
9106.92 607
9107.83 553
9108.73 574
9109.63 609
9110.53 622
9111.43 636
9112.33 587
9113.23 615
9114.13 618
9115.03 605
9115.93 602
9116.83 612
9117.74 618
9118.64 548
9119.54 553
9120.44 599
9121.34 580
9122.24 622
9123.14 636
9124.04 580
9124.95 583
9125.85 565
9126.75 587
9127.65 625
9128.55 596
9129.45 610
9130.36 626
9131.26 551
9132.16 642
9133.06 556
9133.96 553
9134.87 532
9135.77 563
9136.67 632
9137.57 572
9138.47 585
9139.38 549
9140.28 618
9141.18 579
9142.08 548
9142.99 598
9143.89 603
9144.79 590
9145.69 603
9146.60 586
9147.50 589
9148.40 600
9149.30 589
9150.21 622
9151.11 585
9152.01 561
9152.92 572
9153.82 595
9154.72 594
9155.62 615
9156.53 584
9157.43 615
9158.33 618
9159.24 555
9160.14 578
9161.04 606
9161.95 615
9162.85 618
9163.75 599
9164.66 567
9165.56 568
9166.46 570
9167.37 598
9168.27 589
9169.17 573
9170.08 578
9170.98 588
9171.89 571
9172.79 611
9173.69 599
9174.60 621
9175.50 554
9176.41 601
9177.31 586
9178.21 607
9179.12 599
9180.02 578
9180.93 616
9181.83 602
9182.74 557
9183.64 602
9184.54 594
9185.45 591
9186.35 608
9187.26 626
9188.16 638
9189.07 586
9189.97 591
9190.88 535
9191.78 563
9192.69 592
9193.59 607
9194.50 598
9195.40 567
9196.31 533
9197.21 571
9198.12 594
9199.02 644
9199.93 642
9200.83 663
9201.74 664
9202.64 662
9203.55 631
9204.45 639
9205.36 658
9206.26 569
9207.17 562
9208.08 596
9208.98 581
9209.89 583
9210.79 634
9211.70 591
9212.60 596
9213.51 622
9214.42 637
9215.32 636
9216.23 598
9217.13 634
9218.04 635
9218.95 636
9219.85 618
9220.76 656
9221.66 666
9222.57 623
9223.48 585
9224.38 612
9225.29 570
9226.20 620
9227.10 621
9228.01 646
9228.92 611
9229.82 559
9230.73 584
9231.64 627
9232.54 577
9233.45 536
9234.36 557
9235.26 539
9236.17 589
9237.08 560
9237.99 597
9238.89 604
9239.80 610
9240.71 588
9241.61 628
9242.52 553
9243.43 551
9244.34 574
9245.24 599
9246.15 578
9247.06 574
9247.97 564
9248.87 632
9249.78 577
9250.69 589
9251.60 583
9252.50 572
9253.41 601
9254.32 614
9255.23 573
9256.14 552
9257.04 587
9257.95 563
9258.86 613
9259.77 570
9260.68 601
9261.59 584
9262.49 570
9263.40 587
9264.31 555
9265.22 571
9266.13 553
9267.04 537
9267.94 591
9268.85 565
9269.76 568
9270.67 532
9271.58 591
9272.49 584
9273.40 595
9274.31 536
9275.21 568
9276.12 616
9277.03 624
9277.94 595
9278.85 536
9279.76 582
9280.67 572
9281.58 613
9282.49 595
9283.40 574
9284.31 576
9285.22 557
9286.12 592
9287.03 560
9287.94 573
9288.85 571
9289.76 585
9290.67 560
9291.58 572
9292.49 591
9293.40 618
9294.31 631
9295.22 657
9296.13 617
9297.04 584
9297.95 583
9298.86 620
9299.77 620
9300.68 580
9301.59 609
9302.50 619
9303.41 613
9304.32 647
9305.23 598
9306.14 649
9307.05 638
9307.96 717
9308.88 756
9309.79 800
9310.70 806
9311.61 740
9312.52 729
9313.43 710
9314.34 673
9315.25 665
9316.16 713
9317.07 671
9317.98 627
9318.89 678
9319.81 668
9320.72 652
9321.63 640
9322.54 670
9323.45 618
9324.36 648
9325.27 641
9326.18 643
9327.10 584
9328.01 569
9328.92 593
9329.83 668
9330.74 615
9331.65 620
9332.57 589
9333.48 626
9334.39 575
9335.30 639
9336.21 654
9337.12 652
9338.04 644
9338.95 660
9339.86 581
9340.77 556
9341.69 555
9342.60 624
9343.51 677
9344.42 673
9345.33 619
9346.25 569
9347.16 566
9348.07 610
9348.98 623
9349.90 596
9350.81 609
9351.72 546
9352.63 569
9353.55 592
9354.46 561
9355.37 633
9356.29 615
9357.20 620
9358.11 597
9359.02 570
9359.94 556
9360.85 610
9361.76 607
9362.68 624
9363.59 589
9364.50 598
9365.42 584
9366.33 608
9367.24 621
9368.16 564
9369.07 617
9369.98 580
9370.90 554
9371.81 566
9372.73 632
9373.64 597
9374.55 578
9375.47 578
9376.38 614
9377.29 588
9378.21 635
9379.12 663
9380.04 625
9380.95 662
9381.86 649
9382.78 662
9383.69 650
9384.61 637
9385.52 581
9386.44 606
9387.35 629
9388.26 628
9389.18 640
9390.09 613
9391.01 633
9391.92 667
9392.84 664
9393.75 658
9394.67 711
9395.58 737
9396.50 715
9397.41 738
9398.33 766
9399.24 706
9400.16 673
9401.07 703
9401.99 637
9402.90 626
9403.82 641
9404.73 642
9405.65 643
9406.56 584
9407.48 590
9408.39 643
9409.31 641
9410.22 670
9411.14 661
9412.06 650
9412.97 584
9413.89 593
9414.80 620
9415.72 652
9416.63 638
9417.55 596
9418.47 629
9419.38 642
9420.30 609
9421.21 660
9422.13 604
9423.05 605
9423.96 579
9424.88 574
9425.80 625
9426.71 634
9427.63 601
9428.54 618
9429.46 638
9430.38 668
9431.29 681
9432.21 634
9433.13 694
9434.04 661
9434.96 599
9435.88 623
9436.79 619
9437.71 686
9438.63 653
9439.55 728
9440.46 688
9441.38 674
9442.30 737
9443.21 746
9444.13 672
9445.05 640
9445.96 664
9446.88 665
9447.80 642
9448.72 689
9449.63 736
9450.55 731
9451.47 749
9452.39 777
9453.30 804
9454.22 750
9455.14 716
9456.06 754
9456.98 659
9457.89 741
9458.81 734
9459.73 658
9460.65 663
9461.57 661
9462.48 695
9463.40 647
9464.32 681
9465.24 666
9466.16 683
9467.07 728
9467.99 716
9468.91 638
9469.83 716
9470.75 674
9471.67 667
9472.58 650
9473.50 661
9474.42 664
9475.34 729
9476.26 688
9477.18 674
9478.10 702
9479.02 760
9479.93 756
9480.85 792
9481.77 790
9482.69 816
9483.61 719
9484.53 707
9485.45 733
9486.37 712
9487.29 719
9488.21 751
9489.13 745
9490.05 726
9490.97 721
9491.88 728
9492.80 718
9493.72 721
9494.64 702
9495.56 717
9496.48 694
9497.40 683
9498.32 708
9499.24 737
9500.16 734
9501.08 725
9502.00 730
9502.92 771
9503.84 767
9504.76 759
9505.68 693
9506.60 710
9507.52 724
9508.44 777
9509.36 756
9510.28 803
9511.20 759
9512.12 761
9513.05 830
9513.97 769
9514.89 786
9515.81 807
9516.73 819
9517.65 858
9518.57 853
9519.49 800
9520.41 775
9521.33 780
9522.25 756
9523.17 845
9524.09 847
9525.02 830
9525.94 850
9526.86 855
9527.78 889
9528.70 979
9529.62 984
9530.54 1043
9531.46 1192
9532.39 1225
9533.31 1222
9534.23 1267
9535.15 1247
9536.07 1194
9536.99 1145
9537.92 1048
9538.84 1013
9539.76 1011
9540.68 928
9541.60 977
9542.53 915
9543.45 909
9544.37 893
9545.29 843
9546.21 854
9547.14 843
9548.06 854
9548.98 810
9549.90 781
9550.82 810
9551.75 803
9552.67 845
9553.59 835
9554.51 826
9555.44 828
9556.36 888
9557.28 914
9558.21 924
9559.13 902
9560.05 869
9560.97 912
9561.90 868
9562.82 859
9563.74 915
9564.67 829
9565.59 824
9566.51 810
9567.43 820
9568.36 792
9569.28 748
9570.20 750
9571.13 739
9572.05 750
9572.97 766
9573.90 771
9574.82 763
9575.74 799
9576.67 760
9577.59 764
9578.52 779
9579.44 787
9580.36 791
9581.29 756
9582.21 757
9583.13 753
9584.06 759
9584.98 719
9585.91 727
9586.83 753
9587.76 790
9588.68 748
9589.60 771
9590.53 818
9591.45 777
9592.38 760
9593.30 791
9594.23 816
9595.15 778
9596.07 733
9597.00 778
9597.92 829
9598.85 822
9599.77 815
9600.70 833
9601.62 830
9602.55 840
9603.47 870
9604.40 885
9605.32 878
9606.25 853
9607.17 864
9608.10 887
9609.02 897
9609.95 902
9610.87 930
9611.80 941
9612.72 946
9613.65 918
9614.57 881
9615.50 936
9616.43 954
9617.35 905
9618.28 981
9619.20 883
9620.13 922
9621.05 920
9621.98 1023
9622.91 999
9623.83 978
9624.76 944
9625.68 953
9626.61 995
9627.54 989
9628.46 986
9629.39 1023
9630.31 980
9631.24 1035
9632.17 1097
9633.09 1097
9634.02 1081
9634.95 1057
9635.87 1142
9636.80 1130
9637.72 1074
9638.65 1157
9639.58 1125
9640.50 1143
9641.43 1198
9642.36 1205
9643.28 1221
9644.21 1255
9645.14 1302
9646.07 1329
9646.99 1349
9647.92 1440
9648.85 1535
9649.77 1625
9650.70 1568
9651.63 1593
9652.56 1571
9653.48 1519
9654.41 1509
9655.34 1404
9656.26 1324
9657.19 1295
9658.12 1250
9659.05 1296
9659.98 1186
9660.90 1217
9661.83 1237
9662.76 1239
9663.69 1292
9664.61 1300
9665.54 1253
9666.47 1230
9667.40 1323
9668.33 1313
9669.25 1327
9670.18 1359
9671.11 1360
9672.04 1410
9672.97 1428
9673.89 1419
9674.82 1391
9675.75 1401
9676.68 1457
9677.61 1420
9678.54 1390
9679.47 1383
9680.39 1354
9681.32 1410
9682.25 1407
9683.18 1399
9684.11 1466
9685.04 1460
9685.97 1432
9686.90 1423
9687.82 1437
9688.75 1423
9689.68 1530
9690.61 1590
9691.54 1600
9692.47 1573
9693.40 1617
9694.33 1583
9695.26 1533
9696.19 1552
9697.12 1506
9698.05 1536
9698.98 1658
9699.90 1547
9700.83 1430
9701.76 1398
9702.69 1412
9703.62 1476
9704.55 1513
9705.48 1402
9706.41 1346
9707.34 1411
9708.27 1386
9709.20 1420
9710.13 1446
9711.06 1539
9711.99 1546
9712.92 1658
9713.85 1669
9714.78 1727
9715.71 1846
9716.64 1845
9717.57 1761
9718.50 1661
9719.44 1608
9720.37 1604
9721.30 1519
9722.23 1484
9723.16 1381
9724.09 1354
9725.02 1333
9725.95 1360
9726.88 1341
9727.81 1281
9728.74 1359
9729.67 1394
9730.60 1404
9731.54 1464
9732.47 1474
9733.40 1514
9734.33 1450
9735.26 1436
9736.19 1430
9737.12 1380
9738.05 1369
9738.99 1310
9739.92 1179
9740.85 1208
9741.78 1171
9742.71 1168
9743.64 1129
9744.57 1129
9745.51 1136
9746.44 1195
9747.37 1087
9748.30 1097
9749.23 1131
9750.17 1116
9751.10 1080
9752.03 1096
9752.96 1129
9753.89 1081
9754.83 1071
9755.76 1093
9756.69 1084
9757.62 1151
9758.56 1147
9759.49 1146
9760.42 1115
9761.35 1044
9762.29 1078
9763.22 1049
9764.15 1117
9765.08 1084
9766.02 1051
9766.95 1090
9767.88 1098
9768.81 1029
9769.75 1089
9770.68 1106
9771.61 1169
9772.55 1182
9773.48 1101
9774.41 1137
9775.35 1166
9776.28 1148
9777.21 1226
9778.14 1148
9779.08 1176
9780.01 1256
9780.94 1258
9781.88 1295
9782.81 1252
9783.75 1237
9784.68 1283
9785.61 1259
9786.55 1215
9787.48 1166
9788.41 1087
9789.35 1073
9790.28 1150
9791.22 1105
9792.15 1114
9793.08 1068
9794.02 1072
9794.95 1083
9795.89 1077
9796.82 1072
9797.75 1170
9798.69 1180
9799.62 1125
9800.56 1138
9801.49 1061
9802.43 1045
9803.36 1056
9804.29 1023
9805.23 1007
9806.16 961
9807.10 954
9808.03 894
9808.97 869
9809.90 901
9810.84 948
9811.77 942
9812.71 918
9813.64 883
9814.58 872
9815.51 919
9816.45 900
9817.38 882
9818.32 921
9819.25 906
9820.19 904
9821.12 890
9822.06 860
9822.99 836
9823.93 888
9824.87 910
9825.80 838
9826.74 839
9827.67 823
9828.61 837
9829.54 829
9830.48 847
9831.42 817
9832.35 841
9833.29 877
9834.22 849
9835.16 837
9836.10 816
9837.03 829
9837.97 853
9838.90 855
9839.84 910
9840.78 847
9841.71 884
9842.65 840
9843.59 857
9844.52 826
9845.46 890
9846.40 884
9847.33 883
9848.27 825
9849.20 820
9850.14 896
9851.08 907
9852.02 865
9852.95 839
9853.89 843
9854.83 862
9855.76 926
9856.70 961
9857.64 998
9858.57 949
9859.51 957
9860.45 996
9861.39 983
9862.32 994
9863.26 957
9864.20 923
9865.14 847
9866.07 856
9867.01 842
9867.95 801
9868.89 808
9869.82 836
9870.76 841
9871.70 856
9872.64 793
9873.57 870
9874.51 874
9875.45 818
9876.39 870
9877.33 865
9878.26 828
9879.20 793
9880.14 837
9881.08 799
9882.02 837
9882.96 800
9883.89 809
9884.83 791
9885.77 813
9886.71 800
9887.65 814
9888.59 768
9889.52 783
9890.46 791
9891.40 768
9892.34 761
9893.28 779
9894.22 743
9895.16 748
9896.10 686
9897.03 698
9897.97 731
9898.91 731
9899.85 764
9900.79 739
9901.73 772
9902.67 746
9903.61 755
9904.55 809
9905.49 797
9906.43 765
9907.37 805
9908.31 823
9909.25 759
9910.18 787
9911.12 770
9912.06 833
9913.00 801
9913.94 816
9914.88 793
9915.82 801
9916.76 778
9917.70 800
9918.64 763
9919.58 762
9920.52 786
9921.46 865
9922.40 959
9923.34 1060
9924.28 1044
9925.22 1144
9926.16 1278
9927.10 1410
9928.05 1461
9928.99 1438
9929.93 1409
9930.87 1294
9931.81 1268
9932.75 1153
9933.69 1098
9934.63 987
9935.57 976
9936.51 906
9937.45 889
9938.39 872
9939.33 870
9940.27 759
9941.22 789
9942.16 805
9943.10 785
9944.04 759
9944.98 763
9945.92 748
9946.86 713
9947.80 704
9948.75 735
9949.69 733
9950.63 731
9951.57 768
9952.51 822
9953.45 751
9954.40 749
9955.34 786
9956.28 771
9957.22 792
9958.16 806
9959.10 807
9960.05 725
9960.99 760
9961.93 758
9962.87 795
9963.81 723
9964.76 730
9965.70 798
9966.64 810
9967.58 773
9968.53 788
9969.47 717
9970.41 816
9971.35 781
9972.30 771
9973.24 704
9974.18 742
9975.12 718
9976.07 779
9977.01 675
9977.95 753
9978.89 663
9979.84 663
9980.78 742
9981.72 702
9982.67 686
9983.61 681
9984.55 646
9985.50 707
9986.44 732
9987.38 706
9988.33 676
9989.27 687
9990.21 694
9991.16 682
9992.10 722
9993.04 692
9993.99 698
9994.93 668
9995.87 695
9996.82 699
9997.76 643
9998.70 655
9999.65 688
10000.59 725
10001.54 707
10002.48 744
10003.42 727
10004.37 675
10005.31 691
10006.26 710
10007.20 694
10008.14 732
10009.09 692
10010.03 670
10010.98 694
10011.92 663
10012.87 633
10013.81 639
10014.76 723
10015.70 713
10016.64 685
10017.59 651
10018.53 655
10019.48 637
10020.42 631
10021.37 614
10022.31 597
10023.26 638
10024.20 687
10025.15 703
10026.09 663
10027.04 648
10027.98 644
10028.93 612
10029.87 635
10030.82 608
10031.76 573
10032.71 638
10033.66 632
10034.60 682
10035.55 595
10036.49 634
10037.44 638
10038.38 656
10039.33 616
10040.27 631
10041.22 605
10042.17 613
10043.11 635
10044.06 600
10045.00 600
10045.95 611
10046.90 656
10047.84 597
10048.79 555
10049.73 510
10050.68 584
10051.63 619
10052.57 581
10053.52 598
10054.47 596
10055.41 561
10056.36 666
10057.31 635
10058.25 629
10059.20 592
10060.15 574
10061.09 598
10062.04 598
10062.99 599
10063.93 561
10064.88 588
10065.83 641
10066.77 539
10067.72 541
10068.67 587
10069.61 621
10070.56 583
10071.51 550
10072.46 564
10073.40 606
10074.35 605
10075.30 575
10076.25 579
10077.19 636
10078.14 591
10079.09 607
10080.04 587
10080.98 614
10081.93 582
10082.88 591
10083.83 587
10084.77 524
10085.72 588
10086.67 580
10087.62 597
10088.57 580
10089.51 548
10090.46 569
10091.41 599
10092.36 562
10093.31 593
10094.26 574
10095.20 635
10096.15 591
10097.10 582
10098.05 573
10099.00 596
10099.95 605
10100.89 599
10101.84 605
10102.79 550
10103.74 573
10104.69 581
10105.64 577
10106.59 564
10107.54 602
10108.49 573
10109.43 539
10110.38 549
10111.33 531
10112.28 566
10113.23 608
10114.18 593
10115.13 576
10116.08 540
10117.03 596
10117.98 565
10118.93 527
10119.88 560
10120.83 548
10121.78 544
10122.72 551
10123.67 579
10124.62 600
10125.57 557
10126.52 533
10127.47 592
10128.42 623
10129.37 590
10130.32 557
10131.27 543
10132.22 590
10133.17 579
10134.12 570
10135.07 578
10136.02 593
10136.97 550
10137.92 554
10138.88 547
10139.83 534
10140.78 581
10141.73 585
10142.68 576
10143.63 596
10144.58 560
10145.53 565
10146.48 601
10147.43 573
10148.38 577
10149.33 595
10150.28 622
10151.23 590
10152.19 569
10153.14 588
10154.09 607
10155.04 609
10155.99 628
10156.94 615
10157.89 619
10158.84 620
10159.80 584
10160.75 643
10161.70 639
10162.65 655
10163.60 689
10164.55 705
10165.50 615
10166.46 637
10167.41 683
10168.36 669
10169.31 675
10170.26 670
10171.21 708
10172.17 660
10173.12 657
10174.07 702
10175.02 681
10175.98 666
10176.93 669
10177.88 661
10178.83 678
10179.78 706
10180.74 702
10181.69 709
10182.64 761
10183.59 746
10184.55 750
10185.50 744
10186.45 769
10187.40 748
10188.36 739
10189.31 779
10190.26 773
10191.22 719
10192.17 742
10193.12 768
10194.07 735
10195.03 762
10195.98 757
10196.93 759
10197.89 737
10198.84 722
10199.79 762
10200.75 725
10201.70 831
10202.65 864
10203.61 892
10204.56 906
10205.51 912
10206.47 918
10207.42 991
10208.37 1015
10209.33 994
10210.28 985
10211.24 898
10212.19 925
10213.14 872
10214.10 833
10215.05 816
10216.00 784
10216.96 801
10217.91 824
10218.87 786
10219.82 809
10220.78 790
10221.73 745
10222.68 732
10223.64 764
10224.59 796
10225.55 767
10226.50 755
10227.46 768
10228.41 763
10229.37 720
10230.32 754
10231.27 833
10232.23 862
10233.18 914
10234.14 930
10235.09 924
10236.05 988
10237.00 977
10237.96 950
10238.91 933
10239.87 926
10240.82 933
10241.78 822
10242.73 829
10243.69 764
10244.65 705
10245.60 759
10246.56 739
10247.51 757
10248.47 701
10249.42 700
10250.38 661
10251.33 629
10252.29 623
10253.25 573
10254.20 624
10255.16 694
10256.11 645
10257.07 632
10258.02 622
10258.98 637
10259.94 638
10260.89 666
10261.85 638
10262.81 654
10263.76 670
10264.72 654
10265.67 626
10266.63 623
10267.59 673
10268.54 691
10269.50 644
10270.46 636
10271.41 602
10272.37 593
10273.33 609
10274.28 655
10275.24 645
10276.20 688
10277.15 672
10278.11 619
10279.07 611
10280.02 628
10280.98 610
10281.94 583
10282.90 613
10283.85 583
10284.81 622
10285.77 629
10286.72 610
10287.68 592
10288.64 582
10289.60 611
10290.55 594
10291.51 632
10292.47 631
10293.43 578
10294.38 603
10295.34 623
10296.30 612
10297.26 566
10298.22 566
10299.17 553
10300.13 604
10301.09 603
10302.05 591
10303.01 577
10303.96 565
10304.92 598
10305.88 594
10306.84 597
10307.80 603
10308.75 650
10309.71 582
10310.67 610
10311.63 620
10312.59 643
10313.55 656
10314.51 674
10315.46 663
10316.42 642
10317.38 613
10318.34 610
10319.30 597
10320.26 593
10321.22 633
10322.18 610
10323.14 617
10324.09 581
10325.05 594
10326.01 605
10326.97 583
10327.93 627
10328.89 689
10329.85 710
10330.81 673
10331.77 683
10332.73 676
10333.69 639
10334.65 635
10335.61 641
10336.57 644
10337.53 600
10338.49 597
10339.45 622
10340.40 552
10341.36 517
10342.32 559
10343.28 569
10344.24 588
10345.20 574
10346.16 556
10347.12 548
10348.08 601
10349.05 551
10350.01 585
10350.97 553
10351.93 527
10352.89 561
10353.85 558
10354.81 500
10355.77 505
10356.73 543
10357.69 574
10358.65 568
10359.61 512
10360.57 539
10361.53 511
10362.49 522
10363.45 552
10364.41 553
10365.38 587
10366.34 567
10367.30 520
10368.26 518
10369.22 493
10370.18 518
10371.14 530
10372.10 574
10373.06 544
10374.03 492
10374.99 550
10375.95 562
10376.91 517
10377.87 508
10378.83 504
10379.80 544
10380.76 568
10381.72 520
10382.68 518
10383.64 525
10384.60 538
10385.57 546
10386.53 521
10387.49 556
10388.45 532
10389.41 581
10390.38 622
10391.34 542
10392.30 514
10393.26 538
10394.23 530
10395.19 562
10396.15 568
10397.11 566
10398.07 625
10399.04 587
10400.00 563
10400.96 590
10401.93 558
10402.89 580
10403.85 610
10404.81 568
10405.78 584
10406.74 572
10407.70 600
10408.67 594
10409.63 568
10410.59 551
10411.55 587
10412.52 603
10413.48 670
10414.44 646
10415.41 632
10416.37 714
10417.33 741
10418.30 827
10419.26 838
10420.22 811
10421.19 812
10422.15 815
10423.12 764
10424.08 726
10425.04 688
10426.01 647
10426.97 628
10427.93 619
10428.90 614
10429.86 614
10430.83 580
10431.79 526
10432.75 518
10433.72 514
10434.68 502
10435.65 503
10436.61 555
10437.58 565
10438.54 568
10439.50 571
10440.47 535
10441.43 489
10442.40 513
10443.36 535
10444.33 532
10445.29 517
10446.26 495
10447.22 544
10448.19 540
10449.15 517
10450.12 540
10451.08 542
10452.05 534
10453.01 500
10453.98 501
10454.94 534
10455.91 531
10456.87 530
10457.84 524
10458.80 501
10459.77 523
10460.73 487
10461.70 541
10462.66 541
10463.63 517
10464.59 513
10465.56 510
10466.53 518
10467.49 495
10468.46 451
10469.42 506
10470.39 500
10471.35 503
10472.32 509
10473.29 521
10474.25 509
10475.22 486
10476.18 511
10477.15 510
10478.12 503
10479.08 490
10480.05 526
10481.02 501
10481.98 501
10482.95 494
10483.91 575
10484.88 537
10485.85 517
10486.81 546
10487.78 565
10488.75 498
10489.71 519
10490.68 526
10491.65 526
10492.61 484
10493.58 504
10494.55 507
10495.52 521
10496.48 543
10497.45 560
10498.42 562
10499.38 524
10500.35 562
10501.32 541
10502.29 514
10503.25 545
10504.22 514
10505.19 481
10506.16 490
10507.12 517
10508.09 512
10509.06 517
10510.03 529
10510.99 512
10511.96 465
10512.93 508
10513.90 486
10514.87 549
10515.83 530
10516.80 541
10517.77 539
10518.74 503
10519.71 539
10520.67 538
10521.64 536
10522.61 523
10523.58 521
10524.55 558
10525.51 506
10526.48 514
10527.45 537
10528.42 526
10529.39 595
10530.36 559
10531.33 599
10532.29 543
10533.26 571
10534.23 553
10535.20 536
10536.17 532
10537.14 582
10538.11 518
10539.08 507
10540.05 527
10541.01 540
10541.98 608
10542.95 523
10543.92 544
10544.89 518
10545.86 530
10546.83 552
10547.80 537
10548.77 539
10549.74 532
10550.71 521
10551.68 547
10552.65 575
10553.62 605
10554.59 536
10555.56 572
10556.53 615
10557.50 590
10558.47 621
10559.44 615
10560.41 634
10561.38 681
10562.35 671
10563.32 661
10564.29 686
10565.26 652
10566.23 658
10567.20 590
10568.17 544
10569.14 582
10570.11 617
10571.08 571
10572.05 508
10573.02 539
10573.99 609
10574.96 622
10575.93 577
10576.90 577
10577.87 542
10578.84 560
10579.82 557
10580.79 547
10581.76 547
10582.73 584
10583.70 565
10584.67 613
10585.64 573
10586.61 568
10587.58 644
10588.56 588
10589.53 571
10590.50 576
10591.47 602
10592.44 588
10593.41 600
10594.38 626
10595.36 599
10596.33 582
10597.30 587
10598.27 570
10599.24 580
10600.21 551
10601.19 537
10602.16 558
10603.13 584
10604.10 559
10605.07 541
10606.05 550
10607.02 517
10607.99 493
10608.96 502
10609.93 508
10610.91 499
10611.88 566
10612.85 523
10613.82 518
10614.80 499
10615.77 541
10616.74 531
10617.71 509
10618.69 544
10619.66 571
10620.63 586
10621.61 540
10622.58 508
10623.55 509
10624.52 597
10625.50 601
10626.47 569
10627.44 564
10628.42 579
10629.39 532
10630.36 507
10631.34 545
10632.31 585
10633.28 601
10634.26 634
10635.23 636
10636.20 614
10637.18 674
10638.15 672
10639.12 751
10640.10 793
10641.07 745
10642.04 724
10643.02 691
10643.99 627
10644.97 670
10645.94 663
10646.91 595
10647.89 584
10648.86 621
10649.84 577
10650.81 532
10651.78 553
10652.76 549
10653.73 626
10654.71 546
10655.68 519
10656.66 561
10657.63 595
10658.60 574
10659.58 547
10660.55 571
10661.53 547
10662.50 587
10663.48 548
10664.45 513
10665.43 511
10666.40 528
10667.38 525
10668.35 497
10669.33 516
10670.30 523
10671.28 544
10672.25 532
10673.23 528
10674.20 543
10675.18 557
10676.15 583
10677.13 606
10678.10 550
10679.08 560
10680.05 564
10681.03 606
10682.01 563
10682.98 589
10683.96 587
10684.93 521
10685.91 591
10686.88 560
10687.86 578
10688.84 529
10689.81 551
10690.79 515
10691.76 512
10692.74 507
10693.72 518
10694.69 497
10695.67 503
10696.64 498
10697.62 510
10698.60 494
10699.57 537
10700.55 510
10701.53 502
10702.50 508
10703.48 495
10704.46 488
10705.43 491
10706.41 487
10707.39 514
10708.36 544
10709.34 481
10710.32 496
10711.29 449
10712.27 515
10713.25 530
10714.22 496
10715.20 486
10716.18 465
10717.16 483
10718.13 498
10719.11 510
10720.09 488
10721.07 508
10722.04 515
10723.02 511
10724.00 524
10724.98 537
10725.95 503
10726.93 525
10727.91 477
10728.89 457
10729.86 492
10730.84 490
10731.82 510
10732.80 517
10733.78 514
10734.75 489
10735.73 499
10736.71 513
10737.69 487
10738.67 466
10739.64 453
10740.62 486
10741.60 509
10742.58 473
10743.56 489
10744.54 476
10745.51 511
10746.49 470
10747.47 491
10748.45 479
10749.43 481
10750.41 497
10751.39 465
10752.36 448
10753.34 483
10754.32 490
10755.30 459
10756.28 493
10757.26 439
10758.24 418
10759.22 465
10760.20 466
10761.18 456
10762.15 467
10763.13 429
10764.11 463
10765.09 535
10766.07 516
10767.05 521
10768.03 516
10769.01 536
10769.99 496
10770.97 432
10771.95 464
10772.93 516
10773.91 538
10774.89 542
10775.87 538
10776.85 519
10777.83 470
10778.81 498
10779.79 507
10780.77 538
10781.75 519
10782.73 480
10783.71 514
10784.69 514
10785.67 480
10786.65 518
10787.63 528
10788.61 520
10789.59 501
10790.57 512
10791.55 492
10792.53 482
10793.51 460
10794.49 487
10795.47 475
10796.46 496
10797.44 475
10798.42 472
10799.40 477
10800.38 536
10801.36 494
10802.34 481
10803.32 496
10804.30 446
10805.28 482
10806.27 483
10807.25 466
10808.23 498
10809.21 461
10810.19 507
10811.17 526
10812.15 491
10813.14 515
10814.12 456
10815.10 492
10816.08 514
10817.06 524
10818.04 513
10819.03 529
10820.01 521
10820.99 496
10821.97 497
10822.95 505
10823.94 530
10824.92 518
10825.90 566
10826.88 556
10827.86 509
10828.85 522
10829.83 510
10830.81 486
10831.79 520
10832.78 516
10833.76 530
10834.74 546
10835.72 502
10836.71 468
10837.69 511
10838.67 507
10839.65 515
10840.64 505
10841.62 508
10842.60 536
10843.59 516
10844.57 516
10845.55 564
10846.54 580
10847.52 488
10848.50 544
10849.48 541
10850.47 528
10851.45 535
10852.43 489
10853.42 519
10854.40 546
10855.39 543
10856.37 549
10857.35 565
10858.34 514
10859.32 502
10860.30 518
10861.29 528
10862.27 553
10863.25 557
10864.24 563
10865.22 544
10866.21 546
10867.19 537
10868.17 577
10869.16 561
10870.14 541
10871.13 595
10872.11 619
10873.10 576
10874.08 559
10875.06 590
10876.05 558
10877.03 588
10878.02 608
10879.00 617
10879.99 561
10880.97 553
10881.96 585
10882.94 558
10883.93 626
10884.91 648
10885.89 656
10886.88 622
10887.86 621
10888.85 629
10889.83 678
10890.82 681
10891.80 637
10892.79 652
10893.78 602
10894.76 570
10895.75 643
10896.73 643
10897.72 647
10898.70 668
10899.69 656
10900.67 671
10901.66 676
10902.64 651
10903.63 647
10904.62 625
10905.60 657
10906.59 707
10907.57 680
10908.56 645
10909.54 642
10910.53 667
10911.52 685
10912.50 671
10913.49 685
10914.48 678
10915.46 727
10916.45 795
10917.43 728
10918.42 744
10919.41 699
10920.39 750
10921.38 768
10922.37 786
10923.35 701
10924.34 752
10925.33 734
10926.31 767
10927.30 771
10928.29 799
10929.27 780
10930.26 817
10931.25 817
10932.23 769
10933.22 752
10934.21 778
10935.19 817
10936.18 834
10937.17 814
10938.16 845
10939.14 829
10940.13 885
10941.12 861
10942.11 836
10943.09 887
10944.08 901
10945.07 960
10946.06 896
10947.04 875
10948.03 880
10949.02 927
10950.01 927
10950.99 961
10951.98 1042
10952.97 1055
10953.96 1111
10954.95 1071
10955.93 1087
10956.92 1158
10957.91 1243
10958.90 1221
10959.89 1216
10960.87 1194
10961.86 1204
10962.85 1166
10963.84 1073
10964.83 1058
10965.82 1034
10966.81 1008
10967.79 957
10968.78 905
10969.77 919
10970.76 955
10971.75 910
10972.74 924
10973.73 908
10974.71 848
10975.70 894
10976.69 892
10977.68 913
10978.67 953
10979.66 971
10980.65 973
10981.64 1033
10982.63 944
10983.62 951
10984.61 965
10985.60 1031
10986.58 1031
10987.57 1000
10988.56 1033
10989.55 986
10990.54 1034
10991.53 1041
10992.52 1113
10993.51 1227
10994.50 1261
10995.49 1332
10996.48 1495
10997.47 1513
10998.46 1624
10999.45 1696
11000.44 1711
11001.43 1774
11002.42 1620
11003.41 1547
11004.40 1480
11005.39 1352
11006.38 1192
11007.37 1162
11008.36 1060
11009.35 987
11010.34 945
11011.33 943
11012.33 911
11013.32 900
11014.31 833
11015.30 843
11016.29 829
11017.28 832
11018.27 794
11019.26 815
11020.25 858
11021.24 790
11022.23 764
11023.22 812
11024.22 866
11025.21 775
11026.20 793
11027.19 796
11028.18 802
11029.17 801
11030.16 753
11031.15 766
11032.15 800
11033.14 778
11034.13 756
11035.12 730
11036.11 739
11037.10 769
11038.10 763
11039.09 771
11040.08 749
11041.07 732
11042.06 752
11043.06 733
11044.05 676
11045.04 682
11046.03 658
11047.02 696
11048.02 733
11049.01 695
11050.00 679
11050.99 653
11051.98 697
11052.98 673
11053.97 660
11054.96 656
11055.95 673
11056.95 658
11057.94 697
11058.93 705
11059.93 643
11060.92 691
11061.91 732
11062.90 705
11063.90 691
11064.89 606
11065.88 669
11066.88 652
11067.87 664
11068.86 668
11069.86 676
11070.85 657
11071.84 676
11072.83 694
11073.83 679
11074.82 648
11075.82 686
11076.81 677
11077.80 709
11078.80 687
11079.79 686
11080.78 672
11081.78 670
11082.77 662
11083.76 658
11084.76 657
11085.75 695
11086.75 671
11087.74 644
11088.73 652
11089.73 639
11090.72 643
11091.72 663
11092.71 610
11093.70 647
11094.70 633
11095.69 605
11096.69 657
11097.68 622
11098.68 633
11099.67 634
11100.67 641
11101.66 583
11102.65 588
11103.65 620
11104.64 603
11105.64 622
11106.63 601
11107.63 621
11108.62 659
11109.62 604
11110.61 564
11111.61 563
11112.60 576
11113.60 533
11114.59 596
11115.59 637
11116.58 588
11117.58 554
11118.57 611
11119.57 664
11120.57 599
11121.56 622
11122.56 641
11123.55 600
11124.55 617
11125.54 522
11126.54 592
11127.54 596
11128.53 590
11129.53 584
11130.52 597
11131.52 586
11132.51 564
11133.51 588
11134.51 615
11135.50 577
11136.50 541
11137.50 579
11138.49 565
11139.49 592
11140.48 585
11141.48 565
11142.48 561
11143.47 558
11144.47 611
11145.47 594
11146.46 571
11147.46 573
11148.46 588
11149.45 612
11150.45 564
11151.45 579
11152.44 572
11153.44 575
11154.44 581
11155.43 576
11156.43 594
11157.43 568
11158.43 518
11159.42 593
11160.42 551
11161.42 571
11162.41 566
11163.41 540
11164.41 527
11165.41 516
11166.40 534
11167.40 572
11168.40 564
11169.40 572
11170.39 555
11171.39 565
11172.39 595
11173.39 565
11174.39 533
11175.38 550
11176.38 547
11177.38 527
11178.38 517
11179.38 487
11180.37 522
11181.37 551
11182.37 590
11183.37 532
11184.37 524
11185.37 522
11186.36 522
11187.36 573
11188.36 541
11189.36 582
11190.36 549
11191.36 579
11192.35 610
11193.35 553
11194.35 590
11195.35 593
11196.35 632
11197.35 607
11198.35 580
11199.35 585
11200.35 565
11201.34 562
11202.34 549
11203.34 503
11204.34 549
11205.34 559
11206.34 535
11207.34 503
11208.34 540
11209.34 555
11210.34 598
11211.34 560
11212.34 577
11213.34 533
11214.34 460
11215.34 546
11216.34 523
11217.34 533
11218.34 520
11219.34 549
11220.34 548
11221.34 526
11222.34 486
11223.34 518
11224.34 561
11225.34 551
11226.34 505
11227.34 523
11228.34 530
11229.34 530
11230.34 518
11231.34 499
11232.34 543
11233.34 527
11234.34 546
11235.34 525
11236.34 544
11237.34 515
11238.34 543
11239.34 492
11240.34 513
11241.34 526
11242.34 561
11243.35 542
11244.35 502
11245.35 516
11246.35 476
11247.35 537
11248.35 558
11249.35 537
11250.35 505
11251.35 507
11252.36 512
11253.36 510
11254.36 514
11255.36 533
11256.36 519
11257.36 535
11258.37 519
11259.37 518
11260.37 538
11261.37 558
11262.37 528
11263.37 529
11264.38 516
11265.38 559
11266.38 543
11267.38 532
11268.38 529
11269.39 530
11270.39 549
11271.39 556
11272.39 544
11273.39 540
11274.40 529
11275.40 571
11276.40 560
11277.40 561
11278.41 577
11279.41 602
11280.41 594
11281.41 620
11282.42 632
11283.42 559
11284.42 535
11285.43 596
11286.43 584
11287.43 574
11288.43 563
11289.44 585
11290.44 540
11291.44 547
11292.45 542
11293.45 520
11294.45 507
11295.46 539
11296.46 578
11297.46 551
11298.47 545
11299.47 528
11300.47 549
11301.48 531
11302.48 580
11303.48 533
11304.49 521
11305.49 520
11306.49 548
11307.50 549
11308.50 619
11309.51 563
11310.51 551
11311.51 551
11312.52 584
11313.52 596
11314.53 543
11315.53 556
11316.53 569
11317.54 601
11318.54 596
11319.55 562
11320.55 600
11321.56 553
11322.56 529
11323.57 572
11324.57 564
11325.57 527
11326.58 586
11327.58 569
11328.59 571
11329.59 565
11330.60 557
11331.60 495
11332.61 563
11333.61 620
11334.62 610
11335.62 634
11336.63 637
11337.63 644
11338.64 675
11339.64 623
11340.65 642
11341.65 651
11342.66 657
11343.66 681
11344.67 632
11345.68 600
11346.68 622
11347.69 635
11348.69 623
11349.70 560
11350.70 534
11351.71 535
11352.72 517
11353.72 524
11354.73 507
11355.73 522
11356.74 537
11357.75 540
11358.75 525
11359.76 501
11360.76 522
11361.77 536
11362.78 523
11363.78 542
11364.79 504
11365.80 544
11366.80 551
11367.81 529
11368.81 521
11369.82 520
11370.83 565
11371.83 541
11372.84 523
11373.85 525
11374.85 574
11375.86 574
11376.87 532
11377.88 507
11378.88 507
11379.89 536
11380.90 555
11381.90 525
11382.91 487
11383.92 535
11384.92 553
11385.93 525
11386.94 509
11387.95 494
11388.95 494
11389.96 517
11390.97 500
11391.98 505
11392.98 450
11393.99 564
11395.00 502
11396.01 515
11397.02 509
11398.02 519
11399.03 542
11400.04 494
11401.05 522
11402.05 493
11403.06 528
11404.07 542
11405.08 574
11406.09 522
11407.10 497
11408.10 531
11409.11 537
11410.12 520
11411.13 497
11412.14 484
11413.15 521
11414.15 523
11415.16 517
11416.17 547
11417.18 539
11418.19 523
11419.20 522
11420.21 509
11421.22 499
11422.22 548
11423.23 537
11424.24 554
11425.25 498
11426.26 502
11427.27 491
11428.28 513
11429.29 527
11430.30 541
11431.31 540
11432.32 503
11433.32 493
11434.33 502
11435.34 529
11436.35 514
11437.36 534
11438.37 531
11439.38 552
11440.39 547
11441.40 500
11442.41 556
11443.42 537
11444.43 558
11445.44 514
11446.45 554
11447.46 567
11448.47 510
11449.48 537
11450.49 532
11451.50 554
11452.51 572
11453.52 521
11454.53 496
11455.54 524
11456.55 520
11457.56 517
11458.57 528
11459.58 513
11460.59 513
11461.61 524
11462.62 525
11463.63 517
11464.64 511
11465.65 510
11466.66 517
11467.67 520
11468.68 551
11469.69 517
11470.70 531
11471.71 525
11472.73 528
11473.74 520
11474.75 585
11475.76 595
11476.77 522
11477.78 525
11478.79 507
11479.80 528
11480.82 544
11481.83 537
11482.84 554
11483.85 548
11484.86 532
11485.87 588
11486.89 524
11487.90 529
11488.91 489
11489.92 517
11490.93 516
11491.95 477
11492.96 506
11493.97 565
11494.98 555
11495.99 560
11497.01 569
11498.02 574
11499.03 555
11500.04 600
11501.05 573
11502.07 555
11503.08 521
11504.09 537
11505.10 542
11506.12 528
11507.13 502
11508.14 531
11509.16 532
11510.17 542
11511.18 567
11512.19 592
11513.21 573
11514.22 572
11515.23 559
11516.25 561
11517.26 611
11518.27 550
11519.29 529
11520.30 559
11521.31 574
11522.33 539
11523.34 577
11524.35 578
11525.37 552
11526.38 583
11527.39 583
11528.41 592
11529.42 536
11530.43 603
11531.45 628
11532.46 560
11533.47 576
11534.49 595
11535.50 565
11536.52 606
11537.53 615
11538.54 610
11539.56 581
11540.57 610
11541.59 617
11542.60 604
11543.61 605
11544.63 590
11545.64 627
11546.66 600
11547.67 580
11548.69 587
11549.70 647
11550.72 641
11551.73 621
11552.75 660
11553.76 658
11554.77 677
11555.79 674
11556.80 677
11557.82 676
11558.83 673
11559.85 661
11560.86 629
11561.88 675
11562.89 670
11563.91 701
11564.92 704
11565.94 680
11566.95 719
11567.97 727
11568.99 732
11570.00 747
11571.02 779
11572.03 787
11573.05 732
11574.06 822
11575.08 793
11576.09 810
11577.11 868
11578.13 862
11579.14 941
11580.16 956
11581.17 997
11582.19 961
11583.21 963
11584.22 1013
11585.24 982
11586.25 964
11587.27 1014
11588.29 1038
11589.30 1047
11590.32 1080
11591.33 1147
11592.35 1263
11593.37 1356
11594.38 1511
11595.40 1731
11596.42 1853
11597.43 1921
11598.45 2025
11599.47 2169
11600.48 2099
11601.50 2045
11602.52 1978
11603.53 1825
11604.55 1701
11605.57 1533
11606.59 1388
11607.60 1312
11608.62 1154
11609.64 1033
11610.65 1005
11611.67 969
11612.69 863
11613.71 784
11614.72 827
11615.74 812
11616.76 777
11617.78 775
11618.79 796
11619.81 769
11620.83 768
11621.85 731
11622.86 727
11623.88 717
11624.90 747
11625.92 749
11626.94 725
11627.95 715
11628.97 672
11629.99 732
11631.01 665
11632.03 647
11633.04 702
11634.06 708
11635.08 709
11636.10 688
11637.12 698
11638.14 728
11639.15 719
11640.17 676
11641.19 654
11642.21 666
11643.23 666
11644.25 675
11645.27 611
11646.28 604
11647.30 611
11648.32 603
11649.34 603
11650.36 560
11651.38 563
11652.40 566
11653.42 580
11654.44 588
11655.45 627
11656.47 624
11657.49 676
11658.51 604
11659.53 630
11660.55 645
11661.57 631
11662.59 582
11663.61 607
11664.63 661
11665.65 628
11666.67 641
11667.69 638
11668.71 623
11669.73 613
11670.75 619
11671.77 675
11672.79 694
11673.81 702
11674.83 707
11675.85 692
11676.87 682
11677.89 673
11678.91 718
11679.93 697
11680.95 677
11681.97 690
11682.99 637
11684.01 685
11685.03 661
11686.05 664
11687.07 655
11688.09 711
11689.11 708
11690.13 702
11691.15 637
11692.17 594
11693.20 621
11694.22 642
11695.24 581
11696.26 620
11697.28 650
11698.30 591
11699.32 609
11700.34 576
11701.36 617
11702.38 590
11703.41 592
11704.43 586
11705.45 623
11706.47 659
11707.49 567
11708.51 568
11709.53 583
11710.56 569
11711.58 525
11712.60 551
11713.62 550
11714.64 530
11715.66 532
11716.69 569
11717.71 616
11718.73 594
11719.75 548
11720.77 542
11721.80 554
11722.82 547
11723.84 527
11724.86 516
11725.88 521
11726.91 546
11727.93 572
11728.95 544
11729.97 502
11731.00 535
11732.02 559
11733.04 528
11734.06 548
11735.09 596
11736.11 537
11737.13 536
11738.16 531
11739.18 487
11740.20 519
11741.22 503
11742.25 515
11743.27 532
11744.29 587
11745.32 563
11746.34 573
11747.36 570
11748.39 524
11749.41 543
11750.43 497
11751.46 514
11752.48 518
11753.50 492
11754.53 542
11755.55 518
11756.57 539
11757.60 566
11758.62 537
11759.64 537
11760.67 524
11761.69 559
11762.72 549
11763.74 544
11764.76 514
11765.79 544
11766.81 546
11767.84 505
11768.86 495
11769.88 494
11770.91 538
11771.93 523
11772.96 525
11773.98 533
11775.01 528
11776.03 531
11777.05 521
11778.08 455
11779.10 484
11780.13 537
11781.15 516
11782.18 502
11783.20 490
11784.23 534
11785.25 535
11786.28 530
11787.30 510
11788.33 484
11789.35 499
11790.38 459
11791.40 490
11792.43 526
11793.45 518
11794.48 504
11795.50 519
11796.53 520
11797.55 494
11798.58 520
11799.60 510
11800.63 492
11801.65 515
11802.68 534
11803.71 577
11804.73 542
11805.76 530
11806.78 539
11807.81 515
11808.84 551
11809.86 542
11810.89 499
11811.91 498
11812.94 532
11813.97 507
11814.99 502
11816.02 515
11817.04 508
11818.07 510
11819.10 516
11820.12 510
11821.15 492
11822.18 534
11823.20 523
11824.23 536
11825.25 548
11826.28 527
11827.31 536
11828.33 531
11829.36 545
11830.39 536
11831.42 562
11832.44 562
11833.47 533
11834.50 536
11835.52 507
11836.55 506
11837.58 569
11838.60 484
11839.63 507
11840.66 565
11841.69 569
11842.71 575
11843.74 520
11844.77 530
11845.80 533
11846.82 532
11847.85 586
11848.88 520
11849.91 581
11850.93 534
11851.96 549
11852.99 554
11854.02 541
11855.05 559
11856.07 554
11857.10 551
11858.13 528
11859.16 548
11860.19 575
11861.21 565
11862.24 583
11863.27 594
11864.30 608
11865.33 572
11866.35 571
11867.38 579
11868.41 627
11869.44 585
11870.47 541
11871.50 589
11872.53 576
11873.55 565
11874.58 576
11875.61 618
11876.64 620
11877.67 620
11878.70 629
11879.73 648
11880.76 628
11881.79 659
11882.81 647
11883.84 603
11884.87 610
11885.90 596
11886.93 648
11887.96 617
11888.99 626
11890.02 603
11891.05 664
11892.08 673
11893.11 716
11894.14 645
11895.17 742
11896.20 722
11897.23 732
11898.26 785
11899.29 747
11900.32 741
11901.35 775
11902.38 829
11903.41 784
11904.44 818
11905.47 815
11906.50 785
11907.53 735
11908.56 726
11909.59 765
11910.62 754
11911.65 749
11912.68 754
11913.71 695
11914.74 738
11915.77 710
11916.80 707
11917.83 744
11918.86 742
11919.89 696
11920.92 732
11921.95 742
11922.98 780
11924.01 806
11925.05 802
11926.08 851
11927.11 929
11928.14 965
11929.17 1040
11930.20 1063
11931.23 1098
11932.26 1093
11933.29 1072
11934.33 1068
11935.36 1009
11936.39 1007
11937.42 936
11938.45 888
11939.48 841
11940.51 793
11941.55 731
11942.58 702
11943.61 700
11944.64 639
11945.67 702
11946.70 636
11947.74 676
11948.77 680
11949.80 598
11950.83 591
11951.86 636
11952.90 629
11953.93 631
11954.96 594
11955.99 584
11957.03 601
11958.06 595
11959.09 647
11960.12 606
11961.16 609
11962.19 639
11963.22 642
11964.25 661
11965.29 614
11966.32 601
11967.35 662
11968.38 628
11969.42 615
11970.45 612
11971.48 626
11972.52 625
11973.55 632
11974.58 665
11975.61 613
11976.65 590
11977.68 593
11978.71 610
11979.75 618
11980.78 649
11981.81 627
11982.85 668
11983.88 642
11984.91 613
11985.95 599
11986.98 651
11988.02 685
11989.05 632
11990.08 657
11991.12 651
11992.15 637
11993.18 633
11994.22 688
11995.25 636
11996.29 643
11997.32 648
11998.35 651
11999.39 678
12000.42 684
12001.46 649
12002.49 653
12003.53 695
12004.56 710
12005.59 672
12006.63 689
12007.66 667
12008.70 694
12009.73 705
12010.77 704
12011.80 709
12012.84 709
12013.87 744
12014.91 671
12015.94 688
12016.98 770
12018.01 754
12019.05 776
12020.08 733
12021.12 702
12022.15 710
12023.19 697
12024.22 723
12025.26 741
12026.29 710
12027.33 742
12028.36 757
12029.40 711
12030.43 685
12031.47 680
12032.50 731
12033.54 729
12034.58 709
12035.61 701
12036.65 741
12037.68 662
12038.72 665
12039.75 652
12040.79 715
12041.83 738
12042.86 680
12043.90 656
12044.93 665
12045.97 669
12047.01 694
12048.04 728
12049.08 687
12050.12 736
12051.15 717
12052.19 741
12053.22 695
12054.26 689
12055.30 708
12056.33 727
12057.37 713
12058.41 734
12059.44 742
12060.48 745
12061.52 733
12062.55 755
12063.59 743
12064.63 723
12065.67 766
12066.70 757
12067.74 754
12068.78 755
12069.81 762
12070.85 750
12071.89 762
12072.93 709
12073.96 725
12075.00 733
12076.04 752
12077.08 716
12078.11 734
12079.15 752
12080.19 793
12081.23 760
12082.26 782
12083.30 769
12084.34 781
12085.38 847
12086.41 844
12087.45 889
12088.49 822
12089.53 822
12090.57 862
12091.60 889
12092.64 819
12093.68 897
12094.72 902
12095.76 919
12096.80 891
12097.83 971
12098.87 975
12099.91 1047
12100.95 1115
12101.99 1121
12103.03 1114
12104.07 1080
12105.10 1101
12106.14 1061
12107.18 1045
12108.22 906
12109.26 911
12110.30 869
12111.34 864
12112.38 776
12113.42 758
12114.45 743
12115.49 774
12116.53 757
12117.57 717
12118.61 698
12119.65 701
12120.69 657
12121.73 648
12122.77 611
12123.81 631
12124.85 638
12125.89 652
12126.93 653
12127.97 619
12129.01 635
12130.05 642
12131.09 609
12132.13 672
12133.17 677
12134.21 655
12135.25 629
12136.29 617
12137.33 628
12138.37 606
12139.41 619
12140.45 692
12141.49 657
12142.53 644
12143.57 608
12144.61 606
12145.65 612
12146.69 596
12147.73 584
12148.77 599
12149.81 604
12150.85 531
12151.89 557
12152.93 580
12153.97 563
12155.01 555
12156.05 590
12157.10 575
12158.14 549
12159.18 567
12160.22 561
12161.26 610
12162.30 601
12163.34 629
12164.38 553
12165.42 595
12166.47 565
12167.51 565
12168.55 540
12169.59 578
12170.63 576
12171.67 543
12172.71 561
12173.76 561
12174.80 548
12175.84 559
12176.88 568
12177.92 557
12178.96 558
12180.01 556
12181.05 547
12182.09 585
12183.13 593
12184.17 551
12185.22 578
12186.26 596
12187.30 577
12188.34 577
12189.39 541
12190.43 548
12191.47 552
12192.51 532
12193.56 584
12194.60 568
12195.64 590
12196.68 585
12197.73 621
12198.77 547
12199.81 557
12200.85 580
12201.90 573
12202.94 589
12203.98 527
12205.03 576
12206.07 566
12207.11 589
12208.16 587
12209.20 570
12210.24 607
12211.28 562
12212.33 543
12213.37 523
12214.41 532
12215.46 555
12216.50 564
12217.55 569
12218.59 570
12219.63 576
12220.68 555
12221.72 571
12222.76 539
12223.81 543
12224.85 582
12225.89 590
12226.94 574
12227.98 527
12229.03 572
12230.07 553
12231.11 559
12232.16 566
12233.20 573
12234.25 621
12235.29 588
12236.34 566
12237.38 606
12238.42 548
12239.47 530
12240.51 532
12241.56 549
12242.60 546
12243.65 545
12244.69 578
12245.74 561
12246.78 530
12247.83 547
12248.87 593
12249.92 525
12250.96 545
12252.01 528
12253.05 574
12254.10 566
12255.14 521
12256.19 521
12257.23 571
12258.28 516
12259.32 481
12260.37 509
12261.41 509
12262.46 510
12263.50 483
12264.55 511
12265.59 507
12266.64 484
12267.69 481
12268.73 459
12269.78 455
12270.82 495
12271.87 442
12272.92 470
12273.96 504
12275.01 447
12276.05 455
12277.10 491
12278.15 491
12279.19 519
12280.24 470
12281.28 516
12282.33 513
12283.38 497
12284.42 505
12285.47 512
12286.52 502
12287.56 493
12288.61 492
12289.66 465
12290.70 459
12291.75 473
12292.80 471
12293.84 494
12294.89 494
12295.94 512
12296.98 459
12298.03 478
12299.08 477
12300.12 500
12301.17 507
12302.22 502
12303.27 514
12304.31 517
12305.36 504
12306.41 539
12307.45 568
12308.50 548
12309.55 510
12310.60 557
12311.64 505
12312.69 490
12313.74 469
12314.79 505
12315.83 465
12316.88 477
12317.93 503
12318.98 453
12320.03 491
12321.07 496
12322.12 482
12323.17 461
12324.22 487
12325.27 507
12326.31 478
12327.36 476
12328.41 480
12329.46 500
12330.51 472
12331.56 495
12332.60 486
12333.65 512
12334.70 454
12335.75 456
12336.80 445
12337.85 442
12338.90 454
12339.94 492
12340.99 502
12342.04 486
12343.09 501
12344.14 500
12345.19 446
12346.24 437
12347.29 486
12348.34 504
12349.38 487
12350.43 464
12351.48 468
12352.53 478
12353.58 519
12354.63 486
12355.68 457
12356.73 437
12357.78 449
12358.83 481
12359.88 453
12360.93 447
12361.98 451
12363.03 483
12364.08 491
12365.13 482
12366.18 523
12367.23 511
12368.28 518
12369.33 460
12370.38 474
12371.43 502
12372.48 513
12373.53 522
12374.58 477
12375.63 459
12376.68 488
12377.73 454
12378.78 519
12379.83 455
12380.88 488
12381.93 543
12382.98 539
12384.03 526
12385.08 457
12386.13 511
12387.18 520
12388.23 507
12389.29 507
12390.34 461
12391.39 445
12392.44 542
12393.49 495
12394.54 488
12395.59 489
12396.64 513
12397.69 503
12398.74 523
12399.80 506
12400.85 522
12401.90 522
12402.95 505
12404.00 529
12405.05 535
12406.10 527
12407.16 541
12408.21 510
12409.26 501
12410.31 515
12411.36 504
12412.42 518
12413.47 536
12414.52 563
12415.57 554
12416.62 482
12417.67 542
12418.73 580
12419.78 505
12420.83 558
12421.88 597
12422.94 534
12423.99 542
12425.04 519
12426.09 517
12427.15 551
12428.20 555
12429.25 556
12430.30 542
12431.36 541
12432.41 557
12433.46 563
12434.51 549
12435.57 530
12436.62 595
12437.67 555
12438.73 527
12439.78 539
12440.83 525
12441.88 561
12442.94 505
12443.99 503
12445.04 512
12446.10 506
12447.15 577
12448.20 545
12449.26 570
12450.31 559
12451.36 575
12452.42 566
12453.47 555
12454.52 561
12455.58 531
12456.63 587
12457.69 540
12458.74 558
12459.79 549
12460.85 609
12461.90 634
12462.96 618
12464.01 568
12465.06 585
12466.12 577
12467.17 611
12468.23 586
12469.28 646
12470.33 628
12471.39 656
12472.44 662
12473.50 663
12474.55 604
12475.61 688
12476.66 709
12477.72 651
12478.77 695
12479.82 712
12480.88 711
12481.93 700
12482.99 766
12484.04 789
12485.10 784
12486.15 888
12487.21 921
12488.26 920
12489.32 1022
12490.37 1103
12491.43 1138
12492.48 1257
12493.54 1268
12494.59 1268
12495.65 1278
12496.71 1225
12497.76 1168
12498.82 1134
12499.87 1122
12500.93 962
12501.98 932
12503.04 915
12504.09 929
12505.15 800
12506.21 740
12507.26 714
12508.32 721
12509.37 693
12510.43 706
12511.49 674
12512.54 671
12513.60 657
12514.65 684
12515.71 699
12516.77 629
12517.82 662
12518.88 687
12519.94 671
12520.99 652
12522.05 613
12523.11 635
12524.16 680
12525.22 676
12526.27 689
12527.33 674
12528.39 744
12529.45 692
12530.50 712
12531.56 693
12532.62 686
12533.67 689
12534.73 697
12535.79 687
12536.84 704
12537.90 657
12538.96 666
12540.02 623
12541.07 631
12542.13 653
12543.19 661
12544.24 647
12545.30 673
12546.36 691
12547.42 661
12548.47 695
12549.53 704
12550.59 676
12551.65 676
12552.71 736
12553.76 772
12554.82 775
12555.88 793
12556.94 783
12558.00 794
12559.05 791
12560.11 806
12561.17 845
12562.23 837
12563.29 900
12564.34 915
12565.40 902
12566.46 936
12567.52 957
12568.58 996
12569.64 1047
12570.69 1132
12571.75 1124
12572.81 1246
12573.87 1260
12574.93 1295
12575.99 1233
12577.05 1248
12578.11 1191
12579.16 1179
12580.22 1152
12581.28 1092
12582.34 1025
12583.40 981
12584.46 994
12585.52 946
12586.58 910
12587.64 855
12588.70 851
12589.76 902
12590.81 881
12591.87 841
12592.93 771
12593.99 822
12595.05 804
12596.11 823
12597.17 789
12598.23 777
12599.29 778
12600.35 694
12601.41 768
12602.47 764
12603.53 745
12604.59 773
12605.65 788
12606.71 745
12607.77 705
12608.83 741
12609.89 803
12610.95 809
12612.01 752
12613.07 714
12614.13 730
12615.19 732
12616.25 730
12617.31 730
12618.37 741
12619.43 720
12620.50 740
12621.56 751
12622.62 691
12623.68 684
12624.74 710
12625.80 729
12626.86 707
12627.92 704
12628.98 656
12630.04 702
12631.10 705
12632.17 686
12633.23 705
12634.29 726
12635.35 750
12636.41 754
12637.47 770
12638.53 696
12639.59 734
12640.66 767
12641.72 793
12642.78 759
12643.84 735
12644.90 771
12645.96 804
12647.03 817
12648.09 853
12649.15 873
12650.21 869
12651.27 885
12652.34 926
12653.40 919
12654.46 955
12655.52 920
12656.58 911
12657.65 944
12658.71 930
12659.77 935
12660.83 916
12661.89 899
12662.96 886
12664.02 905
12665.08 815
12666.14 848
12667.21 840
12668.27 805
12669.33 818
12670.40 833
12671.46 806
12672.52 828
12673.58 805
12674.65 818
12675.71 808
12676.77 793
12677.84 807
12678.90 791
12679.96 831
12681.02 834
12682.09 903
12683.15 866
12684.21 869
12685.28 847
12686.34 921
12687.40 911
12688.47 902
12689.53 858
12690.60 893
12691.66 961
12692.72 952
12693.79 974
12694.85 909
12695.91 935
12696.98 941
12698.04 993
12699.11 1028
12700.17 1090
12701.23 1142
12702.30 1158
12703.36 1112
12704.43 1134
12705.49 1138
12706.55 1084
12707.62 1079
12708.68 1040
12709.75 1002
12710.81 1015
12711.88 1020
12712.94 939
12714.01 902
12715.07 883
12716.13 864
12717.20 895
12718.26 878
12719.33 842
12720.39 799
12721.46 838
12722.52 818
12723.59 832
12724.65 812
12725.72 848
12726.78 825
12727.85 794
12728.91 816
12729.98 848
12731.04 773
12732.11 872
12733.18 805
12734.24 796
12735.31 827
12736.37 759
12737.44 831
12738.50 793
12739.57 831
12740.63 783
12741.70 729
12742.77 768
12743.83 770
12744.90 780
12745.96 726
12747.03 754
12748.09 707
12749.16 726
12750.23 696
12751.29 684
12752.36 674
12753.43 711
12754.49 727
12755.56 747
12756.62 630
12757.69 638
12758.76 647
12759.82 682
12760.89 611
12761.96 636
12763.02 628
12764.09 622
12765.16 629
12766.22 643
12767.29 612
12768.36 592
12769.42 639
12770.49 625
12771.56 632
12772.62 588
12773.69 628
12774.76 627
12775.83 590
12776.89 593
12777.96 579
12779.03 588
12780.10 591
12781.16 617
12782.23 621
12783.30 615
12784.37 593
12785.43 623
12786.50 604
12787.57 643
12788.64 610
12789.70 587
12790.77 635
12791.84 635
12792.91 580
12793.97 575
12795.04 561
12796.11 573
12797.18 594
12798.25 617
12799.31 628
12800.38 541
12801.45 580
12802.52 554
12803.59 595
12804.66 530
12805.72 522
12806.79 591
12807.86 573
12808.93 600
12810.00 548
12811.07 560
12812.14 584
12813.20 618
12814.27 575
12815.34 534
12816.41 563
12817.48 572
12818.55 592
12819.62 585
12820.69 571
12821.76 535
12822.83 561
12823.89 584
12824.96 532
12826.03 585
12827.10 514
12828.17 547
12829.24 540
12830.31 531
12831.38 550
12832.45 577
12833.52 588
12834.59 569
12835.66 566
12836.73 586
12837.80 566
12838.87 540
12839.94 549
12841.01 549
12842.08 512
12843.15 523
12844.22 537
12845.29 505
12846.36 521
12847.43 566
12848.50 536
12849.57 521
12850.64 489
12851.71 489
12852.78 519
12853.85 524
12854.92 494
12855.99 489
12857.06 506
12858.13 494
12859.20 494
12860.27 494
12861.34 462
12862.41 469
12863.48 485
12864.56 507
12865.63 470
12866.70 464
12867.77 459
12868.84 462
12869.91 494
12870.98 503
12872.05 492
12873.12 483
12874.20 525
12875.27 504
12876.34 497
12877.41 488
12878.48 464
12879.55 469
12880.62 411
12881.70 478
12882.77 443
12883.84 450
12884.91 466
12885.98 459
12887.05 498
12888.13 483
12889.20 448
12890.27 462
12891.34 445
12892.41 413
12893.49 447
12894.56 478
12895.63 444
12896.70 407
12897.77 448
12898.85 444
12899.92 460
12900.99 445
12902.06 478
12903.14 434
12904.21 472
12905.28 439
12906.35 453
12907.43 460
12908.50 466
12909.57 480
12910.64 430
12911.72 460
12912.79 438
12913.86 415
12914.94 439
12916.01 471
12917.08 428
12918.16 425
12919.23 409
12920.30 423
12921.37 421
12922.45 432
12923.52 440
12924.59 418
12925.67 426
12926.74 440
12927.82 456
12928.89 466
12929.96 436
12931.04 418
12932.11 449
12933.18 449
12934.26 449
12935.33 434
12936.40 449
12937.48 428
12938.55 465
12939.63 419
12940.70 407
12941.77 431
12942.85 453
12943.92 444
12945.00 424
12946.07 450
12947.15 479
12948.22 479
12949.29 452
12950.37 411
12951.44 371
12952.52 446
12953.59 416
12954.67 427
12955.74 429
12956.82 423
12957.89 410
12958.97 438
12960.04 400
12961.12 415
12962.19 466
12963.27 448
12964.34 427
12965.42 438
12966.49 450
12967.57 432
12968.64 431
12969.72 419
12970.79 462
12971.87 444
12972.94 444
12974.02 397
12975.09 408
12976.17 396
12977.24 417
12978.32 418
12979.40 474
12980.47 435
12981.55 468
12982.62 440
12983.70 439
12984.77 462
12985.85 404
12986.93 438
12988.00 443
12989.08 430
12990.15 454
12991.23 447
12992.31 433
12993.38 456
12994.46 470
12995.54 483
12996.61 466
12997.69 431
12998.76 440
12999.84 440
13000.92 475
13001.99 459
13003.07 447
13004.15 433
13005.22 428
13006.30 478
13007.38 480
13008.45 444
13009.53 440
13010.61 457
13011.69 463
13012.76 441
13013.84 447
13014.92 446
13015.99 474
13017.07 480
13018.15 488
13019.23 479
13020.30 472
13021.38 519
13022.46 509
13023.54 484
13024.61 500
13025.69 493
13026.77 552
13027.85 501
13028.92 433
13030.00 479
13031.08 509
13032.16 506
13033.23 500
13034.31 483
13035.39 485
13036.47 472
13037.55 512
13038.62 536
13039.70 549
13040.78 516
13041.86 495
13042.94 490
13044.02 497
13045.09 498
13046.17 504
13047.25 546
13048.33 552
13049.41 516
13050.49 502
13051.57 580
13052.64 575
13053.72 534
13054.80 533
13055.88 536
13056.96 578
13058.04 569
13059.12 551
13060.20 559
13061.27 522
13062.35 531
13063.43 487
13064.51 483
13065.59 553
13066.67 535
13067.75 520
13068.83 507
13069.91 510
13070.99 503
13072.07 479
13073.15 484
13074.23 548
13075.31 571
13076.39 502
13077.47 475
13078.55 507
13079.63 487
13080.71 499
13081.79 465
13082.86 478
13083.94 443
13085.02 499
13086.11 481
13087.19 470
13088.27 428
13089.35 445
13090.43 491
13091.51 479
13092.59 458
13093.67 483
13094.75 468
13095.83 429
13096.91 460
13097.99 460
13099.07 430
13100.15 475
13101.23 443
13102.31 431
13103.39 460
13104.47 428
13105.55 441
13106.63 439
13107.72 441
13108.80 420
13109.88 442
13110.96 457
13112.04 455
13113.12 447
13114.20 446
13115.28 448
13116.37 429
13117.45 430
13118.53 423
13119.61 432
13120.69 449
13121.77 442
13122.85 458
13123.94 424
13125.02 423
13126.10 415
13127.18 469
13128.26 496
13129.34 458
13130.43 432
13131.51 466
13132.59 437
13133.67 443
13134.75 429
13135.84 399
13136.92 388
13138.00 413
13139.08 464
13140.17 457
13141.25 493
13142.33 455
13143.41 446
13144.49 449
13145.58 459
13146.66 446
13147.74 425
13148.83 451
13149.91 416
13150.99 424
13152.07 434
13153.16 445
13154.24 436
13155.32 430
13156.41 420
13157.49 472
13158.57 442
13159.65 438
13160.74 418
13161.82 446
13162.90 436
13163.99 419
13165.07 449
13166.15 458
13167.24 400
13168.32 446
13169.40 467
13170.49 413
13171.57 417
13172.66 461
13173.74 462
13174.82 428
13175.91 447
13176.99 418
13178.07 460
13179.16 469
13180.24 423
13181.33 405
13182.41 400
13183.49 412
13184.58 414
13185.66 441
13186.75 433
13187.83 449
13188.91 451
13190.00 453
13191.08 423
13192.17 423
13193.25 394
13194.34 438
13195.42 426
13196.51 433
13197.59 410
13198.68 472
13199.76 468
13200.85 430
13201.93 449
13203.02 433
13204.10 429
13205.19 463
13206.27 447
13207.36 437
13208.44 450
13209.53 427
13210.61 455
13211.70 464
13212.78 405
13213.87 440
13214.95 435
13216.04 479
13217.12 475
13218.21 416
13219.29 426
13220.38 453
13221.47 417
13222.55 412
13223.64 419
13224.72 440
13225.81 439
13226.89 456
13227.98 417
13229.07 418
13230.15 434
13231.24 480
13232.32 467
13233.41 475
13234.50 434
13235.58 414
13236.67 450
13237.76 464
13238.84 435
13239.93 459
13241.01 454
13242.10 464
13243.19 416
13244.27 467
13245.36 493
13246.45 436
13247.53 443
13248.62 430
13249.71 453
13250.79 447
13251.88 466
13252.97 471
13254.06 469
13255.14 478
13256.23 485
13257.32 505
13258.40 490
13259.49 468
13260.58 457
13261.67 516
13262.75 477
13263.84 518
13264.93 447
13266.02 490
13267.10 492
13268.19 495
13269.28 516
13270.37 509
13271.45 536
13272.54 508
13273.63 503
13274.72 490
13275.80 525
13276.89 531
13277.98 477
13279.07 488
13280.16 505
13281.24 517
13282.33 545
13283.42 484
13284.51 518
13285.60 526
13286.69 521
13287.77 548
13288.86 542
13289.95 556
13291.04 533
13292.13 509
13293.22 523
13294.31 531
13295.39 527
13296.48 545
13297.57 579
13298.66 545
13299.75 544
13300.84 535
13301.93 532
13303.02 538
13304.11 564
13305.19 549
13306.28 576
13307.37 570
13308.46 607
13309.55 581
13310.64 560
13311.73 598
13312.82 583
13313.91 621
13315.00 628
13316.09 591
13317.18 575
13318.27 611
13319.36 615
13320.45 605
13321.54 571
13322.63 606
13323.72 594
13324.81 602
13325.90 602
13326.99 591
13328.08 600
13329.17 617
13330.26 601
13331.35 580
13332.44 578
13333.53 581
13334.62 632
13335.71 610
13336.80 649
13337.89 607
13338.98 686
13340.07 595
13341.16 611
13342.25 637
13343.34 644
13344.43 648
13345.52 638
13346.61 627
13347.70 612
13348.79 590
13349.89 601
13350.98 694
13352.07 635
13353.16 616
13354.25 584
13355.34 641
13356.43 625
13357.52 623
13358.61 671
13359.71 717
13360.80 692
13361.89 732
13362.98 738
13364.07 795
13365.16 747
13366.26 733
13367.35 753
13368.44 724
13369.53 697
13370.62 721
13371.71 731
13372.81 710
13373.90 677
13374.99 638
13376.08 677
13377.17 656
13378.27 687
13379.36 669
13380.45 614
13381.54 603
13382.63 607
13383.73 628
13384.82 585
13385.91 577
13387.00 547
13388.10 580
13389.19 545
13390.28 550
13391.37 542
13392.47 590
13393.56 572
13394.65 563
13395.75 576
13396.84 554
13397.93 534
13399.02 518
13400.12 528
13401.21 532
13402.30 550
13403.40 608
13404.49 575
13405.58 519
13406.68 518
13407.77 556
13408.86 570
13409.96 531
13411.05 535
13412.14 511
13413.24 541
13414.33 501
13415.42 509
13416.52 541
13417.61 563
13418.70 550
13419.80 562
13420.89 520
13421.99 507
13423.08 523
13424.17 553
13425.27 576
13426.36 505
13427.46 558
13428.55 521
13429.64 552
13430.74 525
13431.83 577
13432.93 616
13434.02 548
13435.12 588
13436.21 582
13437.30 557
13438.40 539
13439.49 561
13440.59 609
13441.68 596
13442.78 596
13443.87 601
13444.97 578
13446.06 590
13447.16 573
13448.25 608
13449.35 611
13450.44 601
13451.54 623
13452.63 632
13453.73 651
13454.82 619
13455.92 619
13457.01 643
13458.11 650
13459.20 633
13460.30 625
13461.39 618
13462.49 633
13463.59 636
13464.68 627
13465.78 615
13466.87 648
13467.97 674
13469.06 637
13470.16 677
13471.26 679
13472.35 692
13473.45 678
13474.54 649
13475.64 676
13476.74 646
13477.83 648
13478.93 680
13480.03 632
13481.12 669
13482.22 656
13483.31 678
13484.41 656
13485.51 645
13486.60 685
13487.70 677
13488.80 660
13489.89 724
13490.99 773
13492.09 682
13493.18 724
13494.28 763
13495.38 787
13496.47 751
13497.57 804
13498.67 786
13499.77 823
13500.86 838
13501.96 820
13503.06 800
13504.15 823
13505.25 769
13506.35 775
13507.45 798
13508.54 797
13509.64 726
13510.74 681
13511.84 657
13512.93 695
13514.03 683
13515.13 644
13516.23 659
13517.32 636
13518.42 629
13519.52 611
13520.62 567
13521.72 584
13522.81 581
13523.91 587
13525.01 538
13526.11 566
13527.21 570
13528.30 606
13529.40 577
13530.50 564
13531.60 601
13532.70 574
13533.80 514
13534.89 532
13535.99 570
13537.09 558
13538.19 544
13539.29 566
13540.39 552
13541.49 520
13542.58 482
13543.68 508
13544.78 537
13545.88 507
13546.98 503
13548.08 516
13549.18 546
13550.28 531
13551.38 530
13552.48 524
13553.58 532
13554.67 557
13555.77 556
13556.87 544
13557.97 526
13559.07 514
13560.17 531
13561.27 495
13562.37 473
13563.47 503
13564.57 477
13565.67 529
13566.77 506
13567.87 490
13568.97 494
13570.07 513
13571.17 527
13572.27 524
13573.37 554
13574.47 504
13575.57 525
13576.67 487
13577.77 502
13578.87 493
13579.97 513
13581.07 529
13582.17 505
13583.27 512
13584.37 546
13585.47 546
13586.57 524
13587.67 470
13588.77 515
13589.88 558
13590.98 599
13592.08 497
13593.18 497
13594.28 497
13595.38 529
13596.48 488
13597.58 495
13598.68 496
13599.78 529
13600.88 524
13601.99 522
13603.09 524
13604.19 501
13605.29 529
13606.39 545
13607.49 450
13608.59 509
13609.70 517
13610.80 566
13611.90 515
13613.00 496
13614.10 535
13615.20 510
13616.31 496
13617.41 537
13618.51 513
13619.61 511
13620.71 510
13621.82 506
13622.92 539
13624.02 532
13625.12 536
13626.22 522
13627.33 530
13628.43 496
13629.53 572
13630.63 556
13631.74 534
13632.84 526
13633.94 494
13635.04 505
13636.15 530
13637.25 519
13638.35 510
13639.45 555
13640.56 555
13641.66 498
13642.76 513
13643.87 522
13644.97 479
13646.07 464
13647.17 512
13648.28 493
13649.38 534
13650.48 499
13651.59 530
13652.69 508
13653.79 516
13654.90 477
13656.00 527
13657.10 516
13658.21 501
13659.31 497
13660.41 518
13661.52 489
13662.62 475
13663.72 455
13664.83 470
13665.93 489
13667.04 485
13668.14 484
13669.24 477
13670.35 491
13671.45 502
13672.56 549
13673.66 497
13674.76 474
13675.87 510
13676.97 514
13678.08 495
13679.18 494
13680.29 510
13681.39 526
13682.49 482
13683.60 490
13684.70 536
13685.81 553
13686.91 526
13688.02 519
13689.12 512
13690.23 503
13691.33 549
13692.44 534
13693.54 470
13694.65 468
13695.75 512
13696.86 543
13697.96 571
13699.07 572
13700.17 545
13701.28 556
13702.38 559
13703.49 551
13704.59 575
13705.70 570
13706.80 575
13707.91 550
13709.02 542
13710.12 585
13711.23 547
13712.33 562
13713.44 552
13714.54 539
13715.65 516
13716.76 551
13717.86 578
13718.97 598
13720.07 599
13721.18 572
13722.29 571
13723.39 632
13724.50 620
13725.60 631
13726.71 633
13727.82 636
13728.92 647
13730.03 640
13731.14 662
13732.24 620
13733.35 618
13734.46 695
13735.56 689
13736.67 628
13737.78 635
13738.88 663
13739.99 655
13741.10 690
13742.20 685
13743.31 646
13744.42 657
13745.52 667
13746.63 763
13747.74 738
13748.84 727
13749.95 704
13751.06 722
13752.17 759
13753.27 738
13754.38 787
13755.49 810
13756.60 762
13757.70 837
13758.81 850
13759.92 809
13761.03 908
13762.13 933
13763.24 933
13764.35 934
13765.46 988
13766.57 1060
13767.67 1037
13768.78 1093
13769.89 1095
13771.00 1097
13772.11 1124
13773.21 1145
13774.32 1078
13775.43 1104
13776.54 1082
13777.65 1015
13778.75 979
13779.86 904
13780.97 827
13782.08 841
13783.19 875
13784.30 853
13785.41 761
13786.51 718
13787.62 782
13788.73 762
13789.84 732
13790.95 683
13792.06 694
13793.17 714
13794.28 726
13795.39 716
13796.49 699
13797.60 673
13798.71 683
13799.82 712
13800.93 648
13802.04 657
13803.15 677
13804.26 671
13805.37 656
13806.48 651
13807.59 644
13808.70 662
13809.81 666
13810.92 644
13812.03 669
13813.14 659
13814.25 659
13815.36 640
13816.47 609
13817.58 615
13818.69 604
13819.80 616
13820.91 669
13822.02 647
13823.13 604
13824.24 590
13825.35 633
13826.46 614
13827.57 600
13828.68 599
13829.79 578
13830.90 618
13832.01 617
13833.12 625
13834.23 599
13835.34 581
13836.45 589
13837.56 603
13838.67 640
13839.78 636
13840.89 629
13842.01 652
13843.12 644
13844.23 668
13845.34 661
13846.45 662
13847.56 661
13848.67 632
13849.78 611
13850.89 630
13852.01 632
13853.12 676
13854.23 620
13855.34 682
13856.45 690
13857.56 685
13858.67 692
13859.79 691
13860.90 692
13862.01 747
13863.12 766
13864.23 736
13865.34 678
13866.46 713
13867.57 712
13868.68 714
13869.79 711
13870.90 704
13872.02 744
13873.13 695
13874.24 709
13875.35 666
13876.47 680
13877.58 661
13878.69 706
13879.80 710
13880.92 686
13882.03 643
13883.14 674
13884.25 637
13885.37 640
13886.48 650
13887.59 634
13888.70 684
13889.82 667
13890.93 673
13892.04 647
13893.16 662
13894.27 679
13895.38 689
13896.49 686
13897.61 658
13898.72 654
13899.83 664
13900.95 679
13902.06 677
13903.17 656
13904.29 654
13905.40 643
13906.51 629
13907.63 622
13908.74 620
13909.85 578
13910.97 596
13912.08 635
13913.20 600
13914.31 567
13915.42 616
13916.54 651
13917.65 593
13918.77 614
13919.88 631
13920.99 627
13922.11 625
13923.22 574
13924.34 574
13925.45 585
13926.56 602
13927.68 599
13928.79 592
13929.91 590
13931.02 633
13932.14 576
13933.25 579
13934.37 578
13935.48 616
13936.60 594
13937.71 584
13938.83 660
13939.94 609
13941.05 630
13942.17 591
13943.28 587
13944.40 592
13945.51 570
13946.63 575
13947.75 638
13948.86 565
13949.98 572
13951.09 618
13952.21 622
13953.32 556
13954.44 582
13955.55 566
13956.67 587
13957.78 596
13958.90 595
13960.01 568
13961.13 566
13962.25 550
13963.36 556
13964.48 549
13965.59 583
13966.71 572
13967.83 557
13968.94 594
13970.06 600
13971.17 544
13972.29 578
13973.41 568
13974.52 620
13975.64 560
13976.75 596
13977.87 564
13978.99 605
13980.10 620
13981.22 588
13982.34 603
13983.45 641
13984.57 597
13985.69 554
13986.80 587
13987.92 615
13989.04 588
13990.15 624
13991.27 603
13992.39 629
13993.50 609
13994.62 600
13995.74 581
13996.86 585
13997.97 596
13999.09 582
14000.21 611
14001.33 635
14002.44 600
14003.56 615
14004.68 611
14005.79 587
14006.91 625
14008.03 644
14009.15 606
14010.27 615
14011.38 651
14012.50 653
14013.62 642
14014.74 663
14015.85 648
14016.97 670
14018.09 646
14019.21 681
14020.33 655
14021.44 654
14022.56 631
14023.68 645
14024.80 659
14025.92 679
14027.04 701
14028.15 684
14029.27 649
14030.39 672
14031.51 667
14032.63 612
14033.75 616
14034.86 660
14035.98 601
14037.10 607
14038.22 586
14039.34 588
14040.46 614
14041.58 603
14042.70 613
14043.82 620
14044.93 621
14046.05 634
14047.17 607
14048.29 605
14049.41 605
14050.53 626
14051.65 598
14052.77 626
14053.89 617
14055.01 645
14056.13 639
14057.25 639
14058.37 608
14059.49 616
14060.61 638
14061.73 620
14062.85 601
14063.97 628
14065.09 648
14066.20 595
14067.32 657
14068.44 639
14069.56 630
14070.68 622
14071.81 654
14072.93 685
14074.05 644
14075.17 667
14076.29 701
14077.41 704
14078.53 641
14079.65 652
14080.77 679
14081.89 691
14083.01 687
14084.13 703
14085.25 684
14086.37 743
14087.49 757
14088.61 753
14089.73 715
14090.85 690
14091.97 741
14093.10 781
14094.22 769
14095.34 735
14096.46 779
14097.58 781
14098.70 781
14099.82 760
14100.94 745
14102.07 803
14103.19 863
14104.31 739
14105.43 693
14106.55 694
14107.67 695
14108.79 683
14109.92 639
14111.04 667
14112.16 693
14113.28 686
14114.40 681
14115.52 707
14116.65 607
14117.77 640
14118.89 656
14120.01 622
14121.13 691
14122.26 656
14123.38 656
14124.50 701
14125.62 619
14126.75 664
14127.87 673
14128.99 661
14130.11 656
14131.24 635
14132.36 623
14133.48 623
14134.60 655
14135.73 700
14136.85 689
14137.97 647
14139.09 680
14140.22 711
14141.34 676
14142.46 657
14143.59 650
14144.71 679
14145.83 659
14146.95 652
14148.08 693
14149.20 685
14150.32 697
14151.45 643
14152.57 669
14153.69 679
14154.82 649
14155.94 685
14157.06 705
14158.19 744
14159.31 673
14160.44 694
14161.56 698
14162.68 638
14163.81 678
14164.93 679
14166.05 685
14167.18 702
14168.30 692
14169.43 692
14170.55 694
14171.67 668
14172.80 673
14173.92 679
14175.05 677
14176.17 677
14177.30 693
14178.42 706
14179.54 670
14180.67 688
14181.79 673
14182.92 685
14184.04 708
14185.17 716
14186.29 655
14187.42 676
14188.54 673
14189.67 680
14190.79 664
14191.92 703
14193.04 719
14194.17 735
14195.29 650
14196.42 698
14197.54 729
14198.67 686
14199.79 691
14200.92 710
14202.04 668
14203.17 671
14204.29 709
14205.42 693
14206.54 707
14207.67 652
14208.79 716
14209.92 709
14211.05 714
14212.17 707
14213.30 707
14214.42 665
14215.55 744
14216.67 757
14217.80 749
14218.93 757
14220.05 770
14221.18 732
14222.30 755
14223.43 746
14224.56 744
14225.68 767
14226.81 843
14227.94 755
14229.06 721
14230.19 731
14231.32 810
14232.44 777
14233.57 787
14234.70 773
14235.82 790
14236.95 788
14238.08 820
14239.20 737
14240.33 758
14241.46 864
14242.58 846
14243.71 778
14244.84 788
14245.96 835
14247.09 832
14248.22 840
14249.34 860
14250.47 867
14251.60 865
14252.73 865
14253.85 889
14254.98 856
14256.11 826
14257.24 883
14258.36 918
14259.49 936
14260.62 889
14261.75 907
14262.87 920
14264.00 927
14265.13 913
14266.26 937
14267.39 935
14268.51 962
14269.64 949
14270.77 922
14271.90 890
14273.03 933
14274.15 936
14275.28 948
14276.41 997
14277.54 1002
14278.67 1007
14279.80 952
14280.92 958
14282.05 1006
14283.18 1040
14284.31 1008
14285.44 1040
14286.57 1007
14287.70 1034
14288.82 1051
14289.95 1092
14291.08 1092
14292.21 1066
14293.34 1065
14294.47 1076
14295.60 1071
14296.73 1063
14297.86 1111
14298.99 1089
14300.11 1082
14301.24 1047
14302.37 1110
14303.50 1089
14304.63 1022
14305.76 963
14306.89 941
14308.02 997
14309.15 930
14310.28 925
14311.41 841
14312.54 843
14313.67 842
14314.80 838
14315.93 837
14317.06 838
14318.19 800
14319.32 830
14320.45 770
14321.58 764
14322.71 751
14323.84 751
14324.97 776
14326.10 779
14327.23 732
14328.36 724
14329.49 752
14330.62 709
14331.75 684
14332.88 692
14334.01 667
14335.14 679
14336.27 675
14337.40 662
14338.53 655
14339.66 667
14340.79 691
14341.93 664
14343.06 611
14344.19 645
14345.32 654
14346.45 629
14347.58 629
14348.71 656
14349.84 650
14350.97 617
14352.11 605
14353.24 641
14354.37 603
14355.50 597
14356.63 599
14357.76 633
14358.89 567
14360.03 558
14361.16 587
14362.29 581
14363.42 603
14364.55 599
14365.68 596
14366.82 613
14367.95 599
14369.08 580
14370.21 585
14371.34 584
14372.48 588
14373.61 599
14374.74 557
14375.87 584
14377.00 601
14378.14 598
14379.27 538
14380.40 573
14381.53 625
14382.67 613
14383.80 562
14384.93 571
14386.06 616
14387.20 612
14388.33 591
14389.46 582
14390.59 544
14391.73 576
14392.86 591
14393.99 586
14395.13 562
14396.26 527
14397.39 565
14398.53 598
14399.66 551
14400.79 564
14401.92 548
14403.06 533
14404.19 550
14405.32 559
14406.46 522
14407.59 521
14408.72 544
14409.86 532
14410.99 581
14412.13 614
14413.26 562
14414.39 546
14415.53 570
14416.66 539
14417.79 542
14418.93 506
14420.06 523
14421.20 566
14422.33 575
14423.46 558
14424.60 589
14425.73 578
14426.87 558
14428.00 541
14429.14 539
14430.27 542
14431.40 553
14432.54 575
14433.67 529
14434.81 558
14435.94 552
14437.08 549
14438.21 586
14439.35 564
14440.48 577
14441.62 589
14442.75 594
14443.88 548
14445.02 535
14446.15 539
14447.29 546
14448.42 551
14449.56 536
14450.70 525
14451.83 527
14452.97 556
14454.10 527
14455.24 515
14456.37 493
14457.51 490
14458.64 549
14459.78 566
14460.91 543
14462.05 566
14463.18 598
14464.32 585
14465.46 564
14466.59 547
14467.73 565
14468.86 552
14470.00 563
14471.14 567
14472.27 539
14473.41 523
14474.54 589
14475.68 585
14476.82 564
14477.95 534
14479.09 534
14480.22 515
14481.36 520
14482.50 541
14483.63 486
14484.77 526
14485.91 491
14487.04 532
14488.18 551
14489.32 525
14490.45 479
14491.59 483
14492.73 505
14493.86 504
14495.00 499
14496.14 523
14497.27 565
14498.41 520
14499.55 492
14500.69 451
14501.82 521
14502.96 499
14504.10 485
14505.23 517
14506.37 473
14507.51 459
14508.65 488
14509.78 459
14510.92 466
14512.06 464
14513.20 478
14514.33 509
14515.47 438
14516.61 429
14517.75 462
14518.89 462
14520.02 461
14521.16 450
14522.30 452
14523.44 425
14524.57 432
14525.71 438
14526.85 465
14527.99 469
14529.13 467
14530.27 460
14531.40 466
14532.54 408
14533.68 447
14534.82 422
14535.96 463
14537.10 446
14538.23 455
14539.37 451
14540.51 423
14541.65 436
14542.79 444
14543.93 473
14545.07 456
14546.21 428
14547.35 454
14548.48 436
14549.62 482
14550.76 445
14551.90 463
14553.04 484
14554.18 492
14555.32 456
14556.46 427
14557.60 441
14558.74 467
14559.88 509
14561.02 427
14562.16 482
14563.30 441
14564.43 477
14565.57 436
14566.71 461
14567.85 445
14568.99 462
14570.13 453
14571.27 463
14572.41 485
14573.55 464
14574.69 481
14575.83 505
14576.97 469
14578.11 479
14579.25 433
14580.39 428
14581.53 436
14582.67 459
14583.81 472
14584.96 481
14586.10 496
14587.24 509
14588.38 495
14589.52 485
14590.66 530
14591.80 527
14592.94 512
14594.08 504
14595.22 498
14596.36 486
14597.50 521
14598.64 504
14599.78 475
14600.93 508
14602.07 539
14603.21 520
14604.35 485
14605.49 508
14606.63 514
14607.77 497
14608.91 469
14610.06 522
14611.20 530
14612.34 539
14613.48 548
14614.62 540
14615.76 546
14616.91 544
14618.05 564
14619.19 545
14620.33 572
14621.47 556
14622.61 570
14623.76 590
14624.90 596
14626.04 608
14627.18 614
14628.32 610
14629.47 604
14630.61 608
14631.75 641
14632.89 602
14634.04 664
14635.18 663
14636.32 614
14637.46 629
14638.61 615
14639.75 598
14640.89 577
14642.03 532
14643.18 551
14644.32 547
14645.46 512
14646.60 547
14647.75 509
14648.89 518
14650.03 506
14651.18 481
14652.32 488
14653.46 513
14654.61 523
14655.75 484
14656.89 531
14658.03 484
14659.18 446
14660.32 463
14661.46 467
14662.61 475
14663.75 468
14664.90 455
14666.04 486
14667.18 487
14668.33 440
14669.47 449
14670.61 444
14671.76 484
14672.90 465
14674.05 475
14675.19 428
14676.33 440
14677.48 446
14678.62 450
14679.77 449
14680.91 448
14682.05 469
14683.20 473
14684.34 470
14685.49 455
14686.63 450
14687.78 417
14688.92 428
14690.06 426
14691.21 428
14692.35 462
14693.50 417
14694.64 436
14695.79 433
14696.93 422
14698.08 421
14699.22 438
14700.37 439
14701.51 420
14702.66 426
14703.80 458
14704.95 443
14706.09 456
14707.24 461
14708.38 451
14709.53 431
14710.67 453
14711.82 390
14712.96 387
14714.11 431
14715.26 459
14716.40 451
14717.55 439
14718.69 465
14719.84 434
14720.98 448
14722.13 456
14723.28 430
14724.42 440
14725.57 452
14726.71 444
14727.86 451
14729.01 444
14730.15 441
14731.30 440
14732.44 464
14733.59 481
14734.74 438
14735.88 442
14737.03 477
14738.18 445
14739.32 455
14740.47 453
14741.61 425
14742.76 444
14743.91 440
14745.05 434
14746.20 438
14747.35 476
14748.49 470
14749.64 456
14750.79 452
14751.94 463
14753.08 426
14754.23 444
14755.38 468
14756.52 468
14757.67 505
14758.82 483
14759.97 475
14761.11 487
14762.26 482
14763.41 455
14764.55 445
14765.70 492
14766.85 482
14768.00 510
14769.15 471
14770.29 484
14771.44 503
14772.59 495
14773.74 464
14774.88 458
14776.03 499
14777.18 508
14778.33 514
14779.48 518
14780.62 525
14781.77 519
14782.92 538
14784.07 587
14785.22 579
14786.36 573
14787.51 550
14788.66 552
14789.81 555
14790.96 569
14792.11 605
14793.26 565
14794.40 578
14795.55 609
14796.70 565
14797.85 560
14799.00 544
14800.15 569
14801.30 593
14802.45 586
14803.59 529
14804.74 537
14805.89 586
14807.04 572
14808.19 546
14809.34 535
14810.49 536
14811.64 574
14812.79 542
14813.94 535
14815.09 523
14816.24 567
14817.39 549
14818.53 556
14819.68 535
14820.83 527
14821.98 554
14823.13 561
14824.28 490
14825.43 473
14826.58 482
14827.73 513
14828.88 478
14830.03 462
14831.18 462
14832.33 454
14833.48 454
14834.63 428
14835.78 426
14836.93 435
14838.08 438
14839.23 464
14840.38 469
14841.53 428
14842.69 459
14843.84 437
14844.99 443
14846.14 380
14847.29 420
14848.44 417
14849.59 391
14850.74 402
14851.89 407
14853.04 405
14854.19 389
14855.34 414
14856.49 406
14857.65 414
14858.80 407
14859.95 446
14861.10 428
14862.25 432
14863.40 412
14864.55 395
14865.70 427
14866.86 386
14868.01 422
14869.16 417
14870.31 395
14871.46 395
14872.61 381
14873.77 395
14874.92 376
14876.07 367
14877.22 416
14878.37 387
14879.52 369
14880.68 382
14881.83 388
14882.98 364
14884.13 365
14885.28 386
14886.44 424
14887.59 370
14888.74 407
14889.89 407
14891.05 370
14892.20 386
14893.35 404
14894.50 434
14895.66 439
14896.81 440
14897.96 394
14899.11 379
14900.27 416
14901.42 417
14902.57 373
14903.72 407
14904.88 405
14906.03 402
14907.18 393
14908.34 414
14909.49 390
14910.64 414
14911.80 409
14912.95 414
14914.10 403
14915.26 374
14916.41 403
14917.56 380
14918.72 407
14919.87 401
14921.02 416
14922.18 397
14923.33 390
14924.48 429
14925.64 409
14926.79 400
14927.94 390
14929.10 402
14930.25 395
14931.41 385
14932.56 400
14933.71 388
14934.87 404
14936.02 400
14937.18 423
14938.33 404
14939.48 410
14940.64 362
14941.79 407
14942.95 445
14944.10 402
14945.26 398
14946.41 414
14947.57 402
14948.72 424
14949.87 410
14951.03 417
14952.18 376
14953.34 413
14954.49 439
14955.65 430
14956.80 393
14957.96 394
14959.11 392
14960.27 389
14961.42 404
14962.58 362
14963.73 381
14964.89 388
14966.04 377
14967.20 386
14968.36 423
14969.51 397
14970.67 368
14971.82 331
14972.98 380
14974.13 378
14975.29 362
14976.44 370
14977.60 362
14978.76 362
14979.91 354
14981.07 364
14982.22 366
14983.38 369
14984.53 361
14985.69 375
14986.85 324
14988.00 349
14989.16 341
14990.32 343
14991.47 335
14992.63 345
14993.78 346
14994.94 319
14996.10 339
14997.25 359
14998.41 359
14999.57 290
15000.72 328
15001.88 341
15003.04 329
15004.19 308
15005.35 304
15006.51 324
15007.66 311
15008.82 326
15009.98 338
15011.13 356
15012.29 348
15013.45 330
15014.61 309
15015.76 313
15016.92 315
15018.08 318
15019.23 315
15020.39 338
15021.55 327
15022.71 311
15023.86 324
15025.02 349
15026.18 311
15027.34 313
15028.49 334
15029.65 325
15030.81 310
15031.97 300
15033.13 296
15034.28 303
15035.44 290
15036.60 296
15037.76 303
15038.92 302
15040.07 292
15041.23 304
15042.39 291
15043.55 303
15044.71 295
15045.87 286
15047.02 307
15048.18 331
15049.34 313
15050.50 304
15051.66 280
15052.82 291
15053.98 297
15055.13 288
15056.29 289
15057.45 289
15058.61 303
15059.77 280
15060.93 306
15062.09 332
15063.25 307
15064.40 308
15065.56 342
15066.72 300
15067.88 303
15069.04 296
15070.20 299
15071.36 284
15072.52 304
15073.68 283
15074.84 280
15076.00 303
15077.16 285
15078.32 273
15079.48 311
15080.64 281
15081.80 292
15082.96 293
15084.12 296
15085.28 328
15086.44 308
15087.60 292
15088.76 301
15089.92 295
15091.08 307
15092.24 294
15093.40 308
15094.56 281
15095.72 272
15096.88 310
15098.04 313
15099.20 311
15100.36 320
15101.52 275
15102.68 279
15103.84 288
15105.00 317
15106.16 314
15107.32 311
15108.48 284
15109.64 294
15110.80 292
15111.96 305
15113.13 278
15114.29 296
15115.45 266
15116.61 261
15117.77 279
15118.93 288
15120.09 295
15121.25 259
15122.42 269
15123.58 297
15124.74 296
15125.90 271
15127.06 300
15128.22 270
15129.38 301
15130.55 300
15131.71 294
15132.87 287
15134.03 270
15135.19 288
15136.35 318
15137.52 307
15138.68 297
15139.84 257
15141.00 278
15142.16 298
15143.33 271
15144.49 289
15145.65 268
15146.81 260
15147.97 267
15149.14 319
15150.30 307
15151.46 271
15152.62 303
15153.79 296
15154.95 278
15156.11 266
15157.27 300
15158.44 294
15159.60 306
15160.76 285
15161.93 293
15163.09 260
15164.25 273
15165.41 292
15166.58 301
15167.74 284
15168.90 280
15170.07 296
15171.23 290
15172.39 307
15173.56 315
15174.72 299
15175.88 294
15177.05 306
15178.21 299
15179.37 269
15180.54 292
15181.70 287
15182.86 276
15184.03 269
15185.19 262
15186.36 267
15187.52 288
15188.68 312
15189.85 290
15191.01 285
15192.17 276
15193.34 310
15194.50 301
15195.67 285
15196.83 312
15198.00 284
15199.16 294
15200.32 293
15201.49 310
15202.65 311
15203.82 303
15204.98 346
15206.15 292
15207.31 324
15208.48 318
15209.64 311
15210.80 310
15211.97 288
15213.13 293
15214.30 296
15215.46 315
15216.63 335
15217.79 319
15218.96 314
15220.12 309
15221.29 315
15222.45 330
15223.62 302
15224.78 307
15225.95 338
15227.11 346
15228.28 325
15229.45 310
15230.61 313
15231.78 343
15232.94 327
15234.11 317
15235.27 318
15236.44 342
15237.60 342
15238.77 305
15239.94 315
15241.10 332
15242.27 316
15243.43 313
15244.60 301
15245.77 304
15246.93 320
15248.10 331
15249.26 306
15250.43 282
15251.60 300
15252.76 294
15253.93 320
15255.10 281
15256.26 268
15257.43 309
15258.60 310
15259.76 326
15260.93 279
15262.10 286
15263.26 309
15264.43 280
15265.60 289
15266.76 304
15267.93 322
15269.10 304
15270.26 287
15271.43 278
15272.60 270
15273.76 277
15274.93 296
15276.10 307
15277.27 296
15278.43 286
15279.60 306
15280.77 296
15281.94 303
15283.10 258
15284.27 305
15285.44 288
15286.61 275
15287.77 277
15288.94 284
15290.11 308
15291.28 273
15292.44 248
15293.61 283
15294.78 286
15295.95 302
15297.12 279
15298.28 310
15299.45 272
15300.62 279
15301.79 286
15302.96 279
15304.12 314
15305.29 292
15306.46 298
15307.63 278
15308.80 262
15309.97 307
15311.14 284
15312.30 312
15313.47 280
15314.64 255
15315.81 259
15316.98 322
15318.15 261
15319.32 286
15320.49 271
15321.65 321
15322.82 284
15323.99 239
15325.16 281
15326.33 295
15327.50 288
15328.67 307
15329.84 304
15331.01 301
15332.18 311
15333.35 291
15334.52 294
15335.69 262
15336.85 277
15338.02 294
15339.19 277
15340.36 281
15341.53 279
15342.70 266
15343.87 255
15345.04 261
15346.21 292
15347.38 274
15348.55 297
15349.72 268
15350.89 273
15352.06 292
15353.23 283
15354.40 301
15355.57 295
15356.74 287
15357.91 268
15359.08 254
15360.25 254
15361.43 273
15362.60 270
15363.77 280
15364.94 297
15366.11 273
15367.28 297
15368.45 254
15369.62 287
15370.79 245
15371.96 255
15373.13 292
15374.30 275
15375.47 256
15376.65 268
15377.82 284
15378.99 292
15380.16 294
15381.33 296
15382.50 292
15383.67 263
15384.84 302
15386.02 277
15387.19 299
15388.36 276
15389.53 271
15390.70 281
15391.87 293
15393.04 295
15394.22 278
15395.39 302
15396.56 286
15397.73 292
15398.90 285
15400.08 249
15401.25 277
15402.42 298
15403.59 265
15404.76 292
15405.94 271
15407.11 282
15408.28 286
15409.45 265
15410.63 250
15411.80 276
15412.97 239
15414.14 276
15415.31 286
15416.49 263
15417.66 278
15418.83 275
15420.01 270
15421.18 258
15422.35 269
15423.52 249
15424.70 272
15425.87 280
15427.04 274
15428.22 255
15429.39 277
15430.56 243
15431.73 286
15432.91 269
15434.08 258
15435.25 259
15436.43 241
15437.60 270
15438.77 236
15439.95 264
15441.12 254
15442.30 261
15443.47 272
15444.64 258
15445.82 277
15446.99 244
15448.16 264
15449.34 249
15450.51 241
15451.69 251
15452.86 269
15454.03 278
15455.21 262
15456.38 242
15457.56 259
15458.73 283
15459.90 278
15461.08 245
15462.25 230
15463.43 241
15464.60 269
15465.78 241
15466.95 237
15468.12 228
15469.30 256
15470.47 281
15471.65 265
15472.82 255
15474.00 227
15475.17 273
15476.35 268
15477.52 265
15478.70 267
15479.87 282
15481.05 253
15482.22 252
15483.40 255
15484.57 263
15485.75 263
15486.92 287
15488.10 285
15489.27 277
15490.45 271
15491.62 265
15492.80 284
15493.98 265
15495.15 273
15496.33 269
15497.50 279
15498.68 287
15499.85 267
15501.03 235
15502.21 271
15503.38 276
15504.56 270
15505.73 256
15506.91 271
15508.09 262
15509.26 254
15510.44 250
15511.61 249
15512.79 279
15513.97 238
15515.14 272
15516.32 261
15517.50 280
15518.67 243
15519.85 264
15521.02 277
15522.20 269
15523.38 271
15524.55 285
15525.73 294
15526.91 296
15528.09 315
15529.26 279
15530.44 266
15531.62 282
15532.79 289
15533.97 262
15535.15 268
15536.32 263
15537.50 277
15538.68 254
15539.86 272
15541.03 265
15542.21 295
15543.39 288
15544.57 276
15545.74 279
15546.92 269
15548.10 281
15549.28 295
15550.45 298
15551.63 292
15552.81 284
15553.99 271
15555.16 279
15556.34 267
15557.52 277
15558.70 280
15559.88 310
15561.05 295
15562.23 281
15563.41 269
15564.59 284
15565.77 326
15566.95 305
15568.12 293
15569.30 302
15570.48 307
15571.66 287
15572.84 284
15574.02 271
15575.19 291
15576.37 302
15577.55 289
15578.73 268
15579.91 270
15581.09 287
15582.27 294
15583.45 285
15584.62 299
15585.80 312
15586.98 316
15588.16 329
15589.34 299
15590.52 288
15591.70 297
15592.88 283
15594.06 278
15595.24 288
15596.42 333
15597.60 332
15598.78 310
15599.96 319
15601.14 339
15602.31 340
15603.49 340
15604.67 347
15605.85 297
15607.03 310
15608.21 313
15609.39 329
15610.57 345
15611.75 336
15612.93 335
15614.11 328
15615.29 341
15616.47 329
15617.65 338
15618.83 351
15620.01 365
15621.19 343
15622.38 354
15623.56 349
15624.74 336
15625.92 361
15627.10 338
15628.28 367
15629.46 336
15630.64 351
15631.82 314
15633.00 339
15634.18 354
15635.36 360
15636.54 371
15637.72 357
15638.91 345
15640.09 406
15641.27 383
15642.45 329
15643.63 343
15644.81 380
15645.99 386
15647.17 343
15648.36 370
15649.54 379
15650.72 372
15651.90 332
15653.08 401
15654.26 402
15655.44 391
15656.63 389
15657.81 399
15658.99 402
15660.17 415
15661.35 412
15662.54 393
15663.72 375
15664.90 399
15666.08 374
15667.26 398
15668.45 392
15669.63 429
15670.81 381
15671.99 389
15673.17 408
15674.36 384
15675.54 365
15676.72 388
15677.90 392
15679.09 402
15680.27 368
15681.45 353
15682.63 367
15683.82 376
15685.00 405
15686.18 396
15687.37 382
15688.55 399
15689.73 377
15690.91 368
15692.10 406
15693.28 408
15694.46 399
15695.65 377
15696.83 372
15698.01 399
15699.20 384
15700.38 394
15701.56 407
15702.75 380
15703.93 389
15705.11 394
15706.30 391
15707.48 412
15708.66 428
15709.85 396
15711.03 408
15712.22 421
15713.40 432
15714.58 439
15715.77 445
15716.95 412
15718.14 404
15719.32 442
15720.50 434
15721.69 399
15722.87 415
15724.06 404
15725.24 424
15726.43 429
15727.61 421
15728.79 406
15729.98 443
15731.16 432
15732.35 421
15733.53 397
15734.72 437
15735.90 446
15737.09 430
15738.27 417
15739.46 379
15740.64 397
15741.83 455
15743.01 501
15744.20 456
15745.38 417
15746.57 427
15747.75 435
15748.94 449
15750.12 403
15751.31 426
15752.49 459
15753.68 456
15754.86 443
15756.05 435
15757.23 437
15758.42 443
15759.60 464
15760.79 449
15761.98 428
15763.16 467
15764.35 415
15765.53 419
15766.72 395
15767.90 411
15769.09 447
15770.28 441
15771.46 445
15772.65 387
15773.83 427
15775.02 417
15776.21 419
15777.39 421
15778.58 394
15779.77 440
15780.95 417
15782.14 434
15783.33 389
15784.51 373
15785.70 351
15786.89 354
15788.07 385
15789.26 372
15790.45 374
15791.63 350
15792.82 367
15794.01 345
15795.19 371
15796.38 369
15797.57 338
15798.75 364
15799.94 362
15801.13 340
15802.32 344
15803.50 348
15804.69 339
15805.88 330
15807.06 331
15808.25 360
15809.44 326
15810.63 315
15811.81 360
15813.00 370
15814.19 347
15815.38 366
15816.57 376
15817.75 355
15818.94 277
15820.13 338
15821.32 344
15822.50 336
15823.69 352
15824.88 307
15826.07 324
15827.26 316
15828.44 310
15829.63 319
15830.82 350
15832.01 359
15833.20 322
15834.39 342
15835.57 299
15836.76 290
15837.95 320
15839.14 367
15840.33 315
15841.52 291
15842.71 295
15843.90 322
15845.08 331
15846.27 293
15847.46 304
15848.65 331
15849.84 332
15851.03 329
15852.22 310
15853.41 321
15854.60 347
15855.79 350
15856.97 306
15858.16 320
15859.35 322
15860.54 326
15861.73 323
15862.92 296
15864.11 348
15865.30 348
15866.49 338
15867.68 302
15868.87 312
15870.06 343
15871.25 354
15872.44 326
15873.63 324
15874.82 309
15876.01 357
15877.20 335
15878.39 354
15879.58 324
15880.77 305
15881.96 323
15883.15 319
15884.34 336
15885.53 327
15886.72 328
15887.91 324
15889.10 315
15890.29 325
15891.48 338
15892.67 346
15893.86 340
15895.05 332
15896.24 335
15897.44 357
15898.63 365
15899.82 352
15901.01 310
15902.20 358
15903.39 343
15904.58 386
15905.77 358
15906.96 307
15908.15 344
15909.35 394
15910.54 327
15911.73 318
15912.92 342
15914.11 363
15915.30 367
15916.49 362
15917.69 330
15918.88 369
15920.07 369
15921.26 364
15922.45 364
15923.64 372
15924.84 371
15926.03 391
15927.22 378
15928.41 375
15929.60 359
15930.80 330
15931.99 351
15933.18 358
15934.37 366
15935.56 355
15936.76 350
15937.95 374
15939.14 338
15940.33 351
15941.53 339
15942.72 345
15943.91 337
15945.10 346
15946.30 310
15947.49 341
15948.68 299
15949.87 302
15951.07 343
15952.26 321
15953.45 289
15954.65 296
15955.84 276
15957.03 282
15958.22 300
15959.42 316
15960.61 297
15961.80 293
15963.00 305
15964.19 292
15965.38 293
15966.58 278
15967.77 280
15968.96 261
15970.16 279
15971.35 284
15972.54 278
15973.74 285
15974.93 287
15976.13 278
15977.32 262
15978.51 268
15979.71 270
15980.90 259
15982.09 239
15983.29 257
15984.48 266
15985.68 260
15986.87 284
15988.06 251
15989.26 254
15990.45 285
15991.65 242
15992.84 268
15994.04 316
15995.23 284
15996.43 291
15997.62 243
15998.81 254
16000.01 262
16001.20 255
16002.40 250
16003.59 246
16004.79 284
16005.98 283
16007.18 238
16008.37 258
16009.57 255
16010.76 273
16011.96 275
16013.15 252
16014.35 264
16015.54 279
16016.74 249
16017.93 258
16019.13 266
16020.32 238
16021.52 242
16022.72 214
16023.91 245
16025.11 219
16026.30 267
16027.50 268
16028.69 237
16029.89 235
16031.08 265
16032.28 298
16033.48 254
16034.67 275
16035.87 242
16037.06 224
16038.26 253
16039.46 275
16040.65 254
16041.85 250
16043.05 262
16044.24 267
16045.44 243
16046.63 262
16047.83 282
16049.03 256
16050.22 223
16051.42 250
16052.62 249
16053.81 247
16055.01 232
16056.21 207
16057.40 237
16058.60 236
16059.80 267
16060.99 230
16062.19 210
16063.39 268
16064.58 247
16065.78 243
16066.98 225
16068.18 267
16069.37 277
16070.57 231
16071.77 229
16072.97 246
16074.16 250
16075.36 220
16076.56 247
16077.76 265
16078.95 244
16080.15 261
16081.35 243
16082.55 239
16083.74 228
16084.94 262
16086.14 274
16087.34 237
16088.53 234
16089.73 232
16090.93 278
16092.13 257
16093.33 222
16094.53 224
16095.72 261
16096.92 236
16098.12 260
16099.32 276
16100.52 252
16101.72 266
16102.91 261
16104.11 269
16105.31 237
16106.51 254
16107.71 264
16108.91 257
16110.11 236
16111.30 239
16112.50 245
16113.70 246
16114.90 229
16116.10 229
16117.30 229
16118.50 204
16119.70 228
16120.90 220
16122.10 225
16123.29 214
16124.49 237
16125.69 254
16126.89 229
16128.09 222
16129.29 243
16130.49 266
16131.69 231
16132.89 235
16134.09 240
16135.29 259
16136.49 269
16137.69 254
16138.89 217
16140.09 240
16141.29 219
16142.49 249
16143.69 238
16144.89 234
16146.09 229
16147.29 244
16148.49 260
16149.69 238
16150.89 226
16152.09 237
16153.29 247
16154.49 213
16155.69 216
16156.89 254
16158.09 255
16159.29 259
16160.49 243
16161.69 240
16162.89 236
16164.09 232
16165.30 241
16166.50 227
16167.70 238
16168.90 198
16170.10 241
16171.30 238
16172.50 268
16173.70 270
16174.90 254
16176.10 266
16177.31 250
16178.51 222
16179.71 221
16180.91 249
16182.11 239
16183.31 283
16184.51 243
16185.72 230
16186.92 242
16188.12 275
16189.32 245
16190.52 249
16191.72 252
16192.93 253
16194.13 260
16195.33 249
16196.53 249
16197.73 233
16198.94 249
16200.14 246
16201.34 262
16202.54 229
16203.74 243
16204.95 239
16206.15 257
16207.35 248
16208.55 254
16209.76 259
16210.96 264
16212.16 250
16213.36 229
16214.57 260
16215.77 236
16216.97 246
16218.17 231
16219.38 241
16220.58 237
16221.78 238
16222.99 244
16224.19 232
16225.39 234
16226.59 235
16227.80 253
16229.00 242
16230.20 244
16231.41 260
16232.61 270
16233.81 260
16235.02 254
16236.22 270
16237.42 275
16238.63 241
16239.83 253
16241.04 265
16242.24 281
16243.44 245
16244.65 256
16245.85 282
16247.05 299
16248.26 264
16249.46 288
16250.67 279
16251.87 251
16253.07 266
16254.28 274
16255.48 293
16256.69 246
16257.89 223
16259.09 258
16260.30 328
16261.50 268
16262.71 253
16263.91 281
16265.12 275
16266.32 273
16267.53 296
16268.73 291
16269.94 284
16271.14 292
16272.34 290
16273.55 284
16274.75 280
16275.96 280
16277.16 301
16278.37 287
16279.57 280
16280.78 295
16281.98 299
16283.19 286
16284.39 264
16285.60 297
16286.81 281
16288.01 291
16289.22 284
16290.42 303
16291.63 293
16292.83 259
16294.04 281
16295.24 293
16296.45 336
16297.66 308
16298.86 305
16300.07 295
16301.27 328
16302.48 305
16303.68 299
16304.89 308
16306.10 284
16307.30 297
16308.51 288
16309.71 311
16310.92 307
16312.13 297
16313.33 290
16314.54 273
16315.75 264
16316.95 313
16318.16 292
16319.37 267
16320.57 285
16321.78 271
16322.99 271
16324.19 267
16325.40 251
16326.61 272
16327.81 253
16329.02 265
16330.23 261
16331.43 268
16332.64 295
16333.85 283
16335.05 282
16336.26 263
16337.47 225
16338.68 226
16339.88 261
16341.09 260
16342.30 251
16343.51 257
16344.71 243
16345.92 268
16347.13 245
16348.34 268
16349.54 243
16350.75 222
16351.96 263
16353.17 266
16354.37 253
16355.58 222
16356.79 239
16358.00 251
16359.21 269
16360.41 251
16361.62 246
16362.83 237
16364.04 257
16365.25 208
16366.45 262
16367.66 230
16368.87 224
16370.08 241
16371.29 244
16372.50 227
16373.71 243
16374.91 247
16376.12 230
16377.33 238
16378.54 234
16379.75 236
16380.96 221
16382.17 239
16383.38 200
16384.58 261
16385.79 273
16387.00 227
16388.21 208
16389.42 214
16390.63 230
16391.84 235
16393.05 252
16394.26 218
16395.47 222
16396.68 237
16397.89 239
16399.09 212
16400.30 222
16401.51 217
16402.72 223
16403.93 270
16405.14 244
16406.35 247
16407.56 243
16408.77 244
16409.98 238
16411.19 224
16412.40 245
16413.61 248
16414.82 224
16416.03 248
16417.24 229
16418.45 246
16419.66 226
16420.87 248
16422.08 230
16423.29 209
16424.50 214
16425.71 240
16426.92 252
16428.14 234
16429.35 219
16430.56 234
16431.77 229
16432.98 202
16434.19 231
16435.40 198
16436.61 243
16437.82 213
16439.03 243
16440.24 227
16441.45 213
16442.67 218
16443.88 228
16445.09 243
16446.30 219
16447.51 205
16448.72 233
16449.93 234
16451.14 224
16452.36 210
16453.57 195
16454.78 211
16455.99 207
16457.20 230
16458.41 211
16459.63 241
16460.84 219
16462.05 229
16463.26 181
16464.47 215
16465.68 225
16466.90 221
16468.11 196
16469.32 220
16470.53 243
16471.74 215
16472.96 228
16474.17 240
16475.38 238
16476.59 206
16477.81 191
16479.02 211
16480.23 234
16481.44 236
16482.66 230
16483.87 218
16485.08 202
16486.29 231
16487.51 208
16488.72 230
16489.93 205
16491.15 207
16492.36 234
16493.57 209
16494.78 222
16496.00 214
16497.21 200
16498.42 194
16499.64 196
16500.85 216
16502.06 220
16503.28 207
16504.49 208
16505.70 209
16506.92 212
16508.13 225
16509.34 226
16510.56 216
16511.77 235
16512.98 215
16514.20 230
16515.41 236
16516.63 200
16517.84 204
16519.05 223
16520.27 209
16521.48 215
16522.70 250
16523.91 222
16525.12 194
16526.34 192
16527.55 202
16528.77 222
16529.98 217
16531.20 227
16532.41 233
16533.62 220
16534.84 213
16536.05 210
16537.27 239
16538.48 228
16539.70 223
16540.91 210
16542.13 188
16543.34 193
16544.56 195
16545.77 231
16546.99 196
16548.20 205
16549.42 203
16550.63 224
16551.85 229
16553.06 208
16554.28 216
16555.49 224
16556.71 230
16557.92 224
16559.14 215
16560.35 240
16561.57 231
16562.78 228
16564.00 229
16565.21 238
16566.43 228
16567.65 236
16568.86 244
16570.08 245
16571.29 244
16572.51 229
16573.73 220
16574.94 242
16576.16 238
16577.37 234
16578.59 266
16579.81 234
16581.02 242
16582.24 259
16583.45 224
16584.67 243
16585.89 253
16587.10 268
16588.32 232
16589.54 236
16590.75 211
16591.97 228
16593.19 219
16594.40 225
16595.62 230
16596.84 230
16598.05 236
16599.27 219
16600.49 208
16601.70 214
16602.92 203
16604.14 212
16605.35 216
16606.57 223
16607.79 203
16609.01 195
16610.22 213
16611.44 190
16612.66 205
16613.88 215
16615.09 230
16616.31 210
16617.53 203
16618.75 189
16619.96 205
16621.18 185
16622.40 208
16623.62 201
16624.83 195
16626.05 202
16627.27 210
16628.49 210
16629.71 213
16630.92 218
16632.14 238
16633.36 203
16634.58 210
16635.80 205
16637.01 236
16638.23 227
16639.45 223
16640.67 184
16641.89 205
16643.11 199
16644.32 224
16645.54 241
16646.76 210
16647.98 195
16649.20 215
16650.42 185
16651.64 218
16652.86 230
16654.07 231
16655.29 219
16656.51 189
16657.73 213
16658.95 211
16660.17 228
16661.39 212
16662.61 197
16663.83 193
16665.05 231
16666.27 217
16667.48 235
16668.70 214
16669.92 200
16671.14 213
16672.36 200
16673.58 209
16674.80 196
16676.02 202
16677.24 229
16678.46 197
16679.68 214
16680.90 226
16682.12 255
16683.34 233
16684.56 226
16685.78 222
16687.00 207
16688.22 214
16689.44 224
16690.66 203
16691.88 186
16693.10 204
16694.32 190
16695.54 213
16696.76 195
16697.98 218
16699.20 208
16700.42 204
16701.64 229
16702.87 206
16704.09 240
16705.31 235
16706.53 219
16707.75 240
16708.97 237
16710.19 222
16711.41 231
16712.63 215
16713.85 207
16715.07 202
16716.30 199
16717.52 201
16718.74 200
16719.96 214
16721.18 219
16722.40 214
16723.62 197
16724.85 200
16726.07 201
16727.29 206
16728.51 204
16729.73 206
16730.95 193
16732.17 226
16733.40 206
16734.62 217
16735.84 233
16737.06 226
16738.28 214
16739.51 236
16740.73 207
16741.95 191
16743.17 234
16744.39 210
16745.62 174
16746.84 188
16748.06 229
16749.28 212
16750.51 208
16751.73 215
16752.95 192
16754.17 218
16755.40 193
16756.62 198
16757.84 232
16759.06 184
16760.29 211
16761.51 229
16762.73 227
16763.96 182
16765.18 212
16766.40 205
16767.62 213
16768.85 204
16770.07 201
16771.29 218
16772.52 181
16773.74 197
16774.96 183
16776.19 213
16777.41 211
16778.63 178
16779.86 199
16781.08 223
16782.30 229
16783.53 222
16784.75 211
16785.97 193
16787.20 198
16788.42 207
16789.65 207
16790.87 193
16792.09 198
16793.32 201
16794.54 204
16795.77 205
16796.99 204
16798.21 202
16799.44 193
16800.66 206
16801.89 207
16803.11 212
16804.34 208
16805.56 237
16806.78 211
16808.01 203
16809.23 172
16810.46 232
16811.68 198
16812.91 206
16814.13 209
16815.36 218
16816.58 201
16817.81 194
16819.03 206
16820.26 207
16821.48 208
16822.71 220
16823.93 210
16825.16 215
16826.38 222
16827.61 217
16828.83 240
16830.06 224
16831.28 226
16832.51 205
16833.73 217
16834.96 223
16836.19 235
16837.41 208
16838.64 247
16839.86 232
16841.09 217
16842.31 232
16843.54 196
16844.76 219
16845.99 241
16847.22 242
16848.44 230
16849.67 219
16850.89 227
16852.12 240
16853.35 223
16854.57 242
16855.80 204
16857.03 247
16858.25 261
16859.48 234
16860.71 279
16861.93 268
16863.16 256
16864.38 285
16865.61 258
16866.84 281
16868.06 287
16869.29 275
16870.52 273
16871.74 301
16872.97 283
16874.20 282
16875.43 302
16876.65 280
16877.88 269
16879.11 273
16880.33 316
16881.56 318
16882.79 297
16884.02 272
16885.24 276
16886.47 315
16887.70 266
16888.93 296
16890.15 291
16891.38 269
16892.61 279
16893.84 283
16895.06 273
16896.29 294
16897.52 263
16898.75 278
16899.97 255
16901.20 244
16902.43 265
16903.66 272
16904.89 242
16906.11 222
16907.34 229
16908.57 249
16909.80 239
16911.03 213
16912.26 244
16913.48 242
16914.71 236
16915.94 234
16917.17 225
16918.40 207
16919.63 238
16920.85 238
16922.08 213
16923.31 184
16924.54 217
16925.77 234
16927.00 231
16928.23 238
16929.46 194
16930.69 220
16931.91 205
16933.14 200
16934.37 219
16935.60 220
16936.83 222
16938.06 198
16939.29 221
16940.52 235
16941.75 238
16942.98 202
16944.21 234
16945.44 215
16946.67 212
16947.90 219
16949.13 221
16950.35 216
16951.58 209
16952.81 210
16954.04 186
16955.27 232
16956.50 222
16957.73 233
16958.96 220
16960.19 253
16961.42 215
16962.65 231
16963.88 244
16965.11 210
16966.34 203
16967.58 237
16968.81 239
16970.04 243
16971.27 224
16972.50 237
16973.73 222
16974.96 206
16976.19 237
16977.42 226
16978.65 243
16979.88 213
16981.11 239
16982.34 223
16983.57 207
16984.80 244
16986.04 211
16987.27 206
16988.50 240
16989.73 209
16990.96 261
16992.19 225
16993.42 208
16994.65 220
16995.88 217
16997.12 228
16998.35 197
16999.58 220
17000.81 212
17002.04 230
17003.27 241
17004.51 263
17005.74 217
17006.97 187
17008.20 220
17009.43 211
17010.66 221
17011.90 213
17013.13 220
17014.36 230
17015.59 211
17016.82 203
17018.06 227
17019.29 230
17020.52 231
17021.75 216
17022.99 211
17024.22 205
17025.45 238
17026.68 216
17027.92 208
17029.15 217
17030.38 235
17031.61 206
17032.85 188
17034.08 193
17035.31 235
17036.54 225
17037.78 202
17039.01 191
17040.24 188
17041.48 220
17042.71 203
17043.94 193
17045.18 183
17046.41 171
17047.64 196
17048.88 206
17050.11 205
17051.34 167
17052.58 170
17053.81 184
17055.04 202
17056.28 199
17057.51 209
17058.74 214
17059.98 195
17061.21 200
17062.44 168
17063.68 170
17064.91 189
17066.15 188
17067.38 190
17068.61 224
17069.85 205
17071.08 179
17072.32 215
17073.55 220
17074.78 204
17076.02 209
17077.25 212
17078.49 189
17079.72 173
17080.96 169
17082.19 215
17083.42 172
17084.66 180
17085.89 190
17087.13 181
17088.36 182
17089.60 197
17090.83 203
17092.07 182
17093.30 193
17094.54 208
17095.77 198
17097.01 218
17098.24 190
17099.48 176
17100.71 187
17101.95 201
17103.18 176
17104.42 174
17105.65 208
17106.89 206
17108.12 191
17109.36 210
17110.60 198
17111.83 161
17113.07 182
17114.30 187
17115.54 205
17116.77 165
17118.01 197
17119.25 212
17120.48 215
17121.72 202
17122.95 185
17124.19 195
17125.43 188
17126.66 220
17127.90 214
17129.13 159
17130.37 186
17131.61 190
17132.84 180
17134.08 179
17135.32 186
17136.55 192
17137.79 202
17139.02 168
17140.26 171
17141.50 195
17142.73 209
17143.97 221
17145.21 158
17146.44 183
17147.68 171
17148.92 188
17150.16 178
17151.39 192
17152.63 173
17153.87 164
17155.10 190
17156.34 201
17157.58 176
17158.82 185
17160.05 191
17161.29 202
17162.53 167
17163.76 162
17165.00 171
17166.24 202
17167.48 201
17168.72 177
17169.95 164
17171.19 194
17172.43 196
17173.67 196
17174.90 172
17176.14 187
17177.38 160
17178.62 199
17179.86 177
17181.09 184
17182.33 173
17183.57 174
17184.81 195
17186.05 180
17187.28 179
17188.52 176
17189.76 183
17191.00 169
17192.24 187
17193.48 187
17194.72 190
17195.95 202
17197.19 194
17198.43 166
17199.67 190
17200.91 201
17202.15 177
17203.39 178
17204.63 183
17205.86 194
17207.10 197
17208.34 205
17209.58 179
17210.82 180
17212.06 187
17213.30 182
17214.54 182
17215.78 184
17217.02 180
17218.26 175
17219.50 175
17220.74 186
17221.97 187
17223.21 178
17224.45 207
17225.69 190
17226.93 185
17228.17 160
17229.41 191
17230.65 177
17231.89 182
17233.13 151
17234.37 195
17235.61 162
17236.85 184
17238.09 177
17239.33 181
17240.57 179
17241.81 182
17243.05 199
17244.29 147
17245.53 183
17246.77 164
17248.02 180
17249.26 166
17250.50 186
17251.74 194
17252.98 197
17254.22 214
17255.46 222
17256.70 164
17257.94 179
17259.18 179
17260.42 169
17261.66 191
17262.90 176
17264.15 183
17265.39 186
17266.63 167
17267.87 187
17269.11 154
17270.35 141
17271.59 180
17272.83 190
17274.08 194
17275.32 172
17276.56 155
17277.80 170
17279.04 192
17280.28 176
17281.52 163
17282.77 191
17284.01 184
17285.25 184
17286.49 168
17287.73 157
17288.98 175
17290.22 185
17291.46 167
17292.70 162
17293.94 179
17295.19 185
17296.43 177
17297.67 166
17298.91 184
17300.16 176
17301.40 163
17302.64 188
17303.88 169
17305.13 159
17306.37 174
17307.61 163
17308.85 184
17310.10 170
17311.34 178
17312.58 171
17313.82 156
17315.07 176
17316.31 144
17317.55 164
17318.80 184
17320.04 179
17321.28 171
17322.53 177
17323.77 168
17325.01 177
17326.26 149
17327.50 206
17328.74 175
17329.99 175
17331.23 170
17332.47 180
17333.72 177
17334.96 169
17336.20 184
17337.45 168
17338.69 177
17339.93 167
17341.18 192
17342.42 184
17343.67 165
17344.91 148
17346.15 167
17347.40 173
17348.64 182
17349.89 168
17351.13 181
17352.37 188
17353.62 171
17354.86 195
17356.11 162
17357.35 166
17358.60 185
17359.84 202
17361.09 166
17362.33 162
17363.57 163
17364.82 173
17366.06 180
17367.31 169
17368.55 148
17369.80 167
17371.04 178
17372.29 160
17373.53 155
17374.78 165
17376.02 165
17377.27 167
17378.51 177
17379.76 156
17381.00 165
17382.25 178
17383.50 198
17384.74 196
17385.99 170
17387.23 146
17388.48 178
17389.72 168
17390.97 141
17392.21 157
17393.46 186
17394.71 191
17395.95 167
17397.20 178
17398.44 148
17399.69 138
17400.93 190
17402.18 174
17403.43 146
17404.67 162
17405.92 163
17407.17 195
17408.41 158
17409.66 150
17410.90 156
17412.15 183
17413.40 176
17414.64 173
17415.89 177
17417.14 164
17418.38 158
17419.63 181
17420.88 203
17422.12 158
17423.37 169
17424.62 195
17425.86 192
17427.11 164
17428.36 163
17429.60 179
17430.85 199
17432.10 175
17433.35 161
17434.59 192
17435.84 192
17437.09 172
17438.33 188
17439.58 194
17440.83 180
17442.08 175
17443.32 170
17444.57 193
17445.82 180
17447.07 169
17448.32 175
17449.56 172
17450.81 180
17452.06 165
17453.31 177
17454.55 174
17455.80 180
17457.05 207
17458.30 215
17459.55 177
17460.79 186
17462.04 183
17463.29 191
17464.54 172
17465.79 174
17467.04 165
17468.28 166
17469.53 179
17470.78 167
17472.03 177
17473.28 201
17474.53 197
17475.78 191
17477.02 179
17478.27 177
17479.52 194
17480.77 172
17482.02 183
17483.27 181
17484.52 179
17485.77 211
17487.02 206
17488.26 201
17489.51 201
17490.76 171
17492.01 189
17493.26 194
17494.51 187
17495.76 191
17497.01 193
17498.26 187
17499.51 218
17500.76 182
17502.01 192
17503.26 218
17504.51 211
17505.76 201
17507.01 189
17508.26 195
17509.51 195
17510.76 202
17512.01 213
17513.26 204
17514.51 188
17515.76 180
17517.01 196
17518.26 178
17519.51 190
17520.76 173
17522.01 211
17523.26 185
17524.51 199
17525.76 188
17527.01 183
17528.26 188
17529.51 195
17530.76 203
17532.01 173
17533.26 221
17534.51 208
17535.76 195
17537.01 192
17538.27 176
17539.52 213
17540.77 198
17542.02 214
17543.27 210
17544.52 183
17545.77 197
17547.02 213
17548.27 207
17549.53 188
17550.78 160
17552.03 188
17553.28 224
17554.53 226
17555.78 192
17557.03 182
17558.29 214
17559.54 199
17560.79 199
17562.04 179
17563.29 193
17564.54 214
17565.80 210
17567.05 193
17568.30 170
17569.55 195
17570.80 212
17572.06 236
17573.31 204
17574.56 211
17575.81 176
17577.07 232
17578.32 227
17579.57 200
17580.82 205
17582.08 200
17583.33 219
17584.58 207
17585.83 203
17587.09 181
17588.34 208
17589.59 203
17590.84 196
17592.10 212
17593.35 179
17594.60 220
17595.86 164
17597.11 170
17598.36 188
17599.61 212
17600.87 197
17602.12 200
17603.37 193
17604.63 177
17605.88 191
17607.13 179
17608.39 222
17609.64 209
17610.89 209
17612.15 191
17613.40 178
17614.66 186
17615.91 180
17617.16 185
17618.42 201
17619.67 177
17620.92 192
17622.18 184
17623.43 155
17624.69 180
17625.94 184
17627.19 191
17628.45 178
17629.70 193
17630.96 201
17632.21 184
17633.47 184
17634.72 196
17635.97 158
17637.23 178
17638.48 168
17639.74 167
17640.99 179
17642.25 186
17643.50 171
17644.76 185
17646.01 188
17647.27 165
17648.52 194
17649.78 190
17651.03 177
17652.28 185
17653.54 169
17654.80 182
17656.05 193
17657.31 183
17658.56 158
17659.82 195
17661.07 195
17662.33 165
17663.58 180
17664.84 176
17666.09 174
17667.35 180
17668.60 175
17669.86 160
17671.11 154
17672.37 192
17673.63 181
17674.88 170
17676.14 187
17677.39 172
17678.65 191
17679.91 201
17681.16 181
17682.42 148
17683.67 164
17684.93 167
17686.19 173
17687.44 154
17688.70 179
17689.95 193
17691.21 174
17692.47 166
17693.72 173
17694.98 166
17696.24 168
17697.49 172
17698.75 169
17700.01 177
17701.26 193
17702.52 173
17703.78 178
17705.03 164
17706.29 161
17707.55 156
17708.81 164
17710.06 152
17711.32 167
17712.58 206
17713.83 178
17715.09 157
17716.35 164
17717.61 163
17718.86 163
17720.12 156
17721.38 192
17722.63 168
17723.89 172
17725.15 169
17726.41 161
17727.67 157
17728.92 158
17730.18 155
17731.44 179
17732.70 180
17733.95 172
17735.21 181
17736.47 178
17737.73 179
17738.99 171
17740.24 190
17741.50 158
17742.76 152
17744.02 160
17745.28 158
17746.54 160
17747.79 160
17749.05 161
17750.31 191
17751.57 158
17752.83 182
17754.09 164
17755.35 172
17756.60 148
17757.86 150
17759.12 148
17760.38 137
17761.64 172
17762.90 168
17764.16 185
17765.42 154
17766.67 161
17767.93 169
17769.19 174
17770.45 188
17771.71 142
17772.97 155
17774.23 183
17775.49 179
17776.75 154
17778.01 162
17779.27 160
17780.53 173
17781.79 160
17783.05 166
17784.31 191
17785.57 153
17786.83 184
17788.09 181
17789.35 181
17790.61 160
17791.87 177
17793.13 164
17794.39 155
17795.65 153
17796.91 184
17798.17 177
17799.43 169
17800.69 164
17801.95 160
17803.21 161
17804.47 151
17805.73 157
17806.99 176
17808.25 170
17809.51 172
17810.77 149
17812.03 171
17813.29 210
17814.55 168
17815.81 175
17817.07 164
17818.33 155
17819.60 156
17820.86 174
17822.12 153
17823.38 155
17824.64 161
17825.90 160
17827.16 162
17828.42 146
17829.68 179
17830.95 152
17832.21 177
17833.47 157
17834.73 155
17835.99 147
17837.25 152
17838.51 149
17839.78 160
17841.04 204
17842.30 158
17843.56 153
17844.82 182
17846.08 149
17847.35 152
17848.61 149
17849.87 171
17851.13 173
17852.39 154
17853.66 149
17854.92 138
17856.18 154
17857.44 147
17858.71 152
17859.97 149
17861.23 154
17862.49 175
17863.76 150
17865.02 110
17866.28 156
17867.54 186
17868.81 150
17870.07 153
17871.33 138
17872.59 158
17873.86 178
17875.12 175
17876.38 156
17877.65 150
17878.91 163
17880.17 150
17881.44 148
17882.70 184
17883.96 143
17885.22 152
17886.49 160
17887.75 140
17889.01 139
17890.28 158
17891.54 152
17892.81 133
17894.07 140
17895.33 162
17896.60 161
17897.86 166
17899.12 148
17900.39 144
17901.65 170
17902.92 153
17904.18 160
17905.44 168
17906.71 139
17907.97 155
17909.24 145
17910.50 162
17911.76 156
17913.03 158
17914.29 168
17915.56 159
17916.82 163
17918.09 122
17919.35 170
17920.61 165
17921.88 157
17923.14 146
17924.41 161
17925.67 157
17926.94 146
17928.20 170
17929.47 178
17930.73 144
17932.00 159
17933.26 165
17934.53 158
17935.79 151
17937.06 145
17938.32 124
17939.59 173
17940.85 144
17942.12 149
17943.38 159
17944.65 152
17945.91 148
17947.18 135
17948.44 164
17949.71 143
17950.98 160
17952.24 146
17953.51 168
17954.77 132
17956.04 143
17957.30 149
17958.57 189
17959.84 176
17961.10 184
17962.37 156
17963.63 182
17964.90 176
17966.17 168
17967.43 158
17968.70 161
17969.96 150
17971.23 132
17972.50 163
17973.76 157
17975.03 167
17976.30 147
17977.56 180
17978.83 153
17980.10 149
17981.36 167
17982.63 156
17983.90 150
17985.16 140
17986.43 170
17987.70 171
17988.96 134
17990.23 142
17991.50 156
17992.76 158
17994.03 147
17995.30 153
17996.57 146
17997.83 142
17999.10 144
18000.37 151
18001.64 170
18002.90 153
18004.17 175
18005.44 174
18006.71 175
18007.97 151
18009.24 131
18010.51 155
18011.78 146
18013.04 161
18014.31 133
18015.58 164
18016.85 134
18018.12 139
18019.38 148
18020.65 138
18021.92 137
18023.19 133
18024.46 159
18025.72 140
18026.99 156
18028.26 147
18029.53 140
18030.80 146
18032.07 152
18033.33 146
18034.60 149
18035.87 180
18037.14 155
18038.41 154
18039.68 163
18040.95 160
18042.22 143
18043.48 134
18044.75 160
18046.02 151
18047.29 168
18048.56 139
18049.83 141
18051.10 150
18052.37 163
18053.64 137
18054.91 114
18056.17 162
18057.44 156
18058.71 161
18059.98 129
18061.25 137
18062.52 158
18063.79 144
18065.06 126
18066.33 135
18067.60 147
18068.87 151
18070.14 138
18071.41 141
18072.68 154
18073.95 138
18075.22 146
18076.49 158
18077.76 144
18079.03 155
18080.30 152
18081.57 158
18082.84 163
18084.11 154
18085.38 149
18086.65 144
18087.92 156
18089.19 129
18090.46 151
18091.73 166
18093.00 164
18094.27 169
18095.55 165
18096.82 176
18098.09 165
18099.36 180
18100.63 154
18101.90 165
18103.17 151
18104.44 168
18105.71 174
18106.98 143
18108.25 142
18109.53 176
18110.80 167
18112.07 166
18113.34 160
18114.61 141
18115.88 141
18117.15 137
18118.43 155
18119.70 147
18120.97 141
18122.24 162
18123.51 163
18124.78 160
18126.05 154
18127.33 140
18128.60 179
18129.87 151
18131.14 139
18132.41 157
18133.69 166
18134.96 149
18136.23 129
18137.50 152
18138.77 155
18140.05 178
18141.32 177
18142.59 170
18143.86 144
18145.14 156
18146.41 164
18147.68 144
18148.95 158
18150.23 130
18151.50 168
18152.77 172
18154.04 147
18155.32 146
18156.59 152
18157.86 156
18159.14 144
18160.41 151
18161.68 173
18162.96 160
18164.23 138
18165.50 141
18166.77 155
18168.05 155
18169.32 154
18170.59 165
18171.87 130
18173.14 143
18174.41 144
18175.69 163
18176.96 158
18178.24 156
18179.51 132
18180.78 160
18182.06 176
18183.33 155
18184.60 155
18185.88 154
18187.15 157
18188.43 140
18189.70 147
18190.97 143
18192.25 160
18193.52 160
18194.80 165
18196.07 179
18197.34 141
18198.62 144
18199.89 182
18201.17 163
18202.44 130
18203.72 147
18204.99 155
18206.27 164
18207.54 141
18208.82 160
18210.09 160
18211.36 155
18212.64 164
18213.91 165
18215.19 156
18216.46 162
18217.74 144
18219.01 169
18220.29 151
18221.56 165
18222.84 130
18224.11 154
18225.39 172
18226.67 158
18227.94 153
18229.22 135
18230.49 170
18231.77 139
18233.04 169
18234.32 172
18235.59 149
18236.87 172
18238.14 157
18239.42 142
18240.70 152
18241.97 164
18243.25 162
18244.52 138
18245.80 135
18247.08 160
18248.35 163
18249.63 163
18250.90 143
18252.18 153
18253.46 159
18254.73 155
18256.01 131
18257.29 160
18258.56 146
18259.84 154
18261.11 162
18262.39 181
18263.67 145
18264.94 152
18266.22 161
18267.50 153
18268.77 157
18270.05 139
18271.33 165
18272.61 154
18273.88 164
18275.16 143
18276.44 147
18277.71 144
18278.99 163
18280.27 145
18281.54 163
18282.82 147
18284.10 136
18285.38 162
18286.65 156
18287.93 142
18289.21 146
18290.49 157
18291.76 150
18293.04 143
18294.32 136
18295.60 161
18296.88 145
18298.15 140
18299.43 128
18300.71 137
18301.99 124
18303.26 139
18304.54 147
18305.82 141
18307.10 150
18308.38 149
18309.66 145
18310.93 142
18312.21 148
18313.49 149
18314.77 143
18316.05 128
18317.33 143
18318.60 131
18319.88 142
18321.16 125
18322.44 137
18323.72 152
18325.00 176
18326.28 152
18327.55 141
18328.83 175
18330.11 133
18331.39 115
18332.67 147
18333.95 164
18335.23 150
18336.51 154
18337.79 143
18339.07 140
18340.35 173
18341.62 142
18342.90 149
18344.18 179
18345.46 120
18346.74 147
18348.02 159
18349.30 146
18350.58 150
18351.86 147
18353.14 158
18354.42 148
18355.70 155
18356.98 139
18358.26 178
18359.54 138
18360.82 149
18362.10 143
18363.38 150
18364.66 150
18365.94 127
18367.22 141
18368.50 141
18369.78 156
18371.06 153
18372.34 149
18373.62 161
18374.90 151
18376.18 143
18377.46 156
18378.74 131
18380.03 145
18381.31 154
18382.59 158
18383.87 151
18385.15 138
18386.43 142
18387.71 149
18388.99 165
18390.27 132
18391.55 158
18392.83 149
18394.12 166
18395.40 134
18396.68 137
18397.96 116
18399.24 136
18400.52 143
18401.80 154
18403.08 139
18404.37 125
18405.65 149
18406.93 162
18408.21 158
18409.49 134
18410.77 154
18412.06 147
18413.34 155
18414.62 143
18415.90 157
18417.18 134
18418.47 142
18419.75 149
18421.03 131
18422.31 135
18423.59 139
18424.88 160
18426.16 141
18427.44 145
18428.72 151
18430.01 176
18431.29 169
18432.57 145
18433.85 139
18435.14 163
18436.42 143
18437.70 157
18438.98 124
18440.27 141
18441.55 165
18442.83 145
18444.12 146
18445.40 148
18446.68 143
18447.96 159
18449.25 164
18450.53 154
18451.81 151
18453.10 144
18454.38 172
18455.66 172
18456.95 145
18458.23 147
18459.51 180
18460.80 168
18462.08 164
18463.36 159
18464.65 143
18465.93 145
18467.22 162
18468.50 166
18469.78 140
18471.07 130
18472.35 156
18473.63 169
18474.92 152
18476.20 144
18477.49 161
18478.77 178
18480.05 135
18481.34 150
18482.62 175
18483.91 157
18485.19 151
18486.48 152
18487.76 146
18489.04 147
18490.33 153
18491.61 132
18492.90 167
18494.18 145
18495.47 143
18496.75 152
18498.04 158
18499.32 151
18500.61 150
18501.89 128
18503.18 154
18504.46 171
18505.75 152
18507.03 145
18508.32 144
18509.60 149
18510.89 134
18512.17 159
18513.46 161
18514.74 160
18516.03 158
18517.31 175
18518.60 129
18519.89 131
18521.17 173
18522.46 171
18523.74 147
18525.03 136
18526.31 168
18527.60 177
18528.89 147
18530.17 147
18531.46 160
18532.74 168
18534.03 155
18535.32 155
18536.60 147
18537.89 128
18539.17 138
18540.46 171
18541.75 148
18543.03 119
18544.32 150
18545.61 159
18546.89 144
18548.18 145
18549.47 156
18550.75 159
18552.04 160
18553.33 152
18554.61 148
18555.90 147
18557.19 156
18558.47 160
18559.76 163
18561.05 166
18562.33 165
18563.62 158
18564.91 185
18566.19 171
18567.48 148
18568.77 175
18570.06 147
18571.34 156
18572.63 151
18573.92 128
18575.21 165
18576.49 185
18577.78 156
18579.07 177
18580.36 158
18581.64 166
18582.93 170
18584.22 156
18585.51 142
18586.80 164
18588.08 192
18589.37 187
18590.66 164
18591.95 179
18593.24 152
18594.52 179
18595.81 170
18597.10 171
18598.39 163
18599.68 163
18600.96 179
18602.25 220
18603.54 176
18604.83 154
18606.12 171
18607.41 189
18608.70 187
18609.98 183
18611.27 191
18612.56 187
18613.85 205
18615.14 162
18616.43 192
18617.72 167
18619.01 174
18620.30 175
18621.58 195
18622.87 175
18624.16 138
18625.45 167
18626.74 176
18628.03 180
18629.32 149
18630.61 151
18631.90 148
18633.19 181
18634.48 164
18635.77 157
18637.06 148
18638.35 166
18639.64 164
18640.93 167
18642.22 155
18643.51 156
18644.80 174
18646.09 201
18647.38 148
18648.67 150
18649.96 171
18651.25 170
18652.54 180
18653.83 156
18655.12 145
18656.41 148
18657.70 182
18658.99 154
18660.28 151
18661.57 185
18662.86 178
18664.15 168
18665.44 163
18666.73 146
18668.02 136
18669.31 139
18670.60 166
18671.89 182
18673.18 149
18674.48 131
18675.77 173
18677.06 156
18678.35 143
18679.64 176
18680.93 163
18682.22 169
18683.51 162
18684.80 190
18686.10 163
18687.39 169
18688.68 168
18689.97 155
18691.26 147
18692.55 156
18693.84 157
18695.14 163
18696.43 152
18697.72 150
18699.01 168
18700.30 164
18701.60 149
18702.89 157
18704.18 162
18705.47 129
18706.76 125
18708.06 129
18709.35 144
18710.64 146
18711.93 149
18713.22 174
18714.52 144
18715.81 143
18717.10 132
18718.39 142
18719.69 155
18720.98 140
18722.27 132
18723.56 134
18724.86 127
18726.15 119
18727.44 164
18728.73 170
18730.03 143
18731.32 132
18732.61 142
18733.91 157
18735.20 142
18736.49 114
18737.79 145
18739.08 146
18740.37 154
18741.66 162
18742.96 163
18744.25 170
18745.54 140
18746.84 134
18748.13 147
18749.43 152
18750.72 168
18752.01 170
18753.31 169
18754.60 147
18755.89 138
18757.19 151
18758.48 134
18759.77 136
18761.07 140
18762.36 141
18763.66 126
18764.95 135
18766.24 140
18767.54 159
18768.83 152
18770.13 152
18771.42 130
18772.72 168
18774.01 139
18775.30 145
18776.60 147
18777.89 145
18779.19 145
18780.48 156
18781.78 157
18783.07 141
18784.37 131
18785.66 141
18786.96 143
18788.25 157
18789.55 142
18790.84 144
18792.14 152
18793.43 165
18794.73 157
18796.02 142
18797.32 142
18798.61 142
18799.91 131
18801.20 150
18802.50 136
18803.79 152
18805.09 145
18806.38 132
18807.68 142
18808.97 147
18810.27 145
18811.57 143
18812.86 151
18814.16 161
18815.45 165
18816.75 133
18818.05 137
18819.34 153
18820.64 150
18821.93 134
18823.23 132
18824.53 146
18825.82 142
18827.12 135
18828.41 135
18829.71 139
18831.01 139
18832.30 130
18833.60 152
18834.90 147
18836.19 137
18837.49 134
18838.79 133
18840.08 156
18841.38 123
18842.68 139
18843.97 150
18845.27 156
18846.57 139
18847.86 135
18849.16 134
18850.46 139
18851.75 135
18853.05 111
18854.35 139
18855.65 161
18856.94 148
18858.24 135
18859.54 148
18860.83 139
18862.13 136
18863.43 149
18864.73 132
18866.02 141
18867.32 144
18868.62 144
18869.92 143
18871.21 160
18872.51 152
18873.81 165
18875.11 135
18876.41 138
18877.70 157
18879.00 165
18880.30 155
18881.60 143
18882.90 147
18884.19 135
18885.49 146
18886.79 157
18888.09 118
18889.39 142
18890.69 151
18891.98 149
18893.28 161
18894.58 152
18895.88 156
18897.18 148
18898.48 158
18899.78 159
18901.07 172
18902.37 148
18903.67 154
18904.97 139
18906.27 143
18907.57 154
18908.87 146
18910.17 154
18911.47 155
18912.77 137
18914.06 136
18915.36 147
18916.66 151
18917.96 151
18919.26 136
18920.56 156
18921.86 156
18923.16 154
18924.46 157
18925.76 138
18927.06 131
18928.36 150
18929.66 146
18930.96 145
18932.26 149
18933.56 140
18934.86 153
18936.16 137
18937.46 143
18938.76 143
18940.06 134
18941.36 126
18942.66 157
18943.96 141
18945.26 144
18946.56 148
18947.86 141
18949.16 137
18950.46 136
18951.76 137
18953.06 143
18954.36 133
18955.66 136
18956.96 139
18958.26 121
18959.56 138
18960.87 149
18962.17 144
18963.47 149
18964.77 127
18966.07 152
18967.37 153
18968.67 136
18969.97 138
18971.27 144
18972.57 138
18973.88 130
18975.18 137
18976.48 133
18977.78 132
18979.08 152
18980.38 142
18981.68 121
18982.99 143
18984.29 165
18985.59 135
18986.89 150
18988.19 159
18989.49 163
18990.80 134
18992.10 137
18993.40 129
18994.70 116
18996.00 130
18997.31 120
18998.61 126
18999.91 131
19001.21 153
19002.51 173
19003.82 143
19005.12 151
19006.42 139
19007.72 123
19009.03 126
19010.33 139
19011.63 154
19012.93 147
19014.24 134
19015.54 133
19016.84 161
19018.15 151
19019.45 145
19020.75 117
19022.05 132
19023.36 145
19024.66 151
19025.96 140
19027.27 120
19028.57 148
19029.87 129
19031.18 142
19032.48 141
19033.78 129
19035.09 155
19036.39 159
19037.69 133
19039.00 138
19040.30 150
19041.60 141
19042.91 157
19044.21 139
19045.51 128
19046.82 141
19048.12 135
19049.43 131
19050.73 124
19052.03 117
19053.34 126
19054.64 139
19055.95 143
19057.25 138
19058.55 129
19059.86 142
19061.16 146
19062.47 142
19063.77 119
19065.08 132
19066.38 151
19067.68 142
19068.99 119
19070.29 134
19071.60 127
19072.90 136
19074.21 133
19075.51 134
19076.82 121
19078.12 137
19079.43 128
19080.73 148
19082.04 115
19083.34 131
19084.65 138
19085.95 155
19087.26 120
19088.56 113
19089.87 143
19091.17 174
19092.48 145
19093.78 127
19095.09 133
19096.39 134
19097.70 141
19099.00 121
19100.31 136
19101.62 158
19102.92 151
19104.23 165
19105.53 135
19106.84 135
19108.14 154
19109.45 172
19110.76 138
19112.06 135
19113.37 113
19114.67 141
19115.98 136
19117.29 130
19118.59 123
19119.90 141
19121.21 145
19122.51 144
19123.82 118
19125.13 133
19126.43 147
19127.74 149
19129.04 141
19130.35 127
19131.66 133
19132.96 140
19134.27 141
19135.58 134
19136.89 130
19138.19 125
19139.50 133
19140.81 135
19142.11 127
19143.42 128
19144.73 132
19146.03 159
19147.34 142
19148.65 148
19149.96 123
19151.26 146
19152.57 155
19153.88 133
19155.19 125
19156.49 143
19157.80 148
19159.11 152
19160.42 144
19161.72 131
19163.03 134
19164.34 157
19165.65 163
19166.96 170
19168.26 149
19169.57 138
19170.88 128
19172.19 153
19173.50 140
19174.80 144
19176.11 136
19177.42 128
19178.73 124
19180.04 151
19181.34 141
19182.65 119
19183.96 133
19185.27 142
19186.58 168
19187.89 118
19189.20 127
19190.50 138
19191.81 134
19193.12 148
19194.43 141
19195.74 121
19197.05 121
19198.36 146
19199.67 149
19200.98 123
19202.28 116
19203.59 127
19204.90 133
19206.21 138
19207.52 138
19208.83 153
19210.14 121
19211.45 129
19212.76 132
19214.07 135
19215.38 142
19216.69 121
19218.00 146
19219.31 151
19220.62 146
19221.93 139
19223.24 142
19224.55 149
19225.86 150
19227.17 137
19228.48 142
19229.79 145
19231.10 126
19232.41 158
19233.72 138
19235.03 131
19236.34 142
19237.65 143
19238.96 122
19240.27 127
19241.58 128
19242.89 138
19244.20 127
19245.51 141
19246.82 135
19248.13 135
19249.44 125
19250.75 135
19252.06 138
19253.37 117
19254.69 130
19256.00 142
19257.31 138
19258.62 139
19259.93 118
19261.24 148
19262.55 163
19263.86 133
19265.17 131
19266.49 140
19267.80 157
19269.11 142
19270.42 151
19271.73 134
19273.04 136
19274.35 142
19275.67 139
19276.98 144
19278.29 119
19279.60 125
19280.91 149
19282.22 146
19283.54 146
19284.85 131
19286.16 139
19287.47 122
19288.78 144
19290.10 129
19291.41 126
19292.72 140
19294.03 135
19295.34 134
19296.66 132
19297.97 123
19299.28 114
19300.59 134
19301.91 112
19303.22 117
19304.53 123
19305.84 157
19307.16 141
19308.47 116
19309.78 127
19311.10 150
19312.41 156
19313.72 125
19315.03 125
19316.35 120
19317.66 141
19318.97 139
19320.29 140
19321.60 124
19322.91 138
19324.23 146
19325.54 133
19326.85 120
19328.17 128
19329.48 129
19330.79 147
19332.11 130
19333.42 130
19334.73 137
19336.05 137
19337.36 148
19338.67 126
19339.99 109
19341.30 123
19342.62 114
19343.93 124
19345.24 104
19346.56 110
19347.87 111
19349.19 123
19350.50 122
19351.81 124
19353.13 124
19354.44 134
19355.76 129
19357.07 105
19358.39 127
19359.70 136
19361.02 146
19362.33 126
19363.64 114
19364.96 124
19366.27 132
19367.59 146
19368.90 134
19370.22 116
19371.53 139
19372.85 138
19374.16 127
19375.48 102
19376.79 122
19378.11 129
19379.42 144
19380.74 141
19382.05 125
19383.37 129
19384.68 116
19386.00 153
19387.31 131
19388.63 142
19389.95 151
19391.26 156
19392.58 138
19393.89 116
19395.21 120
19396.52 122
19397.84 120
19399.16 144
19400.47 139
19401.79 125
19403.10 104
19404.42 139
19405.73 147
19407.05 112
19408.37 134
19409.68 117
19411.00 127
19412.32 139
19413.63 125
19414.95 111
19416.26 113
19417.58 128
19418.90 139
19420.21 116
19421.53 122
19422.85 129
19424.16 145
19425.48 120
19426.80 134
19428.11 129
19429.43 132
19430.75 144
19432.06 110
19433.38 136
19434.70 142
19436.02 115
19437.33 117
19438.65 139
19439.97 148
19441.28 141
19442.60 129
19443.92 114
19445.24 128
19446.55 122
19447.87 125
19449.19 116
19450.51 131
19451.82 108
19453.14 131
19454.46 134
19455.78 125
19457.09 144
19458.41 143
19459.73 134
19461.05 150
19462.37 121
19463.68 126
19465.00 129
19466.32 135
19467.64 128
19468.96 105
19470.28 118
19471.59 142
19472.91 142
19474.23 129
19475.55 113
19476.87 125
19478.19 147
19479.50 121
19480.82 115
19482.14 141
19483.46 131
19484.78 132
19486.10 133
19487.42 122
19488.73 132
19490.05 129
19491.37 135
19492.69 138
19494.01 139
19495.33 138
19496.65 135
19497.97 143
19499.29 134
19500.61 132
19501.93 149
19503.25 133
19504.56 144
19505.88 139
19507.20 144
19508.52 140
19509.84 117
19511.16 137
19512.48 140
19513.80 160
19515.12 139
19516.44 126
19517.76 156
19519.08 134
19520.40 139
19521.72 126
19523.04 143
19524.36 131
19525.68 113
19527.00 143
19528.32 123
19529.64 143
19530.96 147
19532.28 155
19533.60 129
19534.92 122
19536.24 135
19537.56 141
19538.88 132
19540.20 139
19541.53 148
19542.85 151
19544.17 143
19545.49 141
19546.81 146
19548.13 157
19549.45 122
19550.77 124
19552.09 128
19553.41 119
19554.73 131
19556.06 158
19557.38 151
19558.70 141
19560.02 116
19561.34 122
19562.66 133
19563.98 114
19565.30 115
19566.63 123
19567.95 135
19569.27 130
19570.59 144
19571.91 132
19573.23 142
19574.56 130
19575.88 128
19577.20 160
19578.52 130
19579.84 135
19581.17 134
19582.49 132
19583.81 151
19585.13 138
19586.45 144
19587.78 147
19589.10 134
19590.42 133
19591.74 133
19593.07 140
19594.39 138
19595.71 143
19597.03 124
19598.36 125
19599.68 136
19601.00 136
19602.32 137
19603.65 122
19604.97 127
19606.29 145
19607.61 128
19608.94 131
19610.26 117
19611.58 128
19612.91 127
19614.23 134
19615.55 140
19616.88 123
19618.20 115
19619.52 143
19620.85 134
19622.17 121
19623.49 127
19624.82 110
19626.14 137
19627.46 121
19628.79 123
19630.11 118
19631.43 143
19632.76 139
19634.08 128
19635.41 118
19636.73 142
19638.05 120
19639.38 141
19640.70 124
19642.03 131
19643.35 138
19644.67 139
19646.00 132
19647.32 135
19648.65 128
19649.97 137
19651.29 148
19652.62 143
19653.94 129
19655.27 132
19656.59 124
19657.92 131
19659.24 142
19660.57 106
19661.89 138
19663.22 148
19664.54 152
19665.87 141
19667.19 127
19668.52 139
19669.84 147
19671.17 121
19672.49 122
19673.82 139
19675.14 139
19676.47 152
19677.79 129
19679.12 135
19680.44 143
19681.77 157
19683.09 118
19684.42 119
19685.74 139
19687.07 133
19688.39 142
19689.72 150
19691.05 123
19692.37 205
19693.70 114
19695.02 147
19696.35 138
19697.68 141
19699.00 128
19700.33 136
19701.65 133
19702.98 130
19704.31 130
19705.63 121
19706.96 134
19708.28 121
19709.61 138
19710.94 164
19712.26 134
19713.59 141
19714.92 137
19716.24 146
19717.57 135
19718.90 133
19720.22 139
19721.55 140
19722.88 113
19724.20 121
19725.53 126
19726.86 135
19728.18 125
19729.51 114
19730.84 121
19732.16 152
19733.49 126
19734.82 147
19736.15 142
19737.47 119
19738.80 143
19740.13 127
19741.46 138
19742.78 126
19744.11 134
19745.44 125
19746.77 140
19748.09 126
19749.42 117
19750.75 161
19752.08 140
19753.40 102
19754.73 113
19756.06 141
19757.39 154
19758.72 146
19760.04 105
19761.37 122
19762.70 138
19764.03 137
19765.36 105
19766.68 125
19768.01 115
19769.34 137
19770.67 140
19772.00 105
19773.33 117
19774.66 133
19775.98 127
19777.31 120
19778.64 130
19779.97 116
19781.30 117
19782.63 135
19783.96 131
19785.29 134
19786.61 141
19787.94 114
19789.27 143
19790.60 117
19791.93 141
19793.26 131
19794.59 138
19795.92 138
19797.25 117
19798.58 127
19799.91 140
19801.24 159
19802.56 104
19803.89 133
19805.22 141
19806.55 139
19807.88 120
19809.21 117
19810.54 123
19811.87 141
19813.20 138
19814.53 128
19815.86 127
19817.19 115
19818.52 142
19819.85 114
19821.18 129
19822.51 98
19823.84 130
19825.17 128
19826.50 142
19827.83 107
19829.16 136
19830.49 131
19831.82 118
19833.15 131
19834.49 134
19835.82 148
19837.15 117
19838.48 116
19839.81 106
19841.14 116
19842.47 136
19843.80 119
19845.13 131
19846.46 133
19847.79 135
19849.12 140
19850.46 132
19851.79 110
19853.12 125
19854.45 114
19855.78 119
19857.11 133
19858.44 125
19859.77 128
19861.11 143
19862.44 143
19863.77 133
19865.10 149
19866.43 120
19867.76 135
19869.09 128
19870.43 119
19871.76 131
19873.09 135
19874.42 113
19875.75 126
19877.09 121
19878.42 132
19879.75 137
19881.08 116
19882.41 128
19883.75 129
19885.08 144
19886.41 109
19887.74 141
19889.08 130
19890.41 124
19891.74 130
19893.07 130
19894.41 122
19895.74 153
19897.07 131
19898.40 141
19899.74 122
19901.07 141
19902.40 133
19903.73 132
19905.07 141
19906.40 111
19907.73 129
19909.07 125
19910.40 120
19911.73 114
19913.07 116
19914.40 125
19915.73 114
19917.07 127
19918.40 125
19919.73 110
19921.07 138
19922.40 115
19923.73 140
19925.07 128
19926.40 144
19927.73 145
19929.07 136
19930.40 133
19931.74 126
19933.07 130
19934.40 115
19935.74 119
19937.07 116
19938.40 108
19939.74 125
19941.07 138
19942.41 137
19943.74 144
19945.08 138
19946.41 118
19947.74 128
19949.08 109
19950.41 132
19951.75 134
19953.08 133
19954.42 125
19955.75 119
19957.09 110
19958.42 132
19959.76 136
19961.09 139
19962.42 121
19963.76 156
19965.09 107
19966.43 147
19967.76 134
19969.10 125
19970.43 145
19971.77 114
19973.11 127
19974.44 137
19975.78 125
19977.11 119
19978.45 139
19979.78 137
19981.12 126
19982.45 128
19983.79 116
19985.12 107
19986.46 136
19987.80 137
19989.13 123
19990.47 127
19991.80 147
19993.14 102
19994.47 111
19995.81 124
19997.15 130
19998.48 119
19999.82 130
20001.15 126
20002.49 107
20003.83 127
20005.16 136
20006.50 113
20007.84 123
20009.17 121
20010.51 133
20011.85 125
20013.18 127
20014.52 142
20015.85 155
20017.19 143
20018.53 133
20019.87 144
20021.20 154
20022.54 142
20023.88 145
20025.21 143
20026.55 132
20027.89 135
20029.22 114
20030.56 126
20031.90 127
20033.24 138
20034.57 137
20035.91 141
20037.25 143
20038.58 143
20039.92 138
20041.26 127
20042.60 119
20043.93 122
20045.27 142
20046.61 143
20047.95 114
20049.29 131
20050.62 137
20051.96 155
20053.30 141
20054.64 142
20055.97 111
20057.31 118
20058.65 127
20059.99 131
20061.33 135
20062.66 121
20064.00 118
20065.34 134
20066.68 133
20068.02 105
20069.36 112
20070.70 140
20072.03 121
20073.37 108
20074.71 130
20076.05 138
20077.39 119
20078.73 142
20080.07 131
20081.40 130
20082.74 129
20084.08 131
20085.42 126
20086.76 127
20088.10 109
20089.44 137
20090.78 130
20092.12 126
20093.46 124
20094.80 130
20096.13 143
20097.47 144
20098.81 119
20100.15 115
20101.49 123
20102.83 109
20104.17 117
20105.51 129
20106.85 137
20108.19 128
20109.53 126
20110.87 136
20112.21 139
20113.55 143
20114.89 127
20116.23 153
20117.57 129
20118.91 127
20120.25 139
20121.59 131
20122.93 121
20124.27 137
