# Supplementary material for: MALDI-TOF MS typing enables the classification of brewing yeasts of the genus Saccharomyces to major beer styles
Source: PLoS One. 2017 Aug 9;12(8):e0181694. doi: 10.1371/journal.pone.0181694 (PMC5549903; doi:10.1371/journal.pone.0181694)
Supplement: S13 File — The directory includes 90 raw files and was zipped to “.zip”; the folder has three strains with 30 spectra per strain; S1 Text explains the raw files with an example and Table 1 represents the yeast strains used within the experiment. (ZIP) [file pone.0181694.s016.zip › 37-39/30634-341-OG-Alt-Alt-YPG-18h-E-E_2015-10-26__0_A3_1.dat]

1999.81 1509
2000.23 1469
2000.65 1561
2001.07 1727
2001.50 1636
2001.92 1596
2002.34 1683
2002.76 1600
2003.18 1472
2003.60 1465
2004.03 1364
2004.45 1404
2004.87 1370
2005.29 1292
2005.71 1324
2006.14 1393
2006.56 1455
2006.98 1417
2007.40 1517
2007.83 1451
2008.25 1405
2008.67 1353
2009.09 1486
2009.52 1516
2009.94 1446
2010.36 1475
2010.78 1457
2011.21 1350
2011.63 1429
2012.05 1435
2012.48 1410
2012.90 1360
2013.32 1333
2013.74 1377
2014.17 1332
2014.59 1251
2015.01 1333
2015.44 1363
2015.86 1292
2016.28 1308
2016.71 1314
2017.13 1386
2017.55 1459
2017.98 1429
2018.40 1364
2018.82 1391
2019.25 1474
2019.67 1450
2020.09 1355
2020.52 1381
2020.94 1482
2021.37 1405
2021.79 1440
2022.21 1428
2022.64 1334
2023.06 1396
2023.48 1418
2023.91 1360
2024.33 1399
2024.76 1292
2025.18 1376
2025.61 1242
2026.03 1307
2026.45 1368
2026.88 1354
2027.30 1285
2027.73 1359
2028.15 1345
2028.58 1262
2029.00 1263
2029.43 1181
2029.85 1210
2030.28 1389
2030.70 1367
2031.12 1253
2031.55 1339
2031.97 1325
2032.40 1337
2032.82 1389
2033.25 1391
2033.67 1441
2034.10 1444
2034.52 1456
2034.95 1420
2035.38 1340
2035.80 1375
2036.23 1351
2036.65 1438
2037.08 1468
2037.50 1492
2037.93 1476
2038.35 1514
2038.78 1559
2039.20 1678
2039.63 1649
2040.06 1501
2040.48 1544
2040.91 1539
2041.33 1556
2041.76 1635
2042.19 1471
2042.61 1503
2043.04 1413
2043.46 1457
2043.89 1432
2044.32 1342
2044.74 1434
2045.17 1447
2045.59 1388
2046.02 1377
2046.45 1383
2046.87 1369
2047.30 1287
2047.73 1377
2048.15 1477
2048.58 1329
2049.01 1285
2049.43 1333
2049.86 1294
2050.29 1374
2050.71 1433
2051.14 1407
2051.57 1349
2051.99 1314
2052.42 1390
2052.85 1431
2053.28 1436
2053.70 1455
2054.13 1411
2054.56 1337
2054.99 1397
2055.41 1279
2055.84 1273
2056.27 1372
2056.69 1316
2057.12 1302
2057.55 1247
2057.98 1328
2058.41 1366
2058.83 1339
2059.26 1300
2059.69 1380
2060.12 1408
2060.54 1394
2060.97 1393
2061.40 1396
2061.83 1455
2062.26 1474
2062.68 1456
2063.11 1388
2063.54 1480
2063.97 1446
2064.40 1543
2064.83 1686
2065.25 1693
2065.68 1668
2066.11 1560
2066.54 1849
2066.97 1877
2067.40 1810
2067.82 1585
2068.25 1461
2068.68 1652
2069.11 1461
2069.54 1283
2069.97 1375
2070.40 1407
2070.83 1364
2071.26 1481
2071.68 1416
2072.11 1348
2072.54 1374
2072.97 1271
2073.40 1405
2073.83 1302
2074.26 1398
2074.69 1423
2075.12 1350
2075.55 1417
2075.98 1439
2076.41 1492
2076.84 1524
2077.27 1548
2077.70 1500
2078.13 1652
2078.55 1571
2078.98 1538
2079.41 1545
2079.84 1598
2080.27 1689
2080.70 1614
2081.13 1606
2081.56 1675
2081.99 1663
2082.42 1567
2082.85 1561
2083.29 1547
2083.72 1441
2084.15 1398
2084.58 1467
2085.01 1390
2085.44 1390
2085.87 1324
2086.30 1515
2086.73 1420
2087.16 1309
2087.59 1353
2088.02 1371
2088.45 1412
2088.88 1374
2089.31 1353
2089.74 1263
2090.17 1401
2090.61 1348
2091.04 1392
2091.47 1441
2091.90 1329
2092.33 1380
2092.76 1463
2093.19 1383
2093.62 1248
2094.06 1366
2094.49 1405
2094.92 1384
2095.35 1366
2095.78 1343
2096.21 1470
2096.64 1356
2097.08 1416
2097.51 1327
2097.94 1266
2098.37 1217
2098.80 1433
2099.24 1366
2099.67 1241
2100.10 1313
2100.53 1413
2100.96 1197
2101.40 1287
2101.83 1314
2102.26 1297
2102.69 1253
2103.12 1293
2103.56 1378
2103.99 1314
2104.42 1220
2104.85 1295
2105.29 1287
2105.72 1357
2106.15 1401
2106.58 1478
2107.02 1439
2107.45 1448
2107.88 1434
2108.31 1407
2108.75 1413
2109.18 1431
2109.61 1373
2110.05 1495
2110.48 1422
2110.91 1248
2111.35 1219
2111.78 1377
2112.21 1331
2112.65 1180
2113.08 1279
2113.51 1216
2113.95 1358
2114.38 1467
2114.81 1363
2115.25 1291
2115.68 1157
2116.11 1354
2116.55 1207
2116.98 1372
2117.41 1352
2117.85 1263
2118.28 1304
2118.72 1212
2119.15 1268
2119.58 1291
2120.02 1198
2120.45 1240
2120.89 1233
2121.32 1228
2121.75 1214
2122.19 1133
2122.62 1256
2123.06 1183
2123.49 1294
2123.93 1384
2124.36 1311
2124.79 1346
2125.23 1274
2125.66 1165
2126.10 1303
2126.53 1317
2126.97 1235
2127.40 1275
2127.84 1331
2128.27 1331
2128.71 1285
2129.14 1281
2129.58 1266
2130.01 1348
2130.45 1380
2130.88 1311
2131.32 1319
2131.75 1362
2132.19 1321
2132.62 1344
2133.06 1383
2133.49 1474
2133.93 1539
2134.37 1540
2134.80 1557
2135.24 1444
2135.67 1533
2136.11 1599
2136.54 1578
2136.98 1516
2137.41 1531
2137.85 1450
2138.29 1501
2138.72 1468
2139.16 1472
2139.59 1348
2140.03 1487
2140.47 1462
2140.90 1408
2141.34 1330
2141.78 1268
2142.21 1337
2142.65 1330
2143.08 1313
2143.52 1350
2143.96 1136
2144.39 1244
2144.83 1293
2145.27 1242
2145.70 1278
2146.14 1291
2146.58 1325
2147.01 1288
2147.45 1367
2147.89 1336
2148.32 1361
2148.76 1331
2149.20 1398
2149.64 1452
2150.07 1437
2150.51 1473
2150.95 1459
2151.38 1503
2151.82 1456
2152.26 1561
2152.70 1546
2153.13 1543
2153.57 1459
2154.01 1488
2154.45 1499
2154.88 1529
2155.32 1456
2155.76 1431
2156.20 1433
2156.63 1386
2157.07 1361
2157.51 1334
2157.95 1493
2158.39 1304
2158.82 1339
2159.26 1388
2159.70 1439
2160.14 1399
2160.58 1336
2161.01 1402
2161.45 1452
2161.89 1443
2162.33 1451
2162.77 1416
2163.21 1351
2163.64 1490
2164.08 1408
2164.52 1499
2164.96 1555
2165.40 1528
2165.84 1462
2166.28 1422
2166.71 1450
2167.15 1395
2167.59 1417
2168.03 1404
2168.47 1436
2168.91 1456
2169.35 1577
2169.79 1481
2170.23 1476
2170.67 1620
2171.10 1600
2171.54 1619
2171.98 1698
2172.42 1771
2172.86 1844
2173.30 1735
2173.74 1801
2174.18 1808
2174.62 1767
2175.06 1748
2175.50 1757
2175.94 1835
2176.38 1806
2176.82 1640
2177.26 1707
2177.70 1786
2178.14 1641
2178.58 1562
2179.02 1597
2179.46 1645
2179.90 1522
2180.34 1567
2180.78 1431
2181.22 1483
2181.66 1514
2182.10 1372
2182.54 1448
2182.98 1434
2183.42 1453
2183.86 1412
2184.30 1349
2184.74 1368
2185.18 1317
2185.62 1359
2186.06 1298
2186.51 1339
2186.95 1467
2187.39 1591
2187.83 1391
2188.27 1369
2188.71 1511
2189.15 1504
2189.59 1451
2190.03 1533
2190.47 1445
2190.92 1515
2191.36 1467
2191.80 1411
2192.24 1437
2192.68 1462
2193.12 1519
2193.56 1458
2194.01 1474
2194.45 1522
2194.89 1451
2195.33 1544
2195.77 1657
2196.21 1616
2196.66 1544
2197.10 1544
2197.54 1584
2197.98 1455
2198.42 1529
2198.87 1485
2199.31 1411
2199.75 1452
2200.19 1506
2200.63 1616
2201.08 1524
2201.52 1410
2201.96 1433
2202.40 1578
2202.85 1490
2203.29 1440
2203.73 1366
2204.17 1397
2204.62 1439
2205.06 1500
2205.50 1489
2205.94 1543
2206.39 1586
2206.83 1566
2207.27 1494
2207.71 1513
2208.16 1528
2208.60 1442
2209.04 1696
2209.49 1544
2209.93 1371
2210.37 1460
2210.82 1536
2211.26 1578
2211.70 1467
2212.15 1512
2212.59 1581
2213.03 1531
2213.48 1556
2213.92 1571
2214.36 1450
2214.81 1312
2215.25 1535
2215.69 1553
2216.14 1522
2216.58 1373
2217.03 1445
2217.47 1329
2217.91 1372
2218.36 1478
2218.80 1287
2219.25 1321
2219.69 1310
2220.13 1358
2220.58 1309
2221.02 1208
2221.47 1303
2221.91 1370
2222.36 1310
2222.80 1325
2223.24 1363
2223.69 1496
2224.13 1502
2224.58 1405
2225.02 1325
2225.47 1420
2225.91 1503
2226.36 1482
2226.80 1582
2227.25 1477
2227.69 1438
2228.14 1455
2228.58 1510
2229.03 1407
2229.47 1528
2229.92 1567
2230.36 1464
2230.81 1475
2231.25 1637
2231.70 1465
2232.14 1605
2232.59 1590
2233.03 1555
2233.48 1487
2233.93 1555
2234.37 1486
2234.82 1532
2235.26 1367
2235.71 1552
2236.15 1600
2236.60 1570
2237.05 1509
2237.49 1575
2237.94 1554
2238.38 1512
2238.83 1517
2239.28 1525
2239.72 1420
2240.17 1347
2240.61 1386
2241.06 1386
2241.51 1420
2241.95 1304
2242.40 1236
2242.85 1367
2243.29 1370
2243.74 1359
2244.19 1389
2244.63 1420
2245.08 1301
2245.52 1295
2245.97 1305
2246.42 1408
2246.87 1274
2247.31 1361
2247.76 1408
2248.21 1405
2248.65 1402
2249.10 1279
2249.55 1392
2249.99 1368
2250.44 1443
2250.89 1361
2251.34 1301
2251.78 1359
2252.23 1239
2252.68 1276
2253.13 1429
2253.57 1402
2254.02 1308
2254.47 1218
2254.92 1319
2255.36 1286
2255.81 1338
2256.26 1404
2256.71 1471
2257.15 1344
2257.60 1365
2258.05 1339
2258.50 1388
2258.95 1403
2259.39 1422
2259.84 1376
2260.29 1523
2260.74 1479
2261.19 1452
2261.64 1409
2262.08 1439
2262.53 1459
2262.98 1561
2263.43 1377
2263.88 1475
2264.33 1378
2264.77 1466
2265.22 1484
2265.67 1478
2266.12 1503
2266.57 1608
2267.02 1428
2267.47 1501
2267.92 1470
2268.37 1414
2268.81 1431
2269.26 1429
2269.71 1539
2270.16 1492
2270.61 1499
2271.06 1595
2271.51 1516
2271.96 1399
2272.41 1390
2272.86 1407
2273.31 1485
2273.76 1475
2274.21 1416
2274.66 1323
2275.11 1375
2275.55 1465
2276.00 1320
2276.45 1269
2276.90 1310
2277.35 1419
2277.80 1469
2278.25 1231
2278.70 1308
2279.15 1511
2279.60 1491
2280.05 1496
2280.50 1484
2280.95 1397
2281.40 1424
2281.85 1361
2282.31 1452
2282.76 1527
2283.21 1509
2283.66 1426
2284.11 1511
2284.56 1473
2285.01 1464
2285.46 1426
2285.91 1462
2286.36 1439
2286.81 1518
2287.26 1528
2287.71 1582
2288.16 1613
2288.61 1785
2289.07 1760
2289.52 1972
2289.97 2094
2290.42 2121
2290.87 2203
2291.32 2169
2291.77 2336
2292.22 2319
2292.68 2244
2293.13 2099
2293.58 2201
2294.03 2118
2294.48 2098
2294.93 1957
2295.38 1955
2295.84 2017
2296.29 1935
2296.74 1844
2297.19 1854
2297.64 1719
2298.10 1615
2298.55 1590
2299.00 1576
2299.45 1564
2299.90 1468
2300.36 1359
2300.81 1382
2301.26 1417
2301.71 1429
2302.16 1344
2302.62 1381
2303.07 1328
2303.52 1347
2303.97 1510
2304.43 1486
2304.88 1462
2305.33 1356
2305.78 1369
2306.24 1430
2306.69 1347
2307.14 1474
2307.60 1526
2308.05 1503
2308.50 1559
2308.95 1644
2309.41 1698
2309.86 1661
2310.31 1794
2310.77 1730
2311.22 1674
2311.67 1641
2312.13 1662
2312.58 1688
2313.03 1656
2313.49 1714
2313.94 1631
2314.39 1563
2314.85 1531
2315.30 1582
2315.75 1488
2316.21 1457
2316.66 1524
2317.11 1562
2317.57 1543
2318.02 1686
2318.48 1737
2318.93 1487
2319.38 1513
2319.84 1635
2320.29 1653
2320.75 1524
2321.20 1499
2321.66 1542
2322.11 1513
2322.56 1460
2323.02 1543
2323.47 1628
2323.93 1590
2324.38 1709
2324.84 1699
2325.29 1511
2325.74 1545
2326.20 1703
2326.65 1627
2327.11 1666
2327.56 1593
2328.02 1536
2328.47 1629
2328.93 1699
2329.38 1676
2329.84 1724
2330.29 1718
2330.75 1661
2331.20 1727
2331.66 1713
2332.11 1797
2332.57 1689
2333.02 1672
2333.48 1684
2333.94 1656
2334.39 1478
2334.85 1481
2335.30 1459
2335.76 1458
2336.21 1447
2336.67 1518
2337.12 1470
2337.58 1502
2338.04 1531
2338.49 1556
2338.95 1499
2339.40 1672
2339.86 1592
2340.32 1562
2340.77 1608
2341.23 1509
2341.68 1596
2342.14 1596
2342.60 1574
2343.05 1613
2343.51 1605
2343.97 1507
2344.42 1551
2344.88 1636
2345.34 1494
2345.79 1477
2346.25 1400
2346.71 1479
2347.16 1693
2347.62 1673
2348.08 1558
2348.53 1540
2348.99 1514
2349.45 1555
2349.90 1510
2350.36 1555
2350.82 1466
2351.27 1409
2351.73 1534
2352.19 1484
2352.65 1519
2353.10 1544
2353.56 1488
2354.02 1457
2354.48 1595
2354.93 1534
2355.39 1562
2355.85 1629
2356.31 1636
2356.76 1494
2357.22 1544
2357.68 1528
2358.14 1498
2358.59 1515
2359.05 1455
2359.51 1304
2359.97 1403
2360.43 1406
2360.88 1345
2361.34 1500
2361.80 1643
2362.26 1498
2362.72 1559
2363.17 1530
2363.63 1494
2364.09 1388
2364.55 1371
2365.01 1384
2365.47 1527
2365.92 1562
2366.38 1556
2366.84 1612
2367.30 1531
2367.76 1541
2368.22 1530
2368.68 1520
2369.14 1524
2369.59 1609
2370.05 1607
2370.51 1510
2370.97 1429
2371.43 1453
2371.89 1400
2372.35 1494
2372.81 1495
2373.27 1449
2373.73 1329
2374.19 1313
2374.65 1405
2375.10 1452
2375.56 1328
2376.02 1441
2376.48 1356
2376.94 1357
2377.40 1345
2377.86 1294
2378.32 1329
2378.78 1357
2379.24 1353
2379.70 1394
2380.16 1448
2380.62 1398
2381.08 1413
2381.54 1383
2382.00 1332
2382.46 1446
2382.92 1500
2383.38 1401
2383.84 1452
2384.30 1402
2384.76 1461
2385.22 1453
2385.68 1465
2386.14 1443
2386.60 1351
2387.07 1353
2387.53 1353
2387.99 1429
2388.45 1360
2388.91 1390
2389.37 1510
2389.83 1442
2390.29 1500
2390.75 1428
2391.21 1513
2391.67 1460
2392.13 1433
2392.60 1299
2393.06 1451
2393.52 1314
2393.98 1413
2394.44 1324
2394.90 1364
2395.36 1425
2395.82 1357
2396.29 1303
2396.75 1357
2397.21 1313
2397.67 1255
2398.13 1320
2398.59 1387
2399.06 1443
2399.52 1409
2399.98 1393
2400.44 1449
2400.90 1378
2401.37 1346
2401.83 1382
2402.29 1312
2402.75 1459
2403.21 1394
2403.68 1360
2404.14 1335
2404.60 1386
2405.06 1377
2405.52 1305
2405.99 1313
2406.45 1327
2406.91 1415
2407.37 1343
2407.84 1356
2408.30 1297
2408.76 1310
2409.22 1436
2409.69 1465
2410.15 1320
2410.61 1289
2411.08 1354
2411.54 1372
2412.00 1336
2412.47 1372
2412.93 1430
2413.39 1360
2413.85 1479
2414.32 1375
2414.78 1435
2415.24 1553
2415.71 1633
2416.17 1556
2416.63 1537
2417.10 1655
2417.56 1769
2418.02 1877
2418.49 2010
2418.95 1892
2419.42 2032
2419.88 1885
2420.34 1744
2420.81 1804
2421.27 1924
2421.73 1845
2422.20 1767
2422.66 1749
2423.13 1692
2423.59 1719
2424.06 1645
2424.52 1604
2424.98 1640
2425.45 1522
2425.91 1471
2426.38 1479
2426.84 1490
2427.31 1501
2427.77 1583
2428.23 1502
2428.70 1403
2429.16 1424
2429.63 1483
2430.09 1383
2430.56 1369
2431.02 1330
2431.49 1482
2431.95 1473
2432.42 1521
2432.88 1577
2433.35 1555
2433.81 1535
2434.28 1574
2434.74 1607
2435.21 1636
2435.67 1632
2436.14 1617
2436.60 1640
2437.07 1654
2437.53 1751
2438.00 1645
2438.47 1500
2438.93 1687
2439.40 1603
2439.86 1710
2440.33 1663
2440.79 1675
2441.26 1770
2441.73 1791
2442.19 1649
2442.66 1610
2443.12 1496
2443.59 1472
2444.05 1536
2444.52 1429
2444.99 1354
2445.45 1474
2445.92 1515
2446.39 1456
2446.85 1441
2447.32 1348
2447.78 1333
2448.25 1287
2448.72 1372
2449.18 1336
2449.65 1318
2450.12 1300
2450.58 1356
2451.05 1466
2451.52 1421
2451.98 1350
2452.45 1499
2452.92 1495
2453.39 1437
2453.85 1313
2454.32 1269
2454.79 1420
2455.25 1490
2455.72 1537
2456.19 1490
2456.65 1540
2457.12 1454
2457.59 1355
2458.06 1466
2458.52 1487
2458.99 1409
2459.46 1388
2459.93 1469
2460.39 1365
2460.86 1353
2461.33 1393
2461.80 1573
2462.27 1404
2462.73 1447
2463.20 1408
2463.67 1307
2464.14 1350
2464.60 1433
2465.07 1446
2465.54 1526
2466.01 1375
2466.48 1421
2466.95 1300
2467.41 1374
2467.88 1455
2468.35 1503
2468.82 1454
2469.29 1431
2469.76 1525
2470.22 1462
2470.69 1421
2471.16 1450
2471.63 1373
2472.10 1374
2472.57 1327
2473.04 1254
2473.51 1389
2473.97 1364
2474.44 1395
2474.91 1270
2475.38 1367
2475.85 1344
2476.32 1356
2476.79 1384
2477.26 1394
2477.73 1491
2478.20 1445
2478.67 1469
2479.13 1408
2479.60 1529
2480.07 1610
2480.54 1618
2481.01 1559
2481.48 1473
2481.95 1715
2482.42 1614
2482.89 1570
2483.36 1608
2483.83 1675
2484.30 1369
2484.77 1438
2485.24 1402
2485.71 1348
2486.18 1288
2486.65 1381
2487.12 1379
2487.59 1442
2488.06 1279
2488.53 1393
2489.00 1469
2489.47 1455
2489.94 1401
2490.41 1357
2490.88 1381
2491.35 1384
2491.83 1438
2492.30 1508
2492.77 1419
2493.24 1376
2493.71 1422
2494.18 1439
2494.65 1425
2495.12 1554
2495.59 1579
2496.06 1643
2496.53 1513
2497.00 1507
2497.48 1487
2497.95 1484
2498.42 1523
2498.89 1367
2499.36 1361
2499.83 1338
2500.30 1328
2500.77 1401
2501.25 1212
2501.72 1320
2502.19 1279
2502.66 1375
2503.13 1275
2503.60 1363
2504.08 1337
2504.55 1353
2505.02 1443
2505.49 1299
2505.96 1342
2506.44 1425
2506.91 1562
2507.38 1461
2507.85 1515
2508.32 1527
2508.80 1482
2509.27 1470
2509.74 1552
2510.21 1590
2510.68 1487
2511.16 1515
2511.63 1466
2512.10 1550
2512.57 1510
2513.05 1458
2513.52 1422
2513.99 1481
2514.47 1366
2514.94 1470
2515.41 1405
2515.88 1383
2516.36 1368
2516.83 1531
2517.30 1472
2517.78 1465
2518.25 1425
2518.72 1481
2519.19 1422
2519.67 1403
2520.14 1428
2520.61 1429
2521.09 1370
2521.56 1288
2522.03 1429
2522.51 1380
2522.98 1400
2523.46 1275
2523.93 1204
2524.40 1284
2524.88 1343
2525.35 1298
2525.82 1310
2526.30 1391
2526.77 1256
2527.25 1267
2527.72 1253
2528.19 1264
2528.67 1359
2529.14 1316
2529.62 1411
2530.09 1490
2530.56 1334
2531.04 1445
2531.51 1456
2531.99 1421
2532.46 1411
2532.94 1494
2533.41 1655
2533.89 1488
2534.36 1582
2534.83 1467
2535.31 1343
2535.78 1510
2536.26 1455
2536.73 1404
2537.21 1463
2537.68 1415
2538.16 1441
2538.63 1384
2539.11 1402
2539.58 1490
2540.06 1526
2540.53 1416
2541.01 1411
2541.48 1471
2541.96 1550
2542.43 1493
2542.91 1540
2543.39 1441
2543.86 1489
2544.34 1512
2544.81 1547
2545.29 1585
2545.76 1577
2546.24 1566
2546.71 1600
2547.19 1582
2547.67 1617
2548.14 1470
2548.62 1578
2549.09 1588
2549.57 1600
2550.05 1661
2550.52 1686
2551.00 1596
2551.47 1549
2551.95 1439
2552.43 1478
2552.90 1565
2553.38 1697
2553.86 1704
2554.33 1715
2554.81 1703
2555.29 1640
2555.76 1642
2556.24 1668
2556.72 1630
2557.19 1597
2557.67 1749
2558.15 1643
2558.62 1511
2559.10 1566
2559.58 1469
2560.05 1413
2560.53 1418
2561.01 1460
2561.48 1465
2561.96 1505
2562.44 1301
2562.92 1354
2563.39 1379
2563.87 1373
2564.35 1482
2564.83 1422
2565.30 1322
2565.78 1222
2566.26 1264
2566.74 1307
2567.21 1229
2567.69 1236
2568.17 1286
2568.65 1323
2569.12 1265
2569.60 1252
2570.08 1405
2570.56 1334
2571.04 1221
2571.51 1226
2571.99 1213
2572.47 1328
2572.95 1438
2573.43 1355
2573.91 1348
2574.38 1422
2574.86 1347
2575.34 1252
2575.82 1343
2576.30 1393
2576.78 1341
2577.25 1357
2577.73 1376
2578.21 1409
2578.69 1356
2579.17 1247
2579.65 1301
2580.13 1302
2580.61 1340
2581.09 1318
2581.56 1427
2582.04 1332
2582.52 1418
2583.00 1356
2583.48 1295
2583.96 1255
2584.44 1408
2584.92 1320
2585.40 1416
2585.88 1308
2586.36 1386
2586.84 1398
2587.32 1313
2587.79 1349
2588.27 1358
2588.75 1447
2589.23 1466
2589.71 1334
2590.19 1333
2590.67 1392
2591.15 1412
2591.63 1469
2592.11 1520
2592.59 1356
2593.07 1299
2593.55 1380
2594.03 1392
2594.51 1459
2594.99 1448
2595.47 1340
2595.95 1338
2596.43 1371
2596.92 1274
2597.40 1233
2597.88 1342
2598.36 1338
2598.84 1257
2599.32 1222
2599.80 1336
2600.28 1250
2600.76 1193
2601.24 1258
2601.72 1361
2602.20 1350
2602.68 1330
2603.16 1377
2603.65 1352
2604.13 1396
2604.61 1333
2605.09 1310
2605.57 1409
2606.05 1391
2606.53 1366
2607.01 1388
2607.50 1404
2607.98 1411
2608.46 1417
2608.94 1444
2609.42 1335
2609.90 1373
2610.38 1574
2610.87 1477
2611.35 1379
2611.83 1393
2612.31 1387
2612.79 1452
2613.28 1348
2613.76 1554
2614.24 1430
2614.72 1312
2615.20 1362
2615.69 1394
2616.17 1462
2616.65 1337
2617.13 1302
2617.62 1299
2618.10 1331
2618.58 1380
2619.06 1374
2619.54 1420
2620.03 1493
2620.51 1409
2620.99 1382
2621.48 1361
2621.96 1352
2622.44 1304
2622.92 1349
2623.41 1376
2623.89 1391
2624.37 1332
2624.86 1244
2625.34 1219
2625.82 1289
2626.30 1337
2626.79 1301
2627.27 1253
2627.75 1349
2628.24 1329
2628.72 1365
2629.20 1385
2629.69 1253
2630.17 1255
2630.65 1505
2631.14 1358
2631.62 1289
2632.11 1252
2632.59 1334
2633.07 1323
2633.56 1244
2634.04 1354
2634.52 1434
2635.01 1215
2635.49 1274
2635.98 1264
2636.46 1222
2636.94 1400
2637.43 1257
2637.91 1362
2638.40 1334
2638.88 1247
2639.37 1262
2639.85 1293
2640.33 1288
2640.82 1447
2641.30 1478
2641.79 1428
2642.27 1426
2642.76 1425
2643.24 1411
2643.73 1386
2644.21 1333
2644.70 1211
2645.18 1261
2645.67 1309
2646.15 1261
2646.64 1294
2647.12 1338
2647.61 1357
2648.09 1367
2648.58 1473
2649.06 1360
2649.55 1384
2650.03 1378
2650.52 1321
2651.00 1342
2651.49 1397
2651.97 1428
2652.46 1355
2652.95 1417
2653.43 1441
2653.92 1302
2654.40 1343
2654.89 1443
2655.37 1499
2655.86 1440
2656.35 1564
2656.83 1545
2657.32 1362
2657.80 1558
2658.29 1431
2658.78 1338
2659.26 1390
2659.75 1512
2660.23 1328
2660.72 1223
2661.21 1307
2661.69 1380
2662.18 1284
2662.67 1356
2663.15 1355
2663.64 1226
2664.13 1334
2664.61 1374
2665.10 1336
2665.59 1347
2666.07 1300
2666.56 1371
2667.05 1399
2667.53 1330
2668.02 1356
2668.51 1292
2668.99 1217
2669.48 1355
2669.97 1387
2670.46 1265
2670.94 1349
2671.43 1324
2671.92 1295
2672.40 1396
2672.89 1509
2673.38 1505
2673.87 1546
2674.35 1584
2674.84 1616
2675.33 1574
2675.82 1531
2676.31 1619
2676.79 1673
2677.28 1613
2677.77 1723
2678.26 1683
2678.74 1699
2679.23 1609
2679.72 1605
2680.21 1537
2680.70 1600
2681.18 1436
2681.67 1551
2682.16 1575
2682.65 1563
2683.14 1481
2683.63 1551
2684.11 1559
2684.60 1528
2685.09 1503
2685.58 1469
2686.07 1589
2686.56 1517
2687.05 1468
2687.53 1445
2688.02 1478
2688.51 1537
2689.00 1529
2689.49 1472
2689.98 1455
2690.47 1469
2690.96 1475
2691.45 1401
2691.94 1335
2692.42 1279
2692.91 1316
2693.40 1333
2693.89 1321
2694.38 1385
2694.87 1387
2695.36 1511
2695.85 1314
2696.34 1396
2696.83 1431
2697.32 1405
2697.81 1366
2698.30 1382
2698.79 1327
2699.28 1378
2699.77 1448
2700.26 1410
2700.75 1443
2701.24 1408
2701.73 1494
2702.22 1526
2702.71 1532
2703.20 1472
2703.69 1392
2704.18 1393
2704.67 1395
2705.16 1376
2705.65 1396
2706.14 1384
2706.63 1487
2707.12 1332
2707.61 1432
2708.10 1317
2708.59 1292
2709.08 1295
2709.57 1287
2710.06 1276
2710.56 1334
2711.05 1332
2711.54 1296
2712.03 1370
2712.52 1159
2713.01 1245
2713.50 1381
2713.99 1486
2714.48 1337
2714.98 1276
2715.47 1292
2715.96 1362
2716.45 1227
2716.94 1274
2717.43 1345
2717.92 1246
2718.42 1269
2718.91 1342
2719.40 1296
2719.89 1321
2720.38 1340
2720.87 1487
2721.37 1463
2721.86 1411
2722.35 1489
2722.84 1438
2723.33 1308
2723.82 1436
2724.32 1559
2724.81 1414
2725.30 1257
2725.79 1395
2726.29 1316
2726.78 1293
2727.27 1344
2727.76 1269
2728.26 1356
2728.75 1336
2729.24 1225
2729.73 1226
2730.23 1295
2730.72 1205
2731.21 1260
2731.70 1388
2732.20 1368
2732.69 1382
2733.18 1378
2733.67 1273
2734.17 1301
2734.66 1228
2735.15 1271
2735.65 1296
2736.14 1438
2736.63 1296
2737.13 1311
2737.62 1271
2738.11 1327
2738.61 1248
2739.10 1258
2739.59 1340
2740.09 1390
2740.58 1299
2741.07 1243
2741.57 1270
2742.06 1210
2742.55 1243
2743.05 1097
2743.54 1233
2744.04 1162
2744.53 1131
2745.02 1207
2745.52 1271
2746.01 1344
2746.51 1321
2747.00 1339
2747.49 1241
2747.99 1308
2748.48 1255
2748.98 1236
2749.47 1238
2749.97 1286
2750.46 1295
2750.96 1256
2751.45 1307
2751.94 1226
2752.44 1261
2752.93 1385
2753.43 1242
2753.92 1229
2754.42 1386
2754.91 1302
2755.41 1334
2755.90 1244
2756.40 1252
2756.89 1312
2757.39 1318
2757.88 1300
2758.38 1328
2758.87 1312
2759.37 1176
2759.86 1173
2760.36 1369
2760.85 1257
2761.35 1226
2761.84 1265
2762.34 1250
2762.84 1350
2763.33 1252
2763.83 1248
2764.32 1247
2764.82 1328
2765.31 1282
2765.81 1289
2766.31 1278
2766.80 1253
2767.30 1203
2767.79 1174
2768.29 1292
2768.79 1328
2769.28 1343
2769.78 1367
2770.27 1338
2770.77 1380
2771.27 1368
2771.76 1286
2772.26 1386
2772.76 1427
2773.25 1457
2773.75 1497
2774.25 1536
2774.74 1447
2775.24 1590
2775.74 1569
2776.23 1554
2776.73 1538
2777.23 1437
2777.72 1614
2778.22 1424
2778.72 1369
2779.21 1343
2779.71 1477
2780.21 1401
2780.71 1433
2781.20 1415
2781.70 1440
2782.20 1468
2782.69 1409
2783.19 1429
2783.69 1398
2784.19 1406
2784.68 1391
2785.18 1457
2785.68 1390
2786.18 1332
2786.67 1289
2787.17 1404
2787.67 1362
2788.17 1348
2788.67 1247
2789.16 1356
2789.66 1381
2790.16 1399
2790.66 1158
2791.16 1202
2791.65 1297
2792.15 1273
2792.65 1300
2793.15 1314
2793.65 1385
2794.14 1381
2794.64 1404
2795.14 1588
2795.64 1571
2796.14 1560
2796.64 1608
2797.14 1569
2797.63 1578
2798.13 1680
2798.63 1728
2799.13 1695
2799.63 1669
2800.13 1529
2800.63 1457
2801.13 1594
2801.63 1491
2802.12 1464
2802.62 1386
2803.12 1391
2803.62 1478
2804.12 1467
2804.62 1533
2805.12 1521
2805.62 1730
2806.12 1714
2806.62 1756
2807.12 1877
2807.62 1803
2808.12 1932
2808.62 1905
2809.12 2135
2809.62 1906
2810.12 1870
2810.62 1885
2811.12 1797
2811.61 1807
2812.11 1594
2812.61 1555
2813.11 1395
2813.62 1483
2814.12 1495
2814.62 1453
2815.12 1539
2815.62 1370
2816.12 1390
2816.62 1467
2817.12 1423
2817.62 1587
2818.12 1395
2818.62 1429
2819.12 1587
2819.62 1638
2820.12 1523
2820.62 1464
2821.12 1615
2821.62 1518
2822.12 1488
2822.62 1624
2823.13 1558
2823.63 1470
2824.13 1547
2824.63 1390
2825.13 1390
2825.63 1405
2826.13 1442
2826.63 1352
2827.13 1320
2827.64 1335
2828.14 1399
2828.64 1341
2829.14 1382
2829.64 1378
2830.14 1499
2830.64 1359
2831.15 1364
2831.65 1406
2832.15 1411
2832.65 1324
2833.15 1407
2833.65 1433
2834.16 1420
2834.66 1359
2835.16 1345
2835.66 1423
2836.16 1300
2836.67 1328
2837.17 1372
2837.67 1449
2838.17 1487
2838.68 1342
2839.18 1375
2839.68 1480
2840.18 1398
2840.69 1342
2841.19 1375
2841.69 1439
2842.19 1571
2842.70 1467
2843.20 1302
2843.70 1275
2844.20 1469
2844.71 1420
2845.21 1403
2845.71 1435
2846.22 1499
2846.72 1512
2847.22 1593
2847.73 1540
2848.23 1646
2848.73 1523
2849.23 1462
2849.74 1495
2850.24 1461
2850.74 1378
2851.25 1465
2851.75 1448
2852.26 1437
2852.76 1435
2853.26 1368
2853.77 1365
2854.27 1433
2854.77 1289
2855.28 1324
2855.78 1346
2856.28 1321
2856.79 1313
2857.29 1330
2857.80 1400
2858.30 1347
2858.80 1495
2859.31 1518
2859.81 1495
2860.32 1519
2860.82 1342
2861.33 1350
2861.83 1362
2862.33 1307
2862.84 1390
2863.34 1510
2863.85 1480
2864.35 1306
2864.86 1212
2865.36 1246
2865.87 1195
2866.37 1223
2866.88 1237
2867.38 1325
2867.89 1364
2868.39 1340
2868.90 1299
2869.40 1289
2869.91 1309
2870.41 1345
2870.92 1277
2871.42 1227
2871.93 1238
2872.43 1279
2872.94 1234
2873.44 1351
2873.95 1422
2874.45 1498
2874.96 1395
2875.46 1402
2875.97 1274
2876.48 1392
2876.98 1313
2877.49 1266
2877.99 1414
2878.50 1426
2879.00 1419
2879.51 1473
2880.02 1470
2880.52 1352
2881.03 1481
2881.53 1426
2882.04 1355
2882.55 1333
2883.05 1439
2883.56 1616
2884.07 1617
2884.57 1462
2885.08 1689
2885.59 1707
2886.09 1805
2886.60 1838
2887.10 1750
2887.61 1743
2888.12 1778
2888.62 1847
2889.13 2030
2889.64 1997
2890.15 1851
2890.65 1851
2891.16 1792
2891.67 1608
2892.17 1587
2892.68 1609
2893.19 1681
2893.69 1619
2894.20 1610
2894.71 1653
2895.22 1744
2895.72 1739
2896.23 1837
2896.74 1754
2897.25 1728
2897.75 1715
2898.26 1844
2898.77 1848
2899.28 1853
2899.78 1762
2900.29 1715
2900.80 1809
2901.31 1781
2901.81 1761
2902.32 1887
2902.83 1846
2903.34 1825
2903.85 1790
2904.35 1813
2904.86 1710
2905.37 1809
2905.88 1637
2906.39 1623
2906.90 1531
2907.40 1627
2907.91 1534
2908.42 1498
2908.93 1455
2909.44 1476
2909.95 1310
2910.46 1315
2910.96 1284
2911.47 1368
2911.98 1338
2912.49 1310
2913.00 1354
2913.51 1387
2914.02 1412
2914.53 1395
2915.04 1457
2915.54 1421
2916.05 1379
2916.56 1470
2917.07 1463
2917.58 1336
2918.09 1360
2918.60 1300
2919.11 1297
2919.62 1296
2920.13 1370
2920.64 1366
2921.15 1384
2921.66 1368
2922.17 1377
2922.68 1463
2923.19 1508
2923.70 1479
2924.21 1541
2924.72 1562
2925.23 1601
2925.74 1680
2926.25 1661
2926.76 1640
2927.27 1630
2927.78 1625
2928.29 1587
2928.80 1459
2929.31 1601
2929.82 1612
2930.33 1410
2930.84 1338
2931.35 1404
2931.86 1361
2932.37 1308
2932.88 1370
2933.39 1430
2933.90 1362
2934.41 1424
2934.92 1377
2935.43 1377
2935.94 1425
2936.45 1466
2936.97 1483
2937.48 1563
2937.99 1435
2938.50 1375
2939.01 1460
2939.52 1471
2940.03 1568
2940.54 1409
2941.05 1461
2941.57 1560
2942.08 1480
2942.59 1387
2943.10 1539
2943.61 1542
2944.12 1699
2944.63 1655
2945.15 1672
2945.66 1750
2946.17 1819
2946.68 1744
2947.19 1909
2947.71 2000
2948.22 2042
2948.73 1891
2949.24 1802
2949.75 1805
2950.27 1704
2950.78 1626
2951.29 1530
2951.80 1460
2952.31 1545
2952.83 1474
2953.34 1415
2953.85 1435
2954.36 1353
2954.88 1234
2955.39 1335
2955.90 1303
2956.41 1380
2956.93 1399
2957.44 1399
2957.95 1324
2958.47 1429
2958.98 1296
2959.49 1359
2960.00 1328
2960.52 1401
2961.03 1503
2961.54 1560
2962.06 1473
2962.57 1514
2963.08 1617
2963.60 1640
2964.11 1595
2964.62 1630
2965.14 1511
2965.65 1563
2966.16 1594
2966.68 1612
2967.19 1468
2967.70 1424
2968.22 1499
2968.73 1371
2969.24 1397
2969.76 1331
2970.27 1281
2970.79 1359
2971.30 1378
2971.81 1403
2972.33 1432
2972.84 1453
2973.36 1356
2973.87 1400
2974.38 1463
2974.90 1495
2975.41 1351
2975.93 1448
2976.44 1465
2976.96 1420
2977.47 1515
2977.99 1456
2978.50 1325
2979.01 1375
2979.53 1330
2980.04 1441
2980.56 1432
2981.07 1480
2981.59 1389
2982.10 1446
2982.62 1459
2983.13 1450
2983.65 1525
2984.16 1517
2984.68 1558
2985.19 1711
2985.71 1654
2986.22 1561
2986.74 1687
2987.25 1565
2987.77 1670
2988.28 1674
2988.80 1688
2989.32 1687
2989.83 1635
2990.35 1823
2990.86 1754
2991.38 1716
2991.89 1849
2992.41 1890
2992.92 1807
2993.44 1730
2993.96 1768
2994.47 1971
2994.99 1831
2995.50 1875
2996.02 1852
2996.54 1880
2997.05 2036
2997.57 2119
2998.09 2081
2998.60 2151
2999.12 2196
2999.63 2097
3000.15 2030
3000.67 2109
3001.18 2211
3001.70 2284
3002.22 2203
3002.73 2336
3003.25 2775
3003.77 3177
3004.28 3463
3004.80 3630
3005.32 3781
3005.83 3902
3006.35 4084
3006.87 3983
3007.39 3860
3007.90 3495
3008.42 3302
3008.94 3053
3009.45 2810
3009.97 2229
3010.49 2105
3011.01 2026
3011.52 1917
3012.04 1915
3012.56 1723
3013.08 1658
3013.59 1649
3014.11 1656
3014.63 1759
3015.15 1677
3015.66 1736
3016.18 1790
3016.70 1815
3017.22 1738
3017.74 1801
3018.25 1848
3018.77 1728
3019.29 1657
3019.81 1679
3020.33 1683
3020.84 1630
3021.36 1681
3021.88 1565
3022.40 1569
3022.92 1697
3023.44 1840
3023.95 1784
3024.47 1802
3024.99 1789
3025.51 1662
3026.03 1707
3026.55 1807
3027.07 1672
3027.58 1728
3028.10 1752
3028.62 1705
3029.14 1793
3029.66 1722
3030.18 1629
3030.70 1596
3031.22 1563
3031.74 1554
3032.26 1546
3032.77 1558
3033.29 1550
3033.81 1616
3034.33 1539
3034.85 1494
3035.37 1508
3035.89 1562
3036.41 1486
3036.93 1447
3037.45 1579
3037.97 1391
3038.49 1527
3039.01 1609
3039.53 1501
3040.05 1435
3040.57 1448
3041.09 1442
3041.61 1491
3042.13 1484
3042.65 1513
3043.17 1379
3043.69 1544
3044.21 1490
3044.73 1461
3045.25 1551
3045.77 1572
3046.29 1479
3046.81 1388
3047.33 1429
3047.85 1534
3048.37 1509
3048.89 1565
3049.41 1579
3049.93 1451
3050.45 1397
3050.98 1388
3051.50 1412
3052.02 1456
3052.54 1493
3053.06 1343
3053.58 1377
3054.10 1315
3054.62 1295
3055.14 1394
3055.66 1388
3056.19 1511
3056.71 1568
3057.23 1549
3057.75 1473
3058.27 1385
3058.79 1535
3059.31 1346
3059.84 1408
3060.36 1421
3060.88 1330
3061.40 1394
3061.92 1332
3062.44 1423
3062.97 1470
3063.49 1401
3064.01 1543
3064.53 1465
3065.05 1523
3065.58 1516
3066.10 1515
3066.62 1468
3067.14 1436
3067.66 1524
3068.19 1604
3068.71 1500
3069.23 1533
3069.75 1626
3070.28 1560
3070.80 1593
3071.32 1599
3071.84 1562
3072.37 1432
3072.89 1430
3073.41 1649
3073.93 1600
3074.46 1488
3074.98 1518
3075.50 1467
3076.03 1420
3076.55 1548
3077.07 1552
3077.59 1454
3078.12 1570
3078.64 1483
3079.16 1510
3079.69 1687
3080.21 1521
3080.73 1677
3081.26 1767
3081.78 1796
3082.30 1820
3082.83 1889
3083.35 1910
3083.87 1762
3084.40 1864
3084.92 1764
3085.45 1762
3085.97 1742
3086.49 1817
3087.02 1922
3087.54 1885
3088.06 1830
3088.59 1881
3089.11 1936
3089.64 1737
3090.16 1827
3090.68 1633
3091.21 1590
3091.73 1638
3092.26 1735
3092.78 1572
3093.31 1701
3093.83 1717
3094.36 1723
3094.88 1798
3095.40 1924
3095.93 1905
3096.45 1819
3096.98 1906
3097.50 2045
3098.03 1943
3098.55 2048
3099.08 2084
3099.60 2124
3100.13 2552
3100.65 2871
3101.18 3279
3101.70 3920
3102.23 4396
3102.75 4873
3103.28 5513
3103.80 6040
3104.33 6055
3104.85 5994
3105.38 5809
3105.90 5328
3106.43 4764
3106.96 4280
3107.48 3552
3108.01 3122
3108.53 2737
3109.06 2429
3109.58 2306
3110.11 2340
3110.64 2084
3111.16 1998
3111.69 2014
3112.21 1854
3112.74 1844
3113.27 1799
3113.79 1742
3114.32 1820
3114.84 1680
3115.37 1760
3115.90 1608
3116.42 1685
3116.95 1632
3117.48 1554
3118.00 1558
3118.53 1544
3119.06 1489
3119.58 1520
3120.11 1518
3120.64 1644
3121.16 1539
3121.69 1545
3122.22 1600
3122.74 1648
3123.27 1608
3123.80 1682
3124.32 1594
3124.85 1664
3125.38 1629
3125.90 1580
3126.43 1578
3126.96 1558
3127.49 1681
3128.01 1581
3128.54 1422
3129.07 1455
3129.60 1459
3130.12 1432
3130.65 1525
3131.18 1469
3131.71 1312
3132.23 1363
3132.76 1467
3133.29 1450
3133.82 1425
3134.35 1473
3134.87 1500
3135.40 1329
3135.93 1399
3136.46 1351
3136.99 1460
3137.51 1435
3138.04 1461
3138.57 1297
3139.10 1309
3139.63 1296
3140.15 1263
3140.68 1334
3141.21 1453
3141.74 1422
3142.27 1517
3142.80 1389
3143.33 1423
3143.85 1489
3144.38 1389
3144.91 1466
3145.44 1421
3145.97 1502
3146.50 1654
3147.03 1590
3147.56 1595
3148.08 1859
3148.61 1806
3149.14 1712
3149.67 1673
3150.20 1736
3150.73 1825
3151.26 1732
3151.79 1605
3152.32 1581
3152.85 1608
3153.38 1596
3153.91 1661
3154.44 1539
3154.97 1497
3155.50 1428
3156.03 1431
3156.56 1472
3157.08 1488
3157.61 1475
3158.14 1571
3158.67 1519
3159.20 1509
3159.73 1442
3160.26 1535
3160.79 1547
3161.32 1439
3161.85 1415
3162.39 1366
3162.92 1378
3163.45 1373
3163.98 1352
3164.51 1378
3165.04 1356
3165.57 1395
3166.10 1366
3166.63 1363
3167.16 1379
3167.69 1400
3168.22 1316
3168.75 1493
3169.28 1479
3169.81 1313
3170.34 1373
3170.87 1285
3171.41 1263
3171.94 1424
3172.47 1389
3173.00 1439
3173.53 1427
3174.06 1393
3174.59 1474
3175.12 1418
3175.65 1467
3176.19 1543
3176.72 1483
3177.25 1571
3177.78 1494
3178.31 1596
3178.84 1541
3179.38 1462
3179.91 1474
3180.44 1525
3180.97 1425
3181.50 1438
3182.03 1545
3182.57 1452
3183.10 1529
3183.63 1411
3184.16 1398
3184.69 1431
3185.23 1399
3185.76 1292
3186.29 1295
3186.82 1314
3187.36 1271
3187.89 1455
3188.42 1395
3188.95 1452
3189.49 1349
3190.02 1347
3190.55 1384
3191.08 1353
3191.62 1341
3192.15 1287
3192.68 1328
3193.21 1382
3193.75 1457
3194.28 1480
3194.81 1380
3195.35 1338
3195.88 1341
3196.41 1398
3196.94 1345
3197.48 1346
3198.01 1318
3198.54 1309
3199.08 1363
3199.61 1319
3200.14 1314
3200.68 1281
3201.21 1289
3201.74 1308
3202.28 1384
3202.81 1488
3203.35 1485
3203.88 1514
3204.41 1447
3204.95 1530
3205.48 1514
3206.01 1582
3206.55 1414
3207.08 1484
3207.62 1435
3208.15 1417
3208.68 1529
3209.22 1535
3209.75 1644
3210.29 1573
3210.82 1636
3211.36 1587
3211.89 1512
3212.42 1615
3212.96 1492
3213.49 1443
3214.03 1498
3214.56 1637
3215.10 1572
3215.63 1586
3216.17 1522
3216.70 1476
3217.24 1438
3217.77 1366
3218.31 1423
3218.84 1457
3219.38 1584
3219.91 1546
3220.45 1549
3220.98 1526
3221.52 1603
3222.05 1533
3222.59 1548
3223.12 1687
3223.66 1640
3224.19 1737
3224.73 1630
3225.26 1747
3225.80 1620
3226.33 1637
3226.87 1739
3227.41 1653
3227.94 1582
3228.48 1684
3229.01 1643
3229.55 1582
3230.08 1565
3230.62 1586
3231.16 1519
3231.69 1525
3232.23 1603
3232.76 1510
3233.30 1514
3233.84 1588
3234.37 1610
3234.91 1627
3235.45 1605
3235.98 1693
3236.52 1717
3237.05 1764
3237.59 1699
3238.13 1720
3238.66 1827
3239.20 1762
3239.74 1740
3240.27 1925
3240.81 1737
3241.35 1865
3241.88 1897
3242.42 1866
3242.96 1847
3243.50 1783
3244.03 1720
3244.57 1681
3245.11 1661
3245.64 1708
3246.18 1802
3246.72 1705
3247.26 1706
3247.79 1807
3248.33 1843
3248.87 1881
3249.40 1722
3249.94 1847
3250.48 1810
3251.02 1732
3251.56 1829
3252.09 1801
3252.63 1792
3253.17 1906
3253.71 1981
3254.24 1930
3254.78 1822
3255.32 1886
3255.86 1930
3256.40 2043
3256.93 2022
3257.47 2191
3258.01 2202
3258.55 2141
3259.09 2325
3259.63 2412
3260.16 2586
3260.70 2671
3261.24 2680
3261.78 2992
3262.32 3257
3262.86 3562
3263.39 3637
3263.93 3895
3264.47 3893
3265.01 3926
3265.55 4216
3266.09 4565
3266.63 4748
3267.17 4789
3267.71 4748
3268.24 4868
3268.78 4553
3269.32 4309
3269.86 4099
3270.40 3850
3270.94 3230
3271.48 2964
3272.02 2776
3272.56 2535
3273.10 2347
3273.64 2213
3274.18 2103
3274.72 2177
3275.26 2081
3275.80 2016
3276.34 2016
3276.87 2166
3277.41 2172
3277.95 2138
3278.49 2057
3279.03 2036
3279.57 2169
3280.11 2089
3280.65 2217
3281.19 2202
3281.73 2044
3282.27 2056
3282.81 2139
3283.36 2141
3283.90 2148
3284.44 2083
3284.98 2068
3285.52 2270
3286.06 2238
3286.60 2167
3287.14 2329
3287.68 2390
3288.22 2310
3288.76 2281
3289.30 2338
3289.84 2368
3290.38 2384
3290.92 2550
3291.46 2653
3292.01 2503
3292.55 2628
3293.09 2750
3293.63 2996
3294.17 3094
3294.71 3311
3295.25 3525
3295.79 3710
3296.34 3851
3296.88 4185
3297.42 4077
3297.96 3941
3298.50 3669
3299.04 3350
3299.58 3331
3300.13 3056
3300.67 2952
3301.21 2795
3301.75 2630
3302.29 2548
3302.83 2433
3303.38 2347
3303.92 2272
3304.46 2243
3305.00 2155
3305.54 2153
3306.09 2257
3306.63 2195
3307.17 2211
3307.71 2189
3308.26 2083
3308.80 2041
3309.34 2117
3309.88 2201
3310.43 2238
3310.97 2020
3311.51 2065
3312.05 2035
3312.60 2183
3313.14 2294
3313.68 2217
3314.22 2335
3314.77 2394
3315.31 2470
3315.85 2500
3316.40 2487
3316.94 2719
3317.48 2881
3318.03 2926
3318.57 2968
3319.11 3318
3319.65 3296
3320.20 3249
3320.74 3251
3321.28 3444
3321.83 3501
3322.37 3563
3322.92 3531
3323.46 3482
3324.00 3411
3324.55 3371
3325.09 3116
3325.63 3172
3326.18 3126
3326.72 3129
3327.27 2970
3327.81 2946
3328.35 3081
3328.90 2880
3329.44 3028
3329.99 3264
3330.53 3356
3331.07 3916
3331.62 4935
3332.16 6555
3332.71 8036
3333.25 10358
3333.80 12710
3334.34 15277
3334.88 18210
3335.43 20686
3335.97 22679
3336.52 24072
3337.06 24724
3337.61 24486
3338.15 23554
3338.70 21758
3339.24 19534
3339.79 16980
3340.33 14131
3340.88 11960
3341.42 9843
3341.97 7880
3342.51 6516
3343.06 5400
3343.60 4587
3344.15 3816
3344.69 3483
3345.24 3286
3345.78 3165
3346.33 2926
3346.87 2876
3347.42 2771
3347.97 2595
3348.51 2517
3349.06 2433
3349.60 2355
3350.15 2291
3350.69 2328
3351.24 2154
3351.79 2184
3352.33 2247
3352.88 2175
3353.42 2248
3353.97 2212
3354.52 2272
3355.06 2213
3355.61 2197
3356.15 2118
3356.70 2133
3357.25 2257
3357.79 2241
3358.34 2181
3358.89 2142
3359.43 2188
3359.98 2310
3360.53 2184
3361.07 2193
3361.62 2193
3362.17 2314
3362.71 2313
3363.26 2231
3363.81 2261
3364.35 2473
3364.90 2373
3365.45 2225
3365.99 2187
3366.54 2216
3367.09 2313
3367.64 2108
3368.18 2087
3368.73 2194
3369.28 2216
3369.82 2243
3370.37 2277
3370.92 2366
3371.47 2556
3372.01 2713
3372.56 2839
3373.11 2987
3373.66 3171
3374.21 3259
3374.75 3323
3375.30 3370
3375.85 3399
3376.40 3277
3376.94 3056
3377.49 2980
3378.04 3006
3378.59 2704
3379.14 2382
3379.68 2315
3380.23 2167
3380.78 1988
3381.33 2025
3381.88 2130
3382.43 1929
3382.97 1798
3383.52 1817
3384.07 1792
3384.62 1804
3385.17 1748
3385.72 1772
3386.27 1756
3386.81 1626
3387.36 1523
3387.91 1713
3388.46 1739
3389.01 1688
3389.56 1672
3390.11 1549
3390.66 1534
3391.21 1560
3391.76 1569
3392.30 1564
3392.85 1603
3393.40 1635
3393.95 1745
3394.50 1550
3395.05 1581
3395.60 1549
3396.15 1575
3396.70 1660
3397.25 1821
3397.80 1736
3398.35 1726
3398.90 1742
3399.45 1645
3400.00 1590
3400.55 1581
3401.10 1726
3401.65 1604
3402.20 1580
3402.75 1471
3403.30 1539
3403.85 1563
3404.40 1519
3404.95 1513
3405.50 1582
3406.05 1582
3406.60 1492
3407.15 1642
3407.70 1624
3408.25 1640
3408.80 1531
3409.35 1778
3409.90 1760
3410.45 1764
3411.00 1881
3411.55 1789
3412.10 1831
3412.66 1827
3413.21 1985
3413.76 1927
3414.31 2024
3414.86 1884
3415.41 1848
3415.96 1852
3416.51 1768
3417.06 1727
3417.61 1797
3418.17 1698
3418.72 1565
3419.27 1470
3419.82 1572
3420.37 1554
3420.92 1654
3421.47 1658
3422.03 1700
3422.58 1798
3423.13 1694
3423.68 1828
3424.23 1852
3424.78 1809
3425.34 1845
3425.89 1848
3426.44 1791
3426.99 1906
3427.54 1795
3428.10 1733
3428.65 1699
3429.20 1570
3429.75 1576
3430.31 1532
3430.86 1512
3431.41 1473
3431.96 1503
3432.51 1482
3433.07 1508
3433.62 1501
3434.17 1569
3434.72 1485
3435.28 1480
3435.83 1505
3436.38 1556
3436.94 1505
3437.49 1567
3438.04 1543
3438.59 1647
3439.15 1581
3439.70 1607
3440.25 1573
3440.81 1644
3441.36 1641
3441.91 1681
3442.47 1676
3443.02 1715
3443.57 1655
3444.13 1520
3444.68 1635
3445.23 1619
3445.79 1584
3446.34 1558
3446.89 1508
3447.45 1494
3448.00 1527
3448.55 1416
3449.11 1505
3449.66 1372
3450.22 1300
3450.77 1347
3451.32 1426
3451.88 1365
3452.43 1369
3452.99 1292
3453.54 1215
3454.09 1305
3454.65 1396
3455.20 1311
3455.76 1221
3456.31 1204
3456.87 1299
3457.42 1227
3457.97 1320
3458.53 1348
3459.08 1370
3459.64 1357
3460.19 1434
3460.75 1423
3461.30 1407
3461.86 1367
3462.41 1394
3462.97 1433
3463.52 1493
3464.08 1537
3464.63 1604
3465.19 1590
3465.74 1547
3466.30 1439
3466.85 1453
3467.41 1370
3467.96 1494
3468.52 1525
3469.07 1512
3469.63 1557
3470.18 1480
3470.74 1457
3471.30 1486
3471.85 1514
3472.41 1495
3472.96 1431
3473.52 1491
3474.07 1605
3474.63 1520
3475.19 1485
3475.74 1659
3476.30 1524
3476.85 1447
3477.41 1490
3477.97 1654
3478.52 1661
3479.08 1734
3479.63 1659
3480.19 1711
3480.75 1803
3481.30 1818
3481.86 1866
3482.42 1906
3482.97 1920
3483.53 1854
3484.08 1850
3484.64 1842
3485.20 1761
3485.75 1821
3486.31 1840
3486.87 1983
3487.43 1904
3487.98 1915
3488.54 1962
3489.10 2265
3489.65 2476
3490.21 2611
3490.77 2991
3491.32 3320
3491.88 3507
3492.44 3803
3493.00 3831
3493.55 3737
3494.11 3491
3494.67 3606
3495.23 3448
3495.78 3524
3496.34 3473
3496.90 3324
3497.46 3191
3498.01 3315
3498.57 3751
3499.13 3781
3499.69 3990
3500.24 3991
3500.80 4011
3501.36 3930
3501.92 3835
3502.48 3615
3503.03 3475
3503.59 3360
3504.15 3308
3504.71 3016
3505.27 2875
3505.83 2801
3506.38 2860
3506.94 2605
3507.50 2587
3508.06 2695
3508.62 2603
3509.18 2473
3509.74 2348
3510.29 2206
3510.85 2218
3511.41 2192
3511.97 2024
3512.53 1963
3513.09 1931
3513.65 1941
3514.21 1720
3514.76 1578
3515.32 1666
3515.88 1595
3516.44 1661
3517.00 1661
3517.56 1677
3518.12 1670
3518.68 1626
3519.24 1637
3519.80 1612
3520.36 1702
3520.92 1768
3521.48 1668
3522.04 1653
3522.60 1638
3523.16 1728
3523.71 1788
3524.27 1873
3524.83 1726
3525.39 1603
3525.95 1648
3526.51 1689
3527.07 1659
3527.63 1610
3528.19 1606
3528.75 1521
3529.31 1360
3529.87 1365
3530.44 1468
3531.00 1463
3531.56 1434
3532.12 1525
3532.68 1502
3533.24 1490
3533.80 1589
3534.36 1462
3534.92 1467
3535.48 1408
3536.04 1424
3536.60 1478
3537.16 1587
3537.72 1512
3538.28 1612
3538.84 1510
3539.41 1532
3539.97 1542
3540.53 1437
3541.09 1524
3541.65 1517
3542.21 1446
3542.77 1500
3543.33 1642
3543.89 1531
3544.46 1552
3545.02 1515
3545.58 1416
3546.14 1551
3546.70 1511
3547.26 1407
3547.83 1423
3548.39 1331
3548.95 1463
3549.51 1410
3550.07 1361
3550.63 1376
3551.20 1364
3551.76 1433
3552.32 1415
3552.88 1340
3553.44 1310
3554.01 1335
3554.57 1321
3555.13 1295
3555.69 1273
3556.26 1209
3556.82 1401
3557.38 1320
3557.94 1309
3558.50 1316
3559.07 1321
3559.63 1364
3560.19 1384
3560.76 1386
3561.32 1322
3561.88 1306
3562.44 1395
3563.01 1321
3563.57 1248
3564.13 1342
3564.70 1397
3565.26 1330
3565.82 1376
3566.38 1351
3566.95 1276
3567.51 1231
3568.07 1255
3568.64 1287
3569.20 1229
3569.76 1216
3570.33 1264
3570.89 1188
3571.45 1251
3572.02 1293
3572.58 1352
3573.15 1282
3573.71 1286
3574.27 1336
3574.84 1277
3575.40 1292
3575.96 1280
3576.53 1344
3577.09 1310
3577.66 1390
3578.22 1417
3578.78 1402
3579.35 1382
3579.91 1247
3580.48 1388
3581.04 1351
3581.61 1271
3582.17 1363
3582.73 1383
3583.30 1395
3583.86 1322
3584.43 1274
3584.99 1404
3585.56 1364
3586.12 1252
3586.69 1279
3587.25 1317
3587.82 1272
3588.38 1196
3588.95 1305
3589.51 1300
3590.08 1317
3590.64 1241
3591.21 1245
3591.77 1183
3592.34 1251
3592.90 1274
3593.47 1325
3594.03 1270
3594.60 1336
3595.16 1336
3595.73 1331
3596.29 1447
3596.86 1366
3597.42 1405
3597.99 1337
3598.56 1417
3599.12 1424
3599.69 1245
3600.25 1193
3600.82 1343
3601.38 1272
3601.95 1259
3602.52 1334
3603.08 1390
3603.65 1299
3604.21 1196
3604.78 1312
3605.35 1149
3605.91 1246
3606.48 1249
3607.05 1250
3607.61 1186
3608.18 1247
3608.74 1188
3609.31 1198
3609.88 1191
3610.44 1223
3611.01 1149
3611.58 1146
3612.14 1103
3612.71 1108
3613.28 1256
3613.84 1271
3614.41 1254
3614.98 1235
3615.55 1455
3616.11 1646
3616.68 1719
3617.25 1842
3617.81 1826
3618.38 1802
3618.95 1750
3619.52 1938
3620.08 1971
3620.65 1781
3621.22 1734
3621.79 1836
3622.35 1752
3622.92 1610
3623.49 1440
3624.06 1407
3624.62 1382
3625.19 1320
3625.76 1303
3626.33 1262
3626.89 1348
3627.46 1384
3628.03 1389
3628.60 1225
3629.17 1233
3629.73 1289
3630.30 1404
3630.87 1377
3631.44 1260
3632.01 1276
3632.58 1315
3633.14 1415
3633.71 1418
3634.28 1300
3634.85 1336
3635.42 1351
3635.99 1415
3636.56 1371
3637.12 1465
3637.69 1445
3638.26 1512
3638.83 1424
3639.40 1466
3639.97 1623
3640.54 1677
3641.11 1876
3641.67 1897
3642.24 1976
3642.81 2087
3643.38 2001
3643.95 1933
3644.52 1941
3645.09 1793
3645.66 1716
3646.23 1764
3646.80 1723
3647.37 1639
3647.94 1676
3648.51 1612
3649.08 1632
3649.65 1717
3650.22 1858
3650.79 1765
3651.36 1903
3651.93 1885
3652.50 1832
3653.06 1931
3653.63 2019
3654.20 1939
3654.77 2003
3655.35 2059
3655.92 2033
3656.49 2140
3657.06 2231
3657.63 2264
3658.20 2292
3658.77 2456
3659.34 2762
3659.91 2582
3660.48 2726
3661.05 2787
3661.62 2485
3662.19 2484
3662.76 2442
3663.33 2310
3663.90 2142
3664.47 2169
3665.04 2185
3665.61 2111
3666.19 2007
3666.76 2049
3667.33 1986
3667.90 1924
3668.47 1866
3669.04 1841
3669.61 1720
3670.18 1744
3670.75 1771
3671.33 1755
3671.90 1574
3672.47 1735
3673.04 1652
3673.61 1752
3674.18 1737
3674.76 1790
3675.33 1770
3675.90 1656
3676.47 1672
3677.04 1759
3677.61 1897
3678.19 1707
3678.76 1634
3679.33 1679
3679.90 1470
3680.47 1416
3681.05 1645
3681.62 1509
3682.19 1536
3682.76 1402
3683.33 1435
3683.91 1517
3684.48 1553
3685.05 1411
3685.62 1506
3686.20 1638
3686.77 1594
3687.34 1800
3687.91 1851
3688.49 2186
3689.06 2179
3689.63 2112
3690.21 2275
3690.78 2256
3691.35 2326
3691.92 2395
3692.50 2210
3693.07 2192
3693.64 1917
3694.22 1868
3694.79 1787
3695.36 1841
3695.94 1671
3696.51 1545
3697.08 1648
3697.66 1566
3698.23 1576
3698.80 1578
3699.38 1677
3699.95 1645
3700.52 1695
3701.10 1724
3701.67 1670
3702.24 1707
3702.82 1759
3703.39 1666
3703.97 1686
3704.54 1623
3705.11 1639
3705.69 1762
3706.26 1533
3706.84 1555
3707.41 1646
3707.98 1628
3708.56 1540
3709.13 1548
3709.71 1495
3710.28 1511
3710.86 1498
3711.43 1614
3712.01 1578
3712.58 1455
3713.15 1417
3713.73 1369
3714.30 1482
3714.88 1510
3715.45 1382
3716.03 1427
3716.60 1383
3717.18 1345
3717.75 1235
3718.33 1197
3718.90 1374
3719.48 1369
3720.05 1243
3720.63 1275
3721.20 1245
3721.78 1284
3722.35 1252
3722.93 1257
3723.51 1280
3724.08 1316
3724.66 1391
3725.23 1313
3725.81 1294
3726.38 1117
3726.96 1245
3727.53 1319
3728.11 1332
3728.69 1260
3729.26 1186
3729.84 1409
3730.41 1394
3730.99 1259
3731.57 1336
3732.14 1366
3732.72 1494
3733.29 1503
3733.87 1494
3734.45 1365
3735.02 1371
3735.60 1365
3736.18 1420
3736.75 1284
3737.33 1294
3737.90 1486
3738.48 1352
3739.06 1286
3739.63 1108
3740.21 1145
3740.79 1254
3741.36 1191
3741.94 1121
3742.52 1158
3743.10 1208
3743.67 1233
3744.25 1152
3744.83 1267
3745.40 1266
3745.98 1186
3746.56 1241
3747.13 1270
3747.71 1201
3748.29 1177
3748.87 1341
3749.44 1299
3750.02 1293
3750.60 1232
3751.18 1267
3751.75 1210
3752.33 1197
3752.91 1115
3753.49 1293
3754.06 1228
3754.64 1121
3755.22 1095
3755.80 1156
3756.38 1137
3756.95 1111
3757.53 1058
3758.11 1185
3758.69 1205
3759.27 1181
3759.84 1161
3760.42 1185
3761.00 1173
3761.58 1130
3762.16 1310
3762.74 1191
3763.32 1159
3763.89 1137
3764.47 1086
3765.05 1084
3765.63 1004
3766.21 1109
3766.79 1113
3767.37 1124
3767.94 1205
3768.52 1261
3769.10 1262
3769.68 1246
3770.26 1193
3770.84 1206
3771.42 1263
3772.00 1242
3772.58 1224
3773.16 1200
3773.74 1194
3774.31 1204
3774.89 1229
3775.47 1148
3776.05 1191
3776.63 1245
3777.21 1187
3777.79 1150
3778.37 1316
3778.95 1239
3779.53 1251
3780.11 1220
3780.69 1235
3781.27 1224
3781.85 1154
3782.43 1241
3783.01 1268
3783.59 1264
3784.17 1262
3784.75 1245
3785.33 1247
3785.91 1200
3786.49 1245
3787.07 1241
3787.65 1144
3788.23 1253
3788.81 1328
3789.39 1337
3789.97 1194
3790.55 1182
3791.13 1292
3791.71 1214
3792.30 1207
3792.88 1179
3793.46 1295
3794.04 1265
3794.62 1328
3795.20 1320
3795.78 1273
3796.36 1380
3796.94 1472
3797.52 1320
3798.10 1178
3798.69 1189
3799.27 1336
3799.85 1255
3800.43 1354
3801.01 1358
3801.59 1365
3802.17 1433
3802.76 1511
3803.34 1575
3803.92 1484
3804.50 1453
3805.08 1495
3805.66 1500
3806.25 1472
3806.83 1511
3807.41 1439
3807.99 1557
3808.57 1461
3809.16 1518
3809.74 1460
3810.32 1482
3810.90 1451
3811.48 1423
3812.07 1505
3812.65 1528
3813.23 1552
3813.81 1741
3814.39 1633
3814.98 1646
3815.56 1745
3816.14 1831
3816.72 1813
3817.31 1591
3817.89 1672
3818.47 1694
3819.06 1567
3819.64 1525
3820.22 1410
3820.80 1491
3821.39 1376
3821.97 1307
3822.55 1331
3823.14 1293
3823.72 1243
3824.30 1249
3824.89 1285
3825.47 1206
3826.05 1264
3826.64 1264
3827.22 1249
3827.80 1210
3828.39 1256
3828.97 1278
3829.55 1171
3830.14 1240
3830.72 1215
3831.30 1251
3831.89 1283
3832.47 1196
3833.05 1146
3833.64 1274
3834.22 1177
3834.81 1240
3835.39 1239
3835.97 1277
3836.56 1213
3837.14 1192
3837.73 1206
3838.31 1194
3838.90 1208
3839.48 1180
3840.06 1091
3840.65 1103
3841.23 1084
3841.82 1229
3842.40 1225
3842.99 1111
3843.57 1122
3844.16 1058
3844.74 1127
3845.33 1104
3845.91 1132
3846.50 1133
3847.08 1152
3847.66 1176
3848.25 1168
3848.83 1133
3849.42 1187
3850.00 1220
3850.59 1200
3851.18 1148
3851.76 1108
3852.35 1198
3852.93 1294
3853.52 1193
3854.10 1114
3854.69 1170
3855.27 1167
3855.86 1205
3856.44 1277
3857.03 1228
3857.62 1239
3858.20 1242
3858.79 1336
3859.37 1298
3859.96 1328
3860.54 1433
3861.13 1499
3861.72 1527
3862.30 1661
3862.89 1625
3863.47 1526
3864.06 1718
3864.65 1778
3865.23 1711
3865.82 1817
3866.41 1802
3866.99 1626
3867.58 1511
3868.17 1463
3868.75 1555
3869.34 1561
3869.93 1388
3870.51 1453
3871.10 1444
3871.69 1372
3872.27 1347
3872.86 1411
3873.45 1395
3874.03 1299
3874.62 1339
3875.21 1437
3875.79 1544
3876.38 1453
3876.97 1318
3877.56 1381
3878.14 1365
3878.73 1337
3879.32 1385
3879.90 1268
3880.49 1246
3881.08 1199
3881.67 1269
3882.25 1223
3882.84 1088
3883.43 1110
3884.02 1192
3884.61 1083
3885.19 1146
3885.78 1107
3886.37 1196
3886.96 1104
3887.54 1132
3888.13 1223
3888.72 1370
3889.31 1362
3889.90 1346
3890.48 1369
3891.07 1439
3891.66 1370
3892.25 1253
3892.84 1485
3893.43 1422
3894.01 1281
3894.60 1313
3895.19 1302
3895.78 1334
3896.37 1334
3896.96 1292
3897.55 1308
3898.14 1253
3898.72 1190
3899.31 1240
3899.90 1241
3900.49 1233
3901.08 1281
3901.67 1308
3902.26 1212
3902.85 1136
3903.44 1239
3904.03 1225
3904.61 1228
3905.20 1306
3905.79 1280
3906.38 1204
3906.97 1248
3907.56 1206
3908.15 1235
3908.74 1196
3909.33 1290
3909.92 1248
3910.51 1179
3911.10 1211
3911.69 1153
3912.28 1219
3912.87 1052
3913.46 1063
3914.05 1118
3914.64 1134
3915.23 1151
3915.82 1162
3916.41 1125
3917.00 1127
3917.59 1069
3918.18 1208
3918.77 1188
3919.36 1215
3919.95 1224
3920.54 1218
3921.13 1111
3921.72 1073
3922.31 1155
3922.90 1179
3923.49 1123
3924.08 1125
3924.68 1149
3925.27 1100
3925.86 1123
3926.45 1103
3927.04 1044
3927.63 1103
3928.22 1007
3928.81 1061
3929.40 1144
3929.99 1105
3930.59 1215
3931.18 1055
3931.77 1005
3932.36 1048
3932.95 1118
3933.54 1039
3934.13 1137
3934.73 1100
3935.32 1049
3935.91 1059
3936.50 1020
3937.09 1018
3937.68 1041
3938.28 1121
3938.87 1097
3939.46 1087
3940.05 1098
3940.64 1072
3941.23 1093
3941.83 1056
3942.42 1039
3943.01 1164
3943.60 1227
3944.20 1139
3944.79 1152
3945.38 1100
3945.97 1100
3946.56 1021
3947.16 1091
3947.75 1069
3948.34 991
3948.94 1081
3949.53 1155
3950.12 1067
3950.71 989
3951.31 1154
3951.90 1152
3952.49 1105
3953.08 1054
3953.68 1068
3954.27 1122
3954.86 1071
3955.46 1079
3956.05 1116
3956.64 1070
3957.24 1085
3957.83 1259
3958.42 1095
3959.02 1179
3959.61 1299
3960.20 1270
3960.80 1176
3961.39 1232
3961.98 1229
3962.58 1151
3963.17 1251
3963.76 1245
3964.36 1205
3964.95 1180
3965.55 1147
3966.14 1169
3966.73 1163
3967.33 1193
3967.92 1242
3968.52 1288
3969.11 1181
3969.70 1322
3970.30 1255
3970.89 1142
3971.49 1069
3972.08 1156
3972.68 1169
3973.27 1088
3973.86 1124
3974.46 1296
3975.05 1329
3975.65 1300
3976.24 1292
3976.84 1363
3977.43 1328
3978.03 1405
3978.62 1514
3979.22 1368
3979.81 1360
3980.41 1384
3981.00 1322
3981.60 1180
3982.19 1210
3982.79 1255
3983.38 1202
3983.98 1225
3984.57 1166
3985.17 1138
3985.76 1228
3986.36 1234
3986.95 1252
3987.55 1235
3988.14 1189
3988.74 1232
3989.34 1151
3989.93 1182
3990.53 1194
3991.12 1298
3991.72 1212
3992.31 1212
3992.91 1275
3993.51 1134
3994.10 1162
3994.70 1211
3995.29 1158
3995.89 1130
3996.49 1213
3997.08 1161
3997.68 1178
3998.28 1227
3998.87 1250
3999.47 1179
4000.06 1122
4000.66 1281
4001.26 1190
4001.85 1193
4002.45 1139
4003.05 1163
4003.64 1115
4004.24 1236
4004.84 1176
4005.43 1165
4006.03 1175
4006.63 1129
4007.22 1076
4007.82 1127
4008.42 1245
4009.02 1201
4009.61 1201
4010.21 1136
4010.81 1181
4011.40 1138
4012.00 1181
4012.60 1178
4013.20 1233
4013.79 1236
4014.39 1131
4014.99 1182
4015.59 1277
4016.18 1221
4016.78 1250
4017.38 1340
4017.98 1284
4018.58 1289
4019.17 1223
4019.77 1273
4020.37 1266
4020.97 1213
4021.56 1135
4022.16 1174
4022.76 1155
4023.36 1181
4023.96 1186
4024.56 1339
4025.15 1335
4025.75 1254
4026.35 1398
4026.95 1303
4027.55 1305
4028.15 1432
4028.74 1438
4029.34 1339
4029.94 1382
4030.54 1360
4031.14 1493
4031.74 1426
4032.34 1375
4032.94 1413
4033.53 1392
4034.13 1472
4034.73 1444
4035.33 1482
4035.93 1490
4036.53 1348
4037.13 1385
4037.73 1263
4038.33 1200
4038.93 1170
4039.53 1243
4040.13 1150
4040.72 1110
4041.32 1122
4041.92 1101
4042.52 994
4043.12 1022
4043.72 1041
4044.32 1011
4044.92 1154
4045.52 1142
4046.12 1038
4046.72 1149
4047.32 1202
4047.92 1163
4048.52 1224
4049.12 1210
4049.72 1220
4050.32 1230
4050.92 1236
4051.52 1256
4052.12 1301
4052.72 1171
4053.32 1299
4053.92 1195
4054.52 1284
4055.13 1342
4055.73 1287
4056.33 1259
4056.93 1172
4057.53 1132
4058.13 1119
4058.73 1063
4059.33 1056
4059.93 1056
4060.53 1019
4061.13 955
4061.73 1024
4062.33 1059
4062.94 1012
4063.54 972
4064.14 974
4064.74 944
4065.34 1004
4065.94 1008
4066.54 1090
4067.14 1049
4067.75 991
4068.35 971
4068.95 1000
4069.55 989
4070.15 1019
4070.75 893
4071.36 1039
4071.96 1098
4072.56 1012
4073.16 938
4073.76 990
4074.36 1056
4074.97 1021
4075.57 974
4076.17 1012
4076.77 1108
4077.38 1173
4077.98 1085
4078.58 1059
4079.18 1024
4079.78 1101
4080.39 1117
4080.99 1039
4081.59 1088
4082.19 1095
4082.80 1135
4083.40 1081
4084.00 1169
4084.60 1078
4085.21 991
4085.81 1040
4086.41 1036
4087.02 1028
4087.62 1045
4088.22 1117
4088.82 1095
4089.43 977
4090.03 943
4090.63 972
4091.24 959
4091.84 1034
4092.44 1088
4093.05 959
4093.65 989
4094.25 989
4094.86 913
4095.46 994
4096.06 933
4096.67 968
4097.27 1024
4097.88 945
4098.48 1010
4099.08 1007
4099.69 952
4100.29 946
4100.89 1058
4101.50 1022
4102.10 967
4102.71 980
4103.31 994
4103.91 929
4104.52 982
4105.12 1009
4105.73 991
4106.33 946
4106.94 900
4107.54 968
4108.14 972
4108.75 902
4109.35 924
4109.96 929
4110.56 1002
4111.17 922
4111.77 925
4112.38 1002
4112.98 1012
4113.59 1002
4114.19 975
4114.80 962
4115.40 953
4116.01 955
4116.61 1000
4117.22 998
4117.82 983
4118.43 1011
4119.03 1100
4119.64 1039
4120.24 1108
4120.85 1029
4121.45 1031
4122.06 1050
4122.66 1014
4123.27 1047
4123.88 1083
4124.48 1065
4125.09 946
4125.69 1031
4126.30 952
4126.90 1012
4127.51 1131
4128.12 1021
4128.72 1055
4129.33 1023
4129.93 1006
4130.54 1066
4131.15 1005
4131.75 1069
4132.36 1142
4132.96 1046
4133.57 1068
4134.18 1068
4134.78 1009
4135.39 1108
4136.00 1068
4136.60 1056
4137.21 1081
4137.82 1116
4138.42 1082
4139.03 1166
4139.64 1127
4140.24 1181
4140.85 1216
4141.46 1117
4142.06 1154
4142.67 1187
4143.28 1098
4143.89 1057
4144.49 1124
4145.10 1115
4145.71 1136
4146.31 1030
4146.92 1078
4147.53 1064
4148.14 1096
4148.74 1085
4149.35 1181
4149.96 1052
4150.57 1022
4151.17 979
4151.78 982
4152.39 1047
4153.00 1089
4153.60 1034
4154.21 1073
4154.82 1017
4155.43 1045
4156.04 1057
4156.64 1111
4157.25 966
4157.86 1065
4158.47 1074
4159.08 1104
4159.68 1147
4160.29 1081
4160.90 1160
4161.51 1175
4162.12 1126
4162.73 1133
4163.33 1265
4163.94 1351
4164.55 1224
4165.16 1201
4165.77 1236
4166.38 1250
4166.99 1237
4167.60 1269
4168.20 1206
4168.81 1144
4169.42 1205
4170.03 1202
4170.64 1235
4171.25 1153
4171.86 1089
4172.47 1124
4173.08 1230
4173.69 1259
4174.29 1160
4174.90 1123
4175.51 1117
4176.12 1148
4176.73 1175
4177.34 1220
4177.95 1206
4178.56 1145
4179.17 1146
4179.78 1068
4180.39 1061
4181.00 1120
4181.61 1141
4182.22 1104
4182.83 1114
4183.44 1021
4184.05 1119
4184.66 1055
4185.27 1034
4185.88 1059
4186.49 1073
4187.10 1085
4187.71 1082
4188.32 1034
4188.93 1163
4189.54 1131
4190.15 1255
4190.76 1313
4191.37 1339
4191.98 1430
4192.59 1526
4193.20 1461
4193.82 1601
4194.43 1531
4195.04 1561
4195.65 1685
4196.26 1563
4196.87 1482
4197.48 1496
4198.09 1545
4198.70 1510
4199.31 1593
4199.93 1350
4200.54 1295
4201.15 1212
4201.76 1188
4202.37 1296
4202.98 1215
4203.59 1202
4204.20 1152
4204.82 1183
4205.43 1259
4206.04 1220
4206.65 1203
4207.26 1181
4207.87 1200
4208.49 1111
4209.10 1051
4209.71 1152
4210.32 1207
4210.93 1276
4211.55 1283
4212.16 1308
4212.77 1137
4213.38 1197
4213.99 1179
4214.61 1226
4215.22 1215
4215.83 1225
4216.44 1225
4217.06 1344
4217.67 1299
4218.28 1336
4218.89 1463
4219.51 1568
4220.12 1644
4220.73 1651
4221.34 1724
4221.96 1693
4222.57 1722
4223.18 1771
4223.80 1766
4224.41 1760
4225.02 1981
4225.63 2034
4226.25 2108
4226.86 2250
4227.47 2249
4228.09 2224
4228.70 2287
4229.31 2341
4229.93 2399
4230.54 2360
4231.15 2379
4231.77 2411
4232.38 2515
4232.99 2841
4233.61 3221
4234.22 3231
4234.83 3214
4235.45 3331
4236.06 3377
4236.68 3517
4237.29 3444
4237.90 3242
4238.52 2954
4239.13 2701
4239.75 2415
4240.36 2137
4240.97 1972
4241.59 1807
4242.20 1692
4242.82 1678
4243.43 1666
4244.05 1635
4244.66 1657
4245.27 1612
4245.89 1608
4246.50 1670
4247.12 1735
4247.73 1713
4248.35 1852
4248.96 1803
4249.58 1717
4250.19 1652
4250.81 1573
4251.42 1611
4252.04 1640
4252.65 1559
4253.27 1456
4253.88 1454
4254.50 1489
4255.11 1507
4255.73 1479
4256.34 1415
4256.96 1388
4257.57 1328
4258.19 1399
4258.80 1402
4259.42 1378
4260.03 1272
4260.65 1326
4261.27 1274
4261.88 1240
4262.50 1219
4263.11 1240
4263.73 1383
4264.34 1326
4264.96 1235
4265.58 1239
4266.19 1254
4266.81 1246
4267.42 1223
4268.04 1370
4268.66 1421
4269.27 1372
4269.89 1355
4270.51 1334
4271.12 1187
4271.74 1271
4272.35 1304
4272.97 1378
4273.59 1285
4274.20 1273
4274.82 1246
4275.44 1401
4276.05 1381
4276.67 1372
4277.29 1395
4277.90 1387
4278.52 1395
4279.14 1359
4279.76 1249
4280.37 1286
4280.99 1325
4281.61 1200
4282.22 1263
4282.84 1248
4283.46 1242
4284.07 1193
4284.69 1255
4285.31 1170
4285.93 1203
4286.54 1270
4287.16 1300
4287.78 1194
4288.40 1104
4289.01 1089
4289.63 1138
4290.25 1127
4290.87 1041
4291.49 1073
4292.10 1110
4292.72 1022
4293.34 1064
4293.96 1071
4294.58 1037
4295.19 1123
4295.81 1087
4296.43 1072
4297.05 1123
4297.67 1013
4298.28 1154
4298.90 1200
4299.52 1010
4300.14 1042
4300.76 1075
4301.38 1138
4301.99 1011
4302.61 1041
4303.23 1050
4303.85 1053
4304.47 1114
4305.09 1157
4305.71 1154
4306.33 1135
4306.94 1156
4307.56 1131
4308.18 1141
4308.80 1085
4309.42 1074
4310.04 1031
4310.66 1116
4311.28 1089
4311.90 1125
4312.52 1083
4313.14 1018
4313.76 1120
4314.38 1183
4314.99 1189
4315.61 1182
4316.23 1208
4316.85 1165
4317.47 1206
4318.09 1174
4318.71 1184
4319.33 1166
4319.95 1275
4320.57 1399
4321.19 1340
4321.81 1254
4322.43 1295
4323.05 1303
4323.67 1337
4324.29 1383
4324.91 1302
4325.53 1351
4326.15 1444
4326.77 1379
4327.39 1266
4328.01 1334
4328.63 1358
4329.26 1431
4329.88 1482
4330.50 1370
4331.12 1326
4331.74 1366
4332.36 1304
4332.98 1318
4333.60 1340
4334.22 1515
4334.84 1677
4335.46 1809
4336.08 1988
4336.70 2149
4337.33 2358
4337.95 2512
4338.57 2588
4339.19 2622
4339.81 2693
4340.43 2507
4341.05 2372
4341.67 2441
4342.30 2282
4342.92 2258
4343.54 2271
4344.16 2596
4344.78 2653
4345.40 3056
4346.03 3383
4346.65 3439
4347.27 3749
4347.89 4014
4348.51 3836
4349.14 3809
4349.76 3590
4350.38 3338
4351.00 2876
4351.62 2506
4352.25 2266
4352.87 1953
4353.49 1808
4354.11 1714
4354.73 1658
4355.36 1571
4355.98 1680
4356.60 1729
4357.22 1765
4357.85 1540
4358.47 1602
4359.09 1569
4359.71 1781
4360.34 1707
4360.96 1592
4361.58 1550
4362.21 1606
4362.83 1629
4363.45 1444
4364.07 1436
4364.70 1534
4365.32 1513
4365.94 1575
4366.57 1417
4367.19 1473
4367.81 1352
4368.44 1407
4369.06 1335
4369.68 1304
4370.31 1230
4370.93 1293
4371.55 1188
4372.18 1153
4372.80 1145
4373.43 1158
4374.05 1171
4374.67 1087
4375.30 1119
4375.92 1111
4376.54 1172
4377.17 1183
4377.79 1214
4378.42 1295
4379.04 1244
4379.66 1194
4380.29 1194
4380.91 1154
4381.54 1182
4382.16 1229
4382.79 1181
4383.41 1220
4384.03 1194
4384.66 1165
4385.28 1202
4385.91 1150
4386.53 1220
4387.16 1220
4387.78 1083
4388.41 1197
4389.03 1201
4389.66 1121
4390.28 1093
4390.91 1073
4391.53 1133
4392.16 1133
4392.78 1083
4393.41 1081
4394.03 1167
4394.66 1212
4395.28 1166
4395.91 1132
4396.53 1151
4397.16 1109
4397.78 1147
4398.41 1273
4399.03 1199
4399.66 1250
4400.29 1116
4400.91 1128
4401.54 1158
4402.16 1149
4402.79 1148
4403.41 1236
4404.04 1168
4404.67 1083
4405.29 1134
4405.92 1264
4406.54 1112
4407.17 1095
4407.80 1170
4408.42 1245
4409.05 1149
4409.67 1145
4410.30 1121
4410.93 1155
4411.55 1111
4412.18 1125
4412.81 1147
4413.43 1206
4414.06 1085
4414.69 1063
4415.31 988
4415.94 1049
4416.57 1102
4417.19 1021
4417.82 966
4418.45 1017
4419.07 1129
4419.70 1049
4420.33 1004
4420.95 1037
4421.58 973
4422.21 861
4422.84 911
4423.46 945
4424.09 952
4424.72 885
4425.35 1043
4425.97 963
4426.60 948
4427.23 965
4427.86 987
4428.48 1015
4429.11 999
4429.74 1001
4430.37 985
4430.99 1005
4431.62 1020
4432.25 1037
4432.88 1020
4433.51 1061
4434.13 1075
4434.76 981
4435.39 1069
4436.02 1127
4436.65 1070
4437.27 1107
4437.90 1105
4438.53 1107
4439.16 1092
4439.79 980
4440.42 1035
4441.04 1051
4441.67 1082
4442.30 970
4442.93 1019
4443.56 1032
4444.19 989
4444.82 1053
4445.44 1009
4446.07 1025
4446.70 1019
4447.33 1088
4447.96 1227
4448.59 1073
4449.22 1021
4449.85 1067
4450.48 1044
4451.11 998
4451.74 1090
4452.36 1154
4452.99 1123
4453.62 1126
4454.25 1056
4454.88 1083
4455.51 1217
4456.14 1264
4456.77 1300
4457.40 1226
4458.03 1224
4458.66 1299
4459.29 1178
4459.92 1079
4460.55 1048
4461.18 1073
4461.81 1056
4462.44 1021
4463.07 1045
4463.70 975
4464.33 982
4464.96 956
4465.59 888
4466.22 902
4466.85 1050
4467.48 1017
4468.11 949
4468.74 978
4469.37 1063
4470.00 1028
4470.63 962
4471.26 924
4471.89 929
4472.53 1001
4473.16 920
4473.79 1012
4474.42 988
4475.05 1019
4475.68 1023
4476.31 930
4476.94 967
4477.57 960
4478.20 934
4478.83 941
4479.47 928
4480.10 977
4480.73 1009
4481.36 1024
4481.99 988
4482.62 988
4483.25 1015
4483.89 1049
4484.52 1151
4485.15 1076
4485.78 1037
4486.41 1061
4487.04 1081
4487.68 1022
4488.31 1095
4488.94 1021
4489.57 1092
4490.20 987
4490.84 1108
4491.47 984
4492.10 1003
4492.73 1086
4493.36 1077
4494.00 1029
4494.63 1065
4495.26 1076
4495.89 1090
4496.53 1033
4497.16 1049
4497.79 1113
4498.42 1093
4499.06 1130
4499.69 1268
4500.32 1254
4500.95 1360
4501.59 1332
4502.22 1336
4502.85 1371
4503.48 1402
4504.12 1372
4504.75 1323
4505.38 1467
4506.02 1308
4506.65 1338
4507.28 1228
4507.92 1066
4508.55 1224
4509.18 1107
4509.82 1076
4510.45 1134
4511.08 1182
4511.72 1096
4512.35 1098
4512.98 1145
4513.62 1123
4514.25 1092
4514.88 1012
4515.52 1098
4516.15 1093
4516.79 993
4517.42 932
4518.05 868
4518.69 1047
4519.32 982
4519.96 957
4520.59 1018
4521.22 995
4521.86 913
4522.49 962
4523.13 973
4523.76 974
4524.40 1031
4525.03 1006
4525.66 987
4526.30 1061
4526.93 1068
4527.57 1101
4528.20 1162
4528.84 1217
4529.47 1313
4530.11 1343
4530.74 1455
4531.38 1549
4532.01 1557
4532.65 1592
4533.28 1535
4533.92 1526
4534.55 1502
4535.19 1459
4535.82 1316
4536.46 1253
4537.09 1207
4537.73 1127
4538.36 1135
4539.00 1077
4539.63 1041
4540.27 1064
4540.90 1115
4541.54 1037
4542.18 978
4542.81 883
4543.45 928
4544.08 938
4544.72 925
4545.35 967
4545.99 912
4546.63 922
4547.26 997
4547.90 945
4548.53 983
4549.17 992
4549.81 992
4550.44 1040
4551.08 1005
4551.72 1020
4552.35 968
4552.99 950
4553.62 969
4554.26 1061
4554.90 980
4555.53 1020
4556.17 1035
4556.81 968
4557.44 991
4558.08 1004
4558.72 1055
4559.35 998
4559.99 874
4560.63 902
4561.26 916
4561.90 932
4562.54 906
4563.18 913
4563.81 966
4564.45 983
4565.09 925
4565.72 1018
4566.36 1010
4567.00 940
4567.64 980
4568.27 989
4568.91 903
4569.55 958
4570.19 1059
4570.82 950
4571.46 944
4572.10 945
4572.74 1089
4573.38 1033
4574.01 992
4574.65 1057
4575.29 960
4575.93 931
4576.56 929
4577.20 1014
4577.84 1012
4578.48 906
4579.12 979
4579.76 1016
4580.39 1005
4581.03 984
4581.67 996
4582.31 1076
4582.95 1114
4583.59 1049
4584.22 1058
4584.86 1067
4585.50 1029
4586.14 969
4586.78 1010
4587.42 1053
4588.06 996
4588.70 1053
4589.33 1144
4589.97 1258
4590.61 1379
4591.25 1392
4591.89 1444
4592.53 1552
4593.17 1597
4593.81 1543
4594.45 1448
4595.09 1312
4595.73 1212
4596.37 1202
4597.00 1236
4597.64 1217
4598.28 1089
4598.92 1054
4599.56 1226
4600.20 1205
4600.84 1174
4601.48 1187
4602.12 1137
4602.76 1167
4603.40 1241
4604.04 1258
4604.68 1173
4605.32 1218
4605.96 1160
4606.60 1139
4607.24 1151
4607.88 1170
4608.52 1179
4609.16 1091
4609.80 1167
4610.44 1203
4611.08 1136
4611.72 1028
4612.36 1001
4613.01 967
4613.65 1084
4614.29 1091
4614.93 1085
4615.57 1073
4616.21 1185
4616.85 1069
4617.49 1032
4618.13 986
4618.77 1006
4619.41 1102
4620.05 1054
4620.70 1067
4621.34 1077
4621.98 1173
4622.62 1182
4623.26 1122
4623.90 1033
4624.54 1060
4625.18 1063
4625.83 1061
4626.47 1019
4627.11 942
4627.75 1014
4628.39 1009
4629.03 1001
4629.68 1002
4630.32 964
4630.96 948
4631.60 1106
4632.24 1067
4632.88 1115
4633.53 1074
4634.17 1132
4634.81 1098
4635.45 1014
4636.10 952
4636.74 1156
4637.38 1197
4638.02 1076
4638.66 1108
4639.31 1206
4639.95 1214
4640.59 1255
4641.23 1164
4641.88 1152
4642.52 1160
4643.16 1146
4643.80 1133
4644.45 1063
4645.09 1093
4645.73 1023
4646.38 949
4647.02 1008
4647.66 1000
4648.30 918
4648.95 1060
4649.59 980
4650.23 1028
4650.88 1073
4651.52 1090
4652.16 1152
4652.81 1179
4653.45 1085
4654.09 978
4654.74 987
4655.38 1031
4656.02 1046
4656.67 998
4657.31 985
4657.96 979
4658.60 946
4659.24 876
4659.89 924
4660.53 914
4661.17 1023
4661.82 1057
4662.46 953
4663.11 961
4663.75 979
4664.39 1034
4665.04 978
4665.68 920
4666.33 962
4666.97 960
4667.62 867
4668.26 880
4668.90 934
4669.55 911
4670.19 912
4670.84 961
4671.48 969
4672.13 971
4672.77 951
4673.42 1104
4674.06 1078
4674.71 1116
4675.35 1162
4676.00 1114
4676.64 1056
4677.29 1094
4677.93 1030
4678.58 966
4679.22 966
4679.87 955
4680.51 952
4681.16 1033
4681.80 950
4682.45 985
4683.09 1068
4683.74 1094
4684.38 1068
4685.03 971
4685.68 977
4686.32 954
4686.97 1011
4687.61 1051
4688.26 930
4688.90 1009
4689.55 1035
4690.20 1026
4690.84 1007
4691.49 1024
4692.13 1003
4692.78 980
4693.43 982
4694.07 1008
4694.72 1013
4695.36 948
4696.01 1007
4696.66 1149
4697.30 1176
4697.95 1188
4698.60 1228
4699.24 1328
4699.89 1361
4700.54 1360
4701.18 1328
4701.83 1327
4702.48 1249
4703.12 1156
4703.77 1133
4704.42 1095
4705.06 1088
4705.71 1115
4706.36 1048
4707.00 994
4707.65 1028
4708.30 1146
4708.95 1137
4709.59 1078
4710.24 1122
4710.89 1052
4711.54 976
4712.18 961
4712.83 996
4713.48 1128
4714.13 1132
4714.77 1023
4715.42 1079
4716.07 1062
4716.72 1087
4717.36 1081
4718.01 1016
4718.66 1013
4719.31 1044
4719.96 1095
4720.60 1114
4721.25 1138
4721.90 1091
4722.55 1038
4723.20 1114
4723.84 1069
4724.49 1141
4725.14 1188
4725.79 1102
4726.44 1048
4727.09 1049
4727.73 1035
4728.38 1069
4729.03 1056
4729.68 1059
4730.33 1033
4730.98 986
4731.63 1012
4732.27 988
4732.92 989
4733.57 1046
4734.22 1030
4734.87 1066
4735.52 1008
4736.17 1017
4736.82 931
4737.47 968
4738.12 987
4738.77 1030
4739.41 972
4740.06 967
4740.71 1075
4741.36 1029
4742.01 1023
4742.66 1127
4743.31 1104
4743.96 1086
4744.61 1129
4745.26 1067
4745.91 1075
4746.56 1008
4747.21 1062
4747.86 1094
4748.51 1099
4749.16 1022
4749.81 1093
4750.46 1077
4751.11 1145
4751.76 1231
4752.41 1238
4753.06 1196
4753.71 1115
4754.36 1162
4755.01 1218
4755.66 1234
4756.31 1310
4756.96 1232
4757.61 1095
4758.26 1073
4758.91 1126
4759.56 1052
4760.22 1016
4760.87 998
4761.52 1008
4762.17 1056
4762.82 1146
4763.47 1224
4764.12 1203
4764.77 1358
4765.42 1486
4766.07 1535
4766.72 1531
4767.38 1497
4768.03 1631
4768.68 1686
4769.33 1675
4769.98 1508
4770.63 1349
4771.28 1472
4771.94 1357
4772.59 1208
4773.24 1148
4773.89 1236
4774.54 1196
4775.19 1185
4775.85 1132
4776.50 1153
4777.15 1122
4777.80 1133
4778.45 1168
4779.11 1160
4779.76 1172
4780.41 1236
4781.06 1232
4781.71 1157
4782.37 1140
4783.02 1123
4783.67 1064
4784.32 1067
4784.98 1126
4785.63 1012
4786.28 978
4786.93 1013
4787.59 986
4788.24 1059
4788.89 1037
4789.54 971
4790.20 979
4790.85 1046
4791.50 1066
4792.15 995
4792.81 1045
4793.46 926
4794.11 958
4794.77 933
4795.42 1033
4796.07 1001
4796.73 924
4797.38 947
4798.03 1038
4798.69 1056
4799.34 1022
4799.99 983
4800.65 939
4801.30 988
4801.95 951
4802.61 971
4803.26 1084
4803.91 953
4804.57 946
4805.22 963
4805.88 973
4806.53 955
4807.18 995
4807.84 972
4808.49 1015
4809.15 1012
4809.80 1026
4810.45 1002
4811.11 1011
4811.76 949
4812.42 1010
4813.07 1030
4813.73 1001
4814.38 998
4815.03 1016
4815.69 1108
4816.34 1024
4817.00 1051
4817.65 1145
4818.31 1200
4818.96 1156
4819.62 1157
4820.27 1074
4820.93 1166
4821.58 1226
4822.24 1172
4822.89 1268
4823.55 1261
4824.20 1347
4824.86 1377
4825.51 1395
4826.17 1438
4826.82 1375
4827.48 1327
4828.13 1317
4828.79 1416
4829.44 1388
4830.10 1281
4830.75 1285
4831.41 1200
4832.07 1183
4832.72 1248
4833.38 1318
4834.03 1244
4834.69 1272
4835.34 1459
4836.00 1423
4836.66 1457
4837.31 1474
4837.97 1559
4838.62 1688
4839.28 1591
4839.94 1543
4840.59 1602
4841.25 1603
4841.91 1627
4842.56 1483
4843.22 1502
4843.87 1543
4844.53 1511
4845.19 1611
4845.84 1658
4846.50 1680
4847.16 1742
4847.81 1599
4848.47 1606
4849.13 1590
4849.78 1662
4850.44 1553
4851.10 1567
4851.75 1569
4852.41 1584
4853.07 1554
4853.73 1563
4854.38 1604
4855.04 1548
4855.70 1672
4856.35 1748
4857.01 1977
4857.67 1957
4858.33 2134
4858.98 2209
4859.64 2139
4860.30 2160
4860.96 2106
4861.61 1978
4862.27 1996
4862.93 1762
4863.59 1744
4864.25 1763
4864.90 1776
4865.56 1849
4866.22 1895
4866.88 1942
4867.54 1917
4868.19 2044
4868.85 2056
4869.51 1979
4870.17 1935
4870.83 1787
4871.48 1829
4872.14 1696
4872.80 1630
4873.46 1604
4874.12 1604
4874.78 1563
4875.43 1562
4876.09 1430
4876.75 1571
4877.41 1651
4878.07 1627
4878.73 1725
4879.39 1533
4880.05 1566
4880.70 1632
4881.36 1686
4882.02 1567
4882.68 1601
4883.34 1414
4884.00 1378
4884.66 1360
4885.32 1335
4885.98 1324
4886.64 1359
4887.30 1402
4887.96 1432
4888.62 1465
4889.27 1445
4889.93 1411
4890.59 1536
4891.25 1559
4891.91 1490
4892.57 1753
4893.23 1696
4893.89 1575
4894.55 1503
4895.21 1404
4895.87 1445
4896.53 1417
4897.19 1367
4897.85 1353
4898.51 1482
4899.17 1452
4899.83 1456
4900.49 1476
4901.15 1413
4901.81 1338
4902.47 1316
4903.13 1369
4903.79 1337
4904.46 1244
4905.12 1238
4905.78 1214
4906.44 1262
4907.10 1189
4907.76 1208
4908.42 1210
4909.08 1203
4909.74 1186
4910.40 1145
4911.06 1145
4911.72 1166
4912.38 1142
4913.05 1201
4913.71 1228
4914.37 1196
4915.03 1137
4915.69 1096
4916.35 1149
4917.01 1069
4917.67 1014
4918.34 1076
4919.00 1030
4919.66 1045
4920.32 1012
4920.98 1131
4921.64 1023
4922.31 1047
4922.97 1039
4923.63 1027
4924.29 1066
4924.95 1093
4925.62 1090
4926.28 1072
4926.94 1115
4927.60 1084
4928.26 1097
4928.93 1269
4929.59 1282
4930.25 1174
4930.91 1226
4931.57 1207
4932.24 1212
4932.90 1286
4933.56 1173
4934.22 1128
4934.89 1186
4935.55 1085
4936.21 1099
4936.88 1091
4937.54 1074
4938.20 1096
4938.86 1069
4939.53 1210
4940.19 1140
4940.85 1153
4941.52 1098
4942.18 1012
4942.84 1062
4943.50 1058
4944.17 1075
4944.83 1158
4945.49 1106
4946.16 1017
4946.82 1019
4947.48 989
4948.15 987
4948.81 939
4949.47 948
4950.14 954
4950.80 952
4951.47 923
4952.13 934
4952.79 1001
4953.46 972
4954.12 996
4954.78 994
4955.45 915
4956.11 984
4956.78 982
4957.44 1012
4958.10 930
4958.77 974
4959.43 933
4960.10 1044
4960.76 1055
4961.43 1047
4962.09 1114
4962.76 1129
4963.42 1094
4964.08 1129
4964.75 1258
4965.41 1233
4966.08 1201
4966.74 1214
4967.41 1114
4968.07 1152
4968.74 1100
4969.40 1108
4970.07 1072
4970.73 1170
4971.40 1102
4972.06 1072
4972.73 1139
4973.39 1008
4974.06 1049
4974.72 1066
4975.39 1018
4976.05 1008
4976.72 1054
4977.38 997
4978.05 1021
4978.71 1034
4979.38 1002
4980.05 996
4980.71 1001
4981.38 1044
4982.04 951
4982.71 887
4983.37 927
4984.04 1008
4984.71 923
4985.37 929
4986.04 985
4986.70 907
4987.37 931
4988.04 883
4988.70 871
4989.37 911
4990.04 931
4990.70 935
4991.37 867
4992.03 848
4992.70 937
4993.37 966
4994.03 945
4994.70 951
4995.37 971
4996.03 967
4996.70 884
4997.37 977
4998.03 884
4998.70 913
4999.37 870
5000.03 880
5000.70 903
5001.37 839
5002.04 923
5002.70 889
5003.37 887
5004.04 873
5004.70 864
5005.37 861
5006.04 874
5006.71 819
5007.37 836
5008.04 870
5008.71 885
5009.38 865
5010.04 978
5010.71 996
5011.38 816
5012.05 847
5012.71 847
5013.38 900
5014.05 857
5014.72 898
5015.39 902
5016.05 854
5016.72 844
5017.39 813
5018.06 926
5018.73 991
5019.39 1006
5020.06 1029
5020.73 1080
5021.40 1118
5022.07 1234
5022.74 1326
5023.41 1234
5024.07 1225
5024.74 1247
5025.41 1239
5026.08 1312
5026.75 1157
5027.42 1053
5028.09 988
5028.75 982
5029.42 979
5030.09 962
5030.76 949
5031.43 927
5032.10 897
5032.77 879
5033.44 905
5034.11 894
5034.78 895
5035.45 929
5036.12 904
5036.78 800
5037.45 933
5038.12 943
5038.79 830
5039.46 788
5040.13 802
5040.80 828
5041.47 855
5042.14 837
5042.81 858
5043.48 837
5044.15 856
5044.82 869
5045.49 826
5046.16 857
5046.83 892
5047.50 883
5048.17 914
5048.84 966
5049.51 900
5050.18 828
5050.85 869
5051.52 880
5052.19 814
5052.86 839
5053.53 861
5054.20 843
5054.87 807
5055.55 735
5056.22 836
5056.89 789
5057.56 857
5058.23 871
5058.90 747
5059.57 798
5060.24 852
5060.91 787
5061.58 895
5062.25 916
5062.93 907
5063.60 818
5064.27 863
5064.94 828
5065.61 876
5066.28 852
5066.95 800
5067.62 868
5068.30 852
5068.97 820
5069.64 805
5070.31 940
5070.98 933
5071.65 866
5072.33 821
5073.00 833
5073.67 799
5074.34 839
5075.01 910
5075.68 936
5076.36 931
5077.03 927
5077.70 1012
5078.37 1023
5079.05 991
5079.72 936
5080.39 961
5081.06 963
5081.73 866
5082.41 899
5083.08 895
5083.75 939
5084.42 918
5085.10 922
5085.77 970
5086.44 831
5087.12 897
5087.79 902
5088.46 942
5089.13 889
5089.81 1012
5090.48 996
5091.15 905
5091.83 1009
5092.50 948
5093.17 968
5093.84 951
5094.52 998
5095.19 928
5095.86 912
5096.54 946
5097.21 818
5097.88 854
5098.56 899
5099.23 832
5099.91 861
5100.58 927
5101.25 1009
5101.93 1006
5102.60 964
5103.27 905
5103.95 1025
5104.62 962
5105.30 964
5105.97 1004
5106.64 950
5107.32 892
5107.99 1004
5108.67 928
5109.34 925
5110.01 923
5110.69 913
5111.36 878
5112.04 987
5112.71 928
5113.39 872
5114.06 945
5114.74 953
5115.41 975
5116.08 1009
5116.76 1047
5117.43 1051
5118.11 1022
5118.78 1093
5119.46 1189
5120.13 1176
5120.81 1127
5121.48 1095
5122.16 1196
5122.83 1160
5123.51 1082
5124.18 1015
5124.86 964
5125.53 957
5126.21 987
5126.88 866
5127.56 879
5128.24 891
5128.91 908
5129.59 911
5130.26 890
5130.94 869
5131.61 837
5132.29 937
5132.96 982
5133.64 897
5134.32 979
5134.99 919
5135.67 866
5136.34 871
5137.02 909
5137.70 957
5138.37 997
5139.05 958
5139.72 976
5140.40 994
5141.08 983
5141.75 957
5142.43 887
5143.11 851
5143.78 852
5144.46 802
5145.14 815
5145.81 868
5146.49 907
5147.17 905
5147.84 909
5148.52 843
5149.20 824
5149.87 784
5150.55 786
5151.23 761
5151.90 810
5152.58 820
5153.26 890
5153.94 823
5154.61 785
5155.29 789
5155.97 733
5156.64 791
5157.32 840
5158.00 805
5158.68 807
5159.35 825
5160.03 747
5160.71 799
5161.39 883
5162.06 843
5162.74 870
5163.42 980
5164.10 950
5164.78 860
5165.45 962
5166.13 951
5166.81 945
5167.49 972
5168.17 1037
5168.84 916
5169.52 919
5170.20 984
5170.88 931
5171.56 863
5172.23 850
5172.91 945
5173.59 816
5174.27 822
5174.95 825
5175.63 764
5176.31 733
5176.98 828
5177.66 887
5178.34 820
5179.02 803
5179.70 781
5180.38 792
5181.06 782
5181.74 812
5182.42 794
5183.09 857
5183.77 786
5184.45 817
5185.13 790
5185.81 823
5186.49 794
5187.17 766
5187.85 755
5188.53 813
5189.21 775
5189.89 828
5190.57 761
5191.25 779
5191.93 793
5192.61 798
5193.29 815
5193.97 813
5194.64 811
5195.32 812
5196.00 910
5196.68 909
5197.36 782
5198.04 746
5198.72 895
5199.40 819
5200.08 801
5200.77 833
5201.45 825
5202.13 773
5202.81 836
5203.49 868
5204.17 796
5204.85 870
5205.53 904
5206.21 835
5206.89 865
5207.57 831
5208.25 848
5208.93 936
5209.61 939
5210.29 1018
5210.97 916
5211.65 982
5212.34 935
5213.02 997
5213.70 986
5214.38 962
5215.06 908
5215.74 925
5216.42 934
5217.10 924
5217.78 946
5218.47 864
5219.15 879
5219.83 903
5220.51 954
5221.19 992
5221.87 959
5222.56 1006
5223.24 995
5223.92 970
5224.60 978
5225.28 1060
5225.96 1020
5226.65 965
5227.33 889
5228.01 866
5228.69 890
5229.37 865
5230.06 814
5230.74 867
5231.42 882
5232.10 890
5232.79 816
5233.47 834
5234.15 886
5234.83 857
5235.51 833
5236.20 866
5236.88 894
5237.56 908
5238.25 1008
5238.93 991
5239.61 967
5240.29 980
5240.98 921
5241.66 879
5242.34 888
5243.03 857
5243.71 854
5244.39 839
5245.07 904
5245.76 881
5246.44 928
5247.12 960
5247.81 870
5248.49 864
5249.17 921
5249.86 960
5250.54 1010
5251.22 1106
5251.91 1011
5252.59 1078
5253.28 1098
5253.96 958
5254.64 986
5255.33 934
5256.01 894
5256.69 898
5257.38 878
5258.06 917
5258.75 854
5259.43 946
5260.11 1014
5260.80 971
5261.48 1045
5262.17 990
5262.85 973
5263.53 1025
5264.22 981
5264.90 892
5265.59 938
5266.27 948
5266.96 1082
5267.64 1030
5268.33 1017
5269.01 1037
5269.70 988
5270.38 972
5271.07 1044
5271.75 925
5272.44 877
5273.12 892
5273.80 977
5274.49 974
5275.18 942
5275.86 989
5276.55 958
5277.23 972
5277.92 993
5278.60 883
5279.29 948
5279.97 959
5280.66 1017
5281.34 987
5282.03 1124
5282.71 1219
5283.40 1178
5284.08 1165
5284.77 1042
5285.46 1122
5286.14 1096
5286.83 993
5287.51 863
5288.20 881
5288.89 991
5289.57 944
5290.26 877
5290.94 934
5291.63 958
5292.32 966
5293.00 968
5293.69 977
5294.38 887
5295.06 917
5295.75 955
5296.43 936
5297.12 999
5297.81 874
5298.49 965
5299.18 953
5299.87 914
5300.55 882
5301.24 918
5301.93 1028
5302.61 987
5303.30 975
5303.99 980
5304.68 857
5305.36 947
5306.05 944
5306.74 934
5307.42 931
5308.11 974
5308.80 857
5309.49 989
5310.17 927
5310.86 974
5311.55 1089
5312.23 1130
5312.92 1083
5313.61 1034
5314.30 1056
5314.99 1041
5315.67 1059
5316.36 893
5317.05 862
5317.74 978
5318.42 1051
5319.11 1040
5319.80 1171
5320.49 1096
5321.18 1132
5321.86 1148
5322.55 1122
5323.24 1152
5323.93 1053
5324.62 1005
5325.31 996
5325.99 936
5326.68 953
5327.37 998
5328.06 927
5328.75 881
5329.44 917
5330.12 981
5330.81 945
5331.50 874
5332.19 836
5332.88 920
5333.57 902
5334.26 930
5334.95 963
5335.64 884
5336.32 890
5337.01 937
5337.70 952
5338.39 894
5339.08 882
5339.77 917
5340.46 1004
5341.15 999
5341.84 934
5342.53 956
5343.22 1020
5343.91 1033
5344.60 1071
5345.29 1013
5345.98 1007
5346.67 1050
5347.36 994
5348.04 1000
5348.73 976
5349.42 1107
5350.11 1171
5350.80 1154
5351.49 1138
5352.18 1315
5352.87 1275
5353.56 1222
5354.25 1137
5354.95 1073
5355.64 1043
5356.33 1050
5357.02 1016
5357.71 946
5358.40 861
5359.09 889
5359.78 873
5360.47 791
5361.16 821
5361.85 918
5362.54 876
5363.23 920
5363.92 890
5364.61 847
5365.30 814
5365.99 864
5366.69 897
5367.38 791
5368.07 785
5368.76 830
5369.45 775
5370.14 787
5370.83 812
5371.52 753
5372.22 800
5372.91 853
5373.60 788
5374.29 797
5374.98 801
5375.67 898
5376.36 886
5377.06 875
5377.75 847
5378.44 819
5379.13 846
5379.82 848
5380.52 863
5381.21 779
5381.90 788
5382.59 812
5383.28 855
5383.98 822
5384.67 777
5385.36 803
5386.05 767
5386.74 741
5387.44 696
5388.13 796
5388.82 887
5389.51 881
5390.21 855
5390.90 816
5391.59 871
5392.28 869
5392.98 908
5393.67 800
5394.36 838
5395.06 837
5395.75 837
5396.44 819
5397.13 803
5397.83 748
5398.52 812
5399.21 815
5399.91 779
5400.60 786
5401.29 779
5401.99 810
5402.68 740
5403.37 799
5404.07 763
5404.76 751
5405.45 843
5406.15 831
5406.84 841
5407.53 855
5408.23 826
5408.92 852
5409.61 836
5410.31 846
5411.00 765
5411.70 804
5412.39 782
5413.08 794
5413.78 858
5414.47 818
5415.17 786
5415.86 852
5416.55 860
5417.25 843
5417.94 823
5418.64 798
5419.33 872
5420.03 848
5420.72 817
5421.42 848
5422.11 869
5422.80 841
5423.50 843
5424.19 863
5424.89 812
5425.58 856
5426.28 924
5426.97 840
5427.67 831
5428.36 834
5429.06 835
5429.75 894
5430.45 905
5431.14 939
5431.84 950
5432.53 944
5433.23 973
5433.92 909
5434.62 905
5435.31 967
5436.01 963
5436.71 1087
5437.40 1052
5438.10 1044
5438.79 1049
5439.49 991
5440.18 1025
5440.88 976
5441.58 1040
5442.27 1053
5442.97 1121
5443.66 1023
5444.36 1024
5445.06 1074
5445.75 1162
5446.45 1188
5447.14 1215
5447.84 1311
5448.54 1307
5449.23 1302
5449.93 1255
5450.63 1264
5451.32 1165
5452.02 1055
5452.71 1052
5453.41 1116
5454.11 979
5454.80 1022
5455.50 1048
5456.20 1017
5456.89 991
5457.59 1021
5458.29 978
5458.99 1045
5459.68 1054
5460.38 1054
5461.08 1073
5461.77 1065
5462.47 1051
5463.17 1069
5463.86 1156
5464.56 1188
5465.26 1129
5465.96 1148
5466.65 1080
5467.35 1091
5468.05 1078
5468.75 1178
5469.44 1136
5470.14 1124
5470.84 1114
5471.54 1090
5472.24 1065
5472.93 1157
5473.63 1132
5474.33 1129
5475.03 1179
5475.72 1282
5476.42 1334
5477.12 1333
5477.82 1343
5478.52 1402
5479.22 1506
5479.91 1573
5480.61 1654
5481.31 1811
5482.01 1828
5482.71 1768
5483.41 1765
5484.10 1634
5484.80 1571
5485.50 1519
5486.20 1461
5486.90 1484
5487.60 1386
5488.30 1382
5488.99 1314
5489.69 1334
5490.39 1346
5491.09 1378
5491.79 1395
5492.49 1358
5493.19 1528
5493.89 1507
5494.59 1496
5495.29 1483
5495.99 1496
5496.69 1650
5497.38 1769
5498.08 1921
5498.78 2066
5499.48 2292
5500.18 2425
5500.88 2724
5501.58 2777
5502.28 2828
5502.98 2761
5503.68 2638
5504.38 2554
5505.08 2191
5505.78 1997
5506.48 1784
5507.18 1565
5507.88 1525
5508.58 1347
5509.28 1286
5509.98 1362
5510.68 1362
5511.38 1332
5512.08 1273
5512.78 1286
5513.48 1258
5514.18 1322
5514.88 1298
5515.58 1372
5516.28 1352
5516.98 1335
5517.69 1262
5518.39 1304
5519.09 1331
5519.79 1279
5520.49 1176
5521.19 1184
5521.89 1188
5522.59 1147
5523.29 1035
5523.99 1027
5524.69 1105
5525.40 1129
5526.10 1096
5526.80 1135
5527.50 1099
5528.20 1076
5528.90 984
5529.60 1014
5530.31 1028
5531.01 1030
5531.71 1036
5532.41 1062
5533.11 1073
5533.81 984
5534.51 999
5535.22 948
5535.92 1052
5536.62 1022
5537.32 978
5538.02 1049
5538.73 1014
5539.43 960
5540.13 877
5540.83 955
5541.53 1012
5542.24 926
5542.94 861
5543.64 913
5544.34 940
5545.05 940
5545.75 919
5546.45 891
5547.15 818
5547.86 878
5548.56 1003
5549.26 986
5549.96 902
5550.67 996
5551.37 942
5552.07 915
5552.78 952
5553.48 920
5554.18 924
5554.88 902
5555.59 873
5556.29 996
5556.99 908
5557.70 907
5558.40 866
5559.10 915
5559.81 834
5560.51 832
5561.21 893
5561.92 868
5562.62 917
5563.32 891
5564.03 909
5564.73 926
5565.44 937
5566.14 898
5566.84 873
5567.55 906
5568.25 860
5568.95 815
5569.66 883
5570.36 865
5571.07 874
5571.77 895
5572.47 851
5573.18 903
5573.88 864
5574.59 935
5575.29 905
5576.00 947
5576.70 852
5577.40 916
5578.11 942
5578.81 886
5579.52 933
5580.22 914
5580.93 897
5581.63 850
5582.34 833
5583.04 809
5583.75 845
5584.45 809
5585.16 809
5585.86 815
5586.57 880
5587.27 851
5587.98 881
5588.68 833
5589.39 846
5590.09 892
5590.80 917
5591.50 810
5592.21 798
5592.91 910
5593.62 822
5594.33 813
5595.03 858
5595.74 835
5596.44 871
5597.15 786
5597.85 827
5598.56 804
5599.27 827
5599.97 765
5600.68 849
5601.38 923
5602.09 819
5602.79 780
5603.50 793
5604.21 832
5604.91 849
5605.62 845
5606.33 782
5607.03 744
5607.74 814
5608.45 815
5609.15 737
5609.86 814
5610.56 809
5611.27 777
5611.98 784
5612.68 798
5613.39 869
5614.10 871
5614.80 859
5615.51 799
5616.22 819
5616.93 825
5617.63 770
5618.34 855
5619.05 767
5619.75 776
5620.46 769
5621.17 809
5621.88 815
5622.58 847
5623.29 798
5624.00 812
5624.70 855
5625.41 837
5626.12 914
5626.83 901
5627.54 869
5628.24 934
5628.95 847
5629.66 873
5630.37 902
5631.07 941
5631.78 960
5632.49 891
5633.20 795
5633.91 865
5634.61 895
5635.32 951
5636.03 880
5636.74 819
5637.45 901
5638.15 925
5638.86 913
5639.57 861
5640.28 979
5640.99 1023
5641.70 995
5642.41 993
5643.11 929
5643.82 879
5644.53 891
5645.24 894
5645.95 864
5646.66 909
5647.37 899
5648.08 959
5648.78 890
5649.49 896
5650.20 848
5650.91 767
5651.62 823
5652.33 871
5653.04 914
5653.75 920
5654.46 904
5655.17 890
5655.88 919
5656.59 898
5657.30 925
5658.00 986
5658.71 1020
5659.42 1010
5660.13 992
5660.84 930
5661.55 965
5662.26 908
5662.97 936
5663.68 974
5664.39 964
5665.10 957
5665.81 895
5666.52 899
5667.23 901
5667.94 943
5668.65 1039
5669.36 1103
5670.07 1062
5670.78 1063
5671.49 1084
5672.20 1182
5672.92 1253
5673.63 1132
5674.34 962
5675.05 1000
5675.76 981
5676.47 890
5677.18 948
5677.89 923
5678.60 968
5679.31 956
5680.02 924
5680.73 894
5681.44 855
5682.16 922
5682.87 960
5683.58 944
5684.29 915
5685.00 941
5685.71 875
5686.42 901
5687.13 933
5687.85 880
5688.56 919
5689.27 935
5689.98 866
5690.69 857
5691.40 879
5692.11 904
5692.83 896
5693.54 916
5694.25 840
5694.96 832
5695.67 791
5696.39 813
5697.10 766
5697.81 763
5698.52 856
5699.23 875
5699.95 822
5700.66 819
5701.37 865
5702.08 810
5702.80 856
5703.51 816
5704.22 832
5704.93 835
5705.64 801
5706.36 840
5707.07 793
5707.78 785
5708.50 810
5709.21 838
5709.92 860
5710.63 859
5711.35 921
5712.06 834
5712.77 856
5713.49 836
5714.20 814
5714.91 791
5715.62 757
5716.34 840
5717.05 782
5717.76 773
5718.48 700
5719.19 775
5719.90 765
5720.62 764
5721.33 853
5722.05 859
5722.76 886
5723.47 838
5724.19 885
5724.90 977
5725.61 881
5726.33 848
5727.04 901
5727.76 971
5728.47 1015
5729.18 1081
5729.90 1069
5730.61 1033
5731.33 1020
5732.04 928
5732.75 917
5733.47 879
5734.18 887
5734.90 914
5735.61 940
5736.33 877
5737.04 825
5737.75 912
5738.47 854
5739.18 781
5739.90 812
5740.61 743
5741.33 734
5742.04 832
5742.76 810
5743.47 790
5744.19 869
5744.90 883
5745.62 857
5746.33 789
5747.05 773
5747.76 803
5748.48 897
5749.19 850
5749.91 884
5750.62 895
5751.34 901
5752.05 889
5752.77 931
5753.49 970
5754.20 1029
5754.92 1069
5755.63 986
5756.35 1053
5757.06 1013
5757.78 903
5758.50 1000
5759.21 937
5759.93 916
5760.64 897
5761.36 860
5762.07 863
5762.79 823
5763.51 837
5764.22 873
5764.94 823
5765.66 824
5766.37 771
5767.09 902
5767.80 923
5768.52 811
5769.24 819
5769.95 836
5770.67 850
5771.39 848
5772.10 880
5772.82 811
5773.54 858
5774.25 842
5774.97 883
5775.69 856
5776.41 852
5777.12 886
5777.84 920
5778.56 884
5779.27 870
5779.99 1007
5780.71 963
5781.42 989
5782.14 898
5782.86 931
5783.58 886
5784.29 935
5785.01 933
5785.73 934
5786.45 895
5787.16 1004
5787.88 1007
5788.60 1003
5789.32 983
5790.04 1008
5790.75 965
5791.47 1048
5792.19 1044
5792.91 1090
5793.62 1059
5794.34 1148
5795.06 1255
5795.78 1258
5796.50 1208
5797.22 1319
5797.93 1585
5798.65 1854
5799.37 2184
5800.09 2424
5800.81 2652
5801.53 3001
5802.24 2823
5802.96 2780
5803.68 2464
5804.40 2203
5805.12 1879
5805.84 1671
5806.56 1481
5807.28 1434
5807.99 1390
5808.71 1287
5809.43 1243
5810.15 1153
5810.87 1152
5811.59 1194
5812.31 1287
5813.03 1212
5813.75 1242
5814.47 1259
5815.19 1276
5815.90 1209
5816.62 1286
5817.34 1327
5818.06 1289
5818.78 1232
5819.50 1138
5820.22 1135
5820.94 1187
5821.66 1241
5822.38 1141
5823.10 1138
5823.82 1112
5824.54 995
5825.26 1051
5825.98 1041
5826.70 1039
5827.42 1075
5828.14 1020
5828.86 1057
5829.58 1084
5830.30 1019
5831.02 1019
5831.74 1040
5832.46 1006
5833.18 950
5833.90 910
5834.62 919
5835.35 942
5836.07 933
5836.79 915
5837.51 1024
5838.23 1006
5838.95 1004
5839.67 988
5840.39 998
5841.11 999
5841.83 948
5842.55 922
5843.27 913
5844.00 903
5844.72 921
5845.44 963
5846.16 1015
5846.88 983
5847.60 1042
5848.32 916
5849.04 885
5849.77 919
5850.49 930
5851.21 963
5851.93 941
5852.65 910
5853.37 917
5854.10 982
5854.82 895
5855.54 981
5856.26 950
5856.98 917
5857.71 931
5858.43 966
5859.15 923
5859.87 971
5860.59 948
5861.32 887
5862.04 879
5862.76 920
5863.48 878
5864.21 839
5864.93 898
5865.65 898
5866.37 966
5867.10 948
5867.82 917
5868.54 919
5869.26 958
5869.99 941
5870.71 1008
5871.43 961
5872.15 893
5872.88 968
5873.60 1005
5874.32 960
5875.05 951
5875.77 906
5876.49 920
5877.22 860
5877.94 908
5878.66 1034
5879.39 974
5880.11 933
5880.83 850
5881.56 843
5882.28 946
5883.00 928
5883.73 830
5884.45 997
5885.17 975
5885.90 891
5886.62 893
5887.34 877
5888.07 822
5888.79 792
5889.52 788
5890.24 926
5890.96 892
5891.69 883
5892.41 931
5893.14 937
5893.86 868
5894.58 906
5895.31 907
5896.03 916
5896.76 918
5897.48 819
5898.21 920
5898.93 911
5899.66 897
5900.38 841
5901.11 858
5901.83 887
5902.55 924
5903.28 932
5904.00 951
5904.73 995
5905.45 918
5906.18 963
5906.90 889
5907.63 955
5908.35 1034
5909.08 888
5909.80 904
5910.53 895
5911.25 912
5911.98 959
5912.71 937
5913.43 944
5914.16 886
5914.88 888
5915.61 909
5916.33 964
5917.06 977
5917.78 898
5918.51 945
5919.24 1033
5919.96 954
5920.69 975
5921.41 949
5922.14 1008
5922.87 1027
5923.59 992
5924.32 963
5925.04 996
5925.77 1008
5926.50 1052
5927.22 1073
5927.95 1099
5928.67 1023
5929.40 1094
5930.13 1105
5930.85 1017
5931.58 1088
5932.31 1070
5933.03 1091
5933.76 1149
5934.49 1200
5935.21 1214
5935.94 1196
5936.67 1212
5937.39 1268
5938.12 1252
5938.85 1248
5939.58 1333
5940.30 1347
5941.03 1377
5941.76 1362
5942.48 1355
5943.21 1349
5943.94 1335
5944.67 1413
5945.39 1397
5946.12 1395
5946.85 1384
5947.58 1482
5948.30 1495
5949.03 1494
5949.76 1567
5950.49 1568
5951.21 1737
5951.94 1792
5952.67 1935
5953.40 1895
5954.12 2016
5954.85 1908
5955.58 1963
5956.31 1851
5957.04 1739
5957.76 1726
5958.49 1709
5959.22 1677
5959.95 1900
5960.68 1857
5961.41 1793
5962.13 1714
5962.86 1793
5963.59 2019
5964.32 2181
5965.05 2286
5965.78 2537
5966.51 2749
5967.23 2903
5967.96 3096
5968.69 3234
5969.42 3268
5970.15 3057
5970.88 2837
5971.61 2632
5972.34 2484
5973.07 2387
5973.79 2215
5974.52 2125
5975.25 2106
5975.98 2019
5976.71 2195
5977.44 2276
5978.17 2254
5978.90 2289
5979.63 2359
5980.36 2441
5981.09 2434
5981.82 2477
5982.55 2502
5983.28 2477
5984.01 2621
5984.74 2501
5985.47 2498
5986.20 2546
5986.93 2582
5987.66 2659
5988.39 2647
5989.12 2543
5989.85 2536
5990.58 2336
5991.31 2383
5992.04 2448
5992.77 2484
5993.50 2601
5994.23 2543
5994.96 2631
5995.69 2583
5996.42 2651
5997.15 2729
5997.88 2836
5998.61 2853
5999.34 2776
6000.07 2824
6000.80 2763
6001.53 2915
6002.26 2814
6003.00 2705
6003.73 2608
6004.46 2577
6005.19 2617
6005.92 2565
6006.65 2738
6007.38 2913
6008.11 2963
6008.84 3116
6009.58 3575
6010.31 4238
6011.04 4707
6011.77 5561
6012.50 6529
6013.23 7590
6013.96 8156
6014.70 8714
6015.43 8662
6016.16 8383
6016.89 7801
6017.62 7125
6018.35 6498
6019.09 5752
6019.82 4889
6020.55 4199
6021.28 3585
6022.01 3094
6022.75 2773
6023.48 2581
6024.21 2433
6024.94 2324
6025.67 2195
6026.41 1992
6027.14 2025
6027.87 2058
6028.60 2002
6029.34 1951
6030.07 2009
6030.80 1994
6031.53 1971
6032.27 1766
6033.00 1770
6033.73 1801
6034.47 1810
6035.20 1710
6035.93 1731
6036.66 1711
6037.40 1838
6038.13 1903
6038.86 1915
6039.60 1934
6040.33 2049
6041.06 2094
6041.80 2074
6042.53 2101
6043.26 2239
6044.00 2126
6044.73 2192
6045.46 2160
6046.20 2180
6046.93 2147
6047.66 2176
6048.40 2260
6049.13 2373
6049.86 2415
6050.60 2524
6051.33 2795
6052.07 2999
6052.80 3350
6053.53 3430
6054.27 3254
6055.00 3192
6055.74 3157
6056.47 2960
6057.20 2771
6057.94 2634
6058.67 2546
6059.41 2334
6060.14 2202
6060.88 2123
6061.61 2096
6062.34 2074
6063.08 2103
6063.81 2083
6064.55 2036
6065.28 1933
6066.02 1998
6066.75 1999
6067.49 1907
6068.22 1923
6068.96 1971
6069.69 1887
6070.43 1836
6071.16 1912
6071.90 1772
6072.63 1648
6073.37 1629
6074.10 1799
6074.84 1774
6075.57 1726
6076.31 1705
6077.04 1672
6077.78 1536
6078.52 1597
6079.25 1601
6079.99 1531
6080.72 1481
6081.46 1540
6082.19 1668
6082.93 1607
6083.66 1489
6084.40 1461
6085.14 1512
6085.87 1475
6086.61 1390
6087.34 1422
6088.08 1450
6088.82 1462
6089.55 1456
6090.29 1505
6091.02 1469
6091.76 1432
6092.50 1529
6093.23 1488
6093.97 1471
6094.71 1366
6095.44 1386
6096.18 1328
6096.92 1338
6097.65 1398
6098.39 1421
6099.13 1400
6099.86 1392
6100.60 1362
6101.34 1383
6102.07 1354
6102.81 1268
6103.55 1273
6104.28 1370
6105.02 1337
6105.76 1334
6106.50 1245
6107.23 1379
6107.97 1416
6108.71 1344
6109.45 1307
6110.18 1399
6110.92 1422
6111.66 1362
6112.40 1437
6113.13 1422
6113.87 1468
6114.61 1417
6115.35 1408
6116.08 1443
6116.82 1441
6117.56 1426
6118.30 1470
6119.03 1472
6119.77 1373
6120.51 1419
6121.25 1355
6121.99 1398
6122.73 1367
6123.46 1398
6124.20 1433
6124.94 1455
6125.68 1519
6126.42 1482
6127.15 1450
6127.89 1474
6128.63 1469
6129.37 1386
6130.11 1427
6130.85 1453
6131.59 1420
6132.33 1458
6133.06 1382
6133.80 1421
6134.54 1537
6135.28 1547
6136.02 1510
6136.76 1453
6137.50 1434
6138.24 1589
6138.98 1590
6139.71 1563
6140.45 1646
6141.19 1586
6141.93 1565
6142.67 1637
6143.41 1643
6144.15 1585
6144.89 1574
6145.63 1513
6146.37 1435
6147.11 1489
6147.85 1471
6148.59 1478
6149.33 1493
6150.07 1562
6150.81 1533
6151.55 1518
6152.29 1524
6153.03 1533
6153.77 1578
6154.51 1577
6155.25 1765
6155.99 1740
6156.73 1634
6157.47 1659
6158.21 1717
6158.95 1666
6159.69 1675
6160.43 1678
6161.17 1685
6161.91 1734
6162.65 1758
6163.39 1851
6164.13 1962
6164.87 2090
6165.61 2196
6166.35 2305
6167.10 2271
6167.84 2364
6168.58 2408
6169.32 2429
6170.06 2424
6170.80 2500
6171.54 2375
6172.28 2199
6173.02 2197
6173.77 2303
6174.51 2241
6175.25 2132
6175.99 2079
6176.73 2096
6177.47 2015
6178.21 2011
6178.96 2135
6179.70 2081
6180.44 2015
6181.18 1984
6181.92 2157
6182.66 2109
6183.41 2215
6184.15 2359
6184.89 2295
6185.63 2271
6186.37 2239
6187.11 2328
6187.86 2295
6188.60 2243
6189.34 2279
6190.08 2392
6190.83 2626
6191.57 2637
6192.31 2603
6193.05 2821
6193.80 2786
6194.54 2817
6195.28 2888
6196.02 2877
6196.77 2908
6197.51 2885
6198.25 2867
6198.99 2938
6199.74 2746
6200.48 2731
6201.22 2934
6201.96 2905
6202.71 3120
6203.45 3272
6204.19 3708
6204.94 4237
6205.68 5115
6206.42 6136
6207.17 7764
6207.91 9410
6208.65 11247
6209.40 12702
6210.14 13726
6210.88 13925
6211.63 13553
6212.37 12704
6213.11 11442
6213.86 9940
6214.60 8136
6215.34 6970
6216.09 5886
6216.83 4722
6217.58 4087
6218.32 3464
6219.06 3103
6219.81 2769
6220.55 2513
6221.30 2449
6222.04 2361
6222.78 2253
6223.53 2190
6224.27 2337
6225.02 2204
6225.76 2098
6226.51 2098
6227.25 2002
6228.00 1914
6228.74 1726
6229.48 1762
6230.23 1739
6230.97 1662
6231.72 1650
6232.46 1565
6233.21 1506
6233.95 1597
6234.70 1651
6235.44 1573
6236.19 1708
6236.93 1680
6237.68 1694
6238.42 1719
6239.17 1658
6239.91 1679
6240.66 1809
6241.40 1750
6242.15 1689
6242.89 1806
6243.64 1881
6244.38 2013
6245.13 2023
6245.88 2167
6246.62 2399
6247.37 2784
6248.11 2919
6248.86 2904
6249.60 3196
6250.35 3170
6251.10 2993
6251.84 2915
6252.59 2618
6253.33 2515
6254.08 2380
6254.83 2197
6255.57 2032
6256.32 2081
6257.06 1947
6257.81 1942
6258.56 2072
6259.30 1930
6260.05 1950
6260.80 1977
6261.54 1999
6262.29 1936
6263.04 2035
6263.78 2139
6264.53 1980
6265.28 1929
6266.02 1924
6266.77 1942
6267.52 1894
6268.26 1967
6269.01 2030
6269.76 1879
6270.50 1828
6271.25 1921
6272.00 1925
6272.75 1887
6273.49 1821
6274.24 1911
6274.99 1901
6275.73 1880
6276.48 1856
6277.23 1871
6277.98 1838
6278.72 1893
6279.47 1911
6280.22 1923
6280.97 1932
6281.71 1810
6282.46 1739
6283.21 1858
6283.96 1729
6284.71 1730
6285.45 1805
6286.20 1890
6286.95 2022
6287.70 2111
6288.45 2178
6289.19 2281
6289.94 2337
6290.69 2356
6291.44 2254
6292.19 2032
6292.94 1872
6293.68 1773
6294.43 1672
6295.18 1603
6295.93 1605
6296.68 1550
6297.43 1621
6298.18 1542
6298.92 1591
6299.67 1538
6300.42 1526
6301.17 1549
6301.92 1619
6302.67 1558
6303.42 1603
6304.17 1535
6304.92 1548
6305.66 1482
6306.41 1515
6307.16 1580
6307.91 1643
6308.66 1617
6309.41 1613
6310.16 1598
6310.91 1539
6311.66 1621
6312.41 1625
6313.16 1564
6313.91 1555
6314.66 1443
6315.41 1452
6316.16 1486
6316.91 1470
6317.66 1459
6318.41 1425
6319.16 1477
6319.91 1383
6320.66 1402
6321.41 1422
6322.16 1364
6322.91 1352
6323.66 1381
6324.41 1317
6325.16 1359
6325.91 1460
6326.66 1630
6327.41 1564
6328.16 1628
6328.91 1680
6329.66 1656
6330.41 1625
6331.16 1615
6331.91 1502
6332.66 1480
6333.41 1497
6334.16 1437
6334.91 1441
6335.67 1453
6336.42 1443
6337.17 1454
6337.92 1411
6338.67 1379
6339.42 1442
6340.17 1394
6340.92 1409
6341.67 1470
6342.43 1440
6343.18 1366
6343.93 1464
6344.68 1525
6345.43 1512
6346.18 1510
6346.93 1497
6347.69 1625
6348.44 1669
6349.19 1665
6349.94 1710
6350.69 1686
6351.45 1965
6352.20 2139
6352.95 2262
6353.70 2382
6354.45 2364
6355.20 2413
6355.96 2272
6356.71 2039
6357.46 2005
6358.21 1834
6358.97 1732
6359.72 1627
6360.47 1607
6361.22 1656
6361.98 1597
6362.73 1703
6363.48 1595
6364.23 1525
6364.99 1532
6365.74 1688
6366.49 1569
6367.24 1614
6368.00 1651
6368.75 1567
6369.50 1553
6370.26 1431
6371.01 1465
6371.76 1606
6372.51 1527
6373.27 1552
6374.02 1483
6374.77 1443
6375.53 1472
6376.28 1567
6377.03 1447
6377.79 1479
6378.54 1419
6379.29 1442
6380.05 1414
6380.80 1363
6381.56 1422
6382.31 1355
6383.06 1436
6383.82 1360
6384.57 1306
6385.32 1297
6386.08 1311
6386.83 1372
6387.59 1336
6388.34 1281
6389.09 1248
6389.85 1251
6390.60 1361
6391.36 1276
6392.11 1203
6392.86 1250
6393.62 1266
6394.37 1205
6395.13 1227
6395.88 1224
6396.64 1162
6397.39 1119
6398.15 1130
6398.90 1175
6399.66 1149
6400.41 1160
6401.16 1145
6401.92 1128
6402.67 1235
6403.43 1153
6404.18 1153
6404.94 1104
6405.69 1130
6406.45 1059
6407.20 1123
6407.96 1198
6408.72 1201
6409.47 1185
6410.23 1214
6410.98 1199
6411.74 1261
6412.49 1281
6413.25 1214
6414.00 1176
6414.76 1161
6415.51 1199
6416.27 1199
6417.03 1210
6417.78 1171
6418.54 1134
6419.29 1173
6420.05 1213
6420.80 1179
6421.56 1163
6422.32 1115
6423.07 1170
6423.83 1128
6424.59 1227
6425.34 1178
6426.10 1169
6426.85 1181
6427.61 1121
6428.37 1141
6429.12 1196
6429.88 1134
6430.64 1117
6431.39 1151
6432.15 1061
6432.91 1121
6433.66 1121
6434.42 1157
6435.18 1165
6435.93 1139
6436.69 1140
6437.45 1147
6438.20 1176
6438.96 1190
6439.72 1194
6440.47 1250
6441.23 1199
6441.99 1208
6442.75 1228
6443.50 1231
6444.26 1154
6445.02 1230
6445.78 1225
6446.53 1197
6447.29 1177
6448.05 1217
6448.81 1175
6449.56 1140
6450.32 1143
6451.08 1119
6451.84 1191
6452.59 1224
6453.35 1217
6454.11 1218
6454.87 1201
6455.63 1216
6456.38 1210
6457.14 1283
6457.90 1342
6458.66 1248
6459.42 1263
6460.17 1282
6460.93 1289
6461.69 1296
6462.45 1226
6463.21 1281
6463.97 1277
6464.73 1225
6465.48 1238
6466.24 1275
6467.00 1260
6467.76 1360
6468.52 1452
6469.28 1405
6470.04 1360
6470.80 1348
6471.55 1331
6472.31 1311
6473.07 1412
6473.83 1418
6474.59 1412
6475.35 1381
6476.11 1494
6476.87 1495
6477.63 1441
6478.39 1515
6479.15 1559
6479.91 1516
6480.66 1509
6481.42 1511
6482.18 1499
6482.94 1510
6483.70 1587
6484.46 1550
6485.22 1623
6485.98 1620
6486.74 1588
6487.50 1568
6488.26 1625
6489.02 1665
6489.78 1723
6490.54 1768
6491.30 1819
6492.06 1923
6492.82 1921
6493.58 2073
6494.34 2106
6495.10 2229
6495.86 2247
6496.62 2284
6497.38 2315
6498.14 2262
6498.91 2193
6499.67 2226
6500.43 2128
6501.19 2250
6501.95 2120
6502.71 2181
6503.47 2135
6504.23 2137
6504.99 2208
6505.75 2355
6506.51 2333
6507.27 2413
6508.04 2509
6508.80 2680
6509.56 2610
6510.32 2603
6511.08 2698
6511.84 2837
6512.60 2794
6513.36 2842
6514.13 2784
6514.89 2676
6515.65 2669
6516.41 2613
6517.17 2661
6517.93 2802
6518.69 2910
6519.46 2848
6520.22 2958
6520.98 3079
6521.74 3104
6522.50 3190
6523.27 3378
6524.03 3533
6524.79 3931
6525.55 4273
6526.31 4552
6527.08 5098
6527.84 5406
6528.60 5640
6529.36 5685
6530.13 5556
6530.89 5476
6531.65 5359
6532.41 5361
6533.18 5654
6533.94 6053
6534.70 6815
6535.46 7701
6536.23 8666
6536.99 9650
6537.75 10074
6538.51 10094
6539.28 9592
6540.04 8633
6540.80 7572
6541.57 6266
6542.33 5499
6543.09 4588
6543.86 3959
6544.62 3491
6545.38 3028
6546.15 2775
6546.91 2615
6547.67 2471
6548.44 2432
6549.20 2317
6549.96 2211
6550.73 2253
6551.49 2288
6552.25 2220
6553.02 2200
6553.78 2135
6554.54 2205
6555.31 2154
6556.07 2172
6556.84 2086
6557.60 2075
6558.36 2068
6559.13 1999
6559.89 2093
6560.66 2092
6561.42 2174
6562.18 2157
6562.95 2264
6563.71 2388
6564.48 2431
6565.24 2401
6566.01 2414
6566.77 2446
6567.54 2436
6568.30 2361
6569.06 2602
6569.83 2449
6570.59 2412
6571.36 2498
6572.12 2465
6572.89 2472
6573.65 2523
6574.42 2540
6575.18 2786
6575.95 2842
6576.71 2842
6577.48 2937
6578.24 3061
6579.01 2984
6579.77 3086
6580.54 3140
6581.31 3162
6582.07 3146
6582.84 3146
6583.60 3114
6584.37 2983
6585.13 3022
6585.90 2841
6586.66 2786
6587.43 2664
6588.20 2729
6588.96 2815
6589.73 2830
6590.49 2921
6591.26 3097
6592.02 3427
6592.79 3763
6593.56 3999
6594.32 4373
6595.09 4745
6595.86 4921
6596.62 4890
6597.39 4793
6598.15 4688
6598.92 4346
6599.69 3975
6600.45 3554
6601.22 3300
6601.99 2938
6602.75 2728
6603.52 2658
6604.29 2602
6605.05 2423
6605.82 2264
6606.59 2401
6607.35 2287
6608.12 2306
6608.89 2358
6609.65 2319
6610.42 2264
6611.19 2211
6611.96 2266
6612.72 2254
6613.49 2085
6614.26 2091
6615.02 1955
6615.79 1916
6616.56 1889
6617.33 1826
6618.09 1797
6618.86 1771
6619.63 1867
6620.40 1846
6621.16 1979
6621.93 1933
6622.70 1927
6623.47 1999
6624.24 1958
6625.00 1868
6625.77 1869
6626.54 1909
6627.31 1872
6628.08 1861
6628.84 1866
6629.61 1874
6630.38 1825
6631.15 1967
6631.92 2158
6632.68 2316
6633.45 2427
6634.22 2496
6634.99 2618
6635.76 2678
6636.53 2523
6637.30 2518
6638.06 2447
6638.83 2351
6639.60 2198
6640.37 2052
6641.14 2018
6641.91 1955
6642.68 1881
6643.45 1887
6644.22 1855
6644.98 1786
6645.75 1818
6646.52 1799
6647.29 1844
6648.06 1983
6648.83 1956
6649.60 2050
6650.37 1987
6651.14 1924
6651.91 2039
6652.68 1945
6653.45 1841
6654.22 1894
6654.99 1922
6655.76 1913
6656.53 1955
6657.30 2013
6658.06 1993
6658.83 1881
6659.60 1831
6660.37 1855
6661.14 1738
6661.91 1772
6662.68 1716
6663.45 1733
6664.22 1653
6665.00 1645
6665.77 1760
6666.54 1777
6667.31 1721
6668.08 1629
6668.85 1711
6669.62 1731
6670.39 1787
6671.16 1856
6671.93 1767
6672.70 1852
6673.47 1792
6674.24 1874
6675.01 1865
6675.78 1721
6676.55 1831
6677.32 1882
6678.10 1877
6678.87 1832
6679.64 1743
6680.41 1836
6681.18 1884
6681.95 2003
6682.72 2080
6683.49 2045
6684.26 2316
6685.04 2504
6685.81 2649
6686.58 2750
6687.35 2510
6688.12 2532
6688.89 2353
6689.67 2315
6690.44 2136
6691.21 2058
6691.98 1908
6692.75 1791
6693.52 1761
6694.30 1726
6695.07 1689
6695.84 1557
6696.61 1585
6697.38 1552
6698.16 1674
6698.93 1589
6699.70 1605
6700.47 1657
6701.25 1610
6702.02 1652
6702.79 1638
6703.56 1673
6704.33 1633
6705.11 1628
6705.88 1520
6706.65 1601
6707.43 1546
6708.20 1591
6708.97 1683
6709.74 1622
6710.52 1657
6711.29 1537
6712.06 1547
6712.84 1592
6713.61 1585
6714.38 1489
6715.15 1476
6715.93 1593
6716.70 1530
6717.47 1532
6718.25 1519
6719.02 1451
6719.79 1531
6720.57 1513
6721.34 1543
6722.11 1476
6722.89 1474
6723.66 1600
6724.43 1505
6725.21 1463
6725.98 1462
6726.76 1480
6727.53 1533
6728.30 1514
6729.08 1452
6729.85 1465
6730.63 1503
6731.40 1512
6732.17 1522
6732.95 1614
6733.72 1517
6734.50 1571
6735.27 1620
6736.04 1608
6736.82 1705
6737.59 1641
6738.37 1620
6739.14 1671
6739.92 1666
6740.69 1645
6741.47 1636
6742.24 1826
6743.02 1617
6743.79 1579
6744.57 1678
6745.34 1664
6746.12 1693
6746.89 1721
6747.66 1851
6748.44 1792
6749.22 1902
6749.99 2087
6750.77 2194
6751.54 2242
6752.32 2385
6753.09 2564
6753.87 2608
6754.64 2695
6755.42 2637
6756.19 2399
6756.97 2170
6757.74 2079
6758.52 1908
6759.29 1882
6760.07 1779
6760.85 1674
6761.62 1694
6762.40 1705
6763.17 1632
6763.95 1533
6764.73 1614
6765.50 1559
6766.28 1594
6767.05 1611
6767.83 1611
6768.61 1515
6769.38 1591
6770.16 1508
6770.94 1523
6771.71 1405
6772.49 1487
6773.26 1552
6774.04 1585
6774.82 1534
6775.59 1500
6776.37 1495
6777.15 1422
6777.92 1337
6778.70 1429
6779.48 1578
6780.25 1563
6781.03 1439
6781.81 1450
6782.59 1458
6783.36 1359
6784.14 1469
6784.92 1336
6785.69 1364
6786.47 1361
6787.25 1302
6788.03 1318
6788.80 1261
6789.58 1305
6790.36 1339
6791.13 1351
6791.91 1235
6792.69 1254
6793.47 1209
6794.25 1274
6795.02 1233
6795.80 1284
6796.58 1327
6797.36 1363
6798.13 1402
6798.91 1353
6799.69 1314
6800.47 1373
6801.25 1420
6802.02 1383
6802.80 1420
6803.58 1389
6804.36 1426
6805.14 1503
6805.92 1508
6806.69 1444
6807.47 1411
6808.25 1442
6809.03 1469
6809.81 1382
6810.59 1311
6811.36 1329
6812.14 1316
6812.92 1358
6813.70 1385
6814.48 1483
6815.26 1435
6816.04 1366
6816.82 1290
6817.60 1390
6818.37 1393
6819.15 1473
6819.93 1416
6820.71 1379
6821.49 1274
6822.27 1271
6823.05 1306
6823.83 1418
6824.61 1361
6825.39 1305
6826.17 1298
6826.95 1371
6827.73 1371
6828.51 1363
6829.29 1329
6830.07 1322
6830.85 1306
6831.63 1373
6832.40 1333
6833.18 1309
6833.96 1296
6834.74 1305
6835.52 1274
6836.30 1279
6837.08 1289
6837.87 1264
6838.65 1295
6839.43 1338
6840.21 1345
6840.99 1322
6841.77 1234
6842.55 1288
6843.33 1307
6844.11 1258
6844.89 1241
6845.67 1302
6846.45 1415
6847.23 1443
6848.01 1593
6848.79 1817
6849.57 2049
6850.35 2265
6851.13 2479
6851.92 2629
6852.70 2741
6853.48 2627
6854.26 2529
6855.04 2406
6855.82 2136
6856.60 1929
6857.38 1836
6858.16 1718
6858.95 1602
6859.73 1456
6860.51 1411
6861.29 1322
6862.07 1450
6862.85 1416
6863.64 1364
6864.42 1349
6865.20 1322
6865.98 1372
6866.76 1482
6867.54 1488
6868.33 1529
6869.11 1573
6869.89 1521
6870.67 1475
6871.45 1458
6872.24 1422
6873.02 1430
6873.80 1342
6874.58 1350
6875.36 1459
6876.15 1504
6876.93 1569
6877.71 1540
6878.49 1607
6879.28 1562
6880.06 1590
6880.84 1731
6881.62 1769
6882.41 1684
6883.19 1779
6883.97 1885
6884.76 2016
6885.54 2208
6886.32 2308
6887.10 2742
6887.89 3011
6888.67 3212
6889.45 3228
6890.24 3110
6891.02 2871
6891.80 2703
6892.59 2446
6893.37 2090
6894.15 2053
6894.94 1810
6895.72 1820
6896.50 1796
6897.29 1770
6898.07 1848
6898.85 1847
6899.64 1797
6900.42 1730
6901.21 1751
6901.99 1871
6902.77 1817
6903.56 1846
6904.34 1908
6905.12 1892
6905.91 1794
6906.69 1697
6907.48 1723
6908.26 1698
6909.05 1611
6909.83 1577
6910.61 1577
6911.40 1627
6912.18 1480
6912.97 1546
6913.75 1592
6914.54 1529
6915.32 1570
6916.11 1520
6916.89 1470
6917.67 1596
6918.46 1713
6919.24 1586
6920.03 1570
6920.81 1557
6921.60 1500
6922.38 1558
6923.17 1563
6923.95 1600
6924.74 1661
6925.52 1624
6926.31 1555
6927.09 1507
6927.88 1611
6928.67 1635
6929.45 1626
6930.24 1688
6931.02 1667
6931.81 1696
6932.59 1771
6933.38 1906
6934.16 1992
6934.95 2004
6935.74 1971
6936.52 1881
6937.31 1902
6938.09 1764
6938.88 1755
6939.66 1881
6940.45 1838
6941.24 1925
6942.02 1950
6942.81 1994
6943.59 1910
6944.38 1873
6945.17 1977
6945.95 2012
6946.74 2105
6947.53 2122
6948.31 2159
6949.10 2185
6949.89 2110
6950.67 2211
6951.46 2116
6952.25 2062
6953.03 2068
6953.82 2179
6954.61 2159
6955.39 2089
6956.18 2240
6956.97 2270
6957.75 2264
6958.54 2173
6959.33 2219
6960.11 2319
6960.90 2240
6961.69 2210
6962.48 2186
6963.26 2176
6964.05 2198
6964.84 2224
6965.63 2239
6966.41 2294
6967.20 2245
6967.99 2307
6968.78 2399
6969.56 2461
6970.35 2435
6971.14 2470
6971.93 2483
6972.71 2561
6973.50 2552
6974.29 2620
6975.08 2505
6975.87 2498
6976.65 2613
6977.44 2543
6978.23 2718
6979.02 2817
6979.81 2935
6980.60 3071
6981.38 3379
6982.17 3707
6982.96 4169
6983.75 4877
6984.54 5688
6985.33 6538
6986.11 6992
6986.90 7122
6987.69 7198
6988.48 7246
6989.27 6724
6990.06 6003
6990.85 5213
6991.64 4708
6992.42 4134
6993.21 3646
6994.00 3379
6994.79 3317
6995.58 3406
6996.37 3744
6997.16 4108
6997.95 4722
6998.74 5647
6999.53 6295
7000.32 6792
7001.11 7140
7001.90 7024
7002.68 6759
7003.47 6081
7004.26 5498
7005.05 4720
7005.84 4207
7006.63 3548
7007.42 3179
7008.21 2814
7009.00 2559
7009.79 2506
7010.58 2569
7011.37 2649
7012.16 2521
7012.95 2552
7013.74 2717
7014.53 2601
7015.32 2577
7016.11 2342
7016.90 2245
7017.69 2282
7018.48 2132
7019.27 2063
7020.07 2049
7020.86 1926
7021.65 1925
7022.44 1966
7023.23 1960
7024.02 2069
7024.81 2163
7025.60 2141
7026.39 2108
7027.18 2184
7027.97 2126
7028.76 2130
7029.55 2079
7030.35 2037
7031.14 2004
7031.93 1971
7032.72 1996
7033.51 1947
7034.30 1900
7035.09 1899
7035.88 1923
7036.68 2006
7037.47 1899
7038.26 1962
7039.05 2091
7039.84 2114
7040.63 2163
7041.43 2126
7042.22 2094
7043.01 2131
7043.80 2110
7044.59 1989
7045.38 2029
7046.18 2033
7046.97 2103
7047.76 2193
7048.55 2326
7049.35 2588
7050.14 2705
7050.93 2802
7051.72 2745
7052.51 2590
7053.31 2589
7054.10 2468
7054.89 2190
7055.68 2044
7056.48 1945
7057.27 1974
7058.06 1855
7058.85 1893
7059.65 1976
7060.44 1930
7061.23 1878
7062.03 1906
7062.82 1891
7063.61 1964
7064.40 1897
7065.20 1868
7065.99 1878
7066.78 1909
7067.58 1891
7068.37 1853
7069.16 1924
7069.96 1815
7070.75 1830
7071.54 1829
7072.34 1903
7073.13 1849
7073.92 1787
7074.72 1830
7075.51 1763
7076.30 1782
7077.10 1751
7077.89 1741
7078.69 1757
7079.48 1705
7080.27 1746
7081.07 1772
7081.86 1763
7082.66 1719
7083.45 1651
7084.24 1741
7085.04 1762
7085.83 1747
7086.63 1853
7087.42 1868
7088.21 1895
7089.01 1911
7089.80 1853
7090.60 1791
7091.39 1795
7092.19 1765
7092.98 1720
7093.78 1634
7094.57 1652
7095.37 1575
7096.16 1579
7096.96 1490
7097.75 1517
7098.55 1595
7099.34 1559
7100.14 1480
7100.93 1530
7101.73 1527
7102.52 1487
7103.32 1535
7104.11 1532
7104.91 1441
7105.70 1407
7106.50 1279
7107.29 1304
7108.09 1293
7108.88 1299
7109.68 1372
7110.47 1326
7111.27 1420
7112.07 1447
7112.86 1351
7113.66 1387
7114.45 1348
7115.25 1327
7116.04 1329
7116.84 1354
7117.64 1333
7118.43 1417
7119.23 1452
7120.02 1471
7120.82 1394
7121.62 1469
7122.41 1459
7123.21 1508
7124.01 1474
7124.80 1486
7125.60 1524
7126.40 1398
7127.19 1503
7127.99 1566
7128.79 1597
7129.58 1538
7130.38 1541
7131.18 1555
7131.97 1706
7132.77 1612
7133.57 1574
7134.36 1502
7135.16 1586
7135.96 1543
7136.75 1573
7137.55 1536
7138.35 1627
7139.14 1712
7139.94 1732
7140.74 1648
7141.54 1679
7142.33 1793
7143.13 1831
7143.93 1735
7144.73 1761
7145.52 1922
7146.32 1989
7147.12 2048
7147.92 2083
7148.71 2179
7149.51 2355
7150.31 2562
7151.11 2634
7151.91 2731
7152.70 2585
7153.50 2443
7154.30 2389
7155.10 2261
7155.90 1959
7156.69 1942
7157.49 1776
7158.29 1763
7159.09 1761
7159.89 1656
7160.69 1522
7161.48 1492
7162.28 1574
7163.08 1555
7163.88 1542
7164.68 1556
7165.48 1565
7166.28 1537
7167.07 1387
7167.87 1440
7168.67 1429
7169.47 1480
7170.27 1513
7171.07 1489
7171.87 1487
7172.67 1415
7173.47 1363
7174.27 1360
7175.06 1328
7175.86 1318
7176.66 1336
7177.46 1308
7178.26 1316
7179.06 1369
7179.86 1459
7180.66 1309
7181.46 1364
7182.26 1407
7183.06 1496
7183.86 1486
7184.66 1453
7185.46 1409
7186.26 1444
7187.06 1373
7187.86 1354
7188.66 1314
7189.46 1255
7190.26 1262
7191.06 1139
7191.86 1213
7192.66 1262
7193.46 1174
7194.26 1167
7195.06 1156
7195.86 1093
7196.66 1225
7197.46 1171
7198.26 1168
7199.06 1132
7199.86 1126
7200.66 1151
7201.46 1190
7202.26 1207
7203.06 1128
7203.87 1167
7204.67 1159
7205.47 1163
7206.27 1146
7207.07 1203
7207.87 1139
7208.67 1185
7209.47 1146
7210.27 1093
7211.07 1161
7211.88 1117
7212.68 1110
7213.48 1169
7214.28 1145
7215.08 1198
7215.88 1234
7216.68 1126
7217.49 1194
7218.29 1232
7219.09 1267
7219.89 1251
7220.69 1250
7221.49 1246
7222.30 1213
7223.10 1220
7223.90 1297
7224.70 1283
7225.50 1239
7226.31 1217
7227.11 1182
7227.91 1236
7228.71 1113
7229.51 1111
7230.32 1163
7231.12 1247
7231.92 1247
7232.72 1158
7233.53 1197
7234.33 1191
7235.13 1210
7235.93 1175
7236.74 1205
7237.54 1247
7238.34 1209
7239.14 1265
7239.95 1320
7240.75 1350
7241.55 1390
7242.36 1383
7243.16 1291
7243.96 1339
7244.77 1298
7245.57 1280
7246.37 1226
7247.17 1198
7247.98 1256
7248.78 1189
7249.58 1227
7250.39 1237
7251.19 1150
7251.99 1176
7252.80 1219
7253.60 1291
7254.41 1311
7255.21 1227
7256.01 1212
7256.82 1263
7257.62 1252
7258.42 1235
7259.23 1235
7260.03 1304
7260.84 1295
7261.64 1325
7262.44 1310
7263.25 1284
7264.05 1338
7264.86 1399
7265.66 1322
7266.46 1300
7267.27 1331
7268.07 1444
7268.88 1499
7269.68 1467
7270.49 1369
7271.29 1364
7272.10 1481
7272.90 1551
7273.71 1534
7274.51 1496
7275.31 1525
7276.12 1530
7276.92 1499
7277.73 1480
7278.53 1601
7279.34 1713
7280.14 1748
7280.95 1851
7281.75 2019
7282.56 2306
7283.37 2724
7284.17 3298
7284.98 3421
7285.78 3545
7286.59 3515
7287.39 3188
7288.20 3071
7289.00 2837
7289.81 2564
7290.61 2338
7291.42 2117
7292.23 1957
7293.03 1924
7293.84 1876
7294.64 1838
7295.45 1772
7296.25 1857
7297.06 1832
7297.87 1837
7298.67 1847
7299.48 1804
7300.28 1840
7301.09 1858
7301.90 1942
7302.70 1940
7303.51 2122
7304.32 2091
7305.12 2141
7305.93 2234
7306.74 2282
7307.54 2309
7308.35 2492
7309.16 2600
7309.96 2810
7310.77 2967
7311.58 3162
7312.38 3046
7313.19 3052
7314.00 3022
7314.80 2939
7315.61 2886
7316.42 2766
7317.22 3009
7318.03 3216
7318.84 3444
7319.65 3935
7320.45 4339
7321.26 4616
7322.07 4631
7322.88 4593
7323.68 4394
7324.49 4037
7325.30 3651
7326.11 3296
7326.91 2925
7327.72 2651
7328.53 2413
7329.34 2191
7330.14 2049
7330.95 1997
7331.76 1960
7332.57 1881
7333.38 1803
7334.18 1759
7334.99 1837
7335.80 1765
7336.61 1866
7337.42 1820
7338.22 1775
7339.03 1867
7339.84 1866
7340.65 1813
7341.46 1775
7342.27 1773
7343.07 1760
7343.88 1650
7344.69 1678
7345.50 1731
7346.31 1892
7347.12 1902
7347.93 1991
7348.74 2065
7349.54 2011
7350.35 1998
7351.16 1969
7351.97 1852
7352.78 1797
7353.59 1810
7354.40 1744
7355.21 1732
7356.02 1656
7356.83 1677
7357.64 1760
7358.45 1767
7359.25 1696
7360.06 1705
7360.87 1803
7361.68 1848
7362.49 1811
7363.30 1851
7364.11 1864
7364.92 1853
7365.73 1847
7366.54 1905
7367.35 1916
7368.16 1802
7368.97 1833
7369.78 1872
7370.59 1770
7371.40 1828
7372.21 1923
7373.02 1927
7373.83 1832
7374.64 1853
7375.45 1987
7376.26 1973
7377.07 1956
7377.88 2193
7378.69 2295
7379.50 2428
7380.31 2644
7381.13 2900
7381.94 3115
7382.75 3171
7383.56 3143
7384.37 3077
7385.18 2913
7385.99 2651
7386.80 2453
7387.61 2354
7388.42 2085
7389.23 2028
7390.05 1898
7390.86 1936
7391.67 1962
7392.48 1901
7393.29 1817
7394.10 1778
7394.91 1807
7395.72 1840
7396.54 1783
7397.35 2006
7398.16 2232
7398.97 2360
7399.78 2473
7400.59 2691
7401.41 2784
7402.22 2824
7403.03 2777
7403.84 2806
7404.65 2701
7405.46 2604
7406.28 2508
7407.09 2385
7407.90 2370
7408.71 2387
7409.52 2322
7410.34 2202
7411.15 2111
7411.96 2062
7412.77 1941
7413.59 1759
7414.40 1665
7415.21 1523
7416.02 1576
7416.84 1538
7417.65 1495
7418.46 1386
7419.27 1371
7420.09 1430
7420.90 1423
7421.71 1393
7422.53 1367
7423.34 1400
7424.15 1401
7424.96 1319
7425.78 1306
7426.59 1379
7427.40 1289
7428.22 1293
7429.03 1326
7429.84 1161
7430.66 1166
7431.47 1204
7432.28 1161
7433.10 1265
7433.91 1328
7434.72 1334
7435.54 1274
7436.35 1291
7437.17 1254
7437.98 1251
7438.79 1292
7439.61 1322
7440.42 1326
7441.23 1338
7442.05 1253
7442.86 1208
7443.68 1306
7444.49 1251
7445.30 1162
7446.12 1192
7446.93 1249
7447.75 1164
7448.56 1113
7449.38 1202
7450.19 1178
7451.00 1161
7451.82 1134
7452.63 1169
7453.45 1063
7454.26 1183
7455.08 1215
7455.89 1221
7456.71 1224
7457.52 1232
7458.34 1255
7459.15 1276
7459.97 1227
7460.78 1242
7461.60 1252
7462.41 1246
7463.23 1212
7464.04 1120
7464.86 1238
7465.67 1252
7466.49 1165
7467.30 1157
7468.12 1220
7468.93 1232
7469.75 1214
7470.56 1198
7471.38 1155
7472.20 1232
7473.01 1232
7473.83 1166
7474.64 1161
7475.46 1104
7476.27 1139
7477.09 1155
7477.91 1158
7478.72 1126
7479.54 1112
7480.35 1100
7481.17 1094
7481.99 1042
7482.80 955
7483.62 1039
7484.44 1047
7485.25 1010
7486.07 1028
7486.88 1056
7487.70 1020
7488.52 1019
7489.33 1042
7490.15 953
7490.97 977
7491.78 978
7492.60 1014
7493.42 1027
7494.23 1057
7495.05 1027
7495.87 972
7496.69 920
7497.50 953
7498.32 917
7499.14 988
7499.95 960
7500.77 903
7501.59 975
7502.40 972
7503.22 975
7504.04 959
7504.86 966
7505.67 932
7506.49 975
7507.31 986
7508.13 965
7508.94 882
7509.76 905
7510.58 930
7511.40 936
7512.22 869
7513.03 934
7513.85 896
7514.67 860
7515.49 887
7516.31 908
7517.12 869
7517.94 862
7518.76 849
7519.58 840
7520.40 804
7521.21 812
7522.03 859
7522.85 870
7523.67 849
7524.49 859
7525.31 821
7526.12 845
7526.94 875
7527.76 865
7528.58 826
7529.40 897
7530.22 843
7531.04 855
7531.86 901
7532.67 894
7533.49 907
7534.31 825
7535.13 850
7535.95 792
7536.77 793
7537.59 850
7538.41 816
7539.23 823
7540.05 904
7540.87 902
7541.69 881
7542.51 898
7543.32 844
7544.14 881
7544.96 884
7545.78 885
7546.60 842
7547.42 818
7548.24 894
7549.06 894
7549.88 926
7550.70 911
7551.52 934
7552.34 981
7553.16 879
7553.98 890
7554.80 876
7555.62 922
7556.44 885
7557.26 859
7558.08 848
7558.90 913
7559.72 883
7560.54 919
7561.36 908
7562.19 932
7563.01 867
7563.83 921
7564.65 1005
7565.47 929
7566.29 908
7567.11 891
7567.93 891
7568.75 940
7569.57 852
7570.39 912
7571.21 876
7572.03 891
7572.86 872
7573.68 887
7574.50 924
7575.32 957
7576.14 917
7576.96 945
7577.78 905
7578.60 934
7579.43 894
7580.25 896
7581.07 925
7581.89 951
7582.71 888
7583.53 882
7584.36 947
7585.18 937
7586.00 932
7586.82 983
7587.64 1057
7588.47 1044
7589.29 1021
7590.11 1050
7590.93 1058
7591.75 1027
7592.58 987
7593.40 993
7594.22 1075
7595.04 1020
7595.86 1019
7596.69 946
7597.51 981
7598.33 1025
7599.15 1097
7599.98 1053
7600.80 1047
7601.62 1149
7602.45 1238
7603.27 1329
7604.09 1339
7604.91 1363
7605.74 1468
7606.56 1376
7607.38 1417
7608.21 1309
7609.03 1250
7609.85 1229
7610.67 1193
7611.50 1214
7612.32 1195
7613.14 1107
7613.97 1139
7614.79 1210
7615.61 1179
7616.44 1201
7617.26 1229
7618.08 1339
7618.91 1333
7619.73 1256
7620.56 1268
7621.38 1198
7622.20 1207
7623.03 1173
7623.85 1180
7624.67 1170
7625.50 1175
7626.32 1228
7627.15 1194
7627.97 1202
7628.80 1341
7629.62 1443
7630.44 1531
7631.27 1599
7632.09 1653
7632.92 1630
7633.74 1668
7634.57 1685
7635.39 1505
7636.21 1439
7637.04 1438
7637.86 1267
7638.69 1124
7639.51 1074
7640.34 975
7641.16 947
7641.99 911
7642.81 892
7643.64 953
7644.46 894
7645.29 1015
7646.11 950
7646.94 901
7647.76 924
7648.59 966
7649.41 964
7650.24 953
7651.06 891
7651.89 825
7652.71 839
7653.54 871
7654.37 832
7655.19 850
7656.02 870
7656.84 873
7657.67 873
7658.49 846
7659.32 874
7660.14 892
7660.97 918
7661.80 898
7662.62 884
7663.45 868
7664.27 907
7665.10 853
7665.93 853
7666.75 835
7667.58 824
7668.41 829
7669.23 828
7670.06 857
7670.88 870
7671.71 821
7672.54 787
7673.36 854
7674.19 797
7675.02 866
7675.84 847
7676.67 842
7677.50 832
7678.32 880
7679.15 831
7679.98 851
7680.81 801
7681.63 849
7682.46 871
7683.29 828
7684.11 851
7684.94 799
7685.77 852
7686.59 821
7687.42 793
7688.25 797
7689.08 858
7689.90 832
7690.73 863
7691.56 902
7692.39 828
7693.21 877
7694.04 817
7694.87 830
7695.70 811
7696.53 830
7697.35 868
7698.18 851
7699.01 892
7699.84 832
7700.66 806
7701.49 844
7702.32 868
7703.15 879
7703.98 891
7704.81 857
7705.63 822
7706.46 862
7707.29 868
7708.12 863
7708.95 795
7709.78 788
7710.60 792
7711.43 825
7712.26 846
7713.09 771
7713.92 810
7714.75 815
7715.58 780
7716.41 728
7717.23 788
7718.06 772
7718.89 720
7719.72 764
7720.55 782
7721.38 749
7722.21 756
7723.04 798
7723.87 812
7724.70 827
7725.53 722
7726.36 735
7727.18 756
7728.01 764
7728.84 765
7729.67 789
7730.50 732
7731.33 761
7732.16 788
7732.99 786
7733.82 727
7734.65 804
7735.48 799
7736.31 805
7737.14 848
7737.97 754
7738.80 778
7739.63 827
7740.46 782
7741.29 757
7742.12 785
7742.95 757
7743.78 837
7744.61 830
7745.44 901
7746.27 928
7747.10 1053
7747.94 1085
7748.77 1127
7749.60 1109
7750.43 1067
7751.26 1051
7752.09 962
7752.92 954
7753.75 875
7754.58 809
7755.41 800
7756.24 778
7757.07 789
7757.91 787
7758.74 824
7759.57 821
7760.40 810
7761.23 834
7762.06 817
7762.89 849
7763.72 818
7764.56 813
7765.39 777
7766.22 732
7767.05 802
7767.88 778
7768.71 783
7769.55 811
7770.38 798
7771.21 749
7772.04 790
7772.87 757
7773.70 756
7774.54 776
7775.37 776
7776.20 741
7777.03 754
7777.86 827
7778.70 740
7779.53 713
7780.36 785
7781.19 768
7782.03 739
7782.86 790
7783.69 810
7784.52 769
7785.36 819
7786.19 848
7787.02 736
7787.85 744
7788.69 819
7789.52 784
7790.35 791
7791.19 778
7792.02 776
7792.85 783
7793.68 835
7794.52 800
7795.35 744
7796.18 788
7797.02 801
7797.85 835
7798.68 811
7799.52 822
7800.35 872
7801.18 896
7802.02 836
7802.85 845
7803.68 867
7804.52 844
7805.35 815
7806.18 821
7807.02 886
7807.85 909
7808.69 859
7809.52 906
7810.35 888
7811.19 921
7812.02 943
7812.86 966
7813.69 1049
7814.52 1029
7815.36 1058
7816.19 1090
7817.03 1097
7817.86 1143
7818.70 1111
7819.53 1117
7820.36 1048
7821.20 1012
7822.03 1054
7822.87 1047
7823.70 1029
7824.54 1007
7825.37 1066
7826.21 1088
7827.04 1069
7827.88 1149
7828.71 1090
7829.55 1049
7830.38 1054
7831.22 1023
7832.05 1050
7832.89 1120
7833.72 1076
7834.56 1132
7835.39 1179
7836.23 1089
7837.06 1105
7837.90 1081
7838.73 1075
7839.57 1103
7840.40 1094
7841.24 1107
7842.07 1050
7842.91 1065
7843.75 1003
7844.58 1025
7845.42 1016
7846.25 1020
7847.09 939
7847.93 975
7848.76 1000
7849.60 970
7850.43 941
7851.27 938
7852.11 915
7852.94 974
7853.78 910
7854.61 890
7855.45 955
7856.29 955
7857.12 1040
7857.96 1144
7858.80 1031
7859.63 1143
7860.47 1142
7861.31 1124
7862.14 1120
7862.98 1086
7863.82 1067
7864.65 1059
7865.49 1063
7866.33 1009
7867.16 1037
7868.00 952
7868.84 948
7869.67 1031
7870.51 1070
7871.35 1051
7872.19 1023
7873.02 1037
7873.86 1111
7874.70 1110
7875.53 1159
7876.37 1248
7877.21 1324
7878.05 1429
7878.88 1377
7879.72 1275
7880.56 1266
7881.40 1138
7882.24 1148
7883.07 1189
7883.91 1120
7884.75 1052
7885.59 986
7886.42 1006
7887.26 1016
7888.10 1068
7888.94 1070
7889.78 1113
7890.62 1206
7891.45 1177
7892.29 1179
7893.13 1206
7893.97 1251
7894.81 1111
7895.65 1210
7896.48 1157
7897.32 1174
7898.16 1095
7899.00 1093
7899.84 1017
7900.68 1076
7901.52 1115
7902.35 1096
7903.19 1072
7904.03 986
7904.87 1023
7905.71 1013
7906.55 991
7907.39 964
7908.23 986
7909.07 967
7909.91 938
7910.75 948
7911.58 901
7912.42 868
7913.26 922
7914.10 1019
7914.94 1042
7915.78 1111
7916.62 1116
7917.46 1109
7918.30 1147
7919.14 1286
7919.98 1275
7920.82 1325
7921.66 1277
7922.50 1217
7923.34 1153
7924.18 1073
7925.02 975
7925.86 912
7926.70 927
7927.54 930
7928.38 938
7929.22 887
7930.06 907
7930.90 884
7931.74 861
7932.58 779
7933.42 779
7934.26 834
7935.10 910
7935.94 860
7936.78 844
7937.62 769
7938.47 827
7939.31 853
7940.15 891
7940.99 943
7941.83 891
7942.67 918
7943.51 937
7944.35 1001
7945.19 946
7946.03 1024
7946.88 1083
7947.72 1066
7948.56 1008
7949.40 972
7950.24 928
7951.08 931
7951.92 954
7952.76 983
7953.61 985
7954.45 943
7955.29 967
7956.13 967
7956.97 964
7957.81 1021
7958.66 1060
7959.50 980
7960.34 1045
7961.18 1047
7962.02 1028
7962.87 975
7963.71 1018
7964.55 1036
7965.39 1058
7966.23 1072
7967.08 1209
7967.92 1206
7968.76 1240
7969.60 1209
7970.45 1127
7971.29 1111
7972.13 1026
7972.97 1020
7973.82 990
7974.66 993
7975.50 919
7976.34 889
7977.19 889
7978.03 902
7978.87 899
7979.72 905
7980.56 881
7981.40 899
7982.24 886
7983.09 874
7983.93 868
7984.77 857
7985.62 849
7986.46 827
7987.30 801
7988.15 798
7988.99 836
7989.83 834
7990.68 799
7991.52 779
7992.36 737
7993.21 718
7994.05 717
7994.90 774
7995.74 755
7996.58 781
7997.43 682
7998.27 689
7999.11 709
7999.96 714
8000.80 731
8001.65 725
8002.49 728
8003.34 745
8004.18 748
8005.02 682
8005.87 664
8006.71 694
8007.56 696
8008.40 742
8009.25 727
8010.09 676
8010.93 693
8011.78 682
8012.62 663
8013.47 696
8014.31 672
8015.16 669
8016.00 728
8016.85 708
8017.69 694
8018.54 703
8019.38 675
8020.23 704
8021.07 714
8021.92 687
8022.76 677
8023.61 733
8024.45 659
8025.30 657
8026.14 682
8026.99 688
8027.83 694
8028.68 652
8029.53 709
8030.37 726
8031.22 679
8032.06 656
8032.91 680
8033.75 643
8034.60 683
8035.45 652
8036.29 681
8037.14 668
8037.98 619
8038.83 685
8039.68 719
8040.52 683
8041.37 719
8042.21 703
8043.06 745
8043.91 697
8044.75 647
8045.60 666
8046.45 660
8047.29 668
8048.14 697
8048.99 736
8049.83 724
8050.68 733
8051.53 670
8052.37 695
8053.22 698
8054.07 697
8054.91 705
8055.76 667
8056.61 689
8057.45 689
8058.30 658
8059.15 690
8060.00 648
8060.84 661
8061.69 682
8062.54 665
8063.38 645
8064.23 664
8065.08 712
8065.93 597
8066.77 643
8067.62 700
8068.47 700
8069.32 649
8070.16 627
8071.01 629
8071.86 654
8072.71 674
8073.56 653
8074.40 625
8075.25 649
8076.10 668
8076.95 657
8077.80 641
8078.64 632
8079.49 614
8080.34 629
8081.19 642
8082.04 639
8082.89 598
8083.73 585
8084.58 636
8085.43 655
8086.28 635
8087.13 621
8087.98 619
8088.82 628
8089.67 627
8090.52 613
8091.37 623
8092.22 617
8093.07 635
8093.92 620
8094.77 629
8095.62 599
8096.46 632
8097.31 669
8098.16 662
8099.01 670
8099.86 640
8100.71 704
8101.56 640
8102.41 624
8103.26 691
8104.11 684
8104.96 622
8105.81 684
8106.66 649
8107.51 623
8108.36 644
8109.21 650
8110.06 681
8110.91 662
8111.76 645
8112.61 679
8113.46 678
8114.31 684
8115.16 634
8116.01 638
8116.86 649
8117.71 679
8118.56 723
8119.41 657
8120.26 705
8121.11 727
8121.96 676
8122.81 730
8123.66 698
8124.51 688
8125.36 713
8126.21 731
8127.06 698
8127.91 636
8128.76 746
8129.61 655
8130.46 628
8131.31 711
8132.17 717
8133.02 758
8133.87 743
8134.72 716
8135.57 740
8136.42 768
8137.27 753
8138.12 784
8138.97 763
8139.83 746
8140.68 739
8141.53 752
8142.38 850
8143.23 893
8144.08 832
8144.94 784
8145.79 813
8146.64 808
8147.49 794
8148.34 811
8149.19 870
8150.05 890
8150.90 871
8151.75 798
8152.60 813
8153.45 907
8154.31 1006
8155.16 1033
8156.01 1039
8156.86 1040
8157.71 1012
8158.57 1051
8159.42 988
8160.27 861
8161.12 832
8161.98 822
8162.83 792
8163.68 779
8164.53 739
8165.39 704
8166.24 695
8167.09 728
8167.95 725
8168.80 748
8169.65 815
8170.50 741
8171.36 707
8172.21 744
8173.06 717
8173.92 750
8174.77 733
8175.62 746
8176.48 694
8177.33 689
8178.18 680
8179.04 703
8179.89 693
8180.74 627
8181.60 613
8182.45 668
8183.30 675
8184.16 630
8185.01 656
8185.86 652
8186.72 699
8187.57 660
8188.43 653
8189.28 668
8190.13 666
8190.99 691
8191.84 691
8192.70 608
8193.55 558
8194.40 650
8195.26 672
8196.11 635
8196.97 606
8197.82 625
8198.68 603
8199.53 656
8200.39 634
8201.24 645
8202.09 651
8202.95 639
8203.80 604
8204.66 613
8205.51 651
8206.37 605
8207.22 591
8208.08 608
8208.93 585
8209.79 616
8210.64 635
8211.50 629
8212.35 638
8213.21 681
8214.06 659
8214.92 598
8215.77 621
8216.63 625
8217.49 634
8218.34 645
8219.20 667
8220.05 647
8220.91 665
8221.76 675
8222.62 682
8223.47 643
8224.33 632
8225.19 612
8226.04 656
8226.90 664
8227.75 625
8228.61 616
8229.47 621
8230.32 593
8231.18 629
8232.03 663
8232.89 645
8233.75 644
8234.60 607
8235.46 563
8236.32 609
8237.17 605
8238.03 603
8238.88 610
8239.74 650
8240.60 633
8241.45 578
8242.31 647
8243.17 630
8244.02 629
8244.88 594
8245.74 630
8246.60 663
8247.45 628
8248.31 658
8249.17 583
8250.02 579
8250.88 591
8251.74 615
8252.59 651
8253.45 614
8254.31 627
8255.17 621
8256.02 667
8256.88 605
8257.74 636
8258.60 646
8259.45 663
8260.31 646
8261.17 602
8262.03 609
8262.89 612
8263.74 595
8264.60 585
8265.46 600
8266.32 617
8267.17 565
8268.03 625
8268.89 625
8269.75 625
8270.61 629
8271.47 630
8272.32 606
8273.18 665
8274.04 658
8274.90 643
8275.76 632
8276.62 639
8277.47 659
8278.33 666
8279.19 671
8280.05 703
8280.91 688
8281.77 639
8282.63 631
8283.48 649
8284.34 677
8285.20 698
8286.06 678
8286.92 689
8287.78 710
8288.64 660
8289.50 677
8290.36 692
8291.22 748
8292.08 746
8292.94 733
8293.79 749
8294.65 745
8295.51 754
8296.37 731
8297.23 750
8298.09 727
8298.95 765
8299.81 730
8300.67 666
8301.53 715
8302.39 712
8303.25 739
8304.11 801
8304.97 808
8305.83 748
8306.69 760
8307.55 686
8308.41 724
8309.27 748
8310.13 713
8310.99 716
8311.85 768
8312.71 681
8313.57 714
8314.43 736
8315.29 708
8316.15 753
8317.01 812
8317.88 812
8318.74 777
8319.60 777
8320.46 728
8321.32 752
8322.18 737
8323.04 707
8323.90 677
8324.76 699
8325.62 735
8326.48 717
8327.34 688
8328.21 712
8329.07 687
8329.93 671
8330.79 735
8331.65 673
8332.51 701
8333.37 643
8334.24 694
8335.10 685
8335.96 654
8336.82 764
8337.68 692
8338.54 654
8339.41 677
8340.27 669
8341.13 615
8341.99 651
8342.85 700
8343.71 736
8344.58 691
8345.44 689
8346.30 747
8347.16 702
8348.02 709
8348.89 709
8349.75 711
8350.61 729
8351.47 713
8352.34 722
8353.20 671
8354.06 652
8354.92 737
8355.79 743
8356.65 712
8357.51 700
8358.37 675
8359.24 674
8360.10 754
8360.96 728
8361.83 716
8362.69 722
8363.55 730
8364.41 772
8365.28 741
8366.14 706
8367.00 678
8367.87 745
8368.73 741
8369.59 806
8370.46 754
8371.32 755
8372.18 756
8373.05 709
8373.91 774
8374.77 737
8375.64 726
8376.50 756
8377.37 781
8378.23 747
8379.09 743
8379.96 766
8380.82 831
8381.68 831
8382.55 774
8383.41 767
8384.28 866
8385.14 839
8386.01 790
8386.87 804
8387.73 793
8388.60 811
8389.46 801
8390.33 774
8391.19 772
8392.06 812
8392.92 838
8393.78 821
8394.65 803
8395.51 796
8396.38 831
8397.24 876
8398.11 874
8398.97 842
8399.84 845
8400.70 900
8401.57 935
8402.43 941
8403.30 935
8404.16 866
8405.03 892
8405.89 935
8406.76 1008
8407.62 942
8408.49 920
8409.35 958
8410.22 960
8411.08 926
8411.95 933
8412.82 1003
8413.68 1028
8414.55 1026
8415.41 919
8416.28 981
8417.14 1023
8418.01 1035
8418.88 1019
8419.74 1028
8420.61 1097
8421.47 1144
8422.34 1077
8423.21 1102
8424.07 1107
8424.94 1164
8425.80 1163
8426.67 1147
8427.54 1187
8428.40 1229
8429.27 1219
8430.14 1246
8431.00 1291
8431.87 1222
8432.74 1322
8433.60 1340
8434.47 1339
8435.34 1377
8436.20 1421
8437.07 1351
8437.94 1454
8438.80 1491
8439.67 1528
8440.54 1585
8441.40 1696
8442.27 1707
8443.14 1739
8444.00 1800
8444.87 1883
8445.74 1890
8446.61 1763
8447.47 1695
8448.34 1780
8449.21 1793
8450.08 1861
8450.94 1897
8451.81 1901
8452.68 2031
8453.55 2383
8454.41 2636
8455.28 2770
8456.15 3026
8457.02 3445
8457.88 3576
8458.75 3421
8459.62 3277
8460.49 3089
8461.36 2944
8462.22 2695
8463.09 2421
8463.96 2298
8464.83 2305
8465.70 2289
8466.57 2409
8467.43 2900
8468.30 3538
8469.17 4292
8470.04 5112
8470.91 5482
8471.78 5678
8472.65 5503
8473.51 5032
8474.38 4338
8475.25 3776
8476.12 3149
8476.99 2630
8477.86 2274
8478.73 2071
8479.60 1815
8480.46 1619
8481.33 1566
8482.20 1535
8483.07 1449
8483.94 1478
8484.81 1377
8485.68 1375
8486.55 1312
8487.42 1338
8488.29 1308
8489.16 1272
8490.03 1211
8490.90 1193
8491.77 1123
8492.64 1256
8493.51 1297
8494.37 1258
8495.24 1293
8496.11 1356
8496.98 1331
8497.85 1338
8498.72 1255
8499.59 1246
8500.46 1233
8501.33 1233
8502.20 1266
8503.07 1244
8503.94 1205
8504.82 1201
8505.69 1257
8506.56 1380
8507.43 1393
8508.30 1433
8509.17 1525
8510.04 1469
8510.91 1457
8511.78 1375
8512.65 1363
8513.52 1322
8514.39 1278
8515.26 1202
8516.13 1190
8517.00 1229
8517.87 1197
8518.75 1191
8519.62 1241
8520.49 1132
8521.36 1206
8522.23 1273
8523.10 1214
8523.97 1236
8524.84 1279
8525.71 1250
8526.59 1253
8527.46 1300
8528.33 1287
8529.20 1244
8530.07 1264
8530.94 1368
8531.82 1341
8532.69 1364
8533.56 1405
8534.43 1355
8535.30 1365
8536.17 1333
8537.05 1375
8537.92 1374
8538.79 1368
8539.66 1339
8540.53 1314
8541.41 1217
8542.28 1282
8543.15 1250
8544.02 1352
8544.90 1300
8545.77 1279
8546.64 1249
8547.51 1240
8548.39 1196
8549.26 1237
8550.13 1295
8551.00 1217
8551.88 1309
8552.75 1389
8553.62 1494
8554.49 1438
8555.37 1523
8556.24 1519
8557.11 1378
8557.99 1329
8558.86 1291
8559.73 1191
8560.60 1174
8561.48 1168
8562.35 1147
8563.22 1097
8564.10 1050
8564.97 1059
8565.84 1088
8566.72 1050
8567.59 1070
8568.46 1012
8569.34 1010
8570.21 1050
8571.09 1062
8571.96 1058
8572.83 1000
8573.71 953
8574.58 958
8575.45 932
8576.33 937
8577.20 961
8578.08 985
8578.95 973
8579.82 880
8580.70 879
8581.57 949
8582.45 974
8583.32 963
8584.20 945
8585.07 1004
8585.94 963
8586.82 942
8587.69 939
8588.57 981
8589.44 999
8590.32 933
8591.19 963
8592.07 888
8592.94 868
8593.82 967
8594.69 975
8595.57 907
8596.44 967
8597.32 933
8598.19 991
8599.07 892
8599.94 883
8600.82 896
8601.69 950
8602.57 1002
8603.44 890
8604.32 913
8605.19 944
8606.07 1009
8606.94 993
8607.82 971
8608.69 939
8609.57 1004
8610.45 1029
8611.32 1004
8612.20 991
8613.07 999
8613.95 1031
8614.82 987
8615.70 1007
8616.58 1009
8617.45 1067
8618.33 1031
8619.21 992
8620.08 954
8620.96 1037
8621.83 1066
8622.71 1095
8623.59 1097
8624.46 1103
8625.34 1079
8626.22 1080
8627.09 1054
8627.97 1105
8628.85 1088
8629.72 1110
8630.60 1215
8631.48 1199
8632.35 1103
8633.23 1193
8634.11 1197
8634.98 1239
8635.86 1210
8636.74 1211
8637.61 1248
8638.49 1212
8639.37 1194
8640.24 1252
8641.12 1218
8642.00 1226
8642.88 1309
8643.75 1364
8644.63 1306
8645.51 1256
8646.39 1347
8647.26 1360
8648.14 1353
8649.02 1441
8649.90 1405
8650.77 1467
8651.65 1478
8652.53 1486
8653.41 1417
8654.29 1478
8655.16 1406
8656.04 1489
8656.92 1469
8657.80 1511
8658.68 1500
8659.55 1527
8660.43 1517
8661.31 1492
8662.19 1504
8663.07 1518
8663.95 1572
8664.82 1533
8665.70 1471
8666.58 1468
8667.46 1571
8668.34 1574
8669.22 1662
8670.10 1795
8670.97 2005
8671.85 2399
8672.73 2660
8673.61 2914
8674.49 3164
8675.37 3312
8676.25 3388
8677.13 3387
8678.01 3034
8678.88 2944
8679.76 2621
8680.64 2461
8681.52 2185
8682.40 2036
8683.28 1876
8684.16 1798
8685.04 1835
8685.92 1689
8686.80 1708
8687.68 1858
8688.56 2185
8689.44 2348
8690.32 2887
8691.20 3568
8692.08 4114
8692.96 4404
8693.84 4505
8694.72 4440
8695.60 4213
8696.48 3733
8697.36 3272
8698.24 2891
8699.12 2323
8700.00 2145
8700.88 1872
8701.76 1616
8702.64 1496
8703.52 1470
8704.40 1326
8705.28 1307
8706.16 1250
8707.04 1226
8707.92 1209
8708.80 1195
8709.68 1195
8710.56 1146
8711.44 1216
8712.33 1215
8713.21 1133
8714.09 1110
8714.97 1123
8715.85 1060
8716.73 1134
8717.61 1099
8718.49 1048
8719.37 1031
8720.25 1048
8721.14 1071
8722.02 1079
8722.90 1091
8723.78 1076
8724.66 1054
8725.54 1066
8726.42 1042
8727.31 1056
8728.19 1068
8729.07 1107
8729.95 1175
8730.83 1142
8731.72 1168
8732.60 1176
8733.48 1146
8734.36 1117
8735.24 1103
8736.12 1059
8737.01 1057
8737.89 978
8738.77 1001
8739.65 1001
8740.54 1016
8741.42 963
8742.30 994
8743.18 1035
8744.07 951
8744.95 939
8745.83 943
8746.71 993
8747.60 1003
8748.48 1058
8749.36 1056
8750.24 1039
8751.13 1032
8752.01 1037
8752.89 1056
8753.77 1058
8754.66 1066
8755.54 1039
8756.42 1083
8757.31 1113
8758.19 1148
8759.07 1170
8759.96 1130
8760.84 1136
8761.72 1183
8762.61 1197
8763.49 1140
8764.37 1118
8765.26 1124
8766.14 1047
8767.02 1100
8767.91 1126
8768.79 1175
8769.68 1217
8770.56 1138
8771.44 1114
8772.33 1125
8773.21 1110
8774.09 1076
8774.98 1116
8775.86 1080
8776.75 1037
8777.63 1017
8778.52 1007
8779.40 1001
8780.28 1020
8781.17 976
8782.05 955
8782.94 958
8783.82 912
8784.71 947
8785.59 926
8786.47 978
8787.36 966
8788.24 969
8789.13 959
8790.01 994
8790.90 959
8791.78 931
8792.67 969
8793.55 992
8794.44 1016
8795.32 997
8796.21 981
8797.09 978
8797.98 938
8798.86 905
8799.75 950
8800.63 969
8801.52 995
8802.41 978
8803.29 913
8804.18 922
8805.06 910
8805.95 1017
8806.83 982
8807.72 1017
8808.60 939
8809.49 943
8810.38 860
8811.26 842
8812.15 822
8813.03 811
8813.92 801
8814.81 817
8815.69 793
8816.58 828
8817.46 826
8818.35 827
8819.24 842
8820.12 808
8821.01 892
8821.89 868
8822.78 777
8823.67 810
8824.55 840
8825.44 825
8826.33 833
8827.21 837
8828.10 791
8828.99 801
8829.87 756
8830.76 705
8831.65 768
8832.53 723
8833.42 747
8834.31 745
8835.20 732
8836.08 739
8836.97 727
8837.86 712
8838.74 760
8839.63 793
8840.52 732
8841.41 778
8842.29 755
8843.18 777
8844.07 772
8844.96 743
8845.84 793
8846.73 775
8847.62 802
8848.51 702
8849.39 731
8850.28 751
8851.17 664
8852.06 660
8852.95 732
8853.83 708
8854.72 705
8855.61 624
8856.50 683
8857.39 681
8858.27 713
8859.16 707
8860.05 678
8860.94 680
8861.83 687
8862.72 727
8863.60 672
8864.49 637
8865.38 697
8866.27 661
8867.16 611
8868.05 662
8868.94 653
8869.83 626
8870.71 630
8871.60 651
8872.49 670
8873.38 680
8874.27 621
8875.16 595
8876.05 632
8876.94 585
8877.83 598
8878.72 595
8879.60 600
8880.49 607
8881.38 622
8882.27 585
8883.16 637
8884.05 575
8884.94 636
8885.83 634
8886.72 568
8887.61 612
8888.50 602
8889.39 585
8890.28 569
8891.17 607
8892.06 547
8892.95 583
8893.84 589
8894.73 555
8895.62 529
8896.51 548
8897.40 585
8898.29 605
8899.18 572
8900.07 579
8900.96 542
8901.85 542
8902.74 542
8903.63 577
8904.52 563
8905.41 558
8906.30 523
8907.19 508
8908.08 531
8908.98 549
8909.87 534
8910.76 555
8911.65 549
8912.54 556
8913.43 562
8914.32 522
8915.21 570
8916.10 557
8916.99 567
8917.89 540
8918.78 564
8919.67 535
8920.56 489
8921.45 524
8922.34 499
8923.23 503
8924.13 541
8925.02 560
8925.91 554
8926.80 506
8927.69 488
8928.58 493
8929.48 531
8930.37 514
8931.26 505
8932.15 511
8933.04 507
8933.93 517
8934.83 505
8935.72 508
8936.61 502
8937.50 515
8938.40 487
8939.29 504
8940.18 517
8941.07 466
8941.96 501
8942.86 535
8943.75 522
8944.64 522
8945.53 511
8946.43 537
8947.32 507
8948.21 469
8949.11 484
8950.00 526
8950.89 516
8951.78 542
8952.68 544
8953.57 511
8954.46 523
8955.36 513
8956.25 515
8957.14 484
8958.04 514
8958.93 488
8959.82 502
8960.72 546
8961.61 536
8962.50 513
8963.40 503
8964.29 538
8965.18 511
8966.08 578
8966.97 527
8967.86 488
8968.76 488
8969.65 535
8970.54 506
8971.44 537
8972.33 549
8973.23 540
8974.12 505
8975.01 529
8975.91 518
8976.80 490
8977.70 483
8978.59 493
8979.49 528
8980.38 505
8981.27 473
8982.17 436
8983.06 491
8983.96 452
8984.85 485
8985.75 525
8986.64 493
8987.54 458
8988.43 493
8989.33 521
8990.22 472
8991.12 472
8992.01 456
8992.90 516
8993.80 457
8994.69 499
8995.59 468
8996.49 506
8997.38 467
8998.28 489
8999.17 478
9000.07 479
9000.96 484
9001.86 486
9002.75 472
9003.65 454
9004.54 429
9005.44 430
9006.33 471
9007.23 462
9008.13 448
9009.02 431
9009.92 434
9010.81 418
9011.71 429
9012.60 425
9013.50 460
9014.40 456
9015.29 467
9016.19 499
9017.09 479
9017.98 447
9018.88 523
9019.77 484
9020.67 469
9021.57 461
9022.46 479
9023.36 519
9024.26 490
9025.15 506
9026.05 478
9026.95 447
9027.84 455
9028.74 497
9029.64 515
9030.53 489
9031.43 463
9032.33 467
9033.22 479
9034.12 443
9035.02 507
9035.91 465
9036.81 497
9037.71 457
9038.61 489
9039.50 494
9040.40 510
9041.30 486
9042.20 464
9043.09 491
9043.99 436
9044.89 497
9045.79 515
9046.68 508
9047.58 502
9048.48 506
9049.38 472
9050.27 495
9051.17 467
9052.07 483
9052.97 478
9053.87 497
9054.76 478
9055.66 489
9056.56 534
9057.46 505
9058.36 508
9059.25 472
9060.15 519
9061.05 459
9061.95 541
9062.85 461
9063.75 419
9064.64 464
9065.54 503
9066.44 513
9067.34 533
9068.24 523
9069.14 526
9070.04 522
9070.94 485
9071.83 491
9072.73 487
9073.63 460
9074.53 452
9075.43 477
9076.33 445
9077.23 485
9078.13 453
9079.03 558
9079.93 488
9080.83 450
9081.72 460
9082.62 497
9083.52 504
9084.42 493
9085.32 472
9086.22 491
9087.12 545
9088.02 428
9088.92 503
9089.82 510
9090.72 529
9091.62 534
9092.52 522
9093.42 452
9094.32 485
9095.22 498
9096.12 515
9097.02 492
9097.92 448
9098.82 465
9099.72 522
9100.62 463
9101.52 461
9102.42 507
9103.32 456
9104.22 495
9105.12 436
9106.02 503
9106.92 461
9107.83 450
9108.73 432
9109.63 455
9110.53 471
9111.43 458
9112.33 468
9113.23 502
9114.13 457
9115.03 428
9115.93 486
9116.83 471
9117.74 486
9118.64 446
9119.54 444
9120.44 463
9121.34 464
9122.24 483
9123.14 440
9124.04 472
9124.95 477
9125.85 531
9126.75 464
9127.65 477
9128.55 471
9129.45 479
9130.36 489
9131.26 478
9132.16 451
9133.06 479
9133.96 455
9134.87 452
9135.77 458
9136.67 467
9137.57 441
9138.47 458
9139.38 482
9140.28 445
9141.18 482
9142.08 462
9142.99 467
9143.89 441
9144.79 476
9145.69 453
9146.60 464
9147.50 454
9148.40 455
9149.30 465
9150.21 514
9151.11 467
9152.01 477
9152.92 482
9153.82 512
9154.72 473
9155.62 423
9156.53 459
9157.43 462
9158.33 509
9159.24 452
9160.14 460
9161.04 466
9161.95 432
9162.85 434
9163.75 499
9164.66 456
9165.56 477
9166.46 520
9167.37 505
9168.27 493
9169.17 451
9170.08 474
9170.98 454
9171.89 465
9172.79 461
9173.69 504
9174.60 437
9175.50 456
9176.41 434
9177.31 454
9178.21 438
9179.12 460
9180.02 470
9180.93 484
9181.83 464
9182.74 422
9183.64 476
9184.54 461
9185.45 449
9186.35 455
9187.26 489
9188.16 469
9189.07 472
9189.97 482
9190.88 474
9191.78 471
9192.69 476
9193.59 456
9194.50 460
9195.40 463
9196.31 424
9197.21 454
9198.12 466
9199.02 522
9199.93 489
9200.83 503
9201.74 492
9202.64 518
9203.55 501
9204.45 538
9205.36 552
9206.26 527
9207.17 471
9208.08 506
9208.98 439
9209.89 481
9210.79 509
9211.70 522
9212.60 566
9213.51 501
9214.42 528
9215.32 501
9216.23 536
9217.13 537
9218.04 521
9218.95 491
9219.85 521
9220.76 518
9221.66 509
9222.57 486
9223.48 484
9224.38 505
9225.29 479
9226.20 453
9227.10 460
9228.01 470
9228.92 460
9229.82 432
9230.73 417
9231.64 450
9232.54 448
9233.45 520
9234.36 445
9235.26 432
9236.17 411
9237.08 496
9237.99 451
9238.89 407
9239.80 452
9240.71 447
9241.61 554
9242.52 485
9243.43 447
9244.34 416
9245.24 486
9246.15 466
9247.06 442
9247.97 446
9248.87 443
9249.78 430
9250.69 453
9251.60 430
9252.50 421
9253.41 447
9254.32 408
9255.23 442
9256.14 443
9257.04 483
9257.95 419
9258.86 464
9259.77 462
9260.68 430
9261.59 436
9262.49 461
9263.40 423
9264.31 435
9265.22 398
9266.13 421
9267.04 471
9267.94 427
9268.85 428
9269.76 410
9270.67 424
9271.58 465
9272.49 422
9273.40 452
9274.31 442
9275.21 429
9276.12 466
9277.03 441
9277.94 487
9278.85 428
9279.76 474
9280.67 461
9281.58 457
9282.49 430
9283.40 416
9284.31 424
9285.22 466
9286.12 473
9287.03 450
9287.94 484
9288.85 424
9289.76 447
9290.67 441
9291.58 509
9292.49 483
9293.40 467
9294.31 505
9295.22 455
9296.13 470
9297.04 458
9297.95 499
9298.86 481
9299.77 488
9300.68 467
9301.59 532
9302.50 507
9303.41 535
9304.32 490
9305.23 519
9306.14 544
9307.05 568
9307.96 558
9308.88 593
9309.79 589
9310.70 583
9311.61 587
9312.52 566
9313.43 590
9314.34 527
9315.25 539
9316.16 536
9317.07 558
9317.98 495
9318.89 482
9319.81 488
9320.72 485
9321.63 517
9322.54 481
9323.45 501
9324.36 481
9325.27 467
9326.18 480
9327.10 477
9328.01 457
9328.92 523
9329.83 530
9330.74 420
9331.65 448
9332.57 450
9333.48 513
9334.39 508
9335.30 503
9336.21 451
9337.12 457
9338.04 483
9338.95 503
9339.86 554
9340.77 465
9341.69 468
9342.60 511
9343.51 479
9344.42 463
9345.33 488
9346.25 502
9347.16 449
9348.07 469
9348.98 518
9349.90 502
9350.81 481
9351.72 435
9352.63 465
9353.55 458
9354.46 455
9355.37 458
9356.29 512
9357.20 431
9358.11 424
9359.02 457
9359.94 483
9360.85 442
9361.76 510
9362.68 460
9363.59 470
9364.50 494
9365.42 497
9366.33 476
9367.24 421
9368.16 443
9369.07 502
9369.98 467
9370.90 465
9371.81 480
9372.73 472
9373.64 457
9374.55 475
9375.47 502
9376.38 449
9377.29 521
9378.21 510
9379.12 498
9380.04 494
9380.95 491
9381.86 510
9382.78 480
9383.69 521
9384.61 482
9385.52 509
9386.44 528
9387.35 567
9388.26 517
9389.18 526
9390.09 528
9391.01 552
9391.92 534
9392.84 525
9393.75 516
9394.67 539
9395.58 565
9396.50 560
9397.41 512
9398.33 524
9399.24 548
9400.16 522
9401.07 520
9401.99 517
9402.90 520
9403.82 504
9404.73 517
9405.65 482
9406.56 459
9407.48 466
9408.39 514
9409.31 512
9410.22 494
9411.14 547
9412.06 497
9412.97 533
9413.89 529
9414.80 511
9415.72 454
9416.63 489
9417.55 453
9418.47 502
9419.38 461
9420.30 478
9421.21 474
9422.13 491
9423.05 479
9423.96 479
9424.88 464
9425.80 485
9426.71 522
9427.63 539
9428.54 521
9429.46 468
9430.38 475
9431.29 523
9432.21 507
9433.13 476
9434.04 545
9434.96 504
9435.88 514
9436.79 535
9437.71 534
9438.63 492
9439.55 501
9440.46 497
9441.38 520
9442.30 520
9443.21 509
9444.13 501
9445.05 545
9445.96 468
9446.88 477
9447.80 481
9448.72 537
9449.63 549
9450.55 524
9451.47 509
9452.39 524
9453.30 590
9454.22 619
9455.14 599
9456.06 599
9456.98 566
9457.89 578
9458.81 558
9459.73 546
9460.65 477
9461.57 567
9462.48 542
9463.40 519
9464.32 543
9465.24 569
9466.16 516
9467.07 562
9467.99 539
9468.91 469
9469.83 507
9470.75 554
9471.67 548
9472.58 535
9473.50 508
9474.42 563
9475.34 570
9476.26 526
9477.18 559
9478.10 535
9479.02 583
9479.93 593
9480.85 527
9481.77 580
9482.69 589
9483.61 561
9484.53 591
9485.45 583
9486.37 603
9487.29 548
9488.21 579
9489.13 557
9490.05 549
9490.97 561
9491.88 574
9492.80 569
9493.72 557
9494.64 530
9495.56 529
9496.48 582
9497.40 559
9498.32 532
9499.24 526
9500.16 560
9501.08 587
9502.00 543
9502.92 554
9503.84 523
9504.76 561
9505.68 544
9506.60 567
9507.52 558
9508.44 533
9509.36 578
9510.28 581
9511.20 579
9512.12 615
9513.05 559
9513.97 565
9514.89 582
9515.81 650
9516.73 643
9517.65 647
9518.57 674
9519.49 624
9520.41 618
9521.33 628
9522.25 652
9523.17 623
9524.09 639
9525.02 630
9525.94 632
9526.86 656
9527.78 706
9528.70 747
9529.62 743
9530.54 823
9531.46 918
9532.39 970
9533.31 977
9534.23 992
9535.15 1011
9536.07 961
9536.99 958
9537.92 915
9538.84 834
9539.76 814
9540.68 759
9541.60 791
9542.53 759
9543.45 700
9544.37 706
9545.29 703
9546.21 673
9547.14 661
9548.06 678
9548.98 666
9549.90 606
9550.82 620
9551.75 625
9552.67 601
9553.59 634
9554.51 653
9555.44 669
9556.36 703
9557.28 660
9558.21 657
9559.13 717
9560.05 724
9560.97 733
9561.90 741
9562.82 702
9563.74 707
9564.67 668
9565.59 638
9566.51 651
9567.43 604
9568.36 653
9569.28 625
9570.20 593
9571.13 636
9572.05 655
9572.97 595
9573.90 619
9574.82 633
9575.74 614
9576.67 628
9577.59 578
9578.52 606
9579.44 569
9580.36 563
9581.29 618
9582.21 596
9583.13 627
9584.06 601
9584.98 577
9585.91 548
9586.83 544
9587.76 575
9588.68 614
9589.60 560
9590.53 573
9591.45 581
9592.38 617
9593.30 654
9594.23 640
9595.15 636
9596.07 605
9597.00 601
9597.92 630
9598.85 611
9599.77 624
9600.70 636
9601.62 665
9602.55 666
9603.47 672
9604.40 708
9605.32 709
9606.25 753
9607.17 776
9608.10 665
9609.02 721
9609.95 691
9610.87 750
9611.80 762
9612.72 684
9613.65 695
9614.57 689
9615.50 720
9616.43 741
9617.35 740
9618.28 752
9619.20 711
9620.13 751
9621.05 775
9621.98 738
9622.91 808
9623.83 797
9624.76 797
9625.68 771
9626.61 803
9627.54 839
9628.46 794
9629.39 820
9630.31 864
9631.24 865
9632.17 913
9633.09 874
9634.02 883
9634.95 886
9635.87 922
9636.80 990
9637.72 980
9638.65 921
9639.58 958
9640.50 929
9641.43 954
9642.36 972
9643.28 996
9644.21 1025
9645.14 1065
9646.07 1117
9646.99 1167
9647.92 1226
9648.85 1296
9649.77 1380
9650.70 1453
9651.63 1385
9652.56 1387
9653.48 1304
9654.41 1250
9655.34 1129
9656.26 1134
9657.19 1112
9658.12 1119
9659.05 1023
9659.98 994
9660.90 1003
9661.83 999
9662.76 1068
9663.69 1024
9664.61 1033
9665.54 1028
9666.47 1053
9667.40 1076
9668.33 1161
9669.25 1193
9670.18 1199
9671.11 1141
9672.04 1116
9672.97 1121
9673.89 1249
9674.82 1175
9675.75 1253
9676.68 1282
9677.61 1285
9678.54 1259
9679.47 1130
9680.39 1112
9681.32 1094
9682.25 1107
9683.18 1170
9684.11 1139
9685.04 1201
9685.97 1173
9686.90 1175
9687.82 1252
9688.75 1268
9689.68 1296
9690.61 1384
9691.54 1366
9692.47 1331
9693.40 1333
9694.33 1329
9695.26 1413
9696.19 1303
9697.12 1299
9698.05 1298
9698.98 1276
9699.90 1274
9700.83 1285
9701.76 1264
9702.69 1175
9703.62 1269
9704.55 1258
9705.48 1171
9706.41 1166
9707.34 1132
9708.27 1176
9709.20 1183
9710.13 1195
9711.06 1269
9711.99 1359
9712.92 1461
9713.85 1437
9714.78 1461
9715.71 1515
9716.64 1564
9717.57 1523
9718.50 1501
9719.44 1423
9720.37 1330
9721.30 1257
9722.23 1278
9723.16 1209
9724.09 1144
9725.02 1163
9725.95 1136
9726.88 1168
9727.81 1214
9728.74 1213
9729.67 1190
9730.60 1188
9731.54 1234
9732.47 1290
9733.40 1284
9734.33 1220
9735.26 1155
9736.19 1187
9737.12 1180
9738.05 1101
9738.99 1104
9739.92 1030
9740.85 1004
9741.78 1015
9742.71 995
9743.64 994
9744.57 957
9745.51 991
9746.44 919
9747.37 901
9748.30 962
9749.23 965
9750.17 933
9751.10 960
9752.03 880
9752.96 941
9753.89 942
9754.83 840
9755.76 889
9756.69 940
9757.62 919
9758.56 871
9759.49 855
9760.42 953
9761.35 955
9762.29 916
9763.22 966
9764.15 939
9765.08 942
9766.02 929
9766.95 960
9767.88 911
9768.81 872
9769.75 879
9770.68 886
9771.61 928
9772.55 949
9773.48 960
9774.41 943
9775.35 936
9776.28 939
9777.21 1041
9778.14 1076
9779.08 1039
9780.01 1100
9780.94 1147
9781.88 1073
9782.81 1059
9783.75 1168
9784.68 1226
9785.61 1099
9786.55 1054
9787.48 1024
9788.41 1020
9789.35 947
9790.28 894
9791.22 867
9792.15 836
9793.08 905
9794.02 863
9794.95 842
9795.89 937
9796.82 920
9797.75 971
9798.69 1001
9799.62 1022
9800.56 992
9801.49 981
9802.43 975
9803.36 939
9804.29 877
9805.23 875
9806.16 890
9807.10 861
9808.03 781
9808.97 744
9809.90 737
9810.84 750
9811.77 706
9812.71 700
9813.64 750
9814.58 745
9815.51 745
9816.45 738
9817.38 717
9818.32 688
9819.25 708
9820.19 711
9821.12 684
9822.06 676
9822.99 696
9823.93 770
9824.87 705
9825.80 711
9826.74 674
9827.67 686
9828.61 715
9829.54 712
9830.48 672
9831.42 721
9832.35 683
9833.29 680
9834.22 705
9835.16 713
9836.10 713
9837.03 748
9837.97 721
9838.90 716
9839.84 722
9840.78 789
9841.71 772
9842.65 719
9843.59 740
9844.52 707
9845.46 679
9846.40 736
9847.33 752
9848.27 740
9849.20 704
9850.14 708
9851.08 737
9852.02 687
9852.95 740
9853.89 753
9854.83 768
9855.76 743
9856.70 800
9857.64 822
9858.57 841
9859.51 881
9860.45 855
9861.39 812
9862.32 804
9863.26 782
9864.20 783
9865.14 771
9866.07 711
9867.01 733
9867.95 756
9868.89 698
9869.82 673
9870.76 689
9871.70 680
9872.64 684
9873.57 647
9874.51 667
9875.45 685
9876.39 707
9877.33 706
9878.26 659
9879.20 714
9880.14 717
9881.08 689
9882.02 687
9882.96 655
9883.89 627
9884.83 634
9885.77 636
9886.71 598
9887.65 654
9888.59 660
9889.52 647
9890.46 632
9891.40 633
9892.34 582
9893.28 585
9894.22 597
9895.16 603
9896.10 652
9897.03 602
9897.97 611
9898.91 665
9899.85 666
9900.79 613
9901.73 625
9902.67 656
9903.61 595
9904.55 628
9905.49 603
9906.43 602
9907.37 658
9908.31 638
9909.25 663
9910.18 660
9911.12 674
9912.06 674
9913.00 644
9913.94 631
9914.88 650
9915.82 704
9916.76 622
9917.70 668
9918.64 676
9919.58 632
9920.52 615
9921.46 644
9922.40 705
9923.34 759
9924.28 868
9925.22 1026
9926.16 1042
9927.10 1099
9928.05 1141
9928.99 1172
9929.93 1169
9930.87 1103
9931.81 1059
9932.75 1053
9933.69 970
9934.63 878
9935.57 767
9936.51 735
9937.45 697
9938.39 661
9939.33 646
9940.27 640
9941.22 640
9942.16 636
9943.10 620
9944.04 613
9944.98 621
9945.92 618
9946.86 620
9947.80 599
9948.75 604
9949.69 541
9950.63 594
9951.57 615
9952.51 620
9953.45 633
9954.40 597
9955.34 586
9956.28 575
9957.22 609
9958.16 614
9959.10 598
9960.05 601
9960.99 624
9961.93 588
9962.87 645
9963.81 606
9964.76 600
9965.70 614
9966.64 616
9967.58 635
9968.53 624
9969.47 617
9970.41 639
9971.35 646
9972.30 600
9973.24 551
9974.18 583
9975.12 547
9976.07 549
9977.01 578
9977.95 553
9978.89 567
9979.84 552
9980.78 554
9981.72 551
9982.67 555
9983.61 551
9984.55 542
9985.50 538
9986.44 532
9987.38 536
9988.33 562
9989.27 534
9990.21 508
9991.16 559
9992.10 570
9993.04 551
9993.99 593
9994.93 633
9995.87 559
9996.82 554
9997.76 541
9998.70 549
9999.65 548
10000.59 548
10001.54 528
10002.48 545
10003.42 593
10004.37 544
10005.31 547
10006.26 566
10007.20 569
10008.14 568
10009.09 564
10010.03 617
10010.98 549
10011.92 575
10012.87 532
10013.81 531
10014.76 506
10015.70 482
10016.64 522
10017.59 483
10018.53 461
10019.48 509
10020.42 530
10021.37 475
10022.31 509
10023.26 494
10024.20 519
10025.15 502
10026.09 524
10027.04 544
10027.98 519
10028.93 498
10029.87 531
10030.82 505
10031.76 517
10032.71 461
10033.66 486
10034.60 495
10035.55 517
10036.49 511
10037.44 488
10038.38 511
10039.33 505
10040.27 473
10041.22 467
10042.17 466
10043.11 469
10044.06 506
10045.00 518
10045.95 541
10046.90 509
10047.84 472
10048.79 516
10049.73 468
10050.68 457
10051.63 472
10052.57 484
10053.52 457
10054.47 439
10055.41 459
10056.36 491
10057.31 450
10058.25 465
10059.20 460
10060.15 470
10061.09 468
10062.04 496
10062.99 502
10063.93 447
10064.88 445
10065.83 462
10066.77 486
10067.72 443
10068.67 463
10069.61 479
10070.56 448
10071.51 437
10072.46 433
10073.40 448
10074.35 465
10075.30 441
10076.25 473
10077.19 440
10078.14 450
10079.09 461
10080.04 457
10080.98 453
10081.93 459
10082.88 472
10083.83 486
10084.77 479
10085.72 467
10086.67 479
10087.62 488
10088.57 473
10089.51 420
10090.46 451
10091.41 448
10092.36 470
10093.31 447
10094.26 483
10095.20 429
10096.15 456
10097.10 494
10098.05 444
10099.00 465
10099.95 482
10100.89 505
10101.84 476
10102.79 453
10103.74 458
10104.69 440
10105.64 416
10106.59 435
10107.54 433
10108.49 412
10109.43 454
10110.38 444
10111.33 456
10112.28 469
10113.23 440
10114.18 445
10115.13 451
10116.08 466
10117.03 463
10117.98 455
10118.93 507
10119.88 509
10120.83 480
10121.78 455
10122.72 463
10123.67 433
10124.62 462
10125.57 471
10126.52 455
10127.47 451
10128.42 429
10129.37 470
10130.32 468
10131.27 469
10132.22 432
10133.17 442
10134.12 474
10135.07 453
10136.02 470
10136.97 477
10137.92 455
10138.88 488
10139.83 459
10140.78 487
10141.73 500
10142.68 483
10143.63 500
10144.58 493
10145.53 473
10146.48 489
10147.43 511
10148.38 504
10149.33 485
10150.28 536
10151.23 508
10152.19 504
10153.14 480
10154.09 493
10155.04 504
10155.99 474
10156.94 471
10157.89 500
10158.84 506
10159.80 514
10160.75 546
10161.70 505
10162.65 536
10163.60 500
10164.55 566
10165.50 489
10166.46 496
10167.41 568
10168.36 517
10169.31 530
10170.26 533
10171.21 562
10172.17 497
10173.12 522
10174.07 523
10175.02 567
10175.98 563
10176.93 593
10177.88 544
10178.83 626
10179.78 590
10180.74 586
10181.69 617
10182.64 656
10183.59 611
10184.55 602
10185.50 602
10186.45 606
10187.40 642
10188.36 683
10189.31 660
10190.26 639
10191.22 610
10192.17 661
10193.12 666
10194.07 671
10195.03 675
10195.98 673
10196.93 684
10197.89 675
10198.84 638
10199.79 701
10200.75 717
10201.70 740
10202.65 754
10203.61 801
10204.56 822
10205.51 824
10206.47 877
10207.42 928
10208.37 912
10209.33 903
10210.28 873
10211.24 859
10212.19 812
10213.14 768
10214.10 706
10215.05 734
10216.00 714
10216.96 617
10217.91 657
10218.87 675
10219.82 677
10220.78 663
10221.73 658
10222.68 624
10223.64 640
10224.59 655
10225.55 666
10226.50 612
10227.46 644
10228.41 654
10229.37 610
10230.32 626
10231.27 675
10232.23 766
10233.18 757
10234.14 775
10235.09 819
10236.05 911
10237.00 893
10237.96 901
10238.91 889
10239.87 851
10240.82 777
10241.78 760
10242.73 754
10243.69 719
10244.65 646
10245.60 568
10246.56 593
10247.51 548
10248.47 548
10249.42 533
10250.38 494
10251.33 550
10252.29 535
10253.25 532
10254.20 529
10255.16 544
10256.11 480
10257.07 483
10258.02 510
10258.98 509
10259.94 478
10260.89 484
10261.85 499
10262.81 534
10263.76 526
10264.72 537
10265.67 536
10266.63 470
10267.59 464
10268.54 537
10269.50 476
10270.46 491
10271.41 522
10272.37 518
10273.33 465
10274.28 457
10275.24 526
10276.20 473
10277.15 495
10278.11 496
10279.07 529
10280.02 532
10280.98 500
10281.94 510
10282.90 464
10283.85 475
10284.81 514
10285.77 527
10286.72 518
10287.68 471
10288.64 477
10289.60 502
10290.55 479
10291.51 497
10292.47 487
10293.43 528
10294.38 487
10295.34 489
10296.30 477
10297.26 437
10298.22 485
10299.17 529
10300.13 490
10301.09 503
10302.05 485
10303.01 476
10303.96 447
10304.92 466
10305.88 479
10306.84 468
10307.80 491
10308.75 509
10309.71 504
10310.67 464
10311.63 462
10312.59 514
10313.55 508
10314.51 527
10315.46 517
10316.42 537
10317.38 481
10318.34 468
10319.30 475
10320.26 481
10321.22 501
10322.18 471
10323.14 500
10324.09 521
10325.05 476
10326.01 462
10326.97 506
10327.93 547
10328.89 513
10329.85 534
10330.81 578
10331.77 582
10332.73 527
10333.69 559
10334.65 518
10335.61 544
10336.57 532
10337.53 509
10338.49 509
10339.45 497
10340.40 476
10341.36 412
10342.32 410
10343.28 445
10344.24 432
10345.20 435
10346.16 419
10347.12 431
10348.08 436
10349.05 431
10350.01 465
10350.97 441
10351.93 410
10352.89 417
10353.85 454
10354.81 419
10355.77 401
10356.73 411
10357.69 448
10358.65 430
10359.61 427
10360.57 420
10361.53 397
10362.49 445
10363.45 433
10364.41 423
10365.38 366
10366.34 427
10367.30 447
10368.26 435
10369.22 424
10370.18 391
10371.14 386
10372.10 399
10373.06 432
10374.03 416
10374.99 380
10375.95 428
10376.91 450
10377.87 439
10378.83 388
10379.80 398
10380.76 423
10381.72 426
10382.68 435
10383.64 413
10384.60 432
10385.57 407
10386.53 428
10387.49 447
10388.45 442
10389.41 428
10390.38 406
10391.34 435
10392.30 447
10393.26 434
10394.23 438
10395.19 466
10396.15 446
10397.11 429
10398.07 435
10399.04 431
10400.00 447
10400.96 418
10401.93 433
10402.89 491
10403.85 428
10404.81 453
10405.78 441
10406.74 447
10407.70 472
10408.67 483
10409.63 479
10410.59 474
10411.55 512
10412.52 509
10413.48 523
10414.44 503
10415.41 542
10416.37 606
10417.33 626
10418.30 674
10419.26 716
10420.22 695
10421.19 653
10422.15 636
10423.12 617
10424.08 608
10425.04 532
10426.01 529
10426.97 509
10427.93 453
10428.90 450
10429.86 431
10430.83 419
10431.79 433
10432.75 405
10433.72 445
10434.68 439
10435.65 464
10436.61 470
10437.58 440
10438.54 447
10439.50 409
10440.47 382
10441.43 395
10442.40 424
10443.36 428
10444.33 440
10445.29 424
10446.26 414
10447.22 367
10448.19 346
10449.15 387
10450.12 390
10451.08 394
10452.05 367
10453.01 395
10453.98 404
10454.94 419
10455.91 375
10456.87 376
10457.84 378
10458.80 374
10459.77 387
10460.73 387
10461.70 394
10462.66 423
10463.63 395
10464.59 378
10465.56 392
10466.53 424
10467.49 391
10468.46 390
10469.42 373
10470.39 409
10471.35 432
10472.32 394
10473.29 385
10474.25 382
10475.22 415
10476.18 380
10477.15 419
10478.12 403
10479.08 426
10480.05 441
10481.02 416
10481.98 373
10482.95 385
10483.91 442
10484.88 399
10485.85 385
10486.81 349
10487.78 397
10488.75 383
10489.71 421
10490.68 393
10491.65 401
10492.61 446
10493.58 397
10494.55 371
10495.52 397
10496.48 422
10497.45 434
10498.42 435
10499.38 442
10500.35 428
10501.32 441
10502.29 446
10503.25 417
10504.22 439
10505.19 438
10506.16 433
10507.12 425
10508.09 423
10509.06 386
10510.03 439
10510.99 457
10511.96 379
10512.93 436
10513.90 408
10514.87 429
10515.83 404
10516.80 393
10517.77 433
10518.74 454
10519.71 436
10520.67 412
10521.64 417
10522.61 444
10523.58 425
10524.55 429
10525.51 422
10526.48 391
10527.45 418
10528.42 464
10529.39 454
10530.36 427
10531.33 399
10532.29 455
10533.26 421
10534.23 415
10535.20 420
10536.17 419
10537.14 501
10538.11 426
10539.08 416
10540.05 380
10541.01 410
10541.98 486
10542.95 453
10543.92 433
10544.89 424
10545.86 441
10546.83 435
10547.80 444
10548.77 456
10549.74 462
10550.71 456
10551.68 466
10552.65 442
10553.62 443
10554.59 467
10555.56 497
10556.53 557
10557.50 518
10558.47 499
10559.44 544
10560.41 560
10561.38 600
10562.35 555
10563.32 570
10564.29 605
10565.26 592
10566.23 538
10567.20 508
10568.17 483
10569.14 453
10570.11 466
10571.08 431
10572.05 434
10573.02 445
10573.99 415
10574.96 432
10575.93 391
10576.90 451
10577.87 426
10578.84 427
10579.82 422
10580.79 442
10581.76 440
10582.73 451
10583.70 431
10584.67 502
10585.64 509
10586.61 461
10587.58 468
10588.56 473
10589.53 465
10590.50 479
10591.47 444
10592.44 480
10593.41 482
10594.38 464
10595.36 456
10596.33 470
10597.30 499
10598.27 459
10599.24 431
10600.21 394
10601.19 452
10602.16 441
10603.13 419
10604.10 446
10605.07 426
10606.05 419
10607.02 434
10607.99 418
10608.96 449
10609.93 457
10610.91 403
10611.88 410
10612.85 437
10613.82 460
10614.80 457
10615.77 459
10616.74 436
10617.71 405
10618.69 413
10619.66 455
10620.63 457
10621.61 465
10622.58 496
10623.55 482
10624.52 488
10625.50 450
10626.47 476
10627.44 445
10628.42 491
10629.39 448
10630.36 491
10631.34 430
10632.31 448
10633.28 483
10634.26 476
10635.23 479
10636.20 506
10637.18 573
10638.15 603
10639.12 551
10640.10 570
10641.07 544
10642.04 564
10643.02 558
10643.99 533
10644.97 489
10645.94 492
10646.91 468
10647.89 437
10648.86 409
10649.84 448
10650.81 403
10651.78 419
10652.76 464
10653.73 429
10654.71 407
10655.68 449
10656.66 457
10657.63 471
10658.60 443
10659.58 463
10660.55 411
10661.53 416
10662.50 398
10663.48 416
10664.45 435
10665.43 470
10666.40 484
10667.38 437
10668.35 454
10669.33 443
10670.30 414
10671.28 397
10672.25 396
10673.23 427
10674.20 435
10675.18 417
10676.15 404
10677.13 414
10678.10 450
10679.08 482
10680.05 484
10681.03 478
10682.01 451
10682.98 456
10683.96 510
10684.93 455
10685.91 459
10686.88 491
10687.86 448
10688.84 448
10689.81 414
10690.79 415
10691.76 395
10692.74 406
10693.72 323
10694.69 411
10695.67 391
10696.64 395
10697.62 400
10698.60 385
10699.57 379
10700.55 382
10701.53 378
10702.50 387
10703.48 381
10704.46 374
10705.43 389
10706.41 397
10707.39 393
10708.36 405
10709.34 440
10710.32 416
10711.29 391
10712.27 418
10713.25 383
10714.22 368
10715.20 403
10716.18 370
10717.16 394
10718.13 411
10719.11 379
10720.09 410
10721.07 362
10722.04 357
10723.02 382
10724.00 378
10724.98 368
10725.95 371
10726.93 376
10727.91 384
10728.89 356
10729.86 378
10730.84 402
10731.82 422
10732.80 393
10733.78 394
10734.75 376
10735.73 345
10736.71 383
10737.69 394
10738.67 388
10739.64 387
10740.62 407
10741.60 393
10742.58 379
10743.56 384
10744.54 409
10745.51 382
10746.49 421
10747.47 368
10748.45 387
10749.43 414
10750.41 357
10751.39 365
10752.36 423
10753.34 387
10754.32 368
10755.30 372
10756.28 363
10757.26 390
10758.24 366
10759.22 391
10760.20 426
10761.18 405
10762.15 375
10763.13 375
10764.11 392
10765.09 390
10766.07 352
10767.05 380
10768.03 399
10769.01 399
10769.99 372
10770.97 348
10771.95 391
10772.93 395
10773.91 386
10774.89 415
10775.87 429
10776.85 394
10777.83 394
10778.81 439
10779.79 401
10780.77 376
10781.75 426
10782.73 450
10783.71 428
10784.69 397
10785.67 431
10786.65 458
10787.63 406
10788.61 381
10789.59 383
10790.57 406
10791.55 395
10792.53 394
10793.51 381
10794.49 358
10795.47 369
10796.46 390
10797.44 413
10798.42 405
10799.40 388
10800.38 409
10801.36 379
10802.34 352
10803.32 414
10804.30 377
10805.28 399
10806.27 406
10807.25 437
10808.23 402
10809.21 396
10810.19 378
10811.17 393
10812.15 421
10813.14 427
10814.12 419
10815.10 399
10816.08 391
10817.06 383
10818.04 425
10819.03 366
10820.01 398
10820.99 390
10821.97 395
10822.95 360
10823.94 394
10824.92 360
10825.90 357
10826.88 384
10827.86 392
10828.85 394
10829.83 360
10830.81 366
10831.79 406
10832.78 403
10833.76 431
10834.74 423
10835.72 362
10836.71 390
10837.69 410
10838.67 376
10839.65 393
10840.64 427
10841.62 385
10842.60 470
10843.59 408
10844.57 415
10845.55 397
10846.54 374
10847.52 412
10848.50 392
10849.48 426
10850.47 422
10851.45 414
10852.43 376
10853.42 377
10854.40 393
10855.39 415
10856.37 432
10857.35 464
10858.34 429
10859.32 428
10860.30 422
10861.29 453
10862.27 528
10863.25 436
10864.24 442
10865.22 432
10866.21 478
10867.19 480
10868.17 449
10869.16 408
10870.14 437
10871.13 453
10872.11 439
10873.10 420
10874.08 412
10875.06 471
10876.05 443
10877.03 449
10878.02 467
10879.00 494
10879.99 480
10880.97 518
10881.96 458
10882.94 482
10883.93 466
10884.91 511
10885.89 512
10886.88 520
10887.86 517
10888.85 530
10889.83 577
10890.82 501
10891.80 493
10892.79 460
10893.78 508
10894.76 517
10895.75 534
10896.73 520
10897.72 544
10898.70 577
10899.69 565
10900.67 563
10901.66 600
10902.64 580
10903.63 603
10904.62 523
10905.60 556
10906.59 584
10907.57 604
10908.56 599
10909.54 556
10910.53 578
10911.52 577
10912.50 612
10913.49 560
10914.48 613
10915.46 573
10916.45 631
10917.43 627
10918.42 607
10919.41 611
10920.39 615
10921.38 676
10922.37 617
10923.35 636
10924.34 636
10925.33 636
10926.31 685
10927.30 710
10928.29 691
10929.27 690
10930.26 708
10931.25 687
10932.23 695
10933.22 721
10934.21 649
10935.19 680
10936.18 675
10937.17 645
10938.16 665
10939.14 713
10940.13 717
10941.12 715
10942.11 748
10943.09 760
10944.08 756
10945.07 753
10946.06 730
10947.04 721
10948.03 721
10949.02 766
10950.01 777
10950.99 775
10951.98 805
10952.97 859
10953.96 884
10954.95 904
10955.93 959
10956.92 1071
10957.91 1066
10958.90 1029
10959.89 1080
10960.87 1075
10961.86 1062
10962.85 985
10963.84 978
10964.83 927
10965.82 892
10966.81 874
10967.79 859
10968.78 826
10969.77 840
10970.76 803
10971.75 766
10972.74 799
10973.73 785
10974.71 800
10975.70 831
10976.69 820
10977.68 815
10978.67 837
10979.66 818
10980.65 831
10981.64 834
10982.63 907
10983.62 874
10984.61 902
10985.60 902
10986.58 891
10987.57 879
10988.56 923
10989.55 860
10990.54 892
10991.53 886
10992.52 934
10993.51 992
10994.50 1073
10995.49 1185
10996.48 1310
10997.47 1428
10998.46 1543
10999.45 1552
11000.44 1530
11001.43 1614
11002.42 1489
11003.41 1466
11004.40 1366
11005.39 1225
11006.38 1155
11007.37 1005
11008.36 933
11009.35 913
11010.34 834
11011.33 772
11012.33 790
11013.32 735
11014.31 727
11015.30 730
11016.29 714
11017.28 708
11018.27 680
11019.26 649
11020.25 699
11021.24 697
11022.23 712
11023.22 679
11024.22 705
11025.21 723
11026.20 696
11027.19 713
11028.18 677
11029.17 689
11030.16 665
11031.15 655
11032.15 680
11033.14 692
11034.13 670
11035.12 616
11036.11 616
11037.10 601
11038.10 628
11039.09 643
11040.08 632
11041.07 592
11042.06 671
11043.06 578
11044.05 581
11045.04 583
11046.03 579
11047.02 612
11048.02 525
11049.01 554
11050.00 604
11050.99 602
11051.98 575
11052.98 539
11053.97 574
11054.96 558
11055.95 559
11056.95 554
11057.94 533
11058.93 485
11059.93 527
11060.92 554
11061.91 552
11062.90 552
11063.90 575
11064.89 519
11065.88 565
11066.88 504
11067.87 504
11068.86 514
11069.86 537
11070.85 531
11071.84 546
11072.83 570
11073.83 534
11074.82 550
11075.82 558
11076.81 519
11077.80 561
11078.80 556
11079.79 547
11080.78 513
11081.78 519
11082.77 549
11083.76 587
11084.76 550
11085.75 511
11086.75 560
11087.74 541
11088.73 551
11089.73 516
11090.72 479
11091.72 504
11092.71 510
11093.70 520
11094.70 529
11095.69 506
11096.69 484
11097.68 474
11098.68 481
11099.67 514
11100.67 557
11101.66 503
11102.65 485
11103.65 496
11104.64 530
11105.64 524
11106.63 510
11107.63 508
11108.62 510
11109.62 559
11110.61 493
11111.61 500
11112.60 496
11113.60 497
11114.59 473
11115.59 489
11116.58 515
11117.58 498
11118.57 483
11119.57 470
11120.57 496
11121.56 469
11122.56 467
11123.55 489
11124.55 442
11125.54 473
11126.54 505
11127.54 528
11128.53 478
11129.53 461
11130.52 479
11131.52 484
11132.51 473
11133.51 480
11134.51 487
11135.50 498
11136.50 494
11137.50 473
11138.49 423
11139.49 437
11140.48 486
11141.48 495
11142.48 472
11143.47 457
11144.47 464
11145.47 513
11146.46 505
11147.46 459
11148.46 429
11149.45 476
11150.45 468
11151.45 487
11152.44 483
11153.44 450
11154.44 448
11155.43 450
11156.43 445
11157.43 396
11158.43 421
11159.42 425
11160.42 446
11161.42 438
11162.41 426
11163.41 447
11164.41 428
11165.41 485
11166.40 430
11167.40 487
11168.40 489
11169.40 472
11170.39 451
11171.39 468
11172.39 480
11173.39 429
11174.39 457
11175.38 487
11176.38 425
11177.38 466
11178.38 470
11179.38 489
11180.37 451
11181.37 446
11182.37 488
11183.37 422
11184.37 431
11185.37 448
11186.36 459
11187.36 460
11188.36 414
11189.36 403
11190.36 457
11191.36 482
11192.35 459
11193.35 456
11194.35 470
11195.35 499
11196.35 485
11197.35 496
11198.35 417
11199.35 418
11200.35 476
11201.34 477
11202.34 432
11203.34 431
11204.34 494
11205.34 482
11206.34 464
11207.34 433
11208.34 480
11209.34 461
11210.34 493
11211.34 452
11212.34 437
11213.34 427
11214.34 440
11215.34 489
11216.34 437
11217.34 439
11218.34 428
11219.34 448
11220.34 419
11221.34 398
11222.34 387
11223.34 417
11224.34 450
11225.34 437
11226.34 412
11227.34 423
11228.34 436
11229.34 432
11230.34 418
11231.34 400
11232.34 424
11233.34 452
11234.34 458
11235.34 430
11236.34 408
11237.34 411
11238.34 429
11239.34 413
11240.34 425
11241.34 423
11242.34 468
11243.35 451
11244.35 464
11245.35 435
11246.35 441
11247.35 427
11248.35 426
11249.35 476
11250.35 405
11251.35 423
11252.36 426
11253.36 439
11254.36 398
11255.36 408
11256.36 398
11257.36 433
11258.37 434
11259.37 408
11260.37 432
11261.37 462
11262.37 496
11263.37 485
11264.38 451
11265.38 437
11266.38 455
11267.38 468
11268.38 442
11269.39 464
11270.39 434
11271.39 478
11272.39 465
11273.39 451
11274.40 466
11275.40 497
11276.40 487
11277.40 465
11278.41 470
11279.41 464
11280.41 511
11281.41 510
11282.42 479
11283.42 509
11284.42 488
11285.43 508
11286.43 492
11287.43 476
11288.43 427
11289.44 462
11290.44 479
11291.44 465
11292.45 447
11293.45 405
11294.45 448
11295.46 449
11296.46 457
11297.46 430
11298.47 438
11299.47 443
11300.47 457
11301.48 409
11302.48 437
11303.48 430
11304.49 447
11305.49 471
11306.49 440
11307.50 453
11308.50 485
11309.51 462
11310.51 506
11311.51 485
11312.52 535
11313.52 503
11314.53 500
11315.53 492
11316.53 533
11317.54 535
11318.54 489
11319.55 499
11320.55 488
11321.56 457
11322.56 438
11323.57 468
11324.57 463
11325.57 429
11326.58 406
11327.58 453
11328.59 492
11329.59 450
11330.60 481
11331.60 486
11332.61 481
11333.61 490
11334.62 526
11335.62 553
11336.63 544
11337.63 558
11338.64 505
11339.64 573
11340.65 580
11341.65 567
11342.66 589
11343.66 519
11344.67 529
11345.68 494
11346.68 480
11347.69 494
11348.69 432
11349.70 462
11350.70 472
11351.71 498
11352.72 467
11353.72 442
11354.73 472
11355.73 467
11356.74 450
11357.75 462
11358.75 445
11359.76 476
11360.76 445
11361.77 452
11362.78 457
11363.78 391
11364.79 481
11365.80 489
11366.80 482
11367.81 465
11368.81 471
11369.82 460
11370.83 437
11371.83 416
11372.84 457
11373.85 442
11374.85 478
11375.86 467
11376.87 397
11377.88 406
11378.88 422
11379.89 444
11380.90 424
11381.90 425
11382.91 406
11383.92 444
11384.92 415
11385.93 422
11386.94 399
11387.95 444
11388.95 424
11389.96 406
11390.97 469
11391.98 393
11392.98 431
11393.99 399
11395.00 469
11396.01 410
11397.02 417
11398.02 424
11399.03 424
11400.04 441
11401.05 413
11402.05 374
11403.06 452
11404.07 425
11405.08 415
11406.09 372
11407.10 408
11408.10 418
11409.11 424
11410.12 442
11411.13 413
11412.14 443
11413.15 427
11414.15 457
11415.16 413
11416.17 395
11417.18 415
11418.19 449
11419.20 460
11420.21 446
11421.22 435
11422.22 413
11423.23 425
11424.24 432
11425.25 441
11426.26 412
11427.27 431
11428.28 446
11429.29 445
11430.30 427
11431.31 411
11432.32 394
11433.32 453
11434.33 441
11435.34 428
11436.35 412
11437.36 383
11438.37 427
11439.38 437
11440.39 437
11441.40 409
11442.41 428
11443.42 410
11444.43 425
11445.44 379
11446.45 441
11447.46 408
11448.47 459
11449.48 452
11450.49 471
11451.50 430
11452.51 458
11453.52 427
11454.53 431
11455.54 458
11456.55 416
11457.56 434
11458.57 391
11459.58 431
11460.59 411
11461.61 404
11462.62 442
11463.63 443
11464.64 396
11465.65 424
11466.66 403
11467.67 443
11468.68 383
11469.69 395
11470.70 423
11471.71 436
11472.73 442
11473.74 429
11474.75 440
11475.76 423
11476.77 415
11477.78 441
11478.79 443
11479.80 412
11480.82 425
11481.83 413
11482.84 440
11483.85 438
11484.86 431
11485.87 437
11486.89 412
11487.90 405
11488.91 407
11489.92 433
11490.93 435
11491.95 448
11492.96 443
11493.97 449
11494.98 444
11495.99 450
11497.01 423
11498.02 457
11499.03 435
11500.04 451
11501.05 460
11502.07 441
11503.08 447
11504.09 419
11505.10 441
11506.12 416
11507.13 430
11508.14 440
11509.16 430
11510.17 435
11511.18 423
11512.19 446
11513.21 452
11514.22 462
11515.23 392
11516.25 408
11517.26 387
11518.27 427
11519.29 444
11520.30 450
11521.31 426
11522.33 440
11523.34 432
11524.35 460
11525.37 458
11526.38 420
11527.39 476
11528.41 451
11529.42 492
11530.43 452
11531.45 463
11532.46 456
11533.47 471
11534.49 431
11535.50 448
11536.52 495
11537.53 440
11538.54 445
11539.56 489
11540.57 447
11541.59 462
11542.60 500
11543.61 490
11544.63 489
11545.64 478
11546.66 509
11547.67 455
11548.69 523
11549.70 471
11550.72 506
11551.73 492
11552.75 542
11553.76 503
11554.77 549
11555.79 547
11556.80 565
11557.82 525
11558.83 526
11559.85 515
11560.86 488
11561.88 552
11562.89 526
11563.91 560
11564.92 498
11565.94 559
11566.95 586
11567.97 602
11568.99 603
11570.00 556
11571.02 590
11572.03 580
11573.05 616
11574.06 649
11575.08 606
11576.09 661
11577.11 672
11578.13 702
11579.14 680
11580.16 691
11581.17 758
11582.19 734
11583.21 762
11584.22 779
11585.24 846
11586.25 834
11587.27 820
11588.29 858
11589.30 875
11590.32 933
11591.33 917
11592.35 994
11593.37 1102
11594.38 1212
11595.40 1355
11596.42 1469
11597.43 1598
11598.45 1713
11599.47 1739
11600.48 1808
11601.50 1714
11602.52 1599
11603.53 1568
11604.55 1450
11605.57 1280
11606.59 1138
11607.60 1023
11608.62 910
11609.64 854
11610.65 728
11611.67 711
11612.69 687
11613.71 681
11614.72 701
11615.74 640
11616.76 614
11617.78 596
11618.79 597
11619.81 587
11620.83 596
11621.85 570
11622.86 606
11623.88 581
11624.90 542
11625.92 532
11626.94 549
11627.95 569
11628.97 578
11629.99 509
11631.01 519
11632.03 501
11633.04 516
11634.06 553
11635.08 526
11636.10 502
11637.12 555
11638.14 597
11639.15 577
11640.17 495
11641.19 488
11642.21 521
11643.23 479
11644.25 508
11645.27 464
11646.28 476
11647.30 435
11648.32 487
11649.34 455
11650.36 445
11651.38 445
11652.40 451
11653.42 463
11654.44 451
11655.45 478
11656.47 482
11657.49 495
11658.51 491
11659.53 465
11660.55 451
11661.57 517
11662.59 519
11663.61 493
11664.63 499
11665.65 482
11666.67 458
11667.69 461
11668.71 489
11669.73 427
11670.75 493
11671.77 533
11672.79 467
11673.81 465
11674.83 491
11675.85 523
11676.87 544
11677.89 538
11678.91 587
11679.93 515
11680.95 497
11681.97 500
11682.99 536
11684.01 535
11685.03 504
11686.05 502
11687.07 502
11688.09 504
11689.11 469
11690.13 502
11691.15 488
11692.17 529
11693.20 499
11694.22 459
11695.24 475
11696.26 449
11697.28 485
11698.30 469
11699.32 468
11700.34 469
11701.36 480
11702.38 464
11703.41 443
11704.43 452
11705.45 454
11706.47 425
11707.49 460
11708.51 476
11709.53 450
11710.56 428
11711.58 427
11712.60 448
11713.62 436
11714.64 425
11715.66 479
11716.69 443
11717.71 449
11718.73 450
11719.75 434
11720.77 438
11721.80 411
11722.82 459
11723.84 414
11724.86 427
11725.88 443
11726.91 427
11727.93 420
11728.95 416
11729.97 426
11731.00 406
11732.02 438
11733.04 409
11734.06 398
11735.09 391
11736.11 431
11737.13 394
11738.16 401
11739.18 419
11740.20 421
11741.22 419
11742.25 424
11743.27 442
11744.29 447
11745.32 437
11746.34 398
11747.36 431
11748.39 454
11749.41 440
11750.43 423
11751.46 430
11752.48 426
11753.50 426
11754.53 400
11755.55 416
11756.57 407
11757.60 425
11758.62 426
11759.64 374
11760.67 368
11761.69 351
11762.72 387
11763.74 394
11764.76 375
11765.79 377
11766.81 411
11767.84 410
11768.86 442
11769.88 413
11770.91 388
11771.93 408
11772.96 391
11773.98 414
11775.01 391
11776.03 418
11777.05 419
11778.08 404
11779.10 392
11780.13 398
11781.15 391
11782.18 429
11783.20 390
11784.23 375
11785.25 400
11786.28 443
11787.30 448
11788.33 461
11789.35 384
11790.38 405
11791.40 417
11792.43 365
11793.45 394
11794.48 412
11795.50 381
11796.53 372
11797.55 440
11798.58 398
11799.60 412
11800.63 364
11801.65 389
11802.68 423
11803.71 439
11804.73 425
11805.76 436
11806.78 436
11807.81 432
11808.84 410
11809.86 396
11810.89 427
11811.91 445
11812.94 444
11813.97 395
11814.99 443
11816.02 391
11817.04 401
11818.07 392
11819.10 412
11820.12 433
11821.15 424
11822.18 409
11823.20 422
11824.23 438
11825.25 444
11826.28 379
11827.31 420
11828.33 442
11829.36 409
11830.39 454
11831.42 410
11832.44 416
11833.47 445
11834.50 445
11835.52 448
11836.55 418
11837.58 412
11838.60 417
11839.63 431
11840.66 458
11841.69 415
11842.71 449
11843.74 451
11844.77 445
11845.80 462
11846.82 403
11847.85 405
11848.88 444
11849.91 414
11850.93 429
11851.96 458
11852.99 483
11854.02 445
11855.05 447
11856.07 436
11857.10 452
11858.13 475
11859.16 468
11860.19 456
11861.21 446
11862.24 441
11863.27 466
11864.30 453
11865.33 461
11866.35 458
11867.38 489
11868.41 485
11869.44 468
11870.47 483
11871.50 493
11872.53 509
11873.55 509
11874.58 493
11875.61 486
11876.64 505
11877.67 557
11878.70 557
11879.73 547
11880.76 493
11881.79 536
11882.81 601
11883.84 553
11884.87 571
11885.90 532
11886.93 554
11887.96 571
11888.99 579
11890.02 608
11891.05 567
11892.08 587
11893.11 613
11894.14 607
11895.17 587
11896.20 636
11897.23 635
11898.26 670
11899.29 726
11900.32 737
11901.35 715
11902.38 741
11903.41 747
11904.44 717
11905.47 708
11906.50 707
11907.53 736
11908.56 691
11909.59 630
11910.62 652
11911.65 642
11912.68 666
11913.71 666
11914.74 641
11915.77 652
11916.80 587
11917.83 674
11918.86 651
11919.89 658
11920.92 665
11921.95 718
11922.98 706
11924.01 731
11925.05 731
11926.08 790
11927.11 856
11928.14 847
11929.17 953
11930.20 968
11931.23 999
11932.26 1080
11933.29 1058
11934.33 1010
11935.36 951
11936.39 885
11937.42 856
11938.45 815
11939.48 756
11940.51 667
11941.55 685
11942.58 689
11943.61 673
11944.64 659
11945.67 628
11946.70 597
11947.74 597
11948.77 587
11949.80 536
11950.83 552
11951.86 573
11952.90 588
11953.93 540
11954.96 569
11955.99 499
11957.03 541
11958.06 527
11959.09 565
11960.12 532
11961.16 490
11962.19 515
11963.22 463
11964.25 523
11965.29 489
11966.32 487
11967.35 552
11968.38 565
11969.42 507
11970.45 478
11971.48 532
11972.52 608
11973.55 548
11974.58 561
11975.61 519
11976.65 542
11977.68 606
11978.71 562
11979.75 541
11980.78 557
11981.81 584
11982.85 554
11983.88 501
11984.91 507
11985.95 503
11986.98 535
11988.02 535
11989.05 508
11990.08 493
11991.12 502
11992.15 534
11993.18 537
11994.22 537
11995.25 530
11996.29 546
11997.32 537
11998.35 553
11999.39 552
12000.42 564
12001.46 533
12002.49 587
12003.53 550
12004.56 568
12005.59 563
12006.63 600
12007.66 601
12008.70 582
12009.73 556
12010.77 570
12011.80 610
12012.84 604
12013.87 614
12014.91 602
12015.94 619
12016.98 671
12018.01 659
12019.05 661
12020.08 679
12021.12 650
12022.15 614
12023.19 642
12024.22 602
12025.26 612
12026.29 580
12027.33 647
12028.36 621
12029.40 581
12030.43 650
12031.47 618
12032.50 613
12033.54 570
12034.58 563
12035.61 608
12036.65 593
12037.68 609
12038.72 591
12039.75 588
12040.79 586
12041.83 576
12042.86 610
12043.90 608
12044.93 619
12045.97 622
12047.01 655
12048.04 598
12049.08 606
12050.12 638
12051.15 650
12052.19 630
12053.22 590
12054.26 608
12055.30 648
12056.33 702
12057.37 626
12058.41 658
12059.44 636
12060.48 647
12061.52 653
12062.55 641
12063.59 644
12064.63 651
12065.67 664
12066.70 603
12067.74 651
12068.78 655
12069.81 672
12070.85 648
12071.89 636
12072.93 624
12073.96 676
12075.00 674
12076.04 687
12077.08 619
12078.11 624
12079.15 692
12080.19 640
12081.23 626
12082.26 656
12083.30 675
12084.34 700
12085.38 712
12086.41 695
12087.45 733
12088.49 726
12089.53 741
12090.57 739
12091.60 734
12092.64 754
12093.68 757
12094.72 815
12095.76 776
12096.80 849
12097.83 862
12098.87 897
12099.91 994
12100.95 1021
12101.99 962
12103.03 1003
12104.07 999
12105.10 1002
12106.14 967
12107.18 924
12108.22 852
12109.26 870
12110.30 799
12111.34 799
12112.38 741
12113.42 717
12114.45 659
12115.49 620
12116.53 582
12117.57 598
12118.61 565
12119.65 560
12120.69 577
12121.73 523
12122.77 552
12123.81 576
12124.85 554
12125.89 548
12126.93 503
12127.97 529
12129.01 501
12130.05 479
12131.09 491
12132.13 519
12133.17 512
12134.21 550
12135.25 514
12136.29 507
12137.33 528
12138.37 584
12139.41 499
12140.45 508
12141.49 494
12142.53 542
12143.57 524
12144.61 528
12145.65 459
12146.69 439
12147.73 471
12148.77 493
12149.81 469
12150.85 449
12151.89 462
12152.93 460
12153.97 491
12155.01 462
12156.05 451
12157.10 471
12158.14 487
12159.18 473
12160.22 477
12161.26 471
12162.30 502
12163.34 513
12164.38 487
12165.42 458
12166.47 425
12167.51 448
12168.55 473
12169.59 477
12170.63 467
12171.67 461
12172.71 478
12173.76 483
12174.80 441
12175.84 480
12176.88 480
12177.92 494
12178.96 484
12180.01 481
12181.05 474
12182.09 486
12183.13 457
12184.17 466
12185.22 452
12186.26 416
12187.30 483
12188.34 457
12189.39 493
12190.43 442
12191.47 443
12192.51 510
12193.56 487
12194.60 436
12195.64 425
12196.68 501
12197.73 487
12198.77 499
12199.81 461
12200.85 493
12201.90 491
12202.94 520
12203.98 488
12205.03 473
12206.07 461
12207.11 464
12208.16 439
12209.20 446
12210.24 459
12211.28 470
12212.33 511
12213.37 508
12214.41 467
12215.46 505
12216.50 509
12217.55 490
12218.59 503
12219.63 469
12220.68 500
12221.72 517
12222.76 477
12223.81 492
12224.85 461
12225.89 461
12226.94 477
12227.98 514
12229.03 481
12230.07 479
12231.11 468
12232.16 492
12233.20 469
12234.25 488
12235.29 467
12236.34 473
12237.38 446
12238.42 446
12239.47 449
12240.51 448
12241.56 488
12242.60 464
12243.65 442
12244.69 456
12245.74 443
12246.78 477
12247.83 493
12248.87 442
12249.92 487
12250.96 437
12252.01 488
12253.05 415
12254.10 414
12255.14 464
12256.19 442
12257.23 433
12258.28 419
12259.32 426
12260.37 402
12261.41 433
12262.46 417
12263.50 390
12264.55 417
12265.59 429
12266.64 409
12267.69 402
12268.73 410
12269.78 408
12270.82 394
12271.87 412
12272.92 366
12273.96 413
12275.01 401
12276.05 423
12277.10 391
12278.15 396
12279.19 436
12280.24 432
12281.28 415
12282.33 413
12283.38 418
12284.42 390
12285.47 387
12286.52 408
12287.56 404
12288.61 353
12289.66 402
12290.70 416
12291.75 406
12292.80 379
12293.84 435
12294.89 429
12295.94 420
12296.98 440
12298.03 426
12299.08 433
12300.12 411
12301.17 457
12302.22 429
12303.27 440
12304.31 429
12305.36 442
12306.41 445
12307.45 431
12308.50 488
12309.55 452
12310.60 430
12311.64 401
12312.69 409
12313.74 401
12314.79 426
12315.83 408
12316.88 417
12317.93 369
12318.98 387
12320.03 362
12321.07 355
12322.12 369
12323.17 358
12324.22 377
12325.27 380
12326.31 408
12327.36 395
12328.41 410
12329.46 378
12330.51 377
12331.56 353
12332.60 417
12333.65 414
12334.70 370
12335.75 411
12336.80 367
12337.85 378
12338.90 394
12339.94 407
12340.99 361
12342.04 364
12343.09 375
12344.14 393
12345.19 347
12346.24 363
12347.29 373
12348.34 395
12349.38 360
12350.43 357
12351.48 388
12352.53 427
12353.58 378
12354.63 393
12355.68 383
12356.73 378
12357.78 394
12358.83 446
12359.88 398
12360.93 414
12361.98 436
12363.03 413
12364.08 438
12365.13 413
12366.18 362
12367.23 427
12368.28 460
12369.33 433
12370.38 387
12371.43 356
12372.48 397
12373.53 408
12374.58 401
12375.63 371
12376.68 401
12377.73 423
12378.78 416
12379.83 399
12380.88 361
12381.93 422
12382.98 429
12384.03 453
12385.08 395
12386.13 417
12387.18 403
12388.23 412
12389.29 411
12390.34 368
12391.39 385
12392.44 400
12393.49 413
12394.54 403
12395.59 403
12396.64 407
12397.69 409
12398.74 417
12399.80 420
12400.85 414
12401.90 400
12402.95 388
12404.00 440
12405.05 419
12406.10 430
12407.16 418
12408.21 461
12409.26 447
12410.31 470
12411.36 413
12412.42 409
12413.47 453
12414.52 448
12415.57 457
12416.62 394
12417.67 449
12418.73 465
12419.78 455
12420.83 453
12421.88 412
12422.94 457
12423.99 437
12425.04 418
12426.09 426
12427.15 464
12428.20 435
12429.25 448
12430.30 405
12431.36 451
12432.41 430
12433.46 512
12434.51 463
12435.57 446
12436.62 425
12437.67 471
12438.73 480
12439.78 455
12440.83 408
12441.88 456
12442.94 449
12443.99 472
12445.04 457
12446.10 439
12447.15 474
12448.20 474
12449.26 444
12450.31 436
12451.36 451
12452.42 431
12453.47 473
12454.52 468
12455.58 487
12456.63 441
12457.69 442
12458.74 471
12459.79 487
12460.85 500
12461.90 446
12462.96 508
12464.01 515
12465.06 518
12466.12 503
12467.17 498
12468.23 532
12469.28 472
12470.33 476
12471.39 492
12472.44 545
12473.50 545
12474.55 566
12475.61 553
12476.66 568
12477.72 582
12478.77 597
12479.82 602
12480.88 610
12481.93 567
12482.99 597
12484.04 689
12485.10 692
12486.15 713
12487.21 752
12488.26 791
12489.32 838
12490.37 891
12491.43 969
12492.48 1035
12493.54 1134
12494.59 1106
12495.65 1156
12496.71 1105
12497.76 1069
12498.82 989
12499.87 943
12500.93 870
12501.98 833
12503.04 779
12504.09 738
12505.15 698
12506.21 671
12507.26 613
12508.32 620
12509.37 606
12510.43 611
12511.49 574
12512.54 605
12513.60 555
12514.65 619
12515.71 576
12516.77 548
12517.82 543
12518.88 569
12519.94 510
12520.99 541
12522.05 532
12523.11 535
12524.16 600
12525.22 589
12526.27 558
12527.33 577
12528.39 572
12529.45 540
12530.50 605
12531.56 552
12532.62 563
12533.67 546
12534.73 568
12535.79 563
12536.84 505
12537.90 534
12538.96 557
12540.02 510
12541.07 520
12542.13 558
12543.19 560
12544.24 535
12545.30 525
12546.36 532
12547.42 574
12548.47 595
12549.53 589
12550.59 574
12551.65 587
12552.71 628
12553.76 651
12554.82 658
12555.88 599
12556.94 624
12558.00 641
12559.05 642
12560.11 699
12561.17 655
12562.23 727
12563.29 718
12564.34 730
12565.40 720
12566.46 756
12567.52 770
12568.58 872
12569.64 844
12570.69 893
12571.75 1036
12572.81 1062
12573.87 1093
12574.93 1093
12575.99 1047
12577.05 1013
12578.11 1011
12579.16 1040
12580.22 993
12581.28 897
12582.34 844
12583.40 829
12584.46 775
12585.52 807
12586.58 767
12587.64 734
12588.70 781
12589.76 750
12590.81 693
12591.87 667
12592.93 699
12593.99 689
12595.05 653
12596.11 654
12597.17 643
12598.23 730
12599.29 622
12600.35 628
12601.41 610
12602.47 587
12603.53 654
12604.59 643
12605.65 621
12606.71 595
12607.77 590
12608.83 616
12609.89 613
12610.95 583
12612.01 622
12613.07 628
12614.13 634
12615.19 655
12616.25 605
12617.31 631
12618.37 634
12619.43 610
12620.50 669
12621.56 676
12622.62 613
12623.68 586
12624.74 620
12625.80 619
12626.86 576
12627.92 595
12628.98 583
12630.04 595
12631.10 579
12632.17 591
12633.23 559
12634.29 576
12635.35 608
12636.41 643
12637.47 607
12638.53 574
12639.59 577
12640.66 550
12641.72 562
12642.78 593
12643.84 667
12644.90 639
12645.96 675
12647.03 671
12648.09 735
12649.15 740
12650.21 685
12651.27 709
12652.34 740
12653.40 771
12654.46 782
12655.52 800
12656.58 802
12657.65 740
12658.71 801
12659.77 786
12660.83 792
12661.89 736
12662.96 729
12664.02 722
12665.08 694
12666.14 684
12667.21 679
12668.27 673
12669.33 691
12670.40 675
12671.46 684
12672.52 646
12673.58 664
12674.65 647
12675.71 689
12676.77 628
12677.84 649
12678.90 679
12679.96 732
12681.02 666
12682.09 705
12683.15 721
12684.21 703
12685.28 677
12686.34 742
12687.40 733
12688.47 768
12689.53 714
12690.60 716
12691.66 763
12692.72 731
12693.79 812
12694.85 775
12695.91 778
12696.98 757
12698.04 821
12699.11 868
12700.17 902
12701.23 894
12702.30 938
12703.36 976
12704.43 952
12705.49 909
12706.55 905
12707.62 910
12708.68 916
12709.75 849
12710.81 825
12711.88 772
12712.94 721
12714.01 764
12715.07 697
12716.13 686
12717.20 694
12718.26 708
12719.33 723
12720.39 707
12721.46 701
12722.52 636
12723.59 679
12724.65 670
12725.72 669
12726.78 675
12727.85 666
12728.91 644
12729.98 652
12731.04 673
12732.11 663
12733.18 697
12734.24 697
12735.31 721
12736.37 635
12737.44 621
12738.50 639
12739.57 692
12740.63 636
12741.70 628
12742.77 612
12743.83 636
12744.90 591
12745.96 566
12747.03 574
12748.09 580
12749.16 608
12750.23 585
12751.29 578
12752.36 548
12753.43 531
12754.49 526
12755.56 539
12756.62 558
12757.69 519
12758.76 535
12759.82 541
12760.89 522
12761.96 519
12763.02 504
12764.09 545
12765.16 479
12766.22 535
12767.29 540
12768.36 477
12769.42 479
12770.49 518
12771.56 523
12772.62 502
12773.69 524
12774.76 506
12775.83 477
12776.89 475
12777.96 483
12779.03 482
12780.10 460
12781.16 482
12782.23 464
12783.30 524
12784.37 493
12785.43 481
12786.50 453
12787.57 458
12788.64 466
12789.70 493
12790.77 524
12791.84 482
12792.91 479
12793.97 457
12795.04 496
12796.11 450
12797.18 469
12798.25 493
12799.31 483
12800.38 505
12801.45 468
12802.52 473
12803.59 470
12804.66 493
12805.72 456
12806.79 441
12807.86 469
12808.93 513
12810.00 473
12811.07 485
12812.14 445
12813.20 450
12814.27 469
12815.34 478
12816.41 472
12817.48 455
12818.55 506
12819.62 490
12820.69 456
12821.76 478
12822.83 461
12823.89 463
12824.96 473
12826.03 445
12827.10 426
12828.17 442
12829.24 420
12830.31 421
12831.38 425
12832.45 454
12833.52 430
12834.59 425
12835.66 417
12836.73 409
12837.80 437
12838.87 402
12839.94 426
12841.01 466
12842.08 436
12843.15 424
12844.22 405
12845.29 413
12846.36 413
12847.43 430
12848.50 437
12849.57 386
12850.64 411
12851.71 418
12852.78 457
12853.85 444
12854.92 398
12855.99 405
12857.06 391
12858.13 387
12859.20 390
12860.27 376
12861.34 416
12862.41 404
12863.48 390
12864.56 390
12865.63 388
12866.70 381
12867.77 383
12868.84 366
12869.91 372
12870.98 364
12872.05 356
12873.12 371
12874.20 403
12875.27 380
12876.34 326
12877.41 341
12878.48 364
12879.55 373
12880.62 327
12881.70 352
12882.77 366
12883.84 398
12884.91 374
12885.98 377
12887.05 384
12888.13 373
12889.20 339
12890.27 350
12891.34 367
12892.41 365
12893.49 369
12894.56 344
12895.63 368
12896.70 377
12897.77 360
12898.85 381
12899.92 397
12900.99 368
12902.06 366
12903.14 338
12904.21 370
12905.28 380
12906.35 366
12907.43 357
12908.50 368
12909.57 389
12910.64 365
12911.72 379
12912.79 361
12913.86 315
12914.94 362
12916.01 383
12917.08 360
12918.16 327
12919.23 347
12920.30 350
12921.37 327
12922.45 359
12923.52 386
12924.59 364
12925.67 347
12926.74 339
12927.82 347
12928.89 378
12929.96 376
12931.04 335
12932.11 321
12933.18 333
12934.26 329
12935.33 322
12936.40 352
12937.48 355
12938.55 352
12939.63 355
12940.70 319
12941.77 381
12942.85 374
12943.92 360
12945.00 340
12946.07 361
12947.15 353
12948.22 359
12949.29 356
12950.37 348
12951.44 346
12952.52 367
12953.59 367
12954.67 398
12955.74 369
12956.82 347
12957.89 339
12958.97 352
12960.04 339
12961.12 337
12962.19 355
12963.27 342
12964.34 337
12965.42 324
12966.49 355
12967.57 380
12968.64 360
12969.72 324
12970.79 340
12971.87 341
12972.94 341
12974.02 385
12975.09 366
12976.17 381
12977.24 360
12978.32 348
12979.40 316
12980.47 358
12981.55 357
12982.62 353
12983.70 366
12984.77 374
12985.85 324
12986.93 357
12988.00 369
12989.08 366
12990.15 357
12991.23 356
12992.31 364
12993.38 366
12994.46 384
12995.54 361
12996.61 388
12997.69 393
12998.76 344
12999.84 352
13000.92 399
13001.99 389
13003.07 376
13004.15 380
13005.22 407
13006.30 406
13007.38 353
13008.45 389
13009.53 403
13010.61 379
13011.69 379
13012.76 387
13013.84 371
13014.92 373
13015.99 351
13017.07 367
13018.15 381
13019.23 394
13020.30 401
13021.38 381
13022.46 354
13023.54 391
13024.61 351
13025.69 399
13026.77 407
13027.85 362
13028.92 387
13030.00 400
13031.08 403
13032.16 411
13033.23 397
13034.31 373
13035.39 423
13036.47 426
13037.55 420
13038.62 410
13039.70 432
13040.78 418
13041.86 457
13042.94 390
13044.02 408
13045.09 440
13046.17 415
13047.25 429
13048.33 433
13049.41 494
13050.49 436
13051.57 451
13052.64 450
13053.72 448
13054.80 465
13055.88 474
13056.96 486
13058.04 444
13059.12 423
13060.20 448
13061.27 447
13062.35 429
13063.43 447
13064.51 453
13065.59 463
13066.67 400
13067.75 438
13068.83 416
13069.91 466
13070.99 439
13072.07 400
13073.15 400
13074.23 423
13075.31 436
13076.39 407
13077.47 375
13078.55 384
13079.63 405
13080.71 419
13081.79 366
13082.86 371
13083.94 406
13085.02 413
13086.11 380
13087.19 400
13088.27 407
13089.35 377
13090.43 400
13091.51 381
13092.59 363
13093.67 364
13094.75 386
13095.83 389
13096.91 361
13097.99 364
13099.07 341
13100.15 337
13101.23 378
13102.31 370
13103.39 353
13104.47 410
13105.55 337
13106.63 367
13107.72 337
13108.80 368
13109.88 358
13110.96 356
13112.04 346
13113.12 341
13114.20 384
13115.28 379
13116.37 399
13117.45 359
13118.53 386
13119.61 352
13120.69 333
13121.77 347
13122.85 391
13123.94 351
13125.02 408
13126.10 388
13127.18 374
13128.26 344
13129.34 335
13130.43 331
13131.51 372
13132.59 390
13133.67 385
13134.75 395
13135.84 408
13136.92 394
13138.00 377
13139.08 374
13140.17 346
13141.25 379
13142.33 337
13143.41 355
13144.49 378
13145.58 374
13146.66 355
13147.74 351
13148.83 375
13149.91 364
13150.99 379
13152.07 384
13153.16 398
13154.24 361
13155.32 312
13156.41 354
13157.49 377
13158.57 350
13159.65 387
13160.74 381
13161.82 368
13162.90 380
13163.99 352
13165.07 382
13166.15 362
13167.24 345
13168.32 345
13169.40 365
13170.49 352
13171.57 350
13172.66 342
13173.74 344
13174.82 350
13175.91 376
13176.99 400
13178.07 380
13179.16 337
13180.24 330
13181.33 379
13182.41 358
13183.49 377
13184.58 383
13185.66 383
13186.75 310
13187.83 377
13188.91 369
13190.00 356
13191.08 364
13192.17 370
13193.25 357
13194.34 368
13195.42 360
13196.51 394
13197.59 371
13198.68 389
13199.76 381
13200.85 344
13201.93 372
13203.02 392
13204.10 365
13205.19 343
13206.27 357
13207.36 365
13208.44 352
13209.53 372
13210.61 340
13211.70 356
13212.78 343
13213.87 364
13214.95 330
13216.04 374
13217.12 342
13218.21 355
13219.29 359
13220.38 392
13221.47 411
13222.55 382
13223.64 385
13224.72 343
13225.81 353
13226.89 381
13227.98 329
13229.07 351
13230.15 375
13231.24 389
13232.32 388
13233.41 405
13234.50 345
13235.58 363
13236.67 396
13237.76 372
13238.84 395
13239.93 350
13241.01 385
13242.10 397
13243.19 358
13244.27 386
13245.36 393
13246.45 411
13247.53 404
13248.62 383
13249.71 400
13250.79 399
13251.88 372
13252.97 368
13254.06 358
13255.14 409
13256.23 412
13257.32 451
13258.40 437
13259.49 384
13260.58 422
13261.67 398
13262.75 401
13263.84 373
13264.93 382
13266.02 408
13267.10 422
13268.19 431
13269.28 446
13270.37 409
13271.45 443
13272.54 409
13273.63 404
13274.72 427
13275.80 423
13276.89 451
13277.98 449
13279.07 441
13280.16 408
13281.24 449
13282.33 458
13283.42 472
13284.51 475
13285.60 428
13286.69 423
13287.77 461
13288.86 467
13289.95 438
13291.04 419
13292.13 438
13293.22 475
13294.31 462
13295.39 451
13296.48 463
13297.57 447
13298.66 486
13299.75 464
13300.84 449
13301.93 447
13303.02 477
13304.11 494
13305.19 475
13306.28 506
13307.37 502
13308.46 525
13309.55 520
13310.64 522
13311.73 503
13312.82 519
13313.91 526
13315.00 505
13316.09 506
13317.18 505
13318.27 539
13319.36 509
13320.45 555
13321.54 491
13322.63 517
13323.72 498
13324.81 488
13325.90 496
13326.99 515
13328.08 489
13329.17 503
13330.26 527
13331.35 523
13332.44 488
13333.53 562
13334.62 572
13335.71 494
13336.80 482
13337.89 498
13338.98 527
13340.07 521
13341.16 484
13342.25 535
13343.34 494
13344.43 526
13345.52 557
13346.61 571
13347.70 540
13348.79 497
13349.89 544
13350.98 545
13352.07 544
13353.16 574
13354.25 583
13355.34 606
13356.43 577
13357.52 640
13358.61 589
13359.71 582
13360.80 576
13361.89 628
13362.98 618
13364.07 672
13365.16 639
13366.26 624
13367.35 666
13368.44 698
13369.53 673
13370.62 655
13371.71 635
13372.81 644
13373.90 569
13374.99 544
13376.08 534
13377.17 569
13378.27 602
13379.36 525
13380.45 501
13381.54 515
13382.63 586
13383.73 574
13384.82 499
13385.91 473
13387.00 458
13388.10 498
13389.19 467
13390.28 481
13391.37 484
13392.47 449
13393.56 459
13394.65 481
13395.75 439
13396.84 444
13397.93 447
13399.02 470
13400.12 458
13401.21 457
13402.30 487
13403.40 498
13404.49 460
13405.58 436
13406.68 473
13407.77 474
13408.86 507
13409.96 504
13411.05 490
13412.14 449
13413.24 449
13414.33 449
13415.42 464
13416.52 457
13417.61 454
13418.70 485
13419.80 487
13420.89 461
13421.99 477
13423.08 505
13424.17 532
13425.27 521
13426.36 448
13427.46 521
13428.55 465
13429.64 503
13430.74 503
13431.83 487
13432.93 473
13434.02 481
13435.12 504
13436.21 501
13437.30 500
13438.40 538
13439.49 536
13440.59 519
13441.68 509
13442.78 504
13443.87 545
13444.97 557
13446.06 498
13447.16 495
13448.25 581
13449.35 563
13450.44 532
13451.54 555
13452.63 543
13453.73 553
13454.82 591
13455.92 576
13457.01 550
13458.11 576
13459.20 560
13460.30 596
13461.39 571
13462.49 590
13463.59 557
13464.68 605
13465.78 608
13466.87 607
13467.97 626
13469.06 610
13470.16 621
13471.26 611
13472.35 586
13473.45 599
13474.54 626
13475.64 590
13476.74 573
13477.83 561
13478.93 587
13480.03 564
13481.12 603
13482.22 611
13483.31 607
13484.41 580
13485.51 583
13486.60 611
13487.70 609
13488.80 634
13489.89 631
13490.99 676
13492.09 694
13493.18 671
13494.28 687
13495.38 749
13496.47 689
13497.57 744
13498.67 785
13499.77 779
13500.86 839
13501.96 773
13503.06 732
13504.15 748
13505.25 774
13506.35 770
13507.45 757
13508.54 737
13509.64 670
13510.74 690
13511.84 616
13512.93 593
13514.03 583
13515.13 583
13516.23 554
13517.32 554
13518.42 543
13519.52 538
13520.62 541
13521.72 570
13522.81 532
13523.91 552
13525.01 501
13526.11 480
13527.21 487
13528.30 479
13529.40 504
13530.50 514
13531.60 509
13532.70 484
13533.80 460
13534.89 510
13535.99 477
13537.09 465
13538.19 484
13539.29 513
13540.39 474
13541.49 465
13542.58 484
13543.68 518
13544.78 494
13545.88 440
13546.98 411
13548.08 461
13549.18 444
13550.28 464
13551.38 445
13552.48 433
13553.58 444
13554.67 442
13555.77 462
13556.87 423
13557.97 401
13559.07 440
13560.17 441
13561.27 414
13562.37 433
13563.47 460
13564.57 455
13565.67 460
13566.77 431
13567.87 441
13568.97 462
13570.07 459
13571.17 458
13572.27 439
13573.37 420
13574.47 465
13575.57 456
13576.67 456
13577.77 474
13578.87 468
13579.97 495
13581.07 484
13582.17 455
13583.27 450
13584.37 466
13585.47 467
13586.57 463
13587.67 465
13588.77 483
13589.88 453
13590.98 415
13592.08 399
13593.18 439
13594.28 423
13595.38 484
13596.48 481
13597.58 442
13598.68 459
13599.78 470
13600.88 467
13601.99 451
13603.09 483
13604.19 486
13605.29 457
13606.39 440
13607.49 430
13608.59 478
13609.70 481
13610.80 454
13611.90 456
13613.00 451
13614.10 450
13615.20 393
13616.31 436
13617.41 464
13618.51 464
13619.61 478
13620.71 429
13621.82 441
13622.92 446
13624.02 492
13625.12 450
13626.22 509
13627.33 414
13628.43 417
13629.53 462
13630.63 433
13631.74 409
13632.84 405
13633.94 458
13635.04 444
13636.15 464
13637.25 406
13638.35 442
13639.45 448
13640.56 422
13641.66 410
13642.76 433
13643.87 459
13644.97 438
13646.07 436
13647.17 437
13648.28 391
13649.38 427
13650.48 428
13651.59 377
13652.69 415
13653.79 422
13654.90 427
13656.00 407
13657.10 416
13658.21 409
13659.31 420
13660.41 392
13661.52 407
13662.62 422
13663.72 395
13664.83 347
13665.93 423
13667.04 417
13668.14 420
13669.24 379
13670.35 430
13671.45 419
13672.56 373
13673.66 418
13674.76 438
13675.87 426
13676.97 447
13678.08 418
13679.18 436
13680.29 422
13681.39 421
13682.49 421
13683.60 417
13684.70 404
13685.81 446
13686.91 434
13688.02 399
13689.12 402
13690.23 412
13691.33 442
13692.44 435
13693.54 407
13694.65 404
13695.75 428
13696.86 484
13697.96 446
13699.07 461
13700.17 432
13701.28 437
13702.38 409
13703.49 435
13704.59 428
13705.70 413
13706.80 434
13707.91 438
13709.02 481
13710.12 462
13711.23 456
13712.33 453
13713.44 459
13714.54 490
13715.65 449
13716.76 469
13717.86 462
13718.97 484
13720.07 480
13721.18 497
13722.29 514
13723.39 516
13724.50 522
13725.60 554
13726.71 496
13727.82 559
13728.92 549
13730.03 524
13731.14 528
13732.24 519
13733.35 529
13734.46 537
13735.56 541
13736.67 592
13737.78 535
13738.88 540
13739.99 543
13741.10 543
13742.20 577
13743.31 578
13744.42 552
13745.52 541
13746.63 611
13747.74 575
13748.84 602
13749.95 623
13751.06 620
13752.17 621
13753.27 655
13754.38 641
13755.49 613
13756.60 626
13757.70 695
13758.81 703
13759.92 705
13761.03 693
13762.13 722
13763.24 761
13764.35 764
13765.46 823
13766.57 846
13767.67 911
13768.78 947
13769.89 966
13771.00 916
13772.11 1003
13773.21 980
13774.32 978
13775.43 921
13776.54 895
13777.65 861
13778.75 791
13779.86 801
13780.97 734
13782.08 716
13783.19 739
13784.30 686
13785.41 687
13786.51 662
13787.62 653
13788.73 641
13789.84 632
13790.95 642
13792.06 598
13793.17 628
13794.28 624
13795.39 601
13796.49 533
13797.60 552
13798.71 604
13799.82 596
13800.93 545
13802.04 561
13803.15 549
13804.26 582
13805.37 570
13806.48 544
13807.59 551
13808.70 551
13809.81 531
13810.92 525
13812.03 471
13813.14 543
13814.25 538
13815.36 564
13816.47 501
13817.58 487
13818.69 523
13819.80 495
13820.91 484
13822.02 503
13823.13 493
13824.24 473
13825.35 518
13826.46 525
13827.57 502
13828.68 517
13829.79 529
13830.90 499
13832.01 491
13833.12 472
13834.23 466
13835.34 503
13836.45 531
13837.56 523
13838.67 505
13839.78 520
13840.89 517
13842.01 526
13843.12 514
13844.23 499
13845.34 509
13846.45 522
13847.56 518
13848.67 544
13849.78 530
13850.89 563
13852.01 594
13853.12 557
13854.23 564
13855.34 611
13856.45 578
13857.56 610
13858.67 626
13859.79 604
13860.90 612
13862.01 631
13863.12 628
13864.23 625
13865.34 636
13866.46 626
13867.57 642
13868.68 591
13869.79 609
13870.90 609
13872.02 619
13873.13 566
13874.24 543
13875.35 592
13876.47 592
13877.58 542
13878.69 536
13879.80 551
13880.92 525
13882.03 547
13883.14 548
13884.25 534
13885.37 507
13886.48 538
13887.59 532
13888.70 590
13889.82 586
13890.93 553
13892.04 557
13893.16 566
13894.27 569
13895.38 558
13896.49 587
13897.61 573
13898.72 554
13899.83 564
13900.95 534
13902.06 543
13903.17 551
13904.29 548
13905.40 543
13906.51 570
13907.63 584
13908.74 503
13909.85 509
13910.97 516
13912.08 540
13913.20 518
13914.31 501
13915.42 495
13916.54 506
13917.65 472
13918.77 505
13919.88 527
13920.99 547
13922.11 523
13923.22 482
13924.34 470
13925.45 481
13926.56 521
13927.68 527
13928.79 517
13929.91 481
13931.02 514
13932.14 527
13933.25 506
13934.37 486
13935.48 517
13936.60 508
13937.71 485
13938.83 501
13939.94 455
13941.05 430
13942.17 439
13943.28 480
13944.40 511
13945.51 509
13946.63 549
13947.75 523
13948.86 479
13949.98 502
13951.09 462
13952.21 493
13953.32 497
13954.44 473
13955.55 541
13956.67 465
13957.78 510
13958.90 514
13960.01 520
13961.13 490
13962.25 496
13963.36 500
13964.48 502
13965.59 488
13966.71 496
13967.83 458
13968.94 501
13970.06 543
13971.17 487
13972.29 484
13973.41 467
13974.52 520
13975.64 502
13976.75 468
13977.87 497
13978.99 503
13980.10 499
13981.22 472
13982.34 496
13983.45 469
13984.57 480
13985.69 512
13986.80 506
13987.92 534
13989.04 555
13990.15 528
13991.27 550
13992.39 503
13993.50 524
13994.62 507
13995.74 531
13996.86 518
13997.97 512
13999.09 543
14000.21 562
14001.33 530
14002.44 567
14003.56 542
14004.68 543
14005.79 518
14006.91 536
14008.03 557
14009.15 539
14010.27 569
14011.38 555
14012.50 555
14013.62 554
14014.74 568
14015.85 547
14016.97 562
14018.09 560
14019.21 604
14020.33 600
14021.44 614
14022.56 577
14023.68 598
14024.80 579
14025.92 578
14027.04 534
14028.15 520
14029.27 546
14030.39 539
14031.51 559
14032.63 530
14033.75 550
14034.86 561
14035.98 554
14037.10 494
14038.22 520
14039.34 509
14040.46 510
14041.58 593
14042.70 544
14043.82 521
14044.93 542
14046.05 544
14047.17 547
14048.29 543
14049.41 523
14050.53 569
14051.65 561
14052.77 555
14053.89 567
14055.01 520
14056.13 533
14057.25 521
14058.37 570
14059.49 510
14060.61 515
14061.73 527
14062.85 563
14063.97 529
14065.09 562
14066.20 528
14067.32 533
14068.44 550
14069.56 537
14070.68 552
14071.81 562
14072.93 566
14074.05 563
14075.17 584
14076.29 564
14077.41 599
14078.53 608
14079.65 620
14080.77 613
14081.89 621
14083.01 632
14084.13 660
14085.25 629
14086.37 650
14087.49 677
14088.61 671
14089.73 654
14090.85 692
14091.97 723
14093.10 692
14094.22 686
14095.34 700
14096.46 717
14097.58 709
14098.70 738
14099.82 764
14100.94 757
14102.07 708
14103.19 691
14104.31 667
14105.43 689
14106.55 680
14107.67 652
14108.79 682
14109.92 631
14111.04 588
14112.16 612
14113.28 616
14114.40 567
14115.52 591
14116.65 588
14117.77 600
14118.89 573
14120.01 555
14121.13 579
14122.26 592
14123.38 559
14124.50 587
14125.62 573
14126.75 522
14127.87 565
14128.99 588
14130.11 591
14131.24 556
14132.36 571
14133.48 554
14134.60 594
14135.73 565
14136.85 565
14137.97 588
14139.09 570
14140.22 572
14141.34 553
14142.46 625
14143.59 568
14144.71 572
14145.83 568
14146.95 556
14148.08 553
14149.20 531
14150.32 586
14151.45 611
14152.57 582
14153.69 563
14154.82 603
14155.94 604
14157.06 598
14158.19 562
14159.31 610
14160.44 594
14161.56 587
14162.68 603
14163.81 598
14164.93 590
14166.05 589
14167.18 548
14168.30 565
14169.43 569
14170.55 597
14171.67 633
14172.80 610
14173.92 597
14175.05 609
14176.17 621
14177.30 599
14178.42 582
14179.54 609
14180.67 583
14181.79 599
14182.92 609
14184.04 617
14185.17 613
14186.29 588
14187.42 568
14188.54 616
14189.67 617
14190.79 600
14191.92 597
14193.04 556
14194.17 567
14195.29 585
14196.42 651
14197.54 536
14198.67 567
14199.79 576
14200.92 596
14202.04 598
14203.17 595
14204.29 597
14205.42 600
14206.54 600
14207.67 612
14208.79 552
14209.92 590
14211.05 602
14212.17 675
14213.30 663
14214.42 581
14215.55 593
14216.67 644
14217.80 622
14218.93 594
14220.05 597
14221.18 639
14222.30 623
14223.43 627
14224.56 629
14225.68 612
14226.81 689
14227.94 654
14229.06 616
14230.19 622
14231.32 651
14232.44 663
14233.57 671
14234.70 660
14235.82 684
14236.95 738
14238.08 684
14239.20 680
14240.33 649
14241.46 683
14242.58 725
14243.71 752
14244.84 711
14245.96 691
14247.09 707
14248.22 769
14249.34 726
14250.47 729
14251.60 724
14252.73 739
14253.85 693
14254.98 761
14256.11 740
14257.24 712
14258.36 720
14259.49 758
14260.62 764
14261.75 786
14262.87 780
14264.00 818
14265.13 785
14266.26 821
14267.39 771
14268.51 782
14269.64 784
14270.77 800
14271.90 789
14273.03 802
14274.15 799
14275.28 832
14276.41 848
14277.54 806
14278.67 799
14279.80 804
14280.92 882
14282.05 867
14283.18 803
14284.31 879
14285.44 907
14286.57 948
14287.70 905
14288.82 871
14289.95 890
14291.08 905
14292.21 938
14293.34 932
14294.47 919
14295.60 921
14296.73 983
14297.86 977
14298.99 959
14300.11 939
14301.24 929
14302.37 915
14303.50 895
14304.63 904
14305.76 857
14306.89 866
14308.02 839
14309.15 850
14310.28 767
14311.41 744
14312.54 696
14313.67 744
14314.80 752
14315.93 682
14317.06 663
14318.19 652
14319.32 620
14320.45 640
14321.58 607
14322.71 621
14323.84 598
14324.97 587
14326.10 600
14327.23 555
14328.36 527
14329.49 552
14330.62 568
14331.75 564
14332.88 576
14334.01 556
14335.14 568
14336.27 560
14337.40 517
14338.53 539
14339.66 541
14340.79 544
14341.93 499
14343.06 547
14344.19 505
14345.32 534
14346.45 519
14347.58 556
14348.71 516
14349.84 526
14350.97 497
14352.11 511
14353.24 525
14354.37 530
14355.50 508
14356.63 478
14357.76 514
14358.89 532
14360.03 506
14361.16 484
14362.29 468
14363.42 482
14364.55 543
14365.68 515
14366.82 503
14367.95 515
14369.08 530
14370.21 534
14371.34 501
14372.48 494
14373.61 473
14374.74 504
14375.87 461
14377.00 496
14378.14 482
14379.27 470
14380.40 514
14381.53 493
14382.67 462
14383.80 467
14384.93 511
14386.06 520
14387.20 517
14388.33 461
14389.46 491
14390.59 489
14391.73 478
14392.86 482
14393.99 464
14395.13 459
14396.26 474
14397.39 462
14398.53 457
14399.66 469
14400.79 488
14401.92 490
14403.06 517
14404.19 448
14405.32 468
14406.46 473
14407.59 450
14408.72 487
14409.86 438
14410.99 481
14412.13 468
14413.26 488
14414.39 485
14415.53 493
14416.66 448
14417.79 478
14418.93 443
14420.06 462
14421.20 443
14422.33 460
14423.46 405
14424.60 458
14425.73 462
14426.87 444
14428.00 417
14429.14 426
14430.27 465
14431.40 451
14432.54 447
14433.67 441
14434.81 449
14435.94 447
14437.08 450
14438.21 434
14439.35 465
14440.48 454
14441.62 471
14442.75 448
14443.88 453
14445.02 437
14446.15 429
14447.29 450
14448.42 458
14449.56 471
14450.70 411
14451.83 456
14452.97 455
14454.10 454
14455.24 440
14456.37 429
14457.51 445
14458.64 468
14459.78 458
14460.91 450
14462.05 467
14463.18 457
14464.32 449
14465.46 438
14466.59 431
14467.73 422
14468.86 434
14470.00 433
14471.14 442
14472.27 436
14473.41 455
14474.54 411
14475.68 435
14476.82 450
14477.95 431
14479.09 444
14480.22 415
14481.36 440
14482.50 419
14483.63 396
14484.77 399
14485.91 436
14487.04 465
14488.18 401
14489.32 399
14490.45 388
14491.59 390
14492.73 391
14493.86 376
14495.00 411
14496.14 419
14497.27 417
14498.41 405
14499.55 396
14500.69 393
14501.82 364
14502.96 396
14504.10 382
14505.23 395
14506.37 362
14507.51 401
14508.65 335
14509.78 362
14510.92 359
14512.06 361
14513.20 377
14514.33 339
14515.47 371
14516.61 344
14517.75 366
14518.89 374
14520.02 368
14521.16 380
14522.30 374
14523.44 351
14524.57 354
14525.71 336
14526.85 351
14527.99 353
14529.13 334
14530.27 355
14531.40 348
14532.54 378
14533.68 366
14534.82 371
14535.96 389
14537.10 371
14538.23 349
14539.37 309
14540.51 334
14541.65 348
14542.79 375
14543.93 385
14545.07 369
14546.21 362
14547.35 382
14548.48 378
14549.62 392
14550.76 356
14551.90 354
14553.04 391
14554.18 391
14555.32 337
14556.46 388
14557.60 386
14558.74 391
14559.88 361
14561.02 400
14562.16 382
14563.30 368
14564.43 382
14565.57 379
14566.71 370
14567.85 337
14568.99 363
14570.13 374
14571.27 352
14572.41 385
14573.55 371
14574.69 380
14575.83 376
14576.97 365
14578.11 355
14579.25 357
14580.39 399
14581.53 358
14582.67 381
14583.81 376
14584.96 397
14586.10 369
14587.24 369
14588.38 351
14589.52 365
14590.66 396
14591.80 428
14592.94 443
14594.08 400
14595.22 403
14596.36 400
14597.50 390
14598.64 368
14599.78 359
14600.93 396
14602.07 384
14603.21 401
14604.35 371
14605.49 406
14606.63 416
14607.77 424
14608.91 435
14610.06 428
14611.20 425
14612.34 420
14613.48 416
14614.62 404
14615.76 406
14616.91 413
14618.05 418
14619.19 450
14620.33 424
14621.47 412
14622.61 419
14623.76 460
14624.90 460
14626.04 470
14627.18 484
14628.32 491
14629.47 502
14630.61 504
14631.75 501
14632.89 470
14634.04 511
14635.18 507
14636.32 504
14637.46 468
14638.61 481
14639.75 434
14640.89 483
14642.03 469
14643.18 446
14644.32 460
14645.46 451
14646.60 417
14647.75 427
14648.89 439
14650.03 401
14651.18 410
14652.32 372
14653.46 386
14654.61 369
14655.75 384
14656.89 342
14658.03 354
14659.18 361
14660.32 394
14661.46 387
14662.61 395
14663.75 409
14664.90 356
14666.04 379
14667.18 358
14668.33 378
14669.47 397
14670.61 377
14671.76 354
14672.90 338
14674.05 358
14675.19 338
14676.33 343
14677.48 306
14678.62 343
14679.77 336
14680.91 363
14682.05 363
14683.20 326
14684.34 329
14685.49 329
14686.63 329
14687.78 345
14688.92 331
14690.06 336
14691.21 350
14692.35 342
14693.50 335
14694.64 345
14695.79 363
14696.93 337
14698.08 349
14699.22 349
14700.37 333
14701.51 323
14702.66 326
14703.80 345
14704.95 323
14706.09 338
14707.24 367
14708.38 339
14709.53 345
14710.67 357
14711.82 347
14712.96 338
14714.11 328
14715.26 337
14716.40 364
14717.55 335
14718.69 360
14719.84 334
14720.98 324
14722.13 367
14723.28 334
14724.42 356
14725.57 373
14726.71 323
14727.86 347
14729.01 382
14730.15 347
14731.30 326
14732.44 356
14733.59 385
14734.74 359
14735.88 358
14737.03 381
14738.18 328
14739.32 339
14740.47 343
14741.61 361
14742.76 360
14743.91 358
14745.05 379
14746.20 351
14747.35 351
14748.49 354
14749.64 376
14750.79 368
14751.94 375
14753.08 378
14754.23 346
14755.38 378
14756.52 372
14757.67 337
14758.82 350
14759.97 379
14761.11 417
14762.26 394
14763.41 383
14764.55 404
14765.70 407
14766.85 401
14768.00 444
14769.15 403
14770.29 404
14771.44 422
14772.59 408
14773.74 413
14774.88 382
14776.03 389
14777.18 421
14778.33 400
14779.48 399
14780.62 426
14781.77 419
14782.92 435
14784.07 413
14785.22 396
14786.36 443
14787.51 475
14788.66 462
14789.81 466
14790.96 466
14792.11 467
14793.26 467
14794.40 455
14795.55 449
14796.70 485
14797.85 547
14799.00 477
14800.15 440
14801.30 479
14802.45 447
14803.59 463
14804.74 475
14805.89 452
14807.04 447
14808.19 431
14809.34 423
14810.49 428
14811.64 397
14812.79 414
14813.94 461
14815.09 480
14816.24 402
14817.39 404
14818.53 431
14819.68 430
14820.83 370
14821.98 371
14823.13 408
14824.28 424
14825.43 428
14826.58 388
14827.73 383
14828.88 377
14830.03 376
14831.18 370
14832.33 367
14833.48 337
14834.63 350
14835.78 363
14836.93 335
14838.08 346
14839.23 330
14840.38 346
14841.53 334
14842.69 347
14843.84 322
14844.99 354
14846.14 328
14847.29 316
14848.44 316
14849.59 344
14850.74 306
14851.89 322
14853.04 323
14854.19 313
14855.34 341
14856.49 357
14857.65 336
14858.80 336
14859.95 317
14861.10 293
14862.25 337
14863.40 310
14864.55 297
14865.70 292
14866.86 336
14868.01 365
14869.16 308
14870.31 299
14871.46 308
14872.61 314
14873.77 296
14874.92 277
14876.07 298
14877.22 312
14878.37 283
14879.52 289
14880.68 291
14881.83 319
14882.98 294
14884.13 310
14885.28 291
14886.44 288
14887.59 289
14888.74 299
14889.89 312
14891.05 291
14892.20 300
14893.35 295
14894.50 295
14895.66 307
14896.81 294
14897.96 295
14899.11 323
14900.27 300
14901.42 318
14902.57 325
14903.72 289
14904.88 299
14906.03 332
14907.18 275
14908.34 279
14909.49 340
14910.64 330
14911.80 301
14912.95 305
14914.10 306
14915.26 327
14916.41 309
14917.56 295
14918.72 284
14919.87 303
14921.02 325
14922.18 318
14923.33 303
14924.48 301
14925.64 319
14926.79 305
14927.94 330
14929.10 311
14930.25 317
14931.41 305
14932.56 323
14933.71 300
14934.87 304
14936.02 310
14937.18 329
14938.33 315
14939.48 303
14940.64 320
14941.79 316
14942.95 355
14944.10 342
14945.26 320
14946.41 297
14947.57 312
14948.72 364
14949.87 314
14951.03 342
14952.18 334
14953.34 330
14954.49 316
14955.65 293
14956.80 297
14957.96 347
14959.11 304
14960.27 302
14961.42 271
14962.58 300
14963.73 303
14964.89 321
14966.04 299
14967.20 269
14968.36 287
14969.51 314
14970.67 315
14971.82 270
14972.98 280
14974.13 273
14975.29 299
14976.44 291
14977.60 269
14978.76 269
14979.91 256
14981.07 310
14982.22 316
14983.38 271
14984.53 263
14985.69 249
14986.85 269
14988.00 247
14989.16 293
14990.32 277
14991.47 280
14992.63 290
14993.78 281
14994.94 297
14996.10 277
14997.25 269
14998.41 280
14999.57 239
15000.72 244
15001.88 210
15003.04 261
15004.19 240
15005.35 254
15006.51 264
15007.66 248
15008.82 255
15009.98 265
15011.13 245
15012.29 236
15013.45 248
15014.61 236
15015.76 268
15016.92 252
15018.08 239
15019.23 242
15020.39 222
15021.55 265
15022.71 233
15023.86 216
15025.02 252
15026.18 287
15027.34 293
15028.49 260
15029.65 245
15030.81 261
15031.97 239
15033.13 256
15034.28 222
15035.44 249
15036.60 250
15037.76 249
15038.92 218
15040.07 228
15041.23 235
15042.39 264
15043.55 218
15044.71 236
15045.87 217
15047.02 255
15048.18 276
15049.34 248
15050.50 219
15051.66 216
15052.82 249
15053.98 223
15055.13 244
15056.29 230
15057.45 259
15058.61 238
15059.77 219
15060.93 216
15062.09 233
15063.25 221
15064.40 243
15065.56 243
15066.72 201
15067.88 212
15069.04 222
15070.20 229
15071.36 231
15072.52 202
15073.68 225
15074.84 218
15076.00 255
15077.16 217
15078.32 226
15079.48 213
15080.64 230
15081.80 213
15082.96 206
15084.12 219
15085.28 220
15086.44 243
15087.60 208
15088.76 233
15089.92 225
15091.08 236
15092.24 228
15093.40 211
15094.56 235
15095.72 206
15096.88 227
15098.04 242
15099.20 241
15100.36 232
15101.52 211
15102.68 236
15103.84 230
15105.00 251
15106.16 202
15107.32 222
15108.48 232
15109.64 223
15110.80 223
15111.96 216
15113.13 217
15114.29 238
15115.45 227
15116.61 261
15117.77 242
15118.93 213
15120.09 194
15121.25 218
15122.42 217
15123.58 211
15124.74 230
15125.90 224
15127.06 200
15128.22 189
15129.38 213
15130.55 209
15131.71 210
15132.87 223
15134.03 226
15135.19 220
15136.35 215
15137.52 215
15138.68 231
15139.84 216
15141.00 210
15142.16 225
15143.33 223
15144.49 227
15145.65 221
15146.81 215
15147.97 205
15149.14 221
15150.30 205
15151.46 208
15152.62 199
15153.79 245
15154.95 215
15156.11 230
15157.27 199
15158.44 196
15159.60 196
15160.76 245
15161.93 232
15163.09 238
15164.25 219
15165.41 206
15166.58 228
15167.74 227
15168.90 239
15170.07 223
15171.23 243
15172.39 239
15173.56 218
15174.72 235
15175.88 230
15177.05 211
15178.21 224
15179.37 236
15180.54 207
15181.70 210
15182.86 210
15184.03 252
15185.19 221
15186.36 247
15187.52 249
15188.68 228
15189.85 257
15191.01 231
15192.17 223
15193.34 239
15194.50 215
15195.67 258
15196.83 230
15198.00 234
15199.16 224
15200.32 249
15201.49 244
15202.65 217
15203.82 234
15204.98 236
15206.15 245
15207.31 237
15208.48 225
15209.64 251
15210.80 222
15211.97 226
15213.13 251
15214.30 256
15215.46 203
15216.63 232
15217.79 260
15218.96 269
15220.12 258
15221.29 248
15222.45 257
15223.62 256
15224.78 265
15225.95 275
15227.11 261
15228.28 276
15229.45 260
15230.61 284
15231.78 273
15232.94 277
15234.11 244
15235.27 257
15236.44 252
15237.60 272
15238.77 242
15239.94 236
15241.10 243
15242.27 253
15243.43 247
15244.60 252
15245.77 263
15246.93 230
15248.10 243
15249.26 249
15250.43 240
15251.60 236
15252.76 212
15253.93 227
15255.10 221
15256.26 250
15257.43 264
15258.60 218
15259.76 212
15260.93 238
15262.10 229
15263.26 232
15264.43 197
15265.60 246
15266.76 237
15267.93 225
15269.10 223
15270.26 223
15271.43 194
15272.60 236
15273.76 260
15274.93 240
15276.10 214
15277.27 205
15278.43 214
15279.60 221
15280.77 239
15281.94 248
15283.10 226
15284.27 214
15285.44 217
15286.61 210
15287.77 216
15288.94 233
15290.11 231
15291.28 200
15292.44 221
15293.61 240
15294.78 229
15295.95 224
15297.12 222
15298.28 209
15299.45 217
15300.62 229
15301.79 207
15302.96 234
15304.12 185
15305.29 210
15306.46 213
15307.63 224
15308.80 220
15309.97 174
15311.14 211
15312.30 212
15313.47 239
15314.64 233
15315.81 196
15316.98 214
15318.15 229
15319.32 199
15320.49 206
15321.65 225
15322.82 228
15323.99 217
15325.16 207
15326.33 215
15327.50 227
15328.67 238
15329.84 234
15331.01 237
15332.18 220
15333.35 246
15334.52 239
15335.69 243
15336.85 240
15338.02 222
15339.19 209
15340.36 206
15341.53 210
15342.70 234
15343.87 203
15345.04 195
15346.21 218
15347.38 212
15348.55 256
15349.72 213
15350.89 238
15352.06 209
15353.23 202
15354.40 189
15355.57 209
15356.74 223
15357.91 220
15359.08 225
15360.25 238
15361.43 224
15362.60 224
15363.77 219
15364.94 191
15366.11 215
15367.28 234
15368.45 197
15369.62 182
15370.79 195
15371.96 220
15373.13 221
15374.30 210
15375.47 207
15376.65 215
15377.82 226
15378.99 228
15380.16 202
15381.33 204
15382.50 227
15383.67 214
15384.84 219
15386.02 246
15387.19 231
15388.36 234
15389.53 224
15390.70 222
15391.87 196
15393.04 210
15394.22 197
15395.39 232
15396.56 205
15397.73 216
15398.90 175
15400.08 205
15401.25 227
15402.42 212
15403.59 189
15404.76 203
15405.94 197
15407.11 225
15408.28 230
15409.45 225
15410.63 225
15411.80 205
15412.97 194
15414.14 215
15415.31 210
15416.49 220
15417.66 223
15418.83 222
15420.01 207
15421.18 207
15422.35 192
15423.52 221
15424.70 203
15425.87 220
15427.04 214
15428.22 199
15429.39 205
15430.56 202
15431.73 217
15432.91 191
15434.08 191
15435.25 198
15436.43 196
15437.60 206
15438.77 230
15439.95 186
15441.12 207
15442.30 180
15443.47 190
15444.64 202
15445.82 202
15446.99 189
15448.16 207
15449.34 201
15450.51 233
15451.69 211
15452.86 191
15454.03 204
15455.21 203
15456.38 204
15457.56 232
15458.73 219
15459.90 201
15461.08 225
15462.25 200
15463.43 193
15464.60 210
15465.78 214
15466.95 216
15468.12 221
15469.30 207
15470.47 208
15471.65 204
15472.82 195
15474.00 219
15475.17 197
15476.35 224
15477.52 180
15478.70 203
15479.87 202
15481.05 209
15482.22 200
15483.40 183
15484.57 219
15485.75 222
15486.92 199
15488.10 181
15489.27 198
15490.45 205
15491.62 185
15492.80 208
15493.98 221
15495.15 228
15496.33 234
15497.50 218
15498.68 211
15499.85 193
15501.03 212
15502.21 211
15503.38 225
15504.56 192
15505.73 212
15506.91 219
15508.09 176
15509.26 217
15510.44 225
15511.61 246
15512.79 197
15513.97 209
15515.14 220
15516.32 228
15517.50 195
15518.67 180
15519.85 203
15521.02 184
15522.20 174
15523.38 215
15524.55 227
15525.73 200
15526.91 237
15528.09 245
15529.26 223
15530.44 192
15531.62 179
15532.79 220
15533.97 215
15535.15 217
15536.32 185
15537.50 179
15538.68 213
15539.86 194
15541.03 233
15542.21 222
15543.39 234
15544.57 235
15545.74 232
15546.92 261
15548.10 214
15549.28 197
15550.45 220
15551.63 234
15552.81 215
15553.99 215
15555.16 219
15556.34 240
15557.52 212
15558.70 234
15559.88 241
15561.05 204
15562.23 213
15563.41 266
15564.59 266
15565.77 226
15566.95 228
15568.12 260
15569.30 280
15570.48 236
15571.66 226
15572.84 253
15574.02 245
15575.19 216
15576.37 229
15577.55 225
15578.73 217
15579.91 227
15581.09 251
15582.27 243
15583.45 249
15584.62 248
15585.80 260
15586.98 250
15588.16 223
15589.34 244
15590.52 251
15591.70 245
15592.88 215
15594.06 236
15595.24 250
15596.42 232
15597.60 230
15598.78 217
15599.96 257
15601.14 252
15602.31 279
15603.49 283
15604.67 239
15605.85 277
15607.03 280
15608.21 269
15609.39 277
15610.57 237
15611.75 266
15612.93 283
15614.11 296
15615.29 275
15616.47 270
15617.65 257
15618.83 267
15620.01 246
15621.19 270
15622.38 296
15623.56 266
15624.74 261
15625.92 245
15627.10 264
15628.28 266
15629.46 286
15630.64 282
15631.82 260
15633.00 260
15634.18 267
15635.36 297
15636.54 259
15637.72 277
15638.91 295
15640.09 297
15641.27 289
15642.45 299
15643.63 301
15644.81 291
15645.99 287
15647.17 321
15648.36 311
15649.54 291
15650.72 327
15651.90 360
15653.08 305
15654.26 317
15655.44 333
15656.63 326
15657.81 329
15658.99 319
15660.17 306
15661.35 329
15662.54 311
15663.72 326
15664.90 307
15666.08 321
15667.26 314
15668.45 327
15669.63 357
15670.81 324
15671.99 302
15673.17 327
15674.36 325
15675.54 321
15676.72 327
15677.90 346
15679.09 348
15680.27 315
15681.45 339
15682.63 327
15683.82 314
15685.00 320
15686.18 339
15687.37 330
15688.55 299
15689.73 307
15690.91 347
15692.10 319
15693.28 342
15694.46 328
15695.65 330
15696.83 309
15698.01 326
15699.20 306
15700.38 316
15701.56 322
15702.75 315
15703.93 318
15705.11 314
15706.30 327
15707.48 336
15708.66 346
15709.85 332
15711.03 386
15712.22 339
15713.40 347
15714.58 371
15715.77 381
15716.95 367
15718.14 353
15719.32 375
15720.50 355
15721.69 353
15722.87 345
15724.06 361
15725.24 389
15726.43 361
15727.61 381
15728.79 386
15729.98 371
15731.16 377
15732.35 378
15733.53 343
15734.72 330
15735.90 350
15737.09 367
15738.27 384
15739.46 360
15740.64 368
15741.83 387
15743.01 412
15744.20 365
15745.38 340
15746.57 413
15747.75 403
15748.94 363
15750.12 377
15751.31 353
15752.49 365
15753.68 399
15754.86 376
15756.05 367
15757.23 357
15758.42 398
15759.60 387
15760.79 371
15761.98 381
15763.16 393
15764.35 363
15765.53 355
15766.72 359
15767.90 350
15769.09 355
15770.28 366
15771.46 340
15772.65 311
15773.83 347
15775.02 361
15776.21 322
15777.39 337
15778.58 334
15779.77 357
15780.95 376
15782.14 321
15783.33 336
15784.51 316
15785.70 382
15786.89 348
15788.07 345
15789.26 336
15790.45 305
15791.63 330
15792.82 337
15794.01 329
15795.19 293
15796.38 312
15797.57 329
15798.75 313
15799.94 293
15801.13 318
15802.32 305
15803.50 331
15804.69 313
15805.88 289
15807.06 277
15808.25 281
15809.44 272
15810.63 263
15811.81 263
15813.00 273
15814.19 270
15815.38 294
15816.57 263
15817.75 281
15818.94 258
15820.13 255
15821.32 255
15822.50 245
15823.69 269
15824.88 253
15826.07 285
15827.26 275
15828.44 261
15829.63 252
15830.82 241
15832.01 229
15833.20 266
15834.39 225
15835.57 246
15836.76 263
15837.95 272
15839.14 277
15840.33 273
15841.52 264
15842.71 257
15843.90 262
15845.08 255
15846.27 287
15847.46 284
15848.65 241
15849.84 239
15851.03 229
15852.22 248
15853.41 269
15854.60 261
15855.79 265
15856.97 275
15858.16 249
15859.35 274
15860.54 269
15861.73 274
15862.92 268
15864.11 265
15865.30 290
15866.49 271
15867.68 276
15868.87 257
15870.06 258
15871.25 265
15872.44 276
15873.63 302
15874.82 247
15876.01 251
15877.20 289
15878.39 285
15879.58 263
15880.77 260
15881.96 255
15883.15 285
15884.34 266
15885.53 280
15886.72 295
15887.91 270
15889.10 308
15890.29 287
15891.48 279
15892.67 293
15893.86 291
15895.05 263
15896.24 280
15897.44 278
15898.63 303
15899.82 294
15901.01 345
15902.20 317
15903.39 319
15904.58 291
15905.77 310
15906.96 317
15908.15 307
15909.35 301
15910.54 305
15911.73 322
15912.92 314
15914.11 331
15915.30 303
15916.49 320
15917.69 305
15918.88 289
15920.07 303
15921.26 295
15922.45 297
15923.64 315
15924.84 347
15926.03 331
15927.22 289
15928.41 303
15929.60 336
15930.80 338
15931.99 330
15933.18 296
15934.37 308
15935.56 294
15936.76 295
15937.95 277
15939.14 288
15940.33 281
15941.53 279
15942.72 294
15943.91 257
15945.10 232
15946.30 240
15947.49 265
15948.68 234
15949.87 241
15951.07 230
15952.26 275
15953.45 268
15954.65 244
15955.84 245
15957.03 253
15958.22 265
15959.42 226
15960.61 235
15961.80 221
15963.00 248
15964.19 230
15965.38 219
15966.58 234
15967.77 265
15968.96 233
15970.16 250
15971.35 214
15972.54 221
15973.74 231
15974.93 217
15976.13 218
15977.32 245
15978.51 251
15979.71 218
15980.90 233
15982.09 201
15983.29 224
15984.48 207
15985.68 209
15986.87 224
15988.06 196
15989.26 218
15990.45 237
15991.65 208
15992.84 219
15994.04 229
15995.23 224
15996.43 208
15997.62 213
15998.81 203
16000.01 196
16001.20 183
16002.40 216
16003.59 180
16004.79 209
16005.98 199
16007.18 210
16008.37 200
16009.57 182
16010.76 195
16011.96 200
16013.15 213
16014.35 192
16015.54 189
16016.74 188
16017.93 205
16019.13 196
16020.32 191
16021.52 215
16022.72 201
16023.91 212
16025.11 208
16026.30 204
16027.50 200
16028.69 230
16029.89 203
16031.08 232
16032.28 217
16033.48 196
16034.67 174
16035.87 178
16037.06 182
16038.26 166
16039.46 186
16040.65 198
16041.85 203
16043.05 216
16044.24 202
16045.44 193
16046.63 198
16047.83 201
16049.03 210
16050.22 207
16051.42 211
16052.62 178
16053.81 192
16055.01 186
16056.21 184
16057.40 179
16058.60 191
16059.80 194
16060.99 192
16062.19 209
16063.39 235
16064.58 209
16065.78 186
16066.98 192
16068.18 191
16069.37 220
16070.57 192
16071.77 189
16072.97 194
16074.16 178
16075.36 198
16076.56 193
16077.76 201
16078.95 175
16080.15 176
16081.35 185
16082.55 159
16083.74 202
16084.94 187
16086.14 184
16087.34 168
16088.53 184
16089.73 194
16090.93 175
16092.13 181
16093.33 219
16094.53 177
16095.72 170
16096.92 172
16098.12 178
16099.32 197
16100.52 191
16101.72 177
16102.91 168
16104.11 184
16105.31 170
16106.51 160
16107.71 172
16108.91 172
16110.11 182
16111.30 191
16112.50 194
16113.70 185
16114.90 203
16116.10 180
16117.30 195
16118.50 200
16119.70 191
16120.90 202
16122.10 194
16123.29 174
16124.49 167
16125.69 190
16126.89 185
16128.09 182
16129.29 196
16130.49 187
16131.69 189
16132.89 173
16134.09 184
16135.29 207
16136.49 211
16137.69 173
16138.89 161
16140.09 194
16141.29 180
16142.49 159
16143.69 165
16144.89 187
16146.09 195
16147.29 199
16148.49 173
16149.69 178
16150.89 186
16152.09 195
16153.29 178
16154.49 191
16155.69 167
16156.89 195
16158.09 211
16159.29 228
16160.49 190
16161.69 161
16162.89 185
16164.09 168
16165.30 147
16166.50 164
16167.70 182
16168.90 198
16170.10 169
16171.30 171
16172.50 170
16173.70 169
16174.90 193
16176.10 210
16177.31 178
16178.51 161
16179.71 197
16180.91 177
16182.11 182
16183.31 185
16184.51 176
16185.72 207
16186.92 202
16188.12 215
16189.32 210
16190.52 176
16191.72 171
16192.93 190
16194.13 178
16195.33 199
16196.53 224
16197.73 205
16198.94 182
16200.14 189
16201.34 191
16202.54 205
16203.74 193
16204.95 207
16206.15 175
16207.35 209
16208.55 191
16209.76 199
16210.96 201
16212.16 196
16213.36 191
16214.57 197
16215.77 207
16216.97 193
16218.17 189
16219.38 200
16220.58 214
16221.78 206
16222.99 213
16224.19 176
16225.39 181
16226.59 206
16227.80 171
16229.00 196
16230.20 184
16231.41 187
16232.61 203
16233.81 211
16235.02 215
16236.22 208
16237.42 211
16238.63 217
16239.83 226
16241.04 222
16242.24 187
16243.44 225
16244.65 230
16245.85 216
16247.05 201
16248.26 251
16249.46 238
16250.67 222
16251.87 217
16253.07 218
16254.28 254
16255.48 200
16256.69 200
16257.89 210
16259.09 220
16260.30 267
16261.50 235
16262.71 217
16263.91 230
16265.12 242
16266.32 207
16267.53 273
16268.73 263
16269.94 240
16271.14 229
16272.34 224
16273.55 198
16274.75 221
16275.96 222
16277.16 239
16278.37 225
16279.57 209
16280.78 242
16281.98 233
16283.19 238
16284.39 242
16285.60 243
16286.81 222
16288.01 205
16289.22 253
16290.42 244
16291.63 226
16292.83 232
16294.04 258
16295.24 280
16296.45 236
16297.66 257
16298.86 237
16300.07 247
16301.27 226
16302.48 230
16303.68 258
16304.89 278
16306.10 272
16307.30 260
16308.51 270
16309.71 269
16310.92 252
16312.13 267
16313.33 252
16314.54 252
16315.75 252
16316.95 244
16318.16 229
16319.37 220
16320.57 213
16321.78 257
16322.99 232
16324.19 222
16325.40 231
16326.61 230
16327.81 213
16329.02 184
16330.23 203
16331.43 192
16332.64 199
16333.85 211
16335.05 176
16336.26 213
16337.47 197
16338.68 189
16339.88 182
16341.09 195
16342.30 204
16343.51 197
16344.71 214
16345.92 203
16347.13 181
16348.34 161
16349.54 196
16350.75 176
16351.96 202
16353.17 169
16354.37 186
16355.58 181
16356.79 184
16358.00 194
16359.21 183
16360.41 173
16361.62 190
16362.83 197
16364.04 168
16365.25 188
16366.45 176
16367.66 195
16368.87 177
16370.08 194
16371.29 185
16372.50 177
16373.71 209
16374.91 209
16376.12 198
16377.33 228
16378.54 167
16379.75 193
16380.96 182
16382.17 182
16383.38 189
16384.58 174
16385.79 203
16387.00 194
16388.21 189
16389.42 175
16390.63 182
16391.84 178
16393.05 184
16394.26 172
16395.47 159
16396.68 171
16397.89 180
16399.09 174
16400.30 177
16401.51 176
16402.72 192
16403.93 192
16405.14 176
16406.35 164
16407.56 188
16408.77 154
16409.98 164
16411.19 174
16412.40 151
16413.61 204
16414.82 183
16416.03 207
16417.24 164
16418.45 178
16419.66 204
16420.87 196
16422.08 198
16423.29 181
16424.50 171
16425.71 162
16426.92 202
16428.14 185
16429.35 181
16430.56 187
16431.77 187
16432.98 175
16434.19 184
16435.40 200
16436.61 204
16437.82 204
16439.03 168
16440.24 168
16441.45 178
16442.67 149
16443.88 151
16445.09 155
16446.30 184
16447.51 160
16448.72 153
16449.93 182
16451.14 183
16452.36 191
16453.57 185
16454.78 168
16455.99 179
16457.20 174
16458.41 178
16459.63 172
16460.84 166
16462.05 158
16463.26 160
16464.47 177
16465.68 171
16466.90 164
16468.11 169
16469.32 192
16470.53 195
16471.74 168
16472.96 159
16474.17 159
16475.38 161
16476.59 172
16477.81 153
16479.02 176
16480.23 140
16481.44 139
16482.66 154
16483.87 161
16485.08 164
16486.29 174
16487.51 167
16488.72 175
16489.93 152
16491.15 168
16492.36 163
16493.57 166
16494.78 152
16496.00 143
16497.21 163
16498.42 148
16499.64 187
16500.85 170
16502.06 181
16503.28 194
16504.49 197
16505.70 165
16506.92 158
16508.13 163
16509.34 157
16510.56 163
16511.77 163
16512.98 174
16514.20 176
16515.41 168
16516.63 158
16517.84 171
16519.05 158
16520.27 146
16521.48 149
16522.70 144
16523.91 179
16525.12 175
16526.34 171
16527.55 168
16528.77 152
16529.98 150
16531.20 151
16532.41 169
16533.62 193
16534.84 153
16536.05 153
16537.27 158
16538.48 165
16539.70 171
16540.91 176
16542.13 179
16543.34 162
16544.56 164
16545.77 177
16546.99 177
16548.20 149
16549.42 167
16550.63 166
16551.85 168
16553.06 136
16554.28 172
16555.49 163
16556.71 156
16557.92 149
16559.14 183
16560.35 161
16561.57 187
16562.78 182
16564.00 190
16565.21 160
16566.43 169
16567.65 166
16568.86 161
16570.08 185
16571.29 166
16572.51 182
16573.73 175
16574.94 181
16576.16 144
16577.37 188
16578.59 177
16579.81 202
16581.02 189
16582.24 180
16583.45 196
16584.67 165
16585.89 184
16587.10 153
16588.32 210
16589.54 186
16590.75 163
16591.97 196
16593.19 204
16594.40 181
16595.62 187
16596.84 162
16598.05 167
16599.27 180
16600.49 179
16601.70 160
16602.92 159
16604.14 155
16605.35 154
16606.57 178
16607.79 152
16609.01 170
16610.22 163
16611.44 154
16612.66 171
16613.88 143
16615.09 149
16616.31 159
16617.53 134
16618.75 154
16619.96 158
16621.18 163
16622.40 162
16623.62 149
16624.83 151
16626.05 165
16627.27 167
16628.49 169
16629.71 172
16630.92 165
16632.14 183
16633.36 156
16634.58 168
16635.80 182
16637.01 186
16638.23 155
16639.45 197
16640.67 179
16641.89 168
16643.11 159
16644.32 196
16645.54 155
16646.76 170
16647.98 190
16649.20 146
16650.42 173
16651.64 170
16652.86 162
16654.07 152
16655.29 166
16656.51 155
16657.73 182
16658.95 173
16660.17 156
16661.39 155
16662.61 157
16663.83 174
16665.05 146
16666.27 171
16667.48 153
16668.70 157
16669.92 150
16671.14 156
16672.36 131
16673.58 142
16674.80 169
16676.02 152
16677.24 150
16678.46 144
16679.68 155
16680.90 158
16682.12 144
16683.34 144
16684.56 153
16685.78 150
16687.00 161
16688.22 187
16689.44 150
16690.66 174
16691.88 180
16693.10 173
16694.32 170
16695.54 152
16696.76 157
16697.98 159
16699.20 150
16700.42 150
16701.64 151
16702.87 165
16704.09 203
16705.31 153
16706.53 138
16707.75 137
16708.97 157
16710.19 171
16711.41 153
16712.63 154
16713.85 176
16715.07 141
16716.30 132
16717.52 146
16718.74 153
16719.96 176
16721.18 197
16722.40 158
16723.62 153
16724.85 153
16726.07 155
16727.29 170
16728.51 186
16729.73 132
16730.95 168
16732.17 175
16733.40 161
16734.62 149
16735.84 179
16737.06 170
16738.28 179
16739.51 181
16740.73 123
16741.95 160
16743.17 158
16744.39 160
16745.62 157
16746.84 163
16748.06 185
16749.28 183
16750.51 157
16751.73 146
16752.95 169
16754.17 155
16755.40 165
16756.62 150
16757.84 145
16759.06 163
16760.29 156
16761.51 165
16762.73 155
16763.96 149
16765.18 142
16766.40 161
16767.62 160
16768.85 140
16770.07 157
16771.29 148
16772.52 173
16773.74 157
16774.96 136
16776.19 158
16777.41 157
16778.63 147
16779.86 165
16781.08 176
16782.30 155
16783.53 153
16784.75 162
16785.97 182
16787.20 167
16788.42 152
16789.65 151
16790.87 163
16792.09 150
16793.32 149
16794.54 160
16795.77 149
16796.99 165
16798.21 181
16799.44 147
16800.66 164
16801.89 168
16803.11 167
16804.34 176
16805.56 149
16806.78 148
16808.01 169
16809.23 176
16810.46 162
16811.68 185
16812.91 174
16814.13 154
16815.36 155
16816.58 179
16817.81 159
16819.03 140
16820.26 143
16821.48 175
16822.71 170
16823.93 161
16825.16 175
16826.38 166
16827.61 182
16828.83 156
16830.06 176
16831.28 175
16832.51 202
16833.73 153
16834.96 149
16836.19 164
16837.41 194
16838.64 187
16839.86 172
16841.09 188
16842.31 179
16843.54 180
16844.76 191
16845.99 184
16847.22 173
16848.44 184
16849.67 181
16850.89 196
16852.12 195
16853.35 183
16854.57 195
16855.80 206
16857.03 178
16858.25 197
16859.48 214
16860.71 223
16861.93 211
16863.16 218
16864.38 217
16865.61 173
16866.84 212
16868.06 233
16869.29 228
16870.52 198
16871.74 207
16872.97 235
16874.20 204
16875.43 223
16876.65 240
16877.88 240
16879.11 234
16880.33 211
16881.56 237
16882.79 241
16884.02 227
16885.24 240
16886.47 256
16887.70 282
16888.93 275
16890.15 238
16891.38 254
16892.61 235
16893.84 205
16895.06 239
16896.29 233
16897.52 201
16898.75 214
16899.97 212
16901.20 207
16902.43 188
16903.66 193
16904.89 210
16906.11 218
16907.34 204
16908.57 167
16909.80 173
16911.03 170
16912.26 202
16913.48 196
16914.71 199
16915.94 157
16917.17 183
16918.40 178
16919.63 183
16920.85 184
16922.08 186
16923.31 178
16924.54 174
16925.77 195
16927.00 197
16928.23 213
16929.46 201
16930.69 194
16931.91 167
16933.14 189
16934.37 185
16935.60 179
16936.83 171
16938.06 156
16939.29 152
16940.52 188
16941.75 176
16942.98 196
16944.21 202
16945.44 163
16946.67 178
16947.90 184
16949.13 161
16950.35 157
16951.58 163
16952.81 165
16954.04 184
16955.27 187
16956.50 187
16957.73 155
16958.96 172
16960.19 177
16961.42 173
16962.65 182
16963.88 154
16965.11 167
16966.34 163
16967.58 185
16968.81 170
16970.04 181
16971.27 159
16972.50 171
16973.73 179
16974.96 161
16976.19 168
16977.42 174
16978.65 157
16979.88 169
16981.11 171
16982.34 169
16983.57 185
16984.80 171
16986.04 194
16987.27 194
16988.50 175
16989.73 150
16990.96 191
16992.19 181
16993.42 161
16994.65 165
16995.88 162
16997.12 210
16998.35 170
16999.58 160
17000.81 157
17002.04 188
17003.27 186
17004.51 168
17005.74 194
17006.97 164
17008.20 175
17009.43 196
17010.66 185
17011.90 162
17013.13 149
17014.36 183
17015.59 184
17016.82 167
17018.06 155
17019.29 156
17020.52 185
17021.75 180
17022.99 161
17024.22 162
17025.45 156
17026.68 156
17027.92 179
17029.15 171
17030.38 203
17031.61 183
17032.85 184
17034.08 164
17035.31 161
17036.54 154
17037.78 147
17039.01 146
17040.24 145
17041.48 165
17042.71 164
17043.94 143
17045.18 145
17046.41 152
17047.64 167
17048.88 193
17050.11 165
17051.34 158
17052.58 119
17053.81 169
17055.04 131
17056.28 151
17057.51 147
17058.74 161
17059.98 138
17061.21 144
17062.44 140
17063.68 135
17064.91 159
17066.15 166
17067.38 171
17068.61 148
17069.85 147
17071.08 151
17072.32 142
17073.55 144
17074.78 146
17076.02 152
17077.25 151
17078.49 172
17079.72 156
17080.96 146
17082.19 138
17083.42 148
17084.66 137
17085.89 144
17087.13 137
17088.36 151
17089.60 143
17090.83 159
17092.07 131
17093.30 159
17094.54 146
17095.77 163
17097.01 153
17098.24 152
17099.48 174
17100.71 146
17101.95 134
17103.18 135
17104.42 155
17105.65 150
17106.89 138
17108.12 133
17109.36 149
17110.60 174
17111.83 157
17113.07 170
17114.30 150
17115.54 142
17116.77 127
17118.01 126
17119.25 147
17120.48 143
17121.72 135
17122.95 140
17124.19 142
17125.43 144
17126.66 148
17127.90 155
17129.13 138
17130.37 133
17131.61 155
17132.84 153
17134.08 170
17135.32 158
17136.55 145
17137.79 155
17139.02 155
17140.26 152
17141.50 136
17142.73 143
17143.97 148
17145.21 155
17146.44 144
17147.68 146
17148.92 147
17150.16 143
17151.39 150
17152.63 141
17153.87 142
17155.10 162
17156.34 126
17157.58 138
17158.82 128
17160.05 149
17161.29 142
17162.53 146
17163.76 136
17165.00 148
17166.24 154
17167.48 138
17168.72 141
17169.95 124
17171.19 132
17172.43 138
17173.67 128
17174.90 122
17176.14 134
17177.38 137
17178.62 156
17179.86 147
17181.09 141
17182.33 164
17183.57 134
17184.81 150
17186.05 127
17187.28 145
17188.52 122
17189.76 135
17191.00 143
17192.24 166
17193.48 134
17194.72 150
17195.95 163
17197.19 164
17198.43 149
17199.67 143
17200.91 141
17202.15 152
17203.39 136
17204.63 152
17205.86 140
17207.10 139
17208.34 140
17209.58 132
17210.82 126
17212.06 118
17213.30 131
17214.54 129
17215.78 143
17217.02 128
17218.26 115
17219.50 135
17220.74 132
17221.97 136
17223.21 131
17224.45 113
17225.69 129
17226.93 125
17228.17 124
17229.41 122
17230.65 126
17231.89 108
17233.13 133
17234.37 137
17235.61 134
17236.85 141
17238.09 136
17239.33 180
17240.57 171
17241.81 125
17243.05 130
17244.29 137
17245.53 132
17246.77 130
17248.02 139
17249.26 121
17250.50 130
17251.74 131
17252.98 143
17254.22 154
17255.46 168
17256.70 147
17257.94 149
17259.18 124
17260.42 135
17261.66 137
17262.90 128
17264.15 113
17265.39 146
17266.63 146
17267.87 137
17269.11 137
17270.35 103
17271.59 138
17272.83 116
17274.08 145
17275.32 146
17276.56 118
17277.80 131
17279.04 118
17280.28 149
17281.52 134
17282.77 141
17284.01 147
17285.25 138
17286.49 132
17287.73 142
17288.98 147
17290.22 127
17291.46 103
17292.70 134
17293.94 152
17295.19 117
17296.43 139
17297.67 139
17298.91 137
17300.16 120
17301.40 140
17302.64 125
17303.88 136
17305.13 145
17306.37 138
17307.61 139
17308.85 118
17310.10 113
17311.34 132
17312.58 140
17313.82 107
17315.07 110
17316.31 121
17317.55 123
17318.80 139
17320.04 125
17321.28 147
17322.53 136
17323.77 136
17325.01 140
17326.26 148
17327.50 145
17328.74 116
17329.99 123
17331.23 149
17332.47 114
17333.72 130
17334.96 124
17336.20 132
17337.45 134
17338.69 137
17339.93 145
17341.18 125
17342.42 123
17343.67 120
17344.91 140
17346.15 110
17347.40 114
17348.64 121
17349.89 124
17351.13 128
17352.37 131
17353.62 120
17354.86 164
17356.11 134
17357.35 151
17358.60 138
17359.84 134
17361.09 130
17362.33 137
17363.57 126
17364.82 155
17366.06 138
17367.31 143
17368.55 124
17369.80 138
17371.04 124
17372.29 129
17373.53 135
17374.78 132
17376.02 116
17377.27 149
17378.51 141
17379.76 110
17381.00 145
17382.25 113
17383.50 114
17384.74 136
17385.99 122
17387.23 130
17388.48 131
17389.72 124
17390.97 115
17392.21 114
17393.46 130
17394.71 131
17395.95 123
17397.20 130
17398.44 143
17399.69 128
17400.93 146
17402.18 135
17403.43 125
17404.67 134
17405.92 147
17407.17 161
17408.41 129
17409.66 132
17410.90 169
17412.15 152
17413.40 122
17414.64 128
17415.89 152
17417.14 148
17418.38 141
17419.63 147
17420.88 119
17422.12 129
17423.37 134
17424.62 127
17425.86 120
17427.11 122
17428.36 133
17429.60 122
17430.85 138
17432.10 133
17433.35 156
17434.59 123
17435.84 124
17437.09 134
17438.33 118
17439.58 138
17440.83 158
17442.08 130
17443.32 129
17444.57 146
17445.82 140
17447.07 153
17448.32 154
17449.56 133
17450.81 151
17452.06 171
17453.31 155
17454.55 124
17455.80 119
17457.05 135
17458.30 133
17459.55 115
17460.79 116
17462.04 134
17463.29 146
17464.54 162
17465.79 157
17467.04 124
17468.28 154
17469.53 153
17470.78 163
17472.03 133
17473.28 133
17474.53 152
17475.78 158
17477.02 155
17478.27 150
17479.52 125
17480.77 161
17482.02 155
17483.27 134
17484.52 136
17485.77 161
17487.02 179
17488.26 152
17489.51 135
17490.76 157
17492.01 151
17493.26 136
17494.51 145
17495.76 140
17497.01 160
17498.26 161
17499.51 159
17500.76 170
17502.01 158
17503.26 143
17504.51 146
17505.76 156
17507.01 127
17508.26 145
17509.51 169
17510.76 175
17512.01 152
17513.26 140
17514.51 152
17515.76 174
17517.01 159
17518.26 153
17519.51 144
17520.76 145
17522.01 165
17523.26 139
17524.51 158
17525.76 157
17527.01 186
17528.26 176
17529.51 146
17530.76 148
17532.01 147
17533.26 170
17534.51 179
17535.76 163
17537.01 179
17538.27 188
17539.52 166
17540.77 171
17542.02 196
17543.27 165
17544.52 158
17545.77 169
17547.02 150
17548.27 152
17549.53 166
17550.78 149
17552.03 185
17553.28 175
17554.53 158
17555.78 187
17557.03 163
17558.29 141
17559.54 164
17560.79 152
17562.04 164
17563.29 156
17564.54 158
17565.80 154
17567.05 133
17568.30 158
17569.55 143
17570.80 162
17572.06 135
17573.31 148
17574.56 145
17575.81 188
17577.07 187
17578.32 154
17579.57 171
17580.82 150
17582.08 147
17583.33 139
17584.58 155
17585.83 140
17587.09 157
17588.34 161
17589.59 159
17590.84 161
17592.10 164
17593.35 188
17594.60 159
17595.86 147
17597.11 174
17598.36 160
17599.61 178
17600.87 153
17602.12 166
17603.37 163
17604.63 163
17605.88 138
17607.13 157
17608.39 195
17609.64 167
17610.89 164
17612.15 180
17613.40 146
17614.66 168
17615.91 148
17617.16 154
17618.42 167
17619.67 150
17620.92 152
17622.18 168
17623.43 158
17624.69 150
17625.94 141
17627.19 185
17628.45 149
17629.70 153
17630.96 174
17632.21 152
17633.47 153
17634.72 142
17635.97 153
17637.23 132
17638.48 137
17639.74 151
17640.99 136
17642.25 133
17643.50 150
17644.76 173
17646.01 168
17647.27 125
17648.52 142
17649.78 149
17651.03 138
17652.28 125
17653.54 132
17654.80 127
17656.05 151
17657.31 128
17658.56 181
17659.82 144
17661.07 137
17662.33 134
17663.58 144
17664.84 128
17666.09 130
17667.35 141
17668.60 154
17669.86 178
17671.11 145
17672.37 119
17673.63 162
17674.88 121
17676.14 129
17677.39 126
17678.65 144
17679.91 123
17681.16 138
17682.42 132
17683.67 128
17684.93 137
17686.19 143
17687.44 154
17688.70 135
17689.95 123
17691.21 135
17692.47 138
17693.72 119
17694.98 127
17696.24 140
17697.49 128
17698.75 109
17700.01 149
17701.26 124
17702.52 133
17703.78 118
17705.03 144
17706.29 142
17707.55 117
17708.81 100
17710.06 125
17711.32 145
17712.58 132
17713.83 133
17715.09 157
17716.35 131
17717.61 123
17718.86 129
17720.12 112
17721.38 107
17722.63 140
17723.89 138
17725.15 115
17726.41 108
17727.67 114
17728.92 148
17730.18 130
17731.44 131
17732.70 121
17733.95 152
17735.21 137
17736.47 117
17737.73 113
17738.99 132
17740.24 127
17741.50 151
17742.76 131
17744.02 126
17745.28 132
17746.54 139
17747.79 150
17749.05 116
17750.31 127
17751.57 115
17752.83 139
17754.09 124
17755.35 103
17756.60 125
17757.86 159
17759.12 123
17760.38 118
17761.64 108
17762.90 147
17764.16 130
17765.42 133
17766.67 135
17767.93 130
17769.19 139
17770.45 149
17771.71 141
17772.97 120
17774.23 110
17775.49 114
17776.75 125
17778.01 120
17779.27 115
17780.53 126
17781.79 125
17783.05 123
17784.31 115
17785.57 123
17786.83 125
17788.09 117
17789.35 124
17790.61 140
17791.87 147
17793.13 125
17794.39 100
17795.65 111
17796.91 122
17798.17 119
17799.43 140
17800.69 117
17801.95 116
17803.21 120
17804.47 138
17805.73 113
17806.99 97
17808.25 105
17809.51 141
17810.77 122
17812.03 133
17813.29 121
17814.55 136
17815.81 118
17817.07 125
17818.33 124
17819.60 116
17820.86 122
17822.12 125
17823.38 138
17824.64 109
17825.90 109
17827.16 125
17828.42 136
17829.68 115
17830.95 125
17832.21 138
17833.47 131
17834.73 117
17835.99 125
17837.25 117
17838.51 129
17839.78 116
17841.04 123
17842.30 134
17843.56 114
17844.82 120
17846.08 112
17847.35 125
17848.61 121
17849.87 118
17851.13 119
17852.39 110
17853.66 125
17854.92 120
17856.18 114
17857.44 110
17858.71 116
17859.97 123
17861.23 117
17862.49 97
17863.76 103
17865.02 92
17866.28 134
17867.54 131
17868.81 111
17870.07 128
17871.33 123
17872.59 129
17873.86 116
17875.12 115
17876.38 107
17877.65 106
17878.91 124
17880.17 120
17881.44 107
17882.70 104
17883.96 121
17885.22 126
17886.49 105
17887.75 136
17889.01 119
17890.28 122
17891.54 122
17892.81 133
17894.07 123
17895.33 132
17896.60 96
17897.86 125
17899.12 106
17900.39 79
17901.65 118
17902.92 108
17904.18 108
17905.44 96
17906.71 135
17907.97 107
17909.24 112
17910.50 126
17911.76 118
17913.03 117
17914.29 153
17915.56 112
17916.82 105
17918.09 125
17919.35 110
17920.61 116
17921.88 127
17923.14 109
17924.41 105
17925.67 120
17926.94 132
17928.20 107
17929.47 123
17930.73 95
17932.00 139
17933.26 122
17934.53 117
17935.79 108
17937.06 109
17938.32 118
17939.59 116
17940.85 103
17942.12 117
17943.38 127
17944.65 121
17945.91 124
17947.18 112
17948.44 98
17949.71 121
17950.98 145
17952.24 110
17953.51 98
17954.77 116
17956.04 124
17957.30 107
17958.57 98
17959.84 108
17961.10 120
17962.37 111
17963.63 123
17964.90 114
17966.17 109
17967.43 126
17968.70 105
17969.96 108
17971.23 117
17972.50 104
17973.76 118
17975.03 99
17976.30 100
17977.56 107
17978.83 112
17980.10 120
17981.36 119
17982.63 113
17983.90 100
17985.16 144
17986.43 117
17987.70 101
17988.96 107
17990.23 115
17991.50 124
17992.76 117
17994.03 93
17995.30 103
17996.57 117
17997.83 101
17999.10 109
18000.37 98
18001.64 120
18002.90 103
18004.17 110
18005.44 104
18006.71 111
18007.97 103
18009.24 123
18010.51 112
18011.78 110
18013.04 96
18014.31 104
18015.58 111
18016.85 108
18018.12 119
18019.38 118
18020.65 119
18021.92 116
18023.19 137
18024.46 135
18025.72 105
18026.99 129
18028.26 101
18029.53 120
18030.80 99
18032.07 111
18033.33 125
18034.60 129
18035.87 115
18037.14 105
18038.41 129
18039.68 116
18040.95 103
18042.22 106
18043.48 101
18044.75 112
18046.02 138
18047.29 119
18048.56 125
18049.83 114
18051.10 119
18052.37 117
18053.64 98
18054.91 109
18056.17 103
18057.44 119
18058.71 116
18059.98 106
18061.25 106
18062.52 115
18063.79 127
18065.06 114
18066.33 128
18067.60 110
18068.87 105
18070.14 126
18071.41 109
18072.68 104
18073.95 102
18075.22 131
18076.49 100
18077.76 112
18079.03 115
18080.30 100
18081.57 112
18082.84 122
18084.11 113
18085.38 109
18086.65 112
18087.92 113
18089.19 117
18090.46 103
18091.73 95
18093.00 130
18094.27 136
18095.55 113
18096.82 111
18098.09 94
18099.36 91
18100.63 110
18101.90 129
18103.17 113
18104.44 132
18105.71 114
18106.98 135
18108.25 119
18109.53 121
18110.80 127
18112.07 129
18113.34 121
18114.61 110
18115.88 122
18117.15 131
18118.43 128
18119.70 127
18120.97 118
18122.24 125
18123.51 144
18124.78 109
18126.05 116
18127.33 101
18128.60 115
18129.87 114
18131.14 111
18132.41 126
18133.69 101
18134.96 126
18136.23 114
18137.50 101
18138.77 128
18140.05 110
18141.32 132
18142.59 121
18143.86 116
18145.14 132
18146.41 119
18147.68 101
18148.95 144
18150.23 114
18151.50 116
18152.77 124
18154.04 142
18155.32 118
18156.59 101
18157.86 112
18159.14 111
18160.41 123
18161.68 124
18162.96 97
18164.23 119
18165.50 128
18166.77 103
18168.05 109
18169.32 130
18170.59 125
18171.87 96
18173.14 114
18174.41 107
18175.69 125
18176.96 116
18178.24 123
18179.51 112
18180.78 125
18182.06 121
18183.33 97
18184.60 117
18185.88 123
18187.15 116
18188.43 111
18189.70 118
18190.97 123
18192.25 128
18193.52 111
18194.80 93
18196.07 116
18197.34 118
18198.62 115
18199.89 112
18201.17 118
18202.44 139
18203.72 126
18204.99 111
18206.27 102
18207.54 114
18208.82 120
18210.09 98
18211.36 108
18212.64 118
18213.91 132
18215.19 97
18216.46 118
18217.74 104
18219.01 104
18220.29 133
18221.56 112
18222.84 121
18224.11 113
18225.39 133
18226.67 131
18227.94 112
18229.22 111
18230.49 101
18231.77 129
18233.04 125
18234.32 124
18235.59 111
18236.87 112
18238.14 115
18239.42 117
18240.70 112
18241.97 96
18243.25 109
18244.52 131
18245.80 116
18247.08 133
18248.35 99
18249.63 121
18250.90 107
18252.18 103
18253.46 99
18254.73 119
18256.01 118
18257.29 135
18258.56 123
18259.84 119
18261.11 129
18262.39 113
18263.67 125
18264.94 113
18266.22 124
18267.50 101
18268.77 108
18270.05 109
18271.33 109
18272.61 123
18273.88 144
18275.16 137
18276.44 127
18277.71 109
18278.99 123
18280.27 117
18281.54 115
18282.82 110
18284.10 113
18285.38 115
18286.65 120
18287.93 97
18289.21 104
18290.49 103
18291.76 111
18293.04 114
18294.32 113
18295.60 109
18296.88 103
18298.15 122
18299.43 108
18300.71 96
18301.99 119
18303.26 104
18304.54 102
18305.82 96
18307.10 120
18308.38 99
18309.66 105
18310.93 104
18312.21 142
18313.49 116
18314.77 90
18316.05 110
18317.33 122
18318.60 109
18319.88 119
18321.16 117
18322.44 101
18323.72 114
18325.00 123
18326.28 130
18327.55 124
18328.83 122
18330.11 112
18331.39 108
18332.67 118
18333.95 112
18335.23 115
18336.51 128
18337.79 140
18339.07 121
18340.35 125
18341.62 109
18342.90 99
18344.18 116
18345.46 114
18346.74 119
18348.02 123
18349.30 103
18350.58 113
18351.86 117
18353.14 103
18354.42 116
18355.70 107
18356.98 118
18358.26 124
18359.54 118
18360.82 123
18362.10 122
18363.38 135
18364.66 131
18365.94 135
18367.22 111
18368.50 108
18369.78 124
18371.06 120
18372.34 137
18373.62 101
18374.90 96
18376.18 119
18377.46 132
18378.74 165
18380.03 127
18381.31 113
18382.59 134
18383.87 133
18385.15 112
18386.43 119
18387.71 111
18388.99 114
18390.27 103
18391.55 102
18392.83 95
18394.12 106
18395.40 123
18396.68 118
18397.96 126
18399.24 120
18400.52 113
18401.80 137
18403.08 119
18404.37 98
18405.65 123
18406.93 111
18408.21 126
18409.49 108
18410.77 94
18412.06 96
18413.34 115
18414.62 107
18415.90 99
18417.18 116
18418.47 102
18419.75 113
18421.03 114
18422.31 102
18423.59 93
18424.88 110
18426.16 107
18427.44 103
18428.72 94
18430.01 88
18431.29 119
18432.57 101
18433.85 117
18435.14 103
18436.42 124
18437.70 123
18438.98 101
18440.27 95
18441.55 109
18442.83 119
18444.12 112
18445.40 100
18446.68 105
18447.96 121
18449.25 143
18450.53 124
18451.81 107
18453.10 98
18454.38 117
18455.66 124
18456.95 101
18458.23 114
18459.51 131
18460.80 116
18462.08 109
18463.36 107
18464.65 97
18465.93 129
18467.22 120
18468.50 130
18469.78 97
18471.07 97
18472.35 107
18473.63 111
18474.92 124
18476.20 101
18477.49 105
18478.77 109
18480.05 125
18481.34 102
18482.62 108
18483.91 107
18485.19 122
18486.48 128
18487.76 121
18489.04 119
18490.33 98
18491.61 125
18492.90 114
18494.18 140
18495.47 109
18496.75 120
18498.04 122
18499.32 116
18500.61 101
18501.89 105
18503.18 122
18504.46 123
18505.75 104
18507.03 132
18508.32 121
18509.60 117
18510.89 129
18512.17 116
18513.46 113
18514.74 108
18516.03 125
18517.31 140
18518.60 98
18519.89 112
18521.17 131
18522.46 139
18523.74 131
18525.03 107
18526.31 120
18527.60 120
18528.89 113
18530.17 132
18531.46 130
18532.74 105
18534.03 118
18535.32 114
18536.60 116
18537.89 117
18539.17 105
18540.46 121
18541.75 115
18543.03 112
18544.32 111
18545.61 97
18546.89 107
18548.18 117
18549.47 136
18550.75 118
18552.04 119
18553.33 131
18554.61 128
18555.90 122
18557.19 130
18558.47 129
18559.76 134
18561.05 113
18562.33 145
18563.62 121
18564.91 117
18566.19 113
18567.48 129
18568.77 119
18570.06 107
18571.34 122
18572.63 124
18573.92 119
18575.21 119
18576.49 120
18577.78 123
18579.07 126
18580.36 144
18581.64 127
18582.93 104
18584.22 123
18585.51 118
18586.80 139
18588.08 139
18589.37 129
18590.66 122
18591.95 121
18593.24 106
18594.52 135
18595.81 126
18597.10 118
18598.39 159
18599.68 133
18600.96 143
18602.25 153
18603.54 152
18604.83 124
18606.12 134
18607.41 153
18608.70 143
18609.98 144
18611.27 146
18612.56 132
18613.85 142
18615.14 136
18616.43 133
18617.72 137
18619.01 139
18620.30 142
18621.58 134
18622.87 131
18624.16 116
18625.45 108
18626.74 119
18628.03 106
18629.32 126
18630.61 130
18631.90 144
18633.19 139
18634.48 136
18635.77 119
18637.06 106
18638.35 128
18639.64 125
18640.93 126
18642.22 135
18643.51 111
18644.80 118
18646.09 104
18647.38 118
18648.67 126
18649.96 121
18651.25 111
18652.54 84
18653.83 126
18655.12 113
18656.41 126
18657.70 144
18658.99 117
18660.28 124
18661.57 124
18662.86 110
18664.15 111
18665.44 124
18666.73 126
18668.02 130
18669.31 122
18670.60 108
18671.89 125
18673.18 121
18674.48 119
18675.77 104
18677.06 123
18678.35 127
18679.64 114
18680.93 124
18682.22 104
18683.51 84
18684.80 114
18686.10 128
18687.39 127
18688.68 110
18689.97 93
18691.26 107
18692.55 132
18693.84 106
18695.14 107
18696.43 111
18697.72 148
18699.01 118
18700.30 123
18701.60 127
18702.89 131
18704.18 123
18705.47 120
18706.76 100
18708.06 137
18709.35 105
18710.64 111
18711.93 118
18713.22 122
18714.52 114
18715.81 119
18717.10 110
18718.39 97
18719.69 115
18720.98 104
18722.27 135
18723.56 112
18724.86 105
18726.15 119
18727.44 128
18728.73 117
18730.03 113
18731.32 118
18732.61 107
18733.91 124
18735.20 134
18736.49 115
18737.79 100
18739.08 119
18740.37 114
18741.66 109
18742.96 112
18744.25 105
18745.54 117
18746.84 98
18748.13 110
18749.43 125
18750.72 110
18752.01 103
18753.31 133
18754.60 135
18755.89 122
18757.19 119
18758.48 121
18759.77 106
18761.07 123
18762.36 112
18763.66 112
18764.95 98
18766.24 153
18767.54 120
18768.83 119
18770.13 110
18771.42 99
18772.72 134
18774.01 126
18775.30 99
18776.60 124
18777.89 134
18779.19 109
18780.48 139
18781.78 105
18783.07 100
18784.37 124
18785.66 114
18786.96 113
18788.25 110
18789.55 99
18790.84 119
18792.14 113
18793.43 119
18794.73 126
18796.02 108
18797.32 116
18798.61 126
18799.91 117
18801.20 106
18802.50 120
18803.79 96
18805.09 131
18806.38 108
18807.68 112
18808.97 126
18810.27 109
18811.57 114
18812.86 95
18814.16 108
18815.45 94
18816.75 91
18818.05 102
18819.34 103
18820.64 95
18821.93 110
18823.23 100
18824.53 107
18825.82 109
18827.12 134
18828.41 103
18829.71 101
18831.01 96
18832.30 112
18833.60 106
18834.90 112
18836.19 105
18837.49 118
18838.79 106
18840.08 90
18841.38 114
18842.68 107
18843.97 117
18845.27 82
18846.57 114
18847.86 123
18849.16 121
18850.46 117
18851.75 89
18853.05 109
18854.35 119
18855.65 122
18856.94 103
18858.24 121
18859.54 123
18860.83 110
18862.13 99
18863.43 116
18864.73 125
18866.02 119
18867.32 121
18868.62 92
18869.92 113
18871.21 112
18872.51 105
18873.81 117
18875.11 108
18876.41 120
18877.70 99
18879.00 106
18880.30 98
18881.60 91
18882.90 104
18884.19 107
18885.49 130
18886.79 99
18888.09 122
18889.39 134
18890.69 108
18891.98 98
18893.28 101
18894.58 97
18895.88 114
18897.18 105
18898.48 101
18899.78 103
18901.07 115
18902.37 112
18903.67 120
18904.97 135
18906.27 105
18907.57 113
18908.87 124
18910.17 123
18911.47 96
18912.77 110
18914.06 104
18915.36 112
18916.66 90
18917.96 101
18919.26 103
18920.56 103
18921.86 96
18923.16 106
18924.46 94
18925.76 111
18927.06 103
18928.36 103
18929.66 120
18930.96 106
18932.26 111
18933.56 101
18934.86 106
18936.16 99
18937.46 129
18938.76 115
18940.06 99
18941.36 106
18942.66 112
18943.96 130
18945.26 115
18946.56 124
18947.86 106
18949.16 116
18950.46 117
18951.76 128
18953.06 109
18954.36 87
18955.66 106
18956.96 128
18958.26 123
18959.56 104
18960.87 104
18962.17 127
18963.47 121
18964.77 107
18966.07 101
18967.37 101
18968.67 103
18969.97 109
18971.27 112
18972.57 94
18973.88 111
18975.18 125
18976.48 112
18977.78 104
18979.08 110
18980.38 118
18981.68 102
18982.99 111
18984.29 103
18985.59 98
18986.89 117
18988.19 118
18989.49 105
18990.80 103
18992.10 106
18993.40 115
18994.70 118
18996.00 98
18997.31 120
18998.61 111
18999.91 115
19001.21 88
19002.51 92
19003.82 101
19005.12 120
19006.42 105
19007.72 88
19009.03 114
19010.33 90
19011.63 128
19012.93 107
19014.24 110
19015.54 112
19016.84 88
19018.15 104
19019.45 109
19020.75 112
19022.05 99
19023.36 116
19024.66 115
19025.96 104
19027.27 114
19028.57 93
19029.87 99
19031.18 113
19032.48 90
19033.78 90
19035.09 96
19036.39 118
19037.69 120
19039.00 111
19040.30 106
19041.60 100
19042.91 105
19044.21 108
19045.51 115
19046.82 107
19048.12 99
19049.43 119
19050.73 114
19052.03 113
19053.34 83
19054.64 118
19055.95 106
19057.25 112
19058.55 107
19059.86 98
19061.16 107
19062.47 97
19063.77 88
19065.08 100
19066.38 91
19067.68 101
19068.99 92
19070.29 101
19071.60 99
19072.90 87
19074.21 119
19075.51 124
19076.82 109
19078.12 86
19079.43 121
19080.73 103
19082.04 106
19083.34 96
19084.65 110
19085.95 106
19087.26 100
19088.56 97
19089.87 100
19091.17 107
19092.48 77
19093.78 100
19095.09 108
19096.39 103
19097.70 105
19099.00 108
19100.31 78
19101.62 86
19102.92 84
19104.23 111
19105.53 105
19106.84 102
19108.14 108
19109.45 112
19110.76 94
19112.06 91
19113.37 93
19114.67 92
19115.98 115
19117.29 96
19118.59 96
19119.90 82
19121.21 100
19122.51 115
19123.82 110
19125.13 113
19126.43 104
19127.74 125
19129.04 112
19130.35 105
19131.66 96
19132.96 83
19134.27 91
19135.58 107
19136.89 122
19138.19 101
19139.50 91
19140.81 128
19142.11 106
19143.42 79
19144.73 100
19146.03 93
19147.34 103
19148.65 109
19149.96 103
19151.26 83
19152.57 100
19153.88 102
19155.19 124
19156.49 101
19157.80 96
19159.11 95
19160.42 120
19161.72 109
19163.03 99
19164.34 91
19165.65 106
19166.96 106
19168.26 101
19169.57 95
19170.88 107
19172.19 118
19173.50 118
19174.80 105
19176.11 81
19177.42 98
19178.73 98
19180.04 125
19181.34 110
19182.65 83
19183.96 103
19185.27 135
19186.58 134
19187.89 96
19189.20 77
19190.50 87
19191.81 113
19193.12 118
19194.43 97
19195.74 91
19197.05 117
19198.36 101
19199.67 96
19200.98 88
19202.28 98
19203.59 97
19204.90 120
19206.21 135
19207.52 99
19208.83 99
19210.14 117
19211.45 109
19212.76 102
19214.07 90
19215.38 90
19216.69 106
19218.00 93
19219.31 87
19220.62 88
19221.93 102
19223.24 98
19224.55 107
19225.86 100
19227.17 107
19228.48 100
19229.79 111
19231.10 87
19232.41 97
19233.72 111
19235.03 90
19236.34 107
19237.65 95
19238.96 102
19240.27 112
19241.58 103
19242.89 119
19244.20 100
19245.51 108
19246.82 103
19248.13 98
19249.44 107
19250.75 99
19252.06 100
19253.37 114
19254.69 108
19256.00 88
19257.31 73
19258.62 108
19259.93 90
19261.24 124
19262.55 104
19263.86 102
19265.17 86
19266.49 97
19267.80 86
19269.11 88
19270.42 92
19271.73 102
19273.04 92
19274.35 97
19275.67 93
19276.98 97
19278.29 97
19279.60 95
19280.91 100
19282.22 86
19283.54 100
19284.85 100
19286.16 85
19287.47 85
19288.78 93
19290.10 85
19291.41 102
19292.72 107
19294.03 86
19295.34 110
19296.66 132
19297.97 103
19299.28 92
19300.59 104
19301.91 108
19303.22 103
19304.53 91
19305.84 99
19307.16 106
19308.47 96
19309.78 105
19311.10 87
19312.41 93
19313.72 91
19315.03 106
19316.35 113
19317.66 85
19318.97 93
19320.29 103
19321.60 95
19322.91 106
19324.23 96
19325.54 93
19326.85 103
19328.17 103
19329.48 95
19330.79 105
19332.11 110
19333.42 97
19334.73 100
19336.05 71
19337.36 83
19338.67 124
19339.99 120
19341.30 77
19342.62 86
19343.93 94
19345.24 119
19346.56 96
19347.87 109
19349.19 104
19350.50 116
19351.81 94
19353.13 107
19354.44 109
19355.76 96
19357.07 92
19358.39 89
19359.70 114
19361.02 75
19362.33 96
19363.64 98
19364.96 122
19366.27 97
19367.59 96
19368.90 96
19370.22 114
19371.53 92
19372.85 88
19374.16 76
19375.48 101
19376.79 93
19378.11 120
19379.42 86
19380.74 92
19382.05 109
19383.37 102
19384.68 107
19386.00 105
19387.31 92
19388.63 108
19389.95 112
19391.26 93
19392.58 87
19393.89 106
19395.21 112
19396.52 102
19397.84 78
19399.16 91
19400.47 102
19401.79 118
19403.10 98
19404.42 113
19405.73 88
19407.05 72
19408.37 106
19409.68 104
19411.00 89
19412.32 105
19413.63 99
19414.95 112
19416.26 91
19417.58 107
19418.90 96
19420.21 104
19421.53 99
19422.85 102
19424.16 84
19425.48 83
19426.80 110
19428.11 95
19429.43 79
19430.75 106
19432.06 110
19433.38 88
19434.70 101
19436.02 91
19437.33 103
19438.65 101
19439.97 95
19441.28 107
19442.60 103
19443.92 103
19445.24 80
19446.55 77
19447.87 77
19449.19 96
19450.51 87
19451.82 93
19453.14 81
19454.46 91
19455.78 102
19457.09 115
19458.41 80
19459.73 81
19461.05 127
19462.37 110
19463.68 117
19465.00 94
19466.32 91
19467.64 101
19468.96 88
19470.28 96
19471.59 95
19472.91 96
19474.23 100
19475.55 96
19476.87 97
19478.19 89
19479.50 108
19480.82 86
19482.14 105
19483.46 97
19484.78 96
19486.10 84
19487.42 112
19488.73 116
19490.05 83
19491.37 104
19492.69 96
19494.01 113
19495.33 102
19496.65 100
19497.97 92
19499.29 85
19500.61 92
19501.93 104
19503.25 99
19504.56 99
19505.88 96
19507.20 125
19508.52 88
19509.84 92
19511.16 125
19512.48 101
19513.80 110
19515.12 88
19516.44 103
19517.76 85
19519.08 91
19520.40 94
19521.72 108
19523.04 94
19524.36 104
19525.68 111
19527.00 104
19528.32 94
19529.64 83
19530.96 110
19532.28 88
19533.60 83
19534.92 90
19536.24 103
19537.56 96
19538.88 98
19540.20 79
19541.53 103
19542.85 99
19544.17 97
19545.49 93
19546.81 115
19548.13 101
19549.45 101
19550.77 106
19552.09 91
19553.41 84
19554.73 79
19556.06 99
19557.38 88
19558.70 97
19560.02 93
19561.34 96
19562.66 107
19563.98 118
19565.30 109
19566.63 121
19567.95 106
19569.27 103
19570.59 106
19571.91 99
19573.23 101
19574.56 98
19575.88 85
19577.20 105
19578.52 114
19579.84 115
19581.17 86
19582.49 87
19583.81 95
19585.13 89
19586.45 101
19587.78 100
19589.10 90
19590.42 99
19591.74 108
19593.07 111
19594.39 95
19595.71 96
19597.03 87
19598.36 102
19599.68 102
19601.00 86
19602.32 103
19603.65 104
19604.97 95
19606.29 99
19607.61 84
19608.94 101
19610.26 106
19611.58 94
19612.91 103
19614.23 109
19615.55 91
19616.88 86
19618.20 82
19619.52 86
19620.85 103
19622.17 87
19623.49 115
19624.82 102
19626.14 108
19627.46 93
19628.79 89
19630.11 85
19631.43 78
19632.76 80
19634.08 111
19635.41 89
19636.73 104
19638.05 91
19639.38 94
19640.70 100
19642.03 87
19643.35 103
19644.67 72
19646.00 121
19647.32 80
19648.65 108
19649.97 92
19651.29 95
19652.62 105
19653.94 108
19655.27 112
19656.59 95
19657.92 115
19659.24 87
19660.57 97
19661.89 93
19663.22 95
19664.54 109
19665.87 98
19667.19 104
19668.52 105
19669.84 109
19671.17 100
19672.49 104
19673.82 108
19675.14 113
19676.47 97
19677.79 108
19679.12 111
19680.44 86
19681.77 86
19683.09 110
19684.42 104
19685.74 116
19687.07 95
19688.39 108
19689.72 105
19691.05 99
19692.37 106
19693.70 94
19695.02 94
19696.35 105
19697.68 101
19699.00 102
19700.33 102
19701.65 110
19702.98 110
19704.31 105
19705.63 93
19706.96 83
19708.28 97
19709.61 110
19710.94 93
19712.26 83
19713.59 98
19714.92 119
19716.24 107
19717.57 79
19718.90 80
19720.22 98
19721.55 95
19722.88 119
19724.20 98
19725.53 101
19726.86 82
19728.18 111
19729.51 101
19730.84 111
19732.16 124
19733.49 116
19734.82 110
19736.15 114
19737.47 84
19738.80 93
19740.13 80
19741.46 77
19742.78 94
19744.11 80
19745.44 101
19746.77 84
19748.09 104
19749.42 104
19750.75 89
19752.08 100
19753.40 110
19754.73 99
19756.06 88
19757.39 87
19758.72 99
19760.04 96
19761.37 86
19762.70 94
19764.03 83
19765.36 86
19766.68 81
19768.01 99
19769.34 102
19770.67 113
19772.00 87
19773.33 101
19774.66 109
19775.98 91
19777.31 85
19778.64 96
19779.97 93
19781.30 80
19782.63 97
19783.96 90
19785.29 99
19786.61 90
19787.94 87
19789.27 85
19790.60 92
19791.93 110
19793.26 116
19794.59 112
19795.92 101
19797.25 98
19798.58 105
19799.91 102
19801.24 108
19802.56 94
19803.89 102
19805.22 99
19806.55 73
19807.88 83
19809.21 91
19810.54 130
19811.87 104
19813.20 105
19814.53 107
19815.86 86
19817.19 100
19818.52 94
19819.85 79
19821.18 86
19822.51 92
19823.84 107
19825.17 103
19826.50 89
19827.83 105
19829.16 129
19830.49 123
19831.82 98
19833.15 99
19834.49 105
19835.82 113
19837.15 92
19838.48 103
19839.81 83
19841.14 93
19842.47 121
19843.80 87
19845.13 79
19846.46 90
19847.79 107
19849.12 98
19850.46 90
19851.79 103
19853.12 112
19854.45 110
19855.78 113
19857.11 102
19858.44 110
19859.77 104
19861.11 107
19862.44 94
19863.77 100
19865.10 86
19866.43 120
19867.76 115
19869.09 94
19870.43 90
19871.76 102
19873.09 122
19874.42 104
19875.75 81
19877.09 81
19878.42 92
19879.75 91
19881.08 98
19882.41 98
19883.75 79
19885.08 98
19886.41 94
19887.74 97
19889.08 89
19890.41 102
19891.74 105
19893.07 88
19894.41 67
19895.74 101
19897.07 96
19898.40 121
19899.74 90
19901.07 80
19902.40 96
19903.73 91
19905.07 78
19906.40 90
19907.73 106
19909.07 98
19910.40 89
19911.73 91
19913.07 88
19914.40 79
19915.73 75
19917.07 102
19918.40 112
19919.73 99
19921.07 113
19922.40 111
19923.73 95
19925.07 105
19926.40 105
19927.73 97
19929.07 86
19930.40 84
19931.74 81
19933.07 96
19934.40 96
19935.74 98
19937.07 91
19938.40 94
19939.74 86
19941.07 96
19942.41 99
19943.74 84
19945.08 104
19946.41 98
19947.74 92
19949.08 91
19950.41 83
19951.75 88
19953.08 116
19954.42 82
19955.75 96
19957.09 103
19958.42 117
19959.76 105
19961.09 104
19962.42 116
19963.76 96
19965.09 97
19966.43 115
19967.76 105
19969.10 78
19970.43 90
19971.77 105
19973.11 97
19974.44 75
19975.78 74
19977.11 93
19978.45 134
19979.78 110
19981.12 96
19982.45 67
19983.79 82
19985.12 91
19986.46 106
19987.80 78
19989.13 81
19990.47 81
19991.80 91
19993.14 108
19994.47 83
19995.81 106
19997.15 99
19998.48 102
19999.82 85
20001.15 88
20002.49 100
20003.83 91
20005.16 79
20006.50 90
20007.84 92
20009.17 62
20010.51 83
20011.85 102
20013.18 94
20014.52 99
20015.85 105
20017.19 91
20018.53 91
20019.87 88
20021.20 119
20022.54 114
20023.88 86
20025.21 81
20026.55 112
20027.89 81
20029.22 83
20030.56 90
20031.90 107
20033.24 96
20034.57 103
20035.91 102
20037.25 117
20038.58 89
20039.92 94
20041.26 111
20042.60 121
20043.93 114
20045.27 99
20046.61 110
20047.95 107
20049.29 94
20050.62 94
20051.96 93
20053.30 99
20054.64 106
20055.97 104
20057.31 114
20058.65 98
20059.99 90
20061.33 105
20062.66 108
20064.00 92
20065.34 97
20066.68 109
20068.02 95
20069.36 91
20070.70 92
20072.03 91
20073.37 106
20074.71 102
20076.05 103
20077.39 90
20078.73 104
20080.07 109
20081.40 111
20082.74 113
20084.08 102
20085.42 100
20086.76 106
20088.10 91
20089.44 83
20090.78 94
20092.12 124
20093.46 119
20094.80 101
20096.13 106
20097.47 113
20098.81 103
20100.15 99
20101.49 91
20102.83 107
20104.17 111
20105.51 105
20106.85 96
20108.19 90
20109.53 75
20110.87 104
20112.21 107
20113.55 99
20114.89 106
20116.23 89
20117.57 108
20118.91 101
20120.25 91
20121.59 95
20122.93 114
20124.27 116
