# Supplementary material for: MALDI-TOF MS typing enables the classification of brewing yeasts of the genus Saccharomyces to major beer styles
Source: PLoS One. 2017 Aug 9;12(8):e0181694. doi: 10.1371/journal.pone.0181694 (PMC5549903; doi:10.1371/journal.pone.0181694)
Supplement: S13 File — The directory includes 90 raw files and was zipped to “.zip”; the folder has three strains with 30 spectra per strain; S1 Text explains the raw files with an example and Table 1 represents the yeast strains used within the experiment. (ZIP) [file pone.0181694.s016.zip › 37-39/30635-431-OG-Alt-Koe-YPG-18h-E-E_2015-10-07__0_C1_1.dat]

2000.04 1690
2000.46 1943
2000.88 1949
2001.30 1968
2001.72 1777
2002.14 1899
2002.57 1870
2002.99 1858
2003.41 1680
2003.83 1494
2004.25 1561
2004.67 1476
2005.10 1413
2005.52 1386
2005.94 1348
2006.36 1375
2006.78 1491
2007.21 1445
2007.63 1494
2008.05 1457
2008.47 1469
2008.89 1509
2009.32 1477
2009.74 1553
2010.16 1491
2010.58 1509
2011.01 1438
2011.43 1387
2011.85 1550
2012.27 1649
2012.70 1369
2013.12 1410
2013.54 1402
2013.96 1401
2014.39 1504
2014.81 1345
2015.23 1330
2015.66 1458
2016.08 1571
2016.50 1460
2016.93 1391
2017.35 1361
2017.77 1355
2018.19 1311
2018.62 1382
2019.04 1457
2019.46 1495
2019.89 1404
2020.31 1478
2020.73 1416
2021.16 1422
2021.58 1514
2022.01 1553
2022.43 1541
2022.85 1486
2023.28 1461
2023.70 1488
2024.12 1592
2024.55 1408
2024.97 1363
2025.40 1496
2025.82 1393
2026.24 1259
2026.67 1276
2027.09 1348
2027.52 1422
2027.94 1397
2028.37 1448
2028.79 1329
2029.21 1457
2029.64 1539
2030.06 1419
2030.49 1446
2030.91 1494
2031.34 1445
2031.76 1392
2032.19 1414
2032.61 1393
2033.04 1302
2033.46 1241
2033.88 1481
2034.31 1520
2034.73 1507
2035.16 1547
2035.58 1497
2036.01 1488
2036.43 1530
2036.86 1427
2037.29 1335
2037.71 1438
2038.14 1443
2038.56 1497
2038.99 1461
2039.41 1426
2039.84 1293
2040.26 1365
2040.69 1341
2041.11 1425
2041.54 1564
2041.97 1461
2042.39 1488
2042.82 1356
2043.24 1406
2043.67 1454
2044.09 1319
2044.52 1461
2044.95 1410
2045.37 1408
2045.80 1486
2046.22 1458
2046.65 1449
2047.08 1531
2047.50 1523
2047.93 1553
2048.36 1543
2048.78 1586
2049.21 1545
2049.64 1531
2050.06 1630
2050.49 1557
2050.92 1418
2051.34 1462
2051.77 1395
2052.20 1513
2052.62 1356
2053.05 1448
2053.48 1412
2053.90 1410
2054.33 1393
2054.76 1472
2055.18 1556
2055.61 1497
2056.04 1370
2056.47 1553
2056.89 1492
2057.32 1425
2057.75 1439
2058.17 1520
2058.60 1407
2059.03 1452
2059.46 1488
2059.88 1349
2060.31 1479
2060.74 1542
2061.17 1332
2061.60 1470
2062.02 1698
2062.45 1530
2062.88 1628
2063.31 1604
2063.74 1467
2064.16 1604
2064.59 2036
2065.02 2322
2065.45 2512
2065.88 2397
2066.30 2529
2066.73 2853
2067.16 2963
2067.59 2869
2068.02 2863
2068.45 2351
2068.87 2437
2069.30 2247
2069.73 1814
2070.16 1770
2070.59 1646
2071.02 1732
2071.45 1729
2071.87 1618
2072.30 1643
2072.73 1629
2073.16 1507
2073.59 1449
2074.02 1421
2074.45 1611
2074.88 1690
2075.31 1581
2075.74 1562
2076.17 1452
2076.59 1491
2077.02 1499
2077.45 1405
2077.88 1596
2078.31 1588
2078.74 1495
2079.17 1602
2079.60 1555
2080.03 1718
2080.46 1586
2080.89 1536
2081.32 1590
2081.75 1605
2082.18 1736
2082.61 1638
2083.04 1524
2083.47 1490
2083.90 1471
2084.33 1486
2084.76 1570
2085.19 1392
2085.62 1462
2086.05 1536
2086.48 1461
2086.91 1587
2087.34 1562
2087.77 1519
2088.20 1472
2088.63 1437
2089.06 1397
2089.49 1390
2089.93 1364
2090.36 1435
2090.79 1433
2091.22 1500
2091.65 1245
2092.08 1159
2092.51 1357
2092.94 1396
2093.37 1433
2093.80 1416
2094.23 1386
2094.67 1335
2095.10 1317
2095.53 1507
2095.96 1434
2096.39 1511
2096.82 1389
2097.25 1410
2097.68 1402
2098.12 1414
2098.55 1407
2098.98 1485
2099.41 1438
2099.84 1321
2100.27 1442
2100.71 1537
2101.14 1370
2101.57 1406
2102.00 1350
2102.43 1421
2102.87 1464
2103.30 1488
2103.73 1457
2104.16 1578
2104.59 1454
2105.03 1357
2105.46 1340
2105.89 1378
2106.32 1466
2106.76 1371
2107.19 1327
2107.62 1338
2108.05 1387
2108.49 1374
2108.92 1285
2109.35 1273
2109.78 1429
2110.22 1376
2110.65 1356
2111.08 1321
2111.52 1396
2111.95 1465
2112.38 1243
2112.81 1266
2113.25 1366
2113.68 1392
2114.11 1629
2114.55 1497
2114.98 1420
2115.41 1462
2115.85 1349
2116.28 1337
2116.71 1314
2117.15 1263
2117.58 1306
2118.01 1245
2118.45 1379
2118.88 1345
2119.32 1493
2119.75 1292
2120.18 1310
2120.62 1372
2121.05 1261
2121.48 1302
2121.92 1475
2122.35 1373
2122.79 1317
2123.22 1401
2123.65 1409
2124.09 1512
2124.52 1548
2124.96 1531
2125.39 1449
2125.83 1365
2126.26 1301
2126.70 1337
2127.13 1338
2127.56 1281
2128.00 1316
2128.43 1313
2128.87 1468
2129.30 1324
2129.74 1465
2130.17 1334
2130.61 1251
2131.04 1382
2131.48 1415
2131.91 1403
2132.35 1529
2132.78 1482
2133.22 1390
2133.65 1387
2134.09 1297
2134.52 1172
2134.96 1257
2135.39 1317
2135.83 1453
2136.26 1269
2136.70 1284
2137.14 1371
2137.57 1405
2138.01 1392
2138.44 1423
2138.88 1419
2139.31 1423
2139.75 1275
2140.19 1328
2140.62 1284
2141.06 1352
2141.49 1270
2141.93 1370
2142.37 1501
2142.80 1423
2143.24 1437
2143.67 1399
2144.11 1367
2144.55 1430
2144.98 1410
2145.42 1328
2145.86 1292
2146.29 1180
2146.73 1300
2147.16 1294
2147.60 1196
2148.04 1300
2148.47 1217
2148.91 1402
2149.35 1435
2149.79 1350
2150.22 1338
2150.66 1336
2151.10 1577
2151.53 1650
2151.97 1547
2152.41 1473
2152.84 1517
2153.28 1399
2153.72 1488
2154.16 1529
2154.59 1506
2155.03 1471
2155.47 1549
2155.91 1422
2156.34 1308
2156.78 1487
2157.22 1392
2157.66 1225
2158.09 1341
2158.53 1509
2158.97 1448
2159.41 1500
2159.84 1292
2160.28 1332
2160.72 1301
2161.16 1352
2161.60 1358
2162.03 1297
2162.47 1368
2162.91 1359
2163.35 1392
2163.79 1305
2164.22 1340
2164.66 1477
2165.10 1545
2165.54 1425
2165.98 1459
2166.42 1528
2166.86 1625
2167.29 1620
2167.73 1340
2168.17 1385
2168.61 1538
2169.05 1555
2169.49 1602
2169.93 1872
2170.37 1665
2170.80 1723
2171.24 1866
2171.68 1839
2172.12 1811
2172.56 1860
2173.00 1922
2173.44 1951
2173.88 1933
2174.32 1979
2174.76 2168
2175.20 2099
2175.64 2100
2176.08 2075
2176.51 2088
2176.95 1922
2177.39 1800
2177.83 2040
2178.27 1917
2178.71 1660
2179.15 1658
2179.59 1563
2180.03 1667
2180.47 1546
2180.91 1460
2181.35 1375
2181.79 1382
2182.23 1546
2182.67 1456
2183.11 1482
2183.55 1613
2183.99 1464
2184.43 1453
2184.87 1447
2185.31 1387
2185.76 1515
2186.20 1478
2186.64 1407
2187.08 1409
2187.52 1334
2187.96 1438
2188.40 1356
2188.84 1390
2189.28 1514
2189.72 1555
2190.16 1564
2190.60 1604
2191.04 1648
2191.49 1597
2191.93 1404
2192.37 1540
2192.81 1689
2193.25 1654
2193.69 1646
2194.13 1530
2194.57 1863
2195.02 1810
2195.46 1981
2195.90 2086
2196.34 2067
2196.78 2015
2197.22 1851
2197.66 1848
2198.11 1791
2198.55 1751
2198.99 1601
2199.43 1537
2199.87 1594
2200.32 1596
2200.76 1487
2201.20 1344
2201.64 1447
2202.08 1515
2202.53 1608
2202.97 1686
2203.41 1487
2203.85 1417
2204.29 1385
2204.74 1482
2205.18 1619
2205.62 1566
2206.06 1517
2206.51 1576
2206.95 1605
2207.39 1510
2207.83 1518
2208.28 1504
2208.72 1601
2209.16 1713
2209.61 1755
2210.05 1744
2210.49 1537
2210.93 1709
2211.38 1617
2211.82 1598
2212.26 1471
2212.71 1496
2213.15 1540
2213.59 1628
2214.04 1615
2214.48 1549
2214.92 1458
2215.37 1559
2215.81 1508
2216.25 1405
2216.70 1433
2217.14 1466
2217.59 1597
2218.03 1594
2218.47 1413
2218.92 1283
2219.36 1307
2219.80 1362
2220.25 1484
2220.69 1528
2221.14 1483
2221.58 1396
2222.02 1448
2222.47 1475
2222.91 1450
2223.36 1570
2223.80 1657
2224.25 1484
2224.69 1439
2225.13 1486
2225.58 1567
2226.02 1630
2226.47 1442
2226.91 1379
2227.36 1483
2227.80 1633
2228.25 1592
2228.69 1510
2229.14 1517
2229.58 1517
2230.03 1396
2230.47 1475
2230.92 1439
2231.36 1382
2231.81 1315
2232.25 1398
2232.70 1425
2233.14 1434
2233.59 1472
2234.03 1464
2234.48 1370
2234.92 1361
2235.37 1484
2235.81 1611
2236.26 1557
2236.70 1493
2237.15 1460
2237.60 1490
2238.04 1504
2238.49 1437
2238.93 1414
2239.38 1497
2239.83 1343
2240.27 1466
2240.72 1393
2241.16 1348
2241.61 1364
2242.06 1477
2242.50 1479
2242.95 1408
2243.39 1335
2243.84 1314
2244.29 1315
2244.73 1259
2245.18 1360
2245.63 1375
2246.07 1322
2246.52 1296
2246.97 1327
2247.41 1505
2247.86 1380
2248.31 1205
2248.75 1245
2249.20 1367
2249.65 1351
2250.09 1374
2250.54 1361
2250.99 1384
2251.43 1355
2251.88 1382
2252.33 1360
2252.78 1265
2253.22 1286
2253.67 1252
2254.12 1222
2254.56 1260
2255.01 1334
2255.46 1437
2255.91 1352
2256.35 1368
2256.80 1373
2257.25 1294
2257.70 1296
2258.14 1381
2258.59 1323
2259.04 1434
2259.49 1238
2259.94 1279
2260.38 1216
2260.83 1373
2261.28 1458
2261.73 1520
2262.18 1537
2262.62 1555
2263.07 1561
2263.52 1498
2263.97 1451
2264.42 1482
2264.87 1519
2265.31 1428
2265.76 1372
2266.21 1392
2266.66 1375
2267.11 1187
2267.56 1442
2268.01 1354
2268.45 1248
2268.90 1327
2269.35 1505
2269.80 1668
2270.25 1487
2270.70 1363
2271.15 1475
2271.60 1444
2272.05 1475
2272.49 1567
2272.94 1569
2273.39 1437
2273.84 1612
2274.29 1660
2274.74 1477
2275.19 1419
2275.64 1269
2276.09 1333
2276.54 1426
2276.99 1229
2277.44 1297
2277.89 1397
2278.34 1369
2278.79 1397
2279.24 1440
2279.69 1451
2280.14 1426
2280.59 1328
2281.04 1384
2281.49 1433
2281.94 1390
2282.39 1386
2282.84 1388
2283.29 1394
2283.74 1410
2284.19 1356
2284.64 1424
2285.09 1340
2285.54 1307
2285.99 1326
2286.44 1431
2286.89 1437
2287.34 1499
2287.79 1381
2288.24 1436
2288.69 1585
2289.14 1845
2289.59 1809
2290.05 1895
2290.50 1908
2290.95 2112
2291.40 2065
2291.85 2282
2292.30 2260
2292.75 2083
2293.20 2173
2293.65 2293
2294.11 2198
2294.56 1909
2295.01 1796
2295.46 1702
2295.91 1617
2296.36 1576
2296.81 1586
2297.27 1499
2297.72 1491
2298.17 1416
2298.62 1409
2299.07 1381
2299.52 1425
2299.98 1374
2300.43 1269
2300.88 1294
2301.33 1322
2301.78 1296
2302.24 1435
2302.69 1277
2303.14 1297
2303.59 1252
2304.04 1287
2304.50 1400
2304.95 1314
2305.40 1412
2305.85 1500
2306.31 1340
2306.76 1186
2307.21 1279
2307.66 1500
2308.12 1486
2308.57 1457
2309.02 1382
2309.48 1565
2309.93 1616
2310.38 1592
2310.83 1516
2311.29 1528
2311.74 1578
2312.19 1640
2312.65 1549
2313.10 1537
2313.55 1350
2314.01 1432
2314.46 1393
2314.91 1418
2315.37 1457
2315.82 1490
2316.27 1394
2316.73 1465
2317.18 1440
2317.63 1416
2318.09 1491
2318.54 1547
2318.99 1492
2319.45 1519
2319.90 1480
2320.36 1465
2320.81 1710
2321.26 1720
2321.72 1564
2322.17 1603
2322.63 1519
2323.08 1557
2323.53 1588
2323.99 1731
2324.44 1728
2324.90 1700
2325.35 1956
2325.80 2128
2326.26 2281
2326.71 2123
2327.17 2082
2327.62 2161
2328.08 2418
2328.53 2406
2328.99 2319
2329.44 2169
2329.90 2387
2330.35 2596
2330.81 2353
2331.26 2446
2331.72 2500
2332.17 2252
2332.63 2183
2333.08 2103
2333.54 2331
2333.99 2054
2334.45 1761
2334.90 1577
2335.36 1509
2335.81 1431
2336.27 1500
2336.72 1440
2337.18 1554
2337.63 1555
2338.09 1497
2338.55 1504
2339.00 1587
2339.46 1638
2339.91 1526
2340.37 1440
2340.82 1528
2341.28 1508
2341.74 1373
2342.19 1433
2342.65 1360
2343.10 1506
2343.56 1653
2344.02 1549
2344.47 1467
2344.93 1460
2345.39 1434
2345.84 1382
2346.30 1398
2346.75 1503
2347.21 1392
2347.67 1417
2348.12 1470
2348.58 1299
2349.04 1411
2349.49 1323
2349.95 1334
2350.41 1400
2350.86 1236
2351.32 1356
2351.78 1350
2352.23 1320
2352.69 1394
2353.15 1337
2353.61 1345
2354.06 1447
2354.52 1436
2354.98 1295
2355.43 1307
2355.89 1371
2356.35 1480
2356.81 1287
2357.26 1235
2357.72 1407
2358.18 1492
2358.64 1429
2359.09 1370
2359.55 1389
2360.01 1441
2360.47 1275
2360.93 1202
2361.38 1375
2361.84 1497
2362.30 1406
2362.76 1423
2363.22 1542
2363.67 1492
2364.13 1313
2364.59 1330
2365.05 1473
2365.51 1295
2365.96 1458
2366.42 1466
2366.88 1412
2367.34 1494
2367.80 1402
2368.26 1374
2368.72 1441
2369.17 1508
2369.63 1407
2370.09 1459
2370.55 1384
2371.01 1417
2371.47 1485
2371.93 1352
2372.39 1334
2372.84 1397
2373.30 1520
2373.76 1551
2374.22 1541
2374.68 1418
2375.14 1564
2375.60 1631
2376.06 1585
2376.52 1533
2376.98 1481
2377.44 1442
2377.90 1359
2378.36 1354
2378.81 1552
2379.27 1355
2379.73 1324
2380.19 1450
2380.65 1391
2381.11 1476
2381.57 1302
2382.03 1348
2382.49 1324
2382.95 1330
2383.41 1234
2383.87 1317
2384.33 1385
2384.79 1381
2385.25 1293
2385.71 1287
2386.17 1271
2386.63 1316
2387.09 1408
2387.55 1397
2388.01 1507
2388.48 1355
2388.94 1440
2389.40 1399
2389.86 1374
2390.32 1438
2390.78 1405
2391.24 1427
2391.70 1393
2392.16 1216
2392.62 1271
2393.08 1464
2393.54 1492
2394.00 1395
2394.47 1381
2394.93 1346
2395.39 1445
2395.85 1482
2396.31 1316
2396.77 1244
2397.23 1259
2397.69 1342
2398.16 1269
2398.62 1313
2399.08 1247
2399.54 1412
2400.00 1244
2400.46 1446
2400.92 1333
2401.39 1279
2401.85 1330
2402.31 1273
2402.77 1164
2403.23 1254
2403.70 1297
2404.16 1193
2404.62 1217
2405.08 1338
2405.54 1344
2406.01 1254
2406.47 1398
2406.93 1426
2407.39 1391
2407.86 1343
2408.32 1221
2408.78 1172
2409.24 1180
2409.71 1330
2410.17 1449
2410.63 1386
2411.09 1443
2411.56 1317
2412.02 1277
2412.48 1232
2412.94 1330
2413.41 1343
2413.87 1355
2414.33 1351
2414.80 1230
2415.26 1371
2415.72 1309
2416.19 1320
2416.65 1314
2417.11 1292
2417.57 1226
2418.04 1320
2418.50 1338
2418.96 1320
2419.43 1223
2419.89 1303
2420.36 1241
2420.82 1355
2421.28 1474
2421.75 1449
2422.21 1327
2422.67 1204
2423.14 1402
2423.60 1383
2424.07 1416
2424.53 1394
2424.99 1370
2425.46 1261
2425.92 1202
2426.39 1447
2426.85 1438
2427.31 1493
2427.78 1442
2428.24 1365
2428.71 1387
2429.17 1343
2429.64 1320
2430.10 1466
2430.56 1566
2431.03 1447
2431.49 1361
2431.96 1411
2432.42 1407
2432.89 1312
2433.35 1251
2433.82 1314
2434.28 1169
2434.75 1227
2435.21 1326
2435.68 1237
2436.14 1440
2436.61 1520
2437.07 1361
2437.54 1525
2438.00 1445
2438.47 1296
2438.93 1440
2439.40 1374
2439.86 1317
2440.33 1432
2440.80 1568
2441.26 1508
2441.73 1405
2442.19 1268
2442.66 1357
2443.12 1540
2443.59 1408
2444.06 1326
2444.52 1364
2444.99 1388
2445.45 1341
2445.92 1178
2446.38 1256
2446.85 1249
2447.32 1258
2447.78 1295
2448.25 1306
2448.72 1184
2449.18 1258
2449.65 1249
2450.11 1412
2450.58 1449
2451.05 1392
2451.51 1392
2451.98 1300
2452.45 1327
2452.91 1413
2453.38 1418
2453.85 1384
2454.31 1352
2454.78 1379
2455.25 1367
2455.71 1201
2456.18 1302
2456.65 1267
2457.12 1188
2457.58 1252
2458.05 1294
2458.52 1334
2458.98 1292
2459.45 1201
2459.92 1219
2460.39 1179
2460.85 1255
2461.32 1346
2461.79 1334
2462.26 1377
2462.72 1097
2463.19 1187
2463.66 1375
2464.13 1337
2464.59 1206
2465.06 1245
2465.53 1390
2466.00 1197
2466.47 1260
2466.93 1258
2467.40 1288
2467.87 1309
2468.34 1186
2468.81 1194
2469.27 1245
2469.74 1287
2470.21 1222
2470.68 1125
2471.15 1249
2471.62 1185
2472.09 1139
2472.55 1151
2473.02 1383
2473.49 1147
2473.96 1205
2474.43 1322
2474.90 1384
2475.37 1321
2475.83 1325
2476.30 1215
2476.77 1339
2477.24 1302
2477.71 1252
2478.18 1333
2478.65 1216
2479.12 1193
2479.59 1252
2480.06 1300
2480.53 1282
2480.99 1258
2481.46 1280
2481.93 1299
2482.40 1336
2482.87 1343
2483.34 1273
2483.81 1189
2484.28 1168
2484.75 1282
2485.22 1245
2485.69 1305
2486.16 1367
2486.63 1435
2487.10 1443
2487.57 1383
2488.04 1318
2488.51 1327
2488.98 1398
2489.45 1284
2489.92 1393
2490.39 1379
2490.86 1438
2491.33 1341
2491.80 1279
2492.27 1475
2492.74 1414
2493.21 1398
2493.68 1423
2494.15 1292
2494.62 1381
2495.10 1184
2495.57 1287
2496.04 1332
2496.51 1374
2496.98 1378
2497.45 1402
2497.92 1460
2498.39 1512
2498.86 1323
2499.33 1304
2499.80 1262
2500.28 1257
2500.75 1134
2501.22 1262
2501.69 1165
2502.16 1327
2502.63 1242
2503.10 1216
2503.57 1129
2504.05 1252
2504.52 1284
2504.99 1156
2505.46 1212
2505.93 1184
2506.40 1379
2506.88 1206
2507.35 1221
2507.82 1291
2508.29 1271
2508.76 1297
2509.24 1348
2509.71 1239
2510.18 1179
2510.65 1533
2511.12 1472
2511.60 1314
2512.07 1518
2512.54 1491
2513.01 1528
2513.49 1570
2513.96 1362
2514.43 1415
2514.90 1493
2515.38 1460
2515.85 1524
2516.32 1471
2516.79 1311
2517.27 1326
2517.74 1285
2518.21 1261
2518.68 1205
2519.16 1245
2519.63 1495
2520.10 1456
2520.58 1334
2521.05 1360
2521.52 1434
2522.00 1472
2522.47 1534
2522.94 1294
2523.42 1346
2523.89 1422
2524.36 1348
2524.84 1292
2525.31 1272
2525.78 1339
2526.26 1363
2526.73 1468
2527.20 1419
2527.68 1455
2528.15 1388
2528.63 1287
2529.10 1414
2529.57 1444
2530.05 1347
2530.52 1358
2531.00 1341
2531.47 1439
2531.94 1408
2532.42 1518
2532.89 1593
2533.37 1493
2533.84 1661
2534.32 1515
2534.79 1290
2535.26 1312
2535.74 1405
2536.21 1435
2536.69 1410
2537.16 1424
2537.64 1381
2538.11 1394
2538.59 1401
2539.06 1412
2539.54 1377
2540.01 1351
2540.49 1395
2540.96 1503
2541.44 1564
2541.91 1534
2542.39 1593
2542.86 1764
2543.34 1647
2543.81 1486
2544.29 1337
2544.76 1321
2545.24 1358
2545.71 1346
2546.19 1315
2546.66 1402
2547.14 1423
2547.61 1361
2548.09 1381
2548.57 1378
2549.04 1397
2549.52 1452
2549.99 1404
2550.47 1494
2550.95 1503
2551.42 1519
2551.90 1489
2552.37 1353
2552.85 1463
2553.33 1322
2553.80 1317
2554.28 1340
2554.75 1386
2555.23 1480
2555.71 1604
2556.18 1529
2556.66 1379
2557.14 1422
2557.61 1369
2558.09 1346
2558.57 1278
2559.04 1154
2559.52 1266
2560.00 1384
2560.47 1308
2560.95 1210
2561.43 1227
2561.90 1239
2562.38 1244
2562.86 1258
2563.33 1326
2563.81 1377
2564.29 1200
2564.77 1368
2565.24 1381
2565.72 1297
2566.20 1185
2566.68 1197
2567.15 1395
2567.63 1424
2568.11 1304
2568.59 1201
2569.06 1241
2569.54 1278
2570.02 1361
2570.50 1292
2570.97 1235
2571.45 1208
2571.93 1286
2572.41 1277
2572.89 1252
2573.36 1335
2573.84 1339
2574.32 1342
2574.80 1332
2575.28 1306
2575.75 1287
2576.23 1209
2576.71 1067
2577.19 1253
2577.67 1227
2578.15 1258
2578.62 1288
2579.10 1284
2579.58 1253
2580.06 1315
2580.54 1259
2581.02 1368
2581.50 1326
2581.97 1374
2582.45 1233
2582.93 1290
2583.41 1195
2583.89 1255
2584.37 1287
2584.85 1117
2585.33 1104
2585.81 1272
2586.29 1294
2586.77 1314
2587.24 1362
2587.72 1399
2588.20 1459
2588.68 1394
2589.16 1261
2589.64 1340
2590.12 1317
2590.60 1347
2591.08 1425
2591.56 1364
2592.04 1305
2592.52 1253
2593.00 1247
2593.48 1277
2593.96 1242
2594.44 1239
2594.92 1298
2595.40 1191
2595.88 1250
2596.36 1244
2596.84 1289
2597.32 1304
2597.80 1214
2598.28 1108
2598.76 1231
2599.24 1246
2599.72 1280
2600.20 1206
2600.68 1168
2601.16 1259
2601.64 1193
2602.12 1237
2602.61 1417
2603.09 1350
2603.57 1162
2604.05 1221
2604.53 1380
2605.01 1286
2605.49 1332
2605.97 1350
2606.45 1371
2606.93 1284
2607.42 1300
2607.90 1387
2608.38 1434
2608.86 1289
2609.34 1306
2609.82 1316
2610.30 1371
2610.78 1317
2611.27 1365
2611.75 1385
2612.23 1318
2612.71 1460
2613.19 1492
2613.67 1339
2614.16 1348
2614.64 1397
2615.12 1303
2615.60 1224
2616.08 1372
2616.57 1288
2617.05 1276
2617.53 1308
2618.01 1286
2618.49 1389
2618.98 1325
2619.46 1339
2619.94 1339
2620.42 1325
2620.91 1215
2621.39 1214
2621.87 1192
2622.35 1175
2622.84 1313
2623.32 1332
2623.80 1293
2624.28 1251
2624.77 1304
2625.25 1242
2625.73 1287
2626.21 1304
2626.70 1275
2627.18 1240
2627.66 1415
2628.15 1335
2628.63 1371
2629.11 1347
2629.60 1341
2630.08 1413
2630.56 1376
2631.05 1379
2631.53 1375
2632.01 1434
2632.50 1375
2632.98 1425
2633.46 1395
2633.95 1316
2634.43 1321
2634.91 1243
2635.40 1267
2635.88 1339
2636.37 1283
2636.85 1243
2637.33 1305
2637.82 1295
2638.30 1340
2638.79 1254
2639.27 1311
2639.75 1277
2640.24 1137
2640.72 1106
2641.21 1216
2641.69 1230
2642.18 1251
2642.66 1275
2643.14 1286
2643.63 1176
2644.11 1202
2644.60 1148
2645.08 1207
2645.57 1194
2646.05 1062
2646.54 1121
2647.02 1201
2647.51 1246
2647.99 1203
2648.48 1221
2648.96 1292
2649.45 1276
2649.93 1332
2650.42 1274
2650.90 1249
2651.39 1246
2651.87 1267
2652.36 1227
2652.84 1356
2653.33 1288
2653.81 1179
2654.30 1180
2654.78 1156
2655.27 1269
2655.76 1369
2656.24 1216
2656.73 1119
2657.21 1254
2657.70 1097
2658.18 1143
2658.67 1111
2659.16 1091
2659.64 1205
2660.13 1405
2660.61 1294
2661.10 1296
2661.59 1131
2662.07 1163
2662.56 1119
2663.05 1217
2663.53 1183
2664.02 1092
2664.50 1171
2664.99 1279
2665.48 1323
2665.96 1333
2666.45 1179
2666.94 1240
2667.42 1315
2667.91 1213
2668.40 1246
2668.88 1295
2669.37 1188
2669.86 1339
2670.34 1290
2670.83 1325
2671.32 1277
2671.81 1360
2672.29 1439
2672.78 1400
2673.27 1426
2673.75 1343
2674.24 1446
2674.73 1578
2675.22 1572
2675.70 1713
2676.19 1607
2676.68 1612
2677.17 1605
2677.65 1575
2678.14 1529
2678.63 1498
2679.12 1421
2679.61 1435
2680.09 1277
2680.58 1272
2681.07 1222
2681.56 1234
2682.04 1234
2682.53 1220
2683.02 1137
2683.51 1121
2684.00 1128
2684.49 1179
2684.97 1154
2685.46 1190
2685.95 1229
2686.44 1241
2686.93 1292
2687.42 1192
2687.90 1182
2688.39 1312
2688.88 1299
2689.37 1286
2689.86 1226
2690.35 1336
2690.84 1204
2691.33 1179
2691.81 1151
2692.30 1104
2692.79 1154
2693.28 1188
2693.77 1170
2694.26 1074
2694.75 1172
2695.24 1259
2695.73 1294
2696.22 1279
2696.71 1211
2697.20 1175
2697.68 1269
2698.17 1238
2698.66 1307
2699.15 1362
2699.64 1198
2700.13 1227
2700.62 1253
2701.11 1133
2701.60 1297
2702.09 1280
2702.58 1312
2703.07 1208
2703.56 1293
2704.05 1240
2704.54 1179
2705.03 1154
2705.52 1160
2706.01 1290
2706.50 1328
2706.99 1251
2707.48 1205
2707.97 1108
2708.46 1231
2708.95 1269
2709.44 1252
2709.93 1234
2710.43 1212
2710.92 1314
2711.41 1265
2711.90 1225
2712.39 1154
2712.88 1115
2713.37 1280
2713.86 1298
2714.35 1219
2714.84 1117
2715.33 1282
2715.82 1288
2716.32 1332
2716.81 1239
2717.30 1187
2717.79 1157
2718.28 1182
2718.77 1325
2719.26 1255
2719.76 1079
2720.25 1172
2720.74 1154
2721.23 1199
2721.72 1238
2722.21 1078
2722.70 1200
2723.20 1438
2723.69 1441
2724.18 1259
2724.67 1322
2725.16 1201
2725.66 1262
2726.15 1281
2726.64 1164
2727.13 1324
2727.62 1285
2728.12 1077
2728.61 1184
2729.10 1232
2729.59 1209
2730.09 1327
2730.58 1258
2731.07 1199
2731.56 1346
2732.06 1318
2732.55 1247
2733.04 1211
2733.53 1278
2734.03 1301
2734.52 1325
2735.01 1307
2735.50 1352
2736.00 1229
2736.49 1187
2736.98 1240
2737.48 1377
2737.97 1395
2738.46 1329
2738.96 1305
2739.45 1183
2739.94 1227
2740.44 1314
2740.93 1292
2741.42 1236
2741.92 1197
2742.41 1384
2742.90 1237
2743.40 1108
2743.89 1135
2744.38 1062
2744.88 1202
2745.37 1300
2745.86 1207
2746.36 1157
2746.85 1125
2747.35 1183
2747.84 1343
2748.33 1285
2748.83 1474
2749.32 1295
2749.82 1088
2750.31 1275
2750.81 1216
2751.30 1259
2751.79 1289
2752.29 1238
2752.78 1214
2753.28 1310
2753.77 1216
2754.27 1212
2754.76 1241
2755.26 1296
2755.75 1228
2756.24 1205
2756.74 1198
2757.23 1257
2757.73 1263
2758.22 1194
2758.72 1279
2759.21 1267
2759.71 1217
2760.20 1228
2760.70 1227
2761.19 1134
2761.69 1271
2762.19 1199
2762.68 1183
2763.18 1250
2763.67 1221
2764.17 1180
2764.66 1284
2765.16 1128
2765.65 1139
2766.15 1285
2766.64 1163
2767.14 1208
2767.64 1184
2768.13 1110
2768.63 1243
2769.12 1210
2769.62 1256
2770.12 1184
2770.61 1132
2771.11 1173
2771.60 1155
2772.10 1220
2772.60 1171
2773.09 1257
2773.59 1245
2774.08 1341
2774.58 1357
2775.08 1296
2775.57 1405
2776.07 1470
2776.57 1478
2777.06 1622
2777.56 1560
2778.06 1460
2778.55 1498
2779.05 1538
2779.55 1572
2780.04 1377
2780.54 1420
2781.04 1469
2781.54 1300
2782.03 1295
2782.53 1342
2783.03 1189
2783.52 1267
2784.02 1241
2784.52 1173
2785.02 1191
2785.51 1262
2786.01 1251
2786.51 1160
2787.01 1061
2787.50 1217
2788.00 1138
2788.50 1144
2789.00 1170
2789.49 1139
2789.99 1197
2790.49 1172
2790.99 1167
2791.48 1225
2791.98 1190
2792.48 1150
2792.98 1208
2793.48 1221
2793.97 1226
2794.47 1265
2794.97 1470
2795.47 1254
2795.97 1221
2796.47 1270
2796.96 1204
2797.46 1133
2797.96 1242
2798.46 1178
2798.96 1077
2799.46 1078
2799.96 1224
2800.45 1210
2800.95 1211
2801.45 1154
2801.95 1176
2802.45 1246
2802.95 1274
2803.45 1217
2803.95 1217
2804.45 1252
2804.94 1248
2805.44 1139
2805.94 1221
2806.44 1188
2806.94 1273
2807.44 1246
2807.94 1157
2808.44 1247
2808.94 1244
2809.44 1211
2809.94 1265
2810.44 1319
2810.94 1217
2811.44 1172
2811.94 1349
2812.44 1434
2812.94 1276
2813.44 1167
2813.94 1223
2814.44 1220
2814.94 1279
2815.44 1348
2815.94 1317
2816.44 1231
2816.94 1210
2817.44 1131
2817.94 1209
2818.44 1298
2818.94 1178
2819.44 1353
2819.94 1386
2820.44 1361
2820.94 1354
2821.44 1491
2821.94 1528
2822.44 1447
2822.94 1352
2823.44 1454
2823.94 1242
2824.44 1331
2824.94 1288
2825.45 1283
2825.95 1319
2826.45 1198
2826.95 1272
2827.45 1331
2827.95 1380
2828.45 1292
2828.95 1162
2829.45 1114
2829.96 1126
2830.46 1091
2830.96 1095
2831.46 1131
2831.96 1078
2832.46 1160
2832.96 1345
2833.47 1161
2833.97 1172
2834.47 1217
2834.97 1309
2835.47 1195
2835.97 1303
2836.48 1299
2836.98 1286
2837.48 1285
2837.98 1264
2838.48 1328
2838.99 1187
2839.49 1288
2839.99 1414
2840.49 1393
2841.00 1261
2841.50 1385
2842.00 1235
2842.50 1212
2843.01 1286
2843.51 1184
2844.01 1212
2844.51 1261
2845.02 1228
2845.52 1240
2846.02 1270
2846.52 1317
2847.03 1444
2847.53 1261
2848.03 1436
2848.54 1531
2849.04 1473
2849.54 1434
2850.04 1508
2850.55 1447
2851.05 1419
2851.55 1350
2852.06 1401
2852.56 1345
2853.06 1327
2853.57 1383
2854.07 1263
2854.57 1267
2855.08 1237
2855.58 1203
2856.09 1145
2856.59 1174
2857.09 1246
2857.60 1225
2858.10 1243
2858.60 1375
2859.11 1298
2859.61 1273
2860.12 1293
2860.62 1367
2861.12 1272
2861.63 1332
2862.13 1233
2862.64 1167
2863.14 1223
2863.65 1312
2864.15 1180
2864.65 1188
2865.16 1219
2865.66 1177
2866.17 1141
2866.67 1265
2867.18 1258
2867.68 1246
2868.19 1138
2868.69 1087
2869.20 1240
2869.70 1255
2870.21 1381
2870.71 1412
2871.21 1405
2871.72 1415
2872.23 1360
2872.73 1349
2873.24 1305
2873.74 1222
2874.25 1309
2874.75 1348
2875.26 1464
2875.76 1355
2876.27 1337
2876.77 1390
2877.28 1300
2877.78 1379
2878.29 1380
2878.79 1342
2879.30 1283
2879.81 1209
2880.31 1169
2880.82 1232
2881.32 1218
2881.83 1075
2882.34 1076
2882.84 1187
2883.35 1313
2883.85 1290
2884.36 1182
2884.87 1179
2885.37 1204
2885.88 1271
2886.38 1282
2886.89 1231
2887.40 1162
2887.90 1170
2888.41 1287
2888.92 1286
2889.42 1254
2889.93 1355
2890.44 1168
2890.94 1378
2891.45 1246
2891.96 1294
2892.46 1363
2892.97 1503
2893.48 1385
2893.98 1582
2894.49 1878
2895.00 1778
2895.51 1939
2896.01 2096
2896.52 2107
2897.03 1845
2897.53 1798
2898.04 1922
2898.55 2028
2899.06 1797
2899.56 1704
2900.07 1565
2900.58 1487
2901.09 1474
2901.59 1418
2902.10 1478
2902.61 1311
2903.12 1283
2903.63 1341
2904.13 1452
2904.64 1421
2905.15 1453
2905.66 1532
2906.17 1529
2906.67 1574
2907.18 1624
2907.69 1372
2908.20 1455
2908.71 1337
2909.21 1300
2909.72 1461
2910.23 1433
2910.74 1572
2911.25 1527
2911.76 1299
2912.26 1274
2912.77 1329
2913.28 1380
2913.79 1438
2914.30 1324
2914.81 1282
2915.32 1331
2915.83 1295
2916.34 1347
2916.84 1326
2917.35 1329
2917.86 1314
2918.37 1185
2918.88 1300
2919.39 1280
2919.90 1257
2920.41 1308
2920.92 1206
2921.43 1274
2921.94 1179
2922.45 1205
2922.96 1322
2923.46 1267
2923.97 1191
2924.48 1237
2924.99 1302
2925.50 1282
2926.01 1287
2926.52 1290
2927.03 1277
2927.54 1210
2928.05 1301
2928.56 1162
2929.07 1273
2929.58 1214
2930.09 1215
2930.60 1200
2931.11 1111
2931.62 1102
2932.13 1152
2932.64 1060
2933.15 1162
2933.67 1258
2934.18 1169
2934.69 1179
2935.20 1228
2935.71 1378
2936.22 1234
2936.73 1354
2937.24 1246
2937.75 1226
2938.26 1274
2938.77 1307
2939.28 1202
2939.79 1192
2940.30 1198
2940.82 1129
2941.33 1154
2941.84 1218
2942.35 1105
2942.86 1305
2943.37 1423
2943.88 1344
2944.39 1351
2944.91 1264
2945.42 1373
2945.93 1411
2946.44 1378
2946.95 1388
2947.46 1200
2947.98 1354
2948.49 1364
2949.00 1312
2949.51 1402
2950.02 1302
2950.53 1283
2951.05 1245
2951.56 1157
2952.07 1276
2952.58 1362
2953.09 1262
2953.61 1247
2954.12 1308
2954.63 1323
2955.14 1297
2955.66 1145
2956.17 1206
2956.68 1221
2957.19 1251
2957.71 1177
2958.22 1170
2958.73 1197
2959.24 1238
2959.76 1249
2960.27 1266
2960.78 1219
2961.29 1340
2961.81 1250
2962.32 1343
2962.83 1375
2963.35 1292
2963.86 1210
2964.37 1205
2964.89 1232
2965.40 1248
2965.91 1223
2966.43 1262
2966.94 1173
2967.45 1264
2967.97 1286
2968.48 1306
2968.99 1186
2969.51 1194
2970.02 1140
2970.53 1136
2971.05 1162
2971.56 1250
2972.07 1330
2972.59 1333
2973.10 1330
2973.62 1308
2974.13 1352
2974.64 1277
2975.16 1338
2975.67 1329
2976.19 1299
2976.70 1287
2977.22 1324
2977.73 1339
2978.24 1317
2978.76 1344
2979.27 1270
2979.79 1300
2980.30 1265
2980.82 1401
2981.33 1304
2981.85 1381
2982.36 1391
2982.87 1410
2983.39 1495
2983.90 1616
2984.42 1424
2984.93 1470
2985.45 1679
2985.96 1755
2986.48 1647
2986.99 1649
2987.51 1751
2988.02 1823
2988.54 1864
2989.05 1615
2989.57 1683
2990.09 1618
2990.60 1710
2991.12 1625
2991.63 1794
2992.15 1801
2992.66 1718
2993.18 1648
2993.69 1779
2994.21 1514
2994.73 1681
2995.24 1782
2995.76 1682
2996.27 1712
2996.79 1886
2997.30 1810
2997.82 1996
2998.34 2117
2998.85 2022
2999.37 2012
2999.89 1993
3000.40 2217
3000.92 2324
3001.43 2748
3001.95 2794
3002.47 3184
3002.98 3705
3003.50 4332
3004.02 4621
3004.53 5019
3005.05 5809
3005.57 6344
3006.08 6323
3006.60 6127
3007.12 5927
3007.63 5392
3008.15 4901
3008.67 4214
3009.18 3651
3009.70 3140
3010.22 2877
3010.74 2446
3011.25 2151
3011.77 2080
3012.29 1982
3012.80 1950
3013.32 1786
3013.84 1609
3014.36 1706
3014.87 1872
3015.39 1887
3015.91 1782
3016.43 1728
3016.94 1686
3017.46 1750
3017.98 1758
3018.50 1701
3019.02 1699
3019.53 1499
3020.05 1430
3020.57 1573
3021.09 1735
3021.60 1733
3022.12 1856
3022.64 1738
3023.16 1843
3023.68 2056
3024.20 2011
3024.71 2067
3025.23 1855
3025.75 1687
3026.27 1864
3026.79 1834
3027.31 1717
3027.82 1689
3028.34 1724
3028.86 1566
3029.38 1648
3029.90 1534
3030.42 1634
3030.94 1498
3031.46 1363
3031.98 1478
3032.49 1424
3033.01 1411
3033.53 1479
3034.05 1554
3034.57 1548
3035.09 1585
3035.61 1554
3036.13 1450
3036.65 1457
3037.17 1430
3037.69 1426
3038.21 1442
3038.73 1418
3039.25 1574
3039.76 1616
3040.28 1542
3040.80 1485
3041.32 1321
3041.84 1443
3042.36 1479
3042.88 1391
3043.40 1506
3043.92 1639
3044.44 1510
3044.96 1535
3045.48 1492
3046.00 1548
3046.52 1563
3047.04 1437
3047.56 1455
3048.08 1479
3048.60 1417
3049.13 1294
3049.65 1328
3050.17 1277
3050.69 1427
3051.21 1599
3051.73 1397
3052.25 1433
3052.77 1435
3053.29 1413
3053.81 1448
3054.33 1403
3054.85 1446
3055.37 1457
3055.89 1317
3056.42 1406
3056.94 1333
3057.46 1496
3057.98 1492
3058.50 1459
3059.02 1502
3059.54 1579
3060.06 1520
3060.59 1495
3061.11 1466
3061.63 1582
3062.15 1636
3062.67 1557
3063.19 1372
3063.71 1570
3064.24 1565
3064.76 1456
3065.28 1422
3065.80 1454
3066.32 1575
3066.85 1535
3067.37 1651
3067.89 1594
3068.41 1580
3068.93 1550
3069.46 1613
3069.98 1727
3070.50 1707
3071.02 1701
3071.54 1641
3072.07 1545
3072.59 1551
3073.11 1501
3073.63 1450
3074.16 1458
3074.68 1545
3075.20 1590
3075.73 1663
3076.25 1611
3076.77 1736
3077.29 1754
3077.82 1757
3078.34 1833
3078.86 1800
3079.39 1987
3079.91 1989
3080.43 2133
3080.95 2109
3081.48 1976
3082.00 2074
3082.52 2057
3083.05 2195
3083.57 2197
3084.09 2189
3084.62 2294
3085.14 2150
3085.66 2040
3086.19 2164
3086.71 2085
3087.24 2021
3087.76 1793
3088.28 1798
3088.81 1875
3089.33 1779
3089.85 1750
3090.38 1922
3090.90 1816
3091.43 1875
3091.95 1970
3092.47 1729
3093.00 1815
3093.52 1899
3094.05 2183
3094.57 2101
3095.10 2169
3095.62 2274
3096.14 2382
3096.67 2343
3097.19 2220
3097.72 2213
3098.24 2463
3098.77 2621
3099.29 3081
3099.82 3518
3100.34 4353
3100.87 5282
3101.39 6582
3101.92 7722
3102.44 8809
3102.97 10762
3103.49 11902
3104.02 12671
3104.54 12566
3105.07 12700
3105.59 12014
3106.12 10922
3106.64 9568
3107.17 7664
3107.69 6175
3108.22 4914
3108.74 4244
3109.27 3631
3109.79 3310
3110.32 3119
3110.85 2935
3111.37 2945
3111.90 3081
3112.42 3215
3112.95 3243
3113.48 3017
3114.00 2886
3114.53 2656
3115.05 2582
3115.58 2369
3116.11 2332
3116.63 2179
3117.16 2008
3117.68 2084
3118.21 2250
3118.74 2120
3119.26 2042
3119.79 2118
3120.32 2263
3120.84 2512
3121.37 2620
3121.90 2845
3122.42 2746
3122.95 2739
3123.48 2876
3124.00 3017
3124.53 2776
3125.06 2594
3125.58 2531
3126.11 2231
3126.64 2172
3127.16 2189
3127.69 1989
3128.22 1955
3128.75 1813
3129.27 1966
3129.80 1815
3130.33 1784
3130.85 2111
3131.38 1890
3131.91 1626
3132.44 1812
3132.96 1751
3133.49 1812
3134.02 1662
3134.55 1626
3135.07 1756
3135.60 1643
3136.13 1791
3136.66 1642
3137.19 1733
3137.71 1574
3138.24 1549
3138.77 1673
3139.30 1754
3139.83 1764
3140.35 1847
3140.88 1694
3141.41 1699
3141.94 1849
3142.47 1724
3143.00 1856
3143.52 1700
3144.05 1559
3144.58 1545
3145.11 1869
3145.64 1723
3146.17 1706
3146.70 1784
3147.22 1798
3147.75 1817
3148.28 1810
3148.81 1748
3149.34 1739
3149.87 1878
3150.40 1921
3150.93 1922
3151.46 2039
3151.98 1939
3152.51 1944
3153.04 1882
3153.57 1785
3154.10 1771
3154.63 1847
3155.16 1851
3155.69 2071
3156.22 1984
3156.75 2000
3157.28 1888
3157.81 1983
3158.34 2009
3158.87 1976
3159.40 1996
3159.93 1924
3160.46 1946
3160.99 1787
3161.52 1643
3162.05 1762
3162.58 1753
3163.11 1611
3163.64 1619
3164.17 1552
3164.70 1524
3165.23 1505
3165.76 1483
3166.29 1530
3166.82 1572
3167.35 1510
3167.88 1463
3168.41 1531
3168.94 1560
3169.47 1616
3170.00 1409
3170.53 1424
3171.06 1423
3171.59 1474
3172.13 1532
3172.66 1518
3173.19 1643
3173.72 1591
3174.25 1690
3174.78 1764
3175.31 1947
3175.84 1793
3176.37 1771
3176.90 1661
3177.44 1757
3177.97 1746
3178.50 1765
3179.03 1644
3179.56 1581
3180.09 1620
3180.62 1335
3181.16 1309
3181.69 1476
3182.22 1337
3182.75 1405
3183.28 1366
3183.81 1422
3184.35 1447
3184.88 1487
3185.41 1542
3185.94 1471
3186.47 1420
3187.01 1346
3187.54 1457
3188.07 1486
3188.60 1464
3189.14 1551
3189.67 1443
3190.20 1375
3190.73 1363
3191.26 1396
3191.80 1420
3192.33 1355
3192.86 1344
3193.39 1377
3193.93 1445
3194.46 1340
3194.99 1359
3195.53 1343
3196.06 1442
3196.59 1404
3197.12 1458
3197.66 1435
3198.19 1337
3198.72 1433
3199.26 1440
3199.79 1385
3200.32 1316
3200.86 1375
3201.39 1326
3201.92 1461
3202.46 1471
3202.99 1481
3203.52 1393
3204.06 1340
3204.59 1385
3205.12 1416
3205.66 1370
3206.19 1453
3206.72 1408
3207.26 1426
3207.79 1539
3208.33 1588
3208.86 1716
3209.39 1659
3209.93 1641
3210.46 1747
3211.00 1720
3211.53 1761
3212.06 1714
3212.60 1725
3213.13 1869
3213.67 1741
3214.20 1694
3214.74 1697
3215.27 1685
3215.80 1591
3216.34 1513
3216.87 1407
3217.41 1481
3217.94 1602
3218.48 1483
3219.01 1376
3219.55 1347
3220.08 1488
3220.62 1399
3221.15 1448
3221.69 1422
3222.22 1485
3222.76 1528
3223.29 1592
3223.83 1502
3224.36 1501
3224.90 1509
3225.43 1561
3225.97 1536
3226.50 1544
3227.04 1611
3227.57 1652
3228.11 1625
3228.65 1539
3229.18 1428
3229.72 1521
3230.25 1620
3230.79 1582
3231.32 1517
3231.86 1578
3232.40 1492
3232.93 1418
3233.47 1511
3234.00 1484
3234.54 1615
3235.08 1622
3235.61 1673
3236.15 1801
3236.68 1618
3237.22 1597
3237.76 1844
3238.29 1703
3238.83 1562
3239.37 1690
3239.90 1830
3240.44 1650
3240.97 1655
3241.51 1562
3242.05 1742
3242.58 1878
3243.12 2033
3243.66 1817
3244.20 1661
3244.73 1709
3245.27 1865
3245.81 1807
3246.34 1846
3246.88 1884
3247.42 1784
3247.95 1807
3248.49 1944
3249.03 2101
3249.57 1766
3250.10 1837
3250.64 1951
3251.18 1830
3251.72 1837
3252.25 1829
3252.79 1884
3253.33 1862
3253.87 1737
3254.40 1777
3254.94 2073
3255.48 1843
3256.02 2052
3256.55 2157
3257.09 1920
3257.63 2144
3258.17 2180
3258.71 2325
3259.24 2538
3259.78 2787
3260.32 3011
3260.86 3527
3261.40 3920
3261.94 4403
3262.47 4916
3263.01 5183
3263.55 5439
3264.09 5832
3264.63 5634
3265.17 5621
3265.71 5297
3266.24 5262
3266.78 5067
3267.32 4804
3267.86 4752
3268.40 4667
3268.94 4671
3269.48 3996
3270.02 3647
3270.55 3253
3271.09 3040
3271.63 2751
3272.17 2637
3272.71 2432
3273.25 2251
3273.79 2245
3274.33 2084
3274.87 2269
3275.41 2191
3275.95 2127
3276.49 2249
3277.03 2248
3277.57 2166
3278.11 2073
3278.65 2234
3279.19 2209
3279.73 2216
3280.26 2443
3280.80 2471
3281.34 2360
3281.88 2456
3282.42 2406
3282.96 2377
3283.50 2274
3284.04 2275
3284.59 2256
3285.13 2141
3285.67 2283
3286.21 2074
3286.75 2272
3287.29 2309
3287.83 2386
3288.37 2431
3288.91 2414
3289.45 2384
3289.99 2353
3290.53 2276
3291.07 2163
3291.61 2376
3292.15 2600
3292.69 2760
3293.23 3089
3293.77 3306
3294.32 3644
3294.86 4120
3295.40 4308
3295.94 4754
3296.48 5050
3297.02 4895
3297.56 4937
3298.10 4536
3298.65 4272
3299.19 4075
3299.73 3691
3300.27 3595
3300.81 3026
3301.35 2829
3301.89 2607
3302.44 2407
3302.98 2294
3303.52 2492
3304.06 2253
3304.60 2412
3305.14 2192
3305.69 2151
3306.23 2116
3306.77 2276
3307.31 2194
3307.85 2250
3308.40 2232
3308.94 2192
3309.48 2173
3310.02 2299
3310.57 2017
3311.11 2009
3311.65 2029
3312.19 2019
3312.74 2332
3313.28 2287
3313.82 2316
3314.36 2575
3314.91 2435
3315.45 2623
3315.99 2714
3316.53 2830
3317.08 2789
3317.62 2634
3318.16 2676
3318.71 2589
3319.25 2347
3319.79 2351
3320.34 2538
3320.88 2197
3321.42 2176
3321.96 2155
3322.51 2077
3323.05 2212
3323.59 2031
3324.14 1946
3324.68 2069
3325.23 2213
3325.77 2002
3326.31 1939
3326.86 1909
3327.40 1910
3327.94 1923
3328.49 2029
3329.03 1855
3329.57 1923
3330.12 2204
3330.66 2131
3331.21 2190
3331.75 2516
3332.29 2806
3332.84 3309
3333.38 3919
3333.93 4148
3334.47 5042
3335.02 5779
3335.56 6454
3336.10 7145
3336.65 7340
3337.19 7404
3337.74 7213
3338.28 7094
3338.83 6377
3339.37 5680
3339.92 4897
3340.46 4234
3341.01 3609
3341.55 3185
3342.10 2775
3342.64 2706
3343.19 2445
3343.73 2188
3344.28 2149
3344.82 2059
3345.37 1892
3345.91 1991
3346.46 1894
3347.00 1897
3347.55 2010
3348.09 2050
3348.64 2136
3349.18 2065
3349.73 2006
3350.27 2050
3350.82 2146
3351.37 2132
3351.91 2266
3352.46 2161
3353.00 2011
3353.55 2193
3354.10 2111
3354.64 2139
3355.19 1986
3355.73 1999
3356.28 1874
3356.83 1801
3357.37 1776
3357.92 1933
3358.46 1912
3359.01 1879
3359.56 1860
3360.10 1847
3360.65 1761
3361.20 1857
3361.74 1790
3362.29 1757
3362.84 1636
3363.38 1769
3363.93 1770
3364.48 1906
3365.02 1846
3365.57 1841
3366.12 1775
3366.66 1698
3367.21 1675
3367.76 1706
3368.30 1716
3368.85 1798
3369.40 1877
3369.94 1838
3370.49 1918
3371.04 1896
3371.59 1979
3372.13 1911
3372.68 2084
3373.23 2161
3373.78 2370
3374.32 2380
3374.87 2538
3375.42 2325
3375.97 2106
3376.51 2168
3377.06 2035
3377.61 2099
3378.16 2009
3378.71 1964
3379.25 1941
3379.80 1711
3380.35 1555
3380.90 1603
3381.45 1849
3381.99 1793
3382.54 1605
3383.09 1536
3383.64 1552
3384.19 1542
3384.74 1739
3385.28 1612
3385.83 1620
3386.38 1522
3386.93 1596
3387.48 1624
3388.03 1501
3388.58 1548
3389.12 1732
3389.67 1705
3390.22 1648
3390.77 1619
3391.32 1621
3391.87 1756
3392.42 1563
3392.97 1646
3393.52 1608
3394.06 1448
3394.61 1492
3395.16 1458
3395.71 1450
3396.26 1504
3396.81 1404
3397.36 1347
3397.91 1475
3398.46 1493
3399.01 1546
3399.56 1494
3400.11 1508
3400.66 1430
3401.21 1443
3401.76 1482
3402.31 1439
3402.86 1410
3403.41 1396
3403.96 1371
3404.51 1412
3405.06 1504
3405.61 1376
3406.16 1474
3406.71 1503
3407.26 1479
3407.81 1584
3408.36 1619
3408.91 1471
3409.46 1408
3410.01 1425
3410.56 1609
3411.11 1616
3411.66 1649
3412.21 1775
3412.76 1720
3413.31 1705
3413.86 1549
3414.41 1606
3414.96 1712
3415.51 1625
3416.07 1779
3416.62 1666
3417.17 1553
3417.72 1532
3418.27 1575
3418.82 1689
3419.37 1544
3419.92 1409
3420.47 1465
3421.03 1565
3421.58 1653
3422.13 1841
3422.68 1815
3423.23 1907
3423.78 1987
3424.33 1898
3424.89 1975
3425.44 1880
3425.99 2138
3426.54 2004
3427.09 2001
3427.65 1784
3428.20 1708
3428.75 1688
3429.30 1723
3429.85 1378
3430.41 1516
3430.96 1600
3431.51 1617
3432.06 1454
3432.61 1549
3433.17 1547
3433.72 1604
3434.27 1472
3434.82 1620
3435.38 1540
3435.93 1573
3436.48 1632
3437.03 1702
3437.59 1662
3438.14 1643
3438.69 1608
3439.24 1544
3439.80 1502
3440.35 1575
3440.90 1547
3441.46 1877
3442.01 1692
3442.56 1552
3443.11 1616
3443.67 1769
3444.22 1696
3444.77 1497
3445.33 1582
3445.88 1652
3446.43 1716
3446.99 1457
3447.54 1448
3448.09 1718
3448.65 1667
3449.20 1496
3449.76 1429
3450.31 1470
3450.86 1438
3451.42 1312
3451.97 1326
3452.52 1471
3453.08 1377
3453.63 1393
3454.19 1424
3454.74 1572
3455.29 1485
3455.85 1385
3456.40 1311
3456.96 1348
3457.51 1476
3458.07 1336
3458.62 1527
3459.17 1422
3459.73 1435
3460.28 1502
3460.84 1294
3461.39 1381
3461.95 1427
3462.50 1562
3463.06 1507
3463.61 1638
3464.17 1509
3464.72 1495
3465.27 1366
3465.83 1381
3466.38 1423
3466.94 1572
3467.49 1566
3468.05 1559
3468.61 1535
3469.16 1539
3469.72 1661
3470.27 1645
3470.83 1580
3471.38 1697
3471.94 1753
3472.49 1791
3473.05 1694
3473.60 1671
3474.16 1643
3474.71 1779
3475.27 1653
3475.83 1668
3476.38 1641
3476.94 1639
3477.49 1861
3478.05 1753
3478.61 1722
3479.16 1908
3479.72 1833
3480.27 2010
3480.83 1969
3481.39 1901
3481.94 2025
3482.50 1903
3483.05 1949
3483.61 1986
3484.17 1863
3484.72 1889
3485.28 1926
3485.84 1851
3486.39 2052
3486.95 2058
3487.51 2174
3488.06 2427
3488.62 2784
3489.18 3257
3489.73 3971
3490.29 4687
3490.85 5144
3491.40 5497
3491.96 6243
3492.52 7191
3493.08 7267
3493.63 7194
3494.19 6885
3494.75 6146
3495.30 5953
3495.86 5887
3496.42 5722
3496.98 5476
3497.53 5809
3498.09 6245
3498.65 6793
3499.21 6976
3499.76 7146
3500.32 7121
3500.88 7364
3501.44 7245
3501.99 7244
3502.55 6555
3503.11 6152
3503.67 5897
3504.23 5967
3504.78 5661
3505.34 5482
3505.90 5779
3506.46 5430
3507.02 5145
3507.58 4976
3508.13 4741
3508.69 4343
3509.25 4075
3509.81 3829
3510.37 3435
3510.93 3241
3511.48 3098
3512.04 2859
3512.60 2832
3513.16 2717
3513.72 2760
3514.28 2528
3514.84 2250
3515.40 2244
3515.95 2295
3516.51 2099
3517.07 2182
3517.63 2182
3518.19 2252
3518.75 2263
3519.31 2453
3519.87 2420
3520.43 2219
3520.99 2320
3521.55 2339
3522.11 2162
3522.67 1982
3523.22 1965
3523.78 2020
3524.34 1863
3524.90 1964
3525.46 1915
3526.02 1887
3526.58 1891
3527.14 1745
3527.70 1667
3528.26 1718
3528.82 1739
3529.38 1771
3529.94 1829
3530.50 1821
3531.06 1634
3531.62 1768
3532.18 1799
3532.74 1812
3533.30 1708
3533.86 1826
3534.42 1797
3534.98 1862
3535.54 1861
3536.11 1838
3536.67 1706
3537.23 1798
3537.79 1850
3538.35 1906
3538.91 1887
3539.47 1751
3540.03 1677
3540.59 1726
3541.15 1742
3541.71 1893
3542.27 1939
3542.84 1775
3543.40 1880
3543.96 1964
3544.52 1871
3545.08 1958
3545.64 2046
3546.20 2030
3546.76 1812
3547.33 1799
3547.89 1885
3548.45 1852
3549.01 1726
3549.57 1623
3550.13 1468
3550.69 1530
3551.26 1644
3551.82 1665
3552.38 1540
3552.94 1557
3553.50 1528
3554.07 1500
3554.63 1504
3555.19 1453
3555.75 1541
3556.31 1461
3556.88 1502
3557.44 1555
3558.00 1643
3558.56 1557
3559.13 1675
3559.69 1537
3560.25 1502
3560.81 1503
3561.38 1509
3561.94 1542
3562.50 1471
3563.06 1338
3563.63 1486
3564.19 1615
3564.75 1611
3565.31 1567
3565.88 1521
3566.44 1619
3567.00 1678
3567.57 1576
3568.13 1454
3568.69 1347
3569.26 1397
3569.82 1542
3570.38 1548
3570.95 1463
3571.51 1390
3572.07 1340
3572.64 1450
3573.20 1673
3573.76 1643
3574.33 1684
3574.89 1578
3575.45 1600
3576.02 1686
3576.58 1788
3577.14 1871
3577.71 1715
3578.27 1703
3578.84 1969
3579.40 1838
3579.96 1848
3580.53 1827
3581.09 1731
3581.66 1677
3582.22 1570
3582.78 1640
3583.35 1537
3583.91 1580
3584.48 1583
3585.04 1451
3585.61 1475
3586.17 1523
3586.74 1458
3587.30 1402
3587.86 1589
3588.43 1543
3588.99 1464
3589.56 1403
3590.12 1626
3590.69 1397
3591.25 1440
3591.82 1549
3592.38 1430
3592.95 1382
3593.51 1424
3594.08 1337
3594.64 1336
3595.21 1298
3595.77 1342
3596.34 1443
3596.90 1298
3597.47 1260
3598.04 1272
3598.60 1412
3599.17 1362
3599.73 1261
3600.30 1170
3600.86 1220
3601.43 1242
3601.99 1165
3602.56 1235
3603.13 1369
3603.69 1382
3604.26 1396
3604.82 1373
3605.39 1434
3605.96 1332
3606.52 1314
3607.09 1279
3607.65 1136
3608.22 1038
3608.79 1089
3609.35 1281
3609.92 1228
3610.49 1227
3611.05 1170
3611.62 1170
3612.19 1175
3612.75 1048
3613.32 1171
3613.89 1232
3614.45 1241
3615.02 1274
3615.59 1300
3616.15 1345
3616.72 1298
3617.29 1285
3617.85 1347
3618.42 1416
3618.99 1381
3619.55 1361
3620.12 1423
3620.69 1317
3621.26 1381
3621.82 1342
3622.39 1306
3622.96 1335
3623.53 1406
3624.09 1332
3624.66 1226
3625.23 1238
3625.80 1225
3626.36 1273
3626.93 1234
3627.50 1295
3628.07 1256
3628.63 1319
3629.20 1310
3629.77 1317
3630.34 1353
3630.91 1264
3631.47 1406
3632.04 1403
3632.61 1471
3633.18 1427
3633.75 1432
3634.32 1470
3634.88 1554
3635.45 1581
3636.02 1526
3636.59 1459
3637.16 1474
3637.73 1529
3638.29 1611
3638.86 1592
3639.43 1712
3640.00 1954
3640.57 1998
3641.14 2140
3641.71 2168
3642.28 2182
3642.84 2162
3643.41 2142
3643.98 1938
3644.55 1832
3645.12 1941
3645.69 1836
3646.26 1643
3646.83 1416
3647.40 1424
3647.97 1606
3648.54 1449
3649.11 1317
3649.68 1466
3650.25 1526
3650.81 1544
3651.38 1547
3651.95 1755
3652.52 1759
3653.09 1615
3653.66 1627
3654.23 1668
3654.80 1739
3655.37 1650
3655.94 1674
3656.51 1716
3657.08 1611
3657.65 1488
3658.22 1550
3658.79 1630
3659.36 1755
3659.93 1715
3660.50 1664
3661.07 1628
3661.64 1668
3662.22 1635
3662.79 1732
3663.36 1847
3663.93 2020
3664.50 2012
3665.07 1900
3665.64 1933
3666.21 2127
3666.78 2217
3667.35 2262
3667.92 2130
3668.49 1959
3669.06 2070
3669.64 1897
3670.21 1729
3670.78 1584
3671.35 1591
3671.92 1506
3672.49 1297
3673.06 1402
3673.63 1403
3674.21 1390
3674.78 1484
3675.35 1502
3675.92 1351
3676.49 1431
3677.06 1405
3677.63 1454
3678.21 1431
3678.78 1354
3679.35 1540
3679.92 1456
3680.49 1368
3681.07 1363
3681.64 1308
3682.21 1393
3682.78 1328
3683.35 1328
3683.93 1291
3684.50 1221
3685.07 1210
3685.64 1239
3686.21 1365
3686.79 1255
3687.36 1239
3687.93 1487
3688.50 1381
3689.08 1491
3689.65 1401
3690.22 1427
3690.80 1437
3691.37 1373
3691.94 1420
3692.51 1473
3693.09 1278
3693.66 1371
3694.23 1190
3694.81 1264
3695.38 1222
3695.95 1249
3696.52 1232
3697.10 1200
3697.67 1249
3698.24 1223
3698.82 1250
3699.39 1107
3699.96 1202
3700.54 1381
3701.11 1362
3701.68 1346
3702.26 1299
3702.83 1332
3703.41 1342
3703.98 1387
3704.55 1395
3705.13 1340
3705.70 1225
3706.27 1216
3706.85 1261
3707.42 1418
3708.00 1339
3708.57 1241
3709.14 1328
3709.72 1511
3710.29 1308
3710.87 1376
3711.44 1423
3712.02 1444
3712.59 1288
3713.16 1238
3713.74 1253
3714.31 1378
3714.89 1343
3715.46 1352
3716.04 1288
3716.61 1230
3717.19 1169
3717.76 1374
3718.34 1234
3718.91 1038
3719.49 1168
3720.06 1327
3720.64 1215
3721.21 1138
3721.79 1143
3722.36 1232
3722.94 1312
3723.51 1104
3724.09 1155
3724.66 1089
3725.24 1197
3725.81 1220
3726.39 1003
3726.96 1072
3727.54 1143
3728.12 1175
3728.69 1291
3729.27 1209
3729.84 1192
3730.42 1272
3730.99 1322
3731.57 1247
3732.15 1314
3732.72 1169
3733.30 1230
3733.87 1304
3734.45 1155
3735.03 1114
3735.60 1161
3736.18 1212
3736.75 1316
3737.33 1219
3737.91 1194
3738.48 1242
3739.06 1205
3739.64 1138
3740.21 1253
3740.79 1368
3741.37 1229
3741.94 1204
3742.52 1204
3743.10 1278
3743.67 1277
3744.25 1251
3744.83 1181
3745.40 1170
3745.98 1311
3746.56 1334
3747.13 1310
3747.71 1249
3748.29 1303
3748.87 1314
3749.44 1166
3750.02 1317
3750.60 1226
3751.17 1170
3751.75 1218
3752.33 1086
3752.91 1068
3753.48 1110
3754.06 1097
3754.64 1270
3755.22 1182
3755.80 1149
3756.37 1222
3756.95 1077
3757.53 1190
3758.11 1161
3758.68 1246
3759.26 1206
3759.84 1168
3760.42 1162
3761.00 1226
3761.58 1110
3762.15 1136
3762.73 1269
3763.31 1246
3763.89 1169
3764.47 1281
3765.04 1223
3765.62 1291
3766.20 1208
3766.78 1068
3767.36 1090
3767.94 1091
3768.52 1232
3769.10 1242
3769.67 1233
3770.25 1304
3770.83 1413
3771.41 1445
3771.99 1278
3772.57 1433
3773.15 1316
3773.73 1389
3774.31 1340
3774.89 1195
3775.46 1228
3776.04 1167
3776.62 1209
3777.20 1215
3777.78 1226
3778.36 1362
3778.94 1370
3779.52 1320
3780.10 1338
3780.68 1302
3781.26 1251
3781.84 1262
3782.42 1399
3783.00 1273
3783.58 1176
3784.16 1312
3784.74 1278
3785.32 1222
3785.90 1263
3786.48 1459
3787.06 1380
3787.64 1306
3788.22 1391
3788.80 1369
3789.38 1419
3789.96 1464
3790.54 1202
3791.12 1251
3791.70 1445
3792.28 1445
3792.86 1329
3793.44 1361
3794.02 1322
3794.60 1522
3795.18 1624
3795.77 1534
3796.35 1430
3796.93 1444
3797.51 1537
3798.09 1571
3798.67 1510
3799.25 1703
3799.83 2000
3800.41 2118
3800.99 2103
3801.58 1991
3802.16 2176
3802.74 2201
3803.32 2312
3803.90 2292
3804.48 2142
3805.06 2018
3805.65 1859
3806.23 1990
3806.81 1885
3807.39 2014
3807.97 1822
3808.55 2094
3809.14 1991
3809.72 1882
3810.30 1973
3810.88 2168
3811.46 2105
3812.05 2194
3812.63 2323
3813.21 2238
3813.79 2402
3814.37 2387
3814.96 2616
3815.54 2728
3816.12 2731
3816.70 2738
3817.29 2646
3817.87 2419
3818.45 2258
3819.03 2102
3819.62 1841
3820.20 1844
3820.78 1792
3821.36 1663
3821.95 1666
3822.53 1506
3823.11 1480
3823.70 1541
3824.28 1508
3824.86 1480
3825.45 1504
3826.03 1454
3826.61 1473
3827.19 1367
3827.78 1356
3828.36 1365
3828.94 1342
3829.53 1358
3830.11 1311
3830.69 1396
3831.28 1379
3831.86 1313
3832.45 1392
3833.03 1352
3833.61 1302
3834.20 1350
3834.78 1289
3835.36 1288
3835.95 1322
3836.53 1305
3837.12 1305
3837.70 1408
3838.28 1317
3838.87 1248
3839.45 1127
3840.04 1160
3840.62 1276
3841.20 1200
3841.79 1125
3842.37 1043
3842.96 1054
3843.54 1168
3844.13 1205
3844.71 1072
3845.30 1135
3845.88 1257
3846.47 1262
3847.05 1105
3847.63 1139
3848.22 1217
3848.80 1195
3849.39 1170
3849.97 1090
3850.56 1290
3851.14 1081
3851.73 1036
3852.31 1104
3852.90 1328
3853.48 1225
3854.07 1113
3854.66 1222
3855.24 1160
3855.83 1144
3856.41 1172
3857.00 1142
3857.58 1133
3858.17 1168
3858.75 1059
3859.34 1017
3859.92 970
3860.51 1056
3861.10 1184
3861.68 1087
3862.27 1097
3862.85 1136
3863.44 1097
3864.03 1141
3864.61 1210
3865.20 1155
3865.78 1236
3866.37 1289
3866.96 1116
3867.54 1218
3868.13 1297
3868.72 1352
3869.30 1218
3869.89 1245
3870.47 1201
3871.06 1208
3871.65 1153
3872.23 1245
3872.82 1288
3873.41 1207
3873.99 1219
3874.58 1147
3875.17 1134
3875.76 1220
3876.34 1181
3876.93 1229
3877.52 1221
3878.10 1181
3878.69 1113
3879.28 1171
3879.86 1081
3880.45 1107
3881.04 1015
3881.63 1079
3882.21 1006
3882.80 1012
3883.39 1172
3883.98 1180
3884.56 1115
3885.15 1121
3885.74 1085
3886.33 1207
3886.91 1254
3887.50 1233
3888.09 1147
3888.68 1090
3889.27 1122
3889.85 1242
3890.44 1325
3891.03 1234
3891.62 1285
3892.21 1207
3892.79 1294
3893.38 1220
3893.97 1205
3894.56 1170
3895.15 1220
3895.74 1197
3896.32 1128
3896.91 1196
3897.50 1200
3898.09 1298
3898.68 1204
3899.27 1213
3899.86 1189
3900.45 1150
3901.03 1171
3901.62 1151
3902.21 1189
3902.80 1079
3903.39 1074
3903.98 1241
3904.57 1364
3905.16 1195
3905.75 1154
3906.34 1107
3906.92 1250
3907.51 1371
3908.10 1442
3908.69 1504
3909.28 1495
3909.87 1324
3910.46 1263
3911.05 1192
3911.64 1247
3912.23 1264
3912.82 1311
3913.41 1194
3914.00 1153
3914.59 1168
3915.18 1203
3915.77 1245
3916.36 1175
3916.95 1144
3917.54 1098
3918.13 1287
3918.72 1215
3919.31 1059
3919.90 1021
3920.49 1141
3921.08 1138
3921.67 1125
3922.26 1118
3922.85 1090
3923.44 1157
3924.03 1174
3924.62 1041
3925.21 1024
3925.80 1054
3926.40 1091
3926.99 1114
3927.58 1061
3928.17 1091
3928.76 1041
3929.35 1089
3929.94 1074
3930.53 1052
3931.12 1066
3931.71 1095
3932.30 1117
3932.90 1045
3933.49 1051
3934.08 1018
3934.67 1155
3935.26 1056
3935.85 1121
3936.44 1114
3937.04 1161
3937.63 1069
3938.22 1108
3938.81 1156
3939.40 1135
3939.99 1094
3940.59 1144
3941.18 1136
3941.77 1092
3942.36 1148
3942.95 1139
3943.55 1059
3944.14 1177
3944.73 1153
3945.32 1105
3945.91 1056
3946.51 1054
3947.10 1077
3947.69 1076
3948.28 1154
3948.88 1074
3949.47 985
3950.06 1031
3950.65 1021
3951.25 1101
3951.84 1080
3952.43 1157
3953.02 1167
3953.62 1011
3954.21 980
3954.80 1176
3955.40 1232
3955.99 1064
3956.58 1016
3957.17 1122
3957.77 1160
3958.36 1143
3958.95 1235
3959.55 1197
3960.14 1094
3960.73 1168
3961.33 1112
3961.92 1216
3962.51 1123
3963.11 1092
3963.70 1109
3964.29 1018
3964.89 1071
3965.48 1169
3966.08 1169
3966.67 1222
3967.26 1156
3967.86 1209
3968.45 1202
3969.04 1285
3969.64 1050
3970.23 1122
3970.83 1041
3971.42 1077
3972.01 1084
3972.61 1090
3973.20 1041
3973.80 1167
3974.39 1187
3974.99 1296
3975.58 1349
3976.18 1346
3976.77 1380
3977.36 1452
3977.96 1483
3978.55 1382
3979.15 1263
3979.74 1292
3980.34 1347
3980.93 1326
3981.53 1243
3982.12 1208
3982.72 1162
3983.31 1182
3983.91 1219
3984.50 1149
3985.10 1089
3985.69 1132
3986.29 1207
3986.88 1195
3987.48 1132
3988.07 1238
3988.67 1180
3989.26 1198
3989.86 1070
3990.46 1086
3991.05 1195
3991.65 1289
3992.24 1269
3992.84 1195
3993.43 1111
3994.03 1152
3994.63 1174
3995.22 1183
3995.82 1304
3996.41 1246
3997.01 1344
3997.61 1248
3998.20 1188
3998.80 1234
3999.39 1221
3999.99 1158
4000.59 1247
4001.18 1241
4001.78 1250
4002.38 1205
4002.97 1045
4003.57 1065
4004.17 1135
4004.76 1043
4005.36 1157
4005.96 1166
4006.55 1153
4007.15 1100
4007.75 1043
4008.34 1125
4008.94 1163
4009.54 1174
4010.13 1016
4010.73 1012
4011.33 1075
4011.93 1211
4012.52 1229
4013.12 1048
4013.72 1049
4014.31 1018
4014.91 1094
4015.51 1115
4016.11 1122
4016.70 1049
4017.30 1073
4017.90 1157
4018.50 1154
4019.09 1091
4019.69 1064
4020.29 967
4020.89 1062
4021.49 1003
4022.08 892
4022.68 962
4023.28 1003
4023.88 1191
4024.48 1221
4025.07 1188
4025.67 1174
4026.27 1190
4026.87 1204
4027.47 1173
4028.06 1254
4028.66 1336
4029.26 1183
4029.86 1199
4030.46 1168
4031.06 1144
4031.66 1152
4032.25 1185
4032.85 1145
4033.45 1124
4034.05 1273
4034.65 1181
4035.25 1030
4035.85 940
4036.45 998
4037.05 1019
4037.64 993
4038.24 1072
4038.84 1191
4039.44 1161
4040.04 1009
4040.64 1038
4041.24 969
4041.84 942
4042.44 995
4043.04 981
4043.64 1018
4044.24 1013
4044.84 1001
4045.44 915
4046.04 1022
4046.64 999
4047.24 926
4047.84 974
4048.44 1020
4049.03 936
4049.63 916
4050.23 925
4050.83 1014
4051.43 1027
4052.04 947
4052.64 916
4053.24 934
4053.84 1001
4054.44 1105
4055.04 1059
4055.64 1057
4056.24 1034
4056.84 1002
4057.44 981
4058.04 983
4058.64 988
4059.24 880
4059.84 914
4060.44 986
4061.04 936
4061.64 1042
4062.24 976
4062.85 999
4063.45 932
4064.05 919
4064.65 991
4065.25 955
4065.85 967
4066.45 897
4067.05 928
4067.65 974
4068.26 1059
4068.86 1035
4069.46 960
4070.06 930
4070.66 1014
4071.26 982
4071.86 1044
4072.47 998
4073.07 1002
4073.67 1062
4074.27 1141
4074.87 1151
4075.47 1158
4076.08 1092
4076.68 1016
4077.28 1200
4077.88 1132
4078.48 1093
4079.09 1040
4079.69 1087
4080.29 1113
4080.89 1056
4081.50 1073
4082.10 1076
4082.70 1052
4083.30 1067
4083.91 1014
4084.51 960
4085.11 1001
4085.71 1012
4086.32 990
4086.92 997
4087.52 926
4088.12 809
4088.73 962
4089.33 911
4089.93 906
4090.54 943
4091.14 1129
4091.74 1067
4092.35 1074
4092.95 1029
4093.55 931
4094.15 896
4094.76 911
4095.36 1002
4095.96 978
4096.57 1026
4097.17 920
4097.78 909
4098.38 896
4098.98 936
4099.59 936
4100.19 972
4100.79 997
4101.40 981
4102.00 1012
4102.61 1018
4103.21 921
4103.81 1023
4104.42 1012
4105.02 947
4105.63 1075
4106.23 1026
4106.83 1108
4107.44 938
4108.04 880
4108.65 847
4109.25 954
4109.85 977
4110.46 991
4111.06 1038
4111.67 973
4112.27 1052
4112.88 1001
4113.48 989
4114.09 893
4114.69 936
4115.30 1061
4115.90 978
4116.51 1010
4117.11 997
4117.72 959
4118.32 941
4118.93 998
4119.53 955
4120.14 980
4120.74 973
4121.35 1030
4121.95 910
4122.56 928
4123.16 910
4123.77 943
4124.37 968
4124.98 906
4125.59 950
4126.19 874
4126.80 911
4127.40 928
4128.01 847
4128.61 874
4129.22 989
4129.83 1003
4130.43 943
4131.04 878
4131.64 971
4132.25 1042
4132.86 944
4133.46 1095
4134.07 972
4134.67 902
4135.28 942
4135.89 985
4136.49 1041
4137.10 1082
4137.71 987
4138.31 1018
4138.92 1070
4139.53 1107
4140.13 1121
4140.74 1086
4141.35 1103
4141.95 1094
4142.56 1034
4143.17 1081
4143.77 1089
4144.38 989
4144.99 1063
4145.59 1009
4146.20 1047
4146.81 1040
4147.42 1078
4148.02 1086
4148.63 1118
4149.24 1043
4149.84 1007
4150.45 990
4151.06 984
4151.67 943
4152.27 925
4152.88 918
4153.49 1062
4154.10 975
4154.70 868
4155.31 875
4155.92 902
4156.53 840
4157.14 979
4157.74 1020
4158.35 904
4158.96 837
4159.57 872
4160.18 960
4160.78 945
4161.39 909
4162.00 990
4162.61 1140
4163.22 1247
4163.83 1237
4164.43 1247
4165.04 1275
4165.65 1230
4166.26 1120
4166.87 1185
4167.48 1353
4168.09 1230
4168.69 1197
4169.30 1057
4169.91 1054
4170.52 1188
4171.13 1069
4171.74 942
4172.35 1040
4172.96 964
4173.57 963
4174.17 902
4174.78 1064
4175.39 1093
4176.00 1137
4176.61 1132
4177.22 1182
4177.83 1143
4178.44 1174
4179.05 1096
4179.66 991
4180.27 1074
4180.88 1140
4181.49 1064
4182.10 1067
4182.71 969
4183.32 972
4183.93 1136
4184.54 1104
4185.15 1019
4185.76 988
4186.37 1086
4186.98 959
4187.59 930
4188.20 1001
4188.81 918
4189.42 1047
4190.03 1203
4190.64 1176
4191.25 1126
4191.86 1029
4192.47 1124
4193.08 1058
4193.69 1158
4194.30 1134
4194.91 1174
4195.52 1135
4196.13 1125
4196.74 1066
4197.35 919
4197.97 1122
4198.58 1192
4199.19 1185
4199.80 1181
4200.41 1130
4201.02 1052
4201.63 1119
4202.24 1028
4202.85 1096
4203.47 1178
4204.08 1082
4204.69 1010
4205.30 1032
4205.91 1049
4206.52 1019
4207.13 1045
4207.75 1068
4208.36 1021
4208.97 978
4209.58 965
4210.19 969
4210.80 950
4211.42 964
4212.03 860
4212.64 1055
4213.25 1098
4213.86 1252
4214.48 1240
4215.09 1120
4215.70 1022
4216.31 1159
4216.92 1197
4217.54 1104
4218.15 1167
4218.76 1116
4219.37 1247
4219.99 1275
4220.60 1267
4221.21 1325
4221.82 1314
4222.44 1281
4223.05 1285
4223.66 1304
4224.28 1152
4224.89 1409
4225.50 1531
4226.11 1445
4226.73 1509
4227.34 1445
4227.95 1451
4228.57 1590
4229.18 1602
4229.79 1583
4230.41 1703
4231.02 1713
4231.63 1830
4232.25 1811
4232.86 2003
4233.47 2283
4234.09 2352
4234.70 2592
4235.31 2683
4235.93 2786
4236.54 2772
4237.15 2491
4237.77 2387
4238.38 2251
4239.00 2048
4239.61 1893
4240.22 1838
4240.84 1635
4241.45 1416
4242.07 1335
4242.68 1333
4243.29 1431
4243.91 1410
4244.52 1430
4245.14 1427
4245.75 1458
4246.37 1350
4246.98 1342
4247.59 1346
4248.21 1254
4248.82 1317
4249.44 1368
4250.05 1359
4250.67 1307
4251.28 1392
4251.90 1341
4252.51 1340
4253.13 1409
4253.74 1390
4254.36 1312
4254.97 1393
4255.59 1199
4256.20 1243
4256.82 1344
4257.43 1350
4258.05 1233
4258.66 1293
4259.28 1099
4259.89 1132
4260.51 1065
4261.12 1195
4261.74 1249
4262.35 1098
4262.97 1111
4263.59 1243
4264.20 1203
4264.82 1121
4265.43 1189
4266.05 1219
4266.66 1205
4267.28 1196
4267.90 1212
4268.51 1248
4269.13 1211
4269.74 1208
4270.36 1206
4270.98 1240
4271.59 1299
4272.21 1179
4272.83 1146
4273.44 1237
4274.06 1363
4274.68 1440
4275.29 1576
4275.91 1705
4276.52 1689
4277.14 1813
4277.76 1946
4278.37 1740
4278.99 1762
4279.61 1503
4280.23 1539
4280.84 1516
4281.46 1521
4282.08 1373
4282.69 1380
4283.31 1301
4283.93 1230
4284.54 1241
4285.16 1176
4285.78 1207
4286.40 1221
4287.01 1170
4287.63 1182
4288.25 1153
4288.87 1078
4289.48 1220
4290.10 1252
4290.72 1244
4291.34 1230
4291.95 1123
4292.57 1173
4293.19 1095
4293.81 1040
4294.42 1161
4295.04 1138
4295.66 1186
4296.28 1187
4296.90 1170
4297.51 1199
4298.13 1271
4298.75 1141
4299.37 1093
4299.99 1091
4300.61 1039
4301.22 1105
4301.84 1055
4302.46 1079
4303.08 1056
4303.70 1123
4304.32 1212
4304.94 1234
4305.55 1180
4306.17 1123
4306.79 1118
4307.41 1032
4308.03 1008
4308.65 1102
4309.27 1117
4309.89 1025
4310.50 1122
4311.12 998
4311.74 955
4312.36 952
4312.98 1128
4313.60 1135
4314.22 1131
4314.84 1048
4315.46 1061
4316.08 1296
4316.70 1075
4317.32 930
4317.94 1039
4318.56 1122
4319.18 1095
4319.80 1028
4320.42 1095
4321.04 1167
4321.65 1194
4322.27 1251
4322.89 1184
4323.51 1195
4324.13 1117
4324.75 1238
4325.37 1262
4325.99 1201
4326.62 1227
4327.24 1121
4327.86 1300
4328.48 1339
4329.10 1195
4329.72 1247
4330.34 1233
4330.96 1192
4331.58 1228
4332.20 1241
4332.82 1251
4333.44 1308
4334.06 1317
4334.68 1384
4335.30 1387
4335.92 1393
4336.54 1519
4337.16 1554
4337.79 1581
4338.41 1753
4339.03 1574
4339.65 1649
4340.27 1676
4340.89 1794
4341.51 1650
4342.13 1854
4342.76 2031
4343.38 2360
4344.00 2830
4344.62 3578
4345.24 4040
4345.86 4242
4346.48 4636
4347.11 4922
4347.73 4964
4348.35 4981
4348.97 4508
4349.59 4156
4350.22 3522
4350.84 2687
4351.46 2481
4352.08 2323
4352.70 2030
4353.33 1687
4353.95 1584
4354.57 1620
4355.19 1512
4355.81 1595
4356.44 1561
4357.06 1483
4357.68 1539
4358.30 1456
4358.93 1400
4359.55 1656
4360.17 1698
4360.79 1649
4361.42 1665
4362.04 1549
4362.66 1521
4363.28 1648
4363.91 1584
4364.53 1724
4365.15 1590
4365.78 1698
4366.40 1683
4367.02 1670
4367.65 1670
4368.27 1587
4368.89 1475
4369.52 1439
4370.14 1377
4370.76 1224
4371.39 1191
4372.01 1128
4372.63 1115
4373.26 1112
4373.88 1192
4374.50 1234
4375.13 1213
4375.75 1171
4376.37 1157
4377.00 1221
4377.62 1210
4378.25 1207
4378.87 1318
4379.49 1317
4380.12 1320
4380.74 1411
4381.37 1272
4381.99 1220
4382.61 1284
4383.24 1397
4383.86 1306
4384.49 1299
4385.11 1261
4385.74 1381
4386.36 1270
4386.98 1265
4387.61 1185
4388.23 1245
4388.86 1147
4389.48 1121
4390.11 1165
4390.73 1099
4391.36 1150
4391.98 1176
4392.61 1007
4393.23 1003
4393.86 1034
4394.48 1131
4395.11 1147
4395.73 1100
4396.36 1105
4396.98 1140
4397.61 1144
4398.23 1130
4398.86 1048
4399.48 1042
4400.11 1018
4400.74 1072
4401.36 1043
4401.99 1022
4402.61 1034
4403.24 1172
4403.86 1226
4404.49 1068
4405.11 1079
4405.74 1175
4406.37 1222
4406.99 1065
4407.62 1049
4408.24 1141
4408.87 1122
4409.50 970
4410.12 1073
4410.75 1075
4411.38 1022
4412.00 1164
4412.63 1126
4413.25 1043
4413.88 1015
4414.51 1085
4415.13 1060
4415.76 1055
4416.39 1063
4417.01 1089
4417.64 1092
4418.27 1144
4418.89 1106
4419.52 1130
4420.15 1097
4420.77 1076
4421.40 986
4422.03 1106
4422.66 1143
4423.28 1032
4423.91 927
4424.54 1008
4425.16 947
4425.79 977
4426.42 961
4427.05 826
4427.67 849
4428.30 935
4428.93 930
4429.56 951
4430.18 1050
4430.81 988
4431.44 917
4432.07 1022
4432.69 1045
4433.32 892
4433.95 929
4434.58 980
4435.21 1009
4435.83 1056
4436.46 1143
4437.09 1094
4437.72 977
4438.35 1074
4438.97 1053
4439.60 1138
4440.23 1003
4440.86 1026
4441.49 1046
4442.12 1080
4442.74 998
4443.37 947
4444.00 965
4444.63 1024
4445.26 1129
4445.89 1035
4446.52 1071
4447.14 1002
4447.77 957
4448.40 1004
4449.03 949
4449.66 1085
4450.29 1055
4450.92 1109
4451.55 1089
4452.18 1003
4452.81 1117
4453.44 1113
4454.06 1042
4454.69 1099
4455.32 1139
4455.95 1231
4456.58 1215
4457.21 1154
4457.84 1086
4458.47 1125
4459.10 1066
4459.73 1067
4460.36 997
4460.99 1159
4461.62 1107
4462.25 1007
4462.88 897
4463.51 920
4464.14 884
4464.77 924
4465.40 974
4466.03 952
4466.66 860
4467.29 950
4467.92 946
4468.55 1040
4469.18 1004
4469.81 961
4470.44 942
4471.07 1022
4471.70 1076
4472.33 853
4472.96 922
4473.59 1087
4474.22 950
4474.86 901
4475.49 899
4476.12 972
4476.75 929
4477.38 876
4478.01 957
4478.64 965
4479.27 916
4479.90 952
4480.53 1018
4481.17 993
4481.80 983
4482.43 991
4483.06 1042
4483.69 938
4484.32 961
4484.95 1060
4485.58 1172
4486.22 968
4486.85 1018
4487.48 1026
4488.11 1165
4488.74 995
4489.37 969
4490.01 975
4490.64 1045
4491.27 1212
4491.90 1153
4492.53 1062
4493.17 990
4493.80 1044
4494.43 1025
4495.06 1122
4495.70 974
4496.33 979
4496.96 1083
4497.59 1079
4498.22 1090
4498.86 1174
4499.49 1080
4500.12 1241
4500.75 1259
4501.39 1334
4502.02 1400
4502.65 1326
4503.29 1354
4503.92 1253
4504.55 1207
4505.18 1234
4505.82 1092
4506.45 929
4507.08 1011
4507.72 1091
4508.35 1105
4508.98 1103
4509.62 1085
4510.25 990
4510.88 1114
4511.52 1124
4512.15 1124
4512.78 1108
4513.42 997
4514.05 1103
4514.68 1013
4515.32 1058
4515.95 1004
4516.58 955
4517.22 983
4517.85 960
4518.48 1010
4519.12 1010
4519.75 863
4520.39 918
4521.02 908
4521.65 944
4522.29 995
4522.92 902
4523.56 987
4524.19 982
4524.83 949
4525.46 841
4526.09 908
4526.73 951
4527.36 923
4528.00 934
4528.63 914
4529.27 901
4529.90 933
4530.54 833
4531.17 957
4531.81 924
4532.44 916
4533.07 1058
4533.71 942
4534.34 958
4534.98 881
4535.61 955
4536.25 930
4536.88 879
4537.52 914
4538.16 901
4538.79 886
4539.43 885
4540.06 870
4540.70 861
4541.33 942
4541.97 911
4542.60 967
4543.24 958
4543.87 852
4544.51 865
4545.15 966
4545.78 909
4546.42 822
4547.05 823
4547.69 861
4548.32 905
4548.96 988
4549.60 958
4550.23 974
4550.87 921
4551.50 1025
4552.14 1017
4552.78 1014
4553.41 995
4554.05 979
4554.69 945
4555.32 1010
4555.96 884
4556.60 892
4557.23 896
4557.87 860
4558.51 944
4559.14 881
4559.78 954
4560.42 979
4561.05 955
4561.69 855
4562.33 855
4562.96 904
4563.60 947
4564.24 870
4564.87 855
4565.51 985
4566.15 901
4566.79 889
4567.42 974
4568.06 938
4568.70 894
4569.33 897
4569.97 994
4570.61 1005
4571.25 1020
4571.88 1028
4572.52 922
4573.16 933
4573.80 1013
4574.44 1032
4575.07 955
4575.71 929
4576.35 1052
4576.99 1019
4577.62 1061
4578.26 915
4578.90 912
4579.54 1045
4580.18 974
4580.82 1001
4581.45 963
4582.09 867
4582.73 982
4583.37 1026
4584.01 959
4584.65 900
4585.28 976
4585.92 1051
4586.56 1014
4587.20 1141
4587.84 1134
4588.48 1088
4589.12 1324
4589.75 1334
4590.39 1287
4591.03 1371
4591.67 1487
4592.31 1386
4592.95 1344
4593.59 1282
4594.23 1383
4594.87 1228
4595.51 1041
4596.15 1144
4596.78 1096
4597.42 985
4598.06 991
4598.70 1093
4599.34 1049
4599.98 1042
4600.62 1014
4601.26 1164
4601.90 1174
4602.54 1109
4603.18 1092
4603.82 1096
4604.46 1106
4605.10 1111
4605.74 1096
4606.38 1146
4607.02 1169
4607.66 1085
4608.30 1071
4608.94 955
4609.58 1004
4610.22 978
4610.86 1031
4611.50 1038
4612.14 1002
4612.78 972
4613.42 1039
4614.06 1084
4614.70 1012
4615.34 964
4615.98 905
4616.63 900
4617.27 1047
4617.91 1056
4618.55 938
4619.19 927
4619.83 1034
4620.47 1026
4621.11 1118
4621.75 977
4622.39 1083
4623.03 1026
4623.68 935
4624.32 909
4624.96 985
4625.60 992
4626.24 973
4626.88 1010
4627.52 926
4628.17 912
4628.81 1096
4629.45 953
4630.09 990
4630.73 965
4631.37 918
4632.02 926
4632.66 1023
4633.30 1075
4633.94 954
4634.58 1007
4635.22 1050
4635.87 1046
4636.51 1003
4637.15 1034
4637.79 1111
4638.44 1037
4639.08 1059
4639.72 972
4640.36 1107
4641.00 1121
4641.65 1097
4642.29 1009
4642.93 871
4643.57 944
4644.22 898
4644.86 1038
4645.50 1105
4646.15 960
4646.79 959
4647.43 1018
4648.07 942
4648.72 902
4649.36 959
4650.00 954
4650.65 1019
4651.29 974
4651.93 968
4652.57 969
4653.22 947
4653.86 847
4654.50 844
4655.15 933
4655.79 981
4656.44 1002
4657.08 885
4657.72 934
4658.37 973
4659.01 982
4659.65 974
4660.30 928
4660.94 837
4661.58 925
4662.23 883
4662.87 868
4663.52 941
4664.16 919
4664.80 995
4665.45 1009
4666.09 1004
4666.74 942
4667.38 929
4668.02 880
4668.67 834
4669.31 1046
4669.96 984
4670.60 909
4671.25 997
4671.89 1116
4672.54 1249
4673.18 1177
4673.83 1104
4674.47 1097
4675.11 1255
4675.76 1362
4676.40 1252
4677.05 1283
4677.69 1155
4678.34 1131
4678.98 1191
4679.63 1018
4680.27 997
4680.92 1009
4681.56 1077
4682.21 1175
4682.85 1129
4683.50 1060
4684.15 1071
4684.79 1186
4685.44 1067
4686.08 989
4686.73 989
4687.37 1089
4688.02 941
4688.66 1002
4689.31 1059
4689.96 1099
4690.60 1152
4691.25 983
4691.89 1159
4692.54 1083
4693.19 1134
4693.83 1124
4694.48 1096
4695.12 1260
4695.77 1336
4696.42 1393
4697.06 1490
4697.71 1620
4698.36 1853
4699.00 1797
4699.65 1927
4700.29 1991
4700.94 1835
4701.59 1748
4702.23 1784
4702.88 1656
4703.53 1342
4704.17 1309
4704.82 1222
4705.47 1232
4706.11 1217
4706.76 1249
4707.41 1216
4708.06 1142
4708.70 1201
4709.35 1303
4710.00 1313
4710.64 1229
4711.29 1179
4711.94 1243
4712.59 1232
4713.23 1138
4713.88 1277
4714.53 1247
4715.18 1175
4715.82 1011
4716.47 1006
4717.12 1116
4717.77 1065
4718.41 1151
4719.06 1073
4719.71 1130
4720.36 1050
4721.01 1056
4721.65 1130
4722.30 1023
4722.95 1047
4723.60 1082
4724.25 1142
4724.89 1172
4725.54 1285
4726.19 1209
4726.84 1228
4727.49 1338
4728.14 1368
4728.78 1415
4729.43 1339
4730.08 1122
4730.73 1111
4731.38 1117
4732.03 1099
4732.68 1060
4733.32 921
4733.97 1010
4734.62 1092
4735.27 1039
4735.92 981
4736.57 985
4737.22 930
4737.87 962
4738.52 929
4739.16 976
4739.81 969
4740.46 1044
4741.11 1005
4741.76 958
4742.41 903
4743.06 908
4743.71 1035
4744.36 944
4745.01 985
4745.66 1100
4746.31 1025
4746.96 981
4747.61 987
4748.26 1083
4748.91 1186
4749.56 1253
4750.21 1203
4750.86 1144
4751.51 1129
4752.16 1172
4752.81 1199
4753.46 1130
4754.11 1127
4754.76 1107
4755.41 1119
4756.06 1086
4756.71 1029
4757.36 1075
4758.01 980
4758.66 925
4759.31 960
4759.96 919
4760.61 1021
4761.26 1041
4761.91 975
4762.56 1012
4763.22 1035
4763.87 1047
4764.52 1023
4765.17 911
4765.82 968
4766.47 1060
4767.12 1061
4767.77 898
4768.42 968
4769.07 1008
4769.73 1005
4770.38 975
4771.03 1008
4771.68 915
4772.33 869
4772.98 916
4773.63 853
4774.29 934
4774.94 860
4775.59 935
4776.24 970
4776.89 888
4777.54 905
4778.20 963
4778.85 841
4779.50 935
4780.15 829
4780.80 908
4781.46 971
4782.11 922
4782.76 867
4783.41 862
4784.06 859
4784.72 946
4785.37 850
4786.02 932
4786.67 898
4787.33 852
4787.98 824
4788.63 882
4789.28 900
4789.94 926
4790.59 928
4791.24 925
4791.89 921
4792.55 822
4793.20 786
4793.85 857
4794.51 830
4795.16 819
4795.81 818
4796.47 859
4797.12 863
4797.77 891
4798.42 841
4799.08 844
4799.73 800
4800.38 825
4801.04 905
4801.69 906
4802.35 861
4803.00 886
4803.65 922
4804.31 897
4804.96 911
4805.61 817
4806.27 937
4806.92 851
4807.57 835
4808.23 881
4808.88 791
4809.54 870
4810.19 928
4810.84 894
4811.50 942
4812.15 892
4812.81 903
4813.46 810
4814.12 860
4814.77 876
4815.42 918
4816.08 928
4816.73 938
4817.39 959
4818.04 1041
4818.70 1063
4819.35 1021
4820.01 1003
4820.66 1013
4821.32 1053
4821.97 992
4822.63 1051
4823.28 1038
4823.94 1109
4824.59 1137
4825.25 1053
4825.90 1035
4826.56 1036
4827.21 1078
4827.87 1051
4828.52 1062
4829.18 1077
4829.83 1106
4830.49 1028
4831.14 1013
4831.80 1087
4832.45 1042
4833.11 994
4833.76 1077
4834.42 1001
4835.08 1036
4835.73 1067
4836.39 1182
4837.04 981
4837.70 1117
4838.36 943
4839.01 1101
4839.67 1124
4840.32 1009
4840.98 1157
4841.64 1152
4842.29 1099
4842.95 1086
4843.60 1042
4844.26 990
4844.92 1164
4845.57 1196
4846.23 1231
4846.89 1333
4847.54 1400
4848.20 1339
4848.86 1382
4849.51 1490
4850.17 1492
4850.83 1537
4851.48 1565
4852.14 1635
4852.80 1497
4853.45 1423
4854.11 1346
4854.77 1437
4855.43 1327
4856.08 1451
4856.74 1401
4857.40 1539
4858.05 1547
4858.71 1539
4859.37 1487
4860.03 1429
4860.68 1341
4861.34 1485
4862.00 1508
4862.66 1479
4863.31 1515
4863.97 1363
4864.63 1434
4865.29 1592
4865.95 1509
4866.60 1362
4867.26 1513
4867.92 1357
4868.58 1461
4869.23 1375
4869.89 1368
4870.55 1333
4871.21 1310
4871.87 1394
4872.53 1264
4873.18 1238
4873.84 1284
4874.50 1446
4875.16 1415
4875.82 1346
4876.48 1338
4877.13 1286
4877.79 1271
4878.45 1320
4879.11 1140
4879.77 1155
4880.43 1267
4881.09 1232
4881.75 1162
4882.40 1031
4883.06 1119
4883.72 1115
4884.38 1239
4885.04 1237
4885.70 1214
4886.36 1179
4887.02 1286
4887.68 1160
4888.34 1183
4889.00 1344
4889.66 1517
4890.32 1520
4890.97 1575
4891.63 1529
4892.29 1602
4892.95 1661
4893.61 1687
4894.27 1600
4894.93 1446
4895.59 1514
4896.25 1560
4896.91 1611
4897.57 1606
4898.23 1581
4898.89 1443
4899.55 1637
4900.21 1630
4900.87 1571
4901.53 1593
4902.19 1426
4902.85 1373
4903.51 1486
4904.17 1396
4904.83 1272
4905.50 1097
4906.16 1279
4906.82 1265
4907.48 1189
4908.14 1262
4908.80 1282
4909.46 1132
4910.12 1058
4910.78 1288
4911.44 1211
4912.10 1127
4912.76 1155
4913.42 1115
4914.09 1204
4914.75 1188
4915.41 1129
4916.07 1032
4916.73 1063
4917.39 1062
4918.05 987
4918.71 1092
4919.38 1098
4920.04 1034
4920.70 1028
4921.36 1018
4922.02 1022
4922.68 989
4923.35 1065
4924.01 1148
4924.67 1000
4925.33 999
4925.99 945
4926.65 1049
4927.32 1061
4927.98 1053
4928.64 969
4929.30 1072
4929.96 1024
4930.63 1067
4931.29 1031
4931.95 1028
4932.61 955
4933.28 921
4933.94 944
4934.60 918
4935.26 1065
4935.93 1051
4936.59 926
4937.25 916
4937.91 940
4938.58 982
4939.24 977
4939.90 991
4940.56 1017
4941.23 913
4941.89 930
4942.55 957
4943.22 858
4943.88 902
4944.54 1051
4945.21 1034
4945.87 921
4946.53 929
4947.20 964
4947.86 972
4948.52 918
4949.19 877
4949.85 938
4950.51 961
4951.18 924
4951.84 887
4952.50 966
4953.17 861
4953.83 981
4954.49 958
4955.16 956
4955.82 803
4956.49 892
4957.15 843
4957.81 825
4958.48 901
4959.14 991
4959.81 938
4960.47 993
4961.14 1083
4961.80 1162
4962.46 1193
4963.13 1339
4963.79 1427
4964.46 1405
4965.12 1320
4965.79 1295
4966.45 1326
4967.12 1203
4967.78 1113
4968.44 1070
4969.11 1099
4969.77 1093
4970.44 1122
4971.10 1023
4971.77 905
4972.43 932
4973.10 1053
4973.76 978
4974.43 973
4975.09 1006
4975.76 1040
4976.42 1075
4977.09 1001
4977.76 1036
4978.42 946
4979.09 1029
4979.75 1052
4980.42 1018
4981.08 961
4981.75 932
4982.41 970
4983.08 963
4983.75 937
4984.41 1045
4985.08 1033
4985.74 919
4986.41 961
4987.07 920
4987.74 917
4988.41 919
4989.07 865
4989.74 869
4990.41 930
4991.07 900
4991.74 929
4992.40 914
4993.07 905
4993.74 891
4994.40 896
4995.07 925
4995.74 844
4996.40 842
4997.07 804
4997.74 829
4998.40 834
4999.07 858
4999.74 837
5000.40 814
5001.07 781
5001.74 858
5002.40 803
5003.07 853
5003.74 835
5004.41 740
5005.07 758
5005.74 897
5006.41 832
5007.07 740
5007.74 815
5008.41 833
5009.08 824
5009.74 833
5010.41 886
5011.08 831
5011.75 915
5012.41 834
5013.08 861
5013.75 832
5014.42 917
5015.09 818
5015.75 845
5016.42 916
5017.09 769
5017.76 802
5018.43 818
5019.09 852
5019.76 738
5020.43 764
5021.10 819
5021.77 905
5022.44 833
5023.10 774
5023.77 823
5024.44 881
5025.11 876
5025.78 971
5026.45 871
5027.11 883
5027.78 960
5028.45 825
5029.12 911
5029.79 900
5030.46 842
5031.13 922
5031.80 921
5032.47 867
5033.13 852
5033.80 898
5034.47 917
5035.14 852
5035.81 831
5036.48 761
5037.15 833
5037.82 927
5038.49 798
5039.16 760
5039.83 902
5040.50 877
5041.17 783
5041.84 816
5042.51 735
5043.18 791
5043.85 786
5044.52 845
5045.18 877
5045.85 858
5046.52 862
5047.19 787
5047.86 821
5048.53 754
5049.20 842
5049.88 844
5050.55 887
5051.22 875
5051.89 789
5052.56 706
5053.23 830
5053.90 819
5054.57 792
5055.24 778
5055.91 906
5056.58 849
5057.25 781
5057.92 774
5058.59 875
5059.26 841
5059.93 877
5060.60 874
5061.27 850
5061.95 888
5062.62 877
5063.29 896
5063.96 809
5064.63 867
5065.30 908
5065.97 832
5066.64 812
5067.31 812
5067.99 805
5068.66 752
5069.33 798
5070.00 818
5070.67 815
5071.34 843
5072.02 801
5072.69 751
5073.36 826
5074.03 788
5074.70 900
5075.37 872
5076.05 850
5076.72 892
5077.39 900
5078.06 922
5078.73 906
5079.41 969
5080.08 876
5080.75 844
5081.42 961
5082.10 865
5082.77 784
5083.44 771
5084.11 809
5084.78 817
5085.46 887
5086.13 849
5086.80 856
5087.48 859
5088.15 867
5088.82 916
5089.49 941
5090.17 984
5090.84 923
5091.51 894
5092.19 935
5092.86 838
5093.53 788
5094.20 886
5094.88 911
5095.55 862
5096.22 772
5096.90 923
5097.57 979
5098.24 914
5098.92 849
5099.59 893
5100.26 791
5100.94 824
5101.61 847
5102.29 871
5102.96 841
5103.63 949
5104.31 814
5104.98 916
5105.65 974
5106.33 1019
5107.00 791
5107.68 932
5108.35 915
5109.02 941
5109.70 927
5110.37 822
5111.05 747
5111.72 803
5112.40 849
5113.07 891
5113.74 905
5114.42 927
5115.09 916
5115.77 843
5116.44 963
5117.12 845
5117.79 975
5118.47 1000
5119.14 1070
5119.82 1059
5120.49 1080
5121.17 1076
5121.84 945
5122.52 872
5123.19 867
5123.87 931
5124.54 929
5125.22 922
5125.89 959
5126.57 871
5127.24 854
5127.92 803
5128.59 723
5129.27 882
5129.94 794
5130.62 788
5131.29 896
5131.97 844
5132.65 819
5133.32 860
5134.00 867
5134.67 853
5135.35 855
5136.02 813
5136.70 876
5137.38 904
5138.05 945
5138.73 829
5139.40 876
5140.08 858
5140.76 888
5141.43 923
5142.11 842
5142.79 915
5143.46 919
5144.14 812
5144.81 849
5145.49 819
5146.17 803
5146.84 800
5147.52 789
5148.20 776
5148.87 815
5149.55 885
5150.23 888
5150.90 870
5151.58 737
5152.26 801
5152.94 760
5153.61 725
5154.29 797
5154.97 813
5155.64 805
5156.32 831
5157.00 766
5157.68 745
5158.35 761
5159.03 743
5159.71 786
5160.39 741
5161.06 783
5161.74 711
5162.42 729
5163.10 737
5163.77 781
5164.45 726
5165.13 726
5165.81 799
5166.48 818
5167.16 822
5167.84 774
5168.52 776
5169.20 792
5169.87 788
5170.55 735
5171.23 763
5171.91 749
5172.59 715
5173.27 737
5173.94 838
5174.62 768
5175.30 783
5175.98 762
5176.66 725
5177.34 788
5178.02 738
5178.69 786
5179.37 680
5180.05 774
5180.73 776
5181.41 822
5182.09 867
5182.77 786
5183.45 702
5184.12 713
5184.80 754
5185.48 716
5186.16 768
5186.84 669
5187.52 714
5188.20 680
5188.88 663
5189.56 692
5190.24 711
5190.92 728
5191.60 758
5192.28 751
5192.96 668
5193.64 721
5194.32 714
5195.00 771
5195.68 707
5196.36 741
5197.03 749
5197.71 685
5198.39 745
5199.07 770
5199.75 705
5200.44 709
5201.12 733
5201.80 766
5202.48 677
5203.16 795
5203.84 759
5204.52 807
5205.20 821
5205.88 835
5206.56 876
5207.24 900
5207.92 864
5208.60 954
5209.28 865
5209.96 893
5210.64 869
5211.32 907
5212.00 931
5212.68 908
5213.37 794
5214.05 713
5214.73 883
5215.41 862
5216.09 798
5216.77 805
5217.45 880
5218.13 949
5218.81 941
5219.50 986
5220.18 923
5220.86 949
5221.54 930
5222.22 897
5222.90 898
5223.59 936
5224.27 932
5224.95 881
5225.63 873
5226.31 860
5226.99 809
5227.68 790
5228.36 740
5229.04 852
5229.72 861
5230.40 829
5231.09 775
5231.77 776
5232.45 827
5233.13 857
5233.81 915
5234.50 917
5235.18 926
5235.86 926
5236.54 898
5237.23 866
5237.91 899
5238.59 985
5239.27 1073
5239.96 1010
5240.64 873
5241.32 850
5242.01 845
5242.69 922
5243.37 853
5244.05 798
5244.74 891
5245.42 905
5246.10 866
5246.79 871
5247.47 803
5248.15 801
5248.84 833
5249.52 920
5250.20 881
5250.89 854
5251.57 850
5252.25 842
5252.94 849
5253.62 996
5254.30 989
5254.99 891
5255.67 818
5256.36 869
5257.04 916
5257.72 830
5258.41 813
5259.09 905
5259.78 1064
5260.46 1002
5261.14 949
5261.83 931
5262.51 816
5263.20 966
5263.88 976
5264.56 991
5265.25 907
5265.93 945
5266.62 941
5267.30 847
5267.99 855
5268.67 839
5269.36 944
5270.04 984
5270.73 879
5271.41 838
5272.09 875
5272.78 938
5273.46 932
5274.15 903
5274.83 796
5275.52 744
5276.20 843
5276.89 774
5277.57 904
5278.26 817
5278.94 868
5279.63 990
5280.32 890
5281.00 909
5281.69 915
5282.37 911
5283.06 875
5283.74 844
5284.43 869
5285.11 853
5285.80 868
5286.49 937
5287.17 870
5287.86 747
5288.54 708
5289.23 802
5289.91 723
5290.60 782
5291.29 714
5291.97 729
5292.66 787
5293.35 832
5294.03 777
5294.72 828
5295.40 856
5296.09 907
5296.78 833
5297.46 817
5298.15 872
5298.84 858
5299.52 740
5300.21 859
5300.90 877
5301.58 788
5302.27 829
5302.96 846
5303.64 764
5304.33 850
5305.02 820
5305.70 837
5306.39 836
5307.08 889
5307.77 816
5308.45 841
5309.14 865
5309.83 890
5310.51 920
5311.20 1007
5311.89 983
5312.58 999
5313.26 952
5313.95 946
5314.64 864
5315.33 844
5316.01 931
5316.70 934
5317.39 992
5318.08 1099
5318.77 1162
5319.45 1130
5320.14 1109
5320.83 1131
5321.52 1276
5322.20 1198
5322.89 1207
5323.58 1119
5324.27 996
5324.96 927
5325.65 911
5326.33 867
5327.02 839
5327.71 882
5328.40 780
5329.09 840
5329.78 871
5330.46 808
5331.15 861
5331.84 836
5332.53 841
5333.22 813
5333.91 886
5334.60 859
5335.29 813
5335.98 865
5336.66 867
5337.35 876
5338.04 871
5338.73 942
5339.42 902
5340.11 848
5340.80 869
5341.49 924
5342.18 878
5342.87 813
5343.56 851
5344.25 878
5344.94 857
5345.62 854
5346.31 927
5347.00 935
5347.69 956
5348.38 969
5349.07 920
5349.76 905
5350.45 820
5351.14 879
5351.83 938
5352.52 861
5353.21 916
5353.90 838
5354.59 827
5355.28 828
5355.97 739
5356.66 750
5357.35 771
5358.04 757
5358.74 867
5359.43 828
5360.12 799
5360.81 812
5361.50 834
5362.19 875
5362.88 808
5363.57 833
5364.26 816
5364.95 785
5365.64 795
5366.33 761
5367.02 778
5367.71 790
5368.41 809
5369.10 738
5369.79 698
5370.48 727
5371.17 778
5371.86 737
5372.55 730
5373.24 744
5373.94 756
5374.63 801
5375.32 792
5376.01 765
5376.70 682
5377.39 735
5378.08 811
5378.78 750
5379.47 744
5380.16 797
5380.85 750
5381.54 729
5382.24 817
5382.93 720
5383.62 723
5384.31 702
5385.00 705
5385.70 691
5386.39 741
5387.08 734
5387.77 691
5388.47 709
5389.16 666
5389.85 737
5390.54 774
5391.23 808
5391.93 791
5392.62 778
5393.31 797
5394.01 743
5394.70 761
5395.39 749
5396.08 736
5396.78 746
5397.47 776
5398.16 721
5398.86 639
5399.55 721
5400.24 744
5400.93 734
5401.63 748
5402.32 723
5403.01 714
5403.71 759
5404.40 741
5405.09 786
5405.79 724
5406.48 731
5407.17 803
5407.87 822
5408.56 885
5409.26 706
5409.95 710
5410.64 715
5411.34 718
5412.03 745
5412.72 755
5413.42 750
5414.11 858
5414.81 790
5415.50 746
5416.19 760
5416.89 793
5417.58 723
5418.28 764
5418.97 783
5419.67 780
5420.36 789
5421.05 764
5421.75 728
5422.44 686
5423.14 835
5423.83 882
5424.53 837
5425.22 772
5425.92 802
5426.61 791
5427.31 790
5428.00 754
5428.70 814
5429.39 876
5430.09 816
5430.78 716
5431.48 761
5432.17 877
5432.87 938
5433.56 951
5434.26 937
5434.95 919
5435.65 975
5436.34 1005
5437.04 984
5437.73 951
5438.43 1052
5439.13 999
5439.82 930
5440.52 965
5441.21 886
5441.91 803
5442.60 830
5443.30 837
5444.00 947
5444.69 943
5445.39 1088
5446.08 1098
5446.78 1111
5447.48 1069
5448.17 1006
5448.87 1071
5449.56 1045
5450.26 1033
5450.96 975
5451.65 904
5452.35 883
5453.05 863
5453.74 880
5454.44 879
5455.14 894
5455.83 868
5456.53 785
5457.23 828
5457.92 923
5458.62 915
5459.32 1003
5460.01 867
5460.71 892
5461.41 924
5462.11 983
5462.80 1011
5463.50 990
5464.20 997
5464.89 1034
5465.59 999
5466.29 949
5466.99 978
5467.68 978
5468.38 930
5469.08 943
5469.78 1037
5470.47 1101
5471.17 1041
5471.87 993
5472.57 1067
5473.26 1028
5473.96 1053
5474.66 1098
5475.36 1138
5476.06 1207
5476.75 1322
5477.45 1428
5478.15 1569
5478.85 1702
5479.55 1613
5480.24 1699
5480.94 1980
5481.64 2210
5482.34 1963
5483.04 1919
5483.74 1887
5484.43 1816
5485.13 1657
5485.83 1515
5486.53 1435
5487.23 1490
5487.93 1427
5488.63 1356
5489.33 1361
5490.02 1294
5490.72 1298
5491.42 1503
5492.12 1578
5492.82 1567
5493.52 1551
5494.22 1560
5494.92 1576
5495.62 1646
5496.32 1668
5497.01 1929
5497.71 2154
5498.41 2323
5499.11 2726
5499.81 2929
5500.51 3329
5501.21 3335
5501.91 3555
5502.61 3577
5503.31 3101
5504.01 2695
5504.71 2432
5505.41 2114
5506.11 1884
5506.81 1775
5507.51 1643
5508.21 1468
5508.91 1505
5509.61 1454
5510.31 1482
5511.01 1475
5511.71 1351
5512.41 1261
5513.11 1267
5513.81 1296
5514.51 1327
5515.21 1375
5515.91 1333
5516.61 1409
5517.31 1309
5518.01 1329
5518.72 1270
5519.42 1384
5520.12 1266
5520.82 1229
5521.52 1369
5522.22 1296
5522.92 1199
5523.62 1233
5524.32 1085
5525.02 956
5525.72 996
5526.43 1034
5527.13 938
5527.83 932
5528.53 997
5529.23 1058
5529.93 1059
5530.63 1002
5531.33 1049
5532.04 1031
5532.74 986
5533.44 953
5534.14 893
5534.84 995
5535.54 995
5536.25 955
5536.95 976
5537.65 1010
5538.35 1024
5539.05 1021
5539.76 985
5540.46 904
5541.16 821
5541.86 891
5542.56 1014
5543.27 911
5543.97 873
5544.67 857
5545.37 828
5546.08 878
5546.78 898
5547.48 883
5548.18 853
5548.89 865
5549.59 882
5550.29 888
5550.99 876
5551.70 917
5552.40 888
5553.10 829
5553.81 907
5554.51 930
5555.21 848
5555.91 877
5556.62 964
5557.32 874
5558.02 932
5558.73 976
5559.43 890
5560.13 845
5560.84 881
5561.54 919
5562.24 936
5562.95 962
5563.65 879
5564.35 849
5565.06 805
5565.76 879
5566.47 982
5567.17 975
5567.87 970
5568.58 886
5569.28 871
5569.98 898
5570.69 811
5571.39 770
5572.10 789
5572.80 863
5573.50 908
5574.21 861
5574.91 845
5575.62 1047
5576.32 915
5577.03 844
5577.73 839
5578.44 835
5579.14 823
5579.84 811
5580.55 818
5581.25 870
5581.96 765
5582.66 739
5583.37 855
5584.07 941
5584.78 889
5585.48 825
5586.19 784
5586.89 863
5587.60 874
5588.30 749
5589.01 820
5589.71 807
5590.42 881
5591.12 878
5591.83 895
5592.53 911
5593.24 791
5593.94 801
5594.65 881
5595.36 782
5596.06 863
5596.77 826
5597.47 962
5598.18 853
5598.88 889
5599.59 768
5600.30 723
5601.00 791
5601.71 775
5602.41 811
5603.12 860
5603.83 796
5604.53 793
5605.24 765
5605.94 706
5606.65 805
5607.36 817
5608.06 817
5608.77 760
5609.48 830
5610.18 846
5610.89 807
5611.60 818
5612.30 828
5613.01 800
5613.72 788
5614.42 792
5615.13 767
5615.84 798
5616.54 787
5617.25 817
5617.96 813
5618.66 828
5619.37 846
5620.08 869
5620.78 872
5621.49 863
5622.20 778
5622.91 748
5623.61 776
5624.32 795
5625.03 789
5625.74 856
5626.44 787
5627.15 782
5627.86 887
5628.57 833
5629.27 900
5629.98 786
5630.69 845
5631.40 756
5632.11 762
5632.81 854
5633.52 829
5634.23 811
5634.94 763
5635.65 815
5636.35 799
5637.06 754
5637.77 761
5638.48 807
5639.19 883
5639.89 832
5640.60 811
5641.31 845
5642.02 880
5642.73 921
5643.44 929
5644.15 829
5644.85 813
5645.56 766
5646.27 776
5646.98 879
5647.69 799
5648.40 719
5649.11 703
5649.82 813
5650.53 822
5651.23 721
5651.94 804
5652.65 790
5653.36 811
5654.07 761
5654.78 823
5655.49 930
5656.20 1040
5656.91 877
5657.62 942
5658.33 959
5659.04 989
5659.75 971
5660.46 988
5661.17 852
5661.88 837
5662.59 890
5663.30 897
5664.00 804
5664.71 862
5665.42 917
5666.13 865
5666.84 815
5667.55 729
5668.27 827
5668.98 869
5669.69 944
5670.40 974
5671.11 965
5671.82 936
5672.53 874
5673.24 908
5673.95 858
5674.66 875
5675.37 821
5676.08 897
5676.79 823
5677.50 847
5678.21 775
5678.92 791
5679.63 823
5680.34 779
5681.06 704
5681.77 771
5682.48 805
5683.19 817
5683.90 751
5684.61 814
5685.32 875
5686.03 816
5686.74 715
5687.46 757
5688.17 731
5688.88 693
5689.59 734
5690.30 819
5691.01 833
5691.72 811
5692.44 813
5693.15 822
5693.86 827
5694.57 776
5695.28 775
5696.00 714
5696.71 683
5697.42 742
5698.13 672
5698.84 697
5699.56 690
5700.27 673
5700.98 675
5701.69 698
5702.40 771
5703.12 731
5703.83 706
5704.54 703
5705.25 684
5705.97 717
5706.68 686
5707.39 720
5708.10 773
5708.82 711
5709.53 708
5710.24 697
5710.95 669
5711.67 756
5712.38 639
5713.09 625
5713.81 650
5714.52 654
5715.23 622
5715.95 695
5716.66 676
5717.37 683
5718.09 793
5718.80 678
5719.51 660
5720.23 659
5720.94 697
5721.65 731
5722.37 742
5723.08 723
5723.79 663
5724.51 695
5725.22 715
5725.93 704
5726.65 702
5727.36 714
5728.08 793
5728.79 771
5729.50 676
5730.22 689
5730.93 679
5731.65 768
5732.36 736
5733.07 685
5733.79 687
5734.50 730
5735.22 690
5735.93 716
5736.65 735
5737.36 652
5738.07 686
5738.79 623
5739.50 610
5740.22 650
5740.93 656
5741.65 641
5742.36 697
5743.08 589
5743.79 630
5744.51 598
5745.22 619
5745.94 622
5746.65 661
5747.37 645
5748.08 685
5748.80 602
5749.51 646
5750.23 705
5750.94 648
5751.66 681
5752.37 646
5753.09 593
5753.80 599
5754.52 695
5755.24 643
5755.95 606
5756.67 652
5757.38 600
5758.10 608
5758.81 624
5759.53 577
5760.25 671
5760.96 680
5761.68 641
5762.39 671
5763.11 683
5763.83 669
5764.54 711
5765.26 687
5765.97 733
5766.69 732
5767.41 635
5768.12 692
5768.84 654
5769.56 626
5770.27 592
5770.99 608
5771.71 656
5772.42 635
5773.14 676
5773.86 616
5774.57 662
5775.29 653
5776.01 672
5776.72 673
5777.44 676
5778.16 636
5778.88 613
5779.59 597
5780.31 645
5781.03 656
5781.74 649
5782.46 584
5783.18 625
5783.90 694
5784.61 684
5785.33 717
5786.05 690
5786.77 688
5787.48 647
5788.20 614
5788.92 643
5789.64 656
5790.35 690
5791.07 772
5791.79 754
5792.51 690
5793.23 727
5793.94 636
5794.66 685
5795.38 668
5796.10 704
5796.82 722
5797.53 606
5798.25 716
5798.97 690
5799.69 758
5800.41 715
5801.13 681
5801.84 673
5802.56 616
5803.28 734
5804.00 706
5804.72 710
5805.44 738
5806.16 743
5806.87 772
5807.59 673
5808.31 644
5809.03 644
5809.75 644
5810.47 689
5811.19 631
5811.91 701
5812.63 711
5813.35 663
5814.07 649
5814.78 612
5815.50 706
5816.22 689
5816.94 642
5817.66 610
5818.38 712
5819.10 753
5819.82 675
5820.54 665
5821.26 712
5821.98 684
5822.70 651
5823.42 625
5824.14 636
5824.86 703
5825.58 696
5826.30 656
5827.02 724
5827.74 680
5828.46 628
5829.18 697
5829.90 699
5830.62 710
5831.34 673
5832.06 595
5832.78 619
5833.50 646
5834.22 639
5834.94 698
5835.66 636
5836.38 675
5837.10 730
5837.82 744
5838.55 604
5839.27 631
5839.99 655
5840.71 632
5841.43 667
5842.15 660
5842.87 666
5843.59 593
5844.31 661
5845.03 689
5845.76 637
5846.48 602
5847.20 569
5847.92 624
5848.64 607
5849.36 574
5850.08 639
5850.81 634
5851.53 743
5852.25 662
5852.97 673
5853.69 700
5854.41 669
5855.14 651
5855.86 664
5856.58 606
5857.30 652
5858.02 674
5858.74 693
5859.47 652
5860.19 667
5860.91 606
5861.63 641
5862.36 683
5863.08 631
5863.80 601
5864.52 733
5865.24 744
5865.97 678
5866.69 710
5867.41 667
5868.13 724
5868.86 706
5869.58 607
5870.30 601
5871.03 673
5871.75 737
5872.47 683
5873.19 685
5873.92 689
5874.64 694
5875.36 719
5876.09 700
5876.81 703
5877.53 657
5878.26 700
5878.98 675
5879.70 696
5880.43 727
5881.15 665
5881.87 778
5882.60 725
5883.32 672
5884.04 703
5884.77 685
5885.49 675
5886.21 707
5886.94 758
5887.66 709
5888.39 608
5889.11 615
5889.83 629
5890.56 665
5891.28 720
5892.01 729
5892.73 687
5893.45 710
5894.18 675
5894.90 661
5895.63 623
5896.35 721
5897.07 731
5897.80 699
5898.52 643
5899.25 703
5899.97 765
5900.70 695
5901.42 752
5902.15 817
5902.87 791
5903.60 796
5904.32 809
5905.05 743
5905.77 715
5906.50 706
5907.22 819
5907.95 767
5908.67 753
5909.40 690
5910.12 701
5910.85 714
5911.57 778
5912.30 741
5913.02 728
5913.75 698
5914.47 795
5915.20 857
5915.92 775
5916.65 738
5917.38 767
5918.10 675
5918.83 769
5919.55 762
5920.28 755
5921.00 804
5921.73 813
5922.46 759
5923.18 769
5923.91 844
5924.63 772
5925.36 796
5926.09 757
5926.81 809
5927.54 875
5928.26 856
5928.99 865
5929.72 874
5930.44 837
5931.17 880
5931.90 852
5932.62 870
5933.35 813
5934.08 893
5934.80 931
5935.53 849
5936.26 863
5936.98 990
5937.71 869
5938.44 900
5939.16 1053
5939.89 1011
5940.62 890
5941.35 912
5942.07 955
5942.80 930
5943.53 964
5944.25 1062
5944.98 968
5945.71 1079
5946.44 1113
5947.16 1140
5947.89 1203
5948.62 1267
5949.35 1199
5950.07 1160
5950.80 1258
5951.53 1395
5952.26 1461
5952.99 1365
5953.71 1438
5954.44 1478
5955.17 1377
5955.90 1312
5956.62 1344
5957.35 1285
5958.08 1370
5958.81 1387
5959.54 1495
5960.27 1418
5960.99 1378
5961.72 1373
5962.45 1472
5963.18 1503
5963.91 1594
5964.64 1667
5965.36 1822
5966.09 1865
5966.82 1930
5967.55 2063
5968.28 2077
5969.01 2185
5969.74 1881
5970.47 1944
5971.19 1837
5971.92 1875
5972.65 1691
5973.38 1635
5974.11 1657
5974.84 1715
5975.57 1663
5976.30 1902
5977.03 1808
5977.76 1775
5978.49 1904
5979.22 1867
5979.95 2017
5980.67 2071
5981.40 2058
5982.13 2106
5982.86 2160
5983.59 2101
5984.32 2063
5985.05 2168
5985.78 2166
5986.51 2137
5987.24 2128
5987.97 2046
5988.70 2052
5989.43 2188
5990.16 2070
5990.89 1962
5991.62 2116
5992.35 2169
5993.08 2126
5993.81 2204
5994.54 2218
5995.27 2333
5996.00 2275
5996.73 2272
5997.47 2202
5998.20 2371
5998.93 2375
5999.66 2410
6000.39 2394
6001.12 2297
6001.85 2178
6002.58 2107
6003.31 2220
6004.04 2213
6004.77 2369
6005.50 2470
6006.24 2616
6006.97 2780
6007.70 3147
6008.43 3513
6009.16 4170
6009.89 4969
6010.62 5725
6011.35 6452
6012.09 7344
6012.82 7930
6013.55 8015
6014.28 7984
6015.01 7848
6015.74 7399
6016.47 6670
6017.21 6065
6017.94 5311
6018.67 4553
6019.40 3810
6020.13 3222
6020.87 2835
6021.60 2516
6022.33 2297
6023.06 2090
6023.79 2004
6024.53 1889
6025.26 1855
6025.99 1787
6026.72 1795
6027.46 1709
6028.19 1677
6028.92 1747
6029.65 1738
6030.39 1623
6031.12 1621
6031.85 1575
6032.58 1531
6033.32 1444
6034.05 1433
6034.78 1527
6035.51 1542
6036.25 1351
6036.98 1389
6037.71 1478
6038.45 1535
6039.18 1704
6039.91 1750
6040.65 1631
6041.38 1552
6042.11 1642
6042.85 1822
6043.58 1801
6044.31 1792
6045.05 1771
6045.78 1850
6046.51 1794
6047.25 1819
6047.98 1883
6048.71 1943
6049.45 2009
6050.18 2161
6050.91 2215
6051.65 2336
6052.38 2309
6053.12 2263
6053.85 2290
6054.58 2186
6055.32 2051
6056.05 2015
6056.79 1885
6057.52 1762
6058.25 1779
6058.99 1659
6059.72 1744
6060.46 1656
6061.19 1725
6061.93 1623
6062.66 1565
6063.40 1563
6064.13 1615
6064.86 1565
6065.60 1561
6066.33 1527
6067.07 1605
6067.80 1410
6068.54 1304
6069.27 1457
6070.01 1392
6070.74 1468
6071.48 1495
6072.21 1431
6072.95 1442
6073.68 1362
6074.42 1342
6075.15 1436
6075.89 1468
6076.63 1443
6077.36 1388
6078.10 1355
6078.83 1284
6079.57 1335
6080.30 1378
6081.04 1355
6081.77 1361
6082.51 1355
6083.25 1338
6083.98 1443
6084.72 1495
6085.45 1426
6086.19 1414
6086.92 1405
6087.66 1419
6088.40 1417
6089.13 1505
6089.87 1449
6090.61 1464
6091.34 1410
6092.08 1460
6092.81 1474
6093.55 1402
6094.29 1378
6095.02 1351
6095.76 1313
6096.50 1312
6097.23 1232
6097.97 1208
6098.71 1186
6099.44 1205
6100.18 1192
6100.92 1149
6101.65 1213
6102.39 1226
6103.13 1221
6103.86 1231
6104.60 1206
6105.34 1197
6106.08 1174
6106.81 1168
6107.55 1369
6108.29 1259
6109.02 1215
6109.76 1325
6110.50 1308
6111.24 1285
6111.97 1212
6112.71 1352
6113.45 1329
6114.19 1217
6114.92 1242
6115.66 1287
6116.40 1345
6117.14 1327
6117.88 1335
6118.61 1339
6119.35 1258
6120.09 1332
6120.83 1269
6121.57 1241
6122.30 1306
6123.04 1365
6123.78 1357
6124.52 1383
6125.26 1298
6126.00 1389
6126.73 1472
6127.47 1429
6128.21 1413
6128.95 1367
6129.69 1382
6130.43 1387
6131.16 1276
6131.90 1400
6132.64 1412
6133.38 1398
6134.12 1395
6134.86 1299
6135.60 1434
6136.34 1426
6137.08 1446
6137.81 1464
6138.55 1474
6139.29 1458
6140.03 1363
6140.77 1426
6141.51 1528
6142.25 1394
6142.99 1385
6143.73 1526
6144.47 1321
6145.21 1362
6145.95 1473
6146.69 1336
6147.43 1327
6148.17 1360
6148.91 1485
6149.65 1466
6150.39 1507
6151.13 1540
6151.86 1538
6152.60 1435
6153.34 1454
6154.08 1484
6154.83 1550
6155.57 1534
6156.31 1619
6157.05 1522
6157.79 1527
6158.53 1498
6159.27 1579
6160.01 1625
6160.75 1689
6161.49 1643
6162.23 1694
6162.97 1908
6163.71 2010
6164.45 1919
6165.19 1998
6165.93 2122
6166.67 2381
6167.41 2472
6168.15 2424
6168.89 2376
6169.64 2323
6170.38 2302
6171.12 2251
6171.86 2215
6172.60 2164
6173.34 2060
6174.08 2094
6174.82 1942
6175.57 1921
6176.31 1806
6177.05 1979
6177.79 2024
6178.53 2038
6179.27 2146
6180.01 2121
6180.76 2129
6181.50 2084
6182.24 2195
6182.98 2181
6183.72 2139
6184.46 2160
6185.21 2218
6185.95 2256
6186.69 2228
6187.43 2312
6188.17 2238
6188.92 2242
6189.66 2473
6190.40 2507
6191.14 2539
6191.89 2730
6192.63 2825
6193.37 2877
6194.11 2942
6194.86 2944
6195.60 2911
6196.34 2951
6197.08 2906
6197.83 2979
6198.57 2963
6199.31 2862
6200.05 2936
6200.80 3070
6201.54 3118
6202.28 3404
6203.03 3843
6203.77 4608
6204.51 5810
6205.26 7087
6206.00 8766
6206.74 10598
6207.48 13068
6208.23 15517
6208.97 16991
6209.71 18196
6210.46 18395
6211.20 17664
6211.95 16237
6212.69 13766
6213.43 11750
6214.18 10148
6214.92 8270
6215.66 6581
6216.41 5460
6217.15 4563
6217.89 3791
6218.64 3483
6219.38 3151
6220.13 2945
6220.87 3003
6221.61 3057
6222.36 3055
6223.10 3058
6223.85 3082
6224.59 3165
6225.34 3206
6226.08 3169
6226.82 2968
6227.57 2870
6228.31 2674
6229.06 2491
6229.80 2226
6230.55 2135
6231.29 1910
6232.04 1945
6232.78 2033
6233.53 2066
6234.27 1961
6235.02 2031
6235.76 1949
6236.51 2029
6237.25 1994
6238.00 2058
6238.74 2096
6239.49 2032
6240.23 2056
6240.98 2118
6241.72 2329
6242.47 2561
6243.21 2420
6243.96 2596
6244.70 3044
6245.45 3186
6246.20 3472
6246.94 3872
6247.69 4091
6248.43 4203
6249.18 4103
6249.92 3957
6250.67 3826
6251.42 3457
6252.16 3024
6252.91 2796
6253.65 2531
6254.40 2470
6255.15 2382
6255.89 2142
6256.64 2123
6257.38 2103
6258.13 2024
6258.88 1883
6259.62 1943
6260.37 2062
6261.12 2090
6261.86 2005
6262.61 1993
6263.36 2040
6264.10 2025
6264.85 2008
6265.60 1916
6266.34 1927
6267.09 1913
6267.84 1879
6268.58 2003
6269.33 1960
6270.08 1983
6270.82 1988
6271.57 1961
6272.32 1837
6273.07 1720
6273.81 1757
6274.56 1806
6275.31 1826
6276.05 1701
6276.80 1723
6277.55 1666
6278.30 1630
6279.04 1742
6279.79 1727
6280.54 1730
6281.29 1757
6282.03 1778
6282.78 1840
6283.53 1791
6284.28 1872
6285.03 1973
6285.77 1899
6286.52 1853
6287.27 1920
6288.02 1952
6288.77 1971
6289.51 1910
6290.26 1882
6291.01 1771
6291.76 1744
6292.51 1716
6293.26 1502
6294.00 1445
6294.75 1476
6295.50 1509
6296.25 1501
6297.00 1544
6297.75 1441
6298.50 1331
6299.24 1447
6299.99 1475
6300.74 1389
6301.49 1435
6302.24 1346
6302.99 1336
6303.74 1370
6304.49 1281
6305.24 1244
6305.99 1328
6306.73 1407
6307.48 1370
6308.23 1406
6308.98 1381
6309.73 1292
6310.48 1340
6311.23 1422
6311.98 1416
6312.73 1513
6313.48 1563
6314.23 1511
6314.98 1389
6315.73 1494
6316.48 1402
6317.23 1536
6317.98 1491
6318.73 1449
6319.48 1505
6320.23 1358
6320.98 1266
6321.73 1298
6322.48 1277
6323.23 1264
6323.98 1250
6324.73 1175
6325.48 1157
6326.23 1271
6326.98 1283
6327.73 1132
6328.48 1099
6329.23 1087
6329.98 1068
6330.73 1194
6331.48 1181
6332.23 1093
6332.98 1043
6333.73 1034
6334.49 1081
6335.24 1041
6335.99 1097
6336.74 1146
6337.49 1042
6338.24 1125
6338.99 1137
6339.74 1079
6340.49 996
6341.25 1063
6342.00 1144
6342.75 1029
6343.50 1037
6344.25 1065
6345.00 1091
6345.75 1085
6346.51 1009
6347.26 1086
6348.01 1099
6348.76 1087
6349.51 1132
6350.26 1100
6351.02 1248
6351.77 1254
6352.52 1329
6353.27 1274
6354.02 1362
6354.78 1402
6355.53 1401
6356.28 1319
6357.03 1203
6357.78 1157
6358.54 1175
6359.29 1196
6360.04 1140
6360.79 1037
6361.55 1011
6362.30 1086
6363.05 1009
6363.80 981
6364.56 1043
6365.31 1020
6366.06 1047
6366.81 1012
6367.57 996
6368.32 1109
6369.07 1026
6369.83 1027
6370.58 1095
6371.33 1091
6372.08 1135
6372.84 1016
6373.59 1019
6374.34 1121
6375.10 1035
6375.85 967
6376.60 997
6377.36 1021
6378.11 1079
6378.86 1098
6379.62 1127
6380.37 1091
6381.12 1060
6381.88 1023
6382.63 1053
6383.39 1074
6384.14 1088
6384.89 1099
6385.65 990
6386.40 1012
6387.16 1003
6387.91 887
6388.66 1006
6389.42 1040
6390.17 988
6390.93 978
6391.68 970
6392.43 1030
6393.19 1025
6393.94 954
6394.70 959
6395.45 983
6396.21 1011
6396.96 994
6397.72 853
6398.47 882
6399.22 923
6399.98 951
6400.73 972
6401.49 936
6402.24 958
6403.00 850
6403.75 865
6404.51 867
6405.26 886
6406.02 958
6406.77 911
6407.53 948
6408.28 1025
6409.04 935
6409.79 932
6410.55 949
6411.31 942
6412.06 936
6412.82 833
6413.57 886
6414.33 923
6415.08 879
6415.84 938
6416.59 963
6417.35 974
6418.11 1017
6418.86 954
6419.62 930
6420.37 890
6421.13 909
6421.89 871
6422.64 926
6423.40 944
6424.15 871
6424.91 880
6425.67 851
6426.42 881
6427.18 866
6427.94 899
6428.69 915
6429.45 863
6430.20 868
6430.96 938
6431.72 1003
6432.47 889
6433.23 920
6433.99 838
6434.74 869
6435.50 878
6436.26 929
6437.02 904
6437.77 961
6438.53 900
6439.29 940
6440.04 928
6440.80 898
6441.56 910
6442.32 985
6443.07 916
6443.83 931
6444.59 899
6445.34 924
6446.10 894
6446.86 828
6447.62 856
6448.37 932
6449.13 942
6449.89 864
6450.65 946
6451.41 917
6452.16 852
6452.92 869
6453.68 887
6454.44 882
6455.19 913
6455.95 982
6456.71 946
6457.47 1001
6458.23 982
6458.99 892
6459.74 941
6460.50 913
6461.26 1012
6462.02 1030
6462.78 953
6463.54 941
6464.29 966
6465.05 981
6465.81 1050
6466.57 987
6467.33 1032
6468.09 1088
6468.85 1102
6469.60 1005
6470.36 1066
6471.12 984
6471.88 1083
6472.64 1005
6473.40 1106
6474.16 1101
6474.92 1086
6475.68 1085
6476.44 1056
6477.20 1112
6477.95 1075
6478.71 1006
6479.47 1033
6480.23 1180
6480.99 1234
6481.75 1191
6482.51 1165
6483.27 1161
6484.03 1263
6484.79 1336
6485.55 1325
6486.31 1385
6487.07 1386
6487.83 1466
6488.59 1313
6489.35 1395
6490.11 1364
6490.87 1464
6491.63 1465
6492.39 1442
6493.15 1482
6493.91 1524
6494.67 1643
6495.43 1639
6496.19 1688
6496.95 1713
6497.71 1629
6498.47 1604
6499.23 1641
6499.99 1619
6500.76 1560
6501.52 1530
6502.28 1564
6503.04 1633
6503.80 1709
6504.56 1647
6505.32 1622
6506.08 1637
6506.84 1656
6507.60 1718
6508.36 1788
6509.13 1842
6509.89 1932
6510.65 1888
6511.41 1844
6512.17 1900
6512.93 1800
6513.69 1842
6514.45 1844
6515.22 1873
6515.98 1956
6516.74 1889
6517.50 1885
6518.26 1955
6519.02 1972
6519.79 2105
6520.55 2154
6521.31 2319
6522.07 2526
6522.83 2847
6523.60 3229
6524.36 3799
6525.12 4281
6525.88 4749
6526.64 5101
6527.41 5531
6528.17 5634
6528.93 5463
6529.69 5386
6530.46 5314
6531.22 4850
6531.98 4546
6532.74 4160
6533.51 4279
6534.27 4570
6535.03 4784
6535.79 5012
6536.56 5191
6537.32 5292
6538.08 5173
6538.85 4614
6539.61 4140
6540.37 3716
6541.13 3186
6541.90 2789
6542.66 2451
6543.42 2257
6544.19 2000
6544.95 1852
6545.71 1860
6546.48 1834
6547.24 1726
6548.00 1632
6548.77 1695
6549.53 1721
6550.29 1757
6551.06 1645
6551.82 1707
6552.58 1701
6553.35 1849
6554.11 1782
6554.88 1787
6555.64 1722
6556.40 1839
6557.17 1811
6557.93 1842
6558.70 1778
6559.46 1884
6560.22 1984
6560.99 1887
6561.75 2016
6562.52 2172
6563.28 2184
6564.05 2307
6564.81 2343
6565.57 2442
6566.34 2466
6567.10 2356
6567.87 2373
6568.63 2284
6569.40 2233
6570.16 2295
6570.93 2243
6571.69 2260
6572.46 2223
6573.22 2328
6573.99 2434
6574.75 2468
6575.52 2501
6576.28 2319
6577.05 2438
6577.81 2477
6578.58 2450
6579.34 2502
6580.11 2510
6580.87 2506
6581.64 2422
6582.40 2282
6583.17 2235
6583.93 2346
6584.70 2281
6585.47 2291
6586.23 2237
6587.00 2396
6587.76 2251
6588.53 2483
6589.29 2692
6590.06 2896
6590.83 3239
6591.59 3451
6592.36 3874
6593.12 4471
6593.89 4891
6594.66 5184
6595.42 5235
6596.19 5061
6596.96 4890
6597.72 4486
6598.49 4003
6599.25 3697
6600.02 3216
6600.79 2961
6601.55 2655
6602.32 2373
6603.09 2251
6603.85 2172
6604.62 2024
6605.39 1952
6606.15 2021
6606.92 1915
6607.69 1808
6608.46 1801
6609.22 1844
6609.99 1878
6610.76 1815
6611.52 1779
6612.29 1743
6613.06 1598
6613.83 1657
6614.59 1741
6615.36 1809
6616.13 1833
6616.89 1741
6617.66 1717
6618.43 1747
6619.20 1693
6619.96 1689
6620.73 1690
6621.50 1581
6622.27 1619
6623.04 1659
6623.80 1649
6624.57 1727
6625.34 1766
6626.11 1670
6626.88 1661
6627.64 1677
6628.41 1713
6629.18 1812
6629.95 2013
6630.72 2190
6631.48 2345
6632.25 2464
6633.02 2562
6633.79 2695
6634.56 2718
6635.33 2811
6636.10 2747
6636.86 2573
6637.63 2434
6638.40 2215
6639.17 1978
6639.94 1957
6640.71 1863
6641.48 1720
6642.25 1605
6643.01 1499
6643.78 1621
6644.55 1591
6645.32 1587
6646.09 1572
6646.86 1554
6647.63 1579
6648.40 1495
6649.17 1551
6649.94 1577
6650.71 1651
6651.48 1525
6652.25 1633
6653.01 1551
6653.78 1572
6654.55 1514
6655.32 1603
6656.09 1625
6656.86 1655
6657.63 1597
6658.40 1640
6659.17 1557
6659.94 1513
6660.71 1428
6661.48 1415
6662.25 1484
6663.02 1468
6663.79 1523
6664.56 1471
6665.33 1501
6666.10 1472
6666.87 1483
6667.64 1463
6668.42 1449
6669.19 1583
6669.96 1736
6670.73 1690
6671.50 1642
6672.27 1681
6673.04 1652
6673.81 1691
6674.58 1551
6675.35 1630
6676.12 1621
6676.89 1599
6677.66 1581
6678.44 1484
6679.21 1490
6679.98 1599
6680.75 1414
6681.52 1514
6682.29 1569
6683.06 1760
6683.83 1752
6684.60 1825
6685.38 1699
6686.15 1683
6686.92 1628
6687.69 1617
6688.46 1539
6689.23 1462
6690.01 1375
6690.78 1398
6691.55 1366
6692.32 1398
6693.09 1330
6693.86 1263
6694.64 1361
6695.41 1278
6696.18 1351
6696.95 1287
6697.73 1401
6698.50 1438
6699.27 1315
6700.04 1374
6700.81 1376
6701.59 1292
6702.36 1328
6703.13 1337
6703.90 1389
6704.68 1319
6705.45 1244
6706.22 1325
6706.99 1333
6707.77 1340
6708.54 1346
6709.31 1350
6710.09 1338
6710.86 1233
6711.63 1224
6712.40 1245
6713.18 1264
6713.95 1250
6714.72 1268
6715.50 1243
6716.27 1204
6717.04 1264
6717.82 1252
6718.59 1169
6719.36 1233
6720.14 1213
6720.91 1281
6721.68 1163
6722.46 1187
6723.23 1161
6724.00 1259
6724.78 1313
6725.55 1228
6726.33 1318
6727.10 1380
6727.87 1281
6728.65 1193
6729.42 1263
6730.20 1221
6730.97 1226
6731.74 1220
6732.52 1190
6733.29 1194
6734.07 1299
6734.84 1311
6735.61 1268
6736.39 1277
6737.16 1315
6737.94 1331
6738.71 1249
6739.49 1376
6740.26 1352
6741.04 1297
6741.81 1375
6742.59 1336
6743.36 1337
6744.13 1389
6744.91 1398
6745.68 1427
6746.46 1453
6747.23 1397
6748.01 1524
6748.78 1567
6749.56 1571
6750.33 1716
6751.11 1720
6751.89 1778
6752.66 1913
6753.44 1868
6754.21 1765
6754.99 1729
6755.76 1552
6756.54 1512
6757.31 1377
6758.09 1411
6758.86 1276
6759.64 1283
6760.42 1313
6761.19 1351
6761.97 1285
6762.74 1231
6763.52 1222
6764.30 1258
6765.07 1199
6765.85 1223
6766.62 1288
6767.40 1291
6768.18 1293
6768.95 1371
6769.73 1326
6770.51 1268
6771.28 1337
6772.06 1352
6772.83 1178
6773.61 1243
6774.39 1330
6775.16 1260
6775.94 1247
6776.72 1338
6777.49 1391
6778.27 1315
6779.05 1432
6779.82 1318
6780.60 1351
6781.38 1277
6782.16 1278
6782.93 1270
6783.71 1277
6784.49 1200
6785.26 1190
6786.04 1195
6786.82 1165
6787.60 1175
6788.37 1232
6789.15 1171
6789.93 1209
6790.71 1161
6791.48 1116
6792.26 1108
6793.04 1192
6793.82 1288
6794.59 1242
6795.37 1143
6796.15 1183
6796.93 1115
6797.70 1116
6798.48 1120
6799.26 1113
6800.04 1162
6800.82 1177
6801.60 1172
6802.37 1222
6803.15 1156
6803.93 1277
6804.71 1351
6805.49 1356
6806.26 1295
6807.04 1214
6807.82 1245
6808.60 1185
6809.38 1271
6810.16 1135
6810.94 1074
6811.71 1154
6812.49 1190
6813.27 1154
6814.05 1155
6814.83 1219
6815.61 1187
6816.39 1258
6817.17 1241
6817.95 1234
6818.73 1224
6819.50 1181
6820.28 1153
6821.06 1198
6821.84 1217
6822.62 1174
6823.40 1111
6824.18 1109
6824.96 1140
6825.74 1119
6826.52 1053
6827.30 1100
6828.08 1159
6828.86 1051
6829.64 1172
6830.42 1163
6831.20 1136
6831.98 1066
6832.76 1130
6833.54 1099
6834.32 1097
6835.10 1065
6835.88 1130
6836.66 1108
6837.44 1084
6838.22 1096
6839.00 1066
6839.78 1019
6840.56 1073
6841.34 1099
6842.12 1121
6842.90 1051
6843.68 1103
6844.46 1116
6845.24 1133
6846.02 1205
6846.80 1403
6847.58 1533
6848.36 1738
6849.14 1938
6849.93 2104
6850.71 2338
6851.49 2267
6852.27 2347
6853.05 2288
6853.83 2125
6854.61 1887
6855.39 1749
6856.17 1685
6856.96 1413
6857.74 1301
6858.52 1217
6859.30 1245
6860.08 1157
6860.86 1181
6861.64 1180
6862.43 1121
6863.21 1113
6863.99 1173
6864.77 1203
6865.55 1275
6866.33 1239
6867.12 1268
6867.90 1308
6868.68 1237
6869.46 1219
6870.24 1258
6871.03 1202
6871.81 1090
6872.59 1150
6873.37 1183
6874.16 1103
6874.94 1145
6875.72 1163
6876.50 1110
6877.28 1182
6878.07 1296
6878.85 1309
6879.63 1276
6880.42 1320
6881.20 1383
6881.98 1418
6882.76 1481
6883.55 1389
6884.33 1615
6885.11 1709
6885.89 1883
6886.68 2207
6887.46 2535
6888.24 2433
6889.03 2333
6889.81 2400
6890.59 2228
6891.38 1902
6892.16 1751
6892.94 1657
6893.73 1509
6894.51 1397
6895.29 1328
6896.08 1419
6896.86 1329
6897.64 1320
6898.43 1258
6899.21 1284
6900.00 1329
6900.78 1381
6901.56 1256
6902.35 1286
6903.13 1337
6903.91 1307
6904.70 1309
6905.48 1425
6906.27 1360
6907.05 1361
6907.84 1416
6908.62 1455
6909.40 1379
6910.19 1252
6910.97 1263
6911.76 1227
6912.54 1238
6913.33 1198
6914.11 1287
6914.90 1271
6915.68 1198
6916.46 1151
6917.25 1228
6918.03 1287
6918.82 1191
6919.60 1227
6920.39 1209
6921.17 1195
6921.96 1256
6922.74 1358
6923.53 1238
6924.31 1304
6925.10 1250
6925.88 1309
6926.67 1236
6927.45 1211
6928.24 1212
6929.03 1263
6929.81 1299
6930.60 1342
6931.38 1296
6932.17 1330
6932.95 1433
6933.74 1454
6934.52 1457
6935.31 1435
6936.10 1451
6936.88 1372
6937.67 1441
6938.45 1346
6939.24 1404
6940.03 1510
6940.81 1509
6941.60 1531
6942.38 1578
6943.17 1590
6943.96 1530
6944.74 1703
6945.53 1650
6946.32 1580
6947.10 1522
6947.89 1589
6948.68 1649
6949.46 1635
6950.25 1640
6951.03 1679
6951.82 1578
6952.61 1687
6953.40 1672
6954.18 1747
6954.97 1736
6955.76 1817
6956.54 1834
6957.33 1799
6958.12 1872
6958.90 1758
6959.69 1836
6960.48 1656
6961.27 1678
6962.05 1750
6962.84 1721
6963.63 1865
6964.41 1855
6965.20 1836
6965.99 1961
6966.78 2082
6967.56 2059
6968.35 2071
6969.14 2196
6969.93 2197
6970.72 2087
6971.50 2227
6972.29 2263
6973.08 2210
6973.87 2150
6974.66 2059
6975.44 2099
6976.23 2112
6977.02 2275
6977.81 2245
6978.60 2358
6979.38 2470
6980.17 2780
6980.96 3124
6981.75 3819
6982.54 4806
6983.33 5819
6984.11 6820
6984.90 7794
6985.69 8205
6986.48 8338
6987.27 8493
6988.06 7769
6988.85 7026
6989.64 6091
6990.42 5476
6991.21 4535
6992.00 4079
6992.79 3762
6993.58 3403
6994.37 3390
6995.16 3667
6995.95 4065
6996.74 4847
6997.53 5729
6998.32 6461
6999.10 7234
6999.89 7775
7000.68 8282
7001.47 7979
7002.26 7403
7003.05 6576
7003.84 5754
7004.63 5120
7005.42 4284
7006.21 3656
7007.00 3171
7007.79 2796
7008.58 2635
7009.37 2580
7010.16 2627
7010.95 2684
7011.74 2742
7012.53 2833
7013.32 2794
7014.11 2728
7014.90 2642
7015.69 2611
7016.48 2552
7017.27 2361
7018.06 2342
7018.85 2183
7019.64 2125
7020.43 2220
7021.23 2277
7022.02 2302
7022.81 2311
7023.60 2448
7024.39 2566
7025.18 2518
7025.97 2316
7026.76 2388
7027.55 2418
7028.34 2383
7029.13 2261
7029.93 2105
7030.72 2125
7031.51 2136
7032.30 1975
7033.09 1934
7033.88 1925
7034.67 2080
7035.46 2117
7036.26 2132
7037.05 2192
7037.84 2315
7038.63 2422
7039.42 2444
7040.21 2469
7041.01 2425
7041.80 2380
7042.59 2210
7043.38 2239
7044.17 2240
7044.97 2165
7045.76 2139
7046.55 2233
7047.34 2586
7048.13 2746
7048.93 2947
7049.72 2983
7050.51 3017
7051.30 3068
7052.09 2786
7052.89 2706
7053.68 2602
7054.47 2162
7055.26 1993
7056.06 1962
7056.85 1968
7057.64 1994
7058.44 1894
7059.23 1934
7060.02 1978
7060.81 2106
7061.61 1946
7062.40 1909
7063.19 1974
7063.99 1985
7064.78 1974
7065.57 1782
7066.37 1863
7067.16 1827
7067.95 1777
7068.74 1786
7069.54 1859
7070.33 1860
7071.13 1755
7071.92 1709
7072.71 1684
7073.51 1682
7074.30 1724
7075.09 1759
7075.89 1651
7076.68 1715
7077.47 1578
7078.27 1647
7079.06 1625
7079.86 1724
7080.65 1589
7081.44 1489
7082.24 1419
7083.03 1386
7083.83 1517
7084.62 1437
7085.41 1352
7086.21 1430
7087.00 1398
7087.80 1378
7088.59 1367
7089.39 1441
7090.18 1295
7090.98 1313
7091.77 1344
7092.56 1319
7093.36 1277
7094.15 1220
7094.95 1210
7095.74 1224
7096.54 1280
7097.33 1220
7098.13 1170
7098.92 1279
7099.72 1256
7100.51 1264
7101.31 1278
7102.10 1208
7102.90 1193
7103.69 1108
7104.49 1171
7105.29 1152
7106.08 1088
7106.88 1109
7107.67 1150
7108.47 1132
7109.26 1135
7110.06 1178
7110.85 1099
7111.65 1121
7112.45 1068
7113.24 988
7114.04 1096
7114.83 1076
7115.63 1049
7116.42 1119
7117.22 1119
7118.02 1098
7118.81 1084
7119.61 1158
7120.41 988
7121.20 1048
7122.00 1049
7122.79 1097
7123.59 1169
7124.39 1142
7125.18 1029
7125.98 992
7126.78 1052
7127.57 1043
7128.37 1147
7129.17 1069
7129.96 1105
7130.76 1052
7131.56 1102
7132.35 1086
7133.15 1076
7133.95 1096
7134.74 1050
7135.54 1008
7136.34 977
7137.14 1044
7137.93 1008
7138.73 953
7139.53 994
7140.33 1006
7141.12 1049
7141.92 941
7142.72 962
7143.51 1006
7144.31 1071
7145.11 1040
7145.91 1039
7146.71 966
7147.50 906
7148.30 927
7149.10 936
7149.90 926
7150.69 890
7151.49 887
7152.29 905
7153.09 840
7153.89 920
7154.68 995
7155.48 1005
7156.28 939
7157.08 926
7157.88 975
7158.68 883
7159.47 939
7160.27 850
7161.07 872
7161.87 777
7162.67 826
7163.47 843
7164.27 852
7165.06 813
7165.86 838
7166.66 896
7167.46 938
7168.26 902
7169.06 846
7169.86 865
7170.66 881
7171.46 884
7172.25 896
7173.05 853
7173.85 876
7174.65 856
7175.45 863
7176.25 790
7177.05 815
7177.85 824
7178.65 735
7179.45 859
7180.25 856
7181.05 866
7181.85 837
7182.65 917
7183.45 913
7184.25 901
7185.05 869
7185.85 936
7186.65 871
7187.45 814
7188.25 838
7189.05 805
7189.85 877
7190.65 798
7191.45 823
7192.25 726
7193.05 690
7193.85 715
7194.65 798
7195.45 736
7196.25 694
7197.05 744
7197.85 743
7198.65 755
7199.45 755
7200.25 709
7201.05 711
7201.85 730
7202.65 687
7203.46 746
7204.26 762
7205.06 697
7205.86 737
7206.66 739
7207.46 737
7208.26 762
7209.06 786
7209.86 735
7210.66 776
7211.47 718
7212.27 712
7213.07 702
7213.87 729
7214.67 641
7215.47 707
7216.27 619
7217.08 687
7217.88 733
7218.68 742
7219.48 724
7220.28 685
7221.09 705
7221.89 731
7222.69 695
7223.49 674
7224.29 648
7225.10 701
7225.90 746
7226.70 700
7227.50 704
7228.30 726
7229.11 723
7229.91 666
7230.71 667
7231.51 731
7232.32 755
7233.12 699
7233.92 770
7234.72 688
7235.53 638
7236.33 680
7237.13 719
7237.93 690
7238.74 727
7239.54 747
7240.34 798
7241.15 832
7241.95 680
7242.75 687
7243.55 688
7244.36 709
7245.16 759
7245.96 792
7246.77 774
7247.57 760
7248.37 692
7249.18 718
7249.98 669
7250.78 743
7251.59 739
7252.39 729
7253.20 699
7254.00 725
7254.80 706
7255.61 713
7256.41 725
7257.21 721
7258.02 730
7258.82 740
7259.63 812
7260.43 802
7261.23 747
7262.04 736
7262.84 785
7263.65 723
7264.45 702
7265.26 785
7266.06 705
7266.86 751
7267.67 810
7268.47 724
7269.28 803
7270.08 780
7270.89 793
7271.69 811
7272.50 847
7273.30 788
7274.11 830
7274.91 815
7275.71 844
7276.52 806
7277.32 823
7278.13 946
7278.93 1037
7279.74 1038
7280.55 1185
7281.35 1412
7282.16 1581
7282.96 1726
7283.77 1922
7284.57 2123
7285.38 2238
7286.18 2103
7286.99 2038
7287.79 1757
7288.60 1558
7289.40 1401
7290.21 1207
7291.02 1126
7291.82 958
7292.63 877
7293.43 831
7294.24 814
7295.05 751
7295.85 782
7296.66 789
7297.46 821
7298.27 839
7299.08 771
7299.88 761
7300.69 822
7301.49 768
7302.30 844
7303.11 807
7303.91 704
7304.72 788
7305.53 773
7306.33 794
7307.14 781
7307.95 788
7308.75 846
7309.56 848
7310.37 841
7311.17 776
7311.98 795
7312.79 932
7313.59 831
7314.40 837
7315.21 835
7316.02 929
7316.82 957
7317.63 994
7318.44 997
7319.24 1026
7320.05 1081
7320.86 1148
7321.67 1058
7322.47 1067
7323.28 1104
7324.09 1060
7324.90 1045
7325.70 1002
7326.51 914
7327.32 874
7328.13 842
7328.94 807
7329.74 842
7330.55 765
7331.36 737
7332.17 823
7332.98 826
7333.78 804
7334.59 759
7335.40 726
7336.21 790
7337.02 775
7337.82 803
7338.63 783
7339.44 716
7340.25 760
7341.06 709
7341.87 711
7342.68 762
7343.48 722
7344.29 695
7345.10 794
7345.91 808
7346.72 756
7347.53 789
7348.34 772
7349.15 749
7349.95 828
7350.76 759
7351.57 752
7352.38 692
7353.19 796
7354.00 756
7354.81 687
7355.62 711
7356.43 748
7357.24 773
7358.05 826
7358.86 827
7359.67 822
7360.48 752
7361.29 765
7362.09 770
7362.90 804
7363.71 807
7364.52 774
7365.33 739
7366.14 761
7366.95 787
7367.76 705
7368.57 696
7369.38 694
7370.19 718
7371.00 758
7371.81 657
7372.62 697
7373.43 740
7374.25 705
7375.06 693
7375.87 719
7376.68 766
7377.49 763
7378.30 818
7379.11 842
7379.92 886
7380.73 815
7381.54 893
7382.35 865
7383.16 934
7383.97 899
7384.78 802
7385.59 752
7386.41 784
7387.22 730
7388.03 679
7388.84 717
7389.65 733
7390.46 659
7391.27 651
7392.08 632
7392.89 726
7393.71 745
7394.52 745
7395.33 749
7396.14 696
7396.95 698
7397.76 782
7398.58 826
7399.39 816
7400.20 821
7401.01 805
7401.82 898
7402.63 783
7403.45 809
7404.26 819
7405.07 758
7405.88 724
7406.69 781
7407.51 788
7408.32 746
7409.13 741
7409.94 680
7410.76 712
7411.57 678
7412.38 692
7413.19 730
7414.01 673
7414.82 666
7415.63 731
7416.44 737
7417.26 756
7418.07 642
7418.88 669
7419.69 660
7420.51 646
7421.32 655
7422.13 572
7422.95 613
7423.76 739
7424.57 686
7425.39 657
7426.20 706
7427.01 689
7427.83 661
7428.64 637
7429.45 655
7430.27 651
7431.08 667
7431.89 669
7432.71 606
7433.52 632
7434.33 694
7435.15 690
7435.96 743
7436.77 644
7437.59 595
7438.40 619
7439.22 653
7440.03 699
7440.84 625
7441.66 676
7442.47 653
7443.29 639
7444.10 646
7444.91 616
7445.73 672
7446.54 652
7447.36 597
7448.17 651
7448.99 641
7449.80 696
7450.62 639
7451.43 686
7452.24 702
7453.06 635
7453.87 614
7454.69 625
7455.50 636
7456.32 618
7457.13 586
7457.95 623
7458.76 661
7459.58 643
7460.39 695
7461.21 619
7462.02 616
7462.84 600
7463.65 638
7464.47 640
7465.28 641
7466.10 667
7466.92 627
7467.73 599
7468.55 674
7469.36 784
7470.18 714
7470.99 736
7471.81 698
7472.62 697
7473.44 734
7474.26 714
7475.07 634
7475.89 657
7476.70 675
7477.52 611
7478.34 686
7479.15 680
7479.97 601
7480.78 654
7481.60 678
7482.42 654
7483.23 666
7484.05 652
7484.87 652
7485.68 632
7486.50 641
7487.32 613
7488.13 607
7488.95 620
7489.76 643
7490.58 641
7491.40 611
7492.22 577
7493.03 615
7493.85 551
7494.67 538
7495.48 615
7496.30 641
7497.12 647
7497.93 637
7498.75 622
7499.57 673
7500.39 625
7501.20 612
7502.02 639
7502.84 629
7503.66 581
7504.47 612
7505.29 628
7506.11 667
7506.93 656
7507.74 629
7508.56 594
7509.38 652
7510.20 666
7511.01 663
7511.83 649
7512.65 604
7513.47 621
7514.29 577
7515.10 544
7515.92 587
7516.74 625
7517.56 607
7518.38 574
7519.19 592
7520.01 616
7520.83 571
7521.65 566
7522.47 580
7523.29 632
7524.11 588
7524.92 691
7525.74 666
7526.56 633
7527.38 658
7528.20 636
7529.02 702
7529.84 686
7530.66 662
7531.47 670
7532.29 637
7533.11 580
7533.93 636
7534.75 620
7535.57 619
7536.39 623
7537.21 632
7538.03 637
7538.85 627
7539.67 701
7540.49 730
7541.31 731
7542.12 783
7542.94 821
7543.76 830
7544.58 783
7545.40 884
7546.22 913
7547.04 894
7547.86 796
7548.68 709
7549.50 768
7550.32 828
7551.14 759
7551.96 684
7552.78 725
7553.60 680
7554.42 754
7555.24 696
7556.06 720
7556.88 772
7557.70 729
7558.52 806
7559.35 833
7560.17 825
7560.99 857
7561.81 773
7562.63 739
7563.45 750
7564.27 788
7565.09 791
7565.91 705
7566.73 744
7567.55 756
7568.37 763
7569.19 771
7570.02 752
7570.84 747
7571.66 738
7572.48 762
7573.30 791
7574.12 766
7574.94 762
7575.76 745
7576.59 700
7577.41 755
7578.23 723
7579.05 774
7579.87 766
7580.69 803
7581.51 798
7582.34 777
7583.16 840
7583.98 782
7584.80 797
7585.62 855
7586.45 919
7587.27 957
7588.09 951
7588.91 911
7589.73 885
7590.56 913
7591.38 898
7592.20 933
7593.02 943
7593.85 925
7594.67 880
7595.49 929
7596.31 950
7597.14 946
7597.96 970
7598.78 1061
7599.60 1076
7600.43 1283
7601.25 1276
7602.07 1368
7602.89 1535
7603.72 1629
7604.54 1745
7605.36 1815
7606.19 1796
7607.01 1570
7607.83 1423
7608.66 1364
7609.48 1253
7610.30 1185
7611.12 1097
7611.95 1041
7612.77 1017
7613.59 993
7614.42 944
7615.24 1043
7616.07 1079
7616.89 961
7617.71 1023
7618.54 1081
7619.36 1029
7620.18 1053
7621.01 1131
7621.83 1087
7622.66 1050
7623.48 1078
7624.30 1074
7625.13 1092
7625.95 1154
7626.78 1208
7627.60 1349
7628.42 1422
7629.25 1574
7630.07 1739
7630.90 1893
7631.72 2039
7632.55 1972
7633.37 1898
7634.19 1792
7635.02 1622
7635.84 1439
7636.67 1247
7637.49 1195
7638.32 1046
7639.14 931
7639.97 929
7640.79 920
7641.62 914
7642.44 990
7643.27 955
7644.09 868
7644.92 965
7645.74 932
7646.57 872
7647.39 868
7648.22 831
7649.04 780
7649.87 794
7650.70 802
7651.52 740
7652.35 757
7653.17 719
7654.00 707
7654.82 816
7655.65 741
7656.47 710
7657.30 741
7658.13 778
7658.95 823
7659.78 798
7660.60 827
7661.43 808
7662.26 739
7663.08 776
7663.91 789
7664.73 730
7665.56 745
7666.39 678
7667.21 719
7668.04 772
7668.87 813
7669.69 770
7670.52 747
7671.35 788
7672.17 774
7673.00 818
7673.83 681
7674.65 695
7675.48 677
7676.31 664
7677.13 732
7677.96 707
7678.79 711
7679.61 696
7680.44 705
7681.27 710
7682.09 667
7682.92 665
7683.75 695
7684.58 705
7685.40 686
7686.23 685
7687.06 659
7687.89 653
7688.71 731
7689.54 697
7690.37 727
7691.20 645
7692.02 688
7692.85 636
7693.68 628
7694.51 647
7695.33 663
7696.16 665
7696.99 683
7697.82 671
7698.65 672
7699.47 663
7700.30 684
7701.13 685
7701.96 565
7702.79 684
7703.62 654
7704.44 686
7705.27 654
7706.10 741
7706.93 718
7707.76 693
7708.59 657
7709.41 661
7710.24 660
7711.07 621
7711.90 630
7712.73 591
7713.56 631
7714.39 584
7715.22 666
7716.05 649
7716.87 595
7717.70 568
7718.53 579
7719.36 600
7720.19 582
7721.02 604
7721.85 574
7722.68 585
7723.51 639
7724.34 683
7725.17 637
7726.00 627
7726.83 625
7727.66 616
7728.48 583
7729.31 565
7730.14 574
7730.97 636
7731.80 573
7732.63 579
7733.46 619
7734.29 557
7735.12 580
7735.95 548
7736.78 591
7737.61 536
7738.44 585
7739.27 571
7740.10 602
7740.93 571
7741.77 560
7742.60 579
7743.43 567
7744.26 538
7745.09 598
7745.92 572
7746.75 652
7747.58 695
7748.41 683
7749.24 687
7750.07 681
7750.90 704
7751.73 628
7752.56 587
7753.39 570
7754.23 597
7755.06 589
7755.89 583
7756.72 567
7757.55 571
7758.38 560
7759.21 536
7760.04 518
7760.88 558
7761.71 545
7762.54 527
7763.37 562
7764.20 555
7765.03 543
7765.86 588
7766.70 531
7767.53 596
7768.36 549
7769.19 517
7770.02 529
7770.86 503
7771.69 536
7772.52 562
7773.35 616
7774.18 612
7775.02 635
7775.85 599
7776.68 570
7777.51 563
7778.34 550
7779.18 630
7780.01 586
7780.84 615
7781.67 623
7782.51 625
7783.34 643
7784.17 580
7785.00 603
7785.84 581
7786.67 575
7787.50 575
7788.34 574
7789.17 592
7790.00 584
7790.83 596
7791.67 612
7792.50 580
7793.33 613
7794.17 597
7795.00 619
7795.83 618
7796.67 613
7797.50 624
7798.33 631
7799.17 589
7800.00 582
7800.83 524
7801.67 573
7802.50 608
7803.33 599
7804.17 594
7805.00 573
7805.84 644
7806.67 624
7807.50 653
7808.34 634
7809.17 686
7810.01 741
7810.84 658
7811.67 639
7812.51 764
7813.34 736
7814.18 808
7815.01 824
7815.84 844
7816.68 923
7817.51 896
7818.35 853
7819.18 762
7820.02 811
7820.85 763
7821.69 763
7822.52 720
7823.36 810
7824.19 792
7825.03 790
7825.86 792
7826.69 779
7827.53 857
7828.36 845
7829.20 830
7830.03 764
7830.87 845
7831.71 828
7832.54 773
7833.38 827
7834.21 895
7835.05 833
7835.88 767
7836.72 790
7837.55 811
7838.39 821
7839.22 704
7840.06 706
7840.90 721
7841.73 692
7842.57 652
7843.40 665
7844.24 751
7845.07 746
7845.91 728
7846.75 721
7847.58 774
7848.42 755
7849.25 682
7850.09 650
7850.93 710
7851.76 740
7852.60 767
7853.44 716
7854.27 718
7855.11 643
7855.94 714
7856.78 795
7857.62 735
7858.45 688
7859.29 732
7860.13 746
7860.96 752
7861.80 708
7862.64 744
7863.47 705
7864.31 645
7865.15 681
7865.99 700
7866.82 698
7867.66 688
7868.50 682
7869.33 665
7870.17 725
7871.01 661
7871.85 773
7872.68 788
7873.52 805
7874.36 814
7875.20 826
7876.03 876
7876.87 916
7877.71 877
7878.55 892
7879.38 869
7880.22 819
7881.06 837
7881.90 848
7882.74 862
7883.57 805
7884.41 811
7885.25 761
7886.09 733
7886.93 737
7887.76 788
7888.60 796
7889.44 790
7890.28 905
7891.12 994
7891.96 933
7892.79 880
7893.63 874
7894.47 837
7895.31 871
7896.15 789
7896.99 765
7897.83 757
7898.66 778
7899.50 723
7900.34 738
7901.18 736
7902.02 724
7902.86 696
7903.70 701
7904.54 692
7905.38 619
7906.21 646
7907.05 684
7907.89 702
7908.73 656
7909.57 688
7910.41 648
7911.25 667
7912.09 645
7912.93 673
7913.77 724
7914.61 759
7915.45 816
7916.29 779
7917.13 811
7917.97 791
7918.81 826
7919.65 771
7920.49 672
7921.33 684
7922.17 713
7923.01 635
7923.85 561
7924.69 612
7925.53 693
7926.37 640
7927.21 572
7928.05 573
7928.89 554
7929.73 628
7930.57 703
7931.41 639
7932.25 603
7933.09 654
7933.93 621
7934.77 610
7935.61 532
7936.45 593
7937.29 541
7938.14 549
7938.98 621
7939.82 561
7940.66 604
7941.50 594
7942.34 531
7943.18 544
7944.02 649
7944.86 643
7945.70 653
7946.55 607
7947.39 669
7948.23 573
7949.07 602
7949.91 610
7950.75 625
7951.59 697
7952.44 658
7953.28 647
7954.12 679
7954.96 701
7955.80 724
7956.65 688
7957.49 627
7958.33 737
7959.17 676
7960.01 698
7960.86 699
7961.70 715
7962.54 751
7963.38 730
7964.22 664
7965.07 685
7965.91 715
7966.75 760
7967.59 772
7968.44 744
7969.28 748
7970.12 705
7970.96 657
7971.81 638
7972.65 699
7973.49 658
7974.33 633
7975.18 646
7976.02 629
7976.86 655
7977.71 672
7978.55 640
7979.39 595
7980.23 565
7981.08 582
7981.92 536
7982.76 528
7983.61 566
7984.45 573
7985.29 557
7986.14 634
7986.98 605
7987.82 542
7988.67 625
7989.51 627
7990.36 557
7991.20 580
7992.04 569
7992.89 527
7993.73 515
7994.57 557
7995.42 551
7996.26 574
7997.11 509
7997.95 486
7998.79 431
7999.64 489
8000.48 542
8001.33 484
8002.17 482
8003.01 518
8003.86 478
8004.70 559
8005.55 509
8006.39 517
8007.24 507
8008.08 546
8008.93 511
8009.77 498
8010.62 438
8011.46 511
8012.30 486
8013.15 495
8013.99 474
8014.84 506
8015.68 517
8016.53 493
8017.37 545
8018.22 540
8019.06 495
8019.91 533
8020.76 506
8021.60 471
8022.45 550
8023.29 536
8024.14 495
8024.98 495
8025.83 484
8026.67 484
8027.52 465
8028.36 500
8029.21 479
8030.06 509
8030.90 482
8031.75 493
8032.59 496
8033.44 537
8034.28 469
8035.13 545
8035.98 588
8036.82 578
8037.67 499
8038.52 477
8039.36 537
8040.21 524
8041.05 485
8041.90 496
8042.75 498
8043.59 484
8044.44 502
8045.29 530
8046.13 497
8046.98 487
8047.83 521
8048.67 478
8049.52 515
8050.37 478
8051.21 478
8052.06 491
8052.91 569
8053.75 527
8054.60 460
8055.45 482
8056.30 532
8057.14 515
8057.99 467
8058.84 457
8059.68 447
8060.53 479
8061.38 490
8062.23 475
8063.07 572
8063.92 435
8064.77 416
8065.62 466
8066.46 460
8067.31 465
8068.16 476
8069.01 412
8069.85 451
8070.70 397
8071.55 449
8072.40 458
8073.25 486
8074.09 465
8074.94 456
8075.79 470
8076.64 510
8077.49 440
8078.34 410
8079.18 397
8080.03 391
8080.88 435
8081.73 463
8082.58 491
8083.43 487
8084.27 533
8085.12 490
8085.97 504
8086.82 448
8087.67 444
8088.52 421
8089.37 508
8090.22 499
8091.06 471
8091.91 479
8092.76 464
8093.61 482
8094.46 426
8095.31 465
8096.16 485
8097.01 501
8097.86 471
8098.71 410
8099.56 449
8100.41 497
8101.26 477
8102.11 439
8102.95 445
8103.80 448
8104.65 484
8105.50 480
8106.35 446
8107.20 433
8108.05 432
8108.90 464
8109.75 458
8110.60 421
8111.45 407
8112.30 427
8113.15 437
8114.00 455
8114.85 460
8115.70 484
8116.55 538
8117.40 447
8118.25 443
8119.10 470
8119.96 477
8120.81 493
8121.66 467
8122.51 484
8123.36 496
8124.21 493
8125.06 452
8125.91 518
8126.76 543
8127.61 531
8128.46 506
8129.31 455
8130.16 433
8131.02 467
8131.87 464
8132.72 515
8133.57 478
8134.42 493
8135.27 542
8136.12 553
8136.97 486
8137.83 499
8138.68 585
8139.53 528
8140.38 483
8141.23 526
8142.08 564
8142.93 542
8143.79 514
8144.64 512
8145.49 566
8146.34 597
8147.19 544
8148.05 590
8148.90 613
8149.75 572
8150.60 605
8151.45 677
8152.31 675
8153.16 722
8154.01 770
8154.86 826
8155.71 794
8156.57 777
8157.42 686
8158.27 671
8159.12 604
8159.98 507
8160.83 551
8161.68 556
8162.54 553
8163.39 542
8164.24 544
8165.09 491
8165.95 522
8166.80 492
8167.65 509
8168.51 445
8169.36 490
8170.21 487
8171.06 582
8171.92 506
8172.77 506
8173.62 503
8174.48 538
8175.33 520
8176.18 525
8177.04 523
8177.89 459
8178.74 491
8179.60 452
8180.45 421
8181.31 436
8182.16 384
8183.01 430
8183.87 461
8184.72 480
8185.57 472
8186.43 470
8187.28 442
8188.14 443
8188.99 425
8189.84 472
8190.70 449
8191.55 457
8192.41 450
8193.26 528
8194.12 442
8194.97 437
8195.83 436
8196.68 477
8197.53 423
8198.39 433
8199.24 445
8200.10 448
8200.95 438
8201.81 475
8202.66 501
8203.52 487
8204.37 460
8205.23 451
8206.08 465
8206.94 436
8207.79 447
8208.65 436
8209.50 429
8210.36 420
8211.21 454
8212.07 478
8212.92 406
8213.78 463
8214.63 426
8215.49 410
8216.34 416
8217.20 478
8218.06 442
8218.91 438
8219.77 451
8220.62 463
8221.48 452
8222.33 493
8223.19 457
8224.05 438
8224.90 447
8225.76 498
8226.61 460
8227.47 433
8228.33 391
8229.18 406
8230.04 428
8230.90 419
8231.75 451
8232.61 374
8233.46 444
8234.32 430
8235.18 437
8236.03 393
8236.89 416
8237.75 471
8238.60 440
8239.46 395
8240.32 360
8241.17 436
8242.03 452
8242.89 410
8243.74 369
8244.60 356
8245.46 386
8246.32 389
8247.17 436
8248.03 385
8248.89 371
8249.74 395
8250.60 409
8251.46 438
8252.32 388
8253.17 418
8254.03 425
8254.89 441
8255.75 432
8256.60 439
8257.46 356
8258.32 418
8259.18 448
8260.04 433
8260.89 419
8261.75 394
8262.61 391
8263.47 397
8264.32 363
8265.18 370
8266.04 417
8266.90 436
8267.76 384
8268.62 418
8269.47 376
8270.33 398
8271.19 420
8272.05 388
8272.91 403
8273.77 411
8274.62 408
8275.48 457
8276.34 430
8277.20 426
8278.06 446
8278.92 442
8279.78 402
8280.64 387
8281.49 408
8282.35 397
8283.21 399
8284.07 401
8284.93 414
8285.79 400
8286.65 404
8287.51 432
8288.37 449
8289.23 428
8290.09 470
8290.95 421
8291.80 383
8292.66 414
8293.52 425
8294.38 396
8295.24 422
8296.10 389
8296.96 457
8297.82 410
8298.68 410
8299.54 402
8300.40 418
8301.26 419
8302.12 439
8302.98 431
8303.84 421
8304.70 495
8305.56 434
8306.42 426
8307.28 403
8308.14 469
8309.00 488
8309.86 446
8310.72 438
8311.58 434
8312.44 422
8313.31 431
8314.17 440
8315.03 391
8315.89 438
8316.75 452
8317.61 481
8318.47 444
8319.33 453
8320.19 431
8321.05 483
8321.91 438
8322.77 412
8323.64 404
8324.50 401
8325.36 401
8326.22 399
8327.08 439
8327.94 397
8328.80 397
8329.66 425
8330.53 414
8331.39 384
8332.25 423
8333.11 355
8333.97 423
8334.83 403
8335.70 414
8336.56 410
8337.42 417
8338.28 410
8339.14 392
8340.00 427
8340.87 378
8341.73 401
8342.59 408
8343.45 459
8344.32 394
8345.18 420
8346.04 431
8346.90 430
8347.76 403
8348.63 384
8349.49 412
8350.35 457
8351.21 426
8352.08 421
8352.94 408
8353.80 427
8354.66 378
8355.53 443
8356.39 457
8357.25 492
8358.12 440
8358.98 426
8359.84 460
8360.71 409
8361.57 449
8362.43 431
8363.29 398
8364.16 427
8365.02 448
8365.88 453
8366.75 427
8367.61 420
8368.47 430
8369.34 475
8370.20 408
8371.06 386
8371.93 433
8372.79 443
8373.66 446
8374.52 430
8375.38 384
8376.25 417
8377.11 457
8377.97 453
8378.84 435
8379.70 401
8380.57 417
8381.43 461
8382.30 451
8383.16 453
8384.02 482
8384.89 491
8385.75 429
8386.62 449
8387.48 463
8388.35 464
8389.21 473
8390.07 491
8390.94 437
8391.80 473
8392.67 441
8393.53 434
8394.40 464
8395.26 447
8396.13 444
8396.99 475
8397.86 433
8398.72 461
8399.59 380
8400.45 437
8401.32 519
8402.18 463
8403.05 455
8403.91 470
8404.78 447
8405.64 500
8406.51 476
8407.37 455
8408.24 458
8409.11 405
8409.97 503
8410.84 446
8411.70 479
8412.57 543
8413.43 492
8414.30 490
8415.17 548
8416.03 500
8416.90 430
8417.76 486
8418.63 512
8419.50 509
8420.36 552
8421.23 502
8422.09 565
8422.96 532
8423.83 542
8424.69 634
8425.56 556
8426.43 546
8427.29 530
8428.16 550
8429.02 580
8429.89 614
8430.76 557
8431.62 566
8432.49 591
8433.36 550
8434.23 602
8435.09 659
8435.96 612
8436.83 630
8437.69 593
8438.56 676
8439.43 671
8440.29 759
8441.16 774
8442.03 771
8442.90 779
8443.76 785
8444.63 889
8445.50 822
8446.37 774
8447.23 728
8448.10 738
8448.97 724
8449.84 728
8450.70 755
8451.57 878
8452.44 951
8453.31 993
8454.17 1104
8455.04 1241
8455.91 1330
8456.78 1312
8457.65 1268
8458.51 1233
8459.38 1215
8460.25 1191
8461.12 992
8461.99 986
8462.86 897
8463.72 892
8464.59 935
8465.46 1009
8466.33 1227
8467.20 1379
8468.07 1783
8468.93 2010
8469.80 2286
8470.67 2352
8471.54 2364
8472.41 2134
8473.28 1945
8474.15 1706
8475.02 1552
8475.89 1194
8476.75 962
8477.62 993
8478.49 851
8479.36 853
8480.23 723
8481.10 658
8481.97 706
8482.84 689
8483.71 726
8484.58 669
8485.45 684
8486.32 695
8487.19 647
8488.06 637
8488.92 620
8489.79 601
8490.66 636
8491.53 683
8492.40 638
8493.27 627
8494.14 674
8495.01 687
8495.88 682
8496.75 651
8497.62 668
8498.49 639
8499.36 638
8500.23 644
8501.10 685
8501.97 661
8502.85 649
8503.72 651
8504.59 627
8505.46 683
8506.33 750
8507.20 812
8508.07 844
8508.94 913
8509.81 899
8510.68 953
8511.55 815
8512.42 714
8513.29 677
8514.16 697
8515.03 721
8515.91 643
8516.78 657
8517.65 650
8518.52 647
8519.39 633
8520.26 589
8521.13 627
8522.00 628
8522.88 588
8523.75 584
8524.62 615
8525.49 675
8526.36 674
8527.23 684
8528.10 710
8528.98 707
8529.85 758
8530.72 730
8531.59 768
8532.46 747
8533.34 730
8534.21 754
8535.08 757
8535.95 725
8536.82 685
8537.70 727
8538.57 739
8539.44 774
8540.31 705
8541.18 723
8542.06 745
8542.93 714
8543.80 689
8544.67 761
8545.55 738
8546.42 741
8547.29 759
8548.17 849
8549.04 829
8549.91 905
8550.78 1019
8551.66 1047
8552.53 1105
8553.40 1250
8554.28 1317
8555.15 1297
8556.02 1244
8556.89 1130
8557.77 1007
8558.64 913
8559.51 844
8560.39 731
8561.26 658
8562.13 636
8563.01 654
8563.88 626
8564.75 640
8565.63 634
8566.50 646
8567.38 659
8568.25 657
8569.12 545
8570.00 571
8570.87 644
8571.74 641
8572.62 591
8573.49 573
8574.37 590
8575.24 582
8576.11 625
8576.99 596
8577.86 590
8578.74 519
8579.61 545
8580.49 567
8581.36 572
8582.23 602
8583.11 635
8583.98 618
8584.86 607
8585.73 565
8586.61 628
8587.48 568
8588.36 561
8589.23 556
8590.11 568
8590.98 648
8591.86 628
8592.73 640
8593.61 601
8594.48 595
8595.36 626
8596.23 585
8597.11 607
8597.98 561
8598.86 604
8599.73 640
8600.61 594
8601.48 561
8602.36 567
8603.23 596
8604.11 614
8604.99 545
8605.86 534
8606.74 603
8607.61 598
8608.49 559
8609.36 565
8610.24 538
8611.12 618
8611.99 577
8612.87 561
8613.74 630
8614.62 572
8615.50 583
8616.37 564
8617.25 606
8618.12 625
8619.00 622
8619.88 624
8620.75 629
8621.63 548
8622.51 637
8623.38 651
8624.26 599
8625.14 628
8626.01 653
8626.89 630
8627.77 628
8628.64 624
8629.52 662
8630.40 677
8631.27 668
8632.15 677
8633.03 593
8633.90 589
8634.78 596
8635.66 561
8636.54 612
8637.41 679
8638.29 660
8639.17 664
8640.05 705
8640.92 656
8641.80 707
8642.68 705
8643.55 693
8644.43 649
8645.31 733
8646.19 729
8647.07 787
8647.94 736
8648.82 774
8649.70 838
8650.58 823
8651.45 800
8652.33 814
8653.21 907
8654.09 817
8654.97 793
8655.85 820
8656.72 821
8657.60 810
8658.48 773
8659.36 848
8660.24 850
8661.12 819
8661.99 839
8662.87 825
8663.75 835
8664.63 815
8665.51 845
8666.39 839
8667.27 841
8668.14 881
8669.02 916
8669.90 973
8670.78 1010
8671.66 1034
8672.54 1076
8673.42 1234
8674.30 1201
8675.18 1315
8676.06 1296
8676.94 1195
8677.81 1254
8678.69 1150
8679.57 1193
8680.45 1160
8681.33 1061
8682.21 1040
8683.09 1009
8683.97 968
8684.85 999
8685.73 1092
8686.61 1233
8687.49 1353
8688.37 1734
8689.25 2198
8690.13 2605
8691.01 3048
8691.89 3419
8692.77 3752
8693.65 3767
8694.53 3451
8695.41 3094
8696.29 2607
8697.17 2174
8698.05 1857
8698.93 1520
8699.81 1299
8700.69 1103
8701.57 1022
8702.45 923
8703.33 881
8704.21 802
8705.09 820
8705.98 818
8706.86 758
8707.74 817
8708.62 826
8709.50 824
8710.38 852
8711.26 760
8712.14 760
8713.02 799
8713.90 786
8714.79 736
8715.67 699
8716.55 674
8717.43 660
8718.31 730
8719.19 786
8720.07 715
8720.95 691
8721.84 754
8722.72 761
8723.60 700
8724.48 758
8725.36 774
8726.24 790
8727.13 801
8728.01 848
8728.89 961
8729.77 1012
8730.65 1002
8731.54 961
8732.42 974
8733.30 938
8734.18 805
8735.06 808
8735.95 722
8736.83 725
8737.71 638
8738.59 616
8739.48 672
8740.36 651
8741.24 642
8742.12 631
8743.01 671
8743.89 654
8744.77 623
8745.65 675
8746.54 695
8747.42 699
8748.30 653
8749.19 628
8750.07 644
8750.95 713
8751.83 650
8752.72 703
8753.60 728
8754.48 746
8755.37 728
8756.25 773
8757.13 762
8758.02 817
8758.90 821
8759.78 766
8760.67 771
8761.55 736
8762.43 733
8763.32 726
8764.20 780
8765.09 740
8765.97 739
8766.85 750
8767.74 777
8768.62 748
8769.51 753
8770.39 728
8771.27 735
8772.16 804
8773.04 751
8773.93 682
8774.81 689
8775.69 696
8776.58 614
8777.46 606
8778.35 562
8779.23 600
8780.12 560
8781.00 571
8781.89 543
8782.77 600
8783.65 593
8784.54 560
8785.42 532
8786.31 553
8787.19 578
8788.08 584
8788.96 577
8789.85 593
8790.73 554
8791.62 562
8792.50 594
8793.39 544
8794.27 586
8795.16 553
8796.04 523
8796.93 604
8797.82 592
8798.70 524
8799.59 536
8800.47 541
8801.36 563
8802.24 558
8803.13 569
8804.01 574
8804.90 548
8805.79 543
8806.67 537
8807.56 518
8808.44 545
8809.33 536
8810.22 503
8811.10 538
8811.99 501
8812.87 513
8813.76 454
8814.65 521
8815.53 519
8816.42 511
8817.30 437
8818.19 506
8819.08 497
8819.96 472
8820.85 482
8821.74 515
8822.62 468
8823.51 431
8824.40 457
8825.28 487
8826.17 557
8827.06 528
8827.94 494
8828.83 515
8829.72 482
8830.61 493
8831.49 466
8832.38 453
8833.27 524
8834.15 495
8835.04 456
8835.93 557
8836.82 472
8837.70 485
8838.59 488
8839.48 500
8840.37 457
8841.25 447
8842.14 440
8843.03 445
8843.92 456
8844.80 524
8845.69 558
8846.58 501
8847.47 521
8848.36 505
8849.24 508
8850.13 460
8851.02 437
8851.91 417
8852.80 444
8853.68 437
8854.57 419
8855.46 419
8856.35 424
8857.24 477
8858.13 398
8859.01 387
8859.90 434
8860.79 458
8861.68 419
8862.57 458
8863.46 496
8864.35 484
8865.23 457
8866.12 491
8867.01 431
8867.90 435
8868.79 441
8869.68 457
8870.57 483
8871.46 449
8872.35 371
8873.24 355
8874.12 433
8875.01 469
8875.90 396
8876.79 410
8877.68 436
8878.57 400
8879.46 453
8880.35 439
8881.24 431
8882.13 446
8883.02 443
8883.91 454
8884.80 411
8885.69 443
8886.58 418
8887.47 421
8888.36 404
8889.25 382
8890.14 426
8891.03 428
8891.92 415
8892.81 394
8893.70 410
8894.59 398
8895.48 409
8896.37 401
8897.26 380
8898.15 422
8899.04 366
8899.93 348
8900.82 356
8901.71 438
8902.60 386
8903.49 377
8904.38 382
8905.28 377
8906.17 385
8907.06 352
8907.95 397
8908.84 380
8909.73 363
8910.62 420
8911.51 445
8912.40 463
8913.29 439
8914.19 420
8915.08 447
8915.97 396
8916.86 426
8917.75 395
8918.64 413
8919.53 375
8920.43 435
8921.32 411
8922.21 363
8923.10 365
8923.99 348
8924.88 406
8925.78 403
8926.67 376
8927.56 382
8928.45 433
8929.34 381
8930.24 357
8931.13 401
8932.02 451
8932.91 377
8933.80 371
8934.70 391
8935.59 376
8936.48 368
8937.37 406
8938.27 367
8939.16 356
8940.05 356
8940.94 390
8941.84 379
8942.73 408
8943.62 364
8944.51 391
8945.41 383
8946.30 365
8947.19 388
8948.09 355
8948.98 383
8949.87 343
8950.77 308
8951.66 332
8952.55 370
8953.44 364
8954.34 347
8955.23 339
8956.12 385
8957.02 371
8957.91 330
8958.80 365
8959.70 334
8960.59 338
8961.49 374
8962.38 395
8963.27 331
8964.17 373
8965.06 401
8965.95 339
8966.85 332
8967.74 371
8968.64 357
8969.53 361
8970.42 404
8971.32 371
8972.21 349
8973.11 337
8974.00 346
8974.90 369
8975.79 332
8976.68 337
8977.58 339
8978.47 335
8979.37 379
8980.26 401
8981.16 323
8982.05 281
8982.95 333
8983.84 364
8984.74 315
8985.63 324
8986.52 348
8987.42 367
8988.31 380
8989.21 327
8990.10 348
8991.00 351
8991.89 369
8992.79 363
8993.69 345
8994.58 346
8995.48 352
8996.37 363
8997.27 383
8998.16 319
8999.06 388
8999.95 405
9000.85 414
9001.74 371
9002.64 339
9003.54 366
9004.43 402
9005.33 353
9006.22 327
9007.12 362
9008.01 308
9008.91 319
9009.81 370
9010.70 315
9011.60 301
9012.50 325
9013.39 340
9014.29 370
9015.18 330
9016.08 351
9016.98 347
9017.87 363
9018.77 322
9019.67 337
9020.56 304
9021.46 368
9022.36 356
9023.25 351
9024.15 323
9025.05 314
9025.94 362
9026.84 375
9027.74 355
9028.63 312
9029.53 341
9030.43 347
9031.32 359
9032.22 317
9033.12 332
9034.02 335
9034.91 351
9035.81 358
9036.71 318
9037.61 335
9038.50 322
9039.40 355
9040.30 316
9041.20 297
9042.09 277
9042.99 318
9043.89 289
9044.79 342
9045.68 339
9046.58 337
9047.48 319
9048.38 320
9049.28 339
9050.17 351
9051.07 336
9051.97 330
9052.87 334
9053.77 316
9054.66 332
9055.56 329
9056.46 397
9057.36 367
9058.26 347
9059.16 370
9060.06 366
9060.95 323
9061.85 348
9062.75 316
9063.65 342
9064.55 333
9065.45 344
9066.35 341
9067.25 334
9068.14 383
9069.04 348
9069.94 334
9070.84 324
9071.74 354
9072.64 365
9073.54 365
9074.44 305
9075.34 311
9076.24 325
9077.14 365
9078.04 372
9078.93 347
9079.83 324
9080.73 337
9081.63 316
9082.53 319
9083.43 365
9084.33 393
9085.23 395
9086.13 373
9087.03 380
9087.93 346
9088.83 359
9089.73 393
9090.63 368
9091.53 352
9092.43 379
9093.33 384
9094.23 357
9095.13 348
9096.03 362
9096.93 338
9097.83 364
9098.73 360
9099.63 307
9100.54 354
9101.44 389
9102.34 344
9103.24 300
9104.14 308
9105.04 341
9105.94 356
9106.84 337
9107.74 322
9108.64 375
9109.54 359
9110.44 334
9111.35 303
9112.25 314
9113.15 318
9114.05 323
9114.95 318
9115.85 355
9116.75 319
9117.65 321
9118.56 286
9119.46 327
9120.36 325
9121.26 303
9122.16 312
9123.06 303
9123.97 307
9124.87 296
9125.77 301
9126.67 315
9127.57 376
9128.47 338
9129.38 375
9130.28 330
9131.18 343
9132.08 325
9132.98 357
9133.89 355
9134.79 350
9135.69 305
9136.59 317
9137.50 348
9138.40 344
9139.30 361
9140.20 371
9141.11 331
9142.01 358
9142.91 360
9143.81 357
9144.72 373
9145.62 381
9146.52 326
9147.42 316
9148.33 345
9149.23 343
9150.13 383
9151.04 368
9151.94 343
9152.84 335
9153.75 314
9154.65 354
9155.55 314
9156.46 338
9157.36 327
9158.26 355
9159.17 287
9160.07 278
9160.97 336
9161.88 350
9162.78 375
9163.68 371
9164.59 332
9165.49 360
9166.40 333
9167.30 326
9168.20 296
9169.11 323
9170.01 326
9170.92 315
9171.82 335
9172.72 298
9173.63 332
9174.53 357
9175.44 353
9176.34 308
9177.24 288
9178.15 321
9179.05 299
9179.96 273
9180.86 301
9181.77 321
9182.67 329
9183.58 305
9184.48 313
9185.39 396
9186.29 321
9187.20 330
9188.10 285
9189.01 302
9189.91 327
9190.82 318
9191.72 293
9192.63 303
9193.53 316
9194.44 324
9195.34 290
9196.25 293
9197.15 356
9198.06 394
9198.96 413
9199.87 368
9200.77 429
9201.68 413
9202.58 421
9203.49 379
9204.40 363
9205.30 323
9206.21 335
9207.11 330
9208.02 328
9208.92 297
9209.83 293
9210.74 316
9211.64 332
9212.55 363
9213.45 321
9214.36 391
9215.27 336
9216.17 335
9217.08 315
9217.99 334
9218.89 337
9219.80 346
9220.71 344
9221.61 335
9222.52 303
9223.43 314
9224.33 319
9225.24 309
9226.15 330
9227.05 327
9227.96 326
9228.87 299
9229.77 287
9230.68 296
9231.59 352
9232.49 335
9233.40 355
9234.31 332
9235.22 323
9236.12 360
9237.03 322
9237.94 321
9238.84 295
9239.75 344
9240.66 319
9241.57 298
9242.47 313
9243.38 353
9244.29 330
9245.20 349
9246.11 342
9247.01 300
9247.92 333
9248.83 304
9249.74 342
9250.64 299
9251.55 345
9252.46 309
9253.37 319
9254.28 300
9255.19 354
9256.09 301
9257.00 301
9257.91 351
9258.82 344
9259.73 317
9260.64 258
9261.54 329
9262.45 320
9263.36 327
9264.27 289
9265.18 311
9266.09 351
9267.00 334
9267.90 285
9268.81 332
9269.72 318
9270.63 327
9271.54 306
9272.45 300
9273.36 281
9274.27 304
9275.18 305
9276.09 335
9277.00 309
9277.90 288
9278.81 335
9279.72 328
9280.63 302
9281.54 298
9282.45 318
9283.36 309
9284.27 338
9285.18 282
9286.09 301
9287.00 343
9287.91 320
9288.82 280
9289.73 290
9290.64 280
9291.55 301
9292.46 333
9293.37 320
9294.28 322
9295.19 328
9296.10 326
9297.01 287
9297.92 315
9298.83 321
9299.74 285
9300.65 335
9301.56 345
9302.47 311
9303.38 335
9304.29 346
9305.20 322
9306.12 372
9307.03 373
9307.94 388
9308.85 401
9309.76 382
9310.67 341
9311.58 397
9312.49 392
9313.40 380
9314.31 385
9315.22 385
9316.14 340
9317.05 342
9317.96 317
9318.87 334
9319.78 316
9320.69 299
9321.60 339
9322.52 294
9323.43 359
9324.34 264
9325.25 296
9326.16 325
9327.07 316
9327.99 321
9328.90 302
9329.81 319
9330.72 315
9331.63 265
9332.54 291
9333.46 316
9334.37 349
9335.28 311
9336.19 313
9337.11 288
9338.02 261
9338.93 300
9339.84 288
9340.75 282
9341.67 325
9342.58 314
9343.49 320
9344.40 313
9345.32 323
9346.23 280
9347.14 325
9348.06 345
9348.97 300
9349.88 332
9350.79 361
9351.71 356
9352.62 348
9353.53 361
9354.45 356
9355.36 329
9356.27 303
9357.19 315
9358.10 334
9359.01 350
9359.93 315
9360.84 310
9361.75 346
9362.67 373
9363.58 353
9364.49 282
9365.41 296
9366.32 336
9367.23 303
9368.15 313
9369.06 324
9369.97 306
9370.89 293
9371.80 371
9372.72 359
9373.63 324
9374.54 329
9375.46 297
9376.37 305
9377.29 407
9378.20 351
9379.12 324
9380.03 356
9380.94 350
9381.86 318
9382.77 351
9383.69 298
9384.60 318
9385.52 335
9386.43 321
9387.35 372
9388.26 323
9389.18 392
9390.09 340
9391.01 388
9391.92 391
9392.84 407
9393.75 408
9394.67 361
9395.58 339
9396.50 355
9397.41 358
9398.33 356
9399.24 387
9400.16 367
9401.07 301
9401.99 308
9402.90 290
9403.82 291
9404.73 304
9405.65 281
9406.56 308
9407.48 285
9408.40 327
9409.31 347
9410.23 339
9411.14 320
9412.06 338
9412.98 341
9413.89 328
9414.81 333
9415.72 354
9416.64 312
9417.56 322
9418.47 319
9419.39 324
9420.30 370
9421.22 341
9422.14 350
9423.05 337
9423.97 340
9424.89 346
9425.80 308
9426.72 313
9427.64 336
9428.55 342
9429.47 392
9430.39 360
9431.30 329
9432.22 329
9433.14 351
9434.05 357
9434.97 334
9435.89 322
9436.80 366
9437.72 360
9438.64 386
9439.56 392
9440.47 327
9441.39 360
9442.31 368
9443.23 337
9444.14 307
9445.06 373
9445.98 399
9446.90 415
9447.81 384
9448.73 356
9449.65 415
9450.57 501
9451.48 509
9452.40 549
9453.32 560
9454.24 601
9455.16 602
9456.07 503
9456.99 451
9457.91 416
9458.83 415
9459.75 425
9460.66 368
9461.58 276
9462.50 322
9463.42 375
9464.34 355
9465.26 356
9466.18 350
9467.09 364
9468.01 374
9468.93 371
9469.85 308
9470.77 391
9471.69 331
9472.61 348
9473.53 336
9474.44 330
9475.36 382
9476.28 365
9477.20 357
9478.12 319
9479.04 313
9479.96 295
9480.88 341
9481.80 347
9482.72 341
9483.64 350
9484.56 351
9485.47 297
9486.39 324
9487.31 311
9488.23 382
9489.15 317
9490.07 351
9490.99 379
9491.91 375
9492.83 295
9493.75 325
9494.67 356
9495.59 325
9496.51 349
9497.43 303
9498.35 326
9499.27 310
9500.19 332
9501.11 341
9502.03 358
9502.95 333
9503.87 339
9504.79 299
9505.71 299
9506.63 298
9507.56 307
9508.48 319
9509.40 307
9510.32 333
9511.24 335
9512.16 325
9513.08 347
9514.00 363
9514.92 345
9515.84 337
9516.76 364
9517.68 358
9518.61 350
9519.53 344
9520.45 347
9521.37 352
9522.29 298
9523.21 342
9524.13 340
9525.05 333
9525.98 344
9526.90 328
9527.82 394
9528.74 417
9529.66 447
9530.58 415
9531.50 447
9532.43 458
9533.35 511
9534.27 450
9535.19 446
9536.11 369
9537.04 431
9537.96 400
9538.88 333
9539.80 381
9540.72 378
9541.65 361
9542.57 351
9543.49 327
9544.41 319
9545.34 359
9546.26 354
9547.18 333
9548.10 321
9549.03 325
9549.95 343
9550.87 344
9551.79 325
9552.72 342
9553.64 345
9554.56 335
9555.48 382
9556.41 317
9557.33 336
9558.25 361
9559.18 382
9560.10 338
9561.02 306
9561.95 293
9562.87 348
9563.79 376
9564.72 310
9565.64 353
9566.56 352
9567.49 359
9568.41 295
9569.33 331
9570.26 320
9571.18 363
9572.10 346
9573.03 319
9573.95 284
9574.88 306
9575.80 341
9576.72 346
9577.65 329
9578.57 343
9579.49 349
9580.42 310
9581.34 300
9582.27 329
9583.19 361
9584.12 361
9585.04 319
9585.96 309
9586.89 321
9587.81 270
9588.74 278
9589.66 321
9590.59 344
9591.51 353
9592.44 322
9593.36 338
9594.29 337
9595.21 373
9596.14 319
9597.06 335
9597.98 352
9598.91 326
9599.83 346
9600.76 342
9601.68 313
9602.61 304
9603.54 312
9604.46 359
9605.39 335
9606.31 335
9607.24 339
9608.16 373
9609.09 372
9610.01 365
9610.94 394
9611.86 381
9612.79 378
9613.72 350
9614.64 376
9615.57 351
9616.49 383
9617.42 335
9618.34 376
9619.27 356
9620.20 372
9621.12 381
9622.05 341
9622.97 385
9623.90 346
9624.83 421
9625.75 411
9626.68 381
9627.61 389
9628.53 396
9629.46 396
9630.39 360
9631.31 369
9632.24 453
9633.16 483
9634.09 431
9635.02 464
9635.95 453
9636.87 446
9637.80 453
9638.73 438
9639.65 449
9640.58 447
9641.51 456
9642.43 484
9643.36 417
9644.29 467
9645.22 512
9646.14 533
9647.07 531
9648.00 549
9648.92 590
9649.85 604
9650.78 581
9651.71 517
9652.63 552
9653.56 542
9654.49 539
9655.42 499
9656.34 484
9657.27 409
9658.20 465
9659.13 440
9660.06 455
9660.98 423
9661.91 440
9662.84 474
9663.77 463
9664.70 461
9665.62 492
9666.55 471
9667.48 519
9668.41 509
9669.34 487
9670.27 477
9671.19 510
9672.12 553
9673.05 508
9673.98 527
9674.91 490
9675.84 551
9676.77 499
9677.70 502
9678.62 532
9679.55 546
9680.48 553
9681.41 502
9682.34 459
9683.27 584
9684.20 509
9685.13 514
9686.06 546
9686.99 548
9687.91 564
9688.84 524
9689.77 587
9690.70 562
9691.63 585
9692.56 588
9693.49 550
9694.42 619
9695.35 629
9696.28 646
9697.21 735
9698.14 731
9699.07 722
9700.00 734
9700.93 710
9701.86 725
9702.79 651
9703.72 616
9704.65 620
9705.58 565
9706.51 553
9707.44 580
9708.37 568
9709.30 584
9710.23 534
9711.16 608
9712.09 620
9713.02 607
9713.95 651
9714.88 661
9715.81 626
9716.74 645
9717.67 682
9718.61 581
9719.54 583
9720.47 512
9721.40 540
9722.33 503
9723.26 504
9724.19 503
9725.12 491
9726.05 511
9726.98 504
9727.92 560
9728.85 571
9729.78 554
9730.71 526
9731.64 553
9732.57 549
9733.50 570
9734.43 515
9735.37 560
9736.30 545
9737.23 569
9738.16 561
9739.09 572
9740.02 528
9740.96 497
9741.89 534
9742.82 527
9743.75 482
9744.68 464
9745.62 491
9746.55 551
9747.48 478
9748.41 511
9749.34 507
9750.28 526
9751.21 551
9752.14 537
9753.07 535
9754.01 538
9754.94 565
9755.87 487
9756.80 463
9757.74 481
9758.67 505
9759.60 514
9760.53 491
9761.47 498
9762.40 501
9763.33 585
9764.27 574
9765.20 585
9766.13 586
9767.07 540
9768.00 522
9768.93 503
9769.86 489
9770.80 537
9771.73 554
9772.66 548
9773.60 537
9774.53 602
9775.47 547
9776.40 586
9777.33 636
9778.27 618
9779.20 696
9780.13 741
9781.07 732
9782.00 848
9782.93 780
9783.87 780
9784.80 763
9785.74 713
9786.67 687
9787.60 649
9788.54 674
9789.47 584
9790.41 580
9791.34 594
9792.28 597
9793.21 564
9794.14 633
9795.08 676
9796.01 693
9796.95 708
9797.88 752
9798.82 741
9799.75 780
9800.69 707
9801.62 661
9802.56 646
9803.49 588
9804.42 566
9805.36 507
9806.29 511
9807.23 465
9808.16 488
9809.10 470
9810.03 485
9810.97 491
9811.91 471
9812.84 458
9813.78 476
9814.71 455
9815.65 460
9816.58 408
9817.52 449
9818.45 463
9819.39 490
9820.32 492
9821.26 494
9822.20 452
9823.13 459
9824.07 492
9825.00 395
9825.94 436
9826.87 409
9827.81 418
9828.75 420
9829.68 427
9830.62 453
9831.55 436
9832.49 461
9833.43 475
9834.36 449
9835.30 455
9836.24 470
9837.17 482
9838.11 482
9839.05 483
9839.98 405
9840.92 433
9841.86 419
9842.79 448
9843.73 454
9844.67 470
9845.60 448
9846.54 419
9847.48 412
9848.41 402
9849.35 405
9850.29 407
9851.22 417
9852.16 449
9853.10 493
9854.04 489
9854.97 495
9855.91 480
9856.85 479
9857.79 463
9858.72 472
9859.66 488
9860.60 492
9861.54 485
9862.47 437
9863.41 444
9864.35 414
9865.29 417
9866.22 393
9867.16 367
9868.10 448
9869.04 404
9869.98 434
9870.91 423
9871.85 401
9872.79 437
9873.73 441
9874.67 471
9875.60 432
9876.54 457
9877.48 453
9878.42 408
9879.36 384
9880.30 407
9881.24 361
9882.17 393
9883.11 375
9884.05 402
9884.99 429
9885.93 395
9886.87 444
9887.81 425
9888.74 419
9889.68 404
9890.62 452
9891.56 411
9892.50 356
9893.44 382
9894.38 418
9895.32 357
9896.26 418
9897.20 407
9898.14 412
9899.08 417
9900.01 401
9900.95 385
9901.89 376
9902.83 432
9903.77 441
9904.71 432
9905.65 385
9906.59 406
9907.53 374
9908.47 429
9909.41 462
9910.35 471
9911.29 461
9912.23 410
9913.17 445
9914.11 431
9915.05 405
9915.99 402
9916.93 386
9917.87 417
9918.81 458
9919.75 463
9920.69 502
9921.63 470
9922.57 519
9923.51 613
9924.46 750
9925.40 824
9926.34 798
9927.28 798
9928.22 839
9929.16 876
9930.10 816
9931.04 761
9931.98 662
9932.92 617
9933.86 592
9934.80 526
9935.75 489
9936.69 450
9937.63 394
9938.57 413
9939.51 429
9940.45 388
9941.39 448
9942.34 436
9943.28 443
9944.22 420
9945.16 408
9946.10 429
9947.04 475
9947.98 445
9948.93 440
9949.87 438
9950.81 440
9951.75 410
9952.69 402
9953.64 417
9954.58 412
9955.52 456
9956.46 424
9957.40 421
9958.35 391
9959.29 457
9960.23 399
9961.17 401
9962.12 424
9963.06 503
9964.00 507
9964.94 484
9965.89 427
9966.83 473
9967.77 428
9968.71 422
9969.66 422
9970.60 412
9971.54 409
9972.48 399
9973.43 412
9974.37 398
9975.31 438
9976.26 381
9977.20 416
9978.14 410
9979.09 457
9980.03 368
9980.97 359
9981.92 378
9982.86 358
9983.80 410
9984.75 372
9985.69 342
9986.63 342
9987.58 351
9988.52 433
9989.46 413
9990.41 351
9991.35 376
9992.30 359
9993.24 342
9994.18 342
9995.13 347
9996.07 371
9997.01 334
9997.96 354
9998.90 331
9999.85 397
10000.79 410
10001.74 371
10002.68 377
10003.62 373
10004.57 375
10005.51 358
10006.46 381
10007.40 429
10008.35 357
10009.29 349
10010.24 374
10011.18 328
10012.13 353
10013.07 363
10014.01 347
10014.96 370
10015.90 350
10016.85 353
10017.79 347
10018.74 325
10019.68 330
10020.63 326
10021.58 366
10022.52 361
10023.47 311
10024.41 339
10025.36 350
10026.30 395
10027.25 327
10028.19 353
10029.14 367
10030.08 370
10031.03 343
10031.98 315
10032.92 332
10033.87 321
10034.81 353
10035.76 376
10036.70 342
10037.65 346
10038.60 320
10039.54 311
10040.49 371
10041.43 305
10042.38 299
10043.33 316
10044.27 354
10045.22 344
10046.17 357
10047.11 302
10048.06 344
10049.01 387
10049.95 351
10050.90 283
10051.84 336
10052.79 340
10053.74 342
10054.69 297
10055.63 330
10056.58 332
10057.53 370
10058.47 377
10059.42 342
10060.37 327
10061.31 345
10062.26 334
10063.21 339
10064.16 338
10065.10 309
10066.05 334
10067.00 297
10067.94 330
10068.89 314
10069.84 313
10070.79 344
10071.73 312
10072.68 326
10073.63 304
10074.58 315
10075.53 323
10076.47 359
10077.42 310
10078.37 320
10079.32 330
10080.26 322
10081.21 366
10082.16 320
10083.11 302
10084.06 314
10085.01 351
10085.95 328
10086.90 319
10087.85 308
10088.80 300
10089.75 295
10090.70 273
10091.64 306
10092.59 296
10093.54 326
10094.49 298
10095.44 298
10096.39 323
10097.34 316
10098.28 330
10099.23 320
10100.18 315
10101.13 305
10102.08 317
10103.03 297
10103.98 295
10104.93 367
10105.88 306
10106.83 366
10107.78 315
10108.72 313
10109.67 302
10110.62 311
10111.57 308
10112.52 293
10113.47 303
10114.42 295
10115.37 315
10116.32 310
10117.27 338
10118.22 305
10119.17 281
10120.12 278
10121.07 329
10122.02 300
10122.97 288
10123.92 300
10124.87 316
10125.82 273
10126.77 301
10127.72 326
10128.67 290
10129.62 303
10130.57 280
10131.52 293
10132.47 299
10133.42 296
10134.37 299
10135.32 330
10136.27 340
10137.22 310
10138.18 333
10139.13 327
10140.08 320
10141.03 346
10141.98 350
10142.93 341
10143.88 371
10144.83 336
10145.78 310
10146.73 308
10147.68 343
10148.64 301
10149.59 327
10150.54 292
10151.49 313
10152.44 297
10153.39 290
10154.34 306
10155.30 316
10156.25 312
10157.20 325
10158.15 332
10159.10 318
10160.05 302
10161.01 278
10161.96 373
10162.91 365
10163.86 375
10164.81 340
10165.76 329
10166.72 321
10167.67 374
10168.62 350
10169.57 367
10170.53 341
10171.48 282
10172.43 314
10173.38 325
10174.33 358
10175.29 340
10176.24 357
10177.19 362
10178.14 358
10179.10 347
10180.05 370
10181.00 381
10181.96 414
10182.91 382
10183.86 379
10184.81 382
10185.77 432
10186.72 408
10187.67 406
10188.63 393
10189.58 376
10190.53 363
10191.49 397
10192.44 377
10193.39 400
10194.35 386
10195.30 390
10196.25 410
10197.21 429
10198.16 405
10199.11 394
10200.07 421
10201.02 429
10201.97 457
10202.93 509
10203.88 457
10204.84 464
10205.79 532
10206.74 584
10207.70 587
10208.65 516
10209.60 552
10210.56 510
10211.51 452
10212.47 434
10213.42 447
10214.38 432
10215.33 462
10216.28 396
10217.24 436
10218.19 372
10219.15 410
10220.10 412
10221.06 407
10222.01 415
10222.97 426
10223.92 434
10224.88 406
10225.83 391
10226.79 343
10227.74 368
10228.70 355
10229.65 386
10230.61 405
10231.56 421
10232.52 411
10233.47 478
10234.43 450
10235.38 502
10236.34 489
10237.29 460
10238.25 482
10239.20 458
10240.16 453
10241.11 396
10242.07 423
10243.03 367
10243.98 405
10244.94 353
10245.89 370
10246.85 334
10247.80 358
10248.76 348
10249.72 345
10250.67 342
10251.63 339
10252.58 361
10253.54 359
10254.50 350
10255.45 325
10256.41 344
10257.36 346
10258.32 330
10259.28 298
10260.23 308
10261.19 275
10262.15 313
10263.10 308
10264.06 328
10265.02 317
10265.97 341
10266.93 314
10267.89 318
10268.84 316
10269.80 295
10270.76 350
10271.71 355
10272.67 314
10273.63 302
10274.59 351
10275.54 310
10276.50 349
10277.46 299
10278.41 309
10279.37 309
10280.33 292
10281.29 311
10282.24 302
10283.20 310
10284.16 312
10285.12 335
10286.07 313
10287.03 311
10287.99 295
10288.95 295
10289.91 309
10290.86 349
10291.82 327
10292.78 337
10293.74 348
10294.70 340
10295.65 293
10296.61 307
10297.57 300
10298.53 313
10299.49 298
10300.44 295
10301.40 300
10302.36 290
10303.32 299
10304.28 313
10305.24 303
10306.20 294
10307.15 282
10308.11 349
10309.07 291
10310.03 289
10310.99 253
10311.95 268
10312.91 305
10313.87 326
10314.82 318
10315.78 283
10316.74 312
10317.70 342
10318.66 317
10319.62 276
10320.58 279
10321.54 307
10322.50 292
10323.46 281
10324.42 296
10325.38 285
10326.34 302
10327.29 280
10328.25 290
10329.21 291
10330.17 338
10331.13 290
10332.09 297
10333.05 295
10334.01 259
10334.97 236
10335.93 304
10336.89 297
10337.85 289
10338.81 292
10339.77 286
10340.73 287
10341.69 268
10342.65 279
10343.61 268
10344.57 296
10345.54 278
10346.50 294
10347.46 258
10348.42 278
10349.38 265
10350.34 271
10351.30 260
10352.26 266
10353.22 262
10354.18 277
10355.14 245
10356.10 267
10357.06 301
10358.02 302
10358.99 285
10359.95 265
10360.91 264
10361.87 250
10362.83 256
10363.79 255
10364.75 275
10365.71 288
10366.68 281
10367.64 267
10368.60 270
10369.56 254
10370.52 280
10371.48 286
10372.44 325
10373.41 263
10374.37 240
10375.33 284
10376.29 270
10377.25 275
10378.22 293
10379.18 317
10380.14 291
10381.10 265
10382.06 284
10383.03 264
10383.99 245
10384.95 258
10385.91 221
10386.88 288
10387.84 306
10388.80 287
10389.76 241
10390.72 227
10391.69 249
10392.65 234
10393.61 261
10394.58 258
10395.54 256
10396.50 268
10397.46 261
10398.43 248
10399.39 248
10400.35 223
10401.32 239
10402.28 279
10403.24 283
10404.20 241
10405.17 242
10406.13 282
10407.09 260
10408.06 280
10409.02 261
10409.98 256
10410.95 312
10411.91 266
10412.88 253
10413.84 287
10414.80 278
10415.77 317
10416.73 335
10417.69 304
10418.66 332
10419.62 312
10420.59 370
10421.55 314
10422.51 285
10423.48 304
10424.44 280
10425.41 287
10426.37 288
10427.33 270
10428.30 251
10429.26 274
10430.23 274
10431.19 233
10432.16 241
10433.12 268
10434.08 252
10435.05 267
10436.01 238
10436.98 243
10437.94 233
10438.91 245
10439.87 242
10440.84 233
10441.80 253
10442.77 264
10443.73 282
10444.70 273
10445.66 250
10446.63 304
10447.59 312
10448.56 266
10449.52 238
10450.49 226
10451.45 269
10452.42 239
10453.38 252
10454.35 220
10455.32 264
10456.28 259
10457.25 220
10458.21 242
10459.18 248
10460.14 255
10461.11 260
10462.08 251
10463.04 251
10464.01 237
10464.97 225
10465.94 240
10466.90 229
10467.87 222
10468.84 227
10469.80 255
10470.77 265
10471.74 234
10472.70 255
10473.67 243
10474.63 261
10475.60 246
10476.57 235
10477.53 237
10478.50 235
10479.47 209
10480.43 236
10481.40 215
10482.37 250
10483.33 251
10484.30 258
10485.27 213
10486.24 222
10487.20 285
10488.17 256
10489.14 272
10490.10 245
10491.07 233
10492.04 253
10493.01 239
10493.97 193
10494.94 207
10495.91 224
10496.87 235
10497.84 218
10498.81 231
10499.78 228
10500.74 235
10501.71 224
10502.68 247
10503.65 251
10504.62 180
10505.58 214
10506.55 222
10507.52 224
10508.49 231
10509.46 248
10510.42 193
10511.39 212
10512.36 262
10513.33 233
10514.30 246
10515.26 250
10516.23 245
10517.20 211
10518.17 210
10519.14 231
10520.11 244
10521.08 220
10522.04 246
10523.01 206
10523.98 248
10524.95 233
10525.92 237
10526.89 190
10527.86 227
10528.83 210
10529.79 205
10530.76 211
10531.73 221
10532.70 201
10533.67 211
10534.64 215
10535.61 231
10536.58 250
10537.55 218
10538.52 262
10539.49 250
10540.46 255
10541.43 248
10542.39 240
10543.36 260
10544.33 253
10545.30 246
10546.27 231
10547.24 265
10548.21 233
10549.18 228
10550.15 255
10551.12 265
10552.09 220
10553.06 236
10554.03 214
10555.00 266
10555.97 261
10556.94 269
10557.91 242
10558.88 278
10559.85 256
10560.82 258
10561.80 276
10562.77 254
10563.74 251
10564.71 248
10565.68 264
10566.65 208
10567.62 246
10568.59 258
10569.56 267
10570.53 218
10571.50 259
10572.47 237
10573.44 250
10574.41 252
10575.39 248
10576.36 260
10577.33 252
10578.30 264
10579.27 259
10580.24 217
10581.21 221
10582.18 245
10583.16 248
10584.13 243
10585.10 211
10586.07 257
10587.04 251
10588.01 223
10588.99 246
10589.96 260
10590.93 305
10591.90 298
10592.87 251
10593.84 208
10594.82 246
10595.79 251
10596.76 255
10597.73 278
10598.70 252
10599.68 263
10600.65 261
10601.62 247
10602.59 241
10603.57 272
10604.54 253
10605.51 257
10606.48 277
10607.46 237
10608.43 265
10609.40 271
10610.37 247
10611.35 267
10612.32 303
10613.29 254
10614.27 263
10615.24 250
10616.21 225
10617.18 274
10618.16 307
10619.13 302
10620.10 269
10621.08 285
10622.05 307
10623.02 275
10624.00 327
10624.97 278
10625.94 284
10626.92 286
10627.89 289
10628.86 282
10629.84 284
10630.81 249
10631.78 273
10632.76 310
10633.73 317
10634.71 319
10635.68 351
10636.65 422
10637.63 464
10638.60 437
10639.58 392
10640.55 451
10641.52 373
10642.50 398
10643.47 331
10644.45 328
10645.42 309
10646.39 274
10647.37 267
10648.34 246
10649.32 285
10650.29 242
10651.27 266
10652.24 256
10653.22 247
10654.19 213
10655.17 232
10656.14 269
10657.12 294
10658.09 240
10659.07 240
10660.04 254
10661.01 277
10661.99 263
10662.97 246
10663.94 270
10664.92 247
10665.89 242
10666.87 228
10667.84 233
10668.82 219
10669.79 250
10670.77 238
10671.74 248
10672.72 282
10673.69 280
10674.67 274
10675.65 284
10676.62 305
10677.60 289
10678.57 303
10679.55 298
10680.52 282
10681.50 305
10682.48 289
10683.45 300
10684.43 285
10685.40 250
10686.38 258
10687.36 254
10688.33 261
10689.31 249
10690.29 229
10691.26 237
10692.24 262
10693.22 240
10694.19 224
10695.17 277
10696.14 269
10697.12 258
10698.10 216
10699.08 223
10700.05 229
10701.03 255
10702.01 232
10702.98 225
10703.96 225
10704.94 224
10705.91 250
10706.89 242
10707.87 196
10708.85 196
10709.82 241
10710.80 291
10711.78 234
10712.75 217
10713.73 215
10714.71 264
10715.69 267
10716.66 232
10717.64 249
10718.62 245
10719.60 257
10720.57 229
10721.55 238
10722.53 218
10723.51 251
10724.49 217
10725.46 230
10726.44 215
10727.42 223
10728.40 228
10729.38 228
10730.35 253
10731.33 229
10732.31 224
10733.29 222
10734.27 251
10735.25 257
10736.22 257
10737.20 259
10738.18 239
10739.16 249
10740.14 240
10741.12 223
10742.10 241
10743.08 214
10744.05 218
10745.03 206
10746.01 212
10746.99 254
10747.97 249
10748.95 230
10749.93 222
10750.91 254
10751.89 206
10752.87 241
10753.84 244
10754.82 250
10755.80 244
10756.78 227
10757.76 199
10758.74 203
10759.72 236
10760.70 216
10761.68 237
10762.66 246
10763.64 246
10764.62 225
10765.60 221
10766.58 212
10767.56 209
10768.54 224
10769.52 225
10770.50 211
10771.48 240
10772.46 242
10773.44 190
10774.42 251
10775.40 200
10776.38 207
10777.36 207
10778.34 226
10779.32 207
10780.30 230
10781.28 223
10782.26 232
10783.24 261
10784.22 258
10785.20 237
10786.19 236
10787.17 239
10788.15 227
10789.13 227
10790.11 242
10791.09 243
10792.07 240
10793.05 239
10794.03 236
10795.01 221
10796.00 190
10796.98 181
10797.96 225
10798.94 215
10799.92 226
10800.90 208
10801.88 234
10802.86 211
10803.85 208
10804.83 202
10805.81 238
10806.79 221
10807.77 223
10808.75 238
10809.74 224
10810.72 230
10811.70 270
10812.68 226
10813.66 245
10814.65 218
10815.63 242
10816.61 236
10817.59 254
10818.57 232
10819.56 205
10820.54 232
10821.52 228
10822.50 245
10823.49 253
10824.47 258
10825.45 219
10826.43 228
10827.42 244
10828.40 227
10829.38 219
10830.36 229
10831.35 250
10832.33 224
10833.31 251
10834.30 216
10835.28 227
10836.26 239
10837.25 243
10838.23 234
10839.21 238
10840.19 275
10841.18 230
10842.16 252
10843.14 245
10844.13 230
10845.11 228
10846.09 225
10847.08 258
10848.06 220
10849.05 244
10850.03 247
10851.01 237
10852.00 255
10852.98 237
10853.96 242
10854.95 261
10855.93 285
10856.92 211
10857.90 229
10858.88 273
10859.87 278
10860.85 254
10861.84 294
10862.82 271
10863.80 282
10864.79 282
10865.77 278
10866.76 234
10867.74 288
10868.73 273
10869.71 219
10870.70 253
10871.68 256
10872.67 243
10873.65 290
10874.63 298
10875.62 248
10876.60 237
10877.59 279
10878.57 290
10879.56 299
10880.54 281
10881.53 276
10882.51 261
10883.50 274
10884.48 270
10885.47 293
10886.46 305
10887.44 313
10888.43 322
10889.41 314
10890.40 304
10891.38 292
10892.37 327
10893.35 279
10894.34 286
10895.33 301
10896.31 332
10897.30 332
10898.28 299
10899.27 268
10900.25 294
10901.24 297
10902.23 322
10903.21 276
10904.20 293
10905.18 300
10906.17 299
10907.16 300
10908.14 303
10909.13 309
10910.12 303
10911.10 324
10912.09 343
10913.08 359
10914.06 346
10915.05 350
10916.04 327
10917.02 365
10918.01 337
10919.00 340
10919.98 345
10920.97 350
10921.96 336
10922.94 346
10923.93 375
10924.92 387
10925.90 390
10926.89 367
10927.88 377
10928.87 381
10929.85 368
10930.84 389
10931.83 372
10932.82 342
10933.80 339
10934.79 380
10935.78 375
10936.77 376
10937.75 408
10938.74 375
10939.73 427
10940.72 449
10941.70 397
10942.69 426
10943.68 441
10944.67 447
10945.66 403
10946.64 431
10947.63 382
10948.62 442
10949.61 425
10950.60 498
10951.58 457
10952.57 509
10953.56 597
10954.55 642
10955.54 727
10956.53 754
10957.52 748
10958.50 756
10959.49 767
10960.48 750
10961.47 674
10962.46 602
10963.45 607
10964.44 583
10965.42 543
10966.41 507
10967.40 489
10968.39 484
10969.38 516
10970.37 504
10971.36 481
10972.35 484
10973.34 514
10974.33 494
10975.32 463
10976.31 506
10977.29 542
10978.28 509
10979.27 485
10980.26 489
10981.25 525
10982.24 584
10983.23 520
10984.22 516
10985.21 567
10986.20 567
10987.19 535
10988.18 511
10989.17 554
10990.16 594
10991.15 602
10992.14 641
10993.13 698
10994.12 756
10995.11 888
10996.10 961
10997.09 1082
10998.08 1253
10999.07 1199
11000.06 1219
11001.05 1188
11002.05 1087
11003.04 1014
11004.03 837
11005.02 816
11006.01 709
11007.00 583
11007.99 567
11008.98 542
11009.97 578
11010.96 501
11011.95 478
11012.94 504
11013.94 522
11014.93 529
11015.92 534
11016.91 489
11017.90 525
11018.89 503
11019.88 441
11020.87 422
11021.87 455
11022.86 518
11023.85 442
11024.84 411
11025.83 448
11026.82 468
11027.81 463
11028.81 415
11029.80 405
11030.79 436
11031.78 423
11032.77 443
11033.77 437
11034.76 466
11035.75 482
11036.74 502
11037.73 491
11038.73 469
11039.72 459
11040.71 448
11041.70 441
11042.70 430
11043.69 399
11044.68 422
11045.67 464
11046.67 389
11047.66 359
11048.65 349
11049.64 411
11050.64 400
11051.63 397
11052.62 352
11053.61 363
11054.61 394
11055.60 365
11056.59 376
11057.59 331
11058.58 384
11059.57 415
11060.57 312
11061.56 367
11062.55 389
11063.55 350
11064.54 335
11065.53 306
11066.53 351
11067.52 363
11068.51 389
11069.51 310
11070.50 331
11071.49 359
11072.49 363
11073.48 390
11074.48 397
11075.47 408
11076.46 350
11077.46 356
11078.45 368
11079.45 377
11080.44 361
11081.43 382
11082.43 378
11083.42 320
11084.42 311
11085.41 356
11086.40 347
11087.40 330
11088.39 361
11089.39 346
11090.38 347
11091.38 311
11092.37 340
11093.37 369
11094.36 364
11095.36 328
11096.35 342
11097.35 359
11098.34 341
11099.34 312
11100.33 341
11101.33 338
11102.32 342
11103.32 322
11104.31 309
11105.31 340
11106.30 336
11107.30 341
11108.29 332
11109.29 332
11110.28 306
11111.28 331
11112.27 304
11113.27 310
11114.26 341
11115.26 326
11116.26 341
11117.25 289
11118.25 333
11119.24 348
11120.24 327
11121.24 313
11122.23 345
11123.23 371
11124.22 343
11125.22 314
11126.22 304
11127.21 292
11128.21 363
11129.20 332
11130.20 320
11131.20 294
11132.19 284
11133.19 291
11134.19 315
11135.18 326
11136.18 298
11137.18 281
11138.17 328
11139.17 307
11140.17 317
11141.16 309
11142.16 296
11143.16 305
11144.15 330
11145.15 310
11146.15 317
11147.14 317
11148.14 332
11149.14 309
11150.14 320
11151.13 303
11152.13 346
11153.13 311
11154.13 299
11155.12 314
11156.12 326
11157.12 280
11158.12 279
11159.11 296
11160.11 293
11161.11 258
11162.11 290
11163.10 297
11164.10 305
11165.10 306
11166.10 290
11167.10 311
11168.09 298
11169.09 308
11170.09 287
11171.09 264
11172.09 251
11173.08 289
11174.08 274
11175.08 285
11176.08 288
11177.08 275
11178.08 279
11179.08 274
11180.07 250
11181.07 281
11182.07 288
11183.07 299
11184.07 298
11185.07 273
11186.07 269
11187.06 328
11188.06 281
11189.06 263
11190.06 294
11191.06 287
11192.06 289
11193.06 293
11194.06 286
11195.06 270
11196.06 272
11197.06 268
11198.06 274
11199.05 267
11200.05 246
11201.05 272
11202.05 291
11203.05 267
11204.05 273
11205.05 282
11206.05 257
11207.05 278
11208.05 245
11209.05 275
11210.05 290
11211.05 272
11212.05 290
11213.05 282
11214.05 272
11215.05 243
11216.05 242
11217.05 260
11218.05 255
11219.05 251
11220.05 255
11221.05 250
11222.05 254
11223.05 296
11224.05 271
11225.06 268
11226.06 265
11227.06 272
11228.06 277
11229.06 269
11230.06 238
11231.06 267
11232.06 259
11233.06 256
11234.06 277
11235.06 275
11236.06 253
11237.07 307
11238.07 306
11239.07 271
11240.07 262
11241.07 242
11242.07 273
11243.07 251
11244.07 253
11245.08 264
11246.08 273
11247.08 246
11248.08 262
11249.08 267
11250.08 274
11251.09 265
11252.09 273
11253.09 288
11254.09 270
11255.09 283
11256.10 274
11257.10 260
11258.10 272
11259.10 220
11260.10 259
11261.11 239
11262.11 263
11263.11 243
11264.11 234
11265.11 269
11266.12 235
11267.12 231
11268.12 254
11269.12 269
11270.13 276
11271.13 243
11272.13 248
11273.14 267
11274.14 255
11275.14 255
11276.14 286
11277.15 237
11278.15 311
11279.15 291
11280.16 294
11281.16 324
11282.16 276
11283.17 254
11284.17 273
11285.17 242
11286.17 267
11287.18 252
11288.18 283
11289.18 280
11290.19 281
11291.19 246
11292.20 235
11293.20 254
11294.20 252
11295.21 272
11296.21 279
11297.21 272
11298.22 254
11299.22 264
11300.23 275
11301.23 267
11302.23 242
11303.24 312
11304.24 255
11305.25 267
11306.25 296
11307.25 281
11308.26 304
11309.26 316
11310.27 290
11311.27 299
11312.28 330
11313.28 312
11314.29 325
11315.29 339
11316.29 294
11317.30 307
11318.30 273
11319.31 230
11320.31 209
11321.32 298
11322.32 287
11323.33 283
11324.33 274
11325.34 290
11326.34 261
11327.35 218
11328.35 279
11329.36 270
11330.36 234
11331.37 251
11332.38 271
11333.38 283
11334.39 251
11335.39 273
11336.40 278
11337.40 239
11338.41 265
11339.41 294
11340.42 333
11341.43 268
11342.43 287
11343.44 288
11344.44 276
11345.45 285
11346.46 271
11347.46 237
11348.47 259
11349.47 258
11350.48 249
11351.49 235
11352.49 191
11353.50 231
11354.50 269
11355.51 253
11356.52 277
11357.52 216
11358.53 221
11359.54 240
11360.54 222
11361.55 230
11362.56 250
11363.56 231
11364.57 231
11365.58 252
11366.58 239
11367.59 246
11368.60 252
11369.61 230
11370.61 241
11371.62 226
11372.63 209
11373.63 233
11374.64 273
11375.65 275
11376.66 221
11377.66 219
11378.67 233
11379.68 257
11380.69 242
11381.69 234
11382.70 252
11383.71 267
11384.72 252
11385.72 232
11386.73 257
11387.74 226
11388.75 253
11389.76 259
11390.76 234
11391.77 226
11392.78 228
11393.79 202
11394.80 219
11395.80 219
11396.81 209
11397.82 208
11398.83 221
11399.84 195
11400.85 216
11401.85 216
11402.86 226
11403.87 236
11404.88 219
11405.89 257
11406.90 239
11407.91 221
11408.91 209
11409.92 231
11410.93 226
11411.94 214
11412.95 197
11413.96 247
11414.97 222
11415.98 227
11416.99 233
11418.00 207
11419.00 224
11420.01 209
11421.02 252
11422.03 202
11423.04 185
11424.05 198
11425.06 182
11426.07 203
11427.08 211
11428.09 224
11429.10 219
11430.11 222
11431.12 235
11432.13 206
11433.14 173
11434.15 219
11435.16 201
11436.17 216
11437.18 210
11438.19 207
11439.20 197
11440.21 219
11441.22 259
11442.23 222
11443.24 200
11444.25 192
11445.26 252
11446.27 229
11447.28 204
11448.29 233
11449.30 194
11450.31 237
11451.32 210
11452.33 201
11453.34 228
11454.36 216
11455.37 209
11456.38 229
11457.39 219
11458.40 209
11459.41 246
11460.42 205
11461.43 208
11462.44 203
11463.45 190
11464.47 186
11465.48 202
11466.49 208
11467.50 227
11468.51 211
11469.52 232
11470.53 241
11471.55 205
11472.56 242
11473.57 224
11474.58 233
11475.59 210
11476.60 220
11477.62 187
11478.63 220
11479.64 218
11480.65 217
11481.66 210
11482.68 210
11483.69 253
11484.70 243
11485.71 203
11486.72 197
11487.74 214
11488.75 198
11489.76 202
11490.77 196
11491.79 191
11492.80 194
11493.81 195
11494.82 193
11495.84 205
11496.85 199
11497.86 245
11498.87 259
11499.89 188
11500.90 193
11501.91 202
11502.93 194
11503.94 203
11504.95 182
11505.96 175
11506.98 230
11507.99 226
11509.00 215
11510.02 224
11511.03 216
11512.04 252
11513.06 208
11514.07 196
11515.08 203
11516.10 201
11517.11 210
11518.13 219
11519.14 185
11520.15 190
11521.17 199
11522.18 206
11523.19 200
11524.21 214
11525.22 202
11526.24 190
11527.25 166
11528.26 208
11529.28 222
11530.29 206
11531.31 204
11532.32 212
11533.33 218
11534.35 180
11535.36 208
11536.38 208
11537.39 193
11538.41 196
11539.42 224
11540.44 229
11541.45 187
11542.47 173
11543.48 199
11544.49 198
11545.51 218
11546.52 201
11547.54 189
11548.55 208
11549.57 206
11550.58 203
11551.60 189
11552.61 223
11553.63 205
11554.64 214
11555.66 193
11556.68 189
11557.69 184
11558.71 197
11559.72 194
11560.74 179
11561.75 180
11562.77 186
11563.78 208
11564.80 194
11565.82 185
11566.83 222
11567.85 203
11568.86 183
11569.88 216
11570.89 205
11571.91 205
11572.93 207
11573.94 217
11574.96 207
11575.97 192
11576.99 216
11578.01 222
11579.02 232
11580.04 214
11581.06 212
11582.07 203
11583.09 232
11584.11 206
11585.12 221
11586.14 207
11587.16 195
11588.17 184
11589.19 176
11590.21 202
11591.22 225
11592.24 216
11593.26 201
11594.27 205
11595.29 214
11596.31 185
11597.32 209
11598.34 219
11599.36 216
11600.38 214
11601.39 212
11602.41 233
11603.43 208
11604.45 222
11605.46 234
11606.48 231
11607.50 161
11608.52 215
11609.53 198
11610.55 212
11611.57 203
11612.59 189
11613.60 209
11614.62 220
11615.64 196
11616.66 185
11617.68 199
11618.69 185
11619.71 205
11620.73 189
11621.75 200
11622.77 175
11623.78 229
11624.80 198
11625.82 187
11626.84 179
11627.86 200
11628.88 194
11629.90 192
11630.91 195
11631.93 164
11632.95 183
11633.97 186
11634.99 218
11636.01 201
11637.03 198
11638.05 204
11639.06 233
11640.08 187
11641.10 187
11642.12 181
11643.14 233
11644.16 208
11645.18 196
11646.20 171
11647.22 158
11648.24 175
11649.26 202
11650.28 182
11651.30 177
11652.31 197
11653.33 197
11654.35 209
11655.37 204
11656.39 177
11657.41 190
11658.43 202
11659.45 211
11660.47 180
11661.49 164
11662.51 173
11663.53 190
11664.55 187
11665.57 185
11666.59 169
11667.61 164
11668.63 193
11669.65 173
11670.67 193
11671.69 179
11672.71 205
11673.73 178
11674.76 171
11675.78 199
11676.80 172
11677.82 204
11678.84 221
11679.86 181
11680.88 181
11681.90 191
11682.92 208
11683.94 196
11684.96 200
11685.98 201
11687.00 202
11688.03 195
11689.05 201
11690.07 193
11691.09 159
11692.11 182
11693.13 193
11694.15 181
11695.17 157
11696.20 164
11697.22 166
11698.24 179
11699.26 185
11700.28 165
11701.30 170
11702.33 198
11703.35 216
11704.37 200
11705.39 209
11706.41 171
11707.44 150
11708.46 218
11709.48 205
11710.50 172
11711.52 186
11712.55 165
11713.57 197
11714.59 162
11715.61 160
11716.63 186
11717.66 200
11718.68 189
11719.70 185
11720.72 176
11721.75 191
11722.77 176
11723.79 212
11724.82 162
11725.84 150
11726.86 188
11727.88 187
11728.91 158
11729.93 170
11730.95 184
11731.98 136
11733.00 147
11734.02 182
11735.04 186
11736.07 178
11737.09 178
11738.11 196
11739.14 193
11740.16 180
11741.18 197
11742.21 166
11743.23 182
11744.25 181
11745.28 195
11746.30 186
11747.33 185
11748.35 182
11749.37 198
11750.40 184
11751.42 197
11752.44 184
11753.47 184
11754.49 200
11755.52 204
11756.54 197
11757.57 199
11758.59 209
11759.61 177
11760.64 183
11761.66 196
11762.69 177
11763.71 174
11764.74 162
11765.76 200
11766.78 174
11767.81 167
11768.83 175
11769.86 200
11770.88 175
11771.91 181
11772.93 221
11773.96 230
11774.98 204
11776.01 211
11777.03 223
11778.06 179
11779.08 198
11780.11 172
11781.13 190
11782.16 197
11783.18 190
11784.21 198
11785.23 175
11786.26 197
11787.28 207
11788.31 218
11789.34 208
11790.36 190
11791.39 220
11792.41 225
11793.44 196
11794.46 209
11795.49 221
11796.52 248
11797.54 198
11798.57 229
11799.59 240
11800.62 219
11801.65 222
11802.67 253
11803.70 244
11804.72 264
11805.75 207
11806.78 217
11807.80 205
11808.83 200
11809.86 215
11810.88 229
11811.91 247
11812.93 205
11813.96 218
11814.99 204
11816.01 221
11817.04 198
11818.07 224
11819.10 214
11820.12 207
11821.15 229
11822.18 231
11823.20 213
11824.23 208
11825.26 165
11826.28 204
11827.31 245
11828.34 192
11829.37 185
11830.39 199
11831.42 209
11832.45 222
11833.48 223
11834.50 179
11835.53 230
11836.56 214
11837.59 225
11838.61 219
11839.64 216
11840.67 184
11841.70 219
11842.72 229
11843.75 192
11844.78 198
11845.81 220
11846.84 200
11847.86 199
11848.89 206
11849.92 223
11850.95 196
11851.98 191
11853.01 195
11854.03 211
11855.06 215
11856.09 207
11857.12 238
11858.15 206
11859.18 205
11860.20 215
11861.23 219
11862.26 209
11863.29 219
11864.32 205
11865.35 211
11866.38 236
11867.41 230
11868.44 203
11869.46 198
11870.49 216
11871.52 210
11872.55 243
11873.58 214
11874.61 231
11875.64 216
11876.67 228
11877.70 226
11878.73 211
11879.76 234
11880.79 233
11881.82 257
11882.85 234
11883.88 206
11884.91 238
11885.93 206
11886.96 230
11887.99 225
11889.02 260
11890.05 250
11891.08 216
11892.11 219
11893.14 241
11894.17 220
11895.20 242
11896.23 271
11897.26 280
11898.30 276
11899.33 271
11900.36 273
11901.39 300
11902.42 283
11903.45 280
11904.48 295
11905.51 274
11906.54 256
11907.57 256
11908.60 280
11909.63 252
11910.66 290
11911.69 269
11912.72 260
11913.75 263
11914.79 298
11915.82 288
11916.85 273
11917.88 272
11918.91 271
11919.94 266
11920.97 257
11922.00 263
11923.04 293
11924.07 307
11925.10 303
11926.13 295
11927.16 362
11928.19 354
11929.22 398
11930.26 426
11931.29 449
11932.32 457
11933.35 391
11934.38 397
11935.41 337
11936.45 367
11937.48 287
11938.51 284
11939.54 259
11940.58 315
11941.61 340
11942.64 264
11943.67 252
11944.70 229
11945.74 234
11946.77 247
11947.80 249
11948.83 252
11949.87 270
11950.90 253
11951.93 249
11952.96 222
11954.00 205
11955.03 215
11956.06 240
11957.09 233
11958.13 242
11959.16 225
11960.19 216
11961.23 237
11962.26 206
11963.29 231
11964.33 239
11965.36 254
11966.39 289
11967.43 253
11968.46 254
11969.49 238
11970.53 273
11971.56 283
11972.59 269
11973.63 252
11974.66 243
11975.69 217
11976.73 220
11977.76 205
11978.79 246
11979.83 222
11980.86 224
11981.90 249
11982.93 230
11983.96 253
11985.00 226
11986.03 209
11987.07 232
11988.10 225
11989.13 228
11990.17 193
11991.20 215
11992.24 220
11993.27 233
11994.31 241
11995.34 230
11996.38 271
11997.41 231
11998.44 244
11999.48 220
12000.51 235
12001.55 268
12002.58 230
12003.62 210
12004.65 244
12005.69 228
12006.72 252
12007.76 275
12008.79 232
12009.83 241
12010.86 230
12011.90 276
12012.93 229
12013.97 269
12015.00 279
12016.04 266
12017.08 263
12018.11 286
12019.15 299
12020.18 270
12021.22 233
12022.25 261
12023.29 244
12024.32 229
12025.36 279
12026.40 261
12027.43 216
12028.47 243
12029.50 257
12030.54 246
12031.58 269
12032.61 223
12033.65 236
12034.68 262
12035.72 251
12036.76 215
12037.79 226
12038.83 255
12039.87 265
12040.90 257
12041.94 227
12042.98 221
12044.01 240
12045.05 221
12046.09 226
12047.12 235
12048.16 228
12049.20 211
12050.23 216
12051.27 223
12052.31 223
12053.34 204
12054.38 227
12055.42 201
12056.45 230
12057.49 239
12058.53 210
12059.57 226
12060.60 208
12061.64 223
12062.68 204
12063.72 201
12064.75 220
12065.79 245
12066.83 219
12067.87 214
12068.90 206
12069.94 189
12070.98 223
12072.02 274
12073.06 235
12074.09 194
12075.13 202
12076.17 196
12077.21 209
12078.24 210
12079.28 198
12080.32 212
12081.36 234
12082.40 224
12083.44 201
12084.47 197
12085.51 214
12086.55 231
12087.59 222
12088.63 197
12089.67 213
12090.71 182
12091.74 217
12092.78 233
12093.82 219
12094.86 229
12095.90 222
12096.94 238
12097.98 218
12099.02 219
12100.05 223
12101.09 232
12102.13 251
12103.17 274
12104.21 233
12105.25 211
12106.29 188
12107.33 201
12108.37 203
12109.41 206
12110.45 209
12111.49 220
12112.53 215
12113.57 185
12114.61 181
12115.65 207
12116.69 190
12117.72 234
12118.76 201
12119.80 174
12120.84 190
12121.88 194
12122.92 189
12123.96 199
12125.00 185
12126.04 227
12127.08 225
12128.12 212
12129.17 178
12130.21 207
12131.25 192
12132.29 195
12133.33 178
12134.37 198
12135.41 184
12136.45 208
12137.49 204
12138.53 207
12139.57 189
12140.61 205
12141.65 211
12142.69 187
12143.73 233
12144.77 199
12145.82 204
12146.86 211
12147.90 211
12148.94 201
12149.98 208
12151.02 185
12152.06 183
12153.10 158
12154.15 177
12155.19 176
12156.23 159
12157.27 154
12158.31 172
12159.35 219
12160.39 211
12161.44 213
12162.48 219
12163.52 200
12164.56 208
12165.60 186
12166.64 171
12167.69 155
12168.73 191
12169.77 196
12170.81 216
12171.85 173
12172.90 190
12173.94 208
12174.98 212
12176.02 202
12177.07 175
12178.11 171
12179.15 179
12180.19 185
12181.24 220
12182.28 176
12183.32 207
12184.36 199
12185.41 238
12186.45 211
12187.49 203
12188.53 200
12189.58 206
12190.62 187
12191.66 181
12192.71 174
12193.75 198
12194.79 213
12195.84 190
12196.88 201
12197.92 209
12198.97 198
12200.01 184
12201.05 195
12202.10 188
12203.14 181
12204.18 206
12205.23 211
12206.27 201
12207.31 189
12208.36 217
12209.40 208
12210.44 192
12211.49 204
12212.53 214
12213.58 176
12214.62 223
12215.66 220
12216.71 210
12217.75 203
12218.80 220
12219.84 224
12220.88 191
12221.93 199
12222.97 229
12224.02 210
12225.06 206
12226.11 254
12227.15 263
12228.19 270
12229.24 193
12230.28 231
12231.33 226
12232.37 239
12233.42 198
12234.46 201
12235.51 222
12236.55 192
12237.60 220
12238.64 208
12239.69 231
12240.73 196
12241.78 197
12242.82 169
12243.87 175
12244.91 160
12245.96 205
12247.00 210
12248.05 230
12249.09 215
12250.14 203
12251.19 194
12252.23 168
12253.28 184
12254.32 195
12255.37 190
12256.41 162
12257.46 162
12258.51 178
12259.55 170
12260.60 182
12261.64 212
12262.69 180
12263.74 199
12264.78 191
12265.83 184
12266.87 165
12267.92 177
12268.97 206
12270.01 202
12271.06 170
12272.11 166
12273.15 185
12274.20 203
12275.24 176
12276.29 168
12277.34 168
12278.38 198
12279.43 191
12280.48 153
12281.52 203
12282.57 182
12283.62 202
12284.67 167
12285.71 212
12286.76 231
12287.81 179
12288.85 180
12289.90 185
12290.95 196
12292.00 161
12293.04 196
12294.09 189
12295.14 190
12296.18 187
12297.23 198
12298.28 173
12299.33 170
12300.38 194
12301.42 197
12302.47 210
12303.52 212
12304.57 184
12305.61 160
12306.66 196
12307.71 159
12308.76 184
12309.81 178
12310.85 189
12311.90 191
12312.95 172
12314.00 202
12315.05 183
12316.09 211
12317.14 199
12318.19 174
12319.24 169
12320.29 164
12321.34 170
12322.39 192
12323.43 192
12324.48 168
12325.53 181
12326.58 188
12327.63 166
12328.68 173
12329.73 162
12330.78 163
12331.82 181
12332.87 185
12333.92 195
12334.97 141
12336.02 167
12337.07 171
12338.12 201
12339.17 177
12340.22 158
12341.27 173
12342.32 185
12343.37 164
12344.42 160
12345.46 183
12346.51 155
12347.56 140
12348.61 154
12349.66 158
12350.71 183
12351.76 152
12352.81 154
12353.86 176
12354.91 169
12355.96 211
12357.01 186
12358.06 191
12359.11 168
12360.16 179
12361.21 216
12362.26 169
12363.31 154
12364.36 214
12365.41 207
12366.47 182
12367.52 160
12368.57 165
12369.62 185
12370.67 164
12371.72 159
12372.77 203
12373.82 185
12374.87 167
12375.92 181
12376.97 152
12378.02 155
12379.07 167
12380.12 184
12381.18 162
12382.23 180
12383.28 169
12384.33 179
12385.38 162
12386.43 194
12387.48 192
12388.53 151
12389.59 176
12390.64 195
12391.69 197
12392.74 173
12393.79 198
12394.84 179
12395.90 187
12396.95 165
12398.00 169
12399.05 179
12400.10 172
12401.15 180
12402.21 187
12403.26 225
12404.31 187
12405.36 199
12406.41 186
12407.47 181
12408.52 175
12409.57 193
12410.62 197
12411.68 218
12412.73 202
12413.78 160
12414.83 172
12415.89 183
12416.94 196
12417.99 176
12419.04 165
12420.10 192
12421.15 163
12422.20 169
12423.26 174
12424.31 176
12425.36 216
12426.41 181
12427.47 192
12428.52 169
12429.57 174
12430.63 204
12431.68 186
12432.73 176
12433.79 182
12434.84 181
12435.89 175
12436.95 199
12438.00 187
12439.05 195
12440.11 173
12441.16 207
12442.21 193
12443.27 211
12444.32 174
12445.38 190
12446.43 199
12447.48 221
12448.54 213
12449.59 166
12450.65 206
12451.70 182
12452.75 204
12453.81 181
12454.86 183
12455.92 188
12456.97 208
12458.02 183
12459.08 222
12460.13 200
12461.19 199
12462.24 211
12463.30 197
12464.35 162
12465.41 217
12466.46 222
12467.52 200
12468.57 234
12469.63 220
12470.68 205
12471.74 213
12472.79 216
12473.85 222
12474.90 221
12475.96 208
12477.01 224
12478.07 223
12479.12 255
12480.18 234
12481.23 270
12482.29 284
12483.34 275
12484.40 235
12485.45 232
12486.51 318
12487.56 341
12488.62 358
12489.68 408
12490.73 527
12491.79 553
12492.84 574
12493.90 576
12494.95 621
12496.01 581
12497.07 545
12498.12 496
12499.18 427
12500.23 388
12501.29 338
12502.35 336
12503.40 313
12504.46 275
12505.52 274
12506.57 239
12507.63 228
12508.69 222
12509.74 252
12510.80 252
12511.86 245
12512.91 203
12513.97 214
12515.03 216
12516.08 229
12517.14 227
12518.20 246
12519.25 226
12520.31 238
12521.37 250
12522.42 231
12523.48 257
12524.54 215
12525.60 222
12526.65 256
12527.71 246
12528.77 243
12529.82 236
12530.88 240
12531.94 270
12533.00 251
12534.05 249
12535.11 238
12536.17 231
12537.23 222
12538.29 228
12539.34 189
12540.40 199
12541.46 200
12542.52 198
12543.57 175
12544.63 196
12545.69 223
12546.75 192
12547.81 173
12548.87 194
12549.92 228
12550.98 226
12552.04 235
12553.10 207
12554.16 224
12555.22 226
12556.27 197
12557.33 215
12558.39 213
12559.45 204
12560.51 202
12561.57 205
12562.63 194
12563.68 210
12564.74 230
12565.80 230
12566.86 218
12567.92 241
12568.98 268
12570.04 243
12571.10 283
12572.16 272
12573.22 279
12574.28 296
12575.33 270
12576.39 275
12577.45 294
12578.51 235
12579.57 224
12580.63 247
12581.69 218
12582.75 232
12583.81 215
12584.87 204
12585.93 237
12586.99 251
12588.05 228
12589.11 226
12590.17 244
12591.23 250
12592.29 244
12593.35 242
12594.41 259
12595.47 243
12596.53 221
12597.59 240
12598.65 238
12599.71 225
12600.77 220
12601.83 251
12602.89 232
12603.95 215
12605.01 186
12606.07 199
12607.13 202
12608.20 216
12609.26 230
12610.32 179
12611.38 194
12612.44 195
12613.50 227
12614.56 184
12615.62 213
12616.68 210
12617.74 214
12618.81 227
12619.87 204
12620.93 206
12621.99 199
12623.05 179
12624.11 207
12625.17 225
12626.23 183
12627.30 183
12628.36 184
12629.42 188
12630.48 200
12631.54 206
12632.60 183
12633.67 172
12634.73 181
12635.79 209
12636.85 173
12637.91 194
12638.98 158
12640.04 182
12641.10 194
12642.16 210
12643.22 195
12644.29 202
12645.35 193
12646.41 173
12647.47 192
12648.54 210
12649.60 195
12650.66 221
12651.72 190
12652.79 193
12653.85 184
12654.91 208
12655.97 206
12657.04 183
12658.10 175
12659.16 186
12660.22 159
12661.29 176
12662.35 191
12663.41 202
12664.48 171
12665.54 184
12666.60 173
12667.67 140
12668.73 191
12669.79 173
12670.86 175
12671.92 186
12672.98 163
12674.05 164
12675.11 159
12676.17 185
12677.24 175
12678.30 176
12679.36 154
12680.43 168
12681.49 169
12682.56 177
12683.62 209
12684.68 170
12685.75 190
12686.81 183
12687.88 206
12688.94 192
12690.00 190
12691.07 189
12692.13 184
12693.20 171
12694.26 168
12695.33 187
12696.39 186
12697.45 192
12698.52 195
12699.58 196
12700.65 145
12701.71 182
12702.78 190
12703.84 169
12704.91 186
12705.97 176
12707.04 162
12708.10 168
12709.17 170
12710.23 155
12711.30 169
12712.36 152
12713.43 209
12714.49 180
12715.56 152
12716.62 160
12717.69 168
12718.75 213
12719.82 180
12720.88 164
12721.95 164
12723.02 184
12724.08 187
12725.15 159
12726.21 169
12727.28 211
12728.34 179
12729.41 161
12730.48 185
12731.54 183
12732.61 218
12733.67 188
12734.74 207
12735.81 176
12736.87 148
12737.94 182
12739.00 155
12740.07 158
12741.14 166
12742.20 167
12743.27 147
12744.34 170
12745.40 165
12746.47 182
12747.54 184
12748.60 167
12749.67 161
12750.74 161
12751.80 158
12752.87 160
12753.94 157
12755.00 152
12756.07 148
12757.14 146
12758.20 144
12759.27 154
12760.34 160
12761.40 159
12762.47 156
12763.54 161
12764.61 162
12765.67 148
12766.74 179
12767.81 165
12768.88 175
12769.94 179
12771.01 160
12772.08 165
12773.15 180
12774.21 154
12775.28 167
12776.35 172
12777.42 172
12778.49 173
12779.55 150
12780.62 140
12781.69 149
12782.76 145
12783.83 164
12784.89 171
12785.96 160
12787.03 143
12788.10 166
12789.17 155
12790.23 166
12791.30 175
12792.37 140
12793.44 163
12794.51 163
12795.58 171
12796.65 120
12797.71 161
12798.78 183
12799.85 178
12800.92 181
12801.99 146
12803.06 161
12804.13 153
12805.20 146
12806.27 184
12807.33 165
12808.40 187
12809.47 168
12810.54 173
12811.61 166
12812.68 165
12813.75 165
12814.82 189
12815.89 167
12816.96 160
12818.03 178
12819.10 141
12820.17 182
12821.24 170
12822.31 124
12823.38 148
12824.45 161
12825.52 159
12826.59 161
12827.66 155
12828.73 139
12829.80 154
12830.87 174
12831.94 188
12833.01 148
12834.08 135
12835.15 144
12836.22 155
12837.29 161
12838.36 154
12839.43 152
12840.50 155
12841.57 154
12842.64 179
12843.71 172
12844.78 139
12845.85 142
12846.92 149
12847.99 145
12849.06 185
12850.13 131
12851.21 117
12852.28 142
12853.35 157
12854.42 146
12855.49 121
12856.56 125
12857.63 147
12858.70 155
12859.77 161
12860.85 137
12861.92 144
12862.99 149
12864.06 169
12865.13 155
12866.20 142
12867.27 132
12868.35 122
12869.42 139
12870.49 135
12871.56 165
12872.63 160
12873.71 135
12874.78 135
12875.85 158
12876.92 163
12877.99 146
12879.07 160
12880.14 153
12881.21 154
12882.28 132
12883.35 132
12884.43 143
12885.50 145
12886.57 162
12887.64 161
12888.72 150
12889.79 139
12890.86 129
12891.93 165
12893.01 152
12894.08 123
12895.15 100
12896.22 109
12897.30 153
12898.37 159
12899.44 122
12900.52 122
12901.59 143
12902.66 125
12903.74 155
12904.81 142
12905.88 140
12906.96 150
12908.03 155
12909.10 134
12910.18 150
12911.25 134
12912.32 162
12913.40 158
12914.47 138
12915.54 145
12916.62 159
12917.69 156
12918.76 159
12919.84 146
12920.91 139
12921.99 148
12923.06 134
12924.13 127
12925.21 145
12926.28 135
12927.36 159
12928.43 174
12929.50 161
12930.58 130
12931.65 162
12932.73 165
12933.80 178
12934.88 147
12935.95 139
12937.02 145
12938.10 150
12939.17 126
12940.25 144
12941.32 136
12942.40 140
12943.47 150
12944.55 133
12945.62 157
12946.70 141
12947.77 143
12948.85 129
12949.92 197
12951.00 170
12952.07 145
12953.15 160
12954.22 140
12955.30 143
12956.37 165
12957.45 145
12958.52 145
12959.60 142
12960.68 145
12961.75 169
12962.83 151
12963.90 168
12964.98 142
12966.05 171
12967.13 136
12968.20 123
12969.28 128
12970.36 141
12971.43 137
12972.51 143
12973.58 136
12974.66 156
12975.74 145
12976.81 129
12977.89 140
12978.97 134
12980.04 153
12981.12 133
12982.19 127
12983.27 107
12984.35 134
12985.42 149
12986.50 143
12987.58 130
12988.65 155
12989.73 139
12990.81 165
12991.88 144
12992.96 119
12994.04 120
12995.11 170
12996.19 167
12997.27 158
12998.35 151
12999.42 124
13000.50 159
13001.58 127
13002.65 161
13003.73 149
13004.81 168
13005.89 145
13006.96 148
13008.04 167
13009.12 166
13010.20 174
13011.27 161
13012.35 186
13013.43 127
13014.51 151
13015.58 141
13016.66 151
13017.74 152
13018.82 150
13019.90 157
13020.97 165
13022.05 152
13023.13 157
13024.21 160
13025.29 165
13026.37 156
13027.44 137
13028.52 148
13029.60 163
13030.68 165
13031.76 169
13032.84 160
13033.91 161
13034.99 185
13036.07 150
13037.15 157
13038.23 162
13039.31 186
13040.39 148
13041.46 150
13042.54 143
13043.62 160
13044.70 161
13045.78 156
13046.86 163
13047.94 165
13049.02 165
13050.10 175
13051.18 154
13052.26 130
13053.34 156
13054.41 198
13055.49 174
13056.57 167
13057.65 160
13058.73 158
13059.81 170
13060.89 164
13061.97 156
13063.05 173
13064.13 173
13065.21 182
13066.29 175
13067.37 147
13068.45 168
13069.53 163
13070.61 167
13071.69 130
13072.77 137
13073.85 146
13074.93 151
13076.01 149
13077.09 135
13078.17 150
13079.25 160
13080.33 150
13081.41 167
13082.49 145
13083.58 154
13084.66 152
13085.74 163
13086.82 151
13087.90 141
13088.98 143
13090.06 170
13091.14 176
13092.22 160
13093.30 146
13094.38 145
13095.46 162
13096.55 156
13097.63 163
13098.71 156
13099.79 140
13100.87 158
13101.95 144
13103.03 126
13104.12 140
13105.20 155
13106.28 128
13107.36 127
13108.44 154
13109.52 158
13110.60 166
13111.69 135
13112.77 122
13113.85 123
13114.93 127
13116.01 161
13117.10 141
13118.18 132
13119.26 140
13120.34 158
13121.42 156
13122.51 109
13123.59 128
13124.67 138
13125.75 146
13126.84 184
13127.92 146
13129.00 150
13130.08 158
13131.17 181
13132.25 157
13133.33 141
13134.41 147
13135.50 141
13136.58 141
13137.66 130
13138.75 121
13139.83 164
13140.91 170
13141.99 147
13143.08 125
13144.16 133
13145.24 159
13146.33 140
13147.41 153
13148.49 132
13149.58 129
13150.66 140
13151.74 123
13152.83 120
13153.91 122
13154.99 131
13156.08 155
13157.16 136
13158.25 135
13159.33 131
13160.41 153
13161.50 162
13162.58 168
13163.66 122
13164.75 139
13165.83 139
13166.92 129
13168.00 139
13169.08 132
13170.17 159
13171.25 153
13172.34 143
13173.42 141
13174.51 156
13175.59 171
13176.67 161
13177.76 178
13178.84 144
13179.93 158
13181.01 153
13182.10 150
13183.18 144
13184.27 162
13185.35 154
13186.44 159
13187.52 149
13188.61 163
13189.69 153
13190.78 186
13191.86 167
13192.95 163
13194.03 189
13195.12 175
13196.20 146
13197.29 144
13198.37 126
13199.46 136
13200.54 136
13201.63 166
13202.72 167
13203.80 139
13204.89 138
13205.97 139
13207.06 148
13208.14 144
13209.23 148
13210.32 149
13211.40 149
13212.49 152
13213.57 177
13214.66 138
13215.75 130
13216.83 155
13217.92 136
13219.00 147
13220.09 176
13221.18 176
13222.26 168
13223.35 131
13224.44 139
13225.52 138
13226.61 164
13227.70 147
13228.78 156
13229.87 164
13230.96 135
13232.04 162
13233.13 138
13234.22 125
13235.30 141
13236.39 150
13237.48 158
13238.56 189
13239.65 173
13240.74 163
13241.82 126
13242.91 144
13244.00 136
13245.09 154
13246.17 136
13247.26 135
13248.35 136
13249.44 154
13250.52 132
13251.61 162
13252.70 157
13253.79 144
13254.87 140
13255.96 142
13257.05 158
13258.14 121
13259.23 138
13260.31 136
13261.40 151
13262.49 173
13263.58 172
13264.67 169
13265.75 165
13266.84 161
13267.93 174
13269.02 167
13270.11 153
13271.19 136
13272.28 161
13273.37 170
13274.46 163
13275.55 157
13276.64 133
13277.73 174
13278.81 189
13279.90 145
13280.99 146
13282.08 195
13283.17 159
13284.26 164
13285.35 133
13286.44 161
13287.53 139
13288.61 158
13289.70 175
13290.79 148
13291.88 171
13292.97 165
13294.06 171
13295.15 162
13296.24 180
13297.33 186
13298.42 200
13299.51 188
13300.60 195
13301.69 191
13302.78 186
13303.87 167
13304.96 164
13306.05 182
13307.14 222
13308.23 201
13309.32 183
13310.41 175
13311.50 195
13312.59 189
13313.68 219
13314.77 226
13315.86 166
13316.95 190
13318.04 153
13319.13 172
13320.22 186
13321.31 161
13322.40 173
13323.49 157
13324.58 162
13325.67 138
13326.76 167
13327.85 160
13328.94 160
13330.03 149
13331.12 193
13332.21 190
13333.31 152
13334.40 196
13335.49 159
13336.58 174
13337.67 164
13338.76 185
13339.85 185
13340.94 180
13342.03 187
13343.13 205
13344.22 213
13345.31 194
13346.40 184
13347.49 178
13348.58 201
13349.67 194
13350.77 196
13351.86 197
13352.95 187
13354.04 203
13355.13 197
13356.22 204
13357.32 186
13358.41 197
13359.50 203
13360.59 216
13361.68 176
13362.78 188
13363.87 223
13364.96 257
13366.05 258
13367.15 224
13368.24 226
13369.33 222
13370.42 191
13371.52 202
13372.61 190
13373.70 206
13374.79 207
13375.89 210
13376.98 176
13378.07 188
13379.16 188
13380.26 218
13381.35 191
13382.44 191
13383.54 174
13384.63 193
13385.72 160
13386.82 204
13387.91 187
13389.00 216
13390.09 192
13391.19 196
13392.28 190
13393.37 165
13394.47 166
13395.56 165
13396.66 169
13397.75 169
13398.84 160
13399.94 170
13401.03 197
13402.12 193
13403.22 181
13404.31 195
13405.40 197
13406.50 189
13407.59 175
13408.69 192
13409.78 200
13410.88 174
13411.97 186
13413.06 166
13414.16 167
13415.25 193
13416.35 173
13417.44 190
13418.53 152
13419.63 187
13420.72 195
13421.82 168
13422.91 166
13424.01 166
13425.10 165
13426.20 169
13427.29 188
13428.39 182
13429.48 197
13430.58 197
13431.67 197
13432.77 185
13433.86 204
13434.96 189
13436.05 185
13437.15 173
13438.24 167
13439.34 193
13440.43 201
13441.53 181
13442.62 149
13443.72 190
13444.81 192
13445.91 222
13447.01 195
13448.10 209
13449.20 191
13450.29 224
13451.39 196
13452.48 235
13453.58 199
13454.68 210
13455.77 224
13456.87 212
13457.96 186
13459.06 223
13460.16 223
13461.25 219
13462.35 214
13463.44 219
13464.54 231
13465.64 213
13466.73 228
13467.83 230
13468.93 255
13470.02 236
13471.12 247
13472.22 242
13473.31 230
13474.41 234
13475.51 216
13476.60 219
13477.70 214
13478.80 196
13479.89 202
13480.99 211
13482.09 214
13483.18 202
13484.28 226
13485.38 244
13486.48 236
13487.57 224
13488.67 222
13489.77 230
13490.87 233
13491.96 218
13493.06 248
13494.16 278
13495.26 282
13496.35 282
13497.45 295
13498.55 264
13499.65 306
13500.74 292
13501.84 286
13502.94 298
13504.04 289
13505.14 293
13506.23 278
13507.33 263
13508.43 269
13509.53 256
13510.63 250
13511.72 241
13512.82 224
13513.92 244
13515.02 218
13516.12 219
13517.22 211
13518.31 223
13519.41 211
13520.51 238
13521.61 214
13522.71 218
13523.81 219
13524.91 192
13526.01 209
13527.10 193
13528.20 193
13529.30 198
13530.40 186
13531.50 199
13532.60 215
13533.70 205
13534.80 215
13535.90 201
13537.00 216
13538.09 225
13539.19 222
13540.29 220
13541.39 207
13542.49 228
13543.59 199
13544.69 207
13545.79 198
13546.89 222
13547.99 212
13549.09 208
13550.19 156
13551.29 224
13552.39 189
13553.49 208
13554.59 181
13555.69 187
13556.79 219
13557.89 190
13558.99 198
13560.09 191
13561.19 165
13562.29 179
13563.39 205
13564.49 188
13565.59 203
13566.69 191
13567.79 183
13568.89 183
13569.99 194
13571.09 166
13572.20 189
13573.30 207
13574.40 153
13575.50 185
13576.60 180
13577.70 180
13578.80 186
13579.90 189
13581.00 168
13582.10 178
13583.20 154
13584.31 196
13585.41 180
13586.51 193
13587.61 187
13588.71 181
13589.81 175
13590.91 202
13592.02 174
13593.12 188
13594.22 169
13595.32 182
13596.42 197
13597.52 174
13598.63 182
13599.73 201
13600.83 198
13601.93 190
13603.03 199
13604.14 216
13605.24 204
13606.34 184
13607.44 196
13608.54 170
13609.65 193
13610.75 191
13611.85 157
13612.95 179
13614.06 185
13615.16 203
13616.26 208
13617.36 199
13618.47 174
13619.57 169
13620.67 190
13621.77 172
13622.88 193
13623.98 170
13625.08 195
13626.18 176
13627.29 186
13628.39 175
13629.49 200
13630.60 179
13631.70 193
13632.80 183
13633.91 184
13635.01 172
13636.11 189
13637.22 188
13638.32 205
13639.42 220
13640.53 184
13641.63 169
13642.73 182
13643.84 213
13644.94 201
13646.04 180
13647.15 176
13648.25 207
13649.36 196
13650.46 190
13651.56 169
13652.67 181
13653.77 182
13654.88 199
13655.98 166
13657.08 183
13658.19 169
13659.29 172
13660.40 160
13661.50 169
13662.60 178
13663.71 173
13664.81 208
13665.92 172
13667.02 173
13668.13 167
13669.23 219
13670.34 199
13671.44 196
13672.55 168
13673.65 164
13674.76 183
13675.86 175
13676.97 178
13678.07 158
13679.18 202
13680.28 173
13681.39 188
13682.49 167
13683.60 155
13684.70 186
13685.81 221
13686.91 161
13688.02 165
13689.12 150
13690.23 170
13691.33 192
13692.44 195
13693.55 184
13694.65 180
13695.76 207
13696.86 190
13697.97 174
13699.07 157
13700.18 190
13701.29 197
13702.39 175
13703.50 164
13704.60 167
13705.71 193
13706.82 228
13707.92 222
13709.03 168
13710.14 157
13711.24 160
13712.35 193
13713.45 189
13714.56 182
13715.67 198
13716.77 236
13717.88 203
13718.99 195
13720.09 174
13721.20 186
13722.31 207
13723.41 221
13724.52 212
13725.63 219
13726.74 228
13727.84 192
13728.95 226
13730.06 204
13731.16 187
13732.27 205
13733.38 249
13734.49 222
13735.59 197
13736.70 192
13737.81 215
13738.91 208
13740.02 234
13741.13 211
13742.24 184
13743.35 202
13744.45 204
13745.56 224
13746.67 227
13747.78 212
13748.88 240
13749.99 256
13751.10 240
13752.21 227
13753.32 215
13754.42 250
13755.53 266
13756.64 237
13757.75 259
13758.86 253
13759.97 252
13761.07 269
13762.18 288
13763.29 314
13764.40 329
13765.51 362
13766.62 423
13767.72 354
13768.83 393
13769.94 405
13771.05 428
13772.16 402
13773.27 423
13774.38 409
13775.49 415
13776.60 376
13777.70 317
13778.81 313
13779.92 290
13781.03 299
13782.14 259
13783.25 295
13784.36 240
13785.47 244
13786.58 241
13787.69 266
13788.80 217
13789.91 236
13791.02 233
13792.13 256
13793.24 258
13794.35 211
13795.45 237
13796.56 218
13797.67 221
13798.78 216
13799.89 217
13801.00 203
13802.11 224
13803.22 239
13804.33 236
13805.44 189
13806.55 222
13807.67 234
13808.78 234
13809.89 216
13811.00 240
13812.11 261
13813.22 227
13814.33 239
13815.44 234
13816.55 211
13817.66 218
13818.77 222
13819.88 214
13820.99 215
13822.10 181
13823.21 221
13824.32 244
13825.44 242
13826.55 208
13827.66 207
13828.77 202
13829.88 198
13830.99 184
13832.10 195
13833.21 193
13834.32 198
13835.44 216
13836.55 178
13837.66 194
13838.77 192
13839.88 239
13840.99 224
13842.10 245
13843.22 202
13844.33 219
13845.44 214
13846.55 208
13847.66 200
13848.78 215
13849.89 221
13851.00 192
13852.11 234
13853.22 190
13854.34 191
13855.45 203
13856.56 212
13857.67 205
13858.78 228
13859.90 233
13861.01 248
13862.12 246
13863.23 246
13864.35 253
13865.46 266
13866.57 242
13867.68 208
13868.80 214
13869.91 208
13871.02 224
13872.14 210
13873.25 221
13874.36 203
13875.47 220
13876.59 185
13877.70 214
13878.81 199
13879.93 199
13881.04 209
13882.15 210
13883.27 228
13884.38 200
13885.49 206
13886.61 244
13887.72 211
13888.83 172
13889.95 196
13891.06 198
13892.17 198
13893.29 197
13894.40 212
13895.52 206
13896.63 246
13897.74 206
13898.86 221
13899.97 228
13901.09 211
13902.20 214
13903.31 225
13904.43 236
13905.54 184
13906.66 230
13907.77 213
13908.89 236
13910.00 186
13911.11 188
13912.23 202
13913.34 205
13914.46 206
13915.57 206
13916.69 172
13917.80 217
13918.92 229
13920.03 199
13921.15 213
13922.26 191
13923.38 187
13924.49 186
13925.61 203
13926.72 175
13927.84 190
13928.95 193
13930.07 215
13931.18 201
13932.30 214
13933.41 206
13934.53 190
13935.64 205
13936.76 220
13937.87 216
13938.99 208
13940.10 190
13941.22 196
13942.34 224
13943.45 199
13944.57 195
13945.68 185
13946.80 219
13947.91 191
13949.03 231
13950.15 189
13951.26 192
13952.38 202
13953.49 195
13954.61 186
13955.73 185
13956.84 209
13957.96 200
13959.08 211
13960.19 177
13961.31 203
13962.43 187
13963.54 208
13964.66 196
13965.78 186
13966.89 178
13968.01 186
13969.13 213
13970.24 218
13971.36 218
13972.48 208
13973.59 222
13974.71 210
13975.83 188
13976.94 190
13978.06 210
13979.18 195
13980.30 232
13981.41 219
13982.53 207
13983.65 221
13984.76 237
13985.88 228
13987.00 215
13988.12 222
13989.23 201
13990.35 237
13991.47 239
13992.59 227
13993.71 242
13994.82 252
13995.94 258
13997.06 227
13998.18 228
13999.29 265
14000.41 209
14001.53 239
14002.65 267
14003.77 257
14004.88 232
14006.00 306
14007.12 267
14008.24 220
14009.36 271
14010.48 277
14011.59 273
14012.71 240
14013.83 249
14014.95 258
14016.07 291
14017.19 288
14018.31 306
14019.43 297
14020.54 339
14021.66 312
14022.78 275
14023.90 283
14025.02 257
14026.14 328
14027.26 258
14028.38 238
14029.50 270
14030.62 235
14031.73 255
14032.85 225
14033.97 239
14035.09 255
14036.21 233
14037.33 254
14038.45 251
14039.57 235
14040.69 232
14041.81 271
14042.93 284
14044.05 267
14045.17 223
14046.29 239
14047.41 276
14048.53 251
14049.65 256
14050.77 271
14051.89 255
14053.01 278
14054.13 267
14055.25 271
14056.37 268
14057.49 256
14058.61 286
14059.73 260
14060.85 268
14061.97 234
14063.09 232
14064.21 257
14065.33 272
14066.45 270
14067.57 256
14068.70 255
14069.82 280
14070.94 271
14072.06 270
14073.18 290
14074.30 317
14075.42 319
14076.54 310
14077.66 290
14078.78 304
14079.91 281
14081.03 315
14082.15 362
14083.27 313
14084.39 297
14085.51 295
14086.63 310
14087.75 336
14088.88 352
14090.00 356
14091.12 374
14092.24 421
14093.36 420
14094.48 404
14095.61 426
14096.73 406
14097.85 405
14098.97 436
14100.09 410
14101.22 386
14102.34 399
14103.46 370
14104.58 350
14105.71 326
14106.83 300
14107.95 274
14109.07 265
14110.19 278
14111.32 284
14112.44 267
14113.56 275
14114.68 291
14115.81 296
14116.93 275
14118.05 243
14119.18 220
14120.30 244
14121.42 250
14122.54 271
14123.67 279
14124.79 249
14125.91 283
14127.04 248
14128.16 249
14129.28 257
14130.41 287
14131.53 246
14132.65 279
14133.78 258
14134.90 247
14136.02 263
14137.15 236
14138.27 280
14139.39 223
14140.52 249
14141.64 247
14142.76 228
14143.89 234
14145.01 227
14146.13 200
14147.26 227
14148.38 205
14149.51 215
14150.63 211
14151.75 218
14152.88 221
14154.00 217
14155.13 240
14156.25 223
14157.38 215
14158.50 193
14159.62 213
14160.75 217
14161.87 203
14163.00 208
14164.12 222
14165.25 207
14166.37 224
14167.50 217
14168.62 213
14169.75 220
14170.87 209
14172.00 210
14173.12 209
14174.25 201
14175.37 186
14176.50 187
14177.62 194
14178.75 179
14179.87 184
14181.00 181
14182.12 181
14183.25 209
14184.37 217
14185.50 184
14186.62 208
14187.75 199
14188.87 191
14190.00 192
14191.13 225
14192.25 199
14193.38 208
14194.50 177
14195.63 201
14196.75 176
14197.88 210
14199.01 189
14200.13 201
14201.26 187
14202.38 188
14203.51 181
14204.64 177
14205.76 188
14206.89 188
14208.01 199
14209.14 186
14210.27 191
14211.39 214
14212.52 213
14213.65 203
14214.77 180
14215.90 183
14217.03 183
14218.15 174
14219.28 174
14220.41 186
14221.53 191
14222.66 183
14223.79 210
14224.91 196
14226.04 176
14227.17 164
14228.30 178
14229.42 188
14230.55 169
14231.68 187
14232.80 157
14233.93 192
14235.06 176
14236.19 178
14237.31 191
14238.44 191
14239.57 182
14240.70 177
14241.82 203
14242.95 179
14244.08 181
14245.21 143
14246.34 172
14247.46 168
14248.59 197
14249.72 173
14250.85 182
14251.98 177
14253.10 178
14254.23 194
14255.36 169
14256.49 170
14257.62 173
14258.74 179
14259.87 180
14261.00 162
14262.13 161
14263.26 151
14264.39 153
14265.52 166
14266.64 139
14267.77 140
14268.90 156
14270.03 168
14271.16 159
14272.29 126
14273.42 159
14274.55 159
14275.68 163
14276.80 167
14277.93 167
14279.06 176
14280.19 174
14281.32 150
14282.45 175
14283.58 145
14284.71 150
14285.84 171
14286.97 170
14288.10 154
14289.23 156
14290.36 126
14291.49 176
14292.62 148
14293.75 130
14294.87 143
14296.00 162
14297.13 168
14298.26 156
14299.39 149
14300.52 138
14301.65 156
14302.78 162
14303.91 185
14305.04 155
14306.17 147
14307.31 128
14308.44 146
14309.57 146
14310.70 149
14311.83 178
14312.96 159
14314.09 187
14315.22 155
14316.35 154
14317.48 171
14318.61 160
14319.74 136
14320.87 139
14322.00 144
14323.13 152
14324.26 154
14325.40 165
14326.53 121
14327.66 149
14328.79 142
14329.92 167
14331.05 156
14332.18 137
14333.31 122
14334.44 167
14335.58 154
14336.71 128
14337.84 158
14338.97 155
14340.10 159
14341.23 119
14342.37 141
14343.50 133
14344.63 140
14345.76 141
14346.89 141
14348.02 136
14349.16 134
14350.29 130
14351.42 138
14352.55 140
14353.68 125
14354.82 131
14355.95 149
14357.08 156
14358.21 134
14359.35 159
14360.48 147
14361.61 133
14362.74 128
14363.87 158
14365.01 164
14366.14 174
14367.27 174
14368.41 152
14369.54 153
14370.67 141
14371.80 154
14372.94 151
14374.07 149
14375.20 130
14376.34 134
14377.47 128
14378.60 126
14379.73 120
14380.87 145
14382.00 183
14383.13 136
14384.27 143
14385.40 125
14386.53 160
14387.67 142
14388.80 123
14389.93 127
14391.07 140
14392.20 115
14393.34 140
14394.47 130
14395.60 124
14396.74 136
14397.87 138
14399.00 135
14400.14 127
14401.27 130
14402.41 130
14403.54 157
14404.67 142
14405.81 141
14406.94 132
14408.08 142
14409.21 137
14410.35 143
14411.48 139
14412.61 160
14413.75 147
14414.88 151
14416.02 135
14417.15 139
14418.29 143
14419.42 137
14420.56 146
14421.69 138
14422.83 159
14423.96 125
14425.10 124
14426.23 114
14427.37 134
14428.50 122
14429.64 136
14430.77 144
14431.91 108
14433.04 128
14434.18 131
14435.31 164
14436.45 149
14437.58 139
14438.72 134
14439.85 137
14440.99 132
14442.13 145
14443.26 154
14444.40 154
14445.53 133
14446.67 140
14447.80 133
14448.94 137
14450.08 129
14451.21 123
14452.35 135
14453.48 152
14454.62 172
14455.76 131
14456.89 137
14458.03 144
14459.16 144
14460.30 137
14461.44 154
14462.57 167
14463.71 146
14464.85 152
14465.98 143
14467.12 147
14468.26 128
14469.39 154
14470.53 157
14471.67 149
14472.80 150
14473.94 129
14475.08 133
14476.21 120
14477.35 144
14478.49 151
14479.62 149
14480.76 150
14481.90 162
14483.04 135
14484.17 129
14485.31 133
14486.45 140
14487.59 138
14488.72 153
14489.86 126
14491.00 136
14492.14 123
14493.27 165
14494.41 127
14495.55 138
14496.69 147
14497.82 149
14498.96 127
14500.10 137
14501.24 145
14502.38 128
14503.51 129
14504.65 115
14505.79 136
14506.93 164
14508.07 154
14509.20 141
14510.34 157
14511.48 104
14512.62 136
14513.76 113
14514.90 146
14516.03 151
14517.17 116
14518.31 134
14519.45 146
14520.59 143
14521.73 156
14522.87 131
14524.01 114
14525.14 130
14526.28 124
14527.42 150
14528.56 154
14529.70 160
14530.84 122
14531.98 151
14533.12 132
14534.26 135
14535.40 152
14536.54 136
14537.67 140
14538.81 134
14539.95 155
14541.09 136
14542.23 127
14543.37 146
14544.51 129
14545.65 133
14546.79 137
14547.93 147
14549.07 142
14550.21 129
14551.35 142
14552.49 147
14553.63 150
14554.77 113
14555.91 138
14557.05 150
14558.19 155
14559.33 125
14560.47 116
14561.61 143
14562.75 132
14563.89 151
14565.03 137
14566.17 140
14567.31 133
14568.45 141
14569.60 128
14570.74 113
14571.88 114
14573.02 146
14574.16 157
14575.30 143
14576.44 149
14577.58 157
14578.72 143
14579.86 130
14581.00 135
14582.14 131
14583.29 144
14584.43 132
14585.57 129
14586.71 146
14587.85 119
14588.99 134
14590.13 140
14591.28 124
14592.42 119
14593.56 144
14594.70 144
14595.84 133
14596.98 110
14598.13 138
14599.27 145
14600.41 166
14601.55 128
14602.69 136
14603.83 122
14604.98 128
14606.12 146
14607.26 155
14608.40 125
14609.54 135
14610.69 148
14611.83 144
14612.97 163
14614.11 124
14615.26 138
14616.40 154
14617.54 148
14618.68 152
14619.83 124
14620.97 141
14622.11 164
14623.25 145
14624.40 160
14625.54 165
14626.68 148
14627.83 160
14628.97 173
14630.11 163
14631.25 144
14632.40 170
14633.54 169
14634.68 154
14635.83 122
14636.97 154
14638.11 184
14639.26 141
14640.40 130
14641.54 125
14642.69 140
14643.83 160
14644.97 153
14646.12 131
14647.26 128
14648.41 129
14649.55 152
14650.69 125
14651.84 149
14652.98 113
14654.13 146
14655.27 174
14656.41 128
14657.56 128
14658.70 127
14659.85 164
14660.99 141
14662.13 135
14663.28 121
14664.42 112
14665.57 121
14666.71 123
14667.86 127
14669.00 152
14670.14 145
14671.29 154
14672.43 135
14673.58 144
14674.72 102
14675.87 121
14677.01 129
14678.16 121
14679.30 113
14680.45 116
14681.59 160
14682.74 127
14683.88 113
14685.03 130
14686.17 140
14687.32 114
14688.46 123
14689.61 134
14690.75 123
14691.90 112
14693.05 135
14694.19 110
14695.34 131
14696.48 137
14697.63 156
14698.77 155
14699.92 137
14701.06 125
14702.21 126
14703.36 124
14704.50 118
14705.65 115
14706.79 123
14707.94 140
14709.09 135
14710.23 119
14711.38 136
14712.53 133
14713.67 99
14714.82 114
14715.96 125
14717.11 119
14718.26 110
14719.40 125
14720.55 140
14721.70 124
14722.84 134
14723.99 124
14725.14 118
14726.28 133
14727.43 104
14728.58 113
14729.72 152
14730.87 124
14732.02 89
14733.16 141
14734.31 105
14735.46 116
14736.61 126
14737.75 121
14738.90 114
14740.05 108
14741.20 122
14742.34 120
14743.49 111
14744.64 96
14745.79 105
14746.93 133
14748.08 120
14749.23 100
14750.38 92
14751.52 117
14752.67 101
14753.82 119
14754.97 132
14756.11 113
14757.26 126
14758.41 136
14759.56 140
14760.71 121
14761.86 114
14763.00 124
14764.15 135
14765.30 143
14766.45 120
14767.60 136
14768.74 122
14769.89 124
14771.04 130
14772.19 119
14773.34 126
14774.49 114
14775.64 128
14776.79 98
14777.93 110
14779.08 125
14780.23 137
14781.38 125
14782.53 115
14783.68 113
14784.83 139
14785.98 113
14787.13 116
14788.28 110
14789.42 135
14790.57 128
14791.72 133
14792.87 127
14794.02 136
14795.17 104
14796.32 122
14797.47 129
14798.62 121
14799.77 121
14800.92 117
14802.07 131
14803.22 127
14804.37 135
14805.52 137
14806.67 126
14807.82 111
14808.97 124
14810.12 113
14811.27 122
14812.42 137
14813.57 140
14814.72 137
14815.87 124
14817.02 131
14818.17 134
14819.32 122
14820.47 108
14821.62 110
14822.77 114
14823.92 123
14825.07 134
14826.22 103
14827.37 129
14828.52 129
14829.68 121
14830.83 126
14831.98 106
14833.13 112
14834.28 109
14835.43 135
14836.58 112
14837.73 123
14838.88 117
14840.03 115
14841.19 108
14842.34 124
14843.49 136
14844.64 126
14845.79 112
14846.94 84
14848.09 125
14849.25 129
14850.40 118
14851.55 99
14852.70 86
14853.85 86
14855.00 108
14856.16 105
14857.31 116
14858.46 91
14859.61 110
14860.76 113
14861.92 128
14863.07 129
14864.22 105
14865.37 103
14866.52 128
14867.68 142
14868.83 107
14869.98 114
14871.13 135
14872.29 111
14873.44 109
14874.59 122
14875.74 130
14876.90 122
14878.05 112
14879.20 110
14880.36 104
14881.51 104
14882.66 101
14883.81 120
14884.97 140
14886.12 123
14887.27 131
14888.43 108
14889.58 110
14890.73 99
14891.89 126
14893.04 122
14894.19 119
14895.35 116
14896.50 120
14897.65 110
14898.81 105
14899.96 111
14901.11 119
14902.27 108
14903.42 130
14904.57 127
14905.73 136
14906.88 104
14908.04 103
14909.19 120
14910.34 109
14911.50 139
14912.65 113
14913.81 128
14914.96 110
14916.11 109
14917.27 97
14918.42 119
14919.58 137
14920.73 100
14921.88 130
14923.04 142
14924.19 103
14925.35 122
14926.50 155
14927.66 129
14928.81 135
14929.97 108
14931.12 155
14932.28 139
14933.43 129
14934.59 110
14935.74 116
14936.90 118
14938.05 88
14939.21 121
14940.36 123
14941.52 126
14942.67 114
14943.83 140
14944.98 116
14946.14 127
14947.29 118
14948.45 135
14949.60 107
14950.76 112
14951.91 113
14953.07 108
14954.23 110
14955.38 134
14956.54 127
14957.69 128
14958.85 110
14960.00 113
14961.16 114
14962.32 111
14963.47 126
14964.63 126
14965.78 124
14966.94 134
14968.10 122
14969.25 119
14970.41 116
14971.57 132
14972.72 120
14973.88 104
14975.04 127
14976.19 98
14977.35 99
14978.50 123
14979.66 98
14980.82 117
14981.97 110
14983.13 137
14984.29 90
14985.45 101
14986.60 104
14987.76 110
14988.92 115
14990.07 97
14991.23 108
14992.39 102
14993.54 99
14994.70 100
14995.86 118
14997.02 92
14998.17 101
14999.33 130
15000.49 140
15001.65 111
15002.80 106
15003.96 118
15005.12 137
15006.28 111
15007.43 123
15008.59 107
15009.75 129
15010.91 97
15012.07 124
15013.22 109
15014.38 111
15015.54 118
15016.70 107
15017.86 128
15019.01 83
15020.17 108
15021.33 100
15022.49 102
15023.65 102
15024.81 118
15025.96 103
15027.12 117
15028.28 107
15029.44 82
15030.60 94
15031.76 111
15032.92 115
15034.07 83
15035.23 109
15036.39 106
15037.55 97
15038.71 95
15039.87 115
15041.03 93
15042.19 118
15043.35 100
15044.50 124
15045.66 98
15046.82 91
15047.98 103
15049.14 106
15050.30 100
15051.46 109
15052.62 118
15053.78 115
15054.94 112
15056.10 106
15057.26 123
15058.42 128
15059.58 120
15060.74 105
15061.90 105
15063.06 118
15064.22 96
15065.38 104
15066.54 113
15067.70 113
15068.86 102
15070.02 112
15071.18 105
15072.34 125
15073.50 95
15074.66 116
15075.82 123
15076.98 131
15078.14 108
15079.30 106
15080.46 86
15081.62 111
15082.78 122
15083.94 107
15085.10 82
15086.26 91
15087.42 89
15088.59 92
15089.75 99
15090.91 81
15092.07 112
15093.23 120
15094.39 136
15095.55 83
15096.71 101
15097.87 89
15099.04 104
15100.20 129
15101.36 107
15102.52 116
15103.68 93
15104.84 115
15106.00 92
15107.17 85
15108.33 117
15109.49 108
15110.65 104
15111.81 95
15112.97 90
15114.14 113
15115.30 100
15116.46 102
15117.62 104
15118.78 121
15119.95 104
15121.11 93
15122.27 97
15123.43 104
15124.59 120
15125.76 96
15126.92 102
15128.08 90
15129.24 110
15130.41 107
15131.57 123
15132.73 86
15133.89 85
15135.06 93
15136.22 128
15137.38 93
15138.54 94
15139.71 93
15140.87 116
15142.03 97
15143.20 85
15144.36 110
15145.52 117
15146.69 137
15147.85 121
15149.01 93
15150.17 74
15151.34 104
15152.50 110
15153.66 107
15154.83 75
15155.99 98
15157.16 106
15158.32 93
15159.48 113
15160.65 106
15161.81 105
15162.97 110
15164.14 115
15165.30 95
15166.46 111
15167.63 83
15168.79 96
15169.96 99
15171.12 103
15172.28 86
15173.45 88
15174.61 128
15175.78 97
15176.94 123
15178.11 121
15179.27 120
15180.43 95
15181.60 90
15182.76 97
15183.93 114
15185.09 82
15186.26 100
15187.42 119
15188.59 117
15189.75 104
15190.92 100
15192.08 97
15193.25 129
15194.41 98
15195.58 85
15196.74 92
15197.91 102
15199.07 122
15200.24 100
15201.40 86
15202.57 78
15203.73 116
15204.90 121
15206.06 98
15207.23 105
15208.39 113
15209.56 105
15210.72 136
15211.89 113
15213.06 94
15214.22 124
15215.39 118
15216.55 126
15217.72 114
15218.88 115
15220.05 110
15221.22 113
15222.38 102
15223.55 92
15224.71 117
15225.88 125
15227.05 121
15228.21 125
15229.38 111
15230.55 101
15231.71 133
15232.88 127
15234.05 91
15235.21 98
15236.38 123
15237.54 112
15238.71 101
15239.88 92
15241.04 108
15242.21 128
15243.38 106
15244.55 115
15245.71 87
15246.88 95
15248.05 98
15249.21 95
15250.38 77
15251.55 101
15252.71 78
15253.88 113
15255.05 104
15256.22 91
15257.38 95
15258.55 108
15259.72 96
15260.89 105
15262.05 73
15263.22 82
15264.39 172
15265.56 120
15266.72 104
15267.89 83
15269.06 112
15270.23 101
15271.40 110
15272.56 97
15273.73 84
15274.90 96
15276.07 114
15277.24 114
15278.40 99
15279.57 84
15280.74 110
15281.91 101
15283.08 102
15284.25 100
15285.41 78
15286.58 92
15287.75 79
15288.92 98
15290.09 89
15291.26 87
15292.43 103
15293.59 120
15294.76 82
15295.93 98
15297.10 101
15298.27 102
15299.44 102
15300.61 99
15301.78 87
15302.95 80
15304.12 128
15305.28 130
15306.45 101
15307.62 104
15308.79 95
15309.96 115
15311.13 112
15312.30 102
15313.47 104
15314.64 105
15315.81 114
15316.98 93
15318.15 116
15319.32 92
15320.49 110
15321.66 111
15322.83 81
15324.00 88
15325.17 86
15326.34 106
15327.51 110
15328.68 110
15329.85 98
15331.02 117
15332.19 89
15333.36 94
15334.53 92
15335.70 116
15336.87 110
15338.04 98
15339.21 87
15340.38 96
15341.55 92
15342.72 111
15343.89 88
15345.06 91
15346.23 99
15347.41 93
15348.58 100
15349.75 87
15350.92 111
15352.09 109
15353.26 108
15354.43 94
15355.60 86
15356.77 88
15357.94 93
15359.12 107
15360.29 91
15361.46 98
15362.63 106
15363.80 100
15364.97 98
15366.14 101
15367.32 98
15368.49 111
15369.66 114
15370.83 105
15372.00 94
15373.17 103
15374.35 92
15375.52 105
15376.69 90
15377.86 91
15379.03 97
15380.21 87
15381.38 99
15382.55 90
15383.72 113
15384.90 97
15386.07 97
15387.24 98
15388.41 109
15389.58 97
15390.76 113
15391.93 94
15393.10 98
15394.27 89
15395.45 105
15396.62 104
15397.79 108
15398.97 107
15400.14 105
15401.31 101
15402.48 108
15403.66 101
15404.83 96
15406.00 106
15407.18 96
15408.35 122
15409.52 110
15410.70 116
15411.87 97
15413.04 106
15414.22 89
15415.39 101
15416.56 85
15417.74 96
15418.91 110
15420.08 90
15421.26 106
15422.43 91
15423.60 97
15424.78 103
15425.95 138
15427.13 114
15428.30 103
15429.47 117
15430.65 124
15431.82 94
15433.00 96
15434.17 110
15435.34 100
15436.52 100
15437.69 113
15438.87 117
15440.04 108
15441.22 96
15442.39 101
15443.56 101
15444.74 108
15445.91 89
15447.09 106
15448.26 91
15449.44 96
15450.61 83
15451.79 108
15452.96 112
15454.14 82
15455.31 99
15456.49 100
15457.66 91
15458.84 98
15460.01 98
15461.19 116
15462.36 100
15463.54 102
15464.71 106
15465.89 83
15467.06 92
15468.24 92
15469.42 111
15470.59 97
15471.77 108
15472.94 106
15474.12 113
15475.29 91
15476.47 111
15477.64 83
15478.82 91
15480.00 96
15481.17 91
15482.35 103
15483.52 105
15484.70 103
15485.88 93
15487.05 99
15488.23 99
15489.41 99
15490.58 94
15491.76 97
15492.93 94
15494.11 84
15495.29 101
15496.46 108
15497.64 95
15498.82 79
15499.99 91
15501.17 99
15502.35 83
15503.52 111
15504.70 93
15505.88 110
15507.05 109
15508.23 86
15509.41 105
15510.59 100
15511.76 103
15512.94 87
15514.12 99
15515.29 80
15516.47 104
15517.65 101
15518.83 86
15520.00 97
15521.18 108
15522.36 131
15523.54 104
15524.71 94
15525.89 83
15527.07 88
15528.25 106
15529.42 107
15530.60 101
15531.78 93
15532.96 102
15534.14 115
15535.31 92
15536.49 100
15537.67 105
15538.85 100
15540.03 113
15541.20 97
15542.38 104
15543.56 119
15544.74 104
15545.92 89
15547.10 99
15548.27 129
15549.45 111
15550.63 101
15551.81 104
15552.99 107
15554.17 110
15555.35 112
15556.53 112
15557.70 131
15558.88 140
15560.06 107
15561.24 111
15562.42 115
15563.60 107
15564.78 107
15565.96 130
15567.14 106
15568.32 77
15569.50 98
15570.67 115
15571.85 105
15573.03 126
15574.21 106
15575.39 116
15576.57 104
15577.75 103
15578.93 120
15580.11 100
15581.29 123
15582.47 114
15583.65 123
15584.83 102
15586.01 94
15587.19 98
15588.37 110
15589.55 104
15590.73 116
15591.91 113
15593.09 107
15594.27 123
15595.45 117
15596.63 116
15597.81 124
15598.99 129
15600.17 105
15601.35 122
15602.53 115
15603.71 116
15604.90 113
15606.08 133
15607.26 123
15608.44 106
15609.62 105
15610.80 123
15611.98 93
15613.16 135
15614.34 130
15615.52 126
15616.70 118
15617.89 120
15619.07 121
15620.25 130
15621.43 113
15622.61 130
15623.79 145
15624.97 144
15626.15 118
15627.34 128
15628.52 115
15629.70 130
15630.88 116
15632.06 134
15633.24 110
15634.43 125
15635.61 141
15636.79 122
15637.97 114
15639.15 141
15640.34 118
15641.52 140
15642.70 123
15643.88 137
15645.06 150
15646.25 152
15647.43 119
15648.61 140
15649.79 151
15650.98 129
15652.16 149
15653.34 148
15654.52 158
15655.71 129
15656.89 147
15658.07 131
15659.25 163
15660.44 137
15661.62 171
15662.80 161
15663.98 164
15665.17 157
15666.35 163
15667.53 143
15668.72 131
15669.90 151
15671.08 152
15672.27 134
15673.45 145
15674.63 147
15675.82 130
15677.00 167
15678.18 118
15679.37 151
15680.55 138
15681.73 133
15682.92 132
15684.10 151
15685.28 120
15686.47 133
15687.65 154
15688.84 132
15690.02 146
15691.20 143
15692.39 156
15693.57 148
15694.76 144
15695.94 130
15697.12 147
15698.31 144
15699.49 142
15700.68 127
15701.86 110
15703.05 146
15704.23 145
15705.41 121
15706.60 137
15707.78 162
15708.97 134
15710.15 162
15711.34 151
15712.52 159
15713.71 144
15714.89 173
15716.08 154
15717.26 142
15718.45 136
15719.63 152
15720.82 150
15722.00 134
15723.19 135
15724.37 135
15725.56 150
15726.74 140
15727.93 152
15729.11 131
15730.30 157
15731.48 144
15732.67 157
15733.85 139
15735.04 155
15736.23 151
15737.41 165
15738.60 161
15739.78 135
15740.97 174
15742.15 159
15743.34 162
15744.53 171
15745.71 172
15746.90 177
15748.08 170
15749.27 174
15750.46 164
15751.64 190
15752.83 197
15754.02 167
15755.20 204
15756.39 169
15757.57 173
15758.76 177
15759.95 165
15761.13 151
15762.32 169
15763.51 171
15764.69 161
15765.88 183
15767.07 150
15768.25 163
15769.44 163
15770.63 165
15771.82 134
15773.00 184
15774.19 158
15775.38 158
15776.56 154
15777.75 158
15778.94 161
15780.13 156
15781.31 176
15782.50 184
15783.69 185
15784.88 161
15786.06 188
15787.25 168
15788.44 179
15789.63 159
15790.81 180
15792.00 156
15793.19 136
15794.38 145
15795.56 137
15796.75 137
15797.94 132
15799.13 150
15800.32 130
15801.50 118
15802.69 134
15803.88 157
15805.07 165
15806.26 166
15807.45 120
15808.63 137
15809.82 142
15811.01 142
15812.20 117
15813.39 133
15814.58 141
15815.77 144
15816.95 118
15818.14 95
15819.33 122
15820.52 117
15821.71 132
15822.90 130
15824.09 147
15825.28 134
15826.46 134
15827.65 118
15828.84 129
15830.03 131
15831.22 135
15832.41 117
15833.60 123
15834.79 108
15835.98 115
15837.17 122
15838.36 144
15839.55 117
15840.74 121
15841.93 124
15843.12 116
15844.31 124
15845.50 113
15846.69 124
15847.88 117
15849.07 121
15850.26 99
15851.45 128
15852.64 102
15853.83 117
15855.02 109
15856.21 125
15857.40 129
15858.59 147
15859.78 132
15860.97 130
15862.16 138
15863.35 149
15864.54 139
15865.73 124
15866.92 119
15868.11 126
15869.30 132
15870.49 116
15871.68 112
15872.87 133
15874.06 146
15875.25 140
15876.45 131
15877.64 122
15878.83 128
15880.02 159
15881.21 151
15882.40 137
15883.59 132
15884.78 114
15885.97 118
15887.17 121
15888.36 112
15889.55 121
15890.74 132
15891.93 153
15893.12 145
15894.31 120
15895.51 134
15896.70 142
15897.89 166
15899.08 136
15900.27 156
15901.46 123
15902.66 162
15903.85 135
15905.04 124
15906.23 123
15907.43 135
15908.62 158
15909.81 138
15911.00 131
15912.19 144
15913.39 126
15914.58 150
15915.77 144
15916.96 117
15918.16 132
15919.35 154
15920.54 156
15921.73 133
15922.93 138
15924.12 153
15925.31 143
15926.50 119
15927.70 140
15928.89 142
15930.08 153
15931.28 138
15932.47 123
15933.66 142
15934.86 118
15936.05 149
15937.24 125
15938.44 116
15939.63 113
15940.82 125
15942.02 129
15943.21 142
15944.40 127
15945.60 132
15946.79 144
15947.98 165
15949.18 126
15950.37 96
15951.56 147
15952.76 117
15953.95 136
15955.15 112
15956.34 115
15957.53 118
15958.73 117
15959.92 115
15961.12 125
15962.31 122
15963.50 109
15964.70 116
15965.89 129
15967.09 118
15968.28 116
15969.48 109
15970.67 109
15971.86 152
15973.06 123
15974.25 114
15975.45 104
15976.64 134
15977.84 126
15979.03 112
15980.23 85
15981.42 108
15982.62 126
15983.81 110
15985.01 99
15986.20 106
15987.40 107
15988.59 123
15989.79 100
15990.98 95
15992.18 109
15993.37 120
15994.57 132
15995.76 94
15996.96 107
15998.16 93
15999.35 145
16000.55 106
16001.74 107
16002.94 104
16004.13 108
16005.33 122
16006.53 117
16007.72 110
16008.92 97
16010.11 137
16011.31 99
16012.51 91
16013.70 101
16014.90 123
16016.09 113
16017.29 112
16018.49 96
16019.68 112
16020.88 96
16022.07 122
16023.27 84
16024.47 87
16025.66 111
16026.86 103
16028.06 119
16029.25 100
16030.45 104
16031.65 103
16032.84 155
16034.04 86
16035.24 109
16036.44 104
16037.63 129
16038.83 105
16040.03 118
16041.22 105
16042.42 99
16043.62 111
16044.82 101
16046.01 109
16047.21 81
16048.41 102
16049.60 100
16050.80 124
16052.00 100
16053.20 111
16054.39 115
16055.59 103
16056.79 103
16057.99 100
16059.19 133
16060.38 108
16061.58 117
16062.78 96
16063.98 99
16065.18 98
16066.37 113
16067.57 99
16068.77 106
16069.97 106
16071.17 128
16072.36 103
16073.56 100
16074.76 83
16075.96 95
16077.16 93
16078.36 102
16079.56 98
16080.75 101
16081.95 104
16083.15 104
16084.35 101
16085.55 95
16086.75 97
16087.95 102
16089.15 104
16090.34 102
16091.54 102
16092.74 117
16093.94 111
16095.14 87
16096.34 101
16097.54 107
16098.74 98
16099.94 135
16101.14 119
16102.34 98
16103.54 96
16104.74 101
16105.93 86
16107.13 112
16108.33 99
16109.53 106
16110.73 84
16111.93 98
16113.13 102
16114.33 98
16115.53 103
16116.73 103
16117.93 81
16119.13 87
16120.33 103
16121.53 93
16122.73 91
16123.93 102
16125.13 113
16126.33 82
16127.53 79
16128.73 91
16129.94 114
16131.14 111
16132.34 112
16133.54 102
16134.74 97
16135.94 116
16137.14 79
16138.34 99
16139.54 111
16140.74 91
16141.94 103
16143.14 111
16144.34 99
16145.55 95
16146.75 118
16147.95 112
16149.15 91
16150.35 110
16151.55 114
16152.75 103
16153.95 100
16155.15 88
16156.36 111
16157.56 86
16158.76 108
16159.96 121
16161.16 111
16162.36 100
16163.57 96
16164.77 92
16165.97 94
16167.17 97
16168.37 98
16169.58 100
16170.78 114
16171.98 101
16173.18 99
16174.38 98
16175.59 102
16176.79 100
16177.99 90
16179.19 112
16180.39 99
16181.60 95
16182.80 98
16184.00 93
16185.20 82
16186.41 104
16187.61 86
16188.81 94
16190.01 106
16191.22 104
16192.42 106
16193.62 111
16194.83 111
16196.03 90
16197.23 111
16198.43 98
16199.64 93
16200.84 93
16202.04 92
16203.25 98
16204.45 116
16205.65 114
16206.86 111
16208.06 89
16209.26 102
16210.47 97
16211.67 102
16212.87 102
16214.08 106
16215.28 97
16216.49 98
16217.69 112
16218.89 127
16220.10 101
16221.30 125
16222.50 94
16223.71 112
16224.91 105
16226.12 97
16227.32 87
16228.52 118
16229.73 104
16230.93 103
16232.14 112
16233.34 111
16234.55 106
16235.75 107
16236.95 106
16238.16 85
16239.36 107
16240.57 100
16241.77 121
16242.98 119
16244.18 127
16245.39 101
16246.59 102
16247.80 110
16249.00 121
16250.21 120
16251.41 102
16252.62 101
16253.82 120
16255.03 121
16256.23 116
16257.44 139
16258.64 105
16259.85 112
16261.05 124
16262.26 96
16263.46 110
16264.67 136
16265.87 111
16267.08 114
16268.29 115
16269.49 128
16270.70 118
16271.90 136
16273.11 121
16274.31 100
16275.52 113
16276.73 144
16277.93 120
16279.14 95
16280.34 83
16281.55 101
16282.76 132
16283.96 101
16285.17 121
16286.38 119
16287.58 121
16288.79 112
16289.99 114
16291.20 116
16292.41 120
16293.61 140
16294.82 121
16296.03 124
16297.23 124
16298.44 127
16299.65 142
16300.85 128
16302.06 119
16303.27 156
16304.47 123
16305.68 146
16306.89 153
16308.10 148
16309.30 131
16310.51 128
16311.72 133
16312.92 124
16314.13 127
16315.34 133
16316.55 135
16317.75 107
16318.96 142
16320.17 125
16321.38 136
16322.58 133
16323.79 137
16325.00 122
16326.21 118
16327.42 118
16328.62 103
16329.83 107
16331.04 129
16332.25 97
16333.46 128
16334.66 119
16335.87 121
16337.08 107
16338.29 103
16339.50 110
16340.70 102
16341.91 126
16343.12 101
16344.33 103
16345.54 105
16346.75 101
16347.96 118
16349.16 117
16350.37 98
16351.58 103
16352.79 122
16354.00 89
16355.21 103
16356.42 104
16357.63 90
16358.83 108
16360.04 96
16361.25 101
16362.46 112
16363.67 93
16364.88 111
16366.09 117
16367.30 86
16368.51 122
16369.72 126
16370.93 119
16372.14 119
16373.35 93
16374.56 98
16375.76 119
16376.97 101
16378.18 79
16379.39 89
16380.60 102
16381.81 99
16383.02 94
16384.23 117
16385.44 109
16386.65 91
16387.86 119
16389.07 83
16390.28 105
16391.49 90
16392.70 101
16393.91 119
16395.12 97
16396.33 107
16397.55 97
16398.76 95
16399.97 99
16401.18 100
16402.39 107
16403.60 123
16404.81 103
16406.02 109
16407.23 94
16408.44 109
16409.65 93
16410.86 74
16412.07 118
16413.28 110
16414.50 102
16415.71 87
16416.92 90
16418.13 105
16419.34 99
16420.55 99
16421.76 90
16422.97 97
16424.19 105
16425.40 98
16426.61 97
16427.82 117
16429.03 101
16430.24 93
16431.46 73
16432.67 92
16433.88 82
16435.09 96
16436.30 95
16437.51 90
16438.73 93
16439.94 109
16441.15 94
16442.36 91
16443.57 80
16444.79 95
16446.00 85
16447.21 93
16448.42 101
16449.64 89
16450.85 104
16452.06 104
16453.27 81
16454.49 88
16455.70 97
16456.91 95
16458.12 112
16459.34 94
16460.55 101
16461.76 102
16462.97 87
16464.19 93
16465.40 90
16466.61 101
16467.83 102
16469.04 102
16470.25 98
16471.47 86
16472.68 93
16473.89 82
16475.11 99
16476.32 86
16477.53 76
16478.75 86
16479.96 78
16481.17 88
16482.39 81
16483.60 97
16484.81 93
16486.03 95
16487.24 103
16488.45 86
16489.67 103
16490.88 95
16492.10 96
16493.31 75
16494.52 88
16495.74 81
16496.95 85
16498.17 101
16499.38 95
16500.59 83
16501.81 68
16503.02 91
16504.24 88
16505.45 71
16506.67 95
16507.88 99
16509.10 86
16510.31 78
16511.52 118
16512.74 86
16513.95 79
16515.17 73
16516.38 80
16517.60 90
16518.81 84
16520.03 83
16521.24 72
16522.46 98
16523.67 94
16524.89 95
16526.10 84
16527.32 95
16528.53 107
16529.75 90
16530.96 88
16532.18 72
16533.40 82
16534.61 97
16535.83 101
16537.04 87
16538.26 83
16539.47 101
16540.69 84
16541.91 75
16543.12 69
16544.34 89
16545.55 97
16546.77 91
16547.98 86
16549.20 99
16550.42 76
16551.63 73
16552.85 96
16554.07 88
16555.28 86
16556.50 98
16557.71 97
16558.93 87
16560.15 93
16561.36 104
16562.58 91
16563.80 92
16565.01 97
16566.23 103
16567.45 99
16568.66 87
16569.88 94
16571.10 102
16572.31 94
16573.53 87
16574.75 90
16575.96 93
16577.18 105
16578.40 109
16579.62 87
16580.83 77
16582.05 91
16583.27 102
16584.48 88
16585.70 78
16586.92 82
16588.14 84
16589.35 115
16590.57 84
16591.79 78
16593.01 97
16594.23 101
16595.44 107
16596.66 80
16597.88 87
16599.10 95
16600.31 81
16601.53 89
16602.75 82
16603.97 90
16605.19 86
16606.40 89
16607.62 91
16608.84 76
16610.06 88
16611.28 94
16612.50 96
16613.71 78
16614.93 105
16616.15 85
16617.37 91
16618.59 109
16619.81 77
16621.03 92
16622.24 92
16623.46 86
16624.68 85
16625.90 85
16627.12 85
16628.34 77
16629.56 87
16630.78 99
16632.00 78
16633.21 97
16634.43 95
16635.65 87
16636.87 94
16638.09 78
16639.31 82
16640.53 102
16641.75 79
16642.97 84
16644.19 90
16645.41 90
16646.63 86
16647.85 77
16649.07 99
16650.29 89
16651.51 83
16652.73 86
16653.95 81
16655.17 94
16656.39 83
16657.61 90
16658.83 71
16660.05 84
16661.27 86
16662.49 84
16663.71 83
16664.93 86
16666.15 84
16667.37 88
16668.59 95
16669.81 85
16671.03 92
16672.25 84
16673.47 96
16674.69 96
16675.91 81
16677.13 91
16678.35 84
16679.57 96
16680.80 94
16682.02 82
16683.24 70
16684.46 87
16685.68 77
16686.90 95
16688.12 80
16689.34 76
16690.56 83
16691.79 83
16693.01 93
16694.23 65
16695.45 77
16696.67 81
16697.89 75
16699.11 75
16700.34 75
16701.56 84
16702.78 75
16704.00 87
16705.22 80
16706.44 79
16707.67 86
16708.89 92
16710.11 99
16711.33 87
16712.55 85
16713.78 74
16715.00 82
16716.22 94
16717.44 98
16718.67 61
16719.89 90
16721.11 85
16722.33 95
16723.55 75
16724.78 84
16726.00 100
16727.22 80
16728.45 75
16729.67 79
16730.89 85
16732.11 96
16733.34 94
16734.56 84
16735.78 61
16737.00 68
16738.23 80
16739.45 91
16740.67 105
16741.90 82
16743.12 83
16744.34 81
16745.57 84
16746.79 69
16748.01 88
16749.24 107
16750.46 108
16751.68 79
16752.91 84
16754.13 92
16755.35 83
16756.58 90
16757.80 83
16759.03 81
16760.25 96
16761.47 85
16762.70 97
16763.92 71
16765.14 95
16766.37 78
16767.59 91
16768.82 99
16770.04 90
16771.27 96
16772.49 98
16773.71 92
16774.94 89
16776.16 87
16777.39 72
16778.61 76
16779.84 86
16781.06 72
16782.29 69
16783.51 96
16784.73 103
16785.96 98
16787.18 75
16788.41 83
16789.63 81
16790.86 92
16792.08 78
16793.31 79
16794.53 81
16795.76 80
16796.98 97
16798.21 84
16799.43 85
16800.66 89
16801.89 89
16803.11 90
16804.34 85
16805.56 74
16806.79 94
16808.01 83
16809.24 83
16810.46 74
16811.69 72
16812.91 80
16814.14 89
16815.37 80
16816.59 69
16817.82 74
16819.04 84
16820.27 67
16821.50 79
16822.72 129
16823.95 83
16825.17 80
16826.40 88
16827.63 104
16828.85 104
16830.08 93
16831.31 81
16832.53 94
16833.76 87
16834.99 93
16836.21 94
16837.44 99
16838.67 82
16839.89 99
16841.12 93
16842.35 87
16843.57 103
16844.80 80
16846.03 103
16847.25 83
16848.48 101
16849.71 95
16850.93 80
16852.16 111
16853.39 103
16854.62 91
16855.84 75
16857.07 100
16858.30 102
16859.53 87
16860.75 93
16861.98 83
16863.21 105
16864.44 98
16865.66 94
16866.89 105
16868.12 89
16869.35 111
16870.57 105
16871.80 96
16873.03 91
16874.26 99
16875.49 114
16876.71 106
16877.94 110
16879.17 88
16880.40 121
16881.63 118
16882.86 99
16884.08 104
16885.31 88
16886.54 95
16887.77 99
16889.00 108
16890.23 97
16891.45 92
16892.68 103
16893.91 85
16895.14 83
16896.37 92
16897.60 109
16898.83 98
16900.06 92
16901.29 88
16902.51 92
16903.74 98
16904.97 100
16906.20 88
16907.43 89
16908.66 112
16909.89 114
16911.12 91
16912.35 114
16913.58 93
16914.81 92
16916.04 84
16917.27 86
16918.50 79
16919.73 109
16920.95 85
16922.18 79
16923.41 73
16924.64 90
16925.87 90
16927.10 84
16928.33 80
16929.56 71
16930.79 82
16932.02 95
16933.25 105
16934.48 77
16935.71 78
16936.94 96
16938.18 106
16939.41 81
16940.64 66
16941.87 84
16943.10 99
16944.33 87
16945.56 92
16946.79 80
16948.02 77
16949.25 94
16950.48 99
16951.71 101
16952.94 105
16954.17 118
16955.40 92
16956.64 92
16957.87 90
16959.10 71
16960.33 83
16961.56 88
16962.79 95
16964.02 85
16965.25 85
16966.48 90
16967.72 74
16968.95 55
16970.18 85
16971.41 86
16972.64 110
16973.87 93
16975.11 89
16976.34 72
16977.57 82
16978.80 95
16980.03 93
16981.26 84
16982.50 91
16983.73 102
16984.96 75
16986.19 77
16987.42 76
16988.66 80
16989.89 82
16991.12 100
16992.35 73
16993.59 91
16994.82 104
16996.05 88
16997.28 97
16998.52 86
16999.75 101
17000.98 99
17002.21 86
17003.45 81
17004.68 82
17005.91 92
17007.14 91
17008.38 87
17009.61 92
17010.84 69
17012.08 77
17013.31 102
17014.54 89
17015.78 79
17017.01 92
17018.24 81
17019.47 87
17020.71 92
17021.94 74
17023.17 88
17024.41 95
17025.64 83
17026.88 70
17028.11 104
17029.34 70
17030.58 105
17031.81 85
17033.04 80
17034.28 87
17035.51 103
17036.75 80
17037.98 82
17039.21 75
17040.45 94
17041.68 94
17042.92 85
17044.15 92
17045.38 81
17046.62 116
17047.85 77
17049.09 105
17050.32 79
17051.56 96
17052.79 96
17054.02 73
17055.26 69
17056.49 71
17057.73 75
17058.96 77
17060.20 78
17061.43 100
17062.67 92
17063.90 71
17065.14 98
17066.37 95
17067.61 89
17068.84 76
17070.08 80
17071.31 78
17072.55 72
17073.78 69
17075.02 77
17076.25 83
17077.49 81
17078.72 64
17079.96 75
17081.20 93
17082.43 79
17083.67 86
17084.90 64
17086.14 70
17087.37 84
17088.61 91
17089.85 74
17091.08 77
17092.32 84
17093.55 97
17094.79 94
17096.03 71
17097.26 65
17098.50 90
17099.73 101
17100.97 109
17102.21 81
17103.44 62
17104.68 95
17105.92 92
17107.15 74
17108.39 67
17109.63 108
17110.86 100
17112.10 87
17113.34 74
17114.57 61
17115.81 87
17117.05 92
17118.28 76
17119.52 75
17120.76 75
17121.99 101
17123.23 114
17124.47 77
17125.70 89
17126.94 82
17128.18 87
17129.42 72
17130.65 78
17131.89 89
17133.13 86
17134.37 93
17135.60 76
17136.84 82
17138.08 72
17139.32 89
17140.55 102
17141.79 79
17143.03 58
17144.27 67
17145.50 94
17146.74 90
17147.98 63
17149.22 85
17150.46 77
17151.69 83
17152.93 68
17154.17 77
17155.41 81
17156.65 75
17157.89 78
17159.12 83
17160.36 90
17161.60 72
17162.84 74
17164.08 90
17165.32 73
17166.56 76
17167.79 88
17169.03 70
17170.27 83
17171.51 86
17172.75 81
17173.99 80
17175.23 79
17176.47 93
17177.70 82
17178.94 78
17180.18 72
17181.42 81
17182.66 81
17183.90 87
17185.14 74
17186.38 86
17187.62 80
17188.86 88
17190.10 72
17191.34 80
17192.58 72
17193.82 93
17195.06 89
17196.30 81
17197.54 68
17198.78 73
17200.01 84
17201.25 88
17202.49 103
17203.73 65
17204.97 84
17206.21 73
17207.45 81
17208.70 85
17209.94 80
17211.18 75
17212.42 101
17213.66 106
17214.90 74
17216.14 97
17217.38 75
17218.62 99
17219.86 92
17221.10 80
17222.34 96
17223.58 103
17224.82 77
17226.06 91
17227.30 73
17228.54 88
17229.78 74
17231.03 70
17232.27 76
17233.51 92
17234.75 78
17235.99 74
17237.23 70
17238.47 79
17239.71 91
17240.95 70
17242.20 79
17243.44 76
17244.68 81
17245.92 68
17247.16 91
17248.40 82
17249.65 69
17250.89 84
17252.13 72
17253.37 86
17254.61 72
17255.85 94
17257.10 63
17258.34 66
17259.58 71
17260.82 93
17262.06 78
17263.31 89
17264.55 79
17265.79 103
17267.03 65
17268.27 78
17269.52 87
17270.76 65
17272.00 68
17273.24 93
17274.49 97
17275.73 81
17276.97 81
17278.22 82
17279.46 88
17280.70 80
17281.94 71
17283.19 69
17284.43 80
17285.67 71
17286.91 77
17288.16 94
17289.40 94
17290.64 84
17291.89 73
17293.13 66
17294.37 74
17295.62 82
17296.86 86
17298.10 120
17299.35 78
17300.59 62
17301.83 88
17303.08 79
17304.32 81
17305.56 70
17306.81 83
17308.05 89
17309.30 84
17310.54 72
17311.78 71
17313.03 81
17314.27 85
17315.52 61
17316.76 95
17318.00 70
17319.25 69
17320.49 81
17321.74 74
17322.98 59
17324.23 73
17325.47 69
17326.71 90
17327.96 87
17329.20 81
17330.45 80
17331.69 70
17332.94 78
17334.18 69
17335.43 89
17336.67 99
17337.92 88
17339.16 79
17340.41 90
17341.65 58
17342.90 61
17344.14 76
17345.39 68
17346.63 58
17347.88 92
17349.12 94
17350.37 57
17351.61 66
17352.86 75
17354.10 76
17355.35 69
17356.59 66
17357.84 69
17359.08 90
17360.33 67
17361.58 83
17362.82 69
17364.07 73
17365.31 76
17366.56 68
17367.80 69
17369.05 70
17370.30 85
17371.54 68
17372.79 72
17374.03 77
17375.28 75
17376.53 68
17377.77 86
17379.02 57
17380.27 82
17381.51 78
17382.76 65
17384.01 61
17385.25 68
17386.50 72
17387.75 64
17388.99 71
17390.24 67
17391.49 66
17392.73 72
17393.98 63
17395.23 86
17396.47 79
17397.72 61
17398.97 64
17400.21 89
17401.46 84
17402.71 79
17403.96 81
17405.20 77
17406.45 68
17407.70 72
17408.94 72
17410.19 67
17411.44 61
17412.69 70
17413.93 68
17415.18 72
17416.43 59
17417.68 73
17418.93 87
17420.17 73
17421.42 78
17422.67 63
17423.92 89
17425.16 82
17426.41 85
17427.66 70
17428.91 96
17430.16 81
17431.41 74
17432.65 83
17433.90 69
17435.15 62
17436.40 70
17437.65 75
17438.90 70
17440.14 81
17441.39 97
17442.64 84
17443.89 78
17445.14 55
17446.39 67
17447.64 78
17448.88 94
17450.13 80
17451.38 100
17452.63 75
17453.88 75
17455.13 74
17456.38 72
17457.63 85
17458.88 78
17460.13 93
17461.38 82
17462.62 70
17463.87 93
17465.12 80
17466.37 82
17467.62 71
17468.87 80
17470.12 62
17471.37 80
17472.62 74
17473.87 77
17475.12 81
17476.37 100
17477.62 85
17478.87 88
17480.12 76
17481.37 83
17482.62 86
17483.87 69
17485.12 76
17486.37 73
17487.62 76
17488.87 81
17490.12 88
17491.37 67
17492.62 60
17493.87 68
17495.12 79
17496.37 68
17497.62 63
17498.87 74
17500.12 87
17501.38 75
17502.63 58
17503.88 78
17505.13 72
17506.38 82
17507.63 93
17508.88 90
17510.13 67
17511.38 82
17512.63 79
17513.89 90
17515.14 69
17516.39 83
17517.64 94
17518.89 67
17520.14 78
17521.39 70
17522.64 80
17523.90 70
17525.15 84
17526.40 75
17527.65 90
17528.90 81
17530.15 94
17531.41 88
17532.66 90
17533.91 56
17535.16 66
17536.41 78
17537.67 70
17538.92 70
17540.17 68
17541.42 79
17542.67 64
17543.93 73
17545.18 67
17546.43 82
17547.68 80
17548.94 89
17550.19 65
17551.44 69
17552.69 60
17553.95 76
17555.20 87
17556.45 66
17557.70 61
17558.96 82
17560.21 79
17561.46 58
17562.72 71
17563.97 80
17565.22 81
17566.47 76
17567.73 75
17568.98 74
17570.23 82
17571.49 60
17572.74 65
17573.99 78
17575.25 70
17576.50 55
17577.75 67
17579.01 71
17580.26 79
17581.51 79
17582.77 68
17584.02 88
17585.28 91
17586.53 74
17587.78 79
17589.04 77
17590.29 79
17591.54 65
17592.80 78
17594.05 63
17595.31 62
17596.56 69
17597.81 65
17599.07 78
17600.32 85
17601.58 79
17602.83 63
17604.09 62
17605.34 73
17606.60 69
17607.85 81
17609.10 72
17610.36 92
17611.61 85
17612.87 64
17614.12 64
17615.38 77
17616.63 84
17617.89 69
17619.14 78
17620.40 67
17621.65 87
17622.91 83
17624.16 77
17625.42 75
17626.67 68
17627.93 67
17629.18 65
17630.44 79
17631.69 76
17632.95 85
17634.21 81
17635.46 94
17636.72 79
17637.97 73
17639.23 62
17640.48 78
17641.74 52
17642.99 79
17644.25 74
17645.51 84
17646.76 67
17648.02 77
17649.27 64
17650.53 62
17651.79 76
17653.04 79
17654.30 75
17655.55 64
17656.81 86
17658.07 71
17659.32 57
17660.58 53
17661.84 91
17663.09 79
17664.35 70
17665.61 66
17666.86 62
17668.12 82
17669.38 69
17670.63 75
17671.89 72
17673.15 77
17674.40 64
17675.66 89
17676.92 80
17678.17 75
17679.43 85
17680.69 89
17681.95 62
17683.20 61
17684.46 62
17685.72 73
17686.98 61
17688.23 73
17689.49 72
17690.75 74
17692.01 66
17693.26 74
17694.52 72
17695.78 47
17697.04 75
17698.29 60
17699.55 78
17700.81 66
17702.07 69
17703.32 74
17704.58 87
17705.84 73
17707.10 66
17708.36 70
17709.62 84
17710.87 75
17712.13 61
17713.39 75
17714.65 68
17715.91 99
17717.17 58
17718.42 73
17719.68 90
17720.94 83
17722.20 71
17723.46 76
17724.72 71
17725.98 81
17727.23 82
17728.49 57
17729.75 68
17731.01 75
17732.27 67
17733.53 73
17734.79 78
17736.05 79
17737.31 88
17738.57 74
17739.82 79
17741.08 53
17742.34 78
17743.60 85
17744.86 87
17746.12 77
17747.38 83
17748.64 95
17749.90 68
17751.16 70
17752.42 71
17753.68 90
17754.94 65
17756.20 71
17757.46 80
17758.72 72
17759.98 78
17761.24 75
17762.50 64
17763.76 74
17765.02 87
17766.28 64
17767.54 79
17768.80 63
17770.06 75
17771.32 69
17772.58 82
17773.84 73
17775.10 82
17776.36 80
17777.62 92
17778.88 71
17780.14 75
17781.40 52
17782.67 68
17783.93 83
17785.19 76
17786.45 60
17787.71 81
17788.97 82
17790.23 70
17791.49 74
17792.75 72
17794.01 69
17795.28 70
17796.54 78
17797.80 71
17799.06 83
17800.32 83
17801.58 92
17802.84 77
17804.11 86
17805.37 65
17806.63 66
17807.89 87
17809.15 81
17810.41 89
17811.68 81
17812.94 76
17814.20 84
17815.46 73
17816.72 78
17817.99 73
17819.25 90
17820.51 86
17821.77 72
17823.03 67
17824.30 73
17825.56 80
17826.82 81
17828.08 73
17829.35 78
17830.61 71
17831.87 84
17833.13 72
17834.40 76
17835.66 72
17836.92 88
17838.18 83
17839.45 84
17840.71 64
17841.97 74
17843.24 75
17844.50 69
17845.76 83
17847.02 74
17848.29 71
17849.55 82
17850.81 79
17852.08 91
17853.34 78
17854.60 75
17855.87 74
17857.13 67
17858.39 79
17859.66 61
17860.92 58
17862.18 72
17863.45 68
17864.71 68
17865.98 65
17867.24 75
17868.50 79
17869.77 92
17871.03 76
17872.30 84
17873.56 72
17874.82 66
17876.09 81
17877.35 73
17878.62 78
17879.88 82
17881.14 90
17882.41 90
17883.67 81
17884.94 73
17886.20 82
17887.47 69
17888.73 85
17890.00 77
17891.26 62
17892.52 74
17893.79 92
17895.05 68
17896.32 66
17897.58 72
17898.85 74
17900.11 71
17901.38 70
17902.64 78
17903.91 67
17905.17 90
17906.44 72
17907.70 79
17908.97 81
17910.23 68
17911.50 74
17912.77 64
17914.03 71
17915.30 84
17916.56 84
17917.83 77
17919.09 79
17920.36 81
17921.62 73
17922.89 74
17924.16 79
17925.42 66
17926.69 64
17927.95 56
17929.22 66
17930.49 61
17931.75 69
17933.02 71
17934.28 87
17935.55 73
17936.82 73
17938.08 80
17939.35 78
17940.62 99
17941.88 78
17943.15 59
17944.42 80
17945.68 68
17946.95 71
17948.22 78
17949.48 74
17950.75 76
17952.02 88
17953.28 83
17954.55 58
17955.82 63
17957.08 75
17958.35 60
17959.62 71
17960.88 73
17962.15 58
17963.42 74
17964.69 62
17965.95 61
17967.22 70
17968.49 82
17969.76 77
17971.02 77
17972.29 61
17973.56 66
17974.83 79
17976.09 79
17977.36 70
17978.63 76
17979.90 72
17981.16 81
17982.43 85
17983.70 88
17984.97 79
17986.24 70
17987.50 79
17988.77 82
17990.04 74
17991.31 75
17992.58 77
17993.84 84
17995.11 64
17996.38 78
17997.65 72
17998.92 78
18000.19 82
18001.46 70
18002.72 64
18003.99 74
18005.26 78
18006.53 75
18007.80 61
18009.07 71
18010.34 64
18011.61 76
18012.87 72
18014.14 64
18015.41 63
18016.68 80
18017.95 92
18019.22 82
18020.49 71
18021.76 74
18023.03 81
18024.30 64
18025.57 60
18026.84 61
18028.11 88
18029.37 61
18030.64 74
18031.91 59
18033.18 66
18034.45 72
18035.72 79
18036.99 83
18038.26 72
18039.53 62
18040.80 74
18042.07 97
18043.34 72
18044.61 73
18045.88 74
18047.15 72
18048.42 92
18049.69 56
18050.96 72
18052.23 77
18053.50 71
18054.77 74
18056.05 63
18057.32 75
18058.59 80
18059.86 70
18061.13 65
18062.40 80
18063.67 79
18064.94 77
18066.21 59
18067.48 69
18068.75 69
18070.02 59
18071.29 72
18072.57 83
18073.84 74
18075.11 56
18076.38 69
18077.65 83
18078.92 90
18080.19 72
18081.46 66
18082.74 56
18084.01 82
18085.28 77
18086.55 65
18087.82 58
18089.09 86
18090.37 82
18091.64 61
18092.91 64
18094.18 60
18095.45 71
18096.72 87
18098.00 81
18099.27 70
18100.54 68
18101.81 77
18103.08 91
18104.36 60
18105.63 53
18106.90 62
18108.17 69
18109.45 78
18110.72 55
18111.99 69
18113.26 76
18114.54 69
18115.81 60
18117.08 54
18118.35 70
18119.63 78
18120.90 84
18122.17 75
18123.44 78
18124.72 59
18125.99 65
18127.26 97
18128.54 68
18129.81 69
18131.08 79
18132.36 86
18133.63 67
18134.90 71
18136.18 85
18137.45 79
18138.72 88
18140.00 71
18141.27 68
18142.54 66
18143.82 64
18145.09 71
18146.36 71
18147.64 60
18148.91 65
18150.19 65
18151.46 93
18152.73 65
18154.01 75
18155.28 71
18156.55 78
18157.83 83
18159.10 76
18160.38 74
18161.65 75
18162.93 73
18164.20 70
18165.47 71
18166.75 76
18168.02 58
18169.30 72
18170.57 76
18171.85 60
18173.12 63
18174.40 59
18175.67 70
18176.95 65
18178.22 65
18179.50 80
18180.77 85
18182.04 80
18183.32 53
18184.59 87
18185.87 66
18187.15 64
18188.42 61
18189.70 83
18190.97 66
18192.25 66
18193.52 72
18194.80 63
18196.07 71
18197.35 72
18198.62 71
18199.90 80
18201.17 69
18202.45 58
18203.73 60
18205.00 60
18206.28 58
18207.55 67
18208.83 81
18210.10 72
18211.38 65
18212.66 71
18213.93 85
18215.21 63
18216.48 74
18217.76 79
18219.04 59
18220.31 48
18221.59 51
18222.87 68
18224.14 66
18225.42 70
18226.70 50
18227.97 79
18229.25 64
18230.53 77
18231.80 68
18233.08 70
18234.36 74
18235.63 54
18236.91 78
18238.19 75
18239.46 63
18240.74 72
18242.02 73
18243.29 61
18244.57 65
18245.85 72
18247.13 86
18248.40 68
18249.68 62
18250.96 71
18252.24 64
18253.51 69
18254.79 75
18256.07 71
18257.35 76
18258.62 58
18259.90 73
18261.18 69
18262.46 53
18263.73 74
18265.01 68
18266.29 89
18267.57 67
18268.85 59
18270.12 74
18271.40 76
18272.68 81
18273.96 55
18275.24 70
18276.51 71
18277.79 62
18279.07 65
18280.35 72
18281.63 72
18282.91 64
18284.18 83
18285.46 77
18286.74 63
18288.02 66
18289.30 75
18290.58 68
18291.86 68
18293.14 73
18294.41 76
18295.69 74
18296.97 86
18298.25 73
18299.53 58
18300.81 68
18302.09 67
18303.37 69
18304.65 80
18305.93 79
18307.21 60
18308.49 81
18309.76 65
18311.04 58
18312.32 59
18313.60 68
18314.88 61
18316.16 69
18317.44 52
18318.72 64
18320.00 82
18321.28 72
18322.56 70
18323.84 71
18325.12 56
18326.40 68
18327.68 65
18328.96 75
18330.24 75
18331.52 75
18332.80 71
18334.08 71
18335.36 61
18336.64 62
18337.92 56
18339.20 81
18340.48 74
18341.76 93
18343.05 73
18344.33 72
18345.61 75
18346.89 69
18348.17 75
18349.45 81
18350.73 74
18352.01 71
18353.29 62
18354.57 59
18355.85 82
18357.13 57
18358.42 77
18359.70 74
18360.98 81
18362.26 66
18363.54 68
18364.82 64
18366.10 81
18367.38 67
18368.67 60
18369.95 72
18371.23 83
18372.51 52
18373.79 63
18375.07 83
18376.36 74
18377.64 72
18378.92 62
18380.20 65
18381.48 64
18382.77 66
18384.05 66
18385.33 69
18386.61 72
18387.89 73
18389.18 71
18390.46 81
18391.74 71
18393.02 60
18394.31 64
18395.59 68
18396.87 60
18398.15 69
18399.44 65
18400.72 71
18402.00 87
18403.28 64
18404.57 76
18405.85 60
18407.13 56
18408.41 64
18409.70 60
18410.98 52
18412.26 55
18413.55 88
18414.83 65
18416.11 58
18417.40 64
18418.68 67
18419.96 79
18421.25 71
18422.53 65
18423.81 67
18425.10 85
18426.38 71
18427.66 84
18428.95 55
18430.23 67
18431.51 78
18432.80 74
18434.08 72
18435.37 70
18436.65 92
18437.93 72
18439.22 91
18440.50 64
18441.79 57
18443.07 95
18444.35 75
18445.64 64
18446.92 60
18448.21 69
18449.49 69
18450.78 54
18452.06 61
18453.34 48
18454.63 70
18455.91 71
18457.20 82
18458.48 66
18459.77 64
18461.05 71
18462.34 73
18463.62 68
18464.91 59
18466.19 71
18467.48 73
18468.76 51
18470.05 74
18471.33 67
18472.62 61
18473.90 64
18475.19 80
18476.47 88
18477.76 71
18479.04 86
18480.33 57
18481.61 77
18482.90 80
18484.18 86
18485.47 91
18486.76 84
18488.04 71
18489.33 67
18490.61 66
18491.90 78
18493.18 72
18494.47 74
18495.76 51
18497.04 68
18498.33 66
18499.61 78
18500.90 66
18502.19 59
18503.47 68
18504.76 59
18506.05 53
18507.33 62
18508.62 63
18509.90 58
18511.19 74
18512.48 79
18513.76 76
18515.05 67
18516.34 75
18517.62 70
18518.91 68
18520.20 56
18521.48 59
18522.77 82
18524.06 62
18525.35 73
18526.63 69
18527.92 93
18529.21 73
18530.49 67
18531.78 70
18533.07 63
18534.36 57
18535.64 80
18536.93 74
18538.22 50
18539.50 66
18540.79 56
18542.08 69
18543.37 82
18544.66 83
18545.94 79
18547.23 68
18548.52 88
18549.81 68
18551.09 63
18552.38 80
18553.67 74
18554.96 76
18556.25 82
18557.53 76
18558.82 78
18560.11 57
18561.40 60
18562.69 85
18563.98 80
18565.26 85
18566.55 59
18567.84 76
18569.13 75
18570.42 69
18571.71 81
18572.99 80
18574.28 75
18575.57 77
18576.86 69
18578.15 71
18579.44 67
18580.73 77
18582.02 66
18583.31 86
18584.59 62
18585.88 68
18587.17 65
18588.46 84
18589.75 69
18591.04 79
18592.33 79
18593.62 62
18594.91 82
18596.20 57
18597.49 50
18598.78 47
18600.07 69
18601.36 60
18602.65 73
18603.94 76
18605.23 68
18606.52 72
18607.81 64
18609.09 51
18610.38 76
18611.67 70
18612.96 71
18614.25 66
18615.55 80
18616.84 76
18618.13 85
18619.42 103
18620.71 73
18622.00 78
18623.29 70
18624.58 77
18625.87 78
18627.16 70
18628.45 60
18629.74 77
18631.03 70
18632.32 64
18633.61 80
18634.90 68
18636.19 75
18637.48 65
18638.77 92
18640.07 62
18641.36 65
18642.65 66
18643.94 64
18645.23 55
18646.52 51
18647.81 60
18649.10 77
18650.40 71
18651.69 84
18652.98 74
18654.27 76
18655.56 77
18656.85 69
18658.14 66
18659.44 58
18660.73 74
18662.02 66
18663.31 75
18664.60 60
18665.89 77
18667.19 61
18668.48 70
18669.77 80
18671.06 67
18672.35 68
18673.65 72
18674.94 66
18676.23 61
18677.52 80
18678.82 66
18680.11 73
18681.40 52
18682.69 72
18683.99 61
18685.28 76
18686.57 73
18687.86 75
18689.16 74
18690.45 78
18691.74 69
18693.03 74
18694.33 67
18695.62 62
18696.91 70
18698.21 89
18699.50 91
18700.79 64
18702.09 72
18703.38 65
18704.67 81
18705.97 59
18707.26 76
18708.55 62
18709.85 72
18711.14 84
18712.43 65
18713.73 61
18715.02 68
18716.31 74
18717.61 66
18718.90 90
18720.19 57
18721.49 82
18722.78 66
18724.08 70
18725.37 61
18726.66 62
18727.96 57
18729.25 64
18730.55 66
18731.84 55
18733.13 66
18734.43 58
18735.72 74
18737.02 77
18738.31 54
18739.61 55
18740.90 73
18742.19 63
18743.49 73
18744.78 67
18746.08 70
18747.37 76
18748.67 54
18749.96 73
18751.26 79
18752.55 62
18753.85 84
18755.14 64
18756.44 54
18757.73 80
18759.03 90
18760.32 82
18761.62 63
18762.91 64
18764.21 68
18765.50 78
18766.80 70
18768.09 66
18769.39 65
18770.69 67
18771.98 87
18773.28 54
18774.57 62
18775.87 59
18777.16 80
18778.46 74
18779.76 63
18781.05 77
18782.35 69
18783.64 64
18784.94 82
18786.24 48
18787.53 72
18788.83 83
18790.12 75
18791.42 66
18792.72 63
18794.01 77
18795.31 57
18796.61 84
18797.90 55
18799.20 67
18800.49 70
18801.79 75
18803.09 80
18804.38 80
18805.68 63
18806.98 79
18808.28 81
18809.57 74
18810.87 62
18812.17 69
18813.46 77
18814.76 64
18816.06 74
18817.35 77
18818.65 65
18819.95 76
18821.25 73
18822.54 56
18823.84 61
18825.14 49
18826.44 60
18827.73 68
18829.03 77
18830.33 54
18831.63 69
18832.92 69
18834.22 80
18835.52 70
18836.82 56
18838.11 75
18839.41 61
18840.71 63
18842.01 68
18843.31 70
18844.60 58
18845.90 61
18847.20 64
18848.50 72
18849.80 69
18851.10 81
18852.39 79
18853.69 69
18854.99 54
18856.29 64
18857.59 61
18858.89 68
18860.18 68
18861.48 63
18862.78 85
18864.08 74
18865.38 58
18866.68 62
18867.98 63
18869.28 65
18870.58 66
18871.87 55
18873.17 65
18874.47 70
18875.77 65
18877.07 62
18878.37 68
18879.67 84
18880.97 62
18882.27 53
18883.57 58
18884.87 60
18886.17 62
18887.47 84
18888.77 72
18890.07 81
18891.36 58
18892.66 66
18893.96 74
18895.26 53
18896.56 59
18897.86 56
18899.16 78
18900.46 76
18901.76 62
18903.06 58
18904.36 56
18905.66 71
18906.96 73
18908.27 66
18909.57 73
18910.87 76
18912.17 66
18913.47 68
18914.77 61
18916.07 65
18917.37 62
18918.67 72
18919.97 56
18921.27 67
18922.57 66
18923.87 62
18925.17 65
18926.47 85
18927.77 69
18929.08 60
18930.38 65
18931.68 47
18932.98 84
18934.28 53
18935.58 71
18936.88 57
18938.18 64
18939.49 85
18940.79 70
18942.09 56
18943.39 55
18944.69 69
18945.99 70
18947.29 51
18948.60 78
18949.90 65
18951.20 55
18952.50 72
18953.80 54
18955.11 59
18956.41 58
18957.71 67
18959.01 66
18960.31 77
18961.62 60
18962.92 53
18964.22 60
18965.52 69
18966.82 63
18968.13 69
18969.43 54
18970.73 59
18972.03 80
18973.34 45
18974.64 67
18975.94 70
18977.24 51
18978.55 61
18979.85 66
18981.15 53
18982.46 49
18983.76 47
18985.06 75
18986.36 64
18987.67 66
18988.97 67
18990.27 63
18991.58 75
18992.88 61
18994.18 59
18995.49 58
18996.79 67
18998.09 66
18999.40 67
19000.70 63
19002.00 73
19003.31 63
19004.61 70
19005.91 65
19007.22 66
19008.52 55
19009.83 66
19011.13 71
19012.43 57
19013.74 51
19015.04 66
19016.34 77
19017.65 73
19018.95 62
19020.26 52
19021.56 68
19022.87 46
19024.17 62
19025.47 59
19026.78 63
19028.08 62
19029.39 61
19030.69 70
19032.00 79
19033.30 66
19034.61 62
19035.91 52
19037.22 58
19038.52 66
19039.82 55
19041.13 74
19042.43 63
19043.74 83
19045.04 62
19046.35 62
19047.65 69
19048.96 70
19050.26 71
19051.57 61
19052.88 54
19054.18 64
19055.49 57
19056.79 65
19058.10 63
19059.40 49
19060.71 56
19062.01 82
19063.32 85
19064.62 59
19065.93 74
19067.24 71
19068.54 60
19069.85 66
19071.15 71
19072.46 66
19073.77 62
19075.07 63
19076.38 65
19077.68 50
19078.99 55
19080.30 66
19081.60 73
19082.91 68
19084.22 52
19085.52 67
19086.83 75
19088.13 75
19089.44 67
19090.75 74
19092.05 67
19093.36 68
19094.67 71
19095.97 57
19097.28 55
19098.59 41
19099.90 67
19101.20 69
19102.51 68
19103.82 56
19105.12 73
19106.43 104
19107.74 63
19109.04 72
19110.35 66
19111.66 65
19112.97 56
19114.27 73
19115.58 66
19116.89 69
19118.20 72
19119.50 74
19120.81 63
19122.12 62
19123.43 59
19124.73 60
19126.04 69
19127.35 53
19128.66 70
19129.97 67
19131.27 76
19132.58 68
19133.89 70
19135.20 58
19136.51 64
19137.81 57
19139.12 61
19140.43 76
19141.74 79
19143.05 68
19144.36 73
19145.66 83
19146.97 62
19148.28 80
19149.59 74
19150.90 68
19152.21 58
19153.52 74
19154.83 76
19156.13 56
19157.44 58
19158.75 71
19160.06 68
19161.37 64
19162.68 65
19163.99 75
19165.30 84
19166.61 57
19167.92 59
19169.22 75
19170.53 82
19171.84 61
19173.15 73
19174.46 66
19175.77 66
19177.08 66
19178.39 74
19179.70 64
19181.01 54
19182.32 83
19183.63 91
19184.94 65
19186.25 54
19187.56 76
19188.87 73
19190.18 78
19191.49 55
19192.80 61
19194.11 74
19195.42 76
19196.73 61
19198.04 57
19199.35 61
19200.66 61
19201.97 76
19203.28 67
19204.59 61
19205.90 53
19207.21 72
19208.52 73
19209.83 58
19211.14 57
19212.46 61
19213.77 70
19215.08 55
19216.39 63
19217.70 58
19219.01 66
19220.32 66
19221.63 66
19222.94 53
19224.25 72
19225.57 79
19226.88 86
19228.19 71
19229.50 60
19230.81 52
19232.12 62
19233.43 64
19234.75 62
19236.06 63
19237.37 70
19238.68 66
19239.99 57
19241.30 61
19242.62 52
19243.93 58
19245.24 55
19246.55 63
19247.86 51
19249.18 59
19250.49 48
19251.80 78
19253.11 70
19254.42 56
19255.74 61
19257.05 77
19258.36 76
19259.67 77
19260.99 63
19262.30 60
19263.61 66
19264.92 56
19266.24 67
19267.55 57
19268.86 74
19270.17 69
19271.49 74
19272.80 66
19274.11 65
19275.42 67
19276.74 57
19278.05 71
19279.36 62
19280.68 72
19281.99 74
19283.30 52
19284.62 65
19285.93 68
19287.24 57
19288.56 55
19289.87 62
19291.18 72
19292.50 75
19293.81 63
19295.12 70
19296.44 61
19297.75 64
19299.06 79
19300.38 74
19301.69 69
19303.01 61
19304.32 59
19305.63 81
19306.95 69
19308.26 45
19309.58 63
19310.89 77
19312.20 71
19313.52 62
19314.83 45
19316.15 64
19317.46 57
19318.78 79
19320.09 80
19321.41 64
19322.72 57
19324.03 84
19325.35 81
19326.66 65
19327.98 53
19329.29 55
19330.61 92
19331.92 69
19333.24 64
19334.55 65
19335.87 71
19337.18 61
19338.50 53
19339.81 72
19341.13 68
19342.44 63
19343.76 59
19345.07 75
19346.39 51
19347.70 53
19349.02 72
19350.34 62
19351.65 48
19352.97 55
19354.28 58
19355.60 62
19356.91 59
19358.23 60
19359.54 68
19360.86 72
19362.18 75
19363.49 65
19364.81 65
19366.12 60
19367.44 61
19368.76 50
19370.07 47
19371.39 62
19372.71 88
19374.02 68
19375.34 47
19376.65 50
19377.97 63
19379.29 75
19380.60 65
19381.92 59
19383.24 72
19384.55 72
19385.87 67
19387.19 59
19388.50 57
19389.82 60
19391.14 63
19392.45 82
19393.77 62
19395.09 48
19396.41 61
19397.72 67
19399.04 75
19400.36 72
19401.67 57
19402.99 69
19404.31 71
19405.63 56
19406.94 57
19408.26 54
19409.58 68
19410.90 57
19412.21 75
19413.53 60
19414.85 64
19416.17 49
19417.48 73
19418.80 48
19420.12 43
19421.44 65
19422.76 57
19424.07 88
19425.39 57
19426.71 62
19428.03 48
19429.35 66
19430.66 57
19431.98 64
19433.30 47
19434.62 44
19435.94 68
19437.26 60
19438.57 64
19439.89 69
19441.21 62
19442.53 68
19443.85 58
19445.17 53
19446.49 70
19447.81 65
19449.12 68
19450.44 52
19451.76 61
19453.08 74
19454.40 68
19455.72 53
19457.04 53
19458.36 54
19459.68 59
19461.00 65
19462.32 70
19463.63 51
19464.95 44
19466.27 74
19467.59 55
19468.91 55
19470.23 51
19471.55 68
19472.87 63
19474.19 68
19475.51 50
19476.83 68
19478.15 67
19479.47 62
19480.79 61
19482.11 53
19483.43 65
19484.75 57
19486.07 63
19487.39 59
19488.71 46
19490.03 68
19491.35 70
19492.67 60
19493.99 62
19495.31 53
19496.63 75
19497.95 69
19499.27 66
19500.59 56
19501.91 53
19503.24 72
19504.56 52
19505.88 69
19507.20 60
19508.52 59
19509.84 74
19511.16 83
19512.48 58
19513.80 79
19515.12 60
19516.44 64
19517.77 64
19519.09 57
19520.41 68
19521.73 72
19523.05 65
19524.37 65
19525.69 67
19527.02 52
19528.34 67
19529.66 76
19530.98 66
19532.30 60
19533.62 73
19534.95 61
19536.27 72
19537.59 67
19538.91 66
19540.23 50
19541.56 54
19542.88 57
19544.20 58
19545.52 72
19546.84 49
19548.17 67
19549.49 54
19550.81 74
19552.13 66
19553.46 58
19554.78 61
19556.10 72
19557.42 66
19558.75 62
19560.07 50
19561.39 61
19562.71 79
19564.04 59
19565.36 72
19566.68 60
19568.00 63
19569.33 61
19570.65 70
19571.97 55
19573.30 79
19574.62 90
19575.94 71
19577.27 63
19578.59 57
19579.91 59
19581.24 80
19582.56 58
19583.88 60
19585.21 66
19586.53 76
19587.85 62
19589.18 59
19590.50 64
19591.82 72
19593.15 66
19594.47 70
19595.80 77
19597.12 53
19598.44 72
19599.77 74
19601.09 74
19602.42 50
19603.74 74
19605.06 74
19606.39 74
19607.71 67
19609.04 69
19610.36 61
19611.69 70
19613.01 64
19614.33 60
19615.66 67
19616.98 79
19618.31 70
19619.63 64
19620.96 63
19622.28 65
19623.61 80
19624.93 52
19626.26 56
19627.58 68
19628.91 61
19630.23 62
19631.56 74
19632.88 64
19634.21 63
19635.53 69
19636.86 77
19638.18 85
19639.51 69
19640.83 65
19642.16 60
19643.48 76
19644.81 74
19646.14 66
19647.46 62
19648.79 68
19650.11 79
19651.44 65
19652.76 66
19654.09 56
19655.42 57
19656.74 69
19658.07 66
19659.39 57
19660.72 58
19662.05 63
19663.37 82
19664.70 62
19666.02 57
19667.35 65
19668.68 79
19670.00 61
19671.33 65
19672.66 65
19673.98 72
19675.31 87
19676.64 76
19677.96 58
19679.29 51
19680.62 67
19681.94 72
19683.27 72
19684.60 68
19685.92 63
19687.25 64
19688.58 73
19689.90 57
19691.23 48
19692.56 59
19693.88 70
19695.21 75
19696.54 63
19697.87 65
19699.19 64
19700.52 83
19701.85 69
19703.18 66
19704.50 60
19705.83 62
19707.16 71
19708.49 67
19709.81 60
19711.14 60
19712.47 67
19713.80 66
19715.13 77
19716.45 53
19717.78 68
19719.11 67
19720.44 65
19721.77 65
19723.09 57
19724.42 62
19725.75 91
19727.08 58
19728.41 58
19729.74 65
19731.06 61
19732.39 54
19733.72 54
19735.05 61
19736.38 60
19737.71 56
19739.04 67
19740.36 57
19741.69 60
19743.02 63
19744.35 60
19745.68 55
19747.01 64
19748.34 69
19749.67 55
19751.00 64
19752.32 55
19753.65 52
19754.98 52
19756.31 56
19757.64 72
19758.97 65
19760.30 67
19761.63 82
19762.96 54
19764.29 56
19765.62 52
19766.95 62
19768.28 69
19769.61 52
19770.94 63
19772.27 84
19773.60 59
19774.93 65
19776.26 58
19777.59 55
19778.92 57
19780.25 66
19781.58 64
19782.91 66
19784.24 74
19785.57 64
19786.90 62
19788.23 56
19789.56 73
19790.89 70
19792.22 82
19793.55 66
19794.88 59
19796.21 63
19797.54 72
19798.87 52
19800.20 61
19801.53 68
19802.87 62
19804.20 68
19805.53 66
19806.86 66
19808.19 63
19809.52 66
19810.85 80
19812.18 63
19813.51 49
19814.85 57
19816.18 79
19817.51 63
19818.84 41
19820.17 70
19821.50 81
19822.83 67
19824.17 43
19825.50 50
19826.83 68
19828.16 63
19829.49 63
19830.82 46
19832.16 55
19833.49 44
19834.82 63
19836.15 64
19837.48 63
19838.82 55
19840.15 71
19841.48 62
19842.81 62
19844.14 56
19845.48 69
19846.81 72
19848.14 64
19849.47 57
19850.81 53
19852.14 51
19853.47 63
19854.80 68
19856.14 51
19857.47 51
19858.80 54
19860.14 68
19861.47 63
19862.80 62
19864.13 70
19865.47 61
19866.80 42
19868.13 47
19869.47 72
19870.80 56
19872.13 69
19873.47 57
19874.80 51
19876.13 60
19877.47 55
19878.80 64
19880.13 79
19881.47 65
19882.80 57
19884.13 61
19885.47 67
19886.80 45
19888.13 46
19889.47 55
19890.80 60
19892.14 61
19893.47 52
19894.80 49
19896.14 58
19897.47 80
19898.81 53
19900.14 63
19901.47 56
19902.81 61
19904.14 56
19905.48 66
19906.81 59
19908.15 47
19909.48 54
19910.81 77
19912.15 58
19913.48 63
19914.82 70
19916.15 57
19917.49 58
19918.82 53
19920.16 63
19921.49 62
19922.83 66
19924.16 68
19925.50 61
19926.83 70
19928.17 67
19929.50 63
19930.84 58
19932.17 55
19933.51 58
19934.84 67
19936.18 73
19937.51 59
19938.85 42
19940.18 62
19941.52 67
19942.86 70
19944.19 71
19945.53 65
19946.86 65
19948.20 59
19949.53 67
19950.87 65
19952.21 60
19953.54 66
19954.88 54
19956.21 55
19957.55 64
19958.89 71
19960.22 68
19961.56 77
19962.90 75
19964.23 55
19965.57 56
19966.90 62
19968.24 55
19969.58 43
19970.91 55
19972.25 71
19973.59 68
19974.92 50
19976.26 54
19977.60 43
19978.93 54
19980.27 73
19981.61 51
19982.94 58
19984.28 55
19985.62 62
19986.96 53
19988.29 53
19989.63 55
19990.97 61
19992.30 65
19993.64 61
19994.98 68
19996.32 60
19997.65 54
19998.99 44
20000.33 67
20001.67 51
20003.00 60
20004.34 60
20005.68 77
20007.02 65
20008.35 70
20009.69 69
20011.03 56
20012.37 63
20013.71 65
20015.04 41
20016.38 51
20017.72 46
20019.06 60
20020.40 54
20021.73 58
20023.07 53
20024.41 56
20025.75 63
20027.09 47
20028.43 53
20029.77 50
20031.10 60
20032.44 53
20033.78 70
20035.12 52
20036.46 77
20037.80 60
20039.14 55
20040.47 63
20041.81 62
20043.15 57
20044.49 57
20045.83 49
20047.17 50
20048.51 68
20049.85 73
20051.19 63
20052.53 51
20053.87 59
20055.21 59
20056.54 68
20057.88 52
20059.22 68
20060.56 69
20061.90 59
20063.24 52
20064.58 54
20065.92 71
20067.26 53
20068.60 60
20069.94 68
20071.28 61
20072.62 54
20073.96 70
20075.30 53
20076.64 63
20077.98 54
20079.32 70
20080.66 53
20082.00 58
20083.34 67
20084.68 51
20086.02 70
20087.36 52
20088.70 41
20090.04 49
20091.38 57
20092.73 63
20094.07 52
20095.41 67
20096.75 61
20098.09 67
20099.43 68
20100.77 64
20102.11 65
20103.45 67
20104.79 66
20106.13 68
20107.48 76
20108.82 55
20110.16 54
20111.50 61
20112.84 59
20114.18 66
20115.52 45
20116.86 72
20118.21 59
20119.55 60
20120.89 74
20122.23 81
20123.57 83
20124.91 53
20126.26 59
20127.60 48
20128.94 48
20130.28 61
20131.62 77
20132.96 59
20134.31 65
20135.65 48
