# Supplementary material for: MALDI-TOF MS typing enables the classification of brewing yeasts of the genus Saccharomyces to major beer styles
Source: PLoS One. 2017 Aug 9;12(8):e0181694. doi: 10.1371/journal.pone.0181694 (PMC5549903; doi:10.1371/journal.pone.0181694)
Supplement: S13 File — The directory includes 90 raw files and was zipped to “.zip”; the folder has three strains with 30 spectra per strain; S1 Text explains the raw files with an example and Table 1 represents the yeast strains used within the experiment. (ZIP) [file pone.0181694.s016.zip › 37-39/30635-431-OG-Alt-Koe-YPG-18h-E-E_2015-10-07__0_C2_1.dat]

2001.30 1522
2001.72 1599
2002.14 1585
2002.57 1611
2002.99 1635
2003.41 1711
2003.83 1615
2004.25 1477
2004.67 1546
2005.10 1480
2005.52 1393
2005.94 1490
2006.36 1583
2006.78 1479
2007.21 1384
2007.63 1503
2008.05 1542
2008.47 1497
2008.89 1497
2009.32 1453
2009.74 1595
2010.16 1669
2010.58 1651
2011.01 1545
2011.43 1581
2011.85 1568
2012.27 1509
2012.70 1380
2013.12 1489
2013.54 1421
2013.96 1320
2014.39 1457
2014.81 1449
2015.23 1253
2015.66 1331
2016.08 1438
2016.50 1535
2016.93 1489
2017.35 1336
2017.77 1482
2018.19 1371
2018.62 1328
2019.04 1313
2019.46 1380
2019.89 1434
2020.31 1407
2020.73 1549
2021.16 1558
2021.58 1435
2022.01 1339
2022.43 1454
2022.85 1398
2023.28 1465
2023.70 1483
2024.12 1350
2024.55 1571
2024.97 1455
2025.40 1421
2025.82 1399
2026.24 1373
2026.67 1409
2027.09 1346
2027.52 1331
2027.94 1275
2028.37 1359
2028.79 1243
2029.21 1372
2029.64 1266
2030.06 1303
2030.49 1394
2030.91 1373
2031.34 1469
2031.76 1417
2032.19 1332
2032.61 1483
2033.04 1531
2033.46 1622
2033.88 1534
2034.31 1511
2034.73 1668
2035.16 1688
2035.58 1475
2036.01 1495
2036.43 1360
2036.86 1417
2037.29 1742
2037.71 1547
2038.14 1428
2038.56 1508
2038.99 1510
2039.41 1559
2039.84 1559
2040.26 1536
2040.69 1571
2041.11 1576
2041.54 1577
2041.97 1371
2042.39 1510
2042.82 1524
2043.24 1434
2043.67 1458
2044.09 1501
2044.52 1386
2044.95 1327
2045.37 1520
2045.80 1550
2046.22 1580
2046.65 1489
2047.08 1452
2047.50 1546
2047.93 1643
2048.36 1564
2048.78 1550
2049.21 1524
2049.64 1453
2050.06 1455
2050.49 1408
2050.92 1543
2051.34 1438
2051.77 1506
2052.20 1358
2052.62 1493
2053.05 1553
2053.48 1458
2053.90 1465
2054.33 1523
2054.76 1635
2055.18 1474
2055.61 1305
2056.04 1386
2056.47 1410
2056.89 1545
2057.32 1488
2057.75 1489
2058.17 1429
2058.60 1379
2059.03 1556
2059.46 1256
2059.88 1360
2060.31 1413
2060.74 1432
2061.17 1363
2061.60 1341
2062.02 1378
2062.45 1321
2062.88 1421
2063.31 1444
2063.74 1537
2064.16 1540
2064.59 1549
2065.02 1688
2065.45 1706
2065.88 1739
2066.30 1958
2066.73 1931
2067.16 1769
2067.59 1716
2068.02 1791
2068.45 1842
2068.87 1656
2069.30 1774
2069.73 1588
2070.16 1535
2070.59 1572
2071.02 1676
2071.45 1609
2071.87 1525
2072.30 1447
2072.73 1536
2073.16 1483
2073.59 1622
2074.02 1769
2074.45 1561
2074.88 1494
2075.31 1479
2075.74 1467
2076.17 1429
2076.59 1517
2077.02 1558
2077.45 1417
2077.88 1410
2078.31 1478
2078.74 1630
2079.17 1643
2079.60 1562
2080.03 1604
2080.46 1579
2080.89 1610
2081.32 1630
2081.75 1548
2082.18 1725
2082.61 1812
2083.04 1670
2083.47 1603
2083.90 1487
2084.33 1557
2084.76 1586
2085.19 1522
2085.62 1543
2086.05 1453
2086.48 1432
2086.91 1551
2087.34 1463
2087.77 1535
2088.20 1458
2088.63 1484
2089.06 1527
2089.49 1446
2089.93 1450
2090.36 1251
2090.79 1381
2091.22 1571
2091.65 1487
2092.08 1540
2092.51 1739
2092.94 1676
2093.37 1540
2093.80 1466
2094.23 1444
2094.67 1594
2095.10 1638
2095.53 1484
2095.96 1616
2096.39 1582
2096.82 1550
2097.25 1347
2097.68 1309
2098.12 1409
2098.55 1404
2098.98 1287
2099.41 1403
2099.84 1358
2100.27 1444
2100.71 1358
2101.14 1366
2101.57 1363
2102.00 1309
2102.43 1589
2102.87 1545
2103.30 1464
2103.73 1457
2104.16 1493
2104.59 1530
2105.03 1459
2105.46 1577
2105.89 1583
2106.32 1512
2106.76 1410
2107.19 1402
2107.62 1477
2108.05 1517
2108.49 1542
2108.92 1603
2109.35 1545
2109.78 1640
2110.22 1397
2110.65 1424
2111.08 1533
2111.52 1525
2111.95 1332
2112.38 1337
2112.81 1362
2113.25 1454
2113.68 1288
2114.11 1227
2114.55 1299
2114.98 1283
2115.41 1338
2115.85 1338
2116.28 1319
2116.71 1419
2117.15 1330
2117.58 1301
2118.01 1344
2118.45 1360
2118.88 1384
2119.32 1415
2119.75 1387
2120.18 1298
2120.62 1479
2121.05 1427
2121.48 1475
2121.92 1555
2122.35 1434
2122.79 1245
2123.22 1365
2123.65 1435
2124.09 1433
2124.52 1471
2124.96 1560
2125.39 1468
2125.83 1438
2126.26 1254
2126.70 1352
2127.13 1293
2127.56 1406
2128.00 1435
2128.43 1473
2128.87 1529
2129.30 1503
2129.74 1328
2130.17 1339
2130.61 1440
2131.04 1454
2131.48 1464
2131.91 1349
2132.35 1484
2132.78 1509
2133.22 1575
2133.65 1567
2134.09 1411
2134.52 1454
2134.96 1469
2135.39 1362
2135.83 1428
2136.26 1492
2136.70 1652
2137.14 1523
2137.57 1628
2138.01 1565
2138.44 1682
2138.88 1577
2139.31 1495
2139.75 1488
2140.19 1494
2140.62 1516
2141.06 1501
2141.49 1477
2141.93 1475
2142.37 1394
2142.80 1510
2143.24 1401
2143.67 1423
2144.11 1412
2144.55 1265
2144.98 1209
2145.42 1342
2145.86 1353
2146.29 1428
2146.73 1428
2147.16 1463
2147.60 1485
2148.04 1390
2148.47 1313
2148.91 1338
2149.35 1450
2149.79 1600
2150.22 1489
2150.66 1648
2151.10 1499
2151.53 1574
2151.97 1834
2152.41 1728
2152.84 1533
2153.28 1633
2153.72 1448
2154.16 1387
2154.59 1434
2155.03 1506
2155.47 1665
2155.91 1504
2156.34 1444
2156.78 1468
2157.22 1415
2157.66 1468
2158.09 1437
2158.53 1455
2158.97 1396
2159.41 1329
2159.84 1404
2160.28 1429
2160.72 1407
2161.16 1497
2161.60 1333
2162.03 1397
2162.47 1490
2162.91 1473
2163.35 1431
2163.79 1435
2164.22 1402
2164.66 1362
2165.10 1382
2165.54 1467
2165.98 1444
2166.42 1467
2166.86 1523
2167.29 1509
2167.73 1542
2168.17 1511
2168.61 1516
2169.05 1493
2169.49 1633
2169.93 1630
2170.37 1485
2170.80 1465
2171.24 1596
2171.68 1626
2172.12 1609
2172.56 1612
2173.00 1617
2173.44 1682
2173.88 1686
2174.32 1581
2174.76 1642
2175.20 1715
2175.64 1699
2176.08 1751
2176.51 1841
2176.95 1884
2177.39 1746
2177.83 1920
2178.27 1870
2178.71 1804
2179.15 1678
2179.59 1679
2180.03 1647
2180.47 1465
2180.91 1523
2181.35 1445
2181.79 1337
2182.23 1351
2182.67 1502
2183.11 1429
2183.55 1426
2183.99 1521
2184.43 1358
2184.87 1395
2185.31 1414
2185.76 1244
2186.20 1312
2186.64 1285
2187.08 1325
2187.52 1439
2187.96 1458
2188.40 1419
2188.84 1465
2189.28 1521
2189.72 1444
2190.16 1512
2190.60 1515
2191.04 1591
2191.49 1547
2191.93 1468
2192.37 1451
2192.81 1685
2193.25 1706
2193.69 1549
2194.13 1520
2194.57 1296
2195.02 1477
2195.46 1590
2195.90 1627
2196.34 1594
2196.78 1519
2197.22 1476
2197.66 1455
2198.11 1343
2198.55 1577
2198.99 1527
2199.43 1508
2199.87 1520
2200.32 1537
2200.76 1448
2201.20 1559
2201.64 1476
2202.08 1306
2202.53 1398
2202.97 1428
2203.41 1530
2203.85 1368
2204.29 1433
2204.74 1596
2205.18 1525
2205.62 1482
2206.06 1492
2206.51 1439
2206.95 1457
2207.39 1497
2207.83 1675
2208.28 1573
2208.72 1497
2209.16 1530
2209.61 1582
2210.05 1578
2210.49 1575
2210.93 1551
2211.38 1632
2211.82 1490
2212.26 1432
2212.71 1464
2213.15 1416
2213.59 1484
2214.04 1415
2214.48 1511
2214.92 1464
2215.37 1499
2215.81 1571
2216.25 1482
2216.70 1451
2217.14 1490
2217.59 1506
2218.03 1457
2218.47 1390
2218.92 1429
2219.36 1384
2219.80 1334
2220.25 1432
2220.69 1331
2221.14 1465
2221.58 1352
2222.02 1310
2222.47 1338
2222.91 1396
2223.36 1400
2223.80 1465
2224.25 1457
2224.69 1567
2225.13 1504
2225.58 1569
2226.02 1689
2226.47 1638
2226.91 1578
2227.36 1424
2227.80 1493
2228.25 1603
2228.69 1518
2229.14 1551
2229.58 1670
2230.03 1661
2230.47 1605
2230.92 1536
2231.36 1679
2231.81 1657
2232.25 1622
2232.70 1745
2233.14 1799
2233.59 1741
2234.03 1765
2234.48 1579
2234.92 1585
2235.37 1678
2235.81 1546
2236.26 1611
2236.70 1681
2237.15 1689
2237.60 1512
2238.04 1480
2238.49 1415
2238.93 1505
2239.38 1539
2239.83 1549
2240.27 1601
2240.72 1555
2241.16 1366
2241.61 1377
2242.06 1481
2242.50 1368
2242.95 1547
2243.39 1518
2243.84 1514
2244.29 1260
2244.73 1222
2245.18 1303
2245.63 1495
2246.07 1365
2246.52 1313
2246.97 1429
2247.41 1401
2247.86 1452
2248.31 1348
2248.75 1452
2249.20 1481
2249.65 1492
2250.09 1326
2250.54 1313
2250.99 1477
2251.43 1365
2251.88 1390
2252.33 1361
2252.78 1338
2253.22 1379
2253.67 1351
2254.12 1411
2254.56 1471
2255.01 1415
2255.46 1330
2255.91 1287
2256.35 1411
2256.80 1324
2257.25 1263
2257.70 1390
2258.14 1321
2258.59 1207
2259.04 1222
2259.49 1306
2259.94 1280
2260.38 1264
2260.83 1344
2261.28 1460
2261.73 1407
2262.18 1432
2262.62 1290
2263.07 1365
2263.52 1576
2263.97 1593
2264.42 1539
2264.87 1550
2265.31 1458
2265.76 1554
2266.21 1602
2266.66 1541
2267.11 1633
2267.56 1503
2268.01 1386
2268.45 1501
2268.90 1550
2269.35 1465
2269.80 1413
2270.25 1552
2270.70 1534
2271.15 1497
2271.60 1720
2272.05 1604
2272.49 1422
2272.94 1603
2273.39 1564
2273.84 1624
2274.29 1633
2274.74 1638
2275.19 1480
2275.64 1582
2276.09 1542
2276.54 1476
2276.99 1465
2277.44 1466
2277.89 1329
2278.34 1263
2278.79 1355
2279.24 1465
2279.69 1410
2280.14 1294
2280.59 1233
2281.04 1367
2281.49 1444
2281.94 1444
2282.39 1401
2282.84 1410
2283.29 1400
2283.74 1406
2284.19 1556
2284.64 1422
2285.09 1354
2285.54 1259
2285.99 1394
2286.44 1334
2286.89 1436
2287.34 1493
2287.79 1521
2288.24 1375
2288.69 1504
2289.14 1668
2289.59 1761
2290.05 1874
2290.50 1861
2290.95 2136
2291.40 2288
2291.85 2339
2292.30 2312
2292.75 2404
2293.20 2299
2293.65 2075
2294.11 2173
2294.56 1702
2295.01 1663
2295.46 1733
2295.91 1640
2296.36 1572
2296.81 1538
2297.27 1475
2297.72 1436
2298.17 1398
2298.62 1548
2299.07 1507
2299.52 1548
2299.98 1321
2300.43 1410
2300.88 1437
2301.33 1394
2301.78 1438
2302.24 1413
2302.69 1373
2303.14 1324
2303.59 1471
2304.04 1567
2304.50 1432
2304.95 1312
2305.40 1367
2305.85 1361
2306.31 1415
2306.76 1371
2307.21 1268
2307.66 1242
2308.12 1219
2308.57 1244
2309.02 1512
2309.48 1490
2309.93 1480
2310.38 1583
2310.83 1625
2311.29 1506
2311.74 1735
2312.19 1724
2312.65 1412
2313.10 1486
2313.55 1486
2314.01 1517
2314.46 1381
2314.91 1295
2315.37 1378
2315.82 1339
2316.27 1334
2316.73 1495
2317.18 1558
2317.63 1600
2318.09 1636
2318.54 1610
2318.99 1624
2319.45 1357
2319.90 1445
2320.36 1477
2320.81 1521
2321.26 1521
2321.72 1622
2322.17 1522
2322.63 1696
2323.08 1543
2323.53 1425
2323.99 1516
2324.44 1413
2324.90 1451
2325.35 1465
2325.80 1405
2326.26 1474
2326.71 1445
2327.17 1573
2327.62 1519
2328.08 1567
2328.53 1643
2328.99 1631
2329.44 1610
2329.90 1629
2330.35 1706
2330.81 1703
2331.26 1644
2331.72 1685
2332.17 1663
2332.63 1527
2333.08 1476
2333.54 1510
2333.99 1579
2334.45 1470
2334.90 1350
2335.36 1549
2335.81 1423
2336.27 1347
2336.72 1469
2337.18 1363
2337.63 1362
2338.09 1288
2338.55 1260
2339.00 1345
2339.46 1348
2339.91 1464
2340.37 1434
2340.82 1388
2341.28 1426
2341.74 1434
2342.19 1405
2342.65 1474
2343.10 1501
2343.56 1461
2344.02 1486
2344.47 1359
2344.93 1402
2345.39 1347
2345.84 1467
2346.30 1559
2346.75 1462
2347.21 1392
2347.67 1496
2348.12 1538
2348.58 1497
2349.04 1591
2349.49 1489
2349.95 1620
2350.41 1606
2350.86 1613
2351.32 1418
2351.78 1393
2352.23 1453
2352.69 1384
2353.15 1456
2353.61 1382
2354.06 1357
2354.52 1423
2354.98 1545
2355.43 1529
2355.89 1459
2356.35 1475
2356.81 1310
2357.26 1424
2357.72 1402
2358.18 1364
2358.64 1355
2359.09 1328
2359.55 1425
2360.01 1447
2360.47 1497
2360.93 1548
2361.38 1416
2361.84 1232
2362.30 1466
2362.76 1442
2363.22 1384
2363.67 1379
2364.13 1413
2364.59 1591
2365.05 1528
2365.51 1454
2365.96 1362
2366.42 1289
2366.88 1307
2367.34 1409
2367.80 1493
2368.26 1393
2368.72 1433
2369.17 1438
2369.63 1332
2370.09 1387
2370.55 1407
2371.01 1468
2371.47 1401
2371.93 1399
2372.39 1355
2372.84 1328
2373.30 1333
2373.76 1332
2374.22 1384
2374.68 1405
2375.14 1334
2375.60 1491
2376.06 1390
2376.52 1446
2376.98 1371
2377.44 1553
2377.90 1559
2378.36 1380
2378.81 1470
2379.27 1488
2379.73 1411
2380.19 1452
2380.65 1456
2381.11 1482
2381.57 1419
2382.03 1362
2382.49 1499
2382.95 1632
2383.41 1428
2383.87 1388
2384.33 1355
2384.79 1308
2385.25 1334
2385.71 1536
2386.17 1485
2386.63 1397
2387.09 1393
2387.55 1390
2388.01 1445
2388.48 1500
2388.94 1523
2389.40 1569
2389.86 1501
2390.32 1557
2390.78 1498
2391.24 1593
2391.70 1621
2392.16 1676
2392.62 1602
2393.08 1547
2393.54 1516
2394.00 1442
2394.47 1372
2394.93 1331
2395.39 1402
2395.85 1467
2396.31 1534
2396.77 1340
2397.23 1292
2397.69 1385
2398.16 1284
2398.62 1421
2399.08 1355
2399.54 1309
2400.00 1385
2400.46 1344
2400.92 1169
2401.39 1339
2401.85 1327
2402.31 1148
2402.77 1257
2403.23 1229
2403.70 1319
2404.16 1308
2404.62 1346
2405.08 1282
2405.54 1433
2406.01 1381
2406.47 1347
2406.93 1304
2407.39 1373
2407.86 1273
2408.32 1289
2408.78 1412
2409.24 1358
2409.71 1350
2410.17 1455
2410.63 1345
2411.09 1186
2411.56 1245
2412.02 1423
2412.48 1379
2412.94 1320
2413.41 1283
2413.87 1418
2414.33 1381
2414.80 1426
2415.26 1467
2415.72 1591
2416.19 1706
2416.65 1486
2417.11 1583
2417.57 1706
2418.04 1755
2418.50 1581
2418.96 1642
2419.43 1695
2419.89 1678
2420.36 1739
2420.82 1809
2421.28 1645
2421.75 1691
2422.21 1770
2422.67 1713
2423.14 1768
2423.60 1761
2424.07 1666
2424.53 1699
2424.99 1668
2425.46 1588
2425.92 1435
2426.39 1410
2426.85 1434
2427.31 1486
2427.78 1531
2428.24 1384
2428.71 1505
2429.17 1448
2429.64 1339
2430.10 1329
2430.56 1304
2431.03 1442
2431.49 1491
2431.96 1499
2432.42 1320
2432.89 1327
2433.35 1483
2433.82 1562
2434.28 1615
2434.75 1400
2435.21 1390
2435.68 1466
2436.14 1636
2436.61 1523
2437.07 1409
2437.54 1414
2438.00 1418
2438.47 1581
2438.93 1423
2439.40 1441
2439.86 1464
2440.33 1475
2440.80 1567
2441.26 1657
2441.73 1601
2442.19 1650
2442.66 1710
2443.12 1614
2443.59 1551
2444.06 1387
2444.52 1420
2444.99 1467
2445.45 1364
2445.92 1408
2446.38 1459
2446.85 1429
2447.32 1406
2447.78 1420
2448.25 1367
2448.72 1275
2449.18 1259
2449.65 1283
2450.11 1234
2450.58 1265
2451.05 1264
2451.51 1345
2451.98 1426
2452.45 1475
2452.91 1299
2453.38 1372
2453.85 1368
2454.31 1441
2454.78 1317
2455.25 1259
2455.71 1396
2456.18 1460
2456.65 1357
2457.12 1405
2457.58 1451
2458.05 1376
2458.52 1236
2458.98 1227
2459.45 1285
2459.92 1187
2460.39 1372
2460.85 1450
2461.32 1412
2461.79 1350
2462.26 1427
2462.72 1402
2463.19 1360
2463.66 1271
2464.13 1285
2464.59 1327
2465.06 1338
2465.53 1294
2466.00 1179
2466.47 1275
2466.93 1346
2467.40 1337
2467.87 1393
2468.34 1457
2468.81 1393
2469.27 1189
2469.74 1193
2470.21 1476
2470.68 1359
2471.15 1264
2471.62 1241
2472.09 1221
2472.55 1166
2473.02 1446
2473.49 1257
2473.96 1220
2474.43 1127
2474.90 1089
2475.37 1154
2475.83 1237
2476.30 1149
2476.77 1254
2477.24 1360
2477.71 1298
2478.18 1284
2478.65 1267
2479.12 1139
2479.59 1209
2480.06 1277
2480.53 1329
2480.99 1352
2481.46 1439
2481.93 1386
2482.40 1263
2482.87 1277
2483.34 1365
2483.81 1396
2484.28 1362
2484.75 1332
2485.22 1296
2485.69 1331
2486.16 1395
2486.63 1332
2487.10 1270
2487.57 1404
2488.04 1562
2488.51 1428
2488.98 1517
2489.45 1374
2489.92 1292
2490.39 1344
2490.86 1362
2491.33 1331
2491.80 1519
2492.27 1425
2492.74 1536
2493.21 1497
2493.68 1490
2494.15 1421
2494.62 1461
2495.10 1423
2495.57 1491
2496.04 1702
2496.51 1632
2496.98 1641
2497.45 1525
2497.92 1556
2498.39 1502
2498.86 1330
2499.33 1242
2499.80 1410
2500.28 1321
2500.75 1292
2501.22 1277
2501.69 1425
2502.16 1332
2502.63 1313
2503.10 1438
2503.57 1348
2504.05 1382
2504.52 1375
2504.99 1305
2505.46 1501
2505.93 1514
2506.40 1468
2506.88 1498
2507.35 1584
2507.82 1424
2508.29 1440
2508.76 1554
2509.24 1559
2509.71 1451
2510.18 1620
2510.65 1573
2511.12 1576
2511.60 1497
2512.07 1452
2512.54 1511
2513.01 1511
2513.49 1549
2513.96 1494
2514.43 1444
2514.90 1441
2515.38 1344
2515.85 1464
2516.32 1426
2516.79 1432
2517.27 1324
2517.74 1368
2518.21 1317
2518.68 1349
2519.16 1315
2519.63 1260
2520.10 1363
2520.58 1423
2521.05 1336
2521.52 1435
2522.00 1427
2522.47 1411
2522.94 1299
2523.42 1229
2523.89 1162
2524.36 1195
2524.84 1171
2525.31 1273
2525.78 1326
2526.26 1295
2526.73 1272
2527.20 1420
2527.68 1411
2528.15 1381
2528.63 1379
2529.10 1546
2529.57 1549
2530.05 1389
2530.52 1356
2531.00 1367
2531.47 1339
2531.94 1315
2532.42 1307
2532.89 1430
2533.37 1373
2533.84 1372
2534.32 1480
2534.79 1453
2535.26 1305
2535.74 1275
2536.21 1330
2536.69 1227
2537.16 1402
2537.64 1441
2538.11 1338
2538.59 1304
2539.06 1397
2539.54 1483
2540.01 1455
2540.49 1446
2540.96 1515
2541.44 1376
2541.91 1246
2542.39 1325
2542.86 1468
2543.34 1392
2543.81 1396
2544.29 1567
2544.76 1519
2545.24 1400
2545.71 1433
2546.19 1415
2546.66 1581
2547.14 1458
2547.61 1373
2548.09 1291
2548.57 1469
2549.04 1583
2549.52 1550
2549.99 1393
2550.47 1588
2550.95 1610
2551.42 1335
2551.90 1519
2552.37 1609
2552.85 1627
2553.33 1590
2553.80 1625
2554.28 1597
2554.75 1558
2555.23 1458
2555.71 1623
2556.18 1643
2556.66 1656
2557.14 1688
2557.61 1570
2558.09 1417
2558.57 1342
2559.04 1377
2559.52 1489
2560.00 1395
2560.47 1257
2560.95 1318
2561.43 1367
2561.90 1327
2562.38 1270
2562.86 1371
2563.33 1391
2563.81 1398
2564.29 1258
2564.77 1310
2565.24 1337
2565.72 1343
2566.20 1259
2566.68 1308
2567.15 1344
2567.63 1239
2568.11 1307
2568.59 1290
2569.06 1339
2569.54 1220
2570.02 1202
2570.50 1293
2570.97 1235
2571.45 1091
2571.93 1229
2572.41 1160
2572.89 1341
2573.36 1282
2573.84 1331
2574.32 1196
2574.80 1250
2575.28 1338
2575.75 1373
2576.23 1250
2576.71 1313
2577.19 1367
2577.67 1270
2578.15 1232
2578.62 1222
2579.10 1324
2579.58 1217
2580.06 1236
2580.54 1286
2581.02 1253
2581.50 1394
2581.97 1367
2582.45 1333
2582.93 1292
2583.41 1269
2583.89 1339
2584.37 1474
2584.85 1446
2585.33 1399
2585.81 1215
2586.29 1414
2586.77 1379
2587.24 1314
2587.72 1333
2588.20 1372
2588.68 1370
2589.16 1393
2589.64 1322
2590.12 1277
2590.60 1213
2591.08 1391
2591.56 1371
2592.04 1385
2592.52 1445
2593.00 1407
2593.48 1496
2593.96 1402
2594.44 1418
2594.92 1278
2595.40 1458
2595.88 1425
2596.36 1402
2596.84 1409
2597.32 1429
2597.80 1434
2598.28 1434
2598.76 1399
2599.24 1224
2599.72 1299
2600.20 1263
2600.68 1248
2601.16 1274
2601.64 1210
2602.12 1240
2602.61 1171
2603.09 1259
2603.57 1300
2604.05 1377
2604.53 1347
2605.01 1338
2605.49 1284
2605.97 1261
2606.45 1370
2606.93 1305
2607.42 1157
2607.90 1284
2608.38 1414
2608.86 1289
2609.34 1245
2609.82 1277
2610.30 1374
2610.78 1403
2611.27 1427
2611.75 1255
2612.23 1261
2612.71 1264
2613.19 1291
2613.67 1206
2614.16 1282
2614.64 1286
2615.12 1392
2615.60 1350
2616.08 1370
2616.57 1480
2617.05 1346
2617.53 1372
2618.01 1469
2618.49 1407
2618.98 1278
2619.46 1395
2619.94 1457
2620.42 1529
2620.91 1451
2621.39 1478
2621.87 1426
2622.35 1409
2622.84 1296
2623.32 1331
2623.80 1302
2624.28 1323
2624.77 1255
2625.25 1373
2625.73 1319
2626.21 1370
2626.70 1298
2627.18 1465
2627.66 1299
2628.15 1384
2628.63 1310
2629.11 1429
2629.60 1459
2630.08 1483
2630.56 1580
2631.05 1487
2631.53 1451
2632.01 1361
2632.50 1337
2632.98 1274
2633.46 1341
2633.95 1477
2634.43 1404
2634.91 1398
2635.40 1336
2635.88 1345
2636.37 1361
2636.85 1333
2637.33 1385
2637.82 1380
2638.30 1288
2638.79 1317
2639.27 1192
2639.75 1237
2640.24 1270
2640.72 1239
2641.21 1314
2641.69 1277
2642.18 1332
2642.66 1348
2643.14 1398
2643.63 1260
2644.11 1367
2644.60 1266
2645.08 1290
2645.57 1284
2646.05 1284
2646.54 1375
2647.02 1469
2647.51 1375
2647.99 1412
2648.48 1340
2648.96 1268
2649.45 1288
2649.93 1292
2650.42 1352
2650.90 1282
2651.39 1497
2651.87 1392
2652.36 1338
2652.84 1282
2653.33 1374
2653.81 1222
2654.30 1189
2654.78 1293
2655.27 1331
2655.76 1453
2656.24 1308
2656.73 1213
2657.21 1386
2657.70 1415
2658.18 1332
2658.67 1334
2659.16 1302
2659.64 1255
2660.13 1288
2660.61 1410
2661.10 1350
2661.59 1308
2662.07 1293
2662.56 1439
2663.05 1369
2663.53 1269
2664.02 1447
2664.50 1400
2664.99 1467
2665.48 1314
2665.96 1305
2666.45 1375
2666.94 1399
2667.42 1264
2667.91 1291
2668.40 1416
2668.88 1470
2669.37 1300
2669.86 1369
2670.34 1449
2670.83 1344
2671.32 1257
2671.81 1452
2672.29 1475
2672.78 1377
2673.27 1388
2673.75 1652
2674.24 1738
2674.73 1599
2675.22 1657
2675.70 1630
2676.19 1621
2676.68 1703
2677.17 1917
2677.65 1852
2678.14 1662
2678.63 1704
2679.12 1506
2679.61 1503
2680.09 1449
2680.58 1275
2681.07 1281
2681.56 1231
2682.04 1357
2682.53 1329
2683.02 1332
2683.51 1376
2684.00 1296
2684.49 1318
2684.97 1469
2685.46 1471
2685.95 1357
2686.44 1400
2686.93 1365
2687.42 1254
2687.90 1216
2688.39 1329
2688.88 1402
2689.37 1409
2689.86 1268
2690.35 1220
2690.84 1304
2691.33 1284
2691.81 1193
2692.30 1188
2692.79 1147
2693.28 1322
2693.77 1358
2694.26 1329
2694.75 1189
2695.24 1251
2695.73 1210
2696.22 1264
2696.71 1353
2697.20 1223
2697.68 1280
2698.17 1408
2698.66 1369
2699.15 1304
2699.64 1358
2700.13 1415
2700.62 1339
2701.11 1419
2701.60 1308
2702.09 1377
2702.58 1314
2703.07 1362
2703.56 1438
2704.05 1387
2704.54 1467
2705.03 1420
2705.52 1371
2706.01 1334
2706.50 1318
2706.99 1441
2707.48 1435
2707.97 1293
2708.46 1214
2708.95 1207
2709.44 1208
2709.93 1185
2710.43 1196
2710.92 1335
2711.41 1144
2711.90 1146
2712.39 1109
2712.88 1166
2713.37 1260
2713.86 1407
2714.35 1342
2714.84 1154
2715.33 1179
2715.82 1201
2716.32 1157
2716.81 1240
2717.30 1299
2717.79 1214
2718.28 1051
2718.77 1160
2719.26 1343
2719.76 1264
2720.25 1248
2720.74 1229
2721.23 1204
2721.72 1387
2722.21 1331
2722.70 1354
2723.20 1437
2723.69 1457
2724.18 1278
2724.67 1395
2725.16 1407
2725.66 1270
2726.15 1233
2726.64 1258
2727.13 1322
2727.62 1284
2728.12 1187
2728.61 1171
2729.10 1281
2729.59 1212
2730.09 1295
2730.58 1352
2731.07 1180
2731.56 1283
2732.06 1235
2732.55 1167
2733.04 1398
2733.53 1295
2734.03 1210
2734.52 1287
2735.01 1278
2735.50 1315
2736.00 1346
2736.49 1443
2736.98 1293
2737.48 1296
2737.97 1359
2738.46 1378
2738.96 1365
2739.45 1327
2739.94 1282
2740.44 1265
2740.93 1341
2741.42 1282
2741.92 1442
2742.41 1327
2742.90 1259
2743.40 1275
2743.89 1227
2744.38 1139
2744.88 1163
2745.37 1211
2745.86 1146
2746.36 1151
2746.85 1256
2747.35 1309
2747.84 1324
2748.33 1327
2748.83 1202
2749.32 1189
2749.82 1100
2750.31 1235
2750.81 1275
2751.30 1311
2751.79 1352
2752.29 1284
2752.78 1204
2753.28 1248
2753.77 1210
2754.27 1250
2754.76 1284
2755.26 1264
2755.75 1233
2756.24 1152
2756.74 1255
2757.23 1307
2757.73 1349
2758.22 1306
2758.72 1302
2759.21 1216
2759.71 1234
2760.20 1247
2760.70 1198
2761.19 1262
2761.69 1195
2762.19 1132
2762.68 1309
2763.18 1364
2763.67 1238
2764.17 1298
2764.66 1270
2765.16 1308
2765.65 1185
2766.15 1227
2766.64 1167
2767.14 1286
2767.64 1268
2768.13 1316
2768.63 1154
2769.12 1146
2769.62 1225
2770.12 1210
2770.61 1297
2771.11 1277
2771.60 1149
2772.10 1346
2772.60 1335
2773.09 1354
2773.59 1298
2774.08 1390
2774.58 1598
2775.08 1463
2775.57 1359
2776.07 1525
2776.57 1558
2777.06 1654
2777.56 1816
2778.06 1605
2778.55 1611
2779.05 1560
2779.55 1599
2780.04 1549
2780.54 1561
2781.04 1382
2781.54 1473
2782.03 1506
2782.53 1416
2783.03 1365
2783.52 1382
2784.02 1235
2784.52 1141
2785.02 1124
2785.51 1198
2786.01 1132
2786.51 1267
2787.01 1281
2787.50 1192
2788.00 1249
2788.50 1299
2789.00 1294
2789.49 1250
2789.99 1162
2790.49 1174
2790.99 1117
2791.48 1196
2791.98 1286
2792.48 1149
2792.98 1087
2793.48 1137
2793.97 1115
2794.47 1185
2794.97 1248
2795.47 1307
2795.97 1441
2796.47 1449
2796.96 1437
2797.46 1406
2797.96 1328
2798.46 1609
2798.96 1607
2799.46 1402
2799.96 1468
2800.45 1486
2800.95 1384
2801.45 1348
2801.95 1156
2802.45 1328
2802.95 1113
2803.45 1303
2803.95 1390
2804.45 1371
2804.94 1256
2805.44 1342
2805.94 1326
2806.44 1584
2806.94 1561
2807.44 1528
2807.94 1683
2808.44 1758
2808.94 1680
2809.44 1798
2809.94 1681
2810.44 1702
2810.94 1736
2811.44 1676
2811.94 1555
2812.44 1518
2812.94 1511
2813.44 1527
2813.94 1298
2814.44 1382
2814.94 1512
2815.44 1481
2815.94 1586
2816.44 1448
2816.94 1564
2817.44 1450
2817.94 1265
2818.44 1301
2818.94 1387
2819.44 1432
2819.94 1312
2820.44 1326
2820.94 1325
2821.44 1326
2821.94 1376
2822.44 1148
2822.94 1234
2823.44 1212
2823.94 1163
2824.44 1161
2824.94 1184
2825.45 1224
2825.95 1287
2826.45 1233
2826.95 1199
2827.45 1130
2827.95 1081
2828.45 1215
2828.95 1207
2829.45 1259
2829.96 1318
2830.46 1159
2830.96 1201
2831.46 1264
2831.96 1150
2832.46 1197
2832.96 1214
2833.47 1151
2833.97 1164
2834.47 1293
2834.97 1301
2835.47 1184
2835.97 1325
2836.48 1328
2836.98 1384
2837.48 1597
2837.98 1480
2838.48 1373
2838.99 1381
2839.49 1431
2839.99 1359
2840.49 1368
2841.00 1316
2841.50 1238
2842.00 1271
2842.50 1232
2843.01 1247
2843.51 1186
2844.01 1261
2844.51 1202
2845.02 1378
2845.52 1327
2846.02 1430
2846.52 1368
2847.03 1498
2847.53 1441
2848.03 1413
2848.54 1472
2849.04 1462
2849.54 1442
2850.04 1504
2850.55 1545
2851.05 1574
2851.55 1405
2852.06 1395
2852.56 1529
2853.06 1405
2853.57 1393
2854.07 1317
2854.57 1205
2855.08 1221
2855.58 1376
2856.09 1283
2856.59 1193
2857.09 1205
2857.60 1273
2858.10 1428
2858.60 1309
2859.11 1279
2859.61 1257
2860.12 1189
2860.62 1202
2861.12 1166
2861.63 1156
2862.13 1243
2862.64 1242
2863.14 1276
2863.65 1160
2864.15 1098
2864.65 1057
2865.16 1050
2865.66 1138
2866.17 1128
2866.67 1100
2867.18 1176
2867.68 1121
2868.19 1111
2868.69 1190
2869.20 1250
2869.70 1301
2870.21 1205
2870.71 1167
2871.21 1104
2871.72 1246
2872.23 1298
2872.73 1280
2873.24 1206
2873.74 1286
2874.25 1436
2874.75 1287
2875.26 1428
2875.76 1479
2876.27 1416
2876.77 1340
2877.28 1293
2877.78 1192
2878.29 1225
2878.79 1272
2879.30 1382
2879.81 1350
2880.31 1281
2880.82 1333
2881.32 1375
2881.83 1241
2882.34 1300
2882.84 1268
2883.35 1364
2883.85 1404
2884.36 1273
2884.87 1301
2885.37 1363
2885.88 1391
2886.38 1471
2886.89 1399
2887.40 1449
2887.90 1302
2888.41 1325
2888.92 1447
2889.42 1437
2889.93 1490
2890.44 1358
2890.94 1401
2891.45 1425
2891.96 1361
2892.46 1320
2892.97 1426
2893.48 1296
2893.98 1233
2894.49 1393
2895.00 1469
2895.51 1557
2896.01 1486
2896.52 1420
2897.03 1627
2897.53 1545
2898.04 1468
2898.55 1495
2899.06 1522
2899.56 1532
2900.07 1447
2900.58 1339
2901.09 1485
2901.59 1483
2902.10 1325
2902.61 1389
2903.12 1332
2903.63 1383
2904.13 1445
2904.64 1587
2905.15 1479
2905.66 1440
2906.17 1392
2906.67 1537
2907.18 1599
2907.69 1397
2908.20 1351
2908.71 1492
2909.21 1483
2909.72 1345
2910.23 1463
2910.74 1384
2911.25 1361
2911.76 1234
2912.26 1252
2912.77 1281
2913.28 1235
2913.79 1229
2914.30 1281
2914.81 1215
2915.32 1338
2915.83 1343
2916.34 1224
2916.84 1257
2917.35 1221
2917.86 1384
2918.37 1353
2918.88 1294
2919.39 1379
2919.90 1351
2920.41 1228
2920.92 1210
2921.43 1186
2921.94 1371
2922.45 1342
2922.96 1361
2923.46 1392
2923.97 1292
2924.48 1310
2924.99 1404
2925.50 1441
2926.01 1453
2926.52 1494
2927.03 1523
2927.54 1553
2928.05 1401
2928.56 1545
2929.07 1377
2929.58 1365
2930.09 1397
2930.60 1313
2931.11 1335
2931.62 1171
2932.13 1172
2932.64 1254
2933.15 1274
2933.67 1259
2934.18 1233
2934.69 1215
2935.20 1254
2935.71 1208
2936.22 1332
2936.73 1339
2937.24 1456
2937.75 1400
2938.26 1414
2938.77 1348
2939.28 1323
2939.79 1224
2940.30 1219
2940.82 1311
2941.33 1401
2941.84 1314
2942.35 1336
2942.86 1238
2943.37 1380
2943.88 1344
2944.39 1318
2944.91 1381
2945.42 1468
2945.93 1381
2946.44 1382
2946.95 1439
2947.46 1619
2947.98 1477
2948.49 1495
2949.00 1587
2949.51 1545
2950.02 1525
2950.53 1412
2951.05 1424
2951.56 1413
2952.07 1284
2952.58 1323
2953.09 1290
2953.61 1248
2954.12 1191
2954.63 1204
2955.14 1097
2955.66 1223
2956.17 1207
2956.68 1286
2957.19 1233
2957.71 1134
2958.22 1169
2958.73 1092
2959.24 1102
2959.76 1183
2960.27 1284
2960.78 1288
2961.29 1288
2961.81 1414
2962.32 1314
2962.83 1368
2963.35 1444
2963.86 1367
2964.37 1382
2964.89 1258
2965.40 1411
2965.91 1446
2966.43 1331
2966.94 1371
2967.45 1373
2967.97 1344
2968.48 1338
2968.99 1208
2969.51 1200
2970.02 1328
2970.53 1280
2971.05 1298
2971.56 1284
2972.07 1252
2972.59 1248
2973.10 1250
2973.62 1237
2974.13 1215
2974.64 1244
2975.16 1372
2975.67 1232
2976.19 1239
2976.70 1289
2977.22 1261
2977.73 1219
2978.24 1166
2978.76 1253
2979.27 1238
2979.79 1254
2980.30 1164
2980.82 1135
2981.33 1139
2981.85 1183
2982.36 1331
2982.87 1295
2983.39 1218
2983.90 1422
2984.42 1392
2984.93 1401
2985.45 1310
2985.96 1312
2986.48 1321
2986.99 1344
2987.51 1543
2988.02 1415
2988.54 1521
2989.05 1504
2989.57 1322
2990.09 1333
2990.60 1346
2991.12 1311
2991.63 1445
2992.15 1365
2992.66 1448
2993.18 1401
2993.69 1299
2994.21 1485
2994.73 1471
2995.24 1544
2995.76 1590
2996.27 1600
2996.79 1745
2997.30 1766
2997.82 1578
2998.34 1778
2998.85 1650
2999.37 1752
2999.89 1683
3000.40 1810
3000.92 1666
3001.43 1657
3001.95 1905
3002.47 2070
3002.98 1971
3003.50 1955
3004.02 2331
3004.53 2560
3005.05 2676
3005.57 2622
3006.08 2723
3006.60 2575
3007.12 2415
3007.63 2405
3008.15 2528
3008.67 2276
3009.18 2103
3009.70 1842
3010.22 1788
3010.74 1661
3011.25 1541
3011.77 1381
3012.29 1299
3012.80 1263
3013.32 1274
3013.84 1424
3014.36 1378
3014.87 1390
3015.39 1385
3015.91 1487
3016.43 1473
3016.94 1512
3017.46 1553
3017.98 1430
3018.50 1491
3019.02 1548
3019.53 1514
3020.05 1436
3020.57 1529
3021.09 1507
3021.60 1521
3022.12 1505
3022.64 1574
3023.16 1550
3023.68 1535
3024.20 1381
3024.71 1575
3025.23 1737
3025.75 1775
3026.27 1522
3026.79 1540
3027.31 1531
3027.82 1447
3028.34 1344
3028.86 1406
3029.38 1352
3029.90 1468
3030.42 1437
3030.94 1484
3031.46 1429
3031.98 1469
3032.49 1367
3033.01 1323
3033.53 1468
3034.05 1578
3034.57 1354
3035.09 1318
3035.61 1435
3036.13 1403
3036.65 1328
3037.17 1360
3037.69 1377
3038.21 1316
3038.73 1297
3039.25 1219
3039.76 1281
3040.28 1344
3040.80 1172
3041.32 1250
3041.84 1326
3042.36 1295
3042.88 1269
3043.40 1130
3043.92 1288
3044.44 1266
3044.96 1335
3045.48 1296
3046.00 1163
3046.52 1320
3047.04 1377
3047.56 1348
3048.08 1283
3048.60 1215
3049.13 1231
3049.65 1238
3050.17 1278
3050.69 1403
3051.21 1408
3051.73 1196
3052.25 1176
3052.77 1157
3053.29 1184
3053.81 1055
3054.33 1078
3054.85 1181
3055.37 1314
3055.89 1168
3056.42 1227
3056.94 1235
3057.46 1338
3057.98 1357
3058.50 1283
3059.02 1201
3059.54 1121
3060.06 1157
3060.59 1189
3061.11 1294
3061.63 1267
3062.15 1319
3062.67 1365
3063.19 1285
3063.71 1268
3064.24 1298
3064.76 1364
3065.28 1367
3065.80 1276
3066.32 1353
3066.85 1403
3067.37 1460
3067.89 1315
3068.41 1334
3068.93 1299
3069.46 1491
3069.98 1430
3070.50 1319
3071.02 1521
3071.54 1427
3072.07 1293
3072.59 1430
3073.11 1389
3073.63 1311
3074.16 1319
3074.68 1481
3075.20 1526
3075.73 1614
3076.25 1732
3076.77 1626
3077.29 1663
3077.82 1775
3078.34 1779
3078.86 1779
3079.39 1695
3079.91 1860
3080.43 1883
3080.95 1727
3081.48 1894
3082.00 1891
3082.52 1755
3083.05 1704
3083.57 1640
3084.09 1726
3084.62 1753
3085.14 1700
3085.66 1847
3086.19 1733
3086.71 1645
3087.24 1714
3087.76 1753
3088.28 1594
3088.81 1605
3089.33 1618
3089.85 1671
3090.38 1604
3090.90 1599
3091.43 1603
3091.95 1497
3092.47 1448
3093.00 1468
3093.52 1502
3094.05 1558
3094.57 1707
3095.10 1690
3095.62 1676
3096.14 1595
3096.67 1506
3097.19 1746
3097.72 1747
3098.24 1863
3098.77 1780
3099.29 1748
3099.82 2024
3100.34 2375
3100.87 2519
3101.39 3171
3101.92 3434
3102.44 3805
3102.97 4672
3103.49 5197
3104.02 5699
3104.54 5638
3105.07 5989
3105.59 6080
3106.12 5449
3106.64 4631
3107.17 4028
3107.69 3266
3108.22 2877
3108.74 2420
3109.27 2265
3109.79 2077
3110.32 2029
3110.85 1996
3111.37 1779
3111.90 1819
3112.42 1891
3112.95 1962
3113.48 1970
3114.00 1979
3114.53 1872
3115.05 1821
3115.58 1856
3116.11 1640
3116.63 1599
3117.16 1558
3117.68 1590
3118.21 1549
3118.74 1503
3119.26 1469
3119.79 1544
3120.32 1496
3120.84 1604
3121.37 1680
3121.90 1652
3122.42 1552
3122.95 1673
3123.48 1829
3124.00 1734
3124.53 1667
3125.06 1715
3125.58 1631
3126.11 1607
3126.64 1680
3127.16 1504
3127.69 1495
3128.22 1356
3128.75 1334
3129.27 1414
3129.80 1404
3130.33 1407
3130.85 1382
3131.38 1377
3131.91 1402
3132.44 1439
3132.96 1401
3133.49 1471
3134.02 1413
3134.55 1316
3135.07 1383
3135.60 1519
3136.13 1535
3136.66 1440
3137.19 1435
3137.71 1507
3138.24 1437
3138.77 1447
3139.30 1354
3139.83 1347
3140.35 1374
3140.88 1370
3141.41 1287
3141.94 1434
3142.47 1435
3143.00 1413
3143.52 1372
3144.05 1471
3144.58 1403
3145.11 1444
3145.64 1338
3146.17 1322
3146.70 1392
3147.22 1505
3147.75 1545
3148.28 1679
3148.81 1703
3149.34 1755
3149.87 1626
3150.40 1771
3150.93 1679
3151.46 1596
3151.98 1726
3152.51 1603
3153.04 1387
3153.57 1345
3154.10 1404
3154.63 1475
3155.16 1307
3155.69 1335
3156.22 1526
3156.75 1510
3157.28 1435
3157.81 1364
3158.34 1475
3158.87 1446
3159.40 1523
3159.93 1601
3160.46 1578
3160.99 1556
3161.52 1585
3162.05 1496
3162.58 1339
3163.11 1427
3163.64 1582
3164.17 1399
3164.70 1256
3165.23 1368
3165.76 1276
3166.29 1476
3166.82 1306
3167.35 1227
3167.88 1190
3168.41 1320
3168.94 1340
3169.47 1286
3170.00 1369
3170.53 1295
3171.06 1221
3171.59 1248
3172.13 1232
3172.66 1245
3173.19 1276
3173.72 1395
3174.25 1468
3174.78 1349
3175.31 1407
3175.84 1437
3176.37 1490
3176.90 1574
3177.44 1524
3177.97 1574
3178.50 1458
3179.03 1374
3179.56 1456
3180.09 1484
3180.62 1443
3181.16 1298
3181.69 1324
3182.22 1372
3182.75 1294
3183.28 1367
3183.81 1410
3184.35 1431
3184.88 1359
3185.41 1314
3185.94 1358
3186.47 1179
3187.01 1248
3187.54 1142
3188.07 1198
3188.60 1214
3189.14 1258
3189.67 1269
3190.20 1168
3190.73 1181
3191.26 1213
3191.80 1289
3192.33 1149
3192.86 1197
3193.39 1223
3193.93 1212
3194.46 1139
3194.99 1284
3195.53 1257
3196.06 1231
3196.59 1216
3197.12 1169
3197.66 1185
3198.19 1149
3198.72 1110
3199.26 1205
3199.79 1261
3200.32 1324
3200.86 1252
3201.39 1258
3201.92 1266
3202.46 1406
3202.99 1401
3203.52 1440
3204.06 1299
3204.59 1289
3205.12 1298
3205.66 1189
3206.19 1145
3206.72 1211
3207.26 1182
3207.79 1273
3208.33 1267
3208.86 1226
3209.39 1236
3209.93 1269
3210.46 1264
3211.00 1365
3211.53 1308
3212.06 1366
3212.60 1465
3213.13 1464
3213.67 1299
3214.20 1283
3214.74 1334
3215.27 1521
3215.80 1464
3216.34 1424
3216.87 1338
3217.41 1375
3217.94 1496
3218.48 1427
3219.01 1514
3219.55 1430
3220.08 1495
3220.62 1432
3221.15 1473
3221.69 1548
3222.22 1484
3222.76 1523
3223.29 1474
3223.83 1449
3224.36 1503
3224.90 1315
3225.43 1302
3225.97 1327
3226.50 1497
3227.04 1522
3227.57 1424
3228.11 1429
3228.65 1341
3229.18 1265
3229.72 1303
3230.25 1380
3230.79 1439
3231.32 1509
3231.86 1429
3232.40 1295
3232.93 1312
3233.47 1442
3234.00 1309
3234.54 1466
3235.08 1345
3235.61 1392
3236.15 1395
3236.68 1384
3237.22 1341
3237.76 1444
3238.29 1363
3238.83 1349
3239.37 1501
3239.90 1449
3240.44 1321
3240.97 1401
3241.51 1469
3242.05 1561
3242.58 1591
3243.12 1481
3243.66 1486
3244.20 1385
3244.73 1372
3245.27 1305
3245.81 1380
3246.34 1447
3246.88 1476
3247.42 1540
3247.95 1494
3248.49 1427
3249.03 1355
3249.57 1412
3250.10 1568
3250.64 1620
3251.18 1429
3251.72 1347
3252.25 1354
3252.79 1336
3253.33 1454
3253.87 1584
3254.40 1641
3254.94 1686
3255.48 1684
3256.02 1670
3256.55 1539
3257.09 1598
3257.63 1676
3258.17 1709
3258.71 1818
3259.24 1911
3259.78 2008
3260.32 2024
3260.86 2108
3261.40 2297
3261.94 2455
3262.47 2745
3263.01 2802
3263.55 2685
3264.09 3021
3264.63 3121
3265.17 3540
3265.71 3992
3266.24 4022
3266.78 3990
3267.32 4443
3267.86 4842
3268.40 4683
3268.94 4542
3269.48 4374
3270.02 4217
3270.55 3911
3271.09 3251
3271.63 2807
3272.17 2459
3272.71 2200
3273.25 2101
3273.79 1804
3274.33 1750
3274.87 1884
3275.41 1847
3275.95 1679
3276.49 1671
3277.03 1503
3277.57 1648
3278.11 1721
3278.65 1795
3279.19 1879
3279.73 1843
3280.26 1718
3280.80 1754
3281.34 1739
3281.88 1668
3282.42 1761
3282.96 1768
3283.50 1822
3284.04 1782
3284.59 1777
3285.13 1694
3285.67 1759
3286.21 1866
3286.75 1890
3287.29 2028
3287.83 2117
3288.37 2271
3288.91 2079
3289.45 2090
3289.99 1989
3290.53 1883
3291.07 1912
3291.61 1785
3292.15 1816
3292.69 1945
3293.23 2177
3293.77 2085
3294.32 2110
3294.86 2259
3295.40 2348
3295.94 2491
3296.48 2462
3297.02 2385
3297.56 2580
3298.10 2670
3298.65 2508
3299.19 2243
3299.73 2317
3300.27 2234
3300.81 1931
3301.35 1959
3301.89 2041
3302.44 2129
3302.98 1858
3303.52 1689
3304.06 1772
3304.60 1694
3305.14 1693
3305.69 1786
3306.23 1723
3306.77 1610
3307.31 1593
3307.85 1596
3308.40 1573
3308.94 1536
3309.48 1609
3310.02 1639
3310.57 1582
3311.11 1394
3311.65 1466
3312.19 1464
3312.74 1421
3313.28 1487
3313.82 1395
3314.36 1574
3314.91 1689
3315.45 1695
3315.99 1713
3316.53 1652
3317.08 1686
3317.62 1915
3318.16 1685
3318.71 1793
3319.25 1752
3319.79 1699
3320.34 1738
3320.88 1754
3321.42 1772
3321.96 1500
3322.51 1677
3323.05 1714
3323.59 1674
3324.14 1700
3324.68 1635
3325.23 1633
3325.77 1512
3326.31 1572
3326.86 1683
3327.40 1577
3327.94 1496
3328.49 1545
3329.03 1479
3329.57 1655
3330.12 1441
3330.66 1549
3331.21 1698
3331.75 1811
3332.29 1900
3332.84 2199
3333.38 2654
3333.93 2787
3334.47 3398
3335.02 3773
3335.56 4378
3336.10 4977
3336.65 5113
3337.19 5557
3337.74 5429
3338.28 5251
3338.83 4893
3339.37 4559
3339.92 4218
3340.46 3648
3341.01 3111
3341.55 2902
3342.10 2466
3342.64 2231
3343.19 2260
3343.73 1981
3344.28 1843
3344.82 1945
3345.37 1816
3345.91 1790
3346.46 1620
3347.00 1575
3347.55 1616
3348.09 1434
3348.64 1636
3349.18 1629
3349.73 1590
3350.27 1723
3350.82 1620
3351.37 1531
3351.91 1620
3352.46 1651
3353.00 1684
3353.55 1611
3354.10 1646
3354.64 1621
3355.19 1682
3355.73 1659
3356.28 1641
3356.83 1472
3357.37 1507
3357.92 1413
3358.46 1401
3359.01 1576
3359.56 1570
3360.10 1568
3360.65 1508
3361.20 1528
3361.74 1405
3362.29 1421
3362.84 1376
3363.38 1539
3363.93 1488
3364.48 1382
3365.02 1576
3365.57 1632
3366.12 1493
3366.66 1460
3367.21 1471
3367.76 1478
3368.30 1540
3368.85 1588
3369.40 1534
3369.94 1493
3370.49 1499
3371.04 1577
3371.59 1636
3372.13 1542
3372.68 1501
3373.23 1517
3373.78 1456
3374.32 1639
3374.87 1754
3375.42 1748
3375.97 1675
3376.51 1676
3377.06 1754
3377.61 1594
3378.16 1551
3378.71 1426
3379.25 1407
3379.80 1395
3380.35 1487
3380.90 1260
3381.45 1254
3381.99 1400
3382.54 1356
3383.09 1251
3383.64 1243
3384.19 1199
3384.74 1226
3385.28 1124
3385.83 1106
3386.38 1195
3386.93 1252
3387.48 1245
3388.03 1220
3388.58 1273
3389.12 1339
3389.67 1260
3390.22 1264
3390.77 1268
3391.32 1273
3391.87 1181
3392.42 1277
3392.97 1116
3393.52 1056
3394.06 1183
3394.61 1173
3395.16 1109
3395.71 1216
3396.26 1205
3396.81 1143
3397.36 1241
3397.91 1271
3398.46 1364
3399.01 1242
3399.56 1228
3400.11 1254
3400.66 1306
3401.21 1291
3401.76 1117
3402.31 1220
3402.86 1370
3403.41 1315
3403.96 1298
3404.51 1349
3405.06 1307
3405.61 1266
3406.16 1287
3406.71 1271
3407.26 1334
3407.81 1298
3408.36 1195
3408.91 1200
3409.46 1106
3410.01 1253
3410.56 1386
3411.11 1360
3411.66 1411
3412.21 1340
3412.76 1340
3413.31 1332
3413.86 1494
3414.41 1540
3414.96 1501
3415.51 1464
3416.07 1363
3416.62 1215
3417.17 1238
3417.72 1389
3418.27 1436
3418.82 1307
3419.37 1380
3419.92 1278
3420.47 1354
3421.03 1335
3421.58 1384
3422.13 1282
3422.68 1326
3423.23 1414
3423.78 1557
3424.33 1517
3424.89 1584
3425.44 1590
3425.99 1535
3426.54 1612
3427.09 1681
3427.65 1439
3428.20 1453
3428.75 1425
3429.30 1316
3429.85 1291
3430.41 1347
3430.96 1352
3431.51 1265
3432.06 1242
3432.61 1276
3433.17 1351
3433.72 1198
3434.27 1230
3434.82 1326
3435.38 1342
3435.93 1204
3436.48 1164
3437.03 1258
3437.59 1345
3438.14 1324
3438.69 1266
3439.24 1296
3439.80 1226
3440.35 1309
3440.90 1287
3441.46 1300
3442.01 1275
3442.56 1203
3443.11 1257
3443.67 1167
3444.22 1226
3444.77 1248
3445.33 1140
3445.88 1254
3446.43 1227
3446.99 1239
3447.54 1213
3448.09 1253
3448.65 1233
3449.20 1238
3449.76 1164
3450.31 1187
3450.86 1027
3451.42 1064
3451.97 1058
3452.52 1062
3453.08 1087
3453.63 1110
3454.19 1234
3454.74 1088
3455.29 1026
3455.85 1062
3456.40 1108
3456.96 1154
3457.51 1185
3458.07 1204
3458.62 1207
3459.17 1397
3459.73 1311
3460.28 1109
3460.84 1136
3461.39 1093
3461.95 1104
3462.50 1224
3463.06 1335
3463.61 1353
3464.17 1149
3464.72 1128
3465.27 1181
3465.83 1214
3466.38 1219
3466.94 1235
3467.49 1297
3468.05 1215
3468.61 1142
3469.16 1175
3469.72 1315
3470.27 1264
3470.83 1253
3471.38 1324
3471.94 1397
3472.49 1315
3473.05 1336
3473.60 1307
3474.16 1348
3474.71 1280
3475.27 1358
3475.83 1255
3476.38 1294
3476.94 1266
3477.49 1384
3478.05 1458
3478.61 1258
3479.16 1451
3479.72 1444
3480.27 1465
3480.83 1462
3481.39 1443
3481.94 1431
3482.50 1452
3483.05 1438
3483.61 1509
3484.17 1433
3484.72 1321
3485.28 1367
3485.84 1404
3486.39 1404
3486.95 1452
3487.51 1450
3488.06 1549
3488.62 1757
3489.18 1757
3489.73 2024
3490.29 2168
3490.85 2449
3491.40 2740
3491.96 2775
3492.52 3051
3493.08 2983
3493.63 3120
3494.19 3191
3494.75 3240
3495.30 3119
3495.86 2826
3496.42 2588
3496.98 2545
3497.53 2525
3498.09 2861
3498.65 2968
3499.21 3118
3499.76 3529
3500.32 3549
3500.88 3341
3501.44 3749
3501.99 3877
3502.55 3653
3503.11 3690
3503.67 3588
3504.23 3924
3504.78 3872
3505.34 3976
3505.90 4031
3506.46 4210
3507.02 4025
3507.58 4295
3508.13 3906
3508.69 3403
3509.25 3008
3509.81 2927
3510.37 2604
3510.93 2315
3511.48 2196
3512.04 1854
3512.60 1853
3513.16 1789
3513.72 1534
3514.28 1476
3514.84 1548
3515.40 1515
3515.95 1524
3516.51 1459
3517.07 1408
3517.63 1448
3518.19 1453
3518.75 1386
3519.31 1493
3519.87 1540
3520.43 1390
3520.99 1474
3521.55 1486
3522.11 1495
3522.67 1412
3523.22 1482
3523.78 1513
3524.34 1508
3524.90 1521
3525.46 1381
3526.02 1409
3526.58 1517
3527.14 1443
3527.70 1380
3528.26 1404
3528.82 1279
3529.38 1285
3529.94 1381
3530.50 1368
3531.06 1317
3531.62 1320
3532.18 1399
3532.74 1462
3533.30 1480
3533.86 1372
3534.42 1419
3534.98 1404
3535.54 1320
3536.11 1277
3536.67 1354
3537.23 1371
3537.79 1464
3538.35 1543
3538.91 1559
3539.47 1432
3540.03 1463
3540.59 1563
3541.15 1494
3541.71 1499
3542.27 1577
3542.84 1545
3543.40 1512
3543.96 1596
3544.52 1515
3545.08 1368
3545.64 1491
3546.20 1498
3546.76 1412
3547.33 1456
3547.89 1460
3548.45 1315
3549.01 1224
3549.57 1179
3550.13 1170
3550.69 1181
3551.26 1182
3551.82 1185
3552.38 1257
3552.94 1299
3553.50 1153
3554.07 1138
3554.63 1258
3555.19 1159
3555.75 1136
3556.31 1104
3556.88 1097
3557.44 1234
3558.00 1116
3558.56 1159
3559.13 1288
3559.69 1315
3560.25 1202
3560.81 1256
3561.38 1325
3561.94 1330
3562.50 1295
3563.06 1322
3563.63 1283
3564.19 1184
3564.75 1169
3565.31 1230
3565.88 1211
3566.44 1304
3567.00 1261
3567.57 1221
3568.13 1250
3568.69 1210
3569.26 1161
3569.82 1143
3570.38 1191
3570.95 1153
3571.51 1221
3572.07 1273
3572.64 1210
3573.20 1280
3573.76 1149
3574.33 1040
3574.89 1138
3575.45 1264
3576.02 1263
3576.58 1426
3577.14 1377
3577.71 1417
3578.27 1293
3578.84 1336
3579.40 1247
3579.96 1245
3580.53 1268
3581.09 1217
3581.66 1264
3582.22 1199
3582.78 1161
3583.35 1205
3583.91 1241
3584.48 1262
3585.04 1218
3585.61 1164
3586.17 1163
3586.74 1214
3587.30 1197
3587.86 1171
3588.43 1243
3588.99 1149
3589.56 1122
3590.12 1119
3590.69 1229
3591.25 1151
3591.82 1126
3592.38 1207
3592.95 1155
3593.51 1212
3594.08 1117
3594.64 1159
3595.21 1229
3595.77 1186
3596.34 1168
3596.90 1141
3597.47 1200
3598.04 1130
3598.60 1220
3599.17 1265
3599.73 1177
3600.30 1126
3600.86 1140
3601.43 1129
3601.99 1192
3602.56 1181
3603.13 1196
3603.69 1113
3604.26 1036
3604.82 1094
3605.39 1118
3605.96 1215
3606.52 1166
3607.09 1041
3607.65 1070
3608.22 1160
3608.79 1056
3609.35 1097
3609.92 1119
3610.49 1015
3611.05 1103
3611.62 1076
3612.19 1000
3612.75 1006
3613.32 1144
3613.89 1179
3614.45 1246
3615.02 1320
3615.59 1349
3616.15 1327
3616.72 1394
3617.29 1675
3617.85 1591
3618.42 1731
3618.99 1755
3619.55 1836
3620.12 1961
3620.69 1978
3621.26 1684
3621.82 1701
3622.39 1673
3622.96 1457
3623.53 1350
3624.09 1260
3624.66 1302
3625.23 1294
3625.80 1177
3626.36 1113
3626.93 1166
3627.50 1176
3628.07 1070
3628.63 1086
3629.20 1071
3629.77 1233
3630.34 1205
3630.91 1132
3631.47 1136
3632.04 1251
3632.61 1111
3633.18 1145
3633.75 1140
3634.32 1162
3634.88 1280
3635.45 1208
3636.02 1226
3636.59 1205
3637.16 1226
3637.73 1055
3638.29 1287
3638.86 1323
3639.43 1316
3640.00 1369
3640.57 1480
3641.14 1591
3641.71 1618
3642.28 1513
3642.84 1603
3643.41 1685
3643.98 1682
3644.55 1573
3645.12 1598
3645.69 1451
3646.26 1494
3646.83 1402
3647.40 1405
3647.97 1383
3648.54 1209
3649.11 1429
3649.68 1313
3650.25 1156
3650.81 1229
3651.38 1312
3651.95 1333
3652.52 1510
3653.09 1504
3653.66 1542
3654.23 1542
3654.80 1527
3655.37 1536
3655.94 1637
3656.51 1544
3657.08 1636
3657.65 1653
3658.22 1626
3658.79 1713
3659.36 1659
3659.93 1812
3660.50 1906
3661.07 2088
3661.64 1977
3662.22 1935
3662.79 1799
3663.36 1658
3663.93 1676
3664.50 1645
3665.07 1693
3665.64 1555
3666.21 1515
3666.78 1380
3667.35 1507
3667.92 1440
3668.49 1447
3669.06 1395
3669.64 1420
3670.21 1238
3670.78 1309
3671.35 1281
3671.92 1367
3672.49 1397
3673.06 1349
3673.63 1334
3674.21 1351
3674.78 1403
3675.35 1347
3675.92 1457
3676.49 1473
3677.06 1509
3677.63 1516
3678.21 1375
3678.78 1309
3679.35 1301
3679.92 1225
3680.49 1214
3681.07 1175
3681.64 1150
3682.21 1186
3682.78 1185
3683.35 1217
3683.93 1159
3684.50 1154
3685.07 1163
3685.64 1164
3686.21 1300
3686.79 1195
3687.36 1218
3687.93 1414
3688.50 1503
3689.08 1468
3689.65 1490
3690.22 1589
3690.80 1777
3691.37 1913
3691.94 1876
3692.51 1765
3693.09 1644
3693.66 1749
3694.23 1548
3694.81 1434
3695.38 1248
3695.95 1231
3696.52 1339
3697.10 1249
3697.67 1223
3698.24 1244
3698.82 1256
3699.39 1267
3699.96 1421
3700.54 1351
3701.11 1373
3701.68 1334
3702.26 1404
3702.83 1329
3703.41 1307
3703.98 1382
3704.55 1260
3705.13 1218
3705.70 1315
3706.27 1374
3706.85 1274
3707.42 1265
3708.00 1151
3708.57 1229
3709.14 1377
3709.72 1279
3710.29 1283
3710.87 1305
3711.44 1309
3712.02 1242
3712.59 1223
3713.16 1135
3713.74 1224
3714.31 1195
3714.89 1131
3715.46 1223
3716.04 1273
3716.61 1185
3717.19 1065
3717.76 1131
3718.34 1131
3718.91 1131
3719.49 1025
3720.06 1100
3720.64 1008
3721.21 1021
3721.79 1022
3722.36 1132
3722.94 1017
3723.51 1105
3724.09 1021
3724.66 1080
3725.24 1059
3725.81 1189
3726.39 976
3726.96 968
3727.54 1140
3728.12 1213
3728.69 1188
3729.27 1081
3729.84 1142
3730.42 1233
3730.99 1230
3731.57 1239
3732.15 1202
3732.72 1346
3733.30 1366
3733.87 1303
3734.45 1292
3735.03 1255
3735.60 1274
3736.18 1382
3736.75 1205
3737.33 1112
3737.91 1118
3738.48 1109
3739.06 1170
3739.64 1177
3740.21 1081
3740.79 1131
3741.37 1123
3741.94 1016
3742.52 1035
3743.10 1083
3743.67 1116
3744.25 1187
3744.83 1132
3745.40 1086
3745.98 1020
3746.56 1047
3747.13 1048
3747.71 1070
3748.29 1087
3748.87 1057
3749.44 1078
3750.02 1074
3750.60 1053
3751.17 915
3751.75 968
3752.33 1095
3752.91 1127
3753.48 1116
3754.06 1067
3754.64 1063
3755.22 1054
3755.80 1112
3756.37 1024
3756.95 966
3757.53 922
3758.11 1017
3758.68 1037
3759.26 1026
3759.84 986
3760.42 1097
3761.00 1125
3761.58 946
3762.15 999
3762.73 971
3763.31 1068
3763.89 1083
3764.47 1064
3765.04 1164
3765.62 1086
3766.20 936
3766.78 1113
3767.36 1017
3767.94 1062
3768.52 1071
3769.10 1080
3769.67 1161
3770.25 1102
3770.83 1090
3771.41 1052
3771.99 1074
3772.57 960
3773.15 1039
3773.73 1135
3774.31 1092
3774.89 1124
3775.46 1057
3776.04 880
3776.62 951
3777.20 1010
3777.78 947
3778.36 960
3778.94 981
3779.52 1014
3780.10 1019
3780.68 1073
3781.26 1044
3781.84 1055
3782.42 1083
3783.00 1147
3783.58 992
3784.16 1000
3784.74 1092
3785.32 1085
3785.90 1004
3786.48 949
3787.06 963
3787.64 989
3788.22 1112
3788.80 1065
3789.38 910
3789.96 972
3790.54 1049
3791.12 979
3791.70 989
3792.28 1076
3792.86 1092
3793.44 1055
3794.02 982
3794.60 1023
3795.18 1050
3795.77 1151
3796.35 1056
3796.93 1092
3797.51 988
3798.09 1000
3798.67 1093
3799.25 1122
3799.83 1134
3800.41 1044
3800.99 1149
3801.58 1239
3802.16 1309
3802.74 1252
3803.32 1135
3803.90 1185
3804.48 1200
3805.06 1156
3805.65 1108
3806.23 1128
3806.81 1222
3807.39 1297
3807.97 1284
3808.55 1255
3809.14 1362
3809.72 1293
3810.30 1244
3810.88 1309
3811.46 1308
3812.05 1276
3812.63 1314
3813.21 1305
3813.79 1338
3814.37 1315
3814.96 1314
3815.54 1368
3816.12 1399
3816.70 1479
3817.29 1369
3817.87 1344
3818.45 1196
3819.03 1151
3819.62 1053
3820.20 1072
3820.78 1044
3821.36 945
3821.95 999
3822.53 1011
3823.11 1078
3823.70 953
3824.28 1036
3824.86 1033
3825.45 1027
3826.03 1227
3826.61 985
3827.19 1114
3827.78 1115
3828.36 1045
3828.94 1000
3829.53 959
3830.11 953
3830.69 970
3831.28 980
3831.86 1057
3832.45 1106
3833.03 999
3833.61 1104
3834.20 1148
3834.78 1064
3835.36 1009
3835.95 1009
3836.53 1071
3837.12 1011
3837.70 1046
3838.28 953
3838.87 1004
3839.45 989
3840.04 954
3840.62 1019
3841.20 1029
3841.79 958
3842.37 927
3842.96 974
3843.54 909
3844.13 994
3844.71 925
3845.30 991
3845.88 1035
3846.47 1115
3847.05 1042
3847.63 1111
3848.22 1044
3848.80 1013
3849.39 1007
3849.97 1016
3850.56 992
3851.14 1067
3851.73 1104
3852.31 1010
3852.90 1038
3853.48 1003
3854.07 971
3854.66 890
3855.24 983
3855.83 1015
3856.41 1011
3857.00 1043
3857.58 1061
3858.17 1044
3858.75 1001
3859.34 1104
3859.92 1165
3860.51 1221
3861.10 1387
3861.68 1268
3862.27 1297
3862.85 1388
3863.44 1444
3864.03 1407
3864.61 1426
3865.20 1497
3865.78 1395
3866.37 1305
3866.96 1368
3867.54 1470
3868.13 1407
3868.72 1266
3869.30 1151
3869.89 1157
3870.47 1071
3871.06 1021
3871.65 1191
3872.23 1137
3872.82 1248
3873.41 1211
3873.99 1105
3874.58 1136
3875.17 1231
3875.76 1122
3876.34 1039
3876.93 1142
3877.52 1128
3878.10 1332
3878.69 1210
3879.28 1214
3879.86 1181
3880.45 1183
3881.04 968
3881.63 1045
3882.21 1004
3882.80 1027
3883.39 997
3883.98 943
3884.56 960
3885.15 997
3885.74 991
3886.33 948
3886.91 1022
3887.50 1086
3888.09 1246
3888.68 1310
3889.27 1262
3889.85 1364
3890.44 1348
3891.03 1233
3891.62 1318
3892.21 1491
3892.79 1427
3893.38 1345
3893.97 1368
3894.56 1329
3895.15 1286
3895.74 1343
3896.32 1140
3896.91 1144
3897.50 1162
3898.09 1135
3898.68 1238
3899.27 1235
3899.86 1166
3900.45 1077
3901.03 1143
3901.62 1152
3902.21 1227
3902.80 1049
3903.39 1095
3903.98 1125
3904.57 1124
3905.16 1056
3905.75 1070
3906.34 1104
3906.92 1191
3907.51 1176
3908.10 1139
3908.69 1071
3909.28 1107
3909.87 1085
3910.46 1059
3911.05 1083
3911.64 1038
3912.23 1074
3912.82 1031
3913.41 1049
3914.00 888
3914.59 987
3915.18 929
3915.77 1001
3916.36 926
3916.95 1015
3917.54 893
3918.13 1017
3918.72 1042
3919.31 1136
3919.90 1034
3920.49 1048
3921.08 1094
3921.67 1101
3922.26 1066
3922.85 1125
3923.44 988
3924.03 864
3924.62 972
3925.21 1003
3925.80 918
3926.40 939
3926.99 890
3927.58 885
3928.17 1008
3928.76 1070
3929.35 1081
3929.94 1027
3930.53 998
3931.12 949
3931.71 978
3932.30 956
3932.90 967
3933.49 1028
3934.08 858
3934.67 929
3935.26 980
3935.85 1022
3936.44 900
3937.04 922
3937.63 965
3938.22 1045
3938.81 1023
3939.40 991
3939.99 1011
3940.59 1068
3941.18 934
3941.77 1057
3942.36 1063
3942.95 1061
3943.55 989
3944.14 974
3944.73 962
3945.32 888
3945.91 1075
3946.51 1086
3947.10 1045
3947.69 890
3948.28 990
3948.88 962
3949.47 1008
3950.06 884
3950.65 888
3951.25 987
3951.84 989
3952.43 926
3953.02 849
3953.62 862
3954.21 873
3954.80 1021
3955.40 960
3955.99 1102
3956.58 1031
3957.17 1038
3957.77 983
3958.36 1110
3958.95 1107
3959.55 1006
3960.14 960
3960.73 1116
3961.33 1115
3961.92 1057
3962.51 1032
3963.11 1079
3963.70 1053
3964.29 1055
3964.89 933
3965.48 1012
3966.08 960
3966.67 1011
3967.26 993
3967.86 897
3968.45 980
3969.04 1005
3969.64 872
3970.23 979
3970.83 921
3971.42 909
3972.01 936
3972.61 956
3973.20 1026
3973.80 920
3974.39 1029
3974.99 1013
3975.58 890
3976.18 948
3976.77 901
3977.36 991
3977.96 1023
3978.55 937
3979.15 992
3979.74 1012
3980.34 1031
3980.93 1025
3981.53 980
3982.12 1011
3982.72 1002
3983.31 899
3983.91 1059
3984.50 961
3985.10 1019
3985.69 979
3986.29 1048
3986.88 1080
3987.48 963
3988.07 985
3988.67 950
3989.26 1062
3989.86 1034
3990.46 1039
3991.05 972
3991.65 1009
3992.24 1097
3992.84 1029
3993.43 928
3994.03 883
3994.63 923
3995.22 1015
3995.82 1195
3996.41 986
3997.01 1082
3997.61 1056
3998.20 1099
3998.80 1065
3999.39 1067
3999.99 1027
4000.59 1058
4001.18 925
4001.78 1024
4002.38 1036
4002.97 952
4003.57 959
4004.17 1030
4004.76 961
4005.36 1005
4005.96 1079
4006.55 1019
4007.15 975
4007.75 1020
4008.34 1028
4008.94 1012
4009.54 960
4010.13 985
4010.73 1036
4011.33 1028
4011.93 1105
4012.52 946
4013.12 935
4013.72 987
4014.31 983
4014.91 976
4015.51 998
4016.11 1069
4016.70 1014
4017.30 937
4017.90 1038
4018.50 1014
4019.09 1126
4019.69 1080
4020.29 1006
4020.89 996
4021.49 948
4022.08 1147
4022.68 1039
4023.28 1186
4023.88 1294
4024.48 1221
4025.07 1111
4025.67 1301
4026.27 1361
4026.87 1389
4027.47 1285
4028.06 1266
4028.66 1239
4029.26 1258
4029.86 1383
4030.46 1314
4031.06 1299
4031.66 1197
4032.25 1192
4032.85 1382
4033.45 1274
4034.05 1269
4034.65 1196
4035.25 1180
4035.85 1113
4036.45 1062
4037.05 1032
4037.64 1021
4038.24 1031
4038.84 983
4039.44 1012
4040.04 1044
4040.64 965
4041.24 965
4041.84 865
4042.44 896
4043.04 1019
4043.64 937
4044.24 945
4044.84 894
4045.44 917
4046.04 909
4046.64 953
4047.24 960
4047.84 1031
4048.44 1018
4049.03 911
4049.63 886
4050.23 1071
4050.83 1009
4051.43 993
4052.04 1006
4052.64 1041
4053.24 1060
4053.84 1100
4054.44 1023
4055.04 1190
4055.64 1118
4056.24 1061
4056.84 944
4057.44 944
4058.04 895
4058.64 874
4059.24 892
4059.84 955
4060.44 953
4061.04 840
4061.64 812
4062.24 844
4062.85 955
4063.45 981
4064.05 906
4064.65 935
4065.25 869
4065.85 872
4066.45 910
4067.05 1013
4067.65 982
4068.26 1026
4068.86 944
4069.46 939
4070.06 935
4070.66 858
4071.26 1020
4071.86 939
4072.47 801
4073.07 873
4073.67 874
4074.27 848
4074.87 885
4075.47 965
4076.08 1000
4076.68 894
4077.28 797
4077.88 956
4078.48 900
4079.09 890
4079.69 821
4080.29 890
4080.89 950
4081.50 877
4082.10 831
4082.70 928
4083.30 896
4083.91 932
4084.51 869
4085.11 917
4085.71 909
4086.32 877
4086.92 943
4087.52 905
4088.12 816
4088.73 786
4089.33 959
4089.93 853
4090.54 901
4091.14 896
4091.74 883
4092.35 889
4092.95 761
4093.55 820
4094.15 829
4094.76 956
4095.36 930
4095.96 884
4096.57 889
4097.17 785
4097.78 835
4098.38 939
4098.98 876
4099.59 799
4100.19 836
4100.79 929
4101.40 880
4102.00 959
4102.61 917
4103.21 832
4103.81 849
4104.42 941
4105.02 995
4105.63 884
4106.23 773
4106.83 898
4107.44 814
4108.04 789
4108.65 948
4109.25 758
4109.85 846
4110.46 855
4111.06 750
4111.67 912
4112.27 985
4112.88 846
4113.48 955
4114.09 927
4114.69 802
4115.30 911
4115.90 926
4116.51 1010
4117.11 854
4117.72 909
4118.32 854
4118.93 897
4119.53 882
4120.14 957
4120.74 938
4121.35 899
4121.95 955
4122.56 837
4123.16 841
4123.77 911
4124.37 982
4124.98 975
4125.59 1019
4126.19 910
4126.80 786
4127.40 761
4128.01 734
4128.61 818
4129.22 842
4129.83 888
4130.43 864
4131.04 855
4131.64 928
4132.25 919
4132.86 841
4133.46 893
4134.07 986
4134.67 981
4135.28 973
4135.89 1007
4136.49 1050
4137.10 922
4137.71 970
4138.31 1052
4138.92 1035
4139.53 1025
4140.13 1000
4140.74 1183
4141.35 1115
4141.95 1119
4142.56 1024
4143.17 1103
4143.77 1051
4144.38 1140
4144.99 1151
4145.59 1011
4146.20 1094
4146.81 1041
4147.42 969
4148.02 950
4148.63 890
4149.24 893
4149.84 955
4150.45 885
4151.06 962
4151.67 853
4152.27 804
4152.88 880
4153.49 994
4154.10 913
4154.70 882
4155.31 889
4155.92 849
4156.53 808
4157.14 814
4157.74 842
4158.35 872
4158.96 817
4159.57 773
4160.18 846
4160.78 847
4161.39 857
4162.00 946
4162.61 946
4163.22 868
4163.83 924
4164.43 977
4165.04 967
4165.65 1011
4166.26 1034
4166.87 969
4167.48 968
4168.09 946
4168.69 961
4169.30 946
4169.91 904
4170.52 895
4171.13 971
4171.74 943
4172.35 879
4172.96 845
4173.57 836
4174.17 837
4174.78 895
4175.39 896
4176.00 1025
4176.61 997
4177.22 1173
4177.83 1018
4178.44 977
4179.05 1053
4179.66 1043
4180.27 1069
4180.88 936
4181.49 923
4182.10 941
4182.71 882
4183.32 909
4183.93 921
4184.54 869
4185.15 858
4185.76 884
4186.37 880
4186.98 845
4187.59 844
4188.20 834
4188.81 828
4189.42 968
4190.03 1011
4190.64 957
4191.25 1008
4191.86 1080
4192.47 1117
4193.08 1126
4193.69 1059
4194.30 1113
4194.91 1159
4195.52 1235
4196.13 1262
4196.74 1307
4197.35 1311
4197.97 1228
4198.58 1123
4199.19 1152
4199.80 1054
4200.41 1041
4201.02 989
4201.63 954
4202.24 1054
4202.85 994
4203.47 1032
4204.08 1014
4204.69 1032
4205.30 1012
4205.91 974
4206.52 920
4207.13 881
4207.75 902
4208.36 944
4208.97 954
4209.58 917
4210.19 925
4210.80 959
4211.42 877
4212.03 924
4212.64 888
4213.25 1004
4213.86 890
4214.48 916
4215.09 874
4215.70 998
4216.31 1063
4216.92 1120
4217.54 1033
4218.15 948
4218.76 1035
4219.37 1125
4219.99 1217
4220.60 1225
4221.21 1099
4221.82 1269
4222.44 1355
4223.05 1293
4223.66 1277
4224.28 1463
4224.89 1339
4225.50 1247
4226.11 1355
4226.73 1368
4227.34 1363
4227.95 1383
4228.57 1434
4229.18 1421
4229.79 1491
4230.41 1473
4231.02 1532
4231.63 1454
4232.25 1518
4232.86 1812
4233.47 1758
4234.09 2052
4234.70 2092
4235.31 1896
4235.93 2052
4236.54 2090
4237.15 2212
4237.77 2007
4238.38 1794
4239.00 1742
4239.61 1617
4240.22 1501
4240.84 1382
4241.45 1341
4242.07 1253
4242.68 1136
4243.29 1191
4243.91 1200
4244.52 1166
4245.14 1067
4245.75 1083
4246.37 982
4246.98 1163
4247.59 1241
4248.21 1287
4248.82 1322
4249.44 1257
4250.05 1269
4250.67 1142
4251.28 1259
4251.90 1220
4252.51 1180
4253.13 1138
4253.74 1160
4254.36 1228
4254.97 1082
4255.59 1233
4256.20 1121
4256.82 1052
4257.43 1054
4258.05 995
4258.66 960
4259.28 1013
4259.89 968
4260.51 981
4261.12 1095
4261.74 986
4262.35 1009
4262.97 1048
4263.59 953
4264.20 1030
4264.82 963
4265.43 983
4266.05 1041
4266.66 990
4267.28 1081
4267.90 1050
4268.51 1122
4269.13 1029
4269.74 914
4270.36 953
4270.98 1010
4271.59 1000
4272.21 1106
4272.83 1050
4273.44 907
4274.06 907
4274.68 1060
4275.29 1002
4275.91 1113
4276.52 1134
4277.14 1070
4277.76 931
4278.37 960
4278.99 1013
4279.61 972
4280.23 994
4280.84 982
4281.46 966
4282.08 946
4282.69 989
4283.31 864
4283.93 861
4284.54 923
4285.16 956
4285.78 870
4286.40 854
4287.01 874
4287.63 893
4288.25 888
4288.87 906
4289.48 871
4290.10 875
4290.72 835
4291.34 894
4291.95 941
4292.57 873
4293.19 886
4293.81 825
4294.42 846
4295.04 899
4295.66 878
4296.28 834
4296.90 802
4297.51 854
4298.13 877
4298.75 889
4299.37 831
4299.99 916
4300.61 912
4301.22 870
4301.84 890
4302.46 872
4303.08 819
4303.70 949
4304.32 856
4304.94 897
4305.55 934
4306.17 869
4306.79 887
4307.41 898
4308.03 843
4308.65 911
4309.27 837
4309.89 891
4310.50 844
4311.12 812
4311.74 899
4312.36 829
4312.98 862
4313.60 919
4314.22 890
4314.84 856
4315.46 835
4316.08 772
4316.70 868
4317.32 905
4317.94 857
4318.56 836
4319.18 820
4319.80 933
4320.42 940
4321.04 972
4321.65 915
4322.27 915
4322.89 1036
4323.51 1013
4324.13 932
4324.75 1043
4325.37 1027
4325.99 981
4326.62 970
4327.24 945
4327.86 851
4328.48 967
4329.10 990
4329.72 888
4330.34 903
4330.96 950
4331.58 885
4332.20 1075
4332.82 1018
4333.44 978
4334.06 1052
4334.68 1150
4335.30 1097
4335.92 1128
4336.54 1131
4337.16 1289
4337.79 1278
4338.41 1085
4339.03 1156
4339.65 1329
4340.27 1373
4340.89 1259
4341.51 1272
4342.13 1111
4342.76 1194
4343.38 1181
4344.00 1332
4344.62 1437
4345.24 1405
4345.86 1507
4346.48 1777
4347.11 1880
4347.73 1824
4348.35 1917
4348.97 1644
4349.59 1579
4350.22 1534
4350.84 1462
4351.46 1317
4352.08 1084
4352.70 1013
4353.33 1067
4353.95 940
4354.57 1037
4355.19 1028
4355.81 969
4356.44 990
4357.06 1038
4357.68 999
4358.30 1050
4358.93 923
4359.55 918
4360.17 854
4360.79 963
4361.42 899
4362.04 971
4362.66 894
4363.28 840
4363.91 957
4364.53 985
4365.15 912
4365.78 974
4366.40 1032
4367.02 955
4367.65 1010
4368.27 924
4368.89 910
4369.52 954
4370.14 878
4370.76 899
4371.39 874
4372.01 894
4372.63 896
4373.26 838
4373.88 753
4374.50 811
4375.13 893
4375.75 955
4376.37 865
4377.00 775
4377.62 808
4378.25 937
4378.87 956
4379.49 923
4380.12 830
4380.74 1017
4381.37 954
4381.99 913
4382.61 837
4383.24 821
4383.86 819
4384.49 747
4385.11 841
4385.74 899
4386.36 868
4386.98 847
4387.61 875
4388.23 870
4388.86 908
4389.48 840
4390.11 870
4390.73 860
4391.36 809
4391.98 832
4392.61 820
4393.23 788
4393.86 711
4394.48 832
4395.11 818
4395.73 852
4396.36 847
4396.98 718
4397.61 857
4398.23 951
4398.86 923
4399.48 876
4400.11 847
4400.74 957
4401.36 840
4401.99 836
4402.61 833
4403.24 875
4403.86 784
4404.49 882
4405.11 955
4405.74 925
4406.37 923
4406.99 940
4407.62 956
4408.24 884
4408.87 848
4409.50 816
4410.12 922
4410.75 885
4411.38 911
4412.00 951
4412.63 885
4413.25 915
4413.88 772
4414.51 804
4415.13 852
4415.76 869
4416.39 916
4417.01 902
4417.64 917
4418.27 961
4418.89 920
4419.52 865
4420.15 782
4420.77 804
4421.40 756
4422.03 740
4422.66 854
4423.28 716
4423.91 841
4424.54 814
4425.16 800
4425.79 792
4426.42 766
4427.05 700
4427.67 777
4428.30 830
4428.93 800
4429.56 785
4430.18 803
4430.81 743
4431.44 728
4432.07 815
4432.69 862
4433.32 770
4433.95 854
4434.58 851
4435.21 794
4435.83 835
4436.46 881
4437.09 787
4437.72 828
4438.35 847
4438.97 790
4439.60 790
4440.23 760
4440.86 794
4441.49 768
4442.12 827
4442.74 788
4443.37 721
4444.00 850
4444.63 761
4445.26 857
4445.89 763
4446.52 788
4447.14 879
4447.77 903
4448.40 891
4449.03 936
4449.66 968
4450.29 943
4450.92 890
4451.55 887
4452.18 978
4452.81 861
4453.44 887
4454.06 866
4454.69 922
4455.32 854
4455.95 920
4456.58 983
4457.21 925
4457.84 837
4458.47 766
4459.10 797
4459.73 823
4460.36 764
4460.99 761
4461.62 776
4462.25 776
4462.88 690
4463.51 684
4464.14 701
4464.77 759
4465.40 735
4466.03 731
4466.66 758
4467.29 757
4467.92 811
4468.55 711
4469.18 783
4469.81 877
4470.44 803
4471.07 797
4471.70 725
4472.33 810
4472.96 738
4473.59 782
4474.22 792
4474.86 741
4475.49 680
4476.12 720
4476.75 720
4477.38 732
4478.01 721
4478.64 821
4479.27 830
4479.90 801
4480.53 823
4481.17 910
4481.80 801
4482.43 786
4483.06 771
4483.69 795
4484.32 838
4484.95 899
4485.58 864
4486.22 832
4486.85 791
4487.48 746
4488.11 812
4488.74 743
4489.37 776
4490.01 905
4490.64 788
4491.27 792
4491.90 810
4492.53 754
4493.17 746
4493.80 834
4494.43 823
4495.06 894
4495.70 822
4496.33 818
4496.96 879
4497.59 900
4498.22 867
4498.86 934
4499.49 944
4500.12 1024
4500.75 1066
4501.39 896
4502.02 1036
4502.65 1031
4503.29 1026
4503.92 1068
4504.55 1056
4505.18 972
4505.82 902
4506.45 912
4507.08 969
4507.72 911
4508.35 878
4508.98 779
4509.62 852
4510.25 859
4510.88 933
4511.52 857
4512.15 858
4512.78 895
4513.42 847
4514.05 855
4514.68 879
4515.32 824
4515.95 821
4516.58 861
4517.22 801
4517.85 724
4518.48 743
4519.12 848
4519.75 822
4520.39 853
4521.02 810
4521.65 811
4522.29 786
4522.92 843
4523.56 868
4524.19 889
4524.83 887
4525.46 902
4526.09 919
4526.73 983
4527.36 958
4528.00 942
4528.63 1003
4529.27 1058
4529.90 1114
4530.54 1099
4531.17 1268
4531.81 1324
4532.44 1397
4533.07 1394
4533.71 1358
4534.34 1357
4534.98 1171
4535.61 1223
4536.25 1206
4536.88 1055
4537.52 1023
4538.16 1003
4538.79 821
4539.43 798
4540.06 858
4540.70 764
4541.33 892
4541.97 825
4542.60 817
4543.24 792
4543.87 789
4544.51 704
4545.15 739
4545.78 807
4546.42 868
4547.05 811
4547.69 754
4548.32 840
4548.96 957
4549.60 877
4550.23 806
4550.87 885
4551.50 801
4552.14 813
4552.78 810
4553.41 840
4554.05 900
4554.69 867
4555.32 745
4555.96 811
4556.60 834
4557.23 886
4557.87 909
4558.51 822
4559.14 756
4559.78 757
4560.42 796
4561.05 718
4561.69 732
4562.33 766
4562.96 785
4563.60 828
4564.24 791
4564.87 845
4565.51 850
4566.15 779
4566.79 840
4567.42 894
4568.06 804
4568.70 869
4569.33 850
4569.97 966
4570.61 919
4571.25 857
4571.88 864
4572.52 876
4573.16 871
4573.80 876
4574.44 860
4575.07 815
4575.71 887
4576.35 799
4576.99 871
4577.62 798
4578.26 803
4578.90 785
4579.54 923
4580.18 916
4580.82 781
4581.45 797
4582.09 935
4582.73 963
4583.37 849
4584.01 749
4584.65 779
4585.28 806
4585.92 821
4586.56 874
4587.20 783
4587.84 816
4588.48 808
4589.12 815
4589.75 900
4590.39 920
4591.03 876
4591.67 1017
4592.31 1059
4592.95 959
4593.59 946
4594.23 997
4594.87 996
4595.51 923
4596.15 910
4596.78 850
4597.42 800
4598.06 839
4598.70 869
4599.34 816
4599.98 963
4600.62 937
4601.26 966
4601.90 1033
4602.54 943
4603.18 978
4603.82 1042
4604.46 1036
4605.10 1138
4605.74 1160
4606.38 995
4607.02 1029
4607.66 1056
4608.30 1044
4608.94 990
4609.58 838
4610.22 845
4610.86 941
4611.50 963
4612.14 962
4612.78 859
4613.42 924
4614.06 917
4614.70 859
4615.34 830
4615.98 933
4616.63 845
4617.27 859
4617.91 828
4618.55 803
4619.19 849
4619.83 808
4620.47 808
4621.11 771
4621.75 732
4622.39 858
4623.03 813
4623.68 789
4624.32 752
4624.96 749
4625.60 807
4626.24 808
4626.88 725
4627.52 802
4628.17 886
4628.81 837
4629.45 833
4630.09 805
4630.73 856
4631.37 773
4632.02 780
4632.66 870
4633.30 863
4633.94 821
4634.58 796
4635.22 832
4635.87 847
4636.51 816
4637.15 887
4637.79 772
4638.44 871
4639.08 856
4639.72 756
4640.36 864
4641.00 865
4641.65 922
4642.29 887
4642.93 799
4643.57 798
4644.22 844
4644.86 761
4645.50 854
4646.15 771
4646.79 796
4647.43 816
4648.07 803
4648.72 831
4649.36 874
4650.00 868
4650.65 851
4651.29 897
4651.93 911
4652.57 757
4653.22 823
4653.86 863
4654.50 807
4655.15 850
4655.79 857
4656.44 865
4657.08 834
4657.72 833
4658.37 767
4659.01 725
4659.65 819
4660.30 923
4660.94 868
4661.58 844
4662.23 788
4662.87 853
4663.52 794
4664.16 729
4664.80 755
4665.45 650
4666.09 734
4666.74 755
4667.38 775
4668.02 778
4668.67 699
4669.31 722
4669.96 668
4670.60 655
4671.25 722
4671.89 778
4672.54 733
4673.18 743
4673.83 757
4674.47 759
4675.11 717
4675.76 722
4676.40 770
4677.05 817
4677.69 692
4678.34 808
4678.98 650
4679.63 777
4680.27 782
4680.92 758
4681.56 859
4682.21 791
4682.85 840
4683.50 886
4684.15 828
4684.79 838
4685.44 806
4686.08 802
4686.73 828
4687.37 766
4688.02 737
4688.66 754
4689.31 780
4689.96 788
4690.60 736
4691.25 755
4691.89 774
4692.54 763
4693.19 748
4693.83 704
4694.48 757
4695.12 655
4695.77 842
4696.42 895
4697.06 867
4697.71 827
4698.36 888
4699.00 968
4699.65 984
4700.29 941
4700.94 925
4701.59 965
4702.23 888
4702.88 830
4703.53 785
4704.17 812
4704.82 814
4705.47 700
4706.11 727
4706.76 799
4707.41 742
4708.06 791
4708.70 871
4709.35 818
4710.00 796
4710.64 827
4711.29 779
4711.94 728
4712.59 776
4713.23 800
4713.88 688
4714.53 779
4715.18 791
4715.82 812
4716.47 835
4717.12 809
4717.77 804
4718.41 847
4719.06 818
4719.71 744
4720.36 825
4721.01 808
4721.65 835
4722.30 809
4722.95 831
4723.60 874
4724.25 778
4724.89 850
4725.54 907
4726.19 944
4726.84 908
4727.49 1045
4728.14 1126
4728.78 902
4729.43 1054
4730.08 1083
4730.73 1066
4731.38 790
4732.03 795
4732.68 798
4733.32 690
4733.97 773
4734.62 885
4735.27 806
4735.92 746
4736.57 715
4737.22 794
4737.87 777
4738.52 851
4739.16 852
4739.81 846
4740.46 868
4741.11 936
4741.76 883
4742.41 871
4743.06 821
4743.71 853
4744.36 765
4745.01 756
4745.66 877
4746.31 808
4746.96 875
4747.61 891
4748.26 873
4748.91 904
4749.56 869
4750.21 873
4750.86 866
4751.51 962
4752.16 966
4752.81 927
4753.46 950
4754.11 1038
4754.76 947
4755.41 937
4756.06 872
4756.71 893
4757.36 867
4758.01 886
4758.66 791
4759.31 772
4759.96 741
4760.61 833
4761.26 764
4761.91 707
4762.56 816
4763.22 823
4763.87 862
4764.52 844
4765.17 984
4765.82 973
4766.47 995
4767.12 1074
4767.77 1046
4768.42 1020
4769.07 960
4769.73 1005
4770.38 903
4771.03 841
4771.68 844
4772.33 768
4772.98 795
4773.63 757
4774.29 812
4774.94 771
4775.59 708
4776.24 804
4776.89 764
4777.54 860
4778.20 788
4778.85 730
4779.50 805
4780.15 810
4780.80 937
4781.46 844
4782.11 824
4782.76 852
4783.41 906
4784.06 776
4784.72 714
4785.37 833
4786.02 769
4786.67 786
4787.33 775
4787.98 729
4788.63 667
4789.28 824
4789.94 786
4790.59 847
4791.24 804
4791.89 796
4792.55 679
4793.20 726
4793.85 769
4794.51 753
4795.16 684
4795.81 796
4796.47 723
4797.12 728
4797.77 786
4798.42 889
4799.08 772
4799.73 785
4800.38 750
4801.04 724
4801.69 712
4802.35 710
4803.00 786
4803.65 763
4804.31 769
4804.96 750
4805.61 781
4806.27 813
4806.92 937
4807.57 878
4808.23 845
4808.88 835
4809.54 817
4810.19 808
4810.84 861
4811.50 680
4812.15 762
4812.81 754
4813.46 731
4814.12 639
4814.77 671
4815.42 796
4816.08 761
4816.73 773
4817.39 761
4818.04 784
4818.70 789
4819.35 862
4820.01 911
4820.66 934
4821.32 923
4821.97 1085
4822.63 1015
4823.28 994
4823.94 948
4824.59 1134
4825.25 1174
4825.90 1077
4826.56 1184
4827.21 1029
4827.87 1058
4828.52 1072
4829.18 983
4829.83 1022
4830.49 949
4831.14 972
4831.80 1021
4832.45 1098
4833.11 989
4833.76 986
4834.42 1013
4835.08 1080
4835.73 1207
4836.39 1123
4837.04 1097
4837.70 1115
4838.36 1190
4839.01 1179
4839.67 1172
4840.32 1187
4840.98 1057
4841.64 1055
4842.29 1267
4842.95 1185
4843.60 1100
4844.26 1108
4844.92 1137
4845.57 1095
4846.23 1207
4846.89 1166
4847.54 1246
4848.20 1380
4848.86 1276
4849.51 1315
4850.17 1277
4850.83 1372
4851.48 1368
4852.14 1420
4852.80 1330
4853.45 1320
4854.11 1259
4854.77 1308
4855.43 1471
4856.08 1348
4856.74 1349
4857.40 1456
4858.05 1428
4858.71 1366
4859.37 1420
4860.03 1416
4860.68 1386
4861.34 1338
4862.00 1450
4862.66 1342
4863.31 1320
4863.97 1341
4864.63 1370
4865.29 1316
4865.95 1437
4866.60 1460
4867.26 1447
4867.92 1265
4868.58 1321
4869.23 1253
4869.89 1223
4870.55 1215
4871.21 1341
4871.87 1271
4872.53 1310
4873.18 1221
4873.84 1161
4874.50 1135
4875.16 1165
4875.82 1148
4876.48 1294
4877.13 1241
4877.79 1146
4878.45 1134
4879.11 1146
4879.77 1144
4880.43 1117
4881.09 1156
4881.75 1147
4882.40 1184
4883.06 1116
4883.72 1010
4884.38 1092
4885.04 1077
4885.70 1080
4886.36 1103
4887.02 1066
4887.68 1160
4888.34 1251
4889.00 1091
4889.66 1084
4890.32 1272
4890.97 1274
4891.63 1452
4892.29 1397
4892.95 1268
4893.61 1273
4894.27 1161
4894.93 1126
4895.59 1170
4896.25 1085
4896.91 1105
4897.57 1134
4898.23 1042
4898.89 1089
4899.55 1081
4900.21 1051
4900.87 1146
4901.53 1160
4902.19 1163
4902.85 1085
4903.51 1109
4904.17 853
4904.83 893
4905.50 975
4906.16 1009
4906.82 994
4907.48 1003
4908.14 1003
4908.80 1011
4909.46 1019
4910.12 1086
4910.78 959
4911.44 941
4912.10 978
4912.76 967
4913.42 945
4914.09 818
4914.75 862
4915.41 846
4916.07 841
4916.73 922
4917.39 852
4918.05 872
4918.71 821
4919.38 846
4920.04 793
4920.70 952
4921.36 832
4922.02 835
4922.68 844
4923.35 901
4924.01 872
4924.67 802
4925.33 898
4925.99 939
4926.65 804
4927.32 822
4927.98 792
4928.64 776
4929.30 826
4929.96 890
4930.63 892
4931.29 896
4931.95 1007
4932.61 928
4933.28 944
4933.94 863
4934.60 821
4935.26 902
4935.93 938
4936.59 901
4937.25 874
4937.91 872
4938.58 832
4939.24 870
4939.90 762
4940.56 761
4941.23 761
4941.89 862
4942.55 864
4943.22 814
4943.88 729
4944.54 762
4945.21 871
4945.87 815
4946.53 752
4947.20 881
4947.86 818
4948.52 851
4949.19 867
4949.85 763
4950.51 696
4951.18 709
4951.84 825
4952.50 712
4953.17 711
4953.83 758
4954.49 791
4955.16 825
4955.82 760
4956.49 794
4957.15 814
4957.81 800
4958.48 725
4959.14 911
4959.81 876
4960.47 757
4961.14 779
4961.80 799
4962.46 857
4963.13 1003
4963.79 1019
4964.46 1028
4965.12 974
4965.79 1092
4966.45 947
4967.12 922
4967.78 897
4968.44 991
4969.11 852
4969.77 790
4970.44 807
4971.10 869
4971.77 804
4972.43 873
4973.10 846
4973.76 801
4974.43 823
4975.09 857
4975.76 827
4976.42 814
4977.09 878
4977.76 725
4978.42 788
4979.09 829
4979.75 819
4980.42 773
4981.08 820
4981.75 750
4982.41 778
4983.08 726
4983.75 689
4984.41 659
4985.08 760
4985.74 790
4986.41 818
4987.07 826
4987.74 819
4988.41 849
4989.07 831
4989.74 825
4990.41 624
4991.07 709
4991.74 803
4992.40 650
4993.07 668
4993.74 668
4994.40 731
4995.07 767
4995.74 731
4996.40 841
4997.07 799
4997.74 775
4998.40 691
4999.07 764
4999.74 805
5000.40 741
5001.07 711
5001.74 649
5002.40 718
5003.07 696
5003.74 659
5004.41 635
5005.07 689
5005.74 645
5006.41 691
5007.07 685
5007.74 661
5008.41 712
5009.08 737
5009.74 801
5010.41 772
5011.08 831
5011.75 741
5012.41 765
5013.08 675
5013.75 675
5014.42 720
5015.09 769
5015.75 801
5016.42 704
5017.09 698
5017.76 740
5018.43 777
5019.09 783
5019.76 761
5020.43 816
5021.10 862
5021.77 851
5022.44 847
5023.10 944
5023.77 918
5024.44 938
5025.11 1068
5025.78 920
5026.45 795
5027.11 826
5027.78 893
5028.45 834
5029.12 754
5029.79 816
5030.46 813
5031.13 733
5031.80 751
5032.47 779
5033.13 768
5033.80 761
5034.47 785
5035.14 695
5035.81 637
5036.48 721
5037.15 693
5037.82 672
5038.49 649
5039.16 666
5039.83 765
5040.50 725
5041.17 692
5041.84 731
5042.51 678
5043.18 735
5043.85 697
5044.52 673
5045.18 730
5045.85 672
5046.52 729
5047.19 788
5047.86 687
5048.53 625
5049.20 665
5049.88 775
5050.55 796
5051.22 661
5051.89 742
5052.56 737
5053.23 714
5053.90 727
5054.57 679
5055.24 700
5055.91 689
5056.58 723
5057.25 696
5057.92 669
5058.59 736
5059.26 735
5059.93 685
5060.60 637
5061.27 693
5061.95 665
5062.62 700
5063.29 758
5063.96 784
5064.63 660
5065.30 688
5065.97 715
5066.64 637
5067.31 660
5067.99 682
5068.66 695
5069.33 648
5070.00 721
5070.67 722
5071.34 685
5072.02 642
5072.69 632
5073.36 677
5074.03 644
5074.70 707
5075.37 780
5076.05 745
5076.72 706
5077.39 707
5078.06 666
5078.73 712
5079.41 737
5080.08 811
5080.75 734
5081.42 689
5082.10 644
5082.77 782
5083.44 745
5084.11 803
5084.78 723
5085.46 725
5086.13 721
5086.80 766
5087.48 798
5088.15 793
5088.82 836
5089.49 829
5090.17 775
5090.84 899
5091.51 906
5092.19 847
5092.86 793
5093.53 790
5094.20 836
5094.88 797
5095.55 846
5096.22 817
5096.90 806
5097.57 751
5098.24 710
5098.92 774
5099.59 685
5100.26 620
5100.94 690
5101.61 688
5102.29 655
5102.96 654
5103.63 651
5104.31 809
5104.98 712
5105.65 817
5106.33 703
5107.00 667
5107.68 782
5108.35 836
5109.02 776
5109.70 750
5110.37 808
5111.05 733
5111.72 728
5112.40 671
5113.07 686
5113.74 642
5114.42 557
5115.09 658
5115.77 689
5116.44 704
5117.12 714
5117.79 781
5118.47 872
5119.14 753
5119.82 786
5120.49 799
5121.17 774
5121.84 702
5122.52 689
5123.19 768
5123.87 782
5124.54 744
5125.22 794
5125.89 815
5126.57 747
5127.24 646
5127.92 692
5128.59 730
5129.27 741
5129.94 680
5130.62 731
5131.29 741
5131.97 849
5132.65 909
5133.32 766
5134.00 753
5134.67 737
5135.35 779
5136.02 815
5136.70 769
5137.38 750
5138.05 733
5138.73 744
5139.40 700
5140.08 746
5140.76 793
5141.43 796
5142.11 728
5142.79 660
5143.46 711
5144.14 757
5144.81 729
5145.49 708
5146.17 652
5146.84 681
5147.52 667
5148.20 628
5148.87 649
5149.55 702
5150.23 656
5150.90 657
5151.58 670
5152.26 708
5152.94 780
5153.61 764
5154.29 636
5154.97 693
5155.64 681
5156.32 631
5157.00 672
5157.68 653
5158.35 667
5159.03 627
5159.71 663
5160.39 704
5161.06 622
5161.74 687
5162.42 712
5163.10 792
5163.77 797
5164.45 718
5165.13 720
5165.81 798
5166.48 769
5167.16 724
5167.84 795
5168.52 664
5169.20 686
5169.87 742
5170.55 810
5171.23 783
5171.91 766
5172.59 717
5173.27 704
5173.94 637
5174.62 651
5175.30 700
5175.98 717
5176.66 710
5177.34 645
5178.02 650
5178.69 667
5179.37 603
5180.05 649
5180.73 679
5181.41 655
5182.09 660
5182.77 675
5183.45 545
5184.12 578
5184.80 684
5185.48 676
5186.16 643
5186.84 664
5187.52 674
5188.20 744
5188.88 645
5189.56 627
5190.24 605
5190.92 598
5191.60 599
5192.28 584
5192.96 624
5193.64 643
5194.32 716
5195.00 657
5195.68 627
5196.36 689
5197.03 692
5197.71 667
5198.39 667
5199.07 759
5199.75 675
5200.44 627
5201.12 704
5201.80 689
5202.48 657
5203.16 748
5203.84 701
5204.52 671
5205.20 693
5205.88 655
5206.56 715
5207.24 826
5207.92 740
5208.60 719
5209.28 788
5209.96 844
5210.64 778
5211.32 754
5212.00 758
5212.68 725
5213.37 775
5214.05 694
5214.73 732
5215.41 715
5216.09 663
5216.77 604
5217.45 709
5218.13 701
5218.81 652
5219.50 657
5220.18 628
5220.86 735
5221.54 643
5222.22 769
5222.90 716
5223.59 715
5224.27 684
5224.95 622
5225.63 703
5226.31 722
5226.99 634
5227.68 678
5228.36 645
5229.04 620
5229.72 687
5230.40 662
5231.09 648
5231.77 717
5232.45 686
5233.13 608
5233.81 681
5234.50 669
5235.18 664
5235.86 664
5236.54 668
5237.23 716
5237.91 684
5238.59 696
5239.27 743
5239.96 691
5240.64 657
5241.32 680
5242.01 609
5242.69 623
5243.37 716
5244.05 619
5244.74 680
5245.42 656
5246.10 668
5246.79 620
5247.47 654
5248.15 654
5248.84 696
5249.52 624
5250.20 580
5250.89 624
5251.57 687
5252.25 702
5252.94 701
5253.62 693
5254.30 676
5254.99 583
5255.67 632
5256.36 613
5257.04 581
5257.72 636
5258.41 683
5259.09 637
5259.78 615
5260.46 613
5261.14 645
5261.83 642
5262.51 705
5263.20 678
5263.88 723
5264.56 639
5265.25 648
5265.93 748
5266.62 778
5267.30 701
5267.99 665
5268.67 781
5269.36 618
5270.04 618
5270.73 598
5271.41 615
5272.09 665
5272.78 666
5273.46 721
5274.15 690
5274.83 662
5275.52 694
5276.20 623
5276.89 647
5277.57 679
5278.26 725
5278.94 719
5279.63 740
5280.32 767
5281.00 819
5281.69 792
5282.37 868
5283.06 770
5283.74 668
5284.43 842
5285.11 757
5285.80 703
5286.49 712
5287.17 683
5287.86 628
5288.54 661
5289.23 626
5289.91 637
5290.60 647
5291.29 614
5291.97 607
5292.66 597
5293.35 602
5294.03 676
5294.72 628
5295.40 634
5296.09 683
5296.78 728
5297.46 669
5298.15 676
5298.84 695
5299.52 631
5300.21 680
5300.90 682
5301.58 636
5302.27 645
5302.96 592
5303.64 642
5304.33 588
5305.02 670
5305.70 669
5306.39 618
5307.08 678
5307.77 681
5308.45 789
5309.14 721
5309.83 704
5310.51 688
5311.20 720
5311.89 756
5312.58 708
5313.26 623
5313.95 637
5314.64 732
5315.33 737
5316.01 694
5316.70 743
5317.39 723
5318.08 728
5318.77 790
5319.45 839
5320.14 778
5320.83 811
5321.52 840
5322.20 789
5322.89 826
5323.58 749
5324.27 739
5324.96 650
5325.65 654
5326.33 693
5327.02 743
5327.71 682
5328.40 619
5329.09 717
5329.78 672
5330.46 751
5331.15 779
5331.84 714
5332.53 660
5333.22 776
5333.91 728
5334.60 677
5335.29 640
5335.98 626
5336.66 588
5337.35 621
5338.04 689
5338.73 663
5339.42 690
5340.11 792
5340.80 741
5341.49 720
5342.18 734
5342.87 696
5343.56 707
5344.25 728
5344.94 710
5345.62 777
5346.31 825
5347.00 732
5347.69 845
5348.38 874
5349.07 873
5349.76 916
5350.45 933
5351.14 1058
5351.83 1032
5352.52 1052
5353.21 1000
5353.90 953
5354.59 871
5355.28 874
5355.97 835
5356.66 870
5357.35 715
5358.04 675
5358.74 710
5359.43 752
5360.12 657
5360.81 677
5361.50 695
5362.19 621
5362.88 618
5363.57 734
5364.26 673
5364.95 655
5365.64 665
5366.33 587
5367.02 534
5367.71 562
5368.41 626
5369.10 623
5369.79 696
5370.48 689
5371.17 688
5371.86 741
5372.55 665
5373.24 720
5373.94 596
5374.63 635
5375.32 599
5376.01 658
5376.70 652
5377.39 664
5378.08 620
5378.78 660
5379.47 612
5380.16 574
5380.85 626
5381.54 630
5382.24 599
5382.93 559
5383.62 657
5384.31 710
5385.00 673
5385.70 645
5386.39 637
5387.08 658
5387.77 697
5388.47 653
5389.16 677
5389.85 651
5390.54 705
5391.23 751
5391.93 743
5392.62 653
5393.31 617
5394.01 625
5394.70 695
5395.39 610
5396.08 646
5396.78 707
5397.47 590
5398.16 641
5398.86 598
5399.55 593
5400.24 572
5400.93 608
5401.63 560
5402.32 552
5403.01 533
5403.71 542
5404.40 608
5405.09 609
5405.79 581
5406.48 605
5407.17 636
5407.87 616
5408.56 613
5409.26 640
5409.95 667
5410.64 589
5411.34 646
5412.03 592
5412.72 574
5413.42 607
5414.11 631
5414.81 667
5415.50 664
5416.19 595
5416.89 648
5417.58 628
5418.28 563
5418.97 617
5419.67 667
5420.36 660
5421.05 619
5421.75 568
5422.44 638
5423.14 706
5423.83 633
5424.53 730
5425.22 660
5425.92 660
5426.61 691
5427.31 641
5428.00 678
5428.70 596
5429.39 657
5430.09 655
5430.78 580
5431.48 669
5432.17 763
5432.87 678
5433.56 626
5434.26 617
5434.95 631
5435.65 724
5436.34 818
5437.04 707
5437.73 698
5438.43 701
5439.13 714
5439.82 685
5440.52 691
5441.21 598
5441.91 712
5442.60 748
5443.30 757
5444.00 743
5444.69 724
5445.39 798
5446.08 844
5446.78 718
5447.48 840
5448.17 859
5448.87 858
5449.56 883
5450.26 935
5450.96 883
5451.65 853
5452.35 854
5453.05 824
5453.74 705
5454.44 657
5455.14 677
5455.83 661
5456.53 727
5457.23 675
5457.92 621
5458.62 723
5459.32 716
5460.01 680
5460.71 653
5461.41 729
5462.11 749
5462.80 744
5463.50 738
5464.20 725
5464.89 708
5465.59 704
5466.29 738
5466.99 740
5467.68 656
5468.38 688
5469.08 688
5469.78 761
5470.47 792
5471.17 760
5471.87 800
5472.57 806
5473.26 679
5473.96 802
5474.66 793
5475.36 797
5476.06 775
5476.75 715
5477.45 793
5478.15 850
5478.85 984
5479.55 985
5480.24 989
5480.94 997
5481.64 1143
5482.34 983
5483.04 900
5483.74 968
5484.43 865
5485.13 905
5485.83 885
5486.53 874
5487.23 848
5487.93 858
5488.63 843
5489.33 846
5490.02 921
5490.72 885
5491.42 884
5492.12 1012
5492.82 963
5493.52 862
5494.22 894
5494.92 879
5495.62 1005
5496.32 966
5497.01 980
5497.71 981
5498.41 1181
5499.11 1299
5499.81 1414
5500.51 1458
5501.21 1730
5501.91 1856
5502.61 1690
5503.31 1612
5504.01 1447
5504.71 1422
5505.41 1216
5506.11 1131
5506.81 1043
5507.51 1007
5508.21 993
5508.91 902
5509.61 857
5510.31 882
5511.01 852
5511.71 857
5512.41 848
5513.11 826
5513.81 910
5514.51 892
5515.21 807
5515.91 907
5516.61 870
5517.31 878
5518.01 831
5518.72 877
5519.42 950
5520.12 887
5520.82 857
5521.52 857
5522.22 833
5522.92 848
5523.62 770
5524.32 767
5525.02 832
5525.72 752
5526.43 745
5527.13 648
5527.83 664
5528.53 717
5529.23 596
5529.93 678
5530.63 764
5531.33 768
5532.04 703
5532.74 686
5533.44 739
5534.14 693
5534.84 643
5535.54 682
5536.25 638
5536.95 646
5537.65 639
5538.35 744
5539.05 693
5539.76 716
5540.46 698
5541.16 643
5541.86 619
5542.56 667
5543.27 605
5543.97 638
5544.67 681
5545.37 717
5546.08 598
5546.78 668
5547.48 765
5548.18 670
5548.89 772
5549.59 747
5550.29 644
5550.99 568
5551.70 629
5552.40 688
5553.10 716
5553.81 674
5554.51 638
5555.21 597
5555.91 661
5556.62 631
5557.32 703
5558.02 607
5558.73 579
5559.43 639
5560.13 655
5560.84 609
5561.54 637
5562.24 694
5562.95 661
5563.65 594
5564.35 706
5565.06 679
5565.76 598
5566.47 563
5567.17 580
5567.87 683
5568.58 563
5569.28 579
5569.98 564
5570.69 614
5571.39 672
5572.10 608
5572.80 521
5573.50 597
5574.21 619
5574.91 584
5575.62 585
5576.32 641
5577.03 641
5577.73 666
5578.44 664
5579.14 603
5579.84 636
5580.55 625
5581.25 599
5581.96 647
5582.66 684
5583.37 686
5584.07 603
5584.78 505
5585.48 618
5586.19 588
5586.89 660
5587.60 605
5588.30 605
5589.01 618
5589.71 587
5590.42 550
5591.12 594
5591.83 628
5592.53 581
5593.24 527
5593.94 548
5594.65 586
5595.36 608
5596.06 611
5596.77 614
5597.47 607
5598.18 649
5598.88 563
5599.59 596
5600.30 485
5601.00 563
5601.71 531
5602.41 614
5603.12 596
5603.83 600
5604.53 564
5605.24 599
5605.94 611
5606.65 582
5607.36 548
5608.06 651
5608.77 578
5609.48 603
5610.18 654
5610.89 545
5611.60 541
5612.30 608
5613.01 585
5613.72 531
5614.42 599
5615.13 608
5615.84 589
5616.54 563
5617.25 582
5617.96 508
5618.66 574
5619.37 546
5620.08 492
5620.78 490
5621.49 503
5622.20 614
5622.91 510
5623.61 554
5624.32 653
5625.03 607
5625.74 533
5626.44 520
5627.15 604
5627.86 612
5628.57 578
5629.27 544
5629.98 527
5630.69 539
5631.40 543
5632.11 582
5632.81 597
5633.52 609
5634.23 638
5634.94 584
5635.65 541
5636.35 554
5637.06 545
5637.77 605
5638.48 595
5639.19 644
5639.89 584
5640.60 517
5641.31 599
5642.02 645
5642.73 662
5643.44 660
5644.15 603
5644.85 554
5645.56 590
5646.27 562
5646.98 514
5647.69 568
5648.40 587
5649.11 577
5649.82 512
5650.53 606
5651.23 577
5651.94 657
5652.65 531
5653.36 572
5654.07 600
5654.78 685
5655.49 656
5656.20 652
5656.91 723
5657.62 745
5658.33 711
5659.04 677
5659.75 747
5660.46 672
5661.17 631
5661.88 593
5662.59 700
5663.30 592
5664.00 578
5664.71 659
5665.42 601
5666.13 626
5666.84 641
5667.55 608
5668.27 634
5668.98 716
5669.69 649
5670.40 667
5671.11 671
5671.82 694
5672.53 602
5673.24 729
5673.95 802
5674.66 646
5675.37 645
5676.08 639
5676.79 605
5677.50 581
5678.21 559
5678.92 560
5679.63 560
5680.34 567
5681.06 548
5681.77 550
5682.48 637
5683.19 612
5683.90 577
5684.61 546
5685.32 608
5686.03 716
5686.74 618
5687.46 615
5688.17 532
5688.88 629
5689.59 582
5690.30 629
5691.01 670
5691.72 732
5692.44 595
5693.15 555
5693.86 576
5694.57 612
5695.28 677
5696.00 565
5696.71 573
5697.42 592
5698.13 580
5698.84 564
5699.56 544
5700.27 597
5700.98 612
5701.69 566
5702.40 596
5703.12 578
5703.83 584
5704.54 539
5705.25 533
5705.97 519
5706.68 568
5707.39 559
5708.10 563
5708.82 583
5709.53 541
5710.24 580
5710.95 618
5711.67 537
5712.38 598
5713.09 677
5713.81 632
5714.52 616
5715.23 588
5715.95 535
5716.66 494
5717.37 453
5718.09 510
5718.80 562
5719.51 595
5720.23 568
5720.94 570
5721.65 482
5722.37 538
5723.08 540
5723.79 603
5724.51 627
5725.22 633
5725.93 676
5726.65 639
5727.36 633
5728.08 713
5728.79 789
5729.50 681
5730.22 617
5730.93 637
5731.65 646
5732.36 599
5733.07 600
5733.79 580
5734.50 626
5735.22 566
5735.93 658
5736.65 544
5737.36 593
5738.07 539
5738.79 613
5739.50 553
5740.22 535
5740.93 555
5741.65 503
5742.36 543
5743.08 576
5743.79 616
5744.51 594
5745.22 704
5745.94 605
5746.65 541
5747.37 533
5748.08 638
5748.80 560
5749.51 578
5750.23 623
5750.94 626
5751.66 659
5752.37 656
5753.09 603
5753.80 678
5754.52 690
5755.24 706
5755.95 637
5756.67 642
5757.38 685
5758.10 706
5758.81 677
5759.53 627
5760.25 620
5760.96 597
5761.68 594
5762.39 612
5763.11 526
5763.83 550
5764.54 566
5765.26 583
5765.97 575
5766.69 519
5767.41 615
5768.12 635
5768.84 585
5769.56 591
5770.27 490
5770.99 583
5771.71 639
5772.42 559
5773.14 624
5773.86 612
5774.57 597
5775.29 633
5776.01 660
5776.72 567
5777.44 564
5778.16 617
5778.88 606
5779.59 669
5780.31 655
5781.03 582
5781.74 568
5782.46 598
5783.18 594
5783.90 608
5784.61 583
5785.33 590
5786.05 605
5786.77 624
5787.48 623
5788.20 644
5788.92 633
5789.64 639
5790.35 750
5791.07 770
5791.79 647
5792.51 718
5793.23 654
5793.94 666
5794.66 697
5795.38 744
5796.10 791
5796.82 960
5797.53 920
5798.25 1033
5798.97 1260
5799.69 1267
5800.41 1454
5801.13 1482
5801.84 1591
5802.56 1462
5803.28 1434
5804.00 1258
5804.72 1052
5805.44 956
5806.16 780
5806.87 847
5807.59 831
5808.31 855
5809.03 826
5809.75 712
5810.47 681
5811.19 791
5811.91 769
5812.63 797
5813.35 704
5814.07 717
5814.78 721
5815.50 773
5816.22 854
5816.94 787
5817.66 787
5818.38 878
5819.10 849
5819.82 801
5820.54 802
5821.26 739
5821.98 765
5822.70 721
5823.42 680
5824.14 610
5824.86 754
5825.58 692
5826.30 658
5827.02 601
5827.74 631
5828.46 672
5829.18 644
5829.90 694
5830.62 705
5831.34 623
5832.06 651
5832.78 696
5833.50 743
5834.22 829
5834.94 702
5835.66 659
5836.38 764
5837.10 665
5837.82 718
5838.55 682
5839.27 734
5839.99 738
5840.71 671
5841.43 692
5842.15 708
5842.87 651
5843.59 673
5844.31 565
5845.03 615
5845.76 603
5846.48 599
5847.20 593
5847.92 596
5848.64 622
5849.36 656
5850.08 631
5850.81 584
5851.53 591
5852.25 611
5852.97 582
5853.69 644
5854.41 623
5855.14 712
5855.86 641
5856.58 585
5857.30 561
5858.02 670
5858.74 642
5859.47 620
5860.19 607
5860.91 697
5861.63 652
5862.36 597
5863.08 575
5863.80 576
5864.52 664
5865.24 619
5865.97 572
5866.69 614
5867.41 606
5868.13 610
5868.86 583
5869.58 656
5870.30 658
5871.03 638
5871.75 653
5872.47 632
5873.19 515
5873.92 529
5874.64 600
5875.36 545
5876.09 554
5876.81 629
5877.53 662
5878.26 649
5878.98 642
5879.70 571
5880.43 574
5881.15 607
5881.87 660
5882.60 640
5883.32 593
5884.04 607
5884.77 630
5885.49 635
5886.21 636
5886.94 701
5887.66 651
5888.39 620
5889.11 632
5889.83 618
5890.56 576
5891.28 572
5892.01 555
5892.73 602
5893.45 651
5894.18 641
5894.90 567
5895.63 659
5896.35 672
5897.07 589
5897.80 528
5898.52 518
5899.25 583
5899.97 581
5900.70 633
5901.42 634
5902.15 618
5902.87 644
5903.60 674
5904.32 620
5905.05 569
5905.77 603
5906.50 599
5907.22 613
5907.95 645
5908.67 683
5909.40 674
5910.12 594
5910.85 626
5911.57 570
5912.30 609
5913.02 596
5913.75 594
5914.47 667
5915.20 629
5915.92 595
5916.65 623
5917.38 591
5918.10 641
5918.83 619
5919.55 635
5920.28 650
5921.00 644
5921.73 576
5922.46 629
5923.18 606
5923.91 661
5924.63 658
5925.36 585
5926.09 604
5926.81 617
5927.54 687
5928.26 663
5928.99 709
5929.72 706
5930.44 623
5931.17 594
5931.90 644
5932.62 672
5933.35 615
5934.08 704
5934.80 767
5935.53 730
5936.26 706
5936.98 729
5937.71 774
5938.44 825
5939.16 848
5939.89 767
5940.62 791
5941.35 785
5942.07 756
5942.80 777
5943.53 780
5944.25 772
5944.98 773
5945.71 873
5946.44 784
5947.16 886
5947.89 965
5948.62 917
5949.35 884
5950.07 938
5950.80 893
5951.53 995
5952.26 1048
5952.99 936
5953.71 873
5954.44 1057
5955.17 1084
5955.90 995
5956.62 997
5957.35 985
5958.08 945
5958.81 993
5959.54 1100
5960.27 1011
5960.99 999
5961.72 1077
5962.45 1060
5963.18 1080
5963.91 1093
5964.64 1051
5965.36 1192
5966.09 1303
5966.82 1372
5967.55 1513
5968.28 1485
5969.01 1518
5969.74 1449
5970.47 1423
5971.19 1281
5971.92 1141
5972.65 1159
5973.38 1206
5974.11 1189
5974.84 1187
5975.57 1176
5976.30 1091
5977.03 1268
5977.76 1164
5978.49 1213
5979.22 1232
5979.95 1235
5980.67 1352
5981.40 1472
5982.13 1403
5982.86 1388
5983.59 1414
5984.32 1379
5985.05 1437
5985.78 1468
5986.51 1464
5987.24 1446
5987.97 1471
5988.70 1484
5989.43 1537
5990.16 1528
5990.89 1532
5991.62 1374
5992.35 1507
5993.08 1467
5993.81 1498
5994.54 1554
5995.27 1563
5996.00 1577
5996.73 1616
5997.47 1622
5998.20 1713
5998.93 1710
5999.66 1597
6000.39 1580
6001.12 1578
6001.85 1518
6002.58 1630
6003.31 1570
6004.04 1433
6004.77 1469
6005.50 1681
6006.24 1584
6006.97 1803
6007.70 1757
6008.43 1978
6009.16 2514
6009.89 2880
6010.62 3264
6011.35 3749
6012.09 4060
6012.82 4486
6013.55 4875
6014.28 5198
6015.01 4999
6015.74 4917
6016.47 4831
6017.21 3932
6017.94 3426
6018.67 3147
6019.40 2687
6020.13 2179
6020.87 2055
6021.60 1812
6022.33 1608
6023.06 1504
6023.79 1523
6024.53 1320
6025.26 1324
6025.99 1374
6026.72 1350
6027.46 1289
6028.19 1258
6028.92 1244
6029.65 1224
6030.39 1192
6031.12 1168
6031.85 1198
6032.58 1188
6033.32 1174
6034.05 1238
6034.78 1246
6035.51 1206
6036.25 1239
6036.98 1244
6037.71 1065
6038.45 1147
6039.18 1165
6039.91 1233
6040.65 1339
6041.38 1305
6042.11 1245
6042.85 1358
6043.58 1339
6044.31 1328
6045.05 1273
6045.78 1320
6046.51 1423
6047.25 1472
6047.98 1454
6048.71 1475
6049.45 1631
6050.18 1710
6050.91 1786
6051.65 1764
6052.38 1956
6053.12 2031
6053.85 2022
6054.58 1959
6055.32 1733
6056.05 1669
6056.79 1542
6057.52 1509
6058.25 1476
6058.99 1426
6059.72 1313
6060.46 1344
6061.19 1335
6061.93 1309
6062.66 1251
6063.40 1195
6064.13 1228
6064.86 1265
6065.60 1258
6066.33 1354
6067.07 1362
6067.80 1270
6068.54 1330
6069.27 1270
6070.01 1305
6070.74 1230
6071.48 1266
6072.21 1157
6072.95 1136
6073.68 1172
6074.42 1166
6075.15 1287
6075.89 1203
6076.63 1224
6077.36 1286
6078.10 1197
6078.83 1217
6079.57 1177
6080.30 1206
6081.04 1112
6081.77 1127
6082.51 1041
6083.25 1100
6083.98 1106
6084.72 1131
6085.45 1187
6086.19 1110
6086.92 1069
6087.66 1140
6088.40 1157
6089.13 1116
6089.87 1170
6090.61 1163
6091.34 1111
6092.08 1081
6092.81 1092
6093.55 1059
6094.29 1090
6095.02 1105
6095.76 1191
6096.50 1089
6097.23 1095
6097.97 1066
6098.71 986
6099.44 951
6100.18 1042
6100.92 1035
6101.65 1046
6102.39 1040
6103.13 1074
6103.86 1085
6104.60 1086
6105.34 1047
6106.08 1058
6106.81 1030
6107.55 1014
6108.29 1012
6109.02 1048
6109.76 1162
6110.50 1117
6111.24 1047
6111.97 1066
6112.71 1037
6113.45 1202
6114.19 1266
6114.92 1110
6115.66 1137
6116.40 1153
6117.14 1149
6117.88 1143
6118.61 1106
6119.35 1075
6120.09 1239
6120.83 1287
6121.57 1230
6122.30 1259
6123.04 1220
6123.78 1195
6124.52 1294
6125.26 1310
6126.00 1331
6126.73 1306
6127.47 1357
6128.21 1360
6128.95 1216
6129.69 1246
6130.43 1254
6131.16 1289
6131.90 1233
6132.64 1308
6133.38 1256
6134.12 1200
6134.86 1387
6135.60 1386
6136.34 1312
6137.08 1334
6137.81 1386
6138.55 1323
6139.29 1275
6140.03 1272
6140.77 1245
6141.51 1323
6142.25 1288
6142.99 1247
6143.73 1367
6144.47 1273
6145.21 1249
6145.95 1279
6146.69 1278
6147.43 1328
6148.17 1297
6148.91 1294
6149.65 1325
6150.39 1332
6151.13 1349
6151.86 1391
6152.60 1518
6153.34 1471
6154.08 1424
6154.83 1600
6155.57 1695
6156.31 1744
6157.05 1884
6157.79 1923
6158.53 1966
6159.27 2027
6160.01 1981
6160.75 1981
6161.49 1928
6162.23 1832
6162.97 1801
6163.71 1790
6164.45 1714
6165.19 1723
6165.93 1922
6166.67 1940
6167.41 1932
6168.15 1821
6168.89 1990
6169.64 2083
6170.38 2053
6171.12 1986
6171.86 1882
6172.60 1812
6173.34 1716
6174.08 1711
6174.82 1750
6175.57 1719
6176.31 1602
6177.05 1597
6177.79 1610
6178.53 1637
6179.27 1685
6180.01 1726
6180.76 1607
6181.50 1698
6182.24 1735
6182.98 1557
6183.72 1653
6184.46 1690
6185.21 1759
6185.95 1699
6186.69 1754
6187.43 1805
6188.17 1918
6188.92 1978
6189.66 2003
6190.40 2028
6191.14 2078
6191.89 2150
6192.63 2324
6193.37 2315
6194.11 2275
6194.86 2361
6195.60 2274
6196.34 2483
6197.08 2644
6197.83 2431
6198.57 2357
6199.31 2379
6200.05 2250
6200.80 2238
6201.54 2285
6202.28 2474
6203.03 2575
6203.77 2924
6204.51 3435
6205.26 4163
6206.00 5134
6206.74 6432
6207.48 7898
6208.23 9563
6208.97 11638
6209.71 12892
6210.46 13247
6211.20 13356
6211.95 12665
6212.69 11283
6213.43 9735
6214.18 8260
6214.92 6830
6215.66 5554
6216.41 4541
6217.15 3686
6217.89 3182
6218.64 2810
6219.38 2475
6220.13 2348
6220.87 2294
6221.61 2256
6222.36 2200
6223.10 2109
6223.85 2183
6224.59 2206
6225.34 2085
6226.08 2077
6226.82 2058
6227.57 1943
6228.31 1817
6229.06 1690
6229.80 1753
6230.55 1537
6231.29 1490
6232.04 1540
6232.78 1527
6233.53 1646
6234.27 1521
6235.02 1523
6235.76 1564
6236.51 1632
6237.25 1631
6238.00 1579
6238.74 1593
6239.49 1622
6240.23 1592
6240.98 1606
6241.72 1576
6242.47 1729
6243.21 1749
6243.96 1937
6244.70 2024
6245.45 2186
6246.20 2353
6246.94 2532
6247.69 2542
6248.43 2815
6249.18 2900
6249.92 2781
6250.67 2803
6251.42 2570
6252.16 2251
6252.91 2148
6253.65 1975
6254.40 1886
6255.15 1687
6255.89 1606
6256.64 1670
6257.38 1691
6258.13 1665
6258.88 1679
6259.62 1696
6260.37 1647
6261.12 1629
6261.86 1654
6262.61 1596
6263.36 1609
6264.10 1649
6264.85 1567
6265.60 1613
6266.34 1595
6267.09 1621
6267.84 1634
6268.58 1716
6269.33 1693
6270.08 1737
6270.82 1873
6271.57 1772
6272.32 1709
6273.07 1829
6273.81 1815
6274.56 1844
6275.31 1973
6276.05 1987
6276.80 1810
6277.55 1831
6278.30 1817
6279.04 1851
6279.79 1806
6280.54 1685
6281.29 1544
6282.03 1561
6282.78 1532
6283.53 1477
6284.28 1570
6285.03 1552
6285.77 1451
6286.52 1494
6287.27 1507
6288.02 1540
6288.77 1598
6289.51 1561
6290.26 1560
6291.01 1592
6291.76 1588
6292.51 1441
6293.26 1355
6294.00 1402
6294.75 1331
6295.50 1252
6296.25 1285
6297.00 1186
6297.75 1203
6298.50 1194
6299.24 1210
6299.99 1362
6300.74 1176
6301.49 1203
6302.24 1314
6302.99 1326
6303.74 1292
6304.49 1268
6305.24 1289
6305.99 1303
6306.73 1255
6307.48 1326
6308.23 1152
6308.98 1108
6309.73 1205
6310.48 1274
6311.23 1132
6311.98 1136
6312.73 1252
6313.48 1310
6314.23 1262
6314.98 1236
6315.73 1251
6316.48 1307
6317.23 1310
6317.98 1210
6318.73 1358
6319.48 1349
6320.23 1191
6320.98 1198
6321.73 1225
6322.48 1072
6323.23 994
6323.98 1134
6324.73 1060
6325.48 1077
6326.23 1110
6326.98 1043
6327.73 1038
6328.48 1068
6329.23 1014
6329.98 1023
6330.73 1054
6331.48 1063
6332.23 1036
6332.98 959
6333.73 980
6334.49 983
6335.24 1172
6335.99 1042
6336.74 1049
6337.49 1055
6338.24 992
6338.99 1023
6339.74 1006
6340.49 910
6341.25 953
6342.00 944
6342.75 1056
6343.50 1077
6344.25 989
6345.00 979
6345.75 1000
6346.51 1030
6347.26 1055
6348.01 1013
6348.76 1078
6349.51 1101
6350.26 1132
6351.02 1158
6351.77 1217
6352.52 1325
6353.27 1406
6354.02 1415
6354.78 1422
6355.53 1402
6356.28 1323
6357.03 1307
6357.78 1218
6358.54 1172
6359.29 1042
6360.04 1088
6360.79 1051
6361.55 984
6362.30 1018
6363.05 1019
6363.80 1020
6364.56 986
6365.31 1016
6366.06 1036
6366.81 1006
6367.57 969
6368.32 936
6369.07 1069
6369.83 1096
6370.58 1017
6371.33 1006
6372.08 1084
6372.84 981
6373.59 1010
6374.34 970
6375.10 949
6375.85 1000
6376.60 1005
6377.36 997
6378.11 1029
6378.86 890
6379.62 922
6380.37 966
6381.12 983
6381.88 956
6382.63 939
6383.39 958
6384.14 895
6384.89 903
6385.65 925
6386.40 855
6387.16 880
6387.91 846
6388.66 827
6389.42 867
6390.17 840
6390.93 867
6391.68 921
6392.43 888
6393.19 879
6393.94 825
6394.70 871
6395.45 833
6396.21 888
6396.96 857
6397.72 818
6398.47 812
6399.22 820
6399.98 879
6400.73 865
6401.49 834
6402.24 858
6403.00 755
6403.75 783
6404.51 802
6405.26 852
6406.02 861
6406.77 836
6407.53 851
6408.28 834
6409.04 844
6409.79 849
6410.55 802
6411.31 945
6412.06 791
6412.82 856
6413.57 838
6414.33 838
6415.08 816
6415.84 822
6416.59 771
6417.35 739
6418.11 818
6418.86 818
6419.62 836
6420.37 798
6421.13 805
6421.89 798
6422.64 774
6423.40 825
6424.15 812
6424.91 884
6425.67 912
6426.42 948
6427.18 867
6427.94 767
6428.69 871
6429.45 840
6430.20 827
6430.96 823
6431.72 820
6432.47 835
6433.23 927
6433.99 848
6434.74 824
6435.50 845
6436.26 881
6437.02 867
6437.77 872
6438.53 902
6439.29 858
6440.04 878
6440.80 858
6441.56 821
6442.32 823
6443.07 871
6443.83 818
6444.59 839
6445.34 868
6446.10 796
6446.86 805
6447.62 838
6448.37 850
6449.13 881
6449.89 837
6450.65 814
6451.41 865
6452.16 894
6452.92 892
6453.68 841
6454.44 887
6455.19 889
6455.95 887
6456.71 796
6457.47 848
6458.23 987
6458.99 887
6459.74 896
6460.50 953
6461.26 971
6462.02 955
6462.78 909
6463.54 881
6464.29 960
6465.05 1001
6465.81 927
6466.57 910
6467.33 980
6468.09 910
6468.85 949
6469.60 947
6470.36 941
6471.12 994
6471.88 1031
6472.64 1019
6473.40 967
6474.16 928
6474.92 1038
6475.68 1058
6476.44 996
6477.20 964
6477.95 975
6478.71 1049
6479.47 1051
6480.23 1047
6480.99 1048
6481.75 1066
6482.51 1105
6483.27 1129
6484.03 1119
6484.79 1135
6485.55 1096
6486.31 1105
6487.07 1085
6487.83 1141
6488.59 1191
6489.35 1247
6490.11 1265
6490.87 1242
6491.63 1357
6492.39 1367
6493.15 1442
6493.91 1460
6494.67 1565
6495.43 1549
6496.19 1515
6496.95 1565
6497.71 1447
6498.47 1513
6499.23 1592
6499.99 1521
6500.76 1491
6501.52 1537
6502.28 1529
6503.04 1540
6503.80 1495
6504.56 1583
6505.32 1586
6506.08 1537
6506.84 1695
6507.60 1731
6508.36 1724
6509.13 1791
6509.89 1879
6510.65 1926
6511.41 1875
6512.17 1835
6512.93 1849
6513.69 1856
6514.45 1851
6515.22 1801
6515.98 1912
6516.74 1889
6517.50 1924
6518.26 1977
6519.02 1961
6519.79 1954
6520.55 2193
6521.31 2167
6522.07 2181
6522.83 2337
6523.60 2729
6524.36 2943
6525.12 2928
6525.88 3100
6526.64 3294
6527.41 3679
6528.17 3758
6528.93 3804
6529.69 3742
6530.46 3678
6531.22 3650
6531.98 3624
6532.74 4355
6533.51 5044
6534.27 5877
6535.03 7053
6535.79 8179
6536.56 9724
6537.32 11013
6538.08 11018
6538.85 10518
6539.61 9560
6540.37 8345
6541.13 6917
6541.90 5889
6542.66 4801
6543.42 3929
6544.19 3174
6544.95 2706
6545.71 2430
6546.48 2199
6547.24 2008
6548.00 1965
6548.77 1821
6549.53 1891
6550.29 1813
6551.06 1780
6551.82 1834
6552.58 1820
6553.35 1782
6554.11 1677
6554.88 1708
6555.64 1627
6556.40 1615
6557.17 1571
6557.93 1488
6558.70 1520
6559.46 1640
6560.22 1670
6560.99 1557
6561.75 1707
6562.52 1828
6563.28 1834
6564.05 1851
6564.81 1850
6565.57 1939
6566.34 1981
6567.10 1960
6567.87 1910
6568.63 1811
6569.40 1927
6570.16 1842
6570.93 1980
6571.69 2046
6572.46 1981
6573.22 2200
6573.99 2469
6574.75 2676
6575.52 2709
6576.28 2649
6577.05 2673
6577.81 2703
6578.58 2545
6579.34 2482
6580.11 2450
6580.87 2441
6581.64 2432
6582.40 2266
6583.17 2169
6583.93 2242
6584.70 2176
6585.47 2102
6586.23 2117
6587.00 2041
6587.76 1994
6588.53 2203
6589.29 2211
6590.06 2254
6590.83 2459
6591.59 2611
6592.36 2759
6593.12 2919
6593.89 3198
6594.66 3247
6595.42 3397
6596.19 3399
6596.96 3438
6597.72 3102
6598.49 2965
6599.25 2857
6600.02 2623
6600.79 2494
6601.55 2207
6602.32 2102
6603.09 1996
6603.85 1868
6604.62 1797
6605.39 1837
6606.15 1824
6606.92 1812
6607.69 1864
6608.46 1857
6609.22 1699
6609.99 1760
6610.76 1801
6611.52 1743
6612.29 1800
6613.06 1728
6613.83 1749
6614.59 1689
6615.36 1736
6616.13 1635
6616.89 1690
6617.66 1659
6618.43 1682
6619.20 1614
6619.96 1589
6620.73 1596
6621.50 1627
6622.27 1633
6623.04 1527
6623.80 1558
6624.57 1491
6625.34 1569
6626.11 1510
6626.88 1440
6627.64 1450
6628.41 1524
6629.18 1428
6629.95 1448
6630.72 1545
6631.48 1620
6632.25 1624
6633.02 1894
6633.79 2075
6634.56 2173
6635.33 2150
6636.10 2158
6636.86 2014
6637.63 2011
6638.40 1849
6639.17 1768
6639.94 1686
6640.71 1608
6641.48 1495
6642.25 1419
6643.01 1317
6643.78 1272
6644.55 1348
6645.32 1353
6646.09 1303
6646.86 1346
6647.63 1352
6648.40 1324
6649.17 1461
6649.94 1398
6650.71 1406
6651.48 1439
6652.25 1455
6653.01 1488
6653.78 1391
6654.55 1418
6655.32 1343
6656.09 1415
6656.86 1422
6657.63 1344
6658.40 1384
6659.17 1263
6659.94 1226
6660.71 1219
6661.48 1155
6662.25 1205
6663.02 1232
6663.79 1219
6664.56 1232
6665.33 1177
6666.10 1283
6666.87 1255
6667.64 1240
6668.42 1266
6669.19 1402
6669.96 1298
6670.73 1327
6671.50 1301
6672.27 1401
6673.04 1347
6673.81 1359
6674.58 1322
6675.35 1367
6676.12 1339
6676.89 1353
6677.66 1281
6678.44 1279
6679.21 1231
6679.98 1280
6680.75 1355
6681.52 1400
6682.29 1326
6683.06 1403
6683.83 1496
6684.60 1494
6685.38 1595
6686.15 1541
6686.92 1577
6687.69 1539
6688.46 1542
6689.23 1423
6690.01 1224
6690.78 1182
6691.55 1213
6692.32 1176
6693.09 1172
6693.86 1114
6694.64 1185
6695.41 1200
6696.18 1198
6696.95 1156
6697.73 1159
6698.50 1073
6699.27 1097
6700.04 1194
6700.81 1190
6701.59 1145
6702.36 1193
6703.13 1134
6703.90 1077
6704.68 1137
6705.45 1157
6706.22 1177
6706.99 1246
6707.77 1168
6708.54 1090
6709.31 1154
6710.09 1205
6710.86 1143
6711.63 1176
6712.40 1189
6713.18 1090
6713.95 1122
6714.72 1205
6715.50 1170
6716.27 1105
6717.04 1038
6717.82 1062
6718.59 1184
6719.36 1089
6720.14 1090
6720.91 987
6721.68 993
6722.46 1122
6723.23 1076
6724.00 1035
6724.78 996
6725.55 1099
6726.33 1100
6727.10 1043
6727.87 1069
6728.65 1032
6729.42 1039
6730.20 1024
6730.97 1039
6731.74 1070
6732.52 1074
6733.29 1066
6734.07 1048
6734.84 1031
6735.61 1081
6736.39 991
6737.16 1179
6737.94 1125
6738.71 1071
6739.49 1137
6740.26 1154
6741.04 1132
6741.81 1156
6742.59 1179
6743.36 1149
6744.13 1134
6744.91 1179
6745.68 1134
6746.46 1164
6747.23 1167
6748.01 1170
6748.78 1184
6749.56 1182
6750.33 1349
6751.11 1461
6751.89 1417
6752.66 1449
6753.44 1367
6754.21 1402
6754.99 1327
6755.76 1235
6756.54 1210
6757.31 1112
6758.09 1173
6758.86 1125
6759.64 1083
6760.42 1011
6761.19 1013
6761.97 1071
6762.74 1012
6763.52 1088
6764.30 1145
6765.07 986
6765.85 928
6766.62 1038
6767.40 1117
6768.18 971
6768.95 958
6769.73 1074
6770.51 1018
6771.28 984
6772.06 916
6772.83 989
6773.61 1014
6774.39 1044
6775.16 1044
6775.94 1093
6776.72 910
6777.49 1011
6778.27 977
6779.05 1051
6779.82 995
6780.60 1070
6781.38 1091
6782.16 970
6782.93 1067
6783.71 1044
6784.49 987
6785.26 1085
6786.04 918
6786.82 1004
6787.60 1042
6788.37 928
6789.15 945
6789.93 944
6790.71 935
6791.48 927
6792.26 882
6793.04 945
6793.82 923
6794.59 881
6795.37 865
6796.15 909
6796.93 891
6797.70 838
6798.48 883
6799.26 912
6800.04 970
6800.82 917
6801.60 943
6802.37 1034
6803.15 1018
6803.93 985
6804.71 977
6805.49 926
6806.26 966
6807.04 981
6807.82 951
6808.60 1001
6809.38 974
6810.16 963
6810.94 857
6811.71 984
6812.49 991
6813.27 985
6814.05 911
6814.83 996
6815.61 972
6816.39 916
6817.17 1047
6817.95 967
6818.73 926
6819.50 965
6820.28 944
6821.06 905
6821.84 888
6822.62 931
6823.40 963
6824.18 933
6824.96 939
6825.74 945
6826.52 919
6827.30 980
6828.08 999
6828.86 906
6829.64 951
6830.42 1003
6831.20 983
6831.98 1052
6832.76 957
6833.54 995
6834.32 985
6835.10 928
6835.88 944
6836.66 946
6837.44 888
6838.22 928
6839.00 821
6839.78 843
6840.56 859
6841.34 926
6842.12 856
6842.90 884
6843.68 897
6844.46 965
6845.24 961
6846.02 1003
6846.80 1114
6847.58 1183
6848.36 1415
6849.14 1528
6849.93 1903
6850.71 2089
6851.49 2228
6852.27 2459
6853.05 2442
6853.83 2332
6854.61 2041
6855.39 1789
6856.17 1554
6856.96 1369
6857.74 1243
6858.52 1140
6859.30 1083
6860.08 1073
6860.86 989
6861.64 921
6862.43 904
6863.21 997
6863.99 933
6864.77 994
6865.55 994
6866.33 992
6867.12 1030
6867.90 1082
6868.68 1111
6869.46 1003
6870.24 987
6871.03 1054
6871.81 998
6872.59 986
6873.37 930
6874.16 968
6874.94 986
6875.72 985
6876.50 975
6877.28 1052
6878.07 1019
6878.85 1130
6879.63 1016
6880.42 1098
6881.20 1060
6881.98 1032
6882.76 1003
6883.55 1034
6884.33 1121
6885.11 1172
6885.89 1349
6886.68 1515
6887.46 1652
6888.24 1713
6889.03 1949
6889.81 2008
6890.59 1781
6891.38 1680
6892.16 1416
6892.94 1375
6893.73 1230
6894.51 1246
6895.29 1183
6896.08 1167
6896.86 1171
6897.64 1161
6898.43 1129
6899.21 1105
6900.00 1144
6900.78 1144
6901.56 1120
6902.35 1189
6903.13 1189
6903.91 1139
6904.70 1191
6905.48 1175
6906.27 1233
6907.05 1233
6907.84 1138
6908.62 1115
6909.40 1099
6910.19 1025
6910.97 1119
6911.76 1117
6912.54 1104
6913.33 1023
6914.11 987
6914.90 1099
6915.68 1088
6916.46 940
6917.25 1028
6918.03 993
6918.82 994
6919.60 1029
6920.39 1042
6921.17 1065
6921.96 1034
6922.74 1046
6923.53 1049
6924.31 1003
6925.10 1090
6925.88 1108
6926.67 1092
6927.45 1081
6928.24 1019
6929.03 1020
6929.81 1095
6930.60 1008
6931.38 1016
6932.17 1059
6932.95 1093
6933.74 1194
6934.52 1072
6935.31 1147
6936.10 1198
6936.88 1133
6937.67 1051
6938.45 1077
6939.24 1024
6940.03 1170
6940.81 1152
6941.60 1193
6942.38 1118
6943.17 1113
6943.96 1185
6944.74 1172
6945.53 1130
6946.32 1141
6947.10 1207
6947.89 1248
6948.68 1224
6949.46 1225
6950.25 1216
6951.03 1145
6951.82 1139
6952.61 1129
6953.40 1177
6954.18 1236
6954.97 1200
6955.76 1308
6956.54 1364
6957.33 1341
6958.12 1295
6958.90 1376
6959.69 1424
6960.48 1365
6961.27 1357
6962.05 1290
6962.84 1290
6963.63 1300
6964.41 1289
6965.20 1410
6965.99 1378
6966.78 1375
6967.56 1310
6968.35 1429
6969.14 1534
6969.93 1560
6970.72 1502
6971.50 1551
6972.29 1560
6973.08 1627
6973.87 1609
6974.66 1673
6975.44 1555
6976.23 1660
6977.02 1729
6977.81 1717
6978.60 1763
6979.38 1780
6980.17 1919
6980.96 2100
6981.75 2269
6982.54 2612
6983.33 3030
6984.11 3816
6984.90 4281
6985.69 4731
6986.48 5103
6987.27 5121
6988.06 5030
6988.85 4696
6989.64 4178
6990.42 3617
6991.21 3176
6992.00 2956
6992.79 2502
6993.58 2336
6994.37 2261
6995.16 2267
6995.95 2502
6996.74 2740
6997.53 3213
6998.32 3738
6999.10 4145
6999.89 4661
7000.68 5052
7001.47 4945
7002.26 4737
7003.05 4313
7003.84 3956
7004.63 3452
7005.42 2901
7006.21 2455
7007.00 2061
7007.79 1817
7008.58 1720
7009.37 1553
7010.16 1523
7010.95 1565
7011.74 1539
7012.53 1501
7013.32 1521
7014.11 1640
7014.90 1644
7015.69 1551
7016.48 1422
7017.27 1435
7018.06 1445
7018.85 1419
7019.64 1321
7020.43 1206
7021.23 1410
7022.02 1382
7022.81 1454
7023.60 1442
7024.39 1491
7025.18 1530
7025.97 1485
7026.76 1372
7027.55 1448
7028.34 1429
7029.13 1395
7029.93 1403
7030.72 1384
7031.51 1362
7032.30 1274
7033.09 1252
7033.88 1227
7034.67 1268
7035.46 1250
7036.26 1385
7037.05 1478
7037.84 1440
7038.63 1399
7039.42 1428
7040.21 1437
7041.01 1484
7041.80 1417
7042.59 1424
7043.38 1331
7044.17 1300
7044.97 1362
7045.76 1341
7046.55 1323
7047.34 1334
7048.13 1472
7048.93 1528
7049.72 1515
7050.51 1465
7051.30 1595
7052.09 1581
7052.89 1539
7053.68 1406
7054.47 1296
7055.26 1289
7056.06 1162
7056.85 1108
7057.64 1126
7058.44 1094
7059.23 1112
7060.02 1155
7060.81 1209
7061.61 1130
7062.40 1308
7063.19 1305
7063.99 1323
7064.78 1282
7065.57 1262
7066.37 1230
7067.16 1200
7067.95 1203
7068.74 1128
7069.54 1101
7070.33 1113
7071.13 1104
7071.92 1182
7072.71 1122
7073.51 1069
7074.30 1024
7075.09 1054
7075.89 1035
7076.68 1128
7077.47 998
7078.27 1112
7079.06 1104
7079.86 1100
7080.65 1050
7081.44 1002
7082.24 1074
7083.03 978
7083.83 1070
7084.62 1098
7085.41 1095
7086.21 1092
7087.00 1126
7087.80 1127
7088.59 1117
7089.39 1178
7090.18 1099
7090.98 1138
7091.77 1114
7092.56 1048
7093.36 1017
7094.15 960
7094.95 908
7095.74 860
7096.54 893
7097.33 895
7098.13 809
7098.92 855
7099.72 861
7100.51 848
7101.31 853
7102.10 917
7102.90 872
7103.69 911
7104.49 843
7105.29 870
7106.08 860
7106.88 832
7107.67 924
7108.47 855
7109.26 815
7110.06 776
7110.85 797
7111.65 775
7112.45 744
7113.24 817
7114.04 770
7114.83 818
7115.63 789
7116.42 810
7117.22 787
7118.02 856
7118.81 783
7119.61 741
7120.41 805
7121.20 780
7122.00 750
7122.79 737
7123.59 796
7124.39 793
7125.18 811
7125.98 768
7126.78 828
7127.57 822
7128.37 779
7129.17 817
7129.96 779
7130.76 915
7131.56 921
7132.35 831
7133.15 843
7133.95 801
7134.74 773
7135.54 781
7136.34 797
7137.14 838
7137.93 802
7138.73 762
7139.53 800
7140.33 765
7141.12 782
7141.92 748
7142.72 639
7143.51 684
7144.31 873
7145.11 849
7145.91 718
7146.71 798
7147.50 828
7148.30 765
7149.10 735
7149.90 824
7150.69 794
7151.49 736
7152.29 834
7153.09 851
7153.89 769
7154.68 780
7155.48 802
7156.28 826
7157.08 740
7157.88 720
7158.68 812
7159.47 720
7160.27 660
7161.07 665
7161.87 655
7162.67 717
7163.47 731
7164.27 675
7165.06 653
7165.86 682
7166.66 700
7167.46 756
7168.26 732
7169.06 766
7169.86 697
7170.66 663
7171.46 774
7172.25 720
7173.05 751
7173.85 722
7174.65 729
7175.45 745
7176.25 756
7177.05 716
7177.85 687
7178.65 785
7179.45 738
7180.25 766
7181.05 773
7181.85 802
7182.65 805
7183.45 801
7184.25 870
7185.05 885
7185.85 811
7186.65 776
7187.45 699
7188.25 753
7189.05 678
7189.85 715
7190.65 714
7191.45 715
7192.25 683
7193.05 717
7193.85 663
7194.65 682
7195.45 670
7196.25 728
7197.05 697
7197.85 718
7198.65 673
7199.45 713
7200.25 720
7201.05 712
7201.85 643
7202.65 743
7203.46 679
7204.26 696
7205.06 647
7205.86 732
7206.66 730
7207.46 676
7208.26 727
7209.06 709
7209.86 673
7210.66 595
7211.47 670
7212.27 694
7213.07 614
7213.87 665
7214.67 717
7215.47 735
7216.27 734
7217.08 730
7217.88 697
7218.68 612
7219.48 677
7220.28 700
7221.09 751
7221.89 748
7222.69 695
7223.49 688
7224.29 693
7225.10 648
7225.90 705
7226.70 695
7227.50 651
7228.30 760
7229.11 632
7229.91 638
7230.71 653
7231.51 618
7232.32 697
7233.12 668
7233.92 710
7234.72 721
7235.53 668
7236.33 681
7237.13 774
7237.93 741
7238.74 790
7239.54 888
7240.34 884
7241.15 814
7241.95 813
7242.75 776
7243.55 803
7244.36 761
7245.16 798
7245.96 794
7246.77 809
7247.57 769
7248.37 710
7249.18 760
7249.98 741
7250.78 793
7251.59 819
7252.39 848
7253.20 783
7254.00 805
7254.80 840
7255.61 842
7256.41 778
7257.21 761
7258.02 833
7258.82 897
7259.63 791
7260.43 729
7261.23 829
7262.04 851
7262.84 776
7263.65 770
7264.45 818
7265.26 770
7266.06 764
7266.86 825
7267.67 896
7268.47 839
7269.28 975
7270.08 904
7270.89 920
7271.69 871
7272.50 897
7273.30 864
7274.11 877
7274.91 913
7275.71 960
7276.52 925
7277.32 895
7278.13 955
7278.93 1013
7279.74 1014
7280.55 1071
7281.35 1245
7282.16 1518
7282.96 1805
7283.77 1970
7284.57 2311
7285.38 2406
7286.18 2497
7286.99 2249
7287.79 2067
7288.60 2024
7289.40 1729
7290.21 1491
7291.02 1314
7291.82 1203
7292.63 1102
7293.43 1106
7294.24 1061
7295.05 1058
7295.85 1128
7296.66 1052
7297.46 1025
7298.27 1073
7299.08 960
7299.88 1054
7300.69 999
7301.49 1113
7302.30 1084
7303.11 1099
7303.91 1199
7304.72 1204
7305.53 1205
7306.33 1158
7307.14 1205
7307.95 1254
7308.75 1440
7309.56 1447
7310.37 1481
7311.17 1627
7311.98 1714
7312.79 1605
7313.59 1593
7314.40 1505
7315.21 1499
7316.02 1598
7316.82 1646
7317.63 1773
7318.44 1903
7319.24 2389
7320.05 2517
7320.86 2612
7321.67 2734
7322.47 2803
7323.28 2694
7324.09 2592
7324.90 2333
7325.70 2037
7326.51 1824
7327.32 1673
7328.13 1477
7328.94 1337
7329.74 1235
7330.55 1108
7331.36 1092
7332.17 1037
7332.98 1024
7333.78 1034
7334.59 1050
7335.40 990
7336.21 1061
7337.02 1111
7337.82 1193
7338.63 1105
7339.44 1108
7340.25 1057
7341.06 1097
7341.87 1052
7342.68 1064
7343.48 1052
7344.29 1034
7345.10 1050
7345.91 1014
7346.72 1084
7347.53 1106
7348.34 1130
7349.15 1078
7349.95 1059
7350.76 1091
7351.57 1067
7352.38 1017
7353.19 1034
7354.00 1072
7354.81 1004
7355.62 994
7356.43 1019
7357.24 1106
7358.05 1116
7358.86 1139
7359.67 1222
7360.48 1193
7361.29 1099
7362.09 1185
7362.90 1162
7363.71 1185
7364.52 1128
7365.33 1141
7366.14 1157
7366.95 1110
7367.76 1155
7368.57 1116
7369.38 1195
7370.19 1174
7371.00 1099
7371.81 1130
7372.62 1145
7373.43 1144
7374.25 1160
7375.06 1188
7375.87 1128
7376.68 1251
7377.49 1336
7378.30 1354
7379.11 1454
7379.92 1601
7380.73 1765
7381.54 1951
7382.35 2070
7383.16 1949
7383.97 1900
7384.78 1858
7385.59 1703
7386.41 1472
7387.22 1412
7388.03 1360
7388.84 1172
7389.65 1196
7390.46 1171
7391.27 998
7392.08 969
7392.89 973
7393.71 1048
7394.52 1056
7395.33 1098
7396.14 1103
7396.95 1152
7397.76 1233
7398.58 1352
7399.39 1517
7400.20 1456
7401.01 1469
7401.82 1589
7402.63 1576
7403.45 1498
7404.26 1462
7405.07 1467
7405.88 1398
7406.69 1366
7407.51 1334
7408.32 1285
7409.13 1261
7409.94 1165
7410.76 1182
7411.57 1098
7412.38 1034
7413.19 939
7414.01 982
7414.82 914
7415.63 859
7416.44 873
7417.26 959
7418.07 941
7418.88 910
7419.69 793
7420.51 910
7421.32 897
7422.13 914
7422.95 831
7423.76 829
7424.57 852
7425.39 813
7426.20 860
7427.01 766
7427.83 801
7428.64 788
7429.45 855
7430.27 845
7431.08 745
7431.89 824
7432.71 784
7433.52 790
7434.33 819
7435.15 851
7435.96 846
7436.77 842
7437.59 836
7438.40 831
7439.22 815
7440.03 810
7440.84 895
7441.66 917
7442.47 923
7443.29 841
7444.10 882
7444.91 888
7445.73 803
7446.54 820
7447.36 825
7448.17 873
7448.99 836
7449.80 743
7450.62 770
7451.43 761
7452.24 762
7453.06 757
7453.87 745
7454.69 713
7455.50 789
7456.32 788
7457.13 836
7457.95 814
7458.76 766
7459.58 784
7460.39 863
7461.21 871
7462.02 735
7462.84 714
7463.65 752
7464.47 852
7465.28 833
7466.10 802
7466.92 714
7467.73 753
7468.55 796
7469.36 718
7470.18 782
7470.99 823
7471.81 825
7472.62 835
7473.44 772
7474.26 694
7475.07 761
7475.89 723
7476.70 736
7477.52 732
7478.34 693
7479.15 751
7479.97 742
7480.78 696
7481.60 691
7482.42 711
7483.23 692
7484.05 724
7484.87 675
7485.68 661
7486.50 612
7487.32 710
7488.13 632
7488.95 618
7489.76 618
7490.58 683
7491.40 669
7492.22 697
7493.03 658
7493.85 644
7494.67 679
7495.48 683
7496.30 770
7497.12 700
7497.93 636
7498.75 641
7499.57 658
7500.39 664
7501.20 618
7502.02 601
7502.84 702
7503.66 636
7504.47 618
7505.29 648
7506.11 633
7506.93 688
7507.74 601
7508.56 584
7509.38 575
7510.20 582
7511.01 616
7511.83 688
7512.65 596
7513.47 591
7514.29 600
7515.10 646
7515.92 589
7516.74 610
7517.56 596
7518.38 662
7519.19 636
7520.01 557
7520.83 580
7521.65 605
7522.47 584
7523.29 612
7524.11 629
7524.92 654
7525.74 587
7526.56 525
7527.38 565
7528.20 577
7529.02 549
7529.84 578
7530.66 593
7531.47 577
7532.29 657
7533.11 636
7533.93 580
7534.75 662
7535.57 594
7536.39 658
7537.21 664
7538.03 684
7538.85 618
7539.67 630
7540.49 644
7541.31 597
7542.12 674
7542.94 611
7543.76 635
7544.58 640
7545.40 584
7546.22 634
7547.04 617
7547.86 648
7548.68 622
7549.50 652
7550.32 607
7551.14 577
7551.96 604
7552.78 561
7553.60 602
7554.42 577
7555.24 622
7556.06 720
7556.88 630
7557.70 644
7558.52 608
7559.35 604
7560.17 652
7560.99 659
7561.81 647
7562.63 622
7563.45 612
7564.27 695
7565.09 600
7565.91 598
7566.73 669
7567.55 627
7568.37 571
7569.19 523
7570.02 613
7570.84 690
7571.66 618
7572.48 682
7573.30 607
7574.12 613
7574.94 598
7575.76 606
7576.59 636
7577.41 595
7578.23 635
7579.05 553
7579.87 577
7580.69 580
7581.51 651
7582.34 631
7583.16 580
7583.98 541
7584.80 611
7585.62 635
7586.45 634
7587.27 634
7588.09 671
7588.91 659
7589.73 735
7590.56 680
7591.38 684
7592.20 691
7593.02 706
7593.85 739
7594.67 722
7595.49 664
7596.31 711
7597.14 674
7597.96 701
7598.78 693
7599.60 660
7600.43 648
7601.25 719
7602.07 771
7602.89 797
7603.72 841
7604.54 824
7605.36 896
7606.19 897
7607.01 870
7607.83 878
7608.66 818
7609.48 729
7610.30 778
7611.12 764
7611.95 705
7612.77 655
7613.59 713
7614.42 765
7615.24 773
7616.07 694
7616.89 740
7617.71 799
7618.54 836
7619.36 804
7620.18 795
7621.01 728
7621.83 730
7622.66 760
7623.48 741
7624.30 717
7625.13 719
7625.95 811
7626.78 778
7627.60 783
7628.42 801
7629.25 736
7630.07 938
7630.90 1000
7631.72 981
7632.55 1037
7633.37 1085
7634.19 1091
7635.02 940
7635.84 896
7636.67 854
7637.49 801
7638.32 712
7639.14 654
7639.97 674
7640.79 684
7641.62 690
7642.44 653
7643.27 621
7644.09 586
7644.92 575
7645.74 635
7646.57 718
7647.39 643
7648.22 603
7649.04 604
7649.87 610
7650.70 618
7651.52 558
7652.35 624
7653.17 639
7654.00 584
7654.82 526
7655.65 581
7656.47 590
7657.30 545
7658.13 534
7658.95 566
7659.78 609
7660.60 661
7661.43 579
7662.26 629
7663.08 598
7663.91 578
7664.73 656
7665.56 611
7666.39 585
7667.21 562
7668.04 620
7668.87 603
7669.69 565
7670.52 608
7671.35 601
7672.17 614
7673.00 579
7673.83 573
7674.65 588
7675.48 582
7676.31 586
7677.13 532
7677.96 547
7678.79 550
7679.61 593
7680.44 579
7681.27 567
7682.09 600
7682.92 573
7683.75 577
7684.58 565
7685.40 579
7686.23 609
7687.06 571
7687.89 510
7688.71 549
7689.54 535
7690.37 574
7691.20 541
7692.02 588
7692.85 536
7693.68 637
7694.51 580
7695.33 573
7696.16 643
7696.99 621
7697.82 600
7698.65 674
7699.47 631
7700.30 604
7701.13 641
7701.96 602
7702.79 562
7703.62 576
7704.44 582
7705.27 611
7706.10 505
7706.93 605
7707.76 532
7708.59 550
7709.41 575
7710.24 599
7711.07 565
7711.90 559
7712.73 579
7713.56 491
7714.39 519
7715.22 513
7716.05 551
7716.87 530
7717.70 563
7718.53 559
7719.36 522
7720.19 548
7721.02 506
7721.85 504
7722.68 536
7723.51 581
7724.34 562
7725.17 503
7726.00 552
7726.83 548
7727.66 570
7728.48 520
7729.31 575
7730.14 604
7730.97 561
7731.80 521
7732.63 530
7733.46 546
7734.29 583
7735.12 537
7735.95 512
7736.78 553
7737.61 540
7738.44 499
7739.27 529
7740.10 533
7740.93 505
7741.77 538
7742.60 540
7743.43 565
7744.26 579
7745.09 634
7745.92 710
7746.75 676
7747.58 730
7748.41 810
7749.24 870
7750.07 831
7750.90 772
7751.73 726
7752.56 674
7753.39 637
7754.23 641
7755.06 582
7755.89 552
7756.72 577
7757.55 602
7758.38 529
7759.21 559
7760.04 515
7760.88 594
7761.71 624
7762.54 594
7763.37 569
7764.20 550
7765.03 528
7765.86 517
7766.70 556
7767.53 518
7768.36 565
7769.19 543
7770.02 583
7770.86 527
7771.69 523
7772.52 560
7773.35 614
7774.18 583
7775.02 500
7775.85 505
7776.68 517
7777.51 493
7778.34 595
7779.18 573
7780.01 595
7780.84 535
7781.67 514
7782.51 578
7783.34 587
7784.17 556
7785.00 594
7785.84 584
7786.67 590
7787.50 557
7788.34 548
7789.17 578
7790.00 511
7790.83 539
7791.67 533
7792.50 546
7793.33 472
7794.17 479
7795.00 613
7795.83 573
7796.67 535
7797.50 521
7798.33 576
7799.17 600
7800.00 546
7800.83 593
7801.67 573
7802.50 614
7803.33 560
7804.17 587
7805.00 627
7805.84 608
7806.67 623
7807.50 608
7808.34 586
7809.17 578
7810.01 606
7810.84 591
7811.67 632
7812.51 623
7813.34 650
7814.18 758
7815.01 813
7815.84 760
7816.68 813
7817.51 812
7818.35 820
7819.18 753
7820.02 789
7820.85 808
7821.69 688
7822.52 662
7823.36 684
7824.19 656
7825.03 670
7825.86 674
7826.69 710
7827.53 649
7828.36 662
7829.20 574
7830.03 614
7830.87 553
7831.71 589
7832.54 653
7833.38 700
7834.21 663
7835.05 701
7835.88 665
7836.72 669
7837.55 635
7838.39 626
7839.22 640
7840.06 565
7840.90 636
7841.73 666
7842.57 628
7843.40 568
7844.24 624
7845.07 589
7845.91 630
7846.75 604
7847.58 645
7848.42 621
7849.25 572
7850.09 545
7850.93 665
7851.76 585
7852.60 598
7853.44 607
7854.27 636
7855.11 622
7855.94 618
7856.78 642
7857.62 601
7858.45 575
7859.29 567
7860.13 628
7860.96 582
7861.80 616
7862.64 577
7863.47 608
7864.31 637
7865.15 586
7865.99 571
7866.82 586
7867.66 548
7868.50 594
7869.33 563
7870.17 526
7871.01 603
7871.85 606
7872.68 570
7873.52 559
7874.36 590
7875.20 626
7876.03 601
7876.87 643
7877.71 716
7878.55 697
7879.38 674
7880.22 632
7881.06 609
7881.90 661
7882.74 595
7883.57 626
7884.41 578
7885.25 591
7886.09 569
7886.93 576
7887.76 600
7888.60 556
7889.44 593
7890.28 686
7891.12 630
7891.96 679
7892.79 627
7893.63 718
7894.47 699
7895.31 587
7896.15 627
7896.99 595
7897.83 589
7898.66 638
7899.50 658
7900.34 643
7901.18 576
7902.02 609
7902.86 586
7903.70 619
7904.54 625
7905.38 579
7906.21 604
7907.05 596
7907.89 511
7908.73 542
7909.57 555
7910.41 553
7911.25 598
7912.09 560
7912.93 589
7913.77 577
7914.61 579
7915.45 641
7916.29 693
7917.13 757
7917.97 773
7918.81 775
7919.65 782
7920.49 828
7921.33 753
7922.17 775
7923.01 761
7923.85 690
7924.69 655
7925.53 657
7926.37 652
7927.21 622
7928.05 614
7928.89 626
7929.73 583
7930.57 574
7931.41 623
7932.25 571
7933.09 577
7933.93 496
7934.77 499
7935.61 487
7936.45 516
7937.29 553
7938.14 540
7938.98 500
7939.82 504
7940.66 540
7941.50 549
7942.34 537
7943.18 519
7944.02 608
7944.86 552
7945.70 599
7946.55 574
7947.39 555
7948.23 617
7949.07 636
7949.91 618
7950.75 595
7951.59 585
7952.44 555
7953.28 572
7954.12 554
7954.96 567
7955.80 582
7956.65 557
7957.49 628
7958.33 614
7959.17 576
7960.01 530
7960.86 560
7961.70 639
7962.54 528
7963.38 536
7964.22 597
7965.07 610
7965.91 535
7966.75 588
7967.59 638
7968.44 625
7969.28 616
7970.12 569
7970.96 562
7971.81 545
7972.65 587
7973.49 574
7974.33 534
7975.18 526
7976.02 563
7976.86 588
7977.71 568
7978.55 545
7979.39 499
7980.23 545
7981.08 529
7981.92 521
7982.76 548
7983.61 519
7984.45 494
7985.29 539
7986.14 538
7986.98 579
7987.82 527
7988.67 503
7989.51 522
7990.36 485
7991.20 511
7992.04 489
7992.89 466
7993.73 486
7994.57 504
7995.42 494
7996.26 512
7997.11 488
7997.95 559
7998.79 540
7999.64 473
8000.48 535
8001.33 504
8002.17 520
8003.01 474
8003.86 486
8004.70 474
8005.55 517
8006.39 514
8007.24 475
8008.08 449
8008.93 532
8009.77 484
8010.62 445
8011.46 489
8012.30 482
8013.15 443
8013.99 427
8014.84 487
8015.68 467
8016.53 435
8017.37 447
8018.22 437
8019.06 444
8019.91 498
8020.76 422
8021.60 528
8022.45 459
8023.29 463
8024.14 454
8024.98 515
8025.83 517
8026.67 409
8027.52 446
8028.36 431
8029.21 471
8030.06 474
8030.90 427
8031.75 525
8032.59 455
8033.44 445
8034.28 501
8035.13 456
8035.98 481
8036.82 469
8037.67 422
8038.52 386
8039.36 417
8040.21 475
8041.05 493
8041.90 480
8042.75 472
8043.59 479
8044.44 445
8045.29 502
8046.13 510
8046.98 495
8047.83 486
8048.67 501
8049.52 487
8050.37 569
8051.21 499
8052.06 433
8052.91 453
8053.75 411
8054.60 414
8055.45 485
8056.30 466
8057.14 457
8057.99 491
8058.84 506
8059.68 514
8060.53 527
8061.38 533
8062.23 511
8063.07 498
8063.92 444
8064.77 482
8065.62 442
8066.46 464
8067.31 462
8068.16 486
8069.01 473
8069.85 402
8070.70 401
8071.55 403
8072.40 468
8073.25 396
8074.09 417
8074.94 422
8075.79 410
8076.64 475
8077.49 465
8078.34 393
8079.18 453
8080.03 446
8080.88 441
8081.73 401
8082.58 385
8083.43 399
8084.27 402
8085.12 451
8085.97 489
8086.82 417
8087.67 444
8088.52 475
8089.37 448
8090.22 404
8091.06 435
8091.91 431
8092.76 440
8093.61 428
8094.46 458
8095.31 463
8096.16 414
8097.01 408
8097.86 396
8098.71 422
8099.56 436
8100.41 419
8101.26 435
8102.11 412
8102.95 470
8103.80 457
8104.65 502
8105.50 499
8106.35 382
8107.20 418
8108.05 475
8108.90 462
8109.75 420
8110.60 393
8111.45 378
8112.30 397
8113.15 419
8114.00 456
8114.85 418
8115.70 450
8116.55 472
8117.40 470
8118.25 488
8119.10 465
8119.96 442
8120.81 444
8121.66 509
8122.51 455
8123.36 452
8124.21 457
8125.06 461
8125.91 451
8126.76 456
8127.61 370
8128.46 463
8129.31 487
8130.16 473
8131.02 473
8131.87 476
8132.72 440
8133.57 452
8134.42 486
8135.27 426
8136.12 428
8136.97 429
8137.83 523
8138.68 506
8139.53 486
8140.38 439
8141.23 473
8142.08 484
8142.93 429
8143.79 511
8144.64 513
8145.49 506
8146.34 526
8147.19 556
8148.05 504
8148.90 495
8149.75 448
8150.60 536
8151.45 457
8152.31 493
8153.16 550
8154.01 570
8154.86 612
8155.71 588
8156.57 669
8157.42 535
8158.27 554
8159.12 548
8159.98 540
8160.83 488
8161.68 482
8162.54 488
8163.39 467
8164.24 453
8165.09 417
8165.95 427
8166.80 499
8167.65 446
8168.51 432
8169.36 418
8170.21 474
8171.06 484
8171.92 436
8172.77 419
8173.62 429
8174.48 491
8175.33 454
8176.18 508
8177.04 484
8177.89 485
8178.74 440
8179.60 491
8180.45 439
8181.31 455
8182.16 519
8183.01 450
8183.87 477
8184.72 462
8185.57 444
8186.43 449
8187.28 405
8188.14 405
8188.99 440
8189.84 402
8190.70 424
8191.55 374
8192.41 405
8193.26 382
8194.12 440
8194.97 399
8195.83 404
8196.68 381
8197.53 405
8198.39 448
8199.24 431
8200.10 437
8200.95 434
8201.81 400
8202.66 381
8203.52 411
8204.37 439
8205.23 443
8206.08 351
8206.94 427
8207.79 413
8208.65 427
8209.50 423
8210.36 399
8211.21 463
8212.07 472
8212.92 495
8213.78 443
8214.63 418
8215.49 406
8216.34 483
8217.20 450
8218.06 467
8218.91 473
8219.77 458
8220.62 439
8221.48 479
8222.33 449
8223.19 454
8224.05 463
8224.90 458
8225.76 477
8226.61 461
8227.47 459
8228.33 461
8229.18 441
8230.04 409
8230.90 417
8231.75 372
8232.61 459
8233.46 437
8234.32 418
8235.18 402
8236.03 382
8236.89 452
8237.75 399
8238.60 428
8239.46 426
8240.32 444
8241.17 400
8242.03 415
8242.89 455
8243.74 418
8244.60 380
8245.46 402
8246.32 392
8247.17 444
8248.03 415
8248.89 436
8249.74 372
8250.60 424
8251.46 414
8252.32 426
8253.17 424
8254.03 455
8254.89 448
8255.75 412
8256.60 428
8257.46 395
8258.32 463
8259.18 444
8260.04 447
8260.89 443
8261.75 430
8262.61 421
8263.47 421
8264.32 426
8265.18 406
8266.04 384
8266.90 364
8267.76 405
8268.62 401
8269.47 415
8270.33 408
8271.19 391
8272.05 402
8272.91 405
8273.77 426
8274.62 437
8275.48 463
8276.34 417
8277.20 451
8278.06 426
8278.92 427
8279.78 456
8280.64 444
8281.49 460
8282.35 458
8283.21 438
8284.07 427
8284.93 393
8285.79 440
8286.65 443
8287.51 428
8288.37 373
8289.23 451
8290.09 402
8290.95 398
8291.80 433
8292.66 447
8293.52 491
8294.38 508
8295.24 441
8296.10 459
8296.96 461
8297.82 510
8298.68 515
8299.54 463
8300.40 455
8301.26 449
8302.12 445
8302.98 451
8303.84 428
8304.70 468
8305.56 485
8306.42 466
8307.28 479
8308.14 488
8309.00 475
8309.86 470
8310.72 431
8311.58 444
8312.44 482
8313.31 463
8314.17 463
8315.03 512
8315.89 573
8316.75 598
8317.61 485
8318.47 529
8319.33 511
8320.19 480
8321.05 478
8321.91 480
8322.77 489
8323.64 434
8324.50 485
8325.36 496
8326.22 443
8327.08 447
8327.94 412
8328.80 428
8329.66 443
8330.53 417
8331.39 444
8332.25 450
8333.11 402
8333.97 431
8334.83 491
8335.70 458
8336.56 444
8337.42 422
8338.28 408
8339.14 454
8340.00 417
8340.87 373
8341.73 421
8342.59 474
8343.45 437
8344.32 450
8345.18 461
8346.04 500
8346.90 503
8347.76 493
8348.63 494
8349.49 467
8350.35 472
8351.21 496
8352.08 473
8352.94 438
8353.80 414
8354.66 452
8355.53 473
8356.39 445
8357.25 509
8358.12 424
8358.98 456
8359.84 451
8360.71 482
8361.57 445
8362.43 429
8363.29 439
8364.16 429
8365.02 480
8365.88 406
8366.75 483
8367.61 456
8368.47 444
8369.34 493
8370.20 541
8371.06 456
8371.93 458
8372.79 460
8373.66 500
8374.52 471
8375.38 476
8376.25 449
8377.11 441
8377.97 448
8378.84 465
8379.70 459
8380.57 496
8381.43 463
8382.30 464
8383.16 495
8384.02 484
8384.89 492
8385.75 494
8386.62 570
8387.48 449
8388.35 479
8389.21 460
8390.07 476
8390.94 500
8391.80 493
8392.67 459
8393.53 445
8394.40 493
8395.26 489
8396.13 498
8396.99 505
8397.86 516
8398.72 480
8399.59 510
8400.45 485
8401.32 500
8402.18 519
8403.05 531
8403.91 523
8404.78 498
8405.64 522
8406.51 452
8407.37 510
8408.24 523
8409.11 504
8409.97 436
8410.84 454
8411.70 539
8412.57 588
8413.43 496
8414.30 491
8415.17 521
8416.03 505
8416.90 518
8417.76 535
8418.63 521
8419.50 526
8420.36 570
8421.23 586
8422.09 549
8422.96 534
8423.83 568
8424.69 522
8425.56 600
8426.43 589
8427.29 631
8428.16 648
8429.02 657
8429.89 569
8430.76 582
8431.62 589
8432.49 588
8433.36 599
8434.23 649
8435.09 623
8435.96 634
8436.83 763
8437.69 691
8438.56 770
8439.43 707
8440.29 738
8441.16 717
8442.03 812
8442.90 846
8443.76 849
8444.63 844
8445.50 724
8446.37 858
8447.23 819
8448.10 819
8448.97 758
8449.84 846
8450.70 833
8451.57 938
8452.44 930
8453.31 1049
8454.17 1112
8455.04 1227
8455.91 1429
8456.78 1585
8457.65 1591
8458.51 1619
8459.38 1629
8460.25 1554
8461.12 1493
8461.99 1311
8462.86 1165
8463.72 1138
8464.59 1110
8465.46 1116
8466.33 1212
8467.20 1316
8468.07 1634
8468.93 2003
8469.80 2399
8470.67 2718
8471.54 2713
8472.41 2650
8473.28 2490
8474.15 2243
8475.02 1940
8475.89 1651
8476.75 1380
8477.62 1210
8478.49 1008
8479.36 1045
8480.23 946
8481.10 836
8481.97 768
8482.84 831
8483.71 814
8484.58 743
8485.45 731
8486.32 755
8487.19 799
8488.06 700
8488.92 691
8489.79 704
8490.66 718
8491.53 736
8492.40 738
8493.27 745
8494.14 756
8495.01 701
8495.88 754
8496.75 748
8497.62 676
8498.49 692
8499.36 658
8500.23 689
8501.10 682
8501.97 679
8502.85 722
8503.72 672
8504.59 682
8505.46 774
8506.33 813
8507.20 877
8508.07 888
8508.94 976
8509.81 958
8510.68 946
8511.55 928
8512.42 835
8513.29 787
8514.16 781
8515.03 766
8515.91 735
8516.78 621
8517.65 686
8518.52 661
8519.39 627
8520.26 666
8521.13 657
8522.00 635
8522.88 706
8523.75 659
8524.62 690
8525.49 723
8526.36 646
8527.23 698
8528.10 655
8528.98 674
8529.85 736
8530.72 703
8531.59 781
8532.46 799
8533.34 748
8534.21 757
8535.08 761
8535.95 720
8536.82 738
8537.70 690
8538.57 722
8539.44 700
8540.31 653
8541.18 601
8542.06 690
8542.93 643
8543.80 728
8544.67 749
8545.55 699
8546.42 677
8547.29 687
8548.17 692
8549.04 729
8549.91 690
8550.78 731
8551.66 723
8552.53 721
8553.40 803
8554.28 795
8555.15 849
8556.02 784
8556.89 762
8557.77 767
8558.64 714
8559.51 668
8560.39 646
8561.26 647
8562.13 589
8563.01 615
8563.88 565
8564.75 637
8565.63 627
8566.50 583
8567.38 619
8568.25 587
8569.12 587
8570.00 574
8570.87 581
8571.74 569
8572.62 585
8573.49 581
8574.37 528
8575.24 553
8576.11 541
8576.99 523
8577.86 552
8578.74 533
8579.61 555
8580.49 514
8581.36 568
8582.23 592
8583.11 562
8583.98 567
8584.86 539
8585.73 589
8586.61 601
8587.48 542
8588.36 528
8589.23 514
8590.11 526
8590.98 579
8591.86 568
8592.73 530
8593.61 509
8594.48 558
8595.36 513
8596.23 505
8597.11 518
8597.98 496
8598.86 532
8599.73 516
8600.61 441
8601.48 483
8602.36 576
8603.23 511
8604.11 525
8604.99 553
8605.86 581
8606.74 568
8607.61 564
8608.49 474
8609.36 499
8610.24 514
8611.12 527
8611.99 512
8612.87 515
8613.74 571
8614.62 546
8615.50 544
8616.37 563
8617.25 527
8618.12 502
8619.00 599
8619.88 530
8620.75 525
8621.63 557
8622.51 567
8623.38 597
8624.26 603
8625.14 576
8626.01 583
8626.89 580
8627.77 589
8628.64 596
8629.52 632
8630.40 637
8631.27 576
8632.15 585
8633.03 525
8633.90 568
8634.78 610
8635.66 572
8636.54 511
8637.41 557
8638.29 642
8639.17 647
8640.05 657
8640.92 638
8641.80 663
8642.68 714
8643.55 662
8644.43 644
8645.31 613
8646.19 633
8647.07 634
8647.94 644
8648.82 655
8649.70 706
8650.58 681
8651.45 630
8652.33 616
8653.21 629
8654.09 642
8654.97 668
8655.85 650
8656.72 740
8657.60 671
8658.48 650
8659.36 692
8660.24 711
8661.12 667
8661.99 667
8662.87 667
8663.75 619
8664.63 691
8665.51 640
8666.39 615
8667.27 721
8668.14 712
8669.02 768
8669.90 721
8670.78 794
8671.66 911
8672.54 1021
8673.42 1146
8674.30 1195
8675.18 1215
8676.06 1200
8676.94 1129
8677.81 1075
8678.69 994
8679.57 904
8680.45 826
8681.33 780
8682.21 758
8683.09 727
8683.97 713
8684.85 659
8685.73 693
8686.61 680
8687.49 706
8688.37 748
8689.25 806
8690.13 961
8691.01 1104
8691.89 1346
8692.77 1507
8693.65 1632
8694.53 1564
8695.41 1541
8696.29 1376
8697.17 1196
8698.05 1045
8698.93 885
8699.81 825
8700.69 771
8701.57 700
8702.45 711
8703.33 632
8704.21 624
8705.09 626
8705.98 651
8706.86 571
8707.74 608
8708.62 629
8709.50 611
8710.38 598
8711.26 580
8712.14 596
8713.02 589
8713.90 609
8714.79 586
8715.67 562
8716.55 550
8717.43 542
8718.31 579
8719.19 572
8720.07 578
8720.95 593
8721.84 608
8722.72 546
8723.60 529
8724.48 549
8725.36 543
8726.24 525
8727.13 591
8728.01 654
8728.89 668
8729.77 632
8730.65 608
8731.54 643
8732.42 669
8733.30 655
8734.18 669
8735.06 612
8735.95 573
8736.83 532
8737.71 554
8738.59 603
8739.48 565
8740.36 524
8741.24 511
8742.12 526
8743.01 504
8743.89 545
8744.77 554
8745.65 521
8746.54 515
8747.42 510
8748.30 538
8749.19 562
8750.07 675
8750.95 584
8751.83 557
8752.72 589
8753.60 567
8754.48 582
8755.37 583
8756.25 584
8757.13 609
8758.02 636
8758.90 642
8759.78 646
8760.67 608
8761.55 559
8762.43 627
8763.32 610
8764.20 585
8765.09 575
8765.97 581
8766.85 551
8767.74 483
8768.62 512
8769.51 534
8770.39 579
8771.27 604
8772.16 647
8773.04 541
8773.93 537
8774.81 525
8775.69 547
8776.58 478
8777.46 425
8778.35 482
8779.23 568
8780.12 512
8781.00 439
8781.89 472
8782.77 510
8783.65 537
8784.54 476
8785.42 520
8786.31 504
8787.19 489
8788.08 454
8788.96 496
8789.85 475
8790.73 528
8791.62 519
8792.50 569
8793.39 594
8794.27 555
8795.16 495
8796.04 485
8796.93 463
8797.82 482
8798.70 524
8799.59 450
8800.47 490
8801.36 500
8802.24 502
8803.13 481
8804.01 567
8804.90 551
8805.79 529
8806.67 486
8807.56 457
8808.44 479
8809.33 530
8810.22 469
8811.10 517
8811.99 562
8812.87 497
8813.76 512
8814.65 424
8815.53 458
8816.42 514
8817.30 496
8818.19 552
8819.08 490
8819.96 460
8820.85 491
8821.74 546
8822.62 518
8823.51 474
8824.40 435
8825.28 461
8826.17 456
8827.06 454
8827.94 421
8828.83 460
8829.72 445
8830.61 470
8831.49 480
8832.38 509
8833.27 477
8834.15 463
8835.04 412
8835.93 410
8836.82 483
8837.70 480
8838.59 463
8839.48 422
8840.37 436
8841.25 427
8842.14 456
8843.03 443
8843.92 452
8844.80 424
8845.69 438
8846.58 411
8847.47 366
8848.36 416
8849.24 446
8850.13 458
8851.02 417
8851.91 446
8852.80 433
8853.68 409
8854.57 391
8855.46 435
8856.35 428
8857.24 413
8858.13 357
8859.01 448
8859.90 408
8860.79 426
8861.68 437
8862.57 402
8863.46 436
8864.35 420
8865.23 454
8866.12 367
8867.01 366
8867.90 387
8868.79 397
8869.68 369
8870.57 384
8871.46 398
8872.35 453
8873.24 397
8874.12 406
8875.01 420
8875.90 419
8876.79 391
8877.68 372
8878.57 427
8879.46 398
8880.35 429
8881.24 382
8882.13 367
8883.02 357
8883.91 440
8884.80 371
8885.69 378
8886.58 370
8887.47 389
8888.36 360
8889.25 398
8890.14 362
8891.03 380
8891.92 380
8892.81 320
8893.70 368
8894.59 371
8895.48 451
8896.37 430
8897.26 442
8898.15 374
8899.04 378
8899.93 365
8900.82 385
8901.71 375
8902.60 387
8903.49 381
8904.38 388
8905.28 399
8906.17 360
8907.06 368
8907.95 382
8908.84 383
8909.73 372
8910.62 397
8911.51 364
8912.40 346
8913.29 347
8914.19 333
8915.08 344
8915.97 367
8916.86 358
8917.75 371
8918.64 349
8919.53 381
8920.43 376
8921.32 346
8922.21 379
8923.10 335
8923.99 343
8924.88 366
8925.78 323
8926.67 319
8927.56 334
8928.45 399
8929.34 384
8930.24 400
8931.13 411
8932.02 420
8932.91 366
8933.80 373
8934.70 338
8935.59 323
8936.48 326
8937.37 392
8938.27 393
8939.16 378
8940.05 317
8940.94 331
8941.84 422
8942.73 380
8943.62 366
8944.51 343
8945.41 343
8946.30 353
8947.19 374
8948.09 367
8948.98 372
8949.87 352
8950.77 371
8951.66 381
8952.55 378
8953.44 304
8954.34 339
8955.23 325
8956.12 364
8957.02 399
8957.91 381
8958.80 335
8959.70 358
8960.59 360
8961.49 323
8962.38 365
8963.27 370
8964.17 356
8965.06 363
8965.95 389
8966.85 396
8967.74 406
8968.64 359
8969.53 336
8970.42 423
8971.32 423
8972.21 335
8973.11 344
8974.00 386
8974.90 388
8975.79 385
8976.68 379
8977.58 349
8978.47 351
8979.37 367
8980.26 389
8981.16 422
8982.05 381
8982.95 411
8983.84 404
8984.74 405
8985.63 379
8986.52 389
8987.42 378
8988.31 360
8989.21 361
8990.10 324
8991.00 340
8991.89 333
8992.79 356
8993.69 313
8994.58 367
8995.48 361
8996.37 361
8997.27 330
8998.16 357
8999.06 341
8999.95 354
9000.85 287
9001.74 312
9002.64 347
9003.54 387
9004.43 361
9005.33 336
9006.22 360
9007.12 325
9008.01 333
9008.91 319
9009.81 295
9010.70 287
9011.60 341
9012.50 310
9013.39 331
9014.29 339
9015.18 365
9016.08 355
9016.98 387
9017.87 336
9018.77 354
9019.67 293
9020.56 358
9021.46 402
9022.36 342
9023.25 327
9024.15 347
9025.05 334
9025.94 301
9026.84 288
9027.74 315
9028.63 345
9029.53 327
9030.43 326
9031.32 337
9032.22 338
9033.12 308
9034.02 353
9034.91 387
9035.81 283
9036.71 343
9037.61 394
9038.50 340
9039.40 325
9040.30 307
9041.20 357
9042.09 391
9042.99 358
9043.89 328
9044.79 298
9045.68 328
9046.58 374
9047.48 334
9048.38 285
9049.28 293
9050.17 286
9051.07 293
9051.97 295
9052.87 277
9053.77 345
9054.66 358
9055.56 316
9056.46 308
9057.36 312
9058.26 369
9059.16 348
9060.06 371
9060.95 331
9061.85 308
9062.75 321
9063.65 316
9064.55 307
9065.45 319
9066.35 284
9067.25 312
9068.14 350
9069.04 345
9069.94 333
9070.84 382
9071.74 370
9072.64 349
9073.54 350
9074.44 317
9075.34 317
9076.24 353
9077.14 311
9078.04 325
9078.93 360
9079.83 307
9080.73 325
9081.63 333
9082.53 288
9083.43 306
9084.33 356
9085.23 329
9086.13 338
9087.03 351
9087.93 361
9088.83 358
9089.73 358
9090.63 357
9091.53 342
9092.43 359
9093.33 339
9094.23 335
9095.13 335
9096.03 389
9096.93 311
9097.83 354
9098.73 297
9099.63 328
9100.54 381
9101.44 347
9102.34 349
9103.24 323
9104.14 319
9105.04 329
9105.94 314
9106.84 327
9107.74 349
9108.64 372
9109.54 320
9110.44 337
9111.35 370
9112.25 346
9113.15 312
9114.05 316
9114.95 320
9115.85 299
9116.75 285
9117.65 304
9118.56 333
9119.46 316
9120.36 316
9121.26 354
9122.16 300
9123.06 299
9123.97 313
9124.87 336
9125.77 366
9126.67 373
9127.57 341
9128.47 374
9129.38 360
9130.28 342
9131.18 342
9132.08 389
9132.98 348
9133.89 318
9134.79 333
9135.69 325
9136.59 270
9137.50 327
9138.40 326
9139.30 322
9140.20 328
9141.11 332
9142.01 304
9142.91 331
9143.81 310
9144.72 295
9145.62 317
9146.52 322
9147.42 325
9148.33 293
9149.23 343
9150.13 325
9151.04 351
9151.94 367
9152.84 337
9153.75 328
9154.65 335
9155.55 349
9156.46 290
9157.36 328
9158.26 296
9159.17 322
9160.07 319
9160.97 322
9161.88 344
9162.78 331
9163.68 346
9164.59 358
9165.49 383
9166.40 316
9167.30 305
9168.20 305
9169.11 305
9170.01 334
9170.92 311
9171.82 334
9172.72 302
9173.63 295
9174.53 344
9175.44 340
9176.34 317
9177.24 321
9178.15 312
9179.05 296
9179.96 290
9180.86 326
9181.77 314
9182.67 309
9183.58 313
9184.48 347
9185.39 331
9186.29 360
9187.20 351
9188.10 331
9189.01 353
9189.91 348
9190.82 312
9191.72 315
9192.63 337
9193.53 345
9194.44 359
9195.34 321
9196.25 298
9197.15 311
9198.06 399
9198.96 423
9199.87 393
9200.77 381
9201.68 426
9202.58 454
9203.49 391
9204.40 403
9205.30 432
9206.21 434
9207.11 334
9208.02 322
9208.92 331
9209.83 284
9210.74 294
9211.64 299
9212.55 370
9213.45 344
9214.36 349
9215.27 322
9216.17 379
9217.08 354
9217.99 384
9218.89 359
9219.80 399
9220.71 387
9221.61 378
9222.52 341
9223.43 315
9224.33 352
9225.24 367
9226.15 373
9227.05 344
9227.96 306
9228.87 342
9229.77 347
9230.68 326
9231.59 337
9232.49 360
9233.40 345
9234.31 342
9235.22 341
9236.12 325
9237.03 283
9237.94 339
9238.84 364
9239.75 342
9240.66 323
9241.57 349
9242.47 347
9243.38 252
9244.29 321
9245.20 336
9246.11 333
9247.01 285
9247.92 334
9248.83 341
9249.74 326
9250.64 322
9251.55 320
9252.46 322
9253.37 338
9254.28 318
9255.19 333
9256.09 312
9257.00 293
9257.91 342
9258.82 336
9259.73 332
9260.64 313
9261.54 368
9262.45 344
9263.36 258
9264.27 279
9265.18 292
9266.09 289
9267.00 304
9267.90 305
9268.81 296
9269.72 312
9270.63 330
9271.54 307
9272.45 342
9273.36 321
9274.27 291
9275.18 392
9276.09 359
9277.00 315
9277.90 329
9278.81 323
9279.72 294
9280.63 318
9281.54 280
9282.45 305
9283.36 317
9284.27 303
9285.18 264
9286.09 357
9287.00 317
9287.91 340
9288.82 323
9289.73 277
9290.64 336
9291.55 337
9292.46 341
9293.37 287
9294.28 319
9295.19 327
9296.10 355
9297.01 348
9297.92 268
9298.83 302
9299.74 348
9300.65 367
9301.56 353
9302.47 293
9303.38 300
9304.29 342
9305.20 331
9306.12 332
9307.03 308
9307.94 287
9308.85 320
9309.76 363
9310.67 344
9311.58 333
9312.49 333
9313.40 364
9314.31 323
9315.22 302
9316.14 319
9317.05 338
9317.96 356
9318.87 334
9319.78 336
9320.69 330
9321.60 309
9322.52 300
9323.43 331
9324.34 316
9325.25 358
9326.16 359
9327.07 323
9327.99 298
9328.90 328
9329.81 301
9330.72 319
9331.63 263
9332.54 293
9333.46 283
9334.37 265
9335.28 276
9336.19 298
9337.11 324
9338.02 306
9338.93 298
9339.84 302
9340.75 301
9341.67 332
9342.58 299
9343.49 310
9344.40 321
9345.32 306
9346.23 315
9347.14 351
9348.06 309
9348.97 287
9349.88 315
9350.79 360
9351.71 313
9352.62 292
9353.53 280
9354.45 347
9355.36 387
9356.27 349
9357.19 364
9358.10 322
9359.01 340
9359.93 316
9360.84 334
9361.75 311
9362.67 335
9363.58 328
9364.49 343
9365.41 341
9366.32 348
9367.23 322
9368.15 323
9369.06 315
9369.97 356
9370.89 343
9371.80 360
9372.72 322
9373.63 309
9374.54 298
9375.46 302
9376.37 297
9377.29 278
9378.20 338
9379.12 319
9380.03 356
9380.94 364
9381.86 363
9382.77 332
9383.69 350
9384.60 314
9385.52 356
9386.43 419
9387.35 356
9388.26 337
9389.18 371
9390.09 394
9391.01 383
9391.92 409
9392.84 451
9393.75 430
9394.67 391
9395.58 430
9396.50 413
9397.41 394
9398.33 371
9399.24 377
9400.16 408
9401.07 336
9401.99 361
9402.90 320
9403.82 300
9404.73 314
9405.65 340
9406.56 347
9407.48 345
9408.40 359
9409.31 372
9410.23 317
9411.14 333
9412.06 357
9412.98 332
9413.89 346
9414.81 319
9415.72 343
9416.64 341
9417.56 390
9418.47 340
9419.39 370
9420.30 379
9421.22 361
9422.14 356
9423.05 382
9423.97 399
9424.89 383
9425.80 354
9426.72 382
9427.64 389
9428.55 430
9429.47 387
9430.39 398
9431.30 361
9432.22 339
9433.14 408
9434.05 395
9434.97 351
9435.89 424
9436.80 452
9437.72 426
9438.64 425
9439.56 406
9440.47 369
9441.39 417
9442.31 439
9443.23 448
9444.14 370
9445.06 360
9445.98 415
9446.90 410
9447.81 408
9448.73 376
9449.65 436
9450.57 577
9451.48 619
9452.40 641
9453.32 616
9454.24 721
9455.16 678
9456.07 622
9456.99 572
9457.91 541
9458.83 527
9459.75 441
9460.66 419
9461.58 431
9462.50 394
9463.42 440
9464.34 395
9465.26 404
9466.18 410
9467.09 379
9468.01 367
9468.93 438
9469.85 387
9470.77 377
9471.69 393
9472.61 391
9473.53 423
9474.44 375
9475.36 378
9476.28 437
9477.20 480
9478.12 439
9479.04 442
9479.96 436
9480.88 404
9481.80 409
9482.72 441
9483.64 430
9484.56 379
9485.47 398
9486.39 445
9487.31 429
9488.23 436
9489.15 450
9490.07 429
9490.99 400
9491.91 406
9492.83 410
9493.75 412
9494.67 420
9495.59 446
9496.51 385
9497.43 365
9498.35 403
9499.27 358
9500.19 373
9501.11 358
9502.03 371
9502.95 373
9503.87 397
9504.79 384
9505.71 414
9506.63 373
9507.56 413
9508.48 420
9509.40 348
9510.32 404
9511.24 383
9512.16 446
9513.08 436
9514.00 439
9514.92 407
9515.84 410
9516.76 457
9517.68 456
9518.61 468
9519.53 433
9520.45 517
9521.37 434
9522.29 397
9523.21 447
9524.13 448
9525.05 487
9525.98 498
9526.90 484
9527.82 475
9528.74 512
9529.66 562
9530.58 589
9531.50 668
9532.43 688
9533.35 682
9534.27 704
9535.19 674
9536.11 667
9537.04 634
9537.96 644
9538.88 545
9539.80 564
9540.72 483
9541.65 487
9542.57 420
9543.49 402
9544.41 406
9545.34 423
9546.26 441
9547.18 448
9548.10 463
9549.03 441
9549.95 424
9550.87 367
9551.79 424
9552.72 425
9553.64 462
9554.56 393
9555.48 411
9556.41 402
9557.33 430
9558.25 428
9559.18 457
9560.10 511
9561.02 472
9561.95 421
9562.87 466
9563.79 439
9564.72 424
9565.64 412
9566.56 417
9567.49 414
9568.41 398
9569.33 438
9570.26 459
9571.18 384
9572.10 454
9573.03 386
9573.95 417
9574.88 421
9575.80 403
9576.72 351
9577.65 352
9578.57 351
9579.49 432
9580.42 406
9581.34 410
9582.27 389
9583.19 399
9584.12 429
9585.04 432
9585.96 359
9586.89 391
9587.81 433
9588.74 422
9589.66 387
9590.59 413
9591.51 444
9592.44 442
9593.36 450
9594.29 397
9595.21 433
9596.14 447
9597.06 393
9597.98 391
9598.91 446
9599.83 418
9600.76 465
9601.68 471
9602.61 411
9603.54 478
9604.46 508
9605.39 460
9606.31 483
9607.24 504
9608.16 453
9609.09 502
9610.01 447
9610.94 413
9611.86 508
9612.79 520
9613.72 484
9614.64 542
9615.57 510
9616.49 513
9617.42 508
9618.34 494
9619.27 504
9620.20 477
9621.12 495
9622.05 481
9622.97 491
9623.90 483
9624.83 515
9625.75 497
9626.68 515
9627.61 489
9628.53 540
9629.46 565
9630.39 596
9631.31 597
9632.24 540
9633.16 550
9634.09 670
9635.02 630
9635.95 583
9636.87 583
9637.80 605
9638.73 563
9639.65 674
9640.58 703
9641.51 645
9642.43 602
9643.36 608
9644.29 658
9645.22 740
9646.14 773
9647.07 824
9648.00 834
9648.92 905
9649.85 940
9650.78 1016
9651.71 1029
9652.63 897
9653.56 855
9654.49 904
9655.42 770
9656.34 736
9657.27 732
9658.20 752
9659.13 661
9660.06 703
9660.98 718
9661.91 678
9662.84 620
9663.77 673
9664.70 671
9665.62 654
9666.55 652
9667.48 658
9668.41 692
9669.34 734
9670.27 774
9671.19 719
9672.12 705
9673.05 693
9673.98 668
9674.91 682
9675.84 713
9676.77 717
9677.70 706
9678.62 757
9679.55 739
9680.48 737
9681.41 758
9682.34 755
9683.27 788
9684.20 799
9685.13 807
9686.06 834
9686.99 822
9687.91 807
9688.84 805
9689.77 841
9690.70 962
9691.63 939
9692.56 959
9693.49 882
9694.42 884
9695.35 872
9696.28 994
9697.21 1016
9698.14 1021
9699.07 1056
9700.00 1091
9700.93 1131
9701.86 1119
9702.79 975
9703.72 940
9704.65 924
9705.58 866
9706.51 873
9707.44 806
9708.37 779
9709.30 799
9710.23 798
9711.16 807
9712.09 904
9713.02 867
9713.95 845
9714.88 843
9715.81 913
9716.74 937
9717.67 913
9718.61 887
9719.54 806
9720.47 818
9721.40 757
9722.33 785
9723.26 767
9724.19 740
9725.12 807
9726.05 735
9726.98 768
9727.92 777
9728.85 690
9729.78 732
9730.71 745
9731.64 788
9732.57 779
9733.50 786
9734.43 826
9735.37 848
9736.30 695
9737.23 704
9738.16 745
9739.09 708
9740.02 706
9740.96 709
9741.89 684
9742.82 647
9743.75 606
9744.68 633
9745.62 646
9746.55 613
9747.48 662
9748.41 671
9749.34 646
9750.28 657
9751.21 667
9752.14 702
9753.07 695
9754.01 641
9754.94 623
9755.87 686
9756.80 656
9757.74 708
9758.67 655
9759.60 638
9760.53 637
9761.47 667
9762.40 699
9763.33 671
9764.27 656
9765.20 682
9766.13 695
9767.07 696
9768.00 692
9768.93 659
9769.86 652
9770.80 680
9771.73 665
9772.66 667
9773.60 671
9774.53 721
9775.47 800
9776.40 792
9777.33 866
9778.27 851
9779.20 835
9780.13 874
9781.07 852
9782.00 872
9782.93 931
9783.87 869
9784.80 775
9785.74 798
9786.67 793
9787.60 731
9788.54 686
9789.47 650
9790.41 635
9791.34 653
9792.28 640
9793.21 633
9794.14 584
9795.08 608
9796.01 666
9796.95 701
9797.88 671
9798.82 694
9799.75 721
9800.69 711
9801.62 721
9802.56 599
9803.49 608
9804.42 596
9805.36 580
9806.29 564
9807.23 554
9808.16 508
9809.10 536
9810.03 547
9810.97 534
9811.91 585
9812.84 499
9813.78 556
9814.71 561
9815.65 561
9816.58 515
9817.52 530
9818.45 490
9819.39 547
9820.32 515
9821.26 508
9822.20 529
9823.13 513
9824.07 535
9825.00 503
9825.94 492
9826.87 498
9827.81 543
9828.75 489
9829.68 516
9830.62 547
9831.55 518
9832.49 505
9833.43 510
9834.36 534
9835.30 588
9836.24 521
9837.17 495
9838.11 548
9839.05 563
9839.98 570
9840.92 502
9841.86 513
9842.79 504
9843.73 476
9844.67 484
9845.60 509
9846.54 496
9847.48 499
9848.41 512
9849.35 445
9850.29 494
9851.22 500
9852.16 499
9853.10 483
9854.04 484
9854.97 508
9855.91 573
9856.85 545
9857.79 509
9858.72 553
9859.66 542
9860.60 514
9861.54 563
9862.47 568
9863.41 550
9864.35 494
9865.29 465
9866.22 441
9867.16 478
9868.10 514
9869.04 479
9869.98 492
9870.91 454
9871.85 418
9872.79 469
9873.73 461
9874.67 445
9875.60 491
9876.54 496
9877.48 520
9878.42 470
9879.36 497
9880.30 481
9881.24 460
9882.17 501
9883.11 471
9884.05 397
9884.99 447
9885.93 482
9886.87 423
9887.81 450
9888.74 386
9889.68 480
9890.62 474
9891.56 460
9892.50 432
9893.44 475
9894.38 462
9895.32 465
9896.26 496
9897.20 458
9898.14 433
9899.08 413
9900.01 412
9900.95 426
9901.89 459
9902.83 396
9903.77 388
9904.71 396
9905.65 455
9906.59 386
9907.53 427
9908.47 458
9909.41 452
9910.35 474
9911.29 458
9912.23 411
9913.17 430
9914.11 490
9915.05 441
9915.99 444
9916.93 396
9917.87 411
9918.81 463
9919.75 451
9920.69 465
9921.63 456
9922.57 499
9923.51 536
9924.46 561
9925.40 630
9926.34 690
9927.28 695
9928.22 876
9929.16 922
9930.10 810
9931.04 762
9931.98 717
9932.92 675
9933.86 609
9934.80 508
9935.75 429
9936.69 434
9937.63 426
9938.57 469
9939.51 458
9940.45 433
9941.39 424
9942.34 433
9943.28 429
9944.22 455
9945.16 433
9946.10 424
9947.04 386
9947.98 355
9948.93 398
9949.87 395
9950.81 385
9951.75 387
9952.69 425
9953.64 448
9954.58 420
9955.52 360
9956.46 389
9957.40 438
9958.35 388
9959.29 386
9960.23 401
9961.17 415
9962.12 432
9963.06 427
9964.00 428
9964.94 397
9965.89 436
9966.83 431
9967.77 398
9968.71 414
9969.66 402
9970.60 446
9971.54 417
9972.48 385
9973.43 392
9974.37 406
9975.31 423
9976.26 411
9977.20 408
9978.14 384
9979.09 371
9980.03 399
9980.97 326
9981.92 344
9982.86 360
9983.80 374
9984.75 337
9985.69 385
9986.63 381
9987.58 386
9988.52 367
9989.46 400
9990.41 384
9991.35 355
9992.30 440
9993.24 407
9994.18 379
9995.13 417
9996.07 364
9997.01 359
9997.96 365
9998.90 371
9999.85 350
10000.79 312
10001.74 316
10002.68 368
10003.62 392
10004.57 415
10005.51 384
10006.46 448
10007.40 384
10008.35 362
10009.29 375
10010.24 353
10011.18 359
10012.13 353
10013.07 364
10014.01 384
10014.96 398
10015.90 348
10016.85 413
10017.79 424
10018.74 346
10019.68 364
10020.63 316
10021.58 328
10022.52 378
10023.47 390
10024.41 347
10025.36 336
10026.30 355
10027.25 412
10028.19 344
10029.14 328
10030.08 351
10031.03 335
10031.98 338
10032.92 341
10033.87 323
10034.81 360
10035.76 378
10036.70 329
10037.65 359
10038.60 331
10039.54 338
10040.49 318
10041.43 401
10042.38 346
10043.33 350
10044.27 368
10045.22 348
10046.17 288
10047.11 322
10048.06 306
10049.01 288
10049.95 341
10050.90 323
10051.84 369
10052.79 324
10053.74 325
10054.69 319
10055.63 302
10056.58 311
10057.53 313
10058.47 312
10059.42 324
10060.37 304
10061.31 326
10062.26 308
10063.21 349
10064.16 313
10065.10 321
10066.05 328
10067.00 318
10067.94 315
10068.89 318
10069.84 363
10070.79 295
10071.73 337
10072.68 307
10073.63 319
10074.58 313
10075.53 299
10076.47 352
10077.42 301
10078.37 295
10079.32 288
10080.26 319
10081.21 296
10082.16 302
10083.11 282
10084.06 318
10085.01 306
10085.95 280
10086.90 289
10087.85 295
10088.80 279
10089.75 326
10090.70 337
10091.64 290
10092.59 293
10093.54 308
10094.49 318
10095.44 273
10096.39 302
10097.34 282
10098.28 331
10099.23 337
10100.18 338
10101.13 315
10102.08 303
10103.03 327
10103.98 330
10104.93 305
10105.88 351
10106.83 308
10107.78 311
10108.72 309
10109.67 270
10110.62 317
10111.57 317
10112.52 321
10113.47 303
10114.42 319
10115.37 325
10116.32 312
10117.27 252
10118.22 302
10119.17 279
10120.12 325
10121.07 343
10122.02 322
10122.97 307
10123.92 289
10124.87 312
10125.82 312
10126.77 299
10127.72 259
10128.67 294
10129.62 325
10130.57 328
10131.52 331
10132.47 285
10133.42 335
10134.37 323
10135.32 320
10136.27 325
10137.22 309
10138.18 315
10139.13 268
10140.08 275
10141.03 278
10141.98 304
10142.93 343
10143.88 320
10144.83 290
10145.78 309
10146.73 342
10147.68 307
10148.64 335
10149.59 353
10150.54 290
10151.49 287
10152.44 286
10153.39 298
10154.34 268
10155.30 307
10156.25 328
10157.20 318
10158.15 272
10159.10 290
10160.05 277
10161.01 311
10161.96 306
10162.91 290
10163.86 288
10164.81 338
10165.76 376
10166.72 328
10167.67 355
10168.62 302
10169.57 294
10170.53 337
10171.48 332
10172.43 313
10173.38 285
10174.33 303
10175.29 322
10176.24 340
10177.19 337
10178.14 322
10179.10 303
10180.05 291
10181.00 330
10181.96 345
10182.91 351
10183.86 389
10184.81 361
10185.77 377
10186.72 320
10187.67 345
10188.63 319
10189.58 339
10190.53 357
10191.49 344
10192.44 341
10193.39 345
10194.35 366
10195.30 352
10196.25 335
10197.21 358
10198.16 373
10199.11 334
10200.07 360
10201.02 372
10201.97 351
10202.93 347
10203.88 370
10204.84 353
10205.79 404
10206.74 425
10207.70 430
10208.65 423
10209.60 416
10210.56 362
10211.51 405
10212.47 388
10213.42 359
10214.38 360
10215.33 352
10216.28 368
10217.24 323
10218.19 357
10219.15 347
10220.10 364
10221.06 334
10222.01 361
10222.97 344
10223.92 368
10224.88 346
10225.83 349
10226.79 313
10227.74 324
10228.70 364
10229.65 328
10230.61 351
10231.56 348
10232.52 369
10233.47 340
10234.43 388
10235.38 405
10236.34 422
10237.29 411
10238.25 410
10239.20 426
10240.16 389
10241.11 375
10242.07 339
10243.03 395
10243.98 370
10244.94 358
10245.89 318
10246.85 338
10247.80 323
10248.76 297
10249.72 301
10250.67 278
10251.63 284
10252.58 310
10253.54 308
10254.50 319
10255.45 357
10256.41 342
10257.36 352
10258.32 319
10259.28 287
10260.23 271
10261.19 303
10262.15 303
10263.10 272
10264.06 294
10265.02 292
10265.97 301
10266.93 328
10267.89 317
10268.84 288
10269.80 297
10270.76 336
10271.71 310
10272.67 285
10273.63 269
10274.59 323
10275.54 346
10276.50 359
10277.46 305
10278.41 311
10279.37 314
10280.33 305
10281.29 288
10282.24 278
10283.20 298
10284.16 291
10285.12 310
10286.07 283
10287.03 301
10287.99 325
10288.95 294
10289.91 247
10290.86 323
10291.82 324
10292.78 345
10293.74 334
10294.70 301
10295.65 335
10296.61 329
10297.57 360
10298.53 286
10299.49 284
10300.44 296
10301.40 285
10302.36 276
10303.32 277
10304.28 291
10305.24 303
10306.20 308
10307.15 298
10308.11 298
10309.07 285
10310.03 296
10310.99 300
10311.95 290
10312.91 308
10313.87 323
10314.82 311
10315.78 327
10316.74 299
10317.70 310
10318.66 294
10319.62 244
10320.58 299
10321.54 291
10322.50 322
10323.46 316
10324.42 314
10325.38 317
10326.34 338
10327.29 320
10328.25 355
10329.21 321
10330.17 382
10331.13 349
10332.09 387
10333.05 358
10334.01 325
10334.97 305
10335.93 311
10336.89 289
10337.85 271
10338.81 293
10339.77 295
10340.73 296
10341.69 275
10342.65 288
10343.61 266
10344.57 315
10345.54 299
10346.50 259
10347.46 294
10348.42 274
10349.38 292
10350.34 298
10351.30 305
10352.26 258
10353.22 264
10354.18 291
10355.14 276
10356.10 279
10357.06 254
10358.02 257
10358.99 264
10359.95 274
10360.91 248
10361.87 271
10362.83 297
10363.79 323
10364.75 287
10365.71 251
10366.68 292
10367.64 304
10368.60 272
10369.56 285
10370.52 246
10371.48 275
10372.44 253
10373.41 285
10374.37 279
10375.33 295
10376.29 300
10377.25 302
10378.22 275
10379.18 250
10380.14 266
10381.10 304
10382.06 286
10383.03 308
10383.99 305
10384.95 284
10385.91 290
10386.88 254
10387.84 299
10388.80 253
10389.76 279
10390.72 301
10391.69 308
10392.65 297
10393.61 276
10394.58 334
10395.54 293
10396.50 291
10397.46 260
10398.43 232
10399.39 258
10400.35 305
10401.32 285
10402.28 265
10403.24 257
10404.20 297
10405.17 289
10406.13 274
10407.09 242
10408.06 248
10409.02 259
10409.98 305
10410.95 294
10411.91 273
10412.88 308
10413.84 349
10414.80 363
10415.77 331
10416.73 385
10417.69 406
10418.66 398
10419.62 414
10420.59 388
10421.55 404
10422.51 415
10423.48 358
10424.44 329
10425.41 321
10426.37 300
10427.33 315
10428.30 342
10429.26 308
10430.23 293
10431.19 303
10432.16 317
10433.12 274
10434.08 265
10435.05 278
10436.01 258
10436.98 251
10437.94 234
10438.91 238
10439.87 258
10440.84 254
10441.80 298
10442.77 273
10443.73 263
10444.70 254
10445.66 299
10446.63 253
10447.59 276
10448.56 275
10449.52 285
10450.49 276
10451.45 257
10452.42 216
10453.38 265
10454.35 275
10455.32 253
10456.28 265
10457.25 283
10458.21 287
10459.18 271
10460.14 291
10461.11 283
10462.08 262
10463.04 255
10464.01 273
10464.97 250
10465.94 250
10466.90 232
10467.87 285
10468.84 232
10469.80 222
10470.77 236
10471.74 224
10472.70 236
10473.67 251
10474.63 274
10475.60 226
10476.57 251
10477.53 221
10478.50 257
10479.47 299
10480.43 311
10481.40 282
10482.37 245
10483.33 240
10484.30 255
10485.27 250
10486.24 236
10487.20 238
10488.17 214
10489.14 279
10490.10 274
10491.07 258
10492.04 257
10493.01 238
10493.97 237
10494.94 229
10495.91 211
10496.87 241
10497.84 224
10498.81 273
10499.78 263
10500.74 276
10501.71 271
10502.68 247
10503.65 262
10504.62 258
10505.58 247
10506.55 278
10507.52 299
10508.49 274
10509.46 244
10510.42 246
10511.39 245
10512.36 243
10513.33 287
10514.30 265
10515.26 253
10516.23 242
10517.20 247
10518.17 249
10519.14 246
10520.11 280
10521.08 265
10522.04 284
10523.01 270
10523.98 232
10524.95 218
10525.92 231
10526.89 237
10527.86 214
10528.83 274
10529.79 262
10530.76 265
10531.73 259
10532.70 289
10533.67 238
10534.64 236
10535.61 252
10536.58 254
10537.55 241
10538.52 258
10539.49 259
10540.46 262
10541.43 238
10542.39 255
10543.36 260
10544.33 259
10545.30 241
10546.27 308
10547.24 262
10548.21 217
10549.18 226
10550.15 264
10551.12 235
10552.09 247
10553.06 246
10554.03 258
10555.00 240
10555.97 267
10556.94 276
10557.91 262
10558.88 309
10559.85 288
10560.82 330
10561.80 304
10562.77 294
10563.74 320
10564.71 310
10565.68 307
10566.65 276
10567.62 268
10568.59 248
10569.56 266
10570.53 289
10571.50 312
10572.47 254
10573.44 232
10574.41 242
10575.39 256
10576.36 252
10577.33 236
10578.30 255
10579.27 295
10580.24 224
10581.21 242
10582.18 225
10583.16 229
10584.13 257
10585.10 274
10586.07 269
10587.04 292
10588.01 275
10588.99 274
10589.96 327
10590.93 259
10591.90 282
10592.87 277
10593.84 280
10594.82 239
10595.79 262
10596.76 247
10597.73 289
10598.70 308
10599.68 252
10600.65 226
10601.62 261
10602.59 253
10603.57 282
10604.54 294
10605.51 255
10606.48 243
10607.46 260
10608.43 252
10609.40 231
10610.37 215
10611.35 279
10612.32 270
10613.29 274
10614.27 257
10615.24 225
10616.21 276
10617.18 249
10618.16 260
10619.13 227
10620.10 236
10621.08 243
10622.05 240
10623.02 254
10624.00 248
10624.97 251
10625.94 318
10626.92 269
10627.89 265
10628.86 299
10629.84 238
10630.81 249
10631.78 295
10632.76 291
10633.73 273
10634.71 253
10635.68 268
10636.65 270
10637.63 315
10638.60 359
10639.58 382
10640.55 427
10641.52 344
10642.50 371
10643.47 392
10644.45 353
10645.42 311
10646.39 269
10647.37 284
10648.34 279
10649.32 247
10650.29 231
10651.27 253
10652.24 267
10653.22 231
10654.19 273
10655.17 287
10656.14 232
10657.12 293
10658.09 269
10659.07 267
10660.04 266
10661.01 258
10661.99 258
10662.97 267
10663.94 267
10664.92 233
10665.89 264
10666.87 245
10667.84 210
10668.82 298
10669.79 306
10670.77 255
10671.74 248
10672.72 233
10673.69 240
10674.67 274
10675.65 271
10676.62 258
10677.60 266
10678.57 295
10679.55 334
10680.52 348
10681.50 289
10682.48 274
10683.45 250
10684.43 264
10685.40 299
10686.38 270
10687.36 247
10688.33 237
10689.31 237
10690.29 258
10691.26 217
10692.24 247
10693.22 241
10694.19 209
10695.17 231
10696.14 238
10697.12 275
10698.10 219
10699.08 229
10700.05 247
10701.03 239
10702.01 254
10702.98 229
10703.96 247
10704.94 233
10705.91 231
10706.89 203
10707.87 245
10708.85 236
10709.82 211
10710.80 213
10711.78 221
10712.75 261
10713.73 281
10714.71 213
10715.69 239
10716.66 233
10717.64 230
10718.62 259
10719.60 231
10720.57 225
10721.55 236
10722.53 246
10723.51 218
10724.49 219
10725.46 228
10726.44 242
10727.42 281
10728.40 263
10729.38 266
10730.35 277
10731.33 230
10732.31 250
10733.29 265
10734.27 245
10735.25 237
10736.22 222
10737.20 249
10738.18 235
10739.16 206
10740.14 258
10741.12 288
10742.10 243
10743.08 243
10744.05 256
10745.03 220
10746.01 248
10746.99 233
10747.97 254
10748.95 272
10749.93 289
10750.91 260
10751.89 281
10752.87 251
10753.84 238
10754.82 240
10755.80 231
10756.78 205
10757.76 231
10758.74 243
10759.72 232
10760.70 236
10761.68 252
10762.66 246
10763.64 216
10764.62 246
10765.60 221
10766.58 232
10767.56 208
10768.54 219
10769.52 233
10770.50 238
10771.48 235
10772.46 244
10773.44 231
10774.42 240
10775.40 257
10776.38 252
10777.36 261
10778.34 277
10779.32 242
10780.30 242
10781.28 283
10782.26 200
10783.24 210
10784.22 235
10785.20 227
10786.19 203
10787.17 240
10788.15 242
10789.13 250
10790.11 252
10791.09 259
10792.07 246
10793.05 254
10794.03 249
10795.01 236
10796.00 230
10796.98 238
10797.96 250
10798.94 256
10799.92 248
10800.90 215
10801.88 186
10802.86 198
10803.85 230
10804.83 214
10805.81 238
10806.79 241
10807.77 240
10808.75 216
10809.74 235
10810.72 219
10811.70 264
10812.68 260
10813.66 239
10814.65 201
10815.63 195
10816.61 244
10817.59 251
10818.57 240
10819.56 186
10820.54 221
10821.52 223
10822.50 266
10823.49 229
10824.47 251
10825.45 235
10826.43 232
10827.42 251
10828.40 218
10829.38 260
10830.36 234
10831.35 242
10832.33 235
10833.31 241
10834.30 244
10835.28 243
10836.26 269
10837.25 208
10838.23 251
10839.21 221
10840.19 242
10841.18 215
10842.16 209
10843.14 205
10844.13 216
10845.11 238
10846.09 230
10847.08 235
10848.06 237
10849.05 254
10850.03 253
10851.01 215
10852.00 218
10852.98 272
10853.96 204
10854.95 246
10855.93 220
10856.92 233
10857.90 247
10858.88 247
10859.87 232
10860.85 261
10861.84 252
10862.82 239
10863.80 249
10864.79 263
10865.77 276
10866.76 250
10867.74 265
10868.73 258
10869.71 272
10870.70 283
10871.68 287
10872.67 256
10873.65 258
10874.63 219
10875.62 207
10876.60 256
10877.59 287
10878.57 230
10879.56 263
10880.54 296
10881.53 256
10882.51 264
10883.50 255
10884.48 239
10885.47 234
10886.46 277
10887.44 267
10888.43 246
10889.41 251
10890.40 278
10891.38 279
10892.37 266
10893.35 270
10894.34 282
10895.33 261
10896.31 280
10897.30 287
10898.28 301
10899.27 262
10900.25 283
10901.24 292
10902.23 233
10903.21 248
10904.20 277
10905.18 304
10906.17 288
10907.16 290
10908.14 318
10909.13 291
10910.12 329
10911.10 325
10912.09 324
10913.08 295
10914.06 309
10915.05 318
10916.04 301
10917.02 318
10918.01 282
10919.00 266
10919.98 306
10920.97 240
10921.96 290
10922.94 289
10923.93 314
10924.92 278
10925.90 325
10926.89 346
10927.88 321
10928.87 294
10929.85 283
10930.84 306
10931.83 311
10932.82 345
10933.80 291
10934.79 366
10935.78 364
10936.77 325
10937.75 293
10938.74 342
10939.73 357
10940.72 349
10941.70 331
10942.69 348
10943.68 312
10944.67 367
10945.66 391
10946.64 339
10947.63 320
10948.62 338
10949.61 373
10950.60 360
10951.58 353
10952.57 369
10953.56 411
10954.55 385
10955.54 430
10956.53 409
10957.52 477
10958.50 467
10959.49 510
10960.48 491
10961.47 457
10962.46 488
10963.45 513
10964.44 491
10965.42 411
10966.41 459
10967.40 405
10968.39 374
10969.38 361
10970.37 355
10971.36 391
10972.35 337
10973.34 380
10974.33 408
10975.32 367
10976.31 349
10977.29 390
10978.28 423
10979.27 381
10980.26 350
10981.25 331
10982.24 406
10983.23 461
10984.22 393
10985.21 414
10986.20 464
10987.19 437
10988.18 389
10989.17 390
10990.16 444
10991.15 397
10992.14 473
10993.13 500
10994.12 484
10995.11 472
10996.10 547
10997.09 630
10998.08 674
10999.07 748
11000.06 737
11001.05 790
11002.05 816
11003.04 784
11004.03 690
11005.02 617
11006.01 582
11007.00 553
11007.99 486
11008.98 480
11009.97 429
11010.96 389
11011.95 363
11012.94 331
11013.94 370
11014.93 409
11015.92 367
11016.91 323
11017.90 377
11018.89 415
11019.88 394
11020.87 353
11021.87 373
11022.86 378
11023.85 404
11024.84 374
11025.83 337
11026.82 365
11027.81 375
11028.81 358
11029.80 402
11030.79 375
11031.78 375
11032.77 339
11033.77 367
11034.76 359
11035.75 358
11036.74 396
11037.73 330
11038.73 346
11039.72 335
11040.71 339
11041.70 342
11042.70 334
11043.69 316
11044.68 343
11045.67 332
11046.67 315
11047.66 303
11048.65 273
11049.64 307
11050.64 266
11051.63 301
11052.62 289
11053.61 313
11054.61 261
11055.60 294
11056.59 285
11057.59 294
11058.58 304
11059.57 285
11060.57 290
11061.56 295
11062.55 298
11063.55 344
11064.54 273
11065.53 323
11066.53 309
11067.52 314
11068.51 319
11069.51 281
11070.50 282
11071.49 316
11072.49 323
11073.48 272
11074.48 301
11075.47 294
11076.46 317
11077.46 342
11078.45 336
11079.45 317
11080.44 299
11081.43 321
11082.43 353
11083.42 372
11084.42 312
11085.41 335
11086.40 293
11087.40 248
11088.39 247
11089.39 249
11090.38 295
11091.38 262
11092.37 287
11093.37 302
11094.36 282
11095.36 300
11096.35 275
11097.35 253
11098.34 279
11099.34 289
11100.33 297
11101.33 287
11102.32 292
11103.32 245
11104.31 240
11105.31 282
11106.30 291
11107.30 256
11108.29 253
11109.29 293
11110.28 273
11111.28 287
11112.27 267
11113.27 261
11114.26 224
11115.26 286
11116.26 266
11117.25 250
11118.25 255
11119.24 276
11120.24 278
11121.24 293
11122.23 276
11123.23 233
11124.22 262
11125.22 268
11126.22 298
11127.21 233
11128.21 241
11129.20 237
11130.20 309
11131.20 263
11132.19 261
11133.19 244
11134.19 256
11135.18 253
11136.18 254
11137.18 293
11138.17 279
11139.17 265
11140.17 269
11141.16 261
11142.16 241
11143.16 253
11144.15 289
11145.15 311
11146.15 285
11147.14 257
11148.14 258
11149.14 275
11150.14 286
11151.13 251
11152.13 295
11153.13 215
11154.13 268
11155.12 252
11156.12 226
11157.12 221
11158.12 242
11159.11 250
11160.11 252
11161.11 245
11162.11 237
11163.10 219
11164.10 285
11165.10 229
11166.10 275
11167.10 254
11168.09 261
11169.09 230
11170.09 243
11171.09 228
11172.09 228
11173.08 255
11174.08 275
11175.08 285
11176.08 258
11177.08 247
11178.08 272
11179.08 252
11180.07 256
11181.07 264
11182.07 278
11183.07 236
11184.07 279
11185.07 259
11186.07 281
11187.06 284
11188.06 288
11189.06 257
11190.06 232
11191.06 246
11192.06 272
11193.06 295
11194.06 280
11195.06 230
11196.06 274
11197.06 264
11198.06 224
11199.05 214
11200.05 271
11201.05 270
11202.05 271
11203.05 258
11204.05 270
11205.05 271
11206.05 252
11207.05 263
11208.05 249
11209.05 217
11210.05 249
11211.05 247
11212.05 224
11213.05 232
11214.05 271
11215.05 280
11216.05 251
11217.05 266
11218.05 224
11219.05 242
11220.05 228
11221.05 231
11222.05 202
11223.05 232
11224.05 228
11225.06 243
11226.06 238
11227.06 244
11228.06 259
11229.06 242
11230.06 264
11231.06 244
11232.06 230
11233.06 245
11234.06 232
11235.06 238
11236.06 254
11237.07 240
11238.07 253
11239.07 240
11240.07 214
11241.07 209
11242.07 209
11243.07 217
11244.07 247
11245.08 235
11246.08 216
11247.08 252
11248.08 219
11249.08 241
11250.08 230
11251.09 220
11252.09 239
11253.09 209
11254.09 258
11255.09 243
11256.10 241
11257.10 235
11258.10 255
11259.10 262
11260.10 220
11261.11 241
11262.11 232
11263.11 228
11264.11 230
11265.11 267
11266.12 267
11267.12 238
11268.12 262
11269.12 249
11270.13 246
11271.13 246
11272.13 247
11273.14 223
11274.14 257
11275.14 253
11276.14 264
11277.15 264
11278.15 261
11279.15 278
11280.16 236
11281.16 290
11282.16 277
11283.17 240
11284.17 250
11285.17 273
11286.17 265
11287.18 223
11288.18 232
11289.18 282
11290.19 233
11291.19 211
11292.20 229
11293.20 204
11294.20 230
11295.21 239
11296.21 246
11297.21 254
11298.22 280
11299.22 235
11300.23 230
11301.23 249
11302.23 251
11303.24 271
11304.24 254
11305.25 238
11306.25 247
11307.25 221
11308.26 232
11309.26 224
11310.27 247
11311.27 259
11312.28 272
11313.28 268
11314.29 276
11315.29 264
11316.29 249
11317.30 271
11318.30 264
11319.31 264
11320.31 241
11321.32 233
11322.32 267
11323.33 296
11324.33 261
11325.34 246
11326.34 214
11327.35 240
11328.35 239
11329.36 233
11330.36 248
11331.37 255
11332.38 258
11333.38 241
11334.39 256
11335.39 267
11336.40 251
11337.40 249
11338.41 297
11339.41 289
11340.42 300
11341.43 269
11342.43 270
11343.44 293
11344.44 285
11345.45 238
11346.46 251
11347.46 228
11348.47 259
11349.47 296
11350.48 291
11351.49 258
11352.49 249
11353.50 218
11354.50 239
11355.51 216
11356.52 236
11357.52 283
11358.53 256
11359.54 205
11360.54 210
11361.55 256
11362.56 219
11363.56 209
11364.57 220
11365.58 270
11366.58 228
11367.59 212
11368.60 207
11369.61 233
11370.61 252
11371.62 227
11372.63 189
11373.63 190
11374.64 223
11375.65 223
11376.66 240
11377.66 228
11378.67 225
11379.68 223
11380.69 258
11381.69 228
11382.70 215
11383.71 197
11384.72 212
11385.72 237
11386.73 255
11387.74 222
11388.75 188
11389.76 189
11390.76 234
11391.77 217
11392.78 234
11393.79 228
11394.80 219
11395.80 237
11396.81 207
11397.82 231
11398.83 246
11399.84 211
11400.85 228
11401.85 228
11402.86 232
11403.87 190
11404.88 234
11405.89 215
11406.90 248
11407.91 204
11408.91 219
11409.92 199
11410.93 212
11411.94 205
11412.95 207
11413.96 245
11414.97 189
11415.98 211
11416.99 181
11418.00 207
11419.00 232
11420.01 237
11421.02 226
11422.03 209
11423.04 188
11424.05 200
11425.06 219
11426.07 246
11427.08 219
11428.09 218
11429.10 215
11430.11 239
11431.12 254
11432.13 256
11433.14 253
11434.15 203
11435.16 215
11436.17 255
11437.18 249
11438.19 199
11439.20 194
11440.21 238
11441.22 259
11442.23 243
11443.24 234
11444.25 252
11445.26 230
11446.27 223
11447.28 217
11448.29 234
11449.30 220
11450.31 224
11451.32 224
11452.33 222
11453.34 238
11454.36 275
11455.37 235
11456.38 232
11457.39 204
11458.40 233
11459.41 246
11460.42 273
11461.43 258
11462.44 267
11463.45 208
11464.47 225
11465.48 225
11466.49 236
11467.50 225
11468.51 200
11469.52 219
11470.53 211
11471.55 240
11472.56 216
11473.57 249
11474.58 230
11475.59 233
11476.60 253
11477.62 237
11478.63 222
11479.64 229
11480.65 222
11481.66 206
11482.68 203
11483.69 223
11484.70 195
11485.71 249
11486.72 257
11487.74 204
11488.75 219
11489.76 246
11490.77 233
11491.79 248
11492.80 263
11493.81 256
11494.82 222
11495.84 225
11496.85 235
11497.86 216
11498.87 207
11499.89 212
11500.90 218
11501.91 221
11502.93 223
11503.94 203
11504.95 257
11505.96 238
11506.98 221
11507.99 264
11509.00 232
11510.02 224
11511.03 275
11512.04 277
11513.06 234
11514.07 213
11515.08 231
11516.10 227
11517.11 200
11518.13 235
11519.14 269
11520.15 270
11521.17 221
11522.18 259
11523.19 255
11524.21 255
11525.22 207
11526.24 232
11527.25 253
11528.26 271
11529.28 234
11530.29 271
11531.31 258
11532.32 234
11533.33 265
11534.35 271
11535.36 253
11536.38 258
11537.39 264
11538.41 285
11539.42 267
11540.44 238
11541.45 248
11542.47 293
11543.48 269
11544.49 270
11545.51 242
11546.52 227
11547.54 241
11548.55 283
11549.57 262
11550.58 245
11551.60 251
11552.61 242
11553.63 250
11554.64 252
11555.66 241
11556.68 253
11557.69 293
11558.71 260
11559.72 289
11560.74 267
11561.75 270
11562.77 281
11563.78 282
11564.80 253
11565.82 237
11566.83 267
11567.85 268
11568.86 275
11569.88 265
11570.89 255
11571.91 311
11572.93 300
11573.94 282
11574.96 291
11575.97 298
11576.99 284
11578.01 325
11579.02 336
11580.04 340
11581.06 360
11582.07 384
11583.09 383
11584.11 370
11585.12 340
11586.14 322
11587.16 339
11588.17 390
11589.19 328
11590.21 391
11591.22 436
11592.24 390
11593.26 397
11594.27 528
11595.29 562
11596.31 578
11597.32 682
11598.34 790
11599.36 881
11600.38 837
11601.39 802
11602.41 799
11603.43 684
11604.45 646
11605.46 526
11606.48 470
11607.50 437
11608.52 452
11609.53 401
11610.55 315
11611.57 325
11612.59 330
11613.60 303
11614.62 303
11615.64 294
11616.66 300
11617.68 324
11618.69 318
11619.71 347
11620.73 290
11621.75 313
11622.77 324
11623.78 301
11624.80 297
11625.82 283
11626.84 275
11627.86 323
11628.88 332
11629.90 297
11630.91 292
11631.93 290
11632.95 254
11633.97 288
11634.99 311
11636.01 304
11637.03 281
11638.05 301
11639.06 311
11640.08 306
11641.10 289
11642.12 282
11643.14 285
11644.16 252
11645.18 273
11646.20 259
11647.22 255
11648.24 272
11649.26 276
11650.28 254
11651.30 216
11652.31 228
11653.33 256
11654.35 253
11655.37 251
11656.39 252
11657.41 227
11658.43 267
11659.45 281
11660.47 273
11661.49 260
11662.51 283
11663.53 301
11664.55 292
11665.57 231
11666.59 266
11667.61 280
11668.63 289
11669.65 272
11670.67 286
11671.69 252
11672.71 270
11673.73 303
11674.76 274
11675.78 260
11676.80 270
11677.82 325
11678.84 279
11679.86 295
11680.88 274
11681.90 267
11682.92 260
11683.94 246
11684.96 283
11685.98 243
11687.00 259
11688.03 241
11689.05 264
11690.07 277
11691.09 253
11692.11 247
11693.13 256
11694.15 252
11695.17 251
11696.20 245
11697.22 243
11698.24 246
11699.26 235
11700.28 219
11701.30 274
11702.33 261
11703.35 262
11704.37 241
11705.39 247
11706.41 262
11707.44 256
11708.46 262
11709.48 231
11710.50 218
11711.52 282
11712.55 270
11713.57 269
11714.59 218
11715.61 222
11716.63 255
11717.66 262
11718.68 221
11719.70 236
11720.72 227
11721.75 254
11722.77 216
11723.79 205
11724.82 231
11725.84 222
11726.86 223
11727.88 214
11728.91 231
11729.93 190
11730.95 209
11731.98 231
11733.00 213
11734.02 215
11735.04 238
11736.07 237
11737.09 240
11738.11 241
11739.14 246
11740.16 215
11741.18 241
11742.21 257
11743.23 222
11744.25 206
11745.28 229
11746.30 244
11747.33 246
11748.35 235
11749.37 214
11750.40 263
11751.42 270
11752.44 258
11753.47 224
11754.49 232
11755.52 238
11756.54 267
11757.57 234
11758.59 222
11759.61 234
11760.64 192
11761.66 221
11762.69 240
11763.71 227
11764.74 214
11765.76 213
11766.78 225
11767.81 197
11768.83 210
11769.86 223
11770.88 180
11771.91 218
11772.93 232
11773.96 193
11774.98 212
11776.01 194
11777.03 186
11778.06 205
11779.08 233
11780.11 237
11781.13 211
11782.16 192
11783.18 221
11784.21 193
11785.23 226
11786.26 240
11787.28 194
11788.31 236
11789.34 209
11790.36 232
11791.39 190
11792.41 227
11793.44 248
11794.46 226
11795.49 204
11796.52 197
11797.54 226
11798.57 244
11799.59 205
11800.62 226
11801.65 209
11802.67 188
11803.70 188
11804.72 213
11805.75 232
11806.78 206
11807.80 233
11808.83 259
11809.86 250
11810.88 206
11811.91 217
11812.93 235
11813.96 208
11814.99 202
11816.01 190
11817.04 221
11818.07 230
11819.10 223
11820.12 179
11821.15 176
11822.18 222
11823.20 251
11824.23 226
11825.26 212
11826.28 192
11827.31 223
11828.34 293
11829.37 193
11830.39 225
11831.42 206
11832.45 217
11833.48 206
11834.50 218
11835.53 207
11836.56 237
11837.59 210
11838.61 205
11839.64 211
11840.67 204
11841.70 200
11842.72 214
11843.75 209
11844.78 205
11845.81 205
11846.84 228
11847.86 242
11848.89 244
11849.92 224
11850.95 216
11851.98 242
11853.01 255
11854.03 213
11855.06 184
11856.09 208
11857.12 192
11858.15 193
11859.18 214
11860.20 234
11861.23 223
11862.26 225
11863.29 247
11864.32 233
11865.35 267
11866.38 240
11867.41 224
11868.44 218
11869.46 189
11870.49 218
11871.52 229
11872.55 202
11873.58 210
11874.61 221
11875.64 231
11876.67 249
11877.70 206
11878.73 210
11879.76 205
11880.79 218
11881.82 241
11882.85 243
11883.88 249
11884.91 219
11885.93 232
11886.96 236
11887.99 237
11889.02 220
11890.05 218
11891.08 251
11892.11 241
11893.14 248
11894.17 250
11895.20 246
11896.23 253
11897.26 256
11898.30 266
11899.33 252
11900.36 278
11901.39 288
11902.42 301
11903.45 332
11904.48 279
11905.51 276
11906.54 292
11907.57 248
11908.60 265
11909.63 304
11910.66 289
11911.69 266
11912.72 302
11913.75 241
11914.79 264
11915.82 272
11916.85 302
11917.88 284
11918.91 258
11919.94 240
11920.97 250
11922.00 261
11923.04 287
11924.07 260
11925.10 284
11926.13 287
11927.16 290
11928.19 327
11929.22 346
11930.26 408
11931.29 391
11932.32 394
11933.35 399
11934.38 372
11935.41 424
11936.45 369
11937.48 351
11938.51 341
11939.54 327
11940.58 292
11941.61 294
11942.64 262
11943.67 293
11944.70 253
11945.74 241
11946.77 241
11947.80 270
11948.83 285
11949.87 257
11950.90 222
11951.93 231
11952.96 245
11954.00 256
11955.03 255
11956.06 242
11957.09 224
11958.13 206
11959.16 219
11960.19 251
11961.23 213
11962.26 218
11963.29 228
11964.33 217
11965.36 240
11966.39 217
11967.43 236
11968.46 234
11969.49 202
11970.53 256
11971.56 267
11972.59 234
11973.63 256
11974.66 224
11975.69 201
11976.73 246
11977.76 241
11978.79 235
11979.83 225
11980.86 225
11981.90 229
11982.93 217
11983.96 245
11985.00 227
11986.03 232
11987.07 226
11988.10 267
11989.13 217
11990.17 232
11991.20 255
11992.24 239
11993.27 239
11994.31 239
11995.34 232
11996.38 268
11997.41 221
11998.44 250
11999.48 262
12000.51 243
12001.55 287
12002.58 275
12003.62 279
12004.65 262
12005.69 253
12006.72 250
12007.76 246
12008.79 221
12009.83 250
12010.86 248
12011.90 231
12012.93 227
12013.97 270
12015.00 229
12016.04 271
12017.08 313
12018.11 259
12019.15 288
12020.18 296
12021.22 290
12022.25 295
12023.29 285
12024.32 257
12025.36 293
12026.40 287
12027.43 242
12028.47 283
12029.50 263
12030.54 259
12031.58 275
12032.61 270
12033.65 254
12034.68 255
12035.72 204
12036.76 257
12037.79 296
12038.83 293
12039.87 244
12040.90 267
12041.94 269
12042.98 257
12044.01 228
12045.05 256
12046.09 258
12047.12 252
12048.16 243
12049.20 244
12050.23 249
12051.27 281
12052.31 282
12053.34 271
12054.38 278
12055.42 290
12056.45 284
12057.49 243
12058.53 242
12059.57 242
12060.60 293
12061.64 280
12062.68 254
12063.72 277
12064.75 279
12065.79 296
12066.83 280
12067.87 273
12068.90 295
12069.94 331
12070.98 313
12072.02 314
12073.06 273
12074.09 268
12075.13 299
12076.17 287
12077.21 298
12078.24 294
12079.28 270
12080.32 295
12081.36 271
12082.40 300
12083.44 277
12084.47 294
12085.51 294
12086.55 312
12087.59 317
12088.63 292
12089.67 322
12090.71 359
12091.74 327
12092.78 284
12093.82 270
12094.86 287
12095.90 327
12096.94 338
12097.98 343
12099.02 357
12100.05 352
12101.09 366
12102.13 419
12103.17 422
12104.21 398
12105.25 395
12106.29 409
12107.33 431
12108.37 370
12109.41 381
12110.45 356
12111.49 327
12112.53 321
12113.57 277
12114.61 269
12115.65 294
12116.69 245
12117.72 266
12118.76 265
12119.80 251
12120.84 275
12121.88 229
12122.92 262
12123.96 228
12125.00 252
12126.04 252
12127.08 240
12128.12 233
12129.17 241
12130.21 278
12131.25 273
12132.29 253
12133.33 266
12134.37 270
12135.41 251
12136.45 261
12137.49 236
12138.53 224
12139.57 203
12140.61 284
12141.65 269
12142.69 271
12143.73 260
12144.77 277
12145.82 253
12146.86 260
12147.90 265
12148.94 230
12149.98 244
12151.02 210
12152.06 232
12153.10 206
12154.15 223
12155.19 230
12156.23 239
12157.27 239
12158.31 228
12159.35 240
12160.39 258
12161.44 253
12162.48 247
12163.52 228
12164.56 252
12165.60 240
12166.64 191
12167.69 191
12168.73 211
12169.77 246
12170.81 207
12171.85 225
12172.90 227
12173.94 222
12174.98 213
12176.02 288
12177.07 292
12178.11 259
12179.15 208
12180.19 235
12181.24 226
12182.28 204
12183.32 240
12184.36 247
12185.41 282
12186.45 243
12187.49 258
12188.53 249
12189.58 271
12190.62 215
12191.66 231
12192.71 245
12193.75 227
12194.79 249
12195.84 239
12196.88 233
12197.92 255
12198.97 222
12200.01 247
12201.05 255
12202.10 223
12203.14 227
12204.18 219
12205.23 232
12206.27 238
12207.31 233
12208.36 235
12209.40 277
12210.44 249
12211.49 235
12212.53 246
12213.58 270
12214.62 243
12215.66 239
12216.71 221
12217.75 248
12218.80 249
12219.84 220
12220.88 264
12221.93 242
12222.97 253
12224.02 201
12225.06 238
12226.11 246
12227.15 245
12228.19 258
12229.24 242
12230.28 242
12231.33 254
12232.37 246
12233.42 247
12234.46 234
12235.51 233
12236.55 246
12237.60 225
12238.64 234
12239.69 273
12240.73 240
12241.78 224
12242.82 241
12243.87 242
12244.91 253
12245.96 233
12247.00 255
12248.05 246
12249.09 246
12250.14 271
12251.19 251
12252.23 269
12253.28 236
12254.32 237
12255.37 242
12256.41 225
12257.46 217
12258.51 251
12259.55 239
12260.60 248
12261.64 226
12262.69 253
12263.74 257
12264.78 258
12265.83 222
12266.87 227
12267.92 226
12268.97 211
12270.01 213
12271.06 198
12272.11 267
12273.15 200
12274.20 229
12275.24 205
12276.29 188
12277.34 211
12278.38 211
12279.43 216
12280.48 234
12281.52 221
12282.57 218
12283.62 232
12284.67 181
12285.71 214
12286.76 210
12287.81 227
12288.85 175
12289.90 231
12290.95 234
12292.00 229
12293.04 214
12294.09 205
12295.14 223
12296.18 206
12297.23 213
12298.28 225
12299.33 216
12300.38 177
12301.42 202
12302.47 178
12303.52 190
12304.57 202
12305.61 231
12306.66 211
12307.71 203
12308.76 197
12309.81 201
12310.85 227
12311.90 227
12312.95 213
12314.00 190
12315.05 201
12316.09 193
12317.14 225
12318.19 204
12319.24 206
12320.29 194
12321.34 191
12322.39 179
12323.43 216
12324.48 205
12325.53 182
12326.58 181
12327.63 187
12328.68 205
12329.73 171
12330.78 209
12331.82 221
12332.87 207
12333.92 182
12334.97 176
12336.02 185
12337.07 194
12338.12 184
12339.17 204
12340.22 204
12341.27 190
12342.32 181
12343.37 198
12344.42 188
12345.46 207
12346.51 177
12347.56 221
12348.61 235
12349.66 174
12350.71 193
12351.76 226
12352.81 231
12353.86 177
12354.91 220
12355.96 190
12357.01 178
12358.06 209
12359.11 184
12360.16 206
12361.21 199
12362.26 174
12363.31 198
12364.36 219
12365.41 213
12366.47 191
12367.52 183
12368.57 208
12369.62 195
12370.67 211
12371.72 178
12372.77 198
12373.82 174
12374.87 196
12375.92 198
12376.97 216
12378.02 194
12379.07 204
12380.12 205
12381.18 212
12382.23 168
12383.28 177
12384.33 219
12385.38 169
12386.43 200
12387.48 172
12388.53 231
12389.59 209
12390.64 208
12391.69 188
12392.74 187
12393.79 187
12394.84 222
12395.90 217
12396.95 172
12398.00 208
12399.05 206
12400.10 219
12401.15 183
12402.21 176
12403.26 196
12404.31 204
12405.36 180
12406.41 162
12407.47 183
12408.52 203
12409.57 218
12410.62 205
12411.68 253
12412.73 235
12413.78 229
12414.83 246
12415.89 193
12416.94 179
12417.99 198
12419.04 205
12420.10 215
12421.15 208
12422.20 200
12423.26 217
12424.31 243
12425.36 245
12426.41 219
12427.47 183
12428.52 168
12429.57 206
12430.63 207
12431.68 214
12432.73 235
12433.79 235
12434.84 199
12435.89 227
12436.95 224
12438.00 224
12439.05 207
12440.11 207
12441.16 227
12442.21 191
12443.27 187
12444.32 183
12445.38 226
12446.43 216
12447.48 197
12448.54 214
12449.59 243
12450.65 234
12451.70 249
12452.75 186
12453.81 218
12454.86 223
12455.92 214
12456.97 200
12458.02 198
12459.08 216
12460.13 199
12461.19 219
12462.24 199
12463.30 220
12464.35 199
12465.41 215
12466.46 230
12467.52 231
12468.57 239
12469.63 209
12470.68 223
12471.74 253
12472.79 238
12473.85 256
12474.90 256
12475.96 282
12477.01 264
12478.07 253
12479.12 212
12480.18 227
12481.23 275
12482.29 240
12483.34 254
12484.40 217
12485.45 250
12486.51 265
12487.56 349
12488.62 265
12489.68 316
12490.73 344
12491.79 396
12492.84 452
12493.90 499
12494.95 523
12496.01 535
12497.07 489
12498.12 476
12499.18 468
12500.23 422
12501.29 418
12502.35 374
12503.40 328
12504.46 296
12505.52 292
12506.57 307
12507.63 266
12508.69 270
12509.74 245
12510.80 251
12511.86 222
12512.91 231
12513.97 223
12515.03 267
12516.08 223
12517.14 228
12518.20 227
12519.25 242
12520.31 234
12521.37 249
12522.42 237
12523.48 283
12524.54 272
12525.60 267
12526.65 273
12527.71 244
12528.77 241
12529.82 255
12530.88 263
12531.94 254
12533.00 261
12534.05 239
12535.11 248
12536.17 218
12537.23 246
12538.29 231
12539.34 254
12540.40 239
12541.46 217
12542.52 245
12543.57 235
12544.63 246
12545.69 242
12546.75 210
12547.81 228
12548.87 253
12549.92 225
12550.98 254
12552.04 219
12553.10 260
12554.16 266
12555.22 269
12556.27 247
12557.33 254
12558.39 278
12559.45 250
12560.51 252
12561.57 259
12562.63 221
12563.68 242
12564.74 276
12565.80 278
12566.86 278
12567.92 270
12568.98 359
12570.04 305
12571.10 352
12572.16 326
12573.22 384
12574.28 416
12575.33 413
12576.39 406
12577.45 380
12578.51 388
12579.57 375
12580.63 353
12581.69 319
12582.75 316
12583.81 270
12584.87 268
12585.93 236
12586.99 296
12588.05 289
12589.11 279
12590.17 250
12591.23 253
12592.29 262
12593.35 267
12594.41 288
12595.47 239
12596.53 279
12597.59 243
12598.65 294
12599.71 251
12600.77 236
12601.83 204
12602.89 243
12603.95 274
12605.01 258
12606.07 246
12607.13 220
12608.20 262
12609.26 253
12610.32 246
12611.38 235
12612.44 258
12613.50 296
12614.56 301
12615.62 230
12616.68 217
12617.74 254
12618.81 246
12619.87 258
12620.93 226
12621.99 247
12623.05 260
12624.11 235
12625.17 241
12626.23 247
12627.30 210
12628.36 252
12629.42 220
12630.48 233
12631.54 221
12632.60 225
12633.67 231
12634.73 207
12635.79 235
12636.85 273
12637.91 243
12638.98 243
12640.04 256
12641.10 268
12642.16 254
12643.22 246
12644.29 247
12645.35 231
12646.41 269
12647.47 215
12648.54 231
12649.60 245
12650.66 286
12651.72 241
12652.79 298
12653.85 273
12654.91 294
12655.97 267
12657.04 272
12658.10 260
12659.16 244
12660.22 271
12661.29 283
12662.35 267
12663.41 238
12664.48 262
12665.54 246
12666.60 249
12667.67 244
12668.73 250
12669.79 227
12670.86 265
12671.92 241
12672.98 261
12674.05 266
12675.11 203
12676.17 250
12677.24 251
12678.30 253
12679.36 237
12680.43 235
12681.49 251
12682.56 234
12683.62 281
12684.68 287
12685.75 243
12686.81 260
12687.88 261
12688.94 276
12690.00 260
12691.07 252
12692.13 258
12693.20 264
12694.26 255
12695.33 277
12696.39 294
12697.45 303
12698.52 287
12699.58 310
12700.65 308
12701.71 328
12702.78 329
12703.84 335
12704.91 333
12705.97 302
12707.04 315
12708.10 338
12709.17 346
12710.23 300
12711.30 278
12712.36 296
12713.43 305
12714.49 280
12715.56 248
12716.62 255
12717.69 275
12718.75 274
12719.82 254
12720.88 286
12721.95 270
12723.02 271
12724.08 285
12725.15 276
12726.21 270
12727.28 231
12728.34 235
12729.41 275
12730.48 278
12731.54 219
12732.61 282
12733.67 254
12734.74 250
12735.81 209
12736.87 249
12737.94 247
12739.00 250
12740.07 217
12741.14 239
12742.20 247
12743.27 213
12744.34 259
12745.40 273
12746.47 250
12747.54 247
12748.60 254
12749.67 222
12750.74 229
12751.80 212
12752.87 226
12753.94 227
12755.00 198
12756.07 201
12757.14 227
12758.20 222
12759.27 258
12760.34 218
12761.40 209
12762.47 222
12763.54 205
12764.61 218
12765.67 220
12766.74 225
12767.81 226
12768.88 213
12769.94 226
12771.01 209
12772.08 181
12773.15 204
12774.21 184
12775.28 200
12776.35 191
12777.42 228
12778.49 211
12779.55 196
12780.62 226
12781.69 183
12782.76 226
12783.83 230
12784.89 229
12785.96 218
12787.03 197
12788.10 233
12789.17 240
12790.23 202
12791.30 204
12792.37 201
12793.44 213
12794.51 207
12795.58 203
12796.65 242
12797.71 197
12798.78 225
12799.85 228
12800.92 222
12801.99 216
12803.06 228
12804.13 230
12805.20 228
12806.27 218
12807.33 176
12808.40 224
12809.47 229
12810.54 229
12811.61 200
12812.68 187
12813.75 204
12814.82 235
12815.89 229
12816.96 227
12818.03 219
12819.10 210
12820.17 219
12821.24 204
12822.31 170
12823.38 224
12824.45 203
12825.52 230
12826.59 193
12827.66 224
12828.73 225
12829.80 233
12830.87 235
12831.94 194
12833.01 203
12834.08 181
12835.15 201
12836.22 183
12837.29 215
12838.36 209
12839.43 202
12840.50 189
12841.57 179
12842.64 176
12843.71 191
12844.78 213
12845.85 213
12846.92 205
12847.99 178
12849.06 199
12850.13 225
12851.21 198
12852.28 193
12853.35 231
12854.42 214
12855.49 169
12856.56 180
12857.63 195
12858.70 190
12859.77 223
12860.85 208
12861.92 197
12862.99 184
12864.06 193
12865.13 184
12866.20 152
12867.27 148
12868.35 168
12869.42 157
12870.49 165
12871.56 146
12872.63 188
12873.71 193
12874.78 154
12875.85 196
12876.92 179
12877.99 164
12879.07 176
12880.14 190
12881.21 198
12882.28 162
12883.35 176
12884.43 178
12885.50 172
12886.57 197
12887.64 179
12888.72 190
12889.79 192
12890.86 187
12891.93 195
12893.01 216
12894.08 174
12895.15 189
12896.22 183
12897.30 166
12898.37 184
12899.44 200
12900.52 183
12901.59 182
12902.66 174
12903.74 186
12904.81 157
12905.88 164
12906.96 156
12908.03 193
12909.10 192
12910.18 179
12911.25 201
12912.32 170
12913.40 203
12914.47 170
12915.54 159
12916.62 141
12917.69 169
12918.76 183
12919.84 177
12920.91 183
12921.99 165
12923.06 149
12924.13 159
12925.21 197
12926.28 146
12927.36 150
12928.43 205
12929.50 195
12930.58 180
12931.65 171
12932.73 178
12933.80 201
12934.88 189
12935.95 174
12937.02 167
12938.10 164
12939.17 192
12940.25 185
12941.32 173
12942.40 159
12943.47 164
12944.55 181
12945.62 187
12946.70 177
12947.77 170
12948.85 198
12949.92 213
12951.00 165
12952.07 181
12953.15 159
12954.22 198
12955.30 185
12956.37 168
12957.45 159
12958.52 165
12959.60 193
12960.68 207
12961.75 180
12962.83 175
12963.90 160
12964.98 171
12966.05 184
12967.13 182
12968.20 193
12969.28 184
12970.36 192
12971.43 187
12972.51 161
12973.58 173
12974.66 183
12975.74 164
12976.81 166
12977.89 150
12978.97 165
12980.04 203
12981.12 162
12982.19 179
12983.27 159
12984.35 183
12985.42 174
12986.50 151
12987.58 155
12988.65 175
12989.73 150
12990.81 179
12991.88 165
12992.96 154
12994.04 177
12995.11 179
12996.19 153
12997.27 154
12998.35 193
12999.42 170
13000.50 172
13001.58 176
13002.65 182
13003.73 182
13004.81 178
13005.89 160
13006.96 159
13008.04 185
13009.12 196
13010.20 182
13011.27 191
13012.35 220
13013.43 179
13014.51 183
13015.58 157
13016.66 159
13017.74 186
13018.82 161
13019.90 181
13020.97 170
13022.05 174
13023.13 170
13024.21 173
13025.29 178
13026.37 163
13027.44 189
13028.52 160
13029.60 157
13030.68 169
13031.76 155
13032.84 181
13033.91 185
13034.99 185
13036.07 180
13037.15 221
13038.23 228
13039.31 234
13040.39 185
13041.46 221
13042.54 181
13043.62 219
13044.70 203
13045.78 194
13046.86 223
13047.94 198
13049.02 207
13050.10 206
13051.18 159
13052.26 183
13053.34 211
13054.41 199
13055.49 200
13056.57 180
13057.65 202
13058.73 232
13059.81 221
13060.89 194
13061.97 204
13063.05 181
13064.13 170
13065.21 206
13066.29 209
13067.37 189
13068.45 188
13069.53 180
13070.61 187
13071.69 181
13072.77 172
13073.85 186
13074.93 179
13076.01 176
13077.09 188
13078.17 167
13079.25 174
13080.33 179
13081.41 177
13082.49 188
13083.58 164
13084.66 181
13085.74 183
13086.82 190
13087.90 150
13088.98 160
13090.06 171
13091.14 176
13092.22 193
13093.30 186
13094.38 156
13095.46 161
13096.55 152
13097.63 162
13098.71 184
13099.79 221
13100.87 181
13101.95 153
13103.03 135
13104.12 171
13105.20 208
13106.28 194
13107.36 158
13108.44 164
13109.52 180
13110.60 200
13111.69 192
13112.77 172
13113.85 177
13114.93 173
13116.01 173
13117.10 167
13118.18 171
13119.26 175
13120.34 176
13121.42 162
13122.51 182
13123.59 155
13124.67 169
13125.75 168
13126.84 175
13127.92 147
13129.00 145
13130.08 172
13131.17 182
13132.25 174
13133.33 153
13134.41 174
13135.50 207
13136.58 200
13137.66 160
13138.75 136
13139.83 152
13140.91 193
13141.99 153
13143.08 152
13144.16 155
13145.24 148
13146.33 157
13147.41 175
13148.49 176
13149.58 138
13150.66 161
13151.74 168
13152.83 173
13153.91 182
13154.99 158
13156.08 158
13157.16 188
13158.25 159
13159.33 157
13160.41 152
13161.50 166
13162.58 174
13163.66 194
13164.75 160
13165.83 157
13166.92 183
13168.00 157
13169.08 160
13170.17 149
13171.25 144
13172.34 160
13173.42 177
13174.51 178
13175.59 156
13176.67 168
13177.76 175
13178.84 160
13179.93 143
13181.01 181
13182.10 161
13183.18 158
13184.27 188
13185.35 187
13186.44 178
13187.52 177
13188.61 149
13189.69 186
13190.78 152
13191.86 143
13192.95 163
13194.03 157
13195.12 176
13196.20 165
13197.29 163
13198.37 179
13199.46 142
13200.54 140
13201.63 172
13202.72 164
13203.80 170
13204.89 167
13205.97 146
13207.06 168
13208.14 170
13209.23 174
13210.32 177
13211.40 176
13212.49 187
13213.57 169
13214.66 154
13215.75 157
13216.83 127
13217.92 147
13219.00 154
13220.09 195
13221.18 184
13222.26 180
13223.35 139
13224.44 156
13225.52 174
13226.61 136
13227.70 155
13228.78 145
13229.87 170
13230.96 164
13232.04 170
13233.13 161
13234.22 186
13235.30 168
13236.39 175
13237.48 158
13238.56 182
13239.65 176
13240.74 173
13241.82 175
13242.91 159
13244.00 195
13245.09 174
13246.17 162
13247.26 183
13248.35 206
13249.44 180
13250.52 166
13251.61 195
13252.70 169
13253.79 172
13254.87 158
13255.96 156
13257.05 159
13258.14 178
13259.23 188
13260.31 158
13261.40 170
13262.49 175
13263.58 175
13264.67 167
13265.75 198
13266.84 182
13267.93 157
13269.02 177
13270.11 159
13271.19 174
13272.28 187
13273.37 207
13274.46 163
13275.55 165
13276.64 192
13277.73 178
13278.81 179
13279.90 162
13280.99 196
13282.08 202
13283.17 190
13284.26 172
13285.35 173
13286.44 177
13287.53 208
13288.61 184
13289.70 165
13290.79 171
13291.88 169
13292.97 164
13294.06 174
13295.15 182
13296.24 192
13297.33 228
13298.42 175
13299.51 187
13300.60 204
13301.69 192
13302.78 201
13303.87 200
13304.96 220
13306.05 211
13307.14 188
13308.23 195
13309.32 184
13310.41 185
13311.50 195
13312.59 214
13313.68 202
13314.77 189
13315.86 192
13316.95 173
13318.04 223
13319.13 198
13320.22 223
13321.31 170
13322.40 193
13323.49 179
13324.58 206
13325.67 198
13326.76 174
13327.85 186
13328.94 198
13330.03 210
13331.12 204
13332.21 193
13333.31 174
13334.40 215
13335.49 186
13336.58 196
13337.67 193
13338.76 209
13339.85 191
13340.94 186
13342.03 220
13343.13 204
13344.22 206
13345.31 204
13346.40 196
13347.49 186
13348.58 209
13349.67 189
13350.77 216
13351.86 217
13352.95 187
13354.04 213
13355.13 213
13356.22 201
13357.32 203
13358.41 230
13359.50 220
13360.59 236
13361.68 218
13362.78 197
13363.87 237
13364.96 252
13366.05 215
13367.15 217
13368.24 243
13369.33 296
13370.42 242
13371.52 226
13372.61 205
13373.70 226
13374.79 214
13375.89 225
13376.98 227
13378.07 195
13379.16 211
13380.26 182
13381.35 173
13382.44 184
13383.54 203
13384.63 190
13385.72 198
13386.82 196
13387.91 210
13389.00 184
13390.09 195
13391.19 184
13392.28 183
13393.37 211
13394.47 177
13395.56 201
13396.66 193
13397.75 195
13398.84 183
13399.94 189
13401.03 182
13402.12 208
13403.22 210
13404.31 171
13405.40 207
13406.50 209
13407.59 223
13408.69 193
13409.78 201
13410.88 213
13411.97 197
13413.06 189
13414.16 182
13415.25 167
13416.35 185
13417.44 175
13418.53 187
13419.63 193
13420.72 177
13421.82 196
13422.91 195
13424.01 192
13425.10 199
13426.20 182
13427.29 184
13428.39 221
13429.48 216
13430.58 194
13431.67 215
13432.77 179
13433.86 180
13434.96 206
13436.05 230
13437.15 204
13438.24 190
13439.34 188
13440.43 166
13441.53 182
13442.62 180
13443.72 201
13444.81 191
13445.91 187
13447.01 189
13448.10 192
13449.20 191
13450.29 195
13451.39 194
13452.48 196
13453.58 221
13454.68 192
13455.77 176
13456.87 212
13457.96 213
13459.06 218
13460.16 219
13461.25 187
13462.35 194
13463.44 239
13464.54 244
13465.64 238
13466.73 210
13467.83 221
13468.93 219
13470.02 213
13471.12 221
13472.22 225
13473.31 214
13474.41 252
13475.51 225
13476.60 204
13477.70 225
13478.80 215
13479.89 206
13480.99 217
13482.09 232
13483.18 217
13484.28 231
13485.38 229
13486.48 222
13487.57 230
13488.67 220
13489.77 240
13490.87 248
13491.96 267
13493.06 259
13494.16 263
13495.26 243
13496.35 260
13497.45 248
13498.55 260
13499.65 268
13500.74 328
13501.84 273
13502.94 233
13504.04 275
13505.14 290
13506.23 285
13507.33 283
13508.43 268
13509.53 292
13510.63 229
13511.72 232
13512.82 236
13513.92 243
13515.02 208
13516.12 213
13517.22 227
13518.31 188
13519.41 220
13520.51 193
13521.61 194
13522.71 201
13523.81 209
13524.91 233
13526.01 210
13527.10 236
13528.20 203
13529.30 212
13530.40 210
13531.50 195
13532.60 212
13533.70 228
13534.80 194
13535.90 187
13537.00 193
13538.09 224
13539.19 210
13540.29 208
13541.39 181
13542.49 205
13543.59 217
13544.69 221
13545.79 199
13546.89 167
13547.99 211
13549.09 200
13550.19 207
13551.29 209
13552.39 184
13553.49 145
13554.59 147
13555.69 185
13556.79 191
13557.89 180
13558.99 170
13560.09 169
13561.19 165
13562.29 195
13563.39 215
13564.49 175
13565.59 179
13566.69 208
13567.79 218
13568.89 199
13569.99 210
13571.09 186
13572.20 180
13573.30 185
13574.40 181
13575.50 169
13576.60 189
13577.70 160
13578.80 224
13579.90 226
13581.00 191
13582.10 183
13583.20 192
13584.31 178
13585.41 193
13586.51 196
13587.61 201
13588.71 206
13589.81 251
13590.91 179
13592.02 170
13593.12 189
13594.22 209
13595.32 195
13596.42 186
13597.52 217
13598.63 218
13599.73 221
13600.83 189
13601.93 196
13603.03 197
13604.14 167
13605.24 211
13606.34 235
13607.44 206
13608.54 189
13609.65 219
13610.75 229
13611.85 219
13612.95 187
13614.06 168
13615.16 180
13616.26 206
13617.36 196
13618.47 180
13619.57 200
13620.67 237
13621.77 208
13622.88 214
13623.98 194
13625.08 199
13626.18 212
13627.29 217
13628.39 199
13629.49 162
13630.60 165
13631.70 217
13632.80 203
13633.91 195
13635.01 218
13636.11 226
13637.22 213
13638.32 211
13639.42 201
13640.53 198
13641.63 196
13642.73 200
13643.84 186
13644.94 190
13646.04 176
13647.15 222
13648.25 217
13649.36 186
13650.46 172
13651.56 220
13652.67 212
13653.77 179
13654.88 176
13655.98 189
13657.08 197
13658.19 221
13659.29 198
13660.40 172
13661.50 158
13662.60 174
13663.71 179
13664.81 177
13665.92 182
13667.02 182
13668.13 163
13669.23 163
13670.34 191
13671.44 172
13672.55 209
13673.65 164
13674.76 179
13675.86 172
13676.97 165
13678.07 175
13679.18 162
13680.28 212
13681.39 186
13682.49 190
13683.60 172
13684.70 205
13685.81 195
13686.91 169
13688.02 159
13689.12 191
13690.23 186
13691.33 195
13692.44 169
13693.55 202
13694.65 177
13695.76 195
13696.86 175
13697.97 177
13699.07 185
13700.18 208
13701.29 185
13702.39 231
13703.50 207
13704.60 188
13705.71 173
13706.82 172
13707.92 158
13709.03 187
13710.14 185
13711.24 179
13712.35 175
13713.45 191
13714.56 185
13715.67 162
13716.77 185
13717.88 204
13718.99 174
13720.09 198
13721.20 173
13722.31 202
13723.41 205
13724.52 194
13725.63 200
13726.74 216
13727.84 226
13728.95 205
13730.06 207
13731.16 188
13732.27 201
13733.38 221
13734.49 230
13735.59 212
13736.70 241
13737.81 200
13738.91 194
13740.02 192
13741.13 239
13742.24 208
13743.35 233
13744.45 219
13745.56 199
13746.67 200
13747.78 227
13748.88 220
13749.99 197
13751.10 220
13752.21 204
13753.32 200
13754.42 244
13755.53 248
13756.64 204
13757.75 230
13758.86 238
13759.97 238
13761.07 247
13762.18 252
13763.29 239
13764.40 244
13765.51 279
13766.62 329
13767.72 297
13768.83 335
13769.94 359
13771.05 387
13772.16 366
13773.27 348
13774.38 373
13775.49 379
13776.60 355
13777.70 330
13778.81 303
13779.92 345
13781.03 320
13782.14 274
13783.25 258
13784.36 237
13785.47 240
13786.58 224
13787.69 246
13788.80 207
13789.91 203
13791.02 235
13792.13 210
13793.24 222
13794.35 206
13795.45 189
13796.56 198
13797.67 218
13798.78 249
13799.89 219
13801.00 198
13802.11 205
13803.22 207
13804.33 246
13805.44 217
13806.55 238
13807.67 224
13808.78 218
13809.89 196
13811.00 213
13812.11 207
13813.22 229
13814.33 219
13815.44 183
13816.55 200
13817.66 182
13818.77 200
13819.88 204
13820.99 230
13822.10 188
13823.21 205
13824.32 219
13825.44 209
13826.55 218
13827.66 212
13828.77 187
13829.88 198
13830.99 183
13832.10 207
13833.21 227
13834.32 182
13835.44 220
13836.55 202
13837.66 215
13838.77 187
13839.88 218
13840.99 224
13842.10 220
13843.22 222
13844.33 242
13845.44 250
13846.55 210
13847.66 221
13848.78 201
13849.89 259
13851.00 238
13852.11 212
13853.22 198
13854.34 248
13855.45 215
13856.56 199
13857.67 197
13858.78 241
13859.90 248
13861.01 220
13862.12 213
13863.23 218
13864.35 208
13865.46 223
13866.57 235
13867.68 217
13868.80 214
13869.91 206
13871.02 205
13872.14 192
13873.25 222
13874.36 225
13875.47 224
13876.59 217
13877.70 217
13878.81 193
13879.93 220
13881.04 231
13882.15 204
13883.27 195
13884.38 181
13885.49 211
13886.61 178
13887.72 193
13888.83 210
13889.95 220
13891.06 195
13892.17 201
13893.29 241
13894.40 190
13895.52 184
13896.63 185
13897.74 189
13898.86 218
13899.97 192
13901.09 202
13902.20 176
13903.31 221
13904.43 231
13905.54 210
13906.66 213
13907.77 209
13908.89 190
13910.00 180
13911.11 190
13912.23 204
13913.34 209
13914.46 213
13915.57 189
13916.69 212
13917.80 201
13918.92 168
13920.03 169
13921.15 161
13922.26 188
13923.38 216
13924.49 196
13925.61 188
13926.72 211
13927.84 208
13928.95 222
13930.07 191
13931.18 212
13932.30 196
13933.41 191
13934.53 187
13935.64 185
13936.76 180
13937.87 207
13938.99 189
13940.10 195
13941.22 212
13942.34 225
13943.45 205
13944.57 184
13945.68 163
13946.80 204
13947.91 181
13949.03 186
13950.15 181
13951.26 185
13952.38 169
13953.49 181
13954.61 185
13955.73 157
13956.84 146
13957.96 218
13959.08 218
13960.19 180
13961.31 164
13962.43 197
13963.54 174
13964.66 176
13965.78 167
13966.89 174
13968.01 184
13969.13 213
13970.24 190
13971.36 171
13972.48 178
13973.59 193
13974.71 182
13975.83 158
13976.94 168
13978.06 176
13979.18 185
13980.30 205
13981.41 204
13982.53 196
13983.65 180
13984.76 206
13985.88 198
13987.00 183
13988.12 186
13989.23 208
13990.35 192
13991.47 196
13992.59 209
13993.71 220
13994.82 186
13995.94 211
13997.06 189
13998.18 154
13999.29 150
14000.41 184
14001.53 182
14002.65 201
14003.77 197
14004.88 206
14006.00 197
14007.12 188
14008.24 216
14009.36 165
14010.48 176
14011.59 190
14012.71 180
14013.83 189
14014.95 194
14016.07 191
14017.19 180
14018.31 198
14019.43 216
14020.54 228
14021.66 203
14022.78 222
14023.90 216
14025.02 186
14026.14 193
14027.26 203
14028.38 189
14029.50 200
14030.62 199
14031.73 205
14032.85 213
14033.97 170
14035.09 174
14036.21 204
14037.33 198
14038.45 181
14039.57 188
14040.69 191
14041.81 201
14042.93 209
14044.05 167
14045.17 176
14046.29 175
14047.41 205
14048.53 202
14049.65 175
14050.77 185
14051.89 171
14053.01 184
14054.13 204
14055.25 186
14056.37 175
14057.49 192
14058.61 184
14059.73 215
14060.85 192
14061.97 171
14063.09 165
14064.21 174
14065.33 176
14066.45 170
14067.57 190
14068.70 194
14069.82 196
14070.94 174
14072.06 179
14073.18 189
14074.30 183
14075.42 198
14076.54 189
14077.66 184
14078.78 186
14079.91 186
14081.03 183
14082.15 212
14083.27 190
14084.39 201
14085.51 196
14086.63 188
14087.75 180
14088.88 206
14090.00 201
14091.12 217
14092.24 228
14093.36 197
14094.48 207
14095.61 221
14096.73 221
14097.85 221
14098.97 234
14100.09 239
14101.22 252
14102.34 211
14103.46 206
14104.58 196
14105.71 190
14106.83 178
14107.95 211
14109.07 217
14110.19 192
14111.32 175
14112.44 201
14113.56 197
14114.68 149
14115.81 172
14116.93 141
14118.05 187
14119.18 163
14120.30 171
14121.42 205
14122.54 200
14123.67 168
14124.79 162
14125.91 171
14127.04 170
14128.16 194
14129.28 180
14130.41 178
14131.53 173
14132.65 171
14133.78 187
14134.90 158
14136.02 169
14137.15 177
14138.27 190
14139.39 174
14140.52 167
14141.64 149
14142.76 187
14143.89 191
14145.01 191
14146.13 183
14147.26 162
14148.38 162
14149.51 161
14150.63 160
14151.75 185
14152.88 151
14154.00 200
14155.13 151
14156.25 148
14157.38 171
14158.50 176
14159.62 145
14160.75 163
14161.87 149
14163.00 137
14164.12 194
14165.25 180
14166.37 137
14167.50 152
14168.62 163
14169.75 189
14170.87 188
14172.00 171
14173.12 147
14174.25 159
14175.37 162
14176.50 187
14177.62 169
14178.75 151
14179.87 156
14181.00 168
14182.12 174
14183.25 161
14184.37 145
14185.50 161
14186.62 142
14187.75 188
14188.87 176
14190.00 159
14191.13 162
14192.25 168
14193.38 152
14194.50 148
14195.63 169
14196.75 143
14197.88 147
14199.01 130
14200.13 144
14201.26 133
14202.38 139
14203.51 171
14204.64 159
14205.76 155
14206.89 136
14208.01 159
14209.14 165
14210.27 160
14211.39 154
14212.52 185
14213.65 171
14214.77 127
14215.90 149
14217.03 143
14218.15 143
14219.28 144
14220.41 156
14221.53 168
14222.66 149
14223.79 151
14224.91 171
14226.04 142
14227.17 138
14228.30 171
14229.42 177
14230.55 153
14231.68 142
14232.80 145
14233.93 151
14235.06 144
14236.19 149
14237.31 140
14238.44 138
14239.57 150
14240.70 140
14241.82 152
14242.95 149
14244.08 144
14245.21 162
14246.34 169
14247.46 151
14248.59 158
14249.72 156
14250.85 179
14251.98 147
14253.10 147
14254.23 151
14255.36 142
14256.49 155
14257.62 159
14258.74 145
14259.87 137
14261.00 147
14262.13 175
14263.26 130
14264.39 163
14265.52 134
14266.64 131
14267.77 143
14268.90 141
14270.03 132
14271.16 135
14272.29 162
14273.42 175
14274.55 153
14275.68 143
14276.80 140
14277.93 135
14279.06 140
14280.19 143
14281.32 149
14282.45 158
14283.58 154
14284.71 145
14285.84 141
14286.97 145
14288.10 151
14289.23 145
14290.36 149
14291.49 119
14292.62 137
14293.75 138
14294.87 150
14296.00 174
14297.13 157
14298.26 138
14299.39 130
14300.52 147
14301.65 130
14302.78 154
14303.91 126
14305.04 142
14306.17 149
14307.31 165
14308.44 133
14309.57 159
14310.70 151
14311.83 142
14312.96 142
14314.09 143
14315.22 127
14316.35 133
14317.48 153
14318.61 145
14319.74 154
14320.87 157
14322.00 177
14323.13 143
14324.26 140
14325.40 127
14326.53 161
14327.66 157
14328.79 149
14329.92 155
14331.05 140
14332.18 134
14333.31 118
14334.44 114
14335.58 126
14336.71 129
14337.84 128
14338.97 133
14340.10 122
14341.23 124
14342.37 134
14343.50 156
14344.63 149
14345.76 122
14346.89 143
14348.02 162
14349.16 139
14350.29 112
14351.42 138
14352.55 167
14353.68 152
14354.82 129
14355.95 133
14357.08 140
14358.21 127
14359.35 123
14360.48 153
14361.61 139
14362.74 128
14363.87 134
14365.01 112
14366.14 117
14367.27 153
14368.41 146
14369.54 171
14370.67 136
14371.80 140
14372.94 167
14374.07 147
14375.20 136
14376.34 115
14377.47 123
14378.60 123
14379.73 126
14380.87 142
14382.00 117
14383.13 151
14384.27 110
14385.40 123
14386.53 151
14387.67 135
14388.80 124
14389.93 143
14391.07 129
14392.20 113
14393.34 133
14394.47 143
14395.60 142
14396.74 140
14397.87 133
14399.00 166
14400.14 127
14401.27 126
14402.41 144
14403.54 143
14404.67 143
14405.81 143
14406.94 126
14408.08 122
14409.21 131
14410.35 130
14411.48 136
14412.61 94
14413.75 117
14414.88 155
14416.02 152
14417.15 102
14418.29 116
14419.42 132
14420.56 169
14421.69 133
14422.83 141
14423.96 137
14425.10 144
14426.23 153
14427.37 138
14428.50 146
14429.64 143
14430.77 132
14431.91 153
14433.04 159
14434.18 133
14435.31 132
14436.45 155
14437.58 185
14438.72 173
14439.85 171
14440.99 144
14442.13 158
14443.26 164
14444.40 157
14445.53 154
14446.67 172
14447.80 151
14448.94 139
14450.08 149
14451.21 146
14452.35 136
14453.48 126
14454.62 137
14455.76 98
14456.89 144
14458.03 160
14459.16 152
14460.30 130
14461.44 170
14462.57 164
14463.71 143
14464.85 138
14465.98 150
14467.12 140
14468.26 126
14469.39 179
14470.53 182
14471.67 178
14472.80 152
14473.94 166
14475.08 185
14476.21 164
14477.35 169
14478.49 154
14479.62 178
14480.76 172
14481.90 165
14483.04 174
14484.17 156
14485.31 157
14486.45 150
14487.59 182
14488.72 163
14489.86 152
14491.00 159
14492.14 147
14493.27 132
14494.41 150
14495.55 171
14496.69 149
14497.82 152
14498.96 141
14500.10 161
14501.24 149
14502.38 133
14503.51 150
14504.65 115
14505.79 134
14506.93 139
14508.07 175
14509.20 131
14510.34 144
14511.48 149
14512.62 161
14513.76 138
14514.90 166
14516.03 127
14517.17 133
14518.31 122
14519.45 132
14520.59 147
14521.73 151
14522.87 140
14524.01 118
14525.14 122
14526.28 135
14527.42 119
14528.56 129
14529.70 127
14530.84 119
14531.98 129
14533.12 135
14534.26 121
14535.40 124
14536.54 99
14537.67 128
14538.81 134
14539.95 153
14541.09 156
14542.23 161
14543.37 132
14544.51 160
14545.65 129
14546.79 141
14547.93 134
14549.07 142
14550.21 147
14551.35 161
14552.49 146
14553.63 144
14554.77 139
14555.91 147
14557.05 115
14558.19 107
14559.33 120
14560.47 127
14561.61 156
14562.75 143
14563.89 151
14565.03 144
14566.17 133
14567.31 143
14568.45 150
14569.60 142
14570.74 157
14571.88 134
14573.02 152
14574.16 148
14575.30 125
14576.44 158
14577.58 157
14578.72 161
14579.86 158
14581.00 158
14582.14 173
14583.29 174
14584.43 121
14585.57 135
14586.71 138
14587.85 125
14588.99 140
14590.13 154
14591.28 144
14592.42 148
14593.56 180
14594.70 141
14595.84 176
14596.98 164
14598.13 183
14599.27 164
14600.41 144
14601.55 138
14602.69 161
14603.83 185
14604.98 171
14606.12 190
14607.26 189
14608.40 172
14609.54 146
14610.69 182
14611.83 153
14612.97 148
14614.11 154
14615.26 158
14616.40 186
14617.54 166
14618.68 172
14619.83 186
14620.97 141
14622.11 158
14623.25 181
14624.40 167
14625.54 166
14626.68 177
14627.83 197
14628.97 178
14630.11 222
14631.25 187
14632.40 213
14633.54 178
14634.68 202
14635.83 213
14636.97 228
14638.11 198
14639.26 179
14640.40 213
14641.54 227
14642.69 211
14643.83 206
14644.97 194
14646.12 184
14647.26 201
14648.41 163
14649.55 175
14650.69 174
14651.84 174
14652.98 177
14654.13 182
14655.27 176
14656.41 179
14657.56 181
14658.70 166
14659.85 136
14660.99 150
14662.13 160
14663.28 176
14664.42 168
14665.57 170
14666.71 136
14667.86 152
14669.00 138
14670.14 159
14671.29 166
14672.43 139
14673.58 163
14674.72 159
14675.87 139
14677.01 159
14678.16 153
14679.30 147
14680.45 134
14681.59 135
14682.74 156
14683.88 142
14685.03 127
14686.17 139
14687.32 143
14688.46 142
14689.61 150
14690.75 129
14691.90 154
14693.05 131
14694.19 154
14695.34 152
14696.48 128
14697.63 114
14698.77 138
14699.92 127
14701.06 140
14702.21 130
14703.36 142
14704.50 132
14705.65 142
14706.79 153
14707.94 137
14709.09 123
14710.23 153
14711.38 125
14712.53 149
14713.67 139
14714.82 142
14715.96 174
14717.11 161
14718.26 147
14719.40 129
14720.55 141
14721.70 144
14722.84 169
14723.99 131
14725.14 135
14726.28 151
14727.43 161
14728.58 149
14729.72 137
14730.87 159
14732.02 148
14733.16 167
14734.31 148
14735.46 157
14736.61 136
14737.75 141
14738.90 153
14740.05 142
14741.20 139
14742.34 146
14743.49 165
14744.64 175
14745.79 155
14746.93 139
14748.08 141
14749.23 123
14750.38 135
14751.52 152
14752.67 131
14753.82 134
14754.97 164
14756.11 157
14757.26 156
14758.41 151
14759.56 140
14760.71 135
14761.86 137
14763.00 158
14764.15 149
14765.30 170
14766.45 145
14767.60 162
14768.74 138
14769.89 141
14771.04 130
14772.19 118
14773.34 115
14774.49 132
14775.64 126
14776.79 146
14777.93 138
14779.08 134
14780.23 143
14781.38 159
14782.53 153
14783.68 150
14784.83 167
14785.98 171
14787.13 180
14788.28 175
14789.42 174
14790.57 166
14791.72 177
14792.87 167
14794.02 183
14795.17 163
14796.32 180
14797.47 159
14798.62 133
14799.77 151
14800.92 160
14802.07 157
14803.22 153
14804.37 144
14805.52 164
14806.67 177
14807.82 164
14808.97 166
14810.12 166
14811.27 145
14812.42 148
14813.57 208
14814.72 173
14815.87 151
14817.02 151
14818.17 167
14819.32 174
14820.47 146
14821.62 162
14822.77 159
14823.92 151
14825.07 136
14826.22 140
14827.37 149
14828.52 155
14829.68 130
14830.83 161
14831.98 155
14833.13 134
14834.28 116
14835.43 130
14836.58 130
14837.73 136
14838.88 140
14840.03 134
14841.19 128
14842.34 117
14843.49 153
14844.64 134
14845.79 129
14846.94 126
14848.09 130
14849.25 128
14850.40 119
14851.55 142
14852.70 106
14853.85 120
14855.00 121
14856.16 115
14857.31 129
14858.46 132
14859.61 126
14860.76 112
14861.92 147
14863.07 124
14864.22 125
14865.37 115
14866.52 144
14867.68 115
14868.83 120
14869.98 112
14871.13 96
14872.29 125
14873.44 107
14874.59 119
14875.74 111
14876.90 106
14878.05 133
14879.20 136
14880.36 117
14881.51 142
14882.66 126
14883.81 142
14884.97 122
14886.12 120
14887.27 114
14888.43 139
14889.58 109
14890.73 135
14891.89 135
14893.04 110
14894.19 122
14895.35 144
14896.50 126
14897.65 99
14898.81 117
14899.96 106
14901.11 106
14902.27 140
14903.42 135
14904.57 131
14905.73 136
14906.88 102
14908.04 114
14909.19 121
14910.34 124
14911.50 123
14912.65 118
14913.81 108
14914.96 129
14916.11 107
14917.27 113
14918.42 126
14919.58 122
14920.73 119
14921.88 126
14923.04 99
14924.19 119
14925.35 118
14926.50 145
14927.66 136
14928.81 115
14929.97 136
14931.12 128
14932.28 127
14933.43 144
14934.59 130
14935.74 113
14936.90 124
14938.05 116
14939.21 96
14940.36 117
14941.52 123
14942.67 123
14943.83 121
14944.98 113
14946.14 129
14947.29 126
14948.45 105
14949.60 94
14950.76 117
14951.91 131
14953.07 96
14954.23 117
14955.38 139
14956.54 112
14957.69 120
14958.85 123
14960.00 119
14961.16 116
14962.32 129
14963.47 108
14964.63 121
14965.78 103
14966.94 114
14968.10 124
14969.25 95
14970.41 117
14971.57 110
14972.72 124
14973.88 125
14975.04 96
14976.19 103
14977.35 106
14978.50 113
14979.66 136
14980.82 107
14981.97 128
14983.13 104
14984.29 121
14985.45 93
14986.60 105
14987.76 123
14988.92 146
14990.07 123
14991.23 112
14992.39 107
14993.54 121
14994.70 123
14995.86 105
14997.02 120
14998.17 110
14999.33 111
15000.49 121
15001.65 109
15002.80 98
15003.96 117
15005.12 131
15006.28 134
15007.43 128
15008.59 112
15009.75 116
15010.91 89
15012.07 105
15013.22 103
15014.38 114
15015.54 101
15016.70 132
15017.86 102
15019.01 103
15020.17 100
15021.33 116
15022.49 143
15023.65 136
15024.81 126
15025.96 134
15027.12 111
15028.28 115
15029.44 95
15030.60 127
15031.76 122
15032.92 119
15034.07 118
15035.23 123
15036.39 116
15037.55 105
15038.71 123
15039.87 92
15041.03 96
15042.19 116
15043.35 118
15044.50 100
15045.66 116
15046.82 112
15047.98 106
15049.14 107
15050.30 112
15051.46 106
15052.62 112
15053.78 94
15054.94 107
15056.10 84
15057.26 106
15058.42 127
15059.58 124
15060.74 94
15061.90 104
15063.06 109
15064.22 97
15065.38 108
15066.54 117
15067.70 133
15068.86 111
15070.02 106
15071.18 116
15072.34 111
15073.50 120
15074.66 114
15075.82 124
15076.98 118
15078.14 99
15079.30 75
15080.46 104
15081.62 119
15082.78 107
15083.94 103
15085.10 113
15086.26 114
15087.42 96
15088.59 103
15089.75 122
15090.91 113
15092.07 135
15093.23 111
15094.39 106
15095.55 90
15096.71 126
15097.87 119
15099.04 91
15100.20 98
15101.36 113
15102.52 111
15103.68 111
15104.84 96
15106.00 117
15107.17 104
15108.33 107
15109.49 96
15110.65 118
15111.81 123
15112.97 133
15114.14 112
15115.30 106
15116.46 98
15117.62 119
15118.78 109
15119.95 107
15121.11 95
15122.27 97
15123.43 103
15124.59 104
15125.76 103
15126.92 98
15128.08 92
15129.24 104
15130.41 92
15131.57 78
15132.73 102
15133.89 102
15135.06 128
15136.22 113
15137.38 112
15138.54 133
15139.71 92
15140.87 107
15142.03 114
15143.20 111
15144.36 103
15145.52 101
15146.69 90
15147.85 110
15149.01 109
15150.17 115
15151.34 118
15152.50 91
15153.66 88
15154.83 104
15155.99 108
15157.16 108
15158.32 89
15159.48 110
15160.65 133
15161.81 99
15162.97 99
15164.14 98
15165.30 110
15166.46 113
15167.63 95
15168.79 120
15169.96 115
15171.12 96
15172.28 104
15173.45 89
15174.61 94
15175.78 118
15176.94 114
15178.11 120
15179.27 101
15180.43 118
15181.60 105
15182.76 106
15183.93 97
15185.09 104
15186.26 114
15187.42 142
15188.59 104
15189.75 120
15190.92 100
15192.08 109
15193.25 106
15194.41 115
15195.58 102
15196.74 121
15197.91 132
15199.07 112
15200.24 126
15201.40 92
15202.57 112
15203.73 116
15204.90 121
15206.06 101
15207.23 103
15208.39 121
15209.56 99
15210.72 125
15211.89 110
15213.06 111
15214.22 139
15215.39 106
15216.55 119
15217.72 119
15218.88 122
15220.05 112
15221.22 108
15222.38 111
15223.55 76
15224.71 113
15225.88 98
15227.05 95
15228.21 119
15229.38 131
15230.55 116
15231.71 105
15232.88 136
15234.05 117
15235.21 110
15236.38 88
15237.54 111
15238.71 116
15239.88 104
15241.04 96
15242.21 96
15243.38 133
15244.55 110
15245.71 129
15246.88 139
15248.05 144
15249.21 120
15250.38 117
15251.55 116
15252.71 113
15253.88 93
15255.05 133
15256.22 111
15257.38 111
15258.55 122
15259.72 111
15260.89 103
15262.05 109
15263.22 125
15264.39 82
15265.56 94
15266.72 112
15267.89 130
15269.06 104
15270.23 105
15271.40 97
15272.56 108
15273.73 108
15274.90 95
15276.07 92
15277.24 111
15278.40 125
15279.57 100
15280.74 107
15281.91 102
15283.08 99
15284.25 87
15285.41 129
15286.58 103
15287.75 106
15288.92 134
15290.09 113
15291.26 104
15292.43 125
15293.59 122
15294.76 92
15295.93 97
15297.10 118
15298.27 109
15299.44 100
15300.61 103
15301.78 115
15302.95 103
15304.12 117
15305.28 106
15306.45 65
15307.62 94
15308.79 105
15309.96 127
15311.13 101
15312.30 107
15313.47 104
15314.64 108
15315.81 135
15316.98 87
15318.15 106
15319.32 106
15320.49 121
15321.66 118
15322.83 90
15324.00 95
15325.17 94
15326.34 125
15327.51 97
15328.68 94
15329.85 117
15331.02 127
15332.19 105
15333.36 129
15334.53 92
15335.70 98
15336.87 110
15338.04 124
15339.21 101
15340.38 98
15341.55 103
15342.72 116
15343.89 140
15345.06 88
15346.23 107
15347.41 103
15348.58 90
15349.75 94
15350.92 122
15352.09 128
15353.26 106
15354.43 112
15355.60 136
15356.77 123
15357.94 108
15359.12 101
15360.29 98
15361.46 118
15362.63 91
15363.80 108
15364.97 97
15366.14 95
15367.32 98
15368.49 112
15369.66 109
15370.83 103
15372.00 97
15373.17 113
15374.35 127
15375.52 107
15376.69 112
15377.86 102
15379.03 107
15380.21 96
15381.38 108
15382.55 116
15383.72 112
15384.90 119
15386.07 107
15387.24 79
15388.41 103
15389.58 104
15390.76 102
15391.93 111
15393.10 103
15394.27 101
15395.45 117
15396.62 133
15397.79 114
15398.97 120
15400.14 95
15401.31 95
15402.48 116
15403.66 124
15404.83 93
15406.00 115
15407.18 116
15408.35 104
15409.52 104
15410.70 104
15411.87 103
15413.04 113
15414.22 131
15415.39 115
15416.56 98
15417.74 128
15418.91 86
15420.08 93
15421.26 104
15422.43 87
15423.60 95
15424.78 88
15425.95 121
15427.13 91
15428.30 95
15429.47 124
15430.65 107
15431.82 103
15433.00 98
15434.17 102
15435.34 84
15436.52 108
15437.69 96
15438.87 113
15440.04 94
15441.22 112
15442.39 89
15443.56 95
15444.74 105
15445.91 109
15447.09 116
15448.26 125
15449.44 117
15450.61 88
15451.79 88
15452.96 94
15454.14 117
15455.31 89
15456.49 104
15457.66 84
15458.84 98
15460.01 85
15461.19 101
15462.36 107
15463.54 108
15464.71 89
15465.89 95
15467.06 108
15468.24 115
15469.42 115
15470.59 101
15471.77 116
15472.94 99
15474.12 140
15475.29 109
15476.47 99
15477.64 82
15478.82 104
15480.00 107
15481.17 110
15482.35 112
15483.52 103
15484.70 109
15485.88 89
15487.05 107
15488.23 92
15489.41 98
15490.58 89
15491.76 105
15492.93 93
15494.11 109
15495.29 96
15496.46 118
15497.64 110
15498.82 94
15499.99 91
15501.17 126
15502.35 105
15503.52 94
15504.70 94
15505.88 93
15507.05 114
15508.23 103
15509.41 99
15510.59 79
15511.76 88
15512.94 96
15514.12 116
15515.29 100
15516.47 119
15517.65 98
15518.83 107
15520.00 131
15521.18 103
15522.36 115
15523.54 100
15524.71 108
15525.89 92
15527.07 99
15528.25 89
15529.42 116
15530.60 94
15531.78 120
15532.96 101
15534.14 98
15535.31 94
15536.49 116
15537.67 90
15538.85 92
15540.03 102
15541.20 98
15542.38 87
15543.56 94
15544.74 98
15545.92 84
15547.10 111
15548.27 99
15549.45 122
15550.63 87
15551.81 137
15552.99 111
15554.17 116
15555.35 87
15556.53 134
15557.70 115
15558.88 104
15560.06 105
15561.24 115
15562.42 125
15563.60 98
15564.78 103
15565.96 70
15567.14 112
15568.32 100
15569.50 99
15570.67 92
15571.85 108
15573.03 94
15574.21 117
15575.39 102
15576.57 113
15577.75 118
15578.93 102
15580.11 111
15581.29 101
15582.47 89
15583.65 91
15584.83 131
15586.01 106
15587.19 114
15588.37 99
15589.55 93
15590.73 96
15591.91 140
15593.09 111
15594.27 103
15595.45 123
15596.63 119
15597.81 124
15598.99 107
15600.17 92
15601.35 121
15602.53 125
15603.71 87
15604.90 96
15606.08 83
15607.26 112
15608.44 108
15609.62 118
15610.80 94
15611.98 110
15613.16 116
15614.34 127
15615.52 113
15616.70 108
15617.89 120
15619.07 139
15620.25 123
15621.43 105
15622.61 116
15623.79 124
15624.97 127
15626.15 106
15627.34 88
15628.52 103
15629.70 123
15630.88 121
15632.06 125
15633.24 113
15634.43 109
15635.61 107
15636.79 104
15637.97 132
15639.15 122
15640.34 130
15641.52 109
15642.70 116
15643.88 126
15645.06 139
15646.25 150
15647.43 142
15648.61 111
15649.79 125
15650.98 119
15652.16 117
15653.34 120
15654.52 115
15655.71 109
15656.89 111
15658.07 119
15659.25 98
15660.44 128
15661.62 122
15662.80 141
15663.98 145
15665.17 132
15666.35 135
15667.53 135
15668.72 128
15669.90 99
15671.08 118
15672.27 121
15673.45 124
15674.63 108
15675.82 121
15677.00 101
15678.18 111
15679.37 118
15680.55 119
15681.73 106
15682.92 114
15684.10 94
15685.28 128
15686.47 103
15687.65 113
15688.84 126
15690.02 117
15691.20 110
15692.39 123
15693.57 123
15694.76 115
15695.94 125
15697.12 100
15698.31 125
15699.49 102
15700.68 133
15701.86 103
15703.05 133
15704.23 115
15705.41 136
15706.60 104
15707.78 119
15708.97 129
15710.15 123
15711.34 144
15712.52 108
15713.71 122
15714.89 122
15716.08 149
15717.26 154
15718.45 161
15719.63 143
15720.82 148
15722.00 120
15723.19 137
15724.37 119
15725.56 119
15726.74 126
15727.93 118
15729.11 124
15730.30 135
15731.48 133
15732.67 143
15733.85 159
15735.04 148
15736.23 163
15737.41 99
15738.60 120
15739.78 131
15740.97 122
15742.15 122
15743.34 131
15744.53 154
15745.71 132
15746.90 135
15748.08 105
15749.27 139
15750.46 142
15751.64 165
15752.83 133
15754.02 159
15755.20 121
15756.39 157
15757.57 132
15758.76 120
15759.95 117
15761.13 124
15762.32 134
15763.51 105
15764.69 131
15765.88 118
15767.07 136
15768.25 124
15769.44 120
15770.63 104
15771.82 138
15773.00 165
15774.19 150
15775.38 117
15776.56 139
15777.75 136
15778.94 126
15780.13 100
15781.31 101
15782.50 113
15783.69 135
15784.88 147
15786.06 121
15787.25 126
15788.44 133
15789.63 126
15790.81 120
15792.00 130
15793.19 127
15794.38 148
15795.56 143
15796.75 137
15797.94 113
15799.13 118
15800.32 129
15801.50 114
15802.69 101
15803.88 85
15805.07 96
15806.26 108
15807.45 136
15808.63 87
15809.82 107
15811.01 127
15812.20 112
15813.39 108
15814.58 116
15815.77 111
15816.95 117
15818.14 126
15819.33 103
15820.52 107
15821.71 117
15822.90 151
15824.09 113
15825.28 86
15826.46 124
15827.65 145
15828.84 125
15830.03 134
15831.22 119
15832.41 115
15833.60 128
15834.79 130
15835.98 106
15837.17 91
15838.36 100
15839.55 115
15840.74 136
15841.93 107
15843.12 121
15844.31 106
15845.50 118
15846.69 119
15847.88 101
15849.07 90
15850.26 129
15851.45 137
15852.64 121
15853.83 107
15855.02 129
15856.21 107
15857.40 90
15858.59 130
15859.78 107
15860.97 128
15862.16 114
15863.35 134
15864.54 113
15865.73 111
15866.92 119
15868.11 108
15869.30 107
15870.49 113
15871.68 123
15872.87 118
15874.06 129
15875.25 131
15876.45 121
15877.64 136
15878.83 130
15880.02 97
15881.21 125
15882.40 104
15883.59 113
15884.78 92
15885.97 98
15887.17 108
15888.36 114
15889.55 104
15890.74 158
15891.93 128
15893.12 110
15894.31 126
15895.51 128
15896.70 156
15897.89 134
15899.08 126
15900.27 107
15901.46 131
15902.66 117
15903.85 137
15905.04 106
15906.23 125
15907.43 123
15908.62 143
15909.81 120
15911.00 126
15912.19 110
15913.39 115
15914.58 114
15915.77 120
15916.96 115
15918.16 157
15919.35 160
15920.54 136
15921.73 129
15922.93 127
15924.12 131
15925.31 138
15926.50 147
15927.70 118
15928.89 126
15930.08 144
15931.28 147
15932.47 127
15933.66 94
15934.86 138
15936.05 151
15937.24 117
15938.44 124
15939.63 128
15940.82 98
15942.02 109
15943.21 111
15944.40 105
15945.60 138
15946.79 127
15947.98 101
15949.18 124
15950.37 121
15951.56 94
15952.76 106
15953.95 96
15955.15 120
15956.34 101
15957.53 128
15958.73 117
15959.92 102
15961.12 95
15962.31 123
15963.50 118
15964.70 104
15965.89 125
15967.09 102
15968.28 113
15969.48 103
15970.67 105
15971.86 88
15973.06 95
15974.25 121
15975.45 106
15976.64 69
15977.84 117
15979.03 105
15980.23 125
15981.42 90
15982.62 90
15983.81 109
15985.01 109
15986.20 113
15987.40 100
15988.59 103
15989.79 107
15990.98 127
15992.18 112
15993.37 123
15994.57 83
15995.76 103
15996.96 100
15998.16 112
15999.35 111
16000.55 120
16001.74 100
16002.94 136
16004.13 104
16005.33 92
16006.53 103
16007.72 91
16008.92 100
16010.11 100
16011.31 111
16012.51 119
16013.70 97
16014.90 99
16016.09 94
16017.29 99
16018.49 110
16019.68 132
16020.88 102
16022.07 83
16023.27 101
16024.47 88
16025.66 89
16026.86 91
16028.06 87
16029.25 94
16030.45 98
16031.65 95
16032.84 103
16034.04 103
16035.24 108
16036.44 85
16037.63 90
16038.83 79
16040.03 89
16041.22 107
16042.42 97
16043.62 77
16044.82 83
16046.01 96
16047.21 100
16048.41 106
16049.60 111
16050.80 90
16052.00 101
16053.20 109
16054.39 78
16055.59 107
16056.79 98
16057.99 105
16059.19 82
16060.38 98
16061.58 120
16062.78 104
16063.98 107
16065.18 100
16066.37 83
16067.57 100
16068.77 87
16069.97 92
16071.17 72
16072.36 90
16073.56 98
16074.76 94
16075.96 109
16077.16 105
16078.36 88
16079.56 86
16080.75 91
16081.95 86
16083.15 92
16084.35 94
16085.55 94
16086.75 84
16087.95 82
16089.15 104
16090.34 113
16091.54 109
16092.74 108
16093.94 109
16095.14 91
16096.34 100
16097.54 104
16098.74 101
16099.94 83
16101.14 87
16102.34 82
16103.54 106
16104.74 86
16105.93 93
16107.13 87
16108.33 91
16109.53 86
16110.73 104
16111.93 100
16113.13 83
16114.33 95
16115.53 71
16116.73 86
16117.93 94
16119.13 104
16120.33 90
16121.53 76
16122.73 87
16123.93 73
16125.13 104
16126.33 98
16127.53 102
16128.73 90
16129.94 73
16131.14 66
16132.34 82
16133.54 96
16134.74 90
16135.94 88
16137.14 93
16138.34 80
16139.54 83
16140.74 73
16141.94 74
16143.14 78
16144.34 89
16145.55 88
16146.75 99
16147.95 83
16149.15 88
16150.35 82
16151.55 118
16152.75 78
16153.95 67
16155.15 78
16156.36 86
16157.56 96
16158.76 92
16159.96 68
16161.16 81
16162.36 99
16163.57 82
16164.77 99
16165.97 102
16167.17 114
16168.37 81
16169.58 74
16170.78 74
16171.98 84
16173.18 100
16174.38 105
16175.59 88
16176.79 66
16177.99 78
16179.19 92
16180.39 87
16181.60 79
16182.80 82
16184.00 100
16185.20 118
16186.41 106
16187.61 95
16188.81 89
16190.01 103
16191.22 91
16192.42 91
16193.62 103
16194.83 91
16196.03 93
16197.23 111
16198.43 89
16199.64 83
16200.84 72
16202.04 94
16203.25 99
16204.45 90
16205.65 97
16206.86 101
16208.06 106
16209.26 111
16210.47 109
16211.67 98
16212.87 87
16214.08 83
16215.28 98
16216.49 106
16217.69 91
16218.89 110
16220.10 106
16221.30 102
16222.50 91
16223.71 100
16224.91 104
16226.12 87
16227.32 96
16228.52 80
16229.73 90
16230.93 117
16232.14 93
16233.34 105
16234.55 102
16235.75 89
16236.95 110
16238.16 137
16239.36 81
16240.57 94
16241.77 108
16242.98 83
16244.18 69
16245.39 83
16246.59 102
16247.80 105
16249.00 117
16250.21 91
16251.41 113
16252.62 105
16253.82 108
16255.03 99
16256.23 112
16257.44 92
16258.64 97
16259.85 116
16261.05 94
16262.26 110
16263.46 107
16264.67 109
16265.87 94
16267.08 104
16268.29 83
16269.49 87
16270.70 92
16271.90 100
16273.11 118
16274.31 115
16275.52 107
16276.73 102
16277.93 100
16279.14 129
16280.34 92
16281.55 116
16282.76 92
16283.96 109
16285.17 132
16286.38 92
16287.58 140
16288.79 106
16289.99 106
16291.20 104
16292.41 132
16293.61 107
16294.82 105
16296.03 114
16297.23 102
16298.44 109
16299.65 103
16300.85 108
16302.06 107
16303.27 114
16304.47 108
16305.68 112
16306.89 115
16308.10 122
16309.30 112
16310.51 144
16311.72 112
16312.92 116
16314.13 122
16315.34 100
16316.55 108
16317.75 133
16318.96 128
16320.17 117
16321.38 119
16322.58 91
16323.79 109
16325.00 105
16326.21 122
16327.42 123
16328.62 105
16329.83 118
16331.04 118
16332.25 98
16333.46 80
16334.66 98
16335.87 111
16337.08 99
16338.29 77
16339.50 102
16340.70 99
16341.91 110
16343.12 101
16344.33 92
16345.54 94
16346.75 97
16347.96 89
16349.16 106
16350.37 108
16351.58 88
16352.79 90
16354.00 84
16355.21 79
16356.42 109
16357.63 81
16358.83 97
16360.04 100
16361.25 96
16362.46 93
16363.67 89
16364.88 125
16366.09 85
16367.30 101
16368.51 94
16369.72 83
16370.93 86
16372.14 94
16373.35 79
16374.56 75
16375.76 91
16376.97 92
16378.18 93
16379.39 99
16380.60 96
16381.81 111
16383.02 94
16384.23 105
16385.44 94
16386.65 80
16387.86 88
16389.07 121
16390.28 98
16391.49 82
16392.70 90
16393.91 99
16395.12 91
16396.33 127
16397.55 103
16398.76 81
16399.97 83
16401.18 94
16402.39 71
16403.60 92
16404.81 89
16406.02 124
16407.23 98
16408.44 98
16409.65 91
16410.86 76
16412.07 95
16413.28 80
16414.50 93
16415.71 81
16416.92 98
16418.13 94
16419.34 106
16420.55 85
16421.76 88
16422.97 93
16424.19 86
16425.40 105
16426.61 85
16427.82 90
16429.03 100
16430.24 74
16431.46 98
16432.67 95
16433.88 85
16435.09 108
16436.30 81
16437.51 78
16438.73 73
16439.94 110
16441.15 78
16442.36 86
16443.57 88
16444.79 81
16446.00 100
16447.21 73
16448.42 78
16449.64 74
16450.85 87
16452.06 67
16453.27 100
16454.49 92
16455.70 100
16456.91 69
16458.12 92
16459.34 78
16460.55 95
16461.76 91
16462.97 81
16464.19 95
16465.40 80
16466.61 98
16467.83 87
16469.04 98
16470.25 88
16471.47 97
16472.68 77
16473.89 78
16475.11 89
16476.32 85
16477.53 93
16478.75 73
16479.96 96
16481.17 110
16482.39 77
16483.60 80
16484.81 73
16486.03 75
16487.24 77
16488.45 86
16489.67 108
16490.88 73
16492.10 85
16493.31 85
16494.52 100
16495.74 73
16496.95 85
16498.17 93
16499.38 79
16500.59 91
16501.81 71
16503.02 87
16504.24 82
16505.45 83
16506.67 93
16507.88 96
16509.10 75
16510.31 96
16511.52 92
16512.74 73
16513.95 81
16515.17 101
16516.38 101
16517.60 112
16518.81 110
16520.03 90
16521.24 70
16522.46 81
16523.67 71
16524.89 64
16526.10 100
16527.32 88
16528.53 87
16529.75 89
16530.96 89
16532.18 94
16533.40 97
16534.61 86
16535.83 80
16537.04 72
16538.26 87
16539.47 86
16540.69 78
16541.91 82
16543.12 91
16544.34 94
16545.55 84
16546.77 88
16547.98 77
16549.20 82
16550.42 91
16551.63 80
16552.85 86
16554.07 88
16555.28 79
16556.50 65
16557.71 91
16558.93 104
16560.15 75
16561.36 80
16562.58 91
16563.80 68
16565.01 88
16566.23 87
16567.45 91
16568.66 78
16569.88 103
16571.10 95
16572.31 73
16573.53 100
16574.75 90
16575.96 81
16577.18 78
16578.40 77
16579.62 93
16580.83 101
16582.05 84
16583.27 101
16584.48 96
16585.70 103
16586.92 90
16588.14 94
16589.35 101
16590.57 96
16591.79 78
16593.01 87
16594.23 74
16595.44 89
16596.66 75
16597.88 96
16599.10 85
16600.31 91
16601.53 74
16602.75 87
16603.97 66
16605.19 73
16606.40 83
16607.62 66
16608.84 87
16610.06 87
16611.28 65
16612.50 66
16613.71 70
16614.93 68
16616.15 61
16617.37 87
16618.59 96
16619.81 111
16621.03 72
16622.24 93
16623.46 87
16624.68 70
16625.90 78
16627.12 84
16628.34 92
16629.56 81
16630.78 92
16632.00 72
16633.21 80
16634.43 95
16635.65 66
16636.87 88
16638.09 91
16639.31 81
16640.53 92
16641.75 87
16642.97 88
16644.19 83
16645.41 103
16646.63 71
16647.85 69
16649.07 88
16650.29 77
16651.51 81
16652.73 93
16653.95 94
16655.17 83
16656.39 78
16657.61 75
16658.83 92
16660.05 72
16661.27 72
16662.49 88
16663.71 75
16664.93 72
16666.15 78
16667.37 71
16668.59 74
16669.81 76
16671.03 83
16672.25 77
16673.47 89
16674.69 76
16675.91 78
16677.13 85
16678.35 71
16679.57 78
16680.80 85
16682.02 65
16683.24 75
16684.46 102
16685.68 81
16686.90 85
16688.12 74
16689.34 79
16690.56 97
16691.79 77
16693.01 78
16694.23 72
16695.45 85
16696.67 68
16697.89 69
16699.11 59
16700.34 66
16701.56 100
16702.78 97
16704.00 88
16705.22 79
16706.44 84
16707.67 96
16708.89 66
16710.11 68
16711.33 64
16712.55 84
16713.78 87
16715.00 96
16716.22 64
16717.44 59
16718.67 83
16719.89 76
16721.11 61
16722.33 85
16723.55 78
16724.78 76
16726.00 66
16727.22 82
16728.45 74
16729.67 87
16730.89 92
16732.11 89
16733.34 68
16734.56 69
16735.78 78
16737.00 84
16738.23 79
16739.45 71
16740.67 91
16741.90 87
16743.12 79
16744.34 84
16745.57 64
16746.79 68
16748.01 76
16749.24 87
16750.46 92
16751.68 91
16752.91 67
16754.13 98
16755.35 91
16756.58 83
16757.80 81
16759.03 76
16760.25 90
16761.47 81
16762.70 52
16763.92 73
16765.14 76
16766.37 65
16767.59 79
16768.82 70
16770.04 90
16771.27 95
16772.49 91
16773.71 79
16774.94 105
16776.16 70
16777.39 82
16778.61 89
16779.84 84
16781.06 76
16782.29 72
16783.51 93
16784.73 82
16785.96 80
16787.18 107
16788.41 89
16789.63 75
16790.86 93
16792.08 73
16793.31 96
16794.53 78
16795.76 88
16796.98 75
16798.21 63
16799.43 58
16800.66 78
16801.89 79
16803.11 75
16804.34 72
16805.56 83
16806.79 101
16808.01 81
16809.24 82
16810.46 78
16811.69 80
16812.91 83
16814.14 88
16815.37 74
16816.59 102
16817.82 58
16819.04 86
16820.27 81
16821.50 80
16822.72 94
16823.95 82
16825.17 95
16826.40 81
16827.63 88
16828.85 81
16830.08 112
16831.31 76
16832.53 89
16833.76 76
16834.99 86
16836.21 81
16837.44 72
16838.67 95
16839.89 71
16841.12 78
16842.35 66
16843.57 86
16844.80 77
16846.03 95
16847.25 104
16848.48 99
16849.71 109
16850.93 90
16852.16 85
16853.39 82
16854.62 70
16855.84 101
16857.07 81
16858.30 85
16859.53 94
16860.75 92
16861.98 93
16863.21 85
16864.44 75
16865.66 79
16866.89 90
16868.12 87
16869.35 86
16870.57 70
16871.80 82
16873.03 81
16874.26 92
16875.49 98
16876.71 84
16877.94 94
16879.17 100
16880.40 85
16881.63 75
16882.86 91
16884.08 95
16885.31 105
16886.54 81
16887.77 73
16889.00 89
16890.23 87
16891.45 92
16892.68 86
16893.91 92
16895.14 87
16896.37 84
16897.60 91
16898.83 76
16900.06 87
16901.29 85
16902.51 84
16903.74 77
16904.97 81
16906.20 70
16907.43 73
16908.66 81
16909.89 84
16911.12 99
16912.35 80
16913.58 83
16914.81 83
16916.04 82
16917.27 82
16918.50 68
16919.73 87
16920.95 66
16922.18 77
16923.41 80
16924.64 97
16925.87 90
16927.10 81
16928.33 74
16929.56 86
16930.79 73
16932.02 91
16933.25 85
16934.48 91
16935.71 84
16936.94 73
16938.18 81
16939.41 87
16940.64 77
16941.87 82
16943.10 77
16944.33 81
16945.56 59
16946.79 72
16948.02 85
16949.25 77
16950.48 82
16951.71 91
16952.94 97
16954.17 92
16955.40 79
16956.64 80
16957.87 67
16959.10 94
16960.33 71
16961.56 71
16962.79 55
16964.02 81
16965.25 89
16966.48 104
16967.72 75
16968.95 77
16970.18 87
16971.41 71
16972.64 65
16973.87 60
16975.11 98
16976.34 90
16977.57 92
16978.80 83
16980.03 93
16981.26 72
16982.50 63
16983.73 71
16984.96 83
16986.19 76
16987.42 80
16988.66 85
16989.89 83
16991.12 77
16992.35 91
16993.59 86
16994.82 70
16996.05 78
16997.28 76
16998.52 81
16999.75 55
17000.98 66
17002.21 61
17003.45 101
17004.68 70
17005.91 88
17007.14 83
17008.38 78
17009.61 87
17010.84 80
17012.08 78
17013.31 83
17014.54 78
17015.78 82
17017.01 67
17018.24 68
17019.47 62
17020.71 90
17021.94 69
17023.17 75
17024.41 80
17025.64 84
17026.88 100
17028.11 69
17029.34 81
17030.58 73
17031.81 81
17033.04 71
17034.28 76
17035.51 84
17036.75 80
17037.98 92
17039.21 79
17040.45 92
17041.68 88
17042.92 97
17044.15 59
17045.38 52
17046.62 100
17047.85 94
17049.09 91
17050.32 65
17051.56 81
17052.79 83
17054.02 100
17055.26 97
17056.49 87
17057.73 84
17058.96 80
17060.20 83
17061.43 79
17062.67 77
17063.90 84
17065.14 77
17066.37 74
17067.61 53
17068.84 75
17070.08 91
17071.31 79
17072.55 74
17073.78 54
17075.02 78
17076.25 74
17077.49 83
17078.72 71
17079.96 95
17081.20 88
17082.43 89
17083.67 76
17084.90 81
17086.14 87
17087.37 85
17088.61 83
17089.85 87
17091.08 90
17092.32 72
17093.55 88
17094.79 85
17096.03 78
17097.26 63
17098.50 90
17099.73 87
17100.97 69
17102.21 85
17103.44 97
17104.68 96
17105.92 93
17107.15 71
17108.39 69
17109.63 83
17110.86 79
17112.10 78
17113.34 69
17114.57 78
17115.81 65
17117.05 76
17118.28 57
17119.52 64
17120.76 110
17121.99 115
17123.23 93
17124.47 74
17125.70 61
17126.94 72
17128.18 79
17129.42 90
17130.65 79
17131.89 65
17133.13 78
17134.37 71
17135.60 85
17136.84 74
17138.08 86
17139.32 73
17140.55 69
17141.79 72
17143.03 75
17144.27 78
17145.50 71
17146.74 94
17147.98 89
17149.22 73
17150.46 66
17151.69 69
17152.93 70
17154.17 79
17155.41 70
17156.65 86
17157.89 47
17159.12 58
17160.36 62
17161.60 87
17162.84 66
17164.08 64
17165.32 87
17166.56 75
17167.79 76
17169.03 78
17170.27 88
17171.51 80
17172.75 90
17173.99 68
17175.23 76
17176.47 90
17177.70 67
17178.94 80
17180.18 73
17181.42 73
17182.66 91
17183.90 108
17185.14 91
17186.38 72
17187.62 68
17188.86 68
17190.10 72
17191.34 68
17192.58 62
17193.82 65
17195.06 73
17196.30 67
17197.54 74
17198.78 77
17200.01 72
17201.25 64
17202.49 78
17203.73 65
17204.97 82
17206.21 75
17207.45 80
17208.70 88
17209.94 73
17211.18 56
17212.42 67
17213.66 76
17214.90 81
17216.14 68
17217.38 78
17218.62 83
17219.86 84
17221.10 83
17222.34 61
17223.58 76
17224.82 79
17226.06 65
17227.30 72
17228.54 79
17229.78 61
17231.03 73
17232.27 66
17233.51 61
17234.75 75
17235.99 104
17237.23 69
17238.47 54
17239.71 59
17240.95 74
17242.20 82
17243.44 70
17244.68 65
17245.92 71
17247.16 77
17248.40 78
17249.65 82
17250.89 64
17252.13 75
17253.37 70
17254.61 74
17255.85 77
17257.10 79
17258.34 66
17259.58 87
17260.82 85
17262.06 69
17263.31 69
17264.55 67
17265.79 69
17267.03 63
17268.27 71
17269.52 73
17270.76 74
17272.00 61
17273.24 67
17274.49 73
17275.73 78
17276.97 55
17278.22 68
17279.46 75
17280.70 90
17281.94 76
17283.19 70
17284.43 56
17285.67 70
17286.91 68
17288.16 58
17289.40 68
17290.64 71
17291.89 55
17293.13 56
17294.37 59
17295.62 87
17296.86 71
17298.10 76
17299.35 54
17300.59 88
17301.83 59
17303.08 73
17304.32 64
17305.56 77
17306.81 79
17308.05 68
17309.30 72
17310.54 83
17311.78 72
17313.03 65
17314.27 66
17315.52 59
17316.76 69
17318.00 63
17319.25 53
17320.49 65
17321.74 70
17322.98 72
17324.23 70
17325.47 88
17326.71 71
17327.96 47
17329.20 50
17330.45 66
17331.69 74
17332.94 57
17334.18 61
17335.43 78
17336.67 72
17337.92 82
17339.16 71
17340.41 92
17341.65 67
17342.90 60
17344.14 64
17345.39 57
17346.63 68
17347.88 82
17349.12 73
17350.37 62
17351.61 50
17352.86 61
17354.10 70
17355.35 80
17356.59 74
17357.84 65
17359.08 71
17360.33 62
17361.58 70
17362.82 78
17364.07 81
17365.31 73
17366.56 90
17367.80 84
17369.05 79
17370.30 66
17371.54 74
17372.79 57
17374.03 67
17375.28 77
17376.53 91
17377.77 87
17379.02 68
17380.27 79
17381.51 63
17382.76 71
17384.01 63
17385.25 79
17386.50 64
17387.75 78
17388.99 86
17390.24 69
17391.49 61
17392.73 70
17393.98 66
17395.23 65
17396.47 86
17397.72 75
17398.97 82
17400.21 93
17401.46 86
17402.71 69
17403.96 63
17405.20 63
17406.45 80
17407.70 85
17408.94 72
17410.19 55
17411.44 74
17412.69 80
17413.93 77
17415.18 68
17416.43 54
17417.68 61
17418.93 65
17420.17 80
17421.42 71
17422.67 68
17423.92 81
17425.16 66
17426.41 67
17427.66 75
17428.91 80
17430.16 76
17431.41 88
17432.65 88
17433.90 73
17435.15 74
17436.40 100
17437.65 76
17438.90 71
17440.14 99
17441.39 85
17442.64 73
17443.89 65
17445.14 75
17446.39 74
17447.64 76
17448.88 65
17450.13 81
17451.38 94
17452.63 87
17453.88 65
17455.13 107
17456.38 79
17457.63 81
17458.88 60
17460.13 83
17461.38 78
17462.62 74
17463.87 77
17465.12 69
17466.37 75
17467.62 57
17468.87 49
17470.12 71
17471.37 88
17472.62 74
17473.87 82
17475.12 84
17476.37 65
17477.62 64
17478.87 55
17480.12 76
17481.37 87
17482.62 83
17483.87 82
17485.12 67
17486.37 66
17487.62 72
17488.87 65
17490.12 66
17491.37 74
17492.62 79
17493.87 67
17495.12 66
17496.37 69
17497.62 66
17498.87 60
17500.12 75
17501.38 64
17502.63 79
17503.88 59
17505.13 54
17506.38 68
17507.63 82
17508.88 77
17510.13 73
17511.38 59
17512.63 62
17513.89 86
17515.14 74
17516.39 71
17517.64 61
17518.89 90
17520.14 78
17521.39 70
17522.64 80
17523.90 59
17525.15 79
17526.40 71
17527.65 63
17528.90 75
17530.15 86
17531.41 89
17532.66 75
17533.91 74
17535.16 74
17536.41 80
17537.67 78
17538.92 68
17540.17 84
17541.42 72
17542.67 59
17543.93 77
17545.18 87
17546.43 53
17547.68 73
17548.94 71
17550.19 69
17551.44 85
17552.69 85
17553.95 80
17555.20 56
17556.45 83
17557.70 81
17558.96 90
17560.21 73
17561.46 56
17562.72 52
17563.97 68
17565.22 73
17566.47 58
17567.73 87
17568.98 71
17570.23 63
17571.49 70
17572.74 74
17573.99 73
17575.25 80
17576.50 70
17577.75 71
17579.01 75
17580.26 78
17581.51 70
17582.77 69
17584.02 95
17585.28 98
17586.53 81
17587.78 56
17589.04 75
17590.29 68
17591.54 58
17592.80 67
17594.05 75
17595.31 75
17596.56 80
17597.81 90
17599.07 53
17600.32 77
17601.58 70
17602.83 92
17604.09 93
17605.34 95
17606.60 90
17607.85 66
17609.10 63
17610.36 65
17611.61 63
17612.87 100
17614.12 65
17615.38 92
17616.63 66
17617.89 68
17619.14 83
17620.40 102
17621.65 98
17622.91 87
17624.16 86
17625.42 85
17626.67 88
17627.93 83
17629.18 81
17630.44 84
17631.69 78
17632.95 74
17634.21 89
17635.46 86
17636.72 87
17637.97 70
17639.23 77
17640.48 76
17641.74 73
17642.99 67
17644.25 81
17645.51 55
17646.76 65
17648.02 84
17649.27 74
17650.53 82
17651.79 78
17653.04 92
17654.30 74
17655.55 82
17656.81 62
17658.07 76
17659.32 72
17660.58 74
17661.84 80
17663.09 58
17664.35 76
17665.61 74
17666.86 96
17668.12 53
17669.38 74
17670.63 70
17671.89 103
17673.15 77
17674.40 61
17675.66 64
17676.92 74
17678.17 71
17679.43 74
17680.69 78
17681.95 72
17683.20 79
17684.46 82
17685.72 72
17686.98 62
17688.23 93
17689.49 76
17690.75 85
17692.01 66
17693.26 67
17694.52 72
17695.78 76
17697.04 72
17698.29 71
17699.55 77
17700.81 95
17702.07 71
17703.32 102
17704.58 71
17705.84 71
17707.10 86
17708.36 73
17709.62 86
17710.87 80
17712.13 83
17713.39 81
17714.65 79
17715.91 52
17717.17 76
17718.42 83
17719.68 71
17720.94 90
17722.20 73
17723.46 62
17724.72 80
17725.98 83
17727.23 65
17728.49 74
17729.75 78
17731.01 73
17732.27 71
17733.53 51
17734.79 51
17736.05 66
17737.31 72
17738.57 67
17739.82 52
17741.08 63
17742.34 72
17743.60 68
17744.86 56
17746.12 60
17747.38 72
17748.64 80
17749.90 132
17751.16 63
17752.42 56
17753.68 69
17754.94 64
17756.20 75
17757.46 70
17758.72 60
17759.98 63
17761.24 65
17762.50 73
17763.76 68
17765.02 84
17766.28 69
17767.54 70
17768.80 65
17770.06 59
17771.32 81
17772.58 69
17773.84 78
17775.10 73
17776.36 75
17777.62 58
17778.88 73
17780.14 70
17781.40 71
17782.67 44
17783.93 69
17785.19 69
17786.45 65
17787.71 74
17788.97 57
17790.23 78
17791.49 60
17792.75 62
17794.01 70
17795.28 72
17796.54 60
17797.80 55
17799.06 64
17800.32 47
17801.58 57
17802.84 79
17804.11 75
17805.37 59
17806.63 57
17807.89 71
17809.15 55
17810.41 41
17811.68 70
17812.94 65
17814.20 81
17815.46 61
17816.72 56
17817.99 53
17819.25 63
17820.51 53
17821.77 67
17823.03 57
17824.30 46
17825.56 67
17826.82 73
17828.08 63
17829.35 48
17830.61 60
17831.87 71
17833.13 66
17834.40 60
17835.66 55
17836.92 63
17838.18 72
17839.45 79
17840.71 70
17841.97 60
17843.24 61
17844.50 81
17845.76 93
17847.02 55
17848.29 59
17849.55 74
17850.81 78
17852.08 67
17853.34 60
17854.60 69
17855.87 60
17857.13 68
17858.39 65
17859.66 65
17860.92 48
17862.18 62
17863.45 77
17864.71 68
17865.98 53
17867.24 63
17868.50 80
17869.77 67
17871.03 58
17872.30 59
17873.56 62
17874.82 62
17876.09 57
17877.35 59
17878.62 55
17879.88 50
17881.14 74
17882.41 58
17883.67 52
17884.94 49
17886.20 66
17887.47 68
17888.73 79
17890.00 54
17891.26 46
17892.52 66
17893.79 76
17895.05 61
17896.32 60
17897.58 76
17898.85 70
17900.11 58
17901.38 73
17902.64 62
17903.91 63
17905.17 84
17906.44 94
17907.70 69
17908.97 54
17910.23 55
17911.50 81
17912.77 74
17914.03 64
17915.30 63
17916.56 72
17917.83 71
17919.09 44
17920.36 50
17921.62 67
17922.89 61
17924.16 67
17925.42 82
17926.69 86
17927.95 44
17929.22 53
17930.49 61
17931.75 61
17933.02 57
17934.28 69
17935.55 68
17936.82 70
17938.08 88
17939.35 66
17940.62 77
17941.88 67
17943.15 64
17944.42 60
17945.68 75
17946.95 66
17948.22 70
17949.48 60
17950.75 69
17952.02 55
17953.28 70
17954.55 64
17955.82 73
17957.08 61
17958.35 64
17959.62 65
17960.88 67
17962.15 77
17963.42 65
17964.69 81
17965.95 66
17967.22 59
17968.49 58
17969.76 79
17971.02 72
17972.29 76
17973.56 74
17974.83 62
17976.09 58
17977.36 56
17978.63 86
17979.90 71
17981.16 80
17982.43 74
17983.70 65
17984.97 54
17986.24 67
17987.50 80
17988.77 60
17990.04 62
17991.31 68
17992.58 73
17993.84 65
17995.11 78
17996.38 63
17997.65 63
17998.92 74
18000.19 81
18001.46 68
18002.72 65
18003.99 78
18005.26 69
18006.53 76
18007.80 54
18009.07 59
18010.34 67
18011.61 62
18012.87 74
18014.14 83
18015.41 77
18016.68 64
18017.95 60
18019.22 66
18020.49 61
18021.76 86
18023.03 79
18024.30 81
18025.57 51
18026.84 55
18028.11 73
18029.37 55
18030.64 64
18031.91 72
18033.18 91
18034.45 58
18035.72 77
18036.99 59
18038.26 77
18039.53 71
18040.80 82
18042.07 70
18043.34 54
18044.61 54
18045.88 75
18047.15 68
18048.42 64
18049.69 66
18050.96 69
18052.23 76
18053.50 59
18054.77 55
18056.05 59
18057.32 81
18058.59 68
18059.86 63
18061.13 37
18062.40 58
18063.67 70
18064.94 63
18066.21 58
18067.48 59
18068.75 65
18070.02 89
18071.29 66
18072.57 46
18073.84 45
18075.11 74
18076.38 74
18077.65 56
18078.92 55
18080.19 65
18081.46 63
18082.74 64
18084.01 56
18085.28 53
18086.55 67
18087.82 66
18089.09 76
18090.37 56
18091.64 61
18092.91 59
18094.18 61
18095.45 70
18096.72 60
18098.00 53
18099.27 59
18100.54 100
18101.81 56
18103.08 67
18104.36 50
18105.63 64
18106.90 72
18108.17 62
18109.45 53
18110.72 61
18111.99 61
18113.26 51
18114.54 59
18115.81 65
18117.08 77
18118.35 72
18119.63 70
18120.90 54
18122.17 63
18123.44 73
18124.72 77
18125.99 70
18127.26 60
18128.54 77
18129.81 77
18131.08 81
18132.36 61
18133.63 47
18134.90 51
18136.18 73
18137.45 63
18138.72 69
18140.00 49
18141.27 72
18142.54 58
18143.82 60
18145.09 63
18146.36 71
18147.64 69
18148.91 55
18150.19 54
18151.46 54
18152.73 68
18154.01 67
18155.28 60
18156.55 63
18157.83 68
18159.10 76
18160.38 51
18161.65 70
18162.93 63
18164.20 50
18165.47 69
18166.75 60
18168.02 72
18169.30 65
18170.57 77
18171.85 79
18173.12 64
18174.40 62
18175.67 63
18176.95 81
18178.22 62
18179.50 46
18180.77 73
18182.04 79
18183.32 78
18184.59 73
18185.87 51
18187.15 59
18188.42 79
18189.70 71
18190.97 65
18192.25 74
18193.52 70
18194.80 87
18196.07 82
18197.35 57
18198.62 55
18199.90 75
18201.17 60
18202.45 64
18203.73 59
18205.00 67
18206.28 79
18207.55 81
18208.83 62
18210.10 68
18211.38 68
18212.66 64
18213.93 70
18215.21 46
18216.48 61
18217.76 56
18219.04 80
18220.31 67
18221.59 63
18222.87 65
18224.14 65
18225.42 75
18226.70 55
18227.97 64
18229.25 76
18230.53 60
18231.80 65
18233.08 60
18234.36 80
18235.63 65
18236.91 72
18238.19 62
18239.46 67
18240.74 64
18242.02 67
18243.29 84
18244.57 58
18245.85 87
18247.13 71
18248.40 81
18249.68 84
18250.96 56
18252.24 59
18253.51 55
18254.79 65
18256.07 55
18257.35 46
18258.62 67
18259.90 75
18261.18 73
18262.46 58
18263.73 59
18265.01 62
18266.29 72
18267.57 59
18268.85 74
18270.12 71
18271.40 52
18272.68 75
18273.96 40
18275.24 67
18276.51 68
18277.79 65
18279.07 55
18280.35 55
18281.63 56
18282.91 46
18284.18 59
18285.46 51
18286.74 55
18288.02 60
18289.30 59
18290.58 55
18291.86 69
18293.14 72
18294.41 65
18295.69 49
18296.97 63
18298.25 70
18299.53 60
18300.81 55
18302.09 65
18303.37 52
18304.65 65
18305.93 58
18307.21 69
18308.49 48
18309.76 50
18311.04 77
18312.32 64
18313.60 69
18314.88 79
18316.16 61
18317.44 53
18318.72 63
18320.00 52
18321.28 63
18322.56 59
18323.84 62
18325.12 50
18326.40 84
18327.68 88
18328.96 71
18330.24 81
18331.52 55
18332.80 58
18334.08 53
18335.36 60
18336.64 68
18337.92 67
18339.20 82
18340.48 74
18341.76 62
18343.05 64
18344.33 66
18345.61 72
18346.89 49
18348.17 63
18349.45 60
18350.73 64
18352.01 58
18353.29 69
18354.57 60
18355.85 58
18357.13 67
18358.42 60
18359.70 74
18360.98 70
18362.26 77
18363.54 68
18364.82 72
18366.10 61
18367.38 59
18368.67 59
18369.95 54
18371.23 66
18372.51 81
18373.79 59
18375.07 72
18376.36 57
18377.64 78
18378.92 78
18380.20 68
18381.48 56
18382.77 53
18384.05 73
18385.33 59
18386.61 70
18387.89 47
18389.18 63
18390.46 60
18391.74 72
18393.02 67
18394.31 68
18395.59 59
18396.87 62
18398.15 73
18399.44 49
18400.72 65
18402.00 59
18403.28 72
18404.57 59
18405.85 51
18407.13 69
18408.41 62
18409.70 66
18410.98 66
18412.26 64
18413.55 65
18414.83 63
18416.11 69
18417.40 79
18418.68 63
18419.96 51
18421.25 66
18422.53 63
18423.81 74
18425.10 58
18426.38 75
18427.66 64
18428.95 53
18430.23 62
18431.51 50
18432.80 61
18434.08 59
18435.37 84
18436.65 70
18437.93 63
18439.22 53
18440.50 75
18441.79 61
18443.07 58
18444.35 58
18445.64 75
18446.92 70
18448.21 78
18449.49 64
18450.78 63
18452.06 62
18453.34 61
18454.63 74
18455.91 53
18457.20 41
18458.48 65
18459.77 47
18461.05 59
18462.34 47
18463.62 68
18464.91 89
18466.19 69
18467.48 57
18468.76 65
18470.05 56
18471.33 64
18472.62 84
18473.90 68
18475.19 82
18476.47 58
18477.76 64
18479.04 67
18480.33 66
18481.61 54
18482.90 58
18484.18 66
18485.47 59
18486.76 51
18488.04 60
18489.33 52
18490.61 59
18491.90 53
18493.18 67
18494.47 72
18495.76 58
18497.04 45
18498.33 71
18499.61 74
18500.90 63
18502.19 63
18503.47 71
18504.76 66
18506.05 42
18507.33 68
18508.62 58
18509.90 70
18511.19 59
18512.48 61
18513.76 59
18515.05 60
18516.34 69
18517.62 64
18518.91 73
18520.20 65
18521.48 66
18522.77 72
18524.06 52
18525.35 58
18526.63 65
18527.92 55
18529.21 71
18530.49 54
18531.78 65
18533.07 62
18534.36 69
18535.64 63
18536.93 55
18538.22 57
18539.50 75
18540.79 83
18542.08 93
18543.37 63
18544.66 74
18545.94 72
18547.23 55
18548.52 61
18549.81 61
18551.09 78
18552.38 67
18553.67 63
18554.96 65
18556.25 72
18557.53 55
18558.82 61
18560.11 61
18561.40 76
18562.69 76
18563.98 64
18565.26 71
18566.55 54
18567.84 70
18569.13 63
18570.42 73
18571.71 63
18572.99 63
18574.28 63
18575.57 68
18576.86 74
18578.15 48
18579.44 66
18580.73 73
18582.02 74
18583.31 55
18584.59 59
18585.88 72
18587.17 91
18588.46 67
18589.75 60
18591.04 60
18592.33 70
18593.62 75
18594.91 68
18596.20 54
18597.49 66
18598.78 58
18600.07 82
18601.36 75
18602.65 71
18603.94 64
18605.23 66
18606.52 85
18607.81 72
18609.09 68
18610.38 75
18611.67 69
18612.96 65
18614.25 67
18615.55 64
18616.84 80
18618.13 79
18619.42 64
18620.71 59
18622.00 59
18623.29 75
18624.58 78
18625.87 72
18627.16 63
18628.45 64
18629.74 68
18631.03 78
18632.32 66
18633.61 59
18634.90 63
18636.19 70
18637.48 58
18638.77 63
18640.07 62
18641.36 78
18642.65 76
18643.94 50
18645.23 71
18646.52 70
18647.81 70
18649.10 67
18650.40 46
18651.69 48
18652.98 46
18654.27 52
18655.56 50
18656.85 57
18658.14 72
18659.44 74
18660.73 46
18662.02 45
18663.31 69
18664.60 72
18665.89 66
18667.19 58
18668.48 58
18669.77 58
18671.06 53
18672.35 64
18673.65 44
18674.94 64
18676.23 69
18677.52 77
18678.82 49
18680.11 52
18681.40 56
18682.69 74
18683.99 79
18685.28 50
18686.57 51
18687.86 68
18689.16 54
18690.45 60
18691.74 53
18693.03 62
18694.33 63
18695.62 61
18696.91 68
18698.21 54
18699.50 61
18700.79 49
18702.09 73
18703.38 70
18704.67 48
18705.97 71
18707.26 65
18708.55 68
18709.85 62
18711.14 45
18712.43 65
18713.73 70
18715.02 63
18716.31 78
18717.61 56
18718.90 79
18720.19 55
18721.49 54
18722.78 57
18724.08 55
18725.37 58
18726.66 58
18727.96 63
18729.25 57
18730.55 71
18731.84 53
18733.13 53
18734.43 53
18735.72 53
18737.02 50
18738.31 55
18739.61 47
18740.90 49
18742.19 60
18743.49 73
18744.78 66
18746.08 58
18747.37 55
18748.67 48
18749.96 61
18751.26 52
18752.55 54
18753.85 65
18755.14 63
18756.44 66
18757.73 74
18759.03 45
18760.32 55
18761.62 58
18762.91 66
18764.21 46
18765.50 66
18766.80 57
18768.09 55
18769.39 64
18770.69 70
18771.98 67
18773.28 49
18774.57 75
18775.87 75
18777.16 83
18778.46 48
18779.76 65
18781.05 60
18782.35 83
18783.64 67
18784.94 64
18786.24 47
18787.53 51
18788.83 44
18790.12 60
18791.42 68
18792.72 61
18794.01 59
18795.31 54
18796.61 64
18797.90 47
18799.20 65
18800.49 76
18801.79 75
18803.09 71
18804.38 63
18805.68 53
18806.98 62
18808.28 75
18809.57 57
18810.87 61
18812.17 61
18813.46 72
18814.76 66
18816.06 52
18817.35 41
18818.65 74
18819.95 54
18821.25 58
18822.54 64
18823.84 62
18825.14 61
18826.44 53
18827.73 84
18829.03 54
18830.33 51
18831.63 46
18832.92 65
18834.22 66
18835.52 61
18836.82 42
18838.11 60
18839.41 55
18840.71 64
18842.01 57
18843.31 79
18844.60 49
18845.90 56
18847.20 62
18848.50 59
18849.80 73
18851.10 56
18852.39 83
18853.69 59
18854.99 53
18856.29 49
18857.59 65
18858.89 53
18860.18 56
18861.48 63
18862.78 61
18864.08 54
18865.38 67
18866.68 62
18867.98 59
18869.28 61
18870.58 51
18871.87 55
18873.17 39
18874.47 52
18875.77 42
18877.07 48
18878.37 67
18879.67 61
18880.97 68
18882.27 66
18883.57 51
18884.87 62
18886.17 61
18887.47 65
18888.77 67
18890.07 46
18891.36 54
18892.66 47
18893.96 76
18895.26 55
18896.56 78
18897.86 78
18899.16 75
18900.46 62
18901.76 70
18903.06 59
18904.36 59
18905.66 65
18906.96 62
18908.27 55
18909.57 58
18910.87 80
18912.17 63
18913.47 45
18914.77 59
18916.07 55
18917.37 63
18918.67 62
18919.97 71
18921.27 69
18922.57 50
18923.87 57
18925.17 59
18926.47 58
18927.77 56
18929.08 71
18930.38 71
18931.68 72
18932.98 54
18934.28 57
18935.58 65
18936.88 77
18938.18 51
18939.49 50
18940.79 56
18942.09 49
18943.39 80
18944.69 72
18945.99 45
18947.29 56
18948.60 64
18949.90 54
18951.20 69
18952.50 51
18953.80 56
18955.11 60
18956.41 57
18957.71 62
18959.01 61
18960.31 60
18961.62 70
18962.92 77
18964.22 54
18965.52 57
18966.82 53
18968.13 63
18969.43 69
18970.73 57
18972.03 58
18973.34 85
18974.64 79
18975.94 40
18977.24 62
18978.55 43
18979.85 56
18981.15 62
18982.46 75
18983.76 64
18985.06 45
18986.36 36
18987.67 52
18988.97 50
18990.27 61
18991.58 45
18992.88 42
18994.18 57
18995.49 47
18996.79 53
18998.09 57
18999.40 56
19000.70 49
19002.00 47
19003.31 47
19004.61 60
19005.91 45
19007.22 64
19008.52 59
19009.83 63
19011.13 50
19012.43 68
19013.74 68
19015.04 70
19016.34 63
19017.65 48
19018.95 58
19020.26 71
19021.56 55
19022.87 57
19024.17 62
19025.47 57
19026.78 64
19028.08 65
19029.39 70
19030.69 59
19032.00 68
19033.30 68
19034.61 69
19035.91 67
19037.22 53
19038.52 53
19039.82 75
19041.13 56
19042.43 71
19043.74 48
19045.04 55
19046.35 56
19047.65 49
19048.96 36
19050.26 38
19051.57 66
19052.88 57
19054.18 59
19055.49 45
19056.79 55
19058.10 49
19059.40 68
19060.71 57
19062.01 42
19063.32 58
19064.62 51
19065.93 71
19067.24 60
19068.54 60
19069.85 57
19071.15 46
19072.46 66
19073.77 41
19075.07 61
19076.38 60
19077.68 65
19078.99 60
19080.30 60
19081.60 62
19082.91 48
19084.22 42
19085.52 51
19086.83 75
19088.13 51
19089.44 57
19090.75 67
19092.05 62
19093.36 66
19094.67 70
19095.97 69
19097.28 51
19098.59 59
19099.90 74
19101.20 76
19102.51 63
19103.82 52
19105.12 81
19106.43 57
19107.74 53
19109.04 66
19110.35 39
19111.66 53
19112.97 51
19114.27 56
19115.58 52
19116.89 61
19118.20 49
19119.50 48
19120.81 50
19122.12 55
19123.43 63
19124.73 54
19126.04 62
19127.35 49
19128.66 73
19129.97 61
19131.27 43
19132.58 67
19133.89 64
19135.20 67
19136.51 73
19137.81 63
19139.12 45
19140.43 58
19141.74 69
19143.05 50
19144.36 40
19145.66 69
19146.97 77
19148.28 74
19149.59 54
19150.90 72
19152.21 65
19153.52 79
19154.83 43
19156.13 68
19157.44 66
19158.75 67
19160.06 69
19161.37 55
19162.68 45
19163.99 40
19165.30 72
19166.61 63
19167.92 54
19169.22 73
19170.53 45
19171.84 54
19173.15 75
19174.46 49
19175.77 58
19177.08 57
19178.39 54
19179.70 57
19181.01 48
19182.32 49
19183.63 58
19184.94 73
19186.25 67
19187.56 57
19188.87 70
19190.18 47
19191.49 61
19192.80 72
19194.11 66
19195.42 51
19196.73 58
19198.04 55
19199.35 57
19200.66 60
19201.97 59
19203.28 57
19204.59 54
19205.90 53
19207.21 59
19208.52 61
19209.83 63
19211.14 45
19212.46 69
19213.77 55
19215.08 64
19216.39 64
19217.70 63
19219.01 57
19220.32 49
19221.63 52
19222.94 63
19224.25 53
19225.57 66
19226.88 67
19228.19 56
19229.50 54
19230.81 64
19232.12 70
19233.43 58
19234.75 85
19236.06 61
19237.37 46
19238.68 50
19239.99 90
19241.30 57
19242.62 51
19243.93 62
19245.24 66
19246.55 65
19247.86 63
19249.18 55
19250.49 53
19251.80 68
19253.11 71
19254.42 56
19255.74 64
19257.05 53
19258.36 59
19259.67 57
19260.99 56
19262.30 46
19263.61 44
19264.92 61
19266.24 50
19267.55 47
19268.86 58
19270.17 46
19271.49 60
19272.80 71
19274.11 57
19275.42 65
19276.74 63
19278.05 64
19279.36 54
19280.68 52
19281.99 47
19283.30 49
19284.62 63
19285.93 50
19287.24 55
19288.56 58
19289.87 49
19291.18 68
19292.50 64
19293.81 47
19295.12 58
19296.44 62
19297.75 63
19299.06 63
19300.38 44
19301.69 58
19303.01 53
19304.32 51
19305.63 69
19306.95 61
19308.26 55
19309.58 63
19310.89 59
19312.20 85
19313.52 70
19314.83 50
19316.15 71
19317.46 53
19318.78 66
19320.09 68
19321.41 64
19322.72 67
19324.03 60
19325.35 56
19326.66 60
19327.98 51
19329.29 51
19330.61 48
19331.92 59
19333.24 75
19334.55 49
19335.87 52
19337.18 67
19338.50 44
19339.81 53
19341.13 59
19342.44 54
19343.76 55
19345.07 48
19346.39 51
19347.70 41
19349.02 53
19350.34 68
19351.65 71
19352.97 64
19354.28 62
19355.60 81
19356.91 64
19358.23 61
19359.54 52
19360.86 69
19362.18 61
19363.49 53
19364.81 64
19366.12 62
19367.44 58
19368.76 75
19370.07 78
19371.39 67
19372.71 66
19374.02 46
19375.34 78
19376.65 56
19377.97 70
19379.29 69
19380.60 67
19381.92 68
19383.24 53
19384.55 63
19385.87 59
19387.19 57
19388.50 77
19389.82 67
19391.14 58
19392.45 46
19393.77 63
19395.09 59
19396.41 73
19397.72 48
19399.04 55
19400.36 65
19401.67 56
19402.99 71
19404.31 58
19405.63 68
19406.94 43
19408.26 54
19409.58 55
19410.90 76
19412.21 47
19413.53 53
19414.85 47
19416.17 56
19417.48 51
19418.80 57
19420.12 58
19421.44 53
19422.76 68
19424.07 59
19425.39 58
19426.71 69
19428.03 43
19429.35 53
19430.66 64
19431.98 52
19433.30 56
19434.62 73
19435.94 57
19437.26 57
19438.57 73
19439.89 62
19441.21 66
19442.53 61
19443.85 47
19445.17 74
19446.49 54
19447.81 48
19449.12 50
19450.44 73
19451.76 38
19453.08 46
19454.40 46
19455.72 73
19457.04 50
19458.36 51
19459.68 71
19461.00 61
19462.32 58
19463.63 60
19464.95 63
19466.27 50
19467.59 51
19468.91 51
19470.23 56
19471.55 52
19472.87 49
19474.19 45
19475.51 71
19476.83 39
19478.15 66
19479.47 59
19480.79 56
19482.11 63
19483.43 80
19484.75 66
19486.07 52
19487.39 63
19488.71 57
19490.03 56
19491.35 53
19492.67 66
19493.99 60
19495.31 51
19496.63 55
19497.95 55
19499.27 60
19500.59 48
19501.91 56
19503.24 78
19504.56 49
19505.88 51
19507.20 59
19508.52 85
19509.84 73
19511.16 60
19512.48 61
19513.80 63
19515.12 63
19516.44 43
19517.77 50
19519.09 57
19520.41 47
19521.73 58
19523.05 92
19524.37 64
19525.69 58
19527.02 45
19528.34 56
19529.66 66
19530.98 63
19532.30 73
19533.62 56
19534.95 70
19536.27 55
19537.59 49
19538.91 45
19540.23 50
19541.56 65
19542.88 69
19544.20 49
19545.52 62
19546.84 64
19548.17 56
19549.49 64
19550.81 68
19552.13 46
19553.46 49
19554.78 63
19556.10 59
19557.42 49
19558.75 39
19560.07 50
19561.39 62
19562.71 68
19564.04 40
19565.36 51
19566.68 53
19568.00 59
19569.33 44
19570.65 46
19571.97 62
19573.30 57
19574.62 48
19575.94 54
19577.27 71
19578.59 53
19579.91 45
19581.24 51
19582.56 69
19583.88 48
19585.21 59
19586.53 52
19587.85 54
19589.18 45
19590.50 56
19591.82 55
19593.15 57
19594.47 55
19595.80 59
19597.12 53
19598.44 41
19599.77 49
19601.09 45
19602.42 64
19603.74 62
19605.06 62
19606.39 32
19607.71 44
19609.04 47
19610.36 61
19611.69 54
19613.01 59
19614.33 81
19615.66 67
19616.98 53
19618.31 47
19619.63 46
19620.96 58
19622.28 76
19623.61 59
19624.93 71
19626.26 50
19627.58 41
19628.91 50
19630.23 59
19631.56 58
19632.88 47
19634.21 47
19635.53 51
19636.86 58
19638.18 51
19639.51 54
19640.83 39
19642.16 63
19643.48 53
19644.81 55
19646.14 48
19647.46 55
19648.79 50
19650.11 72
19651.44 54
19652.76 54
19654.09 51
19655.42 77
19656.74 82
19658.07 52
19659.39 65
19660.72 47
19662.05 72
19663.37 47
19664.70 45
19666.02 43
19667.35 53
19668.68 58
19670.00 69
19671.33 44
19672.66 54
19673.98 48
19675.31 74
19676.64 55
19677.96 47
19679.29 63
19680.62 67
19681.94 58
19683.27 47
19684.60 58
19685.92 42
19687.25 62
19688.58 71
19689.90 50
19691.23 66
19692.56 65
19693.88 56
19695.21 61
19696.54 54
19697.87 57
19699.19 75
19700.52 80
19701.85 55
19703.18 42
19704.50 53
19705.83 60
19707.16 59
19708.49 50
19709.81 51
19711.14 52
19712.47 54
19713.80 68
19715.13 43
19716.45 46
19717.78 38
19719.11 56
19720.44 49
19721.77 47
19723.09 54
19724.42 67
19725.75 58
19727.08 49
19728.41 63
19729.74 55
19731.06 51
19732.39 60
19733.72 56
19735.05 56
19736.38 39
19737.71 59
19739.04 65
19740.36 52
19741.69 48
19743.02 47
19744.35 64
19745.68 49
19747.01 63
19748.34 54
19749.67 62
19751.00 60
19752.32 59
19753.65 59
19754.98 72
19756.31 53
19757.64 38
19758.97 59
19760.30 47
19761.63 58
19762.96 58
19764.29 53
19765.62 52
19766.95 68
19768.28 60
19769.61 74
19770.94 48
19772.27 45
19773.60 44
19774.93 46
19776.26 52
19777.59 59
19778.92 60
19780.25 63
19781.58 56
19782.91 39
19784.24 64
19785.57 58
19786.90 66
19788.23 57
19789.56 53
19790.89 46
19792.22 53
19793.55 52
19794.88 53
19796.21 46
19797.54 53
19798.87 59
19800.20 52
19801.53 56
19802.87 45
19804.20 46
19805.53 46
19806.86 62
19808.19 46
19809.52 52
19810.85 45
19812.18 46
19813.51 55
19814.85 48
19816.18 56
19817.51 48
19818.84 46
19820.17 51
19821.50 57
19822.83 56
19824.17 51
19825.50 51
19826.83 64
19828.16 64
19829.49 70
19830.82 51
19832.16 52
19833.49 54
19834.82 52
19836.15 50
19837.48 65
19838.82 61
19840.15 70
19841.48 62
19842.81 59
19844.14 48
19845.48 36
19846.81 61
19848.14 62
19849.47 61
19850.81 66
19852.14 63
19853.47 70
19854.80 42
19856.14 38
19857.47 55
19858.80 45
19860.14 49
19861.47 44
19862.80 45
19864.13 57
19865.47 44
19866.80 56
19868.13 62
19869.47 48
19870.80 63
19872.13 62
19873.47 58
19874.80 53
19876.13 42
19877.47 43
19878.80 52
19880.13 51
19881.47 52
19882.80 48
19884.13 59
19885.47 48
19886.80 56
19888.13 46
19889.47 66
19890.80 56
19892.14 47
19893.47 75
19894.80 62
19896.14 58
19897.47 42
19898.81 58
19900.14 61
19901.47 49
19902.81 54
19904.14 46
19905.48 49
19906.81 45
19908.15 62
19909.48 52
19910.81 50
19912.15 39
19913.48 55
19914.82 51
19916.15 44
19917.49 51
19918.82 59
19920.16 56
19921.49 53
19922.83 49
19924.16 39
19925.50 53
19926.83 59
19928.17 55
19929.50 58
19930.84 55
19932.17 47
19933.51 59
19934.84 63
19936.18 46
19937.51 51
19938.85 53
19940.18 56
19941.52 54
19942.86 42
19944.19 50
19945.53 57
19946.86 64
19948.20 69
19949.53 48
19950.87 39
19952.21 58
19953.54 54
19954.88 59
19956.21 48
19957.55 45
19958.89 51
19960.22 61
19961.56 59
19962.90 52
19964.23 52
19965.57 57
19966.90 56
19968.24 59
19969.58 38
19970.91 40
19972.25 57
19973.59 69
19974.92 53
19976.26 35
19977.60 45
19978.93 61
19980.27 57
19981.61 55
19982.94 60
19984.28 57
19985.62 67
19986.96 62
19988.29 63
19989.63 50
19990.97 46
19992.30 57
19993.64 49
19994.98 58
19996.32 46
19997.65 65
19998.99 77
20000.33 53
20001.67 51
20003.00 70
20004.34 58
20005.68 54
20007.02 50
20008.35 48
20009.69 43
20011.03 75
20012.37 49
20013.71 54
20015.04 51
20016.38 48
20017.72 52
20019.06 44
20020.40 51
20021.73 70
20023.07 56
20024.41 49
20025.75 55
20027.09 56
20028.43 62
20029.77 43
20031.10 53
20032.44 53
20033.78 53
20035.12 50
20036.46 48
20037.80 49
20039.14 55
20040.47 46
20041.81 62
20043.15 74
20044.49 59
20045.83 49
20047.17 62
20048.51 48
20049.85 42
20051.19 51
20052.53 53
20053.87 60
20055.21 53
20056.54 53
20057.88 45
20059.22 47
20060.56 50
20061.90 64
20063.24 43
20064.58 45
20065.92 46
20067.26 61
20068.60 69
20069.94 57
20071.28 52
20072.62 55
20073.96 53
20075.30 52
20076.64 38
20077.98 58
20079.32 50
20080.66 56
20082.00 46
20083.34 63
20084.68 51
20086.02 66
20087.36 49
20088.70 72
20090.04 45
20091.38 46
20092.73 48
20094.07 51
20095.41 52
20096.75 60
20098.09 43
20099.43 48
20100.77 53
20102.11 53
20103.45 56
20104.79 48
20106.13 57
20107.48 73
20108.82 70
20110.16 68
20111.50 52
20112.84 47
20114.18 41
20115.52 45
20116.86 55
20118.21 43
20119.55 49
20120.89 40
20122.23 51
20123.57 34
20124.91 55
20126.26 62
20127.60 53
20128.94 59
20130.28 52
20131.62 65
20132.96 54
20134.31 52
20135.65 47
