# Supplementary material for: MALDI-TOF MS typing enables the classification of brewing yeasts of the genus Saccharomyces to major beer styles
Source: PLoS One. 2017 Aug 9;12(8):e0181694. doi: 10.1371/journal.pone.0181694 (PMC5549903; doi:10.1371/journal.pone.0181694)
Supplement: S13 File — The directory includes 90 raw files and was zipped to “.zip”; the folder has three strains with 30 spectra per strain; S1 Text explains the raw files with an example and Table 1 represents the yeast strains used within the experiment. (ZIP) [file pone.0181694.s016.zip › 37-39/30635-431-OG-Alt-Koe-YPG-18h-E-E_2015-10-07__0_C3_1.dat]

2001.30 1378
2001.72 1541
2002.14 1509
2002.57 1409
2002.99 1384
2003.41 1285
2003.83 1372
2004.25 1421
2004.67 1461
2005.10 1439
2005.52 1433
2005.94 1499
2006.36 1325
2006.78 1277
2007.21 1227
2007.63 1226
2008.05 1168
2008.47 1448
2008.89 1459
2009.32 1326
2009.74 1289
2010.16 1333
2010.58 1426
2011.01 1421
2011.43 1303
2011.85 1355
2012.27 1497
2012.70 1229
2013.12 1261
2013.54 1347
2013.96 1373
2014.39 1297
2014.81 1461
2015.23 1307
2015.66 1243
2016.08 1307
2016.50 1245
2016.93 1232
2017.35 1285
2017.77 1339
2018.19 1259
2018.62 1309
2019.04 1411
2019.46 1465
2019.89 1490
2020.31 1491
2020.73 1347
2021.16 1586
2021.58 1426
2022.01 1363
2022.43 1294
2022.85 1252
2023.28 1396
2023.70 1374
2024.12 1315
2024.55 1385
2024.97 1302
2025.40 1330
2025.82 1227
2026.24 1296
2026.67 1335
2027.09 1278
2027.52 1308
2027.94 1325
2028.37 1293
2028.79 1225
2029.21 1150
2029.64 1267
2030.06 1318
2030.49 1115
2030.91 1242
2031.34 1217
2031.76 1132
2032.19 1303
2032.61 1321
2033.04 1278
2033.46 1270
2033.88 1378
2034.31 1313
2034.73 1254
2035.16 1304
2035.58 1264
2036.01 1232
2036.43 1263
2036.86 1395
2037.29 1377
2037.71 1424
2038.14 1297
2038.56 1355
2038.99 1249
2039.41 1341
2039.84 1418
2040.26 1362
2040.69 1417
2041.11 1383
2041.54 1293
2041.97 1390
2042.39 1467
2042.82 1444
2043.24 1433
2043.67 1404
2044.09 1431
2044.52 1352
2044.95 1326
2045.37 1411
2045.80 1474
2046.22 1320
2046.65 1344
2047.08 1339
2047.50 1390
2047.93 1253
2048.36 1215
2048.78 1266
2049.21 1346
2049.64 1385
2050.06 1403
2050.49 1414
2050.92 1334
2051.34 1241
2051.77 1146
2052.20 1284
2052.62 1181
2053.05 1359
2053.48 1369
2053.90 1345
2054.33 1309
2054.76 1295
2055.18 1250
2055.61 1277
2056.04 1214
2056.47 1332
2056.89 1258
2057.32 1305
2057.75 1280
2058.17 1313
2058.60 1364
2059.03 1279
2059.46 1314
2059.88 1248
2060.31 1322
2060.74 1337
2061.17 1335
2061.60 1380
2062.02 1223
2062.45 1162
2062.88 1255
2063.31 1339
2063.74 1340
2064.16 1389
2064.59 1375
2065.02 1362
2065.45 1528
2065.88 1648
2066.30 1568
2066.73 1729
2067.16 1589
2067.59 1768
2068.02 1526
2068.45 1518
2068.87 1650
2069.30 1673
2069.73 1550
2070.16 1396
2070.59 1360
2071.02 1414
2071.45 1412
2071.87 1328
2072.30 1320
2072.73 1198
2073.16 1197
2073.59 1350
2074.02 1271
2074.45 1266
2074.88 1286
2075.31 1345
2075.74 1217
2076.17 1347
2076.59 1465
2077.02 1324
2077.45 1391
2077.88 1615
2078.31 1380
2078.74 1445
2079.17 1444
2079.60 1492
2080.03 1506
2080.46 1413
2080.89 1410
2081.32 1355
2081.75 1566
2082.18 1593
2082.61 1561
2083.04 1584
2083.47 1518
2083.90 1369
2084.33 1543
2084.76 1431
2085.19 1401
2085.62 1417
2086.05 1401
2086.48 1370
2086.91 1399
2087.34 1371
2087.77 1360
2088.20 1485
2088.63 1497
2089.06 1452
2089.49 1230
2089.93 1252
2090.36 1334
2090.79 1374
2091.22 1568
2091.65 1570
2092.08 1422
2092.51 1300
2092.94 1265
2093.37 1349
2093.80 1363
2094.23 1282
2094.67 1237
2095.10 1271
2095.53 1260
2095.96 1346
2096.39 1363
2096.82 1217
2097.25 1233
2097.68 1334
2098.12 1392
2098.55 1382
2098.98 1332
2099.41 1141
2099.84 1285
2100.27 1309
2100.71 1290
2101.14 1283
2101.57 1235
2102.00 1392
2102.43 1324
2102.87 1383
2103.30 1347
2103.73 1347
2104.16 1202
2104.59 1225
2105.03 1278
2105.46 1329
2105.89 1276
2106.32 1321
2106.76 1275
2107.19 1320
2107.62 1254
2108.05 1327
2108.49 1320
2108.92 1255
2109.35 1380
2109.78 1401
2110.22 1407
2110.65 1433
2111.08 1438
2111.52 1427
2111.95 1322
2112.38 1259
2112.81 1236
2113.25 1277
2113.68 1180
2114.11 1296
2114.55 1343
2114.98 1264
2115.41 1358
2115.85 1342
2116.28 1245
2116.71 1257
2117.15 1204
2117.58 1336
2118.01 1332
2118.45 1304
2118.88 1265
2119.32 1360
2119.75 1342
2120.18 1193
2120.62 1236
2121.05 1238
2121.48 1114
2121.92 1249
2122.35 1347
2122.79 1258
2123.22 1194
2123.65 1220
2124.09 1293
2124.52 1301
2124.96 1289
2125.39 1156
2125.83 1127
2126.26 1209
2126.70 1270
2127.13 1268
2127.56 1516
2128.00 1181
2128.43 1298
2128.87 1390
2129.30 1294
2129.74 1362
2130.17 1303
2130.61 1441
2131.04 1310
2131.48 1247
2131.91 1257
2132.35 1291
2132.78 1273
2133.22 1411
2133.65 1475
2134.09 1366
2134.52 1275
2134.96 1339
2135.39 1372
2135.83 1502
2136.26 1274
2136.70 1413
2137.14 1489
2137.57 1411
2138.01 1384
2138.44 1285
2138.88 1279
2139.31 1399
2139.75 1343
2140.19 1384
2140.62 1393
2141.06 1256
2141.49 1407
2141.93 1408
2142.37 1318
2142.80 1276
2143.24 1190
2143.67 1144
2144.11 1274
2144.55 1198
2144.98 1268
2145.42 1260
2145.86 1210
2146.29 1199
2146.73 1188
2147.16 1208
2147.60 1309
2148.04 1268
2148.47 1138
2148.91 1236
2149.35 1226
2149.79 1332
2150.22 1335
2150.66 1300
2151.10 1382
2151.53 1335
2151.97 1215
2152.41 1211
2152.84 1377
2153.28 1441
2153.72 1260
2154.16 1282
2154.59 1297
2155.03 1515
2155.47 1513
2155.91 1274
2156.34 1197
2156.78 1195
2157.22 1433
2157.66 1506
2158.09 1350
2158.53 1415
2158.97 1452
2159.41 1440
2159.84 1344
2160.28 1339
2160.72 1330
2161.16 1397
2161.60 1360
2162.03 1380
2162.47 1384
2162.91 1375
2163.35 1209
2163.79 1376
2164.22 1412
2164.66 1329
2165.10 1473
2165.54 1400
2165.98 1398
2166.42 1360
2166.86 1280
2167.29 1437
2167.73 1397
2168.17 1397
2168.61 1327
2169.05 1341
2169.49 1405
2169.93 1273
2170.37 1227
2170.80 1426
2171.24 1401
2171.68 1364
2172.12 1427
2172.56 1307
2173.00 1601
2173.44 1486
2173.88 1424
2174.32 1596
2174.76 1757
2175.20 1670
2175.64 1656
2176.08 1661
2176.51 1681
2176.95 1552
2177.39 1533
2177.83 1751
2178.27 1576
2178.71 1411
2179.15 1501
2179.59 1621
2180.03 1598
2180.47 1464
2180.91 1432
2181.35 1495
2181.79 1503
2182.23 1611
2182.67 1575
2183.11 1403
2183.55 1257
2183.99 1383
2184.43 1229
2184.87 1287
2185.31 1438
2185.76 1376
2186.20 1130
2186.64 1294
2187.08 1502
2187.52 1274
2187.96 1403
2188.40 1469
2188.84 1412
2189.28 1304
2189.72 1373
2190.16 1397
2190.60 1465
2191.04 1432
2191.49 1344
2191.93 1428
2192.37 1425
2192.81 1382
2193.25 1529
2193.69 1412
2194.13 1371
2194.57 1414
2195.02 1419
2195.46 1347
2195.90 1435
2196.34 1481
2196.78 1627
2197.22 1468
2197.66 1389
2198.11 1419
2198.55 1366
2198.99 1540
2199.43 1455
2199.87 1612
2200.32 1549
2200.76 1469
2201.20 1580
2201.64 1418
2202.08 1234
2202.53 1253
2202.97 1212
2203.41 1305
2203.85 1426
2204.29 1478
2204.74 1416
2205.18 1373
2205.62 1406
2206.06 1459
2206.51 1427
2206.95 1591
2207.39 1593
2207.83 1431
2208.28 1455
2208.72 1451
2209.16 1419
2209.61 1498
2210.05 1360
2210.49 1453
2210.93 1476
2211.38 1463
2211.82 1522
2212.26 1490
2212.71 1347
2213.15 1519
2213.59 1393
2214.04 1524
2214.48 1456
2214.92 1556
2215.37 1495
2215.81 1498
2216.25 1512
2216.70 1447
2217.14 1406
2217.59 1325
2218.03 1357
2218.47 1338
2218.92 1337
2219.36 1513
2219.80 1308
2220.25 1166
2220.69 1253
2221.14 1327
2221.58 1263
2222.02 1236
2222.47 1252
2222.91 1323
2223.36 1197
2223.80 1279
2224.25 1345
2224.69 1361
2225.13 1362
2225.58 1463
2226.02 1398
2226.47 1459
2226.91 1475
2227.36 1551
2227.80 1412
2228.25 1275
2228.69 1236
2229.14 1431
2229.58 1398
2230.03 1354
2230.47 1416
2230.92 1465
2231.36 1555
2231.81 1597
2232.25 1578
2232.70 1573
2233.14 1696
2233.59 1609
2234.03 1473
2234.48 1639
2234.92 1593
2235.37 1516
2235.81 1531
2236.26 1546
2236.70 1454
2237.15 1460
2237.60 1395
2238.04 1580
2238.49 1594
2238.93 1412
2239.38 1365
2239.83 1436
2240.27 1421
2240.72 1480
2241.16 1342
2241.61 1329
2242.06 1445
2242.50 1240
2242.95 1338
2243.39 1286
2243.84 1154
2244.29 1128
2244.73 1147
2245.18 1146
2245.63 1201
2246.07 1237
2246.52 1288
2246.97 1416
2247.41 1213
2247.86 1240
2248.31 1143
2248.75 1216
2249.20 1238
2249.65 1163
2250.09 1148
2250.54 1226
2250.99 1140
2251.43 1208
2251.88 1279
2252.33 1288
2252.78 1280
2253.22 1271
2253.67 1203
2254.12 1366
2254.56 1315
2255.01 1130
2255.46 1360
2255.91 1332
2256.35 1368
2256.80 1183
2257.25 1150
2257.70 1159
2258.14 1157
2258.59 1249
2259.04 1166
2259.49 1131
2259.94 1283
2260.38 1324
2260.83 1289
2261.28 1286
2261.73 1311
2262.18 1381
2262.62 1394
2263.07 1499
2263.52 1412
2263.97 1321
2264.42 1438
2264.87 1393
2265.31 1361
2265.76 1309
2266.21 1409
2266.66 1419
2267.11 1404
2267.56 1444
2268.01 1416
2268.45 1367
2268.90 1428
2269.35 1603
2269.80 1471
2270.25 1434
2270.70 1613
2271.15 1584
2271.60 1534
2272.05 1568
2272.49 1526
2272.94 1534
2273.39 1550
2273.84 1435
2274.29 1380
2274.74 1390
2275.19 1398
2275.64 1462
2276.09 1397
2276.54 1429
2276.99 1338
2277.44 1526
2277.89 1479
2278.34 1363
2278.79 1372
2279.24 1326
2279.69 1441
2280.14 1281
2280.59 1346
2281.04 1329
2281.49 1326
2281.94 1262
2282.39 1333
2282.84 1311
2283.29 1311
2283.74 1301
2284.19 1380
2284.64 1363
2285.09 1368
2285.54 1204
2285.99 1260
2286.44 1280
2286.89 1330
2287.34 1314
2287.79 1379
2288.24 1371
2288.69 1454
2289.14 1364
2289.59 1452
2290.05 1489
2290.50 1693
2290.95 1848
2291.40 1997
2291.85 2097
2292.30 2137
2292.75 2135
2293.20 2038
2293.65 2203
2294.11 2269
2294.56 2018
2295.01 2000
2295.46 2003
2295.91 1928
2296.36 1813
2296.81 1567
2297.27 1531
2297.72 1740
2298.17 1733
2298.62 1584
2299.07 1422
2299.52 1546
2299.98 1490
2300.43 1451
2300.88 1455
2301.33 1439
2301.78 1402
2302.24 1375
2302.69 1262
2303.14 1201
2303.59 1199
2304.04 1362
2304.50 1197
2304.95 1290
2305.40 1382
2305.85 1347
2306.31 1423
2306.76 1369
2307.21 1290
2307.66 1358
2308.12 1299
2308.57 1324
2309.02 1429
2309.48 1433
2309.93 1500
2310.38 1639
2310.83 1689
2311.29 1801
2311.74 1535
2312.19 1496
2312.65 1494
2313.10 1677
2313.55 1659
2314.01 1566
2314.46 1566
2314.91 1407
2315.37 1327
2315.82 1409
2316.27 1271
2316.73 1271
2317.18 1418
2317.63 1474
2318.09 1433
2318.54 1394
2318.99 1476
2319.45 1685
2319.90 1697
2320.36 1437
2320.81 1488
2321.26 1566
2321.72 1612
2322.17 1555
2322.63 1557
2323.08 1531
2323.53 1424
2323.99 1535
2324.44 1580
2324.90 1573
2325.35 1506
2325.80 1468
2326.26 1511
2326.71 1375
2327.17 1455
2327.62 1429
2328.08 1526
2328.53 1594
2328.99 1568
2329.44 1551
2329.90 1617
2330.35 1641
2330.81 1553
2331.26 1536
2331.72 1695
2332.17 1556
2332.63 1329
2333.08 1505
2333.54 1495
2333.99 1435
2334.45 1459
2334.90 1408
2335.36 1604
2335.81 1617
2336.27 1387
2336.72 1416
2337.18 1351
2337.63 1397
2338.09 1398
2338.55 1339
2339.00 1440
2339.46 1363
2339.91 1593
2340.37 1444
2340.82 1461
2341.28 1319
2341.74 1335
2342.19 1463
2342.65 1263
2343.10 1251
2343.56 1373
2344.02 1382
2344.47 1253
2344.93 1477
2345.39 1382
2345.84 1428
2346.30 1455
2346.75 1379
2347.21 1346
2347.67 1474
2348.12 1403
2348.58 1494
2349.04 1486
2349.49 1347
2349.95 1535
2350.41 1509
2350.86 1457
2351.32 1422
2351.78 1488
2352.23 1584
2352.69 1419
2353.15 1482
2353.61 1362
2354.06 1430
2354.52 1493
2354.98 1377
2355.43 1333
2355.89 1440
2356.35 1384
2356.81 1369
2357.26 1476
2357.72 1420
2358.18 1420
2358.64 1424
2359.09 1345
2359.55 1455
2360.01 1367
2360.47 1424
2360.93 1513
2361.38 1560
2361.84 1369
2362.30 1243
2362.76 1329
2363.22 1217
2363.67 1397
2364.13 1444
2364.59 1373
2365.05 1395
2365.51 1449
2365.96 1284
2366.42 1417
2366.88 1418
2367.34 1427
2367.80 1204
2368.26 1279
2368.72 1436
2369.17 1437
2369.63 1449
2370.09 1411
2370.55 1461
2371.01 1552
2371.47 1516
2371.93 1412
2372.39 1339
2372.84 1414
2373.30 1395
2373.76 1377
2374.22 1493
2374.68 1369
2375.14 1405
2375.60 1558
2376.06 1529
2376.52 1349
2376.98 1403
2377.44 1437
2377.90 1379
2378.36 1529
2378.81 1437
2379.27 1551
2379.73 1381
2380.19 1316
2380.65 1498
2381.11 1583
2381.57 1452
2382.03 1374
2382.49 1447
2382.95 1407
2383.41 1497
2383.87 1476
2384.33 1467
2384.79 1362
2385.25 1402
2385.71 1380
2386.17 1506
2386.63 1507
2387.09 1326
2387.55 1287
2388.01 1343
2388.48 1470
2388.94 1362
2389.40 1409
2389.86 1405
2390.32 1506
2390.78 1358
2391.24 1491
2391.70 1453
2392.16 1489
2392.62 1509
2393.08 1410
2393.54 1497
2394.00 1314
2394.47 1377
2394.93 1368
2395.39 1430
2395.85 1400
2396.31 1376
2396.77 1487
2397.23 1379
2397.69 1272
2398.16 1276
2398.62 1365
2399.08 1312
2399.54 1292
2400.00 1355
2400.46 1290
2400.92 1187
2401.39 1286
2401.85 1260
2402.31 1206
2402.77 1299
2403.23 1218
2403.70 1304
2404.16 1210
2404.62 1329
2405.08 1325
2405.54 1338
2406.01 1225
2406.47 1214
2406.93 1395
2407.39 1262
2407.86 1321
2408.32 1452
2408.78 1431
2409.24 1241
2409.71 1341
2410.17 1341
2410.63 1373
2411.09 1375
2411.56 1241
2412.02 1270
2412.48 1256
2412.94 1277
2413.41 1226
2413.87 1213
2414.33 1197
2414.80 1312
2415.26 1456
2415.72 1378
2416.19 1299
2416.65 1388
2417.11 1422
2417.57 1448
2418.04 1617
2418.50 1587
2418.96 1687
2419.43 1620
2419.89 1712
2420.36 1624
2420.82 1612
2421.28 1706
2421.75 1728
2422.21 1714
2422.67 1578
2423.14 1648
2423.60 1742
2424.07 1601
2424.53 1562
2424.99 1576
2425.46 1465
2425.92 1306
2426.39 1414
2426.85 1393
2427.31 1441
2427.78 1225
2428.24 1412
2428.71 1397
2429.17 1250
2429.64 1328
2430.10 1489
2430.56 1302
2431.03 1317
2431.49 1291
2431.96 1328
2432.42 1433
2432.89 1337
2433.35 1405
2433.82 1386
2434.28 1518
2434.75 1440
2435.21 1421
2435.68 1395
2436.14 1332
2436.61 1420
2437.07 1414
2437.54 1492
2438.00 1488
2438.47 1536
2438.93 1592
2439.40 1442
2439.86 1395
2440.33 1432
2440.80 1399
2441.26 1593
2441.73 1511
2442.19 1555
2442.66 1457
2443.12 1704
2443.59 1447
2444.06 1384
2444.52 1514
2444.99 1471
2445.45 1615
2445.92 1506
2446.38 1483
2446.85 1416
2447.32 1319
2447.78 1310
2448.25 1386
2448.72 1240
2449.18 1331
2449.65 1308
2450.11 1324
2450.58 1229
2451.05 1212
2451.51 1423
2451.98 1343
2452.45 1363
2452.91 1544
2453.38 1418
2453.85 1279
2454.31 1371
2454.78 1394
2455.25 1394
2455.71 1253
2456.18 1293
2456.65 1463
2457.12 1305
2457.58 1392
2458.05 1444
2458.52 1359
2458.98 1412
2459.45 1413
2459.92 1289
2460.39 1346
2460.85 1259
2461.32 1191
2461.79 1308
2462.26 1490
2462.72 1365
2463.19 1372
2463.66 1285
2464.13 1203
2464.59 1130
2465.06 1174
2465.53 1175
2466.00 1131
2466.47 1171
2466.93 1176
2467.40 1246
2467.87 1263
2468.34 1310
2468.81 1245
2469.27 1203
2469.74 1239
2470.21 1272
2470.68 1334
2471.15 1256
2471.62 1225
2472.09 1221
2472.55 1249
2473.02 1244
2473.49 1229
2473.96 1240
2474.43 1365
2474.90 1235
2475.37 1140
2475.83 1285
2476.30 1136
2476.77 1258
2477.24 1250
2477.71 1175
2478.18 1140
2478.65 1224
2479.12 1195
2479.59 1223
2480.06 1310
2480.53 1157
2480.99 1314
2481.46 1219
2481.93 1214
2482.40 1264
2482.87 1131
2483.34 1172
2483.81 1255
2484.28 1247
2484.75 1234
2485.22 1386
2485.69 1226
2486.16 1343
2486.63 1201
2487.10 1225
2487.57 1310
2488.04 1272
2488.51 1175
2488.98 1376
2489.45 1503
2489.92 1452
2490.39 1401
2490.86 1322
2491.33 1256
2491.80 1287
2492.27 1308
2492.74 1383
2493.21 1348
2493.68 1308
2494.15 1325
2494.62 1492
2495.10 1544
2495.57 1544
2496.04 1468
2496.51 1396
2496.98 1363
2497.45 1525
2497.92 1568
2498.39 1406
2498.86 1350
2499.33 1312
2499.80 1351
2500.28 1405
2500.75 1294
2501.22 1247
2501.69 1289
2502.16 1281
2502.63 1212
2503.10 1128
2503.57 1174
2504.05 1340
2504.52 1187
2504.99 1164
2505.46 1234
2505.93 1227
2506.40 1340
2506.88 1402
2507.35 1324
2507.82 1300
2508.29 1318
2508.76 1397
2509.24 1543
2509.71 1414
2510.18 1479
2510.65 1430
2511.12 1442
2511.60 1315
2512.07 1534
2512.54 1410
2513.01 1470
2513.49 1484
2513.96 1483
2514.43 1677
2514.90 1496
2515.38 1438
2515.85 1472
2516.32 1401
2516.79 1345
2517.27 1254
2517.74 1450
2518.21 1559
2518.68 1302
2519.16 1411
2519.63 1430
2520.10 1425
2520.58 1466
2521.05 1316
2521.52 1298
2522.00 1247
2522.47 1321
2522.94 1377
2523.42 1123
2523.89 1242
2524.36 1406
2524.84 1338
2525.31 1253
2525.78 1197
2526.26 1245
2526.73 1243
2527.20 1327
2527.68 1414
2528.15 1342
2528.63 1305
2529.10 1386
2529.57 1398
2530.05 1319
2530.52 1316
2531.00 1238
2531.47 1362
2531.94 1492
2532.42 1246
2532.89 1265
2533.37 1274
2533.84 1294
2534.32 1325
2534.79 1268
2535.26 1382
2535.74 1341
2536.21 1329
2536.69 1206
2537.16 1368
2537.64 1250
2538.11 1288
2538.59 1391
2539.06 1381
2539.54 1353
2540.01 1424
2540.49 1423
2540.96 1581
2541.44 1438
2541.91 1344
2542.39 1471
2542.86 1562
2543.34 1374
2543.81 1335
2544.29 1326
2544.76 1337
2545.24 1568
2545.71 1503
2546.19 1432
2546.66 1391
2547.14 1327
2547.61 1378
2548.09 1323
2548.57 1611
2549.04 1579
2549.52 1662
2549.99 1552
2550.47 1570
2550.95 1581
2551.42 1519
2551.90 1517
2552.37 1505
2552.85 1570
2553.33 1421
2553.80 1651
2554.28 1490
2554.75 1571
2555.23 1520
2555.71 1513
2556.18 1486
2556.66 1472
2557.14 1558
2557.61 1359
2558.09 1395
2558.57 1492
2559.04 1528
2559.52 1527
2560.00 1346
2560.47 1238
2560.95 1358
2561.43 1440
2561.90 1446
2562.38 1415
2562.86 1372
2563.33 1326
2563.81 1345
2564.29 1312
2564.77 1241
2565.24 1264
2565.72 1184
2566.20 1161
2566.68 1072
2567.15 1190
2567.63 1200
2568.11 1207
2568.59 1223
2569.06 1144
2569.54 1217
2570.02 1279
2570.50 1290
2570.97 1197
2571.45 1244
2571.93 1047
2572.41 1077
2572.89 1222
2573.36 1251
2573.84 1313
2574.32 1183
2574.80 1151
2575.28 1105
2575.75 1215
2576.23 1142
2576.71 1207
2577.19 1282
2577.67 1288
2578.15 1254
2578.62 1130
2579.10 1026
2579.58 1063
2580.06 1151
2580.54 1316
2581.02 1181
2581.50 1212
2581.97 1282
2582.45 1304
2582.93 1236
2583.41 1334
2583.89 1284
2584.37 1249
2584.85 1207
2585.33 1253
2585.81 1204
2586.29 1282
2586.77 1279
2587.24 1321
2587.72 1358
2588.20 1390
2588.68 1329
2589.16 1383
2589.64 1416
2590.12 1292
2590.60 1315
2591.08 1335
2591.56 1369
2592.04 1385
2592.52 1410
2593.00 1425
2593.48 1359
2593.96 1373
2594.44 1522
2594.92 1465
2595.40 1327
2595.88 1298
2596.36 1367
2596.84 1315
2597.32 1327
2597.80 1305
2598.28 1217
2598.76 1184
2599.24 1298
2599.72 1213
2600.20 1289
2600.68 1312
2601.16 1201
2601.64 1190
2602.12 1245
2602.61 1325
2603.09 1294
2603.57 1286
2604.05 1150
2604.53 1210
2605.01 1214
2605.49 1210
2605.97 1216
2606.45 1158
2606.93 1265
2607.42 1289
2607.90 1137
2608.38 1178
2608.86 1196
2609.34 1323
2609.82 1317
2610.30 1218
2610.78 1226
2611.27 1331
2611.75 1137
2612.23 1325
2612.71 1409
2613.19 1258
2613.67 1326
2614.16 1365
2614.64 1148
2615.12 1215
2615.60 1365
2616.08 1292
2616.57 1199
2617.05 1232
2617.53 1344
2618.01 1486
2618.49 1606
2618.98 1480
2619.46 1402
2619.94 1417
2620.42 1444
2620.91 1387
2621.39 1449
2621.87 1491
2622.35 1393
2622.84 1312
2623.32 1331
2623.80 1352
2624.28 1369
2624.77 1291
2625.25 1356
2625.73 1276
2626.21 1212
2626.70 1338
2627.18 1481
2627.66 1363
2628.15 1141
2628.63 1163
2629.11 1289
2629.60 1318
2630.08 1365
2630.56 1373
2631.05 1305
2631.53 1275
2632.01 1315
2632.50 1345
2632.98 1319
2633.46 1284
2633.95 1306
2634.43 1389
2634.91 1294
2635.40 1348
2635.88 1290
2636.37 1380
2636.85 1233
2637.33 1182
2637.82 1289
2638.30 1323
2638.79 1261
2639.27 1277
2639.75 1165
2640.24 1294
2640.72 1283
2641.21 1404
2641.69 1270
2642.18 1157
2642.66 1148
2643.14 1430
2643.63 1313
2644.11 1244
2644.60 1272
2645.08 1241
2645.57 1396
2646.05 1451
2646.54 1339
2647.02 1367
2647.51 1302
2647.99 1502
2648.48 1447
2648.96 1390
2649.45 1373
2649.93 1363
2650.42 1360
2650.90 1393
2651.39 1131
2651.87 1274
2652.36 1339
2652.84 1308
2653.33 1285
2653.81 1240
2654.30 1367
2654.78 1398
2655.27 1252
2655.76 1318
2656.24 1288
2656.73 1443
2657.21 1310
2657.70 1416
2658.18 1350
2658.67 1328
2659.16 1298
2659.64 1355
2660.13 1290
2660.61 1301
2661.10 1241
2661.59 1280
2662.07 1267
2662.56 1233
2663.05 1339
2663.53 1156
2664.02 1271
2664.50 1307
2664.99 1382
2665.48 1372
2665.96 1337
2666.45 1264
2666.94 1193
2667.42 1304
2667.91 1213
2668.40 1307
2668.88 1176
2669.37 1313
2669.86 1335
2670.34 1253
2670.83 1247
2671.32 1240
2671.81 1281
2672.29 1536
2672.78 1567
2673.27 1679
2673.75 1655
2674.24 1563
2674.73 1555
2675.22 1789
2675.70 1683
2676.19 1717
2676.68 1655
2677.17 1832
2677.65 2016
2678.14 1715
2678.63 1604
2679.12 1744
2679.61 1777
2680.09 1531
2680.58 1250
2681.07 1376
2681.56 1387
2682.04 1380
2682.53 1221
2683.02 1289
2683.51 1218
2684.00 1340
2684.49 1215
2684.97 1219
2685.46 1210
2685.95 1201
2686.44 1266
2686.93 1351
2687.42 1340
2687.90 1226
2688.39 1347
2688.88 1360
2689.37 1314
2689.86 1370
2690.35 1257
2690.84 1358
2691.33 1377
2691.81 1297
2692.30 1438
2692.79 1537
2693.28 1342
2693.77 1282
2694.26 1255
2694.75 1304
2695.24 1320
2695.73 1219
2696.22 1164
2696.71 1242
2697.20 1339
2697.68 1481
2698.17 1312
2698.66 1381
2699.15 1346
2699.64 1366
2700.13 1382
2700.62 1247
2701.11 1238
2701.60 1238
2702.09 1336
2702.58 1248
2703.07 1261
2703.56 1272
2704.05 1232
2704.54 1307
2705.03 1277
2705.52 1381
2706.01 1420
2706.50 1386
2706.99 1220
2707.48 1286
2707.97 1256
2708.46 1192
2708.95 1317
2709.44 1359
2709.93 1325
2710.43 1119
2710.92 1113
2711.41 1136
2711.90 1202
2712.39 1242
2712.88 1229
2713.37 1366
2713.86 1268
2714.35 1198
2714.84 1160
2715.33 1332
2715.82 1257
2716.32 1212
2716.81 1221
2717.30 1255
2717.79 1246
2718.28 1142
2718.77 1167
2719.26 1150
2719.76 1108
2720.25 1178
2720.74 1341
2721.23 1186
2721.72 1239
2722.21 1400
2722.70 1326
2723.20 1347
2723.69 1241
2724.18 1332
2724.67 1276
2725.16 1251
2725.66 1151
2726.15 1267
2726.64 1393
2727.13 1293
2727.62 1203
2728.12 1095
2728.61 1198
2729.10 1064
2729.59 961
2730.09 1279
2730.58 1228
2731.07 1299
2731.56 1240
2732.06 1132
2732.55 1146
2733.04 1212
2733.53 1195
2734.03 1385
2734.52 1309
2735.01 1131
2735.50 1154
2736.00 1131
2736.49 1208
2736.98 1213
2737.48 1332
2737.97 1285
2738.46 1355
2738.96 1295
2739.45 1493
2739.94 1410
2740.44 1292
2740.93 1307
2741.42 1257
2741.92 1367
2742.41 1363
2742.90 1368
2743.40 1289
2743.89 1377
2744.38 1231
2744.88 1134
2745.37 1151
2745.86 1062
2746.36 1164
2746.85 1245
2747.35 1084
2747.84 1103
2748.33 1178
2748.83 1233
2749.32 1283
2749.82 1213
2750.31 1402
2750.81 1393
2751.30 1243
2751.79 1268
2752.29 1123
2752.78 1262
2753.28 1402
2753.77 1328
2754.27 1218
2754.76 1223
2755.26 1267
2755.75 1353
2756.24 1326
2756.74 1206
2757.23 1284
2757.73 1366
2758.22 1349
2758.72 1268
2759.21 1339
2759.71 1260
2760.20 1220
2760.70 1200
2761.19 1287
2761.69 1275
2762.19 1245
2762.68 1360
2763.18 1313
2763.67 1193
2764.17 1270
2764.66 1229
2765.16 1177
2765.65 1193
2766.15 1207
2766.64 1145
2767.14 1078
2767.64 1175
2768.13 1129
2768.63 1257
2769.12 1298
2769.62 1173
2770.12 1187
2770.61 1157
2771.11 1201
2771.60 1185
2772.10 1212
2772.60 1171
2773.09 1262
2773.59 1304
2774.08 1282
2774.58 1371
2775.08 1441
2775.57 1433
2776.07 1464
2776.57 1436
2777.06 1541
2777.56 1515
2778.06 1600
2778.55 1866
2779.05 1755
2779.55 1751
2780.04 1657
2780.54 1516
2781.04 1637
2781.54 1398
2782.03 1410
2782.53 1320
2783.03 1220
2783.52 1312
2784.02 1416
2784.52 1331
2785.02 1409
2785.51 1199
2786.01 1331
2786.51 1504
2787.01 1387
2787.50 1453
2788.00 1476
2788.50 1326
2789.00 1207
2789.49 1330
2789.99 1346
2790.49 1211
2790.99 1212
2791.48 1124
2791.98 1167
2792.48 1122
2792.98 1027
2793.48 1152
2793.97 1219
2794.47 1259
2794.97 1217
2795.47 1089
2795.97 1236
2796.47 1358
2796.96 1509
2797.46 1284
2797.96 1279
2798.46 1380
2798.96 1492
2799.46 1357
2799.96 1423
2800.45 1342
2800.95 1333
2801.45 1407
2801.95 1434
2802.45 1468
2802.95 1419
2803.45 1446
2803.95 1466
2804.45 1327
2804.94 1400
2805.44 1511
2805.94 1525
2806.44 1643
2806.94 1614
2807.44 1518
2807.94 1716
2808.44 1594
2808.94 1632
2809.44 1658
2809.94 1789
2810.44 1990
2810.94 1838
2811.44 1688
2811.94 1802
2812.44 1682
2812.94 1635
2813.44 1561
2813.94 1487
2814.44 1498
2814.94 1426
2815.44 1433
2815.94 1457
2816.44 1377
2816.94 1368
2817.44 1300
2817.94 1456
2818.44 1374
2818.94 1214
2819.44 1370
2819.94 1437
2820.44 1507
2820.94 1450
2821.44 1363
2821.94 1333
2822.44 1379
2822.94 1272
2823.44 1283
2823.94 1200
2824.44 1227
2824.94 1236
2825.45 1355
2825.95 1330
2826.45 1295
2826.95 1302
2827.45 1165
2827.95 1131
2828.45 1200
2828.95 1132
2829.45 1129
2829.96 1080
2830.46 1079
2830.96 1185
2831.46 1251
2831.96 1199
2832.46 1135
2832.96 1098
2833.47 1111
2833.97 1232
2834.47 1244
2834.97 1216
2835.47 1219
2835.97 1270
2836.48 1395
2836.98 1375
2837.48 1266
2837.98 1448
2838.48 1467
2838.99 1409
2839.49 1504
2839.99 1439
2840.49 1291
2841.00 1389
2841.50 1346
2842.00 1320
2842.50 1502
2843.01 1455
2843.51 1194
2844.01 1343
2844.51 1315
2845.02 1376
2845.52 1432
2846.02 1305
2846.52 1470
2847.03 1484
2847.53 1317
2848.03 1262
2848.54 1311
2849.04 1258
2849.54 1322
2850.04 1345
2850.55 1486
2851.05 1516
2851.55 1546
2852.06 1497
2852.56 1541
2853.06 1464
2853.57 1311
2854.07 1244
2854.57 1194
2855.08 1210
2855.58 1314
2856.09 1256
2856.59 1229
2857.09 1223
2857.60 1219
2858.10 1219
2858.60 1270
2859.11 1348
2859.61 1298
2860.12 1268
2860.62 1356
2861.12 1310
2861.63 1251
2862.13 1212
2862.64 1209
2863.14 1199
2863.65 1197
2864.15 1189
2864.65 1213
2865.16 1243
2865.66 1240
2866.17 1226
2866.67 1165
2867.18 1283
2867.68 1236
2868.19 1145
2868.69 1185
2869.20 1174
2869.70 1185
2870.21 1151
2870.71 1206
2871.21 1192
2871.72 1250
2872.23 1364
2872.73 1333
2873.24 1204
2873.74 1329
2874.25 1356
2874.75 1377
2875.26 1301
2875.76 1206
2876.27 1177
2876.77 1380
2877.28 1305
2877.78 1427
2878.29 1341
2878.79 1325
2879.30 1245
2879.81 1328
2880.31 1357
2880.82 1340
2881.32 1327
2881.83 1228
2882.34 1298
2882.84 1343
2883.35 1259
2883.85 1287
2884.36 1308
2884.87 1262
2885.37 1176
2885.88 1244
2886.38 1314
2886.89 1307
2887.40 1294
2887.90 1359
2888.41 1481
2888.92 1289
2889.42 1466
2889.93 1375
2890.44 1436
2890.94 1346
2891.45 1539
2891.96 1662
2892.46 1493
2892.97 1376
2893.48 1359
2893.98 1483
2894.49 1432
2895.00 1540
2895.51 1435
2896.01 1514
2896.52 1502
2897.03 1610
2897.53 1520
2898.04 1534
2898.55 1564
2899.06 1615
2899.56 1636
2900.07 1510
2900.58 1524
2901.09 1581
2901.59 1568
2902.10 1592
2902.61 1641
2903.12 1584
2903.63 1608
2904.13 1682
2904.64 1568
2905.15 1502
2905.66 1474
2906.17 1623
2906.67 1516
2907.18 1431
2907.69 1425
2908.20 1418
2908.71 1330
2909.21 1443
2909.72 1399
2910.23 1347
2910.74 1398
2911.25 1346
2911.76 1231
2912.26 1278
2912.77 1272
2913.28 1306
2913.79 1287
2914.30 1181
2914.81 1292
2915.32 1216
2915.83 1313
2916.34 1143
2916.84 1189
2917.35 1186
2917.86 1259
2918.37 1292
2918.88 1367
2919.39 1324
2919.90 1295
2920.41 1246
2920.92 1360
2921.43 1308
2921.94 1285
2922.45 1298
2922.96 1187
2923.46 1337
2923.97 1330
2924.48 1344
2924.99 1335
2925.50 1291
2926.01 1423
2926.52 1577
2927.03 1457
2927.54 1547
2928.05 1369
2928.56 1460
2929.07 1508
2929.58 1443
2930.09 1404
2930.60 1366
2931.11 1391
2931.62 1342
2932.13 1267
2932.64 1233
2933.15 1262
2933.67 1242
2934.18 1193
2934.69 1280
2935.20 1303
2935.71 1279
2936.22 1224
2936.73 1203
2937.24 1353
2937.75 1357
2938.26 1301
2938.77 1311
2939.28 1336
2939.79 1289
2940.30 1224
2940.82 1335
2941.33 1463
2941.84 1330
2942.35 1240
2942.86 1224
2943.37 1298
2943.88 1426
2944.39 1430
2944.91 1319
2945.42 1337
2945.93 1382
2946.44 1366
2946.95 1522
2947.46 1510
2947.98 1448
2948.49 1458
2949.00 1433
2949.51 1517
2950.02 1472
2950.53 1440
2951.05 1474
2951.56 1503
2952.07 1364
2952.58 1143
2953.09 1202
2953.61 1158
2954.12 1101
2954.63 1215
2955.14 1157
2955.66 1156
2956.17 1188
2956.68 1214
2957.19 1124
2957.71 1190
2958.22 1228
2958.73 1342
2959.24 1304
2959.76 1232
2960.27 1320
2960.78 1181
2961.29 1219
2961.81 1293
2962.32 1267
2962.83 1442
2963.35 1399
2963.86 1357
2964.37 1411
2964.89 1419
2965.40 1521
2965.91 1496
2966.43 1260
2966.94 1265
2967.45 1250
2967.97 1269
2968.48 1270
2968.99 1313
2969.51 1298
2970.02 1194
2970.53 1231
2971.05 1231
2971.56 1286
2972.07 1224
2972.59 1394
2973.10 1359
2973.62 1306
2974.13 1283
2974.64 1170
2975.16 1183
2975.67 1263
2976.19 1249
2976.70 1205
2977.22 1189
2977.73 1264
2978.24 1253
2978.76 1309
2979.27 1268
2979.79 1223
2980.30 1073
2980.82 1194
2981.33 1201
2981.85 1180
2982.36 1158
2982.87 1215
2983.39 1305
2983.90 1270
2984.42 1314
2984.93 1282
2985.45 1408
2985.96 1509
2986.48 1356
2986.99 1282
2987.51 1385
2988.02 1373
2988.54 1546
2989.05 1643
2989.57 1495
2990.09 1505
2990.60 1448
2991.12 1530
2991.63 1410
2992.15 1406
2992.66 1489
2993.18 1338
2993.69 1374
2994.21 1368
2994.73 1467
2995.24 1459
2995.76 1482
2996.27 1459
2996.79 1539
2997.30 1748
2997.82 1716
2998.34 1807
2998.85 1684
2999.37 1793
2999.89 1859
3000.40 1761
3000.92 2015
3001.43 1939
3001.95 1807
3002.47 2041
3002.98 2102
3003.50 2158
3004.02 2114
3004.53 2130
3005.05 2263
3005.57 2507
3006.08 2522
3006.60 2829
3007.12 2578
3007.63 2772
3008.15 2784
3008.67 2899
3009.18 2457
3009.70 2365
3010.22 2155
3010.74 2122
3011.25 1538
3011.77 1412
3012.29 1447
3012.80 1476
3013.32 1432
3013.84 1397
3014.36 1350
3014.87 1368
3015.39 1361
3015.91 1457
3016.43 1508
3016.94 1448
3017.46 1447
3017.98 1497
3018.50 1446
3019.02 1488
3019.53 1538
3020.05 1332
3020.57 1411
3021.09 1605
3021.60 1589
3022.12 1465
3022.64 1519
3023.16 1563
3023.68 1545
3024.20 1505
3024.71 1494
3025.23 1408
3025.75 1552
3026.27 1642
3026.79 1492
3027.31 1366
3027.82 1414
3028.34 1418
3028.86 1500
3029.38 1412
3029.90 1440
3030.42 1241
3030.94 1300
3031.46 1430
3031.98 1313
3032.49 1505
3033.01 1388
3033.53 1354
3034.05 1387
3034.57 1350
3035.09 1440
3035.61 1368
3036.13 1467
3036.65 1501
3037.17 1414
3037.69 1465
3038.21 1360
3038.73 1375
3039.25 1322
3039.76 1308
3040.28 1366
3040.80 1283
3041.32 1223
3041.84 1267
3042.36 1153
3042.88 1310
3043.40 1381
3043.92 1256
3044.44 1348
3044.96 1322
3045.48 1395
3046.00 1231
3046.52 1378
3047.04 1260
3047.56 1316
3048.08 1277
3048.60 1322
3049.13 1374
3049.65 1300
3050.17 1324
3050.69 1337
3051.21 1183
3051.73 1206
3052.25 1188
3052.77 1327
3053.29 1271
3053.81 1192
3054.33 1377
3054.85 1419
3055.37 1133
3055.89 1149
3056.42 1232
3056.94 1268
3057.46 1275
3057.98 1254
3058.50 1278
3059.02 1180
3059.54 1297
3060.06 1205
3060.59 1198
3061.11 1268
3061.63 1244
3062.15 1238
3062.67 1177
3063.19 1144
3063.71 1292
3064.24 1400
3064.76 1507
3065.28 1378
3065.80 1266
3066.32 1385
3066.85 1449
3067.37 1455
3067.89 1452
3068.41 1372
3068.93 1445
3069.46 1395
3069.98 1389
3070.50 1279
3071.02 1317
3071.54 1364
3072.07 1360
3072.59 1392
3073.11 1311
3073.63 1399
3074.16 1466
3074.68 1378
3075.20 1470
3075.73 1464
3076.25 1656
3076.77 1570
3077.29 1500
3077.82 1635
3078.34 1653
3078.86 1829
3079.39 1794
3079.91 1719
3080.43 1798
3080.95 2000
3081.48 2005
3082.00 1971
3082.52 1898
3083.05 1980
3083.57 1881
3084.09 1991
3084.62 1819
3085.14 1908
3085.66 1946
3086.19 2051
3086.71 2040
3087.24 1930
3087.76 1810
3088.28 1827
3088.81 1818
3089.33 1867
3089.85 1799
3090.38 1614
3090.90 1543
3091.43 1550
3091.95 1763
3092.47 1647
3093.00 1548
3093.52 1598
3094.05 1585
3094.57 1619
3095.10 1830
3095.62 1661
3096.14 1627
3096.67 1864
3097.19 1904
3097.72 1775
3098.24 1685
3098.77 1882
3099.29 1858
3099.82 1836
3100.34 2191
3100.87 2805
3101.39 3235
3101.92 3476
3102.44 3995
3102.97 4492
3103.49 4772
3104.02 5194
3104.54 5743
3105.07 5975
3105.59 5970
3106.12 5787
3106.64 5781
3107.17 5559
3107.69 4232
3108.22 3851
3108.74 3362
3109.27 3033
3109.79 2500
3110.32 2308
3110.85 2214
3111.37 1931
3111.90 1966
3112.42 2030
3112.95 1880
3113.48 1946
3114.00 2001
3114.53 1915
3115.05 1821
3115.58 1819
3116.11 1820
3116.63 1690
3117.16 1610
3117.68 1581
3118.21 1532
3118.74 1549
3119.26 1562
3119.79 1472
3120.32 1483
3120.84 1616
3121.37 1505
3121.90 1546
3122.42 1633
3122.95 1764
3123.48 1836
3124.00 1755
3124.53 1694
3125.06 1712
3125.58 1630
3126.11 1650
3126.64 1665
3127.16 1610
3127.69 1619
3128.22 1493
3128.75 1552
3129.27 1560
3129.80 1534
3130.33 1458
3130.85 1459
3131.38 1381
3131.91 1394
3132.44 1465
3132.96 1384
3133.49 1329
3134.02 1355
3134.55 1337
3135.07 1364
3135.60 1488
3136.13 1439
3136.66 1450
3137.19 1476
3137.71 1562
3138.24 1601
3138.77 1505
3139.30 1486
3139.83 1421
3140.35 1594
3140.88 1461
3141.41 1297
3141.94 1444
3142.47 1541
3143.00 1472
3143.52 1463
3144.05 1486
3144.58 1331
3145.11 1406
3145.64 1449
3146.17 1477
3146.70 1342
3147.22 1396
3147.75 1555
3148.28 1553
3148.81 1684
3149.34 1753
3149.87 1699
3150.40 1810
3150.93 1748
3151.46 1852
3151.98 1711
3152.51 1693
3153.04 1544
3153.57 1643
3154.10 1617
3154.63 1604
3155.16 1602
3155.69 1349
3156.22 1306
3156.75 1474
3157.28 1629
3157.81 1597
3158.34 1620
3158.87 1686
3159.40 1691
3159.93 1613
3160.46 1548
3160.99 1559
3161.52 1653
3162.05 1616
3162.58 1477
3163.11 1541
3163.64 1390
3164.17 1409
3164.70 1388
3165.23 1254
3165.76 1362
3166.29 1444
3166.82 1308
3167.35 1315
3167.88 1373
3168.41 1262
3168.94 1291
3169.47 1349
3170.00 1156
3170.53 1110
3171.06 1374
3171.59 1402
3172.13 1379
3172.66 1333
3173.19 1308
3173.72 1239
3174.25 1260
3174.78 1408
3175.31 1557
3175.84 1587
3176.37 1663
3176.90 1576
3177.44 1566
3177.97 1617
3178.50 1669
3179.03 1551
3179.56 1615
3180.09 1462
3180.62 1475
3181.16 1614
3181.69 1410
3182.22 1289
3182.75 1250
3183.28 1442
3183.81 1287
3184.35 1328
3184.88 1380
3185.41 1461
3185.94 1376
3186.47 1354
3187.01 1215
3187.54 1245
3188.07 1212
3188.60 1207
3189.14 1148
3189.67 1220
3190.20 1342
3190.73 1395
3191.26 1342
3191.80 1384
3192.33 1348
3192.86 1256
3193.39 1221
3193.93 1192
3194.46 1367
3194.99 1411
3195.53 1166
3196.06 1304
3196.59 1350
3197.12 1357
3197.66 1304
3198.19 1212
3198.72 1275
3199.26 1370
3199.79 1250
3200.32 1227
3200.86 1369
3201.39 1323
3201.92 1307
3202.46 1371
3202.99 1247
3203.52 1348
3204.06 1362
3204.59 1345
3205.12 1292
3205.66 1327
3206.19 1364
3206.72 1379
3207.26 1321
3207.79 1412
3208.33 1421
3208.86 1428
3209.39 1308
3209.93 1224
3210.46 1300
3211.00 1294
3211.53 1366
3212.06 1336
3212.60 1430
3213.13 1427
3213.67 1368
3214.20 1450
3214.74 1579
3215.27 1405
3215.80 1366
3216.34 1449
3216.87 1354
3217.41 1362
3217.94 1375
3218.48 1476
3219.01 1490
3219.55 1501
3220.08 1365
3220.62 1263
3221.15 1339
3221.69 1463
3222.22 1619
3222.76 1635
3223.29 1428
3223.83 1509
3224.36 1508
3224.90 1493
3225.43 1562
3225.97 1508
3226.50 1537
3227.04 1458
3227.57 1635
3228.11 1744
3228.65 1627
3229.18 1548
3229.72 1559
3230.25 1566
3230.79 1567
3231.32 1277
3231.86 1492
3232.40 1472
3232.93 1415
3233.47 1532
3234.00 1423
3234.54 1425
3235.08 1300
3235.61 1441
3236.15 1367
3236.68 1275
3237.22 1520
3237.76 1560
3238.29 1544
3238.83 1615
3239.37 1515
3239.90 1513
3240.44 1506
3240.97 1434
3241.51 1511
3242.05 1581
3242.58 1713
3243.12 1721
3243.66 1551
3244.20 1527
3244.73 1437
3245.27 1566
3245.81 1582
3246.34 1568
3246.88 1467
3247.42 1493
3247.95 1506
3248.49 1572
3249.03 1562
3249.57 1642
3250.10 1598
3250.64 1609
3251.18 1644
3251.72 1631
3252.25 1692
3252.79 1648
3253.33 1622
3253.87 1425
3254.40 1589
3254.94 1748
3255.48 1772
3256.02 1732
3256.55 1899
3257.09 1950
3257.63 1861
3258.17 2058
3258.71 2180
3259.24 2065
3259.78 2143
3260.32 2356
3260.86 2617
3261.40 2660
3261.94 2537
3262.47 2977
3263.01 3059
3263.55 2970
3264.09 3085
3264.63 3449
3265.17 3798
3265.71 3851
3266.24 4237
3266.78 4266
3267.32 4434
3267.86 4777
3268.40 4938
3268.94 4967
3269.48 4448
3270.02 4494
3270.55 4261
3271.09 4094
3271.63 3473
3272.17 3185
3272.71 2912
3273.25 2788
3273.79 2560
3274.33 2033
3274.87 2076
3275.41 1778
3275.95 1776
3276.49 1857
3277.03 1858
3277.57 1845
3278.11 1859
3278.65 1734
3279.19 1823
3279.73 1814
3280.26 1933
3280.80 1774
3281.34 1869
3281.88 1834
3282.42 1758
3282.96 1878
3283.50 1864
3284.04 2028
3284.59 1947
3285.13 1834
3285.67 2065
3286.21 2096
3286.75 2082
3287.29 1966
3287.83 1981
3288.37 2100
3288.91 1972
3289.45 1925
3289.99 1993
3290.53 2135
3291.07 2105
3291.61 1944
3292.15 1991
3292.69 2150
3293.23 2202
3293.77 2194
3294.32 2377
3294.86 2426
3295.40 2376
3295.94 2576
3296.48 2760
3297.02 2964
3297.56 2920
3298.10 2735
3298.65 2796
3299.19 2612
3299.73 2548
3300.27 2401
3300.81 2301
3301.35 2170
3301.89 2071
3302.44 1634
3302.98 1692
3303.52 1859
3304.06 1967
3304.60 1865
3305.14 1886
3305.69 1715
3306.23 1787
3306.77 1861
3307.31 1756
3307.85 1723
3308.40 1656
3308.94 1802
3309.48 1765
3310.02 1634
3310.57 1498
3311.11 1575
3311.65 1704
3312.19 1620
3312.74 1551
3313.28 1532
3313.82 1450
3314.36 1611
3314.91 1742
3315.45 1718
3315.99 1695
3316.53 1806
3317.08 1881
3317.62 1882
3318.16 1973
3318.71 1959
3319.25 1822
3319.79 1934
3320.34 1911
3320.88 1716
3321.42 1772
3321.96 1707
3322.51 1885
3323.05 1854
3323.59 1808
3324.14 1833
3324.68 1872
3325.23 1767
3325.77 1655
3326.31 1712
3326.86 1730
3327.40 1589
3327.94 1466
3328.49 1499
3329.03 1511
3329.57 1548
3330.12 1541
3330.66 1503
3331.21 1586
3331.75 1676
3332.29 1925
3332.84 2189
3333.38 2501
3333.93 2775
3334.47 3154
3335.02 3481
3335.56 3836
3336.10 4543
3336.65 4616
3337.19 4976
3337.74 5411
3338.28 5747
3338.83 5555
3339.37 5424
3339.92 5107
3340.46 4796
3341.01 4390
3341.55 3992
3342.10 3585
3342.64 3223
3343.19 2736
3343.73 2488
3344.28 2135
3344.82 1929
3345.37 1943
3345.91 1979
3346.46 1800
3347.00 1789
3347.55 1827
3348.09 1781
3348.64 1748
3349.18 1602
3349.73 1616
3350.27 1575
3350.82 1609
3351.37 1530
3351.91 1545
3352.46 1514
3353.00 1410
3353.55 1609
3354.10 1631
3354.64 1694
3355.19 1556
3355.73 1618
3356.28 1687
3356.83 1659
3357.37 1497
3357.92 1568
3358.46 1509
3359.01 1514
3359.56 1423
3360.10 1396
3360.65 1475
3361.20 1557
3361.74 1430
3362.29 1421
3362.84 1490
3363.38 1543
3363.93 1458
3364.48 1636
3365.02 1497
3365.57 1441
3366.12 1484
3366.66 1490
3367.21 1529
3367.76 1360
3368.30 1594
3368.85 1563
3369.40 1530
3369.94 1393
3370.49 1351
3371.04 1514
3371.59 1601
3372.13 1506
3372.68 1492
3373.23 1543
3373.78 1744
3374.32 1749
3374.87 1671
3375.42 1612
3375.97 1723
3376.51 1554
3377.06 1431
3377.61 1517
3378.16 1681
3378.71 1549
3379.25 1369
3379.80 1431
3380.35 1462
3380.90 1414
3381.45 1329
3381.99 1449
3382.54 1100
3383.09 1131
3383.64 1271
3384.19 1496
3384.74 1428
3385.28 1390
3385.83 1281
3386.38 1352
3386.93 1344
3387.48 1417
3388.03 1312
3388.58 1349
3389.12 1378
3389.67 1368
3390.22 1327
3390.77 1274
3391.32 1274
3391.87 1298
3392.42 1340
3392.97 1242
3393.52 1309
3394.06 1351
3394.61 1244
3395.16 1363
3395.71 1250
3396.26 1217
3396.81 1370
3397.36 1373
3397.91 1383
3398.46 1362
3399.01 1252
3399.56 1306
3400.11 1333
3400.66 1265
3401.21 1352
3401.76 1322
3402.31 1295
3402.86 1316
3403.41 1380
3403.96 1233
3404.51 1226
3405.06 1231
3405.61 1299
3406.16 1236
3406.71 1272
3407.26 1420
3407.81 1239
3408.36 1148
3408.91 1165
3409.46 1162
3410.01 1301
3410.56 1359
3411.11 1248
3411.66 1295
3412.21 1309
3412.76 1259
3413.31 1252
3413.86 1324
3414.41 1248
3414.96 1246
3415.51 1339
3416.07 1309
3416.62 1366
3417.17 1410
3417.72 1327
3418.27 1371
3418.82 1287
3419.37 1302
3419.92 1366
3420.47 1333
3421.03 1392
3421.58 1330
3422.13 1414
3422.68 1526
3423.23 1314
3423.78 1588
3424.33 1572
3424.89 1813
3425.44 1585
3425.99 1532
3426.54 1590
3427.09 1628
3427.65 1750
3428.20 1533
3428.75 1414
3429.30 1455
3429.85 1366
3430.41 1345
3430.96 1302
3431.51 1258
3432.06 1238
3432.61 1313
3433.17 1407
3433.72 1371
3434.27 1337
3434.82 1337
3435.38 1324
3435.93 1321
3436.48 1288
3437.03 1227
3437.59 1348
3438.14 1391
3438.69 1379
3439.24 1298
3439.80 1234
3440.35 1172
3440.90 1225
3441.46 1309
3442.01 1411
3442.56 1393
3443.11 1312
3443.67 1517
3444.22 1321
3444.77 1324
3445.33 1237
3445.88 1287
3446.43 1254
3446.99 1272
3447.54 1405
3448.09 1314
3448.65 1230
3449.20 1281
3449.76 1251
3450.31 1279
3450.86 1263
3451.42 1319
3451.97 1226
3452.52 1193
3453.08 1168
3453.63 1326
3454.19 1245
3454.74 1184
3455.29 1159
3455.85 1273
3456.40 1178
3456.96 1160
3457.51 1175
3458.07 1179
3458.62 1172
3459.17 1198
3459.73 1280
3460.28 1246
3460.84 1205
3461.39 1180
3461.95 1241
3462.50 1255
3463.06 1316
3463.61 1344
3464.17 1380
3464.72 1303
3465.27 1401
3465.83 1339
3466.38 1252
3466.94 1266
3467.49 1418
3468.05 1237
3468.61 1242
3469.16 1283
3469.72 1383
3470.27 1442
3470.83 1370
3471.38 1307
3471.94 1304
3472.49 1471
3473.05 1538
3473.60 1439
3474.16 1325
3474.71 1352
3475.27 1386
3475.83 1461
3476.38 1371
3476.94 1339
3477.49 1355
3478.05 1353
3478.61 1537
3479.16 1507
3479.72 1479
3480.27 1462
3480.83 1548
3481.39 1464
3481.94 1472
3482.50 1622
3483.05 1497
3483.61 1428
3484.17 1494
3484.72 1601
3485.28 1675
3485.84 1673
3486.39 1660
3486.95 1519
3487.51 1513
3488.06 1509
3488.62 1926
3489.18 1957
3489.73 1880
3490.29 2173
3490.85 2312
3491.40 2568
3491.96 2973
3492.52 3197
3493.08 3292
3493.63 3196
3494.19 3004
3494.75 3318
3495.30 3115
3495.86 3030
3496.42 2794
3496.98 3093
3497.53 3077
3498.09 3108
3498.65 3127
3499.21 3310
3499.76 3459
3500.32 3496
3500.88 3695
3501.44 4019
3501.99 4200
3502.55 4228
3503.11 4191
3503.67 4607
3504.23 4838
3504.78 5036
3505.34 5169
3505.90 5115
3506.46 5088
3507.02 5303
3507.58 5231
3508.13 4960
3508.69 5205
3509.25 4846
3509.81 4377
3510.37 3909
3510.93 3612
3511.48 3058
3512.04 2678
3512.60 2457
3513.16 2287
3513.72 2221
3514.28 1937
3514.84 1728
3515.40 1565
3515.95 1580
3516.51 1686
3517.07 1614
3517.63 1580
3518.19 1431
3518.75 1542
3519.31 1475
3519.87 1441
3520.43 1470
3520.99 1604
3521.55 1573
3522.11 1420
3522.67 1596
3523.22 1671
3523.78 1569
3524.34 1646
3524.90 1632
3525.46 1603
3526.02 1551
3526.58 1532
3527.14 1566
3527.70 1553
3528.26 1468
3528.82 1477
3529.38 1478
3529.94 1513
3530.50 1541
3531.06 1519
3531.62 1377
3532.18 1423
3532.74 1420
3533.30 1380
3533.86 1440
3534.42 1569
3534.98 1704
3535.54 1560
3536.11 1477
3536.67 1590
3537.23 1653
3537.79 1518
3538.35 1625
3538.91 1649
3539.47 1562
3540.03 1536
3540.59 1694
3541.15 1573
3541.71 1516
3542.27 1592
3542.84 1597
3543.40 1589
3543.96 1554
3544.52 1528
3545.08 1514
3545.64 1635
3546.20 1686
3546.76 1646
3547.33 1428
3547.89 1476
3548.45 1348
3549.01 1397
3549.57 1478
3550.13 1495
3550.69 1363
3551.26 1335
3551.82 1199
3552.38 1155
3552.94 1217
3553.50 1247
3554.07 1174
3554.63 1196
3555.19 1111
3555.75 1275
3556.31 1179
3556.88 1237
3557.44 1229
3558.00 1214
3558.56 1222
3559.13 1249
3559.69 1246
3560.25 1226
3560.81 1264
3561.38 1252
3561.94 1180
3562.50 1337
3563.06 1342
3563.63 1355
3564.19 1311
3564.75 1267
3565.31 1272
3565.88 1263
3566.44 1400
3567.00 1302
3567.57 1349
3568.13 1268
3568.69 1309
3569.26 1344
3569.82 1263
3570.38 1258
3570.95 1323
3571.51 1238
3572.07 1225
3572.64 1282
3573.20 1253
3573.76 1170
3574.33 1348
3574.89 1417
3575.45 1244
3576.02 1289
3576.58 1337
3577.14 1352
3577.71 1340
3578.27 1442
3578.84 1354
3579.40 1328
3579.96 1472
3580.53 1478
3581.09 1421
3581.66 1374
3582.22 1371
3582.78 1435
3583.35 1398
3583.91 1291
3584.48 1221
3585.04 1261
3585.61 1460
3586.17 1349
3586.74 1278
3587.30 1174
3587.86 1214
3588.43 1160
3588.99 1298
3589.56 1239
3590.12 1308
3590.69 1315
3591.25 1276
3591.82 1271
3592.38 1240
3592.95 1282
3593.51 1288
3594.08 1321
3594.64 1309
3595.21 1210
3595.77 1282
3596.34 1205
3596.90 1210
3597.47 1262
3598.04 1170
3598.60 1070
3599.17 1112
3599.73 1130
3600.30 1226
3600.86 1245
3601.43 1254
3601.99 1153
3602.56 1132
3603.13 1185
3603.69 1293
3604.26 1140
3604.82 1110
3605.39 1113
3605.96 1092
3606.52 1121
3607.09 1211
3607.65 1180
3608.22 1117
3608.79 1196
3609.35 1205
3609.92 1150
3610.49 1216
3611.05 1160
3611.62 1120
3612.19 1111
3612.75 1220
3613.32 1192
3613.89 1165
3614.45 1143
3615.02 1180
3615.59 1270
3616.15 1288
3616.72 1312
3617.29 1422
3617.85 1768
3618.42 1774
3618.99 1909
3619.55 1814
3620.12 1859
3620.69 1840
3621.26 2035
3621.82 1847
3622.39 1870
3622.96 1784
3623.53 1785
3624.09 1699
3624.66 1569
3625.23 1384
3625.80 1275
3626.36 1237
3626.93 1158
3627.50 1051
3628.07 1215
3628.63 1165
3629.20 1125
3629.77 1078
3630.34 1138
3630.91 1135
3631.47 1109
3632.04 1226
3632.61 1309
3633.18 1278
3633.75 1280
3634.32 1384
3634.88 1329
3635.45 1345
3636.02 1352
3636.59 1473
3637.16 1487
3637.73 1409
3638.29 1460
3638.86 1400
3639.43 1316
3640.00 1502
3640.57 1518
3641.14 1601
3641.71 1709
3642.28 1726
3642.84 1813
3643.41 1734
3643.98 1889
3644.55 1833
3645.12 1883
3645.69 1873
3646.26 1629
3646.83 1742
3647.40 1618
3647.97 1528
3648.54 1555
3649.11 1517
3649.68 1629
3650.25 1367
3650.81 1370
3651.38 1392
3651.95 1472
3652.52 1598
3653.09 1650
3653.66 1779
3654.23 1760
3654.80 1701
3655.37 1695
3655.94 1689
3656.51 1774
3657.08 1762
3657.65 1719
3658.22 1666
3658.79 1984
3659.36 2112
3659.93 1935
3660.50 1806
3661.07 2043
3661.64 2113
3662.22 2007
3662.79 2293
3663.36 1993
3663.93 2071
3664.50 1948
3665.07 1751
3665.64 1747
3666.21 1785
3666.78 1633
3667.35 1623
3667.92 1637
3668.49 1523
3669.06 1424
3669.64 1578
3670.21 1483
3670.78 1531
3671.35 1485
3671.92 1555
3672.49 1556
3673.06 1483
3673.63 1410
3674.21 1378
3674.78 1428
3675.35 1429
3675.92 1333
3676.49 1203
3677.06 1418
3677.63 1506
3678.21 1442
3678.78 1350
3679.35 1364
3679.92 1293
3680.49 1269
3681.07 1254
3681.64 1356
3682.21 1243
3682.78 1338
3683.35 1265
3683.93 1229
3684.50 1217
3685.07 1233
3685.64 1235
3686.21 1166
3686.79 1323
3687.36 1353
3687.93 1463
3688.50 1602
3689.08 1601
3689.65 1616
3690.22 1775
3690.80 1768
3691.37 1792
3691.94 1854
3692.51 1824
3693.09 1652
3693.66 1557
3694.23 1577
3694.81 1643
3695.38 1524
3695.95 1329
3696.52 1322
3697.10 1402
3697.67 1397
3698.24 1451
3698.82 1353
3699.39 1422
3699.96 1451
3700.54 1444
3701.11 1350
3701.68 1286
3702.26 1499
3702.83 1533
3703.41 1543
3703.98 1489
3704.55 1365
3705.13 1392
3705.70 1416
3706.27 1480
3706.85 1325
3707.42 1226
3708.00 1281
3708.57 1320
3709.14 1406
3709.72 1368
3710.29 1272
3710.87 1366
3711.44 1428
3712.02 1264
3712.59 1212
3713.16 1206
3713.74 1189
3714.31 1386
3714.89 1367
3715.46 1309
3716.04 1214
3716.61 1177
3717.19 1233
3717.76 1202
3718.34 1084
3718.91 1226
3719.49 1266
3720.06 1381
3720.64 1222
3721.21 1085
3721.79 1054
3722.36 1168
3722.94 1252
3723.51 1244
3724.09 1074
3724.66 1075
3725.24 1164
3725.81 1091
3726.39 1087
3726.96 1165
3727.54 1229
3728.12 1240
3728.69 1224
3729.27 1181
3729.84 1062
3730.42 1112
3730.99 1185
3731.57 1316
3732.15 1250
3732.72 1293
3733.30 1443
3733.87 1349
3734.45 1301
3735.03 1319
3735.60 1303
3736.18 1201
3736.75 1159
3737.33 1305
3737.91 1234
3738.48 1168
3739.06 1184
3739.64 1181
3740.21 1184
3740.79 1278
3741.37 1299
3741.94 1271
3742.52 1090
3743.10 1047
3743.67 1174
3744.25 1134
3744.83 1051
3745.40 1203
3745.98 1185
3746.56 1206
3747.13 1196
3747.71 1173
3748.29 1045
3748.87 1171
3749.44 1175
3750.02 1082
3750.60 1044
3751.17 1147
3751.75 1253
3752.33 1157
3752.91 1197
3753.48 1154
3754.06 1061
3754.64 1002
3755.22 1078
3755.80 1094
3756.37 1049
3756.95 1059
3757.53 1046
3758.11 1060
3758.68 1016
3759.26 1051
3759.84 1089
3760.42 1092
3761.00 1012
3761.58 1039
3762.15 1119
3762.73 1138
3763.31 1170
3763.89 1121
3764.47 1145
3765.04 1151
3765.62 996
3766.20 1077
3766.78 1129
3767.36 1053
3767.94 1102
3768.52 1163
3769.10 1170
3769.67 1132
3770.25 1027
3770.83 1096
3771.41 1113
3771.99 1032
3772.57 1147
3773.15 1101
3773.73 1072
3774.31 1140
3774.89 1148
3775.46 1091
3776.04 1057
3776.62 1157
3777.20 1114
3777.78 1099
3778.36 1066
3778.94 1098
3779.52 1101
3780.10 1222
3780.68 1207
3781.26 1109
3781.84 1035
3782.42 1123
3783.00 1063
3783.58 954
3784.16 967
3784.74 921
3785.32 990
3785.90 1112
3786.48 1158
3787.06 1046
3787.64 1180
3788.22 1129
3788.80 1141
3789.38 948
3789.96 992
3790.54 1148
3791.12 1246
3791.70 1193
3792.28 1178
3792.86 1201
3793.44 1087
3794.02 1177
3794.60 1122
3795.18 1208
3795.77 1252
3796.35 1191
3796.93 1113
3797.51 1191
3798.09 1250
3798.67 1247
3799.25 1336
3799.83 1297
3800.41 1417
3800.99 1377
3801.58 1427
3802.16 1545
3802.74 1515
3803.32 1481
3803.90 1596
3804.48 1583
3805.06 1487
3805.65 1568
3806.23 1561
3806.81 1546
3807.39 1524
3807.97 1427
3808.55 1570
3809.14 1429
3809.72 1479
3810.30 1641
3810.88 1592
3811.46 1604
3812.05 1639
3812.63 1600
3813.21 1717
3813.79 1692
3814.37 1782
3814.96 1712
3815.54 1861
3816.12 1925
3816.70 1855
3817.29 1897
3817.87 1952
3818.45 1895
3819.03 1849
3819.62 1597
3820.20 1528
3820.78 1426
3821.36 1432
3821.95 1452
3822.53 1183
3823.11 1212
3823.70 1289
3824.28 1203
3824.86 1151
3825.45 1117
3826.03 1053
3826.61 1096
3827.19 1055
3827.78 1049
3828.36 1132
3828.94 1231
3829.53 1252
3830.11 1126
3830.69 1113
3831.28 1239
3831.86 1214
3832.45 1171
3833.03 1095
3833.61 1093
3834.20 1109
3834.78 1124
3835.36 1158
3835.95 986
3836.53 1058
3837.12 1107
3837.70 1051
3838.28 1045
3838.87 1037
3839.45 1117
3840.04 1123
3840.62 991
3841.20 1008
3841.79 898
3842.37 969
3842.96 1044
3843.54 973
3844.13 991
3844.71 993
3845.30 1096
3845.88 1131
3846.47 1016
3847.05 1073
3847.63 1074
3848.22 1140
3848.80 1094
3849.39 1080
3849.97 1034
3850.56 1178
3851.14 1202
3851.73 1048
3852.31 1103
3852.90 1177
3853.48 1201
3854.07 1117
3854.66 1218
3855.24 1204
3855.83 1123
3856.41 1042
3857.00 1015
3857.58 1133
3858.17 1171
3858.75 1186
3859.34 1186
3859.92 1311
3860.51 1275
3861.10 1207
3861.68 1181
3862.27 1223
3862.85 1374
3863.44 1485
3864.03 1391
3864.61 1495
3865.20 1590
3865.78 1531
3866.37 1624
3866.96 1666
3867.54 1544
3868.13 1361
3868.72 1228
3869.30 1219
3869.89 1327
3870.47 1211
3871.06 1223
3871.65 1179
3872.23 1184
3872.82 1219
3873.41 1118
3873.99 1133
3874.58 1281
3875.17 1316
3875.76 1284
3876.34 1276
3876.93 1250
3877.52 1137
3878.10 1258
3878.69 1223
3879.28 1257
3879.86 1287
3880.45 1277
3881.04 1263
3881.63 1000
3882.21 1133
3882.80 1075
3883.39 1076
3883.98 989
3884.56 1037
3885.15 1096
3885.74 1079
3886.33 1063
3886.91 1056
3887.50 1086
3888.09 1044
3888.68 1214
3889.27 1274
3889.85 1305
3890.44 1398
3891.03 1458
3891.62 1323
3892.21 1486
3892.79 1397
3893.38 1361
3893.97 1541
3894.56 1481
3895.15 1383
3895.74 1361
3896.32 1374
3896.91 1346
3897.50 1314
3898.09 1212
3898.68 1123
3899.27 1122
3899.86 1143
3900.45 1186
3901.03 1145
3901.62 1193
3902.21 1230
3902.80 1142
3903.39 1137
3903.98 1178
3904.57 1170
3905.16 1183
3905.75 1221
3906.34 1059
3906.92 1283
3907.51 1205
3908.10 1137
3908.69 1112
3909.28 1249
3909.87 1132
3910.46 1125
3911.05 1248
3911.64 1170
3912.23 1152
3912.82 963
3913.41 901
3914.00 958
3914.59 948
3915.18 1062
3915.77 997
3916.36 1023
3916.95 998
3917.54 1102
3918.13 943
3918.72 936
3919.31 922
3919.90 940
3920.49 987
3921.08 1053
3921.67 988
3922.26 1123
3922.85 1088
3923.44 1086
3924.03 1136
3924.62 964
3925.21 1029
3925.80 998
3926.40 923
3926.99 1012
3927.58 1069
3928.17 1070
3928.76 1102
3929.35 1046
3929.94 987
3930.53 993
3931.12 924
3931.71 964
3932.30 957
3932.90 930
3933.49 931
3934.08 896
3934.67 952
3935.26 969
3935.85 921
3936.44 920
3937.04 902
3937.63 943
3938.22 981
3938.81 990
3939.40 993
3939.99 890
3940.59 1011
3941.18 1089
3941.77 926
3942.36 903
3942.95 1048
3943.55 1101
3944.14 1130
3944.73 1128
3945.32 1134
3945.91 1161
3946.51 971
3947.10 1133
3947.69 1079
3948.28 1050
3948.88 1041
3949.47 1029
3950.06 936
3950.65 999
3951.25 1065
3951.84 996
3952.43 1001
3953.02 905
3953.62 960
3954.21 938
3954.80 1042
3955.40 995
3955.99 981
3956.58 1096
3957.17 1123
3957.77 1115
3958.36 1079
3958.95 1110
3959.55 1112
3960.14 1077
3960.73 1170
3961.33 1134
3961.92 1043
3962.51 988
3963.11 1092
3963.70 1053
3964.29 1080
3964.89 1024
3965.48 1039
3966.08 1138
3966.67 1160
3967.26 1023
3967.86 1117
3968.45 1246
3969.04 1172
3969.64 1129
3970.23 986
3970.83 992
3971.42 972
3972.01 1131
3972.61 1045
3973.20 1024
3973.80 1027
3974.39 1046
3974.99 1077
3975.58 1130
3976.18 1175
3976.77 1161
3977.36 1251
3977.96 1188
3978.55 1200
3979.15 1169
3979.74 1134
3980.34 1116
3980.93 995
3981.53 908
3982.12 1072
3982.72 1009
3983.31 1018
3983.91 1068
3984.50 983
3985.10 1078
3985.69 994
3986.29 1045
3986.88 1058
3987.48 1012
3988.07 1054
3988.67 1068
3989.26 1029
3989.86 1014
3990.46 857
3991.05 1020
3991.65 1143
3992.24 1035
3992.84 1045
3993.43 1165
3994.03 1159
3994.63 1164
3995.22 1084
3995.82 1074
3996.41 1150
3997.01 1130
3997.61 1138
3998.20 1163
3998.80 1223
3999.39 1118
3999.99 1066
4000.59 984
4001.18 1055
4001.78 1125
4002.38 1049
4002.97 1147
4003.57 1096
4004.17 1157
4004.76 1163
4005.36 1163
4005.96 1073
4006.55 1054
4007.15 1233
4007.75 1251
4008.34 1072
4008.94 1190
4009.54 1245
4010.13 1107
4010.73 1071
4011.33 1116
4011.93 1004
4012.52 1013
4013.12 1095
4013.72 1047
4014.31 1044
4014.91 1046
4015.51 1043
4016.11 1028
4016.70 1059
4017.30 1066
4017.90 1067
4018.50 1030
4019.09 1100
4019.69 1045
4020.29 1194
4020.89 1191
4021.49 1153
4022.08 1258
4022.68 1306
4023.28 1229
4023.88 1156
4024.48 957
4025.07 1156
4025.67 1319
4026.27 1205
4026.87 1192
4027.47 1339
4028.06 1361
4028.66 1331
4029.26 1286
4029.86 1420
4030.46 1364
4031.06 1346
4031.66 1488
4032.25 1460
4032.85 1236
4033.45 1252
4034.05 1208
4034.65 1228
4035.25 1270
4035.85 1185
4036.45 1181
4037.05 1221
4037.64 1050
4038.24 1101
4038.84 996
4039.44 1006
4040.04 981
4040.64 1021
4041.24 941
4041.84 982
4042.44 978
4043.04 957
4043.64 974
4044.24 985
4044.84 1040
4045.44 989
4046.04 991
4046.64 947
4047.24 1052
4047.84 1068
4048.44 1039
4049.03 1039
4049.63 1031
4050.23 1047
4050.83 1053
4051.43 1113
4052.04 1075
4052.64 1085
4053.24 1133
4053.84 1120
4054.44 1141
4055.04 1142
4055.64 1181
4056.24 1082
4056.84 1083
4057.44 1096
4058.04 1002
4058.64 1058
4059.24 1065
4059.84 913
4060.44 940
4061.04 991
4061.64 984
4062.24 866
4062.85 960
4063.45 936
4064.05 1021
4064.65 994
4065.25 977
4065.85 910
4066.45 940
4067.05 956
4067.65 987
4068.26 854
4068.86 892
4069.46 979
4070.06 882
4070.66 881
4071.26 874
4071.86 938
4072.47 967
4073.07 959
4073.67 848
4074.27 933
4074.87 1018
4075.47 1029
4076.08 983
4076.68 938
4077.28 987
4077.88 1131
4078.48 1068
4079.09 889
4079.69 1039
4080.29 987
4080.89 1024
4081.50 975
4082.10 975
4082.70 973
4083.30 897
4083.91 856
4084.51 917
4085.11 985
4085.71 997
4086.32 949
4086.92 898
4087.52 847
4088.12 895
4088.73 888
4089.33 962
4089.93 1011
4090.54 940
4091.14 912
4091.74 923
4092.35 1003
4092.95 930
4093.55 917
4094.15 923
4094.76 906
4095.36 911
4095.96 865
4096.57 907
4097.17 844
4097.78 771
4098.38 866
4098.98 881
4099.59 858
4100.19 935
4100.79 939
4101.40 938
4102.00 981
4102.61 895
4103.21 878
4103.81 857
4104.42 868
4105.02 1035
4105.63 957
4106.23 1021
4106.83 960
4107.44 923
4108.04 988
4108.65 912
4109.25 884
4109.85 1024
4110.46 1031
4111.06 1035
4111.67 902
4112.27 867
4112.88 865
4113.48 895
4114.09 884
4114.69 978
4115.30 939
4115.90 938
4116.51 1040
4117.11 939
4117.72 911
4118.32 965
4118.93 989
4119.53 927
4120.14 950
4120.74 1036
4121.35 1020
4121.95 942
4122.56 984
4123.16 1046
4123.77 996
4124.37 1063
4124.98 1038
4125.59 975
4126.19 991
4126.80 1028
4127.40 1013
4128.01 1005
4128.61 949
4129.22 963
4129.83 879
4130.43 956
4131.04 970
4131.64 879
4132.25 860
4132.86 940
4133.46 882
4134.07 857
4134.67 1015
4135.28 1099
4135.89 1050
4136.49 1023
4137.10 1119
4137.71 1125
4138.31 1069
4138.92 1069
4139.53 1086
4140.13 1117
4140.74 1198
4141.35 1140
4141.95 1191
4142.56 1189
4143.17 1213
4143.77 1172
4144.38 1232
4144.99 1143
4145.59 1013
4146.20 1045
4146.81 1019
4147.42 1007
4148.02 1015
4148.63 960
4149.24 1042
4149.84 925
4150.45 838
4151.06 817
4151.67 947
4152.27 1016
4152.88 998
4153.49 968
4154.10 1012
4154.70 962
4155.31 882
4155.92 920
4156.53 942
4157.14 905
4157.74 874
4158.35 952
4158.96 882
4159.57 917
4160.18 907
4160.78 896
4161.39 909
4162.00 998
4162.61 945
4163.22 940
4163.83 1044
4164.43 1091
4165.04 1125
4165.65 1103
4166.26 1072
4166.87 1111
4167.48 1176
4168.09 1159
4168.69 1108
4169.30 1117
4169.91 1018
4170.52 1112
4171.13 1063
4171.74 1069
4172.35 1054
4172.96 971
4173.57 959
4174.17 974
4174.78 988
4175.39 1013
4176.00 1069
4176.61 1094
4177.22 1058
4177.83 1053
4178.44 1108
4179.05 1169
4179.66 1126
4180.27 1074
4180.88 1051
4181.49 1174
4182.10 1066
4182.71 1019
4183.32 964
4183.93 1035
4184.54 993
4185.15 906
4185.76 976
4186.37 1019
4186.98 988
4187.59 1080
4188.20 906
4188.81 925
4189.42 990
4190.03 1000
4190.64 1078
4191.25 998
4191.86 1147
4192.47 1194
4193.08 1217
4193.69 1262
4194.30 1336
4194.91 1301
4195.52 1401
4196.13 1451
4196.74 1418
4197.35 1476
4197.97 1458
4198.58 1389
4199.19 1358
4199.80 1307
4200.41 1209
4201.02 1232
4201.63 1231
4202.24 1209
4202.85 1056
4203.47 1038
4204.08 1107
4204.69 1136
4205.30 1073
4205.91 1101
4206.52 929
4207.13 978
4207.75 1030
4208.36 997
4208.97 976
4209.58 950
4210.19 951
4210.80 971
4211.42 1051
4212.03 1012
4212.64 1056
4213.25 905
4213.86 1036
4214.48 1124
4215.09 1154
4215.70 1108
4216.31 983
4216.92 1060
4217.54 1183
4218.15 1142
4218.76 1202
4219.37 1262
4219.99 1284
4220.60 1399
4221.21 1414
4221.82 1487
4222.44 1403
4223.05 1518
4223.66 1475
4224.28 1434
4224.89 1456
4225.50 1435
4226.11 1524
4226.73 1608
4227.34 1645
4227.95 1704
4228.57 1712
4229.18 1723
4229.79 1577
4230.41 1799
4231.02 2097
4231.63 2058
4232.25 1978
4232.86 2198
4233.47 2345
4234.09 2447
4234.70 2477
4235.31 2373
4235.93 2413
4236.54 2355
4237.15 2500
4237.77 2532
4238.38 2485
4239.00 2202
4239.61 1958
4240.22 1893
4240.84 1794
4241.45 1593
4242.07 1596
4242.68 1516
4243.29 1443
4243.91 1372
4244.52 1352
4245.14 1368
4245.75 1340
4246.37 1323
4246.98 1400
4247.59 1433
4248.21 1399
4248.82 1378
4249.44 1472
4250.05 1374
4250.67 1444
4251.28 1302
4251.90 1308
4252.51 1331
4253.13 1189
4253.74 1271
4254.36 1273
4254.97 1319
4255.59 1290
4256.20 1274
4256.82 1176
4257.43 1086
4258.05 1102
4258.66 1261
4259.28 1260
4259.89 1238
4260.51 1106
4261.12 1002
4261.74 979
4262.35 1077
4262.97 1127
4263.59 1090
4264.20 1011
4264.82 1161
4265.43 1160
4266.05 1122
4266.66 1088
4267.28 1120
4267.90 1204
4268.51 1157
4269.13 1150
4269.74 1127
4270.36 1163
4270.98 1131
4271.59 1080
4272.21 1073
4272.83 1145
4273.44 1157
4274.06 1234
4274.68 1324
4275.29 1286
4275.91 1213
4276.52 1156
4277.14 1125
4277.76 1142
4278.37 1119
4278.99 1182
4279.61 1151
4280.23 1077
4280.84 1079
4281.46 1121
4282.08 1069
4282.69 1045
4283.31 955
4283.93 966
4284.54 885
4285.16 1021
4285.78 1005
4286.40 1084
4287.01 943
4287.63 1012
4288.25 922
4288.87 956
4289.48 1024
4290.10 1033
4290.72 1003
4291.34 952
4291.95 962
4292.57 1001
4293.19 1042
4293.81 996
4294.42 970
4295.04 943
4295.66 894
4296.28 945
4296.90 968
4297.51 1000
4298.13 998
4298.75 952
4299.37 945
4299.99 953
4300.61 964
4301.22 972
4301.84 952
4302.46 1020
4303.08 890
4303.70 1048
4304.32 987
4304.94 988
4305.55 906
4306.17 912
4306.79 1050
4307.41 1046
4308.03 1015
4308.65 913
4309.27 847
4309.89 857
4310.50 855
4311.12 879
4311.74 992
4312.36 947
4312.98 884
4313.60 865
4314.22 1019
4314.84 948
4315.46 916
4316.08 982
4316.70 940
4317.32 994
4317.94 938
4318.56 939
4319.18 878
4319.80 943
4320.42 907
4321.04 923
4321.65 963
4322.27 989
4322.89 996
4323.51 1022
4324.13 985
4324.75 949
4325.37 1051
4325.99 1204
4326.62 1134
4327.24 1068
4327.86 904
4328.48 1036
4329.10 1100
4329.72 1010
4330.34 864
4330.96 924
4331.58 1017
4332.20 1039
4332.82 1045
4333.44 1098
4334.06 1129
4334.68 1207
4335.30 1210
4335.92 1222
4336.54 1337
4337.16 1418
4337.79 1436
4338.41 1325
4339.03 1275
4339.65 1584
4340.27 1536
4340.89 1480
4341.51 1530
4342.13 1508
4342.76 1566
4343.38 1560
4344.00 1596
4344.62 1841
4345.24 1780
4345.86 1853
4346.48 1946
4347.11 2086
4347.73 2187
4348.35 2226
4348.97 2338
4349.59 2470
4350.22 2234
4350.84 1935
4351.46 1763
4352.08 1803
4352.70 1606
4353.33 1431
4353.95 1263
4354.57 1267
4355.19 1136
4355.81 1157
4356.44 1224
4357.06 1051
4357.68 1194
4358.30 1168
4358.93 1081
4359.55 1108
4360.17 1065
4360.79 1116
4361.42 1214
4362.04 1146
4362.66 1115
4363.28 1068
4363.91 1065
4364.53 1100
4365.15 1035
4365.78 1135
4366.40 1076
4367.02 1064
4367.65 1008
4368.27 986
4368.89 939
4369.52 1047
4370.14 1021
4370.76 911
4371.39 850
4372.01 917
4372.63 950
4373.26 1021
4373.88 811
4374.50 883
4375.13 963
4375.75 933
4376.37 894
4377.00 927
4377.62 949
4378.25 1111
4378.87 993
4379.49 974
4380.12 936
4380.74 944
4381.37 1023
4381.99 1078
4382.61 1068
4383.24 1069
4383.86 1025
4384.49 937
4385.11 892
4385.74 884
4386.36 946
4386.98 925
4387.61 906
4388.23 931
4388.86 1001
4389.48 972
4390.11 990
4390.73 862
4391.36 900
4391.98 906
4392.61 913
4393.23 824
4393.86 851
4394.48 910
4395.11 868
4395.73 840
4396.36 829
4396.98 875
4397.61 893
4398.23 950
4398.86 809
4399.48 894
4400.11 1031
4400.74 972
4401.36 939
4401.99 927
4402.61 984
4403.24 946
4403.86 947
4404.49 945
4405.11 832
4405.74 963
4406.37 992
4406.99 889
4407.62 985
4408.24 1033
4408.87 954
4409.50 979
4410.12 980
4410.75 946
4411.38 912
4412.00 1101
4412.63 1141
4413.25 933
4413.88 902
4414.51 934
4415.13 989
4415.76 859
4416.39 866
4417.01 855
4417.64 862
4418.27 914
4418.89 816
4419.52 864
4420.15 835
4420.77 938
4421.40 909
4422.03 988
4422.66 873
4423.28 921
4423.91 860
4424.54 836
4425.16 879
4425.79 776
4426.42 808
4427.05 764
4427.67 852
4428.30 799
4428.93 746
4429.56 857
4430.18 760
4430.81 811
4431.44 905
4432.07 887
4432.69 899
4433.32 905
4433.95 844
4434.58 869
4435.21 829
4435.83 738
4436.46 854
4437.09 997
4437.72 926
4438.35 941
4438.97 838
4439.60 909
4440.23 869
4440.86 930
4441.49 878
4442.12 853
4442.74 1012
4443.37 917
4444.00 912
4444.63 966
4445.26 882
4445.89 991
4446.52 956
4447.14 946
4447.77 1063
4448.40 1112
4449.03 910
4449.66 1128
4450.29 1091
4450.92 1032
4451.55 950
4452.18 1062
4452.81 1037
4453.44 938
4454.06 1061
4454.69 1006
4455.32 969
4455.95 949
4456.58 993
4457.21 976
4457.84 997
4458.47 1068
4459.10 917
4459.73 943
4460.36 924
4460.99 939
4461.62 911
4462.25 862
4462.88 928
4463.51 802
4464.14 880
4464.77 890
4465.40 912
4466.03 794
4466.66 850
4467.29 776
4467.92 779
4468.55 786
4469.18 876
4469.81 798
4470.44 778
4471.07 844
4471.70 802
4472.33 861
4472.96 819
4473.59 855
4474.22 790
4474.86 862
4475.49 818
4476.12 810
4476.75 830
4477.38 827
4478.01 773
4478.64 805
4479.27 930
4479.90 856
4480.53 843
4481.17 780
4481.80 890
4482.43 830
4483.06 888
4483.69 839
4484.32 848
4484.95 834
4485.58 853
4486.22 860
4486.85 830
4487.48 908
4488.11 888
4488.74 892
4489.37 890
4490.01 938
4490.64 951
4491.27 957
4491.90 891
4492.53 870
4493.17 879
4493.80 903
4494.43 872
4495.06 839
4495.70 871
4496.33 900
4496.96 932
4497.59 961
4498.22 906
4498.86 854
4499.49 982
4500.12 1028
4500.75 1137
4501.39 1125
4502.02 1102
4502.65 977
4503.29 986
4503.92 1184
4504.55 1171
4505.18 1154
4505.82 1099
4506.45 1072
4507.08 981
4507.72 917
4508.35 875
4508.98 945
4509.62 1022
4510.25 1002
4510.88 851
4511.52 884
4512.15 889
4512.78 986
4513.42 1009
4514.05 936
4514.68 875
4515.32 880
4515.95 955
4516.58 1036
4517.22 883
4517.85 905
4518.48 912
4519.12 883
4519.75 906
4520.39 787
4521.02 718
4521.65 801
4522.29 818
4522.92 887
4523.56 903
4524.19 825
4524.83 873
4525.46 858
4526.09 899
4526.73 871
4527.36 888
4528.00 952
4528.63 1051
4529.27 1034
4529.90 1074
4530.54 1185
4531.17 1292
4531.81 1369
4532.44 1419
4533.07 1371
4533.71 1336
4534.34 1461
4534.98 1468
4535.61 1383
4536.25 1281
4536.88 1267
4537.52 1164
4538.16 1092
4538.79 1038
4539.43 1006
4540.06 1073
4540.70 994
4541.33 905
4541.97 960
4542.60 990
4543.24 856
4543.87 900
4544.51 862
4545.15 827
4545.78 835
4546.42 936
4547.05 936
4547.69 901
4548.32 927
4548.96 1047
4549.60 1031
4550.23 869
4550.87 845
4551.50 827
4552.14 846
4552.78 828
4553.41 871
4554.05 837
4554.69 889
4555.32 928
4555.96 950
4556.60 857
4557.23 1003
4557.87 927
4558.51 921
4559.14 1047
4559.78 969
4560.42 841
4561.05 837
4561.69 937
4562.33 854
4562.96 883
4563.60 942
4564.24 1027
4564.87 870
4565.51 707
4566.15 804
4566.79 854
4567.42 766
4568.06 815
4568.70 750
4569.33 827
4569.97 955
4570.61 942
4571.25 904
4571.88 799
4572.52 828
4573.16 994
4573.80 1027
4574.44 879
4575.07 840
4575.71 856
4576.35 887
4576.99 876
4577.62 792
4578.26 840
4578.90 913
4579.54 866
4580.18 917
4580.82 849
4581.45 878
4582.09 960
4582.73 892
4583.37 932
4584.01 877
4584.65 914
4585.28 955
4585.92 970
4586.56 930
4587.20 851
4587.84 922
4588.48 982
4589.12 961
4589.75 1089
4590.39 1207
4591.03 1198
4591.67 1182
4592.31 1097
4592.95 1312
4593.59 1359
4594.23 1345
4594.87 1127
4595.51 1140
4596.15 1128
4596.78 1000
4597.42 940
4598.06 1040
4598.70 987
4599.34 898
4599.98 964
4600.62 932
4601.26 1116
4601.90 1089
4602.54 1041
4603.18 1090
4603.82 1189
4604.46 1163
4605.10 1150
4605.74 1098
4606.38 1144
4607.02 1230
4607.66 1207
4608.30 1085
4608.94 1171
4609.58 1100
4610.22 1079
4610.86 988
4611.50 944
4612.14 947
4612.78 974
4613.42 1068
4614.06 1036
4614.70 983
4615.34 907
4615.98 917
4616.63 892
4617.27 847
4617.91 872
4618.55 979
4619.19 867
4619.83 807
4620.47 890
4621.11 930
4621.75 935
4622.39 892
4623.03 948
4623.68 902
4624.32 905
4624.96 1011
4625.60 941
4626.24 867
4626.88 890
4627.52 960
4628.17 811
4628.81 893
4629.45 807
4630.09 751
4630.73 785
4631.37 857
4632.02 846
4632.66 839
4633.30 949
4633.94 965
4634.58 953
4635.22 905
4635.87 933
4636.51 976
4637.15 1001
4637.79 1025
4638.44 951
4639.08 839
4639.72 982
4640.36 999
4641.00 1024
4641.65 1039
4642.29 978
4642.93 989
4643.57 808
4644.22 774
4644.86 900
4645.50 915
4646.15 910
4646.79 910
4647.43 907
4648.07 943
4648.72 934
4649.36 947
4650.00 991
4650.65 945
4651.29 1035
4651.93 960
4652.57 954
4653.22 971
4653.86 930
4654.50 941
4655.15 966
4655.79 1003
4656.44 945
4657.08 953
4657.72 955
4658.37 974
4659.01 964
4659.65 916
4660.30 982
4660.94 953
4661.58 967
4662.23 990
4662.87 903
4663.52 852
4664.16 896
4664.80 862
4665.45 878
4666.09 902
4666.74 922
4667.38 881
4668.02 914
4668.67 920
4669.31 832
4669.96 887
4670.60 875
4671.25 844
4671.89 863
4672.54 829
4673.18 862
4673.83 905
4674.47 978
4675.11 918
4675.76 853
4676.40 899
4677.05 932
4677.69 882
4678.34 893
4678.98 760
4679.63 919
4680.27 923
4680.92 826
4681.56 917
4682.21 878
4682.85 900
4683.50 1031
4684.15 943
4684.79 820
4685.44 782
4686.08 765
4686.73 873
4687.37 822
4688.02 923
4688.66 993
4689.31 869
4689.96 872
4690.60 894
4691.25 808
4691.89 871
4692.54 979
4693.19 920
4693.83 921
4694.48 854
4695.12 764
4695.77 780
4696.42 898
4697.06 1040
4697.71 1042
4698.36 959
4699.00 1034
4699.65 1139
4700.29 1173
4700.94 1256
4701.59 1134
4702.23 1010
4702.88 1007
4703.53 1077
4704.17 969
4704.82 870
4705.47 903
4706.11 908
4706.76 895
4707.41 968
4708.06 892
4708.70 946
4709.35 970
4710.00 958
4710.64 952
4711.29 959
4711.94 903
4712.59 865
4713.23 928
4713.88 872
4714.53 854
4715.18 867
4715.82 889
4716.47 856
4717.12 878
4717.77 804
4718.41 829
4719.06 790
4719.71 864
4720.36 929
4721.01 1024
4721.65 928
4722.30 892
4722.95 882
4723.60 1020
4724.25 1174
4724.89 1115
4725.54 1015
4726.19 1008
4726.84 1028
4727.49 1067
4728.14 1172
4728.78 991
4729.43 1294
4730.08 1113
4730.73 948
4731.38 935
4732.03 1079
4732.68 1049
4733.32 941
4733.97 828
4734.62 797
4735.27 746
4735.92 901
4736.57 865
4737.22 831
4737.87 864
4738.52 845
4739.16 785
4739.81 874
4740.46 1018
4741.11 917
4741.76 958
4742.41 858
4743.06 801
4743.71 875
4744.36 892
4745.01 815
4745.66 915
4746.31 924
4746.96 873
4747.61 918
4748.26 899
4748.91 972
4749.56 916
4750.21 960
4750.86 997
4751.51 1002
4752.16 1007
4752.81 1092
4753.46 1032
4754.11 1068
4754.76 1035
4755.41 1172
4756.06 1219
4756.71 1009
4757.36 946
4758.01 853
4758.66 936
4759.31 1031
4759.96 845
4760.61 889
4761.26 967
4761.91 801
4762.56 917
4763.22 917
4763.87 911
4764.52 949
4765.17 1040
4765.82 1007
4766.47 1037
4767.12 1016
4767.77 1228
4768.42 1230
4769.07 1063
4769.73 969
4770.38 973
4771.03 1099
4771.68 1051
4772.33 915
4772.98 913
4773.63 975
4774.29 981
4774.94 900
4775.59 842
4776.24 874
4776.89 951
4777.54 782
4778.20 954
4778.85 844
4779.50 925
4780.15 873
4780.80 885
4781.46 952
4782.11 868
4782.76 884
4783.41 911
4784.06 921
4784.72 991
4785.37 957
4786.02 842
4786.67 895
4787.33 919
4787.98 815
4788.63 833
4789.28 874
4789.94 870
4790.59 804
4791.24 755
4791.89 867
4792.55 878
4793.20 862
4793.85 780
4794.51 783
4795.16 840
4795.81 896
4796.47 869
4797.12 764
4797.77 811
4798.42 852
4799.08 879
4799.73 775
4800.38 877
4801.04 836
4801.69 739
4802.35 775
4803.00 789
4803.65 798
4804.31 927
4804.96 973
4805.61 876
4806.27 852
4806.92 915
4807.57 922
4808.23 915
4808.88 903
4809.54 835
4810.19 867
4810.84 860
4811.50 741
4812.15 883
4812.81 873
4813.46 916
4814.12 880
4814.77 941
4815.42 905
4816.08 967
4816.73 874
4817.39 827
4818.04 869
4818.70 967
4819.35 912
4820.01 1015
4820.66 1015
4821.32 1073
4821.97 1139
4822.63 1015
4823.28 1055
4823.94 1206
4824.59 1250
4825.25 1269
4825.90 1343
4826.56 1375
4827.21 1427
4827.87 1290
4828.52 1406
4829.18 1240
4829.83 1197
4830.49 1192
4831.14 1216
4831.80 979
4832.45 1126
4833.11 1169
4833.76 1203
4834.42 1181
4835.08 1185
4835.73 1291
4836.39 1299
4837.04 1255
4837.70 1371
4838.36 1398
4839.01 1447
4839.67 1463
4840.32 1352
4840.98 1283
4841.64 1439
4842.29 1377
4842.95 1289
4843.60 1191
4844.26 1187
4844.92 1239
4845.57 1379
4846.23 1381
4846.89 1362
4847.54 1475
4848.20 1444
4848.86 1517
4849.51 1655
4850.17 1558
4850.83 1625
4851.48 1619
4852.14 1645
4852.80 1671
4853.45 1720
4854.11 1736
4854.77 1533
4855.43 1613
4856.08 1689
4856.74 1595
4857.40 1556
4858.05 1638
4858.71 1622
4859.37 1693
4860.03 1819
4860.68 1591
4861.34 1593
4862.00 1601
4862.66 1436
4863.31 1431
4863.97 1517
4864.63 1540
4865.29 1596
4865.95 1531
4866.60 1628
4867.26 1637
4867.92 1728
4868.58 1660
4869.23 1712
4869.89 1482
4870.55 1504
4871.21 1495
4871.87 1548
4872.53 1459
4873.18 1556
4873.84 1452
4874.50 1318
4875.16 1319
4875.82 1399
4876.48 1301
4877.13 1347
4877.79 1405
4878.45 1440
4879.11 1394
4879.77 1441
4880.43 1677
4881.09 1481
4881.75 1376
4882.40 1332
4883.06 1276
4883.72 1288
4884.38 1208
4885.04 1240
4885.70 1268
4886.36 1161
4887.02 1253
4887.68 1531
4888.34 1483
4889.00 1513
4889.66 1651
4890.32 1875
4890.97 1738
4891.63 1813
4892.29 1877
4892.95 1788
4893.61 1680
4894.27 1719
4894.93 1690
4895.59 1583
4896.25 1543
4896.91 1430
4897.57 1472
4898.23 1433
4898.89 1458
4899.55 1567
4900.21 1475
4900.87 1402
4901.53 1516
4902.19 1461
4902.85 1455
4903.51 1431
4904.17 1354
4904.83 1391
4905.50 1321
4906.16 1167
4906.82 1078
4907.48 1162
4908.14 1136
4908.80 1051
4909.46 1166
4910.12 1224
4910.78 1123
4911.44 1086
4912.10 1148
4912.76 1132
4913.42 1190
4914.09 1155
4914.75 1087
4915.41 1038
4916.07 1094
4916.73 995
4917.39 1035
4918.05 1123
4918.71 1056
4919.38 952
4920.04 1053
4920.70 975
4921.36 1075
4922.02 934
4922.68 937
4923.35 969
4924.01 988
4924.67 925
4925.33 925
4925.99 988
4926.65 1206
4927.32 1114
4927.98 974
4928.64 1059
4929.30 1135
4929.96 1108
4930.63 982
4931.29 1109
4931.95 1068
4932.61 1129
4933.28 1105
4933.94 1172
4934.60 1161
4935.26 987
4935.93 991
4936.59 965
4937.25 1048
4937.91 986
4938.58 1041
4939.24 1007
4939.90 971
4940.56 1016
4941.23 1019
4941.89 997
4942.55 991
4943.22 1022
4943.88 1042
4944.54 838
4945.21 852
4945.87 886
4946.53 931
4947.20 860
4947.86 892
4948.52 990
4949.19 863
4949.85 877
4950.51 954
4951.18 844
4951.84 768
4952.50 829
4953.17 890
4953.83 958
4954.49 934
4955.16 837
4955.82 867
4956.49 922
4957.15 886
4957.81 1001
4958.48 933
4959.14 868
4959.81 794
4960.47 882
4961.14 1054
4961.80 939
4962.46 1076
4963.13 1134
4963.79 1140
4964.46 1141
4965.12 1202
4965.79 1272
4966.45 1266
4967.12 1267
4967.78 1138
4968.44 1119
4969.11 1061
4969.77 1058
4970.44 1084
4971.10 974
4971.77 901
4972.43 815
4973.10 804
4973.76 928
4974.43 971
4975.09 934
4975.76 989
4976.42 997
4977.09 988
4977.76 1111
4978.42 1111
4979.09 906
4979.75 842
4980.42 908
4981.08 962
4981.75 962
4982.41 988
4983.08 954
4983.75 918
4984.41 872
4985.08 917
4985.74 873
4986.41 896
4987.07 909
4987.74 949
4988.41 1049
4989.07 983
4989.74 938
4990.41 891
4991.07 863
4991.74 876
4992.40 867
4993.07 854
4993.74 897
4994.40 862
4995.07 887
4995.74 924
4996.40 752
4997.07 827
4997.74 835
4998.40 777
4999.07 868
4999.74 878
5000.40 876
5001.07 820
5001.74 805
5002.40 850
5003.07 851
5003.74 798
5004.41 796
5005.07 782
5005.74 784
5006.41 846
5007.07 770
5007.74 784
5008.41 847
5009.08 821
5009.74 836
5010.41 876
5011.08 770
5011.75 808
5012.41 798
5013.08 806
5013.75 839
5014.42 790
5015.09 853
5015.75 779
5016.42 771
5017.09 726
5017.76 826
5018.43 884
5019.09 845
5019.76 891
5020.43 967
5021.10 838
5021.77 910
5022.44 932
5023.10 997
5023.77 1089
5024.44 1045
5025.11 1023
5025.78 1006
5026.45 1049
5027.11 979
5027.78 1021
5028.45 967
5029.12 980
5029.79 966
5030.46 834
5031.13 824
5031.80 800
5032.47 749
5033.13 716
5033.80 748
5034.47 818
5035.14 739
5035.81 759
5036.48 755
5037.15 787
5037.82 665
5038.49 705
5039.16 738
5039.83 775
5040.50 840
5041.17 694
5041.84 657
5042.51 717
5043.18 795
5043.85 818
5044.52 805
5045.18 875
5045.85 656
5046.52 597
5047.19 683
5047.86 793
5048.53 781
5049.20 852
5049.88 808
5050.55 888
5051.22 856
5051.89 881
5052.56 852
5053.23 748
5053.90 778
5054.57 715
5055.24 695
5055.91 808
5056.58 705
5057.25 674
5057.92 761
5058.59 750
5059.26 764
5059.93 672
5060.60 786
5061.27 714
5061.95 731
5062.62 793
5063.29 756
5063.96 665
5064.63 730
5065.30 808
5065.97 725
5066.64 713
5067.31 762
5067.99 682
5068.66 710
5069.33 689
5070.00 681
5070.67 678
5071.34 733
5072.02 720
5072.69 702
5073.36 729
5074.03 826
5074.70 777
5075.37 773
5076.05 706
5076.72 764
5077.39 771
5078.06 791
5078.73 863
5079.41 884
5080.08 808
5080.75 866
5081.42 794
5082.10 809
5082.77 793
5083.44 810
5084.11 770
5084.78 871
5085.46 866
5086.13 798
5086.80 852
5087.48 802
5088.15 851
5088.82 844
5089.49 859
5090.17 868
5090.84 857
5091.51 1061
5092.19 1002
5092.86 910
5093.53 938
5094.20 916
5094.88 946
5095.55 1001
5096.22 885
5096.90 856
5097.57 925
5098.24 839
5098.92 740
5099.59 823
5100.26 863
5100.94 815
5101.61 766
5102.29 777
5102.96 881
5103.63 836
5104.31 924
5104.98 901
5105.65 795
5106.33 802
5107.00 794
5107.68 709
5108.35 816
5109.02 794
5109.70 881
5110.37 794
5111.05 765
5111.72 825
5112.40 872
5113.07 848
5113.74 736
5114.42 790
5115.09 792
5115.77 887
5116.44 868
5117.12 840
5117.79 871
5118.47 930
5119.14 973
5119.82 971
5120.49 999
5121.17 911
5121.84 915
5122.52 1019
5123.19 1042
5123.87 837
5124.54 821
5125.22 956
5125.89 898
5126.57 835
5127.24 824
5127.92 774
5128.59 770
5129.27 817
5129.94 757
5130.62 790
5131.29 890
5131.97 898
5132.65 936
5133.32 909
5134.00 961
5134.67 836
5135.35 900
5136.02 929
5136.70 826
5137.38 750
5138.05 777
5138.73 925
5139.40 901
5140.08 858
5140.76 854
5141.43 828
5142.11 771
5142.79 808
5143.46 841
5144.14 830
5144.81 841
5145.49 812
5146.17 870
5146.84 818
5147.52 799
5148.20 732
5148.87 779
5149.55 877
5150.23 759
5150.90 717
5151.58 770
5152.26 784
5152.94 741
5153.61 722
5154.29 696
5154.97 775
5155.64 691
5156.32 689
5157.00 675
5157.68 717
5158.35 675
5159.03 664
5159.71 757
5160.39 707
5161.06 759
5161.74 851
5162.42 733
5163.10 703
5163.77 768
5164.45 718
5165.13 712
5165.81 788
5166.48 792
5167.16 826
5167.84 834
5168.52 790
5169.20 794
5169.87 810
5170.55 829
5171.23 794
5171.91 721
5172.59 774
5173.27 731
5173.94 583
5174.62 687
5175.30 767
5175.98 720
5176.66 804
5177.34 835
5178.02 810
5178.69 736
5179.37 676
5180.05 693
5180.73 676
5181.41 745
5182.09 727
5182.77 724
5183.45 739
5184.12 767
5184.80 855
5185.48 763
5186.16 707
5186.84 677
5187.52 707
5188.20 702
5188.88 693
5189.56 614
5190.24 670
5190.92 699
5191.60 590
5192.28 742
5192.96 707
5193.64 670
5194.32 643
5195.00 683
5195.68 676
5196.36 660
5197.03 643
5197.71 665
5198.39 663
5199.07 643
5199.75 690
5200.44 773
5201.12 767
5201.80 675
5202.48 747
5203.16 738
5203.84 843
5204.52 799
5205.20 786
5205.88 840
5206.56 853
5207.24 877
5207.92 838
5208.60 1027
5209.28 952
5209.96 837
5210.64 986
5211.32 1050
5212.00 903
5212.68 969
5213.37 916
5214.05 879
5214.73 847
5215.41 819
5216.09 775
5216.77 805
5217.45 842
5218.13 909
5218.81 835
5219.50 862
5220.18 874
5220.86 861
5221.54 825
5222.22 895
5222.90 806
5223.59 793
5224.27 701
5224.95 813
5225.63 892
5226.31 760
5226.99 692
5227.68 712
5228.36 774
5229.04 628
5229.72 851
5230.40 885
5231.09 817
5231.77 755
5232.45 735
5233.13 802
5233.81 751
5234.50 707
5235.18 739
5235.86 755
5236.54 678
5237.23 690
5237.91 723
5238.59 750
5239.27 767
5239.96 794
5240.64 711
5241.32 751
5242.01 775
5242.69 712
5243.37 797
5244.05 743
5244.74 849
5245.42 686
5246.10 675
5246.79 772
5247.47 780
5248.15 772
5248.84 758
5249.52 851
5250.20 808
5250.89 788
5251.57 777
5252.25 777
5252.94 904
5253.62 836
5254.30 775
5254.99 791
5255.67 718
5256.36 689
5257.04 722
5257.72 780
5258.41 687
5259.09 693
5259.78 728
5260.46 826
5261.14 853
5261.83 851
5262.51 774
5263.20 759
5263.88 741
5264.56 661
5265.25 679
5265.93 772
5266.62 800
5267.30 792
5267.99 798
5268.67 806
5269.36 764
5270.04 756
5270.73 830
5271.41 679
5272.09 853
5272.78 843
5273.46 834
5274.15 808
5274.83 738
5275.52 844
5276.20 746
5276.89 797
5277.57 727
5278.26 784
5278.94 891
5279.63 953
5280.32 904
5281.00 903
5281.69 914
5282.37 948
5283.06 1043
5283.74 989
5284.43 964
5285.11 956
5285.80 926
5286.49 847
5287.17 817
5287.86 735
5288.54 799
5289.23 803
5289.91 752
5290.60 720
5291.29 723
5291.97 649
5292.66 703
5293.35 804
5294.03 838
5294.72 764
5295.40 755
5296.09 859
5296.78 815
5297.46 789
5298.15 901
5298.84 821
5299.52 875
5300.21 841
5300.90 742
5301.58 760
5302.27 748
5302.96 765
5303.64 903
5304.33 834
5305.02 767
5305.70 772
5306.39 776
5307.08 715
5307.77 704
5308.45 772
5309.14 866
5309.83 848
5310.51 902
5311.20 739
5311.89 707
5312.58 815
5313.26 800
5313.95 805
5314.64 869
5315.33 862
5316.01 865
5316.70 890
5317.39 855
5318.08 870
5318.77 909
5319.45 886
5320.14 847
5320.83 817
5321.52 764
5322.20 912
5322.89 902
5323.58 842
5324.27 828
5324.96 868
5325.65 782
5326.33 792
5327.02 777
5327.71 783
5328.40 720
5329.09 696
5329.78 672
5330.46 711
5331.15 728
5331.84 734
5332.53 745
5333.22 652
5333.91 705
5334.60 726
5335.29 730
5335.98 730
5336.66 710
5337.35 769
5338.04 854
5338.73 766
5339.42 774
5340.11 750
5340.80 769
5341.49 807
5342.18 738
5342.87 836
5343.56 766
5344.25 791
5344.94 834
5345.62 823
5346.31 808
5347.00 865
5347.69 898
5348.38 815
5349.07 908
5349.76 896
5350.45 993
5351.14 1049
5351.83 1155
5352.52 1102
5353.21 1061
5353.90 1081
5354.59 1120
5355.28 963
5355.97 1006
5356.66 954
5357.35 842
5358.04 707
5358.74 788
5359.43 756
5360.12 801
5360.81 867
5361.50 795
5362.19 709
5362.88 672
5363.57 730
5364.26 803
5364.95 785
5365.64 758
5366.33 793
5367.02 709
5367.71 740
5368.41 709
5369.10 694
5369.79 629
5370.48 702
5371.17 706
5371.86 699
5372.55 621
5373.24 526
5373.94 625
5374.63 716
5375.32 682
5376.01 642
5376.70 685
5377.39 584
5378.08 616
5378.78 691
5379.47 716
5380.16 623
5380.85 683
5381.54 682
5382.24 617
5382.93 609
5383.62 658
5384.31 679
5385.00 683
5385.70 704
5386.39 661
5387.08 666
5387.77 686
5388.47 755
5389.16 787
5389.85 696
5390.54 706
5391.23 866
5391.93 900
5392.62 886
5393.31 802
5394.01 797
5394.70 795
5395.39 823
5396.08 736
5396.78 685
5397.47 731
5398.16 715
5398.86 687
5399.55 659
5400.24 687
5400.93 661
5401.63 680
5402.32 677
5403.01 670
5403.71 661
5404.40 667
5405.09 602
5405.79 634
5406.48 732
5407.17 715
5407.87 669
5408.56 616
5409.26 746
5409.95 638
5410.64 667
5411.34 702
5412.03 775
5412.72 767
5413.42 696
5414.11 701
5414.81 649
5415.50 654
5416.19 753
5416.89 801
5417.58 746
5418.28 707
5418.97 704
5419.67 759
5420.36 726
5421.05 670
5421.75 691
5422.44 740
5423.14 726
5423.83 729
5424.53 751
5425.22 756
5425.92 769
5426.61 727
5427.31 726
5428.00 699
5428.70 740
5429.39 755
5430.09 682
5430.78 710
5431.48 720
5432.17 649
5432.87 726
5433.56 695
5434.26 695
5434.95 732
5435.65 803
5436.34 830
5437.04 811
5437.73 746
5438.43 810
5439.13 830
5439.82 808
5440.52 872
5441.21 761
5441.91 784
5442.60 692
5443.30 838
5444.00 793
5444.69 795
5445.39 701
5446.08 743
5446.78 777
5447.48 887
5448.17 919
5448.87 946
5449.56 993
5450.26 944
5450.96 923
5451.65 905
5452.35 921
5453.05 925
5453.74 856
5454.44 844
5455.14 760
5455.83 868
5456.53 835
5457.23 753
5457.92 794
5458.62 788
5459.32 729
5460.01 862
5460.71 830
5461.41 901
5462.11 869
5462.80 875
5463.50 832
5464.20 773
5464.89 810
5465.59 877
5466.29 850
5466.99 898
5467.68 890
5468.38 848
5469.08 895
5469.78 917
5470.47 937
5471.17 918
5471.87 843
5472.57 849
5473.26 836
5473.96 799
5474.66 852
5475.36 851
5476.06 948
5476.75 918
5477.45 956
5478.15 940
5478.85 1026
5479.55 1094
5480.24 1245
5480.94 1317
5481.64 1431
5482.34 1414
5483.04 1328
5483.74 1243
5484.43 1258
5485.13 1182
5485.83 1165
5486.53 1277
5487.23 1127
5487.93 951
5488.63 1051
5489.33 950
5490.02 996
5490.72 1032
5491.42 999
5492.12 1043
5492.82 1061
5493.52 1026
5494.22 1088
5494.92 1110
5495.62 1186
5496.32 1178
5497.01 1260
5497.71 1308
5498.41 1320
5499.11 1589
5499.81 1797
5500.51 1903
5501.21 2149
5501.91 2170
5502.61 2246
5503.31 2166
5504.01 2112
5504.71 1980
5505.41 1906
5506.11 1826
5506.81 1442
5507.51 1319
5508.21 1171
5508.91 1224
5509.61 1125
5510.31 1120
5511.01 1104
5511.71 1083
5512.41 967
5513.11 1162
5513.81 1204
5514.51 1061
5515.21 953
5515.91 968
5516.61 972
5517.31 1058
5518.01 972
5518.72 1016
5519.42 1010
5520.12 992
5520.82 949
5521.52 1011
5522.22 1003
5522.92 967
5523.62 972
5524.32 1005
5525.02 922
5525.72 1058
5526.43 869
5527.13 831
5527.83 846
5528.53 793
5529.23 874
5529.93 927
5530.63 864
5531.33 808
5532.04 795
5532.74 859
5533.44 889
5534.14 842
5534.84 705
5535.54 710
5536.25 776
5536.95 786
5537.65 765
5538.35 788
5539.05 795
5539.76 682
5540.46 741
5541.16 760
5541.86 760
5542.56 828
5543.27 820
5543.97 639
5544.67 662
5545.37 775
5546.08 741
5546.78 740
5547.48 717
5548.18 689
5548.89 805
5549.59 740
5550.29 679
5550.99 732
5551.70 747
5552.40 810
5553.10 760
5553.81 722
5554.51 814
5555.21 762
5555.91 752
5556.62 730
5557.32 742
5558.02 706
5558.73 701
5559.43 711
5560.13 778
5560.84 718
5561.54 706
5562.24 644
5562.95 636
5563.65 705
5564.35 745
5565.06 733
5565.76 766
5566.47 713
5567.17 739
5567.87 723
5568.58 653
5569.28 688
5569.98 751
5570.69 781
5571.39 736
5572.10 775
5572.80 793
5573.50 748
5574.21 768
5574.91 746
5575.62 724
5576.32 771
5577.03 783
5577.73 797
5578.44 777
5579.14 805
5579.84 792
5580.55 739
5581.25 715
5581.96 772
5582.66 761
5583.37 768
5584.07 672
5584.78 626
5585.48 645
5586.19 698
5586.89 684
5587.60 629
5588.30 711
5589.01 788
5589.71 731
5590.42 760
5591.12 776
5591.83 727
5592.53 658
5593.24 685
5593.94 690
5594.65 672
5595.36 697
5596.06 700
5596.77 731
5597.47 858
5598.18 650
5598.88 556
5599.59 695
5600.30 641
5601.00 691
5601.71 614
5602.41 612
5603.12 670
5603.83 691
5604.53 678
5605.24 624
5605.94 665
5606.65 750
5607.36 686
5608.06 695
5608.77 690
5609.48 665
5610.18 607
5610.89 597
5611.60 658
5612.30 718
5613.01 713
5613.72 744
5614.42 714
5615.13 728
5615.84 729
5616.54 687
5617.25 646
5617.96 595
5618.66 689
5619.37 672
5620.08 699
5620.78 732
5621.49 638
5622.20 679
5622.91 667
5623.61 631
5624.32 654
5625.03 699
5625.74 712
5626.44 713
5627.15 657
5627.86 750
5628.57 671
5629.27 637
5629.98 731
5630.69 752
5631.40 676
5632.11 664
5632.81 655
5633.52 708
5634.23 620
5634.94 644
5635.65 668
5636.35 649
5637.06 689
5637.77 725
5638.48 683
5639.19 808
5639.89 824
5640.60 861
5641.31 803
5642.02 827
5642.73 753
5643.44 834
5644.15 839
5644.85 745
5645.56 825
5646.27 819
5646.98 819
5647.69 737
5648.40 742
5649.11 690
5649.82 707
5650.53 697
5651.23 669
5651.94 688
5652.65 672
5653.36 673
5654.07 715
5654.78 693
5655.49 687
5656.20 723
5656.91 786
5657.62 695
5658.33 751
5659.04 849
5659.75 828
5660.46 907
5661.17 836
5661.88 881
5662.59 833
5663.30 794
5664.00 776
5664.71 761
5665.42 717
5666.13 793
5666.84 742
5667.55 699
5668.27 694
5668.98 711
5669.69 758
5670.40 818
5671.11 795
5671.82 727
5672.53 872
5673.24 779
5673.95 776
5674.66 782
5675.37 781
5676.08 749
5676.79 803
5677.50 768
5678.21 724
5678.92 650
5679.63 655
5680.34 664
5681.06 652
5681.77 680
5682.48 639
5683.19 630
5683.90 699
5684.61 760
5685.32 637
5686.03 665
5686.74 614
5687.46 727
5688.17 827
5688.88 764
5689.59 748
5690.30 681
5691.01 628
5691.72 604
5692.44 621
5693.15 649
5693.86 678
5694.57 608
5695.28 583
5696.00 673
5696.71 697
5697.42 688
5698.13 618
5698.84 670
5699.56 674
5700.27 581
5700.98 586
5701.69 654
5702.40 630
5703.12 628
5703.83 599
5704.54 675
5705.25 598
5705.97 671
5706.68 629
5707.39 680
5708.10 686
5708.82 767
5709.53 666
5710.24 709
5710.95 651
5711.67 565
5712.38 666
5713.09 685
5713.81 628
5714.52 636
5715.23 642
5715.95 556
5716.66 643
5717.37 626
5718.09 734
5718.80 714
5719.51 684
5720.23 635
5720.94 611
5721.65 620
5722.37 639
5723.08 647
5723.79 624
5724.51 674
5725.22 818
5725.93 714
5726.65 670
5727.36 763
5728.08 764
5728.79 886
5729.50 889
5730.22 829
5730.93 921
5731.65 902
5732.36 828
5733.07 843
5733.79 880
5734.50 775
5735.22 685
5735.93 683
5736.65 676
5737.36 641
5738.07 664
5738.79 682
5739.50 630
5740.22 655
5740.93 614
5741.65 549
5742.36 615
5743.08 632
5743.79 613
5744.51 532
5745.22 565
5745.94 599
5746.65 680
5747.37 637
5748.08 619
5748.80 641
5749.51 613
5750.23 694
5750.94 611
5751.66 559
5752.37 646
5753.09 685
5753.80 774
5754.52 772
5755.24 701
5755.95 776
5756.67 651
5757.38 770
5758.10 818
5758.81 737
5759.53 677
5760.25 695
5760.96 708
5761.68 697
5762.39 629
5763.11 608
5763.83 637
5764.54 666
5765.26 640
5765.97 685
5766.69 710
5767.41 724
5768.12 598
5768.84 585
5769.56 701
5770.27 749
5770.99 683
5771.71 688
5772.42 671
5773.14 677
5773.86 684
5774.57 644
5775.29 633
5776.01 688
5776.72 724
5777.44 685
5778.16 602
5778.88 744
5779.59 648
5780.31 653
5781.03 676
5781.74 643
5782.46 732
5783.18 753
5783.90 737
5784.61 726
5785.33 651
5786.05 692
5786.77 723
5787.48 744
5788.20 729
5788.92 701
5789.64 699
5790.35 697
5791.07 724
5791.79 717
5792.51 750
5793.23 782
5793.94 731
5794.66 755
5795.38 856
5796.10 951
5796.82 965
5797.53 1031
5798.25 1135
5798.97 1154
5799.69 1357
5800.41 1510
5801.13 1695
5801.84 1786
5802.56 1725
5803.28 1757
5804.00 1661
5804.72 1557
5805.44 1382
5806.16 1088
5806.87 1099
5807.59 937
5808.31 846
5809.03 855
5809.75 792
5810.47 801
5811.19 810
5811.91 887
5812.63 848
5813.35 837
5814.07 762
5814.78 824
5815.50 863
5816.22 912
5816.94 943
5817.66 952
5818.38 906
5819.10 906
5819.82 924
5820.54 870
5821.26 899
5821.98 921
5822.70 806
5823.42 791
5824.14 853
5824.86 812
5825.58 810
5826.30 796
5827.02 808
5827.74 761
5828.46 763
5829.18 714
5829.90 738
5830.62 685
5831.34 684
5832.06 742
5832.78 742
5833.50 835
5834.22 792
5834.94 781
5835.66 801
5836.38 830
5837.10 772
5837.82 723
5838.55 808
5839.27 753
5839.99 720
5840.71 744
5841.43 806
5842.15 739
5842.87 778
5843.59 636
5844.31 662
5845.03 669
5845.76 659
5846.48 635
5847.20 693
5847.92 682
5848.64 637
5849.36 644
5850.08 711
5850.81 702
5851.53 720
5852.25 684
5852.97 715
5853.69 743
5854.41 736
5855.14 694
5855.86 738
5856.58 698
5857.30 739
5858.02 660
5858.74 615
5859.47 684
5860.19 656
5860.91 705
5861.63 681
5862.36 636
5863.08 627
5863.80 662
5864.52 638
5865.24 655
5865.97 635
5866.69 592
5867.41 644
5868.13 705
5868.86 782
5869.58 745
5870.30 679
5871.03 684
5871.75 672
5872.47 651
5873.19 662
5873.92 646
5874.64 693
5875.36 750
5876.09 718
5876.81 682
5877.53 597
5878.26 684
5878.98 734
5879.70 651
5880.43 568
5881.15 575
5881.87 635
5882.60 708
5883.32 703
5884.04 702
5884.77 711
5885.49 754
5886.21 690
5886.94 752
5887.66 719
5888.39 715
5889.11 685
5889.83 664
5890.56 629
5891.28 713
5892.01 704
5892.73 628
5893.45 683
5894.18 663
5894.90 672
5895.63 754
5896.35 672
5897.07 678
5897.80 665
5898.52 585
5899.25 622
5899.97 651
5900.70 671
5901.42 595
5902.15 688
5902.87 640
5903.60 615
5904.32 649
5905.05 645
5905.77 613
5906.50 606
5907.22 687
5907.95 703
5908.67 717
5909.40 677
5910.12 660
5910.85 615
5911.57 782
5912.30 795
5913.02 706
5913.75 729
5914.47 743
5915.20 714
5915.92 655
5916.65 684
5917.38 751
5918.10 689
5918.83 651
5919.55 741
5920.28 673
5921.00 734
5921.73 764
5922.46 708
5923.18 727
5923.91 693
5924.63 744
5925.36 762
5926.09 625
5926.81 709
5927.54 748
5928.26 805
5928.99 787
5929.72 764
5930.44 720
5931.17 736
5931.90 746
5932.62 769
5933.35 816
5934.08 811
5934.80 755
5935.53 835
5936.26 874
5936.98 888
5937.71 921
5938.44 891
5939.16 940
5939.89 1016
5940.62 947
5941.35 943
5942.07 844
5942.80 902
5943.53 959
5944.25 956
5944.98 925
5945.71 954
5946.44 992
5947.16 1007
5947.89 959
5948.62 982
5949.35 1004
5950.07 1042
5950.80 1123
5951.53 1155
5952.26 1198
5952.99 1202
5953.71 1319
5954.44 1272
5955.17 1181
5955.90 1139
5956.62 1172
5957.35 1198
5958.08 1188
5958.81 1096
5959.54 1137
5960.27 1116
5960.99 1205
5961.72 1252
5962.45 1286
5963.18 1270
5963.91 1295
5964.64 1312
5965.36 1528
5966.09 1505
5966.82 1678
5967.55 1789
5968.28 1730
5969.01 1733
5969.74 1639
5970.47 1651
5971.19 1670
5971.92 1562
5972.65 1500
5973.38 1497
5974.11 1481
5974.84 1474
5975.57 1467
5976.30 1469
5977.03 1456
5977.76 1453
5978.49 1350
5979.22 1450
5979.95 1470
5980.67 1537
5981.40 1622
5982.13 1668
5982.86 1815
5983.59 1806
5984.32 1618
5985.05 1703
5985.78 1865
5986.51 1807
5987.24 1753
5987.97 1796
5988.70 1789
5989.43 1756
5990.16 1811
5990.89 1882
5991.62 1751
5992.35 1758
5993.08 1795
5993.81 1673
5994.54 1545
5995.27 1639
5996.00 1682
5996.73 1876
5997.47 1754
5998.20 1807
5998.93 1877
5999.66 1857
6000.39 1923
6001.12 2054
6001.85 1995
6002.58 1913
6003.31 1884
6004.04 1761
6004.77 1712
6005.50 1722
6006.24 1864
6006.97 1922
6007.70 1984
6008.43 2117
6009.16 2414
6009.89 2690
6010.62 3029
6011.35 3449
6012.09 3884
6012.82 4557
6013.55 4878
6014.28 5095
6015.01 5286
6015.74 5435
6016.47 5511
6017.21 5007
6017.94 4621
6018.67 4323
6019.40 3738
6020.13 3436
6020.87 2844
6021.60 2409
6022.33 2119
6023.06 2019
6023.79 1763
6024.53 1729
6025.26 1614
6025.99 1535
6026.72 1493
6027.46 1512
6028.19 1494
6028.92 1402
6029.65 1375
6030.39 1415
6031.12 1430
6031.85 1282
6032.58 1304
6033.32 1271
6034.05 1363
6034.78 1377
6035.51 1316
6036.25 1287
6036.98 1265
6037.71 1304
6038.45 1375
6039.18 1336
6039.91 1392
6040.65 1277
6041.38 1345
6042.11 1435
6042.85 1531
6043.58 1502
6044.31 1509
6045.05 1415
6045.78 1456
6046.51 1645
6047.25 1571
6047.98 1660
6048.71 1611
6049.45 1763
6050.18 1668
6050.91 1609
6051.65 1891
6052.38 2060
6053.12 2179
6053.85 2232
6054.58 2433
6055.32 2449
6056.05 2124
6056.79 1970
6057.52 2035
6058.25 1840
6058.99 1679
6059.72 1617
6060.46 1539
6061.19 1602
6061.93 1475
6062.66 1493
6063.40 1480
6064.13 1442
6064.86 1363
6065.60 1398
6066.33 1442
6067.07 1488
6067.80 1487
6068.54 1429
6069.27 1345
6070.01 1289
6070.74 1339
6071.48 1398
6072.21 1472
6072.95 1361
6073.68 1308
6074.42 1273
6075.15 1319
6075.89 1277
6076.63 1291
6077.36 1277
6078.10 1168
6078.83 1146
6079.57 1191
6080.30 1218
6081.04 1297
6081.77 1236
6082.51 1265
6083.25 1116
6083.98 1222
6084.72 1250
6085.45 1226
6086.19 1197
6086.92 1091
6087.66 1102
6088.40 1163
6089.13 1180
6089.87 1181
6090.61 1235
6091.34 1203
6092.08 1205
6092.81 1129
6093.55 1110
6094.29 1162
6095.02 1182
6095.76 1199
6096.50 1256
6097.23 1157
6097.97 1125
6098.71 1205
6099.44 1185
6100.18 1043
6100.92 1015
6101.65 1173
6102.39 1135
6103.13 1145
6103.86 1144
6104.60 1055
6105.34 1063
6106.08 1202
6106.81 1129
6107.55 1013
6108.29 1070
6109.02 1183
6109.76 1241
6110.50 1137
6111.24 1159
6111.97 1091
6112.71 1053
6113.45 1103
6114.19 1169
6114.92 1256
6115.66 1222
6116.40 1154
6117.14 1192
6117.88 1177
6118.61 1316
6119.35 1195
6120.09 1180
6120.83 1229
6121.57 1183
6122.30 1263
6123.04 1226
6123.78 1360
6124.52 1296
6125.26 1324
6126.00 1373
6126.73 1348
6127.47 1375
6128.21 1468
6128.95 1356
6129.69 1311
6130.43 1281
6131.16 1309
6131.90 1438
6132.64 1447
6133.38 1350
6134.12 1330
6134.86 1451
6135.60 1344
6136.34 1430
6137.08 1365
6137.81 1375
6138.55 1433
6139.29 1317
6140.03 1421
6140.77 1568
6141.51 1514
6142.25 1463
6142.99 1378
6143.73 1449
6144.47 1476
6145.21 1515
6145.95 1530
6146.69 1490
6147.43 1426
6148.17 1433
6148.91 1470
6149.65 1361
6150.39 1411
6151.13 1572
6151.86 1587
6152.60 1588
6153.34 1657
6154.08 1596
6154.83 1574
6155.57 1779
6156.31 1772
6157.05 1807
6157.79 1996
6158.53 2008
6159.27 1902
6160.01 2061
6160.75 2138
6161.49 2112
6162.23 1953
6162.97 1966
6163.71 1970
6164.45 1949
6165.19 1991
6165.93 2122
6166.67 2165
6167.41 2259
6168.15 2189
6168.89 2313
6169.64 2286
6170.38 2214
6171.12 2152
6171.86 2056
6172.60 2075
6173.34 2020
6174.08 1999
6174.82 1962
6175.57 1836
6176.31 1934
6177.05 1872
6177.79 1784
6178.53 1767
6179.27 1909
6180.01 1983
6180.76 1837
6181.50 1860
6182.24 2064
6182.98 1986
6183.72 2049
6184.46 1939
6185.21 2003
6185.95 2047
6186.69 2072
6187.43 2151
6188.17 2109
6188.92 2021
6189.66 2254
6190.40 2057
6191.14 2221
6191.89 2236
6192.63 2356
6193.37 2474
6194.11 2531
6194.86 2760
6195.60 2643
6196.34 2911
6197.08 2938
6197.83 2779
6198.57 2670
6199.31 2557
6200.05 2605
6200.80 2693
6201.54 2645
6202.28 2553
6203.03 2763
6203.77 3005
6204.51 3323
6205.26 3926
6206.00 4645
6206.74 5312
6207.48 6679
6208.23 8066
6208.97 9969
6209.71 11904
6210.46 13144
6211.20 14130
6211.95 14154
6212.69 14247
6213.43 13042
6214.18 11503
6214.92 9979
6215.66 8171
6216.41 6647
6217.15 5536
6217.89 4789
6218.64 3894
6219.38 3211
6220.13 2941
6220.87 2507
6221.61 2372
6222.36 2341
6223.10 2318
6223.85 2361
6224.59 2110
6225.34 2177
6226.08 2306
6226.82 2303
6227.57 2295
6228.31 2118
6229.06 1927
6229.80 1977
6230.55 1823
6231.29 1675
6232.04 1438
6232.78 1432
6233.53 1615
6234.27 1619
6235.02 1586
6235.76 1657
6236.51 1563
6237.25 1512
6238.00 1640
6238.74 1605
6239.49 1603
6240.23 1677
6240.98 1587
6241.72 1596
6242.47 1602
6243.21 1672
6243.96 1715
6244.70 1681
6245.45 1856
6246.20 2027
6246.94 2146
6247.69 2218
6248.43 2526
6249.18 2806
6249.92 2671
6250.67 2713
6251.42 2698
6252.16 2728
6252.91 2569
6253.65 2344
6254.40 2050
6255.15 1829
6255.89 1851
6256.64 1889
6257.38 1911
6258.13 1677
6258.88 1759
6259.62 1712
6260.37 1776
6261.12 1827
6261.86 1754
6262.61 1627
6263.36 1705
6264.10 1722
6264.85 1616
6265.60 1549
6266.34 1696
6267.09 1723
6267.84 1721
6268.58 1699
6269.33 1672
6270.08 1815
6270.82 1762
6271.57 1782
6272.32 1813
6273.07 1889
6273.81 1941
6274.56 1871
6275.31 1885
6276.05 1919
6276.80 1892
6277.55 1792
6278.30 1760
6279.04 1833
6279.79 1826
6280.54 1734
6281.29 1754
6282.03 1649
6282.78 1671
6283.53 1668
6284.28 1651
6285.03 1642
6285.77 1594
6286.52 1630
6287.27 1681
6288.02 1650
6288.77 1727
6289.51 1714
6290.26 1716
6291.01 1763
6291.76 1702
6292.51 1606
6293.26 1620
6294.00 1504
6294.75 1325
6295.50 1223
6296.25 1252
6297.00 1300
6297.75 1300
6298.50 1300
6299.24 1257
6299.99 1323
6300.74 1286
6301.49 1301
6302.24 1330
6302.99 1279
6303.74 1315
6304.49 1351
6305.24 1326
6305.99 1366
6306.73 1341
6307.48 1281
6308.23 1310
6308.98 1303
6309.73 1257
6310.48 1274
6311.23 1347
6311.98 1283
6312.73 1361
6313.48 1261
6314.23 1349
6314.98 1475
6315.73 1492
6316.48 1498
6317.23 1412
6317.98 1342
6318.73 1338
6319.48 1356
6320.23 1341
6320.98 1282
6321.73 1327
6322.48 1309
6323.23 1237
6323.98 1272
6324.73 1233
6325.48 1159
6326.23 1182
6326.98 1278
6327.73 1267
6328.48 1269
6329.23 1261
6329.98 1148
6330.73 1115
6331.48 1094
6332.23 1124
6332.98 1173
6333.73 1139
6334.49 1098
6335.24 1065
6335.99 1094
6336.74 1125
6337.49 1085
6338.24 1106
6338.99 1098
6339.74 1129
6340.49 1184
6341.25 1180
6342.00 1132
6342.75 1169
6343.50 1105
6344.25 1174
6345.00 1116
6345.75 1179
6346.51 1272
6347.26 1268
6348.01 1197
6348.76 1183
6349.51 1250
6350.26 1277
6351.02 1263
6351.77 1352
6352.52 1574
6353.27 1601
6354.02 1657
6354.78 1706
6355.53 1775
6356.28 1651
6357.03 1568
6357.78 1692
6358.54 1505
6359.29 1367
6360.04 1352
6360.79 1237
6361.55 1230
6362.30 1150
6363.05 1156
6363.80 1089
6364.56 1173
6365.31 1204
6366.06 1233
6366.81 1228
6367.57 1089
6368.32 1141
6369.07 1168
6369.83 1209
6370.58 1219
6371.33 1219
6372.08 1272
6372.84 1189
6373.59 1121
6374.34 1171
6375.10 1191
6375.85 1117
6376.60 1213
6377.36 1079
6378.11 1122
6378.86 1098
6379.62 976
6380.37 1043
6381.12 1125
6381.88 1184
6382.63 1133
6383.39 1157
6384.14 1108
6384.89 1137
6385.65 1059
6386.40 1059
6387.16 1078
6387.91 1023
6388.66 1038
6389.42 1000
6390.17 1003
6390.93 982
6391.68 1010
6392.43 997
6393.19 977
6393.94 1075
6394.70 1009
6395.45 975
6396.21 959
6396.96 969
6397.72 982
6398.47 975
6399.22 988
6399.98 989
6400.73 874
6401.49 986
6402.24 932
6403.00 857
6403.75 787
6404.51 900
6405.26 904
6406.02 995
6406.77 963
6407.53 935
6408.28 957
6409.04 988
6409.79 977
6410.55 900
6411.31 961
6412.06 994
6412.82 1051
6413.57 911
6414.33 907
6415.08 965
6415.84 963
6416.59 947
6417.35 960
6418.11 967
6418.86 978
6419.62 959
6420.37 916
6421.13 987
6421.89 913
6422.64 904
6423.40 1006
6424.15 958
6424.91 1020
6425.67 1028
6426.42 942
6427.18 926
6427.94 966
6428.69 995
6429.45 931
6430.20 1041
6430.96 975
6431.72 835
6432.47 905
6433.23 904
6433.99 954
6434.74 948
6435.50 1027
6436.26 1003
6437.02 976
6437.77 982
6438.53 961
6439.29 942
6440.04 942
6440.80 1032
6441.56 1019
6442.32 989
6443.07 1045
6443.83 1062
6444.59 1053
6445.34 977
6446.10 954
6446.86 996
6447.62 1072
6448.37 1103
6449.13 986
6449.89 968
6450.65 962
6451.41 968
6452.16 956
6452.92 1034
6453.68 887
6454.44 1035
6455.19 1030
6455.95 986
6456.71 1123
6457.47 1123
6458.23 1072
6458.99 1026
6459.74 1095
6460.50 1002
6461.26 1043
6462.02 1097
6462.78 1086
6463.54 1086
6464.29 1073
6465.05 1154
6465.81 1101
6466.57 1068
6467.33 1174
6468.09 1106
6468.85 1129
6469.60 1026
6470.36 1081
6471.12 1203
6471.88 1183
6472.64 1171
6473.40 1068
6474.16 1089
6474.92 1185
6475.68 1146
6476.44 1152
6477.20 1195
6477.95 1221
6478.71 1177
6479.47 1203
6480.23 1190
6480.99 1313
6481.75 1228
6482.51 1316
6483.27 1238
6484.03 1252
6484.79 1252
6485.55 1254
6486.31 1240
6487.07 1243
6487.83 1316
6488.59 1390
6489.35 1244
6490.11 1406
6490.87 1455
6491.63 1518
6492.39 1516
6493.15 1593
6493.91 1609
6494.67 1668
6495.43 1706
6496.19 1720
6496.95 1829
6497.71 1816
6498.47 1729
6499.23 1769
6499.99 1741
6500.76 1665
6501.52 1855
6502.28 1827
6503.04 1794
6503.80 1804
6504.56 1836
6505.32 1903
6506.08 1912
6506.84 2016
6507.60 2080
6508.36 1797
6509.13 1966
6509.89 2035
6510.65 2095
6511.41 2203
6512.17 2240
6512.93 2225
6513.69 2180
6514.45 2089
6515.22 2145
6515.98 2091
6516.74 2152
6517.50 2189
6518.26 2249
6519.02 2151
6519.79 2343
6520.55 2461
6521.31 2497
6522.07 2627
6522.83 2635
6523.60 2900
6524.36 3036
6525.12 3383
6525.88 3641
6526.64 4021
6527.41 4270
6528.17 4322
6528.93 4425
6529.69 4729
6530.46 4633
6531.22 4572
6531.98 4308
6532.74 4583
6533.51 4917
6534.27 5120
6535.03 5908
6535.79 6912
6536.56 8091
6537.32 9182
6538.08 9866
6538.85 10275
6539.61 10468
6540.37 9990
6541.13 8878
6541.90 7490
6542.66 6378
6543.42 5460
6544.19 4516
6544.95 3674
6545.71 3127
6546.48 2672
6547.24 2380
6548.00 2244
6548.77 2018
6549.53 1995
6550.29 2075
6551.06 2017
6551.82 1996
6552.58 1932
6553.35 1872
6554.11 1977
6554.88 1882
6555.64 1792
6556.40 1803
6557.17 1833
6557.93 1849
6558.70 1677
6559.46 1651
6560.22 1742
6560.99 1862
6561.75 1800
6562.52 2028
6563.28 1937
6564.05 1992
6564.81 2197
6565.57 2062
6566.34 2127
6567.10 2231
6567.87 2168
6568.63 2191
6569.40 2156
6570.16 2026
6570.93 2106
6571.69 2235
6572.46 2181
6573.22 2154
6573.99 2199
6574.75 2361
6575.52 2651
6576.28 2633
6577.05 2568
6577.81 2693
6578.58 2884
6579.34 2815
6580.11 2876
6580.87 2798
6581.64 2960
6582.40 2816
6583.17 2875
6583.93 2640
6584.70 2576
6585.47 2580
6586.23 2575
6587.00 2532
6587.76 2441
6588.53 2414
6589.29 2404
6590.06 2584
6590.83 2709
6591.59 2775
6592.36 2926
6593.12 3206
6593.89 3594
6594.66 3717
6595.42 3905
6596.19 3995
6596.96 4012
6597.72 3955
6598.49 3908
6599.25 3846
6600.02 3266
6600.79 3042
6601.55 2825
6602.32 2625
6603.09 2461
6603.85 2233
6604.62 2151
6605.39 2024
6606.15 2000
6606.92 2010
6607.69 1974
6608.46 1916
6609.22 1850
6609.99 1921
6610.76 1926
6611.52 1882
6612.29 1874
6613.06 1737
6613.83 1834
6614.59 1789
6615.36 1723
6616.13 1587
6616.89 1692
6617.66 1659
6618.43 1710
6619.20 1709
6619.96 1573
6620.73 1706
6621.50 1751
6622.27 1817
6623.04 1766
6623.80 1762
6624.57 1698
6625.34 1673
6626.11 1736
6626.88 1637
6627.64 1564
6628.41 1532
6629.18 1617
6629.95 1569
6630.72 1633
6631.48 1652
6632.25 1827
6633.02 1829
6633.79 1966
6634.56 2147
6635.33 2241
6636.10 2256
6636.86 2343
6637.63 2286
6638.40 2273
6639.17 2131
6639.94 2019
6640.71 1850
6641.48 1855
6642.25 1753
6643.01 1618
6643.78 1650
6644.55 1534
6645.32 1523
6646.09 1532
6646.86 1444
6647.63 1482
6648.40 1444
6649.17 1549
6649.94 1491
6650.71 1533
6651.48 1598
6652.25 1476
6653.01 1519
6653.78 1581
6654.55 1572
6655.32 1552
6656.09 1496
6656.86 1574
6657.63 1541
6658.40 1566
6659.17 1581
6659.94 1540
6660.71 1501
6661.48 1497
6662.25 1373
6663.02 1418
6663.79 1462
6664.56 1352
6665.33 1410
6666.10 1350
6666.87 1473
6667.64 1398
6668.42 1437
6669.19 1436
6669.96 1441
6670.73 1530
6671.50 1630
6672.27 1570
6673.04 1494
6673.81 1476
6674.58 1566
6675.35 1527
6676.12 1559
6676.89 1545
6677.66 1399
6678.44 1421
6679.21 1383
6679.98 1301
6680.75 1354
6681.52 1668
6682.29 1623
6683.06 1662
6683.83 1657
6684.60 1749
6685.38 1778
6686.15 1943
6686.92 1985
6687.69 1911
6688.46 1933
6689.23 1911
6690.01 1855
6690.78 1828
6691.55 1650
6692.32 1436
6693.09 1481
6693.86 1481
6694.64 1216
6695.41 1264
6696.18 1368
6696.95 1360
6697.73 1253
6698.50 1315
6699.27 1342
6700.04 1244
6700.81 1338
6701.59 1236
6702.36 1255
6703.13 1228
6703.90 1219
6704.68 1250
6705.45 1288
6706.22 1295
6706.99 1435
6707.77 1302
6708.54 1319
6709.31 1386
6710.09 1303
6710.86 1305
6711.63 1318
6712.40 1301
6713.18 1330
6713.95 1215
6714.72 1193
6715.50 1270
6716.27 1279
6717.04 1223
6717.82 1175
6718.59 1200
6719.36 1197
6720.14 1233
6720.91 1207
6721.68 1156
6722.46 1097
6723.23 1119
6724.00 1155
6724.78 1195
6725.55 1100
6726.33 1154
6727.10 1210
6727.87 1212
6728.65 1230
6729.42 1205
6730.20 1159
6730.97 1152
6731.74 983
6732.52 1131
6733.29 1158
6734.07 1186
6734.84 1244
6735.61 1161
6736.39 1250
6737.16 1258
6737.94 1333
6738.71 1449
6739.49 1375
6740.26 1330
6741.04 1388
6741.81 1333
6742.59 1330
6743.36 1257
6744.13 1422
6744.91 1432
6745.68 1358
6746.46 1279
6747.23 1309
6748.01 1290
6748.78 1414
6749.56 1466
6750.33 1399
6751.11 1622
6751.89 1762
6752.66 1704
6753.44 1786
6754.21 1713
6754.99 1635
6755.76 1682
6756.54 1559
6757.31 1485
6758.09 1400
6758.86 1353
6759.64 1371
6760.42 1285
6761.19 1222
6761.97 1194
6762.74 1244
6763.52 1206
6764.30 1241
6765.07 1184
6765.85 1177
6766.62 1211
6767.40 1199
6768.18 1152
6768.95 1214
6769.73 1237
6770.51 1188
6771.28 1221
6772.06 1113
6772.83 1119
6773.61 1127
6774.39 1145
6775.16 1237
6775.94 1189
6776.72 1167
6777.49 1261
6778.27 1169
6779.05 1242
6779.82 1275
6780.60 1304
6781.38 1298
6782.16 1321
6782.93 1189
6783.71 1274
6784.49 1155
6785.26 1162
6786.04 1160
6786.82 1105
6787.60 1057
6788.37 1028
6789.15 1090
6789.93 1075
6790.71 969
6791.48 1035
6792.26 1041
6793.04 1039
6793.82 1084
6794.59 977
6795.37 1044
6796.15 1085
6796.93 1047
6797.70 903
6798.48 997
6799.26 1087
6800.04 1156
6800.82 1111
6801.60 1150
6802.37 1181
6803.15 1267
6803.93 1201
6804.71 1153
6805.49 1122
6806.26 1132
6807.04 1121
6807.82 1154
6808.60 1251
6809.38 1153
6810.16 1084
6810.94 1113
6811.71 1110
6812.49 1149
6813.27 1131
6814.05 1104
6814.83 1054
6815.61 1107
6816.39 1155
6817.17 1117
6817.95 1075
6818.73 1142
6819.50 1032
6820.28 1058
6821.06 1035
6821.84 1115
6822.62 1118
6823.40 1140
6824.18 1034
6824.96 1050
6825.74 1211
6826.52 1078
6827.30 1046
6828.08 1125
6828.86 1174
6829.64 1096
6830.42 1086
6831.20 1094
6831.98 1194
6832.76 1123
6833.54 1050
6834.32 1026
6835.10 1103
6835.88 989
6836.66 1048
6837.44 1067
6838.22 1024
6839.00 996
6839.78 956
6840.56 1040
6841.34 1049
6842.12 1054
6842.90 1007
6843.68 1012
6844.46 965
6845.24 1010
6846.02 994
6846.80 1044
6847.58 1137
6848.36 1207
6849.14 1456
6849.93 1661
6850.71 1983
6851.49 1973
6852.27 2241
6853.05 2379
6853.83 2239
6854.61 2266
6855.39 2269
6856.17 1928
6856.96 1748
6857.74 1621
6858.52 1403
6859.30 1373
6860.08 1240
6860.86 1169
6861.64 1148
6862.43 1185
6863.21 1086
6863.99 1069
6864.77 1103
6865.55 1165
6866.33 1101
6867.12 1067
6867.90 1048
6868.68 1242
6869.46 1270
6870.24 1141
6871.03 1142
6871.81 1164
6872.59 1135
6873.37 1080
6874.16 1049
6874.94 1087
6875.72 1147
6876.50 1167
6877.28 1239
6878.07 1106
6878.85 1228
6879.63 1140
6880.42 1226
6881.20 1275
6881.98 1283
6882.76 1250
6883.55 1371
6884.33 1338
6885.11 1490
6885.89 1695
6886.68 1728
6887.46 1956
6888.24 2129
6889.03 2428
6889.81 2418
6890.59 2394
6891.38 2279
6892.16 2198
6892.94 1734
6893.73 1549
6894.51 1454
6895.29 1479
6896.08 1381
6896.86 1358
6897.64 1366
6898.43 1371
6899.21 1305
6900.00 1276
6900.78 1421
6901.56 1347
6902.35 1355
6903.13 1304
6903.91 1299
6904.70 1338
6905.48 1369
6906.27 1390
6907.05 1313
6907.84 1328
6908.62 1306
6909.40 1368
6910.19 1380
6910.97 1311
6911.76 1217
6912.54 1288
6913.33 1185
6914.11 1183
6914.90 1197
6915.68 1219
6916.46 1251
6917.25 1238
6918.03 1129
6918.82 1256
6919.60 1209
6920.39 1163
6921.17 1191
6921.96 1212
6922.74 1182
6923.53 1201
6924.31 1220
6925.10 1258
6925.88 1243
6926.67 1163
6927.45 1176
6928.24 1284
6929.03 1296
6929.81 1273
6930.60 1183
6931.38 1254
6932.17 1300
6932.95 1476
6933.74 1362
6934.52 1349
6935.31 1455
6936.10 1426
6936.88 1452
6937.67 1399
6938.45 1262
6939.24 1261
6940.03 1261
6940.81 1362
6941.60 1335
6942.38 1375
6943.17 1387
6943.96 1449
6944.74 1427
6945.53 1559
6946.32 1502
6947.10 1421
6947.89 1522
6948.68 1595
6949.46 1577
6950.25 1475
6951.03 1507
6951.82 1465
6952.61 1616
6953.40 1549
6954.18 1510
6954.97 1719
6955.76 1656
6956.54 1534
6957.33 1545
6958.12 1512
6958.90 1490
6959.69 1559
6960.48 1668
6961.27 1706
6962.05 1691
6962.84 1601
6963.63 1657
6964.41 1599
6965.20 1576
6965.99 1556
6966.78 1525
6967.56 1566
6968.35 1663
6969.14 1688
6969.93 1694
6970.72 1784
6971.50 1819
6972.29 1840
6973.08 1817
6973.87 1794
6974.66 1906
6975.44 1917
6976.23 1931
6977.02 2003
6977.81 2092
6978.60 2047
6979.38 2037
6980.17 2228
6980.96 2407
6981.75 2537
6982.54 2658
6983.33 3103
6984.11 3486
6984.90 3987
6985.69 4457
6986.48 5088
6987.27 5193
6988.06 5675
6988.85 5922
6989.64 5458
6990.42 4928
6991.21 4521
6992.00 3988
6992.79 3374
6993.58 3206
6994.37 2718
6995.16 2497
6995.95 2558
6996.74 2586
6997.53 2802
6998.32 3245
6999.10 3906
6999.89 4392
7000.68 4981
7001.47 5540
7002.26 5778
7003.05 5498
7003.84 5254
7004.63 4818
7005.42 4291
7006.21 3726
7007.00 3050
7007.79 2797
7008.58 2442
7009.37 2224
7010.16 1887
7010.95 1772
7011.74 1807
7012.53 1953
7013.32 1994
7014.11 1861
7014.90 1842
7015.69 1686
7016.48 1725
7017.27 1735
7018.06 1674
7018.85 1589
7019.64 1621
7020.43 1561
7021.23 1544
7022.02 1411
7022.81 1438
7023.60 1415
7024.39 1478
7025.18 1603
7025.97 1535
7026.76 1616
7027.55 1582
7028.34 1560
7029.13 1532
7029.93 1611
7030.72 1471
7031.51 1478
7032.30 1439
7033.09 1379
7033.88 1373
7034.67 1360
7035.46 1309
7036.26 1333
7037.05 1428
7037.84 1402
7038.63 1491
7039.42 1498
7040.21 1524
7041.01 1626
7041.80 1645
7042.59 1591
7043.38 1502
7044.17 1481
7044.97 1492
7045.76 1570
7046.55 1589
7047.34 1491
7048.13 1529
7048.93 1527
7049.72 1604
7050.51 1768
7051.30 1744
7052.09 2006
7052.89 1936
7053.68 1765
7054.47 1603
7055.26 1598
7056.06 1447
7056.85 1406
7057.64 1305
7058.44 1302
7059.23 1234
7060.02 1208
7060.81 1336
7061.61 1264
7062.40 1331
7063.19 1265
7063.99 1272
7064.78 1291
7065.57 1305
7066.37 1364
7067.16 1373
7067.95 1341
7068.74 1280
7069.54 1255
7070.33 1284
7071.13 1225
7071.92 1269
7072.71 1257
7073.51 1322
7074.30 1176
7075.09 1125
7075.89 1172
7076.68 1141
7077.47 1125
7078.27 1114
7079.06 1211
7079.86 1129
7080.65 1136
7081.44 1091
7082.24 1159
7083.03 1102
7083.83 1195
7084.62 1267
7085.41 1220
7086.21 1306
7087.00 1265
7087.80 1255
7088.59 1278
7089.39 1265
7090.18 1242
7090.98 1287
7091.77 1227
7092.56 1179
7093.36 1072
7094.15 1146
7094.95 1126
7095.74 1039
7096.54 949
7097.33 1032
7098.13 976
7098.92 921
7099.72 935
7100.51 968
7101.31 939
7102.10 955
7102.90 941
7103.69 890
7104.49 897
7105.29 905
7106.08 947
7106.88 883
7107.67 837
7108.47 828
7109.26 777
7110.06 832
7110.85 890
7111.65 904
7112.45 842
7113.24 838
7114.04 860
7114.83 890
7115.63 878
7116.42 826
7117.22 840
7118.02 900
7118.81 867
7119.61 883
7120.41 834
7121.20 774
7122.00 864
7122.79 860
7123.59 853
7124.39 823
7125.18 807
7125.98 848
7126.78 868
7127.57 842
7128.37 839
7129.17 843
7129.96 849
7130.76 818
7131.56 844
7132.35 872
7133.15 932
7133.95 923
7134.74 888
7135.54 831
7136.34 870
7137.14 825
7137.93 774
7138.73 813
7139.53 834
7140.33 780
7141.12 757
7141.92 757
7142.72 863
7143.51 871
7144.31 833
7145.11 901
7145.91 957
7146.71 874
7147.50 824
7148.30 780
7149.10 757
7149.90 827
7150.69 867
7151.49 784
7152.29 811
7153.09 722
7153.89 724
7154.68 765
7155.48 827
7156.28 767
7157.08 751
7157.88 783
7158.68 711
7159.47 733
7160.27 758
7161.07 759
7161.87 750
7162.67 779
7163.47 749
7164.27 777
7165.06 749
7165.86 733
7166.66 807
7167.46 779
7168.26 803
7169.06 821
7169.86 773
7170.66 822
7171.46 813
7172.25 773
7173.05 766
7173.85 819
7174.65 741
7175.45 719
7176.25 736
7177.05 718
7177.85 749
7178.65 716
7179.45 741
7180.25 776
7181.05 870
7181.85 913
7182.65 919
7183.45 865
7184.25 870
7185.05 881
7185.85 993
7186.65 985
7187.45 895
7188.25 877
7189.05 839
7189.85 774
7190.65 790
7191.45 721
7192.25 624
7193.05 727
7193.85 685
7194.65 714
7195.45 757
7196.25 765
7197.05 744
7197.85 752
7198.65 732
7199.45 716
7200.25 776
7201.05 845
7201.85 815
7202.65 789
7203.46 723
7204.26 782
7205.06 830
7205.86 761
7206.66 770
7207.46 728
7208.26 715
7209.06 663
7209.86 729
7210.66 726
7211.47 677
7212.27 761
7213.07 828
7213.87 776
7214.67 704
7215.47 764
7216.27 742
7217.08 757
7217.88 701
7218.68 729
7219.48 839
7220.28 813
7221.09 776
7221.89 720
7222.69 740
7223.49 746
7224.29 807
7225.10 709
7225.90 649
7226.70 724
7227.50 765
7228.30 698
7229.11 780
7229.91 850
7230.71 736
7231.51 834
7232.32 782
7233.12 666
7233.92 762
7234.72 753
7235.53 764
7236.33 752
7237.13 792
7237.93 864
7238.74 882
7239.54 939
7240.34 922
7241.15 969
7241.95 907
7242.75 876
7243.55 906
7244.36 840
7245.16 798
7245.96 817
7246.77 747
7247.57 803
7248.37 866
7249.18 854
7249.98 825
7250.78 829
7251.59 876
7252.39 873
7253.20 888
7254.00 814
7254.80 789
7255.61 845
7256.41 835
7257.21 891
7258.02 898
7258.82 835
7259.63 898
7260.43 867
7261.23 968
7262.04 952
7262.84 800
7263.65 766
7264.45 860
7265.26 865
7266.06 961
7266.86 958
7267.67 966
7268.47 1018
7269.28 971
7270.08 948
7270.89 992
7271.69 957
7272.50 1058
7273.30 970
7274.11 1026
7274.91 961
7275.71 1045
7276.52 1048
7277.32 1010
7278.13 1074
7278.93 1112
7279.74 1113
7280.55 1224
7281.35 1285
7282.16 1522
7282.96 1709
7283.77 2184
7284.57 2420
7285.38 2712
7286.18 2727
7286.99 2800
7287.79 2830
7288.60 2480
7289.40 2228
7290.21 2177
7291.02 1944
7291.82 1712
7292.63 1511
7293.43 1336
7294.24 1251
7295.05 1271
7295.85 1233
7296.66 1149
7297.46 1155
7298.27 1140
7299.08 1224
7299.88 1328
7300.69 1208
7301.49 1275
7302.30 1303
7303.11 1295
7303.91 1287
7304.72 1394
7305.53 1410
7306.33 1356
7307.14 1413
7307.95 1305
7308.75 1366
7309.56 1617
7310.37 1608
7311.17 1713
7311.98 1793
7312.79 1779
7313.59 2001
7314.40 2061
7315.21 1863
7316.02 1923
7316.82 1998
7317.63 1936
7318.44 2163
7319.24 2428
7320.05 2643
7320.86 2831
7321.67 2927
7322.47 3008
7323.28 2973
7324.09 3087
7324.90 2896
7325.70 2701
7326.51 2371
7327.32 2077
7328.13 1814
7328.94 1656
7329.74 1583
7330.55 1433
7331.36 1235
7332.17 1169
7332.98 1217
7333.78 1239
7334.59 1134
7335.40 1168
7336.21 1168
7337.02 1294
7337.82 1182
7338.63 1214
7339.44 1177
7340.25 1205
7341.06 1198
7341.87 1178
7342.68 1140
7343.48 1132
7344.29 1111
7345.10 1139
7345.91 1089
7346.72 1111
7347.53 1156
7348.34 1227
7349.15 1210
7349.95 1173
7350.76 1365
7351.57 1212
7352.38 1096
7353.19 1142
7354.00 1106
7354.81 1107
7355.62 1095
7356.43 1121
7357.24 1126
7358.05 1061
7358.86 1091
7359.67 1090
7360.48 1139
7361.29 1164
7362.09 1157
7362.90 1169
7363.71 1200
7364.52 1132
7365.33 1178
7366.14 1211
7366.95 1162
7367.76 1201
7368.57 1178
7369.38 1294
7370.19 1216
7371.00 1236
7371.81 1278
7372.62 1231
7373.43 1139
7374.25 1151
7375.06 1162
7375.87 1176
7376.68 1150
7377.49 1326
7378.30 1402
7379.11 1586
7379.92 1642
7380.73 1837
7381.54 1991
7382.35 2049
7383.16 2177
7383.97 2271
7384.78 2115
7385.59 2007
7386.41 1836
7387.22 1808
7388.03 1511
7388.84 1336
7389.65 1294
7390.46 1256
7391.27 1250
7392.08 1119
7392.89 1108
7393.71 1184
7394.52 1091
7395.33 1210
7396.14 1138
7396.95 1208
7397.76 1285
7398.58 1350
7399.39 1418
7400.20 1458
7401.01 1631
7401.82 1746
7402.63 1749
7403.45 1870
7404.26 1836
7405.07 1795
7405.88 1752
7406.69 1619
7407.51 1525
7408.32 1489
7409.13 1480
7409.94 1429
7410.76 1350
7411.57 1272
7412.38 1211
7413.19 1151
7414.01 1136
7414.82 1028
7415.63 1039
7416.44 1032
7417.26 918
7418.07 831
7418.88 824
7419.69 900
7420.51 928
7421.32 992
7422.13 1022
7422.95 955
7423.76 1000
7424.57 894
7425.39 952
7426.20 979
7427.01 911
7427.83 910
7428.64 897
7429.45 881
7430.27 882
7431.08 944
7431.89 931
7432.71 904
7433.52 884
7434.33 853
7435.15 836
7435.96 841
7436.77 820
7437.59 860
7438.40 873
7439.22 1045
7440.03 1011
7440.84 941
7441.66 923
7442.47 835
7443.29 830
7444.10 909
7444.91 871
7445.73 812
7446.54 831
7447.36 904
7448.17 918
7448.99 934
7449.80 812
7450.62 821
7451.43 845
7452.24 796
7453.06 807
7453.87 805
7454.69 844
7455.50 726
7456.32 826
7457.13 823
7457.95 807
7458.76 746
7459.58 789
7460.39 766
7461.21 739
7462.02 826
7462.84 792
7463.65 760
7464.47 869
7465.28 812
7466.10 827
7466.92 917
7467.73 966
7468.55 837
7469.36 868
7470.18 916
7470.99 884
7471.81 883
7472.62 900
7473.44 899
7474.26 917
7475.07 772
7475.89 831
7476.70 772
7477.52 888
7478.34 751
7479.15 782
7479.97 770
7480.78 819
7481.60 824
7482.42 751
7483.23 743
7484.05 734
7484.87 730
7485.68 705
7486.50 714
7487.32 776
7488.13 774
7488.95 617
7489.76 703
7490.58 681
7491.40 712
7492.22 759
7493.03 730
7493.85 710
7494.67 680
7495.48 767
7496.30 754
7497.12 685
7497.93 754
7498.75 725
7499.57 682
7500.39 755
7501.20 606
7502.02 646
7502.84 728
7503.66 761
7504.47 648
7505.29 711
7506.11 702
7506.93 670
7507.74 753
7508.56 709
7509.38 656
7510.20 661
7511.01 701
7511.83 711
7512.65 692
7513.47 649
7514.29 691
7515.10 710
7515.92 604
7516.74 681
7517.56 610
7518.38 687
7519.19 705
7520.01 607
7520.83 666
7521.65 601
7522.47 650
7523.29 611
7524.11 661
7524.92 637
7525.74 655
7526.56 726
7527.38 720
7528.20 705
7529.02 668
7529.84 735
7530.66 660
7531.47 615
7532.29 622
7533.11 685
7533.93 761
7534.75 655
7535.57 612
7536.39 631
7537.21 716
7538.03 691
7538.85 723
7539.67 746
7540.49 689
7541.31 693
7542.12 711
7542.94 713
7543.76 689
7544.58 639
7545.40 703
7546.22 703
7547.04 663
7547.86 633
7548.68 705
7549.50 785
7550.32 800
7551.14 734
7551.96 704
7552.78 682
7553.60 712
7554.42 691
7555.24 656
7556.06 654
7556.88 630
7557.70 704
7558.52 744
7559.35 763
7560.17 796
7560.99 754
7561.81 747
7562.63 741
7563.45 766
7564.27 797
7565.09 786
7565.91 802
7566.73 696
7567.55 731
7568.37 718
7569.19 818
7570.02 790
7570.84 746
7571.66 789
7572.48 768
7573.30 791
7574.12 733
7574.94 794
7575.76 779
7576.59 820
7577.41 832
7578.23 686
7579.05 731
7579.87 739
7580.69 700
7581.51 693
7582.34 692
7583.16 766
7583.98 808
7584.80 841
7585.62 798
7586.45 750
7587.27 822
7588.09 887
7588.91 809
7589.73 944
7590.56 899
7591.38 884
7592.20 910
7593.02 957
7593.85 944
7594.67 824
7595.49 854
7596.31 909
7597.14 958
7597.96 885
7598.78 934
7599.60 883
7600.43 912
7601.25 885
7602.07 961
7602.89 1007
7603.72 1190
7604.54 1358
7605.36 1408
7606.19 1543
7607.01 1318
7607.83 1491
7608.66 1428
7609.48 1373
7610.30 1308
7611.12 1152
7611.95 1152
7612.77 1174
7613.59 923
7614.42 956
7615.24 1045
7616.07 1148
7616.89 1206
7617.71 1136
7618.54 1190
7619.36 1200
7620.18 1280
7621.01 1248
7621.83 1105
7622.66 1090
7623.48 1086
7624.30 1069
7625.13 1103
7625.95 1024
7626.78 1067
7627.60 1060
7628.42 1025
7629.25 1193
7630.07 1410
7630.90 1585
7631.72 1656
7632.55 1738
7633.37 1830
7634.19 1893
7635.02 1870
7635.84 1712
7636.67 1648
7637.49 1438
7638.32 1346
7639.14 1180
7639.97 959
7640.79 820
7641.62 832
7642.44 847
7643.27 853
7644.09 769
7644.92 779
7645.74 776
7646.57 805
7647.39 793
7648.22 740
7649.04 765
7649.87 798
7650.70 733
7651.52 789
7652.35 788
7653.17 739
7654.00 665
7654.82 694
7655.65 682
7656.47 658
7657.30 705
7658.13 675
7658.95 716
7659.78 693
7660.60 761
7661.43 749
7662.26 722
7663.08 697
7663.91 745
7664.73 697
7665.56 689
7666.39 758
7667.21 667
7668.04 756
7668.87 690
7669.69 712
7670.52 765
7671.35 758
7672.17 753
7673.00 734
7673.83 762
7674.65 760
7675.48 707
7676.31 780
7677.13 762
7677.96 739
7678.79 693
7679.61 645
7680.44 653
7681.27 612
7682.09 745
7682.92 720
7683.75 713
7684.58 717
7685.40 714
7686.23 727
7687.06 782
7687.89 753
7688.71 721
7689.54 674
7690.37 656
7691.20 633
7692.02 704
7692.85 686
7693.68 691
7694.51 682
7695.33 734
7696.16 686
7696.99 743
7697.82 786
7698.65 865
7699.47 873
7700.30 804
7701.13 827
7701.96 830
7702.79 784
7703.62 752
7704.44 743
7705.27 818
7706.10 689
7706.93 697
7707.76 640
7708.59 664
7709.41 706
7710.24 728
7711.07 645
7711.90 590
7712.73 655
7713.56 673
7714.39 661
7715.22 679
7716.05 715
7716.87 626
7717.70 626
7718.53 702
7719.36 689
7720.19 627
7721.02 626
7721.85 656
7722.68 669
7723.51 637
7724.34 623
7725.17 562
7726.00 611
7726.83 602
7727.66 624
7728.48 644
7729.31 625
7730.14 555
7730.97 630
7731.80 638
7732.63 623
7733.46 617
7734.29 590
7735.12 607
7735.95 638
7736.78 680
7737.61 576
7738.44 627
7739.27 578
7740.10 523
7740.93 568
7741.77 576
7742.60 568
7743.43 590
7744.26 589
7745.09 646
7745.92 603
7746.75 674
7747.58 836
7748.41 796
7749.24 891
7750.07 865
7750.90 913
7751.73 871
7752.56 728
7753.39 741
7754.23 793
7755.06 749
7755.89 684
7756.72 618
7757.55 627
7758.38 631
7759.21 597
7760.04 605
7760.88 610
7761.71 705
7762.54 626
7763.37 625
7764.20 591
7765.03 562
7765.86 602
7766.70 677
7767.53 628
7768.36 630
7769.19 581
7770.02 522
7770.86 617
7771.69 590
7772.52 631
7773.35 629
7774.18 602
7775.02 632
7775.85 589
7776.68 573
7777.51 603
7778.34 588
7779.18 542
7780.01 561
7780.84 560
7781.67 604
7782.51 583
7783.34 609
7784.17 629
7785.00 571
7785.84 655
7786.67 672
7787.50 609
7788.34 650
7789.17 608
7790.00 629
7790.83 542
7791.67 562
7792.50 639
7793.33 597
7794.17 669
7795.00 608
7795.83 656
7796.67 612
7797.50 589
7798.33 635
7799.17 643
7800.00 644
7800.83 612
7801.67 611
7802.50 658
7803.33 620
7804.17 603
7805.00 661
7805.84 707
7806.67 676
7807.50 630
7808.34 662
7809.17 636
7810.01 712
7810.84 771
7811.67 730
7812.51 626
7813.34 730
7814.18 777
7815.01 747
7815.84 766
7816.68 849
7817.51 908
7818.35 993
7819.18 862
7820.02 920
7820.85 898
7821.69 827
7822.52 726
7823.36 731
7824.19 713
7825.03 735
7825.86 768
7826.69 776
7827.53 802
7828.36 822
7829.20 875
7830.03 767
7830.87 825
7831.71 797
7832.54 710
7833.38 821
7834.21 784
7835.05 802
7835.88 872
7836.72 888
7837.55 817
7838.39 783
7839.22 771
7840.06 767
7840.90 664
7841.73 722
7842.57 749
7843.40 727
7844.24 799
7845.07 662
7845.91 587
7846.75 695
7847.58 706
7848.42 668
7849.25 662
7850.09 677
7850.93 734
7851.76 693
7852.60 676
7853.44 671
7854.27 692
7855.11 678
7855.94 671
7856.78 675
7857.62 663
7858.45 682
7859.29 697
7860.13 809
7860.96 810
7861.80 797
7862.64 703
7863.47 695
7864.31 640
7865.15 659
7865.99 650
7866.82 697
7867.66 719
7868.50 640
7869.33 676
7870.17 736
7871.01 749
7871.85 714
7872.68 673
7873.52 739
7874.36 778
7875.20 779
7876.03 750
7876.87 760
7877.71 824
7878.55 933
7879.38 993
7880.22 913
7881.06 920
7881.90 869
7882.74 800
7883.57 772
7884.41 751
7885.25 731
7886.09 696
7886.93 744
7887.76 744
7888.60 696
7889.44 750
7890.28 780
7891.12 722
7891.96 753
7892.79 781
7893.63 784
7894.47 822
7895.31 813
7896.15 764
7896.99 784
7897.83 779
7898.66 729
7899.50 731
7900.34 748
7901.18 722
7902.02 817
7902.86 716
7903.70 737
7904.54 674
7905.38 668
7906.21 684
7907.05 729
7907.89 680
7908.73 588
7909.57 648
7910.41 584
7911.25 644
7912.09 608
7912.93 620
7913.77 705
7914.61 745
7915.45 707
7916.29 839
7917.13 783
7917.97 826
7918.81 894
7919.65 874
7920.49 849
7921.33 865
7922.17 819
7923.01 785
7923.85 791
7924.69 810
7925.53 682
7926.37 693
7927.21 626
7928.05 610
7928.89 577
7929.73 599
7930.57 554
7931.41 582
7932.25 604
7933.09 556
7933.93 577
7934.77 606
7935.61 578
7936.45 591
7937.29 534
7938.14 552
7938.98 533
7939.82 588
7940.66 553
7941.50 559
7942.34 615
7943.18 612
7944.02 578
7944.86 580
7945.70 577
7946.55 610
7947.39 609
7948.23 585
7949.07 588
7949.91 689
7950.75 672
7951.59 658
7952.44 699
7953.28 662
7954.12 610
7954.96 637
7955.80 651
7956.65 672
7957.49 737
7958.33 689
7959.17 703
7960.01 665
7960.86 721
7961.70 729
7962.54 672
7963.38 655
7964.22 740
7965.07 751
7965.91 811
7966.75 735
7967.59 870
7968.44 890
7969.28 879
7970.12 868
7970.96 841
7971.81 818
7972.65 801
7973.49 763
7974.33 737
7975.18 746
7976.02 659
7976.86 646
7977.71 718
7978.55 698
7979.39 670
7980.23 663
7981.08 664
7981.92 681
7982.76 637
7983.61 684
7984.45 701
7985.29 647
7986.14 666
7986.98 628
7987.82 669
7988.67 623
7989.51 638
7990.36 580
7991.20 613
7992.04 570
7992.89 534
7993.73 565
7994.57 550
7995.42 505
7996.26 521
7997.11 509
7997.95 602
7998.79 617
7999.64 539
8000.48 528
8001.33 593
8002.17 612
8003.01 548
8003.86 509
8004.70 509
8005.55 553
8006.39 584
8007.24 511
8008.08 539
8008.93 541
8009.77 504
8010.62 470
8011.46 503
8012.30 557
8013.15 515
8013.99 488
8014.84 458
8015.68 514
8016.53 504
8017.37 490
8018.22 525
8019.06 484
8019.91 472
8020.76 479
8021.60 457
8022.45 508
8023.29 526
8024.14 521
8024.98 479
8025.83 548
8026.67 533
8027.52 470
8028.36 525
8029.21 462
8030.06 465
8030.90 502
8031.75 558
8032.59 515
8033.44 545
8034.28 505
8035.13 498
8035.98 524
8036.82 507
8037.67 511
8038.52 511
8039.36 555
8040.21 524
8041.05 525
8041.90 524
8042.75 475
8043.59 524
8044.44 493
8045.29 501
8046.13 514
8046.98 459
8047.83 563
8048.67 515
8049.52 521
8050.37 479
8051.21 515
8052.06 499
8052.91 527
8053.75 411
8054.60 480
8055.45 509
8056.30 548
8057.14 548
8057.99 492
8058.84 523
8059.68 460
8060.53 533
8061.38 498
8062.23 480
8063.07 517
8063.92 514
8064.77 531
8065.62 484
8066.46 516
8067.31 514
8068.16 537
8069.01 514
8069.85 422
8070.70 447
8071.55 466
8072.40 547
8073.25 507
8074.09 451
8074.94 451
8075.79 447
8076.64 456
8077.49 472
8078.34 481
8079.18 485
8080.03 489
8080.88 477
8081.73 406
8082.58 415
8083.43 442
8084.27 439
8085.12 441
8085.97 441
8086.82 434
8087.67 522
8088.52 440
8089.37 394
8090.22 453
8091.06 494
8091.91 446
8092.76 457
8093.61 483
8094.46 491
8095.31 512
8096.16 487
8097.01 458
8097.86 453
8098.71 494
8099.56 482
8100.41 479
8101.26 490
8102.11 463
8102.95 500
8103.80 492
8104.65 469
8105.50 475
8106.35 425
8107.20 456
8108.05 411
8108.90 389
8109.75 423
8110.60 463
8111.45 485
8112.30 483
8113.15 423
8114.00 477
8114.85 507
8115.70 444
8116.55 484
8117.40 444
8118.25 467
8119.10 483
8119.96 471
8120.81 494
8121.66 535
8122.51 571
8123.36 543
8124.21 498
8125.06 499
8125.91 512
8126.76 472
8127.61 474
8128.46 556
8129.31 513
8130.16 502
8131.02 446
8131.87 453
8132.72 471
8133.57 527
8134.42 499
8135.27 537
8136.12 517
8136.97 476
8137.83 479
8138.68 515
8139.53 475
8140.38 464
8141.23 492
8142.08 506
8142.93 535
8143.79 540
8144.64 567
8145.49 491
8146.34 515
8147.19 530
8148.05 599
8148.90 624
8149.75 542
8150.60 555
8151.45 542
8152.31 568
8153.16 551
8154.01 590
8154.86 662
8155.71 667
8156.57 749
8157.42 735
8158.27 659
8159.12 681
8159.98 651
8160.83 599
8161.68 562
8162.54 591
8163.39 527
8164.24 569
8165.09 568
8165.95 506
8166.80 503
8167.65 511
8168.51 513
8169.36 491
8170.21 544
8171.06 501
8171.92 516
8172.77 520
8173.62 491
8174.48 471
8175.33 516
8176.18 483
8177.04 506
8177.89 500
8178.74 463
8179.60 447
8180.45 530
8181.31 478
8182.16 423
8183.01 383
8183.87 429
8184.72 439
8185.57 491
8186.43 495
8187.28 458
8188.14 473
8188.99 436
8189.84 449
8190.70 417
8191.55 420
8192.41 382
8193.26 410
8194.12 444
8194.97 446
8195.83 436
8196.68 474
8197.53 496
8198.39 442
8199.24 457
8200.10 452
8200.95 442
8201.81 443
8202.66 430
8203.52 448
8204.37 462
8205.23 422
8206.08 469
8206.94 443
8207.79 470
8208.65 450
8209.50 433
8210.36 495
8211.21 496
8212.07 458
8212.92 453
8213.78 455
8214.63 450
8215.49 427
8216.34 493
8217.20 451
8218.06 489
8218.91 454
8219.77 470
8220.62 462
8221.48 504
8222.33 472
8223.19 480
8224.05 467
8224.90 456
8225.76 467
8226.61 501
8227.47 488
8228.33 414
8229.18 452
8230.04 486
8230.90 458
8231.75 428
8232.61 483
8233.46 450
8234.32 449
8235.18 481
8236.03 458
8236.89 472
8237.75 478
8238.60 462
8239.46 422
8240.32 418
8241.17 402
8242.03 402
8242.89 467
8243.74 408
8244.60 454
8245.46 434
8246.32 406
8247.17 449
8248.03 442
8248.89 438
8249.74 441
8250.60 463
8251.46 435
8252.32 414
8253.17 437
8254.03 483
8254.89 435
8255.75 485
8256.60 446
8257.46 471
8258.32 442
8259.18 428
8260.04 458
8260.89 469
8261.75 431
8262.61 452
8263.47 425
8264.32 424
8265.18 417
8266.04 428
8266.90 441
8267.76 502
8268.62 474
8269.47 483
8270.33 439
8271.19 465
8272.05 462
8272.91 468
8273.77 479
8274.62 484
8275.48 441
8276.34 433
8277.20 498
8278.06 490
8278.92 416
8279.78 452
8280.64 452
8281.49 494
8282.35 444
8283.21 449
8284.07 481
8284.93 445
8285.79 494
8286.65 468
8287.51 474
8288.37 495
8289.23 533
8290.09 520
8290.95 442
8291.80 442
8292.66 540
8293.52 560
8294.38 532
8295.24 560
8296.10 566
8296.96 507
8297.82 574
8298.68 493
8299.54 452
8300.40 483
8301.26 473
8302.12 527
8302.98 552
8303.84 467
8304.70 458
8305.56 457
8306.42 446
8307.28 487
8308.14 468
8309.00 492
8309.86 539
8310.72 472
8311.58 498
8312.44 447
8313.31 458
8314.17 493
8315.03 483
8315.89 507
8316.75 498
8317.61 547
8318.47 492
8319.33 508
8320.19 560
8321.05 532
8321.91 486
8322.77 457
8323.64 467
8324.50 439
8325.36 465
8326.22 475
8327.08 438
8327.94 445
8328.80 391
8329.66 409
8330.53 459
8331.39 450
8332.25 466
8333.11 469
8333.97 498
8334.83 514
8335.70 471
8336.56 461
8337.42 421
8338.28 455
8339.14 466
8340.00 419
8340.87 419
8341.73 468
8342.59 478
8343.45 532
8344.32 453
8345.18 484
8346.04 471
8346.90 506
8347.76 570
8348.63 476
8349.49 524
8350.35 531
8351.21 461
8352.08 505
8352.94 515
8353.80 455
8354.66 536
8355.53 538
8356.39 528
8357.25 546
8358.12 486
8358.98 466
8359.84 509
8360.71 419
8361.57 471
8362.43 485
8363.29 522
8364.16 479
8365.02 496
8365.88 464
8366.75 446
8367.61 436
8368.47 457
8369.34 485
8370.20 463
8371.06 437
8371.93 506
8372.79 538
8373.66 502
8374.52 501
8375.38 482
8376.25 530
8377.11 544
8377.97 489
8378.84 493
8379.70 561
8380.57 594
8381.43 497
8382.30 450
8383.16 527
8384.02 527
8384.89 578
8385.75 544
8386.62 496
8387.48 518
8388.35 531
8389.21 571
8390.07 562
8390.94 504
8391.80 550
8392.67 601
8393.53 554
8394.40 502
8395.26 506
8396.13 555
8396.99 548
8397.86 511
8398.72 555
8399.59 630
8400.45 587
8401.32 551
8402.18 578
8403.05 579
8403.91 565
8404.78 571
8405.64 561
8406.51 628
8407.37 562
8408.24 603
8409.11 584
8409.97 533
8410.84 579
8411.70 623
8412.57 568
8413.43 632
8414.30 641
8415.17 567
8416.03 693
8416.90 636
8417.76 705
8418.63 656
8419.50 605
8420.36 587
8421.23 647
8422.09 653
8422.96 670
8423.83 702
8424.69 703
8425.56 708
8426.43 735
8427.29 651
8428.16 691
8429.02 694
8429.89 730
8430.76 828
8431.62 841
8432.49 775
8433.36 722
8434.23 776
8435.09 792
8435.96 780
8436.83 804
8437.69 839
8438.56 860
8439.43 879
8440.29 957
8441.16 900
8442.03 1003
8442.90 1025
8443.76 1106
8444.63 1002
8445.50 1027
8446.37 1176
8447.23 1073
8448.10 1029
8448.97 1020
8449.84 1070
8450.70 1036
8451.57 1001
8452.44 1076
8453.31 1154
8454.17 1307
8455.04 1549
8455.91 1638
8456.78 1909
8457.65 2029
8458.51 2163
8459.38 2330
8460.25 2284
8461.12 2214
8461.99 1958
8462.86 1802
8463.72 1652
8464.59 1509
8465.46 1437
8466.33 1532
8467.20 1535
8468.07 1733
8468.93 2101
8469.80 2562
8470.67 3085
8471.54 3470
8472.41 3554
8473.28 3781
8474.15 3503
8475.02 3064
8475.89 2652
8476.75 2211
8477.62 1887
8478.49 1569
8479.36 1344
8480.23 1241
8481.10 1182
8481.97 1108
8482.84 1042
8483.71 1029
8484.58 1020
8485.45 861
8486.32 873
8487.19 849
8488.06 848
8488.92 896
8489.79 893
8490.66 826
8491.53 804
8492.40 815
8493.27 770
8494.14 775
8495.01 774
8495.88 725
8496.75 780
8497.62 816
8498.49 822
8499.36 905
8500.23 863
8501.10 781
8501.97 810
8502.85 776
8503.72 787
8504.59 783
8505.46 727
8506.33 818
8507.20 830
8508.07 833
8508.94 960
8509.81 1017
8510.68 959
8511.55 930
8512.42 919
8513.29 849
8514.16 801
8515.03 822
8515.91 846
8516.78 841
8517.65 749
8518.52 748
8519.39 747
8520.26 801
8521.13 772
8522.00 820
8522.88 779
8523.75 762
8524.62 771
8525.49 754
8526.36 786
8527.23 804
8528.10 706
8528.98 760
8529.85 772
8530.72 812
8531.59 868
8532.46 903
8533.34 900
8534.21 925
8535.08 976
8535.95 973
8536.82 912
8537.70 889
8538.57 913
8539.44 858
8540.31 923
8541.18 809
8542.06 775
8542.93 858
8543.80 782
8544.67 788
8545.55 786
8546.42 891
8547.29 848
8548.17 782
8549.04 790
8549.91 898
8550.78 883
8551.66 835
8552.53 888
8553.40 936
8554.28 936
8555.15 1069
8556.02 1061
8556.89 1028
8557.77 1004
8558.64 973
8559.51 876
8560.39 845
8561.26 793
8562.13 742
8563.01 815
8563.88 726
8564.75 727
8565.63 685
8566.50 656
8567.38 668
8568.25 662
8569.12 631
8570.00 650
8570.87 672
8571.74 684
8572.62 705
8573.49 684
8574.37 643
8575.24 613
8576.11 669
8576.99 632
8577.86 589
8578.74 627
8579.61 640
8580.49 586
8581.36 520
8582.23 554
8583.11 568
8583.98 589
8584.86 633
8585.73 618
8586.61 624
8587.48 588
8588.36 585
8589.23 577
8590.11 544
8590.98 566
8591.86 579
8592.73 671
8593.61 610
8594.48 634
8595.36 624
8596.23 637
8597.11 561
8597.98 545
8598.86 628
8599.73 588
8600.61 588
8601.48 602
8602.36 664
8603.23 626
8604.11 607
8604.99 589
8605.86 674
8606.74 645
8607.61 626
8608.49 595
8609.36 635
8610.24 653
8611.12 631
8611.99 623
8612.87 583
8613.74 653
8614.62 629
8615.50 604
8616.37 637
8617.25 704
8618.12 711
8619.00 685
8619.88 696
8620.75 687
8621.63 643
8622.51 638
8623.38 630
8624.26 637
8625.14 617
8626.01 610
8626.89 645
8627.77 663
8628.64 685
8629.52 677
8630.40 677
8631.27 683
8632.15 667
8633.03 625
8633.90 663
8634.78 691
8635.66 709
8636.54 675
8637.41 670
8638.29 694
8639.17 741
8640.05 703
8640.92 780
8641.80 756
8642.68 753
8643.55 793
8644.43 804
8645.31 747
8646.19 765
8647.07 713
8647.94 750
8648.82 814
8649.70 764
8650.58 786
8651.45 748
8652.33 754
8653.21 741
8654.09 777
8654.97 820
8655.85 815
8656.72 790
8657.60 774
8658.48 815
8659.36 802
8660.24 839
8661.12 849
8661.99 843
8662.87 800
8663.75 838
8664.63 753
8665.51 755
8666.39 776
8667.27 748
8668.14 873
8669.02 888
8669.90 889
8670.78 971
8671.66 1075
8672.54 1133
8673.42 1213
8674.30 1388
8675.18 1428
8676.06 1570
8676.94 1438
8677.81 1502
8678.69 1455
8679.57 1368
8680.45 1252
8681.33 1170
8682.21 997
8683.09 980
8683.97 960
8684.85 910
8685.73 826
8686.61 878
8687.49 945
8688.37 955
8689.25 976
8690.13 1166
8691.01 1373
8691.89 1660
8692.77 1850
8693.65 2157
8694.53 2297
8695.41 2252
8696.29 2235
8697.17 2154
8698.05 1870
8698.93 1481
8699.81 1384
8700.69 1181
8701.57 970
8702.45 883
8703.33 821
8704.21 800
8705.09 832
8705.98 760
8706.86 756
8707.74 722
8708.62 699
8709.50 747
8710.38 762
8711.26 686
8712.14 639
8713.02 668
8713.90 648
8714.79 671
8715.67 678
8716.55 591
8717.43 649
8718.31 627
8719.19 614
8720.07 633
8720.95 639
8721.84 626
8722.72 637
8723.60 653
8724.48 641
8725.36 629
8726.24 613
8727.13 640
8728.01 689
8728.89 608
8729.77 670
8730.65 674
8731.54 795
8732.42 758
8733.30 693
8734.18 688
8735.06 738
8735.95 692
8736.83 621
8737.71 592
8738.59 616
8739.48 576
8740.36 614
8741.24 549
8742.12 545
8743.01 586
8743.89 634
8744.77 636
8745.65 590
8746.54 588
8747.42 589
8748.30 647
8749.19 630
8750.07 628
8750.95 558
8751.83 604
8752.72 667
8753.60 681
8754.48 645
8755.37 639
8756.25 646
8757.13 583
8758.02 681
8758.90 760
8759.78 765
8760.67 771
8761.55 749
8762.43 687
8763.32 698
8764.20 751
8765.09 674
8765.97 702
8766.85 605
8767.74 627
8768.62 746
8769.51 763
8770.39 729
8771.27 742
8772.16 698
8773.04 634
8773.93 653
8774.81 622
8775.69 645
8776.58 656
8777.46 609
8778.35 604
8779.23 573
8780.12 586
8781.00 665
8781.89 560
8782.77 610
8783.65 565
8784.54 579
8785.42 502
8786.31 563
8787.19 562
8788.08 570
8788.96 568
8789.85 633
8790.73 570
8791.62 508
8792.50 523
8793.39 600
8794.27 532
8795.16 514
8796.04 539
8796.93 593
8797.82 587
8798.70 561
8799.59 562
8800.47 547
8801.36 565
8802.24 616
8803.13 578
8804.01 519
8804.90 538
8805.79 570
8806.67 588
8807.56 566
8808.44 510
8809.33 608
8810.22 579
8811.10 561
8811.99 471
8812.87 503
8813.76 489
8814.65 468
8815.53 569
8816.42 481
8817.30 468
8818.19 458
8819.08 526
8819.96 518
8820.85 510
8821.74 501
8822.62 549
8823.51 557
8824.40 491
8825.28 499
8826.17 543
8827.06 506
8827.94 540
8828.83 522
8829.72 511
8830.61 501
8831.49 514
8832.38 515
8833.27 555
8834.15 552
8835.04 528
8835.93 558
8836.82 494
8837.70 409
8838.59 480
8839.48 492
8840.37 457
8841.25 407
8842.14 464
8843.03 497
8843.92 460
8844.80 460
8845.69 487
8846.58 492
8847.47 466
8848.36 467
8849.24 495
8850.13 443
8851.02 431
8851.91 439
8852.80 476
8853.68 434
8854.57 395
8855.46 449
8856.35 465
8857.24 449
8858.13 469
8859.01 449
8859.90 422
8860.79 448
8861.68 465
8862.57 497
8863.46 482
8864.35 438
8865.23 452
8866.12 472
8867.01 447
8867.90 437
8868.79 401
8869.68 396
8870.57 358
8871.46 394
8872.35 394
8873.24 410
8874.12 419
8875.01 415
8875.90 404
8876.79 390
8877.68 378
8878.57 419
8879.46 387
8880.35 443
8881.24 438
8882.13 445
8883.02 451
8883.91 479
8884.80 474
8885.69 427
8886.58 384
8887.47 411
8888.36 378
8889.25 403
8890.14 391
8891.03 394
8891.92 381
8892.81 394
8893.70 406
8894.59 375
8895.48 360
8896.37 380
8897.26 438
8898.15 376
8899.04 397
8899.93 348
8900.82 419
8901.71 439
8902.60 434
8903.49 433
8904.38 385
8905.28 379
8906.17 423
8907.06 384
8907.95 395
8908.84 391
8909.73 396
8910.62 367
8911.51 364
8912.40 380
8913.29 421
8914.19 385
8915.08 384
8915.97 423
8916.86 411
8917.75 409
8918.64 403
8919.53 402
8920.43 421
8921.32 425
8922.21 392
8923.10 368
8923.99 372
8924.88 430
8925.78 409
8926.67 373
8927.56 406
8928.45 403
8929.34 370
8930.24 391
8931.13 389
8932.02 398
8932.91 392
8933.80 352
8934.70 345
8935.59 338
8936.48 329
8937.37 393
8938.27 386
8939.16 377
8940.05 368
8940.94 335
8941.84 357
8942.73 387
8943.62 383
8944.51 360
8945.41 343
8946.30 396
8947.19 343
8948.09 334
8948.98 351
8949.87 366
8950.77 380
8951.66 357
8952.55 381
8953.44 337
8954.34 333
8955.23 335
8956.12 351
8957.02 342
8957.91 374
8958.80 414
8959.70 370
8960.59 391
8961.49 331
8962.38 330
8963.27 390
8964.17 389
8965.06 333
8965.95 373
8966.85 371
8967.74 396
8968.64 361
8969.53 412
8970.42 384
8971.32 390
8972.21 383
8973.11 382
8974.00 396
8974.90 419
8975.79 421
8976.68 370
8977.58 392
8978.47 376
8979.37 390
8980.26 429
8981.16 375
8982.05 365
8982.95 371
8983.84 383
8984.74 405
8985.63 348
8986.52 369
8987.42 348
8988.31 375
8989.21 336
8990.10 344
8991.00 352
8991.89 311
8992.79 348
8993.69 334
8994.58 340
8995.48 347
8996.37 411
8997.27 371
8998.16 338
8999.06 352
8999.95 406
9000.85 362
9001.74 347
9002.64 356
9003.54 319
9004.43 346
9005.33 340
9006.22 330
9007.12 351
9008.01 385
9008.91 317
9009.81 326
9010.70 331
9011.60 333
9012.50 285
9013.39 307
9014.29 353
9015.18 335
9016.08 339
9016.98 324
9017.87 325
9018.77 295
9019.67 292
9020.56 313
9021.46 329
9022.36 303
9023.25 304
9024.15 345
9025.05 341
9025.94 362
9026.84 367
9027.74 378
9028.63 359
9029.53 311
9030.43 312
9031.32 366
9032.22 376
9033.12 360
9034.02 304
9034.91 338
9035.81 333
9036.71 311
9037.61 281
9038.50 332
9039.40 365
9040.30 350
9041.20 346
9042.09 375
9042.99 355
9043.89 335
9044.79 321
9045.68 364
9046.58 338
9047.48 335
9048.38 327
9049.28 308
9050.17 376
9051.07 382
9051.97 369
9052.87 380
9053.77 424
9054.66 391
9055.56 387
9056.46 398
9057.36 382
9058.26 374
9059.16 353
9060.06 362
9060.95 376
9061.85 389
9062.75 365
9063.65 395
9064.55 385
9065.45 404
9066.35 391
9067.25 360
9068.14 395
9069.04 377
9069.94 349
9070.84 370
9071.74 330
9072.64 371
9073.54 327
9074.44 350
9075.34 376
9076.24 369
9077.14 367
9078.04 321
9078.93 336
9079.83 332
9080.73 366
9081.63 367
9082.53 370
9083.43 383
9084.33 393
9085.23 356
9086.13 371
9087.03 321
9087.93 339
9088.83 367
9089.73 423
9090.63 414
9091.53 402
9092.43 381
9093.33 340
9094.23 393
9095.13 357
9096.03 378
9096.93 385
9097.83 350
9098.73 350
9099.63 366
9100.54 359
9101.44 295
9102.34 339
9103.24 345
9104.14 350
9105.04 357
9105.94 357
9106.84 365
9107.74 383
9108.64 360
9109.54 314
9110.44 372
9111.35 339
9112.25 347
9113.15 389
9114.05 402
9114.95 395
9115.85 353
9116.75 339
9117.65 345
9118.56 323
9119.46 379
9120.36 327
9121.26 365
9122.16 337
9123.06 330
9123.97 355
9124.87 337
9125.77 343
9126.67 333
9127.57 332
9128.47 362
9129.38 376
9130.28 339
9131.18 381
9132.08 313
9132.98 321
9133.89 357
9134.79 382
9135.69 340
9136.59 316
9137.50 388
9138.40 316
9139.30 334
9140.20 407
9141.11 373
9142.01 327
9142.91 351
9143.81 408
9144.72 386
9145.62 387
9146.52 393
9147.42 375
9148.33 367
9149.23 372
9150.13 345
9151.04 359
9151.94 378
9152.84 363
9153.75 346
9154.65 312
9155.55 299
9156.46 353
9157.36 357
9158.26 363
9159.17 342
9160.07 363
9160.97 357
9161.88 394
9162.78 293
9163.68 289
9164.59 313
9165.49 379
9166.40 326
9167.30 331
9168.20 326
9169.11 306
9170.01 303
9170.92 316
9171.82 331
9172.72 331
9173.63 318
9174.53 319
9175.44 357
9176.34 311
9177.24 307
9178.15 336
9179.05 338
9179.96 294
9180.86 342
9181.77 322
9182.67 323
9183.58 327
9184.48 316
9185.39 328
9186.29 284
9187.20 311
9188.10 317
9189.01 330
9189.91 322
9190.82 333
9191.72 353
9192.63 371
9193.53 342
9194.44 321
9195.34 349
9196.25 397
9197.15 362
9198.06 389
9198.96 359
9199.87 431
9200.77 428
9201.68 478
9202.58 493
9203.49 461
9204.40 439
9205.30 504
9206.21 465
9207.11 446
9208.02 391
9208.92 347
9209.83 329
9210.74 346
9211.64 338
9212.55 338
9213.45 349
9214.36 319
9215.27 341
9216.17 362
9217.08 345
9217.99 358
9218.89 376
9219.80 430
9220.71 380
9221.61 450
9222.52 330
9223.43 317
9224.33 321
9225.24 316
9226.15 378
9227.05 345
9227.96 363
9228.87 336
9229.77 286
9230.68 356
9231.59 361
9232.49 367
9233.40 339
9234.31 321
9235.22 359
9236.12 365
9237.03 362
9237.94 354
9238.84 398
9239.75 331
9240.66 338
9241.57 332
9242.47 303
9243.38 372
9244.29 358
9245.20 375
9246.11 364
9247.01 349
9247.92 337
9248.83 361
9249.74 354
9250.64 344
9251.55 345
9252.46 374
9253.37 298
9254.28 286
9255.19 339
9256.09 353
9257.00 344
9257.91 356
9258.82 357
9259.73 333
9260.64 360
9261.54 308
9262.45 330
9263.36 328
9264.27 336
9265.18 355
9266.09 352
9267.00 334
9267.90 329
9268.81 306
9269.72 346
9270.63 327
9271.54 276
9272.45 273
9273.36 260
9274.27 298
9275.18 278
9276.09 341
9277.00 357
9277.90 343
9278.81 326
9279.72 350
9280.63 324
9281.54 305
9282.45 335
9283.36 316
9284.27 338
9285.18 324
9286.09 361
9287.00 320
9287.91 373
9288.82 334
9289.73 350
9290.64 347
9291.55 349
9292.46 277
9293.37 324
9294.28 327
9295.19 371
9296.10 324
9297.01 306
9297.92 363
9298.83 347
9299.74 346
9300.65 361
9301.56 329
9302.47 356
9303.38 387
9304.29 308
9305.20 359
9306.12 378
9307.03 380
9307.94 340
9308.85 385
9309.76 401
9310.67 403
9311.58 445
9312.49 401
9313.40 422
9314.31 360
9315.22 425
9316.14 373
9317.05 370
9317.96 340
9318.87 356
9319.78 304
9320.69 307
9321.60 349
9322.52 420
9323.43 432
9324.34 356
9325.25 312
9326.16 385
9327.07 403
9327.99 372
9328.90 395
9329.81 351
9330.72 329
9331.63 369
9332.54 323
9333.46 350
9334.37 384
9335.28 348
9336.19 311
9337.11 288
9338.02 317
9338.93 366
9339.84 353
9340.75 318
9341.67 326
9342.58 326
9343.49 349
9344.40 365
9345.32 316
9346.23 339
9347.14 368
9348.06 352
9348.97 326
9349.88 363
9350.79 335
9351.71 309
9352.62 371
9353.53 324
9354.45 312
9355.36 316
9356.27 358
9357.19 374
9358.10 349
9359.01 363
9359.93 319
9360.84 309
9361.75 350
9362.67 365
9363.58 355
9364.49 341
9365.41 344
9366.32 335
9367.23 342
9368.15 387
9369.06 383
9369.97 338
9370.89 314
9371.80 368
9372.72 371
9373.63 380
9374.54 350
9375.46 323
9376.37 306
9377.29 339
9378.20 404
9379.12 373
9380.03 387
9380.94 355
9381.86 376
9382.77 386
9383.69 390
9384.60 375
9385.52 377
9386.43 366
9387.35 396
9388.26 421
9389.18 416
9390.09 380
9391.01 432
9391.92 450
9392.84 431
9393.75 427
9394.67 516
9395.58 513
9396.50 523
9397.41 483
9398.33 475
9399.24 474
9400.16 460
9401.07 440
9401.99 395
9402.90 398
9403.82 409
9404.73 405
9405.65 356
9406.56 355
9407.48 360
9408.40 387
9409.31 396
9410.23 413
9411.14 360
9412.06 373
9412.98 389
9413.89 382
9414.81 427
9415.72 440
9416.64 442
9417.56 377
9418.47 366
9419.39 382
9420.30 439
9421.22 410
9422.14 387
9423.05 390
9423.97 388
9424.89 428
9425.80 391
9426.72 381
9427.64 399
9428.55 349
9429.47 365
9430.39 421
9431.30 354
9432.22 352
9433.14 384
9434.05 417
9434.97 401
9435.89 405
9436.80 481
9437.72 440
9438.64 463
9439.56 447
9440.47 416
9441.39 423
9442.31 460
9443.23 405
9444.14 454
9445.06 402
9445.98 429
9446.90 433
9447.81 412
9448.73 383
9449.65 450
9450.57 487
9451.48 496
9452.40 513
9453.32 568
9454.24 732
9455.16 721
9456.07 745
9456.99 695
9457.91 639
9458.83 577
9459.75 596
9460.66 501
9461.58 443
9462.50 425
9463.42 471
9464.34 474
9465.26 395
9466.18 383
9467.09 440
9468.01 395
9468.93 404
9469.85 440
9470.77 428
9471.69 451
9472.61 431
9473.53 438
9474.44 435
9475.36 437
9476.28 417
9477.20 406
9478.12 439
9479.04 460
9479.96 481
9480.88 478
9481.80 477
9482.72 469
9483.64 452
9484.56 430
9485.47 502
9486.39 497
9487.31 483
9488.23 394
9489.15 403
9490.07 401
9490.99 485
9491.91 472
9492.83 375
9493.75 423
9494.67 458
9495.59 369
9496.51 384
9497.43 409
9498.35 428
9499.27 392
9500.19 360
9501.11 375
9502.03 414
9502.95 429
9503.87 397
9504.79 363
9505.71 369
9506.63 446
9507.56 429
9508.48 449
9509.40 430
9510.32 468
9511.24 440
9512.16 410
9513.08 442
9514.00 474
9514.92 479
9515.84 457
9516.76 483
9517.68 453
9518.61 438
9519.53 484
9520.45 492
9521.37 516
9522.29 452
9523.21 502
9524.13 475
9525.05 459
9525.98 465
9526.90 502
9527.82 477
9528.74 501
9529.66 498
9530.58 616
9531.50 643
9532.43 674
9533.35 759
9534.27 775
9535.19 787
9536.11 845
9537.04 830
9537.96 650
9538.88 641
9539.80 660
9540.72 572
9541.65 533
9542.57 544
9543.49 497
9544.41 489
9545.34 463
9546.26 468
9547.18 484
9548.10 452
9549.03 441
9549.95 450
9550.87 411
9551.79 412
9552.72 442
9553.64 418
9554.56 417
9555.48 412
9556.41 453
9557.33 462
9558.25 498
9559.18 489
9560.10 556
9561.02 532
9561.95 527
9562.87 564
9563.79 480
9564.72 433
9565.64 414
9566.56 408
9567.49 429
9568.41 462
9569.33 446
9570.26 409
9571.18 390
9572.10 452
9573.03 422
9573.95 436
9574.88 484
9575.80 457
9576.72 440
9577.65 446
9578.57 466
9579.49 467
9580.42 455
9581.34 451
9582.27 475
9583.19 443
9584.12 457
9585.04 414
9585.96 476
9586.89 488
9587.81 410
9588.74 443
9589.66 441
9590.59 463
9591.51 475
9592.44 421
9593.36 439
9594.29 492
9595.21 489
9596.14 467
9597.06 454
9597.98 443
9598.91 458
9599.83 504
9600.76 496
9601.68 518
9602.61 487
9603.54 489
9604.46 493
9605.39 458
9606.31 482
9607.24 486
9608.16 507
9609.09 471
9610.01 532
9610.94 510
9611.86 505
9612.79 516
9613.72 567
9614.64 564
9615.57 581
9616.49 510
9617.42 564
9618.34 556
9619.27 609
9620.20 604
9621.12 573
9622.05 648
9622.97 634
9623.90 602
9624.83 595
9625.75 615
9626.68 619
9627.61 615
9628.53 590
9629.46 651
9630.39 637
9631.31 702
9632.24 710
9633.16 667
9634.09 763
9635.02 735
9635.95 709
9636.87 740
9637.80 805
9638.73 796
9639.65 775
9640.58 845
9641.51 823
9642.43 790
9643.36 765
9644.29 740
9645.22 884
9646.14 931
9647.07 1017
9648.00 1094
9648.92 1132
9649.85 1250
9650.78 1318
9651.71 1329
9652.63 1338
9653.56 1244
9654.49 1145
9655.42 1101
9656.34 1047
9657.27 981
9658.20 909
9659.13 868
9660.06 847
9660.98 828
9661.91 783
9662.84 727
9663.77 772
9664.70 827
9665.62 842
9666.55 805
9667.48 818
9668.41 891
9669.34 901
9670.27 857
9671.19 852
9672.12 850
9673.05 835
9673.98 821
9674.91 863
9675.84 883
9676.77 896
9677.70 900
9678.62 926
9679.55 1006
9680.48 956
9681.41 952
9682.34 959
9683.27 957
9684.20 962
9685.13 953
9686.06 955
9686.99 968
9687.91 993
9688.84 1003
9689.77 1052
9690.70 1094
9691.63 1036
9692.56 1046
9693.49 1066
9694.42 1032
9695.35 1080
9696.28 1136
9697.21 1171
9698.14 1125
9699.07 1289
9700.00 1413
9700.93 1423
9701.86 1383
9702.79 1352
9703.72 1319
9704.65 1252
9705.58 1085
9706.51 1081
9707.44 1032
9708.37 938
9709.30 960
9710.23 953
9711.16 969
9712.09 1004
9713.02 1000
9713.95 1034
9714.88 1071
9715.81 1063
9716.74 1018
9717.67 1040
9718.61 1070
9719.54 1089
9720.47 998
9721.40 969
9722.33 956
9723.26 885
9724.19 846
9725.12 864
9726.05 799
9726.98 875
9727.92 877
9728.85 880
9729.78 842
9730.71 839
9731.64 871
9732.57 891
9733.50 896
9734.43 959
9735.37 943
9736.30 892
9737.23 862
9738.16 862
9739.09 878
9740.02 819
9740.96 802
9741.89 803
9742.82 802
9743.75 712
9744.68 738
9745.62 801
9746.55 775
9747.48 829
9748.41 843
9749.34 839
9750.28 857
9751.21 813
9752.14 821
9753.07 816
9754.01 700
9754.94 772
9755.87 817
9756.80 803
9757.74 753
9758.67 808
9759.60 776
9760.53 755
9761.47 794
9762.40 852
9763.33 889
9764.27 933
9765.20 858
9766.13 903
9767.07 850
9768.00 803
9768.93 794
9769.86 842
9770.80 846
9771.73 833
9772.66 866
9773.60 790
9774.53 881
9775.47 854
9776.40 868
9777.33 972
9778.27 936
9779.20 1038
9780.13 1103
9781.07 1178
9782.00 1228
9782.93 1185
9783.87 1201
9784.80 1236
9785.74 1170
9786.67 1233
9787.60 1126
9788.54 1019
9789.47 951
9790.41 930
9791.34 916
9792.28 916
9793.21 823
9794.14 755
9795.08 787
9796.01 894
9796.95 879
9797.88 962
9798.82 1015
9799.75 1002
9800.69 1036
9801.62 1067
9802.56 1015
9803.49 908
9804.42 858
9805.36 889
9806.29 865
9807.23 745
9808.16 776
9809.10 681
9810.03 658
9810.97 637
9811.91 606
9812.84 625
9813.78 588
9814.71 591
9815.65 620
9816.58 673
9817.52 640
9818.45 626
9819.39 644
9820.32 718
9821.26 624
9822.20 629
9823.13 649
9824.07 568
9825.00 573
9825.94 587
9826.87 595
9827.81 541
9828.75 511
9829.68 569
9830.62 619
9831.55 556
9832.49 563
9833.43 583
9834.36 590
9835.30 579
9836.24 588
9837.17 592
9838.11 573
9839.05 564
9839.98 605
9840.92 557
9841.86 586
9842.79 572
9843.73 614
9844.67 581
9845.60 599
9846.54 636
9847.48 655
9848.41 615
9849.35 600
9850.29 613
9851.22 571
9852.16 619
9853.10 652
9854.04 671
9854.97 592
9855.91 585
9856.85 618
9857.79 644
9858.72 637
9859.66 637
9860.60 586
9861.54 646
9862.47 631
9863.41 689
9864.35 642
9865.29 601
9866.22 573
9867.16 602
9868.10 575
9869.04 548
9869.98 548
9870.91 532
9871.85 505
9872.79 516
9873.73 544
9874.67 584
9875.60 518
9876.54 572
9877.48 584
9878.42 611
9879.36 651
9880.30 636
9881.24 582
9882.17 523
9883.11 560
9884.05 556
9884.99 535
9885.93 525
9886.87 535
9887.81 525
9888.74 495
9889.68 510
9890.62 464
9891.56 464
9892.50 535
9893.44 476
9894.38 481
9895.32 489
9896.26 496
9897.20 503
9898.14 510
9899.08 540
9900.01 499
9900.95 482
9901.89 528
9902.83 491
9903.77 479
9904.71 495
9905.65 525
9906.59 545
9907.53 535
9908.47 540
9909.41 550
9910.35 539
9911.29 534
9912.23 497
9913.17 511
9914.11 532
9915.05 545
9915.99 518
9916.93 500
9917.87 596
9918.81 574
9919.75 559
9920.69 495
9921.63 576
9922.57 647
9923.51 626
9924.46 680
9925.40 715
9926.34 747
9927.28 938
9928.22 990
9929.16 1104
9930.10 1185
9931.04 1226
9931.98 1115
9932.92 953
9933.86 908
9934.80 840
9935.75 774
9936.69 667
9937.63 609
9938.57 563
9939.51 565
9940.45 553
9941.39 524
9942.34 538
9943.28 521
9944.22 521
9945.16 516
9946.10 498
9947.04 440
9947.98 466
9948.93 473
9949.87 464
9950.81 472
9951.75 480
9952.69 460
9953.64 486
9954.58 486
9955.52 466
9956.46 470
9957.40 521
9958.35 530
9959.29 490
9960.23 470
9961.17 506
9962.12 564
9963.06 496
9964.00 503
9964.94 482
9965.89 469
9966.83 556
9967.77 535
9968.71 494
9969.66 466
9970.60 460
9971.54 474
9972.48 419
9973.43 418
9974.37 423
9975.31 416
9976.26 402
9977.20 414
9978.14 416
9979.09 427
9980.03 408
9980.97 453
9981.92 462
9982.86 377
9983.80 348
9984.75 379
9985.69 363
9986.63 396
9987.58 414
9988.52 445
9989.46 395
9990.41 403
9991.35 384
9992.30 340
9993.24 422
9994.18 421
9995.13 411
9996.07 433
9997.01 394
9997.96 396
9998.90 391
9999.85 342
10000.79 392
10001.74 412
10002.68 449
10003.62 412
10004.57 452
10005.51 403
10006.46 435
10007.40 406
10008.35 437
10009.29 448
10010.24 441
10011.18 420
10012.13 394
10013.07 406
10014.01 382
10014.96 366
10015.90 353
10016.85 392
10017.79 392
10018.74 409
10019.68 416
10020.63 410
10021.58 403
10022.52 445
10023.47 403
10024.41 376
10025.36 326
10026.30 377
10027.25 365
10028.19 343
10029.14 379
10030.08 396
10031.03 352
10031.98 347
10032.92 382
10033.87 391
10034.81 381
10035.76 379
10036.70 387
10037.65 353
10038.60 353
10039.54 347
10040.49 353
10041.43 355
10042.38 380
10043.33 384
10044.27 370
10045.22 348
10046.17 357
10047.11 338
10048.06 344
10049.01 331
10049.95 301
10050.90 319
10051.84 309
10052.79 350
10053.74 313
10054.69 317
10055.63 306
10056.58 303
10057.53 335
10058.47 329
10059.42 352
10060.37 356
10061.31 348
10062.26 356
10063.21 355
10064.16 379
10065.10 310
10066.05 352
10067.00 306
10067.94 356
10068.89 345
10069.84 317
10070.79 329
10071.73 338
10072.68 362
10073.63 319
10074.58 355
10075.53 372
10076.47 322
10077.42 342
10078.37 389
10079.32 419
10080.26 359
10081.21 322
10082.16 340
10083.11 339
10084.06 321
10085.01 350
10085.95 369
10086.90 347
10087.85 355
10088.80 363
10089.75 364
10090.70 313
10091.64 366
10092.59 352
10093.54 366
10094.49 309
10095.44 337
10096.39 402
10097.34 387
10098.28 330
10099.23 327
10100.18 304
10101.13 325
10102.08 317
10103.03 359
10103.98 366
10104.93 327
10105.88 340
10106.83 358
10107.78 337
10108.72 314
10109.67 366
10110.62 344
10111.57 332
10112.52 342
10113.47 325
10114.42 313
10115.37 323
10116.32 340
10117.27 356
10118.22 338
10119.17 337
10120.12 334
10121.07 376
10122.02 310
10122.97 315
10123.92 308
10124.87 292
10125.82 358
10126.77 336
10127.72 331
10128.67 342
10129.62 353
10130.57 390
10131.52 341
10132.47 351
10133.42 318
10134.37 306
10135.32 333
10136.27 306
10137.22 316
10138.18 377
10139.13 345
10140.08 338
10141.03 307
10141.98 309
10142.93 296
10143.88 324
10144.83 323
10145.78 336
10146.73 352
10147.68 384
10148.64 335
10149.59 316
10150.54 359
10151.49 311
10152.44 325
10153.39 395
10154.34 386
10155.30 339
10156.25 331
10157.20 349
10158.15 360
10159.10 307
10160.05 315
10161.01 360
10161.96 391
10162.91 350
10163.86 392
10164.81 400
10165.76 384
10166.72 447
10167.67 370
10168.62 420
10169.57 377
10170.53 368
10171.48 340
10172.43 355
10173.38 362
10174.33 375
10175.29 381
10176.24 385
10177.19 404
10178.14 433
10179.10 383
10180.05 401
10181.00 432
10181.96 373
10182.91 421
10183.86 416
10184.81 475
10185.77 457
10186.72 492
10187.67 460
10188.63 397
10189.58 430
10190.53 464
10191.49 425
10192.44 492
10193.39 458
10194.35 464
10195.30 520
10196.25 460
10197.21 468
10198.16 411
10199.11 468
10200.07 480
10201.02 466
10201.97 452
10202.93 446
10203.88 495
10204.84 512
10205.79 528
10206.74 616
10207.70 634
10208.65 629
10209.60 589
10210.56 577
10211.51 596
10212.47 583
10213.42 543
10214.38 491
10215.33 512
10216.28 487
10217.24 534
10218.19 436
10219.15 425
10220.10 425
10221.06 477
10222.01 479
10222.97 457
10223.92 452
10224.88 459
10225.83 431
10226.79 367
10227.74 401
10228.70 381
10229.65 406
10230.61 396
10231.56 438
10232.52 464
10233.47 494
10234.43 476
10235.38 541
10236.34 532
10237.29 545
10238.25 560
10239.20 614
10240.16 610
10241.11 526
10242.07 484
10243.03 475
10243.98 469
10244.94 433
10245.89 414
10246.85 390
10247.80 401
10248.76 411
10249.72 401
10250.67 391
10251.63 383
10252.58 368
10253.54 382
10254.50 413
10255.45 429
10256.41 426
10257.36 389
10258.32 376
10259.28 360
10260.23 355
10261.19 318
10262.15 321
10263.10 376
10264.06 372
10265.02 310
10265.97 341
10266.93 365
10267.89 358
10268.84 342
10269.80 318
10270.76 324
10271.71 311
10272.67 394
10273.63 381
10274.59 357
10275.54 322
10276.50 351
10277.46 296
10278.41 335
10279.37 339
10280.33 350
10281.29 323
10282.24 356
10283.20 370
10284.16 297
10285.12 347
10286.07 338
10287.03 308
10287.99 302
10288.95 346
10289.91 315
10290.86 358
10291.82 318
10292.78 331
10293.74 342
10294.70 364
10295.65 330
10296.61 331
10297.57 324
10298.53 363
10299.49 343
10300.44 333
10301.40 374
10302.36 328
10303.32 370
10304.28 344
10305.24 339
10306.20 361
10307.15 358
10308.11 291
10309.07 373
10310.03 341
10310.99 319
10311.95 331
10312.91 325
10313.87 321
10314.82 281
10315.78 291
10316.74 316
10317.70 334
10318.66 302
10319.62 334
10320.58 310
10321.54 311
10322.50 278
10323.46 319
10324.42 321
10325.38 295
10326.34 309
10327.29 314
10328.25 313
10329.21 325
10330.17 354
10331.13 378
10332.09 390
10333.05 386
10334.01 381
10334.97 372
10335.93 370
10336.89 360
10337.85 327
10338.81 319
10339.77 320
10340.73 325
10341.69 302
10342.65 325
10343.61 321
10344.57 289
10345.54 273
10346.50 314
10347.46 335
10348.42 296
10349.38 296
10350.34 317
10351.30 316
10352.26 319
10353.22 246
10354.18 304
10355.14 306
10356.10 334
10357.06 351
10358.02 302
10358.99 314
10359.95 281
10360.91 265
10361.87 286
10362.83 336
10363.79 313
10364.75 308
10365.71 288
10366.68 294
10367.64 262
10368.60 286
10369.56 298
10370.52 306
10371.48 279
10372.44 288
10373.41 281
10374.37 292
10375.33 271
10376.29 283
10377.25 313
10378.22 305
10379.18 296
10380.14 294
10381.10 293
10382.06 244
10383.03 264
10383.99 290
10384.95 319
10385.91 337
10386.88 321
10387.84 277
10388.80 335
10389.76 318
10390.72 319
10391.69 279
10392.65 299
10393.61 314
10394.58 317
10395.54 344
10396.50 263
10397.46 322
10398.43 312
10399.39 335
10400.35 275
10401.32 322
10402.28 298
10403.24 293
10404.20 270
10405.17 298
10406.13 356
10407.09 316
10408.06 270
10409.02 339
10409.98 350
10410.95 324
10411.91 341
10412.88 330
10413.84 331
10414.80 318
10415.77 367
10416.73 431
10417.69 484
10418.66 532
10419.62 602
10420.59 594
10421.55 623
10422.51 581
10423.48 540
10424.44 481
10425.41 415
10426.37 438
10427.33 423
10428.30 419
10429.26 397
10430.23 319
10431.19 298
10432.16 285
10433.12 272
10434.08 300
10435.05 331
10436.01 289
10436.98 261
10437.94 288
10438.91 314
10439.87 270
10440.84 315
10441.80 325
10442.77 290
10443.73 260
10444.70 296
10445.66 270
10446.63 282
10447.59 255
10448.56 291
10449.52 303
10450.49 296
10451.45 319
10452.42 313
10453.38 248
10454.35 265
10455.32 295
10456.28 275
10457.25 274
10458.21 257
10459.18 286
10460.14 266
10461.11 258
10462.08 282
10463.04 256
10464.01 276
10464.97 260
10465.94 241
10466.90 281
10467.87 276
10468.84 249
10469.80 276
10470.77 217
10471.74 263
10472.70 262
10473.67 304
10474.63 259
10475.60 289
10476.57 292
10477.53 281
10478.50 263
10479.47 279
10480.43 321
10481.40 304
10482.37 271
10483.33 279
10484.30 280
10485.27 275
10486.24 266
10487.20 272
10488.17 284
10489.14 296
10490.10 290
10491.07 275
10492.04 261
10493.01 243
10493.97 277
10494.94 277
10495.91 272
10496.87 292
10497.84 304
10498.81 325
10499.78 310
10500.74 279
10501.71 301
10502.68 305
10503.65 271
10504.62 291
10505.58 263
10506.55 281
10507.52 298
10508.49 297
10509.46 286
10510.42 266
10511.39 280
10512.36 308
10513.33 296
10514.30 283
10515.26 300
10516.23 267
10517.20 294
10518.17 226
10519.14 239
10520.11 265
10521.08 298
10522.04 280
10523.01 305
10523.98 287
10524.95 296
10525.92 257
10526.89 258
10527.86 258
10528.83 286
10529.79 253
10530.76 249
10531.73 275
10532.70 263
10533.67 274
10534.64 261
10535.61 278
10536.58 249
10537.55 271
10538.52 255
10539.49 276
10540.46 237
10541.43 262
10542.39 277
10543.36 269
10544.33 291
10545.30 277
10546.27 339
10547.24 305
10548.21 311
10549.18 292
10550.15 277
10551.12 281
10552.09 293
10553.06 285
10554.03 307
10555.00 313
10555.97 315
10556.94 303
10557.91 333
10558.88 282
10559.85 324
10560.82 388
10561.80 373
10562.77 413
10563.74 425
10564.71 454
10565.68 427
10566.65 404
10567.62 336
10568.59 334
10569.56 297
10570.53 267
10571.50 268
10572.47 288
10573.44 252
10574.41 261
10575.39 277
10576.36 273
10577.33 336
10578.30 270
10579.27 306
10580.24 309
10581.21 279
10582.18 260
10583.16 297
10584.13 292
10585.10 283
10586.07 283
10587.04 285
10588.01 325
10588.99 307
10589.96 278
10590.93 320
10591.90 256
10592.87 323
10593.84 339
10594.82 347
10595.79 309
10596.76 265
10597.73 310
10598.70 330
10599.68 311
10600.65 309
10601.62 300
10602.59 284
10603.57 275
10604.54 298
10605.51 304
10606.48 256
10607.46 243
10608.43 248
10609.40 246
10610.37 268
10611.35 283
10612.32 309
10613.29 290
10614.27 279
10615.24 269
10616.21 257
10617.18 268
10618.16 293
10619.13 299
10620.10 261
10621.08 293
10622.05 280
10623.02 287
10624.00 278
10624.97 299
10625.94 263
10626.92 320
10627.89 303
10628.86 273
10629.84 265
10630.81 294
10631.78 295
10632.76 289
10633.73 280
10634.71 273
10635.68 330
10636.65 347
10637.63 355
10638.60 350
10639.58 370
10640.55 453
10641.52 430
10642.50 420
10643.47 422
10644.45 360
10645.42 422
10646.39 383
10647.37 318
10648.34 318
10649.32 296
10650.29 312
10651.27 287
10652.24 306
10653.22 287
10654.19 276
10655.17 297
10656.14 303
10657.12 265
10658.09 250
10659.07 248
10660.04 282
10661.01 291
10661.99 298
10662.97 315
10663.94 271
10664.92 279
10665.89 306
10666.87 272
10667.84 264
10668.82 286
10669.79 266
10670.77 263
10671.74 274
10672.72 264
10673.69 284
10674.67 252
10675.65 292
10676.62 306
10677.60 264
10678.57 271
10679.55 307
10680.52 284
10681.50 300
10682.48 307
10683.45 286
10684.43 285
10685.40 296
10686.38 260
10687.36 287
10688.33 287
10689.31 272
10690.29 272
10691.26 273
10692.24 256
10693.22 210
10694.19 222
10695.17 236
10696.14 249
10697.12 243
10698.10 270
10699.08 283
10700.05 287
10701.03 225
10702.01 242
10702.98 289
10703.96 304
10704.94 254
10705.91 263
10706.89 272
10707.87 265
10708.85 257
10709.82 265
10710.80 226
10711.78 206
10712.75 228
10713.73 273
10714.71 214
10715.69 215
10716.66 231
10717.64 312
10718.62 286
10719.60 299
10720.57 273
10721.55 283
10722.53 241
10723.51 247
10724.49 251
10725.46 253
10726.44 276
10727.42 258
10728.40 268
10729.38 262
10730.35 248
10731.33 219
10732.31 301
10733.29 245
10734.27 252
10735.25 236
10736.22 227
10737.20 264
10738.18 266
10739.16 234
10740.14 238
10741.12 247
10742.10 261
10743.08 267
10744.05 265
10745.03 241
10746.01 243
10746.99 261
10747.97 245
10748.95 243
10749.93 225
10750.91 245
10751.89 207
10752.87 253
10753.84 249
10754.82 245
10755.80 261
10756.78 269
10757.76 254
10758.74 270
10759.72 218
10760.70 226
10761.68 251
10762.66 230
10763.64 244
10764.62 241
10765.60 249
10766.58 231
10767.56 237
10768.54 246
10769.52 249
10770.50 206
10771.48 278
10772.46 273
10773.44 233
10774.42 264
10775.40 237
10776.38 253
10777.36 266
10778.34 247
10779.32 227
10780.30 244
10781.28 226
10782.26 250
10783.24 255
10784.22 294
10785.20 275
10786.19 257
10787.17 251
10788.15 279
10789.13 258
10790.11 281
10791.09 267
10792.07 243
10793.05 241
10794.03 271
10795.01 257
10796.00 256
10796.98 264
10797.96 284
10798.94 224
10799.92 241
10800.90 224
10801.88 269
10802.86 233
10803.85 231
10804.83 272
10805.81 241
10806.79 230
10807.77 256
10808.75 247
10809.74 280
10810.72 252
10811.70 308
10812.68 260
10813.66 253
10814.65 221
10815.63 278
10816.61 271
10817.59 264
10818.57 272
10819.56 284
10820.54 258
10821.52 235
10822.50 232
10823.49 275
10824.47 289
10825.45 231
10826.43 246
10827.42 228
10828.40 216
10829.38 206
10830.36 237
10831.35 275
10832.33 309
10833.31 278
10834.30 277
10835.28 275
10836.26 235
10837.25 238
10838.23 253
10839.21 236
10840.19 260
10841.18 306
10842.16 240
10843.14 231
10844.13 249
10845.11 237
10846.09 242
10847.08 258
10848.06 268
10849.05 264
10850.03 270
10851.01 256
10852.00 247
10852.98 246
10853.96 290
10854.95 289
10855.93 296
10856.92 272
10857.90 273
10858.88 270
10859.87 272
10860.85 283
10861.84 303
10862.82 282
10863.80 277
10864.79 251
10865.77 261
10866.76 247
10867.74 290
10868.73 287
10869.71 293
10870.70 337
10871.68 272
10872.67 274
10873.65 265
10874.63 353
10875.62 361
10876.60 308
10877.59 271
10878.57 294
10879.56 331
10880.54 253
10881.53 283
10882.51 262
10883.50 267
10884.48 337
10885.47 369
10886.46 355
10887.44 289
10888.43 314
10889.41 321
10890.40 331
10891.38 335
10892.37 320
10893.35 303
10894.34 306
10895.33 285
10896.31 287
10897.30 323
10898.28 353
10899.27 269
10900.25 343
10901.24 338
10902.23 313
10903.21 323
10904.20 337
10905.18 335
10906.17 314
10907.16 322
10908.14 358
10909.13 316
10910.12 353
10911.10 363
10912.09 313
10913.08 315
10914.06 379
10915.05 353
10916.04 417
10917.02 373
10918.01 357
10919.00 394
10919.98 380
10920.97 355
10921.96 370
10922.94 325
10923.93 373
10924.92 387
10925.90 355
10926.89 330
10927.88 358
10928.87 399
10929.85 411
10930.84 382
10931.83 426
10932.82 422
10933.80 377
10934.79 387
10935.78 369
10936.77 391
10937.75 409
10938.74 424
10939.73 442
10940.72 436
10941.70 431
10942.69 433
10943.68 443
10944.67 429
10945.66 437
10946.64 410
10947.63 448
10948.62 450
10949.61 415
10950.60 470
10951.58 457
10952.57 495
10953.56 488
10954.55 486
10955.54 537
10956.53 537
10957.52 611
10958.50 678
10959.49 710
10960.48 730
10961.47 716
10962.46 656
10963.45 650
10964.44 594
10965.42 522
10966.41 529
10967.40 537
10968.39 498
10969.38 484
10970.37 512
10971.36 499
10972.35 498
10973.34 495
10974.33 456
10975.32 508
10976.31 497
10977.29 512
10978.28 470
10979.27 510
10980.26 592
10981.25 478
10982.24 486
10983.23 529
10984.22 533
10985.21 542
10986.20 503
10987.19 513
10988.18 519
10989.17 518
10990.16 492
10991.15 568
10992.14 580
10993.13 597
10994.12 573
10995.11 570
10996.10 650
10997.09 731
10998.08 830
10999.07 890
11000.06 974
11001.05 990
11002.05 1057
11003.04 1126
11004.03 1057
11005.02 1042
11006.01 911
11007.00 793
11007.99 726
11008.98 683
11009.97 641
11010.96 532
11011.95 452
11012.94 443
11013.94 437
11014.93 451
11015.92 442
11016.91 431
11017.90 492
11018.89 500
11019.88 436
11020.87 417
11021.87 415
11022.86 444
11023.85 430
11024.84 479
11025.83 453
11026.82 406
11027.81 420
11028.81 426
11029.80 456
11030.79 413
11031.78 390
11032.77 401
11033.77 390
11034.76 438
11035.75 400
11036.74 395
11037.73 392
11038.73 404
11039.72 434
11040.71 433
11041.70 393
11042.70 411
11043.69 391
11044.68 386
11045.67 376
11046.67 399
11047.66 372
11048.65 337
11049.64 352
11050.64 344
11051.63 339
11052.62 345
11053.61 365
11054.61 361
11055.60 369
11056.59 367
11057.59 381
11058.58 362
11059.57 336
11060.57 314
11061.56 337
11062.55 357
11063.55 318
11064.54 313
11065.53 348
11066.53 318
11067.52 312
11068.51 345
11069.51 335
11070.50 321
11071.49 352
11072.49 392
11073.48 313
11074.48 350
11075.47 343
11076.46 383
11077.46 387
11078.45 355
11079.45 329
11080.44 382
11081.43 362
11082.43 333
11083.42 316
11084.42 327
11085.41 324
11086.40 292
11087.40 316
11088.39 317
11089.39 309
11090.38 321
11091.38 365
11092.37 339
11093.37 292
11094.36 319
11095.36 323
11096.35 327
11097.35 277
11098.34 281
11099.34 295
11100.33 288
11101.33 331
11102.32 319
11103.32 328
11104.31 302
11105.31 321
11106.30 308
11107.30 352
11108.29 318
11109.29 321
11110.28 297
11111.28 283
11112.27 322
11113.27 315
11114.26 321
11115.26 334
11116.26 308
11117.25 278
11118.25 301
11119.24 280
11120.24 297
11121.24 277
11122.23 271
11123.23 291
11124.22 316
11125.22 316
11126.22 313
11127.21 252
11128.21 281
11129.20 306
11130.20 354
11131.20 332
11132.19 313
11133.19 298
11134.19 326
11135.18 299
11136.18 317
11137.18 329
11138.17 269
11139.17 304
11140.17 329
11141.16 324
11142.16 323
11143.16 307
11144.15 322
11145.15 337
11146.15 311
11147.14 326
11148.14 331
11149.14 321
11150.14 336
11151.13 324
11152.13 297
11153.13 280
11154.13 292
11155.12 298
11156.12 301
11157.12 269
11158.12 293
11159.11 306
11160.11 316
11161.11 274
11162.11 286
11163.10 278
11164.10 302
11165.10 299
11166.10 300
11167.10 308
11168.09 308
11169.09 311
11170.09 284
11171.09 319
11172.09 299
11173.08 300
11174.08 312
11175.08 341
11176.08 288
11177.08 318
11178.08 278
11179.08 311
11180.07 316
11181.07 255
11182.07 303
11183.07 359
11184.07 304
11185.07 290
11186.07 270
11187.06 306
11188.06 306
11189.06 315
11190.06 314
11191.06 293
11192.06 303
11193.06 324
11194.06 305
11195.06 296
11196.06 297
11197.06 313
11198.06 316
11199.05 342
11200.05 350
11201.05 301
11202.05 315
11203.05 319
11204.05 249
11205.05 317
11206.05 275
11207.05 326
11208.05 342
11209.05 294
11210.05 309
11211.05 280
11212.05 299
11213.05 317
11214.05 298
11215.05 238
11216.05 276
11217.05 290
11218.05 254
11219.05 246
11220.05 269
11221.05 295
11222.05 321
11223.05 283
11224.05 300
11225.06 307
11226.06 297
11227.06 242
11228.06 241
11229.06 274
11230.06 259
11231.06 230
11232.06 263
11233.06 303
11234.06 243
11235.06 270
11236.06 282
11237.07 315
11238.07 265
11239.07 281
11240.07 282
11241.07 281
11242.07 282
11243.07 256
11244.07 243
11245.08 289
11246.08 272
11247.08 284
11248.08 264
11249.08 261
11250.08 270
11251.09 261
11252.09 283
11253.09 269
11254.09 270
11255.09 261
11256.10 263
11257.10 250
11258.10 232
11259.10 258
11260.10 300
11261.11 269
11262.11 277
11263.11 276
11264.11 251
11265.11 254
11266.12 251
11267.12 268
11268.12 276
11269.12 261
11270.13 311
11271.13 275
11272.13 287
11273.14 295
11274.14 315
11275.14 317
11276.14 282
11277.15 297
11278.15 310
11279.15 310
11280.16 315
11281.16 340
11282.16 339
11283.17 343
11284.17 299
11285.17 308
11286.17 312
11287.18 328
11288.18 288
11289.18 308
11290.19 320
11291.19 267
11292.20 299
11293.20 299
11294.20 291
11295.21 271
11296.21 291
11297.21 304
11298.22 280
11299.22 258
11300.23 283
11301.23 292
11302.23 265
11303.24 257
11304.24 266
11305.25 284
11306.25 262
11307.25 264
11308.26 292
11309.26 327
11310.27 314
11311.27 285
11312.28 338
11313.28 291
11314.29 309
11315.29 339
11316.29 350
11317.30 313
11318.30 359
11319.31 324
11320.31 321
11321.32 321
11322.32 331
11323.33 299
11324.33 261
11325.34 270
11326.34 298
11327.35 267
11328.35 272
11329.36 274
11330.36 268
11331.37 267
11332.38 259
11333.38 292
11334.39 319
11335.39 287
11336.40 266
11337.40 249
11338.41 274
11339.41 287
11340.42 327
11341.43 293
11342.43 298
11343.44 294
11344.44 323
11345.45 328
11346.46 261
11347.46 268
11348.47 277
11349.47 306
11350.48 258
11351.49 228
11352.49 219
11353.50 271
11354.50 272
11355.51 233
11356.52 275
11357.52 265
11358.53 292
11359.54 272
11360.54 232
11361.55 244
11362.56 269
11363.56 244
11364.57 246
11365.58 246
11366.58 298
11367.59 282
11368.60 240
11369.61 300
11370.61 259
11371.62 254
11372.63 272
11373.63 238
11374.64 218
11375.65 235
11376.66 235
11377.66 249
11378.67 222
11379.68 253
11380.69 234
11381.69 254
11382.70 246
11383.71 221
11384.72 225
11385.72 275
11386.73 273
11387.74 246
11388.75 255
11389.76 213
11390.76 271
11391.77 295
11392.78 247
11393.79 224
11394.80 235
11395.80 237
11396.81 251
11397.82 257
11398.83 219
11399.84 233
11400.85 238
11401.85 240
11402.86 193
11403.87 245
11404.88 255
11405.89 290
11406.90 256
11407.91 234
11408.91 214
11409.92 243
11410.93 285
11411.94 268
11412.95 238
11413.96 247
11414.97 289
11415.98 258
11416.99 315
11418.00 237
11419.00 214
11420.01 229
11421.02 216
11422.03 244
11423.04 249
11424.05 241
11425.06 247
11426.07 267
11427.08 242
11428.09 256
11429.10 257
11430.11 270
11431.12 220
11432.13 236
11433.14 236
11434.15 250
11435.16 216
11436.17 226
11437.18 223
11438.19 243
11439.20 232
11440.21 247
11441.22 214
11442.23 236
11443.24 237
11444.25 238
11445.26 213
11446.27 229
11447.28 228
11448.29 237
11449.30 228
11450.31 223
11451.32 218
11452.33 208
11453.34 254
11454.36 211
11455.37 246
11456.38 219
11457.39 225
11458.40 238
11459.41 238
11460.42 218
11461.43 236
11462.44 249
11463.45 251
11464.47 241
11465.48 232
11466.49 252
11467.50 239
11468.51 238
11469.52 246
11470.53 241
11471.55 217
11472.56 234
11473.57 279
11474.58 251
11475.59 225
11476.60 204
11477.62 248
11478.63 210
11479.64 223
11480.65 210
11481.66 234
11482.68 226
11483.69 270
11484.70 227
11485.71 244
11486.72 244
11487.74 234
11488.75 251
11489.76 282
11490.77 184
11491.79 218
11492.80 228
11493.81 197
11494.82 210
11495.84 230
11496.85 215
11497.86 215
11498.87 217
11499.89 215
11500.90 260
11501.91 239
11502.93 257
11503.94 293
11504.95 220
11505.96 224
11506.98 257
11507.99 222
11509.00 191
11510.02 193
11511.03 214
11512.04 219
11513.06 235
11514.07 217
11515.08 216
11516.10 243
11517.11 254
11518.13 226
11519.14 205
11520.15 213
11521.17 232
11522.18 268
11523.19 260
11524.21 236
11525.22 228
11526.24 228
11527.25 239
11528.26 245
11529.28 215
11530.29 197
11531.31 251
11532.32 245
11533.33 234
11534.35 279
11535.36 257
11536.38 272
11537.39 238
11538.41 256
11539.42 236
11540.44 202
11541.45 273
11542.47 268
11543.48 240
11544.49 285
11545.51 274
11546.52 276
11547.54 279
11548.55 276
11549.57 253
11550.58 252
11551.60 277
11552.61 268
11553.63 274
11554.64 284
11555.66 265
11556.68 267
11557.69 269
11558.71 245
11559.72 264
11560.74 303
11561.75 313
11562.77 291
11563.78 303
11564.80 289
11565.82 288
11566.83 281
11567.85 292
11568.86 271
11569.88 348
11570.89 297
11571.91 321
11572.93 282
11573.94 328
11574.96 328
11575.97 331
11576.99 308
11578.01 310
11579.02 341
11580.04 373
11581.06 348
11582.07 364
11583.09 402
11584.11 417
11585.12 387
11586.14 391
11587.16 373
11588.17 399
11589.19 410
11590.21 364
11591.22 421
11592.24 433
11593.26 503
11594.27 530
11595.29 544
11596.31 576
11597.32 688
11598.34 729
11599.36 775
11600.38 891
11601.39 950
11602.41 913
11603.43 911
11604.45 839
11605.46 779
11606.48 694
11607.50 602
11608.52 529
11609.53 440
11610.55 395
11611.57 387
11612.59 396
11613.60 368
11614.62 331
11615.64 323
11616.66 294
11617.68 329
11618.69 331
11619.71 323
11620.73 332
11621.75 320
11622.77 310
11623.78 296
11624.80 305
11625.82 295
11626.84 277
11627.86 296
11628.88 257
11629.90 271
11630.91 292
11631.93 287
11632.95 302
11633.97 294
11634.99 273
11636.01 281
11637.03 306
11638.05 308
11639.06 298
11640.08 273
11641.10 310
11642.12 286
11643.14 255
11644.16 279
11645.18 261
11646.20 284
11647.22 230
11648.24 233
11649.26 265
11650.28 256
11651.30 223
11652.31 231
11653.33 223
11654.35 260
11655.37 271
11656.39 253
11657.41 261
11658.43 255
11659.45 231
11660.47 267
11661.49 296
11662.51 252
11663.53 242
11664.55 269
11665.57 240
11666.59 253
11667.61 273
11668.63 276
11669.65 239
11670.67 261
11671.69 302
11672.71 281
11673.73 259
11674.76 284
11675.78 252
11676.80 301
11677.82 281
11678.84 286
11679.86 258
11680.88 270
11681.90 253
11682.92 294
11683.94 258
11684.96 246
11685.98 243
11687.00 247
11688.03 258
11689.05 265
11690.07 251
11691.09 216
11692.11 264
11693.13 255
11694.15 260
11695.17 257
11696.20 278
11697.22 291
11698.24 287
11699.26 294
11700.28 266
11701.30 282
11702.33 277
11703.35 277
11704.37 251
11705.39 244
11706.41 231
11707.44 246
11708.46 261
11709.48 228
11710.50 240
11711.52 226
11712.55 255
11713.57 249
11714.59 227
11715.61 225
11716.63 244
11717.66 232
11718.68 237
11719.70 213
11720.72 220
11721.75 224
11722.77 247
11723.79 243
11724.82 230
11725.84 226
11726.86 265
11727.88 246
11728.91 246
11729.93 239
11730.95 213
11731.98 217
11733.00 237
11734.02 245
11735.04 196
11736.07 210
11737.09 206
11738.11 230
11739.14 209
11740.16 214
11741.18 207
11742.21 220
11743.23 253
11744.25 233
11745.28 222
11746.30 223
11747.33 233
11748.35 233
11749.37 216
11750.40 228
11751.42 207
11752.44 197
11753.47 212
11754.49 248
11755.52 222
11756.54 214
11757.57 227
11758.59 210
11759.61 215
11760.64 232
11761.66 221
11762.69 221
11763.71 213
11764.74 195
11765.76 218
11766.78 210
11767.81 215
11768.83 243
11769.86 203
11770.88 247
11771.91 221
11772.93 244
11773.96 214
11774.98 242
11776.01 209
11777.03 226
11778.06 198
11779.08 250
11780.11 245
11781.13 211
11782.16 211
11783.18 209
11784.21 261
11785.23 237
11786.26 251
11787.28 234
11788.31 204
11789.34 258
11790.36 187
11791.39 248
11792.41 249
11793.44 250
11794.46 229
11795.49 197
11796.52 246
11797.54 209
11798.57 230
11799.59 198
11800.62 244
11801.65 252
11802.67 231
11803.70 217
11804.72 252
11805.75 212
11806.78 217
11807.80 258
11808.83 240
11809.86 232
11810.88 262
11811.91 261
11812.93 268
11813.96 249
11814.99 223
11816.01 203
11817.04 213
11818.07 202
11819.10 170
11820.12 205
11821.15 235
11822.18 226
11823.20 240
11824.23 233
11825.26 247
11826.28 239
11827.31 231
11828.34 274
11829.37 223
11830.39 238
11831.42 186
11832.45 251
11833.48 238
11834.50 228
11835.53 228
11836.56 232
11837.59 254
11838.61 210
11839.64 221
11840.67 204
11841.70 229
11842.72 238
11843.75 215
11844.78 226
11845.81 248
11846.84 213
11847.86 222
11848.89 221
11849.92 220
11850.95 227
11851.98 202
11853.01 226
11854.03 241
11855.06 236
11856.09 252
11857.12 261
11858.15 267
11859.18 272
11860.20 253
11861.23 269
11862.26 251
11863.29 275
11864.32 273
11865.35 253
11866.38 252
11867.41 277
11868.44 252
11869.46 260
11870.49 245
11871.52 243
11872.55 264
11873.58 251
11874.61 254
11875.64 279
11876.67 278
11877.70 285
11878.73 290
11879.76 231
11880.79 243
11881.82 276
11882.85 291
11883.88 295
11884.91 277
11885.93 254
11886.96 246
11887.99 275
11889.02 252
11890.05 270
11891.08 283
11892.11 302
11893.14 270
11894.17 263
11895.20 226
11896.23 264
11897.26 327
11898.30 285
11899.33 327
11900.36 358
11901.39 363
11902.42 309
11903.45 337
11904.48 338
11905.51 387
11906.54 383
11907.57 332
11908.60 303
11909.63 336
11910.66 393
11911.69 346
11912.72 340
11913.75 312
11914.79 312
11915.82 296
11916.85 360
11917.88 335
11918.91 296
11919.94 288
11920.97 338
11922.00 335
11923.04 327
11924.07 309
11925.10 360
11926.13 352
11927.16 375
11928.19 398
11929.22 453
11930.26 485
11931.29 499
11932.32 502
11933.35 519
11934.38 558
11935.41 548
11936.45 510
11937.48 479
11938.51 482
11939.54 425
11940.58 423
11941.61 392
11942.64 370
11943.67 303
11944.70 283
11945.74 347
11946.77 271
11947.80 279
11948.83 286
11949.87 318
11950.90 279
11951.93 289
11952.96 282
11954.00 294
11955.03 282
11956.06 288
11957.09 281
11958.13 257
11959.16 287
11960.19 276
11961.23 286
11962.26 276
11963.29 278
11964.33 274
11965.36 314
11966.39 247
11967.43 296
11968.46 269
11969.49 280
11970.53 265
11971.56 282
11972.59 279
11973.63 272
11974.66 274
11975.69 276
11976.73 244
11977.76 248
11978.79 330
11979.83 343
11980.86 287
11981.90 261
11982.93 274
11983.96 252
11985.00 267
11986.03 288
11987.07 272
11988.10 268
11989.13 299
11990.17 329
11991.20 306
11992.24 285
11993.27 247
11994.31 283
11995.34 267
11996.38 290
11997.41 286
11998.44 297
11999.48 287
12000.51 279
12001.55 286
12002.58 303
12003.62 324
12004.65 322
12005.69 274
12006.72 291
12007.76 318
12008.79 319
12009.83 327
12010.86 268
12011.90 293
12012.93 342
12013.97 347
12015.00 342
12016.04 336
12017.08 329
12018.11 321
12019.15 366
12020.18 369
12021.22 346
12022.25 355
12023.29 361
12024.32 389
12025.36 355
12026.40 327
12027.43 304
12028.47 335
12029.50 350
12030.54 294
12031.58 329
12032.61 328
12033.65 359
12034.68 289
12035.72 313
12036.76 320
12037.79 306
12038.83 299
12039.87 278
12040.90 285
12041.94 327
12042.98 315
12044.01 297
12045.05 290
12046.09 294
12047.12 296
12048.16 290
12049.20 289
12050.23 279
12051.27 283
12052.31 273
12053.34 297
12054.38 328
12055.42 372
12056.45 315
12057.49 328
12058.53 328
12059.57 316
12060.60 357
12061.64 306
12062.68 350
12063.72 366
12064.75 310
12065.79 327
12066.83 339
12067.87 326
12068.90 353
12069.94 316
12070.98 323
12072.02 314
12073.06 327
12074.09 339
12075.13 298
12076.17 330
12077.21 318
12078.24 346
12079.28 314
12080.32 326
12081.36 282
12082.40 340
12083.44 335
12084.47 360
12085.51 341
12086.55 331
12087.59 362
12088.63 377
12089.67 359
12090.71 294
12091.74 325
12092.78 350
12093.82 341
12094.86 374
12095.90 390
12096.94 384
12097.98 414
12099.02 436
12100.05 434
12101.09 420
12102.13 505
12103.17 446
12104.21 480
12105.25 524
12106.29 499
12107.33 480
12108.37 486
12109.41 506
12110.45 435
12111.49 406
12112.53 363
12113.57 414
12114.61 354
12115.65 317
12116.69 302
12117.72 315
12118.76 332
12119.80 330
12120.84 286
12121.88 276
12122.92 282
12123.96 283
12125.00 262
12126.04 242
12127.08 288
12128.12 309
12129.17 281
12130.21 259
12131.25 266
12132.29 275
12133.33 275
12134.37 285
12135.41 253
12136.45 225
12137.49 278
12138.53 300
12139.57 259
12140.61 269
12141.65 245
12142.69 308
12143.73 317
12144.77 262
12145.82 272
12146.86 263
12147.90 256
12148.94 274
12149.98 243
12151.02 260
12152.06 253
12153.10 262
12154.15 254
12155.19 216
12156.23 267
12157.27 233
12158.31 275
12159.35 243
12160.39 246
12161.44 279
12162.48 308
12163.52 289
12164.56 291
12165.60 263
12166.64 272
12167.69 257
12168.73 252
12169.77 247
12170.81 246
12171.85 255
12172.90 264
12173.94 262
12174.98 250
12176.02 244
12177.07 234
12178.11 295
12179.15 234
12180.19 272
12181.24 242
12182.28 264
12183.32 289
12184.36 250
12185.41 286
12186.45 254
12187.49 257
12188.53 256
12189.58 255
12190.62 244
12191.66 265
12192.71 235
12193.75 309
12194.79 230
12195.84 276
12196.88 252
12197.92 254
12198.97 244
12200.01 235
12201.05 270
12202.10 282
12203.14 301
12204.18 302
12205.23 265
12206.27 269
12207.31 278
12208.36 269
12209.40 259
12210.44 246
12211.49 248
12212.53 270
12213.58 285
12214.62 245
12215.66 273
12216.71 295
12217.75 270
12218.80 272
12219.84 296
12220.88 299
12221.93 247
12222.97 253
12224.02 260
12225.06 272
12226.11 276
12227.15 243
12228.19 267
12229.24 306
12230.28 292
12231.33 284
12232.37 285
12233.42 304
12234.46 294
12235.51 256
12236.55 281
12237.60 301
12238.64 275
12239.69 306
12240.73 317
12241.78 257
12242.82 249
12243.87 254
12244.91 253
12245.96 279
12247.00 264
12248.05 255
12249.09 261
12250.14 289
12251.19 267
12252.23 289
12253.28 283
12254.32 258
12255.37 248
12256.41 221
12257.46 290
12258.51 257
12259.55 286
12260.60 235
12261.64 239
12262.69 217
12263.74 225
12264.78 234
12265.83 209
12266.87 201
12267.92 218
12268.97 240
12270.01 244
12271.06 235
12272.11 238
12273.15 241
12274.20 265
12275.24 240
12276.29 231
12277.34 231
12278.38 259
12279.43 239
12280.48 230
12281.52 215
12282.57 230
12283.62 208
12284.67 247
12285.71 224
12286.76 197
12287.81 205
12288.85 201
12289.90 212
12290.95 245
12292.00 220
12293.04 236
12294.09 214
12295.14 191
12296.18 199
12297.23 228
12298.28 243
12299.33 252
12300.38 192
12301.42 226
12302.47 229
12303.52 231
12304.57 214
12305.61 228
12306.66 221
12307.71 217
12308.76 260
12309.81 252
12310.85 235
12311.90 278
12312.95 226
12314.00 247
12315.05 212
12316.09 232
12317.14 218
12318.19 194
12319.24 210
12320.29 220
12321.34 207
12322.39 203
12323.43 237
12324.48 197
12325.53 199
12326.58 223
12327.63 247
12328.68 219
12329.73 241
12330.78 212
12331.82 243
12332.87 215
12333.92 220
12334.97 204
12336.02 188
12337.07 191
12338.12 198
12339.17 187
12340.22 197
12341.27 226
12342.32 252
12343.37 234
12344.42 230
12345.46 195
12346.51 235
12347.56 250
12348.61 191
12349.66 213
12350.71 232
12351.76 231
12352.81 202
12353.86 188
12354.91 207
12355.96 212
12357.01 214
12358.06 189
12359.11 201
12360.16 246
12361.21 239
12362.26 208
12363.31 208
12364.36 214
12365.41 203
12366.47 201
12367.52 201
12368.57 220
12369.62 236
12370.67 218
12371.72 219
12372.77 167
12373.82 218
12374.87 223
12375.92 235
12376.97 198
12378.02 208
12379.07 213
12380.12 221
12381.18 254
12382.23 214
12383.28 173
12384.33 235
12385.38 219
12386.43 199
12387.48 184
12388.53 214
12389.59 227
12390.64 236
12391.69 216
12392.74 244
12393.79 223
12394.84 214
12395.90 212
12396.95 194
12398.00 219
12399.05 222
12400.10 233
12401.15 237
12402.21 212
12403.26 236
12404.31 266
12405.36 228
12406.41 211
12407.47 185
12408.52 207
12409.57 244
12410.62 226
12411.68 193
12412.73 217
12413.78 225
12414.83 226
12415.89 225
12416.94 233
12417.99 226
12419.04 228
12420.10 212
12421.15 237
12422.20 219
12423.26 223
12424.31 244
12425.36 251
12426.41 256
12427.47 229
12428.52 229
12429.57 257
12430.63 264
12431.68 231
12432.73 244
12433.79 227
12434.84 210
12435.89 217
12436.95 232
12438.00 231
12439.05 224
12440.11 245
12441.16 218
12442.21 219
12443.27 234
12444.32 217
12445.38 232
12446.43 221
12447.48 251
12448.54 221
12449.59 229
12450.65 244
12451.70 217
12452.75 234
12453.81 237
12454.86 249
12455.92 246
12456.97 250
12458.02 282
12459.08 254
12460.13 212
12461.19 228
12462.24 233
12463.30 227
12464.35 248
12465.41 241
12466.46 215
12467.52 204
12468.57 247
12469.63 255
12470.68 295
12471.74 256
12472.79 276
12473.85 293
12474.90 298
12475.96 278
12477.01 265
12478.07 276
12479.12 292
12480.18 285
12481.23 271
12482.29 295
12483.34 321
12484.40 346
12485.45 285
12486.51 278
12487.56 320
12488.62 362
12489.68 363
12490.73 372
12491.79 426
12492.84 473
12493.90 511
12494.95 561
12496.01 611
12497.07 614
12498.12 610
12499.18 555
12500.23 543
12501.29 488
12502.35 486
12503.40 480
12504.46 459
12505.52 371
12506.57 354
12507.63 349
12508.69 325
12509.74 302
12510.80 275
12511.86 273
12512.91 287
12513.97 274
12515.03 263
12516.08 275
12517.14 260
12518.20 286
12519.25 324
12520.31 284
12521.37 276
12522.42 255
12523.48 259
12524.54 271
12525.60 285
12526.65 239
12527.71 275
12528.77 271
12529.82 267
12530.88 263
12531.94 269
12533.00 279
12534.05 290
12535.11 274
12536.17 250
12537.23 274
12538.29 295
12539.34 292
12540.40 266
12541.46 226
12542.52 238
12543.57 256
12544.63 267
12545.69 241
12546.75 219
12547.81 258
12548.87 252
12549.92 285
12550.98 278
12552.04 262
12553.10 325
12554.16 263
12555.22 258
12556.27 321
12557.33 299
12558.39 282
12559.45 298
12560.51 303
12561.57 282
12562.63 272
12563.68 303
12564.74 309
12565.80 303
12566.86 302
12567.92 348
12568.98 308
12570.04 330
12571.10 309
12572.16 391
12573.22 411
12574.28 410
12575.33 433
12576.39 398
12577.45 460
12578.51 458
12579.57 465
12580.63 430
12581.69 339
12582.75 380
12583.81 385
12584.87 387
12585.93 319
12586.99 325
12588.05 310
12589.11 324
12590.17 329
12591.23 314
12592.29 264
12593.35 336
12594.41 322
12595.47 298
12596.53 374
12597.59 306
12598.65 313
12599.71 303
12600.77 271
12601.83 295
12602.89 295
12603.95 266
12605.01 267
12606.07 303
12607.13 308
12608.20 267
12609.26 292
12610.32 289
12611.38 269
12612.44 256
12613.50 291
12614.56 317
12615.62 328
12616.68 307
12617.74 287
12618.81 312
12619.87 298
12620.93 282
12621.99 268
12623.05 304
12624.11 330
12625.17 274
12626.23 298
12627.30 279
12628.36 257
12629.42 291
12630.48 279
12631.54 244
12632.60 241
12633.67 247
12634.73 293
12635.79 309
12636.85 299
12637.91 289
12638.98 278
12640.04 296
12641.10 260
12642.16 267
12643.22 252
12644.29 273
12645.35 280
12646.41 288
12647.47 258
12648.54 267
12649.60 300
12650.66 361
12651.72 316
12652.79 299
12653.85 302
12654.91 341
12655.97 340
12657.04 307
12658.10 298
12659.16 312
12660.22 359
12661.29 337
12662.35 284
12663.41 300
12664.48 306
12665.54 314
12666.60 326
12667.67 290
12668.73 286
12669.79 287
12670.86 297
12671.92 307
12672.98 268
12674.05 262
12675.11 336
12676.17 324
12677.24 301
12678.30 275
12679.36 277
12680.43 292
12681.49 294
12682.56 285
12683.62 289
12684.68 317
12685.75 370
12686.81 354
12687.88 336
12688.94 323
12690.00 377
12691.07 351
12692.13 299
12693.20 352
12694.26 387
12695.33 375
12696.39 350
12697.45 378
12698.52 345
12699.58 359
12700.65 460
12701.71 392
12702.78 476
12703.84 425
12704.91 480
12705.97 514
12707.04 508
12708.10 428
12709.17 431
12710.23 420
12711.30 454
12712.36 391
12713.43 370
12714.49 365
12715.56 413
12716.62 391
12717.69 374
12718.75 329
12719.82 346
12720.88 345
12721.95 344
12723.02 357
12724.08 299
12725.15 340
12726.21 352
12727.28 358
12728.34 319
12729.41 323
12730.48 275
12731.54 295
12732.61 276
12733.67 302
12734.74 328
12735.81 334
12736.87 335
12737.94 331
12739.00 312
12740.07 304
12741.14 321
12742.20 352
12743.27 325
12744.34 298
12745.40 322
12746.47 323
12747.54 294
12748.60 268
12749.67 321
12750.74 296
12751.80 267
12752.87 272
12753.94 287
12755.00 349
12756.07 348
12757.14 303
12758.20 249
12759.27 248
12760.34 283
12761.40 292
12762.47 281
12763.54 267
12764.61 247
12765.67 274
12766.74 251
12767.81 226
12768.88 253
12769.94 259
12771.01 263
12772.08 229
12773.15 236
12774.21 239
12775.28 248
12776.35 257
12777.42 248
12778.49 242
12779.55 254
12780.62 235
12781.69 255
12782.76 246
12783.83 260
12784.89 243
12785.96 285
12787.03 268
12788.10 246
12789.17 246
12790.23 286
12791.30 269
12792.37 240
12793.44 260
12794.51 267
12795.58 241
12796.65 237
12797.71 228
12798.78 216
12799.85 212
12800.92 281
12801.99 277
12803.06 244
12804.13 247
12805.20 249
12806.27 254
12807.33 249
12808.40 247
12809.47 238
12810.54 221
12811.61 254
12812.68 245
12813.75 252
12814.82 248
12815.89 245
12816.96 261
12818.03 246
12819.10 254
12820.17 288
12821.24 269
12822.31 261
12823.38 272
12824.45 275
12825.52 213
12826.59 249
12827.66 247
12828.73 239
12829.80 221
12830.87 243
12831.94 234
12833.01 278
12834.08 240
12835.15 217
12836.22 233
12837.29 276
12838.36 246
12839.43 213
12840.50 219
12841.57 216
12842.64 254
12843.71 240
12844.78 225
12845.85 239
12846.92 227
12847.99 236
12849.06 235
12850.13 252
12851.21 242
12852.28 234
12853.35 261
12854.42 266
12855.49 233
12856.56 244
12857.63 221
12858.70 221
12859.77 249
12860.85 236
12861.92 214
12862.99 236
12864.06 243
12865.13 234
12866.20 276
12867.27 263
12868.35 239
12869.42 174
12870.49 218
12871.56 235
12872.63 231
12873.71 224
12874.78 228
12875.85 209
12876.92 227
12877.99 227
12879.07 222
12880.14 213
12881.21 217
12882.28 220
12883.35 203
12884.43 237
12885.50 227
12886.57 196
12887.64 175
12888.72 173
12889.79 208
12890.86 234
12891.93 205
12893.01 219
12894.08 179
12895.15 186
12896.22 194
12897.30 239
12898.37 191
12899.44 189
12900.52 180
12901.59 199
12902.66 185
12903.74 208
12904.81 180
12905.88 203
12906.96 199
12908.03 218
12909.10 164
12910.18 176
12911.25 221
12912.32 230
12913.40 197
12914.47 216
12915.54 195
12916.62 194
12917.69 202
12918.76 200
12919.84 192
12920.91 205
12921.99 208
12923.06 179
12924.13 186
12925.21 206
12926.28 189
12927.36 190
12928.43 175
12929.50 205
12930.58 179
12931.65 177
12932.73 175
12933.80 196
12934.88 209
12935.95 170
12937.02 159
12938.10 168
12939.17 207
12940.25 211
12941.32 191
12942.40 170
12943.47 192
12944.55 185
12945.62 161
12946.70 192
12947.77 195
12948.85 195
12949.92 202
12951.00 183
12952.07 181
12953.15 176
12954.22 175
12955.30 212
12956.37 207
12957.45 194
12958.52 224
12959.60 215
12960.68 162
12961.75 179
12962.83 150
12963.90 201
12964.98 191
12966.05 202
12967.13 183
12968.20 193
12969.28 220
12970.36 194
12971.43 175
12972.51 150
12973.58 183
12974.66 239
12975.74 206
12976.81 178
12977.89 196
12978.97 216
12980.04 220
12981.12 214
12982.19 176
12983.27 163
12984.35 200
12985.42 207
12986.50 170
12987.58 188
12988.65 193
12989.73 215
12990.81 199
12991.88 209
12992.96 188
12994.04 180
12995.11 206
12996.19 204
12997.27 191
12998.35 177
12999.42 182
13000.50 187
13001.58 195
13002.65 227
13003.73 226
13004.81 219
13005.89 214
13006.96 194
13008.04 200
13009.12 192
13010.20 186
13011.27 215
13012.35 234
13013.43 193
13014.51 178
13015.58 187
13016.66 211
13017.74 186
13018.82 208
13019.90 233
13020.97 224
13022.05 209
13023.13 226
13024.21 237
13025.29 219
13026.37 233
13027.44 207
13028.52 211
13029.60 202
13030.68 225
13031.76 208
13032.84 198
13033.91 228
13034.99 225
13036.07 231
13037.15 220
13038.23 204
13039.31 204
13040.39 242
13041.46 251
13042.54 231
13043.62 238
13044.70 255
13045.78 237
13046.86 258
13047.94 256
13049.02 268
13050.10 248
13051.18 271
13052.26 260
13053.34 255
13054.41 254
13055.49 261
13056.57 286
13057.65 308
13058.73 244
13059.81 308
13060.89 253
13061.97 242
13063.05 255
13064.13 209
13065.21 214
13066.29 212
13067.37 260
13068.45 242
13069.53 229
13070.61 258
13071.69 232
13072.77 218
13073.85 234
13074.93 258
13076.01 229
13077.09 217
13078.17 232
13079.25 214
13080.33 201
13081.41 213
13082.49 190
13083.58 210
13084.66 186
13085.74 233
13086.82 191
13087.90 229
13088.98 198
13090.06 213
13091.14 233
13092.22 244
13093.30 209
13094.38 191
13095.46 219
13096.55 212
13097.63 209
13098.71 211
13099.79 231
13100.87 194
13101.95 185
13103.03 174
13104.12 192
13105.20 193
13106.28 167
13107.36 201
13108.44 198
13109.52 202
13110.60 202
13111.69 174
13112.77 187
13113.85 190
13114.93 203
13116.01 206
13117.10 164
13118.18 185
13119.26 207
13120.34 207
13121.42 186
13122.51 196
13123.59 226
13124.67 243
13125.75 212
13126.84 203
13127.92 220
13129.00 204
13130.08 185
13131.17 179
13132.25 203
13133.33 197
13134.41 240
13135.50 218
13136.58 203
13137.66 166
13138.75 199
13139.83 159
13140.91 208
13141.99 192
13143.08 185
13144.16 202
13145.24 215
13146.33 169
13147.41 168
13148.49 192
13149.58 181
13150.66 191
13151.74 178
13152.83 181
13153.91 183
13154.99 202
13156.08 197
13157.16 213
13158.25 213
13159.33 172
13160.41 172
13161.50 202
13162.58 165
13163.66 221
13164.75 221
13165.83 206
13166.92 211
13168.00 185
13169.08 183
13170.17 180
13171.25 168
13172.34 204
13173.42 171
13174.51 166
13175.59 195
13176.67 188
13177.76 197
13178.84 160
13179.93 187
13181.01 191
13182.10 207
13183.18 200
13184.27 189
13185.35 195
13186.44 202
13187.52 187
13188.61 181
13189.69 214
13190.78 190
13191.86 206
13192.95 230
13194.03 209
13195.12 161
13196.20 158
13197.29 186
13198.37 213
13199.46 201
13200.54 184
13201.63 234
13202.72 212
13203.80 193
13204.89 171
13205.97 195
13207.06 205
13208.14 179
13209.23 166
13210.32 187
13211.40 175
13212.49 215
13213.57 210
13214.66 172
13215.75 185
13216.83 155
13217.92 191
13219.00 198
13220.09 196
13221.18 174
13222.26 174
13223.35 178
13224.44 196
13225.52 154
13226.61 197
13227.70 158
13228.78 161
13229.87 175
13230.96 184
13232.04 171
13233.13 189
13234.22 203
13235.30 161
13236.39 181
13237.48 183
13238.56 215
13239.65 233
13240.74 195
13241.82 203
13242.91 211
13244.00 157
13245.09 171
13246.17 186
13247.26 171
13248.35 185
13249.44 202
13250.52 255
13251.61 199
13252.70 222
13253.79 225
13254.87 244
13255.96 181
13257.05 198
13258.14 206
13259.23 209
13260.31 203
13261.40 204
13262.49 207
13263.58 184
13264.67 223
13265.75 211
13266.84 207
13267.93 185
13269.02 219
13270.11 194
13271.19 199
13272.28 211
13273.37 200
13274.46 186
13275.55 218
13276.64 187
13277.73 199
13278.81 196
13279.90 192
13280.99 199
13282.08 233
13283.17 227
13284.26 220
13285.35 200
13286.44 204
13287.53 233
13288.61 234
13289.70 255
13290.79 247
13291.88 222
13292.97 192
13294.06 204
13295.15 236
13296.24 254
13297.33 232
13298.42 214
13299.51 222
13300.60 224
13301.69 256
13302.78 254
13303.87 241
13304.96 223
13306.05 223
13307.14 221
13308.23 242
13309.32 208
13310.41 251
13311.50 232
13312.59 310
13313.68 248
13314.77 232
13315.86 276
13316.95 269
13318.04 267
13319.13 243
13320.22 261
13321.31 258
13322.40 265
13323.49 225
13324.58 246
13325.67 214
13326.76 271
13327.85 318
13328.94 267
13330.03 238
13331.12 237
13332.21 237
13333.31 262
13334.40 268
13335.49 255
13336.58 267
13337.67 260
13338.76 246
13339.85 216
13340.94 203
13342.03 205
13343.13 237
13344.22 276
13345.31 254
13346.40 223
13347.49 252
13348.58 275
13349.67 268
13350.77 247
13351.86 232
13352.95 247
13354.04 284
13355.13 244
13356.22 250
13357.32 237
13358.41 263
13359.50 309
13360.59 259
13361.68 286
13362.78 257
13363.87 292
13364.96 315
13366.05 316
13367.15 310
13368.24 315
13369.33 320
13370.42 312
13371.52 300
13372.61 305
13373.70 280
13374.79 323
13375.89 283
13376.98 256
13378.07 256
13379.16 269
13380.26 290
13381.35 264
13382.44 260
13383.54 261
13384.63 236
13385.72 219
13386.82 268
13387.91 251
13389.00 228
13390.09 242
13391.19 212
13392.28 209
13393.37 233
13394.47 230
13395.56 224
13396.66 229
13397.75 202
13398.84 205
13399.94 217
13401.03 251
13402.12 231
13403.22 213
13404.31 205
13405.40 222
13406.50 205
13407.59 200
13408.69 188
13409.78 206
13410.88 248
13411.97 243
13413.06 256
13414.16 215
13415.25 241
13416.35 238
13417.44 217
13418.53 243
13419.63 223
13420.72 237
13421.82 218
13422.91 264
13424.01 217
13425.10 225
13426.20 239
13427.29 242
13428.39 248
13429.48 236
13430.58 242
13431.67 250
13432.77 247
13433.86 256
13434.96 228
13436.05 248
13437.15 256
13438.24 223
13439.34 230
13440.43 220
13441.53 225
13442.62 247
13443.72 271
13444.81 233
13445.91 236
13447.01 248
13448.10 259
13449.20 257
13450.29 267
13451.39 286
13452.48 267
13453.58 262
13454.68 254
13455.77 279
13456.87 261
13457.96 262
13459.06 286
13460.16 289
13461.25 274
13462.35 250
13463.44 237
13464.54 275
13465.64 266
13466.73 273
13467.83 265
13468.93 263
13470.02 308
13471.12 274
13472.22 293
13473.31 267
13474.41 267
13475.51 289
13476.60 277
13477.70 282
13478.80 270
13479.89 305
13480.99 291
13482.09 310
13483.18 323
13484.28 293
13485.38 289
13486.48 283
13487.57 265
13488.67 297
13489.77 297
13490.87 314
13491.96 317
13493.06 322
13494.16 260
13495.26 316
13496.35 331
13497.45 315
13498.55 276
13499.65 334
13500.74 386
13501.84 351
13502.94 351
13504.04 340
13505.14 367
13506.23 402
13507.33 356
13508.43 334
13509.53 381
13510.63 333
13511.72 355
13512.82 338
13513.92 279
13515.02 271
13516.12 306
13517.22 283
13518.31 263
13519.41 237
13520.51 266
13521.61 276
13522.71 247
13523.81 228
13524.91 239
13526.01 245
13527.10 246
13528.20 279
13529.30 251
13530.40 243
13531.50 245
13532.60 240
13533.70 253
13534.80 254
13535.90 272
13537.00 248
13538.09 219
13539.19 238
13540.29 256
13541.39 258
13542.49 253
13543.59 235
13544.69 221
13545.79 260
13546.89 232
13547.99 216
13549.09 222
13550.19 210
13551.29 226
13552.39 206
13553.49 226
13554.59 233
13555.69 250
13556.79 210
13557.89 233
13558.99 198
13560.09 219
13561.19 249
13562.29 237
13563.39 231
13564.49 221
13565.59 196
13566.69 191
13567.79 265
13568.89 229
13569.99 216
13571.09 234
13572.20 263
13573.30 233
13574.40 219
13575.50 256
13576.60 258
13577.70 237
13578.80 233
13579.90 229
13581.00 233
13582.10 206
13583.20 224
13584.31 208
13585.41 189
13586.51 224
13587.61 168
13588.71 177
13589.81 208
13590.91 228
13592.02 237
13593.12 219
13594.22 203
13595.32 233
13596.42 210
13597.52 226
13598.63 217
13599.73 231
13600.83 209
13601.93 233
13603.03 226
13604.14 253
13605.24 240
13606.34 228
13607.44 228
13608.54 251
13609.65 246
13610.75 243
13611.85 247
13612.95 219
13614.06 257
13615.16 217
13616.26 215
13617.36 252
13618.47 224
13619.57 249
13620.67 208
13621.77 213
13622.88 227
13623.98 249
13625.08 235
13626.18 212
13627.29 213
13628.39 234
13629.49 212
13630.60 226
13631.70 242
13632.80 242
13633.91 261
13635.01 237
13636.11 253
13637.22 263
13638.32 273
13639.42 236
13640.53 251
13641.63 260
13642.73 254
13643.84 213
13644.94 224
13646.04 227
13647.15 232
13648.25 224
13649.36 256
13650.46 231
13651.56 230
13652.67 222
13653.77 207
13654.88 211
13655.98 211
13657.08 213
13658.19 196
13659.29 234
13660.40 238
13661.50 249
13662.60 215
13663.71 229
13664.81 222
13665.92 232
13667.02 207
13668.13 188
13669.23 210
13670.34 227
13671.44 224
13672.55 219
13673.65 230
13674.76 210
13675.86 228
13676.97 245
13678.07 219
13679.18 205
13680.28 222
13681.39 198
13682.49 205
13683.60 193
13684.70 223
13685.81 239
13686.91 218
13688.02 201
13689.12 216
13690.23 229
13691.33 196
13692.44 203
13693.55 193
13694.65 198
13695.76 209
13696.86 217
13697.97 232
13699.07 213
13700.18 183
13701.29 254
13702.39 255
13703.50 224
13704.60 253
13705.71 240
13706.82 239
13707.92 212
13709.03 250
13710.14 259
13711.24 260
13712.35 226
13713.45 246
13714.56 247
13715.67 268
13716.77 247
13717.88 251
13718.99 261
13720.09 229
13721.20 246
13722.31 272
13723.41 250
13724.52 242
13725.63 258
13726.74 275
13727.84 286
13728.95 257
13730.06 268
13731.16 240
13732.27 292
13733.38 285
13734.49 261
13735.59 273
13736.70 294
13737.81 331
13738.91 302
13740.02 266
13741.13 279
13742.24 273
13743.35 272
13744.45 279
13745.56 278
13746.67 289
13747.78 280
13748.88 301
13749.99 301
13751.10 357
13752.21 311
13753.32 330
13754.42 340
13755.53 354
13756.64 330
13757.75 311
13758.86 357
13759.97 360
13761.07 365
13762.18 380
13763.29 384
13764.40 395
13765.51 388
13766.62 455
13767.72 433
13768.83 473
13769.94 493
13771.05 499
13772.16 492
13773.27 538
13774.38 561
13775.49 566
13776.60 571
13777.70 523
13778.81 502
13779.92 528
13781.03 451
13782.14 473
13783.25 451
13784.36 398
13785.47 352
13786.58 344
13787.69 329
13788.80 320
13789.91 302
13791.02 316
13792.13 317
13793.24 281
13794.35 300
13795.45 266
13796.56 280
13797.67 288
13798.78 305
13799.89 284
13801.00 337
13802.11 320
13803.22 358
13804.33 304
13805.44 288
13806.55 288
13807.67 294
13808.78 316
13809.89 328
13811.00 321
13812.11 285
13813.22 296
13814.33 287
13815.44 326
13816.55 297
13817.66 308
13818.77 308
13819.88 308
13820.99 276
13822.10 320
13823.21 279
13824.32 275
13825.44 263
13826.55 259
13827.66 252
13828.77 278
13829.88 276
13830.99 229
13832.10 249
13833.21 263
13834.32 304
13835.44 271
13836.55 276
13837.66 265
13838.77 310
13839.88 273
13840.99 252
13842.10 239
13843.22 250
13844.33 286
13845.44 263
13846.55 270
13847.66 265
13848.78 283
13849.89 271
13851.00 249
13852.11 280
13853.22 284
13854.34 277
13855.45 278
13856.56 243
13857.67 266
13858.78 255
13859.90 245
13861.01 303
13862.12 317
13863.23 359
13864.35 344
13865.46 332
13866.57 308
13867.68 358
13868.80 330
13869.91 312
13871.02 307
13872.14 308
13873.25 297
13874.36 318
13875.47 313
13876.59 313
13877.70 292
13878.81 273
13879.93 297
13881.04 281
13882.15 260
13883.27 283
13884.38 281
13885.49 267
13886.61 287
13887.72 264
13888.83 265
13889.95 266
13891.06 260
13892.17 287
13893.29 292
13894.40 252
13895.52 294
13896.63 282
13897.74 284
13898.86 313
13899.97 252
13901.09 270
13902.20 255
13903.31 260
13904.43 250
13905.54 260
13906.66 248
13907.77 282
13908.89 248
13910.00 288
13911.11 288
13912.23 265
13913.34 288
13914.46 289
13915.57 279
13916.69 257
13917.80 238
13918.92 233
13920.03 255
13921.15 244
13922.26 234
13923.38 225
13924.49 259
13925.61 242
13926.72 245
13927.84 291
13928.95 264
13930.07 282
13931.18 256
13932.30 264
13933.41 245
13934.53 239
13935.64 261
13936.76 263
13937.87 224
13938.99 234
13940.10 238
13941.22 268
13942.34 237
13943.45 241
13944.57 255
13945.68 253
13946.80 252
13947.91 253
13949.03 242
13950.15 254
13951.26 258
13952.38 237
13953.49 228
13954.61 220
13955.73 226
13956.84 243
13957.96 231
13959.08 200
13960.19 227
13961.31 250
13962.43 247
13963.54 235
13964.66 191
13965.78 240
13966.89 257
13968.01 278
13969.13 204
13970.24 212
13971.36 204
13972.48 221
13973.59 225
13974.71 229
13975.83 206
13976.94 194
13978.06 222
13979.18 216
13980.30 224
13981.41 205
13982.53 257
13983.65 260
13984.76 257
13985.88 244
13987.00 247
13988.12 227
13989.23 235
13990.35 257
13991.47 242
13992.59 227
13993.71 259
13994.82 216
13995.94 212
13997.06 239
13998.18 254
13999.29 263
14000.41 255
14001.53 269
14002.65 205
14003.77 253
14004.88 253
14006.00 269
14007.12 247
14008.24 243
14009.36 241
14010.48 271
14011.59 230
14012.71 224
14013.83 233
14014.95 272
14016.07 248
14017.19 221
14018.31 243
14019.43 253
14020.54 295
14021.66 264
14022.78 289
14023.90 274
14025.02 297
14026.14 271
14027.26 304
14028.38 302
14029.50 260
14030.62 268
14031.73 278
14032.85 265
14033.97 248
14035.09 247
14036.21 239
14037.33 221
14038.45 210
14039.57 234
14040.69 198
14041.81 280
14042.93 238
14044.05 228
14045.17 217
14046.29 234
14047.41 233
14048.53 245
14049.65 216
14050.77 237
14051.89 252
14053.01 225
14054.13 217
14055.25 229
14056.37 233
14057.49 218
14058.61 240
14059.73 248
14060.85 237
14061.97 214
14063.09 222
14064.21 259
14065.33 263
14066.45 240
14067.57 232
14068.70 247
14069.82 227
14070.94 247
14072.06 210
14073.18 270
14074.30 256
14075.42 245
14076.54 227
14077.66 246
14078.78 240
14079.91 265
14081.03 249
14082.15 256
14083.27 256
14084.39 292
14085.51 275
14086.63 254
14087.75 267
14088.88 290
14090.00 332
14091.12 310
14092.24 325
14093.36 300
14094.48 341
14095.61 307
14096.73 318
14097.85 313
14098.97 315
14100.09 322
14101.22 357
14102.34 335
14103.46 303
14104.58 287
14105.71 289
14106.83 292
14107.95 281
14109.07 324
14110.19 254
14111.32 285
14112.44 271
14113.56 250
14114.68 223
14115.81 254
14116.93 272
14118.05 266
14119.18 232
14120.30 247
14121.42 256
14122.54 240
14123.67 241
14124.79 241
14125.91 196
14127.04 255
14128.16 247
14129.28 199
14130.41 216
14131.53 222
14132.65 232
14133.78 240
14134.90 243
14136.02 210
14137.15 235
14138.27 234
14139.39 221
14140.52 193
14141.64 199
14142.76 229
14143.89 226
14145.01 240
14146.13 225
14147.26 216
14148.38 229
14149.51 230
14150.63 190
14151.75 213
14152.88 254
14154.00 209
14155.13 196
14156.25 200
14157.38 190
14158.50 236
14159.62 228
14160.75 212
14161.87 225
14163.00 206
14164.12 207
14165.25 209
14166.37 226
14167.50 192
14168.62 207
14169.75 199
14170.87 203
14172.00 215
14173.12 198
14174.25 237
14175.37 213
14176.50 212
14177.62 207
14178.75 214
14179.87 206
14181.00 227
14182.12 186
14183.25 227
14184.37 194
14185.50 208
14186.62 192
14187.75 170
14188.87 190
14190.00 216
14191.13 217
14192.25 188
14193.38 201
14194.50 181
14195.63 191
14196.75 179
14197.88 205
14199.01 173
14200.13 199
14201.26 209
14202.38 212
14203.51 169
14204.64 173
14205.76 216
14206.89 201
14208.01 222
14209.14 168
14210.27 172
14211.39 187
14212.52 181
14213.65 187
14214.77 204
14215.90 197
14217.03 215
14218.15 177
14219.28 199
14220.41 154
14221.53 182
14222.66 204
14223.79 185
14224.91 171
14226.04 202
14227.17 183
14228.30 179
14229.42 192
14230.55 162
14231.68 204
14232.80 214
14233.93 217
14235.06 190
14236.19 204
14237.31 169
14238.44 237
14239.57 203
14240.70 207
14241.82 195
14242.95 186
14244.08 175
14245.21 136
14246.34 158
14247.46 169
14248.59 166
14249.72 176
14250.85 170
14251.98 150
14253.10 189
14254.23 187
14255.36 185
14256.49 228
14257.62 150
14258.74 153
14259.87 173
14261.00 172
14262.13 146
14263.26 154
14264.39 186
14265.52 198
14266.64 179
14267.77 186
14268.90 161
14270.03 167
14271.16 168
14272.29 196
14273.42 200
14274.55 193
14275.68 159
14276.80 180
14277.93 195
14279.06 189
14280.19 183
14281.32 166
14282.45 183
14283.58 155
14284.71 167
14285.84 160
14286.97 156
14288.10 166
14289.23 155
14290.36 157
14291.49 178
14292.62 170
14293.75 150
14294.87 155
14296.00 160
14297.13 125
14298.26 169
14299.39 165
14300.52 150
14301.65 168
14302.78 168
14303.91 148
14305.04 160
14306.17 186
14307.31 169
14308.44 170
14309.57 146
14310.70 171
14311.83 142
14312.96 154
14314.09 157
14315.22 158
14316.35 166
14317.48 149
14318.61 169
14319.74 140
14320.87 176
14322.00 142
14323.13 158
14324.26 168
14325.40 159
14326.53 163
14327.66 161
14328.79 191
14329.92 153
14331.05 141
14332.18 147
14333.31 172
14334.44 157
14335.58 173
14336.71 131
14337.84 142
14338.97 115
14340.10 178
14341.23 157
14342.37 147
14343.50 155
14344.63 154
14345.76 174
14346.89 149
14348.02 142
14349.16 147
14350.29 177
14351.42 168
14352.55 145
14353.68 124
14354.82 172
14355.95 145
14357.08 152
14358.21 130
14359.35 122
14360.48 130
14361.61 154
14362.74 138
14363.87 135
14365.01 146
14366.14 149
14367.27 170
14368.41 164
14369.54 186
14370.67 168
14371.80 161
14372.94 156
14374.07 150
14375.20 125
14376.34 177
14377.47 166
14378.60 152
14379.73 155
14380.87 145
14382.00 189
14383.13 162
14384.27 142
14385.40 150
14386.53 170
14387.67 173
14388.80 181
14389.93 155
14391.07 149
14392.20 135
14393.34 165
14394.47 170
14395.60 141
14396.74 138
14397.87 176
14399.00 181
14400.14 154
14401.27 122
14402.41 135
14403.54 165
14404.67 167
14405.81 175
14406.94 132
14408.08 149
14409.21 156
14410.35 145
14411.48 126
14412.61 127
14413.75 146
14414.88 159
14416.02 142
14417.15 149
14418.29 149
14419.42 157
14420.56 173
14421.69 154
14422.83 194
14423.96 155
14425.10 173
14426.23 158
14427.37 144
14428.50 150
14429.64 174
14430.77 191
14431.91 175
14433.04 159
14434.18 158
14435.31 202
14436.45 165
14437.58 177
14438.72 137
14439.85 180
14440.99 161
14442.13 162
14443.26 161
14444.40 167
14445.53 169
14446.67 206
14447.80 177
14448.94 169
14450.08 167
14451.21 194
14452.35 175
14453.48 158
14454.62 190
14455.76 186
14456.89 186
14458.03 178
14459.16 189
14460.30 143
14461.44 145
14462.57 192
14463.71 199
14464.85 163
14465.98 171
14467.12 174
14468.26 180
14469.39 201
14470.53 197
14471.67 194
14472.80 205
14473.94 213
14475.08 208
14476.21 193
14477.35 219
14478.49 227
14479.62 179
14480.76 201
14481.90 201
14483.04 209
14484.17 194
14485.31 198
14486.45 209
14487.59 191
14488.72 220
14489.86 217
14491.00 200
14492.14 170
14493.27 179
14494.41 199
14495.55 168
14496.69 201
14497.82 179
14498.96 172
14500.10 177
14501.24 157
14502.38 174
14503.51 151
14504.65 142
14505.79 162
14506.93 178
14508.07 165
14509.20 171
14510.34 170
14511.48 156
14512.62 196
14513.76 198
14514.90 168
14516.03 172
14517.17 146
14518.31 170
14519.45 148
14520.59 168
14521.73 165
14522.87 164
14524.01 166
14525.14 186
14526.28 160
14527.42 165
14528.56 171
14529.70 166
14530.84 169
14531.98 158
14533.12 129
14534.26 189
14535.40 194
14536.54 155
14537.67 168
14538.81 179
14539.95 168
14541.09 166
14542.23 149
14543.37 154
14544.51 167
14545.65 148
14546.79 172
14547.93 180
14549.07 164
14550.21 170
14551.35 165
14552.49 157
14553.63 145
14554.77 142
14555.91 165
14557.05 167
14558.19 169
14559.33 141
14560.47 168
14561.61 186
14562.75 180
14563.89 178
14565.03 170
14566.17 178
14567.31 193
14568.45 199
14569.60 167
14570.74 165
14571.88 172
14573.02 161
14574.16 156
14575.30 164
14576.44 163
14577.58 179
14578.72 214
14579.86 179
14581.00 144
14582.14 171
14583.29 173
14584.43 214
14585.57 196
14586.71 185
14587.85 169
14588.99 157
14590.13 194
14591.28 197
14592.42 166
14593.56 208
14594.70 208
14595.84 196
14596.98 195
14598.13 178
14599.27 175
14600.41 188
14601.55 207
14602.69 202
14603.83 156
14604.98 206
14606.12 221
14607.26 190
14608.40 178
14609.54 210
14610.69 216
14611.83 187
14612.97 191
14614.11 191
14615.26 210
14616.40 208
14617.54 207
14618.68 205
14619.83 242
14620.97 211
14622.11 197
14623.25 230
14624.40 228
14625.54 262
14626.68 241
14627.83 222
14628.97 248
14630.11 281
14631.25 269
14632.40 254
14633.54 276
14634.68 256
14635.83 253
14636.97 294
14638.11 257
14639.26 259
14640.40 279
14641.54 262
14642.69 253
14643.83 236
14644.97 226
14646.12 210
14647.26 231
14648.41 214
14649.55 216
14650.69 201
14651.84 212
14652.98 187
14654.13 187
14655.27 177
14656.41 175
14657.56 167
14658.70 193
14659.85 187
14660.99 186
14662.13 167
14663.28 178
14664.42 198
14665.57 193
14666.71 191
14667.86 170
14669.00 184
14670.14 154
14671.29 157
14672.43 162
14673.58 187
14674.72 205
14675.87 199
14677.01 177
14678.16 126
14679.30 166
14680.45 197
14681.59 159
14682.74 162
14683.88 175
14685.03 179
14686.17 170
14687.32 159
14688.46 162
14689.61 175
14690.75 164
14691.90 215
14693.05 185
14694.19 142
14695.34 174
14696.48 181
14697.63 163
14698.77 150
14699.92 154
14701.06 165
14702.21 173
14703.36 138
14704.50 129
14705.65 149
14706.79 153
14707.94 162
14709.09 172
14710.23 166
14711.38 140
14712.53 147
14713.67 153
14714.82 136
14715.96 135
14717.11 162
14718.26 178
14719.40 152
14720.55 153
14721.70 120
14722.84 181
14723.99 148
14725.14 141
14726.28 163
14727.43 154
14728.58 174
14729.72 164
14730.87 157
14732.02 155
14733.16 176
14734.31 183
14735.46 160
14736.61 157
14737.75 179
14738.90 156
14740.05 181
14741.20 177
14742.34 153
14743.49 147
14744.64 149
14745.79 148
14746.93 155
14748.08 162
14749.23 135
14750.38 159
14751.52 131
14752.67 157
14753.82 162
14754.97 152
14756.11 146
14757.26 165
14758.41 138
14759.56 126
14760.71 163
14761.86 142
14763.00 141
14764.15 152
14765.30 145
14766.45 162
14767.60 142
14768.74 157
14769.89 181
14771.04 151
14772.19 184
14773.34 157
14774.49 160
14775.64 172
14776.79 165
14777.93 143
14779.08 129
14780.23 135
14781.38 148
14782.53 163
14783.68 156
14784.83 162
14785.98 187
14787.13 193
14788.28 150
14789.42 141
14790.57 162
14791.72 162
14792.87 169
14794.02 190
14795.17 180
14796.32 152
14797.47 167
14798.62 172
14799.77 181
14800.92 208
14802.07 174
14803.22 162
14804.37 182
14805.52 171
14806.67 164
14807.82 190
14808.97 177
14810.12 195
14811.27 166
14812.42 181
14813.57 164
14814.72 169
14815.87 181
14817.02 201
14818.17 182
14819.32 175
14820.47 166
14821.62 188
14822.77 165
14823.92 146
14825.07 133
14826.22 185
14827.37 168
14828.52 147
14829.68 153
14830.83 191
14831.98 184
14833.13 164
14834.28 155
14835.43 143
14836.58 165
14837.73 154
14838.88 137
14840.03 159
14841.19 140
14842.34 155
14843.49 141
14844.64 151
14845.79 122
14846.94 156
14848.09 151
14849.25 157
14850.40 120
14851.55 121
14852.70 153
14853.85 129
14855.00 109
14856.16 145
14857.31 111
14858.46 137
14859.61 110
14860.76 123
14861.92 118
14863.07 140
14864.22 128
14865.37 127
14866.52 137
14867.68 128
14868.83 134
14869.98 144
14871.13 144
14872.29 114
14873.44 128
14874.59 136
14875.74 132
14876.90 112
14878.05 132
14879.20 170
14880.36 148
14881.51 148
14882.66 141
14883.81 131
14884.97 163
14886.12 151
14887.27 141
14888.43 100
14889.58 127
14890.73 152
14891.89 133
14893.04 122
14894.19 110
14895.35 131
14896.50 125
14897.65 134
14898.81 109
14899.96 115
14901.11 133
14902.27 149
14903.42 135
14904.57 134
14905.73 123
14906.88 131
14908.04 140
14909.19 141
14910.34 129
14911.50 123
14912.65 127
14913.81 127
14914.96 147
14916.11 97
14917.27 120
14918.42 124
14919.58 127
14920.73 112
14921.88 157
14923.04 148
14924.19 122
14925.35 137
14926.50 151
14927.66 178
14928.81 135
14929.97 163
14931.12 138
14932.28 122
14933.43 114
14934.59 146
14935.74 146
14936.90 128
14938.05 141
14939.21 130
14940.36 120
14941.52 135
14942.67 153
14943.83 120
14944.98 141
14946.14 117
14947.29 134
14948.45 127
14949.60 139
14950.76 122
14951.91 121
14953.07 125
14954.23 120
14955.38 129
14956.54 138
14957.69 134
14958.85 134
14960.00 134
14961.16 111
14962.32 148
14963.47 131
14964.63 129
14965.78 111
14966.94 113
14968.10 123
14969.25 138
14970.41 94
14971.57 115
14972.72 129
14973.88 126
14975.04 121
14976.19 119
14977.35 130
14978.50 137
14979.66 110
14980.82 122
14981.97 96
14983.13 125
14984.29 139
14985.45 103
14986.60 102
14987.76 129
14988.92 124
14990.07 131
14991.23 134
14992.39 85
14993.54 113
14994.70 137
14995.86 147
14997.02 125
14998.17 127
14999.33 124
15000.49 136
15001.65 112
15002.80 112
15003.96 124
15005.12 146
15006.28 143
15007.43 113
15008.59 113
15009.75 95
15010.91 115
15012.07 134
15013.22 122
15014.38 136
15015.54 115
15016.70 121
15017.86 121
15019.01 106
15020.17 106
15021.33 123
15022.49 115
15023.65 115
15024.81 129
15025.96 119
15027.12 118
15028.28 117
15029.44 115
15030.60 107
15031.76 101
15032.92 137
15034.07 120
15035.23 148
15036.39 110
15037.55 111
15038.71 138
15039.87 123
15041.03 110
15042.19 105
15043.35 118
15044.50 150
15045.66 105
15046.82 115
15047.98 127
15049.14 117
15050.30 131
15051.46 134
15052.62 118
15053.78 117
15054.94 112
15056.10 111
15057.26 106
15058.42 115
15059.58 137
15060.74 120
15061.90 108
15063.06 125
15064.22 125
15065.38 115
15066.54 140
15067.70 101
15068.86 117
15070.02 106
15071.18 99
15072.34 104
15073.50 110
15074.66 115
15075.82 129
15076.98 119
15078.14 121
15079.30 101
15080.46 107
15081.62 120
15082.78 118
15083.94 122
15085.10 119
15086.26 111
15087.42 129
15088.59 121
15089.75 102
15090.91 118
15092.07 102
15093.23 91
15094.39 90
15095.55 122
15096.71 128
15097.87 134
15099.04 119
15100.20 120
15101.36 103
15102.52 131
15103.68 138
15104.84 107
15106.00 88
15107.17 124
15108.33 128
15109.49 121
15110.65 132
15111.81 134
15112.97 125
15114.14 106
15115.30 135
15116.46 104
15117.62 111
15118.78 109
15119.95 129
15121.11 118
15122.27 100
15123.43 108
15124.59 120
15125.76 110
15126.92 116
15128.08 103
15129.24 120
15130.41 139
15131.57 117
15132.73 122
15133.89 122
15135.06 123
15136.22 92
15137.38 116
15138.54 103
15139.71 116
15140.87 109
15142.03 134
15143.20 114
15144.36 117
15145.52 112
15146.69 133
15147.85 123
15149.01 116
15150.17 110
15151.34 98
15152.50 104
15153.66 103
15154.83 118
15155.99 115
15157.16 129
15158.32 112
15159.48 131
15160.65 105
15161.81 103
15162.97 107
15164.14 102
15165.30 122
15166.46 121
15167.63 124
15168.79 108
15169.96 125
15171.12 111
15172.28 129
15173.45 111
15174.61 128
15175.78 104
15176.94 125
15178.11 125
15179.27 126
15180.43 120
15181.60 113
15182.76 128
15183.93 122
15185.09 125
15186.26 128
15187.42 133
15188.59 122
15189.75 115
15190.92 111
15192.08 113
15193.25 124
15194.41 104
15195.58 117
15196.74 124
15197.91 148
15199.07 125
15200.24 118
15201.40 133
15202.57 134
15203.73 109
15204.90 126
15206.06 134
15207.23 138
15208.39 126
15209.56 128
15210.72 144
15211.89 118
15213.06 129
15214.22 115
15215.39 131
15216.55 133
15217.72 133
15218.88 127
15220.05 134
15221.22 138
15222.38 144
15223.55 134
15224.71 154
15225.88 136
15227.05 134
15228.21 155
15229.38 154
15230.55 143
15231.71 177
15232.88 141
15234.05 148
15235.21 158
15236.38 135
15237.54 155
15238.71 141
15239.88 141
15241.04 144
15242.21 140
15243.38 138
15244.55 142
15245.71 132
15246.88 121
15248.05 100
15249.21 129
15250.38 119
15251.55 133
15252.71 132
15253.88 120
15255.05 150
15256.22 146
15257.38 125
15258.55 119
15259.72 137
15260.89 127
15262.05 132
15263.22 109
15264.39 109
15265.56 116
15266.72 112
15267.89 128
15269.06 137
15270.23 136
15271.40 141
15272.56 112
15273.73 118
15274.90 137
15276.07 110
15277.24 121
15278.40 134
15279.57 116
15280.74 132
15281.91 141
15283.08 120
15284.25 116
15285.41 109
15286.58 119
15287.75 161
15288.92 149
15290.09 118
15291.26 90
15292.43 132
15293.59 128
15294.76 129
15295.93 137
15297.10 119
15298.27 114
15299.44 131
15300.61 108
15301.78 98
15302.95 110
15304.12 127
15305.28 119
15306.45 112
15307.62 124
15308.79 109
15309.96 117
15311.13 127
15312.30 122
15313.47 107
15314.64 143
15315.81 146
15316.98 110
15318.15 122
15319.32 142
15320.49 112
15321.66 113
15322.83 110
15324.00 128
15325.17 106
15326.34 118
15327.51 123
15328.68 86
15329.85 103
15331.02 142
15332.19 114
15333.36 115
15334.53 127
15335.70 128
15336.87 115
15338.04 109
15339.21 116
15340.38 100
15341.55 121
15342.72 105
15343.89 132
15345.06 116
15346.23 135
15347.41 118
15348.58 142
15349.75 121
15350.92 126
15352.09 134
15353.26 125
15354.43 124
15355.60 106
15356.77 136
15357.94 145
15359.12 127
15360.29 125
15361.46 123
15362.63 149
15363.80 157
15364.97 146
15366.14 174
15367.32 159
15368.49 128
15369.66 112
15370.83 111
15372.00 125
15373.17 115
15374.35 156
15375.52 145
15376.69 118
15377.86 108
15379.03 126
15380.21 149
15381.38 118
15382.55 125
15383.72 134
15384.90 128
15386.07 132
15387.24 157
15388.41 128
15389.58 123
15390.76 109
15391.93 149
15393.10 144
15394.27 122
15395.45 141
15396.62 150
15397.79 126
15398.97 126
15400.14 122
15401.31 142
15402.48 139
15403.66 137
15404.83 136
15406.00 136
15407.18 137
15408.35 144
15409.52 156
15410.70 133
15411.87 121
15413.04 120
15414.22 144
15415.39 111
15416.56 122
15417.74 89
15418.91 113
15420.08 115
15421.26 116
15422.43 136
15423.60 114
15424.78 115
15425.95 129
15427.13 122
15428.30 127
15429.47 112
15430.65 98
15431.82 116
15433.00 100
15434.17 110
15435.34 100
15436.52 129
15437.69 117
15438.87 107
15440.04 97
15441.22 102
15442.39 115
15443.56 97
15444.74 101
15445.91 103
15447.09 105
15448.26 103
15449.44 121
15450.61 104
15451.79 106
15452.96 112
15454.14 139
15455.31 98
15456.49 100
15457.66 120
15458.84 113
15460.01 114
15461.19 95
15462.36 133
15463.54 106
15464.71 103
15465.89 120
15467.06 92
15468.24 112
15469.42 124
15470.59 121
15471.77 104
15472.94 90
15474.12 101
15475.29 124
15476.47 110
15477.64 109
15478.82 122
15480.00 96
15481.17 116
15482.35 112
15483.52 116
15484.70 120
15485.88 130
15487.05 137
15488.23 117
15489.41 114
15490.58 111
15491.76 104
15492.93 106
15494.11 109
15495.29 104
15496.46 92
15497.64 106
15498.82 101
15499.99 116
15501.17 117
15502.35 117
15503.52 114
15504.70 105
15505.88 105
15507.05 119
15508.23 103
15509.41 93
15510.59 98
15511.76 93
15512.94 81
15514.12 95
15515.29 123
15516.47 115
15517.65 146
15518.83 120
15520.00 119
15521.18 127
15522.36 104
15523.54 111
15524.71 105
15525.89 127
15527.07 152
15528.25 118
15529.42 123
15530.60 111
15531.78 106
15532.96 113
15534.14 107
15535.31 141
15536.49 134
15537.67 108
15538.85 95
15540.03 121
15541.20 102
15542.38 95
15543.56 96
15544.74 103
15545.92 104
15547.10 125
15548.27 123
15549.45 143
15550.63 126
15551.81 135
15552.99 113
15554.17 114
15555.35 107
15556.53 124
15557.70 132
15558.88 144
15560.06 112
15561.24 103
15562.42 97
15563.60 120
15564.78 128
15565.96 111
15567.14 135
15568.32 131
15569.50 115
15570.67 112
15571.85 105
15573.03 118
15574.21 126
15575.39 125
15576.57 107
15577.75 127
15578.93 119
15580.11 110
15581.29 152
15582.47 129
15583.65 126
15584.83 147
15586.01 130
15587.19 119
15588.37 128
15589.55 124
15590.73 133
15591.91 134
15593.09 117
15594.27 129
15595.45 116
15596.63 132
15597.81 144
15598.99 148
15600.17 114
15601.35 132
15602.53 129
15603.71 134
15604.90 130
15606.08 158
15607.26 133
15608.44 123
15609.62 114
15610.80 137
15611.98 125
15613.16 136
15614.34 130
15615.52 133
15616.70 119
15617.89 160
15619.07 125
15620.25 130
15621.43 128
15622.61 136
15623.79 151
15624.97 146
15626.15 147
15627.34 176
15628.52 181
15629.70 172
15630.88 138
15632.06 131
15633.24 139
15634.43 169
15635.61 131
15636.79 135
15637.97 169
15639.15 161
15640.34 181
15641.52 166
15642.70 155
15643.88 146
15645.06 159
15646.25 193
15647.43 155
15648.61 169
15649.79 181
15650.98 173
15652.16 151
15653.34 144
15654.52 184
15655.71 159
15656.89 197
15658.07 167
15659.25 158
15660.44 141
15661.62 152
15662.80 172
15663.98 171
15665.17 173
15666.35 203
15667.53 201
15668.72 154
15669.90 187
15671.08 178
15672.27 155
15673.45 184
15674.63 190
15675.82 174
15677.00 157
15678.18 154
15679.37 176
15680.55 155
15681.73 132
15682.92 158
15684.10 160
15685.28 156
15686.47 154
15687.65 178
15688.84 163
15690.02 169
15691.20 136
15692.39 170
15693.57 194
15694.76 152
15695.94 172
15697.12 174
15698.31 172
15699.49 151
15700.68 149
15701.86 151
15703.05 176
15704.23 186
15705.41 159
15706.60 147
15707.78 168
15708.97 178
15710.15 161
15711.34 182
15712.52 188
15713.71 187
15714.89 196
15716.08 194
15717.26 177
15718.45 184
15719.63 193
15720.82 216
15722.00 160
15723.19 172
15724.37 167
15725.56 190
15726.74 171
15727.93 187
15729.11 168
15730.30 184
15731.48 196
15732.67 192
15733.85 170
15735.04 141
15736.23 167
15737.41 198
15738.60 188
15739.78 162
15740.97 171
15742.15 168
15743.34 166
15744.53 172
15745.71 198
15746.90 186
15748.08 180
15749.27 222
15750.46 190
15751.64 200
15752.83 197
15754.02 201
15755.20 196
15756.39 213
15757.57 232
15758.76 210
15759.95 208
15761.13 192
15762.32 186
15763.51 206
15764.69 176
15765.88 203
15767.07 190
15768.25 198
15769.44 180
15770.63 192
15771.82 154
15773.00 174
15774.19 164
15775.38 203
15776.56 180
15777.75 178
15778.94 188
15780.13 172
15781.31 201
15782.50 162
15783.69 173
15784.88 205
15786.06 172
15787.25 172
15788.44 150
15789.63 174
15790.81 201
15792.00 188
15793.19 187
15794.38 179
15795.56 163
15796.75 189
15797.94 135
15799.13 146
15800.32 160
15801.50 175
15802.69 136
15803.88 151
15805.07 168
15806.26 144
15807.45 127
15808.63 157
15809.82 126
15811.01 125
15812.20 145
15813.39 154
15814.58 141
15815.77 154
15816.95 139
15818.14 145
15819.33 150
15820.52 141
15821.71 140
15822.90 128
15824.09 165
15825.28 177
15826.46 155
15827.65 140
15828.84 139
15830.03 144
15831.22 130
15832.41 145
15833.60 123
15834.79 132
15835.98 141
15837.17 150
15838.36 145
15839.55 144
15840.74 156
15841.93 149
15843.12 162
15844.31 170
15845.50 145
15846.69 153
15847.88 147
15849.07 161
15850.26 133
15851.45 121
15852.64 158
15853.83 154
15855.02 199
15856.21 157
15857.40 145
15858.59 159
15859.78 151
15860.97 129
15862.16 163
15863.35 134
15864.54 152
15865.73 150
15866.92 154
15868.11 130
15869.30 143
15870.49 158
15871.68 140
15872.87 151
15874.06 138
15875.25 127
15876.45 139
15877.64 166
15878.83 149
15880.02 157
15881.21 155
15882.40 132
15883.59 150
15884.78 162
15885.97 161
15887.17 162
15888.36 163
15889.55 175
15890.74 155
15891.93 138
15893.12 156
15894.31 129
15895.51 161
15896.70 142
15897.89 133
15899.08 131
15900.27 175
15901.46 145
15902.66 150
15903.85 156
15905.04 157
15906.23 178
15907.43 187
15908.62 190
15909.81 158
15911.00 180
15912.19 165
15913.39 154
15914.58 147
15915.77 163
15916.96 160
15918.16 146
15919.35 182
15920.54 152
15921.73 164
15922.93 198
15924.12 203
15925.31 187
15926.50 167
15927.70 155
15928.89 171
15930.08 176
15931.28 186
15932.47 204
15933.66 180
15934.86 187
15936.05 177
15937.24 190
15938.44 173
15939.63 173
15940.82 147
15942.02 176
15943.21 167
15944.40 193
15945.60 173
15946.79 186
15947.98 191
15949.18 148
15950.37 157
15951.56 160
15952.76 157
15953.95 155
15955.15 144
15956.34 163
15957.53 138
15958.73 144
15959.92 145
15961.12 147
15962.31 158
15963.50 125
15964.70 142
15965.89 133
15967.09 156
15968.28 126
15969.48 112
15970.67 125
15971.86 146
15973.06 153
15974.25 143
15975.45 125
15976.64 125
15977.84 142
15979.03 117
15980.23 98
15981.42 112
15982.62 129
15983.81 121
15985.01 130
15986.20 108
15987.40 138
15988.59 116
15989.79 131
15990.98 107
15992.18 123
15993.37 142
15994.57 123
15995.76 128
15996.96 135
15998.16 103
15999.35 100
16000.55 142
16001.74 124
16002.94 122
16004.13 112
16005.33 122
16006.53 116
16007.72 120
16008.92 113
16010.11 110
16011.31 112
16012.51 112
16013.70 117
16014.90 142
16016.09 127
16017.29 106
16018.49 113
16019.68 118
16020.88 127
16022.07 126
16023.27 141
16024.47 93
16025.66 137
16026.86 95
16028.06 99
16029.25 112
16030.45 111
16031.65 106
16032.84 118
16034.04 101
16035.24 119
16036.44 118
16037.63 103
16038.83 113
16040.03 86
16041.22 109
16042.42 91
16043.62 101
16044.82 109
16046.01 111
16047.21 81
16048.41 105
16049.60 89
16050.80 93
16052.00 102
16053.20 112
16054.39 111
16055.59 107
16056.79 107
16057.99 109
16059.19 112
16060.38 101
16061.58 77
16062.78 105
16063.98 98
16065.18 113
16066.37 104
16067.57 121
16068.77 130
16069.97 112
16071.17 141
16072.36 104
16073.56 114
16074.76 131
16075.96 120
16077.16 124
16078.36 94
16079.56 116
16080.75 106
16081.95 111
16083.15 131
16084.35 115
16085.55 124
16086.75 98
16087.95 112
16089.15 105
16090.34 100
16091.54 118
16092.74 118
16093.94 92
16095.14 114
16096.34 107
16097.54 97
16098.74 92
16099.94 117
16101.14 120
16102.34 110
16103.54 108
16104.74 92
16105.93 88
16107.13 101
16108.33 88
16109.53 119
16110.73 103
16111.93 94
16113.13 86
16114.33 104
16115.53 120
16116.73 89
16117.93 124
16119.13 122
16120.33 122
16121.53 103
16122.73 106
16123.93 93
16125.13 118
16126.33 122
16127.53 106
16128.73 97
16129.94 124
16131.14 101
16132.34 102
16133.54 107
16134.74 108
16135.94 124
16137.14 103
16138.34 113
16139.54 107
16140.74 103
16141.94 94
16143.14 101
16144.34 97
16145.55 98
16146.75 97
16147.95 94
16149.15 86
16150.35 81
16151.55 84
16152.75 89
16153.95 115
16155.15 98
16156.36 92
16157.56 91
16158.76 116
16159.96 76
16161.16 104
16162.36 114
16163.57 112
16164.77 142
16165.97 124
16167.17 109
16168.37 115
16169.58 102
16170.78 102
16171.98 103
16173.18 97
16174.38 122
16175.59 99
16176.79 125
16177.99 98
16179.19 87
16180.39 109
16181.60 125
16182.80 117
16184.00 119
16185.20 122
16186.41 102
16187.61 108
16188.81 109
16190.01 130
16191.22 132
16192.42 111
16193.62 123
16194.83 108
16196.03 98
16197.23 94
16198.43 106
16199.64 120
16200.84 95
16202.04 96
16203.25 111
16204.45 124
16205.65 118
16206.86 81
16208.06 86
16209.26 90
16210.47 107
16211.67 129
16212.87 112
16214.08 103
16215.28 107
16216.49 116
16217.69 106
16218.89 95
16220.10 110
16221.30 102
16222.50 99
16223.71 105
16224.91 102
16226.12 105
16227.32 102
16228.52 122
16229.73 103
16230.93 106
16232.14 91
16233.34 109
16234.55 98
16235.75 103
16236.95 97
16238.16 108
16239.36 96
16240.57 120
16241.77 103
16242.98 114
16244.18 108
16245.39 106
16246.59 96
16247.80 95
16249.00 103
16250.21 124
16251.41 112
16252.62 99
16253.82 117
16255.03 104
16256.23 110
16257.44 94
16258.64 116
16259.85 100
16261.05 105
16262.26 130
16263.46 88
16264.67 107
16265.87 129
16267.08 139
16268.29 106
16269.49 131
16270.70 107
16271.90 140
16273.11 132
16274.31 127
16275.52 123
16276.73 142
16277.93 118
16279.14 103
16280.34 132
16281.55 123
16282.76 124
16283.96 127
16285.17 130
16286.38 129
16287.58 114
16288.79 113
16289.99 137
16291.20 137
16292.41 142
16293.61 143
16294.82 143
16296.03 125
16297.23 127
16298.44 133
16299.65 133
16300.85 133
16302.06 130
16303.27 129
16304.47 111
16305.68 137
16306.89 118
16308.10 146
16309.30 158
16310.51 140
16311.72 141
16312.92 142
16314.13 153
16315.34 122
16316.55 122
16317.75 123
16318.96 134
16320.17 149
16321.38 160
16322.58 115
16323.79 127
16325.00 139
16326.21 139
16327.42 117
16328.62 167
16329.83 152
16331.04 115
16332.25 113
16333.46 123
16334.66 101
16335.87 145
16337.08 143
16338.29 114
16339.50 116
16340.70 100
16341.91 93
16343.12 96
16344.33 105
16345.54 95
16346.75 124
16347.96 115
16349.16 123
16350.37 94
16351.58 107
16352.79 111
16354.00 125
16355.21 89
16356.42 102
16357.63 106
16358.83 80
16360.04 114
16361.25 97
16362.46 102
16363.67 95
16364.88 139
16366.09 94
16367.30 101
16368.51 96
16369.72 96
16370.93 106
16372.14 115
16373.35 78
16374.56 125
16375.76 112
16376.97 83
16378.18 95
16379.39 88
16380.60 96
16381.81 99
16383.02 103
16384.23 92
16385.44 110
16386.65 105
16387.86 114
16389.07 100
16390.28 106
16391.49 116
16392.70 124
16393.91 96
16395.12 94
16396.33 109
16397.55 87
16398.76 105
16399.97 97
16401.18 121
16402.39 107
16403.60 91
16404.81 104
16406.02 94
16407.23 90
16408.44 113
16409.65 108
16410.86 93
16412.07 91
16413.28 112
16414.50 89
16415.71 98
16416.92 99
16418.13 107
16419.34 93
16420.55 96
16421.76 86
16422.97 107
16424.19 91
16425.40 88
16426.61 113
16427.82 86
16429.03 113
16430.24 101
16431.46 88
16432.67 78
16433.88 89
16435.09 92
16436.30 82
16437.51 85
16438.73 87
16439.94 121
16441.15 113
16442.36 94
16443.57 83
16444.79 108
16446.00 129
16447.21 131
16448.42 108
16449.64 101
16450.85 103
16452.06 96
16453.27 91
16454.49 92
16455.70 90
16456.91 119
16458.12 111
16459.34 107
16460.55 113
16461.76 102
16462.97 102
16464.19 89
16465.40 96
16466.61 105
16467.83 107
16469.04 84
16470.25 91
16471.47 101
16472.68 96
16473.89 94
16475.11 87
16476.32 98
16477.53 101
16478.75 98
16479.96 98
16481.17 98
16482.39 85
16483.60 86
16484.81 109
16486.03 111
16487.24 97
16488.45 103
16489.67 93
16490.88 100
16492.10 98
16493.31 83
16494.52 102
16495.74 93
16496.95 85
16498.17 66
16499.38 101
16500.59 92
16501.81 94
16503.02 77
16504.24 99
16505.45 101
16506.67 81
16507.88 96
16509.10 84
16510.31 85
16511.52 100
16512.74 81
16513.95 97
16515.17 83
16516.38 99
16517.60 82
16518.81 77
16520.03 82
16521.24 101
16522.46 90
16523.67 112
16524.89 102
16526.10 77
16527.32 108
16528.53 83
16529.75 119
16530.96 89
16532.18 94
16533.40 94
16534.61 80
16535.83 87
16537.04 85
16538.26 99
16539.47 97
16540.69 100
16541.91 103
16543.12 85
16544.34 100
16545.55 95
16546.77 89
16547.98 94
16549.20 98
16550.42 94
16551.63 69
16552.85 106
16554.07 89
16555.28 75
16556.50 87
16557.71 72
16558.93 86
16560.15 89
16561.36 85
16562.58 97
16563.80 89
16565.01 88
16566.23 103
16567.45 91
16568.66 83
16569.88 102
16571.10 121
16572.31 100
16573.53 96
16574.75 100
16575.96 109
16577.18 93
16578.40 84
16579.62 83
16580.83 93
16582.05 84
16583.27 111
16584.48 102
16585.70 91
16586.92 85
16588.14 95
16589.35 98
16590.57 105
16591.79 96
16593.01 90
16594.23 93
16595.44 82
16596.66 92
16597.88 112
16599.10 99
16600.31 106
16601.53 92
16602.75 87
16603.97 74
16605.19 91
16606.40 97
16607.62 96
16608.84 108
16610.06 88
16611.28 92
16612.50 71
16613.71 76
16614.93 98
16616.15 95
16617.37 98
16618.59 78
16619.81 83
16621.03 94
16622.24 106
16623.46 79
16624.68 83
16625.90 108
16627.12 95
16628.34 88
16629.56 96
16630.78 132
16632.00 91
16633.21 69
16634.43 93
16635.65 87
16636.87 88
16638.09 82
16639.31 98
16640.53 73
16641.75 88
16642.97 85
16644.19 70
16645.41 89
16646.63 80
16647.85 91
16649.07 72
16650.29 60
16651.51 86
16652.73 95
16653.95 92
16655.17 84
16656.39 106
16657.61 88
16658.83 88
16660.05 91
16661.27 81
16662.49 80
16663.71 102
16664.93 98
16666.15 114
16667.37 112
16668.59 99
16669.81 88
16671.03 79
16672.25 76
16673.47 73
16674.69 78
16675.91 81
16677.13 82
16678.35 69
16679.57 93
16680.80 73
16682.02 68
16683.24 83
16684.46 74
16685.68 86
16686.90 74
16688.12 81
16689.34 99
16690.56 77
16691.79 77
16693.01 82
16694.23 93
16695.45 92
16696.67 75
16697.89 88
16699.11 73
16700.34 75
16701.56 86
16702.78 76
16704.00 95
16705.22 85
16706.44 74
16707.67 87
16708.89 108
16710.11 102
16711.33 91
16712.55 84
16713.78 99
16715.00 89
16716.22 95
16717.44 83
16718.67 82
16719.89 95
16721.11 84
16722.33 88
16723.55 87
16724.78 78
16726.00 75
16727.22 94
16728.45 93
16729.67 68
16730.89 85
16732.11 91
16733.34 86
16734.56 99
16735.78 65
16737.00 60
16738.23 79
16739.45 79
16740.67 108
16741.90 91
16743.12 85
16744.34 82
16745.57 68
16746.79 80
16748.01 96
16749.24 93
16750.46 89
16751.68 101
16752.91 93
16754.13 74
16755.35 60
16756.58 78
16757.80 89
16759.03 89
16760.25 82
16761.47 70
16762.70 86
16763.92 77
16765.14 86
16766.37 87
16767.59 97
16768.82 92
16770.04 80
16771.27 91
16772.49 82
16773.71 75
16774.94 73
16776.16 69
16777.39 93
16778.61 63
16779.84 85
16781.06 77
16782.29 69
16783.51 81
16784.73 72
16785.96 77
16787.18 74
16788.41 79
16789.63 85
16790.86 78
16792.08 74
16793.31 70
16794.53 77
16795.76 96
16796.98 85
16798.21 96
16799.43 84
16800.66 93
16801.89 73
16803.11 74
16804.34 85
16805.56 86
16806.79 85
16808.01 94
16809.24 61
16810.46 74
16811.69 81
16812.91 77
16814.14 82
16815.37 100
16816.59 77
16817.82 95
16819.04 74
16820.27 74
16821.50 74
16822.72 97
16823.95 82
16825.17 74
16826.40 87
16827.63 74
16828.85 68
16830.08 92
16831.31 78
16832.53 95
16833.76 91
16834.99 99
16836.21 91
16837.44 89
16838.67 96
16839.89 85
16841.12 72
16842.35 102
16843.57 94
16844.80 93
16846.03 81
16847.25 87
16848.48 69
16849.71 84
16850.93 88
16852.16 88
16853.39 78
16854.62 100
16855.84 113
16857.07 96
16858.30 91
16859.53 85
16860.75 101
16861.98 109
16863.21 100
16864.44 91
16865.66 82
16866.89 93
16868.12 96
16869.35 103
16870.57 105
16871.80 129
16873.03 121
16874.26 95
16875.49 93
16876.71 102
16877.94 99
16879.17 101
16880.40 109
16881.63 100
16882.86 85
16884.08 103
16885.31 83
16886.54 121
16887.77 128
16889.00 102
16890.23 105
16891.45 100
16892.68 96
16893.91 121
16895.14 112
16896.37 98
16897.60 96
16898.83 157
16900.06 114
16901.29 90
16902.51 113
16903.74 111
16904.97 95
16906.20 102
16907.43 95
16908.66 93
16909.89 82
16911.12 80
16912.35 85
16913.58 111
16914.81 79
16916.04 73
16917.27 83
16918.50 80
16919.73 92
16920.95 89
16922.18 93
16923.41 100
16924.64 90
16925.87 82
16927.10 90
16928.33 117
16929.56 88
16930.79 103
16932.02 96
16933.25 112
16934.48 86
16935.71 80
16936.94 93
16938.18 98
16939.41 85
16940.64 74
16941.87 94
16943.10 90
16944.33 104
16945.56 112
16946.79 107
16948.02 104
16949.25 83
16950.48 87
16951.71 106
16952.94 81
16954.17 90
16955.40 116
16956.64 100
16957.87 77
16959.10 70
16960.33 112
16961.56 97
16962.79 92
16964.02 98
16965.25 106
16966.48 79
16967.72 78
16968.95 84
16970.18 84
16971.41 81
16972.64 78
16973.87 92
16975.11 104
16976.34 115
16977.57 93
16978.80 93
16980.03 92
16981.26 82
16982.50 82
16983.73 94
16984.96 107
16986.19 104
16987.42 81
16988.66 92
16989.89 84
16991.12 87
16992.35 93
16993.59 77
16994.82 86
16996.05 91
16997.28 89
16998.52 98
16999.75 111
17000.98 81
17002.21 91
17003.45 91
17004.68 91
17005.91 69
17007.14 82
17008.38 98
17009.61 111
17010.84 85
17012.08 92
17013.31 106
17014.54 93
17015.78 100
17017.01 83
17018.24 77
17019.47 89
17020.71 105
17021.94 74
17023.17 85
17024.41 80
17025.64 89
17026.88 75
17028.11 86
17029.34 93
17030.58 81
17031.81 80
17033.04 86
17034.28 84
17035.51 70
17036.75 79
17037.98 89
17039.21 98
17040.45 92
17041.68 81
17042.92 66
17044.15 77
17045.38 63
17046.62 70
17047.85 98
17049.09 77
17050.32 71
17051.56 76
17052.79 75
17054.02 62
17055.26 62
17056.49 94
17057.73 68
17058.96 68
17060.20 75
17061.43 59
17062.67 76
17063.90 76
17065.14 107
17066.37 78
17067.61 66
17068.84 75
17070.08 77
17071.31 95
17072.55 83
17073.78 106
17075.02 90
17076.25 77
17077.49 84
17078.72 77
17079.96 73
17081.20 92
17082.43 86
17083.67 98
17084.90 82
17086.14 97
17087.37 86
17088.61 76
17089.85 83
17091.08 85
17092.32 84
17093.55 70
17094.79 82
17096.03 92
17097.26 87
17098.50 77
17099.73 85
17100.97 89
17102.21 75
17103.44 78
17104.68 68
17105.92 80
17107.15 68
17108.39 82
17109.63 83
17110.86 76
17112.10 72
17113.34 81
17114.57 84
17115.81 77
17117.05 65
17118.28 64
17119.52 67
17120.76 83
17121.99 63
17123.23 78
17124.47 75
17125.70 76
17126.94 80
17128.18 72
17129.42 74
17130.65 81
17131.89 89
17133.13 69
17134.37 76
17135.60 76
17136.84 87
17138.08 70
17139.32 83
17140.55 83
17141.79 98
17143.03 83
17144.27 61
17145.50 69
17146.74 87
17147.98 87
17149.22 71
17150.46 80
17151.69 63
17152.93 77
17154.17 85
17155.41 83
17156.65 82
17157.89 91
17159.12 81
17160.36 102
17161.60 75
17162.84 65
17164.08 93
17165.32 93
17166.56 78
17167.79 70
17169.03 77
17170.27 93
17171.51 80
17172.75 87
17173.99 78
17175.23 69
17176.47 83
17177.70 88
17178.94 91
17180.18 55
17181.42 79
17182.66 88
17183.90 100
17185.14 57
17186.38 59
17187.62 64
17188.86 80
17190.10 93
17191.34 76
17192.58 83
17193.82 80
17195.06 60
17196.30 76
17197.54 74
17198.78 92
17200.01 64
17201.25 86
17202.49 75
17203.73 64
17204.97 57
17206.21 93
17207.45 72
17208.70 65
17209.94 76
17211.18 81
17212.42 81
17213.66 77
17214.90 74
17216.14 72
17217.38 62
17218.62 81
17219.86 77
17221.10 78
17222.34 82
17223.58 65
17224.82 74
17226.06 65
17227.30 79
17228.54 67
17229.78 88
17231.03 79
17232.27 73
17233.51 80
17234.75 99
17235.99 71
17237.23 94
17238.47 101
17239.71 89
17240.95 90
17242.20 91
17243.44 78
17244.68 57
17245.92 87
17247.16 86
17248.40 84
17249.65 78
17250.89 66
17252.13 76
17253.37 74
17254.61 74
17255.85 68
17257.10 87
17258.34 64
17259.58 76
17260.82 78
17262.06 71
17263.31 72
17264.55 66
17265.79 76
17267.03 79
17268.27 73
17269.52 84
17270.76 83
17272.00 70
17273.24 53
17274.49 75
17275.73 77
17276.97 102
17278.22 92
17279.46 76
17280.70 78
17281.94 88
17283.19 99
17284.43 72
17285.67 52
17286.91 70
17288.16 66
17289.40 83
17290.64 80
17291.89 70
17293.13 98
17294.37 88
17295.62 80
17296.86 66
17298.10 79
17299.35 82
17300.59 99
17301.83 91
17303.08 83
17304.32 65
17305.56 85
17306.81 73
17308.05 80
17309.30 71
17310.54 74
17311.78 83
17313.03 84
17314.27 85
17315.52 67
17316.76 86
17318.00 65
17319.25 75
17320.49 69
17321.74 80
17322.98 81
17324.23 75
17325.47 81
17326.71 82
17327.96 69
17329.20 69
17330.45 75
17331.69 72
17332.94 97
17334.18 64
17335.43 80
17336.67 74
17337.92 77
17339.16 88
17340.41 72
17341.65 69
17342.90 82
17344.14 81
17345.39 78
17346.63 63
17347.88 70
17349.12 82
17350.37 75
17351.61 79
17352.86 53
17354.10 79
17355.35 64
17356.59 93
17357.84 69
17359.08 72
17360.33 87
17361.58 86
17362.82 87
17364.07 84
17365.31 67
17366.56 74
17367.80 96
17369.05 76
17370.30 72
17371.54 73
17372.79 74
17374.03 86
17375.28 81
17376.53 72
17377.77 83
17379.02 70
17380.27 95
17381.51 56
17382.76 67
17384.01 70
17385.25 80
17386.50 90
17387.75 80
17388.99 97
17390.24 75
17391.49 89
17392.73 91
17393.98 83
17395.23 83
17396.47 94
17397.72 65
17398.97 73
17400.21 80
17401.46 78
17402.71 80
17403.96 71
17405.20 86
17406.45 92
17407.70 80
17408.94 74
17410.19 72
17411.44 66
17412.69 75
17413.93 79
17415.18 61
17416.43 62
17417.68 85
17418.93 93
17420.17 76
17421.42 83
17422.67 75
17423.92 75
17425.16 79
17426.41 54
17427.66 63
17428.91 49
17430.16 64
17431.41 85
17432.65 73
17433.90 70
17435.15 63
17436.40 101
17437.65 102
17438.90 73
17440.14 58
17441.39 78
17442.64 83
17443.89 81
17445.14 78
17446.39 63
17447.64 86
17448.88 71
17450.13 75
17451.38 72
17452.63 84
17453.88 63
17455.13 69
17456.38 84
17457.63 90
17458.88 74
17460.13 98
17461.38 91
17462.62 98
17463.87 75
17465.12 99
17466.37 88
17467.62 85
17468.87 86
17470.12 79
17471.37 102
17472.62 81
17473.87 97
17475.12 74
17476.37 60
17477.62 87
17478.87 74
17480.12 75
17481.37 70
17482.62 64
17483.87 75
17485.12 76
17486.37 73
17487.62 63
17488.87 82
17490.12 83
17491.37 75
17492.62 83
17493.87 65
17495.12 80
17496.37 81
17497.62 84
17498.87 85
17500.12 69
17501.38 78
17502.63 80
17503.88 94
17505.13 72
17506.38 72
17507.63 86
17508.88 55
17510.13 53
17511.38 68
17512.63 105
17513.89 82
17515.14 76
17516.39 84
17517.64 81
17518.89 77
17520.14 75
17521.39 84
17522.64 75
17523.90 63
17525.15 67
17526.40 71
17527.65 69
17528.90 84
17530.15 84
17531.41 71
17532.66 73
17533.91 67
17535.16 58
17536.41 90
17537.67 95
17538.92 82
17540.17 105
17541.42 79
17542.67 84
17543.93 84
17545.18 89
17546.43 74
17547.68 88
17548.94 90
17550.19 72
17551.44 69
17552.69 60
17553.95 83
17555.20 76
17556.45 80
17557.70 72
17558.96 84
17560.21 76
17561.46 70
17562.72 68
17563.97 82
17565.22 59
17566.47 72
17567.73 81
17568.98 68
17570.23 90
17571.49 82
17572.74 74
17573.99 79
17575.25 90
17576.50 89
17577.75 102
17579.01 96
17580.26 76
17581.51 75
17582.77 86
17584.02 83
17585.28 66
17586.53 95
17587.78 81
17589.04 61
17590.29 81
17591.54 78
17592.80 76
17594.05 76
17595.31 89
17596.56 85
17597.81 139
17599.07 68
17600.32 91
17601.58 105
17602.83 109
17604.09 110
17605.34 88
17606.60 64
17607.85 77
17609.10 105
17610.36 91
17611.61 104
17612.87 89
17614.12 87
17615.38 87
17616.63 84
17617.89 70
17619.14 81
17620.40 85
17621.65 76
17622.91 96
17624.16 72
17625.42 76
17626.67 95
17627.93 67
17629.18 80
17630.44 87
17631.69 92
17632.95 70
17634.21 85
17635.46 94
17636.72 85
17637.97 90
17639.23 85
17640.48 84
17641.74 112
17642.99 97
17644.25 81
17645.51 77
17646.76 65
17648.02 88
17649.27 100
17650.53 90
17651.79 64
17653.04 84
17654.30 86
17655.55 78
17656.81 92
17658.07 79
17659.32 74
17660.58 86
17661.84 82
17663.09 54
17664.35 73
17665.61 85
17666.86 106
17668.12 71
17669.38 80
17670.63 81
17671.89 77
17673.15 86
17674.40 92
17675.66 69
17676.92 73
17678.17 91
17679.43 84
17680.69 69
17681.95 61
17683.20 74
17684.46 81
17685.72 65
17686.98 66
17688.23 69
17689.49 52
17690.75 87
17692.01 80
17693.26 71
17694.52 76
17695.78 66
17697.04 86
17698.29 75
17699.55 72
17700.81 63
17702.07 59
17703.32 91
17704.58 72
17705.84 67
17707.10 71
17708.36 73
17709.62 82
17710.87 91
17712.13 91
17713.39 85
17714.65 72
17715.91 62
17717.17 92
17718.42 87
17719.68 56
17720.94 67
17722.20 78
17723.46 71
17724.72 76
17725.98 57
17727.23 60
17728.49 62
17729.75 60
17731.01 72
17732.27 85
17733.53 66
17734.79 61
17736.05 81
17737.31 83
17738.57 66
17739.82 75
17741.08 70
17742.34 78
17743.60 71
17744.86 72
17746.12 61
17747.38 79
17748.64 77
17749.90 83
17751.16 87
17752.42 78
17753.68 56
17754.94 64
17756.20 84
17757.46 70
17758.72 75
17759.98 67
17761.24 93
17762.50 66
17763.76 73
17765.02 63
17766.28 63
17767.54 72
17768.80 65
17770.06 74
17771.32 71
17772.58 67
17773.84 93
17775.10 66
17776.36 71
17777.62 66
17778.88 90
17780.14 81
17781.40 71
17782.67 73
17783.93 60
17785.19 76
17786.45 79
17787.71 66
17788.97 49
17790.23 65
17791.49 59
17792.75 73
17794.01 77
17795.28 65
17796.54 80
17797.80 73
17799.06 71
17800.32 66
17801.58 76
17802.84 57
17804.11 73
17805.37 54
17806.63 60
17807.89 61
17809.15 78
17810.41 47
17811.68 83
17812.94 62
17814.20 63
17815.46 76
17816.72 62
17817.99 71
17819.25 58
17820.51 69
17821.77 77
17823.03 56
17824.30 59
17825.56 53
17826.82 69
17828.08 68
17829.35 74
17830.61 72
17831.87 72
17833.13 68
17834.40 73
17835.66 72
17836.92 73
17838.18 69
17839.45 81
17840.71 55
17841.97 64
17843.24 52
17844.50 73
17845.76 70
17847.02 85
17848.29 70
17849.55 66
17850.81 77
17852.08 75
17853.34 65
17854.60 68
17855.87 73
17857.13 54
17858.39 57
17859.66 44
17860.92 72
17862.18 59
17863.45 72
17864.71 90
17865.98 67
17867.24 62
17868.50 72
17869.77 70
17871.03 71
17872.30 67
17873.56 71
17874.82 64
17876.09 72
17877.35 58
17878.62 57
17879.88 58
17881.14 59
17882.41 59
17883.67 71
17884.94 67
17886.20 72
17887.47 67
17888.73 60
17890.00 74
17891.26 66
17892.52 55
17893.79 64
17895.05 47
17896.32 52
17897.58 58
17898.85 84
17900.11 65
17901.38 57
17902.64 61
17903.91 64
17905.17 75
17906.44 68
17907.70 54
17908.97 73
17910.23 76
17911.50 44
17912.77 72
17914.03 46
17915.30 62
17916.56 60
17917.83 60
17919.09 73
17920.36 78
17921.62 60
17922.89 77
17924.16 74
17925.42 63
17926.69 74
17927.95 55
17929.22 69
17930.49 68
17931.75 54
17933.02 56
17934.28 57
17935.55 75
17936.82 71
17938.08 65
17939.35 61
17940.62 56
17941.88 61
17943.15 65
17944.42 70
17945.68 71
17946.95 68
17948.22 68
17949.48 60
17950.75 69
17952.02 59
17953.28 60
17954.55 65
17955.82 82
17957.08 76
17958.35 71
17959.62 75
17960.88 61
17962.15 76
17963.42 75
17964.69 66
17965.95 63
17967.22 61
17968.49 79
17969.76 66
17971.02 83
17972.29 64
17973.56 71
17974.83 67
17976.09 71
17977.36 72
17978.63 54
17979.90 95
17981.16 74
17982.43 78
17983.70 73
17984.97 60
17986.24 60
17987.50 84
17988.77 64
17990.04 60
17991.31 42
17992.58 82
17993.84 62
17995.11 71
17996.38 85
17997.65 91
17998.92 65
18000.19 65
18001.46 81
18002.72 81
18003.99 84
18005.26 78
18006.53 70
18007.80 84
18009.07 81
18010.34 71
18011.61 59
18012.87 58
18014.14 86
18015.41 85
18016.68 62
18017.95 54
18019.22 72
18020.49 69
18021.76 74
18023.03 65
18024.30 79
18025.57 76
18026.84 64
18028.11 74
18029.37 59
18030.64 69
18031.91 63
18033.18 68
18034.45 73
18035.72 55
18036.99 56
18038.26 66
18039.53 65
18040.80 71
18042.07 61
18043.34 73
18044.61 68
18045.88 57
18047.15 64
18048.42 68
18049.69 92
18050.96 59
18052.23 81
18053.50 69
18054.77 53
18056.05 70
18057.32 55
18058.59 53
18059.86 52
18061.13 58
18062.40 85
18063.67 95
18064.94 70
18066.21 72
18067.48 87
18068.75 65
18070.02 68
18071.29 82
18072.57 82
18073.84 58
18075.11 65
18076.38 62
18077.65 55
18078.92 66
18080.19 62
18081.46 87
18082.74 74
18084.01 64
18085.28 54
18086.55 64
18087.82 64
18089.09 77
18090.37 71
18091.64 62
18092.91 64
18094.18 60
18095.45 59
18096.72 68
18098.00 69
18099.27 56
18100.54 59
18101.81 64
18103.08 62
18104.36 47
18105.63 63
18106.90 58
18108.17 67
18109.45 81
18110.72 78
18111.99 71
18113.26 70
18114.54 80
18115.81 61
18117.08 73
18118.35 73
18119.63 63
18120.90 68
18122.17 55
18123.44 59
18124.72 68
18125.99 67
18127.26 71
18128.54 55
18129.81 64
18131.08 60
18132.36 61
18133.63 80
18134.90 77
18136.18 74
18137.45 67
18138.72 73
18140.00 51
18141.27 73
18142.54 77
18143.82 72
18145.09 58
18146.36 63
18147.64 68
18148.91 81
18150.19 64
18151.46 71
18152.73 53
18154.01 80
18155.28 70
18156.55 53
18157.83 62
18159.10 75
18160.38 72
18161.65 68
18162.93 58
18164.20 49
18165.47 69
18166.75 79
18168.02 60
18169.30 76
18170.57 79
18171.85 68
18173.12 66
18174.40 65
18175.67 63
18176.95 72
18178.22 74
18179.50 65
18180.77 68
18182.04 61
18183.32 65
18184.59 68
18185.87 62
18187.15 56
18188.42 50
18189.70 74
18190.97 70
18192.25 71
18193.52 53
18194.80 82
18196.07 80
18197.35 62
18198.62 60
18199.90 65
18201.17 74
18202.45 83
18203.73 84
18205.00 67
18206.28 79
18207.55 79
18208.83 67
18210.10 62
18211.38 53
18212.66 70
18213.93 89
18215.21 69
18216.48 62
18217.76 45
18219.04 59
18220.31 71
18221.59 69
18222.87 60
18224.14 69
18225.42 86
18226.70 79
18227.97 65
18229.25 83
18230.53 62
18231.80 78
18233.08 82
18234.36 77
18235.63 53
18236.91 87
18238.19 105
18239.46 72
18240.74 61
18242.02 70
18243.29 94
18244.57 70
18245.85 55
18247.13 64
18248.40 69
18249.68 65
18250.96 82
18252.24 94
18253.51 76
18254.79 78
18256.07 79
18257.35 56
18258.62 66
18259.90 65
18261.18 74
18262.46 73
18263.73 60
18265.01 46
18266.29 64
18267.57 74
18268.85 61
18270.12 78
18271.40 82
18272.68 61
18273.96 77
18275.24 84
18276.51 71
18277.79 63
18279.07 65
18280.35 81
18281.63 54
18282.91 62
18284.18 63
18285.46 60
18286.74 73
18288.02 64
18289.30 69
18290.58 68
18291.86 58
18293.14 82
18294.41 67
18295.69 57
18296.97 63
18298.25 55
18299.53 66
18300.81 59
18302.09 100
18303.37 63
18304.65 67
18305.93 61
18307.21 65
18308.49 67
18309.76 59
18311.04 67
18312.32 67
18313.60 76
18314.88 67
18316.16 58
18317.44 61
18318.72 60
18320.00 61
18321.28 57
18322.56 71
18323.84 55
18325.12 56
18326.40 67
18327.68 72
18328.96 83
18330.24 62
18331.52 53
18332.80 54
18334.08 76
18335.36 73
18336.64 57
18337.92 53
18339.20 72
18340.48 67
18341.76 68
18343.05 49
18344.33 75
18345.61 79
18346.89 62
18348.17 61
18349.45 71
18350.73 52
18352.01 67
18353.29 70
18354.57 66
18355.85 53
18357.13 68
18358.42 66
18359.70 71
18360.98 51
18362.26 64
18363.54 51
18364.82 54
18366.10 59
18367.38 66
18368.67 76
18369.95 76
18371.23 69
18372.51 54
18373.79 55
18375.07 71
18376.36 74
18377.64 67
18378.92 60
18380.20 63
18381.48 75
18382.77 70
18384.05 79
18385.33 58
18386.61 56
18387.89 68
18389.18 64
18390.46 59
18391.74 54
18393.02 74
18394.31 59
18395.59 67
18396.87 73
18398.15 52
18399.44 73
18400.72 80
18402.00 83
18403.28 60
18404.57 64
18405.85 66
18407.13 61
18408.41 70
18409.70 78
18410.98 59
18412.26 60
18413.55 65
18414.83 75
18416.11 63
18417.40 57
18418.68 82
18419.96 76
18421.25 57
18422.53 54
18423.81 67
18425.10 78
18426.38 52
18427.66 67
18428.95 59
18430.23 66
18431.51 86
18432.80 68
18434.08 77
18435.37 51
18436.65 63
18437.93 69
18439.22 56
18440.50 60
18441.79 61
18443.07 56
18444.35 72
18445.64 69
18446.92 71
18448.21 54
18449.49 68
18450.78 62
18452.06 62
18453.34 82
18454.63 66
18455.91 63
18457.20 74
18458.48 61
18459.77 61
18461.05 52
18462.34 69
18463.62 63
18464.91 63
18466.19 68
18467.48 55
18468.76 60
18470.05 57
18471.33 64
18472.62 59
18473.90 73
18475.19 70
18476.47 72
18477.76 71
18479.04 52
18480.33 65
18481.61 46
18482.90 74
18484.18 62
18485.47 46
18486.76 52
18488.04 67
18489.33 60
18490.61 64
18491.90 82
18493.18 74
18494.47 69
18495.76 66
18497.04 62
18498.33 70
18499.61 65
18500.90 57
18502.19 73
18503.47 72
18504.76 71
18506.05 73
18507.33 73
18508.62 61
18509.90 54
18511.19 61
18512.48 62
18513.76 58
18515.05 57
18516.34 60
18517.62 71
18518.91 64
18520.20 66
18521.48 69
18522.77 70
18524.06 70
18525.35 69
18526.63 74
18527.92 64
18529.21 64
18530.49 56
18531.78 67
18533.07 66
18534.36 74
18535.64 61
18536.93 69
18538.22 69
18539.50 47
18540.79 60
18542.08 60
18543.37 70
18544.66 65
18545.94 69
18547.23 69
18548.52 61
18549.81 61
18551.09 67
18552.38 71
18553.67 66
18554.96 59
18556.25 75
18557.53 64
18558.82 66
18560.11 72
18561.40 85
18562.69 63
18563.98 76
18565.26 79
18566.55 66
18567.84 70
18569.13 75
18570.42 84
18571.71 63
18572.99 75
18574.28 81
18575.57 71
18576.86 71
18578.15 65
18579.44 68
18580.73 75
18582.02 66
18583.31 75
18584.59 81
18585.88 84
18587.17 77
18588.46 62
18589.75 62
18591.04 56
18592.33 72
18593.62 72
18594.91 74
18596.20 72
18597.49 77
18598.78 75
18600.07 61
18601.36 62
18602.65 53
18603.94 94
18605.23 65
18606.52 71
18607.81 68
18609.09 55
18610.38 73
18611.67 86
18612.96 84
18614.25 67
18615.55 84
18616.84 70
18618.13 92
18619.42 55
18620.71 77
18622.00 78
18623.29 78
18624.58 58
18625.87 65
18627.16 63
18628.45 92
18629.74 84
18631.03 79
18632.32 72
18633.61 73
18634.90 68
18636.19 72
18637.48 64
18638.77 58
18640.07 68
18641.36 92
18642.65 81
18643.94 65
18645.23 92
18646.52 85
18647.81 93
18649.10 77
18650.40 87
18651.69 54
18652.98 90
18654.27 56
18655.56 61
18656.85 71
18658.14 70
18659.44 76
18660.73 63
18662.02 77
18663.31 64
18664.60 81
18665.89 68
18667.19 76
18668.48 78
18669.77 83
18671.06 72
18672.35 71
18673.65 59
18674.94 68
18676.23 65
18677.52 69
18678.82 70
18680.11 72
18681.40 51
18682.69 59
18683.99 63
18685.28 57
18686.57 76
18687.86 67
18689.16 81
18690.45 65
18691.74 72
18693.03 70
18694.33 55
18695.62 62
18696.91 64
18698.21 68
18699.50 60
18700.79 59
18702.09 58
18703.38 85
18704.67 66
18705.97 54
18707.26 59
18708.55 75
18709.85 80
18711.14 68
18712.43 73
18713.73 68
18715.02 58
18716.31 60
18717.61 79
18718.90 62
18720.19 75
18721.49 62
18722.78 85
18724.08 55
18725.37 74
18726.66 46
18727.96 67
18729.25 80
18730.55 79
18731.84 66
18733.13 62
18734.43 55
18735.72 66
18737.02 60
18738.31 50
18739.61 70
18740.90 77
18742.19 82
18743.49 62
18744.78 69
18746.08 57
18747.37 75
18748.67 69
18749.96 46
18751.26 50
18752.55 70
18753.85 66
18755.14 70
18756.44 78
18757.73 62
18759.03 67
18760.32 47
18761.62 71
18762.91 42
18764.21 58
18765.50 63
18766.80 56
18768.09 64
18769.39 92
18770.69 59
18771.98 77
18773.28 56
18774.57 50
18775.87 63
18777.16 61
18778.46 65
18779.76 42
18781.05 64
18782.35 47
18783.64 60
18784.94 61
18786.24 85
18787.53 62
18788.83 58
18790.12 57
18791.42 52
18792.72 64
18794.01 58
18795.31 72
18796.61 58
18797.90 59
18799.20 53
18800.49 43
18801.79 53
18803.09 75
18804.38 58
18805.68 62
18806.98 49
18808.28 63
18809.57 56
18810.87 81
18812.17 57
18813.46 56
18814.76 65
18816.06 59
18817.35 70
18818.65 62
18819.95 63
18821.25 63
18822.54 59
18823.84 50
18825.14 62
18826.44 55
18827.73 77
18829.03 56
18830.33 63
18831.63 62
18832.92 53
18834.22 69
18835.52 53
18836.82 53
18838.11 73
18839.41 66
18840.71 49
18842.01 52
18843.31 47
18844.60 69
18845.90 59
18847.20 68
18848.50 42
18849.80 59
18851.10 64
18852.39 68
18853.69 52
18854.99 54
18856.29 70
18857.59 69
18858.89 80
18860.18 45
18861.48 59
18862.78 56
18864.08 66
18865.38 60
18866.68 52
18867.98 67
18869.28 72
18870.58 53
18871.87 56
18873.17 78
18874.47 78
18875.77 69
18877.07 63
18878.37 80
18879.67 57
18880.97 65
18882.27 62
18883.57 48
18884.87 51
18886.17 61
18887.47 65
18888.77 63
18890.07 59
18891.36 61
18892.66 45
18893.96 60
18895.26 62
18896.56 55
18897.86 57
18899.16 52
18900.46 75
18901.76 43
18903.06 49
18904.36 54
18905.66 62
18906.96 43
18908.27 53
18909.57 60
18910.87 58
18912.17 53
18913.47 69
18914.77 56
18916.07 58
18917.37 49
18918.67 54
18919.97 72
18921.27 61
18922.57 52
18923.87 52
18925.17 73
18926.47 71
18927.77 88
18929.08 70
18930.38 73
18931.68 67
18932.98 61
18934.28 57
18935.58 74
18936.88 71
18938.18 48
18939.49 45
18940.79 43
18942.09 59
18943.39 54
18944.69 54
18945.99 53
18947.29 73
18948.60 65
18949.90 70
18951.20 57
18952.50 71
18953.80 60
18955.11 56
18956.41 61
18957.71 56
18959.01 76
18960.31 57
18961.62 50
18962.92 47
18964.22 63
18965.52 61
18966.82 63
18968.13 79
18969.43 75
18970.73 74
18972.03 86
18973.34 75
18974.64 70
18975.94 59
18977.24 72
18978.55 56
18979.85 68
18981.15 64
18982.46 67
18983.76 84
18985.06 63
18986.36 65
18987.67 56
18988.97 69
18990.27 63
18991.58 75
18992.88 54
18994.18 69
18995.49 73
18996.79 71
18998.09 53
18999.40 63
19000.70 61
19002.00 53
19003.31 60
19004.61 48
19005.91 64
19007.22 60
19008.52 91
19009.83 67
19011.13 59
19012.43 62
19013.74 73
19015.04 95
19016.34 65
19017.65 53
19018.95 55
19020.26 57
19021.56 45
19022.87 60
19024.17 44
19025.47 75
19026.78 76
19028.08 56
19029.39 59
19030.69 58
19032.00 47
19033.30 61
19034.61 57
19035.91 49
19037.22 52
19038.52 61
19039.82 64
19041.13 53
19042.43 54
19043.74 67
19045.04 73
19046.35 57
19047.65 69
19048.96 55
19050.26 84
19051.57 64
19052.88 67
19054.18 54
19055.49 66
19056.79 72
19058.10 52
19059.40 49
19060.71 50
19062.01 64
19063.32 73
19064.62 58
19065.93 65
19067.24 64
19068.54 66
19069.85 53
19071.15 63
19072.46 71
19073.77 51
19075.07 75
19076.38 70
19077.68 53
19078.99 53
19080.30 71
19081.60 87
19082.91 64
19084.22 63
19085.52 53
19086.83 69
19088.13 69
19089.44 63
19090.75 42
19092.05 78
19093.36 62
19094.67 85
19095.97 84
19097.28 78
19098.59 58
19099.90 63
19101.20 60
19102.51 71
19103.82 54
19105.12 51
19106.43 69
19107.74 61
19109.04 69
19110.35 65
19111.66 63
19112.97 60
19114.27 71
19115.58 71
19116.89 75
19118.20 55
19119.50 79
19120.81 60
19122.12 61
19123.43 66
19124.73 58
19126.04 77
19127.35 74
19128.66 76
19129.97 61
19131.27 66
19132.58 43
19133.89 74
19135.20 53
19136.51 60
19137.81 48
19139.12 65
19140.43 59
19141.74 47
19143.05 77
19144.36 66
19145.66 65
19146.97 68
19148.28 66
19149.59 46
19150.90 57
19152.21 56
19153.52 70
19154.83 72
19156.13 59
19157.44 40
19158.75 65
19160.06 61
19161.37 54
19162.68 51
19163.99 53
19165.30 62
19166.61 84
19167.92 61
19169.22 42
19170.53 60
19171.84 56
19173.15 58
19174.46 67
19175.77 49
19177.08 64
19178.39 66
19179.70 69
19181.01 58
19182.32 66
19183.63 68
19184.94 65
19186.25 52
19187.56 60
19188.87 67
19190.18 85
19191.49 78
19192.80 65
19194.11 67
19195.42 50
19196.73 65
19198.04 64
19199.35 64
19200.66 59
19201.97 49
19203.28 62
19204.59 52
19205.90 43
19207.21 57
19208.52 76
19209.83 88
19211.14 49
19212.46 74
19213.77 56
19215.08 66
19216.39 50
19217.70 59
19219.01 50
19220.32 71
19221.63 76
19222.94 69
19224.25 70
19225.57 59
19226.88 64
19228.19 65
19229.50 69
19230.81 49
19232.12 54
19233.43 73
19234.75 80
19236.06 67
19237.37 68
19238.68 63
19239.99 69
19241.30 52
19242.62 63
19243.93 48
19245.24 66
19246.55 81
19247.86 57
19249.18 62
19250.49 61
19251.80 78
19253.11 82
19254.42 53
19255.74 42
19257.05 45
19258.36 63
19259.67 62
19260.99 58
19262.30 65
19263.61 69
19264.92 73
19266.24 67
19267.55 47
19268.86 51
19270.17 71
19271.49 83
19272.80 56
19274.11 39
19275.42 61
19276.74 82
19278.05 72
19279.36 49
19280.68 45
19281.99 61
19283.30 65
19284.62 63
19285.93 58
19287.24 49
19288.56 60
19289.87 60
19291.18 64
19292.50 64
19293.81 56
19295.12 71
19296.44 69
19297.75 40
19299.06 57
19300.38 42
19301.69 75
19303.01 51
19304.32 52
19305.63 52
19306.95 88
19308.26 74
19309.58 66
19310.89 67
19312.20 67
19313.52 64
19314.83 77
19316.15 59
19317.46 57
19318.78 61
19320.09 52
19321.41 49
19322.72 46
19324.03 79
19325.35 46
19326.66 91
19327.98 58
19329.29 58
19330.61 57
19331.92 47
19333.24 51
19334.55 43
19335.87 60
19337.18 61
19338.50 88
19339.81 74
19341.13 88
19342.44 67
19343.76 63
19345.07 71
19346.39 65
19347.70 60
19349.02 55
19350.34 55
19351.65 69
19352.97 62
19354.28 50
19355.60 53
19356.91 49
19358.23 62
19359.54 47
19360.86 57
19362.18 68
19363.49 58
19364.81 64
19366.12 56
19367.44 66
19368.76 66
19370.07 59
19371.39 69
19372.71 49
19374.02 64
19375.34 52
19376.65 62
19377.97 61
19379.29 60
19380.60 77
19381.92 64
19383.24 67
19384.55 48
19385.87 72
19387.19 69
19388.50 64
19389.82 63
19391.14 63
19392.45 68
19393.77 61
19395.09 69
19396.41 73
19397.72 58
19399.04 67
19400.36 51
19401.67 63
19402.99 63
19404.31 60
19405.63 64
19406.94 44
19408.26 54
19409.58 64
19410.90 68
19412.21 65
19413.53 72
19414.85 60
19416.17 54
19417.48 56
19418.80 56
19420.12 75
19421.44 67
19422.76 57
19424.07 47
19425.39 48
19426.71 35
19428.03 61
19429.35 60
19430.66 69
19431.98 56
19433.30 62
19434.62 52
19435.94 57
19437.26 72
19438.57 48
19439.89 64
19441.21 53
19442.53 62
19443.85 60
19445.17 66
19446.49 49
19447.81 59
19449.12 59
19450.44 59
19451.76 54
19453.08 74
19454.40 73
19455.72 53
19457.04 56
19458.36 59
19459.68 64
19461.00 51
19462.32 64
19463.63 52
19464.95 59
19466.27 59
19467.59 64
19468.91 57
19470.23 53
19471.55 50
19472.87 69
19474.19 61
19475.51 59
19476.83 59
19478.15 65
19479.47 60
19480.79 59
19482.11 67
19483.43 88
19484.75 64
19486.07 65
19487.39 55
19488.71 61
19490.03 56
19491.35 69
19492.67 56
19493.99 58
19495.31 45
19496.63 65
19497.95 60
19499.27 58
19500.59 69
19501.91 47
19503.24 54
19504.56 59
19505.88 53
19507.20 57
19508.52 55
19509.84 53
19511.16 62
19512.48 68
19513.80 65
19515.12 62
19516.44 55
19517.77 62
19519.09 68
19520.41 42
19521.73 52
19523.05 58
19524.37 74
19525.69 71
19527.02 82
19528.34 69
19529.66 72
19530.98 63
19532.30 67
19533.62 64
19534.95 65
19536.27 49
19537.59 56
19538.91 79
19540.23 63
19541.56 55
19542.88 53
19544.20 54
19545.52 52
19546.84 59
19548.17 54
19549.49 54
19550.81 42
19552.13 46
19553.46 47
19554.78 50
19556.10 58
19557.42 71
19558.75 56
19560.07 50
19561.39 66
19562.71 54
19564.04 69
19565.36 71
19566.68 68
19568.00 52
19569.33 65
19570.65 54
19571.97 47
19573.30 44
19574.62 66
19575.94 68
19577.27 56
19578.59 55
19579.91 47
19581.24 61
19582.56 60
19583.88 67
19585.21 62
19586.53 53
19587.85 45
19589.18 46
19590.50 60
19591.82 60
19593.15 58
19594.47 65
19595.80 61
19597.12 55
19598.44 58
19599.77 52
19601.09 65
19602.42 64
19603.74 56
19605.06 62
19606.39 59
19607.71 44
19609.04 54
19610.36 61
19611.69 67
19613.01 63
19614.33 51
19615.66 43
19616.98 63
19618.31 59
19619.63 64
19620.96 60
19622.28 65
19623.61 62
19624.93 72
19626.26 72
19627.58 58
19628.91 64
19630.23 63
19631.56 77
19632.88 55
19634.21 55
19635.53 48
19636.86 65
19638.18 64
19639.51 57
19640.83 82
19642.16 52
19643.48 57
19644.81 48
19646.14 61
19647.46 56
19648.79 53
19650.11 64
19651.44 63
19652.76 60
19654.09 54
19655.42 61
19656.74 53
19658.07 63
19659.39 50
19660.72 46
19662.05 53
19663.37 69
19664.70 62
19666.02 63
19667.35 61
19668.68 59
19670.00 80
19671.33 49
19672.66 68
19673.98 59
19675.31 51
19676.64 74
19677.96 57
19679.29 49
19680.62 50
19681.94 49
19683.27 65
19684.60 56
19685.92 65
19687.25 70
19688.58 64
19689.90 49
19691.23 62
19692.56 61
19693.88 69
19695.21 36
19696.54 61
19697.87 49
19699.19 54
19700.52 64
19701.85 58
19703.18 72
19704.50 55
19705.83 66
19707.16 57
19708.49 60
19709.81 51
19711.14 69
19712.47 70
19713.80 53
19715.13 67
19716.45 59
19717.78 73
19719.11 77
19720.44 56
19721.77 50
19723.09 71
19724.42 50
19725.75 79
19727.08 53
19728.41 66
19729.74 59
19731.06 56
19732.39 65
19733.72 53
19735.05 55
19736.38 67
19737.71 57
19739.04 70
19740.36 69
19741.69 65
19743.02 56
19744.35 51
19745.68 70
19747.01 69
19748.34 68
19749.67 73
19751.00 75
19752.32 55
19753.65 63
19754.98 67
19756.31 67
19757.64 47
19758.97 53
19760.30 69
19761.63 63
19762.96 48
19764.29 57
19765.62 66
19766.95 54
19768.28 53
19769.61 52
19770.94 51
19772.27 41
19773.60 51
19774.93 52
19776.26 54
19777.59 48
19778.92 56
19780.25 53
19781.58 53
19782.91 50
19784.24 64
19785.57 63
19786.90 48
19788.23 62
19789.56 61
19790.89 60
19792.22 57
19793.55 57
19794.88 59
19796.21 67
19797.54 54
19798.87 65
19800.20 51
19801.53 53
19802.87 43
19804.20 44
19805.53 44
19806.86 55
19808.19 48
19809.52 50
19810.85 67
19812.18 62
19813.51 72
19814.85 51
19816.18 55
19817.51 52
19818.84 54
19820.17 69
19821.50 52
19822.83 54
19824.17 64
19825.50 62
19826.83 60
19828.16 57
19829.49 54
19830.82 59
19832.16 78
19833.49 54
19834.82 56
19836.15 52
19837.48 55
19838.82 57
19840.15 71
19841.48 55
19842.81 55
19844.14 55
19845.48 52
19846.81 54
19848.14 49
19849.47 61
19850.81 52
19852.14 45
19853.47 44
19854.80 62
19856.14 48
19857.47 47
19858.80 103
19860.14 65
19861.47 68
19862.80 65
19864.13 57
19865.47 63
19866.80 52
19868.13 55
19869.47 69
19870.80 40
19872.13 49
19873.47 39
19874.80 57
19876.13 47
19877.47 47
19878.80 52
19880.13 52
19881.47 66
19882.80 65
19884.13 62
19885.47 47
19886.80 51
19888.13 60
19889.47 62
19890.80 53
19892.14 54
19893.47 56
19894.80 64
19896.14 58
19897.47 64
19898.81 58
19900.14 45
19901.47 63
19902.81 59
19904.14 70
19905.48 57
19906.81 49
19908.15 53
19909.48 50
19910.81 56
19912.15 58
19913.48 50
19914.82 57
19916.15 53
19917.49 66
19918.82 43
19920.16 57
19921.49 58
19922.83 60
19924.16 65
19925.50 55
19926.83 42
19928.17 63
19929.50 65
19930.84 51
19932.17 75
19933.51 49
19934.84 50
19936.18 54
19937.51 70
19938.85 60
19940.18 69
19941.52 62
19942.86 52
19944.19 64
19945.53 59
19946.86 57
19948.20 62
19949.53 57
19950.87 55
19952.21 46
19953.54 60
19954.88 61
19956.21 73
19957.55 58
19958.89 55
19960.22 77
19961.56 82
19962.90 61
19964.23 61
19965.57 57
19966.90 66
19968.24 65
19969.58 51
19970.91 56
19972.25 66
19973.59 71
19974.92 63
19976.26 58
19977.60 46
19978.93 55
19980.27 72
19981.61 52
19982.94 47
19984.28 43
19985.62 46
19986.96 64
19988.29 70
19989.63 63
19990.97 51
19992.30 79
19993.64 60
19994.98 68
19996.32 54
19997.65 57
19998.99 72
20000.33 61
20001.67 51
20003.00 45
20004.34 65
20005.68 51
20007.02 60
20008.35 65
20009.69 56
20011.03 64
20012.37 59
20013.71 58
20015.04 59
20016.38 46
20017.72 61
20019.06 77
20020.40 59
20021.73 73
20023.07 42
20024.41 39
20025.75 51
20027.09 44
20028.43 58
20029.77 48
20031.10 70
20032.44 54
20033.78 59
20035.12 58
20036.46 47
20037.80 59
20039.14 57
20040.47 60
20041.81 52
20043.15 61
20044.49 72
20045.83 54
20047.17 40
20048.51 43
20049.85 51
20051.19 61
20052.53 58
20053.87 33
20055.21 54
20056.54 56
20057.88 54
20059.22 65
20060.56 68
20061.90 55
20063.24 62
20064.58 53
20065.92 54
20067.26 46
20068.60 55
20069.94 57
20071.28 59
20072.62 69
20073.96 53
20075.30 60
20076.64 45
20077.98 54
20079.32 57
20080.66 54
20082.00 56
20083.34 41
20084.68 51
20086.02 71
20087.36 64
20088.70 53
20090.04 48
20091.38 60
20092.73 58
20094.07 48
20095.41 61
20096.75 61
20098.09 68
20099.43 70
20100.77 74
20102.11 59
20103.45 45
20104.79 65
20106.13 57
20107.48 55
20108.82 49
20110.16 68
20111.50 53
20112.84 66
20114.18 49
20115.52 53
20116.86 51
20118.21 49
20119.55 53
20120.89 44
20122.23 54
20123.57 46
20124.91 41
20126.26 47
20127.60 49
20128.94 55
20130.28 61
20131.62 60
20132.96 48
20134.31 42
20135.65 54
