# Supplementary material for: MALDI-TOF MS typing enables the classification of brewing yeasts of the genus Saccharomyces to major beer styles
Source: PLoS One. 2017 Aug 9;12(8):e0181694. doi: 10.1371/journal.pone.0181694 (PMC5549903; doi:10.1371/journal.pone.0181694)
Supplement: S13 File — The directory includes 90 raw files and was zipped to “.zip”; the folder has three strains with 30 spectra per strain; S1 Text explains the raw files with an example and Table 1 represents the yeast strains used within the experiment. (ZIP) [file pone.0181694.s016.zip › 37-39/30635-431-OG-Alt-Koe-YPG-18h-E-E_2015-10-08__0_F1_1.dat]

2000.04 688
2000.46 722
2000.88 694
2001.30 674
2001.72 626
2002.14 692
2002.57 729
2002.99 680
2003.41 700
2003.83 739
2004.25 761
2004.67 795
2005.10 721
2005.52 672
2005.94 713
2006.36 557
2006.78 705
2007.21 799
2007.63 724
2008.05 735
2008.47 695
2008.89 719
2009.32 746
2009.74 816
2010.16 769
2010.58 717
2011.01 665
2011.43 616
2011.85 619
2012.27 648
2012.70 639
2013.12 651
2013.54 655
2013.96 710
2014.39 605
2014.81 589
2015.23 713
2015.66 742
2016.08 773
2016.50 709
2016.93 624
2017.35 684
2017.77 679
2018.19 624
2018.62 617
2019.04 568
2019.46 636
2019.89 639
2020.31 680
2020.73 798
2021.16 816
2021.58 772
2022.01 716
2022.43 742
2022.85 681
2023.28 663
2023.70 611
2024.12 585
2024.55 668
2024.97 651
2025.40 579
2025.82 686
2026.24 661
2026.67 594
2027.09 590
2027.52 635
2027.94 582
2028.37 621
2028.79 690
2029.21 614
2029.64 597
2030.06 587
2030.49 700
2030.91 710
2031.34 639
2031.76 655
2032.19 667
2032.61 693
2033.04 716
2033.46 698
2033.88 746
2034.31 799
2034.73 788
2035.16 678
2035.58 685
2036.01 718
2036.43 622
2036.86 750
2037.29 731
2037.71 729
2038.14 732
2038.56 717
2038.99 727
2039.41 777
2039.84 685
2040.26 750
2040.69 775
2041.11 707
2041.54 643
2041.97 741
2042.39 703
2042.82 655
2043.24 682
2043.67 688
2044.09 646
2044.52 801
2044.95 775
2045.37 735
2045.80 669
2046.22 615
2046.65 556
2047.08 573
2047.50 624
2047.93 667
2048.36 672
2048.78 708
2049.21 724
2049.64 684
2050.06 702
2050.49 686
2050.92 697
2051.34 689
2051.77 691
2052.20 676
2052.62 653
2053.05 697
2053.48 670
2053.90 704
2054.33 745
2054.76 639
2055.18 537
2055.61 639
2056.04 660
2056.47 671
2056.89 695
2057.32 770
2057.75 686
2058.17 666
2058.60 702
2059.03 622
2059.46 602
2059.88 692
2060.31 638
2060.74 603
2061.17 632
2061.60 547
2062.02 572
2062.45 664
2062.88 660
2063.31 713
2063.74 720
2064.16 717
2064.59 730
2065.02 688
2065.45 727
2065.88 787
2066.30 663
2066.73 834
2067.16 824
2067.59 709
2068.02 713
2068.45 641
2068.87 576
2069.30 606
2069.73 665
2070.16 622
2070.59 687
2071.02 727
2071.45 805
2071.87 798
2072.30 712
2072.73 758
2073.16 842
2073.59 722
2074.02 739
2074.45 693
2074.88 623
2075.31 645
2075.74 679
2076.17 621
2076.59 731
2077.02 666
2077.45 782
2077.88 737
2078.31 733
2078.74 724
2079.17 738
2079.60 843
2080.03 882
2080.46 841
2080.89 786
2081.32 795
2081.75 797
2082.18 702
2082.61 804
2083.04 843
2083.47 842
2083.90 853
2084.33 657
2084.76 626
2085.19 669
2085.62 671
2086.05 673
2086.48 746
2086.91 760
2087.34 735
2087.77 790
2088.20 689
2088.63 730
2089.06 607
2089.49 653
2089.93 699
2090.36 632
2090.79 668
2091.22 732
2091.65 671
2092.08 645
2092.51 719
2092.94 769
2093.37 696
2093.80 626
2094.23 587
2094.67 656
2095.10 651
2095.53 659
2095.96 615
2096.39 708
2096.82 615
2097.25 646
2097.68 765
2098.12 752
2098.55 613
2098.98 603
2099.41 696
2099.84 662
2100.27 732
2100.71 707
2101.14 715
2101.57 722
2102.00 752
2102.43 614
2102.87 691
2103.30 700
2103.73 688
2104.16 617
2104.59 692
2105.03 648
2105.46 671
2105.89 576
2106.32 570
2106.76 630
2107.19 662
2107.62 711
2108.05 739
2108.49 772
2108.92 700
2109.35 688
2109.78 635
2110.22 634
2110.65 711
2111.08 727
2111.52 758
2111.95 730
2112.38 701
2112.81 653
2113.25 709
2113.68 592
2114.11 585
2114.55 587
2114.98 621
2115.41 635
2115.85 617
2116.28 557
2116.71 624
2117.15 612
2117.58 603
2118.01 635
2118.45 654
2118.88 575
2119.32 581
2119.75 612
2120.18 600
2120.62 667
2121.05 609
2121.48 589
2121.92 682
2122.35 707
2122.79 649
2123.22 667
2123.65 752
2124.09 797
2124.52 693
2124.96 541
2125.39 586
2125.83 588
2126.26 618
2126.70 639
2127.13 558
2127.56 576
2128.00 711
2128.43 616
2128.87 652
2129.30 661
2129.74 697
2130.17 658
2130.61 724
2131.04 744
2131.48 643
2131.91 645
2132.35 732
2132.78 635
2133.22 603
2133.65 611
2134.09 730
2134.52 793
2134.96 732
2135.39 683
2135.83 602
2136.26 681
2136.70 667
2137.14 669
2137.57 691
2138.01 620
2138.44 648
2138.88 717
2139.31 625
2139.75 554
2140.19 523
2140.62 644
2141.06 626
2141.49 670
2141.93 654
2142.37 712
2142.80 626
2143.24 656
2143.67 648
2144.11 594
2144.55 581
2144.98 602
2145.42 628
2145.86 616
2146.29 595
2146.73 589
2147.16 653
2147.60 673
2148.04 661
2148.47 741
2148.91 669
2149.35 659
2149.79 693
2150.22 761
2150.66 666
2151.10 737
2151.53 796
2151.97 752
2152.41 776
2152.84 677
2153.28 693
2153.72 643
2154.16 621
2154.59 669
2155.03 592
2155.47 722
2155.91 731
2156.34 616
2156.78 652
2157.22 654
2157.66 706
2158.09 698
2158.53 668
2158.97 624
2159.41 667
2159.84 687
2160.28 753
2160.72 662
2161.16 641
2161.60 667
2162.03 687
2162.47 676
2162.91 683
2163.35 652
2163.79 660
2164.22 754
2164.66 678
2165.10 681
2165.54 768
2165.98 692
2166.42 734
2166.86 650
2167.29 632
2167.73 704
2168.17 657
2168.61 656
2169.05 703
2169.49 629
2169.93 635
2170.37 778
2170.80 854
2171.24 832
2171.68 677
2172.12 617
2172.56 727
2173.00 771
2173.44 798
2173.88 708
2174.32 828
2174.76 886
2175.20 810
2175.64 835
2176.08 841
2176.51 927
2176.95 904
2177.39 819
2177.83 777
2178.27 761
2178.71 720
2179.15 741
2179.59 732
2180.03 678
2180.47 686
2180.91 704
2181.35 574
2181.79 596
2182.23 594
2182.67 675
2183.11 791
2183.55 718
2183.99 712
2184.43 750
2184.87 692
2185.31 617
2185.76 619
2186.20 579
2186.64 699
2187.08 767
2187.52 660
2187.96 660
2188.40 709
2188.84 660
2189.28 645
2189.72 747
2190.16 724
2190.60 651
2191.04 749
2191.49 661
2191.93 602
2192.37 632
2192.81 654
2193.25 735
2193.69 706
2194.13 707
2194.57 652
2195.02 743
2195.46 682
2195.90 693
2196.34 718
2196.78 636
2197.22 739
2197.66 762
2198.11 684
2198.55 749
2198.99 655
2199.43 766
2199.87 618
2200.32 727
2200.76 795
2201.20 730
2201.64 693
2202.08 767
2202.53 813
2202.97 726
2203.41 728
2203.85 716
2204.29 624
2204.74 704
2205.18 697
2205.62 714
2206.06 637
2206.51 591
2206.95 726
2207.39 726
2207.83 695
2208.28 746
2208.72 725
2209.16 751
2209.61 787
2210.05 705
2210.49 794
2210.93 706
2211.38 762
2211.82 708
2212.26 725
2212.71 833
2213.15 799
2213.59 786
2214.04 877
2214.48 770
2214.92 659
2215.37 654
2215.81 667
2216.25 800
2216.70 773
2217.14 735
2217.59 644
2218.03 551
2218.47 599
2218.92 627
2219.36 558
2219.80 683
2220.25 683
2220.69 644
2221.14 647
2221.58 615
2222.02 736
2222.47 701
2222.91 636
2223.36 648
2223.80 681
2224.25 700
2224.69 771
2225.13 602
2225.58 608
2226.02 629
2226.47 704
2226.91 734
2227.36 687
2227.80 726
2228.25 648
2228.69 733
2229.14 727
2229.58 602
2230.03 620
2230.47 714
2230.92 760
2231.36 747
2231.81 741
2232.25 642
2232.70 691
2233.14 753
2233.59 726
2234.03 793
2234.48 767
2234.92 735
2235.37 729
2235.81 701
2236.26 663
2236.70 617
2237.15 687
2237.60 744
2238.04 775
2238.49 751
2238.93 716
2239.38 688
2239.83 634
2240.27 632
2240.72 657
2241.16 669
2241.61 686
2242.06 706
2242.50 702
2242.95 613
2243.39 565
2243.84 669
2244.29 676
2244.73 642
2245.18 737
2245.63 654
2246.07 713
2246.52 766
2246.97 625
2247.41 644
2247.86 613
2248.31 574
2248.75 649
2249.20 675
2249.65 709
2250.09 652
2250.54 703
2250.99 699
2251.43 723
2251.88 668
2252.33 577
2252.78 620
2253.22 725
2253.67 664
2254.12 679
2254.56 742
2255.01 564
2255.46 644
2255.91 700
2256.35 710
2256.80 675
2257.25 640
2257.70 638
2258.14 661
2258.59 643
2259.04 647
2259.49 643
2259.94 642
2260.38 644
2260.83 699
2261.28 610
2261.73 615
2262.18 752
2262.62 750
2263.07 705
2263.52 812
2263.97 798
2264.42 669
2264.87 708
2265.31 726
2265.76 686
2266.21 625
2266.66 692
2267.11 691
2267.56 756
2268.01 717
2268.45 741
2268.90 630
2269.35 614
2269.80 603
2270.25 712
2270.70 807
2271.15 746
2271.60 749
2272.05 669
2272.49 802
2272.94 772
2273.39 728
2273.84 743
2274.29 719
2274.74 661
2275.19 727
2275.64 640
2276.09 590
2276.54 658
2276.99 649
2277.44 648
2277.89 716
2278.34 737
2278.79 672
2279.24 651
2279.69 596
2280.14 641
2280.59 681
2281.04 657
2281.49 705
2281.94 702
2282.39 641
2282.84 584
2283.29 735
2283.74 736
2284.19 730
2284.64 766
2285.09 647
2285.54 747
2285.99 716
2286.44 688
2286.89 679
2287.34 705
2287.79 778
2288.24 727
2288.69 770
2289.14 796
2289.59 791
2290.05 882
2290.50 916
2290.95 925
2291.40 866
2291.85 907
2292.30 972
2292.75 1054
2293.20 952
2293.65 1067
2294.11 980
2294.56 930
2295.01 896
2295.46 898
2295.91 751
2296.36 671
2296.81 736
2297.27 640
2297.72 679
2298.17 679
2298.62 710
2299.07 685
2299.52 749
2299.98 733
2300.43 664
2300.88 679
2301.33 662
2301.78 618
2302.24 591
2302.69 590
2303.14 578
2303.59 574
2304.04 648
2304.50 699
2304.95 661
2305.40 619
2305.85 615
2306.31 798
2306.76 676
2307.21 677
2307.66 669
2308.12 711
2308.57 670
2309.02 733
2309.48 730
2309.93 726
2310.38 741
2310.83 740
2311.29 679
2311.74 662
2312.19 798
2312.65 784
2313.10 731
2313.55 707
2314.01 796
2314.46 810
2314.91 702
2315.37 662
2315.82 618
2316.27 613
2316.73 717
2317.18 638
2317.63 696
2318.09 663
2318.54 629
2318.99 569
2319.45 686
2319.90 739
2320.36 802
2320.81 677
2321.26 682
2321.72 738
2322.17 698
2322.63 602
2323.08 664
2323.53 730
2323.99 681
2324.44 746
2324.90 675
2325.35 754
2325.80 688
2326.26 715
2326.71 692
2327.17 738
2327.62 814
2328.08 747
2328.53 622
2328.99 707
2329.44 754
2329.90 771
2330.35 821
2330.81 761
2331.26 879
2331.72 889
2332.17 776
2332.63 650
2333.08 816
2333.54 806
2333.99 777
2334.45 720
2334.90 602
2335.36 601
2335.81 736
2336.27 660
2336.72 587
2337.18 632
2337.63 673
2338.09 670
2338.55 611
2339.00 662
2339.46 743
2339.91 727
2340.37 713
2340.82 751
2341.28 791
2341.74 716
2342.19 854
2342.65 717
2343.10 683
2343.56 733
2344.02 692
2344.47 685
2344.93 662
2345.39 691
2345.84 723
2346.30 698
2346.75 602
2347.21 661
2347.67 767
2348.12 749
2348.58 707
2349.04 707
2349.49 641
2349.95 677
2350.41 687
2350.86 750
2351.32 745
2351.78 636
2352.23 788
2352.69 702
2353.15 659
2353.61 694
2354.06 704
2354.52 665
2354.98 761
2355.43 783
2355.89 637
2356.35 563
2356.81 583
2357.26 612
2357.72 643
2358.18 614
2358.64 617
2359.09 660
2359.55 692
2360.01 617
2360.47 634
2360.93 708
2361.38 685
2361.84 713
2362.30 687
2362.76 727
2363.22 695
2363.67 660
2364.13 699
2364.59 728
2365.05 698
2365.51 700
2365.96 657
2366.42 658
2366.88 702
2367.34 700
2367.80 747
2368.26 724
2368.72 631
2369.17 681
2369.63 757
2370.09 739
2370.55 701
2371.01 775
2371.47 644
2371.93 699
2372.39 673
2372.84 638
2373.30 730
2373.76 720
2374.22 600
2374.68 738
2375.14 626
2375.60 666
2376.06 733
2376.52 776
2376.98 786
2377.44 717
2377.90 703
2378.36 712
2378.81 814
2379.27 687
2379.73 736
2380.19 649
2380.65 680
2381.11 702
2381.57 716
2382.03 739
2382.49 748
2382.95 614
2383.41 673
2383.87 738
2384.33 743
2384.79 660
2385.25 594
2385.71 658
2386.17 677
2386.63 701
2387.09 628
2387.55 599
2388.01 676
2388.48 640
2388.94 714
2389.40 658
2389.86 588
2390.32 655
2390.78 684
2391.24 691
2391.70 703
2392.16 694
2392.62 706
2393.08 742
2393.54 725
2394.00 631
2394.47 718
2394.93 620
2395.39 561
2395.85 628
2396.31 604
2396.77 705
2397.23 749
2397.69 658
2398.16 757
2398.62 725
2399.08 712
2399.54 643
2400.00 681
2400.46 692
2400.92 685
2401.39 676
2401.85 638
2402.31 582
2402.77 569
2403.23 688
2403.70 615
2404.16 535
2404.62 628
2405.08 645
2405.54 624
2406.01 665
2406.47 677
2406.93 612
2407.39 717
2407.86 724
2408.32 692
2408.78 750
2409.24 668
2409.71 628
2410.17 521
2410.63 606
2411.09 631
2411.56 635
2412.02 786
2412.48 773
2412.94 778
2413.41 794
2413.87 599
2414.33 608
2414.80 639
2415.26 770
2415.72 695
2416.19 655
2416.65 770
2417.11 762
2417.57 745
2418.04 793
2418.50 874
2418.96 900
2419.43 803
2419.89 787
2420.36 776
2420.82 940
2421.28 878
2421.75 796
2422.21 876
2422.67 830
2423.14 923
2423.60 891
2424.07 663
2424.53 756
2424.99 780
2425.46 636
2425.92 653
2426.39 756
2426.85 810
2427.31 718
2427.78 686
2428.24 656
2428.71 596
2429.17 671
2429.64 671
2430.10 631
2430.56 707
2431.03 637
2431.49 628
2431.96 613
2432.42 660
2432.89 753
2433.35 748
2433.82 720
2434.28 791
2434.75 628
2435.21 697
2435.68 661
2436.14 686
2436.61 693
2437.07 731
2437.54 619
2438.00 710
2438.47 687
2438.93 653
2439.40 663
2439.86 613
2440.33 733
2440.80 717
2441.26 778
2441.73 768
2442.19 717
2442.66 731
2443.12 691
2443.59 769
2444.06 705
2444.52 592
2444.99 594
2445.45 653
2445.92 715
2446.38 635
2446.85 759
2447.32 729
2447.78 623
2448.25 625
2448.72 612
2449.18 631
2449.65 563
2450.11 617
2450.58 625
2451.05 552
2451.51 624
2451.98 604
2452.45 618
2452.91 655
2453.38 753
2453.85 708
2454.31 687
2454.78 692
2455.25 710
2455.71 578
2456.18 631
2456.65 676
2457.12 664
2457.58 641
2458.05 611
2458.52 611
2458.98 649
2459.45 689
2459.92 654
2460.39 753
2460.85 671
2461.32 602
2461.79 594
2462.26 569
2462.72 644
2463.19 620
2463.66 628
2464.13 697
2464.59 696
2465.06 623
2465.53 614
2466.00 632
2466.47 637
2466.93 755
2467.40 633
2467.87 533
2468.34 603
2468.81 639
2469.27 717
2469.74 769
2470.21 742
2470.68 639
2471.15 725
2471.62 679
2472.09 685
2472.55 510
2473.02 586
2473.49 574
2473.96 585
2474.43 559
2474.90 571
2475.37 614
2475.83 670
2476.30 574
2476.77 589
2477.24 527
2477.71 534
2478.18 594
2478.65 678
2479.12 670
2479.59 655
2480.06 688
2480.53 649
2480.99 676
2481.46 600
2481.93 666
2482.40 737
2482.87 608
2483.34 630
2483.81 666
2484.28 610
2484.75 600
2485.22 636
2485.69 770
2486.16 682
2486.63 622
2487.10 593
2487.57 584
2488.04 634
2488.51 670
2488.98 610
2489.45 546
2489.92 739
2490.39 680
2490.86 634
2491.33 665
2491.80 642
2492.27 746
2492.74 559
2493.21 642
2493.68 622
2494.15 676
2494.62 700
2495.10 751
2495.57 580
2496.04 581
2496.51 758
2496.98 599
2497.45 713
2497.92 699
2498.39 659
2498.86 694
2499.33 745
2499.80 622
2500.28 634
2500.75 616
2501.22 559
2501.69 567
2502.16 533
2502.63 553
2503.10 628
2503.57 640
2504.05 618
2504.52 650
2504.99 669
2505.46 686
2505.93 655
2506.40 599
2506.88 622
2507.35 640
2507.82 790
2508.29 733
2508.76 796
2509.24 785
2509.71 704
2510.18 696
2510.65 724
2511.12 751
2511.60 762
2512.07 768
2512.54 680
2513.01 730
2513.49 685
2513.96 626
2514.43 676
2514.90 657
2515.38 713
2515.85 718
2516.32 682
2516.79 744
2517.27 746
2517.74 683
2518.21 741
2518.68 671
2519.16 650
2519.63 653
2520.10 660
2520.58 685
2521.05 620
2521.52 682
2522.00 698
2522.47 707
2522.94 678
2523.42 668
2523.89 678
2524.36 679
2524.84 687
2525.31 654
2525.78 665
2526.26 605
2526.73 582
2527.20 594
2527.68 623
2528.15 682
2528.63 570
2529.10 662
2529.57 660
2530.05 590
2530.52 654
2531.00 625
2531.47 736
2531.94 604
2532.42 638
2532.89 632
2533.37 588
2533.84 586
2534.32 586
2534.79 551
2535.26 624
2535.74 680
2536.21 551
2536.69 676
2537.16 663
2537.64 620
2538.11 662
2538.59 686
2539.06 641
2539.54 663
2540.01 640
2540.49 604
2540.96 642
2541.44 715
2541.91 627
2542.39 601
2542.86 660
2543.34 720
2543.81 754
2544.29 737
2544.76 695
2545.24 686
2545.71 608
2546.19 677
2546.66 715
2547.14 652
2547.61 650
2548.09 791
2548.57 761
2549.04 785
2549.52 800
2549.99 841
2550.47 827
2550.95 794
2551.42 829
2551.90 727
2552.37 796
2552.85 725
2553.33 770
2553.80 848
2554.28 775
2554.75 638
2555.23 721
2555.71 735
2556.18 789
2556.66 760
2557.14 758
2557.61 785
2558.09 791
2558.57 669
2559.04 712
2559.52 649
2560.00 666
2560.47 626
2560.95 652
2561.43 603
2561.90 692
2562.38 559
2562.86 549
2563.33 578
2563.81 567
2564.29 671
2564.77 620
2565.24 756
2565.72 685
2566.20 680
2566.68 629
2567.15 676
2567.63 702
2568.11 669
2568.59 625
2569.06 647
2569.54 618
2570.02 702
2570.50 659
2570.97 625
2571.45 614
2571.93 703
2572.41 698
2572.89 616
2573.36 645
2573.84 602
2574.32 588
2574.80 629
2575.28 658
2575.75 643
2576.23 622
2576.71 604
2577.19 662
2577.67 702
2578.15 583
2578.62 670
2579.10 611
2579.58 587
2580.06 523
2580.54 599
2581.02 710
2581.50 667
2581.97 623
2582.45 647
2582.93 729
2583.41 709
2583.89 714
2584.37 714
2584.85 688
2585.33 648
2585.81 635
2586.29 589
2586.77 640
2587.24 624
2587.72 623
2588.20 624
2588.68 599
2589.16 543
2589.64 574
2590.12 604
2590.60 618
2591.08 659
2591.56 709
2592.04 690
2592.52 656
2593.00 656
2593.48 632
2593.96 666
2594.44 563
2594.92 605
2595.40 744
2595.88 693
2596.36 628
2596.84 594
2597.32 635
2597.80 568
2598.28 655
2598.76 635
2599.24 572
2599.72 628
2600.20 643
2600.68 620
2601.16 701
2601.64 614
2602.12 628
2602.61 621
2603.09 696
2603.57 671
2604.05 644
2604.53 670
2605.01 658
2605.49 675
2605.97 611
2606.45 516
2606.93 581
2607.42 682
2607.90 656
2608.38 668
2608.86 620
2609.34 655
2609.82 650
2610.30 668
2610.78 645
2611.27 673
2611.75 650
2612.23 615
2612.71 625
2613.19 619
2613.67 640
2614.16 738
2614.64 688
2615.12 599
2615.60 607
2616.08 646
2616.57 778
2617.05 698
2617.53 623
2618.01 610
2618.49 684
2618.98 723
2619.46 701
2619.94 633
2620.42 721
2620.91 653
2621.39 755
2621.87 786
2622.35 718
2622.84 690
2623.32 643
2623.80 601
2624.28 635
2624.77 697
2625.25 625
2625.73 700
2626.21 687
2626.70 639
2627.18 655
2627.66 712
2628.15 626
2628.63 572
2629.11 608
2629.60 585
2630.08 602
2630.56 541
2631.05 665
2631.53 718
2632.01 721
2632.50 663
2632.98 648
2633.46 714
2633.95 667
2634.43 674
2634.91 656
2635.40 672
2635.88 670
2636.37 687
2636.85 700
2637.33 725
2637.82 643
2638.30 665
2638.79 696
2639.27 633
2639.75 580
2640.24 651
2640.72 671
2641.21 649
2641.69 573
2642.18 633
2642.66 616
2643.14 714
2643.63 647
2644.11 663
2644.60 616
2645.08 534
2645.57 602
2646.05 622
2646.54 653
2647.02 663
2647.51 660
2647.99 639
2648.48 654
2648.96 692
2649.45 699
2649.93 646
2650.42 679
2650.90 722
2651.39 768
2651.87 752
2652.36 692
2652.84 683
2653.33 604
2653.81 633
2654.30 601
2654.78 578
2655.27 655
2655.76 660
2656.24 589
2656.73 654
2657.21 610
2657.70 620
2658.18 544
2658.67 585
2659.16 632
2659.64 578
2660.13 686
2660.61 580
2661.10 606
2661.59 682
2662.07 715
2662.56 586
2663.05 654
2663.53 616
2664.02 640
2664.50 567
2664.99 617
2665.48 731
2665.96 683
2666.45 571
2666.94 655
2667.42 628
2667.91 632
2668.40 565
2668.88 595
2669.37 648
2669.86 586
2670.34 586
2670.83 622
2671.32 724
2671.81 757
2672.29 699
2672.78 644
2673.27 685
2673.75 810
2674.24 765
2674.73 737
2675.22 760
2675.70 741
2676.19 730
2676.68 776
2677.17 805
2677.65 760
2678.14 708
2678.63 767
2679.12 781
2679.61 705
2680.09 649
2680.58 678
2681.07 690
2681.56 610
2682.04 643
2682.53 562
2683.02 612
2683.51 549
2684.00 596
2684.49 600
2684.97 530
2685.46 590
2685.95 614
2686.44 697
2686.93 675
2687.42 540
2687.90 602
2688.39 672
2688.88 595
2689.37 549
2689.86 567
2690.35 632
2690.84 572
2691.33 613
2691.81 638
2692.30 648
2692.79 621
2693.28 676
2693.77 657
2694.26 617
2694.75 629
2695.24 590
2695.73 606
2696.22 612
2696.71 659
2697.20 639
2697.68 677
2698.17 593
2698.66 604
2699.15 577
2699.64 658
2700.13 578
2700.62 610
2701.11 640
2701.60 685
2702.09 679
2702.58 669
2703.07 688
2703.56 675
2704.05 692
2704.54 624
2705.03 549
2705.52 592
2706.01 681
2706.50 613
2706.99 563
2707.48 629
2707.97 615
2708.46 647
2708.95 646
2709.44 580
2709.93 622
2710.43 596
2710.92 569
2711.41 612
2711.90 616
2712.39 576
2712.88 620
2713.37 632
2713.86 568
2714.35 530
2714.84 535
2715.33 708
2715.82 675
2716.32 637
2716.81 631
2717.30 531
2717.79 519
2718.28 525
2718.77 584
2719.26 567
2719.76 585
2720.25 527
2720.74 604
2721.23 705
2721.72 682
2722.21 692
2722.70 669
2723.20 687
2723.69 694
2724.18 738
2724.67 721
2725.16 674
2725.66 613
2726.15 604
2726.64 571
2727.13 651
2727.62 678
2728.12 561
2728.61 588
2729.10 581
2729.59 595
2730.09 621
2730.58 582
2731.07 661
2731.56 603
2732.06 555
2732.55 599
2733.04 649
2733.53 599
2734.03 670
2734.52 623
2735.01 592
2735.50 511
2736.00 617
2736.49 678
2736.98 667
2737.48 630
2737.97 641
2738.46 584
2738.96 633
2739.45 646
2739.94 687
2740.44 703
2740.93 691
2741.42 653
2741.92 622
2742.41 597
2742.90 605
2743.40 556
2743.89 588
2744.38 561
2744.88 595
2745.37 568
2745.86 558
2746.36 556
2746.85 600
2747.35 616
2747.84 611
2748.33 577
2748.83 568
2749.32 614
2749.82 660
2750.31 601
2750.81 520
2751.30 555
2751.79 587
2752.29 609
2752.78 591
2753.28 580
2753.77 635
2754.27 615
2754.76 571
2755.26 530
2755.75 649
2756.24 589
2756.74 592
2757.23 629
2757.73 620
2758.22 696
2758.72 697
2759.21 562
2759.71 673
2760.20 678
2760.70 727
2761.19 693
2761.69 651
2762.19 646
2762.68 654
2763.18 635
2763.67 648
2764.17 595
2764.66 604
2765.16 585
2765.65 608
2766.15 640
2766.64 533
2767.14 631
2767.64 652
2768.13 598
2768.63 549
2769.12 597
2769.62 512
2770.12 484
2770.61 521
2771.11 582
2771.60 635
2772.10 578
2772.60 613
2773.09 606
2773.59 677
2774.08 579
2774.58 633
2775.08 652
2775.57 621
2776.07 697
2776.57 824
2777.06 773
2777.56 706
2778.06 683
2778.55 747
2779.05 733
2779.55 673
2780.04 716
2780.54 730
2781.04 703
2781.54 650
2782.03 633
2782.53 491
2783.03 605
2783.52 683
2784.02 627
2784.52 626
2785.02 632
2785.51 642
2786.01 514
2786.51 634
2787.01 610
2787.50 594
2788.00 616
2788.50 615
2789.00 568
2789.49 582
2789.99 581
2790.49 548
2790.99 584
2791.48 626
2791.98 685
2792.48 716
2792.98 758
2793.48 639
2793.97 577
2794.47 566
2794.97 537
2795.47 649
2795.97 614
2796.47 689
2796.96 796
2797.46 641
2797.96 714
2798.46 736
2798.96 714
2799.46 694
2799.96 745
2800.45 750
2800.95 639
2801.45 649
2801.95 762
2802.45 715
2802.95 652
2803.45 595
2803.95 692
2804.45 727
2804.94 677
2805.44 708
2805.94 773
2806.44 777
2806.94 820
2807.44 882
2807.94 849
2808.44 931
2808.94 955
2809.44 926
2809.94 913
2810.44 808
2810.94 803
2811.44 814
2811.94 778
2812.44 783
2812.94 731
2813.44 708
2813.94 671
2814.44 673
2814.94 639
2815.44 620
2815.94 577
2816.44 719
2816.94 629
2817.44 647
2817.94 558
2818.44 630
2818.94 648
2819.44 681
2819.94 644
2820.44 581
2820.94 666
2821.44 697
2821.94 588
2822.44 591
2822.94 740
2823.44 698
2823.94 714
2824.44 576
2824.94 565
2825.45 573
2825.95 663
2826.45 650
2826.95 587
2827.45 589
2827.95 599
2828.45 637
2828.95 554
2829.45 588
2829.96 515
2830.46 552
2830.96 581
2831.46 522
2831.96 565
2832.46 584
2832.96 671
2833.47 686
2833.97 640
2834.47 643
2834.97 612
2835.47 645
2835.97 572
2836.48 587
2836.98 649
2837.48 594
2837.98 579
2838.48 631
2838.99 622
2839.49 649
2839.99 740
2840.49 671
2841.00 639
2841.50 644
2842.00 606
2842.50 644
2843.01 637
2843.51 671
2844.01 648
2844.51 577
2845.02 629
2845.52 689
2846.02 663
2846.52 662
2847.03 762
2847.53 795
2848.03 752
2848.54 686
2849.04 714
2849.54 749
2850.04 683
2850.55 747
2851.05 715
2851.55 632
2852.06 704
2852.56 559
2853.06 549
2853.57 604
2854.07 589
2854.57 626
2855.08 645
2855.58 716
2856.09 646
2856.59 613
2857.09 647
2857.60 660
2858.10 634
2858.60 578
2859.11 504
2859.61 575
2860.12 573
2860.62 661
2861.12 558
2861.63 603
2862.13 614
2862.64 651
2863.14 543
2863.65 602
2864.15 586
2864.65 603
2865.16 592
2865.66 515
2866.17 488
2866.67 689
2867.18 721
2867.68 636
2868.19 597
2868.69 678
2869.20 673
2869.70 598
2870.21 601
2870.71 725
2871.21 749
2871.72 726
2872.23 756
2872.73 679
2873.24 678
2873.74 656
2874.25 636
2874.75 608
2875.26 571
2875.76 661
2876.27 710
2876.77 550
2877.28 600
2877.78 603
2878.29 622
2878.79 700
2879.30 616
2879.81 572
2880.31 543
2880.82 641
2881.32 661
2881.83 623
2882.34 656
2882.84 642
2883.35 773
2883.85 695
2884.36 668
2884.87 644
2885.37 633
2885.88 686
2886.38 646
2886.89 617
2887.40 710
2887.90 707
2888.41 696
2888.92 737
2889.42 635
2889.93 669
2890.44 749
2890.94 677
2891.45 695
2891.96 675
2892.46 679
2892.97 656
2893.48 657
2893.98 624
2894.49 571
2895.00 726
2895.51 752
2896.01 747
2896.52 711
2897.03 735
2897.53 706
2898.04 720
2898.55 755
2899.06 735
2899.56 717
2900.07 616
2900.58 675
2901.09 655
2901.59 746
2902.10 762
2902.61 688
2903.12 666
2903.63 704
2904.13 621
2904.64 681
2905.15 646
2905.66 738
2906.17 709
2906.67 706
2907.18 724
2907.69 781
2908.20 709
2908.71 681
2909.21 643
2909.72 602
2910.23 634
2910.74 601
2911.25 672
2911.76 583
2912.26 559
2912.77 548
2913.28 495
2913.79 618
2914.30 669
2914.81 649
2915.32 594
2915.83 639
2916.34 589
2916.84 623
2917.35 572
2917.86 562
2918.37 630
2918.88 660
2919.39 635
2919.90 538
2920.41 477
2920.92 580
2921.43 586
2921.94 635
2922.45 651
2922.96 663
2923.46 694
2923.97 697
2924.48 664
2924.99 733
2925.50 684
2926.01 756
2926.52 842
2927.03 856
2927.54 746
2928.05 729
2928.56 764
2929.07 674
2929.58 684
2930.09 711
2930.60 635
2931.11 632
2931.62 572
2932.13 605
2932.64 571
2933.15 580
2933.67 598
2934.18 644
2934.69 578
2935.20 534
2935.71 589
2936.22 665
2936.73 738
2937.24 772
2937.75 659
2938.26 597
2938.77 624
2939.28 641
2939.79 639
2940.30 584
2940.82 635
2941.33 664
2941.84 676
2942.35 663
2942.86 551
2943.37 566
2943.88 653
2944.39 660
2944.91 664
2945.42 698
2945.93 729
2946.44 653
2946.95 796
2947.46 721
2947.98 659
2948.49 733
2949.00 725
2949.51 679
2950.02 646
2950.53 670
2951.05 605
2951.56 604
2952.07 699
2952.58 601
2953.09 537
2953.61 613
2954.12 663
2954.63 659
2955.14 612
2955.66 586
2956.17 653
2956.68 566
2957.19 592
2957.71 644
2958.22 626
2958.73 504
2959.24 544
2959.76 666
2960.27 661
2960.78 628
2961.29 579
2961.81 730
2962.32 682
2962.83 655
2963.35 590
2963.86 620
2964.37 581
2964.89 638
2965.40 732
2965.91 713
2966.43 710
2966.94 678
2967.45 594
2967.97 551
2968.48 573
2968.99 584
2969.51 580
2970.02 493
2970.53 566
2971.05 617
2971.56 611
2972.07 582
2972.59 582
2973.10 629
2973.62 568
2974.13 570
2974.64 563
2975.16 609
2975.67 569
2976.19 645
2976.70 545
2977.22 605
2977.73 653
2978.24 577
2978.76 574
2979.27 631
2979.79 615
2980.30 565
2980.82 621
2981.33 592
2981.85 579
2982.36 584
2982.87 611
2983.39 601
2983.90 662
2984.42 554
2984.93 624
2985.45 561
2985.96 583
2986.48 668
2986.99 690
2987.51 695
2988.02 588
2988.54 632
2989.05 744
2989.57 720
2990.09 710
2990.60 674
2991.12 647
2991.63 777
2992.15 745
2992.66 696
2993.18 774
2993.69 705
2994.21 757
2994.73 763
2995.24 795
2995.76 852
2996.27 832
2996.79 874
2997.30 851
2997.82 1002
2998.34 953
2998.85 853
2999.37 860
2999.89 922
3000.40 970
3000.92 924
3001.43 865
3001.95 869
3002.47 963
3002.98 998
3003.50 1190
3004.02 1138
3004.53 979
3005.05 1077
3005.57 1169
3006.08 1150
3006.60 1006
3007.12 987
3007.63 990
3008.15 840
3008.67 712
3009.18 688
3009.70 755
3010.22 732
3010.74 766
3011.25 680
3011.77 753
3012.29 690
3012.80 630
3013.32 671
3013.84 686
3014.36 767
3014.87 755
3015.39 665
3015.91 604
3016.43 699
3016.94 765
3017.46 817
3017.98 766
3018.50 773
3019.02 737
3019.53 683
3020.05 696
3020.57 706
3021.09 736
3021.60 742
3022.12 849
3022.64 822
3023.16 713
3023.68 725
3024.20 713
3024.71 753
3025.23 659
3025.75 638
3026.27 635
3026.79 731
3027.31 719
3027.82 587
3028.34 653
3028.86 632
3029.38 763
3029.90 589
3030.42 679
3030.94 676
3031.46 615
3031.98 660
3032.49 678
3033.01 695
3033.53 651
3034.05 738
3034.57 715
3035.09 802
3035.61 780
3036.13 678
3036.65 711
3037.17 647
3037.69 646
3038.21 705
3038.73 770
3039.25 643
3039.76 599
3040.28 551
3040.80 621
3041.32 702
3041.84 685
3042.36 600
3042.88 646
3043.40 642
3043.92 704
3044.44 656
3044.96 556
3045.48 601
3046.00 648
3046.52 644
3047.04 672
3047.56 584
3048.08 613
3048.60 584
3049.13 532
3049.65 639
3050.17 647
3050.69 581
3051.21 572
3051.73 649
3052.25 712
3052.77 612
3053.29 577
3053.81 612
3054.33 539
3054.85 595
3055.37 615
3055.89 599
3056.42 642
3056.94 598
3057.46 576
3057.98 664
3058.50 679
3059.02 679
3059.54 541
3060.06 686
3060.59 733
3061.11 721
3061.63 585
3062.15 669
3062.67 688
3063.19 660
3063.71 708
3064.24 699
3064.76 629
3065.28 735
3065.80 662
3066.32 711
3066.85 621
3067.37 731
3067.89 660
3068.41 609
3068.93 690
3069.46 654
3069.98 618
3070.50 647
3071.02 670
3071.54 575
3072.07 626
3072.59 634
3073.11 623
3073.63 605
3074.16 582
3074.68 640
3075.20 714
3075.73 676
3076.25 684
3076.77 729
3077.29 690
3077.82 668
3078.34 729
3078.86 826
3079.39 838
3079.91 764
3080.43 737
3080.95 871
3081.48 823
3082.00 810
3082.52 681
3083.05 779
3083.57 855
3084.09 805
3084.62 777
3085.14 879
3085.66 864
3086.19 758
3086.71 874
3087.24 858
3087.76 779
3088.28 648
3088.81 709
3089.33 746
3089.85 750
3090.38 710
3090.90 676
3091.43 607
3091.95 591
3092.47 666
3093.00 698
3093.52 706
3094.05 686
3094.57 716
3095.10 801
3095.62 821
3096.14 799
3096.67 854
3097.19 862
3097.72 816
3098.24 770
3098.77 793
3099.29 959
3099.82 913
3100.34 1150
3100.87 1328
3101.39 1435
3101.92 1722
3102.44 1770
3102.97 1810
3103.49 2205
3104.02 2346
3104.54 2333
3105.07 2206
3105.59 2166
3106.12 1940
3106.64 1633
3107.17 1563
3107.69 1393
3108.22 1293
3108.74 1053
3109.27 973
3109.79 889
3110.32 898
3110.85 807
3111.37 800
3111.90 849
3112.42 916
3112.95 862
3113.48 860
3114.00 900
3114.53 836
3115.05 925
3115.58 769
3116.11 675
3116.63 721
3117.16 738
3117.68 711
3118.21 671
3118.74 701
3119.26 613
3119.79 697
3120.32 712
3120.84 756
3121.37 883
3121.90 775
3122.42 804
3122.95 784
3123.48 820
3124.00 803
3124.53 863
3125.06 767
3125.58 747
3126.11 832
3126.64 749
3127.16 736
3127.69 665
3128.22 790
3128.75 854
3129.27 730
3129.80 683
3130.33 719
3130.85 695
3131.38 746
3131.91 725
3132.44 759
3132.96 728
3133.49 719
3134.02 647
3134.55 636
3135.07 662
3135.60 848
3136.13 738
3136.66 871
3137.19 868
3137.71 773
3138.24 780
3138.77 694
3139.30 737
3139.83 722
3140.35 666
3140.88 641
3141.41 707
3141.94 787
3142.47 733
3143.00 800
3143.52 744
3144.05 634
3144.58 684
3145.11 681
3145.64 785
3146.17 771
3146.70 679
3147.22 719
3147.75 735
3148.28 807
3148.81 769
3149.34 796
3149.87 770
3150.40 765
3150.93 701
3151.46 682
3151.98 686
3152.51 724
3153.04 719
3153.57 760
3154.10 753
3154.63 836
3155.16 756
3155.69 707
3156.22 827
3156.75 831
3157.28 863
3157.81 917
3158.34 898
3158.87 815
3159.40 771
3159.93 859
3160.46 929
3160.99 849
3161.52 802
3162.05 758
3162.58 668
3163.11 718
3163.64 689
3164.17 609
3164.70 596
3165.23 676
3165.76 597
3166.29 647
3166.82 589
3167.35 710
3167.88 599
3168.41 660
3168.94 640
3169.47 683
3170.00 618
3170.53 652
3171.06 661
3171.59 657
3172.13 604
3172.66 552
3173.19 698
3173.72 755
3174.25 702
3174.78 768
3175.31 866
3175.84 894
3176.37 750
3176.90 701
3177.44 774
3177.97 772
3178.50 762
3179.03 753
3179.56 716
3180.09 700
3180.62 689
3181.16 794
3181.69 716
3182.22 662
3182.75 693
3183.28 575
3183.81 563
3184.35 635
3184.88 590
3185.41 617
3185.94 648
3186.47 663
3187.01 617
3187.54 666
3188.07 658
3188.60 628
3189.14 693
3189.67 713
3190.20 630
3190.73 630
3191.26 639
3191.80 678
3192.33 573
3192.86 572
3193.39 637
3193.93 605
3194.46 616
3194.99 569
3195.53 679
3196.06 597
3196.59 577
3197.12 553
3197.66 538
3198.19 660
3198.72 678
3199.26 690
3199.79 615
3200.32 566
3200.86 571
3201.39 683
3201.92 697
3202.46 716
3202.99 723
3203.52 681
3204.06 701
3204.59 663
3205.12 613
3205.66 631
3206.19 672
3206.72 695
3207.26 755
3207.79 647
3208.33 678
3208.86 766
3209.39 671
3209.93 617
3210.46 704
3211.00 750
3211.53 718
3212.06 714
3212.60 904
3213.13 702
3213.67 721
3214.20 759
3214.74 670
3215.27 788
3215.80 683
3216.34 693
3216.87 742
3217.41 640
3217.94 681
3218.48 649
3219.01 697
3219.55 748
3220.08 772
3220.62 782
3221.15 704
3221.69 613
3222.22 639
3222.76 660
3223.29 610
3223.83 672
3224.36 826
3224.90 807
3225.43 758
3225.97 782
3226.50 688
3227.04 737
3227.57 669
3228.11 642
3228.65 702
3229.18 716
3229.72 661
3230.25 654
3230.79 653
3231.32 645
3231.86 642
3232.40 695
3232.93 794
3233.47 683
3234.00 638
3234.54 635
3235.08 639
3235.61 640
3236.15 684
3236.68 681
3237.22 635
3237.76 689
3238.29 752
3238.83 692
3239.37 651
3239.90 638
3240.44 773
3240.97 815
3241.51 731
3242.05 693
3242.58 616
3243.12 673
3243.66 690
3244.20 766
3244.73 687
3245.27 704
3245.81 643
3246.34 640
3246.88 657
3247.42 618
3247.95 735
3248.49 737
3249.03 699
3249.57 642
3250.10 703
3250.64 751
3251.18 633
3251.72 603
3252.25 731
3252.79 669
3253.33 750
3253.87 702
3254.40 745
3254.94 762
3255.48 808
3256.02 842
3256.55 794
3257.09 859
3257.63 890
3258.17 864
3258.71 866
3259.24 880
3259.78 843
3260.32 979
3260.86 905
3261.40 937
3261.94 1061
3262.47 1146
3263.01 1099
3263.55 1191
3264.09 1162
3264.63 1394
3265.17 1630
3265.71 1654
3266.24 1605
3266.78 1689
3267.32 1808
3267.86 1955
3268.40 1970
3268.94 1771
3269.48 1782
3270.02 1645
3270.55 1476
3271.09 1311
3271.63 1129
3272.17 954
3272.71 917
3273.25 909
3273.79 803
3274.33 780
3274.87 778
3275.41 779
3275.95 747
3276.49 779
3277.03 764
3277.57 754
3278.11 814
3278.65 667
3279.19 818
3279.73 883
3280.26 825
3280.80 864
3281.34 885
3281.88 797
3282.42 786
3282.96 913
3283.50 826
3284.04 823
3284.59 968
3285.13 845
3285.67 1027
3286.21 960
3286.75 834
3287.29 853
3287.83 778
3288.37 964
3288.91 878
3289.45 794
3289.99 920
3290.53 857
3291.07 816
3291.61 992
3292.15 842
3292.69 909
3293.23 1127
3293.77 976
3294.32 1063
3294.86 1116
3295.40 1145
3295.94 1271
3296.48 1328
3297.02 1238
3297.56 1274
3298.10 1224
3298.65 1052
3299.19 876
3299.73 950
3300.27 981
3300.81 912
3301.35 914
3301.89 887
3302.44 908
3302.98 813
3303.52 780
3304.06 815
3304.60 846
3305.14 784
3305.69 782
3306.23 852
3306.77 916
3307.31 878
3307.85 800
3308.40 785
3308.94 734
3309.48 701
3310.02 745
3310.57 683
3311.11 768
3311.65 717
3312.19 639
3312.74 737
3313.28 796
3313.82 799
3314.36 855
3314.91 870
3315.45 819
3315.99 868
3316.53 896
3317.08 896
3317.62 883
3318.16 748
3318.71 836
3319.25 844
3319.79 922
3320.34 881
3320.88 810
3321.42 848
3321.96 870
3322.51 894
3323.05 905
3323.59 925
3324.14 949
3324.68 988
3325.23 955
3325.77 916
3326.31 827
3326.86 926
3327.40 857
3327.94 792
3328.49 773
3329.03 742
3329.57 734
3330.12 931
3330.66 868
3331.21 879
3331.75 1012
3332.29 1208
3332.84 1388
3333.38 1507
3333.93 1909
3334.47 2278
3335.02 2518
3335.56 3050
3336.10 3531
3336.65 3488
3337.19 3737
3337.74 3456
3338.28 3425
3338.83 3078
3339.37 2785
3339.92 2520
3340.46 1963
3341.01 1705
3341.55 1343
3342.10 1384
3342.64 1323
3343.19 1117
3343.73 966
3344.28 923
3344.82 894
3345.37 836
3345.91 853
3346.46 867
3347.00 839
3347.55 792
3348.09 801
3348.64 840
3349.18 833
3349.73 822
3350.27 828
3350.82 858
3351.37 914
3351.91 843
3352.46 853
3353.00 902
3353.55 820
3354.10 830
3354.64 820
3355.19 816
3355.73 769
3356.28 770
3356.83 780
3357.37 723
3357.92 745
3358.46 778
3359.01 706
3359.56 765
3360.10 761
3360.65 706
3361.20 691
3361.74 767
3362.29 736
3362.84 707
3363.38 713
3363.93 753
3364.48 804
3365.02 723
3365.57 833
3366.12 789
3366.66 698
3367.21 818
3367.76 818
3368.30 752
3368.85 826
3369.40 693
3369.94 679
3370.49 700
3371.04 747
3371.59 873
3372.13 792
3372.68 807
3373.23 829
3373.78 798
3374.32 829
3374.87 846
3375.42 980
3375.97 889
3376.51 846
3377.06 750
3377.61 813
3378.16 960
3378.71 843
3379.25 762
3379.80 782
3380.35 757
3380.90 692
3381.45 696
3381.99 675
3382.54 637
3383.09 724
3383.64 647
3384.19 671
3384.74 600
3385.28 643
3385.83 599
3386.38 635
3386.93 701
3387.48 608
3388.03 620
3388.58 652
3389.12 620
3389.67 638
3390.22 702
3390.77 568
3391.32 686
3391.87 674
3392.42 711
3392.97 709
3393.52 698
3394.06 629
3394.61 649
3395.16 542
3395.71 574
3396.26 609
3396.81 651
3397.36 748
3397.91 798
3398.46 762
3399.01 799
3399.56 849
3400.11 672
3400.66 693
3401.21 775
3401.76 767
3402.31 704
3402.86 840
3403.41 711
3403.96 672
3404.51 649
3405.06 578
3405.61 614
3406.16 646
3406.71 604
3407.26 625
3407.81 547
3408.36 552
3408.91 645
3409.46 610
3410.01 625
3410.56 554
3411.11 601
3411.66 641
3412.21 749
3412.76 827
3413.31 874
3413.86 746
3414.41 665
3414.96 775
3415.51 726
3416.07 662
3416.62 685
3417.17 675
3417.72 666
3418.27 684
3418.82 662
3419.37 632
3419.92 652
3420.47 563
3421.03 740
3421.58 710
3422.13 700
3422.68 737
3423.23 753
3423.78 656
3424.33 682
3424.89 753
3425.44 753
3425.99 695
3426.54 807
3427.09 745
3427.65 709
3428.20 636
3428.75 678
3429.30 732
3429.85 607
3430.41 689
3430.96 673
3431.51 674
3432.06 606
3432.61 604
3433.17 629
3433.72 642
3434.27 501
3434.82 519
3435.38 595
3435.93 641
3436.48 566
3437.03 610
3437.59 632
3438.14 634
3438.69 575
3439.24 605
3439.80 686
3440.35 651
3440.90 588
3441.46 637
3442.01 719
3442.56 676
3443.11 638
3443.67 655
3444.22 666
3444.77 713
3445.33 816
3445.88 692
3446.43 714
3446.99 571
3447.54 607
3448.09 645
3448.65 656
3449.20 683
3449.76 588
3450.31 521
3450.86 505
3451.42 628
3451.97 624
3452.52 589
3453.08 580
3453.63 618
3454.19 589
3454.74 523
3455.29 574
3455.85 535
3456.40 654
3456.96 693
3457.51 555
3458.07 589
3458.62 613
3459.17 619
3459.73 620
3460.28 605
3460.84 565
3461.39 603
3461.95 601
3462.50 569
3463.06 595
3463.61 609
3464.17 544
3464.72 489
3465.27 661
3465.83 722
3466.38 559
3466.94 526
3467.49 634
3468.05 688
3468.61 673
3469.16 584
3469.72 628
3470.27 676
3470.83 676
3471.38 690
3471.94 620
3472.49 613
3473.05 601
3473.60 666
3474.16 564
3474.71 587
3475.27 635
3475.83 592
3476.38 581
3476.94 720
3477.49 717
3478.05 676
3478.61 741
3479.16 655
3479.72 712
3480.27 690
3480.83 738
3481.39 664
3481.94 739
3482.50 668
3483.05 766
3483.61 721
3484.17 705
3484.72 684
3485.28 703
3485.84 800
3486.39 804
3486.95 827
3487.51 658
3488.06 770
3488.62 871
3489.18 899
3489.73 934
3490.29 923
3490.85 1092
3491.40 1179
3491.96 1388
3492.52 1318
3493.08 1477
3493.63 1468
3494.19 1571
3494.75 1369
3495.30 1267
3495.86 1232
3496.42 1275
3496.98 1339
3497.53 1274
3498.09 1341
3498.65 1490
3499.21 1557
3499.76 1529
3500.32 1714
3500.88 1730
3501.44 1591
3501.99 1534
3502.55 1405
3503.11 1607
3503.67 1430
3504.23 1397
3504.78 1446
3505.34 1366
3505.90 1367
3506.46 1386
3507.02 1402
3507.58 1296
3508.13 1180
3508.69 1101
3509.25 1107
3509.81 1023
3510.37 1004
3510.93 979
3511.48 932
3512.04 867
3512.60 896
3513.16 865
3513.72 786
3514.28 804
3514.84 718
3515.40 715
3515.95 769
3516.51 709
3517.07 720
3517.63 707
3518.19 642
3518.75 665
3519.31 670
3519.87 728
3520.43 686
3520.99 728
3521.55 805
3522.11 813
3522.67 791
3523.22 821
3523.78 801
3524.34 786
3524.90 865
3525.46 811
3526.02 791
3526.58 838
3527.14 770
3527.70 617
3528.26 752
3528.82 828
3529.38 699
3529.94 705
3530.50 669
3531.06 635
3531.62 719
3532.18 705
3532.74 644
3533.30 664
3533.86 627
3534.42 538
3534.98 591
3535.54 645
3536.11 637
3536.67 603
3537.23 574
3537.79 607
3538.35 571
3538.91 611
3539.47 686
3540.03 684
3540.59 688
3541.15 697
3541.71 696
3542.27 618
3542.84 568
3543.40 605
3543.96 639
3544.52 589
3545.08 681
3545.64 697
3546.20 636
3546.76 651
3547.33 622
3547.89 610
3548.45 587
3549.01 618
3549.57 576
3550.13 681
3550.69 567
3551.26 495
3551.82 513
3552.38 440
3552.94 532
3553.50 580
3554.07 558
3554.63 628
3555.19 607
3555.75 561
3556.31 654
3556.88 643
3557.44 603
3558.00 564
3558.56 586
3559.13 622
3559.69 533
3560.25 573
3560.81 612
3561.38 610
3561.94 653
3562.50 677
3563.06 622
3563.63 677
3564.19 686
3564.75 712
3565.31 667
3565.88 671
3566.44 566
3567.00 605
3567.57 539
3568.13 565
3568.69 601
3569.26 572
3569.82 572
3570.38 579
3570.95 606
3571.51 626
3572.07 626
3572.64 521
3573.20 592
3573.76 601
3574.33 627
3574.89 574
3575.45 627
3576.02 658
3576.58 584
3577.14 581
3577.71 584
3578.27 607
3578.84 554
3579.40 574
3579.96 553
3580.53 565
3581.09 485
3581.66 492
3582.22 556
3582.78 489
3583.35 514
3583.91 551
3584.48 516
3585.04 545
3585.61 562
3586.17 643
3586.74 566
3587.30 589
3587.86 596
3588.43 598
3588.99 581
3589.56 611
3590.12 591
3590.69 513
3591.25 587
3591.82 604
3592.38 553
3592.95 528
3593.51 504
3594.08 583
3594.64 684
3595.21 628
3595.77 582
3596.34 625
3596.90 597
3597.47 605
3598.04 577
3598.60 536
3599.17 552
3599.73 535
3600.30 464
3600.86 565
3601.43 535
3601.99 558
3602.56 600
3603.13 538
3603.69 569
3604.26 525
3604.82 562
3605.39 493
3605.96 508
3606.52 581
3607.09 552
3607.65 482
3608.22 447
3608.79 431
3609.35 518
3609.92 504
3610.49 451
3611.05 466
3611.62 527
3612.19 521
3612.75 516
3613.32 577
3613.89 584
3614.45 608
3615.02 600
3615.59 701
3616.15 722
3616.72 738
3617.29 812
3617.85 830
3618.42 848
3618.99 857
3619.55 869
3620.12 1001
3620.69 866
3621.26 858
3621.82 824
3622.39 709
3622.96 694
3623.53 654
3624.09 662
3624.66 655
3625.23 622
3625.80 575
3626.36 577
3626.93 579
3627.50 534
3628.07 551
3628.63 593
3629.20 559
3629.77 577
3630.34 565
3630.91 565
3631.47 583
3632.04 550
3632.61 559
3633.18 533
3633.75 676
3634.32 651
3634.88 544
3635.45 542
3636.02 571
3636.59 548
3637.16 559
3637.73 595
3638.29 616
3638.86 766
3639.43 699
3640.00 665
3640.57 700
3641.14 681
3641.71 750
3642.28 783
3642.84 843
3643.41 868
3643.98 676
3644.55 734
3645.12 752
3645.69 800
3646.26 665
3646.83 656
3647.40 691
3647.97 632
3648.54 613
3649.11 590
3649.68 631
3650.25 668
3650.81 715
3651.38 613
3651.95 579
3652.52 612
3653.09 693
3653.66 713
3654.23 757
3654.80 740
3655.37 659
3655.94 724
3656.51 801
3657.08 832
3657.65 804
3658.22 776
3658.79 891
3659.36 994
3659.93 924
3660.50 962
3661.07 995
3661.64 958
3662.22 907
3662.79 894
3663.36 848
3663.93 850
3664.50 832
3665.07 792
3665.64 731
3666.21 728
3666.78 660
3667.35 716
3667.92 724
3668.49 621
3669.06 653
3669.64 672
3670.21 634
3670.78 551
3671.35 624
3671.92 698
3672.49 666
3673.06 747
3673.63 675
3674.21 633
3674.78 613
3675.35 704
3675.92 632
3676.49 681
3677.06 767
3677.63 722
3678.21 701
3678.78 678
3679.35 657
3679.92 717
3680.49 702
3681.07 567
3681.64 579
3682.21 590
3682.78 584
3683.35 661
3683.93 559
3684.50 561
3685.07 623
3685.64 619
3686.21 589
3686.79 740
3687.36 721
3687.93 673
3688.50 713
3689.08 717
3689.65 882
3690.22 863
3690.80 824
3691.37 801
3691.94 821
3692.51 909
3693.09 765
3693.66 745
3694.23 706
3694.81 648
3695.38 635
3695.95 657
3696.52 634
3697.10 612
3697.67 576
3698.24 643
3698.82 549
3699.39 591
3699.96 589
3700.54 664
3701.11 643
3701.68 611
3702.26 609
3702.83 663
3703.41 600
3703.98 566
3704.55 617
3705.13 644
3705.70 650
3706.27 601
3706.85 593
3707.42 659
3708.00 642
3708.57 623
3709.14 580
3709.72 655
3710.29 643
3710.87 698
3711.44 623
3712.02 634
3712.59 667
3713.16 639
3713.74 593
3714.31 594
3714.89 624
3715.46 564
3716.04 615
3716.61 586
3717.19 609
3717.76 555
3718.34 670
3718.91 573
3719.49 542
3720.06 581
3720.64 615
3721.21 504
3721.79 484
3722.36 461
3722.94 582
3723.51 498
3724.09 462
3724.66 522
3725.24 571
3725.81 514
3726.39 486
3726.96 585
3727.54 534
3728.12 515
3728.69 603
3729.27 646
3729.84 718
3730.42 647
3730.99 646
3731.57 649
3732.15 655
3732.72 606
3733.30 548
3733.87 546
3734.45 571
3735.03 628
3735.60 652
3736.18 606
3736.75 634
3737.33 593
3737.91 598
3738.48 569
3739.06 547
3739.64 500
3740.21 515
3740.79 511
3741.37 558
3741.94 570
3742.52 544
3743.10 523
3743.67 495
3744.25 488
3744.83 537
3745.40 587
3745.98 521
3746.56 533
3747.13 584
3747.71 595
3748.29 604
3748.87 606
3749.44 589
3750.02 524
3750.60 545
3751.17 549
3751.75 572
3752.33 537
3752.91 453
3753.48 516
3754.06 510
3754.64 529
3755.22 515
3755.80 573
3756.37 466
3756.95 496
3757.53 488
3758.11 502
3758.68 532
3759.26 493
3759.84 466
3760.42 491
3761.00 520
3761.58 585
3762.15 525
3762.73 565
3763.31 571
3763.89 483
3764.47 503
3765.04 505
3765.62 437
3766.20 435
3766.78 475
3767.36 585
3767.94 544
3768.52 445
3769.10 509
3769.67 549
3770.25 541
3770.83 634
3771.41 549
3771.99 542
3772.57 562
3773.15 550
3773.73 546
3774.31 493
3774.89 483
3775.46 511
3776.04 543
3776.62 522
3777.20 514
3777.78 522
3778.36 533
3778.94 546
3779.52 450
3780.10 490
3780.68 471
3781.26 519
3781.84 531
3782.42 475
3783.00 440
3783.58 516
3784.16 487
3784.74 411
3785.32 452
3785.90 493
3786.48 435
3787.06 479
3787.64 499
3788.22 437
3788.80 487
3789.38 540
3789.96 504
3790.54 479
3791.12 525
3791.70 504
3792.28 552
3792.86 512
3793.44 490
3794.02 485
3794.60 508
3795.18 555
3795.77 590
3796.35 572
3796.93 504
3797.51 550
3798.09 504
3798.67 454
3799.25 497
3799.83 540
3800.41 515
3800.99 484
3801.58 558
3802.16 558
3802.74 621
3803.32 589
3803.90 596
3804.48 593
3805.06 547
3805.65 542
3806.23 527
3806.81 482
3807.39 575
3807.97 587
3808.55 564
3809.14 574
3809.72 599
3810.30 625
3810.88 563
3811.46 542
3812.05 545
3812.63 511
3813.21 528
3813.79 529
3814.37 547
3814.96 591
3815.54 564
3816.12 635
3816.70 533
3817.29 521
3817.87 600
3818.45 565
3819.03 516
3819.62 508
3820.20 541
3820.78 438
3821.36 528
3821.95 501
3822.53 520
3823.11 589
3823.70 545
3824.28 455
3824.86 503
3825.45 512
3826.03 534
3826.61 571
3827.19 505
3827.78 454
3828.36 455
3828.94 460
3829.53 410
3830.11 387
3830.69 456
3831.28 543
3831.86 571
3832.45 524
3833.03 496
3833.61 550
3834.20 566
3834.78 454
3835.36 431
3835.95 456
3836.53 433
3837.12 439
3837.70 548
3838.28 501
3838.87 483
3839.45 478
3840.04 440
3840.62 478
3841.20 433
3841.79 413
3842.37 440
3842.96 489
3843.54 414
3844.13 457
3844.71 456
3845.30 437
3845.88 404
3846.47 414
3847.05 391
3847.63 381
3848.22 446
3848.80 419
3849.39 471
3849.97 486
3850.56 525
3851.14 450
3851.73 508
3852.31 475
3852.90 448
3853.48 492
3854.07 526
3854.66 444
3855.24 450
3855.83 519
3856.41 485
3857.00 431
3857.58 459
3858.17 565
3858.75 489
3859.34 472
3859.92 580
3860.51 582
3861.10 507
3861.68 571
3862.27 595
3862.85 704
3863.44 698
3864.03 593
3864.61 574
3865.20 645
3865.78 732
3866.37 600
3866.96 628
3867.54 621
3868.13 605
3868.72 494
3869.30 521
3869.89 493
3870.47 559
3871.06 532
3871.65 470
3872.23 465
3872.82 591
3873.41 674
3873.99 617
3874.58 568
3875.17 568
3875.76 586
3876.34 534
3876.93 505
3877.52 517
3878.10 534
3878.69 644
3879.28 524
3879.86 489
3880.45 473
3881.04 499
3881.63 557
3882.21 498
3882.80 457
3883.39 440
3883.98 512
3884.56 442
3885.15 468
3885.74 468
3886.33 481
3886.91 470
3887.50 516
3888.09 581
3888.68 544
3889.27 521
3889.85 632
3890.44 605
3891.03 566
3891.62 594
3892.21 545
3892.79 584
3893.38 616
3893.97 552
3894.56 606
3895.15 591
3895.74 564
3896.32 499
3896.91 542
3897.50 523
3898.09 518
3898.68 474
3899.27 521
3899.86 597
3900.45 555
3901.03 518
3901.62 553
3902.21 571
3902.80 550
3903.39 551
3903.98 511
3904.57 477
3905.16 528
3905.75 540
3906.34 524
3906.92 526
3907.51 558
3908.10 630
3908.69 644
3909.28 540
3909.87 554
3910.46 500
3911.05 552
3911.64 486
3912.23 412
3912.82 386
3913.41 458
3914.00 456
3914.59 518
3915.18 437
3915.77 438
3916.36 458
3916.95 439
3917.54 444
3918.13 467
3918.72 425
3919.31 486
3919.90 518
3920.49 577
3921.08 518
3921.67 491
3922.26 500
3922.85 460
3923.44 440
3924.03 536
3924.62 562
3925.21 513
3925.80 455
3926.40 464
3926.99 390
3927.58 447
3928.17 504
3928.76 460
3929.35 422
3929.94 411
3930.53 411
3931.12 432
3931.71 553
3932.30 518
3932.90 472
3933.49 440
3934.08 483
3934.67 467
3935.26 482
3935.85 481
3936.44 504
3937.04 504
3937.63 472
3938.22 482
3938.81 489
3939.40 462
3939.99 465
3940.59 497
3941.18 497
3941.77 563
3942.36 527
3942.95 547
3943.55 520
3944.14 515
3944.73 486
3945.32 499
3945.91 469
3946.51 471
3947.10 479
3947.69 475
3948.28 477
3948.88 401
3949.47 454
3950.06 510
3950.65 491
3951.25 499
3951.84 595
3952.43 491
3953.02 519
3953.62 464
3954.21 434
3954.80 529
3955.40 517
3955.99 552
3956.58 454
3957.17 474
3957.77 447
3958.36 501
3958.95 464
3959.55 468
3960.14 472
3960.73 538
3961.33 495
3961.92 439
3962.51 387
3963.11 415
3963.70 433
3964.29 441
3964.89 386
3965.48 445
3966.08 533
3966.67 445
3967.26 436
3967.86 543
3968.45 466
3969.04 478
3969.64 481
3970.23 567
3970.83 514
3971.42 498
3972.01 485
3972.61 474
3973.20 358
3973.80 362
3974.39 359
3974.99 437
3975.58 473
3976.18 414
3976.77 479
3977.36 483
3977.96 432
3978.55 436
3979.15 409
3979.74 437
3980.34 462
3980.93 423
3981.53 478
3982.12 456
3982.72 430
3983.31 500
3983.91 517
3984.50 511
3985.10 498
3985.69 455
3986.29 425
3986.88 527
3987.48 521
3988.07 405
3988.67 412
3989.26 470
3989.86 482
3990.46 464
3991.05 493
3991.65 503
3992.24 536
3992.84 513
3993.43 480
3994.03 519
3994.63 449
3995.22 473
3995.82 465
3996.41 427
3997.01 443
3997.61 508
3998.20 500
3998.80 415
3999.39 435
3999.99 459
4000.59 541
4001.18 540
4001.78 521
4002.38 474
4002.97 450
4003.57 472
4004.17 469
4004.76 507
4005.36 479
4005.96 518
4006.55 570
4007.15 495
4007.75 512
4008.34 491
4008.94 442
4009.54 520
4010.13 507
4010.73 533
4011.33 493
4011.93 494
4012.52 484
4013.12 490
4013.72 436
4014.31 543
4014.91 554
4015.51 503
4016.11 523
4016.70 538
4017.30 524
4017.90 516
4018.50 491
4019.09 479
4019.69 457
4020.29 467
4020.89 558
4021.49 578
4022.08 496
4022.68 511
4023.28 505
4023.88 455
4024.48 493
4025.07 547
4025.67 613
4026.27 629
4026.87 577
4027.47 567
4028.06 636
4028.66 632
4029.26 608
4029.86 537
4030.46 553
4031.06 613
4031.66 500
4032.25 489
4032.85 507
4033.45 481
4034.05 486
4034.65 511
4035.25 464
4035.85 496
4036.45 477
4037.05 502
4037.64 525
4038.24 453
4038.84 453
4039.44 449
4040.04 463
4040.64 444
4041.24 490
4041.84 497
4042.44 484
4043.04 462
4043.64 526
4044.24 520
4044.84 478
4045.44 543
4046.04 485
4046.64 515
4047.24 427
4047.84 424
4048.44 483
4049.03 477
4049.63 455
4050.23 548
4050.83 555
4051.43 478
4052.04 567
4052.64 551
4053.24 589
4053.84 467
4054.44 490
4055.04 473
4055.64 520
4056.24 528
4056.84 490
4057.44 502
4058.04 461
4058.64 420
4059.24 463
4059.84 359
4060.44 456
4061.04 458
4061.64 461
4062.24 505
4062.85 460
4063.45 421
4064.05 452
4064.65 481
4065.25 385
4065.85 430
4066.45 460
4067.05 465
4067.65 474
4068.26 447
4068.86 411
4069.46 463
4070.06 466
4070.66 523
4071.26 429
4071.86 460
4072.47 413
4073.07 395
4073.67 432
4074.27 396
4074.87 406
4075.47 424
4076.08 409
4076.68 429
4077.28 430
4077.88 402
4078.48 428
4079.09 384
4079.69 410
4080.29 461
4080.89 414
4081.50 457
4082.10 470
4082.70 456
4083.30 433
4083.91 475
4084.51 493
4085.11 470
4085.71 411
4086.32 388
4086.92 461
4087.52 494
4088.12 425
4088.73 461
4089.33 456
4089.93 393
4090.54 420
4091.14 405
4091.74 430
4092.35 417
4092.95 433
4093.55 439
4094.15 392
4094.76 417
4095.36 486
4095.96 503
4096.57 415
4097.17 453
4097.78 462
4098.38 429
4098.98 444
4099.59 379
4100.19 399
4100.79 437
4101.40 417
4102.00 548
4102.61 458
4103.21 396
4103.81 418
4104.42 415
4105.02 432
4105.63 415
4106.23 362
4106.83 376
4107.44 431
4108.04 348
4108.65 398
4109.25 400
4109.85 426
4110.46 460
4111.06 413
4111.67 401
4112.27 407
4112.88 412
4113.48 471
4114.09 352
4114.69 442
4115.30 464
4115.90 484
4116.51 456
4117.11 475
4117.72 406
4118.32 424
4118.93 407
4119.53 439
4120.14 404
4120.74 423
4121.35 445
4121.95 435
4122.56 486
4123.16 371
4123.77 437
4124.37 421
4124.98 408
4125.59 407
4126.19 435
4126.80 474
4127.40 459
4128.01 401
4128.61 406
4129.22 444
4129.83 456
4130.43 388
4131.04 408
4131.64 404
4132.25 453
4132.86 456
4133.46 394
4134.07 347
4134.67 408
4135.28 504
4135.89 495
4136.49 410
4137.10 405
4137.71 386
4138.31 371
4138.92 486
4139.53 463
4140.13 571
4140.74 492
4141.35 549
4141.95 518
4142.56 427
4143.17 446
4143.77 501
4144.38 534
4144.99 431
4145.59 399
4146.20 386
4146.81 465
4147.42 452
4148.02 458
4148.63 446
4149.24 462
4149.84 378
4150.45 379
4151.06 433
4151.67 402
4152.27 393
4152.88 418
4153.49 493
4154.10 416
4154.70 361
4155.31 373
4155.92 427
4156.53 390
4157.14 458
4157.74 433
4158.35 408
4158.96 442
4159.57 494
4160.18 475
4160.78 373
4161.39 381
4162.00 495
4162.61 390
4163.22 418
4163.83 443
4164.43 470
4165.04 412
4165.65 407
4166.26 458
4166.87 431
4167.48 417
4168.09 472
4168.69 497
4169.30 471
4169.91 451
4170.52 513
4171.13 440
4171.74 483
4172.35 414
4172.96 438
4173.57 422
4174.17 442
4174.78 477
4175.39 477
4176.00 421
4176.61 498
4177.22 456
4177.83 450
4178.44 473
4179.05 473
4179.66 447
4180.27 429
4180.88 431
4181.49 423
4182.10 444
4182.71 394
4183.32 382
4183.93 392
4184.54 442
4185.15 399
4185.76 417
4186.37 405
4186.98 337
4187.59 405
4188.20 428
4188.81 493
4189.42 416
4190.03 437
4190.64 409
4191.25 448
4191.86 484
4192.47 503
4193.08 502
4193.69 461
4194.30 449
4194.91 463
4195.52 506
4196.13 530
4196.74 542
4197.35 543
4197.97 511
4198.58 547
4199.19 520
4199.80 510
4200.41 491
4201.02 472
4201.63 452
4202.24 473
4202.85 485
4203.47 427
4204.08 480
4204.69 587
4205.30 487
4205.91 467
4206.52 420
4207.13 413
4207.75 416
4208.36 381
4208.97 418
4209.58 453
4210.19 439
4210.80 415
4211.42 414
4212.03 441
4212.64 452
4213.25 515
4213.86 483
4214.48 410
4215.09 446
4215.70 528
4216.31 493
4216.92 461
4217.54 472
4218.15 494
4218.76 447
4219.37 537
4219.99 569
4220.60 564
4221.21 595
4221.82 634
4222.44 674
4223.05 618
4223.66 502
4224.28 590
4224.89 612
4225.50 637
4226.11 735
4226.73 757
4227.34 703
4227.95 763
4228.57 846
4229.18 785
4229.79 702
4230.41 773
4231.02 736
4231.63 754
4232.25 770
4232.86 763
4233.47 917
4234.09 806
4234.70 927
4235.31 794
4235.93 932
4236.54 987
4237.15 819
4237.77 852
4238.38 811
4239.00 728
4239.61 609
4240.22 578
4240.84 599
4241.45 554
4242.07 581
4242.68 586
4243.29 550
4243.91 577
4244.52 611
4245.14 557
4245.75 583
4246.37 572
4246.98 591
4247.59 605
4248.21 601
4248.82 541
4249.44 575
4250.05 624
4250.67 601
4251.28 624
4251.90 581
4252.51 576
4253.13 574
4253.74 583
4254.36 416
4254.97 488
4255.59 554
4256.20 609
4256.82 502
4257.43 500
4258.05 568
4258.66 507
4259.28 476
4259.89 545
4260.51 528
4261.12 572
4261.74 518
4262.35 504
4262.97 569
4263.59 574
4264.20 542
4264.82 521
4265.43 564
4266.05 547
4266.66 515
4267.28 470
4267.90 520
4268.51 584
4269.13 477
4269.74 528
4270.36 556
4270.98 501
4271.59 564
4272.21 551
4272.83 490
4273.44 504
4274.06 485
4274.68 401
4275.29 496
4275.91 480
4276.52 565
4277.14 550
4277.76 521
4278.37 476
4278.99 460
4279.61 485
4280.23 477
4280.84 486
4281.46 495
4282.08 425
4282.69 393
4283.31 449
4283.93 476
4284.54 424
4285.16 439
4285.78 423
4286.40 471
4287.01 418
4287.63 523
4288.25 537
4288.87 454
4289.48 433
4290.10 480
4290.72 449
4291.34 420
4291.95 423
4292.57 471
4293.19 469
4293.81 422
4294.42 434
4295.04 473
4295.66 494
4296.28 424
4296.90 468
4297.51 496
4298.13 475
4298.75 446
4299.37 406
4299.99 365
4300.61 462
4301.22 427
4301.84 410
4302.46 462
4303.08 460
4303.70 401
4304.32 406
4304.94 467
4305.55 512
4306.17 529
4306.79 465
4307.41 466
4308.03 506
4308.65 439
4309.27 339
4309.89 436
4310.50 438
4311.12 474
4311.74 473
4312.36 508
4312.98 534
4313.60 469
4314.22 469
4314.84 485
4315.46 442
4316.08 413
4316.70 456
4317.32 507
4317.94 509
4318.56 485
4319.18 497
4319.80 503
4320.42 469
4321.04 518
4321.65 495
4322.27 524
4322.89 551
4323.51 497
4324.13 444
4324.75 471
4325.37 505
4325.99 554
4326.62 452
4327.24 483
4327.86 435
4328.48 491
4329.10 425
4329.72 413
4330.34 452
4330.96 515
4331.58 447
4332.20 434
4332.82 414
4333.44 377
4334.06 489
4334.68 540
4335.30 620
4335.92 604
4336.54 634
4337.16 616
4337.79 595
4338.41 589
4339.03 501
4339.65 516
4340.27 517
4340.89 511
4341.51 522
4342.13 556
4342.76 539
4343.38 593
4344.00 657
4344.62 691
4345.24 774
4345.86 805
4346.48 779
4347.11 804
4347.73 817
4348.35 846
4348.97 827
4349.59 648
4350.22 674
4350.84 673
4351.46 523
4352.08 476
4352.70 589
4353.33 597
4353.95 529
4354.57 479
4355.19 460
4355.81 517
4356.44 487
4357.06 504
4357.68 466
4358.30 507
4358.93 456
4359.55 472
4360.17 566
4360.79 492
4361.42 497
4362.04 473
4362.66 498
4363.28 477
4363.91 507
4364.53 463
4365.15 458
4365.78 475
4366.40 440
4367.02 492
4367.65 410
4368.27 470
4368.89 458
4369.52 423
4370.14 476
4370.76 451
4371.39 400
4372.01 443
4372.63 403
4373.26 434
4373.88 470
4374.50 404
4375.13 446
4375.75 401
4376.37 460
4377.00 474
4377.62 525
4378.25 414
4378.87 391
4379.49 476
4380.12 451
4380.74 430
4381.37 480
4381.99 402
4382.61 430
4383.24 455
4383.86 444
4384.49 405
4385.11 446
4385.74 423
4386.36 432
4386.98 404
4387.61 434
4388.23 471
4388.86 491
4389.48 474
4390.11 402
4390.73 402
4391.36 417
4391.98 436
4392.61 429
4393.23 454
4393.86 387
4394.48 388
4395.11 427
4395.73 456
4396.36 440
4396.98 403
4397.61 432
4398.23 440
4398.86 408
4399.48 425
4400.11 411
4400.74 344
4401.36 394
4401.99 406
4402.61 344
4403.24 409
4403.86 500
4404.49 472
4405.11 511
4405.74 473
4406.37 422
4406.99 396
4407.62 415
4408.24 472
4408.87 479
4409.50 457
4410.12 456
4410.75 537
4411.38 429
4412.00 442
4412.63 367
4413.25 421
4413.88 431
4414.51 408
4415.13 391
4415.76 451
4416.39 407
4417.01 387
4417.64 380
4418.27 448
4418.89 385
4419.52 377
4420.15 389
4420.77 411
4421.40 410
4422.03 406
4422.66 390
4423.28 410
4423.91 380
4424.54 349
4425.16 431
4425.79 433
4426.42 405
4427.05 357
4427.67 351
4428.30 416
4428.93 421
4429.56 381
4430.18 401
4430.81 363
4431.44 400
4432.07 454
4432.69 417
4433.32 382
4433.95 432
4434.58 478
4435.21 417
4435.83 448
4436.46 353
4437.09 373
4437.72 390
4438.35 389
4438.97 344
4439.60 333
4440.23 386
4440.86 392
4441.49 447
4442.12 425
4442.74 357
4443.37 340
4444.00 386
4444.63 393
4445.26 403
4445.89 404
4446.52 434
4447.14 413
4447.77 429
4448.40 418
4449.03 378
4449.66 427
4450.29 412
4450.92 418
4451.55 416
4452.18 404
4452.81 432
4453.44 393
4454.06 324
4454.69 358
4455.32 356
4455.95 351
4456.58 352
4457.21 334
4457.84 377
4458.47 354
4459.10 328
4459.73 356
4460.36 363
4460.99 348
4461.62 356
4462.25 338
4462.88 354
4463.51 318
4464.14 304
4464.77 312
4465.40 357
4466.03 382
4466.66 407
4467.29 454
4467.92 305
4468.55 328
4469.18 400
4469.81 417
4470.44 472
4471.07 383
4471.70 345
4472.33 338
4472.96 385
4473.59 453
4474.22 414
4474.86 387
4475.49 359
4476.12 372
4476.75 407
4477.38 411
4478.01 381
4478.64 393
4479.27 387
4479.90 410
4480.53 404
4481.17 419
4481.80 343
4482.43 363
4483.06 379
4483.69 357
4484.32 444
4484.95 397
4485.58 388
4486.22 382
4486.85 339
4487.48 411
4488.11 415
4488.74 469
4489.37 455
4490.01 406
4490.64 372
4491.27 406
4491.90 413
4492.53 404
4493.17 374
4493.80 379
4494.43 391
4495.06 397
4495.70 420
4496.33 352
4496.96 431
4497.59 335
4498.22 455
4498.86 389
4499.49 369
4500.12 425
4500.75 366
4501.39 467
4502.02 466
4502.65 419
4503.29 456
4503.92 420
4504.55 455
4505.18 393
4505.82 472
4506.45 369
4507.08 373
4507.72 417
4508.35 391
4508.98 411
4509.62 409
4510.25 422
4510.88 425
4511.52 389
4512.15 413
4512.78 424
4513.42 388
4514.05 494
4514.68 445
4515.32 424
4515.95 412
4516.58 406
4517.22 368
4517.85 348
4518.48 355
4519.12 413
4519.75 411
4520.39 400
4521.02 345
4521.65 351
4522.29 366
4522.92 375
4523.56 407
4524.19 413
4524.83 427
4525.46 399
4526.09 374
4526.73 424
4527.36 412
4528.00 481
4528.63 506
4529.27 518
4529.90 526
4530.54 555
4531.17 543
4531.81 513
4532.44 531
4533.07 641
4533.71 632
4534.34 592
4534.98 528
4535.61 561
4536.25 476
4536.88 429
4537.52 465
4538.16 417
4538.79 450
4539.43 438
4540.06 446
4540.70 404
4541.33 423
4541.97 417
4542.60 450
4543.24 432
4543.87 345
4544.51 378
4545.15 465
4545.78 427
4546.42 333
4547.05 326
4547.69 393
4548.32 390
4548.96 420
4549.60 453
4550.23 363
4550.87 327
4551.50 410
4552.14 399
4552.78 448
4553.41 357
4554.05 339
4554.69 321
4555.32 344
4555.96 373
4556.60 457
4557.23 440
4557.87 376
4558.51 347
4559.14 392
4559.78 419
4560.42 437
4561.05 389
4561.69 406
4562.33 407
4562.96 468
4563.60 455
4564.24 465
4564.87 422
4565.51 444
4566.15 418
4566.79 380
4567.42 367
4568.06 409
4568.70 381
4569.33 346
4569.97 328
4570.61 407
4571.25 398
4571.88 401
4572.52 436
4573.16 408
4573.80 369
4574.44 377
4575.07 392
4575.71 400
4576.35 400
4576.99 358
4577.62 388
4578.26 445
4578.90 510
4579.54 468
4580.18 373
4580.82 351
4581.45 423
4582.09 399
4582.73 362
4583.37 439
4584.01 439
4584.65 435
4585.28 404
4585.92 349
4586.56 380
4587.20 380
4587.84 364
4588.48 354
4589.12 402
4589.75 428
4590.39 426
4591.03 423
4591.67 498
4592.31 414
4592.95 439
4593.59 428
4594.23 406
4594.87 437
4595.51 396
4596.15 388
4596.78 362
4597.42 354
4598.06 395
4598.70 467
4599.34 429
4599.98 463
4600.62 445
4601.26 443
4601.90 484
4602.54 537
4603.18 515
4603.82 499
4604.46 485
4605.10 486
4605.74 519
4606.38 581
4607.02 534
4607.66 509
4608.30 490
4608.94 459
4609.58 451
4610.22 422
4610.86 438
4611.50 444
4612.14 410
4612.78 432
4613.42 441
4614.06 437
4614.70 391
4615.34 390
4615.98 361
4616.63 372
4617.27 385
4617.91 368
4618.55 332
4619.19 378
4619.83 449
4620.47 417
4621.11 389
4621.75 384
4622.39 341
4623.03 423
4623.68 426
4624.32 361
4624.96 459
4625.60 364
4626.24 345
4626.88 360
4627.52 377
4628.17 391
4628.81 392
4629.45 403
4630.09 427
4630.73 406
4631.37 386
4632.02 363
4632.66 436
4633.30 392
4633.94 388
4634.58 418
4635.22 428
4635.87 426
4636.51 370
4637.15 439
4637.79 400
4638.44 385
4639.08 324
4639.72 391
4640.36 463
4641.00 423
4641.65 360
4642.29 415
4642.93 467
4643.57 469
4644.22 396
4644.86 356
4645.50 448
4646.15 399
4646.79 432
4647.43 497
4648.07 422
4648.72 416
4649.36 426
4650.00 392
4650.65 359
4651.29 483
4651.93 478
4652.57 469
4653.22 557
4653.86 467
4654.50 437
4655.15 447
4655.79 443
4656.44 361
4657.08 348
4657.72 401
4658.37 452
4659.01 359
4659.65 335
4660.30 375
4660.94 409
4661.58 368
4662.23 390
4662.87 401
4663.52 446
4664.16 384
4664.80 355
4665.45 341
4666.09 423
4666.74 407
4667.38 341
4668.02 398
4668.67 364
4669.31 375
4669.96 361
4670.60 311
4671.25 427
4671.89 361
4672.54 311
4673.18 366
4673.83 406
4674.47 425
4675.11 448
4675.76 413
4676.40 375
4677.05 369
4677.69 299
4678.34 364
4678.98 395
4679.63 420
4680.27 447
4680.92 447
4681.56 447
4682.21 440
4682.85 389
4683.50 408
4684.15 442
4684.79 403
4685.44 337
4686.08 436
4686.73 402
4687.37 348
4688.02 354
4688.66 346
4689.31 425
4689.96 431
4690.60 392
4691.25 351
4691.89 387
4692.54 331
4693.19 379
4693.83 357
4694.48 380
4695.12 375
4695.77 377
4696.42 564
4697.06 503
4697.71 430
4698.36 396
4699.00 473
4699.65 401
4700.29 416
4700.94 416
4701.59 404
4702.23 419
4702.88 422
4703.53 407
4704.17 414
4704.82 371
4705.47 378
4706.11 399
4706.76 399
4707.41 414
4708.06 399
4708.70 420
4709.35 428
4710.00 379
4710.64 485
4711.29 476
4711.94 385
4712.59 369
4713.23 358
4713.88 402
4714.53 362
4715.18 364
4715.82 342
4716.47 436
4717.12 366
4717.77 390
4718.41 425
4719.06 352
4719.71 372
4720.36 340
4721.01 390
4721.65 381
4722.30 402
4722.95 422
4723.60 381
4724.25 335
4724.89 415
4725.54 437
4726.19 451
4726.84 407
4727.49 416
4728.14 434
4728.78 406
4729.43 434
4730.08 502
4730.73 435
4731.38 401
4732.03 392
4732.68 348
4733.32 382
4733.97 377
4734.62 399
4735.27 389
4735.92 348
4736.57 407
4737.22 362
4737.87 390
4738.52 431
4739.16 431
4739.81 437
4740.46 445
4741.11 413
4741.76 422
4742.41 432
4743.06 399
4743.71 381
4744.36 379
4745.01 400
4745.66 419
4746.31 412
4746.96 436
4747.61 480
4748.26 447
4748.91 369
4749.56 421
4750.21 420
4750.86 434
4751.51 474
4752.16 398
4752.81 462
4753.46 426
4754.11 421
4754.76 429
4755.41 436
4756.06 366
4756.71 424
4757.36 431
4758.01 430
4758.66 434
4759.31 354
4759.96 370
4760.61 396
4761.26 410
4761.91 442
4762.56 369
4763.22 411
4763.87 477
4764.52 492
4765.17 488
4765.82 506
4766.47 506
4767.12 486
4767.77 484
4768.42 488
4769.07 515
4769.73 471
4770.38 465
4771.03 391
4771.68 380
4772.33 398
4772.98 411
4773.63 428
4774.29 451
4774.94 471
4775.59 425
4776.24 415
4776.89 438
4777.54 444
4778.20 418
4778.85 444
4779.50 422
4780.15 441
4780.80 420
4781.46 392
4782.11 465
4782.76 476
4783.41 433
4784.06 425
4784.72 396
4785.37 370
4786.02 451
4786.67 403
4787.33 384
4787.98 445
4788.63 367
4789.28 410
4789.94 362
4790.59 336
4791.24 328
4791.89 388
4792.55 390
4793.20 391
4793.85 378
4794.51 395
4795.16 386
4795.81 388
4796.47 358
4797.12 311
4797.77 385
4798.42 356
4799.08 354
4799.73 372
4800.38 334
4801.04 353
4801.69 368
4802.35 381
4803.00 418
4803.65 420
4804.31 388
4804.96 332
4805.61 397
4806.27 403
4806.92 444
4807.57 429
4808.23 401
4808.88 388
4809.54 385
4810.19 418
4810.84 433
4811.50 368
4812.15 381
4812.81 366
4813.46 346
4814.12 416
4814.77 347
4815.42 362
4816.08 433
4816.73 389
4817.39 362
4818.04 450
4818.70 404
4819.35 421
4820.01 370
4820.66 379
4821.32 428
4821.97 469
4822.63 482
4823.28 432
4823.94 443
4824.59 537
4825.25 524
4825.90 548
4826.56 539
4827.21 508
4827.87 453
4828.52 461
4829.18 470
4829.83 437
4830.49 396
4831.14 454
4831.80 350
4832.45 463
4833.11 458
4833.76 448
4834.42 535
4835.08 515
4835.73 474
4836.39 539
4837.04 550
4837.70 535
4838.36 551
4839.01 586
4839.67 515
4840.32 497
4840.98 573
4841.64 463
4842.29 530
4842.95 515
4843.60 484
4844.26 501
4844.92 540
4845.57 511
4846.23 564
4846.89 472
4847.54 474
4848.20 558
4848.86 615
4849.51 585
4850.17 566
4850.83 521
4851.48 561
4852.14 577
4852.80 532
4853.45 516
4854.11 534
4854.77 591
4855.43 516
4856.08 562
4856.74 564
4857.40 604
4858.05 584
4858.71 537
4859.37 610
4860.03 671
4860.68 646
4861.34 614
4862.00 575
4862.66 591
4863.31 586
4863.97 539
4864.63 553
4865.29 583
4865.95 660
4866.60 559
4867.26 490
4867.92 536
4868.58 447
4869.23 519
4869.89 503
4870.55 553
4871.21 520
4871.87 477
4872.53 499
4873.18 493
4873.84 463
4874.50 512
4875.16 484
4875.82 518
4876.48 523
4877.13 560
4877.79 592
4878.45 593
4879.11 510
4879.77 520
4880.43 549
4881.09 591
4881.75 585
4882.40 523
4883.06 433
4883.72 410
4884.38 467
4885.04 415
4885.70 455
4886.36 444
4887.02 499
4887.68 587
4888.34 533
4889.00 605
4889.66 598
4890.32 552
4890.97 572
4891.63 522
4892.29 588
4892.95 601
4893.61 552
4894.27 534
4894.93 479
4895.59 518
4896.25 491
4896.91 457
4897.57 470
4898.23 461
4898.89 419
4899.55 457
4900.21 479
4900.87 469
4901.53 421
4902.19 459
4902.85 443
4903.51 461
4904.17 473
4904.83 465
4905.50 431
4906.16 413
4906.82 422
4907.48 503
4908.14 489
4908.80 474
4909.46 398
4910.12 409
4910.78 463
4911.44 424
4912.10 465
4912.76 456
4913.42 449
4914.09 421
4914.75 342
4915.41 363
4916.07 353
4916.73 372
4917.39 429
4918.05 404
4918.71 394
4919.38 475
4920.04 434
4920.70 406
4921.36 401
4922.02 356
4922.68 367
4923.35 439
4924.01 411
4924.67 408
4925.33 393
4925.99 394
4926.65 402
4927.32 428
4927.98 446
4928.64 439
4929.30 539
4929.96 491
4930.63 488
4931.29 441
4931.95 462
4932.61 436
4933.28 454
4933.94 422
4934.60 430
4935.26 458
4935.93 450
4936.59 420
4937.25 451
4937.91 434
4938.58 439
4939.24 391
4939.90 383
4940.56 389
4941.23 376
4941.89 371
4942.55 382
4943.22 436
4943.88 425
4944.54 368
4945.21 333
4945.87 344
4946.53 361
4947.20 348
4947.86 405
4948.52 434
4949.19 462
4949.85 398
4950.51 357
4951.18 425
4951.84 366
4952.50 373
4953.17 366
4953.83 388
4954.49 439
4955.16 422
4955.82 384
4956.49 388
4957.15 366
4957.81 395
4958.48 420
4959.14 361
4959.81 357
4960.47 428
4961.14 504
4961.80 496
4962.46 418
4963.13 406
4963.79 384
4964.46 373
4965.12 428
4965.79 499
4966.45 455
4967.12 371
4967.78 377
4968.44 327
4969.11 367
4969.77 369
4970.44 389
4971.10 382
4971.77 363
4972.43 396
4973.10 393
4973.76 360
4974.43 354
4975.09 382
4975.76 377
4976.42 321
4977.09 349
4977.76 366
4978.42 340
4979.09 321
4979.75 347
4980.42 381
4981.08 392
4981.75 441
4982.41 403
4983.08 424
4983.75 395
4984.41 358
4985.08 361
4985.74 367
4986.41 397
4987.07 477
4987.74 456
4988.41 402
4989.07 424
4989.74 368
4990.41 421
4991.07 464
4991.74 474
4992.40 446
4993.07 373
4993.74 404
4994.40 446
4995.07 392
4995.74 396
4996.40 334
4997.07 353
4997.74 361
4998.40 356
4999.07 362
4999.74 338
5000.40 347
5001.07 393
5001.74 382
5002.40 331
5003.07 386
5003.74 372
5004.41 379
5005.07 316
5005.74 400
5006.41 406
5007.07 389
5007.74 381
5008.41 374
5009.08 347
5009.74 380
5010.41 427
5011.08 370
5011.75 404
5012.41 354
5013.08 375
5013.75 385
5014.42 319
5015.09 345
5015.75 412
5016.42 408
5017.09 379
5017.76 378
5018.43 423
5019.09 344
5019.76 393
5020.43 411
5021.10 465
5021.77 509
5022.44 534
5023.10 557
5023.77 515
5024.44 502
5025.11 471
5025.78 476
5026.45 491
5027.11 505
5027.78 439
5028.45 435
5029.12 342
5029.79 366
5030.46 364
5031.13 391
5031.80 343
5032.47 357
5033.13 338
5033.80 435
5034.47 327
5035.14 366
5035.81 383
5036.48 313
5037.15 323
5037.82 322
5038.49 371
5039.16 381
5039.83 397
5040.50 312
5041.17 323
5041.84 303
5042.51 292
5043.18 305
5043.85 378
5044.52 400
5045.18 393
5045.85 391
5046.52 334
5047.19 379
5047.86 389
5048.53 416
5049.20 382
5049.88 410
5050.55 400
5051.22 311
5051.89 311
5052.56 350
5053.23 333
5053.90 320
5054.57 349
5055.24 361
5055.91 381
5056.58 347
5057.25 380
5057.92 393
5058.59 359
5059.26 387
5059.93 342
5060.60 313
5061.27 353
5061.95 357
5062.62 380
5063.29 344
5063.96 320
5064.63 356
5065.30 340
5065.97 319
5066.64 331
5067.31 334
5067.99 341
5068.66 300
5069.33 326
5070.00 313
5070.67 349
5071.34 315
5072.02 283
5072.69 256
5073.36 270
5074.03 324
5074.70 349
5075.37 414
5076.05 336
5076.72 293
5077.39 412
5078.06 391
5078.73 365
5079.41 361
5080.08 410
5080.75 367
5081.42 338
5082.10 350
5082.77 341
5083.44 345
5084.11 354
5084.78 388
5085.46 367
5086.13 327
5086.80 374
5087.48 320
5088.15 391
5088.82 410
5089.49 442
5090.17 457
5090.84 424
5091.51 419
5092.19 471
5092.86 425
5093.53 387
5094.20 323
5094.88 382
5095.55 330
5096.22 360
5096.90 359
5097.57 352
5098.24 322
5098.92 348
5099.59 382
5100.26 356
5100.94 374
5101.61 302
5102.29 304
5102.96 333
5103.63 295
5104.31 387
5104.98 360
5105.65 428
5106.33 399
5107.00 320
5107.68 341
5108.35 318
5109.02 359
5109.70 308
5110.37 313
5111.05 355
5111.72 343
5112.40 346
5113.07 379
5113.74 335
5114.42 353
5115.09 368
5115.77 361
5116.44 374
5117.12 403
5117.79 469
5118.47 421
5119.14 355
5119.82 382
5120.49 421
5121.17 353
5121.84 334
5122.52 384
5123.19 404
5123.87 449
5124.54 356
5125.22 330
5125.89 341
5126.57 325
5127.24 311
5127.92 354
5128.59 334
5129.27 312
5129.94 331
5130.62 346
5131.29 305
5131.97 375
5132.65 332
5133.32 342
5134.00 294
5134.67 347
5135.35 341
5136.02 330
5136.70 330
5137.38 332
5138.05 353
5138.73 352
5139.40 320
5140.08 388
5140.76 340
5141.43 290
5142.11 322
5142.79 283
5143.46 387
5144.14 339
5144.81 307
5145.49 275
5146.17 304
5146.84 286
5147.52 322
5148.20 323
5148.87 296
5149.55 304
5150.23 322
5150.90 337
5151.58 397
5152.26 322
5152.94 296
5153.61 286
5154.29 321
5154.97 304
5155.64 271
5156.32 311
5157.00 309
5157.68 306
5158.35 309
5159.03 282
5159.71 306
5160.39 355
5161.06 375
5161.74 353
5162.42 362
5163.10 359
5163.77 436
5164.45 357
5165.13 365
5165.81 320
5166.48 331
5167.16 334
5167.84 322
5168.52 368
5169.20 385
5169.87 350
5170.55 325
5171.23 341
5171.91 349
5172.59 325
5173.27 332
5173.94 331
5174.62 290
5175.30 297
5175.98 369
5176.66 362
5177.34 323
5178.02 296
5178.69 304
5179.37 365
5180.05 367
5180.73 341
5181.41 316
5182.09 317
5182.77 319
5183.45 310
5184.12 310
5184.80 313
5185.48 291
5186.16 325
5186.84 276
5187.52 295
5188.20 316
5188.88 268
5189.56 311
5190.24 293
5190.92 321
5191.60 261
5192.28 248
5192.96 271
5193.64 297
5194.32 275
5195.00 360
5195.68 341
5196.36 312
5197.03 329
5197.71 352
5198.39 341
5199.07 294
5199.75 336
5200.44 296
5201.12 305
5201.80 313
5202.48 334
5203.16 323
5203.84 310
5204.52 358
5205.20 335
5205.88 354
5206.56 334
5207.24 346
5207.92 357
5208.60 384
5209.28 373
5209.96 345
5210.64 294
5211.32 288
5212.00 347
5212.68 361
5213.37 401
5214.05 357
5214.73 352
5215.41 355
5216.09 351
5216.77 350
5217.45 291
5218.13 293
5218.81 327
5219.50 315
5220.18 265
5220.86 389
5221.54 386
5222.22 337
5222.90 353
5223.59 348
5224.27 337
5224.95 313
5225.63 318
5226.31 302
5226.99 273
5227.68 299
5228.36 317
5229.04 300
5229.72 357
5230.40 355
5231.09 271
5231.77 245
5232.45 279
5233.13 278
5233.81 347
5234.50 364
5235.18 339
5235.86 311
5236.54 350
5237.23 338
5237.91 329
5238.59 346
5239.27 366
5239.96 338
5240.64 300
5241.32 306
5242.01 377
5242.69 328
5243.37 348
5244.05 321
5244.74 321
5245.42 365
5246.10 340
5246.79 336
5247.47 333
5248.15 330
5248.84 320
5249.52 284
5250.20 316
5250.89 306
5251.57 299
5252.25 291
5252.94 328
5253.62 328
5254.30 350
5254.99 370
5255.67 339
5256.36 315
5257.04 247
5257.72 280
5258.41 309
5259.09 300
5259.78 292
5260.46 373
5261.14 325
5261.83 330
5262.51 325
5263.20 318
5263.88 323
5264.56 332
5265.25 319
5265.93 326
5266.62 315
5267.30 294
5267.99 264
5268.67 296
5269.36 329
5270.04 317
5270.73 340
5271.41 355
5272.09 315
5272.78 360
5273.46 351
5274.15 309
5274.83 347
5275.52 348
5276.20 395
5276.89 335
5277.57 340
5278.26 304
5278.94 327
5279.63 397
5280.32 410
5281.00 357
5281.69 358
5282.37 432
5283.06 356
5283.74 325
5284.43 321
5285.11 329
5285.80 336
5286.49 324
5287.17 364
5287.86 360
5288.54 321
5289.23 369
5289.91 307
5290.60 277
5291.29 371
5291.97 328
5292.66 326
5293.35 333
5294.03 281
5294.72 345
5295.40 342
5296.09 313
5296.78 307
5297.46 365
5298.15 375
5298.84 328
5299.52 357
5300.21 310
5300.90 342
5301.58 379
5302.27 391
5302.96 317
5303.64 385
5304.33 396
5305.02 409
5305.70 375
5306.39 322
5307.08 294
5307.77 394
5308.45 340
5309.14 337
5309.83 433
5310.51 399
5311.20 400
5311.89 383
5312.58 307
5313.26 308
5313.95 329
5314.64 323
5315.33 283
5316.01 266
5316.70 336
5317.39 342
5318.08 361
5318.77 386
5319.45 395
5320.14 397
5320.83 451
5321.52 386
5322.20 417
5322.89 364
5323.58 309
5324.27 394
5324.96 386
5325.65 366
5326.33 310
5327.02 346
5327.71 340
5328.40 346
5329.09 314
5329.78 361
5330.46 351
5331.15 362
5331.84 365
5332.53 356
5333.22 324
5333.91 369
5334.60 367
5335.29 320
5335.98 308
5336.66 345
5337.35 377
5338.04 431
5338.73 359
5339.42 299
5340.11 342
5340.80 357
5341.49 441
5342.18 386
5342.87 351
5343.56 340
5344.25 332
5344.94 338
5345.62 335
5346.31 351
5347.00 377
5347.69 390
5348.38 424
5349.07 399
5349.76 493
5350.45 544
5351.14 544
5351.83 546
5352.52 491
5353.21 458
5353.90 385
5354.59 387
5355.28 355
5355.97 388
5356.66 362
5357.35 345
5358.04 340
5358.74 372
5359.43 323
5360.12 314
5360.81 312
5361.50 293
5362.19 363
5362.88 290
5363.57 318
5364.26 320
5364.95 321
5365.64 311
5366.33 330
5367.02 322
5367.71 334
5368.41 289
5369.10 358
5369.79 338
5370.48 303
5371.17 297
5371.86 356
5372.55 336
5373.24 311
5373.94 396
5374.63 374
5375.32 379
5376.01 271
5376.70 281
5377.39 308
5378.08 352
5378.78 336
5379.47 330
5380.16 347
5380.85 325
5381.54 273
5382.24 297
5382.93 304
5383.62 344
5384.31 307
5385.00 367
5385.70 367
5386.39 324
5387.08 324
5387.77 374
5388.47 356
5389.16 350
5389.85 308
5390.54 338
5391.23 358
5391.93 313
5392.62 318
5393.31 315
5394.01 305
5394.70 340
5395.39 312
5396.08 329
5396.78 361
5397.47 344
5398.16 294
5398.86 329
5399.55 351
5400.24 307
5400.93 263
5401.63 297
5402.32 307
5403.01 295
5403.71 321
5404.40 286
5405.09 272
5405.79 274
5406.48 356
5407.17 360
5407.87 317
5408.56 324
5409.26 311
5409.95 308
5410.64 332
5411.34 310
5412.03 323
5412.72 333
5413.42 367
5414.11 408
5414.81 331
5415.50 305
5416.19 321
5416.89 347
5417.58 296
5418.28 315
5418.97 297
5419.67 365
5420.36 400
5421.05 358
5421.75 341
5422.44 395
5423.14 336
5423.83 248
5424.53 288
5425.22 273
5425.92 309
5426.61 377
5427.31 319
5428.00 302
5428.70 323
5429.39 332
5430.09 347
5430.78 323
5431.48 297
5432.17 339
5432.87 366
5433.56 357
5434.26 347
5434.95 372
5435.65 348
5436.34 398
5437.04 404
5437.73 369
5438.43 334
5439.13 308
5439.82 321
5440.52 337
5441.21 283
5441.91 341
5442.60 347
5443.30 388
5444.00 317
5444.69 319
5445.39 347
5446.08 337
5446.78 429
5447.48 433
5448.17 422
5448.87 421
5449.56 424
5450.26 380
5450.96 380
5451.65 342
5452.35 393
5453.05 386
5453.74 400
5454.44 359
5455.14 368
5455.83 381
5456.53 378
5457.23 340
5457.92 338
5458.62 310
5459.32 366
5460.01 353
5460.71 339
5461.41 383
5462.11 412
5462.80 399
5463.50 378
5464.20 439
5464.89 373
5465.59 374
5466.29 387
5466.99 382
5467.68 397
5468.38 331
5469.08 370
5469.78 369
5470.47 359
5471.17 343
5471.87 329
5472.57 386
5473.26 362
5473.96 375
5474.66 333
5475.36 301
5476.06 361
5476.75 401
5477.45 447
5478.15 445
5478.85 458
5479.55 455
5480.24 494
5480.94 467
5481.64 437
5482.34 389
5483.04 470
5483.74 478
5484.43 364
5485.13 457
5485.83 413
5486.53 383
5487.23 443
5487.93 480
5488.63 458
5489.33 395
5490.02 364
5490.72 377
5491.42 361
5492.12 368
5492.82 425
5493.52 441
5494.22 408
5494.92 410
5495.62 448
5496.32 410
5497.01 436
5497.71 523
5498.41 639
5499.11 599
5499.81 579
5500.51 641
5501.21 579
5501.91 605
5502.61 590
5503.31 667
5504.01 650
5504.71 540
5505.41 554
5506.11 514
5506.81 479
5507.51 472
5508.21 524
5508.91 464
5509.61 398
5510.31 406
5511.01 421
5511.71 499
5512.41 427
5513.11 408
5513.81 423
5514.51 375
5515.21 443
5515.91 436
5516.61 409
5517.31 438
5518.01 431
5518.72 436
5519.42 436
5520.12 461
5520.82 444
5521.52 405
5522.22 478
5522.92 430
5523.62 372
5524.32 330
5525.02 379
5525.72 439
5526.43 340
5527.13 390
5527.83 403
5528.53 339
5529.23 341
5529.93 449
5530.63 331
5531.33 313
5532.04 341
5532.74 343
5533.44 383
5534.14 312
5534.84 335
5535.54 365
5536.25 438
5536.95 372
5537.65 321
5538.35 355
5539.05 327
5539.76 342
5540.46 327
5541.16 319
5541.86 274
5542.56 338
5543.27 323
5543.97 316
5544.67 305
5545.37 277
5546.08 321
5546.78 342
5547.48 330
5548.18 318
5548.89 340
5549.59 332
5550.29 325
5550.99 313
5551.70 300
5552.40 333
5553.10 351
5553.81 348
5554.51 284
5555.21 316
5555.91 390
5556.62 327
5557.32 307
5558.02 356
5558.73 346
5559.43 369
5560.13 388
5560.84 305
5561.54 300
5562.24 338
5562.95 271
5563.65 295
5564.35 329
5565.06 388
5565.76 392
5566.47 387
5567.17 324
5567.87 316
5568.58 306
5569.28 304
5569.98 254
5570.69 273
5571.39 255
5572.10 246
5572.80 269
5573.50 264
5574.21 288
5574.91 275
5575.62 394
5576.32 332
5577.03 309
5577.73 306
5578.44 350
5579.14 339
5579.84 333
5580.55 339
5581.25 333
5581.96 335
5582.66 302
5583.37 263
5584.07 305
5584.78 355
5585.48 309
5586.19 345
5586.89 290
5587.60 305
5588.30 334
5589.01 299
5589.71 288
5590.42 343
5591.12 339
5591.83 312
5592.53 268
5593.24 285
5593.94 299
5594.65 259
5595.36 287
5596.06 291
5596.77 280
5597.47 265
5598.18 272
5598.88 275
5599.59 239
5600.30 246
5601.00 290
5601.71 281
5602.41 296
5603.12 304
5603.83 260
5604.53 320
5605.24 309
5605.94 288
5606.65 269
5607.36 252
5608.06 281
5608.77 339
5609.48 258
5610.18 300
5610.89 342
5611.60 263
5612.30 269
5613.01 267
5613.72 276
5614.42 277
5615.13 292
5615.84 314
5616.54 293
5617.25 303
5617.96 301
5618.66 284
5619.37 318
5620.08 270
5620.78 261
5621.49 252
5622.20 305
5622.91 313
5623.61 298
5624.32 281
5625.03 299
5625.74 273
5626.44 259
5627.15 285
5627.86 287
5628.57 314
5629.27 299
5629.98 294
5630.69 317
5631.40 300
5632.11 268
5632.81 265
5633.52 267
5634.23 286
5634.94 288
5635.65 284
5636.35 329
5637.06 321
5637.77 320
5638.48 336
5639.19 370
5639.89 356
5640.60 362
5641.31 317
5642.02 221
5642.73 255
5643.44 250
5644.15 244
5644.85 289
5645.56 272
5646.27 293
5646.98 321
5647.69 308
5648.40 275
5649.11 257
5649.82 268
5650.53 266
5651.23 277
5651.94 316
5652.65 360
5653.36 301
5654.07 283
5654.78 339
5655.49 327
5656.20 304
5656.91 349
5657.62 352
5658.33 320
5659.04 360
5659.75 322
5660.46 292
5661.17 317
5661.88 305
5662.59 326
5663.30 342
5664.00 324
5664.71 301
5665.42 287
5666.13 299
5666.84 348
5667.55 399
5668.27 299
5668.98 360
5669.69 383
5670.40 342
5671.11 353
5671.82 322
5672.53 341
5673.24 330
5673.95 359
5674.66 358
5675.37 365
5676.08 337
5676.79 366
5677.50 340
5678.21 267
5678.92 300
5679.63 317
5680.34 288
5681.06 290
5681.77 318
5682.48 289
5683.19 314
5683.90 295
5684.61 322
5685.32 295
5686.03 299
5686.74 262
5687.46 270
5688.17 301
5688.88 293
5689.59 318
5690.30 335
5691.01 272
5691.72 291
5692.44 329
5693.15 278
5693.86 308
5694.57 297
5695.28 259
5696.00 296
5696.71 351
5697.42 328
5698.13 334
5698.84 256
5699.56 266
5700.27 302
5700.98 310
5701.69 279
5702.40 290
5703.12 257
5703.83 292
5704.54 321
5705.25 301
5705.97 316
5706.68 280
5707.39 279
5708.10 246
5708.82 273
5709.53 291
5710.24 291
5710.95 315
5711.67 306
5712.38 278
5713.09 262
5713.81 294
5714.52 261
5715.23 221
5715.95 236
5716.66 253
5717.37 251
5718.09 249
5718.80 273
5719.51 268
5720.23 301
5720.94 302
5721.65 297
5722.37 286
5723.08 298
5723.79 285
5724.51 249
5725.22 284
5725.93 326
5726.65 297
5727.36 323
5728.08 312
5728.79 303
5729.50 283
5730.22 316
5730.93 297
5731.65 304
5732.36 314
5733.07 360
5733.79 292
5734.50 315
5735.22 284
5735.93 273
5736.65 316
5737.36 252
5738.07 277
5738.79 276
5739.50 285
5740.22 252
5740.93 255
5741.65 276
5742.36 301
5743.08 311
5743.79 311
5744.51 248
5745.22 279
5745.94 282
5746.65 282
5747.37 250
5748.08 297
5748.80 336
5749.51 342
5750.23 349
5750.94 311
5751.66 325
5752.37 349
5753.09 319
5753.80 265
5754.52 328
5755.24 311
5755.95 346
5756.67 315
5757.38 323
5758.10 295
5758.81 327
5759.53 313
5760.25 311
5760.96 292
5761.68 269
5762.39 312
5763.11 298
5763.83 335
5764.54 331
5765.26 336
5765.97 318
5766.69 301
5767.41 269
5768.12 297
5768.84 292
5769.56 270
5770.27 259
5770.99 254
5771.71 295
5772.42 330
5773.14 344
5773.86 319
5774.57 320
5775.29 314
5776.01 335
5776.72 339
5777.44 393
5778.16 370
5778.88 328
5779.59 334
5780.31 296
5781.03 341
5781.74 370
5782.46 374
5783.18 304
5783.90 246
5784.61 264
5785.33 314
5786.05 293
5786.77 324
5787.48 363
5788.20 297
5788.92 365
5789.64 353
5790.35 297
5791.07 309
5791.79 319
5792.51 338
5793.23 352
5793.94 377
5794.66 414
5795.38 413
5796.10 398
5796.82 455
5797.53 522
5798.25 564
5798.97 607
5799.69 724
5800.41 744
5801.13 684
5801.84 643
5802.56 613
5803.28 580
5804.00 561
5804.72 499
5805.44 529
5806.16 403
5806.87 404
5807.59 322
5808.31 391
5809.03 391
5809.75 374
5810.47 343
5811.19 426
5811.91 397
5812.63 369
5813.35 314
5814.07 340
5814.78 385
5815.50 377
5816.22 426
5816.94 428
5817.66 431
5818.38 419
5819.10 450
5819.82 475
5820.54 424
5821.26 460
5821.98 399
5822.70 437
5823.42 351
5824.14 347
5824.86 362
5825.58 343
5826.30 437
5827.02 446
5827.74 339
5828.46 363
5829.18 316
5829.90 291
5830.62 353
5831.34 377
5832.06 356
5832.78 360
5833.50 342
5834.22 379
5834.94 339
5835.66 344
5836.38 353
5837.10 348
5837.82 298
5838.55 285
5839.27 328
5839.99 297
5840.71 402
5841.43 390
5842.15 321
5842.87 305
5843.59 330
5844.31 325
5845.03 275
5845.76 285
5846.48 317
5847.20 323
5847.92 306
5848.64 313
5849.36 302
5850.08 337
5850.81 301
5851.53 312
5852.25 282
5852.97 340
5853.69 317
5854.41 306
5855.14 343
5855.86 315
5856.58 305
5857.30 302
5858.02 296
5858.74 312
5859.47 293
5860.19 282
5860.91 336
5861.63 328
5862.36 323
5863.08 280
5863.80 272
5864.52 255
5865.24 301
5865.97 297
5866.69 312
5867.41 271
5868.13 331
5868.86 290
5869.58 302
5870.30 281
5871.03 281
5871.75 318
5872.47 298
5873.19 277
5873.92 252
5874.64 327
5875.36 339
5876.09 334
5876.81 305
5877.53 286
5878.26 314
5878.98 301
5879.70 280
5880.43 295
5881.15 321
5881.87 337
5882.60 302
5883.32 269
5884.04 293
5884.77 329
5885.49 288
5886.21 307
5886.94 373
5887.66 338
5888.39 308
5889.11 302
5889.83 276
5890.56 262
5891.28 313
5892.01 337
5892.73 305
5893.45 337
5894.18 335
5894.90 284
5895.63 302
5896.35 311
5897.07 296
5897.80 320
5898.52 282
5899.25 281
5899.97 313
5900.70 324
5901.42 299
5902.15 296
5902.87 334
5903.60 335
5904.32 262
5905.05 276
5905.77 305
5906.50 320
5907.22 288
5907.95 333
5908.67 281
5909.40 264
5910.12 277
5910.85 315
5911.57 265
5912.30 266
5913.02 311
5913.75 351
5914.47 318
5915.20 337
5915.92 323
5916.65 349
5917.38 324
5918.10 342
5918.83 279
5919.55 340
5920.28 315
5921.00 301
5921.73 337
5922.46 352
5923.18 352
5923.91 334
5924.63 358
5925.36 329
5926.09 345
5926.81 362
5927.54 342
5928.26 327
5928.99 347
5929.72 379
5930.44 378
5931.17 382
5931.90 319
5932.62 314
5933.35 369
5934.08 377
5934.80 368
5935.53 318
5936.26 358
5936.98 400
5937.71 377
5938.44 397
5939.16 309
5939.89 391
5940.62 348
5941.35 382
5942.07 400
5942.80 412
5943.53 375
5944.25 406
5944.98 377
5945.71 371
5946.44 379
5947.16 399
5947.89 414
5948.62 485
5949.35 413
5950.07 406
5950.80 518
5951.53 527
5952.26 482
5952.99 492
5953.71 482
5954.44 505
5955.17 443
5955.90 477
5956.62 511
5957.35 500
5958.08 482
5958.81 479
5959.54 467
5960.27 497
5960.99 436
5961.72 474
5962.45 485
5963.18 513
5963.91 527
5964.64 591
5965.36 575
5966.09 605
5966.82 630
5967.55 615
5968.28 639
5969.01 565
5969.74 573
5970.47 565
5971.19 517
5971.92 521
5972.65 512
5973.38 525
5974.11 480
5974.84 518
5975.57 500
5976.30 509
5977.03 494
5977.76 545
5978.49 592
5979.22 540
5979.95 591
5980.67 626
5981.40 623
5982.13 626
5982.86 622
5983.59 625
5984.32 654
5985.05 596
5985.78 609
5986.51 694
5987.24 679
5987.97 608
5988.70 594
5989.43 599
5990.16 617
5990.89 631
5991.62 622
5992.35 655
5993.08 774
5993.81 677
5994.54 613
5995.27 635
5996.00 729
5996.73 695
5997.47 674
5998.20 658
5998.93 677
5999.66 738
6000.39 681
6001.12 658
6001.85 651
6002.58 645
6003.31 675
6004.04 646
6004.77 686
6005.50 758
6006.24 793
6006.97 800
6007.70 976
6008.43 1076
6009.16 1189
6009.89 1333
6010.62 1455
6011.35 1498
6012.09 1592
6012.82 1683
6013.55 1551
6014.28 1544
6015.01 1454
6015.74 1236
6016.47 1116
6017.21 1046
6017.94 883
6018.67 700
6019.40 657
6020.13 657
6020.87 605
6021.60 577
6022.33 579
6023.06 639
6023.79 587
6024.53 591
6025.26 535
6025.99 526
6026.72 528
6027.46 513
6028.19 520
6028.92 529
6029.65 515
6030.39 577
6031.12 529
6031.85 524
6032.58 514
6033.32 511
6034.05 508
6034.78 493
6035.51 516
6036.25 527
6036.98 469
6037.71 570
6038.45 511
6039.18 553
6039.91 518
6040.65 507
6041.38 552
6042.11 649
6042.85 626
6043.58 569
6044.31 519
6045.05 558
6045.78 532
6046.51 610
6047.25 611
6047.98 620
6048.71 633
6049.45 745
6050.18 713
6050.91 705
6051.65 705
6052.38 761
6053.12 793
6053.85 666
6054.58 688
6055.32 715
6056.05 633
6056.79 589
6057.52 552
6058.25 577
6058.99 585
6059.72 659
6060.46 589
6061.19 625
6061.93 643
6062.66 593
6063.40 572
6064.13 584
6064.86 655
6065.60 590
6066.33 621
6067.07 544
6067.80 553
6068.54 587
6069.27 568
6070.01 626
6070.74 562
6071.48 629
6072.21 553
6072.95 535
6073.68 598
6074.42 583
6075.15 598
6075.89 665
6076.63 611
6077.36 579
6078.10 529
6078.83 555
6079.57 568
6080.30 486
6081.04 541
6081.77 582
6082.51 581
6083.25 560
6083.98 462
6084.72 496
6085.45 483
6086.19 529
6086.92 527
6087.66 547
6088.40 496
6089.13 501
6089.87 495
6090.61 528
6091.34 512
6092.08 459
6092.81 486
6093.55 480
6094.29 515
6095.02 520
6095.76 514
6096.50 491
6097.23 534
6097.97 507
6098.71 503
6099.44 468
6100.18 476
6100.92 458
6101.65 501
6102.39 477
6103.13 519
6103.86 534
6104.60 514
6105.34 493
6106.08 512
6106.81 499
6107.55 416
6108.29 406
6109.02 438
6109.76 485
6110.50 510
6111.24 475
6111.97 466
6112.71 491
6113.45 484
6114.19 461
6114.92 523
6115.66 493
6116.40 459
6117.14 469
6117.88 509
6118.61 512
6119.35 433
6120.09 506
6120.83 524
6121.57 529
6122.30 548
6123.04 488
6123.78 563
6124.52 506
6125.26 546
6126.00 580
6126.73 567
6127.47 566
6128.21 540
6128.95 509
6129.69 580
6130.43 610
6131.16 605
6131.90 536
6132.64 567
6133.38 604
6134.12 617
6134.86 637
6135.60 596
6136.34 565
6137.08 568
6137.81 536
6138.55 604
6139.29 555
6140.03 582
6140.77 564
6141.51 579
6142.25 569
6142.99 567
6143.73 520
6144.47 580
6145.21 570
6145.95 517
6146.69 491
6147.43 510
6148.17 529
6148.91 659
6149.65 615
6150.39 520
6151.13 571
6151.86 644
6152.60 625
6153.34 689
6154.08 662
6154.83 652
6155.57 665
6156.31 590
6157.05 678
6157.79 648
6158.53 664
6159.27 677
6160.01 632
6160.75 652
6161.49 647
6162.23 638
6162.97 689
6163.71 663
6164.45 668
6165.19 746
6165.93 803
6166.67 850
6167.41 847
6168.15 819
6168.89 819
6169.64 821
6170.38 755
6171.12 693
6171.86 724
6172.60 808
6173.34 776
6174.08 702
6174.82 657
6175.57 737
6176.31 801
6177.05 728
6177.79 748
6178.53 745
6179.27 811
6180.01 742
6180.76 692
6181.50 670
6182.24 777
6182.98 829
6183.72 781
6184.46 855
6185.21 806
6185.95 806
6186.69 806
6187.43 888
6188.17 900
6188.92 893
6189.66 898
6190.40 908
6191.14 902
6191.89 881
6192.63 863
6193.37 951
6194.11 968
6194.86 919
6195.60 1023
6196.34 949
6197.08 975
6197.83 969
6198.57 996
6199.31 905
6200.05 961
6200.80 960
6201.54 1063
6202.28 1096
6203.03 1194
6203.77 1355
6204.51 1694
6205.26 2077
6206.00 2389
6206.74 2898
6207.48 3458
6208.23 3971
6208.97 4317
6209.71 4517
6210.46 4528
6211.20 4356
6211.95 3881
6212.69 3316
6213.43 2888
6214.18 2395
6214.92 1903
6215.66 1512
6216.41 1398
6217.15 1223
6217.89 1116
6218.64 1007
6219.38 976
6220.13 1012
6220.87 924
6221.61 883
6222.36 881
6223.10 965
6223.85 1024
6224.59 1015
6225.34 1014
6226.08 925
6226.82 917
6227.57 868
6228.31 807
6229.06 653
6229.80 741
6230.55 744
6231.29 686
6232.04 718
6232.78 758
6233.53 697
6234.27 669
6235.02 661
6235.76 660
6236.51 680
6237.25 708
6238.00 653
6238.74 711
6239.49 778
6240.23 749
6240.98 797
6241.72 723
6242.47 727
6243.21 833
6243.96 897
6244.70 861
6245.45 885
6246.20 974
6246.94 1011
6247.69 1157
6248.43 1173
6249.18 1203
6249.92 1148
6250.67 1011
6251.42 978
6252.16 966
6252.91 975
6253.65 801
6254.40 797
6255.15 742
6255.89 831
6256.64 813
6257.38 746
6258.13 701
6258.88 785
6259.62 814
6260.37 786
6261.12 706
6261.86 719
6262.61 779
6263.36 797
6264.10 814
6264.85 790
6265.60 734
6266.34 793
6267.09 758
6267.84 738
6268.58 822
6269.33 783
6270.08 893
6270.82 914
6271.57 936
6272.32 928
6273.07 1003
6273.81 945
6274.56 952
6275.31 894
6276.05 889
6276.80 969
6277.55 986
6278.30 880
6279.04 834
6279.79 870
6280.54 858
6281.29 772
6282.03 681
6282.78 813
6283.53 772
6284.28 794
6285.03 781
6285.77 801
6286.52 774
6287.27 802
6288.02 817
6288.77 825
6289.51 765
6290.26 730
6291.01 714
6291.76 664
6292.51 624
6293.26 581
6294.00 650
6294.75 592
6295.50 688
6296.25 624
6297.00 594
6297.75 593
6298.50 607
6299.24 622
6299.99 556
6300.74 639
6301.49 681
6302.24 686
6302.99 662
6303.74 677
6304.49 672
6305.24 674
6305.99 695
6306.73 709
6307.48 650
6308.23 643
6308.98 644
6309.73 609
6310.48 694
6311.23 677
6311.98 682
6312.73 708
6313.48 694
6314.23 692
6314.98 710
6315.73 728
6316.48 723
6317.23 764
6317.98 649
6318.73 650
6319.48 718
6320.23 605
6320.98 629
6321.73 576
6322.48 605
6323.23 633
6323.98 579
6324.73 552
6325.48 524
6326.23 482
6326.98 546
6327.73 568
6328.48 562
6329.23 612
6329.98 630
6330.73 543
6331.48 519
6332.23 558
6332.98 581
6333.73 621
6334.49 531
6335.24 532
6335.99 477
6336.74 487
6337.49 490
6338.24 542
6338.99 497
6339.74 550
6340.49 518
6341.25 542
6342.00 524
6342.75 558
6343.50 568
6344.25 528
6345.00 546
6345.75 526
6346.51 485
6347.26 533
6348.01 618
6348.76 612
6349.51 608
6350.26 577
6351.02 589
6351.77 604
6352.52 613
6353.27 690
6354.02 657
6354.78 638
6355.53 605
6356.28 624
6357.03 602
6357.78 580
6358.54 628
6359.29 595
6360.04 579
6360.79 539
6361.55 554
6362.30 537
6363.05 542
6363.80 514
6364.56 496
6365.31 474
6366.06 527
6366.81 523
6367.57 533
6368.32 474
6369.07 512
6369.83 592
6370.58 506
6371.33 508
6372.08 541
6372.84 536
6373.59 515
6374.34 529
6375.10 521
6375.85 470
6376.60 499
6377.36 493
6378.11 561
6378.86 478
6379.62 475
6380.37 457
6381.12 455
6381.88 477
6382.63 489
6383.39 468
6384.14 510
6384.89 460
6385.65 411
6386.40 422
6387.16 358
6387.91 361
6388.66 446
6389.42 475
6390.17 465
6390.93 471
6391.68 486
6392.43 449
6393.19 521
6393.94 426
6394.70 441
6395.45 474
6396.21 450
6396.96 420
6397.72 389
6398.47 432
6399.22 426
6399.98 371
6400.73 381
6401.49 374
6402.24 398
6403.00 358
6403.75 365
6404.51 357
6405.26 386
6406.02 407
6406.77 440
6407.53 386
6408.28 394
6409.04 470
6409.79 471
6410.55 460
6411.31 449
6412.06 445
6412.82 414
6413.57 470
6414.33 410
6415.08 427
6415.84 390
6416.59 427
6417.35 381
6418.11 395
6418.86 394
6419.62 421
6420.37 395
6421.13 417
6421.89 465
6422.64 439
6423.40 448
6424.15 463
6424.91 417
6425.67 454
6426.42 422
6427.18 374
6427.94 417
6428.69 508
6429.45 445
6430.20 443
6430.96 493
6431.72 445
6432.47 419
6433.23 440
6433.99 460
6434.74 442
6435.50 420
6436.26 451
6437.02 470
6437.77 446
6438.53 428
6439.29 432
6440.04 427
6440.80 453
6441.56 435
6442.32 449
6443.07 453
6443.83 404
6444.59 429
6445.34 460
6446.10 411
6446.86 402
6447.62 431
6448.37 401
6449.13 379
6449.89 454
6450.65 440
6451.41 442
6452.16 479
6452.92 451
6453.68 467
6454.44 451
6455.19 444
6455.95 440
6456.71 446
6457.47 496
6458.23 464
6458.99 500
6459.74 471
6460.50 455
6461.26 453
6462.02 453
6462.78 458
6463.54 436
6464.29 457
6465.05 441
6465.81 421
6466.57 484
6467.33 498
6468.09 421
6468.85 498
6469.60 519
6470.36 486
6471.12 459
6471.88 516
6472.64 475
6473.40 555
6474.16 508
6474.92 518
6475.68 555
6476.44 527
6477.20 482
6477.95 504
6478.71 521
6479.47 556
6480.23 511
6480.99 531
6481.75 525
6482.51 530
6483.27 572
6484.03 510
6484.79 514
6485.55 519
6486.31 551
6487.07 573
6487.83 529
6488.59 571
6489.35 572
6490.11 576
6490.87 581
6491.63 645
6492.39 673
6493.15 676
6493.91 693
6494.67 757
6495.43 746
6496.19 672
6496.95 681
6497.71 714
6498.47 707
6499.23 738
6499.99 678
6500.76 726
6501.52 684
6502.28 694
6503.04 687
6503.80 743
6504.56 738
6505.32 764
6506.08 784
6506.84 760
6507.60 792
6508.36 824
6509.13 855
6509.89 891
6510.65 846
6511.41 771
6512.17 790
6512.93 849
6513.69 772
6514.45 787
6515.22 767
6515.98 828
6516.74 869
6517.50 940
6518.26 907
6519.02 971
6519.79 1072
6520.55 1048
6521.31 1116
6522.07 1138
6522.83 1108
6523.60 1269
6524.36 1213
6525.12 1353
6525.88 1320
6526.64 1279
6527.41 1251
6528.17 1268
6528.93 1263
6529.69 1280
6530.46 1306
6531.22 1293
6531.98 1478
6532.74 1738
6533.51 1984
6534.27 2517
6535.03 2895
6535.79 3391
6536.56 3648
6537.32 3614
6538.08 3548
6538.85 3324
6539.61 2958
6540.37 2557
6541.13 2197
6541.90 1886
6542.66 1536
6543.42 1305
6544.19 1153
6544.95 979
6545.71 842
6546.48 792
6547.24 830
6548.00 802
6548.77 753
6549.53 818
6550.29 798
6551.06 789
6551.82 794
6552.58 725
6553.35 792
6554.11 734
6554.88 751
6555.64 724
6556.40 680
6557.17 724
6557.93 696
6558.70 698
6559.46 750
6560.22 725
6560.99 755
6561.75 698
6562.52 787
6563.28 819
6564.05 857
6564.81 788
6565.57 862
6566.34 844
6567.10 832
6567.87 762
6568.63 729
6569.40 826
6570.16 813
6570.93 928
6571.69 956
6572.46 1061
6573.22 1002
6573.99 1074
6574.75 1110
6575.52 1101
6576.28 1126
6577.05 1076
6577.81 1025
6578.58 960
6579.34 1029
6580.11 894
6580.87 931
6581.64 908
6582.40 886
6583.17 924
6583.93 842
6584.70 859
6585.47 877
6586.23 873
6587.00 798
6587.76 943
6588.53 952
6589.29 974
6590.06 1041
6590.83 1182
6591.59 1145
6592.36 1082
6593.12 1148
6593.89 1144
6594.66 1091
6595.42 1014
6596.19 1075
6596.96 1140
6597.72 1060
6598.49 1032
6599.25 955
6600.02 996
6600.79 884
6601.55 744
6602.32 815
6603.09 851
6603.85 798
6604.62 764
6605.39 753
6606.15 708
6606.92 756
6607.69 737
6608.46 705
6609.22 710
6609.99 758
6610.76 742
6611.52 668
6612.29 753
6613.06 734
6613.83 669
6614.59 670
6615.36 720
6616.13 694
6616.89 686
6617.66 771
6618.43 659
6619.20 638
6619.96 665
6620.73 680
6621.50 672
6622.27 695
6623.04 664
6623.80 658
6624.57 641
6625.34 616
6626.11 647
6626.88 598
6627.64 614
6628.41 563
6629.18 584
6629.95 650
6630.72 739
6631.48 740
6632.25 732
6633.02 825
6633.79 772
6634.56 839
6635.33 857
6636.10 818
6636.86 812
6637.63 747
6638.40 701
6639.17 708
6639.94 645
6640.71 678
6641.48 632
6642.25 574
6643.01 608
6643.78 611
6644.55 619
6645.32 605
6646.09 579
6646.86 588
6647.63 560
6648.40 634
6649.17 639
6649.94 590
6650.71 611
6651.48 594
6652.25 636
6653.01 600
6653.78 606
6654.55 607
6655.32 561
6656.09 603
6656.86 596
6657.63 611
6658.40 583
6659.17 533
6659.94 510
6660.71 529
6661.48 548
6662.25 556
6663.02 501
6663.79 545
6664.56 538
6665.33 491
6666.10 499
6666.87 520
6667.64 526
6668.42 493
6669.19 546
6669.96 568
6670.73 556
6671.50 557
6672.27 527
6673.04 549
6673.81 576
6674.58 573
6675.35 545
6676.12 530
6676.89 558
6677.66 497
6678.44 507
6679.21 556
6679.98 611
6680.75 548
6681.52 536
6682.29 579
6683.06 618
6683.83 544
6684.60 596
6685.38 602
6686.15 585
6686.92 603
6687.69 585
6688.46 580
6689.23 606
6690.01 562
6690.78 487
6691.55 527
6692.32 517
6693.09 547
6693.86 548
6694.64 531
6695.41 472
6696.18 485
6696.95 542
6697.73 443
6698.50 512
6699.27 523
6700.04 516
6700.81 536
6701.59 450
6702.36 512
6703.13 527
6703.90 475
6704.68 459
6705.45 503
6706.22 515
6706.99 502
6707.77 517
6708.54 459
6709.31 457
6710.09 477
6710.86 506
6711.63 457
6712.40 449
6713.18 449
6713.95 500
6714.72 441
6715.50 457
6716.27 455
6717.04 437
6717.82 474
6718.59 476
6719.36 471
6720.14 452
6720.91 466
6721.68 447
6722.46 444
6723.23 433
6724.00 428
6724.78 401
6725.55 410
6726.33 461
6727.10 442
6727.87 442
6728.65 459
6729.42 471
6730.20 447
6730.97 407
6731.74 399
6732.52 496
6733.29 416
6734.07 452
6734.84 454
6735.61 450
6736.39 432
6737.16 415
6737.94 416
6738.71 446
6739.49 478
6740.26 501
6741.04 487
6741.81 449
6742.59 425
6743.36 431
6744.13 540
6744.91 501
6745.68 481
6746.46 483
6747.23 485
6748.01 468
6748.78 513
6749.56 527
6750.33 544
6751.11 522
6751.89 534
6752.66 524
6753.44 466
6754.21 545
6754.99 552
6755.76 487
6756.54 487
6757.31 446
6758.09 471
6758.86 466
6759.64 433
6760.42 452
6761.19 468
6761.97 490
6762.74 456
6763.52 428
6764.30 477
6765.07 454
6765.85 498
6766.62 443
6767.40 438
6768.18 478
6768.95 501
6769.73 489
6770.51 459
6771.28 454
6772.06 446
6772.83 451
6773.61 439
6774.39 483
6775.16 455
6775.94 465
6776.72 453
6777.49 442
6778.27 431
6779.05 476
6779.82 476
6780.60 437
6781.38 435
6782.16 449
6782.93 439
6783.71 440
6784.49 421
6785.26 461
6786.04 437
6786.82 451
6787.60 396
6788.37 402
6789.15 391
6789.93 428
6790.71 430
6791.48 418
6792.26 433
6793.04 458
6793.82 402
6794.59 383
6795.37 391
6796.15 400
6796.93 409
6797.70 438
6798.48 460
6799.26 375
6800.04 385
6800.82 428
6801.60 421
6802.37 445
6803.15 410
6803.93 425
6804.71 431
6805.49 476
6806.26 490
6807.04 419
6807.82 458
6808.60 396
6809.38 422
6810.16 397
6810.94 487
6811.71 449
6812.49 428
6813.27 454
6814.05 416
6814.83 413
6815.61 400
6816.39 428
6817.17 425
6817.95 466
6818.73 439
6819.50 459
6820.28 442
6821.06 474
6821.84 371
6822.62 431
6823.40 412
6824.18 468
6824.96 491
6825.74 431
6826.52 377
6827.30 414
6828.08 433
6828.86 437
6829.64 456
6830.42 401
6831.20 477
6831.98 459
6832.76 434
6833.54 415
6834.32 450
6835.10 415
6835.88 458
6836.66 452
6837.44 409
6838.22 495
6839.00 483
6839.78 424
6840.56 454
6841.34 434
6842.12 470
6842.90 401
6843.68 450
6844.46 422
6845.24 456
6846.02 450
6846.80 532
6847.58 627
6848.36 652
6849.14 823
6849.93 913
6850.71 926
6851.49 976
6852.27 1021
6853.05 953
6853.83 900
6854.61 727
6855.39 614
6856.17 654
6856.96 603
6857.74 488
6858.52 512
6859.30 509
6860.08 441
6860.86 452
6861.64 488
6862.43 481
6863.21 437
6863.99 466
6864.77 435
6865.55 437
6866.33 464
6867.12 496
6867.90 490
6868.68 474
6869.46 523
6870.24 518
6871.03 475
6871.81 419
6872.59 478
6873.37 422
6874.16 426
6874.94 501
6875.72 502
6876.50 471
6877.28 443
6878.07 454
6878.85 492
6879.63 491
6880.42 503
6881.20 546
6881.98 574
6882.76 521
6883.55 529
6884.33 621
6885.11 556
6885.89 614
6886.68 682
6887.46 702
6888.24 723
6889.03 737
6889.81 654
6890.59 600
6891.38 593
6892.16 607
6892.94 601
6893.73 580
6894.51 543
6895.29 557
6896.08 565
6896.86 527
6897.64 521
6898.43 507
6899.21 557
6900.00 541
6900.78 514
6901.56 482
6902.35 531
6903.13 586
6903.91 571
6904.70 510
6905.48 529
6906.27 567
6907.05 499
6907.84 511
6908.62 528
6909.40 523
6910.19 531
6910.97 554
6911.76 506
6912.54 486
6913.33 471
6914.11 518
6914.90 480
6915.68 484
6916.46 541
6917.25 478
6918.03 517
6918.82 489
6919.60 505
6920.39 527
6921.17 505
6921.96 472
6922.74 524
6923.53 508
6924.31 508
6925.10 503
6925.88 502
6926.67 484
6927.45 534
6928.24 545
6929.03 625
6929.81 632
6930.60 518
6931.38 507
6932.17 557
6932.95 585
6933.74 559
6934.52 552
6935.31 521
6936.10 511
6936.88 522
6937.67 492
6938.45 521
6939.24 569
6940.03 544
6940.81 567
6941.60 602
6942.38 572
6943.17 608
6943.96 585
6944.74 626
6945.53 601
6946.32 591
6947.10 627
6947.89 647
6948.68 600
6949.46 654
6950.25 598
6951.03 580
6951.82 615
6952.61 574
6953.40 560
6954.18 641
6954.97 619
6955.76 613
6956.54 659
6957.33 612
6958.12 703
6958.90 636
6959.69 661
6960.48 635
6961.27 604
6962.05 613
6962.84 648
6963.63 624
6964.41 668
6965.20 683
6965.99 689
6966.78 731
6967.56 696
6968.35 717
6969.14 687
6969.93 703
6970.72 802
6971.50 788
6972.29 805
6973.08 713
6973.87 742
6974.66 855
6975.44 799
6976.23 777
6977.02 819
6977.81 809
6978.60 854
6979.38 924
6980.17 948
6980.96 1082
6981.75 1252
6982.54 1438
6983.33 1608
6984.11 1901
6984.90 2094
6985.69 2225
6986.48 2261
6987.27 2212
6988.06 2165
6988.85 1865
6989.64 1606
6990.42 1449
6991.21 1227
6992.00 1138
6992.79 1044
6993.58 972
6994.37 1026
6995.16 1114
6995.95 1300
6996.74 1419
6997.53 1631
6998.32 1857
6999.10 2209
6999.89 2227
7000.68 2292
7001.47 2140
7002.26 2105
7003.05 1850
7003.84 1677
7004.63 1394
7005.42 1213
7006.21 957
7007.00 915
7007.79 768
7008.58 781
7009.37 716
7010.16 765
7010.95 747
7011.74 882
7012.53 793
7013.32 738
7014.11 774
7014.90 745
7015.69 807
7016.48 749
7017.27 722
7018.06 703
7018.85 648
7019.64 653
7020.43 645
7021.23 646
7022.02 694
7022.81 711
7023.60 750
7024.39 750
7025.18 828
7025.97 696
7026.76 665
7027.55 724
7028.34 782
7029.13 717
7029.93 582
7030.72 559
7031.51 546
7032.30 623
7033.09 588
7033.88 654
7034.67 676
7035.46 710
7036.26 750
7037.05 759
7037.84 836
7038.63 729
7039.42 689
7040.21 671
7041.01 686
7041.80 628
7042.59 694
7043.38 648
7044.17 678
7044.97 639
7045.76 590
7046.55 597
7047.34 650
7048.13 644
7048.93 743
7049.72 722
7050.51 699
7051.30 751
7052.09 647
7052.89 661
7053.68 647
7054.47 542
7055.26 519
7056.06 584
7056.85 618
7057.64 600
7058.44 594
7059.23 574
7060.02 652
7060.81 624
7061.61 605
7062.40 618
7063.19 668
7063.99 599
7064.78 662
7065.57 669
7066.37 619
7067.16 516
7067.95 584
7068.74 535
7069.54 544
7070.33 593
7071.13 574
7071.92 522
7072.71 527
7073.51 599
7074.30 585
7075.09 551
7075.89 567
7076.68 531
7077.47 513
7078.27 504
7079.06 553
7079.86 511
7080.65 506
7081.44 488
7082.24 531
7083.03 590
7083.83 483
7084.62 487
7085.41 543
7086.21 519
7087.00 490
7087.80 551
7088.59 598
7089.39 544
7090.18 505
7090.98 470
7091.77 469
7092.56 516
7093.36 464
7094.15 445
7094.95 497
7095.74 419
7096.54 463
7097.33 416
7098.13 475
7098.92 438
7099.72 430
7100.51 415
7101.31 433
7102.10 442
7102.90 481
7103.69 408
7104.49 419
7105.29 446
7106.08 442
7106.88 389
7107.67 350
7108.47 358
7109.26 369
7110.06 369
7110.85 363
7111.65 352
7112.45 403
7113.24 418
7114.04 398
7114.83 402
7115.63 415
7116.42 411
7117.22 404
7118.02 411
7118.81 404
7119.61 371
7120.41 425
7121.20 372
7122.00 376
7122.79 417
7123.59 359
7124.39 410
7125.18 377
7125.98 419
7126.78 376
7127.57 373
7128.37 341
7129.17 374
7129.96 391
7130.76 415
7131.56 396
7132.35 450
7133.15 379
7133.95 321
7134.74 346
7135.54 386
7136.34 386
7137.14 351
7137.93 379
7138.73 346
7139.53 348
7140.33 324
7141.12 343
7141.92 360
7142.72 409
7143.51 389
7144.31 342
7145.11 357
7145.91 332
7146.71 349
7147.50 433
7148.30 393
7149.10 324
7149.90 347
7150.69 372
7151.49 375
7152.29 387
7153.09 355
7153.89 347
7154.68 351
7155.48 321
7156.28 376
7157.08 358
7157.88 375
7158.68 395
7159.47 339
7160.27 352
7161.07 353
7161.87 373
7162.67 350
7163.47 355
7164.27 385
7165.06 348
7165.86 360
7166.66 380
7167.46 353
7168.26 395
7169.06 413
7169.86 419
7170.66 408
7171.46 317
7172.25 385
7173.05 372
7173.85 380
7174.65 350
7175.45 368
7176.25 346
7177.05 360
7177.85 309
7178.65 348
7179.45 374
7180.25 399
7181.05 399
7181.85 386
7182.65 431
7183.45 412
7184.25 439
7185.05 425
7185.85 382
7186.65 326
7187.45 320
7188.25 356
7189.05 336
7189.85 318
7190.65 345
7191.45 344
7192.25 337
7193.05 317
7193.85 305
7194.65 341
7195.45 350
7196.25 310
7197.05 342
7197.85 359
7198.65 338
7199.45 332
7200.25 340
7201.05 342
7201.85 301
7202.65 313
7203.46 306
7204.26 386
7205.06 316
7205.86 367
7206.66 368
7207.46 344
7208.26 346
7209.06 340
7209.86 329
7210.66 321
7211.47 328
7212.27 322
7213.07 316
7213.87 336
7214.67 275
7215.47 318
7216.27 304
7217.08 289
7217.88 297
7218.68 326
7219.48 343
7220.28 330
7221.09 383
7221.89 367
7222.69 316
7223.49 296
7224.29 322
7225.10 335
7225.90 341
7226.70 309
7227.50 342
7228.30 347
7229.11 371
7229.91 351
7230.71 341
7231.51 327
7232.32 290
7233.12 274
7233.92 324
7234.72 340
7235.53 321
7236.33 325
7237.13 321
7237.93 373
7238.74 354
7239.54 379
7240.34 383
7241.15 372
7241.95 410
7242.75 395
7243.55 392
7244.36 378
7245.16 337
7245.96 322
7246.77 343
7247.57 328
7248.37 321
7249.18 353
7249.98 385
7250.78 382
7251.59 337
7252.39 426
7253.20 429
7254.00 344
7254.80 361
7255.61 377
7256.41 367
7257.21 347
7258.02 380
7258.82 414
7259.63 396
7260.43 439
7261.23 382
7262.04 374
7262.84 380
7263.65 379
7264.45 402
7265.26 418
7266.06 380
7266.86 374
7267.67 380
7268.47 424
7269.28 410
7270.08 432
7270.89 388
7271.69 401
7272.50 410
7273.30 443
7274.11 414
7274.91 447
7275.71 407
7276.52 415
7277.32 418
7278.13 428
7278.93 521
7279.74 560
7280.55 598
7281.35 676
7282.16 684
7282.96 809
7283.77 827
7284.57 894
7285.38 946
7286.18 895
7286.99 817
7287.79 779
7288.60 750
7289.40 647
7290.21 523
7291.02 507
7291.82 473
7292.63 447
7293.43 439
7294.24 466
7295.05 457
7295.85 475
7296.66 461
7297.46 499
7298.27 510
7299.08 504
7299.88 512
7300.69 546
7301.49 505
7302.30 560
7303.11 596
7303.91 547
7304.72 540
7305.53 580
7306.33 584
7307.14 666
7307.95 702
7308.75 711
7309.56 786
7310.37 737
7311.17 720
7311.98 720
7312.79 755
7313.59 721
7314.40 679
7315.21 823
7316.02 792
7316.82 838
7317.63 919
7318.44 990
7319.24 1047
7320.05 1132
7320.86 1231
7321.67 1215
7322.47 1169
7323.28 1186
7324.09 1095
7324.90 927
7325.70 829
7326.51 698
7327.32 633
7328.13 561
7328.94 608
7329.74 564
7330.55 514
7331.36 517
7332.17 503
7332.98 496
7333.78 507
7334.59 535
7335.40 487
7336.21 510
7337.02 548
7337.82 480
7338.63 468
7339.44 440
7340.25 476
7341.06 471
7341.87 401
7342.68 429
7343.48 457
7344.29 538
7345.10 594
7345.91 620
7346.72 525
7347.53 535
7348.34 533
7349.15 544
7349.95 558
7350.76 514
7351.57 489
7352.38 513
7353.19 463
7354.00 515
7354.81 520
7355.62 514
7356.43 478
7357.24 486
7358.05 554
7358.86 526
7359.67 591
7360.48 543
7361.29 504
7362.09 502
7362.90 516
7363.71 550
7364.52 533
7365.33 533
7366.14 575
7366.95 575
7367.76 559
7368.57 511
7369.38 497
7370.19 505
7371.00 508
7371.81 510
7372.62 540
7373.43 539
7374.25 522
7375.06 555
7375.87 613
7376.68 648
7377.49 595
7378.30 684
7379.11 731
7379.92 769
7380.73 814
7381.54 821
7382.35 750
7383.16 801
7383.97 813
7384.78 648
7385.59 623
7386.41 594
7387.22 584
7388.03 525
7388.84 564
7389.65 545
7390.46 581
7391.27 530
7392.08 485
7392.89 521
7393.71 525
7394.52 538
7395.33 533
7396.14 517
7396.95 534
7397.76 625
7398.58 610
7399.39 616
7400.20 569
7401.01 542
7401.82 577
7402.63 561
7403.45 581
7404.26 548
7405.07 592
7405.88 531
7406.69 575
7407.51 588
7408.32 534
7409.13 481
7409.94 508
7410.76 503
7411.57 436
7412.38 418
7413.19 442
7414.01 406
7414.82 421
7415.63 382
7416.44 455
7417.26 451
7418.07 394
7418.88 397
7419.69 388
7420.51 395
7421.32 408
7422.13 431
7422.95 393
7423.76 379
7424.57 402
7425.39 380
7426.20 364
7427.01 359
7427.83 318
7428.64 363
7429.45 366
7430.27 344
7431.08 368
7431.89 392
7432.71 391
7433.52 382
7434.33 405
7435.15 370
7435.96 367
7436.77 391
7437.59 398
7438.40 375
7439.22 385
7440.03 409
7440.84 439
7441.66 429
7442.47 400
7443.29 402
7444.10 377
7444.91 392
7445.73 391
7446.54 401
7447.36 405
7448.17 372
7448.99 398
7449.80 376
7450.62 358
7451.43 359
7452.24 352
7453.06 369
7453.87 373
7454.69 359
7455.50 386
7456.32 340
7457.13 341
7457.95 393
7458.76 322
7459.58 345
7460.39 402
7461.21 352
7462.02 436
7462.84 351
7463.65 343
7464.47 355
7465.28 347
7466.10 360
7466.92 323
7467.73 315
7468.55 331
7469.36 360
7470.18 336
7470.99 370
7471.81 340
7472.62 359
7473.44 348
7474.26 312
7475.07 326
7475.89 333
7476.70 288
7477.52 298
7478.34 341
7479.15 312
7479.97 327
7480.78 334
7481.60 329
7482.42 289
7483.23 295
7484.05 294
7484.87 343
7485.68 269
7486.50 281
7487.32 285
7488.13 313
7488.95 318
7489.76 325
7490.58 309
7491.40 298
7492.22 302
7493.03 296
7493.85 275
7494.67 279
7495.48 310
7496.30 294
7497.12 314
7497.93 285
7498.75 261
7499.57 320
7500.39 295
7501.20 314
7502.02 326
7502.84 271
7503.66 316
7504.47 342
7505.29 311
7506.11 279
7506.93 279
7507.74 284
7508.56 300
7509.38 300
7510.20 299
7511.01 284
7511.83 337
7512.65 297
7513.47 277
7514.29 247
7515.10 247
7515.92 291
7516.74 282
7517.56 290
7518.38 260
7519.19 276
7520.01 306
7520.83 307
7521.65 296
7522.47 265
7523.29 319
7524.11 275
7524.92 296
7525.74 270
7526.56 284
7527.38 304
7528.20 306
7529.02 291
7529.84 250
7530.66 284
7531.47 260
7532.29 255
7533.11 297
7533.93 320
7534.75 260
7535.57 246
7536.39 230
7537.21 354
7538.03 319
7538.85 270
7539.67 257
7540.49 271
7541.31 309
7542.12 271
7542.94 267
7543.76 268
7544.58 251
7545.40 315
7546.22 309
7547.04 290
7547.86 280
7548.68 286
7549.50 306
7550.32 284
7551.14 295
7551.96 243
7552.78 264
7553.60 250
7554.42 259
7555.24 304
7556.06 266
7556.88 275
7557.70 271
7558.52 335
7559.35 279
7560.17 296
7560.99 278
7561.81 280
7562.63 233
7563.45 277
7564.27 270
7565.09 285
7565.91 271
7566.73 262
7567.55 278
7568.37 280
7569.19 251
7570.02 273
7570.84 292
7571.66 274
7572.48 266
7573.30 221
7574.12 251
7574.94 266
7575.76 293
7576.59 297
7577.41 254
7578.23 240
7579.05 253
7579.87 300
7580.69 266
7581.51 267
7582.34 291
7583.16 264
7583.98 253
7584.80 291
7585.62 257
7586.45 251
7587.27 329
7588.09 298
7588.91 294
7589.73 316
7590.56 287
7591.38 288
7592.20 306
7593.02 293
7593.85 283
7594.67 276
7595.49 289
7596.31 235
7597.14 300
7597.96 309
7598.78 340
7599.60 291
7600.43 298
7601.25 327
7602.07 365
7602.89 335
7603.72 352
7604.54 359
7605.36 371
7606.19 315
7607.01 318
7607.83 357
7608.66 337
7609.48 324
7610.30 285
7611.12 301
7611.95 326
7612.77 296
7613.59 312
7614.42 324
7615.24 339
7616.07 344
7616.89 320
7617.71 304
7618.54 302
7619.36 322
7620.18 297
7621.01 281
7621.83 278
7622.66 320
7623.48 285
7624.30 275
7625.13 293
7625.95 321
7626.78 341
7627.60 334
7628.42 344
7629.25 377
7630.07 395
7630.90 356
7631.72 323
7632.55 379
7633.37 396
7634.19 377
7635.02 370
7635.84 363
7636.67 319
7637.49 249
7638.32 272
7639.14 316
7639.97 326
7640.79 296
7641.62 281
7642.44 274
7643.27 265
7644.09 270
7644.92 298
7645.74 288
7646.57 298
7647.39 240
7648.22 320
7649.04 305
7649.87 250
7650.70 257
7651.52 264
7652.35 278
7653.17 297
7654.00 268
7654.82 268
7655.65 261
7656.47 268
7657.30 279
7658.13 260
7658.95 285
7659.78 281
7660.60 238
7661.43 303
7662.26 271
7663.08 218
7663.91 249
7664.73 309
7665.56 295
7666.39 256
7667.21 279
7668.04 275
7668.87 271
7669.69 286
7670.52 282
7671.35 284
7672.17 246
7673.00 261
7673.83 282
7674.65 262
7675.48 301
7676.31 230
7677.13 246
7677.96 259
7678.79 264
7679.61 275
7680.44 271
7681.27 249
7682.09 271
7682.92 274
7683.75 263
7684.58 301
7685.40 278
7686.23 284
7687.06 275
7687.89 244
7688.71 282
7689.54 229
7690.37 254
7691.20 243
7692.02 221
7692.85 270
7693.68 270
7694.51 278
7695.33 269
7696.16 262
7696.99 240
7697.82 264
7698.65 281
7699.47 259
7700.30 245
7701.13 268
7701.96 289
7702.79 217
7703.62 263
7704.44 205
7705.27 248
7706.10 310
7706.93 296
7707.76 222
7708.59 225
7709.41 223
7710.24 246
7711.07 231
7711.90 239
7712.73 229
7713.56 254
7714.39 256
7715.22 267
7716.05 293
7716.87 249
7717.70 271
7718.53 247
7719.36 273
7720.19 243
7721.02 250
7721.85 224
7722.68 235
7723.51 222
7724.34 224
7725.17 232
7726.00 288
7726.83 267
7727.66 240
7728.48 276
7729.31 249
7730.14 313
7730.97 278
7731.80 235
7732.63 213
7733.46 205
7734.29 257
7735.12 289
7735.95 245
7736.78 266
7737.61 243
7738.44 264
7739.27 246
7740.10 228
7740.93 241
7741.77 273
7742.60 274
7743.43 278
7744.26 309
7745.09 294
7745.92 313
7746.75 340
7747.58 379
7748.41 370
7749.24 383
7750.07 334
7750.90 310
7751.73 300
7752.56 248
7753.39 241
7754.23 238
7755.06 235
7755.89 290
7756.72 290
7757.55 255
7758.38 279
7759.21 273
7760.04 255
7760.88 224
7761.71 252
7762.54 280
7763.37 273
7764.20 252
7765.03 244
7765.86 272
7766.70 278
7767.53 273
7768.36 228
7769.19 237
7770.02 272
7770.86 257
7771.69 250
7772.52 241
7773.35 257
7774.18 247
7775.02 247
7775.85 238
7776.68 241
7777.51 249
7778.34 271
7779.18 245
7780.01 260
7780.84 249
7781.67 254
7782.51 262
7783.34 254
7784.17 277
7785.00 293
7785.84 302
7786.67 320
7787.50 295
7788.34 278
7789.17 298
7790.00 264
7790.83 301
7791.67 292
7792.50 258
7793.33 243
7794.17 273
7795.00 240
7795.83 207
7796.67 223
7797.50 251
7798.33 273
7799.17 268
7800.00 264
7800.83 314
7801.67 292
7802.50 265
7803.33 275
7804.17 289
7805.00 279
7805.84 281
7806.67 270
7807.50 222
7808.34 261
7809.17 260
7810.01 284
7810.84 273
7811.67 310
7812.51 319
7813.34 358
7814.18 326
7815.01 320
7815.84 309
7816.68 327
7817.51 312
7818.35 308
7819.18 320
7820.02 268
7820.85 294
7821.69 297
7822.52 306
7823.36 293
7824.19 283
7825.03 296
7825.86 287
7826.69 248
7827.53 298
7828.36 287
7829.20 245
7830.03 261
7830.87 288
7831.71 329
7832.54 276
7833.38 282
7834.21 291
7835.05 291
7835.88 271
7836.72 253
7837.55 242
7838.39 273
7839.22 279
7840.06 234
7840.90 276
7841.73 310
7842.57 267
7843.40 262
7844.24 235
7845.07 268
7845.91 290
7846.75 288
7847.58 259
7848.42 268
7849.25 307
7850.09 263
7850.93 258
7851.76 286
7852.60 280
7853.44 276
7854.27 254
7855.11 310
7855.94 275
7856.78 241
7857.62 253
7858.45 281
7859.29 297
7860.13 299
7860.96 250
7861.80 306
7862.64 294
7863.47 291
7864.31 284
7865.15 270
7865.99 297
7866.82 293
7867.66 290
7868.50 264
7869.33 271
7870.17 281
7871.01 278
7871.85 287
7872.68 271
7873.52 285
7874.36 283
7875.20 306
7876.03 316
7876.87 307
7877.71 296
7878.55 259
7879.38 281
7880.22 264
7881.06 246
7881.90 295
7882.74 292
7883.57 288
7884.41 278
7885.25 251
7886.09 256
7886.93 287
7887.76 272
7888.60 249
7889.44 260
7890.28 298
7891.12 319
7891.96 283
7892.79 329
7893.63 315
7894.47 292
7895.31 264
7896.15 303
7896.99 261
7897.83 292
7898.66 272
7899.50 261
7900.34 287
7901.18 244
7902.02 245
7902.86 296
7903.70 276
7904.54 268
7905.38 264
7906.21 280
7907.05 290
7907.89 263
7908.73 284
7909.57 236
7910.41 285
7911.25 288
7912.09 266
7912.93 263
7913.77 227
7914.61 251
7915.45 335
7916.29 337
7917.13 352
7917.97 327
7918.81 297
7919.65 316
7920.49 349
7921.33 275
7922.17 280
7923.01 270
7923.85 274
7924.69 270
7925.53 255
7926.37 252
7927.21 216
7928.05 256
7928.89 221
7929.73 238
7930.57 205
7931.41 237
7932.25 207
7933.09 230
7933.93 260
7934.77 234
7935.61 245
7936.45 297
7937.29 298
7938.14 240
7938.98 261
7939.82 273
7940.66 211
7941.50 181
7942.34 244
7943.18 265
7944.02 240
7944.86 234
7945.70 261
7946.55 233
7947.39 241
7948.23 274
7949.07 275
7949.91 237
7950.75 251
7951.59 266
7952.44 289
7953.28 278
7954.12 260
7954.96 265
7955.80 249
7956.65 265
7957.49 270
7958.33 273
7959.17 223
7960.01 246
7960.86 256
7961.70 230
7962.54 239
7963.38 222
7964.22 236
7965.07 261
7965.91 224
7966.75 234
7967.59 279
7968.44 274
7969.28 259
7970.12 241
7970.96 242
7971.81 218
7972.65 217
7973.49 218
7974.33 257
7975.18 239
7976.02 241
7976.86 255
7977.71 242
7978.55 237
7979.39 253
7980.23 253
7981.08 237
7981.92 233
7982.76 233
7983.61 237
7984.45 243
7985.29 233
7986.14 241
7986.98 223
7987.82 220
7988.67 223
7989.51 251
7990.36 265
7991.20 291
7992.04 252
7992.89 245
7993.73 230
7994.57 216
7995.42 232
7996.26 295
7997.11 228
7997.95 205
7998.79 226
7999.64 275
8000.48 249
8001.33 196
8002.17 202
8003.01 231
8003.86 221
8004.70 262
8005.55 233
8006.39 241
8007.24 194
8008.08 189
8008.93 215
8009.77 209
8010.62 203
8011.46 197
8012.30 245
8013.15 229
8013.99 202
8014.84 228
8015.68 230
8016.53 205
8017.37 245
8018.22 211
8019.06 196
8019.91 191
8020.76 205
8021.60 218
8022.45 188
8023.29 218
8024.14 228
8024.98 217
8025.83 223
8026.67 217
8027.52 222
8028.36 227
8029.21 227
8030.06 244
8030.90 249
8031.75 195
8032.59 212
8033.44 207
8034.28 190
8035.13 200
8035.98 182
8036.82 178
8037.67 225
8038.52 216
8039.36 228
8040.21 191
8041.05 179
8041.90 207
8042.75 230
8043.59 226
8044.44 193
8045.29 210
8046.13 254
8046.98 219
8047.83 193
8048.67 192
8049.52 238
8050.37 202
8051.21 215
8052.06 181
8052.91 206
8053.75 227
8054.60 227
8055.45 193
8056.30 171
8057.14 195
8057.99 242
8058.84 222
8059.68 190
8060.53 207
8061.38 208
8062.23 182
8063.07 237
8063.92 205
8064.77 178
8065.62 182
8066.46 202
8067.31 192
8068.16 212
8069.01 207
8069.85 217
8070.70 219
8071.55 210
8072.40 200
8073.25 188
8074.09 189
8074.94 195
8075.79 228
8076.64 203
8077.49 177
8078.34 219
8079.18 191
8080.03 190
8080.88 185
8081.73 206
8082.58 195
8083.43 196
8084.27 245
8085.12 203
8085.97 183
8086.82 191
8087.67 220
8088.52 195
8089.37 217
8090.22 193
8091.06 212
8091.91 209
8092.76 220
8093.61 219
8094.46 158
8095.31 174
8096.16 188
8097.01 186
8097.86 196
8098.71 204
8099.56 195
8100.41 228
8101.26 207
8102.11 214
8102.95 234
8103.80 222
8104.65 210
8105.50 230
8106.35 208
8107.20 227
8108.05 228
8108.90 203
8109.75 215
8110.60 219
8111.45 226
8112.30 212
8113.15 209
8114.00 206
8114.85 208
8115.70 207
8116.55 200
8117.40 196
8118.25 211
8119.10 195
8119.96 217
8120.81 235
8121.66 186
8122.51 207
8123.36 231
8124.21 229
8125.06 225
8125.91 194
8126.76 209
8127.61 240
8128.46 215
8129.31 223
8130.16 230
8131.02 231
8131.87 227
8132.72 221
8133.57 226
8134.42 262
8135.27 242
8136.12 231
8136.97 213
8137.83 214
8138.68 245
8139.53 190
8140.38 212
8141.23 200
8142.08 215
8142.93 227
8143.79 234
8144.64 212
8145.49 221
8146.34 209
8147.19 257
8148.05 259
8148.90 231
8149.75 228
8150.60 245
8151.45 255
8152.31 274
8153.16 250
8154.01 277
8154.86 260
8155.71 281
8156.57 273
8157.42 279
8158.27 245
8159.12 229
8159.98 229
8160.83 204
8161.68 232
8162.54 257
8163.39 230
8164.24 222
8165.09 228
8165.95 232
8166.80 224
8167.65 210
8168.51 213
8169.36 213
8170.21 240
8171.06 253
8171.92 299
8172.77 246
8173.62 240
8174.48 213
8175.33 237
8176.18 265
8177.04 219
8177.89 199
8178.74 209
8179.60 213
8180.45 188
8181.31 219
8182.16 222
8183.01 228
8183.87 200
8184.72 198
8185.57 165
8186.43 195
8187.28 191
8188.14 226
8188.99 192
8189.84 204
8190.70 203
8191.55 209
8192.41 197
8193.26 197
8194.12 220
8194.97 238
8195.83 206
8196.68 205
8197.53 221
8198.39 202
8199.24 195
8200.10 217
8200.95 224
8201.81 214
8202.66 214
8203.52 178
8204.37 218
8205.23 212
8206.08 198
8206.94 209
8207.79 174
8208.65 201
8209.50 226
8210.36 223
8211.21 185
8212.07 190
8212.92 169
8213.78 195
8214.63 203
8215.49 206
8216.34 197
8217.20 211
8218.06 179
8218.91 205
8219.77 234
8220.62 230
8221.48 223
8222.33 234
8223.19 275
8224.05 214
8224.90 225
8225.76 223
8226.61 229
8227.47 220
8228.33 226
8229.18 222
8230.04 222
8230.90 209
8231.75 220
8232.61 202
8233.46 195
8234.32 211
8235.18 251
8236.03 239
8236.89 192
8237.75 184
8238.60 210
8239.46 221
8240.32 215
8241.17 214
8242.03 185
8242.89 216
8243.74 215
8244.60 194
8245.46 206
8246.32 218
8247.17 239
8248.03 210
8248.89 207
8249.74 194
8250.60 187
8251.46 232
8252.32 204
8253.17 176
8254.03 189
8254.89 197
8255.75 216
8256.60 201
8257.46 210
8258.32 220
8259.18 190
8260.04 222
8260.89 209
8261.75 210
8262.61 204
8263.47 198
8264.32 192
8265.18 200
8266.04 184
8266.90 193
8267.76 232
8268.62 197
8269.47 210
8270.33 190
8271.19 222
8272.05 261
8272.91 211
8273.77 188
8274.62 224
8275.48 221
8276.34 194
8277.20 205
8278.06 188
8278.92 177
8279.78 172
8280.64 189
8281.49 165
8282.35 206
8283.21 195
8284.07 249
8284.93 259
8285.79 226
8286.65 248
8287.51 228
8288.37 197
8289.23 215
8290.09 187
8290.95 194
8291.80 213
8292.66 246
8293.52 210
8294.38 195
8295.24 198
8296.10 174
8296.96 213
8297.82 234
8298.68 213
8299.54 230
8300.40 237
8301.26 208
8302.12 229
8302.98 228
8303.84 222
8304.70 214
8305.56 230
8306.42 214
8307.28 186
8308.14 242
8309.00 227
8309.86 248
8310.72 231
8311.58 191
8312.44 231
8313.31 202
8314.17 194
8315.03 228
8315.89 206
8316.75 218
8317.61 235
8318.47 226
8319.33 218
8320.19 218
8321.05 245
8321.91 238
8322.77 224
8323.64 265
8324.50 219
8325.36 224
8326.22 197
8327.08 191
8327.94 201
8328.80 258
8329.66 226
8330.53 240
8331.39 206
8332.25 222
8333.11 257
8333.97 240
8334.83 230
8335.70 225
8336.56 207
8337.42 221
8338.28 234
8339.14 233
8340.00 200
8340.87 217
8341.73 224
8342.59 238
8343.45 217
8344.32 244
8345.18 230
8346.04 220
8346.90 221
8347.76 242
8348.63 236
8349.49 246
8350.35 256
8351.21 241
8352.08 216
8352.94 232
8353.80 241
8354.66 230
8355.53 207
8356.39 261
8357.25 275
8358.12 230
8358.98 238
8359.84 194
8360.71 209
8361.57 214
8362.43 239
8363.29 236
8364.16 201
8365.02 230
8365.88 252
8366.75 252
8367.61 226
8368.47 249
8369.34 262
8370.20 240
8371.06 230
8371.93 233
8372.79 226
8373.66 224
8374.52 202
8375.38 236
8376.25 237
8377.11 226
8377.97 217
8378.84 219
8379.70 226
8380.57 196
8381.43 222
8382.30 233
8383.16 235
8384.02 232
8384.89 200
8385.75 203
8386.62 204
8387.48 237
8388.35 261
8389.21 234
8390.07 220
8390.94 232
8391.80 237
8392.67 233
8393.53 244
8394.40 237
8395.26 237
8396.13 252
8396.99 230
8397.86 250
8398.72 251
8399.59 226
8400.45 221
8401.32 252
8402.18 280
8403.05 236
8403.91 273
8404.78 267
8405.64 241
8406.51 286
8407.37 280
8408.24 257
8409.11 263
8409.97 255
8410.84 233
8411.70 231
8412.57 232
8413.43 264
8414.30 262
8415.17 278
8416.03 276
8416.90 257
8417.76 274
8418.63 256
8419.50 271
8420.36 273
8421.23 274
8422.09 288
8422.96 318
8423.83 296
8424.69 274
8425.56 306
8426.43 300
8427.29 307
8428.16 297
8429.02 292
8429.89 304
8430.76 307
8431.62 271
8432.49 297
8433.36 311
8434.23 293
8435.09 295
8435.96 324
8436.83 340
8437.69 329
8438.56 307
8439.43 330
8440.29 340
8441.16 408
8442.03 409
8442.90 384
8443.76 371
8444.63 376
8445.50 390
8446.37 384
8447.23 383
8448.10 363
8448.97 411
8449.84 388
8450.70 399
8451.57 438
8452.44 477
8453.31 468
8454.17 518
8455.04 591
8455.91 655
8456.78 706
8457.65 683
8458.51 687
8459.38 638
8460.25 563
8461.12 549
8461.99 455
8462.86 449
8463.72 460
8464.59 521
8465.46 532
8466.33 664
8467.20 722
8468.07 865
8468.93 995
8469.80 1010
8470.67 1026
8471.54 1095
8472.41 979
8473.28 836
8474.15 733
8475.02 568
8475.89 492
8476.75 475
8477.62 457
8478.49 373
8479.36 393
8480.23 404
8481.10 354
8481.97 327
8482.84 307
8483.71 319
8484.58 326
8485.45 342
8486.32 367
8487.19 365
8488.06 370
8488.92 327
8489.79 341
8490.66 336
8491.53 305
8492.40 327
8493.27 345
8494.14 337
8495.01 352
8495.88 353
8496.75 360
8497.62 333
8498.49 308
8499.36 326
8500.23 349
8501.10 347
8501.97 296
8502.85 287
8503.72 323
8504.59 356
8505.46 376
8506.33 376
8507.20 399
8508.07 417
8508.94 441
8509.81 383
8510.68 371
8511.55 348
8512.42 348
8513.29 349
8514.16 320
8515.03 314
8515.91 317
8516.78 291
8517.65 332
8518.52 326
8519.39 326
8520.26 342
8521.13 324
8522.00 338
8522.88 339
8523.75 350
8524.62 324
8525.49 318
8526.36 315
8527.23 312
8528.10 314
8528.98 381
8529.85 337
8530.72 332
8531.59 391
8532.46 397
8533.34 373
8534.21 386
8535.08 400
8535.95 398
8536.82 366
8537.70 334
8538.57 337
8539.44 330
8540.31 322
8541.18 314
8542.06 343
8542.93 344
8543.80 321
8544.67 314
8545.55 335
8546.42 345
8547.29 330
8548.17 320
8549.04 327
8549.91 316
8550.78 384
8551.66 356
8552.53 367
8553.40 363
8554.28 320
8555.15 329
8556.02 342
8556.89 342
8557.77 326
8558.64 351
8559.51 344
8560.39 303
8561.26 286
8562.13 281
8563.01 279
8563.88 255
8564.75 276
8565.63 292
8566.50 293
8567.38 276
8568.25 303
8569.12 287
8570.00 245
8570.87 288
8571.74 293
8572.62 266
8573.49 264
8574.37 274
8575.24 237
8576.11 247
8576.99 238
8577.86 234
8578.74 268
8579.61 247
8580.49 272
8581.36 274
8582.23 254
8583.11 272
8583.98 271
8584.86 273
8585.73 256
8586.61 271
8587.48 281
8588.36 264
8589.23 288
8590.11 299
8590.98 309
8591.86 271
8592.73 263
8593.61 271
8594.48 314
8595.36 279
8596.23 311
8597.11 258
8597.98 241
8598.86 220
8599.73 266
8600.61 289
8601.48 256
8602.36 257
8603.23 263
8604.11 265
8604.99 308
8605.86 309
8606.74 259
8607.61 303
8608.49 273
8609.36 273
8610.24 281
8611.12 277
8611.99 254
8612.87 242
8613.74 234
8614.62 275
8615.50 273
8616.37 228
8617.25 263
8618.12 275
8619.00 284
8619.88 281
8620.75 258
8621.63 299
8622.51 304
8623.38 288
8624.26 286
8625.14 286
8626.01 329
8626.89 271
8627.77 302
8628.64 313
8629.52 306
8630.40 298
8631.27 297
8632.15 272
8633.03 272
8633.90 313
8634.78 265
8635.66 294
8636.54 266
8637.41 319
8638.29 307
8639.17 335
8640.05 285
8640.92 283
8641.80 301
8642.68 302
8643.55 274
8644.43 285
8645.31 285
8646.19 290
8647.07 336
8647.94 286
8648.82 335
8649.70 273
8650.58 316
8651.45 302
8652.33 343
8653.21 325
8654.09 301
8654.97 316
8655.85 348
8656.72 324
8657.60 336
8658.48 304
8659.36 365
8660.24 328
8661.12 310
8661.99 287
8662.87 309
8663.75 301
8664.63 305
8665.51 300
8666.39 300
8667.27 343
8668.14 348
8669.02 377
8669.90 358
8670.78 395
8671.66 470
8672.54 453
8673.42 453
8674.30 477
8675.18 468
8676.06 471
8676.94 472
8677.81 408
8678.69 372
8679.57 379
8680.45 343
8681.33 352
8682.21 308
8683.09 314
8683.97 317
8684.85 328
8685.73 365
8686.61 359
8687.49 379
8688.37 421
8689.25 457
8690.13 550
8691.01 577
8691.89 615
8692.77 621
8693.65 677
8694.53 599
8695.41 585
8696.29 513
8697.17 445
8698.05 400
8698.93 379
8699.81 318
8700.69 318
8701.57 322
8702.45 315
8703.33 292
8704.21 298
8705.09 301
8705.98 281
8706.86 278
8707.74 263
8708.62 297
8709.50 278
8710.38 282
8711.26 306
8712.14 246
8713.02 231
8713.90 266
8714.79 294
8715.67 244
8716.55 230
8717.43 258
8718.31 307
8719.19 289
8720.07 296
8720.95 264
8721.84 260
8722.72 300
8723.60 256
8724.48 291
8725.36 268
8726.24 292
8727.13 302
8728.01 323
8728.89 303
8729.77 338
8730.65 357
8731.54 334
8732.42 279
8733.30 286
8734.18 303
8735.06 326
8735.95 272
8736.83 281
8737.71 273
8738.59 267
8739.48 273
8740.36 294
8741.24 274
8742.12 254
8743.01 266
8743.89 308
8744.77 266
8745.65 249
8746.54 288
8747.42 269
8748.30 270
8749.19 247
8750.07 249
8750.95 276
8751.83 303
8752.72 256
8753.60 259
8754.48 280
8755.37 279
8756.25 293
8757.13 289
8758.02 306
8758.90 252
8759.78 265
8760.67 282
8761.55 297
8762.43 282
8763.32 320
8764.20 275
8765.09 274
8765.97 232
8766.85 274
8767.74 275
8768.62 240
8769.51 273
8770.39 292
8771.27 293
8772.16 268
8773.04 273
8773.93 264
8774.81 255
8775.69 253
8776.58 270
8777.46 274
8778.35 217
8779.23 186
8780.12 217
8781.00 214
8781.89 228
8782.77 219
8783.65 224
8784.54 281
8785.42 255
8786.31 241
8787.19 242
8788.08 265
8788.96 271
8789.85 295
8790.73 278
8791.62 268
8792.50 231
8793.39 268
8794.27 244
8795.16 245
8796.04 244
8796.93 280
8797.82 245
8798.70 240
8799.59 255
8800.47 243
8801.36 241
8802.24 263
8803.13 268
8804.01 255
8804.90 256
8805.79 213
8806.67 248
8807.56 237
8808.44 278
8809.33 287
8810.22 244
8811.10 235
8811.99 238
8812.87 217
8813.76 213
8814.65 231
8815.53 245
8816.42 252
8817.30 233
8818.19 282
8819.08 238
8819.96 226
8820.85 223
8821.74 263
8822.62 233
8823.51 230
8824.40 232
8825.28 238
8826.17 270
8827.06 254
8827.94 226
8828.83 263
8829.72 248
8830.61 225
8831.49 199
8832.38 204
8833.27 207
8834.15 191
8835.04 210
8835.93 173
8836.82 200
8837.70 194
8838.59 174
8839.48 211
8840.37 247
8841.25 237
8842.14 224
8843.03 228
8843.92 216
8844.80 199
8845.69 204
8846.58 207
8847.47 196
8848.36 217
8849.24 220
8850.13 227
8851.02 195
8851.91 201
8852.80 180
8853.68 199
8854.57 192
8855.46 173
8856.35 195
8857.24 200
8858.13 277
8859.01 214
8859.90 184
8860.79 197
8861.68 232
8862.57 231
8863.46 220
8864.35 220
8865.23 213
8866.12 223
8867.01 217
8867.90 200
8868.79 204
8869.68 220
8870.57 232
8871.46 210
8872.35 214
8873.24 196
8874.12 182
8875.01 187
8875.90 208
8876.79 235
8877.68 179
8878.57 170
8879.46 180
8880.35 166
8881.24 208
8882.13 194
8883.02 212
8883.91 184
8884.80 193
8885.69 169
8886.58 183
8887.47 161
8888.36 187
8889.25 186
8890.14 189
8891.03 182
8891.92 185
8892.81 215
8893.70 209
8894.59 180
8895.48 209
8896.37 177
8897.26 168
8898.15 171
8899.04 187
8899.93 171
8900.82 162
8901.71 182
8902.60 188
8903.49 178
8904.38 162
8905.28 182
8906.17 200
8907.06 194
8907.95 176
8908.84 185
8909.73 185
8910.62 184
8911.51 183
8912.40 188
8913.29 176
8914.19 195
8915.08 211
8915.97 180
8916.86 160
8917.75 164
8918.64 174
8919.53 193
8920.43 202
8921.32 173
8922.21 164
8923.10 204
8923.99 202
8924.88 185
8925.78 175
8926.67 177
8927.56 155
8928.45 190
8929.34 212
8930.24 177
8931.13 168
8932.02 185
8932.91 185
8933.80 145
8934.70 179
8935.59 206
8936.48 170
8937.37 155
8938.27 155
8939.16 156
8940.05 177
8940.94 190
8941.84 193
8942.73 204
8943.62 188
8944.51 186
8945.41 200
8946.30 205
8947.19 199
8948.09 182
8948.98 199
8949.87 213
8950.77 197
8951.66 163
8952.55 175
8953.44 160
8954.34 166
8955.23 161
8956.12 156
8957.02 195
8957.91 167
8958.80 174
8959.70 182
8960.59 170
8961.49 171
8962.38 142
8963.27 149
8964.17 150
8965.06 148
8965.95 218
8966.85 159
8967.74 190
8968.64 175
8969.53 174
8970.42 189
8971.32 169
8972.21 186
8973.11 182
8974.00 187
8974.90 198
8975.79 241
8976.68 191
8977.58 181
8978.47 173
8979.37 159
8980.26 180
8981.16 165
8982.05 184
8982.95 176
8983.84 201
8984.74 183
8985.63 177
8986.52 171
8987.42 184
8988.31 163
8989.21 158
8990.10 181
8991.00 181
8991.89 173
8992.79 205
8993.69 169
8994.58 181
8995.48 191
8996.37 180
8997.27 135
8998.16 158
8999.06 183
8999.95 168
9000.85 146
9001.74 144
9002.64 167
9003.54 185
9004.43 158
9005.33 151
9006.22 174
9007.12 199
9008.01 171
9008.91 191
9009.81 159
9010.70 149
9011.60 178
9012.50 171
9013.39 161
9014.29 178
9015.18 191
9016.08 190
9016.98 166
9017.87 119
9018.77 157
9019.67 180
9020.56 160
9021.46 174
9022.36 167
9023.25 170
9024.15 152
9025.05 141
9025.94 157
9026.84 164
9027.74 183
9028.63 173
9029.53 173
9030.43 168
9031.32 160
9032.22 163
9033.12 154
9034.02 163
9034.91 197
9035.81 147
9036.71 152
9037.61 168
9038.50 179
9039.40 184
9040.30 140
9041.20 161
9042.09 132
9042.99 176
9043.89 170
9044.79 188
9045.68 167
9046.58 189
9047.48 170
9048.38 194
9049.28 157
9050.17 143
9051.07 152
9051.97 171
9052.87 162
9053.77 167
9054.66 183
9055.56 156
9056.46 175
9057.36 193
9058.26 211
9059.16 159
9060.06 176
9060.95 161
9061.85 142
9062.75 166
9063.65 169
9064.55 187
9065.45 190
9066.35 144
9067.25 159
9068.14 207
9069.04 179
9069.94 177
9070.84 179
9071.74 159
9072.64 177
9073.54 128
9074.44 151
9075.34 170
9076.24 132
9077.14 144
9078.04 165
9078.93 149
9079.83 156
9080.73 161
9081.63 145
9082.53 149
9083.43 133
9084.33 130
9085.23 143
9086.13 168
9087.03 170
9087.93 153
9088.83 173
9089.73 166
9090.63 170
9091.53 157
9092.43 145
9093.33 184
9094.23 168
9095.13 156
9096.03 145
9096.93 152
9097.83 139
9098.73 165
9099.63 165
9100.54 161
9101.44 116
9102.34 126
9103.24 151
9104.14 171
9105.04 158
9105.94 153
9106.84 151
9107.74 174
9108.64 168
9109.54 155
9110.44 150
9111.35 174
9112.25 189
9113.15 143
9114.05 175
9114.95 158
9115.85 161
9116.75 138
9117.65 139
9118.56 136
9119.46 157
9120.36 142
9121.26 161
9122.16 186
9123.06 171
9123.97 181
9124.87 165
9125.77 144
9126.67 140
9127.57 136
9128.47 146
9129.38 128
9130.28 137
9131.18 151
9132.08 141
9132.98 153
9133.89 169
9134.79 157
9135.69 127
9136.59 118
9137.50 123
9138.40 163
9139.30 142
9140.20 136
9141.11 128
9142.01 156
9142.91 167
9143.81 160
9144.72 152
9145.62 151
9146.52 148
9147.42 148
9148.33 138
9149.23 167
9150.13 151
9151.04 153
9151.94 134
9152.84 153
9153.75 182
9154.65 152
9155.55 154
9156.46 143
9157.36 145
9158.26 158
9159.17 176
9160.07 160
9160.97 147
9161.88 163
9162.78 167
9163.68 171
9164.59 129
9165.49 152
9166.40 145
9167.30 159
9168.20 123
9169.11 140
9170.01 145
9170.92 158
9171.82 155
9172.72 131
9173.63 130
9174.53 125
9175.44 142
9176.34 125
9177.24 139
9178.15 146
9179.05 132
9179.96 167
9180.86 159
9181.77 148
9182.67 142
9183.58 144
9184.48 139
9185.39 145
9186.29 141
9187.20 123
9188.10 192
9189.01 178
9189.91 142
9190.82 158
9191.72 162
9192.63 170
9193.53 162
9194.44 141
9195.34 146
9196.25 166
9197.15 161
9198.06 146
9198.96 165
9199.87 164
9200.77 176
9201.68 164
9202.58 169
9203.49 153
9204.40 157
9205.30 172
9206.21 145
9207.11 192
9208.02 165
9208.92 137
9209.83 144
9210.74 156
9211.64 160
9212.55 152
9213.45 150
9214.36 160
9215.27 156
9216.17 155
9217.08 147
9217.99 142
9218.89 154
9219.80 188
9220.71 160
9221.61 146
9222.52 134
9223.43 140
9224.33 136
9225.24 140
9226.15 143
9227.05 176
9227.96 149
9228.87 133
9229.77 184
9230.68 145
9231.59 123
9232.49 134
9233.40 173
9234.31 153
9235.22 138
9236.12 180
9237.03 145
9237.94 133
9238.84 136
9239.75 177
9240.66 161
9241.57 170
9242.47 170
9243.38 152
9244.29 143
9245.20 144
9246.11 163
9247.01 152
9247.92 151
9248.83 162
9249.74 156
9250.64 148
9251.55 155
9252.46 181
9253.37 180
9254.28 161
9255.19 176
9256.09 168
9257.00 188
9257.91 179
9258.82 189
9259.73 139
9260.64 125
9261.54 159
9262.45 162
9263.36 153
9264.27 166
9265.18 159
9266.09 137
9267.00 168
9267.90 186
9268.81 147
9269.72 131
9270.63 144
9271.54 147
9272.45 174
9273.36 181
9274.27 178
9275.18 175
9276.09 166
9277.00 164
9277.90 158
9278.81 157
9279.72 143
9280.63 150
9281.54 163
9282.45 169
9283.36 146
9284.27 152
9285.18 153
9286.09 152
9287.00 137
9287.91 147
9288.82 157
9289.73 175
9290.64 195
9291.55 167
9292.46 155
9293.37 158
9294.28 185
9295.19 145
9296.10 158
9297.01 172
9297.92 191
9298.83 167
9299.74 161
9300.65 162
9301.56 209
9302.47 174
9303.38 165
9304.29 175
9305.20 183
9306.12 151
9307.03 183
9307.94 161
9308.85 152
9309.76 194
9310.67 165
9311.58 171
9312.49 159
9313.40 168
9314.31 143
9315.22 138
9316.14 169
9317.05 181
9317.96 176
9318.87 160
9319.78 182
9320.69 133
9321.60 154
9322.52 168
9323.43 150
9324.34 160
9325.25 167
9326.16 188
9327.07 145
9327.99 140
9328.90 169
9329.81 166
9330.72 176
9331.63 168
9332.54 178
9333.46 158
9334.37 130
9335.28 125
9336.19 135
9337.11 152
9338.02 148
9338.93 135
9339.84 149
9340.75 163
9341.67 160
9342.58 151
9343.49 143
9344.40 150
9345.32 169
9346.23 132
9347.14 153
9348.06 152
9348.97 139
9349.88 134
9350.79 135
9351.71 130
9352.62 143
9353.53 153
9354.45 145
9355.36 162
9356.27 164
9357.19 145
9358.10 145
9359.01 171
9359.93 149
9360.84 141
9361.75 140
9362.67 153
9363.58 178
9364.49 149
9365.41 148
9366.32 168
9367.23 167
9368.15 151
9369.06 131
9369.97 171
9370.89 159
9371.80 173
9372.72 167
9373.63 172
9374.54 166
9375.46 167
9376.37 161
9377.29 180
9378.20 136
9379.12 143
9380.03 152
9380.94 136
9381.86 152
9382.77 180
9383.69 172
9384.60 151
9385.52 158
9386.43 145
9387.35 169
9388.26 170
9389.18 174
9390.09 202
9391.01 167
9391.92 147
9392.84 169
9393.75 178
9394.67 197
9395.58 179
9396.50 175
9397.41 192
9398.33 193
9399.24 159
9400.16 179
9401.07 168
9401.99 188
9402.90 179
9403.82 168
9404.73 147
9405.65 157
9406.56 169
9407.48 162
9408.40 144
9409.31 178
9410.23 146
9411.14 149
9412.06 129
9412.98 122
9413.89 153
9414.81 130
9415.72 154
9416.64 150
9417.56 171
9418.47 149
9419.39 140
9420.30 149
9421.22 171
9422.14 161
9423.05 153
9423.97 186
9424.89 184
9425.80 143
9426.72 176
9427.64 210
9428.55 161
9429.47 144
9430.39 144
9431.30 167
9432.22 217
9433.14 206
9434.05 186
9434.97 168
9435.89 149
9436.80 183
9437.72 176
9438.64 204
9439.56 209
9440.47 164
9441.39 196
9442.31 166
9443.23 163
9444.14 193
9445.06 191
9445.98 187
9446.90 178
9447.81 185
9448.73 200
9449.65 206
9450.57 210
9451.48 225
9452.40 209
9453.32 204
9454.24 235
9455.16 210
9456.07 217
9456.99 175
9457.91 210
9458.83 174
9459.75 200
9460.66 180
9461.58 187
9462.50 173
9463.42 189
9464.34 181
9465.26 168
9466.18 160
9467.09 166
9468.01 178
9468.93 187
9469.85 166
9470.77 163
9471.69 192
9472.61 182
9473.53 184
9474.44 176
9475.36 188
9476.28 199
9477.20 174
9478.12 215
9479.04 195
9479.96 213
9480.88 202
9481.80 214
9482.72 215
9483.64 180
9484.56 178
9485.47 156
9486.39 178
9487.31 194
9488.23 224
9489.15 184
9490.07 175
9490.99 181
9491.91 203
9492.83 205
9493.75 200
9494.67 173
9495.59 187
9496.51 204
9497.43 185
9498.35 167
9499.27 198
9500.19 175
9501.11 189
9502.03 218
9502.95 177
9503.87 172
9504.79 196
9505.71 193
9506.63 180
9507.56 216
9508.48 207
9509.40 222
9510.32 195
9511.24 191
9512.16 198
9513.08 202
9514.00 228
9514.92 262
9515.84 216
9516.76 209
9517.68 250
9518.61 256
9519.53 226
9520.45 222
9521.37 233
9522.29 236
9523.21 243
9524.13 221
9525.05 210
9525.98 198
9526.90 266
9527.82 246
9528.74 224
9529.66 298
9530.58 335
9531.50 330
9532.43 356
9533.35 350
9534.27 353
9535.19 310
9536.11 317
9537.04 292
9537.96 217
9538.88 224
9539.80 238
9540.72 230
9541.65 179
9542.57 203
9543.49 226
9544.41 246
9545.34 212
9546.26 206
9547.18 201
9548.10 226
9549.03 228
9549.95 195
9550.87 234
9551.79 218
9552.72 177
9553.64 196
9554.56 241
9555.48 196
9556.41 229
9557.33 225
9558.25 229
9559.18 271
9560.10 242
9561.02 209
9561.95 246
9562.87 223
9563.79 233
9564.72 211
9565.64 222
9566.56 237
9567.49 206
9568.41 217
9569.33 231
9570.26 206
9571.18 198
9572.10 192
9573.03 232
9573.95 227
9574.88 206
9575.80 201
9576.72 181
9577.65 193
9578.57 209
9579.49 187
9580.42 181
9581.34 164
9582.27 206
9583.19 206
9584.12 193
9585.04 170
9585.96 202
9586.89 214
9587.81 199
9588.74 212
9589.66 218
9590.59 236
9591.51 217
9592.44 198
9593.36 223
9594.29 201
9595.21 188
9596.14 228
9597.06 186
9597.98 221
9598.91 251
9599.83 217
9600.76 197
9601.68 167
9602.61 200
9603.54 222
9604.46 246
9605.39 219
9606.31 212
9607.24 211
9608.16 205
9609.09 206
9610.01 204
9610.94 189
9611.86 229
9612.79 230
9613.72 217
9614.64 201
9615.57 217
9616.49 230
9617.42 248
9618.34 240
9619.27 234
9620.20 233
9621.12 225
9622.05 219
9622.97 214
9623.90 234
9624.83 239
9625.75 223
9626.68 217
9627.61 237
9628.53 244
9629.46 248
9630.39 256
9631.31 254
9632.24 250
9633.16 273
9634.09 270
9635.02 265
9635.95 256
9636.87 245
9637.80 282
9638.73 276
9639.65 271
9640.58 237
9641.51 267
9642.43 282
9643.36 292
9644.29 310
9645.22 284
9646.14 330
9647.07 374
9648.00 323
9648.92 335
9649.85 339
9650.78 341
9651.71 338
9652.63 331
9653.56 350
9654.49 307
9655.42 319
9656.34 275
9657.27 293
9658.20 254
9659.13 281
9660.06 259
9660.98 249
9661.91 240
9662.84 273
9663.77 268
9664.70 312
9665.62 299
9666.55 302
9667.48 240
9668.41 291
9669.34 323
9670.27 283
9671.19 301
9672.12 292
9673.05 284
9673.98 315
9674.91 312
9675.84 283
9676.77 273
9677.70 287
9678.62 290
9679.55 351
9680.48 306
9681.41 285
9682.34 302
9683.27 309
9684.20 316
9685.13 313
9686.06 310
9686.99 328
9687.91 366
9688.84 363
9689.77 378
9690.70 341
9691.63 319
9692.56 333
9693.49 311
9694.42 332
9695.35 334
9696.28 343
9697.21 377
9698.14 416
9699.07 385
9700.00 378
9700.93 359
9701.86 368
9702.79 329
9703.72 304
9704.65 307
9705.58 330
9706.51 340
9707.44 331
9708.37 335
9709.30 345
9710.23 387
9711.16 352
9712.09 334
9713.02 318
9713.95 312
9714.88 323
9715.81 354
9716.74 317
9717.67 342
9718.61 335
9719.54 261
9720.47 277
9721.40 278
9722.33 299
9723.26 266
9724.19 288
9725.12 276
9726.05 281
9726.98 286
9727.92 289
9728.85 293
9729.78 304
9730.71 290
9731.64 303
9732.57 316
9733.50 291
9734.43 318
9735.37 264
9736.30 293
9737.23 322
9738.16 278
9739.09 305
9740.02 267
9740.96 231
9741.89 259
9742.82 262
9743.75 268
9744.68 243
9745.62 252
9746.55 264
9747.48 287
9748.41 293
9749.34 313
9750.28 322
9751.21 318
9752.14 274
9753.07 284
9754.01 265
9754.94 224
9755.87 267
9756.80 281
9757.74 257
9758.67 283
9759.60 257
9760.53 269
9761.47 280
9762.40 256
9763.33 256
9764.27 289
9765.20 304
9766.13 317
9767.07 267
9768.00 252
9768.93 267
9769.86 244
9770.80 297
9771.73 291
9772.66 307
9773.60 301
9774.53 304
9775.47 305
9776.40 334
9777.33 361
9778.27 344
9779.20 359
9780.13 345
9781.07 322
9782.00 340
9782.93 327
9783.87 296
9784.80 318
9785.74 304
9786.67 320
9787.60 257
9788.54 277
9789.47 226
9790.41 249
9791.34 227
9792.28 229
9793.21 271
9794.14 312
9795.08 301
9796.01 281
9796.95 261
9797.88 247
9798.82 270
9799.75 268
9800.69 277
9801.62 272
9802.56 272
9803.49 250
9804.42 231
9805.36 223
9806.29 244
9807.23 237
9808.16 249
9809.10 223
9810.03 233
9810.97 210
9811.91 221
9812.84 233
9813.78 227
9814.71 259
9815.65 253
9816.58 281
9817.52 249
9818.45 243
9819.39 235
9820.32 251
9821.26 223
9822.20 229
9823.13 246
9824.07 234
9825.00 245
9825.94 226
9826.87 211
9827.81 199
9828.75 239
9829.68 222
9830.62 221
9831.55 238
9832.49 221
9833.43 238
9834.36 247
9835.30 229
9836.24 263
9837.17 227
9838.11 221
9839.05 207
9839.98 197
9840.92 225
9841.86 254
9842.79 233
9843.73 216
9844.67 233
9845.60 217
9846.54 206
9847.48 218
9848.41 214
9849.35 190
9850.29 198
9851.22 217
9852.16 221
9853.10 248
9854.04 269
9854.97 230
9855.91 251
9856.85 294
9857.79 273
9858.72 249
9859.66 280
9860.60 287
9861.54 253
9862.47 264
9863.41 240
9864.35 224
9865.29 251
9866.22 240
9867.16 228
9868.10 206
9869.04 210
9869.98 209
9870.91 196
9871.85 198
9872.79 205
9873.73 190
9874.67 227
9875.60 223
9876.54 197
9877.48 193
9878.42 192
9879.36 227
9880.30 221
9881.24 185
9882.17 231
9883.11 208
9884.05 208
9884.99 184
9885.93 216
9886.87 244
9887.81 217
9888.74 208
9889.68 222
9890.62 235
9891.56 205
9892.50 213
9893.44 225
9894.38 195
9895.32 203
9896.26 220
9897.20 216
9898.14 196
9899.08 167
9900.01 210
9900.95 195
9901.89 207
9902.83 203
9903.77 230
9904.71 208
9905.65 199
9906.59 238
9907.53 202
9908.47 195
9909.41 202
9910.35 228
9911.29 221
9912.23 221
9913.17 196
9914.11 190
9915.05 204
9915.99 225
9916.93 186
9917.87 183
9918.81 183
9919.75 213
9920.69 203
9921.63 233
9922.57 242
9923.51 228
9924.46 265
9925.40 269
9926.34 283
9927.28 324
9928.22 310
9929.16 293
9930.10 303
9931.04 293
9931.98 230
9932.92 246
9933.86 216
9934.80 218
9935.75 217
9936.69 219
9937.63 184
9938.57 207
9939.51 218
9940.45 185
9941.39 196
9942.34 209
9943.28 209
9944.22 200
9945.16 209
9946.10 221
9947.04 178
9947.98 208
9948.93 181
9949.87 186
9950.81 201
9951.75 188
9952.69 157
9953.64 202
9954.58 210
9955.52 209
9956.46 195
9957.40 191
9958.35 213
9959.29 214
9960.23 183
9961.17 175
9962.12 193
9963.06 189
9964.00 208
9964.94 188
9965.89 172
9966.83 179
9967.77 192
9968.71 207
9969.66 177
9970.60 189
9971.54 214
9972.48 201
9973.43 197
9974.37 192
9975.31 187
9976.26 202
9977.20 205
9978.14 161
9979.09 172
9980.03 157
9980.97 198
9981.92 229
9982.86 176
9983.80 157
9984.75 172
9985.69 150
9986.63 169
9987.58 174
9988.52 175
9989.46 178
9990.41 182
9991.35 184
9992.30 195
9993.24 198
9994.18 172
9995.13 159
9996.07 176
9997.01 175
9997.96 172
9998.90 222
9999.85 182
10000.79 181
10001.74 192
10002.68 182
10003.62 183
10004.57 174
10005.51 171
10006.46 152
10007.40 176
10008.35 176
10009.29 182
10010.24 186
10011.18 186
10012.13 165
10013.07 197
10014.01 201
10014.96 199
10015.90 195
10016.85 180
10017.79 170
10018.74 186
10019.68 229
10020.63 177
10021.58 152
10022.52 156
10023.47 173
10024.41 166
10025.36 190
10026.30 184
10027.25 168
10028.19 145
10029.14 187
10030.08 160
10031.03 171
10031.98 146
10032.92 147
10033.87 174
10034.81 176
10035.76 134
10036.70 182
10037.65 152
10038.60 183
10039.54 180
10040.49 170
10041.43 183
10042.38 136
10043.33 165
10044.27 158
10045.22 158
10046.17 164
10047.11 167
10048.06 183
10049.01 186
10049.95 154
10050.90 144
10051.84 151
10052.79 148
10053.74 141
10054.69 155
10055.63 166
10056.58 154
10057.53 152
10058.47 144
10059.42 180
10060.37 119
10061.31 162
10062.26 156
10063.21 155
10064.16 154
10065.10 145
10066.05 149
10067.00 128
10067.94 148
10068.89 156
10069.84 184
10070.79 122
10071.73 158
10072.68 127
10073.63 138
10074.58 142
10075.53 127
10076.47 164
10077.42 163
10078.37 152
10079.32 163
10080.26 174
10081.21 160
10082.16 173
10083.11 165
10084.06 166
10085.01 164
10085.95 178
10086.90 157
10087.85 170
10088.80 157
10089.75 165
10090.70 207
10091.64 168
10092.59 141
10093.54 150
10094.49 130
10095.44 149
10096.39 143
10097.34 139
10098.28 158
10099.23 158
10100.18 159
10101.13 144
10102.08 115
10103.03 130
10103.98 102
10104.93 129
10105.88 145
10106.83 154
10107.78 131
10108.72 142
10109.67 135
10110.62 152
10111.57 152
10112.52 153
10113.47 138
10114.42 124
10115.37 124
10116.32 157
10117.27 140
10118.22 141
10119.17 148
10120.12 139
10121.07 147
10122.02 153
10122.97 157
10123.92 140
10124.87 125
10125.82 164
10126.77 160
10127.72 149
10128.67 138
10129.62 165
10130.57 142
10131.52 130
10132.47 131
10133.42 143
10134.37 166
10135.32 161
10136.27 161
10137.22 150
10138.18 131
10139.13 167
10140.08 153
10141.03 165
10141.98 147
10142.93 161
10143.88 151
10144.83 124
10145.78 123
10146.73 144
10147.68 140
10148.64 142
10149.59 138
10150.54 122
10151.49 110
10152.44 144
10153.39 159
10154.34 163
10155.30 134
10156.25 154
10157.20 159
10158.15 156
10159.10 141
10160.05 141
10161.01 147
10161.96 156
10162.91 138
10163.86 142
10164.81 151
10165.76 120
10166.72 144
10167.67 161
10168.62 137
10169.57 125
10170.53 158
10171.48 152
10172.43 140
10173.38 149
10174.33 158
10175.29 164
10176.24 152
10177.19 144
10178.14 144
10179.10 154
10180.05 149
10181.00 148
10181.96 141
10182.91 134
10183.86 173
10184.81 181
10185.77 166
10186.72 154
10187.67 174
10188.63 168
10189.58 151
10190.53 166
10191.49 166
10192.44 160
10193.39 161
10194.35 160
10195.30 165
10196.25 159
10197.21 169
10198.16 164
10199.11 158
10200.07 164
10201.02 146
10201.97 145
10202.93 167
10203.88 165
10204.84 193
10205.79 223
10206.74 218
10207.70 192
10208.65 168
10209.60 188
10210.56 188
10211.51 182
10212.47 186
10213.42 190
10214.38 198
10215.33 198
10216.28 175
10217.24 156
10218.19 144
10219.15 144
10220.10 142
10221.06 174
10222.01 167
10222.97 172
10223.92 151
10224.88 140
10225.83 156
10226.79 188
10227.74 181
10228.70 178
10229.65 181
10230.61 165
10231.56 156
10232.52 186
10233.47 206
10234.43 169
10235.38 175
10236.34 197
10237.29 174
10238.25 198
10239.20 181
10240.16 170
10241.11 143
10242.07 173
10243.03 180
10243.98 156
10244.94 170
10245.89 138
10246.85 157
10247.80 155
10248.76 162
10249.72 154
10250.67 161
10251.63 138
10252.58 141
10253.54 129
10254.50 195
10255.45 161
10256.41 146
10257.36 146
10258.32 148
10259.28 141
10260.23 161
10261.19 171
10262.15 142
10263.10 168
10264.06 178
10265.02 157
10265.97 155
10266.93 171
10267.89 140
10268.84 122
10269.80 153
10270.76 160
10271.71 149
10272.67 180
10273.63 167
10274.59 150
10275.54 172
10276.50 151
10277.46 162
10278.41 142
10279.37 136
10280.33 136
10281.29 116
10282.24 135
10283.20 151
10284.16 157
10285.12 158
10286.07 154
10287.03 159
10287.99 140
10288.95 132
10289.91 124
10290.86 145
10291.82 152
10292.78 146
10293.74 128
10294.70 132
10295.65 136
10296.61 170
10297.57 144
10298.53 158
10299.49 150
10300.44 163
10301.40 163
10302.36 126
10303.32 134
10304.28 145
10305.24 165
10306.20 146
10307.15 142
10308.11 153
10309.07 143
10310.03 128
10310.99 142
10311.95 154
10312.91 142
10313.87 150
10314.82 156
10315.78 123
10316.74 108
10317.70 126
10318.66 136
10319.62 145
10320.58 156
10321.54 134
10322.50 144
10323.46 146
10324.42 128
10325.38 153
10326.34 153
10327.29 166
10328.25 151
10329.21 159
10330.17 165
10331.13 149
10332.09 155
10333.05 135
10334.01 141
10334.97 122
10335.93 129
10336.89 126
10337.85 144
10338.81 151
10339.77 165
10340.73 148
10341.69 138
10342.65 177
10343.61 151
10344.57 148
10345.54 137
10346.50 123
10347.46 138
10348.42 118
10349.38 111
10350.34 111
10351.30 151
10352.26 127
10353.22 139
10354.18 145
10355.14 130
10356.10 138
10357.06 135
10358.02 128
10358.99 134
10359.95 142
10360.91 143
10361.87 133
10362.83 162
10363.79 138
10364.75 139
10365.71 121
10366.68 107
10367.64 129
10368.60 137
10369.56 146
10370.52 128
10371.48 123
10372.44 124
10373.41 139
10374.37 142
10375.33 129
10376.29 148
10377.25 121
10378.22 146
10379.18 133
10380.14 146
10381.10 124
10382.06 128
10383.03 113
10383.99 129
10384.95 116
10385.91 134
10386.88 140
10387.84 123
10388.80 137
10389.76 139
10390.72 127
10391.69 152
10392.65 153
10393.61 126
10394.58 115
10395.54 142
10396.50 162
10397.46 118
10398.43 154
10399.39 168
10400.35 136
10401.32 135
10402.28 128
10403.24 125
10404.20 138
10405.17 124
10406.13 143
10407.09 152
10408.06 130
10409.02 146
10409.98 140
10410.95 124
10411.91 153
10412.88 131
10413.84 158
10414.80 165
10415.77 173
10416.73 198
10417.69 189
10418.66 159
10419.62 154
10420.59 169
10421.55 150
10422.51 149
10423.48 147
10424.44 152
10425.41 159
10426.37 134
10427.33 138
10428.30 122
10429.26 130
10430.23 132
10431.19 112
10432.16 123
10433.12 117
10434.08 134
10435.05 161
10436.01 137
10436.98 133
10437.94 140
10438.91 126
10439.87 126
10440.84 104
10441.80 117
10442.77 121
10443.73 128
10444.70 105
10445.66 132
10446.63 138
10447.59 130
10448.56 135
10449.52 114
10450.49 133
10451.45 141
10452.42 151
10453.38 144
10454.35 177
10455.32 153
10456.28 128
10457.25 116
10458.21 134
10459.18 140
10460.14 122
10461.11 129
10462.08 158
10463.04 132
10464.01 119
10464.97 140
10465.94 124
10466.90 110
10467.87 114
10468.84 110
10469.80 148
10470.77 144
10471.74 125
10472.70 114
10473.67 122
10474.63 86
10475.60 114
10476.57 118
10477.53 131
10478.50 124
10479.47 102
10480.43 123
10481.40 118
10482.37 99
10483.33 96
10484.30 116
10485.27 137
10486.24 121
10487.20 114
10488.17 121
10489.14 115
10490.10 123
10491.07 123
10492.04 116
10493.01 137
10493.97 154
10494.94 128
10495.91 118
10496.87 131
10497.84 133
10498.81 147
10499.78 138
10500.74 122
10501.71 133
10502.68 123
10503.65 154
10504.62 139
10505.58 111
10506.55 123
10507.52 113
10508.49 122
10509.46 94
10510.42 119
10511.39 121
10512.36 111
10513.33 109
10514.30 105
10515.26 132
10516.23 168
10517.20 150
10518.17 135
10519.14 129
10520.11 138
10521.08 109
10522.04 137
10523.01 136
10523.98 149
10524.95 120
10525.92 122
10526.89 112
10527.86 128
10528.83 131
10529.79 126
10530.76 127
10531.73 130
10532.70 123
10533.67 110
10534.64 119
10535.61 105
10536.58 107
10537.55 147
10538.52 131
10539.49 129
10540.46 118
10541.43 140
10542.39 131
10543.36 99
10544.33 137
10545.30 113
10546.27 118
10547.24 107
10548.21 136
10549.18 141
10550.15 101
10551.12 129
10552.09 146
10553.06 146
10554.03 122
10555.00 148
10555.97 141
10556.94 138
10557.91 134
10558.88 174
10559.85 165
10560.82 135
10561.80 137
10562.77 137
10563.74 134
10564.71 150
10565.68 136
10566.65 132
10567.62 129
10568.59 159
10569.56 128
10570.53 120
10571.50 125
10572.47 112
10573.44 129
10574.41 127
10575.39 128
10576.36 108
10577.33 133
10578.30 128
10579.27 114
10580.24 140
10581.21 139
10582.18 148
10583.16 154
10584.13 104
10585.10 128
10586.07 129
10587.04 133
10588.01 145
10588.99 127
10589.96 127
10590.93 139
10591.90 122
10592.87 136
10593.84 129
10594.82 135
10595.79 132
10596.76 145
10597.73 136
10598.70 119
10599.68 125
10600.65 129
10601.62 114
10602.59 123
10603.57 112
10604.54 124
10605.51 97
10606.48 110
10607.46 128
10608.43 128
10609.40 158
10610.37 121
10611.35 140
10612.32 124
10613.29 131
10614.27 116
10615.24 119
10616.21 130
10617.18 160
10618.16 159
10619.13 133
10620.10 171
10621.08 127
10622.05 133
10623.02 143
10624.00 151
10624.97 115
10625.94 131
10626.92 136
10627.89 140
10628.86 112
10629.84 121
10630.81 138
10631.78 154
10632.76 143
10633.73 150
10634.71 155
10635.68 157
10636.65 149
10637.63 149
10638.60 165
10639.58 165
10640.55 143
10641.52 141
10642.50 161
10643.47 129
10644.45 114
10645.42 113
10646.39 117
10647.37 119
10648.34 106
10649.32 122
10650.29 138
10651.27 118
10652.24 136
10653.22 144
10654.19 131
10655.17 121
10656.14 124
10657.12 131
10658.09 144
10659.07 105
10660.04 119
10661.01 114
10661.99 105
10662.97 126
10663.94 115
10664.92 109
10665.89 126
10666.87 139
10667.84 148
10668.82 161
10669.79 107
10670.77 117
10671.74 149
10672.72 129
10673.69 117
10674.67 136
10675.65 148
10676.62 157
10677.60 119
10678.57 127
10679.55 134
10680.52 164
10681.50 131
10682.48 124
10683.45 127
10684.43 140
10685.40 137
10686.38 131
10687.36 125
10688.33 103
10689.31 120
10690.29 116
10691.26 118
10692.24 119
10693.22 113
10694.19 108
10695.17 113
10696.14 115
10697.12 127
10698.10 115
10699.08 117
10700.05 111
10701.03 124
10702.01 116
10702.98 128
10703.96 120
10704.94 122
10705.91 127
10706.89 135
10707.87 122
10708.85 104
10709.82 118
10710.80 136
10711.78 105
10712.75 114
10713.73 123
10714.71 117
10715.69 142
10716.66 120
10717.64 122
10718.62 92
10719.60 120
10720.57 115
10721.55 138
10722.53 133
10723.51 116
10724.49 120
10725.46 127
10726.44 121
10727.42 101
10728.40 124
10729.38 118
10730.35 142
10731.33 117
10732.31 122
10733.29 103
10734.27 125
10735.25 114
10736.22 93
10737.20 106
10738.18 97
10739.16 107
10740.14 133
10741.12 141
10742.10 124
10743.08 122
10744.05 106
10745.03 125
10746.01 119
10746.99 119
10747.97 114
10748.95 129
10749.93 120
10750.91 133
10751.89 128
10752.87 132
10753.84 133
10754.82 126
10755.80 123
10756.78 109
10757.76 130
10758.74 101
10759.72 104
10760.70 109
10761.68 110
10762.66 132
10763.64 131
10764.62 132
10765.60 129
10766.58 126
10767.56 123
10768.54 114
10769.52 122
10770.50 116
10771.48 126
10772.46 126
10773.44 128
10774.42 130
10775.40 122
10776.38 120
10777.36 114
10778.34 127
10779.32 87
10780.30 126
10781.28 128
10782.26 137
10783.24 131
10784.22 109
10785.20 126
10786.19 120
10787.17 106
10788.15 97
10789.13 131
10790.11 115
10791.09 130
10792.07 118
10793.05 104
10794.03 113
10795.01 126
10796.00 122
10796.98 130
10797.96 101
10798.94 109
10799.92 128
10800.90 133
10801.88 119
10802.86 102
10803.85 116
10804.83 117
10805.81 122
10806.79 102
10807.77 92
10808.75 112
10809.74 130
10810.72 105
10811.70 111
10812.68 116
10813.66 114
10814.65 132
10815.63 123
10816.61 83
10817.59 97
10818.57 128
10819.56 102
10820.54 117
10821.52 102
10822.50 141
10823.49 135
10824.47 130
10825.45 119
10826.43 91
10827.42 102
10828.40 111
10829.38 110
10830.36 104
10831.35 105
10832.33 123
10833.31 118
10834.30 128
10835.28 115
10836.26 102
10837.25 113
10838.23 114
10839.21 110
10840.19 99
10841.18 121
10842.16 104
10843.14 113
10844.13 104
10845.11 96
10846.09 123
10847.08 104
10848.06 121
10849.05 117
10850.03 125
10851.01 127
10852.00 126
10852.98 108
10853.96 119
10854.95 133
10855.93 121
10856.92 107
10857.90 113
10858.88 120
10859.87 132
10860.85 144
10861.84 132
10862.82 118
10863.80 117
10864.79 145
10865.77 116
10866.76 106
10867.74 116
10868.73 123
10869.71 112
10870.70 138
10871.68 112
10872.67 118
10873.65 147
10874.63 135
10875.62 134
10876.60 115
10877.59 142
10878.57 160
10879.56 139
10880.54 122
10881.53 124
10882.51 143
10883.50 144
10884.48 149
10885.47 143
10886.46 129
10887.44 137
10888.43 138
10889.41 137
10890.40 135
10891.38 141
10892.37 153
10893.35 140
10894.34 149
10895.33 132
10896.31 139
10897.30 140
10898.28 123
10899.27 129
10900.25 155
10901.24 123
10902.23 120
10903.21 136
10904.20 133
10905.18 153
10906.17 139
10907.16 128
10908.14 137
10909.13 126
10910.12 171
10911.10 169
10912.09 126
10913.08 150
10914.06 126
10915.05 120
10916.04 155
10917.02 158
10918.01 129
10919.00 127
10919.98 158
10920.97 158
10921.96 163
10922.94 152
10923.93 159
10924.92 116
10925.90 130
10926.89 141
10927.88 134
10928.87 132
10929.85 157
10930.84 117
10931.83 135
10932.82 143
10933.80 161
10934.79 159
10935.78 141
10936.77 150
10937.75 142
10938.74 159
10939.73 156
10940.72 149
10941.70 162
10942.69 165
10943.68 166
10944.67 174
10945.66 153
10946.64 159
10947.63 166
10948.62 149
10949.61 158
10950.60 161
10951.58 163
10952.57 183
10953.56 195
10954.55 184
10955.54 207
10956.53 175
10957.52 199
10958.50 221
10959.49 234
10960.48 211
10961.47 201
10962.46 196
10963.45 184
10964.44 172
10965.42 199
10966.41 179
10967.40 170
10968.39 153
10969.38 157
10970.37 149
10971.36 153
10972.35 171
10973.34 188
10974.33 170
10975.32 153
10976.31 191
10977.29 179
10978.28 188
10979.27 173
10980.26 160
10981.25 186
10982.24 177
10983.23 163
10984.22 182
10985.21 184
10986.20 165
10987.19 173
10988.18 181
10989.17 185
10990.16 188
10991.15 210
10992.14 186
10993.13 197
10994.12 224
10995.11 250
10996.10 259
10997.09 274
10998.08 277
10999.07 294
11000.06 302
11001.05 307
11002.05 270
11003.04 281
11004.03 247
11005.02 198
11006.01 197
11007.00 173
11007.99 212
11008.98 203
11009.97 156
11010.96 168
11011.95 154
11012.94 192
11013.94 187
11014.93 164
11015.92 144
11016.91 141
11017.90 163
11018.89 173
11019.88 154
11020.87 182
11021.87 178
11022.86 172
11023.85 156
11024.84 145
11025.83 149
11026.82 158
11027.81 157
11028.81 141
11029.80 140
11030.79 159
11031.78 169
11032.77 154
11033.77 161
11034.76 194
11035.75 194
11036.74 182
11037.73 200
11038.73 167
11039.72 146
11040.71 157
11041.70 163
11042.70 185
11043.69 167
11044.68 129
11045.67 126
11046.67 165
11047.66 143
11048.65 144
11049.64 148
11050.64 144
11051.63 143
11052.62 133
11053.61 131
11054.61 152
11055.60 151
11056.59 142
11057.59 126
11058.58 144
11059.57 137
11060.57 137
11061.56 158
11062.55 162
11063.55 120
11064.54 138
11065.53 144
11066.53 132
11067.52 120
11068.51 144
11069.51 140
11070.50 156
11071.49 139
11072.49 145
11073.48 140
11074.48 155
11075.47 130
11076.46 138
11077.46 146
11078.45 147
11079.45 128
11080.44 110
11081.43 127
11082.43 146
11083.42 132
11084.42 154
11085.41 115
11086.40 115
11087.40 127
11088.39 164
11089.39 121
11090.38 117
11091.38 130
11092.37 112
11093.37 121
11094.36 133
11095.36 136
11096.35 161
11097.35 135
11098.34 154
11099.34 138
11100.33 143
11101.33 126
11102.32 119
11103.32 129
11104.31 110
11105.31 116
11106.30 131
11107.30 111
11108.29 106
11109.29 103
11110.28 141
11111.28 135
11112.27 119
11113.27 104
11114.26 124
11115.26 122
11116.26 132
11117.25 130
11118.25 153
11119.24 129
11120.24 143
11121.24 156
11122.23 140
11123.23 120
11124.22 108
11125.22 150
11126.22 111
11127.21 156
11128.21 130
11129.20 122
11130.20 122
11131.20 126
11132.19 104
11133.19 107
11134.19 107
11135.18 132
11136.18 125
11137.18 118
11138.17 147
11139.17 127
11140.17 136
11141.16 113
11142.16 116
11143.16 123
11144.15 124
11145.15 129
11146.15 128
11147.14 127
11148.14 118
11149.14 129
11150.14 102
11151.13 123
11152.13 139
11153.13 123
11154.13 117
11155.12 122
11156.12 132
11157.12 112
11158.12 117
11159.11 139
11160.11 110
11161.11 125
11162.11 135
11163.10 128
11164.10 115
11165.10 124
11166.10 129
11167.10 93
11168.09 131
11169.09 123
11170.09 143
11171.09 117
11172.09 107
11173.08 113
11174.08 132
11175.08 117
11176.08 100
11177.08 96
11178.08 152
11179.08 125
11180.07 139
11181.07 116
11182.07 116
11183.07 113
11184.07 138
11185.07 130
11186.07 110
11187.06 139
11188.06 109
11189.06 111
11190.06 133
11191.06 107
11192.06 105
11193.06 136
11194.06 121
11195.06 122
11196.06 115
11197.06 117
11198.06 111
11199.05 119
11200.05 105
11201.05 115
11202.05 98
11203.05 111
11204.05 123
11205.05 121
11206.05 120
11207.05 121
11208.05 149
11209.05 103
11210.05 136
11211.05 124
11212.05 151
11213.05 163
11214.05 143
11215.05 128
11216.05 114
11217.05 121
11218.05 121
11219.05 86
11220.05 106
11221.05 117
11222.05 118
11223.05 117
11224.05 115
11225.06 141
11226.06 134
11227.06 131
11228.06 109
11229.06 95
11230.06 105
11231.06 108
11232.06 110
11233.06 122
11234.06 110
11235.06 101
11236.06 117
11237.07 105
11238.07 103
11239.07 122
11240.07 96
11241.07 120
11242.07 118
11243.07 113
11244.07 102
11245.08 100
11246.08 127
11247.08 114
11248.08 144
11249.08 109
11250.08 105
11251.09 114
11252.09 110
11253.09 120
11254.09 120
11255.09 126
11256.10 107
11257.10 101
11258.10 134
11259.10 126
11260.10 119
11261.11 116
11262.11 104
11263.11 142
11264.11 125
11265.11 119
11266.12 100
11267.12 102
11268.12 138
11269.12 125
11270.13 109
11271.13 94
11272.13 103
11273.14 118
11274.14 108
11275.14 105
11276.14 139
11277.15 110
11278.15 124
11279.15 146
11280.16 120
11281.16 104
11282.16 98
11283.17 116
11284.17 117
11285.17 113
11286.17 103
11287.18 127
11288.18 105
11289.18 106
11290.19 130
11291.19 105
11292.20 98
11293.20 113
11294.20 110
11295.21 129
11296.21 136
11297.21 120
11298.22 109
11299.22 119
11300.23 125
11301.23 116
11302.23 129
11303.24 107
11304.24 121
11305.25 100
11306.25 99
11307.25 126
11308.26 142
11309.26 158
11310.27 144
11311.27 130
11312.28 138
11313.28 112
11314.29 142
11315.29 118
11316.29 125
11317.30 141
11318.30 131
11319.31 125
11320.31 120
11321.32 118
11322.32 116
11323.33 114
11324.33 108
11325.34 131
11326.34 125
11327.35 121
11328.35 105
11329.36 116
11330.36 111
11331.37 96
11332.38 105
11333.38 101
11334.39 111
11335.39 123
11336.40 137
11337.40 127
11338.41 139
11339.41 130
11340.42 125
11341.43 128
11342.43 116
11343.44 112
11344.44 144
11345.45 131
11346.46 126
11347.46 103
11348.47 94
11349.47 124
11350.48 118
11351.49 117
11352.49 111
11353.50 109
11354.50 110
11355.51 115
11356.52 95
11357.52 100
11358.53 107
11359.54 101
11360.54 110
11361.55 108
11362.56 120
11363.56 120
11364.57 110
11365.58 99
11366.58 100
11367.59 108
11368.60 125
11369.61 142
11370.61 115
11371.62 112
11372.63 115
11373.63 112
11374.64 120
11375.65 110
11376.66 106
11377.66 105
11378.67 127
11379.68 110
11380.69 107
11381.69 119
11382.70 104
11383.71 102
11384.72 113
11385.72 99
11386.73 108
11387.74 121
11388.75 104
11389.76 92
11390.76 87
11391.77 109
11392.78 102
11393.79 99
11394.80 88
11395.80 116
11396.81 117
11397.82 93
11398.83 97
11399.84 91
11400.85 112
11401.85 94
11402.86 73
11403.87 110
11404.88 116
11405.89 93
11406.90 109
11407.91 112
11408.91 91
11409.92 113
11410.93 98
11411.94 106
11412.95 96
11413.96 120
11414.97 141
11415.98 120
11416.99 115
11418.00 96
11419.00 116
11420.01 98
11421.02 121
11422.03 131
11423.04 111
11424.05 130
11425.06 87
11426.07 107
11427.08 118
11428.09 127
11429.10 119
11430.11 123
11431.12 121
11432.13 98
11433.14 119
11434.15 123
11435.16 124
11436.17 103
11437.18 109
11438.19 127
11439.20 110
11440.21 103
11441.22 96
11442.23 109
11443.24 116
11444.25 115
11445.26 113
11446.27 104
11447.28 108
11448.29 102
11449.30 112
11450.31 93
11451.32 113
11452.33 135
11453.34 129
11454.36 98
11455.37 106
11456.38 94
11457.39 122
11458.40 121
11459.41 124
11460.42 118
11461.43 119
11462.44 98
11463.45 122
11464.47 91
11465.48 101
11466.49 102
11467.50 127
11468.51 130
11469.52 122
11470.53 117
11471.55 106
11472.56 109
11473.57 107
11474.58 99
11475.59 98
11476.60 117
11477.62 116
11478.63 111
11479.64 142
11480.65 131
11481.66 118
11482.68 113
11483.69 96
11484.70 114
11485.71 103
11486.72 114
11487.74 120
11488.75 116
11489.76 104
11490.77 91
11491.79 105
11492.80 94
11493.81 123
11494.82 135
11495.84 99
11496.85 119
11497.86 120
11498.87 131
11499.89 112
11500.90 106
11501.91 102
11502.93 108
11503.94 124
11504.95 93
11505.96 127
11506.98 95
11507.99 122
11509.00 109
11510.02 117
11511.03 104
11512.04 113
11513.06 115
11514.07 127
11515.08 110
11516.10 116
11517.11 113
11518.13 90
11519.14 99
11520.15 111
11521.17 145
11522.18 107
11523.19 125
11524.21 123
11525.22 107
11526.24 124
11527.25 129
11528.26 142
11529.28 127
11530.29 112
11531.31 112
11532.32 109
11533.33 126
11534.35 121
11535.36 124
11536.38 127
11537.39 124
11538.41 151
11539.42 118
11540.44 119
11541.45 129
11542.47 144
11543.48 129
11544.49 131
11545.51 124
11546.52 127
11547.54 133
11548.55 149
11549.57 138
11550.58 123
11551.60 129
11552.61 115
11553.63 116
11554.64 119
11555.66 127
11556.68 138
11557.69 142
11558.71 121
11559.72 139
11560.74 122
11561.75 117
11562.77 119
11563.78 134
11564.80 132
11565.82 145
11566.83 127
11567.85 116
11568.86 137
11569.88 130
11570.89 175
11571.91 159
11572.93 151
11573.94 151
11574.96 147
11575.97 151
11576.99 163
11578.01 143
11579.02 162
11580.04 158
11581.06 172
11582.07 176
11583.09 177
11584.11 185
11585.12 180
11586.14 200
11587.16 158
11588.17 152
11589.19 173
11590.21 182
11591.22 186
11592.24 227
11593.26 245
11594.27 229
11595.29 301
11596.31 330
11597.32 341
11598.34 394
11599.36 377
11600.38 365
11601.39 328
11602.41 295
11603.43 250
11604.45 216
11605.46 208
11606.48 195
11607.50 185
11608.52 156
11609.53 161
11610.55 162
11611.57 145
11612.59 132
11613.60 132
11614.62 149
11615.64 133
11616.66 182
11617.68 165
11618.69 150
11619.71 135
11620.73 152
11621.75 128
11622.77 148
11623.78 140
11624.80 142
11625.82 135
11626.84 137
11627.86 139
11628.88 156
11629.90 175
11630.91 172
11631.93 167
11632.95 169
11633.97 140
11634.99 149
11636.01 172
11637.03 174
11638.05 167
11639.06 156
11640.08 164
11641.10 119
11642.12 151
11643.14 155
11644.16 136
11645.18 113
11646.20 129
11647.22 143
11648.24 106
11649.26 107
11650.28 114
11651.30 121
11652.31 97
11653.33 135
11654.35 127
11655.37 134
11656.39 148
11657.41 145
11658.43 134
11659.45 158
11660.47 127
11661.49 126
11662.51 135
11663.53 113
11664.55 131
11665.57 120
11666.59 124
11667.61 122
11668.63 159
11669.65 144
11670.67 134
11671.69 118
11672.71 141
11673.73 130
11674.76 125
11675.78 132
11676.80 120
11677.82 128
11678.84 135
11679.86 146
11680.88 149
11681.90 152
11682.92 133
11683.94 124
11684.96 113
11685.98 149
11687.00 124
11688.03 145
11689.05 141
11690.07 148
11691.09 118
11692.11 146
11693.13 133
11694.15 133
11695.17 141
11696.20 117
11697.22 126
11698.24 125
11699.26 107
11700.28 120
11701.30 106
11702.33 111
11703.35 153
11704.37 122
11705.39 124
11706.41 99
11707.44 112
11708.46 118
11709.48 117
11710.50 133
11711.52 134
11712.55 108
11713.57 122
11714.59 137
11715.61 126
11716.63 122
11717.66 101
11718.68 134
11719.70 115
11720.72 109
11721.75 104
11722.77 123
11723.79 120
11724.82 114
11725.84 133
11726.86 124
11727.88 123
11728.91 115
11729.93 113
11730.95 124
11731.98 144
11733.00 106
11734.02 116
11735.04 107
11736.07 106
11737.09 113
11738.11 126
11739.14 124
11740.16 118
11741.18 125
11742.21 126
11743.23 127
11744.25 99
11745.28 135
11746.30 131
11747.33 123
11748.35 95
11749.37 127
11750.40 112
11751.42 121
11752.44 110
11753.47 102
11754.49 101
11755.52 140
11756.54 122
11757.57 105
11758.59 119
11759.61 98
11760.64 110
11761.66 96
11762.69 112
11763.71 108
11764.74 122
11765.76 111
11766.78 155
11767.81 147
11768.83 116
11769.86 93
11770.88 87
11771.91 94
11772.93 117
11773.96 113
11774.98 106
11776.01 97
11777.03 113
11778.06 109
11779.08 112
11780.11 132
11781.13 109
11782.16 119
11783.18 92
11784.21 96
11785.23 93
11786.26 114
11787.28 113
11788.31 107
11789.34 87
11790.36 85
11791.39 121
11792.41 98
11793.44 98
11794.46 99
11795.49 129
11796.52 98
11797.54 88
11798.57 98
11799.59 104
11800.62 80
11801.65 104
11802.67 89
11803.70 111
11804.72 109
11805.75 129
11806.78 117
11807.80 100
11808.83 99
11809.86 105
11810.88 148
11811.91 108
11812.93 111
11813.96 94
11814.99 106
11816.01 82
11817.04 102
11818.07 113
11819.10 106
11820.12 121
11821.15 105
11822.18 99
11823.20 82
11824.23 109
11825.26 100
11826.28 121
11827.31 91
11828.34 104
11829.37 109
11830.39 91
11831.42 116
11832.45 103
11833.48 103
11834.50 128
11835.53 121
11836.56 89
11837.59 109
11838.61 100
11839.64 113
11840.67 111
11841.70 122
11842.72 113
11843.75 105
11844.78 112
11845.81 135
11846.84 100
11847.86 123
11848.89 104
11849.92 106
11850.95 105
11851.98 125
11853.01 122
11854.03 112
11855.06 102
11856.09 103
11857.12 112
11858.15 109
11859.18 118
11860.20 108
11861.23 107
11862.26 92
11863.29 95
11864.32 81
11865.35 106
11866.38 113
11867.41 88
11868.44 100
11869.46 99
11870.49 99
11871.52 96
11872.55 99
11873.58 92
11874.61 102
11875.64 108
11876.67 130
11877.70 129
11878.73 104
11879.76 103
11880.79 109
11881.82 105
11882.85 109
11883.88 94
11884.91 99
11885.93 120
11886.96 103
11887.99 120
11889.02 104
11890.05 104
11891.08 113
11892.11 130
11893.14 121
11894.17 127
11895.20 113
11896.23 123
11897.26 109
11898.30 113
11899.33 119
11900.36 126
11901.39 138
11902.42 153
11903.45 139
11904.48 121
11905.51 134
11906.54 117
11907.57 119
11908.60 122
11909.63 115
11910.66 111
11911.69 122
11912.72 104
11913.75 104
11914.79 125
11915.82 123
11916.85 98
11917.88 92
11918.91 118
11919.94 103
11920.97 115
11922.00 104
11923.04 143
11924.07 130
11925.10 112
11926.13 128
11927.16 144
11928.19 147
11929.22 165
11930.26 148
11931.29 170
11932.32 173
11933.35 168
11934.38 144
11935.41 139
11936.45 118
11937.48 121
11938.51 117
11939.54 115
11940.58 158
11941.61 126
11942.64 111
11943.67 120
11944.70 98
11945.74 97
11946.77 120
11947.80 117
11948.83 123
11949.87 132
11950.90 130
11951.93 113
11952.96 99
11954.00 112
11955.03 94
11956.06 114
11957.09 123
11958.13 119
11959.16 95
11960.19 119
11961.23 107
11962.26 112
11963.29 123
11964.33 114
11965.36 123
11966.39 112
11967.43 99
11968.46 102
11969.49 114
11970.53 120
11971.56 122
11972.59 123
11973.63 105
11974.66 101
11975.69 126
11976.73 98
11977.76 93
11978.79 94
11979.83 130
11980.86 126
11981.90 122
11982.93 108
11983.96 105
11985.00 146
11986.03 118
11987.07 120
11988.10 121
11989.13 126
11990.17 121
11991.20 120
11992.24 95
11993.27 112
11994.31 108
11995.34 102
11996.38 110
11997.41 105
11998.44 122
11999.48 147
12000.51 150
12001.55 108
12002.58 102
12003.62 107
12004.65 120
12005.69 117
12006.72 127
12007.76 126
12008.79 127
12009.83 125
12010.86 124
12011.90 123
12012.93 120
12013.97 120
12015.00 113
12016.04 123
12017.08 108
12018.11 117
12019.15 123
12020.18 106
12021.22 87
12022.25 106
12023.29 109
12024.32 118
12025.36 125
12026.40 103
12027.43 121
12028.47 117
12029.50 132
12030.54 133
12031.58 106
12032.61 92
12033.65 125
12034.68 116
12035.72 106
12036.76 120
12037.79 126
12038.83 117
12039.87 120
12040.90 96
12041.94 109
12042.98 115
12044.01 133
12045.05 115
12046.09 114
12047.12 123
12048.16 116
12049.20 110
12050.23 112
12051.27 125
12052.31 122
12053.34 125
12054.38 111
12055.42 136
12056.45 113
12057.49 130
12058.53 133
12059.57 140
12060.60 124
12061.64 133
12062.68 114
12063.72 127
12064.75 119
12065.79 129
12066.83 130
12067.87 104
12068.90 112
12069.94 128
12070.98 114
12072.02 127
12073.06 113
12074.09 90
12075.13 97
12076.17 108
12077.21 110
12078.24 114
12079.28 103
12080.32 135
12081.36 127
12082.40 130
12083.44 102
12084.47 123
12085.51 124
12086.55 147
12087.59 145
12088.63 125
12089.67 134
12090.71 137
12091.74 120
12092.78 107
12093.82 119
12094.86 136
12095.90 132
12096.94 155
12097.98 139
12099.02 163
12100.05 156
12101.09 148
12102.13 146
12103.17 135
12104.21 137
12105.25 131
12106.29 140
12107.33 129
12108.37 138
12109.41 128
12110.45 133
12111.49 130
12112.53 133
12113.57 136
12114.61 119
12115.65 103
12116.69 97
12117.72 113
12118.76 110
12119.80 104
12120.84 99
12121.88 100
12122.92 127
12123.96 120
12125.00 94
12126.04 118
12127.08 119
12128.12 122
12129.17 108
12130.21 108
12131.25 114
12132.29 97
12133.33 109
12134.37 116
12135.41 113
12136.45 118
12137.49 130
12138.53 128
12139.57 130
12140.61 115
12141.65 117
12142.69 122
12143.73 131
12144.77 106
12145.82 107
12146.86 126
12147.90 100
12148.94 103
12149.98 113
12151.02 124
12152.06 114
12153.10 113
12154.15 114
12155.19 120
12156.23 114
12157.27 128
12158.31 98
12159.35 106
12160.39 115
12161.44 93
12162.48 108
12163.52 111
12164.56 117
12165.60 104
12166.64 122
12167.69 117
12168.73 101
12169.77 102
12170.81 107
12171.85 99
12172.90 116
12173.94 106
12174.98 102
12176.02 126
12177.07 104
12178.11 111
12179.15 108
12180.19 111
12181.24 114
12182.28 107
12183.32 107
12184.36 109
12185.41 108
12186.45 84
12187.49 86
12188.53 110
12189.58 104
12190.62 99
12191.66 79
12192.71 89
12193.75 110
12194.79 114
12195.84 85
12196.88 95
12197.92 134
12198.97 122
12200.01 112
12201.05 102
12202.10 120
12203.14 129
12204.18 120
12205.23 104
12206.27 120
12207.31 144
12208.36 107
12209.40 115
12210.44 109
12211.49 121
12212.53 93
12213.58 130
12214.62 134
12215.66 103
12216.71 112
12217.75 108
12218.80 122
12219.84 101
12220.88 116
12221.93 122
12222.97 123
12224.02 111
12225.06 107
12226.11 114
12227.15 114
12228.19 120
12229.24 127
12230.28 107
12231.33 111
12232.37 123
12233.42 97
12234.46 95
12235.51 101
12236.55 111
12237.60 120
12238.64 116
12239.69 90
12240.73 86
12241.78 99
12242.82 106
12243.87 112
12244.91 108
12245.96 110
12247.00 96
12248.05 123
12249.09 130
12250.14 97
12251.19 114
12252.23 107
12253.28 106
12254.32 104
12255.37 93
12256.41 98
12257.46 106
12258.51 124
12259.55 115
12260.60 121
12261.64 95
12262.69 110
12263.74 124
12264.78 115
12265.83 97
12266.87 107
12267.92 108
12268.97 111
12270.01 104
12271.06 97
12272.11 94
12273.15 115
12274.20 114
12275.24 127
12276.29 127
12277.34 110
12278.38 110
12279.43 93
12280.48 87
12281.52 97
12282.57 109
12283.62 115
12284.67 96
12285.71 114
12286.76 87
12287.81 99
12288.85 138
12289.90 110
12290.95 90
12292.00 91
12293.04 103
12294.09 113
12295.14 113
12296.18 100
12297.23 112
12298.28 95
12299.33 120
12300.38 100
12301.42 101
12302.47 83
12303.52 105
12304.57 105
12305.61 100
12306.66 90
12307.71 98
12308.76 130
12309.81 119
12310.85 84
12311.90 84
12312.95 94
12314.00 106
12315.05 106
12316.09 104
12317.14 107
12318.19 98
12319.24 106
12320.29 100
12321.34 97
12322.39 100
12323.43 98
12324.48 109
12325.53 82
12326.58 90
12327.63 86
12328.68 115
12329.73 107
12330.78 92
12331.82 93
12332.87 93
12333.92 131
12334.97 116
12336.02 111
12337.07 94
12338.12 90
12339.17 117
12340.22 104
12341.27 91
12342.32 111
12343.37 101
12344.42 124
12345.46 98
12346.51 101
12347.56 102
12348.61 102
12349.66 116
12350.71 105
12351.76 93
12352.81 83
12353.86 102
12354.91 127
12355.96 102
12357.01 94
12358.06 81
12359.11 104
12360.16 91
12361.21 93
12362.26 122
12363.31 117
12364.36 120
12365.41 112
12366.47 105
12367.52 99
12368.57 111
12369.62 109
12370.67 107
12371.72 115
12372.77 114
12373.82 103
12374.87 111
12375.92 97
12376.97 90
12378.02 95
12379.07 88
12380.12 87
12381.18 106
12382.23 106
12383.28 118
12384.33 111
12385.38 100
12386.43 97
12387.48 107
12388.53 103
12389.59 99
12390.64 103
12391.69 98
12392.74 113
12393.79 104
12394.84 102
12395.90 101
12396.95 92
12398.00 103
12399.05 86
12400.10 97
12401.15 88
12402.21 109
12403.26 123
12404.31 119
12405.36 107
12406.41 121
12407.47 122
12408.52 129
12409.57 99
12410.62 106
12411.68 105
12412.73 113
12413.78 108
12414.83 103
12415.89 81
12416.94 105
12417.99 110
12419.04 121
12420.10 111
12421.15 99
12422.20 100
12423.26 94
12424.31 99
12425.36 90
12426.41 117
12427.47 105
12428.52 83
12429.57 110
12430.63 112
12431.68 93
12432.73 85
12433.79 94
12434.84 93
12435.89 102
12436.95 96
12438.00 106
12439.05 87
12440.11 91
12441.16 117
12442.21 85
12443.27 109
12444.32 105
12445.38 101
12446.43 112
12447.48 112
12448.54 91
12449.59 100
12450.65 114
12451.70 110
12452.75 114
12453.81 99
12454.86 112
12455.92 100
12456.97 91
12458.02 98
12459.08 95
12460.13 105
12461.19 90
12462.24 99
12463.30 103
12464.35 91
12465.41 99
12466.46 112
12467.52 137
12468.57 126
12469.63 125
12470.68 113
12471.74 123
12472.79 95
12473.85 99
12474.90 113
12475.96 101
12477.01 110
12478.07 110
12479.12 112
12480.18 109
12481.23 147
12482.29 120
12483.34 98
12484.40 102
12485.45 143
12486.51 129
12487.56 121
12488.62 147
12489.68 143
12490.73 192
12491.79 221
12492.84 195
12493.90 195
12494.95 220
12496.01 200
12497.07 204
12498.12 200
12499.18 163
12500.23 172
12501.29 146
12502.35 143
12503.40 145
12504.46 137
12505.52 118
12506.57 130
12507.63 128
12508.69 116
12509.74 84
12510.80 122
12511.86 131
12512.91 127
12513.97 109
12515.03 111
12516.08 145
12517.14 116
12518.20 125
12519.25 111
12520.31 144
12521.37 107
12522.42 120
12523.48 135
12524.54 103
12525.60 133
12526.65 117
12527.71 140
12528.77 122
12529.82 136
12530.88 152
12531.94 121
12533.00 123
12534.05 114
12535.11 139
12536.17 148
12537.23 122
12538.29 101
12539.34 116
12540.40 120
12541.46 119
12542.52 117
12543.57 114
12544.63 87
12545.69 125
12546.75 110
12547.81 106
12548.87 119
12549.92 139
12550.98 111
12552.04 107
12553.10 128
12554.16 104
12555.22 122
12556.27 131
12557.33 121
12558.39 120
12559.45 141
12560.51 126
12561.57 128
12562.63 127
12563.68 130
12564.74 142
12565.80 126
12566.86 139
12567.92 151
12568.98 165
12570.04 182
12571.10 139
12572.16 200
12573.22 185
12574.28 177
12575.33 195
12576.39 164
12577.45 154
12578.51 178
12579.57 157
12580.63 167
12581.69 175
12582.75 162
12583.81 147
12584.87 141
12585.93 132
12586.99 121
12588.05 142
12589.11 121
12590.17 152
12591.23 126
12592.29 124
12593.35 142
12594.41 150
12595.47 139
12596.53 117
12597.59 137
12598.65 127
12599.71 123
12600.77 105
12601.83 130
12602.89 127
12603.95 129
12605.01 114
12606.07 122
12607.13 141
12608.20 138
12609.26 126
12610.32 117
12611.38 133
12612.44 141
12613.50 123
12614.56 113
12615.62 126
12616.68 114
12617.74 119
12618.81 134
12619.87 116
12620.93 106
12621.99 103
12623.05 123
12624.11 141
12625.17 131
12626.23 115
12627.30 144
12628.36 124
12629.42 120
12630.48 115
12631.54 138
12632.60 99
12633.67 105
12634.73 117
12635.79 111
12636.85 122
12637.91 137
12638.98 126
12640.04 108
12641.10 131
12642.16 140
12643.22 129
12644.29 112
12645.35 103
12646.41 107
12647.47 130
12648.54 110
12649.60 111
12650.66 133
12651.72 143
12652.79 162
12653.85 164
12654.91 169
12655.97 136
12657.04 152
12658.10 147
12659.16 131
12660.22 134
12661.29 139
12662.35 124
12663.41 128
12664.48 124
12665.54 127
12666.60 124
12667.67 135
12668.73 114
12669.79 119
12670.86 132
12671.92 136
12672.98 164
12674.05 127
12675.11 111
12676.17 114
12677.24 154
12678.30 124
12679.36 123
12680.43 140
12681.49 115
12682.56 114
12683.62 113
12684.68 104
12685.75 132
12686.81 120
12687.88 106
12688.94 115
12690.00 137
12691.07 149
12692.13 148
12693.20 141
12694.26 151
12695.33 124
12696.39 122
12697.45 137
12698.52 129
12699.58 164
12700.65 154
12701.71 162
12702.78 165
12703.84 163
12704.91 179
12705.97 171
12707.04 156
12708.10 136
12709.17 157
12710.23 144
12711.30 140
12712.36 119
12713.43 127
12714.49 141
12715.56 161
12716.62 126
12717.69 138
12718.75 137
12719.82 143
12720.88 147
12721.95 122
12723.02 128
12724.08 129
12725.15 123
12726.21 143
12727.28 150
12728.34 128
12729.41 129
12730.48 125
12731.54 120
12732.61 129
12733.67 123
12734.74 138
12735.81 144
12736.87 134
12737.94 129
12739.00 127
12740.07 116
12741.14 108
12742.20 113
12743.27 143
12744.34 121
12745.40 124
12746.47 109
12747.54 108
12748.60 113
12749.67 119
12750.74 124
12751.80 121
12752.87 117
12753.94 102
12755.00 113
12756.07 122
12757.14 102
12758.20 121
12759.27 105
12760.34 113
12761.40 127
12762.47 105
12763.54 109
12764.61 111
12765.67 114
12766.74 134
12767.81 131
12768.88 104
12769.94 110
12771.01 100
12772.08 100
12773.15 98
12774.21 98
12775.28 108
12776.35 131
12777.42 100
12778.49 92
12779.55 102
12780.62 106
12781.69 110
12782.76 114
12783.83 109
12784.89 93
12785.96 78
12787.03 104
12788.10 109
12789.17 102
12790.23 115
12791.30 115
12792.37 102
12793.44 84
12794.51 101
12795.58 103
12796.65 104
12797.71 78
12798.78 104
12799.85 84
12800.92 114
12801.99 119
12803.06 115
12804.13 89
12805.20 85
12806.27 131
12807.33 119
12808.40 101
12809.47 99
12810.54 118
12811.61 116
12812.68 98
12813.75 122
12814.82 109
12815.89 93
12816.96 87
12818.03 92
12819.10 101
12820.17 107
12821.24 106
12822.31 101
12823.38 104
12824.45 102
12825.52 94
12826.59 117
12827.66 121
12828.73 93
12829.80 100
12830.87 103
12831.94 92
12833.01 119
12834.08 103
12835.15 102
12836.22 121
12837.29 106
12838.36 105
12839.43 115
12840.50 114
12841.57 112
12842.64 94
12843.71 119
12844.78 93
12845.85 87
12846.92 93
12847.99 100
12849.06 114
12850.13 120
12851.21 123
12852.28 100
12853.35 101
12854.42 101
12855.49 106
12856.56 100
12857.63 108
12858.70 100
12859.77 91
12860.85 97
12861.92 109
12862.99 114
12864.06 95
12865.13 85
12866.20 102
12867.27 105
12868.35 84
12869.42 88
12870.49 88
12871.56 96
12872.63 103
12873.71 94
12874.78 92
12875.85 91
12876.92 86
12877.99 100
12879.07 90
12880.14 78
12881.21 87
12882.28 91
12883.35 101
12884.43 106
12885.50 66
12886.57 85
12887.64 103
12888.72 96
12889.79 105
12890.86 101
12891.93 93
12893.01 85
12894.08 90
12895.15 89
12896.22 81
12897.30 96
12898.37 99
12899.44 89
12900.52 73
12901.59 90
12902.66 84
12903.74 101
12904.81 102
12905.88 94
12906.96 95
12908.03 84
12909.10 76
12910.18 86
12911.25 73
12912.32 76
12913.40 92
12914.47 93
12915.54 88
12916.62 88
12917.69 86
12918.76 92
12919.84 81
12920.91 76
12921.99 89
12923.06 86
12924.13 95
12925.21 89
12926.28 92
12927.36 86
12928.43 85
12929.50 97
12930.58 80
12931.65 72
12932.73 77
12933.80 112
12934.88 99
12935.95 109
12937.02 92
12938.10 104
12939.17 98
12940.25 90
12941.32 124
12942.40 89
12943.47 88
12944.55 96
12945.62 117
12946.70 99
12947.77 102
12948.85 80
12949.92 101
12951.00 80
12952.07 89
12953.15 90
12954.22 104
12955.30 91
12956.37 95
12957.45 111
12958.52 96
12959.60 93
12960.68 93
12961.75 103
12962.83 102
12963.90 77
12964.98 87
12966.05 81
12967.13 65
12968.20 62
12969.28 89
12970.36 105
12971.43 85
12972.51 84
12973.58 86
12974.66 103
12975.74 90
12976.81 88
12977.89 80
12978.97 86
12980.04 89
12981.12 92
12982.19 83
12983.27 91
12984.35 90
12985.42 109
12986.50 100
12987.58 94
12988.65 96
12989.73 91
12990.81 87
12991.88 86
12992.96 99
12994.04 92
12995.11 99
12996.19 102
12997.27 76
12998.35 112
12999.42 79
13000.50 88
13001.58 99
13002.65 109
13003.73 93
13004.81 113
13005.89 98
13006.96 102
13008.04 83
13009.12 91
13010.20 120
13011.27 92
13012.35 99
13013.43 109
13014.51 105
13015.58 108
13016.66 113
13017.74 100
13018.82 98
13019.90 111
13020.97 110
13022.05 114
13023.13 116
13024.21 107
13025.29 99
13026.37 81
13027.44 93
13028.52 119
13029.60 94
13030.68 110
13031.76 101
13032.84 114
13033.91 93
13034.99 103
13036.07 115
13037.15 94
13038.23 102
13039.31 95
13040.39 103
13041.46 104
13042.54 89
13043.62 95
13044.70 111
13045.78 103
13046.86 127
13047.94 97
13049.02 124
13050.10 117
13051.18 126
13052.26 88
13053.34 104
13054.41 113
13055.49 126
13056.57 119
13057.65 105
13058.73 101
13059.81 118
13060.89 125
13061.97 98
13063.05 82
13064.13 105
13065.21 117
13066.29 81
13067.37 141
13068.45 102
13069.53 95
13070.61 113
13071.69 98
13072.77 97
13073.85 91
13074.93 100
13076.01 102
13077.09 94
13078.17 119
13079.25 112
13080.33 94
13081.41 87
13082.49 98
13083.58 86
13084.66 86
13085.74 96
13086.82 90
13087.90 102
13088.98 86
13090.06 104
13091.14 110
13092.22 90
13093.30 95
13094.38 95
13095.46 103
13096.55 75
13097.63 117
13098.71 87
13099.79 97
13100.87 101
13101.95 99
13103.03 97
13104.12 90
13105.20 105
13106.28 101
13107.36 88
13108.44 70
13109.52 87
13110.60 100
13111.69 90
13112.77 80
13113.85 109
13114.93 91
13116.01 70
13117.10 75
13118.18 95
13119.26 72
13120.34 91
13121.42 107
13122.51 98
13123.59 78
13124.67 88
13125.75 96
13126.84 75
13127.92 84
13129.00 74
13130.08 90
13131.17 94
13132.25 103
13133.33 79
13134.41 74
13135.50 93
13136.58 93
13137.66 74
13138.75 83
13139.83 96
13140.91 94
13141.99 102
13143.08 100
13144.16 77
13145.24 102
13146.33 93
13147.41 93
13148.49 78
13149.58 79
13150.66 95
13151.74 81
13152.83 96
13153.91 65
13154.99 92
13156.08 92
13157.16 85
13158.25 83
13159.33 71
13160.41 98
13161.50 76
13162.58 103
13163.66 78
13164.75 77
13165.83 74
13166.92 89
13168.00 81
13169.08 101
13170.17 80
13171.25 88
13172.34 85
13173.42 88
13174.51 83
13175.59 94
13176.67 93
13177.76 83
13178.84 91
13179.93 80
13181.01 88
13182.10 90
13183.18 91
13184.27 88
13185.35 108
13186.44 84
13187.52 74
13188.61 74
13189.69 82
13190.78 79
13191.86 95
13192.95 84
13194.03 94
13195.12 86
13196.20 75
13197.29 83
13198.37 84
13199.46 89
13200.54 72
13201.63 85
13202.72 79
13203.80 76
13204.89 84
13205.97 89
13207.06 80
13208.14 99
13209.23 83
13210.32 92
13211.40 78
13212.49 71
13213.57 102
13214.66 77
13215.75 85
13216.83 86
13217.92 92
13219.00 94
13220.09 90
13221.18 80
13222.26 65
13223.35 78
13224.44 80
13225.52 96
13226.61 97
13227.70 90
13228.78 101
13229.87 99
13230.96 96
13232.04 89
13233.13 82
13234.22 102
13235.30 94
13236.39 86
13237.48 93
13238.56 101
13239.65 81
13240.74 109
13241.82 76
13242.91 87
13244.00 91
13245.09 87
13246.17 91
13247.26 71
13248.35 92
13249.44 78
13250.52 106
13251.61 62
13252.70 88
13253.79 66
13254.87 93
13255.96 96
13257.05 94
13258.14 79
13259.23 80
13260.31 101
13261.40 98
13262.49 95
13263.58 90
13264.67 98
13265.75 81
13266.84 83
13267.93 79
13269.02 74
13270.11 77
13271.19 91
13272.28 83
13273.37 94
13274.46 81
13275.55 78
13276.64 89
13277.73 111
13278.81 91
13279.90 90
13280.99 95
13282.08 94
13283.17 98
13284.26 87
13285.35 97
13286.44 104
13287.53 111
13288.61 91
13289.70 74
13290.79 90
13291.88 107
13292.97 86
13294.06 84
13295.15 96
13296.24 85
13297.33 91
13298.42 91
13299.51 95
13300.60 76
13301.69 92
13302.78 93
13303.87 76
13304.96 103
13306.05 109
13307.14 96
13308.23 98
13309.32 76
13310.41 97
13311.50 88
13312.59 98
13313.68 105
13314.77 87
13315.86 93
13316.95 83
13318.04 83
13319.13 94
13320.22 84
13321.31 101
13322.40 98
13323.49 91
13324.58 82
13325.67 89
13326.76 91
13327.85 88
13328.94 92
13330.03 81
13331.12 101
13332.21 94
13333.31 89
13334.40 85
13335.49 85
13336.58 97
13337.67 91
13338.76 87
13339.85 73
13340.94 74
13342.03 92
13343.13 99
13344.22 105
13345.31 104
13346.40 101
13347.49 108
13348.58 93
13349.67 84
13350.77 83
13351.86 93
13352.95 92
13354.04 112
13355.13 96
13356.22 93
13357.32 117
13358.41 94
13359.50 108
13360.59 119
13361.68 132
13362.78 108
13363.87 109
13364.96 111
13366.05 97
13367.15 101
13368.24 124
13369.33 96
13370.42 113
13371.52 121
13372.61 98
13373.70 103
13374.79 99
13375.89 113
13376.98 94
13378.07 103
13379.16 82
13380.26 93
13381.35 72
13382.44 76
13383.54 84
13384.63 84
13385.72 118
13386.82 89
13387.91 102
13389.00 109
13390.09 96
13391.19 90
13392.28 84
13393.37 79
13394.47 90
13395.56 99
13396.66 96
13397.75 97
13398.84 103
13399.94 85
13401.03 108
13402.12 104
13403.22 116
13404.31 112
13405.40 89
13406.50 113
13407.59 113
13408.69 88
13409.78 103
13410.88 113
13411.97 108
13413.06 102
13414.16 112
13415.25 112
13416.35 105
13417.44 79
13418.53 68
13419.63 96
13420.72 92
13421.82 64
13422.91 94
13424.01 94
13425.10 96
13426.20 80
13427.29 80
13428.39 88
13429.48 116
13430.58 103
13431.67 120
13432.77 108
13433.86 73
13434.96 99
13436.05 105
13437.15 107
13438.24 87
13439.34 98
13440.43 104
13441.53 106
13442.62 89
13443.72 83
13444.81 103
13445.91 118
13447.01 101
13448.10 95
13449.20 90
13450.29 105
13451.39 107
13452.48 115
13453.58 107
13454.68 96
13455.77 108
13456.87 115
13457.96 95
13459.06 88
13460.16 116
13461.25 112
13462.35 105
13463.44 98
13464.54 101
13465.64 88
13466.73 88
13467.83 89
13468.93 105
13470.02 99
13471.12 103
13472.22 91
13473.31 87
13474.41 98
13475.51 107
13476.60 106
13477.70 109
13478.80 105
13479.89 112
13480.99 88
13482.09 89
13483.18 111
13484.28 95
13485.38 101
13486.48 111
13487.57 100
13488.67 96
13489.77 121
13490.87 119
13491.96 101
13493.06 112
13494.16 95
13495.26 104
13496.35 101
13497.45 108
13498.55 103
13499.65 113
13500.74 102
13501.84 133
13502.94 110
13504.04 107
13505.14 123
13506.23 118
13507.33 123
13508.43 99
13509.53 108
13510.63 93
13511.72 100
13512.82 83
13513.92 112
13515.02 100
13516.12 94
13517.22 126
13518.31 117
13519.41 103
13520.51 114
13521.61 123
13522.71 111
13523.81 87
13524.91 94
13526.01 106
13527.10 103
13528.20 99
13529.30 86
13530.40 101
13531.50 78
13532.60 85
13533.70 90
13534.80 96
13535.90 71
13537.00 83
13538.09 98
13539.19 100
13540.29 132
13541.39 105
13542.49 94
13543.59 98
13544.69 89
13545.79 86
13546.89 87
13547.99 79
13549.09 111
13550.19 118
13551.29 73
13552.39 81
13553.49 99
13554.59 71
13555.69 94
13556.79 85
13557.89 85
13558.99 87
13560.09 87
13561.19 82
13562.29 94
13563.39 82
13564.49 107
13565.59 107
13566.69 94
13567.79 92
13568.89 93
13569.99 103
13571.09 96
13572.20 113
13573.30 110
13574.40 112
13575.50 77
13576.60 82
13577.70 98
13578.80 81
13579.90 97
13581.00 89
13582.10 86
13583.20 85
13584.31 85
13585.41 90
13586.51 88
13587.61 71
13588.71 91
13589.81 112
13590.91 101
13592.02 78
13593.12 75
13594.22 91
13595.32 109
13596.42 121
13597.52 82
13598.63 86
13599.73 105
13600.83 113
13601.93 93
13603.03 93
13604.14 95
13605.24 104
13606.34 111
13607.44 119
13608.54 88
13609.65 94
13610.75 81
13611.85 83
13612.95 79
13614.06 78
13615.16 97
13616.26 91
13617.36 98
13618.47 92
13619.57 82
13620.67 89
13621.77 95
13622.88 93
13623.98 100
13625.08 92
13626.18 84
13627.29 81
13628.39 88
13629.49 91
13630.60 89
13631.70 104
13632.80 85
13633.91 87
13635.01 77
13636.11 92
13637.22 86
13638.32 94
13639.42 74
13640.53 93
13641.63 80
13642.73 73
13643.84 95
13644.94 107
13646.04 92
13647.15 78
13648.25 91
13649.36 103
13650.46 87
13651.56 97
13652.67 85
13653.77 104
13654.88 84
13655.98 88
13657.08 106
13658.19 109
13659.29 102
13660.40 75
13661.50 95
13662.60 82
13663.71 93
13664.81 81
13665.92 93
13667.02 78
13668.13 87
13669.23 102
13670.34 78
13671.44 90
13672.55 91
13673.65 82
13674.76 71
13675.86 80
13676.97 58
13678.07 96
13679.18 116
13680.28 96
13681.39 101
13682.49 91
13683.60 106
13684.70 96
13685.81 81
13686.91 86
13688.02 97
13689.12 86
13690.23 94
13691.33 76
13692.44 92
13693.55 97
13694.65 79
13695.76 88
13696.86 106
13697.97 83
13699.07 82
13700.18 96
13701.29 99
13702.39 115
13703.50 106
13704.60 105
13705.71 113
13706.82 105
13707.92 83
13709.03 93
13710.14 86
13711.24 76
13712.35 82
13713.45 107
13714.56 98
13715.67 99
13716.77 84
13717.88 93
13718.99 93
13720.09 90
13721.20 79
13722.31 84
13723.41 97
13724.52 92
13725.63 84
13726.74 86
13727.84 102
13728.95 100
13730.06 105
13731.16 105
13732.27 111
13733.38 81
13734.49 94
13735.59 94
13736.70 101
13737.81 101
13738.91 94
13740.02 113
13741.13 89
13742.24 103
13743.35 106
13744.45 107
13745.56 81
13746.67 107
13747.78 80
13748.88 90
13749.99 83
13751.10 118
13752.21 113
13753.32 109
13754.42 94
13755.53 114
13756.64 118
13757.75 79
13758.86 95
13759.97 120
13761.07 134
13762.18 118
13763.29 119
13764.40 102
13765.51 126
13766.62 129
13767.72 134
13768.83 112
13769.94 136
13771.05 140
13772.16 177
13773.27 143
13774.38 132
13775.49 122
13776.60 133
13777.70 123
13778.81 97
13779.92 124
13781.03 116
13782.14 130
13783.25 101
13784.36 106
13785.47 137
13786.58 117
13787.69 115
13788.80 97
13789.91 102
13791.02 94
13792.13 117
13793.24 116
13794.35 88
13795.45 79
13796.56 108
13797.67 103
13798.78 96
13799.89 114
13801.00 120
13802.11 117
13803.22 112
13804.33 100
13805.44 97
13806.55 85
13807.67 118
13808.78 118
13809.89 89
13811.00 93
13812.11 114
13813.22 112
13814.33 106
13815.44 91
13816.55 86
13817.66 105
13818.77 99
13819.88 74
13820.99 84
13822.10 78
13823.21 93
13824.32 95
13825.44 83
13826.55 105
13827.66 92
13828.77 81
13829.88 103
13830.99 95
13832.10 113
13833.21 103
13834.32 103
13835.44 96
13836.55 99
13837.66 109
13838.77 113
13839.88 106
13840.99 89
13842.10 88
13843.22 95
13844.33 80
13845.44 75
13846.55 89
13847.66 100
13848.78 118
13849.89 90
13851.00 92
13852.11 97
13853.22 93
13854.34 101
13855.45 108
13856.56 93
13857.67 85
13858.78 119
13859.90 108
13861.01 103
13862.12 99
13863.23 99
13864.35 107
13865.46 118
13866.57 96
13867.68 83
13868.80 104
13869.91 90
13871.02 96
13872.14 90
13873.25 89
13874.36 103
13875.47 96
13876.59 97
13877.70 93
13878.81 106
13879.93 117
13881.04 106
13882.15 99
13883.27 98
13884.38 109
13885.49 105
13886.61 81
13887.72 107
13888.83 95
13889.95 117
13891.06 79
13892.17 99
13893.29 97
13894.40 101
13895.52 98
13896.63 107
13897.74 92
13898.86 98
13899.97 113
13901.09 120
13902.20 123
13903.31 108
13904.43 113
13905.54 109
13906.66 84
13907.77 90
13908.89 75
13910.00 105
13911.11 94
13912.23 95
13913.34 85
13914.46 81
13915.57 90
13916.69 93
13917.80 95
13918.92 69
13920.03 97
13921.15 92
13922.26 98
13923.38 89
13924.49 80
13925.61 102
13926.72 110
13927.84 95
13928.95 79
13930.07 87
13931.18 85
13932.30 104
13933.41 102
13934.53 92
13935.64 105
13936.76 107
13937.87 105
13938.99 81
13940.10 75
13941.22 82
13942.34 92
13943.45 88
13944.57 92
13945.68 80
13946.80 95
13947.91 97
13949.03 71
13950.15 84
13951.26 75
13952.38 88
13953.49 90
13954.61 87
13955.73 94
13956.84 84
13957.96 91
13959.08 101
13960.19 88
13961.31 67
13962.43 98
13963.54 90
13964.66 79
13965.78 80
13966.89 89
13968.01 104
13969.13 79
13970.24 84
13971.36 78
13972.48 80
13973.59 90
13974.71 86
13975.83 91
13976.94 74
13978.06 85
13979.18 94
13980.30 70
13981.41 59
13982.53 65
13983.65 84
13984.76 96
13985.88 95
13987.00 90
13988.12 80
13989.23 91
13990.35 81
13991.47 87
13992.59 101
13993.71 102
13994.82 108
13995.94 75
13997.06 81
13998.18 95
13999.29 89
14000.41 90
14001.53 79
14002.65 93
14003.77 80
14004.88 88
14006.00 99
14007.12 76
14008.24 92
14009.36 91
14010.48 92
14011.59 107
14012.71 94
14013.83 93
14014.95 106
14016.07 85
14017.19 95
14018.31 89
14019.43 90
14020.54 103
14021.66 108
14022.78 94
14023.90 94
14025.02 81
14026.14 101
14027.26 105
14028.38 99
14029.50 84
14030.62 98
14031.73 90
14032.85 88
14033.97 96
14035.09 93
14036.21 98
14037.33 88
14038.45 86
14039.57 78
14040.69 73
14041.81 83
14042.93 83
14044.05 84
14045.17 87
14046.29 85
14047.41 83
14048.53 96
14049.65 72
14050.77 95
14051.89 75
14053.01 92
14054.13 80
14055.25 78
14056.37 87
14057.49 95
14058.61 110
14059.73 82
14060.85 83
14061.97 74
14063.09 78
14064.21 88
14065.33 92
14066.45 83
14067.57 101
14068.70 110
14069.82 113
14070.94 99
14072.06 96
14073.18 97
14074.30 122
14075.42 91
14076.54 91
14077.66 92
14078.78 102
14079.91 105
14081.03 102
14082.15 100
14083.27 102
14084.39 109
14085.51 118
14086.63 113
14087.75 93
14088.88 95
14090.00 98
14091.12 102
14092.24 105
14093.36 110
14094.48 123
14095.61 119
14096.73 110
14097.85 99
14098.97 108
14100.09 99
14101.22 120
14102.34 95
14103.46 97
14104.58 104
14105.71 94
14106.83 95
14107.95 99
14109.07 91
14110.19 119
14111.32 104
14112.44 103
14113.56 85
14114.68 90
14115.81 81
14116.93 77
14118.05 82
14119.18 84
14120.30 112
14121.42 100
14122.54 82
14123.67 93
14124.79 97
14125.91 97
14127.04 115
14128.16 83
14129.28 96
14130.41 80
14131.53 79
14132.65 86
14133.78 104
14134.90 84
14136.02 81
14137.15 93
14138.27 70
14139.39 79
14140.52 96
14141.64 80
14142.76 83
14143.89 83
14145.01 77
14146.13 96
14147.26 102
14148.38 81
14149.51 86
14150.63 68
14151.75 95
14152.88 76
14154.00 72
14155.13 84
14156.25 101
14157.38 79
14158.50 78
14159.62 85
14160.75 80
14161.87 88
14163.00 84
14164.12 74
14165.25 73
14166.37 84
14167.50 93
14168.62 82
14169.75 84
14170.87 76
14172.00 80
14173.12 72
14174.25 60
14175.37 99
14176.50 96
14177.62 101
14178.75 61
14179.87 81
14181.00 72
14182.12 69
14183.25 79
14184.37 81
14185.50 92
14186.62 81
14187.75 79
14188.87 58
14190.00 78
14191.13 99
14192.25 82
14193.38 84
14194.50 97
14195.63 82
14196.75 83
14197.88 59
14199.01 78
14200.13 69
14201.26 72
14202.38 68
14203.51 61
14204.64 83
14205.76 66
14206.89 93
14208.01 92
14209.14 88
14210.27 90
14211.39 82
14212.52 68
14213.65 73
14214.77 70
14215.90 56
14217.03 59
14218.15 76
14219.28 93
14220.41 92
14221.53 70
14222.66 70
14223.79 95
14224.91 75
14226.04 83
14227.17 74
14228.30 82
14229.42 70
14230.55 88
14231.68 72
14232.80 57
14233.93 89
14235.06 104
14236.19 66
14237.31 64
14238.44 77
14239.57 77
14240.70 92
14241.82 83
14242.95 72
14244.08 74
14245.21 74
14246.34 75
14247.46 80
14248.59 75
14249.72 73
14250.85 75
14251.98 76
14253.10 60
14254.23 81
14255.36 82
14256.49 76
14257.62 92
14258.74 75
14259.87 77
14261.00 67
14262.13 98
14263.26 74
14264.39 67
14265.52 55
14266.64 81
14267.77 79
14268.90 82
14270.03 79
14271.16 75
14272.29 78
14273.42 50
14274.55 62
14275.68 73
14276.80 78
14277.93 69
14279.06 81
14280.19 82
14281.32 74
14282.45 63
14283.58 70
14284.71 53
14285.84 52
14286.97 61
14288.10 66
14289.23 81
14290.36 66
14291.49 68
14292.62 75
14293.75 77
14294.87 67
14296.00 91
14297.13 76
14298.26 71
14299.39 73
14300.52 56
14301.65 68
14302.78 53
14303.91 74
14305.04 89
14306.17 70
14307.31 78
14308.44 76
14309.57 73
14310.70 71
14311.83 56
14312.96 69
14314.09 94
14315.22 78
14316.35 66
14317.48 96
14318.61 61
14319.74 66
14320.87 65
14322.00 75
14323.13 82
14324.26 66
14325.40 66
14326.53 69
14327.66 81
14328.79 69
14329.92 60
14331.05 75
14332.18 83
14333.31 86
14334.44 67
14335.58 63
14336.71 73
14337.84 77
14338.97 83
14340.10 81
14341.23 60
14342.37 75
14343.50 71
14344.63 88
14345.76 76
14346.89 81
14348.02 78
14349.16 73
14350.29 62
14351.42 86
14352.55 66
14353.68 73
14354.82 95
14355.95 73
14357.08 50
14358.21 78
14359.35 76
14360.48 69
14361.61 73
14362.74 56
14363.87 66
14365.01 80
14366.14 62
14367.27 74
14368.41 91
14369.54 74
14370.67 71
14371.80 76
14372.94 71
14374.07 73
14375.20 63
14376.34 57
14377.47 69
14378.60 77
14379.73 64
14380.87 73
14382.00 75
14383.13 72
14384.27 67
14385.40 79
14386.53 54
14387.67 72
14388.80 72
14389.93 61
14391.07 52
14392.20 73
14393.34 70
14394.47 87
14395.60 64
14396.74 56
14397.87 81
14399.00 71
14400.14 60
14401.27 67
14402.41 73
14403.54 74
14404.67 77
14405.81 60
14406.94 53
14408.08 66
14409.21 70
14410.35 75
14411.48 81
14412.61 79
14413.75 81
14414.88 70
14416.02 75
14417.15 61
14418.29 75
14419.42 80
14420.56 55
14421.69 71
14422.83 82
14423.96 81
14425.10 69
14426.23 85
14427.37 88
14428.50 82
14429.64 96
14430.77 69
14431.91 67
14433.04 52
14434.18 73
14435.31 82
14436.45 79
14437.58 60
14438.72 89
14439.85 78
14440.99 88
14442.13 84
14443.26 86
14444.40 59
14445.53 71
14446.67 54
14447.80 64
14448.94 71
14450.08 73
14451.21 69
14452.35 59
14453.48 73
14454.62 55
14455.76 77
14456.89 89
14458.03 70
14459.16 79
14460.30 67
14461.44 77
14462.57 92
14463.71 81
14464.85 67
14465.98 80
14467.12 76
14468.26 88
14469.39 75
14470.53 84
14471.67 70
14472.80 106
14473.94 94
14475.08 83
14476.21 70
14477.35 77
14478.49 83
14479.62 84
14480.76 75
14481.90 84
14483.04 98
14484.17 74
14485.31 74
14486.45 67
14487.59 97
14488.72 73
14489.86 76
14491.00 80
14492.14 72
14493.27 84
14494.41 68
14495.55 72
14496.69 63
14497.82 97
14498.96 84
14500.10 84
14501.24 73
14502.38 74
14503.51 73
14504.65 95
14505.79 94
14506.93 84
14508.07 81
14509.20 73
14510.34 81
14511.48 83
14512.62 74
14513.76 76
14514.90 85
14516.03 89
14517.17 86
14518.31 71
14519.45 72
14520.59 69
14521.73 60
14522.87 70
14524.01 82
14525.14 104
14526.28 62
14527.42 69
14528.56 69
14529.70 59
14530.84 64
14531.98 83
14533.12 77
14534.26 90
14535.40 87
14536.54 84
14537.67 63
14538.81 84
14539.95 81
14541.09 71
14542.23 79
14543.37 83
14544.51 69
14545.65 69
14546.79 81
14547.93 87
14549.07 72
14550.21 83
14551.35 77
14552.49 80
14553.63 70
14554.77 76
14555.91 93
14557.05 82
14558.19 87
14559.33 79
14560.47 69
14561.61 62
14562.75 65
14563.89 63
14565.03 56
14566.17 59
14567.31 73
14568.45 92
14569.60 86
14570.74 82
14571.88 70
14573.02 66
14574.16 72
14575.30 83
14576.44 82
14577.58 85
14578.72 50
14579.86 63
14581.00 69
14582.14 64
14583.29 76
14584.43 70
14585.57 69
14586.71 81
14587.85 70
14588.99 72
14590.13 70
14591.28 74
14592.42 89
14593.56 83
14594.70 70
14595.84 81
14596.98 82
14598.13 69
14599.27 83
14600.41 75
14601.55 94
14602.69 79
14603.83 75
14604.98 53
14606.12 57
14607.26 70
14608.40 82
14609.54 83
14610.69 76
14611.83 82
14612.97 77
14614.11 94
14615.26 81
14616.40 80
14617.54 84
14618.68 68
14619.83 63
14620.97 73
14622.11 80
14623.25 60
14624.40 89
14625.54 96
14626.68 100
14627.83 91
14628.97 92
14630.11 86
14631.25 72
14632.40 72
14633.54 89
14634.68 90
14635.83 84
14636.97 93
14638.11 89
14639.26 106
14640.40 78
14641.54 88
14642.69 82
14643.83 75
14644.97 95
14646.12 80
14647.26 82
14648.41 74
14649.55 65
14650.69 71
14651.84 78
14652.98 73
14654.13 61
14655.27 62
14656.41 82
14657.56 71
14658.70 65
14659.85 65
14660.99 68
14662.13 65
14663.28 69
14664.42 68
14665.57 74
14666.71 67
14667.86 79
14669.00 63
14670.14 70
14671.29 79
14672.43 73
14673.58 60
14674.72 61
14675.87 73
14677.01 69
14678.16 73
14679.30 63
14680.45 60
14681.59 76
14682.74 64
14683.88 71
14685.03 68
14686.17 63
14687.32 76
14688.46 82
14689.61 73
14690.75 89
14691.90 74
14693.05 81
14694.19 71
14695.34 64
14696.48 70
14697.63 71
14698.77 59
14699.92 71
14701.06 73
14702.21 77
14703.36 78
14704.50 66
14705.65 74
14706.79 77
14707.94 64
14709.09 75
14710.23 71
14711.38 76
14712.53 75
14713.67 74
14714.82 88
14715.96 71
14717.11 78
14718.26 60
14719.40 73
14720.55 72
14721.70 79
14722.84 50
14723.99 56
14725.14 85
14726.28 61
14727.43 92
14728.58 75
14729.72 67
14730.87 61
14732.02 69
14733.16 69
14734.31 83
14735.46 88
14736.61 80
14737.75 78
14738.90 73
14740.05 68
14741.20 55
14742.34 90
14743.49 75
14744.64 73
14745.79 72
14746.93 60
14748.08 67
14749.23 73
14750.38 68
14751.52 63
14752.67 60
14753.82 74
14754.97 81
14756.11 69
14757.26 59
14758.41 72
14759.56 79
14760.71 70
14761.86 84
14763.00 62
14764.15 74
14765.30 69
14766.45 70
14767.60 64
14768.74 72
14769.89 70
14771.04 65
14772.19 64
14773.34 81
14774.49 89
14775.64 74
14776.79 76
14777.93 89
14779.08 73
14780.23 64
14781.38 90
14782.53 74
14783.68 77
14784.83 73
14785.98 78
14787.13 71
14788.28 84
14789.42 79
14790.57 73
14791.72 81
14792.87 73
14794.02 97
14795.17 96
14796.32 81
14797.47 75
14798.62 57
14799.77 72
14800.92 83
14802.07 71
14803.22 63
14804.37 73
14805.52 84
14806.67 80
14807.82 85
14808.97 88
14810.12 81
14811.27 82
14812.42 77
14813.57 71
14814.72 64
14815.87 74
14817.02 86
14818.17 96
14819.32 90
14820.47 87
14821.62 75
14822.77 91
14823.92 78
14825.07 79
14826.22 90
14827.37 78
14828.52 80
14829.68 79
14830.83 74
14831.98 78
14833.13 75
14834.28 91
14835.43 75
14836.58 51
14837.73 61
14838.88 68
14840.03 76
14841.19 75
14842.34 83
14843.49 64
14844.64 77
14845.79 71
14846.94 58
14848.09 61
14849.25 68
14850.40 92
14851.55 60
14852.70 67
14853.85 72
14855.00 78
14856.16 51
14857.31 70
14858.46 90
14859.61 69
14860.76 60
14861.92 84
14863.07 81
14864.22 59
14865.37 74
14866.52 61
14867.68 74
14868.83 63
14869.98 62
14871.13 73
14872.29 66
14873.44 56
14874.59 61
14875.74 52
14876.90 64
14878.05 61
14879.20 63
14880.36 63
14881.51 50
14882.66 67
14883.81 63
14884.97 63
14886.12 66
14887.27 68
14888.43 67
14889.58 64
14890.73 53
14891.89 74
14893.04 59
14894.19 50
14895.35 64
14896.50 78
14897.65 62
14898.81 58
14899.96 54
14901.11 75
14902.27 72
14903.42 68
14904.57 51
14905.73 59
14906.88 70
14908.04 73
14909.19 67
14910.34 71
14911.50 66
14912.65 58
14913.81 55
14914.96 78
14916.11 90
14917.27 63
14918.42 74
14919.58 65
14920.73 77
14921.88 62
14923.04 62
14924.19 73
14925.35 64
14926.50 70
14927.66 61
14928.81 64
14929.97 68
14931.12 75
14932.28 59
14933.43 63
14934.59 61
14935.74 67
14936.90 69
14938.05 61
14939.21 78
14940.36 69
14941.52 75
14942.67 52
14943.83 74
14944.98 64
14946.14 54
14947.29 70
14948.45 74
14949.60 77
14950.76 58
14951.91 68
14953.07 68
14954.23 66
14955.38 56
14956.54 66
14957.69 75
14958.85 64
14960.00 69
14961.16 60
14962.32 71
14963.47 79
14964.63 62
14965.78 57
14966.94 58
14968.10 55
14969.25 63
14970.41 52
14971.57 64
14972.72 62
14973.88 76
14975.04 68
14976.19 54
14977.35 48
14978.50 62
14979.66 69
14980.82 59
14981.97 61
14983.13 56
14984.29 51
14985.45 57
14986.60 68
14987.76 54
14988.92 51
14990.07 74
14991.23 61
14992.39 53
14993.54 62
14994.70 54
14995.86 85
14997.02 65
14998.17 51
14999.33 60
15000.49 76
15001.65 58
15002.80 62
15003.96 54
15005.12 55
15006.28 45
15007.43 69
15008.59 72
15009.75 53
15010.91 66
15012.07 72
15013.22 79
15014.38 64
15015.54 61
15016.70 65
15017.86 59
15019.01 72
15020.17 55
15021.33 36
15022.49 40
15023.65 67
15024.81 50
15025.96 42
15027.12 49
15028.28 74
15029.44 57
15030.60 89
15031.76 55
15032.92 58
15034.07 48
15035.23 67
15036.39 63
15037.55 59
15038.71 45
15039.87 49
15041.03 48
15042.19 51
15043.35 62
15044.50 76
15045.66 70
15046.82 53
15047.98 64
15049.14 77
15050.30 71
15051.46 64
15052.62 51
15053.78 53
15054.94 57
15056.10 60
15057.26 65
15058.42 52
15059.58 62
15060.74 75
15061.90 70
15063.06 54
15064.22 51
15065.38 50
15066.54 58
15067.70 66
15068.86 54
15070.02 49
15071.18 65
15072.34 67
15073.50 61
15074.66 53
15075.82 55
15076.98 68
15078.14 53
15079.30 55
15080.46 50
15081.62 56
15082.78 72
15083.94 57
15085.10 49
15086.26 49
15087.42 50
15088.59 61
15089.75 78
15090.91 49
15092.07 62
15093.23 60
15094.39 51
15095.55 56
15096.71 52
15097.87 40
15099.04 68
15100.20 67
15101.36 57
15102.52 55
15103.68 65
15104.84 67
15106.00 60
15107.17 71
15108.33 51
15109.49 62
15110.65 52
15111.81 71
15112.97 58
15114.14 42
15115.30 66
15116.46 74
15117.62 42
15118.78 53
15119.95 61
15121.11 79
15122.27 62
15123.43 47
15124.59 49
15125.76 47
15126.92 63
15128.08 43
15129.24 52
15130.41 56
15131.57 54
15132.73 66
15133.89 45
15135.06 40
15136.22 53
15137.38 54
15138.54 53
15139.71 53
15140.87 50
15142.03 70
15143.20 43
15144.36 41
15145.52 49
15146.69 73
15147.85 62
15149.01 56
15150.17 51
15151.34 58
15152.50 56
15153.66 56
15154.83 56
15155.99 51
15157.16 59
15158.32 65
15159.48 55
15160.65 48
15161.81 61
15162.97 47
15164.14 60
15165.30 49
15166.46 42
15167.63 45
15168.79 54
15169.96 51
15171.12 59
15172.28 50
15173.45 61
15174.61 61
15175.78 55
15176.94 66
15178.11 53
15179.27 54
15180.43 57
15181.60 68
15182.76 60
15183.93 59
15185.09 61
15186.26 63
15187.42 58
15188.59 62
15189.75 58
15190.92 51
15192.08 52
15193.25 59
15194.41 77
15195.58 56
15196.74 51
15197.91 60
15199.07 61
15200.24 60
15201.40 60
15202.57 60
15203.73 65
15204.90 47
15206.06 51
15207.23 63
15208.39 62
15209.56 64
15210.72 56
15211.89 52
15213.06 56
15214.22 61
15215.39 54
15216.55 66
15217.72 51
15218.88 52
15220.05 65
15221.22 59
15222.38 63
15223.55 83
15224.71 66
15225.88 59
15227.05 43
15228.21 40
15229.38 56
15230.55 47
15231.71 57
15232.88 60
15234.05 72
15235.21 66
15236.38 53
15237.54 44
15238.71 37
15239.88 47
15241.04 57
15242.21 63
15243.38 51
15244.55 52
15245.71 57
15246.88 55
15248.05 41
15249.21 48
15250.38 58
15251.55 65
15252.71 52
15253.88 50
15255.05 46
15256.22 48
15257.38 43
15258.55 74
15259.72 50
15260.89 63
15262.05 61
15263.22 56
15264.39 52
15265.56 45
15266.72 60
15267.89 68
15269.06 52
15270.23 40
15271.40 52
15272.56 56
15273.73 45
15274.90 57
15276.07 48
15277.24 49
15278.40 53
15279.57 44
15280.74 59
15281.91 40
15283.08 40
15284.25 51
15285.41 61
15286.58 52
15287.75 56
15288.92 59
15290.09 61
15291.26 56
15292.43 60
15293.59 68
15294.76 70
15295.93 70
15297.10 63
15298.27 44
15299.44 47
15300.61 65
15301.78 54
15302.95 54
15304.12 52
15305.28 50
15306.45 53
15307.62 50
15308.79 44
15309.96 52
15311.13 76
15312.30 52
15313.47 53
15314.64 60
15315.81 46
15316.98 57
15318.15 67
15319.32 59
15320.49 68
15321.66 50
15322.83 56
15324.00 69
15325.17 70
15326.34 51
15327.51 46
15328.68 61
15329.85 72
15331.02 53
15332.19 48
15333.36 65
15334.53 55
15335.70 61
15336.87 43
15338.04 73
15339.21 53
15340.38 46
15341.55 55
15342.72 49
15343.89 57
15345.06 52
15346.23 57
15347.41 53
15348.58 54
15349.75 37
15350.92 52
15352.09 63
15353.26 58
15354.43 61
15355.60 56
15356.77 52
15357.94 49
15359.12 51
15360.29 52
15361.46 55
15362.63 73
15363.80 64
15364.97 43
15366.14 53
15367.32 58
15368.49 56
15369.66 56
15370.83 58
15372.00 50
15373.17 55
15374.35 47
15375.52 50
15376.69 57
15377.86 52
15379.03 46
15380.21 64
15381.38 61
15382.55 48
15383.72 60
15384.90 73
15386.07 57
15387.24 57
15388.41 46
15389.58 52
15390.76 58
15391.93 54
15393.10 61
15394.27 54
15395.45 52
15396.62 50
15397.79 53
15398.97 72
15400.14 55
15401.31 66
15402.48 72
15403.66 55
15404.83 56
15406.00 45
15407.18 40
15408.35 43
15409.52 59
15410.70 65
15411.87 46
15413.04 49
15414.22 46
15415.39 64
15416.56 55
15417.74 59
15418.91 61
15420.08 53
15421.26 61
15422.43 55
15423.60 50
15424.78 52
15425.95 49
15427.13 56
15428.30 48
15429.47 40
15430.65 61
15431.82 52
15433.00 53
15434.17 54
15435.34 53
15436.52 57
15437.69 45
15438.87 54
15440.04 54
15441.22 50
15442.39 57
15443.56 63
15444.74 71
15445.91 74
15447.09 57
15448.26 62
15449.44 59
15450.61 50
15451.79 50
15452.96 68
15454.14 53
15455.31 52
15456.49 59
15457.66 46
15458.84 62
15460.01 63
15461.19 56
15462.36 45
15463.54 70
15464.71 56
15465.89 66
15467.06 46
15468.24 47
15469.42 76
15470.59 67
15471.77 60
15472.94 50
15474.12 72
15475.29 62
15476.47 61
15477.64 57
15478.82 64
15480.00 66
15481.17 78
15482.35 64
15483.52 66
15484.70 56
15485.88 64
15487.05 59
15488.23 60
15489.41 49
15490.58 55
15491.76 59
15492.93 63
15494.11 57
15495.29 40
15496.46 69
15497.64 70
15498.82 62
15499.99 53
15501.17 50
15502.35 51
15503.52 46
15504.70 67
15505.88 58
15507.05 49
15508.23 59
15509.41 47
15510.59 46
15511.76 58
15512.94 65
15514.12 57
15515.29 58
15516.47 59
15517.65 50
15518.83 51
15520.00 44
15521.18 58
15522.36 48
15523.54 32
15524.71 59
15525.89 66
15527.07 43
15528.25 58
15529.42 62
15530.60 55
15531.78 53
15532.96 66
15534.14 68
15535.31 48
15536.49 63
15537.67 57
15538.85 54
15540.03 51
15541.20 48
15542.38 45
15543.56 62
15544.74 50
15545.92 61
15547.10 60
15548.27 66
15549.45 56
15550.63 44
15551.81 49
15552.99 41
15554.17 62
15555.35 46
15556.53 42
15557.70 60
15558.88 64
15560.06 60
15561.24 43
15562.42 47
15563.60 52
15564.78 62
15565.96 67
15567.14 57
15568.32 55
15569.50 61
15570.67 56
15571.85 50
15573.03 42
15574.21 54
15575.39 69
15576.57 75
15577.75 55
15578.93 43
15580.11 48
15581.29 55
15582.47 59
15583.65 51
15584.83 46
15586.01 48
15587.19 46
15588.37 59
15589.55 60
15590.73 52
15591.91 48
15593.09 53
15594.27 46
15595.45 42
15596.63 57
15597.81 65
15598.99 66
15600.17 72
15601.35 53
15602.53 58
15603.71 76
15604.90 64
15606.08 51
15607.26 49
15608.44 47
15609.62 63
15610.80 52
15611.98 60
15613.16 63
15614.34 49
15615.52 48
15616.70 49
15617.89 61
15619.07 62
15620.25 66
15621.43 60
15622.61 55
15623.79 41
15624.97 56
15626.15 59
15627.34 54
15628.52 63
15629.70 59
15630.88 70
15632.06 61
15633.24 59
15634.43 59
15635.61 63
15636.79 60
15637.97 72
15639.15 65
15640.34 43
15641.52 64
15642.70 67
15643.88 72
15645.06 70
15646.25 49
15647.43 57
15648.61 57
15649.79 63
15650.98 68
15652.16 62
15653.34 54
15654.52 65
15655.71 73
15656.89 45
15658.07 74
15659.25 65
15660.44 65
15661.62 64
15662.80 55
15663.98 58
15665.17 67
15666.35 67
15667.53 58
15668.72 52
15669.90 69
15671.08 67
15672.27 66
15673.45 72
15674.63 55
15675.82 72
15677.00 82
15678.18 62
15679.37 61
15680.55 59
15681.73 62
15682.92 72
15684.10 64
15685.28 39
15686.47 43
15687.65 60
15688.84 48
15690.02 56
15691.20 52
15692.39 62
15693.57 68
15694.76 62
15695.94 55
15697.12 53
15698.31 66
15699.49 74
15700.68 72
15701.86 66
15703.05 74
15704.23 79
15705.41 66
15706.60 58
15707.78 63
15708.97 59
15710.15 72
15711.34 66
15712.52 69
15713.71 64
15714.89 76
15716.08 58
15717.26 59
15718.45 65
15719.63 73
15720.82 63
15722.00 75
15723.19 66
15724.37 62
15725.56 63
15726.74 55
15727.93 59
15729.11 50
15730.30 66
15731.48 69
15732.67 62
15733.85 76
15735.04 66
15736.23 95
15737.41 83
15738.60 59
15739.78 57
15740.97 76
15742.15 59
15743.34 58
15744.53 58
15745.71 65
15746.90 72
15748.08 79
15749.27 59
15750.46 86
15751.64 66
15752.83 69
15754.02 72
15755.20 66
15756.39 65
15757.57 74
15758.76 70
15759.95 78
15761.13 62
15762.32 70
15763.51 63
15764.69 76
15765.88 86
15767.07 68
15768.25 71
15769.44 63
15770.63 67
15771.82 77
15773.00 58
15774.19 59
15775.38 45
15776.56 56
15777.75 73
15778.94 59
15780.13 61
15781.31 62
15782.50 50
15783.69 72
15784.88 83
15786.06 69
15787.25 64
15788.44 62
15789.63 57
15790.81 72
15792.00 77
15793.19 44
15794.38 50
15795.56 60
15796.75 53
15797.94 46
15799.13 47
15800.32 65
15801.50 79
15802.69 68
15803.88 45
15805.07 55
15806.26 61
15807.45 61
15808.63 59
15809.82 52
15811.01 47
15812.20 59
15813.39 41
15814.58 64
15815.77 49
15816.95 55
15818.14 66
15819.33 65
15820.52 48
15821.71 50
15822.90 62
15824.09 86
15825.28 64
15826.46 57
15827.65 55
15828.84 74
15830.03 62
15831.22 65
15832.41 57
15833.60 55
15834.79 61
15835.98 57
15837.17 62
15838.36 40
15839.55 58
15840.74 52
15841.93 46
15843.12 50
15844.31 59
15845.50 66
15846.69 55
15847.88 67
15849.07 67
15850.26 58
15851.45 49
15852.64 52
15853.83 56
15855.02 55
15856.21 56
15857.40 64
15858.59 55
15859.78 52
15860.97 44
15862.16 46
15863.35 61
15864.54 64
15865.73 52
15866.92 51
15868.11 58
15869.30 54
15870.49 62
15871.68 59
15872.87 65
15874.06 57
15875.25 52
15876.45 62
15877.64 81
15878.83 59
15880.02 63
15881.21 56
15882.40 58
15883.59 43
15884.78 51
15885.97 47
15887.17 41
15888.36 47
15889.55 51
15890.74 51
15891.93 55
15893.12 58
15894.31 61
15895.51 64
15896.70 59
15897.89 57
15899.08 55
15900.27 67
15901.46 64
15902.66 61
15903.85 51
15905.04 51
15906.23 64
15907.43 69
15908.62 66
15909.81 59
15911.00 69
15912.19 73
15913.39 71
15914.58 73
15915.77 72
15916.96 56
15918.16 65
15919.35 61
15920.54 40
15921.73 62
15922.93 54
15924.12 52
15925.31 55
15926.50 60
15927.70 50
15928.89 54
15930.08 54
15931.28 57
15932.47 50
15933.66 73
15934.86 75
15936.05 66
15937.24 60
15938.44 78
15939.63 54
15940.82 62
15942.02 58
15943.21 44
15944.40 74
15945.60 69
15946.79 77
15947.98 69
15949.18 50
15950.37 45
15951.56 61
15952.76 57
15953.95 41
15955.15 41
15956.34 51
15957.53 59
15958.73 50
15959.92 40
15961.12 43
15962.31 53
15963.50 46
15964.70 57
15965.89 51
15967.09 55
15968.28 59
15969.48 46
15970.67 57
15971.86 67
15973.06 59
15974.25 58
15975.45 63
15976.64 45
15977.84 50
15979.03 50
15980.23 60
15981.42 54
15982.62 50
15983.81 68
15985.01 67
15986.20 48
15987.40 57
15988.59 47
15989.79 52
15990.98 40
15992.18 45
15993.37 52
15994.57 38
15995.76 49
15996.96 62
15998.16 67
15999.35 48
16000.55 71
16001.74 50
16002.94 39
16004.13 39
16005.33 64
16006.53 49
16007.72 41
16008.92 40
16010.11 62
16011.31 54
16012.51 55
16013.70 45
16014.90 55
16016.09 47
16017.29 38
16018.49 53
16019.68 44
16020.88 54
16022.07 38
16023.27 61
16024.47 43
16025.66 50
16026.86 50
16028.06 47
16029.25 42
16030.45 61
16031.65 48
16032.84 53
16034.04 37
16035.24 57
16036.44 59
16037.63 60
16038.83 41
16040.03 55
16041.22 56
16042.42 54
16043.62 43
16044.82 54
16046.01 56
16047.21 42
16048.41 52
16049.60 61
16050.80 48
16052.00 48
16053.20 48
16054.39 46
16055.59 36
16056.79 34
16057.99 55
16059.19 48
16060.38 53
16061.58 46
16062.78 40
16063.98 60
16065.18 56
16066.37 56
16067.57 28
16068.77 55
16069.97 63
16071.17 57
16072.36 52
16073.56 53
16074.76 50
16075.96 59
16077.16 61
16078.36 63
16079.56 48
16080.75 45
16081.95 54
16083.15 38
16084.35 49
16085.55 65
16086.75 59
16087.95 53
16089.15 38
16090.34 48
16091.54 47
16092.74 54
16093.94 57
16095.14 56
16096.34 55
16097.54 66
16098.74 45
16099.94 56
16101.14 51
16102.34 48
16103.54 49
16104.74 62
16105.93 45
16107.13 35
16108.33 34
16109.53 51
16110.73 57
16111.93 53
16113.13 60
16114.33 53
16115.53 53
16116.73 44
16117.93 37
16119.13 46
16120.33 58
16121.53 63
16122.73 55
16123.93 46
16125.13 47
16126.33 57
16127.53 45
16128.73 50
16129.94 45
16131.14 47
16132.34 40
16133.54 54
16134.74 47
16135.94 61
16137.14 42
16138.34 52
16139.54 56
16140.74 54
16141.94 57
16143.14 57
16144.34 56
16145.55 43
16146.75 42
16147.95 59
16149.15 43
16150.35 47
16151.55 58
16152.75 59
16153.95 55
16155.15 52
16156.36 42
16157.56 33
16158.76 52
16159.96 50
16161.16 46
16162.36 52
16163.57 70
16164.77 60
16165.97 57
16167.17 50
16168.37 37
16169.58 53
16170.78 60
16171.98 55
16173.18 50
16174.38 64
16175.59 57
16176.79 57
16177.99 52
16179.19 66
16180.39 46
16181.60 49
16182.80 55
16184.00 46
16185.20 37
16186.41 52
16187.61 48
16188.81 43
16190.01 54
16191.22 64
16192.42 60
16193.62 54
16194.83 50
16196.03 45
16197.23 48
16198.43 39
16199.64 50
16200.84 42
16202.04 42
16203.25 52
16204.45 79
16205.65 52
16206.86 57
16208.06 55
16209.26 47
16210.47 58
16211.67 45
16212.87 53
16214.08 73
16215.28 48
16216.49 55
16217.69 50
16218.89 48
16220.10 69
16221.30 62
16222.50 49
16223.71 58
16224.91 48
16226.12 48
16227.32 55
16228.52 45
16229.73 40
16230.93 61
16232.14 57
16233.34 56
16234.55 51
16235.75 32
16236.95 47
16238.16 58
16239.36 55
16240.57 59
16241.77 60
16242.98 42
16244.18 46
16245.39 46
16246.59 51
16247.80 50
16249.00 60
16250.21 51
16251.41 60
16252.62 60
16253.82 78
16255.03 63
16256.23 39
16257.44 63
16258.64 64
16259.85 40
16261.05 55
16262.26 45
16263.46 57
16264.67 50
16265.87 51
16267.08 55
16268.29 72
16269.49 52
16270.70 49
16271.90 48
16273.11 45
16274.31 46
16275.52 41
16276.73 56
16277.93 56
16279.14 48
16280.34 53
16281.55 64
16282.76 50
16283.96 38
16285.17 53
16286.38 61
16287.58 52
16288.79 72
16289.99 51
16291.20 45
16292.41 45
16293.61 56
16294.82 59
16296.03 44
16297.23 50
16298.44 58
16299.65 61
16300.85 61
16302.06 51
16303.27 54
16304.47 58
16305.68 66
16306.89 71
16308.10 63
16309.30 47
16310.51 64
16311.72 54
16312.92 63
16314.13 51
16315.34 46
16316.55 49
16317.75 53
16318.96 53
16320.17 48
16321.38 52
16322.58 45
16323.79 51
16325.00 60
16326.21 45
16327.42 56
16328.62 46
16329.83 41
16331.04 69
16332.25 68
16333.46 47
16334.66 57
16335.87 52
16337.08 48
16338.29 61
16339.50 59
16340.70 51
16341.91 54
16343.12 65
16344.33 47
16345.54 47
16346.75 50
16347.96 48
16349.16 73
16350.37 49
16351.58 37
16352.79 48
16354.00 60
16355.21 48
16356.42 48
16357.63 48
16358.83 43
16360.04 55
16361.25 50
16362.46 48
16363.67 46
16364.88 64
16366.09 31
16367.30 39
16368.51 45
16369.72 54
16370.93 59
16372.14 54
16373.35 50
16374.56 51
16375.76 52
16376.97 59
16378.18 59
16379.39 61
16380.60 59
16381.81 51
16383.02 53
16384.23 51
16385.44 59
16386.65 52
16387.86 41
16389.07 50
16390.28 54
16391.49 46
16392.70 41
16393.91 47
16395.12 38
16396.33 57
16397.55 58
16398.76 43
16399.97 43
16401.18 40
16402.39 43
16403.60 51
16404.81 49
16406.02 62
16407.23 50
16408.44 50
16409.65 43
16410.86 46
16412.07 46
16413.28 68
16414.50 56
16415.71 56
16416.92 46
16418.13 47
16419.34 48
16420.55 47
16421.76 52
16422.97 47
16424.19 55
16425.40 43
16426.61 41
16427.82 44
16429.03 57
16430.24 38
16431.46 47
16432.67 29
16433.88 45
16435.09 51
16436.30 44
16437.51 47
16438.73 47
16439.94 60
16441.15 47
16442.36 46
16443.57 45
16444.79 55
16446.00 45
16447.21 49
16448.42 48
16449.64 42
16450.85 42
16452.06 44
16453.27 48
16454.49 44
16455.70 41
16456.91 54
16458.12 69
16459.34 46
16460.55 70
16461.76 40
16462.97 65
16464.19 50
16465.40 44
16466.61 41
16467.83 43
16469.04 41
16470.25 56
16471.47 52
16472.68 34
16473.89 50
16475.11 35
16476.32 52
16477.53 42
16478.75 41
16479.96 43
16481.17 57
16482.39 36
16483.60 52
16484.81 47
16486.03 46
16487.24 50
16488.45 53
16489.67 35
16490.88 43
16492.10 51
16493.31 55
16494.52 49
16495.74 46
16496.95 52
16498.17 43
16499.38 57
16500.59 45
16501.81 39
16503.02 33
16504.24 51
16505.45 51
16506.67 58
16507.88 39
16509.10 50
16510.31 43
16511.52 50
16512.74 47
16513.95 40
16515.17 46
16516.38 53
16517.60 49
16518.81 48
16520.03 46
16521.24 39
16522.46 45
16523.67 46
16524.89 56
16526.10 40
16527.32 45
16528.53 45
16529.75 46
16530.96 41
16532.18 38
16533.40 50
16534.61 56
16535.83 44
16537.04 38
16538.26 45
16539.47 54
16540.69 66
16541.91 45
16543.12 49
16544.34 41
16545.55 43
16546.77 42
16547.98 69
16549.20 55
16550.42 47
16551.63 54
16552.85 43
16554.07 51
16555.28 39
16556.50 42
16557.71 56
16558.93 46
16560.15 32
16561.36 49
16562.58 52
16563.80 53
16565.01 61
16566.23 56
16567.45 45
16568.66 57
16569.88 52
16571.10 57
16572.31 64
16573.53 42
16574.75 42
16575.96 41
16577.18 62
16578.40 45
16579.62 57
16580.83 43
16582.05 44
16583.27 54
16584.48 55
16585.70 53
16586.92 44
16588.14 51
16589.35 56
16590.57 53
16591.79 43
16593.01 49
16594.23 49
16595.44 43
16596.66 30
16597.88 38
16599.10 42
16600.31 49
16601.53 48
16602.75 45
16603.97 39
16605.19 43
16606.40 54
16607.62 53
16608.84 48
16610.06 50
16611.28 53
16612.50 43
16613.71 33
16614.93 40
16616.15 48
16617.37 46
16618.59 65
16619.81 57
16621.03 48
16622.24 46
16623.46 57
16624.68 38
16625.90 72
16627.12 48
16628.34 49
16629.56 51
16630.78 47
16632.00 39
16633.21 36
16634.43 42
16635.65 32
16636.87 48
16638.09 47
16639.31 57
16640.53 58
16641.75 52
16642.97 36
16644.19 46
16645.41 44
16646.63 56
16647.85 53
16649.07 38
16650.29 49
16651.51 40
16652.73 40
16653.95 45
16655.17 67
16656.39 34
16657.61 38
16658.83 30
16660.05 48
16661.27 45
16662.49 51
16663.71 44
16664.93 43
16666.15 49
16667.37 36
16668.59 42
16669.81 48
16671.03 39
16672.25 47
16673.47 52
16674.69 35
16675.91 52
16677.13 41
16678.35 52
16679.57 29
16680.80 36
16682.02 34
16683.24 59
16684.46 41
16685.68 40
16686.90 35
16688.12 36
16689.34 53
16690.56 45
16691.79 41
16693.01 48
16694.23 51
16695.45 49
16696.67 52
16697.89 44
16699.11 45
16700.34 62
16701.56 41
16702.78 46
16704.00 43
16705.22 49
16706.44 51
16707.67 69
16708.89 49
16710.11 41
16711.33 44
16712.55 57
16713.78 49
16715.00 38
16716.22 30
16717.44 55
16718.67 64
16719.89 39
16721.11 30
16722.33 43
16723.55 42
16724.78 48
16726.00 44
16727.22 34
16728.45 44
16729.67 42
16730.89 51
16732.11 27
16733.34 60
16734.56 40
16735.78 55
16737.00 57
16738.23 47
16739.45 34
16740.67 40
16741.90 28
16743.12 48
16744.34 52
16745.57 40
16746.79 46
16748.01 47
16749.24 51
16750.46 32
16751.68 34
16752.91 33
16754.13 45
16755.35 46
16756.58 53
16757.80 37
16759.03 42
16760.25 38
16761.47 56
16762.70 39
16763.92 41
16765.14 31
16766.37 44
16767.59 45
16768.82 34
16770.04 57
16771.27 35
16772.49 55
16773.71 41
16774.94 44
16776.16 46
16777.39 45
16778.61 42
16779.84 47
16781.06 36
16782.29 35
16783.51 29
16784.73 45
16785.96 47
16787.18 33
16788.41 47
16789.63 39
16790.86 43
16792.08 44
16793.31 29
16794.53 27
16795.76 61
16796.98 37
16798.21 43
16799.43 40
16800.66 45
16801.89 37
16803.11 46
16804.34 43
16805.56 41
16806.79 57
16808.01 47
16809.24 48
16810.46 35
16811.69 41
16812.91 29
16814.14 51
16815.37 31
16816.59 43
16817.82 44
16819.04 52
16820.27 32
16821.50 39
16822.72 52
16823.95 41
16825.17 46
16826.40 48
16827.63 48
16828.85 28
16830.08 50
16831.31 49
16832.53 52
16833.76 37
16834.99 49
16836.21 40
16837.44 51
16838.67 45
16839.89 58
16841.12 51
16842.35 47
16843.57 58
16844.80 39
16846.03 55
16847.25 42
16848.48 41
16849.71 36
16850.93 48
16852.16 44
16853.39 51
16854.62 60
16855.84 54
16857.07 36
16858.30 47
16859.53 45
16860.75 47
16861.98 54
16863.21 51
16864.44 46
16865.66 43
16866.89 59
16868.12 39
16869.35 40
16870.57 44
16871.80 42
16873.03 41
16874.26 52
16875.49 45
16876.71 45
16877.94 47
16879.17 50
16880.40 59
16881.63 42
16882.86 48
16884.08 54
16885.31 48
16886.54 34
16887.77 48
16889.00 44
16890.23 49
16891.45 41
16892.68 49
16893.91 38
16895.14 59
16896.37 48
16897.60 45
16898.83 53
16900.06 60
16901.29 47
16902.51 43
16903.74 59
16904.97 64
16906.20 48
16907.43 44
16908.66 56
16909.89 40
16911.12 38
16912.35 39
16913.58 49
16914.81 64
16916.04 46
16917.27 53
16918.50 41
16919.73 50
16920.95 60
16922.18 50
16923.41 34
16924.64 49
16925.87 40
16927.10 51
16928.33 42
16929.56 37
16930.79 43
16932.02 60
16933.25 48
16934.48 44
16935.71 30
16936.94 54
16938.18 46
16939.41 57
16940.64 40
16941.87 33
16943.10 58
16944.33 50
16945.56 38
16946.79 45
16948.02 50
16949.25 43
16950.48 53
16951.71 40
16952.94 42
16954.17 46
16955.40 52
16956.64 41
16957.87 35
16959.10 48
16960.33 38
16961.56 34
16962.79 43
16964.02 45
16965.25 38
16966.48 55
16967.72 41
16968.95 45
16970.18 40
16971.41 45
16972.64 56
16973.87 49
16975.11 46
16976.34 44
16977.57 44
16978.80 40
16980.03 43
16981.26 34
16982.50 46
16983.73 42
16984.96 52
16986.19 43
16987.42 50
16988.66 31
16989.89 36
16991.12 63
16992.35 51
16993.59 39
16994.82 56
16996.05 60
16997.28 45
16998.52 48
16999.75 49
17000.98 50
17002.21 34
17003.45 50
17004.68 46
17005.91 61
17007.14 30
17008.38 47
17009.61 44
17010.84 62
17012.08 65
17013.31 52
17014.54 55
17015.78 51
17017.01 36
17018.24 38
17019.47 50
17020.71 52
17021.94 53
17023.17 51
17024.41 44
17025.64 37
17026.88 62
17028.11 51
17029.34 53
17030.58 35
17031.81 43
17033.04 37
17034.28 40
17035.51 40
17036.75 49
17037.98 58
17039.21 51
17040.45 48
17041.68 48
17042.92 45
17044.15 34
17045.38 50
17046.62 37
17047.85 47
17049.09 43
17050.32 48
17051.56 44
17052.79 44
17054.02 42
17055.26 53
17056.49 44
17057.73 47
17058.96 50
17060.20 50
17061.43 45
17062.67 23
17063.90 51
17065.14 34
17066.37 43
17067.61 49
17068.84 37
17070.08 43
17071.31 37
17072.55 31
17073.78 44
17075.02 49
17076.25 45
17077.49 40
17078.72 48
17079.96 45
17081.20 37
17082.43 38
17083.67 39
17084.90 39
17086.14 32
17087.37 48
17088.61 34
17089.85 31
17091.08 45
17092.32 42
17093.55 39
17094.79 36
17096.03 46
17097.26 53
17098.50 41
17099.73 51
17100.97 54
17102.21 51
17103.44 51
17104.68 35
17105.92 51
17107.15 47
17108.39 53
17109.63 40
17110.86 48
17112.10 45
17113.34 43
17114.57 43
17115.81 49
17117.05 33
17118.28 31
17119.52 52
17120.76 39
17121.99 44
17123.23 36
17124.47 39
17125.70 32
17126.94 39
17128.18 43
17129.42 49
17130.65 42
17131.89 55
17133.13 48
17134.37 56
17135.60 37
17136.84 48
17138.08 50
17139.32 52
17140.55 51
17141.79 40
17143.03 52
17144.27 42
17145.50 49
17146.74 36
17147.98 56
17149.22 49
17150.46 40
17151.69 40
17152.93 47
17154.17 40
17155.41 47
17156.65 37
17157.89 39
17159.12 53
17160.36 35
17161.60 54
17162.84 39
17164.08 54
17165.32 49
17166.56 47
17167.79 33
17169.03 53
17170.27 52
17171.51 35
17172.75 40
17173.99 39
17175.23 56
17176.47 35
17177.70 43
17178.94 40
17180.18 51
17181.42 45
17182.66 48
17183.90 50
17185.14 41
17186.38 35
17187.62 51
17188.86 36
17190.10 44
17191.34 39
17192.58 43
17193.82 51
17195.06 57
17196.30 41
17197.54 40
17198.78 52
17200.01 41
17201.25 49
17202.49 34
17203.73 42
17204.97 53
17206.21 40
17207.45 36
17208.70 34
17209.94 34
17211.18 56
17212.42 43
17213.66 35
17214.90 35
17216.14 41
17217.38 58
17218.62 33
17219.86 33
17221.10 42
17222.34 41
17223.58 34
17224.82 33
17226.06 51
17227.30 39
17228.54 37
17229.78 42
17231.03 53
17232.27 34
17233.51 44
17234.75 50
17235.99 59
17237.23 35
17238.47 28
17239.71 41
17240.95 41
17242.20 33
17243.44 35
17244.68 39
17245.92 57
17247.16 39
17248.40 41
17249.65 34
17250.89 54
17252.13 32
17253.37 36
17254.61 36
17255.85 39
17257.10 37
17258.34 46
17259.58 50
17260.82 26
17262.06 46
17263.31 46
17264.55 34
17265.79 33
17267.03 39
17268.27 30
17269.52 40
17270.76 55
17272.00 34
17273.24 37
17274.49 30
17275.73 53
17276.97 42
17278.22 54
17279.46 31
17280.70 44
17281.94 47
17283.19 42
17284.43 41
17285.67 38
17286.91 50
17288.16 56
17289.40 34
17290.64 44
17291.89 46
17293.13 44
17294.37 36
17295.62 35
17296.86 35
17298.10 37
17299.35 47
17300.59 51
17301.83 42
17303.08 39
17304.32 54
17305.56 46
17306.81 34
17308.05 34
17309.30 58
17310.54 51
17311.78 36
17313.03 43
17314.27 44
17315.52 46
17316.76 42
17318.00 42
17319.25 42
17320.49 42
17321.74 36
17322.98 47
17324.23 48
17325.47 40
17326.71 33
17327.96 51
17329.20 49
17330.45 41
17331.69 59
17332.94 51
17334.18 50
17335.43 43
17336.67 53
17337.92 47
17339.16 47
17340.41 45
17341.65 44
17342.90 47
17344.14 51
17345.39 44
17346.63 42
17347.88 42
17349.12 45
17350.37 44
17351.61 49
17352.86 46
17354.10 29
17355.35 40
17356.59 53
17357.84 53
17359.08 37
17360.33 58
17361.58 51
17362.82 66
17364.07 45
17365.31 38
17366.56 33
17367.80 43
17369.05 56
17370.30 40
17371.54 37
17372.79 43
17374.03 50
17375.28 43
17376.53 37
17377.77 42
17379.02 49
17380.27 45
17381.51 44
17382.76 38
17384.01 36
17385.25 46
17386.50 54
17387.75 30
17388.99 33
17390.24 47
17391.49 34
17392.73 46
17393.98 43
17395.23 54
17396.47 40
17397.72 37
17398.97 33
17400.21 34
17401.46 45
17402.71 49
17403.96 47
17405.20 38
17406.45 31
17407.70 44
17408.94 41
17410.19 33
17411.44 36
17412.69 31
17413.93 31
17415.18 31
17416.43 39
17417.68 27
17418.93 45
17420.17 37
17421.42 36
17422.67 40
17423.92 36
17425.16 41
17426.41 39
17427.66 35
17428.91 31
17430.16 35
17431.41 43
17432.65 41
17433.90 41
17435.15 37
17436.40 39
17437.65 31
17438.90 33
17440.14 49
17441.39 41
17442.64 44
17443.89 34
17445.14 35
17446.39 37
17447.64 43
17448.88 49
17450.13 47
17451.38 43
17452.63 32
17453.88 33
17455.13 32
17456.38 34
17457.63 50
17458.88 43
17460.13 49
17461.38 43
17462.62 45
17463.87 49
17465.12 53
17466.37 33
17467.62 42
17468.87 38
17470.12 44
17471.37 48
17472.62 36
17473.87 45
17475.12 36
17476.37 45
17477.62 35
17478.87 39
17480.12 42
17481.37 55
17482.62 39
17483.87 54
17485.12 42
17486.37 52
17487.62 37
17488.87 33
17490.12 35
17491.37 41
17492.62 47
17493.87 38
17495.12 43
17496.37 34
17497.62 48
17498.87 45
17500.12 37
17501.38 42
17502.63 38
17503.88 37
17505.13 43
17506.38 38
17507.63 32
17508.88 34
17510.13 39
17511.38 43
17512.63 34
17513.89 26
17515.14 39
17516.39 46
17517.64 35
17518.89 30
17520.14 49
17521.39 42
17522.64 47
17523.90 50
17525.15 54
17526.40 39
17527.65 43
17528.90 34
17530.15 25
17531.41 28
17532.66 40
17533.91 44
17535.16 73
17536.41 44
17537.67 53
17538.92 49
17540.17 45
17541.42 46
17542.67 41
17543.93 46
17545.18 36
17546.43 48
17547.68 44
17548.94 26
17550.19 32
17551.44 40
17552.69 34
17553.95 42
17555.20 37
17556.45 33
17557.70 51
17558.96 46
17560.21 41
17561.46 49
17562.72 53
17563.97 59
17565.22 51
17566.47 39
17567.73 29
17568.98 36
17570.23 56
17571.49 47
17572.74 45
17573.99 37
17575.25 36
17576.50 61
17577.75 43
17579.01 33
17580.26 41
17581.51 38
17582.77 37
17584.02 49
17585.28 40
17586.53 42
17587.78 48
17589.04 53
17590.29 38
17591.54 55
17592.80 39
17594.05 39
17595.31 40
17596.56 49
17597.81 37
17599.07 59
17600.32 45
17601.58 38
17602.83 38
17604.09 47
17605.34 60
17606.60 29
17607.85 42
17609.10 40
17610.36 49
17611.61 52
17612.87 41
17614.12 36
17615.38 37
17616.63 41
17617.89 42
17619.14 33
17620.40 33
17621.65 41
17622.91 51
17624.16 49
17625.42 39
17626.67 22
17627.93 38
17629.18 45
17630.44 35
17631.69 42
17632.95 21
17634.21 39
17635.46 37
17636.72 50
17637.97 40
17639.23 30
17640.48 49
17641.74 48
17642.99 38
17644.25 33
17645.51 43
17646.76 46
17648.02 40
17649.27 25
17650.53 41
17651.79 35
17653.04 45
17654.30 35
17655.55 42
17656.81 44
17658.07 46
17659.32 49
17660.58 36
17661.84 32
17663.09 41
17664.35 31
17665.61 36
17666.86 37
17668.12 41
17669.38 36
17670.63 33
17671.89 36
17673.15 34
17674.40 45
17675.66 35
17676.92 39
17678.17 49
17679.43 47
17680.69 34
17681.95 36
17683.20 32
17684.46 43
17685.72 39
17686.98 31
17688.23 47
17689.49 39
17690.75 32
17692.01 34
17693.26 44
17694.52 44
17695.78 41
17697.04 38
17698.29 38
17699.55 39
17700.81 69
17702.07 52
17703.32 39
17704.58 33
17705.84 37
17707.10 47
17708.36 30
17709.62 41
17710.87 35
17712.13 38
17713.39 34
17714.65 54
17715.91 40
17717.17 47
17718.42 41
17719.68 40
17720.94 41
17722.20 38
17723.46 49
17724.72 37
17725.98 52
17727.23 35
17728.49 41
17729.75 34
17731.01 43
17732.27 22
17733.53 38
17734.79 34
17736.05 42
17737.31 31
17738.57 57
17739.82 30
17741.08 42
17742.34 44
17743.60 36
17744.86 32
17746.12 25
17747.38 34
17748.64 35
17749.90 42
17751.16 35
17752.42 37
17753.68 44
17754.94 52
17756.20 33
17757.46 35
17758.72 27
17759.98 39
17761.24 45
17762.50 33
17763.76 42
17765.02 49
17766.28 38
17767.54 36
17768.80 37
17770.06 23
17771.32 37
17772.58 47
17773.84 35
17775.10 30
17776.36 48
17777.62 36
17778.88 43
17780.14 43
17781.40 50
17782.67 49
17783.93 36
17785.19 49
17786.45 27
17787.71 45
17788.97 28
17790.23 39
17791.49 41
17792.75 50
17794.01 27
17795.28 43
17796.54 43
17797.80 24
17799.06 37
17800.32 41
17801.58 44
17802.84 43
17804.11 52
17805.37 57
17806.63 42
17807.89 26
17809.15 52
17810.41 39
17811.68 41
17812.94 26
17814.20 39
17815.46 29
17816.72 35
17817.99 34
17819.25 42
17820.51 44
17821.77 26
17823.03 50
17824.30 35
17825.56 40
17826.82 42
17828.08 43
17829.35 43
17830.61 38
17831.87 59
17833.13 54
17834.40 44
17835.66 40
17836.92 36
17838.18 52
17839.45 44
17840.71 47
17841.97 39
17843.24 48
17844.50 51
17845.76 41
17847.02 32
17848.29 34
17849.55 35
17850.81 30
17852.08 46
17853.34 32
17854.60 48
17855.87 51
17857.13 50
17858.39 35
17859.66 32
17860.92 41
17862.18 51
17863.45 42
17864.71 34
17865.98 29
17867.24 42
17868.50 49
17869.77 53
17871.03 37
17872.30 38
17873.56 50
17874.82 39
17876.09 36
17877.35 49
17878.62 49
17879.88 48
17881.14 42
17882.41 41
17883.67 32
17884.94 46
17886.20 43
17887.47 43
17888.73 26
17890.00 37
17891.26 43
17892.52 52
17893.79 20
17895.05 47
17896.32 35
17897.58 35
17898.85 30
17900.11 31
17901.38 37
17902.64 38
17903.91 41
17905.17 33
17906.44 49
17907.70 44
17908.97 47
17910.23 47
17911.50 44
17912.77 41
17914.03 42
17915.30 47
17916.56 33
17917.83 36
17919.09 45
17920.36 46
17921.62 35
17922.89 47
17924.16 34
17925.42 37
17926.69 52
17927.95 55
17929.22 37
17930.49 45
17931.75 37
17933.02 43
17934.28 33
17935.55 39
17936.82 34
17938.08 30
17939.35 40
17940.62 39
17941.88 43
17943.15 33
17944.42 38
17945.68 31
17946.95 49
17948.22 30
17949.48 29
17950.75 35
17952.02 43
17953.28 42
17954.55 32
17955.82 34
17957.08 39
17958.35 49
17959.62 42
17960.88 38
17962.15 41
17963.42 35
17964.69 35
17965.95 45
17967.22 38
17968.49 41
17969.76 31
17971.02 36
17972.29 33
17973.56 45
17974.83 36
17976.09 43
17977.36 37
17978.63 30
17979.90 44
17981.16 42
17982.43 33
17983.70 33
17984.97 43
17986.24 32
17987.50 35
17988.77 28
17990.04 48
17991.31 40
17992.58 40
17993.84 31
17995.11 32
17996.38 34
17997.65 41
17998.92 44
18000.19 50
18001.46 40
18002.72 33
18003.99 31
18005.26 30
18006.53 44
18007.80 33
18009.07 41
18010.34 42
18011.61 38
18012.87 25
18014.14 34
18015.41 37
18016.68 40
18017.95 32
18019.22 40
18020.49 40
18021.76 41
18023.03 40
18024.30 32
18025.57 38
18026.84 26
18028.11 59
18029.37 41
18030.64 37
18031.91 37
18033.18 39
18034.45 36
18035.72 44
18036.99 47
18038.26 34
18039.53 51
18040.80 30
18042.07 55
18043.34 45
18044.61 35
18045.88 42
18047.15 50
18048.42 38
18049.69 40
18050.96 48
18052.23 42
18053.50 40
18054.77 45
18056.05 36
18057.32 38
18058.59 42
18059.86 29
18061.13 39
18062.40 45
18063.67 42
18064.94 28
18066.21 45
18067.48 47
18068.75 38
18070.02 39
18071.29 34
18072.57 38
18073.84 48
18075.11 38
18076.38 44
18077.65 35
18078.92 27
18080.19 37
18081.46 33
18082.74 37
18084.01 39
18085.28 50
18086.55 45
18087.82 31
18089.09 32
18090.37 49
18091.64 28
18092.91 35
18094.18 32
18095.45 40
18096.72 39
18098.00 27
18099.27 42
18100.54 45
18101.81 36
18103.08 32
18104.36 37
18105.63 40
18106.90 32
18108.17 32
18109.45 47
18110.72 29
18111.99 38
18113.26 40
18114.54 34
18115.81 28
18117.08 59
18118.35 40
18119.63 41
18120.90 39
18122.17 27
18123.44 37
18124.72 43
18125.99 45
18127.26 30
18128.54 34
18129.81 48
18131.08 56
18132.36 36
18133.63 41
18134.90 41
18136.18 41
18137.45 48
18138.72 37
18140.00 34
18141.27 30
18142.54 39
18143.82 41
18145.09 22
18146.36 41
18147.64 43
18148.91 39
18150.19 30
18151.46 46
18152.73 47
18154.01 46
18155.28 31
18156.55 40
18157.83 35
18159.10 31
18160.38 44
18161.65 42
18162.93 37
18164.20 32
18165.47 37
18166.75 46
18168.02 39
18169.30 29
18170.57 35
18171.85 49
18173.12 42
18174.40 36
18175.67 25
18176.95 51
18178.22 34
18179.50 29
18180.77 36
18182.04 32
18183.32 38
18184.59 29
18185.87 29
18187.15 39
18188.42 31
18189.70 35
18190.97 41
18192.25 45
18193.52 28
18194.80 27
18196.07 39
18197.35 34
18198.62 25
18199.90 34
18201.17 37
18202.45 38
18203.73 27
18205.00 19
18206.28 25
18207.55 35
18208.83 26
18210.10 36
18211.38 35
18212.66 32
18213.93 37
18215.21 34
18216.48 24
18217.76 38
18219.04 51
18220.31 42
18221.59 29
18222.87 40
18224.14 40
18225.42 29
18226.70 27
18227.97 44
18229.25 55
18230.53 50
18231.80 36
18233.08 27
18234.36 27
18235.63 41
18236.91 38
18238.19 33
18239.46 34
18240.74 34
18242.02 45
18243.29 38
18244.57 42
18245.85 34
18247.13 47
18248.40 43
18249.68 27
18250.96 31
18252.24 30
18253.51 45
18254.79 38
18256.07 35
18257.35 47
18258.62 44
18259.90 40
18261.18 34
18262.46 38
18263.73 38
18265.01 49
18266.29 47
18267.57 45
18268.85 37
18270.12 40
18271.40 42
18272.68 32
18273.96 35
18275.24 34
18276.51 47
18277.79 42
18279.07 36
18280.35 41
18281.63 41
18282.91 28
18284.18 35
18285.46 49
18286.74 41
18288.02 29
18289.30 38
18290.58 38
18291.86 39
18293.14 33
18294.41 27
18295.69 27
18296.97 29
18298.25 36
18299.53 30
18300.81 41
18302.09 50
18303.37 42
18304.65 40
18305.93 25
18307.21 46
18308.49 45
18309.76 50
18311.04 35
18312.32 37
18313.60 39
18314.88 41
18316.16 42
18317.44 35
18318.72 32
18320.00 45
18321.28 34
18322.56 41
18323.84 42
18325.12 42
18326.40 37
18327.68 36
18328.96 50
18330.24 33
18331.52 42
18332.80 37
18334.08 28
18335.36 29
18336.64 38
18337.92 32
18339.20 31
18340.48 38
18341.76 43
18343.05 28
18344.33 37
18345.61 37
18346.89 36
18348.17 29
18349.45 30
18350.73 38
18352.01 35
18353.29 33
18354.57 36
18355.85 37
18357.13 28
18358.42 40
18359.70 32
18360.98 37
18362.26 37
18363.54 46
18364.82 34
18366.10 33
18367.38 41
18368.67 31
18369.95 32
18371.23 39
18372.51 47
18373.79 38
18375.07 38
18376.36 38
18377.64 49
18378.92 42
18380.20 45
18381.48 39
18382.77 37
18384.05 30
18385.33 40
18386.61 42
18387.89 44
18389.18 34
18390.46 42
18391.74 26
18393.02 35
18394.31 33
18395.59 32
18396.87 45
18398.15 36
18399.44 36
18400.72 36
18402.00 25
18403.28 41
18404.57 38
18405.85 33
18407.13 45
18408.41 34
18409.70 39
18410.98 32
18412.26 43
18413.55 39
18414.83 28
18416.11 33
18417.40 42
18418.68 26
18419.96 46
18421.25 25
18422.53 35
18423.81 35
18425.10 31
18426.38 44
18427.66 43
18428.95 37
18430.23 38
18431.51 37
18432.80 48
18434.08 50
18435.37 36
18436.65 19
18437.93 35
18439.22 38
18440.50 34
18441.79 36
18443.07 33
18444.35 40
18445.64 29
18446.92 37
18448.21 35
18449.49 40
18450.78 35
18452.06 30
18453.34 48
18454.63 33
18455.91 35
18457.20 47
18458.48 39
18459.77 34
18461.05 45
18462.34 41
18463.62 35
18464.91 26
18466.19 33
18467.48 35
18468.76 48
18470.05 44
18471.33 36
18472.62 38
18473.90 38
18475.19 38
18476.47 48
18477.76 37
18479.04 26
18480.33 30
18481.61 29
18482.90 32
18484.18 33
18485.47 35
18486.76 41
18488.04 45
18489.33 24
18490.61 32
18491.90 36
18493.18 35
18494.47 34
18495.76 26
18497.04 32
18498.33 19
18499.61 40
18500.90 36
18502.19 34
18503.47 30
18504.76 47
18506.05 46
18507.33 30
18508.62 31
18509.90 31
18511.19 38
18512.48 44
18513.76 33
18515.05 39
18516.34 22
18517.62 30
18518.91 44
18520.20 40
18521.48 35
18522.77 31
18524.06 35
18525.35 39
18526.63 36
18527.92 25
18529.21 27
18530.49 31
18531.78 30
18533.07 25
18534.36 29
18535.64 37
18536.93 32
18538.22 48
18539.50 41
18540.79 35
18542.08 34
18543.37 45
18544.66 34
18545.94 43
18547.23 30
18548.52 50
18549.81 43
18551.09 37
18552.38 34
18553.67 33
18554.96 38
18556.25 46
18557.53 36
18558.82 35
18560.11 51
18561.40 54
18562.69 54
18563.98 36
18565.26 31
18566.55 40
18567.84 40
18569.13 39
18570.42 45
18571.71 26
18572.99 41
18574.28 45
18575.57 35
18576.86 34
18578.15 40
18579.44 47
18580.73 51
18582.02 42
18583.31 49
18584.59 36
18585.88 51
18587.17 56
18588.46 30
18589.75 41
18591.04 36
18592.33 45
18593.62 41
18594.91 32
18596.20 33
18597.49 36
18598.78 37
18600.07 36
18601.36 48
18602.65 42
18603.94 36
18605.23 38
18606.52 39
18607.81 37
18609.09 34
18610.38 39
18611.67 35
18612.96 26
18614.25 29
18615.55 52
18616.84 48
18618.13 33
18619.42 26
18620.71 32
18622.00 41
18623.29 42
18624.58 29
18625.87 33
18627.16 43
18628.45 53
18629.74 28
18631.03 31
18632.32 33
18633.61 35
18634.90 52
18636.19 44
18637.48 38
18638.77 39
18640.07 42
18641.36 42
18642.65 31
18643.94 42
18645.23 42
18646.52 37
18647.81 39
18649.10 36
18650.40 32
18651.69 26
18652.98 34
18654.27 50
18655.56 36
18656.85 43
18658.14 54
18659.44 36
18660.73 29
18662.02 23
18663.31 49
18664.60 45
18665.89 26
18667.19 29
18668.48 34
18669.77 43
18671.06 38
18672.35 41
18673.65 39
18674.94 36
18676.23 42
18677.52 42
18678.82 45
18680.11 32
18681.40 42
18682.69 35
18683.99 36
18685.28 37
18686.57 45
18687.86 31
18689.16 41
18690.45 40
18691.74 30
18693.03 47
18694.33 46
18695.62 51
18696.91 32
18698.21 32
18699.50 53
18700.79 49
18702.09 41
18703.38 51
18704.67 52
18705.97 36
18707.26 36
18708.55 41
18709.85 40
18711.14 30
18712.43 36
18713.73 49
18715.02 36
18716.31 43
18717.61 49
18718.90 40
18720.19 35
18721.49 32
18722.78 35
18724.08 43
18725.37 39
18726.66 34
18727.96 26
18729.25 40
18730.55 30
18731.84 52
18733.13 33
18734.43 41
18735.72 52
18737.02 41
18738.31 40
18739.61 35
18740.90 45
18742.19 50
18743.49 37
18744.78 45
18746.08 57
18747.37 49
18748.67 28
18749.96 42
18751.26 35
18752.55 47
18753.85 48
18755.14 41
18756.44 47
18757.73 51
18759.03 35
18760.32 27
18761.62 27
18762.91 34
18764.21 27
18765.50 34
18766.80 27
18768.09 30
18769.39 34
18770.69 38
18771.98 31
18773.28 40
18774.57 46
18775.87 39
18777.16 36
18778.46 41
18779.76 41
18781.05 45
18782.35 54
18783.64 30
18784.94 35
18786.24 25
18787.53 38
18788.83 24
18790.12 36
18791.42 26
18792.72 33
18794.01 41
18795.31 37
18796.61 37
18797.90 34
18799.20 35
18800.49 37
18801.79 31
18803.09 31
18804.38 33
18805.68 45
18806.98 46
18808.28 26
18809.57 26
18810.87 47
18812.17 37
18813.46 34
18814.76 30
18816.06 37
18817.35 36
18818.65 44
18819.95 40
18821.25 31
18822.54 29
18823.84 44
18825.14 51
18826.44 33
18827.73 34
18829.03 41
18830.33 48
18831.63 31
18832.92 30
18834.22 37
18835.52 35
18836.82 44
18838.11 45
18839.41 41
18840.71 41
18842.01 37
18843.31 33
18844.60 40
18845.90 37
18847.20 29
18848.50 41
18849.80 29
18851.10 37
18852.39 23
18853.69 35
18854.99 36
18856.29 33
18857.59 41
18858.89 36
18860.18 43
18861.48 44
18862.78 47
18864.08 38
18865.38 44
18866.68 32
18867.98 51
18869.28 46
18870.58 42
18871.87 42
18873.17 40
18874.47 43
18875.77 47
18877.07 40
18878.37 40
18879.67 34
18880.97 42
18882.27 42
18883.57 39
18884.87 39
18886.17 39
18887.47 46
18888.77 49
18890.07 30
18891.36 37
18892.66 49
18893.96 31
18895.26 31
18896.56 43
18897.86 41
18899.16 31
18900.46 40
18901.76 40
18903.06 37
18904.36 33
18905.66 38
18906.96 35
18908.27 40
18909.57 41
18910.87 41
18912.17 35
18913.47 33
18914.77 30
18916.07 38
18917.37 33
18918.67 32
18919.97 41
18921.27 32
18922.57 38
18923.87 32
18925.17 32
18926.47 41
18927.77 43
18929.08 33
18930.38 33
18931.68 37
18932.98 31
18934.28 43
18935.58 28
18936.88 37
18938.18 29
18939.49 40
18940.79 35
18942.09 22
18943.39 32
18944.69 35
18945.99 42
18947.29 36
18948.60 42
18949.90 43
18951.20 36
18952.50 35
18953.80 44
18955.11 34
18956.41 38
18957.71 37
18959.01 39
18960.31 27
18961.62 21
18962.92 32
18964.22 37
18965.52 29
18966.82 34
18968.13 36
18969.43 39
18970.73 50
18972.03 39
18973.34 24
18974.64 36
18975.94 49
18977.24 29
18978.55 35
18979.85 33
18981.15 59
18982.46 33
18983.76 35
18985.06 32
18986.36 39
18987.67 28
18988.97 40
18990.27 41
18991.58 39
18992.88 33
18994.18 27
18995.49 45
18996.79 39
18998.09 28
18999.40 26
19000.70 35
19002.00 29
19003.31 26
19004.61 28
19005.91 24
19007.22 34
19008.52 25
19009.83 32
19011.13 36
19012.43 45
19013.74 31
19015.04 42
19016.34 28
19017.65 43
19018.95 33
19020.26 36
19021.56 34
19022.87 34
19024.17 40
19025.47 38
19026.78 31
19028.08 29
19029.39 26
19030.69 38
19032.00 34
19033.30 38
19034.61 33
19035.91 21
19037.22 42
19038.52 41
19039.82 38
19041.13 40
19042.43 36
19043.74 43
19045.04 36
19046.35 39
19047.65 34
19048.96 26
19050.26 36
19051.57 38
19052.88 44
19054.18 27
19055.49 38
19056.79 61
19058.10 33
19059.40 37
19060.71 26
19062.01 40
19063.32 38
19064.62 46
19065.93 37
19067.24 45
19068.54 26
19069.85 35
19071.15 46
19072.46 37
19073.77 34
19075.07 33
19076.38 38
19077.68 36
19078.99 40
19080.30 27
19081.60 26
19082.91 40
19084.22 46
19085.52 38
19086.83 36
19088.13 32
19089.44 27
19090.75 40
19092.05 33
19093.36 36
19094.67 30
19095.97 42
19097.28 29
19098.59 34
19099.90 36
19101.20 35
19102.51 32
19103.82 26
19105.12 35
19106.43 36
19107.74 35
19109.04 37
19110.35 28
19111.66 22
19112.97 38
19114.27 26
19115.58 36
19116.89 20
19118.20 37
19119.50 34
19120.81 35
19122.12 42
19123.43 41
19124.73 29
19126.04 43
19127.35 32
19128.66 33
19129.97 35
19131.27 40
19132.58 56
19133.89 35
19135.20 40
19136.51 36
19137.81 44
19139.12 29
19140.43 36
19141.74 20
19143.05 38
19144.36 36
19145.66 28
19146.97 41
19148.28 30
19149.59 35
19150.90 41
19152.21 48
19153.52 29
19154.83 29
19156.13 41
19157.44 43
19158.75 40
19160.06 27
19161.37 29
19162.68 35
19163.99 30
19165.30 32
19166.61 29
19167.92 27
19169.22 38
19170.53 42
19171.84 44
19173.15 34
19174.46 41
19175.77 33
19177.08 53
19178.39 32
19179.70 41
19181.01 36
19182.32 37
19183.63 41
19184.94 41
19186.25 32
19187.56 36
19188.87 51
19190.18 46
19191.49 25
19192.80 29
19194.11 46
19195.42 33
19196.73 54
19198.04 52
19199.35 47
19200.66 42
19201.97 36
19203.28 36
19204.59 40
19205.90 34
19207.21 37
19208.52 25
19209.83 37
19211.14 48
19212.46 29
19213.77 36
19215.08 32
19216.39 30
19217.70 32
19219.01 37
19220.32 41
19221.63 34
19222.94 30
19224.25 41
19225.57 32
19226.88 40
19228.19 24
19229.50 41
19230.81 36
19232.12 28
19233.43 30
19234.75 39
19236.06 47
19237.37 37
19238.68 39
19239.99 33
19241.30 47
19242.62 28
19243.93 32
19245.24 28
19246.55 45
19247.86 42
19249.18 45
19250.49 36
19251.80 31
19253.11 29
19254.42 42
19255.74 31
19257.05 25
19258.36 34
19259.67 28
19260.99 42
19262.30 41
19263.61 44
19264.92 33
19266.24 38
19267.55 40
19268.86 45
19270.17 29
19271.49 37
19272.80 43
19274.11 30
19275.42 28
19276.74 24
19278.05 24
19279.36 29
19280.68 39
19281.99 35
19283.30 46
19284.62 31
19285.93 43
19287.24 35
19288.56 40
19289.87 32
19291.18 35
19292.50 38
19293.81 32
19295.12 30
19296.44 30
19297.75 29
19299.06 31
19300.38 33
19301.69 27
19303.01 31
19304.32 33
19305.63 42
19306.95 36
19308.26 27
19309.58 40
19310.89 42
19312.20 31
19313.52 28
19314.83 48
19316.15 28
19317.46 16
19318.78 44
19320.09 34
19321.41 37
19322.72 37
19324.03 38
19325.35 43
19326.66 45
19327.98 37
19329.29 32
19330.61 38
19331.92 37
19333.24 38
19334.55 47
19335.87 36
19337.18 32
19338.50 36
19339.81 57
19341.13 29
19342.44 26
19343.76 30
19345.07 36
19346.39 33
19347.70 54
19349.02 42
19350.34 37
19351.65 34
19352.97 46
19354.28 42
19355.60 28
19356.91 32
19358.23 44
19359.54 32
19360.86 30
19362.18 31
19363.49 37
19364.81 41
19366.12 32
19367.44 29
19368.76 34
19370.07 34
19371.39 40
19372.71 36
19374.02 35
19375.34 41
19376.65 33
19377.97 36
19379.29 33
19380.60 29
19381.92 38
19383.24 29
19384.55 30
19385.87 38
19387.19 48
19388.50 35
19389.82 33
19391.14 28
19392.45 24
19393.77 35
19395.09 27
19396.41 36
19397.72 35
19399.04 32
19400.36 33
19401.67 41
19402.99 27
19404.31 30
19405.63 27
19406.94 31
19408.26 37
19409.58 39
19410.90 46
19412.21 44
19413.53 37
19414.85 36
19416.17 30
19417.48 31
19418.80 40
19420.12 32
19421.44 26
19422.76 26
19424.07 34
19425.39 36
19426.71 32
19428.03 39
19429.35 18
19430.66 29
19431.98 37
19433.30 37
19434.62 30
19435.94 23
19437.26 34
19438.57 36
19439.89 39
19441.21 34
19442.53 33
19443.85 30
19445.17 28
19446.49 30
19447.81 40
19449.12 34
19450.44 31
19451.76 25
19453.08 25
19454.40 29
19455.72 30
19457.04 30
19458.36 31
19459.68 27
19461.00 45
19462.32 22
19463.63 34
19464.95 20
19466.27 23
19467.59 43
19468.91 39
19470.23 28
19471.55 23
19472.87 33
19474.19 34
19475.51 24
19476.83 23
19478.15 31
19479.47 35
19480.79 34
19482.11 30
19483.43 30
19484.75 34
19486.07 37
19487.39 38
19488.71 31
19490.03 32
19491.35 32
19492.67 31
19493.99 26
19495.31 24
19496.63 30
19497.95 29
19499.27 39
19500.59 37
19501.91 40
19503.24 32
19504.56 33
19505.88 27
19507.20 22
19508.52 29
19509.84 29
19511.16 27
19512.48 26
19513.80 25
19515.12 33
19516.44 37
19517.77 32
19519.09 27
19520.41 31
19521.73 31
19523.05 42
19524.37 43
19525.69 35
19527.02 31
19528.34 23
19529.66 39
19530.98 37
19532.30 34
19533.62 31
19534.95 30
19536.27 33
19537.59 39
19538.91 34
19540.23 35
19541.56 24
19542.88 42
19544.20 28
19545.52 40
19546.84 32
19548.17 40
19549.49 36
19550.81 33
19552.13 37
19553.46 27
19554.78 25
19556.10 31
19557.42 35
19558.75 31
19560.07 34
19561.39 34
19562.71 32
19564.04 27
19565.36 33
19566.68 40
19568.00 35
19569.33 36
19570.65 25
19571.97 34
19573.30 21
19574.62 29
19575.94 31
19577.27 27
19578.59 38
19579.91 38
19581.24 34
19582.56 44
19583.88 34
19585.21 44
19586.53 42
19587.85 35
19589.18 39
19590.50 33
19591.82 37
19593.15 38
19594.47 33
19595.80 37
19597.12 48
19598.44 28
19599.77 34
19601.09 30
19602.42 35
19603.74 38
19605.06 38
19606.39 39
19607.71 36
19609.04 35
19610.36 38
19611.69 38
19613.01 31
19614.33 26
19615.66 30
19616.98 24
19618.31 35
19619.63 38
19620.96 30
19622.28 44
19623.61 26
19624.93 36
19626.26 25
19627.58 34
19628.91 47
19630.23 37
19631.56 40
19632.88 39
19634.21 30
19635.53 33
19636.86 37
19638.18 25
19639.51 43
19640.83 37
19642.16 34
19643.48 46
19644.81 30
19646.14 34
19647.46 42
19648.79 35
19650.11 36
19651.44 26
19652.76 30
19654.09 40
19655.42 34
19656.74 24
19658.07 24
19659.39 33
19660.72 29
19662.05 41
19663.37 41
19664.70 38
19666.02 38
19667.35 19
19668.68 21
19670.00 35
19671.33 38
19672.66 24
19673.98 27
19675.31 39
19676.64 40
19677.96 25
19679.29 37
19680.62 28
19681.94 32
19683.27 47
19684.60 25
19685.92 41
19687.25 25
19688.58 41
19689.90 33
19691.23 47
19692.56 22
19693.88 35
19695.21 32
19696.54 47
19697.87 31
19699.19 44
19700.52 28
19701.85 34
19703.18 36
19704.50 29
19705.83 31
19707.16 30
19708.49 37
19709.81 34
19711.14 37
19712.47 32
19713.80 41
19715.13 34
19716.45 39
19717.78 23
19719.11 31
19720.44 32
19721.77 33
19723.09 38
19724.42 36
19725.75 30
19727.08 33
19728.41 29
19729.74 37
19731.06 25
19732.39 31
19733.72 27
19735.05 29
19736.38 26
19737.71 32
19739.04 47
19740.36 25
19741.69 25
19743.02 32
19744.35 29
19745.68 36
19747.01 29
19748.34 32
19749.67 35
19751.00 52
19752.32 31
19753.65 34
19754.98 23
19756.31 31
19757.64 34
19758.97 42
19760.30 29
19761.63 35
19762.96 26
19764.29 35
19765.62 31
19766.95 38
19768.28 29
19769.61 28
19770.94 38
19772.27 40
19773.60 29
19774.93 23
19776.26 39
19777.59 27
19778.92 45
19780.25 21
19781.58 38
19782.91 50
19784.24 42
19785.57 26
19786.90 24
19788.23 31
19789.56 31
19790.89 28
19792.22 44
19793.55 37
19794.88 25
19796.21 35
19797.54 39
19798.87 38
19800.20 36
19801.53 25
19802.87 31
19804.20 33
19805.53 46
19806.86 30
19808.19 36
19809.52 25
19810.85 36
19812.18 35
19813.51 42
19814.85 35
19816.18 28
19817.51 27
19818.84 49
19820.17 36
19821.50 48
19822.83 34
19824.17 28
19825.50 38
19826.83 40
19828.16 38
19829.49 37
19830.82 42
19832.16 36
19833.49 42
19834.82 36
19836.15 32
19837.48 22
19838.82 39
19840.15 26
19841.48 36
19842.81 32
19844.14 32
19845.48 23
19846.81 40
19848.14 43
19849.47 40
19850.81 31
19852.14 37
19853.47 31
19854.80 25
19856.14 33
19857.47 29
19858.80 39
19860.14 21
19861.47 40
19862.80 30
19864.13 32
19865.47 26
19866.80 36
19868.13 25
19869.47 24
19870.80 23
19872.13 38
19873.47 40
19874.80 40
19876.13 34
19877.47 24
19878.80 29
19880.13 27
19881.47 35
19882.80 33
19884.13 38
19885.47 32
19886.80 45
19888.13 26
19889.47 27
19890.80 31
19892.14 33
19893.47 22
19894.80 23
19896.14 31
19897.47 15
19898.81 33
19900.14 26
19901.47 25
19902.81 21
19904.14 34
19905.48 20
19906.81 30
19908.15 28
19909.48 31
19910.81 25
19912.15 33
19913.48 30
19914.82 25
19916.15 26
19917.49 25
19918.82 39
19920.16 26
19921.49 36
19922.83 18
19924.16 30
19925.50 31
19926.83 31
19928.17 39
19929.50 42
19930.84 26
19932.17 28
19933.51 27
19934.84 21
19936.18 37
19937.51 33
19938.85 38
19940.18 25
19941.52 43
19942.86 30
19944.19 32
19945.53 27
19946.86 39
19948.20 30
19949.53 36
19950.87 25
19952.21 37
19953.54 30
19954.88 37
19956.21 31
19957.55 31
19958.89 29
19960.22 26
19961.56 33
19962.90 28
19964.23 32
19965.57 42
19966.90 50
19968.24 28
19969.58 26
19970.91 21
19972.25 35
19973.59 26
19974.92 25
19976.26 34
19977.60 29
19978.93 39
19980.27 26
19981.61 22
19982.94 16
19984.28 27
19985.62 23
19986.96 39
19988.29 26
19989.63 29
19990.97 35
19992.30 35
19993.64 26
19994.98 20
19996.32 29
19997.65 37
19998.99 33
20000.33 27
20001.67 25
20003.00 27
20004.34 44
20005.68 33
20007.02 32
20008.35 32
20009.69 34
20011.03 26
20012.37 41
20013.71 31
20015.04 29
20016.38 27
20017.72 32
20019.06 30
20020.40 30
20021.73 32
20023.07 28
20024.41 37
20025.75 23
20027.09 41
20028.43 41
20029.77 50
20031.10 23
20032.44 29
20033.78 31
20035.12 42
20036.46 31
20037.80 34
20039.14 36
20040.47 44
20041.81 34
20043.15 29
20044.49 29
20045.83 31
20047.17 41
20048.51 37
20049.85 37
20051.19 22
20052.53 39
20053.87 39
20055.21 34
20056.54 32
20057.88 27
20059.22 39
20060.56 34
20061.90 36
20063.24 24
20064.58 41
20065.92 37
20067.26 38
20068.60 26
20069.94 44
20071.28 32
20072.62 37
20073.96 46
20075.30 47
20076.64 31
20077.98 42
20079.32 42
20080.66 39
20082.00 51
20083.34 58
20084.68 26
20086.02 29
20087.36 41
20088.70 39
20090.04 37
20091.38 30
20092.73 45
20094.07 40
20095.41 31
20096.75 31
20098.09 49
20099.43 35
20100.77 36
20102.11 29
20103.45 29
20104.79 26
20106.13 35
20107.48 43
20108.82 28
20110.16 39
20111.50 33
20112.84 37
20114.18 37
20115.52 18
20116.86 31
20118.21 45
20119.55 36
20120.89 19
20122.23 34
20123.57 34
20124.91 43
20126.26 30
20127.60 36
20128.94 36
20130.28 37
20131.62 36
20132.96 39
20134.31 31
20135.65 27
