# Supplementary material for: MALDI-TOF MS typing enables the classification of brewing yeasts of the genus Saccharomyces to major beer styles
Source: PLoS One. 2017 Aug 9;12(8):e0181694. doi: 10.1371/journal.pone.0181694 (PMC5549903; doi:10.1371/journal.pone.0181694)
Supplement: S13 File — The directory includes 90 raw files and was zipped to “.zip”; the folder has three strains with 30 spectra per strain; S1 Text explains the raw files with an example and Table 1 represents the yeast strains used within the experiment. (ZIP) [file pone.0181694.s016.zip › 37-39/30635-431-OG-Alt-Koe-YPG-18h-E-E_2015-10-08__0_F2_1.dat]

2000.04 1512
2000.46 1450
2000.88 1504
2001.30 1568
2001.72 1629
2002.14 1530
2002.57 1476
2002.99 1496
2003.41 1423
2003.83 1394
2004.25 1481
2004.67 1512
2005.10 1432
2005.52 1378
2005.94 1485
2006.36 1467
2006.78 1599
2007.21 1585
2007.63 1682
2008.05 1582
2008.47 1594
2008.89 1597
2009.32 1614
2009.74 1474
2010.16 1657
2010.58 1701
2011.01 1543
2011.43 1362
2011.85 1448
2012.27 1528
2012.70 1626
2013.12 1414
2013.54 1481
2013.96 1378
2014.39 1416
2014.81 1371
2015.23 1361
2015.66 1386
2016.08 1470
2016.50 1420
2016.93 1424
2017.35 1348
2017.77 1426
2018.19 1511
2018.62 1422
2019.04 1420
2019.46 1429
2019.89 1431
2020.31 1406
2020.73 1539
2021.16 1526
2021.58 1563
2022.01 1612
2022.43 1438
2022.85 1445
2023.28 1493
2023.70 1458
2024.12 1562
2024.55 1407
2024.97 1494
2025.40 1510
2025.82 1446
2026.24 1261
2026.67 1314
2027.09 1487
2027.52 1462
2027.94 1298
2028.37 1329
2028.79 1430
2029.21 1360
2029.64 1381
2030.06 1272
2030.49 1395
2030.91 1486
2031.34 1397
2031.76 1341
2032.19 1333
2032.61 1373
2033.04 1576
2033.46 1554
2033.88 1521
2034.31 1531
2034.73 1510
2035.16 1409
2035.58 1526
2036.01 1581
2036.43 1437
2036.86 1540
2037.29 1518
2037.71 1412
2038.14 1415
2038.56 1538
2038.99 1624
2039.41 1444
2039.84 1326
2040.26 1399
2040.69 1527
2041.11 1605
2041.54 1560
2041.97 1579
2042.39 1500
2042.82 1542
2043.24 1439
2043.67 1473
2044.09 1553
2044.52 1374
2044.95 1425
2045.37 1589
2045.80 1561
2046.22 1402
2046.65 1463
2047.08 1590
2047.50 1495
2047.93 1478
2048.36 1372
2048.78 1571
2049.21 1439
2049.64 1277
2050.06 1475
2050.49 1508
2050.92 1495
2051.34 1397
2051.77 1481
2052.20 1376
2052.62 1354
2053.05 1398
2053.48 1383
2053.90 1267
2054.33 1308
2054.76 1359
2055.18 1443
2055.61 1360
2056.04 1406
2056.47 1394
2056.89 1411
2057.32 1271
2057.75 1317
2058.17 1391
2058.60 1325
2059.03 1422
2059.46 1388
2059.88 1338
2060.31 1379
2060.74 1250
2061.17 1383
2061.60 1415
2062.02 1462
2062.45 1491
2062.88 1391
2063.31 1429
2063.74 1462
2064.16 1548
2064.59 1612
2065.02 1569
2065.45 1422
2065.88 1505
2066.30 1620
2066.73 1653
2067.16 1700
2067.59 1574
2068.02 1730
2068.45 1657
2068.87 1629
2069.30 1583
2069.73 1618
2070.16 1510
2070.59 1524
2071.02 1406
2071.45 1502
2071.87 1414
2072.30 1558
2072.73 1502
2073.16 1395
2073.59 1392
2074.02 1528
2074.45 1706
2074.88 1465
2075.31 1521
2075.74 1470
2076.17 1473
2076.59 1541
2077.02 1541
2077.45 1548
2077.88 1537
2078.31 1480
2078.74 1552
2079.17 1465
2079.60 1505
2080.03 1586
2080.46 1590
2080.89 1715
2081.32 1763
2081.75 1491
2082.18 1560
2082.61 1672
2083.04 1651
2083.47 1493
2083.90 1487
2084.33 1449
2084.76 1587
2085.19 1556
2085.62 1471
2086.05 1596
2086.48 1438
2086.91 1465
2087.34 1524
2087.77 1460
2088.20 1606
2088.63 1614
2089.06 1371
2089.49 1380
2089.93 1395
2090.36 1316
2090.79 1463
2091.22 1380
2091.65 1278
2092.08 1384
2092.51 1490
2092.94 1511
2093.37 1493
2093.80 1582
2094.23 1516
2094.67 1563
2095.10 1355
2095.53 1277
2095.96 1360
2096.39 1284
2096.82 1313
2097.25 1431
2097.68 1349
2098.12 1318
2098.55 1334
2098.98 1269
2099.41 1357
2099.84 1328
2100.27 1286
2100.71 1375
2101.14 1304
2101.57 1395
2102.00 1551
2102.43 1383
2102.87 1496
2103.30 1461
2103.73 1553
2104.16 1533
2104.59 1518
2105.03 1505
2105.46 1475
2105.89 1455
2106.32 1287
2106.76 1542
2107.19 1492
2107.62 1387
2108.05 1424
2108.49 1391
2108.92 1404
2109.35 1351
2109.78 1494
2110.22 1446
2110.65 1501
2111.08 1610
2111.52 1700
2111.95 1514
2112.38 1379
2112.81 1372
2113.25 1481
2113.68 1317
2114.11 1421
2114.55 1444
2114.98 1422
2115.41 1305
2115.85 1323
2116.28 1332
2116.71 1314
2117.15 1333
2117.58 1375
2118.01 1264
2118.45 1260
2118.88 1345
2119.32 1383
2119.75 1438
2120.18 1273
2120.62 1422
2121.05 1384
2121.48 1259
2121.92 1292
2122.35 1374
2122.79 1361
2123.22 1503
2123.65 1397
2124.09 1459
2124.52 1422
2124.96 1366
2125.39 1312
2125.83 1312
2126.26 1457
2126.70 1484
2127.13 1474
2127.56 1365
2128.00 1452
2128.43 1329
2128.87 1279
2129.30 1543
2129.74 1470
2130.17 1500
2130.61 1402
2131.04 1261
2131.48 1332
2131.91 1324
2132.35 1422
2132.78 1417
2133.22 1367
2133.65 1414
2134.09 1547
2134.52 1593
2134.96 1611
2135.39 1413
2135.83 1456
2136.26 1562
2136.70 1518
2137.14 1523
2137.57 1595
2138.01 1574
2138.44 1518
2138.88 1666
2139.31 1526
2139.75 1512
2140.19 1484
2140.62 1411
2141.06 1361
2141.49 1260
2141.93 1338
2142.37 1275
2142.80 1351
2143.24 1460
2143.67 1404
2144.11 1395
2144.55 1336
2144.98 1501
2145.42 1464
2145.86 1295
2146.29 1266
2146.73 1341
2147.16 1475
2147.60 1242
2148.04 1345
2148.47 1353
2148.91 1371
2149.35 1484
2149.79 1506
2150.22 1584
2150.66 1592
2151.10 1707
2151.53 1573
2151.97 1609
2152.41 1605
2152.84 1671
2153.28 1685
2153.72 1580
2154.16 1513
2154.59 1572
2155.03 1469
2155.47 1491
2155.91 1543
2156.34 1404
2156.78 1250
2157.22 1394
2157.66 1637
2158.09 1470
2158.53 1429
2158.97 1436
2159.41 1504
2159.84 1452
2160.28 1358
2160.72 1415
2161.16 1420
2161.60 1316
2162.03 1336
2162.47 1449
2162.91 1626
2163.35 1482
2163.79 1375
2164.22 1373
2164.66 1405
2165.10 1482
2165.54 1498
2165.98 1448
2166.42 1480
2166.86 1537
2167.29 1401
2167.73 1452
2168.17 1447
2168.61 1630
2169.05 1513
2169.49 1501
2169.93 1484
2170.37 1345
2170.80 1619
2171.24 1409
2171.68 1349
2172.12 1617
2172.56 1596
2173.00 1663
2173.44 1568
2173.88 1706
2174.32 1753
2174.76 1629
2175.20 1670
2175.64 1683
2176.08 1670
2176.51 1654
2176.95 1695
2177.39 1650
2177.83 1554
2178.27 1662
2178.71 1623
2179.15 1595
2179.59 1609
2180.03 1645
2180.47 1681
2180.91 1703
2181.35 1730
2181.79 1623
2182.23 1458
2182.67 1394
2183.11 1445
2183.55 1425
2183.99 1391
2184.43 1397
2184.87 1419
2185.31 1374
2185.76 1363
2186.20 1379
2186.64 1449
2187.08 1464
2187.52 1561
2187.96 1436
2188.40 1374
2188.84 1509
2189.28 1619
2189.72 1458
2190.16 1653
2190.60 1571
2191.04 1463
2191.49 1459
2191.93 1377
2192.37 1419
2192.81 1559
2193.25 1520
2193.69 1462
2194.13 1375
2194.57 1468
2195.02 1506
2195.46 1486
2195.90 1495
2196.34 1491
2196.78 1596
2197.22 1681
2197.66 1490
2198.11 1507
2198.55 1659
2198.99 1515
2199.43 1523
2199.87 1624
2200.32 1482
2200.76 1533
2201.20 1513
2201.64 1485
2202.08 1349
2202.53 1345
2202.97 1449
2203.41 1465
2203.85 1506
2204.29 1534
2204.74 1350
2205.18 1597
2205.62 1574
2206.06 1419
2206.51 1577
2206.95 1509
2207.39 1349
2207.83 1541
2208.28 1501
2208.72 1550
2209.16 1591
2209.61 1410
2210.05 1506
2210.49 1719
2210.93 1657
2211.38 1412
2211.82 1560
2212.26 1585
2212.71 1580
2213.15 1443
2213.59 1495
2214.04 1545
2214.48 1612
2214.92 1586
2215.37 1742
2215.81 1425
2216.25 1317
2216.70 1327
2217.14 1511
2217.59 1437
2218.03 1514
2218.47 1558
2218.92 1443
2219.36 1461
2219.80 1406
2220.25 1260
2220.69 1495
2221.14 1477
2221.58 1457
2222.02 1369
2222.47 1416
2222.91 1478
2223.36 1326
2223.80 1456
2224.25 1372
2224.69 1429
2225.13 1347
2225.58 1441
2226.02 1542
2226.47 1653
2226.91 1661
2227.36 1594
2227.80 1645
2228.25 1497
2228.69 1589
2229.14 1502
2229.58 1608
2230.03 1458
2230.47 1392
2230.92 1509
2231.36 1498
2231.81 1594
2232.25 1555
2232.70 1633
2233.14 1587
2233.59 1727
2234.03 1544
2234.48 1608
2234.92 1646
2235.37 1619
2235.81 1564
2236.26 1553
2236.70 1602
2237.15 1657
2237.60 1592
2238.04 1490
2238.49 1569
2238.93 1472
2239.38 1512
2239.83 1459
2240.27 1628
2240.72 1504
2241.16 1360
2241.61 1638
2242.06 1548
2242.50 1532
2242.95 1456
2243.39 1455
2243.84 1410
2244.29 1372
2244.73 1389
2245.18 1383
2245.63 1415
2246.07 1493
2246.52 1390
2246.97 1402
2247.41 1508
2247.86 1459
2248.31 1320
2248.75 1254
2249.20 1243
2249.65 1378
2250.09 1467
2250.54 1536
2250.99 1513
2251.43 1538
2251.88 1566
2252.33 1523
2252.78 1340
2253.22 1399
2253.67 1425
2254.12 1401
2254.56 1435
2255.01 1271
2255.46 1270
2255.91 1364
2256.35 1349
2256.80 1336
2257.25 1386
2257.70 1264
2258.14 1286
2258.59 1372
2259.04 1419
2259.49 1340
2259.94 1334
2260.38 1423
2260.83 1470
2261.28 1525
2261.73 1463
2262.18 1538
2262.62 1560
2263.07 1544
2263.52 1681
2263.97 1806
2264.42 1586
2264.87 1513
2265.31 1405
2265.76 1466
2266.21 1478
2266.66 1455
2267.11 1464
2267.56 1499
2268.01 1560
2268.45 1579
2268.90 1519
2269.35 1561
2269.80 1520
2270.25 1627
2270.70 1721
2271.15 1656
2271.60 1645
2272.05 1591
2272.49 1570
2272.94 1654
2273.39 1699
2273.84 1663
2274.29 1458
2274.74 1591
2275.19 1598
2275.64 1477
2276.09 1371
2276.54 1484
2276.99 1408
2277.44 1335
2277.89 1377
2278.34 1265
2278.79 1311
2279.24 1464
2279.69 1427
2280.14 1478
2280.59 1400
2281.04 1430
2281.49 1484
2281.94 1311
2282.39 1452
2282.84 1407
2283.29 1471
2283.74 1458
2284.19 1390
2284.64 1503
2285.09 1384
2285.54 1448
2285.99 1330
2286.44 1525
2286.89 1576
2287.34 1528
2287.79 1587
2288.24 1634
2288.69 1661
2289.14 1649
2289.59 1736
2290.05 1941
2290.50 2050
2290.95 2160
2291.40 2274
2291.85 2188
2292.30 2343
2292.75 2265
2293.20 2164
2293.65 2316
2294.11 2161
2294.56 2126
2295.01 1957
2295.46 2049
2295.91 2034
2296.36 1733
2296.81 1696
2297.27 1687
2297.72 1713
2298.17 1571
2298.62 1512
2299.07 1633
2299.52 1664
2299.98 1534
2300.43 1478
2300.88 1620
2301.33 1491
2301.78 1509
2302.24 1439
2302.69 1383
2303.14 1418
2303.59 1477
2304.04 1487
2304.50 1318
2304.95 1380
2305.40 1461
2305.85 1507
2306.31 1371
2306.76 1373
2307.21 1410
2307.66 1576
2308.12 1694
2308.57 1569
2309.02 1671
2309.48 1610
2309.93 1633
2310.38 1704
2310.83 1626
2311.29 1705
2311.74 1641
2312.19 1520
2312.65 1517
2313.10 1520
2313.55 1484
2314.01 1388
2314.46 1469
2314.91 1532
2315.37 1359
2315.82 1548
2316.27 1535
2316.73 1428
2317.18 1486
2317.63 1479
2318.09 1409
2318.54 1478
2318.99 1493
2319.45 1384
2319.90 1432
2320.36 1449
2320.81 1624
2321.26 1464
2321.72 1396
2322.17 1503
2322.63 1458
2323.08 1601
2323.53 1589
2323.99 1500
2324.44 1542
2324.90 1593
2325.35 1817
2325.80 1689
2326.26 1580
2326.71 1701
2327.17 1698
2327.62 1650
2328.08 1671
2328.53 1624
2328.99 1623
2329.44 1547
2329.90 1647
2330.35 1858
2330.81 1875
2331.26 1758
2331.72 1765
2332.17 1660
2332.63 1649
2333.08 1542
2333.54 1644
2333.99 1605
2334.45 1540
2334.90 1379
2335.36 1358
2335.81 1421
2336.27 1313
2336.72 1550
2337.18 1553
2337.63 1585
2338.09 1693
2338.55 1499
2339.00 1555
2339.46 1488
2339.91 1573
2340.37 1579
2340.82 1507
2341.28 1483
2341.74 1595
2342.19 1437
2342.65 1536
2343.10 1603
2343.56 1508
2344.02 1442
2344.47 1428
2344.93 1573
2345.39 1489
2345.84 1652
2346.30 1587
2346.75 1442
2347.21 1587
2347.67 1510
2348.12 1601
2348.58 1592
2349.04 1769
2349.49 1640
2349.95 1616
2350.41 1645
2350.86 1611
2351.32 1555
2351.78 1519
2352.23 1514
2352.69 1437
2353.15 1530
2353.61 1426
2354.06 1449
2354.52 1482
2354.98 1428
2355.43 1497
2355.89 1410
2356.35 1444
2356.81 1382
2357.26 1563
2357.72 1577
2358.18 1565
2358.64 1498
2359.09 1322
2359.55 1489
2360.01 1460
2360.47 1424
2360.93 1471
2361.38 1394
2361.84 1427
2362.30 1511
2362.76 1537
2363.22 1437
2363.67 1493
2364.13 1429
2364.59 1451
2365.05 1477
2365.51 1317
2365.96 1427
2366.42 1675
2366.88 1656
2367.34 1509
2367.80 1604
2368.26 1621
2368.72 1536
2369.17 1435
2369.63 1594
2370.09 1605
2370.55 1585
2371.01 1613
2371.47 1711
2371.93 1557
2372.39 1520
2372.84 1408
2373.30 1572
2373.76 1509
2374.22 1447
2374.68 1549
2375.14 1425
2375.60 1508
2376.06 1529
2376.52 1643
2376.98 1716
2377.44 1707
2377.90 1633
2378.36 1483
2378.81 1474
2379.27 1500
2379.73 1654
2380.19 1544
2380.65 1538
2381.11 1419
2381.57 1497
2382.03 1447
2382.49 1382
2382.95 1415
2383.41 1336
2383.87 1441
2384.33 1461
2384.79 1525
2385.25 1522
2385.71 1612
2386.17 1458
2386.63 1405
2387.09 1476
2387.55 1439
2388.01 1440
2388.48 1500
2388.94 1428
2389.40 1421
2389.86 1443
2390.32 1424
2390.78 1442
2391.24 1317
2391.70 1393
2392.16 1433
2392.62 1584
2393.08 1416
2393.54 1278
2394.00 1361
2394.47 1467
2394.93 1386
2395.39 1338
2395.85 1413
2396.31 1533
2396.77 1509
2397.23 1384
2397.69 1317
2398.16 1412
2398.62 1489
2399.08 1343
2399.54 1319
2400.00 1375
2400.46 1350
2400.92 1353
2401.39 1376
2401.85 1376
2402.31 1336
2402.77 1398
2403.23 1441
2403.70 1397
2404.16 1420
2404.62 1320
2405.08 1430
2405.54 1514
2406.01 1388
2406.47 1491
2406.93 1455
2407.39 1537
2407.86 1452
2408.32 1357
2408.78 1389
2409.24 1335
2409.71 1353
2410.17 1421
2410.63 1470
2411.09 1359
2411.56 1409
2412.02 1374
2412.48 1373
2412.94 1425
2413.41 1366
2413.87 1409
2414.33 1518
2414.80 1477
2415.26 1353
2415.72 1491
2416.19 1623
2416.65 1510
2417.11 1492
2417.57 1660
2418.04 1874
2418.50 1850
2418.96 1789
2419.43 1990
2419.89 1964
2420.36 2051
2420.82 2118
2421.28 1890
2421.75 1808
2422.21 1905
2422.67 1948
2423.14 1828
2423.60 1783
2424.07 1725
2424.53 1587
2424.99 1554
2425.46 1509
2425.92 1633
2426.39 1527
2426.85 1570
2427.31 1403
2427.78 1383
2428.24 1458
2428.71 1392
2429.17 1366
2429.64 1321
2430.10 1403
2430.56 1450
2431.03 1370
2431.49 1348
2431.96 1392
2432.42 1541
2432.89 1518
2433.35 1518
2433.82 1657
2434.28 1532
2434.75 1554
2435.21 1521
2435.68 1559
2436.14 1475
2436.61 1460
2437.07 1543
2437.54 1585
2438.00 1557
2438.47 1516
2438.93 1576
2439.40 1641
2439.86 1468
2440.33 1326
2440.80 1582
2441.26 1657
2441.73 1595
2442.19 1620
2442.66 1538
2443.12 1625
2443.59 1624
2444.06 1462
2444.52 1514
2444.99 1423
2445.45 1331
2445.92 1336
2446.38 1460
2446.85 1430
2447.32 1510
2447.78 1334
2448.25 1298
2448.72 1391
2449.18 1361
2449.65 1324
2450.11 1366
2450.58 1400
2451.05 1455
2451.51 1482
2451.98 1332
2452.45 1401
2452.91 1519
2453.38 1419
2453.85 1373
2454.31 1372
2454.78 1389
2455.25 1346
2455.71 1452
2456.18 1454
2456.65 1434
2457.12 1383
2457.58 1384
2458.05 1450
2458.52 1604
2458.98 1490
2459.45 1359
2459.92 1401
2460.39 1481
2460.85 1424
2461.32 1473
2461.79 1400
2462.26 1268
2462.72 1311
2463.19 1350
2463.66 1211
2464.13 1341
2464.59 1494
2465.06 1431
2465.53 1325
2466.00 1359
2466.47 1466
2466.93 1321
2467.40 1416
2467.87 1382
2468.34 1536
2468.81 1507
2469.27 1338
2469.74 1318
2470.21 1424
2470.68 1248
2471.15 1428
2471.62 1256
2472.09 1396
2472.55 1460
2473.02 1362
2473.49 1367
2473.96 1403
2474.43 1356
2474.90 1220
2475.37 1263
2475.83 1372
2476.30 1377
2476.77 1162
2477.24 1251
2477.71 1221
2478.18 1207
2478.65 1268
2479.12 1412
2479.59 1548
2480.06 1434
2480.53 1371
2480.99 1309
2481.46 1310
2481.93 1333
2482.40 1336
2482.87 1406
2483.34 1425
2483.81 1373
2484.28 1441
2484.75 1464
2485.22 1402
2485.69 1360
2486.16 1259
2486.63 1399
2487.10 1523
2487.57 1351
2488.04 1377
2488.51 1457
2488.98 1359
2489.45 1358
2489.92 1435
2490.39 1489
2490.86 1499
2491.33 1429
2491.80 1225
2492.27 1410
2492.74 1400
2493.21 1305
2493.68 1404
2494.15 1529
2494.62 1495
2495.10 1462
2495.57 1445
2496.04 1480
2496.51 1511
2496.98 1486
2497.45 1379
2497.92 1493
2498.39 1479
2498.86 1366
2499.33 1343
2499.80 1446
2500.28 1533
2500.75 1471
2501.22 1439
2501.69 1261
2502.16 1324
2502.63 1260
2503.10 1229
2503.57 1385
2504.05 1275
2504.52 1320
2504.99 1372
2505.46 1267
2505.93 1428
2506.40 1504
2506.88 1559
2507.35 1473
2507.82 1491
2508.29 1480
2508.76 1561
2509.24 1561
2509.71 1489
2510.18 1472
2510.65 1660
2511.12 1584
2511.60 1524
2512.07 1381
2512.54 1462
2513.01 1531
2513.49 1478
2513.96 1536
2514.43 1502
2514.90 1461
2515.38 1534
2515.85 1597
2516.32 1411
2516.79 1372
2517.27 1381
2517.74 1473
2518.21 1352
2518.68 1525
2519.16 1518
2519.63 1527
2520.10 1451
2520.58 1469
2521.05 1504
2521.52 1523
2522.00 1396
2522.47 1440
2522.94 1542
2523.42 1354
2523.89 1217
2524.36 1295
2524.84 1384
2525.31 1355
2525.78 1371
2526.26 1251
2526.73 1299
2527.20 1421
2527.68 1483
2528.15 1313
2528.63 1320
2529.10 1473
2529.57 1321
2530.05 1288
2530.52 1291
2531.00 1449
2531.47 1460
2531.94 1361
2532.42 1347
2532.89 1458
2533.37 1457
2533.84 1470
2534.32 1486
2534.79 1430
2535.26 1245
2535.74 1300
2536.21 1222
2536.69 1417
2537.16 1367
2537.64 1312
2538.11 1408
2538.59 1558
2539.06 1564
2539.54 1332
2540.01 1346
2540.49 1454
2540.96 1421
2541.44 1382
2541.91 1443
2542.39 1469
2542.86 1435
2543.34 1690
2543.81 1411
2544.29 1349
2544.76 1440
2545.24 1519
2545.71 1458
2546.19 1524
2546.66 1631
2547.14 1522
2547.61 1580
2548.09 1726
2548.57 1771
2549.04 1782
2549.52 1887
2549.99 1773
2550.47 1847
2550.95 1715
2551.42 1660
2551.90 1757
2552.37 1785
2552.85 1640
2553.33 1683
2553.80 1656
2554.28 1563
2554.75 1585
2555.23 1607
2555.71 1551
2556.18 1598
2556.66 1747
2557.14 1789
2557.61 1566
2558.09 1628
2558.57 1426
2559.04 1443
2559.52 1516
2560.00 1508
2560.47 1501
2560.95 1485
2561.43 1409
2561.90 1451
2562.38 1405
2562.86 1387
2563.33 1441
2563.81 1369
2564.29 1218
2564.77 1301
2565.24 1398
2565.72 1413
2566.20 1308
2566.68 1220
2567.15 1310
2567.63 1267
2568.11 1317
2568.59 1342
2569.06 1338
2569.54 1204
2570.02 1287
2570.50 1273
2570.97 1202
2571.45 1347
2571.93 1493
2572.41 1425
2572.89 1358
2573.36 1242
2573.84 1251
2574.32 1363
2574.80 1420
2575.28 1408
2575.75 1371
2576.23 1213
2576.71 1264
2577.19 1263
2577.67 1354
2578.15 1370
2578.62 1257
2579.10 1398
2579.58 1534
2580.06 1379
2580.54 1326
2581.02 1322
2581.50 1437
2581.97 1443
2582.45 1427
2582.93 1382
2583.41 1407
2583.89 1410
2584.37 1357
2584.85 1317
2585.33 1430
2585.81 1471
2586.29 1290
2586.77 1349
2587.24 1446
2587.72 1399
2588.20 1387
2588.68 1366
2589.16 1370
2589.64 1371
2590.12 1416
2590.60 1475
2591.08 1368
2591.56 1461
2592.04 1512
2592.52 1534
2593.00 1480
2593.48 1385
2593.96 1545
2594.44 1481
2594.92 1413
2595.40 1447
2595.88 1370
2596.36 1455
2596.84 1482
2597.32 1495
2597.80 1409
2598.28 1361
2598.76 1352
2599.24 1332
2599.72 1413
2600.20 1515
2600.68 1337
2601.16 1349
2601.64 1403
2602.12 1377
2602.61 1367
2603.09 1201
2603.57 1399
2604.05 1319
2604.53 1228
2605.01 1304
2605.49 1244
2605.97 1306
2606.45 1364
2606.93 1344
2607.42 1296
2607.90 1414
2608.38 1486
2608.86 1386
2609.34 1413
2609.82 1464
2610.30 1406
2610.78 1346
2611.27 1210
2611.75 1281
2612.23 1337
2612.71 1357
2613.19 1402
2613.67 1304
2614.16 1319
2614.64 1281
2615.12 1277
2615.60 1299
2616.08 1260
2616.57 1314
2617.05 1467
2617.53 1438
2618.01 1454
2618.49 1553
2618.98 1518
2619.46 1464
2619.94 1451
2620.42 1505
2620.91 1429
2621.39 1494
2621.87 1567
2622.35 1390
2622.84 1478
2623.32 1577
2623.80 1418
2624.28 1334
2624.77 1371
2625.25 1586
2625.73 1572
2626.21 1315
2626.70 1333
2627.18 1408
2627.66 1290
2628.15 1351
2628.63 1445
2629.11 1347
2629.60 1387
2630.08 1443
2630.56 1497
2631.05 1257
2631.53 1174
2632.01 1348
2632.50 1501
2632.98 1439
2633.46 1440
2633.95 1487
2634.43 1519
2634.91 1376
2635.40 1392
2635.88 1400
2636.37 1362
2636.85 1351
2637.33 1544
2637.82 1355
2638.30 1270
2638.79 1437
2639.27 1465
2639.75 1389
2640.24 1321
2640.72 1350
2641.21 1479
2641.69 1338
2642.18 1353
2642.66 1408
2643.14 1505
2643.63 1507
2644.11 1413
2644.60 1400
2645.08 1389
2645.57 1332
2646.05 1350
2646.54 1322
2647.02 1361
2647.51 1295
2647.99 1329
2648.48 1445
2648.96 1254
2649.45 1337
2649.93 1271
2650.42 1403
2650.90 1410
2651.39 1488
2651.87 1406
2652.36 1304
2652.84 1316
2653.33 1295
2653.81 1231
2654.30 1332
2654.78 1446
2655.27 1340
2655.76 1311
2656.24 1337
2656.73 1340
2657.21 1446
2657.70 1323
2658.18 1248
2658.67 1262
2659.16 1363
2659.64 1449
2660.13 1412
2660.61 1307
2661.10 1385
2661.59 1410
2662.07 1387
2662.56 1337
2663.05 1393
2663.53 1370
2664.02 1421
2664.50 1410
2664.99 1424
2665.48 1363
2665.96 1468
2666.45 1394
2666.94 1260
2667.42 1436
2667.91 1444
2668.40 1407
2668.88 1392
2669.37 1456
2669.86 1331
2670.34 1265
2670.83 1328
2671.32 1336
2671.81 1365
2672.29 1463
2672.78 1356
2673.27 1331
2673.75 1519
2674.24 1637
2674.73 1703
2675.22 1788
2675.70 1782
2676.19 1809
2676.68 1767
2677.17 1738
2677.65 1653
2678.14 1612
2678.63 1640
2679.12 1631
2679.61 1437
2680.09 1497
2680.58 1416
2681.07 1380
2681.56 1337
2682.04 1374
2682.53 1335
2683.02 1403
2683.51 1337
2684.00 1417
2684.49 1453
2684.97 1333
2685.46 1476
2685.95 1300
2686.44 1222
2686.93 1476
2687.42 1347
2687.90 1344
2688.39 1473
2688.88 1504
2689.37 1373
2689.86 1325
2690.35 1221
2690.84 1295
2691.33 1346
2691.81 1269
2692.30 1398
2692.79 1463
2693.28 1302
2693.77 1279
2694.26 1338
2694.75 1376
2695.24 1291
2695.73 1275
2696.22 1348
2696.71 1339
2697.20 1308
2697.68 1421
2698.17 1335
2698.66 1368
2699.15 1481
2699.64 1305
2700.13 1229
2700.62 1418
2701.11 1250
2701.60 1455
2702.09 1385
2702.58 1431
2703.07 1439
2703.56 1645
2704.05 1571
2704.54 1464
2705.03 1335
2705.52 1304
2706.01 1400
2706.50 1469
2706.99 1446
2707.48 1441
2707.97 1381
2708.46 1433
2708.95 1324
2709.44 1208
2709.93 1290
2710.43 1330
2710.92 1404
2711.41 1321
2711.90 1257
2712.39 1194
2712.88 1307
2713.37 1379
2713.86 1413
2714.35 1338
2714.84 1277
2715.33 1290
2715.82 1303
2716.32 1296
2716.81 1326
2717.30 1315
2717.79 1194
2718.28 1255
2718.77 1213
2719.26 1217
2719.76 1261
2720.25 1305
2720.74 1433
2721.23 1352
2721.72 1357
2722.21 1485
2722.70 1391
2723.20 1353
2723.69 1508
2724.18 1431
2724.67 1355
2725.16 1492
2725.66 1574
2726.15 1582
2726.64 1417
2727.13 1308
2727.62 1302
2728.12 1267
2728.61 1316
2729.10 1459
2729.59 1381
2730.09 1281
2730.58 1232
2731.07 1308
2731.56 1337
2732.06 1257
2732.55 1248
2733.04 1265
2733.53 1316
2734.03 1377
2734.52 1455
2735.01 1342
2735.50 1376
2736.00 1374
2736.49 1434
2736.98 1352
2737.48 1496
2737.97 1523
2738.46 1400
2738.96 1354
2739.45 1332
2739.94 1425
2740.44 1496
2740.93 1333
2741.42 1272
2741.92 1387
2742.41 1331
2742.90 1341
2743.40 1303
2743.89 1327
2744.38 1218
2744.88 1178
2745.37 1156
2745.86 1231
2746.36 1182
2746.85 1293
2747.35 1427
2747.84 1207
2748.33 1203
2748.83 1331
2749.32 1354
2749.82 1349
2750.31 1284
2750.81 1207
2751.30 1285
2751.79 1283
2752.29 1367
2752.78 1294
2753.28 1344
2753.77 1326
2754.27 1306
2754.76 1402
2755.26 1386
2755.75 1343
2756.24 1287
2756.74 1303
2757.23 1333
2757.73 1380
2758.22 1245
2758.72 1281
2759.21 1432
2759.71 1388
2760.20 1399
2760.70 1432
2761.19 1301
2761.69 1195
2762.19 1249
2762.68 1368
2763.18 1327
2763.67 1207
2764.17 1262
2764.66 1325
2765.16 1371
2765.65 1342
2766.15 1181
2766.64 1196
2767.14 1375
2767.64 1448
2768.13 1381
2768.63 1242
2769.12 1418
2769.62 1487
2770.12 1343
2770.61 1342
2771.11 1376
2771.60 1317
2772.10 1338
2772.60 1275
2773.09 1313
2773.59 1457
2774.08 1438
2774.58 1440
2775.08 1551
2775.57 1635
2776.07 1531
2776.57 1546
2777.06 1692
2777.56 1655
2778.06 1681
2778.55 1790
2779.05 1706
2779.55 1673
2780.04 1551
2780.54 1598
2781.04 1570
2781.54 1537
2782.03 1367
2782.53 1311
2783.03 1505
2783.52 1487
2784.02 1337
2784.52 1295
2785.02 1323
2785.51 1280
2786.01 1189
2786.51 1159
2787.01 1214
2787.50 1358
2788.00 1454
2788.50 1319
2789.00 1243
2789.49 1149
2789.99 1236
2790.49 1240
2790.99 1266
2791.48 1157
2791.98 1346
2792.48 1225
2792.98 1213
2793.48 1162
2793.97 1299
2794.47 1414
2794.97 1411
2795.47 1469
2795.97 1561
2796.47 1468
2796.96 1550
2797.46 1595
2797.96 1571
2798.46 1584
2798.96 1721
2799.46 1832
2799.96 1652
2800.45 1554
2800.95 1453
2801.45 1509
2801.95 1552
2802.45 1517
2802.95 1400
2803.45 1404
2803.95 1454
2804.45 1531
2804.94 1477
2805.44 1549
2805.94 1665
2806.44 1697
2806.94 1809
2807.44 1745
2807.94 1736
2808.44 1840
2808.94 1840
2809.44 1822
2809.94 1884
2810.44 1922
2810.94 1658
2811.44 1609
2811.94 1595
2812.44 1441
2812.94 1514
2813.44 1460
2813.94 1422
2814.44 1336
2814.94 1413
2815.44 1427
2815.94 1452
2816.44 1459
2816.94 1353
2817.44 1391
2817.94 1374
2818.44 1344
2818.94 1520
2819.44 1321
2819.94 1337
2820.44 1419
2820.94 1472
2821.44 1537
2821.94 1485
2822.44 1368
2822.94 1344
2823.44 1335
2823.94 1342
2824.44 1321
2824.94 1348
2825.45 1421
2825.95 1394
2826.45 1397
2826.95 1354
2827.45 1232
2827.95 1410
2828.45 1534
2828.95 1271
2829.45 1239
2829.96 1278
2830.46 1366
2830.96 1374
2831.46 1192
2831.96 1174
2832.46 1289
2832.96 1382
2833.47 1396
2833.97 1393
2834.47 1287
2834.97 1248
2835.47 1441
2835.97 1364
2836.48 1366
2836.98 1324
2837.48 1339
2837.98 1411
2838.48 1548
2838.99 1481
2839.49 1434
2839.99 1426
2840.49 1340
2841.00 1317
2841.50 1347
2842.00 1398
2842.50 1389
2843.01 1133
2843.51 1312
2844.01 1305
2844.51 1328
2845.02 1280
2845.52 1345
2846.02 1402
2846.52 1539
2847.03 1493
2847.53 1486
2848.03 1485
2848.54 1411
2849.04 1565
2849.54 1621
2850.04 1519
2850.55 1455
2851.05 1456
2851.55 1442
2852.06 1469
2852.56 1337
2853.06 1316
2853.57 1313
2854.07 1262
2854.57 1342
2855.08 1423
2855.58 1428
2856.09 1351
2856.59 1378
2857.09 1223
2857.60 1211
2858.10 1368
2858.60 1357
2859.11 1265
2859.61 1383
2860.12 1453
2860.62 1401
2861.12 1287
2861.63 1368
2862.13 1252
2862.64 1210
2863.14 1244
2863.65 1292
2864.15 1257
2864.65 1324
2865.16 1291
2865.66 1306
2866.17 1351
2866.67 1217
2867.18 1186
2867.68 1274
2868.19 1293
2868.69 1279
2869.20 1279
2869.70 1408
2870.21 1343
2870.71 1314
2871.21 1526
2871.72 1473
2872.23 1369
2872.73 1286
2873.24 1403
2873.74 1345
2874.25 1347
2874.75 1540
2875.26 1451
2875.76 1392
2876.27 1491
2876.77 1468
2877.28 1407
2877.78 1425
2878.29 1492
2878.79 1473
2879.30 1425
2879.81 1403
2880.31 1472
2880.82 1554
2881.32 1518
2881.83 1386
2882.34 1505
2882.84 1470
2883.35 1533
2883.85 1530
2884.36 1416
2884.87 1588
2885.37 1438
2885.88 1514
2886.38 1544
2886.89 1530
2887.40 1517
2887.90 1597
2888.41 1834
2888.92 1714
2889.42 1675
2889.93 1530
2890.44 1526
2890.94 1595
2891.45 1470
2891.96 1329
2892.46 1472
2892.97 1426
2893.48 1472
2893.98 1614
2894.49 1468
2895.00 1435
2895.51 1469
2896.01 1476
2896.52 1528
2897.03 1576
2897.53 1484
2898.04 1604
2898.55 1662
2899.06 1527
2899.56 1531
2900.07 1618
2900.58 1627
2901.09 1720
2901.59 1615
2902.10 1478
2902.61 1687
2903.12 1615
2903.63 1565
2904.13 1510
2904.64 1556
2905.15 1579
2905.66 1591
2906.17 1631
2906.67 1625
2907.18 1580
2907.69 1563
2908.20 1509
2908.71 1464
2909.21 1523
2909.72 1481
2910.23 1469
2910.74 1378
2911.25 1370
2911.76 1403
2912.26 1228
2912.77 1276
2913.28 1369
2913.79 1429
2914.30 1356
2914.81 1543
2915.32 1457
2915.83 1349
2916.34 1374
2916.84 1418
2917.35 1399
2917.86 1449
2918.37 1509
2918.88 1403
2919.39 1262
2919.90 1245
2920.41 1305
2920.92 1412
2921.43 1298
2921.94 1383
2922.45 1485
2922.96 1392
2923.46 1391
2923.97 1501
2924.48 1574
2924.99 1512
2925.50 1531
2926.01 1458
2926.52 1623
2927.03 1676
2927.54 1633
2928.05 1746
2928.56 1597
2929.07 1517
2929.58 1391
2930.09 1433
2930.60 1358
2931.11 1294
2931.62 1338
2932.13 1363
2932.64 1274
2933.15 1343
2933.67 1346
2934.18 1381
2934.69 1441
2935.20 1386
2935.71 1428
2936.22 1439
2936.73 1436
2937.24 1399
2937.75 1364
2938.26 1362
2938.77 1475
2939.28 1497
2939.79 1384
2940.30 1418
2940.82 1309
2941.33 1308
2941.84 1242
2942.35 1308
2942.86 1354
2943.37 1339
2943.88 1379
2944.39 1435
2944.91 1452
2945.42 1407
2945.93 1454
2946.44 1485
2946.95 1576
2947.46 1528
2947.98 1585
2948.49 1539
2949.00 1447
2949.51 1563
2950.02 1509
2950.53 1468
2951.05 1414
2951.56 1315
2952.07 1308
2952.58 1338
2953.09 1271
2953.61 1387
2954.12 1276
2954.63 1317
2955.14 1342
2955.66 1169
2956.17 1250
2956.68 1234
2957.19 1395
2957.71 1448
2958.22 1363
2958.73 1387
2959.24 1358
2959.76 1214
2960.27 1360
2960.78 1218
2961.29 1313
2961.81 1362
2962.32 1482
2962.83 1561
2963.35 1473
2963.86 1377
2964.37 1446
2964.89 1558
2965.40 1458
2965.91 1513
2966.43 1526
2966.94 1469
2967.45 1428
2967.97 1347
2968.48 1378
2968.99 1377
2969.51 1385
2970.02 1296
2970.53 1360
2971.05 1212
2971.56 1185
2972.07 1296
2972.59 1233
2973.10 1297
2973.62 1166
2974.13 1336
2974.64 1283
2975.16 1376
2975.67 1345
2976.19 1256
2976.70 1297
2977.22 1272
2977.73 1273
2978.24 1205
2978.76 1310
2979.27 1371
2979.79 1373
2980.30 1286
2980.82 1282
2981.33 1279
2981.85 1328
2982.36 1347
2982.87 1447
2983.39 1488
2983.90 1461
2984.42 1439
2984.93 1414
2985.45 1318
2985.96 1336
2986.48 1537
2986.99 1527
2987.51 1565
2988.02 1523
2988.54 1515
2989.05 1566
2989.57 1474
2990.09 1477
2990.60 1414
2991.12 1466
2991.63 1506
2992.15 1474
2992.66 1531
2993.18 1517
2993.69 1511
2994.21 1643
2994.73 1731
2995.24 1616
2995.76 1606
2996.27 1719
2996.79 1817
2997.30 1790
2997.82 1861
2998.34 1889
2998.85 1764
2999.37 1793
2999.89 2014
3000.40 1893
3000.92 1857
3001.43 2003
3001.95 2011
3002.47 2021
3002.98 2140
3003.50 2169
3004.02 2213
3004.53 2260
3005.05 2165
3005.57 2324
3006.08 2223
3006.60 2305
3007.12 2100
3007.63 2119
3008.15 1957
3008.67 2043
3009.18 1868
3009.70 1778
3010.22 1694
3010.74 1553
3011.25 1460
3011.77 1539
3012.29 1462
3012.80 1587
3013.32 1497
3013.84 1394
3014.36 1495
3014.87 1443
3015.39 1485
3015.91 1514
3016.43 1518
3016.94 1467
3017.46 1522
3017.98 1427
3018.50 1453
3019.02 1605
3019.53 1618
3020.05 1642
3020.57 1609
3021.09 1386
3021.60 1481
3022.12 1464
3022.64 1507
3023.16 1610
3023.68 1638
3024.20 1670
3024.71 1549
3025.23 1530
3025.75 1593
3026.27 1524
3026.79 1667
3027.31 1607
3027.82 1592
3028.34 1702
3028.86 1776
3029.38 1546
3029.90 1427
3030.42 1484
3030.94 1583
3031.46 1506
3031.98 1402
3032.49 1460
3033.01 1353
3033.53 1490
3034.05 1597
3034.57 1442
3035.09 1532
3035.61 1568
3036.13 1571
3036.65 1646
3037.17 1500
3037.69 1443
3038.21 1475
3038.73 1686
3039.25 1595
3039.76 1442
3040.28 1425
3040.80 1348
3041.32 1398
3041.84 1491
3042.36 1509
3042.88 1406
3043.40 1426
3043.92 1336
3044.44 1377
3044.96 1362
3045.48 1242
3046.00 1313
3046.52 1338
3047.04 1266
3047.56 1322
3048.08 1212
3048.60 1304
3049.13 1455
3049.65 1388
3050.17 1427
3050.69 1330
3051.21 1310
3051.73 1213
3052.25 1227
3052.77 1320
3053.29 1378
3053.81 1336
3054.33 1393
3054.85 1261
3055.37 1372
3055.89 1291
3056.42 1431
3056.94 1473
3057.46 1265
3057.98 1274
3058.50 1370
3059.02 1414
3059.54 1257
3060.06 1333
3060.59 1284
3061.11 1367
3061.63 1392
3062.15 1414
3062.67 1371
3063.19 1384
3063.71 1479
3064.24 1433
3064.76 1346
3065.28 1490
3065.80 1409
3066.32 1479
3066.85 1524
3067.37 1503
3067.89 1464
3068.41 1383
3068.93 1493
3069.46 1375
3069.98 1308
3070.50 1459
3071.02 1534
3071.54 1569
3072.07 1350
3072.59 1354
3073.11 1517
3073.63 1466
3074.16 1536
3074.68 1543
3075.20 1499
3075.73 1495
3076.25 1491
3076.77 1460
3077.29 1489
3077.82 1462
3078.34 1508
3078.86 1669
3079.39 1454
3079.91 1632
3080.43 1733
3080.95 1694
3081.48 1751
3082.00 1853
3082.52 1733
3083.05 1789
3083.57 1744
3084.09 1820
3084.62 1888
3085.14 1799
3085.66 1838
3086.19 1711
3086.71 1679
3087.24 1764
3087.76 1700
3088.28 1700
3088.81 1696
3089.33 1747
3089.85 1685
3090.38 1632
3090.90 1625
3091.43 1552
3091.95 1649
3092.47 1571
3093.00 1588
3093.52 1757
3094.05 1752
3094.57 1580
3095.10 1682
3095.62 1548
3096.14 1682
3096.67 1834
3097.19 1744
3097.72 1816
3098.24 1999
3098.77 1918
3099.29 2051
3099.82 2245
3100.34 2346
3100.87 2420
3101.39 2962
3101.92 3226
3102.44 3651
3102.97 4347
3103.49 4706
3104.02 4810
3104.54 5113
3105.07 5061
3105.59 4937
3106.12 4731
3106.64 4133
3107.17 3631
3107.69 2966
3108.22 2736
3108.74 2419
3109.27 2298
3109.79 2325
3110.32 2058
3110.85 2074
3111.37 2147
3111.90 2026
3112.42 1940
3112.95 2107
3113.48 2124
3114.00 1992
3114.53 1844
3115.05 1867
3115.58 1807
3116.11 1836
3116.63 1747
3117.16 1801
3117.68 1534
3118.21 1557
3118.74 1692
3119.26 1752
3119.79 1612
3120.32 1512
3120.84 1702
3121.37 1786
3121.90 1596
3122.42 1801
3122.95 1859
3123.48 1938
3124.00 2084
3124.53 1972
3125.06 1983
3125.58 1876
3126.11 1684
3126.64 1694
3127.16 1775
3127.69 1644
3128.22 1745
3128.75 1801
3129.27 1872
3129.80 1669
3130.33 1619
3130.85 1650
3131.38 1664
3131.91 1478
3132.44 1451
3132.96 1567
3133.49 1750
3134.02 1692
3134.55 1449
3135.07 1683
3135.60 1498
3136.13 1503
3136.66 1597
3137.19 1711
3137.71 1682
3138.24 1709
3138.77 1633
3139.30 1612
3139.83 1728
3140.35 1671
3140.88 1652
3141.41 1605
3141.94 1456
3142.47 1430
3143.00 1528
3143.52 1518
3144.05 1515
3144.58 1602
3145.11 1536
3145.64 1472
3146.17 1496
3146.70 1717
3147.22 1703
3147.75 1686
3148.28 1756
3148.81 1861
3149.34 1715
3149.87 1731
3150.40 1824
3150.93 1764
3151.46 1816
3151.98 1716
3152.51 1617
3153.04 1748
3153.57 1761
3154.10 1778
3154.63 1703
3155.16 1385
3155.69 1652
3156.22 1782
3156.75 1812
3157.28 1949
3157.81 1972
3158.34 2029
3158.87 1901
3159.40 1811
3159.93 1846
3160.46 1708
3160.99 1762
3161.52 1764
3162.05 1674
3162.58 1670
3163.11 1509
3163.64 1700
3164.17 1578
3164.70 1612
3165.23 1520
3165.76 1519
3166.29 1550
3166.82 1444
3167.35 1506
3167.88 1453
3168.41 1498
3168.94 1413
3169.47 1373
3170.00 1398
3170.53 1372
3171.06 1365
3171.59 1639
3172.13 1461
3172.66 1408
3173.19 1437
3173.72 1531
3174.25 1490
3174.78 1540
3175.31 1627
3175.84 1583
3176.37 1672
3176.90 1719
3177.44 1702
3177.97 1658
3178.50 1661
3179.03 1714
3179.56 1593
3180.09 1403
3180.62 1419
3181.16 1502
3181.69 1499
3182.22 1509
3182.75 1511
3183.28 1442
3183.81 1402
3184.35 1311
3184.88 1383
3185.41 1307
3185.94 1407
3186.47 1434
3187.01 1427
3187.54 1535
3188.07 1466
3188.60 1506
3189.14 1447
3189.67 1450
3190.20 1304
3190.73 1321
3191.26 1368
3191.80 1447
3192.33 1334
3192.86 1356
3193.39 1318
3193.93 1302
3194.46 1511
3194.99 1452
3195.53 1302
3196.06 1373
3196.59 1370
3197.12 1370
3197.66 1344
3198.19 1368
3198.72 1312
3199.26 1310
3199.79 1321
3200.32 1355
3200.86 1364
3201.39 1501
3201.92 1505
3202.46 1367
3202.99 1438
3203.52 1440
3204.06 1473
3204.59 1465
3205.12 1444
3205.66 1474
3206.19 1492
3206.72 1361
3207.26 1402
3207.79 1405
3208.33 1423
3208.86 1460
3209.39 1403
3209.93 1479
3210.46 1508
3211.00 1417
3211.53 1547
3212.06 1527
3212.60 1581
3213.13 1761
3213.67 1700
3214.20 1649
3214.74 1625
3215.27 1471
3215.80 1489
3216.34 1512
3216.87 1539
3217.41 1604
3217.94 1563
3218.48 1635
3219.01 1602
3219.55 1470
3220.08 1483
3220.62 1621
3221.15 1591
3221.69 1540
3222.22 1651
3222.76 1712
3223.29 1495
3223.83 1437
3224.36 1523
3224.90 1585
3225.43 1669
3225.97 1737
3226.50 1602
3227.04 1597
3227.57 1548
3228.11 1538
3228.65 1530
3229.18 1566
3229.72 1453
3230.25 1364
3230.79 1419
3231.32 1533
3231.86 1513
3232.40 1328
3232.93 1422
3233.47 1500
3234.00 1442
3234.54 1537
3235.08 1483
3235.61 1507
3236.15 1442
3236.68 1585
3237.22 1671
3237.76 1603
3238.29 1547
3238.83 1548
3239.37 1597
3239.90 1515
3240.44 1509
3240.97 1773
3241.51 1533
3242.05 1498
3242.58 1542
3243.12 1570
3243.66 1472
3244.20 1462
3244.73 1408
3245.27 1511
3245.81 1549
3246.34 1469
3246.88 1395
3247.42 1587
3247.95 1686
3248.49 1673
3249.03 1580
3249.57 1580
3250.10 1430
3250.64 1449
3251.18 1777
3251.72 1609
3252.25 1526
3252.79 1595
3253.33 1599
3253.87 1584
3254.40 1658
3254.94 1675
3255.48 1809
3256.02 1841
3256.55 1692
3257.09 1815
3257.63 1924
3258.17 2064
3258.71 1895
3259.24 1901
3259.78 1948
3260.32 2094
3260.86 2253
3261.40 2333
3261.94 2135
3262.47 2386
3263.01 2508
3263.55 2467
3264.09 2427
3264.63 2675
3265.17 3077
3265.71 2875
3266.24 3179
3266.78 3621
3267.32 3674
3267.86 3758
3268.40 3706
3268.94 3798
3269.48 3681
3270.02 3447
3270.55 3079
3271.09 2873
3271.63 2818
3272.17 2285
3272.71 2086
3273.25 1994
3273.79 1753
3274.33 1695
3274.87 1821
3275.41 1829
3275.95 1725
3276.49 1736
3277.03 1723
3277.57 1731
3278.11 1905
3278.65 1719
3279.19 1853
3279.73 1991
3280.26 1939
3280.80 1898
3281.34 1863
3281.88 1715
3282.42 1772
3282.96 1968
3283.50 1909
3284.04 1817
3284.59 1894
3285.13 1939
3285.67 1699
3286.21 1922
3286.75 2050
3287.29 2093
3287.83 2090
3288.37 2082
3288.91 2101
3289.45 2062
3289.99 2369
3290.53 1980
3291.07 1966
3291.61 1976
3292.15 2017
3292.69 2114
3293.23 2010
3293.77 2092
3294.32 2272
3294.86 2442
3295.40 2417
3295.94 2577
3296.48 2759
3297.02 2661
3297.56 2697
3298.10 2728
3298.65 2600
3299.19 2604
3299.73 2441
3300.27 2164
3300.81 2081
3301.35 2055
3301.89 1982
3302.44 1728
3302.98 1844
3303.52 1792
3304.06 1824
3304.60 1688
3305.14 1787
3305.69 1900
3306.23 1730
3306.77 1796
3307.31 1661
3307.85 1731
3308.40 1701
3308.94 1701
3309.48 1774
3310.02 1610
3310.57 1749
3311.11 1775
3311.65 1813
3312.19 1741
3312.74 1773
3313.28 1777
3313.82 1743
3314.36 1746
3314.91 1811
3315.45 1807
3315.99 1804
3316.53 2061
3317.08 2134
3317.62 1938
3318.16 2152
3318.71 2109
3319.25 2189
3319.79 2094
3320.34 2187
3320.88 2093
3321.42 2077
3321.96 2145
3322.51 2269
3323.05 2247
3323.59 2129
3324.14 2085
3324.68 1968
3325.23 1775
3325.77 2029
3326.31 1921
3326.86 1908
3327.40 1859
3327.94 1936
3328.49 1859
3329.03 1790
3329.57 1733
3330.12 1810
3330.66 1821
3331.21 2086
3331.75 2144
3332.29 2508
3332.84 2687
3333.38 3412
3333.93 3678
3334.47 4298
3335.02 4672
3335.56 5545
3336.10 6446
3336.65 6811
3337.19 6865
3337.74 7215
3338.28 7059
3338.83 6501
3339.37 5990
3339.92 5695
3340.46 5039
3341.01 4173
3341.55 3698
3342.10 3036
3342.64 2677
3343.19 2374
3343.73 2048
3344.28 2003
3344.82 2091
3345.37 1887
3345.91 1831
3346.46 1830
3347.00 1656
3347.55 1674
3348.09 1705
3348.64 1631
3349.18 1796
3349.73 1913
3350.27 1834
3350.82 2085
3351.37 2081
3351.91 2091
3352.46 2016
3353.00 2035
3353.55 1985
3354.10 2010
3354.64 2003
3355.19 1852
3355.73 1737
3356.28 1683
3356.83 1834
3357.37 1730
3357.92 1731
3358.46 1718
3359.01 1707
3359.56 1609
3360.10 1548
3360.65 1781
3361.20 1662
3361.74 1601
3362.29 1708
3362.84 1687
3363.38 1705
3363.93 1744
3364.48 1557
3365.02 1559
3365.57 1784
3366.12 1585
3366.66 1526
3367.21 1680
3367.76 1740
3368.30 1664
3368.85 1726
3369.40 1746
3369.94 1765
3370.49 1676
3371.04 1757
3371.59 1724
3372.13 1678
3372.68 1760
3373.23 1832
3373.78 1973
3374.32 1990
3374.87 2150
3375.42 2065
3375.97 1905
3376.51 1912
3377.06 1963
3377.61 1910
3378.16 1847
3378.71 1802
3379.25 1802
3379.80 1575
3380.35 1566
3380.90 1705
3381.45 1621
3381.99 1477
3382.54 1511
3383.09 1389
3383.64 1394
3384.19 1353
3384.74 1229
3385.28 1326
3385.83 1420
3386.38 1513
3386.93 1548
3387.48 1456
3388.03 1403
3388.58 1577
3389.12 1476
3389.67 1349
3390.22 1554
3390.77 1527
3391.32 1383
3391.87 1523
3392.42 1603
3392.97 1478
3393.52 1405
3394.06 1363
3394.61 1296
3395.16 1311
3395.71 1475
3396.26 1470
3396.81 1586
3397.36 1691
3397.91 1721
3398.46 1773
3399.01 1761
3399.56 1671
3400.11 1690
3400.66 1774
3401.21 1614
3401.76 1616
3402.31 1690
3402.86 1594
3403.41 1496
3403.96 1585
3404.51 1502
3405.06 1511
3405.61 1481
3406.16 1467
3406.71 1378
3407.26 1438
3407.81 1315
3408.36 1441
3408.91 1454
3409.46 1364
3410.01 1321
3410.56 1419
3411.11 1466
3411.66 1449
3412.21 1498
3412.76 1647
3413.31 1508
3413.86 1543
3414.41 1612
3414.96 1590
3415.51 1654
3416.07 1557
3416.62 1533
3417.17 1592
3417.72 1541
3418.27 1414
3418.82 1422
3419.37 1416
3419.92 1470
3420.47 1523
3421.03 1465
3421.58 1443
3422.13 1393
3422.68 1383
3423.23 1511
3423.78 1617
3424.33 1728
3424.89 1573
3425.44 1514
3425.99 1762
3426.54 1644
3427.09 1444
3427.65 1595
3428.20 1632
3428.75 1494
3429.30 1419
3429.85 1376
3430.41 1368
3430.96 1402
3431.51 1339
3432.06 1247
3432.61 1475
3433.17 1410
3433.72 1417
3434.27 1382
3434.82 1443
3435.38 1456
3435.93 1428
3436.48 1462
3437.03 1582
3437.59 1413
3438.14 1345
3438.69 1542
3439.24 1482
3439.80 1596
3440.35 1516
3440.90 1470
3441.46 1728
3442.01 1619
3442.56 1517
3443.11 1546
3443.67 1583
3444.22 1537
3444.77 1461
3445.33 1499
3445.88 1400
3446.43 1394
3446.99 1488
3447.54 1388
3448.09 1367
3448.65 1451
3449.20 1364
3449.76 1309
3450.31 1311
3450.86 1227
3451.42 1308
3451.97 1253
3452.52 1189
3453.08 1216
3453.63 1310
3454.19 1223
3454.74 1334
3455.29 1353
3455.85 1399
3456.40 1288
3456.96 1306
3457.51 1371
3458.07 1359
3458.62 1296
3459.17 1465
3459.73 1444
3460.28 1518
3460.84 1371
3461.39 1257
3461.95 1456
3462.50 1417
3463.06 1520
3463.61 1378
3464.17 1311
3464.72 1350
3465.27 1329
3465.83 1384
3466.38 1344
3466.94 1208
3467.49 1298
3468.05 1441
3468.61 1328
3469.16 1391
3469.72 1430
3470.27 1466
3470.83 1545
3471.38 1520
3471.94 1557
3472.49 1503
3473.05 1430
3473.60 1503
3474.16 1440
3474.71 1566
3475.27 1477
3475.83 1414
3476.38 1486
3476.94 1507
3477.49 1488
3478.05 1424
3478.61 1593
3479.16 1673
3479.72 1619
3480.27 1648
3480.83 1740
3481.39 1623
3481.94 1543
3482.50 1678
3483.05 1578
3483.61 1614
3484.17 1629
3484.72 1416
3485.28 1466
3485.84 1737
3486.39 1772
3486.95 1582
3487.51 1530
3488.06 1609
3488.62 1746
3489.18 1754
3489.73 2114
3490.29 2196
3490.85 2421
3491.40 2511
3491.96 2828
3492.52 3036
3493.08 3294
3493.63 3103
3494.19 3095
3494.75 3012
3495.30 3250
3495.86 2897
3496.42 2699
3496.98 2724
3497.53 2959
3498.09 3183
3498.65 3137
3499.21 3382
3499.76 3632
3500.32 3751
3500.88 3656
3501.44 3617
3501.99 3733
3502.55 3694
3503.11 3361
3503.67 3234
3504.23 3225
3504.78 3213
3505.34 3074
3505.90 3277
3506.46 3267
3507.02 3264
3507.58 3121
3508.13 2961
3508.69 2860
3509.25 2833
3509.81 2678
3510.37 2567
3510.93 2312
3511.48 2192
3512.04 2084
3512.60 1990
3513.16 1901
3513.72 1873
3514.28 1913
3514.84 1752
3515.40 1682
3515.95 1749
3516.51 1652
3517.07 1789
3517.63 1709
3518.19 1576
3518.75 1703
3519.31 1698
3519.87 1588
3520.43 1680
3520.99 1856
3521.55 1836
3522.11 1766
3522.67 1804
3523.22 1720
3523.78 1867
3524.34 1815
3524.90 1980
3525.46 1978
3526.02 1658
3526.58 1728
3527.14 1508
3527.70 1599
3528.26 1541
3528.82 1532
3529.38 1449
3529.94 1495
3530.50 1571
3531.06 1474
3531.62 1561
3532.18 1399
3532.74 1316
3533.30 1284
3533.86 1540
3534.42 1490
3534.98 1452
3535.54 1500
3536.11 1540
3536.67 1486
3537.23 1329
3537.79 1443
3538.35 1569
3538.91 1505
3539.47 1567
3540.03 1558
3540.59 1538
3541.15 1589
3541.71 1686
3542.27 1561
3542.84 1492
3543.40 1393
3543.96 1461
3544.52 1437
3545.08 1413
3545.64 1512
3546.20 1553
3546.76 1458
3547.33 1294
3547.89 1455
3548.45 1493
3549.01 1495
3549.57 1373
3550.13 1388
3550.69 1471
3551.26 1454
3551.82 1351
3552.38 1304
3552.94 1322
3553.50 1341
3554.07 1297
3554.63 1254
3555.19 1299
3555.75 1207
3556.31 1328
3556.88 1278
3557.44 1230
3558.00 1214
3558.56 1239
3559.13 1366
3559.69 1437
3560.25 1425
3560.81 1414
3561.38 1475
3561.94 1394
3562.50 1441
3563.06 1366
3563.63 1389
3564.19 1302
3564.75 1344
3565.31 1351
3565.88 1335
3566.44 1238
3567.00 1282
3567.57 1238
3568.13 1284
3568.69 1276
3569.26 1284
3569.82 1280
3570.38 1284
3570.95 1362
3571.51 1380
3572.07 1116
3572.64 1200
3573.20 1172
3573.76 1127
3574.33 1192
3574.89 1198
3575.45 1249
3576.02 1340
3576.58 1481
3577.14 1329
3577.71 1216
3578.27 1318
3578.84 1284
3579.40 1306
3579.96 1334
3580.53 1439
3581.09 1378
3581.66 1257
3582.22 1163
3582.78 1289
3583.35 1349
3583.91 1316
3584.48 1199
3585.04 1244
3585.61 1229
3586.17 1189
3586.74 1252
3587.30 1242
3587.86 1193
3588.43 1178
3588.99 1162
3589.56 1186
3590.12 1229
3590.69 1192
3591.25 1186
3591.82 1196
3592.38 1350
3592.95 1210
3593.51 1160
3594.08 1282
3594.64 1337
3595.21 1244
3595.77 1272
3596.34 1299
3596.90 1226
3597.47 1215
3598.04 1148
3598.60 1331
3599.17 1331
3599.73 1382
3600.30 1355
3600.86 1333
3601.43 1378
3601.99 1291
3602.56 1376
3603.13 1338
3603.69 1283
3604.26 1271
3604.82 1265
3605.39 1197
3605.96 1215
3606.52 1157
3607.09 1178
3607.65 1197
3608.22 1105
3608.79 995
3609.35 1083
3609.92 1172
3610.49 1272
3611.05 1103
3611.62 1158
3612.19 1192
3612.75 1198
3613.32 1295
3613.89 1222
3614.45 1206
3615.02 1345
3615.59 1403
3616.15 1491
3616.72 1674
3617.29 1673
3617.85 1788
3618.42 1928
3618.99 1952
3619.55 1929
3620.12 2003
3620.69 2023
3621.26 1853
3621.82 1788
3622.39 1818
3622.96 1652
3623.53 1488
3624.09 1453
3624.66 1333
3625.23 1205
3625.80 1304
3626.36 1262
3626.93 1268
3627.50 1249
3628.07 1187
3628.63 1126
3629.20 1169
3629.77 1237
3630.34 1317
3630.91 1338
3631.47 1292
3632.04 1341
3632.61 1311
3633.18 1381
3633.75 1380
3634.32 1477
3634.88 1320
3635.45 1409
3636.02 1390
3636.59 1409
3637.16 1398
3637.73 1312
3638.29 1444
3638.86 1446
3639.43 1401
3640.00 1523
3640.57 1629
3641.14 1635
3641.71 1772
3642.28 1592
3642.84 1685
3643.41 1680
3643.98 1682
3644.55 1797
3645.12 1680
3645.69 1656
3646.26 1485
3646.83 1352
3647.40 1438
3647.97 1430
3648.54 1496
3649.11 1608
3649.68 1628
3650.25 1466
3650.81 1515
3651.38 1417
3651.95 1531
3652.52 1607
3653.09 1634
3653.66 1574
3654.23 1615
3654.80 1552
3655.37 1596
3655.94 1764
3656.51 1843
3657.08 1864
3657.65 1855
3658.22 1838
3658.79 2053
3659.36 2075
3659.93 2317
3660.50 2131
3661.07 2195
3661.64 2167
3662.22 2023
3662.79 1921
3663.36 1807
3663.93 1842
3664.50 1798
3665.07 1742
3665.64 1561
3666.21 1514
3666.78 1418
3667.35 1501
3667.92 1705
3668.49 1683
3669.06 1551
3669.64 1560
3670.21 1518
3670.78 1439
3671.35 1471
3671.92 1413
3672.49 1552
3673.06 1500
3673.63 1541
3674.21 1462
3674.78 1537
3675.35 1443
3675.92 1437
3676.49 1422
3677.06 1473
3677.63 1561
3678.21 1554
3678.78 1420
3679.35 1361
3679.92 1471
3680.49 1503
3681.07 1496
3681.64 1327
3682.21 1403
3682.78 1314
3683.35 1303
3683.93 1391
3684.50 1541
3685.07 1386
3685.64 1319
3686.21 1339
3686.79 1524
3687.36 1499
3687.93 1412
3688.50 1673
3689.08 1773
3689.65 1817
3690.22 1723
3690.80 1823
3691.37 1908
3691.94 1972
3692.51 1768
3693.09 1782
3693.66 1678
3694.23 1573
3694.81 1634
3695.38 1480
3695.95 1454
3696.52 1407
3697.10 1454
3697.67 1504
3698.24 1521
3698.82 1412
3699.39 1534
3699.96 1534
3700.54 1521
3701.11 1487
3701.68 1444
3702.26 1481
3702.83 1450
3703.41 1437
3703.98 1596
3704.55 1616
3705.13 1465
3705.70 1434
3706.27 1280
3706.85 1251
3707.42 1526
3708.00 1498
3708.57 1425
3709.14 1448
3709.72 1556
3710.29 1391
3710.87 1367
3711.44 1453
3712.02 1511
3712.59 1462
3713.16 1388
3713.74 1242
3714.31 1359
3714.89 1344
3715.46 1201
3716.04 1267
3716.61 1426
3717.19 1256
3717.76 1225
3718.34 1164
3718.91 1167
3719.49 1329
3720.06 1358
3720.64 1284
3721.21 1193
3721.79 1173
3722.36 1200
3722.94 1287
3723.51 1238
3724.09 1222
3724.66 1193
3725.24 1224
3725.81 1187
3726.39 1179
3726.96 1140
3727.54 1262
3728.12 1346
3728.69 1366
3729.27 1136
3729.84 1321
3730.42 1378
3730.99 1285
3731.57 1468
3732.15 1383
3732.72 1351
3733.30 1439
3733.87 1443
3734.45 1353
3735.03 1313
3735.60 1476
3736.18 1381
3736.75 1277
3737.33 1323
3737.91 1147
3738.48 1214
3739.06 1208
3739.64 1276
3740.21 1188
3740.79 1198
3741.37 1200
3741.94 1084
3742.52 1204
3743.10 1163
3743.67 1071
3744.25 1141
3744.83 1203
3745.40 1177
3745.98 1300
3746.56 1195
3747.13 1329
3747.71 1224
3748.29 1124
3748.87 1312
3749.44 1309
3750.02 1240
3750.60 1132
3751.17 1161
3751.75 1161
3752.33 1154
3752.91 1203
3753.48 1195
3754.06 1035
3754.64 1114
3755.22 1114
3755.80 1087
3756.37 1153
3756.95 1116
3757.53 1029
3758.11 1161
3758.68 1195
3759.26 1175
3759.84 1167
3760.42 1131
3761.00 1237
3761.58 1140
3762.15 1177
3762.73 1151
3763.31 1129
3763.89 1085
3764.47 1154
3765.04 1133
3765.62 1195
3766.20 1212
3766.78 1129
3767.36 1174
3767.94 1172
3768.52 1167
3769.10 1064
3769.67 1067
3770.25 1184
3770.83 1170
3771.41 1124
3771.99 1034
3772.57 1083
3773.15 1158
3773.73 1175
3774.31 1154
3774.89 1163
3775.46 1082
3776.04 1031
3776.62 1134
3777.20 1336
3777.78 1286
3778.36 1215
3778.94 1175
3779.52 1101
3780.10 1152
3780.68 1158
3781.26 1171
3781.84 1239
3782.42 1139
3783.00 1120
3783.58 1029
3784.16 1095
3784.74 1109
3785.32 1052
3785.90 1054
3786.48 1172
3787.06 1164
3787.64 1118
3788.22 1159
3788.80 1301
3789.38 1218
3789.96 1125
3790.54 1237
3791.12 1167
3791.70 1169
3792.28 1044
3792.86 1097
3793.44 1159
3794.02 1235
3794.60 1207
3795.18 1223
3795.77 1138
3796.35 1100
3796.93 1119
3797.51 1240
3798.09 1291
3798.67 1077
3799.25 1149
3799.83 1257
3800.41 1366
3800.99 1223
3801.58 1246
3802.16 1168
3802.74 1250
3803.32 1269
3803.90 1306
3804.48 1308
3805.06 1262
3805.65 1276
3806.23 1140
3806.81 1252
3807.39 1242
3807.97 1255
3808.55 1385
3809.14 1328
3809.72 1391
3810.30 1301
3810.88 1217
3811.46 1366
3812.05 1386
3812.63 1361
3813.21 1349
3813.79 1404
3814.37 1445
3814.96 1364
3815.54 1424
3816.12 1384
3816.70 1338
3817.29 1338
3817.87 1250
3818.45 1232
3819.03 1229
3819.62 1182
3820.20 1163
3820.78 1085
3821.36 1019
3821.95 1108
3822.53 1129
3823.11 1205
3823.70 1093
3824.28 1213
3824.86 1058
3825.45 1054
3826.03 1100
3826.61 1120
3827.19 1094
3827.78 1102
3828.36 1126
3828.94 1169
3829.53 1139
3830.11 1204
3830.69 1172
3831.28 1170
3831.86 1146
3832.45 1140
3833.03 1191
3833.61 1156
3834.20 1212
3834.78 1195
3835.36 1170
3835.95 1215
3836.53 1096
3837.12 1151
3837.70 1112
3838.28 1090
3838.87 1217
3839.45 1100
3840.04 1095
3840.62 1126
3841.20 1213
3841.79 1116
3842.37 1133
3842.96 1214
3843.54 1106
3844.13 1076
3844.71 1108
3845.30 1121
3845.88 1015
3846.47 1150
3847.05 1180
3847.63 1181
3848.22 1214
3848.80 1067
3849.39 1112
3849.97 1139
3850.56 991
3851.14 986
3851.73 1074
3852.31 1103
3852.90 1018
3853.48 1046
3854.07 1086
3854.66 1171
3855.24 1058
3855.83 1207
3856.41 1192
3857.00 1132
3857.58 1125
3858.17 1064
3858.75 1089
3859.34 1201
3859.92 1217
3860.51 1198
3861.10 1365
3861.68 1391
3862.27 1382
3862.85 1386
3863.44 1478
3864.03 1388
3864.61 1447
3865.20 1539
3865.78 1575
3866.37 1453
3866.96 1270
3867.54 1353
3868.13 1327
3868.72 1297
3869.30 1094
3869.89 1186
3870.47 1244
3871.06 1115
3871.65 1188
3872.23 1196
3872.82 1271
3873.41 1284
3873.99 1231
3874.58 1378
3875.17 1216
3875.76 1138
3876.34 1279
3876.93 1194
3877.52 1198
3878.10 1104
3878.69 1228
3879.28 1135
3879.86 1079
3880.45 1057
3881.04 1020
3881.63 1211
3882.21 1104
3882.80 1135
3883.39 1129
3883.98 1055
3884.56 1123
3885.15 1118
3885.74 1047
3886.33 1121
3886.91 1131
3887.50 1226
3888.09 1128
3888.68 1154
3889.27 1275
3889.85 1307
3890.44 1344
3891.03 1434
3891.62 1282
3892.21 1291
3892.79 1306
3893.38 1162
3893.97 1288
3894.56 1359
3895.15 1262
3895.74 1173
3896.32 1165
3896.91 1155
3897.50 1124
3898.09 1139
3898.68 1203
3899.27 1201
3899.86 1237
3900.45 1226
3901.03 1180
3901.62 963
3902.21 1047
3902.80 1090
3903.39 1187
3903.98 1085
3904.57 1071
3905.16 1014
3905.75 1168
3906.34 1166
3906.92 1201
3907.51 996
3908.10 1095
3908.69 1114
3909.28 1065
3909.87 978
3910.46 970
3911.05 1049
3911.64 1128
3912.23 1013
3912.82 1067
3913.41 1125
3914.00 1016
3914.59 976
3915.18 1076
3915.77 1157
3916.36 1134
3916.95 1063
3917.54 1069
3918.13 1152
3918.72 1083
3919.31 1222
3919.90 1146
3920.49 1083
3921.08 1069
3921.67 1042
3922.26 956
3922.85 989
3923.44 982
3924.03 1037
3924.62 1034
3925.21 1001
3925.80 1020
3926.40 988
3926.99 1046
3927.58 1101
3928.17 1031
3928.76 1154
3929.35 1159
3929.94 1095
3930.53 1030
3931.12 1037
3931.71 996
3932.30 913
3932.90 898
3933.49 944
3934.08 1033
3934.67 947
3935.26 967
3935.85 1017
3936.44 887
3937.04 958
3937.63 988
3938.22 1055
3938.81 935
3939.40 1004
3939.99 1114
3940.59 1082
3941.18 1025
3941.77 1125
3942.36 1187
3942.95 1081
3943.55 1047
3944.14 1185
3944.73 1209
3945.32 1119
3945.91 1015
3946.51 1096
3947.10 1126
3947.69 1113
3948.28 1169
3948.88 978
3949.47 1012
3950.06 1054
3950.65 1062
3951.25 1053
3951.84 1085
3952.43 1034
3953.02 1094
3953.62 1083
3954.21 1074
3954.80 1097
3955.40 960
3955.99 1089
3956.58 1041
3957.17 991
3957.77 1094
3958.36 1154
3958.95 1001
3959.55 1043
3960.14 1104
3960.73 1032
3961.33 1091
3961.92 978
3962.51 1051
3963.11 1126
3963.70 1026
3964.29 1040
3964.89 1008
3965.48 910
3966.08 1114
3966.67 1177
3967.26 1198
3967.86 1037
3968.45 991
3969.04 1054
3969.64 1127
3970.23 993
3970.83 948
3971.42 961
3972.01 1033
3972.61 988
3973.20 978
3973.80 982
3974.39 1053
3974.99 1018
3975.58 1034
3976.18 1211
3976.77 1080
3977.36 1061
3977.96 1048
3978.55 1070
3979.15 1094
3979.74 1175
3980.34 1165
3980.93 1064
3981.53 1068
3982.12 1034
3982.72 1169
3983.31 1152
3983.91 1046
3984.50 986
3985.10 1042
3985.69 1050
3986.29 1063
3986.88 1057
3987.48 979
3988.07 1006
3988.67 1068
3989.26 1036
3989.86 970
3990.46 1158
3991.05 1044
3991.65 1047
3992.24 975
3992.84 1080
3993.43 931
3994.03 1149
3994.63 1102
3995.22 1073
3995.82 989
3996.41 1139
3997.01 1146
3997.61 1104
3998.20 954
3998.80 1086
3999.39 1185
3999.99 1136
4000.59 1062
4001.18 953
4001.78 949
4002.38 1125
4002.97 1072
4003.57 1046
4004.17 1091
4004.76 1087
4005.36 1083
4005.96 1081
4006.55 1140
4007.15 1030
4007.75 1137
4008.34 1133
4008.94 1173
4009.54 1203
4010.13 1249
4010.73 1206
4011.33 1126
4011.93 1159
4012.52 1089
4013.12 1202
4013.72 1158
4014.31 1132
4014.91 1027
4015.51 968
4016.11 1015
4016.70 1109
4017.30 1120
4017.90 1120
4018.50 1222
4019.09 1269
4019.69 1151
4020.29 1277
4020.89 1278
4021.49 1262
4022.08 1164
4022.68 1142
4023.28 1039
4023.88 1186
4024.48 1288
4025.07 1145
4025.67 1244
4026.27 1277
4026.87 1338
4027.47 1391
4028.06 1457
4028.66 1432
4029.26 1308
4029.86 1381
4030.46 1402
4031.06 1438
4031.66 1340
4032.25 1360
4032.85 1275
4033.45 1332
4034.05 1252
4034.65 1136
4035.25 1077
4035.85 1134
4036.45 1134
4037.05 1106
4037.64 1165
4038.24 1082
4038.84 1044
4039.44 1052
4040.04 933
4040.64 962
4041.24 1033
4041.84 1036
4042.44 1037
4043.04 890
4043.64 949
4044.24 1035
4044.84 1021
4045.44 1043
4046.04 1053
4046.64 1020
4047.24 957
4047.84 987
4048.44 1091
4049.03 1139
4049.63 1096
4050.23 1212
4050.83 1146
4051.43 1092
4052.04 1141
4052.64 1134
4053.24 1149
4053.84 1148
4054.44 1291
4055.04 1356
4055.64 1145
4056.24 1085
4056.84 1074
4057.44 1009
4058.04 1015
4058.64 973
4059.24 1059
4059.84 1062
4060.44 1088
4061.04 925
4061.64 863
4062.24 1091
4062.85 1103
4063.45 1020
4064.05 937
4064.65 883
4065.25 996
4065.85 1022
4066.45 923
4067.05 970
4067.65 1021
4068.26 1005
4068.86 1015
4069.46 1019
4070.06 1040
4070.66 1019
4071.26 1056
4071.86 1046
4072.47 941
4073.07 1032
4073.67 972
4074.27 952
4074.87 1016
4075.47 940
4076.08 899
4076.68 928
4077.28 965
4077.88 985
4078.48 1025
4079.09 1048
4079.69 1005
4080.29 1009
4080.89 1153
4081.50 1026
4082.10 1008
4082.70 1017
4083.30 941
4083.91 933
4084.51 941
4085.11 1002
4085.71 1062
4086.32 971
4086.92 1031
4087.52 1097
4088.12 1017
4088.73 963
4089.33 960
4089.93 965
4090.54 979
4091.14 921
4091.74 906
4092.35 956
4092.95 993
4093.55 1021
4094.15 1154
4094.76 1126
4095.36 896
4095.96 942
4096.57 954
4097.17 1094
4097.78 968
4098.38 970
4098.98 971
4099.59 963
4100.19 1014
4100.79 1083
4101.40 970
4102.00 982
4102.61 902
4103.21 943
4103.81 944
4104.42 949
4105.02 947
4105.63 986
4106.23 1042
4106.83 993
4107.44 937
4108.04 887
4108.65 914
4109.25 946
4109.85 916
4110.46 922
4111.06 936
4111.67 929
4112.27 975
4112.88 941
4113.48 967
4114.09 933
4114.69 951
4115.30 915
4115.90 944
4116.51 918
4117.11 1034
4117.72 1032
4118.32 974
4118.93 994
4119.53 938
4120.14 992
4120.74 1136
4121.35 1136
4121.95 1078
4122.56 968
4123.16 1038
4123.77 981
4124.37 998
4124.98 931
4125.59 990
4126.19 1121
4126.80 1005
4127.40 1013
4128.01 969
4128.61 908
4129.22 951
4129.83 864
4130.43 930
4131.04 992
4131.64 989
4132.25 956
4132.86 909
4133.46 988
4134.07 978
4134.67 1056
4135.28 998
4135.89 1077
4136.49 1104
4137.10 1051
4137.71 1073
4138.31 1108
4138.92 1241
4139.53 1129
4140.13 1059
4140.74 1061
4141.35 1074
4141.95 1010
4142.56 1116
4143.17 1103
4143.77 1092
4144.38 1019
4144.99 966
4145.59 1044
4146.20 1077
4146.81 1067
4147.42 1015
4148.02 1007
4148.63 1028
4149.24 945
4149.84 975
4150.45 877
4151.06 916
4151.67 1032
4152.27 935
4152.88 893
4153.49 934
4154.10 943
4154.70 933
4155.31 992
4155.92 1055
4156.53 876
4157.14 863
4157.74 895
4158.35 851
4158.96 946
4159.57 1043
4160.18 975
4160.78 966
4161.39 1010
4162.00 1021
4162.61 1072
4163.22 988
4163.83 1058
4164.43 1038
4165.04 1096
4165.65 1050
4166.26 992
4166.87 1069
4167.48 1100
4168.09 1129
4168.69 1023
4169.30 1021
4169.91 1003
4170.52 1034
4171.13 978
4171.74 1005
4172.35 1017
4172.96 1021
4173.57 1058
4174.17 1017
4174.78 943
4175.39 1043
4176.00 1093
4176.61 1068
4177.22 1096
4177.83 1123
4178.44 1103
4179.05 1081
4179.66 1115
4180.27 1094
4180.88 1086
4181.49 1218
4182.10 1123
4182.71 975
4183.32 1089
4183.93 1125
4184.54 1056
4185.15 959
4185.76 990
4186.37 927
4186.98 914
4187.59 1083
4188.20 1041
4188.81 960
4189.42 980
4190.03 1008
4190.64 1030
4191.25 1087
4191.86 961
4192.47 1179
4193.08 1128
4193.69 1148
4194.30 1127
4194.91 1140
4195.52 1190
4196.13 1223
4196.74 1215
4197.35 1149
4197.97 1116
4198.58 1240
4199.19 1218
4199.80 1104
4200.41 1159
4201.02 1027
4201.63 953
4202.24 1075
4202.85 1046
4203.47 958
4204.08 1130
4204.69 1173
4205.30 1008
4205.91 1056
4206.52 971
4207.13 998
4207.75 1018
4208.36 1044
4208.97 1025
4209.58 1049
4210.19 1040
4210.80 1032
4211.42 1089
4212.03 1035
4212.64 1060
4213.25 1037
4213.86 1081
4214.48 1076
4215.09 1034
4215.70 1048
4216.31 1088
4216.92 1091
4217.54 1160
4218.15 1044
4218.76 1162
4219.37 1335
4219.99 1272
4220.60 1227
4221.21 1239
4221.82 1312
4222.44 1465
4223.05 1342
4223.66 1333
4224.28 1413
4224.89 1555
4225.50 1560
4226.11 1607
4226.73 1624
4227.34 1617
4227.95 1647
4228.57 1715
4229.18 1809
4229.79 1755
4230.41 1803
4231.02 1899
4231.63 1949
4232.25 1884
4232.86 1812
4233.47 1817
4234.09 1886
4234.70 1957
4235.31 2090
4235.93 2170
4236.54 2182
4237.15 2138
4237.77 1905
4238.38 1937
4239.00 1818
4239.61 1701
4240.22 1562
4240.84 1501
4241.45 1452
4242.07 1360
4242.68 1326
4243.29 1309
4243.91 1297
4244.52 1401
4245.14 1301
4245.75 1295
4246.37 1301
4246.98 1235
4247.59 1354
4248.21 1309
4248.82 1361
4249.44 1315
4250.05 1371
4250.67 1227
4251.28 1299
4251.90 1298
4252.51 1317
4253.13 1335
4253.74 1327
4254.36 1357
4254.97 1218
4255.59 1307
4256.20 1329
4256.82 1215
4257.43 1200
4258.05 1137
4258.66 1171
4259.28 1189
4259.89 1059
4260.51 1138
4261.12 1132
4261.74 1138
4262.35 1183
4262.97 1119
4263.59 1180
4264.20 1154
4264.82 1188
4265.43 1216
4266.05 1182
4266.66 1268
4267.28 1328
4267.90 1261
4268.51 1250
4269.13 1349
4269.74 1409
4270.36 1172
4270.98 1255
4271.59 1228
4272.21 1235
4272.83 1186
4273.44 1094
4274.06 1147
4274.68 1266
4275.29 1155
4275.91 1239
4276.52 1331
4277.14 1167
4277.76 1177
4278.37 1194
4278.99 1428
4279.61 1119
4280.23 1124
4280.84 1237
4281.46 1140
4282.08 1146
4282.69 1182
4283.31 1175
4283.93 1077
4284.54 1037
4285.16 1081
4285.78 1071
4286.40 1090
4287.01 1070
4287.63 1056
4288.25 1098
4288.87 1127
4289.48 1126
4290.10 974
4290.72 1043
4291.34 1117
4291.95 1050
4292.57 989
4293.19 986
4293.81 967
4294.42 971
4295.04 964
4295.66 1041
4296.28 1104
4296.90 927
4297.51 1025
4298.13 1085
4298.75 941
4299.37 960
4299.99 998
4300.61 988
4301.22 1022
4301.84 1050
4302.46 1080
4303.08 1122
4303.70 1060
4304.32 883
4304.94 987
4305.55 1114
4306.17 1009
4306.79 1034
4307.41 1017
4308.03 1063
4308.65 1040
4309.27 1039
4309.89 1017
4310.50 1086
4311.12 1057
4311.74 1082
4312.36 1046
4312.98 1038
4313.60 1002
4314.22 1004
4314.84 1037
4315.46 997
4316.08 1046
4316.70 1009
4317.32 1024
4317.94 1000
4318.56 1051
4319.18 1196
4319.80 1117
4320.42 1111
4321.04 1121
4321.65 1038
4322.27 1158
4322.89 1057
4323.51 1035
4324.13 1041
4324.75 1090
4325.37 1091
4325.99 1109
4326.62 1202
4327.24 1270
4327.86 1163
4328.48 1013
4329.10 1129
4329.72 1105
4330.34 1075
4330.96 1047
4331.58 1019
4332.20 945
4332.82 1044
4333.44 1092
4334.06 1110
4334.68 1064
4335.30 1196
4335.92 1303
4336.54 1208
4337.16 1210
4337.79 1288
4338.41 1457
4339.03 1356
4339.65 1285
4340.27 1388
4340.89 1258
4341.51 1220
4342.13 1388
4342.76 1369
4343.38 1287
4344.00 1376
4344.62 1549
4345.24 1659
4345.86 1826
4346.48 1960
4347.11 2028
4347.73 2074
4348.35 2145
4348.97 2272
4349.59 1953
4350.22 1701
4350.84 1522
4351.46 1425
4352.08 1402
4352.70 1293
4353.33 1287
4353.95 1165
4354.57 1097
4355.19 1149
4355.81 1182
4356.44 1138
4357.06 1101
4357.68 1011
4358.30 1059
4358.93 1135
4359.55 1118
4360.17 1061
4360.79 1082
4361.42 1163
4362.04 1183
4362.66 1087
4363.28 1133
4363.91 1087
4364.53 1145
4365.15 1224
4365.78 1258
4366.40 1268
4367.02 1274
4367.65 1203
4368.27 1165
4368.89 1084
4369.52 1129
4370.14 1097
4370.76 1002
4371.39 1036
4372.01 1084
4372.63 919
4373.26 1047
4373.88 1060
4374.50 994
4375.13 983
4375.75 1025
4376.37 1056
4377.00 1152
4377.62 1052
4378.25 1036
4378.87 1037
4379.49 1050
4380.12 1068
4380.74 983
4381.37 993
4381.99 914
4382.61 1077
4383.24 1012
4383.86 1016
4384.49 1014
4385.11 1021
4385.74 993
4386.36 1087
4386.98 995
4387.61 986
4388.23 970
4388.86 918
4389.48 886
4390.11 869
4390.73 833
4391.36 902
4391.98 929
4392.61 974
4393.23 1096
4393.86 922
4394.48 806
4395.11 863
4395.73 1026
4396.36 952
4396.98 953
4397.61 1033
4398.23 1010
4398.86 1023
4399.48 1018
4400.11 976
4400.74 939
4401.36 945
4401.99 1018
4402.61 1006
4403.24 914
4403.86 962
4404.49 958
4405.11 1031
4405.74 1016
4406.37 961
4406.99 959
4407.62 962
4408.24 1029
4408.87 984
4409.50 925
4410.12 998
4410.75 930
4411.38 948
4412.00 1031
4412.63 963
4413.25 990
4413.88 1043
4414.51 911
4415.13 926
4415.76 1061
4416.39 1073
4417.01 1004
4417.64 982
4418.27 935
4418.89 876
4419.52 1054
4420.15 1011
4420.77 923
4421.40 1051
4422.03 994
4422.66 1029
4423.28 1000
4423.91 891
4424.54 856
4425.16 971
4425.79 962
4426.42 859
4427.05 840
4427.67 920
4428.30 863
4428.93 917
4429.56 884
4430.18 963
4430.81 954
4431.44 939
4432.07 869
4432.69 784
4433.32 912
4433.95 917
4434.58 865
4435.21 894
4435.83 945
4436.46 945
4437.09 954
4437.72 932
4438.35 950
4438.97 900
4439.60 873
4440.23 921
4440.86 905
4441.49 848
4442.12 880
4442.74 863
4443.37 890
4444.00 886
4444.63 949
4445.26 894
4445.89 943
4446.52 1024
4447.14 1007
4447.77 976
4448.40 912
4449.03 944
4449.66 954
4450.29 994
4450.92 958
4451.55 997
4452.18 906
4452.81 913
4453.44 953
4454.06 918
4454.69 1014
4455.32 953
4455.95 1005
4456.58 862
4457.21 896
4457.84 930
4458.47 821
4459.10 889
4459.73 893
4460.36 883
4460.99 891
4461.62 875
4462.25 851
4462.88 767
4463.51 793
4464.14 852
4464.77 822
4465.40 854
4466.03 839
4466.66 802
4467.29 786
4467.92 761
4468.55 819
4469.18 881
4469.81 919
4470.44 898
4471.07 906
4471.70 897
4472.33 831
4472.96 890
4473.59 879
4474.22 813
4474.86 693
4475.49 771
4476.12 850
4476.75 886
4477.38 931
4478.01 871
4478.64 846
4479.27 767
4479.90 792
4480.53 830
4481.17 843
4481.80 832
4482.43 824
4483.06 788
4483.69 898
4484.32 982
4484.95 803
4485.58 877
4486.22 887
4486.85 908
4487.48 1008
4488.11 977
4488.74 955
4489.37 863
4490.01 932
4490.64 978
4491.27 981
4491.90 966
4492.53 936
4493.17 876
4493.80 917
4494.43 972
4495.06 911
4495.70 841
4496.33 887
4496.96 875
4497.59 934
4498.22 1065
4498.86 1032
4499.49 973
4500.12 954
4500.75 914
4501.39 907
4502.02 975
4502.65 999
4503.29 1148
4503.92 1107
4504.55 1156
4505.18 1157
4505.82 1064
4506.45 1018
4507.08 853
4507.72 963
4508.35 1007
4508.98 929
4509.62 967
4510.25 986
4510.88 1035
4511.52 1003
4512.15 891
4512.78 1019
4513.42 960
4514.05 990
4514.68 981
4515.32 993
4515.95 928
4516.58 901
4517.22 840
4517.85 876
4518.48 940
4519.12 904
4519.75 885
4520.39 846
4521.02 934
4521.65 900
4522.29 919
4522.92 924
4523.56 909
4524.19 984
4524.83 983
4525.46 889
4526.09 977
4526.73 950
4527.36 1044
4528.00 1060
4528.63 1030
4529.27 1023
4529.90 1048
4530.54 1103
4531.17 1270
4531.81 1303
4532.44 1319
4533.07 1356
4533.71 1237
4534.34 1388
4534.98 1247
4535.61 1212
4536.25 1100
4536.88 1104
4537.52 945
4538.16 1006
4538.79 1069
4539.43 1047
4540.06 1032
4540.70 939
4541.33 911
4541.97 912
4542.60 1052
4543.24 934
4543.87 833
4544.51 943
4545.15 912
4545.78 867
4546.42 938
4547.05 886
4547.69 928
4548.32 793
4548.96 882
4549.60 849
4550.23 798
4550.87 831
4551.50 891
4552.14 886
4552.78 845
4553.41 957
4554.05 953
4554.69 883
4555.32 934
4555.96 806
4556.60 873
4557.23 961
4557.87 906
4558.51 944
4559.14 911
4559.78 902
4560.42 827
4561.05 930
4561.69 910
4562.33 868
4562.96 868
4563.60 888
4564.24 857
4564.87 899
4565.51 874
4566.15 934
4566.79 983
4567.42 981
4568.06 856
4568.70 875
4569.33 840
4569.97 898
4570.61 967
4571.25 954
4571.88 1027
4572.52 1068
4573.16 1013
4573.80 926
4574.44 946
4575.07 956
4575.71 883
4576.35 887
4576.99 869
4577.62 885
4578.26 833
4578.90 887
4579.54 876
4580.18 814
4580.82 770
4581.45 845
4582.09 1051
4582.73 1045
4583.37 924
4584.01 987
4584.65 912
4585.28 887
4585.92 913
4586.56 889
4587.20 923
4587.84 1036
4588.48 1024
4589.12 1051
4589.75 1060
4590.39 1050
4591.03 1004
4591.67 1072
4592.31 980
4592.95 1056
4593.59 979
4594.23 999
4594.87 986
4595.51 969
4596.15 941
4596.78 893
4597.42 862
4598.06 850
4598.70 959
4599.34 856
4599.98 987
4600.62 894
4601.26 908
4601.90 1032
4602.54 998
4603.18 1040
4603.82 1108
4604.46 1117
4605.10 1178
4605.74 1156
4606.38 1164
4607.02 984
4607.66 1088
4608.30 996
4608.94 890
4609.58 958
4610.22 1021
4610.86 1001
4611.50 968
4612.14 931
4612.78 960
4613.42 955
4614.06 988
4614.70 967
4615.34 928
4615.98 917
4616.63 920
4617.27 944
4617.91 997
4618.55 880
4619.19 937
4619.83 912
4620.47 868
4621.11 850
4621.75 866
4622.39 807
4623.03 937
4623.68 971
4624.32 921
4624.96 814
4625.60 823
4626.24 865
4626.88 874
4627.52 775
4628.17 810
4628.81 921
4629.45 888
4630.09 864
4630.73 917
4631.37 989
4632.02 878
4632.66 894
4633.30 866
4633.94 882
4634.58 1000
4635.22 1001
4635.87 996
4636.51 927
4637.15 904
4637.79 974
4638.44 947
4639.08 1003
4639.72 986
4640.36 1044
4641.00 943
4641.65 922
4642.29 983
4642.93 968
4643.57 896
4644.22 872
4644.86 877
4645.50 889
4646.15 1005
4646.79 968
4647.43 830
4648.07 865
4648.72 898
4649.36 994
4650.00 938
4650.65 961
4651.29 878
4651.93 905
4652.57 1009
4653.22 1022
4653.86 1038
4654.50 951
4655.15 913
4655.79 982
4656.44 915
4657.08 872
4657.72 973
4658.37 909
4659.01 1007
4659.65 926
4660.30 899
4660.94 938
4661.58 801
4662.23 793
4662.87 823
4663.52 851
4664.16 936
4664.80 875
4665.45 726
4666.09 875
4666.74 816
4667.38 714
4668.02 744
4668.67 828
4669.31 832
4669.96 916
4670.60 819
4671.25 776
4671.89 761
4672.54 836
4673.18 897
4673.83 870
4674.47 825
4675.11 898
4675.76 977
4676.40 939
4677.05 917
4677.69 964
4678.34 1034
4678.98 923
4679.63 970
4680.27 857
4680.92 869
4681.56 905
4682.21 1023
4682.85 910
4683.50 881
4684.15 900
4684.79 908
4685.44 933
4686.08 922
4686.73 896
4687.37 890
4688.02 906
4688.66 897
4689.31 779
4689.96 747
4690.60 867
4691.25 938
4691.89 886
4692.54 877
4693.19 920
4693.83 814
4694.48 875
4695.12 762
4695.77 839
4696.42 866
4697.06 948
4697.71 992
4698.36 958
4699.00 944
4699.65 950
4700.29 996
4700.94 1033
4701.59 1066
4702.23 1071
4702.88 971
4703.53 913
4704.17 865
4704.82 879
4705.47 939
4706.11 946
4706.76 1004
4707.41 953
4708.06 826
4708.70 899
4709.35 930
4710.00 937
4710.64 914
4711.29 927
4711.94 836
4712.59 893
4713.23 939
4713.88 957
4714.53 849
4715.18 935
4715.82 892
4716.47 755
4717.12 879
4717.77 880
4718.41 976
4719.06 873
4719.71 841
4720.36 898
4721.01 1001
4721.65 944
4722.30 981
4722.95 905
4723.60 918
4724.25 1010
4724.89 851
4725.54 880
4726.19 919
4726.84 1015
4727.49 928
4728.14 894
4728.78 849
4729.43 923
4730.08 903
4730.73 899
4731.38 877
4732.03 817
4732.68 917
4733.32 928
4733.97 941
4734.62 843
4735.27 897
4735.92 824
4736.57 800
4737.22 839
4737.87 842
4738.52 807
4739.16 884
4739.81 898
4740.46 837
4741.11 950
4741.76 939
4742.41 929
4743.06 938
4743.71 915
4744.36 864
4745.01 838
4745.66 943
4746.31 957
4746.96 920
4747.61 954
4748.26 965
4748.91 1012
4749.56 901
4750.21 913
4750.86 936
4751.51 994
4752.16 974
4752.81 1035
4753.46 1014
4754.11 958
4754.76 1056
4755.41 979
4756.06 1033
4756.71 920
4757.36 885
4758.01 863
4758.66 939
4759.31 1036
4759.96 988
4760.61 998
4761.26 900
4761.91 865
4762.56 907
4763.22 959
4763.87 888
4764.52 918
4765.17 990
4765.82 1070
4766.47 1151
4767.12 1063
4767.77 1195
4768.42 1190
4769.07 1154
4769.73 1094
4770.38 1019
4771.03 996
4771.68 967
4772.33 926
4772.98 868
4773.63 906
4774.29 874
4774.94 1062
4775.59 938
4776.24 931
4776.89 949
4777.54 968
4778.20 962
4778.85 974
4779.50 916
4780.15 964
4780.80 1081
4781.46 951
4782.11 971
4782.76 1090
4783.41 1013
4784.06 965
4784.72 966
4785.37 920
4786.02 911
4786.67 991
4787.33 985
4787.98 906
4788.63 854
4789.28 949
4789.94 913
4790.59 940
4791.24 963
4791.89 927
4792.55 938
4793.20 906
4793.85 886
4794.51 860
4795.16 871
4795.81 876
4796.47 903
4797.12 842
4797.77 776
4798.42 802
4799.08 866
4799.73 858
4800.38 913
4801.04 918
4801.69 993
4802.35 956
4803.00 962
4803.65 939
4804.31 907
4804.96 848
4805.61 797
4806.27 795
4806.92 811
4807.57 843
4808.23 826
4808.88 806
4809.54 951
4810.19 880
4810.84 866
4811.50 976
4812.15 906
4812.81 899
4813.46 906
4814.12 871
4814.77 863
4815.42 850
4816.08 836
4816.73 911
4817.39 820
4818.04 873
4818.70 1001
4819.35 903
4820.01 959
4820.66 1117
4821.32 1079
4821.97 1015
4822.63 995
4823.28 1120
4823.94 1055
4824.59 1116
4825.25 1188
4825.90 1249
4826.56 1179
4827.21 1055
4827.87 1074
4828.52 1084
4829.18 1047
4829.83 1013
4830.49 1046
4831.14 1032
4831.80 966
4832.45 972
4833.11 1118
4833.76 1118
4834.42 1181
4835.08 1104
4835.73 1035
4836.39 1268
4837.04 1123
4837.70 1248
4838.36 1257
4839.01 1176
4839.67 1129
4840.32 1184
4840.98 1327
4841.64 1265
4842.29 1330
4842.95 1201
4843.60 1246
4844.26 1221
4844.92 1119
4845.57 1083
4846.23 1108
4846.89 1249
4847.54 1260
4848.20 1161
4848.86 1152
4849.51 1270
4850.17 1399
4850.83 1278
4851.48 1193
4852.14 1263
4852.80 1246
4853.45 1427
4854.11 1387
4854.77 1358
4855.43 1340
4856.08 1335
4856.74 1298
4857.40 1443
4858.05 1395
4858.71 1310
4859.37 1336
4860.03 1308
4860.68 1346
4861.34 1219
4862.00 1292
4862.66 1280
4863.31 1366
4863.97 1337
4864.63 1409
4865.29 1419
4865.95 1468
4866.60 1417
4867.26 1335
4867.92 1307
4868.58 1297
4869.23 1228
4869.89 1135
4870.55 1198
4871.21 1395
4871.87 1344
4872.53 1296
4873.18 1225
4873.84 1214
4874.50 1264
4875.16 1225
4875.82 1256
4876.48 1220
4877.13 1092
4877.79 1155
4878.45 1249
4879.11 1254
4879.77 1159
4880.43 1332
4881.09 1168
4881.75 1285
4882.40 1183
4883.06 1049
4883.72 1168
4884.38 1307
4885.04 1250
4885.70 1104
4886.36 1102
4887.02 1294
4887.68 1174
4888.34 1198
4889.00 1311
4889.66 1239
4890.32 1317
4890.97 1382
4891.63 1425
4892.29 1283
4892.95 1203
4893.61 1260
4894.27 1260
4894.93 1247
4895.59 1274
4896.25 1111
4896.91 1061
4897.57 1133
4898.23 1200
4898.89 1109
4899.55 1174
4900.21 1196
4900.87 1170
4901.53 1167
4902.19 1114
4902.85 1095
4903.51 1130
4904.17 1098
4904.83 1152
4905.50 1213
4906.16 1108
4906.82 1119
4907.48 1236
4908.14 1087
4908.80 1031
4909.46 994
4910.12 1002
4910.78 921
4911.44 945
4912.10 1030
4912.76 1059
4913.42 1004
4914.09 921
4914.75 826
4915.41 910
4916.07 917
4916.73 1015
4917.39 907
4918.05 990
4918.71 927
4919.38 893
4920.04 916
4920.70 841
4921.36 977
4922.02 1024
4922.68 880
4923.35 876
4924.01 927
4924.67 910
4925.33 1032
4925.99 990
4926.65 952
4927.32 971
4927.98 965
4928.64 954
4929.30 938
4929.96 1055
4930.63 1095
4931.29 1074
4931.95 1098
4932.61 1112
4933.28 1032
4933.94 997
4934.60 953
4935.26 917
4935.93 911
4936.59 949
4937.25 970
4937.91 982
4938.58 943
4939.24 986
4939.90 958
4940.56 942
4941.23 917
4941.89 872
4942.55 789
4943.22 837
4943.88 918
4944.54 915
4945.21 888
4945.87 872
4946.53 912
4947.20 877
4947.86 881
4948.52 912
4949.19 759
4949.85 794
4950.51 817
4951.18 794
4951.84 821
4952.50 866
4953.17 951
4953.83 904
4954.49 847
4955.16 820
4955.82 804
4956.49 846
4957.15 782
4957.81 738
4958.48 842
4959.14 845
4959.81 943
4960.47 1091
4961.14 981
4961.80 1033
4962.46 1046
4963.13 1035
4963.79 1099
4964.46 1027
4965.12 1053
4965.79 1028
4966.45 962
4967.12 1013
4967.78 980
4968.44 1027
4969.11 1018
4969.77 930
4970.44 957
4971.10 929
4971.77 846
4972.43 907
4973.10 883
4973.76 860
4974.43 870
4975.09 827
4975.76 982
4976.42 920
4977.09 813
4977.76 945
4978.42 939
4979.09 904
4979.75 844
4980.42 873
4981.08 995
4981.75 923
4982.41 907
4983.08 848
4983.75 876
4984.41 938
4985.08 903
4985.74 793
4986.41 887
4987.07 807
4987.74 778
4988.41 943
4989.07 899
4989.74 910
4990.41 860
4991.07 903
4991.74 925
4992.40 900
4993.07 932
4993.74 869
4994.40 912
4995.07 862
4995.74 840
4996.40 840
4997.07 882
4997.74 785
4998.40 834
4999.07 881
4999.74 850
5000.40 939
5001.07 869
5001.74 837
5002.40 783
5003.07 897
5003.74 925
5004.41 873
5005.07 886
5005.74 884
5006.41 786
5007.07 836
5007.74 866
5008.41 870
5009.08 923
5009.74 874
5010.41 915
5011.08 925
5011.75 870
5012.41 863
5013.08 916
5013.75 886
5014.42 758
5015.09 849
5015.75 907
5016.42 788
5017.09 761
5017.76 853
5018.43 915
5019.09 826
5019.76 980
5020.43 972
5021.10 1031
5021.77 1068
5022.44 1039
5023.10 1096
5023.77 1189
5024.44 1122
5025.11 1165
5025.78 1120
5026.45 1109
5027.11 1035
5027.78 1034
5028.45 979
5029.12 903
5029.79 868
5030.46 852
5031.13 862
5031.80 850
5032.47 787
5033.13 815
5033.80 849
5034.47 869
5035.14 781
5035.81 733
5036.48 946
5037.15 920
5037.82 844
5038.49 770
5039.16 689
5039.83 769
5040.50 757
5041.17 769
5041.84 789
5042.51 837
5043.18 850
5043.85 743
5044.52 831
5045.18 886
5045.85 847
5046.52 877
5047.19 789
5047.86 790
5048.53 881
5049.20 776
5049.88 783
5050.55 792
5051.22 725
5051.89 724
5052.56 768
5053.23 743
5053.90 805
5054.57 859
5055.24 840
5055.91 850
5056.58 739
5057.25 755
5057.92 725
5058.59 776
5059.26 819
5059.93 768
5060.60 786
5061.27 778
5061.95 759
5062.62 786
5063.29 814
5063.96 805
5064.63 862
5065.30 783
5065.97 802
5066.64 775
5067.31 835
5067.99 726
5068.66 861
5069.33 711
5070.00 714
5070.67 682
5071.34 672
5072.02 718
5072.69 806
5073.36 763
5074.03 755
5074.70 760
5075.37 735
5076.05 642
5076.72 733
5077.39 802
5078.06 781
5078.73 773
5079.41 805
5080.08 834
5080.75 815
5081.42 830
5082.10 826
5082.77 807
5083.44 818
5084.11 869
5084.78 883
5085.46 773
5086.13 738
5086.80 844
5087.48 906
5088.15 844
5088.82 855
5089.49 831
5090.17 952
5090.84 947
5091.51 906
5092.19 881
5092.86 925
5093.53 892
5094.20 968
5094.88 929
5095.55 893
5096.22 871
5096.90 859
5097.57 820
5098.24 824
5098.92 848
5099.59 841
5100.26 808
5100.94 833
5101.61 827
5102.29 823
5102.96 863
5103.63 877
5104.31 874
5104.98 887
5105.65 869
5106.33 785
5107.00 806
5107.68 789
5108.35 809
5109.02 786
5109.70 727
5110.37 798
5111.05 765
5111.72 808
5112.40 784
5113.07 742
5113.74 760
5114.42 784
5115.09 816
5115.77 760
5116.44 904
5117.12 846
5117.79 876
5118.47 787
5119.14 803
5119.82 842
5120.49 834
5121.17 833
5121.84 813
5122.52 820
5123.19 823
5123.87 766
5124.54 781
5125.22 843
5125.89 871
5126.57 835
5127.24 758
5127.92 762
5128.59 797
5129.27 799
5129.94 763
5130.62 782
5131.29 744
5131.97 788
5132.65 853
5133.32 906
5134.00 924
5134.67 906
5135.35 857
5136.02 902
5136.70 834
5137.38 756
5138.05 877
5138.73 861
5139.40 756
5140.08 781
5140.76 763
5141.43 813
5142.11 838
5142.79 799
5143.46 800
5144.14 762
5144.81 674
5145.49 739
5146.17 734
5146.84 716
5147.52 800
5148.20 738
5148.87 757
5149.55 674
5150.23 716
5150.90 790
5151.58 781
5152.26 733
5152.94 779
5153.61 744
5154.29 718
5154.97 774
5155.64 720
5156.32 720
5157.00 670
5157.68 686
5158.35 699
5159.03 766
5159.71 752
5160.39 828
5161.06 750
5161.74 819
5162.42 769
5163.10 688
5163.77 825
5164.45 656
5165.13 713
5165.81 780
5166.48 835
5167.16 920
5167.84 866
5168.52 876
5169.20 937
5169.87 816
5170.55 816
5171.23 760
5171.91 824
5172.59 802
5173.27 773
5173.94 792
5174.62 719
5175.30 665
5175.98 648
5176.66 685
5177.34 752
5178.02 827
5178.69 776
5179.37 769
5180.05 702
5180.73 751
5181.41 737
5182.09 816
5182.77 723
5183.45 809
5184.12 708
5184.80 699
5185.48 702
5186.16 763
5186.84 699
5187.52 688
5188.20 710
5188.88 747
5189.56 702
5190.24 732
5190.92 728
5191.60 667
5192.28 688
5192.96 687
5193.64 732
5194.32 713
5195.00 629
5195.68 661
5196.36 669
5197.03 705
5197.71 720
5198.39 752
5199.07 723
5199.75 808
5200.44 745
5201.12 787
5201.80 778
5202.48 745
5203.16 805
5203.84 838
5204.52 728
5205.20 743
5205.88 808
5206.56 803
5207.24 709
5207.92 685
5208.60 771
5209.28 848
5209.96 823
5210.64 826
5211.32 977
5212.00 789
5212.68 804
5213.37 843
5214.05 848
5214.73 754
5215.41 711
5216.09 731
5216.77 780
5217.45 762
5218.13 748
5218.81 735
5219.50 766
5220.18 718
5220.86 740
5221.54 819
5222.22 730
5222.90 738
5223.59 736
5224.27 748
5224.95 696
5225.63 743
5226.31 817
5226.99 736
5227.68 735
5228.36 768
5229.04 769
5229.72 726
5230.40 678
5231.09 711
5231.77 628
5232.45 701
5233.13 689
5233.81 724
5234.50 731
5235.18 790
5235.86 714
5236.54 752
5237.23 746
5237.91 741
5238.59 833
5239.27 744
5239.96 851
5240.64 745
5241.32 773
5242.01 816
5242.69 826
5243.37 808
5244.05 771
5244.74 778
5245.42 801
5246.10 759
5246.79 761
5247.47 714
5248.15 650
5248.84 751
5249.52 790
5250.20 770
5250.89 776
5251.57 796
5252.25 716
5252.94 683
5253.62 693
5254.30 773
5254.99 731
5255.67 683
5256.36 701
5257.04 695
5257.72 689
5258.41 698
5259.09 700
5259.78 761
5260.46 707
5261.14 702
5261.83 747
5262.51 924
5263.20 822
5263.88 748
5264.56 708
5265.25 694
5265.93 724
5266.62 752
5267.30 750
5267.99 777
5268.67 693
5269.36 764
5270.04 798
5270.73 812
5271.41 775
5272.09 760
5272.78 706
5273.46 730
5274.15 697
5274.83 687
5275.52 773
5276.20 771
5276.89 824
5277.57 773
5278.26 765
5278.94 774
5279.63 772
5280.32 857
5281.00 835
5281.69 928
5282.37 910
5283.06 897
5283.74 952
5284.43 1021
5285.11 943
5285.80 880
5286.49 794
5287.17 696
5287.86 810
5288.54 725
5289.23 677
5289.91 701
5290.60 771
5291.29 753
5291.97 812
5292.66 858
5293.35 778
5294.03 718
5294.72 698
5295.40 738
5296.09 719
5296.78 678
5297.46 722
5298.15 746
5298.84 748
5299.52 732
5300.21 785
5300.90 817
5301.58 734
5302.27 742
5302.96 748
5303.64 798
5304.33 720
5305.02 615
5305.70 662
5306.39 787
5307.08 776
5307.77 870
5308.45 690
5309.14 673
5309.83 801
5310.51 784
5311.20 741
5311.89 797
5312.58 860
5313.26 721
5313.95 706
5314.64 766
5315.33 826
5316.01 776
5316.70 845
5317.39 899
5318.08 869
5318.77 767
5319.45 821
5320.14 863
5320.83 889
5321.52 874
5322.20 875
5322.89 895
5323.58 886
5324.27 812
5324.96 815
5325.65 792
5326.33 754
5327.02 789
5327.71 697
5328.40 696
5329.09 787
5329.78 737
5330.46 762
5331.15 779
5331.84 737
5332.53 837
5333.22 701
5333.91 807
5334.60 874
5335.29 861
5335.98 768
5336.66 779
5337.35 874
5338.04 770
5338.73 760
5339.42 752
5340.11 799
5340.80 747
5341.49 880
5342.18 926
5342.87 873
5343.56 860
5344.25 884
5344.94 903
5345.62 925
5346.31 854
5347.00 888
5347.69 825
5348.38 918
5349.07 951
5349.76 976
5350.45 1078
5351.14 1181
5351.83 1130
5352.52 1138
5353.21 1030
5353.90 1010
5354.59 982
5355.28 898
5355.97 1007
5356.66 1022
5357.35 964
5358.04 841
5358.74 813
5359.43 856
5360.12 806
5360.81 784
5361.50 791
5362.19 829
5362.88 696
5363.57 704
5364.26 748
5364.95 709
5365.64 772
5366.33 843
5367.02 704
5367.71 767
5368.41 732
5369.10 612
5369.79 720
5370.48 747
5371.17 728
5371.86 779
5372.55 735
5373.24 708
5373.94 672
5374.63 720
5375.32 747
5376.01 711
5376.70 716
5377.39 773
5378.08 722
5378.78 715
5379.47 623
5380.16 607
5380.85 648
5381.54 679
5382.24 673
5382.93 674
5383.62 721
5384.31 739
5385.00 674
5385.70 690
5386.39 762
5387.08 655
5387.77 732
5388.47 765
5389.16 801
5389.85 692
5390.54 778
5391.23 854
5391.93 846
5392.62 709
5393.31 703
5394.01 729
5394.70 749
5395.39 702
5396.08 679
5396.78 709
5397.47 685
5398.16 686
5398.86 660
5399.55 719
5400.24 781
5400.93 734
5401.63 707
5402.32 703
5403.01 626
5403.71 710
5404.40 754
5405.09 699
5405.79 626
5406.48 750
5407.17 719
5407.87 737
5408.56 793
5409.26 715
5409.95 729
5410.64 715
5411.34 764
5412.03 680
5412.72 731
5413.42 735
5414.11 756
5414.81 671
5415.50 772
5416.19 696
5416.89 726
5417.58 723
5418.28 606
5418.97 658
5419.67 734
5420.36 759
5421.05 659
5421.75 683
5422.44 750
5423.14 708
5423.83 797
5424.53 744
5425.22 658
5425.92 639
5426.61 674
5427.31 736
5428.00 708
5428.70 707
5429.39 708
5430.09 763
5430.78 728
5431.48 731
5432.17 751
5432.87 764
5433.56 716
5434.26 729
5434.95 712
5435.65 701
5436.34 771
5437.04 746
5437.73 772
5438.43 803
5439.13 778
5439.82 799
5440.52 755
5441.21 737
5441.91 729
5442.60 781
5443.30 720
5444.00 779
5444.69 851
5445.39 843
5446.08 849
5446.78 937
5447.48 917
5448.17 959
5448.87 982
5449.56 952
5450.26 891
5450.96 900
5451.65 886
5452.35 844
5453.05 843
5453.74 806
5454.44 771
5455.14 758
5455.83 725
5456.53 816
5457.23 772
5457.92 711
5458.62 783
5459.32 794
5460.01 883
5460.71 850
5461.41 786
5462.11 866
5462.80 873
5463.50 779
5464.20 844
5464.89 868
5465.59 895
5466.29 798
5466.99 848
5467.68 797
5468.38 830
5469.08 880
5469.78 853
5470.47 745
5471.17 731
5471.87 839
5472.57 817
5473.26 894
5473.96 886
5474.66 976
5475.36 886
5476.06 870
5476.75 938
5477.45 935
5478.15 876
5478.85 989
5479.55 1026
5480.24 1086
5480.94 1175
5481.64 1110
5482.34 1130
5483.04 957
5483.74 947
5484.43 962
5485.13 960
5485.83 954
5486.53 937
5487.23 951
5487.93 987
5488.63 1018
5489.33 871
5490.02 967
5490.72 1078
5491.42 1010
5492.12 868
5492.82 974
5493.52 994
5494.22 979
5494.92 1085
5495.62 1029
5496.32 1118
5497.01 1105
5497.71 1103
5498.41 1270
5499.11 1371
5499.81 1498
5500.51 1625
5501.21 1673
5501.91 1607
5502.61 1670
5503.31 1576
5504.01 1596
5504.71 1385
5505.41 1276
5506.11 1184
5506.81 1047
5507.51 1135
5508.21 1097
5508.91 1020
5509.61 1078
5510.31 1032
5511.01 1083
5511.71 1028
5512.41 1034
5513.11 979
5513.81 1042
5514.51 960
5515.21 978
5515.91 1046
5516.61 1062
5517.31 1086
5518.01 1065
5518.72 1019
5519.42 1016
5520.12 992
5520.82 1009
5521.52 995
5522.22 932
5522.92 925
5523.62 1015
5524.32 938
5525.02 901
5525.72 850
5526.43 887
5527.13 935
5527.83 893
5528.53 875
5529.23 902
5529.93 867
5530.63 824
5531.33 901
5532.04 890
5532.74 975
5533.44 870
5534.14 869
5534.84 952
5535.54 829
5536.25 779
5536.95 802
5537.65 855
5538.35 812
5539.05 743
5539.76 835
5540.46 817
5541.16 744
5541.86 729
5542.56 807
5543.27 842
5543.97 889
5544.67 859
5545.37 812
5546.08 802
5546.78 753
5547.48 758
5548.18 847
5548.89 813
5549.59 801
5550.29 785
5550.99 801
5551.70 801
5552.40 704
5553.10 739
5553.81 770
5554.51 754
5555.21 763
5555.91 824
5556.62 701
5557.32 749
5558.02 788
5558.73 716
5559.43 666
5560.13 683
5560.84 768
5561.54 721
5562.24 729
5562.95 754
5563.65 739
5564.35 772
5565.06 731
5565.76 704
5566.47 724
5567.17 747
5567.87 707
5568.58 736
5569.28 754
5569.98 715
5570.69 744
5571.39 738
5572.10 777
5572.80 736
5573.50 757
5574.21 748
5574.91 732
5575.62 683
5576.32 698
5577.03 811
5577.73 786
5578.44 708
5579.14 746
5579.84 771
5580.55 686
5581.25 739
5581.96 673
5582.66 664
5583.37 745
5584.07 777
5584.78 755
5585.48 698
5586.19 648
5586.89 741
5587.60 723
5588.30 725
5589.01 731
5589.71 736
5590.42 709
5591.12 739
5591.83 717
5592.53 687
5593.24 659
5593.94 692
5594.65 783
5595.36 711
5596.06 636
5596.77 658
5597.47 636
5598.18 691
5598.88 609
5599.59 627
5600.30 658
5601.00 658
5601.71 619
5602.41 650
5603.12 620
5603.83 683
5604.53 675
5605.24 661
5605.94 709
5606.65 772
5607.36 801
5608.06 735
5608.77 668
5609.48 682
5610.18 616
5610.89 616
5611.60 609
5612.30 614
5613.01 704
5613.72 655
5614.42 558
5615.13 623
5615.84 706
5616.54 620
5617.25 609
5617.96 640
5618.66 661
5619.37 657
5620.08 573
5620.78 619
5621.49 672
5622.20 667
5622.91 658
5623.61 652
5624.32 642
5625.03 711
5625.74 630
5626.44 680
5627.15 643
5627.86 691
5628.57 640
5629.27 720
5629.98 635
5630.69 561
5631.40 651
5632.11 646
5632.81 662
5633.52 593
5634.23 630
5634.94 658
5635.65 635
5636.35 624
5637.06 633
5637.77 604
5638.48 648
5639.19 704
5639.89 718
5640.60 723
5641.31 654
5642.02 743
5642.73 661
5643.44 648
5644.15 655
5644.85 697
5645.56 721
5646.27 751
5646.98 598
5647.69 600
5648.40 617
5649.11 695
5649.82 700
5650.53 631
5651.23 700
5651.94 663
5652.65 643
5653.36 605
5654.07 654
5654.78 800
5655.49 837
5656.20 701
5656.91 811
5657.62 762
5658.33 702
5659.04 749
5659.75 824
5660.46 795
5661.17 783
5661.88 708
5662.59 713
5663.30 696
5664.00 711
5664.71 720
5665.42 710
5666.13 683
5666.84 755
5667.55 687
5668.27 733
5668.98 797
5669.69 738
5670.40 784
5671.11 800
5671.82 739
5672.53 662
5673.24 698
5673.95 718
5674.66 779
5675.37 785
5676.08 762
5676.79 696
5677.50 640
5678.21 712
5678.92 730
5679.63 663
5680.34 623
5681.06 606
5681.77 645
5682.48 699
5683.19 631
5683.90 661
5684.61 593
5685.32 706
5686.03 690
5686.74 602
5687.46 583
5688.17 635
5688.88 734
5689.59 735
5690.30 686
5691.01 642
5691.72 644
5692.44 624
5693.15 617
5693.86 646
5694.57 691
5695.28 699
5696.00 680
5696.71 745
5697.42 606
5698.13 683
5698.84 698
5699.56 720
5700.27 629
5700.98 561
5701.69 627
5702.40 671
5703.12 630
5703.83 611
5704.54 643
5705.25 643
5705.97 629
5706.68 598
5707.39 618
5708.10 639
5708.82 669
5709.53 636
5710.24 626
5710.95 629
5711.67 633
5712.38 667
5713.09 604
5713.81 569
5714.52 562
5715.23 641
5715.95 564
5716.66 665
5717.37 644
5718.09 548
5718.80 609
5719.51 623
5720.23 671
5720.94 566
5721.65 566
5722.37 663
5723.08 687
5723.79 689
5724.51 713
5725.22 659
5725.93 637
5726.65 700
5727.36 686
5728.08 668
5728.79 699
5729.50 676
5730.22 728
5730.93 660
5731.65 687
5732.36 638
5733.07 677
5733.79 711
5734.50 656
5735.22 620
5735.93 529
5736.65 629
5737.36 701
5738.07 691
5738.79 661
5739.50 635
5740.22 640
5740.93 555
5741.65 611
5742.36 594
5743.08 550
5743.79 631
5744.51 607
5745.22 597
5745.94 568
5746.65 626
5747.37 591
5748.08 581
5748.80 671
5749.51 669
5750.23 613
5750.94 662
5751.66 659
5752.37 691
5753.09 638
5753.80 660
5754.52 690
5755.24 735
5755.95 652
5756.67 736
5757.38 701
5758.10 733
5758.81 737
5759.53 714
5760.25 795
5760.96 704
5761.68 677
5762.39 706
5763.11 670
5763.83 678
5764.54 651
5765.26 705
5765.97 661
5766.69 622
5767.41 610
5768.12 712
5768.84 704
5769.56 680
5770.27 647
5770.99 641
5771.71 612
5772.42 714
5773.14 697
5773.86 766
5774.57 700
5775.29 698
5776.01 673
5776.72 672
5777.44 732
5778.16 751
5778.88 698
5779.59 743
5780.31 724
5781.03 683
5781.74 668
5782.46 755
5783.18 660
5783.90 701
5784.61 644
5785.33 736
5786.05 748
5786.77 747
5787.48 701
5788.20 674
5788.92 686
5789.64 734
5790.35 768
5791.07 831
5791.79 744
5792.51 801
5793.23 818
5793.94 789
5794.66 749
5795.38 798
5796.10 921
5796.82 922
5797.53 998
5798.25 1129
5798.97 1258
5799.69 1424
5800.41 1478
5801.13 1534
5801.84 1439
5802.56 1457
5803.28 1388
5804.00 1243
5804.72 1067
5805.44 1044
5806.16 976
5806.87 927
5807.59 832
5808.31 797
5809.03 833
5809.75 848
5810.47 887
5811.19 797
5811.91 805
5812.63 853
5813.35 834
5814.07 996
5814.78 870
5815.50 892
5816.22 889
5816.94 930
5817.66 902
5818.38 984
5819.10 966
5819.82 902
5820.54 948
5821.26 884
5821.98 868
5822.70 790
5823.42 836
5824.14 887
5824.86 799
5825.58 733
5826.30 811
5827.02 824
5827.74 802
5828.46 817
5829.18 903
5829.90 897
5830.62 740
5831.34 736
5832.06 794
5832.78 815
5833.50 826
5834.22 780
5834.94 752
5835.66 720
5836.38 752
5837.10 806
5837.82 768
5838.55 753
5839.27 762
5839.99 741
5840.71 703
5841.43 780
5842.15 718
5842.87 744
5843.59 631
5844.31 656
5845.03 683
5845.76 700
5846.48 649
5847.20 705
5847.92 737
5848.64 716
5849.36 701
5850.08 683
5850.81 640
5851.53 731
5852.25 721
5852.97 681
5853.69 640
5854.41 756
5855.14 738
5855.86 719
5856.58 706
5857.30 716
5858.02 712
5858.74 740
5859.47 686
5860.19 730
5860.91 739
5861.63 676
5862.36 770
5863.08 744
5863.80 752
5864.52 645
5865.24 655
5865.97 712
5866.69 685
5867.41 770
5868.13 713
5868.86 733
5869.58 731
5870.30 680
5871.03 735
5871.75 751
5872.47 677
5873.19 737
5873.92 729
5874.64 780
5875.36 755
5876.09 704
5876.81 732
5877.53 711
5878.26 730
5878.98 667
5879.70 675
5880.43 706
5881.15 730
5881.87 766
5882.60 741
5883.32 706
5884.04 671
5884.77 709
5885.49 685
5886.21 701
5886.94 693
5887.66 696
5888.39 670
5889.11 688
5889.83 713
5890.56 649
5891.28 738
5892.01 653
5892.73 630
5893.45 653
5894.18 709
5894.90 641
5895.63 629
5896.35 658
5897.07 643
5897.80 679
5898.52 686
5899.25 732
5899.97 702
5900.70 770
5901.42 686
5902.15 710
5902.87 648
5903.60 699
5904.32 631
5905.05 711
5905.77 666
5906.50 683
5907.22 722
5907.95 721
5908.67 686
5909.40 611
5910.12 742
5910.85 631
5911.57 720
5912.30 692
5913.02 736
5913.75 732
5914.47 756
5915.20 780
5915.92 740
5916.65 684
5917.38 715
5918.10 707
5918.83 655
5919.55 711
5920.28 765
5921.00 755
5921.73 741
5922.46 726
5923.18 783
5923.91 810
5924.63 752
5925.36 772
5926.09 711
5926.81 614
5927.54 769
5928.26 739
5928.99 769
5929.72 736
5930.44 683
5931.17 822
5931.90 799
5932.62 772
5933.35 815
5934.08 822
5934.80 823
5935.53 842
5936.26 875
5936.98 797
5937.71 794
5938.44 850
5939.16 814
5939.89 851
5940.62 885
5941.35 868
5942.07 894
5942.80 876
5943.53 907
5944.25 924
5944.98 883
5945.71 870
5946.44 820
5947.16 974
5947.89 844
5948.62 944
5949.35 907
5950.07 959
5950.80 995
5951.53 1052
5952.26 1103
5952.99 982
5953.71 1007
5954.44 1093
5955.17 1057
5955.90 954
5956.62 1119
5957.35 1055
5958.08 1028
5958.81 1045
5959.54 1074
5960.27 1101
5960.99 1057
5961.72 1007
5962.45 1002
5963.18 1054
5963.91 1224
5964.64 1216
5965.36 1236
5966.09 1353
5966.82 1387
5967.55 1405
5968.28 1451
5969.01 1450
5969.74 1433
5970.47 1334
5971.19 1247
5971.92 1319
5972.65 1220
5973.38 1156
5974.11 1193
5974.84 1262
5975.57 1300
5976.30 1159
5977.03 1312
5977.76 1384
5978.49 1317
5979.22 1312
5979.95 1305
5980.67 1301
5981.40 1434
5982.13 1414
5982.86 1283
5983.59 1366
5984.32 1379
5985.05 1395
5985.78 1476
5986.51 1475
5987.24 1375
5987.97 1501
5988.70 1451
5989.43 1410
5990.16 1424
5990.89 1471
5991.62 1385
5992.35 1441
5993.08 1340
5993.81 1387
5994.54 1412
5995.27 1431
5996.00 1520
5996.73 1475
5997.47 1566
5998.20 1578
5998.93 1543
5999.66 1513
6000.39 1625
6001.12 1636
6001.85 1581
6002.58 1479
6003.31 1476
6004.04 1426
6004.77 1407
6005.50 1493
6006.24 1510
6006.97 1693
6007.70 1755
6008.43 1838
6009.16 2112
6009.89 2382
6010.62 2640
6011.35 2790
6012.09 2959
6012.82 3235
6013.55 3263
6014.28 3256
6015.01 3011
6015.74 3035
6016.47 2762
6017.21 2375
6017.94 2268
6018.67 2013
6019.40 1811
6020.13 1638
6020.87 1587
6021.60 1434
6022.33 1299
6023.06 1258
6023.79 1254
6024.53 1217
6025.26 1235
6025.99 1244
6026.72 1238
6027.46 1240
6028.19 1235
6028.92 1159
6029.65 1196
6030.39 1148
6031.12 1152
6031.85 1111
6032.58 1173
6033.32 1173
6034.05 1213
6034.78 1131
6035.51 1202
6036.25 1122
6036.98 1253
6037.71 1274
6038.45 1254
6039.18 1253
6039.91 1307
6040.65 1290
6041.38 1295
6042.11 1339
6042.85 1340
6043.58 1293
6044.31 1263
6045.05 1330
6045.78 1370
6046.51 1397
6047.25 1470
6047.98 1446
6048.71 1531
6049.45 1631
6050.18 1619
6050.91 1559
6051.65 1568
6052.38 1715
6053.12 1754
6053.85 1727
6054.58 1689
6055.32 1644
6056.05 1486
6056.79 1421
6057.52 1322
6058.25 1320
6058.99 1298
6059.72 1383
6060.46 1281
6061.19 1292
6061.93 1256
6062.66 1411
6063.40 1381
6064.13 1425
6064.86 1269
6065.60 1286
6066.33 1253
6067.07 1231
6067.80 1200
6068.54 1175
6069.27 1264
6070.01 1222
6070.74 1348
6071.48 1282
6072.21 1250
6072.95 1232
6073.68 1306
6074.42 1340
6075.15 1275
6075.89 1239
6076.63 1209
6077.36 1324
6078.10 1198
6078.83 1159
6079.57 1212
6080.30 1193
6081.04 1223
6081.77 1192
6082.51 1096
6083.25 1076
6083.98 1113
6084.72 1188
6085.45 1127
6086.19 1081
6086.92 1082
6087.66 1120
6088.40 1100
6089.13 1144
6089.87 1095
6090.61 1184
6091.34 1209
6092.08 1191
6092.81 1151
6093.55 1132
6094.29 1114
6095.02 1109
6095.76 1099
6096.50 1062
6097.23 1062
6097.97 1177
6098.71 1099
6099.44 1233
6100.18 1127
6100.92 1057
6101.65 1060
6102.39 1123
6103.13 1169
6103.86 1140
6104.60 966
6105.34 978
6106.08 1085
6106.81 1115
6107.55 1092
6108.29 1098
6109.02 1104
6109.76 1130
6110.50 1138
6111.24 1069
6111.97 941
6112.71 920
6113.45 1068
6114.19 1054
6114.92 1111
6115.66 1043
6116.40 1068
6117.14 1045
6117.88 1070
6118.61 1192
6119.35 1150
6120.09 1160
6120.83 1098
6121.57 1249
6122.30 1163
6123.04 1122
6123.78 975
6124.52 1013
6125.26 1087
6126.00 1190
6126.73 1210
6127.47 1206
6128.21 1190
6128.95 1201
6129.69 1140
6130.43 1126
6131.16 1178
6131.90 1167
6132.64 1236
6133.38 1209
6134.12 1186
6134.86 1233
6135.60 1191
6136.34 1194
6137.08 1215
6137.81 1188
6138.55 1158
6139.29 1149
6140.03 1223
6140.77 1231
6141.51 1233
6142.25 1222
6142.99 1203
6143.73 1207
6144.47 1175
6145.21 1186
6145.95 1206
6146.69 1227
6147.43 1255
6148.17 1241
6148.91 1202
6149.65 1211
6150.39 1264
6151.13 1214
6151.86 1163
6152.60 1235
6153.34 1374
6154.08 1330
6154.83 1328
6155.57 1347
6156.31 1366
6157.05 1325
6157.79 1334
6158.53 1349
6159.27 1323
6160.01 1417
6160.75 1407
6161.49 1413
6162.23 1321
6162.97 1425
6163.71 1592
6164.45 1545
6165.19 1664
6165.93 1720
6166.67 1690
6167.41 1633
6168.15 1724
6168.89 1753
6169.64 1768
6170.38 1689
6171.12 1751
6171.86 1775
6172.60 1766
6173.34 1692
6174.08 1600
6174.82 1667
6175.57 1680
6176.31 1487
6177.05 1591
6177.79 1673
6178.53 1489
6179.27 1616
6180.01 1638
6180.76 1594
6181.50 1703
6182.24 1608
6182.98 1692
6183.72 1696
6184.46 1694
6185.21 1783
6185.95 1779
6186.69 1793
6187.43 1823
6188.17 1931
6188.92 1840
6189.66 1858
6190.40 1892
6191.14 1912
6191.89 2006
6192.63 2090
6193.37 2134
6194.11 2139
6194.86 2241
6195.60 2236
6196.34 2244
6197.08 2351
6197.83 2294
6198.57 2253
6199.31 2279
6200.05 2205
6200.80 2190
6201.54 2360
6202.28 2406
6203.03 2571
6203.77 2714
6204.51 3140
6205.26 3637
6206.00 4411
6206.74 5450
6207.48 6523
6208.23 7645
6208.97 8725
6209.71 9524
6210.46 9811
6211.20 9883
6211.95 9548
6212.69 8755
6213.43 7484
6214.18 6277
6214.92 5105
6215.66 4470
6216.41 3727
6217.15 3097
6217.89 2616
6218.64 2281
6219.38 2172
6220.13 2085
6220.87 2093
6221.61 2053
6222.36 2156
6223.10 2204
6223.85 2215
6224.59 2224
6225.34 2187
6226.08 2141
6226.82 2143
6227.57 2127
6228.31 2087
6229.06 1905
6229.80 1809
6230.55 1670
6231.29 1534
6232.04 1636
6232.78 1670
6233.53 1618
6234.27 1577
6235.02 1602
6235.76 1546
6236.51 1557
6237.25 1637
6238.00 1734
6238.74 1627
6239.49 1580
6240.23 1647
6240.98 1598
6241.72 1731
6242.47 1888
6243.21 1846
6243.96 1900
6244.70 2096
6245.45 2185
6246.20 2089
6246.94 2325
6247.69 2455
6248.43 2556
6249.18 2563
6249.92 2453
6250.67 2434
6251.42 2488
6252.16 2309
6252.91 2120
6253.65 2049
6254.40 1950
6255.15 1782
6255.89 1757
6256.64 1720
6257.38 1719
6258.13 1806
6258.88 1752
6259.62 1892
6260.37 1870
6261.12 1808
6261.86 1742
6262.61 1726
6263.36 1848
6264.10 1838
6264.85 1807
6265.60 1739
6266.34 1679
6267.09 1673
6267.84 1769
6268.58 1760
6269.33 1783
6270.08 1880
6270.82 2039
6271.57 2014
6272.32 1989
6273.07 2027
6273.81 2110
6274.56 2173
6275.31 2090
6276.05 2078
6276.80 2047
6277.55 2058
6278.30 1978
6279.04 1789
6279.79 1946
6280.54 1860
6281.29 1826
6282.03 1651
6282.78 1753
6283.53 1672
6284.28 1818
6285.03 1694
6285.77 1663
6286.52 1688
6287.27 1876
6288.02 1773
6288.77 1720
6289.51 1678
6290.26 1618
6291.01 1638
6291.76 1589
6292.51 1620
6293.26 1498
6294.00 1461
6294.75 1553
6295.50 1510
6296.25 1426
6297.00 1449
6297.75 1398
6298.50 1486
6299.24 1430
6299.99 1451
6300.74 1458
6301.49 1373
6302.24 1387
6302.99 1582
6303.74 1529
6304.49 1433
6305.24 1443
6305.99 1483
6306.73 1465
6307.48 1475
6308.23 1545
6308.98 1552
6309.73 1511
6310.48 1638
6311.23 1588
6311.98 1662
6312.73 1609
6313.48 1530
6314.23 1555
6314.98 1492
6315.73 1655
6316.48 1596
6317.23 1686
6317.98 1705
6318.73 1687
6319.48 1618
6320.23 1518
6320.98 1416
6321.73 1354
6322.48 1287
6323.23 1286
6323.98 1363
6324.73 1334
6325.48 1224
6326.23 1172
6326.98 1241
6327.73 1322
6328.48 1291
6329.23 1254
6329.98 1259
6330.73 1129
6331.48 1096
6332.23 1162
6332.98 1152
6333.73 1145
6334.49 1207
6335.24 1150
6335.99 1159
6336.74 1140
6337.49 1243
6338.24 1192
6338.99 1163
6339.74 1171
6340.49 1123
6341.25 1108
6342.00 1124
6342.75 1214
6343.50 1176
6344.25 1115
6345.00 1187
6345.75 1165
6346.51 1202
6347.26 1179
6348.01 1227
6348.76 1276
6349.51 1269
6350.26 1379
6351.02 1402
6351.77 1471
6352.52 1498
6353.27 1490
6354.02 1518
6354.78 1679
6355.53 1540
6356.28 1436
6357.03 1511
6357.78 1417
6358.54 1419
6359.29 1249
6360.04 1319
6360.79 1302
6361.55 1230
6362.30 1261
6363.05 1180
6363.80 1176
6364.56 1198
6365.31 1272
6366.06 1191
6366.81 1167
6367.57 1240
6368.32 1208
6369.07 1219
6369.83 1203
6370.58 1130
6371.33 1115
6372.08 1201
6372.84 1139
6373.59 1275
6374.34 1155
6375.10 1157
6375.85 1116
6376.60 1150
6377.36 1143
6378.11 1148
6378.86 1168
6379.62 1180
6380.37 1147
6381.12 1188
6381.88 1108
6382.63 1085
6383.39 1176
6384.14 1098
6384.89 1126
6385.65 1220
6386.40 1109
6387.16 1062
6387.91 1005
6388.66 1092
6389.42 1166
6390.17 1018
6390.93 1007
6391.68 1023
6392.43 992
6393.19 1095
6393.94 1085
6394.70 1073
6395.45 1039
6396.21 1015
6396.96 994
6397.72 964
6398.47 946
6399.22 990
6399.98 964
6400.73 892
6401.49 949
6402.24 950
6403.00 967
6403.75 969
6404.51 1038
6405.26 955
6406.02 978
6406.77 985
6407.53 957
6408.28 960
6409.04 992
6409.79 1022
6410.55 1027
6411.31 1005
6412.06 1015
6412.82 1022
6413.57 1064
6414.33 988
6415.08 932
6415.84 944
6416.59 1039
6417.35 1051
6418.11 1003
6418.86 928
6419.62 1006
6420.37 944
6421.13 928
6421.89 922
6422.64 930
6423.40 963
6424.15 890
6424.91 886
6425.67 1020
6426.42 920
6427.18 950
6427.94 954
6428.69 972
6429.45 1046
6430.20 1033
6430.96 977
6431.72 898
6432.47 960
6433.23 937
6433.99 950
6434.74 1042
6435.50 1012
6436.26 1027
6437.02 963
6437.77 1021
6438.53 976
6439.29 971
6440.04 945
6440.80 1039
6441.56 1062
6442.32 1063
6443.07 1047
6443.83 1042
6444.59 986
6445.34 991
6446.10 961
6446.86 991
6447.62 1006
6448.37 963
6449.13 917
6449.89 952
6450.65 976
6451.41 937
6452.16 941
6452.92 952
6453.68 961
6454.44 899
6455.19 939
6455.95 979
6456.71 995
6457.47 1041
6458.23 1048
6458.99 1122
6459.74 1168
6460.50 1150
6461.26 1073
6462.02 1021
6462.78 1062
6463.54 1090
6464.29 997
6465.05 986
6465.81 957
6466.57 1021
6467.33 1070
6468.09 1037
6468.85 1070
6469.60 1105
6470.36 1115
6471.12 1149
6471.88 1157
6472.64 1074
6473.40 1049
6474.16 1092
6474.92 1071
6475.68 1030
6476.44 1096
6477.20 1116
6477.95 1178
6478.71 1217
6479.47 1101
6480.23 1125
6480.99 1143
6481.75 1207
6482.51 1204
6483.27 1122
6484.03 1150
6484.79 1174
6485.55 1230
6486.31 1268
6487.07 1216
6487.83 1233
6488.59 1330
6489.35 1289
6490.11 1274
6490.87 1388
6491.63 1404
6492.39 1386
6493.15 1400
6493.91 1374
6494.67 1439
6495.43 1562
6496.19 1398
6496.95 1478
6497.71 1514
6498.47 1497
6499.23 1544
6499.99 1500
6500.76 1437
6501.52 1579
6502.28 1619
6503.04 1529
6503.80 1574
6504.56 1675
6505.32 1700
6506.08 1542
6506.84 1778
6507.60 1852
6508.36 1705
6509.13 1794
6509.89 1768
6510.65 1780
6511.41 1834
6512.17 1933
6512.93 1793
6513.69 1740
6514.45 1795
6515.22 1844
6515.98 1860
6516.74 1837
6517.50 1765
6518.26 1898
6519.02 1990
6519.79 1879
6520.55 2062
6521.31 2231
6522.07 2331
6522.83 2366
6523.60 2346
6524.36 2629
6525.12 2643
6525.88 2859
6526.64 2827
6527.41 2794
6528.17 2819
6528.93 2847
6529.69 2824
6530.46 2610
6531.22 2647
6531.98 2847
6532.74 3028
6533.51 3448
6534.27 4147
6535.03 4852
6535.79 5344
6536.56 6271
6537.32 6661
6538.08 6779
6538.85 6662
6539.61 6214
6540.37 5387
6541.13 4634
6541.90 4035
6542.66 3363
6543.42 2884
6544.19 2367
6544.95 2143
6545.71 2081
6546.48 1918
6547.24 1820
6548.00 1800
6548.77 1745
6549.53 1706
6550.29 1745
6551.06 1837
6551.82 1842
6552.58 1718
6553.35 1754
6554.11 1693
6554.88 1643
6555.64 1657
6556.40 1574
6557.17 1682
6557.93 1622
6558.70 1534
6559.46 1496
6560.22 1557
6560.99 1690
6561.75 1741
6562.52 1829
6563.28 1852
6564.05 1866
6564.81 1782
6565.57 1808
6566.34 1832
6567.10 1944
6567.87 1884
6568.63 1939
6569.40 1843
6570.16 1701
6570.93 1900
6571.69 1907
6572.46 1979
6573.22 2091
6573.99 2148
6574.75 2243
6575.52 2451
6576.28 2383
6577.05 2396
6577.81 2383
6578.58 2243
6579.34 2287
6580.11 2339
6580.87 2318
6581.64 2178
6582.40 2176
6583.17 2087
6583.93 2051
6584.70 1957
6585.47 2004
6586.23 1980
6587.00 2084
6587.76 2042
6588.53 2124
6589.29 2186
6590.06 2215
6590.83 2425
6591.59 2418
6592.36 2383
6593.12 2755
6593.89 2730
6594.66 2635
6595.42 2660
6596.19 2646
6596.96 2555
6597.72 2520
6598.49 2525
6599.25 2243
6600.02 2277
6600.79 2050
6601.55 2089
6602.32 2018
6603.09 1940
6603.85 1848
6604.62 1662
6605.39 1740
6606.15 1732
6606.92 1832
6607.69 1599
6608.46 1568
6609.22 1728
6609.99 1752
6610.76 1730
6611.52 1585
6612.29 1580
6613.06 1619
6613.83 1636
6614.59 1629
6615.36 1577
6616.13 1632
6616.89 1608
6617.66 1590
6618.43 1618
6619.20 1580
6619.96 1558
6620.73 1512
6621.50 1587
6622.27 1568
6623.04 1546
6623.80 1463
6624.57 1548
6625.34 1488
6626.11 1512
6626.88 1476
6627.64 1449
6628.41 1568
6629.18 1648
6629.95 1595
6630.72 1575
6631.48 1694
6632.25 1737
6633.02 1798
6633.79 1921
6634.56 2048
6635.33 2015
6636.10 2024
6636.86 1945
6637.63 1897
6638.40 1756
6639.17 1612
6639.94 1647
6640.71 1587
6641.48 1519
6642.25 1444
6643.01 1432
6643.78 1363
6644.55 1375
6645.32 1328
6646.09 1226
6646.86 1332
6647.63 1300
6648.40 1311
6649.17 1354
6649.94 1396
6650.71 1411
6651.48 1430
6652.25 1382
6653.01 1331
6653.78 1343
6654.55 1359
6655.32 1363
6656.09 1455
6656.86 1444
6657.63 1375
6658.40 1346
6659.17 1325
6659.94 1257
6660.71 1256
6661.48 1272
6662.25 1161
6663.02 1173
6663.79 1182
6664.56 1234
6665.33 1231
6666.10 1381
6666.87 1208
6667.64 1252
6668.42 1208
6669.19 1213
6669.96 1344
6670.73 1348
6671.50 1330
6672.27 1271
6673.04 1219
6673.81 1218
6674.58 1307
6675.35 1255
6676.12 1201
6676.89 1285
6677.66 1238
6678.44 1214
6679.21 1201
6679.98 1252
6680.75 1271
6681.52 1163
6682.29 1374
6683.06 1454
6683.83 1388
6684.60 1379
6685.38 1445
6686.15 1406
6686.92 1337
6687.69 1309
6688.46 1363
6689.23 1307
6690.01 1234
6690.78 1274
6691.55 1133
6692.32 1189
6693.09 1202
6693.86 1124
6694.64 1074
6695.41 1105
6696.18 1147
6696.95 1124
6697.73 1154
6698.50 1206
6699.27 1210
6700.04 1182
6700.81 1149
6701.59 1184
6702.36 1255
6703.13 1122
6703.90 1146
6704.68 1161
6705.45 1193
6706.22 1096
6706.99 1140
6707.77 1102
6708.54 1175
6709.31 1206
6710.09 1178
6710.86 1158
6711.63 1113
6712.40 1131
6713.18 1134
6713.95 1119
6714.72 1067
6715.50 1061
6716.27 1085
6717.04 1078
6717.82 996
6718.59 1043
6719.36 1025
6720.14 1065
6720.91 1044
6721.68 999
6722.46 1067
6723.23 1083
6724.00 1132
6724.78 1061
6725.55 1037
6726.33 1095
6727.10 1031
6727.87 993
6728.65 1118
6729.42 1022
6730.20 1001
6730.97 1070
6731.74 1062
6732.52 992
6733.29 1057
6734.07 1138
6734.84 1110
6735.61 1075
6736.39 1111
6737.16 1090
6737.94 1093
6738.71 1042
6739.49 1100
6740.26 1112
6741.04 1121
6741.81 1107
6742.59 1104
6743.36 1122
6744.13 1072
6744.91 1097
6745.68 1103
6746.46 1143
6747.23 1091
6748.01 1138
6748.78 1209
6749.56 1125
6750.33 1127
6751.11 1168
6751.89 1294
6752.66 1273
6753.44 1321
6754.21 1303
6754.99 1221
6755.76 1142
6756.54 1026
6757.31 1011
6758.09 1091
6758.86 1145
6759.64 1073
6760.42 1142
6761.19 1141
6761.97 1000
6762.74 1024
6763.52 965
6764.30 1003
6765.07 1087
6765.85 1056
6766.62 1071
6767.40 1021
6768.18 1059
6768.95 1114
6769.73 1128
6770.51 1059
6771.28 1084
6772.06 1048
6772.83 982
6773.61 1054
6774.39 1000
6775.16 1074
6775.94 1021
6776.72 972
6777.49 1111
6778.27 1172
6779.05 1057
6779.82 1061
6780.60 1016
6781.38 1073
6782.16 997
6782.93 1012
6783.71 1071
6784.49 983
6785.26 1051
6786.04 1053
6786.82 990
6787.60 1049
6788.37 1002
6789.15 953
6789.93 902
6790.71 943
6791.48 931
6792.26 982
6793.04 939
6793.82 936
6794.59 846
6795.37 887
6796.15 965
6796.93 982
6797.70 1057
6798.48 1033
6799.26 1005
6800.04 1029
6800.82 976
6801.60 934
6802.37 976
6803.15 985
6803.93 978
6804.71 1015
6805.49 1000
6806.26 1001
6807.04 1049
6807.82 1017
6808.60 1063
6809.38 976
6810.16 973
6810.94 1013
6811.71 1045
6812.49 1032
6813.27 1067
6814.05 971
6814.83 925
6815.61 983
6816.39 989
6817.17 1022
6817.95 1012
6818.73 1019
6819.50 971
6820.28 902
6821.06 1013
6821.84 996
6822.62 962
6823.40 997
6824.18 986
6824.96 987
6825.74 1014
6826.52 1046
6827.30 1059
6828.08 1080
6828.86 1081
6829.64 964
6830.42 977
6831.20 1048
6831.98 1064
6832.76 1044
6833.54 1023
6834.32 1029
6835.10 983
6835.88 957
6836.66 961
6837.44 1038
6838.22 1046
6839.00 1078
6839.78 1037
6840.56 992
6841.34 1013
6842.12 950
6842.90 960
6843.68 1033
6844.46 966
6845.24 1003
6846.02 992
6846.80 1065
6847.58 1180
6848.36 1314
6849.14 1464
6849.93 1660
6850.71 1923
6851.49 1911
6852.27 1961
6853.05 2032
6853.83 1968
6854.61 1748
6855.39 1548
6856.17 1315
6856.96 1382
6857.74 1221
6858.52 1194
6859.30 1089
6860.08 1050
6860.86 1045
6861.64 1030
6862.43 1012
6863.21 1082
6863.99 1021
6864.77 1074
6865.55 1128
6866.33 1117
6867.12 1115
6867.90 1130
6868.68 1058
6869.46 1160
6870.24 1058
6871.03 1098
6871.81 1086
6872.59 971
6873.37 1015
6874.16 1064
6874.94 1021
6875.72 1045
6876.50 1055
6877.28 1018
6878.07 1022
6878.85 1116
6879.63 1142
6880.42 1131
6881.20 1168
6881.98 1163
6882.76 1181
6883.55 1204
6884.33 1251
6885.11 1392
6885.89 1375
6886.68 1458
6887.46 1551
6888.24 1578
6889.03 1727
6889.81 1712
6890.59 1600
6891.38 1533
6892.16 1523
6892.94 1315
6893.73 1335
6894.51 1367
6895.29 1372
6896.08 1239
6896.86 1188
6897.64 1214
6898.43 1262
6899.21 1208
6900.00 1336
6900.78 1332
6901.56 1221
6902.35 1254
6903.13 1310
6903.91 1335
6904.70 1244
6905.48 1239
6906.27 1239
6907.05 1251
6907.84 1191
6908.62 1179
6909.40 1114
6910.19 1162
6910.97 1256
6911.76 1145
6912.54 1064
6913.33 1125
6914.11 1128
6914.90 1132
6915.68 1107
6916.46 1159
6917.25 1230
6918.03 1251
6918.82 1214
6919.60 1101
6920.39 1247
6921.17 1174
6921.96 1209
6922.74 1159
6923.53 1226
6924.31 1115
6925.10 1085
6925.88 1108
6926.67 1218
6927.45 1200
6928.24 1163
6929.03 1167
6929.81 1179
6930.60 1120
6931.38 1180
6932.17 1163
6932.95 1160
6933.74 1193
6934.52 1202
6935.31 1262
6936.10 1243
6936.88 1091
6937.67 1175
6938.45 1267
6939.24 1261
6940.03 1300
6940.81 1306
6941.60 1266
6942.38 1272
6943.17 1352
6943.96 1370
6944.74 1398
6945.53 1323
6946.32 1305
6947.10 1366
6947.89 1359
6948.68 1323
6949.46 1359
6950.25 1398
6951.03 1312
6951.82 1316
6952.61 1439
6953.40 1367
6954.18 1369
6954.97 1424
6955.76 1485
6956.54 1470
6957.33 1538
6958.12 1417
6958.90 1517
6959.69 1501
6960.48 1573
6961.27 1608
6962.05 1552
6962.84 1372
6963.63 1556
6964.41 1598
6965.20 1506
6965.99 1516
6966.78 1547
6967.56 1539
6968.35 1641
6969.14 1650
6969.93 1755
6970.72 1752
6971.50 1725
6972.29 1657
6973.08 1680
6973.87 1736
6974.66 1706
6975.44 1724
6976.23 1823
6977.02 1636
6977.81 1828
6978.60 1910
6979.38 1894
6980.17 2005
6980.96 2224
6981.75 2414
6982.54 2729
6983.33 3168
6984.11 3725
6984.90 4126
6985.69 4647
6986.48 4994
6987.27 4972
6988.06 4904
6988.85 4509
6989.64 4081
6990.42 3697
6991.21 3171
6992.00 2926
6992.79 2661
6993.58 2423
6994.37 2372
6995.16 2312
6995.95 2627
6996.74 2833
6997.53 3184
6998.32 3755
6999.10 4219
6999.89 4712
7000.68 5002
7001.47 5076
7002.26 4737
7003.05 4412
7003.84 3978
7004.63 3321
7005.42 2864
7006.21 2647
7007.00 2316
7007.79 2163
7008.58 2073
7009.37 1804
7010.16 1732
7010.95 1619
7011.74 1681
7012.53 1781
7013.32 1858
7014.11 1661
7014.90 1772
7015.69 1736
7016.48 1762
7017.27 1771
7018.06 1650
7018.85 1604
7019.64 1465
7020.43 1561
7021.23 1636
7022.02 1584
7022.81 1563
7023.60 1751
7024.39 1709
7025.18 1690
7025.97 1669
7026.76 1680
7027.55 1703
7028.34 1662
7029.13 1524
7029.93 1621
7030.72 1502
7031.51 1510
7032.30 1427
7033.09 1425
7033.88 1478
7034.67 1585
7035.46 1528
7036.26 1487
7037.05 1571
7037.84 1649
7038.63 1615
7039.42 1744
7040.21 1621
7041.01 1620
7041.80 1638
7042.59 1649
7043.38 1699
7044.17 1624
7044.97 1560
7045.76 1506
7046.55 1532
7047.34 1636
7048.13 1650
7048.93 1656
7049.72 1794
7050.51 1748
7051.30 1831
7052.09 1806
7052.89 1696
7053.68 1495
7054.47 1529
7055.26 1475
7056.06 1409
7056.85 1402
7057.64 1360
7058.44 1402
7059.23 1569
7060.02 1455
7060.81 1509
7061.61 1421
7062.40 1426
7063.19 1605
7063.99 1518
7064.78 1450
7065.57 1385
7066.37 1510
7067.16 1496
7067.95 1416
7068.74 1310
7069.54 1217
7070.33 1239
7071.13 1195
7071.92 1187
7072.71 1226
7073.51 1273
7074.30 1251
7075.09 1274
7075.89 1199
7076.68 1270
7077.47 1337
7078.27 1281
7079.06 1244
7079.86 1217
7080.65 1260
7081.44 1205
7082.24 1230
7083.03 1172
7083.83 1167
7084.62 1206
7085.41 1266
7086.21 1239
7087.00 1274
7087.80 1204
7088.59 1270
7089.39 1238
7090.18 1291
7090.98 1199
7091.77 1179
7092.56 1113
7093.36 1022
7094.15 1092
7094.95 1135
7095.74 1076
7096.54 1030
7097.33 1124
7098.13 1073
7098.92 1095
7099.72 1022
7100.51 1011
7101.31 1004
7102.10 1022
7102.90 970
7103.69 933
7104.49 996
7105.29 955
7106.08 901
7106.88 887
7107.67 939
7108.47 981
7109.26 949
7110.06 886
7110.85 883
7111.65 834
7112.45 899
7113.24 926
7114.04 981
7114.83 918
7115.63 930
7116.42 952
7117.22 912
7118.02 881
7118.81 833
7119.61 844
7120.41 931
7121.20 920
7122.00 887
7122.79 902
7123.59 859
7124.39 894
7125.18 902
7125.98 904
7126.78 859
7127.57 836
7128.37 846
7129.17 964
7129.96 898
7130.76 919
7131.56 866
7132.35 944
7133.15 919
7133.95 831
7134.74 757
7135.54 815
7136.34 855
7137.14 895
7137.93 834
7138.73 860
7139.53 876
7140.33 842
7141.12 861
7141.92 807
7142.72 833
7143.51 854
7144.31 857
7145.11 809
7145.91 807
7146.71 901
7147.50 820
7148.30 830
7149.10 864
7149.90 837
7150.69 819
7151.49 778
7152.29 824
7153.09 857
7153.89 750
7154.68 828
7155.48 891
7156.28 909
7157.08 828
7157.88 824
7158.68 815
7159.47 769
7160.27 826
7161.07 779
7161.87 739
7162.67 760
7163.47 864
7164.27 836
7165.06 832
7165.86 737
7166.66 732
7167.46 760
7168.26 804
7169.06 813
7169.86 772
7170.66 807
7171.46 823
7172.25 751
7173.05 737
7173.85 729
7174.65 730
7175.45 725
7176.25 751
7177.05 779
7177.85 844
7178.65 729
7179.45 803
7180.25 841
7181.05 814
7181.85 787
7182.65 822
7183.45 860
7184.25 863
7185.05 849
7185.85 829
7186.65 929
7187.45 961
7188.25 890
7189.05 843
7189.85 735
7190.65 768
7191.45 740
7192.25 741
7193.05 799
7193.85 674
7194.65 729
7195.45 730
7196.25 760
7197.05 738
7197.85 765
7198.65 772
7199.45 739
7200.25 676
7201.05 723
7201.85 696
7202.65 743
7203.46 717
7204.26 715
7205.06 720
7205.86 744
7206.66 779
7207.46 742
7208.26 668
7209.06 682
7209.86 775
7210.66 727
7211.47 778
7212.27 737
7213.07 689
7213.87 694
7214.67 770
7215.47 759
7216.27 716
7217.08 701
7217.88 801
7218.68 757
7219.48 706
7220.28 732
7221.09 750
7221.89 763
7222.69 747
7223.49 734
7224.29 742
7225.10 845
7225.90 818
7226.70 738
7227.50 749
7228.30 744
7229.11 762
7229.91 760
7230.71 776
7231.51 689
7232.32 672
7233.12 667
7233.92 746
7234.72 778
7235.53 769
7236.33 771
7237.13 828
7237.93 845
7238.74 786
7239.54 806
7240.34 879
7241.15 883
7241.95 902
7242.75 837
7243.55 873
7244.36 829
7245.16 787
7245.96 818
7246.77 752
7247.57 852
7248.37 795
7249.18 780
7249.98 791
7250.78 840
7251.59 910
7252.39 941
7253.20 902
7254.00 836
7254.80 773
7255.61 833
7256.41 861
7257.21 874
7258.02 849
7258.82 815
7259.63 867
7260.43 922
7261.23 876
7262.04 833
7262.84 870
7263.65 901
7264.45 933
7265.26 885
7266.06 940
7266.86 941
7267.67 1010
7268.47 1029
7269.28 951
7270.08 930
7270.89 909
7271.69 910
7272.50 992
7273.30 918
7274.11 928
7274.91 932
7275.71 985
7276.52 1009
7277.32 1016
7278.13 1025
7278.93 1100
7279.74 1165
7280.55 1245
7281.35 1380
7282.16 1515
7282.96 1663
7283.77 1941
7284.57 1978
7285.38 2124
7286.18 2195
7286.99 2012
7287.79 1844
7288.60 1747
7289.40 1604
7290.21 1425
7291.02 1312
7291.82 1217
7292.63 1210
7293.43 1084
7294.24 1163
7295.05 1161
7295.85 1165
7296.66 1057
7297.46 1093
7298.27 1176
7299.08 1089
7299.88 1113
7300.69 1088
7301.49 1117
7302.30 1156
7303.11 1112
7303.91 1149
7304.72 1168
7305.53 1268
7306.33 1285
7307.14 1292
7307.95 1450
7308.75 1474
7309.56 1557
7310.37 1599
7311.17 1687
7311.98 1584
7312.79 1593
7313.59 1642
7314.40 1597
7315.21 1521
7316.02 1640
7316.82 1702
7317.63 1752
7318.44 1890
7319.24 2072
7320.05 2382
7320.86 2503
7321.67 2538
7322.47 2653
7323.28 2622
7324.09 2408
7324.90 2216
7325.70 1949
7326.51 1726
7327.32 1541
7328.13 1442
7328.94 1310
7329.74 1235
7330.55 1128
7331.36 1111
7332.17 1139
7332.98 1075
7333.78 1124
7334.59 1188
7335.40 1146
7336.21 1110
7337.02 1072
7337.82 1133
7338.63 1154
7339.44 1152
7340.25 1119
7341.06 1078
7341.87 1132
7342.68 1093
7343.48 1104
7344.29 1168
7345.10 1164
7345.91 1203
7346.72 1135
7347.53 1256
7348.34 1352
7349.15 1255
7349.95 1240
7350.76 1201
7351.57 1185
7352.38 1182
7353.19 1239
7354.00 1207
7354.81 1147
7355.62 1177
7356.43 1237
7357.24 1243
7358.05 1260
7358.86 1255
7359.67 1286
7360.48 1251
7361.29 1278
7362.09 1339
7362.90 1289
7363.71 1224
7364.52 1183
7365.33 1197
7366.14 1177
7366.95 1222
7367.76 1179
7368.57 1185
7369.38 1216
7370.19 1189
7371.00 1158
7371.81 1211
7372.62 1222
7373.43 1210
7374.25 1226
7375.06 1144
7375.87 1256
7376.68 1328
7377.49 1388
7378.30 1426
7379.11 1615
7379.92 1610
7380.73 1664
7381.54 1796
7382.35 1959
7383.16 1871
7383.97 1787
7384.78 1653
7385.59 1641
7386.41 1489
7387.22 1384
7388.03 1323
7388.84 1331
7389.65 1209
7390.46 1074
7391.27 1081
7392.08 1208
7392.89 1151
7393.71 1037
7394.52 1111
7395.33 1163
7396.14 1217
7396.95 1175
7397.76 1231
7398.58 1416
7399.39 1412
7400.20 1494
7401.01 1471
7401.82 1518
7402.63 1575
7403.45 1479
7404.26 1434
7405.07 1412
7405.88 1314
7406.69 1445
7407.51 1410
7408.32 1345
7409.13 1278
7409.94 1181
7410.76 1061
7411.57 1050
7412.38 1017
7413.19 1024
7414.01 1068
7414.82 1011
7415.63 1066
7416.44 1047
7417.26 925
7418.07 1000
7418.88 1010
7419.69 1008
7420.51 988
7421.32 954
7422.13 945
7422.95 921
7423.76 913
7424.57 867
7425.39 914
7426.20 924
7427.01 918
7427.83 972
7428.64 936
7429.45 877
7430.27 837
7431.08 880
7431.89 891
7432.71 816
7433.52 818
7434.33 849
7435.15 900
7435.96 853
7436.77 896
7437.59 884
7438.40 910
7439.22 958
7440.03 892
7440.84 863
7441.66 953
7442.47 1033
7443.29 946
7444.10 854
7444.91 880
7445.73 891
7446.54 893
7447.36 797
7448.17 856
7448.99 842
7449.80 759
7450.62 774
7451.43 784
7452.24 787
7453.06 808
7453.87 821
7454.69 792
7455.50 785
7456.32 808
7457.13 849
7457.95 800
7458.76 788
7459.58 790
7460.39 840
7461.21 825
7462.02 821
7462.84 795
7463.65 768
7464.47 759
7465.28 814
7466.10 822
7466.92 853
7467.73 853
7468.55 864
7469.36 896
7470.18 840
7470.99 824
7471.81 805
7472.62 777
7473.44 783
7474.26 766
7475.07 742
7475.89 816
7476.70 792
7477.52 763
7478.34 691
7479.15 765
7479.97 819
7480.78 860
7481.60 830
7482.42 818
7483.23 790
7484.05 689
7484.87 752
7485.68 737
7486.50 639
7487.32 700
7488.13 672
7488.95 683
7489.76 678
7490.58 722
7491.40 685
7492.22 617
7493.03 710
7493.85 734
7494.67 787
7495.48 749
7496.30 675
7497.12 715
7497.93 764
7498.75 717
7499.57 719
7500.39 622
7501.20 621
7502.02 641
7502.84 642
7503.66 675
7504.47 725
7505.29 762
7506.11 712
7506.93 697
7507.74 670
7508.56 676
7509.38 687
7510.20 605
7511.01 638
7511.83 606
7512.65 656
7513.47 655
7514.29 677
7515.10 677
7515.92 666
7516.74 706
7517.56 673
7518.38 647
7519.19 616
7520.01 599
7520.83 623
7521.65 594
7522.47 616
7523.29 594
7524.11 599
7524.92 634
7525.74 594
7526.56 629
7527.38 624
7528.20 591
7529.02 635
7529.84 710
7530.66 679
7531.47 603
7532.29 608
7533.11 655
7533.93 669
7534.75 657
7535.57 689
7536.39 605
7537.21 564
7538.03 608
7538.85 651
7539.67 645
7540.49 677
7541.31 683
7542.12 684
7542.94 724
7543.76 662
7544.58 637
7545.40 661
7546.22 626
7547.04 641
7547.86 664
7548.68 652
7549.50 648
7550.32 641
7551.14 649
7551.96 681
7552.78 666
7553.60 676
7554.42 643
7555.24 675
7556.06 661
7556.88 669
7557.70 662
7558.52 605
7559.35 666
7560.17 705
7560.99 622
7561.81 635
7562.63 659
7563.45 650
7564.27 650
7565.09 645
7565.91 642
7566.73 710
7567.55 684
7568.37 644
7569.19 647
7570.02 702
7570.84 691
7571.66 639
7572.48 637
7573.30 708
7574.12 631
7574.94 626
7575.76 618
7576.59 610
7577.41 661
7578.23 659
7579.05 592
7579.87 656
7580.69 662
7581.51 609
7582.34 614
7583.16 623
7583.98 657
7584.80 649
7585.62 660
7586.45 701
7587.27 686
7588.09 666
7588.91 733
7589.73 714
7590.56 682
7591.38 679
7592.20 714
7593.02 737
7593.85 675
7594.67 668
7595.49 678
7596.31 644
7597.14 637
7597.96 700
7598.78 666
7599.60 676
7600.43 767
7601.25 759
7602.07 705
7602.89 743
7603.72 820
7604.54 937
7605.36 915
7606.19 879
7607.01 931
7607.83 848
7608.66 798
7609.48 736
7610.30 750
7611.12 655
7611.95 632
7612.77 617
7613.59 705
7614.42 789
7615.24 710
7616.07 711
7616.89 735
7617.71 812
7618.54 740
7619.36 774
7620.18 753
7621.01 861
7621.83 877
7622.66 784
7623.48 714
7624.30 718
7625.13 663
7625.95 738
7626.78 760
7627.60 700
7628.42 718
7629.25 804
7630.07 905
7630.90 1009
7631.72 934
7632.55 954
7633.37 985
7634.19 948
7635.02 898
7635.84 821
7636.67 875
7637.49 800
7638.32 721
7639.14 664
7639.97 750
7640.79 617
7641.62 645
7642.44 622
7643.27 610
7644.09 568
7644.92 613
7645.74 620
7646.57 638
7647.39 672
7648.22 598
7649.04 657
7649.87 643
7650.70 676
7651.52 636
7652.35 643
7653.17 593
7654.00 597
7654.82 634
7655.65 637
7656.47 660
7657.30 604
7658.13 588
7658.95 576
7659.78 660
7660.60 619
7661.43 639
7662.26 611
7663.08 626
7663.91 654
7664.73 605
7665.56 657
7666.39 689
7667.21 594
7668.04 626
7668.87 585
7669.69 633
7670.52 635
7671.35 677
7672.17 624
7673.00 617
7673.83 609
7674.65 620
7675.48 653
7676.31 555
7677.13 550
7677.96 537
7678.79 598
7679.61 557
7680.44 612
7681.27 571
7682.09 592
7682.92 603
7683.75 628
7684.58 551
7685.40 525
7686.23 610
7687.06 574
7687.89 591
7688.71 549
7689.54 655
7690.37 563
7691.20 564
7692.02 580
7692.85 642
7693.68 651
7694.51 633
7695.33 647
7696.16 602
7696.99 609
7697.82 647
7698.65 617
7699.47 651
7700.30 622
7701.13 605
7701.96 689
7702.79 620
7703.62 597
7704.44 593
7705.27 643
7706.10 627
7706.93 593
7707.76 630
7708.59 593
7709.41 544
7710.24 559
7711.07 563
7711.90 542
7712.73 534
7713.56 598
7714.39 645
7715.22 587
7716.05 604
7716.87 569
7717.70 506
7718.53 515
7719.36 635
7720.19 575
7721.02 611
7721.85 584
7722.68 577
7723.51 531
7724.34 656
7725.17 655
7726.00 593
7726.83 549
7727.66 559
7728.48 590
7729.31 538
7730.14 560
7730.97 593
7731.80 541
7732.63 553
7733.46 586
7734.29 582
7735.12 616
7735.95 519
7736.78 545
7737.61 587
7738.44 593
7739.27 584
7740.10 630
7740.93 597
7741.77 543
7742.60 564
7743.43 594
7744.26 675
7745.09 665
7745.92 756
7746.75 766
7747.58 862
7748.41 865
7749.24 858
7750.07 865
7750.90 805
7751.73 766
7752.56 635
7753.39 642
7754.23 598
7755.06 596
7755.89 650
7756.72 583
7757.55 589
7758.38 556
7759.21 610
7760.04 645
7760.88 567
7761.71 532
7762.54 548
7763.37 534
7764.20 559
7765.03 555
7765.86 553
7766.70 607
7767.53 563
7768.36 589
7769.19 559
7770.02 548
7770.86 673
7771.69 572
7772.52 518
7773.35 511
7774.18 573
7775.02 562
7775.85 566
7776.68 530
7777.51 568
7778.34 523
7779.18 489
7780.01 570
7780.84 546
7781.67 576
7782.51 609
7783.34 614
7784.17 598
7785.00 646
7785.84 551
7786.67 632
7787.50 582
7788.34 580
7789.17 569
7790.00 483
7790.83 585
7791.67 564
7792.50 512
7793.33 505
7794.17 576
7795.00 577
7795.83 601
7796.67 525
7797.50 523
7798.33 537
7799.17 577
7800.00 597
7800.83 573
7801.67 564
7802.50 618
7803.33 627
7804.17 551
7805.00 516
7805.84 572
7806.67 564
7807.50 600
7808.34 628
7809.17 535
7810.01 625
7810.84 596
7811.67 642
7812.51 701
7813.34 663
7814.18 710
7815.01 739
7815.84 727
7816.68 734
7817.51 740
7818.35 682
7819.18 657
7820.02 684
7820.85 687
7821.69 627
7822.52 633
7823.36 679
7824.19 631
7825.03 634
7825.86 598
7826.69 588
7827.53 644
7828.36 676
7829.20 614
7830.03 614
7830.87 546
7831.71 578
7832.54 614
7833.38 618
7834.21 609
7835.05 660
7835.88 609
7836.72 631
7837.55 665
7838.39 623
7839.22 536
7840.06 563
7840.90 624
7841.73 650
7842.57 639
7843.40 617
7844.24 625
7845.07 553
7845.91 562
7846.75 571
7847.58 536
7848.42 572
7849.25 574
7850.09 597
7850.93 674
7851.76 602
7852.60 590
7853.44 629
7854.27 629
7855.11 581
7855.94 569
7856.78 611
7857.62 596
7858.45 615
7859.29 672
7860.13 671
7860.96 577
7861.80 611
7862.64 622
7863.47 600
7864.31 622
7865.15 537
7865.99 503
7866.82 578
7867.66 634
7868.50 619
7869.33 572
7870.17 562
7871.01 599
7871.85 659
7872.68 639
7873.52 611
7874.36 612
7875.20 598
7876.03 652
7876.87 696
7877.71 669
7878.55 653
7879.38 674
7880.22 588
7881.06 655
7881.90 639
7882.74 597
7883.57 603
7884.41 602
7885.25 595
7886.09 593
7886.93 568
7887.76 612
7888.60 607
7889.44 660
7890.28 609
7891.12 643
7891.96 694
7892.79 638
7893.63 635
7894.47 635
7895.31 592
7896.15 610
7896.99 598
7897.83 596
7898.66 642
7899.50 637
7900.34 666
7901.18 674
7902.02 640
7902.86 620
7903.70 596
7904.54 628
7905.38 621
7906.21 604
7907.05 599
7907.89 580
7908.73 582
7909.57 636
7910.41 566
7911.25 596
7912.09 647
7912.93 611
7913.77 601
7914.61 701
7915.45 680
7916.29 802
7917.13 775
7917.97 723
7918.81 659
7919.65 712
7920.49 699
7921.33 655
7922.17 612
7923.01 664
7923.85 680
7924.69 576
7925.53 543
7926.37 519
7927.21 548
7928.05 607
7928.89 532
7929.73 550
7930.57 562
7931.41 523
7932.25 549
7933.09 528
7933.93 524
7934.77 566
7935.61 559
7936.45 509
7937.29 545
7938.14 595
7938.98 652
7939.82 607
7940.66 590
7941.50 549
7942.34 567
7943.18 570
7944.02 580
7944.86 577
7945.70 595
7946.55 645
7947.39 591
7948.23 598
7949.07 611
7949.91 624
7950.75 569
7951.59 587
7952.44 572
7953.28 541
7954.12 517
7954.96 548
7955.80 564
7956.65 597
7957.49 575
7958.33 587
7959.17 602
7960.01 534
7960.86 538
7961.70 536
7962.54 530
7963.38 484
7964.22 515
7965.07 618
7965.91 651
7966.75 536
7967.59 633
7968.44 643
7969.28 696
7970.12 615
7970.96 559
7971.81 599
7972.65 527
7973.49 522
7974.33 566
7975.18 551
7976.02 592
7976.86 571
7977.71 537
7978.55 540
7979.39 549
7980.23 600
7981.08 545
7981.92 595
7982.76 524
7983.61 530
7984.45 532
7985.29 598
7986.14 574
7986.98 500
7987.82 489
7988.67 577
7989.51 562
7990.36 559
7991.20 532
7992.04 479
7992.89 543
7993.73 504
7994.57 490
7995.42 554
7996.26 539
7997.11 483
7997.95 512
7998.79 480
7999.64 487
8000.48 502
8001.33 452
8002.17 418
8003.01 433
8003.86 456
8004.70 496
8005.55 548
8006.39 470
8007.24 492
8008.08 523
8008.93 523
8009.77 504
8010.62 527
8011.46 466
8012.30 524
8013.15 509
8013.99 511
8014.84 569
8015.68 570
8016.53 519
8017.37 433
8018.22 491
8019.06 508
8019.91 506
8020.76 509
8021.60 486
8022.45 486
8023.29 515
8024.14 443
8024.98 455
8025.83 479
8026.67 501
8027.52 481
8028.36 501
8029.21 483
8030.06 504
8030.90 559
8031.75 521
8032.59 504
8033.44 489
8034.28 556
8035.13 543
8035.98 551
8036.82 506
8037.67 483
8038.52 476
8039.36 495
8040.21 531
8041.05 509
8041.90 445
8042.75 472
8043.59 455
8044.44 459
8045.29 497
8046.13 481
8046.98 475
8047.83 439
8048.67 456
8049.52 498
8050.37 475
8051.21 488
8052.06 534
8052.91 514
8053.75 480
8054.60 472
8055.45 463
8056.30 532
8057.14 461
8057.99 508
8058.84 496
8059.68 466
8060.53 481
8061.38 484
8062.23 459
8063.07 467
8063.92 476
8064.77 467
8065.62 512
8066.46 498
8067.31 494
8068.16 504
8069.01 426
8069.85 436
8070.70 381
8071.55 429
8072.40 472
8073.25 450
8074.09 436
8074.94 426
8075.79 409
8076.64 451
8077.49 479
8078.34 482
8079.18 469
8080.03 503
8080.88 467
8081.73 431
8082.58 436
8083.43 427
8084.27 484
8085.12 457
8085.97 408
8086.82 420
8087.67 463
8088.52 447
8089.37 413
8090.22 405
8091.06 424
8091.91 441
8092.76 483
8093.61 468
8094.46 460
8095.31 409
8096.16 446
8097.01 440
8097.86 397
8098.71 436
8099.56 480
8100.41 506
8101.26 503
8102.11 419
8102.95 483
8103.80 465
8104.65 469
8105.50 422
8106.35 446
8107.20 486
8108.05 462
8108.90 465
8109.75 453
8110.60 452
8111.45 475
8112.30 441
8113.15 426
8114.00 496
8114.85 442
8115.70 437
8116.55 441
8117.40 486
8118.25 440
8119.10 486
8119.96 493
8120.81 498
8121.66 514
8122.51 517
8123.36 501
8124.21 496
8125.06 487
8125.91 518
8126.76 524
8127.61 493
8128.46 502
8129.31 498
8130.16 478
8131.02 463
8131.87 538
8132.72 470
8133.57 476
8134.42 447
8135.27 488
8136.12 495
8136.97 471
8137.83 474
8138.68 508
8139.53 524
8140.38 496
8141.23 508
8142.08 502
8142.93 494
8143.79 492
8144.64 511
8145.49 494
8146.34 508
8147.19 543
8148.05 549
8148.90 524
8149.75 520
8150.60 489
8151.45 594
8152.31 583
8153.16 610
8154.01 614
8154.86 572
8155.71 647
8156.57 659
8157.42 646
8158.27 584
8159.12 559
8159.98 515
8160.83 508
8161.68 555
8162.54 557
8163.39 505
8164.24 498
8165.09 526
8165.95 592
8166.80 547
8167.65 535
8168.51 483
8169.36 525
8170.21 512
8171.06 545
8171.92 516
8172.77 528
8173.62 542
8174.48 525
8175.33 513
8176.18 545
8177.04 501
8177.89 451
8178.74 446
8179.60 422
8180.45 472
8181.31 518
8182.16 482
8183.01 531
8183.87 491
8184.72 495
8185.57 493
8186.43 514
8187.28 445
8188.14 509
8188.99 483
8189.84 446
8190.70 515
8191.55 444
8192.41 489
8193.26 471
8194.12 471
8194.97 461
8195.83 492
8196.68 544
8197.53 524
8198.39 443
8199.24 458
8200.10 409
8200.95 405
8201.81 487
8202.66 504
8203.52 468
8204.37 499
8205.23 430
8206.08 443
8206.94 474
8207.79 483
8208.65 486
8209.50 402
8210.36 424
8211.21 415
8212.07 445
8212.92 485
8213.78 460
8214.63 501
8215.49 520
8216.34 476
8217.20 499
8218.06 486
8218.91 456
8219.77 450
8220.62 438
8221.48 553
8222.33 500
8223.19 461
8224.05 466
8224.90 475
8225.76 522
8226.61 482
8227.47 456
8228.33 449
8229.18 434
8230.04 480
8230.90 487
8231.75 491
8232.61 526
8233.46 473
8234.32 501
8235.18 471
8236.03 472
8236.89 435
8237.75 425
8238.60 489
8239.46 439
8240.32 459
8241.17 479
8242.03 461
8242.89 462
8243.74 453
8244.60 465
8245.46 441
8246.32 456
8247.17 467
8248.03 458
8248.89 433
8249.74 459
8250.60 513
8251.46 455
8252.32 478
8253.17 466
8254.03 428
8254.89 493
8255.75 474
8256.60 418
8257.46 452
8258.32 441
8259.18 454
8260.04 439
8260.89 477
8261.75 484
8262.61 446
8263.47 472
8264.32 418
8265.18 445
8266.04 439
8266.90 456
8267.76 452
8268.62 493
8269.47 454
8270.33 459
8271.19 425
8272.05 415
8272.91 446
8273.77 468
8274.62 426
8275.48 437
8276.34 442
8277.20 465
8278.06 438
8278.92 413
8279.78 391
8280.64 450
8281.49 490
8282.35 438
8283.21 478
8284.07 490
8284.93 510
8285.79 477
8286.65 479
8287.51 538
8288.37 499
8289.23 455
8290.09 455
8290.95 517
8291.80 463
8292.66 478
8293.52 498
8294.38 525
8295.24 494
8296.10 507
8296.96 490
8297.82 427
8298.68 495
8299.54 501
8300.40 503
8301.26 510
8302.12 492
8302.98 499
8303.84 443
8304.70 532
8305.56 523
8306.42 453
8307.28 484
8308.14 476
8309.00 505
8309.86 492
8310.72 463
8311.58 466
8312.44 513
8313.31 481
8314.17 483
8315.03 548
8315.89 577
8316.75 557
8317.61 583
8318.47 512
8319.33 472
8320.19 531
8321.05 515
8321.91 553
8322.77 478
8323.64 436
8324.50 477
8325.36 469
8326.22 453
8327.08 450
8327.94 466
8328.80 492
8329.66 475
8330.53 480
8331.39 469
8332.25 469
8333.11 480
8333.97 443
8334.83 474
8335.70 484
8336.56 485
8337.42 471
8338.28 462
8339.14 467
8340.00 464
8340.87 498
8341.73 500
8342.59 480
8343.45 520
8344.32 473
8345.18 486
8346.04 472
8346.90 565
8347.76 527
8348.63 503
8349.49 554
8350.35 505
8351.21 480
8352.08 522
8352.94 498
8353.80 529
8354.66 501
8355.53 511
8356.39 488
8357.25 477
8358.12 479
8358.98 488
8359.84 498
8360.71 543
8361.57 529
8362.43 477
8363.29 509
8364.16 496
8365.02 512
8365.88 497
8366.75 530
8367.61 486
8368.47 520
8369.34 536
8370.20 499
8371.06 507
8371.93 544
8372.79 546
8373.66 510
8374.52 518
8375.38 478
8376.25 604
8377.11 599
8377.97 562
8378.84 557
8379.70 564
8380.57 531
8381.43 519
8382.30 515
8383.16 535
8384.02 532
8384.89 496
8385.75 522
8386.62 551
8387.48 540
8388.35 488
8389.21 524
8390.07 515
8390.94 572
8391.80 540
8392.67 547
8393.53 578
8394.40 593
8395.26 595
8396.13 562
8396.99 562
8397.86 570
8398.72 594
8399.59 584
8400.45 547
8401.32 569
8402.18 584
8403.05 556
8403.91 597
8404.78 581
8405.64 586
8406.51 591
8407.37 598
8408.24 554
8409.11 576
8409.97 543
8410.84 609
8411.70 621
8412.57 592
8413.43 614
8414.30 606
8415.17 605
8416.03 611
8416.90 604
8417.76 645
8418.63 615
8419.50 632
8420.36 706
8421.23 634
8422.09 632
8422.96 667
8423.83 735
8424.69 663
8425.56 616
8426.43 731
8427.29 720
8428.16 721
8429.02 723
8429.89 757
8430.76 722
8431.62 742
8432.49 732
8433.36 677
8434.23 692
8435.09 800
8435.96 761
8436.83 813
8437.69 778
8438.56 821
8439.43 861
8440.29 837
8441.16 912
8442.03 915
8442.90 931
8443.76 922
8444.63 977
8445.50 949
8446.37 896
8447.23 836
8448.10 900
8448.97 918
8449.84 931
8450.70 952
8451.57 1047
8452.44 1100
8453.31 1205
8454.17 1378
8455.04 1536
8455.91 1619
8456.78 1697
8457.65 1741
8458.51 1710
8459.38 1580
8460.25 1501
8461.12 1523
8461.99 1378
8462.86 1285
8463.72 1115
8464.59 1112
8465.46 1238
8466.33 1343
8467.20 1503
8468.07 1736
8468.93 2106
8469.80 2469
8470.67 2640
8471.54 2791
8472.41 2637
8473.28 2396
8474.15 2126
8475.02 1849
8475.89 1595
8476.75 1401
8477.62 1277
8478.49 1217
8479.36 987
8480.23 946
8481.10 916
8481.97 874
8482.84 842
8483.71 834
8484.58 729
8485.45 780
8486.32 857
8487.19 911
8488.06 894
8488.92 867
8489.79 827
8490.66 861
8491.53 830
8492.40 782
8493.27 793
8494.14 934
8495.01 922
8495.88 856
8496.75 869
8497.62 858
8498.49 840
8499.36 831
8500.23 915
8501.10 836
8501.97 819
8502.85 827
8503.72 806
8504.59 845
8505.46 813
8506.33 951
8507.20 1048
8508.07 962
8508.94 999
8509.81 976
8510.68 950
8511.55 1007
8512.42 963
8513.29 952
8514.16 939
8515.03 789
8515.91 838
8516.78 862
8517.65 883
8518.52 863
8519.39 816
8520.26 869
8521.13 877
8522.00 794
8522.88 837
8523.75 818
8524.62 870
8525.49 804
8526.36 822
8527.23 822
8528.10 820
8528.98 878
8529.85 933
8530.72 875
8531.59 920
8532.46 943
8533.34 984
8534.21 923
8535.08 967
8535.95 920
8536.82 903
8537.70 912
8538.57 919
8539.44 839
8540.31 756
8541.18 855
8542.06 777
8542.93 813
8543.80 752
8544.67 778
8545.55 800
8546.42 874
8547.29 853
8548.17 837
8549.04 855
8549.91 869
8550.78 948
8551.66 888
8552.53 899
8553.40 954
8554.28 921
8555.15 934
8556.02 918
8556.89 913
8557.77 899
8558.64 812
8559.51 779
8560.39 766
8561.26 749
8562.13 706
8563.01 707
8563.88 760
8564.75 705
8565.63 679
8566.50 709
8567.38 689
8568.25 653
8569.12 638
8570.00 679
8570.87 692
8571.74 654
8572.62 721
8573.49 719
8574.37 678
8575.24 668
8576.11 616
8576.99 652
8577.86 627
8578.74 625
8579.61 605
8580.49 583
8581.36 644
8582.23 687
8583.11 652
8583.98 679
8584.86 620
8585.73 637
8586.61 694
8587.48 687
8588.36 735
8589.23 694
8590.11 654
8590.98 697
8591.86 702
8592.73 668
8593.61 654
8594.48 603
8595.36 613
8596.23 628
8597.11 668
8597.98 654
8598.86 642
8599.73 631
8600.61 659
8601.48 602
8602.36 668
8603.23 650
8604.11 623
8604.99 680
8605.86 627
8606.74 661
8607.61 660
8608.49 707
8609.36 636
8610.24 609
8611.12 602
8611.99 663
8612.87 663
8613.74 613
8614.62 615
8615.50 648
8616.37 629
8617.25 641
8618.12 586
8619.00 628
8619.88 627
8620.75 665
8621.63 653
8622.51 643
8623.38 606
8624.26 648
8625.14 677
8626.01 645
8626.89 710
8627.77 741
8628.64 737
8629.52 658
8630.40 611
8631.27 629
8632.15 638
8633.03 665
8633.90 720
8634.78 719
8635.66 687
8636.54 650
8637.41 693
8638.29 710
8639.17 633
8640.05 711
8640.92 682
8641.80 693
8642.68 645
8643.55 707
8644.43 726
8645.31 655
8646.19 674
8647.07 729
8647.94 707
8648.82 771
8649.70 706
8650.58 764
8651.45 703
8652.33 684
8653.21 767
8654.09 711
8654.97 721
8655.85 771
8656.72 740
8657.60 756
8658.48 760
8659.36 705
8660.24 708
8661.12 738
8661.99 727
8662.87 726
8663.75 730
8664.63 739
8665.51 746
8666.39 793
8667.27 928
8668.14 874
8669.02 899
8669.90 923
8670.78 898
8671.66 1058
8672.54 1073
8673.42 1072
8674.30 1128
8675.18 1108
8676.06 1118
8676.94 1105
8677.81 1055
8678.69 965
8679.57 951
8680.45 878
8681.33 808
8682.21 848
8683.09 801
8683.97 773
8684.85 800
8685.73 790
8686.61 883
8687.49 903
8688.37 988
8689.25 1091
8690.13 1216
8691.01 1402
8691.89 1573
8692.77 1750
8693.65 1765
8694.53 1734
8695.41 1660
8696.29 1434
8697.17 1272
8698.05 1146
8698.93 1033
8699.81 969
8700.69 853
8701.57 868
8702.45 794
8703.33 679
8704.21 692
8705.09 720
8705.98 704
8706.86 657
8707.74 675
8708.62 685
8709.50 669
8710.38 689
8711.26 723
8712.14 714
8713.02 702
8713.90 635
8714.79 640
8715.67 676
8716.55 641
8717.43 598
8718.31 687
8719.19 714
8720.07 718
8720.95 691
8721.84 702
8722.72 683
8723.60 677
8724.48 687
8725.36 677
8726.24 679
8727.13 660
8728.01 669
8728.89 789
8729.77 844
8730.65 821
8731.54 759
8732.42 815
8733.30 807
8734.18 701
8735.06 721
8735.95 789
8736.83 725
8737.71 694
8738.59 708
8739.48 685
8740.36 619
8741.24 631
8742.12 700
8743.01 628
8743.89 581
8744.77 610
8745.65 640
8746.54 628
8747.42 621
8748.30 644
8749.19 663
8750.07 658
8750.95 598
8751.83 585
8752.72 624
8753.60 670
8754.48 687
8755.37 706
8756.25 713
8757.13 756
8758.02 731
8758.90 735
8759.78 742
8760.67 673
8761.55 696
8762.43 672
8763.32 686
8764.20 655
8765.09 621
8765.97 661
8766.85 673
8767.74 673
8768.62 625
8769.51 642
8770.39 685
8771.27 632
8772.16 684
8773.04 667
8773.93 667
8774.81 641
8775.69 627
8776.58 592
8777.46 593
8778.35 599
8779.23 581
8780.12 544
8781.00 605
8781.89 605
8782.77 563
8783.65 561
8784.54 623
8785.42 596
8786.31 620
8787.19 582
8788.08 564
8788.96 573
8789.85 568
8790.73 654
8791.62 621
8792.50 567
8793.39 632
8794.27 709
8795.16 599
8796.04 573
8796.93 637
8797.82 583
8798.70 590
8799.59 538
8800.47 534
8801.36 545
8802.24 552
8803.13 608
8804.01 633
8804.90 605
8805.79 592
8806.67 607
8807.56 599
8808.44 589
8809.33 548
8810.22 521
8811.10 570
8811.99 564
8812.87 569
8813.76 566
8814.65 492
8815.53 550
8816.42 567
8817.30 557
8818.19 513
8819.08 510
8819.96 526
8820.85 544
8821.74 510
8822.62 501
8823.51 548
8824.40 532
8825.28 489
8826.17 524
8827.06 510
8827.94 523
8828.83 553
8829.72 527
8830.61 531
8831.49 517
8832.38 523
8833.27 496
8834.15 465
8835.04 497
8835.93 482
8836.82 548
8837.70 540
8838.59 522
8839.48 477
8840.37 494
8841.25 462
8842.14 501
8843.03 479
8843.92 431
8844.80 474
8845.69 487
8846.58 458
8847.47 450
8848.36 472
8849.24 500
8850.13 481
8851.02 437
8851.91 489
8852.80 475
8853.68 526
8854.57 544
8855.46 483
8856.35 511
8857.24 541
8858.13 493
8859.01 484
8859.90 539
8860.79 464
8861.68 467
8862.57 504
8863.46 519
8864.35 477
8865.23 494
8866.12 498
8867.01 445
8867.90 454
8868.79 446
8869.68 440
8870.57 482
8871.46 410
8872.35 462
8873.24 466
8874.12 443
8875.01 466
8875.90 400
8876.79 498
8877.68 436
8878.57 447
8879.46 455
8880.35 409
8881.24 440
8882.13 469
8883.02 437
8883.91 445
8884.80 462
8885.69 446
8886.58 421
8887.47 446
8888.36 410
8889.25 454
8890.14 470
8891.03 447
8891.92 429
8892.81 446
8893.70 422
8894.59 477
8895.48 405
8896.37 377
8897.26 414
8898.15 384
8899.04 390
8899.93 428
8900.82 432
8901.71 446
8902.60 436
8903.49 446
8904.38 433
8905.28 463
8906.17 419
8907.06 406
8907.95 411
8908.84 365
8909.73 378
8910.62 369
8911.51 424
8912.40 404
8913.29 384
8914.19 418
8915.08 372
8915.97 407
8916.86 446
8917.75 445
8918.64 477
8919.53 411
8920.43 368
8921.32 381
8922.21 373
8923.10 405
8923.99 396
8924.88 374
8925.78 415
8926.67 413
8927.56 440
8928.45 407
8929.34 409
8930.24 408
8931.13 420
8932.02 456
8932.91 435
8933.80 417
8934.70 445
8935.59 461
8936.48 416
8937.37 398
8938.27 393
8939.16 434
8940.05 384
8940.94 434
8941.84 396
8942.73 439
8943.62 420
8944.51 402
8945.41 401
8946.30 417
8947.19 366
8948.09 372
8948.98 361
8949.87 357
8950.77 392
8951.66 416
8952.55 410
8953.44 418
8954.34 412
8955.23 378
8956.12 379
8957.02 424
8957.91 410
8958.80 411
8959.70 367
8960.59 390
8961.49 442
8962.38 400
8963.27 340
8964.17 395
8965.06 380
8965.95 395
8966.85 417
8967.74 432
8968.64 441
8969.53 437
8970.42 379
8971.32 395
8972.21 392
8973.11 443
8974.00 414
8974.90 402
8975.79 447
8976.68 372
8977.58 417
8978.47 458
8979.37 378
8980.26 366
8981.16 394
8982.05 401
8982.95 356
8983.84 366
8984.74 390
8985.63 439
8986.52 423
8987.42 367
8988.31 356
8989.21 402
8990.10 373
8991.00 409
8991.89 409
8992.79 402
8993.69 365
8994.58 403
8995.48 403
8996.37 330
8997.27 351
8998.16 329
8999.06 322
8999.95 373
9000.85 414
9001.74 411
9002.64 385
9003.54 363
9004.43 368
9005.33 354
9006.22 366
9007.12 369
9008.01 335
9008.91 396
9009.81 391
9010.70 344
9011.60 346
9012.50 330
9013.39 394
9014.29 383
9015.18 379
9016.08 389
9016.98 360
9017.87 430
9018.77 386
9019.67 390
9020.56 353
9021.46 393
9022.36 382
9023.25 360
9024.15 372
9025.05 382
9025.94 351
9026.84 320
9027.74 342
9028.63 392
9029.53 374
9030.43 354
9031.32 366
9032.22 332
9033.12 361
9034.02 361
9034.91 343
9035.81 352
9036.71 372
9037.61 409
9038.50 410
9039.40 407
9040.30 337
9041.20 343
9042.09 368
9042.99 354
9043.89 367
9044.79 359
9045.68 371
9046.58 353
9047.48 402
9048.38 350
9049.28 359
9050.17 328
9051.07 343
9051.97 372
9052.87 363
9053.77 342
9054.66 330
9055.56 357
9056.46 378
9057.36 324
9058.26 366
9059.16 411
9060.06 327
9060.95 362
9061.85 393
9062.75 357
9063.65 371
9064.55 359
9065.45 345
9066.35 353
9067.25 394
9068.14 378
9069.04 330
9069.94 346
9070.84 368
9071.74 389
9072.64 332
9073.54 369
9074.44 393
9075.34 385
9076.24 360
9077.14 366
9078.04 341
9078.93 373
9079.83 358
9080.73 379
9081.63 349
9082.53 368
9083.43 336
9084.33 332
9085.23 343
9086.13 369
9087.03 392
9087.93 366
9088.83 347
9089.73 362
9090.63 355
9091.53 369
9092.43 385
9093.33 323
9094.23 351
9095.13 361
9096.03 357
9096.93 361
9097.83 276
9098.73 315
9099.63 312
9100.54 389
9101.44 428
9102.34 384
9103.24 369
9104.14 375
9105.04 372
9105.94 385
9106.84 330
9107.74 348
9108.64 366
9109.54 375
9110.44 402
9111.35 373
9112.25 350
9113.15 327
9114.05 333
9114.95 333
9115.85 384
9116.75 386
9117.65 374
9118.56 366
9119.46 376
9120.36 386
9121.26 345
9122.16 383
9123.06 353
9123.97 398
9124.87 385
9125.77 376
9126.67 333
9127.57 328
9128.47 330
9129.38 382
9130.28 348
9131.18 363
9132.08 349
9132.98 399
9133.89 355
9134.79 343
9135.69 313
9136.59 329
9137.50 352
9138.40 340
9139.30 356
9140.20 345
9141.11 388
9142.01 353
9142.91 373
9143.81 323
9144.72 312
9145.62 349
9146.52 377
9147.42 323
9148.33 327
9149.23 396
9150.13 382
9151.04 360
9151.94 369
9152.84 344
9153.75 355
9154.65 376
9155.55 345
9156.46 318
9157.36 357
9158.26 357
9159.17 370
9160.07 354
9160.97 338
9161.88 333
9162.78 356
9163.68 327
9164.59 321
9165.49 339
9166.40 418
9167.30 372
9168.20 394
9169.11 390
9170.01 382
9170.92 335
9171.82 303
9172.72 294
9173.63 355
9174.53 329
9175.44 343
9176.34 365
9177.24 348
9178.15 378
9179.05 359
9179.96 366
9180.86 352
9181.77 320
9182.67 351
9183.58 396
9184.48 375
9185.39 336
9186.29 308
9187.20 339
9188.10 329
9189.01 333
9189.91 331
9190.82 326
9191.72 285
9192.63 333
9193.53 342
9194.44 340
9195.34 354
9196.25 332
9197.15 399
9198.06 396
9198.96 352
9199.87 415
9200.77 393
9201.68 404
9202.58 413
9203.49 424
9204.40 358
9205.30 368
9206.21 353
9207.11 348
9208.02 363
9208.92 311
9209.83 352
9210.74 377
9211.64 370
9212.55 371
9213.45 416
9214.36 408
9215.27 376
9216.17 405
9217.08 392
9217.99 386
9218.89 366
9219.80 369
9220.71 394
9221.61 433
9222.52 364
9223.43 344
9224.33 336
9225.24 342
9226.15 375
9227.05 350
9227.96 387
9228.87 390
9229.77 372
9230.68 327
9231.59 357
9232.49 351
9233.40 326
9234.31 344
9235.22 386
9236.12 356
9237.03 321
9237.94 351
9238.84 359
9239.75 380
9240.66 317
9241.57 330
9242.47 313
9243.38 343
9244.29 358
9245.20 296
9246.11 393
9247.01 372
9247.92 319
9248.83 336
9249.74 332
9250.64 397
9251.55 354
9252.46 354
9253.37 380
9254.28 355
9255.19 351
9256.09 382
9257.00 354
9257.91 359
9258.82 312
9259.73 359
9260.64 318
9261.54 356
9262.45 336
9263.36 361
9264.27 327
9265.18 378
9266.09 371
9267.00 316
9267.90 362
9268.81 374
9269.72 343
9270.63 355
9271.54 340
9272.45 314
9273.36 372
9274.27 335
9275.18 347
9276.09 355
9277.00 363
9277.90 369
9278.81 391
9279.72 350
9280.63 371
9281.54 343
9282.45 322
9283.36 340
9284.27 393
9285.18 360
9286.09 305
9287.00 319
9287.91 391
9288.82 378
9289.73 345
9290.64 369
9291.55 352
9292.46 406
9293.37 354
9294.28 387
9295.19 362
9296.10 323
9297.01 341
9297.92 347
9298.83 349
9299.74 335
9300.65 388
9301.56 344
9302.47 318
9303.38 318
9304.29 349
9305.20 365
9306.12 375
9307.03 405
9307.94 391
9308.85 361
9309.76 380
9310.67 402
9311.58 383
9312.49 338
9313.40 312
9314.31 351
9315.22 350
9316.14 354
9317.05 320
9317.96 351
9318.87 364
9319.78 375
9320.69 326
9321.60 333
9322.52 336
9323.43 339
9324.34 307
9325.25 338
9326.16 311
9327.07 389
9327.99 363
9328.90 321
9329.81 348
9330.72 324
9331.63 365
9332.54 337
9333.46 332
9334.37 317
9335.28 377
9336.19 338
9337.11 318
9338.02 350
9338.93 379
9339.84 384
9340.75 341
9341.67 366
9342.58 331
9343.49 341
9344.40 333
9345.32 367
9346.23 378
9347.14 360
9348.06 342
9348.97 323
9349.88 335
9350.79 372
9351.71 395
9352.62 388
9353.53 366
9354.45 369
9355.36 379
9356.27 333
9357.19 365
9358.10 301
9359.01 373
9359.93 294
9360.84 345
9361.75 326
9362.67 344
9363.58 332
9364.49 338
9365.41 327
9366.32 302
9367.23 330
9368.15 335
9369.06 326
9369.97 325
9370.89 353
9371.80 368
9372.72 351
9373.63 322
9374.54 355
9375.46 327
9376.37 316
9377.29 345
9378.20 368
9379.12 406
9380.03 370
9380.94 361
9381.86 342
9382.77 392
9383.69 411
9384.60 366
9385.52 370
9386.43 356
9387.35 365
9388.26 372
9389.18 379
9390.09 430
9391.01 395
9391.92 382
9392.84 375
9393.75 387
9394.67 384
9395.58 351
9396.50 388
9397.41 353
9398.33 350
9399.24 405
9400.16 361
9401.07 322
9401.99 367
9402.90 335
9403.82 363
9404.73 333
9405.65 300
9406.56 363
9407.48 376
9408.40 343
9409.31 388
9410.23 378
9411.14 312
9412.06 349
9412.98 359
9413.89 398
9414.81 353
9415.72 370
9416.64 400
9417.56 384
9418.47 365
9419.39 362
9420.30 394
9421.22 346
9422.14 372
9423.05 381
9423.97 336
9424.89 311
9425.80 350
9426.72 339
9427.64 381
9428.55 347
9429.47 427
9430.39 365
9431.30 368
9432.22 373
9433.14 400
9434.05 396
9434.97 354
9435.89 388
9436.80 391
9437.72 400
9438.64 419
9439.56 378
9440.47 367
9441.39 443
9442.31 380
9443.23 369
9444.14 334
9445.06 369
9445.98 378
9446.90 339
9447.81 368
9448.73 412
9449.65 449
9450.57 491
9451.48 432
9452.40 451
9453.32 426
9454.24 464
9455.16 490
9456.07 497
9456.99 492
9457.91 447
9458.83 464
9459.75 414
9460.66 385
9461.58 358
9462.50 386
9463.42 397
9464.34 409
9465.26 398
9466.18 374
9467.09 370
9468.01 389
9468.93 429
9469.85 404
9470.77 396
9471.69 396
9472.61 413
9473.53 434
9474.44 391
9475.36 393
9476.28 457
9477.20 387
9478.12 441
9479.04 449
9479.96 472
9480.88 489
9481.80 435
9482.72 440
9483.64 427
9484.56 455
9485.47 456
9486.39 419
9487.31 382
9488.23 424
9489.15 379
9490.07 424
9490.99 458
9491.91 426
9492.83 407
9493.75 416
9494.67 428
9495.59 414
9496.51 420
9497.43 430
9498.35 454
9499.27 382
9500.19 410
9501.11 414
9502.03 476
9502.95 407
9503.87 412
9504.79 385
9505.71 435
9506.63 454
9507.56 450
9508.48 433
9509.40 402
9510.32 441
9511.24 436
9512.16 410
9513.08 444
9514.00 501
9514.92 470
9515.84 444
9516.76 428
9517.68 440
9518.61 459
9519.53 459
9520.45 478
9521.37 555
9522.29 493
9523.21 451
9524.13 463
9525.05 501
9525.98 509
9526.90 499
9527.82 533
9528.74 523
9529.66 603
9530.58 602
9531.50 656
9532.43 704
9533.35 763
9534.27 832
9535.19 809
9536.11 703
9537.04 732
9537.96 673
9538.88 571
9539.80 584
9540.72 481
9541.65 460
9542.57 517
9543.49 505
9544.41 435
9545.34 541
9546.26 507
9547.18 475
9548.10 475
9549.03 474
9549.95 458
9550.87 480
9551.79 448
9552.72 453
9553.64 455
9554.56 460
9555.48 491
9556.41 471
9557.33 494
9558.25 501
9559.18 467
9560.10 515
9561.02 495
9561.95 481
9562.87 535
9563.79 508
9564.72 456
9565.64 436
9566.56 471
9567.49 440
9568.41 459
9569.33 493
9570.26 451
9571.18 478
9572.10 454
9573.03 496
9573.95 450
9574.88 436
9575.80 450
9576.72 524
9577.65 492
9578.57 514
9579.49 471
9580.42 444
9581.34 439
9582.27 420
9583.19 396
9584.12 496
9585.04 470
9585.96 455
9586.89 507
9587.81 516
9588.74 500
9589.66 487
9590.59 453
9591.51 469
9592.44 449
9593.36 443
9594.29 444
9595.21 460
9596.14 478
9597.06 494
9597.98 489
9598.91 501
9599.83 484
9600.76 495
9601.68 475
9602.61 496
9603.54 477
9604.46 475
9605.39 471
9606.31 516
9607.24 498
9608.16 478
9609.09 538
9610.01 491
9610.94 506
9611.86 471
9612.79 488
9613.72 478
9614.64 525
9615.57 512
9616.49 555
9617.42 493
9618.34 551
9619.27 497
9620.20 523
9621.12 585
9622.05 527
9622.97 550
9623.90 542
9624.83 562
9625.75 566
9626.68 576
9627.61 577
9628.53 580
9629.46 548
9630.39 637
9631.31 571
9632.24 573
9633.16 608
9634.09 590
9635.02 617
9635.95 576
9636.87 558
9637.80 602
9638.73 652
9639.65 569
9640.58 579
9641.51 611
9642.43 667
9643.36 657
9644.29 668
9645.22 673
9646.14 684
9647.07 722
9648.00 818
9648.92 837
9649.85 886
9650.78 831
9651.71 848
9652.63 816
9653.56 755
9654.49 715
9655.42 650
9656.34 672
9657.27 619
9658.20 684
9659.13 611
9660.06 637
9660.98 647
9661.91 653
9662.84 657
9663.77 652
9664.70 657
9665.62 683
9666.55 676
9667.48 685
9668.41 661
9669.34 685
9670.27 688
9671.19 667
9672.12 690
9673.05 668
9673.98 668
9674.91 683
9675.84 697
9676.77 699
9677.70 627
9678.62 721
9679.55 715
9680.48 668
9681.41 643
9682.34 711
9683.27 701
9684.20 746
9685.13 721
9686.06 739
9686.99 719
9687.91 771
9688.84 820
9689.77 783
9690.70 767
9691.63 799
9692.56 861
9693.49 818
9694.42 766
9695.35 774
9696.28 796
9697.21 801
9698.14 850
9699.07 842
9700.00 838
9700.93 772
9701.86 829
9702.79 770
9703.72 826
9704.65 741
9705.58 678
9706.51 753
9707.44 734
9708.37 701
9709.30 728
9710.23 706
9711.16 757
9712.09 769
9713.02 792
9713.95 817
9714.88 737
9715.81 780
9716.74 743
9717.67 767
9718.61 761
9719.54 742
9720.47 701
9721.40 692
9722.33 644
9723.26 669
9724.19 708
9725.12 652
9726.05 666
9726.98 729
9727.92 721
9728.85 683
9729.78 717
9730.71 709
9731.64 733
9732.57 653
9733.50 669
9734.43 710
9735.37 672
9736.30 622
9737.23 613
9738.16 696
9739.09 692
9740.02 694
9740.96 610
9741.89 614
9742.82 659
9743.75 633
9744.68 630
9745.62 623
9746.55 665
9747.48 634
9748.41 645
9749.34 647
9750.28 638
9751.21 641
9752.14 658
9753.07 695
9754.01 668
9754.94 600
9755.87 592
9756.80 638
9757.74 661
9758.67 635
9759.60 664
9760.53 608
9761.47 658
9762.40 672
9763.33 648
9764.27 634
9765.20 642
9766.13 643
9767.07 634
9768.00 661
9768.93 719
9769.86 695
9770.80 618
9771.73 705
9772.66 687
9773.60 727
9774.53 678
9775.47 768
9776.40 756
9777.33 819
9778.27 832
9779.20 798
9780.13 769
9781.07 823
9782.00 833
9782.93 825
9783.87 797
9784.80 698
9785.74 732
9786.67 671
9787.60 693
9788.54 619
9789.47 621
9790.41 655
9791.34 658
9792.28 569
9793.21 599
9794.14 608
9795.08 615
9796.01 658
9796.95 647
9797.88 697
9798.82 616
9799.75 682
9800.69 644
9801.62 666
9802.56 652
9803.49 613
9804.42 573
9805.36 586
9806.29 577
9807.23 530
9808.16 578
9809.10 581
9810.03 568
9810.97 573
9811.91 596
9812.84 546
9813.78 529
9814.71 526
9815.65 562
9816.58 517
9817.52 566
9818.45 575
9819.39 581
9820.32 534
9821.26 552
9822.20 578
9823.13 532
9824.07 591
9825.00 539
9825.94 547
9826.87 564
9827.81 577
9828.75 550
9829.68 511
9830.62 515
9831.55 536
9832.49 504
9833.43 475
9834.36 497
9835.30 546
9836.24 551
9837.17 497
9838.11 534
9839.05 587
9839.98 590
9840.92 535
9841.86 571
9842.79 550
9843.73 513
9844.67 534
9845.60 536
9846.54 545
9847.48 516
9848.41 524
9849.35 499
9850.29 528
9851.22 522
9852.16 509
9853.10 518
9854.04 553
9854.97 552
9855.91 585
9856.85 580
9857.79 630
9858.72 686
9859.66 653
9860.60 674
9861.54 569
9862.47 556
9863.41 608
9864.35 598
9865.29 499
9866.22 496
9867.16 517
9868.10 509
9869.04 511
9869.98 494
9870.91 503
9871.85 490
9872.79 527
9873.73 465
9874.67 521
9875.60 486
9876.54 539
9877.48 462
9878.42 464
9879.36 487
9880.30 509
9881.24 474
9882.17 539
9883.11 480
9884.05 561
9884.99 547
9885.93 549
9886.87 558
9887.81 479
9888.74 451
9889.68 455
9890.62 473
9891.56 462
9892.50 447
9893.44 473
9894.38 451
9895.32 463
9896.26 452
9897.20 457
9898.14 438
9899.08 481
9900.01 471
9900.95 458
9901.89 457
9902.83 453
9903.77 479
9904.71 484
9905.65 483
9906.59 469
9907.53 430
9908.47 452
9909.41 401
9910.35 448
9911.29 454
9912.23 508
9913.17 490
9914.11 500
9915.05 486
9915.99 475
9916.93 489
9917.87 510
9918.81 450
9919.75 518
9920.69 530
9921.63 508
9922.57 533
9923.51 572
9924.46 597
9925.40 617
9926.34 656
9927.28 754
9928.22 819
9929.16 754
9930.10 718
9931.04 680
9931.98 639
9932.92 690
9933.86 606
9934.80 573
9935.75 516
9936.69 457
9937.63 528
9938.57 460
9939.51 456
9940.45 484
9941.39 428
9942.34 414
9943.28 450
9944.22 495
9945.16 468
9946.10 451
9947.04 435
9947.98 416
9948.93 461
9949.87 430
9950.81 439
9951.75 438
9952.69 464
9953.64 448
9954.58 420
9955.52 439
9956.46 433
9957.40 470
9958.35 480
9959.29 552
9960.23 428
9961.17 430
9962.12 443
9963.06 470
9964.00 477
9964.94 491
9965.89 475
9966.83 445
9967.77 505
9968.71 448
9969.66 428
9970.60 475
9971.54 441
9972.48 462
9973.43 438
9974.37 405
9975.31 376
9976.26 404
9977.20 434
9978.14 455
9979.09 455
9980.03 417
9980.97 400
9981.92 399
9982.86 391
9983.80 331
9984.75 409
9985.69 433
9986.63 465
9987.58 429
9988.52 411
9989.46 432
9990.41 384
9991.35 429
9992.30 365
9993.24 403
9994.18 437
9995.13 412
9996.07 397
9997.01 432
9997.96 435
9998.90 446
9999.85 421
10000.79 413
10001.74 408
10002.68 465
10003.62 453
10004.57 446
10005.51 387
10006.46 379
10007.40 406
10008.35 426
10009.29 442
10010.24 410
10011.18 391
10012.13 367
10013.07 439
10014.01 397
10014.96 415
10015.90 418
10016.85 405
10017.79 415
10018.74 401
10019.68 399
10020.63 423
10021.58 406
10022.52 393
10023.47 371
10024.41 411
10025.36 396
10026.30 374
10027.25 428
10028.19 378
10029.14 365
10030.08 393
10031.03 408
10031.98 359
10032.92 383
10033.87 411
10034.81 406
10035.76 388
10036.70 377
10037.65 423
10038.60 378
10039.54 395
10040.49 326
10041.43 352
10042.38 389
10043.33 393
10044.27 431
10045.22 404
10046.17 433
10047.11 373
10048.06 372
10049.01 394
10049.95 380
10050.90 384
10051.84 386
10052.79 367
10053.74 385
10054.69 372
10055.63 357
10056.58 372
10057.53 400
10058.47 362
10059.42 381
10060.37 386
10061.31 402
10062.26 363
10063.21 358
10064.16 387
10065.10 411
10066.05 388
10067.00 344
10067.94 359
10068.89 353
10069.84 339
10070.79 323
10071.73 320
10072.68 372
10073.63 366
10074.58 384
10075.53 333
10076.47 360
10077.42 353
10078.37 356
10079.32 333
10080.26 365
10081.21 337
10082.16 363
10083.11 356
10084.06 347
10085.01 316
10085.95 342
10086.90 352
10087.85 388
10088.80 378
10089.75 354
10090.70 376
10091.64 348
10092.59 338
10093.54 362
10094.49 347
10095.44 351
10096.39 338
10097.34 316
10098.28 302
10099.23 325
10100.18 339
10101.13 321
10102.08 335
10103.03 322
10103.98 353
10104.93 309
10105.88 287
10106.83 383
10107.78 360
10108.72 336
10109.67 297
10110.62 329
10111.57 336
10112.52 310
10113.47 343
10114.42 316
10115.37 335
10116.32 330
10117.27 313
10118.22 385
10119.17 363
10120.12 319
10121.07 311
10122.02 331
10122.97 334
10123.92 299
10124.87 308
10125.82 347
10126.77 335
10127.72 291
10128.67 306
10129.62 347
10130.57 350
10131.52 324
10132.47 313
10133.42 292
10134.37 312
10135.32 285
10136.27 291
10137.22 307
10138.18 336
10139.13 357
10140.08 330
10141.03 301
10141.98 307
10142.93 303
10143.88 325
10144.83 339
10145.78 325
10146.73 360
10147.68 322
10148.64 340
10149.59 301
10150.54 303
10151.49 297
10152.44 333
10153.39 358
10154.34 319
10155.30 319
10156.25 338
10157.20 353
10158.15 363
10159.10 342
10160.05 328
10161.01 311
10161.96 325
10162.91 349
10163.86 369
10164.81 366
10165.76 306
10166.72 342
10167.67 306
10168.62 354
10169.57 360
10170.53 364
10171.48 334
10172.43 310
10173.38 372
10174.33 356
10175.29 325
10176.24 332
10177.19 301
10178.14 353
10179.10 316
10180.05 387
10181.00 346
10181.96 358
10182.91 359
10183.86 370
10184.81 338
10185.77 368
10186.72 343
10187.67 365
10188.63 352
10189.58 347
10190.53 357
10191.49 320
10192.44 324
10193.39 353
10194.35 391
10195.30 352
10196.25 359
10197.21 364
10198.16 326
10199.11 302
10200.07 345
10201.02 351
10201.97 419
10202.93 393
10203.88 392
10204.84 395
10205.79 399
10206.74 407
10207.70 414
10208.65 403
10209.60 420
10210.56 391
10211.51 402
10212.47 399
10213.42 397
10214.38 363
10215.33 377
10216.28 410
10217.24 365
10218.19 389
10219.15 350
10220.10 355
10221.06 332
10222.01 332
10222.97 381
10223.92 357
10224.88 345
10225.83 386
10226.79 330
10227.74 371
10228.70 376
10229.65 351
10230.61 378
10231.56 412
10232.52 407
10233.47 452
10234.43 508
10235.38 460
10236.34 491
10237.29 464
10238.25 486
10239.20 452
10240.16 443
10241.11 445
10242.07 350
10243.03 351
10243.98 348
10244.94 345
10245.89 367
10246.85 377
10247.80 358
10248.76 322
10249.72 331
10250.67 347
10251.63 328
10252.58 307
10253.54 300
10254.50 322
10255.45 339
10256.41 321
10257.36 344
10258.32 298
10259.28 304
10260.23 304
10261.19 292
10262.15 307
10263.10 313
10264.06 335
10265.02 326
10265.97 307
10266.93 334
10267.89 344
10268.84 342
10269.80 342
10270.76 311
10271.71 302
10272.67 368
10273.63 328
10274.59 337
10275.54 377
10276.50 296
10277.46 302
10278.41 299
10279.37 318
10280.33 331
10281.29 293
10282.24 292
10283.20 340
10284.16 315
10285.12 309
10286.07 335
10287.03 336
10287.99 316
10288.95 321
10289.91 360
10290.86 338
10291.82 324
10292.78 351
10293.74 314
10294.70 326
10295.65 326
10296.61 304
10297.57 312
10298.53 296
10299.49 310
10300.44 309
10301.40 306
10302.36 290
10303.32 301
10304.28 322
10305.24 341
10306.20 291
10307.15 325
10308.11 317
10309.07 312
10310.03 318
10310.99 300
10311.95 314
10312.91 316
10313.87 327
10314.82 328
10315.78 296
10316.74 317
10317.70 294
10318.66 309
10319.62 340
10320.58 331
10321.54 306
10322.50 321
10323.46 327
10324.42 358
10325.38 288
10326.34 340
10327.29 333
10328.25 334
10329.21 352
10330.17 352
10331.13 372
10332.09 336
10333.05 348
10334.01 342
10334.97 332
10335.93 355
10336.89 311
10337.85 293
10338.81 293
10339.77 298
10340.73 334
10341.69 324
10342.65 298
10343.61 301
10344.57 319
10345.54 311
10346.50 300
10347.46 326
10348.42 261
10349.38 279
10350.34 307
10351.30 293
10352.26 290
10353.22 282
10354.18 311
10355.14 298
10356.10 328
10357.06 284
10358.02 270
10358.99 299
10359.95 268
10360.91 309
10361.87 302
10362.83 311
10363.79 298
10364.75 310
10365.71 328
10366.68 295
10367.64 310
10368.60 318
10369.56 343
10370.52 284
10371.48 258
10372.44 287
10373.41 263
10374.37 236
10375.33 310
10376.29 320
10377.25 272
10378.22 294
10379.18 292
10380.14 263
10381.10 273
10382.06 302
10383.03 314
10383.99 296
10384.95 253
10385.91 294
10386.88 268
10387.84 247
10388.80 251
10389.76 266
10390.72 307
10391.69 287
10392.65 297
10393.61 272
10394.58 280
10395.54 278
10396.50 254
10397.46 317
10398.43 314
10399.39 278
10400.35 303
10401.32 261
10402.28 298
10403.24 287
10404.20 300
10405.17 283
10406.13 265
10407.09 303
10408.06 316
10409.02 316
10409.98 292
10410.95 297
10411.91 332
10412.88 338
10413.84 325
10414.80 355
10415.77 368
10416.73 373
10417.69 411
10418.66 410
10419.62 422
10420.59 397
10421.55 346
10422.51 351
10423.48 343
10424.44 341
10425.41 337
10426.37 316
10427.33 285
10428.30 305
10429.26 322
10430.23 263
10431.19 296
10432.16 274
10433.12 295
10434.08 335
10435.05 303
10436.01 256
10436.98 301
10437.94 318
10438.91 286
10439.87 259
10440.84 275
10441.80 279
10442.77 285
10443.73 283
10444.70 245
10445.66 263
10446.63 272
10447.59 249
10448.56 280
10449.52 270
10450.49 322
10451.45 290
10452.42 286
10453.38 293
10454.35 273
10455.32 304
10456.28 308
10457.25 281
10458.21 278
10459.18 316
10460.14 306
10461.11 243
10462.08 266
10463.04 238
10464.01 240
10464.97 242
10465.94 248
10466.90 255
10467.87 267
10468.84 262
10469.80 254
10470.77 256
10471.74 203
10472.70 260
10473.67 255
10474.63 269
10475.60 263
10476.57 276
10477.53 291
10478.50 243
10479.47 257
10480.43 291
10481.40 285
10482.37 251
10483.33 255
10484.30 297
10485.27 307
10486.24 277
10487.20 255
10488.17 319
10489.14 279
10490.10 275
10491.07 276
10492.04 302
10493.01 306
10493.97 279
10494.94 283
10495.91 273
10496.87 262
10497.84 273
10498.81 261
10499.78 280
10500.74 303
10501.71 330
10502.68 283
10503.65 275
10504.62 303
10505.58 298
10506.55 263
10507.52 241
10508.49 277
10509.46 268
10510.42 242
10511.39 273
10512.36 254
10513.33 254
10514.30 234
10515.26 271
10516.23 278
10517.20 266
10518.17 248
10519.14 242
10520.11 299
10521.08 332
10522.04 308
10523.01 327
10523.98 305
10524.95 269
10525.92 303
10526.89 283
10527.86 267
10528.83 260
10529.79 281
10530.76 309
10531.73 304
10532.70 305
10533.67 306
10534.64 282
10535.61 256
10536.58 272
10537.55 316
10538.52 278
10539.49 268
10540.46 255
10541.43 260
10542.39 264
10543.36 307
10544.33 294
10545.30 268
10546.27 320
10547.24 291
10548.21 345
10549.18 280
10550.15 287
10551.12 286
10552.09 313
10553.06 300
10554.03 286
10555.00 276
10555.97 315
10556.94 305
10557.91 311
10558.88 307
10559.85 328
10560.82 281
10561.80 323
10562.77 322
10563.74 321
10564.71 315
10565.68 303
10566.65 294
10567.62 300
10568.59 283
10569.56 284
10570.53 304
10571.50 314
10572.47 320
10573.44 307
10574.41 262
10575.39 267
10576.36 241
10577.33 283
10578.30 281
10579.27 286
10580.24 315
10581.21 293
10582.18 298
10583.16 281
10584.13 271
10585.10 292
10586.07 294
10587.04 266
10588.01 281
10588.99 298
10589.96 343
10590.93 298
10591.90 316
10592.87 335
10593.84 315
10594.82 278
10595.79 298
10596.76 282
10597.73 266
10598.70 285
10599.68 315
10600.65 291
10601.62 281
10602.59 271
10603.57 325
10604.54 262
10605.51 267
10606.48 301
10607.46 288
10608.43 294
10609.40 264
10610.37 279
10611.35 303
10612.32 301
10613.29 321
10614.27 273
10615.24 273
10616.21 304
10617.18 297
10618.16 260
10619.13 297
10620.10 282
10621.08 264
10622.05 275
10623.02 318
10624.00 292
10624.97 325
10625.94 312
10626.92 289
10627.89 320
10628.86 257
10629.84 272
10630.81 274
10631.78 285
10632.76 297
10633.73 356
10634.71 323
10635.68 318
10636.65 292
10637.63 354
10638.60 405
10639.58 393
10640.55 345
10641.52 343
10642.50 334
10643.47 327
10644.45 364
10645.42 320
10646.39 316
10647.37 314
10648.34 289
10649.32 319
10650.29 295
10651.27 278
10652.24 271
10653.22 256
10654.19 220
10655.17 321
10656.14 286
10657.12 270
10658.09 285
10659.07 254
10660.04 275
10661.01 308
10661.99 351
10662.97 283
10663.94 268
10664.92 322
10665.89 325
10666.87 290
10667.84 274
10668.82 292
10669.79 309
10670.77 292
10671.74 268
10672.72 261
10673.69 238
10674.67 299
10675.65 309
10676.62 311
10677.60 284
10678.57 304
10679.55 324
10680.52 329
10681.50 341
10682.48 313
10683.45 285
10684.43 346
10685.40 314
10686.38 298
10687.36 303
10688.33 304
10689.31 302
10690.29 294
10691.26 261
10692.24 278
10693.22 259
10694.19 244
10695.17 255
10696.14 263
10697.12 235
10698.10 255
10699.08 253
10700.05 258
10701.03 253
10702.01 286
10702.98 286
10703.96 271
10704.94 292
10705.91 268
10706.89 263
10707.87 291
10708.85 267
10709.82 245
10710.80 258
10711.78 270
10712.75 254
10713.73 275
10714.71 274
10715.69 280
10716.66 298
10717.64 259
10718.62 238
10719.60 224
10720.57 300
10721.55 258
10722.53 250
10723.51 267
10724.49 265
10725.46 269
10726.44 294
10727.42 290
10728.40 259
10729.38 234
10730.35 226
10731.33 269
10732.31 247
10733.29 269
10734.27 278
10735.25 320
10736.22 314
10737.20 295
10738.18 263
10739.16 269
10740.14 300
10741.12 278
10742.10 228
10743.08 230
10744.05 251
10745.03 251
10746.01 279
10746.99 270
10747.97 290
10748.95 257
10749.93 284
10750.91 233
10751.89 229
10752.87 264
10753.84 247
10754.82 248
10755.80 272
10756.78 292
10757.76 283
10758.74 264
10759.72 286
10760.70 269
10761.68 237
10762.66 269
10763.64 286
10764.62 263
10765.60 253
10766.58 260
10767.56 285
10768.54 284
10769.52 225
10770.50 250
10771.48 261
10772.46 266
10773.44 272
10774.42 287
10775.40 284
10776.38 260
10777.36 232
10778.34 265
10779.32 256
10780.30 236
10781.28 244
10782.26 239
10783.24 270
10784.22 260
10785.20 274
10786.19 258
10787.17 256
10788.15 238
10789.13 227
10790.11 257
10791.09 315
10792.07 297
10793.05 250
10794.03 265
10795.01 254
10796.00 264
10796.98 243
10797.96 263
10798.94 250
10799.92 260
10800.90 273
10801.88 258
10802.86 269
10803.85 247
10804.83 280
10805.81 269
10806.79 288
10807.77 252
10808.75 220
10809.74 241
10810.72 263
10811.70 253
10812.68 251
10813.66 302
10814.65 270
10815.63 249
10816.61 249
10817.59 259
10818.57 266
10819.56 285
10820.54 251
10821.52 282
10822.50 260
10823.49 316
10824.47 266
10825.45 261
10826.43 252
10827.42 291
10828.40 279
10829.38 249
10830.36 262
10831.35 290
10832.33 288
10833.31 263
10834.30 254
10835.28 236
10836.26 235
10837.25 251
10838.23 308
10839.21 276
10840.19 277
10841.18 272
10842.16 258
10843.14 254
10844.13 282
10845.11 265
10846.09 271
10847.08 266
10848.06 221
10849.05 262
10850.03 256
10851.01 247
10852.00 278
10852.98 289
10853.96 250
10854.95 214
10855.93 259
10856.92 240
10857.90 240
10858.88 275
10859.87 283
10860.85 275
10861.84 248
10862.82 264
10863.80 305
10864.79 266
10865.77 280
10866.76 292
10867.74 279
10868.73 242
10869.71 275
10870.70 250
10871.68 272
10872.67 258
10873.65 278
10874.63 282
10875.62 269
10876.60 256
10877.59 290
10878.57 298
10879.56 321
10880.54 314
10881.53 318
10882.51 358
10883.50 315
10884.48 315
10885.47 336
10886.46 339
10887.44 317
10888.43 298
10889.41 299
10890.40 306
10891.38 288
10892.37 291
10893.35 320
10894.34 309
10895.33 293
10896.31 310
10897.30 312
10898.28 293
10899.27 297
10900.25 301
10901.24 338
10902.23 302
10903.21 310
10904.20 296
10905.18 335
10906.17 345
10907.16 288
10908.14 313
10909.13 306
10910.12 297
10911.10 349
10912.09 293
10913.08 321
10914.06 321
10915.05 334
10916.04 327
10917.02 375
10918.01 334
10919.00 346
10919.98 307
10920.97 307
10921.96 313
10922.94 328
10923.93 352
10924.92 340
10925.90 310
10926.89 298
10927.88 326
10928.87 339
10929.85 340
10930.84 336
10931.83 412
10932.82 342
10933.80 337
10934.79 372
10935.78 322
10936.77 353
10937.75 401
10938.74 364
10939.73 344
10940.72 350
10941.70 368
10942.69 339
10943.68 366
10944.67 404
10945.66 418
10946.64 391
10947.63 384
10948.62 407
10949.61 413
10950.60 417
10951.58 367
10952.57 371
10953.56 443
10954.55 439
10955.54 487
10956.53 470
10957.52 513
10958.50 533
10959.49 524
10960.48 512
10961.47 492
10962.46 512
10963.45 489
10964.44 408
10965.42 445
10966.41 435
10967.40 419
10968.39 453
10969.38 436
10970.37 415
10971.36 358
10972.35 370
10973.34 437
10974.33 439
10975.32 380
10976.31 419
10977.29 428
10978.28 412
10979.27 398
10980.26 446
10981.25 430
10982.24 410
10983.23 470
10984.22 406
10985.21 492
10986.20 456
10987.19 448
10988.18 447
10989.17 431
10990.16 462
10991.15 449
10992.14 496
10993.13 478
10994.12 469
10995.11 507
10996.10 584
10997.09 653
10998.08 679
10999.07 746
11000.06 772
11001.05 729
11002.05 700
11003.04 650
11004.03 593
11005.02 549
11006.01 558
11007.00 586
11007.99 484
11008.98 448
11009.97 438
11010.96 448
11011.95 410
11012.94 376
11013.94 413
11014.93 427
11015.92 377
11016.91 392
11017.90 399
11018.89 395
11019.88 394
11020.87 447
11021.87 482
11022.86 408
11023.85 389
11024.84 395
11025.83 374
11026.82 423
11027.81 408
11028.81 373
11029.80 408
11030.79 368
11031.78 378
11032.77 381
11033.77 404
11034.76 354
11035.75 385
11036.74 414
11037.73 410
11038.73 436
11039.72 381
11040.71 412
11041.70 354
11042.70 384
11043.69 329
11044.68 346
11045.67 347
11046.67 381
11047.66 371
11048.65 328
11049.64 334
11050.64 367
11051.63 369
11052.62 369
11053.61 333
11054.61 309
11055.60 345
11056.59 381
11057.59 326
11058.58 298
11059.57 374
11060.57 360
11061.56 380
11062.55 384
11063.55 381
11064.54 338
11065.53 331
11066.53 382
11067.52 372
11068.51 340
11069.51 344
11070.50 356
11071.49 385
11072.49 344
11073.48 349
11074.48 352
11075.47 351
11076.46 339
11077.46 334
11078.45 317
11079.45 332
11080.44 331
11081.43 333
11082.43 340
11083.42 327
11084.42 369
11085.41 331
11086.40 302
11087.40 328
11088.39 346
11089.39 349
11090.38 325
11091.38 348
11092.37 331
11093.37 352
11094.36 310
11095.36 300
11096.35 306
11097.35 301
11098.34 317
11099.34 314
11100.33 322
11101.33 291
11102.32 318
11103.32 305
11104.31 339
11105.31 275
11106.30 317
11107.30 314
11108.29 318
11109.29 323
11110.28 301
11111.28 305
11112.27 282
11113.27 292
11114.26 266
11115.26 287
11116.26 315
11117.25 300
11118.25 297
11119.24 323
11120.24 337
11121.24 320
11122.23 318
11123.23 298
11124.22 333
11125.22 310
11126.22 280
11127.21 311
11128.21 322
11129.20 340
11130.20 339
11131.20 298
11132.19 314
11133.19 298
11134.19 289
11135.18 276
11136.18 261
11137.18 312
11138.17 303
11139.17 294
11140.17 281
11141.16 283
11142.16 301
11143.16 289
11144.15 300
11145.15 316
11146.15 271
11147.14 309
11148.14 294
11149.14 269
11150.14 300
11151.13 307
11152.13 289
11153.13 283
11154.13 288
11155.12 261
11156.12 285
11157.12 305
11158.12 298
11159.11 295
11160.11 296
11161.11 276
11162.11 244
11163.10 262
11164.10 272
11165.10 270
11166.10 275
11167.10 256
11168.09 257
11169.09 294
11170.09 285
11171.09 279
11172.09 317
11173.08 302
11174.08 318
11175.08 286
11176.08 256
11177.08 278
11178.08 285
11179.08 292
11180.07 257
11181.07 266
11182.07 265
11183.07 283
11184.07 269
11185.07 243
11186.07 250
11187.06 262
11188.06 281
11189.06 239
11190.06 287
11191.06 274
11192.06 279
11193.06 279
11194.06 271
11195.06 241
11196.06 261
11197.06 281
11198.06 290
11199.05 270
11200.05 257
11201.05 283
11202.05 286
11203.05 301
11204.05 252
11205.05 261
11206.05 262
11207.05 273
11208.05 254
11209.05 251
11210.05 299
11211.05 286
11212.05 293
11213.05 282
11214.05 256
11215.05 285
11216.05 310
11217.05 291
11218.05 272
11219.05 232
11220.05 261
11221.05 289
11222.05 284
11223.05 228
11224.05 259
11225.06 263
11226.06 259
11227.06 296
11228.06 266
11229.06 261
11230.06 291
11231.06 258
11232.06 262
11233.06 292
11234.06 284
11235.06 296
11236.06 214
11237.07 222
11238.07 265
11239.07 285
11240.07 226
11241.07 250
11242.07 232
11243.07 248
11244.07 296
11245.08 250
11246.08 270
11247.08 261
11248.08 233
11249.08 205
11250.08 257
11251.09 247
11252.09 259
11253.09 259
11254.09 293
11255.09 252
11256.10 230
11257.10 246
11258.10 292
11259.10 263
11260.10 297
11261.11 244
11262.11 259
11263.11 291
11264.11 248
11265.11 225
11266.12 223
11267.12 250
11268.12 279
11269.12 255
11270.13 253
11271.13 227
11272.13 239
11273.14 239
11274.14 259
11275.14 237
11276.14 246
11277.15 252
11278.15 295
11279.15 286
11280.16 256
11281.16 228
11282.16 280
11283.17 276
11284.17 253
11285.17 267
11286.17 296
11287.18 315
11288.18 250
11289.18 220
11290.19 247
11291.19 272
11292.20 272
11293.20 252
11294.20 257
11295.21 245
11296.21 251
11297.21 301
11298.22 270
11299.22 264
11300.23 307
11301.23 305
11302.23 250
11303.24 270
11304.24 290
11305.25 270
11306.25 290
11307.25 242
11308.26 294
11309.26 302
11310.27 293
11311.27 296
11312.28 290
11313.28 299
11314.29 288
11315.29 271
11316.29 335
11317.30 273
11318.30 332
11319.31 291
11320.31 290
11321.32 276
11322.32 260
11323.33 288
11324.33 288
11325.34 280
11326.34 241
11327.35 251
11328.35 238
11329.36 257
11330.36 276
11331.37 272
11332.38 301
11333.38 262
11334.39 241
11335.39 275
11336.40 288
11337.40 291
11338.41 290
11339.41 304
11340.42 339
11341.43 294
11342.43 295
11343.44 310
11344.44 289
11345.45 268
11346.46 265
11347.46 243
11348.47 283
11349.47 269
11350.48 248
11351.49 239
11352.49 263
11353.50 258
11354.50 257
11355.51 244
11356.52 221
11357.52 229
11358.53 259
11359.54 256
11360.54 264
11361.55 240
11362.56 250
11363.56 258
11364.57 230
11365.58 266
11366.58 222
11367.59 255
11368.60 267
11369.61 224
11370.61 255
11371.62 263
11372.63 245
11373.63 247
11374.64 240
11375.65 242
11376.66 274
11377.66 280
11378.67 278
11379.68 235
11380.69 224
11381.69 245
11382.70 256
11383.71 227
11384.72 233
11385.72 231
11386.73 254
11387.74 256
11388.75 227
11389.76 230
11390.76 258
11391.77 240
11392.78 238
11393.79 187
11394.80 197
11395.80 220
11396.81 227
11397.82 240
11398.83 240
11399.84 238
11400.85 252
11401.85 280
11402.86 253
11403.87 221
11404.88 235
11405.89 276
11406.90 285
11407.91 260
11408.91 239
11409.92 253
11410.93 256
11411.94 268
11412.95 263
11413.96 266
11414.97 242
11415.98 260
11416.99 257
11418.00 251
11419.00 214
11420.01 230
11421.02 238
11422.03 246
11423.04 250
11424.05 248
11425.06 246
11426.07 255
11427.08 232
11428.09 203
11429.10 198
11430.11 223
11431.12 304
11432.13 275
11433.14 277
11434.15 218
11435.16 249
11436.17 211
11437.18 225
11438.19 216
11439.20 202
11440.21 214
11441.22 227
11442.23 213
11443.24 211
11444.25 232
11445.26 207
11446.27 230
11447.28 187
11448.29 220
11449.30 253
11450.31 246
11451.32 231
11452.33 227
11453.34 227
11454.36 250
11455.37 238
11456.38 265
11457.39 216
11458.40 221
11459.41 242
11460.42 233
11461.43 253
11462.44 208
11463.45 253
11464.47 276
11465.48 277
11466.49 241
11467.50 227
11468.51 234
11469.52 282
11470.53 237
11471.55 211
11472.56 187
11473.57 215
11474.58 253
11475.59 229
11476.60 235
11477.62 229
11478.63 217
11479.64 202
11480.65 230
11481.66 261
11482.68 260
11483.69 270
11484.70 257
11485.71 249
11486.72 275
11487.74 241
11488.75 275
11489.76 242
11490.77 236
11491.79 266
11492.80 241
11493.81 236
11494.82 269
11495.84 276
11496.85 252
11497.86 236
11498.87 248
11499.89 262
11500.90 246
11501.91 222
11502.93 244
11503.94 249
11504.95 271
11505.96 255
11506.98 241
11507.99 248
11509.00 248
11510.02 206
11511.03 243
11512.04 245
11513.06 270
11514.07 247
11515.08 261
11516.10 270
11517.11 293
11518.13 223
11519.14 233
11520.15 225
11521.17 228
11522.18 282
11523.19 244
11524.21 269
11525.22 228
11526.24 245
11527.25 240
11528.26 256
11529.28 243
11530.29 251
11531.31 253
11532.32 275
11533.33 310
11534.35 288
11535.36 271
11536.38 243
11537.39 282
11538.41 263
11539.42 286
11540.44 288
11541.45 273
11542.47 291
11543.48 306
11544.49 249
11545.51 258
11546.52 250
11547.54 264
11548.55 285
11549.57 299
11550.58 262
11551.60 309
11552.61 292
11553.63 297
11554.64 287
11555.66 285
11556.68 283
11557.69 287
11558.71 280
11559.72 259
11560.74 292
11561.75 271
11562.77 275
11563.78 293
11564.80 288
11565.82 355
11566.83 283
11567.85 328
11568.86 316
11569.88 317
11570.89 279
11571.91 301
11572.93 288
11573.94 339
11574.96 369
11575.97 378
11576.99 328
11578.01 311
11579.02 335
11580.04 339
11581.06 365
11582.07 369
11583.09 365
11584.11 399
11585.12 361
11586.14 363
11587.16 401
11588.17 390
11589.19 420
11590.21 445
11591.22 463
11592.24 404
11593.26 429
11594.27 503
11595.29 534
11596.31 632
11597.32 716
11598.34 810
11599.36 798
11600.38 801
11601.39 725
11602.41 713
11603.43 622
11604.45 578
11605.46 542
11606.48 528
11607.50 443
11608.52 399
11609.53 400
11610.55 360
11611.57 375
11612.59 372
11613.60 337
11614.62 303
11615.64 363
11616.66 333
11617.68 336
11618.69 316
11619.71 310
11620.73 311
11621.75 352
11622.77 318
11623.78 355
11624.80 351
11625.82 339
11626.84 313
11627.86 327
11628.88 305
11629.90 315
11630.91 336
11631.93 323
11632.95 330
11633.97 316
11634.99 348
11636.01 310
11637.03 317
11638.05 305
11639.06 332
11640.08 334
11641.10 331
11642.12 335
11643.14 285
11644.16 343
11645.18 316
11646.20 297
11647.22 280
11648.24 326
11649.26 247
11650.28 267
11651.30 273
11652.31 297
11653.33 263
11654.35 293
11655.37 357
11656.39 314
11657.41 301
11658.43 295
11659.45 306
11660.47 328
11661.49 344
11662.51 340
11663.53 319
11664.55 315
11665.57 265
11666.59 269
11667.61 296
11668.63 269
11669.65 282
11670.67 280
11671.69 259
11672.71 307
11673.73 308
11674.76 306
11675.78 310
11676.80 329
11677.82 325
11678.84 306
11679.86 308
11680.88 354
11681.90 362
11682.92 316
11683.94 293
11684.96 329
11685.98 307
11687.00 283
11688.03 276
11689.05 309
11690.07 303
11691.09 302
11692.11 296
11693.13 284
11694.15 291
11695.17 280
11696.20 294
11697.22 296
11698.24 300
11699.26 270
11700.28 266
11701.30 297
11702.33 279
11703.35 283
11704.37 293
11705.39 281
11706.41 262
11707.44 261
11708.46 261
11709.48 270
11710.50 276
11711.52 277
11712.55 233
11713.57 272
11714.59 268
11715.61 298
11716.63 258
11717.66 265
11718.68 274
11719.70 266
11720.72 282
11721.75 288
11722.77 258
11723.79 257
11724.82 266
11725.84 260
11726.86 239
11727.88 243
11728.91 242
11729.93 268
11730.95 264
11731.98 292
11733.00 254
11734.02 222
11735.04 259
11736.07 260
11737.09 283
11738.11 238
11739.14 253
11740.16 237
11741.18 249
11742.21 263
11743.23 265
11744.25 241
11745.28 227
11746.30 293
11747.33 247
11748.35 265
11749.37 281
11750.40 283
11751.42 269
11752.44 241
11753.47 257
11754.49 257
11755.52 257
11756.54 247
11757.57 253
11758.59 238
11759.61 268
11760.64 232
11761.66 246
11762.69 242
11763.71 206
11764.74 217
11765.76 263
11766.78 261
11767.81 263
11768.83 289
11769.86 263
11770.88 237
11771.91 221
11772.93 244
11773.96 243
11774.98 249
11776.01 230
11777.03 260
11778.06 257
11779.08 239
11780.11 215
11781.13 255
11782.16 267
11783.18 257
11784.21 220
11785.23 221
11786.26 268
11787.28 238
11788.31 242
11789.34 237
11790.36 221
11791.39 227
11792.41 264
11793.44 257
11794.46 239
11795.49 247
11796.52 240
11797.54 269
11798.57 238
11799.59 215
11800.62 229
11801.65 260
11802.67 226
11803.70 266
11804.72 257
11805.75 272
11806.78 252
11807.80 268
11808.83 247
11809.86 246
11810.88 245
11811.91 272
11812.93 247
11813.96 249
11814.99 247
11816.01 248
11817.04 270
11818.07 229
11819.10 243
11820.12 259
11821.15 257
11822.18 245
11823.20 275
11824.23 238
11825.26 248
11826.28 240
11827.31 260
11828.34 252
11829.37 266
11830.39 253
11831.42 236
11832.45 232
11833.48 260
11834.50 238
11835.53 257
11836.56 260
11837.59 236
11838.61 249
11839.64 231
11840.67 282
11841.70 238
11842.72 232
11843.75 240
11844.78 244
11845.81 243
11846.84 250
11847.86 247
11848.89 257
11849.92 255
11850.95 229
11851.98 231
11853.01 237
11854.03 242
11855.06 253
11856.09 251
11857.12 253
11858.15 294
11859.18 214
11860.20 262
11861.23 261
11862.26 244
11863.29 228
11864.32 252
11865.35 258
11866.38 266
11867.41 222
11868.44 227
11869.46 252
11870.49 235
11871.52 234
11872.55 266
11873.58 234
11874.61 239
11875.64 255
11876.67 256
11877.70 278
11878.73 264
11879.76 263
11880.79 272
11881.82 261
11882.85 252
11883.88 252
11884.91 275
11885.93 265
11886.96 283
11887.99 267
11889.02 283
11890.05 260
11891.08 257
11892.11 231
11893.14 268
11894.17 293
11895.20 292
11896.23 296
11897.26 275
11898.30 344
11899.33 314
11900.36 308
11901.39 280
11902.42 316
11903.45 298
11904.48 333
11905.51 271
11906.54 284
11907.57 319
11908.60 312
11909.63 268
11910.66 257
11911.69 285
11912.72 272
11913.75 298
11914.79 295
11915.82 293
11916.85 263
11917.88 295
11918.91 284
11919.94 286
11920.97 275
11922.00 347
11923.04 295
11924.07 309
11925.10 340
11926.13 324
11927.16 342
11928.19 330
11929.22 339
11930.26 392
11931.29 394
11932.32 428
11933.35 417
11934.38 358
11935.41 383
11936.45 391
11937.48 321
11938.51 340
11939.54 331
11940.58 298
11941.61 300
11942.64 268
11943.67 267
11944.70 248
11945.74 277
11946.77 267
11947.80 282
11948.83 289
11949.87 278
11950.90 268
11951.93 259
11952.96 273
11954.00 277
11955.03 281
11956.06 310
11957.09 297
11958.13 233
11959.16 257
11960.19 236
11961.23 268
11962.26 264
11963.29 239
11964.33 353
11965.36 269
11966.39 255
11967.43 255
11968.46 268
11969.49 271
11970.53 287
11971.56 234
11972.59 259
11973.63 262
11974.66 254
11975.69 275
11976.73 262
11977.76 264
11978.79 275
11979.83 266
11980.86 229
11981.90 263
11982.93 214
11983.96 278
11985.00 283
11986.03 269
11987.07 244
11988.10 241
11989.13 268
11990.17 266
11991.20 264
11992.24 300
11993.27 288
11994.31 281
11995.34 279
11996.38 254
11997.41 317
11998.44 264
11999.48 318
12000.51 272
12001.55 259
12002.58 257
12003.62 257
12004.65 262
12005.69 272
12006.72 278
12007.76 258
12008.79 273
12009.83 282
12010.86 290
12011.90 265
12012.93 272
12013.97 254
12015.00 294
12016.04 302
12017.08 287
12018.11 260
12019.15 276
12020.18 253
12021.22 240
12022.25 220
12023.29 231
12024.32 246
12025.36 314
12026.40 277
12027.43 275
12028.47 287
12029.50 306
12030.54 293
12031.58 288
12032.61 262
12033.65 272
12034.68 270
12035.72 274
12036.76 272
12037.79 282
12038.83 294
12039.87 261
12040.90 283
12041.94 261
12042.98 307
12044.01 290
12045.05 319
12046.09 299
12047.12 315
12048.16 280
12049.20 291
12050.23 244
12051.27 286
12052.31 299
12053.34 256
12054.38 285
12055.42 273
12056.45 320
12057.49 310
12058.53 284
12059.57 330
12060.60 287
12061.64 297
12062.68 259
12063.72 283
12064.75 291
12065.79 305
12066.83 293
12067.87 264
12068.90 278
12069.94 293
12070.98 249
12072.02 283
12073.06 266
12074.09 288
12075.13 268
12076.17 260
12077.21 296
12078.24 284
12079.28 283
12080.32 325
12081.36 313
12082.40 306
12083.44 316
12084.47 282
12085.51 300
12086.55 311
12087.59 304
12088.63 300
12089.67 256
12090.71 302
12091.74 305
12092.78 306
12093.82 306
12094.86 328
12095.90 338
12096.94 319
12097.98 324
12099.02 347
12100.05 356
12101.09 378
12102.13 353
12103.17 355
12104.21 340
12105.25 356
12106.29 382
12107.33 360
12108.37 334
12109.41 333
12110.45 323
12111.49 293
12112.53 280
12113.57 288
12114.61 323
12115.65 277
12116.69 268
12117.72 284
12118.76 266
12119.80 296
12120.84 271
12121.88 257
12122.92 267
12123.96 266
12125.00 254
12126.04 295
12127.08 249
12128.12 278
12129.17 298
12130.21 308
12131.25 255
12132.29 272
12133.33 262
12134.37 265
12135.41 256
12136.45 253
12137.49 290
12138.53 270
12139.57 278
12140.61 285
12141.65 289
12142.69 286
12143.73 274
12144.77 260
12145.82 258
12146.86 248
12147.90 265
12148.94 246
12149.98 271
12151.02 255
12152.06 283
12153.10 233
12154.15 247
12155.19 275
12156.23 288
12157.27 249
12158.31 272
12159.35 272
12160.39 289
12161.44 298
12162.48 274
12163.52 236
12164.56 260
12165.60 293
12166.64 306
12167.69 256
12168.73 254
12169.77 260
12170.81 265
12171.85 245
12172.90 269
12173.94 266
12174.98 226
12176.02 241
12177.07 255
12178.11 243
12179.15 227
12180.19 225
12181.24 241
12182.28 246
12183.32 273
12184.36 224
12185.41 261
12186.45 261
12187.49 260
12188.53 283
12189.58 270
12190.62 239
12191.66 224
12192.71 267
12193.75 251
12194.79 249
12195.84 234
12196.88 241
12197.92 266
12198.97 227
12200.01 267
12201.05 259
12202.10 249
12203.14 261
12204.18 255
12205.23 249
12206.27 233
12207.31 283
12208.36 289
12209.40 254
12210.44 247
12211.49 274
12212.53 286
12213.58 278
12214.62 271
12215.66 265
12216.71 257
12217.75 258
12218.80 247
12219.84 253
12220.88 291
12221.93 272
12222.97 261
12224.02 285
12225.06 295
12226.11 295
12227.15 303
12228.19 278
12229.24 277
12230.28 280
12231.33 276
12232.37 269
12233.42 255
12234.46 236
12235.51 276
12236.55 266
12237.60 287
12238.64 244
12239.69 229
12240.73 276
12241.78 271
12242.82 239
12243.87 251
12244.91 260
12245.96 295
12247.00 275
12248.05 237
12249.09 242
12250.14 263
12251.19 269
12252.23 268
12253.28 257
12254.32 263
12255.37 275
12256.41 252
12257.46 246
12258.51 226
12259.55 237
12260.60 252
12261.64 239
12262.69 233
12263.74 250
12264.78 229
12265.83 265
12266.87 265
12267.92 224
12268.97 230
12270.01 257
12271.06 266
12272.11 217
12273.15 244
12274.20 254
12275.24 233
12276.29 244
12277.34 229
12278.38 228
12279.43 248
12280.48 268
12281.52 236
12282.57 227
12283.62 234
12284.67 241
12285.71 235
12286.76 200
12287.81 252
12288.85 229
12289.90 225
12290.95 271
12292.00 241
12293.04 219
12294.09 248
12295.14 250
12296.18 262
12297.23 236
12298.28 230
12299.33 228
12300.38 244
12301.42 236
12302.47 246
12303.52 261
12304.57 257
12305.61 248
12306.66 243
12307.71 225
12308.76 245
12309.81 274
12310.85 264
12311.90 257
12312.95 274
12314.00 270
12315.05 240
12316.09 201
12317.14 226
12318.19 227
12319.24 226
12320.29 229
12321.34 239
12322.39 240
12323.43 189
12324.48 228
12325.53 247
12326.58 237
12327.63 248
12328.68 281
12329.73 262
12330.78 249
12331.82 229
12332.87 212
12333.92 241
12334.97 220
12336.02 223
12337.07 184
12338.12 212
12339.17 205
12340.22 247
12341.27 214
12342.32 235
12343.37 218
12344.42 241
12345.46 220
12346.51 220
12347.56 220
12348.61 228
12349.66 240
12350.71 266
12351.76 218
12352.81 235
12353.86 207
12354.91 208
12355.96 210
12357.01 230
12358.06 229
12359.11 203
12360.16 236
12361.21 251
12362.26 202
12363.31 193
12364.36 241
12365.41 223
12366.47 194
12367.52 208
12368.57 195
12369.62 214
12370.67 262
12371.72 241
12372.77 241
12373.82 251
12374.87 261
12375.92 233
12376.97 239
12378.02 230
12379.07 245
12380.12 250
12381.18 241
12382.23 220
12383.28 208
12384.33 212
12385.38 264
12386.43 242
12387.48 231
12388.53 220
12389.59 234
12390.64 209
12391.69 222
12392.74 232
12393.79 210
12394.84 216
12395.90 254
12396.95 235
12398.00 217
12399.05 242
12400.10 218
12401.15 230
12402.21 222
12403.26 222
12404.31 237
12405.36 237
12406.41 254
12407.47 232
12408.52 240
12409.57 268
12410.62 275
12411.68 229
12412.73 243
12413.78 250
12414.83 242
12415.89 225
12416.94 244
12417.99 253
12419.04 212
12420.10 243
12421.15 235
12422.20 219
12423.26 205
12424.31 252
12425.36 269
12426.41 226
12427.47 215
12428.52 215
12429.57 243
12430.63 273
12431.68 246
12432.73 241
12433.79 266
12434.84 289
12435.89 298
12436.95 264
12438.00 207
12439.05 261
12440.11 286
12441.16 248
12442.21 250
12443.27 253
12444.32 234
12445.38 249
12446.43 247
12447.48 260
12448.54 294
12449.59 291
12450.65 264
12451.70 249
12452.75 248
12453.81 235
12454.86 261
12455.92 259
12456.97 256
12458.02 228
12459.08 239
12460.13 217
12461.19 225
12462.24 230
12463.30 238
12464.35 274
12465.41 257
12466.46 256
12467.52 268
12468.57 236
12469.63 236
12470.68 290
12471.74 290
12472.79 240
12473.85 281
12474.90 282
12475.96 304
12477.01 257
12478.07 285
12479.12 301
12480.18 263
12481.23 256
12482.29 272
12483.34 311
12484.40 261
12485.45 257
12486.51 255
12487.56 285
12488.62 290
12489.68 315
12490.73 355
12491.79 367
12492.84 373
12493.90 407
12494.95 412
12496.01 441
12497.07 438
12498.12 368
12499.18 373
12500.23 346
12501.29 334
12502.35 345
12503.40 302
12504.46 327
12505.52 284
12506.57 298
12507.63 339
12508.69 253
12509.74 299
12510.80 281
12511.86 265
12512.91 260
12513.97 226
12515.03 268
12516.08 252
12517.14 262
12518.20 245
12519.25 279
12520.31 244
12521.37 244
12522.42 284
12523.48 267
12524.54 231
12525.60 222
12526.65 230
12527.71 297
12528.77 267
12529.82 258
12530.88 278
12531.94 295
12533.00 308
12534.05 283
12535.11 297
12536.17 256
12537.23 270
12538.29 268
12539.34 242
12540.40 268
12541.46 289
12542.52 273
12543.57 264
12544.63 231
12545.69 230
12546.75 279
12547.81 276
12548.87 256
12549.92 269
12550.98 282
12552.04 273
12553.10 275
12554.16 315
12555.22 266
12556.27 292
12557.33 280
12558.39 278
12559.45 287
12560.51 271
12561.57 292
12562.63 312
12563.68 281
12564.74 276
12565.80 294
12566.86 309
12567.92 288
12568.98 321
12570.04 331
12571.10 331
12572.16 338
12573.22 356
12574.28 395
12575.33 382
12576.39 389
12577.45 368
12578.51 364
12579.57 369
12580.63 312
12581.69 342
12582.75 314
12583.81 290
12584.87 318
12585.93 326
12586.99 311
12588.05 271
12589.11 297
12590.17 310
12591.23 283
12592.29 266
12593.35 317
12594.41 287
12595.47 315
12596.53 282
12597.59 294
12598.65 288
12599.71 277
12600.77 283
12601.83 282
12602.89 296
12603.95 300
12605.01 286
12606.07 288
12607.13 264
12608.20 269
12609.26 260
12610.32 273
12611.38 259
12612.44 293
12613.50 305
12614.56 320
12615.62 348
12616.68 291
12617.74 297
12618.81 292
12619.87 246
12620.93 291
12621.99 278
12623.05 244
12624.11 268
12625.17 304
12626.23 265
12627.30 210
12628.36 226
12629.42 251
12630.48 266
12631.54 269
12632.60 316
12633.67 266
12634.73 294
12635.79 295
12636.85 293
12637.91 244
12638.98 257
12640.04 267
12641.10 284
12642.16 307
12643.22 272
12644.29 279
12645.35 303
12646.41 278
12647.47 282
12648.54 297
12649.60 309
12650.66 310
12651.72 287
12652.79 305
12653.85 296
12654.91 309
12655.97 298
12657.04 273
12658.10 278
12659.16 277
12660.22 285
12661.29 267
12662.35 303
12663.41 310
12664.48 317
12665.54 326
12666.60 283
12667.67 263
12668.73 297
12669.79 290
12670.86 283
12671.92 286
12672.98 267
12674.05 269
12675.11 258
12676.17 283
12677.24 312
12678.30 265
12679.36 298
12680.43 324
12681.49 277
12682.56 301
12683.62 277
12684.68 322
12685.75 339
12686.81 295
12687.88 300
12688.94 336
12690.00 275
12691.07 295
12692.13 332
12693.20 348
12694.26 318
12695.33 312
12696.39 323
12697.45 304
12698.52 315
12699.58 323
12700.65 331
12701.71 359
12702.78 345
12703.84 334
12704.91 370
12705.97 371
12707.04 385
12708.10 325
12709.17 331
12710.23 326
12711.30 346
12712.36 315
12713.43 302
12714.49 273
12715.56 331
12716.62 311
12717.69 304
12718.75 286
12719.82 304
12720.88 311
12721.95 295
12723.02 318
12724.08 299
12725.15 286
12726.21 261
12727.28 327
12728.34 277
12729.41 283
12730.48 278
12731.54 275
12732.61 290
12733.67 314
12734.74 301
12735.81 298
12736.87 322
12737.94 305
12739.00 280
12740.07 314
12741.14 288
12742.20 293
12743.27 314
12744.34 286
12745.40 311
12746.47 285
12747.54 301
12748.60 307
12749.67 286
12750.74 251
12751.80 283
12752.87 301
12753.94 240
12755.00 227
12756.07 248
12757.14 226
12758.20 245
12759.27 298
12760.34 254
12761.40 273
12762.47 254
12763.54 283
12764.61 282
12765.67 259
12766.74 243
12767.81 269
12768.88 253
12769.94 231
12771.01 278
12772.08 244
12773.15 239
12774.21 216
12775.28 247
12776.35 251
12777.42 274
12778.49 242
12779.55 266
12780.62 258
12781.69 276
12782.76 228
12783.83 267
12784.89 256
12785.96 261
12787.03 232
12788.10 248
12789.17 242
12790.23 230
12791.30 236
12792.37 237
12793.44 231
12794.51 242
12795.58 239
12796.65 210
12797.71 244
12798.78 248
12799.85 244
12800.92 238
12801.99 249
12803.06 244
12804.13 285
12805.20 241
12806.27 234
12807.33 210
12808.40 226
12809.47 256
12810.54 251
12811.61 244
12812.68 255
12813.75 259
12814.82 243
12815.89 248
12816.96 259
12818.03 282
12819.10 279
12820.17 260
12821.24 235
12822.31 267
12823.38 279
12824.45 272
12825.52 285
12826.59 264
12827.66 261
12828.73 236
12829.80 260
12830.87 250
12831.94 230
12833.01 207
12834.08 245
12835.15 213
12836.22 216
12837.29 230
12838.36 266
12839.43 263
12840.50 216
12841.57 242
12842.64 209
12843.71 228
12844.78 228
12845.85 225
12846.92 256
12847.99 247
12849.06 233
12850.13 261
12851.21 261
12852.28 259
12853.35 244
12854.42 277
12855.49 232
12856.56 204
12857.63 225
12858.70 234
12859.77 248
12860.85 232
12861.92 227
12862.99 233
12864.06 275
12865.13 233
12866.20 215
12867.27 239
12868.35 217
12869.42 213
12870.49 215
12871.56 214
12872.63 230
12873.71 233
12874.78 201
12875.85 195
12876.92 233
12877.99 247
12879.07 221
12880.14 221
12881.21 202
12882.28 221
12883.35 234
12884.43 231
12885.50 198
12886.57 189
12887.64 205
12888.72 213
12889.79 226
12890.86 195
12891.93 232
12893.01 202
12894.08 206
12895.15 197
12896.22 189
12897.30 183
12898.37 216
12899.44 231
12900.52 250
12901.59 234
12902.66 208
12903.74 191
12904.81 216
12905.88 167
12906.96 203
12908.03 204
12909.10 220
12910.18 242
12911.25 204
12912.32 202
12913.40 220
12914.47 230
12915.54 224
12916.62 211
12917.69 199
12918.76 255
12919.84 226
12920.91 189
12921.99 197
12923.06 234
12924.13 219
12925.21 203
12926.28 202
12927.36 215
12928.43 223
12929.50 233
12930.58 184
12931.65 178
12932.73 199
12933.80 226
12934.88 223
12935.95 196
12937.02 172
12938.10 209
12939.17 225
12940.25 218
12941.32 190
12942.40 180
12943.47 206
12944.55 207
12945.62 206
12946.70 211
12947.77 218
12948.85 220
12949.92 220
12951.00 225
12952.07 203
12953.15 232
12954.22 216
12955.30 203
12956.37 186
12957.45 183
12958.52 184
12959.60 242
12960.68 261
12961.75 196
12962.83 195
12963.90 233
12964.98 240
12966.05 187
12967.13 199
12968.20 196
12969.28 224
12970.36 213
12971.43 195
12972.51 209
12973.58 209
12974.66 208
12975.74 211
12976.81 215
12977.89 212
12978.97 244
12980.04 239
12981.12 231
12982.19 199
12983.27 227
12984.35 224
12985.42 188
12986.50 215
12987.58 227
12988.65 200
12989.73 198
12990.81 202
12991.88 227
12992.96 227
12994.04 200
12995.11 220
12996.19 206
12997.27 176
12998.35 201
12999.42 250
13000.50 225
13001.58 241
13002.65 188
13003.73 200
13004.81 236
13005.89 229
13006.96 216
13008.04 254
13009.12 249
13010.20 234
13011.27 226
13012.35 212
13013.43 251
13014.51 230
13015.58 243
13016.66 217
13017.74 235
13018.82 208
13019.90 186
13020.97 230
13022.05 221
13023.13 227
13024.21 218
13025.29 217
13026.37 235
13027.44 233
13028.52 221
13029.60 201
13030.68 232
13031.76 225
13032.84 246
13033.91 247
13034.99 235
13036.07 241
13037.15 221
13038.23 239
13039.31 251
13040.39 244
13041.46 265
13042.54 261
13043.62 217
13044.70 227
13045.78 266
13046.86 195
13047.94 216
13049.02 227
13050.10 283
13051.18 276
13052.26 247
13053.34 237
13054.41 266
13055.49 229
13056.57 250
13057.65 257
13058.73 235
13059.81 208
13060.89 232
13061.97 258
13063.05 221
13064.13 231
13065.21 233
13066.29 258
13067.37 238
13068.45 217
13069.53 204
13070.61 246
13071.69 224
13072.77 244
13073.85 206
13074.93 204
13076.01 204
13077.09 206
13078.17 259
13079.25 226
13080.33 196
13081.41 190
13082.49 201
13083.58 196
13084.66 208
13085.74 207
13086.82 237
13087.90 253
13088.98 242
13090.06 204
13091.14 211
13092.22 216
13093.30 237
13094.38 208
13095.46 220
13096.55 224
13097.63 224
13098.71 239
13099.79 210
13100.87 190
13101.95 214
13103.03 219
13104.12 221
13105.20 244
13106.28 199
13107.36 195
13108.44 228
13109.52 223
13110.60 198
13111.69 172
13112.77 199
13113.85 214
13114.93 212
13116.01 213
13117.10 215
13118.18 200
13119.26 223
13120.34 193
13121.42 199
13122.51 222
13123.59 208
13124.67 230
13125.75 192
13126.84 203
13127.92 221
13129.00 236
13130.08 219
13131.17 198
13132.25 203
13133.33 189
13134.41 217
13135.50 195
13136.58 193
13137.66 205
13138.75 206
13139.83 228
13140.91 217
13141.99 215
13143.08 199
13144.16 190
13145.24 221
13146.33 198
13147.41 178
13148.49 168
13149.58 218
13150.66 222
13151.74 218
13152.83 222
13153.91 233
13154.99 220
13156.08 208
13157.16 220
13158.25 196
13159.33 195
13160.41 201
13161.50 206
13162.58 204
13163.66 211
13164.75 242
13165.83 214
13166.92 211
13168.00 223
13169.08 223
13170.17 201
13171.25 213
13172.34 195
13173.42 179
13174.51 233
13175.59 217
13176.67 217
13177.76 230
13178.84 203
13179.93 222
13181.01 193
13182.10 203
13183.18 193
13184.27 226
13185.35 175
13186.44 229
13187.52 198
13188.61 234
13189.69 232
13190.78 221
13191.86 196
13192.95 199
13194.03 204
13195.12 213
13196.20 197
13197.29 205
13198.37 236
13199.46 220
13200.54 232
13201.63 210
13202.72 186
13203.80 197
13204.89 220
13205.97 218
13207.06 208
13208.14 206
13209.23 227
13210.32 201
13211.40 187
13212.49 181
13213.57 207
13214.66 237
13215.75 186
13216.83 191
13217.92 179
13219.00 197
13220.09 193
13221.18 209
13222.26 198
13223.35 230
13224.44 223
13225.52 225
13226.61 185
13227.70 187
13228.78 170
13229.87 186
13230.96 189
13232.04 196
13233.13 231
13234.22 235
13235.30 190
13236.39 181
13237.48 205
13238.56 193
13239.65 205
13240.74 196
13241.82 168
13242.91 178
13244.00 185
13245.09 213
13246.17 201
13247.26 189
13248.35 181
13249.44 205
13250.52 209
13251.61 186
13252.70 181
13253.79 179
13254.87 208
13255.96 233
13257.05 183
13258.14 206
13259.23 192
13260.31 208
13261.40 192
13262.49 188
13263.58 183
13264.67 198
13265.75 212
13266.84 211
13267.93 194
13269.02 174
13270.11 206
13271.19 222
13272.28 199
13273.37 191
13274.46 224
13275.55 207
13276.64 195
13277.73 195
13278.81 198
13279.90 193
13280.99 237
13282.08 242
13283.17 204
13284.26 193
13285.35 192
13286.44 220
13287.53 236
13288.61 199
13289.70 216
13290.79 207
13291.88 197
13292.97 235
13294.06 189
13295.15 199
13296.24 212
13297.33 235
13298.42 210
13299.51 230
13300.60 225
13301.69 183
13302.78 197
13303.87 213
13304.96 222
13306.05 229
13307.14 217
13308.23 182
13309.32 189
13310.41 212
13311.50 225
13312.59 255
13313.68 216
13314.77 216
13315.86 216
13316.95 232
13318.04 233
13319.13 210
13320.22 260
13321.31 225
13322.40 237
13323.49 234
13324.58 199
13325.67 212
13326.76 240
13327.85 227
13328.94 238
13330.03 210
13331.12 211
13332.21 212
13333.31 254
13334.40 252
13335.49 187
13336.58 208
13337.67 205
13338.76 249
13339.85 244
13340.94 239
13342.03 244
13343.13 224
13344.22 208
13345.31 222
13346.40 255
13347.49 231
13348.58 218
13349.67 221
13350.77 220
13351.86 225
13352.95 241
13354.04 250
13355.13 224
13356.22 228
13357.32 225
13358.41 262
13359.50 257
13360.59 245
13361.68 214
13362.78 236
13363.87 260
13364.96 257
13366.05 225
13367.15 238
13368.24 233
13369.33 280
13370.42 230
13371.52 233
13372.61 265
13373.70 217
13374.79 238
13375.89 233
13376.98 244
13378.07 200
13379.16 224
13380.26 241
13381.35 205
13382.44 231
13383.54 233
13384.63 220
13385.72 193
13386.82 227
13387.91 234
13389.00 168
13390.09 234
13391.19 228
13392.28 231
13393.37 208
13394.47 199
13395.56 227
13396.66 210
13397.75 223
13398.84 185
13399.94 208
13401.03 225
13402.12 213
13403.22 214
13404.31 219
13405.40 217
13406.50 221
13407.59 246
13408.69 226
13409.78 228
13410.88 230
13411.97 198
13413.06 190
13414.16 206
13415.25 227
13416.35 260
13417.44 215
13418.53 221
13419.63 209
13420.72 207
13421.82 206
13422.91 225
13424.01 238
13425.10 212
13426.20 233
13427.29 194
13428.39 224
13429.48 229
13430.58 203
13431.67 241
13432.77 206
13433.86 213
13434.96 232
13436.05 243
13437.15 221
13438.24 214
13439.34 228
13440.43 196
13441.53 234
13442.62 235
13443.72 200
13444.81 195
13445.91 215
13447.01 211
13448.10 223
13449.20 215
13450.29 201
13451.39 231
13452.48 224
13453.58 235
13454.68 223
13455.77 219
13456.87 256
13457.96 227
13459.06 244
13460.16 257
13461.25 247
13462.35 231
13463.44 235
13464.54 239
13465.64 261
13466.73 228
13467.83 253
13468.93 289
13470.02 251
13471.12 224
13472.22 256
13473.31 260
13474.41 237
13475.51 237
13476.60 229
13477.70 227
13478.80 249
13479.89 258
13480.99 276
13482.09 248
13483.18 259
13484.28 258
13485.38 266
13486.48 276
13487.57 237
13488.67 264
13489.77 244
13490.87 261
13491.96 282
13493.06 243
13494.16 259
13495.26 262
13496.35 308
13497.45 257
13498.55 280
13499.65 250
13500.74 315
13501.84 346
13502.94 289
13504.04 263
13505.14 287
13506.23 256
13507.33 261
13508.43 249
13509.53 284
13510.63 261
13511.72 257
13512.82 237
13513.92 251
13515.02 261
13516.12 218
13517.22 268
13518.31 214
13519.41 241
13520.51 253
13521.61 230
13522.71 231
13523.81 223
13524.91 231
13526.01 251
13527.10 235
13528.20 218
13529.30 201
13530.40 249
13531.50 235
13532.60 230
13533.70 256
13534.80 224
13535.90 246
13537.00 205
13538.09 226
13539.19 258
13540.29 230
13541.39 211
13542.49 225
13543.59 225
13544.69 232
13545.79 232
13546.89 211
13547.99 212
13549.09 212
13550.19 259
13551.29 270
13552.39 244
13553.49 251
13554.59 225
13555.69 223
13556.79 219
13557.89 221
13558.99 255
13560.09 250
13561.19 217
13562.29 203
13563.39 189
13564.49 234
13565.59 231
13566.69 244
13567.79 233
13568.89 196
13569.99 186
13571.09 201
13572.20 253
13573.30 228
13574.40 207
13575.50 208
13576.60 217
13577.70 178
13578.80 195
13579.90 210
13581.00 210
13582.10 219
13583.20 254
13584.31 202
13585.41 202
13586.51 239
13587.61 216
13588.71 204
13589.81 211
13590.91 224
13592.02 212
13593.12 199
13594.22 240
13595.32 235
13596.42 206
13597.52 248
13598.63 250
13599.73 214
13600.83 189
13601.93 234
13603.03 246
13604.14 221
13605.24 226
13606.34 240
13607.44 199
13608.54 204
13609.65 223
13610.75 219
13611.85 206
13612.95 204
13614.06 195
13615.16 205
13616.26 209
13617.36 211
13618.47 227
13619.57 219
13620.67 194
13621.77 249
13622.88 218
13623.98 199
13625.08 197
13626.18 234
13627.29 214
13628.39 202
13629.49 208
13630.60 218
13631.70 226
13632.80 223
13633.91 215
13635.01 226
13636.11 246
13637.22 243
13638.32 230
13639.42 205
13640.53 197
13641.63 216
13642.73 242
13643.84 214
13644.94 186
13646.04 184
13647.15 193
13648.25 235
13649.36 227
13650.46 221
13651.56 213
13652.67 234
13653.77 233
13654.88 249
13655.98 223
13657.08 210
13658.19 215
13659.29 228
13660.40 207
13661.50 196
13662.60 218
13663.71 203
13664.81 201
13665.92 211
13667.02 211
13668.13 226
13669.23 252
13670.34 235
13671.44 204
13672.55 206
13673.65 200
13674.76 198
13675.86 212
13676.97 193
13678.07 222
13679.18 203
13680.28 199
13681.39 166
13682.49 201
13683.60 221
13684.70 215
13685.81 183
13686.91 171
13688.02 164
13689.12 202
13690.23 193
13691.33 209
13692.44 212
13693.55 191
13694.65 213
13695.76 195
13696.86 187
13697.97 186
13699.07 225
13700.18 224
13701.29 233
13702.39 197
13703.50 223
13704.60 218
13705.71 207
13706.82 224
13707.92 203
13709.03 234
13710.14 220
13711.24 222
13712.35 222
13713.45 204
13714.56 189
13715.67 241
13716.77 215
13717.88 219
13718.99 224
13720.09 241
13721.20 240
13722.31 214
13723.41 245
13724.52 219
13725.63 204
13726.74 222
13727.84 238
13728.95 201
13730.06 232
13731.16 232
13732.27 263
13733.38 235
13734.49 255
13735.59 243
13736.70 215
13737.81 240
13738.91 246
13740.02 230
13741.13 199
13742.24 256
13743.35 256
13744.45 265
13745.56 232
13746.67 248
13747.78 218
13748.88 272
13749.99 253
13751.10 276
13752.21 257
13753.32 280
13754.42 238
13755.53 244
13756.64 247
13757.75 262
13758.86 297
13759.97 288
13761.07 274
13762.18 273
13763.29 289
13764.40 292
13765.51 314
13766.62 307
13767.72 304
13768.83 282
13769.94 341
13771.05 323
13772.16 335
13773.27 349
13774.38 329
13775.49 351
13776.60 325
13777.70 341
13778.81 319
13779.92 343
13781.03 312
13782.14 295
13783.25 249
13784.36 277
13785.47 236
13786.58 236
13787.69 241
13788.80 253
13789.91 195
13791.02 244
13792.13 260
13793.24 257
13794.35 223
13795.45 238
13796.56 264
13797.67 257
13798.78 243
13799.89 224
13801.00 243
13802.11 216
13803.22 277
13804.33 272
13805.44 261
13806.55 229
13807.67 252
13808.78 222
13809.89 270
13811.00 268
13812.11 236
13813.22 259
13814.33 251
13815.44 243
13816.55 206
13817.66 221
13818.77 223
13819.88 228
13820.99 221
13822.10 214
13823.21 228
13824.32 226
13825.44 235
13826.55 214
13827.66 224
13828.77 206
13829.88 250
13830.99 223
13832.10 238
13833.21 241
13834.32 235
13835.44 253
13836.55 258
13837.66 222
13838.77 254
13839.88 255
13840.99 254
13842.10 212
13843.22 230
13844.33 221
13845.44 235
13846.55 246
13847.66 242
13848.78 225
13849.89 218
13851.00 237
13852.11 205
13853.22 199
13854.34 216
13855.45 260
13856.56 247
13857.67 233
13858.78 209
13859.90 234
13861.01 218
13862.12 228
13863.23 251
13864.35 220
13865.46 237
13866.57 227
13867.68 238
13868.80 255
13869.91 271
13871.02 215
13872.14 242
13873.25 205
13874.36 215
13875.47 228
13876.59 211
13877.70 218
13878.81 225
13879.93 233
13881.04 194
13882.15 205
13883.27 197
13884.38 223
13885.49 231
13886.61 224
13887.72 214
13888.83 240
13889.95 231
13891.06 221
13892.17 217
13893.29 195
13894.40 188
13895.52 218
13896.63 222
13897.74 208
13898.86 224
13899.97 224
13901.09 224
13902.20 189
13903.31 216
13904.43 200
13905.54 247
13906.66 200
13907.77 204
13908.89 211
13910.00 255
13911.11 205
13912.23 163
13913.34 204
13914.46 233
13915.57 234
13916.69 203
13917.80 237
13918.92 214
13920.03 220
13921.15 206
13922.26 197
13923.38 187
13924.49 222
13925.61 197
13926.72 213
13927.84 187
13928.95 197
13930.07 189
13931.18 218
13932.30 226
13933.41 215
13934.53 209
13935.64 204
13936.76 229
13937.87 204
13938.99 202
13940.10 183
13941.22 210
13942.34 199
13943.45 231
13944.57 196
13945.68 219
13946.80 216
13947.91 204
13949.03 202
13950.15 199
13951.26 224
13952.38 172
13953.49 213
13954.61 193
13955.73 221
13956.84 196
13957.96 211
13959.08 170
13960.19 193
13961.31 194
13962.43 227
13963.54 239
13964.66 210
13965.78 205
13966.89 238
13968.01 230
13969.13 190
13970.24 211
13971.36 217
13972.48 195
13973.59 229
13974.71 230
13975.83 207
13976.94 248
13978.06 221
13979.18 207
13980.30 215
13981.41 233
13982.53 217
13983.65 224
13984.76 251
13985.88 221
13987.00 219
13988.12 222
13989.23 218
13990.35 187
13991.47 238
13992.59 255
13993.71 267
13994.82 226
13995.94 206
13997.06 219
13998.18 211
13999.29 215
14000.41 240
14001.53 228
14002.65 226
14003.77 215
14004.88 220
14006.00 200
14007.12 197
14008.24 275
14009.36 221
14010.48 215
14011.59 220
14012.71 249
14013.83 246
14014.95 233
14016.07 221
14017.19 256
14018.31 223
14019.43 247
14020.54 240
14021.66 264
14022.78 294
14023.90 228
14025.02 240
14026.14 238
14027.26 237
14028.38 222
14029.50 244
14030.62 232
14031.73 224
14032.85 224
14033.97 264
14035.09 268
14036.21 220
14037.33 227
14038.45 227
14039.57 236
14040.69 220
14041.81 203
14042.93 187
14044.05 213
14045.17 173
14046.29 207
14047.41 227
14048.53 224
14049.65 198
14050.77 216
14051.89 220
14053.01 229
14054.13 226
14055.25 227
14056.37 246
14057.49 215
14058.61 220
14059.73 235
14060.85 243
14061.97 225
14063.09 215
14064.21 238
14065.33 247
14066.45 212
14067.57 221
14068.70 206
14069.82 226
14070.94 229
14072.06 241
14073.18 214
14074.30 233
14075.42 246
14076.54 239
14077.66 288
14078.78 209
14079.91 242
14081.03 274
14082.15 266
14083.27 240
14084.39 244
14085.51 223
14086.63 238
14087.75 255
14088.88 238
14090.00 205
14091.12 242
14092.24 261
14093.36 234
14094.48 248
14095.61 217
14096.73 302
14097.85 328
14098.97 269
14100.09 238
14101.22 270
14102.34 264
14103.46 250
14104.58 243
14105.71 263
14106.83 239
14107.95 247
14109.07 249
14110.19 237
14111.32 216
14112.44 248
14113.56 243
14114.68 231
14115.81 233
14116.93 225
14118.05 233
14119.18 225
14120.30 213
14121.42 212
14122.54 219
14123.67 242
14124.79 210
14125.91 204
14127.04 203
14128.16 205
14129.28 200
14130.41 227
14131.53 221
14132.65 227
14133.78 196
14134.90 210
14136.02 177
14137.15 216
14138.27 206
14139.39 229
14140.52 219
14141.64 184
14142.76 226
14143.89 220
14145.01 213
14146.13 214
14147.26 220
14148.38 221
14149.51 226
14150.63 182
14151.75 185
14152.88 174
14154.00 194
14155.13 205
14156.25 216
14157.38 207
14158.50 227
14159.62 231
14160.75 206
14161.87 225
14163.00 214
14164.12 176
14165.25 190
14166.37 219
14167.50 194
14168.62 193
14169.75 219
14170.87 180
14172.00 168
14173.12 213
14174.25 204
14175.37 217
14176.50 157
14177.62 201
14178.75 211
14179.87 200
14181.00 176
14182.12 186
14183.25 192
14184.37 171
14185.50 238
14186.62 174
14187.75 191
14188.87 202
14190.00 210
14191.13 202
14192.25 182
14193.38 202
14194.50 189
14195.63 182
14196.75 208
14197.88 189
14199.01 187
14200.13 211
14201.26 208
14202.38 200
14203.51 197
14204.64 178
14205.76 179
14206.89 193
14208.01 218
14209.14 197
14210.27 205
14211.39 154
14212.52 161
14213.65 191
14214.77 183
14215.90 176
14217.03 161
14218.15 178
14219.28 175
14220.41 178
14221.53 199
14222.66 164
14223.79 183
14224.91 201
14226.04 176
14227.17 164
14228.30 183
14229.42 181
14230.55 197
14231.68 185
14232.80 206
14233.93 216
14235.06 183
14236.19 176
14237.31 189
14238.44 200
14239.57 177
14240.70 161
14241.82 163
14242.95 173
14244.08 159
14245.21 199
14246.34 200
14247.46 175
14248.59 164
14249.72 209
14250.85 190
14251.98 178
14253.10 183
14254.23 184
14255.36 168
14256.49 183
14257.62 185
14258.74 152
14259.87 164
14261.00 154
14262.13 171
14263.26 163
14264.39 148
14265.52 187
14266.64 168
14267.77 160
14268.90 129
14270.03 156
14271.16 205
14272.29 171
14273.42 149
14274.55 171
14275.68 162
14276.80 186
14277.93 160
14279.06 156
14280.19 158
14281.32 174
14282.45 180
14283.58 160
14284.71 174
14285.84 178
14286.97 171
14288.10 174
14289.23 172
14290.36 144
14291.49 154
14292.62 161
14293.75 161
14294.87 158
14296.00 161
14297.13 181
14298.26 201
14299.39 154
14300.52 154
14301.65 158
14302.78 174
14303.91 174
14305.04 184
14306.17 163
14307.31 166
14308.44 179
14309.57 169
14310.70 149
14311.83 183
14312.96 188
14314.09 177
14315.22 190
14316.35 176
14317.48 157
14318.61 185
14319.74 181
14320.87 156
14322.00 186
14323.13 138
14324.26 139
14325.40 156
14326.53 177
14327.66 152
14328.79 159
14329.92 185
14331.05 177
14332.18 152
14333.31 164
14334.44 164
14335.58 160
14336.71 171
14337.84 156
14338.97 182
14340.10 184
14341.23 181
14342.37 170
14343.50 163
14344.63 137
14345.76 160
14346.89 147
14348.02 149
14349.16 154
14350.29 149
14351.42 149
14352.55 153
14353.68 140
14354.82 154
14355.95 163
14357.08 167
14358.21 168
14359.35 138
14360.48 165
14361.61 170
14362.74 176
14363.87 157
14365.01 154
14366.14 176
14367.27 179
14368.41 152
14369.54 141
14370.67 153
14371.80 149
14372.94 162
14374.07 160
14375.20 140
14376.34 157
14377.47 163
14378.60 145
14379.73 154
14380.87 162
14382.00 167
14383.13 163
14384.27 170
14385.40 188
14386.53 157
14387.67 186
14388.80 170
14389.93 179
14391.07 151
14392.20 142
14393.34 152
14394.47 137
14395.60 127
14396.74 164
14397.87 190
14399.00 145
14400.14 163
14401.27 167
14402.41 155
14403.54 175
14404.67 189
14405.81 166
14406.94 137
14408.08 141
14409.21 152
14410.35 145
14411.48 160
14412.61 126
14413.75 190
14414.88 160
14416.02 136
14417.15 128
14418.29 174
14419.42 184
14420.56 163
14421.69 156
14422.83 144
14423.96 166
14425.10 170
14426.23 187
14427.37 160
14428.50 142
14429.64 170
14430.77 178
14431.91 154
14433.04 158
14434.18 171
14435.31 192
14436.45 144
14437.58 155
14438.72 158
14439.85 173
14440.99 165
14442.13 147
14443.26 163
14444.40 165
14445.53 169
14446.67 169
14447.80 212
14448.94 175
14450.08 173
14451.21 171
14452.35 158
14453.48 158
14454.62 172
14455.76 172
14456.89 156
14458.03 175
14459.16 179
14460.30 176
14461.44 179
14462.57 190
14463.71 155
14464.85 198
14465.98 201
14467.12 176
14468.26 158
14469.39 163
14470.53 202
14471.67 207
14472.80 201
14473.94 186
14475.08 234
14476.21 237
14477.35 203
14478.49 179
14479.62 210
14480.76 192
14481.90 214
14483.04 181
14484.17 184
14485.31 168
14486.45 201
14487.59 159
14488.72 164
14489.86 189
14491.00 189
14492.14 213
14493.27 177
14494.41 185
14495.55 155
14496.69 173
14497.82 173
14498.96 176
14500.10 182
14501.24 177
14502.38 165
14503.51 167
14504.65 172
14505.79 197
14506.93 177
14508.07 190
14509.20 200
14510.34 181
14511.48 197
14512.62 196
14513.76 187
14514.90 168
14516.03 162
14517.17 171
14518.31 189
14519.45 203
14520.59 179
14521.73 152
14522.87 182
14524.01 162
14525.14 131
14526.28 141
14527.42 160
14528.56 178
14529.70 137
14530.84 153
14531.98 136
14533.12 166
14534.26 175
14535.40 181
14536.54 205
14537.67 176
14538.81 144
14539.95 177
14541.09 193
14542.23 167
14543.37 151
14544.51 142
14545.65 150
14546.79 170
14547.93 184
14549.07 175
14550.21 177
14551.35 185
14552.49 174
14553.63 155
14554.77 163
14555.91 154
14557.05 175
14558.19 186
14559.33 164
14560.47 139
14561.61 158
14562.75 185
14563.89 175
14565.03 181
14566.17 164
14567.31 209
14568.45 200
14569.60 192
14570.74 142
14571.88 136
14573.02 172
14574.16 170
14575.30 164
14576.44 159
14577.58 165
14578.72 167
14579.86 161
14581.00 145
14582.14 160
14583.29 167
14584.43 175
14585.57 173
14586.71 183
14587.85 174
14588.99 188
14590.13 187
14591.28 160
14592.42 159
14593.56 187
14594.70 169
14595.84 168
14596.98 154
14598.13 145
14599.27 179
14600.41 183
14601.55 163
14602.69 166
14603.83 173
14604.98 168
14606.12 158
14607.26 151
14608.40 190
14609.54 173
14610.69 180
14611.83 181
14612.97 171
14614.11 195
14615.26 228
14616.40 173
14617.54 183
14618.68 177
14619.83 224
14620.97 191
14622.11 171
14623.25 175
14624.40 211
14625.54 219
14626.68 173
14627.83 198
14628.97 167
14630.11 180
14631.25 188
14632.40 189
14633.54 212
14634.68 243
14635.83 246
14636.97 212
14638.11 197
14639.26 189
14640.40 206
14641.54 186
14642.69 176
14643.83 179
14644.97 166
14646.12 182
14647.26 195
14648.41 187
14649.55 172
14650.69 164
14651.84 191
14652.98 180
14654.13 194
14655.27 144
14656.41 174
14657.56 184
14658.70 166
14659.85 176
14660.99 190
14662.13 173
14663.28 154
14664.42 192
14665.57 191
14666.71 180
14667.86 178
14669.00 161
14670.14 181
14671.29 173
14672.43 179
14673.58 159
14674.72 162
14675.87 172
14677.01 182
14678.16 151
14679.30 132
14680.45 144
14681.59 147
14682.74 155
14683.88 149
14685.03 168
14686.17 159
14687.32 162
14688.46 166
14689.61 166
14690.75 151
14691.90 175
14693.05 189
14694.19 159
14695.34 173
14696.48 172
14697.63 145
14698.77 165
14699.92 152
14701.06 162
14702.21 197
14703.36 164
14704.50 168
14705.65 162
14706.79 144
14707.94 183
14709.09 229
14710.23 185
14711.38 158
14712.53 154
14713.67 164
14714.82 174
14715.96 158
14717.11 161
14718.26 158
14719.40 178
14720.55 174
14721.70 149
14722.84 141
14723.99 141
14725.14 148
14726.28 157
14727.43 170
14728.58 152
14729.72 168
14730.87 148
14732.02 152
14733.16 173
14734.31 161
14735.46 157
14736.61 149
14737.75 158
14738.90 167
14740.05 158
14741.20 174
14742.34 158
14743.49 147
14744.64 159
14745.79 152
14746.93 181
14748.08 156
14749.23 192
14750.38 175
14751.52 171
14752.67 176
14753.82 150
14754.97 176
14756.11 169
14757.26 195
14758.41 161
14759.56 174
14760.71 158
14761.86 160
14763.00 163
14764.15 175
14765.30 159
14766.45 172
14767.60 195
14768.74 178
14769.89 149
14771.04 177
14772.19 154
14773.34 190
14774.49 179
14775.64 176
14776.79 173
14777.93 171
14779.08 176
14780.23 189
14781.38 185
14782.53 162
14783.68 168
14784.83 200
14785.98 200
14787.13 170
14788.28 163
14789.42 192
14790.57 188
14791.72 199
14792.87 191
14794.02 179
14795.17 200
14796.32 186
14797.47 180
14798.62 173
14799.77 187
14800.92 181
14802.07 187
14803.22 176
14804.37 202
14805.52 181
14806.67 169
14807.82 216
14808.97 174
14810.12 176
14811.27 204
14812.42 209
14813.57 183
14814.72 171
14815.87 190
14817.02 205
14818.17 183
14819.32 133
14820.47 181
14821.62 182
14822.77 154
14823.92 161
14825.07 165
14826.22 167
14827.37 155
14828.52 157
14829.68 164
14830.83 161
14831.98 172
14833.13 170
14834.28 168
14835.43 166
14836.58 163
14837.73 163
14838.88 158
14840.03 160
14841.19 125
14842.34 151
14843.49 173
14844.64 154
14845.79 174
14846.94 170
14848.09 146
14849.25 137
14850.40 119
14851.55 141
14852.70 145
14853.85 159
14855.00 177
14856.16 122
14857.31 154
14858.46 142
14859.61 156
14860.76 161
14861.92 188
14863.07 169
14864.22 150
14865.37 140
14866.52 143
14867.68 164
14868.83 142
14869.98 157
14871.13 159
14872.29 138
14873.44 131
14874.59 151
14875.74 145
14876.90 140
14878.05 136
14879.20 157
14880.36 154
14881.51 161
14882.66 166
14883.81 161
14884.97 137
14886.12 147
14887.27 168
14888.43 147
14889.58 173
14890.73 155
14891.89 146
14893.04 134
14894.19 157
14895.35 176
14896.50 154
14897.65 146
14898.81 147
14899.96 158
14901.11 173
14902.27 139
14903.42 133
14904.57 133
14905.73 155
14906.88 118
14908.04 130
14909.19 140
14910.34 119
14911.50 148
14912.65 119
14913.81 132
14914.96 152
14916.11 153
14917.27 160
14918.42 141
14919.58 124
14920.73 129
14921.88 111
14923.04 163
14924.19 169
14925.35 157
14926.50 143
14927.66 128
14928.81 152
14929.97 137
14931.12 146
14932.28 150
14933.43 155
14934.59 150
14935.74 151
14936.90 145
14938.05 185
14939.21 168
14940.36 158
14941.52 140
14942.67 149
14943.83 161
14944.98 165
14946.14 152
14947.29 167
14948.45 148
14949.60 144
14950.76 142
14951.91 153
14953.07 162
14954.23 140
14955.38 145
14956.54 145
14957.69 135
14958.85 136
14960.00 149
14961.16 164
14962.32 147
14963.47 129
14964.63 145
14965.78 165
14966.94 135
14968.10 143
14969.25 137
14970.41 169
14971.57 129
14972.72 140
14973.88 131
14975.04 144
14976.19 127
14977.35 151
14978.50 156
14979.66 139
14980.82 143
14981.97 145
14983.13 154
14984.29 117
14985.45 129
14986.60 148
14987.76 162
14988.92 154
14990.07 137
14991.23 118
14992.39 130
14993.54 139
14994.70 139
14995.86 154
14997.02 145
14998.17 159
14999.33 106
15000.49 125
15001.65 119
15002.80 140
15003.96 144
15005.12 155
15006.28 135
15007.43 135
15008.59 125
15009.75 122
15010.91 129
15012.07 128
15013.22 111
15014.38 141
15015.54 125
15016.70 118
15017.86 131
15019.01 126
15020.17 122
15021.33 123
15022.49 157
15023.65 136
15024.81 129
15025.96 152
15027.12 113
15028.28 117
15029.44 128
15030.60 142
15031.76 136
15032.92 110
15034.07 115
15035.23 145
15036.39 125
15037.55 111
15038.71 116
15039.87 131
15041.03 139
15042.19 146
15043.35 165
15044.50 110
15045.66 139
15046.82 139
15047.98 135
15049.14 120
15050.30 113
15051.46 116
15052.62 145
15053.78 131
15054.94 127
15056.10 134
15057.26 141
15058.42 128
15059.58 126
15060.74 129
15061.90 123
15063.06 113
15064.22 121
15065.38 114
15066.54 94
15067.70 142
15068.86 101
15070.02 128
15071.18 132
15072.34 155
15073.50 135
15074.66 135
15075.82 104
15076.98 142
15078.14 126
15079.30 126
15080.46 150
15081.62 127
15082.78 121
15083.94 124
15085.10 127
15086.26 108
15087.42 107
15088.59 117
15089.75 125
15090.91 143
15092.07 128
15093.23 115
15094.39 152
15095.55 139
15096.71 131
15097.87 128
15099.04 138
15100.20 130
15101.36 126
15102.52 115
15103.68 104
15104.84 140
15106.00 123
15107.17 128
15108.33 108
15109.49 125
15110.65 116
15111.81 171
15112.97 109
15114.14 133
15115.30 110
15116.46 119
15117.62 141
15118.78 111
15119.95 109
15121.11 98
15122.27 118
15123.43 101
15124.59 121
15125.76 129
15126.92 111
15128.08 107
15129.24 126
15130.41 140
15131.57 104
15132.73 114
15133.89 130
15135.06 123
15136.22 126
15137.38 113
15138.54 102
15139.71 121
15140.87 129
15142.03 130
15143.20 115
15144.36 123
15145.52 106
15146.69 142
15147.85 124
15149.01 111
15150.17 116
15151.34 134
15152.50 128
15153.66 126
15154.83 122
15155.99 135
15157.16 143
15158.32 100
15159.48 111
15160.65 125
15161.81 144
15162.97 122
15164.14 109
15165.30 104
15166.46 111
15167.63 90
15168.79 133
15169.96 118
15171.12 94
15172.28 134
15173.45 118
15174.61 116
15175.78 100
15176.94 144
15178.11 131
15179.27 114
15180.43 105
15181.60 111
15182.76 118
15183.93 115
15185.09 111
15186.26 119
15187.42 137
15188.59 130
15189.75 117
15190.92 106
15192.08 121
15193.25 137
15194.41 122
15195.58 115
15196.74 111
15197.91 111
15199.07 141
15200.24 120
15201.40 121
15202.57 114
15203.73 132
15204.90 140
15206.06 114
15207.23 130
15208.39 129
15209.56 133
15210.72 140
15211.89 152
15213.06 121
15214.22 127
15215.39 118
15216.55 139
15217.72 113
15218.88 115
15220.05 129
15221.22 128
15222.38 114
15223.55 132
15224.71 126
15225.88 115
15227.05 116
15228.21 147
15229.38 131
15230.55 120
15231.71 121
15232.88 143
15234.05 138
15235.21 119
15236.38 106
15237.54 115
15238.71 141
15239.88 139
15241.04 130
15242.21 118
15243.38 116
15244.55 135
15245.71 146
15246.88 112
15248.05 102
15249.21 156
15250.38 138
15251.55 117
15252.71 105
15253.88 132
15255.05 138
15256.22 125
15257.38 129
15258.55 117
15259.72 141
15260.89 122
15262.05 122
15263.22 133
15264.39 119
15265.56 110
15266.72 156
15267.89 130
15269.06 116
15270.23 98
15271.40 119
15272.56 136
15273.73 133
15274.90 114
15276.07 113
15277.24 125
15278.40 120
15279.57 120
15280.74 116
15281.91 115
15283.08 120
15284.25 128
15285.41 115
15286.58 102
15287.75 117
15288.92 128
15290.09 104
15291.26 129
15292.43 116
15293.59 134
15294.76 132
15295.93 120
15297.10 132
15298.27 120
15299.44 133
15300.61 129
15301.78 154
15302.95 122
15304.12 139
15305.28 119
15306.45 113
15307.62 121
15308.79 120
15309.96 152
15311.13 118
15312.30 123
15313.47 105
15314.64 137
15315.81 127
15316.98 109
15318.15 124
15319.32 127
15320.49 126
15321.66 128
15322.83 104
15324.00 137
15325.17 107
15326.34 131
15327.51 109
15328.68 125
15329.85 121
15331.02 129
15332.19 128
15333.36 141
15334.53 148
15335.70 126
15336.87 120
15338.04 123
15339.21 119
15340.38 120
15341.55 135
15342.72 133
15343.89 141
15345.06 111
15346.23 116
15347.41 150
15348.58 126
15349.75 100
15350.92 111
15352.09 124
15353.26 116
15354.43 120
15355.60 89
15356.77 132
15357.94 116
15359.12 132
15360.29 119
15361.46 118
15362.63 116
15363.80 128
15364.97 108
15366.14 108
15367.32 132
15368.49 135
15369.66 118
15370.83 105
15372.00 112
15373.17 120
15374.35 125
15375.52 126
15376.69 116
15377.86 102
15379.03 125
15380.21 133
15381.38 101
15382.55 106
15383.72 118
15384.90 126
15386.07 119
15387.24 101
15388.41 127
15389.58 119
15390.76 107
15391.93 143
15393.10 113
15394.27 135
15395.45 119
15396.62 128
15397.79 118
15398.97 111
15400.14 147
15401.31 111
15402.48 107
15403.66 105
15404.83 115
15406.00 125
15407.18 104
15408.35 105
15409.52 141
15410.70 115
15411.87 132
15413.04 125
15414.22 118
15415.39 138
15416.56 129
15417.74 128
15418.91 116
15420.08 118
15421.26 137
15422.43 126
15423.60 105
15424.78 110
15425.95 107
15427.13 120
15428.30 99
15429.47 121
15430.65 107
15431.82 109
15433.00 111
15434.17 129
15435.34 110
15436.52 96
15437.69 101
15438.87 100
15440.04 104
15441.22 94
15442.39 111
15443.56 101
15444.74 114
15445.91 116
15447.09 124
15448.26 110
15449.44 113
15450.61 110
15451.79 119
15452.96 109
15454.14 124
15455.31 124
15456.49 122
15457.66 125
15458.84 132
15460.01 146
15461.19 111
15462.36 142
15463.54 105
15464.71 124
15465.89 94
15467.06 112
15468.24 122
15469.42 127
15470.59 119
15471.77 121
15472.94 116
15474.12 140
15475.29 131
15476.47 135
15477.64 125
15478.82 112
15480.00 122
15481.17 97
15482.35 107
15483.52 119
15484.70 125
15485.88 119
15487.05 124
15488.23 107
15489.41 122
15490.58 123
15491.76 129
15492.93 108
15494.11 116
15495.29 119
15496.46 144
15497.64 117
15498.82 108
15499.99 136
15501.17 121
15502.35 114
15503.52 119
15504.70 134
15505.88 113
15507.05 118
15508.23 121
15509.41 135
15510.59 112
15511.76 120
15512.94 131
15514.12 112
15515.29 133
15516.47 107
15517.65 140
15518.83 131
15520.00 111
15521.18 118
15522.36 132
15523.54 128
15524.71 125
15525.89 104
15527.07 112
15528.25 99
15529.42 120
15530.60 146
15531.78 113
15532.96 126
15534.14 125
15535.31 129
15536.49 126
15537.67 129
15538.85 90
15540.03 112
15541.20 125
15542.38 142
15543.56 101
15544.74 115
15545.92 124
15547.10 133
15548.27 106
15549.45 106
15550.63 107
15551.81 113
15552.99 120
15554.17 123
15555.35 122
15556.53 107
15557.70 120
15558.88 144
15560.06 134
15561.24 115
15562.42 120
15563.60 128
15564.78 140
15565.96 127
15567.14 127
15568.32 123
15569.50 117
15570.67 137
15571.85 111
15573.03 132
15574.21 110
15575.39 131
15576.57 114
15577.75 139
15578.93 130
15580.11 130
15581.29 127
15582.47 129
15583.65 116
15584.83 127
15586.01 125
15587.19 105
15588.37 128
15589.55 115
15590.73 103
15591.91 116
15593.09 140
15594.27 118
15595.45 131
15596.63 104
15597.81 157
15598.99 121
15600.17 130
15601.35 126
15602.53 119
15603.71 119
15604.90 116
15606.08 140
15607.26 128
15608.44 146
15609.62 122
15610.80 133
15611.98 128
15613.16 141
15614.34 119
15615.52 139
15616.70 148
15617.89 149
15619.07 141
15620.25 135
15621.43 133
15622.61 138
15623.79 143
15624.97 132
15626.15 140
15627.34 107
15628.52 142
15629.70 135
15630.88 134
15632.06 116
15633.24 137
15634.43 125
15635.61 158
15636.79 139
15637.97 156
15639.15 140
15640.34 161
15641.52 146
15642.70 121
15643.88 125
15645.06 127
15646.25 141
15647.43 123
15648.61 143
15649.79 121
15650.98 125
15652.16 119
15653.34 141
15654.52 141
15655.71 153
15656.89 137
15658.07 165
15659.25 145
15660.44 153
15661.62 145
15662.80 143
15663.98 165
15665.17 158
15666.35 161
15667.53 144
15668.72 148
15669.90 143
15671.08 149
15672.27 137
15673.45 125
15674.63 151
15675.82 139
15677.00 147
15678.18 136
15679.37 127
15680.55 135
15681.73 145
15682.92 145
15684.10 147
15685.28 103
15686.47 161
15687.65 146
15688.84 148
15690.02 133
15691.20 148
15692.39 114
15693.57 121
15694.76 111
15695.94 116
15697.12 152
15698.31 132
15699.49 146
15700.68 127
15701.86 150
15703.05 147
15704.23 145
15705.41 140
15706.60 135
15707.78 117
15708.97 157
15710.15 116
15711.34 133
15712.52 130
15713.71 155
15714.89 153
15716.08 168
15717.26 176
15718.45 144
15719.63 160
15720.82 122
15722.00 155
15723.19 131
15724.37 152
15725.56 135
15726.74 134
15727.93 136
15729.11 128
15730.30 137
15731.48 136
15732.67 134
15733.85 133
15735.04 156
15736.23 135
15737.41 139
15738.60 139
15739.78 156
15740.97 139
15742.15 160
15743.34 126
15744.53 147
15745.71 111
15746.90 134
15748.08 143
15749.27 143
15750.46 145
15751.64 153
15752.83 142
15754.02 155
15755.20 156
15756.39 135
15757.57 153
15758.76 140
15759.95 127
15761.13 146
15762.32 154
15763.51 152
15764.69 150
15765.88 102
15767.07 154
15768.25 140
15769.44 176
15770.63 159
15771.82 141
15773.00 151
15774.19 144
15775.38 144
15776.56 130
15777.75 129
15778.94 144
15780.13 153
15781.31 154
15782.50 170
15783.69 161
15784.88 157
15786.06 134
15787.25 155
15788.44 138
15789.63 123
15790.81 139
15792.00 118
15793.19 128
15794.38 128
15795.56 139
15796.75 144
15797.94 159
15799.13 126
15800.32 159
15801.50 137
15802.69 137
15803.88 143
15805.07 150
15806.26 160
15807.45 173
15808.63 152
15809.82 127
15811.01 152
15812.20 123
15813.39 137
15814.58 124
15815.77 141
15816.95 129
15818.14 147
15819.33 131
15820.52 134
15821.71 109
15822.90 143
15824.09 130
15825.28 151
15826.46 140
15827.65 146
15828.84 147
15830.03 126
15831.22 163
15832.41 125
15833.60 136
15834.79 153
15835.98 141
15837.17 99
15838.36 119
15839.55 123
15840.74 158
15841.93 144
15843.12 152
15844.31 143
15845.50 129
15846.69 109
15847.88 104
15849.07 124
15850.26 125
15851.45 130
15852.64 129
15853.83 150
15855.02 97
15856.21 149
15857.40 158
15858.59 125
15859.78 133
15860.97 118
15862.16 129
15863.35 150
15864.54 141
15865.73 108
15866.92 124
15868.11 117
15869.30 134
15870.49 132
15871.68 148
15872.87 105
15874.06 110
15875.25 123
15876.45 145
15877.64 118
15878.83 139
15880.02 119
15881.21 121
15882.40 114
15883.59 140
15884.78 142
15885.97 126
15887.17 143
15888.36 130
15889.55 134
15890.74 122
15891.93 130
15893.12 108
15894.31 105
15895.51 126
15896.70 154
15897.89 145
15899.08 148
15900.27 128
15901.46 147
15902.66 118
15903.85 127
15905.04 130
15906.23 130
15907.43 154
15908.62 132
15909.81 134
15911.00 130
15912.19 167
15913.39 143
15914.58 148
15915.77 123
15916.96 171
15918.16 130
15919.35 153
15920.54 136
15921.73 135
15922.93 131
15924.12 123
15925.31 149
15926.50 117
15927.70 132
15928.89 133
15930.08 121
15931.28 143
15932.47 144
15933.66 164
15934.86 142
15936.05 150
15937.24 138
15938.44 114
15939.63 131
15940.82 125
15942.02 130
15943.21 111
15944.40 116
15945.60 134
15946.79 128
15947.98 119
15949.18 106
15950.37 128
15951.56 119
15952.76 145
15953.95 122
15955.15 132
15956.34 132
15957.53 127
15958.73 96
15959.92 94
15961.12 120
15962.31 115
15963.50 126
15964.70 123
15965.89 125
15967.09 135
15968.28 130
15969.48 119
15970.67 118
15971.86 124
15973.06 152
15974.25 110
15975.45 124
15976.64 122
15977.84 108
15979.03 134
15980.23 125
15981.42 120
15982.62 118
15983.81 122
15985.01 124
15986.20 121
15987.40 137
15988.59 129
15989.79 103
15990.98 115
15992.18 101
15993.37 112
15994.57 121
15995.76 117
15996.96 105
15998.16 109
15999.35 116
16000.55 118
16001.74 123
16002.94 117
16004.13 124
16005.33 110
16006.53 129
16007.72 119
16008.92 162
16010.11 115
16011.31 123
16012.51 123
16013.70 131
16014.90 118
16016.09 117
16017.29 128
16018.49 103
16019.68 103
16020.88 118
16022.07 120
16023.27 122
16024.47 136
16025.66 123
16026.86 122
16028.06 93
16029.25 108
16030.45 108
16031.65 118
16032.84 108
16034.04 118
16035.24 128
16036.44 132
16037.63 117
16038.83 123
16040.03 129
16041.22 106
16042.42 139
16043.62 112
16044.82 139
16046.01 130
16047.21 125
16048.41 108
16049.60 122
16050.80 92
16052.00 120
16053.20 115
16054.39 116
16055.59 127
16056.79 110
16057.99 138
16059.19 132
16060.38 131
16061.58 105
16062.78 141
16063.98 109
16065.18 117
16066.37 110
16067.57 134
16068.77 106
16069.97 111
16071.17 116
16072.36 113
16073.56 117
16074.76 119
16075.96 117
16077.16 104
16078.36 91
16079.56 88
16080.75 120
16081.95 130
16083.15 97
16084.35 103
16085.55 110
16086.75 104
16087.95 118
16089.15 100
16090.34 101
16091.54 135
16092.74 128
16093.94 101
16095.14 115
16096.34 112
16097.54 106
16098.74 97
16099.94 124
16101.14 93
16102.34 109
16103.54 113
16104.74 107
16105.93 108
16107.13 91
16108.33 124
16109.53 102
16110.73 117
16111.93 118
16113.13 105
16114.33 106
16115.53 89
16116.73 122
16117.93 110
16119.13 113
16120.33 93
16121.53 105
16122.73 98
16123.93 107
16125.13 83
16126.33 92
16127.53 98
16128.73 107
16129.94 98
16131.14 128
16132.34 118
16133.54 84
16134.74 115
16135.94 119
16137.14 104
16138.34 91
16139.54 116
16140.74 120
16141.94 126
16143.14 111
16144.34 122
16145.55 109
16146.75 106
16147.95 89
16149.15 117
16150.35 122
16151.55 118
16152.75 97
16153.95 87
16155.15 104
16156.36 119
16157.56 125
16158.76 100
16159.96 112
16161.16 108
16162.36 114
16163.57 109
16164.77 97
16165.97 93
16167.17 133
16168.37 133
16169.58 115
16170.78 102
16171.98 86
16173.18 117
16174.38 105
16175.59 116
16176.79 114
16177.99 113
16179.19 96
16180.39 111
16181.60 109
16182.80 110
16184.00 96
16185.20 128
16186.41 114
16187.61 109
16188.81 117
16190.01 103
16191.22 118
16192.42 83
16193.62 106
16194.83 128
16196.03 132
16197.23 105
16198.43 123
16199.64 117
16200.84 127
16202.04 115
16203.25 131
16204.45 131
16205.65 125
16206.86 121
16208.06 135
16209.26 121
16210.47 134
16211.67 115
16212.87 102
16214.08 136
16215.28 104
16216.49 121
16217.69 123
16218.89 137
16220.10 130
16221.30 133
16222.50 107
16223.71 114
16224.91 116
16226.12 127
16227.32 124
16228.52 118
16229.73 115
16230.93 127
16232.14 127
16233.34 110
16234.55 118
16235.75 122
16236.95 134
16238.16 116
16239.36 129
16240.57 110
16241.77 137
16242.98 132
16244.18 113
16245.39 109
16246.59 114
16247.80 124
16249.00 134
16250.21 119
16251.41 113
16252.62 125
16253.82 143
16255.03 148
16256.23 116
16257.44 127
16258.64 117
16259.85 150
16261.05 123
16262.26 121
16263.46 119
16264.67 123
16265.87 120
16267.08 143
16268.29 113
16269.49 111
16270.70 124
16271.90 142
16273.11 147
16274.31 102
16275.52 112
16276.73 114
16277.93 128
16279.14 125
16280.34 127
16281.55 129
16282.76 145
16283.96 128
16285.17 119
16286.38 119
16287.58 130
16288.79 123
16289.99 134
16291.20 136
16292.41 166
16293.61 155
16294.82 129
16296.03 124
16297.23 126
16298.44 144
16299.65 120
16300.85 147
16302.06 131
16303.27 117
16304.47 142
16305.68 112
16306.89 127
16308.10 127
16309.30 113
16310.51 127
16311.72 160
16312.92 130
16314.13 138
16315.34 121
16316.55 139
16317.75 126
16318.96 140
16320.17 124
16321.38 126
16322.58 123
16323.79 120
16325.00 118
16326.21 127
16327.42 129
16328.62 125
16329.83 115
16331.04 113
16332.25 141
16333.46 90
16334.66 102
16335.87 101
16337.08 112
16338.29 142
16339.50 126
16340.70 128
16341.91 122
16343.12 143
16344.33 115
16345.54 118
16346.75 111
16347.96 113
16349.16 85
16350.37 124
16351.58 115
16352.79 128
16354.00 118
16355.21 141
16356.42 123
16357.63 128
16358.83 104
16360.04 114
16361.25 128
16362.46 117
16363.67 106
16364.88 111
16366.09 114
16367.30 151
16368.51 133
16369.72 120
16370.93 113
16372.14 106
16373.35 108
16374.56 116
16375.76 105
16376.97 130
16378.18 132
16379.39 132
16380.60 117
16381.81 112
16383.02 108
16384.23 112
16385.44 121
16386.65 95
16387.86 111
16389.07 121
16390.28 108
16391.49 121
16392.70 112
16393.91 100
16395.12 114
16396.33 132
16397.55 124
16398.76 100
16399.97 120
16401.18 109
16402.39 137
16403.60 112
16404.81 123
16406.02 120
16407.23 117
16408.44 122
16409.65 112
16410.86 121
16412.07 100
16413.28 117
16414.50 105
16415.71 98
16416.92 118
16418.13 129
16419.34 107
16420.55 120
16421.76 125
16422.97 108
16424.19 110
16425.40 100
16426.61 134
16427.82 126
16429.03 112
16430.24 94
16431.46 109
16432.67 113
16433.88 95
16435.09 116
16436.30 111
16437.51 117
16438.73 105
16439.94 108
16441.15 101
16442.36 108
16443.57 94
16444.79 114
16446.00 125
16447.21 101
16448.42 99
16449.64 96
16450.85 116
16452.06 115
16453.27 98
16454.49 80
16455.70 106
16456.91 116
16458.12 101
16459.34 96
16460.55 124
16461.76 107
16462.97 110
16464.19 121
16465.40 111
16466.61 106
16467.83 106
16469.04 109
16470.25 115
16471.47 101
16472.68 110
16473.89 126
16475.11 125
16476.32 101
16477.53 103
16478.75 110
16479.96 111
16481.17 106
16482.39 116
16483.60 112
16484.81 94
16486.03 122
16487.24 104
16488.45 108
16489.67 117
16490.88 119
16492.10 101
16493.31 93
16494.52 97
16495.74 111
16496.95 121
16498.17 114
16499.38 97
16500.59 105
16501.81 101
16503.02 110
16504.24 96
16505.45 96
16506.67 92
16507.88 110
16509.10 120
16510.31 124
16511.52 93
16512.74 105
16513.95 96
16515.17 105
16516.38 99
16517.60 105
16518.81 96
16520.03 97
16521.24 127
16522.46 94
16523.67 99
16524.89 125
16526.10 97
16527.32 123
16528.53 100
16529.75 111
16530.96 91
16532.18 93
16533.40 97
16534.61 122
16535.83 91
16537.04 120
16538.26 82
16539.47 117
16540.69 120
16541.91 98
16543.12 94
16544.34 93
16545.55 107
16546.77 107
16547.98 107
16549.20 100
16550.42 109
16551.63 104
16552.85 110
16554.07 102
16555.28 104
16556.50 95
16557.71 118
16558.93 102
16560.15 96
16561.36 96
16562.58 98
16563.80 98
16565.01 113
16566.23 109
16567.45 99
16568.66 136
16569.88 101
16571.10 93
16572.31 94
16573.53 92
16574.75 105
16575.96 108
16577.18 113
16578.40 100
16579.62 92
16580.83 98
16582.05 102
16583.27 100
16584.48 115
16585.70 85
16586.92 107
16588.14 116
16589.35 93
16590.57 96
16591.79 108
16593.01 128
16594.23 111
16595.44 100
16596.66 83
16597.88 116
16599.10 101
16600.31 101
16601.53 78
16602.75 104
16603.97 96
16605.19 99
16606.40 91
16607.62 97
16608.84 103
16610.06 108
16611.28 102
16612.50 92
16613.71 106
16614.93 117
16616.15 96
16617.37 111
16618.59 81
16619.81 94
16621.03 121
16622.24 113
16623.46 97
16624.68 107
16625.90 109
16627.12 101
16628.34 90
16629.56 87
16630.78 112
16632.00 108
16633.21 107
16634.43 114
16635.65 96
16636.87 91
16638.09 94
16639.31 92
16640.53 86
16641.75 95
16642.97 105
16644.19 134
16645.41 104
16646.63 108
16647.85 102
16649.07 119
16650.29 98
16651.51 117
16652.73 102
16653.95 98
16655.17 86
16656.39 88
16657.61 81
16658.83 78
16660.05 97
16661.27 107
16662.49 114
16663.71 87
16664.93 109
16666.15 126
16667.37 99
16668.59 87
16669.81 106
16671.03 88
16672.25 118
16673.47 93
16674.69 100
16675.91 97
16677.13 101
16678.35 93
16679.57 105
16680.80 129
16682.02 103
16683.24 89
16684.46 91
16685.68 114
16686.90 110
16688.12 103
16689.34 98
16690.56 104
16691.79 103
16693.01 94
16694.23 100
16695.45 110
16696.67 107
16697.89 110
16699.11 109
16700.34 93
16701.56 98
16702.78 100
16704.00 103
16705.22 100
16706.44 112
16707.67 91
16708.89 85
16710.11 96
16711.33 93
16712.55 96
16713.78 120
16715.00 103
16716.22 110
16717.44 105
16718.67 111
16719.89 111
16721.11 82
16722.33 102
16723.55 87
16724.78 103
16726.00 114
16727.22 122
16728.45 93
16729.67 82
16730.89 113
16732.11 112
16733.34 120
16734.56 80
16735.78 92
16737.00 91
16738.23 106
16739.45 105
16740.67 92
16741.90 105
16743.12 101
16744.34 101
16745.57 101
16746.79 97
16748.01 98
16749.24 98
16750.46 79
16751.68 118
16752.91 96
16754.13 100
16755.35 77
16756.58 83
16757.80 99
16759.03 114
16760.25 113
16761.47 93
16762.70 117
16763.92 104
16765.14 101
16766.37 93
16767.59 91
16768.82 94
16770.04 99
16771.27 91
16772.49 94
16773.71 79
16774.94 117
16776.16 120
16777.39 99
16778.61 99
16779.84 117
16781.06 116
16782.29 94
16783.51 107
16784.73 106
16785.96 90
16787.18 74
16788.41 96
16789.63 90
16790.86 82
16792.08 94
16793.31 110
16794.53 91
16795.76 100
16796.98 96
16798.21 96
16799.43 98
16800.66 100
16801.89 117
16803.11 122
16804.34 109
16805.56 114
16806.79 102
16808.01 90
16809.24 118
16810.46 112
16811.69 105
16812.91 93
16814.14 92
16815.37 100
16816.59 81
16817.82 77
16819.04 101
16820.27 86
16821.50 109
16822.72 111
16823.95 105
16825.17 93
16826.40 93
16827.63 107
16828.85 65
16830.08 100
16831.31 109
16832.53 114
16833.76 96
16834.99 84
16836.21 91
16837.44 123
16838.67 116
16839.89 100
16841.12 99
16842.35 87
16843.57 96
16844.80 101
16846.03 114
16847.25 95
16848.48 112
16849.71 93
16850.93 115
16852.16 108
16853.39 108
16854.62 96
16855.84 98
16857.07 106
16858.30 104
16859.53 93
16860.75 87
16861.98 97
16863.21 110
16864.44 99
16865.66 89
16866.89 115
16868.12 125
16869.35 113
16870.57 119
16871.80 94
16873.03 85
16874.26 123
16875.49 115
16876.71 99
16877.94 105
16879.17 113
16880.40 119
16881.63 112
16882.86 113
16884.08 121
16885.31 122
16886.54 130
16887.77 107
16889.00 103
16890.23 98
16891.45 104
16892.68 126
16893.91 118
16895.14 108
16896.37 79
16897.60 116
16898.83 118
16900.06 110
16901.29 119
16902.51 97
16903.74 110
16904.97 113
16906.20 102
16907.43 96
16908.66 111
16909.89 142
16911.12 116
16912.35 111
16913.58 98
16914.81 98
16916.04 106
16917.27 107
16918.50 98
16919.73 110
16920.95 94
16922.18 101
16923.41 99
16924.64 115
16925.87 88
16927.10 89
16928.33 109
16929.56 98
16930.79 109
16932.02 133
16933.25 114
16934.48 102
16935.71 102
16936.94 111
16938.18 125
16939.41 103
16940.64 106
16941.87 123
16943.10 116
16944.33 85
16945.56 81
16946.79 113
16948.02 114
16949.25 102
16950.48 114
16951.71 106
16952.94 103
16954.17 105
16955.40 88
16956.64 109
16957.87 118
16959.10 95
16960.33 101
16961.56 98
16962.79 100
16964.02 100
16965.25 122
16966.48 113
16967.72 113
16968.95 104
16970.18 99
16971.41 86
16972.64 96
16973.87 105
16975.11 106
16976.34 101
16977.57 90
16978.80 90
16980.03 104
16981.26 101
16982.50 91
16983.73 83
16984.96 91
16986.19 101
16987.42 104
16988.66 102
16989.89 86
16991.12 85
16992.35 114
16993.59 121
16994.82 99
16996.05 94
16997.28 107
16998.52 90
16999.75 102
17000.98 76
17002.21 91
17003.45 119
17004.68 93
17005.91 116
17007.14 91
17008.38 95
17009.61 85
17010.84 83
17012.08 98
17013.31 102
17014.54 115
17015.78 105
17017.01 102
17018.24 96
17019.47 104
17020.71 120
17021.94 100
17023.17 109
17024.41 90
17025.64 81
17026.88 98
17028.11 93
17029.34 89
17030.58 97
17031.81 87
17033.04 92
17034.28 105
17035.51 93
17036.75 100
17037.98 108
17039.21 112
17040.45 129
17041.68 105
17042.92 121
17044.15 97
17045.38 97
17046.62 89
17047.85 84
17049.09 94
17050.32 97
17051.56 112
17052.79 89
17054.02 95
17055.26 81
17056.49 88
17057.73 100
17058.96 92
17060.20 116
17061.43 97
17062.67 98
17063.90 96
17065.14 112
17066.37 104
17067.61 128
17068.84 100
17070.08 97
17071.31 100
17072.55 95
17073.78 101
17075.02 94
17076.25 91
17077.49 73
17078.72 95
17079.96 104
17081.20 107
17082.43 82
17083.67 102
17084.90 82
17086.14 104
17087.37 103
17088.61 83
17089.85 81
17091.08 92
17092.32 97
17093.55 100
17094.79 87
17096.03 75
17097.26 90
17098.50 115
17099.73 87
17100.97 88
17102.21 82
17103.44 85
17104.68 114
17105.92 96
17107.15 92
17108.39 84
17109.63 96
17110.86 96
17112.10 85
17113.34 90
17114.57 105
17115.81 131
17117.05 107
17118.28 110
17119.52 93
17120.76 92
17121.99 100
17123.23 90
17124.47 89
17125.70 106
17126.94 101
17128.18 92
17129.42 96
17130.65 104
17131.89 94
17133.13 89
17134.37 101
17135.60 103
17136.84 81
17138.08 80
17139.32 109
17140.55 82
17141.79 82
17143.03 89
17144.27 95
17145.50 100
17146.74 95
17147.98 105
17149.22 106
17150.46 105
17151.69 91
17152.93 83
17154.17 80
17155.41 105
17156.65 103
17157.89 115
17159.12 85
17160.36 96
17161.60 99
17162.84 109
17164.08 89
17165.32 97
17166.56 132
17167.79 103
17169.03 92
17170.27 117
17171.51 107
17172.75 121
17173.99 97
17175.23 92
17176.47 94
17177.70 80
17178.94 99
17180.18 94
17181.42 108
17182.66 90
17183.90 100
17185.14 108
17186.38 96
17187.62 85
17188.86 75
17190.10 111
17191.34 99
17192.58 100
17193.82 98
17195.06 88
17196.30 80
17197.54 88
17198.78 110
17200.01 119
17201.25 87
17202.49 96
17203.73 109
17204.97 85
17206.21 113
17207.45 92
17208.70 91
17209.94 86
17211.18 113
17212.42 110
17213.66 94
17214.90 98
17216.14 105
17217.38 109
17218.62 86
17219.86 90
17221.10 109
17222.34 101
17223.58 81
17224.82 96
17226.06 110
17227.30 88
17228.54 113
17229.78 79
17231.03 87
17232.27 105
17233.51 85
17234.75 91
17235.99 92
17237.23 97
17238.47 79
17239.71 95
17240.95 100
17242.20 74
17243.44 88
17244.68 93
17245.92 102
17247.16 101
17248.40 92
17249.65 94
17250.89 109
17252.13 77
17253.37 82
17254.61 86
17255.85 108
17257.10 94
17258.34 93
17259.58 108
17260.82 87
17262.06 89
17263.31 90
17264.55 91
17265.79 94
17267.03 110
17268.27 106
17269.52 98
17270.76 102
17272.00 111
17273.24 109
17274.49 131
17275.73 82
17276.97 77
17278.22 87
17279.46 84
17280.70 79
17281.94 89
17283.19 108
17284.43 88
17285.67 94
17286.91 74
17288.16 90
17289.40 82
17290.64 93
17291.89 79
17293.13 85
17294.37 108
17295.62 109
17296.86 91
17298.10 75
17299.35 75
17300.59 95
17301.83 102
17303.08 85
17304.32 79
17305.56 82
17306.81 91
17308.05 104
17309.30 117
17310.54 91
17311.78 82
17313.03 88
17314.27 102
17315.52 80
17316.76 90
17318.00 77
17319.25 77
17320.49 63
17321.74 89
17322.98 86
17324.23 90
17325.47 90
17326.71 78
17327.96 94
17329.20 94
17330.45 118
17331.69 87
17332.94 93
17334.18 87
17335.43 100
17336.67 80
17337.92 90
17339.16 76
17340.41 84
17341.65 103
17342.90 87
17344.14 112
17345.39 100
17346.63 116
17347.88 110
17349.12 89
17350.37 104
17351.61 121
17352.86 92
17354.10 86
17355.35 92
17356.59 90
17357.84 101
17359.08 100
17360.33 86
17361.58 85
17362.82 108
17364.07 88
17365.31 73
17366.56 92
17367.80 80
17369.05 72
17370.30 88
17371.54 77
17372.79 77
17374.03 93
17375.28 110
17376.53 88
17377.77 77
17379.02 90
17380.27 75
17381.51 88
17382.76 87
17384.01 103
17385.25 90
17386.50 95
17387.75 68
17388.99 88
17390.24 100
17391.49 102
17392.73 86
17393.98 86
17395.23 73
17396.47 82
17397.72 106
17398.97 98
17400.21 76
17401.46 100
17402.71 82
17403.96 87
17405.20 112
17406.45 78
17407.70 93
17408.94 84
17410.19 91
17411.44 83
17412.69 86
17413.93 85
17415.18 90
17416.43 94
17417.68 77
17418.93 87
17420.17 95
17421.42 74
17422.67 86
17423.92 79
17425.16 95
17426.41 71
17427.66 86
17428.91 85
17430.16 77
17431.41 85
17432.65 80
17433.90 74
17435.15 93
17436.40 94
17437.65 85
17438.90 80
17440.14 72
17441.39 97
17442.64 98
17443.89 111
17445.14 95
17446.39 91
17447.64 103
17448.88 91
17450.13 91
17451.38 88
17452.63 98
17453.88 103
17455.13 102
17456.38 99
17457.63 99
17458.88 115
17460.13 101
17461.38 109
17462.62 83
17463.87 108
17465.12 101
17466.37 97
17467.62 101
17468.87 84
17470.12 91
17471.37 119
17472.62 95
17473.87 91
17475.12 85
17476.37 101
17477.62 94
17478.87 89
17480.12 86
17481.37 97
17482.62 95
17483.87 110
17485.12 103
17486.37 74
17487.62 111
17488.87 94
17490.12 92
17491.37 79
17492.62 92
17493.87 106
17495.12 94
17496.37 94
17497.62 73
17498.87 86
17500.12 79
17501.38 114
17502.63 79
17503.88 103
17505.13 89
17506.38 101
17507.63 77
17508.88 77
17510.13 117
17511.38 98
17512.63 101
17513.89 91
17515.14 95
17516.39 96
17517.64 95
17518.89 92
17520.14 90
17521.39 77
17522.64 98
17523.90 80
17525.15 105
17526.40 88
17527.65 107
17528.90 97
17530.15 86
17531.41 102
17532.66 93
17533.91 90
17535.16 89
17536.41 97
17537.67 87
17538.92 112
17540.17 96
17541.42 100
17542.67 98
17543.93 102
17545.18 104
17546.43 90
17547.68 97
17548.94 87
17550.19 94
17551.44 98
17552.69 109
17553.95 106
17555.20 83
17556.45 83
17557.70 84
17558.96 89
17560.21 114
17561.46 81
17562.72 98
17563.97 107
17565.22 87
17566.47 91
17567.73 91
17568.98 94
17570.23 89
17571.49 107
17572.74 117
17573.99 105
17575.25 103
17576.50 111
17577.75 97
17579.01 109
17580.26 85
17581.51 93
17582.77 105
17584.02 114
17585.28 125
17586.53 87
17587.78 98
17589.04 86
17590.29 112
17591.54 78
17592.80 78
17594.05 96
17595.31 95
17596.56 91
17597.81 86
17599.07 80
17600.32 87
17601.58 101
17602.83 124
17604.09 106
17605.34 107
17606.60 101
17607.85 89
17609.10 88
17610.36 87
17611.61 107
17612.87 99
17614.12 130
17615.38 83
17616.63 92
17617.89 89
17619.14 105
17620.40 83
17621.65 82
17622.91 89
17624.16 90
17625.42 116
17626.67 95
17627.93 97
17629.18 105
17630.44 82
17631.69 102
17632.95 104
17634.21 97
17635.46 89
17636.72 102
17637.97 94
17639.23 92
17640.48 104
17641.74 89
17642.99 91
17644.25 104
17645.51 97
17646.76 80
17648.02 93
17649.27 109
17650.53 101
17651.79 102
17653.04 97
17654.30 91
17655.55 88
17656.81 99
17658.07 111
17659.32 88
17660.58 109
17661.84 96
17663.09 81
17664.35 108
17665.61 100
17666.86 93
17668.12 106
17669.38 117
17670.63 111
17671.89 87
17673.15 84
17674.40 87
17675.66 110
17676.92 87
17678.17 93
17679.43 95
17680.69 101
17681.95 100
17683.20 84
17684.46 83
17685.72 88
17686.98 102
17688.23 116
17689.49 104
17690.75 81
17692.01 99
17693.26 116
17694.52 115
17695.78 77
17697.04 96
17698.29 104
17699.55 108
17700.81 104
17702.07 96
17703.32 89
17704.58 80
17705.84 85
17707.10 87
17708.36 92
17709.62 82
17710.87 96
17712.13 91
17713.39 98
17714.65 70
17715.91 88
17717.17 99
17718.42 101
17719.68 103
17720.94 85
17722.20 89
17723.46 93
17724.72 106
17725.98 67
17727.23 99
17728.49 92
17729.75 121
17731.01 95
17732.27 87
17733.53 72
17734.79 87
17736.05 96
17737.31 91
17738.57 101
17739.82 89
17741.08 104
17742.34 96
17743.60 108
17744.86 85
17746.12 86
17747.38 104
17748.64 93
17749.90 68
17751.16 64
17752.42 84
17753.68 100
17754.94 77
17756.20 67
17757.46 94
17758.72 87
17759.98 111
17761.24 82
17762.50 96
17763.76 85
17765.02 92
17766.28 89
17767.54 76
17768.80 77
17770.06 80
17771.32 64
17772.58 88
17773.84 71
17775.10 86
17776.36 86
17777.62 85
17778.88 83
17780.14 67
17781.40 97
17782.67 88
17783.93 94
17785.19 71
17786.45 91
17787.71 79
17788.97 87
17790.23 81
17791.49 70
17792.75 85
17794.01 79
17795.28 106
17796.54 73
17797.80 89
17799.06 81
17800.32 126
17801.58 81
17802.84 74
17804.11 88
17805.37 126
17806.63 82
17807.89 97
17809.15 86
17810.41 86
17811.68 75
17812.94 78
17814.20 74
17815.46 67
17816.72 82
17817.99 92
17819.25 88
17820.51 78
17821.77 92
17823.03 83
17824.30 115
17825.56 79
17826.82 81
17828.08 90
17829.35 98
17830.61 89
17831.87 78
17833.13 86
17834.40 83
17835.66 84
17836.92 79
17838.18 105
17839.45 67
17840.71 74
17841.97 99
17843.24 99
17844.50 82
17845.76 86
17847.02 80
17848.29 87
17849.55 79
17850.81 86
17852.08 103
17853.34 86
17854.60 99
17855.87 83
17857.13 97
17858.39 79
17859.66 75
17860.92 89
17862.18 89
17863.45 82
17864.71 89
17865.98 90
17867.24 98
17868.50 89
17869.77 96
17871.03 84
17872.30 72
17873.56 86
17874.82 80
17876.09 91
17877.35 97
17878.62 90
17879.88 70
17881.14 92
17882.41 70
17883.67 80
17884.94 93
17886.20 108
17887.47 90
17888.73 82
17890.00 81
17891.26 79
17892.52 79
17893.79 61
17895.05 82
17896.32 91
17897.58 101
17898.85 76
17900.11 97
17901.38 82
17902.64 80
17903.91 92
17905.17 82
17906.44 83
17907.70 73
17908.97 88
17910.23 105
17911.50 83
17912.77 61
17914.03 82
17915.30 88
17916.56 82
17917.83 74
17919.09 97
17920.36 83
17921.62 84
17922.89 85
17924.16 93
17925.42 85
17926.69 84
17927.95 96
17929.22 91
17930.49 80
17931.75 87
17933.02 94
17934.28 94
17935.55 71
17936.82 84
17938.08 96
17939.35 65
17940.62 85
17941.88 81
17943.15 93
17944.42 68
17945.68 86
17946.95 90
17948.22 89
17949.48 80
17950.75 92
17952.02 99
17953.28 97
17954.55 91
17955.82 100
17957.08 89
17958.35 70
17959.62 79
17960.88 90
17962.15 84
17963.42 102
17964.69 91
17965.95 93
17967.22 93
17968.49 79
17969.76 84
17971.02 92
17972.29 82
17973.56 93
17974.83 76
17976.09 97
17977.36 71
17978.63 85
17979.90 73
17981.16 96
17982.43 83
17983.70 98
17984.97 73
17986.24 74
17987.50 90
17988.77 79
17990.04 90
17991.31 90
17992.58 90
17993.84 85
17995.11 88
17996.38 83
17997.65 86
17998.92 84
18000.19 91
18001.46 96
18002.72 82
18003.99 77
18005.26 74
18006.53 104
18007.80 60
18009.07 74
18010.34 83
18011.61 85
18012.87 95
18014.14 91
18015.41 80
18016.68 88
18017.95 73
18019.22 100
18020.49 89
18021.76 96
18023.03 76
18024.30 83
18025.57 62
18026.84 68
18028.11 82
18029.37 77
18030.64 92
18031.91 80
18033.18 81
18034.45 75
18035.72 101
18036.99 99
18038.26 81
18039.53 71
18040.80 102
18042.07 94
18043.34 90
18044.61 71
18045.88 79
18047.15 93
18048.42 98
18049.69 99
18050.96 93
18052.23 114
18053.50 89
18054.77 78
18056.05 73
18057.32 98
18058.59 81
18059.86 98
18061.13 72
18062.40 85
18063.67 80
18064.94 90
18066.21 86
18067.48 98
18068.75 72
18070.02 96
18071.29 85
18072.57 70
18073.84 80
18075.11 84
18076.38 81
18077.65 75
18078.92 98
18080.19 83
18081.46 88
18082.74 84
18084.01 72
18085.28 86
18086.55 86
18087.82 92
18089.09 92
18090.37 87
18091.64 69
18092.91 98
18094.18 91
18095.45 92
18096.72 85
18098.00 85
18099.27 85
18100.54 95
18101.81 78
18103.08 85
18104.36 84
18105.63 88
18106.90 82
18108.17 64
18109.45 79
18110.72 78
18111.99 101
18113.26 67
18114.54 75
18115.81 73
18117.08 87
18118.35 102
18119.63 75
18120.90 91
18122.17 93
18123.44 94
18124.72 93
18125.99 70
18127.26 89
18128.54 72
18129.81 100
18131.08 104
18132.36 79
18133.63 100
18134.90 60
18136.18 97
18137.45 81
18138.72 77
18140.00 94
18141.27 84
18142.54 81
18143.82 90
18145.09 66
18146.36 112
18147.64 95
18148.91 90
18150.19 87
18151.46 80
18152.73 87
18154.01 95
18155.28 94
18156.55 80
18157.83 82
18159.10 85
18160.38 85
18161.65 99
18162.93 95
18164.20 87
18165.47 91
18166.75 94
18168.02 86
18169.30 90
18170.57 93
18171.85 104
18173.12 91
18174.40 78
18175.67 72
18176.95 113
18178.22 78
18179.50 82
18180.77 71
18182.04 80
18183.32 79
18184.59 89
18185.87 86
18187.15 70
18188.42 77
18189.70 90
18190.97 83
18192.25 63
18193.52 88
18194.80 93
18196.07 76
18197.35 78
18198.62 84
18199.90 97
18201.17 96
18202.45 68
18203.73 78
18205.00 72
18206.28 78
18207.55 81
18208.83 72
18210.10 78
18211.38 73
18212.66 92
18213.93 67
18215.21 69
18216.48 68
18217.76 104
18219.04 83
18220.31 75
18221.59 69
18222.87 77
18224.14 102
18225.42 99
18226.70 100
18227.97 88
18229.25 79
18230.53 90
18231.80 91
18233.08 73
18234.36 94
18235.63 90
18236.91 86
18238.19 72
18239.46 85
18240.74 85
18242.02 93
18243.29 93
18244.57 69
18245.85 77
18247.13 75
18248.40 94
18249.68 93
18250.96 86
18252.24 76
18253.51 83
18254.79 80
18256.07 86
18257.35 88
18258.62 81
18259.90 76
18261.18 92
18262.46 65
18263.73 77
18265.01 75
18266.29 75
18267.57 95
18268.85 86
18270.12 100
18271.40 78
18272.68 89
18273.96 95
18275.24 87
18276.51 91
18277.79 81
18279.07 70
18280.35 96
18281.63 78
18282.91 86
18284.18 83
18285.46 92
18286.74 88
18288.02 104
18289.30 77
18290.58 78
18291.86 79
18293.14 82
18294.41 77
18295.69 94
18296.97 77
18298.25 66
18299.53 77
18300.81 82
18302.09 78
18303.37 71
18304.65 75
18305.93 85
18307.21 88
18308.49 82
18309.76 76
18311.04 82
18312.32 78
18313.60 84
18314.88 85
18316.16 67
18317.44 58
18318.72 80
18320.00 101
18321.28 70
18322.56 89
18323.84 100
18325.12 92
18326.40 97
18327.68 97
18328.96 75
18330.24 93
18331.52 75
18332.80 72
18334.08 75
18335.36 90
18336.64 68
18337.92 86
18339.20 88
18340.48 78
18341.76 80
18343.05 87
18344.33 83
18345.61 74
18346.89 76
18348.17 72
18349.45 95
18350.73 100
18352.01 64
18353.29 84
18354.57 104
18355.85 92
18357.13 94
18358.42 91
18359.70 106
18360.98 86
18362.26 79
18363.54 69
18364.82 92
18366.10 76
18367.38 93
18368.67 106
18369.95 67
18371.23 78
18372.51 89
18373.79 102
18375.07 85
18376.36 84
18377.64 79
18378.92 98
18380.20 99
18381.48 98
18382.77 96
18384.05 94
18385.33 108
18386.61 89
18387.89 82
18389.18 81
18390.46 77
18391.74 88
18393.02 106
18394.31 74
18395.59 96
18396.87 94
18398.15 96
18399.44 79
18400.72 100
18402.00 94
18403.28 88
18404.57 84
18405.85 88
18407.13 89
18408.41 95
18409.70 86
18410.98 93
18412.26 83
18413.55 100
18414.83 107
18416.11 84
18417.40 81
18418.68 75
18419.96 98
18421.25 91
18422.53 107
18423.81 75
18425.10 92
18426.38 95
18427.66 84
18428.95 81
18430.23 94
18431.51 91
18432.80 87
18434.08 96
18435.37 86
18436.65 76
18437.93 79
18439.22 97
18440.50 75
18441.79 80
18443.07 78
18444.35 75
18445.64 75
18446.92 81
18448.21 87
18449.49 85
18450.78 81
18452.06 81
18453.34 82
18454.63 87
18455.91 86
18457.20 80
18458.48 82
18459.77 82
18461.05 74
18462.34 72
18463.62 79
18464.91 74
18466.19 93
18467.48 80
18468.76 79
18470.05 84
18471.33 87
18472.62 100
18473.90 102
18475.19 88
18476.47 86
18477.76 80
18479.04 76
18480.33 95
18481.61 78
18482.90 84
18484.18 83
18485.47 84
18486.76 75
18488.04 74
18489.33 71
18490.61 75
18491.90 75
18493.18 79
18494.47 83
18495.76 74
18497.04 100
18498.33 89
18499.61 70
18500.90 84
18502.19 80
18503.47 70
18504.76 82
18506.05 80
18507.33 65
18508.62 71
18509.90 84
18511.19 110
18512.48 95
18513.76 85
18515.05 78
18516.34 62
18517.62 67
18518.91 64
18520.20 77
18521.48 88
18522.77 93
18524.06 84
18525.35 73
18526.63 79
18527.92 86
18529.21 73
18530.49 96
18531.78 79
18533.07 77
18534.36 75
18535.64 82
18536.93 104
18538.22 84
18539.50 86
18540.79 107
18542.08 71
18543.37 79
18544.66 87
18545.94 94
18547.23 70
18548.52 72
18549.81 83
18551.09 95
18552.38 91
18553.67 102
18554.96 73
18556.25 89
18557.53 86
18558.82 100
18560.11 78
18561.40 95
18562.69 105
18563.98 89
18565.26 84
18566.55 83
18567.84 70
18569.13 107
18570.42 112
18571.71 94
18572.99 84
18574.28 90
18575.57 82
18576.86 61
18578.15 72
18579.44 68
18580.73 75
18582.02 94
18583.31 88
18584.59 70
18585.88 81
18587.17 104
18588.46 81
18589.75 74
18591.04 90
18592.33 84
18593.62 84
18594.91 73
18596.20 80
18597.49 81
18598.78 91
18600.07 77
18601.36 89
18602.65 79
18603.94 91
18605.23 105
18606.52 97
18607.81 97
18609.09 87
18610.38 73
18611.67 108
18612.96 84
18614.25 64
18615.55 82
18616.84 82
18618.13 82
18619.42 65
18620.71 86
18622.00 84
18623.29 102
18624.58 94
18625.87 87
18627.16 93
18628.45 96
18629.74 102
18631.03 88
18632.32 92
18633.61 81
18634.90 74
18636.19 89
18637.48 93
18638.77 90
18640.07 101
18641.36 89
18642.65 82
18643.94 75
18645.23 98
18646.52 82
18647.81 101
18649.10 105
18650.40 75
18651.69 76
18652.98 102
18654.27 93
18655.56 70
18656.85 59
18658.14 71
18659.44 79
18660.73 86
18662.02 98
18663.31 95
18664.60 94
18665.89 81
18667.19 94
18668.48 91
18669.77 79
18671.06 90
18672.35 85
18673.65 78
18674.94 78
18676.23 89
18677.52 93
18678.82 85
18680.11 69
18681.40 76
18682.69 93
18683.99 74
18685.28 85
18686.57 86
18687.86 96
18689.16 85
18690.45 78
18691.74 82
18693.03 88
18694.33 62
18695.62 77
18696.91 82
18698.21 91
18699.50 79
18700.79 101
18702.09 91
18703.38 98
18704.67 71
18705.97 84
18707.26 71
18708.55 93
18709.85 91
18711.14 90
18712.43 74
18713.73 82
18715.02 86
18716.31 77
18717.61 67
18718.90 67
18720.19 78
18721.49 81
18722.78 79
18724.08 74
18725.37 75
18726.66 92
18727.96 106
18729.25 72
18730.55 73
18731.84 69
18733.13 87
18734.43 101
18735.72 77
18737.02 77
18738.31 70
18739.61 85
18740.90 77
18742.19 80
18743.49 78
18744.78 67
18746.08 103
18747.37 97
18748.67 72
18749.96 63
18751.26 78
18752.55 83
18753.85 87
18755.14 83
18756.44 63
18757.73 85
18759.03 102
18760.32 78
18761.62 75
18762.91 82
18764.21 87
18765.50 82
18766.80 70
18768.09 57
18769.39 88
18770.69 88
18771.98 83
18773.28 80
18774.57 87
18775.87 86
18777.16 104
18778.46 63
18779.76 68
18781.05 71
18782.35 70
18783.64 93
18784.94 80
18786.24 87
18787.53 83
18788.83 82
18790.12 69
18791.42 71
18792.72 80
18794.01 79
18795.31 89
18796.61 101
18797.90 74
18799.20 56
18800.49 84
18801.79 97
18803.09 59
18804.38 64
18805.68 69
18806.98 101
18808.28 87
18809.57 52
18810.87 81
18812.17 74
18813.46 86
18814.76 74
18816.06 76
18817.35 78
18818.65 71
18819.95 82
18821.25 69
18822.54 81
18823.84 91
18825.14 90
18826.44 78
18827.73 73
18829.03 68
18830.33 62
18831.63 91
18832.92 82
18834.22 76
18835.52 69
18836.82 89
18838.11 97
18839.41 73
18840.71 67
18842.01 70
18843.31 70
18844.60 81
18845.90 73
18847.20 85
18848.50 83
18849.80 81
18851.10 83
18852.39 80
18853.69 78
18854.99 92
18856.29 77
18857.59 91
18858.89 84
18860.18 65
18861.48 70
18862.78 79
18864.08 78
18865.38 76
18866.68 77
18867.98 77
18869.28 81
18870.58 74
18871.87 67
18873.17 77
18874.47 85
18875.77 94
18877.07 61
18878.37 65
18879.67 75
18880.97 94
18882.27 83
18883.57 70
18884.87 91
18886.17 97
18887.47 73
18888.77 87
18890.07 89
18891.36 66
18892.66 79
18893.96 92
18895.26 70
18896.56 90
18897.86 88
18899.16 84
18900.46 83
18901.76 73
18903.06 96
18904.36 82
18905.66 72
18906.96 78
18908.27 68
18909.57 78
18910.87 88
18912.17 74
18913.47 87
18914.77 74
18916.07 97
18917.37 83
18918.67 83
18919.97 87
18921.27 74
18922.57 81
18923.87 64
18925.17 70
18926.47 75
18927.77 92
18929.08 74
18930.38 88
18931.68 89
18932.98 92
18934.28 88
18935.58 70
18936.88 81
18938.18 99
18939.49 88
18940.79 69
18942.09 68
18943.39 65
18944.69 75
18945.99 77
18947.29 72
18948.60 77
18949.90 75
18951.20 76
18952.50 100
18953.80 79
18955.11 68
18956.41 84
18957.71 80
18959.01 88
18960.31 69
18961.62 70
18962.92 62
18964.22 92
18965.52 81
18966.82 85
18968.13 68
18969.43 82
18970.73 83
18972.03 72
18973.34 87
18974.64 88
18975.94 79
18977.24 85
18978.55 81
18979.85 64
18981.15 66
18982.46 79
18983.76 74
18985.06 85
18986.36 83
18987.67 62
18988.97 86
18990.27 97
18991.58 76
18992.88 70
18994.18 81
18995.49 91
18996.79 111
18998.09 87
18999.40 69
19000.70 74
19002.00 82
19003.31 81
19004.61 72
19005.91 80
19007.22 65
19008.52 78
19009.83 91
19011.13 84
19012.43 62
19013.74 79
19015.04 81
19016.34 82
19017.65 81
19018.95 74
19020.26 84
19021.56 73
19022.87 84
19024.17 53
19025.47 85
19026.78 79
19028.08 77
19029.39 76
19030.69 79
19032.00 71
19033.30 82
19034.61 63
19035.91 84
19037.22 83
19038.52 86
19039.82 86
19041.13 73
19042.43 73
19043.74 75
19045.04 90
19046.35 74
19047.65 78
19048.96 73
19050.26 78
19051.57 90
19052.88 80
19054.18 88
19055.49 77
19056.79 83
19058.10 99
19059.40 81
19060.71 77
19062.01 70
19063.32 81
19064.62 85
19065.93 69
19067.24 76
19068.54 103
19069.85 96
19071.15 96
19072.46 86
19073.77 87
19075.07 89
19076.38 91
19077.68 65
19078.99 82
19080.30 80
19081.60 90
19082.91 70
19084.22 74
19085.52 65
19086.83 68
19088.13 75
19089.44 100
19090.75 83
19092.05 81
19093.36 74
19094.67 83
19095.97 87
19097.28 87
19098.59 72
19099.90 91
19101.20 86
19102.51 103
19103.82 67
19105.12 77
19106.43 78
19107.74 71
19109.04 79
19110.35 73
19111.66 78
19112.97 56
19114.27 69
19115.58 84
19116.89 75
19118.20 66
19119.50 84
19120.81 89
19122.12 64
19123.43 64
19124.73 68
19126.04 80
19127.35 76
19128.66 72
19129.97 82
19131.27 92
19132.58 82
19133.89 73
19135.20 70
19136.51 66
19137.81 84
19139.12 91
19140.43 74
19141.74 90
19143.05 78
19144.36 73
19145.66 92
19146.97 75
19148.28 71
19149.59 78
19150.90 85
19152.21 69
19153.52 78
19154.83 67
19156.13 85
19157.44 76
19158.75 84
19160.06 82
19161.37 75
19162.68 94
19163.99 103
19165.30 86
19166.61 102
19167.92 65
19169.22 64
19170.53 90
19171.84 77
19173.15 63
19174.46 74
19175.77 81
19177.08 92
19178.39 67
19179.70 60
19181.01 95
19182.32 89
19183.63 83
19184.94 74
19186.25 81
19187.56 81
19188.87 89
19190.18 86
19191.49 58
19192.80 70
19194.11 88
19195.42 80
19196.73 65
19198.04 82
19199.35 82
19200.66 84
19201.97 79
19203.28 86
19204.59 61
19205.90 79
19207.21 77
19208.52 84
19209.83 79
19211.14 82
19212.46 86
19213.77 77
19215.08 80
19216.39 75
19217.70 86
19219.01 73
19220.32 82
19221.63 81
19222.94 73
19224.25 71
19225.57 115
19226.88 97
19228.19 86
19229.50 71
19230.81 85
19232.12 83
19233.43 80
19234.75 86
19236.06 79
19237.37 63
19238.68 70
19239.99 97
19241.30 85
19242.62 83
19243.93 77
19245.24 78
19246.55 86
19247.86 130
19249.18 105
19250.49 64
19251.80 70
19253.11 81
19254.42 63
19255.74 70
19257.05 65
19258.36 87
19259.67 78
19260.99 84
19262.30 80
19263.61 77
19264.92 78
19266.24 76
19267.55 68
19268.86 72
19270.17 78
19271.49 81
19272.80 69
19274.11 69
19275.42 72
19276.74 62
19278.05 69
19279.36 78
19280.68 73
19281.99 73
19283.30 69
19284.62 82
19285.93 74
19287.24 77
19288.56 81
19289.87 74
19291.18 72
19292.50 75
19293.81 56
19295.12 69
19296.44 82
19297.75 75
19299.06 93
19300.38 82
19301.69 72
19303.01 68
19304.32 87
19305.63 83
19306.95 67
19308.26 74
19309.58 85
19310.89 79
19312.20 91
19313.52 67
19314.83 85
19316.15 75
19317.46 74
19318.78 75
19320.09 74
19321.41 67
19322.72 75
19324.03 82
19325.35 74
19326.66 90
19327.98 73
19329.29 71
19330.61 96
19331.92 93
19333.24 65
19334.55 92
19335.87 84
19337.18 79
19338.50 80
19339.81 100
19341.13 78
19342.44 80
19343.76 82
19345.07 83
19346.39 76
19347.70 64
19349.02 77
19350.34 88
19351.65 85
19352.97 71
19354.28 74
19355.60 85
19356.91 73
19358.23 75
19359.54 98
19360.86 73
19362.18 86
19363.49 72
19364.81 64
19366.12 80
19367.44 61
19368.76 64
19370.07 68
19371.39 95
19372.71 56
19374.02 77
19375.34 68
19376.65 67
19377.97 82
19379.29 83
19380.60 65
19381.92 65
19383.24 86
19384.55 78
19385.87 90
19387.19 68
19388.50 70
19389.82 87
19391.14 88
19392.45 82
19393.77 77
19395.09 86
19396.41 87
19397.72 66
19399.04 80
19400.36 78
19401.67 76
19402.99 85
19404.31 86
19405.63 90
19406.94 71
19408.26 92
19409.58 82
19410.90 92
19412.21 94
19413.53 77
19414.85 77
19416.17 65
19417.48 78
19418.80 81
19420.12 78
19421.44 75
19422.76 83
19424.07 103
19425.39 82
19426.71 81
19428.03 98
19429.35 75
19430.66 79
19431.98 82
19433.30 87
19434.62 55
19435.94 77
19437.26 73
19438.57 78
19439.89 71
19441.21 70
19442.53 103
19443.85 82
19445.17 92
19446.49 96
19447.81 81
19449.12 65
19450.44 77
19451.76 63
19453.08 88
19454.40 89
19455.72 86
19457.04 80
19458.36 89
19459.68 74
19461.00 82
19462.32 77
19463.63 74
19464.95 80
19466.27 78
19467.59 82
19468.91 62
19470.23 95
19471.55 73
19472.87 77
19474.19 81
19475.51 79
19476.83 66
19478.15 72
19479.47 82
19480.79 77
19482.11 65
19483.43 73
19484.75 73
19486.07 64
19487.39 79
19488.71 86
19490.03 83
19491.35 77
19492.67 72
19493.99 69
19495.31 87
19496.63 56
19497.95 76
19499.27 77
19500.59 58
19501.91 68
19503.24 97
19504.56 74
19505.88 64
19507.20 64
19508.52 82
19509.84 69
19511.16 69
19512.48 82
19513.80 75
19515.12 75
19516.44 56
19517.77 71
19519.09 69
19520.41 80
19521.73 81
19523.05 80
19524.37 55
19525.69 71
19527.02 82
19528.34 93
19529.66 79
19530.98 68
19532.30 74
19533.62 89
19534.95 90
19536.27 75
19537.59 88
19538.91 82
19540.23 82
19541.56 77
19542.88 66
19544.20 93
19545.52 91
19546.84 74
19548.17 63
19549.49 71
19550.81 62
19552.13 81
19553.46 78
19554.78 88
19556.10 73
19557.42 86
19558.75 70
19560.07 70
19561.39 71
19562.71 92
19564.04 83
19565.36 68
19566.68 78
19568.00 103
19569.33 74
19570.65 86
19571.97 92
19573.30 82
19574.62 87
19575.94 90
19577.27 89
19578.59 69
19579.91 70
19581.24 72
19582.56 85
19583.88 66
19585.21 66
19586.53 68
19587.85 70
19589.18 91
19590.50 74
19591.82 70
19593.15 74
19594.47 82
19595.80 74
19597.12 83
19598.44 75
19599.77 79
19601.09 79
19602.42 79
19603.74 65
19605.06 55
19606.39 84
19607.71 73
19609.04 62
19610.36 67
19611.69 78
19613.01 78
19614.33 80
19615.66 64
19616.98 80
19618.31 79
19619.63 73
19620.96 65
19622.28 101
19623.61 60
19624.93 64
19626.26 80
19627.58 85
19628.91 72
19630.23 65
19631.56 83
19632.88 66
19634.21 62
19635.53 66
19636.86 67
19638.18 72
19639.51 76
19640.83 86
19642.16 90
19643.48 72
19644.81 73
19646.14 87
19647.46 88
19648.79 66
19650.11 80
19651.44 73
19652.76 85
19654.09 77
19655.42 69
19656.74 96
19658.07 84
19659.39 70
19660.72 60
19662.05 80
19663.37 59
19664.70 96
19666.02 73
19667.35 81
19668.68 64
19670.00 92
19671.33 108
19672.66 57
19673.98 65
19675.31 59
19676.64 84
19677.96 77
19679.29 75
19680.62 64
19681.94 99
19683.27 89
19684.60 72
19685.92 78
19687.25 96
19688.58 96
19689.90 90
19691.23 84
19692.56 81
19693.88 82
19695.21 66
19696.54 70
19697.87 67
19699.19 59
19700.52 92
19701.85 116
19703.18 63
19704.50 78
19705.83 84
19707.16 92
19708.49 70
19709.81 83
19711.14 83
19712.47 84
19713.80 80
19715.13 69
19716.45 81
19717.78 76
19719.11 83
19720.44 82
19721.77 80
19723.09 70
19724.42 86
19725.75 61
19727.08 85
19728.41 71
19729.74 83
19731.06 82
19732.39 63
19733.72 67
19735.05 78
19736.38 86
19737.71 86
19739.04 82
19740.36 66
19741.69 81
19743.02 70
19744.35 84
19745.68 76
19747.01 77
19748.34 74
19749.67 86
19751.00 76
19752.32 78
19753.65 72
19754.98 79
19756.31 74
19757.64 62
19758.97 70
19760.30 67
19761.63 78
19762.96 50
19764.29 81
19765.62 72
19766.95 71
19768.28 68
19769.61 79
19770.94 85
19772.27 77
19773.60 75
19774.93 65
19776.26 59
19777.59 73
19778.92 76
19780.25 78
19781.58 88
19782.91 68
19784.24 69
19785.57 65
19786.90 94
19788.23 72
19789.56 69
19790.89 86
19792.22 85
19793.55 67
19794.88 84
19796.21 74
19797.54 78
19798.87 69
19800.20 79
19801.53 102
19802.87 88
19804.20 82
19805.53 71
19806.86 94
19808.19 63
19809.52 91
19810.85 68
19812.18 80
19813.51 85
19814.85 65
19816.18 70
19817.51 70
19818.84 79
19820.17 74
19821.50 72
19822.83 73
19824.17 83
19825.50 67
19826.83 85
19828.16 59
19829.49 60
19830.82 66
19832.16 96
19833.49 73
19834.82 84
19836.15 69
19837.48 72
19838.82 61
19840.15 61
19841.48 83
19842.81 77
19844.14 76
19845.48 72
19846.81 81
19848.14 64
19849.47 78
19850.81 81
19852.14 65
19853.47 79
19854.80 106
19856.14 72
19857.47 82
19858.80 70
19860.14 69
19861.47 78
19862.80 88
19864.13 72
19865.47 58
19866.80 73
19868.13 67
19869.47 84
19870.80 67
19872.13 79
19873.47 73
19874.80 91
19876.13 66
19877.47 84
19878.80 75
19880.13 78
19881.47 103
19882.80 77
19884.13 79
19885.47 87
19886.80 75
19888.13 71
19889.47 79
19890.80 74
19892.14 75
19893.47 87
19894.80 77
19896.14 55
19897.47 79
19898.81 80
19900.14 68
19901.47 77
19902.81 75
19904.14 86
19905.48 69
19906.81 75
19908.15 64
19909.48 54
19910.81 67
19912.15 98
19913.48 65
19914.82 75
19916.15 63
19917.49 88
19918.82 83
19920.16 74
19921.49 73
19922.83 93
19924.16 100
19925.50 67
19926.83 65
19928.17 63
19929.50 78
19930.84 102
19932.17 111
19933.51 59
19934.84 70
19936.18 72
19937.51 74
19938.85 73
19940.18 56
19941.52 81
19942.86 88
19944.19 72
19945.53 63
19946.86 73
19948.20 76
19949.53 85
19950.87 87
19952.21 96
19953.54 65
19954.88 93
19956.21 77
19957.55 72
19958.89 73
19960.22 72
19961.56 80
19962.90 88
19964.23 95
19965.57 81
19966.90 83
19968.24 89
19969.58 83
19970.91 71
19972.25 83
19973.59 71
19974.92 85
19976.26 76
19977.60 81
19978.93 59
19980.27 64
19981.61 72
19982.94 68
19984.28 53
19985.62 83
19986.96 83
19988.29 70
19989.63 58
19990.97 64
19992.30 64
19993.64 54
19994.98 82
19996.32 61
19997.65 81
19998.99 74
20000.33 63
20001.67 76
20003.00 70
20004.34 76
20005.68 65
20007.02 84
20008.35 77
20009.69 59
20011.03 75
20012.37 104
20013.71 68
20015.04 66
20016.38 70
20017.72 73
20019.06 83
20020.40 68
20021.73 57
20023.07 67
20024.41 74
20025.75 71
20027.09 54
20028.43 90
20029.77 74
20031.10 81
20032.44 89
20033.78 50
20035.12 70
20036.46 54
20037.80 74
20039.14 63
20040.47 62
20041.81 73
20043.15 79
20044.49 76
20045.83 61
20047.17 84
20048.51 61
20049.85 72
20051.19 64
20052.53 78
20053.87 54
20055.21 69
20056.54 63
20057.88 68
20059.22 60
20060.56 62
20061.90 79
20063.24 68
20064.58 62
20065.92 64
20067.26 56
20068.60 73
20069.94 77
20071.28 62
20072.62 75
20073.96 53
20075.30 97
20076.64 58
20077.98 81
20079.32 75
20080.66 72
20082.00 63
20083.34 72
20084.68 80
20086.02 73
20087.36 78
20088.70 70
20090.04 72
20091.38 83
20092.73 73
20094.07 61
20095.41 81
20096.75 63
20098.09 73
20099.43 75
20100.77 62
20102.11 75
20103.45 64
20104.79 57
20106.13 76
20107.48 75
20108.82 74
20110.16 61
20111.50 58
20112.84 69
20114.18 62
20115.52 63
20116.86 61
20118.21 59
20119.55 72
20120.89 89
20122.23 72
20123.57 46
20124.91 60
20126.26 66
20127.60 68
20128.94 55
20130.28 63
20131.62 75
20132.96 71
20134.31 74
20135.65 76
