# Supplementary material for: MALDI-TOF MS typing enables the classification of brewing yeasts of the genus Saccharomyces to major beer styles
Source: PLoS One. 2017 Aug 9;12(8):e0181694. doi: 10.1371/journal.pone.0181694 (PMC5549903; doi:10.1371/journal.pone.0181694)
Supplement: S13 File — The directory includes 90 raw files and was zipped to “.zip”; the folder has three strains with 30 spectra per strain; S1 Text explains the raw files with an example and Table 1 represents the yeast strains used within the experiment. (ZIP) [file pone.0181694.s016.zip › 37-39/30635-431-OG-Alt-Koe-YPG-18h-E-E_2015-10-08__0_F3_1.dat]

2000.04 2270
2000.46 2195
2000.88 2081
2001.30 2086
2001.72 2097
2002.14 2143
2002.57 2213
2002.99 2060
2003.41 2079
2003.83 2169
2004.25 2065
2004.67 2132
2005.10 1958
2005.52 2050
2005.94 2039
2006.36 2135
2006.78 2089
2007.21 1993
2007.63 1934
2008.05 2016
2008.47 2026
2008.89 1945
2009.32 2159
2009.74 2183
2010.16 2205
2010.58 2032
2011.01 2042
2011.43 1979
2011.85 2032
2012.27 2054
2012.70 1993
2013.12 1901
2013.54 1735
2013.96 1825
2014.39 1730
2014.81 1765
2015.23 1872
2015.66 1877
2016.08 1812
2016.50 1847
2016.93 1775
2017.35 1920
2017.77 1828
2018.19 1900
2018.62 1855
2019.04 2090
2019.46 2159
2019.89 2108
2020.31 2166
2020.73 2021
2021.16 2295
2021.58 2232
2022.01 2097
2022.43 1956
2022.85 2074
2023.28 2110
2023.70 2015
2024.12 2123
2024.55 2272
2024.97 1953
2025.40 2026
2025.82 1845
2026.24 1851
2026.67 1929
2027.09 1949
2027.52 2253
2027.94 1930
2028.37 1947
2028.79 2383
2029.21 2141
2029.64 1885
2030.06 1739
2030.49 2014
2030.91 2100
2031.34 2025
2031.76 1883
2032.19 1791
2032.61 1952
2033.04 1973
2033.46 1997
2033.88 2004
2034.31 2066
2034.73 2098
2035.16 2059
2035.58 2043
2036.01 2248
2036.43 2257
2036.86 1953
2037.29 2125
2037.71 2024
2038.14 2020
2038.56 2201
2038.99 2222
2039.41 2014
2039.84 2173
2040.26 2196
2040.69 2001
2041.11 1969
2041.54 2009
2041.97 2087
2042.39 2068
2042.82 2121
2043.24 2003
2043.67 1932
2044.09 2022
2044.52 2015
2044.95 1992
2045.37 2012
2045.80 1995
2046.22 1936
2046.65 2018
2047.08 1895
2047.50 1944
2047.93 1857
2048.36 1899
2048.78 1802
2049.21 1898
2049.64 1883
2050.06 1940
2050.49 2059
2050.92 2016
2051.34 1994
2051.77 2029
2052.20 1935
2052.62 1957
2053.05 2105
2053.48 1997
2053.90 1915
2054.33 1876
2054.76 1912
2055.18 1922
2055.61 1961
2056.04 1985
2056.47 2009
2056.89 2035
2057.32 1970
2057.75 1765
2058.17 1788
2058.60 1796
2059.03 1774
2059.46 1929
2059.88 1903
2060.31 1950
2060.74 1912
2061.17 1827
2061.60 1719
2062.02 1712
2062.45 1907
2062.88 1806
2063.31 1977
2063.74 1741
2064.16 1884
2064.59 2103
2065.02 2232
2065.45 2156
2065.88 2414
2066.30 2176
2066.73 2471
2067.16 2625
2067.59 2729
2068.02 2524
2068.45 2501
2068.87 2295
2069.30 2190
2069.73 2141
2070.16 1990
2070.59 2166
2071.02 2254
2071.45 2134
2071.87 2003
2072.30 2087
2072.73 1983
2073.16 2224
2073.59 2237
2074.02 2044
2074.45 2023
2074.88 2136
2075.31 1908
2075.74 1964
2076.17 1973
2076.59 2049
2077.02 2071
2077.45 1918
2077.88 1986
2078.31 1952
2078.74 1907
2079.17 2164
2079.60 2202
2080.03 2190
2080.46 2489
2080.89 2322
2081.32 2370
2081.75 2188
2082.18 2400
2082.61 2564
2083.04 2378
2083.47 2237
2083.90 2188
2084.33 2059
2084.76 2232
2085.19 2158
2085.62 2173
2086.05 1928
2086.48 1960
2086.91 2088
2087.34 1824
2087.77 1924
2088.20 2023
2088.63 2129
2089.06 1950
2089.49 1845
2089.93 2034
2090.36 1994
2090.79 1994
2091.22 1940
2091.65 1846
2092.08 2097
2092.51 2012
2092.94 1914
2093.37 1999
2093.80 2057
2094.23 1983
2094.67 1971
2095.10 2035
2095.53 1939
2095.96 1978
2096.39 2035
2096.82 2025
2097.25 1870
2097.68 1917
2098.12 1892
2098.55 1822
2098.98 1708
2099.41 1900
2099.84 1743
2100.27 1855
2100.71 1959
2101.14 1902
2101.57 2075
2102.00 1943
2102.43 1861
2102.87 1982
2103.30 1889
2103.73 1850
2104.16 2049
2104.59 2088
2105.03 1950
2105.46 1914
2105.89 1997
2106.32 1977
2106.76 2126
2107.19 2207
2107.62 2258
2108.05 2164
2108.49 1936
2108.92 2025
2109.35 2030
2109.78 2117
2110.22 2034
2110.65 1999
2111.08 2118
2111.52 2080
2111.95 1910
2112.38 1974
2112.81 1898
2113.25 1988
2113.68 2002
2114.11 1859
2114.55 1832
2114.98 1838
2115.41 1847
2115.85 2149
2116.28 1996
2116.71 1929
2117.15 1880
2117.58 1903
2118.01 2047
2118.45 1936
2118.88 2020
2119.32 1915
2119.75 1983
2120.18 1887
2120.62 1728
2121.05 1840
2121.48 2014
2121.92 1903
2122.35 1774
2122.79 1866
2123.22 1821
2123.65 2002
2124.09 2051
2124.52 2108
2124.96 1811
2125.39 1984
2125.83 2180
2126.26 1914
2126.70 1890
2127.13 1899
2127.56 1836
2128.00 1887
2128.43 1840
2128.87 2055
2129.30 2035
2129.74 1928
2130.17 1899
2130.61 1766
2131.04 1932
2131.48 2041
2131.91 1991
2132.35 2132
2132.78 1968
2133.22 1981
2133.65 1905
2134.09 1951
2134.52 1843
2134.96 1913
2135.39 2125
2135.83 2008
2136.26 2060
2136.70 2164
2137.14 2068
2137.57 2054
2138.01 2047
2138.44 1934
2138.88 1987
2139.31 2043
2139.75 2038
2140.19 2015
2140.62 2147
2141.06 2032
2141.49 1937
2141.93 1960
2142.37 1949
2142.80 1793
2143.24 1933
2143.67 1931
2144.11 1941
2144.55 1870
2144.98 1885
2145.42 1933
2145.86 1849
2146.29 2016
2146.73 1769
2147.16 1819
2147.60 1742
2148.04 1815
2148.47 1802
2148.91 1796
2149.35 1866
2149.79 1975
2150.22 2148
2150.66 1940
2151.10 2005
2151.53 1925
2151.97 2117
2152.41 2243
2152.84 2196
2153.28 2196
2153.72 2137
2154.16 2139
2154.59 2290
2155.03 2135
2155.47 2035
2155.91 1977
2156.34 1962
2156.78 1933
2157.22 2029
2157.66 1953
2158.09 1794
2158.53 1908
2158.97 2032
2159.41 2139
2159.84 2045
2160.28 2016
2160.72 2068
2161.16 2012
2161.60 1888
2162.03 1844
2162.47 1946
2162.91 1931
2163.35 1912
2163.79 2007
2164.22 2046
2164.66 2008
2165.10 1852
2165.54 1915
2165.98 1805
2166.42 1877
2166.86 2022
2167.29 1915
2167.73 1952
2168.17 2166
2168.61 2101
2169.05 1846
2169.49 2016
2169.93 2036
2170.37 2064
2170.80 2206
2171.24 2279
2171.68 2230
2172.12 2299
2172.56 2358
2173.00 2274
2173.44 2325
2173.88 2243
2174.32 2389
2174.76 2448
2175.20 2239
2175.64 2370
2176.08 2529
2176.51 2637
2176.95 2546
2177.39 2512
2177.83 2533
2178.27 2303
2178.71 2325
2179.15 2425
2179.59 2411
2180.03 2145
2180.47 2058
2180.91 2141
2181.35 2040
2181.79 2040
2182.23 2052
2182.67 2172
2183.11 2093
2183.55 1945
2183.99 1952
2184.43 2056
2184.87 2038
2185.31 1977
2185.76 1837
2186.20 1853
2186.64 1966
2187.08 2108
2187.52 2080
2187.96 2040
2188.40 2034
2188.84 1961
2189.28 1913
2189.72 1812
2190.16 2143
2190.60 2144
2191.04 2062
2191.49 2087
2191.93 2006
2192.37 2118
2192.81 2089
2193.25 2094
2193.69 1970
2194.13 2122
2194.57 2176
2195.02 2094
2195.46 2215
2195.90 2040
2196.34 2257
2196.78 2179
2197.22 2209
2197.66 2199
2198.11 2048
2198.55 2170
2198.99 2088
2199.43 2190
2199.87 2146
2200.32 1858
2200.76 1991
2201.20 1999
2201.64 2008
2202.08 1948
2202.53 1872
2202.97 1853
2203.41 1902
2203.85 1733
2204.29 1725
2204.74 1955
2205.18 2000
2205.62 1999
2206.06 1812
2206.51 1757
2206.95 1761
2207.39 2030
2207.83 2229
2208.28 2101
2208.72 2070
2209.16 1967
2209.61 2004
2210.05 2176
2210.49 2008
2210.93 1964
2211.38 2076
2211.82 1980
2212.26 2187
2212.71 2144
2213.15 1945
2213.59 2138
2214.04 2202
2214.48 2102
2214.92 2153
2215.37 2089
2215.81 2086
2216.25 1987
2216.70 1918
2217.14 1995
2217.59 1922
2218.03 1897
2218.47 1854
2218.92 1873
2219.36 1907
2219.80 1998
2220.25 2005
2220.69 1995
2221.14 1900
2221.58 1877
2222.02 1937
2222.47 1976
2222.91 1957
2223.36 1849
2223.80 1887
2224.25 1957
2224.69 2057
2225.13 2137
2225.58 1883
2226.02 1996
2226.47 2117
2226.91 2071
2227.36 2192
2227.80 2061
2228.25 2123
2228.69 2129
2229.14 2201
2229.58 2159
2230.03 2196
2230.47 2262
2230.92 2293
2231.36 2298
2231.81 2303
2232.25 2306
2232.70 2007
2233.14 1997
2233.59 2125
2234.03 2078
2234.48 2259
2234.92 2245
2235.37 2152
2235.81 2180
2236.26 2278
2236.70 2117
2237.15 2133
2237.60 2030
2238.04 2092
2238.49 2070
2238.93 1922
2239.38 1998
2239.83 1984
2240.27 2080
2240.72 2098
2241.16 1940
2241.61 1908
2242.06 1860
2242.50 1700
2242.95 1832
2243.39 1863
2243.84 1798
2244.29 1687
2244.73 1842
2245.18 1763
2245.63 1778
2246.07 1895
2246.52 1952
2246.97 1794
2247.41 1968
2247.86 1927
2248.31 1867
2248.75 1759
2249.20 1705
2249.65 1846
2250.09 1967
2250.54 1965
2250.99 2098
2251.43 2006
2251.88 1978
2252.33 2006
2252.78 1912
2253.22 1981
2253.67 2029
2254.12 1904
2254.56 1750
2255.01 1921
2255.46 1888
2255.91 1912
2256.35 2067
2256.80 1917
2257.25 1820
2257.70 1781
2258.14 1819
2258.59 1797
2259.04 1908
2259.49 1821
2259.94 1897
2260.38 1903
2260.83 1941
2261.28 2013
2261.73 2007
2262.18 1843
2262.62 1905
2263.07 2085
2263.52 2072
2263.97 1813
2264.42 2118
2264.87 2155
2265.31 2230
2265.76 2250
2266.21 2179
2266.66 2077
2267.11 2167
2267.56 2013
2268.01 2004
2268.45 1949
2268.90 2169
2269.35 2044
2269.80 1983
2270.25 1916
2270.70 2046
2271.15 1930
2271.60 2092
2272.05 2238
2272.49 2348
2272.94 2344
2273.39 2159
2273.84 2108
2274.29 2147
2274.74 2087
2275.19 2231
2275.64 2060
2276.09 2084
2276.54 2008
2276.99 2072
2277.44 1938
2277.89 1937
2278.34 2019
2278.79 1881
2279.24 1896
2279.69 1951
2280.14 1943
2280.59 1931
2281.04 1829
2281.49 1887
2281.94 1889
2282.39 2080
2282.84 2111
2283.29 2040
2283.74 1880
2284.19 2037
2284.64 1980
2285.09 1931
2285.54 1909
2285.99 1833
2286.44 1957
2286.89 2112
2287.34 2175
2287.79 2022
2288.24 2057
2288.69 1885
2289.14 2107
2289.59 2339
2290.05 2456
2290.50 2416
2290.95 2593
2291.40 2860
2291.85 3043
2292.30 3066
2292.75 3222
2293.20 3243
2293.65 3171
2294.11 2942
2294.56 2979
2295.01 2905
2295.46 2907
2295.91 2683
2296.36 2358
2296.81 2233
2297.27 2224
2297.72 2349
2298.17 2227
2298.62 1965
2299.07 2026
2299.52 2098
2299.98 1960
2300.43 1775
2300.88 1864
2301.33 2056
2301.78 1975
2302.24 1831
2302.69 1821
2303.14 1994
2303.59 1956
2304.04 1953
2304.50 1923
2304.95 1875
2305.40 1867
2305.85 1890
2306.31 1922
2306.76 1958
2307.21 1971
2307.66 1918
2308.12 2052
2308.57 2261
2309.02 2267
2309.48 2041
2309.93 2157
2310.38 2251
2310.83 2273
2311.29 2143
2311.74 2298
2312.19 2407
2312.65 2310
2313.10 2193
2313.55 2134
2314.01 2212
2314.46 2189
2314.91 2299
2315.37 2073
2315.82 2052
2316.27 1920
2316.73 1933
2317.18 1943
2317.63 2010
2318.09 2268
2318.54 2192
2318.99 2093
2319.45 1949
2319.90 2067
2320.36 2037
2320.81 2148
2321.26 2146
2321.72 1973
2322.17 1980
2322.63 2075
2323.08 2035
2323.53 1978
2323.99 1939
2324.44 1807
2324.90 2115
2325.35 2141
2325.80 2075
2326.26 2162
2326.71 2040
2327.17 2038
2327.62 2333
2328.08 2255
2328.53 2188
2328.99 2459
2329.44 2443
2329.90 2263
2330.35 2337
2330.81 2349
2331.26 2371
2331.72 2414
2332.17 2504
2332.63 2483
2333.08 2315
2333.54 2294
2333.99 2187
2334.45 2251
2334.90 2108
2335.36 2023
2335.81 2017
2336.27 2002
2336.72 2065
2337.18 1960
2337.63 1955
2338.09 1908
2338.55 2185
2339.00 2111
2339.46 1897
2339.91 1898
2340.37 1992
2340.82 2008
2341.28 2213
2341.74 2022
2342.19 2096
2342.65 2132
2343.10 2019
2343.56 2005
2344.02 1938
2344.47 1921
2344.93 2040
2345.39 1833
2345.84 1936
2346.30 2056
2346.75 2015
2347.21 2088
2347.67 2228
2348.12 2291
2348.58 2126
2349.04 2093
2349.49 1919
2349.95 1980
2350.41 2108
2350.86 2008
2351.32 1885
2351.78 1993
2352.23 2058
2352.69 2055
2353.15 1986
2353.61 2075
2354.06 2136
2354.52 2048
2354.98 2021
2355.43 1992
2355.89 1984
2356.35 1868
2356.81 1829
2357.26 2002
2357.72 2127
2358.18 1835
2358.64 2033
2359.09 1966
2359.55 2071
2360.01 2075
2360.47 1983
2360.93 2037
2361.38 1995
2361.84 1941
2362.30 2049
2362.76 2126
2363.22 1975
2363.67 1904
2364.13 1852
2364.59 1957
2365.05 2035
2365.51 1861
2365.96 2093
2366.42 2085
2366.88 1882
2367.34 2131
2367.80 2079
2368.26 1986
2368.72 2057
2369.17 2199
2369.63 2266
2370.09 2249
2370.55 2110
2371.01 2182
2371.47 2230
2371.93 1973
2372.39 2080
2372.84 2148
2373.30 1994
2373.76 2030
2374.22 2093
2374.68 2070
2375.14 2034
2375.60 2023
2376.06 2091
2376.52 2041
2376.98 2078
2377.44 2205
2377.90 2212
2378.36 2106
2378.81 2061
2379.27 2214
2379.73 2063
2380.19 1980
2380.65 2008
2381.11 2000
2381.57 2103
2382.03 1929
2382.49 1919
2382.95 2005
2383.41 2020
2383.87 1850
2384.33 1869
2384.79 1991
2385.25 2051
2385.71 1979
2386.17 2014
2386.63 2062
2387.09 2090
2387.55 2031
2388.01 2062
2388.48 2025
2388.94 1974
2389.40 2078
2389.86 1942
2390.32 1934
2390.78 2136
2391.24 2040
2391.70 1951
2392.16 2076
2392.62 2117
2393.08 2037
2393.54 2139
2394.00 1971
2394.47 2151
2394.93 1991
2395.39 1987
2395.85 1946
2396.31 1981
2396.77 2022
2397.23 1931
2397.69 1928
2398.16 1837
2398.62 1736
2399.08 1919
2399.54 1882
2400.00 1954
2400.46 1807
2400.92 1867
2401.39 1862
2401.85 2016
2402.31 1938
2402.77 1744
2403.23 1935
2403.70 1964
2404.16 1911
2404.62 1888
2405.08 1972
2405.54 1963
2406.01 1993
2406.47 1801
2406.93 1927
2407.39 1876
2407.86 1718
2408.32 1986
2408.78 1972
2409.24 1842
2409.71 1955
2410.17 1822
2410.63 1764
2411.09 1765
2411.56 1721
2412.02 2046
2412.48 2020
2412.94 1943
2413.41 1792
2413.87 1856
2414.33 1938
2414.80 1899
2415.26 2067
2415.72 1949
2416.19 1918
2416.65 2182
2417.11 2172
2417.57 2294
2418.04 2316
2418.50 2537
2418.96 2418
2419.43 2512
2419.89 2672
2420.36 2688
2420.82 2669
2421.28 2638
2421.75 2534
2422.21 2535
2422.67 2400
2423.14 2428
2423.60 2493
2424.07 2355
2424.53 2311
2424.99 2195
2425.46 2236
2425.92 2048
2426.39 2055
2426.85 2138
2427.31 1959
2427.78 1936
2428.24 2091
2428.71 2199
2429.17 1994
2429.64 1934
2430.10 1783
2430.56 1847
2431.03 2014
2431.49 1864
2431.96 1822
2432.42 1988
2432.89 1916
2433.35 1992
2433.82 2067
2434.28 2063
2434.75 2087
2435.21 1998
2435.68 2117
2436.14 2196
2436.61 2260
2437.07 2056
2437.54 1878
2438.00 1992
2438.47 1942
2438.93 2031
2439.40 1933
2439.86 1966
2440.33 1917
2440.80 2136
2441.26 2096
2441.73 2308
2442.19 2359
2442.66 2291
2443.12 2189
2443.59 2196
2444.06 2265
2444.52 2289
2444.99 2107
2445.45 1989
2445.92 1886
2446.38 2175
2446.85 1899
2447.32 1894
2447.78 1938
2448.25 1975
2448.72 1968
2449.18 1949
2449.65 1822
2450.11 1884
2450.58 1887
2451.05 1718
2451.51 1795
2451.98 1795
2452.45 1965
2452.91 2116
2453.38 1825
2453.85 1787
2454.31 2012
2454.78 2048
2455.25 2069
2455.71 1999
2456.18 1965
2456.65 1989
2457.12 2002
2457.58 1975
2458.05 1980
2458.52 2035
2458.98 2058
2459.45 2047
2459.92 1916
2460.39 1805
2460.85 1912
2461.32 1980
2461.79 1917
2462.26 2005
2462.72 1876
2463.19 1888
2463.66 1821
2464.13 1824
2464.59 1741
2465.06 1740
2465.53 1782
2466.00 1965
2466.47 1841
2466.93 1927
2467.40 2022
2467.87 2026
2468.34 1892
2468.81 1885
2469.27 1938
2469.74 1905
2470.21 1804
2470.68 1882
2471.15 1914
2471.62 1921
2472.09 1776
2472.55 1850
2473.02 1740
2473.49 1737
2473.96 1893
2474.43 1779
2474.90 1991
2475.37 1849
2475.83 1671
2476.30 1702
2476.77 1780
2477.24 1759
2477.71 1765
2478.18 1739
2478.65 1735
2479.12 1771
2479.59 1857
2480.06 1841
2480.53 1871
2480.99 1826
2481.46 1860
2481.93 1882
2482.40 1862
2482.87 1749
2483.34 1834
2483.81 1816
2484.28 1807
2484.75 2006
2485.22 1920
2485.69 1750
2486.16 1888
2486.63 1876
2487.10 1885
2487.57 1812
2488.04 1919
2488.51 2083
2488.98 1931
2489.45 1866
2489.92 1895
2490.39 1902
2490.86 1837
2491.33 1888
2491.80 1904
2492.27 1812
2492.74 1974
2493.21 1931
2493.68 2012
2494.15 2019
2494.62 1989
2495.10 2002
2495.57 2089
2496.04 2212
2496.51 1907
2496.98 1974
2497.45 2182
2497.92 2213
2498.39 2082
2498.86 1999
2499.33 2023
2499.80 1908
2500.28 1862
2500.75 2012
2501.22 1965
2501.69 1886
2502.16 1781
2502.63 1729
2503.10 1645
2503.57 1684
2504.05 1725
2504.52 1894
2504.99 1821
2505.46 1981
2505.93 1928
2506.40 1917
2506.88 1754
2507.35 1796
2507.82 2032
2508.29 2194
2508.76 2084
2509.24 2107
2509.71 2277
2510.18 2286
2510.65 2208
2511.12 2018
2511.60 2218
2512.07 2102
2512.54 2116
2513.01 2166
2513.49 1975
2513.96 2087
2514.43 2032
2514.90 2095
2515.38 2212
2515.85 2004
2516.32 1972
2516.79 2229
2517.27 2203
2517.74 2063
2518.21 1803
2518.68 2051
2519.16 1997
2519.63 2041
2520.10 2011
2520.58 1969
2521.05 1958
2521.52 1892
2522.00 2051
2522.47 1902
2522.94 1804
2523.42 1780
2523.89 1929
2524.36 1934
2524.84 1740
2525.31 1872
2525.78 1863
2526.26 1872
2526.73 1820
2527.20 1691
2527.68 1805
2528.15 1721
2528.63 1855
2529.10 1844
2529.57 2013
2530.05 1965
2530.52 1880
2531.00 2035
2531.47 1942
2531.94 1860
2532.42 2127
2532.89 2005
2533.37 1905
2533.84 1891
2534.32 2011
2534.79 1972
2535.26 1888
2535.74 1886
2536.21 1851
2536.69 1921
2537.16 1948
2537.64 1995
2538.11 1903
2538.59 1754
2539.06 1791
2539.54 1835
2540.01 1798
2540.49 1912
2540.96 1798
2541.44 1953
2541.91 2056
2542.39 2038
2542.86 1978
2543.34 1947
2543.81 1972
2544.29 2028
2544.76 2098
2545.24 2220
2545.71 2093
2546.19 1863
2546.66 2103
2547.14 1966
2547.61 1879
2548.09 2103
2548.57 2314
2549.04 2298
2549.52 2256
2549.99 2327
2550.47 2291
2550.95 2265
2551.42 2311
2551.90 2353
2552.37 2230
2552.85 2188
2553.33 2218
2553.80 2147
2554.28 2198
2554.75 2066
2555.23 2080
2555.71 2108
2556.18 2182
2556.66 1923
2557.14 2012
2557.61 2041
2558.09 2076
2558.57 1983
2559.04 2013
2559.52 1865
2560.00 2005
2560.47 1884
2560.95 1925
2561.43 1823
2561.90 1742
2562.38 1675
2562.86 1844
2563.33 1942
2563.81 1911
2564.29 1883
2564.77 1815
2565.24 1732
2565.72 1778
2566.20 1779
2566.68 1881
2567.15 1978
2567.63 1888
2568.11 1823
2568.59 1872
2569.06 1802
2569.54 1734
2570.02 1731
2570.50 1810
2570.97 1794
2571.45 1792
2571.93 1718
2572.41 1862
2572.89 1843
2573.36 1836
2573.84 1841
2574.32 1862
2574.80 1738
2575.28 1694
2575.75 1779
2576.23 1849
2576.71 1881
2577.19 1687
2577.67 1773
2578.15 1722
2578.62 1733
2579.10 1774
2579.58 1681
2580.06 1717
2580.54 1682
2581.02 1747
2581.50 1714
2581.97 1778
2582.45 1936
2582.93 1810
2583.41 1648
2583.89 1684
2584.37 1766
2584.85 1837
2585.33 1890
2585.81 1849
2586.29 1626
2586.77 1757
2587.24 1827
2587.72 2031
2588.20 2115
2588.68 2069
2589.16 1865
2589.64 1851
2590.12 1936
2590.60 1788
2591.08 1802
2591.56 1809
2592.04 1964
2592.52 1875
2593.00 1835
2593.48 1818
2593.96 1833
2594.44 1707
2594.92 1860
2595.40 2052
2595.88 1753
2596.36 1816
2596.84 1951
2597.32 1899
2597.80 1924
2598.28 1836
2598.76 2013
2599.24 1914
2599.72 1828
2600.20 1903
2600.68 1823
2601.16 1720
2601.64 1755
2602.12 1888
2602.61 1914
2603.09 1919
2603.57 1935
2604.05 1990
2604.53 2034
2605.01 1947
2605.49 1934
2605.97 1769
2606.45 1813
2606.93 1826
2607.42 1915
2607.90 1913
2608.38 1793
2608.86 1873
2609.34 1985
2609.82 1829
2610.30 1872
2610.78 1909
2611.27 1864
2611.75 1818
2612.23 1845
2612.71 1894
2613.19 1905
2613.67 1865
2614.16 1886
2614.64 1805
2615.12 1932
2615.60 2002
2616.08 1821
2616.57 1794
2617.05 1765
2617.53 1838
2618.01 1861
2618.49 1827
2618.98 1863
2619.46 1931
2619.94 2012
2620.42 2190
2620.91 2138
2621.39 1903
2621.87 1748
2622.35 1960
2622.84 1889
2623.32 1905
2623.80 1957
2624.28 2132
2624.77 1991
2625.25 1883
2625.73 2054
2626.21 1969
2626.70 1937
2627.18 1988
2627.66 1843
2628.15 1829
2628.63 1901
2629.11 1790
2629.60 1807
2630.08 1801
2630.56 1673
2631.05 1954
2631.53 1918
2632.01 1999
2632.50 2026
2632.98 1854
2633.46 1801
2633.95 2007
2634.43 2092
2634.91 1868
2635.40 1878
2635.88 1872
2636.37 1851
2636.85 1876
2637.33 1921
2637.82 1733
2638.30 1774
2638.79 1780
2639.27 1808
2639.75 1860
2640.24 1841
2640.72 1739
2641.21 1882
2641.69 1963
2642.18 1875
2642.66 1871
2643.14 1866
2643.63 1869
2644.11 1821
2644.60 1852
2645.08 1898
2645.57 1922
2646.05 1779
2646.54 1806
2647.02 1802
2647.51 1717
2647.99 1763
2648.48 1947
2648.96 1972
2649.45 1870
2649.93 1852
2650.42 1831
2650.90 1891
2651.39 1950
2651.87 1867
2652.36 1907
2652.84 1952
2653.33 1962
2653.81 1842
2654.30 1777
2654.78 1830
2655.27 1767
2655.76 1853
2656.24 1791
2656.73 1874
2657.21 1765
2657.70 1957
2658.18 1958
2658.67 1940
2659.16 1956
2659.64 1916
2660.13 1833
2660.61 1723
2661.10 1873
2661.59 1917
2662.07 1990
2662.56 1973
2663.05 1854
2663.53 1827
2664.02 1874
2664.50 1946
2664.99 1984
2665.48 1977
2665.96 1814
2666.45 1905
2666.94 1858
2667.42 2009
2667.91 1978
2668.40 1896
2668.88 1835
2669.37 1848
2669.86 1930
2670.34 2016
2670.83 1913
2671.32 1901
2671.81 2036
2672.29 2016
2672.78 1888
2673.27 1889
2673.75 2014
2674.24 2097
2674.73 2206
2675.22 2217
2675.70 2342
2676.19 2688
2676.68 2509
2677.17 2511
2677.65 2545
2678.14 2429
2678.63 2462
2679.12 2318
2679.61 2222
2680.09 2218
2680.58 2155
2681.07 2000
2681.56 1977
2682.04 1991
2682.53 1766
2683.02 1966
2683.51 1727
2684.00 1859
2684.49 1993
2684.97 2119
2685.46 1943
2685.95 1720
2686.44 1745
2686.93 1851
2687.42 1782
2687.90 1881
2688.39 1856
2688.88 1832
2689.37 1801
2689.86 1888
2690.35 1804
2690.84 1776
2691.33 1970
2691.81 1912
2692.30 1835
2692.79 1809
2693.28 1797
2693.77 1801
2694.26 1760
2694.75 1802
2695.24 1748
2695.73 1852
2696.22 1820
2696.71 1812
2697.20 1785
2697.68 1847
2698.17 1870
2698.66 1788
2699.15 1755
2699.64 1706
2700.13 1656
2700.62 1774
2701.11 1980
2701.60 1878
2702.09 1768
2702.58 1819
2703.07 1886
2703.56 1826
2704.05 2089
2704.54 1969
2705.03 1935
2705.52 1896
2706.01 2071
2706.50 1932
2706.99 1837
2707.48 1731
2707.97 1819
2708.46 1936
2708.95 2094
2709.44 1771
2709.93 1700
2710.43 1711
2710.92 1772
2711.41 1833
2711.90 1813
2712.39 1772
2712.88 1964
2713.37 1826
2713.86 1765
2714.35 1659
2714.84 1710
2715.33 1858
2715.82 1771
2716.32 1618
2716.81 1751
2717.30 1854
2717.79 1785
2718.28 1748
2718.77 1694
2719.26 1658
2719.76 1750
2720.25 1772
2720.74 1773
2721.23 1782
2721.72 1892
2722.21 1929
2722.70 2027
2723.20 1968
2723.69 2087
2724.18 2061
2724.67 2029
2725.16 1956
2725.66 2016
2726.15 2017
2726.64 1795
2727.13 1869
2727.62 1745
2728.12 1748
2728.61 1749
2729.10 1870
2729.59 1691
2730.09 1714
2730.58 1705
2731.07 1723
2731.56 1702
2732.06 1723
2732.55 1772
2733.04 1673
2733.53 1875
2734.03 1698
2734.52 1781
2735.01 1781
2735.50 1919
2736.00 2036
2736.49 1895
2736.98 1924
2737.48 1984
2737.97 1945
2738.46 1953
2738.96 1863
2739.45 1817
2739.94 1977
2740.44 1938
2740.93 1928
2741.42 1792
2741.92 1776
2742.41 1729
2742.90 1791
2743.40 1770
2743.89 1897
2744.38 1905
2744.88 1802
2745.37 1681
2745.86 1775
2746.36 1811
2746.85 1853
2747.35 1802
2747.84 1645
2748.33 1587
2748.83 1632
2749.32 1746
2749.82 1726
2750.31 1836
2750.81 1748
2751.30 1857
2751.79 1872
2752.29 1624
2752.78 1765
2753.28 1867
2753.77 1862
2754.27 1779
2754.76 1777
2755.26 1565
2755.75 1628
2756.24 1805
2756.74 1929
2757.23 1770
2757.73 1796
2758.22 1858
2758.72 1799
2759.21 1764
2759.71 1680
2760.20 1775
2760.70 1929
2761.19 1880
2761.69 1836
2762.19 1855
2762.68 1913
2763.18 1772
2763.67 1711
2764.17 1942
2764.66 1909
2765.16 1886
2765.65 1889
2766.15 1761
2766.64 1717
2767.14 1799
2767.64 1878
2768.13 1838
2768.63 1792
2769.12 1771
2769.62 1725
2770.12 1748
2770.61 1614
2771.11 1646
2771.60 1699
2772.10 1860
2772.60 1885
2773.09 1856
2773.59 1848
2774.08 1798
2774.58 1864
2775.08 2094
2775.57 2072
2776.07 2191
2776.57 2262
2777.06 2144
2777.56 2174
2778.06 2122
2778.55 2229
2779.05 2356
2779.55 2354
2780.04 2266
2780.54 2259
2781.04 2161
2781.54 1945
2782.03 1931
2782.53 1871
2783.03 2050
2783.52 1975
2784.02 1825
2784.52 1825
2785.02 1904
2785.51 1771
2786.01 1717
2786.51 1875
2787.01 1933
2787.50 1844
2788.00 1844
2788.50 1757
2789.00 1771
2789.49 1921
2789.99 1828
2790.49 1686
2790.99 1703
2791.48 1664
2791.98 1579
2792.48 1717
2792.98 1661
2793.48 1597
2793.97 1656
2794.47 1863
2794.97 1858
2795.47 1872
2795.97 1800
2796.47 1752
2796.96 1894
2797.46 1936
2797.96 1910
2798.46 1998
2798.96 2060
2799.46 2008
2799.96 2155
2800.45 2141
2800.95 2155
2801.45 2254
2801.95 1852
2802.45 1795
2802.95 1959
2803.45 1974
2803.95 1939
2804.45 1908
2804.94 1983
2805.44 1998
2805.94 2146
2806.44 2274
2806.94 2336
2807.44 2348
2807.94 2556
2808.44 2604
2808.94 2562
2809.44 2402
2809.94 2409
2810.44 2397
2810.94 2575
2811.44 2353
2811.94 2486
2812.44 2299
2812.94 2037
2813.44 2000
2813.94 2124
2814.44 2044
2814.94 2027
2815.44 2070
2815.94 1921
2816.44 1947
2816.94 1920
2817.44 1848
2817.94 2094
2818.44 1916
2818.94 1881
2819.44 2014
2819.94 1834
2820.44 1951
2820.94 1945
2821.44 1939
2821.94 1975
2822.44 1937
2822.94 1966
2823.44 1911
2823.94 1896
2824.44 1805
2824.94 1826
2825.45 1771
2825.95 1689
2826.45 1859
2826.95 1799
2827.45 1718
2827.95 1744
2828.45 1764
2828.95 1667
2829.45 1696
2829.96 1796
2830.46 1742
2830.96 1896
2831.46 1757
2831.96 1923
2832.46 1792
2832.96 1651
2833.47 1681
2833.97 1673
2834.47 1777
2834.97 1783
2835.47 1716
2835.97 1737
2836.48 1812
2836.98 1913
2837.48 2035
2837.98 1817
2838.48 1894
2838.99 1941
2839.49 1948
2839.99 1900
2840.49 1946
2841.00 1840
2841.50 1929
2842.00 1913
2842.50 1817
2843.01 1787
2843.51 1852
2844.01 1915
2844.51 1755
2845.02 1751
2845.52 1796
2846.02 1753
2846.52 1681
2847.03 1817
2847.53 1818
2848.03 1743
2848.54 1783
2849.04 2090
2849.54 1970
2850.04 1932
2850.55 1968
2851.05 2110
2851.55 2008
2852.06 1879
2852.56 1829
2853.06 1765
2853.57 1786
2854.07 1772
2854.57 1816
2855.08 1728
2855.58 1779
2856.09 1725
2856.59 1776
2857.09 1636
2857.60 1673
2858.10 1677
2858.60 1766
2859.11 1839
2859.61 1844
2860.12 1876
2860.62 1945
2861.12 1908
2861.63 1814
2862.13 1903
2862.64 1883
2863.14 1733
2863.65 1753
2864.15 1753
2864.65 1669
2865.16 1665
2865.66 1720
2866.17 1741
2866.67 1729
2867.18 1710
2867.68 1711
2868.19 1637
2868.69 1805
2869.20 1903
2869.70 1775
2870.21 1804
2870.71 1838
2871.21 1758
2871.72 1815
2872.23 1949
2872.73 1853
2873.24 1761
2873.74 1797
2874.25 1746
2874.75 1808
2875.26 1941
2875.76 1951
2876.27 1782
2876.77 1729
2877.28 1799
2877.78 1928
2878.29 1837
2878.79 1961
2879.30 1899
2879.81 1935
2880.31 1901
2880.82 1817
2881.32 1849
2881.83 1874
2882.34 1722
2882.84 1835
2883.35 1695
2883.85 1808
2884.36 1970
2884.87 1944
2885.37 2040
2885.88 1936
2886.38 1948
2886.89 2043
2887.40 2017
2887.90 2169
2888.41 2201
2888.92 1962
2889.42 2152
2889.93 2302
2890.44 2268
2890.94 2096
2891.45 2084
2891.96 2040
2892.46 1883
2892.97 1977
2893.48 1957
2893.98 2019
2894.49 2092
2895.00 2224
2895.51 2209
2896.01 2181
2896.52 2179
2897.03 2070
2897.53 2176
2898.04 2156
2898.55 2113
2899.06 2110
2899.56 2217
2900.07 2116
2900.58 2221
2901.09 2144
2901.59 2198
2902.10 2210
2902.61 2183
2903.12 2256
2903.63 2077
2904.13 2036
2904.64 2102
2905.15 2312
2905.66 2213
2906.17 2086
2906.67 2087
2907.18 2080
2907.69 2027
2908.20 2107
2908.71 2080
2909.21 1992
2909.72 1915
2910.23 1995
2910.74 1925
2911.25 1821
2911.76 1830
2912.26 2030
2912.77 1957
2913.28 1826
2913.79 1829
2914.30 1898
2914.81 1891
2915.32 1902
2915.83 1819
2916.34 1918
2916.84 1983
2917.35 1970
2917.86 1883
2918.37 1838
2918.88 1885
2919.39 1882
2919.90 1822
2920.41 1801
2920.92 1771
2921.43 1781
2921.94 1921
2922.45 1920
2922.96 1919
2923.46 2022
2923.97 1999
2924.48 1924
2924.99 2118
2925.50 2125
2926.01 2266
2926.52 2329
2927.03 2235
2927.54 2021
2928.05 2239
2928.56 2122
2929.07 2133
2929.58 1972
2930.09 1868
2930.60 2008
2931.11 1816
2931.62 1777
2932.13 1884
2932.64 1737
2933.15 1700
2933.67 1809
2934.18 1827
2934.69 1779
2935.20 1725
2935.71 1994
2936.22 1900
2936.73 1902
2937.24 2019
2937.75 2120
2938.26 2018
2938.77 1959
2939.28 2013
2939.79 1944
2940.30 2012
2940.82 2139
2941.33 1900
2941.84 1804
2942.35 1843
2942.86 1910
2943.37 1807
2943.88 1792
2944.39 1933
2944.91 1982
2945.42 1889
2945.93 1939
2946.44 2066
2946.95 2146
2947.46 2317
2947.98 2305
2948.49 2203
2949.00 2286
2949.51 2277
2950.02 2128
2950.53 2002
2951.05 1976
2951.56 2051
2952.07 1868
2952.58 1685
2953.09 1820
2953.61 1717
2954.12 1679
2954.63 1865
2955.14 1850
2955.66 1868
2956.17 1870
2956.68 1730
2957.19 1737
2957.71 1811
2958.22 1751
2958.73 1693
2959.24 1689
2959.76 1878
2960.27 1920
2960.78 2037
2961.29 1954
2961.81 1972
2962.32 1948
2962.83 1973
2963.35 2050
2963.86 2213
2964.37 1949
2964.89 2097
2965.40 2154
2965.91 2013
2966.43 1965
2966.94 1874
2967.45 1931
2967.97 2033
2968.48 2050
2968.99 1833
2969.51 1833
2970.02 1732
2970.53 1731
2971.05 1616
2971.56 1775
2972.07 1844
2972.59 1831
2973.10 1684
2973.62 1707
2974.13 1791
2974.64 1789
2975.16 1785
2975.67 1894
2976.19 1956
2976.70 1851
2977.22 1819
2977.73 1829
2978.24 1834
2978.76 1763
2979.27 2027
2979.79 1903
2980.30 1683
2980.82 1731
2981.33 1863
2981.85 1680
2982.36 1637
2982.87 1784
2983.39 1941
2983.90 1856
2984.42 1889
2984.93 1945
2985.45 1819
2985.96 1858
2986.48 1941
2986.99 1985
2987.51 1944
2988.02 1958
2988.54 1992
2989.05 2063
2989.57 2045
2990.09 2118
2990.60 2151
2991.12 2122
2991.63 2039
2992.15 2084
2992.66 2009
2993.18 2090
2993.69 2122
2994.21 2205
2994.73 2241
2995.24 2056
2995.76 2224
2996.27 2284
2996.79 2310
2997.30 2332
2997.82 2493
2998.34 2667
2998.85 2745
2999.37 2585
2999.89 2589
3000.40 2628
3000.92 2534
3001.43 2472
3001.95 2702
3002.47 2735
3002.98 2892
3003.50 2891
3004.02 2992
3004.53 2974
3005.05 3180
3005.57 3541
3006.08 3552
3006.60 3346
3007.12 3306
3007.63 3310
3008.15 3159
3008.67 2996
3009.18 2606
3009.70 2486
3010.22 2242
3010.74 2117
3011.25 2131
3011.77 2170
3012.29 1982
3012.80 1963
3013.32 2082
3013.84 1963
3014.36 1967
3014.87 2088
3015.39 2107
3015.91 2090
3016.43 2076
3016.94 2075
3017.46 2153
3017.98 2213
3018.50 2037
3019.02 2040
3019.53 2073
3020.05 2209
3020.57 2317
3021.09 2178
3021.60 2229
3022.12 2163
3022.64 2141
3023.16 2207
3023.68 2200
3024.20 2230
3024.71 2277
3025.23 2115
3025.75 2000
3026.27 2064
3026.79 2086
3027.31 2145
3027.82 2312
3028.34 2137
3028.86 1835
3029.38 2029
3029.90 2074
3030.42 2018
3030.94 2130
3031.46 2017
3031.98 1907
3032.49 1892
3033.01 1983
3033.53 1991
3034.05 2022
3034.57 2052
3035.09 2088
3035.61 2221
3036.13 2145
3036.65 2014
3037.17 2140
3037.69 2201
3038.21 2244
3038.73 1979
3039.25 2108
3039.76 2170
3040.28 2117
3040.80 2076
3041.32 2032
3041.84 1876
3042.36 1894
3042.88 2010
3043.40 1953
3043.92 1924
3044.44 1867
3044.96 1980
3045.48 1893
3046.00 1751
3046.52 1848
3047.04 1879
3047.56 1815
3048.08 1917
3048.60 1853
3049.13 1901
3049.65 1954
3050.17 1899
3050.69 1828
3051.21 1856
3051.73 1919
3052.25 1907
3052.77 1783
3053.29 1693
3053.81 1723
3054.33 1881
3054.85 1760
3055.37 1755
3055.89 1774
3056.42 1702
3056.94 1749
3057.46 1835
3057.98 1683
3058.50 1722
3059.02 1866
3059.54 1842
3060.06 1875
3060.59 1875
3061.11 1828
3061.63 1897
3062.15 1977
3062.67 2020
3063.19 2078
3063.71 1967
3064.24 1853
3064.76 1945
3065.28 1938
3065.80 1929
3066.32 2061
3066.85 2165
3067.37 1993
3067.89 1989
3068.41 1967
3068.93 2020
3069.46 1973
3069.98 1914
3070.50 1896
3071.02 2044
3071.54 1950
3072.07 1836
3072.59 1812
3073.11 1840
3073.63 1908
3074.16 1972
3074.68 1884
3075.20 2118
3075.73 2137
3076.25 2150
3076.77 2110
3077.29 2109
3077.82 2045
3078.34 2161
3078.86 2259
3079.39 2210
3079.91 2089
3080.43 2094
3080.95 2328
3081.48 2389
3082.00 2534
3082.52 2668
3083.05 2508
3083.57 2675
3084.09 2534
3084.62 2566
3085.14 2426
3085.66 2378
3086.19 2400
3086.71 2429
3087.24 2482
3087.76 2465
3088.28 2495
3088.81 2435
3089.33 2340
3089.85 2274
3090.38 2474
3090.90 2285
3091.43 2110
3091.95 2240
3092.47 2272
3093.00 2241
3093.52 2143
3094.05 2194
3094.57 2354
3095.10 2514
3095.62 2361
3096.14 2414
3096.67 2536
3097.19 2398
3097.72 2563
3098.24 2692
3098.77 2415
3099.29 2775
3099.82 3048
3100.34 3222
3100.87 3522
3101.39 3757
3101.92 4419
3102.44 5131
3102.97 5713
3103.49 6415
3104.02 7195
3104.54 7885
3105.07 8026
3105.59 8029
3106.12 7784
3106.64 7196
3107.17 6602
3107.69 5647
3108.22 4832
3108.74 3992
3109.27 3678
3109.79 3367
3110.32 3075
3110.85 3175
3111.37 3088
3111.90 2981
3112.42 3092
3112.95 3019
3113.48 3169
3114.00 3154
3114.53 2945
3115.05 2926
3115.58 2773
3116.11 2604
3116.63 2511
3117.16 2619
3117.68 2452
3118.21 2401
3118.74 2218
3119.26 2253
3119.79 2344
3120.32 2304
3120.84 2375
3121.37 2429
3121.90 2331
3122.42 2305
3122.95 2540
3123.48 2678
3124.00 2702
3124.53 2679
3125.06 2561
3125.58 2601
3126.11 2569
3126.64 2431
3127.16 2335
3127.69 2279
3128.22 2421
3128.75 2305
3129.27 2290
3129.80 2341
3130.33 2421
3130.85 2356
3131.38 2354
3131.91 2235
3132.44 2192
3132.96 1988
3133.49 2157
3134.02 2198
3134.55 2274
3135.07 2489
3135.60 2468
3136.13 2435
3136.66 2375
3137.19 2343
3137.71 2325
3138.24 2264
3138.77 2381
3139.30 2402
3139.83 2515
3140.35 2386
3140.88 2199
3141.41 2164
3141.94 2185
3142.47 2267
3143.00 2261
3143.52 2113
3144.05 2207
3144.58 2047
3145.11 2089
3145.64 1961
3146.17 2267
3146.70 2232
3147.22 2330
3147.75 2378
3148.28 2217
3148.81 2351
3149.34 2351
3149.87 2338
3150.40 2472
3150.93 2476
3151.46 2387
3151.98 2364
3152.51 2541
3153.04 2481
3153.57 2237
3154.10 2214
3154.63 2291
3155.16 2305
3155.69 2477
3156.22 2352
3156.75 2372
3157.28 2494
3157.81 2543
3158.34 2460
3158.87 2532
3159.40 2432
3159.93 2425
3160.46 2435
3160.99 2311
3161.52 2331
3162.05 2231
3162.58 2176
3163.11 2205
3163.64 2213
3164.17 2119
3164.70 2062
3165.23 2147
3165.76 2105
3166.29 2172
3166.82 2060
3167.35 1880
3167.88 1925
3168.41 2003
3168.94 1944
3169.47 2055
3170.00 1966
3170.53 1970
3171.06 1975
3171.59 1935
3172.13 1938
3172.66 2135
3173.19 2109
3173.72 2157
3174.25 2081
3174.78 2025
3175.31 2127
3175.84 2340
3176.37 2369
3176.90 2220
3177.44 2320
3177.97 2533
3178.50 2376
3179.03 2332
3179.56 2198
3180.09 2110
3180.62 2083
3181.16 2161
3181.69 2054
3182.22 1879
3182.75 1961
3183.28 1965
3183.81 1753
3184.35 1806
3184.88 1769
3185.41 1754
3185.94 2067
3186.47 2013
3187.01 1960
3187.54 2000
3188.07 1980
3188.60 1873
3189.14 1935
3189.67 1846
3190.20 1860
3190.73 1951
3191.26 1921
3191.80 1895
3192.33 1913
3192.86 1918
3193.39 1866
3193.93 1878
3194.46 1916
3194.99 1855
3195.53 1738
3196.06 1654
3196.59 1815
3197.12 1825
3197.66 1838
3198.19 1972
3198.72 1955
3199.26 2033
3199.79 1990
3200.32 1953
3200.86 2036
3201.39 2116
3201.92 1885
3202.46 1831
3202.99 1976
3203.52 1991
3204.06 1930
3204.59 2015
3205.12 2024
3205.66 2113
3206.19 2126
3206.72 2055
3207.26 2089
3207.79 1969
3208.33 2043
3208.86 1928
3209.39 1953
3209.93 2116
3210.46 2232
3211.00 2078
3211.53 2165
3212.06 2105
3212.60 2243
3213.13 2302
3213.67 2379
3214.20 2334
3214.74 2224
3215.27 2200
3215.80 2154
3216.34 2103
3216.87 2153
3217.41 2015
3217.94 1990
3218.48 2060
3219.01 2258
3219.55 2094
3220.08 2165
3220.62 2028
3221.15 2177
3221.69 2264
3222.22 2210
3222.76 2143
3223.29 2097
3223.83 2281
3224.36 2240
3224.90 2277
3225.43 2209
3225.97 2257
3226.50 2146
3227.04 2301
3227.57 2236
3228.11 2205
3228.65 2365
3229.18 2379
3229.72 2147
3230.25 2109
3230.79 2245
3231.32 2112
3231.86 2061
3232.40 1972
3232.93 2109
3233.47 2077
3234.00 2051
3234.54 1912
3235.08 1974
3235.61 2021
3236.15 2128
3236.68 2102
3237.22 2209
3237.76 2199
3238.29 2128
3238.83 2221
3239.37 2180
3239.90 2088
3240.44 2276
3240.97 2191
3241.51 2325
3242.05 2199
3242.58 2344
3243.12 2292
3243.66 2241
3244.20 2137
3244.73 2081
3245.27 2222
3245.81 2283
3246.34 2237
3246.88 2117
3247.42 2145
3247.95 2327
3248.49 2138
3249.03 2173
3249.57 2121
3250.10 2130
3250.64 2008
3251.18 2135
3251.72 2038
3252.25 2190
3252.79 2138
3253.33 2366
3253.87 2298
3254.40 2397
3254.94 2205
3255.48 2211
3256.02 2356
3256.55 2342
3257.09 2449
3257.63 2683
3258.17 2581
3258.71 2447
3259.24 2622
3259.78 2781
3260.32 2961
3260.86 3311
3261.40 3216
3261.94 3311
3262.47 3568
3263.01 3600
3263.55 3521
3264.09 3793
3264.63 4245
3265.17 4563
3265.71 4663
3266.24 4859
3266.78 5221
3267.32 5372
3267.86 5655
3268.40 5613
3268.94 5678
3269.48 5326
3270.02 5381
3270.55 5370
3271.09 4665
3271.63 4243
3272.17 3926
3272.71 3443
3273.25 2888
3273.79 2731
3274.33 2703
3274.87 2792
3275.41 2700
3275.95 2694
3276.49 2561
3277.03 2667
3277.57 2827
3278.11 2686
3278.65 2530
3279.19 2383
3279.73 2639
3280.26 2475
3280.80 2618
3281.34 2532
3281.88 2582
3282.42 2541
3282.96 2630
3283.50 2640
3284.04 2441
3284.59 2653
3285.13 2664
3285.67 2814
3286.21 2902
3286.75 2917
3287.29 3002
3287.83 3096
3288.37 3153
3288.91 2974
3289.45 2913
3289.99 2908
3290.53 3034
3291.07 2981
3291.61 2973
3292.15 3058
3292.69 3083
3293.23 2819
3293.77 3122
3294.32 3226
3294.86 3481
3295.40 3425
3295.94 4031
3296.48 4245
3297.02 4136
3297.56 3891
3298.10 3742
3298.65 3817
3299.19 3732
3299.73 3546
3300.27 3371
3300.81 3069
3301.35 3056
3301.89 2845
3302.44 2569
3302.98 2493
3303.52 2618
3304.06 2743
3304.60 2838
3305.14 2487
3305.69 2571
3306.23 2511
3306.77 2485
3307.31 2339
3307.85 2628
3308.40 2647
3308.94 2522
3309.48 2520
3310.02 2555
3310.57 2396
3311.11 2405
3311.65 2428
3312.19 2720
3312.74 2423
3313.28 2278
3313.82 2538
3314.36 2482
3314.91 2655
3315.45 2686
3315.99 2646
3316.53 2660
3317.08 2822
3317.62 2757
3318.16 2988
3318.71 2931
3319.25 2923
3319.79 2873
3320.34 2690
3320.88 2770
3321.42 2928
3321.96 2894
3322.51 2820
3323.05 2880
3323.59 2931
3324.14 2928
3324.68 2744
3325.23 2778
3325.77 2865
3326.31 2799
3326.86 2784
3327.40 2807
3327.94 2718
3328.49 2556
3329.03 2561
3329.57 2556
3330.12 2542
3330.66 2619
3331.21 2742
3331.75 2829
3332.29 3443
3332.84 3929
3333.38 4635
3333.93 5503
3334.47 6358
3335.02 7907
3335.56 8726
3336.10 9981
3336.65 11328
3337.19 12101
3337.74 12850
3338.28 12936
3338.83 12622
3339.37 11998
3339.92 10707
3340.46 9343
3341.01 8226
3341.55 7029
3342.10 6191
3342.64 5321
3343.19 4603
3343.73 3897
3344.28 3466
3344.82 3292
3345.37 3010
3345.91 2830
3346.46 2815
3347.00 2680
3347.55 2668
3348.09 2772
3348.64 2844
3349.18 2899
3349.73 2925
3350.27 2967
3350.82 3015
3351.37 3020
3351.91 3210
3352.46 3183
3353.00 3328
3353.55 3343
3354.10 3225
3354.64 3119
3355.19 3170
3355.73 2955
3356.28 2790
3356.83 2713
3357.37 2690
3357.92 2564
3358.46 2621
3359.01 2411
3359.56 2416
3360.10 2291
3360.65 2445
3361.20 2245
3361.74 2387
3362.29 2518
3362.84 2364
3363.38 2290
3363.93 2319
3364.48 2501
3365.02 2447
3365.57 2555
3366.12 2550
3366.66 2274
3367.21 2292
3367.76 2450
3368.30 2466
3368.85 2364
3369.40 2467
3369.94 2451
3370.49 2439
3371.04 2579
3371.59 2631
3372.13 2513
3372.68 2470
3373.23 2682
3373.78 2884
3374.32 3021
3374.87 3165
3375.42 3037
3375.97 3068
3376.51 3152
3377.06 3082
3377.61 2923
3378.16 2854
3378.71 2876
3379.25 2584
3379.80 2391
3380.35 2402
3380.90 2353
3381.45 2263
3381.99 2190
3382.54 2149
3383.09 2073
3383.64 2274
3384.19 2180
3384.74 2255
3385.28 2175
3385.83 2158
3386.38 2166
3386.93 2072
3387.48 2073
3388.03 2146
3388.58 2181
3389.12 2255
3389.67 2138
3390.22 2043
3390.77 2053
3391.32 1891
3391.87 1992
3392.42 2019
3392.97 2154
3393.52 2094
3394.06 2111
3394.61 1934
3395.16 2120
3395.71 2185
3396.26 2084
3396.81 2155
3397.36 2311
3397.91 2343
3398.46 2471
3399.01 2520
3399.56 2706
3400.11 2590
3400.66 2643
3401.21 2431
3401.76 2425
3402.31 2400
3402.86 2368
3403.41 2268
3403.96 2231
3404.51 2168
3405.06 2210
3405.61 2034
3406.16 2097
3406.71 2238
3407.26 2081
3407.81 2061
3408.36 2007
3408.91 2022
3409.46 1971
3410.01 2054
3410.56 2097
3411.11 2297
3411.66 2240
3412.21 2108
3412.76 2185
3413.31 2252
3413.86 2119
3414.41 2418
3414.96 2214
3415.51 2307
3416.07 2378
3416.62 2274
3417.17 2408
3417.72 2264
3418.27 2136
3418.82 2025
3419.37 1993
3419.92 1955
3420.47 1885
3421.03 1864
3421.58 2038
3422.13 2102
3422.68 2005
3423.23 2129
3423.78 2260
3424.33 2327
3424.89 2343
3425.44 2362
3425.99 2377
3426.54 2572
3427.09 2611
3427.65 2582
3428.20 2330
3428.75 2218
3429.30 2209
3429.85 2176
3430.41 2172
3430.96 2114
3431.51 2000
3432.06 2110
3432.61 2029
3433.17 1910
3433.72 2049
3434.27 1916
3434.82 2040
3435.38 2096
3435.93 2098
3436.48 2041
3437.03 2157
3437.59 2266
3438.14 1998
3438.69 1921
3439.24 1951
3439.80 2036
3440.35 2117
3440.90 1996
3441.46 2013
3442.01 2145
3442.56 2136
3443.11 2196
3443.67 2175
3444.22 2072
3444.77 1975
3445.33 2263
3445.88 2126
3446.43 2147
3446.99 2113
3447.54 1970
3448.09 1966
3448.65 1966
3449.20 2078
3449.76 2041
3450.31 1985
3450.86 1854
3451.42 1817
3451.97 1820
3452.52 1844
3453.08 1902
3453.63 1816
3454.19 1758
3454.74 1740
3455.29 1873
3455.85 1878
3456.40 1819
3456.96 1754
3457.51 1726
3458.07 1809
3458.62 1727
3459.17 1740
3459.73 1823
3460.28 1967
3460.84 1929
3461.39 2022
3461.95 2019
3462.50 1828
3463.06 1841
3463.61 1783
3464.17 1787
3464.72 1856
3465.27 1981
3465.83 1731
3466.38 1915
3466.94 2066
3467.49 2054
3468.05 2067
3468.61 2014
3469.16 1926
3469.72 2023
3470.27 1791
3470.83 2082
3471.38 1960
3471.94 1963
3472.49 2145
3473.05 2163
3473.60 2101
3474.16 2123
3474.71 1907
3475.27 1899
3475.83 2042
3476.38 2090
3476.94 1959
3477.49 2180
3478.05 2232
3478.61 2043
3479.16 2004
3479.72 2020
3480.27 2159
3480.83 2231
3481.39 2172
3481.94 2294
3482.50 2204
3483.05 2307
3483.61 2131
3484.17 2047
3484.72 2120
3485.28 2078
3485.84 2168
3486.39 2208
3486.95 2162
3487.51 2281
3488.06 2295
3488.62 2452
3489.18 2586
3489.73 2829
3490.29 2930
3490.85 3398
3491.40 3525
3491.96 3872
3492.52 3974
3493.08 4125
3493.63 4563
3494.19 4775
3494.75 4576
3495.30 4595
3495.86 4701
3496.42 4415
3496.98 4238
3497.53 4072
3498.09 4375
3498.65 4218
3499.21 4718
3499.76 4938
3500.32 5260
3500.88 5657
3501.44 5595
3501.99 5576
3502.55 5479
3503.11 5570
3503.67 5287
3504.23 5168
3504.78 4957
3505.34 4742
3505.90 4645
3506.46 4697
3507.02 4892
3507.58 4797
3508.13 4756
3508.69 4535
3509.25 4363
3509.81 4200
3510.37 3806
3510.93 3371
3511.48 3199
3512.04 3116
3512.60 3128
3513.16 2951
3513.72 2820
3514.28 2695
3514.84 2539
3515.40 2331
3515.95 2417
3516.51 2222
3517.07 2323
3517.63 2118
3518.19 2173
3518.75 2439
3519.31 2608
3519.87 2471
3520.43 2176
3520.99 2417
3521.55 2559
3522.11 2618
3522.67 2527
3523.22 2628
3523.78 2612
3524.34 2641
3524.90 2758
3525.46 2463
3526.02 2369
3526.58 2284
3527.14 2353
3527.70 2327
3528.26 2273
3528.82 2096
3529.38 2220
3529.94 2223
3530.50 2148
3531.06 2241
3531.62 2097
3532.18 2167
3532.74 2324
3533.30 2132
3533.86 2118
3534.42 2170
3534.98 2101
3535.54 2122
3536.11 2085
3536.67 2060
3537.23 2148
3537.79 2419
3538.35 2284
3538.91 2338
3539.47 2280
3540.03 2164
3540.59 2174
3541.15 2186
3541.71 2199
3542.27 2170
3542.84 2175
3543.40 2351
3543.96 2125
3544.52 2226
3545.08 2303
3545.64 2264
3546.20 2348
3546.76 2193
3547.33 2151
3547.89 2089
3548.45 2006
3549.01 1923
3549.57 1950
3550.13 2003
3550.69 1839
3551.26 1747
3551.82 1826
3552.38 1859
3552.94 1827
3553.50 1754
3554.07 1916
3554.63 1858
3555.19 1768
3555.75 1710
3556.31 1669
3556.88 1855
3557.44 2015
3558.00 1859
3558.56 1880
3559.13 1755
3559.69 2024
3560.25 2063
3560.81 1968
3561.38 2083
3561.94 2085
3562.50 2017
3563.06 1908
3563.63 2000
3564.19 2026
3564.75 1916
3565.31 1993
3565.88 1955
3566.44 1957
3567.00 1779
3567.57 1596
3568.13 1736
3568.69 1897
3569.26 1753
3569.82 1774
3570.38 1780
3570.95 1912
3571.51 1975
3572.07 1823
3572.64 1812
3573.20 1839
3573.76 1824
3574.33 1901
3574.89 1812
3575.45 1726
3576.02 1779
3576.58 1816
3577.14 1946
3577.71 1915
3578.27 1744
3578.84 1802
3579.40 1960
3579.96 1924
3580.53 1810
3581.09 1753
3581.66 1726
3582.22 1820
3582.78 1834
3583.35 1750
3583.91 1820
3584.48 1739
3585.04 1664
3585.61 1813
3586.17 1855
3586.74 1695
3587.30 1732
3587.86 1768
3588.43 1646
3588.99 1731
3589.56 1740
3590.12 1795
3590.69 1874
3591.25 1865
3591.82 1801
3592.38 1755
3592.95 1719
3593.51 1768
3594.08 1768
3594.64 1767
3595.21 1763
3595.77 1717
3596.34 1653
3596.90 1749
3597.47 1768
3598.04 1789
3598.60 1751
3599.17 1756
3599.73 1900
3600.30 1903
3600.86 1811
3601.43 1761
3601.99 1847
3602.56 1747
3603.13 1771
3603.69 1882
3604.26 1792
3604.82 1764
3605.39 1738
3605.96 1754
3606.52 1817
3607.09 1743
3607.65 1714
3608.22 1672
3608.79 1706
3609.35 1638
3609.92 1663
3610.49 1660
3611.05 1579
3611.62 1586
3612.19 1638
3612.75 1579
3613.32 1663
3613.89 1622
3614.45 1666
3615.02 1828
3615.59 1940
3616.15 2076
3616.72 2185
3617.29 2302
3617.85 2374
3618.42 2620
3618.99 2607
3619.55 2627
3620.12 2774
3620.69 2838
3621.26 2748
3621.82 2820
3622.39 2728
3622.96 2427
3623.53 2182
3624.09 2031
3624.66 1978
3625.23 1916
3625.80 1825
3626.36 1745
3626.93 1610
3627.50 1722
3628.07 1560
3628.63 1657
3629.20 1664
3629.77 1735
3630.34 1759
3630.91 1633
3631.47 1708
3632.04 1791
3632.61 1809
3633.18 1796
3633.75 1820
3634.32 1814
3634.88 1968
3635.45 2057
3636.02 2104
3636.59 1754
3637.16 1764
3637.73 1907
3638.29 1880
3638.86 1882
3639.43 2040
3640.00 2121
3640.57 2337
3641.14 2245
3641.71 2523
3642.28 2669
3642.84 2688
3643.41 2529
3643.98 2675
3644.55 2673
3645.12 2509
3645.69 2474
3646.26 2250
3646.83 2153
3647.40 2065
3647.97 2104
3648.54 1966
3649.11 1866
3649.68 2013
3650.25 2046
3650.81 1904
3651.38 2114
3651.95 2173
3652.52 2065
3653.09 2221
3653.66 2272
3654.23 2296
3654.80 2265
3655.37 2332
3655.94 2460
3656.51 2334
3657.08 2562
3657.65 2635
3658.22 2706
3658.79 2834
3659.36 2836
3659.93 3055
3660.50 3036
3661.07 3262
3661.64 3447
3662.22 3300
3662.79 3164
3663.36 2906
3663.93 2882
3664.50 2895
3665.07 2683
3665.64 2558
3666.21 2556
3666.78 2577
3667.35 2419
3667.92 2453
3668.49 2343
3669.06 2192
3669.64 2185
3670.21 2290
3670.78 2204
3671.35 2232
3671.92 2112
3672.49 2236
3673.06 2237
3673.63 2170
3674.21 2162
3674.78 2211
3675.35 2169
3675.92 2255
3676.49 2322
3677.06 2251
3677.63 2135
3678.21 2054
3678.78 2065
3679.35 1989
3679.92 2037
3680.49 1995
3681.07 2163
3681.64 2058
3682.21 2028
3682.78 1855
3683.35 1915
3683.93 1892
3684.50 1916
3685.07 1860
3685.64 1916
3686.21 1975
3686.79 2063
3687.36 2228
3687.93 2069
3688.50 2140
3689.08 2353
3689.65 2503
3690.22 2487
3690.80 2664
3691.37 2850
3691.94 2643
3692.51 2788
3693.09 2689
3693.66 2641
3694.23 2532
3694.81 2434
3695.38 2290
3695.95 2154
3696.52 1964
3697.10 2088
3697.67 2082
3698.24 2254
3698.82 2043
3699.39 2125
3699.96 2087
3700.54 2369
3701.11 2225
3701.68 2111
3702.26 2084
3702.83 2230
3703.41 2371
3703.98 2330
3704.55 2205
3705.13 2112
3705.70 2331
3706.27 2050
3706.85 2019
3707.42 2031
3708.00 1987
3708.57 1947
3709.14 1956
3709.72 2035
3710.29 1994
3710.87 2024
3711.44 2190
3712.02 2253
3712.59 2002
3713.16 1994
3713.74 1948
3714.31 1919
3714.89 1862
3715.46 1923
3716.04 1807
3716.61 1818
3717.19 1841
3717.76 1779
3718.34 1730
3718.91 1716
3719.49 1846
3720.06 1765
3720.64 1575
3721.21 1715
3721.79 1872
3722.36 1873
3722.94 1848
3723.51 1801
3724.09 1673
3724.66 1529
3725.24 1525
3725.81 1588
3726.39 1755
3726.96 1649
3727.54 1722
3728.12 1790
3728.69 1781
3729.27 1753
3729.84 1833
3730.42 2027
3730.99 2131
3731.57 1816
3732.15 1918
3732.72 2045
3733.30 2036
3733.87 2043
3734.45 2022
3735.03 1960
3735.60 1986
3736.18 2088
3736.75 1953
3737.33 1756
3737.91 1906
3738.48 1878
3739.06 1792
3739.64 1749
3740.21 1741
3740.79 1635
3741.37 1530
3741.94 1566
3742.52 1623
3743.10 1593
3743.67 1762
3744.25 1825
3744.83 1717
3745.40 1656
3745.98 1765
3746.56 1778
3747.13 1723
3747.71 1616
3748.29 1765
3748.87 1911
3749.44 1783
3750.02 1753
3750.60 1688
3751.17 1676
3751.75 1688
3752.33 1698
3752.91 1595
3753.48 1671
3754.06 1687
3754.64 1738
3755.22 1603
3755.80 1569
3756.37 1460
3756.95 1473
3757.53 1505
3758.11 1557
3758.68 1655
3759.26 1552
3759.84 1573
3760.42 1501
3761.00 1581
3761.58 1699
3762.15 1570
3762.73 1677
3763.31 1740
3763.89 1658
3764.47 1600
3765.04 1551
3765.62 1658
3766.20 1701
3766.78 1724
3767.36 1629
3767.94 1682
3768.52 1666
3769.10 1486
3769.67 1560
3770.25 1521
3770.83 1653
3771.41 1610
3771.99 1568
3772.57 1679
3773.15 1732
3773.73 1617
3774.31 1596
3774.89 1738
3775.46 1577
3776.04 1554
3776.62 1655
3777.20 1703
3777.78 1543
3778.36 1566
3778.94 1728
3779.52 1601
3780.10 1662
3780.68 1595
3781.26 1571
3781.84 1628
3782.42 1549
3783.00 1457
3783.58 1627
3784.16 1577
3784.74 1586
3785.32 1536
3785.90 1521
3786.48 1394
3787.06 1456
3787.64 1378
3788.22 1464
3788.80 1518
3789.38 1583
3789.96 1518
3790.54 1627
3791.12 1659
3791.70 1594
3792.28 1616
3792.86 1606
3793.44 1625
3794.02 1548
3794.60 1617
3795.18 1680
3795.77 1697
3796.35 1538
3796.93 1562
3797.51 1589
3798.09 1677
3798.67 1657
3799.25 1679
3799.83 1773
3800.41 1767
3800.99 1802
3801.58 1881
3802.16 1877
3802.74 1755
3803.32 1934
3803.90 1966
3804.48 1966
3805.06 1844
3805.65 1905
3806.23 1822
3806.81 1851
3807.39 1739
3807.97 1816
3808.55 1681
3809.14 1870
3809.72 2002
3810.30 2040
3810.88 2084
3811.46 2029
3812.05 1878
3812.63 1814
3813.21 2143
3813.79 2039
3814.37 2092
3814.96 2138
3815.54 2036
3816.12 2264
3816.70 2257
3817.29 2164
3817.87 2076
3818.45 2007
3819.03 1898
3819.62 1873
3820.20 1795
3820.78 1751
3821.36 1827
3821.95 1767
3822.53 1575
3823.11 1586
3823.70 1644
3824.28 1625
3824.86 1553
3825.45 1602
3826.03 1629
3826.61 1646
3827.19 1699
3827.78 1633
3828.36 1502
3828.94 1640
3829.53 1561
3830.11 1509
3830.69 1569
3831.28 1602
3831.86 1555
3832.45 1630
3833.03 1532
3833.61 1567
3834.20 1721
3834.78 1718
3835.36 1486
3835.95 1615
3836.53 1618
3837.12 1592
3837.70 1592
3838.28 1521
3838.87 1473
3839.45 1465
3840.04 1464
3840.62 1504
3841.20 1522
3841.79 1521
3842.37 1571
3842.96 1463
3843.54 1475
3844.13 1526
3844.71 1625
3845.30 1478
3845.88 1370
3846.47 1472
3847.05 1364
3847.63 1395
3848.22 1521
3848.80 1575
3849.39 1515
3849.97 1394
3850.56 1417
3851.14 1404
3851.73 1430
3852.31 1400
3852.90 1506
3853.48 1664
3854.07 1608
3854.66 1613
3855.24 1677
3855.83 1671
3856.41 1652
3857.00 1602
3857.58 1710
3858.17 1669
3858.75 1589
3859.34 1610
3859.92 1679
3860.51 1798
3861.10 1709
3861.68 1835
3862.27 1838
3862.85 1981
3863.44 1879
3864.03 2043
3864.61 2034
3865.20 1990
3865.78 2043
3866.37 2105
3866.96 2060
3867.54 1934
3868.13 1931
3868.72 1837
3869.30 1818
3869.89 1633
3870.47 1643
3871.06 1673
3871.65 1790
3872.23 1737
3872.82 1939
3873.41 1698
3873.99 1858
3874.58 1969
3875.17 1718
3875.76 1745
3876.34 1843
3876.93 1826
3877.52 1683
3878.10 1627
3878.69 1756
3879.28 1793
3879.86 1714
3880.45 1689
3881.04 1696
3881.63 1559
3882.21 1480
3882.80 1457
3883.39 1555
3883.98 1550
3884.56 1494
3885.15 1397
3885.74 1556
3886.33 1467
3886.91 1497
3887.50 1500
3888.09 1579
3888.68 1651
3889.27 1583
3889.85 1774
3890.44 1811
3891.03 1718
3891.62 1734
3892.21 1805
3892.79 1772
3893.38 1816
3893.97 1685
3894.56 1788
3895.15 1872
3895.74 1742
3896.32 1668
3896.91 1678
3897.50 1670
3898.09 1677
3898.68 1640
3899.27 1616
3899.86 1478
3900.45 1479
3901.03 1603
3901.62 1750
3902.21 1779
3902.80 1710
3903.39 1631
3903.98 1500
3904.57 1642
3905.16 1626
3905.75 1516
3906.34 1572
3906.92 1597
3907.51 1598
3908.10 1644
3908.69 1647
3909.28 1677
3909.87 1722
3910.46 1674
3911.05 1620
3911.64 1511
3912.23 1603
3912.82 1671
3913.41 1604
3914.00 1451
3914.59 1510
3915.18 1550
3915.77 1501
3916.36 1452
3916.95 1469
3917.54 1516
3918.13 1651
3918.72 1760
3919.31 1702
3919.90 1577
3920.49 1612
3921.08 1559
3921.67 1650
3922.26 1822
3922.85 1600
3923.44 1656
3924.03 1552
3924.62 1457
3925.21 1454
3925.80 1497
3926.40 1583
3926.99 1516
3927.58 1543
3928.17 1445
3928.76 1527
3929.35 1370
3929.94 1391
3930.53 1480
3931.12 1521
3931.71 1495
3932.30 1478
3932.90 1382
3933.49 1379
3934.08 1467
3934.67 1470
3935.26 1312
3935.85 1378
3936.44 1337
3937.04 1359
3937.63 1391
3938.22 1426
3938.81 1345
3939.40 1351
3939.99 1263
3940.59 1385
3941.18 1498
3941.77 1513
3942.36 1505
3942.95 1535
3943.55 1502
3944.14 1633
3944.73 1587
3945.32 1429
3945.91 1479
3946.51 1626
3947.10 1550
3947.69 1502
3948.28 1494
3948.88 1534
3949.47 1517
3950.06 1460
3950.65 1501
3951.25 1459
3951.84 1367
3952.43 1352
3953.02 1411
3953.62 1432
3954.21 1447
3954.80 1400
3955.40 1486
3955.99 1551
3956.58 1578
3957.17 1523
3957.77 1545
3958.36 1535
3958.95 1512
3959.55 1530
3960.14 1570
3960.73 1533
3961.33 1583
3961.92 1502
3962.51 1654
3963.11 1554
3963.70 1451
3964.29 1430
3964.89 1419
3965.48 1472
3966.08 1538
3966.67 1486
3967.26 1466
3967.86 1372
3968.45 1370
3969.04 1429
3969.64 1454
3970.23 1405
3970.83 1454
3971.42 1441
3972.01 1347
3972.61 1375
3973.20 1477
3973.80 1490
3974.39 1305
3974.99 1367
3975.58 1423
3976.18 1416
3976.77 1461
3977.36 1475
3977.96 1584
3978.55 1502
3979.15 1468
3979.74 1536
3980.34 1546
3980.93 1454
3981.53 1583
3982.12 1602
3982.72 1431
3983.31 1439
3983.91 1341
3984.50 1377
3985.10 1406
3985.69 1458
3986.29 1517
3986.88 1448
3987.48 1521
3988.07 1445
3988.67 1384
3989.26 1451
3989.86 1456
3990.46 1526
3991.05 1460
3991.65 1478
3992.24 1527
3992.84 1538
3993.43 1510
3994.03 1528
3994.63 1481
3995.22 1394
3995.82 1559
3996.41 1505
3997.01 1624
3997.61 1624
3998.20 1761
3998.80 1739
3999.39 1651
3999.99 1516
4000.59 1455
4001.18 1538
4001.78 1609
4002.38 1594
4002.97 1422
4003.57 1487
4004.17 1500
4004.76 1514
4005.36 1608
4005.96 1526
4006.55 1613
4007.15 1514
4007.75 1557
4008.34 1432
4008.94 1504
4009.54 1649
4010.13 1540
4010.73 1529
4011.33 1427
4011.93 1457
4012.52 1507
4013.12 1418
4013.72 1401
4014.31 1538
4014.91 1322
4015.51 1451
4016.11 1551
4016.70 1671
4017.30 1598
4017.90 1639
4018.50 1603
4019.09 1676
4019.69 1673
4020.29 1758
4020.89 1702
4021.49 1518
4022.08 1532
4022.68 1545
4023.28 1646
4023.88 1552
4024.48 1566
4025.07 1579
4025.67 1710
4026.27 1695
4026.87 1963
4027.47 1935
4028.06 2028
4028.66 2077
4029.26 2028
4029.86 1935
4030.46 1967
4031.06 1996
4031.66 1879
4032.25 1927
4032.85 1785
4033.45 1901
4034.05 1831
4034.65 1806
4035.25 1806
4035.85 1776
4036.45 1664
4037.05 1624
4037.64 1504
4038.24 1522
4038.84 1419
4039.44 1440
4040.04 1554
4040.64 1439
4041.24 1395
4041.84 1376
4042.44 1319
4043.04 1436
4043.64 1467
4044.24 1488
4044.84 1394
4045.44 1432
4046.04 1442
4046.64 1448
4047.24 1382
4047.84 1289
4048.44 1306
4049.03 1508
4049.63 1596
4050.23 1657
4050.83 1584
4051.43 1580
4052.04 1486
4052.64 1559
4053.24 1566
4053.84 1537
4054.44 1686
4055.04 1634
4055.64 1601
4056.24 1655
4056.84 1612
4057.44 1586
4058.04 1563
4058.64 1387
4059.24 1514
4059.84 1439
4060.44 1316
4061.04 1412
4061.64 1445
4062.24 1294
4062.85 1351
4063.45 1468
4064.05 1347
4064.65 1476
4065.25 1508
4065.85 1528
4066.45 1423
4067.05 1422
4067.65 1386
4068.26 1403
4068.86 1369
4069.46 1533
4070.06 1339
4070.66 1358
4071.26 1383
4071.86 1481
4072.47 1323
4073.07 1321
4073.67 1377
4074.27 1467
4074.87 1411
4075.47 1314
4076.08 1401
4076.68 1331
4077.28 1462
4077.88 1474
4078.48 1464
4079.09 1454
4079.69 1516
4080.29 1465
4080.89 1475
4081.50 1366
4082.10 1308
4082.70 1263
4083.30 1378
4083.91 1431
4084.51 1448
4085.11 1434
4085.71 1411
4086.32 1398
4086.92 1382
4087.52 1444
4088.12 1406
4088.73 1355
4089.33 1363
4089.93 1469
4090.54 1391
4091.14 1467
4091.74 1287
4092.35 1314
4092.95 1298
4093.55 1397
4094.15 1417
4094.76 1387
4095.36 1402
4095.96 1396
4096.57 1257
4097.17 1289
4097.78 1231
4098.38 1307
4098.98 1491
4099.59 1392
4100.19 1422
4100.79 1373
4101.40 1417
4102.00 1416
4102.61 1414
4103.21 1237
4103.81 1330
4104.42 1312
4105.02 1292
4105.63 1243
4106.23 1280
4106.83 1326
4107.44 1388
4108.04 1351
4108.65 1306
4109.25 1206
4109.85 1257
4110.46 1247
4111.06 1256
4111.67 1186
4112.27 1281
4112.88 1371
4113.48 1279
4114.09 1237
4114.69 1192
4115.30 1286
4115.90 1316
4116.51 1182
4117.11 1304
4117.72 1377
4118.32 1409
4118.93 1397
4119.53 1546
4120.14 1429
4120.74 1364
4121.35 1433
4121.95 1425
4122.56 1445
4123.16 1363
4123.77 1361
4124.37 1348
4124.98 1429
4125.59 1368
4126.19 1362
4126.80 1406
4127.40 1363
4128.01 1269
4128.61 1353
4129.22 1258
4129.83 1411
4130.43 1389
4131.04 1379
4131.64 1580
4132.25 1380
4132.86 1325
4133.46 1331
4134.07 1515
4134.67 1455
4135.28 1466
4135.89 1496
4136.49 1528
4137.10 1565
4137.71 1651
4138.31 1570
4138.92 1596
4139.53 1524
4140.13 1474
4140.74 1514
4141.35 1593
4141.95 1633
4142.56 1607
4143.17 1652
4143.77 1569
4144.38 1584
4144.99 1648
4145.59 1562
4146.20 1640
4146.81 1511
4147.42 1408
4148.02 1450
4148.63 1428
4149.24 1366
4149.84 1275
4150.45 1329
4151.06 1356
4151.67 1374
4152.27 1362
4152.88 1424
4153.49 1357
4154.10 1293
4154.70 1314
4155.31 1322
4155.92 1290
4156.53 1313
4157.14 1456
4157.74 1304
4158.35 1373
4158.96 1276
4159.57 1331
4160.18 1393
4160.78 1304
4161.39 1379
4162.00 1401
4162.61 1534
4163.22 1405
4163.83 1557
4164.43 1554
4165.04 1490
4165.65 1485
4166.26 1532
4166.87 1425
4167.48 1463
4168.09 1442
4168.69 1458
4169.30 1391
4169.91 1462
4170.52 1442
4171.13 1419
4171.74 1450
4172.35 1433
4172.96 1395
4173.57 1417
4174.17 1432
4174.78 1394
4175.39 1406
4176.00 1382
4176.61 1421
4177.22 1311
4177.83 1595
4178.44 1593
4179.05 1467
4179.66 1368
4180.27 1407
4180.88 1482
4181.49 1483
4182.10 1442
4182.71 1495
4183.32 1475
4183.93 1436
4184.54 1462
4185.15 1293
4185.76 1326
4186.37 1379
4186.98 1412
4187.59 1356
4188.20 1355
4188.81 1371
4189.42 1508
4190.03 1477
4190.64 1399
4191.25 1351
4191.86 1468
4192.47 1582
4193.08 1633
4193.69 1903
4194.30 1725
4194.91 1772
4195.52 1764
4196.13 1829
4196.74 1944
4197.35 1776
4197.97 1813
4198.58 1731
4199.19 1656
4199.80 1604
4200.41 1588
4201.02 1694
4201.63 1572
4202.24 1556
4202.85 1517
4203.47 1469
4204.08 1564
4204.69 1558
4205.30 1461
4205.91 1506
4206.52 1420
4207.13 1355
4207.75 1296
4208.36 1449
4208.97 1463
4209.58 1388
4210.19 1324
4210.80 1516
4211.42 1522
4212.03 1456
4212.64 1455
4213.25 1485
4213.86 1490
4214.48 1513
4215.09 1499
4215.70 1630
4216.31 1523
4216.92 1512
4217.54 1530
4218.15 1601
4218.76 1637
4219.37 1652
4219.99 1694
4220.60 1674
4221.21 1768
4221.82 1805
4222.44 1876
4223.05 1999
4223.66 2001
4224.28 1937
4224.89 2094
4225.50 2143
4226.11 2198
4226.73 2287
4227.34 2295
4227.95 2474
4228.57 2658
4229.18 2588
4229.79 2646
4230.41 2585
4231.02 2577
4231.63 2782
4232.25 2658
4232.86 2918
4233.47 3031
4234.09 2951
4234.70 3094
4235.31 3437
4235.93 3562
4236.54 3599
4237.15 3798
4237.77 3675
4238.38 3485
4239.00 3184
4239.61 2862
4240.22 2506
4240.84 2374
4241.45 2300
4242.07 2040
4242.68 2020
4243.29 2010
4243.91 1785
4244.52 1742
4245.14 1893
4245.75 1799
4246.37 1877
4246.98 1947
4247.59 1876
4248.21 1975
4248.82 2003
4249.44 1893
4250.05 1988
4250.67 2041
4251.28 1973
4251.90 1842
4252.51 1983
4253.13 1903
4253.74 1900
4254.36 1815
4254.97 1670
4255.59 1768
4256.20 1777
4256.82 1786
4257.43 1762
4258.05 1691
4258.66 1792
4259.28 1696
4259.89 1580
4260.51 1687
4261.12 1606
4261.74 1587
4262.35 1590
4262.97 1802
4263.59 1833
4264.20 1777
4264.82 1715
4265.43 1616
4266.05 1737
4266.66 1784
4267.28 1769
4267.90 1737
4268.51 1724
4269.13 1785
4269.74 1733
4270.36 1803
4270.98 1760
4271.59 1749
4272.21 1720
4272.83 1629
4273.44 1580
4274.06 1553
4274.68 1611
4275.29 1686
4275.91 1695
4276.52 1841
4277.14 1668
4277.76 1789
4278.37 1723
4278.99 1673
4279.61 1717
4280.23 1707
4280.84 1563
4281.46 1457
4282.08 1523
4282.69 1468
4283.31 1446
4283.93 1436
4284.54 1538
4285.16 1552
4285.78 1494
4286.40 1573
4287.01 1740
4287.63 1492
4288.25 1300
4288.87 1379
4289.48 1478
4290.10 1534
4290.72 1604
4291.34 1653
4291.95 1473
4292.57 1398
4293.19 1253
4293.81 1456
4294.42 1399
4295.04 1441
4295.66 1483
4296.28 1448
4296.90 1441
4297.51 1465
4298.13 1412
4298.75 1367
4299.37 1424
4299.99 1479
4300.61 1513
4301.22 1511
4301.84 1399
4302.46 1381
4303.08 1474
4303.70 1432
4304.32 1345
4304.94 1454
4305.55 1359
4306.17 1419
4306.79 1446
4307.41 1333
4308.03 1403
4308.65 1479
4309.27 1497
4309.89 1524
4310.50 1488
4311.12 1519
4311.74 1420
4312.36 1490
4312.98 1445
4313.60 1354
4314.22 1386
4314.84 1359
4315.46 1376
4316.08 1370
4316.70 1395
4317.32 1293
4317.94 1406
4318.56 1360
4319.18 1284
4319.80 1374
4320.42 1443
4321.04 1550
4321.65 1461
4322.27 1354
4322.89 1434
4323.51 1546
4324.13 1600
4324.75 1570
4325.37 1541
4325.99 1639
4326.62 1557
4327.24 1489
4327.86 1466
4328.48 1526
4329.10 1591
4329.72 1512
4330.34 1369
4330.96 1364
4331.58 1395
4332.20 1533
4332.82 1541
4333.44 1580
4334.06 1545
4334.68 1548
4335.30 1650
4335.92 1799
4336.54 1732
4337.16 1749
4337.79 1893
4338.41 1908
4339.03 2019
4339.65 1960
4340.27 1921
4340.89 1908
4341.51 1738
4342.13 1740
4342.76 1831
4343.38 1953
4344.00 2015
4344.62 2199
4345.24 2488
4345.86 2575
4346.48 2784
4347.11 2794
4347.73 3143
4348.35 3217
4348.97 3142
4349.59 3027
4350.22 3091
4350.84 2538
4351.46 2426
4352.08 2149
4352.70 2006
4353.33 1962
4353.95 1702
4354.57 1650
4355.19 1715
4355.81 1729
4356.44 1772
4357.06 1592
4357.68 1556
4358.30 1546
4358.93 1621
4359.55 1639
4360.17 1692
4360.79 1595
4361.42 1729
4362.04 1751
4362.66 1716
4363.28 1670
4363.91 1667
4364.53 1678
4365.15 1716
4365.78 1761
4366.40 1798
4367.02 1560
4367.65 1593
4368.27 1623
4368.89 1672
4369.52 1475
4370.14 1434
4370.76 1462
4371.39 1507
4372.01 1374
4372.63 1351
4373.26 1496
4373.88 1391
4374.50 1438
4375.13 1452
4375.75 1411
4376.37 1377
4377.00 1329
4377.62 1428
4378.25 1333
4378.87 1479
4379.49 1497
4380.12 1414
4380.74 1517
4381.37 1629
4381.99 1456
4382.61 1488
4383.24 1485
4383.86 1557
4384.49 1487
4385.11 1498
4385.74 1485
4386.36 1419
4386.98 1371
4387.61 1393
4388.23 1380
4388.86 1475
4389.48 1501
4390.11 1296
4390.73 1343
4391.36 1311
4391.98 1250
4392.61 1319
4393.23 1296
4393.86 1247
4394.48 1390
4395.11 1414
4395.73 1349
4396.36 1438
4396.98 1337
4397.61 1457
4398.23 1396
4398.86 1466
4399.48 1454
4400.11 1442
4400.74 1496
4401.36 1621
4401.99 1517
4402.61 1514
4403.24 1242
4403.86 1206
4404.49 1256
4405.11 1364
4405.74 1372
4406.37 1392
4406.99 1423
4407.62 1319
4408.24 1369
4408.87 1357
4409.50 1303
4410.12 1315
4410.75 1342
4411.38 1344
4412.00 1301
4412.63 1388
4413.25 1485
4413.88 1426
4414.51 1418
4415.13 1439
4415.76 1379
4416.39 1305
4417.01 1438
4417.64 1233
4418.27 1237
4418.89 1424
4419.52 1344
4420.15 1287
4420.77 1297
4421.40 1232
4422.03 1393
4422.66 1382
4423.28 1322
4423.91 1208
4424.54 1327
4425.16 1272
4425.79 1190
4426.42 1245
4427.05 1255
4427.67 1107
4428.30 1079
4428.93 1068
4429.56 1191
4430.18 1261
4430.81 1280
4431.44 1282
4432.07 1256
4432.69 1151
4433.32 1289
4433.95 1274
4434.58 1188
4435.21 1237
4435.83 1240
4436.46 1291
4437.09 1259
4437.72 1174
4438.35 1156
4438.97 1233
4439.60 1291
4440.23 1259
4440.86 1176
4441.49 1127
4442.12 1200
4442.74 1187
4443.37 1141
4444.00 1240
4444.63 1297
4445.26 1232
4445.89 1374
4446.52 1303
4447.14 1372
4447.77 1434
4448.40 1427
4449.03 1395
4449.66 1326
4450.29 1392
4450.92 1358
4451.55 1319
4452.18 1319
4452.81 1345
4453.44 1429
4454.06 1370
4454.69 1374
4455.32 1380
4455.95 1326
4456.58 1371
4457.21 1351
4457.84 1256
4458.47 1300
4459.10 1284
4459.73 1277
4460.36 1240
4460.99 1316
4461.62 1327
4462.25 1310
4462.88 1344
4463.51 1298
4464.14 1190
4464.77 1135
4465.40 1143
4466.03 1253
4466.66 1234
4467.29 1168
4467.92 1149
4468.55 1235
4469.18 1298
4469.81 1272
4470.44 1223
4471.07 1188
4471.70 1260
4472.33 1261
4472.96 1155
4473.59 1119
4474.22 1120
4474.86 1165
4475.49 1255
4476.12 1184
4476.75 1135
4477.38 1098
4478.01 1148
4478.64 1225
4479.27 1216
4479.90 1242
4480.53 1188
4481.17 1162
4481.80 1143
4482.43 1204
4483.06 1350
4483.69 1327
4484.32 1417
4484.95 1286
4485.58 1302
4486.22 1307
4486.85 1361
4487.48 1317
4488.11 1200
4488.74 1250
4489.37 1326
4490.01 1282
4490.64 1380
4491.27 1331
4491.90 1275
4492.53 1334
4493.17 1331
4493.80 1269
4494.43 1308
4495.06 1253
4495.70 1172
4496.33 1219
4496.96 1304
4497.59 1376
4498.22 1364
4498.86 1427
4499.49 1387
4500.12 1338
4500.75 1593
4501.39 1518
4502.02 1475
4502.65 1518
4503.29 1686
4503.92 1511
4504.55 1488
4505.18 1565
4505.82 1576
4506.45 1507
4507.08 1384
4507.72 1471
4508.35 1388
4508.98 1368
4509.62 1364
4510.25 1328
4510.88 1235
4511.52 1224
4512.15 1299
4512.78 1408
4513.42 1436
4514.05 1272
4514.68 1290
4515.32 1321
4515.95 1228
4516.58 1324
4517.22 1332
4517.85 1281
4518.48 1165
4519.12 1259
4519.75 1309
4520.39 1245
4521.02 1347
4521.65 1274
4522.29 1366
4522.92 1308
4523.56 1336
4524.19 1387
4524.83 1299
4525.46 1224
4526.09 1319
4526.73 1316
4527.36 1339
4528.00 1441
4528.63 1563
4529.27 1491
4529.90 1607
4530.54 1684
4531.17 1802
4531.81 1592
4532.44 1666
4533.07 1907
4533.71 1876
4534.34 1869
4534.98 1884
4535.61 1724
4536.25 1712
4536.88 1580
4537.52 1429
4538.16 1373
4538.79 1296
4539.43 1382
4540.06 1365
4540.70 1381
4541.33 1338
4541.97 1279
4542.60 1225
4543.24 1235
4543.87 1283
4544.51 1309
4545.15 1345
4545.78 1250
4546.42 1220
4547.05 1188
4547.69 1197
4548.32 1240
4548.96 1279
4549.60 1279
4550.23 1185
4550.87 1257
4551.50 1234
4552.14 1283
4552.78 1307
4553.41 1225
4554.05 1210
4554.69 1330
4555.32 1204
4555.96 1261
4556.60 1307
4557.23 1237
4557.87 1308
4558.51 1154
4559.14 1272
4559.78 1306
4560.42 1304
4561.05 1228
4561.69 1206
4562.33 1273
4562.96 1230
4563.60 1245
4564.24 1265
4564.87 1335
4565.51 1287
4566.15 1280
4566.79 1249
4567.42 1259
4568.06 1331
4568.70 1315
4569.33 1351
4569.97 1218
4570.61 1255
4571.25 1269
4571.88 1264
4572.52 1304
4573.16 1322
4573.80 1166
4574.44 1263
4575.07 1314
4575.71 1325
4576.35 1356
4576.99 1296
4577.62 1224
4578.26 1173
4578.90 1215
4579.54 1250
4580.18 1226
4580.82 1334
4581.45 1303
4582.09 1344
4582.73 1394
4583.37 1361
4584.01 1355
4584.65 1458
4585.28 1302
4585.92 1370
4586.56 1277
4587.20 1385
4587.84 1409
4588.48 1387
4589.12 1383
4589.75 1305
4590.39 1393
4591.03 1446
4591.67 1490
4592.31 1642
4592.95 1631
4593.59 1578
4594.23 1550
4594.87 1503
4595.51 1418
4596.15 1341
4596.78 1268
4597.42 1289
4598.06 1379
4598.70 1288
4599.34 1300
4599.98 1351
4600.62 1448
4601.26 1377
4601.90 1434
4602.54 1402
4603.18 1536
4603.82 1511
4604.46 1574
4605.10 1642
4605.74 1568
4606.38 1492
4607.02 1475
4607.66 1596
4608.30 1512
4608.94 1503
4609.58 1458
4610.22 1539
4610.86 1558
4611.50 1535
4612.14 1383
4612.78 1365
4613.42 1385
4614.06 1349
4614.70 1377
4615.34 1257
4615.98 1274
4616.63 1410
4617.27 1261
4617.91 1128
4618.55 1253
4619.19 1356
4619.83 1339
4620.47 1319
4621.11 1291
4621.75 1294
4622.39 1313
4623.03 1317
4623.68 1320
4624.32 1353
4624.96 1140
4625.60 1330
4626.24 1195
4626.88 1143
4627.52 1267
4628.17 1166
4628.81 1213
4629.45 1185
4630.09 1227
4630.73 1197
4631.37 1191
4632.02 1158
4632.66 1237
4633.30 1316
4633.94 1303
4634.58 1193
4635.22 1170
4635.87 1299
4636.51 1252
4637.15 1209
4637.79 1177
4638.44 1253
4639.08 1366
4639.72 1462
4640.36 1282
4641.00 1242
4641.65 1251
4642.29 1343
4642.93 1322
4643.57 1312
4644.22 1207
4644.86 1201
4645.50 1208
4646.15 1218
4646.79 1187
4647.43 1234
4648.07 1306
4648.72 1327
4649.36 1235
4650.00 1303
4650.65 1286
4651.29 1349
4651.93 1309
4652.57 1319
4653.22 1431
4653.86 1433
4654.50 1450
4655.15 1353
4655.79 1275
4656.44 1280
4657.08 1418
4657.72 1404
4658.37 1412
4659.01 1379
4659.65 1252
4660.30 1378
4660.94 1259
4661.58 1276
4662.23 1289
4662.87 1256
4663.52 1169
4664.16 1342
4664.80 1243
4665.45 1269
4666.09 1276
4666.74 1239
4667.38 1042
4668.02 1062
4668.67 1282
4669.31 1247
4669.96 1285
4670.60 1272
4671.25 1174
4671.89 1125
4672.54 1089
4673.18 1306
4673.83 1362
4674.47 1325
4675.11 1351
4675.76 1368
4676.40 1287
4677.05 1301
4677.69 1336
4678.34 1209
4678.98 1163
4679.63 1076
4680.27 1114
4680.92 1307
4681.56 1243
4682.21 1244
4682.85 1342
4683.50 1234
4684.15 1142
4684.79 1258
4685.44 1347
4686.08 1224
4686.73 1188
4687.37 1317
4688.02 1293
4688.66 1203
4689.31 1244
4689.96 1233
4690.60 1179
4691.25 1181
4691.89 1243
4692.54 1247
4693.19 1249
4693.83 1244
4694.48 1225
4695.12 1253
4695.77 1303
4696.42 1502
4697.06 1497
4697.71 1431
4698.36 1509
4699.00 1566
4699.65 1582
4700.29 1594
4700.94 1448
4701.59 1436
4702.23 1349
4702.88 1392
4703.53 1506
4704.17 1400
4704.82 1416
4705.47 1298
4706.11 1310
4706.76 1307
4707.41 1260
4708.06 1317
4708.70 1316
4709.35 1249
4710.00 1317
4710.64 1333
4711.29 1268
4711.94 1387
4712.59 1355
4713.23 1256
4713.88 1248
4714.53 1204
4715.18 1375
4715.82 1379
4716.47 1393
4717.12 1250
4717.77 1201
4718.41 1182
4719.06 1220
4719.71 1298
4720.36 1448
4721.01 1492
4721.65 1320
4722.30 1346
4722.95 1244
4723.60 1345
4724.25 1453
4724.89 1394
4725.54 1332
4726.19 1414
4726.84 1433
4727.49 1368
4728.14 1440
4728.78 1400
4729.43 1397
4730.08 1287
4730.73 1247
4731.38 1302
4732.03 1244
4732.68 1220
4733.32 1184
4733.97 1139
4734.62 1237
4735.27 1190
4735.92 1194
4736.57 1111
4737.22 1187
4737.87 1086
4738.52 1155
4739.16 1220
4739.81 1200
4740.46 1141
4741.11 1222
4741.76 1300
4742.41 1259
4743.06 1236
4743.71 1261
4744.36 1258
4745.01 1218
4745.66 1255
4746.31 1291
4746.96 1294
4747.61 1290
4748.26 1371
4748.91 1346
4749.56 1364
4750.21 1381
4750.86 1385
4751.51 1434
4752.16 1442
4752.81 1492
4753.46 1600
4754.11 1477
4754.76 1427
4755.41 1306
4756.06 1320
4756.71 1303
4757.36 1303
4758.01 1283
4758.66 1349
4759.31 1329
4759.96 1305
4760.61 1420
4761.26 1297
4761.91 1330
4762.56 1309
4763.22 1267
4763.87 1264
4764.52 1225
4765.17 1360
4765.82 1555
4766.47 1813
4767.12 1808
4767.77 1718
4768.42 1804
4769.07 1720
4769.73 1880
4770.38 1815
4771.03 1662
4771.68 1585
4772.33 1517
4772.98 1517
4773.63 1320
4774.29 1405
4774.94 1456
4775.59 1358
4776.24 1339
4776.89 1254
4777.54 1257
4778.20 1304
4778.85 1360
4779.50 1462
4780.15 1450
4780.80 1450
4781.46 1485
4782.11 1514
4782.76 1455
4783.41 1539
4784.06 1583
4784.72 1375
4785.37 1357
4786.02 1310
4786.67 1404
4787.33 1320
4787.98 1211
4788.63 1388
4789.28 1359
4789.94 1388
4790.59 1325
4791.24 1378
4791.89 1400
4792.55 1370
4793.20 1238
4793.85 1257
4794.51 1346
4795.16 1243
4795.81 1162
4796.47 1146
4797.12 1370
4797.77 1319
4798.42 1309
4799.08 1270
4799.73 1200
4800.38 1197
4801.04 1160
4801.69 1211
4802.35 1197
4803.00 1152
4803.65 1264
4804.31 1345
4804.96 1298
4805.61 1280
4806.27 1314
4806.92 1248
4807.57 1229
4808.23 1188
4808.88 1293
4809.54 1328
4810.19 1225
4810.84 1212
4811.50 1227
4812.15 1194
4812.81 1204
4813.46 1243
4814.12 1307
4814.77 1291
4815.42 1192
4816.08 1257
4816.73 1224
4817.39 1264
4818.04 1369
4818.70 1323
4819.35 1279
4820.01 1260
4820.66 1343
4821.32 1419
4821.97 1376
4822.63 1414
4823.28 1501
4823.94 1420
4824.59 1541
4825.25 1645
4825.90 1544
4826.56 1653
4827.21 1685
4827.87 1791
4828.52 1594
4829.18 1600
4829.83 1552
4830.49 1511
4831.14 1510
4831.80 1399
4832.45 1401
4833.11 1397
4833.76 1508
4834.42 1465
4835.08 1540
4835.73 1547
4836.39 1606
4837.04 1653
4837.70 1788
4838.36 1817
4839.01 1702
4839.67 1705
4840.32 1740
4840.98 1781
4841.64 1716
4842.29 1720
4842.95 1527
4843.60 1611
4844.26 1668
4844.92 1796
4845.57 1789
4846.23 1781
4846.89 1745
4847.54 1731
4848.20 1908
4848.86 1659
4849.51 1737
4850.17 1813
4850.83 1915
4851.48 2164
4852.14 2074
4852.80 1987
4853.45 1960
4854.11 1786
4854.77 1682
4855.43 1835
4856.08 1820
4856.74 1918
4857.40 1977
4858.05 1958
4858.71 1830
4859.37 1974
4860.03 2020
4860.68 2027
4861.34 2097
4862.00 2047
4862.66 1995
4863.31 1842
4863.97 1865
4864.63 2047
4865.29 2072
4865.95 1980
4866.60 2106
4867.26 2058
4867.92 1949
4868.58 2097
4869.23 2140
4869.89 2096
4870.55 2082
4871.21 1898
4871.87 1811
4872.53 1755
4873.18 1841
4873.84 1692
4874.50 1679
4875.16 1812
4875.82 1757
4876.48 1763
4877.13 1848
4877.79 1902
4878.45 1826
4879.11 1649
4879.77 1669
4880.43 1757
4881.09 1742
4881.75 1666
4882.40 1676
4883.06 1665
4883.72 1690
4884.38 1636
4885.04 1539
4885.70 1432
4886.36 1695
4887.02 1695
4887.68 1917
4888.34 1802
4889.00 1829
4889.66 1991
4890.32 2074
4890.97 2013
4891.63 1875
4892.29 2084
4892.95 2093
4893.61 1950
4894.27 2013
4894.93 1855
4895.59 1744
4896.25 1684
4896.91 1704
4897.57 1657
4898.23 1609
4898.89 1757
4899.55 1728
4900.21 1695
4900.87 1625
4901.53 1819
4902.19 1776
4902.85 1747
4903.51 1672
4904.17 1609
4904.83 1599
4905.50 1658
4906.16 1488
4906.82 1534
4907.48 1590
4908.14 1486
4908.80 1504
4909.46 1482
4910.12 1551
4910.78 1611
4911.44 1530
4912.10 1418
4912.76 1360
4913.42 1467
4914.09 1473
4914.75 1332
4915.41 1358
4916.07 1323
4916.73 1362
4917.39 1405
4918.05 1328
4918.71 1335
4919.38 1378
4920.04 1422
4920.70 1380
4921.36 1378
4922.02 1282
4922.68 1270
4923.35 1276
4924.01 1359
4924.67 1443
4925.33 1411
4925.99 1416
4926.65 1481
4927.32 1488
4927.98 1502
4928.64 1523
4929.30 1499
4929.96 1577
4930.63 1646
4931.29 1645
4931.95 1741
4932.61 1655
4933.28 1546
4933.94 1634
4934.60 1543
4935.26 1442
4935.93 1476
4936.59 1310
4937.25 1421
4937.91 1375
4938.58 1374
4939.24 1423
4939.90 1413
4940.56 1281
4941.23 1514
4941.89 1389
4942.55 1520
4943.22 1461
4943.88 1397
4944.54 1444
4945.21 1417
4945.87 1361
4946.53 1246
4947.20 1238
4947.86 1275
4948.52 1283
4949.19 1284
4949.85 1280
4950.51 1277
4951.18 1143
4951.84 1178
4952.50 1184
4953.17 1288
4953.83 1303
4954.49 1227
4955.16 1155
4955.82 1194
4956.49 1212
4957.15 1256
4957.81 1250
4958.48 1187
4959.14 1323
4959.81 1342
4960.47 1243
4961.14 1348
4961.80 1409
4962.46 1448
4963.13 1500
4963.79 1436
4964.46 1409
4965.12 1417
4965.79 1488
4966.45 1464
4967.12 1581
4967.78 1443
4968.44 1345
4969.11 1262
4969.77 1268
4970.44 1185
4971.10 1227
4971.77 1283
4972.43 1301
4973.10 1237
4973.76 1328
4974.43 1344
4975.09 1408
4975.76 1396
4976.42 1460
4977.09 1261
4977.76 1179
4978.42 1274
4979.09 1328
4979.75 1278
4980.42 1158
4981.08 1291
4981.75 1287
4982.41 1293
4983.08 1230
4983.75 1265
4984.41 1303
4985.08 1312
4985.74 1294
4986.41 1282
4987.07 1307
4987.74 1327
4988.41 1232
4989.07 1231
4989.74 1294
4990.41 1228
4991.07 1339
4991.74 1186
4992.40 1203
4993.07 1169
4993.74 1286
4994.40 1207
4995.07 1174
4995.74 1248
4996.40 1147
4997.07 1144
4997.74 1205
4998.40 1105
4999.07 1095
4999.74 1181
5000.40 1189
5001.07 1294
5001.74 1309
5002.40 1216
5003.07 1073
5003.74 1241
5004.41 1131
5005.07 1147
5005.74 1136
5006.41 1190
5007.07 1238
5007.74 1224
5008.41 1212
5009.08 1228
5009.74 1197
5010.41 1173
5011.08 1146
5011.75 1210
5012.41 1097
5013.08 1199
5013.75 1202
5014.42 1089
5015.09 1180
5015.75 1146
5016.42 1223
5017.09 1214
5017.76 1316
5018.43 1340
5019.09 1327
5019.76 1309
5020.43 1283
5021.10 1395
5021.77 1492
5022.44 1518
5023.10 1549
5023.77 1587
5024.44 1549
5025.11 1649
5025.78 1575
5026.45 1567
5027.11 1514
5027.78 1397
5028.45 1376
5029.12 1376
5029.79 1248
5030.46 1197
5031.13 1247
5031.80 1292
5032.47 1274
5033.13 1214
5033.80 1339
5034.47 1198
5035.14 1115
5035.81 1156
5036.48 1142
5037.15 1111
5037.82 1169
5038.49 1272
5039.16 1199
5039.83 1173
5040.50 1043
5041.17 1177
5041.84 1128
5042.51 1130
5043.18 1135
5043.85 1114
5044.52 1158
5045.18 1248
5045.85 1237
5046.52 1164
5047.19 1213
5047.86 1200
5048.53 1137
5049.20 1239
5049.88 1187
5050.55 1195
5051.22 1147
5051.89 1192
5052.56 1169
5053.23 1084
5053.90 1064
5054.57 1069
5055.24 1099
5055.91 1225
5056.58 997
5057.25 969
5057.92 1035
5058.59 1063
5059.26 1126
5059.93 1189
5060.60 1127
5061.27 1102
5061.95 1183
5062.62 1202
5063.29 1170
5063.96 1266
5064.63 1216
5065.30 1236
5065.97 1117
5066.64 1150
5067.31 1130
5067.99 1010
5068.66 1070
5069.33 1162
5070.00 1222
5070.67 1134
5071.34 1171
5072.02 1128
5072.69 1114
5073.36 1049
5074.03 1013
5074.70 1077
5075.37 1145
5076.05 1175
5076.72 1138
5077.39 1188
5078.06 1170
5078.73 1151
5079.41 1214
5080.08 1194
5080.75 1181
5081.42 1327
5082.10 1307
5082.77 1140
5083.44 1121
5084.11 1139
5084.78 1046
5085.46 1058
5086.13 1163
5086.80 1134
5087.48 1129
5088.15 1206
5088.82 1160
5089.49 1097
5090.17 1222
5090.84 1317
5091.51 1257
5092.19 1391
5092.86 1384
5093.53 1301
5094.20 1385
5094.88 1385
5095.55 1324
5096.22 1362
5096.90 1289
5097.57 1399
5098.24 1225
5098.92 1106
5099.59 1252
5100.26 1145
5100.94 994
5101.61 1074
5102.29 1158
5102.96 1142
5103.63 1212
5104.31 1177
5104.98 1172
5105.65 1205
5106.33 1153
5107.00 1111
5107.68 1220
5108.35 1129
5109.02 1140
5109.70 1149
5110.37 1201
5111.05 1128
5111.72 1103
5112.40 1088
5113.07 1107
5113.74 1139
5114.42 1216
5115.09 1108
5115.77 1122
5116.44 1192
5117.12 1162
5117.79 1183
5118.47 1186
5119.14 1144
5119.82 1221
5120.49 1274
5121.17 1240
5121.84 1184
5122.52 1286
5123.19 1271
5123.87 1193
5124.54 1136
5125.22 1183
5125.89 1264
5126.57 1098
5127.24 1100
5127.92 1044
5128.59 1118
5129.27 1148
5129.94 1119
5130.62 1053
5131.29 1001
5131.97 1068
5132.65 1141
5133.32 1189
5134.00 1120
5134.67 1246
5135.35 1148
5136.02 1151
5136.70 1024
5137.38 1111
5138.05 1128
5138.73 1087
5139.40 1192
5140.08 1098
5140.76 1137
5141.43 1088
5142.11 1145
5142.79 1181
5143.46 1183
5144.14 1165
5144.81 1107
5145.49 1054
5146.17 1048
5146.84 1039
5147.52 1098
5148.20 1021
5148.87 1077
5149.55 1036
5150.23 1019
5150.90 1076
5151.58 1037
5152.26 1048
5152.94 1078
5153.61 1029
5154.29 1037
5154.97 1074
5155.64 1098
5156.32 1072
5157.00 1121
5157.68 1062
5158.35 1180
5159.03 1090
5159.71 982
5160.39 1059
5161.06 1069
5161.74 1038
5162.42 1106
5163.10 1089
5163.77 1098
5164.45 1100
5165.13 1083
5165.81 1124
5166.48 1270
5167.16 1184
5167.84 1158
5168.52 1145
5169.20 1207
5169.87 1262
5170.55 1105
5171.23 1063
5171.91 1016
5172.59 1115
5173.27 1042
5173.94 1031
5174.62 1076
5175.30 1051
5175.98 1118
5176.66 1100
5177.34 1098
5178.02 1108
5178.69 1087
5179.37 1189
5180.05 1171
5180.73 1084
5181.41 1002
5182.09 1063
5182.77 1058
5183.45 1108
5184.12 1094
5184.80 1035
5185.48 1016
5186.16 1033
5186.84 1056
5187.52 1046
5188.20 1034
5188.88 1158
5189.56 972
5190.24 961
5190.92 972
5191.60 1019
5192.28 1036
5192.96 1078
5193.64 1091
5194.32 974
5195.00 1044
5195.68 1054
5196.36 1124
5197.03 1027
5197.71 1009
5198.39 997
5199.07 1085
5199.75 1079
5200.44 1036
5201.12 1200
5201.80 1079
5202.48 1033
5203.16 998
5203.84 1102
5204.52 1074
5205.20 935
5205.88 1031
5206.56 1077
5207.24 1115
5207.92 1232
5208.60 1039
5209.28 1139
5209.96 1188
5210.64 1172
5211.32 1179
5212.00 1267
5212.68 1267
5213.37 1171
5214.05 1139
5214.73 1143
5215.41 1068
5216.09 1031
5216.77 1119
5217.45 1089
5218.13 1107
5218.81 1033
5219.50 1109
5220.18 1091
5220.86 1047
5221.54 1000
5222.22 1037
5222.90 1142
5223.59 1052
5224.27 1088
5224.95 1015
5225.63 1027
5226.31 1032
5226.99 986
5227.68 987
5228.36 1109
5229.04 1127
5229.72 1078
5230.40 1010
5231.09 1136
5231.77 1134
5232.45 1077
5233.13 981
5233.81 1118
5234.50 1007
5235.18 960
5235.86 1034
5236.54 1070
5237.23 1036
5237.91 979
5238.59 1083
5239.27 1058
5239.96 1070
5240.64 1091
5241.32 1186
5242.01 1132
5242.69 1102
5243.37 1146
5244.05 1081
5244.74 930
5245.42 1036
5246.10 1030
5246.79 1046
5247.47 1035
5248.15 1100
5248.84 1116
5249.52 1046
5250.20 1061
5250.89 1088
5251.57 1150
5252.25 1028
5252.94 1035
5253.62 1094
5254.30 1106
5254.99 1026
5255.67 983
5256.36 957
5257.04 992
5257.72 1063
5258.41 1062
5259.09 1053
5259.78 1005
5260.46 1092
5261.14 1107
5261.83 1166
5262.51 1103
5263.20 1022
5263.88 1047
5264.56 1065
5265.25 989
5265.93 1080
5266.62 1108
5267.30 1126
5267.99 1117
5268.67 1073
5269.36 1118
5270.04 1073
5270.73 1006
5271.41 1131
5272.09 1089
5272.78 1023
5273.46 1004
5274.15 964
5274.83 1074
5275.52 1000
5276.20 958
5276.89 1035
5277.57 1126
5278.26 1105
5278.94 1065
5279.63 1172
5280.32 1280
5281.00 1279
5281.69 1276
5282.37 1326
5283.06 1351
5283.74 1337
5284.43 1294
5285.11 1189
5285.80 1204
5286.49 1240
5287.17 1193
5287.86 1100
5288.54 963
5289.23 1050
5289.91 1126
5290.60 1108
5291.29 1014
5291.97 1029
5292.66 1022
5293.35 959
5294.03 1088
5294.72 1117
5295.40 1186
5296.09 1178
5296.78 1081
5297.46 1089
5298.15 1104
5298.84 1145
5299.52 1100
5300.21 1174
5300.90 1118
5301.58 1178
5302.27 1097
5302.96 1086
5303.64 1139
5304.33 1113
5305.02 1091
5305.70 1106
5306.39 1045
5307.08 1095
5307.77 1150
5308.45 1058
5309.14 1036
5309.83 1001
5310.51 1094
5311.20 1105
5311.89 1145
5312.58 1111
5313.26 1071
5313.95 1147
5314.64 1044
5315.33 1066
5316.01 1090
5316.70 1033
5317.39 1144
5318.08 1340
5318.77 1193
5319.45 1195
5320.14 1267
5320.83 1304
5321.52 1352
5322.20 1386
5322.89 1334
5323.58 1256
5324.27 1250
5324.96 1310
5325.65 1212
5326.33 1157
5327.02 1100
5327.71 1103
5328.40 1107
5329.09 1071
5329.78 1041
5330.46 989
5331.15 1097
5331.84 1150
5332.53 1100
5333.22 1028
5333.91 1061
5334.60 1091
5335.29 1222
5335.98 1177
5336.66 1208
5337.35 1115
5338.04 1096
5338.73 1044
5339.42 1101
5340.11 1153
5340.80 1191
5341.49 1147
5342.18 1262
5342.87 1170
5343.56 1242
5344.25 1253
5344.94 1126
5345.62 1210
5346.31 1247
5347.00 1191
5347.69 1243
5348.38 1292
5349.07 1341
5349.76 1367
5350.45 1451
5351.14 1507
5351.83 1515
5352.52 1595
5353.21 1541
5353.90 1438
5354.59 1507
5355.28 1379
5355.97 1343
5356.66 1305
5357.35 1253
5358.04 1146
5358.74 1166
5359.43 1143
5360.12 1135
5360.81 1082
5361.50 1080
5362.19 1064
5362.88 1121
5363.57 1119
5364.26 1078
5364.95 1048
5365.64 997
5366.33 954
5367.02 963
5367.71 983
5368.41 1060
5369.10 1023
5369.79 1021
5370.48 1004
5371.17 1040
5371.86 1035
5372.55 1123
5373.24 1104
5373.94 1042
5374.63 974
5375.32 1098
5376.01 1097
5376.70 1006
5377.39 952
5378.08 967
5378.78 941
5379.47 969
5380.16 999
5380.85 980
5381.54 944
5382.24 952
5382.93 1003
5383.62 970
5384.31 952
5385.00 875
5385.70 1006
5386.39 1088
5387.08 980
5387.77 984
5388.47 1038
5389.16 1063
5389.85 1089
5390.54 1048
5391.23 1025
5391.93 1064
5392.62 1051
5393.31 1038
5394.01 1068
5394.70 1059
5395.39 1129
5396.08 1069
5396.78 1009
5397.47 1018
5398.16 1033
5398.86 1142
5399.55 1049
5400.24 999
5400.93 955
5401.63 1015
5402.32 993
5403.01 945
5403.71 991
5404.40 950
5405.09 975
5405.79 1019
5406.48 1030
5407.17 1018
5407.87 1084
5408.56 1062
5409.26 1018
5409.95 1007
5410.64 1004
5411.34 924
5412.03 1055
5412.72 1026
5413.42 856
5414.11 935
5414.81 982
5415.50 972
5416.19 937
5416.89 981
5417.58 1034
5418.28 989
5418.97 1022
5419.67 1016
5420.36 1039
5421.05 956
5421.75 1065
5422.44 1060
5423.14 1049
5423.83 1032
5424.53 992
5425.22 988
5425.92 1104
5426.61 1108
5427.31 984
5428.00 984
5428.70 943
5429.39 896
5430.09 974
5430.78 1001
5431.48 988
5432.17 1022
5432.87 1082
5433.56 940
5434.26 1048
5434.95 1019
5435.65 1019
5436.34 1062
5437.04 1176
5437.73 1203
5438.43 1209
5439.13 1102
5439.82 1101
5440.52 1162
5441.21 1210
5441.91 1009
5442.60 992
5443.30 1123
5444.00 1112
5444.69 1059
5445.39 1113
5446.08 1272
5446.78 1334
5447.48 1334
5448.17 1290
5448.87 1324
5449.56 1366
5450.26 1415
5450.96 1359
5451.65 1310
5452.35 1233
5453.05 1246
5453.74 1257
5454.44 1233
5455.14 1243
5455.83 1195
5456.53 1122
5457.23 1114
5457.92 1057
5458.62 1075
5459.32 1162
5460.01 1148
5460.71 1173
5461.41 1223
5462.11 1223
5462.80 1224
5463.50 1239
5464.20 1234
5464.89 1274
5465.59 1234
5466.29 1255
5466.99 1279
5467.68 1211
5468.38 1281
5469.08 1296
5469.78 1207
5470.47 1233
5471.17 1238
5471.87 1084
5472.57 1112
5473.26 1173
5473.96 1169
5474.66 1226
5475.36 1158
5476.06 1241
5476.75 1276
5477.45 1277
5478.15 1378
5478.85 1404
5479.55 1403
5480.24 1612
5480.94 1688
5481.64 1752
5482.34 1806
5483.04 1714
5483.74 1712
5484.43 1592
5485.13 1482
5485.83 1428
5486.53 1457
5487.23 1367
5487.93 1406
5488.63 1408
5489.33 1457
5490.02 1419
5490.72 1435
5491.42 1437
5492.12 1427
5492.82 1416
5493.52 1443
5494.22 1621
5494.92 1456
5495.62 1423
5496.32 1498
5497.01 1554
5497.71 1610
5498.41 1678
5499.11 2040
5499.81 2238
5500.51 2356
5501.21 2428
5501.91 2737
5502.61 2785
5503.31 2728
5504.01 2572
5504.71 2287
5505.41 2069
5506.11 1859
5506.81 1786
5507.51 1843
5508.21 1618
5508.91 1543
5509.61 1581
5510.31 1451
5511.01 1485
5511.71 1640
5512.41 1621
5513.11 1636
5513.81 1570
5514.51 1472
5515.21 1542
5515.91 1517
5516.61 1585
5517.31 1578
5518.01 1412
5518.72 1463
5519.42 1446
5520.12 1393
5520.82 1476
5521.52 1438
5522.22 1494
5522.92 1522
5523.62 1536
5524.32 1397
5525.02 1319
5525.72 1310
5526.43 1305
5527.13 1257
5527.83 1211
5528.53 1194
5529.23 1294
5529.93 1256
5530.63 1171
5531.33 1142
5532.04 1213
5532.74 1337
5533.44 1281
5534.14 1170
5534.84 1208
5535.54 1241
5536.25 1182
5536.95 1166
5537.65 1102
5538.35 1070
5539.05 1104
5539.76 1206
5540.46 1056
5541.16 1085
5541.86 1126
5542.56 1132
5543.27 1106
5543.97 1104
5544.67 1058
5545.37 1106
5546.08 1161
5546.78 1127
5547.48 1106
5548.18 1148
5548.89 1162
5549.59 1164
5550.29 1171
5550.99 1206
5551.70 1219
5552.40 1140
5553.10 1121
5553.81 1064
5554.51 1153
5555.21 1138
5555.91 1015
5556.62 1083
5557.32 1151
5558.02 1111
5558.73 1100
5559.43 988
5560.13 935
5560.84 944
5561.54 1028
5562.24 1104
5562.95 1044
5563.65 1077
5564.35 1004
5565.06 1098
5565.76 1059
5566.47 1061
5567.17 946
5567.87 921
5568.58 1013
5569.28 1035
5569.98 1063
5570.69 1033
5571.39 1023
5572.10 1151
5572.80 1153
5573.50 1094
5574.21 998
5574.91 1062
5575.62 1016
5576.32 1021
5577.03 1065
5577.73 1044
5578.44 960
5579.14 1118
5579.84 1035
5580.55 1059
5581.25 1095
5581.96 1092
5582.66 1046
5583.37 1071
5584.07 1049
5584.78 982
5585.48 872
5586.19 914
5586.89 951
5587.60 1025
5588.30 1016
5589.01 1058
5589.71 1077
5590.42 1021
5591.12 991
5591.83 1052
5592.53 1015
5593.24 961
5593.94 936
5594.65 977
5595.36 1044
5596.06 995
5596.77 1070
5597.47 949
5598.18 903
5598.88 1034
5599.59 1039
5600.30 1007
5601.00 921
5601.71 881
5602.41 897
5603.12 973
5603.83 953
5604.53 873
5605.24 944
5605.94 884
5606.65 963
5607.36 945
5608.06 943
5608.77 905
5609.48 992
5610.18 972
5610.89 839
5611.60 977
5612.30 1004
5613.01 940
5613.72 920
5614.42 1037
5615.13 869
5615.84 859
5616.54 851
5617.25 981
5617.96 1068
5618.66 1029
5619.37 1030
5620.08 968
5620.78 877
5621.49 936
5622.20 997
5622.91 991
5623.61 954
5624.32 838
5625.03 981
5625.74 908
5626.44 890
5627.15 971
5627.86 971
5628.57 950
5629.27 1075
5629.98 1009
5630.69 850
5631.40 925
5632.11 966
5632.81 931
5633.52 920
5634.23 1047
5634.94 961
5635.65 872
5636.35 846
5637.06 959
5637.77 898
5638.48 883
5639.19 943
5639.89 857
5640.60 908
5641.31 920
5642.02 869
5642.73 936
5643.44 1002
5644.15 925
5644.85 896
5645.56 960
5646.27 1036
5646.98 994
5647.69 999
5648.40 1015
5649.11 967
5649.82 1028
5650.53 871
5651.23 1000
5651.94 1036
5652.65 1006
5653.36 934
5654.07 1030
5654.78 962
5655.49 1013
5656.20 968
5656.91 1033
5657.62 1109
5658.33 1096
5659.04 1080
5659.75 1044
5660.46 996
5661.17 970
5661.88 940
5662.59 1095
5663.30 1034
5664.00 1000
5664.71 933
5665.42 899
5666.13 919
5666.84 1030
5667.55 1015
5668.27 1079
5668.98 1087
5669.69 1039
5670.40 1106
5671.11 1197
5671.82 1316
5672.53 1223
5673.24 1112
5673.95 1136
5674.66 1157
5675.37 1152
5676.08 1041
5676.79 933
5677.50 1009
5678.21 960
5678.92 873
5679.63 967
5680.34 976
5681.06 905
5681.77 889
5682.48 897
5683.19 990
5683.90 1041
5684.61 998
5685.32 1025
5686.03 975
5686.74 955
5687.46 1060
5688.17 935
5688.88 977
5689.59 950
5690.30 996
5691.01 1072
5691.72 988
5692.44 991
5693.15 942
5693.86 931
5694.57 918
5695.28 973
5696.00 1027
5696.71 996
5697.42 905
5698.13 900
5698.84 903
5699.56 835
5700.27 830
5700.98 899
5701.69 912
5702.40 882
5703.12 901
5703.83 939
5704.54 940
5705.25 922
5705.97 918
5706.68 928
5707.39 1046
5708.10 966
5708.82 926
5709.53 882
5710.24 969
5710.95 969
5711.67 892
5712.38 948
5713.09 920
5713.81 939
5714.52 996
5715.23 833
5715.95 880
5716.66 817
5717.37 820
5718.09 882
5718.80 914
5719.51 910
5720.23 837
5720.94 928
5721.65 894
5722.37 861
5723.08 894
5723.79 871
5724.51 938
5725.22 1015
5725.93 936
5726.65 941
5727.36 968
5728.08 1001
5728.79 1040
5729.50 967
5730.22 1050
5730.93 1001
5731.65 1015
5732.36 1031
5733.07 986
5733.79 929
5734.50 963
5735.22 962
5735.93 900
5736.65 820
5737.36 820
5738.07 917
5738.79 917
5739.50 803
5740.22 799
5740.93 942
5741.65 866
5742.36 868
5743.08 873
5743.79 904
5744.51 859
5745.22 923
5745.94 836
5746.65 882
5747.37 947
5748.08 981
5748.80 1000
5749.51 975
5750.23 942
5750.94 893
5751.66 939
5752.37 999
5753.09 948
5753.80 1000
5754.52 1086
5755.24 1051
5755.95 1034
5756.67 916
5757.38 1076
5758.10 1079
5758.81 1053
5759.53 1005
5760.25 931
5760.96 919
5761.68 938
5762.39 1035
5763.11 943
5763.83 903
5764.54 949
5765.26 1002
5765.97 1027
5766.69 880
5767.41 960
5768.12 941
5768.84 908
5769.56 961
5770.27 1014
5770.99 1020
5771.71 1010
5772.42 1011
5773.14 912
5773.86 881
5774.57 920
5775.29 849
5776.01 985
5776.72 936
5777.44 923
5778.16 939
5778.88 938
5779.59 985
5780.31 935
5781.03 1036
5781.74 1069
5782.46 957
5783.18 1016
5783.90 966
5784.61 912
5785.33 983
5786.05 962
5786.77 955
5787.48 926
5788.20 901
5788.92 941
5789.64 1057
5790.35 1077
5791.07 1128
5791.79 942
5792.51 1043
5793.23 1075
5793.94 1100
5794.66 1108
5795.38 1106
5796.10 1202
5796.82 1238
5797.53 1402
5798.25 1446
5798.97 1609
5799.69 1994
5800.41 2251
5801.13 2282
5801.84 2463
5802.56 2273
5803.28 2098
5804.00 2115
5804.72 1887
5805.44 1669
5806.16 1541
5806.87 1378
5807.59 1280
5808.31 1262
5809.03 1167
5809.75 1202
5810.47 1251
5811.19 1236
5811.91 1209
5812.63 1199
5813.35 1297
5814.07 1184
5814.78 1140
5815.50 1259
5816.22 1237
5816.94 1296
5817.66 1352
5818.38 1320
5819.10 1243
5819.82 1322
5820.54 1349
5821.26 1366
5821.98 1276
5822.70 1203
5823.42 1160
5824.14 1185
5824.86 1124
5825.58 1140
5826.30 1078
5827.02 1086
5827.74 1028
5828.46 1059
5829.18 1090
5829.90 983
5830.62 1070
5831.34 1159
5832.06 1113
5832.78 1183
5833.50 1176
5834.22 1085
5834.94 1032
5835.66 1034
5836.38 1091
5837.10 1126
5837.82 1125
5838.55 1062
5839.27 1097
5839.99 1065
5840.71 1191
5841.43 1099
5842.15 1154
5842.87 972
5843.59 980
5844.31 1017
5845.03 1019
5845.76 916
5846.48 950
5847.20 1034
5847.92 1001
5848.64 906
5849.36 963
5850.08 1001
5850.81 1058
5851.53 1046
5852.25 1017
5852.97 991
5853.69 992
5854.41 981
5855.14 1022
5855.86 1060
5856.58 1120
5857.30 1070
5858.02 1056
5858.74 1086
5859.47 1038
5860.19 982
5860.91 1035
5861.63 1024
5862.36 995
5863.08 961
5863.80 952
5864.52 948
5865.24 1081
5865.97 958
5866.69 979
5867.41 952
5868.13 1050
5868.86 1024
5869.58 987
5870.30 942
5871.03 1014
5871.75 1125
5872.47 1026
5873.19 1099
5873.92 1061
5874.64 1092
5875.36 1034
5876.09 986
5876.81 919
5877.53 1007
5878.26 1028
5878.98 1093
5879.70 999
5880.43 990
5881.15 1000
5881.87 1016
5882.60 1049
5883.32 973
5884.04 951
5884.77 921
5885.49 934
5886.21 1005
5886.94 973
5887.66 970
5888.39 1039
5889.11 976
5889.83 922
5890.56 899
5891.28 895
5892.01 974
5892.73 887
5893.45 995
5894.18 890
5894.90 876
5895.63 880
5896.35 979
5897.07 989
5897.80 995
5898.52 919
5899.25 825
5899.97 890
5900.70 968
5901.42 962
5902.15 977
5902.87 922
5903.60 1020
5904.32 993
5905.05 1019
5905.77 970
5906.50 936
5907.22 1012
5907.95 1017
5908.67 970
5909.40 1018
5910.12 980
5910.85 957
5911.57 918
5912.30 1003
5913.02 992
5913.75 1033
5914.47 1051
5915.20 953
5915.92 988
5916.65 998
5917.38 976
5918.10 938
5918.83 940
5919.55 919
5920.28 903
5921.00 944
5921.73 896
5922.46 837
5923.18 847
5923.91 911
5924.63 940
5925.36 967
5926.09 985
5926.81 948
5927.54 986
5928.26 993
5928.99 951
5929.72 932
5930.44 1049
5931.17 1053
5931.90 997
5932.62 1038
5933.35 1035
5934.08 1039
5934.80 991
5935.53 1066
5936.26 1068
5936.98 1002
5937.71 1112
5938.44 1100
5939.16 1030
5939.89 1137
5940.62 1162
5941.35 1211
5942.07 1186
5942.80 1241
5943.53 1166
5944.25 1194
5944.98 1226
5945.71 1243
5946.44 1227
5947.16 1269
5947.89 1286
5948.62 1270
5949.35 1317
5950.07 1313
5950.80 1454
5951.53 1427
5952.26 1459
5952.99 1490
5953.71 1418
5954.44 1501
5955.17 1505
5955.90 1487
5956.62 1378
5957.35 1401
5958.08 1400
5958.81 1398
5959.54 1431
5960.27 1460
5960.99 1349
5961.72 1447
5962.45 1489
5963.18 1588
5963.91 1544
5964.64 1677
5965.36 1849
5966.09 1897
5966.82 1997
5967.55 2130
5968.28 2142
5969.01 2173
5969.74 2136
5970.47 1959
5971.19 1886
5971.92 1822
5972.65 1877
5973.38 1754
5974.11 1655
5974.84 1568
5975.57 1656
5976.30 1608
5977.03 1626
5977.76 1769
5978.49 1843
5979.22 1941
5979.95 1801
5980.67 1915
5981.40 1924
5982.13 1947
5982.86 1792
5983.59 1913
5984.32 1893
5985.05 1971
5985.78 1962
5986.51 1889
5987.24 1877
5987.97 1970
5988.70 1978
5989.43 1913
5990.16 1932
5990.89 1989
5991.62 1921
5992.35 1987
5993.08 1981
5993.81 2080
5994.54 2150
5995.27 2109
5996.00 2120
5996.73 2227
5997.47 2212
5998.20 2142
5998.93 2189
5999.66 2172
6000.39 2143
6001.12 1931
6001.85 1992
6002.58 1959
6003.31 1976
6004.04 1954
6004.77 1951
6005.50 2037
6006.24 2205
6006.97 2181
6007.70 2431
6008.43 2679
6009.16 3078
6009.89 3466
6010.62 3808
6011.35 4158
6012.09 4622
6012.82 4735
6013.55 5118
6014.28 5208
6015.01 4840
6015.74 4347
6016.47 4218
6017.21 3905
6017.94 3514
6018.67 3151
6019.40 2812
6020.13 2422
6020.87 2297
6021.60 2145
6022.33 2128
6023.06 1901
6023.79 1826
6024.53 1749
6025.26 1775
6025.99 1798
6026.72 1691
6027.46 1676
6028.19 1658
6028.92 1771
6029.65 1661
6030.39 1635
6031.12 1625
6031.85 1683
6032.58 1588
6033.32 1610
6034.05 1563
6034.78 1628
6035.51 1636
6036.25 1595
6036.98 1604
6037.71 1645
6038.45 1694
6039.18 1752
6039.91 1809
6040.65 1761
6041.38 1701
6042.11 1668
6042.85 1829
6043.58 1732
6044.31 1745
6045.05 1851
6045.78 1957
6046.51 1946
6047.25 1996
6047.98 2010
6048.71 2148
6049.45 2185
6050.18 2162
6050.91 2218
6051.65 2267
6052.38 2344
6053.12 2273
6053.85 2308
6054.58 2407
6055.32 2271
6056.05 2196
6056.79 2109
6057.52 2082
6058.25 2101
6058.99 1966
6059.72 1879
6060.46 1893
6061.19 1757
6061.93 1794
6062.66 1889
6063.40 1784
6064.13 1817
6064.86 1731
6065.60 1615
6066.33 1737
6067.07 1636
6067.80 1788
6068.54 1744
6069.27 1658
6070.01 1778
6070.74 1649
6071.48 1741
6072.21 1777
6072.95 1694
6073.68 1725
6074.42 1722
6075.15 1788
6075.89 1805
6076.63 1739
6077.36 1753
6078.10 1662
6078.83 1659
6079.57 1734
6080.30 1706
6081.04 1625
6081.77 1678
6082.51 1626
6083.25 1590
6083.98 1578
6084.72 1543
6085.45 1621
6086.19 1683
6086.92 1592
6087.66 1524
6088.40 1552
6089.13 1503
6089.87 1562
6090.61 1579
6091.34 1678
6092.08 1679
6092.81 1600
6093.55 1606
6094.29 1485
6095.02 1446
6095.76 1370
6096.50 1424
6097.23 1477
6097.97 1413
6098.71 1411
6099.44 1491
6100.18 1446
6100.92 1456
6101.65 1400
6102.39 1483
6103.13 1487
6103.86 1511
6104.60 1449
6105.34 1406
6106.08 1479
6106.81 1442
6107.55 1397
6108.29 1462
6109.02 1431
6109.76 1463
6110.50 1520
6111.24 1574
6111.97 1494
6112.71 1469
6113.45 1493
6114.19 1498
6114.92 1654
6115.66 1591
6116.40 1519
6117.14 1500
6117.88 1622
6118.61 1588
6119.35 1611
6120.09 1599
6120.83 1460
6121.57 1548
6122.30 1481
6123.04 1526
6123.78 1581
6124.52 1686
6125.26 1764
6126.00 1694
6126.73 1691
6127.47 1604
6128.21 1713
6128.95 1786
6129.69 1799
6130.43 1737
6131.16 1770
6131.90 1775
6132.64 1716
6133.38 1687
6134.12 1754
6134.86 1795
6135.60 1875
6136.34 1791
6137.08 1652
6137.81 1686
6138.55 1616
6139.29 1583
6140.03 1607
6140.77 1586
6141.51 1623
6142.25 1607
6142.99 1673
6143.73 1644
6144.47 1590
6145.21 1645
6145.95 1608
6146.69 1615
6147.43 1494
6148.17 1637
6148.91 1762
6149.65 1702
6150.39 1547
6151.13 1730
6151.86 1806
6152.60 1915
6153.34 1931
6154.08 1788
6154.83 1800
6155.57 1883
6156.31 2054
6157.05 2011
6157.79 2053
6158.53 1972
6159.27 2091
6160.01 2081
6160.75 2031
6161.49 1992
6162.23 1989
6162.97 2084
6163.71 1959
6164.45 2103
6165.19 2173
6165.93 2294
6166.67 2420
6167.41 2544
6168.15 2501
6168.89 2641
6169.64 2704
6170.38 2534
6171.12 2608
6171.86 2587
6172.60 2667
6173.34 2455
6174.08 2335
6174.82 2500
6175.57 2334
6176.31 2251
6177.05 2151
6177.79 2194
6178.53 2231
6179.27 2324
6180.01 2287
6180.76 2351
6181.50 2348
6182.24 2277
6182.98 2392
6183.72 2552
6184.46 2544
6185.21 2568
6185.95 2498
6186.69 2501
6187.43 2508
6188.17 2576
6188.92 2668
6189.66 2581
6190.40 2697
6191.14 2834
6191.89 2774
6192.63 2934
6193.37 2943
6194.11 2970
6194.86 3132
6195.60 3172
6196.34 3347
6197.08 3343
6197.83 3206
6198.57 3128
6199.31 3146
6200.05 3065
6200.80 3028
6201.54 3224
6202.28 3429
6203.03 3649
6203.77 3787
6204.51 4274
6205.26 4807
6206.00 5933
6206.74 7206
6207.48 8822
6208.23 11116
6208.97 13135
6209.71 14907
6210.46 16055
6211.20 16275
6211.95 16006
6212.69 15199
6213.43 13729
6214.18 11852
6214.92 9749
6215.66 7928
6216.41 6670
6217.15 5485
6217.89 4541
6218.64 4063
6219.38 3662
6220.13 3362
6220.87 3265
6221.61 3112
6222.36 3024
6223.10 3160
6223.85 3194
6224.59 3466
6225.34 3519
6226.08 3574
6226.82 3713
6227.57 3457
6228.31 3169
6229.06 3065
6229.80 3005
6230.55 2905
6231.29 2584
6232.04 2363
6232.78 2386
6233.53 2245
6234.27 2263
6235.02 2251
6235.76 2295
6236.51 2270
6237.25 2307
6238.00 2394
6238.74 2383
6239.49 2389
6240.23 2426
6240.98 2473
6241.72 2515
6242.47 2504
6243.21 2493
6243.96 2574
6244.70 2655
6245.45 2783
6246.20 3147
6246.94 3390
6247.69 3563
6248.43 3728
6249.18 3938
6249.92 4143
6250.67 3957
6251.42 3944
6252.16 3702
6252.91 3448
6253.65 3094
6254.40 2920
6255.15 2823
6255.89 2539
6256.64 2462
6257.38 2559
6258.13 2476
6258.88 2457
6259.62 2592
6260.37 2548
6261.12 2454
6261.86 2525
6262.61 2568
6263.36 2483
6264.10 2606
6264.85 2620
6265.60 2587
6266.34 2518
6267.09 2525
6267.84 2501
6268.58 2595
6269.33 2783
6270.08 2783
6270.82 2884
6271.57 2970
6272.32 3016
6273.07 2988
6273.81 3014
6274.56 3110
6275.31 3156
6276.05 3206
6276.80 3149
6277.55 3041
6278.30 2941
6279.04 3036
6279.79 2818
6280.54 2835
6281.29 2765
6282.03 2568
6282.78 2604
6283.53 2624
6284.28 2526
6285.03 2677
6285.77 2444
6286.52 2579
6287.27 2558
6288.02 2698
6288.77 2687
6289.51 2843
6290.26 2705
6291.01 2637
6291.76 2457
6292.51 2345
6293.26 2202
6294.00 2118
6294.75 2022
6295.50 2142
6296.25 2165
6297.00 2076
6297.75 1996
6298.50 2085
6299.24 2092
6299.99 2013
6300.74 2055
6301.49 2086
6302.24 2064
6302.99 2119
6303.74 2089
6304.49 2094
6305.24 2060
6305.99 2141
6306.73 2191
6307.48 2095
6308.23 2091
6308.98 2074
6309.73 2151
6310.48 2129
6311.23 2135
6311.98 2032
6312.73 2227
6313.48 2210
6314.23 2346
6314.98 2342
6315.73 2345
6316.48 2420
6317.23 2311
6317.98 2292
6318.73 2220
6319.48 2358
6320.23 2337
6320.98 2137
6321.73 2111
6322.48 2066
6323.23 1947
6323.98 1948
6324.73 1916
6325.48 1908
6326.23 1805
6326.98 1769
6327.73 1758
6328.48 1899
6329.23 1844
6329.98 1812
6330.73 1833
6331.48 1743
6332.23 1764
6332.98 1672
6333.73 1584
6334.49 1640
6335.24 1668
6335.99 1610
6336.74 1644
6337.49 1699
6338.24 1808
6338.99 1864
6339.74 1792
6340.49 1738
6341.25 1684
6342.00 1718
6342.75 1726
6343.50 1736
6344.25 1659
6345.00 1660
6345.75 1678
6346.51 1764
6347.26 1744
6348.01 1750
6348.76 1830
6349.51 1869
6350.26 1990
6351.02 2011
6351.77 1946
6352.52 2015
6353.27 2261
6354.02 2396
6354.78 2433
6355.53 2447
6356.28 2426
6357.03 2346
6357.78 2300
6358.54 2056
6359.29 2020
6360.04 1895
6360.79 1845
6361.55 1944
6362.30 1860
6363.05 1754
6363.80 1783
6364.56 1751
6365.31 1799
6366.06 1754
6366.81 1742
6367.57 1738
6368.32 1737
6369.07 1730
6369.83 1757
6370.58 1801
6371.33 1798
6372.08 1880
6372.84 1817
6373.59 1768
6374.34 1699
6375.10 1654
6375.85 1609
6376.60 1678
6377.36 1691
6378.11 1596
6378.86 1715
6379.62 1741
6380.37 1686
6381.12 1668
6381.88 1591
6382.63 1675
6383.39 1723
6384.14 1667
6384.89 1685
6385.65 1699
6386.40 1616
6387.16 1514
6387.91 1471
6388.66 1508
6389.42 1564
6390.17 1564
6390.93 1528
6391.68 1567
6392.43 1678
6393.19 1585
6393.94 1474
6394.70 1476
6395.45 1499
6396.21 1504
6396.96 1505
6397.72 1491
6398.47 1480
6399.22 1449
6399.98 1355
6400.73 1331
6401.49 1319
6402.24 1470
6403.00 1541
6403.75 1366
6404.51 1290
6405.26 1364
6406.02 1378
6406.77 1303
6407.53 1373
6408.28 1298
6409.04 1380
6409.79 1415
6410.55 1375
6411.31 1343
6412.06 1375
6412.82 1370
6413.57 1390
6414.33 1352
6415.08 1368
6415.84 1418
6416.59 1393
6417.35 1357
6418.11 1423
6418.86 1397
6419.62 1433
6420.37 1391
6421.13 1306
6421.89 1310
6422.64 1402
6423.40 1319
6424.15 1565
6424.91 1480
6425.67 1418
6426.42 1383
6427.18 1384
6427.94 1490
6428.69 1458
6429.45 1362
6430.20 1319
6430.96 1356
6431.72 1349
6432.47 1440
6433.23 1333
6433.99 1397
6434.74 1467
6435.50 1368
6436.26 1431
6437.02 1379
6437.77 1453
6438.53 1412
6439.29 1434
6440.04 1486
6440.80 1499
6441.56 1459
6442.32 1357
6443.07 1366
6443.83 1427
6444.59 1590
6445.34 1472
6446.10 1441
6446.86 1469
6447.62 1437
6448.37 1318
6449.13 1300
6449.89 1416
6450.65 1503
6451.41 1388
6452.16 1363
6452.92 1312
6453.68 1410
6454.44 1452
6455.19 1519
6455.95 1444
6456.71 1471
6457.47 1525
6458.23 1517
6458.99 1488
6459.74 1423
6460.50 1337
6461.26 1480
6462.02 1453
6462.78 1418
6463.54 1503
6464.29 1523
6465.05 1416
6465.81 1388
6466.57 1436
6467.33 1518
6468.09 1529
6468.85 1560
6469.60 1476
6470.36 1403
6471.12 1516
6471.88 1493
6472.64 1487
6473.40 1545
6474.16 1499
6474.92 1540
6475.68 1529
6476.44 1638
6477.20 1487
6477.95 1497
6478.71 1579
6479.47 1622
6480.23 1648
6480.99 1560
6481.75 1551
6482.51 1716
6483.27 1647
6484.03 1631
6484.79 1687
6485.55 1536
6486.31 1632
6487.07 1649
6487.83 1636
6488.59 1825
6489.35 1791
6490.11 1693
6490.87 1806
6491.63 1832
6492.39 1867
6493.15 1857
6493.91 2103
6494.67 2192
6495.43 2038
6496.19 2269
6496.95 2216
6497.71 2195
6498.47 2150
6499.23 2214
6499.99 2227
6500.76 2140
6501.52 2146
6502.28 2194
6503.04 2070
6503.80 2173
6504.56 2214
6505.32 2212
6506.08 2309
6506.84 2375
6507.60 2518
6508.36 2626
6509.13 2587
6509.89 2615
6510.65 2517
6511.41 2552
6512.17 2578
6512.93 2665
6513.69 2394
6514.45 2450
6515.22 2542
6515.98 2325
6516.74 2414
6517.50 2503
6518.26 2677
6519.02 2658
6519.79 2642
6520.55 2836
6521.31 3050
6522.07 3092
6522.83 3369
6523.60 3537
6524.36 3696
6525.12 3985
6525.88 4133
6526.64 4630
6527.41 4478
6528.17 4349
6528.93 4425
6529.69 4367
6530.46 4255
6531.22 4073
6531.98 4142
6532.74 4616
6533.51 5023
6534.27 5723
6535.03 6952
6535.79 8040
6536.56 9516
6537.32 10709
6538.08 10912
6538.85 11163
6539.61 10261
6540.37 9269
6541.13 8141
6541.90 6692
6542.66 5502
6543.42 4736
6544.19 4211
6544.95 3583
6545.71 3069
6546.48 2878
6547.24 2790
6548.00 2651
6548.77 2544
6549.53 2421
6550.29 2413
6551.06 2451
6551.82 2432
6552.58 2407
6553.35 2411
6554.11 2332
6554.88 2358
6555.64 2379
6556.40 2178
6557.17 2238
6557.93 2242
6558.70 2209
6559.46 2249
6560.22 2326
6560.99 2251
6561.75 2405
6562.52 2368
6563.28 2457
6564.05 2650
6564.81 2693
6565.57 2640
6566.34 2702
6567.10 2732
6567.87 2817
6568.63 2673
6569.40 2497
6570.16 2543
6570.93 2642
6571.69 2614
6572.46 2760
6573.22 2753
6573.99 2973
6574.75 3152
6575.52 3195
6576.28 3187
6577.05 3408
6577.81 3481
6578.58 3311
6579.34 3228
6580.11 3281
6580.87 3162
6581.64 3084
6582.40 3152
6583.17 3092
6583.93 2919
6584.70 2878
6585.47 2873
6586.23 2801
6587.00 2767
6587.76 2807
6588.53 2861
6589.29 3103
6590.06 3072
6590.83 3183
6591.59 3630
6592.36 3627
6593.12 3914
6593.89 4023
6594.66 4200
6595.42 4292
6596.19 4085
6596.96 3836
6597.72 3653
6598.49 3550
6599.25 3600
6600.02 3463
6600.79 3237
6601.55 3090
6602.32 2971
6603.09 2745
6603.85 2583
6604.62 2619
6605.39 2585
6606.15 2528
6606.92 2513
6607.69 2437
6608.46 2515
6609.22 2455
6609.99 2354
6610.76 2362
6611.52 2438
6612.29 2350
6613.06 2301
6613.83 2348
6614.59 2332
6615.36 2366
6616.13 2332
6616.89 2253
6617.66 2196
6618.43 2221
6619.20 2301
6619.96 2357
6620.73 2208
6621.50 2147
6622.27 2316
6623.04 2363
6623.80 2194
6624.57 2176
6625.34 2069
6626.11 2202
6626.88 2174
6627.64 2137
6628.41 2081
6629.18 2116
6629.95 2115
6630.72 2210
6631.48 2281
6632.25 2293
6633.02 2456
6633.79 2608
6634.56 2825
6635.33 3019
6636.10 3057
6636.86 2967
6637.63 2750
6638.40 2622
6639.17 2639
6639.94 2594
6640.71 2265
6641.48 2119
6642.25 2045
6643.01 2017
6643.78 2036
6644.55 1971
6645.32 2041
6646.09 2017
6646.86 1987
6647.63 2077
6648.40 2053
6649.17 2103
6649.94 2131
6650.71 2181
6651.48 2063
6652.25 1960
6653.01 2061
6653.78 2031
6654.55 1937
6655.32 1943
6656.09 1999
6656.86 1941
6657.63 2056
6658.40 1890
6659.17 1874
6659.94 1962
6660.71 1858
6661.48 1885
6662.25 1839
6663.02 1776
6663.79 1805
6664.56 1807
6665.33 1807
6666.10 1794
6666.87 1861
6667.64 1743
6668.42 1832
6669.19 1992
6669.96 1952
6670.73 1912
6671.50 1864
6672.27 1885
6673.04 1929
6673.81 1930
6674.58 1885
6675.35 1951
6676.12 1842
6676.89 1793
6677.66 1830
6678.44 1925
6679.21 1827
6679.98 1801
6680.75 1817
6681.52 1918
6682.29 1978
6683.06 2044
6683.83 2053
6684.60 2136
6685.38 2182
6686.15 2013
6686.92 2057
6687.69 2026
6688.46 1968
6689.23 1919
6690.01 1820
6690.78 1752
6691.55 1789
6692.32 1875
6693.09 1799
6693.86 1752
6694.64 1655
6695.41 1586
6696.18 1643
6696.95 1694
6697.73 1685
6698.50 1651
6699.27 1683
6700.04 1716
6700.81 1709
6701.59 1669
6702.36 1656
6703.13 1750
6703.90 1721
6704.68 1682
6705.45 1757
6706.22 1669
6706.99 1690
6707.77 1699
6708.54 1698
6709.31 1816
6710.09 1732
6710.86 1650
6711.63 1646
6712.40 1766
6713.18 1723
6713.95 1555
6714.72 1588
6715.50 1634
6716.27 1687
6717.04 1541
6717.82 1473
6718.59 1478
6719.36 1518
6720.14 1570
6720.91 1533
6721.68 1510
6722.46 1537
6723.23 1480
6724.00 1506
6724.78 1616
6725.55 1576
6726.33 1515
6727.10 1501
6727.87 1506
6728.65 1498
6729.42 1425
6730.20 1401
6730.97 1558
6731.74 1591
6732.52 1464
6733.29 1586
6734.07 1599
6734.84 1510
6735.61 1506
6736.39 1561
6737.16 1558
6737.94 1619
6738.71 1625
6739.49 1606
6740.26 1691
6741.04 1633
6741.81 1580
6742.59 1480
6743.36 1610
6744.13 1629
6744.91 1587
6745.68 1563
6746.46 1635
6747.23 1753
6748.01 1756
6748.78 1771
6749.56 1770
6750.33 1729
6751.11 1803
6751.89 1849
6752.66 1941
6753.44 1924
6754.21 1905
6754.99 1913
6755.76 1767
6756.54 1677
6757.31 1658
6758.09 1607
6758.86 1574
6759.64 1576
6760.42 1454
6761.19 1507
6761.97 1643
6762.74 1491
6763.52 1530
6764.30 1512
6765.07 1490
6765.85 1548
6766.62 1491
6767.40 1596
6768.18 1542
6768.95 1393
6769.73 1506
6770.51 1595
6771.28 1504
6772.06 1591
6772.83 1524
6773.61 1521
6774.39 1607
6775.16 1492
6775.94 1439
6776.72 1571
6777.49 1496
6778.27 1525
6779.05 1639
6779.82 1686
6780.60 1668
6781.38 1595
6782.16 1545
6782.93 1596
6783.71 1515
6784.49 1460
6785.26 1430
6786.04 1438
6786.82 1359
6787.60 1456
6788.37 1465
6789.15 1388
6789.93 1397
6790.71 1376
6791.48 1428
6792.26 1512
6793.04 1531
6793.82 1492
6794.59 1494
6795.37 1465
6796.15 1356
6796.93 1346
6797.70 1404
6798.48 1383
6799.26 1286
6800.04 1383
6800.82 1421
6801.60 1430
6802.37 1515
6803.15 1409
6803.93 1502
6804.71 1534
6805.49 1455
6806.26 1440
6807.04 1358
6807.82 1427
6808.60 1440
6809.38 1406
6810.16 1341
6810.94 1450
6811.71 1466
6812.49 1414
6813.27 1372
6814.05 1377
6814.83 1369
6815.61 1445
6816.39 1472
6817.17 1466
6817.95 1458
6818.73 1371
6819.50 1441
6820.28 1405
6821.06 1461
6821.84 1533
6822.62 1556
6823.40 1436
6824.18 1521
6824.96 1419
6825.74 1582
6826.52 1648
6827.30 1694
6828.08 1675
6828.86 1635
6829.64 1662
6830.42 1624
6831.20 1609
6831.98 1619
6832.76 1549
6833.54 1578
6834.32 1534
6835.10 1482
6835.88 1515
6836.66 1512
6837.44 1476
6838.22 1407
6839.00 1362
6839.78 1463
6840.56 1416
6841.34 1356
6842.12 1383
6842.90 1372
6843.68 1509
6844.46 1439
6845.24 1381
6846.02 1450
6846.80 1401
6847.58 1521
6848.36 1747
6849.14 2081
6849.93 2284
6850.71 2722
6851.49 2982
6852.27 3134
6853.05 3146
6853.83 3114
6854.61 2809
6855.39 2552
6856.17 2449
6856.96 2105
6857.74 1829
6858.52 1819
6859.30 1749
6860.08 1611
6860.86 1434
6861.64 1415
6862.43 1475
6863.21 1505
6863.99 1379
6864.77 1411
6865.55 1425
6866.33 1642
6867.12 1655
6867.90 1761
6868.68 1743
6869.46 1611
6870.24 1543
6871.03 1562
6871.81 1555
6872.59 1530
6873.37 1451
6874.16 1592
6874.94 1562
6875.72 1539
6876.50 1443
6877.28 1520
6878.07 1530
6878.85 1678
6879.63 1643
6880.42 1670
6881.20 1711
6881.98 1659
6882.76 1653
6883.55 1763
6884.33 1805
6885.11 1891
6885.89 2045
6886.68 2188
6887.46 2390
6888.24 2410
6889.03 2485
6889.81 2755
6890.59 2588
6891.38 2544
6892.16 2329
6892.94 2181
6893.73 2015
6894.51 2029
6895.29 1921
6896.08 1930
6896.86 1928
6897.64 1817
6898.43 1882
6899.21 1829
6900.00 1745
6900.78 1794
6901.56 1859
6902.35 1944
6903.13 1851
6903.91 1773
6904.70 1763
6905.48 1842
6906.27 1804
6907.05 1862
6907.84 1868
6908.62 1774
6909.40 1777
6910.19 1767
6910.97 1798
6911.76 1677
6912.54 1658
6913.33 1563
6914.11 1615
6914.90 1709
6915.68 1674
6916.46 1690
6917.25 1696
6918.03 1731
6918.82 1652
6919.60 1662
6920.39 1653
6921.17 1692
6921.96 1685
6922.74 1548
6923.53 1568
6924.31 1556
6925.10 1587
6925.88 1620
6926.67 1628
6927.45 1625
6928.24 1584
6929.03 1594
6929.81 1711
6930.60 1625
6931.38 1671
6932.17 1692
6932.95 1731
6933.74 1733
6934.52 1752
6935.31 1734
6936.10 1864
6936.88 1811
6937.67 1603
6938.45 1747
6939.24 1785
6940.03 1678
6940.81 1681
6941.60 1776
6942.38 1782
6943.17 1841
6943.96 1833
6944.74 1892
6945.53 1949
6946.32 2006
6947.10 2105
6947.89 1930
6948.68 1939
6949.46 1899
6950.25 1924
6951.03 1903
6951.82 1968
6952.61 1989
6953.40 1931
6954.18 2063
6954.97 1935
6955.76 1978
6956.54 2090
6957.33 2081
6958.12 2016
6958.90 2161
6959.69 2165
6960.48 2112
6961.27 2090
6962.05 2018
6962.84 2171
6963.63 2098
6964.41 2153
6965.20 2116
6965.99 2119
6966.78 2217
6967.56 2237
6968.35 2168
6969.14 2198
6969.93 2207
6970.72 2222
6971.50 2248
6972.29 2206
6973.08 2338
6973.87 2448
6974.66 2351
6975.44 2339
6976.23 2417
6977.02 2475
6977.81 2376
6978.60 2440
6979.38 2475
6980.17 2650
6980.96 2786
6981.75 3119
6982.54 3476
6983.33 4084
6984.11 4779
6984.90 5598
6985.69 6154
6986.48 7036
6987.27 7519
6988.06 7422
6988.85 6975
6989.64 6639
6990.42 5946
6991.21 5161
6992.00 4368
6992.79 3880
6993.58 3560
6994.37 3370
6995.16 3276
6995.95 3294
6996.74 3700
6997.53 4182
6998.32 4921
6999.10 5716
6999.89 6542
7000.68 7099
7001.47 7494
7002.26 7632
7003.05 6948
7003.84 6692
7004.63 5874
7005.42 5104
7006.21 4183
7007.00 3595
7007.79 3096
7008.58 2955
7009.37 2761
7010.16 2623
7010.95 2556
7011.74 2486
7012.53 2628
7013.32 2742
7014.11 2806
7014.90 2787
7015.69 2745
7016.48 2707
7017.27 2771
7018.06 2601
7018.85 2420
7019.64 2202
7020.43 2220
7021.23 2211
7022.02 2075
7022.81 2231
7023.60 2376
7024.39 2439
7025.18 2390
7025.97 2402
7026.76 2590
7027.55 2546
7028.34 2404
7029.13 2406
7029.93 2339
7030.72 2276
7031.51 2205
7032.30 2123
7033.09 2042
7033.88 2053
7034.67 1963
7035.46 1965
7036.26 2049
7037.05 2014
7037.84 2020
7038.63 2120
7039.42 2380
7040.21 2491
7041.01 2369
7041.80 2384
7042.59 2402
7043.38 2419
7044.17 2467
7044.97 2252
7045.76 2146
7046.55 2197
7047.34 2172
7048.13 2311
7048.93 2477
7049.72 2488
7050.51 2760
7051.30 2789
7052.09 2635
7052.89 2476
7053.68 2378
7054.47 2248
7055.26 2262
7056.06 2178
7056.85 2037
7057.64 1977
7058.44 2034
7059.23 2039
7060.02 2076
7060.81 2020
7061.61 2126
7062.40 2097
7063.19 2007
7063.99 2150
7064.78 2154
7065.57 2199
7066.37 2059
7067.16 2250
7067.95 2184
7068.74 2128
7069.54 2039
7070.33 1895
7071.13 1894
7071.92 1831
7072.71 1802
7073.51 1859
7074.30 1926
7075.09 1875
7075.89 1858
7076.68 1790
7077.47 1750
7078.27 1821
7079.06 1903
7079.86 1766
7080.65 1650
7081.44 1750
7082.24 1736
7083.03 1772
7083.83 1834
7084.62 1754
7085.41 1746
7086.21 1749
7087.00 1839
7087.80 1798
7088.59 1910
7089.39 1910
7090.18 1885
7090.98 1826
7091.77 1806
7092.56 1682
7093.36 1617
7094.15 1553
7094.95 1581
7095.74 1585
7096.54 1451
7097.33 1479
7098.13 1508
7098.92 1483
7099.72 1492
7100.51 1396
7101.31 1377
7102.10 1465
7102.90 1464
7103.69 1395
7104.49 1384
7105.29 1426
7106.08 1471
7106.88 1418
7107.67 1283
7108.47 1244
7109.26 1266
7110.06 1346
7110.85 1227
7111.65 1282
7112.45 1275
7113.24 1356
7114.04 1395
7114.83 1374
7115.63 1289
7116.42 1236
7117.22 1394
7118.02 1355
7118.81 1267
7119.61 1285
7120.41 1306
7121.20 1305
7122.00 1281
7122.79 1249
7123.59 1286
7124.39 1298
7125.18 1359
7125.98 1261
7126.78 1272
7127.57 1328
7128.37 1366
7129.17 1365
7129.96 1263
7130.76 1250
7131.56 1382
7132.35 1391
7133.15 1281
7133.95 1328
7134.74 1242
7135.54 1275
7136.34 1383
7137.14 1324
7137.93 1257
7138.73 1267
7139.53 1316
7140.33 1378
7141.12 1240
7141.92 1189
7142.72 1312
7143.51 1268
7144.31 1256
7145.11 1239
7145.91 1219
7146.71 1267
7147.50 1295
7148.30 1324
7149.10 1224
7149.90 1228
7150.69 1222
7151.49 1203
7152.29 1186
7153.09 1169
7153.89 1285
7154.68 1173
7155.48 1229
7156.28 1241
7157.08 1186
7157.88 1152
7158.68 1187
7159.47 1282
7160.27 1218
7161.07 1114
7161.87 1177
7162.67 1107
7163.47 1132
7164.27 1148
7165.06 1139
7165.86 1215
7166.66 1135
7167.46 1161
7168.26 1144
7169.06 1203
7169.86 1166
7170.66 1220
7171.46 1222
7172.25 1274
7173.05 1267
7173.85 1066
7174.65 1125
7175.45 1157
7176.25 1135
7177.05 1151
7177.85 1134
7178.65 1167
7179.45 1202
7180.25 1223
7181.05 1210
7181.85 1162
7182.65 1246
7183.45 1258
7184.25 1150
7185.05 1257
7185.85 1297
7186.65 1295
7187.45 1192
7188.25 1274
7189.05 1150
7189.85 1193
7190.65 1188
7191.45 1055
7192.25 1042
7193.05 1011
7193.85 994
7194.65 1020
7195.45 1081
7196.25 1112
7197.05 1113
7197.85 1050
7198.65 1091
7199.45 1191
7200.25 1130
7201.05 1186
7201.85 1132
7202.65 1049
7203.46 1079
7204.26 1167
7205.06 1022
7205.86 1006
7206.66 944
7207.46 950
7208.26 986
7209.06 962
7209.86 1054
7210.66 1011
7211.47 1149
7212.27 1096
7213.07 1052
7213.87 1060
7214.67 958
7215.47 1008
7216.27 967
7217.08 1046
7217.88 995
7218.68 1056
7219.48 1020
7220.28 1004
7221.09 1048
7221.89 1072
7222.69 1039
7223.49 1043
7224.29 1066
7225.10 1079
7225.90 1004
7226.70 999
7227.50 1098
7228.30 1069
7229.11 1058
7229.91 1027
7230.71 1044
7231.51 1050
7232.32 1090
7233.12 1108
7233.92 1164
7234.72 1125
7235.53 1083
7236.33 1108
7237.13 1196
7237.93 1243
7238.74 1292
7239.54 1299
7240.34 1363
7241.15 1262
7241.95 1408
7242.75 1373
7243.55 1313
7244.36 1246
7245.16 1110
7245.96 1184
7246.77 1215
7247.57 1229
7248.37 1128
7249.18 1150
7249.98 1220
7250.78 1193
7251.59 1204
7252.39 1235
7253.20 1248
7254.00 1255
7254.80 1247
7255.61 1072
7256.41 1129
7257.21 1229
7258.02 1191
7258.82 1172
7259.63 1142
7260.43 1155
7261.23 1116
7262.04 1151
7262.84 1163
7263.65 1187
7264.45 1328
7265.26 1297
7266.06 1265
7266.86 1281
7267.67 1336
7268.47 1311
7269.28 1306
7270.08 1248
7270.89 1249
7271.69 1276
7272.50 1350
7273.30 1433
7274.11 1390
7274.91 1393
7275.71 1349
7276.52 1358
7277.32 1413
7278.13 1355
7278.93 1492
7279.74 1463
7280.55 1553
7281.35 1840
7282.16 1970
7282.96 2296
7283.77 2801
7284.57 3092
7285.38 3468
7286.18 3456
7286.99 3560
7287.79 3283
7288.60 3000
7289.40 2666
7290.21 2380
7291.02 2080
7291.82 1958
7292.63 1784
7293.43 1741
7294.24 1629
7295.05 1579
7295.85 1547
7296.66 1618
7297.46 1661
7298.27 1625
7299.08 1660
7299.88 1661
7300.69 1645
7301.49 1539
7302.30 1606
7303.11 1737
7303.91 1718
7304.72 1785
7305.53 1743
7306.33 1820
7307.14 1831
7307.95 1943
7308.75 1980
7309.56 2219
7310.37 2313
7311.17 2513
7311.98 2622
7312.79 2698
7313.59 2547
7314.40 2477
7315.21 2392
7316.02 2341
7316.82 2289
7317.63 2543
7318.44 2912
7319.24 3028
7320.05 3488
7320.86 3900
7321.67 3944
7322.47 4226
7323.28 4153
7324.09 4062
7324.90 3921
7325.70 3332
7326.51 2989
7327.32 2648
7328.13 2416
7328.94 2196
7329.74 1976
7330.55 1835
7331.36 1791
7332.17 1687
7332.98 1675
7333.78 1656
7334.59 1699
7335.40 1754
7336.21 1722
7337.02 1699
7337.82 1772
7338.63 1732
7339.44 1770
7340.25 1731
7341.06 1710
7341.87 1770
7342.68 1707
7343.48 1607
7344.29 1675
7345.10 1703
7345.91 1627
7346.72 1682
7347.53 1730
7348.34 1819
7349.15 1770
7349.95 1744
7350.76 1772
7351.57 1831
7352.38 1717
7353.19 1697
7354.00 1664
7354.81 1593
7355.62 1528
7356.43 1557
7357.24 1654
7358.05 1630
7358.86 1794
7359.67 1820
7360.48 1805
7361.29 1734
7362.09 1860
7362.90 1824
7363.71 1782
7364.52 1769
7365.33 1700
7366.14 1639
7366.95 1728
7367.76 1710
7368.57 1678
7369.38 1655
7370.19 1631
7371.00 1748
7371.81 1639
7372.62 1685
7373.43 1698
7374.25 1770
7375.06 1687
7375.87 1757
7376.68 1751
7377.49 1855
7378.30 1999
7379.11 2110
7379.92 2336
7380.73 2551
7381.54 2738
7382.35 3036
7383.16 3066
7383.97 2908
7384.78 2824
7385.59 2572
7386.41 2406
7387.22 2278
7388.03 2106
7388.84 2005
7389.65 1848
7390.46 1801
7391.27 1705
7392.08 1657
7392.89 1646
7393.71 1608
7394.52 1564
7395.33 1605
7396.14 1706
7396.95 1806
7397.76 1890
7398.58 2117
7399.39 2098
7400.20 2232
7401.01 2378
7401.82 2504
7402.63 2319
7403.45 2322
7404.26 2213
7405.07 2180
7405.88 2135
7406.69 2178
7407.51 2119
7408.32 2074
7409.13 2001
7409.94 1910
7410.76 1882
7411.57 1760
7412.38 1683
7413.19 1652
7414.01 1620
7414.82 1587
7415.63 1515
7416.44 1496
7417.26 1601
7418.07 1556
7418.88 1542
7419.69 1536
7420.51 1520
7421.32 1498
7422.13 1436
7422.95 1479
7423.76 1443
7424.57 1451
7425.39 1357
7426.20 1322
7427.01 1392
7427.83 1354
7428.64 1210
7429.45 1321
7430.27 1270
7431.08 1250
7431.89 1289
7432.71 1336
7433.52 1234
7434.33 1231
7435.15 1258
7435.96 1280
7436.77 1282
7437.59 1344
7438.40 1353
7439.22 1429
7440.03 1410
7440.84 1368
7441.66 1345
7442.47 1395
7443.29 1325
7444.10 1242
7444.91 1310
7445.73 1370
7446.54 1280
7447.36 1247
7448.17 1257
7448.99 1264
7449.80 1158
7450.62 1143
7451.43 1262
7452.24 1193
7453.06 1156
7453.87 1225
7454.69 1182
7455.50 1201
7456.32 1176
7457.13 1188
7457.95 1299
7458.76 1198
7459.58 1226
7460.39 1232
7461.21 1234
7462.02 1206
7462.84 1230
7463.65 1245
7464.47 1205
7465.28 1287
7466.10 1178
7466.92 1210
7467.73 1266
7468.55 1253
7469.36 1201
7470.18 1222
7470.99 1163
7471.81 1179
7472.62 1142
7473.44 1143
7474.26 1137
7475.07 1179
7475.89 1128
7476.70 1135
7477.52 1126
7478.34 1195
7479.15 1183
7479.97 1050
7480.78 1014
7481.60 1049
7482.42 1134
7483.23 1202
7484.05 1152
7484.87 975
7485.68 1040
7486.50 950
7487.32 1023
7488.13 985
7488.95 966
7489.76 1006
7490.58 1094
7491.40 1016
7492.22 1068
7493.03 1007
7493.85 1069
7494.67 1056
7495.48 1175
7496.30 1050
7497.12 1109
7497.93 1030
7498.75 1022
7499.57 988
7500.39 978
7501.20 1034
7502.02 1020
7502.84 958
7503.66 1001
7504.47 998
7505.29 961
7506.11 964
7506.93 952
7507.74 977
7508.56 975
7509.38 902
7510.20 905
7511.01 966
7511.83 956
7512.65 974
7513.47 1024
7514.29 979
7515.10 959
7515.92 1011
7516.74 874
7517.56 883
7518.38 909
7519.19 985
7520.01 892
7520.83 916
7521.65 856
7522.47 954
7523.29 984
7524.11 977
7524.92 906
7525.74 867
7526.56 917
7527.38 986
7528.20 903
7529.02 938
7529.84 897
7530.66 988
7531.47 921
7532.29 890
7533.11 842
7533.93 893
7534.75 1007
7535.57 877
7536.39 871
7537.21 899
7538.03 913
7538.85 928
7539.67 889
7540.49 944
7541.31 978
7542.12 898
7542.94 973
7543.76 959
7544.58 938
7545.40 922
7546.22 923
7547.04 954
7547.86 946
7548.68 939
7549.50 970
7550.32 902
7551.14 876
7551.96 930
7552.78 892
7553.60 980
7554.42 976
7555.24 918
7556.06 925
7556.88 909
7557.70 899
7558.52 892
7559.35 914
7560.17 961
7560.99 995
7561.81 945
7562.63 875
7563.45 861
7564.27 882
7565.09 939
7565.91 872
7566.73 871
7567.55 887
7568.37 852
7569.19 877
7570.02 962
7570.84 960
7571.66 953
7572.48 996
7573.30 949
7574.12 923
7574.94 955
7575.76 923
7576.59 882
7577.41 913
7578.23 984
7579.05 975
7579.87 911
7580.69 847
7581.51 978
7582.34 949
7583.16 934
7583.98 947
7584.80 1009
7585.62 966
7586.45 959
7587.27 1070
7588.09 998
7588.91 1006
7589.73 1044
7590.56 1058
7591.38 995
7592.20 1106
7593.02 1077
7593.85 986
7594.67 1030
7595.49 989
7596.31 1099
7597.14 1004
7597.96 1020
7598.78 934
7599.60 937
7600.43 1030
7601.25 1068
7602.07 1130
7602.89 1178
7603.72 1213
7604.54 1273
7605.36 1343
7606.19 1382
7607.01 1409
7607.83 1363
7608.66 1257
7609.48 1234
7610.30 1199
7611.12 1050
7611.95 1062
7612.77 1116
7613.59 1065
7614.42 1137
7615.24 1115
7616.07 1149
7616.89 1232
7617.71 1154
7618.54 1149
7619.36 1184
7620.18 1192
7621.01 1261
7621.83 1188
7622.66 1227
7623.48 1138
7624.30 1094
7625.13 1099
7625.95 1158
7626.78 1176
7627.60 1236
7628.42 1108
7629.25 1239
7630.07 1380
7630.90 1534
7631.72 1521
7632.55 1646
7633.37 1632
7634.19 1608
7635.02 1646
7635.84 1492
7636.67 1365
7637.49 1286
7638.32 1148
7639.14 1103
7639.97 1081
7640.79 1085
7641.62 968
7642.44 995
7643.27 967
7644.09 935
7644.92 987
7645.74 974
7646.57 994
7647.39 1049
7648.22 1006
7649.04 945
7649.87 959
7650.70 1001
7651.52 994
7652.35 942
7653.17 1007
7654.00 858
7654.82 914
7655.65 964
7656.47 862
7657.30 830
7658.13 829
7658.95 934
7659.78 928
7660.60 911
7661.43 915
7662.26 936
7663.08 900
7663.91 878
7664.73 987
7665.56 846
7666.39 892
7667.21 991
7668.04 875
7668.87 863
7669.69 908
7670.52 1001
7671.35 953
7672.17 930
7673.00 917
7673.83 912
7674.65 877
7675.48 954
7676.31 935
7677.13 855
7677.96 815
7678.79 844
7679.61 854
7680.44 852
7681.27 899
7682.09 889
7682.92 855
7683.75 838
7684.58 810
7685.40 828
7686.23 877
7687.06 863
7687.89 907
7688.71 899
7689.54 921
7690.37 920
7691.20 891
7692.02 924
7692.85 903
7693.68 881
7694.51 965
7695.33 934
7696.16 931
7696.99 916
7697.82 926
7698.65 938
7699.47 877
7700.30 956
7701.13 962
7701.96 848
7702.79 935
7703.62 874
7704.44 876
7705.27 915
7706.10 867
7706.93 906
7707.76 858
7708.59 882
7709.41 863
7710.24 894
7711.07 827
7711.90 863
7712.73 882
7713.56 941
7714.39 912
7715.22 886
7716.05 869
7716.87 937
7717.70 817
7718.53 829
7719.36 846
7720.19 873
7721.02 813
7721.85 732
7722.68 808
7723.51 878
7724.34 835
7725.17 818
7726.00 832
7726.83 833
7727.66 829
7728.48 901
7729.31 795
7730.14 788
7730.97 906
7731.80 852
7732.63 800
7733.46 765
7734.29 732
7735.12 865
7735.95 879
7736.78 765
7737.61 814
7738.44 890
7739.27 850
7740.10 867
7740.93 760
7741.77 794
7742.60 835
7743.43 815
7744.26 917
7745.09 952
7745.92 1019
7746.75 1053
7747.58 1141
7748.41 1155
7749.24 1216
7750.07 1271
7750.90 1205
7751.73 1080
7752.56 971
7753.39 1005
7754.23 951
7755.06 957
7755.89 928
7756.72 847
7757.55 841
7758.38 828
7759.21 804
7760.04 844
7760.88 807
7761.71 912
7762.54 912
7763.37 796
7764.20 837
7765.03 889
7765.86 882
7766.70 837
7767.53 819
7768.36 752
7769.19 826
7770.02 824
7770.86 799
7771.69 781
7772.52 769
7773.35 784
7774.18 785
7775.02 765
7775.85 818
7776.68 840
7777.51 769
7778.34 797
7779.18 838
7780.01 820
7780.84 778
7781.67 924
7782.51 892
7783.34 832
7784.17 871
7785.00 859
7785.84 920
7786.67 835
7787.50 905
7788.34 888
7789.17 892
7790.00 885
7790.83 883
7791.67 868
7792.50 773
7793.33 798
7794.17 752
7795.00 755
7795.83 807
7796.67 784
7797.50 805
7798.33 867
7799.17 891
7800.00 817
7800.83 816
7801.67 778
7802.50 779
7803.33 880
7804.17 864
7805.00 852
7805.84 827
7806.67 903
7807.50 977
7808.34 866
7809.17 950
7810.01 891
7810.84 819
7811.67 804
7812.51 904
7813.34 946
7814.18 956
7815.01 1066
7815.84 1171
7816.68 1177
7817.51 1131
7818.35 1167
7819.18 1087
7820.02 1115
7820.85 1114
7821.69 1018
7822.52 933
7823.36 908
7824.19 941
7825.03 964
7825.86 1019
7826.69 928
7827.53 995
7828.36 888
7829.20 900
7830.03 939
7830.87 926
7831.71 815
7832.54 925
7833.38 846
7834.21 838
7835.05 982
7835.88 952
7836.72 1008
7837.55 954
7838.39 939
7839.22 905
7840.06 961
7840.90 936
7841.73 949
7842.57 913
7843.40 967
7844.24 918
7845.07 900
7845.91 864
7846.75 955
7847.58 1016
7848.42 953
7849.25 911
7850.09 867
7850.93 854
7851.76 876
7852.60 905
7853.44 834
7854.27 857
7855.11 842
7855.94 868
7856.78 929
7857.62 977
7858.45 989
7859.29 982
7860.13 979
7860.96 946
7861.80 984
7862.64 929
7863.47 900
7864.31 897
7865.15 900
7865.99 898
7866.82 888
7867.66 900
7868.50 852
7869.33 850
7870.17 892
7871.01 820
7871.85 867
7872.68 921
7873.52 873
7874.36 873
7875.20 961
7876.03 1002
7876.87 990
7877.71 1075
7878.55 978
7879.38 987
7880.22 999
7881.06 983
7881.90 908
7882.74 927
7883.57 941
7884.41 891
7885.25 900
7886.09 873
7886.93 901
7887.76 993
7888.60 942
7889.44 877
7890.28 965
7891.12 973
7891.96 949
7892.79 1036
7893.63 971
7894.47 940
7895.31 927
7896.15 959
7896.99 921
7897.83 838
7898.66 876
7899.50 889
7900.34 938
7901.18 960
7902.02 928
7902.86 969
7903.70 910
7904.54 846
7905.38 812
7906.21 862
7907.05 926
7907.89 864
7908.73 870
7909.57 906
7910.41 936
7911.25 811
7912.09 850
7912.93 890
7913.77 915
7914.61 909
7915.45 1022
7916.29 911
7917.13 1082
7917.97 1083
7918.81 1183
7919.65 1117
7920.49 1033
7921.33 1013
7922.17 999
7923.01 938
7923.85 961
7924.69 847
7925.53 869
7926.37 916
7927.21 809
7928.05 782
7928.89 797
7929.73 855
7930.57 792
7931.41 842
7932.25 825
7933.09 827
7933.93 767
7934.77 798
7935.61 805
7936.45 777
7937.29 751
7938.14 860
7938.98 770
7939.82 709
7940.66 755
7941.50 730
7942.34 811
7943.18 765
7944.02 817
7944.86 846
7945.70 909
7946.55 888
7947.39 816
7948.23 849
7949.07 870
7949.91 799
7950.75 819
7951.59 784
7952.44 775
7953.28 853
7954.12 836
7954.96 912
7955.80 826
7956.65 904
7957.49 836
7958.33 853
7959.17 886
7960.01 906
7960.86 895
7961.70 892
7962.54 897
7963.38 858
7964.22 867
7965.07 881
7965.91 887
7966.75 881
7967.59 879
7968.44 1011
7969.28 967
7970.12 997
7970.96 828
7971.81 889
7972.65 850
7973.49 762
7974.33 789
7975.18 866
7976.02 855
7976.86 817
7977.71 787
7978.55 857
7979.39 861
7980.23 870
7981.08 883
7981.92 878
7982.76 873
7983.61 796
7984.45 855
7985.29 866
7986.14 793
7986.98 809
7987.82 781
7988.67 785
7989.51 759
7990.36 798
7991.20 840
7992.04 780
7992.89 801
7993.73 722
7994.57 720
7995.42 663
7996.26 667
7997.11 702
7997.95 718
7998.79 708
7999.64 743
8000.48 731
8001.33 757
8002.17 745
8003.01 763
8003.86 774
8004.70 719
8005.55 757
8006.39 726
8007.24 704
8008.08 662
8008.93 667
8009.77 690
8010.62 735
8011.46 697
8012.30 749
8013.15 711
8013.99 708
8014.84 698
8015.68 757
8016.53 663
8017.37 697
8018.22 745
8019.06 746
8019.91 720
8020.76 712
8021.60 772
8022.45 744
8023.29 712
8024.14 693
8024.98 705
8025.83 732
8026.67 741
8027.52 792
8028.36 757
8029.21 774
8030.06 764
8030.90 736
8031.75 759
8032.59 801
8033.44 724
8034.28 699
8035.13 699
8035.98 735
8036.82 748
8037.67 709
8038.52 683
8039.36 739
8040.21 712
8041.05 755
8041.90 725
8042.75 730
8043.59 706
8044.44 693
8045.29 678
8046.13 734
8046.98 699
8047.83 698
8048.67 666
8049.52 687
8050.37 720
8051.21 719
8052.06 676
8052.91 649
8053.75 692
8054.60 697
8055.45 634
8056.30 682
8057.14 639
8057.99 669
8058.84 648
8059.68 700
8060.53 666
8061.38 707
8062.23 721
8063.07 749
8063.92 769
8064.77 713
8065.62 663
8066.46 681
8067.31 689
8068.16 684
8069.01 665
8069.85 675
8070.70 713
8071.55 677
8072.40 656
8073.25 642
8074.09 690
8074.94 657
8075.79 691
8076.64 611
8077.49 648
8078.34 685
8079.18 676
8080.03 636
8080.88 593
8081.73 640
8082.58 654
8083.43 628
8084.27 681
8085.12 657
8085.97 626
8086.82 715
8087.67 660
8088.52 628
8089.37 612
8090.22 650
8091.06 711
8091.91 655
8092.76 669
8093.61 637
8094.46 631
8095.31 655
8096.16 695
8097.01 613
8097.86 631
8098.71 633
8099.56 623
8100.41 639
8101.26 653
8102.11 650
8102.95 611
8103.80 671
8104.65 662
8105.50 677
8106.35 676
8107.20 617
8108.05 668
8108.90 620
8109.75 656
8110.60 697
8111.45 665
8112.30 669
8113.15 656
8114.00 664
8114.85 661
8115.70 623
8116.55 619
8117.40 691
8118.25 691
8119.10 639
8119.96 679
8120.81 756
8121.66 758
8122.51 725
8123.36 729
8124.21 730
8125.06 652
8125.91 633
8126.76 680
8127.61 724
8128.46 767
8129.31 665
8130.16 679
8131.02 732
8131.87 738
8132.72 741
8133.57 710
8134.42 739
8135.27 686
8136.12 755
8136.97 735
8137.83 718
8138.68 711
8139.53 702
8140.38 655
8141.23 715
8142.08 766
8142.93 806
8143.79 781
8144.64 778
8145.49 797
8146.34 771
8147.19 778
8148.05 804
8148.90 811
8149.75 784
8150.60 823
8151.45 768
8152.31 804
8153.16 846
8154.01 959
8154.86 939
8155.71 962
8156.57 999
8157.42 1054
8158.27 950
8159.12 864
8159.98 832
8160.83 840
8161.68 812
8162.54 846
8163.39 766
8164.24 810
8165.09 804
8165.95 761
8166.80 750
8167.65 722
8168.51 730
8169.36 753
8170.21 728
8171.06 670
8171.92 788
8172.77 768
8173.62 782
8174.48 732
8175.33 721
8176.18 746
8177.04 695
8177.89 727
8178.74 702
8179.60 668
8180.45 683
8181.31 638
8182.16 732
8183.01 706
8183.87 685
8184.72 735
8185.57 770
8186.43 708
8187.28 640
8188.14 722
8188.99 693
8189.84 675
8190.70 695
8191.55 645
8192.41 629
8193.26 631
8194.12 622
8194.97 647
8195.83 677
8196.68 696
8197.53 651
8198.39 712
8199.24 640
8200.10 656
8200.95 656
8201.81 632
8202.66 601
8203.52 632
8204.37 632
8205.23 625
8206.08 675
8206.94 654
8207.79 675
8208.65 673
8209.50 658
8210.36 616
8211.21 587
8212.07 663
8212.92 709
8213.78 679
8214.63 665
8215.49 665
8216.34 679
8217.20 655
8218.06 712
8218.91 607
8219.77 683
8220.62 709
8221.48 708
8222.33 719
8223.19 749
8224.05 737
8224.90 733
8225.76 707
8226.61 742
8227.47 691
8228.33 696
8229.18 714
8230.04 666
8230.90 686
8231.75 690
8232.61 698
8233.46 675
8234.32 713
8235.18 649
8236.03 728
8236.89 657
8237.75 679
8238.60 654
8239.46 631
8240.32 598
8241.17 608
8242.03 693
8242.89 679
8243.74 715
8244.60 630
8245.46 647
8246.32 694
8247.17 656
8248.03 624
8248.89 675
8249.74 748
8250.60 707
8251.46 621
8252.32 689
8253.17 665
8254.03 656
8254.89 728
8255.75 681
8256.60 740
8257.46 653
8258.32 625
8259.18 646
8260.04 663
8260.89 682
8261.75 671
8262.61 668
8263.47 725
8264.32 685
8265.18 650
8266.04 620
8266.90 663
8267.76 592
8268.62 676
8269.47 629
8270.33 646
8271.19 644
8272.05 620
8272.91 670
8273.77 677
8274.62 675
8275.48 679
8276.34 589
8277.20 628
8278.06 656
8278.92 642
8279.78 639
8280.64 684
8281.49 654
8282.35 629
8283.21 633
8284.07 691
8284.93 659
8285.79 647
8286.65 634
8287.51 672
8288.37 693
8289.23 698
8290.09 717
8290.95 685
8291.80 679
8292.66 720
8293.52 736
8294.38 705
8295.24 717
8296.10 649
8296.96 726
8297.82 742
8298.68 703
8299.54 690
8300.40 674
8301.26 648
8302.12 647
8302.98 672
8303.84 764
8304.70 745
8305.56 662
8306.42 701
8307.28 725
8308.14 680
8309.00 664
8309.86 731
8310.72 678
8311.58 741
8312.44 700
8313.31 683
8314.17 680
8315.03 719
8315.89 728
8316.75 794
8317.61 774
8318.47 703
8319.33 696
8320.19 742
8321.05 700
8321.91 713
8322.77 657
8323.64 727
8324.50 728
8325.36 668
8326.22 669
8327.08 679
8327.94 718
8328.80 665
8329.66 681
8330.53 638
8331.39 710
8332.25 686
8333.11 616
8333.97 631
8334.83 694
8335.70 700
8336.56 673
8337.42 688
8338.28 689
8339.14 701
8340.00 702
8340.87 791
8341.73 768
8342.59 747
8343.45 774
8344.32 799
8345.18 774
8346.04 718
8346.90 729
8347.76 704
8348.63 725
8349.49 734
8350.35 719
8351.21 640
8352.08 684
8352.94 681
8353.80 621
8354.66 641
8355.53 703
8356.39 670
8357.25 689
8358.12 692
8358.98 669
8359.84 684
8360.71 696
8361.57 699
8362.43 691
8363.29 718
8364.16 718
8365.02 771
8365.88 742
8366.75 794
8367.61 720
8368.47 715
8369.34 816
8370.20 765
8371.06 693
8371.93 720
8372.79 700
8373.66 683
8374.52 745
8375.38 694
8376.25 735
8377.11 729
8377.97 737
8378.84 743
8379.70 740
8380.57 705
8381.43 739
8382.30 772
8383.16 697
8384.02 786
8384.89 746
8385.75 749
8386.62 784
8387.48 727
8388.35 762
8389.21 849
8390.07 782
8390.94 743
8391.80 702
8392.67 728
8393.53 727
8394.40 764
8395.26 734
8396.13 775
8396.99 844
8397.86 812
8398.72 761
8399.59 765
8400.45 837
8401.32 793
8402.18 808
8403.05 858
8403.91 825
8404.78 827
8405.64 828
8406.51 813
8407.37 797
8408.24 797
8409.11 843
8409.97 809
8410.84 802
8411.70 790
8412.57 882
8413.43 903
8414.30 825
8415.17 799
8416.03 849
8416.90 884
8417.76 948
8418.63 902
8419.50 835
8420.36 847
8421.23 896
8422.09 879
8422.96 928
8423.83 947
8424.69 952
8425.56 1027
8426.43 1081
8427.29 1009
8428.16 931
8429.02 940
8429.89 1023
8430.76 1046
8431.62 1041
8432.49 944
8433.36 978
8434.23 1053
8435.09 1090
8435.96 1060
8436.83 1095
8437.69 1133
8438.56 1199
8439.43 1271
8440.29 1254
8441.16 1264
8442.03 1323
8442.90 1415
8443.76 1428
8444.63 1430
8445.50 1284
8446.37 1277
8447.23 1299
8448.10 1331
8448.97 1299
8449.84 1281
8450.70 1400
8451.57 1378
8452.44 1453
8453.31 1601
8454.17 1852
8455.04 2059
8455.91 2422
8456.78 2617
8457.65 2849
8458.51 2714
8459.38 2783
8460.25 2623
8461.12 2421
8461.99 2209
8462.86 2045
8463.72 1898
8464.59 1779
8465.46 1732
8466.33 1807
8467.20 2060
8468.07 2524
8468.93 3073
8469.80 3744
8470.67 4342
8471.54 4634
8472.41 4755
8473.28 4335
8474.15 4063
8475.02 3461
8475.89 2992
8476.75 2514
8477.62 2132
8478.49 1874
8479.36 1672
8480.23 1511
8481.10 1380
8481.97 1299
8482.84 1263
8483.71 1303
8484.58 1297
8485.45 1234
8486.32 1283
8487.19 1233
8488.06 1171
8488.92 1210
8489.79 1177
8490.66 1135
8491.53 1126
8492.40 1147
8493.27 1178
8494.14 1220
8495.01 1259
8495.88 1222
8496.75 1275
8497.62 1271
8498.49 1270
8499.36 1271
8500.23 1229
8501.10 1238
8501.97 1182
8502.85 1073
8503.72 1055
8504.59 1060
8505.46 1177
8506.33 1277
8507.20 1246
8508.07 1408
8508.94 1562
8509.81 1623
8510.68 1443
8511.55 1441
8512.42 1339
8513.29 1323
8514.16 1350
8515.03 1270
8515.91 1209
8516.78 1187
8517.65 1180
8518.52 1130
8519.39 1215
8520.26 1152
8521.13 1183
8522.00 1085
8522.88 1044
8523.75 1159
8524.62 1148
8525.49 1203
8526.36 1169
8527.23 1171
8528.10 1115
8528.98 1153
8529.85 1189
8530.72 1292
8531.59 1201
8532.46 1236
8533.34 1372
8534.21 1411
8535.08 1454
8535.95 1368
8536.82 1400
8537.70 1318
8538.57 1398
8539.44 1256
8540.31 1156
8541.18 1175
8542.06 1220
8542.93 1222
8543.80 1208
8544.67 1178
8545.55 1171
8546.42 1131
8547.29 1212
8548.17 1187
8549.04 1294
8549.91 1234
8550.78 1187
8551.66 1237
8552.53 1282
8553.40 1360
8554.28 1488
8555.15 1525
8556.02 1434
8556.89 1593
8557.77 1390
8558.64 1343
8559.51 1238
8560.39 1221
8561.26 1141
8562.13 1087
8563.01 1046
8563.88 1008
8564.75 950
8565.63 986
8566.50 1008
8567.38 943
8568.25 943
8569.12 963
8570.00 1012
8570.87 1060
8571.74 1006
8572.62 1035
8573.49 986
8574.37 1001
8575.24 1005
8576.11 931
8576.99 966
8577.86 913
8578.74 873
8579.61 821
8580.49 822
8581.36 843
8582.23 928
8583.11 983
8583.98 954
8584.86 977
8585.73 1005
8586.61 1027
8587.48 921
8588.36 908
8589.23 924
8590.11 881
8590.98 986
8591.86 901
8592.73 922
8593.61 931
8594.48 918
8595.36 997
8596.23 938
8597.11 880
8597.98 979
8598.86 927
8599.73 869
8600.61 841
8601.48 883
8602.36 935
8603.23 910
8604.11 910
8604.99 911
8605.86 829
8606.74 874
8607.61 882
8608.49 834
8609.36 924
8610.24 920
8611.12 987
8611.99 951
8612.87 908
8613.74 923
8614.62 894
8615.50 883
8616.37 900
8617.25 949
8618.12 930
8619.00 909
8619.88 937
8620.75 900
8621.63 991
8622.51 944
8623.38 1005
8624.26 962
8625.14 966
8626.01 977
8626.89 912
8627.77 892
8628.64 900
8629.52 926
8630.40 965
8631.27 882
8632.15 888
8633.03 948
8633.90 952
8634.78 940
8635.66 968
8636.54 922
8637.41 965
8638.29 957
8639.17 1022
8640.05 956
8640.92 1031
8641.80 1113
8642.68 1009
8643.55 985
8644.43 968
8645.31 956
8646.19 1019
8647.07 1000
8647.94 996
8648.82 979
8649.70 973
8650.58 1126
8651.45 1101
8652.33 1140
8653.21 1082
8654.09 1124
8654.97 1074
8655.85 1077
8656.72 1050
8657.60 1015
8658.48 1015
8659.36 1006
8660.24 975
8661.12 952
8661.99 1072
8662.87 1118
8663.75 1076
8664.63 1046
8665.51 988
8666.39 1081
8667.27 1099
8668.14 1127
8669.02 1192
8669.90 1238
8670.78 1257
8671.66 1502
8672.54 1541
8673.42 1638
8674.30 1651
8675.18 1703
8676.06 1736
8676.94 1624
8677.81 1576
8678.69 1477
8679.57 1373
8680.45 1299
8681.33 1197
8682.21 1158
8683.09 1179
8683.97 1126
8684.85 1138
8685.73 1161
8686.61 1151
8687.49 1257
8688.37 1363
8689.25 1456
8690.13 1699
8691.01 2002
8691.89 2316
8692.77 2653
8693.65 2787
8694.53 2884
8695.41 2749
8696.29 2523
8697.17 2264
8698.05 2043
8698.93 1733
8699.81 1492
8700.69 1382
8701.57 1279
8702.45 1110
8703.33 1083
8704.21 1032
8705.09 1029
8705.98 990
8706.86 1112
8707.74 994
8708.62 999
8709.50 994
8710.38 1006
8711.26 969
8712.14 977
8713.02 959
8713.90 919
8714.79 882
8715.67 951
8716.55 937
8717.43 939
8718.31 955
8719.19 896
8720.07 940
8720.95 958
8721.84 973
8722.72 1011
8723.60 1017
8724.48 960
8725.36 1026
8726.24 910
8727.13 948
8728.01 1082
8728.89 1105
8729.77 1066
8730.65 1184
8731.54 1253
8732.42 1122
8733.30 1125
8734.18 1094
8735.06 1060
8735.95 984
8736.83 1017
8737.71 958
8738.59 993
8739.48 929
8740.36 946
8741.24 847
8742.12 836
8743.01 852
8743.89 837
8744.77 939
8745.65 924
8746.54 882
8747.42 841
8748.30 848
8749.19 913
8750.07 861
8750.95 871
8751.83 956
8752.72 957
8753.60 962
8754.48 961
8755.37 1003
8756.25 998
8757.13 1020
8758.02 1043
8758.90 1016
8759.78 1010
8760.67 1051
8761.55 1033
8762.43 996
8763.32 1000
8764.20 953
8765.09 984
8765.97 973
8766.85 968
8767.74 956
8768.62 970
8769.51 962
8770.39 933
8771.27 951
8772.16 933
8773.04 965
8773.93 1001
8774.81 922
8775.69 950
8776.58 942
8777.46 959
8778.35 927
8779.23 947
8780.12 889
8781.00 880
8781.89 890
8782.77 834
8783.65 907
8784.54 860
8785.42 863
8786.31 893
8787.19 783
8788.08 863
8788.96 883
8789.85 950
8790.73 842
8791.62 916
8792.50 954
8793.39 1000
8794.27 955
8795.16 942
8796.04 913
8796.93 982
8797.82 979
8798.70 912
8799.59 924
8800.47 895
8801.36 880
8802.24 869
8803.13 821
8804.01 840
8804.90 797
8805.79 825
8806.67 840
8807.56 921
8808.44 963
8809.33 917
8810.22 900
8811.10 853
8811.99 806
8812.87 846
8813.76 822
8814.65 904
8815.53 799
8816.42 726
8817.30 804
8818.19 824
8819.08 804
8819.96 765
8820.85 778
8821.74 854
8822.62 814
8823.51 834
8824.40 763
8825.28 706
8826.17 794
8827.06 808
8827.94 719
8828.83 716
8829.72 803
8830.61 770
8831.49 711
8832.38 782
8833.27 767
8834.15 728
8835.04 716
8835.93 728
8836.82 695
8837.70 764
8838.59 729
8839.48 732
8840.37 717
8841.25 694
8842.14 764
8843.03 722
8843.92 673
8844.80 640
8845.69 652
8846.58 664
8847.47 656
8848.36 684
8849.24 742
8850.13 727
8851.02 724
8851.91 707
8852.80 679
8853.68 721
8854.57 733
8855.46 689
8856.35 637
8857.24 654
8858.13 644
8859.01 624
8859.90 674
8860.79 674
8861.68 683
8862.57 703
8863.46 707
8864.35 710
8865.23 647
8866.12 631
8867.01 700
8867.90 702
8868.79 718
8869.68 705
8870.57 644
8871.46 670
8872.35 697
8873.24 678
8874.12 685
8875.01 671
8875.90 656
8876.79 611
8877.68 618
8878.57 614
8879.46 674
8880.35 651
8881.24 751
8882.13 724
8883.02 659
8883.91 567
8884.80 614
8885.69 636
8886.58 672
8887.47 591
8888.36 590
8889.25 650
8890.14 655
8891.03 673
8891.92 665
8892.81 616
8893.70 643
8894.59 634
8895.48 646
8896.37 624
8897.26 636
8898.15 650
8899.04 624
8899.93 690
8900.82 641
8901.71 692
8902.60 650
8903.49 640
8904.38 613
8905.28 623
8906.17 565
8907.06 569
8907.95 602
8908.84 614
8909.73 631
8910.62 664
8911.51 610
8912.40 635
8913.29 630
8914.19 603
8915.08 633
8915.97 649
8916.86 619
8917.75 577
8918.64 628
8919.53 607
8920.43 551
8921.32 590
8922.21 538
8923.10 590
8923.99 588
8924.88 572
8925.78 636
8926.67 615
8927.56 577
8928.45 602
8929.34 639
8930.24 642
8931.13 590
8932.02 646
8932.91 633
8933.80 615
8934.70 560
8935.59 547
8936.48 571
8937.37 566
8938.27 572
8939.16 560
8940.05 568
8940.94 577
8941.84 567
8942.73 556
8943.62 582
8944.51 525
8945.41 584
8946.30 584
8947.19 596
8948.09 588
8948.98 563
8949.87 581
8950.77 549
8951.66 590
8952.55 627
8953.44 598
8954.34 554
8955.23 591
8956.12 549
8957.02 588
8957.91 607
8958.80 572
8959.70 521
8960.59 595
8961.49 554
8962.38 567
8963.27 552
8964.17 582
8965.06 598
8965.95 602
8966.85 568
8967.74 532
8968.64 603
8969.53 559
8970.42 590
8971.32 572
8972.21 669
8973.11 602
8974.00 599
8974.90 575
8975.79 582
8976.68 645
8977.58 618
8978.47 655
8979.37 606
8980.26 592
8981.16 595
8982.05 614
8982.95 604
8983.84 540
8984.74 551
8985.63 557
8986.52 557
8987.42 591
8988.31 561
8989.21 534
8990.10 592
8991.00 580
8991.89 602
8992.79 608
8993.69 575
8994.58 552
8995.48 568
8996.37 542
8997.27 557
8998.16 531
8999.06 613
8999.95 575
9000.85 517
9001.74 513
9002.64 559
9003.54 621
9004.43 558
9005.33 514
9006.22 520
9007.12 519
9008.01 551
9008.91 575
9009.81 565
9010.70 569
9011.60 544
9012.50 560
9013.39 531
9014.29 556
9015.18 511
9016.08 528
9016.98 539
9017.87 490
9018.77 510
9019.67 476
9020.56 465
9021.46 498
9022.36 541
9023.25 508
9024.15 533
9025.05 523
9025.94 595
9026.84 542
9027.74 559
9028.63 494
9029.53 530
9030.43 508
9031.32 514
9032.22 531
9033.12 533
9034.02 548
9034.91 498
9035.81 482
9036.71 495
9037.61 503
9038.50 487
9039.40 519
9040.30 481
9041.20 526
9042.09 558
9042.99 479
9043.89 449
9044.79 567
9045.68 548
9046.58 497
9047.48 531
9048.38 487
9049.28 526
9050.17 517
9051.07 459
9051.97 488
9052.87 470
9053.77 495
9054.66 525
9055.56 510
9056.46 486
9057.36 487
9058.26 524
9059.16 502
9060.06 501
9060.95 532
9061.85 557
9062.75 537
9063.65 482
9064.55 478
9065.45 481
9066.35 492
9067.25 569
9068.14 499
9069.04 492
9069.94 508
9070.84 520
9071.74 564
9072.64 522
9073.54 504
9074.44 538
9075.34 567
9076.24 552
9077.14 513
9078.04 543
9078.93 491
9079.83 543
9080.73 441
9081.63 486
9082.53 488
9083.43 497
9084.33 502
9085.23 563
9086.13 539
9087.03 526
9087.93 564
9088.83 573
9089.73 514
9090.63 522
9091.53 560
9092.43 611
9093.33 521
9094.23 491
9095.13 531
9096.03 546
9096.93 583
9097.83 580
9098.73 577
9099.63 485
9100.54 487
9101.44 573
9102.34 564
9103.24 565
9104.14 543
9105.04 572
9105.94 557
9106.84 556
9107.74 530
9108.64 551
9109.54 558
9110.44 538
9111.35 510
9112.25 520
9113.15 508
9114.05 548
9114.95 545
9115.85 513
9116.75 547
9117.65 529
9118.56 570
9119.46 542
9120.36 556
9121.26 553
9122.16 536
9123.06 503
9123.97 505
9124.87 532
9125.77 552
9126.67 502
9127.57 535
9128.47 537
9129.38 525
9130.28 515
9131.18 468
9132.08 485
9132.98 564
9133.89 497
9134.79 484
9135.69 519
9136.59 501
9137.50 450
9138.40 513
9139.30 505
9140.20 501
9141.11 515
9142.01 510
9142.91 486
9143.81 485
9144.72 459
9145.62 505
9146.52 523
9147.42 494
9148.33 515
9149.23 517
9150.13 515
9151.04 472
9151.94 487
9152.84 471
9153.75 524
9154.65 527
9155.55 526
9156.46 531
9157.36 546
9158.26 543
9159.17 499
9160.07 510
9160.97 522
9161.88 519
9162.78 532
9163.68 497
9164.59 508
9165.49 516
9166.40 476
9167.30 509
9168.20 437
9169.11 459
9170.01 481
9170.92 523
9171.82 477
9172.72 532
9173.63 525
9174.53 493
9175.44 534
9176.34 541
9177.24 513
9178.15 489
9179.05 470
9179.96 502
9180.86 491
9181.77 539
9182.67 516
9183.58 553
9184.48 504
9185.39 522
9186.29 527
9187.20 459
9188.10 511
9189.01 505
9189.91 509
9190.82 499
9191.72 480
9192.63 496
9193.53 517
9194.44 533
9195.34 528
9196.25 493
9197.15 542
9198.06 578
9198.96 518
9199.87 583
9200.77 611
9201.68 599
9202.58 584
9203.49 575
9204.40 565
9205.30 528
9206.21 531
9207.11 531
9208.02 468
9208.92 495
9209.83 531
9210.74 529
9211.64 505
9212.55 488
9213.45 491
9214.36 510
9215.27 570
9216.17 561
9217.08 536
9217.99 559
9218.89 551
9219.80 542
9220.71 573
9221.61 565
9222.52 529
9223.43 577
9224.33 523
9225.24 531
9226.15 504
9227.05 489
9227.96 424
9228.87 469
9229.77 518
9230.68 534
9231.59 561
9232.49 563
9233.40 540
9234.31 529
9235.22 513
9236.12 543
9237.03 495
9237.94 552
9238.84 500
9239.75 491
9240.66 499
9241.57 508
9242.47 478
9243.38 521
9244.29 495
9245.20 469
9246.11 476
9247.01 508
9247.92 487
9248.83 481
9249.74 497
9250.64 479
9251.55 490
9252.46 497
9253.37 474
9254.28 527
9255.19 492
9256.09 513
9257.00 453
9257.91 479
9258.82 505
9259.73 498
9260.64 532
9261.54 440
9262.45 459
9263.36 538
9264.27 498
9265.18 466
9266.09 458
9267.00 509
9267.90 481
9268.81 436
9269.72 467
9270.63 452
9271.54 449
9272.45 435
9273.36 502
9274.27 460
9275.18 443
9276.09 449
9277.00 508
9277.90 466
9278.81 464
9279.72 504
9280.63 524
9281.54 532
9282.45 516
9283.36 467
9284.27 465
9285.18 470
9286.09 502
9287.00 502
9287.91 462
9288.82 488
9289.73 524
9290.64 512
9291.55 500
9292.46 516
9293.37 506
9294.28 466
9295.19 520
9296.10 523
9297.01 509
9297.92 527
9298.83 502
9299.74 476
9300.65 527
9301.56 543
9302.47 469
9303.38 500
9304.29 501
9305.20 535
9306.12 513
9307.03 482
9307.94 545
9308.85 525
9309.76 604
9310.67 553
9311.58 549
9312.49 524
9313.40 595
9314.31 547
9315.22 505
9316.14 534
9317.05 515
9317.96 521
9318.87 509
9319.78 502
9320.69 526
9321.60 483
9322.52 532
9323.43 489
9324.34 494
9325.25 528
9326.16 520
9327.07 500
9327.99 460
9328.90 512
9329.81 477
9330.72 490
9331.63 479
9332.54 488
9333.46 466
9334.37 530
9335.28 499
9336.19 458
9337.11 496
9338.02 531
9338.93 508
9339.84 493
9340.75 510
9341.67 517
9342.58 525
9343.49 528
9344.40 490
9345.32 512
9346.23 428
9347.14 518
9348.06 482
9348.97 464
9349.88 491
9350.79 526
9351.71 487
9352.62 520
9353.53 503
9354.45 461
9355.36 476
9356.27 503
9357.19 523
9358.10 504
9359.01 538
9359.93 552
9360.84 589
9361.75 464
9362.67 450
9363.58 452
9364.49 445
9365.41 459
9366.32 465
9367.23 454
9368.15 489
9369.06 447
9369.97 452
9370.89 457
9371.80 478
9372.72 506
9373.63 511
9374.54 507
9375.46 520
9376.37 520
9377.29 475
9378.20 504
9379.12 495
9380.03 505
9380.94 518
9381.86 529
9382.77 500
9383.69 488
9384.60 540
9385.52 505
9386.43 524
9387.35 521
9388.26 520
9389.18 555
9390.09 586
9391.01 570
9391.92 535
9392.84 556
9393.75 587
9394.67 546
9395.58 545
9396.50 468
9397.41 526
9398.33 576
9399.24 577
9400.16 504
9401.07 490
9401.99 562
9402.90 517
9403.82 563
9404.73 563
9405.65 521
9406.56 533
9407.48 511
9408.40 514
9409.31 432
9410.23 464
9411.14 490
9412.06 509
9412.98 514
9413.89 551
9414.81 519
9415.72 500
9416.64 567
9417.56 573
9418.47 527
9419.39 563
9420.30 597
9421.22 539
9422.14 510
9423.05 562
9423.97 551
9424.89 551
9425.80 492
9426.72 565
9427.64 619
9428.55 573
9429.47 551
9430.39 581
9431.30 512
9432.22 502
9433.14 558
9434.05 570
9434.97 587
9435.89 627
9436.80 597
9437.72 575
9438.64 577
9439.56 570
9440.47 558
9441.39 528
9442.31 594
9443.23 583
9444.14 564
9445.06 577
9445.98 565
9446.90 548
9447.81 544
9448.73 571
9449.65 538
9450.57 566
9451.48 602
9452.40 617
9453.32 646
9454.24 630
9455.16 639
9456.07 652
9456.99 621
9457.91 608
9458.83 574
9459.75 563
9460.66 556
9461.58 602
9462.50 588
9463.42 523
9464.34 542
9465.26 561
9466.18 546
9467.09 545
9468.01 505
9468.93 543
9469.85 635
9470.77 588
9471.69 526
9472.61 540
9473.53 572
9474.44 577
9475.36 559
9476.28 579
9477.20 552
9478.12 574
9479.04 596
9479.96 560
9480.88 537
9481.80 621
9482.72 604
9483.64 595
9484.56 561
9485.47 587
9486.39 635
9487.31 602
9488.23 604
9489.15 596
9490.07 597
9490.99 690
9491.91 610
9492.83 640
9493.75 609
9494.67 592
9495.59 558
9496.51 586
9497.43 567
9498.35 621
9499.27 601
9500.19 584
9501.11 577
9502.03 568
9502.95 637
9503.87 614
9504.79 589
9505.71 597
9506.63 650
9507.56 602
9508.48 621
9509.40 629
9510.32 615
9511.24 655
9512.16 644
9513.08 639
9514.00 642
9514.92 649
9515.84 677
9516.76 704
9517.68 672
9518.61 684
9519.53 703
9520.45 691
9521.37 689
9522.29 687
9523.21 709
9524.13 732
9525.05 703
9525.98 663
9526.90 696
9527.82 712
9528.74 769
9529.66 908
9530.58 945
9531.50 990
9532.43 1128
9533.35 1187
9534.27 1325
9535.19 1260
9536.11 1188
9537.04 1168
9537.96 1057
9538.88 959
9539.80 866
9540.72 838
9541.65 769
9542.57 743
9543.49 713
9544.41 745
9545.34 698
9546.26 679
9547.18 662
9548.10 671
9549.03 646
9549.95 600
9550.87 678
9551.79 698
9552.72 616
9553.64 609
9554.56 734
9555.48 719
9556.41 741
9557.33 824
9558.25 726
9559.18 754
9560.10 767
9561.02 836
9561.95 775
9562.87 718
9563.79 727
9564.72 745
9565.64 733
9566.56 681
9567.49 645
9568.41 691
9569.33 715
9570.26 676
9571.18 673
9572.10 641
9573.03 631
9573.95 644
9574.88 717
9575.80 691
9576.72 639
9577.65 606
9578.57 600
9579.49 617
9580.42 623
9581.34 599
9582.27 629
9583.19 624
9584.12 588
9585.04 607
9585.96 570
9586.89 622
9587.81 614
9588.74 643
9589.66 602
9590.59 618
9591.51 624
9592.44 675
9593.36 658
9594.29 635
9595.21 677
9596.14 645
9597.06 650
9597.98 701
9598.91 694
9599.83 719
9600.76 656
9601.68 679
9602.61 669
9603.54 634
9604.46 705
9605.39 684
9606.31 704
9607.24 690
9608.16 709
9609.09 708
9610.01 705
9610.94 732
9611.86 695
9612.79 683
9613.72 696
9614.64 784
9615.57 720
9616.49 689
9617.42 729
9618.34 685
9619.27 713
9620.20 743
9621.12 721
9622.05 734
9622.97 723
9623.90 712
9624.83 708
9625.75 736
9626.68 755
9627.61 845
9628.53 790
9629.46 741
9630.39 798
9631.31 824
9632.24 842
9633.16 831
9634.09 837
9635.02 835
9635.95 868
9636.87 892
9637.80 832
9638.73 857
9639.65 919
9640.58 914
9641.51 816
9642.43 871
9643.36 913
9644.29 922
9645.22 933
9646.14 928
9647.07 1108
9648.00 1239
9648.92 1286
9649.85 1231
9650.78 1272
9651.71 1314
9652.63 1279
9653.56 1215
9654.49 1180
9655.42 1032
9656.34 980
9657.27 935
9658.20 920
9659.13 853
9660.06 886
9660.98 930
9661.91 885
9662.84 857
9663.77 918
9664.70 941
9665.62 1007
9666.55 900
9667.48 895
9668.41 899
9669.34 966
9670.27 1009
9671.19 991
9672.12 996
9673.05 942
9673.98 1019
9674.91 1017
9675.84 1039
9676.77 1034
9677.70 1057
9678.62 975
9679.55 967
9680.48 1007
9681.41 1028
9682.34 1081
9683.27 1127
9684.20 1064
9685.13 1011
9686.06 1046
9686.99 1043
9687.91 1111
9688.84 1139
9689.77 1157
9690.70 1108
9691.63 1191
9692.56 1309
9693.49 1214
9694.42 1186
9695.35 1169
9696.28 1211
9697.21 1205
9698.14 1285
9699.07 1276
9700.00 1349
9700.93 1346
9701.86 1251
9702.79 1250
9703.72 1190
9704.65 1152
9705.58 1129
9706.51 1090
9707.44 1107
9708.37 1058
9709.30 1098
9710.23 1029
9711.16 1076
9712.09 1097
9713.02 1105
9713.95 1188
9714.88 1197
9715.81 1149
9716.74 1152
9717.67 1170
9718.61 1093
9719.54 1023
9720.47 997
9721.40 968
9722.33 955
9723.26 943
9724.19 992
9725.12 976
9726.05 937
9726.98 1021
9727.92 999
9728.85 1031
9729.78 1025
9730.71 1076
9731.64 1070
9732.57 1071
9733.50 1066
9734.43 996
9735.37 950
9736.30 942
9737.23 912
9738.16 969
9739.09 972
9740.02 927
9740.96 864
9741.89 911
9742.82 931
9743.75 892
9744.68 906
9745.62 861
9746.55 909
9747.48 919
9748.41 947
9749.34 890
9750.28 868
9751.21 919
9752.14 868
9753.07 931
9754.01 928
9754.94 914
9755.87 943
9756.80 918
9757.74 955
9758.67 913
9759.60 934
9760.53 1020
9761.47 1018
9762.40 924
9763.33 980
9764.27 952
9765.20 1001
9766.13 1016
9767.07 1027
9768.00 937
9768.93 935
9769.86 932
9770.80 989
9771.73 968
9772.66 970
9773.60 905
9774.53 954
9775.47 1078
9776.40 1129
9777.33 1126
9778.27 1227
9779.20 1239
9780.13 1202
9781.07 1306
9782.00 1301
9782.93 1365
9783.87 1294
9784.80 1196
9785.74 1151
9786.67 1118
9787.60 1042
9788.54 1034
9789.47 970
9790.41 921
9791.34 970
9792.28 961
9793.21 895
9794.14 895
9795.08 996
9796.01 989
9796.95 986
9797.88 1046
9798.82 985
9799.75 957
9800.69 990
9801.62 1005
9802.56 1010
9803.49 984
9804.42 868
9805.36 848
9806.29 856
9807.23 865
9808.16 823
9809.10 882
9810.03 839
9810.97 834
9811.91 850
9812.84 793
9813.78 853
9814.71 807
9815.65 816
9816.58 815
9817.52 814
9818.45 799
9819.39 847
9820.32 823
9821.26 795
9822.20 807
9823.13 818
9824.07 792
9825.00 810
9825.94 768
9826.87 802
9827.81 737
9828.75 741
9829.68 768
9830.62 737
9831.55 774
9832.49 765
9833.43 768
9834.36 718
9835.30 825
9836.24 759
9837.17 811
9838.11 866
9839.05 847
9839.98 836
9840.92 813
9841.86 800
9842.79 796
9843.73 776
9844.67 801
9845.60 746
9846.54 807
9847.48 833
9848.41 776
9849.35 795
9850.29 810
9851.22 781
9852.16 780
9853.10 773
9854.04 834
9854.97 899
9855.91 833
9856.85 866
9857.79 878
9858.72 937
9859.66 985
9860.60 999
9861.54 1021
9862.47 968
9863.41 908
9864.35 898
9865.29 905
9866.22 833
9867.16 757
9868.10 715
9869.04 750
9869.98 722
9870.91 711
9871.85 763
9872.79 736
9873.73 770
9874.67 730
9875.60 715
9876.54 755
9877.48 797
9878.42 789
9879.36 746
9880.30 703
9881.24 698
9882.17 747
9883.11 745
9884.05 693
9884.99 678
9885.93 740
9886.87 712
9887.81 678
9888.74 699
9889.68 740
9890.62 719
9891.56 693
9892.50 714
9893.44 746
9894.38 699
9895.32 712
9896.26 684
9897.20 692
9898.14 691
9899.08 747
9900.01 713
9900.95 691
9901.89 687
9902.83 661
9903.77 710
9904.71 645
9905.65 696
9906.59 677
9907.53 661
9908.47 668
9909.41 649
9910.35 683
9911.29 718
9912.23 699
9913.17 756
9914.11 706
9915.05 687
9915.99 751
9916.93 735
9917.87 677
9918.81 634
9919.75 687
9920.69 630
9921.63 742
9922.57 749
9923.51 830
9924.46 816
9925.40 927
9926.34 983
9927.28 1050
9928.22 1140
9929.16 1236
9930.10 1186
9931.04 1143
9931.98 1074
9932.92 999
9933.86 970
9934.80 917
9935.75 830
9936.69 786
9937.63 803
9938.57 785
9939.51 751
9940.45 677
9941.39 685
9942.34 698
9943.28 661
9944.22 681
9945.16 746
9946.10 746
9947.04 709
9947.98 751
9948.93 639
9949.87 669
9950.81 689
9951.75 708
9952.69 692
9953.64 661
9954.58 754
9955.52 738
9956.46 701
9957.40 714
9958.35 671
9959.29 699
9960.23 703
9961.17 711
9962.12 680
9963.06 657
9964.00 698
9964.94 716
9965.89 795
9966.83 765
9967.77 692
9968.71 682
9969.66 708
9970.60 692
9971.54 730
9972.48 656
9973.43 640
9974.37 683
9975.31 679
9976.26 616
9977.20 679
9978.14 637
9979.09 604
9980.03 683
9980.97 615
9981.92 628
9982.86 626
9983.80 555
9984.75 589
9985.69 595
9986.63 612
9987.58 655
9988.52 608
9989.46 590
9990.41 652
9991.35 642
9992.30 664
9993.24 647
9994.18 647
9995.13 607
9996.07 618
9997.01 573
9997.96 600
9998.90 552
9999.85 639
10000.79 602
10001.74 597
10002.68 601
10003.62 611
10004.57 695
10005.51 624
10006.46 613
10007.40 629
10008.35 676
10009.29 649
10010.24 684
10011.18 586
10012.13 622
10013.07 578
10014.01 575
10014.96 601
10015.90 575
10016.85 588
10017.79 620
10018.74 617
10019.68 598
10020.63 561
10021.58 571
10022.52 597
10023.47 554
10024.41 590
10025.36 573
10026.30 601
10027.25 612
10028.19 613
10029.14 581
10030.08 615
10031.03 629
10031.98 610
10032.92 587
10033.87 536
10034.81 591
10035.76 592
10036.70 598
10037.65 577
10038.60 543
10039.54 500
10040.49 560
10041.43 569
10042.38 513
10043.33 550
10044.27 548
10045.22 553
10046.17 529
10047.11 518
10048.06 550
10049.01 531
10049.95 532
10050.90 522
10051.84 492
10052.79 539
10053.74 576
10054.69 564
10055.63 536
10056.58 528
10057.53 532
10058.47 524
10059.42 547
10060.37 539
10061.31 548
10062.26 519
10063.21 597
10064.16 555
10065.10 512
10066.05 495
10067.00 516
10067.94 527
10068.89 513
10069.84 533
10070.79 502
10071.73 536
10072.68 517
10073.63 531
10074.58 523
10075.53 527
10076.47 605
10077.42 530
10078.37 511
10079.32 502
10080.26 527
10081.21 528
10082.16 474
10083.11 510
10084.06 500
10085.01 475
10085.95 499
10086.90 548
10087.85 539
10088.80 521
10089.75 539
10090.70 527
10091.64 536
10092.59 534
10093.54 537
10094.49 522
10095.44 519
10096.39 510
10097.34 501
10098.28 512
10099.23 524
10100.18 508
10101.13 463
10102.08 492
10103.03 501
10103.98 516
10104.93 553
10105.88 499
10106.83 508
10107.78 487
10108.72 508
10109.67 528
10110.62 490
10111.57 535
10112.52 513
10113.47 514
10114.42 518
10115.37 477
10116.32 488
10117.27 544
10118.22 549
10119.17 498
10120.12 515
10121.07 524
10122.02 546
10122.97 509
10123.92 483
10124.87 535
10125.82 512
10126.77 496
10127.72 466
10128.67 493
10129.62 550
10130.57 480
10131.52 457
10132.47 507
10133.42 467
10134.37 484
10135.32 511
10136.27 487
10137.22 509
10138.18 484
10139.13 486
10140.08 467
10141.03 456
10141.98 482
10142.93 456
10143.88 504
10144.83 524
10145.78 513
10146.73 490
10147.68 575
10148.64 523
10149.59 465
10150.54 460
10151.49 496
10152.44 503
10153.39 453
10154.34 473
10155.30 539
10156.25 516
10157.20 490
10158.15 511
10159.10 495
10160.05 517
10161.01 488
10161.96 517
10162.91 529
10163.86 505
10164.81 552
10165.76 496
10166.72 477
10167.67 490
10168.62 506
10169.57 539
10170.53 513
10171.48 477
10172.43 529
10173.38 527
10174.33 534
10175.29 478
10176.24 503
10177.19 569
10178.14 580
10179.10 576
10180.05 541
10181.00 491
10181.96 489
10182.91 518
10183.86 565
10184.81 528
10185.77 555
10186.72 519
10187.67 579
10188.63 567
10189.58 567
10190.53 542
10191.49 567
10192.44 535
10193.39 573
10194.35 515
10195.30 522
10196.25 543
10197.21 563
10198.16 545
10199.11 546
10200.07 537
10201.02 541
10201.97 544
10202.93 545
10203.88 620
10204.84 620
10205.79 648
10206.74 599
10207.70 612
10208.65 646
10209.60 644
10210.56 607
10211.51 626
10212.47 560
10213.42 616
10214.38 597
10215.33 612
10216.28 533
10217.24 557
10218.19 581
10219.15 561
10220.10 577
10221.06 584
10222.01 538
10222.97 522
10223.92 579
10224.88 551
10225.83 589
10226.79 566
10227.74 556
10228.70 526
10229.65 523
10230.61 580
10231.56 516
10232.52 550
10233.47 577
10234.43 621
10235.38 684
10236.34 716
10237.29 715
10238.25 738
10239.20 656
10240.16 672
10241.11 644
10242.07 628
10243.03 540
10243.98 590
10244.94 582
10245.89 506
10246.85 540
10247.80 517
10248.76 524
10249.72 513
10250.67 546
10251.63 573
10252.58 540
10253.54 593
10254.50 531
10255.45 556
10256.41 523
10257.36 516
10258.32 532
10259.28 563
10260.23 529
10261.19 496
10262.15 512
10263.10 468
10264.06 503
10265.02 543
10265.97 493
10266.93 507
10267.89 541
10268.84 492
10269.80 500
10270.76 428
10271.71 549
10272.67 543
10273.63 498
10274.59 466
10275.54 524
10276.50 532
10277.46 501
10278.41 544
10279.37 458
10280.33 486
10281.29 506
10282.24 480
10283.20 474
10284.16 477
10285.12 486
10286.07 463
10287.03 500
10287.99 455
10288.95 478
10289.91 463
10290.86 484
10291.82 473
10292.78 506
10293.74 472
10294.70 477
10295.65 472
10296.61 462
10297.57 450
10298.53 454
10299.49 511
10300.44 503
10301.40 477
10302.36 481
10303.32 443
10304.28 507
10305.24 466
10306.20 479
10307.15 524
10308.11 498
10309.07 473
10310.03 475
10310.99 462
10311.95 487
10312.91 430
10313.87 465
10314.82 463
10315.78 503
10316.74 483
10317.70 422
10318.66 465
10319.62 465
10320.58 522
10321.54 506
10322.50 499
10323.46 465
10324.42 460
10325.38 504
10326.34 516
10327.29 512
10328.25 504
10329.21 491
10330.17 539
10331.13 589
10332.09 523
10333.05 549
10334.01 543
10334.97 503
10335.93 547
10336.89 504
10337.85 498
10338.81 449
10339.77 451
10340.73 425
10341.69 443
10342.65 451
10343.61 465
10344.57 443
10345.54 488
10346.50 455
10347.46 482
10348.42 447
10349.38 438
10350.34 409
10351.30 480
10352.26 465
10353.22 470
10354.18 489
10355.14 491
10356.10 436
10357.06 439
10358.02 449
10358.99 422
10359.95 444
10360.91 444
10361.87 430
10362.83 388
10363.79 429
10364.75 397
10365.71 432
10366.68 437
10367.64 460
10368.60 454
10369.56 448
10370.52 422
10371.48 443
10372.44 456
10373.41 414
10374.37 486
10375.33 385
10376.29 416
10377.25 442
10378.22 464
10379.18 454
10380.14 453
10381.10 389
10382.06 447
10383.03 484
10383.99 436
10384.95 420
10385.91 423
10386.88 453
10387.84 445
10388.80 458
10389.76 428
10390.72 438
10391.69 455
10392.65 469
10393.61 431
10394.58 410
10395.54 405
10396.50 413
10397.46 409
10398.43 441
10399.39 429
10400.35 445
10401.32 436
10402.28 394
10403.24 435
10404.20 380
10405.17 473
10406.13 444
10407.09 468
10408.06 459
10409.02 444
10409.98 447
10410.95 474
10411.91 432
10412.88 452
10413.84 460
10414.80 473
10415.77 506
10416.73 563
10417.69 563
10418.66 602
10419.62 671
10420.59 634
10421.55 602
10422.51 583
10423.48 567
10424.44 559
10425.41 527
10426.37 509
10427.33 484
10428.30 538
10429.26 447
10430.23 433
10431.19 433
10432.16 481
10433.12 447
10434.08 430
10435.05 411
10436.01 444
10436.98 438
10437.94 429
10438.91 422
10439.87 445
10440.84 426
10441.80 445
10442.77 414
10443.73 421
10444.70 440
10445.66 423
10446.63 434
10447.59 435
10448.56 425
10449.52 430
10450.49 432
10451.45 407
10452.42 422
10453.38 437
10454.35 434
10455.32 441
10456.28 425
10457.25 426
10458.21 433
10459.18 424
10460.14 415
10461.11 374
10462.08 389
10463.04 427
10464.01 408
10464.97 431
10465.94 418
10466.90 412
10467.87 428
10468.84 420
10469.80 395
10470.77 421
10471.74 395
10472.70 392
10473.67 406
10474.63 410
10475.60 384
10476.57 373
10477.53 413
10478.50 428
10479.47 433
10480.43 415
10481.40 428
10482.37 409
10483.33 393
10484.30 380
10485.27 409
10486.24 387
10487.20 415
10488.17 410
10489.14 411
10490.10 434
10491.07 430
10492.04 390
10493.01 406
10493.97 427
10494.94 416
10495.91 391
10496.87 375
10497.84 405
10498.81 435
10499.78 438
10500.74 422
10501.71 385
10502.68 384
10503.65 400
10504.62 395
10505.58 436
10506.55 435
10507.52 406
10508.49 409
10509.46 386
10510.42 407
10511.39 405
10512.36 401
10513.33 357
10514.30 371
10515.26 405
10516.23 390
10517.20 407
10518.17 373
10519.14 402
10520.11 399
10521.08 397
10522.04 366
10523.01 364
10523.98 391
10524.95 398
10525.92 391
10526.89 375
10527.86 437
10528.83 392
10529.79 367
10530.76 417
10531.73 425
10532.70 422
10533.67 408
10534.64 473
10535.61 414
10536.58 385
10537.55 412
10538.52 420
10539.49 408
10540.46 395
10541.43 386
10542.39 416
10543.36 434
10544.33 400
10545.30 441
10546.27 424
10547.24 452
10548.21 403
10549.18 351
10550.15 387
10551.12 385
10552.09 433
10553.06 430
10554.03 446
10555.00 408
10555.97 434
10556.94 419
10557.91 432
10558.88 442
10559.85 514
10560.82 498
10561.80 495
10562.77 496
10563.74 522
10564.71 501
10565.68 504
10566.65 535
10567.62 478
10568.59 461
10569.56 461
10570.53 440
10571.50 456
10572.47 418
10573.44 398
10574.41 401
10575.39 421
10576.36 416
10577.33 381
10578.30 422
10579.27 444
10580.24 457
10581.21 465
10582.18 450
10583.16 435
10584.13 471
10585.10 415
10586.07 433
10587.04 430
10588.01 441
10588.99 456
10589.96 451
10590.93 476
10591.90 464
10592.87 483
10593.84 425
10594.82 473
10595.79 480
10596.76 477
10597.73 500
10598.70 472
10599.68 458
10600.65 434
10601.62 401
10602.59 413
10603.57 465
10604.54 426
10605.51 450
10606.48 438
10607.46 408
10608.43 426
10609.40 369
10610.37 398
10611.35 414
10612.32 429
10613.29 413
10614.27 421
10615.24 413
10616.21 438
10617.18 411
10618.16 439
10619.13 398
10620.10 436
10621.08 373
10622.05 479
10623.02 459
10624.00 420
10624.97 446
10625.94 415
10626.92 399
10627.89 448
10628.86 415
10629.84 438
10630.81 424
10631.78 389
10632.76 414
10633.73 430
10634.71 476
10635.68 432
10636.65 477
10637.63 480
10638.60 513
10639.58 558
10640.55 533
10641.52 634
10642.50 607
10643.47 505
10644.45 481
10645.42 477
10646.39 483
10647.37 517
10648.34 467
10649.32 448
10650.29 410
10651.27 397
10652.24 415
10653.22 455
10654.19 461
10655.17 421
10656.14 440
10657.12 420
10658.09 434
10659.07 377
10660.04 437
10661.01 432
10661.99 432
10662.97 420
10663.94 438
10664.92 477
10665.89 482
10666.87 481
10667.84 466
10668.82 422
10669.79 443
10670.77 407
10671.74 406
10672.72 392
10673.69 430
10674.67 485
10675.65 436
10676.62 432
10677.60 434
10678.57 514
10679.55 477
10680.52 486
10681.50 476
10682.48 494
10683.45 476
10684.43 466
10685.40 451
10686.38 409
10687.36 429
10688.33 414
10689.31 393
10690.29 406
10691.26 446
10692.24 409
10693.22 409
10694.19 388
10695.17 425
10696.14 417
10697.12 384
10698.10 394
10699.08 398
10700.05 418
10701.03 423
10702.01 408
10702.98 432
10703.96 432
10704.94 417
10705.91 422
10706.89 401
10707.87 391
10708.85 386
10709.82 431
10710.80 424
10711.78 376
10712.75 389
10713.73 449
10714.71 418
10715.69 398
10716.66 370
10717.64 418
10718.62 411
10719.60 390
10720.57 414
10721.55 426
10722.53 401
10723.51 377
10724.49 371
10725.46 409
10726.44 438
10727.42 413
10728.40 424
10729.38 369
10730.35 363
10731.33 417
10732.31 440
10733.29 430
10734.27 400
10735.25 386
10736.22 395
10737.20 414
10738.18 398
10739.16 388
10740.14 377
10741.12 405
10742.10 394
10743.08 419
10744.05 379
10745.03 397
10746.01 396
10746.99 380
10747.97 369
10748.95 347
10749.93 390
10750.91 377
10751.89 381
10752.87 384
10753.84 314
10754.82 341
10755.80 382
10756.78 355
10757.76 397
10758.74 387
10759.72 416
10760.70 401
10761.68 411
10762.66 418
10763.64 362
10764.62 409
10765.60 348
10766.58 364
10767.56 397
10768.54 376
10769.52 350
10770.50 355
10771.48 393
10772.46 383
10773.44 405
10774.42 411
10775.40 367
10776.38 368
10777.36 408
10778.34 389
10779.32 350
10780.30 348
10781.28 397
10782.26 365
10783.24 383
10784.22 331
10785.20 386
10786.19 406
10787.17 396
10788.15 366
10789.13 412
10790.11 369
10791.09 387
10792.07 369
10793.05 356
10794.03 353
10795.01 385
10796.00 346
10796.98 365
10797.96 376
10798.94 358
10799.92 378
10800.90 353
10801.88 361
10802.86 397
10803.85 382
10804.83 412
10805.81 400
10806.79 335
10807.77 370
10808.75 364
10809.74 349
10810.72 377
10811.70 378
10812.68 366
10813.66 366
10814.65 332
10815.63 296
10816.61 371
10817.59 410
10818.57 364
10819.56 398
10820.54 350
10821.52 370
10822.50 413
10823.49 371
10824.47 392
10825.45 347
10826.43 402
10827.42 403
10828.40 372
10829.38 406
10830.36 384
10831.35 366
10832.33 380
10833.31 409
10834.30 416
10835.28 382
10836.26 371
10837.25 381
10838.23 381
10839.21 353
10840.19 407
10841.18 376
10842.16 344
10843.14 375
10844.13 403
10845.11 440
10846.09 391
10847.08 387
10848.06 394
10849.05 418
10850.03 356
10851.01 350
10852.00 370
10852.98 372
10853.96 370
10854.95 393
10855.93 345
10856.92 379
10857.90 427
10858.88 393
10859.87 393
10860.85 395
10861.84 384
10862.82 395
10863.80 354
10864.79 389
10865.77 409
10866.76 392
10867.74 370
10868.73 427
10869.71 434
10870.70 403
10871.68 358
10872.67 423
10873.65 395
10874.63 414
10875.62 423
10876.60 412
10877.59 443
10878.57 406
10879.56 451
10880.54 457
10881.53 462
10882.51 388
10883.50 442
10884.48 430
10885.47 417
10886.46 437
10887.44 446
10888.43 423
10889.41 399
10890.40 423
10891.38 469
10892.37 438
10893.35 447
10894.34 458
10895.33 446
10896.31 481
10897.30 430
10898.28 420
10899.27 458
10900.25 493
10901.24 424
10902.23 473
10903.21 412
10904.20 436
10905.18 434
10906.17 477
10907.16 427
10908.14 458
10909.13 480
10910.12 430
10911.10 509
10912.09 495
10913.08 476
10914.06 470
10915.05 459
10916.04 469
10917.02 478
10918.01 467
10919.00 497
10919.98 491
10920.97 548
10921.96 493
10922.94 446
10923.93 470
10924.92 514
10925.90 497
10926.89 465
10927.88 543
10928.87 538
10929.85 486
10930.84 455
10931.83 454
10932.82 504
10933.80 545
10934.79 507
10935.78 516
10936.77 495
10937.75 490
10938.74 496
10939.73 534
10940.72 537
10941.70 500
10942.69 590
10943.68 577
10944.67 577
10945.66 575
10946.64 593
10947.63 581
10948.62 531
10949.61 598
10950.60 575
10951.58 539
10952.57 603
10953.56 655
10954.55 638
10955.54 676
10956.53 682
10957.52 749
10958.50 752
10959.49 764
10960.48 761
10961.47 773
10962.46 793
10963.45 770
10964.44 730
10965.42 724
10966.41 669
10967.40 647
10968.39 689
10969.38 641
10970.37 614
10971.36 555
10972.35 593
10973.34 614
10974.33 579
10975.32 572
10976.31 593
10977.29 547
10978.28 618
10979.27 645
10980.26 605
10981.25 624
10982.24 592
10983.23 659
10984.22 673
10985.21 655
10986.20 699
10987.19 731
10988.18 672
10989.17 654
10990.16 632
10991.15 670
10992.14 707
10993.13 724
10994.12 804
10995.11 852
10996.10 888
10997.09 1010
10998.08 1075
10999.07 1140
11000.06 1240
11001.05 1231
11002.05 1192
11003.04 1231
11004.03 1119
11005.02 999
11006.01 936
11007.00 844
11007.99 825
11008.98 762
11009.97 700
11010.96 675
11011.95 677
11012.94 633
11013.94 631
11014.93 639
11015.92 693
11016.91 646
11017.90 686
11018.89 649
11019.88 633
11020.87 628
11021.87 666
11022.86 641
11023.85 593
11024.84 645
11025.83 651
11026.82 628
11027.81 584
11028.81 551
11029.80 633
11030.79 619
11031.78 552
11032.77 525
11033.77 538
11034.76 605
11035.75 580
11036.74 591
11037.73 644
11038.73 606
11039.72 613
11040.71 564
11041.70 601
11042.70 601
11043.69 592
11044.68 554
11045.67 599
11046.67 535
11047.66 511
11048.65 517
11049.64 507
11050.64 498
11051.63 545
11052.62 534
11053.61 481
11054.61 524
11055.60 502
11056.59 487
11057.59 555
11058.58 565
11059.57 570
11060.57 587
11061.56 571
11062.55 606
11063.55 519
11064.54 531
11065.53 525
11066.53 533
11067.52 527
11068.51 504
11069.51 515
11070.50 483
11071.49 501
11072.49 492
11073.48 545
11074.48 502
11075.47 489
11076.46 484
11077.46 498
11078.45 487
11079.45 495
11080.44 539
11081.43 522
11082.43 456
11083.42 471
11084.42 500
11085.41 516
11086.40 460
11087.40 429
11088.39 428
11089.39 463
11090.38 471
11091.38 481
11092.37 484
11093.37 462
11094.36 428
11095.36 434
11096.35 444
11097.35 459
11098.34 468
11099.34 459
11100.33 436
11101.33 496
11102.32 411
11103.32 457
11104.31 480
11105.31 474
11106.30 424
11107.30 423
11108.29 424
11109.29 465
11110.28 480
11111.28 464
11112.27 442
11113.27 434
11114.26 483
11115.26 467
11116.26 462
11117.25 429
11118.25 476
11119.24 453
11120.24 394
11121.24 478
11122.23 432
11123.23 392
11124.22 439
11125.22 484
11126.22 458
11127.21 421
11128.21 398
11129.20 427
11130.20 471
11131.20 459
11132.19 437
11133.19 431
11134.19 398
11135.18 399
11136.18 460
11137.18 433
11138.17 432
11139.17 442
11140.17 437
11141.16 468
11142.16 458
11143.16 440
11144.15 463
11145.15 458
11146.15 473
11147.14 449
11148.14 453
11149.14 425
11150.14 466
11151.13 430
11152.13 403
11153.13 415
11154.13 425
11155.12 404
11156.12 395
11157.12 398
11158.12 404
11159.11 430
11160.11 401
11161.11 371
11162.11 355
11163.10 364
11164.10 376
11165.10 442
11166.10 363
11167.10 378
11168.09 355
11169.09 393
11170.09 406
11171.09 387
11172.09 386
11173.08 440
11174.08 411
11175.08 409
11176.08 358
11177.08 419
11178.08 419
11179.08 411
11180.07 403
11181.07 411
11182.07 412
11183.07 413
11184.07 439
11185.07 397
11186.07 374
11187.06 375
11188.06 438
11189.06 416
11190.06 380
11191.06 403
11192.06 409
11193.06 452
11194.06 391
11195.06 389
11196.06 424
11197.06 414
11198.06 408
11199.05 422
11200.05 366
11201.05 414
11202.05 405
11203.05 379
11204.05 428
11205.05 459
11206.05 427
11207.05 413
11208.05 375
11209.05 347
11210.05 401
11211.05 385
11212.05 392
11213.05 354
11214.05 390
11215.05 356
11216.05 439
11217.05 420
11218.05 397
11219.05 370
11220.05 393
11221.05 385
11222.05 370
11223.05 344
11224.05 358
11225.06 423
11226.06 392
11227.06 358
11228.06 342
11229.06 402
11230.06 401
11231.06 393
11232.06 356
11233.06 390
11234.06 412
11235.06 410
11236.06 366
11237.07 406
11238.07 386
11239.07 394
11240.07 421
11241.07 372
11242.07 363
11243.07 432
11244.07 395
11245.08 387
11246.08 377
11247.08 338
11248.08 369
11249.08 404
11250.08 391
11251.09 391
11252.09 347
11253.09 407
11254.09 393
11255.09 347
11256.10 357
11257.10 355
11258.10 372
11259.10 335
11260.10 342
11261.11 383
11262.11 403
11263.11 388
11264.11 403
11265.11 377
11266.12 369
11267.12 407
11268.12 386
11269.12 361
11270.13 348
11271.13 393
11272.13 384
11273.14 356
11274.14 414
11275.14 385
11276.14 380
11277.15 378
11278.15 405
11279.15 401
11280.16 384
11281.16 467
11282.16 388
11283.17 380
11284.17 397
11285.17 374
11286.17 434
11287.18 400
11288.18 397
11289.18 370
11290.19 377
11291.19 347
11292.20 358
11293.20 357
11294.20 396
11295.21 395
11296.21 402
11297.21 343
11298.22 392
11299.22 371
11300.23 383
11301.23 369
11302.23 375
11303.24 344
11304.24 339
11305.25 389
11306.25 384
11307.25 409
11308.26 405
11309.26 418
11310.27 419
11311.27 438
11312.28 455
11313.28 470
11314.29 446
11315.29 438
11316.29 437
11317.30 450
11318.30 442
11319.31 459
11320.31 446
11321.32 388
11322.32 423
11323.33 402
11324.33 376
11325.34 380
11326.34 417
11327.35 376
11328.35 367
11329.36 397
11330.36 386
11331.37 400
11332.38 420
11333.38 403
11334.39 412
11335.39 428
11336.40 399
11337.40 395
11338.41 404
11339.41 442
11340.42 498
11341.43 504
11342.43 450
11343.44 440
11344.44 427
11345.45 439
11346.46 447
11347.46 424
11348.47 430
11349.47 395
11350.48 383
11351.49 411
11352.49 397
11353.50 344
11354.50 389
11355.51 380
11356.52 363
11357.52 392
11358.53 392
11359.54 400
11360.54 411
11361.55 348
11362.56 393
11363.56 352
11364.57 343
11365.58 397
11366.58 406
11367.59 411
11368.60 379
11369.61 369
11370.61 377
11371.62 408
11372.63 361
11373.63 357
11374.64 355
11375.65 344
11376.66 370
11377.66 379
11378.67 360
11379.68 342
11380.69 373
11381.69 390
11382.70 383
11383.71 326
11384.72 405
11385.72 355
11386.73 369
11387.74 369
11388.75 341
11389.76 313
11390.76 382
11391.77 360
11392.78 354
11393.79 326
11394.80 349
11395.80 383
11396.81 349
11397.82 365
11398.83 344
11399.84 347
11400.85 354
11401.85 367
11402.86 361
11403.87 393
11404.88 315
11405.89 350
11406.90 365
11407.91 379
11408.91 346
11409.92 337
11410.93 337
11411.94 358
11412.95 333
11413.96 364
11414.97 356
11415.98 380
11416.99 341
11418.00 343
11419.00 328
11420.01 342
11421.02 393
11422.03 357
11423.04 325
11424.05 301
11425.06 311
11426.07 358
11427.08 355
11428.09 328
11429.10 396
11430.11 378
11431.12 333
11432.13 419
11433.14 343
11434.15 368
11435.16 363
11436.17 369
11437.18 353
11438.19 404
11439.20 366
11440.21 386
11441.22 385
11442.23 360
11443.24 323
11444.25 366
11445.26 372
11446.27 348
11447.28 390
11448.29 360
11449.30 375
11450.31 347
11451.32 365
11452.33 333
11453.34 342
11454.36 334
11455.37 352
11456.38 364
11457.39 386
11458.40 367
11459.41 378
11460.42 367
11461.43 340
11462.44 343
11463.45 360
11464.47 352
11465.48 319
11466.49 382
11467.50 350
11468.51 370
11469.52 329
11470.53 365
11471.55 381
11472.56 396
11473.57 347
11474.58 391
11475.59 369
11476.60 374
11477.62 381
11478.63 363
11479.64 385
11480.65 307
11481.66 340
11482.68 343
11483.69 386
11484.70 399
11485.71 347
11486.72 344
11487.74 341
11488.75 387
11489.76 390
11490.77 335
11491.79 403
11492.80 371
11493.81 385
11494.82 346
11495.84 362
11496.85 375
11497.86 401
11498.87 363
11499.89 328
11500.90 380
11501.91 341
11502.93 372
11503.94 360
11504.95 369
11505.96 344
11506.98 325
11507.99 374
11509.00 368
11510.02 353
11511.03 376
11512.04 391
11513.06 388
11514.07 399
11515.08 327
11516.10 380
11517.11 385
11518.13 375
11519.14 343
11520.15 336
11521.17 361
11522.18 363
11523.19 372
11524.21 356
11525.22 355
11526.24 345
11527.25 357
11528.26 393
11529.28 389
11530.29 333
11531.31 357
11532.32 361
11533.33 413
11534.35 357
11535.36 382
11536.38 385
11537.39 406
11538.41 401
11539.42 375
11540.44 370
11541.45 371
11542.47 414
11543.48 357
11544.49 381
11545.51 387
11546.52 418
11547.54 414
11548.55 348
11549.57 325
11550.58 421
11551.60 421
11552.61 386
11553.63 370
11554.64 386
11555.66 426
11556.68 415
11557.69 433
11558.71 412
11559.72 401
11560.74 417
11561.75 432
11562.77 376
11563.78 389
11564.80 418
11565.82 420
11566.83 396
11567.85 424
11568.86 429
11569.88 418
11570.89 412
11571.91 440
11572.93 424
11573.94 454
11574.96 504
11575.97 462
11576.99 459
11578.01 446
11579.02 443
11580.04 506
11581.06 479
11582.07 528
11583.09 517
11584.11 535
11585.12 568
11586.14 517
11587.16 495
11588.17 534
11589.19 551
11590.21 600
11591.22 578
11592.24 654
11593.26 610
11594.27 732
11595.29 826
11596.31 890
11597.32 991
11598.34 1128
11599.36 1203
11600.38 1237
11601.39 1259
11602.41 1202
11603.43 1110
11604.45 1078
11605.46 906
11606.48 777
11607.50 718
11608.52 642
11609.53 633
11610.55 575
11611.57 542
11612.59 500
11613.60 525
11614.62 549
11615.64 608
11616.66 544
11617.68 497
11618.69 530
11619.71 509
11620.73 496
11621.75 497
11622.77 480
11623.78 453
11624.80 460
11625.82 422
11626.84 508
11627.86 463
11628.88 468
11629.90 427
11630.91 466
11631.93 474
11632.95 457
11633.97 446
11634.99 474
11636.01 505
11637.03 535
11638.05 541
11639.06 497
11640.08 473
11641.10 440
11642.12 472
11643.14 424
11644.16 449
11645.18 431
11646.20 497
11647.22 435
11648.24 385
11649.26 392
11650.28 395
11651.30 419
11652.31 415
11653.33 430
11654.35 400
11655.37 394
11656.39 379
11657.41 437
11658.43 423
11659.45 426
11660.47 458
11661.49 508
11662.51 461
11663.53 442
11664.55 469
11665.57 454
11666.59 473
11667.61 462
11668.63 429
11669.65 410
11670.67 432
11671.69 433
11672.71 457
11673.73 434
11674.76 431
11675.78 438
11676.80 477
11677.82 424
11678.84 413
11679.86 439
11680.88 464
11681.90 446
11682.92 438
11683.94 425
11684.96 429
11685.98 451
11687.00 402
11688.03 401
11689.05 405
11690.07 477
11691.09 407
11692.11 414
11693.13 384
11694.15 405
11695.17 398
11696.20 404
11697.22 391
11698.24 413
11699.26 455
11700.28 431
11701.30 408
11702.33 366
11703.35 396
11704.37 454
11705.39 436
11706.41 396
11707.44 419
11708.46 394
11709.48 422
11710.50 371
11711.52 377
11712.55 397
11713.57 374
11714.59 406
11715.61 347
11716.63 411
11717.66 390
11718.68 388
11719.70 391
11720.72 371
11721.75 372
11722.77 428
11723.79 359
11724.82 362
11725.84 361
11726.86 351
11727.88 398
11728.91 397
11729.93 375
11730.95 351
11731.98 374
11733.00 382
11734.02 392
11735.04 373
11736.07 378
11737.09 413
11738.11 427
11739.14 373
11740.16 386
11741.18 382
11742.21 407
11743.23 425
11744.25 377
11745.28 389
11746.30 385
11747.33 383
11748.35 370
11749.37 397
11750.40 355
11751.42 363
11752.44 350
11753.47 408
11754.49 387
11755.52 367
11756.54 400
11757.57 371
11758.59 378
11759.61 356
11760.64 345
11761.66 361
11762.69 359
11763.71 342
11764.74 380
11765.76 360
11766.78 382
11767.81 343
11768.83 336
11769.86 323
11770.88 320
11771.91 326
11772.93 336
11773.96 336
11774.98 373
11776.01 342
11777.03 360
11778.06 340
11779.08 365
11780.11 345
11781.13 378
11782.16 331
11783.18 314
11784.21 382
11785.23 373
11786.26 391
11787.28 357
11788.31 368
11789.34 349
11790.36 350
11791.39 342
11792.41 367
11793.44 314
11794.46 341
11795.49 329
11796.52 339
11797.54 406
11798.57 323
11799.59 358
11800.62 328
11801.65 334
11802.67 361
11803.70 363
11804.72 324
11805.75 375
11806.78 353
11807.80 326
11808.83 340
11809.86 370
11810.88 353
11811.91 332
11812.93 360
11813.96 350
11814.99 380
11816.01 317
11817.04 316
11818.07 332
11819.10 348
11820.12 309
11821.15 311
11822.18 365
11823.20 358
11824.23 340
11825.26 347
11826.28 334
11827.31 362
11828.34 375
11829.37 363
11830.39 345
11831.42 322
11832.45 366
11833.48 381
11834.50 366
11835.53 307
11836.56 342
11837.59 349
11838.61 344
11839.64 332
11840.67 350
11841.70 319
11842.72 320
11843.75 346
11844.78 317
11845.81 360
11846.84 363
11847.86 330
11848.89 343
11849.92 335
11850.95 347
11851.98 382
11853.01 370
11854.03 362
11855.06 339
11856.09 401
11857.12 394
11858.15 380
11859.18 380
11860.20 383
11861.23 378
11862.26 366
11863.29 367
11864.32 340
11865.35 346
11866.38 342
11867.41 368
11868.44 348
11869.46 350
11870.49 368
11871.52 361
11872.55 352
11873.58 316
11874.61 365
11875.64 363
11876.67 405
11877.70 366
11878.73 381
11879.76 358
11880.79 376
11881.82 358
11882.85 371
11883.88 399
11884.91 372
11885.93 400
11886.96 374
11887.99 357
11889.02 356
11890.05 385
11891.08 371
11892.11 422
11893.14 379
11894.17 391
11895.20 425
11896.23 383
11897.26 358
11898.30 413
11899.33 455
11900.36 459
11901.39 488
11902.42 485
11903.45 481
11904.48 433
11905.51 454
11906.54 431
11907.57 453
11908.60 467
11909.63 378
11910.66 394
11911.69 402
11912.72 388
11913.75 425
11914.79 414
11915.82 388
11916.85 424
11917.88 433
11918.91 407
11919.94 391
11920.97 409
11922.00 385
11923.04 427
11924.07 405
11925.10 406
11926.13 448
11927.16 500
11928.19 483
11929.22 507
11930.26 547
11931.29 610
11932.32 619
11933.35 646
11934.38 608
11935.41 562
11936.45 632
11937.48 614
11938.51 574
11939.54 499
11940.58 463
11941.61 415
11942.64 405
11943.67 401
11944.70 429
11945.74 417
11946.77 404
11947.80 418
11948.83 373
11949.87 388
11950.90 389
11951.93 372
11952.96 402
11954.00 380
11955.03 383
11956.06 395
11957.09 366
11958.13 386
11959.16 378
11960.19 417
11961.23 376
11962.26 387
11963.29 385
11964.33 394
11965.36 376
11966.39 360
11967.43 384
11968.46 383
11969.49 377
11970.53 399
11971.56 421
11972.59 373
11973.63 400
11974.66 375
11975.69 385
11976.73 378
11977.76 383
11978.79 340
11979.83 386
11980.86 398
11981.90 391
11982.93 372
11983.96 391
11985.00 394
11986.03 345
11987.07 396
11988.10 377
11989.13 398
11990.17 407
11991.20 425
11992.24 436
11993.27 430
11994.31 426
11995.34 370
11996.38 393
11997.41 387
11998.44 371
11999.48 387
12000.51 427
12001.55 417
12002.58 365
12003.62 354
12004.65 374
12005.69 383
12006.72 406
12007.76 442
12008.79 385
12009.83 386
12010.86 376
12011.90 397
12012.93 399
12013.97 394
12015.00 383
12016.04 402
12017.08 400
12018.11 416
12019.15 378
12020.18 432
12021.22 427
12022.25 410
12023.29 399
12024.32 394
12025.36 417
12026.40 399
12027.43 420
12028.47 419
12029.50 399
12030.54 421
12031.58 431
12032.61 383
12033.65 437
12034.68 399
12035.72 428
12036.76 396
12037.79 413
12038.83 404
12039.87 438
12040.90 452
12041.94 408
12042.98 385
12044.01 423
12045.05 417
12046.09 382
12047.12 405
12048.16 433
12049.20 411
12050.23 426
12051.27 428
12052.31 419
12053.34 405
12054.38 398
12055.42 444
12056.45 363
12057.49 404
12058.53 420
12059.57 410
12060.60 437
12061.64 410
12062.68 386
12063.72 429
12064.75 421
12065.79 461
12066.83 418
12067.87 397
12068.90 433
12069.94 469
12070.98 489
12072.02 400
12073.06 411
12074.09 462
12075.13 398
12076.17 416
12077.21 457
12078.24 439
12079.28 409
12080.32 428
12081.36 422
12082.40 444
12083.44 432
12084.47 451
12085.51 497
12086.55 471
12087.59 457
12088.63 461
12089.67 428
12090.71 450
12091.74 458
12092.78 420
12093.82 469
12094.86 479
12095.90 489
12096.94 457
12097.98 488
12099.02 522
12100.05 553
12101.09 528
12102.13 512
12103.17 535
12104.21 544
12105.25 528
12106.29 547
12107.33 529
12108.37 503
12109.41 481
12110.45 464
12111.49 484
12112.53 414
12113.57 448
12114.61 449
12115.65 485
12116.69 449
12117.72 430
12118.76 390
12119.80 423
12120.84 400
12121.88 412
12122.92 412
12123.96 367
12125.00 395
12126.04 381
12127.08 394
12128.12 395
12129.17 454
12130.21 465
12131.25 433
12132.29 395
12133.33 391
12134.37 405
12135.41 425
12136.45 382
12137.49 413
12138.53 405
12139.57 418
12140.61 424
12141.65 374
12142.69 330
12143.73 342
12144.77 396
12145.82 414
12146.86 376
12147.90 329
12148.94 407
12149.98 373
12151.02 409
12152.06 391
12153.10 365
12154.15 391
12155.19 380
12156.23 371
12157.27 372
12158.31 336
12159.35 361
12160.39 389
12161.44 374
12162.48 363
12163.52 329
12164.56 433
12165.60 382
12166.64 393
12167.69 413
12168.73 356
12169.77 387
12170.81 402
12171.85 410
12172.90 326
12173.94 395
12174.98 431
12176.02 428
12177.07 377
12178.11 375
12179.15 381
12180.19 436
12181.24 387
12182.28 365
12183.32 360
12184.36 405
12185.41 390
12186.45 368
12187.49 381
12188.53 364
12189.58 368
12190.62 343
12191.66 343
12192.71 336
12193.75 356
12194.79 380
12195.84 374
12196.88 334
12197.92 336
12198.97 393
12200.01 378
12201.05 368
12202.10 372
12203.14 373
12204.18 413
12205.23 401
12206.27 319
12207.31 385
12208.36 353
12209.40 367
12210.44 381
12211.49 361
12212.53 347
12213.58 409
12214.62 407
12215.66 378
12216.71 363
12217.75 390
12218.80 342
12219.84 340
12220.88 406
12221.93 413
12222.97 356
12224.02 390
12225.06 410
12226.11 364
12227.15 416
12228.19 382
12229.24 401
12230.28 407
12231.33 413
12232.37 413
12233.42 384
12234.46 386
12235.51 405
12236.55 385
12237.60 352
12238.64 359
12239.69 411
12240.73 405
12241.78 365
12242.82 391
12243.87 398
12244.91 391
12245.96 379
12247.00 377
12248.05 383
12249.09 413
12250.14 360
12251.19 399
12252.23 391
12253.28 344
12254.32 335
12255.37 360
12256.41 380
12257.46 341
12258.51 374
12259.55 348
12260.60 333
12261.64 348
12262.69 381
12263.74 382
12264.78 386
12265.83 383
12266.87 339
12267.92 339
12268.97 373
12270.01 368
12271.06 392
12272.11 386
12273.15 347
12274.20 401
12275.24 363
12276.29 338
12277.34 356
12278.38 338
12279.43 333
12280.48 347
12281.52 339
12282.57 378
12283.62 333
12284.67 360
12285.71 342
12286.76 354
12287.81 361
12288.85 317
12289.90 339
12290.95 354
12292.00 339
12293.04 337
12294.09 340
12295.14 327
12296.18 323
12297.23 297
12298.28 369
12299.33 368
12300.38 341
12301.42 337
12302.47 353
12303.52 394
12304.57 376
12305.61 393
12306.66 386
12307.71 340
12308.76 361
12309.81 377
12310.85 328
12311.90 348
12312.95 341
12314.00 413
12315.05 367
12316.09 385
12317.14 373
12318.19 355
12319.24 338
12320.29 337
12321.34 298
12322.39 314
12323.43 346
12324.48 337
12325.53 366
12326.58 310
12327.63 304
12328.68 310
12329.73 387
12330.78 338
12331.82 362
12332.87 327
12333.92 343
12334.97 361
12336.02 328
12337.07 348
12338.12 331
12339.17 348
12340.22 322
12341.27 331
12342.32 306
12343.37 302
12344.42 330
12345.46 375
12346.51 329
12347.56 292
12348.61 355
12349.66 358
12350.71 300
12351.76 292
12352.81 322
12353.86 353
12354.91 314
12355.96 324
12357.01 311
12358.06 325
12359.11 358
12360.16 336
12361.21 380
12362.26 305
12363.31 349
12364.36 358
12365.41 337
12366.47 313
12367.52 353
12368.57 347
12369.62 355
12370.67 337
12371.72 345
12372.77 338
12373.82 346
12374.87 311
12375.92 326
12376.97 368
12378.02 350
12379.07 358
12380.12 307
12381.18 333
12382.23 340
12383.28 352
12384.33 318
12385.38 349
12386.43 285
12387.48 303
12388.53 344
12389.59 314
12390.64 339
12391.69 321
12392.74 384
12393.79 352
12394.84 347
12395.90 381
12396.95 352
12398.00 330
12399.05 366
12400.10 378
12401.15 350
12402.21 347
12403.26 387
12404.31 372
12405.36 335
12406.41 371
12407.47 329
12408.52 393
12409.57 368
12410.62 394
12411.68 390
12412.73 381
12413.78 339
12414.83 362
12415.89 355
12416.94 362
12417.99 355
12419.04 330
12420.10 370
12421.15 347
12422.20 329
12423.26 322
12424.31 336
12425.36 345
12426.41 329
12427.47 338
12428.52 312
12429.57 312
12430.63 310
12431.68 353
12432.73 350
12433.79 388
12434.84 374
12435.89 384
12436.95 385
12438.00 359
12439.05 316
12440.11 344
12441.16 351
12442.21 325
12443.27 333
12444.32 367
12445.38 327
12446.43 357
12447.48 376
12448.54 375
12449.59 351
12450.65 366
12451.70 361
12452.75 396
12453.81 399
12454.86 381
12455.92 344
12456.97 330
12458.02 369
12459.08 367
12460.13 368
12461.19 393
12462.24 381
12463.30 387
12464.35 356
12465.41 324
12466.46 360
12467.52 368
12468.57 389
12469.63 366
12470.68 414
12471.74 438
12472.79 380
12473.85 369
12474.90 397
12475.96 362
12477.01 370
12478.07 391
12479.12 428
12480.18 453
12481.23 422
12482.29 402
12483.34 422
12484.40 453
12485.45 405
12486.51 442
12487.56 442
12488.62 448
12489.68 547
12490.73 567
12491.79 572
12492.84 633
12493.90 670
12494.95 676
12496.01 699
12497.07 712
12498.12 684
12499.18 663
12500.23 637
12501.29 581
12502.35 586
12503.40 579
12504.46 501
12505.52 439
12506.57 407
12507.63 427
12508.69 418
12509.74 449
12510.80 418
12511.86 440
12512.91 394
12513.97 377
12515.03 373
12516.08 370
12517.14 395
12518.20 418
12519.25 413
12520.31 410
12521.37 373
12522.42 362
12523.48 370
12524.54 380
12525.60 399
12526.65 356
12527.71 387
12528.77 404
12529.82 407
12530.88 412
12531.94 406
12533.00 428
12534.05 391
12535.11 429
12536.17 416
12537.23 402
12538.29 409
12539.34 400
12540.40 411
12541.46 420
12542.52 401
12543.57 356
12544.63 373
12545.69 428
12546.75 369
12547.81 352
12548.87 363
12549.92 401
12550.98 359
12552.04 433
12553.10 419
12554.16 427
12555.22 371
12556.27 338
12557.33 380
12558.39 394
12559.45 470
12560.51 434
12561.57 470
12562.63 449
12563.68 494
12564.74 483
12565.80 439
12566.86 489
12567.92 548
12568.98 560
12570.04 526
12571.10 542
12572.16 537
12573.22 597
12574.28 575
12575.33 626
12576.39 621
12577.45 637
12578.51 648
12579.57 634
12580.63 550
12581.69 548
12582.75 517
12583.81 528
12584.87 527
12585.93 460
12586.99 451
12588.05 491
12589.11 481
12590.17 419
12591.23 436
12592.29 444
12593.35 463
12594.41 428
12595.47 431
12596.53 445
12597.59 460
12598.65 401
12599.71 419
12600.77 434
12601.83 434
12602.89 429
12603.95 451
12605.01 420
12606.07 401
12607.13 408
12608.20 436
12609.26 442
12610.32 390
12611.38 371
12612.44 429
12613.50 471
12614.56 443
12615.62 376
12616.68 417
12617.74 425
12618.81 423
12619.87 432
12620.93 427
12621.99 397
12623.05 420
12624.11 434
12625.17 412
12626.23 428
12627.30 390
12628.36 445
12629.42 448
12630.48 378
12631.54 415
12632.60 410
12633.67 444
12634.73 414
12635.79 459
12636.85 419
12637.91 433
12638.98 440
12640.04 389
12641.10 376
12642.16 398
12643.22 433
12644.29 416
12645.35 419
12646.41 410
12647.47 414
12648.54 457
12649.60 477
12650.66 482
12651.72 466
12652.79 506
12653.85 504
12654.91 493
12655.97 472
12657.04 474
12658.10 477
12659.16 502
12660.22 474
12661.29 484
12662.35 443
12663.41 457
12664.48 459
12665.54 473
12666.60 468
12667.67 435
12668.73 446
12669.79 462
12670.86 428
12671.92 419
12672.98 404
12674.05 438
12675.11 408
12676.17 403
12677.24 448
12678.30 457
12679.36 461
12680.43 442
12681.49 490
12682.56 427
12683.62 429
12684.68 478
12685.75 443
12686.81 452
12687.88 433
12688.94 455
12690.00 458
12691.07 500
12692.13 496
12693.20 479
12694.26 467
12695.33 488
12696.39 510
12697.45 486
12698.52 511
12699.58 525
12700.65 550
12701.71 546
12702.78 555
12703.84 597
12704.91 628
12705.97 582
12707.04 605
12708.10 585
12709.17 568
12710.23 552
12711.30 552
12712.36 511
12713.43 483
12714.49 497
12715.56 538
12716.62 496
12717.69 486
12718.75 507
12719.82 453
12720.88 460
12721.95 486
12723.02 411
12724.08 450
12725.15 483
12726.21 500
12727.28 486
12728.34 433
12729.41 488
12730.48 461
12731.54 481
12732.61 440
12733.67 466
12734.74 468
12735.81 484
12736.87 441
12737.94 453
12739.00 438
12740.07 444
12741.14 441
12742.20 468
12743.27 469
12744.34 434
12745.40 479
12746.47 440
12747.54 418
12748.60 378
12749.67 401
12750.74 407
12751.80 443
12752.87 375
12753.94 388
12755.00 406
12756.07 432
12757.14 400
12758.20 391
12759.27 402
12760.34 397
12761.40 404
12762.47 371
12763.54 360
12764.61 383
12765.67 432
12766.74 382
12767.81 374
12768.88 365
12769.94 393
12771.01 400
12772.08 368
12773.15 398
12774.21 358
12775.28 389
12776.35 385
12777.42 399
12778.49 413
12779.55 389
12780.62 365
12781.69 409
12782.76 353
12783.83 364
12784.89 350
12785.96 339
12787.03 386
12788.10 417
12789.17 385
12790.23 379
12791.30 384
12792.37 376
12793.44 372
12794.51 393
12795.58 396
12796.65 356
12797.71 374
12798.78 399
12799.85 382
12800.92 367
12801.99 372
12803.06 344
12804.13 328
12805.20 353
12806.27 380
12807.33 357
12808.40 341
12809.47 389
12810.54 406
12811.61 353
12812.68 379
12813.75 427
12814.82 374
12815.89 359
12816.96 351
12818.03 390
12819.10 368
12820.17 390
12821.24 348
12822.31 371
12823.38 369
12824.45 390
12825.52 341
12826.59 376
12827.66 363
12828.73 378
12829.80 369
12830.87 370
12831.94 367
12833.01 333
12834.08 365
12835.15 354
12836.22 339
12837.29 362
12838.36 384
12839.43 406
12840.50 358
12841.57 350
12842.64 372
12843.71 356
12844.78 371
12845.85 373
12846.92 340
12847.99 356
12849.06 373
12850.13 370
12851.21 366
12852.28 378
12853.35 347
12854.42 354
12855.49 371
12856.56 326
12857.63 316
12858.70 346
12859.77 334
12860.85 345
12861.92 357
12862.99 351
12864.06 370
12865.13 346
12866.20 329
12867.27 344
12868.35 374
12869.42 316
12870.49 335
12871.56 318
12872.63 362
12873.71 332
12874.78 335
12875.85 322
12876.92 315
12877.99 327
12879.07 320
12880.14 362
12881.21 331
12882.28 349
12883.35 328
12884.43 305
12885.50 352
12886.57 357
12887.64 345
12888.72 344
12889.79 329
12890.86 328
12891.93 317
12893.01 352
12894.08 343
12895.15 345
12896.22 318
12897.30 296
12898.37 338
12899.44 323
12900.52 317
12901.59 313
12902.66 310
12903.74 326
12904.81 342
12905.88 332
12906.96 301
12908.03 282
12909.10 306
12910.18 350
12911.25 323
12912.32 298
12913.40 307
12914.47 332
12915.54 326
12916.62 325
12917.69 345
12918.76 297
12919.84 320
12920.91 302
12921.99 262
12923.06 297
12924.13 305
12925.21 303
12926.28 335
12927.36 299
12928.43 332
12929.50 343
12930.58 294
12931.65 306
12932.73 323
12933.80 345
12934.88 352
12935.95 277
12937.02 310
12938.10 329
12939.17 324
12940.25 305
12941.32 309
12942.40 316
12943.47 297
12944.55 299
12945.62 303
12946.70 303
12947.77 305
12948.85 322
12949.92 332
12951.00 299
12952.07 302
12953.15 306
12954.22 343
12955.30 329
12956.37 324
12957.45 319
12958.52 300
12959.60 324
12960.68 341
12961.75 292
12962.83 312
12963.90 333
12964.98 347
12966.05 309
12967.13 337
12968.20 369
12969.28 298
12970.36 328
12971.43 314
12972.51 259
12973.58 322
12974.66 352
12975.74 331
12976.81 333
12977.89 335
12978.97 302
12980.04 346
12981.12 294
12982.19 342
12983.27 320
12984.35 327
12985.42 336
12986.50 295
12987.58 293
12988.65 306
12989.73 322
12990.81 301
12991.88 310
12992.96 288
12994.04 335
12995.11 342
12996.19 336
12997.27 313
12998.35 348
12999.42 333
13000.50 378
13001.58 382
13002.65 327
13003.73 386
13004.81 349
13005.89 350
13006.96 365
13008.04 331
13009.12 378
13010.20 364
13011.27 371
13012.35 390
13013.43 302
13014.51 333
13015.58 332
13016.66 371
13017.74 324
13018.82 364
13019.90 326
13020.97 321
13022.05 349
13023.13 371
13024.21 314
13025.29 335
13026.37 352
13027.44 345
13028.52 369
13029.60 372
13030.68 326
13031.76 341
13032.84 344
13033.91 360
13034.99 357
13036.07 361
13037.15 400
13038.23 352
13039.31 362
13040.39 341
13041.46 326
13042.54 366
13043.62 375
13044.70 373
13045.78 369
13046.86 394
13047.94 375
13049.02 343
13050.10 365
13051.18 391
13052.26 392
13053.34 422
13054.41 395
13055.49 423
13056.57 430
13057.65 412
13058.73 379
13059.81 391
13060.89 375
13061.97 322
13063.05 336
13064.13 362
13065.21 379
13066.29 387
13067.37 382
13068.45 413
13069.53 377
13070.61 357
13071.69 363
13072.77 400
13073.85 364
13074.93 346
13076.01 351
13077.09 345
13078.17 353
13079.25 353
13080.33 362
13081.41 340
13082.49 322
13083.58 331
13084.66 315
13085.74 318
13086.82 363
13087.90 370
13088.98 320
13090.06 339
13091.14 342
13092.22 338
13093.30 331
13094.38 333
13095.46 331
13096.55 329
13097.63 337
13098.71 349
13099.79 308
13100.87 303
13101.95 344
13103.03 337
13104.12 347
13105.20 332
13106.28 337
13107.36 308
13108.44 343
13109.52 324
13110.60 325
13111.69 353
13112.77 325
13113.85 296
13114.93 301
13116.01 303
13117.10 333
13118.18 324
13119.26 325
13120.34 325
13121.42 302
13122.51 328
13123.59 322
13124.67 350
13125.75 347
13126.84 327
13127.92 310
13129.00 280
13130.08 333
13131.17 325
13132.25 293
13133.33 266
13134.41 318
13135.50 307
13136.58 328
13137.66 312
13138.75 302
13139.83 280
13140.91 286
13141.99 287
13143.08 295
13144.16 328
13145.24 302
13146.33 301
13147.41 301
13148.49 307
13149.58 294
13150.66 309
13151.74 285
13152.83 307
13153.91 349
13154.99 311
13156.08 342
13157.16 330
13158.25 316
13159.33 315
13160.41 301
13161.50 272
13162.58 281
13163.66 326
13164.75 307
13165.83 288
13166.92 356
13168.00 334
13169.08 312
13170.17 288
13171.25 266
13172.34 281
13173.42 336
13174.51 350
13175.59 309
13176.67 315
13177.76 297
13178.84 326
13179.93 275
13181.01 293
13182.10 289
13183.18 303
13184.27 273
13185.35 304
13186.44 300
13187.52 308
13188.61 344
13189.69 313
13190.78 314
13191.86 301
13192.95 334
13194.03 324
13195.12 291
13196.20 279
13197.29 298
13198.37 307
13199.46 329
13200.54 321
13201.63 280
13202.72 299
13203.80 302
13204.89 286
13205.97 282
13207.06 301
13208.14 296
13209.23 321
13210.32 285
13211.40 287
13212.49 309
13213.57 286
13214.66 296
13215.75 325
13216.83 288
13217.92 299
13219.00 318
13220.09 309
13221.18 292
13222.26 308
13223.35 323
13224.44 314
13225.52 276
13226.61 278
13227.70 295
13228.78 318
13229.87 311
13230.96 305
13232.04 263
13233.13 263
13234.22 293
13235.30 291
13236.39 254
13237.48 273
13238.56 299
13239.65 320
13240.74 278
13241.82 286
13242.91 337
13244.00 298
13245.09 325
13246.17 273
13247.26 268
13248.35 272
13249.44 278
13250.52 288
13251.61 281
13252.70 263
13253.79 276
13254.87 294
13255.96 279
13257.05 308
13258.14 299
13259.23 297
13260.31 303
13261.40 316
13262.49 311
13263.58 293
13264.67 282
13265.75 282
13266.84 279
13267.93 294
13269.02 294
13270.11 283
13271.19 277
13272.28 292
13273.37 276
13274.46 279
13275.55 275
13276.64 284
13277.73 286
13278.81 291
13279.90 305
13280.99 304
13282.08 290
13283.17 288
13284.26 333
13285.35 302
13286.44 294
13287.53 312
13288.61 293
13289.70 283
13290.79 316
13291.88 308
13292.97 298
13294.06 306
13295.15 283
13296.24 334
13297.33 304
13298.42 320
13299.51 283
13300.60 333
13301.69 294
13302.78 320
13303.87 324
13304.96 355
13306.05 336
13307.14 329
13308.23 353
13309.32 343
13310.41 361
13311.50 321
13312.59 328
13313.68 323
13314.77 309
13315.86 312
13316.95 322
13318.04 310
13319.13 309
13320.22 315
13321.31 341
13322.40 316
13323.49 298
13324.58 322
13325.67 348
13326.76 342
13327.85 334
13328.94 328
13330.03 344
13331.12 313
13332.21 350
13333.31 335
13334.40 356
13335.49 304
13336.58 299
13337.67 320
13338.76 351
13339.85 328
13340.94 325
13342.03 320
13343.13 350
13344.22 323
13345.31 321
13346.40 334
13347.49 350
13348.58 384
13349.67 347
13350.77 356
13351.86 368
13352.95 377
13354.04 393
13355.13 339
13356.22 363
13357.32 365
13358.41 378
13359.50 339
13360.59 371
13361.68 388
13362.78 390
13363.87 403
13364.96 402
13366.05 433
13367.15 394
13368.24 395
13369.33 361
13370.42 380
13371.52 406
13372.61 420
13373.70 382
13374.79 348
13375.89 349
13376.98 345
13378.07 354
13379.16 373
13380.26 319
13381.35 349
13382.44 356
13383.54 354
13384.63 334
13385.72 320
13386.82 303
13387.91 311
13389.00 338
13390.09 338
13391.19 351
13392.28 325
13393.37 308
13394.47 318
13395.56 342
13396.66 309
13397.75 318
13398.84 298
13399.94 346
13401.03 344
13402.12 329
13403.22 353
13404.31 340
13405.40 307
13406.50 346
13407.59 332
13408.69 310
13409.78 299
13410.88 320
13411.97 330
13413.06 351
13414.16 318
13415.25 315
13416.35 297
13417.44 353
13418.53 350
13419.63 326
13420.72 294
13421.82 317
13422.91 325
13424.01 324
13425.10 351
13426.20 331
13427.29 305
13428.39 303
13429.48 305
13430.58 305
13431.67 341
13432.77 320
13433.86 328
13434.96 333
13436.05 343
13437.15 353
13438.24 361
13439.34 316
13440.43 331
13441.53 333
13442.62 356
13443.72 326
13444.81 350
13445.91 327
13447.01 336
13448.10 329
13449.20 333
13450.29 339
13451.39 370
13452.48 362
13453.58 315
13454.68 333
13455.77 334
13456.87 335
13457.96 370
13459.06 336
13460.16 350
13461.25 359
13462.35 350
13463.44 362
13464.54 362
13465.64 376
13466.73 364
13467.83 374
13468.93 375
13470.02 389
13471.12 363
13472.22 345
13473.31 359
13474.41 359
13475.51 412
13476.60 351
13477.70 346
13478.80 376
13479.89 368
13480.99 358
13482.09 366
13483.18 413
13484.28 421
13485.38 369
13486.48 362
13487.57 399
13488.67 399
13489.77 368
13490.87 346
13491.96 374
13493.06 386
13494.16 404
13495.26 425
13496.35 398
13497.45 391
13498.55 425
13499.65 447
13500.74 457
13501.84 446
13502.94 443
13504.04 443
13505.14 473
13506.23 441
13507.33 433
13508.43 407
13509.53 406
13510.63 391
13511.72 385
13512.82 353
13513.92 350
13515.02 329
13516.12 328
13517.22 355
13518.31 354
13519.41 318
13520.51 372
13521.61 390
13522.71 357
13523.81 336
13524.91 341
13526.01 368
13527.10 333
13528.20 342
13529.30 328
13530.40 304
13531.50 296
13532.60 347
13533.70 305
13534.80 325
13535.90 336
13537.00 345
13538.09 345
13539.19 363
13540.29 331
13541.39 319
13542.49 309
13543.59 338
13544.69 336
13545.79 305
13546.89 348
13547.99 356
13549.09 320
13550.19 295
13551.29 318
13552.39 342
13553.49 325
13554.59 348
13555.69 324
13556.79 331
13557.89 353
13558.99 348
13560.09 376
13561.19 305
13562.29 286
13563.39 337
13564.49 377
13565.59 361
13566.69 305
13567.79 305
13568.89 315
13569.99 336
13571.09 331
13572.20 315
13573.30 350
13574.40 298
13575.50 314
13576.60 295
13577.70 318
13578.80 357
13579.90 299
13581.00 328
13582.10 294
13583.20 315
13584.31 342
13585.41 315
13586.51 307
13587.61 322
13588.71 308
13589.81 345
13590.91 342
13592.02 282
13593.12 322
13594.22 295
13595.32 332
13596.42 269
13597.52 333
13598.63 343
13599.73 346
13600.83 350
13601.93 333
13603.03 320
13604.14 332
13605.24 342
13606.34 356
13607.44 308
13608.54 301
13609.65 354
13610.75 331
13611.85 319
13612.95 353
13614.06 317
13615.16 315
13616.26 352
13617.36 354
13618.47 316
13619.57 335
13620.67 326
13621.77 319
13622.88 331
13623.98 317
13625.08 333
13626.18 336
13627.29 314
13628.39 364
13629.49 322
13630.60 303
13631.70 313
13632.80 310
13633.91 283
13635.01 348
13636.11 326
13637.22 310
13638.32 333
13639.42 351
13640.53 319
13641.63 353
13642.73 345
13643.84 335
13644.94 339
13646.04 333
13647.15 305
13648.25 307
13649.36 332
13650.46 352
13651.56 328
13652.67 318
13653.77 315
13654.88 313
13655.98 345
13657.08 299
13658.19 330
13659.29 340
13660.40 338
13661.50 317
13662.60 305
13663.71 317
13664.81 329
13665.92 341
13667.02 363
13668.13 312
13669.23 323
13670.34 322
13671.44 287
13672.55 307
13673.65 296
13674.76 313
13675.86 318
13676.97 326
13678.07 352
13679.18 354
13680.28 334
13681.39 311
13682.49 292
13683.60 305
13684.70 297
13685.81 265
13686.91 311
13688.02 321
13689.12 284
13690.23 311
13691.33 345
13692.44 320
13693.55 324
13694.65 319
13695.76 321
13696.86 332
13697.97 309
13699.07 302
13700.18 292
13701.29 309
13702.39 323
13703.50 319
13704.60 290
13705.71 306
13706.82 303
13707.92 285
13709.03 326
13710.14 323
13711.24 315
13712.35 357
13713.45 322
13714.56 305
13715.67 339
13716.77 352
13717.88 357
13718.99 306
13720.09 334
13721.20 344
13722.31 320
13723.41 301
13724.52 314
13725.63 286
13726.74 325
13727.84 323
13728.95 365
13730.06 375
13731.16 346
13732.27 390
13733.38 417
13734.49 417
13735.59 346
13736.70 331
13737.81 351
13738.91 346
13740.02 328
13741.13 396
13742.24 383
13743.35 387
13744.45 401
13745.56 371
13746.67 367
13747.78 390
13748.88 417
13749.99 395
13751.10 381
13752.21 353
13753.32 395
13754.42 366
13755.53 405
13756.64 409
13757.75 380
13758.86 422
13759.97 459
13761.07 426
13762.18 436
13763.29 434
13764.40 419
13765.51 456
13766.62 434
13767.72 472
13768.83 476
13769.94 502
13771.05 519
13772.16 544
13773.27 488
13774.38 571
13775.49 597
13776.60 551
13777.70 512
13778.81 523
13779.92 505
13781.03 460
13782.14 467
13783.25 413
13784.36 421
13785.47 405
13786.58 427
13787.69 389
13788.80 405
13789.91 387
13791.02 381
13792.13 376
13793.24 384
13794.35 357
13795.45 398
13796.56 402
13797.67 405
13798.78 392
13799.89 390
13801.00 392
13802.11 372
13803.22 383
13804.33 320
13805.44 346
13806.55 374
13807.67 404
13808.78 392
13809.89 337
13811.00 354
13812.11 404
13813.22 357
13814.33 343
13815.44 335
13816.55 376
13817.66 376
13818.77 355
13819.88 355
13820.99 329
13822.10 344
13823.21 350
13824.32 358
13825.44 362
13826.55 382
13827.66 340
13828.77 364
13829.88 371
13830.99 356
13832.10 316
13833.21 356
13834.32 347
13835.44 329
13836.55 360
13837.66 331
13838.77 371
13839.88 349
13840.99 348
13842.10 373
13843.22 378
13844.33 358
13845.44 325
13846.55 347
13847.66 297
13848.78 335
13849.89 337
13851.00 346
13852.11 354
13853.22 371
13854.34 379
13855.45 398
13856.56 346
13857.67 364
13858.78 358
13859.90 376
13861.01 348
13862.12 379
13863.23 354
13864.35 378
13865.46 386
13866.57 359
13867.68 379
13868.80 369
13869.91 391
13871.02 362
13872.14 343
13873.25 358
13874.36 360
13875.47 308
13876.59 364
13877.70 349
13878.81 340
13879.93 343
13881.04 332
13882.15 358
13883.27 356
13884.38 378
13885.49 332
13886.61 349
13887.72 355
13888.83 376
13889.95 352
13891.06 341
13892.17 364
13893.29 394
13894.40 365
13895.52 352
13896.63 334
13897.74 369
13898.86 333
13899.97 378
13901.09 352
13902.20 363
13903.31 383
13904.43 407
13905.54 350
13906.66 323
13907.77 353
13908.89 372
13910.00 352
13911.11 301
13912.23 352
13913.34 316
13914.46 344
13915.57 361
13916.69 357
13917.80 358
13918.92 340
13920.03 358
13921.15 356
13922.26 360
13923.38 333
13924.49 370
13925.61 357
13926.72 338
13927.84 308
13928.95 310
13930.07 336
13931.18 392
13932.30 331
13933.41 328
13934.53 322
13935.64 340
13936.76 313
13937.87 336
13938.99 312
13940.10 310
13941.22 325
13942.34 326
13943.45 321
13944.57 324
13945.68 325
13946.80 308
13947.91 327
13949.03 311
13950.15 322
13951.26 336
13952.38 292
13953.49 315
13954.61 290
13955.73 283
13956.84 279
13957.96 314
13959.08 299
13960.19 306
13961.31 303
13962.43 301
13963.54 322
13964.66 318
13965.78 266
13966.89 277
13968.01 309
13969.13 310
13970.24 311
13971.36 297
13972.48 277
13973.59 305
13974.71 323
13975.83 314
13976.94 328
13978.06 307
13979.18 330
13980.30 291
13981.41 309
13982.53 313
13983.65 332
13984.76 363
13985.88 327
13987.00 329
13988.12 325
13989.23 307
13990.35 304
13991.47 314
13992.59 299
13993.71 313
13994.82 322
13995.94 322
13997.06 334
13998.18 330
13999.29 334
14000.41 354
14001.53 333
14002.65 318
14003.77 298
14004.88 320
14006.00 318
14007.12 345
14008.24 341
14009.36 341
14010.48 334
14011.59 330
14012.71 360
14013.83 351
14014.95 321
14016.07 347
14017.19 422
14018.31 347
14019.43 346
14020.54 391
14021.66 353
14022.78 358
14023.90 383
14025.02 374
14026.14 377
14027.26 384
14028.38 354
14029.50 388
14030.62 337
14031.73 316
14032.85 313
14033.97 348
14035.09 339
14036.21 306
14037.33 321
14038.45 325
14039.57 310
14040.69 275
14041.81 292
14042.93 305
14044.05 329
14045.17 320
14046.29 333
14047.41 339
14048.53 318
14049.65 331
14050.77 319
14051.89 331
14053.01 361
14054.13 361
14055.25 318
14056.37 300
14057.49 329
14058.61 330
14059.73 357
14060.85 341
14061.97 356
14063.09 380
14064.21 311
14065.33 339
14066.45 313
14067.57 334
14068.70 354
14069.82 308
14070.94 346
14072.06 379
14073.18 332
14074.30 352
14075.42 384
14076.54 346
14077.66 347
14078.78 371
14079.91 383
14081.03 365
14082.15 352
14083.27 340
14084.39 366
14085.51 406
14086.63 389
14087.75 370
14088.88 353
14090.00 392
14091.12 417
14092.24 379
14093.36 392
14094.48 408
14095.61 417
14096.73 451
14097.85 441
14098.97 470
14100.09 437
14101.22 435
14102.34 418
14103.46 386
14104.58 362
14105.71 384
14106.83 345
14107.95 366
14109.07 371
14110.19 334
14111.32 349
14112.44 348
14113.56 325
14114.68 328
14115.81 321
14116.93 308
14118.05 347
14119.18 298
14120.30 308
14121.42 327
14122.54 332
14123.67 320
14124.79 303
14125.91 287
14127.04 311
14128.16 317
14129.28 298
14130.41 322
14131.53 298
14132.65 308
14133.78 327
14134.90 323
14136.02 316
14137.15 330
14138.27 335
14139.39 355
14140.52 304
14141.64 331
14142.76 342
14143.89 337
14145.01 319
14146.13 312
14147.26 318
14148.38 294
14149.51 303
14150.63 288
14151.75 325
14152.88 311
14154.00 351
14155.13 331
14156.25 276
14157.38 274
14158.50 347
14159.62 352
14160.75 342
14161.87 288
14163.00 319
14164.12 356
14165.25 377
14166.37 302
14167.50 303
14168.62 294
14169.75 309
14170.87 324
14172.00 304
14173.12 332
14174.25 302
14175.37 297
14176.50 298
14177.62 297
14178.75 288
14179.87 295
14181.00 297
14182.12 268
14183.25 291
14184.37 343
14185.50 326
14186.62 311
14187.75 274
14188.87 280
14190.00 266
14191.13 265
14192.25 295
14193.38 333
14194.50 282
14195.63 272
14196.75 279
14197.88 293
14199.01 264
14200.13 250
14201.26 286
14202.38 256
14203.51 268
14204.64 290
14205.76 273
14206.89 271
14208.01 279
14209.14 315
14210.27 297
14211.39 284
14212.52 272
14213.65 266
14214.77 259
14215.90 260
14217.03 269
14218.15 310
14219.28 287
14220.41 274
14221.53 261
14222.66 278
14223.79 268
14224.91 300
14226.04 262
14227.17 255
14228.30 270
14229.42 300
14230.55 251
14231.68 232
14232.80 276
14233.93 269
14235.06 292
14236.19 240
14237.31 258
14238.44 282
14239.57 263
14240.70 262
14241.82 271
14242.95 248
14244.08 248
14245.21 272
14246.34 297
14247.46 276
14248.59 230
14249.72 238
14250.85 265
14251.98 262
14253.10 240
14254.23 239
14255.36 245
14256.49 306
14257.62 254
14258.74 240
14259.87 293
14261.00 283
14262.13 255
14263.26 235
14264.39 257
14265.52 259
14266.64 253
14267.77 261
14268.90 259
14270.03 271
14271.16 252
14272.29 279
14273.42 253
14274.55 284
14275.68 240
14276.80 253
14277.93 288
14279.06 271
14280.19 283
14281.32 308
14282.45 270
14283.58 253
14284.71 241
14285.84 244
14286.97 229
14288.10 262
14289.23 274
14290.36 248
14291.49 241
14292.62 255
14293.75 241
14294.87 261
14296.00 254
14297.13 266
14298.26 217
14299.39 271
14300.52 254
14301.65 245
14302.78 231
14303.91 239
14305.04 246
14306.17 220
14307.31 291
14308.44 242
14309.57 260
14310.70 228
14311.83 270
14312.96 276
14314.09 251
14315.22 227
14316.35 253
14317.48 240
14318.61 240
14319.74 250
14320.87 249
14322.00 251
14323.13 236
14324.26 240
14325.40 227
14326.53 256
14327.66 239
14328.79 252
14329.92 229
14331.05 261
14332.18 263
14333.31 249
14334.44 257
14335.58 251
14336.71 281
14337.84 262
14338.97 209
14340.10 217
14341.23 242
14342.37 247
14343.50 227
14344.63 224
14345.76 248
14346.89 248
14348.02 231
14349.16 222
14350.29 214
14351.42 248
14352.55 254
14353.68 247
14354.82 247
14355.95 225
14357.08 227
14358.21 253
14359.35 249
14360.48 222
14361.61 202
14362.74 233
14363.87 233
14365.01 230
14366.14 228
14367.27 230
14368.41 225
14369.54 239
14370.67 232
14371.80 250
14372.94 236
14374.07 243
14375.20 276
14376.34 245
14377.47 278
14378.60 252
14379.73 222
14380.87 220
14382.00 239
14383.13 235
14384.27 242
14385.40 241
14386.53 248
14387.67 220
14388.80 212
14389.93 246
14391.07 239
14392.20 229
14393.34 233
14394.47 245
14395.60 234
14396.74 221
14397.87 222
14399.00 237
14400.14 218
14401.27 246
14402.41 242
14403.54 247
14404.67 251
14405.81 229
14406.94 213
14408.08 244
14409.21 227
14410.35 224
14411.48 210
14412.61 211
14413.75 260
14414.88 267
14416.02 238
14417.15 238
14418.29 223
14419.42 200
14420.56 262
14421.69 218
14422.83 220
14423.96 239
14425.10 279
14426.23 259
14427.37 215
14428.50 206
14429.64 223
14430.77 264
14431.91 225
14433.04 258
14434.18 248
14435.31 274
14436.45 247
14437.58 266
14438.72 255
14439.85 244
14440.99 262
14442.13 258
14443.26 243
14444.40 267
14445.53 246
14446.67 241
14447.80 275
14448.94 246
14450.08 240
14451.21 263
14452.35 253
14453.48 267
14454.62 265
14455.76 248
14456.89 282
14458.03 264
14459.16 293
14460.30 275
14461.44 259
14462.57 290
14463.71 281
14464.85 298
14465.98 306
14467.12 277
14468.26 276
14469.39 289
14470.53 276
14471.67 309
14472.80 325
14473.94 311
14475.08 356
14476.21 349
14477.35 317
14478.49 297
14479.62 303
14480.76 337
14481.90 296
14483.04 296
14484.17 283
14485.31 260
14486.45 337
14487.59 276
14488.72 291
14489.86 277
14491.00 274
14492.14 257
14493.27 281
14494.41 294
14495.55 263
14496.69 286
14497.82 244
14498.96 233
14500.10 236
14501.24 269
14502.38 243
14503.51 252
14504.65 240
14505.79 267
14506.93 278
14508.07 302
14509.20 252
14510.34 265
14511.48 256
14512.62 272
14513.76 266
14514.90 244
14516.03 270
14517.17 299
14518.31 267
14519.45 240
14520.59 227
14521.73 275
14522.87 250
14524.01 256
14525.14 258
14526.28 241
14527.42 249
14528.56 237
14529.70 236
14530.84 225
14531.98 257
14533.12 238
14534.26 238
14535.40 261
14536.54 237
14537.67 260
14538.81 248
14539.95 251
14541.09 233
14542.23 258
14543.37 228
14544.51 232
14545.65 238
14546.79 243
14547.93 220
14549.07 228
14550.21 248
14551.35 257
14552.49 249
14553.63 254
14554.77 225
14555.91 236
14557.05 249
14558.19 288
14559.33 275
14560.47 243
14561.61 265
14562.75 251
14563.89 229
14565.03 226
14566.17 243
14567.31 221
14568.45 265
14569.60 241
14570.74 211
14571.88 278
14573.02 246
14574.16 253
14575.30 255
14576.44 258
14577.58 275
14578.72 270
14579.86 252
14581.00 250
14582.14 272
14583.29 293
14584.43 260
14585.57 253
14586.71 280
14587.85 288
14588.99 296
14590.13 296
14591.28 238
14592.42 259
14593.56 269
14594.70 250
14595.84 247
14596.98 262
14598.13 271
14599.27 288
14600.41 256
14601.55 281
14602.69 286
14603.83 287
14604.98 272
14606.12 281
14607.26 244
14608.40 278
14609.54 283
14610.69 296
14611.83 290
14612.97 277
14614.11 326
14615.26 289
14616.40 277
14617.54 239
14618.68 282
14619.83 317
14620.97 309
14622.11 314
14623.25 322
14624.40 273
14625.54 315
14626.68 324
14627.83 305
14628.97 292
14630.11 306
14631.25 335
14632.40 347
14633.54 326
14634.68 331
14635.83 349
14636.97 354
14638.11 298
14639.26 312
14640.40 333
14641.54 311
14642.69 332
14643.83 298
14644.97 277
14646.12 298
14647.26 292
14648.41 283
14649.55 267
14650.69 243
14651.84 274
14652.98 288
14654.13 252
14655.27 230
14656.41 236
14657.56 262
14658.70 262
14659.85 284
14660.99 283
14662.13 279
14663.28 269
14664.42 253
14665.57 243
14666.71 262
14667.86 281
14669.00 299
14670.14 269
14671.29 228
14672.43 265
14673.58 291
14674.72 278
14675.87 252
14677.01 287
14678.16 269
14679.30 291
14680.45 227
14681.59 229
14682.74 249
14683.88 225
14685.03 231
14686.17 227
14687.32 227
14688.46 230
14689.61 253
14690.75 226
14691.90 233
14693.05 252
14694.19 251
14695.34 274
14696.48 256
14697.63 226
14698.77 237
14699.92 269
14701.06 260
14702.21 249
14703.36 254
14704.50 261
14705.65 259
14706.79 223
14707.94 238
14709.09 211
14710.23 250
14711.38 250
14712.53 260
14713.67 223
14714.82 214
14715.96 246
14717.11 276
14718.26 231
14719.40 250
14720.55 219
14721.70 223
14722.84 229
14723.99 226
14725.14 239
14726.28 235
14727.43 258
14728.58 251
14729.72 274
14730.87 264
14732.02 250
14733.16 255
14734.31 239
14735.46 220
14736.61 237
14737.75 220
14738.90 239
14740.05 237
14741.20 235
14742.34 215
14743.49 227
14744.64 259
14745.79 261
14746.93 254
14748.08 251
14749.23 263
14750.38 273
14751.52 272
14752.67 265
14753.82 239
14754.97 261
14756.11 254
14757.26 257
14758.41 232
14759.56 244
14760.71 264
14761.86 234
14763.00 222
14764.15 237
14765.30 235
14766.45 242
14767.60 285
14768.74 263
14769.89 265
14771.04 246
14772.19 250
14773.34 282
14774.49 256
14775.64 257
14776.79 276
14777.93 287
14779.08 286
14780.23 270
14781.38 287
14782.53 269
14783.68 287
14784.83 281
14785.98 312
14787.13 319
14788.28 285
14789.42 303
14790.57 318
14791.72 319
14792.87 322
14794.02 295
14795.17 303
14796.32 299
14797.47 296
14798.62 274
14799.77 273
14800.92 331
14802.07 281
14803.22 282
14804.37 271
14805.52 297
14806.67 267
14807.82 286
14808.97 301
14810.12 296
14811.27 278
14812.42 302
14813.57 255
14814.72 299
14815.87 283
14817.02 289
14818.17 287
14819.32 294
14820.47 281
14821.62 339
14822.77 262
14823.92 274
14825.07 270
14826.22 255
14827.37 265
14828.52 265
14829.68 236
14830.83 264
14831.98 258
14833.13 255
14834.28 240
14835.43 218
14836.58 256
14837.73 270
14838.88 225
14840.03 225
14841.19 246
14842.34 249
14843.49 227
14844.64 229
14845.79 232
14846.94 252
14848.09 243
14849.25 244
14850.40 210
14851.55 224
14852.70 219
14853.85 242
14855.00 228
14856.16 218
14857.31 244
14858.46 241
14859.61 261
14860.76 230
14861.92 201
14863.07 202
14864.22 234
14865.37 236
14866.52 210
14867.68 197
14868.83 237
14869.98 196
14871.13 234
14872.29 254
14873.44 233
14874.59 228
14875.74 211
14876.90 210
14878.05 216
14879.20 240
14880.36 213
14881.51 206
14882.66 207
14883.81 232
14884.97 212
14886.12 197
14887.27 198
14888.43 239
14889.58 247
14890.73 226
14891.89 220
14893.04 204
14894.19 230
14895.35 230
14896.50 225
14897.65 236
14898.81 222
14899.96 225
14901.11 233
14902.27 213
14903.42 217
14904.57 231
14905.73 255
14906.88 222
14908.04 190
14909.19 213
14910.34 231
14911.50 231
14912.65 217
14913.81 226
14914.96 246
14916.11 242
14917.27 220
14918.42 239
14919.58 245
14920.73 227
14921.88 233
14923.04 214
14924.19 203
14925.35 201
14926.50 262
14927.66 260
14928.81 227
14929.97 207
14931.12 247
14932.28 243
14933.43 258
14934.59 215
14935.74 218
14936.90 233
14938.05 213
14939.21 196
14940.36 206
14941.52 222
14942.67 227
14943.83 228
14944.98 213
14946.14 213
14947.29 191
14948.45 239
14949.60 222
14950.76 201
14951.91 239
14953.07 263
14954.23 255
14955.38 228
14956.54 218
14957.69 246
14958.85 212
14960.00 226
14961.16 196
14962.32 202
14963.47 208
14964.63 224
14965.78 231
14966.94 231
14968.10 239
14969.25 213
14970.41 255
14971.57 241
14972.72 211
14973.88 197
14975.04 194
14976.19 194
14977.35 215
14978.50 232
14979.66 237
14980.82 194
14981.97 194
14983.13 242
14984.29 224
14985.45 210
14986.60 193
14987.76 229
14988.92 234
14990.07 224
14991.23 182
14992.39 206
14993.54 208
14994.70 228
14995.86 213
14997.02 195
14998.17 186
14999.33 193
15000.49 231
15001.65 218
15002.80 179
15003.96 202
15005.12 219
15006.28 215
15007.43 172
15008.59 223
15009.75 210
15010.91 217
15012.07 201
15013.22 215
15014.38 221
15015.54 199
15016.70 207
15017.86 200
15019.01 204
15020.17 204
15021.33 173
15022.49 206
15023.65 170
15024.81 186
15025.96 185
15027.12 195
15028.28 192
15029.44 214
15030.60 207
15031.76 205
15032.92 202
15034.07 210
15035.23 217
15036.39 206
15037.55 189
15038.71 179
15039.87 192
15041.03 219
15042.19 189
15043.35 186
15044.50 185
15045.66 192
15046.82 178
15047.98 165
15049.14 193
15050.30 190
15051.46 167
15052.62 200
15053.78 192
15054.94 173
15056.10 176
15057.26 190
15058.42 183
15059.58 177
15060.74 172
15061.90 195
15063.06 178
15064.22 191
15065.38 154
15066.54 181
15067.70 194
15068.86 203
15070.02 174
15071.18 187
15072.34 189
15073.50 156
15074.66 184
15075.82 176
15076.98 179
15078.14 189
15079.30 193
15080.46 184
15081.62 186
15082.78 222
15083.94 213
15085.10 188
15086.26 179
15087.42 199
15088.59 173
15089.75 181
15090.91 161
15092.07 181
15093.23 167
15094.39 172
15095.55 176
15096.71 178
15097.87 167
15099.04 210
15100.20 173
15101.36 188
15102.52 178
15103.68 159
15104.84 190
15106.00 178
15107.17 169
15108.33 190
15109.49 183
15110.65 170
15111.81 179
15112.97 187
15114.14 175
15115.30 183
15116.46 170
15117.62 178
15118.78 188
15119.95 206
15121.11 188
15122.27 194
15123.43 200
15124.59 213
15125.76 195
15126.92 207
15128.08 181
15129.24 185
15130.41 183
15131.57 185
15132.73 173
15133.89 189
15135.06 195
15136.22 207
15137.38 187
15138.54 138
15139.71 163
15140.87 181
15142.03 187
15143.20 177
15144.36 184
15145.52 181
15146.69 173
15147.85 181
15149.01 166
15150.17 153
15151.34 155
15152.50 177
15153.66 180
15154.83 174
15155.99 178
15157.16 180
15158.32 177
15159.48 160
15160.65 175
15161.81 182
15162.97 185
15164.14 192
15165.30 201
15166.46 174
15167.63 164
15168.79 167
15169.96 174
15171.12 181
15172.28 169
15173.45 165
15174.61 172
15175.78 169
15176.94 191
15178.11 167
15179.27 172
15180.43 190
15181.60 167
15182.76 182
15183.93 176
15185.09 182
15186.26 168
15187.42 163
15188.59 166
15189.75 174
15190.92 162
15192.08 173
15193.25 185
15194.41 174
15195.58 190
15196.74 163
15197.91 200
15199.07 193
15200.24 172
15201.40 223
15202.57 176
15203.73 152
15204.90 184
15206.06 185
15207.23 177
15208.39 177
15209.56 172
15210.72 203
15211.89 189
15213.06 164
15214.22 184
15215.39 187
15216.55 189
15217.72 196
15218.88 178
15220.05 184
15221.22 207
15222.38 196
15223.55 195
15224.71 197
15225.88 181
15227.05 195
15228.21 172
15229.38 173
15230.55 195
15231.71 178
15232.88 201
15234.05 211
15235.21 197
15236.38 193
15237.54 220
15238.71 220
15239.88 195
15241.04 180
15242.21 199
15243.38 232
15244.55 222
15245.71 181
15246.88 199
15248.05 186
15249.21 157
15250.38 172
15251.55 158
15252.71 199
15253.88 187
15255.05 182
15256.22 178
15257.38 168
15258.55 186
15259.72 174
15260.89 161
15262.05 177
15263.22 202
15264.39 175
15265.56 169
15266.72 175
15267.89 186
15269.06 211
15270.23 198
15271.40 163
15272.56 193
15273.73 199
15274.90 161
15276.07 192
15277.24 188
15278.40 153
15279.57 182
15280.74 198
15281.91 193
15283.08 165
15284.25 153
15285.41 187
15286.58 184
15287.75 187
15288.92 177
15290.09 190
15291.26 168
15292.43 186
15293.59 209
15294.76 199
15295.93 195
15297.10 173
15298.27 171
15299.44 179
15300.61 194
15301.78 184
15302.95 181
15304.12 193
15305.28 184
15306.45 173
15307.62 195
15308.79 176
15309.96 186
15311.13 166
15312.30 163
15313.47 169
15314.64 188
15315.81 163
15316.98 152
15318.15 177
15319.32 180
15320.49 202
15321.66 177
15322.83 166
15324.00 175
15325.17 209
15326.34 197
15327.51 191
15328.68 159
15329.85 175
15331.02 180
15332.19 161
15333.36 148
15334.53 189
15335.70 194
15336.87 191
15338.04 178
15339.21 198
15340.38 185
15341.55 182
15342.72 178
15343.89 141
15345.06 175
15346.23 157
15347.41 185
15348.58 179
15349.75 174
15350.92 181
15352.09 196
15353.26 180
15354.43 168
15355.60 182
15356.77 177
15357.94 201
15359.12 183
15360.29 193
15361.46 148
15362.63 193
15363.80 185
15364.97 175
15366.14 158
15367.32 183
15368.49 182
15369.66 200
15370.83 180
15372.00 189
15373.17 211
15374.35 204
15375.52 181
15376.69 181
15377.86 178
15379.03 181
15380.21 188
15381.38 173
15382.55 195
15383.72 167
15384.90 192
15386.07 189
15387.24 168
15388.41 166
15389.58 203
15390.76 210
15391.93 198
15393.10 191
15394.27 184
15395.45 188
15396.62 179
15397.79 196
15398.97 165
15400.14 188
15401.31 220
15402.48 221
15403.66 181
15404.83 170
15406.00 154
15407.18 172
15408.35 197
15409.52 170
15410.70 182
15411.87 182
15413.04 188
15414.22 178
15415.39 171
15416.56 185
15417.74 180
15418.91 165
15420.08 139
15421.26 215
15422.43 198
15423.60 181
15424.78 186
15425.95 169
15427.13 183
15428.30 197
15429.47 175
15430.65 220
15431.82 165
15433.00 181
15434.17 192
15435.34 194
15436.52 176
15437.69 188
15438.87 155
15440.04 158
15441.22 172
15442.39 192
15443.56 179
15444.74 161
15445.91 164
15447.09 177
15448.26 203
15449.44 168
15450.61 174
15451.79 164
15452.96 191
15454.14 164
15455.31 164
15456.49 169
15457.66 173
15458.84 184
15460.01 185
15461.19 166
15462.36 167
15463.54 173
15464.71 175
15465.89 181
15467.06 145
15468.24 161
15469.42 177
15470.59 161
15471.77 157
15472.94 172
15474.12 177
15475.29 189
15476.47 147
15477.64 136
15478.82 174
15480.00 187
15481.17 174
15482.35 176
15483.52 172
15484.70 164
15485.88 162
15487.05 177
15488.23 166
15489.41 152
15490.58 200
15491.76 178
15492.93 179
15494.11 169
15495.29 128
15496.46 177
15497.64 168
15498.82 168
15499.99 169
15501.17 165
15502.35 169
15503.52 182
15504.70 174
15505.88 152
15507.05 184
15508.23 192
15509.41 170
15510.59 168
15511.76 142
15512.94 165
15514.12 181
15515.29 204
15516.47 169
15517.65 142
15518.83 159
15520.00 165
15521.18 191
15522.36 171
15523.54 148
15524.71 153
15525.89 184
15527.07 189
15528.25 161
15529.42 154
15530.60 196
15531.78 161
15532.96 177
15534.14 166
15535.31 182
15536.49 185
15537.67 158
15538.85 162
15540.03 169
15541.20 187
15542.38 168
15543.56 172
15544.74 177
15545.92 181
15547.10 148
15548.27 170
15549.45 164
15550.63 168
15551.81 163
15552.99 176
15554.17 182
15555.35 183
15556.53 160
15557.70 191
15558.88 187
15560.06 181
15561.24 149
15562.42 159
15563.60 180
15564.78 171
15565.96 147
15567.14 160
15568.32 140
15569.50 151
15570.67 176
15571.85 172
15573.03 146
15574.21 176
15575.39 189
15576.57 157
15577.75 136
15578.93 165
15580.11 166
15581.29 182
15582.47 195
15583.65 184
15584.83 163
15586.01 164
15587.19 163
15588.37 174
15589.55 192
15590.73 172
15591.91 171
15593.09 180
15594.27 176
15595.45 192
15596.63 196
15597.81 181
15598.99 186
15600.17 177
15601.35 186
15602.53 192
15603.71 174
15604.90 196
15606.08 184
15607.26 195
15608.44 205
15609.62 181
15610.80 189
15611.98 163
15613.16 204
15614.34 190
15615.52 185
15616.70 189
15617.89 186
15619.07 183
15620.25 172
15621.43 195
15622.61 193
15623.79 192
15624.97 178
15626.15 178
15627.34 194
15628.52 188
15629.70 207
15630.88 207
15632.06 201
15633.24 182
15634.43 203
15635.61 182
15636.79 197
15637.97 197
15639.15 180
15640.34 178
15641.52 196
15642.70 195
15643.88 192
15645.06 204
15646.25 191
15647.43 182
15648.61 219
15649.79 229
15650.98 171
15652.16 207
15653.34 199
15654.52 186
15655.71 180
15656.89 206
15658.07 219
15659.25 231
15660.44 239
15661.62 197
15662.80 197
15663.98 237
15665.17 211
15666.35 203
15667.53 208
15668.72 197
15669.90 195
15671.08 207
15672.27 196
15673.45 191
15674.63 216
15675.82 192
15677.00 221
15678.18 178
15679.37 185
15680.55 225
15681.73 217
15682.92 210
15684.10 192
15685.28 186
15686.47 203
15687.65 234
15688.84 235
15690.02 229
15691.20 202
15692.39 212
15693.57 205
15694.76 216
15695.94 219
15697.12 223
15698.31 214
15699.49 205
15700.68 176
15701.86 230
15703.05 238
15704.23 241
15705.41 206
15706.60 230
15707.78 220
15708.97 225
15710.15 208
15711.34 220
15712.52 199
15713.71 213
15714.89 239
15716.08 211
15717.26 234
15718.45 235
15719.63 254
15720.82 251
15722.00 226
15723.19 235
15724.37 240
15725.56 236
15726.74 222
15727.93 223
15729.11 202
15730.30 221
15731.48 227
15732.67 219
15733.85 204
15735.04 199
15736.23 217
15737.41 202
15738.60 235
15739.78 238
15740.97 220
15742.15 251
15743.34 206
15744.53 193
15745.71 221
15746.90 233
15748.08 252
15749.27 224
15750.46 244
15751.64 243
15752.83 236
15754.02 236
15755.20 228
15756.39 230
15757.57 225
15758.76 217
15759.95 260
15761.13 272
15762.32 244
15763.51 237
15764.69 213
15765.88 221
15767.07 220
15768.25 236
15769.44 208
15770.63 198
15771.82 196
15773.00 233
15774.19 237
15775.38 206
15776.56 224
15777.75 228
15778.94 246
15780.13 230
15781.31 202
15782.50 202
15783.69 196
15784.88 211
15786.06 221
15787.25 228
15788.44 197
15789.63 202
15790.81 234
15792.00 226
15793.19 221
15794.38 212
15795.56 216
15796.75 186
15797.94 194
15799.13 221
15800.32 206
15801.50 208
15802.69 195
15803.88 212
15805.07 211
15806.26 210
15807.45 202
15808.63 202
15809.82 205
15811.01 202
15812.20 193
15813.39 200
15814.58 230
15815.77 197
15816.95 178
15818.14 180
15819.33 189
15820.52 184
15821.71 198
15822.90 208
15824.09 236
15825.28 209
15826.46 231
15827.65 200
15828.84 208
15830.03 196
15831.22 208
15832.41 182
15833.60 188
15834.79 175
15835.98 183
15837.17 226
15838.36 190
15839.55 184
15840.74 164
15841.93 189
15843.12 212
15844.31 215
15845.50 217
15846.69 180
15847.88 191
15849.07 166
15850.26 186
15851.45 188
15852.64 214
15853.83 188
15855.02 205
15856.21 195
15857.40 247
15858.59 201
15859.78 201
15860.97 158
15862.16 192
15863.35 197
15864.54 200
15865.73 190
15866.92 190
15868.11 191
15869.30 176
15870.49 160
15871.68 206
15872.87 208
15874.06 191
15875.25 176
15876.45 178
15877.64 171
15878.83 170
15880.02 165
15881.21 190
15882.40 185
15883.59 206
15884.78 189
15885.97 196
15887.17 199
15888.36 183
15889.55 228
15890.74 206
15891.93 189
15893.12 194
15894.31 187
15895.51 203
15896.70 205
15897.89 183
15899.08 212
15900.27 198
15901.46 209
15902.66 201
15903.85 207
15905.04 203
15906.23 221
15907.43 255
15908.62 233
15909.81 235
15911.00 216
15912.19 208
15913.39 215
15914.58 222
15915.77 203
15916.96 198
15918.16 221
15919.35 198
15920.54 203
15921.73 198
15922.93 220
15924.12 183
15925.31 228
15926.50 223
15927.70 199
15928.89 200
15930.08 234
15931.28 233
15932.47 240
15933.66 209
15934.86 209
15936.05 179
15937.24 217
15938.44 192
15939.63 198
15940.82 178
15942.02 173
15943.21 210
15944.40 198
15945.60 186
15946.79 163
15947.98 198
15949.18 194
15950.37 163
15951.56 176
15952.76 171
15953.95 184
15955.15 190
15956.34 175
15957.53 181
15958.73 197
15959.92 187
15961.12 187
15962.31 195
15963.50 214
15964.70 184
15965.89 209
15967.09 179
15968.28 184
15969.48 208
15970.67 212
15971.86 201
15973.06 196
15974.25 156
15975.45 171
15976.64 180
15977.84 177
15979.03 210
15980.23 197
15981.42 167
15982.62 177
15983.81 212
15985.01 192
15986.20 181
15987.40 158
15988.59 181
15989.79 205
15990.98 178
15992.18 169
15993.37 164
15994.57 177
15995.76 180
15996.96 178
15998.16 167
15999.35 178
16000.55 167
16001.74 156
16002.94 180
16004.13 161
16005.33 175
16006.53 177
16007.72 158
16008.92 157
16010.11 171
16011.31 196
16012.51 176
16013.70 191
16014.90 153
16016.09 145
16017.29 147
16018.49 168
16019.68 160
16020.88 159
16022.07 181
16023.27 169
16024.47 173
16025.66 181
16026.86 141
16028.06 177
16029.25 160
16030.45 174
16031.65 174
16032.84 163
16034.04 164
16035.24 178
16036.44 179
16037.63 164
16038.83 181
16040.03 169
16041.22 175
16042.42 179
16043.62 162
16044.82 173
16046.01 182
16047.21 171
16048.41 166
16049.60 160
16050.80 178
16052.00 147
16053.20 167
16054.39 163
16055.59 187
16056.79 177
16057.99 170
16059.19 188
16060.38 175
16061.58 153
16062.78 164
16063.98 185
16065.18 197
16066.37 177
16067.57 177
16068.77 148
16069.97 167
16071.17 163
16072.36 175
16073.56 162
16074.76 173
16075.96 158
16077.16 155
16078.36 195
16079.56 152
16080.75 163
16081.95 152
16083.15 178
16084.35 180
16085.55 158
16086.75 164
16087.95 158
16089.15 162
16090.34 175
16091.54 178
16092.74 166
16093.94 174
16095.14 160
16096.34 169
16097.54 163
16098.74 158
16099.94 171
16101.14 187
16102.34 168
16103.54 164
16104.74 174
16105.93 173
16107.13 178
16108.33 184
16109.53 154
16110.73 171
16111.93 163
16113.13 163
16114.33 162
16115.53 141
16116.73 153
16117.93 174
16119.13 147
16120.33 174
16121.53 150
16122.73 167
16123.93 160
16125.13 168
16126.33 148
16127.53 142
16128.73 152
16129.94 153
16131.14 154
16132.34 154
16133.54 150
16134.74 139
16135.94 165
16137.14 167
16138.34 173
16139.54 177
16140.74 183
16141.94 138
16143.14 159
16144.34 164
16145.55 197
16146.75 167
16147.95 154
16149.15 168
16150.35 159
16151.55 161
16152.75 164
16153.95 137
16155.15 142
16156.36 178
16157.56 139
16158.76 141
16159.96 172
16161.16 162
16162.36 166
16163.57 163
16164.77 133
16165.97 153
16167.17 166
16168.37 141
16169.58 149
16170.78 140
16171.98 154
16173.18 166
16174.38 148
16175.59 141
16176.79 163
16177.99 186
16179.19 171
16180.39 148
16181.60 146
16182.80 155
16184.00 168
16185.20 165
16186.41 168
16187.61 153
16188.81 159
16190.01 189
16191.22 166
16192.42 176
16193.62 148
16194.83 174
16196.03 151
16197.23 143
16198.43 194
16199.64 134
16200.84 164
16202.04 161
16203.25 196
16204.45 148
16205.65 151
16206.86 179
16208.06 167
16209.26 157
16210.47 144
16211.67 148
16212.87 170
16214.08 178
16215.28 200
16216.49 186
16217.69 202
16218.89 149
16220.10 156
16221.30 163
16222.50 166
16223.71 221
16224.91 171
16226.12 159
16227.32 144
16228.52 157
16229.73 181
16230.93 157
16232.14 153
16233.34 178
16234.55 149
16235.75 162
16236.95 161
16238.16 165
16239.36 166
16240.57 175
16241.77 186
16242.98 178
16244.18 154
16245.39 157
16246.59 162
16247.80 152
16249.00 169
16250.21 166
16251.41 182
16252.62 197
16253.82 206
16255.03 166
16256.23 184
16257.44 184
16258.64 182
16259.85 184
16261.05 172
16262.26 189
16263.46 187
16264.67 193
16265.87 183
16267.08 166
16268.29 175
16269.49 193
16270.70 172
16271.90 177
16273.11 176
16274.31 181
16275.52 212
16276.73 205
16277.93 199
16279.14 197
16280.34 194
16281.55 177
16282.76 183
16283.96 171
16285.17 174
16286.38 196
16287.58 201
16288.79 212
16289.99 181
16291.20 195
16292.41 181
16293.61 184
16294.82 165
16296.03 190
16297.23 219
16298.44 195
16299.65 216
16300.85 209
16302.06 202
16303.27 203
16304.47 199
16305.68 215
16306.89 225
16308.10 208
16309.30 193
16310.51 199
16311.72 203
16312.92 209
16314.13 219
16315.34 219
16316.55 201
16317.75 218
16318.96 224
16320.17 222
16321.38 229
16322.58 188
16323.79 176
16325.00 184
16326.21 199
16327.42 194
16328.62 188
16329.83 191
16331.04 199
16332.25 193
16333.46 173
16334.66 186
16335.87 201
16337.08 198
16338.29 193
16339.50 166
16340.70 200
16341.91 210
16343.12 191
16344.33 196
16345.54 179
16346.75 185
16347.96 204
16349.16 191
16350.37 176
16351.58 151
16352.79 189
16354.00 180
16355.21 185
16356.42 185
16357.63 198
16358.83 195
16360.04 188
16361.25 165
16362.46 184
16363.67 193
16364.88 162
16366.09 170
16367.30 170
16368.51 180
16369.72 171
16370.93 207
16372.14 188
16373.35 188
16374.56 199
16375.76 166
16376.97 160
16378.18 185
16379.39 193
16380.60 179
16381.81 165
16383.02 179
16384.23 166
16385.44 191
16386.65 178
16387.86 160
16389.07 165
16390.28 157
16391.49 165
16392.70 172
16393.91 158
16395.12 171
16396.33 155
16397.55 154
16398.76 152
16399.97 173
16401.18 160
16402.39 143
16403.60 147
16404.81 175
16406.02 167
16407.23 169
16408.44 155
16409.65 150
16410.86 158
16412.07 172
16413.28 178
16414.50 153
16415.71 167
16416.92 145
16418.13 162
16419.34 128
16420.55 154
16421.76 143
16422.97 162
16424.19 182
16425.40 126
16426.61 152
16427.82 139
16429.03 142
16430.24 170
16431.46 151
16432.67 154
16433.88 164
16435.09 169
16436.30 169
16437.51 161
16438.73 147
16439.94 177
16441.15 167
16442.36 155
16443.57 157
16444.79 154
16446.00 195
16447.21 159
16448.42 149
16449.64 168
16450.85 162
16452.06 153
16453.27 169
16454.49 148
16455.70 149
16456.91 169
16458.12 178
16459.34 186
16460.55 162
16461.76 147
16462.97 159
16464.19 173
16465.40 135
16466.61 135
16467.83 189
16469.04 143
16470.25 146
16471.47 160
16472.68 158
16473.89 142
16475.11 158
16476.32 140
16477.53 168
16478.75 160
16479.96 158
16481.17 132
16482.39 160
16483.60 168
16484.81 179
16486.03 163
16487.24 130
16488.45 177
16489.67 171
16490.88 167
16492.10 153
16493.31 145
16494.52 162
16495.74 181
16496.95 144
16498.17 139
16499.38 154
16500.59 161
16501.81 150
16503.02 131
16504.24 159
16505.45 148
16506.67 150
16507.88 139
16509.10 141
16510.31 156
16511.52 170
16512.74 170
16513.95 150
16515.17 135
16516.38 156
16517.60 139
16518.81 185
16520.03 142
16521.24 165
16522.46 169
16523.67 160
16524.89 143
16526.10 152
16527.32 153
16528.53 143
16529.75 121
16530.96 141
16532.18 137
16533.40 124
16534.61 165
16535.83 165
16537.04 161
16538.26 139
16539.47 168
16540.69 148
16541.91 150
16543.12 140
16544.34 171
16545.55 138
16546.77 137
16547.98 139
16549.20 149
16550.42 162
16551.63 155
16552.85 134
16554.07 142
16555.28 145
16556.50 165
16557.71 157
16558.93 143
16560.15 133
16561.36 158
16562.58 122
16563.80 154
16565.01 143
16566.23 186
16567.45 157
16568.66 157
16569.88 145
16571.10 146
16572.31 135
16573.53 155
16574.75 156
16575.96 157
16577.18 138
16578.40 152
16579.62 177
16580.83 131
16582.05 153
16583.27 156
16584.48 153
16585.70 148
16586.92 149
16588.14 151
16589.35 161
16590.57 156
16591.79 137
16593.01 156
16594.23 134
16595.44 139
16596.66 145
16597.88 163
16599.10 156
16600.31 149
16601.53 136
16602.75 142
16603.97 120
16605.19 141
16606.40 192
16607.62 171
16608.84 138
16610.06 141
16611.28 159
16612.50 150
16613.71 158
16614.93 152
16616.15 186
16617.37 160
16618.59 129
16619.81 136
16621.03 151
16622.24 132
16623.46 128
16624.68 137
16625.90 134
16627.12 121
16628.34 147
16629.56 145
16630.78 127
16632.00 141
16633.21 155
16634.43 149
16635.65 139
16636.87 138
16638.09 133
16639.31 162
16640.53 140
16641.75 125
16642.97 124
16644.19 135
16645.41 139
16646.63 142
16647.85 145
16649.07 127
16650.29 140
16651.51 160
16652.73 155
16653.95 136
16655.17 143
16656.39 157
16657.61 150
16658.83 142
16660.05 152
16661.27 132
16662.49 139
16663.71 138
16664.93 133
16666.15 151
16667.37 144
16668.59 149
16669.81 127
16671.03 144
16672.25 135
16673.47 130
16674.69 150
16675.91 146
16677.13 158
16678.35 119
16679.57 144
16680.80 133
16682.02 114
16683.24 138
16684.46 137
16685.68 150
16686.90 156
16688.12 130
16689.34 120
16690.56 127
16691.79 153
16693.01 148
16694.23 127
16695.45 130
16696.67 135
16697.89 166
16699.11 167
16700.34 126
16701.56 142
16702.78 158
16704.00 129
16705.22 156
16706.44 158
16707.67 139
16708.89 126
16710.11 141
16711.33 125
16712.55 141
16713.78 148
16715.00 144
16716.22 158
16717.44 158
16718.67 130
16719.89 159
16721.11 142
16722.33 141
16723.55 151
16724.78 131
16726.00 147
16727.22 186
16728.45 146
16729.67 150
16730.89 130
16732.11 163
16733.34 153
16734.56 118
16735.78 129
16737.00 118
16738.23 148
16739.45 132
16740.67 116
16741.90 125
16743.12 154
16744.34 146
16745.57 125
16746.79 124
16748.01 151
16749.24 142
16750.46 125
16751.68 133
16752.91 132
16754.13 136
16755.35 139
16756.58 149
16757.80 145
16759.03 143
16760.25 136
16761.47 149
16762.70 133
16763.92 131
16765.14 128
16766.37 147
16767.59 135
16768.82 142
16770.04 137
16771.27 135
16772.49 136
16773.71 116
16774.94 155
16776.16 158
16777.39 159
16778.61 156
16779.84 153
16781.06 143
16782.29 138
16783.51 140
16784.73 123
16785.96 126
16787.18 128
16788.41 140
16789.63 157
16790.86 144
16792.08 126
16793.31 144
16794.53 150
16795.76 125
16796.98 129
16798.21 132
16799.43 158
16800.66 152
16801.89 170
16803.11 138
16804.34 150
16805.56 160
16806.79 149
16808.01 111
16809.24 124
16810.46 124
16811.69 121
16812.91 159
16814.14 136
16815.37 164
16816.59 144
16817.82 143
16819.04 133
16820.27 127
16821.50 142
16822.72 143
16823.95 135
16825.17 141
16826.40 151
16827.63 139
16828.85 123
16830.08 156
16831.31 149
16832.53 154
16833.76 153
16834.99 141
16836.21 132
16837.44 158
16838.67 123
16839.89 144
16841.12 154
16842.35 167
16843.57 165
16844.80 140
16846.03 150
16847.25 138
16848.48 153
16849.71 138
16850.93 150
16852.16 165
16853.39 174
16854.62 151
16855.84 137
16857.07 138
16858.30 138
16859.53 146
16860.75 169
16861.98 174
16863.21 146
16864.44 156
16865.66 135
16866.89 150
16868.12 159
16869.35 169
16870.57 186
16871.80 168
16873.03 154
16874.26 148
16875.49 163
16876.71 136
16877.94 148
16879.17 147
16880.40 178
16881.63 179
16882.86 156
16884.08 156
16885.31 159
16886.54 156
16887.77 159
16889.00 154
16890.23 149
16891.45 141
16892.68 187
16893.91 137
16895.14 169
16896.37 150
16897.60 145
16898.83 194
16900.06 152
16901.29 149
16902.51 134
16903.74 142
16904.97 158
16906.20 170
16907.43 133
16908.66 138
16909.89 143
16911.12 148
16912.35 155
16913.58 133
16914.81 159
16916.04 151
16917.27 147
16918.50 130
16919.73 157
16920.95 141
16922.18 152
16923.41 164
16924.64 151
16925.87 166
16927.10 162
16928.33 138
16929.56 158
16930.79 166
16932.02 178
16933.25 136
16934.48 144
16935.71 164
16936.94 142
16938.18 168
16939.41 157
16940.64 129
16941.87 162
16943.10 172
16944.33 132
16945.56 152
16946.79 150
16948.02 151
16949.25 135
16950.48 156
16951.71 158
16952.94 175
16954.17 164
16955.40 160
16956.64 158
16957.87 144
16959.10 131
16960.33 131
16961.56 144
16962.79 137
16964.02 155
16965.25 131
16966.48 146
16967.72 133
16968.95 135
16970.18 141
16971.41 135
16972.64 141
16973.87 156
16975.11 133
16976.34 150
16977.57 143
16978.80 152
16980.03 139
16981.26 138
16982.50 161
16983.73 130
16984.96 184
16986.19 162
16987.42 150
16988.66 154
16989.89 160
16991.12 144
16992.35 152
16993.59 162
16994.82 156
16996.05 132
16997.28 155
16998.52 150
16999.75 154
17000.98 157
17002.21 160
17003.45 165
17004.68 119
17005.91 122
17007.14 112
17008.38 165
17009.61 180
17010.84 140
17012.08 139
17013.31 134
17014.54 159
17015.78 134
17017.01 128
17018.24 130
17019.47 167
17020.71 174
17021.94 155
17023.17 130
17024.41 131
17025.64 164
17026.88 161
17028.11 139
17029.34 128
17030.58 150
17031.81 169
17033.04 164
17034.28 135
17035.51 137
17036.75 139
17037.98 165
17039.21 141
17040.45 161
17041.68 152
17042.92 166
17044.15 140
17045.38 147
17046.62 135
17047.85 136
17049.09 145
17050.32 149
17051.56 137
17052.79 134
17054.02 139
17055.26 127
17056.49 162
17057.73 130
17058.96 138
17060.20 137
17061.43 149
17062.67 127
17063.90 129
17065.14 130
17066.37 140
17067.61 136
17068.84 133
17070.08 121
17071.31 128
17072.55 141
17073.78 149
17075.02 166
17076.25 130
17077.49 153
17078.72 148
17079.96 136
17081.20 142
17082.43 135
17083.67 129
17084.90 139
17086.14 147
17087.37 155
17088.61 139
17089.85 119
17091.08 148
17092.32 160
17093.55 120
17094.79 135
17096.03 132
17097.26 152
17098.50 148
17099.73 144
17100.97 128
17102.21 137
17103.44 140
17104.68 139
17105.92 126
17107.15 130
17108.39 151
17109.63 140
17110.86 149
17112.10 144
17113.34 116
17114.57 142
17115.81 134
17117.05 115
17118.28 120
17119.52 131
17120.76 140
17121.99 136
17123.23 117
17124.47 112
17125.70 135
17126.94 147
17128.18 120
17129.42 126
17130.65 140
17131.89 146
17133.13 164
17134.37 138
17135.60 136
17136.84 129
17138.08 149
17139.32 129
17140.55 119
17141.79 108
17143.03 114
17144.27 138
17145.50 134
17146.74 133
17147.98 114
17149.22 148
17150.46 140
17151.69 122
17152.93 142
17154.17 139
17155.41 150
17156.65 152
17157.89 119
17159.12 130
17160.36 108
17161.60 142
17162.84 135
17164.08 127
17165.32 145
17166.56 147
17167.79 126
17169.03 108
17170.27 123
17171.51 129
17172.75 139
17173.99 148
17175.23 128
17176.47 152
17177.70 145
17178.94 127
17180.18 106
17181.42 111
17182.66 143
17183.90 127
17185.14 124
17186.38 137
17187.62 144
17188.86 118
17190.10 113
17191.34 113
17192.58 131
17193.82 124
17195.06 129
17196.30 122
17197.54 112
17198.78 131
17200.01 126
17201.25 111
17202.49 120
17203.73 126
17204.97 125
17206.21 127
17207.45 126
17208.70 144
17209.94 139
17211.18 153
17212.42 128
17213.66 116
17214.90 129
17216.14 113
17217.38 141
17218.62 130
17219.86 134
17221.10 137
17222.34 138
17223.58 141
17224.82 122
17226.06 120
17227.30 148
17228.54 110
17229.78 125
17231.03 138
17232.27 123
17233.51 142
17234.75 125
17235.99 106
17237.23 109
17238.47 114
17239.71 114
17240.95 121
17242.20 131
17243.44 118
17244.68 128
17245.92 135
17247.16 109
17248.40 127
17249.65 136
17250.89 138
17252.13 126
17253.37 140
17254.61 128
17255.85 146
17257.10 150
17258.34 122
17259.58 123
17260.82 120
17262.06 132
17263.31 123
17264.55 135
17265.79 131
17267.03 135
17268.27 155
17269.52 136
17270.76 129
17272.00 111
17273.24 128
17274.49 126
17275.73 129
17276.97 117
17278.22 122
17279.46 141
17280.70 121
17281.94 124
17283.19 120
17284.43 132
17285.67 116
17286.91 140
17288.16 120
17289.40 122
17290.64 109
17291.89 134
17293.13 126
17294.37 130
17295.62 116
17296.86 111
17298.10 145
17299.35 124
17300.59 137
17301.83 140
17303.08 126
17304.32 116
17305.56 125
17306.81 121
17308.05 125
17309.30 114
17310.54 108
17311.78 126
17313.03 118
17314.27 126
17315.52 130
17316.76 128
17318.00 146
17319.25 108
17320.49 128
17321.74 111
17322.98 127
17324.23 124
17325.47 133
17326.71 119
17327.96 163
17329.20 119
17330.45 115
17331.69 128
17332.94 130
17334.18 136
17335.43 144
17336.67 108
17337.92 143
17339.16 169
17340.41 148
17341.65 125
17342.90 131
17344.14 139
17345.39 143
17346.63 146
17347.88 147
17349.12 109
17350.37 138
17351.61 146
17352.86 138
17354.10 162
17355.35 133
17356.59 118
17357.84 130
17359.08 125
17360.33 126
17361.58 124
17362.82 102
17364.07 117
17365.31 128
17366.56 112
17367.80 126
17369.05 126
17370.30 130
17371.54 131
17372.79 128
17374.03 132
17375.28 113
17376.53 114
17377.77 117
17379.02 125
17380.27 133
17381.51 129
17382.76 116
17384.01 113
17385.25 134
17386.50 117
17387.75 107
17388.99 131
17390.24 124
17391.49 119
17392.73 124
17393.98 131
17395.23 116
17396.47 110
17397.72 124
17398.97 123
17400.21 121
17401.46 129
17402.71 125
17403.96 139
17405.20 149
17406.45 145
17407.70 118
17408.94 111
17410.19 140
17411.44 121
17412.69 112
17413.93 129
17415.18 112
17416.43 128
17417.68 144
17418.93 114
17420.17 111
17421.42 129
17422.67 115
17423.92 122
17425.16 115
17426.41 131
17427.66 111
17428.91 166
17430.16 136
17431.41 106
17432.65 128
17433.90 122
17435.15 138
17436.40 120
17437.65 113
17438.90 122
17440.14 136
17441.39 121
17442.64 138
17443.89 147
17445.14 150
17446.39 144
17447.64 149
17448.88 116
17450.13 126
17451.38 123
17452.63 120
17453.88 141
17455.13 107
17456.38 119
17457.63 115
17458.88 151
17460.13 146
17461.38 138
17462.62 146
17463.87 132
17465.12 106
17466.37 113
17467.62 135
17468.87 134
17470.12 131
17471.37 120
17472.62 130
17473.87 121
17475.12 116
17476.37 139
17477.62 133
17478.87 135
17480.12 127
17481.37 124
17482.62 134
17483.87 129
17485.12 141
17486.37 151
17487.62 139
17488.87 149
17490.12 121
17491.37 125
17492.62 133
17493.87 134
17495.12 104
17496.37 135
17497.62 121
17498.87 137
17500.12 130
17501.38 125
17502.63 102
17503.88 128
17505.13 138
17506.38 143
17507.63 137
17508.88 117
17510.13 104
17511.38 100
17512.63 125
17513.89 142
17515.14 129
17516.39 128
17517.64 137
17518.89 140
17520.14 130
17521.39 120
17522.64 115
17523.90 134
17525.15 136
17526.40 135
17527.65 144
17528.90 142
17530.15 133
17531.41 128
17532.66 132
17533.91 140
17535.16 131
17536.41 131
17537.67 156
17538.92 145
17540.17 127
17541.42 126
17542.67 147
17543.93 151
17545.18 155
17546.43 142
17547.68 113
17548.94 119
17550.19 121
17551.44 138
17552.69 127
17553.95 125
17555.20 148
17556.45 124
17557.70 121
17558.96 133
17560.21 128
17561.46 131
17562.72 141
17563.97 126
17565.22 148
17566.47 129
17567.73 130
17568.98 155
17570.23 138
17571.49 142
17572.74 123
17573.99 113
17575.25 130
17576.50 139
17577.75 113
17579.01 104
17580.26 120
17581.51 127
17582.77 151
17584.02 154
17585.28 137
17586.53 135
17587.78 135
17589.04 138
17590.29 133
17591.54 146
17592.80 152
17594.05 134
17595.31 119
17596.56 128
17597.81 136
17599.07 125
17600.32 146
17601.58 137
17602.83 145
17604.09 101
17605.34 127
17606.60 131
17607.85 146
17609.10 129
17610.36 147
17611.61 138
17612.87 122
17614.12 138
17615.38 132
17616.63 145
17617.89 141
17619.14 158
17620.40 115
17621.65 155
17622.91 153
17624.16 137
17625.42 130
17626.67 153
17627.93 160
17629.18 134
17630.44 127
17631.69 106
17632.95 135
17634.21 122
17635.46 134
17636.72 125
17637.97 128
17639.23 136
17640.48 129
17641.74 128
17642.99 115
17644.25 127
17645.51 139
17646.76 138
17648.02 117
17649.27 121
17650.53 131
17651.79 133
17653.04 100
17654.30 139
17655.55 134
17656.81 144
17658.07 130
17659.32 128
17660.58 126
17661.84 126
17663.09 125
17664.35 138
17665.61 111
17666.86 133
17668.12 115
17669.38 127
17670.63 125
17671.89 139
17673.15 118
17674.40 132
17675.66 124
17676.92 135
17678.17 150
17679.43 130
17680.69 144
17681.95 126
17683.20 126
17684.46 135
17685.72 134
17686.98 140
17688.23 128
17689.49 155
17690.75 144
17692.01 150
17693.26 144
17694.52 130
17695.78 126
17697.04 126
17698.29 111
17699.55 136
17700.81 168
17702.07 130
17703.32 129
17704.58 123
17705.84 128
17707.10 126
17708.36 110
17709.62 126
17710.87 129
17712.13 137
17713.39 136
17714.65 141
17715.91 155
17717.17 116
17718.42 150
17719.68 129
17720.94 99
17722.20 133
17723.46 151
17724.72 153
17725.98 109
17727.23 122
17728.49 128
17729.75 131
17731.01 112
17732.27 111
17733.53 103
17734.79 107
17736.05 111
17737.31 142
17738.57 101
17739.82 137
17741.08 129
17742.34 134
17743.60 127
17744.86 108
17746.12 106
17747.38 137
17748.64 122
17749.90 127
17751.16 106
17752.42 110
17753.68 137
17754.94 120
17756.20 100
17757.46 124
17758.72 116
17759.98 125
17761.24 117
17762.50 113
17763.76 138
17765.02 127
17766.28 134
17767.54 113
17768.80 130
17770.06 141
17771.32 119
17772.58 122
17773.84 116
17775.10 106
17776.36 114
17777.62 119
17778.88 125
17780.14 125
17781.40 122
17782.67 124
17783.93 129
17785.19 128
17786.45 106
17787.71 120
17788.97 136
17790.23 141
17791.49 143
17792.75 127
17794.01 140
17795.28 104
17796.54 107
17797.80 108
17799.06 122
17800.32 125
17801.58 112
17802.84 138
17804.11 119
17805.37 132
17806.63 138
17807.89 129
17809.15 134
17810.41 113
17811.68 121
17812.94 114
17814.20 100
17815.46 116
17816.72 112
17817.99 105
17819.25 119
17820.51 130
17821.77 131
17823.03 132
17824.30 118
17825.56 127
17826.82 135
17828.08 147
17829.35 116
17830.61 129
17831.87 116
17833.13 121
17834.40 110
17835.66 138
17836.92 138
17838.18 109
17839.45 116
17840.71 117
17841.97 112
17843.24 133
17844.50 124
17845.76 143
17847.02 107
17848.29 126
17849.55 138
17850.81 122
17852.08 129
17853.34 118
17854.60 134
17855.87 116
17857.13 119
17858.39 108
17859.66 129
17860.92 136
17862.18 110
17863.45 113
17864.71 113
17865.98 114
17867.24 144
17868.50 123
17869.77 128
17871.03 125
17872.30 121
17873.56 136
17874.82 146
17876.09 117
17877.35 117
17878.62 96
17879.88 123
17881.14 129
17882.41 106
17883.67 102
17884.94 129
17886.20 118
17887.47 134
17888.73 113
17890.00 106
17891.26 113
17892.52 112
17893.79 104
17895.05 114
17896.32 116
17897.58 122
17898.85 131
17900.11 122
17901.38 100
17902.64 104
17903.91 98
17905.17 130
17906.44 144
17907.70 104
17908.97 121
17910.23 98
17911.50 135
17912.77 112
17914.03 100
17915.30 108
17916.56 123
17917.83 123
17919.09 106
17920.36 96
17921.62 114
17922.89 135
17924.16 132
17925.42 111
17926.69 117
17927.95 125
17929.22 108
17930.49 138
17931.75 141
17933.02 127
17934.28 116
17935.55 117
17936.82 122
17938.08 108
17939.35 101
17940.62 116
17941.88 117
17943.15 105
17944.42 117
17945.68 106
17946.95 124
17948.22 137
17949.48 121
17950.75 106
17952.02 116
17953.28 115
17954.55 108
17955.82 99
17957.08 104
17958.35 116
17959.62 105
17960.88 104
17962.15 111
17963.42 121
17964.69 119
17965.95 117
17967.22 114
17968.49 136
17969.76 123
17971.02 139
17972.29 112
17973.56 106
17974.83 118
17976.09 114
17977.36 102
17978.63 105
17979.90 126
17981.16 123
17982.43 146
17983.70 99
17984.97 111
17986.24 133
17987.50 135
17988.77 112
17990.04 114
17991.31 129
17992.58 125
17993.84 128
17995.11 114
17996.38 116
17997.65 127
17998.92 141
18000.19 126
18001.46 107
18002.72 105
18003.99 122
18005.26 108
18006.53 111
18007.80 86
18009.07 143
18010.34 104
18011.61 122
18012.87 100
18014.14 108
18015.41 98
18016.68 151
18017.95 138
18019.22 90
18020.49 136
18021.76 113
18023.03 134
18024.30 108
18025.57 116
18026.84 113
18028.11 138
18029.37 136
18030.64 114
18031.91 108
18033.18 127
18034.45 107
18035.72 93
18036.99 101
18038.26 118
18039.53 95
18040.80 120
18042.07 122
18043.34 119
18044.61 135
18045.88 126
18047.15 130
18048.42 112
18049.69 112
18050.96 124
18052.23 119
18053.50 121
18054.77 103
18056.05 89
18057.32 111
18058.59 140
18059.86 134
18061.13 85
18062.40 102
18063.67 106
18064.94 106
18066.21 117
18067.48 113
18068.75 110
18070.02 116
18071.29 141
18072.57 116
18073.84 111
18075.11 129
18076.38 135
18077.65 117
18078.92 119
18080.19 110
18081.46 111
18082.74 133
18084.01 128
18085.28 110
18086.55 114
18087.82 111
18089.09 133
18090.37 139
18091.64 96
18092.91 122
18094.18 122
18095.45 143
18096.72 133
18098.00 113
18099.27 120
18100.54 133
18101.81 136
18103.08 104
18104.36 108
18105.63 105
18106.90 126
18108.17 117
18109.45 106
18110.72 103
18111.99 135
18113.26 120
18114.54 134
18115.81 116
18117.08 104
18118.35 121
18119.63 135
18120.90 129
18122.17 125
18123.44 117
18124.72 107
18125.99 117
18127.26 122
18128.54 106
18129.81 115
18131.08 135
18132.36 113
18133.63 118
18134.90 120
18136.18 124
18137.45 115
18138.72 131
18140.00 118
18141.27 117
18142.54 127
18143.82 118
18145.09 105
18146.36 114
18147.64 162
18148.91 127
18150.19 120
18151.46 100
18152.73 111
18154.01 103
18155.28 108
18156.55 100
18157.83 133
18159.10 132
18160.38 129
18161.65 138
18162.93 112
18164.20 115
18165.47 124
18166.75 108
18168.02 119
18169.30 108
18170.57 99
18171.85 140
18173.12 114
18174.40 130
18175.67 147
18176.95 121
18178.22 121
18179.50 96
18180.77 104
18182.04 101
18183.32 114
18184.59 131
18185.87 111
18187.15 99
18188.42 126
18189.70 118
18190.97 96
18192.25 110
18193.52 121
18194.80 156
18196.07 113
18197.35 109
18198.62 126
18199.90 123
18201.17 113
18202.45 123
18203.73 127
18205.00 110
18206.28 111
18207.55 120
18208.83 110
18210.10 138
18211.38 115
18212.66 131
18213.93 116
18215.21 120
18216.48 126
18217.76 154
18219.04 122
18220.31 102
18221.59 150
18222.87 138
18224.14 120
18225.42 118
18226.70 128
18227.97 108
18229.25 122
18230.53 113
18231.80 141
18233.08 100
18234.36 120
18235.63 117
18236.91 113
18238.19 114
18239.46 126
18240.74 127
18242.02 127
18243.29 125
18244.57 112
18245.85 111
18247.13 117
18248.40 114
18249.68 107
18250.96 133
18252.24 115
18253.51 113
18254.79 112
18256.07 127
18257.35 95
18258.62 109
18259.90 113
18261.18 127
18262.46 139
18263.73 112
18265.01 128
18266.29 100
18267.57 129
18268.85 123
18270.12 130
18271.40 98
18272.68 106
18273.96 148
18275.24 120
18276.51 113
18277.79 112
18279.07 117
18280.35 133
18281.63 120
18282.91 113
18284.18 135
18285.46 110
18286.74 111
18288.02 127
18289.30 129
18290.58 104
18291.86 119
18293.14 115
18294.41 126
18295.69 116
18296.97 95
18298.25 97
18299.53 117
18300.81 116
18302.09 111
18303.37 121
18304.65 125
18305.93 112
18307.21 93
18308.49 127
18309.76 118
18311.04 125
18312.32 98
18313.60 104
18314.88 122
18316.16 103
18317.44 94
18318.72 115
18320.00 109
18321.28 104
18322.56 124
18323.84 110
18325.12 112
18326.40 121
18327.68 117
18328.96 121
18330.24 126
18331.52 122
18332.80 142
18334.08 111
18335.36 133
18336.64 111
18337.92 121
18339.20 119
18340.48 138
18341.76 140
18343.05 110
18344.33 154
18345.61 113
18346.89 115
18348.17 122
18349.45 112
18350.73 111
18352.01 100
18353.29 122
18354.57 110
18355.85 121
18357.13 106
18358.42 120
18359.70 105
18360.98 122
18362.26 126
18363.54 106
18364.82 115
18366.10 106
18367.38 120
18368.67 119
18369.95 109
18371.23 115
18372.51 124
18373.79 91
18375.07 102
18376.36 111
18377.64 128
18378.92 100
18380.20 118
18381.48 95
18382.77 110
18384.05 103
18385.33 123
18386.61 120
18387.89 106
18389.18 113
18390.46 114
18391.74 115
18393.02 94
18394.31 105
18395.59 99
18396.87 129
18398.15 114
18399.44 111
18400.72 110
18402.00 107
18403.28 109
18404.57 135
18405.85 117
18407.13 113
18408.41 111
18409.70 112
18410.98 97
18412.26 90
18413.55 114
18414.83 109
18416.11 118
18417.40 104
18418.68 103
18419.96 104
18421.25 122
18422.53 109
18423.81 106
18425.10 117
18426.38 100
18427.66 108
18428.95 113
18430.23 115
18431.51 123
18432.80 97
18434.08 115
18435.37 95
18436.65 105
18437.93 132
18439.22 118
18440.50 116
18441.79 107
18443.07 124
18444.35 118
18445.64 112
18446.92 123
18448.21 116
18449.49 114
18450.78 101
18452.06 81
18453.34 106
18454.63 121
18455.91 93
18457.20 122
18458.48 107
18459.77 117
18461.05 99
18462.34 117
18463.62 101
18464.91 103
18466.19 148
18467.48 110
18468.76 128
18470.05 86
18471.33 115
18472.62 106
18473.90 115
18475.19 108
18476.47 93
18477.76 92
18479.04 118
18480.33 101
18481.61 107
18482.90 123
18484.18 103
18485.47 115
18486.76 97
18488.04 115
18489.33 117
18490.61 114
18491.90 108
18493.18 122
18494.47 111
18495.76 125
18497.04 95
18498.33 111
18499.61 138
18500.90 152
18502.19 114
18503.47 120
18504.76 111
18506.05 109
18507.33 116
18508.62 112
18509.90 104
18511.19 90
18512.48 111
18513.76 105
18515.05 126
18516.34 108
18517.62 133
18518.91 123
18520.20 112
18521.48 122
18522.77 83
18524.06 106
18525.35 92
18526.63 107
18527.92 95
18529.21 133
18530.49 101
18531.78 109
18533.07 106
18534.36 129
18535.64 123
18536.93 112
18538.22 113
18539.50 118
18540.79 133
18542.08 102
18543.37 113
18544.66 121
18545.94 115
18547.23 103
18548.52 108
18549.81 107
18551.09 107
18552.38 114
18553.67 140
18554.96 109
18556.25 114
18557.53 95
18558.82 123
18560.11 121
18561.40 121
18562.69 112
18563.98 110
18565.26 136
18566.55 107
18567.84 137
18569.13 111
18570.42 127
18571.71 105
18572.99 122
18574.28 100
18575.57 108
18576.86 119
18578.15 121
18579.44 105
18580.73 115
18582.02 125
18583.31 124
18584.59 106
18585.88 106
18587.17 122
18588.46 90
18589.75 126
18591.04 137
18592.33 138
18593.62 96
18594.91 141
18596.20 115
18597.49 139
18598.78 134
18600.07 100
18601.36 111
18602.65 121
18603.94 132
18605.23 101
18606.52 141
18607.81 127
18609.09 136
18610.38 126
18611.67 127
18612.96 116
18614.25 124
18615.55 131
18616.84 133
18618.13 118
18619.42 116
18620.71 124
18622.00 140
18623.29 122
18624.58 99
18625.87 127
18627.16 137
18628.45 135
18629.74 123
18631.03 116
18632.32 102
18633.61 118
18634.90 111
18636.19 114
18637.48 111
18638.77 113
18640.07 128
18641.36 132
18642.65 89
18643.94 115
18645.23 126
18646.52 121
18647.81 108
18649.10 111
18650.40 108
18651.69 118
18652.98 126
18654.27 115
18655.56 123
18656.85 112
18658.14 115
18659.44 122
18660.73 118
18662.02 106
18663.31 131
18664.60 126
18665.89 111
18667.19 94
18668.48 104
18669.77 137
18671.06 116
18672.35 116
18673.65 107
18674.94 103
18676.23 117
18677.52 125
18678.82 101
18680.11 130
18681.40 119
18682.69 103
18683.99 117
18685.28 85
18686.57 94
18687.86 110
18689.16 119
18690.45 111
18691.74 110
18693.03 105
18694.33 124
18695.62 121
18696.91 134
18698.21 109
18699.50 135
18700.79 118
18702.09 127
18703.38 107
18704.67 116
18705.97 108
18707.26 120
18708.55 134
18709.85 114
18711.14 107
18712.43 100
18713.73 107
18715.02 107
18716.31 117
18717.61 116
18718.90 119
18720.19 116
18721.49 99
18722.78 99
18724.08 99
18725.37 103
18726.66 102
18727.96 119
18729.25 89
18730.55 100
18731.84 92
18733.13 107
18734.43 112
18735.72 124
18737.02 103
18738.31 115
18739.61 104
18740.90 138
18742.19 126
18743.49 95
18744.78 122
18746.08 124
18747.37 137
18748.67 116
18749.96 114
18751.26 108
18752.55 116
18753.85 109
18755.14 117
18756.44 118
18757.73 128
18759.03 120
18760.32 112
18761.62 93
18762.91 112
18764.21 122
18765.50 118
18766.80 100
18768.09 93
18769.39 113
18770.69 104
18771.98 129
18773.28 110
18774.57 131
18775.87 96
18777.16 124
18778.46 126
18779.76 89
18781.05 113
18782.35 106
18783.64 100
18784.94 116
18786.24 99
18787.53 102
18788.83 114
18790.12 102
18791.42 113
18792.72 103
18794.01 120
18795.31 116
18796.61 114
18797.90 110
18799.20 110
18800.49 109
18801.79 109
18803.09 111
18804.38 118
18805.68 126
18806.98 130
18808.28 111
18809.57 116
18810.87 113
18812.17 115
18813.46 130
18814.76 119
18816.06 119
18817.35 106
18818.65 108
18819.95 122
18821.25 101
18822.54 132
18823.84 156
18825.14 109
18826.44 97
18827.73 94
18829.03 111
18830.33 131
18831.63 122
18832.92 119
18834.22 100
18835.52 144
18836.82 99
18838.11 116
18839.41 90
18840.71 101
18842.01 120
18843.31 104
18844.60 114
18845.90 105
18847.20 95
18848.50 100
18849.80 108
18851.10 132
18852.39 127
18853.69 125
18854.99 131
18856.29 108
18857.59 125
18858.89 103
18860.18 119
18861.48 116
18862.78 120
18864.08 126
18865.38 127
18866.68 108
18867.98 93
18869.28 119
18870.58 107
18871.87 111
18873.17 110
18874.47 111
18875.77 116
18877.07 119
18878.37 109
18879.67 127
18880.97 99
18882.27 102
18883.57 120
18884.87 107
18886.17 93
18887.47 106
18888.77 107
18890.07 112
18891.36 119
18892.66 110
18893.96 127
18895.26 106
18896.56 131
18897.86 91
18899.16 88
18900.46 119
18901.76 144
18903.06 117
18904.36 121
18905.66 105
18906.96 101
18908.27 121
18909.57 95
18910.87 95
18912.17 120
18913.47 126
18914.77 110
18916.07 105
18917.37 122
18918.67 111
18919.97 123
18921.27 125
18922.57 119
18923.87 99
18925.17 101
18926.47 120
18927.77 120
18929.08 120
18930.38 111
18931.68 111
18932.98 111
18934.28 103
18935.58 124
18936.88 138
18938.18 141
18939.49 114
18940.79 109
18942.09 107
18943.39 97
18944.69 110
18945.99 91
18947.29 96
18948.60 103
18949.90 121
18951.20 115
18952.50 128
18953.80 96
18955.11 103
18956.41 97
18957.71 126
18959.01 97
18960.31 135
18961.62 118
18962.92 113
18964.22 110
18965.52 103
18966.82 101
18968.13 108
18969.43 122
18970.73 140
18972.03 92
18973.34 90
18974.64 110
18975.94 105
18977.24 105
18978.55 91
18979.85 104
18981.15 91
18982.46 130
18983.76 115
18985.06 109
18986.36 96
18987.67 112
18988.97 106
18990.27 92
18991.58 108
18992.88 103
18994.18 109
18995.49 124
18996.79 95
18998.09 87
18999.40 122
19000.70 112
19002.00 113
19003.31 85
19004.61 103
19005.91 97
19007.22 88
19008.52 115
19009.83 122
19011.13 100
19012.43 91
19013.74 105
19015.04 115
19016.34 110
19017.65 88
19018.95 125
19020.26 105
19021.56 108
19022.87 101
19024.17 101
19025.47 116
19026.78 108
19028.08 97
19029.39 110
19030.69 112
19032.00 102
19033.30 115
19034.61 85
19035.91 83
19037.22 104
19038.52 133
19039.82 92
19041.13 91
19042.43 102
19043.74 103
19045.04 99
19046.35 104
19047.65 101
19048.96 93
19050.26 102
19051.57 96
19052.88 94
19054.18 99
19055.49 114
19056.79 100
19058.10 109
19059.40 98
19060.71 116
19062.01 110
19063.32 111
19064.62 124
19065.93 99
19067.24 105
19068.54 103
19069.85 87
19071.15 104
19072.46 116
19073.77 130
19075.07 81
19076.38 102
19077.68 121
19078.99 112
19080.30 118
19081.60 111
19082.91 115
19084.22 111
19085.52 113
19086.83 114
19088.13 90
19089.44 116
19090.75 131
19092.05 94
19093.36 114
19094.67 106
19095.97 126
19097.28 99
19098.59 96
19099.90 115
19101.20 113
19102.51 104
19103.82 92
19105.12 115
19106.43 107
19107.74 117
19109.04 118
19110.35 123
19111.66 119
19112.97 98
19114.27 98
19115.58 124
19116.89 102
19118.20 98
19119.50 107
19120.81 103
19122.12 112
19123.43 106
19124.73 94
19126.04 103
19127.35 115
19128.66 82
19129.97 92
19131.27 114
19132.58 129
19133.89 104
19135.20 107
19136.51 106
19137.81 97
19139.12 119
19140.43 87
19141.74 96
19143.05 103
19144.36 133
19145.66 110
19146.97 97
19148.28 97
19149.59 103
19150.90 117
19152.21 89
19153.52 111
19154.83 106
19156.13 102
19157.44 119
19158.75 107
19160.06 105
19161.37 88
19162.68 123
19163.99 123
19165.30 109
19166.61 92
19167.92 96
19169.22 112
19170.53 99
19171.84 90
19173.15 107
19174.46 105
19175.77 98
19177.08 106
19178.39 94
19179.70 112
19181.01 99
19182.32 122
19183.63 87
19184.94 98
19186.25 86
19187.56 100
19188.87 121
19190.18 93
19191.49 99
19192.80 116
19194.11 110
19195.42 101
19196.73 105
19198.04 112
19199.35 97
19200.66 88
19201.97 107
19203.28 106
19204.59 78
19205.90 112
19207.21 114
19208.52 98
19209.83 96
19211.14 93
19212.46 86
19213.77 103
19215.08 105
19216.39 116
19217.70 113
19219.01 106
19220.32 112
19221.63 104
19222.94 109
19224.25 97
19225.57 92
19226.88 82
19228.19 107
19229.50 104
19230.81 91
19232.12 90
19233.43 86
19234.75 100
19236.06 113
19237.37 124
19238.68 100
19239.99 112
19241.30 119
19242.62 105
19243.93 96
19245.24 98
19246.55 102
19247.86 105
19249.18 100
19250.49 97
19251.80 104
19253.11 102
19254.42 102
19255.74 123
19257.05 102
19258.36 89
19259.67 109
19260.99 108
19262.30 106
19263.61 97
19264.92 81
19266.24 97
19267.55 119
19268.86 103
19270.17 115
19271.49 99
19272.80 128
19274.11 118
19275.42 137
19276.74 113
19278.05 87
19279.36 102
19280.68 119
19281.99 93
19283.30 93
19284.62 84
19285.93 106
19287.24 109
19288.56 111
19289.87 96
19291.18 103
19292.50 116
19293.81 97
19295.12 113
19296.44 118
19297.75 80
19299.06 101
19300.38 114
19301.69 91
19303.01 96
19304.32 119
19305.63 118
19306.95 103
19308.26 83
19309.58 97
19310.89 117
19312.20 107
19313.52 84
19314.83 116
19316.15 121
19317.46 105
19318.78 95
19320.09 110
19321.41 85
19322.72 101
19324.03 102
19325.35 101
19326.66 78
19327.98 96
19329.29 99
19330.61 90
19331.92 101
19333.24 104
19334.55 128
19335.87 101
19337.18 102
19338.50 110
19339.81 105
19341.13 91
19342.44 105
19343.76 83
19345.07 103
19346.39 97
19347.70 91
19349.02 107
19350.34 87
19351.65 114
19352.97 120
19354.28 109
19355.60 91
19356.91 111
19358.23 104
19359.54 122
19360.86 99
19362.18 102
19363.49 103
19364.81 109
19366.12 99
19367.44 112
19368.76 111
19370.07 93
19371.39 91
19372.71 96
19374.02 117
19375.34 87
19376.65 99
19377.97 97
19379.29 119
19380.60 103
19381.92 114
19383.24 107
19384.55 113
19385.87 89
19387.19 108
19388.50 90
19389.82 121
19391.14 103
19392.45 129
19393.77 102
19395.09 105
19396.41 117
19397.72 101
19399.04 135
19400.36 106
19401.67 92
19402.99 110
19404.31 109
19405.63 95
19406.94 111
19408.26 98
19409.58 105
19410.90 103
19412.21 122
19413.53 96
19414.85 91
19416.17 116
19417.48 108
19418.80 97
19420.12 99
19421.44 91
19422.76 112
19424.07 133
19425.39 98
19426.71 122
19428.03 108
19429.35 94
19430.66 106
19431.98 97
19433.30 87
19434.62 84
19435.94 113
19437.26 111
19438.57 103
19439.89 100
19441.21 119
19442.53 108
19443.85 111
19445.17 100
19446.49 101
19447.81 108
19449.12 108
19450.44 105
19451.76 111
19453.08 98
19454.40 102
19455.72 114
19457.04 102
19458.36 109
19459.68 85
19461.00 117
19462.32 99
19463.63 102
19464.95 97
19466.27 105
19467.59 112
19468.91 116
19470.23 112
19471.55 99
19472.87 110
19474.19 101
19475.51 97
19476.83 107
19478.15 106
19479.47 110
19480.79 115
19482.11 96
19483.43 79
19484.75 105
19486.07 119
19487.39 92
19488.71 110
19490.03 96
19491.35 127
19492.67 110
19493.99 109
19495.31 104
19496.63 97
19497.95 110
19499.27 105
19500.59 106
19501.91 87
19503.24 102
19504.56 110
19505.88 113
19507.20 95
19508.52 100
19509.84 107
19511.16 105
19512.48 97
19513.80 103
19515.12 106
19516.44 89
19517.77 118
19519.09 88
19520.41 104
19521.73 90
19523.05 104
19524.37 106
19525.69 115
19527.02 97
19528.34 105
19529.66 98
19530.98 92
19532.30 84
19533.62 114
19534.95 100
19536.27 86
19537.59 103
19538.91 113
19540.23 99
19541.56 93
19542.88 98
19544.20 95
19545.52 114
19546.84 96
19548.17 106
19549.49 129
19550.81 107
19552.13 95
19553.46 93
19554.78 81
19556.10 94
19557.42 106
19558.75 97
19560.07 111
19561.39 105
19562.71 104
19564.04 93
19565.36 119
19566.68 89
19568.00 86
19569.33 101
19570.65 109
19571.97 104
19573.30 96
19574.62 93
19575.94 122
19577.27 100
19578.59 122
19579.91 111
19581.24 96
19582.56 105
19583.88 112
19585.21 94
19586.53 101
19587.85 98
19589.18 107
19590.50 100
19591.82 115
19593.15 108
19594.47 101
19595.80 95
19597.12 111
19598.44 95
19599.77 102
19601.09 93
19602.42 95
19603.74 114
19605.06 114
19606.39 91
19607.71 110
19609.04 101
19610.36 118
19611.69 91
19613.01 92
19614.33 89
19615.66 109
19616.98 113
19618.31 107
19619.63 104
19620.96 89
19622.28 88
19623.61 111
19624.93 87
19626.26 93
19627.58 110
19628.91 92
19630.23 101
19631.56 108
19632.88 110
19634.21 88
19635.53 96
19636.86 92
19638.18 88
19639.51 100
19640.83 109
19642.16 88
19643.48 94
19644.81 103
19646.14 108
19647.46 98
19648.79 111
19650.11 106
19651.44 129
19652.76 123
19654.09 103
19655.42 104
19656.74 95
19658.07 129
19659.39 105
19660.72 104
19662.05 80
19663.37 115
19664.70 116
19666.02 101
19667.35 96
19668.68 89
19670.00 104
19671.33 93
19672.66 102
19673.98 98
19675.31 86
19676.64 101
19677.96 120
19679.29 95
19680.62 97
19681.94 94
19683.27 111
19684.60 104
19685.92 98
19687.25 96
19688.58 100
19689.90 92
19691.23 114
19692.56 101
19693.88 82
19695.21 80
19696.54 104
19697.87 87
19699.19 82
19700.52 96
19701.85 104
19703.18 101
19704.50 87
19705.83 83
19707.16 101
19708.49 101
19709.81 99
19711.14 83
19712.47 90
19713.80 93
19715.13 115
19716.45 99
19717.78 93
19719.11 124
19720.44 122
19721.77 84
19723.09 91
19724.42 104
19725.75 128
19727.08 115
19728.41 90
19729.74 84
19731.06 87
19732.39 108
19733.72 113
19735.05 110
19736.38 112
19737.71 90
19739.04 98
19740.36 98
19741.69 100
19743.02 107
19744.35 107
19745.68 107
19747.01 95
19748.34 102
19749.67 96
19751.00 114
19752.32 107
19753.65 104
19754.98 101
19756.31 90
19757.64 96
19758.97 99
19760.30 119
19761.63 95
19762.96 91
19764.29 91
19765.62 87
19766.95 83
19768.28 97
19769.61 81
19770.94 98
19772.27 102
19773.60 108
19774.93 113
19776.26 98
19777.59 69
19778.92 99
19780.25 101
19781.58 92
19782.91 101
19784.24 100
19785.57 93
19786.90 100
19788.23 105
19789.56 91
19790.89 89
19792.22 86
19793.55 96
19794.88 92
19796.21 108
19797.54 79
19798.87 94
19800.20 114
19801.53 103
19802.87 96
19804.20 108
19805.53 99
19806.86 90
19808.19 95
19809.52 92
19810.85 91
19812.18 92
19813.51 109
19814.85 106
19816.18 107
19817.51 98
19818.84 109
19820.17 100
19821.50 82
19822.83 92
19824.17 81
19825.50 96
19826.83 128
19828.16 107
19829.49 93
19830.82 104
19832.16 98
19833.49 113
19834.82 97
19836.15 85
19837.48 81
19838.82 92
19840.15 96
19841.48 74
19842.81 81
19844.14 94
19845.48 103
19846.81 83
19848.14 94
19849.47 88
19850.81 118
19852.14 104
19853.47 119
19854.80 84
19856.14 103
19857.47 84
19858.80 105
19860.14 84
19861.47 84
19862.80 113
19864.13 111
19865.47 93
19866.80 106
19868.13 104
19869.47 83
19870.80 98
19872.13 97
19873.47 116
19874.80 94
19876.13 110
19877.47 93
19878.80 92
19880.13 101
19881.47 116
19882.80 95
19884.13 125
19885.47 95
19886.80 86
19888.13 78
19889.47 102
19890.80 106
19892.14 81
19893.47 108
19894.80 100
19896.14 97
19897.47 115
19898.81 108
19900.14 92
19901.47 93
19902.81 99
19904.14 103
19905.48 100
19906.81 99
19908.15 106
19909.48 100
19910.81 112
19912.15 99
19913.48 89
19914.82 96
19916.15 95
19917.49 99
19918.82 91
19920.16 83
19921.49 100
19922.83 99
19924.16 101
19925.50 95
19926.83 93
19928.17 104
19929.50 118
19930.84 103
19932.17 116
19933.51 117
19934.84 91
19936.18 106
19937.51 88
19938.85 87
19940.18 98
19941.52 109
19942.86 98
19944.19 99
19945.53 97
19946.86 108
19948.20 136
19949.53 94
19950.87 102
19952.21 96
19953.54 106
19954.88 102
19956.21 98
19957.55 87
19958.89 86
19960.22 98
19961.56 93
19962.90 91
19964.23 94
19965.57 99
19966.90 105
19968.24 118
19969.58 104
19970.91 116
19972.25 95
19973.59 91
19974.92 114
19976.26 104
19977.60 94
19978.93 106
19980.27 95
19981.61 88
19982.94 109
19984.28 108
19985.62 115
19986.96 108
19988.29 91
19989.63 106
19990.97 113
19992.30 96
19993.64 102
19994.98 101
19996.32 87
19997.65 95
19998.99 98
20000.33 103
20001.67 89
20003.00 120
20004.34 110
20005.68 91
20007.02 101
20008.35 101
20009.69 101
20011.03 106
20012.37 104
20013.71 88
20015.04 89
20016.38 111
20017.72 99
20019.06 103
20020.40 107
20021.73 124
20023.07 104
20024.41 108
20025.75 80
20027.09 108
20028.43 95
20029.77 114
20031.10 107
20032.44 118
20033.78 89
20035.12 88
20036.46 100
20037.80 93
20039.14 80
20040.47 93
20041.81 106
20043.15 94
20044.49 103
20045.83 99
20047.17 88
20048.51 102
20049.85 105
20051.19 104
20052.53 85
20053.87 91
20055.21 97
20056.54 123
20057.88 81
20059.22 99
20060.56 91
20061.90 118
20063.24 110
20064.58 102
20065.92 98
20067.26 86
20068.60 100
20069.94 95
20071.28 89
20072.62 87
20073.96 95
20075.30 100
20076.64 87
20077.98 80
20079.32 80
20080.66 105
20082.00 131
20083.34 96
20084.68 98
20086.02 106
20087.36 101
20088.70 114
20090.04 99
20091.38 108
20092.73 96
20094.07 86
20095.41 101
20096.75 115
20098.09 121
20099.43 106
20100.77 121
20102.11 99
20103.45 75
20104.79 101
20106.13 100
20107.48 94
20108.82 85
20110.16 95
20111.50 110
20112.84 102
20114.18 99
20115.52 86
20116.86 90
20118.21 85
20119.55 116
20120.89 103
20122.23 103
20123.57 88
20124.91 83
20126.26 87
20127.60 95
20128.94 100
20130.28 111
20131.62 113
20132.96 94
20134.31 113
20135.65 96
