# Supplementary material for: MALDI-TOF MS typing enables the classification of brewing yeasts of the genus Saccharomyces to major beer styles
Source: PLoS One. 2017 Aug 9;12(8):e0181694. doi: 10.1371/journal.pone.0181694 (PMC5549903; doi:10.1371/journal.pone.0181694)
Supplement: S13 File — The directory includes 90 raw files and was zipped to “.zip”; the folder has three strains with 30 spectra per strain; S1 Text explains the raw files with an example and Table 1 represents the yeast strains used within the experiment. (ZIP) [file pone.0181694.s016.zip › 37-39/30635-431-OG-Alt-Koe-YPG-18h-E-E_2015-10-09__0_C1_1.dat]

2000.04 1352
2000.46 1463
2000.88 1237
2001.30 1364
2001.72 1610
2002.14 1609
2002.57 1557
2002.99 1577
2003.41 1581
2003.83 1427
2004.25 1442
2004.67 1435
2005.10 1683
2005.52 1513
2005.94 1552
2006.36 1380
2006.78 1522
2007.21 1615
2007.63 1310
2008.05 1292
2008.47 1528
2008.89 1311
2009.32 1314
2009.74 1370
2010.16 1372
2010.58 1453
2011.01 1377
2011.43 1420
2011.85 1423
2012.27 1480
2012.70 1525
2013.12 1395
2013.54 1347
2013.96 1291
2014.39 1287
2014.81 1318
2015.23 1318
2015.66 1249
2016.08 1279
2016.50 1324
2016.93 1173
2017.35 1322
2017.77 1271
2018.19 1400
2018.62 1425
2019.04 1234
2019.46 1414
2019.89 1375
2020.31 1440
2020.73 1564
2021.16 1353
2021.58 1316
2022.01 1513
2022.43 1360
2022.85 1338
2023.28 1357
2023.70 1362
2024.12 1393
2024.55 1440
2024.97 1336
2025.40 1359
2025.82 1476
2026.24 1297
2026.67 1237
2027.09 1328
2027.52 1468
2027.94 1435
2028.37 1456
2028.79 1366
2029.21 1280
2029.64 1300
2030.06 1438
2030.49 1413
2030.91 1433
2031.34 1245
2031.76 1237
2032.19 1235
2032.61 1339
2033.04 1388
2033.46 1313
2033.88 1447
2034.31 1450
2034.73 1419
2035.16 1469
2035.58 1543
2036.01 1458
2036.43 1467
2036.86 1411
2037.29 1361
2037.71 1213
2038.14 1548
2038.56 1505
2038.99 1447
2039.41 1476
2039.84 1453
2040.26 1569
2040.69 1571
2041.11 1424
2041.54 1434
2041.97 1342
2042.39 1519
2042.82 1548
2043.24 1497
2043.67 1369
2044.09 1354
2044.52 1523
2044.95 1393
2045.37 1392
2045.80 1327
2046.22 1358
2046.65 1458
2047.08 1261
2047.50 1371
2047.93 1250
2048.36 1484
2048.78 1539
2049.21 1418
2049.64 1520
2050.06 1505
2050.49 1406
2050.92 1342
2051.34 1300
2051.77 1245
2052.20 1276
2052.62 1407
2053.05 1387
2053.48 1351
2053.90 1214
2054.33 1307
2054.76 1432
2055.18 1300
2055.61 1253
2056.04 1305
2056.47 1278
2056.89 1181
2057.32 1330
2057.75 1382
2058.17 1353
2058.60 1326
2059.03 1331
2059.46 1399
2059.88 1300
2060.31 1356
2060.74 1450
2061.17 1421
2061.60 1423
2062.02 1265
2062.45 1318
2062.88 1364
2063.31 1339
2063.74 1379
2064.16 1426
2064.59 1670
2065.02 1543
2065.45 1456
2065.88 1579
2066.30 1651
2066.73 1598
2067.16 1807
2067.59 2001
2068.02 1802
2068.45 1858
2068.87 1619
2069.30 1534
2069.73 1596
2070.16 1639
2070.59 1464
2071.02 1464
2071.45 1438
2071.87 1322
2072.30 1264
2072.73 1428
2073.16 1420
2073.59 1392
2074.02 1342
2074.45 1358
2074.88 1388
2075.31 1400
2075.74 1289
2076.17 1334
2076.59 1484
2077.02 1572
2077.45 1386
2077.88 1381
2078.31 1580
2078.74 1565
2079.17 1434
2079.60 1436
2080.03 1567
2080.46 1546
2080.89 1473
2081.32 1356
2081.75 1430
2082.18 1515
2082.61 1504
2083.04 1613
2083.47 1450
2083.90 1478
2084.33 1624
2084.76 1374
2085.19 1315
2085.62 1486
2086.05 1407
2086.48 1264
2086.91 1439
2087.34 1474
2087.77 1485
2088.20 1439
2088.63 1354
2089.06 1269
2089.49 1294
2089.93 1417
2090.36 1359
2090.79 1344
2091.22 1353
2091.65 1496
2092.08 1361
2092.51 1267
2092.94 1273
2093.37 1452
2093.80 1418
2094.23 1584
2094.67 1404
2095.10 1303
2095.53 1313
2095.96 1270
2096.39 1354
2096.82 1418
2097.25 1369
2097.68 1416
2098.12 1451
2098.55 1282
2098.98 1263
2099.41 1264
2099.84 1341
2100.27 1294
2100.71 1267
2101.14 1305
2101.57 1302
2102.00 1277
2102.43 1229
2102.87 1327
2103.30 1275
2103.73 1402
2104.16 1391
2104.59 1327
2105.03 1267
2105.46 1293
2105.89 1301
2106.32 1417
2106.76 1352
2107.19 1437
2107.62 1492
2108.05 1322
2108.49 1311
2108.92 1298
2109.35 1403
2109.78 1398
2110.22 1393
2110.65 1371
2111.08 1261
2111.52 1365
2111.95 1335
2112.38 1320
2112.81 1365
2113.25 1328
2113.68 1250
2114.11 1226
2114.55 1269
2114.98 1306
2115.41 1190
2115.85 1266
2116.28 1280
2116.71 1276
2117.15 1275
2117.58 1240
2118.01 1308
2118.45 1232
2118.88 1323
2119.32 1369
2119.75 1410
2120.18 1330
2120.62 1240
2121.05 1238
2121.48 1228
2121.92 1249
2122.35 1401
2122.79 1378
2123.22 1441
2123.65 1408
2124.09 1346
2124.52 1216
2124.96 1445
2125.39 1379
2125.83 1371
2126.26 1277
2126.70 1220
2127.13 1329
2127.56 1370
2128.00 1204
2128.43 1224
2128.87 1368
2129.30 1271
2129.74 1302
2130.17 1276
2130.61 1422
2131.04 1366
2131.48 1332
2131.91 1412
2132.35 1490
2132.78 1413
2133.22 1443
2133.65 1559
2134.09 1388
2134.52 1335
2134.96 1451
2135.39 1329
2135.83 1408
2136.26 1443
2136.70 1409
2137.14 1391
2137.57 1338
2138.01 1197
2138.44 1298
2138.88 1411
2139.31 1349
2139.75 1375
2140.19 1414
2140.62 1256
2141.06 1339
2141.49 1399
2141.93 1519
2142.37 1546
2142.80 1377
2143.24 1334
2143.67 1292
2144.11 1281
2144.55 1293
2144.98 1424
2145.42 1329
2145.86 1380
2146.29 1411
2146.73 1398
2147.16 1359
2147.60 1245
2148.04 1257
2148.47 1372
2148.91 1426
2149.35 1217
2149.79 1374
2150.22 1518
2150.66 1467
2151.10 1422
2151.53 1490
2151.97 1443
2152.41 1482
2152.84 1464
2153.28 1441
2153.72 1410
2154.16 1380
2154.59 1371
2155.03 1395
2155.47 1398
2155.91 1367
2156.34 1361
2156.78 1325
2157.22 1172
2157.66 1355
2158.09 1408
2158.53 1467
2158.97 1457
2159.41 1285
2159.84 1293
2160.28 1368
2160.72 1355
2161.16 1376
2161.60 1281
2162.03 1232
2162.47 1260
2162.91 1296
2163.35 1467
2163.79 1479
2164.22 1395
2164.66 1452
2165.10 1367
2165.54 1354
2165.98 1324
2166.42 1390
2166.86 1413
2167.29 1422
2167.73 1310
2168.17 1285
2168.61 1389
2169.05 1409
2169.49 1275
2169.93 1459
2170.37 1653
2170.80 1545
2171.24 1376
2171.68 1558
2172.12 1500
2172.56 1423
2173.00 1668
2173.44 1589
2173.88 1597
2174.32 1642
2174.76 1583
2175.20 1609
2175.64 1639
2176.08 1782
2176.51 1987
2176.95 1797
2177.39 1830
2177.83 1838
2178.27 1866
2178.71 1691
2179.15 1609
2179.59 1532
2180.03 1619
2180.47 1606
2180.91 1542
2181.35 1397
2181.79 1521
2182.23 1569
2182.67 1308
2183.11 1453
2183.55 1460
2183.99 1440
2184.43 1437
2184.87 1477
2185.31 1372
2185.76 1402
2186.20 1387
2186.64 1239
2187.08 1233
2187.52 1236
2187.96 1364
2188.40 1503
2188.84 1436
2189.28 1449
2189.72 1343
2190.16 1439
2190.60 1354
2191.04 1461
2191.49 1442
2191.93 1350
2192.37 1364
2192.81 1367
2193.25 1394
2193.69 1473
2194.13 1488
2194.57 1342
2195.02 1359
2195.46 1423
2195.90 1435
2196.34 1550
2196.78 1631
2197.22 1568
2197.66 1523
2198.11 1518
2198.55 1558
2198.99 1601
2199.43 1570
2199.87 1622
2200.32 1697
2200.76 1549
2201.20 1554
2201.64 1556
2202.08 1333
2202.53 1352
2202.97 1339
2203.41 1394
2203.85 1312
2204.29 1278
2204.74 1342
2205.18 1438
2205.62 1382
2206.06 1449
2206.51 1430
2206.95 1479
2207.39 1381
2207.83 1308
2208.28 1415
2208.72 1389
2209.16 1433
2209.61 1479
2210.05 1525
2210.49 1459
2210.93 1523
2211.38 1474
2211.82 1424
2212.26 1428
2212.71 1327
2213.15 1455
2213.59 1501
2214.04 1519
2214.48 1566
2214.92 1550
2215.37 1410
2215.81 1397
2216.25 1368
2216.70 1334
2217.14 1288
2217.59 1349
2218.03 1389
2218.47 1310
2218.92 1240
2219.36 1309
2219.80 1380
2220.25 1407
2220.69 1417
2221.14 1448
2221.58 1361
2222.02 1409
2222.47 1294
2222.91 1297
2223.36 1445
2223.80 1396
2224.25 1338
2224.69 1428
2225.13 1368
2225.58 1317
2226.02 1353
2226.47 1451
2226.91 1452
2227.36 1576
2227.80 1492
2228.25 1482
2228.69 1328
2229.14 1444
2229.58 1388
2230.03 1461
2230.47 1533
2230.92 1469
2231.36 1587
2231.81 1547
2232.25 1519
2232.70 1413
2233.14 1392
2233.59 1573
2234.03 1547
2234.48 1595
2234.92 1577
2235.37 1567
2235.81 1572
2236.26 1390
2236.70 1496
2237.15 1509
2237.60 1464
2238.04 1452
2238.49 1413
2238.93 1420
2239.38 1434
2239.83 1375
2240.27 1402
2240.72 1459
2241.16 1569
2241.61 1424
2242.06 1311
2242.50 1262
2242.95 1228
2243.39 1328
2243.84 1336
2244.29 1305
2244.73 1326
2245.18 1437
2245.63 1250
2246.07 1313
2246.52 1267
2246.97 1315
2247.41 1213
2247.86 1212
2248.31 1246
2248.75 1265
2249.20 1297
2249.65 1236
2250.09 1245
2250.54 1141
2250.99 1201
2251.43 1282
2251.88 1277
2252.33 1480
2252.78 1395
2253.22 1404
2253.67 1401
2254.12 1406
2254.56 1296
2255.01 1213
2255.46 1346
2255.91 1319
2256.35 1152
2256.80 1221
2257.25 1158
2257.70 1309
2258.14 1271
2258.59 1268
2259.04 1396
2259.49 1304
2259.94 1463
2260.38 1421
2260.83 1390
2261.28 1386
2261.73 1356
2262.18 1407
2262.62 1369
2263.07 1435
2263.52 1469
2263.97 1416
2264.42 1511
2264.87 1591
2265.31 1572
2265.76 1389
2266.21 1445
2266.66 1363
2267.11 1406
2267.56 1534
2268.01 1500
2268.45 1440
2268.90 1468
2269.35 1497
2269.80 1510
2270.25 1474
2270.70 1625
2271.15 1550
2271.60 1639
2272.05 1584
2272.49 1394
2272.94 1433
2273.39 1377
2273.84 1415
2274.29 1512
2274.74 1439
2275.19 1671
2275.64 1526
2276.09 1465
2276.54 1437
2276.99 1416
2277.44 1444
2277.89 1278
2278.34 1349
2278.79 1433
2279.24 1236
2279.69 1274
2280.14 1329
2280.59 1356
2281.04 1334
2281.49 1276
2281.94 1366
2282.39 1517
2282.84 1458
2283.29 1438
2283.74 1444
2284.19 1500
2284.64 1370
2285.09 1273
2285.54 1264
2285.99 1376
2286.44 1353
2286.89 1253
2287.34 1364
2287.79 1391
2288.24 1551
2288.69 1541
2289.14 1522
2289.59 1650
2290.05 1684
2290.50 1870
2290.95 1980
2291.40 1943
2291.85 2082
2292.30 2213
2292.75 2242
2293.20 2124
2293.65 1943
2294.11 2052
2294.56 1896
2295.01 1755
2295.46 1746
2295.91 1617
2296.36 1678
2296.81 1582
2297.27 1589
2297.72 1541
2298.17 1513
2298.62 1487
2299.07 1412
2299.52 1479
2299.98 1287
2300.43 1427
2300.88 1407
2301.33 1424
2301.78 1282
2302.24 1312
2302.69 1365
2303.14 1512
2303.59 1425
2304.04 1193
2304.50 1223
2304.95 1269
2305.40 1288
2305.85 1242
2306.31 1452
2306.76 1462
2307.21 1456
2307.66 1584
2308.12 1560
2308.57 1412
2309.02 1566
2309.48 1603
2309.93 1476
2310.38 1471
2310.83 1603
2311.29 1649
2311.74 1591
2312.19 1489
2312.65 1651
2313.10 1527
2313.55 1599
2314.01 1540
2314.46 1586
2314.91 1379
2315.37 1453
2315.82 1692
2316.27 1624
2316.73 1475
2317.18 1523
2317.63 1526
2318.09 1578
2318.54 1652
2318.99 1577
2319.45 1665
2319.90 1658
2320.36 1579
2320.81 1467
2321.26 1453
2321.72 1575
2322.17 1452
2322.63 1475
2323.08 1466
2323.53 1551
2323.99 1409
2324.44 1394
2324.90 1538
2325.35 1613
2325.80 1471
2326.26 1436
2326.71 1677
2327.17 1588
2327.62 1543
2328.08 1592
2328.53 1496
2328.99 1594
2329.44 1707
2329.90 1545
2330.35 1678
2330.81 1618
2331.26 1555
2331.72 1568
2332.17 1497
2332.63 1593
2333.08 1653
2333.54 1556
2333.99 1507
2334.45 1356
2334.90 1302
2335.36 1176
2335.81 1424
2336.27 1368
2336.72 1316
2337.18 1321
2337.63 1518
2338.09 1493
2338.55 1415
2339.00 1503
2339.46 1440
2339.91 1447
2340.37 1398
2340.82 1380
2341.28 1358
2341.74 1339
2342.19 1423
2342.65 1401
2343.10 1379
2343.56 1390
2344.02 1313
2344.47 1406
2344.93 1426
2345.39 1449
2345.84 1410
2346.30 1512
2346.75 1455
2347.21 1473
2347.67 1443
2348.12 1495
2348.58 1525
2349.04 1367
2349.49 1460
2349.95 1630
2350.41 1390
2350.86 1519
2351.32 1507
2351.78 1324
2352.23 1463
2352.69 1457
2353.15 1499
2353.61 1426
2354.06 1492
2354.52 1582
2354.98 1517
2355.43 1460
2355.89 1348
2356.35 1473
2356.81 1490
2357.26 1329
2357.72 1302
2358.18 1263
2358.64 1302
2359.09 1400
2359.55 1427
2360.01 1277
2360.47 1322
2360.93 1266
2361.38 1326
2361.84 1304
2362.30 1461
2362.76 1411
2363.22 1456
2363.67 1275
2364.13 1264
2364.59 1292
2365.05 1308
2365.51 1428
2365.96 1378
2366.42 1465
2366.88 1416
2367.34 1328
2367.80 1309
2368.26 1406
2368.72 1494
2369.17 1494
2369.63 1519
2370.09 1477
2370.55 1519
2371.01 1665
2371.47 1522
2371.93 1363
2372.39 1344
2372.84 1288
2373.30 1393
2373.76 1418
2374.22 1309
2374.68 1409
2375.14 1372
2375.60 1536
2376.06 1578
2376.52 1609
2376.98 1575
2377.44 1469
2377.90 1383
2378.36 1385
2378.81 1414
2379.27 1654
2379.73 1545
2380.19 1505
2380.65 1507
2381.11 1408
2381.57 1381
2382.03 1367
2382.49 1372
2382.95 1375
2383.41 1399
2383.87 1412
2384.33 1361
2384.79 1307
2385.25 1520
2385.71 1482
2386.17 1372
2386.63 1333
2387.09 1274
2387.55 1305
2388.01 1367
2388.48 1495
2388.94 1372
2389.40 1306
2389.86 1361
2390.32 1445
2390.78 1512
2391.24 1424
2391.70 1388
2392.16 1339
2392.62 1523
2393.08 1593
2393.54 1353
2394.00 1378
2394.47 1412
2394.93 1338
2395.39 1285
2395.85 1381
2396.31 1319
2396.77 1418
2397.23 1365
2397.69 1390
2398.16 1261
2398.62 1361
2399.08 1370
2399.54 1385
2400.00 1279
2400.46 1155
2400.92 1136
2401.39 1250
2401.85 1238
2402.31 1177
2402.77 1307
2403.23 1353
2403.70 1374
2404.16 1306
2404.62 1326
2405.08 1341
2405.54 1246
2406.01 1299
2406.47 1338
2406.93 1344
2407.39 1366
2407.86 1333
2408.32 1438
2408.78 1424
2409.24 1544
2409.71 1426
2410.17 1349
2410.63 1272
2411.09 1355
2411.56 1275
2412.02 1406
2412.48 1351
2412.94 1308
2413.41 1382
2413.87 1446
2414.33 1381
2414.80 1556
2415.26 1444
2415.72 1580
2416.19 1599
2416.65 1619
2417.11 1490
2417.57 1455
2418.04 1640
2418.50 1740
2418.96 1707
2419.43 1622
2419.89 1736
2420.36 1809
2420.82 1805
2421.28 1728
2421.75 1700
2422.21 1877
2422.67 1728
2423.14 1748
2423.60 1677
2424.07 1583
2424.53 1516
2424.99 1468
2425.46 1563
2425.92 1464
2426.39 1578
2426.85 1446
2427.31 1438
2427.78 1353
2428.24 1438
2428.71 1400
2429.17 1393
2429.64 1334
2430.10 1446
2430.56 1473
2431.03 1373
2431.49 1521
2431.96 1378
2432.42 1412
2432.89 1595
2433.35 1582
2433.82 1516
2434.28 1500
2434.75 1455
2435.21 1430
2435.68 1374
2436.14 1467
2436.61 1525
2437.07 1343
2437.54 1314
2438.00 1355
2438.47 1495
2438.93 1342
2439.40 1424
2439.86 1450
2440.33 1429
2440.80 1572
2441.26 1532
2441.73 1351
2442.19 1556
2442.66 1544
2443.12 1634
2443.59 1369
2444.06 1374
2444.52 1452
2444.99 1555
2445.45 1456
2445.92 1412
2446.38 1453
2446.85 1380
2447.32 1306
2447.78 1268
2448.25 1304
2448.72 1335
2449.18 1296
2449.65 1393
2450.11 1430
2450.58 1390
2451.05 1319
2451.51 1257
2451.98 1395
2452.45 1426
2452.91 1415
2453.38 1372
2453.85 1421
2454.31 1457
2454.78 1379
2455.25 1441
2455.71 1380
2456.18 1316
2456.65 1180
2457.12 1369
2457.58 1316
2458.05 1479
2458.52 1466
2458.98 1462
2459.45 1323
2459.92 1255
2460.39 1365
2460.85 1295
2461.32 1247
2461.79 1262
2462.26 1349
2462.72 1185
2463.19 1321
2463.66 1234
2464.13 1144
2464.59 1278
2465.06 1356
2465.53 1385
2466.00 1436
2466.47 1353
2466.93 1425
2467.40 1302
2467.87 1347
2468.34 1332
2468.81 1376
2469.27 1293
2469.74 1343
2470.21 1413
2470.68 1245
2471.15 1244
2471.62 1390
2472.09 1273
2472.55 1385
2473.02 1345
2473.49 1326
2473.96 1327
2474.43 1199
2474.90 1190
2475.37 1242
2475.83 1202
2476.30 1217
2476.77 1265
2477.24 1245
2477.71 1370
2478.18 1379
2478.65 1288
2479.12 1290
2479.59 1330
2480.06 1426
2480.53 1294
2480.99 1332
2481.46 1394
2481.93 1299
2482.40 1329
2482.87 1350
2483.34 1388
2483.81 1348
2484.28 1299
2484.75 1213
2485.22 1365
2485.69 1297
2486.16 1283
2486.63 1269
2487.10 1203
2487.57 1230
2488.04 1344
2488.51 1375
2488.98 1445
2489.45 1488
2489.92 1448
2490.39 1290
2490.86 1388
2491.33 1314
2491.80 1418
2492.27 1463
2492.74 1540
2493.21 1468
2493.68 1586
2494.15 1561
2494.62 1458
2495.10 1446
2495.57 1482
2496.04 1509
2496.51 1537
2496.98 1506
2497.45 1696
2497.92 1556
2498.39 1573
2498.86 1424
2499.33 1364
2499.80 1230
2500.28 1395
2500.75 1228
2501.22 1231
2501.69 1193
2502.16 1196
2502.63 1304
2503.10 1226
2503.57 1269
2504.05 1310
2504.52 1392
2504.99 1396
2505.46 1253
2505.93 1383
2506.40 1287
2506.88 1331
2507.35 1297
2507.82 1470
2508.29 1360
2508.76 1344
2509.24 1357
2509.71 1373
2510.18 1434
2510.65 1382
2511.12 1322
2511.60 1398
2512.07 1503
2512.54 1367
2513.01 1376
2513.49 1366
2513.96 1374
2514.43 1341
2514.90 1507
2515.38 1460
2515.85 1456
2516.32 1405
2516.79 1354
2517.27 1308
2517.74 1259
2518.21 1370
2518.68 1405
2519.16 1437
2519.63 1573
2520.10 1585
2520.58 1491
2521.05 1603
2521.52 1511
2522.00 1352
2522.47 1449
2522.94 1378
2523.42 1342
2523.89 1313
2524.36 1334
2524.84 1256
2525.31 1249
2525.78 1325
2526.26 1439
2526.73 1338
2527.20 1357
2527.68 1380
2528.15 1254
2528.63 1453
2529.10 1507
2529.57 1448
2530.05 1165
2530.52 1333
2531.00 1495
2531.47 1341
2531.94 1259
2532.42 1305
2532.89 1319
2533.37 1483
2533.84 1403
2534.32 1430
2534.79 1278
2535.26 1356
2535.74 1313
2536.21 1456
2536.69 1485
2537.16 1354
2537.64 1289
2538.11 1269
2538.59 1383
2539.06 1332
2539.54 1337
2540.01 1283
2540.49 1204
2540.96 1241
2541.44 1241
2541.91 1368
2542.39 1488
2542.86 1366
2543.34 1366
2543.81 1322
2544.29 1312
2544.76 1511
2545.24 1506
2545.71 1488
2546.19 1578
2546.66 1578
2547.14 1523
2547.61 1698
2548.09 1594
2548.57 1566
2549.04 1521
2549.52 1547
2549.99 1522
2550.47 1486
2550.95 1381
2551.42 1537
2551.90 1586
2552.37 1671
2552.85 1668
2553.33 1580
2553.80 1533
2554.28 1563
2554.75 1582
2555.23 1522
2555.71 1476
2556.18 1577
2556.66 1441
2557.14 1436
2557.61 1511
2558.09 1362
2558.57 1372
2559.04 1378
2559.52 1319
2560.00 1493
2560.47 1451
2560.95 1349
2561.43 1321
2561.90 1311
2562.38 1272
2562.86 1336
2563.33 1246
2563.81 1171
2564.29 1297
2564.77 1363
2565.24 1265
2565.72 1244
2566.20 1183
2566.68 1250
2567.15 1234
2567.63 1267
2568.11 1320
2568.59 1128
2569.06 1157
2569.54 1323
2570.02 1273
2570.50 1323
2570.97 1356
2571.45 1313
2571.93 1310
2572.41 1336
2572.89 1237
2573.36 1222
2573.84 1479
2574.32 1304
2574.80 1417
2575.28 1291
2575.75 1415
2576.23 1382
2576.71 1322
2577.19 1267
2577.67 1374
2578.15 1291
2578.62 1259
2579.10 1288
2579.58 1308
2580.06 1450
2580.54 1278
2581.02 1276
2581.50 1286
2581.97 1314
2582.45 1290
2582.93 1331
2583.41 1208
2583.89 1289
2584.37 1271
2584.85 1337
2585.33 1280
2585.81 1420
2586.29 1425
2586.77 1372
2587.24 1368
2587.72 1400
2588.20 1363
2588.68 1449
2589.16 1370
2589.64 1320
2590.12 1434
2590.60 1301
2591.08 1316
2591.56 1220
2592.04 1298
2592.52 1387
2593.00 1405
2593.48 1414
2593.96 1411
2594.44 1456
2594.92 1429
2595.40 1403
2595.88 1360
2596.36 1384
2596.84 1296
2597.32 1399
2597.80 1413
2598.28 1309
2598.76 1164
2599.24 1116
2599.72 1287
2600.20 1289
2600.68 1356
2601.16 1404
2601.64 1281
2602.12 1315
2602.61 1349
2603.09 1187
2603.57 1253
2604.05 1204
2604.53 1355
2605.01 1405
2605.49 1278
2605.97 1236
2606.45 1361
2606.93 1457
2607.42 1354
2607.90 1404
2608.38 1389
2608.86 1468
2609.34 1411
2609.82 1356
2610.30 1496
2610.78 1480
2611.27 1369
2611.75 1398
2612.23 1443
2612.71 1354
2613.19 1346
2613.67 1358
2614.16 1261
2614.64 1103
2615.12 1216
2615.60 1353
2616.08 1323
2616.57 1436
2617.05 1452
2617.53 1519
2618.01 1539
2618.49 1537
2618.98 1491
2619.46 1487
2619.94 1508
2620.42 1478
2620.91 1426
2621.39 1283
2621.87 1382
2622.35 1521
2622.84 1539
2623.32 1514
2623.80 1518
2624.28 1248
2624.77 1203
2625.25 1359
2625.73 1382
2626.21 1354
2626.70 1293
2627.18 1299
2627.66 1258
2628.15 1272
2628.63 1291
2629.11 1285
2629.60 1351
2630.08 1395
2630.56 1536
2631.05 1412
2631.53 1270
2632.01 1323
2632.50 1409
2632.98 1442
2633.46 1486
2633.95 1481
2634.43 1509
2634.91 1343
2635.40 1373
2635.88 1302
2636.37 1341
2636.85 1282
2637.33 1235
2637.82 1207
2638.30 1244
2638.79 1313
2639.27 1248
2639.75 1233
2640.24 1402
2640.72 1373
2641.21 1464
2641.69 1318
2642.18 1306
2642.66 1410
2643.14 1429
2643.63 1373
2644.11 1342
2644.60 1331
2645.08 1324
2645.57 1438
2646.05 1292
2646.54 1258
2647.02 1353
2647.51 1333
2647.99 1320
2648.48 1395
2648.96 1343
2649.45 1294
2649.93 1229
2650.42 1345
2650.90 1440
2651.39 1196
2651.87 1160
2652.36 1278
2652.84 1157
2653.33 1135
2653.81 1178
2654.30 1286
2654.78 1314
2655.27 1365
2655.76 1388
2656.24 1373
2656.73 1365
2657.21 1416
2657.70 1345
2658.18 1245
2658.67 1204
2659.16 1389
2659.64 1366
2660.13 1279
2660.61 1340
2661.10 1274
2661.59 1341
2662.07 1320
2662.56 1402
2663.05 1260
2663.53 1448
2664.02 1489
2664.50 1413
2664.99 1359
2665.48 1323
2665.96 1429
2666.45 1329
2666.94 1434
2667.42 1279
2667.91 1248
2668.40 1412
2668.88 1382
2669.37 1317
2669.86 1395
2670.34 1394
2670.83 1308
2671.32 1335
2671.81 1355
2672.29 1449
2672.78 1481
2673.27 1631
2673.75 1623
2674.24 1663
2674.73 1782
2675.22 1834
2675.70 1944
2676.19 1871
2676.68 1932
2677.17 1896
2677.65 1758
2678.14 1728
2678.63 1756
2679.12 1528
2679.61 1346
2680.09 1432
2680.58 1488
2681.07 1493
2681.56 1518
2682.04 1383
2682.53 1353
2683.02 1304
2683.51 1425
2684.00 1400
2684.49 1370
2684.97 1319
2685.46 1330
2685.95 1416
2686.44 1424
2686.93 1348
2687.42 1341
2687.90 1232
2688.39 1290
2688.88 1230
2689.37 1234
2689.86 1272
2690.35 1222
2690.84 1328
2691.33 1291
2691.81 1266
2692.30 1292
2692.79 1113
2693.28 1310
2693.77 1298
2694.26 1386
2694.75 1414
2695.24 1361
2695.73 1243
2696.22 1342
2696.71 1343
2697.20 1421
2697.68 1384
2698.17 1328
2698.66 1273
2699.15 1207
2699.64 1291
2700.13 1354
2700.62 1251
2701.11 1241
2701.60 1401
2702.09 1443
2702.58 1316
2703.07 1436
2703.56 1448
2704.05 1339
2704.54 1308
2705.03 1293
2705.52 1160
2706.01 1282
2706.50 1268
2706.99 1226
2707.48 1367
2707.97 1411
2708.46 1300
2708.95 1271
2709.44 1328
2709.93 1328
2710.43 1199
2710.92 1398
2711.41 1477
2711.90 1305
2712.39 1314
2712.88 1301
2713.37 1374
2713.86 1325
2714.35 1302
2714.84 1235
2715.33 1267
2715.82 1422
2716.32 1362
2716.81 1219
2717.30 1120
2717.79 1241
2718.28 1416
2718.77 1236
2719.26 1244
2719.76 1297
2720.25 1304
2720.74 1305
2721.23 1287
2721.72 1218
2722.21 1414
2722.70 1351
2723.20 1352
2723.69 1307
2724.18 1370
2724.67 1500
2725.16 1421
2725.66 1419
2726.15 1324
2726.64 1173
2727.13 1178
2727.62 1217
2728.12 1316
2728.61 1221
2729.10 1389
2729.59 1198
2730.09 1265
2730.58 1186
2731.07 1201
2731.56 1231
2732.06 1195
2732.55 1306
2733.04 1300
2733.53 1332
2734.03 1319
2734.52 1282
2735.01 1373
2735.50 1438
2736.00 1281
2736.49 1360
2736.98 1337
2737.48 1313
2737.97 1352
2738.46 1274
2738.96 1299
2739.45 1235
2739.94 1306
2740.44 1350
2740.93 1403
2741.42 1435
2741.92 1368
2742.41 1276
2742.90 1246
2743.40 1285
2743.89 1211
2744.38 1198
2744.88 1329
2745.37 1249
2745.86 1274
2746.36 1204
2746.85 1222
2747.35 1153
2747.84 1160
2748.33 1247
2748.83 1257
2749.32 1281
2749.82 1333
2750.31 1291
2750.81 1190
2751.30 1273
2751.79 1195
2752.29 1181
2752.78 1251
2753.28 1207
2753.77 1261
2754.27 1269
2754.76 1213
2755.26 1180
2755.75 1197
2756.24 1323
2756.74 1300
2757.23 1264
2757.73 1235
2758.22 1230
2758.72 1350
2759.21 1257
2759.71 1156
2760.20 1221
2760.70 1227
2761.19 1219
2761.69 1220
2762.19 1230
2762.68 1240
2763.18 1184
2763.67 1306
2764.17 1316
2764.66 1309
2765.16 1304
2765.65 1277
2766.15 1270
2766.64 1236
2767.14 1176
2767.64 1194
2768.13 1058
2768.63 1289
2769.12 1205
2769.62 1206
2770.12 1307
2770.61 1250
2771.11 1314
2771.60 1328
2772.10 1283
2772.60 1383
2773.09 1370
2773.59 1309
2774.08 1238
2774.58 1406
2775.08 1473
2775.57 1591
2776.07 1543
2776.57 1525
2777.06 1679
2777.56 1755
2778.06 1739
2778.55 1739
2779.05 1737
2779.55 1769
2780.04 1689
2780.54 1514
2781.04 1393
2781.54 1397
2782.03 1353
2782.53 1394
2783.03 1396
2783.52 1250
2784.02 1221
2784.52 1369
2785.02 1332
2785.51 1351
2786.01 1415
2786.51 1346
2787.01 1477
2787.50 1298
2788.00 1281
2788.50 1247
2789.00 1140
2789.49 1201
2789.99 1193
2790.49 1072
2790.99 1265
2791.48 1303
2791.98 1175
2792.48 1165
2792.98 1210
2793.48 1245
2793.97 1246
2794.47 1177
2794.97 1228
2795.47 1313
2795.97 1347
2796.47 1427
2796.96 1293
2797.46 1249
2797.96 1432
2798.46 1538
2798.96 1484
2799.46 1517
2799.96 1430
2800.45 1313
2800.95 1404
2801.45 1500
2801.95 1370
2802.45 1427
2802.95 1362
2803.45 1416
2803.95 1388
2804.45 1352
2804.94 1440
2805.44 1425
2805.94 1479
2806.44 1571
2806.94 1517
2807.44 1554
2807.94 1609
2808.44 1703
2808.94 1672
2809.44 1688
2809.94 1862
2810.44 1830
2810.94 1714
2811.44 1523
2811.94 1526
2812.44 1628
2812.94 1520
2813.44 1439
2813.94 1357
2814.44 1294
2814.94 1371
2815.44 1273
2815.94 1310
2816.44 1356
2816.94 1422
2817.44 1293
2817.94 1180
2818.44 1346
2818.94 1389
2819.44 1338
2819.94 1292
2820.44 1286
2820.94 1464
2821.44 1433
2821.94 1518
2822.44 1429
2822.94 1400
2823.44 1292
2823.94 1315
2824.44 1333
2824.94 1315
2825.45 1336
2825.95 1412
2826.45 1268
2826.95 1338
2827.45 1247
2827.95 1196
2828.45 1138
2828.95 1263
2829.45 1209
2829.96 1212
2830.46 1214
2830.96 1217
2831.46 1182
2831.96 1185
2832.46 1222
2832.96 1264
2833.47 1226
2833.97 1181
2834.47 1222
2834.97 1236
2835.47 1243
2835.97 1347
2836.48 1360
2836.98 1420
2837.48 1412
2837.98 1565
2838.48 1463
2838.99 1391
2839.49 1378
2839.99 1443
2840.49 1548
2841.00 1439
2841.50 1307
2842.00 1210
2842.50 1197
2843.01 1230
2843.51 1185
2844.01 1291
2844.51 1280
2845.02 1315
2845.52 1366
2846.02 1526
2846.52 1429
2847.03 1429
2847.53 1445
2848.03 1393
2848.54 1452
2849.04 1497
2849.54 1423
2850.04 1449
2850.55 1519
2851.05 1535
2851.55 1590
2852.06 1458
2852.56 1496
2853.06 1337
2853.57 1401
2854.07 1384
2854.57 1332
2855.08 1429
2855.58 1447
2856.09 1228
2856.59 1211
2857.09 1159
2857.60 1226
2858.10 1248
2858.60 1182
2859.11 1465
2859.61 1489
2860.12 1448
2860.62 1408
2861.12 1325
2861.63 1177
2862.13 1091
2862.64 1135
2863.14 1301
2863.65 1455
2864.15 1313
2864.65 1201
2865.16 1319
2865.66 1286
2866.17 1130
2866.67 1228
2867.18 1279
2867.68 1193
2868.19 1214
2868.69 1260
2869.20 1296
2869.70 1264
2870.21 1228
2870.71 1233
2871.21 1367
2871.72 1376
2872.23 1307
2872.73 1337
2873.24 1260
2873.74 1459
2874.25 1406
2874.75 1410
2875.26 1307
2875.76 1238
2876.27 1343
2876.77 1303
2877.28 1385
2877.78 1236
2878.29 1235
2878.79 1224
2879.30 1293
2879.81 1397
2880.31 1444
2880.82 1363
2881.32 1254
2881.83 1337
2882.34 1362
2882.84 1347
2883.35 1298
2883.85 1231
2884.36 1251
2884.87 1354
2885.37 1378
2885.88 1187
2886.38 1357
2886.89 1413
2887.40 1398
2887.90 1348
2888.41 1343
2888.92 1521
2889.42 1545
2889.93 1587
2890.44 1556
2890.94 1595
2891.45 1469
2891.96 1397
2892.46 1565
2892.97 1539
2893.48 1407
2893.98 1418
2894.49 1477
2895.00 1364
2895.51 1432
2896.01 1477
2896.52 1617
2897.03 1522
2897.53 1521
2898.04 1565
2898.55 1551
2899.06 1574
2899.56 1586
2900.07 1587
2900.58 1515
2901.09 1459
2901.59 1506
2902.10 1584
2902.61 1397
2903.12 1471
2903.63 1401
2904.13 1447
2904.64 1433
2905.15 1633
2905.66 1437
2906.17 1421
2906.67 1433
2907.18 1531
2907.69 1432
2908.20 1451
2908.71 1450
2909.21 1443
2909.72 1421
2910.23 1491
2910.74 1327
2911.25 1260
2911.76 1292
2912.26 1131
2912.77 1157
2913.28 1260
2913.79 1305
2914.30 1385
2914.81 1225
2915.32 1397
2915.83 1385
2916.34 1480
2916.84 1361
2917.35 1272
2917.86 1382
2918.37 1204
2918.88 1261
2919.39 1267
2919.90 1253
2920.41 1325
2920.92 1297
2921.43 1289
2921.94 1353
2922.45 1360
2922.96 1387
2923.46 1394
2923.97 1248
2924.48 1411
2924.99 1309
2925.50 1517
2926.01 1526
2926.52 1557
2927.03 1501
2927.54 1369
2928.05 1443
2928.56 1440
2929.07 1498
2929.58 1399
2930.09 1386
2930.60 1355
2931.11 1228
2931.62 1292
2932.13 1511
2932.64 1232
2933.15 1289
2933.67 1404
2934.18 1401
2934.69 1356
2935.20 1328
2935.71 1402
2936.22 1342
2936.73 1404
2937.24 1486
2937.75 1371
2938.26 1331
2938.77 1473
2939.28 1463
2939.79 1480
2940.30 1429
2940.82 1423
2941.33 1226
2941.84 1157
2942.35 1296
2942.86 1355
2943.37 1177
2943.88 1300
2944.39 1292
2944.91 1594
2945.42 1580
2945.93 1432
2946.44 1434
2946.95 1421
2947.46 1621
2947.98 1580
2948.49 1624
2949.00 1486
2949.51 1341
2950.02 1387
2950.53 1443
2951.05 1367
2951.56 1442
2952.07 1298
2952.58 1220
2953.09 1241
2953.61 1423
2954.12 1415
2954.63 1323
2955.14 1325
2955.66 1325
2956.17 1240
2956.68 1246
2957.19 1357
2957.71 1256
2958.22 1241
2958.73 1249
2959.24 1139
2959.76 1321
2960.27 1389
2960.78 1386
2961.29 1429
2961.81 1469
2962.32 1389
2962.83 1453
2963.35 1406
2963.86 1255
2964.37 1323
2964.89 1465
2965.40 1499
2965.91 1437
2966.43 1388
2966.94 1400
2967.45 1451
2967.97 1351
2968.48 1336
2968.99 1329
2969.51 1320
2970.02 1338
2970.53 1236
2971.05 1205
2971.56 1129
2972.07 1245
2972.59 1210
2973.10 1296
2973.62 1237
2974.13 1157
2974.64 1388
2975.16 1370
2975.67 1352
2976.19 1334
2976.70 1327
2977.22 1410
2977.73 1363
2978.24 1238
2978.76 1283
2979.27 1251
2979.79 1355
2980.30 1357
2980.82 1251
2981.33 1289
2981.85 1389
2982.36 1302
2982.87 1402
2983.39 1376
2983.90 1359
2984.42 1426
2984.93 1433
2985.45 1516
2985.96 1424
2986.48 1440
2986.99 1557
2987.51 1469
2988.02 1650
2988.54 1557
2989.05 1567
2989.57 1648
2990.09 1532
2990.60 1566
2991.12 1582
2991.63 1603
2992.15 1591
2992.66 1524
2993.18 1648
2993.69 1696
2994.21 1692
2994.73 1572
2995.24 1655
2995.76 1797
2996.27 1970
2996.79 1848
2997.30 1907
2997.82 2021
2998.34 1886
2998.85 1956
2999.37 1930
2999.89 1938
3000.40 1963
3000.92 2042
3001.43 2094
3001.95 2364
3002.47 2216
3002.98 2325
3003.50 2733
3004.02 3034
3004.53 3196
3005.05 3493
3005.57 3819
3006.08 3679
3006.60 3718
3007.12 3873
3007.63 3711
3008.15 3279
3008.67 2961
3009.18 2787
3009.70 2588
3010.22 2413
3010.74 1971
3011.25 1854
3011.77 1735
3012.29 1661
3012.80 1508
3013.32 1493
3013.84 1640
3014.36 1583
3014.87 1612
3015.39 1627
3015.91 1502
3016.43 1534
3016.94 1462
3017.46 1628
3017.98 1603
3018.50 1642
3019.02 1620
3019.53 1671
3020.05 1696
3020.57 1789
3021.09 1835
3021.60 1711
3022.12 1685
3022.64 1598
3023.16 1704
3023.68 1817
3024.20 1836
3024.71 1843
3025.23 1885
3025.75 1666
3026.27 1785
3026.79 1658
3027.31 1657
3027.82 1595
3028.34 1662
3028.86 1686
3029.38 1656
3029.90 1594
3030.42 1541
3030.94 1632
3031.46 1493
3031.98 1560
3032.49 1567
3033.01 1532
3033.53 1549
3034.05 1690
3034.57 1501
3035.09 1529
3035.61 1627
3036.13 1536
3036.65 1555
3037.17 1516
3037.69 1520
3038.21 1403
3038.73 1490
3039.25 1502
3039.76 1420
3040.28 1420
3040.80 1358
3041.32 1427
3041.84 1437
3042.36 1310
3042.88 1263
3043.40 1451
3043.92 1481
3044.44 1376
3044.96 1351
3045.48 1359
3046.00 1438
3046.52 1444
3047.04 1311
3047.56 1419
3048.08 1415
3048.60 1395
3049.13 1407
3049.65 1389
3050.17 1363
3050.69 1344
3051.21 1236
3051.73 1324
3052.25 1275
3052.77 1359
3053.29 1335
3053.81 1260
3054.33 1269
3054.85 1484
3055.37 1531
3055.89 1455
3056.42 1354
3056.94 1326
3057.46 1328
3057.98 1373
3058.50 1300
3059.02 1284
3059.54 1232
3060.06 1273
3060.59 1383
3061.11 1381
3061.63 1315
3062.15 1541
3062.67 1482
3063.19 1465
3063.71 1458
3064.24 1414
3064.76 1369
3065.28 1293
3065.80 1499
3066.32 1574
3066.85 1526
3067.37 1547
3067.89 1664
3068.41 1639
3068.93 1584
3069.46 1579
3069.98 1538
3070.50 1494
3071.02 1518
3071.54 1435
3072.07 1551
3072.59 1515
3073.11 1509
3073.63 1433
3074.16 1470
3074.68 1480
3075.20 1366
3075.73 1332
3076.25 1462
3076.77 1584
3077.29 1476
3077.82 1530
3078.34 1607
3078.86 1711
3079.39 1739
3079.91 1666
3080.43 1446
3080.95 1535
3081.48 1607
3082.00 1535
3082.52 1760
3083.05 1763
3083.57 1983
3084.09 1899
3084.62 1786
3085.14 1649
3085.66 1652
3086.19 1818
3086.71 1822
3087.24 1786
3087.76 1868
3088.28 1916
3088.81 1684
3089.33 1703
3089.85 1845
3090.38 1667
3090.90 1709
3091.43 1702
3091.95 1554
3092.47 1550
3093.00 1522
3093.52 1634
3094.05 1561
3094.57 1688
3095.10 1532
3095.62 1694
3096.14 1821
3096.67 1827
3097.19 1795
3097.72 1724
3098.24 1915
3098.77 2009
3099.29 1968
3099.82 2121
3100.34 2497
3100.87 2790
3101.39 3176
3101.92 3775
3102.44 4242
3102.97 5121
3103.49 5325
3104.02 5790
3104.54 6159
3105.07 5753
3105.59 6030
3106.12 5838
3106.64 5143
3107.17 4718
3107.69 3905
3108.22 3182
3108.74 2816
3109.27 2392
3109.79 2402
3110.32 2207
3110.85 1949
3111.37 1940
3111.90 1901
3112.42 2041
3112.95 2039
3113.48 1975
3114.00 2135
3114.53 1803
3115.05 1788
3115.58 1679
3116.11 1716
3116.63 1582
3117.16 1524
3117.68 1475
3118.21 1528
3118.74 1622
3119.26 1617
3119.79 1657
3120.32 1582
3120.84 1525
3121.37 1691
3121.90 1774
3122.42 1770
3122.95 1782
3123.48 1925
3124.00 1829
3124.53 1907
3125.06 1836
3125.58 1860
3126.11 1937
3126.64 1640
3127.16 1535
3127.69 1575
3128.22 1466
3128.75 1475
3129.27 1519
3129.80 1438
3130.33 1392
3130.85 1385
3131.38 1537
3131.91 1479
3132.44 1532
3132.96 1617
3133.49 1682
3134.02 1543
3134.55 1539
3135.07 1513
3135.60 1375
3136.13 1402
3136.66 1557
3137.19 1510
3137.71 1454
3138.24 1424
3138.77 1515
3139.30 1513
3139.83 1456
3140.35 1465
3140.88 1402
3141.41 1354
3141.94 1414
3142.47 1488
3143.00 1554
3143.52 1527
3144.05 1558
3144.58 1479
3145.11 1508
3145.64 1553
3146.17 1467
3146.70 1690
3147.22 1649
3147.75 1515
3148.28 1560
3148.81 1576
3149.34 1755
3149.87 1745
3150.40 1663
3150.93 1728
3151.46 1765
3151.98 1720
3152.51 1656
3153.04 1731
3153.57 1537
3154.10 1574
3154.63 1570
3155.16 1506
3155.69 1560
3156.22 1565
3156.75 1477
3157.28 1479
3157.81 1435
3158.34 1489
3158.87 1512
3159.40 1488
3159.93 1418
3160.46 1449
3160.99 1448
3161.52 1451
3162.05 1525
3162.58 1550
3163.11 1571
3163.64 1360
3164.17 1382
3164.70 1346
3165.23 1355
3165.76 1454
3166.29 1365
3166.82 1303
3167.35 1326
3167.88 1299
3168.41 1247
3168.94 1309
3169.47 1279
3170.00 1336
3170.53 1256
3171.06 1322
3171.59 1400
3172.13 1264
3172.66 1359
3173.19 1432
3173.72 1348
3174.25 1571
3174.78 1577
3175.31 1584
3175.84 1743
3176.37 1750
3176.90 1604
3177.44 1555
3177.97 1488
3178.50 1463
3179.03 1418
3179.56 1393
3180.09 1565
3180.62 1396
3181.16 1459
3181.69 1323
3182.22 1340
3182.75 1270
3183.28 1356
3183.81 1372
3184.35 1361
3184.88 1297
3185.41 1434
3185.94 1333
3186.47 1200
3187.01 1313
3187.54 1372
3188.07 1354
3188.60 1359
3189.14 1502
3189.67 1378
3190.20 1244
3190.73 1318
3191.26 1294
3191.80 1204
3192.33 1354
3192.86 1248
3193.39 1331
3193.93 1263
3194.46 1348
3194.99 1262
3195.53 1240
3196.06 1344
3196.59 1295
3197.12 1286
3197.66 1274
3198.19 1263
3198.72 1279
3199.26 1328
3199.79 1290
3200.32 1247
3200.86 1328
3201.39 1380
3201.92 1421
3202.46 1334
3202.99 1323
3203.52 1515
3204.06 1468
3204.59 1316
3205.12 1306
3205.66 1236
3206.19 1298
3206.72 1347
3207.26 1273
3207.79 1296
3208.33 1347
3208.86 1359
3209.39 1436
3209.93 1508
3210.46 1439
3211.00 1425
3211.53 1348
3212.06 1409
3212.60 1335
3213.13 1401
3213.67 1464
3214.20 1469
3214.74 1438
3215.27 1417
3215.80 1408
3216.34 1388
3216.87 1387
3217.41 1372
3217.94 1434
3218.48 1486
3219.01 1497
3219.55 1421
3220.08 1402
3220.62 1544
3221.15 1521
3221.69 1466
3222.22 1477
3222.76 1449
3223.29 1577
3223.83 1644
3224.36 1611
3224.90 1516
3225.43 1489
3225.97 1485
3226.50 1484
3227.04 1610
3227.57 1527
3228.11 1535
3228.65 1566
3229.18 1420
3229.72 1420
3230.25 1466
3230.79 1530
3231.32 1581
3231.86 1516
3232.40 1472
3232.93 1568
3233.47 1546
3234.00 1395
3234.54 1382
3235.08 1451
3235.61 1552
3236.15 1546
3236.68 1503
3237.22 1412
3237.76 1403
3238.29 1515
3238.83 1695
3239.37 1585
3239.90 1699
3240.44 1560
3240.97 1542
3241.51 1615
3242.05 1763
3242.58 1723
3243.12 1479
3243.66 1548
3244.20 1646
3244.73 1504
3245.27 1541
3245.81 1547
3246.34 1607
3246.88 1692
3247.42 1595
3247.95 1727
3248.49 1542
3249.03 1524
3249.57 1577
3250.10 1541
3250.64 1579
3251.18 1661
3251.72 1666
3252.25 1571
3252.79 1649
3253.33 1637
3253.87 1687
3254.40 1734
3254.94 1738
3255.48 1798
3256.02 1796
3256.55 1816
3257.09 1806
3257.63 1860
3258.17 1930
3258.71 2025
3259.24 2088
3259.78 2278
3260.32 2476
3260.86 2438
3261.40 2334
3261.94 2460
3262.47 2549
3263.01 2877
3263.55 3038
3264.09 3256
3264.63 3656
3265.17 4020
3265.71 4393
3266.24 4693
3266.78 4989
3267.32 5274
3267.86 5187
3268.40 5269
3268.94 5345
3269.48 5239
3270.02 4430
3270.55 4072
3271.09 3935
3271.63 3488
3272.17 3020
3272.71 2642
3273.25 2365
3273.79 2218
3274.33 2205
3274.87 2083
3275.41 2131
3275.95 2021
3276.49 2011
3277.03 1993
3277.57 1936
3278.11 2030
3278.65 1955
3279.19 1944
3279.73 1931
3280.26 1914
3280.80 1872
3281.34 1920
3281.88 1918
3282.42 1952
3282.96 2031
3283.50 1954
3284.04 1971
3284.59 1950
3285.13 2044
3285.67 2002
3286.21 2031
3286.75 2188
3287.29 2376
3287.83 2278
3288.37 2488
3288.91 2264
3289.45 2093
3289.99 2151
3290.53 2269
3291.07 2121
3291.61 1958
3292.15 1996
3292.69 2073
3293.23 2023
3293.77 2202
3294.32 2349
3294.86 2322
3295.40 2535
3295.94 2563
3296.48 2675
3297.02 3044
3297.56 3037
3298.10 3015
3298.65 2977
3299.19 2701
3299.73 2515
3300.27 2367
3300.81 2384
3301.35 2268
3301.89 2106
3302.44 2092
3302.98 1861
3303.52 1824
3304.06 1821
3304.60 1822
3305.14 1621
3305.69 1867
3306.23 1832
3306.77 1858
3307.31 1875
3307.85 1929
3308.40 1924
3308.94 1884
3309.48 1709
3310.02 1584
3310.57 1742
3311.11 1728
3311.65 1644
3312.19 1624
3312.74 1774
3313.28 1733
3313.82 1713
3314.36 1887
3314.91 1899
3315.45 2001
3315.99 2019
3316.53 2016
3317.08 2168
3317.62 2136
3318.16 2150
3318.71 2053
3319.25 2061
3319.79 2056
3320.34 2037
3320.88 2189
3321.42 2105
3321.96 2109
3322.51 2156
3323.05 2180
3323.59 2153
3324.14 2037
3324.68 2035
3325.23 2047
3325.77 2034
3326.31 2089
3326.86 2059
3327.40 1961
3327.94 1858
3328.49 1787
3329.03 1826
3329.57 1778
3330.12 1767
3330.66 2007
3331.21 1950
3331.75 2259
3332.29 2546
3332.84 2966
3333.38 3597
3333.93 4205
3334.47 4990
3335.02 5781
3335.56 6501
3336.10 7495
3336.65 7841
3337.19 8365
3337.74 8659
3338.28 8605
3338.83 7973
3339.37 7475
3339.92 6731
3340.46 5843
3341.01 5100
3341.55 4487
3342.10 3620
3342.64 3320
3343.19 2835
3343.73 2612
3344.28 2343
3344.82 2105
3345.37 1992
3345.91 1915
3346.46 1914
3347.00 1904
3347.55 1769
3348.09 1796
3348.64 1714
3349.18 1677
3349.73 1825
3350.27 1974
3350.82 1971
3351.37 1823
3351.91 1795
3352.46 1877
3353.00 1951
3353.55 1725
3354.10 1923
3354.64 1977
3355.19 1770
3355.73 1682
3356.28 1731
3356.83 1650
3357.37 1799
3357.92 1763
3358.46 1652
3359.01 1650
3359.56 1661
3360.10 1808
3360.65 1543
3361.20 1597
3361.74 1581
3362.29 1589
3362.84 1665
3363.38 1594
3363.93 1640
3364.48 1669
3365.02 1680
3365.57 1684
3366.12 1749
3366.66 1741
3367.21 1621
3367.76 1556
3368.30 1586
3368.85 1608
3369.40 1553
3369.94 1751
3370.49 1700
3371.04 1756
3371.59 1785
3372.13 1809
3372.68 1799
3373.23 1951
3373.78 1932
3374.32 1932
3374.87 2094
3375.42 1864
3375.97 1869
3376.51 2045
3377.06 1986
3377.61 1816
3378.16 1838
3378.71 1879
3379.25 1697
3379.80 1577
3380.35 1592
3380.90 1438
3381.45 1532
3381.99 1432
3382.54 1428
3383.09 1414
3383.64 1388
3384.19 1431
3384.74 1516
3385.28 1457
3385.83 1438
3386.38 1457
3386.93 1374
3387.48 1440
3388.03 1317
3388.58 1416
3389.12 1405
3389.67 1356
3390.22 1333
3390.77 1328
3391.32 1362
3391.87 1395
3392.42 1317
3392.97 1302
3393.52 1247
3394.06 1272
3394.61 1386
3395.16 1304
3395.71 1373
3396.26 1437
3396.81 1383
3397.36 1476
3397.91 1435
3398.46 1453
3399.01 1333
3399.56 1427
3400.11 1349
3400.66 1351
3401.21 1367
3401.76 1315
3402.31 1272
3402.86 1378
3403.41 1390
3403.96 1494
3404.51 1509
3405.06 1300
3405.61 1264
3406.16 1186
3406.71 1454
3407.26 1421
3407.81 1287
3408.36 1247
3408.91 1218
3409.46 1396
3410.01 1355
3410.56 1299
3411.11 1308
3411.66 1438
3412.21 1472
3412.76 1491
3413.31 1440
3413.86 1460
3414.41 1575
3414.96 1551
3415.51 1412
3416.07 1434
3416.62 1384
3417.17 1420
3417.72 1398
3418.27 1423
3418.82 1360
3419.37 1389
3419.92 1409
3420.47 1305
3421.03 1266
3421.58 1416
3422.13 1602
3422.68 1486
3423.23 1617
3423.78 1599
3424.33 1713
3424.89 1784
3425.44 1870
3425.99 1752
3426.54 1729
3427.09 1601
3427.65 1656
3428.20 1701
3428.75 1458
3429.30 1556
3429.85 1639
3430.41 1422
3430.96 1309
3431.51 1404
3432.06 1390
3432.61 1413
3433.17 1426
3433.72 1173
3434.27 1289
3434.82 1337
3435.38 1357
3435.93 1377
3436.48 1369
3437.03 1332
3437.59 1354
3438.14 1360
3438.69 1333
3439.24 1442
3439.80 1382
3440.35 1403
3440.90 1448
3441.46 1352
3442.01 1485
3442.56 1367
3443.11 1236
3443.67 1389
3444.22 1490
3444.77 1411
3445.33 1331
3445.88 1372
3446.43 1358
3446.99 1324
3447.54 1378
3448.09 1347
3448.65 1235
3449.20 1190
3449.76 1208
3450.31 1220
3450.86 1394
3451.42 1221
3451.97 1323
3452.52 1229
3453.08 1124
3453.63 1103
3454.19 1219
3454.74 1244
3455.29 1151
3455.85 1190
3456.40 1175
3456.96 1291
3457.51 1226
3458.07 1403
3458.62 1217
3459.17 1232
3459.73 1281
3460.28 1346
3460.84 1264
3461.39 1218
3461.95 1243
3462.50 1203
3463.06 1226
3463.61 1220
3464.17 1195
3464.72 1265
3465.27 1248
3465.83 1201
3466.38 1295
3466.94 1371
3467.49 1404
3468.05 1511
3468.61 1389
3469.16 1412
3469.72 1442
3470.27 1307
3470.83 1325
3471.38 1393
3471.94 1323
3472.49 1437
3473.05 1471
3473.60 1417
3474.16 1423
3474.71 1337
3475.27 1356
3475.83 1369
3476.38 1511
3476.94 1544
3477.49 1499
3478.05 1385
3478.61 1503
3479.16 1513
3479.72 1630
3480.27 1609
3480.83 1529
3481.39 1651
3481.94 1562
3482.50 1592
3483.05 1630
3483.61 1511
3484.17 1514
3484.72 1452
3485.28 1465
3485.84 1628
3486.39 1674
3486.95 1689
3487.51 1654
3488.06 1666
3488.62 1794
3489.18 1898
3489.73 2040
3490.29 2416
3490.85 2602
3491.40 2748
3491.96 2921
3492.52 3367
3493.08 3354
3493.63 3197
3494.19 3400
3494.75 3247
3495.30 3272
3495.86 3016
3496.42 2883
3496.98 2910
3497.53 2928
3498.09 3184
3498.65 3097
3499.21 3538
3499.76 3730
3500.32 3870
3500.88 3985
3501.44 3887
3501.99 3896
3502.55 3881
3503.11 3707
3503.67 3646
3504.23 3598
3504.78 3588
3505.34 3382
3505.90 3337
3506.46 3588
3507.02 3385
3507.58 3442
3508.13 3117
3508.69 2991
3509.25 2818
3509.81 2691
3510.37 2494
3510.93 2498
3511.48 2325
3512.04 2190
3512.60 2000
3513.16 1792
3513.72 1714
3514.28 1673
3514.84 1652
3515.40 1633
3515.95 1598
3516.51 1499
3517.07 1616
3517.63 1552
3518.19 1404
3518.75 1501
3519.31 1644
3519.87 1702
3520.43 1702
3520.99 1520
3521.55 1532
3522.11 1460
3522.67 1472
3523.22 1587
3523.78 1666
3524.34 1645
3524.90 1818
3525.46 1697
3526.02 1561
3526.58 1494
3527.14 1479
3527.70 1571
3528.26 1497
3528.82 1479
3529.38 1441
3529.94 1445
3530.50 1371
3531.06 1199
3531.62 1328
3532.18 1381
3532.74 1420
3533.30 1385
3533.86 1381
3534.42 1276
3534.98 1496
3535.54 1549
3536.11 1525
3536.67 1401
3537.23 1483
3537.79 1455
3538.35 1528
3538.91 1522
3539.47 1664
3540.03 1476
3540.59 1475
3541.15 1428
3541.71 1441
3542.27 1507
3542.84 1608
3543.40 1588
3543.96 1628
3544.52 1543
3545.08 1448
3545.64 1502
3546.20 1443
3546.76 1445
3547.33 1328
3547.89 1441
3548.45 1528
3549.01 1223
3549.57 1376
3550.13 1299
3550.69 1152
3551.26 1323
3551.82 1322
3552.38 1210
3552.94 1218
3553.50 1200
3554.07 1246
3554.63 1056
3555.19 1105
3555.75 1131
3556.31 1172
3556.88 1234
3557.44 1238
3558.00 1062
3558.56 1192
3559.13 1449
3559.69 1301
3560.25 1287
3560.81 1303
3561.38 1207
3561.94 1218
3562.50 1255
3563.06 1356
3563.63 1339
3564.19 1229
3564.75 1444
3565.31 1333
3565.88 1349
3566.44 1367
3567.00 1259
3567.57 1198
3568.13 1210
3568.69 1239
3569.26 1185
3569.82 1300
3570.38 1184
3570.95 1243
3571.51 1237
3572.07 1152
3572.64 1300
3573.20 1151
3573.76 1254
3574.33 1370
3574.89 1365
3575.45 1154
3576.02 1262
3576.58 1396
3577.14 1335
3577.71 1208
3578.27 1151
3578.84 1345
3579.40 1416
3579.96 1329
3580.53 1356
3581.09 1317
3581.66 1358
3582.22 1274
3582.78 1258
3583.35 1292
3583.91 1205
3584.48 1399
3585.04 1339
3585.61 1272
3586.17 1233
3586.74 1250
3587.30 1119
3587.86 1124
3588.43 1146
3588.99 1160
3589.56 1242
3590.12 1368
3590.69 1339
3591.25 1221
3591.82 1212
3592.38 1193
3592.95 1231
3593.51 1250
3594.08 1279
3594.64 1284
3595.21 1293
3595.77 1223
3596.34 1269
3596.90 1300
3597.47 1284
3598.04 1227
3598.60 1163
3599.17 1215
3599.73 1209
3600.30 1220
3600.86 1250
3601.43 1386
3601.99 1478
3602.56 1265
3603.13 1275
3603.69 1226
3604.26 1248
3604.82 1194
3605.39 1127
3605.96 1216
3606.52 1057
3607.09 1025
3607.65 1153
3608.22 1094
3608.79 1126
3609.35 1037
3609.92 1095
3610.49 1066
3611.05 1097
3611.62 1006
3612.19 1026
3612.75 1071
3613.32 1169
3613.89 1312
3614.45 1278
3615.02 1371
3615.59 1372
3616.15 1467
3616.72 1570
3617.29 1624
3617.85 1701
3618.42 1811
3618.99 1860
3619.55 1970
3620.12 1999
3620.69 1988
3621.26 1898
3621.82 1708
3622.39 1637
3622.96 1632
3623.53 1430
3624.09 1405
3624.66 1281
3625.23 1314
3625.80 1311
3626.36 1251
3626.93 1385
3627.50 1302
3628.07 1174
3628.63 1205
3629.20 1181
3629.77 1247
3630.34 1209
3630.91 1241
3631.47 1221
3632.04 1296
3632.61 1320
3633.18 1334
3633.75 1312
3634.32 1410
3634.88 1473
3635.45 1357
3636.02 1414
3636.59 1288
3637.16 1227
3637.73 1223
3638.29 1375
3638.86 1450
3639.43 1553
3640.00 1566
3640.57 1499
3641.14 1648
3641.71 1693
3642.28 1712
3642.84 1855
3643.41 1947
3643.98 1889
3644.55 1685
3645.12 1572
3645.69 1645
3646.26 1602
3646.83 1505
3647.40 1472
3647.97 1386
3648.54 1440
3649.11 1301
3649.68 1431
3650.25 1459
3650.81 1409
3651.38 1446
3651.95 1631
3652.52 1514
3653.09 1538
3653.66 1615
3654.23 1612
3654.80 1696
3655.37 1711
3655.94 1811
3656.51 1630
3657.08 1750
3657.65 1784
3658.22 1847
3658.79 1863
3659.36 1890
3659.93 2028
3660.50 2265
3661.07 2152
3661.64 2154
3662.22 2022
3662.79 2057
3663.36 2022
3663.93 1998
3664.50 1904
3665.07 1584
3665.64 1736
3666.21 1654
3666.78 1754
3667.35 1688
3667.92 1644
3668.49 1739
3669.06 1714
3669.64 1531
3670.21 1486
3670.78 1503
3671.35 1506
3671.92 1430
3672.49 1391
3673.06 1433
3673.63 1561
3674.21 1507
3674.78 1427
3675.35 1427
3675.92 1409
3676.49 1443
3677.06 1384
3677.63 1485
3678.21 1487
3678.78 1518
3679.35 1382
3679.92 1410
3680.49 1313
3681.07 1376
3681.64 1368
3682.21 1327
3682.78 1318
3683.35 1307
3683.93 1390
3684.50 1309
3685.07 1302
3685.64 1347
3686.21 1313
3686.79 1418
3687.36 1364
3687.93 1511
3688.50 1581
3689.08 1790
3689.65 1676
3690.22 1727
3690.80 1744
3691.37 1663
3691.94 1879
3692.51 1823
3693.09 1778
3693.66 1640
3694.23 1659
3694.81 1638
3695.38 1501
3695.95 1400
3696.52 1391
3697.10 1414
3697.67 1340
3698.24 1404
3698.82 1405
3699.39 1429
3699.96 1364
3700.54 1423
3701.11 1378
3701.68 1471
3702.26 1672
3702.83 1793
3703.41 1681
3703.98 1597
3704.55 1482
3705.13 1354
3705.70 1440
3706.27 1456
3706.85 1400
3707.42 1350
3708.00 1390
3708.57 1308
3709.14 1285
3709.72 1203
3710.29 1373
3710.87 1498
3711.44 1385
3712.02 1395
3712.59 1179
3713.16 1340
3713.74 1476
3714.31 1297
3714.89 1241
3715.46 1383
3716.04 1429
3716.61 1359
3717.19 1394
3717.76 1204
3718.34 1275
3718.91 1250
3719.49 1250
3720.06 1284
3720.64 1224
3721.21 1130
3721.79 1299
3722.36 1293
3722.94 1119
3723.51 1052
3724.09 1127
3724.66 1139
3725.24 1046
3725.81 1131
3726.39 1074
3726.96 1160
3727.54 1128
3728.12 1240
3728.69 1315
3729.27 1141
3729.84 1253
3730.42 1323
3730.99 1261
3731.57 1244
3732.15 1320
3732.72 1311
3733.30 1357
3733.87 1481
3734.45 1401
3735.03 1469
3735.60 1246
3736.18 1201
3736.75 1271
3737.33 1276
3737.91 1335
3738.48 1202
3739.06 1139
3739.64 1174
3740.21 1292
3740.79 1190
3741.37 1133
3741.94 1103
3742.52 1143
3743.10 1178
3743.67 1152
3744.25 1191
3744.83 1085
3745.40 1154
3745.98 1175
3746.56 1118
3747.13 1082
3747.71 1046
3748.29 1120
3748.87 1223
3749.44 1235
3750.02 1179
3750.60 1221
3751.17 1143
3751.75 1068
3752.33 1113
3752.91 1198
3753.48 1192
3754.06 1255
3754.64 1146
3755.22 1113
3755.80 1249
3756.37 1100
3756.95 1230
3757.53 1090
3758.11 1175
3758.68 1177
3759.26 1141
3759.84 1170
3760.42 1146
3761.00 1086
3761.58 1144
3762.15 1131
3762.73 1205
3763.31 1164
3763.89 1112
3764.47 1249
3765.04 1304
3765.62 1237
3766.20 1143
3766.78 1197
3767.36 1200
3767.94 1213
3768.52 1150
3769.10 1095
3769.67 1241
3770.25 1293
3770.83 1202
3771.41 1108
3771.99 1119
3772.57 1182
3773.15 1184
3773.73 1150
3774.31 1185
3774.89 1164
3775.46 1104
3776.04 1033
3776.62 1182
3777.20 1163
3777.78 1090
3778.36 1023
3778.94 1022
3779.52 1157
3780.10 1148
3780.68 1088
3781.26 1143
3781.84 1123
3782.42 1088
3783.00 1147
3783.58 1164
3784.16 1165
3784.74 1181
3785.32 1161
3785.90 1198
3786.48 1115
3787.06 1146
3787.64 1176
3788.22 1207
3788.80 1090
3789.38 1046
3789.96 1057
3790.54 1171
3791.12 1154
3791.70 1161
3792.28 1058
3792.86 1155
3793.44 1097
3794.02 1064
3794.60 1164
3795.18 1258
3795.77 1182
3796.35 1149
3796.93 1221
3797.51 1129
3798.09 1110
3798.67 1158
3799.25 1244
3799.83 1184
3800.41 1195
3800.99 1256
3801.58 1289
3802.16 1294
3802.74 1294
3803.32 1321
3803.90 1260
3804.48 1362
3805.06 1307
3805.65 1299
3806.23 1326
3806.81 1344
3807.39 1389
3807.97 1375
3808.55 1263
3809.14 1399
3809.72 1356
3810.30 1413
3810.88 1450
3811.46 1396
3812.05 1381
3812.63 1422
3813.21 1519
3813.79 1509
3814.37 1362
3814.96 1367
3815.54 1385
3816.12 1368
3816.70 1444
3817.29 1483
3817.87 1559
3818.45 1376
3819.03 1270
3819.62 1252
3820.20 1164
3820.78 1235
3821.36 1133
3821.95 1158
3822.53 1126
3823.11 1157
3823.70 1136
3824.28 1117
3824.86 1119
3825.45 1250
3826.03 1125
3826.61 1094
3827.19 1021
3827.78 1139
3828.36 1109
3828.94 1071
3829.53 1119
3830.11 1122
3830.69 1020
3831.28 1070
3831.86 1019
3832.45 983
3833.03 969
3833.61 1094
3834.20 1119
3834.78 984
3835.36 1101
3835.95 1108
3836.53 1166
3837.12 1190
3837.70 1073
3838.28 1064
3838.87 985
3839.45 992
3840.04 1002
3840.62 959
3841.20 1003
3841.79 1077
3842.37 1017
3842.96 956
3843.54 1032
3844.13 1122
3844.71 1076
3845.30 1134
3845.88 1102
3846.47 1109
3847.05 1011
3847.63 1149
3848.22 1030
3848.80 1079
3849.39 1108
3849.97 1171
3850.56 1074
3851.14 1047
3851.73 1052
3852.31 1024
3852.90 1027
3853.48 1077
3854.07 1062
3854.66 1165
3855.24 1112
3855.83 1155
3856.41 1146
3857.00 1145
3857.58 1076
3858.17 1067
3858.75 1217
3859.34 1130
3859.92 1128
3860.51 1311
3861.10 1163
3861.68 1342
3862.27 1313
3862.85 1303
3863.44 1507
3864.03 1459
3864.61 1547
3865.20 1500
3865.78 1251
3866.37 1321
3866.96 1458
3867.54 1345
3868.13 1277
3868.72 1321
3869.30 1189
3869.89 1158
3870.47 1322
3871.06 1125
3871.65 1119
3872.23 1201
3872.82 1128
3873.41 1308
3873.99 1244
3874.58 1253
3875.17 1386
3875.76 1369
3876.34 1305
3876.93 1186
3877.52 1088
3878.10 1248
3878.69 1158
3879.28 1198
3879.86 1133
3880.45 1290
3881.04 1221
3881.63 1231
3882.21 1158
3882.80 920
3883.39 1035
3883.98 1194
3884.56 1152
3885.15 990
3885.74 1110
3886.33 1176
3886.91 1214
3887.50 1223
3888.09 1314
3888.68 1346
3889.27 1227
3889.85 1260
3890.44 1284
3891.03 1380
3891.62 1567
3892.21 1323
3892.79 1448
3893.38 1444
3893.97 1307
3894.56 1230
3895.15 1303
3895.74 1237
3896.32 1251
3896.91 1209
3897.50 1222
3898.09 1236
3898.68 1249
3899.27 1182
3899.86 1024
3900.45 1176
3901.03 1089
3901.62 1144
3902.21 1070
3902.80 1124
3903.39 1139
3903.98 1153
3904.57 1061
3905.16 1194
3905.75 1193
3906.34 1245
3906.92 1176
3907.51 1197
3908.10 1127
3908.69 1186
3909.28 1128
3909.87 1106
3910.46 1214
3911.05 1177
3911.64 1165
3912.23 1171
3912.82 1035
3913.41 986
3914.00 1078
3914.59 1068
3915.18 1034
3915.77 1059
3916.36 1172
3916.95 1137
3917.54 1129
3918.13 1170
3918.72 1108
3919.31 1136
3919.90 1135
3920.49 1179
3921.08 1166
3921.67 1327
3922.26 1128
3922.85 1180
3923.44 1115
3924.03 1130
3924.62 1068
3925.21 1057
3925.80 1147
3926.40 1115
3926.99 1208
3927.58 1182
3928.17 1227
3928.76 1138
3929.35 1099
3929.94 1125
3930.53 969
3931.12 1019
3931.71 1026
3932.30 963
3932.90 1018
3933.49 999
3934.08 1010
3934.67 951
3935.26 989
3935.85 940
3936.44 1034
3937.04 1060
3937.63 1034
3938.22 1160
3938.81 1051
3939.40 965
3939.99 1040
3940.59 1022
3941.18 1180
3941.77 1109
3942.36 1097
3942.95 1085
3943.55 1196
3944.14 1217
3944.73 1109
3945.32 1160
3945.91 1203
3946.51 1164
3947.10 1096
3947.69 1113
3948.28 1059
3948.88 939
3949.47 963
3950.06 1062
3950.65 1096
3951.25 1071
3951.84 1001
3952.43 990
3953.02 971
3953.62 1083
3954.21 996
3954.80 1023
3955.40 1056
3955.99 1118
3956.58 1200
3957.17 1147
3957.77 1205
3958.36 1218
3958.95 1135
3959.55 1135
3960.14 1149
3960.73 1165
3961.33 1162
3961.92 1141
3962.51 1143
3963.11 1003
3963.70 964
3964.29 1066
3964.89 1070
3965.48 1109
3966.08 1137
3966.67 1137
3967.26 1121
3967.86 1098
3968.45 1173
3969.04 1131
3969.64 1031
3970.23 979
3970.83 1029
3971.42 1149
3972.01 1047
3972.61 979
3973.20 1004
3973.80 1058
3974.39 1008
3974.99 1067
3975.58 1029
3976.18 1131
3976.77 1237
3977.36 1176
3977.96 1121
3978.55 1084
3979.15 1086
3979.74 1033
3980.34 1084
3980.93 1036
3981.53 977
3982.12 1138
3982.72 1138
3983.31 1164
3983.91 1071
3984.50 1048
3985.10 1097
3985.69 1248
3986.29 1176
3986.88 1122
3987.48 1185
3988.07 1017
3988.67 1062
3989.26 1178
3989.86 1139
3990.46 1129
3991.05 1221
3991.65 1093
3992.24 1069
3992.84 1141
3993.43 1109
3994.03 1189
3994.63 1114
3995.22 1165
3995.82 1099
3996.41 1166
3997.01 1164
3997.61 1104
3998.20 1172
3998.80 1117
3999.39 1106
3999.99 1193
4000.59 1111
4001.18 1084
4001.78 1060
4002.38 1118
4002.97 1085
4003.57 1009
4004.17 1145
4004.76 1079
4005.36 1156
4005.96 1055
4006.55 1055
4007.15 1130
4007.75 1129
4008.34 1112
4008.94 1197
4009.54 1205
4010.13 1079
4010.73 1033
4011.33 1055
4011.93 1117
4012.52 1055
4013.12 1163
4013.72 1072
4014.31 1135
4014.91 990
4015.51 1020
4016.11 1114
4016.70 1061
4017.30 1149
4017.90 1100
4018.50 1152
4019.09 1238
4019.69 1309
4020.29 1194
4020.89 1197
4021.49 1224
4022.08 1241
4022.68 1116
4023.28 1208
4023.88 1222
4024.48 1145
4025.07 1318
4025.67 1403
4026.27 1287
4026.87 1277
4027.47 1326
4028.06 1395
4028.66 1393
4029.26 1451
4029.86 1411
4030.46 1489
4031.06 1319
4031.66 1316
4032.25 1279
4032.85 1272
4033.45 1340
4034.05 1453
4034.65 1360
4035.25 1207
4035.85 1144
4036.45 1255
4037.05 1196
4037.64 1292
4038.24 1048
4038.84 1078
4039.44 964
4040.04 998
4040.64 1152
4041.24 1063
4041.84 1081
4042.44 989
4043.04 993
4043.64 1016
4044.24 1071
4044.84 1012
4045.44 1060
4046.04 1015
4046.64 1016
4047.24 966
4047.84 1118
4048.44 1037
4049.03 1056
4049.63 975
4050.23 1178
4050.83 1116
4051.43 1192
4052.04 1252
4052.64 1178
4053.24 1167
4053.84 1074
4054.44 1171
4055.04 1139
4055.64 1081
4056.24 1037
4056.84 1107
4057.44 1065
4058.04 1042
4058.64 1071
4059.24 1043
4059.84 1035
4060.44 1118
4061.04 1098
4061.64 962
4062.24 945
4062.85 979
4063.45 1007
4064.05 946
4064.65 901
4065.25 1002
4065.85 1016
4066.45 914
4067.05 917
4067.65 1081
4068.26 1046
4068.86 952
4069.46 996
4070.06 934
4070.66 1062
4071.26 911
4071.86 928
4072.47 978
4073.07 966
4073.67 1078
4074.27 1059
4074.87 993
4075.47 963
4076.08 970
4076.68 1082
4077.28 970
4077.88 964
4078.48 998
4079.09 999
4079.69 1018
4080.29 1057
4080.89 932
4081.50 1007
4082.10 999
4082.70 1022
4083.30 939
4083.91 954
4084.51 986
4085.11 1107
4085.71 1028
4086.32 1119
4086.92 1101
4087.52 1060
4088.12 919
4088.73 891
4089.33 996
4089.93 985
4090.54 993
4091.14 961
4091.74 912
4092.35 1032
4092.95 1043
4093.55 1030
4094.15 940
4094.76 987
4095.36 931
4095.96 1000
4096.57 1008
4097.17 924
4097.78 874
4098.38 905
4098.98 1024
4099.59 1063
4100.19 940
4100.79 975
4101.40 998
4102.00 960
4102.61 901
4103.21 874
4103.81 954
4104.42 970
4105.02 840
4105.63 870
4106.23 917
4106.83 871
4107.44 978
4108.04 931
4108.65 862
4109.25 1019
4109.85 1025
4110.46 1010
4111.06 940
4111.67 967
4112.27 963
4112.88 928
4113.48 889
4114.09 969
4114.69 914
4115.30 918
4115.90 979
4116.51 961
4117.11 953
4117.72 991
4118.32 1097
4118.93 997
4119.53 916
4120.14 996
4120.74 1007
4121.35 1024
4121.95 1065
4122.56 1115
4123.16 1072
4123.77 1016
4124.37 1058
4124.98 927
4125.59 898
4126.19 1028
4126.80 945
4127.40 904
4128.01 873
4128.61 920
4129.22 878
4129.83 1026
4130.43 895
4131.04 925
4131.64 920
4132.25 922
4132.86 1013
4133.46 1039
4134.07 1070
4134.67 1052
4135.28 888
4135.89 1115
4136.49 1124
4137.10 1065
4137.71 1060
4138.31 1104
4138.92 1042
4139.53 1052
4140.13 1115
4140.74 1178
4141.35 1111
4141.95 1179
4142.56 1161
4143.17 1098
4143.77 1184
4144.38 1310
4144.99 1243
4145.59 1247
4146.20 1101
4146.81 976
4147.42 1165
4148.02 1143
4148.63 1097
4149.24 1102
4149.84 972
4150.45 927
4151.06 977
4151.67 1086
4152.27 968
4152.88 880
4153.49 954
4154.10 851
4154.70 959
4155.31 1017
4155.92 1007
4156.53 963
4157.14 939
4157.74 939
4158.35 942
4158.96 1109
4159.57 1023
4160.18 936
4160.78 943
4161.39 985
4162.00 1030
4162.61 1033
4163.22 1085
4163.83 1034
4164.43 996
4165.04 1069
4165.65 1110
4166.26 1057
4166.87 1162
4167.48 1060
4168.09 1084
4168.69 1022
4169.30 1051
4169.91 1113
4170.52 1033
4171.13 1040
4171.74 1061
4172.35 1070
4172.96 915
4173.57 959
4174.17 939
4174.78 1027
4175.39 1100
4176.00 1035
4176.61 1013
4177.22 1131
4177.83 1007
4178.44 988
4179.05 1147
4179.66 1196
4180.27 1128
4180.88 1106
4181.49 955
4182.10 1004
4182.71 990
4183.32 983
4183.93 1071
4184.54 1082
4185.15 1044
4185.76 917
4186.37 978
4186.98 1035
4187.59 1036
4188.20 953
4188.81 890
4189.42 962
4190.03 981
4190.64 1000
4191.25 1152
4191.86 1101
4192.47 1138
4193.08 1193
4193.69 1235
4194.30 1291
4194.91 1214
4195.52 1297
4196.13 1318
4196.74 1368
4197.35 1374
4197.97 1222
4198.58 1297
4199.19 1328
4199.80 1172
4200.41 1190
4201.02 1196
4201.63 1169
4202.24 1160
4202.85 1027
4203.47 982
4204.08 1072
4204.69 1124
4205.30 1075
4205.91 1077
4206.52 970
4207.13 1024
4207.75 1068
4208.36 1051
4208.97 1031
4209.58 1081
4210.19 950
4210.80 958
4211.42 1017
4212.03 1023
4212.64 990
4213.25 995
4213.86 1022
4214.48 1074
4215.09 935
4215.70 1079
4216.31 1089
4216.92 1115
4217.54 1200
4218.15 1184
4218.76 1272
4219.37 1212
4219.99 1348
4220.60 1319
4221.21 1297
4221.82 1412
4222.44 1449
4223.05 1324
4223.66 1232
4224.28 1304
4224.89 1427
4225.50 1573
4226.11 1549
4226.73 1497
4227.34 1395
4227.95 1595
4228.57 1618
4229.18 1689
4229.79 1542
4230.41 1573
4231.02 1731
4231.63 1821
4232.25 1891
4232.86 2056
4233.47 2063
4234.09 2063
4234.70 2237
4235.31 2490
4235.93 2394
4236.54 2416
4237.15 2294
4237.77 2242
4238.38 2238
4239.00 1905
4239.61 1754
4240.22 1646
4240.84 1630
4241.45 1526
4242.07 1447
4242.68 1361
4243.29 1339
4243.91 1317
4244.52 1291
4245.14 1289
4245.75 1283
4246.37 1363
4246.98 1283
4247.59 1198
4248.21 1155
4248.82 1305
4249.44 1389
4250.05 1351
4250.67 1420
4251.28 1333
4251.90 1462
4252.51 1284
4253.13 1350
4253.74 1312
4254.36 1465
4254.97 1305
4255.59 1251
4256.20 1352
4256.82 1239
4257.43 1158
4258.05 1215
4258.66 1189
4259.28 1193
4259.89 1234
4260.51 1134
4261.12 1024
4261.74 1088
4262.35 1096
4262.97 1098
4263.59 1086
4264.20 1243
4264.82 1097
4265.43 1149
4266.05 1099
4266.66 1111
4267.28 1235
4267.90 1235
4268.51 1161
4269.13 1191
4269.74 1121
4270.36 1290
4270.98 1289
4271.59 1152
4272.21 1116
4272.83 1136
4273.44 986
4274.06 1076
4274.68 1186
4275.29 1132
4275.91 1166
4276.52 1163
4277.14 1203
4277.76 1104
4278.37 1090
4278.99 1015
4279.61 1003
4280.23 1129
4280.84 1152
4281.46 1084
4282.08 1100
4282.69 1058
4283.31 978
4283.93 1029
4284.54 1008
4285.16 1034
4285.78 1030
4286.40 899
4287.01 974
4287.63 960
4288.25 918
4288.87 1082
4289.48 1051
4290.10 1059
4290.72 1021
4291.34 970
4291.95 1032
4292.57 904
4293.19 976
4293.81 1036
4294.42 1028
4295.04 1032
4295.66 1091
4296.28 1009
4296.90 1042
4297.51 1076
4298.13 963
4298.75 1036
4299.37 990
4299.99 959
4300.61 1015
4301.22 976
4301.84 991
4302.46 1090
4303.08 1006
4303.70 937
4304.32 1025
4304.94 1017
4305.55 1029
4306.17 950
4306.79 936
4307.41 956
4308.03 1019
4308.65 1012
4309.27 944
4309.89 911
4310.50 925
4311.12 974
4311.74 903
4312.36 926
4312.98 985
4313.60 1083
4314.22 1044
4314.84 985
4315.46 977
4316.08 1014
4316.70 1034
4317.32 1032
4317.94 1007
4318.56 1010
4319.18 991
4319.80 1029
4320.42 1089
4321.04 1044
4321.65 1035
4322.27 1057
4322.89 979
4323.51 1041
4324.13 1029
4324.75 1191
4325.37 1129
4325.99 1069
4326.62 1120
4327.24 1093
4327.86 1072
4328.48 1214
4329.10 1206
4329.72 1109
4330.34 998
4330.96 1130
4331.58 1072
4332.20 1155
4332.82 1101
4333.44 1034
4334.06 1095
4334.68 1199
4335.30 1237
4335.92 1416
4336.54 1328
4337.16 1500
4337.79 1660
4338.41 1553
4339.03 1649
4339.65 1745
4340.27 1632
4340.89 1475
4341.51 1441
4342.13 1389
4342.76 1366
4343.38 1331
4344.00 1521
4344.62 1551
4345.24 1601
4345.86 1735
4346.48 1702
4347.11 1730
4347.73 1870
4348.35 1976
4348.97 1975
4349.59 1917
4350.22 1813
4350.84 1752
4351.46 1567
4352.08 1494
4352.70 1289
4353.33 1186
4353.95 1084
4354.57 1105
4355.19 1132
4355.81 1167
4356.44 1161
4357.06 1226
4357.68 1202
4358.30 1137
4358.93 1110
4359.55 1108
4360.17 1106
4360.79 1127
4361.42 1163
4362.04 1191
4362.66 1104
4363.28 1089
4363.91 1083
4364.53 1049
4365.15 1173
4365.78 1097
4366.40 978
4367.02 1073
4367.65 1113
4368.27 1043
4368.89 1032
4369.52 1054
4370.14 993
4370.76 1023
4371.39 942
4372.01 930
4372.63 997
4373.26 945
4373.88 948
4374.50 943
4375.13 1007
4375.75 1035
4376.37 974
4377.00 936
4377.62 893
4378.25 894
4378.87 1053
4379.49 1057
4380.12 1007
4380.74 1058
4381.37 994
4381.99 1007
4382.61 939
4383.24 944
4383.86 929
4384.49 963
4385.11 941
4385.74 915
4386.36 961
4386.98 953
4387.61 855
4388.23 963
4388.86 967
4389.48 1076
4390.11 928
4390.73 941
4391.36 821
4391.98 844
4392.61 875
4393.23 953
4393.86 953
4394.48 999
4395.11 951
4395.73 887
4396.36 957
4396.98 925
4397.61 848
4398.23 993
4398.86 964
4399.48 954
4400.11 958
4400.74 939
4401.36 940
4401.99 908
4402.61 906
4403.24 863
4403.86 1051
4404.49 1024
4405.11 1044
4405.74 1010
4406.37 903
4406.99 912
4407.62 888
4408.24 966
4408.87 966
4409.50 1026
4410.12 936
4410.75 961
4411.38 943
4412.00 920
4412.63 965
4413.25 1019
4413.88 1004
4414.51 963
4415.13 965
4415.76 882
4416.39 921
4417.01 878
4417.64 1003
4418.27 928
4418.89 941
4419.52 1046
4420.15 976
4420.77 887
4421.40 953
4422.03 889
4422.66 844
4423.28 816
4423.91 870
4424.54 852
4425.16 777
4425.79 785
4426.42 787
4427.05 789
4427.67 879
4428.30 782
4428.93 802
4429.56 900
4430.18 913
4430.81 904
4431.44 846
4432.07 905
4432.69 975
4433.32 910
4433.95 898
4434.58 941
4435.21 830
4435.83 834
4436.46 918
4437.09 855
4437.72 941
4438.35 912
4438.97 933
4439.60 861
4440.23 910
4440.86 881
4441.49 898
4442.12 863
4442.74 900
4443.37 921
4444.00 921
4444.63 887
4445.26 911
4445.89 969
4446.52 934
4447.14 1006
4447.77 1063
4448.40 1038
4449.03 1017
4449.66 982
4450.29 985
4450.92 1026
4451.55 976
4452.18 949
4452.81 983
4453.44 894
4454.06 939
4454.69 915
4455.32 976
4455.95 1062
4456.58 1081
4457.21 1061
4457.84 943
4458.47 902
4459.10 909
4459.73 998
4460.36 923
4460.99 995
4461.62 1000
4462.25 911
4462.88 909
4463.51 869
4464.14 876
4464.77 897
4465.40 895
4466.03 918
4466.66 930
4467.29 935
4467.92 879
4468.55 951
4469.18 916
4469.81 952
4470.44 941
4471.07 921
4471.70 905
4472.33 915
4472.96 903
4473.59 909
4474.22 939
4474.86 868
4475.49 899
4476.12 822
4476.75 823
4477.38 836
4478.01 854
4478.64 907
4479.27 904
4479.90 943
4480.53 942
4481.17 926
4481.80 910
4482.43 939
4483.06 954
4483.69 941
4484.32 943
4484.95 879
4485.58 969
4486.22 919
4486.85 925
4487.48 916
4488.11 834
4488.74 909
4489.37 936
4490.01 909
4490.64 881
4491.27 929
4491.90 894
4492.53 1000
4493.17 971
4493.80 924
4494.43 1017
4495.06 948
4495.70 922
4496.33 956
4496.96 977
4497.59 979
4498.22 917
4498.86 1040
4499.49 1065
4500.12 1014
4500.75 1185
4501.39 1176
4502.02 1101
4502.65 1036
4503.29 1152
4503.92 1151
4504.55 1061
4505.18 1142
4505.82 1125
4506.45 1032
4507.08 1026
4507.72 1057
4508.35 943
4508.98 855
4509.62 816
4510.25 968
4510.88 1002
4511.52 996
4512.15 975
4512.78 883
4513.42 966
4514.05 847
4514.68 880
4515.32 862
4515.95 915
4516.58 890
4517.22 851
4517.85 866
4518.48 833
4519.12 880
4519.75 910
4520.39 920
4521.02 874
4521.65 887
4522.29 954
4522.92 944
4523.56 810
4524.19 863
4524.83 934
4525.46 982
4526.09 907
4526.73 980
4527.36 882
4528.00 958
4528.63 1129
4529.27 1075
4529.90 1057
4530.54 1118
4531.17 1172
4531.81 1326
4532.44 1349
4533.07 1419
4533.71 1400
4534.34 1314
4534.98 1413
4535.61 1273
4536.25 1222
4536.88 1086
4537.52 1156
4538.16 1069
4538.79 1006
4539.43 1043
4540.06 1019
4540.70 964
4541.33 979
4541.97 935
4542.60 914
4543.24 965
4543.87 994
4544.51 954
4545.15 924
4545.78 947
4546.42 890
4547.05 877
4547.69 847
4548.32 868
4548.96 823
4549.60 819
4550.23 897
4550.87 920
4551.50 836
4552.14 849
4552.78 1024
4553.41 962
4554.05 928
4554.69 954
4555.32 934
4555.96 959
4556.60 890
4557.23 906
4557.87 902
4558.51 957
4559.14 912
4559.78 853
4560.42 893
4561.05 883
4561.69 857
4562.33 886
4562.96 813
4563.60 846
4564.24 916
4564.87 937
4565.51 901
4566.15 792
4566.79 835
4567.42 849
4568.06 855
4568.70 943
4569.33 929
4569.97 948
4570.61 960
4571.25 962
4571.88 890
4572.52 903
4573.16 954
4573.80 915
4574.44 901
4575.07 899
4575.71 932
4576.35 865
4576.99 971
4577.62 950
4578.26 1019
4578.90 956
4579.54 961
4580.18 880
4580.82 916
4581.45 929
4582.09 928
4582.73 892
4583.37 959
4584.01 957
4584.65 902
4585.28 931
4585.92 872
4586.56 877
4587.20 934
4587.84 952
4588.48 918
4589.12 914
4589.75 980
4590.39 1038
4591.03 1210
4591.67 1122
4592.31 1132
4592.95 1219
4593.59 1170
4594.23 1013
4594.87 968
4595.51 1039
4596.15 1062
4596.78 1011
4597.42 919
4598.06 829
4598.70 891
4599.34 949
4599.98 912
4600.62 1046
4601.26 1038
4601.90 1062
4602.54 1008
4603.18 1108
4603.82 1105
4604.46 1153
4605.10 1134
4605.74 1066
4606.38 1098
4607.02 1177
4607.66 1137
4608.30 1204
4608.94 969
4609.58 1015
4610.22 1037
4610.86 1112
4611.50 1079
4612.14 1052
4612.78 1042
4613.42 976
4614.06 966
4614.70 934
4615.34 960
4615.98 928
4616.63 888
4617.27 947
4617.91 992
4618.55 822
4619.19 864
4619.83 930
4620.47 888
4621.11 895
4621.75 864
4622.39 815
4623.03 920
4623.68 851
4624.32 961
4624.96 909
4625.60 870
4626.24 846
4626.88 872
4627.52 893
4628.17 890
4628.81 872
4629.45 835
4630.09 870
4630.73 918
4631.37 806
4632.02 894
4632.66 779
4633.30 944
4633.94 962
4634.58 821
4635.22 969
4635.87 1028
4636.51 922
4637.15 968
4637.79 957
4638.44 1011
4639.08 889
4639.72 978
4640.36 1061
4641.00 1020
4641.65 921
4642.29 903
4642.93 944
4643.57 1060
4644.22 1027
4644.86 942
4645.50 904
4646.15 898
4646.79 892
4647.43 959
4648.07 1010
4648.72 940
4649.36 976
4650.00 889
4650.65 974
4651.29 957
4651.93 989
4652.57 1020
4653.22 1008
4653.86 1051
4654.50 970
4655.15 897
4655.79 983
4656.44 1008
4657.08 920
4657.72 965
4658.37 957
4659.01 914
4659.65 979
4660.30 905
4660.94 949
4661.58 977
4662.23 933
4662.87 956
4663.52 942
4664.16 839
4664.80 949
4665.45 920
4666.09 872
4666.74 855
4667.38 938
4668.02 944
4668.67 757
4669.31 762
4669.96 764
4670.60 859
4671.25 887
4671.89 836
4672.54 835
4673.18 886
4673.83 895
4674.47 821
4675.11 910
4675.76 821
4676.40 914
4677.05 920
4677.69 1048
4678.34 985
4678.98 837
4679.63 893
4680.27 948
4680.92 876
4681.56 961
4682.21 922
4682.85 930
4683.50 932
4684.15 893
4684.79 876
4685.44 894
4686.08 900
4686.73 907
4687.37 871
4688.02 840
4688.66 884
4689.31 895
4689.96 883
4690.60 908
4691.25 977
4691.89 828
4692.54 883
4693.19 852
4693.83 791
4694.48 820
4695.12 875
4695.77 893
4696.42 881
4697.06 952
4697.71 1008
4698.36 1062
4699.00 1026
4699.65 1133
4700.29 1091
4700.94 1017
4701.59 997
4702.23 1022
4702.88 909
4703.53 982
4704.17 865
4704.82 923
4705.47 953
4706.11 937
4706.76 926
4707.41 1029
4708.06 960
4708.70 939
4709.35 872
4710.00 844
4710.64 872
4711.29 1021
4711.94 1009
4712.59 856
4713.23 884
4713.88 940
4714.53 962
4715.18 916
4715.82 970
4716.47 1002
4717.12 954
4717.77 877
4718.41 862
4719.06 859
4719.71 1058
4720.36 1102
4721.01 1022
4721.65 968
4722.30 1101
4722.95 1043
4723.60 1022
4724.25 1033
4724.89 1033
4725.54 1085
4726.19 1067
4726.84 1210
4727.49 1290
4728.14 1118
4728.78 1242
4729.43 1340
4730.08 1129
4730.73 975
4731.38 1067
4732.03 985
4732.68 867
4733.32 1002
4733.97 879
4734.62 865
4735.27 806
4735.92 924
4736.57 901
4737.22 1017
4737.87 1047
4738.52 1011
4739.16 992
4739.81 968
4740.46 1043
4741.11 978
4741.76 990
4742.41 1015
4743.06 1022
4743.71 1014
4744.36 983
4745.01 1001
4745.66 1015
4746.31 1088
4746.96 1011
4747.61 1027
4748.26 991
4748.91 1048
4749.56 974
4750.21 1060
4750.86 1218
4751.51 1009
4752.16 1067
4752.81 1097
4753.46 1105
4754.11 1071
4754.76 1085
4755.41 1053
4756.06 991
4756.71 949
4757.36 994
4758.01 911
4758.66 950
4759.31 931
4759.96 896
4760.61 896
4761.26 909
4761.91 884
4762.56 884
4763.22 879
4763.87 950
4764.52 959
4765.17 1002
4765.82 1062
4766.47 1077
4767.12 962
4767.77 939
4768.42 1067
4769.07 1087
4769.73 1116
4770.38 1036
4771.03 936
4771.68 1024
4772.33 957
4772.98 872
4773.63 921
4774.29 859
4774.94 791
4775.59 847
4776.24 832
4776.89 883
4777.54 970
4778.20 1024
4778.85 910
4779.50 909
4780.15 1079
4780.80 924
4781.46 946
4782.11 985
4782.76 1016
4783.41 943
4784.06 891
4784.72 967
4785.37 946
4786.02 920
4786.67 947
4787.33 974
4787.98 934
4788.63 892
4789.28 873
4789.94 843
4790.59 894
4791.24 892
4791.89 899
4792.55 836
4793.20 763
4793.85 812
4794.51 828
4795.16 885
4795.81 850
4796.47 854
4797.12 855
4797.77 836
4798.42 935
4799.08 946
4799.73 853
4800.38 910
4801.04 911
4801.69 986
4802.35 837
4803.00 920
4803.65 905
4804.31 855
4804.96 883
4805.61 1039
4806.27 1012
4806.92 928
4807.57 835
4808.23 857
4808.88 780
4809.54 909
4810.19 897
4810.84 938
4811.50 790
4812.15 945
4812.81 912
4813.46 904
4814.12 811
4814.77 931
4815.42 984
4816.08 947
4816.73 1033
4817.39 1018
4818.04 958
4818.70 1027
4819.35 1051
4820.01 921
4820.66 980
4821.32 992
4821.97 1069
4822.63 1162
4823.28 1161
4823.94 1153
4824.59 1198
4825.25 1266
4825.90 1288
4826.56 1298
4827.21 1347
4827.87 1239
4828.52 1120
4829.18 1220
4829.83 1197
4830.49 1272
4831.14 1400
4831.80 1106
4832.45 1193
4833.11 1247
4833.76 1078
4834.42 1169
4835.08 1159
4835.73 1074
4836.39 1163
4837.04 1271
4837.70 1310
4838.36 1348
4839.01 1390
4839.67 1514
4840.32 1318
4840.98 1267
4841.64 1394
4842.29 1297
4842.95 1250
4843.60 1277
4844.26 1407
4844.92 1381
4845.57 1275
4846.23 1347
4846.89 1473
4847.54 1357
4848.20 1377
4848.86 1566
4849.51 1695
4850.17 1726
4850.83 1771
4851.48 1568
4852.14 1629
4852.80 1594
4853.45 1598
4854.11 1618
4854.77 1503
4855.43 1489
4856.08 1543
4856.74 1522
4857.40 1693
4858.05 1698
4858.71 1678
4859.37 1657
4860.03 1636
4860.68 1749
4861.34 1675
4862.00 1648
4862.66 1817
4863.31 1741
4863.97 1539
4864.63 1618
4865.29 1666
4865.95 1645
4866.60 1806
4867.26 1692
4867.92 1699
4868.58 1563
4869.23 1427
4869.89 1636
4870.55 1521
4871.21 1448
4871.87 1465
4872.53 1305
4873.18 1401
4873.84 1236
4874.50 1203
4875.16 1332
4875.82 1393
4876.48 1441
4877.13 1412
4877.79 1337
4878.45 1223
4879.11 1271
4879.77 1297
4880.43 1255
4881.09 1192
4881.75 1149
4882.40 1145
4883.06 1224
4883.72 1236
4884.38 1155
4885.04 1150
4885.70 1170
4886.36 1206
4887.02 1317
4887.68 1224
4888.34 1172
4889.00 1424
4889.66 1513
4890.32 1473
4890.97 1529
4891.63 1560
4892.29 1453
4892.95 1460
4893.61 1431
4894.27 1337
4894.93 1307
4895.59 1169
4896.25 1171
4896.91 1133
4897.57 1165
4898.23 1069
4898.89 1173
4899.55 1183
4900.21 1292
4900.87 1319
4901.53 1223
4902.19 1217
4902.85 1147
4903.51 1172
4904.17 1035
4904.83 1008
4905.50 1117
4906.16 1157
4906.82 1018
4907.48 1049
4908.14 1106
4908.80 1026
4909.46 1108
4910.12 1079
4910.78 1085
4911.44 1050
4912.10 1111
4912.76 1110
4913.42 1049
4914.09 984
4914.75 1056
4915.41 998
4916.07 1060
4916.73 1036
4917.39 935
4918.05 858
4918.71 907
4919.38 903
4920.04 926
4920.70 940
4921.36 948
4922.02 967
4922.68 1000
4923.35 1005
4924.01 977
4924.67 1034
4925.33 987
4925.99 976
4926.65 1005
4927.32 979
4927.98 872
4928.64 810
4929.30 977
4929.96 1009
4930.63 1009
4931.29 1015
4931.95 1032
4932.61 1077
4933.28 1011
4933.94 929
4934.60 885
4935.26 883
4935.93 885
4936.59 930
4937.25 936
4937.91 937
4938.58 920
4939.24 1003
4939.90 952
4940.56 936
4941.23 889
4941.89 912
4942.55 839
4943.22 862
4943.88 887
4944.54 837
4945.21 803
4945.87 833
4946.53 846
4947.20 817
4947.86 879
4948.52 789
4949.19 808
4949.85 878
4950.51 849
4951.18 883
4951.84 881
4952.50 881
4953.17 857
4953.83 844
4954.49 852
4955.16 888
4955.82 894
4956.49 882
4957.15 811
4957.81 849
4958.48 866
4959.14 865
4959.81 833
4960.47 907
4961.14 917
4961.80 956
4962.46 973
4963.13 955
4963.79 1111
4964.46 1030
4965.12 1021
4965.79 1070
4966.45 1092
4967.12 1029
4967.78 1057
4968.44 950
4969.11 1023
4969.77 981
4970.44 868
4971.10 889
4971.77 924
4972.43 953
4973.10 949
4973.76 931
4974.43 962
4975.09 889
4975.76 906
4976.42 858
4977.09 844
4977.76 900
4978.42 823
4979.09 883
4979.75 938
4980.42 904
4981.08 919
4981.75 875
4982.41 884
4983.08 828
4983.75 940
4984.41 948
4985.08 958
4985.74 946
4986.41 852
4987.07 882
4987.74 986
4988.41 884
4989.07 864
4989.74 830
4990.41 838
4991.07 847
4991.74 873
4992.40 856
4993.07 898
4993.74 881
4994.40 815
4995.07 777
4995.74 899
4996.40 926
4997.07 790
4997.74 771
4998.40 850
4999.07 849
4999.74 824
5000.40 809
5001.07 864
5001.74 862
5002.40 873
5003.07 894
5003.74 808
5004.41 781
5005.07 722
5005.74 761
5006.41 818
5007.07 795
5007.74 805
5008.41 804
5009.08 788
5009.74 849
5010.41 768
5011.08 817
5011.75 755
5012.41 876
5013.08 822
5013.75 738
5014.42 749
5015.09 837
5015.75 753
5016.42 755
5017.09 860
5017.76 910
5018.43 876
5019.09 851
5019.76 830
5020.43 832
5021.10 885
5021.77 952
5022.44 1031
5023.10 1012
5023.77 966
5024.44 972
5025.11 989
5025.78 1024
5026.45 1021
5027.11 924
5027.78 884
5028.45 835
5029.12 931
5029.79 920
5030.46 871
5031.13 833
5031.80 753
5032.47 812
5033.13 800
5033.80 779
5034.47 775
5035.14 784
5035.81 815
5036.48 757
5037.15 732
5037.82 816
5038.49 755
5039.16 692
5039.83 742
5040.50 735
5041.17 808
5041.84 772
5042.51 706
5043.18 802
5043.85 720
5044.52 807
5045.18 822
5045.85 901
5046.52 838
5047.19 766
5047.86 819
5048.53 772
5049.20 801
5049.88 787
5050.55 750
5051.22 836
5051.89 869
5052.56 808
5053.23 749
5053.90 809
5054.57 812
5055.24 800
5055.91 742
5056.58 838
5057.25 780
5057.92 680
5058.59 800
5059.26 807
5059.93 742
5060.60 811
5061.27 859
5061.95 860
5062.62 775
5063.29 787
5063.96 734
5064.63 758
5065.30 680
5065.97 705
5066.64 755
5067.31 791
5067.99 756
5068.66 809
5069.33 775
5070.00 701
5070.67 699
5071.34 655
5072.02 689
5072.69 738
5073.36 821
5074.03 756
5074.70 753
5075.37 773
5076.05 827
5076.72 687
5077.39 720
5078.06 730
5078.73 702
5079.41 756
5080.08 830
5080.75 842
5081.42 806
5082.10 767
5082.77 797
5083.44 759
5084.11 771
5084.78 767
5085.46 717
5086.13 722
5086.80 759
5087.48 778
5088.15 819
5088.82 907
5089.49 865
5090.17 794
5090.84 884
5091.51 861
5092.19 903
5092.86 839
5093.53 933
5094.20 877
5094.88 850
5095.55 811
5096.22 853
5096.90 794
5097.57 812
5098.24 749
5098.92 778
5099.59 837
5100.26 853
5100.94 908
5101.61 779
5102.29 861
5102.96 884
5103.63 825
5104.31 701
5104.98 771
5105.65 783
5106.33 739
5107.00 838
5107.68 873
5108.35 828
5109.02 803
5109.70 850
5110.37 768
5111.05 799
5111.72 691
5112.40 756
5113.07 747
5113.74 784
5114.42 804
5115.09 801
5115.77 823
5116.44 772
5117.12 775
5117.79 852
5118.47 826
5119.14 932
5119.82 892
5120.49 818
5121.17 828
5121.84 917
5122.52 954
5123.19 899
5123.87 846
5124.54 785
5125.22 858
5125.89 862
5126.57 801
5127.24 809
5127.92 804
5128.59 824
5129.27 820
5129.94 813
5130.62 741
5131.29 861
5131.97 874
5132.65 835
5133.32 742
5134.00 797
5134.67 809
5135.35 758
5136.02 835
5136.70 806
5137.38 832
5138.05 822
5138.73 873
5139.40 857
5140.08 868
5140.76 738
5141.43 773
5142.11 891
5142.79 810
5143.46 755
5144.14 725
5144.81 764
5145.49 769
5146.17 776
5146.84 771
5147.52 659
5148.20 767
5148.87 796
5149.55 791
5150.23 796
5150.90 767
5151.58 795
5152.26 772
5152.94 697
5153.61 708
5154.29 689
5154.97 758
5155.64 852
5156.32 791
5157.00 737
5157.68 697
5158.35 730
5159.03 745
5159.71 765
5160.39 721
5161.06 779
5161.74 766
5162.42 741
5163.10 737
5163.77 820
5164.45 841
5165.13 768
5165.81 851
5166.48 815
5167.16 850
5167.84 932
5168.52 939
5169.20 817
5169.87 834
5170.55 752
5171.23 829
5171.91 765
5172.59 850
5173.27 788
5173.94 659
5174.62 721
5175.30 721
5175.98 797
5176.66 848
5177.34 734
5178.02 789
5178.69 822
5179.37 819
5180.05 784
5180.73 750
5181.41 778
5182.09 810
5182.77 700
5183.45 702
5184.12 760
5184.80 723
5185.48 781
5186.16 736
5186.84 742
5187.52 776
5188.20 788
5188.88 694
5189.56 642
5190.24 702
5190.92 802
5191.60 751
5192.28 691
5192.96 684
5193.64 740
5194.32 789
5195.00 779
5195.68 722
5196.36 749
5197.03 700
5197.71 681
5198.39 711
5199.07 723
5199.75 781
5200.44 744
5201.12 675
5201.80 729
5202.48 706
5203.16 704
5203.84 717
5204.52 730
5205.20 712
5205.88 761
5206.56 729
5207.24 858
5207.92 804
5208.60 689
5209.28 766
5209.96 799
5210.64 831
5211.32 830
5212.00 899
5212.68 861
5213.37 821
5214.05 855
5214.73 747
5215.41 702
5216.09 762
5216.77 830
5217.45 819
5218.13 728
5218.81 797
5219.50 728
5220.18 769
5220.86 840
5221.54 719
5222.22 813
5222.90 726
5223.59 705
5224.27 787
5224.95 758
5225.63 783
5226.31 772
5226.99 808
5227.68 739
5228.36 655
5229.04 591
5229.72 744
5230.40 805
5231.09 760
5231.77 750
5232.45 739
5233.13 807
5233.81 823
5234.50 764
5235.18 702
5235.86 796
5236.54 807
5237.23 794
5237.91 785
5238.59 805
5239.27 827
5239.96 808
5240.64 824
5241.32 789
5242.01 847
5242.69 873
5243.37 790
5244.05 825
5244.74 780
5245.42 763
5246.10 723
5246.79 681
5247.47 665
5248.15 688
5248.84 723
5249.52 725
5250.20 741
5250.89 748
5251.57 668
5252.25 821
5252.94 853
5253.62 791
5254.30 751
5254.99 681
5255.67 732
5256.36 769
5257.04 749
5257.72 704
5258.41 740
5259.09 751
5259.78 718
5260.46 742
5261.14 766
5261.83 785
5262.51 760
5263.20 772
5263.88 741
5264.56 831
5265.25 838
5265.93 799
5266.62 736
5267.30 692
5267.99 755
5268.67 815
5269.36 799
5270.04 795
5270.73 779
5271.41 743
5272.09 834
5272.78 791
5273.46 731
5274.15 668
5274.83 664
5275.52 727
5276.20 852
5276.89 780
5277.57 767
5278.26 767
5278.94 832
5279.63 800
5280.32 780
5281.00 879
5281.69 796
5282.37 880
5283.06 967
5283.74 926
5284.43 856
5285.11 832
5285.80 894
5286.49 712
5287.17 642
5287.86 697
5288.54 725
5289.23 714
5289.91 777
5290.60 735
5291.29 731
5291.97 803
5292.66 834
5293.35 771
5294.03 787
5294.72 703
5295.40 668
5296.09 699
5296.78 772
5297.46 733
5298.15 682
5298.84 801
5299.52 812
5300.21 772
5300.90 758
5301.58 733
5302.27 720
5302.96 755
5303.64 849
5304.33 767
5305.02 748
5305.70 775
5306.39 717
5307.08 811
5307.77 698
5308.45 684
5309.14 809
5309.83 866
5310.51 847
5311.20 816
5311.89 754
5312.58 772
5313.26 750
5313.95 762
5314.64 801
5315.33 800
5316.01 804
5316.70 825
5317.39 839
5318.08 747
5318.77 761
5319.45 806
5320.14 890
5320.83 917
5321.52 930
5322.20 948
5322.89 865
5323.58 924
5324.27 873
5324.96 887
5325.65 871
5326.33 831
5327.02 792
5327.71 757
5328.40 780
5329.09 814
5329.78 731
5330.46 788
5331.15 748
5331.84 794
5332.53 767
5333.22 838
5333.91 748
5334.60 717
5335.29 824
5335.98 799
5336.66 707
5337.35 735
5338.04 804
5338.73 819
5339.42 854
5340.11 885
5340.80 934
5341.49 958
5342.18 935
5342.87 863
5343.56 827
5344.25 775
5344.94 754
5345.62 777
5346.31 837
5347.00 840
5347.69 865
5348.38 843
5349.07 856
5349.76 891
5350.45 1010
5351.14 1032
5351.83 1036
5352.52 1152
5353.21 1251
5353.90 1105
5354.59 989
5355.28 934
5355.97 894
5356.66 874
5357.35 853
5358.04 794
5358.74 838
5359.43 863
5360.12 799
5360.81 732
5361.50 782
5362.19 755
5362.88 740
5363.57 727
5364.26 772
5364.95 772
5365.64 694
5366.33 699
5367.02 671
5367.71 766
5368.41 710
5369.10 697
5369.79 745
5370.48 719
5371.17 677
5371.86 704
5372.55 724
5373.24 742
5373.94 770
5374.63 734
5375.32 759
5376.01 751
5376.70 700
5377.39 687
5378.08 659
5378.78 670
5379.47 764
5380.16 706
5380.85 698
5381.54 678
5382.24 738
5382.93 763
5383.62 677
5384.31 719
5385.00 693
5385.70 655
5386.39 683
5387.08 731
5387.77 714
5388.47 745
5389.16 758
5389.85 737
5390.54 662
5391.23 723
5391.93 688
5392.62 786
5393.31 832
5394.01 916
5394.70 669
5395.39 661
5396.08 713
5396.78 688
5397.47 702
5398.16 707
5398.86 746
5399.55 654
5400.24 649
5400.93 697
5401.63 751
5402.32 671
5403.01 621
5403.71 667
5404.40 663
5405.09 695
5405.79 701
5406.48 740
5407.17 731
5407.87 705
5408.56 726
5409.26 696
5409.95 761
5410.64 730
5411.34 653
5412.03 709
5412.72 715
5413.42 695
5414.11 641
5414.81 743
5415.50 745
5416.19 709
5416.89 756
5417.58 812
5418.28 713
5418.97 753
5419.67 777
5420.36 791
5421.05 741
5421.75 687
5422.44 680
5423.14 781
5423.83 720
5424.53 717
5425.22 710
5425.92 708
5426.61 716
5427.31 675
5428.00 765
5428.70 683
5429.39 664
5430.09 712
5430.78 790
5431.48 752
5432.17 774
5432.87 695
5433.56 696
5434.26 748
5434.95 741
5435.65 833
5436.34 761
5437.04 755
5437.73 850
5438.43 771
5439.13 836
5439.82 837
5440.52 792
5441.21 878
5441.91 730
5442.60 768
5443.30 814
5444.00 875
5444.69 933
5445.39 858
5446.08 956
5446.78 912
5447.48 939
5448.17 901
5448.87 942
5449.56 941
5450.26 994
5450.96 928
5451.65 896
5452.35 807
5453.05 833
5453.74 853
5454.44 821
5455.14 857
5455.83 910
5456.53 762
5457.23 720
5457.92 776
5458.62 797
5459.32 811
5460.01 766
5460.71 867
5461.41 821
5462.11 850
5462.80 861
5463.50 881
5464.20 953
5464.89 805
5465.59 900
5466.29 901
5466.99 900
5467.68 827
5468.38 807
5469.08 895
5469.78 750
5470.47 743
5471.17 812
5471.87 777
5472.57 905
5473.26 963
5473.96 915
5474.66 946
5475.36 880
5476.06 898
5476.75 918
5477.45 963
5478.15 1024
5478.85 1052
5479.55 1165
5480.24 1131
5480.94 1128
5481.64 1226
5482.34 1244
5483.04 1166
5483.74 1127
5484.43 1158
5485.13 1033
5485.83 1053
5486.53 1062
5487.23 1106
5487.93 990
5488.63 953
5489.33 1009
5490.02 1035
5490.72 1041
5491.42 976
5492.12 1008
5492.82 1059
5493.52 1091
5494.22 1108
5494.92 1148
5495.62 1127
5496.32 1118
5497.01 1117
5497.71 1122
5498.41 1223
5499.11 1341
5499.81 1621
5500.51 1581
5501.21 1682
5501.91 1785
5502.61 1968
5503.31 1879
5504.01 1812
5504.71 1502
5505.41 1400
5506.11 1221
5506.81 1233
5507.51 1186
5508.21 1172
5508.91 1084
5509.61 884
5510.31 985
5511.01 998
5511.71 1031
5512.41 998
5513.11 964
5513.81 969
5514.51 994
5515.21 952
5515.91 955
5516.61 994
5517.31 958
5518.01 899
5518.72 904
5519.42 1020
5520.12 974
5520.82 909
5521.52 899
5522.22 932
5522.92 956
5523.62 897
5524.32 853
5525.02 906
5525.72 856
5526.43 823
5527.13 807
5527.83 837
5528.53 769
5529.23 818
5529.93 906
5530.63 819
5531.33 878
5532.04 882
5532.74 806
5533.44 751
5534.14 748
5534.84 774
5535.54 771
5536.25 772
5536.95 820
5537.65 788
5538.35 798
5539.05 780
5539.76 786
5540.46 811
5541.16 828
5541.86 746
5542.56 721
5543.27 736
5543.97 734
5544.67 813
5545.37 768
5546.08 775
5546.78 763
5547.48 776
5548.18 782
5548.89 794
5549.59 736
5550.29 733
5550.99 753
5551.70 724
5552.40 758
5553.10 659
5553.81 687
5554.51 726
5555.21 772
5555.91 784
5556.62 784
5557.32 697
5558.02 735
5558.73 710
5559.43 686
5560.13 776
5560.84 673
5561.54 706
5562.24 627
5562.95 723
5563.65 650
5564.35 688
5565.06 745
5565.76 809
5566.47 772
5567.17 637
5567.87 686
5568.58 698
5569.28 698
5569.98 701
5570.69 711
5571.39 704
5572.10 692
5572.80 708
5573.50 732
5574.21 670
5574.91 697
5575.62 738
5576.32 757
5577.03 710
5577.73 715
5578.44 679
5579.14 656
5579.84 697
5580.55 743
5581.25 667
5581.96 624
5582.66 672
5583.37 742
5584.07 721
5584.78 727
5585.48 727
5586.19 709
5586.89 702
5587.60 712
5588.30 739
5589.01 779
5589.71 745
5590.42 700
5591.12 691
5591.83 701
5592.53 682
5593.24 688
5593.94 740
5594.65 744
5595.36 797
5596.06 704
5596.77 663
5597.47 700
5598.18 686
5598.88 694
5599.59 619
5600.30 664
5601.00 627
5601.71 616
5602.41 683
5603.12 736
5603.83 669
5604.53 685
5605.24 619
5605.94 668
5606.65 718
5607.36 677
5608.06 600
5608.77 584
5609.48 626
5610.18 652
5610.89 758
5611.60 689
5612.30 661
5613.01 815
5613.72 745
5614.42 665
5615.13 693
5615.84 761
5616.54 722
5617.25 684
5617.96 673
5618.66 638
5619.37 674
5620.08 761
5620.78 733
5621.49 636
5622.20 574
5622.91 610
5623.61 652
5624.32 694
5625.03 654
5625.74 693
5626.44 689
5627.15 727
5627.86 632
5628.57 628
5629.27 667
5629.98 650
5630.69 735
5631.40 724
5632.11 648
5632.81 654
5633.52 702
5634.23 663
5634.94 660
5635.65 703
5636.35 704
5637.06 737
5637.77 664
5638.48 659
5639.19 669
5639.89 691
5640.60 679
5641.31 686
5642.02 711
5642.73 715
5643.44 666
5644.15 663
5644.85 698
5645.56 665
5646.27 700
5646.98 747
5647.69 727
5648.40 640
5649.11 713
5649.82 723
5650.53 648
5651.23 684
5651.94 655
5652.65 657
5653.36 738
5654.07 704
5654.78 720
5655.49 745
5656.20 705
5656.91 771
5657.62 790
5658.33 797
5659.04 843
5659.75 816
5660.46 814
5661.17 774
5661.88 743
5662.59 837
5663.30 803
5664.00 729
5664.71 647
5665.42 642
5666.13 594
5666.84 648
5667.55 703
5668.27 713
5668.98 753
5669.69 826
5670.40 869
5671.11 863
5671.82 774
5672.53 826
5673.24 858
5673.95 751
5674.66 825
5675.37 714
5676.08 784
5676.79 698
5677.50 756
5678.21 656
5678.92 685
5679.63 681
5680.34 672
5681.06 700
5681.77 678
5682.48 724
5683.19 744
5683.90 679
5684.61 666
5685.32 713
5686.03 690
5686.74 723
5687.46 705
5688.17 689
5688.88 709
5689.59 682
5690.30 695
5691.01 670
5691.72 706
5692.44 644
5693.15 685
5693.86 718
5694.57 743
5695.28 630
5696.00 686
5696.71 634
5697.42 593
5698.13 633
5698.84 639
5699.56 638
5700.27 668
5700.98 664
5701.69 597
5702.40 626
5703.12 692
5703.83 690
5704.54 737
5705.25 676
5705.97 650
5706.68 678
5707.39 626
5708.10 678
5708.82 707
5709.53 611
5710.24 670
5710.95 759
5711.67 627
5712.38 631
5713.09 698
5713.81 654
5714.52 661
5715.23 653
5715.95 629
5716.66 608
5717.37 634
5718.09 640
5718.80 604
5719.51 639
5720.23 656
5720.94 632
5721.65 659
5722.37 587
5723.08 632
5723.79 695
5724.51 694
5725.22 680
5725.93 643
5726.65 731
5727.36 715
5728.08 657
5728.79 681
5729.50 679
5730.22 705
5730.93 738
5731.65 692
5732.36 690
5733.07 656
5733.79 662
5734.50 686
5735.22 669
5735.93 653
5736.65 697
5737.36 797
5738.07 718
5738.79 630
5739.50 673
5740.22 648
5740.93 662
5741.65 609
5742.36 582
5743.08 543
5743.79 648
5744.51 632
5745.22 649
5745.94 607
5746.65 718
5747.37 695
5748.08 674
5748.80 606
5749.51 713
5750.23 656
5750.94 663
5751.66 762
5752.37 688
5753.09 700
5753.80 725
5754.52 746
5755.24 764
5755.95 757
5756.67 748
5757.38 799
5758.10 762
5758.81 764
5759.53 726
5760.25 787
5760.96 704
5761.68 665
5762.39 627
5763.11 655
5763.83 718
5764.54 704
5765.26 684
5765.97 656
5766.69 722
5767.41 682
5768.12 734
5768.84 728
5769.56 712
5770.27 692
5770.99 700
5771.71 662
5772.42 667
5773.14 652
5773.86 648
5774.57 597
5775.29 663
5776.01 689
5776.72 801
5777.44 734
5778.16 717
5778.88 699
5779.59 744
5780.31 720
5781.03 650
5781.74 690
5782.46 664
5783.18 676
5783.90 720
5784.61 713
5785.33 686
5786.05 730
5786.77 733
5787.48 744
5788.20 737
5788.92 723
5789.64 794
5790.35 799
5791.07 802
5791.79 847
5792.51 869
5793.23 809
5793.94 895
5794.66 797
5795.38 803
5796.10 828
5796.82 978
5797.53 1040
5798.25 1088
5798.97 1299
5799.69 1585
5800.41 1595
5801.13 1681
5801.84 1638
5802.56 1670
5803.28 1566
5804.00 1576
5804.72 1304
5805.44 1251
5806.16 1221
5806.87 1009
5807.59 900
5808.31 861
5809.03 887
5809.75 856
5810.47 864
5811.19 881
5811.91 918
5812.63 918
5813.35 877
5814.07 892
5814.78 950
5815.50 916
5816.22 996
5816.94 1022
5817.66 996
5818.38 899
5819.10 826
5819.82 914
5820.54 1005
5821.26 967
5821.98 854
5822.70 850
5823.42 815
5824.14 796
5824.86 822
5825.58 842
5826.30 914
5827.02 836
5827.74 816
5828.46 810
5829.18 846
5829.90 798
5830.62 709
5831.34 714
5832.06 707
5832.78 754
5833.50 786
5834.22 727
5834.94 745
5835.66 732
5836.38 811
5837.10 831
5837.82 763
5838.55 833
5839.27 784
5839.99 842
5840.71 757
5841.43 767
5842.15 735
5842.87 778
5843.59 778
5844.31 834
5845.03 761
5845.76 743
5846.48 691
5847.20 737
5847.92 705
5848.64 710
5849.36 676
5850.08 683
5850.81 729
5851.53 715
5852.25 732
5852.97 681
5853.69 757
5854.41 824
5855.14 738
5855.86 677
5856.58 779
5857.30 755
5858.02 738
5858.74 703
5859.47 702
5860.19 767
5860.91 730
5861.63 697
5862.36 761
5863.08 799
5863.80 668
5864.52 679
5865.24 739
5865.97 763
5866.69 751
5867.41 670
5868.13 748
5868.86 730
5869.58 723
5870.30 727
5871.03 753
5871.75 769
5872.47 734
5873.19 732
5873.92 736
5874.64 780
5875.36 692
5876.09 686
5876.81 689
5877.53 718
5878.26 690
5878.98 798
5879.70 779
5880.43 697
5881.15 740
5881.87 772
5882.60 779
5883.32 729
5884.04 721
5884.77 765
5885.49 733
5886.21 752
5886.94 743
5887.66 753
5888.39 754
5889.11 734
5889.83 746
5890.56 669
5891.28 697
5892.01 690
5892.73 701
5893.45 700
5894.18 674
5894.90 669
5895.63 679
5896.35 677
5897.07 723
5897.80 724
5898.52 695
5899.25 783
5899.97 756
5900.70 786
5901.42 717
5902.15 671
5902.87 813
5903.60 755
5904.32 793
5905.05 773
5905.77 794
5906.50 728
5907.22 726
5907.95 800
5908.67 702
5909.40 744
5910.12 754
5910.85 756
5911.57 746
5912.30 720
5913.02 748
5913.75 841
5914.47 807
5915.20 743
5915.92 809
5916.65 778
5917.38 781
5918.10 763
5918.83 699
5919.55 764
5920.28 790
5921.00 824
5921.73 744
5922.46 780
5923.18 813
5923.91 831
5924.63 833
5925.36 828
5926.09 825
5926.81 796
5927.54 747
5928.26 772
5928.99 821
5929.72 797
5930.44 807
5931.17 826
5931.90 863
5932.62 847
5933.35 874
5934.08 836
5934.80 873
5935.53 914
5936.26 948
5936.98 960
5937.71 953
5938.44 1024
5939.16 919
5939.89 952
5940.62 994
5941.35 953
5942.07 1026
5942.80 1126
5943.53 1153
5944.25 1092
5944.98 973
5945.71 992
5946.44 1104
5947.16 1039
5947.89 1073
5948.62 1077
5949.35 1073
5950.07 1101
5950.80 1160
5951.53 1172
5952.26 1300
5952.99 1322
5953.71 1393
5954.44 1311
5955.17 1183
5955.90 1276
5956.62 1282
5957.35 1312
5958.08 1268
5958.81 1410
5959.54 1394
5960.27 1306
5960.99 1338
5961.72 1301
5962.45 1293
5963.18 1432
5963.91 1420
5964.64 1492
5965.36 1621
5966.09 1682
5966.82 1626
5967.55 1784
5968.28 1731
5969.01 1720
5969.74 1815
5970.47 1813
5971.19 1751
5971.92 1643
5972.65 1678
5973.38 1677
5974.11 1686
5974.84 1717
5975.57 1769
5976.30 1661
5977.03 1731
5977.76 1729
5978.49 1717
5979.22 1724
5979.95 1699
5980.67 1759
5981.40 1921
5982.13 1900
5982.86 1917
5983.59 1903
5984.32 1897
5985.05 2063
5985.78 2031
5986.51 1936
5987.24 1967
5987.97 1933
5988.70 1887
5989.43 1920
5990.16 2000
5990.89 1919
5991.62 2002
5992.35 2065
5993.08 2033
5993.81 1982
5994.54 2013
5995.27 2131
5996.00 2157
5996.73 2104
5997.47 2237
5998.20 2268
5998.93 2325
5999.66 2249
6000.39 2265
6001.12 2241
6001.85 2135
6002.58 2147
6003.31 2164
6004.04 2126
6004.77 2069
6005.50 2189
6006.24 2129
6006.97 2145
6007.70 2210
6008.43 2413
6009.16 2809
6009.89 3122
6010.62 3626
6011.35 4251
6012.09 4941
6012.82 5669
6013.55 6149
6014.28 6592
6015.01 6863
6015.74 6645
6016.47 6242
6017.21 5766
6017.94 5305
6018.67 4862
6019.40 4352
6020.13 3620
6020.87 3148
6021.60 2641
6022.33 2297
6023.06 2120
6023.79 2039
6024.53 1883
6025.26 1770
6025.99 1757
6026.72 1694
6027.46 1633
6028.19 1645
6028.92 1608
6029.65 1570
6030.39 1600
6031.12 1633
6031.85 1619
6032.58 1575
6033.32 1534
6034.05 1524
6034.78 1527
6035.51 1592
6036.25 1715
6036.98 1605
6037.71 1603
6038.45 1543
6039.18 1510
6039.91 1578
6040.65 1608
6041.38 1807
6042.11 1712
6042.85 1728
6043.58 1655
6044.31 1776
6045.05 1762
6045.78 1850
6046.51 1687
6047.25 1746
6047.98 1895
6048.71 1959
6049.45 2105
6050.18 2142
6050.91 2219
6051.65 2344
6052.38 2444
6053.12 2488
6053.85 2488
6054.58 2369
6055.32 2563
6056.05 2407
6056.79 2205
6057.52 2055
6058.25 1918
6058.99 1832
6059.72 1787
6060.46 1703
6061.19 1818
6061.93 1758
6062.66 1667
6063.40 1751
6064.13 1751
6064.86 1680
6065.60 1644
6066.33 1589
6067.07 1525
6067.80 1544
6068.54 1474
6069.27 1516
6070.01 1444
6070.74 1508
6071.48 1513
6072.21 1482
6072.95 1391
6073.68 1399
6074.42 1336
6075.15 1435
6075.89 1434
6076.63 1379
6077.36 1465
6078.10 1428
6078.83 1402
6079.57 1367
6080.30 1396
6081.04 1282
6081.77 1228
6082.51 1251
6083.25 1378
6083.98 1346
6084.72 1378
6085.45 1305
6086.19 1376
6086.92 1380
6087.66 1295
6088.40 1353
6089.13 1428
6089.87 1297
6090.61 1254
6091.34 1388
6092.08 1342
6092.81 1418
6093.55 1318
6094.29 1311
6095.02 1319
6095.76 1239
6096.50 1344
6097.23 1238
6097.97 1263
6098.71 1254
6099.44 1302
6100.18 1277
6100.92 1259
6101.65 1221
6102.39 1200
6103.13 1123
6103.86 1201
6104.60 1194
6105.34 1330
6106.08 1224
6106.81 1130
6107.55 1253
6108.29 1215
6109.02 1175
6109.76 1210
6110.50 1242
6111.24 1297
6111.97 1272
6112.71 1311
6113.45 1354
6114.19 1367
6114.92 1306
6115.66 1282
6116.40 1371
6117.14 1322
6117.88 1251
6118.61 1271
6119.35 1273
6120.09 1348
6120.83 1424
6121.57 1377
6122.30 1306
6123.04 1401
6123.78 1338
6124.52 1407
6125.26 1336
6126.00 1449
6126.73 1386
6127.47 1427
6128.21 1371
6128.95 1361
6129.69 1425
6130.43 1408
6131.16 1363
6131.90 1378
6132.64 1444
6133.38 1305
6134.12 1502
6134.86 1403
6135.60 1454
6136.34 1432
6137.08 1511
6137.81 1588
6138.55 1664
6139.29 1650
6140.03 1656
6140.77 1614
6141.51 1562
6142.25 1576
6142.99 1503
6143.73 1520
6144.47 1503
6145.21 1522
6145.95 1468
6146.69 1487
6147.43 1369
6148.17 1423
6148.91 1374
6149.65 1372
6150.39 1358
6151.13 1402
6151.86 1450
6152.60 1435
6153.34 1380
6154.08 1502
6154.83 1556
6155.57 1434
6156.31 1521
6157.05 1490
6157.79 1514
6158.53 1435
6159.27 1458
6160.01 1490
6160.75 1550
6161.49 1478
6162.23 1527
6162.97 1646
6163.71 1680
6164.45 1811
6165.19 1761
6165.93 1902
6166.67 2057
6167.41 2222
6168.15 2121
6168.89 2116
6169.64 2231
6170.38 2073
6171.12 2085
6171.86 2108
6172.60 2101
6173.34 2053
6174.08 1939
6174.82 2051
6175.57 1940
6176.31 1902
6177.05 1876
6177.79 1937
6178.53 1822
6179.27 1885
6180.01 1941
6180.76 2008
6181.50 2055
6182.24 1939
6182.98 1974
6183.72 2155
6184.46 2055
6185.21 2099
6185.95 2127
6186.69 2032
6187.43 2137
6188.17 2184
6188.92 2190
6189.66 2132
6190.40 2095
6191.14 2296
6191.89 2464
6192.63 2494
6193.37 2528
6194.11 2640
6194.86 2597
6195.60 2671
6196.34 2826
6197.08 2600
6197.83 2636
6198.57 2755
6199.31 2715
6200.05 2570
6200.80 2571
6201.54 2585
6202.28 2715
6203.03 2731
6203.77 2987
6204.51 3503
6205.26 4052
6206.00 4975
6206.74 6245
6207.48 7483
6208.23 9102
6208.97 10925
6209.71 12227
6210.46 13383
6211.20 13058
6211.95 13037
6212.69 12099
6213.43 10753
6214.18 9304
6214.92 7785
6215.66 6521
6216.41 5378
6217.15 4363
6217.89 3583
6218.64 3123
6219.38 2682
6220.13 2499
6220.87 2400
6221.61 2295
6222.36 2176
6223.10 2234
6223.85 2208
6224.59 2196
6225.34 2061
6226.08 2061
6226.82 2092
6227.57 2017
6228.31 1919
6229.06 1908
6229.80 1748
6230.55 1658
6231.29 1591
6232.04 1487
6232.78 1603
6233.53 1549
6234.27 1591
6235.02 1658
6235.76 1636
6236.51 1620
6237.25 1724
6238.00 1591
6238.74 1597
6239.49 1665
6240.23 1663
6240.98 1659
6241.72 1681
6242.47 1625
6243.21 1779
6243.96 1850
6244.70 1973
6245.45 2057
6246.20 2114
6246.94 2313
6247.69 2615
6248.43 2730
6249.18 2763
6249.92 2925
6250.67 2720
6251.42 2593
6252.16 2502
6252.91 2436
6253.65 2121
6254.40 1981
6255.15 1902
6255.89 1852
6256.64 1782
6257.38 1612
6258.13 1706
6258.88 1730
6259.62 1738
6260.37 1705
6261.12 1674
6261.86 1535
6262.61 1670
6263.36 1650
6264.10 1625
6264.85 1597
6265.60 1624
6266.34 1714
6267.09 1671
6267.84 1653
6268.58 1696
6269.33 1781
6270.08 1732
6270.82 1660
6271.57 1724
6272.32 1687
6273.07 1702
6273.81 1728
6274.56 1745
6275.31 1721
6276.05 1788
6276.80 1813
6277.55 1719
6278.30 1808
6279.04 1760
6279.79 1714
6280.54 1754
6281.29 1681
6282.03 1531
6282.78 1613
6283.53 1667
6284.28 1559
6285.03 1436
6285.77 1521
6286.52 1729
6287.27 1710
6288.02 1771
6288.77 1691
6289.51 1619
6290.26 1681
6291.01 1729
6291.76 1655
6292.51 1495
6293.26 1550
6294.00 1490
6294.75 1384
6295.50 1335
6296.25 1223
6297.00 1320
6297.75 1358
6298.50 1365
6299.24 1293
6299.99 1300
6300.74 1257
6301.49 1353
6302.24 1462
6302.99 1349
6303.74 1352
6304.49 1289
6305.24 1284
6305.99 1363
6306.73 1309
6307.48 1295
6308.23 1341
6308.98 1271
6309.73 1288
6310.48 1220
6311.23 1186
6311.98 1208
6312.73 1233
6313.48 1212
6314.23 1234
6314.98 1250
6315.73 1219
6316.48 1223
6317.23 1192
6317.98 1209
6318.73 1316
6319.48 1322
6320.23 1245
6320.98 1187
6321.73 1179
6322.48 1222
6323.23 1200
6323.98 1169
6324.73 1242
6325.48 1135
6326.23 1128
6326.98 1160
6327.73 1081
6328.48 1134
6329.23 1109
6329.98 1093
6330.73 1121
6331.48 1036
6332.23 1119
6332.98 1088
6333.73 1053
6334.49 1054
6335.24 961
6335.99 997
6336.74 1050
6337.49 1087
6338.24 1075
6338.99 1110
6339.74 1214
6340.49 1216
6341.25 1224
6342.00 1151
6342.75 1130
6343.50 1104
6344.25 1137
6345.00 1114
6345.75 1122
6346.51 1100
6347.26 1098
6348.01 1121
6348.76 1171
6349.51 1235
6350.26 1278
6351.02 1229
6351.77 1361
6352.52 1567
6353.27 1531
6354.02 1570
6354.78 1642
6355.53 1581
6356.28 1436
6357.03 1405
6357.78 1327
6358.54 1275
6359.29 1252
6360.04 1224
6360.79 1234
6361.55 1205
6362.30 1226
6363.05 1178
6363.80 1248
6364.56 1134
6365.31 1206
6366.06 1214
6366.81 1135
6367.57 1265
6368.32 1274
6369.07 1092
6369.83 1133
6370.58 1195
6371.33 1115
6372.08 1157
6372.84 1103
6373.59 1030
6374.34 1055
6375.10 1127
6375.85 1081
6376.60 1094
6377.36 1099
6378.11 1014
6378.86 1004
6379.62 1112
6380.37 1148
6381.12 1064
6381.88 1008
6382.63 1032
6383.39 1133
6384.14 1056
6384.89 1066
6385.65 1060
6386.40 1082
6387.16 947
6387.91 986
6388.66 990
6389.42 969
6390.17 977
6390.93 1004
6391.68 961
6392.43 996
6393.19 1077
6393.94 1013
6394.70 1010
6395.45 973
6396.21 1040
6396.96 1035
6397.72 1065
6398.47 946
6399.22 963
6399.98 904
6400.73 856
6401.49 933
6402.24 1007
6403.00 906
6403.75 902
6404.51 884
6405.26 906
6406.02 861
6406.77 946
6407.53 940
6408.28 918
6409.04 905
6409.79 925
6410.55 941
6411.31 938
6412.06 841
6412.82 886
6413.57 920
6414.33 905
6415.08 870
6415.84 904
6416.59 912
6417.35 938
6418.11 940
6418.86 865
6419.62 784
6420.37 860
6421.13 841
6421.89 872
6422.64 911
6423.40 954
6424.15 881
6424.91 970
6425.67 966
6426.42 969
6427.18 957
6427.94 1009
6428.69 1008
6429.45 947
6430.20 899
6430.96 1020
6431.72 887
6432.47 910
6433.23 923
6433.99 904
6434.74 917
6435.50 925
6436.26 889
6437.02 832
6437.77 973
6438.53 886
6439.29 886
6440.04 880
6440.80 896
6441.56 928
6442.32 939
6443.07 901
6443.83 927
6444.59 872
6445.34 919
6446.10 958
6446.86 983
6447.62 975
6448.37 993
6449.13 1050
6449.89 944
6450.65 970
6451.41 1006
6452.16 933
6452.92 945
6453.68 1007
6454.44 914
6455.19 949
6455.95 984
6456.71 1006
6457.47 990
6458.23 1014
6458.99 995
6459.74 1020
6460.50 1005
6461.26 928
6462.02 1051
6462.78 987
6463.54 1022
6464.29 1023
6465.05 974
6465.81 1020
6466.57 1043
6467.33 1085
6468.09 1093
6468.85 1091
6469.60 1087
6470.36 1142
6471.12 1158
6471.88 1107
6472.64 1132
6473.40 1136
6474.16 1211
6474.92 1166
6475.68 1159
6476.44 1239
6477.20 1227
6477.95 1178
6478.71 1163
6479.47 1243
6480.23 1233
6480.99 1256
6481.75 1278
6482.51 1248
6483.27 1216
6484.03 1288
6484.79 1318
6485.55 1250
6486.31 1457
6487.07 1418
6487.83 1458
6488.59 1454
6489.35 1443
6490.11 1425
6490.87 1422
6491.63 1447
6492.39 1551
6493.15 1665
6493.91 1698
6494.67 1742
6495.43 1798
6496.19 1870
6496.95 1779
6497.71 1747
6498.47 1780
6499.23 1781
6499.99 1845
6500.76 1820
6501.52 1827
6502.28 1784
6503.04 1780
6503.80 1747
6504.56 1876
6505.32 1804
6506.08 1856
6506.84 1885
6507.60 2050
6508.36 2028
6509.13 2079
6509.89 2095
6510.65 2211
6511.41 2219
6512.17 2257
6512.93 2171
6513.69 2059
6514.45 2086
6515.22 2075
6515.98 2200
6516.74 2250
6517.50 2295
6518.26 2264
6519.02 2410
6519.79 2367
6520.55 2408
6521.31 2592
6522.07 2659
6522.83 2743
6523.60 2993
6524.36 3101
6525.12 3188
6525.88 3380
6526.64 3575
6527.41 3796
6528.17 4135
6528.93 4201
6529.69 4347
6530.46 4300
6531.22 4240
6531.98 4460
6532.74 4648
6533.51 5135
6534.27 5865
6535.03 6849
6535.79 8038
6536.56 9439
6537.32 10509
6538.08 11269
6538.85 11242
6539.61 10665
6540.37 9356
6541.13 7983
6541.90 6891
6542.66 5719
6543.42 4847
6544.19 3958
6544.95 3281
6545.71 2867
6546.48 2549
6547.24 2327
6548.00 2197
6548.77 2104
6549.53 2022
6550.29 2010
6551.06 1955
6551.82 1965
6552.58 2070
6553.35 1936
6554.11 1921
6554.88 2003
6555.64 1951
6556.40 1860
6557.17 1798
6557.93 1701
6558.70 1699
6559.46 1696
6560.22 1850
6560.99 1806
6561.75 1762
6562.52 1876
6563.28 1946
6564.05 2118
6564.81 2142
6565.57 2296
6566.34 2299
6567.10 2126
6567.87 2082
6568.63 2000
6569.40 2087
6570.16 2188
6570.93 2181
6571.69 2223
6572.46 2300
6573.22 2339
6573.99 2429
6574.75 2620
6575.52 2771
6576.28 2895
6577.05 2906
6577.81 2970
6578.58 2778
6579.34 2809
6580.11 2680
6580.87 2568
6581.64 2578
6582.40 2480
6583.17 2399
6583.93 2553
6584.70 2370
6585.47 2435
6586.23 2321
6587.00 2399
6587.76 2336
6588.53 2234
6589.29 2271
6590.06 2394
6590.83 2412
6591.59 2415
6592.36 2698
6593.12 2965
6593.89 3261
6594.66 3634
6595.42 3571
6596.19 3556
6596.96 3595
6597.72 3670
6598.49 3416
6599.25 3112
6600.02 2907
6600.79 2781
6601.55 2534
6602.32 2306
6603.09 2281
6603.85 2234
6604.62 2025
6605.39 2014
6606.15 1947
6606.92 1906
6607.69 1927
6608.46 1954
6609.22 1823
6609.99 1884
6610.76 1915
6611.52 1959
6612.29 1823
6613.06 1841
6613.83 1802
6614.59 1858
6615.36 1823
6616.13 1801
6616.89 1679
6617.66 1824
6618.43 1724
6619.20 1650
6619.96 1680
6620.73 1724
6621.50 1659
6622.27 1647
6623.04 1610
6623.80 1705
6624.57 1657
6625.34 1602
6626.11 1598
6626.88 1600
6627.64 1645
6628.41 1569
6629.18 1549
6629.95 1684
6630.72 1685
6631.48 1781
6632.25 1878
6633.02 2002
6633.79 2034
6634.56 2166
6635.33 2159
6636.10 2159
6636.86 2255
6637.63 2072
6638.40 2079
6639.17 1962
6639.94 1700
6640.71 1691
6641.48 1667
6642.25 1547
6643.01 1561
6643.78 1492
6644.55 1494
6645.32 1382
6646.09 1408
6646.86 1432
6647.63 1466
6648.40 1479
6649.17 1452
6649.94 1490
6650.71 1489
6651.48 1485
6652.25 1535
6653.01 1586
6653.78 1583
6654.55 1559
6655.32 1610
6656.09 1568
6656.86 1442
6657.63 1441
6658.40 1425
6659.17 1521
6659.94 1442
6660.71 1312
6661.48 1285
6662.25 1390
6663.02 1426
6663.79 1387
6664.56 1401
6665.33 1392
6666.10 1323
6666.87 1299
6667.64 1399
6668.42 1377
6669.19 1380
6669.96 1357
6670.73 1464
6671.50 1502
6672.27 1376
6673.04 1379
6673.81 1431
6674.58 1427
6675.35 1362
6676.12 1368
6676.89 1350
6677.66 1303
6678.44 1438
6679.21 1455
6679.98 1408
6680.75 1363
6681.52 1421
6682.29 1525
6683.06 1534
6683.83 1609
6684.60 1556
6685.38 1715
6686.15 1740
6686.92 1683
6687.69 1718
6688.46 1640
6689.23 1609
6690.01 1574
6690.78 1368
6691.55 1386
6692.32 1448
6693.09 1358
6693.86 1273
6694.64 1403
6695.41 1266
6696.18 1296
6696.95 1206
6697.73 1229
6698.50 1314
6699.27 1190
6700.04 1210
6700.81 1303
6701.59 1247
6702.36 1189
6703.13 1156
6703.90 1282
6704.68 1339
6705.45 1211
6706.22 1209
6706.99 1309
6707.77 1313
6708.54 1237
6709.31 1335
6710.09 1323
6710.86 1300
6711.63 1297
6712.40 1215
6713.18 1120
6713.95 1032
6714.72 1102
6715.50 1184
6716.27 1238
6717.04 1179
6717.82 1184
6718.59 1162
6719.36 1160
6720.14 1186
6720.91 1214
6721.68 1222
6722.46 1256
6723.23 1195
6724.00 1180
6724.78 1138
6725.55 1297
6726.33 1244
6727.10 1192
6727.87 1119
6728.65 1167
6729.42 1140
6730.20 1171
6730.97 1146
6731.74 1170
6732.52 1270
6733.29 1172
6734.07 1188
6734.84 1149
6735.61 1304
6736.39 1239
6737.16 1165
6737.94 1109
6738.71 1136
6739.49 1174
6740.26 1210
6741.04 1200
6741.81 1181
6742.59 1162
6743.36 1206
6744.13 1260
6744.91 1279
6745.68 1244
6746.46 1231
6747.23 1276
6748.01 1287
6748.78 1333
6749.56 1291
6750.33 1453
6751.11 1507
6751.89 1548
6752.66 1608
6753.44 1682
6754.21 1628
6754.99 1601
6755.76 1553
6756.54 1430
6757.31 1285
6758.09 1267
6758.86 1217
6759.64 1213
6760.42 1227
6761.19 1252
6761.97 1208
6762.74 1140
6763.52 1140
6764.30 1178
6765.07 1173
6765.85 1171
6766.62 1101
6767.40 1159
6768.18 1149
6768.95 1197
6769.73 1194
6770.51 1206
6771.28 1179
6772.06 1162
6772.83 1137
6773.61 1081
6774.39 1139
6775.16 1085
6775.94 1067
6776.72 1150
6777.49 1199
6778.27 1268
6779.05 1213
6779.82 1155
6780.60 1168
6781.38 1158
6782.16 1189
6782.93 1197
6783.71 1209
6784.49 1158
6785.26 1138
6786.04 1064
6786.82 1063
6787.60 1075
6788.37 1041
6789.15 997
6789.93 1062
6790.71 1034
6791.48 1073
6792.26 1123
6793.04 1097
6793.82 994
6794.59 982
6795.37 1033
6796.15 1002
6796.93 1031
6797.70 950
6798.48 986
6799.26 992
6800.04 995
6800.82 1035
6801.60 902
6802.37 909
6803.15 1013
6803.93 1054
6804.71 932
6805.49 1039
6806.26 1068
6807.04 1085
6807.82 1032
6808.60 1053
6809.38 1003
6810.16 980
6810.94 985
6811.71 1044
6812.49 945
6813.27 1077
6814.05 1046
6814.83 1060
6815.61 1034
6816.39 1080
6817.17 1082
6817.95 1022
6818.73 1037
6819.50 1053
6820.28 1002
6821.06 948
6821.84 990
6822.62 992
6823.40 1001
6824.18 929
6824.96 947
6825.74 907
6826.52 1026
6827.30 1039
6828.08 1001
6828.86 982
6829.64 1043
6830.42 1144
6831.20 1034
6831.98 995
6832.76 988
6833.54 1057
6834.32 1004
6835.10 972
6835.88 1057
6836.66 1078
6837.44 929
6838.22 1033
6839.00 1052
6839.78 1060
6840.56 1077
6841.34 1071
6842.12 957
6842.90 906
6843.68 1009
6844.46 971
6845.24 1034
6846.02 1059
6846.80 1101
6847.58 1245
6848.36 1462
6849.14 1631
6849.93 1861
6850.71 2146
6851.49 2437
6852.27 2690
6853.05 2623
6853.83 2694
6854.61 2454
6855.39 2121
6856.17 1948
6856.96 1696
6857.74 1502
6858.52 1448
6859.30 1332
6860.08 1282
6860.86 1171
6861.64 1168
6862.43 1122
6863.21 1109
6863.99 1063
6864.77 1087
6865.55 1091
6866.33 1116
6867.12 1109
6867.90 1146
6868.68 1132
6869.46 1087
6870.24 1101
6871.03 1083
6871.81 1167
6872.59 1120
6873.37 1156
6874.16 1172
6874.94 998
6875.72 1146
6876.50 1078
6877.28 1085
6878.07 1116
6878.85 1154
6879.63 1219
6880.42 1223
6881.20 1140
6881.98 1157
6882.76 1198
6883.55 1274
6884.33 1208
6885.11 1315
6885.89 1405
6886.68 1668
6887.46 1747
6888.24 1967
6889.03 1985
6889.81 2010
6890.59 1867
6891.38 1786
6892.16 1693
6892.94 1638
6893.73 1435
6894.51 1348
6895.29 1274
6896.08 1191
6896.86 1182
6897.64 1171
6898.43 1226
6899.21 1188
6900.00 1295
6900.78 1278
6901.56 1241
6902.35 1179
6903.13 1235
6903.91 1213
6904.70 1195
6905.48 1324
6906.27 1234
6907.05 1211
6907.84 1175
6908.62 1205
6909.40 1208
6910.19 1100
6910.97 1095
6911.76 1136
6912.54 1108
6913.33 1153
6914.11 1073
6914.90 1146
6915.68 1173
6916.46 1117
6917.25 1256
6918.03 1158
6918.82 1173
6919.60 1141
6920.39 1178
6921.17 1234
6921.96 1143
6922.74 1084
6923.53 1172
6924.31 1157
6925.10 1085
6925.88 1106
6926.67 1038
6927.45 1146
6928.24 1200
6929.03 1135
6929.81 1170
6930.60 1223
6931.38 1126
6932.17 1083
6932.95 1258
6933.74 1283
6934.52 1219
6935.31 1269
6936.10 1355
6936.88 1319
6937.67 1353
6938.45 1306
6939.24 1272
6940.03 1266
6940.81 1244
6941.60 1268
6942.38 1310
6943.17 1258
6943.96 1310
6944.74 1367
6945.53 1342
6946.32 1376
6947.10 1408
6947.89 1436
6948.68 1397
6949.46 1404
6950.25 1465
6951.03 1368
6951.82 1295
6952.61 1374
6953.40 1430
6954.18 1419
6954.97 1490
6955.76 1532
6956.54 1476
6957.33 1453
6958.12 1432
6958.90 1552
6959.69 1497
6960.48 1526
6961.27 1555
6962.05 1512
6962.84 1529
6963.63 1617
6964.41 1484
6965.20 1602
6965.99 1557
6966.78 1562
6967.56 1604
6968.35 1644
6969.14 1773
6969.93 1744
6970.72 1727
6971.50 1864
6972.29 1798
6973.08 1657
6973.87 1770
6974.66 1815
6975.44 1774
6976.23 1741
6977.02 1750
6977.81 1893
6978.60 1926
6979.38 1828
6980.17 1984
6980.96 2307
6981.75 2378
6982.54 2628
6983.33 3131
6984.11 3728
6984.90 4189
6985.69 4674
6986.48 5290
6987.27 5460
6988.06 5352
6988.85 5446
6989.64 4989
6990.42 4327
6991.21 4000
6992.00 3293
6992.79 2936
6993.58 2674
6994.37 2597
6995.16 2404
6995.95 2511
6996.74 2788
6997.53 3237
6998.32 3623
6999.10 4134
6999.89 4780
7000.68 5112
7001.47 5583
7002.26 5371
7003.05 5146
7003.84 4651
7004.63 4101
7005.42 3480
7006.21 2997
7007.00 2664
7007.79 2264
7008.58 2023
7009.37 1889
7010.16 1753
7010.95 1734
7011.74 1695
7012.53 1756
7013.32 1738
7014.11 1707
7014.90 1830
7015.69 1785
7016.48 1783
7017.27 1574
7018.06 1625
7018.85 1668
7019.64 1448
7020.43 1496
7021.23 1508
7022.02 1524
7022.81 1604
7023.60 1495
7024.39 1585
7025.18 1689
7025.97 1734
7026.76 1609
7027.55 1579
7028.34 1629
7029.13 1626
7029.93 1531
7030.72 1436
7031.51 1376
7032.30 1410
7033.09 1461
7033.88 1367
7034.67 1296
7035.46 1389
7036.26 1387
7037.05 1384
7037.84 1458
7038.63 1523
7039.42 1591
7040.21 1597
7041.01 1562
7041.80 1654
7042.59 1527
7043.38 1483
7044.17 1480
7044.97 1441
7045.76 1440
7046.55 1390
7047.34 1430
7048.13 1473
7048.93 1491
7049.72 1462
7050.51 1574
7051.30 1777
7052.09 1818
7052.89 1622
7053.68 1535
7054.47 1374
7055.26 1318
7056.06 1275
7056.85 1237
7057.64 1210
7058.44 1283
7059.23 1267
7060.02 1276
7060.81 1212
7061.61 1225
7062.40 1263
7063.19 1354
7063.99 1264
7064.78 1258
7065.57 1211
7066.37 1184
7067.16 1228
7067.95 1339
7068.74 1305
7069.54 1233
7070.33 1153
7071.13 1246
7071.92 1238
7072.71 1153
7073.51 1166
7074.30 1180
7075.09 1177
7075.89 1266
7076.68 1195
7077.47 1155
7078.27 1278
7079.06 1183
7079.86 1157
7080.65 1132
7081.44 1082
7082.24 1137
7083.03 1114
7083.83 1105
7084.62 1217
7085.41 1124
7086.21 1097
7087.00 1145
7087.80 1169
7088.59 1154
7089.39 1129
7090.18 1217
7090.98 1186
7091.77 1178
7092.56 1062
7093.36 1045
7094.15 998
7094.95 976
7095.74 941
7096.54 941
7097.33 928
7098.13 990
7098.92 966
7099.72 949
7100.51 987
7101.31 998
7102.10 913
7102.90 951
7103.69 912
7104.49 923
7105.29 921
7106.08 952
7106.88 803
7107.67 828
7108.47 893
7109.26 908
7110.06 888
7110.85 805
7111.65 920
7112.45 953
7113.24 868
7114.04 921
7114.83 827
7115.63 902
7116.42 868
7117.22 910
7118.02 878
7118.81 868
7119.61 849
7120.41 896
7121.20 875
7122.00 857
7122.79 889
7123.59 885
7124.39 829
7125.18 839
7125.98 828
7126.78 811
7127.57 789
7128.37 859
7129.17 828
7129.96 823
7130.76 810
7131.56 886
7132.35 894
7133.15 872
7133.95 847
7134.74 831
7135.54 814
7136.34 787
7137.14 853
7137.93 811
7138.73 894
7139.53 834
7140.33 876
7141.12 824
7141.92 755
7142.72 827
7143.51 838
7144.31 750
7145.11 836
7145.91 843
7146.71 817
7147.50 819
7148.30 873
7149.10 870
7149.90 812
7150.69 766
7151.49 815
7152.29 854
7153.09 849
7153.89 881
7154.68 802
7155.48 821
7156.28 791
7157.08 794
7157.88 824
7158.68 824
7159.47 799
7160.27 785
7161.07 756
7161.87 721
7162.67 756
7163.47 742
7164.27 777
7165.06 727
7165.86 733
7166.66 795
7167.46 816
7168.26 771
7169.06 734
7169.86 768
7170.66 780
7171.46 767
7172.25 827
7173.05 900
7173.85 808
7174.65 765
7175.45 755
7176.25 719
7177.05 763
7177.85 784
7178.65 760
7179.45 793
7180.25 882
7181.05 823
7181.85 823
7182.65 879
7183.45 875
7184.25 888
7185.05 924
7185.85 979
7186.65 978
7187.45 912
7188.25 902
7189.05 910
7189.85 820
7190.65 772
7191.45 806
7192.25 767
7193.05 734
7193.85 734
7194.65 778
7195.45 694
7196.25 773
7197.05 734
7197.85 754
7198.65 806
7199.45 747
7200.25 773
7201.05 813
7201.85 828
7202.65 798
7203.46 776
7204.26 764
7205.06 712
7205.86 720
7206.66 775
7207.46 760
7208.26 725
7209.06 694
7209.86 713
7210.66 809
7211.47 805
7212.27 842
7213.07 786
7213.87 803
7214.67 821
7215.47 720
7216.27 733
7217.08 734
7217.88 704
7218.68 758
7219.48 768
7220.28 786
7221.09 735
7221.89 756
7222.69 793
7223.49 757
7224.29 762
7225.10 765
7225.90 788
7226.70 811
7227.50 842
7228.30 760
7229.11 776
7229.91 805
7230.71 773
7231.51 772
7232.32 730
7233.12 703
7233.92 701
7234.72 799
7235.53 824
7236.33 793
7237.13 825
7237.93 813
7238.74 861
7239.54 941
7240.34 875
7241.15 914
7241.95 930
7242.75 983
7243.55 865
7244.36 869
7245.16 876
7245.96 906
7246.77 819
7247.57 828
7248.37 842
7249.18 856
7249.98 924
7250.78 892
7251.59 875
7252.39 823
7253.20 971
7254.00 913
7254.80 861
7255.61 831
7256.41 912
7257.21 890
7258.02 883
7258.82 886
7259.63 927
7260.43 887
7261.23 871
7262.04 862
7262.84 849
7263.65 901
7264.45 919
7265.26 846
7266.06 910
7266.86 948
7267.67 921
7268.47 958
7269.28 1045
7270.08 999
7270.89 1040
7271.69 1012
7272.50 969
7273.30 990
7274.11 946
7274.91 1025
7275.71 1043
7276.52 1104
7277.32 1130
7278.13 1064
7278.93 1175
7279.74 1200
7280.55 1329
7281.35 1366
7282.16 1539
7282.96 1880
7283.77 1984
7284.57 2166
7285.38 2369
7286.18 2489
7286.99 2451
7287.79 2320
7288.60 2182
7289.40 2033
7290.21 1734
7291.02 1470
7291.82 1481
7292.63 1425
7293.43 1252
7294.24 1272
7295.05 1221
7295.85 1179
7296.66 1222
7297.46 1154
7298.27 1222
7299.08 1218
7299.88 1171
7300.69 1229
7301.49 1256
7302.30 1220
7303.11 1291
7303.91 1351
7304.72 1367
7305.53 1328
7306.33 1453
7307.14 1420
7307.95 1563
7308.75 1650
7309.56 1738
7310.37 1860
7311.17 1971
7311.98 2011
7312.79 2057
7313.59 1991
7314.40 1943
7315.21 1880
7316.02 1913
7316.82 1857
7317.63 1937
7318.44 2037
7319.24 2229
7320.05 2469
7320.86 2690
7321.67 2933
7322.47 2938
7323.28 2787
7324.09 2722
7324.90 2580
7325.70 2403
7326.51 2160
7327.32 1861
7328.13 1674
7328.94 1519
7329.74 1398
7330.55 1316
7331.36 1314
7332.17 1211
7332.98 1175
7333.78 1195
7334.59 1159
7335.40 1156
7336.21 1143
7337.02 1129
7337.82 1144
7338.63 1160
7339.44 1249
7340.25 1138
7341.06 1153
7341.87 1161
7342.68 1193
7343.48 1217
7344.29 1242
7345.10 1244
7345.91 1251
7346.72 1317
7347.53 1259
7348.34 1307
7349.15 1307
7349.95 1260
7350.76 1252
7351.57 1220
7352.38 1154
7353.19 1273
7354.00 1123
7354.81 1085
7355.62 1148
7356.43 1168
7357.24 1210
7358.05 1243
7358.86 1223
7359.67 1235
7360.48 1236
7361.29 1255
7362.09 1235
7362.90 1270
7363.71 1297
7364.52 1295
7365.33 1338
7366.14 1248
7366.95 1218
7367.76 1222
7368.57 1269
7369.38 1219
7370.19 1256
7371.00 1153
7371.81 1178
7372.62 1228
7373.43 1254
7374.25 1304
7375.06 1234
7375.87 1288
7376.68 1309
7377.49 1252
7378.30 1386
7379.11 1564
7379.92 1656
7380.73 1864
7381.54 1932
7382.35 2035
7383.16 2135
7383.97 2066
7384.78 1882
7385.59 1857
7386.41 1638
7387.22 1495
7388.03 1467
7388.84 1353
7389.65 1343
7390.46 1289
7391.27 1206
7392.08 1203
7392.89 1301
7393.71 1196
7394.52 1187
7395.33 1047
7396.14 1109
7396.95 1231
7397.76 1228
7398.58 1340
7399.39 1536
7400.20 1627
7401.01 1724
7401.82 1768
7402.63 1860
7403.45 1868
7404.26 1810
7405.07 1726
7405.88 1703
7406.69 1656
7407.51 1686
7408.32 1648
7409.13 1494
7409.94 1459
7410.76 1385
7411.57 1292
7412.38 1278
7413.19 1252
7414.01 1177
7414.82 1087
7415.63 1089
7416.44 1064
7417.26 1046
7418.07 1121
7418.88 1034
7419.69 986
7420.51 973
7421.32 983
7422.13 1013
7422.95 1012
7423.76 1092
7424.57 1029
7425.39 926
7426.20 936
7427.01 919
7427.83 869
7428.64 841
7429.45 896
7430.27 932
7431.08 921
7431.89 859
7432.71 962
7433.52 862
7434.33 806
7435.15 788
7435.96 872
7436.77 886
7437.59 859
7438.40 928
7439.22 957
7440.03 903
7440.84 963
7441.66 1014
7442.47 974
7443.29 949
7444.10 982
7444.91 908
7445.73 842
7446.54 912
7447.36 839
7448.17 813
7448.99 906
7449.80 888
7450.62 822
7451.43 870
7452.24 850
7453.06 812
7453.87 833
7454.69 814
7455.50 890
7456.32 825
7457.13 799
7457.95 783
7458.76 890
7459.58 846
7460.39 895
7461.21 769
7462.02 883
7462.84 900
7463.65 891
7464.47 870
7465.28 813
7466.10 812
7466.92 882
7467.73 905
7468.55 913
7469.36 838
7470.18 839
7470.99 839
7471.81 855
7472.62 838
7473.44 768
7474.26 822
7475.07 812
7475.89 837
7476.70 810
7477.52 822
7478.34 825
7479.15 775
7479.97 786
7480.78 762
7481.60 715
7482.42 756
7483.23 847
7484.05 790
7484.87 762
7485.68 764
7486.50 759
7487.32 744
7488.13 745
7488.95 762
7489.76 675
7490.58 724
7491.40 760
7492.22 714
7493.03 725
7493.85 755
7494.67 770
7495.48 762
7496.30 748
7497.12 707
7497.93 740
7498.75 728
7499.57 746
7500.39 762
7501.20 782
7502.02 721
7502.84 710
7503.66 757
7504.47 651
7505.29 674
7506.11 695
7506.93 729
7507.74 684
7508.56 684
7509.38 663
7510.20 648
7511.01 729
7511.83 743
7512.65 771
7513.47 686
7514.29 665
7515.10 698
7515.92 658
7516.74 689
7517.56 631
7518.38 684
7519.19 722
7520.01 668
7520.83 627
7521.65 646
7522.47 697
7523.29 698
7524.11 603
7524.92 593
7525.74 679
7526.56 621
7527.38 642
7528.20 649
7529.02 681
7529.84 732
7530.66 617
7531.47 700
7532.29 598
7533.11 572
7533.93 620
7534.75 676
7535.57 713
7536.39 597
7537.21 636
7538.03 668
7538.85 663
7539.67 700
7540.49 686
7541.31 717
7542.12 742
7542.94 674
7543.76 672
7544.58 681
7545.40 738
7546.22 682
7547.04 684
7547.86 645
7548.68 659
7549.50 680
7550.32 675
7551.14 693
7551.96 666
7552.78 688
7553.60 609
7554.42 699
7555.24 652
7556.06 668
7556.88 657
7557.70 731
7558.52 709
7559.35 703
7560.17 651
7560.99 665
7561.81 687
7562.63 691
7563.45 656
7564.27 702
7565.09 676
7565.91 677
7566.73 700
7567.55 670
7568.37 701
7569.19 717
7570.02 677
7570.84 653
7571.66 654
7572.48 660
7573.30 637
7574.12 653
7574.94 716
7575.76 700
7576.59 687
7577.41 665
7578.23 599
7579.05 680
7579.87 693
7580.69 731
7581.51 710
7582.34 677
7583.16 639
7583.98 691
7584.80 712
7585.62 694
7586.45 719
7587.27 726
7588.09 656
7588.91 705
7589.73 774
7590.56 751
7591.38 757
7592.20 739
7593.02 784
7593.85 676
7594.67 707
7595.49 689
7596.31 730
7597.14 686
7597.96 699
7598.78 693
7599.60 716
7600.43 735
7601.25 753
7602.07 789
7602.89 815
7603.72 948
7604.54 928
7605.36 869
7606.19 914
7607.01 955
7607.83 924
7608.66 869
7609.48 845
7610.30 804
7611.12 782
7611.95 780
7612.77 732
7613.59 755
7614.42 806
7615.24 879
7616.07 885
7616.89 781
7617.71 770
7618.54 768
7619.36 774
7620.18 799
7621.01 818
7621.83 734
7622.66 742
7623.48 811
7624.30 828
7625.13 853
7625.95 785
7626.78 798
7627.60 746
7628.42 814
7629.25 874
7630.07 940
7630.90 916
7631.72 1005
7632.55 1063
7633.37 1149
7634.19 1089
7635.02 1104
7635.84 972
7636.67 935
7637.49 955
7638.32 823
7639.14 778
7639.97 725
7640.79 789
7641.62 713
7642.44 679
7643.27 665
7644.09 691
7644.92 730
7645.74 681
7646.57 632
7647.39 667
7648.22 683
7649.04 701
7649.87 658
7650.70 626
7651.52 663
7652.35 603
7653.17 568
7654.00 606
7654.82 618
7655.65 621
7656.47 619
7657.30 649
7658.13 671
7658.95 611
7659.78 666
7660.60 653
7661.43 539
7662.26 569
7663.08 617
7663.91 596
7664.73 579
7665.56 668
7666.39 593
7667.21 608
7668.04 637
7668.87 631
7669.69 607
7670.52 628
7671.35 614
7672.17 615
7673.00 544
7673.83 613
7674.65 610
7675.48 630
7676.31 626
7677.13 611
7677.96 587
7678.79 562
7679.61 609
7680.44 588
7681.27 587
7682.09 600
7682.92 624
7683.75 557
7684.58 590
7685.40 566
7686.23 572
7687.06 601
7687.89 617
7688.71 595
7689.54 613
7690.37 652
7691.20 624
7692.02 624
7692.85 623
7693.68 600
7694.51 629
7695.33 578
7696.16 565
7696.99 586
7697.82 555
7698.65 614
7699.47 569
7700.30 575
7701.13 580
7701.96 614
7702.79 651
7703.62 588
7704.44 550
7705.27 565
7706.10 537
7706.93 574
7707.76 609
7708.59 596
7709.41 646
7710.24 589
7711.07 582
7711.90 649
7712.73 582
7713.56 549
7714.39 569
7715.22 616
7716.05 585
7716.87 603
7717.70 562
7718.53 654
7719.36 694
7720.19 569
7721.02 617
7721.85 582
7722.68 575
7723.51 624
7724.34 600
7725.17 578
7726.00 595
7726.83 607
7727.66 639
7728.48 602
7729.31 578
7730.14 599
7730.97 586
7731.80 564
7732.63 609
7733.46 559
7734.29 593
7735.12 585
7735.95 542
7736.78 577
7737.61 580
7738.44 546
7739.27 598
7740.10 566
7740.93 628
7741.77 582
7742.60 615
7743.43 665
7744.26 599
7745.09 674
7745.92 641
7746.75 763
7747.58 756
7748.41 754
7749.24 862
7750.07 897
7750.90 861
7751.73 849
7752.56 757
7753.39 684
7754.23 638
7755.06 609
7755.89 635
7756.72 581
7757.55 616
7758.38 604
7759.21 607
7760.04 551
7760.88 538
7761.71 533
7762.54 558
7763.37 615
7764.20 588
7765.03 594
7765.86 591
7766.70 626
7767.53 592
7768.36 642
7769.19 584
7770.02 585
7770.86 583
7771.69 599
7772.52 561
7773.35 580
7774.18 595
7775.02 658
7775.85 517
7776.68 560
7777.51 569
7778.34 671
7779.18 591
7780.01 518
7780.84 520
7781.67 545
7782.51 613
7783.34 548
7784.17 590
7785.00 520
7785.84 529
7786.67 631
7787.50 620
7788.34 628
7789.17 633
7790.00 663
7790.83 618
7791.67 616
7792.50 587
7793.33 585
7794.17 614
7795.00 607
7795.83 549
7796.67 572
7797.50 535
7798.33 490
7799.17 575
7800.00 589
7800.83 596
7801.67 522
7802.50 500
7803.33 593
7804.17 585
7805.00 581
7805.84 615
7806.67 574
7807.50 610
7808.34 617
7809.17 681
7810.01 605
7810.84 627
7811.67 620
7812.51 592
7813.34 726
7814.18 718
7815.01 760
7815.84 800
7816.68 830
7817.51 862
7818.35 826
7819.18 828
7820.02 836
7820.85 706
7821.69 694
7822.52 605
7823.36 625
7824.19 684
7825.03 606
7825.86 651
7826.69 710
7827.53 647
7828.36 607
7829.20 586
7830.03 660
7830.87 700
7831.71 609
7832.54 650
7833.38 619
7834.21 649
7835.05 693
7835.88 712
7836.72 638
7837.55 696
7838.39 693
7839.22 688
7840.06 676
7840.90 632
7841.73 644
7842.57 638
7843.40 633
7844.24 660
7845.07 632
7845.91 683
7846.75 670
7847.58 609
7848.42 622
7849.25 613
7850.09 591
7850.93 669
7851.76 613
7852.60 536
7853.44 659
7854.27 606
7855.11 650
7855.94 647
7856.78 638
7857.62 650
7858.45 646
7859.29 652
7860.13 683
7860.96 589
7861.80 597
7862.64 619
7863.47 654
7864.31 635
7865.15 647
7865.99 618
7866.82 574
7867.66 614
7868.50 639
7869.33 633
7870.17 669
7871.01 633
7871.85 632
7872.68 711
7873.52 611
7874.36 593
7875.20 656
7876.03 628
7876.87 650
7877.71 611
7878.55 719
7879.38 686
7880.22 634
7881.06 614
7881.90 692
7882.74 692
7883.57 669
7884.41 658
7885.25 619
7886.09 586
7886.93 616
7887.76 608
7888.60 630
7889.44 612
7890.28 706
7891.12 741
7891.96 656
7892.79 591
7893.63 616
7894.47 664
7895.31 682
7896.15 675
7896.99 654
7897.83 629
7898.66 609
7899.50 613
7900.34 684
7901.18 657
7902.02 657
7902.86 612
7903.70 651
7904.54 676
7905.38 616
7906.21 610
7907.05 658
7907.89 644
7908.73 623
7909.57 610
7910.41 574
7911.25 574
7912.09 625
7912.93 649
7913.77 647
7914.61 661
7915.45 682
7916.29 766
7917.13 716
7917.97 770
7918.81 798
7919.65 854
7920.49 792
7921.33 823
7922.17 764
7923.01 810
7923.85 761
7924.69 684
7925.53 626
7926.37 561
7927.21 621
7928.05 628
7928.89 610
7929.73 612
7930.57 609
7931.41 580
7932.25 582
7933.09 524
7933.93 574
7934.77 534
7935.61 534
7936.45 586
7937.29 580
7938.14 592
7938.98 596
7939.82 616
7940.66 620
7941.50 553
7942.34 611
7943.18 641
7944.02 614
7944.86 614
7945.70 650
7946.55 646
7947.39 659
7948.23 636
7949.07 660
7949.91 625
7950.75 582
7951.59 604
7952.44 677
7953.28 567
7954.12 538
7954.96 563
7955.80 585
7956.65 609
7957.49 600
7958.33 617
7959.17 570
7960.01 619
7960.86 661
7961.70 590
7962.54 608
7963.38 594
7964.22 611
7965.07 536
7965.91 477
7966.75 621
7967.59 663
7968.44 582
7969.28 635
7970.12 603
7970.96 656
7971.81 629
7972.65 640
7973.49 656
7974.33 634
7975.18 572
7976.02 621
7976.86 653
7977.71 637
7978.55 620
7979.39 582
7980.23 578
7981.08 559
7981.92 507
7982.76 594
7983.61 594
7984.45 541
7985.29 538
7986.14 592
7986.98 528
7987.82 498
7988.67 474
7989.51 517
7990.36 488
7991.20 508
7992.04 567
7992.89 494
7993.73 510
7994.57 589
7995.42 485
7996.26 457
7997.11 511
7997.95 517
7998.79 555
7999.64 501
8000.48 465
8001.33 482
8002.17 535
8003.01 570
8003.86 534
8004.70 514
8005.55 531
8006.39 532
8007.24 521
8008.08 519
8008.93 459
8009.77 539
8010.62 505
8011.46 506
8012.30 510
8013.15 531
8013.99 468
8014.84 478
8015.68 502
8016.53 512
8017.37 486
8018.22 497
8019.06 501
8019.91 520
8020.76 525
8021.60 503
8022.45 493
8023.29 494
8024.14 452
8024.98 444
8025.83 535
8026.67 509
8027.52 519
8028.36 543
8029.21 546
8030.06 566
8030.90 523
8031.75 514
8032.59 530
8033.44 500
8034.28 434
8035.13 450
8035.98 514
8036.82 485
8037.67 496
8038.52 494
8039.36 498
8040.21 528
8041.05 491
8041.90 491
8042.75 466
8043.59 510
8044.44 566
8045.29 567
8046.13 572
8046.98 510
8047.83 491
8048.67 480
8049.52 480
8050.37 536
8051.21 491
8052.06 536
8052.91 507
8053.75 465
8054.60 479
8055.45 516
8056.30 530
8057.14 505
8057.99 448
8058.84 429
8059.68 451
8060.53 527
8061.38 481
8062.23 478
8063.07 461
8063.92 552
8064.77 517
8065.62 436
8066.46 476
8067.31 491
8068.16 552
8069.01 483
8069.85 468
8070.70 411
8071.55 430
8072.40 488
8073.25 482
8074.09 500
8074.94 407
8075.79 459
8076.64 502
8077.49 493
8078.34 473
8079.18 473
8080.03 445
8080.88 460
8081.73 467
8082.58 504
8083.43 501
8084.27 448
8085.12 413
8085.97 475
8086.82 478
8087.67 485
8088.52 456
8089.37 463
8090.22 460
8091.06 475
8091.91 454
8092.76 503
8093.61 493
8094.46 422
8095.31 473
8096.16 500
8097.01 469
8097.86 537
8098.71 499
8099.56 463
8100.41 438
8101.26 486
8102.11 474
8102.95 542
8103.80 483
8104.65 467
8105.50 449
8106.35 463
8107.20 448
8108.05 462
8108.90 441
8109.75 442
8110.60 456
8111.45 458
8112.30 465
8113.15 436
8114.00 455
8114.85 463
8115.70 436
8116.55 515
8117.40 497
8118.25 483
8119.10 495
8119.96 512
8120.81 568
8121.66 514
8122.51 485
8123.36 523
8124.21 524
8125.06 488
8125.91 500
8126.76 445
8127.61 517
8128.46 499
8129.31 478
8130.16 501
8131.02 484
8131.87 537
8132.72 498
8133.57 467
8134.42 492
8135.27 455
8136.12 479
8136.97 552
8137.83 559
8138.68 567
8139.53 448
8140.38 508
8141.23 483
8142.08 462
8142.93 493
8143.79 495
8144.64 507
8145.49 518
8146.34 531
8147.19 585
8148.05 628
8148.90 502
8149.75 587
8150.60 573
8151.45 647
8152.31 570
8153.16 561
8154.01 630
8154.86 699
8155.71 692
8156.57 701
8157.42 718
8158.27 667
8159.12 614
8159.98 591
8160.83 581
8161.68 543
8162.54 586
8163.39 546
8164.24 588
8165.09 557
8165.95 534
8166.80 516
8167.65 592
8168.51 545
8169.36 589
8170.21 609
8171.06 643
8171.92 601
8172.77 551
8173.62 509
8174.48 570
8175.33 497
8176.18 547
8177.04 572
8177.89 538
8178.74 522
8179.60 530
8180.45 516
8181.31 498
8182.16 462
8183.01 456
8183.87 445
8184.72 484
8185.57 446
8186.43 509
8187.28 517
8188.14 504
8188.99 493
8189.84 458
8190.70 463
8191.55 507
8192.41 446
8193.26 452
8194.12 477
8194.97 525
8195.83 448
8196.68 491
8197.53 439
8198.39 470
8199.24 478
8200.10 473
8200.95 471
8201.81 471
8202.66 470
8203.52 422
8204.37 475
8205.23 464
8206.08 445
8206.94 461
8207.79 458
8208.65 471
8209.50 440
8210.36 465
8211.21 491
8212.07 465
8212.92 469
8213.78 487
8214.63 488
8215.49 498
8216.34 468
8217.20 497
8218.06 484
8218.91 522
8219.77 507
8220.62 492
8221.48 472
8222.33 518
8223.19 568
8224.05 545
8224.90 446
8225.76 481
8226.61 497
8227.47 496
8228.33 522
8229.18 507
8230.04 517
8230.90 528
8231.75 506
8232.61 449
8233.46 473
8234.32 454
8235.18 473
8236.03 461
8236.89 460
8237.75 459
8238.60 438
8239.46 433
8240.32 492
8241.17 477
8242.03 456
8242.89 420
8243.74 466
8244.60 447
8245.46 427
8246.32 433
8247.17 422
8248.03 456
8248.89 462
8249.74 443
8250.60 409
8251.46 420
8252.32 426
8253.17 464
8254.03 463
8254.89 424
8255.75 469
8256.60 462
8257.46 502
8258.32 474
8259.18 496
8260.04 450
8260.89 457
8261.75 474
8262.61 461
8263.47 458
8264.32 521
8265.18 443
8266.04 424
8266.90 476
8267.76 429
8268.62 456
8269.47 444
8270.33 447
8271.19 448
8272.05 489
8272.91 456
8273.77 441
8274.62 431
8275.48 437
8276.34 471
8277.20 482
8278.06 478
8278.92 463
8279.78 501
8280.64 467
8281.49 485
8282.35 508
8283.21 502
8284.07 459
8284.93 480
8285.79 444
8286.65 497
8287.51 477
8288.37 513
8289.23 476
8290.09 446
8290.95 428
8291.80 507
8292.66 473
8293.52 411
8294.38 506
8295.24 444
8296.10 491
8296.96 498
8297.82 499
8298.68 444
8299.54 561
8300.40 520
8301.26 513
8302.12 485
8302.98 467
8303.84 503
8304.70 498
8305.56 452
8306.42 477
8307.28 497
8308.14 507
8309.00 433
8309.86 516
8310.72 524
8311.58 507
8312.44 491
8313.31 481
8314.17 525
8315.03 492
8315.89 501
8316.75 503
8317.61 546
8318.47 537
8319.33 536
8320.19 577
8321.05 567
8321.91 527
8322.77 550
8323.64 520
8324.50 472
8325.36 459
8326.22 455
8327.08 549
8327.94 503
8328.80 473
8329.66 501
8330.53 559
8331.39 473
8332.25 447
8333.11 478
8333.97 533
8334.83 459
8335.70 464
8336.56 459
8337.42 550
8338.28 551
8339.14 491
8340.00 475
8340.87 432
8341.73 471
8342.59 484
8343.45 544
8344.32 510
8345.18 464
8346.04 540
8346.90 565
8347.76 529
8348.63 511
8349.49 534
8350.35 518
8351.21 558
8352.08 487
8352.94 494
8353.80 477
8354.66 510
8355.53 496
8356.39 495
8357.25 450
8358.12 431
8358.98 500
8359.84 467
8360.71 468
8361.57 474
8362.43 490
8363.29 511
8364.16 467
8365.02 474
8365.88 529
8366.75 480
8367.61 525
8368.47 529
8369.34 494
8370.20 523
8371.06 472
8371.93 503
8372.79 510
8373.66 534
8374.52 519
8375.38 486
8376.25 573
8377.11 591
8377.97 534
8378.84 535
8379.70 524
8380.57 559
8381.43 472
8382.30 578
8383.16 565
8384.02 562
8384.89 544
8385.75 524
8386.62 522
8387.48 557
8388.35 611
8389.21 583
8390.07 541
8390.94 622
8391.80 603
8392.67 572
8393.53 544
8394.40 546
8395.26 539
8396.13 546
8396.99 525
8397.86 605
8398.72 572
8399.59 614
8400.45 579
8401.32 565
8402.18 551
8403.05 619
8403.91 622
8404.78 611
8405.64 586
8406.51 607
8407.37 620
8408.24 601
8409.11 575
8409.97 525
8410.84 513
8411.70 555
8412.57 617
8413.43 623
8414.30 636
8415.17 598
8416.03 619
8416.90 590
8417.76 633
8418.63 628
8419.50 571
8420.36 623
8421.23 682
8422.09 658
8422.96 668
8423.83 705
8424.69 687
8425.56 743
8426.43 716
8427.29 734
8428.16 657
8429.02 672
8429.89 695
8430.76 748
8431.62 726
8432.49 709
8433.36 750
8434.23 775
8435.09 773
8435.96 737
8436.83 820
8437.69 790
8438.56 841
8439.43 853
8440.29 915
8441.16 976
8442.03 990
8442.90 924
8443.76 899
8444.63 919
8445.50 951
8446.37 999
8447.23 1003
8448.10 954
8448.97 860
8449.84 921
8450.70 957
8451.57 986
8452.44 1111
8453.31 1140
8454.17 1210
8455.04 1345
8455.91 1509
8456.78 1649
8457.65 1788
8458.51 1820
8459.38 1814
8460.25 1815
8461.12 1623
8461.99 1582
8462.86 1454
8463.72 1410
8464.59 1273
8465.46 1230
8466.33 1289
8467.20 1421
8468.07 1574
8468.93 1784
8469.80 2252
8470.67 2589
8471.54 2847
8472.41 2998
8473.28 2771
8474.15 2549
8475.02 2256
8475.89 2027
8476.75 1633
8477.62 1452
8478.49 1301
8479.36 1203
8480.23 1084
8481.10 1053
8481.97 970
8482.84 954
8483.71 864
8484.58 863
8485.45 856
8486.32 798
8487.19 781
8488.06 846
8488.92 873
8489.79 835
8490.66 788
8491.53 761
8492.40 731
8493.27 797
8494.14 761
8495.01 761
8495.88 809
8496.75 772
8497.62 829
8498.49 883
8499.36 792
8500.23 803
8501.10 848
8501.97 768
8502.85 819
8503.72 738
8504.59 754
8505.46 817
8506.33 815
8507.20 843
8508.07 922
8508.94 962
8509.81 907
8510.68 959
8511.55 984
8512.42 968
8513.29 895
8514.16 859
8515.03 852
8515.91 814
8516.78 811
8517.65 779
8518.52 754
8519.39 734
8520.26 727
8521.13 711
8522.00 751
8522.88 805
8523.75 789
8524.62 795
8525.49 786
8526.36 741
8527.23 720
8528.10 725
8528.98 769
8529.85 761
8530.72 788
8531.59 855
8532.46 793
8533.34 848
8534.21 838
8535.08 890
8535.95 877
8536.82 804
8537.70 868
8538.57 829
8539.44 828
8540.31 836
8541.18 775
8542.06 769
8542.93 745
8543.80 820
8544.67 859
8545.55 778
8546.42 755
8547.29 792
8548.17 816
8549.04 791
8549.91 811
8550.78 802
8551.66 836
8552.53 772
8553.40 795
8554.28 909
8555.15 861
8556.02 839
8556.89 858
8557.77 820
8558.64 820
8559.51 810
8560.39 731
8561.26 694
8562.13 705
8563.01 690
8563.88 702
8564.75 643
8565.63 715
8566.50 644
8567.38 646
8568.25 696
8569.12 649
8570.00 606
8570.87 612
8571.74 733
8572.62 715
8573.49 668
8574.37 627
8575.24 595
8576.11 600
8576.99 599
8577.86 626
8578.74 610
8579.61 625
8580.49 592
8581.36 520
8582.23 580
8583.11 588
8583.98 618
8584.86 636
8585.73 617
8586.61 574
8587.48 663
8588.36 689
8589.23 616
8590.11 665
8590.98 625
8591.86 561
8592.73 626
8593.61 600
8594.48 578
8595.36 573
8596.23 626
8597.11 668
8597.98 643
8598.86 594
8599.73 568
8600.61 620
8601.48 643
8602.36 593
8603.23 577
8604.11 630
8604.99 665
8605.86 680
8606.74 586
8607.61 576
8608.49 600
8609.36 623
8610.24 632
8611.12 582
8611.99 630
8612.87 673
8613.74 644
8614.62 663
8615.50 647
8616.37 592
8617.25 637
8618.12 646
8619.00 633
8619.88 666
8620.75 642
8621.63 665
8622.51 644
8623.38 660
8624.26 619
8625.14 644
8626.01 668
8626.89 682
8627.77 601
8628.64 650
8629.52 708
8630.40 710
8631.27 692
8632.15 646
8633.03 685
8633.90 761
8634.78 677
8635.66 659
8636.54 673
8637.41 680
8638.29 698
8639.17 677
8640.05 768
8640.92 754
8641.80 732
8642.68 710
8643.55 751
8644.43 714
8645.31 718
8646.19 789
8647.07 765
8647.94 666
8648.82 732
8649.70 700
8650.58 762
8651.45 717
8652.33 759
8653.21 770
8654.09 837
8654.97 758
8655.85 798
8656.72 771
8657.60 723
8658.48 764
8659.36 729
8660.24 786
8661.12 781
8661.99 784
8662.87 847
8663.75 852
8664.63 730
8665.51 788
8666.39 738
8667.27 803
8668.14 858
8669.02 852
8669.90 919
8670.78 925
8671.66 1098
8672.54 1129
8673.42 1282
8674.30 1409
8675.18 1463
8676.06 1488
8676.94 1435
8677.81 1407
8678.69 1303
8679.57 1271
8680.45 1134
8681.33 1056
8682.21 966
8683.09 885
8683.97 864
8684.85 873
8685.73 782
8686.61 800
8687.49 868
8688.37 919
8689.25 979
8690.13 1109
8691.01 1331
8691.89 1472
8692.77 1656
8693.65 1742
8694.53 1747
8695.41 1730
8696.29 1673
8697.17 1570
8698.05 1364
8698.93 1121
8699.81 987
8700.69 860
8701.57 861
8702.45 829
8703.33 778
8704.21 744
8705.09 727
8705.98 724
8706.86 684
8707.74 668
8708.62 688
8709.50 712
8710.38 704
8711.26 668
8712.14 655
8713.02 654
8713.90 638
8714.79 648
8715.67 583
8716.55 670
8717.43 606
8718.31 638
8719.19 654
8720.07 646
8720.95 672
8721.84 713
8722.72 604
8723.60 623
8724.48 635
8725.36 556
8726.24 677
8727.13 637
8728.01 662
8728.89 697
8729.77 736
8730.65 760
8731.54 792
8732.42 775
8733.30 762
8734.18 772
8735.06 763
8735.95 760
8736.83 664
8737.71 681
8738.59 636
8739.48 584
8740.36 587
8741.24 665
8742.12 608
8743.01 653
8743.89 638
8744.77 615
8745.65 586
8746.54 585
8747.42 612
8748.30 615
8749.19 599
8750.07 603
8750.95 625
8751.83 602
8752.72 692
8753.60 598
8754.48 600
8755.37 593
8756.25 704
8757.13 664
8758.02 678
8758.90 684
8759.78 692
8760.67 706
8761.55 691
8762.43 673
8763.32 714
8764.20 655
8765.09 604
8765.97 636
8766.85 584
8767.74 558
8768.62 596
8769.51 661
8770.39 618
8771.27 679
8772.16 672
8773.04 717
8773.93 630
8774.81 615
8775.69 628
8776.58 656
8777.46 615
8778.35 544
8779.23 555
8780.12 550
8781.00 579
8781.89 564
8782.77 569
8783.65 572
8784.54 612
8785.42 578
8786.31 602
8787.19 567
8788.08 576
8788.96 572
8789.85 564
8790.73 558
8791.62 619
8792.50 664
8793.39 565
8794.27 637
8795.16 661
8796.04 590
8796.93 628
8797.82 664
8798.70 625
8799.59 685
8800.47 610
8801.36 605
8802.24 627
8803.13 640
8804.01 646
8804.90 639
8805.79 615
8806.67 631
8807.56 540
8808.44 514
8809.33 566
8810.22 542
8811.10 554
8811.99 530
8812.87 565
8813.76 559
8814.65 528
8815.53 485
8816.42 514
8817.30 524
8818.19 517
8819.08 501
8819.96 496
8820.85 521
8821.74 538
8822.62 489
8823.51 553
8824.40 525
8825.28 504
8826.17 499
8827.06 517
8827.94 482
8828.83 511
8829.72 533
8830.61 474
8831.49 444
8832.38 505
8833.27 492
8834.15 512
8835.04 490
8835.93 478
8836.82 462
8837.70 515
8838.59 476
8839.48 493
8840.37 489
8841.25 443
8842.14 465
8843.03 436
8843.92 476
8844.80 485
8845.69 508
8846.58 475
8847.47 488
8848.36 483
8849.24 443
8850.13 440
8851.02 521
8851.91 468
8852.80 437
8853.68 430
8854.57 466
8855.46 423
8856.35 419
8857.24 445
8858.13 407
8859.01 407
8859.90 432
8860.79 466
8861.68 442
8862.57 492
8863.46 406
8864.35 425
8865.23 495
8866.12 472
8867.01 445
8867.90 531
8868.79 397
8869.68 399
8870.57 443
8871.46 436
8872.35 425
8873.24 430
8874.12 433
8875.01 411
8875.90 427
8876.79 418
8877.68 410
8878.57 420
8879.46 446
8880.35 489
8881.24 460
8882.13 444
8883.02 403
8883.91 443
8884.80 419
8885.69 418
8886.58 397
8887.47 451
8888.36 470
8889.25 454
8890.14 452
8891.03 441
8891.92 407
8892.81 443
8893.70 392
8894.59 446
8895.48 404
8896.37 400
8897.26 390
8898.15 463
8899.04 443
8899.93 392
8900.82 433
8901.71 435
8902.60 419
8903.49 458
8904.38 440
8905.28 390
8906.17 392
8907.06 412
8907.95 417
8908.84 411
8909.73 412
8910.62 446
8911.51 434
8912.40 377
8913.29 414
8914.19 378
8915.08 391
8915.97 368
8916.86 414
8917.75 447
8918.64 418
8919.53 389
8920.43 418
8921.32 473
8922.21 423
8923.10 459
8923.99 419
8924.88 383
8925.78 388
8926.67 423
8927.56 390
8928.45 447
8929.34 453
8930.24 431
8931.13 419
8932.02 397
8932.91 378
8933.80 408
8934.70 373
8935.59 412
8936.48 456
8937.37 392
8938.27 400
8939.16 396
8940.05 418
8940.94 398
8941.84 399
8942.73 397
8943.62 351
8944.51 345
8945.41 385
8946.30 413
8947.19 444
8948.09 400
8948.98 375
8949.87 377
8950.77 377
8951.66 415
8952.55 393
8953.44 386
8954.34 353
8955.23 366
8956.12 382
8957.02 392
8957.91 392
8958.80 354
8959.70 343
8960.59 359
8961.49 418
8962.38 381
8963.27 376
8964.17 391
8965.06 457
8965.95 394
8966.85 416
8967.74 402
8968.64 429
8969.53 392
8970.42 375
8971.32 369
8972.21 380
8973.11 393
8974.00 426
8974.90 441
8975.79 384
8976.68 368
8977.58 385
8978.47 341
8979.37 367
8980.26 417
8981.16 363
8982.05 363
8982.95 379
8983.84 372
8984.74 344
8985.63 418
8986.52 411
8987.42 368
8988.31 400
8989.21 421
8990.10 403
8991.00 362
8991.89 324
8992.79 348
8993.69 424
8994.58 383
8995.48 375
8996.37 347
8997.27 330
8998.16 342
8999.06 357
8999.95 364
9000.85 347
9001.74 392
9002.64 395
9003.54 366
9004.43 361
9005.33 355
9006.22 352
9007.12 375
9008.01 350
9008.91 345
9009.81 350
9010.70 368
9011.60 351
9012.50 307
9013.39 335
9014.29 347
9015.18 348
9016.08 350
9016.98 354
9017.87 319
9018.77 345
9019.67 352
9020.56 378
9021.46 379
9022.36 303
9023.25 367
9024.15 367
9025.05 370
9025.94 355
9026.84 356
9027.74 369
9028.63 368
9029.53 352
9030.43 377
9031.32 329
9032.22 390
9033.12 361
9034.02 366
9034.91 330
9035.81 327
9036.71 338
9037.61 359
9038.50 344
9039.40 326
9040.30 365
9041.20 386
9042.09 349
9042.99 377
9043.89 383
9044.79 372
9045.68 358
9046.58 332
9047.48 374
9048.38 354
9049.28 320
9050.17 349
9051.07 351
9051.97 345
9052.87 367
9053.77 358
9054.66 383
9055.56 362
9056.46 355
9057.36 340
9058.26 376
9059.16 334
9060.06 380
9060.95 356
9061.85 388
9062.75 390
9063.65 350
9064.55 328
9065.45 346
9066.35 365
9067.25 369
9068.14 383
9069.04 333
9069.94 351
9070.84 367
9071.74 346
9072.64 357
9073.54 373
9074.44 384
9075.34 355
9076.24 356
9077.14 353
9078.04 335
9078.93 378
9079.83 337
9080.73 390
9081.63 404
9082.53 370
9083.43 398
9084.33 337
9085.23 385
9086.13 367
9087.03 297
9087.93 317
9088.83 345
9089.73 400
9090.63 360
9091.53 342
9092.43 362
9093.33 390
9094.23 358
9095.13 341
9096.03 378
9096.93 372
9097.83 340
9098.73 367
9099.63 350
9100.54 336
9101.44 350
9102.34 319
9103.24 393
9104.14 380
9105.04 350
9105.94 385
9106.84 345
9107.74 366
9108.64 337
9109.54 359
9110.44 381
9111.35 350
9112.25 355
9113.15 390
9114.05 367
9114.95 329
9115.85 374
9116.75 374
9117.65 328
9118.56 386
9119.46 338
9120.36 351
9121.26 369
9122.16 360
9123.06 356
9123.97 417
9124.87 335
9125.77 362
9126.67 359
9127.57 381
9128.47 342
9129.38 379
9130.28 416
9131.18 328
9132.08 311
9132.98 403
9133.89 376
9134.79 351
9135.69 319
9136.59 331
9137.50 330
9138.40 360
9139.30 384
9140.20 395
9141.11 382
9142.01 358
9142.91 403
9143.81 330
9144.72 344
9145.62 328
9146.52 357
9147.42 366
9148.33 375
9149.23 342
9150.13 393
9151.04 348
9151.94 361
9152.84 330
9153.75 361
9154.65 369
9155.55 370
9156.46 427
9157.36 369
9158.26 310
9159.17 358
9160.07 347
9160.97 379
9161.88 425
9162.78 401
9163.68 401
9164.59 382
9165.49 374
9166.40 345
9167.30 348
9168.20 340
9169.11 332
9170.01 366
9170.92 350
9171.82 350
9172.72 302
9173.63 331
9174.53 363
9175.44 360
9176.34 373
9177.24 351
9178.15 339
9179.05 336
9179.96 356
9180.86 361
9181.77 377
9182.67 354
9183.58 409
9184.48 388
9185.39 373
9186.29 370
9187.20 384
9188.10 363
9189.01 340
9189.91 359
9190.82 378
9191.72 378
9192.63 379
9193.53 351
9194.44 363
9195.34 341
9196.25 351
9197.15 395
9198.06 411
9198.96 419
9199.87 439
9200.77 440
9201.68 447
9202.58 436
9203.49 443
9204.40 425
9205.30 418
9206.21 412
9207.11 409
9208.02 401
9208.92 403
9209.83 348
9210.74 413
9211.64 382
9212.55 376
9213.45 366
9214.36 407
9215.27 369
9216.17 390
9217.08 386
9217.99 364
9218.89 420
9219.80 372
9220.71 371
9221.61 373
9222.52 386
9223.43 434
9224.33 364
9225.24 348
9226.15 360
9227.05 331
9227.96 362
9228.87 374
9229.77 378
9230.68 337
9231.59 357
9232.49 385
9233.40 375
9234.31 371
9235.22 341
9236.12 367
9237.03 337
9237.94 372
9238.84 298
9239.75 341
9240.66 396
9241.57 425
9242.47 329
9243.38 357
9244.29 352
9245.20 360
9246.11 404
9247.01 373
9247.92 377
9248.83 352
9249.74 340
9250.64 349
9251.55 368
9252.46 317
9253.37 331
9254.28 350
9255.19 371
9256.09 340
9257.00 344
9257.91 338
9258.82 344
9259.73 324
9260.64 309
9261.54 338
9262.45 350
9263.36 373
9264.27 362
9265.18 301
9266.09 337
9267.00 364
9267.90 326
9268.81 351
9269.72 386
9270.63 352
9271.54 300
9272.45 362
9273.36 371
9274.27 331
9275.18 369
9276.09 358
9277.00 378
9277.90 373
9278.81 388
9279.72 350
9280.63 340
9281.54 362
9282.45 353
9283.36 366
9284.27 354
9285.18 331
9286.09 338
9287.00 338
9287.91 369
9288.82 348
9289.73 422
9290.64 352
9291.55 377
9292.46 332
9293.37 356
9294.28 368
9295.19 355
9296.10 385
9297.01 357
9297.92 379
9298.83 346
9299.74 360
9300.65 329
9301.56 366
9302.47 323
9303.38 366
9304.29 401
9305.20 373
9306.12 374
9307.03 382
9307.94 388
9308.85 370
9309.76 361
9310.67 372
9311.58 431
9312.49 446
9313.40 428
9314.31 383
9315.22 392
9316.14 353
9317.05 383
9317.96 323
9318.87 399
9319.78 388
9320.69 423
9321.60 396
9322.52 393
9323.43 394
9324.34 382
9325.25 403
9326.16 368
9327.07 368
9327.99 398
9328.90 350
9329.81 364
9330.72 358
9331.63 349
9332.54 369
9333.46 402
9334.37 357
9335.28 351
9336.19 352
9337.11 349
9338.02 342
9338.93 377
9339.84 384
9340.75 403
9341.67 369
9342.58 418
9343.49 431
9344.40 413
9345.32 407
9346.23 373
9347.14 369
9348.06 367
9348.97 333
9349.88 375
9350.79 326
9351.71 346
9352.62 352
9353.53 434
9354.45 457
9355.36 403
9356.27 408
9357.19 343
9358.10 368
9359.01 344
9359.93 363
9360.84 350
9361.75 376
9362.67 379
9363.58 436
9364.49 410
9365.41 338
9366.32 312
9367.23 434
9368.15 372
9369.06 374
9369.97 338
9370.89 348
9371.80 413
9372.72 371
9373.63 377
9374.54 336
9375.46 353
9376.37 370
9377.29 370
9378.20 404
9379.12 408
9380.03 345
9380.94 372
9381.86 387
9382.77 388
9383.69 395
9384.60 412
9385.52 400
9386.43 417
9387.35 384
9388.26 419
9389.18 419
9390.09 374
9391.01 415
9391.92 401
9392.84 436
9393.75 449
9394.67 458
9395.58 488
9396.50 393
9397.41 439
9398.33 471
9399.24 438
9400.16 386
9401.07 442
9401.99 417
9402.90 424
9403.82 392
9404.73 397
9405.65 426
9406.56 399
9407.48 456
9408.40 431
9409.31 397
9410.23 438
9411.14 472
9412.06 407
9412.98 404
9413.89 396
9414.81 385
9415.72 407
9416.64 408
9417.56 377
9418.47 408
9419.39 410
9420.30 415
9421.22 417
9422.14 428
9423.05 399
9423.97 419
9424.89 419
9425.80 431
9426.72 417
9427.64 407
9428.55 404
9429.47 425
9430.39 447
9431.30 454
9432.22 487
9433.14 480
9434.05 469
9434.97 472
9435.89 534
9436.80 517
9437.72 472
9438.64 476
9439.56 454
9440.47 470
9441.39 445
9442.31 467
9443.23 458
9444.14 447
9445.06 430
9445.98 472
9446.90 475
9447.81 440
9448.73 457
9449.65 507
9450.57 543
9451.48 541
9452.40 612
9453.32 678
9454.24 744
9455.16 719
9456.07 723
9456.99 722
9457.91 652
9458.83 616
9459.75 531
9460.66 501
9461.58 483
9462.50 477
9463.42 464
9464.34 492
9465.26 475
9466.18 487
9467.09 441
9468.01 454
9468.93 452
9469.85 447
9470.77 461
9471.69 477
9472.61 422
9473.53 458
9474.44 447
9475.36 450
9476.28 456
9477.20 486
9478.12 475
9479.04 454
9479.96 500
9480.88 514
9481.80 576
9482.72 561
9483.64 576
9484.56 552
9485.47 538
9486.39 497
9487.31 454
9488.23 484
9489.15 483
9490.07 481
9490.99 460
9491.91 510
9492.83 453
9493.75 456
9494.67 502
9495.59 476
9496.51 467
9497.43 490
9498.35 501
9499.27 426
9500.19 419
9501.11 400
9502.03 425
9502.95 433
9503.87 396
9504.79 400
9505.71 422
9506.63 427
9507.56 428
9508.48 431
9509.40 462
9510.32 518
9511.24 504
9512.16 445
9513.08 448
9514.00 511
9514.92 513
9515.84 523
9516.76 488
9517.68 491
9518.61 529
9519.53 549
9520.45 519
9521.37 500
9522.29 498
9523.21 496
9524.13 503
9525.05 497
9525.98 485
9526.90 512
9527.82 544
9528.74 567
9529.66 549
9530.58 565
9531.50 638
9532.43 669
9533.35 644
9534.27 692
9535.19 733
9536.11 681
9537.04 669
9537.96 650
9538.88 626
9539.80 578
9540.72 559
9541.65 539
9542.57 602
9543.49 552
9544.41 510
9545.34 535
9546.26 551
9547.18 524
9548.10 503
9549.03 478
9549.95 514
9550.87 536
9551.79 501
9552.72 512
9553.64 508
9554.56 502
9555.48 469
9556.41 515
9557.33 533
9558.25 500
9559.18 485
9560.10 508
9561.02 566
9561.95 536
9562.87 498
9563.79 484
9564.72 462
9565.64 482
9566.56 468
9567.49 507
9568.41 494
9569.33 497
9570.26 507
9571.18 469
9572.10 488
9573.03 451
9573.95 440
9574.88 524
9575.80 456
9576.72 489
9577.65 420
9578.57 476
9579.49 523
9580.42 500
9581.34 470
9582.27 459
9583.19 439
9584.12 467
9585.04 529
9585.96 466
9586.89 467
9587.81 512
9588.74 533
9589.66 527
9590.59 440
9591.51 453
9592.44 533
9593.36 473
9594.29 452
9595.21 490
9596.14 525
9597.06 517
9597.98 525
9598.91 516
9599.83 517
9600.76 540
9601.68 553
9602.61 549
9603.54 517
9604.46 555
9605.39 585
9606.31 573
9607.24 558
9608.16 558
9609.09 509
9610.01 531
9610.94 604
9611.86 591
9612.79 545
9613.72 559
9614.64 601
9615.57 555
9616.49 551
9617.42 528
9618.34 597
9619.27 595
9620.20 612
9621.12 643
9622.05 599
9622.97 616
9623.90 600
9624.83 635
9625.75 671
9626.68 604
9627.61 636
9628.53 633
9629.46 635
9630.39 680
9631.31 725
9632.24 706
9633.16 686
9634.09 721
9635.02 746
9635.95 799
9636.87 763
9637.80 687
9638.73 697
9639.65 760
9640.58 754
9641.51 745
9642.43 784
9643.36 798
9644.29 770
9645.22 786
9646.14 870
9647.07 899
9648.00 977
9648.92 1002
9649.85 1091
9650.78 1119
9651.71 1194
9652.63 1160
9653.56 1179
9654.49 1048
9655.42 966
9656.34 921
9657.27 917
9658.20 871
9659.13 879
9660.06 833
9660.98 747
9661.91 777
9662.84 780
9663.77 801
9664.70 846
9665.62 823
9666.55 798
9667.48 825
9668.41 843
9669.34 834
9670.27 921
9671.19 892
9672.12 944
9673.05 895
9673.98 842
9674.91 866
9675.84 916
9676.77 944
9677.70 884
9678.62 933
9679.55 948
9680.48 976
9681.41 941
9682.34 917
9683.27 896
9684.20 956
9685.13 953
9686.06 1011
9686.99 999
9687.91 1014
9688.84 989
9689.77 953
9690.70 1077
9691.63 1139
9692.56 1111
9693.49 1077
9694.42 1032
9695.35 1051
9696.28 1084
9697.21 1184
9698.14 1161
9699.07 1126
9700.00 1228
9700.93 1248
9701.86 1218
9702.79 1126
9703.72 1115
9704.65 1072
9705.58 1066
9706.51 985
9707.44 978
9708.37 963
9709.30 930
9710.23 963
9711.16 989
9712.09 1041
9713.02 1026
9713.95 1010
9714.88 1028
9715.81 1082
9716.74 1044
9717.67 1050
9718.61 1046
9719.54 1031
9720.47 950
9721.40 933
9722.33 882
9723.26 850
9724.19 867
9725.12 848
9726.05 858
9726.98 820
9727.92 846
9728.85 915
9729.78 885
9730.71 882
9731.64 924
9732.57 926
9733.50 911
9734.43 899
9735.37 950
9736.30 948
9737.23 897
9738.16 911
9739.09 828
9740.02 823
9740.96 794
9741.89 835
9742.82 790
9743.75 738
9744.68 726
9745.62 731
9746.55 727
9747.48 724
9748.41 722
9749.34 725
9750.28 698
9751.21 708
9752.14 750
9753.07 718
9754.01 651
9754.94 675
9755.87 682
9756.80 651
9757.74 725
9758.67 754
9759.60 734
9760.53 705
9761.47 735
9762.40 757
9763.33 705
9764.27 703
9765.20 762
9766.13 758
9767.07 705
9768.00 714
9768.93 738
9769.86 724
9770.80 733
9771.73 711
9772.66 779
9773.60 741
9774.53 699
9775.47 754
9776.40 758
9777.33 823
9778.27 813
9779.20 859
9780.13 870
9781.07 920
9782.00 890
9782.93 884
9783.87 947
9784.80 890
9785.74 925
9786.67 795
9787.60 758
9788.54 730
9789.47 736
9790.41 747
9791.34 701
9792.28 712
9793.21 741
9794.14 640
9795.08 660
9796.01 724
9796.95 748
9797.88 735
9798.82 746
9799.75 740
9800.69 806
9801.62 770
9802.56 680
9803.49 683
9804.42 706
9805.36 664
9806.29 611
9807.23 656
9808.16 616
9809.10 674
9810.03 616
9810.97 647
9811.91 562
9812.84 574
9813.78 557
9814.71 599
9815.65 601
9816.58 621
9817.52 577
9818.45 560
9819.39 616
9820.32 611
9821.26 566
9822.20 590
9823.13 630
9824.07 601
9825.00 585
9825.94 552
9826.87 567
9827.81 579
9828.75 566
9829.68 597
9830.62 561
9831.55 532
9832.49 564
9833.43 530
9834.36 510
9835.30 575
9836.24 550
9837.17 559
9838.11 550
9839.05 541
9839.98 516
9840.92 577
9841.86 536
9842.79 490
9843.73 531
9844.67 565
9845.60 522
9846.54 551
9847.48 571
9848.41 527
9849.35 522
9850.29 512
9851.22 524
9852.16 540
9853.10 521
9854.04 528
9854.97 577
9855.91 566
9856.85 531
9857.79 561
9858.72 549
9859.66 559
9860.60 525
9861.54 554
9862.47 526
9863.41 576
9864.35 514
9865.29 534
9866.22 558
9867.16 579
9868.10 509
9869.04 481
9869.98 530
9870.91 525
9871.85 545
9872.79 501
9873.73 499
9874.67 486
9875.60 574
9876.54 514
9877.48 522
9878.42 568
9879.36 523
9880.30 539
9881.24 547
9882.17 519
9883.11 502
9884.05 537
9884.99 530
9885.93 528
9886.87 465
9887.81 499
9888.74 455
9889.68 488
9890.62 460
9891.56 469
9892.50 489
9893.44 470
9894.38 482
9895.32 508
9896.26 441
9897.20 456
9898.14 456
9899.08 452
9900.01 489
9900.95 457
9901.89 503
9902.83 471
9903.77 504
9904.71 478
9905.65 476
9906.59 487
9907.53 524
9908.47 511
9909.41 505
9910.35 496
9911.29 493
9912.23 526
9913.17 491
9914.11 497
9915.05 459
9915.99 484
9916.93 457
9917.87 462
9918.81 448
9919.75 506
9920.69 518
9921.63 494
9922.57 548
9923.51 546
9924.46 618
9925.40 721
9926.34 784
9927.28 809
9928.22 950
9929.16 975
9930.10 884
9931.04 868
9931.98 859
9932.92 805
9933.86 810
9934.80 757
9935.75 677
9936.69 608
9937.63 568
9938.57 479
9939.51 466
9940.45 488
9941.39 483
9942.34 472
9943.28 493
9944.22 438
9945.16 461
9946.10 497
9947.04 541
9947.98 514
9948.93 447
9949.87 460
9950.81 448
9951.75 455
9952.69 429
9953.64 422
9954.58 494
9955.52 497
9956.46 467
9957.40 426
9958.35 457
9959.29 459
9960.23 446
9961.17 422
9962.12 437
9963.06 419
9964.00 439
9964.94 507
9965.89 466
9966.83 501
9967.77 472
9968.71 510
9969.66 502
9970.60 530
9971.54 473
9972.48 439
9973.43 424
9974.37 398
9975.31 368
9976.26 414
9977.20 387
9978.14 419
9979.09 418
9980.03 387
9980.97 360
9981.92 398
9982.86 432
9983.80 390
9984.75 410
9985.69 408
9986.63 395
9987.58 411
9988.52 419
9989.46 402
9990.41 436
9991.35 482
9992.30 440
9993.24 414
9994.18 436
9995.13 442
9996.07 392
9997.01 443
9997.96 410
9998.90 389
9999.85 435
10000.79 448
10001.74 410
10002.68 401
10003.62 439
10004.57 423
10005.51 424
10006.46 400
10007.40 396
10008.35 438
10009.29 392
10010.24 404
10011.18 383
10012.13 404
10013.07 404
10014.01 400
10014.96 393
10015.90 363
10016.85 404
10017.79 361
10018.74 367
10019.68 391
10020.63 423
10021.58 389
10022.52 379
10023.47 379
10024.41 389
10025.36 432
10026.30 400
10027.25 391
10028.19 363
10029.14 390
10030.08 355
10031.03 416
10031.98 362
10032.92 331
10033.87 337
10034.81 372
10035.76 413
10036.70 406
10037.65 360
10038.60 339
10039.54 397
10040.49 390
10041.43 352
10042.38 363
10043.33 390
10044.27 397
10045.22 354
10046.17 363
10047.11 325
10048.06 361
10049.01 395
10049.95 323
10050.90 360
10051.84 385
10052.79 390
10053.74 383
10054.69 356
10055.63 383
10056.58 406
10057.53 365
10058.47 347
10059.42 353
10060.37 355
10061.31 369
10062.26 388
10063.21 398
10064.16 393
10065.10 341
10066.05 329
10067.00 351
10067.94 331
10068.89 356
10069.84 341
10070.79 366
10071.73 356
10072.68 347
10073.63 354
10074.58 321
10075.53 346
10076.47 346
10077.42 299
10078.37 311
10079.32 325
10080.26 351
10081.21 325
10082.16 353
10083.11 374
10084.06 368
10085.01 316
10085.95 353
10086.90 316
10087.85 327
10088.80 322
10089.75 353
10090.70 348
10091.64 331
10092.59 328
10093.54 345
10094.49 344
10095.44 346
10096.39 354
10097.34 367
10098.28 376
10099.23 341
10100.18 338
10101.13 374
10102.08 363
10103.03 341
10103.98 319
10104.93 316
10105.88 337
10106.83 388
10107.78 361
10108.72 358
10109.67 335
10110.62 396
10111.57 336
10112.52 320
10113.47 363
10114.42 358
10115.37 371
10116.32 333
10117.27 329
10118.22 323
10119.17 320
10120.12 311
10121.07 315
10122.02 319
10122.97 335
10123.92 350
10124.87 338
10125.82 356
10126.77 332
10127.72 311
10128.67 334
10129.62 372
10130.57 353
10131.52 367
10132.47 397
10133.42 338
10134.37 374
10135.32 351
10136.27 345
10137.22 374
10138.18 353
10139.13 322
10140.08 296
10141.03 321
10141.98 363
10142.93 326
10143.88 318
10144.83 393
10145.78 346
10146.73 324
10147.68 305
10148.64 348
10149.59 386
10150.54 396
10151.49 367
10152.44 391
10153.39 314
10154.34 348
10155.30 350
10156.25 341
10157.20 355
10158.15 351
10159.10 351
10160.05 334
10161.01 338
10161.96 396
10162.91 380
10163.86 440
10164.81 371
10165.76 393
10166.72 367
10167.67 384
10168.62 370
10169.57 328
10170.53 373
10171.48 338
10172.43 297
10173.38 328
10174.33 349
10175.29 377
10176.24 335
10177.19 306
10178.14 326
10179.10 356
10180.05 346
10181.00 356
10181.96 370
10182.91 355
10183.86 379
10184.81 400
10185.77 370
10186.72 390
10187.67 378
10188.63 380
10189.58 381
10190.53 413
10191.49 383
10192.44 337
10193.39 352
10194.35 360
10195.30 364
10196.25 370
10197.21 377
10198.16 387
10199.11 383
10200.07 398
10201.02 383
10201.97 420
10202.93 382
10203.88 421
10204.84 455
10205.79 415
10206.74 458
10207.70 493
10208.65 424
10209.60 462
10210.56 445
10211.51 421
10212.47 402
10213.42 409
10214.38 403
10215.33 378
10216.28 424
10217.24 433
10218.19 385
10219.15 362
10220.10 351
10221.06 381
10222.01 404
10222.97 375
10223.92 371
10224.88 335
10225.83 313
10226.79 334
10227.74 411
10228.70 411
10229.65 396
10230.61 377
10231.56 372
10232.52 412
10233.47 440
10234.43 478
10235.38 471
10236.34 501
10237.29 533
10238.25 519
10239.20 477
10240.16 517
10241.11 456
10242.07 425
10243.03 448
10243.98 417
10244.94 371
10245.89 424
10246.85 366
10247.80 355
10248.76 336
10249.72 363
10250.67 380
10251.63 328
10252.58 349
10253.54 362
10254.50 321
10255.45 300
10256.41 326
10257.36 327
10258.32 357
10259.28 346
10260.23 327
10261.19 322
10262.15 345
10263.10 388
10264.06 358
10265.02 357
10265.97 377
10266.93 363
10267.89 385
10268.84 371
10269.80 329
10270.76 315
10271.71 385
10272.67 376
10273.63 376
10274.59 341
10275.54 381
10276.50 332
10277.46 394
10278.41 377
10279.37 348
10280.33 331
10281.29 332
10282.24 330
10283.20 306
10284.16 335
10285.12 346
10286.07 333
10287.03 311
10287.99 334
10288.95 292
10289.91 328
10290.86 369
10291.82 341
10292.78 354
10293.74 323
10294.70 346
10295.65 323
10296.61 345
10297.57 319
10298.53 322
10299.49 320
10300.44 342
10301.40 348
10302.36 354
10303.32 314
10304.28 335
10305.24 315
10306.20 316
10307.15 354
10308.11 351
10309.07 352
10310.03 384
10310.99 336
10311.95 378
10312.91 337
10313.87 360
10314.82 370
10315.78 358
10316.74 352
10317.70 334
10318.66 354
10319.62 368
10320.58 359
10321.54 337
10322.50 347
10323.46 376
10324.42 356
10325.38 356
10326.34 297
10327.29 311
10328.25 358
10329.21 375
10330.17 393
10331.13 429
10332.09 431
10333.05 476
10334.01 432
10334.97 373
10335.93 392
10336.89 372
10337.85 322
10338.81 334
10339.77 360
10340.73 361
10341.69 341
10342.65 338
10343.61 349
10344.57 306
10345.54 325
10346.50 326
10347.46 349
10348.42 375
10349.38 384
10350.34 321
10351.30 339
10352.26 325
10353.22 302
10354.18 304
10355.14 305
10356.10 315
10357.06 314
10358.02 292
10358.99 304
10359.95 357
10360.91 323
10361.87 316
10362.83 294
10363.79 321
10364.75 335
10365.71 339
10366.68 397
10367.64 377
10368.60 351
10369.56 348
10370.52 327
10371.48 324
10372.44 337
10373.41 327
10374.37 325
10375.33 348
10376.29 331
10377.25 322
10378.22 349
10379.18 356
10380.14 374
10381.10 307
10382.06 318
10383.03 321
10383.99 348
10384.95 303
10385.91 303
10386.88 325
10387.84 276
10388.80 322
10389.76 313
10390.72 320
10391.69 315
10392.65 313
10393.61 320
10394.58 314
10395.54 313
10396.50 289
10397.46 342
10398.43 316
10399.39 295
10400.35 309
10401.32 338
10402.28 290
10403.24 308
10404.20 324
10405.17 336
10406.13 313
10407.09 335
10408.06 304
10409.02 346
10409.98 341
10410.95 340
10411.91 336
10412.88 318
10413.84 346
10414.80 340
10415.77 387
10416.73 411
10417.69 409
10418.66 432
10419.62 462
10420.59 452
10421.55 418
10422.51 484
10423.48 477
10424.44 437
10425.41 425
10426.37 370
10427.33 360
10428.30 355
10429.26 331
10430.23 354
10431.19 341
10432.16 307
10433.12 321
10434.08 332
10435.05 282
10436.01 286
10436.98 296
10437.94 286
10438.91 317
10439.87 321
10440.84 330
10441.80 323
10442.77 340
10443.73 316
10444.70 297
10445.66 305
10446.63 327
10447.59 335
10448.56 353
10449.52 311
10450.49 313
10451.45 311
10452.42 304
10453.38 298
10454.35 328
10455.32 314
10456.28 284
10457.25 307
10458.21 305
10459.18 342
10460.14 307
10461.11 313
10462.08 299
10463.04 304
10464.01 310
10464.97 314
10465.94 307
10466.90 314
10467.87 274
10468.84 289
10469.80 299
10470.77 306
10471.74 258
10472.70 278
10473.67 295
10474.63 298
10475.60 247
10476.57 246
10477.53 273
10478.50 288
10479.47 270
10480.43 276
10481.40 279
10482.37 261
10483.33 290
10484.30 266
10485.27 290
10486.24 315
10487.20 308
10488.17 315
10489.14 292
10490.10 335
10491.07 340
10492.04 323
10493.01 316
10493.97 332
10494.94 307
10495.91 294
10496.87 288
10497.84 277
10498.81 285
10499.78 310
10500.74 277
10501.71 294
10502.68 262
10503.65 346
10504.62 305
10505.58 288
10506.55 260
10507.52 226
10508.49 287
10509.46 326
10510.42 320
10511.39 239
10512.36 325
10513.33 343
10514.30 265
10515.26 303
10516.23 273
10517.20 288
10518.17 303
10519.14 321
10520.11 269
10521.08 283
10522.04 283
10523.01 298
10523.98 282
10524.95 324
10525.92 276
10526.89 272
10527.86 292
10528.83 296
10529.79 278
10530.76 291
10531.73 270
10532.70 332
10533.67 265
10534.64 288
10535.61 278
10536.58 278
10537.55 281
10538.52 293
10539.49 310
10540.46 296
10541.43 278
10542.39 266
10543.36 299
10544.33 309
10545.30 303
10546.27 336
10547.24 298
10548.21 315
10549.18 305
10550.15 308
10551.12 296
10552.09 286
10553.06 283
10554.03 293
10555.00 281
10555.97 307
10556.94 266
10557.91 292
10558.88 291
10559.85 283
10560.82 279
10561.80 309
10562.77 367
10563.74 376
10564.71 382
10565.68 286
10566.65 323
10567.62 308
10568.59 283
10569.56 306
10570.53 278
10571.50 325
10572.47 300
10573.44 283
10574.41 301
10575.39 309
10576.36 294
10577.33 304
10578.30 287
10579.27 275
10580.24 272
10581.21 296
10582.18 310
10583.16 301
10584.13 316
10585.10 350
10586.07 342
10587.04 291
10588.01 289
10588.99 349
10589.96 298
10590.93 325
10591.90 308
10592.87 325
10593.84 324
10594.82 295
10595.79 332
10596.76 362
10597.73 312
10598.70 339
10599.68 355
10600.65 298
10601.62 309
10602.59 274
10603.57 332
10604.54 297
10605.51 260
10606.48 276
10607.46 271
10608.43 311
10609.40 330
10610.37 324
10611.35 323
10612.32 314
10613.29 305
10614.27 286
10615.24 281
10616.21 266
10617.18 253
10618.16 322
10619.13 319
10620.10 304
10621.08 318
10622.05 322
10623.02 338
10624.00 328
10624.97 277
10625.94 337
10626.92 303
10627.89 339
10628.86 300
10629.84 325
10630.81 362
10631.78 294
10632.76 340
10633.73 343
10634.71 374
10635.68 335
10636.65 351
10637.63 357
10638.60 386
10639.58 388
10640.55 422
10641.52 409
10642.50 439
10643.47 446
10644.45 354
10645.42 351
10646.39 314
10647.37 369
10648.34 333
10649.32 316
10650.29 332
10651.27 309
10652.24 286
10653.22 302
10654.19 286
10655.17 263
10656.14 309
10657.12 270
10658.09 306
10659.07 287
10660.04 241
10661.01 266
10661.99 300
10662.97 305
10663.94 308
10664.92 308
10665.89 312
10666.87 274
10667.84 317
10668.82 285
10669.79 325
10670.77 280
10671.74 283
10672.72 304
10673.69 296
10674.67 307
10675.65 280
10676.62 312
10677.60 297
10678.57 306
10679.55 328
10680.52 349
10681.50 331
10682.48 305
10683.45 338
10684.43 356
10685.40 312
10686.38 317
10687.36 269
10688.33 272
10689.31 256
10690.29 269
10691.26 273
10692.24 266
10693.22 264
10694.19 306
10695.17 306
10696.14 283
10697.12 303
10698.10 307
10699.08 276
10700.05 279
10701.03 273
10702.01 301
10702.98 273
10703.96 337
10704.94 295
10705.91 286
10706.89 263
10707.87 275
10708.85 300
10709.82 295
10710.80 233
10711.78 255
10712.75 281
10713.73 295
10714.71 265
10715.69 266
10716.66 282
10717.64 268
10718.62 290
10719.60 292
10720.57 318
10721.55 277
10722.53 307
10723.51 326
10724.49 304
10725.46 274
10726.44 257
10727.42 283
10728.40 276
10729.38 264
10730.35 261
10731.33 252
10732.31 285
10733.29 280
10734.27 271
10735.25 273
10736.22 266
10737.20 308
10738.18 294
10739.16 256
10740.14 241
10741.12 261
10742.10 292
10743.08 308
10744.05 278
10745.03 241
10746.01 296
10746.99 316
10747.97 271
10748.95 275
10749.93 272
10750.91 302
10751.89 293
10752.87 270
10753.84 266
10754.82 241
10755.80 258
10756.78 260
10757.76 296
10758.74 262
10759.72 279
10760.70 282
10761.68 287
10762.66 264
10763.64 273
10764.62 271
10765.60 274
10766.58 285
10767.56 277
10768.54 259
10769.52 244
10770.50 294
10771.48 305
10772.46 304
10773.44 290
10774.42 280
10775.40 260
10776.38 281
10777.36 279
10778.34 285
10779.32 282
10780.30 270
10781.28 285
10782.26 306
10783.24 250
10784.22 245
10785.20 249
10786.19 287
10787.17 273
10788.15 258
10789.13 251
10790.11 290
10791.09 279
10792.07 231
10793.05 256
10794.03 278
10795.01 258
10796.00 273
10796.98 261
10797.96 288
10798.94 278
10799.92 276
10800.90 249
10801.88 288
10802.86 268
10803.85 279
10804.83 299
10805.81 265
10806.79 258
10807.77 297
10808.75 274
10809.74 273
10810.72 246
10811.70 254
10812.68 276
10813.66 282
10814.65 278
10815.63 257
10816.61 278
10817.59 235
10818.57 257
10819.56 267
10820.54 267
10821.52 296
10822.50 297
10823.49 272
10824.47 269
10825.45 322
10826.43 334
10827.42 289
10828.40 278
10829.38 260
10830.36 299
10831.35 311
10832.33 280
10833.31 257
10834.30 278
10835.28 271
10836.26 308
10837.25 318
10838.23 269
10839.21 270
10840.19 287
10841.18 283
10842.16 282
10843.14 249
10844.13 306
10845.11 229
10846.09 281
10847.08 233
10848.06 242
10849.05 272
10850.03 293
10851.01 249
10852.00 292
10852.98 297
10853.96 253
10854.95 260
10855.93 271
10856.92 272
10857.90 292
10858.88 299
10859.87 275
10860.85 289
10861.84 321
10862.82 295
10863.80 279
10864.79 284
10865.77 256
10866.76 269
10867.74 274
10868.73 278
10869.71 279
10870.70 309
10871.68 310
10872.67 281
10873.65 299
10874.63 306
10875.62 321
10876.60 326
10877.59 317
10878.57 318
10879.56 307
10880.54 325
10881.53 330
10882.51 335
10883.50 365
10884.48 318
10885.47 345
10886.46 307
10887.44 343
10888.43 331
10889.41 389
10890.40 367
10891.38 366
10892.37 376
10893.35 337
10894.34 358
10895.33 374
10896.31 328
10897.30 324
10898.28 350
10899.27 276
10900.25 294
10901.24 302
10902.23 340
10903.21 309
10904.20 288
10905.18 341
10906.17 317
10907.16 340
10908.14 349
10909.13 341
10910.12 372
10911.10 334
10912.09 338
10913.08 338
10914.06 316
10915.05 350
10916.04 336
10917.02 361
10918.01 339
10919.00 347
10919.98 349
10920.97 343
10921.96 345
10922.94 361
10923.93 417
10924.92 376
10925.90 361
10926.89 385
10927.88 387
10928.87 382
10929.85 380
10930.84 364
10931.83 372
10932.82 373
10933.80 340
10934.79 358
10935.78 350
10936.77 391
10937.75 371
10938.74 405
10939.73 396
10940.72 396
10941.70 408
10942.69 454
10943.68 416
10944.67 426
10945.66 419
10946.64 440
10947.63 388
10948.62 375
10949.61 382
10950.60 423
10951.58 446
10952.57 479
10953.56 425
10954.55 412
10955.54 458
10956.53 492
10957.52 537
10958.50 573
10959.49 565
10960.48 542
10961.47 499
10962.46 512
10963.45 537
10964.44 515
10965.42 463
10966.41 496
10967.40 482
10968.39 497
10969.38 438
10970.37 420
10971.36 454
10972.35 475
10973.34 482
10974.33 463
10975.32 489
10976.31 460
10977.29 459
10978.28 429
10979.27 451
10980.26 541
10981.25 490
10982.24 446
10983.23 476
10984.22 480
10985.21 482
10986.20 506
10987.19 495
10988.18 484
10989.17 487
10990.16 472
10991.15 514
10992.14 489
10993.13 508
10994.12 504
10995.11 528
10996.10 593
10997.09 656
10998.08 697
10999.07 811
11000.06 791
11001.05 826
11002.05 910
11003.04 940
11004.03 834
11005.02 741
11006.01 650
11007.00 653
11007.99 621
11008.98 559
11009.97 446
11010.96 482
11011.95 515
11012.94 483
11013.94 428
11014.93 434
11015.92 402
11016.91 388
11017.90 411
11018.89 397
11019.88 420
11020.87 401
11021.87 365
11022.86 392
11023.85 430
11024.84 407
11025.83 438
11026.82 455
11027.81 405
11028.81 393
11029.80 380
11030.79 388
11031.78 388
11032.77 448
11033.77 404
11034.76 421
11035.75 390
11036.74 368
11037.73 422
11038.73 396
11039.72 409
11040.71 419
11041.70 394
11042.70 392
11043.69 406
11044.68 401
11045.67 376
11046.67 344
11047.66 368
11048.65 378
11049.64 376
11050.64 359
11051.63 301
11052.62 356
11053.61 290
11054.61 342
11055.60 361
11056.59 330
11057.59 317
11058.58 344
11059.57 354
11060.57 348
11061.56 361
11062.55 372
11063.55 360
11064.54 320
11065.53 366
11066.53 338
11067.52 367
11068.51 330
11069.51 328
11070.50 353
11071.49 360
11072.49 332
11073.48 320
11074.48 300
11075.47 336
11076.46 334
11077.46 387
11078.45 403
11079.45 358
11080.44 347
11081.43 353
11082.43 361
11083.42 314
11084.42 340
11085.41 359
11086.40 338
11087.40 317
11088.39 321
11089.39 315
11090.38 327
11091.38 316
11092.37 309
11093.37 317
11094.36 312
11095.36 343
11096.35 364
11097.35 294
11098.34 291
11099.34 347
11100.33 331
11101.33 338
11102.32 314
11103.32 340
11104.31 285
11105.31 299
11106.30 297
11107.30 342
11108.29 307
11109.29 305
11110.28 326
11111.28 328
11112.27 315
11113.27 350
11114.26 331
11115.26 319
11116.26 296
11117.25 297
11118.25 267
11119.24 302
11120.24 281
11121.24 264
11122.23 337
11123.23 318
11124.22 268
11125.22 306
11126.22 313
11127.21 309
11128.21 294
11129.20 282
11130.20 353
11131.20 317
11132.19 291
11133.19 324
11134.19 295
11135.18 279
11136.18 305
11137.18 287
11138.17 304
11139.17 276
11140.17 273
11141.16 333
11142.16 279
11143.16 287
11144.15 296
11145.15 284
11146.15 361
11147.14 356
11148.14 306
11149.14 289
11150.14 320
11151.13 343
11152.13 307
11153.13 339
11154.13 305
11155.12 303
11156.12 302
11157.12 302
11158.12 298
11159.11 261
11160.11 314
11161.11 311
11162.11 272
11163.10 291
11164.10 325
11165.10 289
11166.10 262
11167.10 297
11168.09 279
11169.09 290
11170.09 327
11171.09 285
11172.09 289
11173.08 258
11174.08 339
11175.08 311
11176.08 301
11177.08 277
11178.08 286
11179.08 307
11180.07 301
11181.07 271
11182.07 306
11183.07 278
11184.07 263
11185.07 290
11186.07 307
11187.06 283
11188.06 296
11189.06 306
11190.06 276
11191.06 305
11192.06 283
11193.06 288
11194.06 309
11195.06 301
11196.06 292
11197.06 285
11198.06 258
11199.05 259
11200.05 256
11201.05 277
11202.05 263
11203.05 247
11204.05 263
11205.05 295
11206.05 294
11207.05 265
11208.05 268
11209.05 261
11210.05 245
11211.05 253
11212.05 257
11213.05 245
11214.05 262
11215.05 282
11216.05 260
11217.05 298
11218.05 286
11219.05 267
11220.05 259
11221.05 296
11222.05 280
11223.05 289
11224.05 276
11225.06 298
11226.06 241
11227.06 242
11228.06 240
11229.06 263
11230.06 274
11231.06 248
11232.06 234
11233.06 258
11234.06 299
11235.06 263
11236.06 283
11237.07 315
11238.07 283
11239.07 259
11240.07 242
11241.07 225
11242.07 265
11243.07 285
11244.07 272
11245.08 248
11246.08 279
11247.08 321
11248.08 265
11249.08 281
11250.08 257
11251.09 244
11252.09 250
11253.09 281
11254.09 242
11255.09 252
11256.10 287
11257.10 309
11258.10 291
11259.10 304
11260.10 277
11261.11 297
11262.11 326
11263.11 300
11264.11 268
11265.11 234
11266.12 318
11267.12 317
11268.12 308
11269.12 254
11270.13 270
11271.13 299
11272.13 281
11273.14 252
11274.14 272
11275.14 288
11276.14 263
11277.15 287
11278.15 245
11279.15 263
11280.16 288
11281.16 310
11282.16 257
11283.17 303
11284.17 304
11285.17 261
11286.17 312
11287.18 291
11288.18 288
11289.18 298
11290.19 300
11291.19 273
11292.20 265
11293.20 246
11294.20 269
11295.21 280
11296.21 274
11297.21 251
11298.22 319
11299.22 293
11300.23 281
11301.23 283
11302.23 289
11303.24 284
11304.24 322
11305.25 309
11306.25 274
11307.25 287
11308.26 306
11309.26 325
11310.27 276
11311.27 305
11312.28 319
11313.28 293
11314.29 338
11315.29 363
11316.29 284
11317.30 319
11318.30 342
11319.31 289
11320.31 265
11321.32 271
11322.32 307
11323.33 290
11324.33 318
11325.34 272
11326.34 298
11327.35 312
11328.35 304
11329.36 292
11330.36 268
11331.37 258
11332.38 277
11333.38 293
11334.39 287
11335.39 233
11336.40 238
11337.40 299
11338.41 311
11339.41 295
11340.42 264
11341.43 301
11342.43 300
11343.44 342
11344.44 291
11345.45 312
11346.46 300
11347.46 312
11348.47 291
11349.47 269
11350.48 256
11351.49 260
11352.49 276
11353.50 267
11354.50 259
11355.51 257
11356.52 317
11357.52 284
11358.53 291
11359.54 238
11360.54 253
11361.55 294
11362.56 268
11363.56 263
11364.57 269
11365.58 236
11366.58 285
11367.59 282
11368.60 243
11369.61 226
11370.61 245
11371.62 298
11372.63 257
11373.63 247
11374.64 235
11375.65 267
11376.66 269
11377.66 253
11378.67 290
11379.68 298
11380.69 255
11381.69 275
11382.70 256
11383.71 245
11384.72 228
11385.72 277
11386.73 250
11387.74 236
11388.75 238
11389.76 257
11390.76 284
11391.77 245
11392.78 252
11393.79 253
11394.80 261
11395.80 240
11396.81 294
11397.82 274
11398.83 264
11399.84 263
11400.85 271
11401.85 291
11402.86 275
11403.87 262
11404.88 268
11405.89 246
11406.90 236
11407.91 286
11408.91 277
11409.92 246
11410.93 242
11411.94 277
11412.95 275
11413.96 255
11414.97 257
11415.98 241
11416.99 262
11418.00 278
11419.00 273
11420.01 263
11421.02 277
11422.03 291
11423.04 309
11424.05 259
11425.06 262
11426.07 252
11427.08 289
11428.09 268
11429.10 237
11430.11 249
11431.12 268
11432.13 262
11433.14 288
11434.15 263
11435.16 230
11436.17 232
11437.18 232
11438.19 278
11439.20 267
11440.21 270
11441.22 252
11442.23 247
11443.24 231
11444.25 263
11445.26 232
11446.27 241
11447.28 253
11448.29 279
11449.30 267
11450.31 249
11451.32 263
11452.33 225
11453.34 260
11454.36 244
11455.37 275
11456.38 273
11457.39 238
11458.40 252
11459.41 303
11460.42 231
11461.43 269
11462.44 278
11463.45 254
11464.47 258
11465.48 262
11466.49 259
11467.50 221
11468.51 254
11469.52 245
11470.53 237
11471.55 226
11472.56 276
11473.57 253
11474.58 278
11475.59 227
11476.60 291
11477.62 271
11478.63 274
11479.64 286
11480.65 270
11481.66 245
11482.68 240
11483.69 285
11484.70 271
11485.71 291
11486.72 298
11487.74 306
11488.75 270
11489.76 278
11490.77 258
11491.79 258
11492.80 249
11493.81 251
11494.82 267
11495.84 281
11496.85 276
11497.86 254
11498.87 303
11499.89 296
11500.90 267
11501.91 267
11502.93 296
11503.94 299
11504.95 264
11505.96 239
11506.98 269
11507.99 285
11509.00 302
11510.02 269
11511.03 260
11512.04 287
11513.06 274
11514.07 268
11515.08 260
11516.10 297
11517.11 290
11518.13 288
11519.14 273
11520.15 279
11521.17 286
11522.18 304
11523.19 276
11524.21 238
11525.22 254
11526.24 265
11527.25 294
11528.26 303
11529.28 297
11530.29 265
11531.31 281
11532.32 280
11533.33 292
11534.35 287
11535.36 289
11536.38 260
11537.39 279
11538.41 260
11539.42 283
11540.44 303
11541.45 296
11542.47 280
11543.48 298
11544.49 306
11545.51 278
11546.52 324
11547.54 300
11548.55 276
11549.57 288
11550.58 337
11551.60 330
11552.61 342
11553.63 303
11554.64 300
11555.66 286
11556.68 282
11557.69 288
11558.71 316
11559.72 293
11560.74 289
11561.75 327
11562.77 313
11563.78 327
11564.80 313
11565.82 317
11566.83 320
11567.85 340
11568.86 347
11569.88 308
11570.89 347
11571.91 370
11572.93 347
11573.94 338
11574.96 376
11575.97 411
11576.99 380
11578.01 386
11579.02 404
11580.04 390
11581.06 380
11582.07 420
11583.09 414
11584.11 424
11585.12 407
11586.14 428
11587.16 417
11588.17 406
11589.19 438
11590.21 475
11591.22 480
11592.24 498
11593.26 467
11594.27 475
11595.29 558
11596.31 625
11597.32 633
11598.34 767
11599.36 825
11600.38 900
11601.39 936
11602.41 997
11603.43 948
11604.45 782
11605.46 742
11606.48 676
11607.50 610
11608.52 513
11609.53 495
11610.55 431
11611.57 410
11612.59 400
11613.60 408
11614.62 363
11615.64 389
11616.66 330
11617.68 348
11618.69 369
11619.71 364
11620.73 368
11621.75 350
11622.77 326
11623.78 334
11624.80 325
11625.82 375
11626.84 306
11627.86 325
11628.88 346
11629.90 338
11630.91 335
11631.93 319
11632.95 357
11633.97 335
11634.99 369
11636.01 363
11637.03 376
11638.05 329
11639.06 333
11640.08 339
11641.10 334
11642.12 333
11643.14 307
11644.16 344
11645.18 312
11646.20 305
11647.22 314
11648.24 340
11649.26 299
11650.28 320
11651.30 320
11652.31 343
11653.33 313
11654.35 281
11655.37 275
11656.39 270
11657.41 310
11658.43 355
11659.45 285
11660.47 282
11661.49 309
11662.51 291
11663.53 298
11664.55 293
11665.57 289
11666.59 275
11667.61 304
11668.63 278
11669.65 324
11670.67 301
11671.69 305
11672.71 303
11673.73 321
11674.76 323
11675.78 326
11676.80 334
11677.82 322
11678.84 322
11679.86 306
11680.88 328
11681.90 329
11682.92 323
11683.94 288
11684.96 304
11685.98 344
11687.00 305
11688.03 295
11689.05 311
11690.07 309
11691.09 279
11692.11 324
11693.13 305
11694.15 299
11695.17 277
11696.20 295
11697.22 305
11698.24 305
11699.26 284
11700.28 284
11701.30 290
11702.33 318
11703.35 283
11704.37 251
11705.39 337
11706.41 298
11707.44 302
11708.46 258
11709.48 262
11710.50 280
11711.52 287
11712.55 279
11713.57 249
11714.59 263
11715.61 286
11716.63 270
11717.66 282
11718.68 257
11719.70 247
11720.72 286
11721.75 275
11722.77 279
11723.79 269
11724.82 321
11725.84 271
11726.86 243
11727.88 261
11728.91 279
11729.93 271
11730.95 258
11731.98 233
11733.00 226
11734.02 240
11735.04 260
11736.07 248
11737.09 238
11738.11 249
11739.14 271
11740.16 281
11741.18 260
11742.21 263
11743.23 245
11744.25 263
11745.28 241
11746.30 226
11747.33 254
11748.35 284
11749.37 266
11750.40 277
11751.42 274
11752.44 240
11753.47 240
11754.49 260
11755.52 307
11756.54 252
11757.57 243
11758.59 262
11759.61 290
11760.64 293
11761.66 260
11762.69 259
11763.71 234
11764.74 261
11765.76 244
11766.78 260
11767.81 249
11768.83 266
11769.86 255
11770.88 261
11771.91 272
11772.93 233
11773.96 242
11774.98 287
11776.01 250
11777.03 256
11778.06 235
11779.08 263
11780.11 268
11781.13 256
11782.16 275
11783.18 243
11784.21 279
11785.23 269
11786.26 278
11787.28 233
11788.31 242
11789.34 267
11790.36 275
11791.39 246
11792.41 229
11793.44 247
11794.46 256
11795.49 274
11796.52 251
11797.54 264
11798.57 227
11799.59 277
11800.62 261
11801.65 234
11802.67 244
11803.70 250
11804.72 260
11805.75 265
11806.78 244
11807.80 249
11808.83 279
11809.86 267
11810.88 251
11811.91 272
11812.93 250
11813.96 228
11814.99 269
11816.01 252
11817.04 257
11818.07 248
11819.10 264
11820.12 262
11821.15 234
11822.18 264
11823.20 244
11824.23 288
11825.26 279
11826.28 257
11827.31 244
11828.34 262
11829.37 260
11830.39 279
11831.42 290
11832.45 260
11833.48 265
11834.50 278
11835.53 256
11836.56 262
11837.59 288
11838.61 269
11839.64 259
11840.67 267
11841.70 241
11842.72 235
11843.75 270
11844.78 242
11845.81 228
11846.84 268
11847.86 270
11848.89 254
11849.92 242
11850.95 278
11851.98 271
11853.01 266
11854.03 288
11855.06 279
11856.09 258
11857.12 266
11858.15 270
11859.18 290
11860.20 262
11861.23 296
11862.26 299
11863.29 242
11864.32 262
11865.35 242
11866.38 268
11867.41 269
11868.44 268
11869.46 278
11870.49 263
11871.52 261
11872.55 259
11873.58 256
11874.61 237
11875.64 244
11876.67 294
11877.70 298
11878.73 239
11879.76 277
11880.79 287
11881.82 285
11882.85 282
11883.88 289
11884.91 284
11885.93 288
11886.96 298
11887.99 279
11889.02 295
11890.05 294
11891.08 270
11892.11 302
11893.14 323
11894.17 328
11895.20 313
11896.23 331
11897.26 312
11898.30 295
11899.33 350
11900.36 321
11901.39 314
11902.42 328
11903.45 347
11904.48 326
11905.51 301
11906.54 298
11907.57 321
11908.60 310
11909.63 314
11910.66 307
11911.69 284
11912.72 273
11913.75 290
11914.79 294
11915.82 314
11916.85 319
11917.88 290
11918.91 315
11919.94 293
11920.97 281
11922.00 271
11923.04 285
11924.07 325
11925.10 318
11926.13 284
11927.16 286
11928.19 339
11929.22 349
11930.26 391
11931.29 408
11932.32 450
11933.35 452
11934.38 464
11935.41 449
11936.45 438
11937.48 361
11938.51 355
11939.54 361
11940.58 364
11941.61 294
11942.64 322
11943.67 312
11944.70 310
11945.74 292
11946.77 319
11947.80 298
11948.83 267
11949.87 293
11950.90 307
11951.93 296
11952.96 254
11954.00 293
11955.03 259
11956.06 266
11957.09 274
11958.13 317
11959.16 286
11960.19 274
11961.23 288
11962.26 310
11963.29 276
11964.33 283
11965.36 300
11966.39 272
11967.43 261
11968.46 279
11969.49 291
11970.53 280
11971.56 278
11972.59 307
11973.63 311
11974.66 293
11975.69 287
11976.73 285
11977.76 303
11978.79 287
11979.83 310
11980.86 274
11981.90 261
11982.93 266
11983.96 293
11985.00 300
11986.03 303
11987.07 315
11988.10 238
11989.13 267
11990.17 270
11991.20 300
11992.24 302
11993.27 318
11994.31 359
11995.34 340
11996.38 293
11997.41 258
11998.44 284
11999.48 279
12000.51 293
12001.55 284
12002.58 308
12003.62 288
12004.65 309
12005.69 305
12006.72 278
12007.76 300
12008.79 276
12009.83 278
12010.86 299
12011.90 301
12012.93 309
12013.97 316
12015.00 323
12016.04 329
12017.08 323
12018.11 333
12019.15 354
12020.18 318
12021.22 333
12022.25 346
12023.29 281
12024.32 331
12025.36 318
12026.40 314
12027.43 328
12028.47 279
12029.50 315
12030.54 286
12031.58 320
12032.61 352
12033.65 310
12034.68 299
12035.72 295
12036.76 331
12037.79 360
12038.83 352
12039.87 353
12040.90 322
12041.94 329
12042.98 325
12044.01 370
12045.05 328
12046.09 349
12047.12 366
12048.16 306
12049.20 336
12050.23 304
12051.27 329
12052.31 308
12053.34 259
12054.38 307
12055.42 326
12056.45 312
12057.49 338
12058.53 310
12059.57 329
12060.60 358
12061.64 339
12062.68 316
12063.72 337
12064.75 346
12065.79 334
12066.83 325
12067.87 322
12068.90 364
12069.94 373
12070.98 385
12072.02 345
12073.06 355
12074.09 368
12075.13 345
12076.17 356
12077.21 370
12078.24 383
12079.28 405
12080.32 371
12081.36 319
12082.40 327
12083.44 335
12084.47 360
12085.51 361
12086.55 392
12087.59 393
12088.63 417
12089.67 406
12090.71 409
12091.74 399
12092.78 391
12093.82 408
12094.86 382
12095.90 407
12096.94 387
12097.98 397
12099.02 442
12100.05 489
12101.09 452
12102.13 467
12103.17 500
12104.21 525
12105.25 543
12106.29 498
12107.33 515
12108.37 482
12109.41 506
12110.45 465
12111.49 416
12112.53 413
12113.57 402
12114.61 387
12115.65 328
12116.69 347
12117.72 345
12118.76 362
12119.80 379
12120.84 336
12121.88 316
12122.92 311
12123.96 368
12125.00 315
12126.04 321
12127.08 309
12128.12 335
12129.17 330
12130.21 273
12131.25 293
12132.29 283
12133.33 336
12134.37 352
12135.41 344
12136.45 332
12137.49 304
12138.53 323
12139.57 294
12140.61 308
12141.65 324
12142.69 275
12143.73 296
12144.77 285
12145.82 318
12146.86 296
12147.90 317
12148.94 355
12149.98 318
12151.02 301
12152.06 316
12153.10 329
12154.15 271
12155.19 308
12156.23 321
12157.27 333
12158.31 249
12159.35 288
12160.39 262
12161.44 296
12162.48 307
12163.52 280
12164.56 310
12165.60 275
12166.64 299
12167.69 320
12168.73 279
12169.77 260
12170.81 290
12171.85 296
12172.90 308
12173.94 287
12174.98 307
12176.02 336
12177.07 331
12178.11 307
12179.15 315
12180.19 297
12181.24 292
12182.28 293
12183.32 312
12184.36 271
12185.41 283
12186.45 298
12187.49 272
12188.53 325
12189.58 281
12190.62 282
12191.66 255
12192.71 280
12193.75 279
12194.79 286
12195.84 292
12196.88 272
12197.92 309
12198.97 323
12200.01 282
12201.05 287
12202.10 292
12203.14 274
12204.18 308
12205.23 315
12206.27 295
12207.31 281
12208.36 250
12209.40 291
12210.44 290
12211.49 300
12212.53 331
12213.58 293
12214.62 319
12215.66 322
12216.71 311
12217.75 321
12218.80 278
12219.84 299
12220.88 289
12221.93 297
12222.97 266
12224.02 275
12225.06 301
12226.11 308
12227.15 308
12228.19 291
12229.24 306
12230.28 319
12231.33 352
12232.37 319
12233.42 313
12234.46 286
12235.51 330
12236.55 295
12237.60 291
12238.64 291
12239.69 299
12240.73 271
12241.78 312
12242.82 298
12243.87 293
12244.91 297
12245.96 282
12247.00 290
12248.05 267
12249.09 288
12250.14 292
12251.19 298
12252.23 270
12253.28 309
12254.32 254
12255.37 292
12256.41 287
12257.46 279
12258.51 280
12259.55 260
12260.60 268
12261.64 263
12262.69 291
12263.74 286
12264.78 295
12265.83 265
12266.87 266
12267.92 270
12268.97 287
12270.01 262
12271.06 265
12272.11 258
12273.15 245
12274.20 288
12275.24 233
12276.29 227
12277.34 253
12278.38 292
12279.43 271
12280.48 273
12281.52 264
12282.57 298
12283.62 247
12284.67 244
12285.71 246
12286.76 273
12287.81 249
12288.85 268
12289.90 243
12290.95 256
12292.00 248
12293.04 301
12294.09 265
12295.14 226
12296.18 226
12297.23 248
12298.28 263
12299.33 234
12300.38 251
12301.42 236
12302.47 231
12303.52 217
12304.57 250
12305.61 247
12306.66 250
12307.71 283
12308.76 289
12309.81 241
12310.85 225
12311.90 248
12312.95 243
12314.00 252
12315.05 264
12316.09 273
12317.14 267
12318.19 261
12319.24 227
12320.29 236
12321.34 205
12322.39 260
12323.43 238
12324.48 247
12325.53 213
12326.58 243
12327.63 244
12328.68 233
12329.73 250
12330.78 225
12331.82 238
12332.87 279
12333.92 243
12334.97 227
12336.02 241
12337.07 234
12338.12 219
12339.17 240
12340.22 245
12341.27 250
12342.32 233
12343.37 257
12344.42 229
12345.46 224
12346.51 226
12347.56 231
12348.61 219
12349.66 234
12350.71 236
12351.76 256
12352.81 264
12353.86 246
12354.91 218
12355.96 221
12357.01 238
12358.06 262
12359.11 259
12360.16 213
12361.21 204
12362.26 218
12363.31 230
12364.36 208
12365.41 233
12366.47 221
12367.52 238
12368.57 246
12369.62 224
12370.67 223
12371.72 240
12372.77 205
12373.82 242
12374.87 238
12375.92 197
12376.97 243
12378.02 252
12379.07 265
12380.12 223
12381.18 225
12382.23 237
12383.28 248
12384.33 228
12385.38 239
12386.43 230
12387.48 258
12388.53 225
12389.59 211
12390.64 222
12391.69 224
12392.74 227
12393.79 227
12394.84 245
12395.90 232
12396.95 235
12398.00 247
12399.05 259
12400.10 235
12401.15 215
12402.21 231
12403.26 247
12404.31 229
12405.36 204
12406.41 239
12407.47 258
12408.52 247
12409.57 248
12410.62 238
12411.68 246
12412.73 217
12413.78 211
12414.83 224
12415.89 234
12416.94 242
12417.99 265
12419.04 257
12420.10 248
12421.15 220
12422.20 255
12423.26 252
12424.31 251
12425.36 256
12426.41 272
12427.47 250
12428.52 234
12429.57 278
12430.63 286
12431.68 269
12432.73 245
12433.79 221
12434.84 249
12435.89 220
12436.95 219
12438.00 253
12439.05 243
12440.11 270
12441.16 263
12442.21 268
12443.27 236
12444.32 244
12445.38 274
12446.43 248
12447.48 229
12448.54 258
12449.59 210
12450.65 264
12451.70 242
12452.75 253
12453.81 244
12454.86 249
12455.92 278
12456.97 266
12458.02 240
12459.08 263
12460.13 275
12461.19 311
12462.24 289
12463.30 243
12464.35 278
12465.41 266
12466.46 255
12467.52 259
12468.57 257
12469.63 253
12470.68 279
12471.74 332
12472.79 307
12473.85 284
12474.90 272
12475.96 295
12477.01 302
12478.07 255
12479.12 251
12480.18 284
12481.23 297
12482.29 296
12483.34 275
12484.40 275
12485.45 300
12486.51 293
12487.56 282
12488.62 276
12489.68 306
12490.73 348
12491.79 360
12492.84 401
12493.90 468
12494.95 477
12496.01 543
12497.07 524
12498.12 559
12499.18 553
12500.23 526
12501.29 516
12502.35 458
12503.40 437
12504.46 396
12505.52 366
12506.57 367
12507.63 337
12508.69 326
12509.74 306
12510.80 312
12511.86 289
12512.91 267
12513.97 276
12515.03 269
12516.08 274
12517.14 274
12518.20 309
12519.25 318
12520.31 266
12521.37 305
12522.42 300
12523.48 281
12524.54 287
12525.60 290
12526.65 318
12527.71 292
12528.77 287
12529.82 342
12530.88 307
12531.94 309
12533.00 263
12534.05 288
12535.11 313
12536.17 262
12537.23 273
12538.29 267
12539.34 294
12540.40 287
12541.46 288
12542.52 304
12543.57 291
12544.63 261
12545.69 313
12546.75 270
12547.81 245
12548.87 285
12549.92 283
12550.98 284
12552.04 260
12553.10 287
12554.16 301
12555.22 281
12556.27 330
12557.33 310
12558.39 314
12559.45 275
12560.51 263
12561.57 262
12562.63 249
12563.68 320
12564.74 331
12565.80 330
12566.86 321
12567.92 344
12568.98 342
12570.04 358
12571.10 351
12572.16 396
12573.22 434
12574.28 419
12575.33 473
12576.39 486
12577.45 467
12578.51 457
12579.57 442
12580.63 421
12581.69 426
12582.75 423
12583.81 372
12584.87 375
12585.93 340
12586.99 343
12588.05 356
12589.11 345
12590.17 334
12591.23 350
12592.29 315
12593.35 299
12594.41 310
12595.47 295
12596.53 308
12597.59 335
12598.65 334
12599.71 304
12600.77 338
12601.83 348
12602.89 265
12603.95 281
12605.01 290
12606.07 298
12607.13 276
12608.20 305
12609.26 310
12610.32 287
12611.38 291
12612.44 311
12613.50 315
12614.56 300
12615.62 294
12616.68 338
12617.74 293
12618.81 290
12619.87 318
12620.93 325
12621.99 276
12623.05 290
12624.11 295
12625.17 293
12626.23 290
12627.30 304
12628.36 284
12629.42 263
12630.48 302
12631.54 268
12632.60 265
12633.67 281
12634.73 272
12635.79 262
12636.85 297
12637.91 292
12638.98 294
12640.04 258
12641.10 264
12642.16 273
12643.22 310
12644.29 325
12645.35 276
12646.41 309
12647.47 286
12648.54 323
12649.60 284
12650.66 311
12651.72 333
12652.79 330
12653.85 313
12654.91 333
12655.97 300
12657.04 347
12658.10 318
12659.16 337
12660.22 295
12661.29 335
12662.35 368
12663.41 311
12664.48 317
12665.54 309
12666.60 270
12667.67 310
12668.73 329
12669.79 288
12670.86 284
12671.92 329
12672.98 310
12674.05 338
12675.11 328
12676.17 280
12677.24 312
12678.30 305
12679.36 310
12680.43 290
12681.49 297
12682.56 351
12683.62 370
12684.68 312
12685.75 307
12686.81 350
12687.88 332
12688.94 318
12690.00 296
12691.07 320
12692.13 326
12693.20 326
12694.26 345
12695.33 339
12696.39 368
12697.45 406
12698.52 352
12699.58 409
12700.65 369
12701.71 365
12702.78 370
12703.84 413
12704.91 388
12705.97 393
12707.04 446
12708.10 452
12709.17 456
12710.23 404
12711.30 362
12712.36 394
12713.43 365
12714.49 350
12715.56 350
12716.62 351
12717.69 345
12718.75 313
12719.82 339
12720.88 329
12721.95 323
12723.02 336
12724.08 293
12725.15 305
12726.21 347
12727.28 312
12728.34 302
12729.41 313
12730.48 316
12731.54 328
12732.61 340
12733.67 319
12734.74 314
12735.81 319
12736.87 306
12737.94 305
12739.00 283
12740.07 287
12741.14 337
12742.20 325
12743.27 315
12744.34 307
12745.40 321
12746.47 341
12747.54 348
12748.60 311
12749.67 286
12750.74 287
12751.80 325
12752.87 339
12753.94 282
12755.00 276
12756.07 274
12757.14 301
12758.20 263
12759.27 256
12760.34 267
12761.40 245
12762.47 274
12763.54 255
12764.61 235
12765.67 256
12766.74 284
12767.81 290
12768.88 312
12769.94 255
12771.01 293
12772.08 287
12773.15 269
12774.21 295
12775.28 274
12776.35 278
12777.42 241
12778.49 235
12779.55 243
12780.62 255
12781.69 248
12782.76 244
12783.83 236
12784.89 273
12785.96 255
12787.03 266
12788.10 249
12789.17 278
12790.23 268
12791.30 243
12792.37 249
12793.44 244
12794.51 243
12795.58 258
12796.65 268
12797.71 254
12798.78 234
12799.85 239
12800.92 236
12801.99 239
12803.06 237
12804.13 225
12805.20 237
12806.27 227
12807.33 271
12808.40 250
12809.47 223
12810.54 216
12811.61 220
12812.68 257
12813.75 234
12814.82 218
12815.89 245
12816.96 263
12818.03 207
12819.10 235
12820.17 223
12821.24 222
12822.31 231
12823.38 212
12824.45 203
12825.52 237
12826.59 258
12827.66 236
12828.73 246
12829.80 254
12830.87 279
12831.94 254
12833.01 243
12834.08 238
12835.15 221
12836.22 252
12837.29 202
12838.36 246
12839.43 231
12840.50 228
12841.57 270
12842.64 238
12843.71 219
12844.78 248
12845.85 208
12846.92 220
12847.99 216
12849.06 219
12850.13 234
12851.21 248
12852.28 261
12853.35 245
12854.42 200
12855.49 206
12856.56 222
12857.63 245
12858.70 205
12859.77 246
12860.85 236
12861.92 194
12862.99 217
12864.06 217
12865.13 248
12866.20 218
12867.27 223
12868.35 204
12869.42 211
12870.49 234
12871.56 262
12872.63 229
12873.71 217
12874.78 211
12875.85 225
12876.92 249
12877.99 179
12879.07 212
12880.14 225
12881.21 231
12882.28 224
12883.35 193
12884.43 218
12885.50 207
12886.57 185
12887.64 184
12888.72 199
12889.79 243
12890.86 223
12891.93 214
12893.01 222
12894.08 212
12895.15 227
12896.22 241
12897.30 235
12898.37 220
12899.44 203
12900.52 217
12901.59 247
12902.66 252
12903.74 222
12904.81 218
12905.88 202
12906.96 239
12908.03 235
12909.10 224
12910.18 208
12911.25 204
12912.32 194
12913.40 199
12914.47 194
12915.54 180
12916.62 211
12917.69 213
12918.76 219
12919.84 203
12920.91 207
12921.99 208
12923.06 231
12924.13 212
12925.21 184
12926.28 185
12927.36 235
12928.43 206
12929.50 205
12930.58 182
12931.65 202
12932.73 213
12933.80 224
12934.88 185
12935.95 202
12937.02 227
12938.10 205
12939.17 226
12940.25 206
12941.32 219
12942.40 225
12943.47 249
12944.55 207
12945.62 195
12946.70 206
12947.77 217
12948.85 213
12949.92 195
12951.00 166
12952.07 204
12953.15 209
12954.22 195
12955.30 212
12956.37 172
12957.45 228
12958.52 227
12959.60 193
12960.68 209
12961.75 214
12962.83 199
12963.90 162
12964.98 206
12966.05 181
12967.13 198
12968.20 242
12969.28 216
12970.36 191
12971.43 169
12972.51 199
12973.58 237
12974.66 222
12975.74 190
12976.81 208
12977.89 234
12978.97 228
12980.04 204
12981.12 184
12982.19 209
12983.27 192
12984.35 217
12985.42 190
12986.50 218
12987.58 201
12988.65 224
12989.73 247
12990.81 216
12991.88 239
12992.96 212
12994.04 220
12995.11 221
12996.19 198
12997.27 208
12998.35 219
12999.42 216
13000.50 211
13001.58 211
13002.65 253
13003.73 236
13004.81 236
13005.89 245
13006.96 205
13008.04 190
13009.12 198
13010.20 243
13011.27 228
13012.35 216
13013.43 194
13014.51 203
13015.58 209
13016.66 198
13017.74 211
13018.82 226
13019.90 207
13020.97 206
13022.05 208
13023.13 220
13024.21 225
13025.29 220
13026.37 199
13027.44 199
13028.52 220
13029.60 239
13030.68 235
13031.76 193
13032.84 223
13033.91 208
13034.99 249
13036.07 234
13037.15 214
13038.23 226
13039.31 214
13040.39 215
13041.46 216
13042.54 207
13043.62 206
13044.70 220
13045.78 224
13046.86 233
13047.94 237
13049.02 240
13050.10 239
13051.18 254
13052.26 222
13053.34 243
13054.41 254
13055.49 266
13056.57 273
13057.65 253
13058.73 253
13059.81 260
13060.89 264
13061.97 223
13063.05 250
13064.13 211
13065.21 252
13066.29 235
13067.37 261
13068.45 231
13069.53 260
13070.61 242
13071.69 235
13072.77 233
13073.85 250
13074.93 234
13076.01 235
13077.09 222
13078.17 219
13079.25 240
13080.33 214
13081.41 215
13082.49 211
13083.58 236
13084.66 228
13085.74 219
13086.82 197
13087.90 253
13088.98 220
13090.06 207
13091.14 236
13092.22 217
13093.30 229
13094.38 193
13095.46 202
13096.55 221
13097.63 208
13098.71 192
13099.79 196
13100.87 209
13101.95 201
13103.03 209
13104.12 213
13105.20 233
13106.28 189
13107.36 201
13108.44 205
13109.52 176
13110.60 193
13111.69 200
13112.77 235
13113.85 232
13114.93 195
13116.01 194
13117.10 165
13118.18 199
13119.26 203
13120.34 190
13121.42 170
13122.51 184
13123.59 207
13124.67 192
13125.75 191
13126.84 190
13127.92 225
13129.00 211
13130.08 221
13131.17 228
13132.25 223
13133.33 228
13134.41 213
13135.50 192
13136.58 178
13137.66 174
13138.75 198
13139.83 205
13140.91 213
13141.99 220
13143.08 222
13144.16 216
13145.24 193
13146.33 210
13147.41 174
13148.49 197
13149.58 164
13150.66 202
13151.74 211
13152.83 227
13153.91 213
13154.99 207
13156.08 229
13157.16 224
13158.25 208
13159.33 205
13160.41 197
13161.50 213
13162.58 217
13163.66 197
13164.75 192
13165.83 173
13166.92 223
13168.00 194
13169.08 188
13170.17 180
13171.25 206
13172.34 199
13173.42 213
13174.51 178
13175.59 189
13176.67 227
13177.76 216
13178.84 224
13179.93 240
13181.01 203
13182.10 195
13183.18 206
13184.27 211
13185.35 213
13186.44 196
13187.52 226
13188.61 213
13189.69 198
13190.78 199
13191.86 201
13192.95 208
13194.03 185
13195.12 197
13196.20 171
13197.29 188
13198.37 189
13199.46 209
13200.54 171
13201.63 195
13202.72 204
13203.80 231
13204.89 204
13205.97 217
13207.06 210
13208.14 216
13209.23 198
13210.32 198
13211.40 230
13212.49 223
13213.57 223
13214.66 224
13215.75 223
13216.83 216
13217.92 207
13219.00 192
13220.09 193
13221.18 230
13222.26 227
13223.35 229
13224.44 225
13225.52 203
13226.61 212
13227.70 225
13228.78 213
13229.87 198
13230.96 191
13232.04 243
13233.13 219
13234.22 216
13235.30 202
13236.39 219
13237.48 217
13238.56 189
13239.65 204
13240.74 203
13241.82 197
13242.91 220
13244.00 210
13245.09 225
13246.17 192
13247.26 185
13248.35 203
13249.44 217
13250.52 240
13251.61 225
13252.70 195
13253.79 215
13254.87 246
13255.96 214
13257.05 202
13258.14 207
13259.23 213
13260.31 212
13261.40 216
13262.49 194
13263.58 217
13264.67 244
13265.75 224
13266.84 220
13267.93 191
13269.02 216
13270.11 237
13271.19 210
13272.28 188
13273.37 222
13274.46 215
13275.55 222
13276.64 185
13277.73 222
13278.81 215
13279.90 220
13280.99 217
13282.08 221
13283.17 219
13284.26 224
13285.35 232
13286.44 234
13287.53 261
13288.61 222
13289.70 260
13290.79 240
13291.88 265
13292.97 239
13294.06 258
13295.15 234
13296.24 227
13297.33 241
13298.42 224
13299.51 213
13300.60 219
13301.69 234
13302.78 257
13303.87 245
13304.96 217
13306.05 234
13307.14 249
13308.23 272
13309.32 239
13310.41 266
13311.50 258
13312.59 272
13313.68 273
13314.77 258
13315.86 230
13316.95 268
13318.04 280
13319.13 263
13320.22 239
13321.31 230
13322.40 273
13323.49 231
13324.58 249
13325.67 241
13326.76 243
13327.85 236
13328.94 248
13330.03 276
13331.12 232
13332.21 243
13333.31 266
13334.40 234
13335.49 252
13336.58 278
13337.67 262
13338.76 258
13339.85 233
13340.94 226
13342.03 266
13343.13 268
13344.22 279
13345.31 253
13346.40 272
13347.49 301
13348.58 260
13349.67 253
13350.77 246
13351.86 247
13352.95 246
13354.04 251
13355.13 281
13356.22 252
13357.32 275
13358.41 285
13359.50 297
13360.59 260
13361.68 274
13362.78 295
13363.87 342
13364.96 304
13366.05 274
13367.15 287
13368.24 262
13369.33 290
13370.42 289
13371.52 300
13372.61 321
13373.70 314
13374.79 303
13375.89 294
13376.98 287
13378.07 297
13379.16 255
13380.26 266
13381.35 217
13382.44 246
13383.54 247
13384.63 270
13385.72 238
13386.82 212
13387.91 261
13389.00 239
13390.09 261
13391.19 241
13392.28 216
13393.37 239
13394.47 238
13395.56 213
13396.66 219
13397.75 234
13398.84 244
13399.94 270
13401.03 259
13402.12 238
13403.22 235
13404.31 239
13405.40 248
13406.50 236
13407.59 256
13408.69 296
13409.78 256
13410.88 237
13411.97 211
13413.06 245
13414.16 239
13415.25 226
13416.35 255
13417.44 228
13418.53 263
13419.63 239
13420.72 240
13421.82 243
13422.91 252
13424.01 221
13425.10 267
13426.20 223
13427.29 222
13428.39 235
13429.48 269
13430.58 248
13431.67 238
13432.77 245
13433.86 249
13434.96 245
13436.05 218
13437.15 255
13438.24 233
13439.34 273
13440.43 261
13441.53 237
13442.62 223
13443.72 240
13444.81 250
13445.91 278
13447.01 254
13448.10 236
13449.20 273
13450.29 270
13451.39 238
13452.48 275
13453.58 273
13454.68 256
13455.77 233
13456.87 242
13457.96 299
13459.06 276
13460.16 256
13461.25 245
13462.35 274
13463.44 293
13464.54 297
13465.64 306
13466.73 293
13467.83 294
13468.93 313
13470.02 340
13471.12 250
13472.22 280
13473.31 295
13474.41 301
13475.51 307
13476.60 253
13477.70 289
13478.80 343
13479.89 300
13480.99 308
13482.09 288
13483.18 286
13484.28 298
13485.38 274
13486.48 301
13487.57 312
13488.67 304
13489.77 300
13490.87 333
13491.96 275
13493.06 310
13494.16 328
13495.26 317
13496.35 300
13497.45 311
13498.55 327
13499.65 327
13500.74 332
13501.84 340
13502.94 354
13504.04 364
13505.14 386
13506.23 356
13507.33 381
13508.43 357
13509.53 349
13510.63 362
13511.72 347
13512.82 297
13513.92 315
13515.02 316
13516.12 330
13517.22 288
13518.31 252
13519.41 258
13520.51 271
13521.61 259
13522.71 266
13523.81 274
13524.91 285
13526.01 282
13527.10 283
13528.20 292
13529.30 272
13530.40 297
13531.50 246
13532.60 277
13533.70 245
13534.80 275
13535.90 275
13537.00 274
13538.09 273
13539.19 262
13540.29 241
13541.39 210
13542.49 224
13543.59 234
13544.69 260
13545.79 258
13546.89 254
13547.99 227
13549.09 234
13550.19 261
13551.29 206
13552.39 215
13553.49 221
13554.59 237
13555.69 220
13556.79 259
13557.89 236
13558.99 232
13560.09 227
13561.19 238
13562.29 225
13563.39 231
13564.49 248
13565.59 249
13566.69 236
13567.79 265
13568.89 248
13569.99 268
13571.09 293
13572.20 231
13573.30 220
13574.40 252
13575.50 220
13576.60 249
13577.70 260
13578.80 244
13579.90 248
13581.00 220
13582.10 256
13583.20 229
13584.31 221
13585.41 224
13586.51 247
13587.61 214
13588.71 242
13589.81 259
13590.91 240
13592.02 228
13593.12 231
13594.22 233
13595.32 245
13596.42 238
13597.52 225
13598.63 212
13599.73 210
13600.83 240
13601.93 233
13603.03 213
13604.14 227
13605.24 275
13606.34 243
13607.44 220
13608.54 231
13609.65 262
13610.75 265
13611.85 235
13612.95 251
13614.06 222
13615.16 241
13616.26 238
13617.36 261
13618.47 236
13619.57 217
13620.67 196
13621.77 227
13622.88 244
13623.98 230
13625.08 217
13626.18 199
13627.29 233
13628.39 211
13629.49 229
13630.60 197
13631.70 253
13632.80 236
13633.91 243
13635.01 263
13636.11 259
13637.22 228
13638.32 265
13639.42 248
13640.53 218
13641.63 271
13642.73 249
13643.84 251
13644.94 211
13646.04 202
13647.15 230
13648.25 247
13649.36 229
13650.46 249
13651.56 220
13652.67 235
13653.77 232
13654.88 199
13655.98 255
13657.08 234
13658.19 238
13659.29 208
13660.40 233
13661.50 222
13662.60 206
13663.71 229
13664.81 210
13665.92 244
13667.02 215
13668.13 224
13669.23 208
13670.34 211
13671.44 199
13672.55 205
13673.65 214
13674.76 205
13675.86 233
13676.97 239
13678.07 229
13679.18 223
13680.28 219
13681.39 231
13682.49 246
13683.60 270
13684.70 218
13685.81 209
13686.91 189
13688.02 209
13689.12 215
13690.23 215
13691.33 193
13692.44 227
13693.55 212
13694.65 221
13695.76 193
13696.86 208
13697.97 209
13699.07 234
13700.18 217
13701.29 223
13702.39 214
13703.50 193
13704.60 267
13705.71 213
13706.82 185
13707.92 206
13709.03 215
13710.14 261
13711.24 268
13712.35 234
13713.45 228
13714.56 217
13715.67 233
13716.77 213
13717.88 235
13718.99 255
13720.09 235
13721.20 255
13722.31 244
13723.41 261
13724.52 250
13725.63 247
13726.74 224
13727.84 275
13728.95 251
13730.06 256
13731.16 255
13732.27 269
13733.38 296
13734.49 318
13735.59 279
13736.70 273
13737.81 295
13738.91 266
13740.02 245
13741.13 242
13742.24 280
13743.35 268
13744.45 291
13745.56 247
13746.67 252
13747.78 229
13748.88 257
13749.99 335
13751.10 276
13752.21 280
13753.32 280
13754.42 309
13755.53 268
13756.64 273
13757.75 293
13758.86 301
13759.97 314
13761.07 300
13762.18 291
13763.29 347
13764.40 337
13765.51 319
13766.62 317
13767.72 352
13768.83 359
13769.94 370
13771.05 397
13772.16 394
13773.27 391
13774.38 454
13775.49 428
13776.60 426
13777.70 406
13778.81 410
13779.92 400
13781.03 372
13782.14 329
13783.25 334
13784.36 299
13785.47 316
13786.58 325
13787.69 293
13788.80 260
13789.91 283
13791.02 287
13792.13 262
13793.24 229
13794.35 271
13795.45 289
13796.56 259
13797.67 269
13798.78 264
13799.89 245
13801.00 283
13802.11 279
13803.22 264
13804.33 230
13805.44 283
13806.55 282
13807.67 246
13808.78 240
13809.89 262
13811.00 256
13812.11 245
13813.22 272
13814.33 257
13815.44 258
13816.55 248
13817.66 276
13818.77 229
13819.88 246
13820.99 257
13822.10 244
13823.21 243
13824.32 245
13825.44 244
13826.55 245
13827.66 263
13828.77 242
13829.88 221
13830.99 228
13832.10 250
13833.21 256
13834.32 243
13835.44 233
13836.55 243
13837.66 261
13838.77 246
13839.88 236
13840.99 220
13842.10 221
13843.22 240
13844.33 272
13845.44 189
13846.55 216
13847.66 212
13848.78 243
13849.89 230
13851.00 251
13852.11 247
13853.22 227
13854.34 242
13855.45 232
13856.56 235
13857.67 232
13858.78 264
13859.90 261
13861.01 260
13862.12 226
13863.23 228
13864.35 263
13865.46 285
13866.57 205
13867.68 251
13868.80 263
13869.91 289
13871.02 254
13872.14 227
13873.25 242
13874.36 258
13875.47 228
13876.59 231
13877.70 239
13878.81 246
13879.93 226
13881.04 244
13882.15 259
13883.27 218
13884.38 257
13885.49 257
13886.61 248
13887.72 273
13888.83 235
13889.95 225
13891.06 249
13892.17 207
13893.29 206
13894.40 244
13895.52 243
13896.63 233
13897.74 217
13898.86 255
13899.97 218
13901.09 238
13902.20 215
13903.31 249
13904.43 246
13905.54 266
13906.66 281
13907.77 224
13908.89 241
13910.00 222
13911.11 241
13912.23 209
13913.34 213
13914.46 219
13915.57 241
13916.69 223
13917.80 239
13918.92 197
13920.03 211
13921.15 208
13922.26 214
13923.38 202
13924.49 202
13925.61 210
13926.72 232
13927.84 239
13928.95 241
13930.07 269
13931.18 217
13932.30 242
13933.41 196
13934.53 192
13935.64 213
13936.76 260
13937.87 231
13938.99 229
13940.10 199
13941.22 196
13942.34 206
13943.45 235
13944.57 221
13945.68 229
13946.80 223
13947.91 232
13949.03 215
13950.15 236
13951.26 229
13952.38 199
13953.49 223
13954.61 205
13955.73 220
13956.84 227
13957.96 226
13959.08 221
13960.19 179
13961.31 245
13962.43 225
13963.54 238
13964.66 229
13965.78 236
13966.89 213
13968.01 210
13969.13 206
13970.24 207
13971.36 220
13972.48 217
13973.59 213
13974.71 254
13975.83 240
13976.94 222
13978.06 226
13979.18 217
13980.30 233
13981.41 228
13982.53 207
13983.65 232
13984.76 236
13985.88 217
13987.00 228
13988.12 239
13989.23 208
13990.35 197
13991.47 203
13992.59 210
13993.71 194
13994.82 232
13995.94 233
13997.06 200
13998.18 227
13999.29 235
14000.41 204
14001.53 224
14002.65 235
14003.77 251
14004.88 201
14006.00 216
14007.12 246
14008.24 262
14009.36 225
14010.48 245
14011.59 246
14012.71 249
14013.83 226
14014.95 221
14016.07 263
14017.19 226
14018.31 241
14019.43 217
14020.54 244
14021.66 268
14022.78 257
14023.90 263
14025.02 251
14026.14 224
14027.26 243
14028.38 271
14029.50 216
14030.62 221
14031.73 229
14032.85 219
14033.97 225
14035.09 220
14036.21 206
14037.33 223
14038.45 182
14039.57 225
14040.69 223
14041.81 216
14042.93 173
14044.05 219
14045.17 230
14046.29 225
14047.41 205
14048.53 211
14049.65 211
14050.77 193
14051.89 218
14053.01 246
14054.13 250
14055.25 232
14056.37 208
14057.49 256
14058.61 225
14059.73 217
14060.85 221
14061.97 237
14063.09 204
14064.21 193
14065.33 222
14066.45 188
14067.57 221
14068.70 215
14069.82 230
14070.94 221
14072.06 217
14073.18 238
14074.30 254
14075.42 231
14076.54 207
14077.66 244
14078.78 221
14079.91 205
14081.03 230
14082.15 243
14083.27 266
14084.39 284
14085.51 253
14086.63 221
14087.75 254
14088.88 261
14090.00 264
14091.12 256
14092.24 228
14093.36 242
14094.48 273
14095.61 245
14096.73 267
14097.85 233
14098.97 290
14100.09 305
14101.22 275
14102.34 265
14103.46 275
14104.58 291
14105.71 276
14106.83 289
14107.95 237
14109.07 238
14110.19 224
14111.32 254
14112.44 248
14113.56 221
14114.68 220
14115.81 221
14116.93 213
14118.05 224
14119.18 193
14120.30 215
14121.42 234
14122.54 203
14123.67 205
14124.79 181
14125.91 191
14127.04 196
14128.16 218
14129.28 184
14130.41 206
14131.53 251
14132.65 231
14133.78 202
14134.90 227
14136.02 213
14137.15 208
14138.27 220
14139.39 202
14140.52 230
14141.64 222
14142.76 231
14143.89 262
14145.01 268
14146.13 253
14147.26 222
14148.38 208
14149.51 205
14150.63 220
14151.75 209
14152.88 214
14154.00 221
14155.13 203
14156.25 182
14157.38 194
14158.50 209
14159.62 225
14160.75 197
14161.87 192
14163.00 214
14164.12 200
14165.25 216
14166.37 184
14167.50 196
14168.62 195
14169.75 204
14170.87 205
14172.00 231
14173.12 260
14174.25 232
14175.37 196
14176.50 221
14177.62 191
14178.75 188
14179.87 177
14181.00 224
14182.12 228
14183.25 185
14184.37 199
14185.50 191
14186.62 208
14187.75 192
14188.87 228
14190.00 215
14191.13 200
14192.25 188
14193.38 205
14194.50 180
14195.63 192
14196.75 192
14197.88 204
14199.01 224
14200.13 212
14201.26 192
14202.38 187
14203.51 160
14204.64 167
14205.76 191
14206.89 192
14208.01 210
14209.14 168
14210.27 198
14211.39 201
14212.52 211
14213.65 182
14214.77 169
14215.90 177
14217.03 176
14218.15 172
14219.28 182
14220.41 163
14221.53 180
14222.66 176
14223.79 179
14224.91 187
14226.04 172
14227.17 206
14228.30 204
14229.42 200
14230.55 185
14231.68 183
14232.80 180
14233.93 184
14235.06 192
14236.19 192
14237.31 169
14238.44 150
14239.57 183
14240.70 191
14241.82 179
14242.95 161
14244.08 174
14245.21 188
14246.34 171
14247.46 179
14248.59 177
14249.72 201
14250.85 186
14251.98 168
14253.10 169
14254.23 153
14255.36 162
14256.49 160
14257.62 198
14258.74 182
14259.87 189
14261.00 177
14262.13 162
14263.26 170
14264.39 176
14265.52 183
14266.64 194
14267.77 173
14268.90 180
14270.03 168
14271.16 167
14272.29 138
14273.42 170
14274.55 178
14275.68 168
14276.80 152
14277.93 175
14279.06 194
14280.19 140
14281.32 178
14282.45 183
14283.58 162
14284.71 169
14285.84 163
14286.97 193
14288.10 188
14289.23 171
14290.36 167
14291.49 169
14292.62 179
14293.75 159
14294.87 163
14296.00 161
14297.13 150
14298.26 185
14299.39 192
14300.52 180
14301.65 178
14302.78 172
14303.91 172
14305.04 167
14306.17 169
14307.31 197
14308.44 163
14309.57 203
14310.70 172
14311.83 177
14312.96 156
14314.09 186
14315.22 176
14316.35 164
14317.48 161
14318.61 166
14319.74 163
14320.87 164
14322.00 161
14323.13 165
14324.26 169
14325.40 190
14326.53 156
14327.66 158
14328.79 173
14329.92 190
14331.05 187
14332.18 165
14333.31 160
14334.44 172
14335.58 158
14336.71 192
14337.84 184
14338.97 148
14340.10 156
14341.23 157
14342.37 159
14343.50 139
14344.63 151
14345.76 168
14346.89 158
14348.02 167
14349.16 173
14350.29 152
14351.42 145
14352.55 160
14353.68 157
14354.82 160
14355.95 154
14357.08 162
14358.21 163
14359.35 169
14360.48 144
14361.61 135
14362.74 153
14363.87 153
14365.01 154
14366.14 157
14367.27 163
14368.41 175
14369.54 156
14370.67 170
14371.80 170
14372.94 178
14374.07 150
14375.20 149
14376.34 145
14377.47 164
14378.60 153
14379.73 147
14380.87 168
14382.00 186
14383.13 175
14384.27 147
14385.40 173
14386.53 183
14387.67 139
14388.80 189
14389.93 168
14391.07 149
14392.20 165
14393.34 171
14394.47 163
14395.60 163
14396.74 182
14397.87 187
14399.00 158
14400.14 160
14401.27 154
14402.41 156
14403.54 171
14404.67 162
14405.81 174
14406.94 171
14408.08 151
14409.21 166
14410.35 150
14411.48 165
14412.61 175
14413.75 190
14414.88 170
14416.02 192
14417.15 175
14418.29 195
14419.42 158
14420.56 181
14421.69 151
14422.83 165
14423.96 171
14425.10 177
14426.23 153
14427.37 165
14428.50 151
14429.64 183
14430.77 162
14431.91 186
14433.04 183
14434.18 179
14435.31 156
14436.45 169
14437.58 192
14438.72 190
14439.85 181
14440.99 188
14442.13 156
14443.26 180
14444.40 192
14445.53 184
14446.67 193
14447.80 182
14448.94 193
14450.08 193
14451.21 181
14452.35 177
14453.48 172
14454.62 200
14455.76 185
14456.89 195
14458.03 185
14459.16 173
14460.30 175
14461.44 196
14462.57 184
14463.71 175
14464.85 188
14465.98 198
14467.12 189
14468.26 205
14469.39 221
14470.53 192
14471.67 182
14472.80 188
14473.94 210
14475.08 206
14476.21 173
14477.35 196
14478.49 209
14479.62 208
14480.76 218
14481.90 203
14483.04 196
14484.17 201
14485.31 194
14486.45 219
14487.59 190
14488.72 197
14489.86 194
14491.00 217
14492.14 198
14493.27 195
14494.41 192
14495.55 194
14496.69 201
14497.82 165
14498.96 225
14500.10 215
14501.24 211
14502.38 204
14503.51 201
14504.65 229
14505.79 196
14506.93 206
14508.07 183
14509.20 193
14510.34 173
14511.48 183
14512.62 196
14513.76 161
14514.90 178
14516.03 158
14517.17 178
14518.31 165
14519.45 161
14520.59 190
14521.73 175
14522.87 182
14524.01 156
14525.14 170
14526.28 155
14527.42 150
14528.56 168
14529.70 172
14530.84 162
14531.98 163
14533.12 163
14534.26 169
14535.40 160
14536.54 178
14537.67 175
14538.81 155
14539.95 193
14541.09 180
14542.23 174
14543.37 161
14544.51 196
14545.65 170
14546.79 161
14547.93 169
14549.07 180
14550.21 168
14551.35 170
14552.49 177
14553.63 168
14554.77 161
14555.91 150
14557.05 173
14558.19 166
14559.33 167
14560.47 178
14561.61 193
14562.75 180
14563.89 175
14565.03 181
14566.17 183
14567.31 176
14568.45 168
14569.60 149
14570.74 190
14571.88 187
14573.02 160
14574.16 159
14575.30 165
14576.44 197
14577.58 178
14578.72 160
14579.86 165
14581.00 183
14582.14 202
14583.29 206
14584.43 204
14585.57 188
14586.71 202
14587.85 211
14588.99 192
14590.13 179
14591.28 162
14592.42 188
14593.56 193
14594.70 180
14595.84 177
14596.98 201
14598.13 218
14599.27 190
14600.41 180
14601.55 186
14602.69 199
14603.83 179
14604.98 190
14606.12 188
14607.26 194
14608.40 206
14609.54 198
14610.69 176
14611.83 169
14612.97 200
14614.11 197
14615.26 186
14616.40 177
14617.54 203
14618.68 183
14619.83 209
14620.97 183
14622.11 186
14623.25 213
14624.40 188
14625.54 183
14626.68 202
14627.83 212
14628.97 211
14630.11 206
14631.25 178
14632.40 205
14633.54 231
14634.68 222
14635.83 219
14636.97 232
14638.11 255
14639.26 254
14640.40 242
14641.54 252
14642.69 197
14643.83 202
14644.97 236
14646.12 209
14647.26 183
14648.41 173
14649.55 218
14650.69 187
14651.84 202
14652.98 166
14654.13 189
14655.27 195
14656.41 206
14657.56 167
14658.70 154
14659.85 179
14660.99 201
14662.13 174
14663.28 165
14664.42 198
14665.57 181
14666.71 191
14667.86 186
14669.00 172
14670.14 164
14671.29 170
14672.43 181
14673.58 163
14674.72 163
14675.87 177
14677.01 179
14678.16 185
14679.30 188
14680.45 187
14681.59 182
14682.74 177
14683.88 183
14685.03 168
14686.17 171
14687.32 161
14688.46 186
14689.61 167
14690.75 175
14691.90 165
14693.05 176
14694.19 157
14695.34 186
14696.48 170
14697.63 150
14698.77 148
14699.92 174
14701.06 159
14702.21 175
14703.36 159
14704.50 175
14705.65 163
14706.79 158
14707.94 156
14709.09 151
14710.23 175
14711.38 170
14712.53 163
14713.67 149
14714.82 156
14715.96 159
14717.11 175
14718.26 177
14719.40 152
14720.55 174
14721.70 177
14722.84 177
14723.99 164
14725.14 163
14726.28 155
14727.43 162
14728.58 160
14729.72 171
14730.87 147
14732.02 158
14733.16 177
14734.31 155
14735.46 177
14736.61 164
14737.75 186
14738.90 165
14740.05 161
14741.20 163
14742.34 195
14743.49 174
14744.64 163
14745.79 192
14746.93 196
14748.08 218
14749.23 154
14750.38 150
14751.52 193
14752.67 174
14753.82 192
14754.97 173
14756.11 185
14757.26 169
14758.41 158
14759.56 189
14760.71 168
14761.86 161
14763.00 175
14764.15 200
14765.30 193
14766.45 170
14767.60 190
14768.74 190
14769.89 169
14771.04 168
14772.19 164
14773.34 209
14774.49 175
14775.64 167
14776.79 180
14777.93 186
14779.08 181
14780.23 166
14781.38 185
14782.53 184
14783.68 197
14784.83 198
14785.98 188
14787.13 179
14788.28 217
14789.42 180
14790.57 206
14791.72 211
14792.87 181
14794.02 175
14795.17 165
14796.32 188
14797.47 199
14798.62 190
14799.77 181
14800.92 195
14802.07 195
14803.22 180
14804.37 199
14805.52 217
14806.67 211
14807.82 187
14808.97 190
14810.12 214
14811.27 181
14812.42 158
14813.57 189
14814.72 224
14815.87 215
14817.02 174
14818.17 208
14819.32 215
14820.47 200
14821.62 181
14822.77 191
14823.92 206
14825.07 187
14826.22 192
14827.37 185
14828.52 194
14829.68 177
14830.83 166
14831.98 153
14833.13 168
14834.28 172
14835.43 209
14836.58 183
14837.73 151
14838.88 143
14840.03 182
14841.19 181
14842.34 158
14843.49 159
14844.64 185
14845.79 190
14846.94 158
14848.09 154
14849.25 162
14850.40 168
14851.55 155
14852.70 167
14853.85 156
14855.00 151
14856.16 142
14857.31 169
14858.46 152
14859.61 162
14860.76 170
14861.92 153
14863.07 154
14864.22 144
14865.37 138
14866.52 156
14867.68 212
14868.83 182
14869.98 152
14871.13 130
14872.29 159
14873.44 140
14874.59 160
14875.74 149
14876.90 159
14878.05 166
14879.20 151
14880.36 128
14881.51 167
14882.66 158
14883.81 139
14884.97 148
14886.12 158
14887.27 150
14888.43 163
14889.58 162
14890.73 169
14891.89 151
14893.04 168
14894.19 149
14895.35 133
14896.50 138
14897.65 149
14898.81 151
14899.96 166
14901.11 143
14902.27 166
14903.42 161
14904.57 157
14905.73 156
14906.88 142
14908.04 145
14909.19 163
14910.34 168
14911.50 142
14912.65 127
14913.81 142
14914.96 174
14916.11 146
14917.27 160
14918.42 158
14919.58 162
14920.73 161
14921.88 133
14923.04 161
14924.19 143
14925.35 158
14926.50 152
14927.66 168
14928.81 129
14929.97 159
14931.12 161
14932.28 159
14933.43 153
14934.59 147
14935.74 155
14936.90 165
14938.05 153
14939.21 149
14940.36 152
14941.52 150
14942.67 161
14943.83 137
14944.98 155
14946.14 142
14947.29 135
14948.45 128
14949.60 166
14950.76 177
14951.91 172
14953.07 177
14954.23 164
14955.38 168
14956.54 191
14957.69 170
14958.85 149
14960.00 132
14961.16 157
14962.32 164
14963.47 140
14964.63 148
14965.78 174
14966.94 173
14968.10 165
14969.25 132
14970.41 158
14971.57 140
14972.72 156
14973.88 135
14975.04 131
14976.19 113
14977.35 125
14978.50 144
14979.66 141
14980.82 162
14981.97 134
14983.13 136
14984.29 122
14985.45 139
14986.60 129
14987.76 142
14988.92 148
14990.07 126
14991.23 162
14992.39 154
14993.54 164
14994.70 147
14995.86 135
14997.02 129
14998.17 137
14999.33 149
15000.49 136
15001.65 120
15002.80 152
15003.96 142
15005.12 152
15006.28 145
15007.43 151
15008.59 128
15009.75 133
15010.91 134
15012.07 135
15013.22 147
15014.38 128
15015.54 157
15016.70 114
15017.86 135
15019.01 137
15020.17 123
15021.33 151
15022.49 131
15023.65 138
15024.81 117
15025.96 139
15027.12 155
15028.28 110
15029.44 132
15030.60 137
15031.76 159
15032.92 123
15034.07 130
15035.23 118
15036.39 123
15037.55 130
15038.71 132
15039.87 130
15041.03 129
15042.19 151
15043.35 125
15044.50 115
15045.66 116
15046.82 114
15047.98 155
15049.14 145
15050.30 109
15051.46 120
15052.62 131
15053.78 151
15054.94 136
15056.10 110
15057.26 123
15058.42 135
15059.58 143
15060.74 138
15061.90 107
15063.06 104
15064.22 150
15065.38 165
15066.54 137
15067.70 116
15068.86 113
15070.02 135
15071.18 127
15072.34 124
15073.50 129
15074.66 143
15075.82 122
15076.98 128
15078.14 118
15079.30 117
15080.46 143
15081.62 146
15082.78 113
15083.94 125
15085.10 112
15086.26 120
15087.42 138
15088.59 138
15089.75 112
15090.91 125
15092.07 137
15093.23 119
15094.39 98
15095.55 140
15096.71 142
15097.87 128
15099.04 131
15100.20 113
15101.36 126
15102.52 139
15103.68 122
15104.84 114
15106.00 138
15107.17 136
15108.33 125
15109.49 113
15110.65 119
15111.81 137
15112.97 134
15114.14 132
15115.30 143
15116.46 116
15117.62 124
15118.78 120
15119.95 131
15121.11 132
15122.27 127
15123.43 136
15124.59 131
15125.76 109
15126.92 94
15128.08 118
15129.24 128
15130.41 118
15131.57 110
15132.73 123
15133.89 116
15135.06 136
15136.22 122
15137.38 124
15138.54 121
15139.71 137
15140.87 123
15142.03 108
15143.20 139
15144.36 124
15145.52 127
15146.69 151
15147.85 115
15149.01 97
15150.17 128
15151.34 117
15152.50 134
15153.66 135
15154.83 124
15155.99 127
15157.16 117
15158.32 136
15159.48 129
15160.65 144
15161.81 125
15162.97 117
15164.14 127
15165.30 137
15166.46 123
15167.63 128
15168.79 103
15169.96 96
15171.12 124
15172.28 109
15173.45 129
15174.61 123
15175.78 148
15176.94 139
15178.11 94
15179.27 126
15180.43 112
15181.60 129
15182.76 138
15183.93 123
15185.09 132
15186.26 127
15187.42 134
15188.59 126
15189.75 128
15190.92 138
15192.08 126
15193.25 124
15194.41 139
15195.58 129
15196.74 132
15197.91 113
15199.07 129
15200.24 123
15201.40 149
15202.57 124
15203.73 132
15204.90 140
15206.06 137
15207.23 129
15208.39 113
15209.56 134
15210.72 128
15211.89 122
15213.06 108
15214.22 133
15215.39 105
15216.55 133
15217.72 143
15218.88 125
15220.05 121
15221.22 119
15222.38 119
15223.55 136
15224.71 133
15225.88 133
15227.05 133
15228.21 138
15229.38 131
15230.55 133
15231.71 123
15232.88 127
15234.05 138
15235.21 128
15236.38 106
15237.54 113
15238.71 131
15239.88 110
15241.04 125
15242.21 129
15243.38 113
15244.55 134
15245.71 118
15246.88 124
15248.05 103
15249.21 123
15250.38 103
15251.55 120
15252.71 122
15253.88 107
15255.05 137
15256.22 109
15257.38 91
15258.55 117
15259.72 125
15260.89 106
15262.05 102
15263.22 136
15264.39 151
15265.56 133
15266.72 110
15267.89 122
15269.06 124
15270.23 122
15271.40 122
15272.56 132
15273.73 123
15274.90 107
15276.07 125
15277.24 135
15278.40 130
15279.57 126
15280.74 130
15281.91 129
15283.08 141
15284.25 134
15285.41 136
15286.58 139
15287.75 124
15288.92 121
15290.09 126
15291.26 126
15292.43 140
15293.59 141
15294.76 142
15295.93 134
15297.10 135
15298.27 157
15299.44 135
15300.61 118
15301.78 108
15302.95 114
15304.12 165
15305.28 126
15306.45 112
15307.62 130
15308.79 129
15309.96 123
15311.13 131
15312.30 134
15313.47 132
15314.64 131
15315.81 115
15316.98 128
15318.15 115
15319.32 128
15320.49 137
15321.66 129
15322.83 105
15324.00 116
15325.17 118
15326.34 110
15327.51 114
15328.68 134
15329.85 110
15331.02 116
15332.19 141
15333.36 129
15334.53 127
15335.70 118
15336.87 122
15338.04 144
15339.21 117
15340.38 126
15341.55 147
15342.72 143
15343.89 121
15345.06 117
15346.23 120
15347.41 109
15348.58 107
15349.75 122
15350.92 148
15352.09 116
15353.26 122
15354.43 127
15355.60 144
15356.77 144
15357.94 133
15359.12 114
15360.29 114
15361.46 130
15362.63 129
15363.80 124
15364.97 140
15366.14 136
15367.32 131
15368.49 127
15369.66 131
15370.83 123
15372.00 143
15373.17 133
15374.35 127
15375.52 127
15376.69 134
15377.86 108
15379.03 112
15380.21 113
15381.38 125
15382.55 114
15383.72 127
15384.90 98
15386.07 120
15387.24 116
15388.41 121
15389.58 112
15390.76 105
15391.93 140
15393.10 127
15394.27 129
15395.45 122
15396.62 108
15397.79 124
15398.97 125
15400.14 115
15401.31 105
15402.48 113
15403.66 128
15404.83 127
15406.00 116
15407.18 117
15408.35 102
15409.52 123
15410.70 95
15411.87 98
15413.04 134
15414.22 117
15415.39 111
15416.56 123
15417.74 112
15418.91 114
15420.08 121
15421.26 117
15422.43 110
15423.60 122
15424.78 115
15425.95 107
15427.13 110
15428.30 96
15429.47 114
15430.65 148
15431.82 108
15433.00 119
15434.17 128
15435.34 122
15436.52 115
15437.69 112
15438.87 123
15440.04 123
15441.22 124
15442.39 128
15443.56 112
15444.74 112
15445.91 101
15447.09 119
15448.26 130
15449.44 113
15450.61 140
15451.79 128
15452.96 118
15454.14 123
15455.31 147
15456.49 129
15457.66 124
15458.84 105
15460.01 110
15461.19 111
15462.36 119
15463.54 105
15464.71 121
15465.89 103
15467.06 157
15468.24 140
15469.42 129
15470.59 105
15471.77 118
15472.94 125
15474.12 123
15475.29 128
15476.47 107
15477.64 137
15478.82 113
15480.00 108
15481.17 99
15482.35 135
15483.52 132
15484.70 125
15485.88 122
15487.05 137
15488.23 114
15489.41 134
15490.58 145
15491.76 110
15492.93 126
15494.11 121
15495.29 126
15496.46 118
15497.64 126
15498.82 116
15499.99 132
15501.17 130
15502.35 125
15503.52 124
15504.70 113
15505.88 105
15507.05 140
15508.23 125
15509.41 134
15510.59 119
15511.76 116
15512.94 125
15514.12 138
15515.29 165
15516.47 117
15517.65 130
15518.83 120
15520.00 125
15521.18 113
15522.36 100
15523.54 136
15524.71 127
15525.89 95
15527.07 123
15528.25 112
15529.42 115
15530.60 149
15531.78 125
15532.96 119
15534.14 124
15535.31 129
15536.49 132
15537.67 110
15538.85 112
15540.03 110
15541.20 121
15542.38 128
15543.56 91
15544.74 118
15545.92 122
15547.10 121
15548.27 137
15549.45 106
15550.63 109
15551.81 131
15552.99 137
15554.17 128
15555.35 128
15556.53 118
15557.70 126
15558.88 128
15560.06 125
15561.24 116
15562.42 97
15563.60 138
15564.78 128
15565.96 108
15567.14 107
15568.32 113
15569.50 125
15570.67 118
15571.85 110
15573.03 127
15574.21 127
15575.39 144
15576.57 126
15577.75 111
15578.93 114
15580.11 125
15581.29 107
15582.47 103
15583.65 128
15584.83 117
15586.01 116
15587.19 141
15588.37 118
15589.55 121
15590.73 135
15591.91 115
15593.09 106
15594.27 121
15595.45 128
15596.63 113
15597.81 113
15598.99 128
15600.17 113
15601.35 121
15602.53 125
15603.71 134
15604.90 108
15606.08 125
15607.26 125
15608.44 107
15609.62 104
15610.80 105
15611.98 151
15613.16 134
15614.34 124
15615.52 109
15616.70 137
15617.89 133
15619.07 140
15620.25 122
15621.43 126
15622.61 129
15623.79 150
15624.97 138
15626.15 116
15627.34 118
15628.52 177
15629.70 164
15630.88 121
15632.06 122
15633.24 148
15634.43 141
15635.61 114
15636.79 126
15637.97 141
15639.15 126
15640.34 135
15641.52 119
15642.70 134
15643.88 127
15645.06 119
15646.25 150
15647.43 123
15648.61 143
15649.79 119
15650.98 129
15652.16 137
15653.34 105
15654.52 134
15655.71 121
15656.89 140
15658.07 139
15659.25 133
15660.44 127
15661.62 154
15662.80 140
15663.98 153
15665.17 123
15666.35 147
15667.53 141
15668.72 131
15669.90 150
15671.08 126
15672.27 125
15673.45 136
15674.63 143
15675.82 130
15677.00 118
15678.18 128
15679.37 128
15680.55 124
15681.73 134
15682.92 131
15684.10 124
15685.28 122
15686.47 145
15687.65 133
15688.84 144
15690.02 136
15691.20 129
15692.39 162
15693.57 139
15694.76 140
15695.94 141
15697.12 133
15698.31 152
15699.49 131
15700.68 133
15701.86 146
15703.05 140
15704.23 141
15705.41 131
15706.60 144
15707.78 150
15708.97 133
15710.15 134
15711.34 137
15712.52 159
15713.71 165
15714.89 163
15716.08 149
15717.26 146
15718.45 147
15719.63 149
15720.82 143
15722.00 147
15723.19 141
15724.37 168
15725.56 155
15726.74 134
15727.93 126
15729.11 160
15730.30 168
15731.48 139
15732.67 123
15733.85 133
15735.04 138
15736.23 165
15737.41 170
15738.60 158
15739.78 160
15740.97 160
15742.15 136
15743.34 142
15744.53 152
15745.71 145
15746.90 124
15748.08 139
15749.27 139
15750.46 153
15751.64 127
15752.83 157
15754.02 144
15755.20 155
15756.39 148
15757.57 148
15758.76 131
15759.95 148
15761.13 168
15762.32 153
15763.51 153
15764.69 150
15765.88 171
15767.07 159
15768.25 153
15769.44 127
15770.63 152
15771.82 139
15773.00 147
15774.19 133
15775.38 132
15776.56 140
15777.75 144
15778.94 165
15780.13 139
15781.31 113
15782.50 144
15783.69 150
15784.88 133
15786.06 122
15787.25 124
15788.44 143
15789.63 144
15790.81 143
15792.00 110
15793.19 144
15794.38 139
15795.56 119
15796.75 138
15797.94 156
15799.13 133
15800.32 138
15801.50 153
15802.69 110
15803.88 128
15805.07 138
15806.26 135
15807.45 136
15808.63 118
15809.82 128
15811.01 136
15812.20 136
15813.39 144
15814.58 123
15815.77 108
15816.95 133
15818.14 141
15819.33 114
15820.52 123
15821.71 142
15822.90 142
15824.09 162
15825.28 127
15826.46 114
15827.65 110
15828.84 130
15830.03 114
15831.22 117
15832.41 109
15833.60 124
15834.79 130
15835.98 127
15837.17 124
15838.36 135
15839.55 136
15840.74 117
15841.93 129
15843.12 137
15844.31 115
15845.50 146
15846.69 125
15847.88 121
15849.07 137
15850.26 140
15851.45 114
15852.64 117
15853.83 148
15855.02 156
15856.21 144
15857.40 128
15858.59 120
15859.78 92
15860.97 131
15862.16 141
15863.35 157
15864.54 134
15865.73 126
15866.92 122
15868.11 153
15869.30 128
15870.49 116
15871.68 124
15872.87 122
15874.06 108
15875.25 116
15876.45 142
15877.64 150
15878.83 152
15880.02 144
15881.21 128
15882.40 127
15883.59 128
15884.78 143
15885.97 131
15887.17 109
15888.36 124
15889.55 137
15890.74 121
15891.93 107
15893.12 119
15894.31 146
15895.51 141
15896.70 113
15897.89 111
15899.08 126
15900.27 112
15901.46 140
15902.66 124
15903.85 117
15905.04 106
15906.23 107
15907.43 138
15908.62 133
15909.81 136
15911.00 119
15912.19 116
15913.39 116
15914.58 144
15915.77 140
15916.96 117
15918.16 123
15919.35 129
15920.54 123
15921.73 135
15922.93 124
15924.12 120
15925.31 139
15926.50 122
15927.70 126
15928.89 142
15930.08 133
15931.28 125
15932.47 149
15933.66 127
15934.86 128
15936.05 150
15937.24 148
15938.44 125
15939.63 157
15940.82 144
15942.02 132
15943.21 132
15944.40 121
15945.60 126
15946.79 148
15947.98 140
15949.18 134
15950.37 142
15951.56 119
15952.76 131
15953.95 119
15955.15 118
15956.34 124
15957.53 138
15958.73 111
15959.92 129
15961.12 119
15962.31 129
15963.50 112
15964.70 120
15965.89 115
15967.09 112
15968.28 116
15969.48 113
15970.67 84
15971.86 109
15973.06 130
15974.25 106
15975.45 120
15976.64 107
15977.84 95
15979.03 122
15980.23 128
15981.42 103
15982.62 118
15983.81 109
15985.01 122
15986.20 118
15987.40 108
15988.59 99
15989.79 118
15990.98 123
15992.18 115
15993.37 100
15994.57 114
15995.76 131
15996.96 140
15998.16 130
15999.35 105
16000.55 102
16001.74 142
16002.94 112
16004.13 116
16005.33 108
16006.53 108
16007.72 132
16008.92 117
16010.11 116
16011.31 116
16012.51 120
16013.70 115
16014.90 116
16016.09 130
16017.29 119
16018.49 122
16019.68 136
16020.88 117
16022.07 120
16023.27 113
16024.47 124
16025.66 125
16026.86 102
16028.06 116
16029.25 127
16030.45 131
16031.65 121
16032.84 113
16034.04 128
16035.24 109
16036.44 111
16037.63 99
16038.83 137
16040.03 107
16041.22 115
16042.42 94
16043.62 119
16044.82 120
16046.01 110
16047.21 139
16048.41 132
16049.60 123
16050.80 127
16052.00 141
16053.20 136
16054.39 111
16055.59 111
16056.79 134
16057.99 113
16059.19 96
16060.38 87
16061.58 106
16062.78 115
16063.98 109
16065.18 119
16066.37 87
16067.57 107
16068.77 102
16069.97 109
16071.17 128
16072.36 107
16073.56 132
16074.76 132
16075.96 120
16077.16 106
16078.36 109
16079.56 126
16080.75 121
16081.95 116
16083.15 118
16084.35 141
16085.55 117
16086.75 111
16087.95 109
16089.15 132
16090.34 110
16091.54 72
16092.74 99
16093.94 105
16095.14 98
16096.34 100
16097.54 125
16098.74 131
16099.94 105
16101.14 112
16102.34 103
16103.54 115
16104.74 102
16105.93 87
16107.13 138
16108.33 95
16109.53 111
16110.73 104
16111.93 108
16113.13 117
16114.33 96
16115.53 89
16116.73 127
16117.93 113
16119.13 123
16120.33 113
16121.53 124
16122.73 104
16123.93 114
16125.13 115
16126.33 104
16127.53 101
16128.73 115
16129.94 119
16131.14 104
16132.34 116
16133.54 124
16134.74 102
16135.94 120
16137.14 111
16138.34 115
16139.54 101
16140.74 112
16141.94 123
16143.14 105
16144.34 98
16145.55 117
16146.75 129
16147.95 117
16149.15 128
16150.35 98
16151.55 93
16152.75 95
16153.95 106
16155.15 102
16156.36 105
16157.56 99
16158.76 103
16159.96 119
16161.16 104
16162.36 97
16163.57 96
16164.77 103
16165.97 105
16167.17 103
16168.37 118
16169.58 127
16170.78 98
16171.98 109
16173.18 115
16174.38 118
16175.59 119
16176.79 115
16177.99 121
16179.19 91
16180.39 116
16181.60 112
16182.80 116
16184.00 105
16185.20 128
16186.41 116
16187.61 87
16188.81 109
16190.01 101
16191.22 107
16192.42 106
16193.62 102
16194.83 95
16196.03 95
16197.23 102
16198.43 97
16199.64 103
16200.84 113
16202.04 105
16203.25 107
16204.45 104
16205.65 117
16206.86 101
16208.06 115
16209.26 125
16210.47 113
16211.67 101
16212.87 117
16214.08 124
16215.28 106
16216.49 117
16217.69 96
16218.89 103
16220.10 123
16221.30 130
16222.50 118
16223.71 116
16224.91 115
16226.12 113
16227.32 103
16228.52 103
16229.73 94
16230.93 108
16232.14 118
16233.34 110
16234.55 132
16235.75 124
16236.95 112
16238.16 114
16239.36 116
16240.57 102
16241.77 117
16242.98 130
16244.18 106
16245.39 126
16246.59 138
16247.80 110
16249.00 143
16250.21 125
16251.41 125
16252.62 134
16253.82 126
16255.03 142
16256.23 125
16257.44 135
16258.64 129
16259.85 129
16261.05 129
16262.26 133
16263.46 130
16264.67 127
16265.87 121
16267.08 135
16268.29 122
16269.49 129
16270.70 133
16271.90 121
16273.11 170
16274.31 141
16275.52 153
16276.73 138
16277.93 149
16279.14 145
16280.34 137
16281.55 121
16282.76 131
16283.96 123
16285.17 146
16286.38 133
16287.58 136
16288.79 154
16289.99 123
16291.20 129
16292.41 137
16293.61 125
16294.82 140
16296.03 148
16297.23 137
16298.44 132
16299.65 145
16300.85 130
16302.06 145
16303.27 127
16304.47 137
16305.68 152
16306.89 162
16308.10 154
16309.30 158
16310.51 151
16311.72 150
16312.92 127
16314.13 122
16315.34 174
16316.55 158
16317.75 159
16318.96 135
16320.17 128
16321.38 129
16322.58 155
16323.79 138
16325.00 141
16326.21 129
16327.42 129
16328.62 109
16329.83 148
16331.04 120
16332.25 132
16333.46 141
16334.66 124
16335.87 142
16337.08 120
16338.29 118
16339.50 130
16340.70 119
16341.91 140
16343.12 136
16344.33 123
16345.54 130
16346.75 131
16347.96 118
16349.16 133
16350.37 142
16351.58 136
16352.79 120
16354.00 121
16355.21 121
16356.42 124
16357.63 124
16358.83 130
16360.04 129
16361.25 134
16362.46 135
16363.67 132
16364.88 111
16366.09 122
16367.30 114
16368.51 113
16369.72 105
16370.93 116
16372.14 117
16373.35 99
16374.56 122
16375.76 107
16376.97 124
16378.18 117
16379.39 126
16380.60 123
16381.81 104
16383.02 119
16384.23 100
16385.44 148
16386.65 100
16387.86 98
16389.07 104
16390.28 114
16391.49 90
16392.70 105
16393.91 95
16395.12 129
16396.33 111
16397.55 125
16398.76 118
16399.97 131
16401.18 103
16402.39 115
16403.60 114
16404.81 113
16406.02 119
16407.23 125
16408.44 112
16409.65 111
16410.86 118
16412.07 112
16413.28 127
16414.50 98
16415.71 108
16416.92 121
16418.13 131
16419.34 99
16420.55 107
16421.76 106
16422.97 137
16424.19 122
16425.40 119
16426.61 113
16427.82 105
16429.03 120
16430.24 118
16431.46 133
16432.67 127
16433.88 121
16435.09 110
16436.30 113
16437.51 112
16438.73 123
16439.94 122
16441.15 123
16442.36 108
16443.57 114
16444.79 122
16446.00 107
16447.21 104
16448.42 127
16449.64 117
16450.85 123
16452.06 113
16453.27 117
16454.49 105
16455.70 95
16456.91 104
16458.12 108
16459.34 106
16460.55 105
16461.76 96
16462.97 103
16464.19 118
16465.40 94
16466.61 103
16467.83 105
16469.04 111
16470.25 116
16471.47 121
16472.68 117
16473.89 114
16475.11 119
16476.32 102
16477.53 87
16478.75 95
16479.96 91
16481.17 101
16482.39 115
16483.60 113
16484.81 112
16486.03 118
16487.24 112
16488.45 101
16489.67 103
16490.88 118
16492.10 112
16493.31 131
16494.52 112
16495.74 105
16496.95 110
16498.17 105
16499.38 93
16500.59 99
16501.81 101
16503.02 95
16504.24 114
16505.45 121
16506.67 91
16507.88 97
16509.10 121
16510.31 94
16511.52 99
16512.74 100
16513.95 92
16515.17 95
16516.38 109
16517.60 87
16518.81 93
16520.03 88
16521.24 124
16522.46 112
16523.67 98
16524.89 98
16526.10 74
16527.32 95
16528.53 97
16529.75 102
16530.96 103
16532.18 96
16533.40 93
16534.61 95
16535.83 94
16537.04 88
16538.26 109
16539.47 96
16540.69 111
16541.91 104
16543.12 125
16544.34 95
16545.55 103
16546.77 95
16547.98 120
16549.20 111
16550.42 85
16551.63 109
16552.85 110
16554.07 117
16555.28 113
16556.50 94
16557.71 116
16558.93 114
16560.15 100
16561.36 88
16562.58 98
16563.80 100
16565.01 98
16566.23 120
16567.45 90
16568.66 96
16569.88 107
16571.10 135
16572.31 103
16573.53 95
16574.75 113
16575.96 112
16577.18 105
16578.40 109
16579.62 101
16580.83 83
16582.05 122
16583.27 92
16584.48 110
16585.70 95
16586.92 100
16588.14 109
16589.35 100
16590.57 89
16591.79 78
16593.01 94
16594.23 107
16595.44 95
16596.66 107
16597.88 84
16599.10 96
16600.31 105
16601.53 97
16602.75 97
16603.97 104
16605.19 102
16606.40 101
16607.62 98
16608.84 86
16610.06 107
16611.28 118
16612.50 95
16613.71 104
16614.93 97
16616.15 103
16617.37 98
16618.59 105
16619.81 103
16621.03 105
16622.24 104
16623.46 117
16624.68 107
16625.90 90
16627.12 111
16628.34 118
16629.56 119
16630.78 100
16632.00 99
16633.21 115
16634.43 120
16635.65 123
16636.87 107
16638.09 114
16639.31 103
16640.53 107
16641.75 110
16642.97 99
16644.19 98
16645.41 101
16646.63 112
16647.85 106
16649.07 97
16650.29 105
16651.51 94
16652.73 115
16653.95 108
16655.17 81
16656.39 111
16657.61 102
16658.83 84
16660.05 118
16661.27 96
16662.49 131
16663.71 107
16664.93 99
16666.15 99
16667.37 81
16668.59 118
16669.81 117
16671.03 124
16672.25 105
16673.47 118
16674.69 127
16675.91 103
16677.13 82
16678.35 103
16679.57 119
16680.80 108
16682.02 84
16683.24 93
16684.46 123
16685.68 112
16686.90 121
16688.12 86
16689.34 101
16690.56 87
16691.79 116
16693.01 123
16694.23 78
16695.45 85
16696.67 99
16697.89 101
16699.11 108
16700.34 98
16701.56 96
16702.78 95
16704.00 96
16705.22 107
16706.44 101
16707.67 115
16708.89 107
16710.11 97
16711.33 92
16712.55 102
16713.78 93
16715.00 116
16716.22 91
16717.44 104
16718.67 90
16719.89 122
16721.11 98
16722.33 102
16723.55 122
16724.78 114
16726.00 115
16727.22 76
16728.45 105
16729.67 84
16730.89 112
16732.11 103
16733.34 76
16734.56 83
16735.78 105
16737.00 113
16738.23 106
16739.45 106
16740.67 94
16741.90 88
16743.12 92
16744.34 99
16745.57 94
16746.79 100
16748.01 103
16749.24 97
16750.46 73
16751.68 104
16752.91 101
16754.13 123
16755.35 107
16756.58 111
16757.80 99
16759.03 89
16760.25 115
16761.47 107
16762.70 93
16763.92 99
16765.14 116
16766.37 75
16767.59 100
16768.82 87
16770.04 105
16771.27 96
16772.49 100
16773.71 103
16774.94 102
16776.16 98
16777.39 104
16778.61 91
16779.84 105
16781.06 98
16782.29 104
16783.51 97
16784.73 92
16785.96 97
16787.18 96
16788.41 98
16789.63 89
16790.86 110
16792.08 97
16793.31 97
16794.53 107
16795.76 91
16796.98 89
16798.21 92
16799.43 104
16800.66 107
16801.89 78
16803.11 92
16804.34 102
16805.56 112
16806.79 105
16808.01 93
16809.24 109
16810.46 97
16811.69 86
16812.91 85
16814.14 90
16815.37 95
16816.59 111
16817.82 94
16819.04 86
16820.27 96
16821.50 92
16822.72 98
16823.95 102
16825.17 97
16826.40 91
16827.63 90
16828.85 112
16830.08 130
16831.31 98
16832.53 100
16833.76 112
16834.99 96
16836.21 99
16837.44 115
16838.67 112
16839.89 87
16841.12 104
16842.35 111
16843.57 90
16844.80 101
16846.03 105
16847.25 112
16848.48 102
16849.71 100
16850.93 103
16852.16 101
16853.39 98
16854.62 82
16855.84 100
16857.07 102
16858.30 85
16859.53 85
16860.75 95
16861.98 104
16863.21 96
16864.44 106
16865.66 119
16866.89 101
16868.12 99
16869.35 95
16870.57 91
16871.80 135
16873.03 116
16874.26 91
16875.49 113
16876.71 97
16877.94 102
16879.17 108
16880.40 98
16881.63 115
16882.86 113
16884.08 113
16885.31 112
16886.54 110
16887.77 110
16889.00 139
16890.23 108
16891.45 118
16892.68 96
16893.91 120
16895.14 97
16896.37 108
16897.60 113
16898.83 136
16900.06 116
16901.29 110
16902.51 116
16903.74 83
16904.97 113
16906.20 114
16907.43 114
16908.66 93
16909.89 98
16911.12 96
16912.35 125
16913.58 97
16914.81 102
16916.04 97
16917.27 123
16918.50 98
16919.73 99
16920.95 121
16922.18 104
16923.41 103
16924.64 103
16925.87 111
16927.10 101
16928.33 99
16929.56 132
16930.79 109
16932.02 100
16933.25 96
16934.48 110
16935.71 111
16936.94 104
16938.18 98
16939.41 103
16940.64 113
16941.87 97
16943.10 91
16944.33 97
16945.56 118
16946.79 117
16948.02 103
16949.25 90
16950.48 103
16951.71 126
16952.94 127
16954.17 88
16955.40 89
16956.64 105
16957.87 109
16959.10 107
16960.33 118
16961.56 98
16962.79 123
16964.02 99
16965.25 103
16966.48 98
16967.72 90
16968.95 103
16970.18 120
16971.41 119
16972.64 83
16973.87 122
16975.11 84
16976.34 121
16977.57 108
16978.80 92
16980.03 99
16981.26 95
16982.50 90
16983.73 113
16984.96 122
16986.19 105
16987.42 102
16988.66 112
16989.89 122
16991.12 102
16992.35 119
16993.59 85
16994.82 109
16996.05 103
16997.28 121
16998.52 91
16999.75 87
17000.98 102
17002.21 96
17003.45 98
17004.68 98
17005.91 107
17007.14 122
17008.38 113
17009.61 87
17010.84 92
17012.08 82
17013.31 113
17014.54 98
17015.78 106
17017.01 101
17018.24 117
17019.47 102
17020.71 103
17021.94 109
17023.17 84
17024.41 102
17025.64 117
17026.88 121
17028.11 110
17029.34 115
17030.58 99
17031.81 90
17033.04 96
17034.28 95
17035.51 104
17036.75 98
17037.98 99
17039.21 97
17040.45 86
17041.68 96
17042.92 100
17044.15 122
17045.38 107
17046.62 107
17047.85 88
17049.09 87
17050.32 103
17051.56 92
17052.79 112
17054.02 96
17055.26 99
17056.49 96
17057.73 106
17058.96 93
17060.20 97
17061.43 99
17062.67 114
17063.90 125
17065.14 96
17066.37 113
17067.61 91
17068.84 111
17070.08 103
17071.31 94
17072.55 86
17073.78 109
17075.02 94
17076.25 109
17077.49 114
17078.72 122
17079.96 112
17081.20 106
17082.43 90
17083.67 91
17084.90 115
17086.14 84
17087.37 89
17088.61 90
17089.85 91
17091.08 81
17092.32 94
17093.55 110
17094.79 88
17096.03 69
17097.26 82
17098.50 96
17099.73 92
17100.97 72
17102.21 89
17103.44 115
17104.68 111
17105.92 91
17107.15 84
17108.39 116
17109.63 109
17110.86 112
17112.10 92
17113.34 110
17114.57 102
17115.81 119
17117.05 86
17118.28 88
17119.52 96
17120.76 84
17121.99 92
17123.23 81
17124.47 110
17125.70 90
17126.94 105
17128.18 97
17129.42 93
17130.65 92
17131.89 95
17133.13 106
17134.37 97
17135.60 100
17136.84 89
17138.08 109
17139.32 113
17140.55 92
17141.79 74
17143.03 84
17144.27 112
17145.50 108
17146.74 101
17147.98 91
17149.22 103
17150.46 120
17151.69 112
17152.93 88
17154.17 91
17155.41 92
17156.65 113
17157.89 105
17159.12 112
17160.36 98
17161.60 96
17162.84 105
17164.08 108
17165.32 83
17166.56 71
17167.79 87
17169.03 134
17170.27 86
17171.51 97
17172.75 93
17173.99 109
17175.23 99
17176.47 92
17177.70 92
17178.94 88
17180.18 117
17181.42 100
17182.66 83
17183.90 77
17185.14 95
17186.38 113
17187.62 113
17188.86 79
17190.10 104
17191.34 117
17192.58 110
17193.82 70
17195.06 78
17196.30 95
17197.54 103
17198.78 90
17200.01 100
17201.25 73
17202.49 88
17203.73 100
17204.97 99
17206.21 82
17207.45 80
17208.70 110
17209.94 106
17211.18 101
17212.42 72
17213.66 90
17214.90 109
17216.14 117
17217.38 93
17218.62 96
17219.86 103
17221.10 91
17222.34 108
17223.58 83
17224.82 110
17226.06 96
17227.30 96
17228.54 100
17229.78 92
17231.03 80
17232.27 84
17233.51 105
17234.75 93
17235.99 90
17237.23 104
17238.47 95
17239.71 92
17240.95 93
17242.20 98
17243.44 93
17244.68 106
17245.92 119
17247.16 85
17248.40 94
17249.65 83
17250.89 73
17252.13 94
17253.37 95
17254.61 100
17255.85 101
17257.10 99
17258.34 95
17259.58 97
17260.82 83
17262.06 95
17263.31 86
17264.55 111
17265.79 79
17267.03 100
17268.27 90
17269.52 101
17270.76 106
17272.00 87
17273.24 94
17274.49 99
17275.73 97
17276.97 87
17278.22 86
17279.46 101
17280.70 93
17281.94 100
17283.19 121
17284.43 74
17285.67 94
17286.91 88
17288.16 84
17289.40 86
17290.64 88
17291.89 101
17293.13 91
17294.37 83
17295.62 89
17296.86 96
17298.10 87
17299.35 96
17300.59 93
17301.83 107
17303.08 102
17304.32 114
17305.56 93
17306.81 114
17308.05 71
17309.30 90
17310.54 88
17311.78 93
17313.03 91
17314.27 72
17315.52 93
17316.76 85
17318.00 97
17319.25 91
17320.49 81
17321.74 81
17322.98 97
17324.23 95
17325.47 101
17326.71 75
17327.96 99
17329.20 97
17330.45 94
17331.69 78
17332.94 109
17334.18 103
17335.43 99
17336.67 67
17337.92 79
17339.16 106
17340.41 81
17341.65 100
17342.90 83
17344.14 77
17345.39 82
17346.63 115
17347.88 78
17349.12 105
17350.37 93
17351.61 97
17352.86 97
17354.10 80
17355.35 82
17356.59 93
17357.84 84
17359.08 92
17360.33 91
17361.58 76
17362.82 104
17364.07 86
17365.31 96
17366.56 97
17367.80 89
17369.05 102
17370.30 104
17371.54 89
17372.79 79
17374.03 110
17375.28 80
17376.53 101
17377.77 81
17379.02 87
17380.27 73
17381.51 80
17382.76 81
17384.01 98
17385.25 78
17386.50 100
17387.75 95
17388.99 96
17390.24 98
17391.49 94
17392.73 96
17393.98 95
17395.23 93
17396.47 90
17397.72 91
17398.97 94
17400.21 106
17401.46 97
17402.71 100
17403.96 93
17405.20 110
17406.45 102
17407.70 101
17408.94 91
17410.19 118
17411.44 84
17412.69 91
17413.93 93
17415.18 102
17416.43 121
17417.68 104
17418.93 95
17420.17 69
17421.42 104
17422.67 77
17423.92 106
17425.16 83
17426.41 81
17427.66 87
17428.91 70
17430.16 117
17431.41 85
17432.65 111
17433.90 98
17435.15 106
17436.40 92
17437.65 107
17438.90 92
17440.14 102
17441.39 99
17442.64 97
17443.89 89
17445.14 107
17446.39 81
17447.64 78
17448.88 89
17450.13 94
17451.38 111
17452.63 89
17453.88 97
17455.13 77
17456.38 91
17457.63 78
17458.88 108
17460.13 82
17461.38 101
17462.62 91
17463.87 99
17465.12 87
17466.37 82
17467.62 93
17468.87 97
17470.12 94
17471.37 81
17472.62 98
17473.87 88
17475.12 94
17476.37 84
17477.62 110
17478.87 90
17480.12 98
17481.37 89
17482.62 94
17483.87 73
17485.12 98
17486.37 97
17487.62 97
17488.87 114
17490.12 99
17491.37 92
17492.62 99
17493.87 96
17495.12 113
17496.37 127
17497.62 73
17498.87 99
17500.12 85
17501.38 120
17502.63 94
17503.88 84
17505.13 86
17506.38 96
17507.63 97
17508.88 90
17510.13 93
17511.38 96
17512.63 95
17513.89 71
17515.14 113
17516.39 110
17517.64 95
17518.89 112
17520.14 116
17521.39 83
17522.64 95
17523.90 97
17525.15 102
17526.40 93
17527.65 86
17528.90 91
17530.15 95
17531.41 107
17532.66 94
17533.91 91
17535.16 87
17536.41 97
17537.67 78
17538.92 96
17540.17 102
17541.42 120
17542.67 106
17543.93 106
17545.18 80
17546.43 99
17547.68 122
17548.94 78
17550.19 80
17551.44 82
17552.69 120
17553.95 86
17555.20 86
17556.45 103
17557.70 110
17558.96 98
17560.21 94
17561.46 88
17562.72 98
17563.97 89
17565.22 85
17566.47 93
17567.73 91
17568.98 117
17570.23 99
17571.49 99
17572.74 88
17573.99 88
17575.25 95
17576.50 115
17577.75 98
17579.01 116
17580.26 101
17581.51 112
17582.77 101
17584.02 116
17585.28 96
17586.53 103
17587.78 123
17589.04 102
17590.29 78
17591.54 91
17592.80 116
17594.05 109
17595.31 120
17596.56 113
17597.81 83
17599.07 89
17600.32 117
17601.58 84
17602.83 109
17604.09 94
17605.34 95
17606.60 104
17607.85 95
17609.10 101
17610.36 93
17611.61 85
17612.87 105
17614.12 95
17615.38 98
17616.63 83
17617.89 102
17619.14 112
17620.40 92
17621.65 117
17622.91 97
17624.16 106
17625.42 101
17626.67 84
17627.93 107
17629.18 86
17630.44 100
17631.69 99
17632.95 93
17634.21 83
17635.46 74
17636.72 81
17637.97 80
17639.23 73
17640.48 101
17641.74 116
17642.99 86
17644.25 93
17645.51 89
17646.76 97
17648.02 81
17649.27 98
17650.53 85
17651.79 91
17653.04 88
17654.30 106
17655.55 87
17656.81 90
17658.07 87
17659.32 113
17660.58 105
17661.84 96
17663.09 103
17664.35 103
17665.61 97
17666.86 75
17668.12 96
17669.38 100
17670.63 118
17671.89 86
17673.15 90
17674.40 79
17675.66 105
17676.92 98
17678.17 98
17679.43 92
17680.69 110
17681.95 94
17683.20 81
17684.46 80
17685.72 95
17686.98 109
17688.23 88
17689.49 105
17690.75 86
17692.01 79
17693.26 87
17694.52 89
17695.78 86
17697.04 79
17698.29 94
17699.55 79
17700.81 87
17702.07 85
17703.32 84
17704.58 90
17705.84 105
17707.10 110
17708.36 104
17709.62 86
17710.87 85
17712.13 74
17713.39 83
17714.65 85
17715.91 103
17717.17 97
17718.42 80
17719.68 81
17720.94 87
17722.20 110
17723.46 93
17724.72 83
17725.98 75
17727.23 104
17728.49 84
17729.75 75
17731.01 89
17732.27 93
17733.53 91
17734.79 92
17736.05 94
17737.31 92
17738.57 96
17739.82 105
17741.08 105
17742.34 86
17743.60 81
17744.86 107
17746.12 96
17747.38 70
17748.64 79
17749.90 78
17751.16 104
17752.42 93
17753.68 92
17754.94 83
17756.20 75
17757.46 79
17758.72 83
17759.98 77
17761.24 78
17762.50 105
17763.76 98
17765.02 77
17766.28 72
17767.54 92
17768.80 93
17770.06 78
17771.32 103
17772.58 115
17773.84 78
17775.10 78
17776.36 84
17777.62 93
17778.88 75
17780.14 85
17781.40 96
17782.67 97
17783.93 94
17785.19 91
17786.45 82
17787.71 84
17788.97 80
17790.23 74
17791.49 96
17792.75 92
17794.01 96
17795.28 84
17796.54 84
17797.80 79
17799.06 84
17800.32 83
17801.58 69
17802.84 75
17804.11 78
17805.37 91
17806.63 100
17807.89 101
17809.15 90
17810.41 89
17811.68 96
17812.94 90
17814.20 91
17815.46 96
17816.72 88
17817.99 107
17819.25 99
17820.51 89
17821.77 85
17823.03 77
17824.30 90
17825.56 85
17826.82 69
17828.08 74
17829.35 106
17830.61 95
17831.87 67
17833.13 75
17834.40 100
17835.66 92
17836.92 88
17838.18 66
17839.45 79
17840.71 80
17841.97 89
17843.24 85
17844.50 87
17845.76 83
17847.02 83
17848.29 90
17849.55 86
17850.81 83
17852.08 80
17853.34 92
17854.60 113
17855.87 107
17857.13 96
17858.39 70
17859.66 88
17860.92 79
17862.18 78
17863.45 81
17864.71 94
17865.98 91
17867.24 87
17868.50 87
17869.77 76
17871.03 93
17872.30 102
17873.56 77
17874.82 102
17876.09 82
17877.35 97
17878.62 93
17879.88 87
17881.14 91
17882.41 93
17883.67 79
17884.94 95
17886.20 95
17887.47 96
17888.73 78
17890.00 108
17891.26 85
17892.52 91
17893.79 99
17895.05 90
17896.32 100
17897.58 93
17898.85 99
17900.11 109
17901.38 94
17902.64 78
17903.91 89
17905.17 91
17906.44 90
17907.70 109
17908.97 94
17910.23 108
17911.50 95
17912.77 102
17914.03 87
17915.30 83
17916.56 80
17917.83 100
17919.09 97
17920.36 83
17921.62 73
17922.89 80
17924.16 81
17925.42 87
17926.69 81
17927.95 77
17929.22 70
17930.49 76
17931.75 88
17933.02 87
17934.28 77
17935.55 86
17936.82 96
17938.08 88
17939.35 92
17940.62 85
17941.88 96
17943.15 91
17944.42 84
17945.68 90
17946.95 73
17948.22 87
17949.48 87
17950.75 94
17952.02 78
17953.28 78
17954.55 99
17955.82 95
17957.08 72
17958.35 93
17959.62 107
17960.88 99
17962.15 90
17963.42 84
17964.69 92
17965.95 87
17967.22 84
17968.49 81
17969.76 90
17971.02 91
17972.29 92
17973.56 89
17974.83 81
17976.09 85
17977.36 81
17978.63 91
17979.90 101
17981.16 76
17982.43 81
17983.70 88
17984.97 119
17986.24 84
17987.50 80
17988.77 80
17990.04 98
17991.31 90
17992.58 87
17993.84 87
17995.11 92
17996.38 85
17997.65 97
17998.92 99
18000.19 74
18001.46 84
18002.72 86
18003.99 116
18005.26 93
18006.53 82
18007.80 91
18009.07 98
18010.34 74
18011.61 76
18012.87 96
18014.14 90
18015.41 91
18016.68 71
18017.95 80
18019.22 83
18020.49 94
18021.76 96
18023.03 91
18024.30 57
18025.57 84
18026.84 97
18028.11 86
18029.37 74
18030.64 79
18031.91 97
18033.18 79
18034.45 82
18035.72 75
18036.99 94
18038.26 84
18039.53 115
18040.80 101
18042.07 74
18043.34 93
18044.61 80
18045.88 107
18047.15 86
18048.42 69
18049.69 86
18050.96 108
18052.23 100
18053.50 90
18054.77 103
18056.05 107
18057.32 79
18058.59 94
18059.86 86
18061.13 94
18062.40 88
18063.67 87
18064.94 98
18066.21 69
18067.48 83
18068.75 85
18070.02 84
18071.29 79
18072.57 109
18073.84 86
18075.11 92
18076.38 96
18077.65 82
18078.92 86
18080.19 85
18081.46 88
18082.74 92
18084.01 82
18085.28 76
18086.55 74
18087.82 81
18089.09 92
18090.37 72
18091.64 73
18092.91 96
18094.18 102
18095.45 80
18096.72 88
18098.00 102
18099.27 93
18100.54 102
18101.81 71
18103.08 80
18104.36 84
18105.63 97
18106.90 81
18108.17 74
18109.45 75
18110.72 82
18111.99 88
18113.26 84
18114.54 76
18115.81 85
18117.08 98
18118.35 80
18119.63 71
18120.90 73
18122.17 79
18123.44 86
18124.72 86
18125.99 85
18127.26 88
18128.54 88
18129.81 109
18131.08 96
18132.36 68
18133.63 82
18134.90 100
18136.18 106
18137.45 100
18138.72 76
18140.00 93
18141.27 96
18142.54 75
18143.82 70
18145.09 91
18146.36 96
18147.64 83
18148.91 95
18150.19 95
18151.46 93
18152.73 77
18154.01 104
18155.28 71
18156.55 84
18157.83 71
18159.10 100
18160.38 101
18161.65 83
18162.93 83
18164.20 95
18165.47 76
18166.75 77
18168.02 69
18169.30 93
18170.57 98
18171.85 70
18173.12 72
18174.40 88
18175.67 76
18176.95 88
18178.22 87
18179.50 89
18180.77 66
18182.04 83
18183.32 96
18184.59 75
18185.87 68
18187.15 91
18188.42 100
18189.70 110
18190.97 85
18192.25 80
18193.52 86
18194.80 94
18196.07 80
18197.35 112
18198.62 106
18199.90 94
18201.17 94
18202.45 109
18203.73 81
18205.00 90
18206.28 100
18207.55 84
18208.83 75
18210.10 73
18211.38 81
18212.66 77
18213.93 86
18215.21 96
18216.48 90
18217.76 76
18219.04 77
18220.31 79
18221.59 80
18222.87 79
18224.14 74
18225.42 97
18226.70 118
18227.97 102
18229.25 87
18230.53 81
18231.80 83
18233.08 91
18234.36 77
18235.63 70
18236.91 77
18238.19 118
18239.46 87
18240.74 97
18242.02 54
18243.29 91
18244.57 79
18245.85 108
18247.13 84
18248.40 92
18249.68 98
18250.96 88
18252.24 80
18253.51 78
18254.79 93
18256.07 79
18257.35 84
18258.62 81
18259.90 84
18261.18 86
18262.46 95
18263.73 88
18265.01 79
18266.29 81
18267.57 85
18268.85 78
18270.12 80
18271.40 78
18272.68 64
18273.96 104
18275.24 100
18276.51 106
18277.79 72
18279.07 101
18280.35 95
18281.63 88
18282.91 81
18284.18 92
18285.46 92
18286.74 98
18288.02 100
18289.30 79
18290.58 79
18291.86 80
18293.14 86
18294.41 91
18295.69 92
18296.97 91
18298.25 86
18299.53 98
18300.81 87
18302.09 74
18303.37 77
18304.65 88
18305.93 92
18307.21 91
18308.49 86
18309.76 103
18311.04 93
18312.32 99
18313.60 91
18314.88 83
18316.16 96
18317.44 88
18318.72 74
18320.00 89
18321.28 86
18322.56 92
18323.84 88
18325.12 86
18326.40 100
18327.68 94
18328.96 96
18330.24 95
18331.52 90
18332.80 84
18334.08 102
18335.36 100
18336.64 105
18337.92 83
18339.20 94
18340.48 98
18341.76 103
18343.05 102
18344.33 87
18345.61 83
18346.89 83
18348.17 79
18349.45 89
18350.73 71
18352.01 93
18353.29 84
18354.57 88
18355.85 85
18357.13 94
18358.42 108
18359.70 80
18360.98 95
18362.26 65
18363.54 92
18364.82 86
18366.10 89
18367.38 83
18368.67 83
18369.95 81
18371.23 80
18372.51 84
18373.79 79
18375.07 85
18376.36 98
18377.64 97
18378.92 86
18380.20 85
18381.48 97
18382.77 99
18384.05 89
18385.33 85
18386.61 116
18387.89 89
18389.18 91
18390.46 71
18391.74 87
18393.02 97
18394.31 85
18395.59 79
18396.87 88
18398.15 86
18399.44 105
18400.72 75
18402.00 86
18403.28 80
18404.57 117
18405.85 78
18407.13 81
18408.41 90
18409.70 83
18410.98 90
18412.26 84
18413.55 93
18414.83 95
18416.11 114
18417.40 95
18418.68 94
18419.96 78
18421.25 111
18422.53 102
18423.81 101
18425.10 73
18426.38 71
18427.66 86
18428.95 86
18430.23 100
18431.51 92
18432.80 80
18434.08 81
18435.37 102
18436.65 80
18437.93 58
18439.22 70
18440.50 88
18441.79 80
18443.07 112
18444.35 77
18445.64 78
18446.92 95
18448.21 104
18449.49 88
18450.78 65
18452.06 94
18453.34 84
18454.63 84
18455.91 64
18457.20 100
18458.48 77
18459.77 101
18461.05 101
18462.34 90
18463.62 83
18464.91 86
18466.19 91
18467.48 67
18468.76 74
18470.05 79
18471.33 82
18472.62 75
18473.90 87
18475.19 78
18476.47 86
18477.76 62
18479.04 69
18480.33 86
18481.61 88
18482.90 66
18484.18 83
18485.47 104
18486.76 89
18488.04 90
18489.33 66
18490.61 76
18491.90 75
18493.18 92
18494.47 76
18495.76 81
18497.04 80
18498.33 83
18499.61 91
18500.90 72
18502.19 78
18503.47 76
18504.76 71
18506.05 84
18507.33 79
18508.62 87
18509.90 71
18511.19 78
18512.48 87
18513.76 85
18515.05 70
18516.34 91
18517.62 99
18518.91 76
18520.20 86
18521.48 76
18522.77 87
18524.06 97
18525.35 80
18526.63 73
18527.92 87
18529.21 95
18530.49 87
18531.78 91
18533.07 93
18534.36 80
18535.64 101
18536.93 131
18538.22 98
18539.50 71
18540.79 79
18542.08 102
18543.37 73
18544.66 77
18545.94 87
18547.23 92
18548.52 93
18549.81 71
18551.09 88
18552.38 78
18553.67 85
18554.96 89
18556.25 85
18557.53 86
18558.82 80
18560.11 81
18561.40 96
18562.69 68
18563.98 73
18565.26 83
18566.55 80
18567.84 67
18569.13 75
18570.42 79
18571.71 100
18572.99 80
18574.28 73
18575.57 69
18576.86 83
18578.15 95
18579.44 78
18580.73 88
18582.02 83
18583.31 97
18584.59 101
18585.88 85
18587.17 79
18588.46 87
18589.75 91
18591.04 91
18592.33 97
18593.62 72
18594.91 65
18596.20 97
18597.49 91
18598.78 84
18600.07 72
18601.36 90
18602.65 85
18603.94 79
18605.23 75
18606.52 88
18607.81 81
18609.09 93
18610.38 95
18611.67 68
18612.96 98
18614.25 81
18615.55 99
18616.84 105
18618.13 86
18619.42 85
18620.71 87
18622.00 101
18623.29 77
18624.58 73
18625.87 98
18627.16 105
18628.45 93
18629.74 79
18631.03 83
18632.32 94
18633.61 90
18634.90 86
18636.19 81
18637.48 102
18638.77 93
18640.07 88
18641.36 90
18642.65 105
18643.94 99
18645.23 73
18646.52 102
18647.81 84
18649.10 104
18650.40 91
18651.69 94
18652.98 89
18654.27 73
18655.56 91
18656.85 102
18658.14 81
18659.44 79
18660.73 90
18662.02 120
18663.31 101
18664.60 89
18665.89 78
18667.19 99
18668.48 97
18669.77 84
18671.06 94
18672.35 63
18673.65 109
18674.94 82
18676.23 92
18677.52 93
18678.82 96
18680.11 87
18681.40 92
18682.69 74
18683.99 89
18685.28 99
18686.57 96
18687.86 77
18689.16 76
18690.45 95
18691.74 75
18693.03 94
18694.33 71
18695.62 82
18696.91 78
18698.21 89
18699.50 88
18700.79 95
18702.09 84
18703.38 85
18704.67 85
18705.97 74
18707.26 91
18708.55 82
18709.85 95
18711.14 90
18712.43 70
18713.73 94
18715.02 98
18716.31 96
18717.61 90
18718.90 83
18720.19 96
18721.49 91
18722.78 75
18724.08 74
18725.37 92
18726.66 95
18727.96 71
18729.25 88
18730.55 78
18731.84 97
18733.13 87
18734.43 81
18735.72 67
18737.02 85
18738.31 107
18739.61 82
18740.90 54
18742.19 69
18743.49 98
18744.78 84
18746.08 86
18747.37 71
18748.67 94
18749.96 71
18751.26 90
18752.55 72
18753.85 69
18755.14 76
18756.44 97
18757.73 86
18759.03 70
18760.32 75
18761.62 91
18762.91 97
18764.21 85
18765.50 74
18766.80 78
18768.09 78
18769.39 85
18770.69 97
18771.98 71
18773.28 78
18774.57 65
18775.87 87
18777.16 74
18778.46 66
18779.76 87
18781.05 69
18782.35 74
18783.64 79
18784.94 77
18786.24 90
18787.53 93
18788.83 64
18790.12 81
18791.42 71
18792.72 82
18794.01 95
18795.31 92
18796.61 72
18797.90 72
18799.20 78
18800.49 76
18801.79 74
18803.09 97
18804.38 77
18805.68 89
18806.98 87
18808.28 77
18809.57 72
18810.87 82
18812.17 94
18813.46 87
18814.76 96
18816.06 78
18817.35 82
18818.65 75
18819.95 85
18821.25 68
18822.54 63
18823.84 82
18825.14 81
18826.44 98
18827.73 64
18829.03 91
18830.33 78
18831.63 97
18832.92 75
18834.22 77
18835.52 63
18836.82 75
18838.11 84
18839.41 81
18840.71 70
18842.01 84
18843.31 84
18844.60 72
18845.90 82
18847.20 77
18848.50 91
18849.80 87
18851.10 87
18852.39 79
18853.69 69
18854.99 89
18856.29 90
18857.59 72
18858.89 85
18860.18 67
18861.48 101
18862.78 75
18864.08 57
18865.38 68
18866.68 78
18867.98 90
18869.28 56
18870.58 81
18871.87 83
18873.17 98
18874.47 65
18875.77 72
18877.07 82
18878.37 96
18879.67 84
18880.97 89
18882.27 85
18883.57 71
18884.87 85
18886.17 86
18887.47 81
18888.77 105
18890.07 84
18891.36 71
18892.66 87
18893.96 77
18895.26 82
18896.56 104
18897.86 88
18899.16 76
18900.46 81
18901.76 74
18903.06 76
18904.36 67
18905.66 85
18906.96 75
18908.27 101
18909.57 100
18910.87 72
18912.17 84
18913.47 87
18914.77 93
18916.07 72
18917.37 105
18918.67 90
18919.97 86
18921.27 81
18922.57 81
18923.87 88
18925.17 83
18926.47 90
18927.77 91
18929.08 82
18930.38 72
18931.68 97
18932.98 63
18934.28 77
18935.58 89
18936.88 98
18938.18 88
18939.49 87
18940.79 74
18942.09 64
18943.39 71
18944.69 75
18945.99 79
18947.29 76
18948.60 70
18949.90 81
18951.20 78
18952.50 72
18953.80 85
18955.11 95
18956.41 80
18957.71 67
18959.01 85
18960.31 79
18961.62 89
18962.92 80
18964.22 78
18965.52 73
18966.82 74
18968.13 87
18969.43 74
18970.73 74
18972.03 67
18973.34 85
18974.64 83
18975.94 96
18977.24 79
18978.55 86
18979.85 75
18981.15 76
18982.46 77
18983.76 82
18985.06 81
18986.36 86
18987.67 93
18988.97 83
18990.27 64
18991.58 75
18992.88 83
18994.18 82
18995.49 81
18996.79 58
18998.09 87
18999.40 93
19000.70 75
19002.00 59
19003.31 67
19004.61 73
19005.91 78
19007.22 63
19008.52 78
19009.83 68
19011.13 82
19012.43 63
19013.74 70
19015.04 75
19016.34 81
19017.65 90
19018.95 78
19020.26 90
19021.56 80
19022.87 75
19024.17 83
19025.47 94
19026.78 81
19028.08 84
19029.39 68
19030.69 92
19032.00 100
19033.30 76
19034.61 74
19035.91 76
19037.22 97
19038.52 77
19039.82 87
19041.13 64
19042.43 72
19043.74 85
19045.04 90
19046.35 65
19047.65 82
19048.96 79
19050.26 89
19051.57 84
19052.88 67
19054.18 85
19055.49 80
19056.79 97
19058.10 78
19059.40 95
19060.71 92
19062.01 100
19063.32 79
19064.62 75
19065.93 75
19067.24 84
19068.54 72
19069.85 92
19071.15 66
19072.46 54
19073.77 76
19075.07 72
19076.38 70
19077.68 67
19078.99 80
19080.30 115
19081.60 73
19082.91 88
19084.22 92
19085.52 84
19086.83 85
19088.13 72
19089.44 70
19090.75 68
19092.05 60
19093.36 66
19094.67 76
19095.97 77
19097.28 88
19098.59 72
19099.90 80
19101.20 69
19102.51 61
19103.82 81
19105.12 66
19106.43 75
19107.74 52
19109.04 79
19110.35 67
19111.66 73
19112.97 70
19114.27 68
19115.58 74
19116.89 83
19118.20 78
19119.50 69
19120.81 87
19122.12 79
19123.43 74
19124.73 66
19126.04 74
19127.35 87
19128.66 80
19129.97 90
19131.27 118
19132.58 69
19133.89 71
19135.20 85
19136.51 80
19137.81 78
19139.12 79
19140.43 96
19141.74 72
19143.05 86
19144.36 85
19145.66 91
19146.97 74
19148.28 83
19149.59 82
19150.90 70
19152.21 58
19153.52 88
19154.83 78
19156.13 94
19157.44 70
19158.75 77
19160.06 91
19161.37 75
19162.68 84
19163.99 78
19165.30 80
19166.61 80
19167.92 77
19169.22 77
19170.53 95
19171.84 66
19173.15 82
19174.46 85
19175.77 84
19177.08 88
19178.39 70
19179.70 73
19181.01 90
19182.32 72
19183.63 74
19184.94 74
19186.25 83
19187.56 98
19188.87 75
19190.18 88
19191.49 63
19192.80 84
19194.11 87
19195.42 85
19196.73 64
19198.04 74
19199.35 86
19200.66 92
19201.97 83
19203.28 70
19204.59 80
19205.90 78
19207.21 80
19208.52 82
19209.83 81
19211.14 63
19212.46 80
19213.77 91
19215.08 71
19216.39 84
19217.70 86
19219.01 88
19220.32 90
19221.63 95
19222.94 79
19224.25 92
19225.57 66
19226.88 82
19228.19 59
19229.50 65
19230.81 65
19232.12 79
19233.43 97
19234.75 94
19236.06 80
19237.37 69
19238.68 62
19239.99 74
19241.30 68
19242.62 80
19243.93 95
19245.24 92
19246.55 100
19247.86 69
19249.18 86
19250.49 68
19251.80 79
19253.11 70
19254.42 82
19255.74 71
19257.05 73
19258.36 69
19259.67 62
19260.99 75
19262.30 83
19263.61 73
19264.92 90
19266.24 72
19267.55 72
19268.86 80
19270.17 58
19271.49 95
19272.80 84
19274.11 91
19275.42 80
19276.74 82
19278.05 81
19279.36 70
19280.68 85
19281.99 72
19283.30 87
19284.62 74
19285.93 79
19287.24 68
19288.56 73
19289.87 67
19291.18 86
19292.50 94
19293.81 85
19295.12 68
19296.44 71
19297.75 71
19299.06 95
19300.38 77
19301.69 70
19303.01 74
19304.32 67
19305.63 61
19306.95 70
19308.26 92
19309.58 58
19310.89 80
19312.20 86
19313.52 84
19314.83 76
19316.15 81
19317.46 71
19318.78 98
19320.09 51
19321.41 82
19322.72 76
19324.03 74
19325.35 78
19326.66 74
19327.98 85
19329.29 78
19330.61 77
19331.92 58
19333.24 69
19334.55 60
19335.87 86
19337.18 74
19338.50 61
19339.81 65
19341.13 79
19342.44 72
19343.76 87
19345.07 77
19346.39 87
19347.70 63
19349.02 63
19350.34 77
19351.65 79
19352.97 85
19354.28 69
19355.60 67
19356.91 64
19358.23 79
19359.54 65
19360.86 75
19362.18 65
19363.49 85
19364.81 74
19366.12 72
19367.44 70
19368.76 79
19370.07 57
19371.39 78
19372.71 75
19374.02 75
19375.34 74
19376.65 58
19377.97 62
19379.29 61
19380.60 68
19381.92 66
19383.24 66
19384.55 81
19385.87 64
19387.19 48
19388.50 70
19389.82 75
19391.14 76
19392.45 82
19393.77 79
19395.09 79
19396.41 73
19397.72 92
19399.04 86
19400.36 85
19401.67 57
19402.99 82
19404.31 76
19405.63 74
19406.94 85
19408.26 78
19409.58 57
19410.90 82
19412.21 81
19413.53 69
19414.85 55
19416.17 59
19417.48 69
19418.80 85
19420.12 80
19421.44 60
19422.76 58
19424.07 96
19425.39 99
19426.71 72
19428.03 85
19429.35 80
19430.66 89
19431.98 74
19433.30 63
19434.62 69
19435.94 65
19437.26 75
19438.57 81
19439.89 80
19441.21 67
19442.53 99
19443.85 101
19445.17 95
19446.49 58
19447.81 71
19449.12 75
19450.44 88
19451.76 74
19453.08 74
19454.40 72
19455.72 69
19457.04 73
19458.36 74
19459.68 69
19461.00 78
19462.32 90
19463.63 87
19464.95 70
19466.27 58
19467.59 85
19468.91 76
19470.23 71
19471.55 68
19472.87 78
19474.19 61
19475.51 66
19476.83 68
19478.15 82
19479.47 64
19480.79 58
19482.11 96
19483.43 97
19484.75 76
19486.07 69
19487.39 90
19488.71 63
19490.03 78
19491.35 62
19492.67 73
19493.99 78
19495.31 87
19496.63 90
19497.95 67
19499.27 72
19500.59 73
19501.91 92
19503.24 95
19504.56 74
19505.88 61
19507.20 79
19508.52 74
19509.84 87
19511.16 70
19512.48 89
19513.80 80
19515.12 84
19516.44 73
19517.77 74
19519.09 79
19520.41 58
19521.73 78
19523.05 63
19524.37 60
19525.69 56
19527.02 77
19528.34 60
19529.66 76
19530.98 56
19532.30 69
19533.62 75
19534.95 60
19536.27 71
19537.59 86
19538.91 78
19540.23 61
19541.56 87
19542.88 82
19544.20 73
19545.52 63
19546.84 85
19548.17 79
19549.49 92
19550.81 68
19552.13 51
19553.46 79
19554.78 66
19556.10 84
19557.42 68
19558.75 71
19560.07 58
19561.39 58
19562.71 73
19564.04 70
19565.36 66
19566.68 79
19568.00 65
19569.33 91
19570.65 78
19571.97 84
19573.30 57
19574.62 85
19575.94 62
19577.27 83
19578.59 75
19579.91 65
19581.24 80
19582.56 62
19583.88 65
19585.21 52
19586.53 73
19587.85 62
19589.18 83
19590.50 59
19591.82 64
19593.15 59
19594.47 61
19595.80 65
19597.12 77
19598.44 65
19599.77 65
19601.09 85
19602.42 69
19603.74 78
19605.06 74
19606.39 72
19607.71 86
19609.04 94
19610.36 62
19611.69 78
19613.01 56
19614.33 73
19615.66 70
19616.98 62
19618.31 64
19619.63 70
19620.96 68
19622.28 53
19623.61 67
19624.93 60
19626.26 87
19627.58 79
19628.91 69
19630.23 64
19631.56 67
19632.88 82
19634.21 79
19635.53 68
19636.86 58
19638.18 61
19639.51 66
19640.83 95
19642.16 85
19643.48 79
19644.81 58
19646.14 77
19647.46 76
19648.79 70
19650.11 78
19651.44 78
19652.76 73
19654.09 90
19655.42 66
19656.74 69
19658.07 64
19659.39 62
19660.72 87
19662.05 81
19663.37 74
19664.70 54
19666.02 66
19667.35 76
19668.68 87
19670.00 66
19671.33 64
19672.66 66
19673.98 70
19675.31 71
19676.64 79
19677.96 76
19679.29 62
19680.62 82
19681.94 65
19683.27 67
19684.60 74
19685.92 77
19687.25 78
19688.58 68
19689.90 64
19691.23 73
19692.56 75
19693.88 59
19695.21 63
19696.54 81
19697.87 81
19699.19 87
19700.52 96
19701.85 65
19703.18 59
19704.50 74
19705.83 88
19707.16 70
19708.49 84
19709.81 77
19711.14 91
19712.47 80
19713.80 72
19715.13 63
19716.45 82
19717.78 61
19719.11 68
19720.44 60
19721.77 63
19723.09 57
19724.42 77
19725.75 62
19727.08 78
19728.41 68
19729.74 62
19731.06 98
19732.39 66
19733.72 78
19735.05 74
19736.38 89
19737.71 70
19739.04 61
19740.36 79
19741.69 87
19743.02 74
19744.35 76
19745.68 81
19747.01 77
19748.34 81
19749.67 83
19751.00 80
19752.32 79
19753.65 77
19754.98 73
19756.31 70
19757.64 71
19758.97 72
19760.30 83
19761.63 84
19762.96 66
19764.29 86
19765.62 73
19766.95 71
19768.28 64
19769.61 82
19770.94 77
19772.27 58
19773.60 67
19774.93 73
19776.26 75
19777.59 68
19778.92 73
19780.25 60
19781.58 64
19782.91 63
19784.24 78
19785.57 74
19786.90 57
19788.23 61
19789.56 89
19790.89 96
19792.22 64
19793.55 66
19794.88 70
19796.21 76
19797.54 79
19798.87 86
19800.20 92
19801.53 99
19802.87 76
19804.20 70
19805.53 85
19806.86 74
19808.19 76
19809.52 95
19810.85 61
19812.18 61
19813.51 70
19814.85 85
19816.18 77
19817.51 61
19818.84 85
19820.17 89
19821.50 70
19822.83 69
19824.17 65
19825.50 63
19826.83 61
19828.16 72
19829.49 74
19830.82 70
19832.16 61
19833.49 70
19834.82 76
19836.15 68
19837.48 62
19838.82 73
19840.15 83
19841.48 94
19842.81 69
19844.14 66
19845.48 80
19846.81 55
19848.14 73
19849.47 70
19850.81 56
19852.14 65
19853.47 57
19854.80 61
19856.14 61
19857.47 57
19858.80 78
19860.14 75
19861.47 69
19862.80 74
19864.13 83
19865.47 78
19866.80 69
19868.13 56
19869.47 77
19870.80 75
19872.13 78
19873.47 78
19874.80 81
19876.13 61
19877.47 83
19878.80 73
19880.13 72
19881.47 68
19882.80 58
19884.13 92
19885.47 80
19886.80 73
19888.13 77
19889.47 74
19890.80 75
19892.14 75
19893.47 76
19894.80 64
19896.14 75
19897.47 77
19898.81 85
19900.14 82
19901.47 65
19902.81 80
19904.14 83
19905.48 67
19906.81 62
19908.15 75
19909.48 93
19910.81 71
19912.15 57
19913.48 72
19914.82 85
19916.15 96
19917.49 76
19918.82 61
19920.16 71
19921.49 76
19922.83 69
19924.16 77
19925.50 67
19926.83 77
19928.17 104
19929.50 99
19930.84 68
19932.17 68
19933.51 66
19934.84 79
19936.18 76
19937.51 63
19938.85 69
19940.18 69
19941.52 68
19942.86 53
19944.19 54
19945.53 70
19946.86 68
19948.20 64
19949.53 68
19950.87 71
19952.21 83
19953.54 77
19954.88 76
19956.21 66
19957.55 94
19958.89 81
19960.22 80
19961.56 68
19962.90 59
19964.23 64
19965.57 71
19966.90 57
19968.24 58
19969.58 68
19970.91 59
19972.25 81
19973.59 70
19974.92 68
19976.26 66
19977.60 69
19978.93 71
19980.27 72
19981.61 62
19982.94 66
19984.28 59
19985.62 62
19986.96 68
19988.29 67
19989.63 66
19990.97 77
19992.30 65
19993.64 62
19994.98 65
19996.32 66
19997.65 78
19998.99 70
20000.33 71
20001.67 63
20003.00 71
20004.34 65
20005.68 63
20007.02 72
20008.35 62
20009.69 67
20011.03 62
20012.37 72
20013.71 76
20015.04 69
20016.38 94
20017.72 83
20019.06 73
20020.40 60
20021.73 87
20023.07 83
20024.41 59
20025.75 62
20027.09 82
20028.43 63
20029.77 73
20031.10 56
20032.44 56
20033.78 63
20035.12 85
20036.46 75
20037.80 79
20039.14 76
20040.47 83
20041.81 73
20043.15 83
20044.49 65
20045.83 62
20047.17 56
20048.51 75
20049.85 67
20051.19 67
20052.53 82
20053.87 75
20055.21 67
20056.54 77
20057.88 71
20059.22 70
20060.56 62
20061.90 92
20063.24 78
20064.58 72
20065.92 75
20067.26 60
20068.60 74
20069.94 60
20071.28 76
20072.62 73
20073.96 59
20075.30 62
20076.64 70
20077.98 60
20079.32 72
20080.66 70
20082.00 70
20083.34 83
20084.68 77
20086.02 64
20087.36 67
20088.70 66
20090.04 71
20091.38 65
20092.73 64
20094.07 60
20095.41 79
20096.75 82
20098.09 73
20099.43 94
20100.77 75
20102.11 82
20103.45 66
20104.79 72
20106.13 72
20107.48 52
20108.82 70
20110.16 70
20111.50 87
20112.84 48
20114.18 57
20115.52 66
20116.86 86
20118.21 54
20119.55 68
20120.89 69
20122.23 68
20123.57 70
20124.91 66
20126.26 67
20127.60 73
20128.94 81
20130.28 66
20131.62 69
20132.96 62
20134.31 73
20135.65 82
