# Supplementary material for: MALDI-TOF MS typing enables the classification of brewing yeasts of the genus Saccharomyces to major beer styles
Source: PLoS One. 2017 Aug 9;12(8):e0181694. doi: 10.1371/journal.pone.0181694 (PMC5549903; doi:10.1371/journal.pone.0181694)
Supplement: S13 File — The directory includes 90 raw files and was zipped to “.zip”; the folder has three strains with 30 spectra per strain; S1 Text explains the raw files with an example and Table 1 represents the yeast strains used within the experiment. (ZIP) [file pone.0181694.s016.zip › 37-39/30635-431-OG-Alt-Koe-YPG-18h-E-E_2015-10-09__0_C2_1.dat]

2000.04 917
2000.46 936
2000.88 913
2001.30 874
2001.72 837
2002.14 901
2002.57 966
2002.99 1057
2003.41 951
2003.83 968
2004.25 912
2004.67 881
2005.10 850
2005.52 764
2005.94 820
2006.36 851
2006.78 794
2007.21 918
2007.63 1021
2008.05 944
2008.47 839
2008.89 1005
2009.32 925
2009.74 816
2010.16 808
2010.58 844
2011.01 819
2011.43 879
2011.85 912
2012.27 757
2012.70 823
2013.12 839
2013.54 720
2013.96 790
2014.39 845
2014.81 838
2015.23 796
2015.66 783
2016.08 862
2016.50 802
2016.93 838
2017.35 870
2017.77 854
2018.19 762
2018.62 828
2019.04 816
2019.46 804
2019.89 836
2020.31 903
2020.73 949
2021.16 847
2021.58 851
2022.01 889
2022.43 897
2022.85 845
2023.28 806
2023.70 888
2024.12 751
2024.55 745
2024.97 924
2025.40 875
2025.82 791
2026.24 816
2026.67 679
2027.09 777
2027.52 879
2027.94 862
2028.37 881
2028.79 794
2029.21 820
2029.64 837
2030.06 838
2030.49 804
2030.91 696
2031.34 733
2031.76 712
2032.19 855
2032.61 764
2033.04 786
2033.46 849
2033.88 792
2034.31 872
2034.73 915
2035.16 877
2035.58 822
2036.01 905
2036.43 851
2036.86 921
2037.29 819
2037.71 818
2038.14 930
2038.56 972
2038.99 862
2039.41 946
2039.84 967
2040.26 856
2040.69 916
2041.11 843
2041.54 893
2041.97 918
2042.39 842
2042.82 847
2043.24 812
2043.67 880
2044.09 836
2044.52 655
2044.95 798
2045.37 785
2045.80 942
2046.22 872
2046.65 960
2047.08 806
2047.50 850
2047.93 810
2048.36 760
2048.78 738
2049.21 774
2049.64 822
2050.06 776
2050.49 810
2050.92 729
2051.34 856
2051.77 827
2052.20 852
2052.62 895
2053.05 906
2053.48 758
2053.90 889
2054.33 834
2054.76 929
2055.18 731
2055.61 785
2056.04 895
2056.47 784
2056.89 733
2057.32 560
2057.75 803
2058.17 780
2058.60 783
2059.03 879
2059.46 834
2059.88 867
2060.31 848
2060.74 702
2061.17 721
2061.60 820
2062.02 718
2062.45 824
2062.88 883
2063.31 916
2063.74 851
2064.16 902
2064.59 930
2065.02 922
2065.45 904
2065.88 1057
2066.30 1186
2066.73 1205
2067.16 1160
2067.59 1189
2068.02 1253
2068.45 1146
2068.87 1140
2069.30 1043
2069.73 995
2070.16 895
2070.59 974
2071.02 1075
2071.45 882
2071.87 859
2072.30 881
2072.73 797
2073.16 859
2073.59 859
2074.02 797
2074.45 856
2074.88 816
2075.31 805
2075.74 783
2076.17 831
2076.59 898
2077.02 873
2077.45 887
2077.88 954
2078.31 848
2078.74 879
2079.17 920
2079.60 909
2080.03 872
2080.46 821
2080.89 910
2081.32 1041
2081.75 958
2082.18 993
2082.61 971
2083.04 973
2083.47 930
2083.90 879
2084.33 904
2084.76 934
2085.19 842
2085.62 860
2086.05 1023
2086.48 994
2086.91 976
2087.34 901
2087.77 834
2088.20 825
2088.63 849
2089.06 745
2089.49 834
2089.93 837
2090.36 782
2090.79 796
2091.22 776
2091.65 821
2092.08 874
2092.51 892
2092.94 897
2093.37 839
2093.80 854
2094.23 957
2094.67 856
2095.10 798
2095.53 789
2095.96 785
2096.39 864
2096.82 769
2097.25 784
2097.68 827
2098.12 744
2098.55 810
2098.98 821
2099.41 837
2099.84 815
2100.27 751
2100.71 850
2101.14 931
2101.57 824
2102.00 758
2102.43 772
2102.87 817
2103.30 905
2103.73 962
2104.16 948
2104.59 844
2105.03 803
2105.46 823
2105.89 750
2106.32 837
2106.76 882
2107.19 767
2107.62 820
2108.05 738
2108.49 844
2108.92 854
2109.35 820
2109.78 881
2110.22 953
2110.65 865
2111.08 890
2111.52 696
2111.95 820
2112.38 819
2112.81 842
2113.25 775
2113.68 843
2114.11 876
2114.55 842
2114.98 790
2115.41 798
2115.85 871
2116.28 818
2116.71 781
2117.15 857
2117.58 670
2118.01 739
2118.45 785
2118.88 844
2119.32 885
2119.75 739
2120.18 844
2120.62 844
2121.05 741
2121.48 879
2121.92 799
2122.35 955
2122.79 942
2123.22 959
2123.65 881
2124.09 783
2124.52 776
2124.96 687
2125.39 819
2125.83 832
2126.26 717
2126.70 666
2127.13 820
2127.56 860
2128.00 860
2128.43 823
2128.87 794
2129.30 768
2129.74 775
2130.17 794
2130.61 802
2131.04 767
2131.48 839
2131.91 749
2132.35 792
2132.78 900
2133.22 812
2133.65 817
2134.09 939
2134.52 920
2134.96 893
2135.39 873
2135.83 914
2136.26 847
2136.70 838
2137.14 885
2137.57 770
2138.01 920
2138.44 795
2138.88 845
2139.31 696
2139.75 724
2140.19 838
2140.62 807
2141.06 933
2141.49 753
2141.93 784
2142.37 849
2142.80 871
2143.24 773
2143.67 673
2144.11 734
2144.55 804
2144.98 742
2145.42 786
2145.86 787
2146.29 832
2146.73 786
2147.16 742
2147.60 736
2148.04 739
2148.47 719
2148.91 798
2149.35 777
2149.79 839
2150.22 912
2150.66 965
2151.10 875
2151.53 882
2151.97 965
2152.41 947
2152.84 910
2153.28 940
2153.72 959
2154.16 975
2154.59 895
2155.03 832
2155.47 1006
2155.91 806
2156.34 897
2156.78 869
2157.22 861
2157.66 849
2158.09 925
2158.53 908
2158.97 995
2159.41 962
2159.84 943
2160.28 930
2160.72 924
2161.16 790
2161.60 687
2162.03 830
2162.47 900
2162.91 772
2163.35 783
2163.79 805
2164.22 807
2164.66 822
2165.10 919
2165.54 894
2165.98 892
2166.42 840
2166.86 848
2167.29 807
2167.73 788
2168.17 887
2168.61 909
2169.05 873
2169.49 884
2169.93 861
2170.37 832
2170.80 909
2171.24 845
2171.68 960
2172.12 932
2172.56 998
2173.00 957
2173.44 982
2173.88 1038
2174.32 992
2174.76 995
2175.20 987
2175.64 1119
2176.08 1275
2176.51 1170
2176.95 1197
2177.39 1066
2177.83 1320
2178.27 1225
2178.71 989
2179.15 929
2179.59 1050
2180.03 1007
2180.47 912
2180.91 966
2181.35 962
2181.79 872
2182.23 1006
2182.67 985
2183.11 917
2183.55 882
2183.99 808
2184.43 934
2184.87 936
2185.31 780
2185.76 963
2186.20 1034
2186.64 942
2187.08 912
2187.52 840
2187.96 973
2188.40 902
2188.84 938
2189.28 762
2189.72 889
2190.16 1018
2190.60 884
2191.04 747
2191.49 868
2191.93 844
2192.37 843
2192.81 831
2193.25 797
2193.69 837
2194.13 849
2194.57 886
2195.02 920
2195.46 946
2195.90 881
2196.34 1086
2196.78 1085
2197.22 1015
2197.66 929
2198.11 977
2198.55 964
2198.99 897
2199.43 907
2199.87 828
2200.32 851
2200.76 904
2201.20 807
2201.64 804
2202.08 770
2202.53 753
2202.97 808
2203.41 785
2203.85 841
2204.29 869
2204.74 829
2205.18 889
2205.62 843
2206.06 770
2206.51 965
2206.95 778
2207.39 820
2207.83 838
2208.28 949
2208.72 882
2209.16 873
2209.61 916
2210.05 866
2210.49 958
2210.93 964
2211.38 871
2211.82 861
2212.26 920
2212.71 985
2213.15 1020
2213.59 1003
2214.04 888
2214.48 747
2214.92 754
2215.37 824
2215.81 886
2216.25 982
2216.70 880
2217.14 840
2217.59 898
2218.03 852
2218.47 799
2218.92 841
2219.36 776
2219.80 770
2220.25 736
2220.69 826
2221.14 864
2221.58 819
2222.02 674
2222.47 837
2222.91 914
2223.36 904
2223.80 963
2224.25 832
2224.69 922
2225.13 892
2225.58 840
2226.02 900
2226.47 877
2226.91 918
2227.36 839
2227.80 900
2228.25 959
2228.69 869
2229.14 881
2229.58 837
2230.03 824
2230.47 926
2230.92 941
2231.36 923
2231.81 958
2232.25 1041
2232.70 1043
2233.14 946
2233.59 847
2234.03 851
2234.48 867
2234.92 929
2235.37 927
2235.81 1005
2236.26 1054
2236.70 981
2237.15 981
2237.60 959
2238.04 837
2238.49 849
2238.93 858
2239.38 730
2239.83 862
2240.27 877
2240.72 1005
2241.16 882
2241.61 776
2242.06 795
2242.50 866
2242.95 937
2243.39 875
2243.84 780
2244.29 717
2244.73 746
2245.18 789
2245.63 839
2246.07 836
2246.52 803
2246.97 765
2247.41 817
2247.86 888
2248.31 772
2248.75 703
2249.20 828
2249.65 818
2250.09 744
2250.54 830
2250.99 833
2251.43 880
2251.88 945
2252.33 913
2252.78 851
2253.22 778
2253.67 721
2254.12 860
2254.56 773
2255.01 810
2255.46 840
2255.91 835
2256.35 802
2256.80 774
2257.25 704
2257.70 726
2258.14 845
2258.59 886
2259.04 763
2259.49 768
2259.94 823
2260.38 932
2260.83 881
2261.28 823
2261.73 864
2262.18 928
2262.62 991
2263.07 1002
2263.52 949
2263.97 933
2264.42 956
2264.87 981
2265.31 803
2265.76 867
2266.21 878
2266.66 834
2267.11 911
2267.56 912
2268.01 852
2268.45 788
2268.90 824
2269.35 775
2269.80 834
2270.25 937
2270.70 935
2271.15 922
2271.60 837
2272.05 862
2272.49 856
2272.94 947
2273.39 1055
2273.84 1030
2274.29 944
2274.74 854
2275.19 932
2275.64 911
2276.09 1021
2276.54 895
2276.99 895
2277.44 958
2277.89 908
2278.34 803
2278.79 946
2279.24 895
2279.69 902
2280.14 992
2280.59 860
2281.04 823
2281.49 891
2281.94 940
2282.39 868
2282.84 827
2283.29 808
2283.74 875
2284.19 785
2284.64 810
2285.09 851
2285.54 851
2285.99 873
2286.44 869
2286.89 767
2287.34 831
2287.79 901
2288.24 928
2288.69 890
2289.14 975
2289.59 1163
2290.05 1098
2290.50 1164
2290.95 1383
2291.40 1430
2291.85 1389
2292.30 1357
2292.75 1323
2293.20 1388
2293.65 1388
2294.11 1298
2294.56 1207
2295.01 1109
2295.46 1011
2295.91 1151
2296.36 1076
2296.81 1103
2297.27 1014
2297.72 918
2298.17 912
2298.62 961
2299.07 967
2299.52 965
2299.98 879
2300.43 910
2300.88 796
2301.33 881
2301.78 869
2302.24 835
2302.69 852
2303.14 851
2303.59 743
2304.04 817
2304.50 830
2304.95 820
2305.40 796
2305.85 712
2306.31 857
2306.76 845
2307.21 865
2307.66 849
2308.12 907
2308.57 884
2309.02 857
2309.48 910
2309.93 953
2310.38 981
2310.83 1006
2311.29 960
2311.74 1032
2312.19 997
2312.65 962
2313.10 900
2313.55 889
2314.01 912
2314.46 816
2314.91 969
2315.37 1070
2315.82 1036
2316.27 949
2316.73 941
2317.18 893
2317.63 825
2318.09 863
2318.54 941
2318.99 929
2319.45 954
2319.90 941
2320.36 878
2320.81 997
2321.26 1027
2321.72 971
2322.17 1017
2322.63 935
2323.08 922
2323.53 1070
2323.99 1092
2324.44 892
2324.90 913
2325.35 916
2325.80 965
2326.26 1053
2326.71 1001
2327.17 934
2327.62 883
2328.08 1085
2328.53 1125
2328.99 1071
2329.44 1080
2329.90 1121
2330.35 1029
2330.81 996
2331.26 1124
2331.72 1096
2332.17 1030
2332.63 1017
2333.08 1086
2333.54 1009
2333.99 903
2334.45 972
2334.90 988
2335.36 878
2335.81 993
2336.27 959
2336.72 922
2337.18 975
2337.63 852
2338.09 890
2338.55 799
2339.00 908
2339.46 1047
2339.91 947
2340.37 1014
2340.82 968
2341.28 1051
2341.74 940
2342.19 871
2342.65 950
2343.10 990
2343.56 965
2344.02 827
2344.47 805
2344.93 698
2345.39 757
2345.84 905
2346.30 922
2346.75 926
2347.21 935
2347.67 986
2348.12 905
2348.58 896
2349.04 899
2349.49 952
2349.95 997
2350.41 1024
2350.86 829
2351.32 781
2351.78 860
2352.23 901
2352.69 884
2353.15 909
2353.61 897
2354.06 846
2354.52 905
2354.98 915
2355.43 811
2355.89 779
2356.35 916
2356.81 904
2357.26 840
2357.72 789
2358.18 914
2358.64 942
2359.09 852
2359.55 878
2360.01 941
2360.47 867
2360.93 886
2361.38 898
2361.84 826
2362.30 833
2362.76 941
2363.22 1036
2363.67 929
2364.13 782
2364.59 854
2365.05 895
2365.51 782
2365.96 763
2366.42 998
2366.88 933
2367.34 873
2367.80 971
2368.26 968
2368.72 944
2369.17 895
2369.63 890
2370.09 897
2370.55 941
2371.01 945
2371.47 858
2371.93 893
2372.39 818
2372.84 952
2373.30 907
2373.76 943
2374.22 847
2374.68 844
2375.14 907
2375.60 853
2376.06 846
2376.52 921
2376.98 953
2377.44 927
2377.90 983
2378.36 949
2378.81 897
2379.27 804
2379.73 883
2380.19 755
2380.65 811
2381.11 813
2381.57 833
2382.03 902
2382.49 890
2382.95 892
2383.41 911
2383.87 862
2384.33 842
2384.79 893
2385.25 903
2385.71 884
2386.17 686
2386.63 819
2387.09 811
2387.55 877
2388.01 896
2388.48 801
2388.94 848
2389.40 845
2389.86 826
2390.32 943
2390.78 907
2391.24 957
2391.70 935
2392.16 820
2392.62 998
2393.08 883
2393.54 967
2394.00 867
2394.47 854
2394.93 851
2395.39 934
2395.85 802
2396.31 846
2396.77 841
2397.23 784
2397.69 841
2398.16 824
2398.62 815
2399.08 895
2399.54 1021
2400.00 873
2400.46 864
2400.92 827
2401.39 811
2401.85 680
2402.31 715
2402.77 771
2403.23 785
2403.70 795
2404.16 817
2404.62 743
2405.08 764
2405.54 874
2406.01 913
2406.47 856
2406.93 752
2407.39 810
2407.86 748
2408.32 691
2408.78 789
2409.24 850
2409.71 778
2410.17 850
2410.63 836
2411.09 880
2411.56 787
2412.02 694
2412.48 907
2412.94 868
2413.41 802
2413.87 784
2414.33 836
2414.80 898
2415.26 942
2415.72 855
2416.19 1029
2416.65 1016
2417.11 981
2417.57 1052
2418.04 1129
2418.50 1090
2418.96 1080
2419.43 1126
2419.89 1145
2420.36 1089
2420.82 1068
2421.28 1055
2421.75 986
2422.21 1034
2422.67 948
2423.14 1040
2423.60 997
2424.07 968
2424.53 953
2424.99 943
2425.46 1029
2425.92 981
2426.39 1061
2426.85 1024
2427.31 969
2427.78 849
2428.24 811
2428.71 859
2429.17 876
2429.64 836
2430.10 830
2430.56 925
2431.03 855
2431.49 872
2431.96 920
2432.42 960
2432.89 996
2433.35 1099
2433.82 969
2434.28 1058
2434.75 1055
2435.21 892
2435.68 1036
2436.14 1024
2436.61 997
2437.07 922
2437.54 877
2438.00 977
2438.47 1034
2438.93 915
2439.40 950
2439.86 995
2440.33 1063
2440.80 934
2441.26 950
2441.73 943
2442.19 903
2442.66 856
2443.12 796
2443.59 909
2444.06 937
2444.52 937
2444.99 936
2445.45 994
2445.92 932
2446.38 840
2446.85 864
2447.32 909
2447.78 816
2448.25 863
2448.72 943
2449.18 842
2449.65 864
2450.11 742
2450.58 880
2451.05 973
2451.51 955
2451.98 894
2452.45 830
2452.91 827
2453.38 849
2453.85 781
2454.31 846
2454.78 820
2455.25 769
2455.71 851
2456.18 823
2456.65 800
2457.12 868
2457.58 863
2458.05 800
2458.52 868
2458.98 890
2459.45 849
2459.92 846
2460.39 831
2460.85 784
2461.32 811
2461.79 794
2462.26 824
2462.72 750
2463.19 843
2463.66 768
2464.13 766
2464.59 822
2465.06 725
2465.53 778
2466.00 810
2466.47 811
2466.93 835
2467.40 838
2467.87 906
2468.34 821
2468.81 894
2469.27 845
2469.74 931
2470.21 944
2470.68 779
2471.15 828
2471.62 799
2472.09 791
2472.55 896
2473.02 778
2473.49 729
2473.96 896
2474.43 881
2474.90 867
2475.37 848
2475.83 793
2476.30 848
2476.77 787
2477.24 951
2477.71 813
2478.18 957
2478.65 884
2479.12 841
2479.59 880
2480.06 817
2480.53 832
2480.99 920
2481.46 869
2481.93 845
2482.40 841
2482.87 792
2483.34 819
2483.81 914
2484.28 836
2484.75 881
2485.22 1000
2485.69 817
2486.16 801
2486.63 827
2487.10 897
2487.57 829
2488.04 848
2488.51 867
2488.98 796
2489.45 872
2489.92 806
2490.39 879
2490.86 806
2491.33 811
2491.80 902
2492.27 789
2492.74 750
2493.21 844
2493.68 909
2494.15 978
2494.62 933
2495.10 958
2495.57 888
2496.04 935
2496.51 960
2496.98 896
2497.45 1026
2497.92 941
2498.39 925
2498.86 884
2499.33 863
2499.80 931
2500.28 821
2500.75 786
2501.22 886
2501.69 922
2502.16 821
2502.63 766
2503.10 753
2503.57 783
2504.05 766
2504.52 767
2504.99 821
2505.46 782
2505.93 820
2506.40 820
2506.88 911
2507.35 848
2507.82 829
2508.29 896
2508.76 862
2509.24 883
2509.71 1022
2510.18 963
2510.65 997
2511.12 885
2511.60 1074
2512.07 959
2512.54 925
2513.01 938
2513.49 893
2513.96 926
2514.43 918
2514.90 911
2515.38 988
2515.85 787
2516.32 862
2516.79 865
2517.27 963
2517.74 908
2518.21 960
2518.68 945
2519.16 845
2519.63 780
2520.10 942
2520.58 965
2521.05 839
2521.52 934
2522.00 869
2522.47 784
2522.94 776
2523.42 807
2523.89 775
2524.36 711
2524.84 869
2525.31 914
2525.78 827
2526.26 925
2526.73 783
2527.20 786
2527.68 854
2528.15 871
2528.63 919
2529.10 862
2529.57 807
2530.05 771
2530.52 838
2531.00 921
2531.47 888
2531.94 948
2532.42 960
2532.89 893
2533.37 950
2533.84 944
2534.32 888
2534.79 907
2535.26 908
2535.74 944
2536.21 906
2536.69 940
2537.16 856
2537.64 782
2538.11 813
2538.59 833
2539.06 782
2539.54 951
2540.01 899
2540.49 937
2540.96 903
2541.44 849
2541.91 966
2542.39 1044
2542.86 1135
2543.34 947
2543.81 1003
2544.29 1143
2544.76 1084
2545.24 1081
2545.71 1066
2546.19 879
2546.66 906
2547.14 980
2547.61 953
2548.09 915
2548.57 1002
2549.04 1092
2549.52 1014
2549.99 987
2550.47 960
2550.95 948
2551.42 987
2551.90 1024
2552.37 1069
2552.85 1058
2553.33 916
2553.80 919
2554.28 1098
2554.75 973
2555.23 941
2555.71 1000
2556.18 948
2556.66 897
2557.14 879
2557.61 871
2558.09 945
2558.57 874
2559.04 908
2559.52 874
2560.00 839
2560.47 833
2560.95 756
2561.43 782
2561.90 943
2562.38 736
2562.86 879
2563.33 813
2563.81 886
2564.29 887
2564.77 798
2565.24 852
2565.72 881
2566.20 827
2566.68 811
2567.15 819
2567.63 884
2568.11 807
2568.59 780
2569.06 841
2569.54 821
2570.02 811
2570.50 874
2570.97 919
2571.45 853
2571.93 808
2572.41 858
2572.89 823
2573.36 703
2573.84 864
2574.32 930
2574.80 889
2575.28 841
2575.75 901
2576.23 855
2576.71 854
2577.19 878
2577.67 806
2578.15 834
2578.62 879
2579.10 848
2579.58 864
2580.06 818
2580.54 856
2581.02 806
2581.50 916
2581.97 743
2582.45 812
2582.93 867
2583.41 1000
2583.89 868
2584.37 774
2584.85 843
2585.33 877
2585.81 832
2586.29 808
2586.77 836
2587.24 864
2587.72 920
2588.20 836
2588.68 753
2589.16 768
2589.64 905
2590.12 782
2590.60 852
2591.08 899
2591.56 833
2592.04 1032
2592.52 934
2593.00 830
2593.48 862
2593.96 822
2594.44 846
2594.92 928
2595.40 923
2595.88 903
2596.36 856
2596.84 857
2597.32 752
2597.80 845
2598.28 864
2598.76 1000
2599.24 817
2599.72 744
2600.20 864
2600.68 905
2601.16 918
2601.64 904
2602.12 898
2602.61 736
2603.09 914
2603.57 875
2604.05 817
2604.53 852
2605.01 794
2605.49 843
2605.97 824
2606.45 809
2606.93 879
2607.42 913
2607.90 862
2608.38 831
2608.86 859
2609.34 855
2609.82 863
2610.30 775
2610.78 914
2611.27 861
2611.75 794
2612.23 871
2612.71 905
2613.19 880
2613.67 901
2614.16 843
2614.64 781
2615.12 748
2615.60 766
2616.08 857
2616.57 794
2617.05 882
2617.53 883
2618.01 905
2618.49 997
2618.98 1055
2619.46 1020
2619.94 997
2620.42 887
2620.91 825
2621.39 971
2621.87 975
2622.35 951
2622.84 916
2623.32 940
2623.80 905
2624.28 842
2624.77 857
2625.25 927
2625.73 975
2626.21 973
2626.70 985
2627.18 978
2627.66 936
2628.15 855
2628.63 857
2629.11 885
2629.60 970
2630.08 914
2630.56 860
2631.05 884
2631.53 806
2632.01 856
2632.50 901
2632.98 949
2633.46 898
2633.95 941
2634.43 852
2634.91 897
2635.40 979
2635.88 946
2636.37 813
2636.85 803
2637.33 993
2637.82 965
2638.30 885
2638.79 786
2639.27 822
2639.75 884
2640.24 917
2640.72 850
2641.21 885
2641.69 929
2642.18 1001
2642.66 864
2643.14 883
2643.63 799
2644.11 887
2644.60 918
2645.08 922
2645.57 865
2646.05 801
2646.54 831
2647.02 827
2647.51 883
2647.99 864
2648.48 914
2648.96 826
2649.45 845
2649.93 920
2650.42 827
2650.90 910
2651.39 920
2651.87 845
2652.36 916
2652.84 797
2653.33 743
2653.81 708
2654.30 851
2654.78 794
2655.27 806
2655.76 854
2656.24 913
2656.73 841
2657.21 850
2657.70 1043
2658.18 975
2658.67 935
2659.16 838
2659.64 878
2660.13 924
2660.61 910
2661.10 825
2661.59 785
2662.07 851
2662.56 922
2663.05 896
2663.53 890
2664.02 974
2664.50 845
2664.99 811
2665.48 888
2665.96 974
2666.45 893
2666.94 895
2667.42 820
2667.91 753
2668.40 784
2668.88 863
2669.37 869
2669.86 883
2670.34 873
2670.83 951
2671.32 984
2671.81 815
2672.29 863
2672.78 1008
2673.27 1032
2673.75 1020
2674.24 1196
2674.73 1105
2675.22 1177
2675.70 1336
2676.19 1254
2676.68 1262
2677.17 1214
2677.65 1213
2678.14 1103
2678.63 1063
2679.12 1071
2679.61 958
2680.09 1083
2680.58 1002
2681.07 1036
2681.56 986
2682.04 910
2682.53 891
2683.02 833
2683.51 857
2684.00 897
2684.49 900
2684.97 968
2685.46 944
2685.95 894
2686.44 899
2686.93 842
2687.42 790
2687.90 942
2688.39 877
2688.88 784
2689.37 785
2689.86 905
2690.35 978
2690.84 863
2691.33 795
2691.81 874
2692.30 891
2692.79 881
2693.28 819
2693.77 809
2694.26 787
2694.75 863
2695.24 945
2695.73 892
2696.22 922
2696.71 837
2697.20 719
2697.68 865
2698.17 830
2698.66 831
2699.15 933
2699.64 831
2700.13 859
2700.62 817
2701.11 823
2701.60 864
2702.09 839
2702.58 885
2703.07 893
2703.56 983
2704.05 832
2704.54 878
2705.03 965
2705.52 796
2706.01 766
2706.50 858
2706.99 862
2707.48 836
2707.97 844
2708.46 929
2708.95 860
2709.44 792
2709.93 804
2710.43 859
2710.92 859
2711.41 933
2711.90 774
2712.39 841
2712.88 806
2713.37 864
2713.86 828
2714.35 844
2714.84 848
2715.33 923
2715.82 885
2716.32 751
2716.81 776
2717.30 680
2717.79 713
2718.28 837
2718.77 659
2719.26 758
2719.76 845
2720.25 789
2720.74 798
2721.23 904
2721.72 941
2722.21 893
2722.70 846
2723.20 775
2723.69 878
2724.18 908
2724.67 806
2725.16 890
2725.66 988
2726.15 980
2726.64 878
2727.13 829
2727.62 808
2728.12 735
2728.61 811
2729.10 789
2729.59 835
2730.09 854
2730.58 949
2731.07 828
2731.56 877
2732.06 769
2732.55 955
2733.04 847
2733.53 734
2734.03 740
2734.52 833
2735.01 904
2735.50 782
2736.00 883
2736.49 1003
2736.98 915
2737.48 906
2737.97 881
2738.46 931
2738.96 879
2739.45 878
2739.94 876
2740.44 834
2740.93 856
2741.42 965
2741.92 870
2742.41 871
2742.90 762
2743.40 905
2743.89 891
2744.38 867
2744.88 846
2745.37 861
2745.86 842
2746.36 827
2746.85 885
2747.35 827
2747.84 792
2748.33 782
2748.83 853
2749.32 901
2749.82 851
2750.31 907
2750.81 842
2751.30 813
2751.79 840
2752.29 789
2752.78 852
2753.28 710
2753.77 843
2754.27 842
2754.76 874
2755.26 825
2755.75 881
2756.24 858
2756.74 888
2757.23 938
2757.73 826
2758.22 876
2758.72 874
2759.21 892
2759.71 848
2760.20 896
2760.70 821
2761.19 794
2761.69 814
2762.19 799
2762.68 867
2763.18 912
2763.67 896
2764.17 839
2764.66 780
2765.16 772
2765.65 832
2766.15 880
2766.64 879
2767.14 870
2767.64 825
2768.13 746
2768.63 795
2769.12 821
2769.62 925
2770.12 771
2770.61 802
2771.11 798
2771.60 861
2772.10 785
2772.60 926
2773.09 914
2773.59 793
2774.08 915
2774.58 898
2775.08 891
2775.57 927
2776.07 1144
2776.57 1049
2777.06 1073
2777.56 1159
2778.06 1071
2778.55 1198
2779.05 1144
2779.55 1169
2780.04 1137
2780.54 1055
2781.04 977
2781.54 1024
2782.03 970
2782.53 980
2783.03 847
2783.52 883
2784.02 917
2784.52 762
2785.02 788
2785.51 854
2786.01 901
2786.51 923
2787.01 916
2787.50 919
2788.00 911
2788.50 915
2789.00 848
2789.49 803
2789.99 788
2790.49 793
2790.99 791
2791.48 803
2791.98 861
2792.48 877
2792.98 783
2793.48 679
2793.97 822
2794.47 818
2794.97 781
2795.47 861
2795.97 851
2796.47 869
2796.96 817
2797.46 863
2797.96 794
2798.46 847
2798.96 1026
2799.46 982
2799.96 912
2800.45 930
2800.95 874
2801.45 929
2801.95 835
2802.45 901
2802.95 1039
2803.45 979
2803.95 811
2804.45 827
2804.94 927
2805.44 801
2805.94 916
2806.44 1113
2806.94 1106
2807.44 1102
2807.94 1013
2808.44 993
2808.94 1054
2809.44 1102
2809.94 1140
2810.44 1062
2810.94 1103
2811.44 980
2811.94 965
2812.44 911
2812.94 1029
2813.44 1001
2813.94 908
2814.44 947
2814.94 1021
2815.44 1009
2815.94 1005
2816.44 940
2816.94 942
2817.44 943
2817.94 931
2818.44 882
2818.94 858
2819.44 898
2819.94 1021
2820.44 950
2820.94 909
2821.44 1104
2821.94 1012
2822.44 898
2822.94 888
2823.44 925
2823.94 1006
2824.44 916
2824.94 933
2825.45 879
2825.95 922
2826.45 891
2826.95 893
2827.45 880
2827.95 820
2828.45 849
2828.95 916
2829.45 925
2829.96 828
2830.46 880
2830.96 869
2831.46 762
2831.96 720
2832.46 780
2832.96 841
2833.47 902
2833.97 860
2834.47 835
2834.97 849
2835.47 853
2835.97 975
2836.48 821
2836.98 829
2837.48 900
2837.98 955
2838.48 933
2838.99 929
2839.49 931
2839.99 884
2840.49 903
2841.00 915
2841.50 921
2842.00 1011
2842.50 895
2843.01 877
2843.51 910
2844.01 851
2844.51 816
2845.02 859
2845.52 955
2846.02 843
2846.52 921
2847.03 873
2847.53 881
2848.03 997
2848.54 1023
2849.04 986
2849.54 1127
2850.04 1001
2850.55 1014
2851.05 963
2851.55 995
2852.06 1057
2852.56 1025
2853.06 946
2853.57 903
2854.07 908
2854.57 870
2855.08 798
2855.58 745
2856.09 695
2856.59 755
2857.09 782
2857.60 839
2858.10 854
2858.60 851
2859.11 896
2859.61 838
2860.12 836
2860.62 915
2861.12 921
2861.63 960
2862.13 845
2862.64 917
2863.14 852
2863.65 837
2864.15 838
2864.65 868
2865.16 752
2865.66 838
2866.17 736
2866.67 749
2867.18 815
2867.68 784
2868.19 783
2868.69 849
2869.20 793
2869.70 818
2870.21 891
2870.71 926
2871.21 965
2871.72 870
2872.23 887
2872.73 905
2873.24 861
2873.74 906
2874.25 955
2874.75 886
2875.26 971
2875.76 920
2876.27 912
2876.77 835
2877.28 912
2877.78 992
2878.29 1022
2878.79 962
2879.30 979
2879.81 895
2880.31 815
2880.82 823
2881.32 740
2881.83 845
2882.34 879
2882.84 826
2883.35 866
2883.85 811
2884.36 821
2884.87 875
2885.37 881
2885.88 922
2886.38 890
2886.89 919
2887.40 982
2887.90 1069
2888.41 999
2888.92 990
2889.42 966
2889.93 935
2890.44 1013
2890.94 919
2891.45 999
2891.96 993
2892.46 1067
2892.97 1034
2893.48 931
2893.98 894
2894.49 1034
2895.00 991
2895.51 1136
2896.01 1143
2896.52 1084
2897.03 1128
2897.53 1163
2898.04 1157
2898.55 1241
2899.06 1065
2899.56 1193
2900.07 1161
2900.58 1036
2901.09 1090
2901.59 1048
2902.10 1018
2902.61 1092
2903.12 1012
2903.63 1065
2904.13 1062
2904.64 1033
2905.15 1016
2905.66 951
2906.17 1043
2906.67 1034
2907.18 1018
2907.69 1067
2908.20 1176
2908.71 997
2909.21 1040
2909.72 965
2910.23 923
2910.74 1004
2911.25 850
2911.76 799
2912.26 893
2912.77 893
2913.28 909
2913.79 861
2914.30 880
2914.81 894
2915.32 823
2915.83 776
2916.34 955
2916.84 987
2917.35 956
2917.86 859
2918.37 859
2918.88 960
2919.39 895
2919.90 916
2920.41 850
2920.92 943
2921.43 964
2921.94 850
2922.45 893
2922.96 880
2923.46 819
2923.97 878
2924.48 900
2924.99 913
2925.50 980
2926.01 975
2926.52 962
2927.03 945
2927.54 988
2928.05 1009
2928.56 962
2929.07 952
2929.58 888
2930.09 875
2930.60 996
2931.11 1054
2931.62 912
2932.13 923
2932.64 937
2933.15 863
2933.67 911
2934.18 877
2934.69 834
2935.20 930
2935.71 982
2936.22 1000
2936.73 1000
2937.24 1019
2937.75 960
2938.26 872
2938.77 888
2939.28 907
2939.79 912
2940.30 1056
2940.82 879
2941.33 843
2941.84 876
2942.35 804
2942.86 859
2943.37 986
2943.88 966
2944.39 923
2944.91 943
2945.42 926
2945.93 1006
2946.44 1026
2946.95 1005
2947.46 950
2947.98 982
2948.49 982
2949.00 1041
2949.51 959
2950.02 883
2950.53 893
2951.05 868
2951.56 929
2952.07 873
2952.58 878
2953.09 806
2953.61 820
2954.12 862
2954.63 821
2955.14 792
2955.66 873
2956.17 938
2956.68 903
2957.19 837
2957.71 808
2958.22 823
2958.73 811
2959.24 834
2959.76 893
2960.27 835
2960.78 890
2961.29 844
2961.81 818
2962.32 853
2962.83 942
2963.35 972
2963.86 985
2964.37 905
2964.89 1030
2965.40 921
2965.91 880
2966.43 839
2966.94 923
2967.45 941
2967.97 928
2968.48 918
2968.99 876
2969.51 920
2970.02 933
2970.53 850
2971.05 889
2971.56 919
2972.07 965
2972.59 900
2973.10 885
2973.62 804
2974.13 810
2974.64 853
2975.16 865
2975.67 928
2976.19 1045
2976.70 965
2977.22 878
2977.73 921
2978.24 909
2978.76 911
2979.27 866
2979.79 912
2980.30 831
2980.82 972
2981.33 935
2981.85 913
2982.36 877
2982.87 890
2983.39 1007
2983.90 933
2984.42 912
2984.93 882
2985.45 997
2985.96 1113
2986.48 1043
2986.99 987
2987.51 1079
2988.02 1119
2988.54 932
2989.05 917
2989.57 1010
2990.09 1026
2990.60 1222
2991.12 1099
2991.63 1096
2992.15 1085
2992.66 1141
2993.18 1176
2993.69 1042
2994.21 1074
2994.73 971
2995.24 1133
2995.76 1168
2996.27 1167
2996.79 1077
2997.30 1161
2997.82 1235
2998.34 1230
2998.85 1304
2999.37 1186
2999.89 1219
3000.40 1222
3000.92 1235
3001.43 1329
3001.95 1310
3002.47 1293
3002.98 1367
3003.50 1612
3004.02 1924
3004.53 1947
3005.05 2325
3005.57 2246
3006.08 2546
3006.60 2721
3007.12 2406
3007.63 2512
3008.15 2214
3008.67 1928
3009.18 1846
3009.70 1737
3010.22 1609
3010.74 1436
3011.25 1227
3011.77 1059
3012.29 1162
3012.80 1116
3013.32 1046
3013.84 1080
3014.36 1111
3014.87 1018
3015.39 977
3015.91 1054
3016.43 1072
3016.94 1033
3017.46 1083
3017.98 1044
3018.50 1134
3019.02 1250
3019.53 1067
3020.05 1130
3020.57 1183
3021.09 1161
3021.60 1162
3022.12 1176
3022.64 1030
3023.16 1175
3023.68 1159
3024.20 1155
3024.71 1143
3025.23 1201
3025.75 993
3026.27 1052
3026.79 990
3027.31 1019
3027.82 1171
3028.34 1010
3028.86 987
3029.38 1057
3029.90 1031
3030.42 1012
3030.94 961
3031.46 927
3031.98 1076
3032.49 1057
3033.01 953
3033.53 927
3034.05 1022
3034.57 856
3035.09 1020
3035.61 916
3036.13 933
3036.65 1028
3037.17 943
3037.69 971
3038.21 916
3038.73 945
3039.25 878
3039.76 944
3040.28 898
3040.80 954
3041.32 968
3041.84 1042
3042.36 1148
3042.88 1073
3043.40 959
3043.92 980
3044.44 971
3044.96 963
3045.48 942
3046.00 931
3046.52 921
3047.04 862
3047.56 861
3048.08 975
3048.60 961
3049.13 974
3049.65 1034
3050.17 857
3050.69 923
3051.21 916
3051.73 976
3052.25 933
3052.77 994
3053.29 1024
3053.81 922
3054.33 894
3054.85 968
3055.37 943
3055.89 854
3056.42 816
3056.94 949
3057.46 1003
3057.98 956
3058.50 919
3059.02 916
3059.54 964
3060.06 920
3060.59 835
3061.11 904
3061.63 938
3062.15 915
3062.67 875
3063.19 1007
3063.71 901
3064.24 943
3064.76 1060
3065.28 1067
3065.80 1007
3066.32 988
3066.85 1044
3067.37 1144
3067.89 1060
3068.41 1169
3068.93 1296
3069.46 1207
3069.98 1112
3070.50 1064
3071.02 1063
3071.54 1118
3072.07 1035
3072.59 1133
3073.11 1099
3073.63 1059
3074.16 1162
3074.68 1029
3075.20 992
3075.73 1085
3076.25 1058
3076.77 1061
3077.29 1057
3077.82 1099
3078.34 1103
3078.86 1072
3079.39 1046
3079.91 1065
3080.43 1081
3080.95 1251
3081.48 1400
3082.00 1314
3082.52 1339
3083.05 1255
3083.57 1303
3084.09 1371
3084.62 1390
3085.14 1126
3085.66 1196
3086.19 1294
3086.71 1357
3087.24 1293
3087.76 1303
3088.28 1307
3088.81 1181
3089.33 1184
3089.85 1226
3090.38 1238
3090.90 1273
3091.43 1238
3091.95 1217
3092.47 1086
3093.00 1181
3093.52 1148
3094.05 1169
3094.57 1161
3095.10 1191
3095.62 1277
3096.14 1202
3096.67 1241
3097.19 1448
3097.72 1341
3098.24 1403
3098.77 1235
3099.29 1260
3099.82 1400
3100.34 1659
3100.87 2013
3101.39 2379
3101.92 2530
3102.44 3069
3102.97 3936
3103.49 4261
3104.02 4423
3104.54 4494
3105.07 4746
3105.59 4714
3106.12 4467
3106.64 4078
3107.17 3619
3107.69 3045
3108.22 2341
3108.74 2077
3109.27 1719
3109.79 1424
3110.32 1446
3110.85 1536
3111.37 1341
3111.90 1439
3112.42 1406
3112.95 1434
3113.48 1489
3114.00 1276
3114.53 1248
3115.05 1364
3115.58 1261
3116.11 1219
3116.63 1152
3117.16 1126
3117.68 1136
3118.21 1136
3118.74 1030
3119.26 980
3119.79 1044
3120.32 1076
3120.84 1060
3121.37 1136
3121.90 1193
3122.42 1187
3122.95 1231
3123.48 1265
3124.00 1247
3124.53 1176
3125.06 1182
3125.58 1252
3126.11 1242
3126.64 1138
3127.16 1159
3127.69 1146
3128.22 1058
3128.75 1132
3129.27 1046
3129.80 970
3130.33 971
3130.85 1044
3131.38 1007
3131.91 1032
3132.44 1016
3132.96 1105
3133.49 1044
3134.02 961
3134.55 1078
3135.07 1066
3135.60 1080
3136.13 1075
3136.66 1018
3137.19 911
3137.71 889
3138.24 1042
3138.77 1018
3139.30 976
3139.83 1167
3140.35 1167
3140.88 1020
3141.41 938
3141.94 915
3142.47 979
3143.00 911
3143.52 1028
3144.05 951
3144.58 955
3145.11 981
3145.64 1056
3146.17 1009
3146.70 1161
3147.22 1206
3147.75 1057
3148.28 1060
3148.81 1206
3149.34 1180
3149.87 1251
3150.40 1100
3150.93 1122
3151.46 1152
3151.98 1179
3152.51 1195
3153.04 1076
3153.57 1119
3154.10 1108
3154.63 1073
3155.16 1163
3155.69 1171
3156.22 1133
3156.75 998
3157.28 1089
3157.81 1040
3158.34 1113
3158.87 1031
3159.40 1068
3159.93 1234
3160.46 1054
3160.99 1068
3161.52 1116
3162.05 1080
3162.58 951
3163.11 888
3163.64 1064
3164.17 1055
3164.70 905
3165.23 1064
3165.76 1065
3166.29 869
3166.82 967
3167.35 998
3167.88 904
3168.41 855
3168.94 839
3169.47 879
3170.00 905
3170.53 933
3171.06 952
3171.59 909
3172.13 873
3172.66 898
3173.19 1148
3173.72 1072
3174.25 1045
3174.78 1043
3175.31 1109
3175.84 1161
3176.37 1084
3176.90 1081
3177.44 1093
3177.97 1084
3178.50 1086
3179.03 1085
3179.56 1182
3180.09 1021
3180.62 1006
3181.16 1013
3181.69 1024
3182.22 977
3182.75 946
3183.28 973
3183.81 844
3184.35 815
3184.88 942
3185.41 924
3185.94 945
3186.47 972
3187.01 1001
3187.54 903
3188.07 960
3188.60 1005
3189.14 1000
3189.67 930
3190.20 789
3190.73 819
3191.26 965
3191.80 872
3192.33 857
3192.86 876
3193.39 738
3193.93 830
3194.46 863
3194.99 887
3195.53 800
3196.06 846
3196.59 930
3197.12 868
3197.66 786
3198.19 873
3198.72 958
3199.26 904
3199.79 1001
3200.32 949
3200.86 906
3201.39 879
3201.92 835
3202.46 852
3202.99 900
3203.52 856
3204.06 917
3204.59 909
3205.12 950
3205.66 1026
3206.19 1044
3206.72 871
3207.26 888
3207.79 890
3208.33 945
3208.86 920
3209.39 999
3209.93 985
3210.46 844
3211.00 920
3211.53 1009
3212.06 1084
3212.60 1061
3213.13 1028
3213.67 1046
3214.20 1012
3214.74 954
3215.27 1035
3215.80 1036
3216.34 996
3216.87 964
3217.41 1052
3217.94 1082
3218.48 1017
3219.01 1047
3219.55 1045
3220.08 1128
3220.62 1045
3221.15 985
3221.69 1031
3222.22 1137
3222.76 1124
3223.29 1122
3223.83 982
3224.36 1026
3224.90 999
3225.43 1011
3225.97 1117
3226.50 1160
3227.04 1063
3227.57 1023
3228.11 1102
3228.65 1133
3229.18 1097
3229.72 1017
3230.25 900
3230.79 1011
3231.32 1095
3231.86 1051
3232.40 978
3232.93 1066
3233.47 985
3234.00 969
3234.54 1029
3235.08 1095
3235.61 1109
3236.15 1094
3236.68 1117
3237.22 1064
3237.76 1270
3238.29 1196
3238.83 1303
3239.37 1245
3239.90 1198
3240.44 1066
3240.97 1232
3241.51 1219
3242.05 1411
3242.58 1106
3243.12 1146
3243.66 1142
3244.20 1174
3244.73 1204
3245.27 1129
3245.81 1202
3246.34 1069
3246.88 1275
3247.42 1166
3247.95 1132
3248.49 1193
3249.03 1318
3249.57 1322
3250.10 1161
3250.64 1093
3251.18 1173
3251.72 1197
3252.25 1226
3252.79 1291
3253.33 1251
3253.87 1298
3254.40 1247
3254.94 1202
3255.48 1304
3256.02 1277
3256.55 1322
3257.09 1276
3257.63 1406
3258.17 1404
3258.71 1355
3259.24 1612
3259.78 1611
3260.32 1729
3260.86 1813
3261.40 1961
3261.94 2126
3262.47 2283
3263.01 2409
3263.55 2389
3264.09 2654
3264.63 2668
3265.17 3022
3265.71 3262
3266.24 3472
3266.78 3587
3267.32 3508
3267.86 3724
3268.40 3725
3268.94 3765
3269.48 3498
3270.02 3684
3270.55 3157
3271.09 2608
3271.63 2384
3272.17 2155
3272.71 2068
3273.25 1739
3273.79 1584
3274.33 1597
3274.87 1476
3275.41 1322
3275.95 1541
3276.49 1451
3277.03 1339
3277.57 1400
3278.11 1544
3278.65 1381
3279.19 1332
3279.73 1410
3280.26 1434
3280.80 1472
3281.34 1467
3281.88 1383
3282.42 1403
3282.96 1383
3283.50 1298
3284.04 1296
3284.59 1361
3285.13 1447
3285.67 1525
3286.21 1597
3286.75 1440
3287.29 1474
3287.83 1620
3288.37 1426
3288.91 1524
3289.45 1602
3289.99 1609
3290.53 1656
3291.07 1494
3291.61 1596
3292.15 1527
3292.69 1390
3293.23 1539
3293.77 1643
3294.32 1781
3294.86 1841
3295.40 1970
3295.94 2171
3296.48 2150
3297.02 2230
3297.56 2298
3298.10 2177
3298.65 2218
3299.19 2132
3299.73 2106
3300.27 1736
3300.81 1604
3301.35 1669
3301.89 1599
3302.44 1569
3302.98 1438
3303.52 1323
3304.06 1460
3304.60 1473
3305.14 1525
3305.69 1423
3306.23 1438
3306.77 1436
3307.31 1366
3307.85 1432
3308.40 1454
3308.94 1342
3309.48 1319
3310.02 1138
3310.57 1248
3311.11 1280
3311.65 1342
3312.19 1397
3312.74 1469
3313.28 1331
3313.82 1266
3314.36 1262
3314.91 1344
3315.45 1464
3315.99 1462
3316.53 1547
3317.08 1576
3317.62 1766
3318.16 1590
3318.71 1515
3319.25 1574
3319.79 1460
3320.34 1592
3320.88 1546
3321.42 1486
3321.96 1494
3322.51 1535
3323.05 1606
3323.59 1451
3324.14 1442
3324.68 1521
3325.23 1631
3325.77 1610
3326.31 1516
3326.86 1493
3327.40 1393
3327.94 1300
3328.49 1379
3329.03 1343
3329.57 1295
3330.12 1348
3330.66 1277
3331.21 1365
3331.75 1559
3332.29 1867
3332.84 2292
3333.38 2620
3333.93 3154
3334.47 3692
3335.02 4238
3335.56 4794
3336.10 5366
3336.65 6016
3337.19 6585
3337.74 6632
3338.28 6430
3338.83 5969
3339.37 5474
3339.92 4911
3340.46 4641
3341.01 3986
3341.55 3476
3342.10 2870
3342.64 2570
3343.19 2142
3343.73 1870
3344.28 1725
3344.82 1658
3345.37 1620
3345.91 1498
3346.46 1413
3347.00 1495
3347.55 1250
3348.09 1300
3348.64 1377
3349.18 1432
3349.73 1314
3350.27 1349
3350.82 1431
3351.37 1284
3351.91 1298
3352.46 1253
3353.00 1424
3353.55 1411
3354.10 1290
3354.64 1255
3355.19 1308
3355.73 1251
3356.28 1314
3356.83 1414
3357.37 1290
3357.92 1263
3358.46 1341
3359.01 1175
3359.56 1208
3360.10 1253
3360.65 1313
3361.20 1354
3361.74 1299
3362.29 1237
3362.84 1284
3363.38 1317
3363.93 1359
3364.48 1201
3365.02 1173
3365.57 1110
3366.12 1213
3366.66 1209
3367.21 1238
3367.76 1222
3368.30 1227
3368.85 1102
3369.40 1158
3369.94 1169
3370.49 1175
3371.04 1194
3371.59 1303
3372.13 1367
3372.68 1320
3373.23 1396
3373.78 1566
3374.32 1534
3374.87 1671
3375.42 1651
3375.97 1604
3376.51 1619
3377.06 1607
3377.61 1502
3378.16 1388
3378.71 1351
3379.25 1263
3379.80 1178
3380.35 1219
3380.90 1230
3381.45 1131
3381.99 992
3382.54 1067
3383.09 1030
3383.64 1051
3384.19 1083
3384.74 1080
3385.28 977
3385.83 997
3386.38 1115
3386.93 1072
3387.48 939
3388.03 1011
3388.58 1084
3389.12 1177
3389.67 1133
3390.22 1106
3390.77 1078
3391.32 1025
3391.87 1161
3392.42 1207
3392.97 1108
3393.52 1029
3394.06 964
3394.61 1072
3395.16 1093
3395.71 1064
3396.26 1056
3396.81 1053
3397.36 967
3397.91 1033
3398.46 959
3399.01 917
3399.56 986
3400.11 971
3400.66 970
3401.21 1084
3401.76 1048
3402.31 973
3402.86 1046
3403.41 1010
3403.96 1051
3404.51 966
3405.06 1008
3405.61 1004
3406.16 1009
3406.71 965
3407.26 993
3407.81 1000
3408.36 990
3408.91 907
3409.46 1071
3410.01 991
3410.56 1118
3411.11 1049
3411.66 1073
3412.21 1102
3412.76 1205
3413.31 1232
3413.86 1150
3414.41 1187
3414.96 1094
3415.51 1072
3416.07 1140
3416.62 1168
3417.17 1058
3417.72 1101
3418.27 1047
3418.82 1104
3419.37 971
3419.92 982
3420.47 1070
3421.03 963
3421.58 985
3422.13 1027
3422.68 1214
3423.23 1227
3423.78 1237
3424.33 1267
3424.89 1207
3425.44 1194
3425.99 1156
3426.54 1163
3427.09 1328
3427.65 1282
3428.20 1205
3428.75 1197
3429.30 1111
3429.85 1129
3430.41 960
3430.96 991
3431.51 1023
3432.06 901
3432.61 940
3433.17 983
3433.72 964
3434.27 1090
3434.82 1035
3435.38 1054
3435.93 921
3436.48 1012
3437.03 951
3437.59 1100
3438.14 1034
3438.69 967
3439.24 945
3439.80 954
3440.35 1098
3440.90 1047
3441.46 966
3442.01 1075
3442.56 1136
3443.11 1257
3443.67 1091
3444.22 1014
3444.77 968
3445.33 907
3445.88 945
3446.43 910
3446.99 914
3447.54 923
3448.09 923
3448.65 932
3449.20 849
3449.76 908
3450.31 801
3450.86 859
3451.42 946
3451.97 927
3452.52 891
3453.08 834
3453.63 840
3454.19 875
3454.74 820
3455.29 829
3455.85 865
3456.40 943
3456.96 863
3457.51 974
3458.07 993
3458.62 840
3459.17 872
3459.73 956
3460.28 916
3460.84 881
3461.39 896
3461.95 875
3462.50 935
3463.06 822
3463.61 939
3464.17 873
3464.72 940
3465.27 977
3465.83 907
3466.38 913
3466.94 895
3467.49 863
3468.05 926
3468.61 953
3469.16 1021
3469.72 997
3470.27 1124
3470.83 1071
3471.38 1004
3471.94 941
3472.49 935
3473.05 984
3473.60 1178
3474.16 1146
3474.71 1109
3475.27 1026
3475.83 1075
3476.38 990
3476.94 1035
3477.49 1170
3478.05 1075
3478.61 1026
3479.16 1043
3479.72 1083
3480.27 1155
3480.83 1046
3481.39 1269
3481.94 1294
3482.50 1210
3483.05 1210
3483.61 1103
3484.17 1151
3484.72 1242
3485.28 1343
3485.84 1269
3486.39 1194
3486.95 1216
3487.51 1184
3488.06 1290
3488.62 1211
3489.18 1399
3489.73 1567
3490.29 1736
3490.85 1948
3491.40 2209
3491.96 2227
3492.52 2513
3493.08 2578
3493.63 2406
3494.19 2623
3494.75 2570
3495.30 2599
3495.86 2439
3496.42 2249
3496.98 2266
3497.53 2250
3498.09 2205
3498.65 2614
3499.21 2634
3499.76 2716
3500.32 2850
3500.88 2934
3501.44 2960
3501.99 2965
3502.55 2825
3503.11 3013
3503.67 2817
3504.23 3015
3504.78 3016
3505.34 3008
3505.90 2966
3506.46 2892
3507.02 2896
3507.58 2945
3508.13 2835
3508.69 2757
3509.25 2499
3509.81 2406
3510.37 2235
3510.93 2030
3511.48 1857
3512.04 1594
3512.60 1477
3513.16 1382
3513.72 1341
3514.28 1362
3514.84 1120
3515.40 1160
3515.95 1288
3516.51 1121
3517.07 1161
3517.63 1239
3518.19 1131
3518.75 1111
3519.31 1260
3519.87 1216
3520.43 1126
3520.99 1224
3521.55 1310
3522.11 1190
3522.67 1222
3523.22 1184
3523.78 1114
3524.34 1204
3524.90 1151
3525.46 1156
3526.02 1082
3526.58 1065
3527.14 1174
3527.70 1146
3528.26 1110
3528.82 971
3529.38 991
3529.94 1074
3530.50 1024
3531.06 901
3531.62 879
3532.18 916
3532.74 1058
3533.30 961
3533.86 1011
3534.42 995
3534.98 1058
3535.54 983
3536.11 1045
3536.67 1052
3537.23 1211
3537.79 1065
3538.35 1094
3538.91 1074
3539.47 1080
3540.03 1066
3540.59 1112
3541.15 1089
3541.71 989
3542.27 1124
3542.84 1143
3543.40 1123
3543.96 1026
3544.52 1072
3545.08 1094
3545.64 1155
3546.20 1149
3546.76 1190
3547.33 1208
3547.89 1072
3548.45 1030
3549.01 951
3549.57 981
3550.13 1010
3550.69 945
3551.26 832
3551.82 834
3552.38 813
3552.94 793
3553.50 858
3554.07 865
3554.63 814
3555.19 900
3555.75 890
3556.31 827
3556.88 821
3557.44 803
3558.00 770
3558.56 825
3559.13 917
3559.69 946
3560.25 958
3560.81 930
3561.38 811
3561.94 845
3562.50 973
3563.06 963
3563.63 927
3564.19 1022
3564.75 969
3565.31 845
3565.88 929
3566.44 1012
3567.00 1001
3567.57 850
3568.13 839
3568.69 941
3569.26 892
3569.82 902
3570.38 879
3570.95 929
3571.51 919
3572.07 945
3572.64 891
3573.20 911
3573.76 1018
3574.33 998
3574.89 1023
3575.45 929
3576.02 936
3576.58 993
3577.14 1018
3577.71 1051
3578.27 956
3578.84 968
3579.40 914
3579.96 918
3580.53 954
3581.09 899
3581.66 898
3582.22 1004
3582.78 1021
3583.35 900
3583.91 947
3584.48 912
3585.04 979
3585.61 921
3586.17 892
3586.74 876
3587.30 923
3587.86 901
3588.43 828
3588.99 889
3589.56 947
3590.12 832
3590.69 909
3591.25 950
3591.82 850
3592.38 974
3592.95 945
3593.51 962
3594.08 914
3594.64 912
3595.21 924
3595.77 1025
3596.34 975
3596.90 769
3597.47 848
3598.04 927
3598.60 836
3599.17 884
3599.73 802
3600.30 811
3600.86 908
3601.43 947
3601.99 949
3602.56 854
3603.13 898
3603.69 953
3604.26 945
3604.82 952
3605.39 895
3605.96 872
3606.52 831
3607.09 750
3607.65 812
3608.22 758
3608.79 799
3609.35 928
3609.92 862
3610.49 813
3611.05 781
3611.62 844
3612.19 826
3612.75 803
3613.32 832
3613.89 853
3614.45 941
3615.02 933
3615.59 885
3616.15 1071
3616.72 1166
3617.29 1271
3617.85 1112
3618.42 1092
3618.99 1359
3619.55 1367
3620.12 1237
3620.69 1491
3621.26 1466
3621.82 1473
3622.39 1339
3622.96 1130
3623.53 1068
3624.09 1100
3624.66 1009
3625.23 946
3625.80 907
3626.36 907
3626.93 893
3627.50 986
3628.07 843
3628.63 901
3629.20 947
3629.77 854
3630.34 876
3630.91 890
3631.47 919
3632.04 919
3632.61 879
3633.18 990
3633.75 923
3634.32 1000
3634.88 1028
3635.45 961
3636.02 909
3636.59 972
3637.16 1066
3637.73 1068
3638.29 1009
3638.86 1048
3639.43 1091
3640.00 1150
3640.57 1330
3641.14 1393
3641.71 1374
3642.28 1263
3642.84 1374
3643.41 1393
3643.98 1470
3644.55 1280
3645.12 1220
3645.69 1242
3646.26 1134
3646.83 1059
3647.40 1164
3647.97 1126
3648.54 1078
3649.11 1039
3649.68 1081
3650.25 995
3650.81 1053
3651.38 1060
3651.95 1177
3652.52 1118
3653.09 1264
3653.66 1285
3654.23 1270
3654.80 1332
3655.37 1248
3655.94 1411
3656.51 1466
3657.08 1464
3657.65 1505
3658.22 1618
3658.79 1631
3659.36 1598
3659.93 1633
3660.50 1647
3661.07 1733
3661.64 1606
3662.22 1600
3662.79 1653
3663.36 1559
3663.93 1389
3664.50 1434
3665.07 1368
3665.64 1440
3666.21 1350
3666.78 1365
3667.35 1144
3667.92 1366
3668.49 1465
3669.06 1325
3669.64 1396
3670.21 1280
3670.78 1053
3671.35 1142
3671.92 1049
3672.49 945
3673.06 1025
3673.63 1127
3674.21 1119
3674.78 1122
3675.35 1129
3675.92 1175
3676.49 1120
3677.06 1085
3677.63 1105
3678.21 1094
3678.78 1072
3679.35 959
3679.92 995
3680.49 1022
3681.07 972
3681.64 1055
3682.21 1053
3682.78 1017
3683.35 899
3683.93 926
3684.50 934
3685.07 901
3685.64 932
3686.21 980
3686.79 1025
3687.36 905
3687.93 1053
3688.50 1092
3689.08 1214
3689.65 1196
3690.22 1386
3690.80 1470
3691.37 1491
3691.94 1404
3692.51 1425
3693.09 1355
3693.66 1232
3694.23 1122
3694.81 1108
3695.38 1174
3695.95 1191
3696.52 1115
3697.10 987
3697.67 1129
3698.24 1179
3698.82 1135
3699.39 1195
3699.96 1082
3700.54 1239
3701.11 1300
3701.68 1140
3702.26 1178
3702.83 1255
3703.41 1271
3703.98 1212
3704.55 1203
3705.13 1289
3705.70 1282
3706.27 1105
3706.85 1007
3707.42 1051
3708.00 962
3708.57 1132
3709.14 977
3709.72 1097
3710.29 1015
3710.87 1134
3711.44 1209
3712.02 1058
3712.59 967
3713.16 1066
3713.74 1123
3714.31 966
3714.89 907
3715.46 991
3716.04 929
3716.61 979
3717.19 959
3717.76 899
3718.34 888
3718.91 882
3719.49 967
3720.06 800
3720.64 844
3721.21 778
3721.79 948
3722.36 957
3722.94 802
3723.51 883
3724.09 819
3724.66 804
3725.24 818
3725.81 811
3726.39 844
3726.96 849
3727.54 812
3728.12 782
3728.69 840
3729.27 778
3729.84 896
3730.42 904
3730.99 839
3731.57 863
3732.15 1017
3732.72 895
3733.30 897
3733.87 846
3734.45 898
3735.03 1030
3735.60 1015
3736.18 913
3736.75 949
3737.33 969
3737.91 936
3738.48 899
3739.06 870
3739.64 746
3740.21 811
3740.79 807
3741.37 832
3741.94 885
3742.52 802
3743.10 906
3743.67 847
3744.25 832
3744.83 925
3745.40 925
3745.98 775
3746.56 808
3747.13 885
3747.71 957
3748.29 828
3748.87 759
3749.44 852
3750.02 882
3750.60 789
3751.17 821
3751.75 778
3752.33 794
3752.91 843
3753.48 794
3754.06 883
3754.64 805
3755.22 811
3755.80 879
3756.37 816
3756.95 900
3757.53 901
3758.11 886
3758.68 777
3759.26 789
3759.84 752
3760.42 838
3761.00 734
3761.58 783
3762.15 839
3762.73 829
3763.31 911
3763.89 918
3764.47 816
3765.04 860
3765.62 850
3766.20 826
3766.78 873
3767.36 850
3767.94 904
3768.52 769
3769.10 852
3769.67 897
3770.25 900
3770.83 841
3771.41 857
3771.99 954
3772.57 800
3773.15 761
3773.73 889
3774.31 792
3774.89 825
3775.46 831
3776.04 800
3776.62 769
3777.20 772
3777.78 821
3778.36 846
3778.94 825
3779.52 850
3780.10 885
3780.68 842
3781.26 853
3781.84 791
3782.42 887
3783.00 876
3783.58 790
3784.16 779
3784.74 693
3785.32 800
3785.90 888
3786.48 842
3787.06 781
3787.64 779
3788.22 893
3788.80 818
3789.38 771
3789.96 927
3790.54 904
3791.12 842
3791.70 893
3792.28 982
3792.86 932
3793.44 999
3794.02 1073
3794.60 973
3795.18 950
3795.77 1027
3796.35 997
3796.93 874
3797.51 867
3798.09 886
3798.67 947
3799.25 920
3799.83 1020
3800.41 1015
3800.99 1034
3801.58 1068
3802.16 1030
3802.74 1158
3803.32 1153
3803.90 1117
3804.48 1118
3805.06 1192
3805.65 1234
3806.23 1116
3806.81 1088
3807.39 1068
3807.97 1098
3808.55 1136
3809.14 1038
3809.72 1146
3810.30 1157
3810.88 1023
3811.46 1023
3812.05 1161
3812.63 1178
3813.21 1187
3813.79 1145
3814.37 1216
3814.96 1163
3815.54 1233
3816.12 1420
3816.70 1388
3817.29 1484
3817.87 1285
3818.45 1237
3819.03 1154
3819.62 1060
3820.20 1001
3820.78 973
3821.36 953
3821.95 871
3822.53 874
3823.11 858
3823.70 832
3824.28 912
3824.86 859
3825.45 821
3826.03 805
3826.61 907
3827.19 874
3827.78 792
3828.36 726
3828.94 761
3829.53 823
3830.11 926
3830.69 858
3831.28 826
3831.86 915
3832.45 931
3833.03 824
3833.61 773
3834.20 762
3834.78 764
3835.36 746
3835.95 768
3836.53 797
3837.12 829
3837.70 885
3838.28 811
3838.87 804
3839.45 798
3840.04 707
3840.62 703
3841.20 749
3841.79 881
3842.37 816
3842.96 757
3843.54 693
3844.13 716
3844.71 788
3845.30 780
3845.88 844
3846.47 891
3847.05 957
3847.63 874
3848.22 749
3848.80 850
3849.39 842
3849.97 794
3850.56 746
3851.14 747
3851.73 728
3852.31 866
3852.90 797
3853.48 863
3854.07 873
3854.66 851
3855.24 792
3855.83 777
3856.41 840
3857.00 836
3857.58 821
3858.17 774
3858.75 828
3859.34 890
3859.92 863
3860.51 952
3861.10 907
3861.68 871
3862.27 890
3862.85 924
3863.44 1024
3864.03 977
3864.61 957
3865.20 1072
3865.78 1164
3866.37 1039
3866.96 957
3867.54 966
3868.13 955
3868.72 883
3869.30 912
3869.89 933
3870.47 808
3871.06 798
3871.65 842
3872.23 960
3872.82 908
3873.41 973
3873.99 1044
3874.58 1020
3875.17 1029
3875.76 1002
3876.34 1026
3876.93 1003
3877.52 977
3878.10 813
3878.69 864
3879.28 921
3879.86 933
3880.45 835
3881.04 918
3881.63 898
3882.21 1001
3882.80 859
3883.39 889
3883.98 720
3884.56 803
3885.15 811
3885.74 780
3886.33 833
3886.91 739
3887.50 891
3888.09 891
3888.68 874
3889.27 891
3889.85 915
3890.44 965
3891.03 938
3891.62 896
3892.21 982
3892.79 952
3893.38 797
3893.97 976
3894.56 937
3895.15 907
3895.74 928
3896.32 799
3896.91 830
3897.50 786
3898.09 814
3898.68 841
3899.27 809
3899.86 770
3900.45 818
3901.03 865
3901.62 729
3902.21 776
3902.80 804
3903.39 988
3903.98 930
3904.57 910
3905.16 819
3905.75 842
3906.34 755
3906.92 837
3907.51 913
3908.10 803
3908.69 865
3909.28 1009
3909.87 957
3910.46 1031
3911.05 947
3911.64 905
3912.23 875
3912.82 728
3913.41 701
3914.00 702
3914.59 747
3915.18 736
3915.77 727
3916.36 785
3916.95 831
3917.54 783
3918.13 730
3918.72 832
3919.31 790
3919.90 853
3920.49 845
3921.08 792
3921.67 716
3922.26 765
3922.85 945
3923.44 786
3924.03 755
3924.62 742
3925.21 708
3925.80 796
3926.40 815
3926.99 832
3927.58 724
3928.17 829
3928.76 827
3929.35 699
3929.94 794
3930.53 809
3931.12 857
3931.71 804
3932.30 708
3932.90 674
3933.49 670
3934.08 776
3934.67 725
3935.26 714
3935.85 695
3936.44 858
3937.04 773
3937.63 690
3938.22 663
3938.81 699
3939.40 828
3939.99 751
3940.59 701
3941.18 871
3941.77 819
3942.36 659
3942.95 768
3943.55 799
3944.14 775
3944.73 817
3945.32 841
3945.91 759
3946.51 783
3947.10 767
3947.69 851
3948.28 789
3948.88 823
3949.47 769
3950.06 631
3950.65 707
3951.25 733
3951.84 678
3952.43 753
3953.02 918
3953.62 861
3954.21 822
3954.80 700
3955.40 748
3955.99 818
3956.58 851
3957.17 826
3957.77 741
3958.36 701
3958.95 835
3959.55 960
3960.14 832
3960.73 891
3961.33 876
3961.92 863
3962.51 895
3963.11 825
3963.70 814
3964.29 795
3964.89 748
3965.48 828
3966.08 755
3966.67 796
3967.26 762
3967.86 767
3968.45 858
3969.04 780
3969.64 853
3970.23 787
3970.83 916
3971.42 876
3972.01 834
3972.61 796
3973.20 862
3973.80 755
3974.39 748
3974.99 737
3975.58 773
3976.18 817
3976.77 819
3977.36 938
3977.96 831
3978.55 847
3979.15 851
3979.74 889
3980.34 889
3980.93 892
3981.53 868
3982.12 877
3982.72 837
3983.31 878
3983.91 839
3984.50 945
3985.10 880
3985.69 932
3986.29 961
3986.88 886
3987.48 819
3988.07 834
3988.67 800
3989.26 759
3989.86 781
3990.46 833
3991.05 827
3991.65 796
3992.24 717
3992.84 741
3993.43 781
3994.03 800
3994.63 783
3995.22 798
3995.82 853
3996.41 854
3997.01 849
3997.61 765
3998.20 841
3998.80 750
3999.39 837
3999.99 849
4000.59 805
4001.18 783
4001.78 793
4002.38 805
4002.97 812
4003.57 790
4004.17 800
4004.76 845
4005.36 853
4005.96 834
4006.55 742
4007.15 786
4007.75 801
4008.34 864
4008.94 829
4009.54 807
4010.13 801
4010.73 843
4011.33 862
4011.93 825
4012.52 827
4013.12 804
4013.72 823
4014.31 818
4014.91 763
4015.51 780
4016.11 900
4016.70 827
4017.30 784
4017.90 930
4018.50 824
4019.09 755
4019.69 895
4020.29 829
4020.89 805
4021.49 809
4022.08 857
4022.68 846
4023.28 907
4023.88 910
4024.48 875
4025.07 936
4025.67 1062
4026.27 1095
4026.87 1066
4027.47 1034
4028.06 951
4028.66 954
4029.26 998
4029.86 1079
4030.46 1032
4031.06 1018
4031.66 1082
4032.25 849
4032.85 925
4033.45 981
4034.05 865
4034.65 956
4035.25 1008
4035.85 1011
4036.45 971
4037.05 932
4037.64 918
4038.24 886
4038.84 873
4039.44 819
4040.04 756
4040.64 706
4041.24 821
4041.84 813
4042.44 879
4043.04 829
4043.64 745
4044.24 712
4044.84 692
4045.44 723
4046.04 773
4046.64 824
4047.24 895
4047.84 786
4048.44 777
4049.03 835
4049.63 848
4050.23 846
4050.83 851
4051.43 866
4052.04 865
4052.64 901
4053.24 969
4053.84 798
4054.44 887
4055.04 766
4055.64 782
4056.24 753
4056.84 864
4057.44 831
4058.04 877
4058.64 847
4059.24 842
4059.84 837
4060.44 795
4061.04 881
4061.64 753
4062.24 724
4062.85 679
4063.45 708
4064.05 729
4064.65 733
4065.25 704
4065.85 724
4066.45 758
4067.05 636
4067.65 641
4068.26 662
4068.86 751
4069.46 746
4070.06 645
4070.66 691
4071.26 668
4071.86 724
4072.47 786
4073.07 766
4073.67 729
4074.27 698
4074.87 666
4075.47 739
4076.08 800
4076.68 705
4077.28 778
4077.88 719
4078.48 864
4079.09 860
4079.69 827
4080.29 862
4080.89 703
4081.50 805
4082.10 797
4082.70 837
4083.30 766
4083.91 812
4084.51 764
4085.11 769
4085.71 727
4086.32 779
4086.92 752
4087.52 753
4088.12 780
4088.73 779
4089.33 680
4089.93 800
4090.54 775
4091.14 703
4091.74 734
4092.35 708
4092.95 701
4093.55 795
4094.15 766
4094.76 774
4095.36 797
4095.96 718
4096.57 645
4097.17 691
4097.78 655
4098.38 751
4098.98 711
4099.59 754
4100.19 766
4100.79 712
4101.40 729
4102.00 660
4102.61 643
4103.21 696
4103.81 771
4104.42 834
4105.02 697
4105.63 704
4106.23 641
4106.83 682
4107.44 715
4108.04 627
4108.65 682
4109.25 676
4109.85 638
4110.46 648
4111.06 653
4111.67 654
4112.27 636
4112.88 713
4113.48 585
4114.09 653
4114.69 745
4115.30 688
4115.90 721
4116.51 686
4117.11 738
4117.72 777
4118.32 676
4118.93 683
4119.53 716
4120.14 675
4120.74 757
4121.35 682
4121.95 678
4122.56 758
4123.16 776
4123.77 770
4124.37 755
4124.98 742
4125.59 719
4126.19 810
4126.80 781
4127.40 678
4128.01 676
4128.61 678
4129.22 639
4129.83 728
4130.43 708
4131.04 738
4131.64 634
4132.25 680
4132.86 703
4133.46 661
4134.07 593
4134.67 641
4135.28 699
4135.89 734
4136.49 678
4137.10 729
4137.71 737
4138.31 754
4138.92 851
4139.53 837
4140.13 766
4140.74 825
4141.35 846
4141.95 896
4142.56 833
4143.17 795
4143.77 808
4144.38 966
4144.99 853
4145.59 786
4146.20 812
4146.81 833
4147.42 748
4148.02 736
4148.63 738
4149.24 773
4149.84 808
4150.45 742
4151.06 640
4151.67 662
4152.27 682
4152.88 754
4153.49 695
4154.10 800
4154.70 707
4155.31 665
4155.92 712
4156.53 677
4157.14 705
4157.74 639
4158.35 715
4158.96 733
4159.57 746
4160.18 743
4160.78 719
4161.39 703
4162.00 720
4162.61 763
4163.22 782
4163.83 880
4164.43 825
4165.04 730
4165.65 837
4166.26 794
4166.87 737
4167.48 800
4168.09 751
4168.69 792
4169.30 818
4169.91 704
4170.52 745
4171.13 810
4171.74 750
4172.35 678
4172.96 587
4173.57 749
4174.17 734
4174.78 689
4175.39 734
4176.00 855
4176.61 815
4177.22 837
4177.83 858
4178.44 866
4179.05 857
4179.66 831
4180.27 872
4180.88 827
4181.49 753
4182.10 839
4182.71 752
4183.32 797
4183.93 758
4184.54 737
4185.15 782
4185.76 773
4186.37 714
4186.98 719
4187.59 681
4188.20 779
4188.81 793
4189.42 809
4190.03 798
4190.64 819
4191.25 924
4191.86 861
4192.47 877
4193.08 975
4193.69 1002
4194.30 1037
4194.91 1099
4195.52 1135
4196.13 1003
4196.74 1082
4197.35 1016
4197.97 1019
4198.58 936
4199.19 970
4199.80 874
4200.41 772
4201.02 862
4201.63 846
4202.24 914
4202.85 848
4203.47 844
4204.08 804
4204.69 890
4205.30 837
4205.91 750
4206.52 858
4207.13 773
4207.75 759
4208.36 739
4208.97 725
4209.58 704
4210.19 782
4210.80 746
4211.42 798
4212.03 790
4212.64 832
4213.25 823
4213.86 731
4214.48 756
4215.09 791
4215.70 805
4216.31 900
4216.92 841
4217.54 871
4218.15 883
4218.76 896
4219.37 968
4219.99 937
4220.60 969
4221.21 979
4221.82 1071
4222.44 1128
4223.05 1095
4223.66 1077
4224.28 1113
4224.89 1103
4225.50 1110
4226.11 1287
4226.73 1382
4227.34 1324
4227.95 1431
4228.57 1627
4229.18 1473
4229.79 1498
4230.41 1451
4231.02 1632
4231.63 1610
4232.25 1381
4232.86 1519
4233.47 1903
4234.09 2097
4234.70 2129
4235.31 2222
4235.93 2127
4236.54 2248
4237.15 2127
4237.77 2053
4238.38 1981
4239.00 1812
4239.61 1556
4240.22 1668
4240.84 1311
4241.45 1166
4242.07 1172
4242.68 1260
4243.29 1142
4243.91 1059
4244.52 1149
4245.14 1213
4245.75 1305
4246.37 1094
4246.98 1161
4247.59 1199
4248.21 1151
4248.82 1096
4249.44 1225
4250.05 1242
4250.67 1113
4251.28 968
4251.90 930
4252.51 930
4253.13 986
4253.74 1013
4254.36 956
4254.97 1077
4255.59 1014
4256.20 943
4256.82 1024
4257.43 941
4258.05 959
4258.66 903
4259.28 963
4259.89 872
4260.51 878
4261.12 833
4261.74 860
4262.35 818
4262.97 883
4263.59 837
4264.20 822
4264.82 831
4265.43 930
4266.05 966
4266.66 926
4267.28 898
4267.90 895
4268.51 968
4269.13 989
4269.74 821
4270.36 741
4270.98 873
4271.59 934
4272.21 912
4272.83 854
4273.44 854
4274.06 864
4274.68 816
4275.29 812
4275.91 881
4276.52 945
4277.14 949
4277.76 862
4278.37 926
4278.99 970
4279.61 895
4280.23 897
4280.84 869
4281.46 873
4282.08 845
4282.69 739
4283.31 857
4283.93 832
4284.54 845
4285.16 780
4285.78 731
4286.40 719
4287.01 689
4287.63 690
4288.25 739
4288.87 738
4289.48 695
4290.10 718
4290.72 760
4291.34 731
4291.95 796
4292.57 748
4293.19 798
4293.81 765
4294.42 873
4295.04 742
4295.66 719
4296.28 718
4296.90 707
4297.51 854
4298.13 704
4298.75 721
4299.37 758
4299.99 817
4300.61 846
4301.22 790
4301.84 731
4302.46 737
4303.08 712
4303.70 805
4304.32 739
4304.94 763
4305.55 766
4306.17 729
4306.79 761
4307.41 793
4308.03 743
4308.65 747
4309.27 683
4309.89 599
4310.50 697
4311.12 765
4311.74 743
4312.36 768
4312.98 728
4313.60 738
4314.22 711
4314.84 706
4315.46 716
4316.08 669
4316.70 825
4317.32 760
4317.94 718
4318.56 689
4319.18 658
4319.80 704
4320.42 754
4321.04 848
4321.65 744
4322.27 764
4322.89 804
4323.51 789
4324.13 801
4324.75 759
4325.37 716
4325.99 763
4326.62 743
4327.24 808
4327.86 841
4328.48 853
4329.10 825
4329.72 840
4330.34 801
4330.96 787
4331.58 815
4332.20 914
4332.82 885
4333.44 820
4334.06 813
4334.68 924
4335.30 942
4335.92 1146
4336.54 1226
4337.16 1243
4337.79 1192
4338.41 1257
4339.03 1299
4339.65 1364
4340.27 1404
4340.89 1312
4341.51 1276
4342.13 1399
4342.76 1318
4343.38 1193
4344.00 1261
4344.62 1353
4345.24 1386
4345.86 1680
4346.48 1696
4347.11 1807
4347.73 1709
4348.35 1894
4348.97 1954
4349.59 1899
4350.22 1681
4350.84 1554
4351.46 1428
4352.08 1217
4352.70 1192
4353.33 1022
4353.95 1032
4354.57 955
4355.19 935
4355.81 852
4356.44 885
4357.06 882
4357.68 878
4358.30 966
4358.93 933
4359.55 925
4360.17 967
4360.79 981
4361.42 929
4362.04 866
4362.66 808
4363.28 948
4363.91 900
4364.53 976
4365.15 863
4365.78 873
4366.40 900
4367.02 814
4367.65 835
4368.27 849
4368.89 901
4369.52 897
4370.14 750
4370.76 733
4371.39 764
4372.01 837
4372.63 754
4373.26 812
4373.88 794
4374.50 780
4375.13 784
4375.75 755
4376.37 657
4377.00 752
4377.62 762
4378.25 784
4378.87 749
4379.49 822
4380.12 767
4380.74 775
4381.37 700
4381.99 744
4382.61 724
4383.24 712
4383.86 808
4384.49 875
4385.11 733
4385.74 751
4386.36 879
4386.98 813
4387.61 828
4388.23 777
4388.86 699
4389.48 650
4390.11 646
4390.73 734
4391.36 646
4391.98 649
4392.61 713
4393.23 694
4393.86 666
4394.48 745
4395.11 687
4395.73 682
4396.36 763
4396.98 816
4397.61 697
4398.23 736
4398.86 757
4399.48 843
4400.11 766
4400.74 843
4401.36 801
4401.99 816
4402.61 842
4403.24 828
4403.86 775
4404.49 780
4405.11 823
4405.74 767
4406.37 820
4406.99 842
4407.62 727
4408.24 638
4408.87 743
4409.50 779
4410.12 668
4410.75 738
4411.38 706
4412.00 754
4412.63 754
4413.25 704
4413.88 728
4414.51 798
4415.13 741
4415.76 702
4416.39 609
4417.01 623
4417.64 720
4418.27 823
4418.89 718
4419.52 686
4420.15 674
4420.77 682
4421.40 714
4422.03 720
4422.66 725
4423.28 802
4423.91 739
4424.54 640
4425.16 752
4425.79 723
4426.42 757
4427.05 724
4427.67 717
4428.30 691
4428.93 755
4429.56 761
4430.18 667
4430.81 720
4431.44 758
4432.07 754
4432.69 712
4433.32 578
4433.95 622
4434.58 763
4435.21 711
4435.83 622
4436.46 609
4437.09 683
4437.72 739
4438.35 728
4438.97 679
4439.60 583
4440.23 707
4440.86 675
4441.49 692
4442.12 681
4442.74 664
4443.37 654
4444.00 628
4444.63 687
4445.26 806
4445.89 740
4446.52 825
4447.14 749
4447.77 696
4448.40 756
4449.03 805
4449.66 854
4450.29 806
4450.92 852
4451.55 827
4452.18 774
4452.81 806
4453.44 772
4454.06 786
4454.69 795
4455.32 801
4455.95 773
4456.58 764
4457.21 810
4457.84 843
4458.47 853
4459.10 822
4459.73 769
4460.36 747
4460.99 749
4461.62 799
4462.25 723
4462.88 704
4463.51 687
4464.14 650
4464.77 648
4465.40 662
4466.03 698
4466.66 743
4467.29 693
4467.92 641
4468.55 642
4469.18 642
4469.81 635
4470.44 644
4471.07 628
4471.70 665
4472.33 723
4472.96 643
4473.59 565
4474.22 679
4474.86 679
4475.49 625
4476.12 738
4476.75 682
4477.38 628
4478.01 758
4478.64 616
4479.27 597
4479.90 646
4480.53 647
4481.17 684
4481.80 714
4482.43 691
4483.06 681
4483.69 705
4484.32 783
4484.95 660
4485.58 738
4486.22 719
4486.85 746
4487.48 729
4488.11 758
4488.74 758
4489.37 707
4490.01 661
4490.64 666
4491.27 719
4491.90 675
4492.53 731
4493.17 779
4493.80 786
4494.43 793
4495.06 672
4495.70 726
4496.33 794
4496.96 731
4497.59 800
4498.22 764
4498.86 772
4499.49 865
4500.12 849
4500.75 887
4501.39 949
4502.02 1098
4502.65 1009
4503.29 1089
4503.92 985
4504.55 862
4505.18 846
4505.82 823
4506.45 928
4507.08 823
4507.72 758
4508.35 758
4508.98 781
4509.62 813
4510.25 818
4510.88 806
4511.52 725
4512.15 789
4512.78 661
4513.42 745
4514.05 703
4514.68 732
4515.32 783
4515.95 768
4516.58 789
4517.22 767
4517.85 741
4518.48 769
4519.12 625
4519.75 649
4520.39 690
4521.02 670
4521.65 747
4522.29 760
4522.92 722
4523.56 677
4524.19 660
4524.83 634
4525.46 642
4526.09 675
4526.73 682
4527.36 744
4528.00 811
4528.63 733
4529.27 763
4529.90 817
4530.54 819
4531.17 870
4531.81 963
4532.44 953
4533.07 960
4533.71 964
4534.34 896
4534.98 906
4535.61 810
4536.25 825
4536.88 828
4537.52 911
4538.16 846
4538.79 812
4539.43 723
4540.06 735
4540.70 664
4541.33 686
4541.97 793
4542.60 774
4543.24 747
4543.87 742
4544.51 768
4545.15 743
4545.78 669
4546.42 699
4547.05 708
4547.69 787
4548.32 778
4548.96 706
4549.60 642
4550.23 724
4550.87 646
4551.50 619
4552.14 677
4552.78 703
4553.41 636
4554.05 648
4554.69 597
4555.32 703
4555.96 648
4556.60 712
4557.23 750
4557.87 691
4558.51 642
4559.14 682
4559.78 632
4560.42 664
4561.05 619
4561.69 652
4562.33 593
4562.96 631
4563.60 651
4564.24 610
4564.87 696
4565.51 630
4566.15 690
4566.79 682
4567.42 694
4568.06 720
4568.70 705
4569.33 671
4569.97 686
4570.61 749
4571.25 812
4571.88 702
4572.52 659
4573.16 685
4573.80 656
4574.44 709
4575.07 766
4575.71 771
4576.35 745
4576.99 658
4577.62 676
4578.26 722
4578.90 731
4579.54 657
4580.18 613
4580.82 662
4581.45 760
4582.09 804
4582.73 774
4583.37 761
4584.01 750
4584.65 786
4585.28 772
4585.92 713
4586.56 711
4587.20 725
4587.84 767
4588.48 852
4589.12 958
4589.75 965
4590.39 941
4591.03 988
4591.67 1090
4592.31 975
4592.95 1051
4593.59 1080
4594.23 893
4594.87 907
4595.51 832
4596.15 725
4596.78 710
4597.42 734
4598.06 767
4598.70 862
4599.34 807
4599.98 700
4600.62 655
4601.26 793
4601.90 1039
4602.54 1003
4603.18 884
4603.82 885
4604.46 942
4605.10 827
4605.74 809
4606.38 799
4607.02 959
4607.66 889
4608.30 819
4608.94 793
4609.58 748
4610.22 718
4610.86 739
4611.50 717
4612.14 760
4612.78 856
4613.42 734
4614.06 702
4614.70 773
4615.34 864
4615.98 760
4616.63 729
4617.27 702
4617.91 640
4618.55 695
4619.19 637
4619.83 619
4620.47 729
4621.11 680
4621.75 734
4622.39 724
4623.03 743
4623.68 723
4624.32 702
4624.96 702
4625.60 675
4626.24 682
4626.88 651
4627.52 720
4628.17 624
4628.81 675
4629.45 734
4630.09 674
4630.73 645
4631.37 643
4632.02 680
4632.66 738
4633.30 809
4633.94 598
4634.58 686
4635.22 706
4635.87 838
4636.51 714
4637.15 694
4637.79 797
4638.44 803
4639.08 684
4639.72 645
4640.36 712
4641.00 743
4641.65 733
4642.29 704
4642.93 744
4643.57 709
4644.22 605
4644.86 651
4645.50 657
4646.15 714
4646.79 668
4647.43 641
4648.07 630
4648.72 749
4649.36 728
4650.00 617
4650.65 740
4651.29 716
4651.93 765
4652.57 645
4653.22 668
4653.86 748
4654.50 677
4655.15 788
4655.79 725
4656.44 772
4657.08 770
4657.72 897
4658.37 805
4659.01 655
4659.65 724
4660.30 796
4660.94 616
4661.58 636
4662.23 749
4662.87 715
4663.52 750
4664.16 723
4664.80 664
4665.45 665
4666.09 653
4666.74 710
4667.38 694
4668.02 678
4668.67 720
4669.31 712
4669.96 755
4670.60 665
4671.25 734
4671.89 700
4672.54 673
4673.18 708
4673.83 757
4674.47 803
4675.11 776
4675.76 757
4676.40 774
4677.05 762
4677.69 732
4678.34 723
4678.98 708
4679.63 714
4680.27 739
4680.92 726
4681.56 706
4682.21 591
4682.85 711
4683.50 702
4684.15 656
4684.79 673
4685.44 668
4686.08 682
4686.73 696
4687.37 700
4688.02 680
4688.66 614
4689.31 664
4689.96 686
4690.60 682
4691.25 721
4691.89 615
4692.54 686
4693.19 697
4693.83 738
4694.48 677
4695.12 670
4695.77 756
4696.42 774
4697.06 734
4697.71 791
4698.36 845
4699.00 1002
4699.65 933
4700.29 939
4700.94 848
4701.59 942
4702.23 944
4702.88 766
4703.53 772
4704.17 792
4704.82 787
4705.47 742
4706.11 759
4706.76 705
4707.41 627
4708.06 713
4708.70 848
4709.35 725
4710.00 814
4710.64 839
4711.29 846
4711.94 812
4712.59 656
4713.23 668
4713.88 690
4714.53 679
4715.18 645
4715.82 736
4716.47 750
4717.12 708
4717.77 762
4718.41 764
4719.06 733
4719.71 775
4720.36 739
4721.01 751
4721.65 742
4722.30 741
4722.95 744
4723.60 763
4724.25 793
4724.89 973
4725.54 889
4726.19 746
4726.84 795
4727.49 777
4728.14 798
4728.78 897
4729.43 935
4730.08 843
4730.73 852
4731.38 892
4732.03 758
4732.68 740
4733.32 701
4733.97 667
4734.62 663
4735.27 798
4735.92 790
4736.57 723
4737.22 728
4737.87 752
4738.52 753
4739.16 876
4739.81 719
4740.46 819
4741.11 760
4741.76 763
4742.41 897
4743.06 738
4743.71 670
4744.36 722
4745.01 814
4745.66 707
4746.31 694
4746.96 730
4747.61 724
4748.26 838
4748.91 856
4749.56 888
4750.21 914
4750.86 886
4751.51 840
4752.16 953
4752.81 870
4753.46 827
4754.11 864
4754.76 783
4755.41 870
4756.06 779
4756.71 822
4757.36 795
4758.01 698
4758.66 728
4759.31 668
4759.96 780
4760.61 797
4761.26 723
4761.91 628
4762.56 669
4763.22 712
4763.87 671
4764.52 656
4765.17 697
4765.82 741
4766.47 755
4767.12 777
4767.77 785
4768.42 771
4769.07 812
4769.73 786
4770.38 791
4771.03 801
4771.68 774
4772.33 745
4772.98 636
4773.63 668
4774.29 740
4774.94 701
4775.59 694
4776.24 684
4776.89 749
4777.54 754
4778.20 708
4778.85 685
4779.50 685
4780.15 697
4780.80 769
4781.46 701
4782.11 722
4782.76 715
4783.41 673
4784.06 703
4784.72 726
4785.37 762
4786.02 780
4786.67 689
4787.33 704
4787.98 696
4788.63 693
4789.28 737
4789.94 703
4790.59 678
4791.24 696
4791.89 635
4792.55 558
4793.20 620
4793.85 690
4794.51 710
4795.16 647
4795.81 673
4796.47 613
4797.12 610
4797.77 679
4798.42 653
4799.08 671
4799.73 733
4800.38 650
4801.04 623
4801.69 625
4802.35 671
4803.00 714
4803.65 735
4804.31 690
4804.96 723
4805.61 661
4806.27 668
4806.92 676
4807.57 644
4808.23 646
4808.88 660
4809.54 647
4810.19 689
4810.84 761
4811.50 707
4812.15 759
4812.81 682
4813.46 728
4814.12 765
4814.77 712
4815.42 698
4816.08 656
4816.73 615
4817.39 681
4818.04 796
4818.70 764
4819.35 700
4820.01 731
4820.66 751
4821.32 850
4821.97 817
4822.63 820
4823.28 795
4823.94 928
4824.59 1020
4825.25 1035
4825.90 1149
4826.56 1141
4827.21 1073
4827.87 1110
4828.52 991
4829.18 1008
4829.83 975
4830.49 1042
4831.14 889
4831.80 876
4832.45 777
4833.11 962
4833.76 900
4834.42 913
4835.08 996
4835.73 998
4836.39 1072
4837.04 1074
4837.70 1109
4838.36 963
4839.01 1022
4839.67 1218
4840.32 1195
4840.98 1083
4841.64 1031
4842.29 1072
4842.95 1203
4843.60 1061
4844.26 1014
4844.92 1093
4845.57 1085
4846.23 1112
4846.89 1196
4847.54 1140
4848.20 1363
4848.86 1265
4849.51 1193
4850.17 1291
4850.83 1351
4851.48 1185
4852.14 1262
4852.80 1337
4853.45 1509
4854.11 1320
4854.77 1271
4855.43 1182
4856.08 1165
4856.74 1218
4857.40 1245
4858.05 1326
4858.71 1378
4859.37 1308
4860.03 1426
4860.68 1387
4861.34 1405
4862.00 1416
4862.66 1393
4863.31 1356
4863.97 1323
4864.63 1309
4865.29 1287
4865.95 1329
4866.60 1304
4867.26 1187
4867.92 1206
4868.58 1271
4869.23 1276
4869.89 1205
4870.55 1179
4871.21 1306
4871.87 1225
4872.53 1192
4873.18 1232
4873.84 1169
4874.50 1216
4875.16 1134
4875.82 1065
4876.48 1185
4877.13 1078
4877.79 1142
4878.45 1049
4879.11 1110
4879.77 1163
4880.43 1064
4881.09 1077
4881.75 1207
4882.40 1004
4883.06 1036
4883.72 1016
4884.38 982
4885.04 951
4885.70 991
4886.36 967
4887.02 1086
4887.68 995
4888.34 964
4889.00 1137
4889.66 1150
4890.32 1125
4890.97 1109
4891.63 1308
4892.29 1190
4892.95 1262
4893.61 1321
4894.27 1310
4894.93 1252
4895.59 1106
4896.25 1101
4896.91 1017
4897.57 1020
4898.23 1045
4898.89 1088
4899.55 1135
4900.21 1063
4900.87 1073
4901.53 1104
4902.19 1090
4902.85 1065
4903.51 1004
4904.17 979
4904.83 961
4905.50 945
4906.16 992
4906.82 1058
4907.48 935
4908.14 884
4908.80 837
4909.46 869
4910.12 906
4910.78 896
4911.44 953
4912.10 831
4912.76 783
4913.42 882
4914.09 940
4914.75 892
4915.41 809
4916.07 854
4916.73 809
4917.39 847
4918.05 824
4918.71 837
4919.38 918
4920.04 866
4920.70 824
4921.36 762
4922.02 816
4922.68 867
4923.35 758
4924.01 784
4924.67 808
4925.33 836
4925.99 774
4926.65 801
4927.32 764
4927.98 708
4928.64 760
4929.30 776
4929.96 758
4930.63 715
4931.29 820
4931.95 775
4932.61 780
4933.28 750
4933.94 834
4934.60 781
4935.26 698
4935.93 715
4936.59 758
4937.25 770
4937.91 787
4938.58 843
4939.24 757
4939.90 700
4940.56 635
4941.23 686
4941.89 760
4942.55 688
4943.22 693
4943.88 737
4944.54 637
4945.21 676
4945.87 722
4946.53 714
4947.20 719
4947.86 742
4948.52 707
4949.19 693
4949.85 738
4950.51 758
4951.18 649
4951.84 597
4952.50 685
4953.17 669
4953.83 614
4954.49 614
4955.16 585
4955.82 652
4956.49 642
4957.15 584
4957.81 618
4958.48 722
4959.14 740
4959.81 738
4960.47 810
4961.14 794
4961.80 740
4962.46 788
4963.13 871
4963.79 969
4964.46 936
4965.12 986
4965.79 976
4966.45 914
4967.12 955
4967.78 923
4968.44 858
4969.11 890
4969.77 821
4970.44 708
4971.10 721
4971.77 699
4972.43 744
4973.10 730
4973.76 824
4974.43 761
4975.09 733
4975.76 739
4976.42 776
4977.09 718
4977.76 670
4978.42 713
4979.09 701
4979.75 758
4980.42 737
4981.08 717
4981.75 713
4982.41 689
4983.08 689
4983.75 704
4984.41 692
4985.08 644
4985.74 633
4986.41 650
4987.07 730
4987.74 765
4988.41 701
4989.07 666
4989.74 725
4990.41 645
4991.07 639
4991.74 652
4992.40 570
4993.07 632
4993.74 743
4994.40 598
4995.07 620
4995.74 630
4996.40 683
4997.07 663
4997.74 588
4998.40 637
4999.07 675
4999.74 584
5000.40 666
5001.07 635
5001.74 600
5002.40 746
5003.07 634
5003.74 685
5004.41 562
5005.07 579
5005.74 598
5006.41 610
5007.07 589
5007.74 550
5008.41 662
5009.08 619
5009.74 667
5010.41 722
5011.08 670
5011.75 601
5012.41 639
5013.08 626
5013.75 594
5014.42 615
5015.09 639
5015.75 638
5016.42 604
5017.09 543
5017.76 521
5018.43 617
5019.09 603
5019.76 580
5020.43 579
5021.10 602
5021.77 652
5022.44 754
5023.10 858
5023.77 840
5024.44 762
5025.11 735
5025.78 724
5026.45 728
5027.11 730
5027.78 706
5028.45 738
5029.12 669
5029.79 674
5030.46 656
5031.13 611
5031.80 590
5032.47 644
5033.13 599
5033.80 653
5034.47 610
5035.14 600
5035.81 636
5036.48 655
5037.15 616
5037.82 692
5038.49 603
5039.16 595
5039.83 613
5040.50 598
5041.17 635
5041.84 640
5042.51 552
5043.18 569
5043.85 561
5044.52 550
5045.18 581
5045.85 639
5046.52 656
5047.19 596
5047.86 661
5048.53 567
5049.20 564
5049.88 616
5050.55 658
5051.22 656
5051.89 634
5052.56 548
5053.23 554
5053.90 606
5054.57 611
5055.24 571
5055.91 543
5056.58 563
5057.25 574
5057.92 549
5058.59 539
5059.26 552
5059.93 558
5060.60 544
5061.27 546
5061.95 555
5062.62 604
5063.29 609
5063.96 707
5064.63 600
5065.30 540
5065.97 558
5066.64 607
5067.31 605
5067.99 554
5068.66 530
5069.33 603
5070.00 594
5070.67 552
5071.34 476
5072.02 431
5072.69 585
5073.36 549
5074.03 542
5074.70 550
5075.37 530
5076.05 563
5076.72 542
5077.39 610
5078.06 606
5078.73 606
5079.41 604
5080.08 569
5080.75 632
5081.42 631
5082.10 644
5082.77 587
5083.44 610
5084.11 619
5084.78 559
5085.46 620
5086.13 619
5086.80 588
5087.48 593
5088.15 643
5088.82 576
5089.49 652
5090.17 688
5090.84 718
5091.51 678
5092.19 631
5092.86 672
5093.53 703
5094.20 776
5094.88 611
5095.55 588
5096.22 611
5096.90 617
5097.57 573
5098.24 570
5098.92 547
5099.59 589
5100.26 572
5100.94 602
5101.61 591
5102.29 765
5102.96 696
5103.63 655
5104.31 624
5104.98 524
5105.65 549
5106.33 613
5107.00 635
5107.68 546
5108.35 604
5109.02 625
5109.70 599
5110.37 696
5111.05 628
5111.72 646
5112.40 636
5113.07 632
5113.74 527
5114.42 568
5115.09 650
5115.77 642
5116.44 618
5117.12 631
5117.79 726
5118.47 794
5119.14 675
5119.82 738
5120.49 792
5121.17 805
5121.84 699
5122.52 673
5123.19 710
5123.87 688
5124.54 605
5125.22 697
5125.89 620
5126.57 641
5127.24 637
5127.92 640
5128.59 610
5129.27 543
5129.94 670
5130.62 640
5131.29 610
5131.97 609
5132.65 623
5133.32 623
5134.00 636
5134.67 616
5135.35 637
5136.02 597
5136.70 630
5137.38 619
5138.05 618
5138.73 552
5139.40 638
5140.08 664
5140.76 610
5141.43 664
5142.11 588
5142.79 590
5143.46 614
5144.14 609
5144.81 517
5145.49 619
5146.17 570
5146.84 578
5147.52 623
5148.20 563
5148.87 563
5149.55 580
5150.23 586
5150.90 597
5151.58 554
5152.26 551
5152.94 618
5153.61 585
5154.29 629
5154.97 604
5155.64 545
5156.32 626
5157.00 614
5157.68 530
5158.35 556
5159.03 516
5159.71 550
5160.39 557
5161.06 557
5161.74 565
5162.42 616
5163.10 658
5163.77 617
5164.45 576
5165.13 562
5165.81 622
5166.48 590
5167.16 642
5167.84 680
5168.52 657
5169.20 714
5169.87 600
5170.55 570
5171.23 552
5171.91 564
5172.59 571
5173.27 555
5173.94 483
5174.62 486
5175.30 498
5175.98 521
5176.66 535
5177.34 586
5178.02 500
5178.69 521
5179.37 566
5180.05 552
5180.73 631
5181.41 606
5182.09 584
5182.77 549
5183.45 533
5184.12 555
5184.80 573
5185.48 566
5186.16 541
5186.84 594
5187.52 591
5188.20 558
5188.88 563
5189.56 559
5190.24 563
5190.92 592
5191.60 582
5192.28 619
5192.96 598
5193.64 649
5194.32 585
5195.00 604
5195.68 512
5196.36 529
5197.03 515
5197.71 490
5198.39 492
5199.07 481
5199.75 584
5200.44 622
5201.12 540
5201.80 516
5202.48 628
5203.16 655
5203.84 574
5204.52 596
5205.20 541
5205.88 609
5206.56 669
5207.24 634
5207.92 645
5208.60 681
5209.28 754
5209.96 806
5210.64 669
5211.32 657
5212.00 647
5212.68 693
5213.37 677
5214.05 632
5214.73 677
5215.41 685
5216.09 664
5216.77 625
5217.45 672
5218.13 700
5218.81 622
5219.50 609
5220.18 591
5220.86 597
5221.54 620
5222.22 618
5222.90 745
5223.59 735
5224.27 740
5224.95 627
5225.63 602
5226.31 569
5226.99 576
5227.68 537
5228.36 585
5229.04 545
5229.72 575
5230.40 559
5231.09 603
5231.77 652
5232.45 586
5233.13 547
5233.81 458
5234.50 554
5235.18 617
5235.86 622
5236.54 593
5237.23 564
5237.91 533
5238.59 572
5239.27 612
5239.96 627
5240.64 609
5241.32 672
5242.01 648
5242.69 592
5243.37 657
5244.05 643
5244.74 649
5245.42 591
5246.10 592
5246.79 645
5247.47 610
5248.15 555
5248.84 625
5249.52 530
5250.20 523
5250.89 622
5251.57 602
5252.25 523
5252.94 602
5253.62 648
5254.30 602
5254.99 580
5255.67 582
5256.36 551
5257.04 604
5257.72 568
5258.41 577
5259.09 582
5259.78 600
5260.46 572
5261.14 657
5261.83 660
5262.51 646
5263.20 654
5263.88 656
5264.56 660
5265.25 691
5265.93 639
5266.62 643
5267.30 554
5267.99 613
5268.67 552
5269.36 600
5270.04 608
5270.73 583
5271.41 585
5272.09 688
5272.78 609
5273.46 619
5274.15 747
5274.83 636
5275.52 639
5276.20 587
5276.89 563
5277.57 633
5278.26 670
5278.94 678
5279.63 677
5280.32 865
5281.00 734
5281.69 757
5282.37 717
5283.06 708
5283.74 771
5284.43 749
5285.11 747
5285.80 670
5286.49 546
5287.17 609
5287.86 563
5288.54 563
5289.23 605
5289.91 642
5290.60 567
5291.29 663
5291.97 612
5292.66 519
5293.35 565
5294.03 583
5294.72 638
5295.40 593
5296.09 616
5296.78 565
5297.46 607
5298.15 599
5298.84 683
5299.52 633
5300.21 583
5300.90 637
5301.58 702
5302.27 546
5302.96 613
5303.64 552
5304.33 602
5305.02 622
5305.70 633
5306.39 567
5307.08 540
5307.77 555
5308.45 603
5309.14 599
5309.83 652
5310.51 587
5311.20 656
5311.89 698
5312.58 638
5313.26 647
5313.95 599
5314.64 607
5315.33 691
5316.01 607
5316.70 553
5317.39 597
5318.08 655
5318.77 696
5319.45 661
5320.14 809
5320.83 744
5321.52 863
5322.20 824
5322.89 740
5323.58 634
5324.27 607
5324.96 581
5325.65 631
5326.33 606
5327.02 684
5327.71 644
5328.40 650
5329.09 587
5329.78 541
5330.46 558
5331.15 524
5331.84 626
5332.53 610
5333.22 541
5333.91 607
5334.60 585
5335.29 588
5335.98 620
5336.66 621
5337.35 703
5338.04 587
5338.73 676
5339.42 616
5340.11 542
5340.80 583
5341.49 639
5342.18 723
5342.87 621
5343.56 685
5344.25 734
5344.94 708
5345.62 717
5346.31 688
5347.00 662
5347.69 740
5348.38 622
5349.07 711
5349.76 746
5350.45 825
5351.14 852
5351.83 830
5352.52 907
5353.21 832
5353.90 797
5354.59 659
5355.28 764
5355.97 790
5356.66 672
5357.35 688
5358.04 587
5358.74 555
5359.43 584
5360.12 586
5360.81 518
5361.50 550
5362.19 540
5362.88 514
5363.57 556
5364.26 526
5364.95 594
5365.64 536
5366.33 525
5367.02 560
5367.71 498
5368.41 496
5369.10 526
5369.79 568
5370.48 500
5371.17 555
5371.86 542
5372.55 549
5373.24 567
5373.94 523
5374.63 532
5375.32 633
5376.01 633
5376.70 589
5377.39 521
5378.08 475
5378.78 515
5379.47 510
5380.16 526
5380.85 520
5381.54 484
5382.24 513
5382.93 500
5383.62 571
5384.31 508
5385.00 483
5385.70 505
5386.39 569
5387.08 527
5387.77 547
5388.47 606
5389.16 502
5389.85 545
5390.54 594
5391.23 496
5391.93 580
5392.62 544
5393.31 573
5394.01 612
5394.70 541
5395.39 507
5396.08 520
5396.78 589
5397.47 585
5398.16 550
5398.86 546
5399.55 530
5400.24 515
5400.93 484
5401.63 518
5402.32 516
5403.01 540
5403.71 493
5404.40 551
5405.09 608
5405.79 600
5406.48 558
5407.17 536
5407.87 544
5408.56 587
5409.26 591
5409.95 578
5410.64 494
5411.34 551
5412.03 506
5412.72 502
5413.42 562
5414.11 540
5414.81 555
5415.50 534
5416.19 557
5416.89 593
5417.58 472
5418.28 546
5418.97 503
5419.67 459
5420.36 561
5421.05 589
5421.75 612
5422.44 613
5423.14 581
5423.83 581
5424.53 596
5425.22 528
5425.92 576
5426.61 541
5427.31 659
5428.00 572
5428.70 575
5429.39 562
5430.09 601
5430.78 609
5431.48 552
5432.17 526
5432.87 572
5433.56 547
5434.26 589
5434.95 652
5435.65 555
5436.34 538
5437.04 605
5437.73 711
5438.43 723
5439.13 769
5439.82 692
5440.52 627
5441.21 625
5441.91 608
5442.60 617
5443.30 634
5444.00 649
5444.69 762
5445.39 685
5446.08 739
5446.78 714
5447.48 696
5448.17 731
5448.87 696
5449.56 782
5450.26 711
5450.96 742
5451.65 783
5452.35 756
5453.05 685
5453.74 762
5454.44 674
5455.14 672
5455.83 673
5456.53 628
5457.23 621
5457.92 573
5458.62 593
5459.32 588
5460.01 651
5460.71 628
5461.41 619
5462.11 587
5462.80 633
5463.50 692
5464.20 717
5464.89 699
5465.59 653
5466.29 730
5466.99 799
5467.68 726
5468.38 731
5469.08 676
5469.78 688
5470.47 742
5471.17 780
5471.87 627
5472.57 703
5473.26 723
5473.96 727
5474.66 682
5475.36 748
5476.06 728
5476.75 772
5477.45 733
5478.15 733
5478.85 865
5479.55 875
5480.24 988
5480.94 1118
5481.64 1060
5482.34 1167
5483.04 1129
5483.74 1175
5484.43 1046
5485.13 936
5485.83 911
5486.53 842
5487.23 770
5487.93 899
5488.63 729
5489.33 785
5490.02 892
5490.72 803
5491.42 774
5492.12 837
5492.82 888
5493.52 872
5494.22 888
5494.92 948
5495.62 969
5496.32 981
5497.01 935
5497.71 995
5498.41 1243
5499.11 1294
5499.81 1357
5500.51 1561
5501.21 1627
5501.91 1508
5502.61 1713
5503.31 1752
5504.01 1751
5504.71 1583
5505.41 1389
5506.11 1206
5506.81 1111
5507.51 1011
5508.21 877
5508.91 850
5509.61 844
5510.31 893
5511.01 849
5511.71 878
5512.41 880
5513.11 834
5513.81 917
5514.51 872
5515.21 891
5515.91 753
5516.61 741
5517.31 746
5518.01 844
5518.72 773
5519.42 670
5520.12 842
5520.82 874
5521.52 761
5522.22 725
5522.92 752
5523.62 722
5524.32 677
5525.02 636
5525.72 700
5526.43 657
5527.13 636
5527.83 639
5528.53 644
5529.23 637
5529.93 678
5530.63 757
5531.33 635
5532.04 658
5532.74 600
5533.44 634
5534.14 663
5534.84 604
5535.54 619
5536.25 634
5536.95 614
5537.65 693
5538.35 557
5539.05 586
5539.76 662
5540.46 627
5541.16 581
5541.86 574
5542.56 542
5543.27 647
5543.97 583
5544.67 646
5545.37 633
5546.08 609
5546.78 604
5547.48 633
5548.18 593
5548.89 623
5549.59 622
5550.29 607
5550.99 617
5551.70 627
5552.40 606
5553.10 621
5553.81 586
5554.51 490
5555.21 493
5555.91 605
5556.62 569
5557.32 640
5558.02 585
5558.73 524
5559.43 455
5560.13 586
5560.84 622
5561.54 573
5562.24 536
5562.95 519
5563.65 554
5564.35 517
5565.06 561
5565.76 546
5566.47 608
5567.17 613
5567.87 570
5568.58 531
5569.28 526
5569.98 509
5570.69 528
5571.39 572
5572.10 580
5572.80 585
5573.50 563
5574.21 587
5574.91 586
5575.62 585
5576.32 581
5577.03 596
5577.73 574
5578.44 569
5579.14 636
5579.84 593
5580.55 526
5581.25 546
5581.96 527
5582.66 534
5583.37 499
5584.07 531
5584.78 490
5585.48 537
5586.19 565
5586.89 561
5587.60 608
5588.30 532
5589.01 577
5589.71 556
5590.42 600
5591.12 600
5591.83 609
5592.53 587
5593.24 570
5593.94 574
5594.65 537
5595.36 448
5596.06 504
5596.77 513
5597.47 570
5598.18 542
5598.88 545
5599.59 488
5600.30 517
5601.00 537
5601.71 485
5602.41 484
5603.12 451
5603.83 483
5604.53 519
5605.24 534
5605.94 514
5606.65 492
5607.36 452
5608.06 551
5608.77 542
5609.48 531
5610.18 549
5610.89 561
5611.60 620
5612.30 549
5613.01 578
5613.72 533
5614.42 566
5615.13 479
5615.84 520
5616.54 579
5617.25 526
5617.96 558
5618.66 509
5619.37 543
5620.08 486
5620.78 587
5621.49 591
5622.20 528
5622.91 468
5623.61 529
5624.32 566
5625.03 526
5625.74 508
5626.44 501
5627.15 547
5627.86 524
5628.57 475
5629.27 494
5629.98 457
5630.69 490
5631.40 519
5632.11 456
5632.81 547
5633.52 485
5634.23 565
5634.94 488
5635.65 531
5636.35 511
5637.06 506
5637.77 497
5638.48 559
5639.19 551
5639.89 590
5640.60 596
5641.31 681
5642.02 635
5642.73 555
5643.44 564
5644.15 599
5644.85 544
5645.56 554
5646.27 516
5646.98 507
5647.69 509
5648.40 496
5649.11 576
5649.82 582
5650.53 599
5651.23 532
5651.94 657
5652.65 560
5653.36 510
5654.07 593
5654.78 596
5655.49 558
5656.20 544
5656.91 625
5657.62 589
5658.33 656
5659.04 630
5659.75 673
5660.46 644
5661.17 616
5661.88 539
5662.59 501
5663.30 569
5664.00 572
5664.71 559
5665.42 554
5666.13 586
5666.84 552
5667.55 578
5668.27 638
5668.98 675
5669.69 611
5670.40 735
5671.11 705
5671.82 713
5672.53 684
5673.24 713
5673.95 650
5674.66 677
5675.37 626
5676.08 594
5676.79 557
5677.50 583
5678.21 583
5678.92 565
5679.63 502
5680.34 480
5681.06 497
5681.77 549
5682.48 535
5683.19 499
5683.90 535
5684.61 536
5685.32 528
5686.03 483
5686.74 555
5687.46 577
5688.17 567
5688.88 575
5689.59 511
5690.30 526
5691.01 490
5691.72 570
5692.44 536
5693.15 560
5693.86 520
5694.57 573
5695.28 495
5696.00 511
5696.71 532
5697.42 544
5698.13 475
5698.84 473
5699.56 432
5700.27 452
5700.98 503
5701.69 455
5702.40 526
5703.12 510
5703.83 409
5704.54 503
5705.25 461
5705.97 475
5706.68 552
5707.39 477
5708.10 478
5708.82 480
5709.53 464
5710.24 411
5710.95 473
5711.67 477
5712.38 476
5713.09 477
5713.81 418
5714.52 411
5715.23 427
5715.95 423
5716.66 411
5717.37 458
5718.09 509
5718.80 532
5719.51 561
5720.23 501
5720.94 550
5721.65 476
5722.37 452
5723.08 444
5723.79 463
5724.51 507
5725.22 457
5725.93 468
5726.65 513
5727.36 507
5728.08 582
5728.79 555
5729.50 626
5730.22 606
5730.93 565
5731.65 670
5732.36 618
5733.07 592
5733.79 606
5734.50 599
5735.22 537
5735.93 540
5736.65 467
5737.36 544
5738.07 558
5738.79 564
5739.50 516
5740.22 542
5740.93 524
5741.65 535
5742.36 508
5743.08 406
5743.79 427
5744.51 423
5745.22 455
5745.94 572
5746.65 556
5747.37 450
5748.08 450
5748.80 426
5749.51 480
5750.23 469
5750.94 504
5751.66 547
5752.37 535
5753.09 513
5753.80 532
5754.52 552
5755.24 629
5755.95 629
5756.67 636
5757.38 645
5758.10 528
5758.81 547
5759.53 512
5760.25 589
5760.96 569
5761.68 509
5762.39 495
5763.11 490
5763.83 513
5764.54 465
5765.26 483
5765.97 473
5766.69 435
5767.41 533
5768.12 554
5768.84 547
5769.56 512
5770.27 514
5770.99 535
5771.71 463
5772.42 482
5773.14 466
5773.86 500
5774.57 554
5775.29 488
5776.01 480
5776.72 441
5777.44 475
5778.16 496
5778.88 487
5779.59 508
5780.31 587
5781.03 536
5781.74 549
5782.46 577
5783.18 535
5783.90 531
5784.61 542
5785.33 528
5786.05 480
5786.77 510
5787.48 497
5788.20 479
5788.92 562
5789.64 593
5790.35 625
5791.07 594
5791.79 621
5792.51 604
5793.23 598
5793.94 571
5794.66 585
5795.38 738
5796.10 579
5796.82 669
5797.53 716
5798.25 831
5798.97 1030
5799.69 1091
5800.41 1166
5801.13 1295
5801.84 1416
5802.56 1466
5803.28 1405
5804.00 1257
5804.72 1117
5805.44 1053
5806.16 949
5806.87 873
5807.59 774
5808.31 690
5809.03 659
5809.75 649
5810.47 585
5811.19 696
5811.91 712
5812.63 718
5813.35 649
5814.07 714
5814.78 742
5815.50 772
5816.22 704
5816.94 745
5817.66 716
5818.38 756
5819.10 764
5819.82 651
5820.54 765
5821.26 817
5821.98 827
5822.70 632
5823.42 693
5824.14 627
5824.86 632
5825.58 617
5826.30 643
5827.02 546
5827.74 592
5828.46 606
5829.18 655
5829.90 643
5830.62 570
5831.34 592
5832.06 595
5832.78 680
5833.50 622
5834.22 616
5834.94 585
5835.66 583
5836.38 559
5837.10 563
5837.82 577
5838.55 563
5839.27 495
5839.99 579
5840.71 576
5841.43 514
5842.15 572
5842.87 581
5843.59 520
5844.31 576
5845.03 624
5845.76 566
5846.48 590
5847.20 579
5847.92 533
5848.64 547
5849.36 523
5850.08 548
5850.81 560
5851.53 519
5852.25 512
5852.97 549
5853.69 552
5854.41 561
5855.14 552
5855.86 606
5856.58 533
5857.30 617
5858.02 542
5858.74 552
5859.47 497
5860.19 619
5860.91 564
5861.63 522
5862.36 551
5863.08 547
5863.80 567
5864.52 605
5865.24 521
5865.97 462
5866.69 512
5867.41 540
5868.13 579
5868.86 564
5869.58 546
5870.30 603
5871.03 617
5871.75 577
5872.47 521
5873.19 489
5873.92 532
5874.64 545
5875.36 582
5876.09 532
5876.81 554
5877.53 594
5878.26 510
5878.98 513
5879.70 573
5880.43 614
5881.15 537
5881.87 584
5882.60 586
5883.32 587
5884.04 564
5884.77 620
5885.49 600
5886.21 613
5886.94 596
5887.66 579
5888.39 490
5889.11 561
5889.83 611
5890.56 587
5891.28 546
5892.01 525
5892.73 581
5893.45 566
5894.18 536
5894.90 517
5895.63 504
5896.35 449
5897.07 508
5897.80 542
5898.52 573
5899.25 593
5899.97 549
5900.70 602
5901.42 530
5902.15 583
5902.87 600
5903.60 555
5904.32 549
5905.05 584
5905.77 569
5906.50 569
5907.22 533
5907.95 564
5908.67 488
5909.40 567
5910.12 549
5910.85 601
5911.57 654
5912.30 576
5913.02 540
5913.75 582
5914.47 565
5915.20 502
5915.92 588
5916.65 570
5917.38 565
5918.10 576
5918.83 620
5919.55 553
5920.28 534
5921.00 594
5921.73 546
5922.46 631
5923.18 622
5923.91 600
5924.63 613
5925.36 579
5926.09 585
5926.81 634
5927.54 619
5928.26 641
5928.99 638
5929.72 614
5930.44 564
5931.17 664
5931.90 608
5932.62 580
5933.35 614
5934.08 658
5934.80 746
5935.53 646
5936.26 584
5936.98 627
5937.71 677
5938.44 689
5939.16 684
5939.89 649
5940.62 650
5941.35 719
5942.07 700
5942.80 683
5943.53 759
5944.25 795
5944.98 767
5945.71 820
5946.44 742
5947.16 766
5947.89 779
5948.62 868
5949.35 870
5950.07 908
5950.80 874
5951.53 969
5952.26 1011
5952.99 1099
5953.71 946
5954.44 1001
5955.17 1017
5955.90 999
5956.62 1044
5957.35 1006
5958.08 1035
5958.81 955
5959.54 954
5960.27 991
5960.99 1067
5961.72 1058
5962.45 1078
5963.18 995
5963.91 1004
5964.64 1057
5965.36 1165
5966.09 1381
5966.82 1312
5967.55 1404
5968.28 1509
5969.01 1603
5969.74 1445
5970.47 1502
5971.19 1287
5971.92 1242
5972.65 1135
5973.38 1212
5974.11 1329
5974.84 1228
5975.57 1135
5976.30 1146
5977.03 1037
5977.76 1159
5978.49 1148
5979.22 1225
5979.95 1244
5980.67 1362
5981.40 1338
5982.13 1260
5982.86 1369
5983.59 1391
5984.32 1401
5985.05 1291
5985.78 1331
5986.51 1509
5987.24 1425
5987.97 1299
5988.70 1420
5989.43 1401
5990.16 1399
5990.89 1371
5991.62 1483
5992.35 1336
5993.08 1418
5993.81 1336
5994.54 1370
5995.27 1391
5996.00 1422
5996.73 1524
5997.47 1464
5998.20 1508
5998.93 1502
5999.66 1625
6000.39 1513
6001.12 1405
6001.85 1380
6002.58 1410
6003.31 1331
6004.04 1390
6004.77 1318
6005.50 1424
6006.24 1416
6006.97 1521
6007.70 1547
6008.43 1600
6009.16 1766
6009.89 1971
6010.62 2270
6011.35 2644
6012.09 2866
6012.82 3172
6013.55 3584
6014.28 3862
6015.01 3964
6015.74 3824
6016.47 3808
6017.21 3706
6017.94 3325
6018.67 3060
6019.40 2531
6020.13 2373
6020.87 2002
6021.60 1720
6022.33 1606
6023.06 1406
6023.79 1352
6024.53 1223
6025.26 1213
6025.99 1173
6026.72 1128
6027.46 1148
6028.19 1218
6028.92 1165
6029.65 1237
6030.39 1070
6031.12 1110
6031.85 1137
6032.58 993
6033.32 961
6034.05 1015
6034.78 1125
6035.51 1172
6036.25 1067
6036.98 1076
6037.71 1073
6038.45 1037
6039.18 1055
6039.91 1040
6040.65 1138
6041.38 1213
6042.11 1220
6042.85 1231
6043.58 1179
6044.31 1140
6045.05 1154
6045.78 1199
6046.51 1159
6047.25 1191
6047.98 1224
6048.71 1212
6049.45 1296
6050.18 1447
6050.91 1478
6051.65 1467
6052.38 1620
6053.12 1724
6053.85 1781
6054.58 1775
6055.32 1737
6056.05 1746
6056.79 1744
6057.52 1547
6058.25 1411
6058.99 1325
6059.72 1304
6060.46 1293
6061.19 1159
6061.93 1155
6062.66 1127
6063.40 1192
6064.13 1151
6064.86 1117
6065.60 1152
6066.33 1156
6067.07 1172
6067.80 1114
6068.54 1097
6069.27 1072
6070.01 1003
6070.74 1049
6071.48 1017
6072.21 1003
6072.95 1109
6073.68 985
6074.42 1111
6075.15 965
6075.89 1021
6076.63 1009
6077.36 1043
6078.10 933
6078.83 1033
6079.57 982
6080.30 936
6081.04 943
6081.77 924
6082.51 951
6083.25 896
6083.98 925
6084.72 905
6085.45 904
6086.19 951
6086.92 873
6087.66 935
6088.40 892
6089.13 847
6089.87 893
6090.61 851
6091.34 951
6092.08 919
6092.81 870
6093.55 920
6094.29 959
6095.02 887
6095.76 853
6096.50 835
6097.23 969
6097.97 850
6098.71 929
6099.44 896
6100.18 845
6100.92 864
6101.65 869
6102.39 918
6103.13 936
6103.86 895
6104.60 1024
6105.34 954
6106.08 955
6106.81 919
6107.55 793
6108.29 883
6109.02 857
6109.76 853
6110.50 924
6111.24 1040
6111.97 887
6112.71 814
6113.45 1005
6114.19 1035
6114.92 1093
6115.66 993
6116.40 1032
6117.14 906
6117.88 1007
6118.61 1044
6119.35 984
6120.09 944
6120.83 1009
6121.57 1055
6122.30 1004
6123.04 858
6123.78 970
6124.52 1035
6125.26 1040
6126.00 930
6126.73 992
6127.47 1005
6128.21 1051
6128.95 1006
6129.69 926
6130.43 903
6131.16 931
6131.90 1018
6132.64 1030
6133.38 1069
6134.12 1098
6134.86 1214
6135.60 1153
6136.34 1106
6137.08 1043
6137.81 1155
6138.55 1094
6139.29 1235
6140.03 1246
6140.77 1196
6141.51 1213
6142.25 1270
6142.99 1142
6143.73 1052
6144.47 1062
6145.21 1110
6145.95 1098
6146.69 1103
6147.43 1033
6148.17 947
6148.91 1033
6149.65 987
6150.39 1041
6151.13 958
6151.86 910
6152.60 1014
6153.34 1075
6154.08 967
6154.83 990
6155.57 1040
6156.31 1002
6157.05 1051
6157.79 1085
6158.53 1124
6159.27 1009
6160.01 1001
6160.75 1063
6161.49 1102
6162.23 1039
6162.97 1181
6163.71 1191
6164.45 1171
6165.19 1261
6165.93 1430
6166.67 1333
6167.41 1379
6168.15 1501
6168.89 1625
6169.64 1619
6170.38 1571
6171.12 1472
6171.86 1433
6172.60 1426
6173.34 1320
6174.08 1357
6174.82 1360
6175.57 1231
6176.31 1283
6177.05 1346
6177.79 1458
6178.53 1410
6179.27 1385
6180.01 1299
6180.76 1305
6181.50 1259
6182.24 1332
6182.98 1437
6183.72 1364
6184.46 1311
6185.21 1328
6185.95 1335
6186.69 1499
6187.43 1477
6188.17 1483
6188.92 1549
6189.66 1493
6190.40 1568
6191.14 1532
6191.89 1543
6192.63 1693
6193.37 1679
6194.11 1780
6194.86 1787
6195.60 1772
6196.34 1828
6197.08 1764
6197.83 1793
6198.57 1750
6199.31 1799
6200.05 1788
6200.80 1753
6201.54 1753
6202.28 1836
6203.03 1954
6203.77 1973
6204.51 2185
6205.26 2678
6206.00 3183
6206.74 3821
6207.48 4675
6208.23 5795
6208.97 6778
6209.71 7851
6210.46 8604
6211.20 9022
6211.95 9073
6212.69 8537
6213.43 8008
6214.18 6934
6214.92 5723
6215.66 4609
6216.41 3943
6217.15 3138
6217.89 2679
6218.64 2196
6219.38 1816
6220.13 1767
6220.87 1588
6221.61 1512
6222.36 1421
6223.10 1503
6223.85 1435
6224.59 1560
6225.34 1493
6226.08 1538
6226.82 1486
6227.57 1351
6228.31 1408
6229.06 1178
6229.80 1179
6230.55 1137
6231.29 1143
6232.04 1045
6232.78 1085
6233.53 1106
6234.27 1173
6235.02 1028
6235.76 1146
6236.51 1167
6237.25 1111
6238.00 1126
6238.74 1216
6239.49 1233
6240.23 1168
6240.98 1219
6241.72 1150
6242.47 1248
6243.21 1173
6243.96 1254
6244.70 1340
6245.45 1445
6246.20 1386
6246.94 1512
6247.69 1751
6248.43 1859
6249.18 1961
6249.92 2067
6250.67 2040
6251.42 1940
6252.16 1875
6252.91 1785
6253.65 1573
6254.40 1496
6255.15 1379
6255.89 1219
6256.64 1245
6257.38 1255
6258.13 1257
6258.88 1153
6259.62 1101
6260.37 1146
6261.12 1151
6261.86 1108
6262.61 1190
6263.36 1214
6264.10 1115
6264.85 1181
6265.60 1164
6266.34 1124
6267.09 1139
6267.84 1208
6268.58 1164
6269.33 1258
6270.08 1140
6270.82 1191
6271.57 1168
6272.32 1172
6273.07 1136
6273.81 1194
6274.56 1287
6275.31 1218
6276.05 1292
6276.80 1181
6277.55 1237
6278.30 1193
6279.04 1304
6279.79 1269
6280.54 1231
6281.29 1134
6282.03 1214
6282.78 1178
6283.53 1145
6284.28 1016
6285.03 1044
6285.77 1088
6286.52 1135
6287.27 1196
6288.02 1265
6288.77 1258
6289.51 1295
6290.26 1223
6291.01 1163
6291.76 1194
6292.51 1114
6293.26 1089
6294.00 990
6294.75 1062
6295.50 911
6296.25 910
6297.00 971
6297.75 960
6298.50 924
6299.24 902
6299.99 942
6300.74 956
6301.49 882
6302.24 862
6302.99 1000
6303.74 1047
6304.49 1026
6305.24 912
6305.99 951
6306.73 1040
6307.48 1047
6308.23 951
6308.98 992
6309.73 970
6310.48 904
6311.23 911
6311.98 878
6312.73 990
6313.48 872
6314.23 923
6314.98 920
6315.73 950
6316.48 863
6317.23 910
6317.98 869
6318.73 841
6319.48 885
6320.23 886
6320.98 924
6321.73 869
6322.48 834
6323.23 813
6323.98 895
6324.73 911
6325.48 861
6326.23 775
6326.98 956
6327.73 840
6328.48 857
6329.23 854
6329.98 943
6330.73 868
6331.48 775
6332.23 814
6332.98 856
6333.73 905
6334.49 828
6335.24 809
6335.99 810
6336.74 850
6337.49 807
6338.24 853
6338.99 855
6339.74 833
6340.49 807
6341.25 773
6342.00 823
6342.75 757
6343.50 788
6344.25 786
6345.00 829
6345.75 747
6346.51 861
6347.26 846
6348.01 961
6348.76 915
6349.51 928
6350.26 1090
6351.02 1016
6351.77 1094
6352.52 1074
6353.27 1233
6354.02 1262
6354.78 1367
6355.53 1332
6356.28 1261
6357.03 1181
6357.78 1137
6358.54 1128
6359.29 1108
6360.04 1089
6360.79 1015
6361.55 894
6362.30 958
6363.05 964
6363.80 897
6364.56 950
6365.31 946
6366.06 882
6366.81 839
6367.57 918
6368.32 890
6369.07 918
6369.83 940
6370.58 957
6371.33 873
6372.08 913
6372.84 840
6373.59 934
6374.34 910
6375.10 934
6375.85 929
6376.60 900
6377.36 901
6378.11 790
6378.86 799
6379.62 843
6380.37 856
6381.12 860
6381.88 805
6382.63 735
6383.39 860
6384.14 840
6384.89 843
6385.65 871
6386.40 887
6387.16 753
6387.91 731
6388.66 784
6389.42 799
6390.17 795
6390.93 808
6391.68 820
6392.43 737
6393.19 766
6393.94 819
6394.70 789
6395.45 811
6396.21 739
6396.96 681
6397.72 675
6398.47 700
6399.22 782
6399.98 768
6400.73 685
6401.49 614
6402.24 636
6403.00 651
6403.75 687
6404.51 666
6405.26 674
6406.02 714
6406.77 671
6407.53 733
6408.28 692
6409.04 702
6409.79 746
6410.55 729
6411.31 673
6412.06 722
6412.82 700
6413.57 666
6414.33 710
6415.08 681
6415.84 713
6416.59 756
6417.35 745
6418.11 698
6418.86 701
6419.62 699
6420.37 733
6421.13 822
6421.89 784
6422.64 746
6423.40 737
6424.15 723
6424.91 677
6425.67 714
6426.42 766
6427.18 724
6427.94 754
6428.69 716
6429.45 655
6430.20 685
6430.96 667
6431.72 674
6432.47 741
6433.23 705
6433.99 677
6434.74 672
6435.50 674
6436.26 673
6437.02 721
6437.77 753
6438.53 772
6439.29 766
6440.04 691
6440.80 639
6441.56 710
6442.32 674
6443.07 753
6443.83 697
6444.59 739
6445.34 662
6446.10 727
6446.86 698
6447.62 683
6448.37 696
6449.13 681
6449.89 691
6450.65 699
6451.41 649
6452.16 699
6452.92 646
6453.68 710
6454.44 763
6455.19 733
6455.95 717
6456.71 768
6457.47 744
6458.23 715
6458.99 792
6459.74 723
6460.50 721
6461.26 763
6462.02 760
6462.78 720
6463.54 788
6464.29 817
6465.05 751
6465.81 722
6466.57 816
6467.33 801
6468.09 861
6468.85 890
6469.60 859
6470.36 898
6471.12 856
6471.88 821
6472.64 941
6473.40 926
6474.16 880
6474.92 788
6475.68 857
6476.44 909
6477.20 907
6477.95 842
6478.71 964
6479.47 1011
6480.23 874
6480.99 905
6481.75 947
6482.51 919
6483.27 873
6484.03 955
6484.79 1071
6485.55 1050
6486.31 982
6487.07 983
6487.83 966
6488.59 966
6489.35 989
6490.11 1049
6490.87 1036
6491.63 1020
6492.39 1168
6493.15 1264
6493.91 1231
6494.67 1266
6495.43 1298
6496.19 1254
6496.95 1301
6497.71 1289
6498.47 1282
6499.23 1327
6499.99 1394
6500.76 1396
6501.52 1336
6502.28 1201
6503.04 1308
6503.80 1235
6504.56 1308
6505.32 1350
6506.08 1378
6506.84 1373
6507.60 1404
6508.36 1518
6509.13 1576
6509.89 1534
6510.65 1484
6511.41 1504
6512.17 1619
6512.93 1740
6513.69 1742
6514.45 1604
6515.22 1628
6515.98 1592
6516.74 1493
6517.50 1478
6518.26 1553
6519.02 1719
6519.79 1690
6520.55 1780
6521.31 1683
6522.07 1712
6522.83 1881
6523.60 1992
6524.36 2186
6525.12 2259
6525.88 2311
6526.64 2503
6527.41 2765
6528.17 2969
6528.93 3121
6529.69 3145
6530.46 3318
6531.22 3124
6531.98 3027
6532.74 3329
6533.51 3347
6534.27 3739
6535.03 4456
6535.79 5219
6536.56 5776
6537.32 6283
6538.08 6685
6538.85 6839
6539.61 6505
6540.37 6284
6541.13 5661
6541.90 4828
6542.66 3972
6543.42 3227
6544.19 2598
6544.95 2339
6545.71 1881
6546.48 1735
6547.24 1740
6548.00 1600
6548.77 1484
6549.53 1487
6550.29 1367
6551.06 1324
6551.82 1228
6552.58 1251
6553.35 1347
6554.11 1350
6554.88 1339
6555.64 1282
6556.40 1385
6557.17 1316
6557.93 1210
6558.70 1354
6559.46 1353
6560.22 1363
6560.99 1286
6561.75 1380
6562.52 1360
6563.28 1387
6564.05 1497
6564.81 1545
6565.57 1508
6566.34 1583
6567.10 1595
6567.87 1656
6568.63 1612
6569.40 1494
6570.16 1540
6570.93 1561
6571.69 1608
6572.46 1666
6573.22 1697
6573.99 1692
6574.75 1768
6575.52 1814
6576.28 1769
6577.05 1788
6577.81 1967
6578.58 1960
6579.34 2004
6580.11 1971
6580.87 2018
6581.64 1953
6582.40 1863
6583.17 1926
6583.93 1863
6584.70 1851
6585.47 1778
6586.23 1724
6587.00 1622
6587.76 1669
6588.53 1619
6589.29 1607
6590.06 1637
6590.83 1769
6591.59 1854
6592.36 1951
6593.12 2046
6593.89 2209
6594.66 2284
6595.42 2525
6596.19 2574
6596.96 2652
6597.72 2687
6598.49 2629
6599.25 2381
6600.02 2287
6600.79 2070
6601.55 1773
6602.32 1792
6603.09 1670
6603.85 1550
6604.62 1560
6605.39 1403
6606.15 1391
6606.92 1501
6607.69 1476
6608.46 1485
6609.22 1411
6609.99 1437
6610.76 1504
6611.52 1448
6612.29 1405
6613.06 1308
6613.83 1375
6614.59 1380
6615.36 1341
6616.13 1266
6616.89 1265
6617.66 1304
6618.43 1232
6619.20 1279
6619.96 1205
6620.73 1210
6621.50 1237
6622.27 1278
6623.04 1268
6623.80 1270
6624.57 1308
6625.34 1234
6626.11 1093
6626.88 1235
6627.64 1153
6628.41 1108
6629.18 1119
6629.95 1128
6630.72 1192
6631.48 1340
6632.25 1355
6633.02 1459
6633.79 1417
6634.56 1493
6635.33 1592
6636.10 1588
6636.86 1584
6637.63 1541
6638.40 1586
6639.17 1499
6639.94 1492
6640.71 1296
6641.48 1270
6642.25 1288
6643.01 1185
6643.78 1128
6644.55 1089
6645.32 1095
6646.09 1184
6646.86 1137
6647.63 1137
6648.40 1204
6649.17 1258
6649.94 1260
6650.71 1252
6651.48 1189
6652.25 1275
6653.01 1236
6653.78 1215
6654.55 1312
6655.32 1170
6656.09 1144
6656.86 1205
6657.63 1263
6658.40 1200
6659.17 1209
6659.94 1100
6660.71 1161
6661.48 1104
6662.25 1054
6663.02 1016
6663.79 1045
6664.56 1028
6665.33 1066
6666.10 1084
6666.87 1050
6667.64 1052
6668.42 1089
6669.19 1159
6669.96 1123
6670.73 1066
6671.50 1094
6672.27 1136
6673.04 1161
6673.81 1169
6674.58 1137
6675.35 1099
6676.12 1102
6676.89 1027
6677.66 1046
6678.44 1075
6679.21 1035
6679.98 1124
6680.75 1055
6681.52 1066
6682.29 1190
6683.06 1184
6683.83 1305
6684.60 1331
6685.38 1472
6686.15 1458
6686.92 1419
6687.69 1374
6688.46 1395
6689.23 1250
6690.01 1228
6690.78 1228
6691.55 1083
6692.32 1062
6693.09 1078
6693.86 1053
6694.64 1017
6695.41 1002
6696.18 959
6696.95 924
6697.73 956
6698.50 930
6699.27 987
6700.04 965
6700.81 979
6701.59 969
6702.36 966
6703.13 957
6703.90 974
6704.68 974
6705.45 980
6706.22 915
6706.99 928
6707.77 955
6708.54 930
6709.31 930
6710.09 951
6710.86 956
6711.63 967
6712.40 959
6713.18 939
6713.95 1016
6714.72 934
6715.50 990
6716.27 956
6717.04 945
6717.82 991
6718.59 992
6719.36 966
6720.14 898
6720.91 917
6721.68 975
6722.46 949
6723.23 1007
6724.00 1014
6724.78 995
6725.55 907
6726.33 865
6727.10 906
6727.87 964
6728.65 982
6729.42 928
6730.20 892
6730.97 901
6731.74 943
6732.52 913
6733.29 871
6734.07 940
6734.84 996
6735.61 972
6736.39 1049
6737.16 983
6737.94 1010
6738.71 1006
6739.49 960
6740.26 974
6741.04 922
6741.81 926
6742.59 943
6743.36 1077
6744.13 975
6744.91 962
6745.68 964
6746.46 1040
6747.23 1106
6748.01 1056
6748.78 1108
6749.56 1190
6750.33 1217
6751.11 1274
6751.89 1216
6752.66 1350
6753.44 1363
6754.21 1225
6754.99 1265
6755.76 1302
6756.54 1370
6757.31 1194
6758.09 1084
6758.86 1147
6759.64 1086
6760.42 965
6761.19 964
6761.97 973
6762.74 1043
6763.52 969
6764.30 854
6765.07 984
6765.85 878
6766.62 875
6767.40 955
6768.18 961
6768.95 828
6769.73 875
6770.51 948
6771.28 932
6772.06 923
6772.83 860
6773.61 921
6774.39 886
6775.16 947
6775.94 947
6776.72 873
6777.49 830
6778.27 904
6779.05 945
6779.82 951
6780.60 908
6781.38 908
6782.16 939
6782.93 956
6783.71 906
6784.49 877
6785.26 871
6786.04 819
6786.82 766
6787.60 824
6788.37 811
6789.15 790
6789.93 819
6790.71 811
6791.48 843
6792.26 760
6793.04 836
6793.82 834
6794.59 807
6795.37 715
6796.15 822
6796.93 809
6797.70 765
6798.48 830
6799.26 868
6800.04 926
6800.82 821
6801.60 866
6802.37 810
6803.15 866
6803.93 933
6804.71 837
6805.49 857
6806.26 868
6807.04 872
6807.82 854
6808.60 829
6809.38 807
6810.16 797
6810.94 862
6811.71 808
6812.49 776
6813.27 884
6814.05 868
6814.83 914
6815.61 889
6816.39 838
6817.17 848
6817.95 897
6818.73 864
6819.50 836
6820.28 792
6821.06 822
6821.84 810
6822.62 793
6823.40 853
6824.18 793
6824.96 828
6825.74 832
6826.52 821
6827.30 882
6828.08 830
6828.86 785
6829.64 802
6830.42 802
6831.20 742
6831.98 752
6832.76 796
6833.54 734
6834.32 735
6835.10 761
6835.88 798
6836.66 772
6837.44 848
6838.22 767
6839.00 757
6839.78 804
6840.56 758
6841.34 828
6842.12 743
6842.90 708
6843.68 764
6844.46 734
6845.24 779
6846.02 841
6846.80 786
6847.58 856
6848.36 882
6849.14 1114
6849.93 1266
6850.71 1405
6851.49 1458
6852.27 1540
6853.05 1627
6853.83 1712
6854.61 1714
6855.39 1603
6856.17 1412
6856.96 1272
6857.74 1164
6858.52 1088
6859.30 1002
6860.08 966
6860.86 901
6861.64 880
6862.43 797
6863.21 864
6863.99 804
6864.77 792
6865.55 799
6866.33 937
6867.12 885
6867.90 879
6868.68 831
6869.46 834
6870.24 834
6871.03 842
6871.81 877
6872.59 854
6873.37 856
6874.16 897
6874.94 823
6875.72 836
6876.50 878
6877.28 905
6878.07 857
6878.85 971
6879.63 949
6880.42 981
6881.20 942
6881.98 941
6882.76 937
6883.55 1053
6884.33 1079
6885.11 1086
6885.89 1168
6886.68 1401
6887.46 1482
6888.24 1509
6889.03 1657
6889.81 1857
6890.59 1813
6891.38 1657
6892.16 1482
6892.94 1461
6893.73 1304
6894.51 1134
6895.29 1093
6896.08 979
6896.86 917
6897.64 955
6898.43 1020
6899.21 975
6900.00 923
6900.78 973
6901.56 1025
6902.35 1051
6903.13 1082
6903.91 1008
6904.70 962
6905.48 970
6906.27 992
6907.05 1057
6907.84 1024
6908.62 1058
6909.40 948
6910.19 926
6910.97 893
6911.76 1015
6912.54 874
6913.33 796
6914.11 918
6914.90 887
6915.68 885
6916.46 801
6917.25 793
6918.03 821
6918.82 881
6919.60 842
6920.39 832
6921.17 820
6921.96 789
6922.74 883
6923.53 879
6924.31 871
6925.10 953
6925.88 903
6926.67 897
6927.45 968
6928.24 899
6929.03 857
6929.81 920
6930.60 898
6931.38 1011
6932.17 944
6932.95 890
6933.74 925
6934.52 967
6935.31 1010
6936.10 1023
6936.88 1041
6937.67 956
6938.45 941
6939.24 896
6940.03 908
6940.81 953
6941.60 967
6942.38 1007
6943.17 1054
6943.96 1013
6944.74 976
6945.53 988
6946.32 1036
6947.10 1088
6947.89 1085
6948.68 1095
6949.46 1067
6950.25 1026
6951.03 995
6951.82 1024
6952.61 1097
6953.40 1111
6954.18 1052
6954.97 1033
6955.76 1066
6956.54 1129
6957.33 1177
6958.12 1154
6958.90 1128
6959.69 1177
6960.48 1209
6961.27 1138
6962.05 1117
6962.84 1174
6963.63 1179
6964.41 1182
6965.20 1190
6965.99 1193
6966.78 1167
6967.56 1182
6968.35 1295
6969.14 1257
6969.93 1211
6970.72 1205
6971.50 1255
6972.29 1357
6973.08 1371
6973.87 1406
6974.66 1381
6975.44 1296
6976.23 1288
6977.02 1263
6977.81 1348
6978.60 1276
6979.38 1440
6980.17 1667
6980.96 1622
6981.75 1727
6982.54 1801
6983.33 2171
6984.11 2469
6984.90 2896
6985.69 3124
6986.48 3428
6987.27 3733
6988.06 3811
6988.85 3736
6989.64 3513
6990.42 3168
6991.21 2673
6992.00 2336
6992.79 2223
6993.58 1864
6994.37 1679
6995.16 1663
6995.95 1717
6996.74 1862
6997.53 2095
6998.32 2286
6999.10 2611
6999.89 3106
7000.68 3421
7001.47 3561
7002.26 3601
7003.05 3542
7003.84 3354
7004.63 3051
7005.42 2768
7006.21 2372
7007.00 2056
7007.79 1797
7008.58 1555
7009.37 1414
7010.16 1366
7010.95 1432
7011.74 1385
7012.53 1337
7013.32 1385
7014.11 1399
7014.90 1292
7015.69 1323
7016.48 1192
7017.27 1218
7018.06 1177
7018.85 1053
7019.64 1000
7020.43 1069
7021.23 1107
7022.02 1106
7022.81 1086
7023.60 1052
7024.39 1061
7025.18 1133
7025.97 1180
7026.76 1151
7027.55 1179
7028.34 1227
7029.13 1203
7029.93 1126
7030.72 1095
7031.51 1149
7032.30 1046
7033.09 992
7033.88 1041
7034.67 1020
7035.46 962
7036.26 1048
7037.05 1059
7037.84 1061
7038.63 1145
7039.42 1246
7040.21 1202
7041.01 1178
7041.80 1124
7042.59 1149
7043.38 1164
7044.17 1115
7044.97 1120
7045.76 1109
7046.55 1034
7047.34 1006
7048.13 969
7048.93 1132
7049.72 1221
7050.51 1289
7051.30 1435
7052.09 1404
7052.89 1339
7053.68 1242
7054.47 1200
7055.26 1048
7056.06 1072
7056.85 1091
7057.64 965
7058.44 930
7059.23 938
7060.02 951
7060.81 940
7061.61 945
7062.40 906
7063.19 968
7063.99 955
7064.78 1040
7065.57 1026
7066.37 1056
7067.16 976
7067.95 887
7068.74 907
7069.54 872
7070.33 881
7071.13 864
7071.92 948
7072.71 974
7073.51 922
7074.30 899
7075.09 946
7075.89 1000
7076.68 966
7077.47 960
7078.27 897
7079.06 833
7079.86 792
7080.65 840
7081.44 842
7082.24 887
7083.03 896
7083.83 916
7084.62 896
7085.41 891
7086.21 858
7087.00 835
7087.80 893
7088.59 878
7089.39 911
7090.18 969
7090.98 917
7091.77 813
7092.56 804
7093.36 702
7094.15 761
7094.95 778
7095.74 722
7096.54 728
7097.33 721
7098.13 765
7098.92 757
7099.72 637
7100.51 718
7101.31 738
7102.10 676
7102.90 671
7103.69 689
7104.49 673
7105.29 657
7106.08 637
7106.88 586
7107.67 559
7108.47 629
7109.26 636
7110.06 632
7110.85 552
7111.65 606
7112.45 654
7113.24 703
7114.04 658
7114.83 698
7115.63 631
7116.42 618
7117.22 572
7118.02 599
7118.81 678
7119.61 586
7120.41 619
7121.20 596
7122.00 610
7122.79 622
7123.59 675
7124.39 655
7125.18 668
7125.98 649
7126.78 594
7127.57 630
7128.37 605
7129.17 623
7129.96 613
7130.76 632
7131.56 670
7132.35 676
7133.15 654
7133.95 584
7134.74 645
7135.54 703
7136.34 658
7137.14 613
7137.93 583
7138.73 640
7139.53 621
7140.33 564
7141.12 559
7141.92 518
7142.72 613
7143.51 586
7144.31 643
7145.11 672
7145.91 610
7146.71 637
7147.50 611
7148.30 661
7149.10 649
7149.90 578
7150.69 609
7151.49 597
7152.29 591
7153.09 693
7153.89 613
7154.68 604
7155.48 639
7156.28 570
7157.08 584
7157.88 611
7158.68 588
7159.47 587
7160.27 627
7161.07 619
7161.87 656
7162.67 559
7163.47 601
7164.27 556
7165.06 605
7165.86 567
7166.66 572
7167.46 603
7168.26 588
7169.06 674
7169.86 635
7170.66 625
7171.46 575
7172.25 565
7173.05 680
7173.85 620
7174.65 545
7175.45 532
7176.25 527
7177.05 561
7177.85 560
7178.65 579
7179.45 561
7180.25 592
7181.05 635
7181.85 629
7182.65 598
7183.45 601
7184.25 696
7185.05 767
7185.85 685
7186.65 662
7187.45 654
7188.25 692
7189.05 648
7189.85 604
7190.65 585
7191.45 528
7192.25 640
7193.05 603
7193.85 587
7194.65 560
7195.45 565
7196.25 531
7197.05 512
7197.85 526
7198.65 562
7199.45 597
7200.25 614
7201.05 547
7201.85 523
7202.65 499
7203.46 577
7204.26 549
7205.06 551
7205.86 528
7206.66 532
7207.46 560
7208.26 513
7209.06 480
7209.86 535
7210.66 586
7211.47 492
7212.27 509
7213.07 531
7213.87 548
7214.67 552
7215.47 559
7216.27 595
7217.08 515
7217.88 604
7218.68 542
7219.48 524
7220.28 500
7221.09 563
7221.89 571
7222.69 522
7223.49 533
7224.29 529
7225.10 487
7225.90 510
7226.70 605
7227.50 603
7228.30 601
7229.11 630
7229.91 590
7230.71 554
7231.51 590
7232.32 561
7233.12 545
7233.92 623
7234.72 620
7235.53 639
7236.33 620
7237.13 673
7237.93 597
7238.74 715
7239.54 732
7240.34 783
7241.15 747
7241.95 668
7242.75 643
7243.55 704
7244.36 631
7245.16 607
7245.96 695
7246.77 619
7247.57 613
7248.37 631
7249.18 607
7249.98 631
7250.78 630
7251.59 676
7252.39 670
7253.20 729
7254.00 692
7254.80 720
7255.61 684
7256.41 716
7257.21 710
7258.02 762
7258.82 648
7259.63 663
7260.43 659
7261.23 619
7262.04 656
7262.84 625
7263.65 636
7264.45 686
7265.26 618
7266.06 652
7266.86 654
7267.67 756
7268.47 780
7269.28 836
7270.08 819
7270.89 744
7271.69 796
7272.50 766
7273.30 750
7274.11 857
7274.91 853
7275.71 830
7276.52 767
7277.32 732
7278.13 802
7278.93 809
7279.74 811
7280.55 818
7281.35 914
7282.16 1065
7282.96 1098
7283.77 1303
7284.57 1528
7285.38 1764
7286.18 1894
7286.99 1772
7287.79 1684
7288.60 1637
7289.40 1523
7290.21 1401
7291.02 1172
7291.82 1006
7292.63 951
7293.43 939
7294.24 919
7295.05 861
7295.85 866
7296.66 893
7297.46 986
7298.27 991
7299.08 821
7299.88 825
7300.69 904
7301.49 890
7302.30 956
7303.11 927
7303.91 878
7304.72 918
7305.53 967
7306.33 1056
7307.14 1024
7307.95 1119
7308.75 1206
7309.56 1314
7310.37 1362
7311.17 1457
7311.98 1473
7312.79 1479
7313.59 1530
7314.40 1483
7315.21 1468
7316.02 1367
7316.82 1292
7317.63 1476
7318.44 1536
7319.24 1593
7320.05 1860
7320.86 1965
7321.67 1994
7322.47 2151
7323.28 2133
7324.09 2164
7324.90 1968
7325.70 1677
7326.51 1583
7327.32 1485
7328.13 1279
7328.94 1180
7329.74 1057
7330.55 1051
7331.36 969
7332.17 947
7332.98 921
7333.78 913
7334.59 849
7335.40 890
7336.21 925
7337.02 907
7337.82 876
7338.63 907
7339.44 917
7340.25 859
7341.06 926
7341.87 895
7342.68 854
7343.48 889
7344.29 903
7345.10 891
7345.91 910
7346.72 952
7347.53 910
7348.34 841
7349.15 889
7349.95 1008
7350.76 984
7351.57 958
7352.38 915
7353.19 909
7354.00 945
7354.81 954
7355.62 985
7356.43 876
7357.24 876
7358.05 841
7358.86 855
7359.67 889
7360.48 881
7361.29 952
7362.09 910
7362.90 889
7363.71 876
7364.52 872
7365.33 908
7366.14 1001
7366.95 991
7367.76 886
7368.57 849
7369.38 909
7370.19 913
7371.00 975
7371.81 898
7372.62 879
7373.43 883
7374.25 866
7375.06 874
7375.87 879
7376.68 949
7377.49 979
7378.30 1037
7379.11 1069
7379.92 1219
7380.73 1290
7381.54 1451
7382.35 1464
7383.16 1450
7383.97 1463
7384.78 1448
7385.59 1449
7386.41 1322
7387.22 1155
7388.03 1225
7388.84 1057
7389.65 1052
7390.46 982
7391.27 942
7392.08 846
7392.89 867
7393.71 888
7394.52 872
7395.33 808
7396.14 950
7396.95 1012
7397.76 956
7398.58 979
7399.39 1139
7400.20 1232
7401.01 1312
7401.82 1376
7402.63 1451
7403.45 1458
7404.26 1408
7405.07 1374
7405.88 1334
7406.69 1252
7407.51 1151
7408.32 1226
7409.13 1137
7409.94 1105
7410.76 1076
7411.57 1056
7412.38 1011
7413.19 936
7414.01 860
7414.82 826
7415.63 860
7416.44 768
7417.26 756
7418.07 761
7418.88 781
7419.69 747
7420.51 800
7421.32 703
7422.13 741
7422.95 731
7423.76 677
7424.57 714
7425.39 617
7426.20 675
7427.01 683
7427.83 707
7428.64 734
7429.45 720
7430.27 710
7431.08 756
7431.89 693
7432.71 664
7433.52 622
7434.33 651
7435.15 667
7435.96 664
7436.77 670
7437.59 716
7438.40 695
7439.22 657
7440.03 702
7440.84 695
7441.66 732
7442.47 689
7443.29 702
7444.10 734
7444.91 665
7445.73 653
7446.54 649
7447.36 627
7448.17 656
7448.99 597
7449.80 604
7450.62 602
7451.43 610
7452.24 534
7453.06 552
7453.87 559
7454.69 637
7455.50 661
7456.32 649
7457.13 640
7457.95 609
7458.76 624
7459.58 554
7460.39 589
7461.21 626
7462.02 651
7462.84 649
7463.65 633
7464.47 659
7465.28 623
7466.10 581
7466.92 587
7467.73 624
7468.55 609
7469.36 653
7470.18 643
7470.99 635
7471.81 623
7472.62 601
7473.44 639
7474.26 633
7475.07 729
7475.89 654
7476.70 635
7477.52 645
7478.34 570
7479.15 666
7479.97 614
7480.78 606
7481.60 599
7482.42 582
7483.23 617
7484.05 611
7484.87 635
7485.68 553
7486.50 586
7487.32 606
7488.13 636
7488.95 650
7489.76 552
7490.58 529
7491.40 549
7492.22 519
7493.03 550
7493.85 541
7494.67 575
7495.48 611
7496.30 541
7497.12 522
7497.93 525
7498.75 547
7499.57 536
7500.39 502
7501.20 518
7502.02 525
7502.84 522
7503.66 579
7504.47 599
7505.29 530
7506.11 527
7506.93 501
7507.74 507
7508.56 511
7509.38 494
7510.20 479
7511.01 507
7511.83 502
7512.65 556
7513.47 538
7514.29 535
7515.10 545
7515.92 528
7516.74 536
7517.56 489
7518.38 550
7519.19 575
7520.01 557
7520.83 495
7521.65 534
7522.47 497
7523.29 566
7524.11 491
7524.92 466
7525.74 486
7526.56 508
7527.38 453
7528.20 458
7529.02 473
7529.84 493
7530.66 552
7531.47 500
7532.29 480
7533.11 483
7533.93 523
7534.75 517
7535.57 472
7536.39 446
7537.21 488
7538.03 554
7538.85 531
7539.67 521
7540.49 516
7541.31 483
7542.12 513
7542.94 483
7543.76 525
7544.58 579
7545.40 515
7546.22 478
7547.04 495
7547.86 492
7548.68 507
7549.50 569
7550.32 496
7551.14 532
7551.96 525
7552.78 489
7553.60 557
7554.42 565
7555.24 547
7556.06 551
7556.88 561
7557.70 582
7558.52 612
7559.35 509
7560.17 575
7560.99 564
7561.81 582
7562.63 551
7563.45 553
7564.27 526
7565.09 550
7565.91 535
7566.73 572
7567.55 570
7568.37 601
7569.19 569
7570.02 568
7570.84 590
7571.66 529
7572.48 544
7573.30 495
7574.12 508
7574.94 516
7575.76 544
7576.59 523
7577.41 569
7578.23 540
7579.05 512
7579.87 583
7580.69 533
7581.51 548
7582.34 516
7583.16 530
7583.98 592
7584.80 586
7585.62 569
7586.45 628
7587.27 605
7588.09 621
7588.91 638
7589.73 585
7590.56 589
7591.38 568
7592.20 648
7593.02 709
7593.85 627
7594.67 612
7595.49 541
7596.31 606
7597.14 666
7597.96 644
7598.78 669
7599.60 623
7600.43 626
7601.25 681
7602.07 675
7602.89 708
7603.72 767
7604.54 831
7605.36 902
7606.19 936
7607.01 899
7607.83 870
7608.66 782
7609.48 827
7610.30 806
7611.12 696
7611.95 707
7612.77 719
7613.59 657
7614.42 673
7615.24 626
7616.07 614
7616.89 676
7617.71 677
7618.54 730
7619.36 715
7620.18 645
7621.01 721
7621.83 724
7622.66 694
7623.48 639
7624.30 682
7625.13 683
7625.95 667
7626.78 743
7627.60 729
7628.42 705
7629.25 737
7630.07 780
7630.90 802
7631.72 898
7632.55 1031
7633.37 1180
7634.19 1192
7635.02 1040
7635.84 1035
7636.67 971
7637.49 860
7638.32 785
7639.14 709
7639.97 642
7640.79 619
7641.62 619
7642.44 578
7643.27 578
7644.09 503
7644.92 521
7645.74 515
7646.57 580
7647.39 559
7648.22 505
7649.04 582
7649.87 553
7650.70 569
7651.52 584
7652.35 565
7653.17 466
7654.00 473
7654.82 458
7655.65 473
7656.47 515
7657.30 470
7658.13 434
7658.95 496
7659.78 504
7660.60 493
7661.43 461
7662.26 550
7663.08 570
7663.91 533
7664.73 444
7665.56 441
7666.39 479
7667.21 494
7668.04 464
7668.87 559
7669.69 584
7670.52 543
7671.35 601
7672.17 561
7673.00 497
7673.83 458
7674.65 471
7675.48 487
7676.31 480
7677.13 528
7677.96 436
7678.79 455
7679.61 466
7680.44 423
7681.27 405
7682.09 415
7682.92 454
7683.75 483
7684.58 471
7685.40 476
7686.23 488
7687.06 473
7687.89 434
7688.71 485
7689.54 463
7690.37 505
7691.20 501
7692.02 520
7692.85 510
7693.68 425
7694.51 480
7695.33 424
7696.16 458
7696.99 478
7697.82 512
7698.65 502
7699.47 461
7700.30 492
7701.13 499
7701.96 516
7702.79 514
7703.62 456
7704.44 495
7705.27 490
7706.10 445
7706.93 462
7707.76 476
7708.59 536
7709.41 480
7710.24 437
7711.07 438
7711.90 487
7712.73 459
7713.56 435
7714.39 447
7715.22 481
7716.05 447
7716.87 448
7717.70 497
7718.53 461
7719.36 450
7720.19 445
7721.02 442
7721.85 394
7722.68 480
7723.51 452
7724.34 446
7725.17 415
7726.00 411
7726.83 436
7727.66 419
7728.48 495
7729.31 446
7730.14 423
7730.97 423
7731.80 451
7732.63 444
7733.46 449
7734.29 455
7735.12 537
7735.95 468
7736.78 455
7737.61 431
7738.44 458
7739.27 417
7740.10 384
7740.93 442
7741.77 445
7742.60 473
7743.43 447
7744.26 438
7745.09 497
7745.92 561
7746.75 583
7747.58 570
7748.41 579
7749.24 647
7750.07 637
7750.90 603
7751.73 572
7752.56 571
7753.39 546
7754.23 484
7755.06 455
7755.89 480
7756.72 484
7757.55 473
7758.38 477
7759.21 437
7760.04 441
7760.88 454
7761.71 512
7762.54 429
7763.37 460
7764.20 429
7765.03 433
7765.86 427
7766.70 439
7767.53 434
7768.36 435
7769.19 472
7770.02 453
7770.86 519
7771.69 447
7772.52 374
7773.35 408
7774.18 421
7775.02 470
7775.85 443
7776.68 451
7777.51 459
7778.34 418
7779.18 416
7780.01 421
7780.84 406
7781.67 403
7782.51 451
7783.34 508
7784.17 437
7785.00 441
7785.84 433
7786.67 504
7787.50 466
7788.34 536
7789.17 516
7790.00 467
7790.83 449
7791.67 410
7792.50 434
7793.33 509
7794.17 475
7795.00 483
7795.83 474
7796.67 444
7797.50 460
7798.33 403
7799.17 473
7800.00 453
7800.83 477
7801.67 542
7802.50 525
7803.33 456
7804.17 464
7805.00 489
7805.84 428
7806.67 480
7807.50 432
7808.34 412
7809.17 485
7810.01 462
7810.84 511
7811.67 546
7812.51 481
7813.34 498
7814.18 502
7815.01 557
7815.84 611
7816.68 636
7817.51 633
7818.35 574
7819.18 542
7820.02 593
7820.85 613
7821.69 549
7822.52 556
7823.36 563
7824.19 563
7825.03 521
7825.86 519
7826.69 536
7827.53 570
7828.36 570
7829.20 515
7830.03 534
7830.87 524
7831.71 499
7832.54 489
7833.38 533
7834.21 552
7835.05 598
7835.88 554
7836.72 510
7837.55 549
7838.39 559
7839.22 581
7840.06 548
7840.90 502
7841.73 470
7842.57 509
7843.40 545
7844.24 586
7845.07 522
7845.91 501
7846.75 517
7847.58 480
7848.42 465
7849.25 460
7850.09 435
7850.93 442
7851.76 511
7852.60 430
7853.44 483
7854.27 478
7855.11 486
7855.94 482
7856.78 530
7857.62 500
7858.45 518
7859.29 522
7860.13 551
7860.96 558
7861.80 583
7862.64 589
7863.47 537
7864.31 511
7865.15 518
7865.99 476
7866.82 441
7867.66 430
7868.50 423
7869.33 510
7870.17 472
7871.01 462
7871.85 483
7872.68 542
7873.52 539
7874.36 510
7875.20 479
7876.03 538
7876.87 557
7877.71 576
7878.55 601
7879.38 683
7880.22 656
7881.06 664
7881.90 623
7882.74 547
7883.57 523
7884.41 509
7885.25 560
7886.09 499
7886.93 446
7887.76 476
7888.60 571
7889.44 567
7890.28 524
7891.12 597
7891.96 570
7892.79 553
7893.63 538
7894.47 520
7895.31 581
7896.15 581
7896.99 527
7897.83 569
7898.66 513
7899.50 445
7900.34 453
7901.18 514
7902.02 525
7902.86 519
7903.70 466
7904.54 453
7905.38 519
7906.21 505
7907.05 552
7907.89 476
7908.73 468
7909.57 529
7910.41 436
7911.25 453
7912.09 481
7912.93 463
7913.77 496
7914.61 487
7915.45 473
7916.29 515
7917.13 594
7917.97 614
7918.81 598
7919.65 576
7920.49 606
7921.33 636
7922.17 577
7923.01 592
7923.85 571
7924.69 549
7925.53 497
7926.37 516
7927.21 440
7928.05 423
7928.89 487
7929.73 460
7930.57 466
7931.41 415
7932.25 449
7933.09 425
7933.93 462
7934.77 432
7935.61 429
7936.45 464
7937.29 486
7938.14 455
7938.98 496
7939.82 464
7940.66 439
7941.50 474
7942.34 444
7943.18 414
7944.02 452
7944.86 430
7945.70 454
7946.55 448
7947.39 476
7948.23 471
7949.07 511
7949.91 535
7950.75 497
7951.59 454
7952.44 443
7953.28 491
7954.12 439
7954.96 499
7955.80 502
7956.65 457
7957.49 500
7958.33 526
7959.17 497
7960.01 494
7960.86 446
7961.70 464
7962.54 504
7963.38 501
7964.22 494
7965.07 487
7965.91 480
7966.75 496
7967.59 578
7968.44 591
7969.28 555
7970.12 582
7970.96 558
7971.81 522
7972.65 469
7973.49 492
7974.33 378
7975.18 396
7976.02 427
7976.86 398
7977.71 419
7978.55 443
7979.39 462
7980.23 448
7981.08 426
7981.92 484
7982.76 444
7983.61 422
7984.45 423
7985.29 479
7986.14 516
7986.98 444
7987.82 411
7988.67 437
7989.51 475
7990.36 480
7991.20 478
7992.04 481
7992.89 484
7993.73 417
7994.57 412
7995.42 392
7996.26 402
7997.11 388
7997.95 402
7998.79 446
7999.64 443
8000.48 413
8001.33 450
8002.17 405
8003.01 394
8003.86 359
8004.70 369
8005.55 383
8006.39 367
8007.24 414
8008.08 431
8008.93 391
8009.77 388
8010.62 443
8011.46 350
8012.30 420
8013.15 406
8013.99 389
8014.84 327
8015.68 388
8016.53 407
8017.37 404
8018.22 368
8019.06 352
8019.91 466
8020.76 364
8021.60 373
8022.45 387
8023.29 365
8024.14 378
8024.98 367
8025.83 420
8026.67 429
8027.52 383
8028.36 355
8029.21 402
8030.06 357
8030.90 421
8031.75 387
8032.59 419
8033.44 353
8034.28 366
8035.13 368
8035.98 394
8036.82 349
8037.67 347
8038.52 385
8039.36 416
8040.21 391
8041.05 415
8041.90 413
8042.75 431
8043.59 320
8044.44 367
8045.29 416
8046.13 406
8046.98 385
8047.83 359
8048.67 394
8049.52 321
8050.37 327
8051.21 363
8052.06 417
8052.91 369
8053.75 385
8054.60 392
8055.45 346
8056.30 387
8057.14 401
8057.99 385
8058.84 318
8059.68 344
8060.53 392
8061.38 372
8062.23 387
8063.07 381
8063.92 378
8064.77 374
8065.62 343
8066.46 345
8067.31 362
8068.16 346
8069.01 373
8069.85 401
8070.70 386
8071.55 361
8072.40 372
8073.25 396
8074.09 404
8074.94 398
8075.79 376
8076.64 413
8077.49 396
8078.34 380
8079.18 352
8080.03 375
8080.88 353
8081.73 341
8082.58 337
8083.43 375
8084.27 360
8085.12 366
8085.97 405
8086.82 378
8087.67 362
8088.52 342
8089.37 380
8090.22 373
8091.06 379
8091.91 357
8092.76 345
8093.61 362
8094.46 357
8095.31 376
8096.16 375
8097.01 375
8097.86 338
8098.71 340
8099.56 327
8100.41 350
8101.26 353
8102.11 380
8102.95 361
8103.80 342
8104.65 318
8105.50 332
8106.35 341
8107.20 362
8108.05 362
8108.90 362
8109.75 377
8110.60 319
8111.45 314
8112.30 363
8113.15 400
8114.00 389
8114.85 408
8115.70 402
8116.55 368
8117.40 367
8118.25 403
8119.10 388
8119.96 438
8120.81 400
8121.66 419
8122.51 374
8123.36 408
8124.21 429
8125.06 439
8125.91 431
8126.76 398
8127.61 418
8128.46 357
8129.31 356
8130.16 373
8131.02 368
8131.87 400
8132.72 393
8133.57 406
8134.42 362
8135.27 344
8136.12 381
8136.97 412
8137.83 422
8138.68 418
8139.53 400
8140.38 378
8141.23 435
8142.08 420
8142.93 375
8143.79 451
8144.64 526
8145.49 406
8146.34 435
8147.19 434
8148.05 450
8148.90 460
8149.75 517
8150.60 486
8151.45 463
8152.31 488
8153.16 473
8154.01 513
8154.86 640
8155.71 664
8156.57 595
8157.42 646
8158.27 645
8159.12 569
8159.98 578
8160.83 527
8161.68 434
8162.54 437
8163.39 406
8164.24 452
8165.09 435
8165.95 399
8166.80 414
8167.65 467
8168.51 470
8169.36 465
8170.21 417
8171.06 409
8171.92 409
8172.77 429
8173.62 381
8174.48 404
8175.33 370
8176.18 365
8177.04 362
8177.89 395
8178.74 420
8179.60 378
8180.45 384
8181.31 412
8182.16 366
8183.01 431
8183.87 392
8184.72 393
8185.57 410
8186.43 409
8187.28 395
8188.14 344
8188.99 329
8189.84 407
8190.70 360
8191.55 356
8192.41 424
8193.26 377
8194.12 350
8194.97 401
8195.83 375
8196.68 343
8197.53 326
8198.39 325
8199.24 331
8200.10 306
8200.95 341
8201.81 358
8202.66 358
8203.52 346
8204.37 304
8205.23 383
8206.08 341
8206.94 289
8207.79 296
8208.65 338
8209.50 319
8210.36 362
8211.21 402
8212.07 359
8212.92 304
8213.78 306
8214.63 371
8215.49 370
8216.34 381
8217.20 312
8218.06 333
8218.91 338
8219.77 364
8220.62 408
8221.48 362
8222.33 390
8223.19 378
8224.05 367
8224.90 410
8225.76 370
8226.61 380
8227.47 369
8228.33 345
8229.18 336
8230.04 327
8230.90 380
8231.75 330
8232.61 346
8233.46 327
8234.32 329
8235.18 330
8236.03 378
8236.89 374
8237.75 374
8238.60 342
8239.46 341
8240.32 326
8241.17 358
8242.03 341
8242.89 313
8243.74 350
8244.60 334
8245.46 361
8246.32 331
8247.17 340
8248.03 343
8248.89 342
8249.74 330
8250.60 358
8251.46 319
8252.32 344
8253.17 352
8254.03 321
8254.89 360
8255.75 376
8256.60 399
8257.46 349
8258.32 361
8259.18 391
8260.04 382
8260.89 356
8261.75 351
8262.61 306
8263.47 374
8264.32 347
8265.18 385
8266.04 364
8266.90 374
8267.76 331
8268.62 299
8269.47 342
8270.33 392
8271.19 422
8272.05 370
8272.91 438
8273.77 394
8274.62 387
8275.48 364
8276.34 393
8277.20 323
8278.06 351
8278.92 382
8279.78 377
8280.64 337
8281.49 339
8282.35 365
8283.21 358
8284.07 337
8284.93 404
8285.79 382
8286.65 378
8287.51 408
8288.37 396
8289.23 409
8290.09 374
8290.95 412
8291.80 396
8292.66 346
8293.52 342
8294.38 389
8295.24 407
8296.10 357
8296.96 354
8297.82 358
8298.68 410
8299.54 341
8300.40 342
8301.26 393
8302.12 415
8302.98 395
8303.84 425
8304.70 435
8305.56 398
8306.42 382
8307.28 381
8308.14 365
8309.00 386
8309.86 359
8310.72 393
8311.58 408
8312.44 408
8313.31 370
8314.17 404
8315.03 402
8315.89 437
8316.75 392
8317.61 442
8318.47 457
8319.33 386
8320.19 429
8321.05 405
8321.91 377
8322.77 406
8323.64 410
8324.50 371
8325.36 379
8326.22 361
8327.08 337
8327.94 366
8328.80 352
8329.66 362
8330.53 415
8331.39 411
8332.25 376
8333.11 369
8333.97 432
8334.83 387
8335.70 400
8336.56 372
8337.42 409
8338.28 404
8339.14 409
8340.00 364
8340.87 348
8341.73 359
8342.59 387
8343.45 429
8344.32 343
8345.18 371
8346.04 395
8346.90 452
8347.76 344
8348.63 386
8349.49 330
8350.35 367
8351.21 383
8352.08 419
8352.94 423
8353.80 405
8354.66 413
8355.53 379
8356.39 327
8357.25 371
8358.12 381
8358.98 379
8359.84 408
8360.71 410
8361.57 413
8362.43 411
8363.29 412
8364.16 380
8365.02 381
8365.88 361
8366.75 398
8367.61 407
8368.47 417
8369.34 404
8370.20 398
8371.06 421
8371.93 387
8372.79 392
8373.66 390
8374.52 376
8375.38 472
8376.25 425
8377.11 394
8377.97 370
8378.84 362
8379.70 380
8380.57 416
8381.43 405
8382.30 388
8383.16 402
8384.02 342
8384.89 390
8385.75 391
8386.62 402
8387.48 407
8388.35 436
8389.21 411
8390.07 418
8390.94 411
8391.80 392
8392.67 425
8393.53 441
8394.40 408
8395.26 415
8396.13 418
8396.99 438
8397.86 488
8398.72 463
8399.59 443
8400.45 398
8401.32 411
8402.18 468
8403.05 479
8403.91 481
8404.78 479
8405.64 491
8406.51 447
8407.37 453
8408.24 423
8409.11 484
8409.97 412
8410.84 437
8411.70 503
8412.57 499
8413.43 508
8414.30 501
8415.17 530
8416.03 520
8416.90 503
8417.76 500
8418.63 496
8419.50 456
8420.36 499
8421.23 482
8422.09 545
8422.96 511
8423.83 503
8424.69 516
8425.56 518
8426.43 587
8427.29 644
8428.16 565
8429.02 582
8429.89 570
8430.76 541
8431.62 571
8432.49 595
8433.36 623
8434.23 701
8435.09 708
8435.96 671
8436.83 642
8437.69 682
8438.56 706
8439.43 677
8440.29 705
8441.16 721
8442.03 771
8442.90 800
8443.76 786
8444.63 840
8445.50 811
8446.37 854
8447.23 794
8448.10 813
8448.97 749
8449.84 834
8450.70 811
8451.57 816
8452.44 898
8453.31 904
8454.17 939
8455.04 1048
8455.91 1221
8456.78 1401
8457.65 1509
8458.51 1551
8459.38 1607
8460.25 1590
8461.12 1351
8461.99 1233
8462.86 1243
8463.72 1167
8464.59 1085
8465.46 889
8466.33 1033
8467.20 1043
8468.07 1186
8468.93 1418
8469.80 1675
8470.67 2011
8471.54 2369
8472.41 2548
8473.28 2571
8474.15 2296
8475.02 2015
8475.89 1833
8476.75 1564
8477.62 1308
8478.49 1037
8479.36 988
8480.23 887
8481.10 782
8481.97 721
8482.84 683
8483.71 686
8484.58 711
8485.45 711
8486.32 707
8487.19 677
8488.06 676
8488.92 659
8489.79 620
8490.66 656
8491.53 606
8492.40 591
8493.27 597
8494.14 627
8495.01 651
8495.88 639
8496.75 705
8497.62 596
8498.49 681
8499.36 728
8500.23 677
8501.10 622
8501.97 599
8502.85 580
8503.72 621
8504.59 656
8505.46 573
8506.33 606
8507.20 645
8508.07 668
8508.94 684
8509.81 810
8510.68 824
8511.55 773
8512.42 702
8513.29 673
8514.16 627
8515.03 700
8515.91 656
8516.78 596
8517.65 546
8518.52 587
8519.39 529
8520.26 565
8521.13 535
8522.00 570
8522.88 546
8523.75 540
8524.62 593
8525.49 528
8526.36 570
8527.23 591
8528.10 575
8528.98 551
8529.85 613
8530.72 536
8531.59 597
8532.46 636
8533.34 652
8534.21 641
8535.08 661
8535.95 637
8536.82 620
8537.70 615
8538.57 656
8539.44 615
8540.31 614
8541.18 649
8542.06 610
8542.93 583
8543.80 565
8544.67 668
8545.55 625
8546.42 583
8547.29 566
8548.17 594
8549.04 631
8549.91 632
8550.78 631
8551.66 633
8552.53 646
8553.40 747
8554.28 744
8555.15 685
8556.02 778
8556.89 725
8557.77 695
8558.64 667
8559.51 625
8560.39 560
8561.26 520
8562.13 540
8563.01 491
8563.88 537
8564.75 586
8565.63 545
8566.50 539
8567.38 579
8568.25 505
8569.12 504
8570.00 515
8570.87 514
8571.74 462
8572.62 482
8573.49 548
8574.37 518
8575.24 449
8576.11 498
8576.99 440
8577.86 418
8578.74 491
8579.61 494
8580.49 459
8581.36 477
8582.23 449
8583.11 468
8583.98 441
8584.86 519
8585.73 484
8586.61 490
8587.48 533
8588.36 538
8589.23 506
8590.11 489
8590.98 483
8591.86 478
8592.73 433
8593.61 491
8594.48 486
8595.36 437
8596.23 471
8597.11 504
8597.98 471
8598.86 460
8599.73 447
8600.61 469
8601.48 458
8602.36 519
8603.23 539
8604.11 475
8604.99 464
8605.86 537
8606.74 497
8607.61 502
8608.49 454
8609.36 502
8610.24 481
8611.12 473
8611.99 513
8612.87 495
8613.74 481
8614.62 455
8615.50 555
8616.37 541
8617.25 424
8618.12 476
8619.00 493
8619.88 534
8620.75 555
8621.63 437
8622.51 423
8623.38 460
8624.26 486
8625.14 521
8626.01 498
8626.89 471
8627.77 514
8628.64 523
8629.52 549
8630.40 542
8631.27 557
8632.15 527
8633.03 491
8633.90 522
8634.78 544
8635.66 510
8636.54 563
8637.41 554
8638.29 524
8639.17 503
8640.05 583
8640.92 564
8641.80 546
8642.68 604
8643.55 586
8644.43 624
8645.31 643
8646.19 635
8647.07 577
8647.94 566
8648.82 568
8649.70 608
8650.58 607
8651.45 636
8652.33 561
8653.21 589
8654.09 582
8654.97 583
8655.85 625
8656.72 678
8657.60 673
8658.48 663
8659.36 627
8660.24 635
8661.12 658
8661.99 631
8662.87 638
8663.75 620
8664.63 596
8665.51 606
8666.39 654
8667.27 695
8668.14 671
8669.02 727
8669.90 713
8670.78 786
8671.66 817
8672.54 938
8673.42 1012
8674.30 1191
8675.18 1268
8676.06 1269
8676.94 1203
8677.81 1253
8678.69 1170
8679.57 1034
8680.45 970
8681.33 864
8682.21 850
8683.09 870
8683.97 774
8684.85 639
8685.73 659
8686.61 635
8687.49 677
8688.37 752
8689.25 727
8690.13 870
8691.01 1010
8691.89 1197
8692.77 1295
8693.65 1375
8694.53 1539
8695.41 1616
8696.29 1594
8697.17 1428
8698.05 1250
8698.93 1035
8699.81 879
8700.69 827
8701.57 663
8702.45 628
8703.33 592
8704.21 585
8705.09 564
8705.98 530
8706.86 535
8707.74 514
8708.62 488
8709.50 516
8710.38 560
8711.26 506
8712.14 568
8713.02 622
8713.90 513
8714.79 548
8715.67 525
8716.55 563
8717.43 528
8718.31 505
8719.19 460
8720.07 453
8720.95 513
8721.84 467
8722.72 470
8723.60 512
8724.48 506
8725.36 540
8726.24 549
8727.13 498
8728.01 542
8728.89 563
8729.77 530
8730.65 586
8731.54 525
8732.42 583
8733.30 563
8734.18 564
8735.06 623
8735.95 569
8736.83 529
8737.71 498
8738.59 494
8739.48 508
8740.36 468
8741.24 520
8742.12 494
8743.01 491
8743.89 436
8744.77 487
8745.65 462
8746.54 486
8747.42 531
8748.30 490
8749.19 515
8750.07 498
8750.95 527
8751.83 513
8752.72 519
8753.60 509
8754.48 492
8755.37 499
8756.25 545
8757.13 562
8758.02 570
8758.90 534
8759.78 535
8760.67 548
8761.55 616
8762.43 576
8763.32 553
8764.20 534
8765.09 565
8765.97 545
8766.85 558
8767.74 479
8768.62 549
8769.51 575
8770.39 495
8771.27 557
8772.16 548
8773.04 520
8773.93 524
8774.81 579
8775.69 518
8776.58 474
8777.46 480
8778.35 498
8779.23 484
8780.12 436
8781.00 485
8781.89 493
8782.77 464
8783.65 426
8784.54 437
8785.42 451
8786.31 493
8787.19 465
8788.08 496
8788.96 489
8789.85 431
8790.73 447
8791.62 432
8792.50 463
8793.39 470
8794.27 479
8795.16 455
8796.04 521
8796.93 477
8797.82 504
8798.70 485
8799.59 491
8800.47 469
8801.36 475
8802.24 532
8803.13 512
8804.01 546
8804.90 569
8805.79 559
8806.67 497
8807.56 488
8808.44 448
8809.33 494
8810.22 455
8811.10 489
8811.99 451
8812.87 476
8813.76 423
8814.65 432
8815.53 398
8816.42 416
8817.30 432
8818.19 460
8819.08 406
8819.96 396
8820.85 431
8821.74 456
8822.62 451
8823.51 388
8824.40 390
8825.28 423
8826.17 378
8827.06 380
8827.94 402
8828.83 404
8829.72 426
8830.61 367
8831.49 419
8832.38 388
8833.27 410
8834.15 391
8835.04 344
8835.93 418
8836.82 358
8837.70 348
8838.59 401
8839.48 413
8840.37 402
8841.25 394
8842.14 390
8843.03 380
8843.92 351
8844.80 378
8845.69 387
8846.58 370
8847.47 359
8848.36 391
8849.24 396
8850.13 379
8851.02 353
8851.91 393
8852.80 368
8853.68 334
8854.57 364
8855.46 382
8856.35 360
8857.24 354
8858.13 339
8859.01 355
8859.90 350
8860.79 349
8861.68 351
8862.57 355
8863.46 326
8864.35 315
8865.23 321
8866.12 359
8867.01 383
8867.90 332
8868.79 363
8869.68 327
8870.57 373
8871.46 352
8872.35 339
8873.24 316
8874.12 322
8875.01 328
8875.90 369
8876.79 392
8877.68 328
8878.57 329
8879.46 341
8880.35 295
8881.24 315
8882.13 341
8883.02 294
8883.91 298
8884.80 308
8885.69 320
8886.58 376
8887.47 327
8888.36 326
8889.25 292
8890.14 308
8891.03 328
8891.92 331
8892.81 309
8893.70 300
8894.59 314
8895.48 308
8896.37 358
8897.26 337
8898.15 328
8899.04 286
8899.93 326
8900.82 343
8901.71 311
8902.60 362
8903.49 325
8904.38 303
8905.28 306
8906.17 299
8907.06 331
8907.95 323
8908.84 331
8909.73 313
8910.62 322
8911.51 304
8912.40 294
8913.29 278
8914.19 262
8915.08 281
8915.97 292
8916.86 329
8917.75 295
8918.64 330
8919.53 340
8920.43 289
8921.32 336
8922.21 337
8923.10 320
8923.99 304
8924.88 305
8925.78 333
8926.67 302
8927.56 247
8928.45 283
8929.34 279
8930.24 311
8931.13 263
8932.02 299
8932.91 330
8933.80 305
8934.70 318
8935.59 320
8936.48 287
8937.37 287
8938.27 285
8939.16 305
8940.05 298
8940.94 276
8941.84 288
8942.73 318
8943.62 326
8944.51 305
8945.41 279
8946.30 277
8947.19 286
8948.09 331
8948.98 309
8949.87 294
8950.77 302
8951.66 288
8952.55 284
8953.44 292
8954.34 270
8955.23 306
8956.12 282
8957.02 280
8957.91 310
8958.80 302
8959.70 262
8960.59 293
8961.49 298
8962.38 275
8963.27 313
8964.17 272
8965.06 263
8965.95 286
8966.85 283
8967.74 311
8968.64 334
8969.53 297
8970.42 336
8971.32 293
8972.21 293
8973.11 326
8974.00 313
8974.90 270
8975.79 295
8976.68 313
8977.58 293
8978.47 290
8979.37 267
8980.26 279
8981.16 303
8982.05 334
8982.95 276
8983.84 276
8984.74 276
8985.63 243
8986.52 269
8987.42 277
8988.31 276
8989.21 296
8990.10 254
8991.00 235
8991.89 211
8992.79 247
8993.69 249
8994.58 283
8995.48 300
8996.37 278
8997.27 260
8998.16 289
8999.06 309
8999.95 282
9000.85 282
9001.74 309
9002.64 306
9003.54 264
9004.43 271
9005.33 296
9006.22 314
9007.12 285
9008.01 288
9008.91 333
9009.81 302
9010.70 297
9011.60 285
9012.50 248
9013.39 259
9014.29 290
9015.18 290
9016.08 274
9016.98 258
9017.87 277
9018.77 264
9019.67 277
9020.56 241
9021.46 238
9022.36 307
9023.25 307
9024.15 257
9025.05 269
9025.94 271
9026.84 271
9027.74 308
9028.63 271
9029.53 239
9030.43 225
9031.32 230
9032.22 245
9033.12 248
9034.02 226
9034.91 259
9035.81 282
9036.71 245
9037.61 253
9038.50 275
9039.40 275
9040.30 275
9041.20 266
9042.09 326
9042.99 271
9043.89 241
9044.79 258
9045.68 240
9046.58 226
9047.48 295
9048.38 291
9049.28 282
9050.17 276
9051.07 246
9051.97 258
9052.87 298
9053.77 294
9054.66 263
9055.56 231
9056.46 277
9057.36 259
9058.26 267
9059.16 263
9060.06 283
9060.95 272
9061.85 273
9062.75 297
9063.65 246
9064.55 267
9065.45 295
9066.35 293
9067.25 265
9068.14 300
9069.04 276
9069.94 295
9070.84 296
9071.74 284
9072.64 259
9073.54 321
9074.44 278
9075.34 300
9076.24 245
9077.14 244
9078.04 257
9078.93 287
9079.83 313
9080.73 286
9081.63 272
9082.53 295
9083.43 319
9084.33 241
9085.23 255
9086.13 248
9087.03 277
9087.93 271
9088.83 269
9089.73 251
9090.63 256
9091.53 288
9092.43 299
9093.33 266
9094.23 252
9095.13 309
9096.03 281
9096.93 266
9097.83 243
9098.73 276
9099.63 289
9100.54 289
9101.44 224
9102.34 261
9103.24 266
9104.14 268
9105.04 256
9105.94 263
9106.84 226
9107.74 257
9108.64 268
9109.54 261
9110.44 268
9111.35 278
9112.25 274
9113.15 263
9114.05 297
9114.95 219
9115.85 246
9116.75 297
9117.65 298
9118.56 257
9119.46 245
9120.36 248
9121.26 256
9122.16 238
9123.06 273
9123.97 248
9124.87 230
9125.77 310
9126.67 261
9127.57 239
9128.47 273
9129.38 274
9130.28 267
9131.18 265
9132.08 263
9132.98 277
9133.89 247
9134.79 270
9135.69 283
9136.59 266
9137.50 231
9138.40 238
9139.30 253
9140.20 258
9141.11 238
9142.01 264
9142.91 318
9143.81 275
9144.72 287
9145.62 254
9146.52 323
9147.42 324
9148.33 275
9149.23 246
9150.13 249
9151.04 297
9151.94 263
9152.84 299
9153.75 251
9154.65 299
9155.55 302
9156.46 270
9157.36 260
9158.26 262
9159.17 282
9160.07 339
9160.97 250
9161.88 277
9162.78 306
9163.68 265
9164.59 285
9165.49 288
9166.40 267
9167.30 259
9168.20 307
9169.11 278
9170.01 286
9170.92 252
9171.82 289
9172.72 310
9173.63 299
9174.53 246
9175.44 250
9176.34 267
9177.24 306
9178.15 262
9179.05 254
9179.96 307
9180.86 310
9181.77 291
9182.67 282
9183.58 270
9184.48 257
9185.39 274
9186.29 244
9187.20 251
9188.10 277
9189.01 299
9189.91 294
9190.82 286
9191.72 251
9192.63 274
9193.53 283
9194.44 306
9195.34 290
9196.25 284
9197.15 295
9198.06 298
9198.96 324
9199.87 281
9200.77 301
9201.68 309
9202.58 364
9203.49 316
9204.40 317
9205.30 327
9206.21 283
9207.11 326
9208.02 309
9208.92 307
9209.83 263
9210.74 292
9211.64 259
9212.55 253
9213.45 248
9214.36 250
9215.27 237
9216.17 270
9217.08 333
9217.99 299
9218.89 299
9219.80 284
9220.71 315
9221.61 294
9222.52 281
9223.43 272
9224.33 305
9225.24 286
9226.15 255
9227.05 272
9227.96 274
9228.87 279
9229.77 305
9230.68 254
9231.59 280
9232.49 281
9233.40 274
9234.31 256
9235.22 271
9236.12 278
9237.03 268
9237.94 293
9238.84 301
9239.75 311
9240.66 265
9241.57 272
9242.47 297
9243.38 317
9244.29 243
9245.20 311
9246.11 305
9247.01 283
9247.92 306
9248.83 248
9249.74 275
9250.64 277
9251.55 275
9252.46 258
9253.37 263
9254.28 280
9255.19 268
9256.09 251
9257.00 245
9257.91 254
9258.82 256
9259.73 239
9260.64 263
9261.54 263
9262.45 245
9263.36 247
9264.27 300
9265.18 321
9266.09 300
9267.00 304
9267.90 256
9268.81 296
9269.72 242
9270.63 293
9271.54 244
9272.45 242
9273.36 221
9274.27 289
9275.18 241
9276.09 244
9277.00 266
9277.90 272
9278.81 272
9279.72 267
9280.63 309
9281.54 309
9282.45 321
9283.36 262
9284.27 238
9285.18 231
9286.09 263
9287.00 238
9287.91 275
9288.82 270
9289.73 276
9290.64 265
9291.55 320
9292.46 280
9293.37 247
9294.28 252
9295.19 244
9296.10 288
9297.01 260
9297.92 304
9298.83 255
9299.74 288
9300.65 241
9301.56 258
9302.47 281
9303.38 303
9304.29 316
9305.20 250
9306.12 283
9307.03 263
9307.94 276
9308.85 293
9309.76 313
9310.67 312
9311.58 325
9312.49 304
9313.40 300
9314.31 288
9315.22 312
9316.14 282
9317.05 321
9317.96 272
9318.87 312
9319.78 288
9320.69 294
9321.60 292
9322.52 317
9323.43 260
9324.34 250
9325.25 286
9326.16 273
9327.07 326
9327.99 285
9328.90 286
9329.81 307
9330.72 278
9331.63 285
9332.54 292
9333.46 271
9334.37 297
9335.28 272
9336.19 262
9337.11 252
9338.02 263
9338.93 313
9339.84 272
9340.75 271
9341.67 278
9342.58 271
9343.49 280
9344.40 307
9345.32 260
9346.23 305
9347.14 308
9348.06 299
9348.97 282
9349.88 291
9350.79 329
9351.71 267
9352.62 292
9353.53 268
9354.45 265
9355.36 285
9356.27 311
9357.19 289
9358.10 282
9359.01 295
9359.93 300
9360.84 299
9361.75 277
9362.67 243
9363.58 299
9364.49 302
9365.41 270
9366.32 257
9367.23 229
9368.15 259
9369.06 271
9369.97 251
9370.89 272
9371.80 290
9372.72 298
9373.63 295
9374.54 316
9375.46 315
9376.37 284
9377.29 303
9378.20 282
9379.12 307
9380.03 303
9380.94 286
9381.86 320
9382.77 272
9383.69 274
9384.60 310
9385.52 326
9386.43 283
9387.35 326
9388.26 288
9389.18 300
9390.09 263
9391.01 350
9391.92 371
9392.84 327
9393.75 348
9394.67 361
9395.58 384
9396.50 356
9397.41 339
9398.33 308
9399.24 339
9400.16 330
9401.07 350
9401.99 317
9402.90 285
9403.82 286
9404.73 304
9405.65 296
9406.56 310
9407.48 332
9408.40 271
9409.31 302
9410.23 287
9411.14 326
9412.06 313
9412.98 311
9413.89 261
9414.81 295
9415.72 307
9416.64 338
9417.56 323
9418.47 345
9419.39 312
9420.30 282
9421.22 317
9422.14 297
9423.05 321
9423.97 322
9424.89 359
9425.80 325
9426.72 324
9427.64 332
9428.55 367
9429.47 338
9430.39 296
9431.30 274
9432.22 332
9433.14 347
9434.05 349
9434.97 347
9435.89 317
9436.80 306
9437.72 323
9438.64 317
9439.56 366
9440.47 348
9441.39 328
9442.31 344
9443.23 315
9444.14 337
9445.06 343
9445.98 369
9446.90 335
9447.81 335
9448.73 328
9449.65 354
9450.57 404
9451.48 366
9452.40 454
9453.32 460
9454.24 557
9455.16 557
9456.07 551
9456.99 538
9457.91 465
9458.83 466
9459.75 454
9460.66 399
9461.58 394
9462.50 406
9463.42 351
9464.34 357
9465.26 337
9466.18 340
9467.09 333
9468.01 281
9468.93 323
9469.85 300
9470.77 337
9471.69 353
9472.61 305
9473.53 329
9474.44 371
9475.36 333
9476.28 331
9477.20 380
9478.12 386
9479.04 351
9479.96 362
9480.88 338
9481.80 403
9482.72 367
9483.64 423
9484.56 369
9485.47 364
9486.39 328
9487.31 369
9488.23 360
9489.15 346
9490.07 357
9490.99 323
9491.91 343
9492.83 336
9493.75 387
9494.67 329
9495.59 334
9496.51 335
9497.43 332
9498.35 323
9499.27 303
9500.19 279
9501.11 313
9502.03 327
9502.95 272
9503.87 297
9504.79 287
9505.71 315
9506.63 305
9507.56 354
9508.48 320
9509.40 348
9510.32 308
9511.24 326
9512.16 372
9513.08 387
9514.00 376
9514.92 320
9515.84 366
9516.76 372
9517.68 328
9518.61 330
9519.53 372
9520.45 363
9521.37 313
9522.29 376
9523.21 390
9524.13 374
9525.05 329
9525.98 329
9526.90 319
9527.82 349
9528.74 354
9529.66 342
9530.58 430
9531.50 441
9532.43 409
9533.35 447
9534.27 478
9535.19 499
9536.11 435
9537.04 477
9537.96 441
9538.88 493
9539.80 509
9540.72 393
9541.65 384
9542.57 417
9543.49 325
9544.41 354
9545.34 405
9546.26 367
9547.18 329
9548.10 335
9549.03 386
9549.95 388
9550.87 378
9551.79 362
9552.72 355
9553.64 365
9554.56 382
9555.48 378
9556.41 368
9557.33 378
9558.25 366
9559.18 340
9560.10 368
9561.02 325
9561.95 363
9562.87 378
9563.79 368
9564.72 352
9565.64 336
9566.56 392
9567.49 351
9568.41 348
9569.33 336
9570.26 372
9571.18 368
9572.10 374
9573.03 363
9573.95 333
9574.88 356
9575.80 335
9576.72 353
9577.65 331
9578.57 331
9579.49 334
9580.42 362
9581.34 361
9582.27 332
9583.19 383
9584.12 332
9585.04 352
9585.96 364
9586.89 331
9587.81 358
9588.74 337
9589.66 359
9590.59 308
9591.51 339
9592.44 380
9593.36 373
9594.29 363
9595.21 355
9596.14 341
9597.06 348
9597.98 385
9598.91 401
9599.83 398
9600.76 394
9601.68 434
9602.61 372
9603.54 390
9604.46 417
9605.39 379
9606.31 385
9607.24 402
9608.16 396
9609.09 387
9610.01 402
9610.94 403
9611.86 391
9612.79 389
9613.72 440
9614.64 422
9615.57 437
9616.49 422
9617.42 414
9618.34 445
9619.27 451
9620.20 424
9621.12 478
9622.05 486
9622.97 421
9623.90 464
9624.83 419
9625.75 450
9626.68 502
9627.61 499
9628.53 480
9629.46 500
9630.39 488
9631.31 480
9632.24 478
9633.16 506
9634.09 548
9635.02 549
9635.95 582
9636.87 560
9637.80 595
9638.73 570
9639.65 545
9640.58 568
9641.51 631
9642.43 577
9643.36 560
9644.29 568
9645.22 605
9646.14 614
9647.07 663
9648.00 721
9648.92 801
9649.85 908
9650.78 912
9651.71 1014
9652.63 948
9653.56 886
9654.49 827
9655.42 816
9656.34 751
9657.27 676
9658.20 672
9659.13 629
9660.06 650
9660.98 583
9661.91 563
9662.84 566
9663.77 629
9664.70 621
9665.62 610
9666.55 579
9667.48 588
9668.41 599
9669.34 598
9670.27 638
9671.19 649
9672.12 668
9673.05 642
9673.98 667
9674.91 653
9675.84 649
9676.77 738
9677.70 727
9678.62 754
9679.55 706
9680.48 717
9681.41 743
9682.34 684
9683.27 685
9684.20 686
9685.13 709
9686.06 690
9686.99 745
9687.91 672
9688.84 699
9689.77 813
9690.70 711
9691.63 750
9692.56 826
9693.49 785
9694.42 727
9695.35 841
9696.28 830
9697.21 806
9698.14 838
9699.07 876
9700.00 913
9700.93 876
9701.86 905
9702.79 888
9703.72 902
9704.65 888
9705.58 823
9706.51 732
9707.44 698
9708.37 701
9709.30 621
9710.23 665
9711.16 614
9712.09 592
9713.02 658
9713.95 699
9714.88 769
9715.81 801
9716.74 796
9717.67 752
9718.61 798
9719.54 749
9720.47 754
9721.40 797
9722.33 703
9723.26 644
9724.19 647
9725.12 603
9726.05 634
9726.98 628
9727.92 580
9728.85 618
9729.78 624
9730.71 631
9731.64 618
9732.57 648
9733.50 659
9734.43 645
9735.37 658
9736.30 676
9737.23 655
9738.16 658
9739.09 680
9740.02 645
9740.96 580
9741.89 578
9742.82 609
9743.75 579
9744.68 525
9745.62 584
9746.55 526
9747.48 567
9748.41 513
9749.34 561
9750.28 587
9751.21 610
9752.14 582
9753.07 488
9754.01 545
9754.94 572
9755.87 560
9756.80 549
9757.74 549
9758.67 546
9759.60 541
9760.53 553
9761.47 545
9762.40 549
9763.33 551
9764.27 551
9765.20 590
9766.13 629
9767.07 565
9768.00 572
9768.93 572
9769.86 598
9770.80 570
9771.73 597
9772.66 564
9773.60 541
9774.53 585
9775.47 574
9776.40 604
9777.33 629
9778.27 650
9779.20 720
9780.13 736
9781.07 711
9782.00 736
9782.93 771
9783.87 798
9784.80 777
9785.74 706
9786.67 653
9787.60 669
9788.54 701
9789.47 685
9790.41 621
9791.34 613
9792.28 562
9793.21 596
9794.14 574
9795.08 551
9796.01 588
9796.95 543
9797.88 578
9798.82 622
9799.75 619
9800.69 629
9801.62 667
9802.56 638
9803.49 625
9804.42 572
9805.36 534
9806.29 523
9807.23 516
9808.16 483
9809.10 493
9810.03 515
9810.97 511
9811.91 482
9812.84 420
9813.78 458
9814.71 463
9815.65 483
9816.58 479
9817.52 438
9818.45 474
9819.39 464
9820.32 436
9821.26 458
9822.20 458
9823.13 444
9824.07 485
9825.00 449
9825.94 430
9826.87 429
9827.81 409
9828.75 390
9829.68 427
9830.62 423
9831.55 387
9832.49 387
9833.43 457
9834.36 423
9835.30 366
9836.24 424
9837.17 421
9838.11 447
9839.05 413
9839.98 429
9840.92 446
9841.86 469
9842.79 455
9843.73 439
9844.67 443
9845.60 435
9846.54 411
9847.48 423
9848.41 414
9849.35 439
9850.29 390
9851.22 373
9852.16 441
9853.10 430
9854.04 436
9854.97 458
9855.91 419
9856.85 419
9857.79 432
9858.72 396
9859.66 442
9860.60 403
9861.54 482
9862.47 457
9863.41 434
9864.35 431
9865.29 440
9866.22 402
9867.16 393
9868.10 379
9869.04 407
9869.98 384
9870.91 378
9871.85 390
9872.79 379
9873.73 362
9874.67 390
9875.60 418
9876.54 387
9877.48 403
9878.42 487
9879.36 405
9880.30 397
9881.24 413
9882.17 379
9883.11 431
9884.05 404
9884.99 391
9885.93 394
9886.87 392
9887.81 407
9888.74 364
9889.68 388
9890.62 406
9891.56 424
9892.50 366
9893.44 331
9894.38 378
9895.32 338
9896.26 349
9897.20 391
9898.14 414
9899.08 353
9900.01 372
9900.95 356
9901.89 353
9902.83 344
9903.77 407
9904.71 418
9905.65 391
9906.59 355
9907.53 377
9908.47 434
9909.41 442
9910.35 398
9911.29 377
9912.23 413
9913.17 415
9914.11 379
9915.05 402
9915.99 386
9916.93 388
9917.87 366
9918.81 354
9919.75 403
9920.69 383
9921.63 357
9922.57 412
9923.51 464
9924.46 469
9925.40 497
9926.34 620
9927.28 652
9928.22 736
9929.16 752
9930.10 804
9931.04 789
9931.98 766
9932.92 701
9933.86 663
9934.80 576
9935.75 545
9936.69 551
9937.63 453
9938.57 397
9939.51 408
9940.45 414
9941.39 434
9942.34 353
9943.28 363
9944.22 346
9945.16 363
9946.10 405
9947.04 389
9947.98 388
9948.93 363
9949.87 399
9950.81 377
9951.75 394
9952.69 330
9953.64 343
9954.58 384
9955.52 405
9956.46 370
9957.40 401
9958.35 439
9959.29 399
9960.23 332
9961.17 381
9962.12 392
9963.06 348
9964.00 309
9964.94 321
9965.89 378
9966.83 443
9967.77 408
9968.71 400
9969.66 386
9970.60 342
9971.54 382
9972.48 386
9973.43 331
9974.37 328
9975.31 367
9976.26 360
9977.20 321
9978.14 342
9979.09 359
9980.03 316
9980.97 337
9981.92 358
9982.86 341
9983.80 341
9984.75 309
9985.69 302
9986.63 328
9987.58 309
9988.52 335
9989.46 298
9990.41 331
9991.35 300
9992.30 303
9993.24 322
9994.18 312
9995.13 313
9996.07 315
9997.01 324
9997.96 350
9998.90 340
9999.85 312
10000.79 319
10001.74 343
10002.68 310
10003.62 337
10004.57 300
10005.51 320
10006.46 361
10007.40 310
10008.35 319
10009.29 304
10010.24 342
10011.18 368
10012.13 344
10013.07 307
10014.01 297
10014.96 305
10015.90 310
10016.85 287
10017.79 310
10018.74 316
10019.68 302
10020.63 321
10021.58 289
10022.52 287
10023.47 320
10024.41 327
10025.36 293
10026.30 323
10027.25 333
10028.19 339
10029.14 309
10030.08 282
10031.03 261
10031.98 291
10032.92 324
10033.87 318
10034.81 306
10035.76 257
10036.70 263
10037.65 297
10038.60 328
10039.54 273
10040.49 289
10041.43 268
10042.38 270
10043.33 319
10044.27 291
10045.22 257
10046.17 267
10047.11 331
10048.06 250
10049.01 259
10049.95 243
10050.90 246
10051.84 266
10052.79 221
10053.74 259
10054.69 270
10055.63 290
10056.58 283
10057.53 235
10058.47 284
10059.42 301
10060.37 291
10061.31 317
10062.26 252
10063.21 264
10064.16 259
10065.10 258
10066.05 294
10067.00 277
10067.94 280
10068.89 275
10069.84 257
10070.79 272
10071.73 272
10072.68 268
10073.63 241
10074.58 263
10075.53 319
10076.47 271
10077.42 292
10078.37 286
10079.32 263
10080.26 274
10081.21 258
10082.16 273
10083.11 273
10084.06 292
10085.01 295
10085.95 307
10086.90 268
10087.85 260
10088.80 262
10089.75 275
10090.70 303
10091.64 289
10092.59 251
10093.54 221
10094.49 279
10095.44 265
10096.39 228
10097.34 264
10098.28 312
10099.23 257
10100.18 237
10101.13 249
10102.08 268
10103.03 258
10103.98 263
10104.93 230
10105.88 258
10106.83 260
10107.78 262
10108.72 265
10109.67 262
10110.62 249
10111.57 288
10112.52 301
10113.47 236
10114.42 281
10115.37 288
10116.32 313
10117.27 283
10118.22 259
10119.17 261
10120.12 266
10121.07 241
10122.02 252
10122.97 274
10123.92 232
10124.87 272
10125.82 276
10126.77 236
10127.72 246
10128.67 253
10129.62 252
10130.57 248
10131.52 253
10132.47 297
10133.42 286
10134.37 255
10135.32 248
10136.27 237
10137.22 252
10138.18 258
10139.13 247
10140.08 272
10141.03 265
10141.98 280
10142.93 259
10143.88 234
10144.83 270
10145.78 216
10146.73 234
10147.68 289
10148.64 305
10149.59 288
10150.54 282
10151.49 244
10152.44 266
10153.39 298
10154.34 258
10155.30 273
10156.25 255
10157.20 286
10158.15 253
10159.10 267
10160.05 282
10161.01 270
10161.96 242
10162.91 266
10163.86 267
10164.81 267
10165.76 278
10166.72 275
10167.67 277
10168.62 298
10169.57 324
10170.53 312
10171.48 332
10172.43 297
10173.38 281
10174.33 250
10175.29 285
10176.24 271
10177.19 296
10178.14 306
10179.10 313
10180.05 305
10181.00 316
10181.96 319
10182.91 326
10183.86 346
10184.81 306
10185.77 284
10186.72 322
10187.67 290
10188.63 280
10189.58 319
10190.53 290
10191.49 311
10192.44 298
10193.39 306
10194.35 332
10195.30 331
10196.25 328
10197.21 330
10198.16 349
10199.11 351
10200.07 352
10201.02 337
10201.97 357
10202.93 371
10203.88 362
10204.84 351
10205.79 343
10206.74 383
10207.70 431
10208.65 377
10209.60 460
10210.56 438
10211.51 423
10212.47 400
10213.42 379
10214.38 410
10215.33 344
10216.28 321
10217.24 352
10218.19 339
10219.15 326
10220.10 324
10221.06 302
10222.01 332
10222.97 331
10223.92 318
10224.88 388
10225.83 322
10226.79 287
10227.74 336
10228.70 357
10229.65 312
10230.61 316
10231.56 328
10232.52 350
10233.47 356
10234.43 377
10235.38 405
10236.34 387
10237.29 466
10238.25 483
10239.20 450
10240.16 415
10241.11 417
10242.07 396
10243.03 385
10243.98 406
10244.94 360
10245.89 290
10246.85 325
10247.80 278
10248.76 297
10249.72 274
10250.67 289
10251.63 299
10252.58 265
10253.54 272
10254.50 295
10255.45 276
10256.41 283
10257.36 325
10258.32 282
10259.28 264
10260.23 250
10261.19 294
10262.15 289
10263.10 267
10264.06 293
10265.02 288
10265.97 276
10266.93 299
10267.89 298
10268.84 264
10269.80 246
10270.76 275
10271.71 253
10272.67 255
10273.63 313
10274.59 300
10275.54 270
10276.50 250
10277.46 310
10278.41 313
10279.37 313
10280.33 242
10281.29 252
10282.24 252
10283.20 223
10284.16 248
10285.12 282
10286.07 273
10287.03 251
10287.99 237
10288.95 238
10289.91 242
10290.86 241
10291.82 261
10292.78 246
10293.74 297
10294.70 250
10295.65 261
10296.61 275
10297.57 281
10298.53 268
10299.49 263
10300.44 276
10301.40 244
10302.36 286
10303.32 272
10304.28 278
10305.24 248
10306.20 260
10307.15 266
10308.11 237
10309.07 249
10310.03 287
10310.99 272
10311.95 263
10312.91 251
10313.87 273
10314.82 285
10315.78 267
10316.74 274
10317.70 261
10318.66 286
10319.62 224
10320.58 239
10321.54 271
10322.50 265
10323.46 241
10324.42 229
10325.38 255
10326.34 250
10327.29 259
10328.25 295
10329.21 298
10330.17 313
10331.13 308
10332.09 320
10333.05 299
10334.01 300
10334.97 277
10335.93 304
10336.89 300
10337.85 296
10338.81 266
10339.77 237
10340.73 253
10341.69 259
10342.65 265
10343.61 251
10344.57 280
10345.54 293
10346.50 243
10347.46 259
10348.42 230
10349.38 282
10350.34 259
10351.30 291
10352.26 258
10353.22 276
10354.18 275
10355.14 234
10356.10 245
10357.06 239
10358.02 284
10358.99 274
10359.95 245
10360.91 237
10361.87 258
10362.83 239
10363.79 228
10364.75 221
10365.71 213
10366.68 249
10367.64 262
10368.60 225
10369.56 209
10370.52 262
10371.48 221
10372.44 246
10373.41 254
10374.37 263
10375.33 248
10376.29 243
10377.25 234
10378.22 249
10379.18 243
10380.14 221
10381.10 230
10382.06 260
10383.03 262
10383.99 220
10384.95 228
10385.91 237
10386.88 259
10387.84 268
10388.80 288
10389.76 243
10390.72 225
10391.69 231
10392.65 281
10393.61 268
10394.58 267
10395.54 246
10396.50 252
10397.46 245
10398.43 250
10399.39 249
10400.35 279
10401.32 233
10402.28 254
10403.24 254
10404.20 237
10405.17 241
10406.13 244
10407.09 258
10408.06 273
10409.02 264
10409.98 270
10410.95 311
10411.91 244
10412.88 242
10413.84 271
10414.80 308
10415.77 318
10416.73 328
10417.69 343
10418.66 363
10419.62 342
10420.59 420
10421.55 415
10422.51 443
10423.48 388
10424.44 352
10425.41 353
10426.37 334
10427.33 292
10428.30 283
10429.26 248
10430.23 287
10431.19 264
10432.16 249
10433.12 249
10434.08 242
10435.05 228
10436.01 224
10436.98 209
10437.94 253
10438.91 214
10439.87 227
10440.84 242
10441.80 235
10442.77 224
10443.73 237
10444.70 260
10445.66 234
10446.63 236
10447.59 192
10448.56 207
10449.52 251
10450.49 246
10451.45 228
10452.42 241
10453.38 253
10454.35 238
10455.32 220
10456.28 241
10457.25 226
10458.21 223
10459.18 259
10460.14 282
10461.11 245
10462.08 237
10463.04 206
10464.01 241
10464.97 241
10465.94 222
10466.90 249
10467.87 229
10468.84 234
10469.80 246
10470.77 207
10471.74 207
10472.70 207
10473.67 253
10474.63 225
10475.60 213
10476.57 238
10477.53 211
10478.50 199
10479.47 229
10480.43 246
10481.40 227
10482.37 226
10483.33 206
10484.30 212
10485.27 241
10486.24 225
10487.20 229
10488.17 278
10489.14 242
10490.10 274
10491.07 222
10492.04 217
10493.01 214
10493.97 231
10494.94 280
10495.91 256
10496.87 251
10497.84 239
10498.81 227
10499.78 225
10500.74 251
10501.71 247
10502.68 212
10503.65 213
10504.62 227
10505.58 219
10506.55 228
10507.52 239
10508.49 254
10509.46 264
10510.42 238
10511.39 233
10512.36 258
10513.33 231
10514.30 273
10515.26 279
10516.23 247
10517.20 212
10518.17 221
10519.14 265
10520.11 254
10521.08 264
10522.04 232
10523.01 198
10523.98 239
10524.95 234
10525.92 233
10526.89 229
10527.86 244
10528.83 233
10529.79 239
10530.76 213
10531.73 253
10532.70 201
10533.67 230
10534.64 224
10535.61 244
10536.58 235
10537.55 209
10538.52 207
10539.49 200
10540.46 230
10541.43 219
10542.39 253
10543.36 257
10544.33 216
10545.30 209
10546.27 282
10547.24 256
10548.21 237
10549.18 225
10550.15 245
10551.12 270
10552.09 243
10553.06 227
10554.03 222
10555.00 218
10555.97 236
10556.94 271
10557.91 263
10558.88 255
10559.85 287
10560.82 269
10561.80 280
10562.77 244
10563.74 309
10564.71 306
10565.68 304
10566.65 285
10567.62 288
10568.59 273
10569.56 247
10570.53 224
10571.50 260
10572.47 235
10573.44 218
10574.41 227
10575.39 228
10576.36 237
10577.33 230
10578.30 252
10579.27 233
10580.24 180
10581.21 208
10582.18 225
10583.16 218
10584.13 224
10585.10 224
10586.07 281
10587.04 256
10588.01 266
10588.99 290
10589.96 252
10590.93 260
10591.90 210
10592.87 285
10593.84 274
10594.82 267
10595.79 222
10596.76 247
10597.73 273
10598.70 239
10599.68 246
10600.65 227
10601.62 235
10602.59 243
10603.57 233
10604.54 238
10605.51 209
10606.48 236
10607.46 214
10608.43 257
10609.40 220
10610.37 229
10611.35 236
10612.32 245
10613.29 237
10614.27 194
10615.24 231
10616.21 224
10617.18 252
10618.16 233
10619.13 209
10620.10 239
10621.08 269
10622.05 243
10623.02 244
10624.00 267
10624.97 281
10625.94 257
10626.92 268
10627.89 240
10628.86 235
10629.84 250
10630.81 266
10631.78 257
10632.76 258
10633.73 247
10634.71 253
10635.68 249
10636.65 247
10637.63 248
10638.60 256
10639.58 287
10640.55 317
10641.52 306
10642.50 320
10643.47 309
10644.45 335
10645.42 305
10646.39 267
10647.37 241
10648.34 241
10649.32 219
10650.29 210
10651.27 209
10652.24 231
10653.22 197
10654.19 246
10655.17 218
10656.14 216
10657.12 240
10658.09 239
10659.07 246
10660.04 233
10661.01 225
10661.99 234
10662.97 224
10663.94 231
10664.92 233
10665.89 256
10666.87 267
10667.84 244
10668.82 259
10669.79 243
10670.77 249
10671.74 244
10672.72 250
10673.69 244
10674.67 234
10675.65 230
10676.62 228
10677.60 222
10678.57 233
10679.55 254
10680.52 241
10681.50 249
10682.48 230
10683.45 234
10684.43 270
10685.40 215
10686.38 235
10687.36 231
10688.33 242
10689.31 258
10690.29 264
10691.26 211
10692.24 230
10693.22 200
10694.19 238
10695.17 212
10696.14 201
10697.12 207
10698.10 223
10699.08 228
10700.05 222
10701.03 182
10702.01 183
10702.98 185
10703.96 159
10704.94 188
10705.91 221
10706.89 225
10707.87 199
10708.85 206
10709.82 212
10710.80 218
10711.78 209
10712.75 219
10713.73 205
10714.71 188
10715.69 227
10716.66 212
10717.64 236
10718.62 219
10719.60 211
10720.57 239
10721.55 224
10722.53 216
10723.51 211
10724.49 179
10725.46 176
10726.44 201
10727.42 204
10728.40 206
10729.38 228
10730.35 246
10731.33 216
10732.31 196
10733.29 223
10734.27 178
10735.25 191
10736.22 204
10737.20 195
10738.18 221
10739.16 238
10740.14 223
10741.12 191
10742.10 208
10743.08 221
10744.05 225
10745.03 229
10746.01 193
10746.99 213
10747.97 184
10748.95 212
10749.93 218
10750.91 210
10751.89 207
10752.87 228
10753.84 186
10754.82 213
10755.80 215
10756.78 220
10757.76 224
10758.74 206
10759.72 201
10760.70 185
10761.68 202
10762.66 186
10763.64 176
10764.62 190
10765.60 219
10766.58 201
10767.56 175
10768.54 179
10769.52 186
10770.50 234
10771.48 210
10772.46 228
10773.44 205
10774.42 206
10775.40 200
10776.38 235
10777.36 206
10778.34 216
10779.32 232
10780.30 200
10781.28 218
10782.26 205
10783.24 213
10784.22 227
10785.20 231
10786.19 221
10787.17 214
10788.15 208
10789.13 211
10790.11 196
10791.09 211
10792.07 201
10793.05 201
10794.03 197
10795.01 203
10796.00 207
10796.98 206
10797.96 217
10798.94 210
10799.92 184
10800.90 221
10801.88 224
10802.86 222
10803.85 214
10804.83 229
10805.81 197
10806.79 190
10807.77 215
10808.75 218
10809.74 249
10810.72 195
10811.70 251
10812.68 234
10813.66 219
10814.65 230
10815.63 239
10816.61 208
10817.59 238
10818.57 247
10819.56 232
10820.54 226
10821.52 200
10822.50 215
10823.49 193
10824.47 207
10825.45 193
10826.43 235
10827.42 229
10828.40 220
10829.38 212
10830.36 199
10831.35 228
10832.33 192
10833.31 187
10834.30 184
10835.28 212
10836.26 258
10837.25 257
10838.23 215
10839.21 209
10840.19 233
10841.18 253
10842.16 206
10843.14 199
10844.13 208
10845.11 200
10846.09 218
10847.08 246
10848.06 207
10849.05 171
10850.03 205
10851.01 200
10852.00 228
10852.98 214
10853.96 201
10854.95 199
10855.93 232
10856.92 229
10857.90 216
10858.88 224
10859.87 236
10860.85 214
10861.84 185
10862.82 223
10863.80 212
10864.79 213
10865.77 194
10866.76 229
10867.74 238
10868.73 258
10869.71 208
10870.70 231
10871.68 204
10872.67 246
10873.65 222
10874.63 238
10875.62 240
10876.60 250
10877.59 224
10878.57 223
10879.56 218
10880.54 224
10881.53 243
10882.51 260
10883.50 251
10884.48 287
10885.47 272
10886.46 270
10887.44 284
10888.43 255
10889.41 265
10890.40 304
10891.38 285
10892.37 237
10893.35 247
10894.34 258
10895.33 257
10896.31 259
10897.30 246
10898.28 283
10899.27 248
10900.25 263
10901.24 228
10902.23 252
10903.21 243
10904.20 253
10905.18 249
10906.17 286
10907.16 236
10908.14 219
10909.13 251
10910.12 300
10911.10 233
10912.09 255
10913.08 294
10914.06 324
10915.05 269
10916.04 289
10917.02 296
10918.01 260
10919.00 291
10919.98 269
10920.97 264
10921.96 279
10922.94 275
10923.93 338
10924.92 289
10925.90 293
10926.89 288
10927.88 296
10928.87 327
10929.85 347
10930.84 324
10931.83 311
10932.82 295
10933.80 315
10934.79 318
10935.78 296
10936.77 261
10937.75 297
10938.74 280
10939.73 309
10940.72 303
10941.70 323
10942.69 324
10943.68 347
10944.67 330
10945.66 349
10946.64 364
10947.63 319
10948.62 335
10949.61 347
10950.60 381
10951.58 346
10952.57 328
10953.56 357
10954.55 341
10955.54 380
10956.53 413
10957.52 415
10958.50 437
10959.49 467
10960.48 461
10961.47 480
10962.46 466
10963.45 473
10964.44 450
10965.42 487
10966.41 431
10967.40 450
10968.39 382
10969.38 388
10970.37 339
10971.36 374
10972.35 342
10973.34 332
10974.33 376
10975.32 298
10976.31 337
10977.29 308
10978.28 330
10979.27 330
10980.26 330
10981.25 339
10982.24 360
10983.23 385
10984.22 364
10985.21 387
10986.20 409
10987.19 397
10988.18 358
10989.17 419
10990.16 403
10991.15 381
10992.14 391
10993.13 370
10994.12 423
10995.11 446
10996.10 494
10997.09 551
10998.08 511
10999.07 629
11000.06 639
11001.05 780
11002.05 778
11003.04 718
11004.03 751
11005.02 726
11006.01 632
11007.00 561
11007.99 494
11008.98 485
11009.97 424
11010.96 395
11011.95 397
11012.94 360
11013.94 327
11014.93 345
11015.92 322
11016.91 360
11017.90 342
11018.89 321
11019.88 354
11020.87 335
11021.87 291
11022.86 342
11023.85 334
11024.84 341
11025.83 307
11026.82 305
11027.81 318
11028.81 320
11029.80 302
11030.79 271
11031.78 276
11032.77 297
11033.77 320
11034.76 318
11035.75 281
11036.74 313
11037.73 351
11038.73 311
11039.72 362
11040.71 324
11041.70 346
11042.70 284
11043.69 282
11044.68 303
11045.67 323
11046.67 282
11047.66 267
11048.65 255
11049.64 261
11050.64 264
11051.63 258
11052.62 259
11053.61 243
11054.61 266
11055.60 299
11056.59 244
11057.59 244
11058.58 266
11059.57 256
11060.57 289
11061.56 271
11062.55 243
11063.55 262
11064.54 335
11065.53 295
11066.53 277
11067.52 285
11068.51 299
11069.51 296
11070.50 274
11071.49 279
11072.49 264
11073.48 265
11074.48 232
11075.47 268
11076.46 293
11077.46 300
11078.45 286
11079.45 246
11080.44 252
11081.43 249
11082.43 275
11083.42 257
11084.42 290
11085.41 266
11086.40 284
11087.40 266
11088.39 249
11089.39 237
11090.38 259
11091.38 272
11092.37 246
11093.37 242
11094.36 261
11095.36 266
11096.35 252
11097.35 268
11098.34 237
11099.34 236
11100.33 244
11101.33 238
11102.32 227
11103.32 286
11104.31 244
11105.31 247
11106.30 249
11107.30 230
11108.29 257
11109.29 252
11110.28 251
11111.28 256
11112.27 277
11113.27 268
11114.26 282
11115.26 261
11116.26 282
11117.25 263
11118.25 243
11119.24 231
11120.24 246
11121.24 261
11122.23 238
11123.23 240
11124.22 253
11125.22 270
11126.22 260
11127.21 232
11128.21 227
11129.20 219
11130.20 233
11131.20 248
11132.19 230
11133.19 275
11134.19 224
11135.18 221
11136.18 208
11137.18 228
11138.17 255
11139.17 244
11140.17 231
11141.16 233
11142.16 282
11143.16 265
11144.15 253
11145.15 246
11146.15 230
11147.14 250
11148.14 263
11149.14 238
11150.14 261
11151.13 234
11152.13 225
11153.13 252
11154.13 246
11155.12 259
11156.12 246
11157.12 256
11158.12 245
11159.11 221
11160.11 213
11161.11 220
11162.11 206
11163.10 223
11164.10 227
11165.10 212
11166.10 212
11167.10 240
11168.09 225
11169.09 208
11170.09 228
11171.09 191
11172.09 212
11173.08 191
11174.08 213
11175.08 211
11176.08 238
11177.08 225
11178.08 209
11179.08 223
11180.07 232
11181.07 221
11182.07 215
11183.07 225
11184.07 224
11185.07 237
11186.07 266
11187.06 257
11188.06 237
11189.06 255
11190.06 258
11191.06 257
11192.06 209
11193.06 232
11194.06 234
11195.06 266
11196.06 249
11197.06 253
11198.06 235
11199.05 253
11200.05 223
11201.05 195
11202.05 184
11203.05 241
11204.05 221
11205.05 203
11206.05 216
11207.05 203
11208.05 242
11209.05 258
11210.05 251
11211.05 217
11212.05 235
11213.05 233
11214.05 228
11215.05 191
11216.05 216
11217.05 216
11218.05 193
11219.05 216
11220.05 211
11221.05 194
11222.05 192
11223.05 203
11224.05 214
11225.06 201
11226.06 200
11227.06 224
11228.06 234
11229.06 217
11230.06 226
11231.06 211
11232.06 208
11233.06 223
11234.06 212
11235.06 225
11236.06 231
11237.07 210
11238.07 182
11239.07 207
11240.07 212
11241.07 229
11242.07 243
11243.07 193
11244.07 200
11245.08 198
11246.08 206
11247.08 255
11248.08 218
11249.08 202
11250.08 219
11251.09 224
11252.09 192
11253.09 155
11254.09 188
11255.09 199
11256.10 212
11257.10 211
11258.10 192
11259.10 216
11260.10 234
11261.11 191
11262.11 223
11263.11 208
11264.11 238
11265.11 235
11266.12 218
11267.12 257
11268.12 213
11269.12 232
11270.13 214
11271.13 191
11272.13 182
11273.14 231
11274.14 218
11275.14 229
11276.14 228
11277.15 196
11278.15 195
11279.15 233
11280.16 261
11281.16 256
11282.16 240
11283.17 226
11284.17 253
11285.17 245
11286.17 244
11287.18 188
11288.18 204
11289.18 185
11290.19 223
11291.19 186
11292.20 214
11293.20 236
11294.20 219
11295.21 194
11296.21 184
11297.21 220
11298.22 255
11299.22 225
11300.23 212
11301.23 229
11302.23 237
11303.24 256
11304.24 211
11305.25 179
11306.25 230
11307.25 218
11308.26 215
11309.26 185
11310.27 212
11311.27 231
11312.28 243
11313.28 240
11314.29 253
11315.29 219
11316.29 250
11317.30 276
11318.30 254
11319.31 230
11320.31 208
11321.32 212
11322.32 199
11323.33 175
11324.33 217
11325.34 201
11326.34 229
11327.35 224
11328.35 221
11329.36 200
11330.36 208
11331.37 223
11332.38 210
11333.38 231
11334.39 235
11335.39 233
11336.40 207
11337.40 193
11338.41 192
11339.41 206
11340.42 251
11341.43 247
11342.43 223
11343.44 220
11344.44 234
11345.45 243
11346.46 232
11347.46 225
11348.47 204
11349.47 239
11350.48 210
11351.49 224
11352.49 218
11353.50 220
11354.50 243
11355.51 191
11356.52 205
11357.52 199
11358.53 190
11359.54 189
11360.54 186
11361.55 202
11362.56 202
11363.56 190
11364.57 209
11365.58 209
11366.58 169
11367.59 187
11368.60 220
11369.61 188
11370.61 197
11371.62 187
11372.63 202
11373.63 191
11374.64 195
11375.65 209
11376.66 217
11377.66 188
11378.67 198
11379.68 203
11380.69 212
11381.69 214
11382.70 163
11383.71 199
11384.72 226
11385.72 186
11386.73 187
11387.74 179
11388.75 213
11389.76 194
11390.76 190
11391.77 154
11392.78 170
11393.79 189
11394.80 196
11395.80 217
11396.81 218
11397.82 198
11398.83 181
11399.84 159
11400.85 196
11401.85 221
11402.86 197
11403.87 175
11404.88 157
11405.89 218
11406.90 211
11407.91 208
11408.91 220
11409.92 204
11410.93 189
11411.94 185
11412.95 192
11413.96 158
11414.97 184
11415.98 190
11416.99 246
11418.00 200
11419.00 136
11420.01 182
11421.02 192
11422.03 179
11423.04 224
11424.05 209
11425.06 191
11426.07 221
11427.08 178
11428.09 171
11429.10 196
11430.11 206
11431.12 211
11432.13 215
11433.14 190
11434.15 181
11435.16 182
11436.17 174
11437.18 207
11438.19 177
11439.20 208
11440.21 181
11441.22 186
11442.23 191
11443.24 199
11444.25 190
11445.26 191
11446.27 187
11447.28 205
11448.29 167
11449.30 207
11450.31 209
11451.32 213
11452.33 175
11453.34 204
11454.36 211
11455.37 209
11456.38 208
11457.39 178
11458.40 195
11459.41 202
11460.42 202
11461.43 181
11462.44 196
11463.45 213
11464.47 201
11465.48 197
11466.49 201
11467.50 188
11468.51 210
11469.52 199
11470.53 190
11471.55 230
11472.56 208
11473.57 208
11474.58 178
11475.59 173
11476.60 201
11477.62 189
11478.63 178
11479.64 207
11480.65 179
11481.66 189
11482.68 177
11483.69 193
11484.70 215
11485.71 212
11486.72 181
11487.74 182
11488.75 206
11489.76 178
11490.77 211
11491.79 193
11492.80 196
11493.81 199
11494.82 213
11495.84 172
11496.85 183
11497.86 170
11498.87 164
11499.89 202
11500.90 181
11501.91 178
11502.93 195
11503.94 219
11504.95 229
11505.96 183
11506.98 185
11507.99 204
11509.00 182
11510.02 180
11511.03 222
11512.04 218
11513.06 222
11514.07 225
11515.08 214
11516.10 181
11517.11 200
11518.13 173
11519.14 205
11520.15 191
11521.17 192
11522.18 179
11523.19 196
11524.21 177
11525.22 176
11526.24 185
11527.25 197
11528.26 197
11529.28 171
11530.29 192
11531.31 182
11532.32 196
11533.33 191
11534.35 204
11535.36 227
11536.38 221
11537.39 205
11538.41 180
11539.42 230
11540.44 207
11541.45 224
11542.47 192
11543.48 226
11544.49 190
11545.51 196
11546.52 212
11547.54 192
11548.55 223
11549.57 224
11550.58 216
11551.60 164
11552.61 182
11553.63 214
11554.64 227
11555.66 245
11556.68 208
11557.69 211
11558.71 229
11559.72 256
11560.74 242
11561.75 197
11562.77 211
11563.78 225
11564.80 225
11565.82 229
11566.83 258
11567.85 232
11568.86 245
11569.88 239
11570.89 267
11571.91 283
11572.93 209
11573.94 211
11574.96 228
11575.97 237
11576.99 228
11578.01 273
11579.02 281
11580.04 298
11581.06 313
11582.07 312
11583.09 293
11584.11 295
11585.12 269
11586.14 296
11587.16 340
11588.17 298
11589.19 314
11590.21 396
11591.22 345
11592.24 332
11593.26 350
11594.27 325
11595.29 385
11596.31 425
11597.32 467
11598.34 531
11599.36 602
11600.38 568
11601.39 641
11602.41 705
11603.43 619
11604.45 627
11605.46 567
11606.48 496
11607.50 416
11608.52 391
11609.53 377
11610.55 313
11611.57 313
11612.59 290
11613.60 274
11614.62 276
11615.64 245
11616.66 247
11617.68 280
11618.69 257
11619.71 221
11620.73 233
11621.75 231
11622.77 225
11623.78 249
11624.80 221
11625.82 255
11626.84 237
11627.86 231
11628.88 252
11629.90 247
11630.91 228
11631.93 196
11632.95 247
11633.97 212
11634.99 220
11636.01 226
11637.03 253
11638.05 268
11639.06 245
11640.08 246
11641.10 232
11642.12 256
11643.14 236
11644.16 216
11645.18 218
11646.20 210
11647.22 221
11648.24 181
11649.26 208
11650.28 160
11651.30 203
11652.31 185
11653.33 194
11654.35 188
11655.37 196
11656.39 207
11657.41 205
11658.43 201
11659.45 163
11660.47 209
11661.49 221
11662.51 241
11663.53 230
11664.55 190
11665.57 210
11666.59 250
11667.61 237
11668.63 199
11669.65 199
11670.67 209
11671.69 222
11672.71 206
11673.73 222
11674.76 204
11675.78 219
11676.80 203
11677.82 245
11678.84 279
11679.86 232
11680.88 248
11681.90 253
11682.92 220
11683.94 205
11684.96 208
11685.98 214
11687.00 185
11688.03 187
11689.05 184
11690.07 208
11691.09 209
11692.11 193
11693.13 233
11694.15 233
11695.17 184
11696.20 216
11697.22 233
11698.24 193
11699.26 209
11700.28 210
11701.30 197
11702.33 202
11703.35 192
11704.37 224
11705.39 205
11706.41 215
11707.44 229
11708.46 225
11709.48 185
11710.50 211
11711.52 200
11712.55 202
11713.57 212
11714.59 192
11715.61 227
11716.63 245
11717.66 214
11718.68 226
11719.70 201
11720.72 206
11721.75 207
11722.77 210
11723.79 197
11724.82 220
11725.84 210
11726.86 196
11727.88 211
11728.91 198
11729.93 194
11730.95 186
11731.98 189
11733.00 189
11734.02 160
11735.04 181
11736.07 173
11737.09 195
11738.11 194
11739.14 204
11740.16 212
11741.18 199
11742.21 176
11743.23 193
11744.25 196
11745.28 206
11746.30 210
11747.33 195
11748.35 212
11749.37 203
11750.40 191
11751.42 201
11752.44 198
11753.47 195
11754.49 199
11755.52 198
11756.54 191
11757.57 182
11758.59 197
11759.61 210
11760.64 194
11761.66 197
11762.69 179
11763.71 179
11764.74 200
11765.76 193
11766.78 177
11767.81 184
11768.83 185
11769.86 194
11770.88 204
11771.91 185
11772.93 192
11773.96 186
11774.98 218
11776.01 175
11777.03 206
11778.06 181
11779.08 213
11780.11 173
11781.13 206
11782.16 221
11783.18 187
11784.21 204
11785.23 220
11786.26 201
11787.28 191
11788.31 181
11789.34 178
11790.36 183
11791.39 213
11792.41 185
11793.44 184
11794.46 206
11795.49 174
11796.52 192
11797.54 169
11798.57 200
11799.59 232
11800.62 222
11801.65 197
11802.67 189
11803.70 186
11804.72 186
11805.75 183
11806.78 150
11807.80 198
11808.83 202
11809.86 217
11810.88 192
11811.91 198
11812.93 190
11813.96 175
11814.99 186
11816.01 209
11817.04 194
11818.07 187
11819.10 179
11820.12 194
11821.15 191
11822.18 178
11823.20 187
11824.23 187
11825.26 176
11826.28 193
11827.31 198
11828.34 193
11829.37 217
11830.39 168
11831.42 224
11832.45 176
11833.48 192
11834.50 206
11835.53 209
11836.56 187
11837.59 173
11838.61 197
11839.64 185
11840.67 180
11841.70 174
11842.72 232
11843.75 221
11844.78 244
11845.81 192
11846.84 212
11847.86 172
11848.89 197
11849.92 188
11850.95 204
11851.98 195
11853.01 206
11854.03 218
11855.06 216
11856.09 195
11857.12 202
11858.15 225
11859.18 225
11860.20 214
11861.23 207
11862.26 223
11863.29 190
11864.32 195
11865.35 156
11866.38 156
11867.41 210
11868.44 241
11869.46 215
11870.49 190
11871.52 211
11872.55 200
11873.58 218
11874.61 206
11875.64 227
11876.67 251
11877.70 234
11878.73 221
11879.76 196
11880.79 211
11881.82 208
11882.85 204
11883.88 234
11884.91 191
11885.93 222
11886.96 263
11887.99 218
11889.02 253
11890.05 216
11891.08 236
11892.11 221
11893.14 234
11894.17 215
11895.20 202
11896.23 231
11897.26 237
11898.30 241
11899.33 245
11900.36 284
11901.39 274
11902.42 255
11903.45 289
11904.48 335
11905.51 271
11906.54 321
11907.57 253
11908.60 269
11909.63 262
11910.66 302
11911.69 294
11912.72 266
11913.75 292
11914.79 279
11915.82 289
11916.85 271
11917.88 248
11918.91 239
11919.94 273
11920.97 268
11922.00 259
11923.04 226
11924.07 256
11925.10 273
11926.13 281
11927.16 250
11928.19 277
11929.22 297
11930.26 315
11931.29 336
11932.32 333
11933.35 324
11934.38 382
11935.41 387
11936.45 370
11937.48 372
11938.51 302
11939.54 343
11940.58 319
11941.61 276
11942.64 260
11943.67 272
11944.70 266
11945.74 253
11946.77 211
11947.80 220
11948.83 221
11949.87 236
11950.90 270
11951.93 215
11952.96 245
11954.00 220
11955.03 220
11956.06 222
11957.09 230
11958.13 227
11959.16 263
11960.19 236
11961.23 222
11962.26 227
11963.29 214
11964.33 247
11965.36 208
11966.39 212
11967.43 204
11968.46 263
11969.49 239
11970.53 263
11971.56 231
11972.59 248
11973.63 252
11974.66 252
11975.69 212
11976.73 236
11977.76 192
11978.79 245
11979.83 221
11980.86 246
11981.90 230
11982.93 237
11983.96 246
11985.00 191
11986.03 204
11987.07 213
11988.10 222
11989.13 208
11990.17 227
11991.20 203
11992.24 235
11993.27 242
11994.31 242
11995.34 223
11996.38 228
11997.41 244
11998.44 239
11999.48 238
12000.51 194
12001.55 226
12002.58 245
12003.62 231
12004.65 205
12005.69 220
12006.72 251
12007.76 296
12008.79 249
12009.83 229
12010.86 229
12011.90 255
12012.93 274
12013.97 251
12015.00 262
12016.04 270
12017.08 259
12018.11 247
12019.15 244
12020.18 275
12021.22 260
12022.25 238
12023.29 239
12024.32 234
12025.36 261
12026.40 260
12027.43 250
12028.47 235
12029.50 218
12030.54 249
12031.58 250
12032.61 235
12033.65 226
12034.68 258
12035.72 252
12036.76 264
12037.79 259
12038.83 227
12039.87 222
12040.90 213
12041.94 231
12042.98 251
12044.01 245
12045.05 276
12046.09 240
12047.12 249
12048.16 226
12049.20 223
12050.23 243
12051.27 249
12052.31 260
12053.34 221
12054.38 300
12055.42 275
12056.45 281
12057.49 260
12058.53 267
12059.57 214
12060.60 240
12061.64 251
12062.68 266
12063.72 249
12064.75 222
12065.79 271
12066.83 258
12067.87 243
12068.90 234
12069.94 271
12070.98 251
12072.02 263
12073.06 277
12074.09 220
12075.13 256
12076.17 275
12077.21 272
12078.24 233
12079.28 261
12080.32 210
12081.36 270
12082.40 253
12083.44 282
12084.47 252
12085.51 260
12086.55 254
12087.59 262
12088.63 306
12089.67 310
12090.71 296
12091.74 268
12092.78 282
12093.82 275
12094.86 280
12095.90 296
12096.94 299
12097.98 296
12099.02 292
12100.05 325
12101.09 346
12102.13 349
12103.17 366
12104.21 380
12105.25 382
12106.29 360
12107.33 378
12108.37 347
12109.41 363
12110.45 335
12111.49 333
12112.53 315
12113.57 280
12114.61 275
12115.65 220
12116.69 257
12117.72 256
12118.76 252
12119.80 227
12120.84 231
12121.88 231
12122.92 196
12123.96 239
12125.00 213
12126.04 229
12127.08 204
12128.12 255
12129.17 254
12130.21 234
12131.25 203
12132.29 245
12133.33 220
12134.37 234
12135.41 235
12136.45 209
12137.49 245
12138.53 216
12139.57 171
12140.61 201
12141.65 214
12142.69 244
12143.73 239
12144.77 230
12145.82 231
12146.86 215
12147.90 249
12148.94 266
12149.98 248
12151.02 214
12152.06 201
12153.10 219
12154.15 245
12155.19 215
12156.23 239
12157.27 258
12158.31 254
12159.35 227
12160.39 214
12161.44 196
12162.48 233
12163.52 235
12164.56 199
12165.60 179
12166.64 246
12167.69 234
12168.73 209
12169.77 222
12170.81 209
12171.85 258
12172.90 260
12173.94 213
12174.98 225
12176.02 223
12177.07 250
12178.11 276
12179.15 234
12180.19 241
12181.24 251
12182.28 214
12183.32 225
12184.36 210
12185.41 212
12186.45 226
12187.49 214
12188.53 204
12189.58 197
12190.62 219
12191.66 237
12192.71 225
12193.75 228
12194.79 218
12195.84 252
12196.88 244
12197.92 211
12198.97 227
12200.01 188
12201.05 266
12202.10 208
12203.14 220
12204.18 201
12205.23 235
12206.27 207
12207.31 209
12208.36 232
12209.40 210
12210.44 210
12211.49 175
12212.53 215
12213.58 202
12214.62 239
12215.66 234
12216.71 209
12217.75 203
12218.80 201
12219.84 211
12220.88 224
12221.93 213
12222.97 240
12224.02 214
12225.06 228
12226.11 278
12227.15 244
12228.19 221
12229.24 233
12230.28 227
12231.33 212
12232.37 235
12233.42 213
12234.46 262
12235.51 199
12236.55 197
12237.60 192
12238.64 199
12239.69 182
12240.73 206
12241.78 210
12242.82 209
12243.87 202
12244.91 204
12245.96 250
12247.00 223
12248.05 223
12249.09 220
12250.14 214
12251.19 183
12252.23 190
12253.28 183
12254.32 180
12255.37 198
12256.41 190
12257.46 216
12258.51 193
12259.55 204
12260.60 239
12261.64 207
12262.69 195
12263.74 200
12264.78 183
12265.83 202
12266.87 200
12267.92 204
12268.97 204
12270.01 243
12271.06 193
12272.11 210
12273.15 193
12274.20 177
12275.24 194
12276.29 198
12277.34 208
12278.38 187
12279.43 190
12280.48 189
12281.52 176
12282.57 180
12283.62 197
12284.67 190
12285.71 187
12286.76 205
12287.81 216
12288.85 222
12289.90 186
12290.95 196
12292.00 193
12293.04 213
12294.09 199
12295.14 189
12296.18 190
12297.23 213
12298.28 190
12299.33 176
12300.38 194
12301.42 188
12302.47 204
12303.52 223
12304.57 227
12305.61 178
12306.66 207
12307.71 216
12308.76 217
12309.81 193
12310.85 190
12311.90 226
12312.95 242
12314.00 169
12315.05 207
12316.09 202
12317.14 200
12318.19 232
12319.24 210
12320.29 194
12321.34 198
12322.39 236
12323.43 209
12324.48 204
12325.53 188
12326.58 189
12327.63 199
12328.68 192
12329.73 153
12330.78 163
12331.82 177
12332.87 188
12333.92 196
12334.97 185
12336.02 172
12337.07 170
12338.12 207
12339.17 208
12340.22 166
12341.27 166
12342.32 185
12343.37 194
12344.42 167
12345.46 182
12346.51 199
12347.56 199
12348.61 188
12349.66 166
12350.71 221
12351.76 173
12352.81 189
12353.86 191
12354.91 177
12355.96 183
12357.01 153
12358.06 197
12359.11 217
12360.16 207
12361.21 148
12362.26 213
12363.31 181
12364.36 172
12365.41 164
12366.47 178
12367.52 191
12368.57 161
12369.62 178
12370.67 166
12371.72 203
12372.77 189
12373.82 167
12374.87 178
12375.92 188
12376.97 187
12378.02 176
12379.07 206
12380.12 176
12381.18 173
12382.23 198
12383.28 213
12384.33 177
12385.38 182
12386.43 196
12387.48 183
12388.53 191
12389.59 216
12390.64 200
12391.69 194
12392.74 172
12393.79 177
12394.84 169
12395.90 198
12396.95 240
12398.00 233
12399.05 202
12400.10 214
12401.15 205
12402.21 207
12403.26 191
12404.31 167
12405.36 208
12406.41 249
12407.47 206
12408.52 202
12409.57 223
12410.62 190
12411.68 195
12412.73 195
12413.78 193
12414.83 201
12415.89 196
12416.94 191
12417.99 205
12419.04 184
12420.10 195
12421.15 216
12422.20 191
12423.26 205
12424.31 207
12425.36 222
12426.41 201
12427.47 182
12428.52 178
12429.57 182
12430.63 194
12431.68 224
12432.73 196
12433.79 198
12434.84 184
12435.89 191
12436.95 211
12438.00 231
12439.05 194
12440.11 196
12441.16 216
12442.21 211
12443.27 208
12444.32 189
12445.38 181
12446.43 210
12447.48 185
12448.54 174
12449.59 171
12450.65 176
12451.70 191
12452.75 180
12453.81 185
12454.86 164
12455.92 176
12456.97 185
12458.02 190
12459.08 234
12460.13 204
12461.19 213
12462.24 207
12463.30 204
12464.35 188
12465.41 200
12466.46 235
12467.52 185
12468.57 206
12469.63 215
12470.68 215
12471.74 200
12472.79 197
12473.85 186
12474.90 215
12475.96 216
12477.01 256
12478.07 233
12479.12 232
12480.18 252
12481.23 265
12482.29 256
12483.34 254
12484.40 258
12485.45 261
12486.51 258
12487.56 252
12488.62 267
12489.68 276
12490.73 247
12491.79 315
12492.84 382
12493.90 404
12494.95 406
12496.01 433
12497.07 499
12498.12 463
12499.18 439
12500.23 451
12501.29 434
12502.35 375
12503.40 333
12504.46 315
12505.52 314
12506.57 291
12507.63 261
12508.69 267
12509.74 239
12510.80 230
12511.86 226
12512.91 244
12513.97 251
12515.03 226
12516.08 229
12517.14 255
12518.20 254
12519.25 212
12520.31 192
12521.37 212
12522.42 198
12523.48 203
12524.54 225
12525.60 233
12526.65 244
12527.71 202
12528.77 244
12529.82 195
12530.88 216
12531.94 246
12533.00 224
12534.05 235
12535.11 223
12536.17 251
12537.23 211
12538.29 224
12539.34 237
12540.40 255
12541.46 238
12542.52 243
12543.57 224
12544.63 168
12545.69 200
12546.75 214
12547.81 205
12548.87 200
12549.92 220
12550.98 226
12552.04 219
12553.10 220
12554.16 222
12555.22 224
12556.27 232
12557.33 221
12558.39 235
12559.45 225
12560.51 248
12561.57 221
12562.63 216
12563.68 240
12564.74 223
12565.80 244
12566.86 239
12567.92 251
12568.98 250
12570.04 283
12571.10 278
12572.16 315
12573.22 307
12574.28 319
12575.33 332
12576.39 351
12577.45 361
12578.51 352
12579.57 391
12580.63 409
12581.69 347
12582.75 296
12583.81 270
12584.87 290
12585.93 253
12586.99 252
12588.05 240
12589.11 279
12590.17 254
12591.23 276
12592.29 253
12593.35 233
12594.41 253
12595.47 262
12596.53 256
12597.59 249
12598.65 204
12599.71 268
12600.77 238
12601.83 232
12602.89 216
12603.95 242
12605.01 261
12606.07 250
12607.13 239
12608.20 222
12609.26 218
12610.32 216
12611.38 226
12612.44 196
12613.50 211
12614.56 235
12615.62 241
12616.68 240
12617.74 237
12618.81 269
12619.87 301
12620.93 248
12621.99 220
12623.05 211
12624.11 243
12625.17 234
12626.23 213
12627.30 236
12628.36 239
12629.42 223
12630.48 203
12631.54 218
12632.60 221
12633.67 200
12634.73 224
12635.79 242
12636.85 236
12637.91 236
12638.98 257
12640.04 221
12641.10 217
12642.16 191
12643.22 225
12644.29 252
12645.35 229
12646.41 239
12647.47 221
12648.54 233
12649.60 273
12650.66 272
12651.72 250
12652.79 261
12653.85 300
12654.91 291
12655.97 271
12657.04 284
12658.10 302
12659.16 279
12660.22 269
12661.29 259
12662.35 259
12663.41 284
12664.48 276
12665.54 272
12666.60 274
12667.67 240
12668.73 265
12669.79 274
12670.86 271
12671.92 255
12672.98 235
12674.05 244
12675.11 246
12676.17 246
12677.24 244
12678.30 249
12679.36 286
12680.43 276
12681.49 264
12682.56 258
12683.62 251
12684.68 253
12685.75 238
12686.81 247
12687.88 275
12688.94 259
12690.00 283
12691.07 291
12692.13 304
12693.20 259
12694.26 280
12695.33 299
12696.39 283
12697.45 284
12698.52 285
12699.58 299
12700.65 287
12701.71 325
12702.78 355
12703.84 358
12704.91 362
12705.97 382
12707.04 396
12708.10 348
12709.17 379
12710.23 331
12711.30 317
12712.36 314
12713.43 372
12714.49 292
12715.56 281
12716.62 293
12717.69 310
12718.75 274
12719.82 273
12720.88 280
12721.95 250
12723.02 297
12724.08 289
12725.15 282
12726.21 282
12727.28 288
12728.34 290
12729.41 267
12730.48 263
12731.54 283
12732.61 252
12733.67 271
12734.74 250
12735.81 284
12736.87 246
12737.94 279
12739.00 262
12740.07 269
12741.14 276
12742.20 242
12743.27 269
12744.34 256
12745.40 257
12746.47 235
12747.54 251
12748.60 236
12749.67 238
12750.74 266
12751.80 268
12752.87 229
12753.94 215
12755.00 221
12756.07 205
12757.14 250
12758.20 227
12759.27 200
12760.34 216
12761.40 226
12762.47 250
12763.54 244
12764.61 208
12765.67 218
12766.74 213
12767.81 231
12768.88 223
12769.94 197
12771.01 199
12772.08 225
12773.15 223
12774.21 230
12775.28 231
12776.35 178
12777.42 219
12778.49 223
12779.55 232
12780.62 193
12781.69 226
12782.76 222
12783.83 229
12784.89 194
12785.96 188
12787.03 190
12788.10 194
12789.17 227
12790.23 218
12791.30 208
12792.37 211
12793.44 219
12794.51 215
12795.58 180
12796.65 199
12797.71 213
12798.78 216
12799.85 207
12800.92 212
12801.99 232
12803.06 212
12804.13 216
12805.20 196
12806.27 221
12807.33 216
12808.40 239
12809.47 209
12810.54 179
12811.61 178
12812.68 209
12813.75 231
12814.82 182
12815.89 215
12816.96 206
12818.03 234
12819.10 222
12820.17 201
12821.24 205
12822.31 215
12823.38 195
12824.45 195
12825.52 185
12826.59 185
12827.66 212
12828.73 181
12829.80 187
12830.87 158
12831.94 197
12833.01 223
12834.08 210
12835.15 198
12836.22 215
12837.29 216
12838.36 235
12839.43 180
12840.50 181
12841.57 173
12842.64 174
12843.71 211
12844.78 185
12845.85 199
12846.92 183
12847.99 214
12849.06 192
12850.13 196
12851.21 191
12852.28 182
12853.35 178
12854.42 182
12855.49 195
12856.56 166
12857.63 189
12858.70 197
12859.77 214
12860.85 200
12861.92 205
12862.99 195
12864.06 178
12865.13 195
12866.20 179
12867.27 200
12868.35 170
12869.42 152
12870.49 176
12871.56 158
12872.63 153
12873.71 191
12874.78 171
12875.85 184
12876.92 178
12877.99 195
12879.07 171
12880.14 206
12881.21 159
12882.28 196
12883.35 169
12884.43 196
12885.50 178
12886.57 190
12887.64 164
12888.72 176
12889.79 176
12890.86 182
12891.93 182
12893.01 183
12894.08 159
12895.15 147
12896.22 164
12897.30 163
12898.37 165
12899.44 163
12900.52 180
12901.59 143
12902.66 182
12903.74 123
12904.81 185
12905.88 192
12906.96 164
12908.03 161
12909.10 175
12910.18 163
12911.25 173
12912.32 175
12913.40 158
12914.47 180
12915.54 152
12916.62 184
12917.69 157
12918.76 178
12919.84 157
12920.91 154
12921.99 186
12923.06 160
12924.13 180
12925.21 157
12926.28 188
12927.36 168
12928.43 197
12929.50 181
12930.58 181
12931.65 155
12932.73 153
12933.80 137
12934.88 148
12935.95 133
12937.02 168
12938.10 200
12939.17 162
12940.25 157
12941.32 161
12942.40 155
12943.47 171
12944.55 177
12945.62 160
12946.70 152
12947.77 172
12948.85 160
12949.92 151
12951.00 155
12952.07 145
12953.15 160
12954.22 134
12955.30 146
12956.37 162
12957.45 168
12958.52 162
12959.60 144
12960.68 163
12961.75 161
12962.83 176
12963.90 182
12964.98 193
12966.05 160
12967.13 158
12968.20 186
12969.28 162
12970.36 144
12971.43 139
12972.51 165
12973.58 197
12974.66 169
12975.74 160
12976.81 150
12977.89 170
12978.97 180
12980.04 156
12981.12 181
12982.19 142
12983.27 157
12984.35 163
12985.42 189
12986.50 142
12987.58 146
12988.65 164
12989.73 171
12990.81 141
12991.88 159
12992.96 168
12994.04 168
12995.11 146
12996.19 151
12997.27 169
12998.35 149
12999.42 188
13000.50 161
13001.58 148
13002.65 124
13003.73 164
13004.81 174
13005.89 166
13006.96 185
13008.04 154
13009.12 165
13010.20 161
13011.27 177
13012.35 153
13013.43 140
13014.51 167
13015.58 188
13016.66 156
13017.74 155
13018.82 149
13019.90 151
13020.97 179
13022.05 180
13023.13 125
13024.21 155
13025.29 164
13026.37 176
13027.44 172
13028.52 165
13029.60 168
13030.68 184
13031.76 179
13032.84 139
13033.91 176
13034.99 179
13036.07 164
13037.15 167
13038.23 180
13039.31 198
13040.39 216
13041.46 191
13042.54 187
13043.62 128
13044.70 170
13045.78 200
13046.86 184
13047.94 174
13049.02 174
13050.10 214
13051.18 199
13052.26 197
13053.34 191
13054.41 209
13055.49 171
13056.57 231
13057.65 205
13058.73 220
13059.81 222
13060.89 231
13061.97 199
13063.05 194
13064.13 183
13065.21 189
13066.29 194
13067.37 160
13068.45 174
13069.53 203
13070.61 192
13071.69 221
13072.77 204
13073.85 168
13074.93 166
13076.01 174
13077.09 171
13078.17 159
13079.25 168
13080.33 187
13081.41 202
13082.49 167
13083.58 161
13084.66 175
13085.74 197
13086.82 183
13087.90 184
13088.98 168
13090.06 142
13091.14 180
13092.22 169
13093.30 200
13094.38 178
13095.46 200
13096.55 199
13097.63 188
13098.71 150
13099.79 148
13100.87 168
13101.95 160
13103.03 179
13104.12 150
13105.20 169
13106.28 181
13107.36 142
13108.44 154
13109.52 174
13110.60 172
13111.69 160
13112.77 174
13113.85 164
13114.93 155
13116.01 134
13117.10 141
13118.18 172
13119.26 162
13120.34 144
13121.42 174
13122.51 136
13123.59 166
13124.67 164
13125.75 193
13126.84 141
13127.92 137
13129.00 164
13130.08 167
13131.17 155
13132.25 149
13133.33 162
13134.41 181
13135.50 173
13136.58 160
13137.66 164
13138.75 167
13139.83 190
13140.91 186
13141.99 187
13143.08 166
13144.16 168
13145.24 156
13146.33 169
13147.41 192
13148.49 158
13149.58 162
13150.66 153
13151.74 187
13152.83 164
13153.91 156
13154.99 161
13156.08 167
13157.16 179
13158.25 161
13159.33 146
13160.41 160
13161.50 179
13162.58 194
13163.66 183
13164.75 155
13165.83 167
13166.92 159
13168.00 186
13169.08 170
13170.17 174
13171.25 209
13172.34 209
13173.42 171
13174.51 168
13175.59 155
13176.67 170
13177.76 169
13178.84 141
13179.93 157
13181.01 149
13182.10 180
13183.18 175
13184.27 175
13185.35 147
13186.44 189
13187.52 193
13188.61 188
13189.69 149
13190.78 167
13191.86 143
13192.95 175
13194.03 143
13195.12 136
13196.20 139
13197.29 161
13198.37 175
13199.46 154
13200.54 180
13201.63 165
13202.72 173
13203.80 152
13204.89 167
13205.97 164
13207.06 184
13208.14 166
13209.23 166
13210.32 190
13211.40 165
13212.49 152
13213.57 169
13214.66 146
13215.75 144
13216.83 180
13217.92 149
13219.00 186
13220.09 150
13221.18 162
13222.26 179
13223.35 168
13224.44 157
13225.52 176
13226.61 181
13227.70 168
13228.78 161
13229.87 178
13230.96 154
13232.04 170
13233.13 187
13234.22 170
13235.30 159
13236.39 170
13237.48 180
13238.56 143
13239.65 169
13240.74 155
13241.82 163
13242.91 169
13244.00 154
13245.09 163
13246.17 145
13247.26 150
13248.35 161
13249.44 190
13250.52 157
13251.61 161
13252.70 160
13253.79 173
13254.87 171
13255.96 159
13257.05 165
13258.14 208
13259.23 160
13260.31 192
13261.40 195
13262.49 173
13263.58 171
13264.67 183
13265.75 181
13266.84 183
13267.93 186
13269.02 146
13270.11 174
13271.19 150
13272.28 167
13273.37 151
13274.46 191
13275.55 177
13276.64 203
13277.73 152
13278.81 168
13279.90 174
13280.99 172
13282.08 167
13283.17 165
13284.26 182
13285.35 180
13286.44 198
13287.53 144
13288.61 184
13289.70 153
13290.79 183
13291.88 192
13292.97 189
13294.06 177
13295.15 218
13296.24 209
13297.33 232
13298.42 213
13299.51 193
13300.60 186
13301.69 193
13302.78 212
13303.87 196
13304.96 195
13306.05 180
13307.14 202
13308.23 224
13309.32 224
13310.41 182
13311.50 208
13312.59 185
13313.68 189
13314.77 243
13315.86 213
13316.95 237
13318.04 189
13319.13 192
13320.22 193
13321.31 232
13322.40 180
13323.49 208
13324.58 217
13325.67 226
13326.76 207
13327.85 245
13328.94 213
13330.03 216
13331.12 200
13332.21 200
13333.31 215
13334.40 174
13335.49 176
13336.58 214
13337.67 234
13338.76 202
13339.85 200
13340.94 206
13342.03 211
13343.13 216
13344.22 211
13345.31 178
13346.40 201
13347.49 196
13348.58 227
13349.67 210
13350.77 198
13351.86 225
13352.95 224
13354.04 244
13355.13 212
13356.22 198
13357.32 195
13358.41 231
13359.50 222
13360.59 228
13361.68 212
13362.78 209
13363.87 249
13364.96 222
13366.05 226
13367.15 255
13368.24 260
13369.33 260
13370.42 260
13371.52 248
13372.61 234
13373.70 258
13374.79 251
13375.89 248
13376.98 257
13378.07 242
13379.16 204
13380.26 221
13381.35 210
13382.44 181
13383.54 212
13384.63 235
13385.72 209
13386.82 205
13387.91 222
13389.00 197
13390.09 205
13391.19 207
13392.28 206
13393.37 195
13394.47 209
13395.56 177
13396.66 203
13397.75 221
13398.84 202
13399.94 192
13401.03 210
13402.12 198
13403.22 191
13404.31 208
13405.40 200
13406.50 182
13407.59 203
13408.69 205
13409.78 214
13410.88 196
13411.97 204
13413.06 196
13414.16 221
13415.25 219
13416.35 172
13417.44 191
13418.53 198
13419.63 196
13420.72 168
13421.82 184
13422.91 198
13424.01 204
13425.10 208
13426.20 222
13427.29 212
13428.39 210
13429.48 192
13430.58 244
13431.67 218
13432.77 176
13433.86 190
13434.96 211
13436.05 204
13437.15 213
13438.24 222
13439.34 207
13440.43 213
13441.53 205
13442.62 210
13443.72 197
13444.81 214
13445.91 202
13447.01 210
13448.10 188
13449.20 215
13450.29 235
13451.39 219
13452.48 224
13453.58 188
13454.68 203
13455.77 207
13456.87 232
13457.96 228
13459.06 241
13460.16 223
13461.25 250
13462.35 231
13463.44 245
13464.54 236
13465.64 242
13466.73 243
13467.83 239
13468.93 224
13470.02 224
13471.12 263
13472.22 251
13473.31 215
13474.41 206
13475.51 218
13476.60 244
13477.70 225
13478.80 233
13479.89 263
13480.99 257
13482.09 265
13483.18 259
13484.28 257
13485.38 222
13486.48 243
13487.57 228
13488.67 248
13489.77 243
13490.87 244
13491.96 282
13493.06 233
13494.16 247
13495.26 262
13496.35 269
13497.45 256
13498.55 248
13499.65 244
13500.74 275
13501.84 280
13502.94 337
13504.04 300
13505.14 297
13506.23 285
13507.33 289
13508.43 298
13509.53 273
13510.63 282
13511.72 255
13512.82 280
13513.92 235
13515.02 223
13516.12 201
13517.22 214
13518.31 206
13519.41 234
13520.51 227
13521.61 256
13522.71 229
13523.81 216
13524.91 229
13526.01 185
13527.10 224
13528.20 209
13529.30 232
13530.40 220
13531.50 235
13532.60 222
13533.70 200
13534.80 196
13535.90 221
13537.00 198
13538.09 223
13539.19 160
13540.29 181
13541.39 218
13542.49 225
13543.59 214
13544.69 186
13545.79 205
13546.89 227
13547.99 219
13549.09 204
13550.19 211
13551.29 179
13552.39 219
13553.49 186
13554.59 191
13555.69 199
13556.79 216
13557.89 214
13558.99 190
13560.09 192
13561.19 164
13562.29 206
13563.39 191
13564.49 215
13565.59 200
13566.69 193
13567.79 176
13568.89 213
13569.99 178
13571.09 184
13572.20 193
13573.30 210
13574.40 179
13575.50 189
13576.60 169
13577.70 204
13578.80 187
13579.90 190
13581.00 207
13582.10 233
13583.20 235
13584.31 191
13585.41 203
13586.51 186
13587.61 206
13588.71 184
13589.81 207
13590.91 204
13592.02 203
13593.12 190
13594.22 170
13595.32 172
13596.42 197
13597.52 177
13598.63 211
13599.73 198
13600.83 193
13601.93 204
13603.03 192
13604.14 210
13605.24 177
13606.34 177
13607.44 177
13608.54 196
13609.65 204
13610.75 185
13611.85 185
13612.95 239
13614.06 217
13615.16 205
13616.26 218
13617.36 210
13618.47 218
13619.57 186
13620.67 199
13621.77 180
13622.88 221
13623.98 190
13625.08 181
13626.18 180
13627.29 223
13628.39 218
13629.49 215
13630.60 221
13631.70 179
13632.80 216
13633.91 167
13635.01 237
13636.11 220
13637.22 200
13638.32 198
13639.42 200
13640.53 198
13641.63 194
13642.73 199
13643.84 204
13644.94 176
13646.04 180
13647.15 204
13648.25 200
13649.36 184
13650.46 193
13651.56 192
13652.67 195
13653.77 195
13654.88 189
13655.98 189
13657.08 178
13658.19 180
13659.29 195
13660.40 193
13661.50 172
13662.60 200
13663.71 184
13664.81 171
13665.92 166
13667.02 167
13668.13 161
13669.23 186
13670.34 185
13671.44 180
13672.55 179
13673.65 182
13674.76 193
13675.86 185
13676.97 188
13678.07 184
13679.18 183
13680.28 188
13681.39 149
13682.49 175
13683.60 175
13684.70 173
13685.81 197
13686.91 191
13688.02 191
13689.12 176
13690.23 195
13691.33 168
13692.44 170
13693.55 200
13694.65 166
13695.76 205
13696.86 167
13697.97 178
13699.07 174
13700.18 157
13701.29 188
13702.39 185
13703.50 189
13704.60 193
13705.71 204
13706.82 195
13707.92 196
13709.03 193
13710.14 193
13711.24 180
13712.35 186
13713.45 175
13714.56 187
13715.67 189
13716.77 190
13717.88 214
13718.99 209
13720.09 180
13721.20 203
13722.31 193
13723.41 186
13724.52 207
13725.63 194
13726.74 202
13727.84 181
13728.95 212
13730.06 184
13731.16 231
13732.27 202
13733.38 215
13734.49 229
13735.59 210
13736.70 194
13737.81 198
13738.91 215
13740.02 195
13741.13 239
13742.24 207
13743.35 196
13744.45 231
13745.56 218
13746.67 231
13747.78 217
13748.88 235
13749.99 239
13751.10 216
13752.21 239
13753.32 257
13754.42 251
13755.53 252
13756.64 244
13757.75 258
13758.86 261
13759.97 261
13761.07 273
13762.18 245
13763.29 276
13764.40 314
13765.51 266
13766.62 300
13767.72 288
13768.83 315
13769.94 298
13771.05 329
13772.16 376
13773.27 344
13774.38 352
13775.49 357
13776.60 395
13777.70 426
13778.81 416
13779.92 364
13781.03 316
13782.14 315
13783.25 341
13784.36 265
13785.47 246
13786.58 245
13787.69 249
13788.80 219
13789.91 254
13791.02 275
13792.13 221
13793.24 219
13794.35 218
13795.45 236
13796.56 235
13797.67 228
13798.78 241
13799.89 254
13801.00 245
13802.11 207
13803.22 213
13804.33 234
13805.44 198
13806.55 230
13807.67 229
13808.78 191
13809.89 208
13811.00 215
13812.11 239
13813.22 212
13814.33 205
13815.44 203
13816.55 197
13817.66 210
13818.77 214
13819.88 205
13820.99 203
13822.10 226
13823.21 225
13824.32 200
13825.44 206
13826.55 192
13827.66 217
13828.77 215
13829.88 191
13830.99 188
13832.10 200
13833.21 201
13834.32 229
13835.44 234
13836.55 178
13837.66 210
13838.77 218
13839.88 246
13840.99 203
13842.10 182
13843.22 200
13844.33 209
13845.44 208
13846.55 195
13847.66 203
13848.78 212
13849.89 219
13851.00 190
13852.11 226
13853.22 190
13854.34 216
13855.45 212
13856.56 210
13857.67 212
13858.78 230
13859.90 182
13861.01 203
13862.12 206
13863.23 225
13864.35 217
13865.46 242
13866.57 229
13867.68 227
13868.80 240
13869.91 222
13871.02 209
13872.14 205
13873.25 204
13874.36 218
13875.47 208
13876.59 203
13877.70 215
13878.81 257
13879.93 192
13881.04 188
13882.15 204
13883.27 207
13884.38 168
13885.49 193
13886.61 209
13887.72 211
13888.83 204
13889.95 210
13891.06 203
13892.17 210
13893.29 219
13894.40 220
13895.52 222
13896.63 205
13897.74 227
13898.86 216
13899.97 208
13901.09 217
13902.20 228
13903.31 207
13904.43 219
13905.54 209
13906.66 205
13907.77 201
13908.89 176
13910.00 205
13911.11 235
13912.23 230
13913.34 248
13914.46 208
13915.57 189
13916.69 193
13917.80 150
13918.92 205
13920.03 184
13921.15 204
13922.26 186
13923.38 208
13924.49 193
13925.61 190
13926.72 197
13927.84 166
13928.95 202
13930.07 198
13931.18 209
13932.30 208
13933.41 185
13934.53 170
13935.64 203
13936.76 197
13937.87 192
13938.99 227
13940.10 191
13941.22 199
13942.34 176
13943.45 180
13944.57 165
13945.68 192
13946.80 201
13947.91 183
13949.03 178
13950.15 182
13951.26 193
13952.38 176
13953.49 177
13954.61 184
13955.73 201
13956.84 189
13957.96 196
13959.08 209
13960.19 188
13961.31 190
13962.43 202
13963.54 217
13964.66 186
13965.78 181
13966.89 201
13968.01 174
13969.13 173
13970.24 177
13971.36 160
13972.48 151
13973.59 157
13974.71 187
13975.83 182
13976.94 200
13978.06 182
13979.18 163
13980.30 203
13981.41 230
13982.53 195
13983.65 178
13984.76 183
13985.88 196
13987.00 204
13988.12 191
13989.23 190
13990.35 196
13991.47 178
13992.59 193
13993.71 195
13994.82 179
13995.94 188
13997.06 188
13998.18 243
13999.29 232
14000.41 172
14001.53 184
14002.65 219
14003.77 218
14004.88 195
14006.00 184
14007.12 220
14008.24 169
14009.36 191
14010.48 163
14011.59 179
14012.71 181
14013.83 222
14014.95 220
14016.07 207
14017.19 199
14018.31 213
14019.43 221
14020.54 202
14021.66 218
14022.78 223
14023.90 226
14025.02 226
14026.14 185
14027.26 183
14028.38 215
14029.50 209
14030.62 237
14031.73 208
14032.85 215
14033.97 190
14035.09 212
14036.21 221
14037.33 185
14038.45 191
14039.57 214
14040.69 197
14041.81 203
14042.93 167
14044.05 179
14045.17 206
14046.29 182
14047.41 186
14048.53 150
14049.65 157
14050.77 178
14051.89 202
14053.01 187
14054.13 187
14055.25 205
14056.37 215
14057.49 194
14058.61 188
14059.73 178
14060.85 186
14061.97 184
14063.09 191
14064.21 183
14065.33 176
14066.45 145
14067.57 172
14068.70 165
14069.82 178
14070.94 202
14072.06 210
14073.18 223
14074.30 203
14075.42 211
14076.54 161
14077.66 173
14078.78 216
14079.91 194
14081.03 202
14082.15 210
14083.27 204
14084.39 212
14085.51 231
14086.63 199
14087.75 219
14088.88 209
14090.00 214
14091.12 200
14092.24 221
14093.36 216
14094.48 216
14095.61 229
14096.73 210
14097.85 227
14098.97 237
14100.09 260
14101.22 270
14102.34 242
14103.46 274
14104.58 255
14105.71 249
14106.83 218
14107.95 231
14109.07 233
14110.19 226
14111.32 212
14112.44 209
14113.56 170
14114.68 203
14115.81 209
14116.93 202
14118.05 207
14119.18 212
14120.30 200
14121.42 182
14122.54 181
14123.67 178
14124.79 181
14125.91 221
14127.04 197
14128.16 180
14129.28 166
14130.41 177
14131.53 224
14132.65 185
14133.78 169
14134.90 170
14136.02 187
14137.15 228
14138.27 213
14139.39 191
14140.52 180
14141.64 177
14142.76 201
14143.89 181
14145.01 173
14146.13 156
14147.26 170
14148.38 199
14149.51 192
14150.63 152
14151.75 165
14152.88 194
14154.00 179
14155.13 178
14156.25 165
14157.38 183
14158.50 188
14159.62 196
14160.75 163
14161.87 188
14163.00 173
14164.12 199
14165.25 179
14166.37 164
14167.50 171
14168.62 185
14169.75 192
14170.87 158
14172.00 170
14173.12 201
14174.25 208
14175.37 184
14176.50 182
14177.62 165
14178.75 171
14179.87 192
14181.00 151
14182.12 154
14183.25 147
14184.37 176
14185.50 190
14186.62 170
14187.75 160
14188.87 158
14190.00 180
14191.13 192
14192.25 145
14193.38 173
14194.50 140
14195.63 142
14196.75 151
14197.88 161
14199.01 138
14200.13 149
14201.26 163
14202.38 170
14203.51 171
14204.64 147
14205.76 170
14206.89 143
14208.01 162
14209.14 149
14210.27 138
14211.39 146
14212.52 164
14213.65 170
14214.77 157
14215.90 169
14217.03 174
14218.15 158
14219.28 137
14220.41 159
14221.53 169
14222.66 161
14223.79 149
14224.91 142
14226.04 146
14227.17 167
14228.30 141
14229.42 134
14230.55 127
14231.68 160
14232.80 162
14233.93 166
14235.06 139
14236.19 134
14237.31 154
14238.44 168
14239.57 165
14240.70 146
14241.82 172
14242.95 146
14244.08 163
14245.21 136
14246.34 138
14247.46 134
14248.59 148
14249.72 165
14250.85 155
14251.98 171
14253.10 153
14254.23 152
14255.36 136
14256.49 163
14257.62 153
14258.74 158
14259.87 147
14261.00 125
14262.13 110
14263.26 154
14264.39 147
14265.52 138
14266.64 125
14267.77 150
14268.90 136
14270.03 131
14271.16 151
14272.29 138
14273.42 165
14274.55 150
14275.68 142
14276.80 149
14277.93 144
14279.06 143
14280.19 153
14281.32 127
14282.45 141
14283.58 152
14284.71 141
14285.84 146
14286.97 139
14288.10 144
14289.23 137
14290.36 143
14291.49 129
14292.62 140
14293.75 118
14294.87 144
14296.00 131
14297.13 148
14298.26 152
14299.39 133
14300.52 148
14301.65 152
14302.78 129
14303.91 155
14305.04 152
14306.17 126
14307.31 149
14308.44 115
14309.57 142
14310.70 143
14311.83 135
14312.96 152
14314.09 114
14315.22 114
14316.35 149
14317.48 134
14318.61 144
14319.74 135
14320.87 134
14322.00 153
14323.13 149
14324.26 130
14325.40 131
14326.53 137
14327.66 151
14328.79 131
14329.92 117
14331.05 139
14332.18 112
14333.31 122
14334.44 137
14335.58 155
14336.71 122
14337.84 94
14338.97 120
14340.10 118
14341.23 120
14342.37 134
14343.50 139
14344.63 119
14345.76 136
14346.89 109
14348.02 125
14349.16 107
14350.29 142
14351.42 139
14352.55 157
14353.68 109
14354.82 93
14355.95 131
14357.08 148
14358.21 123
14359.35 145
14360.48 143
14361.61 132
14362.74 106
14363.87 130
14365.01 129
14366.14 130
14367.27 121
14368.41 129
14369.54 123
14370.67 121
14371.80 140
14372.94 137
14374.07 145
14375.20 122
14376.34 120
14377.47 136
14378.60 130
14379.73 109
14380.87 128
14382.00 160
14383.13 153
14384.27 158
14385.40 131
14386.53 151
14387.67 143
14388.80 123
14389.93 112
14391.07 128
14392.20 116
14393.34 141
14394.47 134
14395.60 134
14396.74 172
14397.87 123
14399.00 131
14400.14 131
14401.27 127
14402.41 147
14403.54 130
14404.67 118
14405.81 99
14406.94 138
14408.08 123
14409.21 112
14410.35 131
14411.48 150
14412.61 158
14413.75 129
14414.88 133
14416.02 112
14417.15 124
14418.29 133
14419.42 152
14420.56 138
14421.69 129
14422.83 132
14423.96 133
14425.10 129
14426.23 135
14427.37 131
14428.50 129
14429.64 155
14430.77 151
14431.91 153
14433.04 155
14434.18 125
14435.31 141
14436.45 139
14437.58 163
14438.72 126
14439.85 146
14440.99 154
14442.13 144
14443.26 125
14444.40 153
14445.53 161
14446.67 146
14447.80 132
14448.94 126
14450.08 135
14451.21 143
14452.35 115
14453.48 106
14454.62 153
14455.76 151
14456.89 140
14458.03 136
14459.16 141
14460.30 137
14461.44 155
14462.57 156
14463.71 151
14464.85 161
14465.98 163
14467.12 144
14468.26 140
14469.39 166
14470.53 159
14471.67 188
14472.80 162
14473.94 158
14475.08 166
14476.21 171
14477.35 188
14478.49 154
14479.62 167
14480.76 168
14481.90 148
14483.04 168
14484.17 152
14485.31 156
14486.45 173
14487.59 162
14488.72 165
14489.86 156
14491.00 140
14492.14 157
14493.27 167
14494.41 146
14495.55 154
14496.69 137
14497.82 166
14498.96 147
14500.10 141
14501.24 153
14502.38 123
14503.51 136
14504.65 187
14505.79 152
14506.93 113
14508.07 138
14509.20 161
14510.34 156
14511.48 132
14512.62 127
14513.76 131
14514.90 158
14516.03 162
14517.17 137
14518.31 108
14519.45 148
14520.59 132
14521.73 123
14522.87 140
14524.01 146
14525.14 147
14526.28 138
14527.42 127
14528.56 124
14529.70 130
14530.84 141
14531.98 116
14533.12 126
14534.26 152
14535.40 141
14536.54 117
14537.67 123
14538.81 130
14539.95 142
14541.09 140
14542.23 149
14543.37 135
14544.51 123
14545.65 143
14546.79 135
14547.93 119
14549.07 125
14550.21 150
14551.35 153
14552.49 135
14553.63 136
14554.77 138
14555.91 161
14557.05 133
14558.19 127
14559.33 137
14560.47 131
14561.61 152
14562.75 129
14563.89 140
14565.03 132
14566.17 139
14567.31 126
14568.45 152
14569.60 151
14570.74 136
14571.88 163
14573.02 151
14574.16 141
14575.30 117
14576.44 157
14577.58 179
14578.72 156
14579.86 154
14581.00 174
14582.14 159
14583.29 148
14584.43 153
14585.57 157
14586.71 144
14587.85 142
14588.99 144
14590.13 126
14591.28 162
14592.42 149
14593.56 163
14594.70 154
14595.84 138
14596.98 154
14598.13 170
14599.27 173
14600.41 148
14601.55 163
14602.69 183
14603.83 156
14604.98 177
14606.12 130
14607.26 140
14608.40 162
14609.54 150
14610.69 145
14611.83 146
14612.97 173
14614.11 171
14615.26 171
14616.40 163
14617.54 155
14618.68 168
14619.83 184
14620.97 163
14622.11 147
14623.25 157
14624.40 166
14625.54 170
14626.68 181
14627.83 193
14628.97 186
14630.11 172
14631.25 197
14632.40 189
14633.54 162
14634.68 201
14635.83 218
14636.97 226
14638.11 205
14639.26 182
14640.40 189
14641.54 204
14642.69 187
14643.83 176
14644.97 155
14646.12 163
14647.26 172
14648.41 183
14649.55 159
14650.69 179
14651.84 171
14652.98 149
14654.13 171
14655.27 152
14656.41 125
14657.56 180
14658.70 159
14659.85 147
14660.99 136
14662.13 142
14663.28 144
14664.42 155
14665.57 157
14666.71 138
14667.86 165
14669.00 153
14670.14 145
14671.29 139
14672.43 127
14673.58 139
14674.72 157
14675.87 143
14677.01 131
14678.16 155
14679.30 158
14680.45 144
14681.59 134
14682.74 134
14683.88 126
14685.03 123
14686.17 130
14687.32 129
14688.46 147
14689.61 130
14690.75 144
14691.90 164
14693.05 121
14694.19 129
14695.34 136
14696.48 140
14697.63 112
14698.77 130
14699.92 146
14701.06 130
14702.21 139
14703.36 134
14704.50 125
14705.65 144
14706.79 147
14707.94 135
14709.09 124
14710.23 141
14711.38 116
14712.53 129
14713.67 137
14714.82 117
14715.96 126
14717.11 125
14718.26 149
14719.40 114
14720.55 142
14721.70 108
14722.84 149
14723.99 138
14725.14 136
14726.28 111
14727.43 113
14728.58 138
14729.72 145
14730.87 134
14732.02 150
14733.16 140
14734.31 134
14735.46 146
14736.61 137
14737.75 139
14738.90 143
14740.05 122
14741.20 137
14742.34 153
14743.49 140
14744.64 128
14745.79 128
14746.93 146
14748.08 132
14749.23 151
14750.38 137
14751.52 125
14752.67 134
14753.82 134
14754.97 145
14756.11 158
14757.26 148
14758.41 126
14759.56 127
14760.71 155
14761.86 132
14763.00 132
14764.15 150
14765.30 120
14766.45 116
14767.60 121
14768.74 135
14769.89 120
14771.04 112
14772.19 129
14773.34 149
14774.49 148
14775.64 139
14776.79 177
14777.93 164
14779.08 155
14780.23 141
14781.38 149
14782.53 147
14783.68 160
14784.83 137
14785.98 137
14787.13 128
14788.28 120
14789.42 147
14790.57 136
14791.72 153
14792.87 148
14794.02 161
14795.17 151
14796.32 149
14797.47 168
14798.62 173
14799.77 188
14800.92 146
14802.07 168
14803.22 154
14804.37 142
14805.52 139
14806.67 148
14807.82 154
14808.97 154
14810.12 170
14811.27 143
14812.42 158
14813.57 146
14814.72 155
14815.87 175
14817.02 140
14818.17 160
14819.32 159
14820.47 129
14821.62 121
14822.77 167
14823.92 159
14825.07 130
14826.22 124
14827.37 149
14828.52 132
14829.68 145
14830.83 118
14831.98 117
14833.13 142
14834.28 157
14835.43 149
14836.58 104
14837.73 118
14838.88 129
14840.03 170
14841.19 134
14842.34 115
14843.49 111
14844.64 135
14845.79 185
14846.94 139
14848.09 125
14849.25 138
14850.40 145
14851.55 140
14852.70 107
14853.85 124
14855.00 118
14856.16 125
14857.31 147
14858.46 136
14859.61 133
14860.76 131
14861.92 144
14863.07 131
14864.22 138
14865.37 126
14866.52 141
14867.68 125
14868.83 102
14869.98 117
14871.13 110
14872.29 134
14873.44 120
14874.59 103
14875.74 108
14876.90 132
14878.05 134
14879.20 121
14880.36 118
14881.51 122
14882.66 121
14883.81 132
14884.97 101
14886.12 118
14887.27 124
14888.43 122
14889.58 103
14890.73 97
14891.89 122
14893.04 146
14894.19 143
14895.35 98
14896.50 113
14897.65 117
14898.81 102
14899.96 120
14901.11 119
14902.27 131
14903.42 111
14904.57 135
14905.73 129
14906.88 112
14908.04 125
14909.19 141
14910.34 128
14911.50 114
14912.65 120
14913.81 116
14914.96 113
14916.11 126
14917.27 128
14918.42 113
14919.58 126
14920.73 116
14921.88 126
14923.04 138
14924.19 107
14925.35 134
14926.50 118
14927.66 132
14928.81 124
14929.97 132
14931.12 134
14932.28 146
14933.43 135
14934.59 138
14935.74 126
14936.90 109
14938.05 125
14939.21 136
14940.36 139
14941.52 119
14942.67 109
14943.83 129
14944.98 138
14946.14 128
14947.29 143
14948.45 121
14949.60 129
14950.76 163
14951.91 158
14953.07 122
14954.23 116
14955.38 135
14956.54 138
14957.69 161
14958.85 123
14960.00 102
14961.16 148
14962.32 132
14963.47 132
14964.63 113
14965.78 107
14966.94 123
14968.10 119
14969.25 112
14970.41 128
14971.57 135
14972.72 143
14973.88 132
14975.04 103
14976.19 118
14977.35 107
14978.50 117
14979.66 107
14980.82 117
14981.97 107
14983.13 117
14984.29 128
14985.45 114
14986.60 124
14987.76 122
14988.92 137
14990.07 142
14991.23 128
14992.39 104
14993.54 105
14994.70 168
14995.86 121
14997.02 108
14998.17 110
14999.33 127
15000.49 132
15001.65 123
15002.80 110
15003.96 105
15005.12 118
15006.28 134
15007.43 119
15008.59 108
15009.75 125
15010.91 126
15012.07 125
15013.22 108
15014.38 108
15015.54 115
15016.70 119
15017.86 100
15019.01 111
15020.17 110
15021.33 128
15022.49 109
15023.65 109
15024.81 89
15025.96 109
15027.12 115
15028.28 104
15029.44 111
15030.60 120
15031.76 121
15032.92 95
15034.07 114
15035.23 102
15036.39 82
15037.55 86
15038.71 108
15039.87 93
15041.03 95
15042.19 118
15043.35 112
15044.50 109
15045.66 91
15046.82 88
15047.98 116
15049.14 128
15050.30 119
15051.46 84
15052.62 92
15053.78 101
15054.94 104
15056.10 111
15057.26 85
15058.42 117
15059.58 146
15060.74 120
15061.90 95
15063.06 98
15064.22 122
15065.38 119
15066.54 110
15067.70 98
15068.86 101
15070.02 110
15071.18 111
15072.34 104
15073.50 124
15074.66 109
15075.82 121
15076.98 137
15078.14 93
15079.30 87
15080.46 104
15081.62 126
15082.78 97
15083.94 95
15085.10 93
15086.26 91
15087.42 101
15088.59 80
15089.75 98
15090.91 97
15092.07 116
15093.23 104
15094.39 87
15095.55 82
15096.71 92
15097.87 122
15099.04 93
15100.20 90
15101.36 96
15102.52 123
15103.68 100
15104.84 102
15106.00 90
15107.17 108
15108.33 102
15109.49 104
15110.65 106
15111.81 104
15112.97 101
15114.14 104
15115.30 80
15116.46 96
15117.62 108
15118.78 112
15119.95 104
15121.11 90
15122.27 95
15123.43 103
15124.59 115
15125.76 109
15126.92 103
15128.08 104
15129.24 125
15130.41 111
15131.57 96
15132.73 107
15133.89 109
15135.06 90
15136.22 94
15137.38 91
15138.54 93
15139.71 108
15140.87 101
15142.03 103
15143.20 114
15144.36 84
15145.52 107
15146.69 111
15147.85 93
15149.01 84
15150.17 111
15151.34 116
15152.50 110
15153.66 97
15154.83 98
15155.99 90
15157.16 106
15158.32 107
15159.48 97
15160.65 101
15161.81 103
15162.97 109
15164.14 105
15165.30 105
15166.46 106
15167.63 103
15168.79 77
15169.96 77
15171.12 103
15172.28 117
15173.45 102
15174.61 107
15175.78 99
15176.94 101
15178.11 114
15179.27 95
15180.43 78
15181.60 113
15182.76 116
15183.93 108
15185.09 126
15186.26 97
15187.42 92
15188.59 116
15189.75 121
15190.92 108
15192.08 112
15193.25 102
15194.41 124
15195.58 104
15196.74 104
15197.91 106
15199.07 105
15200.24 108
15201.40 111
15202.57 114
15203.73 119
15204.90 119
15206.06 119
15207.23 94
15208.39 101
15209.56 100
15210.72 102
15211.89 111
15213.06 87
15214.22 109
15215.39 109
15216.55 93
15217.72 107
15218.88 79
15220.05 101
15221.22 114
15222.38 113
15223.55 130
15224.71 103
15225.88 103
15227.05 95
15228.21 122
15229.38 108
15230.55 117
15231.71 123
15232.88 111
15234.05 117
15235.21 89
15236.38 108
15237.54 116
15238.71 116
15239.88 107
15241.04 114
15242.21 101
15243.38 125
15244.55 105
15245.71 88
15246.88 111
15248.05 110
15249.21 101
15250.38 106
15251.55 127
15252.71 106
15253.88 106
15255.05 115
15256.22 101
15257.38 103
15258.55 109
15259.72 97
15260.89 111
15262.05 106
15263.22 89
15264.39 115
15265.56 107
15266.72 88
15267.89 104
15269.06 116
15270.23 113
15271.40 97
15272.56 97
15273.73 81
15274.90 93
15276.07 126
15277.24 102
15278.40 92
15279.57 89
15280.74 113
15281.91 112
15283.08 88
15284.25 92
15285.41 89
15286.58 104
15287.75 95
15288.92 92
15290.09 85
15291.26 107
15292.43 131
15293.59 111
15294.76 105
15295.93 96
15297.10 106
15298.27 130
15299.44 108
15300.61 88
15301.78 84
15302.95 116
15304.12 116
15305.28 101
15306.45 90
15307.62 101
15308.79 113
15309.96 108
15311.13 86
15312.30 88
15313.47 106
15314.64 119
15315.81 92
15316.98 85
15318.15 121
15319.32 107
15320.49 115
15321.66 108
15322.83 90
15324.00 89
15325.17 104
15326.34 85
15327.51 104
15328.68 99
15329.85 103
15331.02 100
15332.19 109
15333.36 102
15334.53 82
15335.70 113
15336.87 99
15338.04 75
15339.21 91
15340.38 95
15341.55 99
15342.72 110
15343.89 95
15345.06 77
15346.23 97
15347.41 85
15348.58 99
15349.75 93
15350.92 82
15352.09 99
15353.26 103
15354.43 118
15355.60 105
15356.77 116
15357.94 94
15359.12 104
15360.29 95
15361.46 93
15362.63 93
15363.80 115
15364.97 79
15366.14 99
15367.32 101
15368.49 101
15369.66 106
15370.83 90
15372.00 107
15373.17 94
15374.35 93
15375.52 94
15376.69 88
15377.86 92
15379.03 113
15380.21 101
15381.38 103
15382.55 109
15383.72 107
15384.90 102
15386.07 96
15387.24 110
15388.41 104
15389.58 97
15390.76 124
15391.93 134
15393.10 107
15394.27 106
15395.45 96
15396.62 107
15397.79 91
15398.97 101
15400.14 106
15401.31 112
15402.48 92
15403.66 82
15404.83 87
15406.00 89
15407.18 109
15408.35 124
15409.52 114
15410.70 108
15411.87 82
15413.04 102
15414.22 74
15415.39 88
15416.56 117
15417.74 103
15418.91 102
15420.08 92
15421.26 95
15422.43 106
15423.60 112
15424.78 111
15425.95 98
15427.13 101
15428.30 113
15429.47 115
15430.65 117
15431.82 89
15433.00 81
15434.17 107
15435.34 96
15436.52 110
15437.69 101
15438.87 116
15440.04 108
15441.22 108
15442.39 81
15443.56 99
15444.74 104
15445.91 106
15447.09 93
15448.26 111
15449.44 103
15450.61 109
15451.79 117
15452.96 97
15454.14 103
15455.31 121
15456.49 127
15457.66 82
15458.84 89
15460.01 86
15461.19 109
15462.36 121
15463.54 104
15464.71 101
15465.89 107
15467.06 87
15468.24 103
15469.42 97
15470.59 104
15471.77 125
15472.94 104
15474.12 119
15475.29 95
15476.47 87
15477.64 79
15478.82 103
15480.00 107
15481.17 97
15482.35 107
15483.52 111
15484.70 97
15485.88 87
15487.05 102
15488.23 99
15489.41 96
15490.58 88
15491.76 98
15492.93 108
15494.11 113
15495.29 82
15496.46 94
15497.64 94
15498.82 100
15499.99 90
15501.17 85
15502.35 103
15503.52 115
15504.70 93
15505.88 95
15507.05 103
15508.23 92
15509.41 112
15510.59 98
15511.76 136
15512.94 99
15514.12 109
15515.29 114
15516.47 91
15517.65 97
15518.83 85
15520.00 107
15521.18 107
15522.36 117
15523.54 94
15524.71 116
15525.89 104
15527.07 83
15528.25 101
15529.42 97
15530.60 111
15531.78 100
15532.96 104
15534.14 97
15535.31 86
15536.49 98
15537.67 100
15538.85 83
15540.03 93
15541.20 107
15542.38 117
15543.56 112
15544.74 97
15545.92 113
15547.10 82
15548.27 92
15549.45 108
15550.63 116
15551.81 107
15552.99 92
15554.17 101
15555.35 114
15556.53 96
15557.70 100
15558.88 96
15560.06 112
15561.24 101
15562.42 108
15563.60 102
15564.78 95
15565.96 99
15567.14 88
15568.32 109
15569.50 94
15570.67 98
15571.85 91
15573.03 96
15574.21 92
15575.39 105
15576.57 95
15577.75 106
15578.93 114
15580.11 96
15581.29 102
15582.47 122
15583.65 110
15584.83 121
15586.01 113
15587.19 114
15588.37 104
15589.55 113
15590.73 116
15591.91 108
15593.09 107
15594.27 110
15595.45 117
15596.63 117
15597.81 107
15598.99 121
15600.17 130
15601.35 116
15602.53 99
15603.71 119
15604.90 125
15606.08 116
15607.26 92
15608.44 91
15609.62 115
15610.80 102
15611.98 104
15613.16 99
15614.34 100
15615.52 112
15616.70 126
15617.89 123
15619.07 118
15620.25 96
15621.43 118
15622.61 117
15623.79 114
15624.97 118
15626.15 111
15627.34 122
15628.52 107
15629.70 102
15630.88 110
15632.06 132
15633.24 125
15634.43 142
15635.61 118
15636.79 132
15637.97 139
15639.15 105
15640.34 112
15641.52 119
15642.70 113
15643.88 115
15645.06 101
15646.25 96
15647.43 125
15648.61 121
15649.79 126
15650.98 115
15652.16 117
15653.34 126
15654.52 132
15655.71 148
15656.89 148
15658.07 103
15659.25 112
15660.44 109
15661.62 114
15662.80 106
15663.98 133
15665.17 131
15666.35 122
15667.53 92
15668.72 113
15669.90 134
15671.08 134
15672.27 89
15673.45 96
15674.63 104
15675.82 114
15677.00 105
15678.18 125
15679.37 112
15680.55 113
15681.73 109
15682.92 129
15684.10 122
15685.28 105
15686.47 109
15687.65 125
15688.84 136
15690.02 123
15691.20 137
15692.39 138
15693.57 127
15694.76 118
15695.94 125
15697.12 118
15698.31 123
15699.49 125
15700.68 126
15701.86 125
15703.05 126
15704.23 140
15705.41 116
15706.60 124
15707.78 111
15708.97 117
15710.15 107
15711.34 152
15712.52 138
15713.71 141
15714.89 138
15716.08 124
15717.26 142
15718.45 137
15719.63 151
15720.82 127
15722.00 126
15723.19 151
15724.37 136
15725.56 142
15726.74 136
15727.93 139
15729.11 141
15730.30 146
15731.48 139
15732.67 122
15733.85 164
15735.04 163
15736.23 129
15737.41 131
15738.60 149
15739.78 131
15740.97 131
15742.15 140
15743.34 137
15744.53 129
15745.71 132
15746.90 125
15748.08 136
15749.27 122
15750.46 148
15751.64 152
15752.83 142
15754.02 165
15755.20 148
15756.39 135
15757.57 148
15758.76 143
15759.95 149
15761.13 125
15762.32 131
15763.51 138
15764.69 113
15765.88 116
15767.07 105
15768.25 125
15769.44 128
15770.63 132
15771.82 115
15773.00 112
15774.19 131
15775.38 128
15776.56 129
15777.75 130
15778.94 121
15780.13 147
15781.31 129
15782.50 133
15783.69 132
15784.88 132
15786.06 138
15787.25 137
15788.44 142
15789.63 116
15790.81 106
15792.00 116
15793.19 124
15794.38 133
15795.56 106
15796.75 120
15797.94 137
15799.13 140
15800.32 106
15801.50 108
15802.69 119
15803.88 118
15805.07 114
15806.26 104
15807.45 130
15808.63 119
15809.82 121
15811.01 108
15812.20 116
15813.39 121
15814.58 108
15815.77 104
15816.95 126
15818.14 113
15819.33 107
15820.52 122
15821.71 123
15822.90 119
15824.09 119
15825.28 131
15826.46 120
15827.65 135
15828.84 128
15830.03 125
15831.22 102
15832.41 133
15833.60 124
15834.79 112
15835.98 135
15837.17 118
15838.36 104
15839.55 108
15840.74 124
15841.93 101
15843.12 109
15844.31 119
15845.50 121
15846.69 122
15847.88 133
15849.07 108
15850.26 111
15851.45 105
15852.64 125
15853.83 94
15855.02 117
15856.21 139
15857.40 134
15858.59 121
15859.78 99
15860.97 108
15862.16 138
15863.35 131
15864.54 116
15865.73 131
15866.92 105
15868.11 128
15869.30 128
15870.49 113
15871.68 101
15872.87 135
15874.06 126
15875.25 114
15876.45 102
15877.64 105
15878.83 114
15880.02 107
15881.21 96
15882.40 120
15883.59 119
15884.78 130
15885.97 105
15887.17 113
15888.36 103
15889.55 106
15890.74 104
15891.93 100
15893.12 97
15894.31 114
15895.51 122
15896.70 98
15897.89 101
15899.08 108
15900.27 109
15901.46 128
15902.66 125
15903.85 122
15905.04 109
15906.23 105
15907.43 122
15908.62 126
15909.81 111
15911.00 106
15912.19 132
15913.39 139
15914.58 133
15915.77 124
15916.96 119
15918.16 131
15919.35 109
15920.54 124
15921.73 126
15922.93 141
15924.12 109
15925.31 123
15926.50 133
15927.70 135
15928.89 137
15930.08 119
15931.28 125
15932.47 123
15933.66 119
15934.86 124
15936.05 115
15937.24 125
15938.44 129
15939.63 115
15940.82 108
15942.02 101
15943.21 126
15944.40 123
15945.60 117
15946.79 97
15947.98 117
15949.18 119
15950.37 127
15951.56 105
15952.76 122
15953.95 109
15955.15 89
15956.34 108
15957.53 94
15958.73 90
15959.92 91
15961.12 107
15962.31 120
15963.50 115
15964.70 92
15965.89 107
15967.09 101
15968.28 94
15969.48 97
15970.67 91
15971.86 100
15973.06 106
15974.25 96
15975.45 85
15976.64 111
15977.84 114
15979.03 92
15980.23 96
15981.42 112
15982.62 85
15983.81 108
15985.01 92
15986.20 107
15987.40 103
15988.59 105
15989.79 90
15990.98 89
15992.18 89
15993.37 97
15994.57 117
15995.76 91
15996.96 115
15998.16 113
15999.35 116
16000.55 90
16001.74 78
16002.94 84
16004.13 99
16005.33 111
16006.53 92
16007.72 93
16008.92 88
16010.11 92
16011.31 116
16012.51 102
16013.70 104
16014.90 104
16016.09 114
16017.29 93
16018.49 98
16019.68 103
16020.88 101
16022.07 97
16023.27 94
16024.47 97
16025.66 74
16026.86 105
16028.06 102
16029.25 99
16030.45 99
16031.65 94
16032.84 113
16034.04 114
16035.24 99
16036.44 106
16037.63 115
16038.83 114
16040.03 109
16041.22 99
16042.42 90
16043.62 99
16044.82 108
16046.01 112
16047.21 92
16048.41 85
16049.60 115
16050.80 103
16052.00 106
16053.20 98
16054.39 126
16055.59 103
16056.79 98
16057.99 108
16059.19 90
16060.38 97
16061.58 105
16062.78 97
16063.98 91
16065.18 95
16066.37 99
16067.57 85
16068.77 82
16069.97 101
16071.17 109
16072.36 98
16073.56 95
16074.76 79
16075.96 84
16077.16 99
16078.36 110
16079.56 104
16080.75 87
16081.95 91
16083.15 103
16084.35 102
16085.55 94
16086.75 90
16087.95 107
16089.15 117
16090.34 102
16091.54 108
16092.74 92
16093.94 95
16095.14 106
16096.34 107
16097.54 89
16098.74 101
16099.94 99
16101.14 90
16102.34 76
16103.54 80
16104.74 109
16105.93 120
16107.13 87
16108.33 91
16109.53 98
16110.73 96
16111.93 111
16113.13 91
16114.33 111
16115.53 98
16116.73 103
16117.93 84
16119.13 70
16120.33 91
16121.53 102
16122.73 106
16123.93 96
16125.13 77
16126.33 92
16127.53 79
16128.73 100
16129.94 95
16131.14 86
16132.34 100
16133.54 94
16134.74 90
16135.94 92
16137.14 97
16138.34 94
16139.54 94
16140.74 88
16141.94 109
16143.14 89
16144.34 99
16145.55 110
16146.75 87
16147.95 96
16149.15 89
16150.35 107
16151.55 91
16152.75 100
16153.95 83
16155.15 87
16156.36 95
16157.56 92
16158.76 92
16159.96 93
16161.16 97
16162.36 96
16163.57 106
16164.77 86
16165.97 96
16167.17 102
16168.37 112
16169.58 107
16170.78 101
16171.98 94
16173.18 114
16174.38 113
16175.59 98
16176.79 89
16177.99 101
16179.19 95
16180.39 114
16181.60 117
16182.80 98
16184.00 97
16185.20 91
16186.41 98
16187.61 86
16188.81 116
16190.01 98
16191.22 99
16192.42 93
16193.62 75
16194.83 98
16196.03 100
16197.23 108
16198.43 109
16199.64 99
16200.84 102
16202.04 118
16203.25 93
16204.45 104
16205.65 95
16206.86 103
16208.06 114
16209.26 115
16210.47 103
16211.67 92
16212.87 99
16214.08 111
16215.28 115
16216.49 113
16217.69 113
16218.89 92
16220.10 101
16221.30 107
16222.50 98
16223.71 75
16224.91 94
16226.12 97
16227.32 117
16228.52 105
16229.73 103
16230.93 100
16232.14 103
16233.34 91
16234.55 86
16235.75 112
16236.95 88
16238.16 100
16239.36 98
16240.57 104
16241.77 105
16242.98 123
16244.18 101
16245.39 105
16246.59 112
16247.80 120
16249.00 94
16250.21 114
16251.41 91
16252.62 120
16253.82 117
16255.03 108
16256.23 91
16257.44 113
16258.64 123
16259.85 114
16261.05 105
16262.26 96
16263.46 107
16264.67 100
16265.87 114
16267.08 94
16268.29 103
16269.49 120
16270.70 118
16271.90 104
16273.11 96
16274.31 122
16275.52 120
16276.73 118
16277.93 106
16279.14 124
16280.34 126
16281.55 136
16282.76 109
16283.96 120
16285.17 128
16286.38 121
16287.58 128
16288.79 127
16289.99 111
16291.20 119
16292.41 135
16293.61 124
16294.82 127
16296.03 110
16297.23 109
16298.44 143
16299.65 134
16300.85 135
16302.06 142
16303.27 125
16304.47 144
16305.68 141
16306.89 138
16308.10 148
16309.30 124
16310.51 135
16311.72 142
16312.92 123
16314.13 111
16315.34 128
16316.55 110
16317.75 115
16318.96 127
16320.17 129
16321.38 96
16322.58 122
16323.79 114
16325.00 110
16326.21 120
16327.42 113
16328.62 121
16329.83 120
16331.04 110
16332.25 116
16333.46 110
16334.66 121
16335.87 107
16337.08 89
16338.29 109
16339.50 108
16340.70 135
16341.91 107
16343.12 108
16344.33 106
16345.54 128
16346.75 110
16347.96 113
16349.16 113
16350.37 111
16351.58 128
16352.79 108
16354.00 99
16355.21 95
16356.42 111
16357.63 107
16358.83 96
16360.04 85
16361.25 104
16362.46 106
16363.67 123
16364.88 113
16366.09 88
16367.30 104
16368.51 117
16369.72 97
16370.93 114
16372.14 97
16373.35 94
16374.56 103
16375.76 98
16376.97 93
16378.18 92
16379.39 127
16380.60 109
16381.81 106
16383.02 107
16384.23 104
16385.44 89
16386.65 93
16387.86 105
16389.07 99
16390.28 108
16391.49 96
16392.70 106
16393.91 114
16395.12 87
16396.33 90
16397.55 91
16398.76 106
16399.97 111
16401.18 101
16402.39 101
16403.60 89
16404.81 83
16406.02 106
16407.23 92
16408.44 98
16409.65 113
16410.86 95
16412.07 106
16413.28 79
16414.50 98
16415.71 111
16416.92 95
16418.13 92
16419.34 83
16420.55 95
16421.76 81
16422.97 93
16424.19 79
16425.40 84
16426.61 71
16427.82 95
16429.03 97
16430.24 90
16431.46 107
16432.67 104
16433.88 86
16435.09 106
16436.30 87
16437.51 87
16438.73 98
16439.94 90
16441.15 80
16442.36 83
16443.57 95
16444.79 99
16446.00 90
16447.21 99
16448.42 93
16449.64 103
16450.85 114
16452.06 86
16453.27 91
16454.49 113
16455.70 124
16456.91 102
16458.12 83
16459.34 103
16460.55 107
16461.76 102
16462.97 93
16464.19 83
16465.40 91
16466.61 106
16467.83 114
16469.04 83
16470.25 90
16471.47 103
16472.68 91
16473.89 106
16475.11 111
16476.32 84
16477.53 81
16478.75 108
16479.96 88
16481.17 89
16482.39 91
16483.60 85
16484.81 76
16486.03 84
16487.24 93
16488.45 94
16489.67 82
16490.88 75
16492.10 91
16493.31 102
16494.52 96
16495.74 82
16496.95 108
16498.17 116
16499.38 120
16500.59 110
16501.81 73
16503.02 66
16504.24 89
16505.45 88
16506.67 86
16507.88 75
16509.10 94
16510.31 88
16511.52 112
16512.74 113
16513.95 65
16515.17 96
16516.38 95
16517.60 119
16518.81 89
16520.03 88
16521.24 75
16522.46 92
16523.67 96
16524.89 85
16526.10 78
16527.32 79
16528.53 94
16529.75 80
16530.96 98
16532.18 80
16533.40 74
16534.61 87
16535.83 83
16537.04 91
16538.26 90
16539.47 91
16540.69 127
16541.91 124
16543.12 94
16544.34 81
16545.55 101
16546.77 72
16547.98 93
16549.20 82
16550.42 95
16551.63 92
16552.85 95
16554.07 95
16555.28 81
16556.50 89
16557.71 97
16558.93 68
16560.15 78
16561.36 72
16562.58 113
16563.80 111
16565.01 79
16566.23 90
16567.45 87
16568.66 80
16569.88 86
16571.10 80
16572.31 62
16573.53 82
16574.75 87
16575.96 88
16577.18 89
16578.40 103
16579.62 98
16580.83 115
16582.05 100
16583.27 89
16584.48 107
16585.70 107
16586.92 101
16588.14 91
16589.35 87
16590.57 100
16591.79 99
16593.01 82
16594.23 81
16595.44 83
16596.66 92
16597.88 110
16599.10 89
16600.31 81
16601.53 90
16602.75 105
16603.97 104
16605.19 91
16606.40 106
16607.62 78
16608.84 91
16610.06 103
16611.28 96
16612.50 89
16613.71 93
16614.93 100
16616.15 93
16617.37 77
16618.59 80
16619.81 104
16621.03 92
16622.24 91
16623.46 104
16624.68 94
16625.90 107
16627.12 102
16628.34 82
16629.56 83
16630.78 82
16632.00 105
16633.21 105
16634.43 74
16635.65 81
16636.87 90
16638.09 92
16639.31 101
16640.53 90
16641.75 84
16642.97 92
16644.19 85
16645.41 97
16646.63 104
16647.85 102
16649.07 84
16650.29 68
16651.51 93
16652.73 86
16653.95 92
16655.17 93
16656.39 95
16657.61 79
16658.83 105
16660.05 89
16661.27 81
16662.49 83
16663.71 87
16664.93 86
16666.15 77
16667.37 91
16668.59 75
16669.81 84
16671.03 86
16672.25 81
16673.47 84
16674.69 84
16675.91 83
16677.13 82
16678.35 89
16679.57 87
16680.80 90
16682.02 92
16683.24 80
16684.46 83
16685.68 78
16686.90 85
16688.12 97
16689.34 96
16690.56 84
16691.79 73
16693.01 92
16694.23 104
16695.45 102
16696.67 110
16697.89 88
16699.11 78
16700.34 85
16701.56 93
16702.78 99
16704.00 100
16705.22 94
16706.44 98
16707.67 89
16708.89 84
16710.11 93
16711.33 82
16712.55 70
16713.78 95
16715.00 95
16716.22 81
16717.44 78
16718.67 90
16719.89 87
16721.11 83
16722.33 90
16723.55 71
16724.78 99
16726.00 86
16727.22 84
16728.45 64
16729.67 90
16730.89 93
16732.11 78
16733.34 61
16734.56 86
16735.78 94
16737.00 83
16738.23 88
16739.45 90
16740.67 97
16741.90 75
16743.12 59
16744.34 87
16745.57 80
16746.79 95
16748.01 91
16749.24 109
16750.46 96
16751.68 86
16752.91 90
16754.13 85
16755.35 88
16756.58 90
16757.80 84
16759.03 79
16760.25 82
16761.47 71
16762.70 90
16763.92 80
16765.14 82
16766.37 99
16767.59 68
16768.82 92
16770.04 74
16771.27 92
16772.49 77
16773.71 91
16774.94 89
16776.16 90
16777.39 95
16778.61 87
16779.84 105
16781.06 100
16782.29 70
16783.51 85
16784.73 79
16785.96 89
16787.18 85
16788.41 86
16789.63 99
16790.86 76
16792.08 86
16793.31 91
16794.53 88
16795.76 82
16796.98 72
16798.21 81
16799.43 91
16800.66 83
16801.89 79
16803.11 82
16804.34 78
16805.56 98
16806.79 109
16808.01 91
16809.24 75
16810.46 97
16811.69 86
16812.91 99
16814.14 81
16815.37 80
16816.59 99
16817.82 79
16819.04 95
16820.27 68
16821.50 73
16822.72 95
16823.95 113
16825.17 88
16826.40 83
16827.63 72
16828.85 103
16830.08 77
16831.31 89
16832.53 76
16833.76 81
16834.99 101
16836.21 83
16837.44 88
16838.67 95
16839.89 101
16841.12 94
16842.35 82
16843.57 79
16844.80 87
16846.03 102
16847.25 88
16848.48 85
16849.71 122
16850.93 83
16852.16 89
16853.39 77
16854.62 90
16855.84 90
16857.07 100
16858.30 83
16859.53 87
16860.75 97
16861.98 95
16863.21 81
16864.44 95
16865.66 94
16866.89 101
16868.12 89
16869.35 79
16870.57 87
16871.80 86
16873.03 94
16874.26 97
16875.49 82
16876.71 88
16877.94 83
16879.17 97
16880.40 78
16881.63 111
16882.86 94
16884.08 97
16885.31 110
16886.54 129
16887.77 104
16889.00 100
16890.23 102
16891.45 91
16892.68 91
16893.91 91
16895.14 105
16896.37 110
16897.60 96
16898.83 87
16900.06 98
16901.29 74
16902.51 99
16903.74 96
16904.97 85
16906.20 77
16907.43 82
16908.66 81
16909.89 82
16911.12 70
16912.35 82
16913.58 89
16914.81 91
16916.04 82
16917.27 100
16918.50 81
16919.73 90
16920.95 99
16922.18 87
16923.41 94
16924.64 79
16925.87 86
16927.10 96
16928.33 100
16929.56 84
16930.79 85
16932.02 74
16933.25 71
16934.48 102
16935.71 87
16936.94 105
16938.18 97
16939.41 106
16940.64 94
16941.87 81
16943.10 68
16944.33 86
16945.56 74
16946.79 105
16948.02 88
16949.25 89
16950.48 94
16951.71 108
16952.94 84
16954.17 91
16955.40 89
16956.64 89
16957.87 112
16959.10 91
16960.33 109
16961.56 94
16962.79 106
16964.02 88
16965.25 88
16966.48 72
16967.72 91
16968.95 86
16970.18 94
16971.41 83
16972.64 83
16973.87 81
16975.11 60
16976.34 73
16977.57 83
16978.80 93
16980.03 81
16981.26 78
16982.50 93
16983.73 91
16984.96 95
16986.19 111
16987.42 100
16988.66 89
16989.89 102
16991.12 93
16992.35 98
16993.59 81
16994.82 90
16996.05 107
16997.28 87
16998.52 92
16999.75 92
17000.98 74
17002.21 94
17003.45 81
17004.68 84
17005.91 63
17007.14 87
17008.38 111
17009.61 115
17010.84 80
17012.08 97
17013.31 102
17014.54 90
17015.78 73
17017.01 89
17018.24 109
17019.47 83
17020.71 98
17021.94 94
17023.17 94
17024.41 108
17025.64 105
17026.88 107
17028.11 86
17029.34 98
17030.58 86
17031.81 96
17033.04 80
17034.28 78
17035.51 75
17036.75 81
17037.98 103
17039.21 107
17040.45 89
17041.68 84
17042.92 107
17044.15 123
17045.38 77
17046.62 78
17047.85 71
17049.09 79
17050.32 88
17051.56 88
17052.79 103
17054.02 75
17055.26 115
17056.49 85
17057.73 80
17058.96 69
17060.20 109
17061.43 88
17062.67 86
17063.90 82
17065.14 86
17066.37 94
17067.61 89
17068.84 87
17070.08 80
17071.31 67
17072.55 75
17073.78 94
17075.02 79
17076.25 77
17077.49 80
17078.72 92
17079.96 96
17081.20 82
17082.43 80
17083.67 83
17084.90 102
17086.14 101
17087.37 96
17088.61 86
17089.85 87
17091.08 87
17092.32 95
17093.55 88
17094.79 105
17096.03 102
17097.26 96
17098.50 79
17099.73 89
17100.97 95
17102.21 91
17103.44 78
17104.68 73
17105.92 76
17107.15 98
17108.39 91
17109.63 87
17110.86 75
17112.10 76
17113.34 81
17114.57 92
17115.81 74
17117.05 75
17118.28 85
17119.52 84
17120.76 85
17121.99 85
17123.23 93
17124.47 85
17125.70 93
17126.94 90
17128.18 83
17129.42 84
17130.65 88
17131.89 99
17133.13 84
17134.37 69
17135.60 90
17136.84 93
17138.08 99
17139.32 90
17140.55 104
17141.79 85
17143.03 97
17144.27 100
17145.50 86
17146.74 91
17147.98 80
17149.22 110
17150.46 81
17151.69 94
17152.93 92
17154.17 88
17155.41 67
17156.65 69
17157.89 85
17159.12 78
17160.36 93
17161.60 91
17162.84 71
17164.08 71
17165.32 76
17166.56 83
17167.79 78
17169.03 85
17170.27 76
17171.51 90
17172.75 96
17173.99 86
17175.23 77
17176.47 92
17177.70 80
17178.94 84
17180.18 101
17181.42 97
17182.66 91
17183.90 67
17185.14 86
17186.38 70
17187.62 92
17188.86 88
17190.10 78
17191.34 89
17192.58 72
17193.82 85
17195.06 70
17196.30 80
17197.54 67
17198.78 79
17200.01 77
17201.25 87
17202.49 58
17203.73 59
17204.97 82
17206.21 123
17207.45 78
17208.70 81
17209.94 68
17211.18 95
17212.42 111
17213.66 90
17214.90 69
17216.14 58
17217.38 99
17218.62 91
17219.86 101
17221.10 69
17222.34 71
17223.58 89
17224.82 75
17226.06 69
17227.30 84
17228.54 84
17229.78 83
17231.03 78
17232.27 77
17233.51 86
17234.75 82
17235.99 83
17237.23 101
17238.47 71
17239.71 77
17240.95 71
17242.20 80
17243.44 83
17244.68 67
17245.92 65
17247.16 91
17248.40 91
17249.65 75
17250.89 66
17252.13 71
17253.37 76
17254.61 79
17255.85 75
17257.10 62
17258.34 85
17259.58 88
17260.82 73
17262.06 86
17263.31 92
17264.55 84
17265.79 81
17267.03 70
17268.27 72
17269.52 64
17270.76 93
17272.00 67
17273.24 80
17274.49 70
17275.73 84
17276.97 106
17278.22 77
17279.46 82
17280.70 77
17281.94 89
17283.19 70
17284.43 65
17285.67 67
17286.91 82
17288.16 80
17289.40 72
17290.64 77
17291.89 75
17293.13 72
17294.37 77
17295.62 57
17296.86 78
17298.10 61
17299.35 88
17300.59 71
17301.83 86
17303.08 73
17304.32 80
17305.56 90
17306.81 76
17308.05 75
17309.30 63
17310.54 93
17311.78 82
17313.03 71
17314.27 84
17315.52 74
17316.76 72
17318.00 92
17319.25 74
17320.49 76
17321.74 80
17322.98 70
17324.23 83
17325.47 73
17326.71 69
17327.96 59
17329.20 86
17330.45 73
17331.69 85
17332.94 86
17334.18 92
17335.43 102
17336.67 79
17337.92 84
17339.16 77
17340.41 81
17341.65 90
17342.90 77
17344.14 85
17345.39 87
17346.63 75
17347.88 104
17349.12 60
17350.37 75
17351.61 69
17352.86 67
17354.10 65
17355.35 95
17356.59 69
17357.84 87
17359.08 78
17360.33 68
17361.58 86
17362.82 63
17364.07 97
17365.31 70
17366.56 79
17367.80 89
17369.05 85
17370.30 75
17371.54 78
17372.79 87
17374.03 81
17375.28 86
17376.53 75
17377.77 87
17379.02 80
17380.27 97
17381.51 100
17382.76 90
17384.01 98
17385.25 95
17386.50 84
17387.75 90
17388.99 69
17390.24 104
17391.49 81
17392.73 88
17393.98 69
17395.23 77
17396.47 71
17397.72 81
17398.97 85
17400.21 81
17401.46 92
17402.71 69
17403.96 97
17405.20 70
17406.45 83
17407.70 69
17408.94 98
17410.19 88
17411.44 88
17412.69 78
17413.93 84
17415.18 87
17416.43 94
17417.68 102
17418.93 94
17420.17 78
17421.42 103
17422.67 85
17423.92 76
17425.16 74
17426.41 97
17427.66 116
17428.91 83
17430.16 91
17431.41 79
17432.65 84
17433.90 65
17435.15 81
17436.40 82
17437.65 81
17438.90 93
17440.14 83
17441.39 90
17442.64 65
17443.89 85
17445.14 86
17446.39 99
17447.64 76
17448.88 84
17450.13 104
17451.38 87
17452.63 72
17453.88 78
17455.13 106
17456.38 68
17457.63 72
17458.88 86
17460.13 85
17461.38 90
17462.62 84
17463.87 88
17465.12 87
17466.37 74
17467.62 99
17468.87 76
17470.12 87
17471.37 67
17472.62 73
17473.87 93
17475.12 78
17476.37 67
17477.62 80
17478.87 87
17480.12 66
17481.37 84
17482.62 77
17483.87 102
17485.12 75
17486.37 81
17487.62 73
17488.87 74
17490.12 65
17491.37 66
17492.62 93
17493.87 78
17495.12 98
17496.37 78
17497.62 76
17498.87 68
17500.12 96
17501.38 81
17502.63 97
17503.88 78
17505.13 72
17506.38 72
17507.63 86
17508.88 86
17510.13 86
17511.38 94
17512.63 94
17513.89 75
17515.14 58
17516.39 79
17517.64 80
17518.89 101
17520.14 82
17521.39 79
17522.64 68
17523.90 101
17525.15 93
17526.40 94
17527.65 56
17528.90 81
17530.15 90
17531.41 75
17532.66 85
17533.91 86
17535.16 89
17536.41 105
17537.67 82
17538.92 75
17540.17 72
17541.42 76
17542.67 92
17543.93 77
17545.18 81
17546.43 83
17547.68 90
17548.94 80
17550.19 76
17551.44 80
17552.69 97
17553.95 98
17555.20 85
17556.45 84
17557.70 74
17558.96 88
17560.21 84
17561.46 88
17562.72 70
17563.97 70
17565.22 70
17566.47 93
17567.73 89
17568.98 80
17570.23 86
17571.49 89
17572.74 87
17573.99 80
17575.25 103
17576.50 79
17577.75 91
17579.01 80
17580.26 83
17581.51 84
17582.77 93
17584.02 97
17585.28 84
17586.53 84
17587.78 83
17589.04 79
17590.29 89
17591.54 80
17592.80 78
17594.05 79
17595.31 70
17596.56 78
17597.81 88
17599.07 93
17600.32 72
17601.58 91
17602.83 80
17604.09 101
17605.34 91
17606.60 72
17607.85 79
17609.10 77
17610.36 79
17611.61 86
17612.87 98
17614.12 83
17615.38 99
17616.63 74
17617.89 85
17619.14 80
17620.40 103
17621.65 79
17622.91 86
17624.16 76
17625.42 88
17626.67 101
17627.93 69
17629.18 87
17630.44 73
17631.69 70
17632.95 73
17634.21 81
17635.46 69
17636.72 74
17637.97 82
17639.23 83
17640.48 69
17641.74 71
17642.99 65
17644.25 80
17645.51 82
17646.76 73
17648.02 67
17649.27 74
17650.53 84
17651.79 78
17653.04 69
17654.30 76
17655.55 82
17656.81 77
17658.07 92
17659.32 72
17660.58 87
17661.84 70
17663.09 80
17664.35 68
17665.61 63
17666.86 79
17668.12 82
17669.38 79
17670.63 58
17671.89 83
17673.15 76
17674.40 74
17675.66 75
17676.92 70
17678.17 57
17679.43 80
17680.69 107
17681.95 81
17683.20 62
17684.46 60
17685.72 83
17686.98 77
17688.23 70
17689.49 68
17690.75 79
17692.01 83
17693.26 75
17694.52 71
17695.78 92
17697.04 79
17698.29 75
17699.55 82
17700.81 67
17702.07 72
17703.32 68
17704.58 79
17705.84 64
17707.10 78
17708.36 81
17709.62 73
17710.87 81
17712.13 67
17713.39 62
17714.65 76
17715.91 64
17717.17 78
17718.42 60
17719.68 82
17720.94 85
17722.20 87
17723.46 89
17724.72 76
17725.98 82
17727.23 88
17728.49 64
17729.75 75
17731.01 73
17732.27 79
17733.53 84
17734.79 64
17736.05 66
17737.31 73
17738.57 83
17739.82 92
17741.08 68
17742.34 86
17743.60 68
17744.86 78
17746.12 87
17747.38 76
17748.64 80
17749.90 70
17751.16 74
17752.42 73
17753.68 86
17754.94 87
17756.20 85
17757.46 87
17758.72 92
17759.98 68
17761.24 62
17762.50 94
17763.76 84
17765.02 75
17766.28 71
17767.54 69
17768.80 79
17770.06 63
17771.32 71
17772.58 62
17773.84 76
17775.10 94
17776.36 72
17777.62 70
17778.88 66
17780.14 95
17781.40 74
17782.67 69
17783.93 67
17785.19 79
17786.45 68
17787.71 80
17788.97 62
17790.23 60
17791.49 57
17792.75 74
17794.01 70
17795.28 62
17796.54 56
17797.80 63
17799.06 89
17800.32 78
17801.58 101
17802.84 81
17804.11 70
17805.37 67
17806.63 70
17807.89 56
17809.15 65
17810.41 76
17811.68 80
17812.94 90
17814.20 77
17815.46 62
17816.72 70
17817.99 64
17819.25 66
17820.51 74
17821.77 71
17823.03 82
17824.30 73
17825.56 101
17826.82 59
17828.08 69
17829.35 77
17830.61 54
17831.87 66
17833.13 67
17834.40 92
17835.66 70
17836.92 66
17838.18 55
17839.45 74
17840.71 85
17841.97 63
17843.24 77
17844.50 68
17845.76 78
17847.02 78
17848.29 70
17849.55 69
17850.81 65
17852.08 79
17853.34 67
17854.60 83
17855.87 68
17857.13 66
17858.39 70
17859.66 82
17860.92 71
17862.18 55
17863.45 66
17864.71 80
17865.98 80
17867.24 71
17868.50 79
17869.77 76
17871.03 83
17872.30 75
17873.56 71
17874.82 67
17876.09 53
17877.35 63
17878.62 76
17879.88 70
17881.14 90
17882.41 72
17883.67 75
17884.94 70
17886.20 80
17887.47 80
17888.73 74
17890.00 53
17891.26 68
17892.52 70
17893.79 81
17895.05 70
17896.32 71
17897.58 70
17898.85 70
17900.11 62
17901.38 73
17902.64 58
17903.91 73
17905.17 69
17906.44 98
17907.70 69
17908.97 75
17910.23 80
17911.50 76
17912.77 75
17914.03 51
17915.30 84
17916.56 94
17917.83 74
17919.09 69
17920.36 65
17921.62 81
17922.89 75
17924.16 63
17925.42 54
17926.69 62
17927.95 92
17929.22 85
17930.49 69
17931.75 72
17933.02 80
17934.28 76
17935.55 60
17936.82 65
17938.08 65
17939.35 70
17940.62 66
17941.88 70
17943.15 54
17944.42 59
17945.68 70
17946.95 71
17948.22 77
17949.48 68
17950.75 69
17952.02 80
17953.28 85
17954.55 67
17955.82 61
17957.08 65
17958.35 77
17959.62 53
17960.88 56
17962.15 67
17963.42 79
17964.69 75
17965.95 83
17967.22 65
17968.49 77
17969.76 75
17971.02 67
17972.29 79
17973.56 58
17974.83 76
17976.09 76
17977.36 84
17978.63 61
17979.90 73
17981.16 77
17982.43 90
17983.70 77
17984.97 76
17986.24 65
17987.50 69
17988.77 72
17990.04 77
17991.31 73
17992.58 64
17993.84 76
17995.11 80
17996.38 81
17997.65 59
17998.92 70
18000.19 85
18001.46 95
18002.72 67
18003.99 82
18005.26 86
18006.53 76
18007.80 85
18009.07 61
18010.34 78
18011.61 75
18012.87 72
18014.14 106
18015.41 75
18016.68 65
18017.95 79
18019.22 79
18020.49 74
18021.76 66
18023.03 98
18024.30 80
18025.57 83
18026.84 70
18028.11 70
18029.37 98
18030.64 96
18031.91 80
18033.18 69
18034.45 75
18035.72 49
18036.99 87
18038.26 74
18039.53 90
18040.80 75
18042.07 71
18043.34 101
18044.61 78
18045.88 72
18047.15 61
18048.42 84
18049.69 77
18050.96 76
18052.23 78
18053.50 66
18054.77 81
18056.05 84
18057.32 80
18058.59 77
18059.86 66
18061.13 86
18062.40 76
18063.67 69
18064.94 74
18066.21 82
18067.48 90
18068.75 83
18070.02 73
18071.29 85
18072.57 69
18073.84 81
18075.11 83
18076.38 68
18077.65 65
18078.92 60
18080.19 85
18081.46 86
18082.74 66
18084.01 78
18085.28 69
18086.55 68
18087.82 65
18089.09 80
18090.37 61
18091.64 84
18092.91 85
18094.18 65
18095.45 56
18096.72 76
18098.00 74
18099.27 76
18100.54 56
18101.81 75
18103.08 81
18104.36 81
18105.63 69
18106.90 63
18108.17 63
18109.45 83
18110.72 56
18111.99 62
18113.26 70
18114.54 73
18115.81 74
18117.08 75
18118.35 82
18119.63 70
18120.90 78
18122.17 75
18123.44 71
18124.72 67
18125.99 65
18127.26 67
18128.54 76
18129.81 71
18131.08 70
18132.36 83
18133.63 69
18134.90 67
18136.18 66
18137.45 60
18138.72 65
18140.00 69
18141.27 79
18142.54 97
18143.82 79
18145.09 66
18146.36 64
18147.64 71
18148.91 64
18150.19 75
18151.46 81
18152.73 58
18154.01 77
18155.28 73
18156.55 96
18157.83 70
18159.10 75
18160.38 69
18161.65 80
18162.93 93
18164.20 74
18165.47 70
18166.75 66
18168.02 67
18169.30 79
18170.57 65
18171.85 65
18173.12 86
18174.40 74
18175.67 74
18176.95 67
18178.22 64
18179.50 77
18180.77 77
18182.04 62
18183.32 57
18184.59 64
18185.87 90
18187.15 79
18188.42 74
18189.70 78
18190.97 65
18192.25 72
18193.52 78
18194.80 76
18196.07 69
18197.35 72
18198.62 76
18199.90 76
18201.17 58
18202.45 68
18203.73 86
18205.00 78
18206.28 74
18207.55 79
18208.83 69
18210.10 82
18211.38 88
18212.66 94
18213.93 92
18215.21 95
18216.48 76
18217.76 78
18219.04 79
18220.31 63
18221.59 77
18222.87 57
18224.14 62
18225.42 62
18226.70 77
18227.97 85
18229.25 75
18230.53 74
18231.80 72
18233.08 75
18234.36 60
18235.63 74
18236.91 73
18238.19 86
18239.46 66
18240.74 86
18242.02 66
18243.29 72
18244.57 62
18245.85 63
18247.13 73
18248.40 75
18249.68 69
18250.96 74
18252.24 70
18253.51 64
18254.79 74
18256.07 88
18257.35 71
18258.62 80
18259.90 85
18261.18 78
18262.46 84
18263.73 69
18265.01 77
18266.29 71
18267.57 83
18268.85 73
18270.12 79
18271.40 73
18272.68 69
18273.96 62
18275.24 64
18276.51 79
18277.79 82
18279.07 82
18280.35 83
18281.63 73
18282.91 64
18284.18 70
18285.46 64
18286.74 75
18288.02 61
18289.30 73
18290.58 56
18291.86 60
18293.14 78
18294.41 73
18295.69 63
18296.97 71
18298.25 74
18299.53 76
18300.81 77
18302.09 82
18303.37 62
18304.65 74
18305.93 73
18307.21 75
18308.49 82
18309.76 68
18311.04 73
18312.32 71
18313.60 75
18314.88 68
18316.16 68
18317.44 85
18318.72 62
18320.00 81
18321.28 59
18322.56 83
18323.84 79
18325.12 94
18326.40 55
18327.68 75
18328.96 71
18330.24 74
18331.52 82
18332.80 69
18334.08 80
18335.36 57
18336.64 75
18337.92 71
18339.20 54
18340.48 85
18341.76 66
18343.05 82
18344.33 61
18345.61 63
18346.89 68
18348.17 83
18349.45 79
18350.73 69
18352.01 87
18353.29 80
18354.57 82
18355.85 86
18357.13 72
18358.42 78
18359.70 67
18360.98 91
18362.26 89
18363.54 84
18364.82 55
18366.10 77
18367.38 74
18368.67 83
18369.95 67
18371.23 66
18372.51 74
18373.79 74
18375.07 74
18376.36 60
18377.64 75
18378.92 70
18380.20 79
18381.48 66
18382.77 65
18384.05 65
18385.33 81
18386.61 75
18387.89 66
18389.18 83
18390.46 88
18391.74 66
18393.02 69
18394.31 69
18395.59 69
18396.87 79
18398.15 63
18399.44 71
18400.72 59
18402.00 88
18403.28 75
18404.57 65
18405.85 54
18407.13 74
18408.41 69
18409.70 62
18410.98 71
18412.26 60
18413.55 79
18414.83 76
18416.11 70
18417.40 67
18418.68 87
18419.96 64
18421.25 75
18422.53 75
18423.81 68
18425.10 75
18426.38 69
18427.66 60
18428.95 80
18430.23 58
18431.51 78
18432.80 66
18434.08 55
18435.37 77
18436.65 54
18437.93 68
18439.22 70
18440.50 68
18441.79 67
18443.07 55
18444.35 68
18445.64 74
18446.92 67
18448.21 66
18449.49 65
18450.78 68
18452.06 79
18453.34 70
18454.63 71
18455.91 48
18457.20 63
18458.48 63
18459.77 75
18461.05 68
18462.34 69
18463.62 62
18464.91 70
18466.19 70
18467.48 77
18468.76 63
18470.05 77
18471.33 66
18472.62 73
18473.90 79
18475.19 71
18476.47 52
18477.76 55
18479.04 61
18480.33 92
18481.61 69
18482.90 69
18484.18 72
18485.47 79
18486.76 78
18488.04 62
18489.33 68
18490.61 59
18491.90 69
18493.18 68
18494.47 54
18495.76 59
18497.04 76
18498.33 96
18499.61 71
18500.90 71
18502.19 72
18503.47 75
18504.76 75
18506.05 72
18507.33 72
18508.62 71
18509.90 72
18511.19 80
18512.48 71
18513.76 68
18515.05 74
18516.34 86
18517.62 68
18518.91 72
18520.20 69
18521.48 77
18522.77 84
18524.06 74
18525.35 76
18526.63 69
18527.92 89
18529.21 72
18530.49 66
18531.78 93
18533.07 85
18534.36 75
18535.64 81
18536.93 76
18538.22 73
18539.50 71
18540.79 85
18542.08 67
18543.37 69
18544.66 77
18545.94 72
18547.23 72
18548.52 63
18549.81 56
18551.09 69
18552.38 75
18553.67 65
18554.96 70
18556.25 57
18557.53 72
18558.82 91
18560.11 75
18561.40 74
18562.69 68
18563.98 74
18565.26 81
18566.55 79
18567.84 60
18569.13 82
18570.42 70
18571.71 74
18572.99 72
18574.28 78
18575.57 69
18576.86 67
18578.15 74
18579.44 74
18580.73 85
18582.02 80
18583.31 95
18584.59 92
18585.88 77
18587.17 55
18588.46 70
18589.75 71
18591.04 72
18592.33 86
18593.62 86
18594.91 71
18596.20 61
18597.49 65
18598.78 73
18600.07 75
18601.36 65
18602.65 85
18603.94 79
18605.23 84
18606.52 77
18607.81 82
18609.09 72
18610.38 101
18611.67 85
18612.96 72
18614.25 70
18615.55 87
18616.84 98
18618.13 68
18619.42 56
18620.71 66
18622.00 74
18623.29 69
18624.58 95
18625.87 66
18627.16 75
18628.45 59
18629.74 83
18631.03 74
18632.32 72
18633.61 69
18634.90 65
18636.19 62
18637.48 77
18638.77 76
18640.07 74
18641.36 69
18642.65 62
18643.94 82
18645.23 75
18646.52 65
18647.81 69
18649.10 78
18650.40 75
18651.69 68
18652.98 74
18654.27 73
18655.56 76
18656.85 82
18658.14 74
18659.44 78
18660.73 63
18662.02 68
18663.31 99
18664.60 69
18665.89 66
18667.19 68
18668.48 93
18669.77 83
18671.06 71
18672.35 67
18673.65 68
18674.94 60
18676.23 57
18677.52 61
18678.82 67
18680.11 66
18681.40 84
18682.69 86
18683.99 66
18685.28 63
18686.57 71
18687.86 84
18689.16 63
18690.45 67
18691.74 70
18693.03 72
18694.33 69
18695.62 77
18696.91 65
18698.21 90
18699.50 87
18700.79 99
18702.09 91
18703.38 64
18704.67 67
18705.97 91
18707.26 69
18708.55 72
18709.85 65
18711.14 89
18712.43 82
18713.73 80
18715.02 72
18716.31 72
18717.61 77
18718.90 75
18720.19 74
18721.49 76
18722.78 81
18724.08 79
18725.37 86
18726.66 82
18727.96 81
18729.25 84
18730.55 83
18731.84 74
18733.13 65
18734.43 68
18735.72 81
18737.02 75
18738.31 62
18739.61 69
18740.90 75
18742.19 74
18743.49 96
18744.78 74
18746.08 79
18747.37 81
18748.67 78
18749.96 95
18751.26 68
18752.55 54
18753.85 61
18755.14 79
18756.44 87
18757.73 59
18759.03 75
18760.32 99
18761.62 63
18762.91 64
18764.21 78
18765.50 75
18766.80 80
18768.09 68
18769.39 81
18770.69 88
18771.98 70
18773.28 84
18774.57 81
18775.87 60
18777.16 60
18778.46 81
18779.76 76
18781.05 53
18782.35 67
18783.64 66
18784.94 80
18786.24 60
18787.53 77
18788.83 70
18790.12 77
18791.42 59
18792.72 72
18794.01 54
18795.31 77
18796.61 88
18797.90 87
18799.20 67
18800.49 71
18801.79 60
18803.09 85
18804.38 73
18805.68 61
18806.98 67
18808.28 78
18809.57 80
18810.87 61
18812.17 67
18813.46 90
18814.76 87
18816.06 81
18817.35 79
18818.65 56
18819.95 66
18821.25 77
18822.54 65
18823.84 60
18825.14 71
18826.44 96
18827.73 80
18829.03 68
18830.33 53
18831.63 75
18832.92 91
18834.22 65
18835.52 62
18836.82 67
18838.11 69
18839.41 79
18840.71 64
18842.01 64
18843.31 76
18844.60 91
18845.90 68
18847.20 63
18848.50 55
18849.80 72
18851.10 86
18852.39 71
18853.69 65
18854.99 66
18856.29 95
18857.59 88
18858.89 61
18860.18 77
18861.48 83
18862.78 90
18864.08 64
18865.38 72
18866.68 65
18867.98 79
18869.28 69
18870.58 75
18871.87 67
18873.17 50
18874.47 63
18875.77 89
18877.07 79
18878.37 68
18879.67 68
18880.97 74
18882.27 73
18883.57 55
18884.87 58
18886.17 71
18887.47 67
18888.77 78
18890.07 68
18891.36 64
18892.66 66
18893.96 74
18895.26 77
18896.56 60
18897.86 77
18899.16 54
18900.46 69
18901.76 61
18903.06 68
18904.36 73
18905.66 78
18906.96 60
18908.27 57
18909.57 71
18910.87 68
18912.17 68
18913.47 66
18914.77 70
18916.07 75
18917.37 67
18918.67 76
18919.97 63
18921.27 55
18922.57 66
18923.87 74
18925.17 79
18926.47 68
18927.77 78
18929.08 83
18930.38 78
18931.68 91
18932.98 78
18934.28 69
18935.58 73
18936.88 63
18938.18 66
18939.49 72
18940.79 66
18942.09 68
18943.39 59
18944.69 79
18945.99 85
18947.29 73
18948.60 63
18949.90 57
18951.20 69
18952.50 71
18953.80 71
18955.11 66
18956.41 64
18957.71 54
18959.01 66
18960.31 71
18961.62 51
18962.92 72
18964.22 70
18965.52 63
18966.82 54
18968.13 85
18969.43 72
18970.73 78
18972.03 82
18973.34 69
18974.64 83
18975.94 73
18977.24 76
18978.55 77
18979.85 54
18981.15 62
18982.46 77
18983.76 67
18985.06 54
18986.36 59
18987.67 81
18988.97 61
18990.27 67
18991.58 56
18992.88 65
18994.18 74
18995.49 61
18996.79 58
18998.09 56
18999.40 70
19000.70 78
19002.00 80
19003.31 67
19004.61 57
19005.91 64
19007.22 67
19008.52 68
19009.83 54
19011.13 56
19012.43 82
19013.74 78
19015.04 73
19016.34 81
19017.65 65
19018.95 77
19020.26 64
19021.56 60
19022.87 72
19024.17 77
19025.47 79
19026.78 72
19028.08 62
19029.39 70
19030.69 77
19032.00 84
19033.30 53
19034.61 56
19035.91 67
19037.22 60
19038.52 62
19039.82 68
19041.13 70
19042.43 62
19043.74 78
19045.04 50
19046.35 58
19047.65 76
19048.96 59
19050.26 68
19051.57 72
19052.88 91
19054.18 63
19055.49 66
19056.79 55
19058.10 56
19059.40 56
19060.71 55
19062.01 70
19063.32 50
19064.62 59
19065.93 62
19067.24 50
19068.54 57
19069.85 61
19071.15 70
19072.46 58
19073.77 73
19075.07 50
19076.38 52
19077.68 64
19078.99 69
19080.30 78
19081.60 73
19082.91 67
19084.22 63
19085.52 85
19086.83 77
19088.13 57
19089.44 63
19090.75 79
19092.05 76
19093.36 66
19094.67 59
19095.97 73
19097.28 54
19098.59 65
19099.90 60
19101.20 43
19102.51 72
19103.82 69
19105.12 63
19106.43 66
19107.74 63
19109.04 68
19110.35 66
19111.66 87
19112.97 64
19114.27 62
19115.58 77
19116.89 60
19118.20 62
19119.50 57
19120.81 52
19122.12 72
19123.43 78
19124.73 92
19126.04 78
19127.35 66
19128.66 69
19129.97 75
19131.27 80
19132.58 80
19133.89 62
19135.20 76
19136.51 87
19137.81 65
19139.12 67
19140.43 60
19141.74 64
19143.05 60
19144.36 60
19145.66 71
19146.97 53
19148.28 68
19149.59 90
19150.90 79
19152.21 49
19153.52 71
19154.83 67
19156.13 66
19157.44 82
19158.75 66
19160.06 68
19161.37 80
19162.68 66
19163.99 61
19165.30 60
19166.61 79
19167.92 80
19169.22 70
19170.53 67
19171.84 62
19173.15 60
19174.46 78
19175.77 68
19177.08 66
19178.39 62
19179.70 84
19181.01 109
19182.32 62
19183.63 75
19184.94 88
19186.25 95
19187.56 79
19188.87 67
19190.18 59
19191.49 62
19192.80 84
19194.11 63
19195.42 57
19196.73 61
19198.04 73
19199.35 81
19200.66 75
19201.97 54
19203.28 56
19204.59 73
19205.90 74
19207.21 69
19208.52 51
19209.83 75
19211.14 63
19212.46 53
19213.77 74
19215.08 50
19216.39 53
19217.70 74
19219.01 59
19220.32 58
19221.63 48
19222.94 69
19224.25 62
19225.57 63
19226.88 69
19228.19 64
19229.50 81
19230.81 63
19232.12 72
19233.43 59
19234.75 56
19236.06 61
19237.37 71
19238.68 65
19239.99 60
19241.30 57
19242.62 63
19243.93 57
19245.24 67
19246.55 78
19247.86 74
19249.18 90
19250.49 71
19251.80 59
19253.11 67
19254.42 51
19255.74 67
19257.05 63
19258.36 52
19259.67 71
19260.99 68
19262.30 74
19263.61 69
19264.92 66
19266.24 79
19267.55 69
19268.86 76
19270.17 54
19271.49 54
19272.80 50
19274.11 69
19275.42 66
19276.74 54
19278.05 49
19279.36 69
19280.68 76
19281.99 68
19283.30 60
19284.62 47
19285.93 53
19287.24 85
19288.56 62
19289.87 45
19291.18 70
19292.50 73
19293.81 70
19295.12 66
19296.44 65
19297.75 52
19299.06 73
19300.38 64
19301.69 70
19303.01 73
19304.32 46
19305.63 56
19306.95 81
19308.26 65
19309.58 58
19310.89 56
19312.20 60
19313.52 48
19314.83 65
19316.15 76
19317.46 79
19318.78 74
19320.09 59
19321.41 76
19322.72 61
19324.03 58
19325.35 70
19326.66 72
19327.98 56
19329.29 72
19330.61 64
19331.92 46
19333.24 71
19334.55 62
19335.87 72
19337.18 61
19338.50 59
19339.81 54
19341.13 59
19342.44 57
19343.76 50
19345.07 60
19346.39 78
19347.70 75
19349.02 47
19350.34 64
19351.65 74
19352.97 76
19354.28 81
19355.60 75
19356.91 69
19358.23 65
19359.54 76
19360.86 65
19362.18 52
19363.49 61
19364.81 75
19366.12 56
19367.44 65
19368.76 65
19370.07 74
19371.39 79
19372.71 64
19374.02 69
19375.34 62
19376.65 62
19377.97 69
19379.29 58
19380.60 55
19381.92 67
19383.24 66
19384.55 54
19385.87 56
19387.19 60
19388.50 73
19389.82 72
19391.14 57
19392.45 64
19393.77 79
19395.09 78
19396.41 62
19397.72 63
19399.04 75
19400.36 84
19401.67 74
19402.99 69
19404.31 68
19405.63 57
19406.94 56
19408.26 64
19409.58 62
19410.90 40
19412.21 68
19413.53 74
19414.85 68
19416.17 48
19417.48 60
19418.80 75
19420.12 68
19421.44 59
19422.76 56
19424.07 60
19425.39 65
19426.71 62
19428.03 75
19429.35 72
19430.66 70
19431.98 57
19433.30 57
19434.62 69
19435.94 56
19437.26 59
19438.57 68
19439.89 67
19441.21 55
19442.53 65
19443.85 66
19445.17 59
19446.49 85
19447.81 86
19449.12 55
19450.44 62
19451.76 66
19453.08 69
19454.40 60
19455.72 63
19457.04 63
19458.36 59
19459.68 55
19461.00 62
19462.32 62
19463.63 63
19464.95 51
19466.27 61
19467.59 68
19468.91 54
19470.23 61
19471.55 63
19472.87 96
19474.19 68
19475.51 44
19476.83 74
19478.15 69
19479.47 62
19480.79 57
19482.11 69
19483.43 80
19484.75 64
19486.07 65
19487.39 62
19488.71 68
19490.03 62
19491.35 76
19492.67 71
19493.99 65
19495.31 49
19496.63 66
19497.95 67
19499.27 64
19500.59 57
19501.91 48
19503.24 57
19504.56 45
19505.88 65
19507.20 69
19508.52 60
19509.84 64
19511.16 75
19512.48 75
19513.80 56
19515.12 54
19516.44 69
19517.77 72
19519.09 60
19520.41 80
19521.73 70
19523.05 53
19524.37 43
19525.69 70
19527.02 72
19528.34 52
19529.66 42
19530.98 55
19532.30 79
19533.62 70
19534.95 48
19536.27 74
19537.59 72
19538.91 70
19540.23 65
19541.56 52
19542.88 61
19544.20 55
19545.52 71
19546.84 66
19548.17 63
19549.49 61
19550.81 58
19552.13 65
19553.46 56
19554.78 57
19556.10 57
19557.42 73
19558.75 62
19560.07 76
19561.39 64
19562.71 53
19564.04 58
19565.36 55
19566.68 50
19568.00 53
19569.33 51
19570.65 60
19571.97 72
19573.30 39
19574.62 55
19575.94 67
19577.27 62
19578.59 62
19579.91 55
19581.24 45
19582.56 48
19583.88 67
19585.21 85
19586.53 57
19587.85 59
19589.18 61
19590.50 65
19591.82 67
19593.15 63
19594.47 65
19595.80 74
19597.12 73
19598.44 54
19599.77 64
19601.09 61
19602.42 65
19603.74 53
19605.06 70
19606.39 65
19607.71 63
19609.04 66
19610.36 62
19611.69 63
19613.01 67
19614.33 75
19615.66 76
19616.98 50
19618.31 48
19619.63 61
19620.96 68
19622.28 57
19623.61 64
19624.93 61
19626.26 67
19627.58 61
19628.91 59
19630.23 67
19631.56 46
19632.88 82
19634.21 59
19635.53 58
19636.86 69
19638.18 64
19639.51 75
19640.83 56
19642.16 57
19643.48 64
19644.81 71
19646.14 68
19647.46 59
19648.79 49
19650.11 60
19651.44 55
19652.76 64
19654.09 53
19655.42 56
19656.74 57
19658.07 54
19659.39 79
19660.72 53
19662.05 60
19663.37 62
19664.70 67
19666.02 52
19667.35 54
19668.68 66
19670.00 62
19671.33 50
19672.66 59
19673.98 56
19675.31 63
19676.64 60
19677.96 64
19679.29 75
19680.62 55
19681.94 70
19683.27 65
19684.60 68
19685.92 39
19687.25 57
19688.58 55
19689.90 69
19691.23 59
19692.56 51
19693.88 44
19695.21 51
19696.54 73
19697.87 58
19699.19 59
19700.52 53
19701.85 71
19703.18 56
19704.50 72
19705.83 59
19707.16 54
19708.49 56
19709.81 58
19711.14 55
19712.47 63
19713.80 60
19715.13 63
19716.45 58
19717.78 76
19719.11 62
19720.44 67
19721.77 70
19723.09 82
19724.42 61
19725.75 60
19727.08 72
19728.41 67
19729.74 48
19731.06 52
19732.39 69
19733.72 60
19735.05 51
19736.38 71
19737.71 62
19739.04 74
19740.36 66
19741.69 63
19743.02 66
19744.35 63
19745.68 63
19747.01 68
19748.34 60
19749.67 71
19751.00 58
19752.32 72
19753.65 64
19754.98 67
19756.31 67
19757.64 61
19758.97 72
19760.30 55
19761.63 70
19762.96 76
19764.29 56
19765.62 52
19766.95 71
19768.28 60
19769.61 70
19770.94 55
19772.27 71
19773.60 67
19774.93 71
19776.26 63
19777.59 72
19778.92 61
19780.25 66
19781.58 63
19782.91 63
19784.24 62
19785.57 58
19786.90 70
19788.23 50
19789.56 66
19790.89 59
19792.22 90
19793.55 65
19794.88 75
19796.21 49
19797.54 82
19798.87 74
19800.20 68
19801.53 60
19802.87 52
19804.20 44
19805.53 67
19806.86 63
19808.19 58
19809.52 60
19810.85 68
19812.18 61
19813.51 46
19814.85 57
19816.18 52
19817.51 75
19818.84 70
19820.17 55
19821.50 67
19822.83 67
19824.17 66
19825.50 84
19826.83 68
19828.16 50
19829.49 82
19830.82 69
19832.16 84
19833.49 59
19834.82 79
19836.15 65
19837.48 69
19838.82 59
19840.15 74
19841.48 64
19842.81 65
19844.14 57
19845.48 75
19846.81 67
19848.14 62
19849.47 65
19850.81 70
19852.14 69
19853.47 54
19854.80 72
19856.14 60
19857.47 71
19858.80 62
19860.14 68
19861.47 56
19862.80 52
19864.13 48
19865.47 53
19866.80 74
19868.13 61
19869.47 58
19870.80 61
19872.13 69
19873.47 60
19874.80 55
19876.13 64
19877.47 68
19878.80 50
19880.13 58
19881.47 61
19882.80 61
19884.13 52
19885.47 68
19886.80 78
19888.13 55
19889.47 50
19890.80 57
19892.14 65
19893.47 54
19894.80 54
19896.14 42
19897.47 70
19898.81 57
19900.14 53
19901.47 51
19902.81 58
19904.14 72
19905.48 60
19906.81 55
19908.15 61
19909.48 56
19910.81 62
19912.15 68
19913.48 58
19914.82 70
19916.15 65
19917.49 74
19918.82 64
19920.16 50
19921.49 45
19922.83 52
19924.16 58
19925.50 68
19926.83 54
19928.17 78
19929.50 64
19930.84 45
19932.17 62
19933.51 67
19934.84 45
19936.18 54
19937.51 75
19938.85 60
19940.18 69
19941.52 60
19942.86 60
19944.19 63
19945.53 68
19946.86 63
19948.20 62
19949.53 52
19950.87 53
19952.21 61
19953.54 66
19954.88 64
19956.21 33
19957.55 53
19958.89 59
19960.22 83
19961.56 65
19962.90 49
19964.23 69
19965.57 86
19966.90 58
19968.24 57
19969.58 61
19970.91 65
19972.25 69
19973.59 51
19974.92 52
19976.26 50
19977.60 65
19978.93 66
19980.27 67
19981.61 55
19982.94 63
19984.28 54
19985.62 85
19986.96 53
19988.29 58
19989.63 62
19990.97 66
19992.30 62
19993.64 52
19994.98 67
19996.32 54
19997.65 91
19998.99 69
20000.33 57
20001.67 62
20003.00 86
20004.34 77
20005.68 74
20007.02 60
20008.35 59
20009.69 73
20011.03 59
20012.37 52
20013.71 53
20015.04 61
20016.38 56
20017.72 83
20019.06 54
20020.40 59
20021.73 57
20023.07 80
20024.41 61
20025.75 67
20027.09 61
20028.43 72
20029.77 64
20031.10 55
20032.44 54
20033.78 62
20035.12 67
20036.46 69
20037.80 63
20039.14 65
20040.47 72
20041.81 76
20043.15 64
20044.49 54
20045.83 71
20047.17 54
20048.51 77
20049.85 72
20051.19 54
20052.53 66
20053.87 67
20055.21 72
20056.54 59
20057.88 64
20059.22 79
20060.56 82
20061.90 76
20063.24 45
20064.58 52
20065.92 64
20067.26 70
20068.60 61
20069.94 60
20071.28 70
20072.62 64
20073.96 81
20075.30 64
20076.64 59
20077.98 85
20079.32 70
20080.66 63
20082.00 60
20083.34 63
20084.68 58
20086.02 73
20087.36 60
20088.70 67
20090.04 52
20091.38 58
20092.73 73
20094.07 70
20095.41 50
20096.75 64
20098.09 59
20099.43 64
20100.77 45
20102.11 69
20103.45 89
20104.79 61
20106.13 61
20107.48 54
20108.82 68
20110.16 63
20111.50 66
20112.84 46
20114.18 63
20115.52 62
20116.86 70
20118.21 80
20119.55 50
20120.89 68
20122.23 68
20123.57 69
20124.91 61
20126.26 62
20127.60 53
20128.94 70
20130.28 70
20131.62 48
20132.96 51
20134.31 63
20135.65 64
