# Supplementary material for: MALDI-TOF MS typing enables the classification of brewing yeasts of the genus Saccharomyces to major beer styles
Source: PLoS One. 2017 Aug 9;12(8):e0181694. doi: 10.1371/journal.pone.0181694 (PMC5549903; doi:10.1371/journal.pone.0181694)
Supplement: S13 File — The directory includes 90 raw files and was zipped to “.zip”; the folder has three strains with 30 spectra per strain; S1 Text explains the raw files with an example and Table 1 represents the yeast strains used within the experiment. (ZIP) [file pone.0181694.s016.zip › 37-39/30635-431-OG-Alt-Koe-YPG-18h-E-E_2015-10-09__0_C3_1.dat]

2000.04 1941
2000.46 1875
2000.88 1901
2001.30 1940
2001.72 1926
2002.14 1825
2002.57 1924
2002.99 1925
2003.41 1927
2003.83 1872
2004.25 1759
2004.67 1613
2005.10 1693
2005.52 1746
2005.94 1646
2006.36 1648
2006.78 1705
2007.21 1636
2007.63 1730
2008.05 1677
2008.47 1825
2008.89 1662
2009.32 1693
2009.74 1772
2010.16 1614
2010.58 1707
2011.01 1732
2011.43 1806
2011.85 1733
2012.27 1693
2012.70 1654
2013.12 1819
2013.54 1728
2013.96 1661
2014.39 1687
2014.81 1645
2015.23 1657
2015.66 1677
2016.08 1616
2016.50 1708
2016.93 1679
2017.35 1701
2017.77 1616
2018.19 1604
2018.62 1713
2019.04 1804
2019.46 1796
2019.89 1806
2020.31 1727
2020.73 1628
2021.16 1856
2021.58 1976
2022.01 1816
2022.43 1768
2022.85 1752
2023.28 1783
2023.70 1939
2024.12 1836
2024.55 1774
2024.97 1598
2025.40 1722
2025.82 1720
2026.24 1557
2026.67 1656
2027.09 1733
2027.52 1647
2027.94 1739
2028.37 1671
2028.79 1692
2029.21 1693
2029.64 1652
2030.06 1672
2030.49 1661
2030.91 1694
2031.34 1598
2031.76 1539
2032.19 1549
2032.61 1743
2033.04 1732
2033.46 1608
2033.88 1781
2034.31 1709
2034.73 1613
2035.16 1742
2035.58 1689
2036.01 1726
2036.43 1805
2036.86 1797
2037.29 1646
2037.71 1683
2038.14 1717
2038.56 1825
2038.99 1763
2039.41 1804
2039.84 1682
2040.26 1773
2040.69 1740
2041.11 1699
2041.54 1721
2041.97 1750
2042.39 1708
2042.82 1712
2043.24 1718
2043.67 1791
2044.09 1821
2044.52 1903
2044.95 1615
2045.37 1748
2045.80 1643
2046.22 1519
2046.65 1727
2047.08 1753
2047.50 1802
2047.93 1815
2048.36 1756
2048.78 1688
2049.21 1698
2049.64 1718
2050.06 1808
2050.49 1711
2050.92 1624
2051.34 1682
2051.77 1438
2052.20 1551
2052.62 1693
2053.05 1724
2053.48 1657
2053.90 1911
2054.33 1821
2054.76 1750
2055.18 1799
2055.61 1663
2056.04 1581
2056.47 1531
2056.89 1701
2057.32 1786
2057.75 1620
2058.17 1762
2058.60 1726
2059.03 1779
2059.46 1667
2059.88 1679
2060.31 1680
2060.74 1662
2061.17 1562
2061.60 1760
2062.02 1806
2062.45 1706
2062.88 1851
2063.31 1784
2063.74 1728
2064.16 1598
2064.59 1811
2065.02 1784
2065.45 1733
2065.88 2120
2066.30 1914
2066.73 2079
2067.16 2101
2067.59 2209
2068.02 2394
2068.45 2065
2068.87 1923
2069.30 1974
2069.73 1875
2070.16 1929
2070.59 1771
2071.02 1847
2071.45 1942
2071.87 1718
2072.30 1855
2072.73 1877
2073.16 1700
2073.59 1805
2074.02 1651
2074.45 1733
2074.88 1701
2075.31 1773
2075.74 1957
2076.17 1786
2076.59 1719
2077.02 1791
2077.45 1949
2077.88 1836
2078.31 1657
2078.74 1838
2079.17 1870
2079.60 1858
2080.03 1926
2080.46 1855
2080.89 1935
2081.32 1790
2081.75 1823
2082.18 1797
2082.61 1803
2083.04 1829
2083.47 1843
2083.90 1845
2084.33 1788
2084.76 1575
2085.19 1654
2085.62 1608
2086.05 1716
2086.48 1677
2086.91 1655
2087.34 1558
2087.77 1761
2088.20 1664
2088.63 1512
2089.06 1586
2089.49 1655
2089.93 1560
2090.36 1619
2090.79 1700
2091.22 1836
2091.65 1688
2092.08 1584
2092.51 1771
2092.94 1837
2093.37 1731
2093.80 1854
2094.23 1875
2094.67 1769
2095.10 1628
2095.53 1645
2095.96 1914
2096.39 1648
2096.82 1667
2097.25 1736
2097.68 1607
2098.12 1668
2098.55 1706
2098.98 1499
2099.41 1572
2099.84 1644
2100.27 1739
2100.71 1677
2101.14 1554
2101.57 1744
2102.00 1730
2102.43 1647
2102.87 1548
2103.30 1613
2103.73 1540
2104.16 1524
2104.59 1731
2105.03 1667
2105.46 1614
2105.89 1684
2106.32 1546
2106.76 1569
2107.19 1670
2107.62 1770
2108.05 1733
2108.49 1765
2108.92 1618
2109.35 1714
2109.78 1711
2110.22 1847
2110.65 1688
2111.08 1603
2111.52 1559
2111.95 1690
2112.38 1589
2112.81 1589
2113.25 1616
2113.68 1661
2114.11 1676
2114.55 1637
2114.98 1506
2115.41 1576
2115.85 1632
2116.28 1665
2116.71 1769
2117.15 1712
2117.58 1497
2118.01 1483
2118.45 1489
2118.88 1445
2119.32 1463
2119.75 1526
2120.18 1499
2120.62 1452
2121.05 1640
2121.48 1647
2121.92 1558
2122.35 1775
2122.79 1809
2123.22 1598
2123.65 1385
2124.09 1651
2124.52 1501
2124.96 1599
2125.39 1620
2125.83 1624
2126.26 1690
2126.70 1609
2127.13 1651
2127.56 1592
2128.00 1529
2128.43 1507
2128.87 1700
2129.30 1770
2129.74 1644
2130.17 1755
2130.61 1696
2131.04 1728
2131.48 1747
2131.91 1632
2132.35 1588
2132.78 1551
2133.22 1663
2133.65 1737
2134.09 1796
2134.52 1599
2134.96 1732
2135.39 1645
2135.83 1730
2136.26 1602
2136.70 1567
2137.14 1671
2137.57 1752
2138.01 1739
2138.44 1772
2138.88 1856
2139.31 1779
2139.75 1620
2140.19 1743
2140.62 1782
2141.06 1603
2141.49 1645
2141.93 1697
2142.37 1633
2142.80 1672
2143.24 1569
2143.67 1577
2144.11 1506
2144.55 1528
2144.98 1633
2145.42 1659
2145.86 1625
2146.29 1693
2146.73 1694
2147.16 1619
2147.60 1511
2148.04 1589
2148.47 1683
2148.91 1692
2149.35 1708
2149.79 1937
2150.22 1669
2150.66 1690
2151.10 1688
2151.53 1719
2151.97 1864
2152.41 1869
2152.84 1728
2153.28 1631
2153.72 1804
2154.16 1819
2154.59 1731
2155.03 1656
2155.47 1535
2155.91 1643
2156.34 1636
2156.78 1666
2157.22 1851
2157.66 1769
2158.09 1752
2158.53 1693
2158.97 1741
2159.41 1786
2159.84 1903
2160.28 1859
2160.72 1752
2161.16 1776
2161.60 1629
2162.03 1582
2162.47 1706
2162.91 1818
2163.35 1799
2163.79 1869
2164.22 1801
2164.66 1611
2165.10 1653
2165.54 1761
2165.98 1775
2166.42 1676
2166.86 1634
2167.29 1736
2167.73 1857
2168.17 1882
2168.61 1675
2169.05 1664
2169.49 1726
2169.93 1616
2170.37 1800
2170.80 1857
2171.24 1794
2171.68 1834
2172.12 1742
2172.56 2081
2173.00 1968
2173.44 1931
2173.88 2072
2174.32 2185
2174.76 2225
2175.20 2312
2175.64 2041
2176.08 2050
2176.51 2206
2176.95 2016
2177.39 2308
2177.83 2270
2178.27 2134
2178.71 1999
2179.15 2162
2179.59 2169
2180.03 2088
2180.47 1928
2180.91 1885
2181.35 1871
2181.79 1863
2182.23 1911
2182.67 1933
2183.11 1898
2183.55 1850
2183.99 1846
2184.43 1679
2184.87 1692
2185.31 1718
2185.76 1714
2186.20 1791
2186.64 1913
2187.08 1766
2187.52 1791
2187.96 1596
2188.40 1556
2188.84 1692
2189.28 1787
2189.72 1712
2190.16 1828
2190.60 1806
2191.04 1763
2191.49 2015
2191.93 1741
2192.37 1734
2192.81 1796
2193.25 1765
2193.69 1787
2194.13 1850
2194.57 1803
2195.02 1793
2195.46 1906
2195.90 2119
2196.34 2207
2196.78 1919
2197.22 1886
2197.66 2114
2198.11 2087
2198.55 2060
2198.99 2129
2199.43 1873
2199.87 1878
2200.32 1796
2200.76 1641
2201.20 1739
2201.64 1934
2202.08 1799
2202.53 1820
2202.97 1639
2203.41 1580
2203.85 1654
2204.29 1801
2204.74 1656
2205.18 1688
2205.62 1785
2206.06 1771
2206.51 1657
2206.95 1656
2207.39 1756
2207.83 1710
2208.28 1905
2208.72 1764
2209.16 1768
2209.61 1888
2210.05 1870
2210.49 1854
2210.93 1727
2211.38 1867
2211.82 1904
2212.26 1849
2212.71 1952
2213.15 2022
2213.59 1766
2214.04 1778
2214.48 1675
2214.92 1914
2215.37 1702
2215.81 1766
2216.25 1983
2216.70 1725
2217.14 1769
2217.59 1765
2218.03 1798
2218.47 1691
2218.92 1683
2219.36 1672
2219.80 1715
2220.25 1671
2220.69 1639
2221.14 1511
2221.58 1646
2222.02 1782
2222.47 1887
2222.91 1809
2223.36 1702
2223.80 1712
2224.25 1795
2224.69 1842
2225.13 1827
2225.58 1737
2226.02 1678
2226.47 1890
2226.91 1673
2227.36 1824
2227.80 1952
2228.25 1975
2228.69 2026
2229.14 1781
2229.58 1705
2230.03 1756
2230.47 2034
2230.92 1920
2231.36 2091
2231.81 1952
2232.25 2042
2232.70 1899
2233.14 1911
2233.59 1775
2234.03 1864
2234.48 1876
2234.92 1870
2235.37 1740
2235.81 1871
2236.26 1778
2236.70 1879
2237.15 1820
2237.60 1675
2238.04 1763
2238.49 1934
2238.93 1948
2239.38 1801
2239.83 1812
2240.27 1961
2240.72 1907
2241.16 1649
2241.61 1754
2242.06 1884
2242.50 1713
2242.95 1634
2243.39 1691
2243.84 1690
2244.29 1636
2244.73 1605
2245.18 1627
2245.63 1870
2246.07 1709
2246.52 1682
2246.97 1543
2247.41 1573
2247.86 1737
2248.31 1585
2248.75 1648
2249.20 1729
2249.65 1543
2250.09 1600
2250.54 1562
2250.99 1657
2251.43 1797
2251.88 1692
2252.33 1672
2252.78 1820
2253.22 1805
2253.67 1535
2254.12 1611
2254.56 1706
2255.01 1677
2255.46 1707
2255.91 1588
2256.35 1562
2256.80 1661
2257.25 1761
2257.70 1754
2258.14 1667
2258.59 1714
2259.04 1675
2259.49 1534
2259.94 1616
2260.38 1722
2260.83 1752
2261.28 1896
2261.73 1867
2262.18 1667
2262.62 1903
2263.07 1900
2263.52 1796
2263.97 1922
2264.42 1948
2264.87 2008
2265.31 1883
2265.76 1924
2266.21 1724
2266.66 1653
2267.11 1795
2267.56 1757
2268.01 1756
2268.45 1817
2268.90 1808
2269.35 1766
2269.80 1777
2270.25 1761
2270.70 1822
2271.15 1875
2271.60 2012
2272.05 1942
2272.49 1926
2272.94 1963
2273.39 1914
2273.84 1798
2274.29 1883
2274.74 1762
2275.19 1886
2275.64 1790
2276.09 1670
2276.54 1632
2276.99 1842
2277.44 1798
2277.89 1690
2278.34 1548
2278.79 1588
2279.24 1632
2279.69 1615
2280.14 1689
2280.59 1868
2281.04 1714
2281.49 1702
2281.94 1655
2282.39 1640
2282.84 1717
2283.29 1568
2283.74 1637
2284.19 1621
2284.64 1631
2285.09 1758
2285.54 1718
2285.99 1763
2286.44 1624
2286.89 1573
2287.34 1650
2287.79 1629
2288.24 1782
2288.69 1870
2289.14 2123
2289.59 2128
2290.05 2195
2290.50 2364
2290.95 2697
2291.40 2687
2291.85 2668
2292.30 2736
2292.75 2827
2293.20 2695
2293.65 2707
2294.11 2802
2294.56 2595
2295.01 2515
2295.46 2330
2295.91 2159
2296.36 2154
2296.81 2240
2297.27 2134
2297.72 2048
2298.17 1941
2298.62 1939
2299.07 1827
2299.52 1902
2299.98 1717
2300.43 1761
2300.88 1739
2301.33 1612
2301.78 1618
2302.24 1821
2302.69 1647
2303.14 1677
2303.59 1726
2304.04 1566
2304.50 1674
2304.95 1574
2305.40 1701
2305.85 1709
2306.31 1654
2306.76 1693
2307.21 1684
2307.66 1832
2308.12 1771
2308.57 1842
2309.02 1933
2309.48 1762
2309.93 1844
2310.38 1962
2310.83 2005
2311.29 1893
2311.74 1854
2312.19 1942
2312.65 1658
2313.10 1834
2313.55 1997
2314.01 1864
2314.46 1912
2314.91 1825
2315.37 1966
2315.82 1924
2316.27 1880
2316.73 1910
2317.18 1779
2317.63 1697
2318.09 1675
2318.54 1836
2318.99 1906
2319.45 1925
2319.90 1919
2320.36 2013
2320.81 1885
2321.26 1764
2321.72 1861
2322.17 1746
2322.63 1818
2323.08 1867
2323.53 1666
2323.99 1711
2324.44 2062
2324.90 2104
2325.35 2055
2325.80 2065
2326.26 1936
2326.71 1888
2327.17 2129
2327.62 2050
2328.08 2213
2328.53 2079
2328.99 2125
2329.44 2225
2329.90 2202
2330.35 2130
2330.81 2253
2331.26 2322
2331.72 2358
2332.17 2180
2332.63 2015
2333.08 1968
2333.54 2157
2333.99 2051
2334.45 1717
2334.90 1833
2335.36 1885
2335.81 1856
2336.27 1770
2336.72 1841
2337.18 1768
2337.63 1830
2338.09 1888
2338.55 1757
2339.00 1753
2339.46 1743
2339.91 1680
2340.37 1632
2340.82 1697
2341.28 1642
2341.74 1675
2342.19 1845
2342.65 1798
2343.10 1777
2343.56 1802
2344.02 1865
2344.47 1751
2344.93 1961
2345.39 1966
2345.84 1842
2346.30 1885
2346.75 1799
2347.21 1811
2347.67 1929
2348.12 1819
2348.58 1764
2349.04 1857
2349.49 1914
2349.95 2082
2350.41 1859
2350.86 1833
2351.32 1942
2351.78 1908
2352.23 1822
2352.69 1869
2353.15 1978
2353.61 1811
2354.06 1739
2354.52 1633
2354.98 1614
2355.43 1773
2355.89 1739
2356.35 1717
2356.81 1698
2357.26 1629
2357.72 1699
2358.18 1695
2358.64 1677
2359.09 1747
2359.55 1769
2360.01 1743
2360.47 1868
2360.93 1809
2361.38 1736
2361.84 1733
2362.30 1791
2362.76 1864
2363.22 1889
2363.67 1923
2364.13 1816
2364.59 1838
2365.05 1791
2365.51 1743
2365.96 1707
2366.42 1835
2366.88 1854
2367.34 1822
2367.80 1860
2368.26 1925
2368.72 1845
2369.17 1812
2369.63 1872
2370.09 1893
2370.55 1947
2371.01 2049
2371.47 1961
2371.93 1946
2372.39 1774
2372.84 1700
2373.30 1840
2373.76 1906
2374.22 1686
2374.68 1893
2375.14 1851
2375.60 1895
2376.06 1889
2376.52 1890
2376.98 1866
2377.44 1844
2377.90 1852
2378.36 1816
2378.81 1819
2379.27 1792
2379.73 1722
2380.19 1627
2380.65 1929
2381.11 1844
2381.57 1797
2382.03 1761
2382.49 1684
2382.95 1827
2383.41 1748
2383.87 1713
2384.33 1770
2384.79 1742
2385.25 1755
2385.71 1595
2386.17 1623
2386.63 1574
2387.09 1652
2387.55 1750
2388.01 1642
2388.48 1663
2388.94 2011
2389.40 1945
2389.86 1923
2390.32 1732
2390.78 1645
2391.24 1739
2391.70 1765
2392.16 1869
2392.62 1886
2393.08 1658
2393.54 1700
2394.00 1780
2394.47 1635
2394.93 1640
2395.39 1645
2395.85 1709
2396.31 1772
2396.77 1673
2397.23 1753
2397.69 1697
2398.16 1663
2398.62 1621
2399.08 1707
2399.54 1566
2400.00 1599
2400.46 1599
2400.92 1542
2401.39 1489
2401.85 1494
2402.31 1542
2402.77 1573
2403.23 1561
2403.70 1438
2404.16 1597
2404.62 1532
2405.08 1645
2405.54 1542
2406.01 1614
2406.47 1559
2406.93 1685
2407.39 1742
2407.86 1799
2408.32 1782
2408.78 1805
2409.24 1736
2409.71 1608
2410.17 1728
2410.63 1703
2411.09 1587
2411.56 1495
2412.02 1537
2412.48 1545
2412.94 1549
2413.41 1517
2413.87 1707
2414.33 1812
2414.80 1712
2415.26 1739
2415.72 1957
2416.19 2022
2416.65 1901
2417.11 1804
2417.57 2034
2418.04 2046
2418.50 2072
2418.96 2060
2419.43 2101
2419.89 1950
2420.36 2125
2420.82 2132
2421.28 2084
2421.75 2089
2422.21 2008
2422.67 2087
2423.14 2095
2423.60 1856
2424.07 1946
2424.53 1882
2424.99 1751
2425.46 1868
2425.92 1730
2426.39 1691
2426.85 1799
2427.31 1723
2427.78 1755
2428.24 1882
2428.71 1815
2429.17 1822
2429.64 1784
2430.10 1688
2430.56 1728
2431.03 1825
2431.49 1788
2431.96 1641
2432.42 1861
2432.89 1758
2433.35 1847
2433.82 1731
2434.28 1820
2434.75 1741
2435.21 1763
2435.68 1813
2436.14 1747
2436.61 1862
2437.07 1715
2437.54 1667
2438.00 1934
2438.47 1808
2438.93 1755
2439.40 2023
2439.86 1842
2440.33 1732
2440.80 1839
2441.26 1984
2441.73 1906
2442.19 1718
2442.66 1773
2443.12 1909
2443.59 1809
2444.06 1831
2444.52 2009
2444.99 1964
2445.45 1866
2445.92 1621
2446.38 1794
2446.85 1825
2447.32 1669
2447.78 1653
2448.25 1714
2448.72 1664
2449.18 1619
2449.65 1586
2450.11 1732
2450.58 1648
2451.05 1738
2451.51 1793
2451.98 1734
2452.45 1808
2452.91 1696
2453.38 1686
2453.85 1648
2454.31 1718
2454.78 1680
2455.25 1729
2455.71 1614
2456.18 1720
2456.65 1632
2457.12 1695
2457.58 1837
2458.05 1843
2458.52 1607
2458.98 1844
2459.45 1816
2459.92 1674
2460.39 1638
2460.85 1673
2461.32 1698
2461.79 1683
2462.26 1659
2462.72 1601
2463.19 1501
2463.66 1726
2464.13 1735
2464.59 1585
2465.06 1613
2465.53 1791
2466.00 1693
2466.47 1768
2466.93 1780
2467.40 1752
2467.87 1674
2468.34 1667
2468.81 1733
2469.27 1692
2469.74 1766
2470.21 1768
2470.68 1645
2471.15 1645
2471.62 1696
2472.09 1736
2472.55 1713
2473.02 1760
2473.49 1611
2473.96 1624
2474.43 1773
2474.90 1605
2475.37 1524
2475.83 1688
2476.30 1675
2476.77 1549
2477.24 1638
2477.71 1590
2478.18 1719
2478.65 1606
2479.12 1634
2479.59 1559
2480.06 1545
2480.53 1685
2480.99 1712
2481.46 1714
2481.93 1540
2482.40 1619
2482.87 1540
2483.34 1716
2483.81 1721
2484.28 1597
2484.75 1738
2485.22 1691
2485.69 1692
2486.16 1718
2486.63 1642
2487.10 1656
2487.57 1566
2488.04 1768
2488.51 1731
2488.98 1771
2489.45 1773
2489.92 1537
2490.39 1568
2490.86 1668
2491.33 1691
2491.80 1751
2492.27 1634
2492.74 1685
2493.21 1623
2493.68 1715
2494.15 1635
2494.62 1623
2495.10 1574
2495.57 1911
2496.04 1863
2496.51 1791
2496.98 1745
2497.45 1700
2497.92 1901
2498.39 1709
2498.86 1578
2499.33 1553
2499.80 1797
2500.28 1770
2500.75 1636
2501.22 1733
2501.69 1644
2502.16 1633
2502.63 1518
2503.10 1497
2503.57 1654
2504.05 1667
2504.52 1606
2504.99 1590
2505.46 1716
2505.93 1779
2506.40 1702
2506.88 1784
2507.35 1627
2507.82 1586
2508.29 1698
2508.76 1655
2509.24 1790
2509.71 1733
2510.18 1806
2510.65 1844
2511.12 1719
2511.60 1719
2512.07 1718
2512.54 1903
2513.01 1784
2513.49 1714
2513.96 1819
2514.43 1767
2514.90 1824
2515.38 1667
2515.85 1719
2516.32 1795
2516.79 1602
2517.27 1722
2517.74 1627
2518.21 1645
2518.68 1847
2519.16 1721
2519.63 1670
2520.10 1826
2520.58 1929
2521.05 1704
2521.52 1658
2522.00 1617
2522.47 1774
2522.94 1759
2523.42 1571
2523.89 1642
2524.36 1728
2524.84 1634
2525.31 1678
2525.78 1411
2526.26 1520
2526.73 1647
2527.20 1627
2527.68 1683
2528.15 1718
2528.63 1788
2529.10 1744
2529.57 1704
2530.05 1705
2530.52 1805
2531.00 1735
2531.47 1623
2531.94 1611
2532.42 1662
2532.89 1853
2533.37 1752
2533.84 1735
2534.32 1739
2534.79 1615
2535.26 1738
2535.74 1719
2536.21 1525
2536.69 1566
2537.16 1672
2537.64 1665
2538.11 1722
2538.59 1857
2539.06 1758
2539.54 1589
2540.01 1630
2540.49 1765
2540.96 1829
2541.44 1688
2541.91 1695
2542.39 1742
2542.86 1657
2543.34 1810
2543.81 1768
2544.29 1658
2544.76 1680
2545.24 1617
2545.71 1749
2546.19 1848
2546.66 1813
2547.14 1839
2547.61 1980
2548.09 1885
2548.57 1943
2549.04 2078
2549.52 2084
2549.99 2082
2550.47 1980
2550.95 2101
2551.42 2027
2551.90 1936
2552.37 2069
2552.85 1957
2553.33 1768
2553.80 1886
2554.28 1833
2554.75 1802
2555.23 1900
2555.71 1964
2556.18 1818
2556.66 1766
2557.14 1704
2557.61 1725
2558.09 1664
2558.57 1529
2559.04 1725
2559.52 1643
2560.00 1562
2560.47 1608
2560.95 1538
2561.43 1520
2561.90 1690
2562.38 1686
2562.86 1660
2563.33 1581
2563.81 1460
2564.29 1612
2564.77 1775
2565.24 1715
2565.72 1627
2566.20 1530
2566.68 1600
2567.15 1634
2567.63 1612
2568.11 1593
2568.59 1685
2569.06 1695
2569.54 1653
2570.02 1573
2570.50 1680
2570.97 1686
2571.45 1549
2571.93 1642
2572.41 1630
2572.89 1753
2573.36 1597
2573.84 1578
2574.32 1628
2574.80 1702
2575.28 1622
2575.75 1677
2576.23 1734
2576.71 1806
2577.19 1794
2577.67 1592
2578.15 1702
2578.62 1520
2579.10 1593
2579.58 1599
2580.06 1556
2580.54 1623
2581.02 1671
2581.50 1676
2581.97 1635
2582.45 1848
2582.93 1583
2583.41 1780
2583.89 1569
2584.37 1659
2584.85 1588
2585.33 1589
2585.81 1721
2586.29 1645
2586.77 1689
2587.24 1645
2587.72 1608
2588.20 1643
2588.68 1682
2589.16 1659
2589.64 1647
2590.12 1727
2590.60 1670
2591.08 1765
2591.56 1696
2592.04 1676
2592.52 1598
2593.00 1839
2593.48 1817
2593.96 1784
2594.44 1737
2594.92 1803
2595.40 1735
2595.88 1782
2596.36 1796
2596.84 1543
2597.32 1655
2597.80 1823
2598.28 1571
2598.76 1640
2599.24 1562
2599.72 1531
2600.20 1641
2600.68 1629
2601.16 1596
2601.64 1656
2602.12 1515
2602.61 1578
2603.09 1698
2603.57 1668
2604.05 1609
2604.53 1728
2605.01 1508
2605.49 1690
2605.97 1625
2606.45 1489
2606.93 1593
2607.42 1513
2607.90 1852
2608.38 1610
2608.86 1611
2609.34 1638
2609.82 1672
2610.30 1659
2610.78 1597
2611.27 1722
2611.75 1663
2612.23 1674
2612.71 1601
2613.19 1721
2613.67 1697
2614.16 1762
2614.64 1672
2615.12 1682
2615.60 1433
2616.08 1691
2616.57 1790
2617.05 1703
2617.53 1681
2618.01 1823
2618.49 1757
2618.98 1602
2619.46 1656
2619.94 1724
2620.42 1672
2620.91 1637
2621.39 1758
2621.87 1647
2622.35 1625
2622.84 1692
2623.32 1779
2623.80 1692
2624.28 1634
2624.77 1659
2625.25 1522
2625.73 1661
2626.21 1641
2626.70 1595
2627.18 1581
2627.66 1548
2628.15 1602
2628.63 1554
2629.11 1485
2629.60 1587
2630.08 1763
2630.56 1754
2631.05 1775
2631.53 1741
2632.01 1690
2632.50 1712
2632.98 1872
2633.46 1970
2633.95 1858
2634.43 1766
2634.91 1780
2635.40 1800
2635.88 1784
2636.37 1716
2636.85 1635
2637.33 1619
2637.82 1680
2638.30 1651
2638.79 1650
2639.27 1485
2639.75 1600
2640.24 1620
2640.72 1583
2641.21 1694
2641.69 1597
2642.18 1780
2642.66 1689
2643.14 1628
2643.63 1612
2644.11 1697
2644.60 1682
2645.08 1632
2645.57 1655
2646.05 1519
2646.54 1651
2647.02 1709
2647.51 1671
2647.99 1712
2648.48 1695
2648.96 1653
2649.45 1622
2649.93 1700
2650.42 1660
2650.90 1590
2651.39 1551
2651.87 1602
2652.36 1769
2652.84 1638
2653.33 1713
2653.81 1585
2654.30 1638
2654.78 1620
2655.27 1565
2655.76 1641
2656.24 1736
2656.73 1729
2657.21 1687
2657.70 1831
2658.18 1704
2658.67 1641
2659.16 1735
2659.64 1794
2660.13 1835
2660.61 1704
2661.10 1739
2661.59 1645
2662.07 1673
2662.56 1676
2663.05 1695
2663.53 1781
2664.02 1725
2664.50 1715
2664.99 1717
2665.48 1568
2665.96 1810
2666.45 1786
2666.94 1684
2667.42 1716
2667.91 1674
2668.40 1701
2668.88 1766
2669.37 1828
2669.86 1799
2670.34 1751
2670.83 1811
2671.32 1819
2671.81 1614
2672.29 1667
2672.78 1706
2673.27 1924
2673.75 1971
2674.24 2109
2674.73 2140
2675.22 2030
2675.70 2190
2676.19 2408
2676.68 2240
2677.17 2132
2677.65 2174
2678.14 2194
2678.63 2162
2679.12 2053
2679.61 2032
2680.09 1866
2680.58 1902
2681.07 1781
2681.56 1677
2682.04 1593
2682.53 1742
2683.02 1687
2683.51 1818
2684.00 1650
2684.49 1734
2684.97 1812
2685.46 1612
2685.95 1583
2686.44 1595
2686.93 1607
2687.42 1670
2687.90 1588
2688.39 1522
2688.88 1495
2689.37 1440
2689.86 1628
2690.35 1623
2690.84 1702
2691.33 1637
2691.81 1595
2692.30 1755
2692.79 1696
2693.28 1530
2693.77 1533
2694.26 1486
2694.75 1541
2695.24 1466
2695.73 1484
2696.22 1650
2696.71 1641
2697.20 1787
2697.68 1597
2698.17 1712
2698.66 1667
2699.15 1741
2699.64 1736
2700.13 1413
2700.62 1642
2701.11 1782
2701.60 1748
2702.09 1843
2702.58 1983
2703.07 1669
2703.56 1677
2704.05 1788
2704.54 1647
2705.03 1640
2705.52 1644
2706.01 1835
2706.50 1644
2706.99 1551
2707.48 1648
2707.97 1730
2708.46 1601
2708.95 1630
2709.44 1538
2709.93 1531
2710.43 1676
2710.92 1561
2711.41 1530
2711.90 1568
2712.39 1611
2712.88 1739
2713.37 1597
2713.86 1708
2714.35 1776
2714.84 1830
2715.33 1756
2715.82 1637
2716.32 1541
2716.81 1642
2717.30 1603
2717.79 1608
2718.28 1536
2718.77 1512
2719.26 1610
2719.76 1688
2720.25 1579
2720.74 1513
2721.23 1532
2721.72 1692
2722.21 1708
2722.70 1628
2723.20 1616
2723.69 1825
2724.18 1684
2724.67 1636
2725.16 1688
2725.66 1644
2726.15 1686
2726.64 1569
2727.13 1536
2727.62 1655
2728.12 1521
2728.61 1622
2729.10 1555
2729.59 1556
2730.09 1569
2730.58 1475
2731.07 1575
2731.56 1535
2732.06 1665
2732.55 1788
2733.04 1566
2733.53 1436
2734.03 1691
2734.52 1736
2735.01 1697
2735.50 1635
2736.00 1711
2736.49 1786
2736.98 2006
2737.48 1952
2737.97 1831
2738.46 1684
2738.96 1661
2739.45 1632
2739.94 1557
2740.44 1674
2740.93 1617
2741.42 1520
2741.92 1694
2742.41 1688
2742.90 1674
2743.40 1688
2743.89 1485
2744.38 1665
2744.88 1590
2745.37 1457
2745.86 1542
2746.36 1592
2746.85 1582
2747.35 1481
2747.84 1638
2748.33 1603
2748.83 1611
2749.32 1551
2749.82 1548
2750.31 1566
2750.81 1578
2751.30 1483
2751.79 1681
2752.29 1706
2752.78 1717
2753.28 1656
2753.77 1717
2754.27 1664
2754.76 1620
2755.26 1573
2755.75 1586
2756.24 1665
2756.74 1579
2757.23 1628
2757.73 1757
2758.22 1671
2758.72 1659
2759.21 1725
2759.71 1613
2760.20 1500
2760.70 1476
2761.19 1606
2761.69 1618
2762.19 1628
2762.68 1606
2763.18 1630
2763.67 1583
2764.17 1573
2764.66 1719
2765.16 1691
2765.65 1619
2766.15 1568
2766.64 1665
2767.14 1653
2767.64 1560
2768.13 1519
2768.63 1496
2769.12 1635
2769.62 1622
2770.12 1527
2770.61 1579
2771.11 1530
2771.60 1543
2772.10 1700
2772.60 1796
2773.09 1872
2773.59 1839
2774.08 1734
2774.58 1932
2775.08 1864
2775.57 1953
2776.07 2024
2776.57 1999
2777.06 2214
2777.56 2124
2778.06 1882
2778.55 2074
2779.05 2013
2779.55 2005
2780.04 1860
2780.54 1858
2781.04 2091
2781.54 1882
2782.03 1714
2782.53 1760
2783.03 1772
2783.52 1726
2784.02 1758
2784.52 1751
2785.02 1708
2785.51 1747
2786.01 1683
2786.51 1569
2787.01 1766
2787.50 1774
2788.00 1605
2788.50 1456
2789.00 1561
2789.49 1544
2789.99 1553
2790.49 1683
2790.99 1557
2791.48 1584
2791.98 1674
2792.48 1663
2792.98 1451
2793.48 1456
2793.97 1491
2794.47 1568
2794.97 1709
2795.47 1693
2795.97 1631
2796.47 1783
2796.96 1807
2797.46 1749
2797.96 1726
2798.46 1833
2798.96 1949
2799.46 1863
2799.96 1797
2800.45 1777
2800.95 1660
2801.45 1819
2801.95 1744
2802.45 1670
2802.95 1716
2803.45 1794
2803.95 1797
2804.45 1786
2804.94 1834
2805.44 1832
2805.94 1806
2806.44 1821
2806.94 1893
2807.44 1817
2807.94 2051
2808.44 2104
2808.94 2102
2809.44 2047
2809.94 2000
2810.44 2136
2810.94 1983
2811.44 1955
2811.94 1692
2812.44 1662
2812.94 2002
2813.44 1996
2813.94 1956
2814.44 1798
2814.94 1778
2815.44 1692
2815.94 1754
2816.44 1750
2816.94 1797
2817.44 1800
2817.94 1831
2818.44 1720
2818.94 1681
2819.44 1703
2819.94 1686
2820.44 1660
2820.94 1696
2821.44 1885
2821.94 1796
2822.44 1846
2822.94 1852
2823.44 1743
2823.94 1814
2824.44 1762
2824.94 1771
2825.45 1572
2825.95 1570
2826.45 1636
2826.95 1781
2827.45 1849
2827.95 1654
2828.45 1656
2828.95 1800
2829.45 1779
2829.96 1547
2830.46 1607
2830.96 1605
2831.46 1556
2831.96 1560
2832.46 1672
2832.96 1691
2833.47 1457
2833.97 1554
2834.47 1527
2834.97 1564
2835.47 1686
2835.97 1726
2836.48 1646
2836.98 1677
2837.48 1655
2837.98 1751
2838.48 1672
2838.99 1779
2839.49 1790
2839.99 1698
2840.49 1774
2841.00 1857
2841.50 1777
2842.00 1666
2842.50 1753
2843.01 1723
2843.51 1696
2844.01 1765
2844.51 1639
2845.02 1638
2845.52 1830
2846.02 1737
2846.52 1766
2847.03 1885
2847.53 1901
2848.03 1919
2848.54 1827
2849.04 1720
2849.54 1672
2850.04 1787
2850.55 1865
2851.05 1897
2851.55 1824
2852.06 1772
2852.56 1682
2853.06 1665
2853.57 1617
2854.07 1673
2854.57 1727
2855.08 1651
2855.58 1599
2856.09 1690
2856.59 1925
2857.09 1609
2857.60 1514
2858.10 1529
2858.60 1781
2859.11 1705
2859.61 1615
2860.12 1683
2860.62 1623
2861.12 1642
2861.63 1640
2862.13 1619
2862.64 1613
2863.14 1625
2863.65 1594
2864.15 1549
2864.65 1743
2865.16 1668
2865.66 1614
2866.17 1517
2866.67 1600
2867.18 1592
2867.68 1547
2868.19 1604
2868.69 1513
2869.20 1523
2869.70 1589
2870.21 1695
2870.71 1678
2871.21 1605
2871.72 1816
2872.23 1697
2872.73 1738
2873.24 1661
2873.74 1760
2874.25 1614
2874.75 1615
2875.26 1711
2875.76 1864
2876.27 1819
2876.77 1826
2877.28 1751
2877.78 1766
2878.29 1782
2878.79 1741
2879.30 1845
2879.81 1792
2880.31 1761
2880.82 1818
2881.32 1690
2881.83 1816
2882.34 1765
2882.84 1724
2883.35 1777
2883.85 1827
2884.36 1720
2884.87 1699
2885.37 1778
2885.88 1630
2886.38 1784
2886.89 1900
2887.40 1832
2887.90 1774
2888.41 2004
2888.92 1921
2889.42 1980
2889.93 2085
2890.44 1995
2890.94 1964
2891.45 1943
2891.96 2079
2892.46 1987
2892.97 1790
2893.48 1814
2893.98 1898
2894.49 1996
2895.00 1839
2895.51 1952
2896.01 2105
2896.52 2270
2897.03 2097
2897.53 2241
2898.04 2216
2898.55 2214
2899.06 2285
2899.56 2126
2900.07 2052
2900.58 2020
2901.09 2079
2901.59 1989
2902.10 2029
2902.61 2035
2903.12 1958
2903.63 2017
2904.13 2055
2904.64 1941
2905.15 1813
2905.66 1860
2906.17 1873
2906.67 1912
2907.18 1890
2907.69 1961
2908.20 1874
2908.71 1766
2909.21 1849
2909.72 1805
2910.23 1789
2910.74 1704
2911.25 1729
2911.76 1712
2912.26 1651
2912.77 1554
2913.28 1655
2913.79 1615
2914.30 1641
2914.81 1649
2915.32 1712
2915.83 1817
2916.34 1823
2916.84 1592
2917.35 1577
2917.86 1834
2918.37 1779
2918.88 1674
2919.39 1744
2919.90 1715
2920.41 1769
2920.92 1617
2921.43 1763
2921.94 1666
2922.45 1782
2922.96 1823
2923.46 1677
2923.97 1720
2924.48 1751
2924.99 1720
2925.50 1830
2926.01 1810
2926.52 1719
2927.03 1777
2927.54 1808
2928.05 1899
2928.56 1821
2929.07 1612
2929.58 1709
2930.09 1611
2930.60 1684
2931.11 1657
2931.62 1590
2932.13 1665
2932.64 1756
2933.15 1668
2933.67 1730
2934.18 1695
2934.69 1751
2935.20 1652
2935.71 1702
2936.22 1962
2936.73 1996
2937.24 1824
2937.75 1691
2938.26 1804
2938.77 1781
2939.28 1801
2939.79 1791
2940.30 1980
2940.82 1948
2941.33 1782
2941.84 1732
2942.35 1701
2942.86 1764
2943.37 1714
2943.88 1728
2944.39 1778
2944.91 1700
2945.42 1672
2945.93 1783
2946.44 1905
2946.95 1766
2947.46 1747
2947.98 1635
2948.49 1725
2949.00 1746
2949.51 1739
2950.02 1940
2950.53 1735
2951.05 1869
2951.56 1768
2952.07 1668
2952.58 1574
2953.09 1623
2953.61 1612
2954.12 1519
2954.63 1575
2955.14 1670
2955.66 1627
2956.17 1696
2956.68 1724
2957.19 1619
2957.71 1570
2958.22 1643
2958.73 1667
2959.24 1686
2959.76 1573
2960.27 1636
2960.78 1613
2961.29 1568
2961.81 1695
2962.32 1709
2962.83 1621
2963.35 1666
2963.86 1784
2964.37 1949
2964.89 1649
2965.40 1808
2965.91 1817
2966.43 1709
2966.94 1781
2967.45 1794
2967.97 1571
2968.48 1531
2968.99 1614
2969.51 1721
2970.02 1582
2970.53 1558
2971.05 1483
2971.56 1555
2972.07 1536
2972.59 1586
2973.10 1729
2973.62 1713
2974.13 1649
2974.64 1661
2975.16 1678
2975.67 1724
2976.19 1666
2976.70 1632
2977.22 1565
2977.73 1665
2978.24 1691
2978.76 1621
2979.27 1697
2979.79 1757
2980.30 1703
2980.82 1832
2981.33 1770
2981.85 1663
2982.36 1559
2982.87 1677
2983.39 1785
2983.90 1768
2984.42 1721
2984.93 1811
2985.45 1711
2985.96 1679
2986.48 1908
2986.99 1761
2987.51 1925
2988.02 1873
2988.54 1775
2989.05 1905
2989.57 1949
2990.09 2151
2990.60 1993
2991.12 1964
2991.63 2080
2992.15 1971
2992.66 1974
2993.18 2038
2993.69 2056
2994.21 2148
2994.73 1978
2995.24 2059
2995.76 2195
2996.27 2120
2996.79 2093
2997.30 2201
2997.82 2335
2998.34 2353
2998.85 2410
2999.37 2458
2999.89 2474
3000.40 2526
3000.92 2349
3001.43 2293
3001.95 2413
3002.47 2898
3002.98 2993
3003.50 3109
3004.02 3244
3004.53 3589
3005.05 3897
3005.57 4153
3006.08 4219
3006.60 4521
3007.12 4640
3007.63 4376
3008.15 4006
3008.67 3883
3009.18 3582
3009.70 3345
3010.22 3309
3010.74 2967
3011.25 2515
3011.77 2402
3012.29 2267
3012.80 2053
3013.32 1996
3013.84 1924
3014.36 1855
3014.87 2033
3015.39 1994
3015.91 2085
3016.43 2137
3016.94 2162
3017.46 2078
3017.98 1891
3018.50 2047
3019.02 2207
3019.53 2072
3020.05 2108
3020.57 2018
3021.09 2184
3021.60 2091
3022.12 2115
3022.64 2108
3023.16 2171
3023.68 2254
3024.20 2259
3024.71 2482
3025.23 2182
3025.75 2179
3026.27 2113
3026.79 2048
3027.31 2065
3027.82 2328
3028.34 2207
3028.86 2096
3029.38 1845
3029.90 1688
3030.42 1894
3030.94 1866
3031.46 1967
3031.98 2033
3032.49 1987
3033.01 1864
3033.53 1937
3034.05 1848
3034.57 1643
3035.09 1893
3035.61 1810
3036.13 1753
3036.65 1816
3037.17 1837
3037.69 1790
3038.21 1909
3038.73 1941
3039.25 1868
3039.76 1793
3040.28 1796
3040.80 1723
3041.32 1824
3041.84 1809
3042.36 1896
3042.88 1689
3043.40 1740
3043.92 1965
3044.44 1890
3044.96 1919
3045.48 1714
3046.00 1707
3046.52 1672
3047.04 1727
3047.56 2074
3048.08 1953
3048.60 1745
3049.13 1756
3049.65 1829
3050.17 1934
3050.69 1654
3051.21 1694
3051.73 1793
3052.25 1963
3052.77 1909
3053.29 1697
3053.81 1641
3054.33 1748
3054.85 1718
3055.37 1609
3055.89 1665
3056.42 1667
3056.94 1664
3057.46 1726
3057.98 1914
3058.50 1975
3059.02 1919
3059.54 1811
3060.06 1797
3060.59 1866
3061.11 1739
3061.63 1694
3062.15 1679
3062.67 1626
3063.19 1676
3063.71 1770
3064.24 1868
3064.76 1901
3065.28 1800
3065.80 1919
3066.32 2009
3066.85 1900
3067.37 1922
3067.89 1916
3068.41 2070
3068.93 1939
3069.46 2126
3069.98 2228
3070.50 2230
3071.02 2107
3071.54 2102
3072.07 2049
3072.59 2038
3073.11 1899
3073.63 1868
3074.16 1900
3074.68 1954
3075.20 1897
3075.73 1752
3076.25 1953
3076.77 1950
3077.29 1983
3077.82 1980
3078.34 1851
3078.86 2068
3079.39 2287
3079.91 2160
3080.43 2184
3080.95 2255
3081.48 2239
3082.00 2374
3082.52 2604
3083.05 2388
3083.57 2417
3084.09 2415
3084.62 2307
3085.14 2534
3085.66 2585
3086.19 2551
3086.71 2404
3087.24 2455
3087.76 2340
3088.28 2413
3088.81 2424
3089.33 2281
3089.85 2210
3090.38 2158
3090.90 2180
3091.43 2288
3091.95 2139
3092.47 1999
3093.00 2101
3093.52 2074
3094.05 2202
3094.57 2056
3095.10 2063
3095.62 2325
3096.14 2332
3096.67 2269
3097.19 2308
3097.72 2331
3098.24 2406
3098.77 2570
3099.29 2651
3099.82 2657
3100.34 2824
3100.87 3401
3101.39 4206
3101.92 4647
3102.44 5695
3102.97 6384
3103.49 6279
3104.02 7223
3104.54 7847
3105.07 8401
3105.59 7836
3106.12 7706
3106.64 7599
3107.17 6514
3107.69 5373
3108.22 4566
3108.74 4189
3109.27 3653
3109.79 3034
3110.32 2810
3110.85 2622
3111.37 2669
3111.90 2633
3112.42 2694
3112.95 2716
3113.48 2664
3114.00 2686
3114.53 2368
3115.05 2337
3115.58 2206
3116.11 2184
3116.63 2143
3117.16 2230
3117.68 2113
3118.21 2002
3118.74 1829
3119.26 2104
3119.79 2175
3120.32 2105
3120.84 1980
3121.37 2067
3121.90 2065
3122.42 1850
3122.95 2183
3123.48 2236
3124.00 2172
3124.53 2289
3125.06 2488
3125.58 2214
3126.11 2031
3126.64 2208
3127.16 2165
3127.69 1961
3128.22 1843
3128.75 1871
3129.27 2013
3129.80 2148
3130.33 2058
3130.85 2181
3131.38 1987
3131.91 1845
3132.44 1793
3132.96 2009
3133.49 1815
3134.02 1854
3134.55 1850
3135.07 1930
3135.60 2026
3136.13 1822
3136.66 1906
3137.19 1859
3137.71 1780
3138.24 1969
3138.77 1871
3139.30 1812
3139.83 1920
3140.35 1934
3140.88 1858
3141.41 1944
3141.94 1945
3142.47 1781
3143.00 1826
3143.52 1880
3144.05 1931
3144.58 1744
3145.11 1973
3145.64 2038
3146.17 1940
3146.70 1996
3147.22 1949
3147.75 2181
3148.28 2157
3148.81 2025
3149.34 2133
3149.87 2340
3150.40 2333
3150.93 2218
3151.46 2213
3151.98 2063
3152.51 2120
3153.04 2098
3153.57 2240
3154.10 2308
3154.63 2195
3155.16 2052
3155.69 2124
3156.22 1802
3156.75 1908
3157.28 1992
3157.81 2006
3158.34 2202
3158.87 2103
3159.40 1975
3159.93 2008
3160.46 2002
3160.99 2158
3161.52 2001
3162.05 2046
3162.58 1909
3163.11 1900
3163.64 1868
3164.17 1788
3164.70 1755
3165.23 1820
3165.76 1851
3166.29 1742
3166.82 1866
3167.35 1754
3167.88 1729
3168.41 1670
3168.94 1807
3169.47 1704
3170.00 1644
3170.53 1745
3171.06 1811
3171.59 1734
3172.13 1851
3172.66 1879
3173.19 1869
3173.72 2101
3174.25 1978
3174.78 1991
3175.31 1955
3175.84 1935
3176.37 2000
3176.90 2019
3177.44 2079
3177.97 1985
3178.50 1918
3179.03 1934
3179.56 1994
3180.09 1905
3180.62 1917
3181.16 1893
3181.69 1853
3182.22 1789
3182.75 1781
3183.28 1843
3183.81 1801
3184.35 1719
3184.88 1659
3185.41 1767
3185.94 1607
3186.47 1646
3187.01 1660
3187.54 1600
3188.07 1670
3188.60 1687
3189.14 1709
3189.67 1670
3190.20 1541
3190.73 1667
3191.26 1626
3191.80 1760
3192.33 1640
3192.86 1737
3193.39 1885
3193.93 1798
3194.46 1659
3194.99 1695
3195.53 1665
3196.06 1743
3196.59 1965
3197.12 1749
3197.66 1672
3198.19 1739
3198.72 1738
3199.26 1748
3199.79 1797
3200.32 1741
3200.86 1728
3201.39 1769
3201.92 1787
3202.46 1720
3202.99 1871
3203.52 1865
3204.06 1819
3204.59 1837
3205.12 1813
3205.66 1714
3206.19 1732
3206.72 1797
3207.26 1701
3207.79 1800
3208.33 1838
3208.86 1840
3209.39 1717
3209.93 1853
3210.46 1714
3211.00 1796
3211.53 1878
3212.06 1789
3212.60 1860
3213.13 1911
3213.67 1800
3214.20 1705
3214.74 1895
3215.27 1984
3215.80 1981
3216.34 1848
3216.87 1948
3217.41 1943
3217.94 1948
3218.48 1896
3219.01 1934
3219.55 2019
3220.08 2188
3220.62 1972
3221.15 1982
3221.69 2053
3222.22 2021
3222.76 1982
3223.29 1997
3223.83 2065
3224.36 1961
3224.90 1978
3225.43 2136
3225.97 2237
3226.50 2136
3227.04 2197
3227.57 2087
3228.11 2093
3228.65 2080
3229.18 2088
3229.72 2113
3230.25 1977
3230.79 2026
3231.32 2031
3231.86 2096
3232.40 2012
3232.93 1998
3233.47 2139
3234.00 2073
3234.54 1997
3235.08 1892
3235.61 1928
3236.15 2130
3236.68 2017
3237.22 1937
3237.76 1931
3238.29 1997
3238.83 2089
3239.37 2169
3239.90 2319
3240.44 2474
3240.97 2293
3241.51 2141
3242.05 2232
3242.58 2277
3243.12 2308
3243.66 2286
3244.20 2303
3244.73 2066
3245.27 2280
3245.81 2116
3246.34 2091
3246.88 2095
3247.42 2185
3247.95 2086
3248.49 2234
3249.03 2339
3249.57 2186
3250.10 2268
3250.64 2090
3251.18 2097
3251.72 2214
3252.25 2338
3252.79 2322
3253.33 2364
3253.87 2325
3254.40 2310
3254.94 2410
3255.48 2367
3256.02 2494
3256.55 2371
3257.09 2400
3257.63 2400
3258.17 2441
3258.71 2489
3259.24 2842
3259.78 3013
3260.32 3328
3260.86 3462
3261.40 3372
3261.94 3852
3262.47 4009
3263.01 4052
3263.55 4360
3264.09 4278
3264.63 5008
3265.17 5373
3265.71 5421
3266.24 5496
3266.78 5748
3267.32 5838
3267.86 5755
3268.40 6393
3268.94 6370
3269.48 6161
3270.02 6191
3270.55 5489
3271.09 4855
3271.63 4123
3272.17 3876
3272.71 3405
3273.25 3114
3273.79 2921
3274.33 2721
3274.87 2626
3275.41 2821
3275.95 2753
3276.49 2541
3277.03 2750
3277.57 2662
3278.11 2675
3278.65 2653
3279.19 2674
3279.73 2531
3280.26 2576
3280.80 2686
3281.34 2715
3281.88 2613
3282.42 2530
3282.96 2439
3283.50 2690
3284.04 2712
3284.59 2581
3285.13 2534
3285.67 2925
3286.21 2748
3286.75 2700
3287.29 2744
3287.83 2700
3288.37 2772
3288.91 2728
3289.45 2623
3289.99 2706
3290.53 2824
3291.07 2637
3291.61 2684
3292.15 2758
3292.69 2782
3293.23 3014
3293.77 2929
3294.32 2983
3294.86 3299
3295.40 3634
3295.94 3996
3296.48 4113
3297.02 4300
3297.56 4202
3298.10 4094
3298.65 4159
3299.19 4206
3299.73 4072
3300.27 3776
3300.81 3401
3301.35 3219
3301.89 2952
3302.44 2847
3302.98 2851
3303.52 2704
3304.06 2700
3304.60 2696
3305.14 2565
3305.69 2367
3306.23 2369
3306.77 2446
3307.31 2487
3307.85 2506
3308.40 2365
3308.94 2224
3309.48 2270
3310.02 2293
3310.57 2322
3311.11 2438
3311.65 2494
3312.19 2322
3312.74 2352
3313.28 2225
3313.82 2512
3314.36 2622
3314.91 2502
3315.45 2603
3315.99 2789
3316.53 2889
3317.08 2771
3317.62 2789
3318.16 2874
3318.71 2779
3319.25 2896
3319.79 2847
3320.34 2833
3320.88 2945
3321.42 2992
3321.96 2871
3322.51 2970
3323.05 2786
3323.59 2742
3324.14 2942
3324.68 2785
3325.23 2722
3325.77 2762
3326.31 2539
3326.86 2744
3327.40 2539
3327.94 2604
3328.49 2538
3329.03 2546
3329.57 2541
3330.12 2464
3330.66 2644
3331.21 2716
3331.75 2844
3332.29 3314
3332.84 3741
3333.38 4615
3333.93 5263
3334.47 6124
3335.02 7221
3335.56 8388
3336.10 9212
3336.65 10252
3337.19 11400
3337.74 11718
3338.28 11669
3338.83 11174
3339.37 10375
3339.92 9298
3340.46 7929
3341.01 7177
3341.55 6121
3342.10 5431
3342.64 4670
3343.19 4145
3343.73 3634
3344.28 3098
3344.82 3088
3345.37 2833
3345.91 2593
3346.46 2810
3347.00 2599
3347.55 2592
3348.09 2583
3348.64 2618
3349.18 2505
3349.73 2294
3350.27 2429
3350.82 2593
3351.37 2597
3351.91 2790
3352.46 2670
3353.00 2567
3353.55 2629
3354.10 2798
3354.64 2642
3355.19 2158
3355.73 2319
3356.28 2351
3356.83 2519
3357.37 2357
3357.92 2379
3358.46 2318
3359.01 2333
3359.56 2479
3360.10 2314
3360.65 2328
3361.20 2130
3361.74 2276
3362.29 2296
3362.84 2235
3363.38 2094
3363.93 2313
3364.48 2365
3365.02 2331
3365.57 2186
3366.12 2298
3366.66 2275
3367.21 2156
3367.76 1941
3368.30 2037
3368.85 2164
3369.40 2187
3369.94 2115
3370.49 2285
3371.04 2189
3371.59 2096
3372.13 2359
3372.68 2563
3373.23 2499
3373.78 2502
3374.32 2913
3374.87 2699
3375.42 2908
3375.97 2836
3376.51 3015
3377.06 2780
3377.61 2655
3378.16 2538
3378.71 2489
3379.25 2441
3379.80 2338
3380.35 2153
3380.90 2127
3381.45 2120
3381.99 1977
3382.54 1988
3383.09 1882
3383.64 1915
3384.19 1903
3384.74 2008
3385.28 1988
3385.83 2042
3386.38 2077
3386.93 2003
3387.48 1902
3388.03 1901
3388.58 1918
3389.12 1765
3389.67 2002
3390.22 2087
3390.77 1923
3391.32 1928
3391.87 1965
3392.42 1930
3392.97 2047
3393.52 1970
3394.06 2050
3394.61 1897
3395.16 1750
3395.71 1917
3396.26 1918
3396.81 1916
3397.36 1908
3397.91 1890
3398.46 1870
3399.01 2065
3399.56 1935
3400.11 1956
3400.66 1996
3401.21 1767
3401.76 1996
3402.31 1853
3402.86 1796
3403.41 1735
3403.96 1749
3404.51 1751
3405.06 1779
3405.61 1709
3406.16 1772
3406.71 1868
3407.26 1971
3407.81 1946
3408.36 1744
3408.91 1743
3409.46 1927
3410.01 1801
3410.56 1778
3411.11 1702
3411.66 1860
3412.21 1941
3412.76 1976
3413.31 2074
3413.86 2134
3414.41 1982
3414.96 2045
3415.51 2127
3416.07 2114
3416.62 1993
3417.17 1923
3417.72 1829
3418.27 1888
3418.82 1793
3419.37 1844
3419.92 1812
3420.47 1912
3421.03 1670
3421.58 1770
3422.13 1903
3422.68 2042
3423.23 2017
3423.78 2181
3424.33 2218
3424.89 2209
3425.44 2178
3425.99 2334
3426.54 2156
3427.09 2359
3427.65 2451
3428.20 2304
3428.75 2075
3429.30 1965
3429.85 1936
3430.41 1988
3430.96 1926
3431.51 1793
3432.06 1884
3432.61 1813
3433.17 1777
3433.72 1680
3434.27 1800
3434.82 1855
3435.38 1863
3435.93 1856
3436.48 1849
3437.03 1998
3437.59 1986
3438.14 1773
3438.69 1893
3439.24 1895
3439.80 1786
3440.35 1888
3440.90 1827
3441.46 2040
3442.01 1838
3442.56 1827
3443.11 2092
3443.67 2024
3444.22 2041
3444.77 1960
3445.33 1904
3445.88 2028
3446.43 1915
3446.99 1848
3447.54 1691
3448.09 1741
3448.65 1928
3449.20 1879
3449.76 1794
3450.31 1660
3450.86 1741
3451.42 1755
3451.97 1693
3452.52 1665
3453.08 1536
3453.63 1695
3454.19 1687
3454.74 1737
3455.29 1624
3455.85 1525
3456.40 1657
3456.96 1702
3457.51 1637
3458.07 1720
3458.62 1623
3459.17 1722
3459.73 1687
3460.28 1676
3460.84 1683
3461.39 1738
3461.95 1659
3462.50 1692
3463.06 1767
3463.61 1902
3464.17 1880
3464.72 1581
3465.27 1699
3465.83 1756
3466.38 1749
3466.94 1809
3467.49 1873
3468.05 1850
3468.61 1809
3469.16 1836
3469.72 1822
3470.27 1861
3470.83 2018
3471.38 1742
3471.94 1807
3472.49 1851
3473.05 1785
3473.60 1742
3474.16 1831
3474.71 1875
3475.27 1930
3475.83 1915
3476.38 1901
3476.94 1973
3477.49 1967
3478.05 1931
3478.61 1908
3479.16 2098
3479.72 2152
3480.27 2201
3480.83 2092
3481.39 2076
3481.94 2098
3482.50 2209
3483.05 2171
3483.61 2112
3484.17 2121
3484.72 2091
3485.28 2124
3485.84 2248
3486.39 2114
3486.95 2219
3487.51 2324
3488.06 2398
3488.62 2402
3489.18 2684
3489.73 2945
3490.29 3022
3490.85 3302
3491.40 3814
3491.96 3933
3492.52 3967
3493.08 4591
3493.63 4988
3494.19 4758
3494.75 4711
3495.30 4569
3495.86 4504
3496.42 4114
3496.98 4245
3497.53 4145
3498.09 4129
3498.65 4314
3499.21 4617
3499.76 4596
3500.32 5163
3500.88 5200
3501.44 5463
3501.99 5446
3502.55 5444
3503.11 5524
3503.67 5308
3504.23 5139
3504.78 5050
3505.34 4919
3505.90 5174
3506.46 5301
3507.02 5244
3507.58 5285
3508.13 5329
3508.69 4844
3509.25 4568
3509.81 4343
3510.37 3951
3510.93 3575
3511.48 3252
3512.04 3192
3512.60 3042
3513.16 2786
3513.72 2600
3514.28 2636
3514.84 2297
3515.40 2419
3515.95 2228
3516.51 2236
3517.07 2079
3517.63 2070
3518.19 2123
3518.75 2245
3519.31 2122
3519.87 2137
3520.43 2117
3520.99 2246
3521.55 2173
3522.11 2158
3522.67 2253
3523.22 2095
3523.78 2106
3524.34 2011
3524.90 2077
3525.46 1890
3526.02 2082
3526.58 2163
3527.14 2146
3527.70 1963
3528.26 1943
3528.82 2110
3529.38 1973
3529.94 1783
3530.50 1994
3531.06 1963
3531.62 1827
3532.18 1867
3532.74 2014
3533.30 2012
3533.86 1998
3534.42 1920
3534.98 1965
3535.54 1731
3536.11 1697
3536.67 1806
3537.23 2063
3537.79 2104
3538.35 2011
3538.91 1926
3539.47 2029
3540.03 2125
3540.59 2010
3541.15 1999
3541.71 1996
3542.27 2032
3542.84 2236
3543.40 2182
3543.96 2227
3544.52 1980
3545.08 2094
3545.64 2039
3546.20 2050
3546.76 2133
3547.33 2096
3547.89 1917
3548.45 1906
3549.01 1915
3549.57 1757
3550.13 1681
3550.69 1682
3551.26 1882
3551.82 1915
3552.38 1630
3552.94 1675
3553.50 1518
3554.07 1618
3554.63 1529
3555.19 1685
3555.75 1890
3556.31 1793
3556.88 1752
3557.44 1672
3558.00 1722
3558.56 1781
3559.13 1766
3559.69 1738
3560.25 1922
3560.81 1825
3561.38 1846
3561.94 1777
3562.50 1850
3563.06 1881
3563.63 1923
3564.19 1966
3564.75 1744
3565.31 1855
3565.88 1927
3566.44 1809
3567.00 1733
3567.57 1704
3568.13 1699
3568.69 1628
3569.26 1756
3569.82 1655
3570.38 1572
3570.95 1658
3571.51 1639
3572.07 1625
3572.64 1665
3573.20 1734
3573.76 1657
3574.33 1814
3574.89 1815
3575.45 1645
3576.02 1721
3576.58 1687
3577.14 1865
3577.71 1964
3578.27 1821
3578.84 1910
3579.40 1839
3579.96 1840
3580.53 1889
3581.09 1791
3581.66 1996
3582.22 1832
3582.78 1890
3583.35 1681
3583.91 1776
3584.48 1738
3585.04 1716
3585.61 1652
3586.17 1560
3586.74 1737
3587.30 1821
3587.86 1685
3588.43 1647
3588.99 1737
3589.56 1723
3590.12 1532
3590.69 1625
3591.25 1687
3591.82 1757
3592.38 1796
3592.95 1704
3593.51 1759
3594.08 1672
3594.64 1542
3595.21 1646
3595.77 1740
3596.34 1852
3596.90 1827
3597.47 1878
3598.04 1699
3598.60 1580
3599.17 1538
3599.73 1681
3600.30 1563
3600.86 1589
3601.43 1673
3601.99 1698
3602.56 1477
3603.13 1586
3603.69 1520
3604.26 1649
3604.82 1551
3605.39 1562
3605.96 1657
3606.52 1619
3607.09 1638
3607.65 1592
3608.22 1718
3608.79 1545
3609.35 1453
3609.92 1391
3610.49 1573
3611.05 1482
3611.62 1426
3612.19 1516
3612.75 1373
3613.32 1446
3613.89 1641
3614.45 1583
3615.02 1620
3615.59 1669
3616.15 1824
3616.72 2051
3617.29 1973
3617.85 2154
3618.42 2367
3618.99 2429
3619.55 2492
3620.12 2501
3620.69 2527
3621.26 2427
3621.82 2303
3622.39 2259
3622.96 2276
3623.53 2215
3624.09 2190
3624.66 1890
3625.23 1927
3625.80 1751
3626.36 1760
3626.93 1632
3627.50 1712
3628.07 1825
3628.63 1742
3629.20 1719
3629.77 1676
3630.34 1805
3630.91 1790
3631.47 1741
3632.04 1766
3632.61 1821
3633.18 1783
3633.75 1836
3634.32 1976
3634.88 1862
3635.45 1801
3636.02 1957
3636.59 1959
3637.16 1854
3637.73 1946
3638.29 1879
3638.86 1928
3639.43 1913
3640.00 2073
3640.57 2141
3641.14 2330
3641.71 2599
3642.28 2650
3642.84 2613
3643.41 2599
3643.98 2653
3644.55 2524
3645.12 2303
3645.69 2166
3646.26 2034
3646.83 1998
3647.40 2064
3647.97 2219
3648.54 1958
3649.11 2084
3649.68 1929
3650.25 1957
3650.81 1901
3651.38 1824
3651.95 1984
3652.52 1988
3653.09 2208
3653.66 2097
3654.23 2256
3654.80 2368
3655.37 2311
3655.94 2377
3656.51 2299
3657.08 2529
3657.65 2724
3658.22 2582
3658.79 2554
3659.36 3023
3659.93 2915
3660.50 2889
3661.07 3114
3661.64 3038
3662.22 2634
3662.79 2638
3663.36 2723
3663.93 2792
3664.50 2524
3665.07 2489
3665.64 2389
3666.21 2451
3666.78 2304
3667.35 2316
3667.92 2321
3668.49 2408
3669.06 2481
3669.64 2322
3670.21 2064
3670.78 2038
3671.35 2140
3671.92 2207
3672.49 1993
3673.06 2162
3673.63 2122
3674.21 1967
3674.78 2002
3675.35 2091
3675.92 2165
3676.49 2202
3677.06 2081
3677.63 2014
3678.21 2056
3678.78 2121
3679.35 1992
3679.92 1841
3680.49 1896
3681.07 1923
3681.64 1521
3682.21 1574
3682.78 1845
3683.35 1823
3683.93 1762
3684.50 1774
3685.07 1758
3685.64 1822
3686.21 1748
3686.79 1808
3687.36 1908
3687.93 2062
3688.50 2001
3689.08 2110
3689.65 2277
3690.22 2300
3690.80 2351
3691.37 2261
3691.94 2421
3692.51 2437
3693.09 2516
3693.66 2506
3694.23 2132
3694.81 1968
3695.38 1963
3695.95 1972
3696.52 2011
3697.10 1912
3697.67 1781
3698.24 1949
3698.82 2098
3699.39 2005
3699.96 1925
3700.54 2047
3701.11 2206
3701.68 2257
3702.26 2073
3702.83 2176
3703.41 2333
3703.98 2250
3704.55 2299
3705.13 2274
3705.70 1836
3706.27 1838
3706.85 1978
3707.42 1863
3708.00 1767
3708.57 1731
3709.14 1922
3709.72 1882
3710.29 1903
3710.87 2045
3711.44 1992
3712.02 1924
3712.59 1946
3713.16 1976
3713.74 1947
3714.31 1889
3714.89 2091
3715.46 1975
3716.04 1838
3716.61 1747
3717.19 1761
3717.76 1527
3718.34 1538
3718.91 1570
3719.49 1616
3720.06 1644
3720.64 1622
3721.21 1718
3721.79 1861
3722.36 1728
3722.94 1601
3723.51 1558
3724.09 1616
3724.66 1484
3725.24 1382
3725.81 1626
3726.39 1573
3726.96 1549
3727.54 1606
3728.12 1563
3728.69 1641
3729.27 1692
3729.84 1696
3730.42 1802
3730.99 1619
3731.57 1723
3732.15 1935
3732.72 1921
3733.30 1731
3733.87 1788
3734.45 1817
3735.03 1791
3735.60 1710
3736.18 1775
3736.75 1683
3737.33 1684
3737.91 1599
3738.48 1573
3739.06 1676
3739.64 1735
3740.21 1715
3740.79 1576
3741.37 1523
3741.94 1521
3742.52 1535
3743.10 1470
3743.67 1418
3744.25 1560
3744.83 1427
3745.40 1475
3745.98 1567
3746.56 1717
3747.13 1558
3747.71 1474
3748.29 1531
3748.87 1541
3749.44 1469
3750.02 1482
3750.60 1622
3751.17 1677
3751.75 1578
3752.33 1439
3752.91 1460
3753.48 1441
3754.06 1609
3754.64 1460
3755.22 1344
3755.80 1398
3756.37 1579
3756.95 1506
3757.53 1632
3758.11 1472
3758.68 1556
3759.26 1548
3759.84 1536
3760.42 1634
3761.00 1559
3761.58 1518
3762.15 1558
3762.73 1607
3763.31 1628
3763.89 1641
3764.47 1572
3765.04 1582
3765.62 1574
3766.20 1535
3766.78 1564
3767.36 1547
3767.94 1635
3768.52 1539
3769.10 1401
3769.67 1409
3770.25 1501
3770.83 1644
3771.41 1607
3771.99 1522
3772.57 1571
3773.15 1668
3773.73 1485
3774.31 1592
3774.89 1485
3775.46 1495
3776.04 1500
3776.62 1462
3777.20 1599
3777.78 1486
3778.36 1483
3778.94 1469
3779.52 1516
3780.10 1677
3780.68 1697
3781.26 1601
3781.84 1640
3782.42 1641
3783.00 1545
3783.58 1479
3784.16 1445
3784.74 1606
3785.32 1532
3785.90 1577
3786.48 1605
3787.06 1539
3787.64 1654
3788.22 1598
3788.80 1675
3789.38 1583
3789.96 1492
3790.54 1615
3791.12 1555
3791.70 1639
3792.28 1652
3792.86 1612
3793.44 1575
3794.02 1662
3794.60 1564
3795.18 1566
3795.77 1614
3796.35 1688
3796.93 1599
3797.51 1673
3798.09 1790
3798.67 1890
3799.25 1785
3799.83 1816
3800.41 1939
3800.99 1997
3801.58 1961
3802.16 2091
3802.74 2162
3803.32 2137
3803.90 2406
3804.48 2332
3805.06 2045
3805.65 2101
3806.23 2072
3806.81 2050
3807.39 1949
3807.97 2075
3808.55 1988
3809.14 1932
3809.72 1968
3810.30 2163
3810.88 2021
3811.46 2049
3812.05 2015
3812.63 2134
3813.21 2045
3813.79 2247
3814.37 2518
3814.96 2496
3815.54 2368
3816.12 2485
3816.70 2659
3817.29 2609
3817.87 2506
3818.45 2288
3819.03 2246
3819.62 2227
3820.20 2142
3820.78 1801
3821.36 1647
3821.95 1805
3822.53 1674
3823.11 1766
3823.70 1843
3824.28 1535
3824.86 1602
3825.45 1661
3826.03 1689
3826.61 1739
3827.19 1652
3827.78 1620
3828.36 1657
3828.94 1652
3829.53 1613
3830.11 1594
3830.69 1596
3831.28 1492
3831.86 1723
3832.45 1703
3833.03 1664
3833.61 1771
3834.20 1615
3834.78 1716
3835.36 1550
3835.95 1538
3836.53 1587
3837.12 1767
3837.70 1461
3838.28 1431
3838.87 1542
3839.45 1450
3840.04 1552
3840.62 1476
3841.20 1435
3841.79 1370
3842.37 1359
3842.96 1405
3843.54 1388
3844.13 1291
3844.71 1344
3845.30 1328
3845.88 1403
3846.47 1464
3847.05 1431
3847.63 1492
3848.22 1531
3848.80 1426
3849.39 1479
3849.97 1582
3850.56 1545
3851.14 1582
3851.73 1452
3852.31 1561
3852.90 1513
3853.48 1569
3854.07 1541
3854.66 1472
3855.24 1545
3855.83 1522
3856.41 1538
3857.00 1517
3857.58 1589
3858.17 1587
3858.75 1574
3859.34 1505
3859.92 1631
3860.51 1669
3861.10 1737
3861.68 1805
3862.27 1793
3862.85 1782
3863.44 1762
3864.03 1797
3864.61 1737
3865.20 2023
3865.78 2103
3866.37 1829
3866.96 1980
3867.54 1790
3868.13 1626
3868.72 1762
3869.30 1888
3869.89 1680
3870.47 1702
3871.06 1796
3871.65 1709
3872.23 1696
3872.82 1749
3873.41 1765
3873.99 1775
3874.58 1881
3875.17 1857
3875.76 1712
3876.34 1741
3876.93 1794
3877.52 1695
3878.10 1624
3878.69 1730
3879.28 1749
3879.86 1657
3880.45 1591
3881.04 1527
3881.63 1479
3882.21 1445
3882.80 1507
3883.39 1557
3883.98 1481
3884.56 1485
3885.15 1629
3885.74 1508
3886.33 1474
3886.91 1582
3887.50 1556
3888.09 1683
3888.68 1596
3889.27 1620
3889.85 1555
3890.44 1781
3891.03 1775
3891.62 1748
3892.21 1875
3892.79 1829
3893.38 1828
3893.97 1963
3894.56 1789
3895.15 1914
3895.74 1804
3896.32 1636
3896.91 1724
3897.50 1657
3898.09 1613
3898.68 1604
3899.27 1507
3899.86 1533
3900.45 1569
3901.03 1554
3901.62 1551
3902.21 1582
3902.80 1593
3903.39 1407
3903.98 1484
3904.57 1428
3905.16 1498
3905.75 1531
3906.34 1556
3906.92 1555
3907.51 1487
3908.10 1528
3908.69 1627
3909.28 1608
3909.87 1624
3910.46 1833
3911.05 1527
3911.64 1563
3912.23 1518
3912.82 1502
3913.41 1386
3914.00 1383
3914.59 1377
3915.18 1372
3915.77 1397
3916.36 1415
3916.95 1512
3917.54 1565
3918.13 1451
3918.72 1425
3919.31 1515
3919.90 1509
3920.49 1640
3921.08 1561
3921.67 1605
3922.26 1473
3922.85 1484
3923.44 1551
3924.03 1523
3924.62 1472
3925.21 1483
3925.80 1507
3926.40 1529
3926.99 1509
3927.58 1365
3928.17 1390
3928.76 1291
3929.35 1449
3929.94 1378
3930.53 1408
3931.12 1391
3931.71 1333
3932.30 1450
3932.90 1366
3933.49 1353
3934.08 1416
3934.67 1434
3935.26 1381
3935.85 1248
3936.44 1298
3937.04 1389
3937.63 1374
3938.22 1536
3938.81 1493
3939.40 1345
3939.99 1323
3940.59 1346
3941.18 1426
3941.77 1473
3942.36 1553
3942.95 1543
3943.55 1562
3944.14 1563
3944.73 1535
3945.32 1432
3945.91 1500
3946.51 1643
3947.10 1580
3947.69 1377
3948.28 1453
3948.88 1489
3949.47 1437
3950.06 1400
3950.65 1283
3951.25 1306
3951.84 1245
3952.43 1232
3953.02 1339
3953.62 1383
3954.21 1453
3954.80 1496
3955.40 1363
3955.99 1336
3956.58 1407
3957.17 1541
3957.77 1558
3958.36 1523
3958.95 1550
3959.55 1646
3960.14 1617
3960.73 1487
3961.33 1499
3961.92 1618
3962.51 1566
3963.11 1490
3963.70 1339
3964.29 1458
3964.89 1508
3965.48 1482
3966.08 1594
3966.67 1383
3967.26 1473
3967.86 1368
3968.45 1481
3969.04 1474
3969.64 1556
3970.23 1384
3970.83 1374
3971.42 1393
3972.01 1310
3972.61 1317
3973.20 1282
3973.80 1397
3974.39 1392
3974.99 1497
3975.58 1488
3976.18 1542
3976.77 1500
3977.36 1541
3977.96 1638
3978.55 1689
3979.15 1520
3979.74 1482
3980.34 1657
3980.93 1544
3981.53 1435
3982.12 1653
3982.72 1629
3983.31 1535
3983.91 1578
3984.50 1544
3985.10 1558
3985.69 1544
3986.29 1567
3986.88 1407
3987.48 1396
3988.07 1468
3988.67 1642
3989.26 1634
3989.86 1566
3990.46 1626
3991.05 1509
3991.65 1503
3992.24 1425
3992.84 1432
3993.43 1507
3994.03 1451
3994.63 1405
3995.22 1503
3995.82 1533
3996.41 1638
3997.01 1690
3997.61 1666
3998.20 1616
3998.80 1695
3999.39 1592
3999.99 1477
4000.59 1491
4001.18 1417
4001.78 1381
4002.38 1376
4002.97 1417
4003.57 1382
4004.17 1545
4004.76 1396
4005.36 1579
4005.96 1529
4006.55 1557
4007.15 1480
4007.75 1517
4008.34 1576
4008.94 1532
4009.54 1496
4010.13 1471
4010.73 1554
4011.33 1480
4011.93 1473
4012.52 1563
4013.12 1560
4013.72 1391
4014.31 1516
4014.91 1544
4015.51 1586
4016.11 1582
4016.70 1444
4017.30 1551
4017.90 1591
4018.50 1508
4019.09 1434
4019.69 1468
4020.29 1602
4020.89 1612
4021.49 1460
4022.08 1597
4022.68 1702
4023.28 1741
4023.88 1764
4024.48 1758
4025.07 1778
4025.67 1710
4026.27 1767
4026.87 1769
4027.47 1760
4028.06 1840
4028.66 1812
4029.26 1880
4029.86 1839
4030.46 1907
4031.06 1870
4031.66 1852
4032.25 1876
4032.85 1859
4033.45 1744
4034.05 1644
4034.65 1616
4035.25 1798
4035.85 1932
4036.45 1847
4037.05 1631
4037.64 1660
4038.24 1695
4038.84 1541
4039.44 1549
4040.04 1576
4040.64 1521
4041.24 1385
4041.84 1345
4042.44 1443
4043.04 1432
4043.64 1428
4044.24 1447
4044.84 1350
4045.44 1421
4046.04 1549
4046.64 1424
4047.24 1268
4047.84 1441
4048.44 1465
4049.03 1578
4049.63 1668
4050.23 1506
4050.83 1484
4051.43 1493
4052.04 1550
4052.64 1485
4053.24 1420
4053.84 1571
4054.44 1648
4055.04 1568
4055.64 1527
4056.24 1653
4056.84 1596
4057.44 1543
4058.04 1454
4058.64 1464
4059.24 1417
4059.84 1325
4060.44 1457
4061.04 1444
4061.64 1390
4062.24 1302
4062.85 1281
4063.45 1332
4064.05 1320
4064.65 1205
4065.25 1248
4065.85 1378
4066.45 1423
4067.05 1426
4067.65 1376
4068.26 1407
4068.86 1321
4069.46 1388
4070.06 1381
4070.66 1390
4071.26 1529
4071.86 1464
4072.47 1405
4073.07 1301
4073.67 1350
4074.27 1421
4074.87 1312
4075.47 1235
4076.08 1277
4076.68 1313
4077.28 1407
4077.88 1283
4078.48 1433
4079.09 1384
4079.69 1303
4080.29 1296
4080.89 1330
4081.50 1357
4082.10 1463
4082.70 1353
4083.30 1387
4083.91 1338
4084.51 1346
4085.11 1400
4085.71 1251
4086.32 1298
4086.92 1336
4087.52 1332
4088.12 1432
4088.73 1322
4089.33 1278
4089.93 1325
4090.54 1274
4091.14 1404
4091.74 1325
4092.35 1126
4092.95 1221
4093.55 1313
4094.15 1376
4094.76 1254
4095.36 1170
4095.96 1224
4096.57 1367
4097.17 1188
4097.78 1302
4098.38 1361
4098.98 1316
4099.59 1431
4100.19 1296
4100.79 1255
4101.40 1272
4102.00 1260
4102.61 1242
4103.21 1319
4103.81 1350
4104.42 1375
4105.02 1274
4105.63 1385
4106.23 1378
4106.83 1294
4107.44 1356
4108.04 1241
4108.65 1296
4109.25 1372
4109.85 1297
4110.46 1308
4111.06 1313
4111.67 1343
4112.27 1312
4112.88 1270
4113.48 1278
4114.09 1399
4114.69 1476
4115.30 1369
4115.90 1305
4116.51 1296
4117.11 1457
4117.72 1467
4118.32 1393
4118.93 1448
4119.53 1504
4120.14 1493
4120.74 1346
4121.35 1323
4121.95 1350
4122.56 1349
4123.16 1378
4123.77 1475
4124.37 1339
4124.98 1272
4125.59 1304
4126.19 1418
4126.80 1454
4127.40 1326
4128.01 1263
4128.61 1223
4129.22 1354
4129.83 1312
4130.43 1385
4131.04 1321
4131.64 1304
4132.25 1404
4132.86 1433
4133.46 1495
4134.07 1382
4134.67 1360
4135.28 1395
4135.89 1444
4136.49 1403
4137.10 1542
4137.71 1517
4138.31 1458
4138.92 1409
4139.53 1522
4140.13 1579
4140.74 1532
4141.35 1612
4141.95 1632
4142.56 1567
4143.17 1604
4143.77 1623
4144.38 1569
4144.99 1612
4145.59 1662
4146.20 1594
4146.81 1512
4147.42 1449
4148.02 1468
4148.63 1483
4149.24 1319
4149.84 1317
4150.45 1304
4151.06 1252
4151.67 1425
4152.27 1324
4152.88 1269
4153.49 1299
4154.10 1255
4154.70 1351
4155.31 1215
4155.92 1322
4156.53 1360
4157.14 1466
4157.74 1383
4158.35 1279
4158.96 1250
4159.57 1317
4160.18 1379
4160.78 1358
4161.39 1400
4162.00 1417
4162.61 1488
4163.22 1397
4163.83 1469
4164.43 1618
4165.04 1513
4165.65 1570
4166.26 1482
4166.87 1559
4167.48 1613
4168.09 1456
4168.69 1482
4169.30 1431
4169.91 1627
4170.52 1499
4171.13 1528
4171.74 1376
4172.35 1411
4172.96 1382
4173.57 1447
4174.17 1402
4174.78 1394
4175.39 1487
4176.00 1450
4176.61 1513
4177.22 1513
4177.83 1574
4178.44 1605
4179.05 1577
4179.66 1477
4180.27 1600
4180.88 1555
4181.49 1489
4182.10 1453
4182.71 1410
4183.32 1504
4183.93 1469
4184.54 1460
4185.15 1450
4185.76 1405
4186.37 1371
4186.98 1289
4187.59 1350
4188.20 1456
4188.81 1304
4189.42 1313
4190.03 1406
4190.64 1630
4191.25 1476
4191.86 1529
4192.47 1574
4193.08 1714
4193.69 1563
4194.30 1747
4194.91 1960
4195.52 1783
4196.13 1787
4196.74 1819
4197.35 1997
4197.97 1954
4198.58 2021
4199.19 1921
4199.80 1792
4200.41 1662
4201.02 1648
4201.63 1685
4202.24 1527
4202.85 1530
4203.47 1526
4204.08 1492
4204.69 1575
4205.30 1517
4205.91 1536
4206.52 1415
4207.13 1383
4207.75 1458
4208.36 1517
4208.97 1621
4209.58 1526
4210.19 1342
4210.80 1315
4211.42 1551
4212.03 1412
4212.64 1476
4213.25 1469
4213.86 1420
4214.48 1495
4215.09 1550
4215.70 1705
4216.31 1586
4216.92 1572
4217.54 1708
4218.15 1717
4218.76 1699
4219.37 1808
4219.99 1934
4220.60 1889
4221.21 1899
4221.82 2129
4222.44 1927
4223.05 1960
4223.66 2035
4224.28 2046
4224.89 2165
4225.50 2152
4226.11 2217
4226.73 2296
4227.34 2360
4227.95 2367
4228.57 2511
4229.18 2553
4229.79 2597
4230.41 2766
4231.02 2809
4231.63 2865
4232.25 2871
4232.86 3179
4233.47 3310
4234.09 3418
4234.70 3599
4235.31 3763
4235.93 3836
4236.54 3931
4237.15 3995
4237.77 3889
4238.38 3531
4239.00 3618
4239.61 3281
4240.22 2818
4240.84 2506
4241.45 2133
4242.07 2155
4242.68 2102
4243.29 2029
4243.91 1974
4244.52 2056
4245.14 2094
4245.75 2153
4246.37 2187
4246.98 2246
4247.59 2252
4248.21 2162
4248.82 2198
4249.44 2290
4250.05 2066
4250.67 1982
4251.28 1959
4251.90 2094
4252.51 2152
4253.13 2001
4253.74 1895
4254.36 1890
4254.97 1936
4255.59 1795
4256.20 1881
4256.82 1909
4257.43 1927
4258.05 1810
4258.66 1765
4259.28 1666
4259.89 1634
4260.51 1597
4261.12 1539
4261.74 1437
4262.35 1485
4262.97 1537
4263.59 1531
4264.20 1610
4264.82 1501
4265.43 1562
4266.05 1740
4266.66 1773
4267.28 1658
4267.90 1561
4268.51 1551
4269.13 1550
4269.74 1671
4270.36 1651
4270.98 1655
4271.59 1656
4272.21 1693
4272.83 1622
4273.44 1618
4274.06 1653
4274.68 1583
4275.29 1661
4275.91 1773
4276.52 1874
4277.14 1732
4277.76 1709
4278.37 1708
4278.99 1709
4279.61 1686
4280.23 1619
4280.84 1585
4281.46 1530
4282.08 1488
4282.69 1592
4283.31 1701
4283.93 1678
4284.54 1399
4285.16 1633
4285.78 1530
4286.40 1442
4287.01 1459
4287.63 1527
4288.25 1494
4288.87 1400
4289.48 1462
4290.10 1434
4290.72 1450
4291.34 1511
4291.95 1474
4292.57 1561
4293.19 1514
4293.81 1414
4294.42 1364
4295.04 1304
4295.66 1440
4296.28 1420
4296.90 1383
4297.51 1545
4298.13 1571
4298.75 1426
4299.37 1496
4299.99 1450
4300.61 1432
4301.22 1616
4301.84 1458
4302.46 1454
4303.08 1431
4303.70 1592
4304.32 1559
4304.94 1379
4305.55 1319
4306.17 1438
4306.79 1355
4307.41 1343
4308.03 1424
4308.65 1455
4309.27 1416
4309.89 1457
4310.50 1480
4311.12 1438
4311.74 1434
4312.36 1387
4312.98 1425
4313.60 1548
4314.22 1485
4314.84 1399
4315.46 1425
4316.08 1386
4316.70 1439
4317.32 1535
4317.94 1507
4318.56 1432
4319.18 1418
4319.80 1462
4320.42 1380
4321.04 1439
4321.65 1547
4322.27 1626
4322.89 1489
4323.51 1538
4324.13 1562
4324.75 1493
4325.37 1525
4325.99 1703
4326.62 1585
4327.24 1672
4327.86 1614
4328.48 1805
4329.10 1606
4329.72 1723
4330.34 1664
4330.96 1512
4331.58 1516
4332.20 1667
4332.82 1707
4333.44 1555
4334.06 1550
4334.68 1802
4335.30 1953
4335.92 2071
4336.54 2231
4337.16 2351
4337.79 2522
4338.41 2476
4339.03 2499
4339.65 2543
4340.27 2578
4340.89 2485
4341.51 2375
4342.13 2296
4342.76 2268
4343.38 2171
4344.00 2152
4344.62 2491
4345.24 2849
4345.86 3066
4346.48 3155
4347.11 3199
4347.73 3314
4348.35 3405
4348.97 3454
4349.59 3364
4350.22 3404
4350.84 3006
4351.46 2653
4352.08 2563
4352.70 2586
4353.33 2090
4353.95 1895
4354.57 2038
4355.19 1824
4355.81 1728
4356.44 1771
4357.06 1709
4357.68 1798
4358.30 1834
4358.93 1854
4359.55 1772
4360.17 1688
4360.79 1658
4361.42 1599
4362.04 1799
4362.66 1825
4363.28 1741
4363.91 1787
4364.53 1783
4365.15 1749
4365.78 1703
4366.40 1766
4367.02 1687
4367.65 1803
4368.27 1670
4368.89 1598
4369.52 1548
4370.14 1554
4370.76 1487
4371.39 1459
4372.01 1310
4372.63 1375
4373.26 1504
4373.88 1422
4374.50 1389
4375.13 1295
4375.75 1395
4376.37 1499
4377.00 1525
4377.62 1540
4378.25 1549
4378.87 1451
4379.49 1618
4380.12 1598
4380.74 1519
4381.37 1510
4381.99 1431
4382.61 1508
4383.24 1565
4383.86 1548
4384.49 1511
4385.11 1520
4385.74 1573
4386.36 1457
4386.98 1519
4387.61 1487
4388.23 1385
4388.86 1365
4389.48 1432
4390.11 1291
4390.73 1337
4391.36 1392
4391.98 1476
4392.61 1320
4393.23 1385
4393.86 1298
4394.48 1308
4395.11 1347
4395.73 1297
4396.36 1390
4396.98 1373
4397.61 1309
4398.23 1304
4398.86 1458
4399.48 1436
4400.11 1520
4400.74 1524
4401.36 1539
4401.99 1492
4402.61 1431
4403.24 1477
4403.86 1422
4404.49 1499
4405.11 1382
4405.74 1325
4406.37 1507
4406.99 1519
4407.62 1525
4408.24 1433
4408.87 1447
4409.50 1564
4410.12 1538
4410.75 1370
4411.38 1288
4412.00 1397
4412.63 1420
4413.25 1358
4413.88 1252
4414.51 1236
4415.13 1379
4415.76 1413
4416.39 1393
4417.01 1319
4417.64 1453
4418.27 1524
4418.89 1424
4419.52 1525
4420.15 1385
4420.77 1332
4421.40 1415
4422.03 1392
4422.66 1264
4423.28 1226
4423.91 1360
4424.54 1314
4425.16 1343
4425.79 1277
4426.42 1235
4427.05 1274
4427.67 1283
4428.30 1395
4428.93 1259
4429.56 1159
4430.18 1188
4430.81 1304
4431.44 1191
4432.07 1183
4432.69 1184
4433.32 1295
4433.95 1383
4434.58 1327
4435.21 1295
4435.83 1300
4436.46 1314
4437.09 1278
4437.72 1305
4438.35 1352
4438.97 1315
4439.60 1248
4440.23 1356
4440.86 1270
4441.49 1300
4442.12 1431
4442.74 1266
4443.37 1230
4444.00 1323
4444.63 1422
4445.26 1384
4445.89 1309
4446.52 1382
4447.14 1335
4447.77 1392
4448.40 1495
4449.03 1481
4449.66 1549
4450.29 1643
4450.92 1568
4451.55 1460
4452.18 1372
4452.81 1395
4453.44 1545
4454.06 1455
4454.69 1490
4455.32 1429
4455.95 1456
4456.58 1362
4457.21 1440
4457.84 1553
4458.47 1425
4459.10 1437
4459.73 1491
4460.36 1538
4460.99 1429
4461.62 1223
4462.25 1410
4462.88 1326
4463.51 1307
4464.14 1212
4464.77 1352
4465.40 1249
4466.03 1234
4466.66 1284
4467.29 1237
4467.92 1310
4468.55 1342
4469.18 1294
4469.81 1323
4470.44 1212
4471.07 1343
4471.70 1296
4472.33 1138
4472.96 1173
4473.59 1255
4474.22 1230
4474.86 1232
4475.49 1229
4476.12 1235
4476.75 1338
4477.38 1226
4478.01 1164
4478.64 1256
4479.27 1225
4479.90 1186
4480.53 1283
4481.17 1335
4481.80 1248
4482.43 1213
4483.06 1187
4483.69 1255
4484.32 1263
4484.95 1188
4485.58 1278
4486.22 1367
4486.85 1283
4487.48 1317
4488.11 1366
4488.74 1477
4489.37 1459
4490.01 1415
4490.64 1395
4491.27 1292
4491.90 1356
4492.53 1340
4493.17 1377
4493.80 1254
4494.43 1250
4495.06 1418
4495.70 1288
4496.33 1476
4496.96 1396
4497.59 1536
4498.22 1645
4498.86 1496
4499.49 1417
4500.12 1547
4500.75 1616
4501.39 1670
4502.02 1636
4502.65 1565
4503.29 1672
4503.92 1771
4504.55 1724
4505.18 1755
4505.82 1729
4506.45 1648
4507.08 1629
4507.72 1491
4508.35 1598
4508.98 1599
4509.62 1605
4510.25 1532
4510.88 1396
4511.52 1456
4512.15 1490
4512.78 1323
4513.42 1352
4514.05 1326
4514.68 1314
4515.32 1407
4515.95 1283
4516.58 1293
4517.22 1223
4517.85 1391
4518.48 1373
4519.12 1314
4519.75 1270
4520.39 1152
4521.02 1266
4521.65 1325
4522.29 1296
4522.92 1226
4523.56 1264
4524.19 1213
4524.83 1343
4525.46 1348
4526.09 1399
4526.73 1358
4527.36 1439
4528.00 1394
4528.63 1495
4529.27 1514
4529.90 1510
4530.54 1638
4531.17 1604
4531.81 1886
4532.44 1854
4533.07 1910
4533.71 1909
4534.34 1848
4534.98 1872
4535.61 1766
4536.25 1729
4536.88 1588
4537.52 1568
4538.16 1479
4538.79 1393
4539.43 1446
4540.06 1373
4540.70 1424
4541.33 1396
4541.97 1439
4542.60 1421
4543.24 1308
4543.87 1257
4544.51 1196
4545.15 1323
4545.78 1286
4546.42 1266
4547.05 1294
4547.69 1365
4548.32 1332
4548.96 1173
4549.60 1163
4550.23 1280
4550.87 1215
4551.50 1144
4552.14 1230
4552.78 1272
4553.41 1243
4554.05 1201
4554.69 1207
4555.32 1198
4555.96 1267
4556.60 1339
4557.23 1323
4557.87 1350
4558.51 1259
4559.14 1319
4559.78 1300
4560.42 1244
4561.05 1218
4561.69 1166
4562.33 1158
4562.96 1166
4563.60 1268
4564.24 1259
4564.87 1232
4565.51 1208
4566.15 1328
4566.79 1201
4567.42 1153
4568.06 1127
4568.70 1234
4569.33 1274
4569.97 1348
4570.61 1432
4571.25 1297
4571.88 1309
4572.52 1258
4573.16 1256
4573.80 1280
4574.44 1278
4575.07 1267
4575.71 1339
4576.35 1263
4576.99 1364
4577.62 1265
4578.26 1339
4578.90 1230
4579.54 1207
4580.18 1294
4580.82 1293
4581.45 1333
4582.09 1281
4582.73 1262
4583.37 1244
4584.01 1295
4584.65 1269
4585.28 1346
4585.92 1418
4586.56 1350
4587.20 1324
4587.84 1470
4588.48 1383
4589.12 1231
4589.75 1474
4590.39 1657
4591.03 1655
4591.67 1739
4592.31 1693
4592.95 1831
4593.59 1890
4594.23 1707
4594.87 1742
4595.51 1527
4596.15 1450
4596.78 1501
4597.42 1386
4598.06 1343
4598.70 1413
4599.34 1399
4599.98 1369
4600.62 1394
4601.26 1540
4601.90 1457
4602.54 1533
4603.18 1471
4603.82 1538
4604.46 1640
4605.10 1741
4605.74 1645
4606.38 1665
4607.02 1577
4607.66 1689
4608.30 1592
4608.94 1573
4609.58 1755
4610.22 1692
4610.86 1606
4611.50 1420
4612.14 1358
4612.78 1350
4613.42 1392
4614.06 1356
4614.70 1402
4615.34 1277
4615.98 1435
4616.63 1329
4617.27 1311
4617.91 1248
4618.55 1237
4619.19 1220
4619.83 1268
4620.47 1355
4621.11 1197
4621.75 1100
4622.39 1226
4623.03 1294
4623.68 1252
4624.32 1273
4624.96 1330
4625.60 1431
4626.24 1263
4626.88 1276
4627.52 1276
4628.17 1208
4628.81 1216
4629.45 1234
4630.09 1324
4630.73 1347
4631.37 1338
4632.02 1350
4632.66 1369
4633.30 1165
4633.94 1263
4634.58 1212
4635.22 1200
4635.87 1280
4636.51 1241
4637.15 1317
4637.79 1306
4638.44 1400
4639.08 1490
4639.72 1469
4640.36 1479
4641.00 1325
4641.65 1300
4642.29 1408
4642.93 1370
4643.57 1405
4644.22 1306
4644.86 1296
4645.50 1344
4646.15 1350
4646.79 1301
4647.43 1348
4648.07 1273
4648.72 1165
4649.36 1280
4650.00 1345
4650.65 1323
4651.29 1263
4651.93 1314
4652.57 1385
4653.22 1482
4653.86 1426
4654.50 1416
4655.15 1414
4655.79 1299
4656.44 1303
4657.08 1296
4657.72 1225
4658.37 1318
4659.01 1242
4659.65 1304
4660.30 1417
4660.94 1388
4661.58 1316
4662.23 1263
4662.87 1340
4663.52 1328
4664.16 1335
4664.80 1331
4665.45 1328
4666.09 1276
4666.74 1242
4667.38 1201
4668.02 1182
4668.67 1264
4669.31 1228
4669.96 1087
4670.60 1245
4671.25 1227
4671.89 1093
4672.54 1190
4673.18 1239
4673.83 1433
4674.47 1339
4675.11 1306
4675.76 1392
4676.40 1467
4677.05 1383
4677.69 1298
4678.34 1375
4678.98 1315
4679.63 1189
4680.27 1303
4680.92 1260
4681.56 1229
4682.21 1242
4682.85 1406
4683.50 1452
4684.15 1333
4684.79 1288
4685.44 1223
4686.08 1317
4686.73 1380
4687.37 1363
4688.02 1269
4688.66 1268
4689.31 1300
4689.96 1324
4690.60 1379
4691.25 1397
4691.89 1382
4692.54 1339
4693.19 1324
4693.83 1413
4694.48 1327
4695.12 1324
4695.77 1281
4696.42 1408
4697.06 1523
4697.71 1562
4698.36 1596
4699.00 1688
4699.65 1608
4700.29 1613
4700.94 1746
4701.59 1680
4702.23 1670
4702.88 1538
4703.53 1489
4704.17 1388
4704.82 1387
4705.47 1287
4706.11 1327
4706.76 1384
4707.41 1265
4708.06 1331
4708.70 1440
4709.35 1423
4710.00 1295
4710.64 1329
4711.29 1394
4711.94 1285
4712.59 1421
4713.23 1368
4713.88 1393
4714.53 1288
4715.18 1373
4715.82 1398
4716.47 1383
4717.12 1284
4717.77 1363
4718.41 1481
4719.06 1438
4719.71 1463
4720.36 1272
4721.01 1422
4721.65 1428
4722.30 1303
4722.95 1555
4723.60 1464
4724.25 1475
4724.89 1554
4725.54 1614
4726.19 1541
4726.84 1638
4727.49 1605
4728.14 1615
4728.78 1669
4729.43 1619
4730.08 1812
4730.73 1614
4731.38 1364
4732.03 1380
4732.68 1351
4733.32 1225
4733.97 1238
4734.62 1275
4735.27 1234
4735.92 1299
4736.57 1172
4737.22 1244
4737.87 1329
4738.52 1448
4739.16 1322
4739.81 1340
4740.46 1419
4741.11 1542
4741.76 1456
4742.41 1424
4743.06 1391
4743.71 1400
4744.36 1448
4745.01 1495
4745.66 1511
4746.31 1569
4746.96 1494
4747.61 1447
4748.26 1319
4748.91 1423
4749.56 1486
4750.21 1523
4750.86 1596
4751.51 1584
4752.16 1629
4752.81 1507
4753.46 1540
4754.11 1714
4754.76 1609
4755.41 1523
4756.06 1450
4756.71 1476
4757.36 1411
4758.01 1465
4758.66 1316
4759.31 1290
4759.96 1367
4760.61 1270
4761.26 1205
4761.91 1300
4762.56 1252
4763.22 1232
4763.87 1396
4764.52 1405
4765.17 1325
4765.82 1371
4766.47 1444
4767.12 1484
4767.77 1583
4768.42 1456
4769.07 1401
4769.73 1463
4770.38 1432
4771.03 1509
4771.68 1377
4772.33 1308
4772.98 1322
4773.63 1289
4774.29 1357
4774.94 1352
4775.59 1281
4776.24 1256
4776.89 1249
4777.54 1257
4778.20 1248
4778.85 1384
4779.50 1279
4780.15 1261
4780.80 1386
4781.46 1436
4782.11 1336
4782.76 1393
4783.41 1339
4784.06 1439
4784.72 1477
4785.37 1338
4786.02 1341
4786.67 1327
4787.33 1319
4787.98 1187
4788.63 1287
4789.28 1361
4789.94 1361
4790.59 1248
4791.24 1348
4791.89 1291
4792.55 1355
4793.20 1254
4793.85 1212
4794.51 1261
4795.16 1328
4795.81 1253
4796.47 1296
4797.12 1286
4797.77 1240
4798.42 1224
4799.08 1240
4799.73 1334
4800.38 1303
4801.04 1213
4801.69 1250
4802.35 1185
4803.00 1204
4803.65 1237
4804.31 1232
4804.96 1255
4805.61 1325
4806.27 1327
4806.92 1258
4807.57 1274
4808.23 1250
4808.88 1329
4809.54 1257
4810.19 1269
4810.84 1190
4811.50 1234
4812.15 1287
4812.81 1279
4813.46 1189
4814.12 1223
4814.77 1240
4815.42 1228
4816.08 1287
4816.73 1402
4817.39 1465
4818.04 1467
4818.70 1474
4819.35 1481
4820.01 1536
4820.66 1550
4821.32 1445
4821.97 1475
4822.63 1511
4823.28 1721
4823.94 1793
4824.59 1740
4825.25 1794
4825.90 1887
4826.56 1992
4827.21 1997
4827.87 1994
4828.52 1962
4829.18 1773
4829.83 1686
4830.49 1733
4831.14 1858
4831.80 1752
4832.45 1760
4833.11 1794
4833.76 1611
4834.42 1652
4835.08 1901
4835.73 1952
4836.39 1943
4837.04 1917
4837.70 1933
4838.36 1880
4839.01 1877
4839.67 1895
4840.32 1858
4840.98 1954
4841.64 1912
4842.29 1852
4842.95 1949
4843.60 2023
4844.26 2106
4844.92 2052
4845.57 1909
4846.23 1904
4846.89 1947
4847.54 1891
4848.20 2073
4848.86 2184
4849.51 2390
4850.17 2444
4850.83 2510
4851.48 2354
4852.14 2459
4852.80 2456
4853.45 2474
4854.11 2355
4854.77 2377
4855.43 2272
4856.08 2402
4856.74 2203
4857.40 2329
4858.05 2696
4858.71 2749
4859.37 2550
4860.03 2716
4860.68 2531
4861.34 2519
4862.00 2460
4862.66 2322
4863.31 2262
4863.97 2403
4864.63 2445
4865.29 2383
4865.95 2258
4866.60 2305
4867.26 2305
4867.92 2343
4868.58 2370
4869.23 2304
4869.89 2305
4870.55 2192
4871.21 2103
4871.87 2292
4872.53 2037
4873.18 2100
4873.84 2006
4874.50 1963
4875.16 1938
4875.82 1907
4876.48 1911
4877.13 1967
4877.79 2085
4878.45 2125
4879.11 2027
4879.77 2175
4880.43 2106
4881.09 2132
4881.75 1896
4882.40 1726
4883.06 1844
4883.72 2019
4884.38 1916
4885.04 1717
4885.70 1728
4886.36 1859
4887.02 1799
4887.68 1683
4888.34 1787
4889.00 1928
4889.66 2009
4890.32 2000
4890.97 2184
4891.63 2310
4892.29 2225
4892.95 2273
4893.61 2181
4894.27 2194
4894.93 2142
4895.59 2095
4896.25 1926
4896.91 1895
4897.57 2144
4898.23 2162
4898.89 2046
4899.55 2209
4900.21 2187
4900.87 2106
4901.53 2008
4902.19 2055
4902.85 2063
4903.51 1991
4904.17 1964
4904.83 1736
4905.50 1792
4906.16 1776
4906.82 1658
4907.48 1756
4908.14 1694
4908.80 1629
4909.46 1635
4910.12 1653
4910.78 1711
4911.44 1705
4912.10 1583
4912.76 1484
4913.42 1628
4914.09 1562
4914.75 1419
4915.41 1570
4916.07 1586
4916.73 1424
4917.39 1329
4918.05 1429
4918.71 1453
4919.38 1435
4920.04 1457
4920.70 1565
4921.36 1472
4922.02 1442
4922.68 1467
4923.35 1412
4924.01 1401
4924.67 1485
4925.33 1429
4925.99 1376
4926.65 1364
4927.32 1425
4927.98 1389
4928.64 1409
4929.30 1477
4929.96 1518
4930.63 1426
4931.29 1463
4931.95 1479
4932.61 1426
4933.28 1412
4933.94 1406
4934.60 1439
4935.26 1403
4935.93 1330
4936.59 1292
4937.25 1299
4937.91 1320
4938.58 1387
4939.24 1378
4939.90 1416
4940.56 1368
4941.23 1401
4941.89 1351
4942.55 1425
4943.22 1280
4943.88 1308
4944.54 1378
4945.21 1363
4945.87 1341
4946.53 1333
4947.20 1282
4947.86 1267
4948.52 1242
4949.19 1244
4949.85 1260
4950.51 1267
4951.18 1333
4951.84 1280
4952.50 1365
4953.17 1349
4953.83 1267
4954.49 1265
4955.16 1187
4955.82 1107
4956.49 1198
4957.15 1275
4957.81 1364
4958.48 1324
4959.14 1284
4959.81 1433
4960.47 1422
4961.14 1346
4961.80 1396
4962.46 1398
4963.13 1598
4963.79 1444
4964.46 1578
4965.12 1633
4965.79 1761
4966.45 1822
4967.12 1764
4967.78 1632
4968.44 1536
4969.11 1522
4969.77 1493
4970.44 1504
4971.10 1362
4971.77 1342
4972.43 1418
4973.10 1317
4973.76 1244
4974.43 1337
4975.09 1366
4975.76 1326
4976.42 1341
4977.09 1366
4977.76 1367
4978.42 1429
4979.09 1303
4979.75 1278
4980.42 1434
4981.08 1380
4981.75 1380
4982.41 1350
4983.08 1364
4983.75 1207
4984.41 1305
4985.08 1320
4985.74 1304
4986.41 1377
4987.07 1372
4987.74 1321
4988.41 1275
4989.07 1382
4989.74 1290
4990.41 1261
4991.07 1228
4991.74 1147
4992.40 1210
4993.07 1229
4993.74 1211
4994.40 1242
4995.07 1146
4995.74 1139
4996.40 1173
4997.07 1150
4997.74 1208
4998.40 1171
4999.07 1226
4999.74 1106
5000.40 1050
5001.07 1237
5001.74 1161
5002.40 1161
5003.07 1033
5003.74 1230
5004.41 1277
5005.07 1214
5005.74 1142
5006.41 1192
5007.07 1148
5007.74 1100
5008.41 1090
5009.08 1039
5009.74 1083
5010.41 1203
5011.08 1097
5011.75 1181
5012.41 1282
5013.08 1279
5013.75 1120
5014.42 1208
5015.09 1136
5015.75 1082
5016.42 1140
5017.09 1205
5017.76 1217
5018.43 1216
5019.09 1164
5019.76 1249
5020.43 1223
5021.10 1193
5021.77 1341
5022.44 1298
5023.10 1370
5023.77 1475
5024.44 1464
5025.11 1483
5025.78 1483
5026.45 1464
5027.11 1384
5027.78 1368
5028.45 1218
5029.12 1308
5029.79 1310
5030.46 1200
5031.13 1244
5031.80 1288
5032.47 1126
5033.13 1140
5033.80 1183
5034.47 1098
5035.14 1176
5035.81 1180
5036.48 1113
5037.15 1057
5037.82 1065
5038.49 1225
5039.16 1038
5039.83 986
5040.50 946
5041.17 1064
5041.84 1068
5042.51 1184
5043.18 1122
5043.85 1062
5044.52 1159
5045.18 1178
5045.85 1118
5046.52 1105
5047.19 1096
5047.86 1274
5048.53 1147
5049.20 1129
5049.88 1109
5050.55 1052
5051.22 1168
5051.89 1176
5052.56 1125
5053.23 1072
5053.90 1056
5054.57 1051
5055.24 1052
5055.91 1017
5056.58 988
5057.25 1050
5057.92 1169
5058.59 1108
5059.26 1032
5059.93 1099
5060.60 1058
5061.27 1041
5061.95 1011
5062.62 1028
5063.29 1039
5063.96 1107
5064.63 1190
5065.30 1151
5065.97 1142
5066.64 988
5067.31 1014
5067.99 1045
5068.66 1052
5069.33 967
5070.00 960
5070.67 1068
5071.34 1080
5072.02 1151
5072.69 1037
5073.36 1000
5074.03 1046
5074.70 1014
5075.37 1028
5076.05 1185
5076.72 1041
5077.39 1004
5078.06 1097
5078.73 1085
5079.41 1126
5080.08 1193
5080.75 1127
5081.42 1053
5082.10 1167
5082.77 1282
5083.44 1115
5084.11 1161
5084.78 1257
5085.46 1333
5086.13 1149
5086.80 1246
5087.48 1160
5088.15 1203
5088.82 1130
5089.49 1173
5090.17 1310
5090.84 1291
5091.51 1371
5092.19 1302
5092.86 1174
5093.53 1252
5094.20 1366
5094.88 1319
5095.55 1205
5096.22 1271
5096.90 1225
5097.57 1238
5098.24 1211
5098.92 1149
5099.59 1157
5100.26 1096
5100.94 1237
5101.61 1179
5102.29 1170
5102.96 1177
5103.63 1159
5104.31 1177
5104.98 1114
5105.65 1179
5106.33 1215
5107.00 1350
5107.68 1214
5108.35 1169
5109.02 1245
5109.70 1149
5110.37 1102
5111.05 1101
5111.72 1210
5112.40 1143
5113.07 1172
5113.74 977
5114.42 1046
5115.09 1245
5115.77 1176
5116.44 1236
5117.12 1190
5117.79 1163
5118.47 1275
5119.14 1269
5119.82 1287
5120.49 1395
5121.17 1420
5121.84 1245
5122.52 1334
5123.19 1288
5123.87 1230
5124.54 1251
5125.22 1168
5125.89 1193
5126.57 1073
5127.24 1064
5127.92 1162
5128.59 1230
5129.27 1151
5129.94 1140
5130.62 1163
5131.29 1117
5131.97 1120
5132.65 1193
5133.32 1126
5134.00 1085
5134.67 1100
5135.35 1285
5136.02 1250
5136.70 1264
5137.38 1153
5138.05 1118
5138.73 1101
5139.40 1251
5140.08 1294
5140.76 1141
5141.43 1248
5142.11 1190
5142.79 1151
5143.46 1153
5144.14 1101
5144.81 1072
5145.49 1045
5146.17 1068
5146.84 1079
5147.52 1043
5148.20 1126
5148.87 1187
5149.55 1094
5150.23 1117
5150.90 1086
5151.58 1166
5152.26 1108
5152.94 1077
5153.61 1127
5154.29 1176
5154.97 1112
5155.64 1105
5156.32 1075
5157.00 1101
5157.68 1073
5158.35 1049
5159.03 1052
5159.71 1124
5160.39 992
5161.06 1071
5161.74 1062
5162.42 1023
5163.10 1115
5163.77 1127
5164.45 1024
5165.13 1052
5165.81 1191
5166.48 1204
5167.16 1346
5167.84 1222
5168.52 1208
5169.20 1176
5169.87 1109
5170.55 998
5171.23 1133
5171.91 1151
5172.59 1147
5173.27 1128
5173.94 1086
5174.62 1066
5175.30 1029
5175.98 1069
5176.66 1138
5177.34 1149
5178.02 1141
5178.69 1104
5179.37 991
5180.05 1065
5180.73 1014
5181.41 1093
5182.09 1045
5182.77 1075
5183.45 1019
5184.12 975
5184.80 1101
5185.48 1034
5186.16 1075
5186.84 1149
5187.52 1088
5188.20 1030
5188.88 945
5189.56 1066
5190.24 1025
5190.92 1054
5191.60 988
5192.28 1048
5192.96 1005
5193.64 1008
5194.32 905
5195.00 982
5195.68 1043
5196.36 1012
5197.03 1016
5197.71 1032
5198.39 988
5199.07 1031
5199.75 1119
5200.44 1116
5201.12 1101
5201.80 1132
5202.48 1103
5203.16 1184
5203.84 1053
5204.52 1095
5205.20 1161
5205.88 1074
5206.56 1136
5207.24 1231
5207.92 1251
5208.60 1299
5209.28 1322
5209.96 1373
5210.64 1530
5211.32 1346
5212.00 1323
5212.68 1355
5213.37 1270
5214.05 1319
5214.73 1232
5215.41 1156
5216.09 1125
5216.77 1131
5217.45 1191
5218.13 1142
5218.81 987
5219.50 1072
5220.18 1149
5220.86 1065
5221.54 1095
5222.22 1114
5222.90 1245
5223.59 1231
5224.27 1157
5224.95 1059
5225.63 1067
5226.31 1084
5226.99 999
5227.68 1106
5228.36 1194
5229.04 1129
5229.72 1022
5230.40 1119
5231.09 1107
5231.77 1085
5232.45 1149
5233.13 1147
5233.81 1042
5234.50 1044
5235.18 1139
5235.86 1081
5236.54 1101
5237.23 1136
5237.91 1163
5238.59 1257
5239.27 1189
5239.96 1189
5240.64 1184
5241.32 1318
5242.01 1122
5242.69 1083
5243.37 1106
5244.05 1227
5244.74 1121
5245.42 1054
5246.10 971
5246.79 1049
5247.47 956
5248.15 1037
5248.84 1056
5249.52 1026
5250.20 1091
5250.89 1170
5251.57 1183
5252.25 1045
5252.94 1140
5253.62 1224
5254.30 1047
5254.99 1063
5255.67 1042
5256.36 1071
5257.04 1039
5257.72 1076
5258.41 1027
5259.09 894
5259.78 1043
5260.46 1121
5261.14 1082
5261.83 1202
5262.51 1006
5263.20 1028
5263.88 1035
5264.56 1126
5265.25 1107
5265.93 1036
5266.62 982
5267.30 1090
5267.99 1036
5268.67 1064
5269.36 1139
5270.04 1102
5270.73 1075
5271.41 1091
5272.09 1154
5272.78 1131
5273.46 1214
5274.15 1121
5274.83 1089
5275.52 1042
5276.20 1100
5276.89 1165
5277.57 1177
5278.26 1148
5278.94 1230
5279.63 1253
5280.32 1188
5281.00 1319
5281.69 1362
5282.37 1326
5283.06 1361
5283.74 1384
5284.43 1442
5285.11 1224
5285.80 1314
5286.49 1266
5287.17 1157
5287.86 1061
5288.54 994
5289.23 995
5289.91 1107
5290.60 1149
5291.29 983
5291.97 1053
5292.66 1115
5293.35 1190
5294.03 1100
5294.72 1109
5295.40 1065
5296.09 1056
5296.78 1126
5297.46 1128
5298.15 1251
5298.84 1228
5299.52 1203
5300.21 1103
5300.90 1106
5301.58 1190
5302.27 1212
5302.96 1193
5303.64 1083
5304.33 1126
5305.02 1237
5305.70 1101
5306.39 1107
5307.08 1118
5307.77 1057
5308.45 1171
5309.14 1188
5309.83 1186
5310.51 1258
5311.20 1259
5311.89 1192
5312.58 1308
5313.26 1192
5313.95 1121
5314.64 1149
5315.33 1152
5316.01 1120
5316.70 1246
5317.39 1118
5318.08 1075
5318.77 1114
5319.45 1155
5320.14 1253
5320.83 1201
5321.52 1235
5322.20 1301
5322.89 1325
5323.58 1259
5324.27 1213
5324.96 1238
5325.65 1253
5326.33 1116
5327.02 1142
5327.71 1202
5328.40 1088
5329.09 1143
5329.78 1141
5330.46 1078
5331.15 1032
5331.84 1039
5332.53 1108
5333.22 1227
5333.91 1097
5334.60 1035
5335.29 1109
5335.98 1009
5336.66 1121
5337.35 1232
5338.04 1105
5338.73 1076
5339.42 1047
5340.11 1063
5340.80 1137
5341.49 1154
5342.18 1178
5342.87 1169
5343.56 1253
5344.25 1148
5344.94 1099
5345.62 1110
5346.31 1208
5347.00 1229
5347.69 1262
5348.38 1188
5349.07 1276
5349.76 1378
5350.45 1442
5351.14 1505
5351.83 1529
5352.52 1570
5353.21 1493
5353.90 1420
5354.59 1444
5355.28 1453
5355.97 1337
5356.66 1261
5357.35 1203
5358.04 1057
5358.74 1052
5359.43 1164
5360.12 1098
5360.81 1030
5361.50 1080
5362.19 1090
5362.88 1129
5363.57 1091
5364.26 1116
5364.95 1190
5365.64 1103
5366.33 1031
5367.02 974
5367.71 961
5368.41 1003
5369.10 1065
5369.79 1077
5370.48 1001
5371.17 1000
5371.86 1048
5372.55 882
5373.24 957
5373.94 928
5374.63 919
5375.32 1027
5376.01 1060
5376.70 1043
5377.39 1127
5378.08 1077
5378.78 1054
5379.47 1022
5380.16 968
5380.85 994
5381.54 1005
5382.24 1016
5382.93 936
5383.62 1017
5384.31 981
5385.00 1002
5385.70 1075
5386.39 960
5387.08 961
5387.77 984
5388.47 1003
5389.16 1120
5389.85 1144
5390.54 1071
5391.23 1094
5391.93 1015
5392.62 1117
5393.31 1089
5394.01 1072
5394.70 1135
5395.39 1106
5396.08 1063
5396.78 1041
5397.47 971
5398.16 993
5398.86 979
5399.55 1043
5400.24 900
5400.93 818
5401.63 875
5402.32 1004
5403.01 1047
5403.71 983
5404.40 1036
5405.09 1021
5405.79 1032
5406.48 1000
5407.17 1066
5407.87 986
5408.56 990
5409.26 1082
5409.95 1017
5410.64 912
5411.34 937
5412.03 1043
5412.72 969
5413.42 928
5414.11 1006
5414.81 963
5415.50 998
5416.19 933
5416.89 995
5417.58 1002
5418.28 1003
5418.97 1050
5419.67 1108
5420.36 1033
5421.05 1047
5421.75 1100
5422.44 1088
5423.14 1159
5423.83 1206
5424.53 1153
5425.22 1145
5425.92 1090
5426.61 1199
5427.31 1112
5428.00 1062
5428.70 1115
5429.39 985
5430.09 978
5430.78 993
5431.48 1128
5432.17 1172
5432.87 1174
5433.56 1163
5434.26 1141
5434.95 1171
5435.65 1220
5436.34 1252
5437.04 1157
5437.73 1298
5438.43 1249
5439.13 1208
5439.82 1203
5440.52 1229
5441.21 1210
5441.91 1096
5442.60 1121
5443.30 1221
5444.00 1234
5444.69 1184
5445.39 1153
5446.08 1321
5446.78 1321
5447.48 1311
5448.17 1399
5448.87 1433
5449.56 1284
5450.26 1308
5450.96 1290
5451.65 1327
5452.35 1361
5453.05 1305
5453.74 1286
5454.44 1221
5455.14 1242
5455.83 1195
5456.53 1159
5457.23 1146
5457.92 1158
5458.62 1197
5459.32 1165
5460.01 1151
5460.71 1232
5461.41 1196
5462.11 1265
5462.80 1276
5463.50 1191
5464.20 1165
5464.89 1101
5465.59 1170
5466.29 1105
5466.99 1222
5467.68 1318
5468.38 1310
5469.08 1325
5469.78 1089
5470.47 1199
5471.17 1322
5471.87 1326
5472.57 1253
5473.26 1298
5473.96 1273
5474.66 1301
5475.36 1341
5476.06 1265
5476.75 1361
5477.45 1447
5478.15 1512
5478.85 1563
5479.55 1592
5480.24 1672
5480.94 1698
5481.64 1926
5482.34 1890
5483.04 1991
5483.74 2029
5484.43 1810
5485.13 1914
5485.83 1700
5486.53 1546
5487.23 1616
5487.93 1456
5488.63 1437
5489.33 1396
5490.02 1587
5490.72 1575
5491.42 1535
5492.12 1510
5492.82 1614
5493.52 1580
5494.22 1624
5494.92 1610
5495.62 1593
5496.32 1557
5497.01 1649
5497.71 1731
5498.41 2119
5499.11 2314
5499.81 2691
5500.51 2790
5501.21 3098
5501.91 3141
5502.61 3305
5503.31 3305
5504.01 2954
5504.71 2814
5505.41 2563
5506.11 2186
5506.81 2068
5507.51 1876
5508.21 1874
5508.91 1744
5509.61 1672
5510.31 1712
5511.01 1648
5511.71 1640
5512.41 1657
5513.11 1643
5513.81 1604
5514.51 1567
5515.21 1558
5515.91 1497
5516.61 1511
5517.31 1467
5518.01 1451
5518.72 1458
5519.42 1521
5520.12 1527
5520.82 1385
5521.52 1467
5522.22 1458
5522.92 1434
5523.62 1341
5524.32 1279
5525.02 1281
5525.72 1318
5526.43 1306
5527.13 1291
5527.83 1333
5528.53 1278
5529.23 1290
5529.93 1255
5530.63 1296
5531.33 1186
5532.04 1187
5532.74 1179
5533.44 1149
5534.14 1099
5534.84 1093
5535.54 1122
5536.25 1132
5536.95 1171
5537.65 1140
5538.35 1206
5539.05 1208
5539.76 1171
5540.46 1151
5541.16 1219
5541.86 1160
5542.56 1160
5543.27 1236
5543.97 1036
5544.67 1059
5545.37 1095
5546.08 1069
5546.78 1040
5547.48 1035
5548.18 1006
5548.89 1057
5549.59 1062
5550.29 1076
5550.99 1114
5551.70 1065
5552.40 905
5553.10 989
5553.81 981
5554.51 979
5555.21 922
5555.91 1051
5556.62 1062
5557.32 1088
5558.02 997
5558.73 1029
5559.43 1127
5560.13 1029
5560.84 1010
5561.54 1035
5562.24 1083
5562.95 1102
5563.65 1062
5564.35 990
5565.06 1019
5565.76 1046
5566.47 1171
5567.17 1000
5567.87 1059
5568.58 998
5569.28 1023
5569.98 1091
5570.69 1027
5571.39 1016
5572.10 1088
5572.80 1078
5573.50 1030
5574.21 939
5574.91 1023
5575.62 1106
5576.32 1057
5577.03 1065
5577.73 1044
5578.44 1029
5579.14 1087
5579.84 1054
5580.55 1015
5581.25 958
5581.96 1013
5582.66 1037
5583.37 1069
5584.07 1019
5584.78 903
5585.48 977
5586.19 986
5586.89 942
5587.60 1079
5588.30 1052
5589.01 956
5589.71 823
5590.42 1005
5591.12 978
5591.83 933
5592.53 1074
5593.24 990
5593.94 1037
5594.65 987
5595.36 958
5596.06 996
5596.77 981
5597.47 1033
5598.18 1130
5598.88 935
5599.59 1027
5600.30 991
5601.00 937
5601.71 946
5602.41 1004
5603.12 929
5603.83 906
5604.53 917
5605.24 987
5605.94 930
5606.65 951
5607.36 939
5608.06 959
5608.77 980
5609.48 929
5610.18 975
5610.89 965
5611.60 964
5612.30 919
5613.01 962
5613.72 957
5614.42 983
5615.13 1048
5615.84 1006
5616.54 1001
5617.25 950
5617.96 1011
5618.66 1000
5619.37 969
5620.08 853
5620.78 855
5621.49 878
5622.20 954
5622.91 928
5623.61 943
5624.32 916
5625.03 881
5625.74 832
5626.44 1034
5627.15 1011
5627.86 1036
5628.57 963
5629.27 917
5629.98 1001
5630.69 969
5631.40 923
5632.11 878
5632.81 935
5633.52 840
5634.23 958
5634.94 1001
5635.65 984
5636.35 947
5637.06 964
5637.77 993
5638.48 992
5639.19 907
5639.89 1035
5640.60 1000
5641.31 942
5642.02 923
5642.73 1008
5643.44 998
5644.15 976
5644.85 899
5645.56 1000
5646.27 1004
5646.98 964
5647.69 974
5648.40 958
5649.11 1081
5649.82 1045
5650.53 1013
5651.23 953
5651.94 988
5652.65 1071
5653.36 1088
5654.07 1089
5654.78 955
5655.49 1020
5656.20 1048
5656.91 1266
5657.62 1273
5658.33 1179
5659.04 1149
5659.75 1290
5660.46 1110
5661.17 1135
5661.88 1070
5662.59 1169
5663.30 1154
5664.00 1003
5664.71 1013
5665.42 1055
5666.13 1094
5666.84 1055
5667.55 1098
5668.27 1117
5668.98 1184
5669.69 1061
5670.40 1224
5671.11 1200
5671.82 1216
5672.53 1203
5673.24 1137
5673.95 1182
5674.66 1135
5675.37 1092
5676.08 1097
5676.79 1126
5677.50 1099
5678.21 944
5678.92 1021
5679.63 1130
5680.34 1239
5681.06 995
5681.77 957
5682.48 1035
5683.19 1136
5683.90 1032
5684.61 981
5685.32 1100
5686.03 1077
5686.74 1107
5687.46 1017
5688.17 956
5688.88 976
5689.59 1093
5690.30 1001
5691.01 947
5691.72 1063
5692.44 1099
5693.15 931
5693.86 979
5694.57 1074
5695.28 958
5696.00 934
5696.71 1062
5697.42 930
5698.13 945
5698.84 958
5699.56 946
5700.27 941
5700.98 940
5701.69 886
5702.40 856
5703.12 827
5703.83 858
5704.54 849
5705.25 959
5705.97 941
5706.68 972
5707.39 877
5708.10 818
5708.82 944
5709.53 1003
5710.24 937
5710.95 905
5711.67 967
5712.38 925
5713.09 977
5713.81 892
5714.52 917
5715.23 814
5715.95 812
5716.66 918
5717.37 916
5718.09 939
5718.80 867
5719.51 868
5720.23 863
5720.94 875
5721.65 961
5722.37 903
5723.08 924
5723.79 1004
5724.51 966
5725.22 918
5725.93 937
5726.65 982
5727.36 1050
5728.08 1151
5728.79 1059
5729.50 1007
5730.22 1171
5730.93 1095
5731.65 1127
5732.36 1103
5733.07 1118
5733.79 1060
5734.50 1039
5735.22 1016
5735.93 963
5736.65 951
5737.36 992
5738.07 941
5738.79 900
5739.50 846
5740.22 862
5740.93 993
5741.65 888
5742.36 907
5743.08 949
5743.79 1000
5744.51 865
5745.22 839
5745.94 885
5746.65 960
5747.37 939
5748.08 930
5748.80 936
5749.51 930
5750.23 951
5750.94 1027
5751.66 1001
5752.37 1006
5753.09 976
5753.80 958
5754.52 999
5755.24 993
5755.95 1042
5756.67 1008
5757.38 1159
5758.10 1062
5758.81 960
5759.53 1077
5760.25 1052
5760.96 1044
5761.68 1033
5762.39 1033
5763.11 997
5763.83 1027
5764.54 1005
5765.26 994
5765.97 923
5766.69 981
5767.41 1064
5768.12 1032
5768.84 1020
5769.56 1018
5770.27 1041
5770.99 1008
5771.71 1000
5772.42 993
5773.14 998
5773.86 913
5774.57 1007
5775.29 1062
5776.01 996
5776.72 1043
5777.44 989
5778.16 1058
5778.88 1037
5779.59 990
5780.31 990
5781.03 1042
5781.74 1029
5782.46 1017
5783.18 1017
5783.90 1066
5784.61 1059
5785.33 940
5786.05 900
5786.77 912
5787.48 985
5788.20 970
5788.92 948
5789.64 999
5790.35 1153
5791.07 1080
5791.79 1092
5792.51 1100
5793.23 1239
5793.94 1147
5794.66 1193
5795.38 1222
5796.10 1255
5796.82 1307
5797.53 1354
5798.25 1458
5798.97 1659
5799.69 1991
5800.41 2102
5801.13 2332
5801.84 2495
5802.56 2598
5803.28 2386
5804.00 2225
5804.72 2159
5805.44 1967
5806.16 1631
5806.87 1474
5807.59 1358
5808.31 1373
5809.03 1383
5809.75 1293
5810.47 1218
5811.19 1371
5811.91 1237
5812.63 1240
5813.35 1227
5814.07 1276
5814.78 1212
5815.50 1290
5816.22 1323
5816.94 1329
5817.66 1330
5818.38 1342
5819.10 1270
5819.82 1224
5820.54 1275
5821.26 1376
5821.98 1328
5822.70 1372
5823.42 1181
5824.14 1132
5824.86 1206
5825.58 1246
5826.30 1218
5827.02 1180
5827.74 1145
5828.46 1017
5829.18 1059
5829.90 1083
5830.62 1053
5831.34 1112
5832.06 1109
5832.78 1020
5833.50 1109
5834.22 1115
5834.94 1218
5835.66 1128
5836.38 1065
5837.10 1056
5837.82 1124
5838.55 1165
5839.27 1147
5839.99 1204
5840.71 1092
5841.43 1084
5842.15 1074
5842.87 1076
5843.59 1067
5844.31 1208
5845.03 1197
5845.76 1088
5846.48 1017
5847.20 1091
5847.92 1059
5848.64 955
5849.36 1067
5850.08 1060
5850.81 1149
5851.53 1143
5852.25 1056
5852.97 1119
5853.69 1074
5854.41 1041
5855.14 1024
5855.86 1134
5856.58 1058
5857.30 1046
5858.02 987
5858.74 1113
5859.47 980
5860.19 1066
5860.91 1149
5861.63 1090
5862.36 1064
5863.08 1018
5863.80 1021
5864.52 1008
5865.24 973
5865.97 1027
5866.69 999
5867.41 1028
5868.13 962
5868.86 1045
5869.58 1034
5870.30 1065
5871.03 1105
5871.75 1088
5872.47 1083
5873.19 1057
5873.92 1041
5874.64 1064
5875.36 1012
5876.09 983
5876.81 1003
5877.53 974
5878.26 1091
5878.98 1013
5879.70 974
5880.43 995
5881.15 1040
5881.87 1037
5882.60 996
5883.32 978
5884.04 980
5884.77 1035
5885.49 1005
5886.21 1100
5886.94 1059
5887.66 1081
5888.39 1022
5889.11 990
5889.83 1055
5890.56 1014
5891.28 973
5892.01 1018
5892.73 975
5893.45 957
5894.18 952
5894.90 1057
5895.63 1117
5896.35 1019
5897.07 1004
5897.80 978
5898.52 1077
5899.25 999
5899.97 975
5900.70 981
5901.42 1066
5902.15 1079
5902.87 1114
5903.60 1073
5904.32 1002
5905.05 956
5905.77 1030
5906.50 987
5907.22 962
5907.95 1048
5908.67 1025
5909.40 1048
5910.12 1009
5910.85 998
5911.57 1093
5912.30 1057
5913.02 1021
5913.75 1005
5914.47 1011
5915.20 1044
5915.92 1075
5916.65 1017
5917.38 1104
5918.10 1068
5918.83 1043
5919.55 1099
5920.28 1098
5921.00 1073
5921.73 1057
5922.46 1059
5923.18 1079
5923.91 1076
5924.63 1128
5925.36 1080
5926.09 1093
5926.81 1080
5927.54 1032
5928.26 1068
5928.99 1094
5929.72 1112
5930.44 1239
5931.17 1178
5931.90 1126
5932.62 1221
5933.35 1152
5934.08 1119
5934.80 1174
5935.53 1218
5936.26 1268
5936.98 1245
5937.71 1244
5938.44 1319
5939.16 1290
5939.89 1256
5940.62 1323
5941.35 1299
5942.07 1366
5942.80 1303
5943.53 1249
5944.25 1332
5944.98 1342
5945.71 1288
5946.44 1334
5947.16 1490
5947.89 1374
5948.62 1416
5949.35 1487
5950.07 1604
5950.80 1640
5951.53 1604
5952.26 1800
5952.99 1762
5953.71 1704
5954.44 1764
5955.17 1814
5955.90 1810
5956.62 1671
5957.35 1710
5958.08 1864
5958.81 1799
5959.54 1828
5960.27 1852
5960.99 1759
5961.72 1754
5962.45 1871
5963.18 1778
5963.91 1957
5964.64 1981
5965.36 2116
5966.09 2270
5966.82 2447
5967.55 2713
5968.28 2908
5969.01 2866
5969.74 2892
5970.47 2806
5971.19 2598
5971.92 2399
5972.65 2345
5973.38 2287
5974.11 2121
5974.84 2026
5975.57 2133
5976.30 2083
5977.03 2096
5977.76 2309
5978.49 2215
5979.22 2252
5979.95 2333
5980.67 2474
5981.40 2336
5982.13 2475
5982.86 2499
5983.59 2415
5984.32 2360
5985.05 2372
5985.78 2612
5986.51 2525
5987.24 2606
5987.97 2559
5988.70 2529
5989.43 2543
5990.16 2434
5990.89 2404
5991.62 2470
5992.35 2502
5993.08 2627
5993.81 2697
5994.54 2608
5995.27 2637
5996.00 2682
5996.73 2627
5997.47 2663
5998.20 2859
5998.93 2796
5999.66 2734
6000.39 2749
6001.12 2668
6001.85 2702
6002.58 2783
6003.31 2619
6004.04 2606
6004.77 2665
6005.50 2435
6006.24 2590
6006.97 2532
6007.70 2727
6008.43 2853
6009.16 3177
6009.89 3672
6010.62 4338
6011.35 5087
6012.09 5586
6012.82 6274
6013.55 6940
6014.28 7278
6015.01 7445
6015.74 7524
6016.47 7605
6017.21 7091
6017.94 6565
6018.67 5737
6019.40 5070
6020.13 4453
6020.87 3716
6021.60 3484
6022.33 3170
6023.06 2810
6023.79 2537
6024.53 2368
6025.26 2277
6025.99 2164
6026.72 2179
6027.46 2089
6028.19 2165
6028.92 2014
6029.65 2142
6030.39 2138
6031.12 2039
6031.85 2033
6032.58 1962
6033.32 2078
6034.05 2024
6034.78 1948
6035.51 1881
6036.25 2030
6036.98 2115
6037.71 2026
6038.45 1998
6039.18 2029
6039.91 2060
6040.65 2112
6041.38 2064
6042.11 2255
6042.85 2242
6043.58 2177
6044.31 2196
6045.05 2349
6045.78 2378
6046.51 2432
6047.25 2307
6047.98 2517
6048.71 2615
6049.45 2744
6050.18 2685
6050.91 3008
6051.65 3069
6052.38 3307
6053.12 3382
6053.85 3484
6054.58 3418
6055.32 3357
6056.05 3282
6056.79 3128
6057.52 3081
6058.25 2821
6058.99 2637
6059.72 2432
6060.46 2364
6061.19 2265
6061.93 2269
6062.66 2275
6063.40 2136
6064.13 2121
6064.86 2145
6065.60 2186
6066.33 2190
6067.07 2226
6067.80 2171
6068.54 2031
6069.27 1962
6070.01 2062
6070.74 2033
6071.48 2073
6072.21 2073
6072.95 2094
6073.68 1975
6074.42 1861
6075.15 1989
6075.89 1922
6076.63 1817
6077.36 1831
6078.10 1865
6078.83 1890
6079.57 1856
6080.30 1764
6081.04 1841
6081.77 1826
6082.51 1776
6083.25 1754
6083.98 1727
6084.72 1714
6085.45 1730
6086.19 1724
6086.92 1926
6087.66 1820
6088.40 1765
6089.13 1807
6089.87 1770
6090.61 1799
6091.34 1785
6092.08 1881
6092.81 1754
6093.55 1787
6094.29 1788
6095.02 1724
6095.76 1739
6096.50 1811
6097.23 1836
6097.97 1693
6098.71 1702
6099.44 1672
6100.18 1690
6100.92 1654
6101.65 1690
6102.39 1585
6103.13 1610
6103.86 1634
6104.60 1670
6105.34 1638
6106.08 1645
6106.81 1686
6107.55 1638
6108.29 1728
6109.02 1702
6109.76 1723
6110.50 1756
6111.24 1817
6111.97 1750
6112.71 1713
6113.45 1866
6114.19 1900
6114.92 2006
6115.66 1763
6116.40 1792
6117.14 1885
6117.88 1780
6118.61 1848
6119.35 1755
6120.09 1738
6120.83 1737
6121.57 1743
6122.30 1765
6123.04 1826
6123.78 1811
6124.52 1782
6125.26 1949
6126.00 1952
6126.73 1944
6127.47 1831
6128.21 1806
6128.95 1913
6129.69 1886
6130.43 1886
6131.16 1863
6131.90 1829
6132.64 1847
6133.38 1951
6134.12 1981
6134.86 1985
6135.60 1953
6136.34 2091
6137.08 2043
6137.81 2168
6138.55 2216
6139.29 2272
6140.03 2294
6140.77 2263
6141.51 2213
6142.25 2283
6142.99 2254
6143.73 2282
6144.47 2147
6145.21 2134
6145.95 2000
6146.69 1896
6147.43 1918
6148.17 1835
6148.91 1821
6149.65 1826
6150.39 1929
6151.13 1873
6151.86 1847
6152.60 1933
6153.34 1785
6154.08 1988
6154.83 2097
6155.57 2067
6156.31 1951
6157.05 2029
6157.79 2007
6158.53 1993
6159.27 1983
6160.01 2029
6160.75 1915
6161.49 1870
6162.23 1955
6162.97 2070
6163.71 2173
6164.45 2184
6165.19 2244
6165.93 2260
6166.67 2396
6167.41 2607
6168.15 2876
6168.89 2789
6169.64 2779
6170.38 2821
6171.12 2948
6171.86 2690
6172.60 2646
6173.34 2509
6174.08 2411
6174.82 2485
6175.57 2567
6176.31 2522
6177.05 2509
6177.79 2434
6178.53 2396
6179.27 2461
6180.01 2396
6180.76 2395
6181.50 2386
6182.24 2412
6182.98 2637
6183.72 2616
6184.46 2514
6185.21 2598
6185.95 2472
6186.69 2643
6187.43 2709
6188.17 2642
6188.92 2618
6189.66 2605
6190.40 2745
6191.14 2783
6191.89 2719
6192.63 2936
6193.37 2955
6194.11 3146
6194.86 3352
6195.60 3425
6196.34 3471
6197.08 3367
6197.83 3339
6198.57 3406
6199.31 3226
6200.05 3163
6200.80 3333
6201.54 3180
6202.28 3235
6203.03 3303
6203.77 3806
6204.51 3983
6205.26 4531
6206.00 5242
6206.74 6579
6207.48 8288
6208.23 9939
6208.97 11697
6209.71 13575
6210.46 15301
6211.20 16066
6211.95 16170
6212.69 15424
6213.43 14091
6214.18 12191
6214.92 10634
6215.66 8810
6216.41 7302
6217.15 5923
6217.89 4854
6218.64 4214
6219.38 3615
6220.13 3195
6220.87 2970
6221.61 2713
6222.36 2728
6223.10 2745
6223.85 2779
6224.59 2684
6225.34 2817
6226.08 2763
6226.82 2704
6227.57 2605
6228.31 2479
6229.06 2544
6229.80 2379
6230.55 2132
6231.29 2022
6232.04 2025
6232.78 1942
6233.53 1938
6234.27 1866
6235.02 1964
6235.76 2006
6236.51 2181
6237.25 2089
6238.00 2113
6238.74 1992
6239.49 2008
6240.23 2074
6240.98 2153
6241.72 2195
6242.47 2158
6243.21 2230
6243.96 2391
6244.70 2439
6245.45 2510
6246.20 2813
6246.94 2955
6247.69 3125
6248.43 3439
6249.18 3681
6249.92 3739
6250.67 3545
6251.42 3531
6252.16 3520
6252.91 3194
6253.65 2991
6254.40 2716
6255.15 2592
6255.89 2484
6256.64 2501
6257.38 2286
6258.13 2191
6258.88 2180
6259.62 2184
6260.37 2143
6261.12 2249
6261.86 2205
6262.61 2150
6263.36 2053
6264.10 2047
6264.85 2093
6265.60 2138
6266.34 2247
6267.09 2164
6267.84 2105
6268.58 2170
6269.33 2139
6270.08 2159
6270.82 2130
6271.57 2118
6272.32 2211
6273.07 2105
6273.81 2091
6274.56 2091
6275.31 2234
6276.05 2129
6276.80 2244
6277.55 2173
6278.30 2282
6279.04 2247
6279.79 2280
6280.54 2234
6281.29 2294
6282.03 2165
6282.78 2137
6283.53 2043
6284.28 2032
6285.03 2131
6285.77 2085
6286.52 2087
6287.27 2108
6288.02 2151
6288.77 2336
6289.51 2294
6290.26 2335
6291.01 2212
6291.76 2191
6292.51 2078
6293.26 1971
6294.00 1910
6294.75 1843
6295.50 1771
6296.25 1763
6297.00 1859
6297.75 1810
6298.50 1717
6299.24 1800
6299.99 1732
6300.74 1580
6301.49 1622
6302.24 1811
6302.99 1846
6303.74 1799
6304.49 1794
6305.24 1690
6305.99 1598
6306.73 1709
6307.48 1771
6308.23 1704
6308.98 1757
6309.73 1794
6310.48 1786
6311.23 1674
6311.98 1675
6312.73 1715
6313.48 1724
6314.23 1715
6314.98 1703
6315.73 1730
6316.48 1665
6317.23 1788
6317.98 1772
6318.73 1675
6319.48 1711
6320.23 1581
6320.98 1749
6321.73 1650
6322.48 1615
6323.23 1545
6323.98 1669
6324.73 1626
6325.48 1491
6326.23 1540
6326.98 1594
6327.73 1584
6328.48 1646
6329.23 1538
6329.98 1483
6330.73 1509
6331.48 1657
6332.23 1540
6332.98 1548
6333.73 1589
6334.49 1557
6335.24 1528
6335.99 1453
6336.74 1492
6337.49 1575
6338.24 1572
6338.99 1515
6339.74 1559
6340.49 1615
6341.25 1592
6342.00 1533
6342.75 1624
6343.50 1561
6344.25 1540
6345.00 1573
6345.75 1663
6346.51 1695
6347.26 1710
6348.01 1677
6348.76 1698
6349.51 1810
6350.26 1899
6351.02 1926
6351.77 1946
6352.52 2139
6353.27 2425
6354.02 2507
6354.78 2470
6355.53 2386
6356.28 2320
6357.03 2225
6357.78 2184
6358.54 2062
6359.29 2013
6360.04 1885
6360.79 1827
6361.55 1806
6362.30 1697
6363.05 1678
6363.80 1742
6364.56 1772
6365.31 1687
6366.06 1725
6366.81 1662
6367.57 1636
6368.32 1627
6369.07 1650
6369.83 1661
6370.58 1675
6371.33 1749
6372.08 1661
6372.84 1669
6373.59 1661
6374.34 1675
6375.10 1617
6375.85 1632
6376.60 1696
6377.36 1611
6378.11 1672
6378.86 1572
6379.62 1483
6380.37 1489
6381.12 1465
6381.88 1507
6382.63 1576
6383.39 1541
6384.14 1557
6384.89 1484
6385.65 1530
6386.40 1495
6387.16 1457
6387.91 1413
6388.66 1462
6389.42 1531
6390.17 1424
6390.93 1394
6391.68 1474
6392.43 1398
6393.19 1441
6393.94 1485
6394.70 1569
6395.45 1460
6396.21 1302
6396.96 1398
6397.72 1336
6398.47 1393
6399.22 1328
6399.98 1300
6400.73 1213
6401.49 1297
6402.24 1276
6403.00 1240
6403.75 1235
6404.51 1438
6405.26 1392
6406.02 1349
6406.77 1364
6407.53 1240
6408.28 1301
6409.04 1335
6409.79 1305
6410.55 1348
6411.31 1338
6412.06 1262
6412.82 1191
6413.57 1255
6414.33 1316
6415.08 1324
6415.84 1315
6416.59 1327
6417.35 1311
6418.11 1411
6418.86 1277
6419.62 1245
6420.37 1347
6421.13 1272
6421.89 1284
6422.64 1262
6423.40 1254
6424.15 1264
6424.91 1298
6425.67 1313
6426.42 1322
6427.18 1407
6427.94 1332
6428.69 1338
6429.45 1300
6430.20 1337
6430.96 1239
6431.72 1232
6432.47 1291
6433.23 1287
6433.99 1298
6434.74 1367
6435.50 1312
6436.26 1295
6437.02 1327
6437.77 1370
6438.53 1352
6439.29 1385
6440.04 1420
6440.80 1369
6441.56 1410
6442.32 1380
6443.07 1398
6443.83 1350
6444.59 1345
6445.34 1435
6446.10 1387
6446.86 1291
6447.62 1463
6448.37 1309
6449.13 1331
6449.89 1258
6450.65 1331
6451.41 1319
6452.16 1333
6452.92 1280
6453.68 1301
6454.44 1318
6455.19 1427
6455.95 1366
6456.71 1387
6457.47 1301
6458.23 1409
6458.99 1417
6459.74 1340
6460.50 1373
6461.26 1415
6462.02 1388
6462.78 1427
6463.54 1492
6464.29 1461
6465.05 1513
6465.81 1520
6466.57 1469
6467.33 1484
6468.09 1456
6468.85 1469
6469.60 1469
6470.36 1471
6471.12 1415
6471.88 1413
6472.64 1458
6473.40 1534
6474.16 1560
6474.92 1581
6475.68 1661
6476.44 1662
6477.20 1598
6477.95 1678
6478.71 1580
6479.47 1683
6480.23 1691
6480.99 1567
6481.75 1611
6482.51 1737
6483.27 1750
6484.03 1694
6484.79 1795
6485.55 1759
6486.31 1795
6487.07 1922
6487.83 1790
6488.59 1913
6489.35 1828
6490.11 1946
6490.87 1978
6491.63 1911
6492.39 1898
6493.15 2013
6493.91 2181
6494.67 2301
6495.43 2364
6496.19 2586
6496.95 2383
6497.71 2418
6498.47 2383
6499.23 2446
6499.99 2415
6500.76 2451
6501.52 2421
6502.28 2325
6503.04 2320
6503.80 2242
6504.56 2351
6505.32 2366
6506.08 2413
6506.84 2513
6507.60 2598
6508.36 2636
6509.13 2678
6509.89 2677
6510.65 2747
6511.41 2854
6512.17 2899
6512.93 2850
6513.69 2807
6514.45 2882
6515.22 2829
6515.98 2840
6516.74 2942
6517.50 2900
6518.26 2944
6519.02 2959
6519.79 3055
6520.55 3157
6521.31 3269
6522.07 3335
6522.83 3493
6523.60 3536
6524.36 3811
6525.12 4325
6525.88 4482
6526.64 4798
6527.41 5329
6528.17 5679
6528.93 6082
6529.69 6096
6530.46 5889
6531.22 5887
6531.98 5944
6532.74 5802
6533.51 5995
6534.27 6712
6535.03 7518
6535.79 8293
6536.56 9333
6537.32 10315
6538.08 11170
6538.85 11547
6539.61 10976
6540.37 10249
6541.13 9341
6541.90 8189
6542.66 6843
6543.42 5641
6544.19 4836
6544.95 4077
6545.71 3617
6546.48 3239
6547.24 3034
6548.00 2782
6548.77 2734
6549.53 2683
6550.29 2684
6551.06 2507
6551.82 2506
6552.58 2532
6553.35 2584
6554.11 2491
6554.88 2474
6555.64 2422
6556.40 2488
6557.17 2340
6557.93 2287
6558.70 2389
6559.46 2432
6560.22 2442
6560.99 2467
6561.75 2521
6562.52 2619
6563.28 2794
6564.05 2712
6564.81 2761
6565.57 2862
6566.34 2884
6567.10 2869
6567.87 3069
6568.63 3125
6569.40 3022
6570.16 2866
6570.93 2825
6571.69 2798
6572.46 3052
6573.22 3021
6573.99 3225
6574.75 3376
6575.52 3406
6576.28 3389
6577.05 3475
6577.81 3553
6578.58 3627
6579.34 3670
6580.11 3693
6580.87 3637
6581.64 3741
6582.40 3725
6583.17 3696
6583.93 3493
6584.70 3489
6585.47 3298
6586.23 3105
6587.00 3237
6587.76 3121
6588.53 3127
6589.29 3095
6590.06 3092
6590.83 3343
6591.59 3611
6592.36 3893
6593.12 4217
6593.89 4520
6594.66 4870
6595.42 5223
6596.19 5307
6596.96 5444
6597.72 5260
6598.49 5040
6599.25 4611
6600.02 4246
6600.79 3915
6601.55 3541
6602.32 3312
6603.09 3172
6603.85 2966
6604.62 2793
6605.39 2791
6606.15 2833
6606.92 2931
6607.69 2898
6608.46 2773
6609.22 2781
6609.99 2822
6610.76 2747
6611.52 2713
6612.29 2739
6613.06 2726
6613.83 2625
6614.59 2414
6615.36 2460
6616.13 2391
6616.89 2293
6617.66 2470
6618.43 2346
6619.20 2353
6619.96 2306
6620.73 2410
6621.50 2317
6622.27 2297
6623.04 2306
6623.80 2524
6624.57 2460
6625.34 2198
6626.11 2220
6626.88 2230
6627.64 2287
6628.41 2173
6629.18 2130
6629.95 2066
6630.72 2346
6631.48 2425
6632.25 2569
6633.02 2735
6633.79 2994
6634.56 2989
6635.33 3214
6636.10 3208
6636.86 3293
6637.63 3182
6638.40 3081
6639.17 3053
6639.94 2672
6640.71 2687
6641.48 2523
6642.25 2351
6643.01 2319
6643.78 2123
6644.55 2210
6645.32 2131
6646.09 2050
6646.86 2136
6647.63 2248
6648.40 2287
6649.17 2219
6649.94 2156
6650.71 2177
6651.48 2293
6652.25 2456
6653.01 2446
6653.78 2347
6654.55 2157
6655.32 2289
6656.09 2248
6656.86 2238
6657.63 2277
6658.40 2279
6659.17 2315
6659.94 2305
6660.71 2081
6661.48 2083
6662.25 2059
6663.02 1873
6663.79 1792
6664.56 2014
6665.33 2045
6666.10 2046
6666.87 2052
6667.64 2157
6668.42 2078
6669.19 1987
6669.96 1972
6670.73 1901
6671.50 1926
6672.27 2032
6673.04 2079
6673.81 2175
6674.58 2118
6675.35 2087
6676.12 2026
6676.89 2090
6677.66 2023
6678.44 2053
6679.21 2018
6679.98 2031
6680.75 2061
6681.52 2057
6682.29 2210
6683.06 2237
6683.83 2254
6684.60 2544
6685.38 2586
6686.15 2470
6686.92 2579
6687.69 2512
6688.46 2572
6689.23 2606
6690.01 2561
6690.78 2348
6691.55 2098
6692.32 1976
6693.09 1944
6693.86 2017
6694.64 1927
6695.41 1772
6696.18 2006
6696.95 1942
6697.73 1898
6698.50 1845
6699.27 1901
6700.04 1874
6700.81 1867
6701.59 1883
6702.36 1876
6703.13 1940
6703.90 1779
6704.68 1939
6705.45 1845
6706.22 1882
6706.99 1911
6707.77 1881
6708.54 1959
6709.31 1955
6710.09 1985
6710.86 1904
6711.63 1847
6712.40 1795
6713.18 1819
6713.95 1829
6714.72 1841
6715.50 1819
6716.27 1752
6717.04 1828
6717.82 1852
6718.59 1868
6719.36 1871
6720.14 1904
6720.91 1931
6721.68 1884
6722.46 2028
6723.23 1936
6724.00 1892
6724.78 1963
6725.55 2001
6726.33 1971
6727.10 1879
6727.87 1859
6728.65 1756
6729.42 1683
6730.20 1712
6730.97 1823
6731.74 1767
6732.52 1810
6733.29 1865
6734.07 1918
6734.84 1823
6735.61 1673
6736.39 1790
6737.16 1784
6737.94 1762
6738.71 1788
6739.49 1898
6740.26 1818
6741.04 1945
6741.81 1808
6742.59 1824
6743.36 1922
6744.13 1991
6744.91 1945
6745.68 2008
6746.46 2009
6747.23 1931
6748.01 2020
6748.78 2053
6749.56 2051
6750.33 2122
6751.11 2247
6751.89 2489
6752.66 2586
6753.44 2511
6754.21 2659
6754.99 2634
6755.76 2567
6756.54 2429
6757.31 2357
6758.09 2038
6758.86 2017
6759.64 1897
6760.42 1813
6761.19 1842
6761.97 1786
6762.74 1786
6763.52 1845
6764.30 1874
6765.07 1804
6765.85 1748
6766.62 1937
6767.40 1904
6768.18 1830
6768.95 1820
6769.73 1665
6770.51 1721
6771.28 1843
6772.06 1765
6772.83 1770
6773.61 1685
6774.39 1815
6775.16 1685
6775.94 1667
6776.72 1826
6777.49 1884
6778.27 1774
6779.05 1866
6779.82 1793
6780.60 1812
6781.38 1861
6782.16 1796
6782.93 1771
6783.71 1781
6784.49 1692
6785.26 1722
6786.04 1641
6786.82 1633
6787.60 1499
6788.37 1463
6789.15 1606
6789.93 1568
6790.71 1467
6791.48 1529
6792.26 1548
6793.04 1487
6793.82 1605
6794.59 1551
6795.37 1473
6796.15 1454
6796.93 1494
6797.70 1481
6798.48 1546
6799.26 1468
6800.04 1435
6800.82 1497
6801.60 1565
6802.37 1611
6803.15 1519
6803.93 1495
6804.71 1506
6805.49 1531
6806.26 1523
6807.04 1540
6807.82 1419
6808.60 1619
6809.38 1576
6810.16 1507
6810.94 1523
6811.71 1478
6812.49 1569
6813.27 1439
6814.05 1601
6814.83 1577
6815.61 1581
6816.39 1603
6817.17 1586
6817.95 1599
6818.73 1504
6819.50 1514
6820.28 1570
6821.06 1527
6821.84 1602
6822.62 1519
6823.40 1456
6824.18 1512
6824.96 1495
6825.74 1513
6826.52 1378
6827.30 1508
6828.08 1409
6828.86 1436
6829.64 1450
6830.42 1476
6831.20 1518
6831.98 1437
6832.76 1439
6833.54 1474
6834.32 1488
6835.10 1406
6835.88 1515
6836.66 1511
6837.44 1508
6838.22 1524
6839.00 1406
6839.78 1446
6840.56 1447
6841.34 1416
6842.12 1372
6842.90 1358
6843.68 1454
6844.46 1373
6845.24 1379
6846.02 1456
6846.80 1475
6847.58 1620
6848.36 1736
6849.14 1971
6849.93 2045
6850.71 2440
6851.49 2732
6852.27 3061
6853.05 3068
6853.83 3119
6854.61 2934
6855.39 2787
6856.17 2439
6856.96 2336
6857.74 2086
6858.52 1861
6859.30 1855
6860.08 1508
6860.86 1646
6861.64 1675
6862.43 1549
6863.21 1567
6863.99 1724
6864.77 1495
6865.55 1565
6866.33 1619
6867.12 1598
6867.90 1597
6868.68 1510
6869.46 1648
6870.24 1572
6871.03 1547
6871.81 1518
6872.59 1475
6873.37 1540
6874.16 1518
6874.94 1550
6875.72 1542
6876.50 1478
6877.28 1530
6878.07 1612
6878.85 1588
6879.63 1717
6880.42 1793
6881.20 1793
6881.98 1835
6882.76 1806
6883.55 1900
6884.33 1918
6885.11 1869
6885.89 2056
6886.68 2273
6887.46 2416
6888.24 2827
6889.03 2997
6889.81 3084
6890.59 3190
6891.38 2959
6892.16 2639
6892.94 2476
6893.73 2189
6894.51 1957
6895.29 1880
6896.08 1911
6896.86 1852
6897.64 1798
6898.43 1701
6899.21 1661
6900.00 1651
6900.78 1727
6901.56 1916
6902.35 1786
6903.13 1691
6903.91 1783
6904.70 1830
6905.48 1808
6906.27 1790
6907.05 1798
6907.84 1867
6908.62 1874
6909.40 1692
6910.19 1779
6910.97 1664
6911.76 1569
6912.54 1612
6913.33 1654
6914.11 1643
6914.90 1643
6915.68 1613
6916.46 1667
6917.25 1610
6918.03 1633
6918.82 1542
6919.60 1526
6920.39 1547
6921.17 1548
6921.96 1640
6922.74 1619
6923.53 1691
6924.31 1552
6925.10 1596
6925.88 1678
6926.67 1691
6927.45 1736
6928.24 1577
6929.03 1480
6929.81 1561
6930.60 1619
6931.38 1632
6932.17 1600
6932.95 1626
6933.74 1658
6934.52 1752
6935.31 1706
6936.10 1782
6936.88 1842
6937.67 1691
6938.45 1638
6939.24 1753
6940.03 1730
6940.81 1803
6941.60 1726
6942.38 1813
6943.17 1893
6943.96 1848
6944.74 1896
6945.53 2013
6946.32 2013
6947.10 1907
6947.89 2077
6948.68 1921
6949.46 1831
6950.25 1890
6951.03 1960
6951.82 1946
6952.61 2022
6953.40 2059
6954.18 1995
6954.97 2007
6955.76 1983
6956.54 2002
6957.33 2100
6958.12 2189
6958.90 2186
6959.69 2308
6960.48 2215
6961.27 2116
6962.05 2055
6962.84 1989
6963.63 2149
6964.41 2135
6965.20 2212
6965.99 2328
6966.78 2308
6967.56 2164
6968.35 2192
6969.14 2188
6969.93 2371
6970.72 2362
6971.50 2341
6972.29 2533
6973.08 2465
6973.87 2339
6974.66 2335
6975.44 2448
6976.23 2579
6977.02 2667
6977.81 2627
6978.60 2692
6979.38 2848
6980.17 2882
6980.96 3045
6981.75 3144
6982.54 3514
6983.33 3944
6984.11 4724
6984.90 5291
6985.69 6024
6986.48 6727
6987.27 7376
6988.06 7497
6988.85 7404
6989.64 7057
6990.42 6379
6991.21 5571
6992.00 4856
6992.79 4144
6993.58 4000
6994.37 3372
6995.16 3289
6995.95 3379
6996.74 3699
6997.53 3930
6998.32 4401
6999.10 5347
6999.89 6238
7000.68 6878
7001.47 7324
7002.26 7488
7003.05 7357
7003.84 6802
7004.63 6332
7005.42 5454
7006.21 4690
7007.00 4080
7007.79 3479
7008.58 3112
7009.37 2878
7010.16 2703
7010.95 2695
7011.74 2546
7012.53 2582
7013.32 2659
7014.11 2609
7014.90 2616
7015.69 2621
7016.48 2533
7017.27 2419
7018.06 2335
7018.85 2144
7019.64 2134
7020.43 2099
7021.23 2091
7022.02 2136
7022.81 2179
7023.60 2057
7024.39 2110
7025.18 2327
7025.97 2363
7026.76 2364
7027.55 2430
7028.34 2346
7029.13 2295
7029.93 2267
7030.72 2125
7031.51 2172
7032.30 2053
7033.09 2161
7033.88 2083
7034.67 1993
7035.46 2035
7036.26 2020
7037.05 2079
7037.84 2115
7038.63 2103
7039.42 2209
7040.21 2298
7041.01 2144
7041.80 2162
7042.59 2200
7043.38 2297
7044.17 2263
7044.97 2161
7045.76 2128
7046.55 2078
7047.34 2175
7048.13 2060
7048.93 2193
7049.72 2414
7050.51 2524
7051.30 2639
7052.09 2578
7052.89 2489
7053.68 2592
7054.47 2407
7055.26 2246
7056.06 2099
7056.85 1945
7057.64 1830
7058.44 1858
7059.23 1892
7060.02 1886
7060.81 1799
7061.61 1914
7062.40 1884
7063.19 1940
7063.99 1890
7064.78 1888
7065.57 2006
7066.37 2030
7067.16 1946
7067.95 1795
7068.74 1785
7069.54 1842
7070.33 1777
7071.13 1783
7071.92 1842
7072.71 1793
7073.51 1809
7074.30 1764
7075.09 1816
7075.89 1776
7076.68 1690
7077.47 1768
7078.27 1632
7079.06 1639
7079.86 1693
7080.65 1719
7081.44 1689
7082.24 1642
7083.03 1565
7083.83 1495
7084.62 1541
7085.41 1577
7086.21 1570
7087.00 1737
7087.80 1655
7088.59 1683
7089.39 1649
7090.18 1736
7090.98 1526
7091.77 1527
7092.56 1524
7093.36 1585
7094.15 1512
7094.95 1472
7095.74 1468
7096.54 1392
7097.33 1396
7098.13 1366
7098.92 1348
7099.72 1358
7100.51 1379
7101.31 1345
7102.10 1367
7102.90 1329
7103.69 1371
7104.49 1329
7105.29 1300
7106.08 1255
7106.88 1354
7107.67 1362
7108.47 1259
7109.26 1113
7110.06 1180
7110.85 1230
7111.65 1187
7112.45 1176
7113.24 1161
7114.04 1212
7114.83 1265
7115.63 1294
7116.42 1245
7117.22 1242
7118.02 1178
7118.81 1205
7119.61 1279
7120.41 1350
7121.20 1296
7122.00 1196
7122.79 1173
7123.59 1183
7124.39 1184
7125.18 1152
7125.98 1267
7126.78 1191
7127.57 1135
7128.37 1137
7129.17 1124
7129.96 1177
7130.76 1238
7131.56 1261
7132.35 1215
7133.15 1278
7133.95 1274
7134.74 1228
7135.54 1199
7136.34 1224
7137.14 1251
7137.93 1282
7138.73 1178
7139.53 1138
7140.33 1110
7141.12 1155
7141.92 1099
7142.72 1127
7143.51 1109
7144.31 1211
7145.11 1242
7145.91 1256
7146.71 1296
7147.50 1221
7148.30 1188
7149.10 1208
7149.90 1150
7150.69 1111
7151.49 1264
7152.29 1166
7153.09 1149
7153.89 1048
7154.68 1085
7155.48 1093
7156.28 1089
7157.08 1085
7157.88 1073
7158.68 1112
7159.47 1114
7160.27 1144
7161.07 1022
7161.87 1082
7162.67 1075
7163.47 1025
7164.27 1079
7165.06 1078
7165.86 1050
7166.66 1016
7167.46 946
7168.26 1018
7169.06 1105
7169.86 1157
7170.66 1166
7171.46 1177
7172.25 1213
7173.05 1162
7173.85 1143
7174.65 1060
7175.45 1148
7176.25 1105
7177.05 1083
7177.85 1065
7178.65 1088
7179.45 1133
7180.25 1165
7181.05 1072
7181.85 1072
7182.65 1147
7183.45 1239
7184.25 1303
7185.05 1373
7185.85 1304
7186.65 1335
7187.45 1293
7188.25 1143
7189.05 1129
7189.85 1009
7190.65 1045
7191.45 1048
7192.25 1080
7193.05 1008
7193.85 1093
7194.65 1062
7195.45 985
7196.25 1013
7197.05 1075
7197.85 1079
7198.65 1053
7199.45 1073
7200.25 1037
7201.05 1084
7201.85 1083
7202.65 1131
7203.46 1070
7204.26 1026
7205.06 1055
7205.86 942
7206.66 916
7207.46 1014
7208.26 1074
7209.06 1057
7209.86 1019
7210.66 973
7211.47 974
7212.27 1064
7213.07 987
7213.87 1051
7214.67 1104
7215.47 1030
7216.27 954
7217.08 953
7217.88 954
7218.68 981
7219.48 970
7220.28 1029
7221.09 1033
7221.89 940
7222.69 1008
7223.49 1057
7224.29 1033
7225.10 1060
7225.90 1065
7226.70 1092
7227.50 1050
7228.30 1085
7229.11 1090
7229.91 1010
7230.71 996
7231.51 1036
7232.32 1084
7233.12 1119
7233.92 1118
7234.72 1044
7235.53 1158
7236.33 1109
7237.13 1137
7237.93 1124
7238.74 1236
7239.54 1219
7240.34 1307
7241.15 1298
7241.95 1241
7242.75 1178
7243.55 1145
7244.36 1231
7245.16 1274
7245.96 1165
7246.77 1236
7247.57 1099
7248.37 1171
7249.18 1089
7249.98 1155
7250.78 1240
7251.59 1196
7252.39 1215
7253.20 1152
7254.00 1259
7254.80 1286
7255.61 1205
7256.41 1206
7257.21 1267
7258.02 1173
7258.82 1145
7259.63 1141
7260.43 1147
7261.23 1119
7262.04 1226
7262.84 1282
7263.65 1253
7264.45 1176
7265.26 1271
7266.06 1298
7266.86 1310
7267.67 1330
7268.47 1219
7269.28 1227
7270.08 1300
7270.89 1334
7271.69 1373
7272.50 1354
7273.30 1336
7274.11 1252
7274.91 1360
7275.71 1372
7276.52 1490
7277.32 1388
7278.13 1354
7278.93 1412
7279.74 1494
7280.55 1629
7281.35 1659
7282.16 1868
7282.96 2068
7283.77 2321
7284.57 2712
7285.38 2960
7286.18 3144
7286.99 3280
7287.79 3040
7288.60 3104
7289.40 2836
7290.21 2552
7291.02 2232
7291.82 1976
7292.63 1873
7293.43 1682
7294.24 1728
7295.05 1701
7295.85 1652
7296.66 1507
7297.46 1539
7298.27 1608
7299.08 1570
7299.88 1663
7300.69 1656
7301.49 1568
7302.30 1677
7303.11 1623
7303.91 1683
7304.72 1707
7305.53 1731
7306.33 1719
7307.14 1851
7307.95 1914
7308.75 2019
7309.56 2278
7310.37 2452
7311.17 2599
7311.98 2704
7312.79 2554
7313.59 2886
7314.40 2764
7315.21 2663
7316.02 2585
7316.82 2488
7317.63 2637
7318.44 2866
7319.24 3022
7320.05 3247
7320.86 3359
7321.67 3580
7322.47 3551
7323.28 3759
7324.09 3785
7324.90 3365
7325.70 3156
7326.51 2789
7327.32 2579
7328.13 2318
7328.94 2147
7329.74 1908
7330.55 1752
7331.36 1787
7332.17 1614
7332.98 1473
7333.78 1515
7334.59 1545
7335.40 1538
7336.21 1563
7337.02 1597
7337.82 1655
7338.63 1583
7339.44 1633
7340.25 1559
7341.06 1516
7341.87 1577
7342.68 1622
7343.48 1616
7344.29 1505
7345.10 1592
7345.91 1632
7346.72 1646
7347.53 1644
7348.34 1626
7349.15 1666
7349.95 1731
7350.76 1710
7351.57 1580
7352.38 1690
7353.19 1585
7354.00 1644
7354.81 1538
7355.62 1487
7356.43 1440
7357.24 1480
7358.05 1620
7358.86 1584
7359.67 1719
7360.48 1749
7361.29 1743
7362.09 1680
7362.90 1635
7363.71 1610
7364.52 1599
7365.33 1730
7366.14 1677
7366.95 1636
7367.76 1654
7368.57 1596
7369.38 1627
7370.19 1620
7371.00 1638
7371.81 1618
7372.62 1653
7373.43 1653
7374.25 1709
7375.06 1648
7375.87 1679
7376.68 1694
7377.49 1888
7378.30 1865
7379.11 1918
7379.92 2042
7380.73 2179
7381.54 2455
7382.35 2627
7383.16 2674
7383.97 2700
7384.78 2611
7385.59 2463
7386.41 2339
7387.22 2223
7388.03 2026
7388.84 1880
7389.65 1827
7390.46 1723
7391.27 1605
7392.08 1612
7392.89 1572
7393.71 1620
7394.52 1605
7395.33 1509
7396.14 1622
7396.95 1775
7397.76 1836
7398.58 1943
7399.39 2071
7400.20 2271
7401.01 2373
7401.82 2539
7402.63 2687
7403.45 2636
7404.26 2499
7405.07 2455
7405.88 2475
7406.69 2341
7407.51 2231
7408.32 2199
7409.13 2168
7409.94 2042
7410.76 1938
7411.57 1889
7412.38 1833
7413.19 1745
7414.01 1699
7414.82 1551
7415.63 1451
7416.44 1382
7417.26 1421
7418.07 1471
7418.88 1427
7419.69 1318
7420.51 1413
7421.32 1414
7422.13 1347
7422.95 1398
7423.76 1355
7424.57 1404
7425.39 1317
7426.20 1272
7427.01 1277
7427.83 1356
7428.64 1302
7429.45 1348
7430.27 1255
7431.08 1218
7431.89 1252
7432.71 1188
7433.52 1260
7434.33 1266
7435.15 1223
7435.96 1237
7436.77 1271
7437.59 1271
7438.40 1272
7439.22 1275
7440.03 1298
7440.84 1310
7441.66 1246
7442.47 1266
7443.29 1265
7444.10 1248
7444.91 1200
7445.73 1203
7446.54 1135
7447.36 1304
7448.17 1268
7448.99 1131
7449.80 1200
7450.62 1252
7451.43 1148
7452.24 1165
7453.06 1103
7453.87 1146
7454.69 1106
7455.50 1187
7456.32 1282
7457.13 1170
7457.95 1171
7458.76 1171
7459.58 1237
7460.39 1197
7461.21 1201
7462.02 1190
7462.84 1201
7463.65 1199
7464.47 1148
7465.28 1194
7466.10 1251
7466.92 1210
7467.73 1211
7468.55 1171
7469.36 1107
7470.18 1159
7470.99 1110
7471.81 1166
7472.62 1192
7473.44 1106
7474.26 1124
7475.07 1173
7475.89 1162
7476.70 1140
7477.52 1107
7478.34 1101
7479.15 1089
7479.97 1140
7480.78 1140
7481.60 1140
7482.42 1100
7483.23 1120
7484.05 1096
7484.87 1053
7485.68 1080
7486.50 1019
7487.32 1087
7488.13 1025
7488.95 957
7489.76 993
7490.58 1047
7491.40 998
7492.22 1047
7493.03 1093
7493.85 1050
7494.67 1027
7495.48 989
7496.30 965
7497.12 1049
7497.93 1006
7498.75 1023
7499.57 1134
7500.39 924
7501.20 1001
7502.02 945
7502.84 973
7503.66 1046
7504.47 965
7505.29 926
7506.11 1007
7506.93 1004
7507.74 940
7508.56 946
7509.38 946
7510.20 1048
7511.01 1006
7511.83 923
7512.65 958
7513.47 1007
7514.29 992
7515.10 929
7515.92 904
7516.74 941
7517.56 926
7518.38 941
7519.19 911
7520.01 891
7520.83 894
7521.65 905
7522.47 923
7523.29 905
7524.11 921
7524.92 948
7525.74 948
7526.56 935
7527.38 924
7528.20 967
7529.02 861
7529.84 877
7530.66 886
7531.47 893
7532.29 993
7533.11 943
7533.93 966
7534.75 970
7535.57 1014
7536.39 924
7537.21 828
7538.03 915
7538.85 884
7539.67 915
7540.49 928
7541.31 953
7542.12 1004
7542.94 957
7543.76 877
7544.58 956
7545.40 1008
7546.22 1049
7547.04 1041
7547.86 1033
7548.68 1038
7549.50 997
7550.32 1042
7551.14 990
7551.96 1023
7552.78 1090
7553.60 1113
7554.42 1041
7555.24 945
7556.06 961
7556.88 1025
7557.70 1050
7558.52 1058
7559.35 1097
7560.17 1085
7560.99 1054
7561.81 1106
7562.63 1121
7563.45 1057
7564.27 1036
7565.09 1039
7565.91 1001
7566.73 1047
7567.55 1024
7568.37 1056
7569.19 1115
7570.02 1070
7570.84 1080
7571.66 1024
7572.48 1082
7573.30 1135
7574.12 1083
7574.94 1011
7575.76 1000
7576.59 1009
7577.41 1080
7578.23 1060
7579.05 936
7579.87 978
7580.69 1018
7581.51 1090
7582.34 1037
7583.16 1044
7583.98 1034
7584.80 1089
7585.62 1096
7586.45 1182
7587.27 1139
7588.09 1164
7588.91 1257
7589.73 1241
7590.56 1255
7591.38 1083
7592.20 1183
7593.02 1214
7593.85 1187
7594.67 1157
7595.49 1196
7596.31 1222
7597.14 1166
7597.96 1201
7598.78 1196
7599.60 1175
7600.43 1151
7601.25 1244
7602.07 1348
7602.89 1444
7603.72 1503
7604.54 1597
7605.36 1713
7606.19 1822
7607.01 1697
7607.83 1866
7608.66 1607
7609.48 1607
7610.30 1481
7611.12 1414
7611.95 1385
7612.77 1372
7613.59 1323
7614.42 1283
7615.24 1315
7616.07 1222
7616.89 1278
7617.71 1397
7618.54 1332
7619.36 1323
7620.18 1338
7621.01 1271
7621.83 1333
7622.66 1350
7623.48 1233
7624.30 1290
7625.13 1269
7625.95 1297
7626.78 1300
7627.60 1347
7628.42 1416
7629.25 1472
7630.07 1526
7630.90 1694
7631.72 1844
7632.55 1985
7633.37 2100
7634.19 2154
7635.02 2010
7635.84 1862
7636.67 1820
7637.49 1546
7638.32 1494
7639.14 1424
7639.97 1314
7640.79 1175
7641.62 1124
7642.44 1103
7643.27 1121
7644.09 1118
7644.92 1051
7645.74 1035
7646.57 947
7647.39 983
7648.22 952
7649.04 964
7649.87 962
7650.70 1035
7651.52 1040
7652.35 1043
7653.17 952
7654.00 924
7654.82 1009
7655.65 961
7656.47 893
7657.30 898
7658.13 894
7658.95 982
7659.78 937
7660.60 967
7661.43 947
7662.26 889
7663.08 933
7663.91 915
7664.73 937
7665.56 958
7666.39 954
7667.21 935
7668.04 877
7668.87 977
7669.69 1012
7670.52 1034
7671.35 1066
7672.17 1040
7673.00 949
7673.83 1019
7674.65 1006
7675.48 914
7676.31 1001
7677.13 941
7677.96 827
7678.79 848
7679.61 842
7680.44 915
7681.27 923
7682.09 951
7682.92 871
7683.75 890
7684.58 867
7685.40 864
7686.23 989
7687.06 951
7687.89 942
7688.71 875
7689.54 942
7690.37 931
7691.20 937
7692.02 962
7692.85 922
7693.68 801
7694.51 931
7695.33 893
7696.16 921
7696.99 911
7697.82 925
7698.65 937
7699.47 956
7700.30 942
7701.13 971
7701.96 946
7702.79 874
7703.62 898
7704.44 844
7705.27 887
7706.10 949
7706.93 938
7707.76 879
7708.59 912
7709.41 918
7710.24 867
7711.07 978
7711.90 972
7712.73 905
7713.56 826
7714.39 815
7715.22 852
7716.05 855
7716.87 857
7717.70 855
7718.53 888
7719.36 875
7720.19 818
7721.02 906
7721.85 926
7722.68 902
7723.51 778
7724.34 823
7725.17 794
7726.00 815
7726.83 894
7727.66 908
7728.48 868
7729.31 784
7730.14 867
7730.97 874
7731.80 899
7732.63 887
7733.46 880
7734.29 872
7735.12 848
7735.95 886
7736.78 833
7737.61 831
7738.44 826
7739.27 833
7740.10 861
7740.93 852
7741.77 868
7742.60 818
7743.43 784
7744.26 907
7745.09 957
7745.92 934
7746.75 1057
7747.58 1178
7748.41 1235
7749.24 1214
7750.07 1272
7750.90 1223
7751.73 1107
7752.56 1049
7753.39 1092
7754.23 980
7755.06 1033
7755.89 1021
7756.72 897
7757.55 816
7758.38 788
7759.21 907
7760.04 889
7760.88 807
7761.71 831
7762.54 803
7763.37 785
7764.20 800
7765.03 816
7765.86 776
7766.70 819
7767.53 837
7768.36 772
7769.19 797
7770.02 786
7770.86 746
7771.69 761
7772.52 825
7773.35 792
7774.18 890
7775.02 860
7775.85 918
7776.68 837
7777.51 850
7778.34 876
7779.18 880
7780.01 821
7780.84 779
7781.67 813
7782.51 837
7783.34 875
7784.17 865
7785.00 832
7785.84 861
7786.67 892
7787.50 914
7788.34 855
7789.17 832
7790.00 960
7790.83 800
7791.67 886
7792.50 756
7793.33 816
7794.17 860
7795.00 767
7795.83 803
7796.67 798
7797.50 809
7798.33 806
7799.17 841
7800.00 798
7800.83 811
7801.67 829
7802.50 833
7803.33 856
7804.17 849
7805.00 910
7805.84 885
7806.67 867
7807.50 882
7808.34 844
7809.17 862
7810.01 878
7810.84 938
7811.67 896
7812.51 916
7813.34 972
7814.18 1004
7815.01 995
7815.84 1091
7816.68 1127
7817.51 1092
7818.35 1140
7819.18 1054
7820.02 1111
7820.85 1088
7821.69 973
7822.52 938
7823.36 939
7824.19 934
7825.03 1025
7825.86 957
7826.69 920
7827.53 984
7828.36 949
7829.20 1033
7830.03 949
7830.87 942
7831.71 935
7832.54 992
7833.38 975
7834.21 1060
7835.05 1006
7835.88 1113
7836.72 1017
7837.55 1037
7838.39 986
7839.22 989
7840.06 978
7840.90 945
7841.73 953
7842.57 969
7843.40 937
7844.24 903
7845.07 966
7845.91 953
7846.75 898
7847.58 883
7848.42 863
7849.25 877
7850.09 913
7850.93 822
7851.76 824
7852.60 806
7853.44 802
7854.27 854
7855.11 808
7855.94 904
7856.78 983
7857.62 915
7858.45 996
7859.29 1041
7860.13 1066
7860.96 1086
7861.80 1095
7862.64 992
7863.47 916
7864.31 924
7865.15 921
7865.99 958
7866.82 869
7867.66 799
7868.50 910
7869.33 902
7870.17 876
7871.01 862
7871.85 836
7872.68 881
7873.52 918
7874.36 905
7875.20 980
7876.03 954
7876.87 1043
7877.71 964
7878.55 1108
7879.38 1097
7880.22 1099
7881.06 1149
7881.90 1128
7882.74 1023
7883.57 980
7884.41 1010
7885.25 967
7886.09 973
7886.93 916
7887.76 883
7888.60 913
7889.44 913
7890.28 889
7891.12 1008
7891.96 990
7892.79 1023
7893.63 1037
7894.47 930
7895.31 954
7896.15 990
7896.99 983
7897.83 957
7898.66 1008
7899.50 947
7900.34 997
7901.18 989
7902.02 925
7902.86 975
7903.70 1015
7904.54 999
7905.38 928
7906.21 901
7907.05 934
7907.89 832
7908.73 900
7909.57 972
7910.41 835
7911.25 890
7912.09 864
7912.93 912
7913.77 865
7914.61 876
7915.45 895
7916.29 942
7917.13 1022
7917.97 1041
7918.81 1141
7919.65 1130
7920.49 1093
7921.33 1096
7922.17 1182
7923.01 1161
7923.85 1058
7924.69 987
7925.53 972
7926.37 951
7927.21 916
7928.05 837
7928.89 847
7929.73 878
7930.57 837
7931.41 834
7932.25 851
7933.09 852
7933.93 872
7934.77 791
7935.61 742
7936.45 766
7937.29 754
7938.14 821
7938.98 867
7939.82 836
7940.66 836
7941.50 802
7942.34 859
7943.18 823
7944.02 818
7944.86 884
7945.70 980
7946.55 921
7947.39 956
7948.23 856
7949.07 896
7949.91 863
7950.75 838
7951.59 776
7952.44 802
7953.28 870
7954.12 960
7954.96 921
7955.80 898
7956.65 944
7957.49 920
7958.33 898
7959.17 935
7960.01 880
7960.86 846
7961.70 829
7962.54 895
7963.38 846
7964.22 848
7965.07 859
7965.91 937
7966.75 977
7967.59 1049
7968.44 947
7969.28 1002
7970.12 988
7970.96 933
7971.81 932
7972.65 891
7973.49 891
7974.33 860
7975.18 853
7976.02 832
7976.86 856
7977.71 869
7978.55 864
7979.39 855
7980.23 857
7981.08 843
7981.92 856
7982.76 868
7983.61 863
7984.45 883
7985.29 859
7986.14 799
7986.98 844
7987.82 855
7988.67 894
7989.51 875
7990.36 840
7991.20 829
7992.04 847
7992.89 770
7993.73 758
7994.57 740
7995.42 758
7996.26 754
7997.11 753
7997.95 740
7998.79 704
7999.64 762
8000.48 676
8001.33 759
8002.17 713
8003.01 742
8003.86 785
8004.70 780
8005.55 745
8006.39 715
8007.24 764
8008.08 727
8008.93 779
8009.77 770
8010.62 704
8011.46 719
8012.30 729
8013.15 754
8013.99 735
8014.84 774
8015.68 781
8016.53 798
8017.37 714
8018.22 648
8019.06 710
8019.91 719
8020.76 748
8021.60 747
8022.45 730
8023.29 701
8024.14 641
8024.98 659
8025.83 709
8026.67 694
8027.52 765
8028.36 772
8029.21 762
8030.06 780
8030.90 766
8031.75 666
8032.59 697
8033.44 702
8034.28 707
8035.13 684
8035.98 732
8036.82 698
8037.67 671
8038.52 687
8039.36 632
8040.21 645
8041.05 667
8041.90 707
8042.75 755
8043.59 707
8044.44 743
8045.29 709
8046.13 696
8046.98 708
8047.83 739
8048.67 731
8049.52 759
8050.37 753
8051.21 738
8052.06 689
8052.91 715
8053.75 691
8054.60 707
8055.45 693
8056.30 692
8057.14 671
8057.99 768
8058.84 713
8059.68 713
8060.53 730
8061.38 654
8062.23 722
8063.07 694
8063.92 760
8064.77 740
8065.62 680
8066.46 630
8067.31 671
8068.16 678
8069.01 687
8069.85 752
8070.70 681
8071.55 700
8072.40 669
8073.25 662
8074.09 664
8074.94 683
8075.79 704
8076.64 743
8077.49 691
8078.34 690
8079.18 745
8080.03 732
8080.88 688
8081.73 625
8082.58 594
8083.43 672
8084.27 673
8085.12 663
8085.97 684
8086.82 673
8087.67 711
8088.52 761
8089.37 728
8090.22 686
8091.06 656
8091.91 709
8092.76 713
8093.61 695
8094.46 689
8095.31 675
8096.16 686
8097.01 696
8097.86 681
8098.71 629
8099.56 616
8100.41 611
8101.26 677
8102.11 756
8102.95 657
8103.80 651
8104.65 694
8105.50 677
8106.35 701
8107.20 669
8108.05 714
8108.90 746
8109.75 780
8110.60 676
8111.45 648
8112.30 617
8113.15 678
8114.00 713
8114.85 653
8115.70 735
8116.55 767
8117.40 717
8118.25 720
8119.10 737
8119.96 690
8120.81 754
8121.66 744
8122.51 698
8123.36 708
8124.21 731
8125.06 748
8125.91 743
8126.76 743
8127.61 719
8128.46 694
8129.31 715
8130.16 745
8131.02 684
8131.87 735
8132.72 756
8133.57 757
8134.42 771
8135.27 792
8136.12 718
8136.97 771
8137.83 766
8138.68 787
8139.53 771
8140.38 758
8141.23 815
8142.08 775
8142.93 812
8143.79 782
8144.64 809
8145.49 895
8146.34 858
8147.19 903
8148.05 921
8148.90 921
8149.75 884
8150.60 896
8151.45 896
8152.31 878
8153.16 906
8154.01 986
8154.86 1157
8155.71 1236
8156.57 1177
8157.42 1232
8158.27 1180
8159.12 1141
8159.98 1028
8160.83 957
8161.68 825
8162.54 833
8163.39 861
8164.24 778
8165.09 832
8165.95 835
8166.80 818
8167.65 804
8168.51 807
8169.36 786
8170.21 739
8171.06 802
8171.92 742
8172.77 795
8173.62 758
8174.48 776
8175.33 787
8176.18 750
8177.04 755
8177.89 760
8178.74 701
8179.60 726
8180.45 674
8181.31 705
8182.16 749
8183.01 701
8183.87 755
8184.72 722
8185.57 641
8186.43 692
8187.28 702
8188.14 727
8188.99 723
8189.84 687
8190.70 662
8191.55 719
8192.41 658
8193.26 710
8194.12 718
8194.97 759
8195.83 734
8196.68 687
8197.53 691
8198.39 648
8199.24 600
8200.10 685
8200.95 702
8201.81 739
8202.66 623
8203.52 645
8204.37 712
8205.23 727
8206.08 754
8206.94 660
8207.79 699
8208.65 711
8209.50 706
8210.36 703
8211.21 659
8212.07 710
8212.92 693
8213.78 734
8214.63 682
8215.49 725
8216.34 705
8217.20 736
8218.06 668
8218.91 678
8219.77 704
8220.62 666
8221.48 659
8222.33 684
8223.19 663
8224.05 769
8224.90 792
8225.76 766
8226.61 690
8227.47 709
8228.33 709
8229.18 692
8230.04 633
8230.90 648
8231.75 673
8232.61 629
8233.46 611
8234.32 680
8235.18 727
8236.03 693
8236.89 648
8237.75 677
8238.60 703
8239.46 674
8240.32 662
8241.17 694
8242.03 652
8242.89 666
8243.74 683
8244.60 673
8245.46 632
8246.32 619
8247.17 741
8248.03 743
8248.89 646
8249.74 658
8250.60 649
8251.46 651
8252.32 637
8253.17 654
8254.03 655
8254.89 715
8255.75 732
8256.60 680
8257.46 728
8258.32 671
8259.18 729
8260.04 684
8260.89 668
8261.75 654
8262.61 666
8263.47 610
8264.32 654
8265.18 682
8266.04 591
8266.90 625
8267.76 706
8268.62 620
8269.47 564
8270.33 638
8271.19 607
8272.05 619
8272.91 686
8273.77 669
8274.62 685
8275.48 677
8276.34 607
8277.20 582
8278.06 632
8278.92 667
8279.78 631
8280.64 635
8281.49 651
8282.35 613
8283.21 583
8284.07 647
8284.93 674
8285.79 635
8286.65 696
8287.51 642
8288.37 708
8289.23 704
8290.09 731
8290.95 696
8291.80 707
8292.66 722
8293.52 732
8294.38 780
8295.24 750
8296.10 696
8296.96 657
8297.82 674
8298.68 706
8299.54 668
8300.40 661
8301.26 710
8302.12 772
8302.98 738
8303.84 646
8304.70 647
8305.56 686
8306.42 696
8307.28 728
8308.14 734
8309.00 684
8309.86 752
8310.72 724
8311.58 740
8312.44 731
8313.31 701
8314.17 700
8315.03 756
8315.89 747
8316.75 702
8317.61 785
8318.47 793
8319.33 774
8320.19 747
8321.05 748
8321.91 696
8322.77 722
8323.64 775
8324.50 715
8325.36 701
8326.22 700
8327.08 739
8327.94 726
8328.80 669
8329.66 618
8330.53 647
8331.39 686
8332.25 679
8333.11 684
8333.97 726
8334.83 691
8335.70 681
8336.56 673
8337.42 688
8338.28 680
8339.14 695
8340.00 672
8340.87 660
8341.73 706
8342.59 713
8343.45 716
8344.32 726
8345.18 706
8346.04 698
8346.90 781
8347.76 764
8348.63 717
8349.49 683
8350.35 676
8351.21 688
8352.08 693
8352.94 743
8353.80 705
8354.66 726
8355.53 750
8356.39 706
8357.25 716
8358.12 756
8358.98 721
8359.84 717
8360.71 710
8361.57 763
8362.43 774
8363.29 675
8364.16 671
8365.02 733
8365.88 713
8366.75 673
8367.61 712
8368.47 710
8369.34 682
8370.20 706
8371.06 737
8371.93 720
8372.79 769
8373.66 740
8374.52 676
8375.38 684
8376.25 757
8377.11 786
8377.97 753
8378.84 751
8379.70 756
8380.57 799
8381.43 805
8382.30 727
8383.16 787
8384.02 752
8384.89 768
8385.75 841
8386.62 844
8387.48 854
8388.35 852
8389.21 852
8390.07 784
8390.94 801
8391.80 809
8392.67 799
8393.53 800
8394.40 803
8395.26 801
8396.13 796
8396.99 783
8397.86 790
8398.72 841
8399.59 881
8400.45 819
8401.32 806
8402.18 832
8403.05 875
8403.91 891
8404.78 904
8405.64 854
8406.51 825
8407.37 915
8408.24 873
8409.11 872
8409.97 819
8410.84 836
8411.70 879
8412.57 986
8413.43 958
8414.30 851
8415.17 869
8416.03 932
8416.90 950
8417.76 903
8418.63 969
8419.50 1036
8420.36 920
8421.23 991
8422.09 999
8422.96 931
8423.83 984
8424.69 1063
8425.56 897
8426.43 1017
8427.29 1082
8428.16 1091
8429.02 1097
8429.89 1117
8430.76 1067
8431.62 1196
8432.49 1135
8433.36 1092
8434.23 1187
8435.09 1168
8435.96 1102
8436.83 1148
8437.69 1231
8438.56 1314
8439.43 1302
8440.29 1288
8441.16 1308
8442.03 1349
8442.90 1517
8443.76 1541
8444.63 1494
8445.50 1425
8446.37 1455
8447.23 1530
8448.10 1602
8448.97 1506
8449.84 1519
8450.70 1444
8451.57 1459
8452.44 1509
8453.31 1679
8454.17 1818
8455.04 2058
8455.91 2369
8456.78 2698
8457.65 2748
8458.51 2953
8459.38 3120
8460.25 3012
8461.12 2988
8461.99 2605
8462.86 2375
8463.72 2236
8464.59 1983
8465.46 1993
8466.33 2056
8467.20 2151
8468.07 2385
8468.93 2719
8469.80 3315
8470.67 4054
8471.54 4529
8472.41 5009
8473.28 5199
8474.15 4859
8475.02 4207
8475.89 3651
8476.75 3061
8477.62 2595
8478.49 2203
8479.36 1869
8480.23 1716
8481.10 1588
8481.97 1399
8482.84 1379
8483.71 1349
8484.58 1353
8485.45 1286
8486.32 1240
8487.19 1238
8488.06 1191
8488.92 1286
8489.79 1196
8490.66 1198
8491.53 1181
8492.40 1160
8493.27 1223
8494.14 1230
8495.01 1272
8495.88 1283
8496.75 1266
8497.62 1313
8498.49 1355
8499.36 1262
8500.23 1251
8501.10 1232
8501.97 1276
8502.85 1197
8503.72 1156
8504.59 1183
8505.46 1212
8506.33 1268
8507.20 1283
8508.07 1381
8508.94 1501
8509.81 1553
8510.68 1705
8511.55 1620
8512.42 1556
8513.29 1500
8514.16 1363
8515.03 1281
8515.91 1281
8516.78 1260
8517.65 1198
8518.52 1192
8519.39 1096
8520.26 1086
8521.13 1119
8522.00 1150
8522.88 1125
8523.75 1113
8524.62 1162
8525.49 1180
8526.36 1142
8527.23 1225
8528.10 1197
8528.98 1193
8529.85 1201
8530.72 1184
8531.59 1238
8532.46 1323
8533.34 1296
8534.21 1234
8535.08 1269
8535.95 1391
8536.82 1363
8537.70 1241
8538.57 1183
8539.44 1164
8540.31 1189
8541.18 1240
8542.06 1253
8542.93 1175
8543.80 1201
8544.67 1260
8545.55 1197
8546.42 1235
8547.29 1223
8548.17 1236
8549.04 1174
8549.91 1252
8550.78 1280
8551.66 1307
8552.53 1326
8553.40 1262
8554.28 1317
8555.15 1396
8556.02 1355
8556.89 1399
8557.77 1443
8558.64 1314
8559.51 1220
8560.39 1239
8561.26 1145
8562.13 1076
8563.01 1112
8563.88 1077
8564.75 1000
8565.63 1069
8566.50 1096
8567.38 1061
8568.25 1053
8569.12 1029
8570.00 1030
8570.87 1058
8571.74 978
8572.62 1034
8573.49 999
8574.37 980
8575.24 980
8576.11 971
8576.99 984
8577.86 1045
8578.74 879
8579.61 888
8580.49 966
8581.36 972
8582.23 915
8583.11 954
8583.98 965
8584.86 900
8585.73 1023
8586.61 926
8587.48 925
8588.36 965
8589.23 957
8590.11 881
8590.98 931
8591.86 910
8592.73 816
8593.61 885
8594.48 924
8595.36 863
8596.23 898
8597.11 967
8597.98 943
8598.86 886
8599.73 869
8600.61 845
8601.48 940
8602.36 896
8603.23 881
8604.11 964
8604.99 1001
8605.86 954
8606.74 943
8607.61 1067
8608.49 969
8609.36 994
8610.24 981
8611.12 900
8611.99 887
8612.87 968
8613.74 943
8614.62 879
8615.50 942
8616.37 915
8617.25 903
8618.12 934
8619.00 1008
8619.88 980
8620.75 981
8621.63 1009
8622.51 948
8623.38 976
8624.26 961
8625.14 982
8626.01 1048
8626.89 1010
8627.77 979
8628.64 906
8629.52 1024
8630.40 1050
8631.27 1039
8632.15 1063
8633.03 1075
8633.90 1115
8634.78 1070
8635.66 1107
8636.54 1077
8637.41 1033
8638.29 1043
8639.17 1035
8640.05 1092
8640.92 1115
8641.80 1222
8642.68 1211
8643.55 1217
8644.43 1151
8645.31 1200
8646.19 1192
8647.07 1169
8647.94 1146
8648.82 1132
8649.70 1156
8650.58 1206
8651.45 1256
8652.33 1235
8653.21 1183
8654.09 1215
8654.97 1166
8655.85 1175
8656.72 1289
8657.60 1311
8658.48 1235
8659.36 1280
8660.24 1282
8661.12 1256
8661.99 1205
8662.87 1313
8663.75 1296
8664.63 1200
8665.51 1292
8666.39 1284
8667.27 1368
8668.14 1352
8669.02 1357
8669.90 1407
8670.78 1563
8671.66 1632
8672.54 1790
8673.42 1859
8674.30 2056
8675.18 2299
8676.06 2407
8676.94 2342
8677.81 2411
8678.69 2262
8679.57 2056
8680.45 1901
8681.33 1720
8682.21 1631
8683.09 1562
8683.97 1503
8684.85 1494
8685.73 1369
8686.61 1364
8687.49 1396
8688.37 1440
8689.25 1530
8690.13 1648
8691.01 1956
8691.89 2404
8692.77 2761
8693.65 3008
8694.53 3242
8695.41 3407
8696.29 3269
8697.17 3069
8698.05 2654
8698.93 2220
8699.81 1913
8700.69 1650
8701.57 1455
8702.45 1342
8703.33 1197
8704.21 1127
8705.09 1164
8705.98 1136
8706.86 1092
8707.74 1065
8708.62 1060
8709.50 1078
8710.38 1041
8711.26 1124
8712.14 1097
8713.02 1131
8713.90 1099
8714.79 1038
8715.67 1017
8716.55 1088
8717.43 1044
8718.31 983
8719.19 998
8720.07 1069
8720.95 1022
8721.84 1009
8722.72 1018
8723.60 1069
8724.48 996
8725.36 944
8726.24 987
8727.13 1032
8728.01 991
8728.89 955
8729.77 1028
8730.65 1134
8731.54 1196
8732.42 1247
8733.30 1252
8734.18 1165
8735.06 1156
8735.95 1098
8736.83 1032
8737.71 925
8738.59 945
8739.48 974
8740.36 946
8741.24 923
8742.12 932
8743.01 989
8743.89 969
8744.77 1057
8745.65 982
8746.54 965
8747.42 934
8748.30 928
8749.19 905
8750.07 855
8750.95 956
8751.83 965
8752.72 1001
8753.60 1022
8754.48 987
8755.37 1004
8756.25 1044
8757.13 1089
8758.02 1099
8758.90 1098
8759.78 1087
8760.67 1104
8761.55 1013
8762.43 1059
8763.32 1031
8764.20 1029
8765.09 1045
8765.97 1009
8766.85 1115
8767.74 1114
8768.62 1008
8769.51 1058
8770.39 988
8771.27 1095
8772.16 1079
8773.04 1161
8773.93 1130
8774.81 1196
8775.69 1020
8776.58 944
8777.46 1040
8778.35 953
8779.23 981
8780.12 932
8781.00 908
8781.89 889
8782.77 905
8783.65 850
8784.54 925
8785.42 925
8786.31 907
8787.19 890
8788.08 930
8788.96 969
8789.85 929
8790.73 994
8791.62 947
8792.50 930
8793.39 958
8794.27 908
8795.16 883
8796.04 971
8796.93 906
8797.82 960
8798.70 878
8799.59 933
8800.47 930
8801.36 951
8802.24 971
8803.13 987
8804.01 979
8804.90 928
8805.79 918
8806.67 981
8807.56 994
8808.44 873
8809.33 894
8810.22 870
8811.10 889
8811.99 807
8812.87 873
8813.76 864
8814.65 821
8815.53 778
8816.42 787
8817.30 806
8818.19 813
8819.08 887
8819.96 783
8820.85 763
8821.74 780
8822.62 829
8823.51 844
8824.40 841
8825.28 787
8826.17 787
8827.06 720
8827.94 741
8828.83 815
8829.72 779
8830.61 770
8831.49 736
8832.38 741
8833.27 806
8834.15 754
8835.04 735
8835.93 761
8836.82 748
8837.70 766
8838.59 740
8839.48 777
8840.37 759
8841.25 753
8842.14 730
8843.03 775
8843.92 700
8844.80 761
8845.69 764
8846.58 704
8847.47 707
8848.36 699
8849.24 654
8850.13 685
8851.02 732
8851.91 637
8852.80 659
8853.68 707
8854.57 706
8855.46 605
8856.35 658
8857.24 623
8858.13 673
8859.01 722
8859.90 693
8860.79 675
8861.68 670
8862.57 657
8863.46 630
8864.35 706
8865.23 724
8866.12 738
8867.01 731
8867.90 677
8868.79 663
8869.68 654
8870.57 608
8871.46 606
8872.35 660
8873.24 615
8874.12 627
8875.01 677
8875.90 659
8876.79 628
8877.68 662
8878.57 670
8879.46 687
8880.35 667
8881.24 642
8882.13 611
8883.02 632
8883.91 624
8884.80 599
8885.69 598
8886.58 611
8887.47 613
8888.36 672
8889.25 687
8890.14 591
8891.03 624
8891.92 609
8892.81 618
8893.70 620
8894.59 661
8895.48 645
8896.37 599
8897.26 600
8898.15 661
8899.04 612
8899.93 604
8900.82 575
8901.71 604
8902.60 608
8903.49 628
8904.38 639
8905.28 673
8906.17 587
8907.06 610
8907.95 581
8908.84 585
8909.73 622
8910.62 639
8911.51 651
8912.40 592
8913.29 568
8914.19 590
8915.08 583
8915.97 586
8916.86 659
8917.75 630
8918.64 620
8919.53 585
8920.43 540
8921.32 578
8922.21 612
8923.10 621
8923.99 576
8924.88 651
8925.78 619
8926.67 559
8927.56 584
8928.45 602
8929.34 618
8930.24 599
8931.13 612
8932.02 589
8932.91 620
8933.80 609
8934.70 640
8935.59 591
8936.48 576
8937.37 566
8938.27 559
8939.16 596
8940.05 598
8940.94 549
8941.84 500
8942.73 547
8943.62 545
8944.51 550
8945.41 551
8946.30 561
8947.19 615
8948.09 616
8948.98 616
8949.87 607
8950.77 576
8951.66 562
8952.55 554
8953.44 549
8954.34 568
8955.23 511
8956.12 595
8957.02 565
8957.91 523
8958.80 571
8959.70 594
8960.59 535
8961.49 524
8962.38 518
8963.27 562
8964.17 589
8965.06 578
8965.95 525
8966.85 588
8967.74 577
8968.64 612
8969.53 610
8970.42 610
8971.32 645
8972.21 648
8973.11 624
8974.00 567
8974.90 559
8975.79 562
8976.68 563
8977.58 583
8978.47 607
8979.37 604
8980.26 612
8981.16 571
8982.05 623
8982.95 570
8983.84 532
8984.74 547
8985.63 493
8986.52 558
8987.42 543
8988.31 550
8989.21 494
8990.10 447
8991.00 498
8991.89 532
8992.79 582
8993.69 555
8994.58 597
8995.48 638
8996.37 543
8997.27 548
8998.16 558
8999.06 499
8999.95 485
9000.85 504
9001.74 506
9002.64 530
9003.54 509
9004.43 534
9005.33 508
9006.22 538
9007.12 541
9008.01 518
9008.91 472
9009.81 522
9010.70 540
9011.60 533
9012.50 515
9013.39 549
9014.29 529
9015.18 526
9016.08 522
9016.98 487
9017.87 506
9018.77 476
9019.67 531
9020.56 544
9021.46 540
9022.36 521
9023.25 564
9024.15 569
9025.05 500
9025.94 530
9026.84 561
9027.74 550
9028.63 552
9029.53 477
9030.43 529
9031.32 514
9032.22 506
9033.12 506
9034.02 533
9034.91 530
9035.81 517
9036.71 536
9037.61 510
9038.50 489
9039.40 536
9040.30 580
9041.20 580
9042.09 481
9042.99 537
9043.89 508
9044.79 542
9045.68 532
9046.58 562
9047.48 551
9048.38 533
9049.28 503
9050.17 567
9051.07 502
9051.97 517
9052.87 526
9053.77 542
9054.66 479
9055.56 460
9056.46 518
9057.36 570
9058.26 508
9059.16 477
9060.06 536
9060.95 554
9061.85 552
9062.75 480
9063.65 537
9064.55 551
9065.45 508
9066.35 470
9067.25 520
9068.14 544
9069.04 560
9069.94 557
9070.84 526
9071.74 559
9072.64 519
9073.54 486
9074.44 541
9075.34 560
9076.24 550
9077.14 507
9078.04 547
9078.93 530
9079.83 479
9080.73 481
9081.63 556
9082.53 551
9083.43 557
9084.33 527
9085.23 471
9086.13 471
9087.03 525
9087.93 551
9088.83 540
9089.73 510
9090.63 520
9091.53 558
9092.43 570
9093.33 556
9094.23 554
9095.13 522
9096.03 522
9096.93 539
9097.83 532
9098.73 507
9099.63 492
9100.54 502
9101.44 512
9102.34 502
9103.24 533
9104.14 529
9105.04 483
9105.94 525
9106.84 491
9107.74 496
9108.64 533
9109.54 528
9110.44 494
9111.35 589
9112.25 583
9113.15 554
9114.05 528
9114.95 534
9115.85 524
9116.75 516
9117.65 483
9118.56 463
9119.46 511
9120.36 490
9121.26 510
9122.16 458
9123.06 506
9123.97 501
9124.87 524
9125.77 545
9126.67 498
9127.57 508
9128.47 525
9129.38 488
9130.28 525
9131.18 588
9132.08 495
9132.98 514
9133.89 537
9134.79 495
9135.69 552
9136.59 511
9137.50 519
9138.40 540
9139.30 494
9140.20 478
9141.11 483
9142.01 588
9142.91 583
9143.81 518
9144.72 523
9145.62 534
9146.52 488
9147.42 485
9148.33 527
9149.23 487
9150.13 511
9151.04 508
9151.94 463
9152.84 499
9153.75 479
9154.65 505
9155.55 519
9156.46 519
9157.36 496
9158.26 535
9159.17 554
9160.07 561
9160.97 591
9161.88 515
9162.78 528
9163.68 483
9164.59 453
9165.49 472
9166.40 485
9167.30 497
9168.20 439
9169.11 453
9170.01 463
9170.92 454
9171.82 505
9172.72 557
9173.63 512
9174.53 486
9175.44 521
9176.34 557
9177.24 531
9178.15 556
9179.05 545
9179.96 503
9180.86 510
9181.77 565
9182.67 508
9183.58 506
9184.48 549
9185.39 507
9186.29 489
9187.20 522
9188.10 575
9189.01 540
9189.91 534
9190.82 626
9191.72 578
9192.63 521
9193.53 512
9194.44 512
9195.34 501
9196.25 495
9197.15 521
9198.06 486
9198.96 530
9199.87 539
9200.77 574
9201.68 629
9202.58 639
9203.49 641
9204.40 642
9205.30 617
9206.21 645
9207.11 615
9208.02 627
9208.92 583
9209.83 586
9210.74 549
9211.64 536
9212.55 568
9213.45 525
9214.36 538
9215.27 492
9216.17 493
9217.08 544
9217.99 528
9218.89 541
9219.80 546
9220.71 545
9221.61 559
9222.52 584
9223.43 551
9224.33 522
9225.24 473
9226.15 503
9227.05 517
9227.96 478
9228.87 464
9229.77 540
9230.68 537
9231.59 497
9232.49 517
9233.40 527
9234.31 561
9235.22 514
9236.12 487
9237.03 511
9237.94 512
9238.84 513
9239.75 530
9240.66 502
9241.57 483
9242.47 503
9243.38 555
9244.29 525
9245.20 537
9246.11 554
9247.01 526
9247.92 434
9248.83 467
9249.74 450
9250.64 453
9251.55 467
9252.46 516
9253.37 451
9254.28 463
9255.19 488
9256.09 500
9257.00 472
9257.91 453
9258.82 452
9259.73 455
9260.64 472
9261.54 527
9262.45 568
9263.36 484
9264.27 442
9265.18 485
9266.09 481
9267.00 485
9267.90 488
9268.81 476
9269.72 482
9270.63 484
9271.54 563
9272.45 559
9273.36 487
9274.27 506
9275.18 487
9276.09 491
9277.00 520
9277.90 501
9278.81 506
9279.72 514
9280.63 495
9281.54 470
9282.45 470
9283.36 501
9284.27 484
9285.18 519
9286.09 509
9287.00 484
9287.91 510
9288.82 533
9289.73 515
9290.64 535
9291.55 537
9292.46 542
9293.37 540
9294.28 531
9295.19 510
9296.10 488
9297.01 523
9297.92 557
9298.83 520
9299.74 507
9300.65 489
9301.56 536
9302.47 559
9303.38 524
9304.29 554
9305.20 531
9306.12 517
9307.03 544
9307.94 560
9308.85 597
9309.76 648
9310.67 633
9311.58 613
9312.49 657
9313.40 636
9314.31 559
9315.22 531
9316.14 517
9317.05 534
9317.96 575
9318.87 574
9319.78 578
9320.69 509
9321.60 568
9322.52 574
9323.43 501
9324.34 564
9325.25 520
9326.16 486
9327.07 570
9327.99 555
9328.90 517
9329.81 504
9330.72 533
9331.63 511
9332.54 555
9333.46 512
9334.37 524
9335.28 505
9336.19 531
9337.11 523
9338.02 634
9338.93 581
9339.84 530
9340.75 486
9341.67 471
9342.58 506
9343.49 507
9344.40 482
9345.32 514
9346.23 519
9347.14 525
9348.06 474
9348.97 470
9349.88 547
9350.79 555
9351.71 504
9352.62 522
9353.53 557
9354.45 537
9355.36 531
9356.27 555
9357.19 546
9358.10 498
9359.01 528
9359.93 531
9360.84 547
9361.75 543
9362.67 543
9363.58 558
9364.49 517
9365.41 523
9366.32 516
9367.23 525
9368.15 529
9369.06 493
9369.97 550
9370.89 548
9371.80 527
9372.72 584
9373.63 483
9374.54 436
9375.46 488
9376.37 527
9377.29 532
9378.20 518
9379.12 587
9380.03 577
9380.94 573
9381.86 579
9382.77 508
9383.69 530
9384.60 570
9385.52 592
9386.43 602
9387.35 523
9388.26 581
9389.18 597
9390.09 577
9391.01 635
9391.92 596
9392.84 671
9393.75 674
9394.67 734
9395.58 603
9396.50 660
9397.41 634
9398.33 631
9399.24 652
9400.16 603
9401.07 644
9401.99 657
9402.90 622
9403.82 576
9404.73 521
9405.65 533
9406.56 529
9407.48 602
9408.40 590
9409.31 526
9410.23 521
9411.14 585
9412.06 623
9412.98 534
9413.89 532
9414.81 605
9415.72 580
9416.64 603
9417.56 540
9418.47 580
9419.39 577
9420.30 579
9421.22 595
9422.14 603
9423.05 620
9423.97 594
9424.89 583
9425.80 580
9426.72 616
9427.64 632
9428.55 629
9429.47 633
9430.39 565
9431.30 602
9432.22 662
9433.14 558
9434.05 573
9434.97 619
9435.89 656
9436.80 652
9437.72 656
9438.64 672
9439.56 688
9440.47 709
9441.39 673
9442.31 609
9443.23 646
9444.14 639
9445.06 658
9445.98 634
9446.90 586
9447.81 656
9448.73 662
9449.65 666
9450.57 718
9451.48 725
9452.40 845
9453.32 979
9454.24 980
9455.16 971
9456.07 1004
9456.99 1045
9457.91 946
9458.83 891
9459.75 909
9460.66 842
9461.58 730
9462.50 686
9463.42 679
9464.34 620
9465.26 599
9466.18 631
9467.09 662
9468.01 614
9468.93 642
9469.85 594
9470.77 683
9471.69 629
9472.61 646
9473.53 595
9474.44 668
9475.36 639
9476.28 587
9477.20 589
9478.12 607
9479.04 677
9479.96 741
9480.88 669
9481.80 689
9482.72 731
9483.64 712
9484.56 767
9485.47 686
9486.39 641
9487.31 654
9488.23 629
9489.15 645
9490.07 700
9490.99 644
9491.91 665
9492.83 604
9493.75 608
9494.67 583
9495.59 606
9496.51 610
9497.43 595
9498.35 577
9499.27 607
9500.19 635
9501.11 625
9502.03 598
9502.95 610
9503.87 618
9504.79 599
9505.71 624
9506.63 594
9507.56 557
9508.48 633
9509.40 616
9510.32 620
9511.24 618
9512.16 650
9513.08 614
9514.00 591
9514.92 559
9515.84 667
9516.76 661
9517.68 674
9518.61 672
9519.53 660
9520.45 658
9521.37 620
9522.29 682
9523.21 719
9524.13 674
9525.05 610
9525.98 645
9526.90 623
9527.82 639
9528.74 675
9529.66 724
9530.58 752
9531.50 768
9532.43 751
9533.35 815
9534.27 982
9535.19 981
9536.11 922
9537.04 915
9537.96 878
9538.88 826
9539.80 778
9540.72 772
9541.65 719
9542.57 757
9543.49 751
9544.41 711
9545.34 741
9546.26 713
9547.18 688
9548.10 715
9549.03 659
9549.95 684
9550.87 684
9551.79 668
9552.72 696
9553.64 691
9554.56 737
9555.48 702
9556.41 667
9557.33 704
9558.25 665
9559.18 762
9560.10 785
9561.02 746
9561.95 721
9562.87 699
9563.79 723
9564.72 722
9565.64 680
9566.56 650
9567.49 682
9568.41 670
9569.33 701
9570.26 678
9571.18 659
9572.10 651
9573.03 694
9573.95 735
9574.88 638
9575.80 632
9576.72 680
9577.65 656
9578.57 705
9579.49 706
9580.42 602
9581.34 656
9582.27 630
9583.19 683
9584.12 680
9585.04 647
9585.96 685
9586.89 691
9587.81 645
9588.74 598
9589.66 621
9590.59 709
9591.51 741
9592.44 695
9593.36 674
9594.29 652
9595.21 680
9596.14 645
9597.06 700
9597.98 710
9598.91 731
9599.83 721
9600.76 770
9601.68 714
9602.61 756
9603.54 710
9604.46 703
9605.39 773
9606.31 721
9607.24 718
9608.16 765
9609.09 691
9610.01 736
9610.94 774
9611.86 743
9612.79 823
9613.72 791
9614.64 763
9615.57 784
9616.49 777
9617.42 768
9618.34 761
9619.27 890
9620.20 846
9621.12 811
9622.05 824
9622.97 820
9623.90 859
9624.83 890
9625.75 813
9626.68 865
9627.61 850
9628.53 845
9629.46 908
9630.39 913
9631.31 944
9632.24 1001
9633.16 953
9634.09 1031
9635.02 1091
9635.95 1029
9636.87 1055
9637.80 1082
9638.73 1171
9639.65 1093
9640.58 1118
9641.51 1113
9642.43 1133
9643.36 1086
9644.29 1075
9645.22 1067
9646.14 1128
9647.07 1181
9648.00 1273
9648.92 1363
9649.85 1515
9650.78 1581
9651.71 1656
9652.63 1711
9653.56 1642
9654.49 1563
9655.42 1516
9656.34 1509
9657.27 1337
9658.20 1242
9659.13 1184
9660.06 1128
9660.98 1092
9661.91 1093
9662.84 1108
9663.77 1062
9664.70 1090
9665.62 1097
9666.55 1110
9667.48 1160
9668.41 1170
9669.34 1260
9670.27 1203
9671.19 1213
9672.12 1192
9673.05 1285
9673.98 1347
9674.91 1263
9675.84 1283
9676.77 1310
9677.70 1346
9678.62 1248
9679.55 1270
9680.48 1317
9681.41 1354
9682.34 1326
9683.27 1280
9684.20 1336
9685.13 1383
9686.06 1490
9686.99 1399
9687.91 1460
9688.84 1324
9689.77 1338
9690.70 1391
9691.63 1482
9692.56 1598
9693.49 1520
9694.42 1502
9695.35 1651
9696.28 1569
9697.21 1629
9698.14 1731
9699.07 1764
9700.00 1679
9700.93 1735
9701.86 1752
9702.79 1775
9703.72 1702
9704.65 1648
9705.58 1552
9706.51 1462
9707.44 1349
9708.37 1308
9709.30 1298
9710.23 1358
9711.16 1306
9712.09 1250
9713.02 1255
9713.95 1318
9714.88 1361
9715.81 1483
9716.74 1565
9717.67 1549
9718.61 1465
9719.54 1416
9720.47 1439
9721.40 1394
9722.33 1287
9723.26 1329
9724.19 1167
9725.12 1234
9726.05 1231
9726.98 1244
9727.92 1271
9728.85 1205
9729.78 1231
9730.71 1309
9731.64 1298
9732.57 1321
9733.50 1350
9734.43 1316
9735.37 1340
9736.30 1319
9737.23 1296
9738.16 1282
9739.09 1316
9740.02 1208
9740.96 1128
9741.89 1113
9742.82 1139
9743.75 1122
9744.68 1094
9745.62 1056
9746.55 1070
9747.48 1152
9748.41 1141
9749.34 1067
9750.28 1061
9751.21 1092
9752.14 1163
9753.07 1079
9754.01 1045
9754.94 1047
9755.87 1052
9756.80 991
9757.74 999
9758.67 1033
9759.60 1137
9760.53 1052
9761.47 1026
9762.40 1089
9763.33 1078
9764.27 1089
9765.20 1177
9766.13 1131
9767.07 1100
9768.00 1089
9768.93 1058
9769.86 1087
9770.80 1033
9771.73 1052
9772.66 1055
9773.60 1130
9774.53 1143
9775.47 1155
9776.40 1254
9777.33 1275
9778.27 1250
9779.20 1341
9780.13 1317
9781.07 1401
9782.00 1384
9782.93 1406
9783.87 1412
9784.80 1434
9785.74 1446
9786.67 1303
9787.60 1320
9788.54 1372
9789.47 1213
9790.41 1183
9791.34 1116
9792.28 1108
9793.21 1098
9794.14 1059
9795.08 983
9796.01 1024
9796.95 1113
9797.88 1152
9798.82 1241
9799.75 1332
9800.69 1287
9801.62 1234
9802.56 1192
9803.49 1152
9804.42 1110
9805.36 1183
9806.29 1050
9807.23 988
9808.16 904
9809.10 936
9810.03 884
9810.97 833
9811.91 833
9812.84 891
9813.78 895
9814.71 869
9815.65 814
9816.58 912
9817.52 894
9818.45 870
9819.39 920
9820.32 881
9821.26 870
9822.20 892
9823.13 879
9824.07 879
9825.00 887
9825.94 867
9826.87 902
9827.81 867
9828.75 846
9829.68 814
9830.62 859
9831.55 843
9832.49 813
9833.43 893
9834.36 825
9835.30 832
9836.24 830
9837.17 782
9838.11 822
9839.05 909
9839.98 872
9840.92 815
9841.86 830
9842.79 841
9843.73 851
9844.67 872
9845.60 896
9846.54 854
9847.48 862
9848.41 838
9849.35 816
9850.29 821
9851.22 858
9852.16 841
9853.10 798
9854.04 840
9854.97 826
9855.91 752
9856.85 784
9857.79 804
9858.72 824
9859.66 819
9860.60 803
9861.54 844
9862.47 864
9863.41 831
9864.35 815
9865.29 849
9866.22 843
9867.16 856
9868.10 798
9869.04 792
9869.98 746
9870.91 767
9871.85 768
9872.79 805
9873.73 730
9874.67 786
9875.60 790
9876.54 729
9877.48 749
9878.42 847
9879.36 829
9880.30 858
9881.24 788
9882.17 739
9883.11 778
9884.05 812
9884.99 869
9885.93 733
9886.87 775
9887.81 745
9888.74 766
9889.68 714
9890.62 738
9891.56 735
9892.50 649
9893.44 720
9894.38 706
9895.32 697
9896.26 753
9897.20 750
9898.14 717
9899.08 706
9900.01 725
9900.95 723
9901.89 735
9902.83 766
9903.77 676
9904.71 728
9905.65 821
9906.59 706
9907.53 703
9908.47 787
9909.41 735
9910.35 716
9911.29 793
9912.23 738
9913.17 784
9914.11 749
9915.05 777
9915.99 748
9916.93 797
9917.87 814
9918.81 780
9919.75 794
9920.69 760
9921.63 798
9922.57 789
9923.51 808
9924.46 869
9925.40 961
9926.34 1177
9927.28 1232
9928.22 1389
9929.16 1487
9930.10 1468
9931.04 1552
9931.98 1533
9932.92 1379
9933.86 1310
9934.80 1276
9935.75 1070
9936.69 998
9937.63 888
9938.57 853
9939.51 869
9940.45 813
9941.39 801
9942.34 792
9943.28 771
9944.22 754
9945.16 697
9946.10 721
9947.04 781
9947.98 724
9948.93 788
9949.87 761
9950.81 702
9951.75 680
9952.69 674
9953.64 719
9954.58 707
9955.52 701
9956.46 728
9957.40 676
9958.35 732
9959.29 726
9960.23 749
9961.17 762
9962.12 743
9963.06 733
9964.00 696
9964.94 684
9965.89 763
9966.83 755
9967.77 819
9968.71 801
9969.66 785
9970.60 717
9971.54 740
9972.48 741
9973.43 720
9974.37 672
9975.31 710
9976.26 734
9977.20 647
9978.14 678
9979.09 670
9980.03 690
9980.97 694
9981.92 681
9982.86 611
9983.80 634
9984.75 635
9985.69 624
9986.63 640
9987.58 631
9988.52 642
9989.46 611
9990.41 650
9991.35 696
9992.30 673
9993.24 656
9994.18 634
9995.13 644
9996.07 632
9997.01 632
9997.96 629
9998.90 623
9999.85 608
10000.79 601
10001.74 640
10002.68 638
10003.62 623
10004.57 583
10005.51 638
10006.46 622
10007.40 674
10008.35 681
10009.29 658
10010.24 664
10011.18 626
10012.13 619
10013.07 581
10014.01 587
10014.96 572
10015.90 613
10016.85 639
10017.79 604
10018.74 593
10019.68 573
10020.63 565
10021.58 517
10022.52 564
10023.47 569
10024.41 623
10025.36 632
10026.30 603
10027.25 627
10028.19 615
10029.14 549
10030.08 552
10031.03 554
10031.98 564
10032.92 579
10033.87 546
10034.81 608
10035.76 589
10036.70 566
10037.65 587
10038.60 578
10039.54 514
10040.49 543
10041.43 529
10042.38 560
10043.33 546
10044.27 560
10045.22 568
10046.17 564
10047.11 507
10048.06 508
10049.01 524
10049.95 509
10050.90 516
10051.84 555
10052.79 561
10053.74 522
10054.69 537
10055.63 532
10056.58 504
10057.53 496
10058.47 492
10059.42 509
10060.37 564
10061.31 569
10062.26 573
10063.21 531
10064.16 609
10065.10 545
10066.05 563
10067.00 528
10067.94 519
10068.89 520
10069.84 567
10070.79 539
10071.73 538
10072.68 549
10073.63 556
10074.58 529
10075.53 524
10076.47 573
10077.42 542
10078.37 542
10079.32 536
10080.26 543
10081.21 519
10082.16 481
10083.11 521
10084.06 540
10085.01 537
10085.95 535
10086.90 537
10087.85 507
10088.80 434
10089.75 525
10090.70 492
10091.64 486
10092.59 494
10093.54 554
10094.49 544
10095.44 523
10096.39 501
10097.34 496
10098.28 578
10099.23 529
10100.18 530
10101.13 517
10102.08 520
10103.03 505
10103.98 501
10104.93 516
10105.88 521
10106.83 554
10107.78 555
10108.72 556
10109.67 496
10110.62 497
10111.57 471
10112.52 516
10113.47 532
10114.42 537
10115.37 462
10116.32 526
10117.27 490
10118.22 501
10119.17 513
10120.12 502
10121.07 479
10122.02 497
10122.97 507
10123.92 509
10124.87 488
10125.82 487
10126.77 510
10127.72 508
10128.67 466
10129.62 467
10130.57 482
10131.52 493
10132.47 485
10133.42 467
10134.37 503
10135.32 465
10136.27 482
10137.22 492
10138.18 471
10139.13 475
10140.08 507
10141.03 525
10141.98 522
10142.93 515
10143.88 494
10144.83 546
10145.78 485
10146.73 475
10147.68 505
10148.64 489
10149.59 482
10150.54 484
10151.49 459
10152.44 509
10153.39 529
10154.34 517
10155.30 481
10156.25 508
10157.20 511
10158.15 512
10159.10 488
10160.05 505
10161.01 501
10161.96 514
10162.91 476
10163.86 497
10164.81 502
10165.76 550
10166.72 566
10167.67 591
10168.62 506
10169.57 534
10170.53 538
10171.48 563
10172.43 546
10173.38 531
10174.33 509
10175.29 536
10176.24 523
10177.19 502
10178.14 524
10179.10 563
10180.05 550
10181.00 560
10181.96 528
10182.91 561
10183.86 584
10184.81 513
10185.77 544
10186.72 586
10187.67 554
10188.63 574
10189.58 554
10190.53 563
10191.49 588
10192.44 574
10193.39 585
10194.35 590
10195.30 621
10196.25 607
10197.21 604
10198.16 586
10199.11 589
10200.07 648
10201.02 605
10201.97 632
10202.93 658
10203.88 602
10204.84 600
10205.79 678
10206.74 679
10207.70 683
10208.65 730
10209.60 756
10210.56 780
10211.51 868
10212.47 769
10213.42 596
10214.38 679
10215.33 683
10216.28 646
10217.24 612
10218.19 611
10219.15 634
10220.10 614
10221.06 585
10222.01 582
10222.97 597
10223.92 560
10224.88 576
10225.83 583
10226.79 589
10227.74 582
10228.70 581
10229.65 539
10230.61 609
10231.56 600
10232.52 615
10233.47 612
10234.43 642
10235.38 750
10236.34 784
10237.29 779
10238.25 856
10239.20 800
10240.16 765
10241.11 777
10242.07 717
10243.03 733
10243.98 650
10244.94 601
10245.89 611
10246.85 617
10247.80 619
10248.76 593
10249.72 562
10250.67 562
10251.63 538
10252.58 535
10253.54 533
10254.50 496
10255.45 488
10256.41 528
10257.36 531
10258.32 535
10259.28 582
10260.23 528
10261.19 534
10262.15 505
10263.10 513
10264.06 515
10265.02 464
10265.97 473
10266.93 572
10267.89 503
10268.84 539
10269.80 490
10270.76 522
10271.71 549
10272.67 488
10273.63 482
10274.59 467
10275.54 543
10276.50 501
10277.46 517
10278.41 495
10279.37 507
10280.33 507
10281.29 502
10282.24 478
10283.20 514
10284.16 469
10285.12 457
10286.07 465
10287.03 484
10287.99 495
10288.95 537
10289.91 509
10290.86 493
10291.82 536
10292.78 533
10293.74 532
10294.70 541
10295.65 526
10296.61 518
10297.57 516
10298.53 475
10299.49 475
10300.44 506
10301.40 489
10302.36 506
10303.32 491
10304.28 436
10305.24 468
10306.20 502
10307.15 447
10308.11 479
10309.07 476
10310.03 518
10310.99 472
10311.95 505
10312.91 509
10313.87 538
10314.82 515
10315.78 526
10316.74 469
10317.70 501
10318.66 516
10319.62 531
10320.58 524
10321.54 488
10322.50 494
10323.46 496
10324.42 482
10325.38 494
10326.34 481
10327.29 494
10328.25 512
10329.21 559
10330.17 593
10331.13 573
10332.09 556
10333.05 563
10334.01 537
10334.97 561
10335.93 559
10336.89 523
10337.85 472
10338.81 468
10339.77 459
10340.73 464
10341.69 525
10342.65 477
10343.61 478
10344.57 499
10345.54 428
10346.50 486
10347.46 451
10348.42 433
10349.38 447
10350.34 473
10351.30 501
10352.26 475
10353.22 483
10354.18 454
10355.14 479
10356.10 483
10357.06 491
10358.02 478
10358.99 454
10359.95 416
10360.91 441
10361.87 490
10362.83 448
10363.79 479
10364.75 476
10365.71 499
10366.68 467
10367.64 471
10368.60 465
10369.56 483
10370.52 550
10371.48 477
10372.44 509
10373.41 444
10374.37 426
10375.33 468
10376.29 438
10377.25 439
10378.22 439
10379.18 495
10380.14 542
10381.10 482
10382.06 444
10383.03 477
10383.99 506
10384.95 434
10385.91 452
10386.88 457
10387.84 519
10388.80 502
10389.76 495
10390.72 466
10391.69 461
10392.65 495
10393.61 489
10394.58 502
10395.54 495
10396.50 429
10397.46 460
10398.43 468
10399.39 439
10400.35 470
10401.32 500
10402.28 537
10403.24 466
10404.20 493
10405.17 500
10406.13 502
10407.09 461
10408.06 494
10409.02 436
10409.98 468
10410.95 472
10411.91 484
10412.88 518
10413.84 533
10414.80 537
10415.77 556
10416.73 633
10417.69 627
10418.66 690
10419.62 719
10420.59 769
10421.55 764
10422.51 781
10423.48 698
10424.44 668
10425.41 633
10426.37 591
10427.33 563
10428.30 563
10429.26 517
10430.23 534
10431.19 523
10432.16 432
10433.12 461
10434.08 450
10435.05 465
10436.01 430
10436.98 438
10437.94 470
10438.91 476
10439.87 505
10440.84 476
10441.80 457
10442.77 454
10443.73 466
10444.70 404
10445.66 432
10446.63 433
10447.59 418
10448.56 394
10449.52 436
10450.49 392
10451.45 409
10452.42 449
10453.38 422
10454.35 400
10455.32 379
10456.28 436
10457.25 419
10458.21 428
10459.18 467
10460.14 464
10461.11 461
10462.08 428
10463.04 467
10464.01 427
10464.97 443
10465.94 443
10466.90 486
10467.87 417
10468.84 391
10469.80 411
10470.77 386
10471.74 425
10472.70 419
10473.67 429
10474.63 506
10475.60 419
10476.57 377
10477.53 411
10478.50 411
10479.47 422
10480.43 426
10481.40 441
10482.37 415
10483.33 500
10484.30 442
10485.27 380
10486.24 386
10487.20 424
10488.17 416
10489.14 372
10490.10 424
10491.07 456
10492.04 430
10493.01 417
10493.97 462
10494.94 474
10495.91 449
10496.87 492
10497.84 454
10498.81 412
10499.78 434
10500.74 433
10501.71 452
10502.68 422
10503.65 406
10504.62 419
10505.58 506
10506.55 433
10507.52 424
10508.49 450
10509.46 417
10510.42 431
10511.39 404
10512.36 367
10513.33 407
10514.30 435
10515.26 404
10516.23 386
10517.20 431
10518.17 434
10519.14 384
10520.11 399
10521.08 387
10522.04 357
10523.01 393
10523.98 428
10524.95 391
10525.92 405
10526.89 406
10527.86 422
10528.83 390
10529.79 392
10530.76 386
10531.73 418
10532.70 426
10533.67 426
10534.64 428
10535.61 388
10536.58 406
10537.55 430
10538.52 393
10539.49 429
10540.46 357
10541.43 363
10542.39 393
10543.36 415
10544.33 435
10545.30 463
10546.27 410
10547.24 431
10548.21 430
10549.18 446
10550.15 445
10551.12 411
10552.09 445
10553.06 483
10554.03 395
10555.00 401
10555.97 391
10556.94 417
10557.91 442
10558.88 425
10559.85 491
10560.82 523
10561.80 495
10562.77 524
10563.74 539
10564.71 509
10565.68 509
10566.65 447
10567.62 448
10568.59 456
10569.56 445
10570.53 473
10571.50 461
10572.47 421
10573.44 442
10574.41 413
10575.39 384
10576.36 437
10577.33 357
10578.30 392
10579.27 393
10580.24 441
10581.21 409
10582.18 465
10583.16 417
10584.13 419
10585.10 428
10586.07 455
10587.04 413
10588.01 434
10588.99 467
10589.96 511
10590.93 473
10591.90 450
10592.87 441
10593.84 459
10594.82 449
10595.79 433
10596.76 451
10597.73 492
10598.70 492
10599.68 438
10600.65 457
10601.62 484
10602.59 465
10603.57 452
10604.54 384
10605.51 414
10606.48 427
10607.46 430
10608.43 430
10609.40 466
10610.37 507
10611.35 397
10612.32 401
10613.29 423
10614.27 415
10615.24 397
10616.21 420
10617.18 465
10618.16 405
10619.13 426
10620.10 391
10621.08 413
10622.05 419
10623.02 429
10624.00 415
10624.97 468
10625.94 496
10626.92 475
10627.89 460
10628.86 453
10629.84 432
10630.81 421
10631.78 428
10632.76 444
10633.73 462
10634.71 462
10635.68 465
10636.65 458
10637.63 445
10638.60 479
10639.58 524
10640.55 584
10641.52 516
10642.50 530
10643.47 501
10644.45 509
10645.42 506
10646.39 522
10647.37 474
10648.34 498
10649.32 477
10650.29 434
10651.27 457
10652.24 412
10653.22 426
10654.19 481
10655.17 402
10656.14 416
10657.12 447
10658.09 407
10659.07 399
10660.04 417
10661.01 411
10661.99 466
10662.97 404
10663.94 400
10664.92 446
10665.89 440
10666.87 466
10667.84 443
10668.82 407
10669.79 463
10670.77 449
10671.74 477
10672.72 450
10673.69 432
10674.67 412
10675.65 421
10676.62 451
10677.60 450
10678.57 422
10679.55 433
10680.52 467
10681.50 490
10682.48 502
10683.45 459
10684.43 398
10685.40 447
10686.38 482
10687.36 479
10688.33 430
10689.31 418
10690.29 469
10691.26 429
10692.24 441
10693.22 418
10694.19 455
10695.17 420
10696.14 428
10697.12 419
10698.10 394
10699.08 365
10700.05 399
10701.03 431
10702.01 429
10702.98 397
10703.96 381
10704.94 416
10705.91 455
10706.89 450
10707.87 447
10708.85 397
10709.82 417
10710.80 400
10711.78 421
10712.75 414
10713.73 373
10714.71 410
10715.69 409
10716.66 382
10717.64 395
10718.62 381
10719.60 405
10720.57 422
10721.55 423
10722.53 420
10723.51 377
10724.49 357
10725.46 354
10726.44 343
10727.42 396
10728.40 397
10729.38 395
10730.35 397
10731.33 368
10732.31 344
10733.29 408
10734.27 382
10735.25 421
10736.22 423
10737.20 433
10738.18 424
10739.16 421
10740.14 368
10741.12 392
10742.10 458
10743.08 428
10744.05 379
10745.03 392
10746.01 409
10746.99 432
10747.97 384
10748.95 364
10749.93 402
10750.91 396
10751.89 439
10752.87 428
10753.84 380
10754.82 386
10755.80 396
10756.78 401
10757.76 397
10758.74 378
10759.72 398
10760.70 421
10761.68 356
10762.66 409
10763.64 404
10764.62 437
10765.60 378
10766.58 348
10767.56 338
10768.54 409
10769.52 406
10770.50 405
10771.48 388
10772.46 382
10773.44 356
10774.42 446
10775.40 436
10776.38 401
10777.36 409
10778.34 360
10779.32 377
10780.30 356
10781.28 384
10782.26 397
10783.24 434
10784.22 403
10785.20 417
10786.19 411
10787.17 436
10788.15 454
10789.13 384
10790.11 400
10791.09 421
10792.07 413
10793.05 394
10794.03 363
10795.01 359
10796.00 384
10796.98 443
10797.96 415
10798.94 362
10799.92 380
10800.90 360
10801.88 396
10802.86 379
10803.85 360
10804.83 395
10805.81 383
10806.79 363
10807.77 372
10808.75 400
10809.74 335
10810.72 359
10811.70 389
10812.68 385
10813.66 370
10814.65 381
10815.63 427
10816.61 445
10817.59 395
10818.57 351
10819.56 394
10820.54 376
10821.52 423
10822.50 419
10823.49 403
10824.47 386
10825.45 409
10826.43 397
10827.42 414
10828.40 386
10829.38 422
10830.36 427
10831.35 430
10832.33 458
10833.31 398
10834.30 421
10835.28 400
10836.26 365
10837.25 425
10838.23 419
10839.21 374
10840.19 402
10841.18 359
10842.16 380
10843.14 402
10844.13 384
10845.11 401
10846.09 374
10847.08 347
10848.06 393
10849.05 423
10850.03 392
10851.01 407
10852.00 409
10852.98 431
10853.96 408
10854.95 417
10855.93 408
10856.92 449
10857.90 481
10858.88 427
10859.87 408
10860.85 415
10861.84 392
10862.82 406
10863.80 421
10864.79 433
10865.77 396
10866.76 413
10867.74 440
10868.73 437
10869.71 467
10870.70 416
10871.68 403
10872.67 409
10873.65 441
10874.63 427
10875.62 430
10876.60 427
10877.59 404
10878.57 393
10879.56 380
10880.54 421
10881.53 457
10882.51 437
10883.50 437
10884.48 437
10885.47 417
10886.46 461
10887.44 475
10888.43 485
10889.41 496
10890.40 522
10891.38 506
10892.37 482
10893.35 500
10894.34 451
10895.33 489
10896.31 501
10897.30 516
10898.28 494
10899.27 496
10900.25 493
10901.24 474
10902.23 503
10903.21 485
10904.20 449
10905.18 503
10906.17 446
10907.16 438
10908.14 477
10909.13 550
10910.12 567
10911.10 516
10912.09 528
10913.08 530
10914.06 524
10915.05 514
10916.04 565
10917.02 544
10918.01 557
10919.00 545
10919.98 573
10920.97 557
10921.96 557
10922.94 573
10923.93 581
10924.92 533
10925.90 536
10926.89 528
10927.88 553
10928.87 578
10929.85 551
10930.84 572
10931.83 548
10932.82 569
10933.80 550
10934.79 577
10935.78 604
10936.77 608
10937.75 608
10938.74 587
10939.73 543
10940.72 568
10941.70 591
10942.69 629
10943.68 634
10944.67 573
10945.66 628
10946.64 609
10947.63 618
10948.62 643
10949.61 669
10950.60 632
10951.58 633
10952.57 708
10953.56 699
10954.55 641
10955.54 698
10956.53 799
10957.52 852
10958.50 912
10959.49 909
10960.48 968
10961.47 993
10962.46 990
10963.45 995
10964.44 940
10965.42 861
10966.41 783
10967.40 756
10968.39 779
10969.38 770
10970.37 721
10971.36 746
10972.35 721
10973.34 685
10974.33 693
10975.32 703
10976.31 704
10977.29 706
10978.28 739
10979.27 664
10980.26 626
10981.25 710
10982.24 718
10983.23 723
10984.22 733
10985.21 809
10986.20 803
10987.19 839
10988.18 778
10989.17 726
10990.16 719
10991.15 718
10992.14 734
10993.13 757
10994.12 833
10995.11 861
10996.10 967
10997.09 1018
10998.08 1129
10999.07 1235
11000.06 1254
11001.05 1396
11002.05 1424
11003.04 1530
11004.03 1452
11005.02 1359
11006.01 1273
11007.00 1209
11007.99 1085
11008.98 946
11009.97 855
11010.96 776
11011.95 703
11012.94 676
11013.94 731
11014.93 683
11015.92 705
11016.91 642
11017.90 658
11018.89 661
11019.88 700
11020.87 696
11021.87 644
11022.86 641
11023.85 627
11024.84 609
11025.83 636
11026.82 644
11027.81 665
11028.81 634
11029.80 641
11030.79 624
11031.78 664
11032.77 623
11033.77 561
11034.76 586
11035.75 537
11036.74 576
11037.73 580
11038.73 629
11039.72 632
11040.71 622
11041.70 618
11042.70 558
11043.69 580
11044.68 585
11045.67 611
11046.67 569
11047.66 539
11048.65 549
11049.64 516
11050.64 477
11051.63 533
11052.62 540
11053.61 505
11054.61 478
11055.60 494
11056.59 523
11057.59 511
11058.58 515
11059.57 548
11060.57 533
11061.56 486
11062.55 476
11063.55 523
11064.54 558
11065.53 489
11066.53 503
11067.52 441
11068.51 438
11069.51 456
11070.50 481
11071.49 498
11072.49 501
11073.48 538
11074.48 552
11075.47 548
11076.46 553
11077.46 531
11078.45 492
11079.45 474
11080.44 518
11081.43 512
11082.43 561
11083.42 547
11084.42 561
11085.41 534
11086.40 489
11087.40 482
11088.39 516
11089.39 511
11090.38 470
11091.38 436
11092.37 459
11093.37 473
11094.36 450
11095.36 510
11096.35 488
11097.35 436
11098.34 469
11099.34 503
11100.33 487
11101.33 441
11102.32 439
11103.32 450
11104.31 477
11105.31 481
11106.30 464
11107.30 446
11108.29 446
11109.29 503
11110.28 449
11111.28 461
11112.27 433
11113.27 472
11114.26 450
11115.26 465
11116.26 497
11117.25 469
11118.25 522
11119.24 486
11120.24 469
11121.24 469
11122.23 455
11123.23 488
11124.22 470
11125.22 445
11126.22 454
11127.21 460
11128.21 463
11129.20 469
11130.20 423
11131.20 429
11132.19 476
11133.19 468
11134.19 471
11135.18 411
11136.18 508
11137.18 481
11138.17 466
11139.17 420
11140.17 453
11141.16 431
11142.16 452
11143.16 451
11144.15 439
11145.15 452
11146.15 496
11147.14 396
11148.14 464
11149.14 416
11150.14 437
11151.13 430
11152.13 394
11153.13 490
11154.13 449
11155.12 453
11156.12 454
11157.12 449
11158.12 438
11159.11 431
11160.11 478
11161.11 434
11162.11 400
11163.10 422
11164.10 461
11165.10 446
11166.10 417
11167.10 414
11168.09 419
11169.09 412
11170.09 455
11171.09 462
11172.09 435
11173.08 415
11174.08 439
11175.08 426
11176.08 415
11177.08 432
11178.08 431
11179.08 437
11180.07 396
11181.07 395
11182.07 450
11183.07 422
11184.07 402
11185.07 426
11186.07 433
11187.06 447
11188.06 403
11189.06 347
11190.06 440
11191.06 391
11192.06 416
11193.06 458
11194.06 459
11195.06 437
11196.06 393
11197.06 386
11198.06 388
11199.05 367
11200.05 381
11201.05 372
11202.05 391
11203.05 381
11204.05 388
11205.05 423
11206.05 426
11207.05 396
11208.05 391
11209.05 402
11210.05 450
11211.05 436
11212.05 425
11213.05 389
11214.05 386
11215.05 431
11216.05 425
11217.05 399
11218.05 387
11219.05 389
11220.05 370
11221.05 375
11222.05 411
11223.05 406
11224.05 344
11225.06 372
11226.06 409
11227.06 402
11228.06 363
11229.06 388
11230.06 406
11231.06 395
11232.06 367
11233.06 407
11234.06 425
11235.06 379
11236.06 375
11237.07 381
11238.07 382
11239.07 415
11240.07 425
11241.07 417
11242.07 402
11243.07 432
11244.07 372
11245.08 432
11246.08 359
11247.08 383
11248.08 389
11249.08 414
11250.08 398
11251.09 368
11252.09 398
11253.09 421
11254.09 407
11255.09 406
11256.10 361
11257.10 372
11258.10 431
11259.10 385
11260.10 415
11261.11 421
11262.11 404
11263.11 404
11264.11 392
11265.11 376
11266.12 380
11267.12 413
11268.12 390
11269.12 402
11270.13 346
11271.13 411
11272.13 378
11273.14 371
11274.14 391
11275.14 362
11276.14 380
11277.15 396
11278.15 371
11279.15 413
11280.16 415
11281.16 420
11282.16 451
11283.17 406
11284.17 394
11285.17 423
11286.17 397
11287.18 442
11288.18 395
11289.18 380
11290.19 430
11291.19 406
11292.20 397
11293.20 408
11294.20 372
11295.21 362
11296.21 383
11297.21 395
11298.22 439
11299.22 412
11300.23 354
11301.23 383
11302.23 434
11303.24 413
11304.24 372
11305.25 407
11306.25 470
11307.25 391
11308.26 461
11309.26 438
11310.27 428
11311.27 385
11312.28 419
11313.28 469
11314.29 500
11315.29 487
11316.29 469
11317.30 454
11318.30 426
11319.31 505
11320.31 467
11321.32 438
11322.32 423
11323.33 429
11324.33 411
11325.34 442
11326.34 379
11327.35 410
11328.35 365
11329.36 385
11330.36 410
11331.37 385
11332.38 369
11333.38 404
11334.39 415
11335.39 413
11336.40 423
11337.40 402
11338.41 480
11339.41 465
11340.42 415
11341.43 422
11342.43 452
11343.44 458
11344.44 463
11345.45 472
11346.46 493
11347.46 416
11348.47 459
11349.47 389
11350.48 406
11351.49 415
11352.49 419
11353.50 392
11354.50 368
11355.51 348
11356.52 378
11357.52 416
11358.53 348
11359.54 383
11360.54 386
11361.55 387
11362.56 381
11363.56 380
11364.57 366
11365.58 355
11366.58 354
11367.59 349
11368.60 369
11369.61 351
11370.61 392
11371.62 384
11372.63 414
11373.63 401
11374.64 368
11375.65 374
11376.66 401
11377.66 416
11378.67 418
11379.68 348
11380.69 394
11381.69 359
11382.70 369
11383.71 362
11384.72 364
11385.72 386
11386.73 334
11387.74 336
11388.75 356
11389.76 362
11390.76 372
11391.77 368
11392.78 375
11393.79 373
11394.80 361
11395.80 353
11396.81 361
11397.82 383
11398.83 355
11399.84 336
11400.85 359
11401.85 366
11402.86 377
11403.87 358
11404.88 398
11405.89 355
11406.90 373
11407.91 377
11408.91 354
11409.92 367
11410.93 354
11411.94 358
11412.95 398
11413.96 332
11414.97 359
11415.98 394
11416.99 371
11418.00 390
11419.00 338
11420.01 313
11421.02 351
11422.03 368
11423.04 358
11424.05 319
11425.06 346
11426.07 367
11427.08 345
11428.09 341
11429.10 362
11430.11 379
11431.12 404
11432.13 380
11433.14 359
11434.15 379
11435.16 357
11436.17 384
11437.18 355
11438.19 325
11439.20 374
11440.21 384
11441.22 398
11442.23 359
11443.24 357
11444.25 406
11445.26 429
11446.27 382
11447.28 367
11448.29 337
11449.30 349
11450.31 364
11451.32 392
11452.33 397
11453.34 361
11454.36 352
11455.37 349
11456.38 351
11457.39 335
11458.40 379
11459.41 392
11460.42 419
11461.43 378
11462.44 377
11463.45 396
11464.47 404
11465.48 365
11466.49 381
11467.50 363
11468.51 330
11469.52 384
11470.53 362
11471.55 424
11472.56 371
11473.57 391
11474.58 410
11475.59 373
11476.60 353
11477.62 362
11478.63 350
11479.64 371
11480.65 379
11481.66 369
11482.68 380
11483.69 398
11484.70 413
11485.71 391
11486.72 355
11487.74 385
11488.75 386
11489.76 365
11490.77 382
11491.79 396
11492.80 386
11493.81 366
11494.82 378
11495.84 375
11496.85 367
11497.86 408
11498.87 404
11499.89 378
11500.90 344
11501.91 356
11502.93 374
11503.94 383
11504.95 381
11505.96 319
11506.98 357
11507.99 386
11509.00 404
11510.02 400
11511.03 366
11512.04 414
11513.06 447
11514.07 406
11515.08 346
11516.10 338
11517.11 336
11518.13 378
11519.14 353
11520.15 395
11521.17 362
11522.18 359
11523.19 375
11524.21 403
11525.22 357
11526.24 399
11527.25 397
11528.26 427
11529.28 359
11530.29 347
11531.31 368
11532.32 369
11533.33 345
11534.35 400
11535.36 350
11536.38 433
11537.39 389
11538.41 383
11539.42 361
11540.44 384
11541.45 389
11542.47 400
11543.48 401
11544.49 398
11545.51 409
11546.52 395
11547.54 447
11548.55 418
11549.57 380
11550.58 388
11551.60 363
11552.61 380
11553.63 395
11554.64 372
11555.66 386
11556.68 459
11557.69 448
11558.71 420
11559.72 428
11560.74 445
11561.75 470
11562.77 430
11563.78 443
11564.80 438
11565.82 432
11566.83 464
11567.85 469
11568.86 439
11569.88 460
11570.89 492
11571.91 502
11572.93 419
11573.94 446
11574.96 458
11575.97 491
11576.99 504
11578.01 432
11579.02 487
11580.04 531
11581.06 572
11582.07 557
11583.09 535
11584.11 539
11585.12 571
11586.14 583
11587.16 556
11588.17 580
11589.19 610
11590.21 636
11591.22 657
11592.24 622
11593.26 700
11594.27 740
11595.29 738
11596.31 810
11597.32 900
11598.34 951
11599.36 1101
11600.38 1233
11601.39 1268
11602.41 1299
11603.43 1332
11604.45 1126
11605.46 1099
11606.48 1024
11607.50 900
11608.52 825
11609.53 729
11610.55 635
11611.57 582
11612.59 548
11613.60 540
11614.62 554
11615.64 502
11616.66 521
11617.68 495
11618.69 504
11619.71 468
11620.73 468
11621.75 491
11622.77 479
11623.78 506
11624.80 504
11625.82 445
11626.84 467
11627.86 476
11628.88 457
11629.90 496
11630.91 475
11631.93 480
11632.95 475
11633.97 441
11634.99 470
11636.01 449
11637.03 508
11638.05 537
11639.06 524
11640.08 475
11641.10 508
11642.12 481
11643.14 421
11644.16 468
11645.18 507
11646.20 447
11647.22 428
11648.24 376
11649.26 402
11650.28 390
11651.30 374
11652.31 423
11653.33 440
11654.35 373
11655.37 379
11656.39 418
11657.41 488
11658.43 413
11659.45 437
11660.47 518
11661.49 446
11662.51 425
11663.53 412
11664.55 470
11665.57 418
11666.59 409
11667.61 405
11668.63 420
11669.65 450
11670.67 423
11671.69 412
11672.71 426
11673.73 445
11674.76 442
11675.78 498
11676.80 487
11677.82 473
11678.84 459
11679.86 500
11680.88 446
11681.90 444
11682.92 434
11683.94 417
11684.96 476
11685.98 462
11687.00 467
11688.03 475
11689.05 400
11690.07 441
11691.09 459
11692.11 417
11693.13 406
11694.15 433
11695.17 509
11696.20 440
11697.22 406
11698.24 409
11699.26 441
11700.28 422
11701.30 423
11702.33 442
11703.35 430
11704.37 395
11705.39 401
11706.41 454
11707.44 412
11708.46 387
11709.48 424
11710.50 397
11711.52 396
11712.55 369
11713.57 402
11714.59 385
11715.61 377
11716.63 419
11717.66 391
11718.68 410
11719.70 380
11720.72 409
11721.75 437
11722.77 381
11723.79 375
11724.82 411
11725.84 401
11726.86 383
11727.88 355
11728.91 379
11729.93 352
11730.95 330
11731.98 356
11733.00 386
11734.02 376
11735.04 419
11736.07 342
11737.09 344
11738.11 346
11739.14 352
11740.16 369
11741.18 355
11742.21 380
11743.23 377
11744.25 388
11745.28 367
11746.30 432
11747.33 381
11748.35 413
11749.37 425
11750.40 377
11751.42 372
11752.44 381
11753.47 345
11754.49 342
11755.52 372
11756.54 406
11757.57 373
11758.59 351
11759.61 360
11760.64 369
11761.66 372
11762.69 373
11763.71 369
11764.74 356
11765.76 355
11766.78 388
11767.81 363
11768.83 324
11769.86 374
11770.88 397
11771.91 373
11772.93 369
11773.96 361
11774.98 376
11776.01 345
11777.03 360
11778.06 392
11779.08 370
11780.11 349
11781.13 361
11782.16 340
11783.18 348
11784.21 375
11785.23 349
11786.26 419
11787.28 346
11788.31 368
11789.34 404
11790.36 390
11791.39 379
11792.41 328
11793.44 344
11794.46 373
11795.49 354
11796.52 332
11797.54 365
11798.57 385
11799.59 354
11800.62 350
11801.65 359
11802.67 346
11803.70 402
11804.72 357
11805.75 373
11806.78 371
11807.80 389
11808.83 405
11809.86 376
11810.88 367
11811.91 386
11812.93 371
11813.96 352
11814.99 378
11816.01 376
11817.04 388
11818.07 328
11819.10 336
11820.12 375
11821.15 361
11822.18 371
11823.20 353
11824.23 443
11825.26 423
11826.28 370
11827.31 375
11828.34 390
11829.37 407
11830.39 353
11831.42 432
11832.45 408
11833.48 331
11834.50 370
11835.53 413
11836.56 424
11837.59 393
11838.61 392
11839.64 416
11840.67 422
11841.70 378
11842.72 353
11843.75 375
11844.78 401
11845.81 368
11846.84 390
11847.86 363
11848.89 325
11849.92 375
11850.95 412
11851.98 410
11853.01 370
11854.03 375
11855.06 396
11856.09 405
11857.12 413
11858.15 406
11859.18 432
11860.20 398
11861.23 413
11862.26 392
11863.29 416
11864.32 394
11865.35 383
11866.38 392
11867.41 393
11868.44 405
11869.46 387
11870.49 455
11871.52 432
11872.55 334
11873.58 340
11874.61 412
11875.64 426
11876.67 407
11877.70 409
11878.73 388
11879.76 455
11880.79 371
11881.82 407
11882.85 407
11883.88 433
11884.91 408
11885.93 491
11886.96 450
11887.99 414
11889.02 479
11890.05 478
11891.08 431
11892.11 458
11893.14 429
11894.17 433
11895.20 422
11896.23 431
11897.26 442
11898.30 465
11899.33 464
11900.36 499
11901.39 501
11902.42 469
11903.45 530
11904.48 521
11905.51 566
11906.54 507
11907.57 521
11908.60 551
11909.63 517
11910.66 456
11911.69 509
11912.72 515
11913.75 533
11914.79 476
11915.82 450
11916.85 495
11917.88 467
11918.91 474
11919.94 470
11920.97 548
11922.00 527
11923.04 534
11924.07 505
11925.10 511
11926.13 529
11927.16 538
11928.19 560
11929.22 570
11930.26 596
11931.29 656
11932.32 670
11933.35 734
11934.38 744
11935.41 776
11936.45 724
11937.48 677
11938.51 671
11939.54 643
11940.58 634
11941.61 552
11942.64 503
11943.67 527
11944.70 513
11945.74 490
11946.77 480
11947.80 484
11948.83 468
11949.87 511
11950.90 450
11951.93 467
11952.96 444
11954.00 439
11955.03 460
11956.06 412
11957.09 400
11958.13 397
11959.16 435
11960.19 450
11961.23 455
11962.26 469
11963.29 424
11964.33 410
11965.36 404
11966.39 423
11967.43 425
11968.46 435
11969.49 418
11970.53 461
11971.56 455
11972.59 423
11973.63 433
11974.66 419
11975.69 454
11976.73 433
11977.76 427
11978.79 362
11979.83 407
11980.86 406
11981.90 397
11982.93 398
11983.96 457
11985.00 431
11986.03 478
11987.07 473
11988.10 421
11989.13 410
11990.17 397
11991.20 429
11992.24 418
11993.27 420
11994.31 426
11995.34 438
11996.38 427
11997.41 475
11998.44 414
11999.48 459
12000.51 426
12001.55 432
12002.58 453
12003.62 462
12004.65 442
12005.69 446
12006.72 487
12007.76 462
12008.79 449
12009.83 484
12010.86 453
12011.90 449
12012.93 469
12013.97 490
12015.00 494
12016.04 473
12017.08 448
12018.11 460
12019.15 456
12020.18 497
12021.22 537
12022.25 471
12023.29 491
12024.32 468
12025.36 454
12026.40 460
12027.43 516
12028.47 472
12029.50 461
12030.54 445
12031.58 455
12032.61 459
12033.65 452
12034.68 474
12035.72 477
12036.76 501
12037.79 487
12038.83 474
12039.87 462
12040.90 500
12041.94 469
12042.98 517
12044.01 488
12045.05 474
12046.09 466
12047.12 462
12048.16 443
12049.20 458
12050.23 474
12051.27 497
12052.31 500
12053.34 531
12054.38 500
12055.42 427
12056.45 460
12057.49 521
12058.53 505
12059.57 550
12060.60 512
12061.64 465
12062.68 513
12063.72 517
12064.75 556
12065.79 526
12066.83 545
12067.87 513
12068.90 491
12069.94 513
12070.98 460
12072.02 511
12073.06 520
12074.09 539
12075.13 507
12076.17 517
12077.21 534
12078.24 533
12079.28 494
12080.32 503
12081.36 531
12082.40 521
12083.44 533
12084.47 524
12085.51 501
12086.55 539
12087.59 597
12088.63 534
12089.67 538
12090.71 508
12091.74 529
12092.78 538
12093.82 563
12094.86 591
12095.90 579
12096.94 600
12097.98 646
12099.02 632
12100.05 590
12101.09 647
12102.13 693
12103.17 746
12104.21 729
12105.25 754
12106.29 827
12107.33 775
12108.37 800
12109.41 742
12110.45 690
12111.49 669
12112.53 603
12113.57 574
12114.61 560
12115.65 588
12116.69 501
12117.72 525
12118.76 549
12119.80 530
12120.84 500
12121.88 499
12122.92 525
12123.96 451
12125.00 478
12126.04 490
12127.08 476
12128.12 455
12129.17 421
12130.21 448
12131.25 467
12132.29 440
12133.33 441
12134.37 476
12135.41 458
12136.45 397
12137.49 439
12138.53 496
12139.57 489
12140.61 437
12141.65 484
12142.69 475
12143.73 469
12144.77 432
12145.82 471
12146.86 496
12147.90 468
12148.94 444
12149.98 416
12151.02 379
12152.06 431
12153.10 452
12154.15 445
12155.19 392
12156.23 388
12157.27 426
12158.31 400
12159.35 406
12160.39 411
12161.44 395
12162.48 423
12163.52 426
12164.56 386
12165.60 403
12166.64 415
12167.69 400
12168.73 380
12169.77 398
12170.81 370
12171.85 468
12172.90 434
12173.94 398
12174.98 400
12176.02 397
12177.07 422
12178.11 384
12179.15 410
12180.19 398
12181.24 426
12182.28 450
12183.32 439
12184.36 441
12185.41 406
12186.45 439
12187.49 427
12188.53 414
12189.58 411
12190.62 399
12191.66 405
12192.71 454
12193.75 412
12194.79 431
12195.84 412
12196.88 433
12197.92 422
12198.97 383
12200.01 407
12201.05 444
12202.10 409
12203.14 409
12204.18 430
12205.23 439
12206.27 414
12207.31 435
12208.36 415
12209.40 396
12210.44 421
12211.49 419
12212.53 385
12213.58 398
12214.62 431
12215.66 389
12216.71 436
12217.75 426
12218.80 446
12219.84 429
12220.88 448
12221.93 445
12222.97 461
12224.02 484
12225.06 493
12226.11 438
12227.15 440
12228.19 452
12229.24 423
12230.28 445
12231.33 407
12232.37 437
12233.42 480
12234.46 468
12235.51 440
12236.55 401
12237.60 422
12238.64 420
12239.69 392
12240.73 408
12241.78 414
12242.82 419
12243.87 411
12244.91 402
12245.96 420
12247.00 413
12248.05 421
12249.09 418
12250.14 419
12251.19 413
12252.23 407
12253.28 372
12254.32 381
12255.37 436
12256.41 417
12257.46 386
12258.51 367
12259.55 389
12260.60 415
12261.64 407
12262.69 388
12263.74 351
12264.78 376
12265.83 401
12266.87 372
12267.92 336
12268.97 349
12270.01 395
12271.06 387
12272.11 384
12273.15 363
12274.20 374
12275.24 352
12276.29 384
12277.34 343
12278.38 348
12279.43 391
12280.48 373
12281.52 359
12282.57 336
12283.62 362
12284.67 342
12285.71 396
12286.76 384
12287.81 325
12288.85 349
12289.90 350
12290.95 337
12292.00 348
12293.04 370
12294.09 372
12295.14 360
12296.18 344
12297.23 369
12298.28 362
12299.33 377
12300.38 353
12301.42 362
12302.47 352
12303.52 366
12304.57 343
12305.61 357
12306.66 341
12307.71 368
12308.76 357
12309.81 364
12310.85 329
12311.90 333
12312.95 368
12314.00 371
12315.05 359
12316.09 347
12317.14 356
12318.19 364
12319.24 357
12320.29 348
12321.34 355
12322.39 314
12323.43 334
12324.48 286
12325.53 366
12326.58 396
12327.63 322
12328.68 359
12329.73 339
12330.78 300
12331.82 316
12332.87 344
12333.92 323
12334.97 330
12336.02 311
12337.07 311
12338.12 319
12339.17 299
12340.22 327
12341.27 325
12342.32 331
12343.37 275
12344.42 291
12345.46 324
12346.51 345
12347.56 341
12348.61 352
12349.66 339
12350.71 372
12351.76 382
12352.81 351
12353.86 355
12354.91 346
12355.96 326
12357.01 348
12358.06 375
12359.11 333
12360.16 327
12361.21 345
12362.26 389
12363.31 339
12364.36 379
12365.41 349
12366.47 316
12367.52 317
12368.57 315
12369.62 337
12370.67 315
12371.72 334
12372.77 380
12373.82 334
12374.87 338
12375.92 335
12376.97 327
12378.02 302
12379.07 332
12380.12 389
12381.18 322
12382.23 324
12383.28 327
12384.33 378
12385.38 331
12386.43 329
12387.48 351
12388.53 377
12389.59 354
12390.64 361
12391.69 357
12392.74 344
12393.79 385
12394.84 351
12395.90 317
12396.95 326
12398.00 383
12399.05 342
12400.10 344
12401.15 310
12402.21 348
12403.26 373
12404.31 358
12405.36 311
12406.41 318
12407.47 332
12408.52 359
12409.57 432
12410.62 353
12411.68 339
12412.73 343
12413.78 389
12414.83 380
12415.89 406
12416.94 397
12417.99 377
12419.04 369
12420.10 331
12421.15 309
12422.20 305
12423.26 375
12424.31 381
12425.36 364
12426.41 330
12427.47 365
12428.52 366
12429.57 385
12430.63 330
12431.68 325
12432.73 352
12433.79 393
12434.84 373
12435.89 353
12436.95 341
12438.00 365
12439.05 330
12440.11 335
12441.16 354
12442.21 308
12443.27 349
12444.32 354
12445.38 328
12446.43 319
12447.48 359
12448.54 364
12449.59 385
12450.65 364
12451.70 372
12452.75 349
12453.81 397
12454.86 379
12455.92 363
12456.97 319
12458.02 327
12459.08 398
12460.13 378
12461.19 331
12462.24 345
12463.30 405
12464.35 376
12465.41 409
12466.46 383
12467.52 345
12468.57 408
12469.63 433
12470.68 410
12471.74 382
12472.79 408
12473.85 403
12474.90 382
12475.96 423
12477.01 440
12478.07 406
12479.12 397
12480.18 413
12481.23 437
12482.29 402
12483.34 426
12484.40 453
12485.45 470
12486.51 460
12487.56 447
12488.62 467
12489.68 469
12490.73 524
12491.79 502
12492.84 607
12493.90 619
12494.95 699
12496.01 765
12497.07 804
12498.12 791
12499.18 769
12500.23 753
12501.29 727
12502.35 598
12503.40 604
12504.46 551
12505.52 554
12506.57 508
12507.63 478
12508.69 404
12509.74 431
12510.80 409
12511.86 405
12512.91 407
12513.97 425
12515.03 386
12516.08 405
12517.14 367
12518.20 404
12519.25 411
12520.31 440
12521.37 403
12522.42 387
12523.48 436
12524.54 419
12525.60 415
12526.65 431
12527.71 361
12528.77 377
12529.82 428
12530.88 445
12531.94 442
12533.00 412
12534.05 412
12535.11 409
12536.17 427
12537.23 468
12538.29 458
12539.34 391
12540.40 433
12541.46 419
12542.52 422
12543.57 345
12544.63 386
12545.69 410
12546.75 408
12547.81 374
12548.87 385
12549.92 419
12550.98 429
12552.04 404
12553.10 395
12554.16 408
12555.22 428
12556.27 404
12557.33 435
12558.39 424
12559.45 436
12560.51 452
12561.57 500
12562.63 485
12563.68 397
12564.74 484
12565.80 469
12566.86 516
12567.92 488
12568.98 453
12570.04 497
12571.10 509
12572.16 576
12573.22 517
12574.28 557
12575.33 610
12576.39 678
12577.45 627
12578.51 617
12579.57 627
12580.63 606
12581.69 624
12582.75 601
12583.81 591
12584.87 573
12585.93 483
12586.99 479
12588.05 476
12589.11 471
12590.17 464
12591.23 528
12592.29 488
12593.35 463
12594.41 454
12595.47 429
12596.53 465
12597.59 413
12598.65 474
12599.71 403
12600.77 434
12601.83 435
12602.89 398
12603.95 443
12605.01 429
12606.07 415
12607.13 414
12608.20 432
12609.26 373
12610.32 444
12611.38 463
12612.44 418
12613.50 462
12614.56 421
12615.62 452
12616.68 434
12617.74 427
12618.81 441
12619.87 419
12620.93 447
12621.99 444
12623.05 414
12624.11 428
12625.17 441
12626.23 450
12627.30 393
12628.36 418
12629.42 431
12630.48 456
12631.54 423
12632.60 387
12633.67 400
12634.73 428
12635.79 430
12636.85 396
12637.91 422
12638.98 431
12640.04 425
12641.10 402
12642.16 410
12643.22 409
12644.29 431
12645.35 478
12646.41 460
12647.47 447
12648.54 473
12649.60 464
12650.66 458
12651.72 441
12652.79 468
12653.85 515
12654.91 515
12655.97 512
12657.04 482
12658.10 490
12659.16 517
12660.22 506
12661.29 487
12662.35 491
12663.41 502
12664.48 506
12665.54 483
12666.60 510
12667.67 472
12668.73 497
12669.79 489
12670.86 432
12671.92 457
12672.98 496
12674.05 493
12675.11 495
12676.17 498
12677.24 481
12678.30 494
12679.36 481
12680.43 471
12681.49 461
12682.56 500
12683.62 492
12684.68 472
12685.75 514
12686.81 498
12687.88 535
12688.94 526
12690.00 520
12691.07 513
12692.13 564
12693.20 543
12694.26 561
12695.33 547
12696.39 535
12697.45 564
12698.52 597
12699.58 599
12700.65 575
12701.71 620
12702.78 651
12703.84 702
12704.91 689
12705.97 765
12707.04 740
12708.10 758
12709.17 715
12710.23 730
12711.30 697
12712.36 634
12713.43 640
12714.49 576
12715.56 598
12716.62 558
12717.69 524
12718.75 557
12719.82 546
12720.88 525
12721.95 461
12723.02 539
12724.08 518
12725.15 563
12726.21 543
12727.28 516
12728.34 562
12729.41 503
12730.48 483
12731.54 510
12732.61 534
12733.67 500
12734.74 493
12735.81 458
12736.87 424
12737.94 479
12739.00 487
12740.07 471
12741.14 494
12742.20 479
12743.27 463
12744.34 508
12745.40 522
12746.47 496
12747.54 498
12748.60 497
12749.67 451
12750.74 461
12751.80 446
12752.87 468
12753.94 451
12755.00 465
12756.07 463
12757.14 435
12758.20 404
12759.27 410
12760.34 436
12761.40 411
12762.47 419
12763.54 414
12764.61 397
12765.67 405
12766.74 388
12767.81 418
12768.88 419
12769.94 399
12771.01 415
12772.08 397
12773.15 371
12774.21 378
12775.28 381
12776.35 383
12777.42 389
12778.49 462
12779.55 421
12780.62 379
12781.69 407
12782.76 429
12783.83 445
12784.89 409
12785.96 388
12787.03 395
12788.10 339
12789.17 370
12790.23 410
12791.30 401
12792.37 393
12793.44 424
12794.51 418
12795.58 403
12796.65 339
12797.71 396
12798.78 420
12799.85 367
12800.92 368
12801.99 373
12803.06 371
12804.13 359
12805.20 339
12806.27 374
12807.33 370
12808.40 354
12809.47 396
12810.54 391
12811.61 401
12812.68 397
12813.75 375
12814.82 376
12815.89 383
12816.96 397
12818.03 360
12819.10 358
12820.17 379
12821.24 392
12822.31 373
12823.38 393
12824.45 356
12825.52 381
12826.59 349
12827.66 347
12828.73 363
12829.80 373
12830.87 411
12831.94 381
12833.01 346
12834.08 390
12835.15 376
12836.22 396
12837.29 386
12838.36 377
12839.43 337
12840.50 377
12841.57 404
12842.64 355
12843.71 354
12844.78 350
12845.85 351
12846.92 342
12847.99 334
12849.06 353
12850.13 380
12851.21 352
12852.28 361
12853.35 386
12854.42 395
12855.49 340
12856.56 351
12857.63 316
12858.70 337
12859.77 318
12860.85 373
12861.92 353
12862.99 342
12864.06 333
12865.13 365
12866.20 340
12867.27 298
12868.35 308
12869.42 335
12870.49 307
12871.56 315
12872.63 307
12873.71 345
12874.78 321
12875.85 337
12876.92 288
12877.99 291
12879.07 313
12880.14 316
12881.21 301
12882.28 309
12883.35 316
12884.43 319
12885.50 321
12886.57 322
12887.64 316
12888.72 327
12889.79 268
12890.86 315
12891.93 330
12893.01 326
12894.08 304
12895.15 316
12896.22 284
12897.30 296
12898.37 308
12899.44 308
12900.52 310
12901.59 321
12902.66 314
12903.74 296
12904.81 297
12905.88 310
12906.96 311
12908.03 295
12909.10 301
12910.18 281
12911.25 293
12912.32 323
12913.40 327
12914.47 307
12915.54 290
12916.62 360
12917.69 352
12918.76 313
12919.84 336
12920.91 340
12921.99 309
12923.06 327
12924.13 307
12925.21 300
12926.28 299
12927.36 290
12928.43 282
12929.50 298
12930.58 297
12931.65 311
12932.73 333
12933.80 335
12934.88 266
12935.95 255
12937.02 313
12938.10 340
12939.17 276
12940.25 302
12941.32 279
12942.40 272
12943.47 259
12944.55 284
12945.62 295
12946.70 270
12947.77 316
12948.85 313
12949.92 293
12951.00 300
12952.07 278
12953.15 319
12954.22 279
12955.30 295
12956.37 293
12957.45 274
12958.52 287
12959.60 277
12960.68 274
12961.75 288
12962.83 310
12963.90 267
12964.98 292
12966.05 318
12967.13 304
12968.20 321
12969.28 308
12970.36 304
12971.43 281
12972.51 301
12973.58 306
12974.66 305
12975.74 312
12976.81 288
12977.89 340
12978.97 291
12980.04 306
12981.12 286
12982.19 307
12983.27 273
12984.35 258
12985.42 287
12986.50 308
12987.58 285
12988.65 306
12989.73 292
12990.81 281
12991.88 305
12992.96 313
12994.04 344
12995.11 290
12996.19 320
12997.27 319
12998.35 277
12999.42 312
13000.50 283
13001.58 345
13002.65 308
13003.73 285
13004.81 288
13005.89 312
13006.96 322
13008.04 286
13009.12 306
13010.20 318
13011.27 337
13012.35 302
13013.43 320
13014.51 332
13015.58 344
13016.66 317
13017.74 305
13018.82 361
13019.90 345
13020.97 333
13022.05 330
13023.13 323
13024.21 309
13025.29 339
13026.37 385
13027.44 361
13028.52 315
13029.60 309
13030.68 345
13031.76 333
13032.84 348
13033.91 369
13034.99 351
13036.07 385
13037.15 358
13038.23 316
13039.31 356
13040.39 343
13041.46 351
13042.54 349
13043.62 317
13044.70 377
13045.78 372
13046.86 384
13047.94 367
13049.02 368
13050.10 367
13051.18 396
13052.26 397
13053.34 363
13054.41 373
13055.49 381
13056.57 427
13057.65 408
13058.73 358
13059.81 357
13060.89 400
13061.97 373
13063.05 354
13064.13 378
13065.21 384
13066.29 367
13067.37 387
13068.45 352
13069.53 392
13070.61 379
13071.69 336
13072.77 352
13073.85 341
13074.93 354
13076.01 352
13077.09 349
13078.17 354
13079.25 348
13080.33 319
13081.41 327
13082.49 328
13083.58 313
13084.66 361
13085.74 362
13086.82 340
13087.90 362
13088.98 342
13090.06 384
13091.14 326
13092.22 310
13093.30 319
13094.38 316
13095.46 339
13096.55 337
13097.63 315
13098.71 293
13099.79 322
13100.87 335
13101.95 325
13103.03 318
13104.12 316
13105.20 338
13106.28 336
13107.36 302
13108.44 293
13109.52 291
13110.60 311
13111.69 316
13112.77 291
13113.85 295
13114.93 292
13116.01 333
13117.10 306
13118.18 329
13119.26 267
13120.34 292
13121.42 312
13122.51 293
13123.59 311
13124.67 290
13125.75 337
13126.84 298
13127.92 292
13129.00 290
13130.08 304
13131.17 304
13132.25 319
13133.33 300
13134.41 281
13135.50 273
13136.58 342
13137.66 277
13138.75 292
13139.83 273
13140.91 319
13141.99 321
13143.08 301
13144.16 283
13145.24 289
13146.33 303
13147.41 285
13148.49 315
13149.58 252
13150.66 309
13151.74 308
13152.83 287
13153.91 281
13154.99 285
13156.08 306
13157.16 339
13158.25 305
13159.33 267
13160.41 302
13161.50 290
13162.58 322
13163.66 306
13164.75 300
13165.83 271
13166.92 328
13168.00 314
13169.08 304
13170.17 282
13171.25 282
13172.34 308
13173.42 281
13174.51 298
13175.59 314
13176.67 316
13177.76 318
13178.84 287
13179.93 327
13181.01 290
13182.10 283
13183.18 321
13184.27 347
13185.35 308
13186.44 313
13187.52 329
13188.61 311
13189.69 292
13190.78 300
13191.86 276
13192.95 315
13194.03 319
13195.12 301
13196.20 326
13197.29 294
13198.37 291
13199.46 314
13200.54 286
13201.63 333
13202.72 289
13203.80 267
13204.89 276
13205.97 303
13207.06 285
13208.14 285
13209.23 305
13210.32 348
13211.40 304
13212.49 289
13213.57 289
13214.66 270
13215.75 311
13216.83 304
13217.92 330
13219.00 317
13220.09 285
13221.18 297
13222.26 325
13223.35 269
13224.44 289
13225.52 304
13226.61 313
13227.70 312
13228.78 291
13229.87 271
13230.96 298
13232.04 291
13233.13 279
13234.22 276
13235.30 270
13236.39 299
13237.48 252
13238.56 303
13239.65 293
13240.74 295
13241.82 294
13242.91 292
13244.00 291
13245.09 335
13246.17 321
13247.26 329
13248.35 273
13249.44 283
13250.52 299
13251.61 287
13252.70 325
13253.79 293
13254.87 256
13255.96 273
13257.05 290
13258.14 321
13259.23 336
13260.31 356
13261.40 295
13262.49 338
13263.58 304
13264.67 294
13265.75 288
13266.84 328
13267.93 311
13269.02 335
13270.11 313
13271.19 337
13272.28 303
13273.37 326
13274.46 332
13275.55 329
13276.64 302
13277.73 294
13278.81 322
13279.90 314
13280.99 327
13282.08 311
13283.17 302
13284.26 304
13285.35 325
13286.44 334
13287.53 347
13288.61 430
13289.70 371
13290.79 362
13291.88 325
13292.97 339
13294.06 359
13295.15 401
13296.24 359
13297.33 372
13298.42 347
13299.51 347
13300.60 370
13301.69 345
13302.78 328
13303.87 363
13304.96 387
13306.05 393
13307.14 377
13308.23 367
13309.32 367
13310.41 431
13311.50 412
13312.59 367
13313.68 406
13314.77 389
13315.86 416
13316.95 427
13318.04 422
13319.13 397
13320.22 377
13321.31 426
13322.40 389
13323.49 336
13324.58 368
13325.67 410
13326.76 393
13327.85 379
13328.94 367
13330.03 381
13331.12 399
13332.21 396
13333.31 383
13334.40 380
13335.49 370
13336.58 405
13337.67 372
13338.76 362
13339.85 347
13340.94 396
13342.03 381
13343.13 380
13344.22 352
13345.31 377
13346.40 411
13347.49 460
13348.58 431
13349.67 416
13350.77 369
13351.86 409
13352.95 417
13354.04 388
13355.13 409
13356.22 412
13357.32 428
13358.41 415
13359.50 398
13360.59 411
13361.68 419
13362.78 437
13363.87 451
13364.96 433
13366.05 455
13367.15 515
13368.24 499
13369.33 512
13370.42 468
13371.52 497
13372.61 478
13373.70 518
13374.79 494
13375.89 502
13376.98 486
13378.07 503
13379.16 457
13380.26 424
13381.35 412
13382.44 391
13383.54 377
13384.63 381
13385.72 358
13386.82 375
13387.91 413
13389.00 393
13390.09 364
13391.19 398
13392.28 394
13393.37 383
13394.47 431
13395.56 405
13396.66 378
13397.75 371
13398.84 385
13399.94 394
13401.03 326
13402.12 364
13403.22 380
13404.31 433
13405.40 374
13406.50 359
13407.59 354
13408.69 365
13409.78 383
13410.88 397
13411.97 366
13413.06 348
13414.16 379
13415.25 388
13416.35 349
13417.44 329
13418.53 386
13419.63 372
13420.72 419
13421.82 398
13422.91 385
13424.01 378
13425.10 440
13426.20 418
13427.29 401
13428.39 397
13429.48 357
13430.58 394
13431.67 384
13432.77 379
13433.86 373
13434.96 391
13436.05 389
13437.15 410
13438.24 401
13439.34 391
13440.43 385
13441.53 426
13442.62 383
13443.72 428
13444.81 418
13445.91 416
13447.01 406
13448.10 399
13449.20 420
13450.29 423
13451.39 425
13452.48 390
13453.58 373
13454.68 385
13455.77 390
13456.87 417
13457.96 405
13459.06 387
13460.16 505
13461.25 488
13462.35 475
13463.44 482
13464.54 479
13465.64 456
13466.73 441
13467.83 501
13468.93 499
13470.02 474
13471.12 437
13472.22 494
13473.31 459
13474.41 444
13475.51 456
13476.60 480
13477.70 458
13478.80 445
13479.89 487
13480.99 484
13482.09 460
13483.18 445
13484.28 487
13485.38 494
13486.48 450
13487.57 475
13488.67 515
13489.77 482
13490.87 480
13491.96 491
13493.06 551
13494.16 522
13495.26 501
13496.35 512
13497.45 566
13498.55 603
13499.65 571
13500.74 566
13501.84 559
13502.94 584
13504.04 600
13505.14 611
13506.23 583
13507.33 650
13508.43 598
13509.53 544
13510.63 590
13511.72 616
13512.82 559
13513.92 520
13515.02 494
13516.12 491
13517.22 460
13518.31 458
13519.41 451
13520.51 421
13521.61 450
13522.71 462
13523.81 456
13524.91 443
13526.01 452
13527.10 427
13528.20 420
13529.30 408
13530.40 399
13531.50 397
13532.60 408
13533.70 439
13534.80 365
13535.90 386
13537.00 403
13538.09 382
13539.19 444
13540.29 409
13541.39 371
13542.49 426
13543.59 433
13544.69 400
13545.79 354
13546.89 407
13547.99 432
13549.09 381
13550.19 379
13551.29 338
13552.39 357
13553.49 347
13554.59 399
13555.69 379
13556.79 387
13557.89 367
13558.99 364
13560.09 371
13561.19 401
13562.29 357
13563.39 397
13564.49 407
13565.59 372
13566.69 420
13567.79 359
13568.89 387
13569.99 402
13571.09 364
13572.20 335
13573.30 359
13574.40 370
13575.50 360
13576.60 343
13577.70 399
13578.80 401
13579.90 393
13581.00 377
13582.10 393
13583.20 387
13584.31 366
13585.41 417
13586.51 356
13587.61 359
13588.71 382
13589.81 377
13590.91 345
13592.02 362
13593.12 414
13594.22 417
13595.32 388
13596.42 430
13597.52 396
13598.63 400
13599.73 419
13600.83 423
13601.93 386
13603.03 373
13604.14 373
13605.24 371
13606.34 382
13607.44 352
13608.54 405
13609.65 377
13610.75 371
13611.85 359
13612.95 385
13614.06 387
13615.16 377
13616.26 342
13617.36 348
13618.47 349
13619.57 368
13620.67 383
13621.77 403
13622.88 377
13623.98 400
13625.08 410
13626.18 361
13627.29 400
13628.39 353
13629.49 376
13630.60 359
13631.70 365
13632.80 428
13633.91 390
13635.01 378
13636.11 394
13637.22 397
13638.32 406
13639.42 395
13640.53 378
13641.63 340
13642.73 323
13643.84 343
13644.94 350
13646.04 334
13647.15 358
13648.25 358
13649.36 342
13650.46 332
13651.56 329
13652.67 341
13653.77 319
13654.88 324
13655.98 364
13657.08 340
13658.19 325
13659.29 349
13660.40 289
13661.50 336
13662.60 376
13663.71 325
13664.81 336
13665.92 334
13667.02 336
13668.13 331
13669.23 359
13670.34 337
13671.44 332
13672.55 337
13673.65 304
13674.76 354
13675.86 339
13676.97 365
13678.07 299
13679.18 364
13680.28 343
13681.39 320
13682.49 359
13683.60 339
13684.70 318
13685.81 336
13686.91 347
13688.02 334
13689.12 367
13690.23 388
13691.33 355
13692.44 326
13693.55 338
13694.65 328
13695.76 357
13696.86 333
13697.97 369
13699.07 358
13700.18 322
13701.29 319
13702.39 371
13703.50 346
13704.60 376
13705.71 374
13706.82 346
13707.92 328
13709.03 333
13710.14 349
13711.24 359
13712.35 371
13713.45 317
13714.56 368
13715.67 351
13716.77 322
13717.88 333
13718.99 373
13720.09 378
13721.20 389
13722.31 370
13723.41 367
13724.52 377
13725.63 393
13726.74 366
13727.84 349
13728.95 405
13730.06 388
13731.16 411
13732.27 414
13733.38 398
13734.49 389
13735.59 438
13736.70 471
13737.81 386
13738.91 406
13740.02 404
13741.13 452
13742.24 395
13743.35 416
13744.45 399
13745.56 465
13746.67 415
13747.78 438
13748.88 439
13749.99 390
13751.10 396
13752.21 402
13753.32 461
13754.42 432
13755.53 423
13756.64 460
13757.75 488
13758.86 491
13759.97 476
13761.07 488
13762.18 429
13763.29 476
13764.40 480
13765.51 506
13766.62 546
13767.72 559
13768.83 560
13769.94 604
13771.05 594
13772.16 644
13773.27 625
13774.38 681
13775.49 656
13776.60 703
13777.70 718
13778.81 709
13779.92 699
13781.03 664
13782.14 595
13783.25 560
13784.36 507
13785.47 513
13786.58 500
13787.69 425
13788.80 443
13789.91 421
13791.02 447
13792.13 446
13793.24 397
13794.35 409
13795.45 417
13796.56 463
13797.67 445
13798.78 397
13799.89 428
13801.00 393
13802.11 397
13803.22 436
13804.33 411
13805.44 405
13806.55 437
13807.67 385
13808.78 442
13809.89 449
13811.00 414
13812.11 408
13813.22 414
13814.33 427
13815.44 408
13816.55 441
13817.66 398
13818.77 367
13819.88 381
13820.99 355
13822.10 347
13823.21 417
13824.32 411
13825.44 367
13826.55 342
13827.66 329
13828.77 351
13829.88 327
13830.99 346
13832.10 363
13833.21 384
13834.32 391
13835.44 339
13836.55 357
13837.66 358
13838.77 397
13839.88 384
13840.99 352
13842.10 355
13843.22 339
13844.33 357
13845.44 366
13846.55 357
13847.66 355
13848.78 382
13849.89 384
13851.00 378
13852.11 386
13853.22 395
13854.34 400
13855.45 399
13856.56 355
13857.67 372
13858.78 365
13859.90 390
13861.01 430
13862.12 383
13863.23 429
13864.35 416
13865.46 368
13866.57 407
13867.68 378
13868.80 397
13869.91 387
13871.02 362
13872.14 404
13873.25 404
13874.36 413
13875.47 444
13876.59 420
13877.70 380
13878.81 407
13879.93 366
13881.04 335
13882.15 378
13883.27 389
13884.38 395
13885.49 372
13886.61 378
13887.72 378
13888.83 399
13889.95 379
13891.06 379
13892.17 379
13893.29 414
13894.40 412
13895.52 402
13896.63 361
13897.74 361
13898.86 394
13899.97 395
13901.09 368
13902.20 372
13903.31 350
13904.43 383
13905.54 376
13906.66 399
13907.77 412
13908.89 377
13910.00 395
13911.11 364
13912.23 375
13913.34 384
13914.46 371
13915.57 347
13916.69 317
13917.80 326
13918.92 374
13920.03 388
13921.15 346
13922.26 318
13923.38 369
13924.49 352
13925.61 298
13926.72 340
13927.84 351
13928.95 375
13930.07 328
13931.18 371
13932.30 325
13933.41 345
13934.53 325
13935.64 316
13936.76 343
13937.87 351
13938.99 346
13940.10 340
13941.22 362
13942.34 361
13943.45 334
13944.57 313
13945.68 299
13946.80 316
13947.91 315
13949.03 308
13950.15 340
13951.26 302
13952.38 308
13953.49 333
13954.61 326
13955.73 341
13956.84 344
13957.96 329
13959.08 315
13960.19 337
13961.31 355
13962.43 342
13963.54 311
13964.66 335
13965.78 313
13966.89 380
13968.01 313
13969.13 333
13970.24 343
13971.36 367
13972.48 330
13973.59 324
13974.71 339
13975.83 324
13976.94 367
13978.06 342
13979.18 325
13980.30 349
13981.41 372
13982.53 350
13983.65 348
13984.76 301
13985.88 357
13987.00 347
13988.12 360
13989.23 327
13990.35 361
13991.47 394
13992.59 343
13993.71 342
13994.82 350
13995.94 390
13997.06 380
13998.18 382
13999.29 370
14000.41 371
14001.53 398
14002.65 381
14003.77 408
14004.88 390
14006.00 370
14007.12 368
14008.24 410
14009.36 403
14010.48 405
14011.59 376
14012.71 389
14013.83 416
14014.95 431
14016.07 420
14017.19 403
14018.31 393
14019.43 405
14020.54 410
14021.66 411
14022.78 399
14023.90 468
14025.02 434
14026.14 408
14027.26 434
14028.38 437
14029.50 428
14030.62 395
14031.73 420
14032.85 400
14033.97 458
14035.09 407
14036.21 398
14037.33 419
14038.45 385
14039.57 364
14040.69 361
14041.81 366
14042.93 369
14044.05 362
14045.17 366
14046.29 339
14047.41 349
14048.53 349
14049.65 352
14050.77 371
14051.89 393
14053.01 349
14054.13 353
14055.25 374
14056.37 379
14057.49 381
14058.61 372
14059.73 380
14060.85 397
14061.97 349
14063.09 364
14064.21 328
14065.33 380
14066.45 372
14067.57 392
14068.70 352
14069.82 382
14070.94 416
14072.06 388
14073.18 390
14074.30 402
14075.42 396
14076.54 360
14077.66 381
14078.78 376
14079.91 408
14081.03 418
14082.15 444
14083.27 406
14084.39 418
14085.51 440
14086.63 456
14087.75 448
14088.88 454
14090.00 438
14091.12 446
14092.24 438
14093.36 473
14094.48 480
14095.61 453
14096.73 456
14097.85 466
14098.97 461
14100.09 471
14101.22 521
14102.34 521
14103.46 474
14104.58 474
14105.71 486
14106.83 479
14107.95 487
14109.07 433
14110.19 423
14111.32 418
14112.44 397
14113.56 376
14114.68 373
14115.81 379
14116.93 358
14118.05 358
14119.18 364
14120.30 393
14121.42 399
14122.54 363
14123.67 333
14124.79 364
14125.91 384
14127.04 384
14128.16 393
14129.28 344
14130.41 355
14131.53 393
14132.65 360
14133.78 334
14134.90 340
14136.02 351
14137.15 366
14138.27 345
14139.39 358
14140.52 356
14141.64 357
14142.76 357
14143.89 374
14145.01 346
14146.13 382
14147.26 363
14148.38 347
14149.51 319
14150.63 314
14151.75 350
14152.88 360
14154.00 348
14155.13 310
14156.25 315
14157.38 315
14158.50 356
14159.62 341
14160.75 338
14161.87 338
14163.00 327
14164.12 330
14165.25 307
14166.37 326
14167.50 356
14168.62 361
14169.75 323
14170.87 327
14172.00 358
14173.12 349
14174.25 350
14175.37 325
14176.50 326
14177.62 329
14178.75 353
14179.87 339
14181.00 305
14182.12 297
14183.25 305
14184.37 348
14185.50 305
14186.62 304
14187.75 305
14188.87 313
14190.00 320
14191.13 315
14192.25 291
14193.38 272
14194.50 272
14195.63 295
14196.75 312
14197.88 311
14199.01 289
14200.13 289
14201.26 333
14202.38 304
14203.51 300
14204.64 319
14205.76 337
14206.89 292
14208.01 293
14209.14 304
14210.27 292
14211.39 298
14212.52 289
14213.65 290
14214.77 298
14215.90 282
14217.03 310
14218.15 281
14219.28 304
14220.41 296
14221.53 299
14222.66 290
14223.79 288
14224.91 261
14226.04 292
14227.17 314
14228.30 285
14229.42 281
14230.55 295
14231.68 258
14232.80 279
14233.93 259
14235.06 280
14236.19 265
14237.31 283
14238.44 300
14239.57 262
14240.70 268
14241.82 260
14242.95 276
14244.08 290
14245.21 270
14246.34 252
14247.46 299
14248.59 301
14249.72 292
14250.85 248
14251.98 265
14253.10 279
14254.23 281
14255.36 252
14256.49 252
14257.62 262
14258.74 257
14259.87 288
14261.00 263
14262.13 280
14263.26 279
14264.39 289
14265.52 242
14266.64 288
14267.77 259
14268.90 255
14270.03 278
14271.16 228
14272.29 245
14273.42 256
14274.55 269
14275.68 303
14276.80 251
14277.93 323
14279.06 275
14280.19 262
14281.32 248
14282.45 265
14283.58 272
14284.71 224
14285.84 295
14286.97 263
14288.10 289
14289.23 264
14290.36 268
14291.49 260
14292.62 251
14293.75 259
14294.87 258
14296.00 242
14297.13 232
14298.26 271
14299.39 278
14300.52 274
14301.65 281
14302.78 273
14303.91 260
14305.04 254
14306.17 234
14307.31 258
14308.44 239
14309.57 282
14310.70 239
14311.83 276
14312.96 234
14314.09 220
14315.22 233
14316.35 253
14317.48 237
14318.61 254
14319.74 259
14320.87 228
14322.00 223
14323.13 240
14324.26 255
14325.40 222
14326.53 229
14327.66 268
14328.79 280
14329.92 231
14331.05 199
14332.18 239
14333.31 233
14334.44 225
14335.58 217
14336.71 250
14337.84 215
14338.97 223
14340.10 251
14341.23 215
14342.37 238
14343.50 235
14344.63 235
14345.76 234
14346.89 213
14348.02 187
14349.16 216
14350.29 269
14351.42 232
14352.55 218
14353.68 270
14354.82 261
14355.95 254
14357.08 207
14358.21 253
14359.35 243
14360.48 266
14361.61 234
14362.74 236
14363.87 236
14365.01 258
14366.14 282
14367.27 242
14368.41 229
14369.54 228
14370.67 247
14371.80 256
14372.94 253
14374.07 239
14375.20 258
14376.34 233
14377.47 214
14378.60 219
14379.73 221
14380.87 262
14382.00 237
14383.13 224
14384.27 219
14385.40 272
14386.53 250
14387.67 241
14388.80 255
14389.93 223
14391.07 240
14392.20 245
14393.34 212
14394.47 239
14395.60 210
14396.74 239
14397.87 220
14399.00 240
14400.14 246
14401.27 222
14402.41 207
14403.54 237
14404.67 245
14405.81 195
14406.94 200
14408.08 240
14409.21 255
14410.35 235
14411.48 212
14412.61 249
14413.75 258
14414.88 246
14416.02 274
14417.15 282
14418.29 216
14419.42 222
14420.56 211
14421.69 226
14422.83 206
14423.96 241
14425.10 209
14426.23 243
14427.37 267
14428.50 240
14429.64 254
14430.77 248
14431.91 260
14433.04 258
14434.18 248
14435.31 254
14436.45 222
14437.58 258
14438.72 264
14439.85 251
14440.99 256
14442.13 290
14443.26 262
14444.40 232
14445.53 243
14446.67 253
14447.80 253
14448.94 235
14450.08 234
14451.21 254
14452.35 260
14453.48 277
14454.62 277
14455.76 240
14456.89 266
14458.03 271
14459.16 251
14460.30 259
14461.44 240
14462.57 286
14463.71 322
14464.85 300
14465.98 286
14467.12 271
14468.26 297
14469.39 288
14470.53 282
14471.67 281
14472.80 276
14473.94 278
14475.08 302
14476.21 300
14477.35 328
14478.49 315
14479.62 317
14480.76 304
14481.90 285
14483.04 306
14484.17 306
14485.31 276
14486.45 282
14487.59 292
14488.72 342
14489.86 292
14491.00 271
14492.14 271
14493.27 241
14494.41 293
14495.55 309
14496.69 248
14497.82 254
14498.96 253
14500.10 280
14501.24 268
14502.38 255
14503.51 297
14504.65 300
14505.79 284
14506.93 289
14508.07 263
14509.20 278
14510.34 266
14511.48 267
14512.62 270
14513.76 278
14514.90 256
14516.03 245
14517.17 231
14518.31 256
14519.45 250
14520.59 268
14521.73 248
14522.87 249
14524.01 222
14525.14 238
14526.28 245
14527.42 269
14528.56 239
14529.70 260
14530.84 273
14531.98 230
14533.12 275
14534.26 230
14535.40 246
14536.54 256
14537.67 251
14538.81 213
14539.95 227
14541.09 208
14542.23 262
14543.37 252
14544.51 260
14545.65 258
14546.79 256
14547.93 271
14549.07 272
14550.21 260
14551.35 249
14552.49 266
14553.63 265
14554.77 290
14555.91 253
14557.05 242
14558.19 260
14559.33 254
14560.47 254
14561.61 247
14562.75 242
14563.89 246
14565.03 270
14566.17 274
14567.31 219
14568.45 249
14569.60 274
14570.74 254
14571.88 259
14573.02 249
14574.16 249
14575.30 247
14576.44 285
14577.58 249
14578.72 230
14579.86 284
14581.00 277
14582.14 302
14583.29 288
14584.43 265
14585.57 270
14586.71 308
14587.85 243
14588.99 284
14590.13 269
14591.28 300
14592.42 269
14593.56 273
14594.70 250
14595.84 290
14596.98 325
14598.13 286
14599.27 301
14600.41 309
14601.55 303
14602.69 311
14603.83 313
14604.98 297
14606.12 287
14607.26 278
14608.40 296
14609.54 266
14610.69 261
14611.83 280
14612.97 302
14614.11 340
14615.26 296
14616.40 274
14617.54 289
14618.68 292
14619.83 298
14620.97 311
14622.11 292
14623.25 319
14624.40 297
14625.54 330
14626.68 329
14627.83 329
14628.97 342
14630.11 346
14631.25 336
14632.40 346
14633.54 353
14634.68 373
14635.83 380
14636.97 367
14638.11 371
14639.26 404
14640.40 393
14641.54 367
14642.69 381
14643.83 351
14644.97 349
14646.12 360
14647.26 334
14648.41 302
14649.55 338
14650.69 315
14651.84 334
14652.98 303
14654.13 271
14655.27 284
14656.41 276
14657.56 310
14658.70 288
14659.85 296
14660.99 306
14662.13 291
14663.28 282
14664.42 288
14665.57 254
14666.71 291
14667.86 284
14669.00 291
14670.14 275
14671.29 266
14672.43 273
14673.58 270
14674.72 287
14675.87 248
14677.01 275
14678.16 259
14679.30 241
14680.45 275
14681.59 256
14682.74 273
14683.88 268
14685.03 266
14686.17 254
14687.32 243
14688.46 241
14689.61 252
14690.75 256
14691.90 250
14693.05 249
14694.19 269
14695.34 246
14696.48 241
14697.63 224
14698.77 250
14699.92 249
14701.06 252
14702.21 266
14703.36 241
14704.50 216
14705.65 231
14706.79 239
14707.94 243
14709.09 267
14710.23 283
14711.38 284
14712.53 245
14713.67 226
14714.82 259
14715.96 260
14717.11 240
14718.26 212
14719.40 214
14720.55 258
14721.70 253
14722.84 253
14723.99 219
14725.14 248
14726.28 264
14727.43 267
14728.58 255
14729.72 242
14730.87 272
14732.02 239
14733.16 271
14734.31 257
14735.46 248
14736.61 240
14737.75 243
14738.90 236
14740.05 251
14741.20 248
14742.34 262
14743.49 282
14744.64 240
14745.79 224
14746.93 232
14748.08 268
14749.23 274
14750.38 235
14751.52 219
14752.67 250
14753.82 248
14754.97 228
14756.11 235
14757.26 268
14758.41 279
14759.56 253
14760.71 243
14761.86 272
14763.00 276
14764.15 257
14765.30 262
14766.45 216
14767.60 253
14768.74 231
14769.89 277
14771.04 273
14772.19 251
14773.34 257
14774.49 246
14775.64 276
14776.79 274
14777.93 257
14779.08 274
14780.23 268
14781.38 261
14782.53 279
14783.68 271
14784.83 316
14785.98 274
14787.13 266
14788.28 266
14789.42 309
14790.57 289
14791.72 302
14792.87 305
14794.02 289
14795.17 279
14796.32 294
14797.47 271
14798.62 292
14799.77 276
14800.92 257
14802.07 286
14803.22 292
14804.37 284
14805.52 286
14806.67 312
14807.82 275
14808.97 302
14810.12 295
14811.27 291
14812.42 264
14813.57 258
14814.72 287
14815.87 327
14817.02 337
14818.17 316
14819.32 298
14820.47 283
14821.62 284
14822.77 253
14823.92 289
14825.07 270
14826.22 242
14827.37 254
14828.52 223
14829.68 255
14830.83 244
14831.98 267
14833.13 232
14834.28 264
14835.43 260
14836.58 245
14837.73 262
14838.88 250
14840.03 254
14841.19 230
14842.34 232
14843.49 245
14844.64 237
14845.79 233
14846.94 221
14848.09 238
14849.25 251
14850.40 227
14851.55 242
14852.70 234
14853.85 244
14855.00 240
14856.16 248
14857.31 228
14858.46 247
14859.61 229
14860.76 203
14861.92 213
14863.07 239
14864.22 226
14865.37 208
14866.52 243
14867.68 216
14868.83 252
14869.98 226
14871.13 241
14872.29 223
14873.44 221
14874.59 196
14875.74 217
14876.90 200
14878.05 207
14879.20 205
14880.36 201
14881.51 225
14882.66 194
14883.81 196
14884.97 210
14886.12 194
14887.27 202
14888.43 213
14889.58 214
14890.73 249
14891.89 209
14893.04 228
14894.19 206
14895.35 234
14896.50 246
14897.65 219
14898.81 202
14899.96 204
14901.11 219
14902.27 234
14903.42 214
14904.57 229
14905.73 229
14906.88 237
14908.04 215
14909.19 200
14910.34 202
14911.50 204
14912.65 206
14913.81 209
14914.96 224
14916.11 230
14917.27 216
14918.42 192
14919.58 220
14920.73 233
14921.88 218
14923.04 223
14924.19 219
14925.35 238
14926.50 193
14927.66 226
14928.81 195
14929.97 216
14931.12 242
14932.28 231
14933.43 233
14934.59 208
14935.74 220
14936.90 229
14938.05 211
14939.21 219
14940.36 231
14941.52 200
14942.67 223
14943.83 206
14944.98 231
14946.14 225
14947.29 228
14948.45 253
14949.60 253
14950.76 227
14951.91 223
14953.07 240
14954.23 260
14955.38 231
14956.54 250
14957.69 238
14958.85 224
14960.00 225
14961.16 243
14962.32 249
14963.47 210
14964.63 254
14965.78 233
14966.94 222
14968.10 223
14969.25 206
14970.41 236
14971.57 225
14972.72 236
14973.88 225
14975.04 214
14976.19 212
14977.35 208
14978.50 197
14979.66 192
14980.82 201
14981.97 214
14983.13 242
14984.29 217
14985.45 216
14986.60 198
14987.76 225
14988.92 187
14990.07 190
14991.23 200
14992.39 183
14993.54 172
14994.70 208
14995.86 218
14997.02 213
14998.17 194
14999.33 189
15000.49 177
15001.65 199
15002.80 220
15003.96 182
15005.12 198
15006.28 202
15007.43 189
15008.59 189
15009.75 195
15010.91 202
15012.07 209
15013.22 204
15014.38 220
15015.54 185
15016.70 183
15017.86 178
15019.01 187
15020.17 204
15021.33 191
15022.49 190
15023.65 178
15024.81 180
15025.96 192
15027.12 218
15028.28 188
15029.44 178
15030.60 179
15031.76 225
15032.92 221
15034.07 190
15035.23 206
15036.39 191
15037.55 153
15038.71 176
15039.87 167
15041.03 175
15042.19 184
15043.35 191
15044.50 198
15045.66 165
15046.82 186
15047.98 210
15049.14 202
15050.30 185
15051.46 194
15052.62 206
15053.78 198
15054.94 217
15056.10 184
15057.26 179
15058.42 193
15059.58 191
15060.74 166
15061.90 169
15063.06 155
15064.22 169
15065.38 169
15066.54 165
15067.70 195
15068.86 184
15070.02 177
15071.18 180
15072.34 160
15073.50 189
15074.66 207
15075.82 196
15076.98 198
15078.14 180
15079.30 201
15080.46 192
15081.62 176
15082.78 174
15083.94 168
15085.10 166
15086.26 191
15087.42 171
15088.59 180
15089.75 202
15090.91 161
15092.07 198
15093.23 159
15094.39 160
15095.55 165
15096.71 197
15097.87 166
15099.04 169
15100.20 179
15101.36 176
15102.52 172
15103.68 168
15104.84 173
15106.00 181
15107.17 176
15108.33 178
15109.49 167
15110.65 180
15111.81 169
15112.97 167
15114.14 186
15115.30 167
15116.46 176
15117.62 174
15118.78 169
15119.95 169
15121.11 179
15122.27 182
15123.43 198
15124.59 192
15125.76 173
15126.92 187
15128.08 178
15129.24 162
15130.41 206
15131.57 160
15132.73 146
15133.89 162
15135.06 196
15136.22 176
15137.38 181
15138.54 202
15139.71 174
15140.87 181
15142.03 191
15143.20 170
15144.36 173
15145.52 173
15146.69 185
15147.85 166
15149.01 177
15150.17 161
15151.34 170
15152.50 159
15153.66 162
15154.83 188
15155.99 198
15157.16 201
15158.32 169
15159.48 178
15160.65 176
15161.81 169
15162.97 165
15164.14 189
15165.30 177
15166.46 193
15167.63 156
15168.79 163
15169.96 170
15171.12 171
15172.28 169
15173.45 193
15174.61 155
15175.78 168
15176.94 168
15178.11 177
15179.27 174
15180.43 179
15181.60 215
15182.76 193
15183.93 188
15185.09 188
15186.26 208
15187.42 176
15188.59 184
15189.75 176
15190.92 173
15192.08 173
15193.25 164
15194.41 164
15195.58 186
15196.74 188
15197.91 179
15199.07 179
15200.24 194
15201.40 205
15202.57 170
15203.73 202
15204.90 179
15206.06 177
15207.23 180
15208.39 187
15209.56 163
15210.72 167
15211.89 176
15213.06 177
15214.22 210
15215.39 174
15216.55 175
15217.72 180
15218.88 192
15220.05 191
15221.22 194
15222.38 173
15223.55 169
15224.71 165
15225.88 178
15227.05 157
15228.21 165
15229.38 184
15230.55 187
15231.71 147
15232.88 171
15234.05 185
15235.21 170
15236.38 205
15237.54 207
15238.71 199
15239.88 165
15241.04 162
15242.21 181
15243.38 176
15244.55 144
15245.71 173
15246.88 190
15248.05 182
15249.21 186
15250.38 157
15251.55 163
15252.71 174
15253.88 186
15255.05 176
15256.22 168
15257.38 185
15258.55 190
15259.72 164
15260.89 186
15262.05 181
15263.22 184
15264.39 182
15265.56 193
15266.72 190
15267.89 176
15269.06 156
15270.23 166
15271.40 190
15272.56 168
15273.73 175
15274.90 168
15276.07 162
15277.24 194
15278.40 187
15279.57 160
15280.74 180
15281.91 209
15283.08 214
15284.25 176
15285.41 162
15286.58 178
15287.75 157
15288.92 164
15290.09 176
15291.26 195
15292.43 180
15293.59 189
15294.76 184
15295.93 155
15297.10 155
15298.27 165
15299.44 159
15300.61 197
15301.78 191
15302.95 180
15304.12 156
15305.28 201
15306.45 217
15307.62 199
15308.79 180
15309.96 174
15311.13 182
15312.30 179
15313.47 165
15314.64 157
15315.81 180
15316.98 150
15318.15 143
15319.32 144
15320.49 188
15321.66 170
15322.83 171
15324.00 175
15325.17 171
15326.34 193
15327.51 177
15328.68 194
15329.85 189
15331.02 185
15332.19 151
15333.36 194
15334.53 159
15335.70 165
15336.87 152
15338.04 208
15339.21 163
15340.38 159
15341.55 162
15342.72 168
15343.89 167
15345.06 188
15346.23 155
15347.41 157
15348.58 166
15349.75 168
15350.92 173
15352.09 162
15353.26 150
15354.43 158
15355.60 172
15356.77 153
15357.94 157
15359.12 151
15360.29 170
15361.46 182
15362.63 156
15363.80 171
15364.97 148
15366.14 177
15367.32 175
15368.49 182
15369.66 158
15370.83 193
15372.00 195
15373.17 166
15374.35 157
15375.52 180
15376.69 182
15377.86 152
15379.03 167
15380.21 159
15381.38 203
15382.55 213
15383.72 179
15384.90 176
15386.07 168
15387.24 178
15388.41 207
15389.58 182
15390.76 170
15391.93 178
15393.10 178
15394.27 194
15395.45 167
15396.62 182
15397.79 162
15398.97 171
15400.14 196
15401.31 163
15402.48 163
15403.66 192
15404.83 184
15406.00 193
15407.18 159
15408.35 169
15409.52 177
15410.70 179
15411.87 155
15413.04 180
15414.22 175
15415.39 169
15416.56 158
15417.74 151
15418.91 143
15420.08 176
15421.26 194
15422.43 175
15423.60 173
15424.78 184
15425.95 174
15427.13 170
15428.30 179
15429.47 151
15430.65 163
15431.82 159
15433.00 181
15434.17 186
15435.34 170
15436.52 193
15437.69 178
15438.87 153
15440.04 178
15441.22 182
15442.39 178
15443.56 186
15444.74 175
15445.91 172
15447.09 169
15448.26 185
15449.44 139
15450.61 186
15451.79 148
15452.96 154
15454.14 167
15455.31 162
15456.49 166
15457.66 184
15458.84 170
15460.01 174
15461.19 174
15462.36 172
15463.54 187
15464.71 201
15465.89 178
15467.06 174
15468.24 194
15469.42 180
15470.59 166
15471.77 198
15472.94 172
15474.12 172
15475.29 192
15476.47 184
15477.64 177
15478.82 151
15480.00 149
15481.17 179
15482.35 188
15483.52 193
15484.70 146
15485.88 177
15487.05 164
15488.23 154
15489.41 165
15490.58 145
15491.76 156
15492.93 167
15494.11 161
15495.29 153
15496.46 161
15497.64 150
15498.82 151
15499.99 186
15501.17 175
15502.35 185
15503.52 162
15504.70 168
15505.88 159
15507.05 146
15508.23 186
15509.41 143
15510.59 193
15511.76 154
15512.94 179
15514.12 180
15515.29 164
15516.47 164
15517.65 164
15518.83 174
15520.00 145
15521.18 152
15522.36 158
15523.54 179
15524.71 180
15525.89 174
15527.07 152
15528.25 165
15529.42 149
15530.60 143
15531.78 146
15532.96 153
15534.14 179
15535.31 190
15536.49 170
15537.67 170
15538.85 158
15540.03 174
15541.20 197
15542.38 214
15543.56 171
15544.74 159
15545.92 172
15547.10 192
15548.27 177
15549.45 140
15550.63 148
15551.81 156
15552.99 138
15554.17 181
15555.35 160
15556.53 195
15557.70 194
15558.88 174
15560.06 164
15561.24 153
15562.42 172
15563.60 191
15564.78 173
15565.96 180
15567.14 203
15568.32 168
15569.50 146
15570.67 173
15571.85 163
15573.03 164
15574.21 164
15575.39 163
15576.57 193
15577.75 163
15578.93 171
15580.11 180
15581.29 155
15582.47 185
15583.65 172
15584.83 160
15586.01 175
15587.19 198
15588.37 184
15589.55 188
15590.73 172
15591.91 181
15593.09 155
15594.27 190
15595.45 175
15596.63 161
15597.81 166
15598.99 186
15600.17 172
15601.35 174
15602.53 170
15603.71 159
15604.90 153
15606.08 178
15607.26 159
15608.44 159
15609.62 211
15610.80 176
15611.98 170
15613.16 159
15614.34 195
15615.52 165
15616.70 176
15617.89 171
15619.07 187
15620.25 201
15621.43 196
15622.61 189
15623.79 182
15624.97 216
15626.15 183
15627.34 186
15628.52 201
15629.70 207
15630.88 193
15632.06 190
15633.24 177
15634.43 199
15635.61 188
15636.79 184
15637.97 198
15639.15 182
15640.34 170
15641.52 206
15642.70 193
15643.88 190
15645.06 193
15646.25 186
15647.43 205
15648.61 222
15649.79 211
15650.98 200
15652.16 211
15653.34 231
15654.52 218
15655.71 189
15656.89 206
15658.07 208
15659.25 210
15660.44 232
15661.62 192
15662.80 206
15663.98 227
15665.17 200
15666.35 227
15667.53 214
15668.72 223
15669.90 204
15671.08 223
15672.27 217
15673.45 220
15674.63 249
15675.82 188
15677.00 209
15678.18 214
15679.37 190
15680.55 217
15681.73 195
15682.92 197
15684.10 195
15685.28 202
15686.47 198
15687.65 192
15688.84 194
15690.02 198
15691.20 215
15692.39 234
15693.57 204
15694.76 215
15695.94 215
15697.12 215
15698.31 205
15699.49 182
15700.68 194
15701.86 199
15703.05 226
15704.23 207
15705.41 242
15706.60 222
15707.78 229
15708.97 233
15710.15 234
15711.34 214
15712.52 184
15713.71 239
15714.89 277
15716.08 246
15717.26 243
15718.45 221
15719.63 228
15720.82 259
15722.00 231
15723.19 251
15724.37 231
15725.56 249
15726.74 240
15727.93 245
15729.11 231
15730.30 259
15731.48 248
15732.67 235
15733.85 226
15735.04 247
15736.23 217
15737.41 203
15738.60 223
15739.78 229
15740.97 233
15742.15 215
15743.34 239
15744.53 197
15745.71 236
15746.90 241
15748.08 267
15749.27 220
15750.46 205
15751.64 211
15752.83 226
15754.02 253
15755.20 240
15756.39 204
15757.57 224
15758.76 223
15759.95 235
15761.13 234
15762.32 211
15763.51 192
15764.69 237
15765.88 249
15767.07 205
15768.25 221
15769.44 195
15770.63 245
15771.82 231
15773.00 226
15774.19 179
15775.38 202
15776.56 216
15777.75 219
15778.94 183
15780.13 180
15781.31 200
15782.50 191
15783.69 211
15784.88 228
15786.06 216
15787.25 235
15788.44 215
15789.63 235
15790.81 232
15792.00 236
15793.19 216
15794.38 206
15795.56 233
15796.75 227
15797.94 222
15799.13 239
15800.32 231
15801.50 202
15802.69 209
15803.88 236
15805.07 193
15806.26 197
15807.45 207
15808.63 199
15809.82 203
15811.01 196
15812.20 199
15813.39 201
15814.58 191
15815.77 173
15816.95 215
15818.14 196
15819.33 185
15820.52 176
15821.71 185
15822.90 175
15824.09 174
15825.28 187
15826.46 175
15827.65 192
15828.84 217
15830.03 228
15831.22 194
15832.41 201
15833.60 185
15834.79 183
15835.98 205
15837.17 188
15838.36 197
15839.55 188
15840.74 200
15841.93 198
15843.12 187
15844.31 174
15845.50 164
15846.69 172
15847.88 195
15849.07 194
15850.26 180
15851.45 200
15852.64 222
15853.83 190
15855.02 199
15856.21 201
15857.40 210
15858.59 179
15859.78 205
15860.97 196
15862.16 189
15863.35 197
15864.54 193
15865.73 175
15866.92 206
15868.11 159
15869.30 209
15870.49 209
15871.68 183
15872.87 175
15874.06 196
15875.25 231
15876.45 206
15877.64 207
15878.83 222
15880.02 221
15881.21 197
15882.40 197
15883.59 202
15884.78 208
15885.97 194
15887.17 178
15888.36 185
15889.55 205
15890.74 196
15891.93 188
15893.12 203
15894.31 191
15895.51 191
15896.70 226
15897.89 199
15899.08 190
15900.27 204
15901.46 206
15902.66 197
15903.85 212
15905.04 206
15906.23 179
15907.43 207
15908.62 226
15909.81 218
15911.00 215
15912.19 205
15913.39 202
15914.58 210
15915.77 223
15916.96 224
15918.16 209
15919.35 222
15920.54 212
15921.73 224
15922.93 253
15924.12 205
15925.31 205
15926.50 211
15927.70 201
15928.89 214
15930.08 225
15931.28 201
15932.47 258
15933.66 222
15934.86 229
15936.05 225
15937.24 206
15938.44 204
15939.63 234
15940.82 225
15942.02 219
15943.21 202
15944.40 205
15945.60 187
15946.79 187
15947.98 188
15949.18 201
15950.37 200
15951.56 201
15952.76 159
15953.95 189
15955.15 208
15956.34 188
15957.53 176
15958.73 201
15959.92 216
15961.12 184
15962.31 201
15963.50 191
15964.70 170
15965.89 159
15967.09 172
15968.28 181
15969.48 194
15970.67 192
15971.86 172
15973.06 164
15974.25 195
15975.45 201
15976.64 171
15977.84 168
15979.03 184
15980.23 214
15981.42 187
15982.62 149
15983.81 148
15985.01 181
15986.20 182
15987.40 178
15988.59 180
15989.79 197
15990.98 184
15992.18 165
15993.37 184
15994.57 195
15995.76 154
15996.96 160
15998.16 169
15999.35 189
16000.55 175
16001.74 169
16002.94 176
16004.13 162
16005.33 157
16006.53 142
16007.72 157
16008.92 159
16010.11 146
16011.31 165
16012.51 168
16013.70 150
16014.90 173
16016.09 185
16017.29 178
16018.49 125
16019.68 153
16020.88 147
16022.07 163
16023.27 153
16024.47 179
16025.66 157
16026.86 168
16028.06 143
16029.25 170
16030.45 168
16031.65 164
16032.84 166
16034.04 183
16035.24 159
16036.44 147
16037.63 179
16038.83 180
16040.03 186
16041.22 154
16042.42 146
16043.62 164
16044.82 161
16046.01 147
16047.21 170
16048.41 156
16049.60 141
16050.80 153
16052.00 152
16053.20 147
16054.39 156
16055.59 149
16056.79 178
16057.99 172
16059.19 175
16060.38 172
16061.58 135
16062.78 134
16063.98 147
16065.18 187
16066.37 146
16067.57 152
16068.77 148
16069.97 187
16071.17 173
16072.36 156
16073.56 149
16074.76 168
16075.96 189
16077.16 152
16078.36 181
16079.56 133
16080.75 146
16081.95 146
16083.15 166
16084.35 146
16085.55 190
16086.75 160
16087.95 189
16089.15 158
16090.34 150
16091.54 157
16092.74 160
16093.94 161
16095.14 182
16096.34 145
16097.54 156
16098.74 144
16099.94 147
16101.14 167
16102.34 156
16103.54 178
16104.74 164
16105.93 156
16107.13 169
16108.33 143
16109.53 164
16110.73 160
16111.93 134
16113.13 140
16114.33 165
16115.53 149
16116.73 159
16117.93 143
16119.13 172
16120.33 164
16121.53 163
16122.73 168
16123.93 148
16125.13 161
16126.33 162
16127.53 174
16128.73 179
16129.94 157
16131.14 156
16132.34 195
16133.54 159
16134.74 131
16135.94 151
16137.14 194
16138.34 180
16139.54 178
16140.74 156
16141.94 158
16143.14 151
16144.34 157
16145.55 181
16146.75 145
16147.95 166
16149.15 155
16150.35 165
16151.55 176
16152.75 147
16153.95 164
16155.15 177
16156.36 138
16157.56 138
16158.76 149
16159.96 172
16161.16 158
16162.36 122
16163.57 149
16164.77 141
16165.97 147
16167.17 153
16168.37 173
16169.58 145
16170.78 138
16171.98 156
16173.18 174
16174.38 136
16175.59 149
16176.79 168
16177.99 154
16179.19 141
16180.39 141
16181.60 165
16182.80 176
16184.00 141
16185.20 177
16186.41 163
16187.61 175
16188.81 178
16190.01 168
16191.22 198
16192.42 167
16193.62 166
16194.83 167
16196.03 150
16197.23 153
16198.43 168
16199.64 164
16200.84 160
16202.04 143
16203.25 168
16204.45 137
16205.65 186
16206.86 151
16208.06 152
16209.26 195
16210.47 165
16211.67 187
16212.87 168
16214.08 160
16215.28 136
16216.49 147
16217.69 143
16218.89 183
16220.10 166
16221.30 198
16222.50 195
16223.71 171
16224.91 161
16226.12 157
16227.32 191
16228.52 162
16229.73 189
16230.93 167
16232.14 176
16233.34 181
16234.55 171
16235.75 187
16236.95 199
16238.16 180
16239.36 176
16240.57 181
16241.77 181
16242.98 169
16244.18 154
16245.39 145
16246.59 179
16247.80 186
16249.00 168
16250.21 189
16251.41 207
16252.62 215
16253.82 202
16255.03 189
16256.23 188
16257.44 238
16258.64 177
16259.85 159
16261.05 188
16262.26 196
16263.46 186
16264.67 183
16265.87 188
16267.08 209
16268.29 227
16269.49 204
16270.70 211
16271.90 187
16273.11 208
16274.31 217
16275.52 198
16276.73 171
16277.93 209
16279.14 222
16280.34 208
16281.55 233
16282.76 206
16283.96 207
16285.17 204
16286.38 222
16287.58 228
16288.79 218
16289.99 214
16291.20 239
16292.41 216
16293.61 232
16294.82 199
16296.03 224
16297.23 246
16298.44 194
16299.65 233
16300.85 223
16302.06 265
16303.27 224
16304.47 218
16305.68 236
16306.89 241
16308.10 220
16309.30 258
16310.51 234
16311.72 233
16312.92 229
16314.13 229
16315.34 236
16316.55 219
16317.75 232
16318.96 217
16320.17 234
16321.38 202
16322.58 219
16323.79 237
16325.00 217
16326.21 192
16327.42 212
16328.62 216
16329.83 221
16331.04 179
16332.25 201
16333.46 174
16334.66 197
16335.87 175
16337.08 219
16338.29 172
16339.50 192
16340.70 189
16341.91 187
16343.12 171
16344.33 167
16345.54 170
16346.75 153
16347.96 187
16349.16 153
16350.37 199
16351.58 171
16352.79 184
16354.00 167
16355.21 208
16356.42 169
16357.63 154
16358.83 190
16360.04 187
16361.25 212
16362.46 145
16363.67 166
16364.88 146
16366.09 163
16367.30 143
16368.51 147
16369.72 177
16370.93 148
16372.14 154
16373.35 159
16374.56 151
16375.76 151
16376.97 161
16378.18 193
16379.39 202
16380.60 182
16381.81 174
16383.02 184
16384.23 177
16385.44 139
16386.65 176
16387.86 181
16389.07 135
16390.28 161
16391.49 161
16392.70 155
16393.91 138
16395.12 149
16396.33 135
16397.55 170
16398.76 178
16399.97 176
16401.18 147
16402.39 187
16403.60 157
16404.81 169
16406.02 138
16407.23 158
16408.44 148
16409.65 176
16410.86 159
16412.07 172
16413.28 143
16414.50 174
16415.71 169
16416.92 165
16418.13 161
16419.34 135
16420.55 163
16421.76 153
16422.97 163
16424.19 145
16425.40 171
16426.61 153
16427.82 167
16429.03 169
16430.24 172
16431.46 151
16432.67 163
16433.88 155
16435.09 154
16436.30 168
16437.51 144
16438.73 168
16439.94 143
16441.15 155
16442.36 147
16443.57 147
16444.79 157
16446.00 166
16447.21 162
16448.42 173
16449.64 146
16450.85 158
16452.06 179
16453.27 157
16454.49 143
16455.70 142
16456.91 173
16458.12 153
16459.34 171
16460.55 145
16461.76 169
16462.97 142
16464.19 176
16465.40 154
16466.61 150
16467.83 148
16469.04 168
16470.25 167
16471.47 149
16472.68 161
16473.89 139
16475.11 154
16476.32 145
16477.53 140
16478.75 146
16479.96 149
16481.17 144
16482.39 167
16483.60 135
16484.81 146
16486.03 137
16487.24 165
16488.45 148
16489.67 145
16490.88 143
16492.10 124
16493.31 141
16494.52 141
16495.74 132
16496.95 136
16498.17 161
16499.38 146
16500.59 115
16501.81 130
16503.02 134
16504.24 179
16505.45 151
16506.67 139
16507.88 131
16509.10 144
16510.31 154
16511.52 158
16512.74 151
16513.95 150
16515.17 144
16516.38 138
16517.60 146
16518.81 132
16520.03 147
16521.24 164
16522.46 139
16523.67 168
16524.89 142
16526.10 161
16527.32 142
16528.53 134
16529.75 133
16530.96 126
16532.18 163
16533.40 158
16534.61 155
16535.83 130
16537.04 148
16538.26 150
16539.47 150
16540.69 131
16541.91 136
16543.12 149
16544.34 129
16545.55 118
16546.77 144
16547.98 142
16549.20 163
16550.42 137
16551.63 146
16552.85 144
16554.07 153
16555.28 147
16556.50 138
16557.71 145
16558.93 135
16560.15 142
16561.36 128
16562.58 140
16563.80 126
16565.01 143
16566.23 138
16567.45 151
16568.66 122
16569.88 129
16571.10 118
16572.31 144
16573.53 131
16574.75 119
16575.96 132
16577.18 133
16578.40 145
16579.62 139
16580.83 149
16582.05 150
16583.27 147
16584.48 152
16585.70 168
16586.92 151
16588.14 157
16589.35 137
16590.57 142
16591.79 124
16593.01 153
16594.23 111
16595.44 116
16596.66 145
16597.88 137
16599.10 129
16600.31 121
16601.53 154
16602.75 147
16603.97 152
16605.19 111
16606.40 135
16607.62 136
16608.84 122
16610.06 116
16611.28 127
16612.50 129
16613.71 153
16614.93 162
16616.15 135
16617.37 144
16618.59 152
16619.81 148
16621.03 156
16622.24 157
16623.46 128
16624.68 150
16625.90 133
16627.12 133
16628.34 135
16629.56 128
16630.78 136
16632.00 122
16633.21 140
16634.43 139
16635.65 156
16636.87 139
16638.09 158
16639.31 125
16640.53 144
16641.75 127
16642.97 116
16644.19 118
16645.41 138
16646.63 120
16647.85 133
16649.07 135
16650.29 132
16651.51 147
16652.73 138
16653.95 125
16655.17 124
16656.39 112
16657.61 142
16658.83 144
16660.05 131
16661.27 123
16662.49 112
16663.71 126
16664.93 129
16666.15 138
16667.37 139
16668.59 130
16669.81 119
16671.03 135
16672.25 135
16673.47 138
16674.69 131
16675.91 138
16677.13 137
16678.35 137
16679.57 128
16680.80 158
16682.02 154
16683.24 110
16684.46 133
16685.68 123
16686.90 122
16688.12 139
16689.34 110
16690.56 144
16691.79 137
16693.01 148
16694.23 125
16695.45 159
16696.67 143
16697.89 166
16699.11 151
16700.34 124
16701.56 106
16702.78 134
16704.00 138
16705.22 133
16706.44 128
16707.67 114
16708.89 133
16710.11 104
16711.33 135
16712.55 140
16713.78 149
16715.00 133
16716.22 135
16717.44 126
16718.67 133
16719.89 105
16721.11 142
16722.33 143
16723.55 131
16724.78 135
16726.00 115
16727.22 122
16728.45 143
16729.67 134
16730.89 142
16732.11 138
16733.34 151
16734.56 139
16735.78 107
16737.00 137
16738.23 129
16739.45 152
16740.67 127
16741.90 139
16743.12 116
16744.34 136
16745.57 134
16746.79 149
16748.01 143
16749.24 127
16750.46 123
16751.68 108
16752.91 150
16754.13 150
16755.35 152
16756.58 111
16757.80 139
16759.03 137
16760.25 143
16761.47 134
16762.70 127
16763.92 124
16765.14 142
16766.37 141
16767.59 167
16768.82 143
16770.04 132
16771.27 155
16772.49 134
16773.71 115
16774.94 127
16776.16 146
16777.39 142
16778.61 146
16779.84 140
16781.06 141
16782.29 144
16783.51 132
16784.73 128
16785.96 145
16787.18 124
16788.41 118
16789.63 149
16790.86 135
16792.08 120
16793.31 136
16794.53 169
16795.76 117
16796.98 138
16798.21 136
16799.43 140
16800.66 131
16801.89 117
16803.11 123
16804.34 141
16805.56 129
16806.79 137
16808.01 127
16809.24 107
16810.46 118
16811.69 146
16812.91 160
16814.14 130
16815.37 131
16816.59 133
16817.82 146
16819.04 124
16820.27 118
16821.50 119
16822.72 160
16823.95 149
16825.17 110
16826.40 121
16827.63 132
16828.85 140
16830.08 148
16831.31 161
16832.53 111
16833.76 136
16834.99 170
16836.21 146
16837.44 111
16838.67 137
16839.89 125
16841.12 177
16842.35 135
16843.57 126
16844.80 141
16846.03 151
16847.25 144
16848.48 127
16849.71 136
16850.93 110
16852.16 153
16853.39 125
16854.62 135
16855.84 139
16857.07 126
16858.30 136
16859.53 147
16860.75 130
16861.98 154
16863.21 140
16864.44 140
16865.66 152
16866.89 157
16868.12 169
16869.35 133
16870.57 130
16871.80 147
16873.03 145
16874.26 148
16875.49 151
16876.71 154
16877.94 171
16879.17 149
16880.40 134
16881.63 178
16882.86 171
16884.08 154
16885.31 168
16886.54 171
16887.77 150
16889.00 136
16890.23 149
16891.45 136
16892.68 129
16893.91 166
16895.14 164
16896.37 161
16897.60 145
16898.83 159
16900.06 193
16901.29 138
16902.51 157
16903.74 154
16904.97 178
16906.20 138
16907.43 178
16908.66 148
16909.89 151
16911.12 150
16912.35 154
16913.58 139
16914.81 123
16916.04 127
16917.27 171
16918.50 169
16919.73 146
16920.95 137
16922.18 192
16923.41 129
16924.64 154
16925.87 154
16927.10 170
16928.33 157
16929.56 155
16930.79 123
16932.02 146
16933.25 156
16934.48 124
16935.71 157
16936.94 136
16938.18 153
16939.41 181
16940.64 174
16941.87 147
16943.10 120
16944.33 151
16945.56 149
16946.79 133
16948.02 150
16949.25 175
16950.48 130
16951.71 128
16952.94 133
16954.17 144
16955.40 148
16956.64 136
16957.87 136
16959.10 144
16960.33 156
16961.56 147
16962.79 145
16964.02 157
16965.25 151
16966.48 148
16967.72 165
16968.95 146
16970.18 148
16971.41 148
16972.64 154
16973.87 147
16975.11 153
16976.34 143
16977.57 137
16978.80 147
16980.03 140
16981.26 149
16982.50 126
16983.73 133
16984.96 143
16986.19 139
16987.42 130
16988.66 112
16989.89 125
16991.12 142
16992.35 145
16993.59 126
16994.82 145
16996.05 153
16997.28 141
16998.52 148
16999.75 138
17000.98 130
17002.21 150
17003.45 129
17004.68 131
17005.91 129
17007.14 131
17008.38 121
17009.61 152
17010.84 120
17012.08 141
17013.31 154
17014.54 188
17015.78 146
17017.01 142
17018.24 139
17019.47 151
17020.71 141
17021.94 116
17023.17 134
17024.41 134
17025.64 159
17026.88 128
17028.11 140
17029.34 141
17030.58 123
17031.81 143
17033.04 150
17034.28 128
17035.51 139
17036.75 145
17037.98 139
17039.21 130
17040.45 133
17041.68 152
17042.92 136
17044.15 133
17045.38 111
17046.62 155
17047.85 117
17049.09 139
17050.32 123
17051.56 135
17052.79 131
17054.02 156
17055.26 133
17056.49 143
17057.73 142
17058.96 126
17060.20 174
17061.43 141
17062.67 158
17063.90 188
17065.14 154
17066.37 144
17067.61 126
17068.84 144
17070.08 138
17071.31 125
17072.55 144
17073.78 148
17075.02 148
17076.25 135
17077.49 106
17078.72 125
17079.96 116
17081.20 148
17082.43 158
17083.67 151
17084.90 139
17086.14 133
17087.37 118
17088.61 130
17089.85 144
17091.08 167
17092.32 149
17093.55 131
17094.79 122
17096.03 127
17097.26 158
17098.50 137
17099.73 136
17100.97 143
17102.21 114
17103.44 129
17104.68 137
17105.92 126
17107.15 148
17108.39 162
17109.63 158
17110.86 164
17112.10 135
17113.34 150
17114.57 125
17115.81 142
17117.05 119
17118.28 142
17119.52 113
17120.76 160
17121.99 140
17123.23 150
17124.47 133
17125.70 131
17126.94 127
17128.18 148
17129.42 131
17130.65 138
17131.89 134
17133.13 148
17134.37 149
17135.60 136
17136.84 151
17138.08 135
17139.32 146
17140.55 111
17141.79 134
17143.03 128
17144.27 134
17145.50 149
17146.74 130
17147.98 122
17149.22 120
17150.46 138
17151.69 137
17152.93 116
17154.17 121
17155.41 142
17156.65 158
17157.89 155
17159.12 129
17160.36 133
17161.60 129
17162.84 141
17164.08 131
17165.32 151
17166.56 148
17167.79 144
17169.03 138
17170.27 133
17171.51 135
17172.75 111
17173.99 134
17175.23 126
17176.47 127
17177.70 128
17178.94 134
17180.18 128
17181.42 125
17182.66 107
17183.90 138
17185.14 142
17186.38 119
17187.62 136
17188.86 119
17190.10 135
17191.34 125
17192.58 135
17193.82 117
17195.06 101
17196.30 138
17197.54 152
17198.78 134
17200.01 128
17201.25 101
17202.49 138
17203.73 133
17204.97 128
17206.21 116
17207.45 110
17208.70 133
17209.94 109
17211.18 128
17212.42 107
17213.66 130
17214.90 129
17216.14 121
17217.38 114
17218.62 120
17219.86 127
17221.10 122
17222.34 108
17223.58 112
17224.82 112
17226.06 114
17227.30 119
17228.54 105
17229.78 123
17231.03 117
17232.27 104
17233.51 119
17234.75 105
17235.99 123
17237.23 125
17238.47 123
17239.71 150
17240.95 140
17242.20 141
17243.44 126
17244.68 117
17245.92 131
17247.16 120
17248.40 132
17249.65 133
17250.89 118
17252.13 119
17253.37 130
17254.61 123
17255.85 133
17257.10 103
17258.34 136
17259.58 132
17260.82 122
17262.06 129
17263.31 127
17264.55 125
17265.79 123
17267.03 121
17268.27 115
17269.52 132
17270.76 124
17272.00 141
17273.24 142
17274.49 119
17275.73 120
17276.97 127
17278.22 123
17279.46 134
17280.70 120
17281.94 103
17283.19 118
17284.43 126
17285.67 120
17286.91 104
17288.16 105
17289.40 113
17290.64 145
17291.89 132
17293.13 110
17294.37 115
17295.62 112
17296.86 143
17298.10 139
17299.35 115
17300.59 122
17301.83 141
17303.08 131
17304.32 126
17305.56 105
17306.81 130
17308.05 124
17309.30 127
17310.54 109
17311.78 135
17313.03 136
17314.27 139
17315.52 127
17316.76 113
17318.00 101
17319.25 123
17320.49 161
17321.74 109
17322.98 116
17324.23 130
17325.47 150
17326.71 131
17327.96 111
17329.20 108
17330.45 112
17331.69 121
17332.94 120
17334.18 113
17335.43 114
17336.67 130
17337.92 119
17339.16 120
17340.41 91
17341.65 123
17342.90 124
17344.14 109
17345.39 108
17346.63 133
17347.88 106
17349.12 124
17350.37 110
17351.61 110
17352.86 131
17354.10 118
17355.35 129
17356.59 103
17357.84 120
17359.08 97
17360.33 132
17361.58 114
17362.82 136
17364.07 108
17365.31 112
17366.56 109
17367.80 105
17369.05 98
17370.30 122
17371.54 126
17372.79 133
17374.03 118
17375.28 108
17376.53 128
17377.77 127
17379.02 132
17380.27 109
17381.51 104
17382.76 130
17384.01 118
17385.25 111
17386.50 118
17387.75 125
17388.99 126
17390.24 136
17391.49 111
17392.73 109
17393.98 120
17395.23 139
17396.47 107
17397.72 113
17398.97 124
17400.21 158
17401.46 141
17402.71 121
17403.96 123
17405.20 139
17406.45 122
17407.70 130
17408.94 132
17410.19 115
17411.44 111
17412.69 117
17413.93 133
17415.18 121
17416.43 130
17417.68 127
17418.93 121
17420.17 125
17421.42 113
17422.67 107
17423.92 132
17425.16 130
17426.41 107
17427.66 125
17428.91 109
17430.16 118
17431.41 136
17432.65 113
17433.90 117
17435.15 100
17436.40 121
17437.65 129
17438.90 118
17440.14 131
17441.39 125
17442.64 124
17443.89 119
17445.14 123
17446.39 129
17447.64 115
17448.88 107
17450.13 119
17451.38 102
17452.63 103
17453.88 120
17455.13 111
17456.38 105
17457.63 101
17458.88 117
17460.13 113
17461.38 134
17462.62 115
17463.87 133
17465.12 131
17466.37 146
17467.62 131
17468.87 117
17470.12 102
17471.37 114
17472.62 108
17473.87 110
17475.12 113
17476.37 103
17477.62 109
17478.87 125
17480.12 135
17481.37 132
17482.62 137
17483.87 142
17485.12 118
17486.37 133
17487.62 128
17488.87 133
17490.12 122
17491.37 121
17492.62 127
17493.87 141
17495.12 120
17496.37 101
17497.62 117
17498.87 133
17500.12 123
17501.38 118
17502.63 147
17503.88 133
17505.13 122
17506.38 153
17507.63 147
17508.88 120
17510.13 119
17511.38 103
17512.63 121
17513.89 134
17515.14 120
17516.39 127
17517.64 145
17518.89 120
17520.14 141
17521.39 125
17522.64 134
17523.90 131
17525.15 154
17526.40 139
17527.65 132
17528.90 144
17530.15 146
17531.41 154
17532.66 141
17533.91 138
17535.16 151
17536.41 153
17537.67 125
17538.92 152
17540.17 136
17541.42 119
17542.67 128
17543.93 148
17545.18 133
17546.43 155
17547.68 142
17548.94 147
17550.19 120
17551.44 135
17552.69 126
17553.95 147
17555.20 148
17556.45 131
17557.70 129
17558.96 137
17560.21 130
17561.46 129
17562.72 146
17563.97 136
17565.22 137
17566.47 137
17567.73 128
17568.98 126
17570.23 120
17571.49 139
17572.74 125
17573.99 110
17575.25 170
17576.50 137
17577.75 129
17579.01 119
17580.26 155
17581.51 148
17582.77 131
17584.02 137
17585.28 124
17586.53 163
17587.78 117
17589.04 132
17590.29 106
17591.54 140
17592.80 157
17594.05 146
17595.31 155
17596.56 141
17597.81 137
17599.07 153
17600.32 162
17601.58 137
17602.83 135
17604.09 139
17605.34 156
17606.60 139
17607.85 117
17609.10 137
17610.36 145
17611.61 133
17612.87 137
17614.12 139
17615.38 130
17616.63 130
17617.89 130
17619.14 138
17620.40 125
17621.65 131
17622.91 136
17624.16 121
17625.42 97
17626.67 108
17627.93 111
17629.18 136
17630.44 107
17631.69 101
17632.95 118
17634.21 107
17635.46 131
17636.72 111
17637.97 120
17639.23 124
17640.48 155
17641.74 127
17642.99 124
17644.25 116
17645.51 133
17646.76 131
17648.02 145
17649.27 129
17650.53 124
17651.79 144
17653.04 117
17654.30 149
17655.55 120
17656.81 133
17658.07 118
17659.32 110
17660.58 115
17661.84 116
17663.09 109
17664.35 132
17665.61 100
17666.86 139
17668.12 102
17669.38 101
17670.63 127
17671.89 112
17673.15 103
17674.40 113
17675.66 132
17676.92 120
17678.17 114
17679.43 93
17680.69 121
17681.95 136
17683.20 107
17684.46 106
17685.72 130
17686.98 117
17688.23 113
17689.49 98
17690.75 122
17692.01 94
17693.26 120
17694.52 128
17695.78 102
17697.04 108
17698.29 153
17699.55 185
17700.81 110
17702.07 100
17703.32 109
17704.58 119
17705.84 129
17707.10 123
17708.36 108
17709.62 125
17710.87 109
17712.13 120
17713.39 114
17714.65 92
17715.91 110
17717.17 112
17718.42 123
17719.68 110
17720.94 122
17722.20 151
17723.46 137
17724.72 105
17725.98 104
17727.23 118
17728.49 136
17729.75 140
17731.01 94
17732.27 91
17733.53 118
17734.79 144
17736.05 122
17737.31 108
17738.57 102
17739.82 115
17741.08 121
17742.34 135
17743.60 113
17744.86 134
17746.12 126
17747.38 118
17748.64 120
17749.90 107
17751.16 118
17752.42 119
17753.68 133
17754.94 107
17756.20 99
17757.46 131
17758.72 119
17759.98 104
17761.24 127
17762.50 114
17763.76 144
17765.02 105
17766.28 114
17767.54 116
17768.80 125
17770.06 135
17771.32 117
17772.58 105
17773.84 133
17775.10 115
17776.36 140
17777.62 137
17778.88 103
17780.14 124
17781.40 142
17782.67 128
17783.93 109
17785.19 120
17786.45 123
17787.71 118
17788.97 100
17790.23 128
17791.49 127
17792.75 127
17794.01 123
17795.28 124
17796.54 113
17797.80 99
17799.06 127
17800.32 112
17801.58 132
17802.84 103
17804.11 125
17805.37 127
17806.63 118
17807.89 98
17809.15 101
17810.41 107
17811.68 93
17812.94 115
17814.20 128
17815.46 109
17816.72 120
17817.99 125
17819.25 110
17820.51 123
17821.77 110
17823.03 143
17824.30 126
17825.56 110
17826.82 105
17828.08 119
17829.35 101
17830.61 93
17831.87 98
17833.13 107
17834.40 100
17835.66 133
17836.92 127
17838.18 106
17839.45 88
17840.71 106
17841.97 105
17843.24 114
17844.50 122
17845.76 94
17847.02 92
17848.29 91
17849.55 106
17850.81 101
17852.08 115
17853.34 121
17854.60 102
17855.87 121
17857.13 104
17858.39 112
17859.66 124
17860.92 111
17862.18 98
17863.45 94
17864.71 96
17865.98 126
17867.24 98
17868.50 110
17869.77 109
17871.03 134
17872.30 101
17873.56 116
17874.82 123
17876.09 115
17877.35 119
17878.62 105
17879.88 106
17881.14 107
17882.41 111
17883.67 95
17884.94 118
17886.20 118
17887.47 93
17888.73 109
17890.00 110
17891.26 104
17892.52 112
17893.79 113
17895.05 141
17896.32 118
17897.58 120
17898.85 108
17900.11 105
17901.38 122
17902.64 95
17903.91 110
17905.17 114
17906.44 105
17907.70 119
17908.97 107
17910.23 98
17911.50 97
17912.77 111
17914.03 114
17915.30 97
17916.56 83
17917.83 124
17919.09 100
17920.36 108
17921.62 105
17922.89 147
17924.16 102
17925.42 126
17926.69 103
17927.95 103
17929.22 100
17930.49 121
17931.75 99
17933.02 92
17934.28 100
17935.55 110
17936.82 112
17938.08 116
17939.35 120
17940.62 119
17941.88 120
17943.15 107
17944.42 110
17945.68 103
17946.95 117
17948.22 126
17949.48 134
17950.75 102
17952.02 116
17953.28 112
17954.55 113
17955.82 94
17957.08 111
17958.35 87
17959.62 98
17960.88 111
17962.15 112
17963.42 130
17964.69 92
17965.95 125
17967.22 121
17968.49 119
17969.76 127
17971.02 126
17972.29 99
17973.56 104
17974.83 114
17976.09 90
17977.36 95
17978.63 135
17979.90 116
17981.16 98
17982.43 115
17983.70 114
17984.97 111
17986.24 105
17987.50 122
17988.77 94
17990.04 100
17991.31 99
17992.58 106
17993.84 94
17995.11 96
17996.38 109
17997.65 119
17998.92 109
18000.19 101
18001.46 124
18002.72 118
18003.99 114
18005.26 100
18006.53 108
18007.80 127
18009.07 129
18010.34 102
18011.61 115
18012.87 127
18014.14 148
18015.41 109
18016.68 106
18017.95 95
18019.22 96
18020.49 110
18021.76 123
18023.03 115
18024.30 82
18025.57 116
18026.84 88
18028.11 125
18029.37 91
18030.64 121
18031.91 100
18033.18 106
18034.45 110
18035.72 100
18036.99 110
18038.26 117
18039.53 127
18040.80 101
18042.07 94
18043.34 95
18044.61 120
18045.88 124
18047.15 116
18048.42 100
18049.69 111
18050.96 118
18052.23 97
18053.50 89
18054.77 96
18056.05 101
18057.32 98
18058.59 96
18059.86 91
18061.13 112
18062.40 107
18063.67 117
18064.94 119
18066.21 115
18067.48 95
18068.75 119
18070.02 111
18071.29 94
18072.57 89
18073.84 123
18075.11 104
18076.38 114
18077.65 89
18078.92 103
18080.19 103
18081.46 94
18082.74 107
18084.01 101
18085.28 109
18086.55 92
18087.82 107
18089.09 103
18090.37 109
18091.64 92
18092.91 105
18094.18 107
18095.45 100
18096.72 98
18098.00 104
18099.27 120
18100.54 101
18101.81 113
18103.08 97
18104.36 109
18105.63 119
18106.90 126
18108.17 93
18109.45 95
18110.72 101
18111.99 106
18113.26 96
18114.54 117
18115.81 120
18117.08 112
18118.35 101
18119.63 104
18120.90 126
18122.17 121
18123.44 111
18124.72 110
18125.99 140
18127.26 94
18128.54 118
18129.81 93
18131.08 95
18132.36 93
18133.63 111
18134.90 110
18136.18 99
18137.45 104
18138.72 127
18140.00 104
18141.27 128
18142.54 126
18143.82 105
18145.09 130
18146.36 112
18147.64 120
18148.91 102
18150.19 91
18151.46 99
18152.73 112
18154.01 117
18155.28 107
18156.55 93
18157.83 131
18159.10 125
18160.38 119
18161.65 109
18162.93 106
18164.20 132
18165.47 96
18166.75 104
18168.02 113
18169.30 112
18170.57 81
18171.85 104
18173.12 108
18174.40 111
18175.67 92
18176.95 95
18178.22 101
18179.50 121
18180.77 109
18182.04 112
18183.32 117
18184.59 115
18185.87 129
18187.15 123
18188.42 123
18189.70 89
18190.97 123
18192.25 116
18193.52 126
18194.80 95
18196.07 88
18197.35 99
18198.62 102
18199.90 98
18201.17 96
18202.45 115
18203.73 115
18205.00 121
18206.28 116
18207.55 109
18208.83 105
18210.10 105
18211.38 91
18212.66 101
18213.93 97
18215.21 102
18216.48 99
18217.76 98
18219.04 88
18220.31 110
18221.59 118
18222.87 113
18224.14 88
18225.42 94
18226.70 119
18227.97 120
18229.25 102
18230.53 96
18231.80 102
18233.08 94
18234.36 103
18235.63 110
18236.91 109
18238.19 115
18239.46 123
18240.74 108
18242.02 93
18243.29 127
18244.57 108
18245.85 119
18247.13 108
18248.40 115
18249.68 107
18250.96 107
18252.24 114
18253.51 115
18254.79 91
18256.07 114
18257.35 104
18258.62 108
18259.90 82
18261.18 100
18262.46 101
18263.73 109
18265.01 111
18266.29 98
18267.57 112
18268.85 116
18270.12 92
18271.40 77
18272.68 99
18273.96 115
18275.24 135
18276.51 92
18277.79 132
18279.07 106
18280.35 119
18281.63 88
18282.91 120
18284.18 111
18285.46 104
18286.74 113
18288.02 114
18289.30 93
18290.58 96
18291.86 100
18293.14 117
18294.41 122
18295.69 87
18296.97 120
18298.25 99
18299.53 86
18300.81 96
18302.09 119
18303.37 100
18304.65 113
18305.93 86
18307.21 92
18308.49 111
18309.76 90
18311.04 101
18312.32 115
18313.60 111
18314.88 100
18316.16 111
18317.44 130
18318.72 104
18320.00 95
18321.28 114
18322.56 93
18323.84 97
18325.12 81
18326.40 105
18327.68 92
18328.96 89
18330.24 101
18331.52 99
18332.80 110
18334.08 95
18335.36 117
18336.64 113
18337.92 102
18339.20 106
18340.48 114
18341.76 112
18343.05 117
18344.33 86
18345.61 115
18346.89 107
18348.17 105
18349.45 106
18350.73 130
18352.01 122
18353.29 110
18354.57 99
18355.85 75
18357.13 92
18358.42 96
18359.70 122
18360.98 117
18362.26 127
18363.54 103
18364.82 113
18366.10 103
18367.38 95
18368.67 129
18369.95 95
18371.23 105
18372.51 115
18373.79 106
18375.07 85
18376.36 91
18377.64 116
18378.92 109
18380.20 83
18381.48 110
18382.77 96
18384.05 92
18385.33 97
18386.61 122
18387.89 93
18389.18 106
18390.46 102
18391.74 107
18393.02 111
18394.31 77
18395.59 86
18396.87 75
18398.15 104
18399.44 93
18400.72 103
18402.00 99
18403.28 97
18404.57 101
18405.85 110
18407.13 119
18408.41 94
18409.70 93
18410.98 112
18412.26 118
18413.55 98
18414.83 93
18416.11 81
18417.40 104
18418.68 103
18419.96 109
18421.25 84
18422.53 118
18423.81 114
18425.10 112
18426.38 105
18427.66 84
18428.95 112
18430.23 115
18431.51 108
18432.80 98
18434.08 118
18435.37 108
18436.65 98
18437.93 106
18439.22 91
18440.50 98
18441.79 110
18443.07 101
18444.35 97
18445.64 88
18446.92 115
18448.21 126
18449.49 120
18450.78 93
18452.06 102
18453.34 99
18454.63 131
18455.91 125
18457.20 84
18458.48 114
18459.77 107
18461.05 129
18462.34 91
18463.62 125
18464.91 113
18466.19 116
18467.48 104
18468.76 100
18470.05 97
18471.33 108
18472.62 97
18473.90 108
18475.19 89
18476.47 91
18477.76 120
18479.04 101
18480.33 134
18481.61 108
18482.90 126
18484.18 116
18485.47 122
18486.76 135
18488.04 111
18489.33 95
18490.61 113
18491.90 134
18493.18 103
18494.47 100
18495.76 107
18497.04 116
18498.33 97
18499.61 115
18500.90 107
18502.19 127
18503.47 122
18504.76 107
18506.05 81
18507.33 88
18508.62 88
18509.90 122
18511.19 113
18512.48 86
18513.76 89
18515.05 85
18516.34 99
18517.62 107
18518.91 116
18520.20 114
18521.48 100
18522.77 86
18524.06 99
18525.35 90
18526.63 110
18527.92 116
18529.21 112
18530.49 116
18531.78 100
18533.07 97
18534.36 89
18535.64 103
18536.93 103
18538.22 94
18539.50 99
18540.79 114
18542.08 111
18543.37 121
18544.66 113
18545.94 109
18547.23 94
18548.52 101
18549.81 97
18551.09 109
18552.38 113
18553.67 116
18554.96 115
18556.25 87
18557.53 113
18558.82 96
18560.11 118
18561.40 129
18562.69 102
18563.98 94
18565.26 114
18566.55 95
18567.84 94
18569.13 99
18570.42 91
18571.71 116
18572.99 102
18574.28 97
18575.57 91
18576.86 107
18578.15 109
18579.44 116
18580.73 97
18582.02 108
18583.31 101
18584.59 109
18585.88 120
18587.17 123
18588.46 125
18589.75 110
18591.04 131
18592.33 118
18593.62 110
18594.91 114
18596.20 108
18597.49 110
18598.78 114
18600.07 99
18601.36 110
18602.65 96
18603.94 119
18605.23 124
18606.52 128
18607.81 124
18609.09 117
18610.38 135
18611.67 130
18612.96 133
18614.25 113
18615.55 104
18616.84 110
18618.13 140
18619.42 130
18620.71 106
18622.00 109
18623.29 100
18624.58 108
18625.87 117
18627.16 101
18628.45 125
18629.74 130
18631.03 116
18632.32 110
18633.61 100
18634.90 103
18636.19 129
18637.48 109
18638.77 125
18640.07 115
18641.36 113
18642.65 120
18643.94 116
18645.23 105
18646.52 91
18647.81 115
18649.10 114
18650.40 124
18651.69 124
18652.98 96
18654.27 127
18655.56 112
18656.85 119
18658.14 104
18659.44 136
18660.73 114
18662.02 139
18663.31 103
18664.60 123
18665.89 114
18667.19 111
18668.48 109
18669.77 109
18671.06 112
18672.35 107
18673.65 117
18674.94 125
18676.23 110
18677.52 98
18678.82 144
18680.11 113
18681.40 99
18682.69 122
18683.99 111
18685.28 100
18686.57 115
18687.86 103
18689.16 115
18690.45 98
18691.74 95
18693.03 120
18694.33 119
18695.62 101
18696.91 104
18698.21 112
18699.50 99
18700.79 95
18702.09 94
18703.38 100
18704.67 96
18705.97 108
18707.26 101
18708.55 110
18709.85 97
18711.14 109
18712.43 107
18713.73 95
18715.02 102
18716.31 100
18717.61 114
18718.90 74
18720.19 103
18721.49 110
18722.78 114
18724.08 99
18725.37 81
18726.66 119
18727.96 101
18729.25 106
18730.55 99
18731.84 115
18733.13 98
18734.43 85
18735.72 103
18737.02 119
18738.31 96
18739.61 108
18740.90 113
18742.19 126
18743.49 104
18744.78 118
18746.08 96
18747.37 100
18748.67 88
18749.96 104
18751.26 110
18752.55 99
18753.85 113
18755.14 97
18756.44 111
18757.73 82
18759.03 113
18760.32 112
18761.62 119
18762.91 105
18764.21 100
18765.50 94
18766.80 107
18768.09 97
18769.39 110
18770.69 99
18771.98 115
18773.28 97
18774.57 102
18775.87 119
18777.16 99
18778.46 126
18779.76 90
18781.05 108
18782.35 110
18783.64 110
18784.94 108
18786.24 113
18787.53 90
18788.83 95
18790.12 98
18791.42 96
18792.72 109
18794.01 122
18795.31 106
18796.61 108
18797.90 121
18799.20 118
18800.49 117
18801.79 124
18803.09 115
18804.38 118
18805.68 107
18806.98 96
18808.28 129
18809.57 116
18810.87 105
18812.17 103
18813.46 97
18814.76 101
18816.06 95
18817.35 118
18818.65 102
18819.95 103
18821.25 111
18822.54 116
18823.84 84
18825.14 108
18826.44 92
18827.73 89
18829.03 115
18830.33 105
18831.63 96
18832.92 107
18834.22 109
18835.52 95
18836.82 115
18838.11 116
18839.41 96
18840.71 95
18842.01 92
18843.31 91
18844.60 114
18845.90 122
18847.20 87
18848.50 113
18849.80 103
18851.10 105
18852.39 129
18853.69 115
18854.99 119
18856.29 125
18857.59 111
18858.89 102
18860.18 113
18861.48 109
18862.78 113
18864.08 100
18865.38 101
18866.68 91
18867.98 102
18869.28 93
18870.58 98
18871.87 113
18873.17 107
18874.47 88
18875.77 110
18877.07 104
18878.37 94
18879.67 97
18880.97 120
18882.27 104
18883.57 97
18884.87 93
18886.17 110
18887.47 100
18888.77 120
18890.07 112
18891.36 113
18892.66 114
18893.96 109
18895.26 108
18896.56 121
18897.86 108
18899.16 113
18900.46 106
18901.76 89
18903.06 86
18904.36 110
18905.66 96
18906.96 87
18908.27 81
18909.57 89
18910.87 112
18912.17 100
18913.47 96
18914.77 96
18916.07 100
18917.37 112
18918.67 98
18919.97 118
18921.27 103
18922.57 100
18923.87 101
18925.17 101
18926.47 87
18927.77 87
18929.08 124
18930.38 109
18931.68 95
18932.98 96
18934.28 94
18935.58 100
18936.88 118
18938.18 105
18939.49 97
18940.79 105
18942.09 112
18943.39 94
18944.69 83
18945.99 98
18947.29 93
18948.60 102
18949.90 123
18951.20 100
18952.50 96
18953.80 106
18955.11 115
18956.41 113
18957.71 81
18959.01 96
18960.31 102
18961.62 103
18962.92 79
18964.22 88
18965.52 101
18966.82 113
18968.13 93
18969.43 91
18970.73 87
18972.03 102
18973.34 93
18974.64 91
18975.94 99
18977.24 109
18978.55 97
18979.85 93
18981.15 98
18982.46 102
18983.76 112
18985.06 104
18986.36 115
18987.67 100
18988.97 95
18990.27 114
18991.58 109
18992.88 120
18994.18 94
18995.49 120
18996.79 94
18998.09 117
18999.40 103
19000.70 93
19002.00 86
19003.31 87
19004.61 102
19005.91 78
19007.22 92
19008.52 100
19009.83 114
19011.13 92
19012.43 99
19013.74 108
19015.04 105
19016.34 108
19017.65 124
19018.95 84
19020.26 108
19021.56 95
19022.87 94
19024.17 100
19025.47 119
19026.78 111
19028.08 111
19029.39 109
19030.69 114
19032.00 105
19033.30 114
19034.61 111
19035.91 106
19037.22 86
19038.52 115
19039.82 118
19041.13 97
19042.43 74
19043.74 112
19045.04 103
19046.35 96
19047.65 121
19048.96 100
19050.26 80
19051.57 102
19052.88 100
19054.18 123
19055.49 87
19056.79 95
19058.10 108
19059.40 114
19060.71 101
19062.01 96
19063.32 146
19064.62 109
19065.93 105
19067.24 101
19068.54 95
19069.85 95
19071.15 104
19072.46 89
19073.77 79
19075.07 85
19076.38 88
19077.68 92
19078.99 113
19080.30 100
19081.60 107
19082.91 111
19084.22 106
19085.52 112
19086.83 83
19088.13 79
19089.44 89
19090.75 105
19092.05 111
19093.36 78
19094.67 106
19095.97 110
19097.28 100
19098.59 109
19099.90 103
19101.20 103
19102.51 103
19103.82 124
19105.12 94
19106.43 104
19107.74 99
19109.04 128
19110.35 83
19111.66 109
19112.97 92
19114.27 104
19115.58 113
19116.89 99
19118.20 98
19119.50 89
19120.81 111
19122.12 121
19123.43 111
19124.73 115
19126.04 119
19127.35 99
19128.66 89
19129.97 90
19131.27 90
19132.58 98
19133.89 105
19135.20 106
19136.51 86
19137.81 83
19139.12 88
19140.43 94
19141.74 88
19143.05 117
19144.36 95
19145.66 122
19146.97 85
19148.28 88
19149.59 92
19150.90 86
19152.21 111
19153.52 105
19154.83 109
19156.13 114
19157.44 95
19158.75 98
19160.06 91
19161.37 107
19162.68 110
19163.99 107
19165.30 103
19166.61 89
19167.92 104
19169.22 97
19170.53 93
19171.84 111
19173.15 103
19174.46 113
19175.77 106
19177.08 101
19178.39 95
19179.70 97
19181.01 85
19182.32 80
19183.63 89
19184.94 106
19186.25 112
19187.56 95
19188.87 110
19190.18 104
19191.49 118
19192.80 102
19194.11 91
19195.42 77
19196.73 88
19198.04 107
19199.35 105
19200.66 89
19201.97 100
19203.28 81
19204.59 90
19205.90 101
19207.21 106
19208.52 100
19209.83 88
19211.14 94
19212.46 83
19213.77 89
19215.08 111
19216.39 103
19217.70 106
19219.01 110
19220.32 100
19221.63 106
19222.94 85
19224.25 92
19225.57 103
19226.88 106
19228.19 101
19229.50 100
19230.81 95
19232.12 100
19233.43 94
19234.75 109
19236.06 92
19237.37 88
19238.68 114
19239.99 89
19241.30 107
19242.62 105
19243.93 104
19245.24 104
19246.55 105
19247.86 100
19249.18 111
19250.49 117
19251.80 92
19253.11 80
19254.42 111
19255.74 99
19257.05 103
19258.36 98
19259.67 77
19260.99 83
19262.30 108
19263.61 102
19264.92 97
19266.24 100
19267.55 105
19268.86 107
19270.17 111
19271.49 96
19272.80 84
19274.11 101
19275.42 114
19276.74 96
19278.05 82
19279.36 66
19280.68 100
19281.99 102
19283.30 97
19284.62 106
19285.93 106
19287.24 99
19288.56 102
19289.87 93
19291.18 75
19292.50 87
19293.81 110
19295.12 114
19296.44 91
19297.75 102
19299.06 89
19300.38 110
19301.69 111
19303.01 83
19304.32 78
19305.63 103
19306.95 135
19308.26 97
19309.58 89
19310.89 105
19312.20 103
19313.52 98
19314.83 85
19316.15 91
19317.46 95
19318.78 116
19320.09 110
19321.41 101
19322.72 114
19324.03 92
19325.35 118
19326.66 104
19327.98 99
19329.29 96
19330.61 93
19331.92 119
19333.24 107
19334.55 92
19335.87 112
19337.18 116
19338.50 113
19339.81 105
19341.13 100
19342.44 115
19343.76 112
19345.07 119
19346.39 90
19347.70 90
19349.02 101
19350.34 96
19351.65 89
19352.97 102
19354.28 103
19355.60 82
19356.91 115
19358.23 107
19359.54 92
19360.86 111
19362.18 111
19363.49 118
19364.81 83
19366.12 91
19367.44 109
19368.76 112
19370.07 123
19371.39 107
19372.71 103
19374.02 113
19375.34 110
19376.65 94
19377.97 88
19379.29 88
19380.60 101
19381.92 105
19383.24 90
19384.55 91
19385.87 101
19387.19 106
19388.50 105
19389.82 84
19391.14 75
19392.45 96
19393.77 95
19395.09 90
19396.41 77
19397.72 101
19399.04 124
19400.36 94
19401.67 81
19402.99 80
19404.31 99
19405.63 114
19406.94 92
19408.26 102
19409.58 90
19410.90 92
19412.21 114
19413.53 109
19414.85 83
19416.17 99
19417.48 107
19418.80 89
19420.12 105
19421.44 84
19422.76 89
19424.07 101
19425.39 101
19426.71 99
19428.03 77
19429.35 96
19430.66 73
19431.98 112
19433.30 94
19434.62 87
19435.94 99
19437.26 94
19438.57 101
19439.89 78
19441.21 87
19442.53 106
19443.85 116
19445.17 91
19446.49 82
19447.81 119
19449.12 132
19450.44 97
19451.76 116
19453.08 101
19454.40 123
19455.72 99
19457.04 91
19458.36 115
19459.68 76
19461.00 117
19462.32 113
19463.63 98
19464.95 78
19466.27 88
19467.59 98
19468.91 100
19470.23 113
19471.55 121
19472.87 123
19474.19 116
19475.51 86
19476.83 92
19478.15 94
19479.47 88
19480.79 99
19482.11 88
19483.43 104
19484.75 72
19486.07 102
19487.39 117
19488.71 97
19490.03 96
19491.35 97
19492.67 101
19493.99 104
19495.31 82
19496.63 76
19497.95 102
19499.27 102
19500.59 106
19501.91 104
19503.24 89
19504.56 91
19505.88 94
19507.20 87
19508.52 80
19509.84 74
19511.16 95
19512.48 84
19513.80 89
19515.12 115
19516.44 95
19517.77 97
19519.09 90
19520.41 91
19521.73 102
19523.05 96
19524.37 90
19525.69 94
19527.02 106
19528.34 115
19529.66 111
19530.98 107
19532.30 105
19533.62 93
19534.95 88
19536.27 85
19537.59 109
19538.91 105
19540.23 87
19541.56 112
19542.88 96
19544.20 83
19545.52 88
19546.84 97
19548.17 91
19549.49 91
19550.81 93
19552.13 98
19553.46 95
19554.78 95
19556.10 97
19557.42 87
19558.75 104
19560.07 104
19561.39 93
19562.71 102
19564.04 74
19565.36 93
19566.68 99
19568.00 111
19569.33 90
19570.65 83
19571.97 90
19573.30 109
19574.62 112
19575.94 88
19577.27 102
19578.59 104
19579.91 100
19581.24 104
19582.56 78
19583.88 101
19585.21 100
19586.53 89
19587.85 84
19589.18 94
19590.50 107
19591.82 96
19593.15 90
19594.47 83
19595.80 103
19597.12 84
19598.44 113
19599.77 95
19601.09 88
19602.42 97
19603.74 101
19605.06 113
19606.39 100
19607.71 104
19609.04 98
19610.36 107
19611.69 109
19613.01 93
19614.33 87
19615.66 105
19616.98 100
19618.31 89
19619.63 94
19620.96 96
19622.28 78
19623.61 91
19624.93 99
19626.26 90
19627.58 78
19628.91 112
19630.23 96
19631.56 75
19632.88 90
19634.21 84
19635.53 64
19636.86 85
19638.18 97
19639.51 96
19640.83 91
19642.16 94
19643.48 75
19644.81 97
19646.14 101
19647.46 94
19648.79 112
19650.11 73
19651.44 81
19652.76 77
19654.09 106
19655.42 102
19656.74 88
19658.07 110
19659.39 100
19660.72 103
19662.05 98
19663.37 87
19664.70 100
19666.02 84
19667.35 88
19668.68 87
19670.00 109
19671.33 99
19672.66 104
19673.98 101
19675.31 97
19676.64 85
19677.96 106
19679.29 98
19680.62 87
19681.94 93
19683.27 96
19684.60 76
19685.92 101
19687.25 94
19688.58 105
19689.90 113
19691.23 128
19692.56 97
19693.88 104
19695.21 109
19696.54 103
19697.87 106
19699.19 94
19700.52 109
19701.85 96
19703.18 111
19704.50 107
19705.83 101
19707.16 104
19708.49 113
19709.81 104
19711.14 102
19712.47 82
19713.80 104
19715.13 95
19716.45 93
19717.78 96
19719.11 81
19720.44 92
19721.77 89
19723.09 97
19724.42 86
19725.75 97
19727.08 102
19728.41 117
19729.74 91
19731.06 93
19732.39 97
19733.72 114
19735.05 93
19736.38 81
19737.71 104
19739.04 92
19740.36 87
19741.69 85
19743.02 82
19744.35 88
19745.68 92
19747.01 83
19748.34 124
19749.67 78
19751.00 97
19752.32 89
19753.65 120
19754.98 102
19756.31 94
19757.64 85
19758.97 108
19760.30 87
19761.63 95
19762.96 89
19764.29 103
19765.62 104
19766.95 91
19768.28 114
19769.61 93
19770.94 79
19772.27 86
19773.60 92
19774.93 100
19776.26 106
19777.59 104
19778.92 95
19780.25 93
19781.58 93
19782.91 111
19784.24 104
19785.57 112
19786.90 75
19788.23 95
19789.56 84
19790.89 102
19792.22 107
19793.55 111
19794.88 82
19796.21 76
19797.54 93
19798.87 80
19800.20 87
19801.53 93
19802.87 91
19804.20 75
19805.53 94
19806.86 76
19808.19 84
19809.52 79
19810.85 94
19812.18 95
19813.51 97
19814.85 77
19816.18 78
19817.51 107
19818.84 105
19820.17 95
19821.50 92
19822.83 96
19824.17 107
19825.50 90
19826.83 80
19828.16 91
19829.49 85
19830.82 86
19832.16 104
19833.49 105
19834.82 86
19836.15 87
19837.48 90
19838.82 97
19840.15 97
19841.48 100
19842.81 81
19844.14 67
19845.48 77
19846.81 73
19848.14 93
19849.47 75
19850.81 91
19852.14 95
19853.47 93
19854.80 96
19856.14 77
19857.47 85
19858.80 106
19860.14 70
19861.47 94
19862.80 96
19864.13 83
19865.47 87
19866.80 71
19868.13 83
19869.47 74
19870.80 84
19872.13 88
19873.47 88
19874.80 89
19876.13 76
19877.47 96
19878.80 104
19880.13 89
19881.47 65
19882.80 84
19884.13 81
19885.47 89
19886.80 84
19888.13 88
19889.47 98
19890.80 68
19892.14 73
19893.47 96
19894.80 68
19896.14 88
19897.47 107
19898.81 101
19900.14 91
19901.47 78
19902.81 90
19904.14 81
19905.48 87
19906.81 87
19908.15 73
19909.48 60
19910.81 71
19912.15 90
19913.48 105
19914.82 103
19916.15 111
19917.49 90
19918.82 90
19920.16 74
19921.49 79
19922.83 83
19924.16 115
19925.50 113
19926.83 87
19928.17 113
19929.50 100
19930.84 102
19932.17 93
19933.51 104
19934.84 102
19936.18 80
19937.51 97
19938.85 97
19940.18 92
19941.52 83
19942.86 86
19944.19 111
19945.53 92
19946.86 92
19948.20 118
19949.53 90
19950.87 95
19952.21 105
19953.54 97
19954.88 82
19956.21 83
19957.55 87
19958.89 103
19960.22 94
19961.56 102
19962.90 95
19964.23 92
19965.57 93
19966.90 91
19968.24 110
19969.58 100
19970.91 102
19972.25 90
19973.59 100
19974.92 93
19976.26 92
19977.60 84
19978.93 93
19980.27 103
19981.61 121
19982.94 121
19984.28 103
19985.62 97
19986.96 95
19988.29 110
19989.63 91
19990.97 83
19992.30 80
19993.64 99
19994.98 89
19996.32 83
19997.65 93
19998.99 94
20000.33 91
20001.67 100
20003.00 73
20004.34 93
20005.68 96
20007.02 91
20008.35 107
20009.69 90
20011.03 91
20012.37 80
20013.71 103
20015.04 69
20016.38 87
20017.72 93
20019.06 112
20020.40 106
20021.73 75
20023.07 104
20024.41 87
20025.75 84
20027.09 91
20028.43 98
20029.77 96
20031.10 86
20032.44 102
20033.78 108
20035.12 112
20036.46 106
20037.80 92
20039.14 96
20040.47 78
20041.81 75
20043.15 79
20044.49 93
20045.83 86
20047.17 96
20048.51 80
20049.85 68
20051.19 85
20052.53 105
20053.87 92
20055.21 89
20056.54 86
20057.88 112
20059.22 92
20060.56 76
20061.90 95
20063.24 104
20064.58 88
20065.92 82
20067.26 82
20068.60 95
20069.94 86
20071.28 85
20072.62 99
20073.96 89
20075.30 84
20076.64 92
20077.98 107
20079.32 78
20080.66 72
20082.00 77
20083.34 104
20084.68 100
20086.02 108
20087.36 101
20088.70 80
20090.04 82
20091.38 87
20092.73 74
20094.07 83
20095.41 81
20096.75 82
20098.09 89
20099.43 85
20100.77 92
20102.11 117
20103.45 115
20104.79 106
20106.13 92
20107.48 104
20108.82 82
20110.16 82
20111.50 91
20112.84 103
20114.18 107
20115.52 85
20116.86 77
20118.21 97
20119.55 94
20120.89 81
20122.23 116
20123.57 105
20124.91 80
20126.26 94
20127.60 102
20128.94 90
20130.28 82
20131.62 75
20132.96 77
20134.31 102
20135.65 96
