# Supplementary material for: MALDI-TOF MS typing enables the classification of brewing yeasts of the genus Saccharomyces to major beer styles
Source: PLoS One. 2017 Aug 9;12(8):e0181694. doi: 10.1371/journal.pone.0181694 (PMC5549903; doi:10.1371/journal.pone.0181694)
Supplement: S13 File — The directory includes 90 raw files and was zipped to “.zip”; the folder has three strains with 30 spectra per strain; S1 Text explains the raw files with an example and Table 1 represents the yeast strains used within the experiment. (ZIP) [file pone.0181694.s016.zip › 37-39/30635-431-OG-Alt-Koe-YPG-18h-E-E_2015-10-10__0_C2_1.dat]

2000.04 1532
2000.46 1703
2000.88 1751
2001.30 1658
2001.72 1817
2002.14 1795
2002.57 1835
2002.99 1697
2003.41 1537
2003.83 1579
2004.25 1402
2004.67 1322
2005.10 1247
2005.52 1427
2005.94 1370
2006.36 1366
2006.78 1324
2007.21 1381
2007.63 1395
2008.05 1333
2008.47 1531
2008.89 1278
2009.32 1358
2009.74 1361
2010.16 1534
2010.58 1588
2011.01 1608
2011.43 1491
2011.85 1569
2012.27 1553
2012.70 1447
2013.12 1432
2013.54 1454
2013.96 1359
2014.39 1321
2014.81 1212
2015.23 1302
2015.66 1351
2016.08 1424
2016.50 1320
2016.93 1282
2017.35 1341
2017.77 1456
2018.19 1435
2018.62 1375
2019.04 1336
2019.46 1514
2019.89 1432
2020.31 1390
2020.73 1470
2021.16 1437
2021.58 1350
2022.01 1329
2022.43 1481
2022.85 1525
2023.28 1305
2023.70 1492
2024.12 1355
2024.55 1248
2024.97 1330
2025.40 1347
2025.82 1185
2026.24 1200
2026.67 1124
2027.09 1147
2027.52 1187
2027.94 1286
2028.37 1270
2028.79 1329
2029.21 1420
2029.64 1251
2030.06 1359
2030.49 1285
2030.91 1278
2031.34 1218
2031.76 1307
2032.19 1303
2032.61 1394
2033.04 1340
2033.46 1402
2033.88 1474
2034.31 1395
2034.73 1356
2035.16 1355
2035.58 1411
2036.01 1394
2036.43 1510
2036.86 1343
2037.29 1510
2037.71 1348
2038.14 1361
2038.56 1416
2038.99 1325
2039.41 1239
2039.84 1275
2040.26 1433
2040.69 1408
2041.11 1268
2041.54 1513
2041.97 1415
2042.39 1471
2042.82 1333
2043.24 1368
2043.67 1369
2044.09 1306
2044.52 1429
2044.95 1434
2045.37 1439
2045.80 1318
2046.22 1237
2046.65 1517
2047.08 1582
2047.50 1401
2047.93 1490
2048.36 1522
2048.78 1609
2049.21 1602
2049.64 1441
2050.06 1566
2050.49 1452
2050.92 1371
2051.34 1303
2051.77 1399
2052.20 1484
2052.62 1476
2053.05 1396
2053.48 1430
2053.90 1486
2054.33 1417
2054.76 1329
2055.18 1338
2055.61 1353
2056.04 1333
2056.47 1421
2056.89 1451
2057.32 1563
2057.75 1510
2058.17 1491
2058.60 1515
2059.03 1617
2059.46 1573
2059.88 1563
2060.31 1576
2060.74 1525
2061.17 1449
2061.60 1603
2062.02 1601
2062.45 1590
2062.88 1526
2063.31 1555
2063.74 1585
2064.16 1616
2064.59 1833
2065.02 1931
2065.45 2168
2065.88 2225
2066.30 2143
2066.73 2268
2067.16 2539
2067.59 2666
2068.02 2547
2068.45 2205
2068.87 2024
2069.30 2095
2069.73 1823
2070.16 1457
2070.59 1528
2071.02 1688
2071.45 1579
2071.87 1570
2072.30 1497
2072.73 1412
2073.16 1557
2073.59 1596
2074.02 1541
2074.45 1353
2074.88 1410
2075.31 1519
2075.74 1461
2076.17 1444
2076.59 1389
2077.02 1435
2077.45 1545
2077.88 1561
2078.31 1596
2078.74 1461
2079.17 1433
2079.60 1568
2080.03 1565
2080.46 1462
2080.89 1547
2081.32 1583
2081.75 1541
2082.18 1473
2082.61 1497
2083.04 1491
2083.47 1491
2083.90 1357
2084.33 1272
2084.76 1390
2085.19 1583
2085.62 1443
2086.05 1374
2086.48 1484
2086.91 1477
2087.34 1374
2087.77 1425
2088.20 1316
2088.63 1362
2089.06 1316
2089.49 1368
2089.93 1416
2090.36 1279
2090.79 1312
2091.22 1298
2091.65 1324
2092.08 1304
2092.51 1411
2092.94 1433
2093.37 1513
2093.80 1446
2094.23 1410
2094.67 1392
2095.10 1323
2095.53 1280
2095.96 1295
2096.39 1480
2096.82 1414
2097.25 1234
2097.68 1269
2098.12 1454
2098.55 1503
2098.98 1428
2099.41 1441
2099.84 1360
2100.27 1364
2100.71 1334
2101.14 1210
2101.57 1272
2102.00 1302
2102.43 1481
2102.87 1296
2103.30 1270
2103.73 1235
2104.16 1320
2104.59 1357
2105.03 1410
2105.46 1324
2105.89 1468
2106.32 1412
2106.76 1358
2107.19 1368
2107.62 1267
2108.05 1344
2108.49 1387
2108.92 1370
2109.35 1314
2109.78 1315
2110.22 1354
2110.65 1205
2111.08 1236
2111.52 1328
2111.95 1376
2112.38 1318
2112.81 1367
2113.25 1370
2113.68 1258
2114.11 1240
2114.55 1501
2114.98 1395
2115.41 1360
2115.85 1295
2116.28 1328
2116.71 1390
2117.15 1255
2117.58 1283
2118.01 1258
2118.45 1231
2118.88 1296
2119.32 1248
2119.75 1260
2120.18 1196
2120.62 1254
2121.05 1271
2121.48 1225
2121.92 1320
2122.35 1279
2122.79 1453
2123.22 1445
2123.65 1445
2124.09 1458
2124.52 1349
2124.96 1306
2125.39 1323
2125.83 1214
2126.26 1255
2126.70 1314
2127.13 1357
2127.56 1234
2128.00 1239
2128.43 1287
2128.87 1300
2129.30 1293
2129.74 1264
2130.17 1273
2130.61 1457
2131.04 1374
2131.48 1384
2131.91 1279
2132.35 1408
2132.78 1315
2133.22 1405
2133.65 1353
2134.09 1222
2134.52 1216
2134.96 1377
2135.39 1310
2135.83 1143
2136.26 1372
2136.70 1386
2137.14 1342
2137.57 1394
2138.01 1378
2138.44 1385
2138.88 1387
2139.31 1219
2139.75 1342
2140.19 1353
2140.62 1358
2141.06 1325
2141.49 1223
2141.93 1208
2142.37 1138
2142.80 1260
2143.24 1308
2143.67 1201
2144.11 1324
2144.55 1185
2144.98 1128
2145.42 1215
2145.86 1410
2146.29 1296
2146.73 1319
2147.16 1286
2147.60 1188
2148.04 1272
2148.47 1306
2148.91 1270
2149.35 1309
2149.79 1439
2150.22 1591
2150.66 1434
2151.10 1257
2151.53 1508
2151.97 1437
2152.41 1453
2152.84 1532
2153.28 1447
2153.72 1409
2154.16 1514
2154.59 1570
2155.03 1473
2155.47 1362
2155.91 1417
2156.34 1419
2156.78 1311
2157.22 1308
2157.66 1365
2158.09 1285
2158.53 1339
2158.97 1514
2159.41 1403
2159.84 1210
2160.28 1270
2160.72 1229
2161.16 1449
2161.60 1358
2162.03 1338
2162.47 1275
2162.91 1336
2163.35 1321
2163.79 1384
2164.22 1318
2164.66 1478
2165.10 1394
2165.54 1389
2165.98 1354
2166.42 1266
2166.86 1253
2167.29 1183
2167.73 1370
2168.17 1465
2168.61 1421
2169.05 1419
2169.49 1265
2169.93 1262
2170.37 1536
2170.80 1610
2171.24 1594
2171.68 1573
2172.12 1821
2172.56 1760
2173.00 1684
2173.44 1871
2173.88 1802
2174.32 1662
2174.76 1715
2175.20 1739
2175.64 1916
2176.08 1835
2176.51 1880
2176.95 1822
2177.39 1691
2177.83 1719
2178.27 1806
2178.71 1634
2179.15 1589
2179.59 1553
2180.03 1433
2180.47 1462
2180.91 1469
2181.35 1407
2181.79 1373
2182.23 1425
2182.67 1442
2183.11 1425
2183.55 1401
2183.99 1424
2184.43 1421
2184.87 1348
2185.31 1266
2185.76 1398
2186.20 1352
2186.64 1211
2187.08 1280
2187.52 1384
2187.96 1318
2188.40 1256
2188.84 1405
2189.28 1393
2189.72 1436
2190.16 1391
2190.60 1367
2191.04 1343
2191.49 1297
2191.93 1438
2192.37 1400
2192.81 1476
2193.25 1549
2193.69 1495
2194.13 1604
2194.57 1659
2195.02 1596
2195.46 1657
2195.90 1846
2196.34 1654
2196.78 1753
2197.22 1766
2197.66 1429
2198.11 1406
2198.55 1531
2198.99 1569
2199.43 1467
2199.87 1521
2200.32 1473
2200.76 1444
2201.20 1494
2201.64 1428
2202.08 1330
2202.53 1237
2202.97 1344
2203.41 1519
2203.85 1344
2204.29 1374
2204.74 1368
2205.18 1385
2205.62 1640
2206.06 1451
2206.51 1477
2206.95 1411
2207.39 1450
2207.83 1485
2208.28 1524
2208.72 1564
2209.16 1553
2209.61 1520
2210.05 1521
2210.49 1487
2210.93 1554
2211.38 1548
2211.82 1577
2212.26 1527
2212.71 1372
2213.15 1399
2213.59 1423
2214.04 1451
2214.48 1536
2214.92 1634
2215.37 1560
2215.81 1516
2216.25 1485
2216.70 1413
2217.14 1488
2217.59 1436
2218.03 1523
2218.47 1320
2218.92 1241
2219.36 1438
2219.80 1383
2220.25 1379
2220.69 1484
2221.14 1472
2221.58 1253
2222.02 1386
2222.47 1474
2222.91 1317
2223.36 1395
2223.80 1401
2224.25 1367
2224.69 1326
2225.13 1366
2225.58 1463
2226.02 1428
2226.47 1453
2226.91 1406
2227.36 1457
2227.80 1283
2228.25 1338
2228.69 1341
2229.14 1325
2229.58 1378
2230.03 1404
2230.47 1354
2230.92 1463
2231.36 1561
2231.81 1516
2232.25 1402
2232.70 1458
2233.14 1554
2233.59 1474
2234.03 1430
2234.48 1502
2234.92 1467
2235.37 1399
2235.81 1370
2236.26 1365
2236.70 1372
2237.15 1284
2237.60 1416
2238.04 1428
2238.49 1388
2238.93 1366
2239.38 1332
2239.83 1429
2240.27 1462
2240.72 1226
2241.16 1402
2241.61 1378
2242.06 1125
2242.50 1226
2242.95 1204
2243.39 1271
2243.84 1258
2244.29 1262
2244.73 1159
2245.18 1240
2245.63 1405
2246.07 1296
2246.52 1261
2246.97 1137
2247.41 1258
2247.86 1368
2248.31 1213
2248.75 1156
2249.20 1180
2249.65 1158
2250.09 1185
2250.54 1232
2250.99 1246
2251.43 1179
2251.88 1192
2252.33 1289
2252.78 1260
2253.22 1219
2253.67 1200
2254.12 1349
2254.56 1295
2255.01 1351
2255.46 1345
2255.91 1422
2256.35 1271
2256.80 1305
2257.25 1257
2257.70 1235
2258.14 1210
2258.59 1292
2259.04 1176
2259.49 1152
2259.94 1327
2260.38 1211
2260.83 1186
2261.28 1279
2261.73 1279
2262.18 1195
2262.62 1243
2263.07 1324
2263.52 1428
2263.97 1414
2264.42 1467
2264.87 1281
2265.31 1326
2265.76 1240
2266.21 1351
2266.66 1302
2267.11 1205
2267.56 1300
2268.01 1162
2268.45 1221
2268.90 1313
2269.35 1300
2269.80 1334
2270.25 1313
2270.70 1375
2271.15 1323
2271.60 1297
2272.05 1401
2272.49 1525
2272.94 1491
2273.39 1437
2273.84 1525
2274.29 1445
2274.74 1500
2275.19 1495
2275.64 1426
2276.09 1320
2276.54 1389
2276.99 1376
2277.44 1391
2277.89 1390
2278.34 1254
2278.79 1277
2279.24 1212
2279.69 1291
2280.14 1361
2280.59 1273
2281.04 1212
2281.49 1340
2281.94 1380
2282.39 1352
2282.84 1354
2283.29 1253
2283.74 1241
2284.19 1298
2284.64 1222
2285.09 1114
2285.54 1126
2285.99 1250
2286.44 1342
2286.89 1290
2287.34 1351
2287.79 1347
2288.24 1441
2288.69 1434
2289.14 1493
2289.59 1743
2290.05 1752
2290.50 1915
2290.95 2017
2291.40 2077
2291.85 2105
2292.30 2072
2292.75 2231
2293.20 2219
2293.65 2262
2294.11 2040
2294.56 2076
2295.01 1950
2295.46 1827
2295.91 1676
2296.36 1583
2296.81 1565
2297.27 1551
2297.72 1397
2298.17 1183
2298.62 1297
2299.07 1251
2299.52 1252
2299.98 1218
2300.43 1219
2300.88 1202
2301.33 1268
2301.78 1346
2302.24 1334
2302.69 1266
2303.14 1316
2303.59 1324
2304.04 1194
2304.50 1213
2304.95 1152
2305.40 1130
2305.85 1163
2306.31 1222
2306.76 1331
2307.21 1370
2307.66 1450
2308.12 1455
2308.57 1464
2309.02 1332
2309.48 1390
2309.93 1549
2310.38 1492
2310.83 1477
2311.29 1604
2311.74 1587
2312.19 1442
2312.65 1429
2313.10 1409
2313.55 1495
2314.01 1391
2314.46 1462
2314.91 1464
2315.37 1464
2315.82 1342
2316.27 1274
2316.73 1362
2317.18 1319
2317.63 1381
2318.09 1402
2318.54 1315
2318.99 1409
2319.45 1381
2319.90 1360
2320.36 1352
2320.81 1379
2321.26 1565
2321.72 1509
2322.17 1354
2322.63 1340
2323.08 1297
2323.53 1333
2323.99 1670
2324.44 1764
2324.90 1730
2325.35 1668
2325.80 1922
2326.26 1846
2326.71 1747
2327.17 1664
2327.62 1788
2328.08 1979
2328.53 1881
2328.99 1917
2329.44 1722
2329.90 1904
2330.35 2033
2330.81 1971
2331.26 1873
2331.72 1996
2332.17 2162
2332.63 2076
2333.08 1677
2333.54 1787
2333.99 1752
2334.45 1621
2334.90 1523
2335.36 1542
2335.81 1403
2336.27 1405
2336.72 1415
2337.18 1478
2337.63 1329
2338.09 1335
2338.55 1467
2339.00 1304
2339.46 1247
2339.91 1181
2340.37 1269
2340.82 1270
2341.28 1363
2341.74 1386
2342.19 1289
2342.65 1424
2343.10 1410
2343.56 1350
2344.02 1355
2344.47 1482
2344.93 1385
2345.39 1334
2345.84 1309
2346.30 1403
2346.75 1395
2347.21 1392
2347.67 1458
2348.12 1486
2348.58 1496
2349.04 1510
2349.49 1291
2349.95 1390
2350.41 1409
2350.86 1336
2351.32 1326
2351.78 1343
2352.23 1449
2352.69 1362
2353.15 1319
2353.61 1257
2354.06 1309
2354.52 1412
2354.98 1334
2355.43 1295
2355.89 1405
2356.35 1281
2356.81 1342
2357.26 1326
2357.72 1355
2358.18 1340
2358.64 1305
2359.09 1164
2359.55 1149
2360.01 1373
2360.47 1253
2360.93 1292
2361.38 1249
2361.84 1223
2362.30 1393
2362.76 1290
2363.22 1203
2363.67 1316
2364.13 1301
2364.59 1446
2365.05 1291
2365.51 1280
2365.96 1297
2366.42 1247
2366.88 1171
2367.34 1283
2367.80 1278
2368.26 1142
2368.72 1264
2369.17 1350
2369.63 1219
2370.09 1238
2370.55 1244
2371.01 1271
2371.47 1236
2371.93 1296
2372.39 1400
2372.84 1301
2373.30 1522
2373.76 1309
2374.22 1339
2374.68 1424
2375.14 1358
2375.60 1432
2376.06 1366
2376.52 1254
2376.98 1388
2377.44 1346
2377.90 1248
2378.36 1309
2378.81 1478
2379.27 1307
2379.73 1477
2380.19 1330
2380.65 1327
2381.11 1368
2381.57 1247
2382.03 1231
2382.49 1272
2382.95 1241
2383.41 1254
2383.87 1188
2384.33 1185
2384.79 1198
2385.25 1211
2385.71 1180
2386.17 1217
2386.63 1247
2387.09 1376
2387.55 1310
2388.01 1220
2388.48 1286
2388.94 1215
2389.40 1256
2389.86 1314
2390.32 1291
2390.78 1222
2391.24 1263
2391.70 1335
2392.16 1351
2392.62 1331
2393.08 1280
2393.54 1325
2394.00 1412
2394.47 1358
2394.93 1306
2395.39 1389
2395.85 1307
2396.31 1238
2396.77 1121
2397.23 1175
2397.69 1300
2398.16 1262
2398.62 1220
2399.08 1323
2399.54 1379
2400.00 1258
2400.46 1199
2400.92 1275
2401.39 1211
2401.85 1190
2402.31 1153
2402.77 1208
2403.23 1198
2403.70 1118
2404.16 1184
2404.62 1146
2405.08 1140
2405.54 1107
2406.01 1226
2406.47 1340
2406.93 1404
2407.39 1233
2407.86 1268
2408.32 1405
2408.78 1240
2409.24 1075
2409.71 1234
2410.17 1263
2410.63 1303
2411.09 1282
2411.56 1320
2412.02 1228
2412.48 1207
2412.94 1214
2413.41 1234
2413.87 1362
2414.33 1426
2414.80 1207
2415.26 1261
2415.72 1269
2416.19 1221
2416.65 1237
2417.11 1242
2417.57 1209
2418.04 1224
2418.50 1434
2418.96 1501
2419.43 1338
2419.89 1436
2420.36 1292
2420.82 1200
2421.28 1202
2421.75 1173
2422.21 1347
2422.67 1253
2423.14 1370
2423.60 1487
2424.07 1386
2424.53 1403
2424.99 1397
2425.46 1361
2425.92 1319
2426.39 1259
2426.85 1290
2427.31 1331
2427.78 1382
2428.24 1370
2428.71 1290
2429.17 1349
2429.64 1357
2430.10 1302
2430.56 1283
2431.03 1336
2431.49 1327
2431.96 1315
2432.42 1221
2432.89 1248
2433.35 1170
2433.82 1173
2434.28 1231
2434.75 1199
2435.21 1222
2435.68 1192
2436.14 1223
2436.61 1298
2437.07 1392
2437.54 1221
2438.00 1153
2438.47 1293
2438.93 1261
2439.40 1217
2439.86 1246
2440.33 1146
2440.80 1334
2441.26 1391
2441.73 1302
2442.19 1348
2442.66 1313
2443.12 1370
2443.59 1302
2444.06 1247
2444.52 1364
2444.99 1245
2445.45 1145
2445.92 1221
2446.38 1266
2446.85 1260
2447.32 1269
2447.78 1205
2448.25 1275
2448.72 1213
2449.18 1146
2449.65 1258
2450.11 1195
2450.58 1299
2451.05 1216
2451.51 1170
2451.98 1186
2452.45 1161
2452.91 1350
2453.38 1186
2453.85 1131
2454.31 1245
2454.78 1215
2455.25 1196
2455.71 1091
2456.18 1203
2456.65 1261
2457.12 1328
2457.58 1168
2458.05 1096
2458.52 1251
2458.98 1196
2459.45 1126
2459.92 1291
2460.39 1162
2460.85 1099
2461.32 1142
2461.79 1230
2462.26 1165
2462.72 1045
2463.19 1109
2463.66 1214
2464.13 1165
2464.59 1138
2465.06 1231
2465.53 1250
2466.00 1180
2466.47 1143
2466.93 1122
2467.40 1138
2467.87 1268
2468.34 1195
2468.81 1252
2469.27 1260
2469.74 1278
2470.21 1172
2470.68 1075
2471.15 1213
2471.62 1244
2472.09 1088
2472.55 1092
2473.02 1106
2473.49 1329
2473.96 1190
2474.43 1228
2474.90 1166
2475.37 1144
2475.83 1168
2476.30 1139
2476.77 1160
2477.24 1267
2477.71 1232
2478.18 1158
2478.65 1294
2479.12 1266
2479.59 1230
2480.06 1211
2480.53 1132
2480.99 1085
2481.46 1025
2481.93 1023
2482.40 1055
2482.87 1196
2483.34 1166
2483.81 1229
2484.28 1244
2484.75 1356
2485.22 1282
2485.69 1320
2486.16 1371
2486.63 1491
2487.10 1544
2487.57 1442
2488.04 1472
2488.51 1589
2488.98 1681
2489.45 1732
2489.92 1720
2490.39 1517
2490.86 1515
2491.33 1453
2491.80 1490
2492.27 1505
2492.74 1355
2493.21 1336
2493.68 1277
2494.15 1358
2494.62 1265
2495.10 1378
2495.57 1351
2496.04 1301
2496.51 1263
2496.98 1450
2497.45 1334
2497.92 1280
2498.39 1301
2498.86 1259
2499.33 1281
2499.80 1277
2500.28 1245
2500.75 1256
2501.22 1153
2501.69 1282
2502.16 1256
2502.63 1071
2503.10 1017
2503.57 1142
2504.05 1119
2504.52 1049
2504.99 1069
2505.46 1202
2505.93 1214
2506.40 1163
2506.88 1001
2507.35 1082
2507.82 1140
2508.29 1175
2508.76 1078
2509.24 1223
2509.71 1298
2510.18 1227
2510.65 1193
2511.12 1071
2511.60 1267
2512.07 1146
2512.54 1432
2513.01 1528
2513.49 1337
2513.96 1398
2514.43 1359
2514.90 1360
2515.38 1299
2515.85 1327
2516.32 1352
2516.79 1316
2517.27 1247
2517.74 1291
2518.21 1326
2518.68 1301
2519.16 1184
2519.63 1334
2520.10 1421
2520.58 1217
2521.05 1257
2521.52 1289
2522.00 1246
2522.47 1170
2522.94 1249
2523.42 1160
2523.89 1165
2524.36 1129
2524.84 1083
2525.31 1147
2525.78 1241
2526.26 1313
2526.73 1247
2527.20 1347
2527.68 1266
2528.15 1204
2528.63 1222
2529.10 1297
2529.57 1431
2530.05 1430
2530.52 1348
2531.00 1160
2531.47 1347
2531.94 1475
2532.42 1446
2532.89 1485
2533.37 1305
2533.84 1348
2534.32 1479
2534.79 1311
2535.26 1445
2535.74 1415
2536.21 1318
2536.69 1347
2537.16 1239
2537.64 1304
2538.11 1282
2538.59 1274
2539.06 1121
2539.54 1269
2540.01 1351
2540.49 1524
2540.96 1394
2541.44 1346
2541.91 1515
2542.39 1658
2542.86 1466
2543.34 1373
2543.81 1400
2544.29 1321
2544.76 1444
2545.24 1370
2545.71 1302
2546.19 1421
2546.66 1308
2547.14 1225
2547.61 1191
2548.09 1134
2548.57 1251
2549.04 1363
2549.52 1289
2549.99 1269
2550.47 1302
2550.95 1315
2551.42 1227
2551.90 1209
2552.37 1446
2552.85 1444
2553.33 1369
2553.80 1229
2554.28 1341
2554.75 1372
2555.23 1358
2555.71 1361
2556.18 1261
2556.66 1294
2557.14 1200
2557.61 1286
2558.09 1128
2558.57 1296
2559.04 1358
2559.52 1162
2560.00 1350
2560.47 1228
2560.95 1177
2561.43 1218
2561.90 1232
2562.38 1172
2562.86 1205
2563.33 1128
2563.81 1186
2564.29 1243
2564.77 1147
2565.24 1206
2565.72 1189
2566.20 1163
2566.68 1148
2567.15 1169
2567.63 1147
2568.11 1198
2568.59 1115
2569.06 1220
2569.54 1071
2570.02 1093
2570.50 1203
2570.97 1087
2571.45 1090
2571.93 1236
2572.41 1117
2572.89 1088
2573.36 1244
2573.84 1146
2574.32 1276
2574.80 1123
2575.28 1106
2575.75 1119
2576.23 1199
2576.71 1039
2577.19 1214
2577.67 1204
2578.15 1050
2578.62 1134
2579.10 1234
2579.58 1270
2580.06 1221
2580.54 1327
2581.02 1299
2581.50 1319
2581.97 1255
2582.45 1199
2582.93 1208
2583.41 1201
2583.89 1177
2584.37 1060
2584.85 1177
2585.33 1255
2585.81 1197
2586.29 1123
2586.77 1200
2587.24 1269
2587.72 1118
2588.20 1258
2588.68 1283
2589.16 1248
2589.64 1199
2590.12 1185
2590.60 1308
2591.08 1035
2591.56 1157
2592.04 1260
2592.52 1326
2593.00 1392
2593.48 1279
2593.96 1230
2594.44 1223
2594.92 1142
2595.40 1230
2595.88 1134
2596.36 1206
2596.84 1225
2597.32 1133
2597.80 1076
2598.28 1119
2598.76 1203
2599.24 1276
2599.72 1098
2600.20 1135
2600.68 1232
2601.16 1079
2601.64 1193
2602.12 1251
2602.61 1219
2603.09 1188
2603.57 1152
2604.05 1210
2604.53 1270
2605.01 1394
2605.49 1239
2605.97 1115
2606.45 1134
2606.93 1197
2607.42 1134
2607.90 1172
2608.38 1216
2608.86 1177
2609.34 1234
2609.82 1261
2610.30 1285
2610.78 1327
2611.27 1372
2611.75 1354
2612.23 1238
2612.71 1220
2613.19 1230
2613.67 1175
2614.16 1222
2614.64 1252
2615.12 1150
2615.60 1207
2616.08 1109
2616.57 1077
2617.05 1302
2617.53 1236
2618.01 1190
2618.49 1308
2618.98 1262
2619.46 1279
2619.94 1248
2620.42 1307
2620.91 1277
2621.39 1117
2621.87 1143
2622.35 1161
2622.84 1093
2623.32 1098
2623.80 1133
2624.28 1106
2624.77 1126
2625.25 1178
2625.73 1203
2626.21 1283
2626.70 1200
2627.18 1151
2627.66 1251
2628.15 1266
2628.63 1286
2629.11 1332
2629.60 1328
2630.08 1209
2630.56 1273
2631.05 1295
2631.53 1230
2632.01 1218
2632.50 1207
2632.98 1170
2633.46 1341
2633.95 1251
2634.43 1307
2634.91 1227
2635.40 1246
2635.88 1238
2636.37 1227
2636.85 1112
2637.33 1177
2637.82 1207
2638.30 1173
2638.79 1197
2639.27 1156
2639.75 1187
2640.24 1205
2640.72 1274
2641.21 1169
2641.69 1197
2642.18 1221
2642.66 1175
2643.14 1147
2643.63 1144
2644.11 1208
2644.60 1211
2645.08 1310
2645.57 1316
2646.05 1187
2646.54 1180
2647.02 1257
2647.51 1177
2647.99 1260
2648.48 1230
2648.96 1094
2649.45 1172
2649.93 1140
2650.42 1143
2650.90 1194
2651.39 1232
2651.87 1228
2652.36 1058
2652.84 1129
2653.33 1237
2653.81 1238
2654.30 1128
2654.78 1104
2655.27 1154
2655.76 1155
2656.24 1096
2656.73 1078
2657.21 1063
2657.70 1141
2658.18 1283
2658.67 1200
2659.16 1037
2659.64 1064
2660.13 1199
2660.61 1221
2661.10 1139
2661.59 1088
2662.07 1145
2662.56 1138
2663.05 1062
2663.53 1087
2664.02 1134
2664.50 1125
2664.99 1196
2665.48 1138
2665.96 1186
2666.45 1058
2666.94 1118
2667.42 1153
2667.91 1255
2668.40 1135
2668.88 1194
2669.37 1253
2669.86 1074
2670.34 1106
2670.83 1216
2671.32 1197
2671.81 1176
2672.29 1287
2672.78 1450
2673.27 1329
2673.75 1350
2674.24 1438
2674.73 1574
2675.22 1584
2675.70 1370
2676.19 1515
2676.68 1542
2677.17 1553
2677.65 1452
2678.14 1541
2678.63 1408
2679.12 1307
2679.61 1292
2680.09 1283
2680.58 1357
2681.07 1271
2681.56 1256
2682.04 1083
2682.53 1147
2683.02 1217
2683.51 1100
2684.00 1085
2684.49 1183
2684.97 1126
2685.46 1102
2685.95 1229
2686.44 1156
2686.93 1079
2687.42 1097
2687.90 1182
2688.39 1255
2688.88 1252
2689.37 1340
2689.86 1386
2690.35 1312
2690.84 1148
2691.33 1248
2691.81 1166
2692.30 1151
2692.79 1166
2693.28 1191
2693.77 1209
2694.26 1118
2694.75 1149
2695.24 1152
2695.73 1126
2696.22 1138
2696.71 1187
2697.20 1074
2697.68 1133
2698.17 1292
2698.66 1230
2699.15 1130
2699.64 1143
2700.13 1213
2700.62 1173
2701.11 1140
2701.60 1132
2702.09 1093
2702.58 1253
2703.07 1356
2703.56 1246
2704.05 1161
2704.54 1173
2705.03 1154
2705.52 1151
2706.01 1237
2706.50 1333
2706.99 1233
2707.48 1143
2707.97 1102
2708.46 1120
2708.95 1158
2709.44 1110
2709.93 1085
2710.43 1090
2710.92 1189
2711.41 1131
2711.90 1052
2712.39 1168
2712.88 1101
2713.37 1260
2713.86 1198
2714.35 1186
2714.84 1204
2715.33 1244
2715.82 1154
2716.32 1049
2716.81 1146
2717.30 1104
2717.79 1125
2718.28 1169
2718.77 1229
2719.26 1217
2719.76 1259
2720.25 1288
2720.74 1259
2721.23 1284
2721.72 1261
2722.21 1346
2722.70 1299
2723.20 1220
2723.69 1300
2724.18 1208
2724.67 1406
2725.16 1187
2725.66 1119
2726.15 1173
2726.64 1217
2727.13 1116
2727.62 1217
2728.12 1140
2728.61 1097
2729.10 1113
2729.59 1177
2730.09 1160
2730.58 1224
2731.07 1178
2731.56 1095
2732.06 1106
2732.55 1054
2733.04 1111
2733.53 1210
2734.03 1106
2734.52 1203
2735.01 1250
2735.50 1154
2736.00 1079
2736.49 1084
2736.98 1185
2737.48 1189
2737.97 1197
2738.46 1152
2738.96 1172
2739.45 1171
2739.94 1227
2740.44 1106
2740.93 983
2741.42 1092
2741.92 1183
2742.41 1143
2742.90 1281
2743.40 1056
2743.89 1010
2744.38 1066
2744.88 1049
2745.37 1136
2745.86 1154
2746.36 1184
2746.85 1156
2747.35 1158
2747.84 1210
2748.33 1205
2748.83 1184
2749.32 1175
2749.82 1217
2750.31 1144
2750.81 1142
2751.30 1210
2751.79 1172
2752.29 1232
2752.78 1197
2753.28 1118
2753.77 1198
2754.27 1186
2754.76 1221
2755.26 1192
2755.75 1220
2756.24 1142
2756.74 1155
2757.23 1180
2757.73 1165
2758.22 1108
2758.72 1282
2759.21 1301
2759.71 1075
2760.20 985
2760.70 1098
2761.19 1002
2761.69 1004
2762.19 1007
2762.68 1044
2763.18 1333
2763.67 1178
2764.17 1181
2764.66 1142
2765.16 1088
2765.65 1099
2766.15 1134
2766.64 1207
2767.14 1141
2767.64 1042
2768.13 1123
2768.63 1118
2769.12 1020
2769.62 1015
2770.12 1084
2770.61 1181
2771.11 1180
2771.60 1073
2772.10 1110
2772.60 1255
2773.09 1181
2773.59 1223
2774.08 1279
2774.58 1184
2775.08 1384
2775.57 1406
2776.07 1403
2776.57 1415
2777.06 1501
2777.56 1581
2778.06 1418
2778.55 1459
2779.05 1519
2779.55 1379
2780.04 1452
2780.54 1356
2781.04 1286
2781.54 1330
2782.03 1212
2782.53 1195
2783.03 1119
2783.52 1141
2784.02 1119
2784.52 1090
2785.02 1067
2785.51 1034
2786.01 1124
2786.51 1167
2787.01 1152
2787.50 1145
2788.00 1088
2788.50 1084
2789.00 1039
2789.49 1028
2789.99 1128
2790.49 1047
2790.99 960
2791.48 951
2791.98 980
2792.48 1000
2792.98 1132
2793.48 1044
2793.97 1074
2794.47 1088
2794.97 1093
2795.47 986
2795.97 1148
2796.47 1168
2796.96 1177
2797.46 1084
2797.96 1021
2798.46 1076
2798.96 1168
2799.46 1192
2799.96 1018
2800.45 980
2800.95 1114
2801.45 1073
2801.95 1128
2802.45 1160
2802.95 1096
2803.45 1110
2803.95 1109
2804.45 1137
2804.94 1100
2805.44 1102
2805.94 1173
2806.44 1160
2806.94 1119
2807.44 1150
2807.94 1173
2808.44 1152
2808.94 1247
2809.44 1224
2809.94 1234
2810.44 1113
2810.94 1112
2811.44 1200
2811.94 1196
2812.44 1168
2812.94 1273
2813.44 1183
2813.94 1128
2814.44 1198
2814.94 1124
2815.44 1110
2815.94 1208
2816.44 1150
2816.94 1242
2817.44 1271
2817.94 1173
2818.44 1341
2818.94 1408
2819.44 1299
2819.94 1291
2820.44 1260
2820.94 1249
2821.44 1413
2821.94 1421
2822.44 1203
2822.94 1221
2823.44 1249
2823.94 1332
2824.44 1317
2824.94 1216
2825.45 1188
2825.95 1101
2826.45 1062
2826.95 967
2827.45 1070
2827.95 1066
2828.45 1198
2828.95 1212
2829.45 1114
2829.96 1059
2830.46 979
2830.96 942
2831.46 1119
2831.96 1121
2832.46 1125
2832.96 1080
2833.47 1099
2833.97 1071
2834.47 1026
2834.97 1105
2835.47 1170
2835.97 1131
2836.48 987
2836.98 1135
2837.48 1162
2837.98 1066
2838.48 1121
2838.99 1210
2839.49 1318
2839.99 1180
2840.49 1186
2841.00 1185
2841.50 1135
2842.00 1098
2842.50 1072
2843.01 1097
2843.51 1053
2844.01 1175
2844.51 1111
2845.02 1146
2845.52 1190
2846.02 1259
2846.52 1196
2847.03 1202
2847.53 1164
2848.03 1271
2848.54 1372
2849.04 1374
2849.54 1394
2850.04 1313
2850.55 1291
2851.05 1337
2851.55 1235
2852.06 1191
2852.56 1255
2853.06 1169
2853.57 1090
2854.07 1200
2854.57 1270
2855.08 1135
2855.58 1250
2856.09 1186
2856.59 1077
2857.09 1175
2857.60 1078
2858.10 1262
2858.60 1209
2859.11 1131
2859.61 1249
2860.12 1179
2860.62 1222
2861.12 1112
2861.63 1026
2862.13 1043
2862.64 974
2863.14 1058
2863.65 1085
2864.15 1188
2864.65 1065
2865.16 991
2865.66 1060
2866.17 1172
2866.67 1095
2867.18 1097
2867.68 1280
2868.19 1197
2868.69 1087
2869.20 1084
2869.70 1148
2870.21 1160
2870.71 1146
2871.21 1219
2871.72 1344
2872.23 1334
2872.73 1249
2873.24 1254
2873.74 1317
2874.25 1340
2874.75 1423
2875.26 1274
2875.76 1173
2876.27 1256
2876.77 1277
2877.28 1280
2877.78 1157
2878.29 1242
2878.79 1224
2879.30 1235
2879.81 1274
2880.31 1289
2880.82 1255
2881.32 1097
2881.83 1041
2882.34 1099
2882.84 1136
2883.35 1172
2883.85 1210
2884.36 1207
2884.87 1204
2885.37 1207
2885.88 1127
2886.38 1218
2886.89 1094
2887.40 1082
2887.90 1062
2888.41 1121
2888.92 1313
2889.42 1265
2889.93 1307
2890.44 1326
2890.94 1161
2891.45 1253
2891.96 1216
2892.46 1218
2892.97 1376
2893.48 1554
2893.98 1589
2894.49 1655
2895.00 1739
2895.51 1667
2896.01 1848
2896.52 1865
2897.03 1947
2897.53 1796
2898.04 1875
2898.55 1704
2899.06 1763
2899.56 1766
2900.07 1607
2900.58 1479
2901.09 1372
2901.59 1313
2902.10 1400
2902.61 1417
2903.12 1303
2903.63 1382
2904.13 1379
2904.64 1415
2905.15 1392
2905.66 1346
2906.17 1311
2906.67 1410
2907.18 1452
2907.69 1424
2908.20 1368
2908.71 1291
2909.21 1285
2909.72 1312
2910.23 1304
2910.74 1207
2911.25 1222
2911.76 1278
2912.26 1141
2912.77 1070
2913.28 1173
2913.79 1211
2914.30 1225
2914.81 1250
2915.32 1234
2915.83 1245
2916.34 1249
2916.84 1300
2917.35 1294
2917.86 1212
2918.37 1120
2918.88 1144
2919.39 1206
2919.90 1176
2920.41 1099
2920.92 1125
2921.43 1204
2921.94 1187
2922.45 1203
2922.96 1166
2923.46 1029
2923.97 1156
2924.48 1224
2924.99 1241
2925.50 1245
2926.01 1324
2926.52 1204
2927.03 1245
2927.54 1376
2928.05 1333
2928.56 1098
2929.07 1179
2929.58 1151
2930.09 1231
2930.60 1135
2931.11 1084
2931.62 1139
2932.13 1078
2932.64 1135
2933.15 1187
2933.67 1120
2934.18 1208
2934.69 1185
2935.20 1214
2935.71 1283
2936.22 1260
2936.73 1232
2937.24 1235
2937.75 1150
2938.26 1233
2938.77 1207
2939.28 1242
2939.79 1213
2940.30 1095
2940.82 1088
2941.33 1146
2941.84 1280
2942.35 1208
2942.86 1199
2943.37 1299
2943.88 1386
2944.39 1320
2944.91 1237
2945.42 1267
2945.93 1208
2946.44 1318
2946.95 1186
2947.46 1109
2947.98 1131
2948.49 1259
2949.00 1123
2949.51 1266
2950.02 1193
2950.53 1145
2951.05 1168
2951.56 1119
2952.07 1087
2952.58 1090
2953.09 1192
2953.61 1075
2954.12 1197
2954.63 1219
2955.14 1125
2955.66 1152
2956.17 1172
2956.68 1161
2957.19 1003
2957.71 1059
2958.22 1166
2958.73 1188
2959.24 1189
2959.76 1237
2960.27 1195
2960.78 1254
2961.29 1279
2961.81 1225
2962.32 1183
2962.83 1217
2963.35 1186
2963.86 1123
2964.37 1164
2964.89 1248
2965.40 1168
2965.91 1129
2966.43 1192
2966.94 1101
2967.45 1158
2967.97 1266
2968.48 1251
2968.99 1160
2969.51 1126
2970.02 1223
2970.53 1133
2971.05 1122
2971.56 1183
2972.07 1176
2972.59 957
2973.10 1093
2973.62 1166
2974.13 1034
2974.64 1073
2975.16 1158
2975.67 1149
2976.19 1163
2976.70 1125
2977.22 1187
2977.73 1163
2978.24 1298
2978.76 1290
2979.27 1286
2979.79 1272
2980.30 1313
2980.82 1292
2981.33 1408
2981.85 1295
2982.36 1277
2982.87 1249
2983.39 1342
2983.90 1334
2984.42 1409
2984.93 1320
2985.45 1331
2985.96 1346
2986.48 1379
2986.99 1450
2987.51 1492
2988.02 1530
2988.54 1547
2989.05 1648
2989.57 1659
2990.09 1396
2990.60 1560
2991.12 1587
2991.63 1573
2992.15 1448
2992.66 1509
2993.18 1419
2993.69 1623
2994.21 1624
2994.73 1540
2995.24 1635
2995.76 1770
2996.27 1789
2996.79 1784
2997.30 1723
2997.82 1650
2998.34 1792
2998.85 1694
2999.37 1819
2999.89 1890
3000.40 2011
3000.92 2115
3001.43 2261
3001.95 2336
3002.47 2546
3002.98 2971
3003.50 3697
3004.02 3895
3004.53 4290
3005.05 4663
3005.57 4995
3006.08 5201
3006.60 5103
3007.12 5111
3007.63 4748
3008.15 4208
3008.67 3998
3009.18 3608
3009.70 3044
3010.22 2700
3010.74 2129
3011.25 2106
3011.77 1928
3012.29 1588
3012.80 1533
3013.32 1611
3013.84 1689
3014.36 1510
3014.87 1509
3015.39 1734
3015.91 1777
3016.43 1749
3016.94 1671
3017.46 1603
3017.98 1762
3018.50 1770
3019.02 1511
3019.53 1381
3020.05 1555
3020.57 1557
3021.09 1643
3021.60 1542
3022.12 1525
3022.64 1870
3023.16 1792
3023.68 1870
3024.20 1827
3024.71 1741
3025.23 1780
3025.75 1650
3026.27 1848
3026.79 1747
3027.31 1629
3027.82 1589
3028.34 1462
3028.86 1486
3029.38 1411
3029.90 1412
3030.42 1280
3030.94 1308
3031.46 1293
3031.98 1279
3032.49 1294
3033.01 1285
3033.53 1353
3034.05 1459
3034.57 1380
3035.09 1312
3035.61 1453
3036.13 1474
3036.65 1320
3037.17 1340
3037.69 1437
3038.21 1364
3038.73 1398
3039.25 1391
3039.76 1299
3040.28 1382
3040.80 1387
3041.32 1405
3041.84 1298
3042.36 1296
3042.88 1357
3043.40 1363
3043.92 1533
3044.44 1421
3044.96 1312
3045.48 1358
3046.00 1341
3046.52 1305
3047.04 1294
3047.56 1336
3048.08 1326
3048.60 1228
3049.13 1240
3049.65 1273
3050.17 1336
3050.69 1112
3051.21 1230
3051.73 1345
3052.25 1293
3052.77 1363
3053.29 1387
3053.81 1268
3054.33 1272
3054.85 1241
3055.37 1188
3055.89 1235
3056.42 1351
3056.94 1399
3057.46 1376
3057.98 1378
3058.50 1200
3059.02 1278
3059.54 1310
3060.06 1279
3060.59 1262
3061.11 1227
3061.63 1132
3062.15 1320
3062.67 1402
3063.19 1330
3063.71 1401
3064.24 1454
3064.76 1507
3065.28 1471
3065.80 1440
3066.32 1471
3066.85 1571
3067.37 1621
3067.89 1624
3068.41 1577
3068.93 1497
3069.46 1697
3069.98 1487
3070.50 1546
3071.02 1532
3071.54 1526
3072.07 1391
3072.59 1374
3073.11 1267
3073.63 1355
3074.16 1449
3074.68 1401
3075.20 1422
3075.73 1515
3076.25 1428
3076.77 1509
3077.29 1487
3077.82 1585
3078.34 1733
3078.86 1778
3079.39 1891
3079.91 1946
3080.43 1832
3080.95 1866
3081.48 1871
3082.00 1927
3082.52 1860
3083.05 2116
3083.57 2092
3084.09 1897
3084.62 1959
3085.14 1978
3085.66 1911
3086.19 1792
3086.71 1889
3087.24 1914
3087.76 1787
3088.28 1783
3088.81 1776
3089.33 1711
3089.85 1687
3090.38 1745
3090.90 1680
3091.43 1699
3091.95 1567
3092.47 1541
3093.00 1774
3093.52 1797
3094.05 1640
3094.57 1659
3095.10 1932
3095.62 1863
3096.14 1931
3096.67 1995
3097.19 2042
3097.72 1971
3098.24 2167
3098.77 2278
3099.29 2376
3099.82 2739
3100.34 3512
3100.87 4399
3101.39 5421
3101.92 6509
3102.44 7564
3102.97 8911
3103.49 9472
3104.02 10172
3104.54 10419
3105.07 10960
3105.59 10904
3106.12 9803
3106.64 8872
3107.17 7409
3107.69 6229
3108.22 4959
3108.74 3899
3109.27 3749
3109.79 3524
3110.32 3215
3110.85 3068
3111.37 2860
3111.90 3075
3112.42 3043
3112.95 2989
3113.48 2997
3114.00 2749
3114.53 2667
3115.05 2515
3115.58 2436
3116.11 2195
3116.63 2081
3117.16 1856
3117.68 2066
3118.21 1998
3118.74 1835
3119.26 1957
3119.79 1963
3120.32 2022
3120.84 2057
3121.37 2100
3121.90 2408
3122.42 2427
3122.95 2441
3123.48 2589
3124.00 2690
3124.53 2435
3125.06 2344
3125.58 2479
3126.11 2424
3126.64 2023
3127.16 2009
3127.69 1965
3128.22 1892
3128.75 1847
3129.27 1739
3129.80 1658
3130.33 1552
3130.85 1680
3131.38 1714
3131.91 1738
3132.44 1655
3132.96 1656
3133.49 1652
3134.02 1674
3134.55 1575
3135.07 1486
3135.60 1633
3136.13 1522
3136.66 1471
3137.19 1463
3137.71 1544
3138.24 1369
3138.77 1441
3139.30 1611
3139.83 1643
3140.35 1689
3140.88 1465
3141.41 1329
3141.94 1408
3142.47 1577
3143.00 1567
3143.52 1522
3144.05 1450
3144.58 1578
3145.11 1561
3145.64 1578
3146.17 1527
3146.70 1599
3147.22 1497
3147.75 1598
3148.28 1790
3148.81 1656
3149.34 1539
3149.87 1652
3150.40 1652
3150.93 1786
3151.46 1704
3151.98 1830
3152.51 1723
3153.04 1576
3153.57 1762
3154.10 1718
3154.63 1619
3155.16 1603
3155.69 1649
3156.22 1553
3156.75 1674
3157.28 1857
3157.81 1898
3158.34 1738
3158.87 1665
3159.40 1680
3159.93 1627
3160.46 1712
3160.99 1702
3161.52 1698
3162.05 1593
3162.58 1635
3163.11 1585
3163.64 1456
3164.17 1383
3164.70 1276
3165.23 1395
3165.76 1386
3166.29 1473
3166.82 1507
3167.35 1389
3167.88 1547
3168.41 1449
3168.94 1353
3169.47 1323
3170.00 1288
3170.53 1387
3171.06 1471
3171.59 1392
3172.13 1392
3172.66 1418
3173.19 1473
3173.72 1553
3174.25 1619
3174.78 1523
3175.31 1544
3175.84 1612
3176.37 1563
3176.90 1764
3177.44 1766
3177.97 1621
3178.50 1593
3179.03 1607
3179.56 1528
3180.09 1538
3180.62 1468
3181.16 1483
3181.69 1421
3182.22 1346
3182.75 1302
3183.28 1357
3183.81 1279
3184.35 1225
3184.88 1216
3185.41 1290
3185.94 1272
3186.47 1231
3187.01 1251
3187.54 1222
3188.07 1303
3188.60 1394
3189.14 1379
3189.67 1387
3190.20 1309
3190.73 1404
3191.26 1323
3191.80 1319
3192.33 1358
3192.86 1339
3193.39 1215
3193.93 1337
3194.46 1356
3194.99 1373
3195.53 1381
3196.06 1364
3196.59 1318
3197.12 1299
3197.66 1407
3198.19 1253
3198.72 1291
3199.26 1324
3199.79 1193
3200.32 1241
3200.86 1307
3201.39 1315
3201.92 1413
3202.46 1483
3202.99 1448
3203.52 1263
3204.06 1276
3204.59 1384
3205.12 1415
3205.66 1255
3206.19 1302
3206.72 1209
3207.26 1348
3207.79 1337
3208.33 1297
3208.86 1338
3209.39 1495
3209.93 1477
3210.46 1573
3211.00 1572
3211.53 1477
3212.06 1712
3212.60 1815
3213.13 1648
3213.67 1720
3214.20 1621
3214.74 1511
3215.27 1603
3215.80 1550
3216.34 1424
3216.87 1311
3217.41 1410
3217.94 1550
3218.48 1434
3219.01 1325
3219.55 1351
3220.08 1350
3220.62 1383
3221.15 1429
3221.69 1539
3222.22 1484
3222.76 1384
3223.29 1470
3223.83 1392
3224.36 1455
3224.90 1515
3225.43 1690
3225.97 1471
3226.50 1501
3227.04 1476
3227.57 1434
3228.11 1415
3228.65 1398
3229.18 1461
3229.72 1361
3230.25 1181
3230.79 1306
3231.32 1299
3231.86 1287
3232.40 1420
3232.93 1297
3233.47 1232
3234.00 1323
3234.54 1224
3235.08 1287
3235.61 1443
3236.15 1460
3236.68 1415
3237.22 1414
3237.76 1520
3238.29 1607
3238.83 1616
3239.37 1654
3239.90 1542
3240.44 1781
3240.97 1550
3241.51 1620
3242.05 1608
3242.58 1563
3243.12 1437
3243.66 1541
3244.20 1715
3244.73 1534
3245.27 1545
3245.81 1490
3246.34 1528
3246.88 1438
3247.42 1551
3247.95 1531
3248.49 1741
3249.03 1682
3249.57 1520
3250.10 1629
3250.64 1691
3251.18 1718
3251.72 1539
3252.25 1635
3252.79 1473
3253.33 1655
3253.87 1689
3254.40 1646
3254.94 1495
3255.48 1632
3256.02 1658
3256.55 1752
3257.09 1810
3257.63 1814
3258.17 1827
3258.71 1960
3259.24 2143
3259.78 2236
3260.32 2535
3260.86 3130
3261.40 3491
3261.94 3835
3262.47 3910
3263.01 4094
3263.55 4495
3264.09 4896
3264.63 4911
3265.17 4823
3265.71 5111
3266.24 4726
3266.78 4169
3267.32 4068
3267.86 3957
3268.40 3950
3268.94 3697
3269.48 3432
3270.02 3331
3270.55 3243
3271.09 2899
3271.63 2551
3272.17 2276
3272.71 2173
3273.25 2185
3273.79 2224
3274.33 2008
3274.87 1877
3275.41 1773
3275.95 1970
3276.49 1968
3277.03 1912
3277.57 1959
3278.11 1845
3278.65 1926
3279.19 1903
3279.73 1909
3280.26 2037
3280.80 2040
3281.34 2050
3281.88 2175
3282.42 2020
3282.96 2129
3283.50 2012
3284.04 2062
3284.59 2186
3285.13 2082
3285.67 2067
3286.21 2029
3286.75 2086
3287.29 2160
3287.83 2028
3288.37 2059
3288.91 2265
3289.45 2142
3289.99 2057
3290.53 2210
3291.07 2324
3291.61 2124
3292.15 2084
3292.69 2386
3293.23 2727
3293.77 2873
3294.32 2997
3294.86 3185
3295.40 3383
3295.94 3702
3296.48 3984
3297.02 4101
3297.56 4297
3298.10 4056
3298.65 3875
3299.19 3703
3299.73 3247
3300.27 3006
3300.81 2622
3301.35 2468
3301.89 2311
3302.44 2134
3302.98 2139
3303.52 1989
3304.06 2084
3304.60 1928
3305.14 1889
3305.69 1733
3306.23 1835
3306.77 1901
3307.31 1871
3307.85 1900
3308.40 1818
3308.94 1923
3309.48 1979
3310.02 1907
3310.57 1992
3311.11 1881
3311.65 1757
3312.19 1844
3312.74 1875
3313.28 1981
3313.82 1890
3314.36 1975
3314.91 2199
3315.45 2290
3315.99 2261
3316.53 2330
3317.08 2405
3317.62 2301
3318.16 2359
3318.71 2274
3319.25 2106
3319.79 2087
3320.34 1954
3320.88 1876
3321.42 1878
3321.96 1776
3322.51 1784
3323.05 1699
3323.59 1541
3324.14 1710
3324.68 1714
3325.23 1651
3325.77 1636
3326.31 1607
3326.86 1628
3327.40 1789
3327.94 1571
3328.49 1505
3329.03 1454
3329.57 1459
3330.12 1538
3330.66 1584
3331.21 1626
3331.75 2011
3332.29 2156
3332.84 2219
3333.38 2541
3333.93 2771
3334.47 3317
3335.02 3678
3335.56 3828
3336.10 4457
3336.65 4608
3337.19 4590
3337.74 4589
3338.28 4380
3338.83 4168
3339.37 3988
3339.92 3503
3340.46 3262
3341.01 2841
3341.55 2620
3342.10 2393
3342.64 2173
3343.19 2036
3343.73 1885
3344.28 1721
3344.82 1633
3345.37 1616
3345.91 1574
3346.46 1612
3347.00 1666
3347.55 1544
3348.09 1634
3348.64 1723
3349.18 1739
3349.73 1720
3350.27 1734
3350.82 1777
3351.37 1877
3351.91 1934
3352.46 1952
3353.00 1739
3353.55 1867
3354.10 1933
3354.64 1830
3355.19 1646
3355.73 1671
3356.28 1618
3356.83 1797
3357.37 1768
3357.92 1568
3358.46 1450
3359.01 1555
3359.56 1565
3360.10 1498
3360.65 1577
3361.20 1567
3361.74 1563
3362.29 1629
3362.84 1461
3363.38 1552
3363.93 1569
3364.48 1509
3365.02 1562
3365.57 1577
3366.12 1439
3366.66 1412
3367.21 1444
3367.76 1482
3368.30 1466
3368.85 1522
3369.40 1529
3369.94 1570
3370.49 1466
3371.04 1565
3371.59 1728
3372.13 1696
3372.68 1699
3373.23 1549
3373.78 1703
3374.32 1731
3374.87 1872
3375.42 1777
3375.97 1711
3376.51 1639
3377.06 1708
3377.61 1630
3378.16 1522
3378.71 1571
3379.25 1463
3379.80 1461
3380.35 1530
3380.90 1365
3381.45 1429
3381.99 1421
3382.54 1415
3383.09 1417
3383.64 1310
3384.19 1207
3384.74 1267
3385.28 1301
3385.83 1315
3386.38 1484
3386.93 1432
3387.48 1300
3388.03 1403
3388.58 1356
3389.12 1276
3389.67 1328
3390.22 1350
3390.77 1403
3391.32 1586
3391.87 1493
3392.42 1403
3392.97 1402
3393.52 1324
3394.06 1370
3394.61 1439
3395.16 1362
3395.71 1164
3396.26 1345
3396.81 1279
3397.36 1249
3397.91 1248
3398.46 1367
3399.01 1347
3399.56 1318
3400.11 1249
3400.66 1271
3401.21 1287
3401.76 1248
3402.31 1310
3402.86 1446
3403.41 1363
3403.96 1271
3404.51 1378
3405.06 1346
3405.61 1260
3406.16 1088
3406.71 1175
3407.26 1348
3407.81 1372
3408.36 1201
3408.91 1145
3409.46 1258
3410.01 1335
3410.56 1307
3411.11 1408
3411.66 1315
3412.21 1454
3412.76 1396
3413.31 1327
3413.86 1380
3414.41 1340
3414.96 1325
3415.51 1352
3416.07 1295
3416.62 1212
3417.17 1320
3417.72 1343
3418.27 1237
3418.82 1371
3419.37 1264
3419.92 1300
3420.47 1373
3421.03 1358
3421.58 1411
3422.13 1446
3422.68 1491
3423.23 1749
3423.78 1829
3424.33 1692
3424.89 1615
3425.44 1812
3425.99 2007
3426.54 1966
3427.09 1722
3427.65 1681
3428.20 1538
3428.75 1546
3429.30 1463
3429.85 1428
3430.41 1593
3430.96 1471
3431.51 1512
3432.06 1580
3432.61 1418
3433.17 1349
3433.72 1339
3434.27 1328
3434.82 1212
3435.38 1405
3435.93 1360
3436.48 1362
3437.03 1396
3437.59 1335
3438.14 1341
3438.69 1415
3439.24 1366
3439.80 1330
3440.35 1435
3440.90 1550
3441.46 1500
3442.01 1663
3442.56 1555
3443.11 1629
3443.67 1399
3444.22 1467
3444.77 1489
3445.33 1423
3445.88 1476
3446.43 1465
3446.99 1423
3447.54 1378
3448.09 1357
3448.65 1351
3449.20 1375
3449.76 1281
3450.31 1213
3450.86 1175
3451.42 1301
3451.97 1319
3452.52 1452
3453.08 1257
3453.63 1295
3454.19 1203
3454.74 1205
3455.29 1257
3455.85 1236
3456.40 1249
3456.96 1305
3457.51 1263
3458.07 1352
3458.62 1341
3459.17 1197
3459.73 1141
3460.28 1241
3460.84 1288
3461.39 1331
3461.95 1177
3462.50 1313
3463.06 1301
3463.61 1362
3464.17 1317
3464.72 1189
3465.27 1411
3465.83 1579
3466.38 1408
3466.94 1230
3467.49 1300
3468.05 1397
3468.61 1514
3469.16 1532
3469.72 1457
3470.27 1519
3470.83 1580
3471.38 1543
3471.94 1546
3472.49 1589
3473.05 1572
3473.60 1714
3474.16 1836
3474.71 1819
3475.27 1869
3475.83 1799
3476.38 1672
3476.94 1690
3477.49 1805
3478.05 1868
3478.61 1816
3479.16 1899
3479.72 1748
3480.27 1807
3480.83 1832
3481.39 1857
3481.94 1895
3482.50 1906
3483.05 1885
3483.61 1763
3484.17 1749
3484.72 1748
3485.28 1869
3485.84 1839
3486.39 1937
3486.95 1973
3487.51 1773
3488.06 2062
3488.62 2352
3489.18 2490
3489.73 3040
3490.29 3595
3490.85 4277
3491.40 5111
3491.96 5521
3492.52 5818
3493.08 6219
3493.63 6480
3494.19 6331
3494.75 6180
3495.30 6223
3495.86 5824
3496.42 5579
3496.98 4937
3497.53 4927
3498.09 5474
3498.65 5617
3499.21 5867
3499.76 6229
3500.32 6724
3500.88 6698
3501.44 6653
3501.99 6966
3502.55 6535
3503.11 6057
3503.67 5902
3504.23 5277
3504.78 5505
3505.34 5279
3505.90 5473
3506.46 5342
3507.02 5402
3507.58 5268
3508.13 4834
3508.69 4444
3509.25 4168
3509.81 3842
3510.37 3519
3510.93 3453
3511.48 3071
3512.04 2957
3512.60 2758
3513.16 2512
3513.72 2442
3514.28 2196
3514.84 2375
3515.40 2258
3515.95 2201
3516.51 2153
3517.07 1963
3517.63 1779
3518.19 1904
3518.75 2142
3519.31 1994
3519.87 1980
3520.43 2056
3520.99 2127
3521.55 1980
3522.11 2039
3522.67 2045
3523.22 1849
3523.78 1829
3524.34 1872
3524.90 1755
3525.46 1719
3526.02 1737
3526.58 1631
3527.14 1518
3527.70 1535
3528.26 1781
3528.82 1712
3529.38 1682
3529.94 1731
3530.50 1688
3531.06 1520
3531.62 1710
3532.18 1855
3532.74 1665
3533.30 1534
3533.86 1645
3534.42 1781
3534.98 1587
3535.54 1583
3536.11 1839
3536.67 1691
3537.23 1668
3537.79 1834
3538.35 1795
3538.91 1839
3539.47 1873
3540.03 1779
3540.59 1733
3541.15 1860
3541.71 1831
3542.27 1778
3542.84 1694
3543.40 1721
3543.96 1753
3544.52 1694
3545.08 1762
3545.64 1710
3546.20 1797
3546.76 1798
3547.33 1783
3547.89 1734
3548.45 1585
3549.01 1640
3549.57 1700
3550.13 1588
3550.69 1401
3551.26 1341
3551.82 1355
3552.38 1326
3552.94 1390
3553.50 1475
3554.07 1378
3554.63 1234
3555.19 1238
3555.75 1260
3556.31 1319
3556.88 1473
3557.44 1469
3558.00 1539
3558.56 1587
3559.13 1460
3559.69 1514
3560.25 1547
3560.81 1414
3561.38 1492
3561.94 1391
3562.50 1306
3563.06 1458
3563.63 1455
3564.19 1591
3564.75 1573
3565.31 1393
3565.88 1543
3566.44 1601
3567.00 1414
3567.57 1646
3568.13 1362
3568.69 1273
3569.26 1383
3569.82 1267
3570.38 1322
3570.95 1461
3571.51 1366
3572.07 1434
3572.64 1410
3573.20 1338
3573.76 1312
3574.33 1317
3574.89 1491
3575.45 1533
3576.02 1476
3576.58 1721
3577.14 1763
3577.71 1601
3578.27 1665
3578.84 1672
3579.40 1676
3579.96 1606
3580.53 1580
3581.09 1559
3581.66 1454
3582.22 1520
3582.78 1519
3583.35 1440
3583.91 1470
3584.48 1485
3585.04 1497
3585.61 1468
3586.17 1495
3586.74 1472
3587.30 1574
3587.86 1562
3588.43 1414
3588.99 1401
3589.56 1285
3590.12 1251
3590.69 1337
3591.25 1304
3591.82 1305
3592.38 1408
3592.95 1365
3593.51 1309
3594.08 1312
3594.64 1395
3595.21 1326
3595.77 1303
3596.34 1328
3596.90 1301
3597.47 1192
3598.04 1147
3598.60 1186
3599.17 1204
3599.73 1238
3600.30 1177
3600.86 1158
3601.43 1128
3601.99 1034
3602.56 1036
3603.13 1040
3603.69 1119
3604.26 1137
3604.82 1163
3605.39 1232
3605.96 1126
3606.52 1148
3607.09 1197
3607.65 1162
3608.22 982
3608.79 1126
3609.35 1057
3609.92 1048
3610.49 1107
3611.05 1075
3611.62 1157
3612.19 1201
3612.75 1122
3613.32 1086
3613.89 1097
3614.45 1216
3615.02 1201
3615.59 1104
3616.15 1210
3616.72 1227
3617.29 1173
3617.85 1255
3618.42 1236
3618.99 1265
3619.55 1189
3620.12 1328
3620.69 1349
3621.26 1260
3621.82 1218
3622.39 1303
3622.96 1331
3623.53 1311
3624.09 1119
3624.66 1174
3625.23 1257
3625.80 1180
3626.36 1090
3626.93 1037
3627.50 1148
3628.07 1118
3628.63 1182
3629.20 1176
3629.77 1078
3630.34 1325
3630.91 1252
3631.47 1395
3632.04 1427
3632.61 1469
3633.18 1378
3633.75 1392
3634.32 1376
3634.88 1368
3635.45 1428
3636.02 1451
3636.59 1445
3637.16 1339
3637.73 1415
3638.29 1488
3638.86 1491
3639.43 1494
3640.00 1731
3640.57 1661
3641.14 1823
3641.71 1968
3642.28 1954
3642.84 2237
3643.41 2151
3643.98 2012
3644.55 1943
3645.12 1989
3645.69 1793
3646.26 1761
3646.83 1473
3647.40 1457
3647.97 1273
3648.54 1273
3649.11 1295
3649.68 1197
3650.25 1287
3650.81 1403
3651.38 1505
3651.95 1460
3652.52 1592
3653.09 1557
3653.66 1620
3654.23 1669
3654.80 1518
3655.37 1468
3655.94 1450
3656.51 1465
3657.08 1578
3657.65 1457
3658.22 1458
3658.79 1491
3659.36 1473
3659.93 1508
3660.50 1399
3661.07 1544
3661.64 1525
3662.22 1554
3662.79 1507
3663.36 1640
3663.93 1740
3664.50 1863
3665.07 1836
3665.64 1703
3666.21 1897
3666.78 2101
3667.35 2018
3667.92 1860
3668.49 1869
3669.06 1875
3669.64 1836
3670.21 1682
3670.78 1529
3671.35 1472
3671.92 1458
3672.49 1555
3673.06 1479
3673.63 1458
3674.21 1431
3674.78 1467
3675.35 1336
3675.92 1258
3676.49 1473
3677.06 1435
3677.63 1342
3678.21 1317
3678.78 1433
3679.35 1381
3679.92 1461
3680.49 1439
3681.07 1380
3681.64 1443
3682.21 1371
3682.78 1420
3683.35 1484
3683.93 1456
3684.50 1404
3685.07 1470
3685.64 1326
3686.21 1189
3686.79 1265
3687.36 1249
3687.93 1338
3688.50 1287
3689.08 1312
3689.65 1262
3690.22 1402
3690.80 1485
3691.37 1360
3691.94 1466
3692.51 1500
3693.09 1373
3693.66 1253
3694.23 1265
3694.81 1225
3695.38 1193
3695.95 1162
3696.52 1178
3697.10 1209
3697.67 1157
3698.24 1132
3698.82 1156
3699.39 1155
3699.96 1018
3700.54 1175
3701.11 1327
3701.68 1185
3702.26 1196
3702.83 1358
3703.41 1274
3703.98 1259
3704.55 1382
3705.13 1313
3705.70 1183
3706.27 1219
3706.85 1297
3707.42 1362
3708.00 1264
3708.57 1210
3709.14 1291
3709.72 1417
3710.29 1211
3710.87 1223
3711.44 1299
3712.02 1292
3712.59 1229
3713.16 1121
3713.74 1109
3714.31 1298
3714.89 1333
3715.46 1184
3716.04 1171
3716.61 1189
3717.19 1312
3717.76 1180
3718.34 1079
3718.91 1154
3719.49 1039
3720.06 1145
3720.64 1229
3721.21 1109
3721.79 1077
3722.36 1139
3722.94 1250
3723.51 1185
3724.09 1140
3724.66 1121
3725.24 1197
3725.81 1212
3726.39 1232
3726.96 1100
3727.54 1188
3728.12 1096
3728.69 1123
3729.27 1061
3729.84 1060
3730.42 1093
3730.99 1158
3731.57 1171
3732.15 1164
3732.72 1219
3733.30 1230
3733.87 1238
3734.45 1051
3735.03 995
3735.60 1275
3736.18 1122
3736.75 1204
3737.33 1094
3737.91 1090
3738.48 1099
3739.06 1014
3739.64 1090
3740.21 1112
3740.79 1228
3741.37 1211
3741.94 1086
3742.52 1087
3743.10 1082
3743.67 1130
3744.25 1224
3744.83 1167
3745.40 1114
3745.98 1095
3746.56 1109
3747.13 1078
3747.71 1156
3748.29 1060
3748.87 1153
3749.44 1188
3750.02 1195
3750.60 1215
3751.17 1090
3751.75 1126
3752.33 1081
3752.91 1232
3753.48 1094
3754.06 1031
3754.64 1064
3755.22 1094
3755.80 1102
3756.37 1202
3756.95 1156
3757.53 1211
3758.11 1164
3758.68 1058
3759.26 1069
3759.84 1161
3760.42 1243
3761.00 1245
3761.58 1163
3762.15 1131
3762.73 1074
3763.31 1106
3763.89 1211
3764.47 1124
3765.04 1123
3765.62 1158
3766.20 1289
3766.78 1128
3767.36 1117
3767.94 1147
3768.52 1111
3769.10 1208
3769.67 1249
3770.25 1243
3770.83 1159
3771.41 1268
3771.99 1203
3772.57 1272
3773.15 1300
3773.73 1213
3774.31 1214
3774.89 1258
3775.46 1339
3776.04 1238
3776.62 1214
3777.20 1219
3777.78 1156
3778.36 1205
3778.94 1220
3779.52 1278
3780.10 1069
3780.68 1209
3781.26 1214
3781.84 1100
3782.42 1157
3783.00 1264
3783.58 1324
3784.16 1176
3784.74 1027
3785.32 1000
3785.90 1158
3786.48 1244
3787.06 1209
3787.64 1166
3788.22 1103
3788.80 1153
3789.38 1411
3789.96 1307
3790.54 1286
3791.12 1209
3791.70 1182
3792.28 1301
3792.86 1212
3793.44 1289
3794.02 1259
3794.60 1201
3795.18 1319
3795.77 1245
3796.35 1336
3796.93 1293
3797.51 1514
3798.09 1454
3798.67 1445
3799.25 1564
3799.83 1696
3800.41 1613
3800.99 1805
3801.58 2003
3802.16 2118
3802.74 2029
3803.32 2335
3803.90 2193
3804.48 2034
3805.06 2157
3805.65 2086
3806.23 1858
3806.81 1867
3807.39 1706
3807.97 1719
3808.55 1801
3809.14 1789
3809.72 1891
3810.30 1965
3810.88 1867
3811.46 1930
3812.05 1933
3812.63 1897
3813.21 2017
3813.79 1918
3814.37 2094
3814.96 2361
3815.54 2411
3816.12 2427
3816.70 2430
3817.29 2219
3817.87 2262
3818.45 1997
3819.03 2097
3819.62 1903
3820.20 1774
3820.78 1701
3821.36 1681
3821.95 1548
3822.53 1490
3823.11 1450
3823.70 1511
3824.28 1510
3824.86 1566
3825.45 1356
3826.03 1305
3826.61 1412
3827.19 1325
3827.78 1312
3828.36 1357
3828.94 1340
3829.53 1179
3830.11 1283
3830.69 1156
3831.28 1199
3831.86 1158
3832.45 1157
3833.03 1220
3833.61 1326
3834.20 1365
3834.78 1323
3835.36 1290
3835.95 1316
3836.53 1285
3837.12 1163
3837.70 1341
3838.28 1253
3838.87 1141
3839.45 1145
3840.04 1106
3840.62 1031
3841.20 1077
3841.79 1007
3842.37 1139
3842.96 1159
3843.54 1104
3844.13 1152
3844.71 1100
3845.30 1195
3845.88 1167
3846.47 1038
3847.05 1135
3847.63 1094
3848.22 1084
3848.80 1101
3849.39 1045
3849.97 1105
3850.56 1072
3851.14 1101
3851.73 1036
3852.31 1114
3852.90 1107
3853.48 998
3854.07 1056
3854.66 1060
3855.24 1024
3855.83 1052
3856.41 1058
3857.00 1105
3857.58 1178
3858.17 1210
3858.75 1230
3859.34 1115
3859.92 1129
3860.51 1124
3861.10 997
3861.68 1096
3862.27 1059
3862.85 1014
3863.44 1024
3864.03 1052
3864.61 1117
3865.20 1102
3865.78 1142
3866.37 1186
3866.96 1035
3867.54 1125
3868.13 1052
3868.72 1061
3869.30 1075
3869.89 1108
3870.47 1085
3871.06 1143
3871.65 1081
3872.23 1048
3872.82 1141
3873.41 1159
3873.99 1105
3874.58 1184
3875.17 1127
3875.76 1107
3876.34 1240
3876.93 1097
3877.52 1134
3878.10 968
3878.69 1015
3879.28 1149
3879.86 1142
3880.45 1100
3881.04 994
3881.63 928
3882.21 952
3882.80 950
3883.39 945
3883.98 967
3884.56 952
3885.15 933
3885.74 1016
3886.33 1041
3886.91 1064
3887.50 1182
3888.09 1086
3888.68 1075
3889.27 1139
3889.85 1202
3890.44 1061
3891.03 1033
3891.62 1195
3892.21 1269
3892.79 1279
3893.38 1132
3893.97 1118
3894.56 1107
3895.15 1175
3895.74 1141
3896.32 1167
3896.91 1079
3897.50 1082
3898.09 1211
3898.68 1090
3899.27 1162
3899.86 1172
3900.45 1072
3901.03 1047
3901.62 1147
3902.21 1224
3902.80 1116
3903.39 1173
3903.98 1186
3904.57 1120
3905.16 1098
3905.75 1250
3906.34 1113
3906.92 1131
3907.51 1265
3908.10 1237
3908.69 1353
3909.28 1247
3909.87 1158
3910.46 1205
3911.05 1209
3911.64 1237
3912.23 1124
3912.82 1076
3913.41 1105
3914.00 1059
3914.59 1112
3915.18 1084
3915.77 1057
3916.36 1076
3916.95 1019
3917.54 1071
3918.13 916
3918.72 935
3919.31 1030
3919.90 950
3920.49 1071
3921.08 1005
3921.67 1024
3922.26 1116
3922.85 995
3923.44 967
3924.03 921
3924.62 1025
3925.21 1160
3925.80 1019
3926.40 1065
3926.99 1006
3927.58 1017
3928.17 1038
3928.76 874
3929.35 1019
3929.94 859
3930.53 974
3931.12 950
3931.71 951
3932.30 904
3932.90 983
3933.49 945
3934.08 923
3934.67 902
3935.26 934
3935.85 937
3936.44 988
3937.04 1053
3937.63 845
3938.22 1068
3938.81 1023
3939.40 1023
3939.99 1051
3940.59 1106
3941.18 972
3941.77 958
3942.36 1187
3942.95 1117
3943.55 1004
3944.14 1046
3944.73 1049
3945.32 1116
3945.91 1161
3946.51 1089
3947.10 1073
3947.69 1114
3948.28 922
3948.88 874
3949.47 980
3950.06 1050
3950.65 1000
3951.25 981
3951.84 945
3952.43 933
3953.02 985
3953.62 949
3954.21 1055
3954.80 1064
3955.40 1171
3955.99 1223
3956.58 1192
3957.17 1057
3957.77 1097
3958.36 1114
3958.95 1181
3959.55 1129
3960.14 1288
3960.73 1308
3961.33 1042
3961.92 1018
3962.51 1026
3963.11 1025
3963.70 1094
3964.29 1166
3964.89 1102
3965.48 1183
3966.08 1164
3966.67 1249
3967.26 1231
3967.86 1354
3968.45 1319
3969.04 1346
3969.64 1521
3970.23 1543
3970.83 1605
3971.42 1647
3972.01 1693
3972.61 1779
3973.20 1723
3973.80 1638
3974.39 1546
3974.99 1452
3975.58 1503
3976.18 1417
3976.77 1377
3977.36 1405
3977.96 1430
3978.55 1177
3979.15 1395
3979.74 1302
3980.34 1376
3980.93 1354
3981.53 1324
3982.12 1132
3982.72 1122
3983.31 1106
3983.91 1125
3984.50 1059
3985.10 1063
3985.69 1103
3986.29 1243
3986.88 1213
3987.48 1080
3988.07 976
3988.67 995
3989.26 1035
3989.86 1227
3990.46 1183
3991.05 1153
3991.65 1258
3992.24 1172
3992.84 1154
3993.43 1181
3994.03 1275
3994.63 1183
3995.22 1220
3995.82 1192
3996.41 1124
3997.01 1080
3997.61 1031
3998.20 1183
3998.80 1331
3999.39 1226
3999.99 1079
4000.59 1116
4001.18 1198
4001.78 1329
4002.38 1124
4002.97 1147
4003.57 1247
4004.17 1311
4004.76 1216
4005.36 1142
4005.96 1099
4006.55 1106
4007.15 1154
4007.75 1160
4008.34 1110
4008.94 1169
4009.54 1208
4010.13 1123
4010.73 1057
4011.33 1189
4011.93 1245
4012.52 1158
4013.12 1035
4013.72 1104
4014.31 1099
4014.91 1016
4015.51 1001
4016.11 980
4016.70 950
4017.30 937
4017.90 968
4018.50 1069
4019.09 932
4019.69 934
4020.29 1003
4020.89 939
4021.49 1012
4022.08 1060
4022.68 1080
4023.28 1020
4023.88 1111
4024.48 1060
4025.07 1016
4025.67 963
4026.27 1099
4026.87 1043
4027.47 1053
4028.06 1112
4028.66 1030
4029.26 1108
4029.86 1197
4030.46 1244
4031.06 1084
4031.66 1135
4032.25 1051
4032.85 1134
4033.45 1200
4034.05 1056
4034.65 1017
4035.25 1019
4035.85 940
4036.45 965
4037.05 1009
4037.64 988
4038.24 947
4038.84 922
4039.44 957
4040.04 1047
4040.64 978
4041.24 956
4041.84 997
4042.44 995
4043.04 951
4043.64 947
4044.24 944
4044.84 947
4045.44 988
4046.04 987
4046.64 946
4047.24 903
4047.84 983
4048.44 1031
4049.03 1074
4049.63 1146
4050.23 1007
4050.83 956
4051.43 976
4052.04 1085
4052.64 999
4053.24 1153
4053.84 1038
4054.44 971
4055.04 1004
4055.64 1018
4056.24 936
4056.84 917
4057.44 919
4058.04 951
4058.64 962
4059.24 927
4059.84 937
4060.44 893
4061.04 848
4061.64 930
4062.24 918
4062.85 997
4063.45 1055
4064.05 959
4064.65 1149
4065.25 1014
4065.85 973
4066.45 1048
4067.05 953
4067.65 971
4068.26 847
4068.86 972
4069.46 1028
4070.06 1008
4070.66 987
4071.26 960
4071.86 968
4072.47 902
4073.07 951
4073.67 1017
4074.27 1006
4074.87 978
4075.47 1065
4076.08 1069
4076.68 1005
4077.28 933
4077.88 1070
4078.48 964
4079.09 874
4079.69 969
4080.29 989
4080.89 989
4081.50 1031
4082.10 1030
4082.70 988
4083.30 1178
4083.91 1180
4084.51 1028
4085.11 987
4085.71 873
4086.32 966
4086.92 948
4087.52 991
4088.12 948
4088.73 893
4089.33 946
4089.93 901
4090.54 889
4091.14 1022
4091.74 979
4092.35 872
4092.95 953
4093.55 884
4094.15 818
4094.76 875
4095.36 962
4095.96 879
4096.57 901
4097.17 969
4097.78 946
4098.38 947
4098.98 1041
4099.59 991
4100.19 997
4100.79 968
4101.40 942
4102.00 901
4102.61 862
4103.21 901
4103.81 953
4104.42 921
4105.02 1018
4105.63 985
4106.23 1018
4106.83 893
4107.44 852
4108.04 882
4108.65 1029
4109.25 992
4109.85 965
4110.46 959
4111.06 1011
4111.67 948
4112.27 1014
4112.88 929
4113.48 924
4114.09 921
4114.69 908
4115.30 911
4115.90 857
4116.51 994
4117.11 948
4117.72 964
4118.32 955
4118.93 1040
4119.53 1017
4120.14 964
4120.74 1047
4121.35 1062
4121.95 1069
4122.56 1022
4123.16 1072
4123.77 1097
4124.37 1252
4124.98 1378
4125.59 1599
4126.19 1699
4126.80 1720
4127.40 1869
4128.01 2023
4128.61 1911
4129.22 2137
4129.83 1972
4130.43 1968
4131.04 1815
4131.64 1680
4132.25 1598
4132.86 1469
4133.46 1318
4134.07 1195
4134.67 1110
4135.28 1049
4135.89 963
4136.49 976
4137.10 1036
4137.71 994
4138.31 1024
4138.92 1030
4139.53 1166
4140.13 1143
4140.74 1141
4141.35 1182
4141.95 1201
4142.56 1264
4143.17 1255
4143.77 1238
4144.38 1085
4144.99 1200
4145.59 1151
4146.20 1058
4146.81 998
4147.42 1066
4148.02 932
4148.63 972
4149.24 948
4149.84 967
4150.45 955
4151.06 1006
4151.67 999
4152.27 871
4152.88 982
4153.49 1007
4154.10 967
4154.70 990
4155.31 942
4155.92 964
4156.53 1033
4157.14 941
4157.74 914
4158.35 907
4158.96 1016
4159.57 1069
4160.18 1067
4160.78 1020
4161.39 1066
4162.00 1033
4162.61 1127
4163.22 1121
4163.83 1201
4164.43 1297
4165.04 1302
4165.65 1378
4166.26 1309
4166.87 1502
4167.48 1425
4168.09 1456
4168.69 1385
4169.30 1226
4169.91 1240
4170.52 1179
4171.13 1131
4171.74 1047
4172.35 937
4172.96 1058
4173.57 1050
4174.17 1003
4174.78 985
4175.39 1036
4176.00 1087
4176.61 1033
4177.22 1008
4177.83 1008
4178.44 1069
4179.05 909
4179.66 1030
4180.27 1024
4180.88 1011
4181.49 1043
4182.10 1002
4182.71 983
4183.32 1074
4183.93 1028
4184.54 1087
4185.15 1016
4185.76 942
4186.37 950
4186.98 946
4187.59 891
4188.20 1026
4188.81 1121
4189.42 999
4190.03 1093
4190.64 1217
4191.25 1110
4191.86 1063
4192.47 1138
4193.08 1201
4193.69 1097
4194.30 1073
4194.91 1177
4195.52 1099
4196.13 1145
4196.74 1158
4197.35 1191
4197.97 1144
4198.58 1124
4199.19 1153
4199.80 1104
4200.41 1159
4201.02 1016
4201.63 981
4202.24 1015
4202.85 1130
4203.47 1032
4204.08 1031
4204.69 1005
4205.30 986
4205.91 1016
4206.52 1137
4207.13 1102
4207.75 1153
4208.36 1080
4208.97 1040
4209.58 1098
4210.19 1002
4210.80 1025
4211.42 1064
4212.03 934
4212.64 867
4213.25 924
4213.86 940
4214.48 990
4215.09 1003
4215.70 999
4216.31 1046
4216.92 1075
4217.54 1135
4218.15 1220
4218.76 1214
4219.37 1111
4219.99 1258
4220.60 1281
4221.21 1177
4221.82 1241
4222.44 1244
4223.05 1215
4223.66 1178
4224.28 1252
4224.89 1189
4225.50 1294
4226.11 1318
4226.73 1490
4227.34 1264
4227.95 1447
4228.57 1472
4229.18 1505
4229.79 1483
4230.41 1525
4231.02 1568
4231.63 1468
4232.25 1641
4232.86 1793
4233.47 1793
4234.09 2114
4234.70 2180
4235.31 2434
4235.93 2429
4236.54 2377
4237.15 2477
4237.77 2397
4238.38 2282
4239.00 1928
4239.61 1774
4240.22 1640
4240.84 1561
4241.45 1415
4242.07 1462
4242.68 1457
4243.29 1333
4243.91 1284
4244.52 1221
4245.14 1202
4245.75 1244
4246.37 1389
4246.98 1543
4247.59 1432
4248.21 1353
4248.82 1404
4249.44 1320
4250.05 1336
4250.67 1284
4251.28 1311
4251.90 1255
4252.51 1274
4253.13 1243
4253.74 1155
4254.36 1259
4254.97 1148
4255.59 1089
4256.20 1104
4256.82 1253
4257.43 1260
4258.05 1229
4258.66 1115
4259.28 1048
4259.89 1067
4260.51 1093
4261.12 1096
4261.74 998
4262.35 1001
4262.97 994
4263.59 1083
4264.20 1117
4264.82 1062
4265.43 1114
4266.05 1199
4266.66 1242
4267.28 1174
4267.90 1145
4268.51 1216
4269.13 1122
4269.74 1003
4270.36 1061
4270.98 1164
4271.59 1219
4272.21 1130
4272.83 1161
4273.44 1262
4274.06 1297
4274.68 1385
4275.29 1430
4275.91 1566
4276.52 1589
4277.14 1615
4277.76 1763
4278.37 1653
4278.99 1719
4279.61 1429
4280.23 1445
4280.84 1576
4281.46 1363
4282.08 1216
4282.69 1167
4283.31 1211
4283.93 1138
4284.54 1166
4285.16 1045
4285.78 1082
4286.40 1056
4287.01 1017
4287.63 1042
4288.25 1031
4288.87 1053
4289.48 1038
4290.10 1051
4290.72 1175
4291.34 1100
4291.95 1065
4292.57 1078
4293.19 1015
4293.81 1106
4294.42 1160
4295.04 1097
4295.66 1118
4296.28 1077
4296.90 1137
4297.51 1197
4298.13 1061
4298.75 1075
4299.37 1045
4299.99 992
4300.61 1028
4301.22 1110
4301.84 1079
4302.46 990
4303.08 1054
4303.70 1179
4304.32 1042
4304.94 967
4305.55 992
4306.17 1138
4306.79 1090
4307.41 1024
4308.03 1081
4308.65 1109
4309.27 1066
4309.89 1004
4310.50 1102
4311.12 1038
4311.74 1069
4312.36 989
4312.98 1000
4313.60 1002
4314.22 1060
4314.84 1166
4315.46 1077
4316.08 1055
4316.70 1042
4317.32 980
4317.94 1000
4318.56 993
4319.18 1036
4319.80 1132
4320.42 1025
4321.04 1020
4321.65 1041
4322.27 1058
4322.89 1186
4323.51 1243
4324.13 1120
4324.75 1165
4325.37 1236
4325.99 1162
4326.62 957
4327.24 1082
4327.86 1225
4328.48 1058
4329.10 1093
4329.72 1069
4330.34 1047
4330.96 1134
4331.58 1042
4332.20 1099
4332.82 1208
4333.44 1129
4334.06 1329
4334.68 1349
4335.30 1274
4335.92 1226
4336.54 1162
4337.16 1347
4337.79 1304
4338.41 1385
4339.03 1476
4339.65 1559
4340.27 1545
4340.89 1581
4341.51 1582
4342.13 1822
4342.76 1873
4343.38 2213
4344.00 2588
4344.62 2873
4345.24 3169
4345.86 3608
4346.48 4411
4347.11 4609
4347.73 4697
4348.35 4591
4348.97 4405
4349.59 4218
4350.22 3920
4350.84 3267
4351.46 2673
4352.08 2334
4352.70 1963
4353.33 1542
4353.95 1494
4354.57 1517
4355.19 1449
4355.81 1362
4356.44 1449
4357.06 1544
4357.68 1329
4358.30 1371
4358.93 1518
4359.55 1368
4360.17 1492
4360.79 1358
4361.42 1466
4362.04 1521
4362.66 1378
4363.28 1448
4363.91 1531
4364.53 1568
4365.15 1476
4365.78 1567
4366.40 1448
4367.02 1359
4367.65 1355
4368.27 1389
4368.89 1278
4369.52 1220
4370.14 1189
4370.76 1155
4371.39 1149
4372.01 1073
4372.63 1138
4373.26 1033
4373.88 1183
4374.50 1092
4375.13 1155
4375.75 1210
4376.37 1117
4377.00 1106
4377.62 1174
4378.25 1239
4378.87 1164
4379.49 1184
4380.12 1092
4380.74 1211
4381.37 1174
4381.99 1270
4382.61 1250
4383.24 1200
4383.86 1128
4384.49 1273
4385.11 1339
4385.74 1266
4386.36 1271
4386.98 1161
4387.61 1209
4388.23 1111
4388.86 1188
4389.48 1136
4390.11 1073
4390.73 1012
4391.36 970
4391.98 952
4392.61 997
4393.23 881
4393.86 891
4394.48 933
4395.11 1030
4395.73 1077
4396.36 1121
4396.98 995
4397.61 928
4398.23 996
4398.86 1112
4399.48 1015
4400.11 968
4400.74 1090
4401.36 1005
4401.99 1003
4402.61 1001
4403.24 991
4403.86 989
4404.49 1083
4405.11 1091
4405.74 1063
4406.37 1051
4406.99 1025
4407.62 1100
4408.24 935
4408.87 900
4409.50 842
4410.12 953
4410.75 992
4411.38 1025
4412.00 951
4412.63 864
4413.25 985
4413.88 1055
4414.51 1094
4415.13 956
4415.76 970
4416.39 1093
4417.01 1036
4417.64 1016
4418.27 1099
4418.89 1035
4419.52 1003
4420.15 1046
4420.77 1092
4421.40 1031
4422.03 863
4422.66 920
4423.28 969
4423.91 924
4424.54 998
4425.16 987
4425.79 881
4426.42 902
4427.05 819
4427.67 858
4428.30 970
4428.93 929
4429.56 840
4430.18 931
4430.81 1070
4431.44 975
4432.07 970
4432.69 1085
4433.32 1014
4433.95 978
4434.58 1100
4435.21 963
4435.83 939
4436.46 950
4437.09 947
4437.72 910
4438.35 1000
4438.97 1013
4439.60 959
4440.23 932
4440.86 860
4441.49 917
4442.12 946
4442.74 936
4443.37 957
4444.00 923
4444.63 1019
4445.26 910
4445.89 967
4446.52 1049
4447.14 1092
4447.77 1014
4448.40 1103
4449.03 1026
4449.66 1048
4450.29 1122
4450.92 1073
4451.55 1000
4452.18 970
4452.81 990
4453.44 1028
4454.06 1033
4454.69 1015
4455.32 921
4455.95 1042
4456.58 1098
4457.21 1108
4457.84 1085
4458.47 1112
4459.10 1078
4459.73 984
4460.36 1000
4460.99 1142
4461.62 1022
4462.25 1039
4462.88 979
4463.51 914
4464.14 880
4464.77 962
4465.40 844
4466.03 968
4466.66 962
4467.29 943
4467.92 954
4468.55 949
4469.18 926
4469.81 807
4470.44 817
4471.07 894
4471.70 838
4472.33 884
4472.96 866
4473.59 934
4474.22 935
4474.86 819
4475.49 828
4476.12 824
4476.75 921
4477.38 869
4478.01 851
4478.64 914
4479.27 876
4479.90 893
4480.53 952
4481.17 916
4481.80 887
4482.43 882
4483.06 999
4483.69 888
4484.32 886
4484.95 964
4485.58 831
4486.22 909
4486.85 948
4487.48 1031
4488.11 998
4488.74 968
4489.37 997
4490.01 929
4490.64 885
4491.27 983
4491.90 903
4492.53 988
4493.17 1008
4493.80 965
4494.43 950
4495.06 894
4495.70 916
4496.33 901
4496.96 859
4497.59 988
4498.22 1129
4498.86 998
4499.49 1105
4500.12 1146
4500.75 1243
4501.39 1193
4502.02 1246
4502.65 1184
4503.29 1173
4503.92 1214
4504.55 1154
4505.18 1067
4505.82 1030
4506.45 1043
4507.08 1023
4507.72 1008
4508.35 917
4508.98 942
4509.62 944
4510.25 1049
4510.88 979
4511.52 935
4512.15 911
4512.78 1041
4513.42 992
4514.05 972
4514.68 929
4515.32 1067
4515.95 952
4516.58 950
4517.22 794
4517.85 873
4518.48 887
4519.12 882
4519.75 966
4520.39 872
4521.02 852
4521.65 862
4522.29 859
4522.92 934
4523.56 909
4524.19 925
4524.83 850
4525.46 885
4526.09 920
4526.73 967
4527.36 930
4528.00 868
4528.63 851
4529.27 892
4529.90 887
4530.54 914
4531.17 940
4531.81 889
4532.44 873
4533.07 991
4533.71 969
4534.34 912
4534.98 923
4535.61 1003
4536.25 966
4536.88 910
4537.52 825
4538.16 802
4538.79 872
4539.43 931
4540.06 937
4540.70 827
4541.33 901
4541.97 955
4542.60 853
4543.24 986
4543.87 950
4544.51 875
4545.15 912
4545.78 909
4546.42 825
4547.05 826
4547.69 900
4548.32 903
4548.96 874
4549.60 917
4550.23 921
4550.87 806
4551.50 969
4552.14 814
4552.78 909
4553.41 872
4554.05 929
4554.69 914
4555.32 850
4555.96 767
4556.60 868
4557.23 929
4557.87 957
4558.51 961
4559.14 943
4559.78 819
4560.42 796
4561.05 825
4561.69 851
4562.33 835
4562.96 854
4563.60 910
4564.24 870
4564.87 915
4565.51 905
4566.15 853
4566.79 889
4567.42 866
4568.06 830
4568.70 796
4569.33 845
4569.97 889
4570.61 918
4571.25 860
4571.88 993
4572.52 1010
4573.16 964
4573.80 952
4574.44 951
4575.07 958
4575.71 813
4576.35 904
4576.99 996
4577.62 867
4578.26 797
4578.90 870
4579.54 876
4580.18 896
4580.82 1017
4581.45 1010
4582.09 1001
4582.73 914
4583.37 933
4584.01 992
4584.65 954
4585.28 911
4585.92 944
4586.56 929
4587.20 995
4587.84 984
4588.48 1036
4589.12 1123
4589.75 1200
4590.39 1376
4591.03 1346
4591.67 1445
4592.31 1480
4592.95 1481
4593.59 1389
4594.23 1308
4594.87 1231
4595.51 1093
4596.15 1236
4596.78 1031
4597.42 985
4598.06 1056
4598.70 980
4599.34 1069
4599.98 1099
4600.62 1072
4601.26 1101
4601.90 1085
4602.54 985
4603.18 1108
4603.82 1186
4604.46 1174
4605.10 1175
4605.74 1136
4606.38 1075
4607.02 1101
4607.66 1114
4608.30 998
4608.94 1012
4609.58 896
4610.22 943
4610.86 903
4611.50 889
4612.14 899
4612.78 969
4613.42 927
4614.06 1075
4614.70 945
4615.34 1013
4615.98 970
4616.63 937
4617.27 948
4617.91 891
4618.55 931
4619.19 860
4619.83 1008
4620.47 1011
4621.11 968
4621.75 879
4622.39 910
4623.03 1072
4623.68 1005
4624.32 877
4624.96 917
4625.60 923
4626.24 819
4626.88 827
4627.52 831
4628.17 803
4628.81 802
4629.45 848
4630.09 877
4630.73 771
4631.37 814
4632.02 860
4632.66 870
4633.30 893
4633.94 900
4634.58 912
4635.22 974
4635.87 1007
4636.51 960
4637.15 1002
4637.79 926
4638.44 1007
4639.08 927
4639.72 906
4640.36 977
4641.00 1008
4641.65 957
4642.29 966
4642.93 1020
4643.57 971
4644.22 912
4644.86 912
4645.50 903
4646.15 845
4646.79 891
4647.43 939
4648.07 892
4648.72 882
4649.36 851
4650.00 941
4650.65 932
4651.29 898
4651.93 865
4652.57 888
4653.22 957
4653.86 794
4654.50 857
4655.15 866
4655.79 824
4656.44 920
4657.08 909
4657.72 849
4658.37 832
4659.01 919
4659.65 875
4660.30 910
4660.94 947
4661.58 839
4662.23 859
4662.87 849
4663.52 880
4664.16 878
4664.80 885
4665.45 870
4666.09 884
4666.74 764
4667.38 884
4668.02 826
4668.67 936
4669.31 937
4669.96 909
4670.60 895
4671.25 917
4671.89 1090
4672.54 1135
4673.18 1182
4673.83 1115
4674.47 1168
4675.11 1279
4675.76 1244
4676.40 1172
4677.05 1151
4677.69 1026
4678.34 1011
4678.98 954
4679.63 1023
4680.27 1090
4680.92 1094
4681.56 1072
4682.21 983
4682.85 1064
4683.50 966
4684.15 1025
4684.79 1017
4685.44 872
4686.08 1034
4686.73 1103
4687.37 1097
4688.02 1073
4688.66 956
4689.31 999
4689.96 909
4690.60 963
4691.25 1017
4691.89 946
4692.54 1080
4693.19 1008
4693.83 1044
4694.48 1112
4695.12 1199
4695.77 1199
4696.42 1149
4697.06 1236
4697.71 1363
4698.36 1571
4699.00 1635
4699.65 1661
4700.29 1703
4700.94 1726
4701.59 1719
4702.23 1485
4702.88 1430
4703.53 1329
4704.17 1429
4704.82 1178
4705.47 1166
4706.11 1188
4706.76 1152
4707.41 1116
4708.06 1233
4708.70 1304
4709.35 1201
4710.00 983
4710.64 1045
4711.29 1155
4711.94 1155
4712.59 1119
4713.23 1058
4713.88 1145
4714.53 1284
4715.18 1138
4715.82 1201
4716.47 1084
4717.12 1024
4717.77 959
4718.41 978
4719.06 893
4719.71 885
4720.36 946
4721.01 955
4721.65 973
4722.30 910
4722.95 870
4723.60 1008
4724.25 1049
4724.89 1116
4725.54 1241
4726.19 1132
4726.84 1141
4727.49 1183
4728.14 1158
4728.78 1192
4729.43 1268
4730.08 1118
4730.73 1011
4731.38 992
4732.03 1095
4732.68 1024
4733.32 961
4733.97 989
4734.62 907
4735.27 841
4735.92 826
4736.57 906
4737.22 881
4737.87 893
4738.52 943
4739.16 1008
4739.81 911
4740.46 933
4741.11 889
4741.76 867
4742.41 904
4743.06 972
4743.71 936
4744.36 989
4745.01 956
4745.66 974
4746.31 1018
4746.96 1038
4747.61 1115
4748.26 970
4748.91 1080
4749.56 1156
4750.21 1066
4750.86 1154
4751.51 1154
4752.16 1180
4752.81 1153
4753.46 1137
4754.11 1107
4754.76 1166
4755.41 1014
4756.06 987
4756.71 1053
4757.36 1072
4758.01 1009
4758.66 903
4759.31 1030
4759.96 987
4760.61 854
4761.26 888
4761.91 852
4762.56 829
4763.22 834
4763.87 857
4764.52 843
4765.17 963
4765.82 944
4766.47 917
4767.12 971
4767.77 1035
4768.42 996
4769.07 1003
4769.73 918
4770.38 951
4771.03 876
4771.68 891
4772.33 883
4772.98 841
4773.63 833
4774.29 937
4774.94 834
4775.59 831
4776.24 857
4776.89 944
4777.54 900
4778.20 860
4778.85 846
4779.50 751
4780.15 876
4780.80 801
4781.46 725
4782.11 814
4782.76 808
4783.41 855
4784.06 809
4784.72 835
4785.37 806
4786.02 810
4786.67 808
4787.33 808
4787.98 842
4788.63 971
4789.28 912
4789.94 891
4790.59 887
4791.24 862
4791.89 828
4792.55 888
4793.20 816
4793.85 776
4794.51 864
4795.16 845
4795.81 773
4796.47 754
4797.12 725
4797.77 711
4798.42 807
4799.08 816
4799.73 789
4800.38 786
4801.04 782
4801.69 821
4802.35 834
4803.00 932
4803.65 997
4804.31 821
4804.96 757
4805.61 715
4806.27 770
4806.92 738
4807.57 698
4808.23 784
4808.88 809
4809.54 687
4810.19 776
4810.84 797
4811.50 760
4812.15 613
4812.81 703
4813.46 785
4814.12 780
4814.77 901
4815.42 853
4816.08 777
4816.73 836
4817.39 893
4818.04 875
4818.70 904
4819.35 914
4820.01 856
4820.66 932
4821.32 943
4821.97 949
4822.63 899
4823.28 1042
4823.94 1046
4824.59 1012
4825.25 966
4825.90 1084
4826.56 1075
4827.21 970
4827.87 922
4828.52 943
4829.18 982
4829.83 958
4830.49 938
4831.14 995
4831.80 1068
4832.45 910
4833.11 936
4833.76 969
4834.42 1026
4835.08 1040
4835.73 1077
4836.39 1026
4837.04 1023
4837.70 1083
4838.36 1072
4839.01 1153
4839.67 1034
4840.32 1011
4840.98 927
4841.64 935
4842.29 978
4842.95 1077
4843.60 1154
4844.26 1039
4844.92 916
4845.57 1088
4846.23 1065
4846.89 1150
4847.54 1115
4848.20 1180
4848.86 1195
4849.51 1342
4850.17 1377
4850.83 1315
4851.48 1374
4852.14 1324
4852.80 1258
4853.45 1382
4854.11 1330
4854.77 1226
4855.43 1293
4856.08 1343
4856.74 1316
4857.40 1260
4858.05 1382
4858.71 1362
4859.37 1372
4860.03 1367
4860.68 1420
4861.34 1307
4862.00 1291
4862.66 1335
4863.31 1349
4863.97 1240
4864.63 1368
4865.29 1450
4865.95 1393
4866.60 1318
4867.26 1305
4867.92 1247
4868.58 1236
4869.23 1338
4869.89 1225
4870.55 1190
4871.21 1236
4871.87 1201
4872.53 1091
4873.18 1117
4873.84 1037
4874.50 1003
4875.16 1158
4875.82 1079
4876.48 1071
4877.13 1175
4877.79 1105
4878.45 1186
4879.11 1108
4879.77 1091
4880.43 1173
4881.09 1064
4881.75 1171
4882.40 1095
4883.06 988
4883.72 1095
4884.38 1113
4885.04 1180
4885.70 1144
4886.36 1148
4887.02 1108
4887.68 1141
4888.34 1176
4889.00 1174
4889.66 1178
4890.32 1201
4890.97 1196
4891.63 1425
4892.29 1560
4892.95 1554
4893.61 1490
4894.27 1537
4894.93 1426
4895.59 1421
4896.25 1413
4896.91 1454
4897.57 1453
4898.23 1523
4898.89 1622
4899.55 1628
4900.21 1490
4900.87 1412
4901.53 1461
4902.19 1595
4902.85 1334
4903.51 1204
4904.17 1246
4904.83 1296
4905.50 1238
4906.16 1180
4906.82 1086
4907.48 1218
4908.14 1166
4908.80 1123
4909.46 1146
4910.12 1207
4910.78 1170
4911.44 1089
4912.10 1122
4912.76 1010
4913.42 1124
4914.09 1114
4914.75 1162
4915.41 1014
4916.07 1064
4916.73 1057
4917.39 1008
4918.05 1034
4918.71 1027
4919.38 1034
4920.04 989
4920.70 925
4921.36 1040
4922.02 944
4922.68 986
4923.35 980
4924.01 938
4924.67 1007
4925.33 890
4925.99 1007
4926.65 1067
4927.32 975
4927.98 1052
4928.64 1014
4929.30 985
4929.96 1043
4930.63 1017
4931.29 1040
4931.95 938
4932.61 928
4933.28 977
4933.94 914
4934.60 858
4935.26 923
4935.93 1022
4936.59 1003
4937.25 993
4937.91 1008
4938.58 1028
4939.24 967
4939.90 970
4940.56 901
4941.23 961
4941.89 970
4942.55 870
4943.22 825
4943.88 835
4944.54 884
4945.21 939
4945.87 910
4946.53 879
4947.20 951
4947.86 851
4948.52 829
4949.19 837
4949.85 785
4950.51 875
4951.18 809
4951.84 914
4952.50 846
4953.17 890
4953.83 833
4954.49 884
4955.16 875
4955.82 946
4956.49 937
4957.15 917
4957.81 961
4958.48 970
4959.14 864
4959.81 942
4960.47 1023
4961.14 1008
4961.80 1062
4962.46 1162
4963.13 1212
4963.79 1205
4964.46 1219
4965.12 1286
4965.79 1479
4966.45 1340
4967.12 1366
4967.78 1161
4968.44 1147
4969.11 1173
4969.77 1018
4970.44 954
4971.10 974
4971.77 982
4972.43 1103
4973.10 1009
4973.76 905
4974.43 974
4975.09 977
4975.76 1030
4976.42 990
4977.09 994
4977.76 1007
4978.42 950
4979.09 976
4979.75 953
4980.42 940
4981.08 907
4981.75 857
4982.41 949
4983.08 900
4983.75 919
4984.41 918
4985.08 881
4985.74 912
4986.41 854
4987.07 829
4987.74 883
4988.41 847
4989.07 962
4989.74 921
4990.41 822
4991.07 872
4991.74 891
4992.40 832
4993.07 893
4993.74 841
4994.40 882
4995.07 841
4995.74 856
4996.40 816
4997.07 842
4997.74 915
4998.40 815
4999.07 794
4999.74 833
5000.40 824
5001.07 773
5001.74 794
5002.40 777
5003.07 874
5003.74 824
5004.41 789
5005.07 670
5005.74 759
5006.41 798
5007.07 729
5007.74 803
5008.41 743
5009.08 772
5009.74 742
5010.41 801
5011.08 735
5011.75 744
5012.41 781
5013.08 826
5013.75 803
5014.42 753
5015.09 760
5015.75 750
5016.42 692
5017.09 648
5017.76 763
5018.43 696
5019.09 776
5019.76 792
5020.43 832
5021.10 860
5021.77 843
5022.44 807
5023.10 892
5023.77 798
5024.44 685
5025.11 819
5025.78 762
5026.45 835
5027.11 855
5027.78 799
5028.45 794
5029.12 724
5029.79 782
5030.46 707
5031.13 799
5031.80 807
5032.47 796
5033.13 700
5033.80 761
5034.47 768
5035.14 774
5035.81 816
5036.48 841
5037.15 851
5037.82 764
5038.49 773
5039.16 777
5039.83 855
5040.50 803
5041.17 764
5041.84 753
5042.51 691
5043.18 687
5043.85 727
5044.52 876
5045.18 774
5045.85 825
5046.52 834
5047.19 808
5047.86 806
5048.53 685
5049.20 757
5049.88 841
5050.55 880
5051.22 867
5051.89 890
5052.56 827
5053.23 822
5053.90 827
5054.57 775
5055.24 808
5055.91 749
5056.58 749
5057.25 820
5057.92 770
5058.59 706
5059.26 715
5059.93 706
5060.60 789
5061.27 794
5061.95 804
5062.62 767
5063.29 718
5063.96 781
5064.63 751
5065.30 763
5065.97 770
5066.64 736
5067.31 731
5067.99 721
5068.66 776
5069.33 742
5070.00 671
5070.67 793
5071.34 802
5072.02 755
5072.69 807
5073.36 772
5074.03 763
5074.70 809
5075.37 807
5076.05 827
5076.72 856
5077.39 846
5078.06 739
5078.73 820
5079.41 774
5080.08 879
5080.75 873
5081.42 829
5082.10 803
5082.77 822
5083.44 725
5084.11 746
5084.78 778
5085.46 876
5086.13 834
5086.80 827
5087.48 871
5088.15 907
5088.82 905
5089.49 867
5090.17 840
5090.84 987
5091.51 990
5092.19 908
5092.86 960
5093.53 932
5094.20 836
5094.88 842
5095.55 732
5096.22 830
5096.90 823
5097.57 778
5098.24 783
5098.92 886
5099.59 819
5100.26 715
5100.94 711
5101.61 753
5102.29 863
5102.96 828
5103.63 806
5104.31 835
5104.98 962
5105.65 868
5106.33 968
5107.00 769
5107.68 782
5108.35 779
5109.02 862
5109.70 827
5110.37 764
5111.05 840
5111.72 807
5112.40 817
5113.07 938
5113.74 830
5114.42 855
5115.09 839
5115.77 795
5116.44 798
5117.12 831
5117.79 906
5118.47 1002
5119.14 950
5119.82 942
5120.49 898
5121.17 1032
5121.84 992
5122.52 1058
5123.19 960
5123.87 1046
5124.54 921
5125.22 740
5125.89 800
5126.57 870
5127.24 841
5127.92 852
5128.59 799
5129.27 810
5129.94 832
5130.62 874
5131.29 834
5131.97 906
5132.65 892
5133.32 864
5134.00 857
5134.67 852
5135.35 806
5136.02 790
5136.70 731
5137.38 944
5138.05 934
5138.73 940
5139.40 922
5140.08 913
5140.76 922
5141.43 905
5142.11 887
5142.79 799
5143.46 800
5144.14 780
5144.81 727
5145.49 723
5146.17 785
5146.84 870
5147.52 837
5148.20 809
5148.87 813
5149.55 825
5150.23 766
5150.90 777
5151.58 773
5152.26 795
5152.94 786
5153.61 729
5154.29 768
5154.97 734
5155.64 742
5156.32 685
5157.00 718
5157.68 731
5158.35 770
5159.03 786
5159.71 739
5160.39 739
5161.06 736
5161.74 705
5162.42 768
5163.10 827
5163.77 788
5164.45 766
5165.13 766
5165.81 785
5166.48 769
5167.16 721
5167.84 737
5168.52 793
5169.20 732
5169.87 687
5170.55 712
5171.23 708
5171.91 682
5172.59 670
5173.27 800
5173.94 761
5174.62 713
5175.30 704
5175.98 691
5176.66 694
5177.34 782
5178.02 744
5178.69 735
5179.37 716
5180.05 690
5180.73 663
5181.41 676
5182.09 718
5182.77 674
5183.45 734
5184.12 722
5184.80 729
5185.48 684
5186.16 711
5186.84 730
5187.52 720
5188.20 717
5188.88 704
5189.56 709
5190.24 730
5190.92 669
5191.60 657
5192.28 636
5192.96 630
5193.64 695
5194.32 738
5195.00 698
5195.68 737
5196.36 742
5197.03 774
5197.71 694
5198.39 769
5199.07 742
5199.75 736
5200.44 789
5201.12 769
5201.80 682
5202.48 755
5203.16 851
5203.84 859
5204.52 841
5205.20 790
5205.88 767
5206.56 752
5207.24 797
5207.92 875
5208.60 846
5209.28 732
5209.96 785
5210.64 813
5211.32 828
5212.00 853
5212.68 833
5213.37 818
5214.05 848
5214.73 966
5215.41 939
5216.09 973
5216.77 949
5217.45 951
5218.13 908
5218.81 926
5219.50 933
5220.18 933
5220.86 949
5221.54 938
5222.22 1019
5222.90 1008
5223.59 932
5224.27 922
5224.95 871
5225.63 883
5226.31 901
5226.99 869
5227.68 823
5228.36 835
5229.04 907
5229.72 813
5230.40 777
5231.09 871
5231.77 891
5232.45 819
5233.13 868
5233.81 924
5234.50 913
5235.18 893
5235.86 907
5236.54 963
5237.23 848
5237.91 873
5238.59 844
5239.27 904
5239.96 971
5240.64 920
5241.32 871
5242.01 799
5242.69 863
5243.37 850
5244.05 871
5244.74 858
5245.42 836
5246.10 886
5246.79 892
5247.47 787
5248.15 825
5248.84 887
5249.52 908
5250.20 912
5250.89 873
5251.57 948
5252.25 962
5252.94 962
5253.62 816
5254.30 845
5254.99 805
5255.67 880
5256.36 881
5257.04 812
5257.72 861
5258.41 908
5259.09 917
5259.78 878
5260.46 873
5261.14 819
5261.83 868
5262.51 893
5263.20 953
5263.88 848
5264.56 753
5265.25 882
5265.93 823
5266.62 827
5267.30 943
5267.99 917
5268.67 872
5269.36 874
5270.04 887
5270.73 853
5271.41 856
5272.09 837
5272.78 762
5273.46 849
5274.15 800
5274.83 823
5275.52 779
5276.20 833
5276.89 813
5277.57 821
5278.26 811
5278.94 848
5279.63 967
5280.32 1007
5281.00 909
5281.69 910
5282.37 969
5283.06 993
5283.74 941
5284.43 921
5285.11 825
5285.80 925
5286.49 899
5287.17 816
5287.86 837
5288.54 856
5289.23 816
5289.91 811
5290.60 836
5291.29 698
5291.97 769
5292.66 803
5293.35 824
5294.03 872
5294.72 771
5295.40 859
5296.09 857
5296.78 975
5297.46 950
5298.15 868
5298.84 974
5299.52 1069
5300.21 1120
5300.90 1141
5301.58 1104
5302.27 1064
5302.96 990
5303.64 1002
5304.33 927
5305.02 885
5305.70 862
5306.39 814
5307.08 889
5307.77 851
5308.45 857
5309.14 892
5309.83 883
5310.51 847
5311.20 998
5311.89 910
5312.58 854
5313.26 906
5313.95 939
5314.64 943
5315.33 878
5316.01 892
5316.70 936
5317.39 913
5318.08 941
5318.77 1177
5319.45 1207
5320.14 1130
5320.83 1252
5321.52 1276
5322.20 1272
5322.89 1132
5323.58 1187
5324.27 999
5324.96 1050
5325.65 957
5326.33 898
5327.02 863
5327.71 847
5328.40 891
5329.09 928
5329.78 867
5330.46 969
5331.15 914
5331.84 873
5332.53 808
5333.22 858
5333.91 859
5334.60 796
5335.29 850
5335.98 891
5336.66 809
5337.35 831
5338.04 809
5338.73 761
5339.42 777
5340.11 854
5340.80 886
5341.49 914
5342.18 928
5342.87 1002
5343.56 1001
5344.25 961
5344.94 857
5345.62 780
5346.31 855
5347.00 862
5347.69 849
5348.38 831
5349.07 898
5349.76 916
5350.45 894
5351.14 932
5351.83 868
5352.52 839
5353.21 896
5353.90 915
5354.59 829
5355.28 790
5355.97 857
5356.66 820
5357.35 882
5358.04 887
5358.74 810
5359.43 820
5360.12 887
5360.81 891
5361.50 886
5362.19 927
5362.88 889
5363.57 865
5364.26 857
5364.95 871
5365.64 797
5366.33 860
5367.02 814
5367.71 857
5368.41 846
5369.10 839
5369.79 850
5370.48 787
5371.17 720
5371.86 786
5372.55 789
5373.24 905
5373.94 1024
5374.63 1039
5375.32 1215
5376.01 1245
5376.70 1382
5377.39 1580
5378.08 1676
5378.78 1801
5379.47 1791
5380.16 1796
5380.85 1766
5381.54 1791
5382.24 1629
5382.93 1548
5383.62 1306
5384.31 1073
5385.00 1169
5385.70 1125
5386.39 950
5387.08 900
5387.77 896
5388.47 897
5389.16 773
5389.85 846
5390.54 888
5391.23 878
5391.93 843
5392.62 840
5393.31 889
5394.01 794
5394.70 772
5395.39 871
5396.08 830
5396.78 872
5397.47 792
5398.16 803
5398.86 734
5399.55 696
5400.24 690
5400.93 806
5401.63 758
5402.32 736
5403.01 778
5403.71 756
5404.40 777
5405.09 808
5405.79 833
5406.48 783
5407.17 782
5407.87 750
5408.56 792
5409.26 782
5409.95 795
5410.64 782
5411.34 825
5412.03 713
5412.72 745
5413.42 755
5414.11 757
5414.81 790
5415.50 805
5416.19 855
5416.89 876
5417.58 964
5418.28 1001
5418.97 919
5419.67 918
5420.36 833
5421.05 908
5421.75 859
5422.44 772
5423.14 850
5423.83 822
5424.53 895
5425.22 874
5425.92 840
5426.61 815
5427.31 826
5428.00 731
5428.70 737
5429.39 830
5430.09 783
5430.78 743
5431.48 810
5432.17 871
5432.87 761
5433.56 915
5434.26 802
5434.95 915
5435.65 966
5436.34 1004
5437.04 973
5437.73 921
5438.43 907
5439.13 956
5439.82 985
5440.52 941
5441.21 1000
5441.91 900
5442.60 931
5443.30 856
5444.00 932
5444.69 945
5445.39 975
5446.08 927
5446.78 1020
5447.48 1013
5448.17 1102
5448.87 1018
5449.56 1081
5450.26 1110
5450.96 1075
5451.65 1043
5452.35 967
5453.05 1047
5453.74 1007
5454.44 1033
5455.14 999
5455.83 1004
5456.53 901
5457.23 993
5457.92 919
5458.62 964
5459.32 991
5460.01 985
5460.71 980
5461.41 1094
5462.11 1031
5462.80 995
5463.50 909
5464.20 897
5464.89 992
5465.59 1039
5466.29 950
5466.99 983
5467.68 968
5468.38 932
5469.08 1024
5469.78 941
5470.47 911
5471.17 1039
5471.87 1034
5472.57 1039
5473.26 1105
5473.96 1047
5474.66 1117
5475.36 1063
5476.06 1281
5476.75 1273
5477.45 1287
5478.15 1398
5478.85 1531
5479.55 1718
5480.24 1919
5480.94 1867
5481.64 1995
5482.34 1961
5483.04 1768
5483.74 1834
5484.43 1751
5485.13 1643
5485.83 1530
5486.53 1282
5487.23 1364
5487.93 1441
5488.63 1407
5489.33 1306
5490.02 1413
5490.72 1380
5491.42 1469
5492.12 1418
5492.82 1423
5493.52 1530
5494.22 1587
5494.92 1613
5495.62 1601
5496.32 1842
5497.01 1845
5497.71 2041
5498.41 2228
5499.11 2600
5499.81 2777
5500.51 3182
5501.21 3604
5501.91 3592
5502.61 3653
5503.31 3524
5504.01 3235
5504.71 2671
5505.41 2247
5506.11 2059
5506.81 1851
5507.51 1775
5508.21 1629
5508.91 1410
5509.61 1430
5510.31 1475
5511.01 1459
5511.71 1383
5512.41 1364
5513.11 1333
5513.81 1417
5514.51 1275
5515.21 1323
5515.91 1442
5516.61 1356
5517.31 1385
5518.01 1314
5518.72 1396
5519.42 1295
5520.12 1285
5520.82 1346
5521.52 1316
5522.22 1297
5522.92 1256
5523.62 1241
5524.32 1172
5525.02 1193
5525.72 1103
5526.43 1125
5527.13 1099
5527.83 1004
5528.53 1016
5529.23 1048
5529.93 1024
5530.63 1140
5531.33 1010
5532.04 1025
5532.74 991
5533.44 963
5534.14 878
5534.84 959
5535.54 955
5536.25 964
5536.95 949
5537.65 861
5538.35 916
5539.05 975
5539.76 1017
5540.46 951
5541.16 872
5541.86 908
5542.56 922
5543.27 949
5543.97 937
5544.67 827
5545.37 788
5546.08 769
5546.78 757
5547.48 803
5548.18 898
5548.89 898
5549.59 880
5550.29 789
5550.99 799
5551.70 806
5552.40 918
5553.10 837
5553.81 761
5554.51 848
5555.21 783
5555.91 804
5556.62 816
5557.32 899
5558.02 918
5558.73 879
5559.43 969
5560.13 995
5560.84 888
5561.54 888
5562.24 893
5562.95 883
5563.65 885
5564.35 862
5565.06 905
5565.76 923
5566.47 841
5567.17 921
5567.87 1017
5568.58 923
5569.28 895
5569.98 774
5570.69 780
5571.39 869
5572.10 952
5572.80 856
5573.50 832
5574.21 936
5574.91 924
5575.62 962
5576.32 945
5577.03 904
5577.73 869
5578.44 905
5579.14 863
5579.84 821
5580.55 762
5581.25 785
5581.96 887
5582.66 778
5583.37 840
5584.07 795
5584.78 890
5585.48 790
5586.19 707
5586.89 813
5587.60 818
5588.30 819
5589.01 862
5589.71 803
5590.42 821
5591.12 782
5591.83 872
5592.53 881
5593.24 854
5593.94 767
5594.65 853
5595.36 827
5596.06 859
5596.77 899
5597.47 881
5598.18 851
5598.88 763
5599.59 683
5600.30 765
5601.00 801
5601.71 755
5602.41 749
5603.12 727
5603.83 733
5604.53 762
5605.24 779
5605.94 788
5606.65 683
5607.36 775
5608.06 783
5608.77 685
5609.48 756
5610.18 809
5610.89 754
5611.60 740
5612.30 746
5613.01 726
5613.72 732
5614.42 834
5615.13 837
5615.84 823
5616.54 806
5617.25 798
5617.96 794
5618.66 780
5619.37 740
5620.08 723
5620.78 759
5621.49 810
5622.20 729
5622.91 704
5623.61 781
5624.32 798
5625.03 816
5625.74 796
5626.44 824
5627.15 770
5627.86 804
5628.57 781
5629.27 703
5629.98 778
5630.69 768
5631.40 797
5632.11 692
5632.81 695
5633.52 793
5634.23 751
5634.94 740
5635.65 783
5636.35 762
5637.06 779
5637.77 723
5638.48 799
5639.19 757
5639.89 760
5640.60 755
5641.31 790
5642.02 787
5642.73 851
5643.44 803
5644.15 811
5644.85 814
5645.56 798
5646.27 801
5646.98 842
5647.69 784
5648.40 820
5649.11 800
5649.82 776
5650.53 770
5651.23 759
5651.94 777
5652.65 770
5653.36 810
5654.07 755
5654.78 787
5655.49 809
5656.20 890
5656.91 849
5657.62 857
5658.33 842
5659.04 747
5659.75 912
5660.46 817
5661.17 855
5661.88 886
5662.59 790
5663.30 772
5664.00 807
5664.71 813
5665.42 803
5666.13 757
5666.84 755
5667.55 791
5668.27 843
5668.98 879
5669.69 920
5670.40 911
5671.11 834
5671.82 872
5672.53 782
5673.24 899
5673.95 892
5674.66 919
5675.37 870
5676.08 875
5676.79 804
5677.50 770
5678.21 667
5678.92 709
5679.63 809
5680.34 813
5681.06 832
5681.77 769
5682.48 747
5683.19 676
5683.90 700
5684.61 738
5685.32 746
5686.03 728
5686.74 768
5687.46 747
5688.17 763
5688.88 694
5689.59 745
5690.30 738
5691.01 702
5691.72 738
5692.44 777
5693.15 687
5693.86 755
5694.57 734
5695.28 775
5696.00 739
5696.71 780
5697.42 758
5698.13 792
5698.84 724
5699.56 664
5700.27 659
5700.98 675
5701.69 640
5702.40 684
5703.12 695
5703.83 662
5704.54 719
5705.25 727
5705.97 692
5706.68 700
5707.39 678
5708.10 640
5708.82 712
5709.53 713
5710.24 668
5710.95 671
5711.67 685
5712.38 615
5713.09 631
5713.81 655
5714.52 672
5715.23 671
5715.95 670
5716.66 574
5717.37 654
5718.09 681
5718.80 637
5719.51 625
5720.23 642
5720.94 659
5721.65 644
5722.37 651
5723.08 730
5723.79 657
5724.51 671
5725.22 713
5725.93 723
5726.65 590
5727.36 672
5728.08 691
5728.79 783
5729.50 707
5730.22 704
5730.93 678
5731.65 674
5732.36 783
5733.07 775
5733.79 826
5734.50 714
5735.22 642
5735.93 641
5736.65 724
5737.36 610
5738.07 615
5738.79 687
5739.50 638
5740.22 589
5740.93 622
5741.65 658
5742.36 586
5743.08 619
5743.79 708
5744.51 619
5745.22 584
5745.94 623
5746.65 601
5747.37 616
5748.08 719
5748.80 629
5749.51 660
5750.23 697
5750.94 668
5751.66 685
5752.37 656
5753.09 611
5753.80 592
5754.52 653
5755.24 636
5755.95 606
5756.67 605
5757.38 624
5758.10 617
5758.81 644
5759.53 657
5760.25 670
5760.96 612
5761.68 667
5762.39 682
5763.11 650
5763.83 588
5764.54 601
5765.26 660
5765.97 701
5766.69 675
5767.41 653
5768.12 571
5768.84 565
5769.56 661
5770.27 667
5770.99 596
5771.71 679
5772.42 652
5773.14 604
5773.86 663
5774.57 670
5775.29 679
5776.01 638
5776.72 641
5777.44 679
5778.16 647
5778.88 630
5779.59 598
5780.31 620
5781.03 664
5781.74 666
5782.46 646
5783.18 655
5783.90 750
5784.61 725
5785.33 611
5786.05 646
5786.77 613
5787.48 637
5788.20 610
5788.92 649
5789.64 545
5790.35 628
5791.07 617
5791.79 663
5792.51 699
5793.23 636
5793.94 605
5794.66 632
5795.38 689
5796.10 772
5796.82 717
5797.53 653
5798.25 691
5798.97 693
5799.69 660
5800.41 671
5801.13 736
5801.84 716
5802.56 734
5803.28 634
5804.00 720
5804.72 724
5805.44 641
5806.16 681
5806.87 718
5807.59 715
5808.31 698
5809.03 658
5809.75 762
5810.47 656
5811.19 635
5811.91 627
5812.63 634
5813.35 624
5814.07 619
5814.78 697
5815.50 701
5816.22 638
5816.94 626
5817.66 654
5818.38 758
5819.10 784
5819.82 663
5820.54 634
5821.26 679
5821.98 678
5822.70 698
5823.42 639
5824.14 661
5824.86 691
5825.58 660
5826.30 673
5827.02 683
5827.74 551
5828.46 624
5829.18 663
5829.90 627
5830.62 676
5831.34 760
5832.06 761
5832.78 746
5833.50 700
5834.22 674
5834.94 718
5835.66 605
5836.38 677
5837.10 706
5837.82 728
5838.55 665
5839.27 603
5839.99 636
5840.71 711
5841.43 746
5842.15 690
5842.87 675
5843.59 768
5844.31 672
5845.03 682
5845.76 669
5846.48 688
5847.20 681
5847.92 655
5848.64 603
5849.36 644
5850.08 756
5850.81 859
5851.53 881
5852.25 903
5852.97 914
5853.69 939
5854.41 986
5855.14 1087
5855.86 960
5856.58 974
5857.30 952
5858.02 901
5858.74 815
5859.47 762
5860.19 711
5860.91 744
5861.63 773
5862.36 765
5863.08 767
5863.80 808
5864.52 807
5865.24 806
5865.97 799
5866.69 707
5867.41 773
5868.13 732
5868.86 732
5869.58 710
5870.30 778
5871.03 704
5871.75 697
5872.47 713
5873.19 690
5873.92 757
5874.64 767
5875.36 793
5876.09 704
5876.81 701
5877.53 706
5878.26 695
5878.98 727
5879.70 741
5880.43 749
5881.15 795
5881.87 822
5882.60 718
5883.32 732
5884.04 741
5884.77 715
5885.49 699
5886.21 701
5886.94 699
5887.66 699
5888.39 681
5889.11 740
5889.83 725
5890.56 735
5891.28 629
5892.01 675
5892.73 717
5893.45 700
5894.18 707
5894.90 787
5895.63 760
5896.35 718
5897.07 720
5897.80 583
5898.52 725
5899.25 671
5899.97 663
5900.70 676
5901.42 670
5902.15 771
5902.87 801
5903.60 765
5904.32 676
5905.05 643
5905.77 767
5906.50 732
5907.22 684
5907.95 725
5908.67 734
5909.40 755
5910.12 719
5910.85 642
5911.57 698
5912.30 657
5913.02 644
5913.75 714
5914.47 663
5915.20 675
5915.92 795
5916.65 758
5917.38 752
5918.10 755
5918.83 774
5919.55 683
5920.28 742
5921.00 735
5921.73 817
5922.46 825
5923.18 812
5923.91 794
5924.63 770
5925.36 798
5926.09 743
5926.81 819
5927.54 776
5928.26 733
5928.99 835
5929.72 762
5930.44 815
5931.17 920
5931.90 930
5932.62 835
5933.35 811
5934.08 856
5934.80 887
5935.53 920
5936.26 909
5936.98 863
5937.71 869
5938.44 927
5939.16 917
5939.89 886
5940.62 911
5941.35 879
5942.07 902
5942.80 979
5943.53 963
5944.25 911
5944.98 962
5945.71 1015
5946.44 997
5947.16 1098
5947.89 1155
5948.62 1132
5949.35 1277
5950.07 1232
5950.80 1391
5951.53 1339
5952.26 1264
5952.99 1298
5953.71 1411
5954.44 1370
5955.17 1343
5955.90 1384
5956.62 1322
5957.35 1333
5958.08 1238
5958.81 1228
5959.54 1220
5960.27 1309
5960.99 1280
5961.72 1282
5962.45 1376
5963.18 1377
5963.91 1533
5964.64 1600
5965.36 1592
5966.09 1715
5966.82 1862
5967.55 1985
5968.28 2172
5969.01 2161
5969.74 2100
5970.47 1940
5971.19 1833
5971.92 1775
5972.65 1738
5973.38 1696
5974.11 1726
5974.84 1689
5975.57 1589
5976.30 1624
5977.03 1636
5977.76 1705
5978.49 1847
5979.22 1849
5979.95 1859
5980.67 1848
5981.40 1871
5982.13 2154
5982.86 2209
5983.59 2047
5984.32 2133
5985.05 2069
5985.78 2093
5986.51 2084
5987.24 2071
5987.97 2072
5988.70 2094
5989.43 2107
5990.16 2137
5990.89 2007
5991.62 2015
5992.35 2202
5993.08 2158
5993.81 2133
5994.54 2157
5995.27 2148
5996.00 2229
5996.73 2409
5997.47 2324
5998.20 2339
5998.93 2308
5999.66 2286
6000.39 2269
6001.12 2056
6001.85 2051
6002.58 2162
6003.31 2210
6004.04 2189
6004.77 2268
6005.50 2310
6006.24 2330
6006.97 2434
6007.70 2800
6008.43 3272
6009.16 3925
6009.89 4677
6010.62 5294
6011.35 6107
6012.09 6684
6012.82 7390
6013.55 7794
6014.28 8062
6015.01 7822
6015.74 7619
6016.47 6864
6017.21 6289
6017.94 5579
6018.67 4810
6019.40 4074
6020.13 3442
6020.87 2979
6021.60 2685
6022.33 2293
6023.06 2024
6023.79 1839
6024.53 1794
6025.26 1914
6025.99 1679
6026.72 1654
6027.46 1641
6028.19 1671
6028.92 1614
6029.65 1603
6030.39 1472
6031.12 1437
6031.85 1494
6032.58 1456
6033.32 1422
6034.05 1375
6034.78 1421
6035.51 1418
6036.25 1387
6036.98 1524
6037.71 1554
6038.45 1530
6039.18 1560
6039.91 1539
6040.65 1542
6041.38 1595
6042.11 1524
6042.85 1643
6043.58 1639
6044.31 1607
6045.05 1613
6045.78 1593
6046.51 1634
6047.25 1668
6047.98 1769
6048.71 1971
6049.45 2009
6050.18 2031
6050.91 2128
6051.65 2157
6052.38 2130
6053.12 2196
6053.85 2072
6054.58 2066
6055.32 2011
6056.05 1983
6056.79 1805
6057.52 1803
6058.25 1643
6058.99 1594
6059.72 1652
6060.46 1537
6061.19 1627
6061.93 1670
6062.66 1640
6063.40 1573
6064.13 1597
6064.86 1569
6065.60 1529
6066.33 1367
6067.07 1420
6067.80 1405
6068.54 1387
6069.27 1395
6070.01 1349
6070.74 1371
6071.48 1329
6072.21 1437
6072.95 1305
6073.68 1366
6074.42 1399
6075.15 1334
6075.89 1343
6076.63 1372
6077.36 1419
6078.10 1383
6078.83 1267
6079.57 1267
6080.30 1396
6081.04 1327
6081.77 1415
6082.51 1235
6083.25 1287
6083.98 1269
6084.72 1294
6085.45 1350
6086.19 1307
6086.92 1365
6087.66 1370
6088.40 1290
6089.13 1284
6089.87 1395
6090.61 1368
6091.34 1385
6092.08 1382
6092.81 1279
6093.55 1295
6094.29 1258
6095.02 1196
6095.76 1292
6096.50 1242
6097.23 1283
6097.97 1259
6098.71 1275
6099.44 1234
6100.18 1171
6100.92 1167
6101.65 1078
6102.39 1193
6103.13 1209
6103.86 1160
6104.60 1237
6105.34 1184
6106.08 1223
6106.81 1164
6107.55 1143
6108.29 1176
6109.02 1279
6109.76 1140
6110.50 1171
6111.24 1204
6111.97 1257
6112.71 1243
6113.45 1317
6114.19 1280
6114.92 1337
6115.66 1295
6116.40 1251
6117.14 1341
6117.88 1339
6118.61 1229
6119.35 1220
6120.09 1280
6120.83 1317
6121.57 1288
6122.30 1305
6123.04 1277
6123.78 1296
6124.52 1354
6125.26 1380
6126.00 1273
6126.73 1304
6127.47 1327
6128.21 1255
6128.95 1329
6129.69 1343
6130.43 1347
6131.16 1289
6131.90 1270
6132.64 1359
6133.38 1478
6134.12 1297
6134.86 1387
6135.60 1512
6136.34 1455
6137.08 1399
6137.81 1522
6138.55 1432
6139.29 1464
6140.03 1334
6140.77 1424
6141.51 1503
6142.25 1432
6142.99 1542
6143.73 1383
6144.47 1392
6145.21 1401
6145.95 1379
6146.69 1410
6147.43 1442
6148.17 1458
6148.91 1393
6149.65 1378
6150.39 1387
6151.13 1429
6151.86 1397
6152.60 1396
6153.34 1487
6154.08 1477
6154.83 1510
6155.57 1479
6156.31 1522
6157.05 1475
6157.79 1601
6158.53 1629
6159.27 1476
6160.01 1473
6160.75 1579
6161.49 1592
6162.23 1728
6162.97 1683
6163.71 1830
6164.45 1916
6165.19 2140
6165.93 2060
6166.67 2144
6167.41 2212
6168.15 2307
6168.89 2361
6169.64 2474
6170.38 2364
6171.12 2288
6171.86 2248
6172.60 2196
6173.34 2066
6174.08 1961
6174.82 2034
6175.57 2023
6176.31 2014
6177.05 1999
6177.79 2063
6178.53 1922
6179.27 1950
6180.01 2022
6180.76 2114
6181.50 2130
6182.24 2132
6182.98 2057
6183.72 2099
6184.46 2197
6185.21 2229
6185.95 2254
6186.69 2233
6187.43 2161
6188.17 2207
6188.92 2228
6189.66 2269
6190.40 2176
6191.14 2322
6191.89 2584
6192.63 2733
6193.37 2784
6194.11 2772
6194.86 2847
6195.60 2916
6196.34 2848
6197.08 2745
6197.83 2697
6198.57 2682
6199.31 2805
6200.05 2766
6200.80 2826
6201.54 2893
6202.28 3135
6203.03 3319
6203.77 3775
6204.51 4457
6205.26 5571
6206.00 7115
6206.74 9125
6207.48 11276
6208.23 13253
6208.97 15401
6209.71 17630
6210.46 18439
6211.20 18268
6211.95 17517
6212.69 15663
6213.43 13499
6214.18 11376
6214.92 9359
6215.66 7576
6216.41 6273
6217.15 4982
6217.89 4180
6218.64 3760
6219.38 3329
6220.13 3071
6220.87 2905
6221.61 2941
6222.36 2897
6223.10 3149
6223.85 3259
6224.59 3344
6225.34 3453
6226.08 3383
6226.82 3349
6227.57 3284
6228.31 3001
6229.06 2782
6229.80 2580
6230.55 2387
6231.29 2236
6232.04 2220
6232.78 2027
6233.53 1844
6234.27 1886
6235.02 1910
6235.76 1944
6236.51 1922
6237.25 1927
6238.00 2014
6238.74 1988
6239.49 2055
6240.23 2034
6240.98 2117
6241.72 2175
6242.47 2221
6243.21 2262
6243.96 2315
6244.70 2631
6245.45 2801
6246.20 3138
6246.94 3471
6247.69 3768
6248.43 3904
6249.18 4100
6249.92 4247
6250.67 3959
6251.42 3627
6252.16 3399
6252.91 3125
6253.65 2664
6254.40 2344
6255.15 2258
6255.89 2172
6256.64 2135
6257.38 2056
6258.13 2020
6258.88 1917
6259.62 1898
6260.37 1919
6261.12 1848
6261.86 1795
6262.61 1798
6263.36 1967
6264.10 2045
6264.85 1860
6265.60 1993
6266.34 1994
6267.09 1975
6267.84 1988
6268.58 1924
6269.33 1859
6270.08 1873
6270.82 1853
6271.57 1816
6272.32 1872
6273.07 1826
6273.81 1917
6274.56 1825
6275.31 1839
6276.05 1770
6276.80 1707
6277.55 1520
6278.30 1566
6279.04 1542
6279.79 1698
6280.54 1704
6281.29 1629
6282.03 1637
6282.78 1612
6283.53 1568
6284.28 1659
6285.03 1730
6285.77 1674
6286.52 1708
6287.27 1760
6288.02 1838
6288.77 1679
6289.51 1866
6290.26 1859
6291.01 1739
6291.76 1585
6292.51 1608
6293.26 1527
6294.00 1461
6294.75 1361
6295.50 1300
6296.25 1435
6297.00 1429
6297.75 1430
6298.50 1471
6299.24 1480
6299.99 1335
6300.74 1347
6301.49 1435
6302.24 1472
6302.99 1387
6303.74 1412
6304.49 1378
6305.24 1299
6305.99 1350
6306.73 1319
6307.48 1287
6308.23 1422
6308.98 1432
6309.73 1386
6310.48 1464
6311.23 1477
6311.98 1445
6312.73 1412
6313.48 1389
6314.23 1431
6314.98 1424
6315.73 1336
6316.48 1432
6317.23 1457
6317.98 1366
6318.73 1379
6319.48 1486
6320.23 1419
6320.98 1325
6321.73 1290
6322.48 1207
6323.23 1310
6323.98 1256
6324.73 1211
6325.48 1097
6326.23 1123
6326.98 1107
6327.73 1118
6328.48 1109
6329.23 1056
6329.98 1190
6330.73 1079
6331.48 1081
6332.23 991
6332.98 1017
6333.73 963
6334.49 1031
6335.24 1087
6335.99 1099
6336.74 1124
6337.49 1056
6338.24 1069
6338.99 1061
6339.74 1044
6340.49 1125
6341.25 1143
6342.00 1009
6342.75 1032
6343.50 1020
6344.25 1041
6345.00 1064
6345.75 1023
6346.51 1032
6347.26 1083
6348.01 1047
6348.76 1113
6349.51 1110
6350.26 1102
6351.02 1098
6351.77 1223
6352.52 1322
6353.27 1242
6354.02 1257
6354.78 1301
6355.53 1391
6356.28 1404
6357.03 1352
6357.78 1313
6358.54 1181
6359.29 1116
6360.04 1047
6360.79 1051
6361.55 1076
6362.30 1015
6363.05 947
6363.80 994
6364.56 1025
6365.31 1029
6366.06 1001
6366.81 954
6367.57 975
6368.32 1084
6369.07 1099
6369.83 1071
6370.58 1038
6371.33 1075
6372.08 1057
6372.84 976
6373.59 1046
6374.34 959
6375.10 952
6375.85 972
6376.60 956
6377.36 985
6378.11 1066
6378.86 1030
6379.62 1073
6380.37 1040
6381.12 1121
6381.88 1102
6382.63 1095
6383.39 1078
6384.14 1014
6384.89 1098
6385.65 1011
6386.40 978
6387.16 1004
6387.91 987
6388.66 947
6389.42 837
6390.17 876
6390.93 936
6391.68 929
6392.43 991
6393.19 990
6393.94 988
6394.70 988
6395.45 1017
6396.21 929
6396.96 902
6397.72 950
6398.47 924
6399.22 931
6399.98 957
6400.73 1011
6401.49 942
6402.24 952
6403.00 932
6403.75 848
6404.51 869
6405.26 880
6406.02 813
6406.77 949
6407.53 802
6408.28 852
6409.04 991
6409.79 969
6410.55 944
6411.31 980
6412.06 883
6412.82 874
6413.57 887
6414.33 854
6415.08 882
6415.84 828
6416.59 907
6417.35 909
6418.11 940
6418.86 848
6419.62 827
6420.37 860
6421.13 824
6421.89 861
6422.64 981
6423.40 897
6424.15 799
6424.91 897
6425.67 894
6426.42 817
6427.18 879
6427.94 907
6428.69 849
6429.45 861
6430.20 899
6430.96 962
6431.72 943
6432.47 922
6433.23 901
6433.99 838
6434.74 849
6435.50 892
6436.26 923
6437.02 844
6437.77 878
6438.53 850
6439.29 794
6440.04 938
6440.80 985
6441.56 877
6442.32 857
6443.07 890
6443.83 871
6444.59 843
6445.34 841
6446.10 847
6446.86 852
6447.62 876
6448.37 916
6449.13 894
6449.89 865
6450.65 837
6451.41 823
6452.16 781
6452.92 843
6453.68 934
6454.44 863
6455.19 936
6455.95 925
6456.71 856
6457.47 958
6458.23 990
6458.99 988
6459.74 980
6460.50 954
6461.26 983
6462.02 1005
6462.78 860
6463.54 982
6464.29 1026
6465.05 971
6465.81 939
6466.57 1045
6467.33 1011
6468.09 1005
6468.85 940
6469.60 870
6470.36 990
6471.12 958
6471.88 990
6472.64 1010
6473.40 988
6474.16 1046
6474.92 1032
6475.68 1019
6476.44 1045
6477.20 1034
6477.95 1100
6478.71 1113
6479.47 1001
6480.23 986
6480.99 1056
6481.75 1090
6482.51 1074
6483.27 1120
6484.03 1147
6484.79 1239
6485.55 1198
6486.31 1184
6487.07 1226
6487.83 1346
6488.59 1363
6489.35 1282
6490.11 1338
6490.87 1252
6491.63 1335
6492.39 1375
6493.15 1421
6493.91 1414
6494.67 1423
6495.43 1392
6496.19 1532
6496.95 1449
6497.71 1530
6498.47 1476
6499.23 1583
6499.99 1505
6500.76 1531
6501.52 1548
6502.28 1525
6503.04 1571
6503.80 1474
6504.56 1460
6505.32 1483
6506.08 1560
6506.84 1588
6507.60 1576
6508.36 1642
6509.13 1668
6509.89 1580
6510.65 1632
6511.41 1859
6512.17 1769
6512.93 1741
6513.69 1804
6514.45 1735
6515.22 1652
6515.98 1750
6516.74 1765
6517.50 1768
6518.26 1794
6519.02 1882
6519.79 1982
6520.55 1925
6521.31 2028
6522.07 2366
6522.83 2622
6523.60 2831
6524.36 3151
6525.12 3584
6525.88 4019
6526.64 4515
6527.41 4928
6528.17 5292
6528.93 5266
6529.69 5183
6530.46 5139
6531.22 4714
6531.98 4467
6532.74 4223
6533.51 4119
6534.27 4008
6535.03 4372
6535.79 4585
6536.56 4608
6537.32 4972
6538.08 4994
6538.85 4839
6539.61 4299
6540.37 3819
6541.13 3310
6541.90 3022
6542.66 2506
6543.42 2286
6544.19 2199
6544.95 1906
6545.71 1770
6546.48 1689
6547.24 1680
6548.00 1696
6548.77 1612
6549.53 1651
6550.29 1668
6551.06 1567
6551.82 1645
6552.58 1652
6553.35 1578
6554.11 1590
6554.88 1674
6555.64 1650
6556.40 1596
6557.17 1624
6557.93 1696
6558.70 1692
6559.46 1729
6560.22 1814
6560.99 1780
6561.75 1860
6562.52 1866
6563.28 1893
6564.05 2078
6564.81 2171
6565.57 2257
6566.34 2330
6567.10 2172
6567.87 2132
6568.63 1998
6569.40 2097
6570.16 2225
6570.93 2042
6571.69 2026
6572.46 1998
6573.22 2086
6573.99 2128
6574.75 2219
6575.52 2246
6576.28 2356
6577.05 2363
6577.81 2370
6578.58 2303
6579.34 2336
6580.11 2272
6580.87 2408
6581.64 2246
6582.40 2206
6583.17 2144
6583.93 2196
6584.70 2116
6585.47 2056
6586.23 2086
6587.00 2226
6587.76 2202
6588.53 2226
6589.29 2366
6590.06 2546
6590.83 2832
6591.59 3131
6592.36 3589
6593.12 4152
6593.89 4490
6594.66 4858
6595.42 4984
6596.19 5010
6596.96 4880
6597.72 4458
6598.49 3878
6599.25 3654
6600.02 3174
6600.79 2839
6601.55 2586
6602.32 2390
6603.09 2287
6603.85 2170
6604.62 1947
6605.39 1837
6606.15 1897
6606.92 1899
6607.69 1840
6608.46 1786
6609.22 1681
6609.99 1614
6610.76 1582
6611.52 1666
6612.29 1641
6613.06 1612
6613.83 1556
6614.59 1574
6615.36 1544
6616.13 1569
6616.89 1525
6617.66 1590
6618.43 1599
6619.20 1606
6619.96 1631
6620.73 1690
6621.50 1757
6622.27 1693
6623.04 1566
6623.80 1629
6624.57 1600
6625.34 1614
6626.11 1676
6626.88 1546
6627.64 1521
6628.41 1561
6629.18 1625
6629.95 1761
6630.72 1871
6631.48 1978
6632.25 2229
6633.02 2370
6633.79 2463
6634.56 2601
6635.33 2625
6636.10 2496
6636.86 2445
6637.63 2365
6638.40 2152
6639.17 2154
6639.94 1974
6640.71 1788
6641.48 1715
6642.25 1662
6643.01 1375
6643.78 1428
6644.55 1352
6645.32 1407
6646.09 1435
6646.86 1493
6647.63 1514
6648.40 1443
6649.17 1469
6649.94 1490
6650.71 1476
6651.48 1470
6652.25 1578
6653.01 1604
6653.78 1483
6654.55 1526
6655.32 1532
6656.09 1593
6656.86 1498
6657.63 1455
6658.40 1474
6659.17 1384
6659.94 1403
6660.71 1396
6661.48 1399
6662.25 1434
6663.02 1417
6663.79 1402
6664.56 1307
6665.33 1333
6666.10 1418
6666.87 1446
6667.64 1391
6668.42 1368
6669.19 1429
6669.96 1485
6670.73 1471
6671.50 1501
6672.27 1522
6673.04 1518
6673.81 1454
6674.58 1595
6675.35 1578
6676.12 1575
6676.89 1387
6677.66 1477
6678.44 1465
6679.21 1427
6679.98 1451
6680.75 1475
6681.52 1404
6682.29 1515
6683.06 1623
6683.83 1755
6684.60 1690
6685.38 1648
6686.15 1744
6686.92 1667
6687.69 1736
6688.46 1639
6689.23 1522
6690.01 1434
6690.78 1438
6691.55 1403
6692.32 1338
6693.09 1349
6693.86 1336
6694.64 1362
6695.41 1394
6696.18 1329
6696.95 1292
6697.73 1383
6698.50 1342
6699.27 1236
6700.04 1228
6700.81 1286
6701.59 1295
6702.36 1388
6703.13 1270
6703.90 1323
6704.68 1371
6705.45 1288
6706.22 1191
6706.99 1368
6707.77 1297
6708.54 1288
6709.31 1219
6710.09 1164
6710.86 1305
6711.63 1212
6712.40 1169
6713.18 1300
6713.95 1143
6714.72 1103
6715.50 1137
6716.27 1183
6717.04 1140
6717.82 1117
6718.59 1222
6719.36 1141
6720.14 1098
6720.91 1181
6721.68 1298
6722.46 1191
6723.23 1248
6724.00 1306
6724.78 1286
6725.55 1247
6726.33 1231
6727.10 1211
6727.87 1202
6728.65 1230
6729.42 1286
6730.20 1251
6730.97 1192
6731.74 1149
6732.52 1141
6733.29 1221
6734.07 1275
6734.84 1259
6735.61 1254
6736.39 1204
6737.16 1354
6737.94 1319
6738.71 1247
6739.49 1242
6740.26 1203
6741.04 1248
6741.81 1305
6742.59 1307
6743.36 1252
6744.13 1255
6744.91 1321
6745.68 1220
6746.46 1295
6747.23 1277
6748.01 1449
6748.78 1461
6749.56 1597
6750.33 1743
6751.11 1626
6751.89 1752
6752.66 1758
6753.44 1916
6754.21 1848
6754.99 1711
6755.76 1659
6756.54 1469
6757.31 1393
6758.09 1276
6758.86 1253
6759.64 1267
6760.42 1237
6761.19 1219
6761.97 1250
6762.74 1299
6763.52 1258
6764.30 1365
6765.07 1325
6765.85 1188
6766.62 1248
6767.40 1320
6768.18 1312
6768.95 1292
6769.73 1248
6770.51 1241
6771.28 1373
6772.06 1305
6772.83 1315
6773.61 1243
6774.39 1206
6775.16 1324
6775.94 1314
6776.72 1338
6777.49 1223
6778.27 1265
6779.05 1360
6779.82 1406
6780.60 1328
6781.38 1250
6782.16 1255
6782.93 1126
6783.71 1170
6784.49 1224
6785.26 1120
6786.04 1081
6786.82 1126
6787.60 1216
6788.37 1105
6789.15 1194
6789.93 1197
6790.71 1108
6791.48 1077
6792.26 1167
6793.04 1150
6793.82 1183
6794.59 1087
6795.37 1162
6796.15 1160
6796.93 1094
6797.70 1074
6798.48 1022
6799.26 1049
6800.04 1128
6800.82 1067
6801.60 1139
6802.37 1162
6803.15 1151
6803.93 1163
6804.71 1173
6805.49 1282
6806.26 1297
6807.04 1189
6807.82 1243
6808.60 1204
6809.38 1095
6810.16 1095
6810.94 1060
6811.71 1153
6812.49 1180
6813.27 1165
6814.05 1116
6814.83 1130
6815.61 1177
6816.39 1138
6817.17 1099
6817.95 1158
6818.73 1159
6819.50 1204
6820.28 1237
6821.06 1108
6821.84 1102
6822.62 1102
6823.40 1105
6824.18 1154
6824.96 1194
6825.74 1182
6826.52 1109
6827.30 1121
6828.08 1175
6828.86 1142
6829.64 1108
6830.42 1142
6831.20 1163
6831.98 1106
6832.76 1089
6833.54 1069
6834.32 1219
6835.10 1176
6835.88 1057
6836.66 1040
6837.44 1115
6838.22 1033
6839.00 1072
6839.78 974
6840.56 981
6841.34 990
6842.12 1017
6842.90 1152
6843.68 1066
6844.46 1054
6845.24 1124
6846.02 1211
6846.80 1278
6847.58 1338
6848.36 1583
6849.14 1818
6849.93 2035
6850.71 2337
6851.49 2531
6852.27 2510
6853.05 2515
6853.83 2360
6854.61 2152
6855.39 1962
6856.17 1746
6856.96 1658
6857.74 1552
6858.52 1330
6859.30 1304
6860.08 1243
6860.86 1163
6861.64 1038
6862.43 1095
6863.21 1135
6863.99 1161
6864.77 1237
6865.55 1328
6866.33 1382
6867.12 1301
6867.90 1394
6868.68 1315
6869.46 1266
6870.24 1315
6871.03 1278
6871.81 1196
6872.59 1110
6873.37 1124
6874.16 1173
6874.94 1292
6875.72 1323
6876.50 1279
6877.28 1193
6878.07 1270
6878.85 1310
6879.63 1260
6880.42 1315
6881.20 1339
6881.98 1328
6882.76 1322
6883.55 1503
6884.33 1625
6885.11 1754
6885.89 1981
6886.68 2075
6887.46 2354
6888.24 2482
6889.03 2668
6889.81 2545
6890.59 2335
6891.38 2146
6892.16 1868
6892.94 1652
6893.73 1505
6894.51 1478
6895.29 1342
6896.08 1297
6896.86 1246
6897.64 1430
6898.43 1377
6899.21 1392
6900.00 1438
6900.78 1327
6901.56 1328
6902.35 1418
6903.13 1319
6903.91 1340
6904.70 1470
6905.48 1379
6906.27 1359
6907.05 1389
6907.84 1398
6908.62 1450
6909.40 1400
6910.19 1323
6910.97 1289
6911.76 1232
6912.54 1225
6913.33 1285
6914.11 1185
6914.90 1265
6915.68 1259
6916.46 1238
6917.25 1315
6918.03 1313
6918.82 1224
6919.60 1178
6920.39 1211
6921.17 1193
6921.96 1210
6922.74 1137
6923.53 1261
6924.31 1257
6925.10 1282
6925.88 1322
6926.67 1307
6927.45 1338
6928.24 1345
6929.03 1282
6929.81 1275
6930.60 1319
6931.38 1304
6932.17 1288
6932.95 1257
6933.74 1325
6934.52 1387
6935.31 1468
6936.10 1472
6936.88 1466
6937.67 1511
6938.45 1489
6939.24 1437
6940.03 1490
6940.81 1348
6941.60 1459
6942.38 1558
6943.17 1555
6943.96 1534
6944.74 1577
6945.53 1724
6946.32 1906
6947.10 2045
6947.89 2226
6948.68 2387
6949.46 2406
6950.25 2370
6951.03 2375
6951.82 2301
6952.61 2279
6953.40 2001
6954.18 1914
6954.97 1824
6955.76 1771
6956.54 1991
6957.33 1826
6958.12 1865
6958.90 1980
6959.69 1960
6960.48 1882
6961.27 1803
6962.05 1831
6962.84 1880
6963.63 1849
6964.41 1893
6965.20 1915
6965.99 1865
6966.78 1928
6967.56 1922
6968.35 2049
6969.14 2072
6969.93 2064
6970.72 2229
6971.50 2164
6972.29 2124
6973.08 2096
6973.87 2185
6974.66 2107
6975.44 1963
6976.23 2045
6977.02 1988
6977.81 2093
6978.60 2217
6979.38 2378
6980.17 2529
6980.96 2855
6981.75 3189
6982.54 3917
6983.33 4835
6984.11 6047
6984.90 7079
6985.69 8071
6986.48 8949
6987.27 8892
6988.06 8706
6988.85 8001
6989.64 7207
6990.42 6152
6991.21 5185
6992.00 4521
6992.79 3962
6993.58 3528
6994.37 3369
6995.16 3558
6995.95 3817
6996.74 4207
6997.53 5018
6998.32 5928
6999.10 7362
6999.89 8233
7000.68 8416
7001.47 8472
7002.26 8163
7003.05 7514
7003.84 6705
7004.63 5742
7005.42 4833
7006.21 4043
7007.00 3573
7007.79 3031
7008.58 2691
7009.37 2744
7010.16 2675
7010.95 2624
7011.74 2746
7012.53 2783
7013.32 2816
7014.11 2831
7014.90 2992
7015.69 2744
7016.48 2750
7017.27 2485
7018.06 2472
7018.85 2231
7019.64 2268
7020.43 2159
7021.23 2198
7022.02 2181
7022.81 2279
7023.60 2439
7024.39 2661
7025.18 2510
7025.97 2547
7026.76 2716
7027.55 2588
7028.34 2459
7029.13 2339
7029.93 2289
7030.72 2202
7031.51 2098
7032.30 1950
7033.09 2052
7033.88 1904
7034.67 2007
7035.46 2043
7036.26 2162
7037.05 2235
7037.84 2275
7038.63 2309
7039.42 2319
7040.21 2329
7041.01 2371
7041.80 2390
7042.59 2353
7043.38 2316
7044.17 2233
7044.97 2129
7045.76 2112
7046.55 2169
7047.34 2245
7048.13 2468
7048.93 2736
7049.72 2888
7050.51 3009
7051.30 3098
7052.09 3120
7052.89 2886
7053.68 2627
7054.47 2368
7055.26 2188
7056.06 1982
7056.85 1785
7057.64 1867
7058.44 1837
7059.23 1800
7060.02 1938
7060.81 1863
7061.61 1911
7062.40 1981
7063.19 1830
7063.99 1827
7064.78 1950
7065.57 1968
7066.37 1892
7067.16 1800
7067.95 1899
7068.74 1861
7069.54 1756
7070.33 1798
7071.13 1729
7071.92 1792
7072.71 1636
7073.51 1644
7074.30 1578
7075.09 1514
7075.89 1572
7076.68 1571
7077.47 1489
7078.27 1522
7079.06 1505
7079.86 1542
7080.65 1582
7081.44 1578
7082.24 1421
7083.03 1457
7083.83 1321
7084.62 1358
7085.41 1276
7086.21 1333
7087.00 1282
7087.80 1255
7088.59 1306
7089.39 1295
7090.18 1333
7090.98 1292
7091.77 1233
7092.56 1096
7093.36 1156
7094.15 1249
7094.95 1232
7095.74 1248
7096.54 1237
7097.33 1201
7098.13 1148
7098.92 1198
7099.72 1241
7100.51 1216
7101.31 1193
7102.10 1219
7102.90 1146
7103.69 1034
7104.49 1087
7105.29 1168
7106.08 1106
7106.88 1121
7107.67 1092
7108.47 1091
7109.26 1069
7110.06 1034
7110.85 1027
7111.65 1042
7112.45 1106
7113.24 1071
7114.04 1069
7114.83 1033
7115.63 1075
7116.42 1118
7117.22 1108
7118.02 1081
7118.81 1094
7119.61 1084
7120.41 1087
7121.20 1063
7122.00 979
7122.79 1029
7123.59 1035
7124.39 1037
7125.18 1004
7125.98 1024
7126.78 921
7127.57 980
7128.37 995
7129.17 1091
7129.96 1065
7130.76 1034
7131.56 1041
7132.35 991
7133.15 1090
7133.95 1060
7134.74 955
7135.54 973
7136.34 952
7137.14 987
7137.93 980
7138.73 1015
7139.53 1032
7140.33 1021
7141.12 933
7141.92 955
7142.72 1080
7143.51 987
7144.31 968
7145.11 1021
7145.91 892
7146.71 912
7147.50 947
7148.30 902
7149.10 922
7149.90 870
7150.69 886
7151.49 913
7152.29 863
7153.09 888
7153.89 827
7154.68 835
7155.48 882
7156.28 872
7157.08 992
7157.88 949
7158.68 864
7159.47 810
7160.27 833
7161.07 819
7161.87 826
7162.67 797
7163.47 798
7164.27 809
7165.06 795
7165.86 761
7166.66 776
7167.46 867
7168.26 825
7169.06 912
7169.86 957
7170.66 859
7171.46 897
7172.25 888
7173.05 834
7173.85 816
7174.65 797
7175.45 806
7176.25 782
7177.05 764
7177.85 831
7178.65 854
7179.45 803
7180.25 796
7181.05 883
7181.85 836
7182.65 864
7183.45 865
7184.25 862
7185.05 834
7185.85 901
7186.65 970
7187.45 822
7188.25 771
7189.05 802
7189.85 778
7190.65 720
7191.45 728
7192.25 718
7193.05 762
7193.85 765
7194.65 698
7195.45 706
7196.25 729
7197.05 728
7197.85 646
7198.65 752
7199.45 739
7200.25 714
7201.05 748
7201.85 725
7202.65 695
7203.46 738
7204.26 750
7205.06 750
7205.86 710
7206.66 753
7207.46 725
7208.26 710
7209.06 734
7209.86 712
7210.66 743
7211.47 761
7212.27 822
7213.07 771
7213.87 729
7214.67 705
7215.47 689
7216.27 673
7217.08 759
7217.88 756
7218.68 769
7219.48 694
7220.28 714
7221.09 705
7221.89 713
7222.69 706
7223.49 703
7224.29 685
7225.10 682
7225.90 653
7226.70 679
7227.50 753
7228.30 735
7229.11 693
7229.91 670
7230.71 723
7231.51 721
7232.32 708
7233.12 660
7233.92 669
7234.72 666
7235.53 720
7236.33 747
7237.13 735
7237.93 732
7238.74 720
7239.54 802
7240.34 762
7241.15 699
7241.95 726
7242.75 716
7243.55 762
7244.36 832
7245.16 687
7245.96 735
7246.77 785
7247.57 724
7248.37 750
7249.18 732
7249.98 723
7250.78 687
7251.59 677
7252.39 724
7253.20 673
7254.00 743
7254.80 787
7255.61 761
7256.41 720
7257.21 689
7258.02 725
7258.82 721
7259.63 713
7260.43 648
7261.23 673
7262.04 735
7262.84 732
7263.65 766
7264.45 873
7265.26 856
7266.06 840
7266.86 806
7267.67 826
7268.47 770
7269.28 834
7270.08 841
7270.89 865
7271.69 806
7272.50 804
7273.30 792
7274.11 760
7274.91 788
7275.71 822
7276.52 838
7277.32 909
7278.13 871
7278.93 928
7279.74 958
7280.55 1070
7281.35 1252
7282.16 1395
7282.96 1793
7283.77 2125
7284.57 2367
7285.38 2353
7286.18 2416
7286.99 2280
7287.79 2043
7288.60 1860
7289.40 1716
7290.21 1439
7291.02 1294
7291.82 1086
7292.63 941
7293.43 936
7294.24 886
7295.05 774
7295.85 768
7296.66 793
7297.46 739
7298.27 814
7299.08 747
7299.88 767
7300.69 776
7301.49 833
7302.30 850
7303.11 866
7303.91 775
7304.72 788
7305.53 778
7306.33 763
7307.14 778
7307.95 765
7308.75 835
7309.56 882
7310.37 864
7311.17 890
7311.98 826
7312.79 867
7313.59 903
7314.40 928
7315.21 909
7316.02 948
7316.82 962
7317.63 948
7318.44 966
7319.24 1101
7320.05 1145
7320.86 1158
7321.67 1209
7322.47 1217
7323.28 1186
7324.09 1173
7324.90 1222
7325.70 1187
7326.51 1005
7327.32 910
7328.13 931
7328.94 909
7329.74 840
7330.55 801
7331.36 760
7332.17 879
7332.98 874
7333.78 824
7334.59 784
7335.40 823
7336.21 843
7337.02 853
7337.82 849
7338.63 909
7339.44 832
7340.25 896
7341.06 1017
7341.87 1042
7342.68 987
7343.48 1043
7344.29 1045
7345.10 1089
7345.91 979
7346.72 918
7347.53 982
7348.34 953
7349.15 966
7349.95 876
7350.76 879
7351.57 857
7352.38 831
7353.19 830
7354.00 813
7354.81 778
7355.62 761
7356.43 834
7357.24 845
7358.05 808
7358.86 840
7359.67 851
7360.48 848
7361.29 791
7362.09 817
7362.90 761
7363.71 798
7364.52 839
7365.33 786
7366.14 803
7366.95 737
7367.76 808
7368.57 842
7369.38 734
7370.19 780
7371.00 782
7371.81 749
7372.62 828
7373.43 785
7374.25 798
7375.06 790
7375.87 777
7376.68 735
7377.49 791
7378.30 926
7379.11 888
7379.92 883
7380.73 853
7381.54 856
7382.35 924
7383.16 938
7383.97 840
7384.78 859
7385.59 790
7386.41 842
7387.22 838
7388.03 769
7388.84 788
7389.65 681
7390.46 706
7391.27 718
7392.08 640
7392.89 692
7393.71 654
7394.52 706
7395.33 770
7396.14 783
7396.95 789
7397.76 791
7398.58 861
7399.39 870
7400.20 812
7401.01 850
7401.82 853
7402.63 921
7403.45 852
7404.26 811
7405.07 703
7405.88 741
7406.69 709
7407.51 769
7408.32 771
7409.13 788
7409.94 724
7410.76 682
7411.57 725
7412.38 719
7413.19 654
7414.01 618
7414.82 605
7415.63 664
7416.44 667
7417.26 650
7418.07 686
7418.88 687
7419.69 729
7420.51 679
7421.32 662
7422.13 658
7422.95 709
7423.76 677
7424.57 652
7425.39 715
7426.20 708
7427.01 706
7427.83 675
7428.64 675
7429.45 680
7430.27 673
7431.08 649
7431.89 665
7432.71 680
7433.52 699
7434.33 682
7435.15 661
7435.96 691
7436.77 774
7437.59 755
7438.40 700
7439.22 745
7440.03 689
7440.84 681
7441.66 649
7442.47 644
7443.29 675
7444.10 691
7444.91 661
7445.73 701
7446.54 676
7447.36 685
7448.17 685
7448.99 670
7449.80 684
7450.62 666
7451.43 656
7452.24 659
7453.06 695
7453.87 634
7454.69 650
7455.50 600
7456.32 676
7457.13 649
7457.95 721
7458.76 675
7459.58 683
7460.39 639
7461.21 715
7462.02 668
7462.84 644
7463.65 657
7464.47 675
7465.28 615
7466.10 608
7466.92 673
7467.73 704
7468.55 660
7469.36 640
7470.18 652
7470.99 630
7471.81 611
7472.62 653
7473.44 705
7474.26 693
7475.07 718
7475.89 656
7476.70 684
7477.52 675
7478.34 664
7479.15 643
7479.97 667
7480.78 663
7481.60 609
7482.42 644
7483.23 592
7484.05 607
7484.87 643
7485.68 728
7486.50 645
7487.32 626
7488.13 644
7488.95 636
7489.76 608
7490.58 571
7491.40 586
7492.22 607
7493.03 683
7493.85 665
7494.67 586
7495.48 629
7496.30 673
7497.12 649
7497.93 583
7498.75 601
7499.57 668
7500.39 682
7501.20 637
7502.02 623
7502.84 610
7503.66 619
7504.47 676
7505.29 688
7506.11 680
7506.93 642
7507.74 648
7508.56 691
7509.38 640
7510.20 659
7511.01 753
7511.83 705
7512.65 657
7513.47 621
7514.29 629
7515.10 607
7515.92 579
7516.74 587
7517.56 615
7518.38 604
7519.19 607
7520.01 608
7520.83 701
7521.65 695
7522.47 754
7523.29 741
7524.11 650
7524.92 715
7525.74 768
7526.56 724
7527.38 727
7528.20 795
7529.02 776
7529.84 817
7530.66 722
7531.47 738
7532.29 682
7533.11 720
7533.93 655
7534.75 690
7535.57 688
7536.39 678
7537.21 684
7538.03 689
7538.85 760
7539.67 753
7540.49 732
7541.31 723
7542.12 746
7542.94 764
7543.76 836
7544.58 826
7545.40 900
7546.22 846
7547.04 810
7547.86 798
7548.68 848
7549.50 771
7550.32 738
7551.14 776
7551.96 647
7552.78 653
7553.60 668
7554.42 723
7555.24 693
7556.06 698
7556.88 708
7557.70 702
7558.52 742
7559.35 829
7560.17 785
7560.99 837
7561.81 817
7562.63 857
7563.45 840
7564.27 764
7565.09 732
7565.91 749
7566.73 769
7567.55 735
7568.37 780
7569.19 806
7570.02 803
7570.84 800
7571.66 801
7572.48 797
7573.30 776
7574.12 758
7574.94 713
7575.76 741
7576.59 744
7577.41 799
7578.23 809
7579.05 729
7579.87 741
7580.69 730
7581.51 758
7582.34 773
7583.16 819
7583.98 824
7584.80 855
7585.62 870
7586.45 982
7587.27 979
7588.09 953
7588.91 1003
7589.73 980
7590.56 962
7591.38 980
7592.20 975
7593.02 987
7593.85 956
7594.67 1002
7595.49 984
7596.31 1040
7597.14 993
7597.96 911
7598.78 991
7599.60 1021
7600.43 1130
7601.25 1244
7602.07 1354
7602.89 1621
7603.72 1818
7604.54 1950
7605.36 2238
7606.19 2143
7607.01 2190
7607.83 2102
7608.66 2059
7609.48 1863
7610.30 1516
7611.12 1355
7611.95 1363
7612.77 1255
7613.59 1075
7614.42 1119
7615.24 1062
7616.07 1162
7616.89 1068
7617.71 1044
7618.54 1099
7619.36 1020
7620.18 1074
7621.01 1065
7621.83 1098
7622.66 1204
7623.48 1134
7624.30 1082
7625.13 1056
7625.95 1165
7626.78 1170
7627.60 1203
7628.42 1290
7629.25 1453
7630.07 1751
7630.90 1914
7631.72 1923
7632.55 1988
7633.37 1981
7634.19 1948
7635.02 1745
7635.84 1742
7636.67 1424
7637.49 1241
7638.32 1148
7639.14 1178
7639.97 971
7640.79 986
7641.62 1054
7642.44 1044
7643.27 1004
7644.09 946
7644.92 1008
7645.74 903
7646.57 963
7647.39 997
7648.22 919
7649.04 917
7649.87 900
7650.70 843
7651.52 773
7652.35 773
7653.17 866
7654.00 818
7654.82 765
7655.65 773
7656.47 722
7657.30 740
7658.13 754
7658.95 807
7659.78 752
7660.60 762
7661.43 788
7662.26 805
7663.08 723
7663.91 818
7664.73 802
7665.56 749
7666.39 754
7667.21 793
7668.04 869
7668.87 839
7669.69 885
7670.52 855
7671.35 882
7672.17 846
7673.00 787
7673.83 823
7674.65 848
7675.48 770
7676.31 729
7677.13 766
7677.96 723
7678.79 711
7679.61 672
7680.44 725
7681.27 706
7682.09 769
7682.92 747
7683.75 735
7684.58 678
7685.40 702
7686.23 700
7687.06 686
7687.89 739
7688.71 770
7689.54 790
7690.37 750
7691.20 687
7692.02 714
7692.85 721
7693.68 650
7694.51 683
7695.33 700
7696.16 687
7696.99 698
7697.82 750
7698.65 787
7699.47 705
7700.30 604
7701.13 650
7701.96 694
7702.79 676
7703.62 676
7704.44 698
7705.27 711
7706.10 718
7706.93 620
7707.76 601
7708.59 657
7709.41 632
7710.24 672
7711.07 616
7711.90 587
7712.73 619
7713.56 561
7714.39 594
7715.22 612
7716.05 691
7716.87 654
7717.70 598
7718.53 619
7719.36 626
7720.19 607
7721.02 610
7721.85 622
7722.68 624
7723.51 623
7724.34 624
7725.17 615
7726.00 561
7726.83 570
7727.66 606
7728.48 660
7729.31 592
7730.14 560
7730.97 630
7731.80 603
7732.63 572
7733.46 578
7734.29 577
7735.12 588
7735.95 612
7736.78 564
7737.61 628
7738.44 618
7739.27 638
7740.10 499
7740.93 524
7741.77 581
7742.60 574
7743.43 636
7744.26 528
7745.09 596
7745.92 586
7746.75 714
7747.58 697
7748.41 760
7749.24 668
7750.07 668
7750.90 672
7751.73 633
7752.56 664
7753.39 630
7754.23 597
7755.06 548
7755.89 552
7756.72 530
7757.55 606
7758.38 638
7759.21 633
7760.04 592
7760.88 547
7761.71 561
7762.54 530
7763.37 537
7764.20 623
7765.03 625
7765.86 558
7766.70 536
7767.53 567
7768.36 544
7769.19 526
7770.02 588
7770.86 565
7771.69 574
7772.52 566
7773.35 618
7774.18 615
7775.02 605
7775.85 577
7776.68 583
7777.51 551
7778.34 570
7779.18 604
7780.01 570
7780.84 614
7781.67 642
7782.51 555
7783.34 539
7784.17 539
7785.00 570
7785.84 577
7786.67 564
7787.50 591
7788.34 614
7789.17 567
7790.00 585
7790.83 541
7791.67 527
7792.50 544
7793.33 568
7794.17 560
7795.00 553
7795.83 586
7796.67 588
7797.50 584
7798.33 577
7799.17 533
7800.00 566
7800.83 639
7801.67 593
7802.50 608
7803.33 523
7804.17 606
7805.00 560
7805.84 571
7806.67 569
7807.50 608
7808.34 580
7809.17 652
7810.01 569
7810.84 709
7811.67 598
7812.51 741
7813.34 758
7814.18 809
7815.01 869
7815.84 798
7816.68 928
7817.51 884
7818.35 912
7819.18 892
7820.02 791
7820.85 816
7821.69 789
7822.52 776
7823.36 798
7824.19 798
7825.03 780
7825.86 860
7826.69 878
7827.53 892
7828.36 851
7829.20 888
7830.03 888
7830.87 803
7831.71 805
7832.54 823
7833.38 810
7834.21 883
7835.05 931
7835.88 922
7836.72 838
7837.55 810
7838.39 853
7839.22 758
7840.06 837
7840.90 764
7841.73 740
7842.57 734
7843.40 757
7844.24 654
7845.07 694
7845.91 678
7846.75 777
7847.58 689
7848.42 695
7849.25 751
7850.09 772
7850.93 668
7851.76 692
7852.60 729
7853.44 704
7854.27 690
7855.11 643
7855.94 769
7856.78 725
7857.62 684
7858.45 707
7859.29 716
7860.13 742
7860.96 734
7861.80 641
7862.64 734
7863.47 731
7864.31 704
7865.15 666
7865.99 624
7866.82 662
7867.66 710
7868.50 758
7869.33 711
7870.17 751
7871.01 710
7871.85 779
7872.68 712
7873.52 729
7874.36 778
7875.20 923
7876.03 935
7876.87 887
7877.71 940
7878.55 1003
7879.38 1042
7880.22 915
7881.06 861
7881.90 834
7882.74 823
7883.57 757
7884.41 730
7885.25 732
7886.09 775
7886.93 745
7887.76 770
7888.60 803
7889.44 807
7890.28 842
7891.12 913
7891.96 993
7892.79 933
7893.63 888
7894.47 801
7895.31 849
7896.15 864
7896.99 815
7897.83 774
7898.66 814
7899.50 728
7900.34 734
7901.18 742
7902.02 797
7902.86 743
7903.70 761
7904.54 749
7905.38 633
7906.21 655
7907.05 679
7907.89 698
7908.73 629
7909.57 653
7910.41 748
7911.25 785
7912.09 683
7912.93 700
7913.77 628
7914.61 650
7915.45 754
7916.29 755
7917.13 727
7917.97 789
7918.81 789
7919.65 756
7920.49 797
7921.33 751
7922.17 752
7923.01 673
7923.85 634
7924.69 614
7925.53 696
7926.37 658
7927.21 629
7928.05 569
7928.89 562
7929.73 600
7930.57 570
7931.41 619
7932.25 642
7933.09 605
7933.93 535
7934.77 595
7935.61 556
7936.45 570
7937.29 589
7938.14 579
7938.98 546
7939.82 568
7940.66 572
7941.50 550
7942.34 598
7943.18 622
7944.02 630
7944.86 563
7945.70 599
7946.55 560
7947.39 609
7948.23 556
7949.07 599
7949.91 636
7950.75 619
7951.59 636
7952.44 702
7953.28 669
7954.12 685
7954.96 702
7955.80 744
7956.65 734
7957.49 703
7958.33 717
7959.17 709
7960.01 706
7960.86 708
7961.70 651
7962.54 721
7963.38 711
7964.22 670
7965.07 631
7965.91 679
7966.75 757
7967.59 781
7968.44 796
7969.28 797
7970.12 794
7970.96 731
7971.81 729
7972.65 670
7973.49 704
7974.33 693
7975.18 655
7976.02 586
7976.86 595
7977.71 644
7978.55 610
7979.39 566
7980.23 559
7981.08 614
7981.92 593
7982.76 589
7983.61 607
7984.45 606
7985.29 642
7986.14 584
7986.98 530
7987.82 581
7988.67 666
7989.51 620
7990.36 614
7991.20 545
7992.04 586
7992.89 622
7993.73 605
7994.57 575
7995.42 531
7996.26 601
7997.11 574
7997.95 580
7998.79 510
7999.64 563
8000.48 540
8001.33 500
8002.17 489
8003.01 524
8003.86 523
8004.70 557
8005.55 522
8006.39 512
8007.24 480
8008.08 504
8008.93 546
8009.77 515
8010.62 505
8011.46 539
8012.30 527
8013.15 496
8013.99 453
8014.84 477
8015.68 490
8016.53 513
8017.37 495
8018.22 467
8019.06 545
8019.91 494
8020.76 488
8021.60 429
8022.45 435
8023.29 438
8024.14 458
8024.98 520
8025.83 516
8026.67 508
8027.52 505
8028.36 534
8029.21 466
8030.06 501
8030.90 451
8031.75 498
8032.59 507
8033.44 483
8034.28 477
8035.13 513
8035.98 565
8036.82 493
8037.67 463
8038.52 503
8039.36 493
8040.21 469
8041.05 517
8041.90 436
8042.75 475
8043.59 467
8044.44 492
8045.29 529
8046.13 555
8046.98 551
8047.83 545
8048.67 497
8049.52 483
8050.37 535
8051.21 492
8052.06 524
8052.91 525
8053.75 552
8054.60 485
8055.45 492
8056.30 538
8057.14 476
8057.99 467
8058.84 516
8059.68 530
8060.53 528
8061.38 450
8062.23 450
8063.07 499
8063.92 490
8064.77 459
8065.62 469
8066.46 469
8067.31 453
8068.16 504
8069.01 520
8069.85 472
8070.70 487
8071.55 519
8072.40 514
8073.25 508
8074.09 507
8074.94 500
8075.79 430
8076.64 447
8077.49 435
8078.34 440
8079.18 435
8080.03 454
8080.88 464
8081.73 450
8082.58 460
8083.43 462
8084.27 442
8085.12 445
8085.97 446
8086.82 457
8087.67 505
8088.52 504
8089.37 458
8090.22 455
8091.06 457
8091.91 471
8092.76 482
8093.61 437
8094.46 411
8095.31 454
8096.16 518
8097.01 517
8097.86 487
8098.71 463
8099.56 487
8100.41 567
8101.26 470
8102.11 435
8102.95 481
8103.80 509
8104.65 528
8105.50 402
8106.35 475
8107.20 437
8108.05 445
8108.90 478
8109.75 443
8110.60 443
8111.45 461
8112.30 444
8113.15 445
8114.00 430
8114.85 428
8115.70 455
8116.55 482
8117.40 442
8118.25 397
8119.10 452
8119.96 470
8120.81 399
8121.66 456
8122.51 444
8123.36 456
8124.21 472
8125.06 469
8125.91 496
8126.76 471
8127.61 494
8128.46 478
8129.31 482
8130.16 451
8131.02 508
8131.87 463
8132.72 510
8133.57 480
8134.42 547
8135.27 594
8136.12 525
8136.97 498
8137.83 446
8138.68 454
8139.53 499
8140.38 503
8141.23 471
8142.08 541
8142.93 513
8143.79 518
8144.64 509
8145.49 525
8146.34 563
8147.19 574
8148.05 591
8148.90 607
8149.75 554
8150.60 525
8151.45 580
8152.31 700
8153.16 715
8154.01 694
8154.86 770
8155.71 803
8156.57 816
8157.42 784
8158.27 705
8159.12 639
8159.98 637
8160.83 564
8161.68 575
8162.54 542
8163.39 573
8164.24 559
8165.09 581
8165.95 622
8166.80 487
8167.65 538
8168.51 541
8169.36 558
8170.21 506
8171.06 536
8171.92 503
8172.77 537
8173.62 548
8174.48 517
8175.33 568
8176.18 585
8177.04 533
8177.89 454
8178.74 473
8179.60 507
8180.45 522
8181.31 449
8182.16 491
8183.01 473
8183.87 489
8184.72 491
8185.57 499
8186.43 469
8187.28 442
8188.14 400
8188.99 491
8189.84 457
8190.70 437
8191.55 473
8192.41 410
8193.26 460
8194.12 457
8194.97 501
8195.83 449
8196.68 492
8197.53 513
8198.39 470
8199.24 427
8200.10 453
8200.95 421
8201.81 390
8202.66 447
8203.52 397
8204.37 471
8205.23 492
8206.08 468
8206.94 431
8207.79 454
8208.65 509
8209.50 480
8210.36 470
8211.21 465
8212.07 423
8212.92 502
8213.78 490
8214.63 434
8215.49 436
8216.34 437
8217.20 426
8218.06 488
8218.91 463
8219.77 452
8220.62 484
8221.48 424
8222.33 427
8223.19 463
8224.05 504
8224.90 475
8225.76 498
8226.61 452
8227.47 445
8228.33 452
8229.18 525
8230.04 526
8230.90 463
8231.75 445
8232.61 506
8233.46 422
8234.32 422
8235.18 450
8236.03 478
8236.89 457
8237.75 384
8238.60 475
8239.46 466
8240.32 415
8241.17 416
8242.03 501
8242.89 489
8243.74 487
8244.60 433
8245.46 426
8246.32 406
8247.17 402
8248.03 412
8248.89 430
8249.74 443
8250.60 398
8251.46 465
8252.32 411
8253.17 407
8254.03 398
8254.89 412
8255.75 420
8256.60 472
8257.46 498
8258.32 446
8259.18 380
8260.04 399
8260.89 415
8261.75 418
8262.61 401
8263.47 416
8264.32 418
8265.18 429
8266.04 438
8266.90 412
8267.76 428
8268.62 422
8269.47 367
8270.33 370
8271.19 402
8272.05 428
8272.91 414
8273.77 449
8274.62 457
8275.48 477
8276.34 441
8277.20 493
8278.06 417
8278.92 358
8279.78 356
8280.64 427
8281.49 438
8282.35 458
8283.21 399
8284.07 412
8284.93 403
8285.79 388
8286.65 477
8287.51 436
8288.37 492
8289.23 434
8290.09 460
8290.95 446
8291.80 432
8292.66 447
8293.52 441
8294.38 430
8295.24 413
8296.10 417
8296.96 438
8297.82 409
8298.68 447
8299.54 448
8300.40 406
8301.26 472
8302.12 450
8302.98 446
8303.84 445
8304.70 364
8305.56 415
8306.42 447
8307.28 450
8308.14 463
8309.00 404
8309.86 465
8310.72 459
8311.58 433
8312.44 466
8313.31 466
8314.17 430
8315.03 491
8315.89 487
8316.75 459
8317.61 467
8318.47 442
8319.33 484
8320.19 423
8321.05 421
8321.91 406
8322.77 413
8323.64 426
8324.50 460
8325.36 429
8326.22 425
8327.08 433
8327.94 434
8328.80 440
8329.66 372
8330.53 415
8331.39 429
8332.25 402
8333.11 359
8333.97 413
8334.83 445
8335.70 451
8336.56 434
8337.42 387
8338.28 430
8339.14 438
8340.00 463
8340.87 417
8341.73 466
8342.59 453
8343.45 432
8344.32 445
8345.18 460
8346.04 399
8346.90 426
8347.76 510
8348.63 443
8349.49 421
8350.35 421
8351.21 427
8352.08 414
8352.94 428
8353.80 455
8354.66 424
8355.53 413
8356.39 414
8357.25 398
8358.12 440
8358.98 388
8359.84 423
8360.71 400
8361.57 425
8362.43 390
8363.29 416
8364.16 468
8365.02 413
8365.88 405
8366.75 394
8367.61 459
8368.47 436
8369.34 472
8370.20 440
8371.06 469
8371.93 434
8372.79 383
8373.66 417
8374.52 390
8375.38 416
8376.25 449
8377.11 460
8377.97 456
8378.84 438
8379.70 470
8380.57 416
8381.43 385
8382.30 497
8383.16 448
8384.02 448
8384.89 472
8385.75 484
8386.62 477
8387.48 438
8388.35 484
8389.21 518
8390.07 478
8390.94 491
8391.80 451
8392.67 462
8393.53 423
8394.40 449
8395.26 479
8396.13 442
8396.99 485
8397.86 523
8398.72 458
8399.59 411
8400.45 426
8401.32 464
8402.18 498
8403.05 438
8403.91 465
8404.78 447
8405.64 478
8406.51 517
8407.37 463
8408.24 482
8409.11 539
8409.97 458
8410.84 451
8411.70 456
8412.57 487
8413.43 472
8414.30 488
8415.17 451
8416.03 520
8416.90 502
8417.76 518
8418.63 506
8419.50 483
8420.36 489
8421.23 554
8422.09 542
8422.96 538
8423.83 571
8424.69 545
8425.56 554
8426.43 541
8427.29 585
8428.16 587
8429.02 586
8429.89 558
8430.76 559
8431.62 581
8432.49 511
8433.36 588
8434.23 619
8435.09 583
8435.96 679
8436.83 645
8437.69 616
8438.56 627
8439.43 629
8440.29 735
8441.16 744
8442.03 782
8442.90 836
8443.76 826
8444.63 844
8445.50 754
8446.37 728
8447.23 717
8448.10 831
8448.97 732
8449.84 715
8450.70 741
8451.57 785
8452.44 867
8453.31 860
8454.17 1026
8455.04 1059
8455.91 1204
8456.78 1215
8457.65 1381
8458.51 1332
8459.38 1327
8460.25 1140
8461.12 1070
8461.99 1003
8462.86 1028
8463.72 1015
8464.59 955
8465.46 1024
8466.33 1023
8467.20 1244
8468.07 1542
8468.93 1865
8469.80 2149
8470.67 2439
8471.54 2492
8472.41 2378
8473.28 2309
8474.15 2045
8475.02 1713
8475.89 1433
8476.75 1249
8477.62 1097
8478.49 945
8479.36 821
8480.23 801
8481.10 792
8481.97 684
8482.84 699
8483.71 771
8484.58 723
8485.45 665
8486.32 694
8487.19 721
8488.06 716
8488.92 667
8489.79 659
8490.66 667
8491.53 602
8492.40 665
8493.27 711
8494.14 724
8495.01 697
8495.88 655
8496.75 795
8497.62 764
8498.49 684
8499.36 688
8500.23 669
8501.10 733
8501.97 708
8502.85 619
8503.72 658
8504.59 707
8505.46 701
8506.33 719
8507.20 779
8508.07 853
8508.94 875
8509.81 896
8510.68 906
8511.55 796
8512.42 772
8513.29 755
8514.16 753
8515.03 701
8515.91 703
8516.78 609
8517.65 648
8518.52 653
8519.39 616
8520.26 606
8521.13 631
8522.00 637
8522.88 662
8523.75 659
8524.62 626
8525.49 648
8526.36 649
8527.23 691
8528.10 722
8528.98 681
8529.85 687
8530.72 707
8531.59 638
8532.46 695
8533.34 737
8534.21 836
8535.08 777
8535.95 743
8536.82 795
8537.70 754
8538.57 704
8539.44 749
8540.31 700
8541.18 743
8542.06 691
8542.93 719
8543.80 753
8544.67 712
8545.55 704
8546.42 738
8547.29 829
8548.17 782
8549.04 852
8549.91 861
8550.78 936
8551.66 1013
8552.53 1185
8553.40 1260
8554.28 1407
8555.15 1468
8556.02 1423
8556.89 1413
8557.77 1242
8558.64 1106
8559.51 1025
8560.39 858
8561.26 760
8562.13 673
8563.01 684
8563.88 633
8564.75 642
8565.63 567
8566.50 612
8567.38 630
8568.25 624
8569.12 654
8570.00 672
8570.87 647
8571.74 683
8572.62 680
8573.49 678
8574.37 593
8575.24 599
8576.11 629
8576.99 598
8577.86 602
8578.74 631
8579.61 559
8580.49 587
8581.36 648
8582.23 608
8583.11 609
8583.98 638
8584.86 625
8585.73 575
8586.61 679
8587.48 615
8588.36 581
8589.23 587
8590.11 593
8590.98 613
8591.86 632
8592.73 666
8593.61 599
8594.48 665
8595.36 688
8596.23 651
8597.11 612
8597.98 578
8598.86 559
8599.73 583
8600.61 562
8601.48 584
8602.36 629
8603.23 647
8604.11 640
8604.99 591
8605.86 620
8606.74 598
8607.61 612
8608.49 599
8609.36 593
8610.24 618
8611.12 585
8611.99 591
8612.87 556
8613.74 630
8614.62 581
8615.50 576
8616.37 564
8617.25 548
8618.12 576
8619.00 598
8619.88 599
8620.75 613
8621.63 623
8622.51 618
8623.38 600
8624.26 619
8625.14 610
8626.01 637
8626.89 658
8627.77 624
8628.64 678
8629.52 722
8630.40 645
8631.27 625
8632.15 645
8633.03 614
8633.90 580
8634.78 634
8635.66 693
8636.54 628
8637.41 599
8638.29 667
8639.17 742
8640.05 674
8640.92 709
8641.80 691
8642.68 694
8643.55 690
8644.43 670
8645.31 681
8646.19 671
8647.07 732
8647.94 740
8648.82 765
8649.70 822
8650.58 721
8651.45 758
8652.33 810
8653.21 783
8654.09 759
8654.97 762
8655.85 863
8656.72 819
8657.60 768
8658.48 850
8659.36 830
8660.24 776
8661.12 797
8661.99 730
8662.87 687
8663.75 718
8664.63 808
8665.51 820
8666.39 797
8667.27 821
8668.14 833
8669.02 921
8669.90 857
8670.78 927
8671.66 1004
8672.54 1046
8673.42 1067
8674.30 1120
8675.18 1140
8676.06 1214
8676.94 1211
8677.81 1167
8678.69 1060
8679.57 1105
8680.45 1074
8681.33 1041
8682.21 1008
8683.09 959
8683.97 1005
8684.85 1080
8685.73 1017
8686.61 1073
8687.49 1141
8688.37 1486
8689.25 1856
8690.13 2280
8691.01 2833
8691.89 3518
8692.77 3917
8693.65 3961
8694.53 3863
8695.41 3483
8696.29 3112
8697.17 2648
8698.05 2199
8698.93 1762
8699.81 1552
8700.69 1310
8701.57 1067
8702.45 996
8703.33 925
8704.21 883
8705.09 873
8705.98 858
8706.86 844
8707.74 712
8708.62 668
8709.50 744
8710.38 733
8711.26 755
8712.14 745
8713.02 751
8713.90 785
8714.79 763
8715.67 699
8716.55 715
8717.43 739
8718.31 714
8719.19 668
8720.07 656
8720.95 763
8721.84 778
8722.72 744
8723.60 681
8724.48 717
8725.36 708
8726.24 734
8727.13 750
8728.01 784
8728.89 832
8729.77 997
8730.65 960
8731.54 992
8732.42 969
8733.30 960
8734.18 888
8735.06 814
8735.95 818
8736.83 712
8737.71 717
8738.59 717
8739.48 668
8740.36 624
8741.24 636
8742.12 662
8743.01 610
8743.89 595
8744.77 602
8745.65 619
8746.54 621
8747.42 549
8748.30 573
8749.19 671
8750.07 648
8750.95 645
8751.83 692
8752.72 624
8753.60 648
8754.48 679
8755.37 737
8756.25 832
8757.13 815
8758.02 805
8758.90 797
8759.78 806
8760.67 806
8761.55 760
8762.43 664
8763.32 664
8764.20 674
8765.09 732
8765.97 815
8766.85 790
8767.74 776
8768.62 778
8769.51 818
8770.39 795
8771.27 734
8772.16 741
8773.04 751
8773.93 715
8774.81 738
8775.69 631
8776.58 612
8777.46 655
8778.35 623
8779.23 539
8780.12 534
8781.00 563
8781.89 500
8782.77 544
8783.65 525
8784.54 489
8785.42 563
8786.31 548
8787.19 527
8788.08 569
8788.96 529
8789.85 569
8790.73 577
8791.62 579
8792.50 560
8793.39 542
8794.27 539
8795.16 551
8796.04 542
8796.93 584
8797.82 539
8798.70 586
8799.59 534
8800.47 557
8801.36 512
8802.24 505
8803.13 493
8804.01 537
8804.90 558
8805.79 571
8806.67 555
8807.56 583
8808.44 562
8809.33 573
8810.22 544
8811.10 534
8811.99 528
8812.87 478
8813.76 470
8814.65 459
8815.53 464
8816.42 453
8817.30 473
8818.19 508
8819.08 498
8819.96 442
8820.85 448
8821.74 445
8822.62 433
8823.51 424
8824.40 519
8825.28 485
8826.17 542
8827.06 507
8827.94 464
8828.83 481
8829.72 480
8830.61 505
8831.49 507
8832.38 475
8833.27 464
8834.15 467
8835.04 470
8835.93 497
8836.82 459
8837.70 502
8838.59 472
8839.48 484
8840.37 453
8841.25 479
8842.14 460
8843.03 444
8843.92 478
8844.80 454
8845.69 504
8846.58 462
8847.47 438
8848.36 466
8849.24 452
8850.13 423
8851.02 476
8851.91 432
8852.80 471
8853.68 411
8854.57 490
8855.46 457
8856.35 459
8857.24 444
8858.13 444
8859.01 474
8859.90 517
8860.79 461
8861.68 439
8862.57 459
8863.46 462
8864.35 472
8865.23 447
8866.12 455
8867.01 472
8867.90 433
8868.79 415
8869.68 409
8870.57 433
8871.46 407
8872.35 407
8873.24 452
8874.12 458
8875.01 425
8875.90 428
8876.79 402
8877.68 385
8878.57 399
8879.46 412
8880.35 411
8881.24 422
8882.13 423
8883.02 439
8883.91 404
8884.80 379
8885.69 436
8886.58 387
8887.47 413
8888.36 444
8889.25 436
8890.14 418
8891.03 400
8891.92 414
8892.81 389
8893.70 389
8894.59 394
8895.48 392
8896.37 423
8897.26 414
8898.15 398
8899.04 376
8899.93 412
8900.82 430
8901.71 390
8902.60 418
8903.49 424
8904.38 379
8905.28 413
8906.17 426
8907.06 359
8907.95 365
8908.84 344
8909.73 406
8910.62 395
8911.51 395
8912.40 435
8913.29 464
8914.19 424
8915.08 392
8915.97 399
8916.86 390
8917.75 383
8918.64 353
8919.53 372
8920.43 345
8921.32 362
8922.21 359
8923.10 334
8923.99 350
8924.88 401
8925.78 426
8926.67 402
8927.56 360
8928.45 326
8929.34 350
8930.24 403
8931.13 346
8932.02 333
8932.91 380
8933.80 388
8934.70 388
8935.59 385
8936.48 365
8937.37 362
8938.27 359
8939.16 392
8940.05 347
8940.94 351
8941.84 403
8942.73 344
8943.62 308
8944.51 371
8945.41 395
8946.30 348
8947.19 334
8948.09 376
8948.98 345
8949.87 354
8950.77 337
8951.66 358
8952.55 335
8953.44 326
8954.34 352
8955.23 385
8956.12 368
8957.02 363
8957.91 342
8958.80 395
8959.70 365
8960.59 343
8961.49 354
8962.38 369
8963.27 359
8964.17 363
8965.06 334
8965.95 375
8966.85 399
8967.74 376
8968.64 412
8969.53 420
8970.42 419
8971.32 425
8972.21 366
8973.11 371
8974.00 393
8974.90 445
8975.79 364
8976.68 391
8977.58 375
8978.47 384
8979.37 420
8980.26 407
8981.16 405
8982.05 411
8982.95 362
8983.84 394
8984.74 376
8985.63 391
8986.52 395
8987.42 382
8988.31 381
8989.21 367
8990.10 353
8991.00 364
8991.89 369
8992.79 310
8993.69 313
8994.58 344
8995.48 337
8996.37 363
8997.27 346
8998.16 389
8999.06 337
8999.95 348
9000.85 357
9001.74 365
9002.64 327
9003.54 340
9004.43 383
9005.33 324
9006.22 353
9007.12 326
9008.01 338
9008.91 348
9009.81 356
9010.70 358
9011.60 321
9012.50 313
9013.39 350
9014.29 372
9015.18 355
9016.08 314
9016.98 352
9017.87 347
9018.77 372
9019.67 366
9020.56 329
9021.46 322
9022.36 362
9023.25 346
9024.15 350
9025.05 412
9025.94 357
9026.84 352
9027.74 360
9028.63 371
9029.53 307
9030.43 346
9031.32 340
9032.22 350
9033.12 372
9034.02 334
9034.91 302
9035.81 311
9036.71 360
9037.61 333
9038.50 371
9039.40 401
9040.30 319
9041.20 348
9042.09 336
9042.99 420
9043.89 368
9044.79 372
9045.68 347
9046.58 366
9047.48 404
9048.38 327
9049.28 337
9050.17 331
9051.07 346
9051.97 359
9052.87 336
9053.77 387
9054.66 346
9055.56 385
9056.46 360
9057.36 359
9058.26 356
9059.16 357
9060.06 329
9060.95 328
9061.85 345
9062.75 364
9063.65 401
9064.55 361
9065.45 383
9066.35 354
9067.25 327
9068.14 352
9069.04 391
9069.94 312
9070.84 340
9071.74 375
9072.64 372
9073.54 353
9074.44 391
9075.34 367
9076.24 357
9077.14 362
9078.04 339
9078.93 294
9079.83 364
9080.73 371
9081.63 388
9082.53 341
9083.43 318
9084.33 361
9085.23 371
9086.13 365
9087.03 363
9087.93 366
9088.83 404
9089.73 366
9090.63 346
9091.53 383
9092.43 411
9093.33 364
9094.23 352
9095.13 346
9096.03 371
9096.93 341
9097.83 342
9098.73 358
9099.63 382
9100.54 357
9101.44 379
9102.34 363
9103.24 395
9104.14 352
9105.04 322
9105.94 355
9106.84 384
9107.74 380
9108.64 346
9109.54 350
9110.44 328
9111.35 328
9112.25 352
9113.15 347
9114.05 356
9114.95 369
9115.85 402
9116.75 332
9117.65 370
9118.56 331
9119.46 345
9120.36 333
9121.26 341
9122.16 329
9123.06 368
9123.97 335
9124.87 347
9125.77 355
9126.67 348
9127.57 354
9128.47 385
9129.38 343
9130.28 338
9131.18 315
9132.08 324
9132.98 370
9133.89 356
9134.79 329
9135.69 338
9136.59 327
9137.50 311
9138.40 347
9139.30 310
9140.20 320
9141.11 308
9142.01 364
9142.91 348
9143.81 370
9144.72 367
9145.62 375
9146.52 363
9147.42 369
9148.33 367
9149.23 338
9150.13 329
9151.04 333
9151.94 356
9152.84 334
9153.75 303
9154.65 321
9155.55 334
9156.46 361
9157.36 309
9158.26 349
9159.17 348
9160.07 332
9160.97 320
9161.88 316
9162.78 316
9163.68 339
9164.59 327
9165.49 332
9166.40 351
9167.30 333
9168.20 322
9169.11 333
9170.01 327
9170.92 304
9171.82 294
9172.72 295
9173.63 329
9174.53 325
9175.44 322
9176.34 325
9177.24 363
9178.15 383
9179.05 356
9179.96 327
9180.86 363
9181.77 313
9182.67 323
9183.58 354
9184.48 337
9185.39 380
9186.29 339
9187.20 351
9188.10 297
9189.01 322
9189.91 341
9190.82 346
9191.72 326
9192.63 367
9193.53 355
9194.44 401
9195.34 327
9196.25 352
9197.15 328
9198.06 368
9198.96 446
9199.87 411
9200.77 396
9201.68 412
9202.58 465
9203.49 410
9204.40 401
9205.30 387
9206.21 336
9207.11 368
9208.02 391
9208.92 348
9209.83 317
9210.74 300
9211.64 333
9212.55 355
9213.45 360
9214.36 320
9215.27 347
9216.17 389
9217.08 321
9217.99 369
9218.89 361
9219.80 353
9220.71 342
9221.61 331
9222.52 315
9223.43 349
9224.33 299
9225.24 298
9226.15 321
9227.05 349
9227.96 351
9228.87 303
9229.77 357
9230.68 363
9231.59 345
9232.49 345
9233.40 372
9234.31 334
9235.22 329
9236.12 303
9237.03 356
9237.94 351
9238.84 367
9239.75 387
9240.66 394
9241.57 373
9242.47 379
9243.38 337
9244.29 326
9245.20 323
9246.11 303
9247.01 335
9247.92 371
9248.83 363
9249.74 298
9250.64 346
9251.55 289
9252.46 295
9253.37 305
9254.28 304
9255.19 303
9256.09 293
9257.00 332
9257.91 314
9258.82 289
9259.73 302
9260.64 314
9261.54 309
9262.45 313
9263.36 325
9264.27 361
9265.18 363
9266.09 380
9267.00 309
9267.90 340
9268.81 331
9269.72 373
9270.63 306
9271.54 266
9272.45 334
9273.36 343
9274.27 310
9275.18 310
9276.09 365
9277.00 336
9277.90 311
9278.81 315
9279.72 316
9280.63 350
9281.54 338
9282.45 327
9283.36 292
9284.27 326
9285.18 331
9286.09 331
9287.00 326
9287.91 314
9288.82 344
9289.73 324
9290.64 304
9291.55 315
9292.46 311
9293.37 366
9294.28 316
9295.19 309
9296.10 313
9297.01 383
9297.92 335
9298.83 306
9299.74 350
9300.65 363
9301.56 381
9302.47 405
9303.38 353
9304.29 304
9305.20 357
9306.12 382
9307.03 359
9307.94 380
9308.85 323
9309.76 376
9310.67 404
9311.58 392
9312.49 363
9313.40 401
9314.31 378
9315.22 368
9316.14 317
9317.05 320
9317.96 301
9318.87 312
9319.78 333
9320.69 361
9321.60 297
9322.52 373
9323.43 368
9324.34 311
9325.25 296
9326.16 315
9327.07 319
9327.99 344
9328.90 316
9329.81 309
9330.72 327
9331.63 321
9332.54 318
9333.46 302
9334.37 305
9335.28 338
9336.19 329
9337.11 327
9338.02 343
9338.93 343
9339.84 359
9340.75 341
9341.67 319
9342.58 310
9343.49 322
9344.40 354
9345.32 333
9346.23 388
9347.14 328
9348.06 342
9348.97 349
9349.88 322
9350.79 326
9351.71 331
9352.62 323
9353.53 366
9354.45 340
9355.36 336
9356.27 316
9357.19 335
9358.10 314
9359.01 335
9359.93 311
9360.84 347
9361.75 328
9362.67 332
9363.58 309
9364.49 324
9365.41 321
9366.32 327
9367.23 301
9368.15 310
9369.06 339
9369.97 356
9370.89 338
9371.80 307
9372.72 329
9373.63 319
9374.54 347
9375.46 347
9376.37 343
9377.29 308
9378.20 322
9379.12 312
9380.03 320
9380.94 301
9381.86 319
9382.77 345
9383.69 387
9384.60 370
9385.52 356
9386.43 359
9387.35 389
9388.26 381
9389.18 382
9390.09 389
9391.01 369
9391.92 367
9392.84 390
9393.75 411
9394.67 442
9395.58 428
9396.50 432
9397.41 426
9398.33 389
9399.24 375
9400.16 388
9401.07 332
9401.99 317
9402.90 302
9403.82 378
9404.73 373
9405.65 328
9406.56 359
9407.48 338
9408.40 356
9409.31 312
9410.23 369
9411.14 345
9412.06 336
9412.98 350
9413.89 298
9414.81 313
9415.72 309
9416.64 338
9417.56 351
9418.47 315
9419.39 333
9420.30 356
9421.22 338
9422.14 340
9423.05 323
9423.97 339
9424.89 350
9425.80 346
9426.72 378
9427.64 422
9428.55 334
9429.47 337
9430.39 363
9431.30 366
9432.22 362
9433.14 361
9434.05 320
9434.97 361
9435.89 387
9436.80 366
9437.72 391
9438.64 391
9439.56 332
9440.47 358
9441.39 353
9442.31 416
9443.23 358
9444.14 364
9445.06 352
9445.98 365
9446.90 394
9447.81 410
9448.73 364
9449.65 397
9450.57 459
9451.48 494
9452.40 574
9453.32 564
9454.24 634
9455.16 624
9456.07 582
9456.99 506
9457.91 480
9458.83 474
9459.75 404
9460.66 363
9461.58 394
9462.50 348
9463.42 335
9464.34 349
9465.26 394
9466.18 318
9467.09 372
9468.01 366
9468.93 337
9469.85 348
9470.77 341
9471.69 369
9472.61 319
9473.53 366
9474.44 361
9475.36 329
9476.28 335
9477.20 352
9478.12 364
9479.04 357
9479.96 357
9480.88 338
9481.80 339
9482.72 355
9483.64 361
9484.56 359
9485.47 343
9486.39 343
9487.31 330
9488.23 388
9489.15 370
9490.07 323
9490.99 323
9491.91 311
9492.83 334
9493.75 359
9494.67 378
9495.59 348
9496.51 384
9497.43 331
9498.35 336
9499.27 353
9500.19 298
9501.11 332
9502.03 355
9502.95 318
9503.87 340
9504.79 375
9505.71 348
9506.63 320
9507.56 326
9508.48 376
9509.40 373
9510.32 340
9511.24 332
9512.16 321
9513.08 354
9514.00 379
9514.92 355
9515.84 311
9516.76 347
9517.68 340
9518.61 321
9519.53 297
9520.45 343
9521.37 338
9522.29 326
9523.21 353
9524.13 338
9525.05 331
9525.98 363
9526.90 352
9527.82 384
9528.74 421
9529.66 416
9530.58 458
9531.50 490
9532.43 487
9533.35 477
9534.27 435
9535.19 427
9536.11 428
9537.04 398
9537.96 417
9538.88 408
9539.80 404
9540.72 380
9541.65 386
9542.57 362
9543.49 388
9544.41 390
9545.34 387
9546.26 311
9547.18 335
9548.10 374
9549.03 368
9549.95 369
9550.87 307
9551.79 311
9552.72 351
9553.64 344
9554.56 326
9555.48 306
9556.41 360
9557.33 326
9558.25 321
9559.18 342
9560.10 336
9561.02 346
9561.95 366
9562.87 335
9563.79 311
9564.72 273
9565.64 313
9566.56 370
9567.49 333
9568.41 352
9569.33 356
9570.26 363
9571.18 368
9572.10 325
9573.03 340
9573.95 368
9574.88 357
9575.80 372
9576.72 345
9577.65 391
9578.57 376
9579.49 323
9580.42 345
9581.34 368
9582.27 314
9583.19 342
9584.12 357
9585.04 358
9585.96 334
9586.89 335
9587.81 367
9588.74 329
9589.66 328
9590.59 328
9591.51 322
9592.44 305
9593.36 334
9594.29 354
9595.21 370
9596.14 338
9597.06 371
9597.98 331
9598.91 300
9599.83 328
9600.76 372
9601.68 346
9602.61 409
9603.54 351
9604.46 311
9605.39 352
9606.31 355
9607.24 348
9608.16 352
9609.09 364
9610.01 401
9610.94 358
9611.86 357
9612.79 364
9613.72 337
9614.64 347
9615.57 366
9616.49 357
9617.42 375
9618.34 368
9619.27 335
9620.20 366
9621.12 363
9622.05 380
9622.97 337
9623.90 413
9624.83 388
9625.75 357
9626.68 393
9627.61 444
9628.53 441
9629.46 358
9630.39 392
9631.31 405
9632.24 446
9633.16 452
9634.09 410
9635.02 425
9635.95 406
9636.87 444
9637.80 448
9638.73 446
9639.65 464
9640.58 469
9641.51 448
9642.43 427
9643.36 436
9644.29 448
9645.22 452
9646.14 503
9647.07 488
9648.00 502
9648.92 532
9649.85 545
9650.78 522
9651.71 581
9652.63 584
9653.56 528
9654.49 586
9655.42 493
9656.34 491
9657.27 439
9658.20 464
9659.13 472
9660.06 470
9660.98 443
9661.91 478
9662.84 450
9663.77 428
9664.70 448
9665.62 493
9666.55 477
9667.48 438
9668.41 472
9669.34 448
9670.27 473
9671.19 458
9672.12 465
9673.05 479
9673.98 487
9674.91 547
9675.84 518
9676.77 480
9677.70 447
9678.62 492
9679.55 537
9680.48 553
9681.41 515
9682.34 507
9683.27 541
9684.20 611
9685.13 590
9686.06 556
9686.99 528
9687.91 558
9688.84 578
9689.77 596
9690.70 561
9691.63 554
9692.56 586
9693.49 599
9694.42 598
9695.35 629
9696.28 686
9697.21 714
9698.14 768
9699.07 707
9700.00 712
9700.93 815
9701.86 761
9702.79 710
9703.72 609
9704.65 635
9705.58 600
9706.51 601
9707.44 558
9708.37 564
9709.30 555
9710.23 571
9711.16 589
9712.09 603
9713.02 605
9713.95 673
9714.88 702
9715.81 624
9716.74 612
9717.67 683
9718.61 653
9719.54 587
9720.47 555
9721.40 533
9722.33 521
9723.26 556
9724.19 498
9725.12 500
9726.05 500
9726.98 449
9727.92 511
9728.85 530
9729.78 525
9730.71 540
9731.64 564
9732.57 566
9733.50 500
9734.43 529
9735.37 492
9736.30 553
9737.23 491
9738.16 543
9739.09 572
9740.02 577
9740.96 544
9741.89 483
9742.82 484
9743.75 544
9744.68 523
9745.62 540
9746.55 514
9747.48 479
9748.41 509
9749.34 505
9750.28 472
9751.21 553
9752.14 565
9753.07 557
9754.01 604
9754.94 555
9755.87 562
9756.80 504
9757.74 537
9758.67 574
9759.60 507
9760.53 532
9761.47 542
9762.40 544
9763.33 502
9764.27 503
9765.20 485
9766.13 577
9767.07 568
9768.00 563
9768.93 609
9769.86 595
9770.80 530
9771.73 590
9772.66 588
9773.60 593
9774.53 541
9775.47 593
9776.40 588
9777.33 625
9778.27 657
9779.20 714
9780.13 754
9781.07 715
9782.00 756
9782.93 780
9783.87 852
9784.80 870
9785.74 832
9786.67 822
9787.60 789
9788.54 710
9789.47 699
9790.41 615
9791.34 642
9792.28 624
9793.21 588
9794.14 633
9795.08 683
9796.01 729
9796.95 780
9797.88 815
9798.82 784
9799.75 803
9800.69 803
9801.62 788
9802.56 758
9803.49 625
9804.42 595
9805.36 591
9806.29 552
9807.23 471
9808.16 501
9809.10 478
9810.03 452
9810.97 511
9811.91 465
9812.84 440
9813.78 505
9814.71 486
9815.65 464
9816.58 517
9817.52 455
9818.45 450
9819.39 503
9820.32 499
9821.26 483
9822.20 447
9823.13 518
9824.07 489
9825.00 419
9825.94 475
9826.87 467
9827.81 510
9828.75 437
9829.68 398
9830.62 440
9831.55 466
9832.49 449
9833.43 419
9834.36 430
9835.30 449
9836.24 472
9837.17 478
9838.11 480
9839.05 480
9839.98 467
9840.92 486
9841.86 449
9842.79 413
9843.73 472
9844.67 467
9845.60 469
9846.54 442
9847.48 444
9848.41 428
9849.35 438
9850.29 484
9851.22 545
9852.16 504
9853.10 498
9854.04 454
9854.97 460
9855.91 485
9856.85 486
9857.79 429
9858.72 471
9859.66 450
9860.60 447
9861.54 437
9862.47 432
9863.41 459
9864.35 412
9865.29 461
9866.22 479
9867.16 464
9868.10 439
9869.04 423
9869.98 421
9870.91 411
9871.85 420
9872.79 451
9873.73 440
9874.67 440
9875.60 467
9876.54 480
9877.48 427
9878.42 449
9879.36 454
9880.30 511
9881.24 480
9882.17 430
9883.11 456
9884.05 432
9884.99 436
9885.93 439
9886.87 469
9887.81 443
9888.74 507
9889.68 475
9890.62 402
9891.56 380
9892.50 475
9893.44 471
9894.38 410
9895.32 419
9896.26 419
9897.20 413
9898.14 394
9899.08 407
9900.01 424
9900.95 443
9901.89 468
9902.83 469
9903.77 414
9904.71 424
9905.65 468
9906.59 443
9907.53 506
9908.47 481
9909.41 431
9910.35 467
9911.29 474
9912.23 449
9913.17 462
9914.11 482
9915.05 486
9915.99 488
9916.93 488
9917.87 460
9918.81 452
9919.75 451
9920.69 482
9921.63 515
9922.57 550
9923.51 564
9924.46 711
9925.40 780
9926.34 872
9927.28 1011
9928.22 957
9929.16 1044
9930.10 975
9931.04 916
9931.98 797
9932.92 723
9933.86 687
9934.80 644
9935.75 585
9936.69 538
9937.63 516
9938.57 491
9939.51 474
9940.45 490
9941.39 477
9942.34 504
9943.28 472
9944.22 528
9945.16 502
9946.10 473
9947.04 491
9947.98 519
9948.93 512
9949.87 501
9950.81 475
9951.75 449
9952.69 448
9953.64 397
9954.58 409
9955.52 460
9956.46 395
9957.40 409
9958.35 410
9959.29 459
9960.23 454
9961.17 506
9962.12 459
9963.06 469
9964.00 475
9964.94 457
9965.89 456
9966.83 490
9967.77 548
9968.71 459
9969.66 409
9970.60 454
9971.54 474
9972.48 472
9973.43 456
9974.37 386
9975.31 390
9976.26 411
9977.20 408
9978.14 389
9979.09 336
9980.03 386
9980.97 386
9981.92 376
9982.86 381
9983.80 428
9984.75 424
9985.69 405
9986.63 371
9987.58 428
9988.52 389
9989.46 416
9990.41 367
9991.35 353
9992.30 369
9993.24 392
9994.18 378
9995.13 441
9996.07 383
9997.01 356
9997.96 411
9998.90 470
9999.85 408
10000.79 385
10001.74 403
10002.68 393
10003.62 408
10004.57 375
10005.51 416
10006.46 420
10007.40 381
10008.35 399
10009.29 386
10010.24 382
10011.18 374
10012.13 390
10013.07 355
10014.01 367
10014.96 412
10015.90 382
10016.85 405
10017.79 423
10018.74 357
10019.68 401
10020.63 353
10021.58 366
10022.52 386
10023.47 372
10024.41 364
10025.36 340
10026.30 358
10027.25 357
10028.19 364
10029.14 349
10030.08 382
10031.03 397
10031.98 341
10032.92 341
10033.87 338
10034.81 324
10035.76 342
10036.70 332
10037.65 364
10038.60 359
10039.54 351
10040.49 354
10041.43 310
10042.38 321
10043.33 343
10044.27 352
10045.22 328
10046.17 329
10047.11 340
10048.06 337
10049.01 361
10049.95 339
10050.90 346
10051.84 337
10052.79 331
10053.74 329
10054.69 360
10055.63 345
10056.58 326
10057.53 385
10058.47 342
10059.42 333
10060.37 349
10061.31 390
10062.26 340
10063.21 314
10064.16 382
10065.10 371
10066.05 340
10067.00 352
10067.94 334
10068.89 387
10069.84 327
10070.79 328
10071.73 349
10072.68 300
10073.63 352
10074.58 308
10075.53 336
10076.47 335
10077.42 337
10078.37 345
10079.32 322
10080.26 359
10081.21 348
10082.16 344
10083.11 345
10084.06 319
10085.01 363
10085.95 373
10086.90 365
10087.85 285
10088.80 331
10089.75 317
10090.70 334
10091.64 335
10092.59 339
10093.54 339
10094.49 336
10095.44 344
10096.39 334
10097.34 353
10098.28 319
10099.23 348
10100.18 336
10101.13 350
10102.08 327
10103.03 309
10103.98 352
10104.93 322
10105.88 298
10106.83 305
10107.78 329
10108.72 378
10109.67 347
10110.62 332
10111.57 304
10112.52 356
10113.47 310
10114.42 318
10115.37 327
10116.32 308
10117.27 308
10118.22 264
10119.17 318
10120.12 361
10121.07 344
10122.02 296
10122.97 316
10123.92 292
10124.87 312
10125.82 288
10126.77 292
10127.72 298
10128.67 322
10129.62 287
10130.57 308
10131.52 321
10132.47 334
10133.42 341
10134.37 337
10135.32 355
10136.27 320
10137.22 335
10138.18 305
10139.13 343
10140.08 345
10141.03 302
10141.98 349
10142.93 377
10143.88 364
10144.83 328
10145.78 300
10146.73 352
10147.68 322
10148.64 307
10149.59 312
10150.54 309
10151.49 329
10152.44 353
10153.39 344
10154.34 323
10155.30 343
10156.25 340
10157.20 314
10158.15 342
10159.10 357
10160.05 340
10161.01 330
10161.96 327
10162.91 335
10163.86 388
10164.81 412
10165.76 352
10166.72 299
10167.67 328
10168.62 319
10169.57 352
10170.53 330
10171.48 366
10172.43 328
10173.38 406
10174.33 389
10175.29 333
10176.24 383
10177.19 390
10178.14 376
10179.10 410
10180.05 363
10181.00 322
10181.96 375
10182.91 404
10183.86 403
10184.81 364
10185.77 397
10186.72 425
10187.67 455
10188.63 421
10189.58 379
10190.53 376
10191.49 465
10192.44 461
10193.39 403
10194.35 439
10195.30 430
10196.25 468
10197.21 432
10198.16 473
10199.11 465
10200.07 488
10201.02 438
10201.97 456
10202.93 452
10203.88 446
10204.84 512
10205.79 524
10206.74 572
10207.70 564
10208.65 554
10209.60 552
10210.56 603
10211.51 468
10212.47 432
10213.42 473
10214.38 467
10215.33 489
10216.28 452
10217.24 422
10218.19 446
10219.15 448
10220.10 402
10221.06 476
10222.01 423
10222.97 395
10223.92 393
10224.88 383
10225.83 393
10226.79 419
10227.74 414
10228.70 461
10229.65 440
10230.61 435
10231.56 477
10232.52 472
10233.47 500
10234.43 522
10235.38 524
10236.34 524
10237.29 531
10238.25 506
10239.20 510
10240.16 515
10241.11 541
10242.07 432
10243.03 453
10243.98 397
10244.94 418
10245.89 398
10246.85 352
10247.80 340
10248.76 365
10249.72 380
10250.67 390
10251.63 367
10252.58 346
10253.54 379
10254.50 381
10255.45 398
10256.41 381
10257.36 364
10258.32 362
10259.28 316
10260.23 351
10261.19 323
10262.15 367
10263.10 320
10264.06 334
10265.02 317
10265.97 323
10266.93 337
10267.89 343
10268.84 318
10269.80 291
10270.76 291
10271.71 337
10272.67 354
10273.63 331
10274.59 352
10275.54 374
10276.50 401
10277.46 339
10278.41 340
10279.37 324
10280.33 317
10281.29 325
10282.24 329
10283.20 304
10284.16 298
10285.12 333
10286.07 343
10287.03 295
10287.99 283
10288.95 351
10289.91 377
10290.86 344
10291.82 319
10292.78 324
10293.74 353
10294.70 348
10295.65 315
10296.61 298
10297.57 333
10298.53 343
10299.49 328
10300.44 310
10301.40 282
10302.36 282
10303.32 325
10304.28 326
10305.24 341
10306.20 374
10307.15 353
10308.11 345
10309.07 350
10310.03 300
10310.99 330
10311.95 300
10312.91 301
10313.87 278
10314.82 315
10315.78 286
10316.74 344
10317.70 310
10318.66 311
10319.62 303
10320.58 279
10321.54 342
10322.50 318
10323.46 295
10324.42 303
10325.38 304
10326.34 287
10327.29 304
10328.25 303
10329.21 337
10330.17 269
10331.13 309
10332.09 330
10333.05 337
10334.01 285
10334.97 316
10335.93 324
10336.89 344
10337.85 376
10338.81 317
10339.77 307
10340.73 273
10341.69 283
10342.65 306
10343.61 317
10344.57 304
10345.54 300
10346.50 305
10347.46 320
10348.42 297
10349.38 301
10350.34 342
10351.30 318
10352.26 289
10353.22 289
10354.18 340
10355.14 288
10356.10 291
10357.06 288
10358.02 286
10358.99 271
10359.95 259
10360.91 274
10361.87 272
10362.83 289
10363.79 283
10364.75 297
10365.71 310
10366.68 286
10367.64 311
10368.60 323
10369.56 268
10370.52 272
10371.48 279
10372.44 317
10373.41 284
10374.37 288
10375.33 274
10376.29 274
10377.25 294
10378.22 310
10379.18 290
10380.14 257
10381.10 282
10382.06 270
10383.03 318
10383.99 287
10384.95 303
10385.91 309
10386.88 298
10387.84 283
10388.80 257
10389.76 302
10390.72 297
10391.69 275
10392.65 274
10393.61 314
10394.58 275
10395.54 285
10396.50 297
10397.46 290
10398.43 288
10399.39 267
10400.35 289
10401.32 259
10402.28 261
10403.24 289
10404.20 294
10405.17 277
10406.13 304
10407.09 289
10408.06 290
10409.02 266
10409.98 288
10410.95 280
10411.91 292
10412.88 300
10413.84 289
10414.80 295
10415.77 346
10416.73 367
10417.69 356
10418.66 383
10419.62 338
10420.59 350
10421.55 364
10422.51 321
10423.48 313
10424.44 301
10425.41 308
10426.37 341
10427.33 354
10428.30 361
10429.26 341
10430.23 331
10431.19 308
10432.16 292
10433.12 327
10434.08 335
10435.05 307
10436.01 274
10436.98 283
10437.94 270
10438.91 257
10439.87 303
10440.84 350
10441.80 290
10442.77 270
10443.73 284
10444.70 276
10445.66 269
10446.63 316
10447.59 277
10448.56 247
10449.52 285
10450.49 281
10451.45 258
10452.42 271
10453.38 270
10454.35 307
10455.32 340
10456.28 271
10457.25 243
10458.21 253
10459.18 284
10460.14 288
10461.11 266
10462.08 266
10463.04 260
10464.01 248
10464.97 264
10465.94 263
10466.90 259
10467.87 302
10468.84 290
10469.80 271
10470.77 241
10471.74 240
10472.70 281
10473.67 288
10474.63 254
10475.60 232
10476.57 259
10477.53 233
10478.50 274
10479.47 256
10480.43 206
10481.40 254
10482.37 269
10483.33 251
10484.30 273
10485.27 261
10486.24 278
10487.20 293
10488.17 260
10489.14 244
10490.10 247
10491.07 267
10492.04 275
10493.01 263
10493.97 272
10494.94 286
10495.91 251
10496.87 227
10497.84 233
10498.81 231
10499.78 287
10500.74 282
10501.71 299
10502.68 286
10503.65 254
10504.62 312
10505.58 290
10506.55 305
10507.52 265
10508.49 257
10509.46 272
10510.42 270
10511.39 273
10512.36 280
10513.33 280
10514.30 321
10515.26 273
10516.23 259
10517.20 269
10518.17 254
10519.14 288
10520.11 289
10521.08 275
10522.04 276
10523.01 264
10523.98 248
10524.95 275
10525.92 289
10526.89 283
10527.86 236
10528.83 245
10529.79 266
10530.76 266
10531.73 272
10532.70 230
10533.67 267
10534.64 238
10535.61 270
10536.58 240
10537.55 277
10538.52 244
10539.49 264
10540.46 286
10541.43 277
10542.39 297
10543.36 285
10544.33 253
10545.30 266
10546.27 269
10547.24 263
10548.21 261
10549.18 266
10550.15 253
10551.12 286
10552.09 275
10553.06 277
10554.03 307
10555.00 235
10555.97 299
10556.94 287
10557.91 292
10558.88 314
10559.85 262
10560.82 282
10561.80 291
10562.77 292
10563.74 263
10564.71 285
10565.68 259
10566.65 265
10567.62 244
10568.59 267
10569.56 285
10570.53 259
10571.50 271
10572.47 248
10573.44 253
10574.41 238
10575.39 292
10576.36 265
10577.33 301
10578.30 275
10579.27 281
10580.24 262
10581.21 257
10582.18 241
10583.16 261
10584.13 281
10585.10 273
10586.07 273
10587.04 263
10588.01 243
10588.99 265
10589.96 272
10590.93 249
10591.90 316
10592.87 299
10593.84 255
10594.82 266
10595.79 259
10596.76 264
10597.73 256
10598.70 268
10599.68 321
10600.65 297
10601.62 292
10602.59 271
10603.57 257
10604.54 273
10605.51 269
10606.48 251
10607.46 260
10608.43 265
10609.40 283
10610.37 268
10611.35 269
10612.32 277
10613.29 302
10614.27 265
10615.24 229
10616.21 278
10617.18 269
10618.16 326
10619.13 297
10620.10 268
10621.08 324
10622.05 304
10623.02 279
10624.00 280
10624.97 260
10625.94 300
10626.92 292
10627.89 313
10628.86 331
10629.84 241
10630.81 270
10631.78 297
10632.76 312
10633.73 352
10634.71 347
10635.68 360
10636.65 426
10637.63 449
10638.60 420
10639.58 432
10640.55 444
10641.52 441
10642.50 443
10643.47 422
10644.45 357
10645.42 324
10646.39 344
10647.37 304
10648.34 305
10649.32 305
10650.29 321
10651.27 292
10652.24 265
10653.22 301
10654.19 280
10655.17 311
10656.14 286
10657.12 300
10658.09 288
10659.07 261
10660.04 289
10661.01 280
10661.99 260
10662.97 261
10663.94 254
10664.92 295
10665.89 252
10666.87 258
10667.84 238
10668.82 297
10669.79 301
10670.77 271
10671.74 249
10672.72 270
10673.69 275
10674.67 283
10675.65 287
10676.62 261
10677.60 259
10678.57 272
10679.55 268
10680.52 274
10681.50 274
10682.48 303
10683.45 293
10684.43 298
10685.40 263
10686.38 254
10687.36 288
10688.33 264
10689.31 287
10690.29 286
10691.26 275
10692.24 271
10693.22 261
10694.19 253
10695.17 245
10696.14 280
10697.12 310
10698.10 300
10699.08 238
10700.05 267
10701.03 316
10702.01 266
10702.98 269
10703.96 254
10704.94 276
10705.91 312
10706.89 241
10707.87 254
10708.85 271
10709.82 280
10710.80 244
10711.78 266
10712.75 270
10713.73 269
10714.71 268
10715.69 266
10716.66 258
10717.64 276
10718.62 293
10719.60 292
10720.57 280
10721.55 279
10722.53 272
10723.51 251
10724.49 272
10725.46 246
10726.44 253
10727.42 283
10728.40 256
10729.38 243
10730.35 261
10731.33 242
10732.31 262
10733.29 269
10734.27 302
10735.25 316
10736.22 291
10737.20 303
10738.18 287
10739.16 309
10740.14 225
10741.12 277
10742.10 284
10743.08 256
10744.05 242
10745.03 273
10746.01 246
10746.99 240
10747.97 274
10748.95 243
10749.93 271
10750.91 264
10751.89 299
10752.87 340
10753.84 335
10754.82 309
10755.80 375
10756.78 373
10757.76 372
10758.74 363
10759.72 344
10760.70 324
10761.68 274
10762.66 282
10763.64 313
10764.62 274
10765.60 269
10766.58 276
10767.56 264
10768.54 256
10769.52 261
10770.50 293
10771.48 280
10772.46 260
10773.44 235
10774.42 279
10775.40 311
10776.38 300
10777.36 242
10778.34 255
10779.32 231
10780.30 232
10781.28 282
10782.26 256
10783.24 269
10784.22 252
10785.20 262
10786.19 275
10787.17 261
10788.15 260
10789.13 238
10790.11 263
10791.09 263
10792.07 266
10793.05 285
10794.03 279
10795.01 254
10796.00 240
10796.98 234
10797.96 241
10798.94 265
10799.92 267
10800.90 247
10801.88 256
10802.86 267
10803.85 291
10804.83 257
10805.81 248
10806.79 266
10807.77 314
10808.75 274
10809.74 230
10810.72 252
10811.70 266
10812.68 216
10813.66 238
10814.65 251
10815.63 253
10816.61 242
10817.59 247
10818.57 288
10819.56 278
10820.54 223
10821.52 252
10822.50 288
10823.49 266
10824.47 233
10825.45 270
10826.43 252
10827.42 263
10828.40 318
10829.38 292
10830.36 275
10831.35 308
10832.33 276
10833.31 267
10834.30 246
10835.28 252
10836.26 258
10837.25 275
10838.23 269
10839.21 265
10840.19 255
10841.18 247
10842.16 279
10843.14 246
10844.13 235
10845.11 260
10846.09 314
10847.08 264
10848.06 305
10849.05 314
10850.03 286
10851.01 247
10852.00 259
10852.98 250
10853.96 259
10854.95 270
10855.93 272
10856.92 235
10857.90 238
10858.88 267
10859.87 263
10860.85 253
10861.84 266
10862.82 286
10863.80 291
10864.79 304
10865.77 278
10866.76 279
10867.74 268
10868.73 275
10869.71 273
10870.70 314
10871.68 346
10872.67 311
10873.65 248
10874.63 250
10875.62 306
10876.60 321
10877.59 317
10878.57 313
10879.56 344
10880.54 313
10881.53 327
10882.51 322
10883.50 354
10884.48 339
10885.47 340
10886.46 316
10887.44 317
10888.43 354
10889.41 328
10890.40 322
10891.38 336
10892.37 312
10893.35 301
10894.34 351
10895.33 336
10896.31 302
10897.30 336
10898.28 341
10899.27 331
10900.25 365
10901.24 356
10902.23 305
10903.21 335
10904.20 315
10905.18 334
10906.17 332
10907.16 360
10908.14 346
10909.13 314
10910.12 350
10911.10 395
10912.09 348
10913.08 375
10914.06 357
10915.05 374
10916.04 406
10917.02 359
10918.01 391
10919.00 351
10919.98 388
10920.97 398
10921.96 374
10922.94 379
10923.93 385
10924.92 435
10925.90 471
10926.89 411
10927.88 439
10928.87 400
10929.85 403
10930.84 423
10931.83 400
10932.82 375
10933.80 399
10934.79 436
10935.78 441
10936.77 418
10937.75 422
10938.74 425
10939.73 431
10940.72 453
10941.70 440
10942.69 429
10943.68 428
10944.67 443
10945.66 474
10946.64 466
10947.63 460
10948.62 430
10949.61 491
10950.60 549
10951.58 545
10952.57 540
10953.56 618
10954.55 650
10955.54 671
10956.53 710
10957.52 743
10958.50 763
10959.49 782
10960.48 818
10961.47 832
10962.46 807
10963.45 700
10964.44 671
10965.42 659
10966.41 553
10967.40 589
10968.39 555
10969.38 519
10970.37 550
10971.36 563
10972.35 545
10973.34 562
10974.33 523
10975.32 543
10976.31 579
10977.29 550
10978.28 509
10979.27 553
10980.26 516
10981.25 569
10982.24 596
10983.23 583
10984.22 582
10985.21 591
10986.20 625
10987.19 573
10988.18 588
10989.17 576
10990.16 614
10991.15 660
10992.14 662
10993.13 714
10994.12 865
10995.11 871
10996.10 967
10997.09 1085
10998.08 1229
10999.07 1297
11000.06 1446
11001.05 1402
11002.05 1275
11003.04 1224
11004.03 1169
11005.02 1008
11006.01 915
11007.00 782
11007.99 780
11008.98 692
11009.97 597
11010.96 590
11011.95 560
11012.94 546
11013.94 594
11014.93 632
11015.92 546
11016.91 582
11017.90 526
11018.89 502
11019.88 487
11020.87 497
11021.87 510
11022.86 519
11023.85 473
11024.84 499
11025.83 496
11026.82 487
11027.81 462
11028.81 487
11029.80 482
11030.79 469
11031.78 426
11032.77 464
11033.77 511
11034.76 482
11035.75 502
11036.74 494
11037.73 499
11038.73 526
11039.72 553
11040.71 537
11041.70 544
11042.70 462
11043.69 446
11044.68 460
11045.67 439
11046.67 397
11047.66 389
11048.65 426
11049.64 443
11050.64 438
11051.63 406
11052.62 369
11053.61 421
11054.61 411
11055.60 397
11056.59 375
11057.59 428
11058.58 412
11059.57 389
11060.57 354
11061.56 395
11062.55 419
11063.55 382
11064.54 389
11065.53 408
11066.53 378
11067.52 365
11068.51 377
11069.51 368
11070.50 418
11071.49 412
11072.49 422
11073.48 430
11074.48 405
11075.47 416
11076.46 460
11077.46 387
11078.45 379
11079.45 394
11080.44 392
11081.43 378
11082.43 374
11083.42 351
11084.42 384
11085.41 391
11086.40 409
11087.40 380
11088.39 344
11089.39 341
11090.38 376
11091.38 400
11092.37 406
11093.37 363
11094.36 412
11095.36 380
11096.35 364
11097.35 359
11098.34 348
11099.34 348
11100.33 379
11101.33 359
11102.32 350
11103.32 319
11104.31 334
11105.31 331
11106.30 351
11107.30 372
11108.29 323
11109.29 361
11110.28 368
11111.28 375
11112.27 391
11113.27 402
11114.26 350
11115.26 340
11116.26 357
11117.25 339
11118.25 339
11119.24 328
11120.24 345
11121.24 328
11122.23 332
11123.23 347
11124.22 366
11125.22 376
11126.22 356
11127.21 342
11128.21 332
11129.20 331
11130.20 321
11131.20 329
11132.19 322
11133.19 302
11134.19 307
11135.18 360
11136.18 322
11137.18 307
11138.17 309
11139.17 335
11140.17 311
11141.16 332
11142.16 362
11143.16 341
11144.15 344
11145.15 388
11146.15 358
11147.14 354
11148.14 333
11149.14 368
11150.14 326
11151.13 354
11152.13 348
11153.13 351
11154.13 324
11155.12 321
11156.12 284
11157.12 303
11158.12 281
11159.11 308
11160.11 284
11161.11 308
11162.11 290
11163.10 281
11164.10 283
11165.10 274
11166.10 321
11167.10 314
11168.09 271
11169.09 310
11170.09 308
11171.09 312
11172.09 342
11173.08 286
11174.08 337
11175.08 308
11176.08 273
11177.08 284
11178.08 303
11179.08 319
11180.07 304
11181.07 284
11182.07 308
11183.07 307
11184.07 307
11185.07 320
11186.07 305
11187.06 316
11188.06 322
11189.06 336
11190.06 314
11191.06 308
11192.06 291
11193.06 314
11194.06 328
11195.06 304
11196.06 334
11197.06 321
11198.06 296
11199.05 326
11200.05 286
11201.05 310
11202.05 278
11203.05 281
11204.05 314
11205.05 280
11206.05 289
11207.05 321
11208.05 358
11209.05 292
11210.05 292
11211.05 284
11212.05 287
11213.05 289
11214.05 287
11215.05 255
11216.05 291
11217.05 322
11218.05 286
11219.05 274
11220.05 269
11221.05 276
11222.05 290
11223.05 311
11224.05 271
11225.06 270
11226.06 274
11227.06 250
11228.06 243
11229.06 265
11230.06 278
11231.06 263
11232.06 262
11233.06 280
11234.06 283
11235.06 246
11236.06 289
11237.07 280
11238.07 279
11239.07 256
11240.07 249
11241.07 282
11242.07 261
11243.07 277
11244.07 290
11245.08 298
11246.08 282
11247.08 291
11248.08 273
11249.08 271
11250.08 263
11251.09 234
11252.09 243
11253.09 276
11254.09 293
11255.09 335
11256.10 285
11257.10 242
11258.10 278
11259.10 292
11260.10 311
11261.11 266
11262.11 278
11263.11 298
11264.11 285
11265.11 264
11266.12 275
11267.12 279
11268.12 273
11269.12 290
11270.13 326
11271.13 292
11272.13 279
11273.14 254
11274.14 249
11275.14 249
11276.14 274
11277.15 304
11278.15 302
11279.15 299
11280.16 293
11281.16 293
11282.16 273
11283.17 326
11284.17 307
11285.17 308
11286.17 287
11287.18 288
11288.18 302
11289.18 282
11290.19 286
11291.19 306
11292.20 269
11293.20 265
11294.20 273
11295.21 289
11296.21 301
11297.21 276
11298.22 291
11299.22 265
11300.23 292
11301.23 317
11302.23 284
11303.24 312
11304.24 309
11305.25 284
11306.25 277
11307.25 298
11308.26 317
11309.26 292
11310.27 321
11311.27 338
11312.28 308
11313.28 354
11314.29 314
11315.29 358
11316.29 350
11317.30 318
11318.30 300
11319.31 328
11320.31 300
11321.32 290
11322.32 250
11323.33 256
11324.33 289
11325.34 263
11326.34 263
11327.35 239
11328.35 229
11329.36 264
11330.36 247
11331.37 252
11332.38 293
11333.38 313
11334.39 275
11335.39 298
11336.40 321
11337.40 313
11338.41 332
11339.41 309
11340.42 315
11341.43 318
11342.43 296
11343.44 340
11344.44 397
11345.45 339
11346.46 284
11347.46 292
11348.47 264
11349.47 283
11350.48 287
11351.49 271
11352.49 303
11353.50 310
11354.50 249
11355.51 248
11356.52 271
11357.52 257
11358.53 273
11359.54 262
11360.54 268
11361.55 238
11362.56 280
11363.56 262
11364.57 292
11365.58 233
11366.58 253
11367.59 251
11368.60 263
11369.61 217
11370.61 220
11371.62 262
11372.63 295
11373.63 258
11374.64 244
11375.65 273
11376.66 247
11377.66 270
11378.67 242
11379.68 249
11380.69 228
11381.69 252
11382.70 245
11383.71 239
11384.72 216
11385.72 239
11386.73 269
11387.74 263
11388.75 261
11389.76 236
11390.76 257
11391.77 258
11392.78 252
11393.79 213
11394.80 242
11395.80 262
11396.81 248
11397.82 240
11398.83 234
11399.84 252
11400.85 248
11401.85 259
11402.86 247
11403.87 249
11404.88 226
11405.89 233
11406.90 203
11407.91 227
11408.91 217
11409.92 229
11410.93 240
11411.94 253
11412.95 274
11413.96 225
11414.97 229
11415.98 240
11416.99 266
11418.00 266
11419.00 254
11420.01 220
11421.02 226
11422.03 226
11423.04 228
11424.05 207
11425.06 254
11426.07 215
11427.08 198
11428.09 225
11429.10 241
11430.11 219
11431.12 236
11432.13 223
11433.14 230
11434.15 273
11435.16 234
11436.17 242
11437.18 244
11438.19 265
11439.20 256
11440.21 233
11441.22 225
11442.23 233
11443.24 247
11444.25 222
11445.26 222
11446.27 251
11447.28 226
11448.29 254
11449.30 240
11450.31 246
11451.32 207
11452.33 230
11453.34 252
11454.36 258
11455.37 251
11456.38 236
11457.39 237
11458.40 236
11459.41 239
11460.42 239
11461.43 268
11462.44 221
11463.45 232
11464.47 209
11465.48 231
11466.49 253
11467.50 242
11468.51 237
11469.52 215
11470.53 257
11471.55 260
11472.56 253
11473.57 249
11474.58 277
11475.59 213
11476.60 231
11477.62 228
11478.63 234
11479.64 221
11480.65 205
11481.66 239
11482.68 222
11483.69 246
11484.70 230
11485.71 218
11486.72 284
11487.74 226
11488.75 235
11489.76 225
11490.77 232
11491.79 238
11492.80 240
11493.81 240
11494.82 218
11495.84 233
11496.85 218
11497.86 216
11498.87 191
11499.89 237
11500.90 272
11501.91 229
11502.93 234
11503.94 202
11504.95 238
11505.96 226
11506.98 261
11507.99 214
11509.00 214
11510.02 233
11511.03 223
11512.04 262
11513.06 242
11514.07 225
11515.08 211
11516.10 220
11517.11 219
11518.13 203
11519.14 199
11520.15 228
11521.17 220
11522.18 225
11523.19 216
11524.21 235
11525.22 204
11526.24 198
11527.25 180
11528.26 224
11529.28 248
11530.29 209
11531.31 214
11532.32 210
11533.33 192
11534.35 196
11535.36 231
11536.38 209
11537.39 230
11538.41 254
11539.42 237
11540.44 247
11541.45 240
11542.47 246
11543.48 228
11544.49 230
11545.51 208
11546.52 220
11547.54 236
11548.55 221
11549.57 232
11550.58 241
11551.60 213
11552.61 201
11553.63 234
11554.64 252
11555.66 227
11556.68 224
11557.69 234
11558.71 235
11559.72 243
11560.74 235
11561.75 215
11562.77 240
11563.78 272
11564.80 228
11565.82 225
11566.83 215
11567.85 218
11568.86 220
11569.88 193
11570.89 209
11571.91 235
11572.93 222
11573.94 219
11574.96 204
11575.97 193
11576.99 234
11578.01 253
11579.02 216
11580.04 220
11581.06 222
11582.07 230
11583.09 222
11584.11 216
11585.12 206
11586.14 176
11587.16 234
11588.17 217
11589.19 221
11590.21 249
11591.22 209
11592.24 215
11593.26 235
11594.27 218
11595.29 229
11596.31 249
11597.32 247
11598.34 258
11599.36 252
11600.38 234
11601.39 263
11602.41 259
11603.43 253
11604.45 256
11605.46 243
11606.48 240
11607.50 244
11608.52 250
11609.53 207
11610.55 219
11611.57 214
11612.59 225
11613.60 209
11614.62 265
11615.64 223
11616.66 236
11617.68 229
11618.69 239
11619.71 245
11620.73 208
11621.75 197
11622.77 231
11623.78 233
11624.80 242
11625.82 220
11626.84 202
11627.86 193
11628.88 208
11629.90 228
11630.91 211
11631.93 201
11632.95 215
11633.97 240
11634.99 230
11636.01 229
11637.03 247
11638.05 235
11639.06 205
11640.08 207
11641.10 187
11642.12 214
11643.14 214
11644.16 231
11645.18 230
11646.20 225
11647.22 234
11648.24 244
11649.26 195
11650.28 196
11651.30 261
11652.31 227
11653.33 249
11654.35 265
11655.37 258
11656.39 234
11657.41 233
11658.43 247
11659.45 231
11660.47 228
11661.49 217
11662.51 237
11663.53 246
11664.55 267
11665.57 212
11666.59 230
11667.61 238
11668.63 274
11669.65 219
11670.67 257
11671.69 228
11672.71 249
11673.73 254
11674.76 216
11675.78 244
11676.80 217
11677.82 247
11678.84 258
11679.86 232
11680.88 269
11681.90 244
11682.92 275
11683.94 239
11684.96 236
11685.98 289
11687.00 272
11688.03 256
11689.05 271
11690.07 252
11691.09 273
11692.11 244
11693.13 257
11694.15 266
11695.17 247
11696.20 257
11697.22 267
11698.24 247
11699.26 313
11700.28 340
11701.30 360
11702.33 353
11703.35 352
11704.37 377
11705.39 396
11706.41 393
11707.44 358
11708.46 376
11709.48 361
11710.50 365
11711.52 330
11712.55 305
11713.57 304
11714.59 314
11715.61 276
11716.63 295
11717.66 272
11718.68 287
11719.70 258
11720.72 287
11721.75 310
11722.77 277
11723.79 318
11724.82 279
11725.84 277
11726.86 293
11727.88 285
11728.91 324
11729.93 319
11730.95 274
11731.98 273
11733.00 257
11734.02 272
11735.04 277
11736.07 243
11737.09 234
11738.11 239
11739.14 225
11740.16 221
11741.18 253
11742.21 217
11743.23 280
11744.25 252
11745.28 280
11746.30 238
11747.33 251
11748.35 252
11749.37 246
11750.40 217
11751.42 250
11752.44 260
11753.47 263
11754.49 282
11755.52 207
11756.54 208
11757.57 248
11758.59 239
11759.61 253
11760.64 301
11761.66 233
11762.69 247
11763.71 243
11764.74 235
11765.76 211
11766.78 233
11767.81 268
11768.83 243
11769.86 248
11770.88 213
11771.91 200
11772.93 225
11773.96 230
11774.98 213
11776.01 262
11777.03 202
11778.06 222
11779.08 214
11780.11 240
11781.13 249
11782.16 265
11783.18 254
11784.21 234
11785.23 238
11786.26 244
11787.28 262
11788.31 263
11789.34 254
11790.36 225
11791.39 253
11792.41 232
11793.44 250
11794.46 234
11795.49 262
11796.52 260
11797.54 250
11798.57 277
11799.59 265
11800.62 281
11801.65 257
11802.67 274
11803.70 243
11804.72 251
11805.75 255
11806.78 245
11807.80 263
11808.83 231
11809.86 235
11810.88 261
11811.91 239
11812.93 241
11813.96 237
11814.99 244
11816.01 256
11817.04 245
11818.07 249
11819.10 240
11820.12 223
11821.15 238
11822.18 244
11823.20 249
11824.23 254
11825.26 240
11826.28 248
11827.31 204
11828.34 234
11829.37 266
11830.39 242
11831.42 261
11832.45 260
11833.48 279
11834.50 225
11835.53 240
11836.56 230
11837.59 276
11838.61 246
11839.64 269
11840.67 268
11841.70 239
11842.72 244
11843.75 238
11844.78 232
11845.81 226
11846.84 253
11847.86 228
11848.89 243
11849.92 231
11850.95 281
11851.98 266
11853.01 278
11854.03 283
11855.06 264
11856.09 241
11857.12 266
11858.15 241
11859.18 251
11860.20 266
11861.23 233
11862.26 232
11863.29 258
11864.32 285
11865.35 266
11866.38 278
11867.41 244
11868.44 268
11869.46 261
11870.49 257
11871.52 251
11872.55 253
11873.58 272
11874.61 283
11875.64 251
11876.67 245
11877.70 245
11878.73 245
11879.76 279
11880.79 258
11881.82 257
11882.85 261
11883.88 283
11884.91 251
11885.93 266
11886.96 277
11887.99 300
11889.02 284
11890.05 317
11891.08 267
11892.11 274
11893.14 258
11894.17 304
11895.20 281
11896.23 292
11897.26 341
11898.30 318
11899.33 346
11900.36 305
11901.39 348
11902.42 355
11903.45 359
11904.48 379
11905.51 357
11906.54 316
11907.57 329
11908.60 304
11909.63 317
11910.66 246
11911.69 300
11912.72 296
11913.75 272
11914.79 293
11915.82 291
11916.85 312
11917.88 291
11918.91 298
11919.94 313
11920.97 307
11922.00 287
11923.04 295
11924.07 317
11925.10 303
11926.13 344
11927.16 387
11928.19 454
11929.22 446
11930.26 420
11931.29 509
11932.32 542
11933.35 507
11934.38 474
11935.41 428
11936.45 460
11937.48 377
11938.51 346
11939.54 351
11940.58 358
11941.61 310
11942.64 285
11943.67 305
11944.70 273
11945.74 297
11946.77 281
11947.80 302
11948.83 301
11949.87 341
11950.90 251
11951.93 251
11952.96 283
11954.00 291
11955.03 279
11956.06 280
11957.09 253
11958.13 257
11959.16 286
11960.19 254
11961.23 279
11962.26 249
11963.29 252
11964.33 284
11965.36 262
11966.39 278
11967.43 314
11968.46 272
11969.49 271
11970.53 296
11971.56 288
11972.59 305
11973.63 299
11974.66 342
11975.69 260
11976.73 230
11977.76 287
11978.79 321
11979.83 261
11980.86 279
11981.90 277
11982.93 283
11983.96 262
11985.00 277
11986.03 256
11987.07 288
11988.10 253
11989.13 263
11990.17 270
11991.20 249
11992.24 270
11993.27 240
11994.31 269
11995.34 287
11996.38 309
11997.41 299
11998.44 301
11999.48 235
12000.51 252
12001.55 265
12002.58 282
12003.62 260
12004.65 266
12005.69 304
12006.72 314
12007.76 265
12008.79 270
12009.83 280
12010.86 264
12011.90 286
12012.93 295
12013.97 303
12015.00 280
12016.04 330
12017.08 309
12018.11 317
12019.15 318
12020.18 318
12021.22 294
12022.25 321
12023.29 302
12024.32 316
12025.36 303
12026.40 252
12027.43 276
12028.47 259
12029.50 286
12030.54 283
12031.58 308
12032.61 293
12033.65 258
12034.68 254
12035.72 250
12036.76 279
12037.79 280
12038.83 238
12039.87 243
12040.90 251
12041.94 246
12042.98 243
12044.01 219
12045.05 258
12046.09 215
12047.12 233
12048.16 232
12049.20 253
12050.23 243
12051.27 203
12052.31 213
12053.34 250
12054.38 300
12055.42 271
12056.45 226
12057.49 217
12058.53 269
12059.57 228
12060.60 241
12061.64 232
12062.68 271
12063.72 269
12064.75 229
12065.79 229
12066.83 255
12067.87 258
12068.90 230
12069.94 241
12070.98 215
12072.02 217
12073.06 268
12074.09 280
12075.13 219
12076.17 245
12077.21 217
12078.24 255
12079.28 240
12080.32 241
12081.36 216
12082.40 215
12083.44 214
12084.47 223
12085.51 232
12086.55 218
12087.59 247
12088.63 223
12089.67 244
12090.71 240
12091.74 224
12092.78 219
12093.82 246
12094.86 236
12095.90 206
12096.94 231
12097.98 258
12099.02 270
12100.05 222
12101.09 272
12102.13 255
12103.17 262
12104.21 260
12105.25 273
12106.29 222
12107.33 221
12108.37 232
12109.41 243
12110.45 252
12111.49 218
12112.53 203
12113.57 245
12114.61 238
12115.65 239
12116.69 220
12117.72 215
12118.76 219
12119.80 240
12120.84 245
12121.88 231
12122.92 243
12123.96 221
12125.00 208
12126.04 234
12127.08 230
12128.12 208
12129.17 192
12130.21 217
12131.25 242
12132.29 257
12133.33 232
12134.37 207
12135.41 205
12136.45 211
12137.49 209
12138.53 231
12139.57 214
12140.61 201
12141.65 214
12142.69 246
12143.73 232
12144.77 227
12145.82 226
12146.86 188
12147.90 239
12148.94 221
12149.98 201
12151.02 196
12152.06 204
12153.10 191
12154.15 189
12155.19 195
12156.23 200
12157.27 198
12158.31 211
12159.35 215
12160.39 217
12161.44 229
12162.48 207
12163.52 219
12164.56 248
12165.60 234
12166.64 221
12167.69 251
12168.73 219
12169.77 215
12170.81 215
12171.85 224
12172.90 202
12173.94 195
12174.98 213
12176.02 241
12177.07 234
12178.11 217
12179.15 212
12180.19 207
12181.24 213
12182.28 205
12183.32 210
12184.36 203
12185.41 220
12186.45 210
12187.49 203
12188.53 172
12189.58 204
12190.62 196
12191.66 207
12192.71 207
12193.75 220
12194.79 219
12195.84 225
12196.88 219
12197.92 203
12198.97 236
12200.01 188
12201.05 236
12202.10 199
12203.14 200
12204.18 199
12205.23 208
12206.27 222
12207.31 218
12208.36 220
12209.40 185
12210.44 229
12211.49 258
12212.53 226
12213.58 225
12214.62 212
12215.66 240
12216.71 218
12217.75 244
12218.80 220
12219.84 212
12220.88 225
12221.93 211
12222.97 229
12224.02 231
12225.06 221
12226.11 262
12227.15 277
12228.19 233
12229.24 226
12230.28 253
12231.33 254
12232.37 254
12233.42 240
12234.46 253
12235.51 242
12236.55 248
12237.60 216
12238.64 193
12239.69 230
12240.73 216
12241.78 216
12242.82 199
12243.87 211
12244.91 206
12245.96 229
12247.00 181
12248.05 218
12249.09 209
12250.14 201
12251.19 205
12252.23 202
12253.28 227
12254.32 228
12255.37 204
12256.41 241
12257.46 257
12258.51 220
12259.55 210
12260.60 174
12261.64 213
12262.69 202
12263.74 210
12264.78 185
12265.83 206
12266.87 160
12267.92 160
12268.97 178
12270.01 185
12271.06 193
12272.11 193
12273.15 193
12274.20 194
12275.24 203
12276.29 170
12277.34 200
12278.38 190
12279.43 188
12280.48 195
12281.52 221
12282.57 180
12283.62 215
12284.67 239
12285.71 218
12286.76 173
12287.81 155
12288.85 192
12289.90 180
12290.95 212
12292.00 194
12293.04 183
12294.09 166
12295.14 195
12296.18 174
12297.23 206
12298.28 189
12299.33 196
12300.38 191
12301.42 174
12302.47 180
12303.52 214
12304.57 189
12305.61 213
12306.66 200
12307.71 176
12308.76 193
12309.81 172
12310.85 213
12311.90 194
12312.95 227
12314.00 205
12315.05 225
12316.09 194
12317.14 189
12318.19 195
12319.24 173
12320.29 178
12321.34 200
12322.39 184
12323.43 196
12324.48 176
12325.53 202
12326.58 235
12327.63 211
12328.68 212
12329.73 176
12330.78 196
12331.82 187
12332.87 233
12333.92 206
12334.97 201
12336.02 212
12337.07 183
12338.12 186
12339.17 176
12340.22 214
12341.27 196
12342.32 195
12343.37 176
12344.42 196
12345.46 219
12346.51 197
12347.56 174
12348.61 191
12349.66 180
12350.71 202
12351.76 179
12352.81 176
12353.86 197
12354.91 203
12355.96 195
12357.01 169
12358.06 191
12359.11 215
12360.16 247
12361.21 206
12362.26 205
12363.31 171
12364.36 200
12365.41 206
12366.47 181
12367.52 178
12368.57 220
12369.62 198
12370.67 210
12371.72 198
12372.77 159
12373.82 181
12374.87 205
12375.92 195
12376.97 178
12378.02 189
12379.07 199
12380.12 243
12381.18 193
12382.23 189
12383.28 186
12384.33 223
12385.38 218
12386.43 202
12387.48 204
12388.53 181
12389.59 221
12390.64 194
12391.69 221
12392.74 175
12393.79 190
12394.84 187
12395.90 212
12396.95 186
12398.00 221
12399.05 216
12400.10 236
12401.15 227
12402.21 219
12403.26 204
12404.31 199
12405.36 234
12406.41 189
12407.47 208
12408.52 212
12409.57 235
12410.62 239
12411.68 207
12412.73 173
12413.78 184
12414.83 226
12415.89 227
12416.94 230
12417.99 199
12419.04 209
12420.10 191
12421.15 223
12422.20 223
12423.26 183
12424.31 187
12425.36 235
12426.41 204
12427.47 186
12428.52 199
12429.57 232
12430.63 242
12431.68 226
12432.73 209
12433.79 199
12434.84 245
12435.89 203
12436.95 238
12438.00 216
12439.05 234
12440.11 211
12441.16 221
12442.21 201
12443.27 227
12444.32 212
12445.38 215
12446.43 198
12447.48 201
12448.54 206
12449.59 212
12450.65 210
12451.70 204
12452.75 201
12453.81 207
12454.86 224
12455.92 198
12456.97 182
12458.02 184
12459.08 208
12460.13 222
12461.19 216
12462.24 176
12463.30 198
12464.35 211
12465.41 210
12466.46 224
12467.52 219
12468.57 198
12469.63 200
12470.68 248
12471.74 235
12472.79 235
12473.85 244
12474.90 249
12475.96 222
12477.01 255
12478.07 241
12479.12 241
12480.18 269
12481.23 264
12482.29 251
12483.34 267
12484.40 280
12485.45 246
12486.51 277
12487.56 268
12488.62 331
12489.68 390
12490.73 439
12491.79 486
12492.84 498
12493.90 592
12494.95 540
12496.01 556
12497.07 587
12498.12 561
12499.18 476
12500.23 471
12501.29 407
12502.35 375
12503.40 316
12504.46 321
12505.52 301
12506.57 273
12507.63 273
12508.69 255
12509.74 268
12510.80 267
12511.86 235
12512.91 237
12513.97 226
12515.03 231
12516.08 215
12517.14 201
12518.20 218
12519.25 213
12520.31 256
12521.37 260
12522.42 274
12523.48 233
12524.54 206
12525.60 246
12526.65 234
12527.71 247
12528.77 233
12529.82 248
12530.88 239
12531.94 256
12533.00 269
12534.05 237
12535.11 248
12536.17 248
12537.23 255
12538.29 260
12539.34 250
12540.40 226
12541.46 201
12542.52 206
12543.57 193
12544.63 231
12545.69 206
12546.75 207
12547.81 217
12548.87 208
12549.92 232
12550.98 190
12552.04 240
12553.10 224
12554.16 214
12555.22 222
12556.27 212
12557.33 209
12558.39 233
12559.45 223
12560.51 201
12561.57 223
12562.63 248
12563.68 247
12564.74 235
12565.80 223
12566.86 225
12567.92 264
12568.98 268
12570.04 232
12571.10 292
12572.16 316
12573.22 276
12574.28 307
12575.33 310
12576.39 296
12577.45 275
12578.51 269
12579.57 281
12580.63 246
12581.69 241
12582.75 262
12583.81 282
12584.87 295
12585.93 263
12586.99 245
12588.05 255
12589.11 231
12590.17 269
12591.23 267
12592.29 259
12593.35 281
12594.41 272
12595.47 268
12596.53 245
12597.59 243
12598.65 231
12599.71 236
12600.77 250
12601.83 226
12602.89 207
12603.95 206
12605.01 222
12606.07 229
12607.13 207
12608.20 229
12609.26 246
12610.32 246
12611.38 248
12612.44 235
12613.50 200
12614.56 196
12615.62 207
12616.68 206
12617.74 223
12618.81 223
12619.87 204
12620.93 219
12621.99 211
12623.05 203
12624.11 218
12625.17 221
12626.23 193
12627.30 237
12628.36 202
12629.42 212
12630.48 187
12631.54 202
12632.60 223
12633.67 193
12634.73 216
12635.79 212
12636.85 207
12637.91 209
12638.98 193
12640.04 203
12641.10 200
12642.16 202
12643.22 220
12644.29 185
12645.35 188
12646.41 197
12647.47 192
12648.54 175
12649.60 195
12650.66 208
12651.72 220
12652.79 215
12653.85 201
12654.91 233
12655.97 214
12657.04 219
12658.10 222
12659.16 217
12660.22 205
12661.29 233
12662.35 216
12663.41 185
12664.48 208
12665.54 229
12666.60 234
12667.67 186
12668.73 174
12669.79 196
12670.86 181
12671.92 204
12672.98 179
12674.05 193
12675.11 198
12676.17 182
12677.24 189
12678.30 196
12679.36 190
12680.43 190
12681.49 188
12682.56 200
12683.62 228
12684.68 187
12685.75 209
12686.81 215
12687.88 219
12688.94 188
12690.00 158
12691.07 227
12692.13 207
12693.20 176
12694.26 174
12695.33 197
12696.39 193
12697.45 196
12698.52 207
12699.58 180
12700.65 165
12701.71 203
12702.78 198
12703.84 177
12704.91 175
12705.97 198
12707.04 180
12708.10 197
12709.17 187
12710.23 188
12711.30 181
12712.36 192
12713.43 210
12714.49 214
12715.56 207
12716.62 176
12717.69 171
12718.75 178
12719.82 183
12720.88 199
12721.95 204
12723.02 215
12724.08 191
12725.15 167
12726.21 181
12727.28 190
12728.34 207
12729.41 215
12730.48 215
12731.54 205
12732.61 190
12733.67 189
12734.74 193
12735.81 210
12736.87 197
12737.94 180
12739.00 174
12740.07 185
12741.14 177
12742.20 190
12743.27 193
12744.34 190
12745.40 198
12746.47 190
12747.54 167
12748.60 178
12749.67 173
12750.74 173
12751.80 182
12752.87 197
12753.94 184
12755.00 193
12756.07 170
12757.14 174
12758.20 163
12759.27 194
12760.34 181
12761.40 201
12762.47 198
12763.54 165
12764.61 169
12765.67 177
12766.74 208
12767.81 187
12768.88 202
12769.94 234
12771.01 204
12772.08 162
12773.15 161
12774.21 185
12775.28 176
12776.35 147
12777.42 168
12778.49 180
12779.55 188
12780.62 180
12781.69 190
12782.76 180
12783.83 179
12784.89 180
12785.96 192
12787.03 209
12788.10 158
12789.17 199
12790.23 194
12791.30 174
12792.37 187
12793.44 184
12794.51 178
12795.58 191
12796.65 197
12797.71 182
12798.78 156
12799.85 182
12800.92 201
12801.99 180
12803.06 169
12804.13 154
12805.20 206
12806.27 171
12807.33 175
12808.40 158
12809.47 172
12810.54 172
12811.61 154
12812.68 193
12813.75 176
12814.82 181
12815.89 171
12816.96 171
12818.03 160
12819.10 165
12820.17 185
12821.24 178
12822.31 187
12823.38 192
12824.45 189
12825.52 182
12826.59 183
12827.66 148
12828.73 162
12829.80 187
12830.87 175
12831.94 178
12833.01 189
12834.08 178
12835.15 189
12836.22 160
12837.29 168
12838.36 169
12839.43 189
12840.50 182
12841.57 188
12842.64 166
12843.71 156
12844.78 178
12845.85 166
12846.92 156
12847.99 173
12849.06 177
12850.13 188
12851.21 170
12852.28 173
12853.35 186
12854.42 174
12855.49 190
12856.56 180
12857.63 157
12858.70 138
12859.77 134
12860.85 154
12861.92 159
12862.99 168
12864.06 180
12865.13 163
12866.20 151
12867.27 155
12868.35 161
12869.42 169
12870.49 158
12871.56 166
12872.63 169
12873.71 133
12874.78 132
12875.85 165
12876.92 131
12877.99 152
12879.07 175
12880.14 177
12881.21 159
12882.28 155
12883.35 144
12884.43 157
12885.50 181
12886.57 188
12887.64 188
12888.72 169
12889.79 187
12890.86 169
12891.93 147
12893.01 155
12894.08 162
12895.15 163
12896.22 178
12897.30 154
12898.37 142
12899.44 166
12900.52 168
12901.59 161
12902.66 138
12903.74 164
12904.81 154
12905.88 166
12906.96 151
12908.03 165
12909.10 175
12910.18 161
12911.25 153
12912.32 157
12913.40 150
12914.47 168
12915.54 162
12916.62 155
12917.69 146
12918.76 163
12919.84 145
12920.91 139
12921.99 153
12923.06 138
12924.13 147
12925.21 158
12926.28 192
12927.36 159
12928.43 155
12929.50 194
12930.58 172
12931.65 160
12932.73 175
12933.80 149
12934.88 154
12935.95 142
12937.02 116
12938.10 156
12939.17 149
12940.25 186
12941.32 181
12942.40 193
12943.47 178
12944.55 177
12945.62 208
12946.70 156
12947.77 166
12948.85 167
12949.92 186
12951.00 159
12952.07 173
12953.15 189
12954.22 168
12955.30 145
12956.37 145
12957.45 132
12958.52 165
12959.60 156
12960.68 172
12961.75 142
12962.83 161
12963.90 150
12964.98 147
12966.05 139
12967.13 136
12968.20 146
12969.28 148
12970.36 189
12971.43 167
12972.51 173
12973.58 185
12974.66 201
12975.74 191
12976.81 163
12977.89 156
12978.97 190
12980.04 187
12981.12 185
12982.19 151
12983.27 153
12984.35 139
12985.42 160
12986.50 181
12987.58 146
12988.65 156
12989.73 152
12990.81 160
12991.88 145
12992.96 147
12994.04 174
12995.11 172
12996.19 162
12997.27 178
12998.35 158
12999.42 179
13000.50 150
13001.58 143
13002.65 150
13003.73 160
13004.81 152
13005.89 159
13006.96 161
13008.04 155
13009.12 153
13010.20 178
13011.27 187
13012.35 165
13013.43 167
13014.51 189
13015.58 161
13016.66 134
13017.74 151
13018.82 210
13019.90 189
13020.97 189
13022.05 156
13023.13 140
13024.21 160
13025.29 156
13026.37 178
13027.44 159
13028.52 194
13029.60 179
13030.68 158
13031.76 174
13032.84 184
13033.91 172
13034.99 158
13036.07 145
13037.15 171
13038.23 150
13039.31 156
13040.39 166
13041.46 190
13042.54 174
13043.62 159
13044.70 187
13045.78 171
13046.86 159
13047.94 201
13049.02 173
13050.10 167
13051.18 178
13052.26 176
13053.34 158
13054.41 183
13055.49 172
13056.57 169
13057.65 192
13058.73 176
13059.81 169
13060.89 162
13061.97 200
13063.05 169
13064.13 163
13065.21 170
13066.29 178
13067.37 166
13068.45 194
13069.53 183
13070.61 199
13071.69 195
13072.77 150
13073.85 176
13074.93 179
13076.01 172
13077.09 147
13078.17 159
13079.25 150
13080.33 165
13081.41 158
13082.49 160
13083.58 146
13084.66 154
13085.74 151
13086.82 166
13087.90 143
13088.98 154
13090.06 152
13091.14 154
13092.22 186
13093.30 157
13094.38 147
13095.46 136
13096.55 158
13097.63 164
13098.71 155
13099.79 159
13100.87 175
13101.95 143
13103.03 194
13104.12 161
13105.20 165
13106.28 175
13107.36 155
13108.44 149
13109.52 156
13110.60 174
13111.69 175
13112.77 165
13113.85 138
13114.93 155
13116.01 167
13117.10 164
13118.18 141
13119.26 172
13120.34 174
13121.42 162
13122.51 161
13123.59 161
13124.67 149
13125.75 160
13126.84 147
13127.92 133
13129.00 158
13130.08 172
13131.17 185
13132.25 156
13133.33 138
13134.41 131
13135.50 175
13136.58 183
13137.66 186
13138.75 158
13139.83 157
13140.91 172
13141.99 165
13143.08 173
13144.16 152
13145.24 151
13146.33 138
13147.41 175
13148.49 129
13149.58 133
13150.66 178
13151.74 166
13152.83 165
13153.91 156
13154.99 168
13156.08 174
13157.16 143
13158.25 141
13159.33 153
13160.41 157
13161.50 184
13162.58 168
13163.66 164
13164.75 145
13165.83 176
13166.92 181
13168.00 168
13169.08 171
13170.17 162
13171.25 185
13172.34 170
13173.42 194
13174.51 165
13175.59 160
13176.67 153
13177.76 158
13178.84 157
13179.93 166
13181.01 134
13182.10 130
13183.18 160
13184.27 180
13185.35 172
13186.44 147
13187.52 167
13188.61 166
13189.69 176
13190.78 165
13191.86 173
13192.95 174
13194.03 169
13195.12 150
13196.20 168
13197.29 175
13198.37 159
13199.46 156
13200.54 157
13201.63 143
13202.72 165
13203.80 166
13204.89 205
13205.97 168
13207.06 151
13208.14 162
13209.23 160
13210.32 161
13211.40 138
13212.49 190
13213.57 162
13214.66 188
13215.75 156
13216.83 177
13217.92 164
13219.00 180
13220.09 185
13221.18 160
13222.26 154
13223.35 152
13224.44 217
13225.52 177
13226.61 144
13227.70 142
13228.78 147
13229.87 185
13230.96 157
13232.04 178
13233.13 165
13234.22 166
13235.30 170
13236.39 139
13237.48 161
13238.56 157
13239.65 163
13240.74 157
13241.82 169
13242.91 167
13244.00 169
13245.09 182
13246.17 171
13247.26 137
13248.35 158
13249.44 154
13250.52 158
13251.61 159
13252.70 162
13253.79 169
13254.87 167
13255.96 157
13257.05 163
13258.14 170
13259.23 175
13260.31 168
13261.40 164
13262.49 167
13263.58 181
13264.67 163
13265.75 176
13266.84 168
13267.93 163
13269.02 184
13270.11 160
13271.19 169
13272.28 168
13273.37 164
13274.46 183
13275.55 161
13276.64 150
13277.73 175
13278.81 170
13279.90 200
13280.99 214
13282.08 202
13283.17 190
13284.26 156
13285.35 166
13286.44 169
13287.53 171
13288.61 203
13289.70 216
13290.79 217
13291.88 178
13292.97 175
13294.06 182
13295.15 187
13296.24 195
13297.33 206
13298.42 192
13299.51 175
13300.60 187
13301.69 171
13302.78 182
13303.87 168
13304.96 214
13306.05 224
13307.14 209
13308.23 202
13309.32 220
13310.41 199
13311.50 200
13312.59 204
13313.68 201
13314.77 190
13315.86 207
13316.95 175
13318.04 221
13319.13 207
13320.22 211
13321.31 198
13322.40 200
13323.49 180
13324.58 215
13325.67 163
13326.76 200
13327.85 209
13328.94 172
13330.03 183
13331.12 194
13332.21 175
13333.31 203
13334.40 191
13335.49 207
13336.58 185
13337.67 195
13338.76 202
13339.85 191
13340.94 201
13342.03 214
13343.13 186
13344.22 223
13345.31 217
13346.40 203
13347.49 206
13348.58 201
13349.67 202
13350.77 207
13351.86 208
13352.95 217
13354.04 223
13355.13 231
13356.22 257
13357.32 220
13358.41 222
13359.50 234
13360.59 281
13361.68 243
13362.78 220
13363.87 243
13364.96 256
13366.05 266
13367.15 244
13368.24 239
13369.33 242
13370.42 286
13371.52 239
13372.61 247
13373.70 249
13374.79 233
13375.89 255
13376.98 202
13378.07 210
13379.16 210
13380.26 255
13381.35 233
13382.44 201
13383.54 179
13384.63 212
13385.72 222
13386.82 204
13387.91 199
13389.00 212
13390.09 183
13391.19 197
13392.28 213
13393.37 181
13394.47 207
13395.56 218
13396.66 247
13397.75 200
13398.84 180
13399.94 185
13401.03 211
13402.12 203
13403.22 200
13404.31 182
13405.40 196
13406.50 231
13407.59 210
13408.69 169
13409.78 170
13410.88 235
13411.97 217
13413.06 196
13414.16 184
13415.25 195
13416.35 203
13417.44 185
13418.53 204
13419.63 187
13420.72 189
13421.82 191
13422.91 203
13424.01 195
13425.10 182
13426.20 209
13427.29 205
13428.39 210
13429.48 176
13430.58 181
13431.67 183
13432.77 221
13433.86 188
13434.96 206
13436.05 200
13437.15 184
13438.24 201
13439.34 219
13440.43 234
13441.53 247
13442.62 219
13443.72 237
13444.81 225
13445.91 251
13447.01 230
13448.10 209
13449.20 234
13450.29 238
13451.39 202
13452.48 246
13453.58 226
13454.68 210
13455.77 206
13456.87 224
13457.96 233
13459.06 269
13460.16 255
13461.25 234
13462.35 230
13463.44 249
13464.54 227
13465.64 210
13466.73 241
13467.83 240
13468.93 251
13470.02 250
13471.12 253
13472.22 237
13473.31 240
13474.41 232
13475.51 232
13476.60 234
13477.70 226
13478.80 267
13479.89 233
13480.99 211
13482.09 218
13483.18 267
13484.28 270
13485.38 252
13486.48 235
13487.57 267
13488.67 256
13489.77 228
13490.87 238
13491.96 250
13493.06 249
13494.16 279
13495.26 270
13496.35 278
13497.45 270
13498.55 293
13499.65 308
13500.74 310
13501.84 316
13502.94 268
13504.04 344
13505.14 324
13506.23 294
13507.33 294
13508.43 267
13509.53 269
13510.63 289
13511.72 273
13512.82 221
13513.92 225
13515.02 228
13516.12 262
13517.22 206
13518.31 230
13519.41 240
13520.51 222
13521.61 235
13522.71 230
13523.81 212
13524.91 219
13526.01 270
13527.10 246
13528.20 220
13529.30 214
13530.40 208
13531.50 250
13532.60 204
13533.70 198
13534.80 214
13535.90 220
13537.00 217
13538.09 214
13539.19 236
13540.29 235
13541.39 241
13542.49 190
13543.59 210
13544.69 235
13545.79 234
13546.89 228
13547.99 215
13549.09 219
13550.19 205
13551.29 189
13552.39 200
13553.49 187
13554.59 195
13555.69 192
13556.79 197
13557.89 221
13558.99 191
13560.09 186
13561.19 232
13562.29 195
13563.39 219
13564.49 193
13565.59 181
13566.69 194
13567.79 197
13568.89 224
13569.99 202
13571.09 187
13572.20 200
13573.30 209
13574.40 198
13575.50 194
13576.60 177
13577.70 207
13578.80 203
13579.90 183
13581.00 219
13582.10 204
13583.20 224
13584.31 202
13585.41 209
13586.51 191
13587.61 210
13588.71 206
13589.81 210
13590.91 188
13592.02 206
13593.12 207
13594.22 222
13595.32 207
13596.42 189
13597.52 229
13598.63 224
13599.73 192
13600.83 234
13601.93 192
13603.03 191
13604.14 211
13605.24 225
13606.34 213
13607.44 224
13608.54 198
13609.65 209
13610.75 202
13611.85 186
13612.95 185
13614.06 196
13615.16 221
13616.26 203
13617.36 205
13618.47 187
13619.57 182
13620.67 171
13621.77 208
13622.88 224
13623.98 208
13625.08 208
13626.18 222
13627.29 213
13628.39 189
13629.49 202
13630.60 212
13631.70 216
13632.80 225
13633.91 279
13635.01 205
13636.11 191
13637.22 204
13638.32 202
13639.42 209
13640.53 198
13641.63 202
13642.73 204
13643.84 236
13644.94 211
13646.04 175
13647.15 209
13648.25 218
13649.36 201
13650.46 205
13651.56 180
13652.67 170
13653.77 191
13654.88 210
13655.98 171
13657.08 203
13658.19 193
13659.29 186
13660.40 180
13661.50 188
13662.60 202
13663.71 177
13664.81 195
13665.92 176
13667.02 176
13668.13 175
13669.23 207
13670.34 181
13671.44 192
13672.55 188
13673.65 177
13674.76 229
13675.86 194
13676.97 193
13678.07 186
13679.18 202
13680.28 205
13681.39 227
13682.49 189
13683.60 192
13684.70 192
13685.81 222
13686.91 209
13688.02 200
13689.12 179
13690.23 184
13691.33 187
13692.44 204
13693.55 169
13694.65 178
13695.76 212
13696.86 188
13697.97 179
13699.07 202
13700.18 217
13701.29 203
13702.39 186
13703.50 182
13704.60 221
13705.71 213
13706.82 194
13707.92 185
13709.03 199
13710.14 205
13711.24 199
13712.35 232
13713.45 231
13714.56 201
13715.67 177
13716.77 227
13717.88 208
13718.99 206
13720.09 198
13721.20 223
13722.31 226
13723.41 214
13724.52 223
13725.63 232
13726.74 205
13727.84 230
13728.95 257
13730.06 232
13731.16 244
13732.27 241
13733.38 267
13734.49 243
13735.59 226
13736.70 245
13737.81 248
13738.91 244
13740.02 261
13741.13 236
13742.24 246
13743.35 218
13744.45 219
13745.56 223
13746.67 216
13747.78 219
13748.88 219
13749.99 258
13751.10 282
13752.21 255
13753.32 251
13754.42 313
13755.53 267
13756.64 253
13757.75 287
13758.86 289
13759.97 273
13761.07 343
13762.18 346
13763.29 331
13764.40 354
13765.51 392
13766.62 388
13767.72 407
13768.83 430
13769.94 465
13771.05 447
13772.16 462
13773.27 430
13774.38 459
13775.49 468
13776.60 449
13777.70 401
13778.81 412
13779.92 361
13781.03 365
13782.14 332
13783.25 315
13784.36 295
13785.47 300
13786.58 279
13787.69 261
13788.80 258
13789.91 277
13791.02 285
13792.13 297
13793.24 275
13794.35 281
13795.45 241
13796.56 293
13797.67 252
13798.78 232
13799.89 274
13801.00 264
13802.11 259
13803.22 251
13804.33 248
13805.44 233
13806.55 255
13807.67 272
13808.78 274
13809.89 273
13811.00 245
13812.11 278
13813.22 267
13814.33 302
13815.44 259
13816.55 258
13817.66 257
13818.77 228
13819.88 244
13820.99 245
13822.10 225
13823.21 243
13824.32 226
13825.44 232
13826.55 210
13827.66 217
13828.77 230
13829.88 221
13830.99 249
13832.10 240
13833.21 250
13834.32 241
13835.44 243
13836.55 241
13837.66 236
13838.77 242
13839.88 236
13840.99 239
13842.10 258
13843.22 243
13844.33 237
13845.44 264
13846.55 239
13847.66 250
13848.78 229
13849.89 243
13851.00 230
13852.11 235
13853.22 219
13854.34 277
13855.45 259
13856.56 251
13857.67 252
13858.78 257
13859.90 268
13861.01 244
13862.12 263
13863.23 278
13864.35 273
13865.46 280
13866.57 277
13867.68 286
13868.80 273
13869.91 291
13871.02 256
13872.14 245
13873.25 247
13874.36 270
13875.47 258
13876.59 216
13877.70 214
13878.81 244
13879.93 234
13881.04 243
13882.15 237
13883.27 245
13884.38 219
13885.49 249
13886.61 248
13887.72 228
13888.83 253
13889.95 239
13891.06 206
13892.17 230
13893.29 224
13894.40 266
13895.52 287
13896.63 230
13897.74 258
13898.86 237
13899.97 248
13901.09 250
13902.20 243
13903.31 210
13904.43 240
13905.54 246
13906.66 247
13907.77 263
13908.89 225
13910.00 250
13911.11 246
13912.23 226
13913.34 225
13914.46 234
13915.57 247
13916.69 244
13917.80 226
13918.92 240
13920.03 207
13921.15 252
13922.26 240
13923.38 230
13924.49 235
13925.61 244
13926.72 255
13927.84 241
13928.95 231
13930.07 218
13931.18 227
13932.30 256
13933.41 247
13934.53 238
13935.64 230
13936.76 209
13937.87 218
13938.99 215
13940.10 210
13941.22 208
13942.34 213
13943.45 208
13944.57 216
13945.68 259
13946.80 227
13947.91 231
13949.03 200
13950.15 225
13951.26 208
13952.38 233
13953.49 224
13954.61 228
13955.73 212
13956.84 210
13957.96 248
13959.08 215
13960.19 234
13961.31 250
13962.43 248
13963.54 267
13964.66 226
13965.78 225
13966.89 263
13968.01 233
13969.13 245
13970.24 220
13971.36 225
13972.48 212
13973.59 244
13974.71 228
13975.83 202
13976.94 197
13978.06 224
13979.18 223
13980.30 242
13981.41 228
13982.53 234
13983.65 237
13984.76 227
13985.88 239
13987.00 247
13988.12 273
13989.23 219
13990.35 236
13991.47 254
13992.59 222
13993.71 236
13994.82 264
13995.94 234
13997.06 245
13998.18 250
13999.29 262
14000.41 263
14001.53 256
14002.65 265
14003.77 253
14004.88 280
14006.00 285
14007.12 277
14008.24 247
14009.36 279
14010.48 272
14011.59 290
14012.71 272
14013.83 292
14014.95 319
14016.07 330
14017.19 329
14018.31 300
14019.43 320
14020.54 336
14021.66 347
14022.78 323
14023.90 371
14025.02 328
14026.14 320
14027.26 315
14028.38 302
14029.50 293
14030.62 296
14031.73 308
14032.85 309
14033.97 285
14035.09 257
14036.21 281
14037.33 245
14038.45 270
14039.57 259
14040.69 258
14041.81 274
14042.93 249
14044.05 272
14045.17 291
14046.29 285
14047.41 283
14048.53 283
14049.65 262
14050.77 267
14051.89 277
14053.01 282
14054.13 266
14055.25 291
14056.37 232
14057.49 284
14058.61 302
14059.73 312
14060.85 263
14061.97 278
14063.09 289
14064.21 310
14065.33 325
14066.45 318
14067.57 335
14068.70 282
14069.82 276
14070.94 276
14072.06 312
14073.18 262
14074.30 329
14075.42 359
14076.54 347
14077.66 315
14078.78 351
14079.91 358
14081.03 387
14082.15 392
14083.27 328
14084.39 370
14085.51 381
14086.63 396
14087.75 376
14088.88 373
14090.00 396
14091.12 407
14092.24 412
14093.36 429
14094.48 442
14095.61 481
14096.73 464
14097.85 472
14098.97 483
14100.09 496
14101.22 486
14102.34 445
14103.46 430
14104.58 405
14105.71 380
14106.83 401
14107.95 403
14109.07 334
14110.19 323
14111.32 344
14112.44 301
14113.56 281
14114.68 298
14115.81 282
14116.93 274
14118.05 322
14119.18 292
14120.30 291
14121.42 265
14122.54 275
14123.67 253
14124.79 273
14125.91 233
14127.04 239
14128.16 268
14129.28 287
14130.41 242
14131.53 268
14132.65 316
14133.78 272
14134.90 279
14136.02 259
14137.15 293
14138.27 301
14139.39 305
14140.52 257
14141.64 264
14142.76 225
14143.89 248
14145.01 228
14146.13 267
14147.26 231
14148.38 249
14149.51 279
14150.63 221
14151.75 222
14152.88 237
14154.00 260
14155.13 244
14156.25 231
14157.38 246
14158.50 239
14159.62 217
14160.75 239
14161.87 228
14163.00 202
14164.12 232
14165.25 236
14166.37 227
14167.50 227
14168.62 232
14169.75 233
14170.87 262
14172.00 236
14173.12 230
14174.25 238
14175.37 233
14176.50 230
14177.62 204
14178.75 196
14179.87 237
14181.00 205
14182.12 232
14183.25 220
14184.37 204
14185.50 207
14186.62 237
14187.75 216
14188.87 199
14190.00 219
14191.13 215
14192.25 253
14193.38 192
14194.50 224
14195.63 207
14196.75 217
14197.88 203
14199.01 208
14200.13 204
14201.26 204
14202.38 215
14203.51 222
14204.64 250
14205.76 200
14206.89 177
14208.01 219
14209.14 236
14210.27 206
14211.39 187
14212.52 171
14213.65 206
14214.77 190
14215.90 190
14217.03 205
14218.15 212
14219.28 229
14220.41 203
14221.53 216
14222.66 178
14223.79 215
14224.91 205
14226.04 212
14227.17 184
14228.30 186
14229.42 211
14230.55 189
14231.68 194
14232.80 179
14233.93 212
14235.06 186
14236.19 198
14237.31 199
14238.44 242
14239.57 183
14240.70 209
14241.82 193
14242.95 217
14244.08 196
14245.21 214
14246.34 184
14247.46 198
14248.59 198
14249.72 184
14250.85 195
14251.98 165
14253.10 175
14254.23 160
14255.36 217
14256.49 176
14257.62 195
14258.74 212
14259.87 190
14261.00 180
14262.13 199
14263.26 179
14264.39 205
14265.52 178
14266.64 202
14267.77 225
14268.90 166
14270.03 155
14271.16 186
14272.29 187
14273.42 169
14274.55 181
14275.68 168
14276.80 210
14277.93 179
14279.06 185
14280.19 199
14281.32 186
14282.45 183
14283.58 196
14284.71 193
14285.84 166
14286.97 192
14288.10 197
14289.23 183
14290.36 168
14291.49 169
14292.62 170
14293.75 190
14294.87 162
14296.00 198
14297.13 170
14298.26 166
14299.39 145
14300.52 180
14301.65 197
14302.78 181
14303.91 155
14305.04 170
14306.17 194
14307.31 162
14308.44 158
14309.57 160
14310.70 157
14311.83 140
14312.96 143
14314.09 162
14315.22 182
14316.35 182
14317.48 176
14318.61 158
14319.74 181
14320.87 180
14322.00 178
14323.13 164
14324.26 154
14325.40 162
14326.53 173
14327.66 169
14328.79 150
14329.92 136
14331.05 138
14332.18 165
14333.31 154
14334.44 149
14335.58 151
14336.71 161
14337.84 164
14338.97 174
14340.10 174
14341.23 156
14342.37 157
14343.50 150
14344.63 144
14345.76 149
14346.89 171
14348.02 152
14349.16 188
14350.29 173
14351.42 156
14352.55 155
14353.68 173
14354.82 167
14355.95 157
14357.08 154
14358.21 145
14359.35 153
14360.48 136
14361.61 137
14362.74 126
14363.87 144
14365.01 119
14366.14 144
14367.27 142
14368.41 173
14369.54 138
14370.67 131
14371.80 162
14372.94 163
14374.07 146
14375.20 151
14376.34 142
14377.47 146
14378.60 151
14379.73 153
14380.87 151
14382.00 157
14383.13 198
14384.27 175
14385.40 153
14386.53 156
14387.67 152
14388.80 171
14389.93 141
14391.07 131
14392.20 147
14393.34 163
14394.47 141
14395.60 171
14396.74 144
14397.87 150
14399.00 146
14400.14 149
14401.27 121
14402.41 126
14403.54 153
14404.67 169
14405.81 142
14406.94 145
14408.08 145
14409.21 152
14410.35 145
14411.48 160
14412.61 133
14413.75 148
14414.88 166
14416.02 155
14417.15 159
14418.29 135
14419.42 151
14420.56 154
14421.69 131
14422.83 145
14423.96 120
14425.10 142
14426.23 164
14427.37 145
14428.50 150
14429.64 171
14430.77 163
14431.91 170
14433.04 134
14434.18 145
14435.31 152
14436.45 147
14437.58 146
14438.72 167
14439.85 157
14440.99 146
14442.13 152
14443.26 149
14444.40 132
14445.53 137
14446.67 143
14447.80 149
14448.94 140
14450.08 142
14451.21 180
14452.35 146
14453.48 179
14454.62 161
14455.76 159
14456.89 143
14458.03 140
14459.16 152
14460.30 148
14461.44 133
14462.57 142
14463.71 143
14464.85 158
14465.98 154
14467.12 149
14468.26 187
14469.39 145
14470.53 151
14471.67 145
14472.80 145
14473.94 162
14475.08 169
14476.21 154
14477.35 169
14478.49 154
14479.62 160
14480.76 181
14481.90 146
14483.04 139
14484.17 146
14485.31 194
14486.45 144
14487.59 149
14488.72 151
14489.86 150
14491.00 163
14492.14 149
14493.27 150
14494.41 161
14495.55 114
14496.69 144
14497.82 137
14498.96 134
14500.10 153
14501.24 149
14502.38 160
14503.51 179
14504.65 178
14505.79 164
14506.93 158
14508.07 142
14509.20 153
14510.34 135
14511.48 177
14512.62 150
14513.76 144
14514.90 131
14516.03 146
14517.17 144
14518.31 148
14519.45 149
14520.59 131
14521.73 153
14522.87 142
14524.01 176
14525.14 135
14526.28 169
14527.42 138
14528.56 155
14529.70 157
14530.84 157
14531.98 141
14533.12 146
14534.26 168
14535.40 122
14536.54 158
14537.67 153
14538.81 160
14539.95 143
14541.09 158
14542.23 165
14543.37 154
14544.51 154
14545.65 157
14546.79 157
14547.93 159
14549.07 185
14550.21 149
14551.35 157
14552.49 164
14553.63 166
14554.77 149
14555.91 156
14557.05 166
14558.19 154
14559.33 135
14560.47 151
14561.61 138
14562.75 169
14563.89 144
14565.03 192
14566.17 167
14567.31 142
14568.45 185
14569.60 161
14570.74 153
14571.88 144
14573.02 143
14574.16 137
14575.30 165
14576.44 152
14577.58 134
14578.72 136
14579.86 168
14581.00 151
14582.14 160
14583.29 159
14584.43 178
14585.57 166
14586.71 186
14587.85 175
14588.99 137
14590.13 165
14591.28 152
14592.42 172
14593.56 144
14594.70 168
14595.84 164
14596.98 157
14598.13 151
14599.27 156
14600.41 158
14601.55 168
14602.69 173
14603.83 173
14604.98 168
14606.12 170
14607.26 161
14608.40 180
14609.54 170
14610.69 171
14611.83 174
14612.97 170
14614.11 157
14615.26 164
14616.40 191
14617.54 166
14618.68 168
14619.83 159
14620.97 180
14622.11 160
14623.25 169
14624.40 166
14625.54 188
14626.68 169
14627.83 172
14628.97 156
14630.11 168
14631.25 185
14632.40 188
14633.54 186
14634.68 171
14635.83 184
14636.97 196
14638.11 177
14639.26 181
14640.40 192
14641.54 205
14642.69 225
14643.83 172
14644.97 179
14646.12 163
14647.26 192
14648.41 184
14649.55 181
14650.69 174
14651.84 166
14652.98 176
14654.13 178
14655.27 184
14656.41 187
14657.56 156
14658.70 176
14659.85 195
14660.99 158
14662.13 183
14663.28 183
14664.42 188
14665.57 191
14666.71 167
14667.86 199
14669.00 197
14670.14 187
14671.29 179
14672.43 187
14673.58 198
14674.72 202
14675.87 165
14677.01 186
14678.16 166
14679.30 188
14680.45 199
14681.59 182
14682.74 163
14683.88 197
14685.03 200
14686.17 190
14687.32 196
14688.46 187
14689.61 189
14690.75 191
14691.90 181
14693.05 175
14694.19 179
14695.34 174
14696.48 171
14697.63 145
14698.77 129
14699.92 156
14701.06 196
14702.21 190
14703.36 163
14704.50 169
14705.65 165
14706.79 181
14707.94 156
14709.09 152
14710.23 148
14711.38 181
14712.53 171
14713.67 171
14714.82 140
14715.96 154
14717.11 149
14718.26 192
14719.40 168
14720.55 154
14721.70 177
14722.84 157
14723.99 155
14725.14 145
14726.28 143
14727.43 149
14728.58 175
14729.72 175
14730.87 148
14732.02 160
14733.16 172
14734.31 160
14735.46 151
14736.61 143
14737.75 164
14738.90 176
14740.05 166
14741.20 144
14742.34 142
14743.49 152
14744.64 153
14745.79 165
14746.93 135
14748.08 142
14749.23 150
14750.38 149
14751.52 160
14752.67 146
14753.82 155
14754.97 183
14756.11 174
14757.26 152
14758.41 146
14759.56 156
14760.71 161
14761.86 141
14763.00 131
14764.15 136
14765.30 165
14766.45 156
14767.60 153
14768.74 129
14769.89 143
14771.04 168
14772.19 173
14773.34 165
14774.49 147
14775.64 143
14776.79 161
14777.93 143
14779.08 147
14780.23 165
14781.38 165
14782.53 175
14783.68 168
14784.83 166
14785.98 137
14787.13 156
14788.28 155
14789.42 164
14790.57 159
14791.72 129
14792.87 133
14794.02 141
14795.17 139
14796.32 126
14797.47 125
14798.62 165
14799.77 164
14800.92 145
14802.07 152
14803.22 145
14804.37 170
14805.52 143
14806.67 137
14807.82 126
14808.97 133
14810.12 134
14811.27 143
14812.42 136
14813.57 155
14814.72 146
14815.87 139
14817.02 155
14818.17 139
14819.32 148
14820.47 143
14821.62 158
14822.77 138
14823.92 147
14825.07 132
14826.22 144
14827.37 138
14828.52 139
14829.68 131
14830.83 143
14831.98 152
14833.13 131
14834.28 122
14835.43 147
14836.58 154
14837.73 149
14838.88 146
14840.03 123
14841.19 145
14842.34 164
14843.49 133
14844.64 133
14845.79 122
14846.94 133
14848.09 136
14849.25 153
14850.40 152
14851.55 129
14852.70 122
14853.85 132
14855.00 108
14856.16 131
14857.31 129
14858.46 172
14859.61 144
14860.76 155
14861.92 101
14863.07 139
14864.22 142
14865.37 111
14866.52 132
14867.68 142
14868.83 134
14869.98 118
14871.13 140
14872.29 155
14873.44 166
14874.59 133
14875.74 125
14876.90 135
14878.05 127
14879.20 133
14880.36 119
14881.51 112
14882.66 149
14883.81 160
14884.97 134
14886.12 123
14887.27 122
14888.43 157
14889.58 117
14890.73 112
14891.89 125
14893.04 132
14894.19 119
14895.35 153
14896.50 123
14897.65 111
14898.81 132
14899.96 149
14901.11 126
14902.27 133
14903.42 141
14904.57 156
14905.73 163
14906.88 131
14908.04 159
14909.19 140
14910.34 154
14911.50 136
14912.65 127
14913.81 109
14914.96 126
14916.11 137
14917.27 150
14918.42 112
14919.58 133
14920.73 134
14921.88 151
14923.04 142
14924.19 126
14925.35 175
14926.50 163
14927.66 164
14928.81 156
14929.97 132
14931.12 159
14932.28 166
14933.43 131
14934.59 166
14935.74 140
14936.90 126
14938.05 142
14939.21 151
14940.36 119
14941.52 141
14942.67 174
14943.83 171
14944.98 155
14946.14 141
14947.29 167
14948.45 141
14949.60 157
14950.76 137
14951.91 139
14953.07 95
14954.23 158
14955.38 157
14956.54 140
14957.69 126
14958.85 138
14960.00 142
14961.16 164
14962.32 150
14963.47 128
14964.63 153
14965.78 132
14966.94 143
14968.10 120
14969.25 166
14970.41 151
14971.57 142
14972.72 117
14973.88 142
14975.04 124
14976.19 131
14977.35 133
14978.50 127
14979.66 127
14980.82 150
14981.97 176
14983.13 139
14984.29 141
14985.45 120
14986.60 141
14987.76 141
14988.92 141
14990.07 121
14991.23 120
14992.39 121
14993.54 137
14994.70 127
14995.86 106
14997.02 145
14998.17 129
14999.33 130
15000.49 132
15001.65 105
15002.80 118
15003.96 150
15005.12 130
15006.28 121
15007.43 115
15008.59 115
15009.75 127
15010.91 126
15012.07 110
15013.22 120
15014.38 136
15015.54 111
15016.70 110
15017.86 88
15019.01 120
15020.17 112
15021.33 142
15022.49 135
15023.65 118
15024.81 107
15025.96 125
15027.12 126
15028.28 130
15029.44 105
15030.60 149
15031.76 118
15032.92 102
15034.07 102
15035.23 108
15036.39 139
15037.55 146
15038.71 127
15039.87 107
15041.03 118
15042.19 124
15043.35 117
15044.50 95
15045.66 95
15046.82 117
15047.98 121
15049.14 120
15050.30 122
15051.46 138
15052.62 118
15053.78 114
15054.94 90
15056.10 120
15057.26 118
15058.42 131
15059.58 109
15060.74 117
15061.90 114
15063.06 151
15064.22 138
15065.38 122
15066.54 122
15067.70 125
15068.86 126
15070.02 115
15071.18 129
15072.34 101
15073.50 124
15074.66 99
15075.82 122
15076.98 111
15078.14 114
15079.30 131
15080.46 137
15081.62 116
15082.78 103
15083.94 103
15085.10 131
15086.26 154
15087.42 131
15088.59 127
15089.75 134
15090.91 123
15092.07 117
15093.23 148
15094.39 115
15095.55 128
15096.71 100
15097.87 136
15099.04 140
15100.20 106
15101.36 118
15102.52 137
15103.68 115
15104.84 103
15106.00 102
15107.17 117
15108.33 110
15109.49 122
15110.65 110
15111.81 123
15112.97 117
15114.14 118
15115.30 152
15116.46 117
15117.62 124
15118.78 105
15119.95 138
15121.11 113
15122.27 89
15123.43 107
15124.59 106
15125.76 120
15126.92 103
15128.08 114
15129.24 97
15130.41 116
15131.57 110
15132.73 118
15133.89 113
15135.06 117
15136.22 115
15137.38 116
15138.54 96
15139.71 121
15140.87 109
15142.03 102
15143.20 127
15144.36 103
15145.52 115
15146.69 114
15147.85 122
15149.01 97
15150.17 122
15151.34 117
15152.50 124
15153.66 96
15154.83 110
15155.99 123
15157.16 116
15158.32 108
15159.48 121
15160.65 126
15161.81 117
15162.97 118
15164.14 103
15165.30 99
15166.46 111
15167.63 125
15168.79 140
15169.96 132
15171.12 104
15172.28 116
15173.45 109
15174.61 112
15175.78 108
15176.94 98
15178.11 102
15179.27 118
15180.43 146
15181.60 126
15182.76 102
15183.93 110
15185.09 120
15186.26 134
15187.42 127
15188.59 115
15189.75 148
15190.92 133
15192.08 135
15193.25 108
15194.41 124
15195.58 121
15196.74 116
15197.91 108
15199.07 111
15200.24 114
15201.40 120
15202.57 142
15203.73 110
15204.90 100
15206.06 107
15207.23 143
15208.39 120
15209.56 124
15210.72 86
15211.89 109
15213.06 122
15214.22 105
15215.39 92
15216.55 88
15217.72 129
15218.88 141
15220.05 120
15221.22 113
15222.38 121
15223.55 129
15224.71 139
15225.88 136
15227.05 129
15228.21 138
15229.38 118
15230.55 136
15231.71 129
15232.88 123
15234.05 120
15235.21 121
15236.38 124
15237.54 133
15238.71 138
15239.88 138
15241.04 121
15242.21 143
15243.38 109
15244.55 144
15245.71 147
15246.88 102
15248.05 125
15249.21 103
15250.38 133
15251.55 131
15252.71 123
15253.88 111
15255.05 112
15256.22 118
15257.38 122
15258.55 109
15259.72 138
15260.89 125
15262.05 110
15263.22 98
15264.39 114
15265.56 119
15266.72 133
15267.89 139
15269.06 109
15270.23 139
15271.40 145
15272.56 135
15273.73 111
15274.90 119
15276.07 94
15277.24 118
15278.40 109
15279.57 105
15280.74 115
15281.91 110
15283.08 117
15284.25 110
15285.41 100
15286.58 96
15287.75 118
15288.92 127
15290.09 132
15291.26 120
15292.43 103
15293.59 116
15294.76 118
15295.93 112
15297.10 104
15298.27 136
15299.44 127
15300.61 115
15301.78 127
15302.95 108
15304.12 104
15305.28 110
15306.45 118
15307.62 128
15308.79 108
15309.96 105
15311.13 103
15312.30 115
15313.47 116
15314.64 101
15315.81 97
15316.98 123
15318.15 112
15319.32 94
15320.49 106
15321.66 90
15322.83 95
15324.00 114
15325.17 132
15326.34 116
15327.51 112
15328.68 99
15329.85 102
15331.02 99
15332.19 126
15333.36 113
15334.53 112
15335.70 95
15336.87 104
15338.04 129
15339.21 116
15340.38 111
15341.55 127
15342.72 123
15343.89 109
15345.06 104
15346.23 104
15347.41 120
15348.58 108
15349.75 114
15350.92 111
15352.09 101
15353.26 101
15354.43 111
15355.60 133
15356.77 125
15357.94 126
15359.12 134
15360.29 143
15361.46 131
15362.63 119
15363.80 122
15364.97 133
15366.14 104
15367.32 135
15368.49 150
15369.66 98
15370.83 103
15372.00 97
15373.17 102
15374.35 130
15375.52 123
15376.69 109
15377.86 126
15379.03 114
15380.21 131
15381.38 101
15382.55 100
15383.72 129
15384.90 129
15386.07 146
15387.24 115
15388.41 119
15389.58 124
15390.76 112
15391.93 115
15393.10 123
15394.27 100
15395.45 110
15396.62 123
15397.79 108
15398.97 129
15400.14 105
15401.31 112
15402.48 108
15403.66 109
15404.83 112
15406.00 117
15407.18 130
15408.35 114
15409.52 106
15410.70 110
15411.87 130
15413.04 119
15414.22 114
15415.39 108
15416.56 106
15417.74 97
15418.91 119
15420.08 122
15421.26 109
15422.43 96
15423.60 117
15424.78 125
15425.95 107
15427.13 108
15428.30 108
15429.47 125
15430.65 111
15431.82 109
15433.00 129
15434.17 100
15435.34 117
15436.52 106
15437.69 114
15438.87 117
15440.04 123
15441.22 119
15442.39 106
15443.56 144
15444.74 114
15445.91 103
15447.09 114
15448.26 103
15449.44 89
15450.61 94
15451.79 124
15452.96 99
15454.14 96
15455.31 105
15456.49 123
15457.66 125
15458.84 104
15460.01 95
15461.19 106
15462.36 95
15463.54 120
15464.71 123
15465.89 128
15467.06 117
15468.24 113
15469.42 106
15470.59 93
15471.77 127
15472.94 88
15474.12 126
15475.29 122
15476.47 114
15477.64 102
15478.82 131
15480.00 114
15481.17 89
15482.35 124
15483.52 101
15484.70 111
15485.88 106
15487.05 110
15488.23 97
15489.41 97
15490.58 132
15491.76 117
15492.93 93
15494.11 96
15495.29 89
15496.46 112
15497.64 95
15498.82 123
15499.99 117
15501.17 117
15502.35 107
15503.52 117
15504.70 110
15505.88 107
15507.05 140
15508.23 129
15509.41 114
15510.59 100
15511.76 112
15512.94 121
15514.12 120
15515.29 111
15516.47 113
15517.65 98
15518.83 112
15520.00 105
15521.18 119
15522.36 122
15523.54 115
15524.71 118
15525.89 110
15527.07 101
15528.25 109
15529.42 119
15530.60 119
15531.78 141
15532.96 108
15534.14 116
15535.31 117
15536.49 122
15537.67 97
15538.85 117
15540.03 123
15541.20 127
15542.38 111
15543.56 111
15544.74 116
15545.92 126
15547.10 104
15548.27 126
15549.45 108
15550.63 127
15551.81 112
15552.99 125
15554.17 102
15555.35 112
15556.53 101
15557.70 107
15558.88 109
15560.06 106
15561.24 109
15562.42 126
15563.60 133
15564.78 121
15565.96 119
15567.14 119
15568.32 123
15569.50 124
15570.67 131
15571.85 110
15573.03 113
15574.21 124
15575.39 127
15576.57 138
15577.75 143
15578.93 129
15580.11 142
15581.29 104
15582.47 121
15583.65 119
15584.83 121
15586.01 108
15587.19 104
15588.37 124
15589.55 110
15590.73 114
15591.91 162
15593.09 134
15594.27 130
15595.45 132
15596.63 118
15597.81 129
15598.99 135
15600.17 140
15601.35 119
15602.53 118
15603.71 125
15604.90 141
15606.08 141
15607.26 121
15608.44 118
15609.62 128
15610.80 119
15611.98 124
15613.16 138
15614.34 135
15615.52 119
15616.70 134
15617.89 134
15619.07 143
15620.25 152
15621.43 131
15622.61 140
15623.79 146
15624.97 150
15626.15 141
15627.34 133
15628.52 142
15629.70 133
15630.88 171
15632.06 157
15633.24 164
15634.43 144
15635.61 154
15636.79 138
15637.97 137
15639.15 143
15640.34 151
15641.52 162
15642.70 128
15643.88 141
15645.06 138
15646.25 138
15647.43 180
15648.61 154
15649.79 157
15650.98 165
15652.16 189
15653.34 151
15654.52 179
15655.71 165
15656.89 159
15658.07 150
15659.25 157
15660.44 184
15661.62 184
15662.80 184
15663.98 174
15665.17 158
15666.35 191
15667.53 171
15668.72 168
15669.90 199
15671.08 158
15672.27 175
15673.45 145
15674.63 164
15675.82 171
15677.00 150
15678.18 156
15679.37 141
15680.55 156
15681.73 134
15682.92 162
15684.10 152
15685.28 154
15686.47 176
15687.65 150
15688.84 144
15690.02 168
15691.20 164
15692.39 176
15693.57 175
15694.76 168
15695.94 142
15697.12 122
15698.31 165
15699.49 113
15700.68 139
15701.86 144
15703.05 160
15704.23 153
15705.41 181
15706.60 159
15707.78 165
15708.97 184
15710.15 159
15711.34 156
15712.52 176
15713.71 165
15714.89 176
15716.08 188
15717.26 201
15718.45 213
15719.63 184
15720.82 198
15722.00 208
15723.19 175
15724.37 161
15725.56 176
15726.74 155
15727.93 144
15729.11 183
15730.30 194
15731.48 187
15732.67 161
15733.85 172
15735.04 162
15736.23 173
15737.41 187
15738.60 187
15739.78 168
15740.97 204
15742.15 200
15743.34 177
15744.53 177
15745.71 211
15746.90 192
15748.08 218
15749.27 175
15750.46 188
15751.64 213
15752.83 210
15754.02 237
15755.20 177
15756.39 194
15757.57 182
15758.76 193
15759.95 188
15761.13 160
15762.32 203
15763.51 185
15764.69 198
15765.88 195
15767.07 191
15768.25 189
15769.44 202
15770.63 188
15771.82 203
15773.00 174
15774.19 212
15775.38 201
15776.56 219
15777.75 194
15778.94 164
15780.13 179
15781.31 183
15782.50 192
15783.69 201
15784.88 172
15786.06 179
15787.25 181
15788.44 172
15789.63 177
15790.81 164
15792.00 165
15793.19 203
15794.38 207
15795.56 155
15796.75 159
15797.94 162
15799.13 151
15800.32 168
15801.50 141
15802.69 154
15803.88 154
15805.07 166
15806.26 166
15807.45 148
15808.63 158
15809.82 181
15811.01 165
15812.20 142
15813.39 142
15814.58 180
15815.77 147
15816.95 145
15818.14 144
15819.33 151
15820.52 135
15821.71 142
15822.90 140
15824.09 176
15825.28 136
15826.46 146
15827.65 171
15828.84 162
15830.03 138
15831.22 136
15832.41 148
15833.60 153
15834.79 164
15835.98 128
15837.17 152
15838.36 150
15839.55 159
15840.74 146
15841.93 119
15843.12 148
15844.31 131
15845.50 143
15846.69 151
15847.88 140
15849.07 142
15850.26 154
15851.45 153
15852.64 146
15853.83 155
15855.02 171
15856.21 150
15857.40 148
15858.59 125
15859.78 156
15860.97 167
15862.16 140
15863.35 137
15864.54 129
15865.73 147
15866.92 133
15868.11 149
15869.30 154
15870.49 142
15871.68 148
15872.87 152
15874.06 139
15875.25 120
15876.45 110
15877.64 139
15878.83 148
15880.02 147
15881.21 156
15882.40 146
15883.59 137
15884.78 174
15885.97 176
15887.17 134
15888.36 139
15889.55 132
15890.74 141
15891.93 154
15893.12 164
15894.31 153
15895.51 161
15896.70 162
15897.89 161
15899.08 161
15900.27 135
15901.46 140
15902.66 165
15903.85 180
15905.04 165
15906.23 159
15907.43 135
15908.62 194
15909.81 181
15911.00 150
15912.19 148
15913.39 167
15914.58 144
15915.77 157
15916.96 152
15918.16 157
15919.35 158
15920.54 168
15921.73 187
15922.93 158
15924.12 153
15925.31 167
15926.50 148
15927.70 144
15928.89 160
15930.08 132
15931.28 141
15932.47 129
15933.66 157
15934.86 152
15936.05 159
15937.24 150
15938.44 122
15939.63 136
15940.82 150
15942.02 147
15943.21 149
15944.40 148
15945.60 155
15946.79 159
15947.98 148
15949.18 148
15950.37 137
15951.56 138
15952.76 138
15953.95 130
15955.15 141
15956.34 166
15957.53 123
15958.73 151
15959.92 152
15961.12 121
15962.31 156
15963.50 115
15964.70 126
15965.89 120
15967.09 116
15968.28 118
15969.48 132
15970.67 126
15971.86 155
15973.06 161
15974.25 142
15975.45 130
15976.64 143
15977.84 115
15979.03 135
15980.23 127
15981.42 153
15982.62 147
15983.81 103
15985.01 134
15986.20 110
15987.40 129
15988.59 108
15989.79 126
15990.98 121
15992.18 119
15993.37 124
15994.57 144
15995.76 115
15996.96 98
15998.16 126
15999.35 109
16000.55 110
16001.74 112
16002.94 132
16004.13 131
16005.33 128
16006.53 143
16007.72 124
16008.92 138
16010.11 136
16011.31 114
16012.51 119
16013.70 124
16014.90 112
16016.09 129
16017.29 112
16018.49 118
16019.68 125
16020.88 112
16022.07 100
16023.27 116
16024.47 125
16025.66 142
16026.86 115
16028.06 124
16029.25 143
16030.45 125
16031.65 118
16032.84 108
16034.04 125
16035.24 96
16036.44 112
16037.63 114
16038.83 112
16040.03 102
16041.22 102
16042.42 123
16043.62 111
16044.82 121
16046.01 124
16047.21 120
16048.41 123
16049.60 110
16050.80 123
16052.00 116
16053.20 117
16054.39 113
16055.59 119
16056.79 106
16057.99 113
16059.19 131
16060.38 130
16061.58 119
16062.78 103
16063.98 117
16065.18 109
16066.37 124
16067.57 126
16068.77 110
16069.97 122
16071.17 115
16072.36 127
16073.56 122
16074.76 108
16075.96 106
16077.16 104
16078.36 113
16079.56 130
16080.75 118
16081.95 122
16083.15 123
16084.35 113
16085.55 99
16086.75 103
16087.95 118
16089.15 106
16090.34 132
16091.54 123
16092.74 130
16093.94 133
16095.14 105
16096.34 108
16097.54 101
16098.74 99
16099.94 109
16101.14 122
16102.34 119
16103.54 104
16104.74 111
16105.93 101
16107.13 127
16108.33 106
16109.53 116
16110.73 114
16111.93 124
16113.13 132
16114.33 107
16115.53 105
16116.73 109
16117.93 119
16119.13 122
16120.33 87
16121.53 95
16122.73 85
16123.93 107
16125.13 123
16126.33 122
16127.53 106
16128.73 121
16129.94 110
16131.14 128
16132.34 111
16133.54 129
16134.74 116
16135.94 115
16137.14 120
16138.34 103
16139.54 120
16140.74 107
16141.94 106
16143.14 121
16144.34 107
16145.55 111
16146.75 134
16147.95 120
16149.15 102
16150.35 114
16151.55 151
16152.75 100
16153.95 100
16155.15 123
16156.36 114
16157.56 99
16158.76 98
16159.96 102
16161.16 111
16162.36 111
16163.57 120
16164.77 90
16165.97 124
16167.17 112
16168.37 115
16169.58 124
16170.78 125
16171.98 120
16173.18 107
16174.38 94
16175.59 122
16176.79 115
16177.99 105
16179.19 117
16180.39 104
16181.60 100
16182.80 111
16184.00 114
16185.20 119
16186.41 111
16187.61 114
16188.81 108
16190.01 103
16191.22 130
16192.42 97
16193.62 113
16194.83 116
16196.03 124
16197.23 102
16198.43 106
16199.64 107
16200.84 92
16202.04 99
16203.25 109
16204.45 113
16205.65 112
16206.86 119
16208.06 92
16209.26 119
16210.47 108
16211.67 115
16212.87 109
16214.08 132
16215.28 108
16216.49 119
16217.69 113
16218.89 101
16220.10 120
16221.30 121
16222.50 154
16223.71 121
16224.91 109
16226.12 116
16227.32 116
16228.52 107
16229.73 107
16230.93 120
16232.14 123
16233.34 130
16234.55 107
16235.75 103
16236.95 106
16238.16 121
16239.36 123
16240.57 123
16241.77 125
16242.98 122
16244.18 118
16245.39 107
16246.59 97
16247.80 145
16249.00 147
16250.21 121
16251.41 109
16252.62 114
16253.82 121
16255.03 115
16256.23 136
16257.44 128
16258.64 138
16259.85 135
16261.05 150
16262.26 135
16263.46 110
16264.67 131
16265.87 145
16267.08 112
16268.29 145
16269.49 110
16270.70 110
16271.90 115
16273.11 125
16274.31 127
16275.52 142
16276.73 149
16277.93 141
16279.14 152
16280.34 127
16281.55 140
16282.76 142
16283.96 134
16285.17 125
16286.38 150
16287.58 138
16288.79 149
16289.99 147
16291.20 134
16292.41 143
16293.61 144
16294.82 120
16296.03 144
16297.23 144
16298.44 148
16299.65 154
16300.85 127
16302.06 139
16303.27 145
16304.47 164
16305.68 154
16306.89 171
16308.10 178
16309.30 136
16310.51 151
16311.72 146
16312.92 126
16314.13 163
16315.34 149
16316.55 168
16317.75 137
16318.96 121
16320.17 148
16321.38 143
16322.58 131
16323.79 139
16325.00 139
16326.21 135
16327.42 127
16328.62 137
16329.83 149
16331.04 129
16332.25 109
16333.46 126
16334.66 113
16335.87 138
16337.08 121
16338.29 143
16339.50 124
16340.70 104
16341.91 135
16343.12 129
16344.33 137
16345.54 101
16346.75 109
16347.96 134
16349.16 123
16350.37 117
16351.58 119
16352.79 123
16354.00 116
16355.21 127
16356.42 128
16357.63 101
16358.83 114
16360.04 150
16361.25 133
16362.46 133
16363.67 119
16364.88 121
16366.09 125
16367.30 121
16368.51 100
16369.72 113
16370.93 99
16372.14 130
16373.35 131
16374.56 116
16375.76 86
16376.97 96
16378.18 128
16379.39 123
16380.60 108
16381.81 119
16383.02 103
16384.23 109
16385.44 125
16386.65 115
16387.86 119
16389.07 110
16390.28 123
16391.49 110
16392.70 122
16393.91 94
16395.12 107
16396.33 99
16397.55 118
16398.76 113
16399.97 104
16401.18 117
16402.39 114
16403.60 105
16404.81 111
16406.02 127
16407.23 106
16408.44 124
16409.65 106
16410.86 110
16412.07 118
16413.28 121
16414.50 114
16415.71 104
16416.92 115
16418.13 113
16419.34 118
16420.55 109
16421.76 118
16422.97 116
16424.19 115
16425.40 105
16426.61 106
16427.82 113
16429.03 121
16430.24 101
16431.46 106
16432.67 114
16433.88 113
16435.09 105
16436.30 131
16437.51 104
16438.73 98
16439.94 112
16441.15 111
16442.36 94
16443.57 105
16444.79 125
16446.00 117
16447.21 128
16448.42 106
16449.64 106
16450.85 119
16452.06 138
16453.27 100
16454.49 107
16455.70 100
16456.91 98
16458.12 112
16459.34 104
16460.55 118
16461.76 81
16462.97 114
16464.19 114
16465.40 98
16466.61 83
16467.83 98
16469.04 108
16470.25 113
16471.47 105
16472.68 111
16473.89 113
16475.11 93
16476.32 85
16477.53 97
16478.75 111
16479.96 100
16481.17 111
16482.39 94
16483.60 96
16484.81 92
16486.03 81
16487.24 99
16488.45 97
16489.67 129
16490.88 118
16492.10 116
16493.31 92
16494.52 100
16495.74 98
16496.95 91
16498.17 103
16499.38 127
16500.59 124
16501.81 121
16503.02 96
16504.24 97
16505.45 104
16506.67 110
16507.88 105
16509.10 112
16510.31 74
16511.52 102
16512.74 95
16513.95 85
16515.17 85
16516.38 97
16517.60 115
16518.81 105
16520.03 99
16521.24 94
16522.46 96
16523.67 97
16524.89 96
16526.10 98
16527.32 98
16528.53 103
16529.75 99
16530.96 99
16532.18 81
16533.40 89
16534.61 106
16535.83 94
16537.04 110
16538.26 80
16539.47 104
16540.69 87
16541.91 89
16543.12 95
16544.34 102
16545.55 99
16546.77 87
16547.98 101
16549.20 110
16550.42 121
16551.63 112
16552.85 110
16554.07 110
16555.28 97
16556.50 106
16557.71 101
16558.93 121
16560.15 74
16561.36 97
16562.58 93
16563.80 96
16565.01 96
16566.23 104
16567.45 98
16568.66 112
16569.88 91
16571.10 107
16572.31 124
16573.53 97
16574.75 116
16575.96 110
16577.18 113
16578.40 108
16579.62 108
16580.83 101
16582.05 112
16583.27 90
16584.48 111
16585.70 85
16586.92 97
16588.14 103
16589.35 99
16590.57 105
16591.79 82
16593.01 92
16594.23 100
16595.44 105
16596.66 108
16597.88 96
16599.10 115
16600.31 113
16601.53 104
16602.75 108
16603.97 90
16605.19 102
16606.40 96
16607.62 83
16608.84 110
16610.06 79
16611.28 86
16612.50 105
16613.71 95
16614.93 89
16616.15 96
16617.37 106
16618.59 103
16619.81 74
16621.03 95
16622.24 107
16623.46 107
16624.68 84
16625.90 83
16627.12 101
16628.34 122
16629.56 109
16630.78 94
16632.00 104
16633.21 95
16634.43 103
16635.65 85
16636.87 90
16638.09 84
16639.31 106
16640.53 95
16641.75 103
16642.97 94
16644.19 85
16645.41 89
16646.63 94
16647.85 74
16649.07 88
16650.29 76
16651.51 89
16652.73 97
16653.95 74
16655.17 92
16656.39 100
16657.61 91
16658.83 91
16660.05 86
16661.27 101
16662.49 98
16663.71 102
16664.93 112
16666.15 94
16667.37 95
16668.59 83
16669.81 105
16671.03 91
16672.25 108
16673.47 91
16674.69 88
16675.91 108
16677.13 91
16678.35 93
16679.57 107
16680.80 103
16682.02 81
16683.24 87
16684.46 93
16685.68 90
16686.90 95
16688.12 94
16689.34 104
16690.56 93
16691.79 86
16693.01 96
16694.23 105
16695.45 96
16696.67 97
16697.89 95
16699.11 103
16700.34 100
16701.56 91
16702.78 89
16704.00 90
16705.22 96
16706.44 92
16707.67 105
16708.89 81
16710.11 96
16711.33 93
16712.55 104
16713.78 118
16715.00 103
16716.22 84
16717.44 93
16718.67 112
16719.89 104
16721.11 92
16722.33 96
16723.55 78
16724.78 82
16726.00 91
16727.22 97
16728.45 98
16729.67 87
16730.89 105
16732.11 94
16733.34 111
16734.56 91
16735.78 77
16737.00 81
16738.23 109
16739.45 100
16740.67 83
16741.90 97
16743.12 99
16744.34 97
16745.57 88
16746.79 82
16748.01 78
16749.24 86
16750.46 85
16751.68 123
16752.91 89
16754.13 102
16755.35 103
16756.58 104
16757.80 109
16759.03 82
16760.25 101
16761.47 84
16762.70 107
16763.92 114
16765.14 84
16766.37 93
16767.59 109
16768.82 88
16770.04 102
16771.27 85
16772.49 94
16773.71 87
16774.94 88
16776.16 85
16777.39 84
16778.61 93
16779.84 97
16781.06 98
16782.29 92
16783.51 99
16784.73 93
16785.96 98
16787.18 81
16788.41 91
16789.63 91
16790.86 101
16792.08 92
16793.31 102
16794.53 99
16795.76 86
16796.98 113
16798.21 92
16799.43 118
16800.66 93
16801.89 91
16803.11 91
16804.34 96
16805.56 71
16806.79 94
16808.01 82
16809.24 79
16810.46 93
16811.69 98
16812.91 79
16814.14 84
16815.37 95
16816.59 95
16817.82 100
16819.04 97
16820.27 87
16821.50 106
16822.72 97
16823.95 99
16825.17 109
16826.40 82
16827.63 89
16828.85 103
16830.08 88
16831.31 82
16832.53 100
16833.76 96
16834.99 84
16836.21 97
16837.44 106
16838.67 97
16839.89 108
16841.12 105
16842.35 89
16843.57 122
16844.80 102
16846.03 97
16847.25 104
16848.48 95
16849.71 96
16850.93 90
16852.16 85
16853.39 103
16854.62 101
16855.84 102
16857.07 88
16858.30 83
16859.53 107
16860.75 107
16861.98 110
16863.21 93
16864.44 89
16865.66 102
16866.89 107
16868.12 99
16869.35 93
16870.57 99
16871.80 109
16873.03 111
16874.26 105
16875.49 117
16876.71 123
16877.94 106
16879.17 110
16880.40 127
16881.63 130
16882.86 124
16884.08 136
16885.31 120
16886.54 113
16887.77 118
16889.00 111
16890.23 103
16891.45 111
16892.68 120
16893.91 117
16895.14 116
16896.37 112
16897.60 105
16898.83 119
16900.06 93
16901.29 94
16902.51 113
16903.74 132
16904.97 88
16906.20 110
16907.43 112
16908.66 99
16909.89 104
16911.12 107
16912.35 100
16913.58 94
16914.81 95
16916.04 100
16917.27 110
16918.50 110
16919.73 124
16920.95 112
16922.18 103
16923.41 88
16924.64 115
16925.87 117
16927.10 95
16928.33 104
16929.56 100
16930.79 103
16932.02 109
16933.25 104
16934.48 91
16935.71 117
16936.94 89
16938.18 120
16939.41 101
16940.64 95
16941.87 96
16943.10 115
16944.33 86
16945.56 88
16946.79 93
16948.02 85
16949.25 92
16950.48 89
16951.71 94
16952.94 89
16954.17 107
16955.40 101
16956.64 94
16957.87 107
16959.10 103
16960.33 94
16961.56 114
16962.79 100
16964.02 108
16965.25 94
16966.48 103
16967.72 99
16968.95 80
16970.18 92
16971.41 73
16972.64 93
16973.87 89
16975.11 89
16976.34 94
16977.57 95
16978.80 89
16980.03 114
16981.26 121
16982.50 100
16983.73 85
16984.96 94
16986.19 87
16987.42 81
16988.66 91
16989.89 93
16991.12 112
16992.35 95
16993.59 90
16994.82 95
16996.05 105
16997.28 86
16998.52 93
16999.75 74
17000.98 100
17002.21 89
17003.45 97
17004.68 105
17005.91 108
17007.14 103
17008.38 109
17009.61 111
17010.84 93
17012.08 105
17013.31 97
17014.54 105
17015.78 92
17017.01 105
17018.24 96
17019.47 105
17020.71 108
17021.94 138
17023.17 106
17024.41 96
17025.64 87
17026.88 81
17028.11 89
17029.34 88
17030.58 82
17031.81 82
17033.04 115
17034.28 73
17035.51 92
17036.75 89
17037.98 92
17039.21 108
17040.45 109
17041.68 91
17042.92 98
17044.15 87
17045.38 87
17046.62 86
17047.85 88
17049.09 88
17050.32 93
17051.56 92
17052.79 87
17054.02 103
17055.26 100
17056.49 105
17057.73 105
17058.96 119
17060.20 101
17061.43 90
17062.67 80
17063.90 94
17065.14 86
17066.37 90
17067.61 103
17068.84 100
17070.08 107
17071.31 108
17072.55 110
17073.78 87
17075.02 92
17076.25 90
17077.49 95
17078.72 96
17079.96 108
17081.20 124
17082.43 102
17083.67 103
17084.90 94
17086.14 99
17087.37 99
17088.61 92
17089.85 85
17091.08 87
17092.32 80
17093.55 106
17094.79 84
17096.03 95
17097.26 86
17098.50 88
17099.73 92
17100.97 90
17102.21 94
17103.44 97
17104.68 109
17105.92 106
17107.15 88
17108.39 108
17109.63 111
17110.86 99
17112.10 86
17113.34 99
17114.57 103
17115.81 93
17117.05 76
17118.28 80
17119.52 97
17120.76 101
17121.99 98
17123.23 109
17124.47 81
17125.70 106
17126.94 91
17128.18 94
17129.42 81
17130.65 77
17131.89 84
17133.13 108
17134.37 80
17135.60 67
17136.84 80
17138.08 81
17139.32 96
17140.55 100
17141.79 93
17143.03 104
17144.27 110
17145.50 97
17146.74 100
17147.98 82
17149.22 96
17150.46 102
17151.69 113
17152.93 80
17154.17 82
17155.41 97
17156.65 99
17157.89 90
17159.12 113
17160.36 106
17161.60 124
17162.84 120
17164.08 112
17165.32 90
17166.56 97
17167.79 91
17169.03 102
17170.27 107
17171.51 84
17172.75 98
17173.99 107
17175.23 95
17176.47 76
17177.70 78
17178.94 86
17180.18 85
17181.42 88
17182.66 93
17183.90 86
17185.14 78
17186.38 85
17187.62 75
17188.86 71
17190.10 97
17191.34 97
17192.58 88
17193.82 91
17195.06 75
17196.30 78
17197.54 85
17198.78 88
17200.01 92
17201.25 85
17202.49 91
17203.73 85
17204.97 80
17206.21 92
17207.45 98
17208.70 92
17209.94 98
17211.18 88
17212.42 76
17213.66 90
17214.90 106
17216.14 95
17217.38 74
17218.62 101
17219.86 88
17221.10 78
17222.34 89
17223.58 95
17224.82 75
17226.06 104
17227.30 94
17228.54 83
17229.78 95
17231.03 83
17232.27 100
17233.51 98
17234.75 96
17235.99 92
17237.23 99
17238.47 89
17239.71 89
17240.95 102
17242.20 91
17243.44 78
17244.68 86
17245.92 96
17247.16 91
17248.40 78
17249.65 84
17250.89 99
17252.13 110
17253.37 87
17254.61 86
17255.85 101
17257.10 83
17258.34 81
17259.58 86
17260.82 90
17262.06 103
17263.31 98
17264.55 92
17265.79 88
17267.03 114
17268.27 89
17269.52 70
17270.76 68
17272.00 81
17273.24 82
17274.49 85
17275.73 97
17276.97 94
17278.22 103
17279.46 94
17280.70 91
17281.94 97
17283.19 98
17284.43 72
17285.67 76
17286.91 66
17288.16 89
17289.40 81
17290.64 87
17291.89 82
17293.13 88
17294.37 86
17295.62 90
17296.86 87
17298.10 74
17299.35 85
17300.59 109
17301.83 96
17303.08 75
17304.32 73
17305.56 77
17306.81 77
17308.05 85
17309.30 95
17310.54 92
17311.78 93
17313.03 112
17314.27 84
17315.52 85
17316.76 103
17318.00 95
17319.25 83
17320.49 92
17321.74 104
17322.98 93
17324.23 90
17325.47 70
17326.71 86
17327.96 87
17329.20 100
17330.45 100
17331.69 106
17332.94 76
17334.18 106
17335.43 87
17336.67 88
17337.92 89
17339.16 80
17340.41 102
17341.65 99
17342.90 86
17344.14 102
17345.39 95
17346.63 83
17347.88 71
17349.12 74
17350.37 83
17351.61 87
17352.86 81
17354.10 79
17355.35 77
17356.59 81
17357.84 75
17359.08 89
17360.33 83
17361.58 91
17362.82 65
17364.07 79
17365.31 79
17366.56 83
17367.80 88
17369.05 97
17370.30 74
17371.54 92
17372.79 71
17374.03 84
17375.28 97
17376.53 88
17377.77 92
17379.02 78
17380.27 93
17381.51 76
17382.76 92
17384.01 75
17385.25 86
17386.50 78
17387.75 72
17388.99 76
17390.24 85
17391.49 80
17392.73 85
17393.98 90
17395.23 80
17396.47 78
17397.72 74
17398.97 80
17400.21 79
17401.46 90
17402.71 88
17403.96 92
17405.20 91
17406.45 113
17407.70 85
17408.94 78
17410.19 64
17411.44 90
17412.69 91
17413.93 89
17415.18 90
17416.43 66
17417.68 96
17418.93 87
17420.17 87
17421.42 76
17422.67 73
17423.92 85
17425.16 93
17426.41 78
17427.66 82
17428.91 84
17430.16 98
17431.41 86
17432.65 95
17433.90 83
17435.15 89
17436.40 76
17437.65 83
17438.90 66
17440.14 68
17441.39 105
17442.64 92
17443.89 91
17445.14 83
17446.39 92
17447.64 86
17448.88 93
17450.13 81
17451.38 88
17452.63 95
17453.88 85
17455.13 82
17456.38 80
17457.63 82
17458.88 76
17460.13 91
17461.38 79
17462.62 80
17463.87 78
17465.12 98
17466.37 87
17467.62 80
17468.87 78
17470.12 90
17471.37 84
17472.62 84
17473.87 101
17475.12 84
17476.37 92
17477.62 86
17478.87 78
17480.12 74
17481.37 87
17482.62 86
17483.87 106
17485.12 102
17486.37 94
17487.62 90
17488.87 81
17490.12 69
17491.37 83
17492.62 78
17493.87 90
17495.12 85
17496.37 98
17497.62 98
17498.87 91
17500.12 97
17501.38 89
17502.63 92
17503.88 79
17505.13 89
17506.38 93
17507.63 109
17508.88 96
17510.13 65
17511.38 101
17512.63 98
17513.89 110
17515.14 78
17516.39 82
17517.64 75
17518.89 85
17520.14 103
17521.39 86
17522.64 93
17523.90 75
17525.15 102
17526.40 94
17527.65 94
17528.90 78
17530.15 79
17531.41 93
17532.66 101
17533.91 87
17535.16 88
17536.41 83
17537.67 95
17538.92 103
17540.17 92
17541.42 74
17542.67 81
17543.93 96
17545.18 86
17546.43 92
17547.68 80
17548.94 99
17550.19 87
17551.44 90
17552.69 78
17553.95 90
17555.20 86
17556.45 92
17557.70 66
17558.96 96
17560.21 81
17561.46 84
17562.72 95
17563.97 79
17565.22 74
17566.47 69
17567.73 99
17568.98 80
17570.23 80
17571.49 90
17572.74 91
17573.99 79
17575.25 99
17576.50 94
17577.75 93
17579.01 96
17580.26 99
17581.51 105
17582.77 94
17584.02 100
17585.28 94
17586.53 89
17587.78 85
17589.04 90
17590.29 84
17591.54 85
17592.80 82
17594.05 93
17595.31 94
17596.56 103
17597.81 84
17599.07 92
17600.32 94
17601.58 72
17602.83 91
17604.09 72
17605.34 100
17606.60 87
17607.85 78
17609.10 66
17610.36 88
17611.61 100
17612.87 90
17614.12 97
17615.38 90
17616.63 83
17617.89 85
17619.14 84
17620.40 104
17621.65 92
17622.91 85
17624.16 73
17625.42 92
17626.67 110
17627.93 98
17629.18 104
17630.44 68
17631.69 94
17632.95 63
17634.21 93
17635.46 67
17636.72 82
17637.97 87
17639.23 88
17640.48 82
17641.74 88
17642.99 92
17644.25 69
17645.51 95
17646.76 73
17648.02 100
17649.27 60
17650.53 88
17651.79 87
17653.04 90
17654.30 83
17655.55 87
17656.81 77
17658.07 94
17659.32 70
17660.58 91
17661.84 80
17663.09 82
17664.35 114
17665.61 80
17666.86 91
17668.12 83
17669.38 87
17670.63 80
17671.89 74
17673.15 70
17674.40 87
17675.66 106
17676.92 77
17678.17 93
17679.43 70
17680.69 76
17681.95 99
17683.20 76
17684.46 74
17685.72 92
17686.98 70
17688.23 79
17689.49 81
17690.75 104
17692.01 88
17693.26 85
17694.52 91
17695.78 78
17697.04 74
17698.29 75
17699.55 94
17700.81 92
17702.07 74
17703.32 64
17704.58 83
17705.84 69
17707.10 87
17708.36 83
17709.62 61
17710.87 68
17712.13 93
17713.39 79
17714.65 89
17715.91 79
17717.17 75
17718.42 82
17719.68 77
17720.94 72
17722.20 68
17723.46 79
17724.72 80
17725.98 87
17727.23 84
17728.49 83
17729.75 96
17731.01 92
17732.27 89
17733.53 65
17734.79 68
17736.05 79
17737.31 89
17738.57 79
17739.82 93
17741.08 75
17742.34 92
17743.60 85
17744.86 77
17746.12 85
17747.38 101
17748.64 84
17749.90 85
17751.16 66
17752.42 96
17753.68 85
17754.94 85
17756.20 78
17757.46 68
17758.72 84
17759.98 85
17761.24 89
17762.50 81
17763.76 71
17765.02 81
17766.28 83
17767.54 75
17768.80 79
17770.06 81
17771.32 80
17772.58 88
17773.84 74
17775.10 73
17776.36 76
17777.62 88
17778.88 76
17780.14 87
17781.40 67
17782.67 83
17783.93 82
17785.19 69
17786.45 70
17787.71 80
17788.97 87
17790.23 93
17791.49 71
17792.75 77
17794.01 71
17795.28 74
17796.54 78
17797.80 66
17799.06 74
17800.32 77
17801.58 85
17802.84 92
17804.11 82
17805.37 78
17806.63 84
17807.89 77
17809.15 87
17810.41 75
17811.68 87
17812.94 97
17814.20 67
17815.46 77
17816.72 67
17817.99 86
17819.25 76
17820.51 81
17821.77 82
17823.03 80
17824.30 65
17825.56 74
17826.82 91
17828.08 99
17829.35 69
17830.61 89
17831.87 93
17833.13 94
17834.40 64
17835.66 79
17836.92 77
17838.18 78
17839.45 79
17840.71 81
17841.97 96
17843.24 65
17844.50 86
17845.76 73
17847.02 92
17848.29 97
17849.55 75
17850.81 73
17852.08 81
17853.34 65
17854.60 88
17855.87 90
17857.13 69
17858.39 77
17859.66 125
17860.92 91
17862.18 91
17863.45 70
17864.71 68
17865.98 90
17867.24 76
17868.50 98
17869.77 62
17871.03 84
17872.30 81
17873.56 94
17874.82 90
17876.09 67
17877.35 94
17878.62 83
17879.88 96
17881.14 72
17882.41 85
17883.67 91
17884.94 94
17886.20 61
17887.47 66
17888.73 86
17890.00 89
17891.26 87
17892.52 79
17893.79 69
17895.05 67
17896.32 75
17897.58 84
17898.85 79
17900.11 73
17901.38 83
17902.64 78
17903.91 77
17905.17 60
17906.44 79
17907.70 75
17908.97 71
17910.23 69
17911.50 69
17912.77 71
17914.03 67
17915.30 76
17916.56 89
17917.83 109
17919.09 88
17920.36 75
17921.62 78
17922.89 75
17924.16 59
17925.42 70
17926.69 69
17927.95 62
17929.22 62
17930.49 86
17931.75 72
17933.02 68
17934.28 78
17935.55 80
17936.82 88
17938.08 81
17939.35 94
17940.62 84
17941.88 77
17943.15 65
17944.42 89
17945.68 70
17946.95 84
17948.22 94
17949.48 94
17950.75 96
17952.02 57
17953.28 71
17954.55 72
17955.82 82
17957.08 86
17958.35 77
17959.62 67
17960.88 100
17962.15 65
17963.42 83
17964.69 81
17965.95 76
17967.22 85
17968.49 97
17969.76 81
17971.02 66
17972.29 87
17973.56 92
17974.83 87
17976.09 75
17977.36 78
17978.63 86
17979.90 104
17981.16 79
17982.43 80
17983.70 83
17984.97 87
17986.24 82
17987.50 89
17988.77 72
17990.04 86
17991.31 103
17992.58 97
17993.84 70
17995.11 74
17996.38 76
17997.65 104
17998.92 94
18000.19 69
18001.46 81
18002.72 78
18003.99 75
18005.26 69
18006.53 74
18007.80 59
18009.07 66
18010.34 80
18011.61 60
18012.87 65
18014.14 62
18015.41 78
18016.68 83
18017.95 78
18019.22 66
18020.49 103
18021.76 95
18023.03 83
18024.30 80
18025.57 91
18026.84 71
18028.11 88
18029.37 78
18030.64 74
18031.91 96
18033.18 96
18034.45 89
18035.72 72
18036.99 64
18038.26 62
18039.53 98
18040.80 75
18042.07 74
18043.34 67
18044.61 83
18045.88 83
18047.15 76
18048.42 74
18049.69 74
18050.96 62
18052.23 72
18053.50 76
18054.77 85
18056.05 91
18057.32 69
18058.59 105
18059.86 88
18061.13 77
18062.40 93
18063.67 84
18064.94 83
18066.21 76
18067.48 66
18068.75 85
18070.02 80
18071.29 63
18072.57 66
18073.84 85
18075.11 96
18076.38 103
18077.65 83
18078.92 83
18080.19 66
18081.46 73
18082.74 79
18084.01 64
18085.28 82
18086.55 71
18087.82 83
18089.09 79
18090.37 66
18091.64 79
18092.91 61
18094.18 97
18095.45 73
18096.72 89
18098.00 75
18099.27 80
18100.54 85
18101.81 88
18103.08 66
18104.36 83
18105.63 76
18106.90 83
18108.17 85
18109.45 74
18110.72 78
18111.99 65
18113.26 81
18114.54 87
18115.81 88
18117.08 83
18118.35 94
18119.63 82
18120.90 72
18122.17 75
18123.44 88
18124.72 79
18125.99 77
18127.26 63
18128.54 76
18129.81 78
18131.08 78
18132.36 56
18133.63 68
18134.90 78
18136.18 90
18137.45 76
18138.72 85
18140.00 62
18141.27 66
18142.54 82
18143.82 74
18145.09 78
18146.36 71
18147.64 82
18148.91 99
18150.19 84
18151.46 62
18152.73 87
18154.01 71
18155.28 72
18156.55 69
18157.83 57
18159.10 71
18160.38 87
18161.65 82
18162.93 70
18164.20 98
18165.47 84
18166.75 72
18168.02 78
18169.30 62
18170.57 76
18171.85 83
18173.12 99
18174.40 65
18175.67 87
18176.95 81
18178.22 93
18179.50 86
18180.77 71
18182.04 73
18183.32 69
18184.59 86
18185.87 73
18187.15 74
18188.42 70
18189.70 72
18190.97 76
18192.25 88
18193.52 85
18194.80 69
18196.07 81
18197.35 82
18198.62 72
18199.90 75
18201.17 73
18202.45 105
18203.73 79
18205.00 76
18206.28 79
18207.55 78
18208.83 87
18210.10 69
18211.38 85
18212.66 62
18213.93 78
18215.21 77
18216.48 74
18217.76 53
18219.04 74
18220.31 85
18221.59 82
18222.87 80
18224.14 66
18225.42 77
18226.70 75
18227.97 63
18229.25 79
18230.53 84
18231.80 81
18233.08 73
18234.36 73
18235.63 81
18236.91 78
18238.19 64
18239.46 68
18240.74 77
18242.02 67
18243.29 91
18244.57 74
18245.85 66
18247.13 66
18248.40 83
18249.68 85
18250.96 73
18252.24 66
18253.51 57
18254.79 88
18256.07 108
18257.35 70
18258.62 65
18259.90 71
18261.18 88
18262.46 88
18263.73 73
18265.01 74
18266.29 62
18267.57 67
18268.85 83
18270.12 78
18271.40 62
18272.68 76
18273.96 88
18275.24 83
18276.51 91
18277.79 68
18279.07 90
18280.35 80
18281.63 59
18282.91 71
18284.18 81
18285.46 68
18286.74 81
18288.02 67
18289.30 66
18290.58 66
18291.86 93
18293.14 102
18294.41 60
18295.69 63
18296.97 66
18298.25 105
18299.53 75
18300.81 73
18302.09 77
18303.37 82
18304.65 67
18305.93 83
18307.21 75
18308.49 67
18309.76 66
18311.04 76
18312.32 88
18313.60 95
18314.88 79
18316.16 75
18317.44 71
18318.72 58
18320.00 88
18321.28 64
18322.56 87
18323.84 79
18325.12 81
18326.40 83
18327.68 76
18328.96 65
18330.24 64
18331.52 78
18332.80 64
18334.08 76
18335.36 69
18336.64 83
18337.92 73
18339.20 89
18340.48 77
18341.76 78
18343.05 55
18344.33 72
18345.61 83
18346.89 75
18348.17 65
18349.45 101
18350.73 57
18352.01 63
18353.29 73
18354.57 77
18355.85 80
18357.13 70
18358.42 82
18359.70 80
18360.98 84
18362.26 71
18363.54 88
18364.82 64
18366.10 68
18367.38 74
18368.67 66
18369.95 65
18371.23 46
18372.51 57
18373.79 73
18375.07 89
18376.36 74
18377.64 75
18378.92 66
18380.20 85
18381.48 67
18382.77 72
18384.05 79
18385.33 90
18386.61 71
18387.89 62
18389.18 77
18390.46 73
18391.74 88
18393.02 69
18394.31 70
18395.59 77
18396.87 84
18398.15 68
18399.44 69
18400.72 61
18402.00 73
18403.28 88
18404.57 88
18405.85 62
18407.13 98
18408.41 61
18409.70 87
18410.98 75
18412.26 77
18413.55 77
18414.83 77
18416.11 75
18417.40 67
18418.68 80
18419.96 78
18421.25 77
18422.53 73
18423.81 91
18425.10 81
18426.38 72
18427.66 66
18428.95 82
18430.23 69
18431.51 86
18432.80 89
18434.08 80
18435.37 97
18436.65 69
18437.93 77
18439.22 61
18440.50 83
18441.79 81
18443.07 73
18444.35 71
18445.64 93
18446.92 64
18448.21 83
18449.49 88
18450.78 74
18452.06 73
18453.34 75
18454.63 81
18455.91 76
18457.20 68
18458.48 50
18459.77 81
18461.05 90
18462.34 83
18463.62 63
18464.91 85
18466.19 69
18467.48 80
18468.76 63
18470.05 77
18471.33 65
18472.62 70
18473.90 84
18475.19 77
18476.47 74
18477.76 53
18479.04 90
18480.33 77
18481.61 57
18482.90 69
18484.18 67
18485.47 58
18486.76 75
18488.04 79
18489.33 79
18490.61 75
18491.90 80
18493.18 72
18494.47 80
18495.76 66
18497.04 71
18498.33 82
18499.61 86
18500.90 77
18502.19 62
18503.47 79
18504.76 56
18506.05 75
18507.33 55
18508.62 77
18509.90 72
18511.19 74
18512.48 77
18513.76 90
18515.05 81
18516.34 68
18517.62 86
18518.91 75
18520.20 66
18521.48 58
18522.77 68
18524.06 71
18525.35 71
18526.63 57
18527.92 69
18529.21 76
18530.49 76
18531.78 70
18533.07 91
18534.36 70
18535.64 75
18536.93 90
18538.22 78
18539.50 77
18540.79 84
18542.08 95
18543.37 74
18544.66 77
18545.94 96
18547.23 91
18548.52 63
18549.81 70
18551.09 71
18552.38 89
18553.67 85
18554.96 68
18556.25 93
18557.53 80
18558.82 81
18560.11 63
18561.40 67
18562.69 73
18563.98 93
18565.26 90
18566.55 94
18567.84 64
18569.13 73
18570.42 71
18571.71 59
18572.99 75
18574.28 67
18575.57 72
18576.86 87
18578.15 76
18579.44 68
18580.73 75
18582.02 80
18583.31 79
18584.59 61
18585.88 96
18587.17 74
18588.46 70
18589.75 71
18591.04 94
18592.33 86
18593.62 63
18594.91 96
18596.20 88
18597.49 63
18598.78 68
18600.07 66
18601.36 74
18602.65 68
18603.94 67
18605.23 74
18606.52 75
18607.81 87
18609.09 75
18610.38 83
18611.67 78
18612.96 78
18614.25 70
18615.55 78
18616.84 70
18618.13 71
18619.42 88
18620.71 91
18622.00 94
18623.29 62
18624.58 89
18625.87 87
18627.16 75
18628.45 71
18629.74 74
18631.03 75
18632.32 91
18633.61 93
18634.90 67
18636.19 85
18637.48 73
18638.77 84
18640.07 72
18641.36 99
18642.65 78
18643.94 72
18645.23 73
18646.52 75
18647.81 66
18649.10 82
18650.40 74
18651.69 87
18652.98 82
18654.27 74
18655.56 88
18656.85 72
18658.14 71
18659.44 76
18660.73 70
18662.02 73
18663.31 90
18664.60 61
18665.89 65
18667.19 67
18668.48 83
18669.77 70
18671.06 64
18672.35 69
18673.65 61
18674.94 73
18676.23 61
18677.52 72
18678.82 66
18680.11 75
18681.40 69
18682.69 61
18683.99 74
18685.28 77
18686.57 61
18687.86 71
18689.16 84
18690.45 70
18691.74 75
18693.03 77
18694.33 74
18695.62 67
18696.91 78
18698.21 76
18699.50 68
18700.79 77
18702.09 71
18703.38 66
18704.67 95
18705.97 72
18707.26 82
18708.55 68
18709.85 65
18711.14 65
18712.43 54
18713.73 67
18715.02 82
18716.31 74
18717.61 70
18718.90 78
18720.19 55
18721.49 73
18722.78 73
18724.08 80
18725.37 73
18726.66 88
18727.96 76
18729.25 86
18730.55 71
18731.84 69
18733.13 51
18734.43 65
18735.72 76
18737.02 85
18738.31 82
18739.61 66
18740.90 90
18742.19 65
18743.49 74
18744.78 67
18746.08 75
18747.37 76
18748.67 57
18749.96 66
18751.26 68
18752.55 63
18753.85 61
18755.14 69
18756.44 55
18757.73 71
18759.03 79
18760.32 54
18761.62 69
18762.91 64
18764.21 67
18765.50 74
18766.80 66
18768.09 77
18769.39 73
18770.69 79
18771.98 63
18773.28 81
18774.57 73
18775.87 71
18777.16 84
18778.46 66
18779.76 82
18781.05 73
18782.35 61
18783.64 68
18784.94 80
18786.24 97
18787.53 81
18788.83 72
18790.12 78
18791.42 77
18792.72 84
18794.01 64
18795.31 84
18796.61 89
18797.90 75
18799.20 77
18800.49 59
18801.79 77
18803.09 70
18804.38 89
18805.68 69
18806.98 81
18808.28 65
18809.57 64
18810.87 79
18812.17 71
18813.46 59
18814.76 78
18816.06 83
18817.35 72
18818.65 67
18819.95 71
18821.25 63
18822.54 91
18823.84 82
18825.14 64
18826.44 66
18827.73 71
18829.03 79
18830.33 77
18831.63 70
18832.92 79
18834.22 88
18835.52 89
18836.82 66
18838.11 60
18839.41 62
18840.71 78
18842.01 66
18843.31 79
18844.60 79
18845.90 63
18847.20 77
18848.50 75
18849.80 52
18851.10 47
18852.39 77
18853.69 70
18854.99 71
18856.29 70
18857.59 65
18858.89 96
18860.18 71
18861.48 65
18862.78 86
18864.08 87
18865.38 62
18866.68 57
18867.98 65
18869.28 59
18870.58 63
18871.87 79
18873.17 71
18874.47 70
18875.77 59
18877.07 70
18878.37 60
18879.67 74
18880.97 56
18882.27 70
18883.57 70
18884.87 77
18886.17 75
18887.47 51
18888.77 62
18890.07 64
18891.36 69
18892.66 79
18893.96 72
18895.26 73
18896.56 67
18897.86 62
18899.16 77
18900.46 63
18901.76 69
18903.06 60
18904.36 70
18905.66 58
18906.96 70
18908.27 78
18909.57 51
18910.87 75
18912.17 81
18913.47 80
18914.77 65
18916.07 82
18917.37 75
18918.67 70
18919.97 57
18921.27 84
18922.57 83
18923.87 62
18925.17 75
18926.47 61
18927.77 64
18929.08 71
18930.38 66
18931.68 66
18932.98 71
18934.28 61
18935.58 69
18936.88 68
18938.18 67
18939.49 69
18940.79 65
18942.09 90
18943.39 68
18944.69 67
18945.99 53
18947.29 61
18948.60 64
18949.90 62
18951.20 79
18952.50 73
18953.80 62
18955.11 79
18956.41 68
18957.71 71
18959.01 56
18960.31 81
18961.62 70
18962.92 67
18964.22 77
18965.52 65
18966.82 69
18968.13 50
18969.43 76
18970.73 72
18972.03 67
18973.34 68
18974.64 78
18975.94 50
18977.24 75
18978.55 79
18979.85 84
18981.15 70
18982.46 63
18983.76 64
18985.06 60
18986.36 68
18987.67 64
18988.97 74
18990.27 72
18991.58 55
18992.88 52
18994.18 78
18995.49 82
18996.79 80
18998.09 70
18999.40 65
19000.70 72
19002.00 71
19003.31 70
19004.61 75
19005.91 67
19007.22 79
19008.52 73
19009.83 72
19011.13 66
19012.43 74
19013.74 78
19015.04 66
19016.34 86
19017.65 66
19018.95 74
19020.26 58
19021.56 69
19022.87 53
19024.17 63
19025.47 75
19026.78 70
19028.08 56
19029.39 60
19030.69 65
19032.00 75
19033.30 91
19034.61 72
19035.91 75
19037.22 90
19038.52 93
19039.82 64
19041.13 50
19042.43 76
19043.74 74
19045.04 72
19046.35 83
19047.65 87
19048.96 70
19050.26 72
19051.57 64
19052.88 70
19054.18 63
19055.49 70
19056.79 72
19058.10 65
19059.40 62
19060.71 57
19062.01 72
19063.32 74
19064.62 69
19065.93 68
19067.24 66
19068.54 75
19069.85 73
19071.15 70
19072.46 70
19073.77 72
19075.07 92
19076.38 65
19077.68 67
19078.99 71
19080.30 89
19081.60 73
19082.91 61
19084.22 80
19085.52 81
19086.83 84
19088.13 62
19089.44 57
19090.75 64
19092.05 69
19093.36 80
19094.67 72
19095.97 77
19097.28 84
19098.59 65
19099.90 74
19101.20 60
19102.51 72
19103.82 71
19105.12 68
19106.43 66
19107.74 81
19109.04 63
19110.35 60
19111.66 74
19112.97 52
19114.27 69
19115.58 71
19116.89 76
19118.20 65
19119.50 61
19120.81 71
19122.12 73
19123.43 59
19124.73 79
19126.04 79
19127.35 71
19128.66 68
19129.97 67
19131.27 80
19132.58 56
19133.89 71
19135.20 83
19136.51 75
19137.81 73
19139.12 76
19140.43 72
19141.74 77
19143.05 53
19144.36 70
19145.66 79
19146.97 71
19148.28 76
19149.59 71
19150.90 73
19152.21 63
19153.52 80
19154.83 84
19156.13 70
19157.44 80
19158.75 74
19160.06 61
19161.37 73
19162.68 84
19163.99 82
19165.30 67
19166.61 83
19167.92 82
19169.22 99
19170.53 79
19171.84 65
19173.15 68
19174.46 67
19175.77 70
19177.08 88
19178.39 70
19179.70 75
19181.01 83
19182.32 64
19183.63 61
19184.94 61
19186.25 65
19187.56 67
19188.87 83
19190.18 62
19191.49 63
19192.80 75
19194.11 76
19195.42 82
19196.73 59
19198.04 65
19199.35 71
19200.66 63
19201.97 80
19203.28 79
19204.59 56
19205.90 74
19207.21 82
19208.52 84
19209.83 79
19211.14 67
19212.46 72
19213.77 67
19215.08 71
19216.39 63
19217.70 69
19219.01 53
19220.32 78
19221.63 69
19222.94 75
19224.25 78
19225.57 68
19226.88 74
19228.19 74
19229.50 69
19230.81 66
19232.12 75
19233.43 70
19234.75 59
19236.06 64
19237.37 81
19238.68 55
19239.99 73
19241.30 77
19242.62 70
19243.93 58
19245.24 60
19246.55 75
19247.86 61
19249.18 72
19250.49 79
19251.80 67
19253.11 75
19254.42 88
19255.74 57
19257.05 71
19258.36 85
19259.67 74
19260.99 67
19262.30 75
19263.61 64
19264.92 65
19266.24 97
19267.55 67
19268.86 78
19270.17 72
19271.49 84
19272.80 73
19274.11 67
19275.42 67
19276.74 95
19278.05 85
19279.36 83
19280.68 84
19281.99 74
19283.30 61
19284.62 85
19285.93 80
19287.24 79
19288.56 66
19289.87 97
19291.18 94
19292.50 74
19293.81 80
19295.12 64
19296.44 75
19297.75 74
19299.06 84
19300.38 74
19301.69 80
19303.01 71
19304.32 77
19305.63 71
19306.95 77
19308.26 79
19309.58 98
19310.89 80
19312.20 75
19313.52 60
19314.83 80
19316.15 77
19317.46 75
19318.78 77
19320.09 52
19321.41 81
19322.72 62
19324.03 80
19325.35 70
19326.66 74
19327.98 74
19329.29 68
19330.61 75
19331.92 63
19333.24 67
19334.55 70
19335.87 79
19337.18 64
19338.50 69
19339.81 76
19341.13 64
19342.44 91
19343.76 81
19345.07 68
19346.39 75
19347.70 68
19349.02 81
19350.34 59
19351.65 65
19352.97 67
19354.28 59
19355.60 79
19356.91 65
19358.23 89
19359.54 62
19360.86 78
19362.18 74
19363.49 73
19364.81 66
19366.12 74
19367.44 80
19368.76 77
19370.07 68
19371.39 61
19372.71 68
19374.02 75
19375.34 69
19376.65 65
19377.97 68
19379.29 63
19380.60 71
19381.92 54
19383.24 62
19384.55 68
19385.87 80
19387.19 65
19388.50 65
19389.82 64
19391.14 63
19392.45 60
19393.77 91
19395.09 68
19396.41 73
19397.72 65
19399.04 67
19400.36 74
19401.67 60
19402.99 66
19404.31 64
19405.63 64
19406.94 71
19408.26 63
19409.58 52
19410.90 64
19412.21 66
19413.53 71
19414.85 61
19416.17 59
19417.48 90
19418.80 58
19420.12 65
19421.44 67
19422.76 86
19424.07 70
19425.39 83
19426.71 67
19428.03 77
19429.35 67
19430.66 70
19431.98 88
19433.30 55
19434.62 67
19435.94 70
19437.26 76
19438.57 67
19439.89 53
19441.21 74
19442.53 56
19443.85 82
19445.17 61
19446.49 50
19447.81 77
19449.12 45
19450.44 77
19451.76 49
19453.08 67
19454.40 66
19455.72 66
19457.04 63
19458.36 47
19459.68 62
19461.00 71
19462.32 61
19463.63 47
19464.95 67
19466.27 62
19467.59 71
19468.91 53
19470.23 61
19471.55 59
19472.87 79
19474.19 64
19475.51 67
19476.83 59
19478.15 70
19479.47 75
19480.79 79
19482.11 58
19483.43 63
19484.75 77
19486.07 72
19487.39 61
19488.71 60
19490.03 76
19491.35 67
19492.67 68
19493.99 67
19495.31 67
19496.63 61
19497.95 68
19499.27 75
19500.59 63
19501.91 55
19503.24 70
19504.56 55
19505.88 66
19507.20 80
19508.52 69
19509.84 88
19511.16 81
19512.48 69
19513.80 45
19515.12 62
19516.44 68
19517.77 71
19519.09 65
19520.41 70
19521.73 56
19523.05 71
19524.37 87
19525.69 59
19527.02 55
19528.34 52
19529.66 77
19530.98 79
19532.30 82
19533.62 70
19534.95 78
19536.27 59
19537.59 58
19538.91 71
19540.23 62
19541.56 75
19542.88 85
19544.20 70
19545.52 63
19546.84 54
19548.17 83
19549.49 84
19550.81 75
19552.13 56
19553.46 53
19554.78 66
19556.10 63
19557.42 56
19558.75 73
19560.07 81
19561.39 64
19562.71 66
19564.04 69
19565.36 70
19566.68 83
19568.00 64
19569.33 68
19570.65 54
19571.97 61
19573.30 66
19574.62 85
19575.94 51
19577.27 51
19578.59 69
19579.91 83
19581.24 55
19582.56 65
19583.88 84
19585.21 70
19586.53 77
19587.85 76
19589.18 65
19590.50 73
19591.82 84
19593.15 66
19594.47 65
19595.80 64
19597.12 73
19598.44 77
19599.77 71
19601.09 62
19602.42 72
19603.74 78
19605.06 73
19606.39 75
19607.71 47
19609.04 77
19610.36 66
19611.69 79
19613.01 56
19614.33 67
19615.66 77
19616.98 70
19618.31 77
19619.63 54
19620.96 65
19622.28 71
19623.61 83
19624.93 56
19626.26 48
19627.58 57
19628.91 75
19630.23 65
19631.56 85
19632.88 56
19634.21 65
19635.53 79
19636.86 68
19638.18 73
19639.51 74
19640.83 70
19642.16 67
19643.48 72
19644.81 62
19646.14 58
19647.46 64
19648.79 70
19650.11 62
19651.44 75
19652.76 61
19654.09 74
19655.42 59
19656.74 72
19658.07 62
19659.39 70
19660.72 63
19662.05 45
19663.37 62
19664.70 61
19666.02 60
19667.35 64
19668.68 77
19670.00 72
19671.33 67
19672.66 59
19673.98 52
19675.31 49
19676.64 59
19677.96 60
19679.29 68
19680.62 57
19681.94 78
19683.27 70
19684.60 53
19685.92 66
19687.25 64
19688.58 71
19689.90 46
19691.23 66
19692.56 60
19693.88 64
19695.21 70
19696.54 68
19697.87 63
19699.19 74
19700.52 59
19701.85 49
19703.18 64
19704.50 61
19705.83 64
19707.16 71
19708.49 62
19709.81 70
19711.14 70
19712.47 68
19713.80 67
19715.13 56
19716.45 55
19717.78 60
19719.11 74
19720.44 56
19721.77 52
19723.09 82
19724.42 86
19725.75 74
19727.08 53
19728.41 62
19729.74 77
19731.06 67
19732.39 49
19733.72 72
19735.05 65
19736.38 68
19737.71 76
19739.04 51
19740.36 38
19741.69 59
19743.02 85
19744.35 65
19745.68 62
19747.01 72
19748.34 63
19749.67 68
19751.00 70
19752.32 64
19753.65 53
19754.98 79
19756.31 70
19757.64 61
19758.97 49
19760.30 61
19761.63 66
19762.96 70
19764.29 64
19765.62 75
19766.95 70
19768.28 90
19769.61 68
19770.94 66
19772.27 55
19773.60 70
19774.93 75
19776.26 75
19777.59 54
19778.92 70
19780.25 92
19781.58 80
19782.91 71
19784.24 64
19785.57 64
19786.90 53
19788.23 65
19789.56 67
19790.89 74
19792.22 61
19793.55 75
19794.88 84
19796.21 66
19797.54 72
19798.87 71
19800.20 78
19801.53 65
19802.87 57
19804.20 50
19805.53 68
19806.86 57
19808.19 70
19809.52 68
19810.85 81
19812.18 64
19813.51 84
19814.85 61
19816.18 63
19817.51 58
19818.84 72
19820.17 67
19821.50 58
19822.83 70
19824.17 52
19825.50 69
19826.83 66
19828.16 72
19829.49 51
19830.82 61
19832.16 74
19833.49 86
19834.82 80
19836.15 73
19837.48 56
19838.82 67
19840.15 58
19841.48 62
19842.81 56
19844.14 66
19845.48 71
19846.81 56
19848.14 70
19849.47 66
19850.81 77
19852.14 78
19853.47 67
19854.80 59
19856.14 60
19857.47 75
19858.80 80
19860.14 62
19861.47 53
19862.80 56
19864.13 69
19865.47 69
19866.80 58
19868.13 52
19869.47 55
19870.80 71
19872.13 59
19873.47 70
19874.80 66
19876.13 63
19877.47 76
19878.80 73
19880.13 63
19881.47 52
19882.80 78
19884.13 64
19885.47 61
19886.80 50
19888.13 71
19889.47 91
19890.80 74
19892.14 52
19893.47 72
19894.80 73
19896.14 74
19897.47 57
19898.81 64
19900.14 66
19901.47 62
19902.81 77
19904.14 63
19905.48 56
19906.81 66
19908.15 77
19909.48 79
19910.81 80
19912.15 52
19913.48 72
19914.82 88
19916.15 87
19917.49 50
19918.82 69
19920.16 70
19921.49 67
19922.83 87
19924.16 66
19925.50 57
19926.83 61
19928.17 74
19929.50 65
19930.84 77
19932.17 62
19933.51 79
19934.84 53
19936.18 67
19937.51 64
19938.85 78
19940.18 90
19941.52 64
19942.86 66
19944.19 62
19945.53 71
19946.86 54
19948.20 75
19949.53 51
19950.87 72
19952.21 66
19953.54 64
19954.88 58
19956.21 70
19957.55 56
19958.89 50
19960.22 63
19961.56 73
19962.90 71
19964.23 74
19965.57 68
19966.90 71
19968.24 71
19969.58 62
19970.91 71
19972.25 61
19973.59 66
19974.92 61
19976.26 70
19977.60 70
19978.93 83
19980.27 82
19981.61 85
19982.94 82
19984.28 78
19985.62 53
19986.96 76
19988.29 66
19989.63 65
19990.97 52
19992.30 65
19993.64 85
19994.98 67
19996.32 72
19997.65 60
19998.99 52
20000.33 49
20001.67 82
20003.00 71
20004.34 65
20005.68 50
20007.02 74
20008.35 62
20009.69 59
20011.03 60
20012.37 60
20013.71 76
20015.04 59
20016.38 76
20017.72 52
20019.06 64
20020.40 61
20021.73 53
20023.07 66
20024.41 61
20025.75 67
20027.09 67
20028.43 57
20029.77 52
20031.10 72
20032.44 85
20033.78 69
20035.12 60
20036.46 80
20037.80 72
20039.14 69
20040.47 46
20041.81 69
20043.15 72
20044.49 79
20045.83 68
20047.17 57
20048.51 61
20049.85 68
20051.19 81
20052.53 63
20053.87 64
20055.21 67
20056.54 79
20057.88 82
20059.22 71
20060.56 58
20061.90 54
20063.24 68
20064.58 91
20065.92 68
20067.26 63
20068.60 67
20069.94 70
20071.28 76
20072.62 63
20073.96 62
20075.30 72
20076.64 81
20077.98 66
20079.32 62
20080.66 72
20082.00 74
20083.34 81
20084.68 59
20086.02 53
20087.36 75
20088.70 74
20090.04 64
20091.38 76
20092.73 75
20094.07 71
20095.41 58
20096.75 79
20098.09 62
20099.43 68
20100.77 78
20102.11 68
20103.45 55
20104.79 52
20106.13 78
20107.48 80
20108.82 67
20110.16 73
20111.50 70
20112.84 70
20114.18 61
20115.52 55
20116.86 58
20118.21 56
20119.55 53
20120.89 62
20122.23 61
20123.57 62
20124.91 68
20126.26 67
20127.60 55
20128.94 63
20130.28 65
20131.62 74
20132.96 76
20134.31 77
20135.65 57
