# Supplementary material for: MALDI-TOF MS typing enables the classification of brewing yeasts of the genus Saccharomyces to major beer styles
Source: PLoS One. 2017 Aug 9;12(8):e0181694. doi: 10.1371/journal.pone.0181694 (PMC5549903; doi:10.1371/journal.pone.0181694)
Supplement: S13 File — The directory includes 90 raw files and was zipped to “.zip”; the folder has three strains with 30 spectra per strain; S1 Text explains the raw files with an example and Table 1 represents the yeast strains used within the experiment. (ZIP) [file pone.0181694.s016.zip › 37-39/30635-431-OG-Alt-Koe-YPG-18h-E-E_2015-10-10__0_C3_1.dat]

2000.04 1222
2000.46 1239
2000.88 1230
2001.30 1467
2001.72 1513
2002.14 1335
2002.57 1291
2002.99 1267
2003.41 1312
2003.83 1042
2004.25 937
2004.67 1227
2005.10 1127
2005.52 1030
2005.94 1003
2006.36 1049
2006.78 1044
2007.21 1030
2007.63 943
2008.05 963
2008.47 869
2008.89 1068
2009.32 1137
2009.74 1121
2010.16 1050
2010.58 1011
2011.01 1087
2011.43 1123
2011.85 1118
2012.27 1052
2012.70 1017
2013.12 1095
2013.54 1080
2013.96 906
2014.39 1033
2014.81 1099
2015.23 1069
2015.66 1086
2016.08 1079
2016.50 1046
2016.93 1012
2017.35 894
2017.77 924
2018.19 911
2018.62 980
2019.04 1077
2019.46 1000
2019.89 1004
2020.31 1107
2020.73 1097
2021.16 1278
2021.58 1213
2022.01 930
2022.43 1110
2022.85 1030
2023.28 1114
2023.70 1008
2024.12 1149
2024.55 1106
2024.97 986
2025.40 934
2025.82 985
2026.24 962
2026.67 1003
2027.09 1079
2027.52 938
2027.94 956
2028.37 946
2028.79 979
2029.21 1063
2029.64 986
2030.06 927
2030.49 884
2030.91 897
2031.34 983
2031.76 984
2032.19 927
2032.61 979
2033.04 1125
2033.46 1080
2033.88 996
2034.31 951
2034.73 957
2035.16 944
2035.58 995
2036.01 1098
2036.43 998
2036.86 975
2037.29 1048
2037.71 1138
2038.14 1082
2038.56 1094
2038.99 896
2039.41 954
2039.84 1063
2040.26 965
2040.69 1052
2041.11 995
2041.54 981
2041.97 1018
2042.39 1041
2042.82 1079
2043.24 961
2043.67 1052
2044.09 986
2044.52 1015
2044.95 997
2045.37 1028
2045.80 978
2046.22 1004
2046.65 1117
2047.08 1198
2047.50 1010
2047.93 1114
2048.36 1167
2048.78 1263
2049.21 1177
2049.64 1057
2050.06 1091
2050.49 1076
2050.92 951
2051.34 1137
2051.77 1078
2052.20 1111
2052.62 1091
2053.05 1058
2053.48 1027
2053.90 1085
2054.33 999
2054.76 1022
2055.18 1032
2055.61 948
2056.04 1001
2056.47 945
2056.89 1045
2057.32 1041
2057.75 948
2058.17 942
2058.60 1006
2059.03 1041
2059.46 1032
2059.88 937
2060.31 983
2060.74 1006
2061.17 1011
2061.60 1099
2062.02 1086
2062.45 1027
2062.88 1012
2063.31 1084
2063.74 1108
2064.16 1151
2064.59 1338
2065.02 1402
2065.45 1651
2065.88 1924
2066.30 1902
2066.73 1922
2067.16 2072
2067.59 1926
2068.02 1957
2068.45 1952
2068.87 1760
2069.30 1536
2069.73 1380
2070.16 1313
2070.59 1290
2071.02 1118
2071.45 1187
2071.87 1105
2072.30 1243
2072.73 1114
2073.16 1123
2073.59 1064
2074.02 1051
2074.45 1047
2074.88 1029
2075.31 1131
2075.74 1049
2076.17 1100
2076.59 1126
2077.02 1159
2077.45 1190
2077.88 1045
2078.31 966
2078.74 1071
2079.17 1091
2079.60 1189
2080.03 1044
2080.46 1181
2080.89 1192
2081.32 1226
2081.75 1245
2082.18 1123
2082.61 1057
2083.04 1065
2083.47 1000
2083.90 935
2084.33 1126
2084.76 1046
2085.19 966
2085.62 947
2086.05 1009
2086.48 1030
2086.91 1132
2087.34 1175
2087.77 1024
2088.20 1013
2088.63 1245
2089.06 985
2089.49 935
2089.93 1002
2090.36 1114
2090.79 1030
2091.22 956
2091.65 1018
2092.08 1005
2092.51 967
2092.94 901
2093.37 979
2093.80 881
2094.23 997
2094.67 936
2095.10 1045
2095.53 946
2095.96 944
2096.39 987
2096.82 1001
2097.25 821
2097.68 977
2098.12 976
2098.55 980
2098.98 944
2099.41 943
2099.84 1034
2100.27 951
2100.71 969
2101.14 1056
2101.57 980
2102.00 944
2102.43 1002
2102.87 1027
2103.30 889
2103.73 963
2104.16 834
2104.59 934
2105.03 958
2105.46 1067
2105.89 989
2106.32 875
2106.76 875
2107.19 1000
2107.62 1117
2108.05 1012
2108.49 962
2108.92 980
2109.35 1038
2109.78 1056
2110.22 1133
2110.65 1140
2111.08 1078
2111.52 938
2111.95 830
2112.38 955
2112.81 1111
2113.25 1112
2113.68 1005
2114.11 972
2114.55 1006
2114.98 916
2115.41 948
2115.85 959
2116.28 1039
2116.71 965
2117.15 966
2117.58 928
2118.01 948
2118.45 983
2118.88 966
2119.32 1051
2119.75 888
2120.18 956
2120.62 946
2121.05 990
2121.48 889
2121.92 845
2122.35 993
2122.79 1029
2123.22 1094
2123.65 1094
2124.09 1084
2124.52 1070
2124.96 927
2125.39 878
2125.83 917
2126.26 1029
2126.70 1030
2127.13 945
2127.56 1021
2128.00 971
2128.43 982
2128.87 972
2129.30 1110
2129.74 1085
2130.17 1085
2130.61 1037
2131.04 1141
2131.48 1002
2131.91 1072
2132.35 1005
2132.78 1060
2133.22 1014
2133.65 1024
2134.09 1070
2134.52 931
2134.96 876
2135.39 957
2135.83 1108
2136.26 1030
2136.70 1018
2137.14 980
2137.57 881
2138.01 987
2138.44 1050
2138.88 966
2139.31 843
2139.75 955
2140.19 911
2140.62 931
2141.06 989
2141.49 895
2141.93 963
2142.37 878
2142.80 873
2143.24 930
2143.67 960
2144.11 1043
2144.55 978
2144.98 843
2145.42 967
2145.86 919
2146.29 974
2146.73 933
2147.16 1003
2147.60 909
2148.04 950
2148.47 1006
2148.91 1013
2149.35 1032
2149.79 1100
2150.22 1024
2150.66 981
2151.10 1088
2151.53 1061
2151.97 1107
2152.41 1067
2152.84 1021
2153.28 1067
2153.72 1014
2154.16 901
2154.59 1015
2155.03 957
2155.47 983
2155.91 950
2156.34 920
2156.78 907
2157.22 794
2157.66 940
2158.09 1040
2158.53 943
2158.97 986
2159.41 1063
2159.84 943
2160.28 869
2160.72 939
2161.16 995
2161.60 968
2162.03 995
2162.47 901
2162.91 877
2163.35 933
2163.79 956
2164.22 892
2164.66 936
2165.10 1031
2165.54 1038
2165.98 971
2166.42 985
2166.86 1122
2167.29 1040
2167.73 987
2168.17 1099
2168.61 1206
2169.05 1052
2169.49 1205
2169.93 1332
2170.37 1249
2170.80 1217
2171.24 1182
2171.68 1276
2172.12 1521
2172.56 1466
2173.00 1287
2173.44 1217
2173.88 1445
2174.32 1520
2174.76 1495
2175.20 1383
2175.64 1422
2176.08 1395
2176.51 1183
2176.95 1144
2177.39 1313
2177.83 1289
2178.27 1224
2178.71 1093
2179.15 1157
2179.59 1262
2180.03 1108
2180.47 1073
2180.91 1194
2181.35 1084
2181.79 1098
2182.23 1086
2182.67 954
2183.11 1029
2183.55 1085
2183.99 1010
2184.43 884
2184.87 1035
2185.31 1039
2185.76 1024
2186.20 1046
2186.64 1079
2187.08 948
2187.52 967
2187.96 933
2188.40 1064
2188.84 1075
2189.28 967
2189.72 958
2190.16 1072
2190.60 1002
2191.04 969
2191.49 1143
2191.93 1161
2192.37 1075
2192.81 1013
2193.25 897
2193.69 1016
2194.13 1232
2194.57 1272
2195.02 1238
2195.46 1213
2195.90 1305
2196.34 1441
2196.78 1371
2197.22 1265
2197.66 1339
2198.11 1192
2198.55 1184
2198.99 1142
2199.43 1094
2199.87 1049
2200.32 1046
2200.76 1168
2201.20 1102
2201.64 1028
2202.08 971
2202.53 1039
2202.97 952
2203.41 1182
2203.85 933
2204.29 972
2204.74 1131
2205.18 1001
2205.62 1128
2206.06 1027
2206.51 1111
2206.95 1113
2207.39 1102
2207.83 1220
2208.28 1104
2208.72 1119
2209.16 1038
2209.61 1058
2210.05 1123
2210.49 1056
2210.93 1115
2211.38 1105
2211.82 972
2212.26 929
2212.71 1070
2213.15 1145
2213.59 1116
2214.04 1151
2214.48 950
2214.92 1044
2215.37 1031
2215.81 1105
2216.25 1110
2216.70 1014
2217.14 1051
2217.59 1012
2218.03 995
2218.47 965
2218.92 952
2219.36 874
2219.80 979
2220.25 1010
2220.69 993
2221.14 889
2221.58 936
2222.02 929
2222.47 942
2222.91 961
2223.36 1012
2223.80 983
2224.25 989
2224.69 963
2225.13 952
2225.58 1113
2226.02 1069
2226.47 1115
2226.91 1078
2227.36 1226
2227.80 1139
2228.25 1110
2228.69 1039
2229.14 989
2229.58 1125
2230.03 1092
2230.47 1083
2230.92 1155
2231.36 1085
2231.81 1117
2232.25 1016
2232.70 968
2233.14 918
2233.59 945
2234.03 1014
2234.48 978
2234.92 929
2235.37 1080
2235.81 1077
2236.26 933
2236.70 943
2237.15 1032
2237.60 1066
2238.04 1040
2238.49 1066
2238.93 993
2239.38 962
2239.83 942
2240.27 985
2240.72 1041
2241.16 1016
2241.61 1070
2242.06 1023
2242.50 1003
2242.95 970
2243.39 957
2243.84 874
2244.29 924
2244.73 928
2245.18 948
2245.63 946
2246.07 920
2246.52 921
2246.97 974
2247.41 813
2247.86 923
2248.31 1017
2248.75 934
2249.20 899
2249.65 822
2250.09 880
2250.54 927
2250.99 819
2251.43 916
2251.88 879
2252.33 885
2252.78 914
2253.22 963
2253.67 890
2254.12 862
2254.56 863
2255.01 852
2255.46 835
2255.91 829
2256.35 863
2256.80 835
2257.25 854
2257.70 1009
2258.14 956
2258.59 874
2259.04 890
2259.49 802
2259.94 924
2260.38 1013
2260.83 993
2261.28 941
2261.73 991
2262.18 971
2262.62 956
2263.07 978
2263.52 1036
2263.97 969
2264.42 955
2264.87 1050
2265.31 1091
2265.76 909
2266.21 925
2266.66 911
2267.11 930
2267.56 976
2268.01 967
2268.45 983
2268.90 953
2269.35 999
2269.80 1080
2270.25 1011
2270.70 917
2271.15 935
2271.60 1109
2272.05 1076
2272.49 1033
2272.94 1028
2273.39 1156
2273.84 935
2274.29 996
2274.74 1139
2275.19 1086
2275.64 946
2276.09 1057
2276.54 923
2276.99 957
2277.44 889
2277.89 942
2278.34 1029
2278.79 984
2279.24 949
2279.69 913
2280.14 874
2280.59 885
2281.04 906
2281.49 1035
2281.94 1003
2282.39 995
2282.84 866
2283.29 899
2283.74 1071
2284.19 942
2284.64 914
2285.09 970
2285.54 978
2285.99 962
2286.44 981
2286.89 965
2287.34 1050
2287.79 988
2288.24 1149
2288.69 1150
2289.14 1268
2289.59 1233
2290.05 1398
2290.50 1453
2290.95 1543
2291.40 1793
2291.85 1662
2292.30 1658
2292.75 1575
2293.20 1513
2293.65 1598
2294.11 1537
2294.56 1470
2295.01 1263
2295.46 1157
2295.91 1125
2296.36 1117
2296.81 1078
2297.27 1061
2297.72 1028
2298.17 878
2298.62 1024
2299.07 1008
2299.52 1058
2299.98 1087
2300.43 1041
2300.88 957
2301.33 934
2301.78 928
2302.24 903
2302.69 877
2303.14 962
2303.59 957
2304.04 1012
2304.50 1003
2304.95 903
2305.40 934
2305.85 871
2306.31 800
2306.76 802
2307.21 903
2307.66 836
2308.12 905
2308.57 976
2309.02 1108
2309.48 1084
2309.93 1006
2310.38 1072
2310.83 1121
2311.29 1080
2311.74 1132
2312.19 1078
2312.65 1107
2313.10 1040
2313.55 978
2314.01 1151
2314.46 1116
2314.91 1027
2315.37 977
2315.82 917
2316.27 986
2316.73 1011
2317.18 1051
2317.63 997
2318.09 957
2318.54 1039
2318.99 1067
2319.45 1015
2319.90 1006
2320.36 995
2320.81 988
2321.26 973
2321.72 1062
2322.17 1047
2322.63 961
2323.08 1117
2323.53 1073
2323.99 1180
2324.44 1301
2324.90 1340
2325.35 1429
2325.80 1333
2326.26 1479
2326.71 1605
2327.17 1456
2327.62 1563
2328.08 1442
2328.53 1709
2328.99 1573
2329.44 1461
2329.90 1624
2330.35 1515
2330.81 1590
2331.26 1474
2331.72 1259
2332.17 1297
2332.63 1340
2333.08 1353
2333.54 1364
2333.99 1185
2334.45 1135
2334.90 1140
2335.36 1094
2335.81 1089
2336.27 1014
2336.72 984
2337.18 1031
2337.63 1081
2338.09 1098
2338.55 985
2339.00 1003
2339.46 1032
2339.91 1095
2340.37 946
2340.82 1035
2341.28 978
2341.74 973
2342.19 964
2342.65 1036
2343.10 1008
2343.56 890
2344.02 953
2344.47 959
2344.93 756
2345.39 811
2345.84 992
2346.30 942
2346.75 909
2347.21 890
2347.67 878
2348.12 878
2348.58 887
2349.04 867
2349.49 834
2349.95 966
2350.41 961
2350.86 990
2351.32 1154
2351.78 1031
2352.23 1009
2352.69 1014
2353.15 1041
2353.61 931
2354.06 856
2354.52 951
2354.98 916
2355.43 759
2355.89 913
2356.35 940
2356.81 932
2357.26 939
2357.72 978
2358.18 920
2358.64 781
2359.09 914
2359.55 1064
2360.01 1019
2360.47 905
2360.93 969
2361.38 1017
2361.84 929
2362.30 930
2362.76 864
2363.22 907
2363.67 914
2364.13 910
2364.59 860
2365.05 945
2365.51 809
2365.96 917
2366.42 972
2366.88 966
2367.34 1024
2367.80 913
2368.26 956
2368.72 998
2369.17 1084
2369.63 1059
2370.09 993
2370.55 1038
2371.01 938
2371.47 875
2371.93 988
2372.39 1052
2372.84 964
2373.30 953
2373.76 1060
2374.22 1103
2374.68 1163
2375.14 1042
2375.60 1092
2376.06 1052
2376.52 967
2376.98 1050
2377.44 1075
2377.90 869
2378.36 975
2378.81 997
2379.27 1031
2379.73 976
2380.19 977
2380.65 943
2381.11 917
2381.57 883
2382.03 905
2382.49 1044
2382.95 973
2383.41 940
2383.87 968
2384.33 969
2384.79 852
2385.25 844
2385.71 784
2386.17 848
2386.63 1079
2387.09 931
2387.55 911
2388.01 979
2388.48 1057
2388.94 1073
2389.40 897
2389.86 920
2390.32 954
2390.78 962
2391.24 1075
2391.70 1026
2392.16 1104
2392.62 1150
2393.08 1056
2393.54 962
2394.00 848
2394.47 914
2394.93 816
2395.39 857
2395.85 823
2396.31 854
2396.77 997
2397.23 914
2397.69 1023
2398.16 952
2398.62 883
2399.08 944
2399.54 907
2400.00 985
2400.46 888
2400.92 860
2401.39 906
2401.85 964
2402.31 1000
2402.77 926
2403.23 880
2403.70 811
2404.16 837
2404.62 882
2405.08 1051
2405.54 1091
2406.01 1033
2406.47 983
2406.93 869
2407.39 919
2407.86 982
2408.32 936
2408.78 991
2409.24 921
2409.71 934
2410.17 935
2410.63 921
2411.09 971
2411.56 903
2412.02 856
2412.48 977
2412.94 977
2413.41 855
2413.87 911
2414.33 873
2414.80 907
2415.26 968
2415.72 924
2416.19 954
2416.65 888
2417.11 885
2417.57 896
2418.04 1011
2418.50 857
2418.96 947
2419.43 972
2419.89 909
2420.36 904
2420.82 880
2421.28 896
2421.75 964
2422.21 912
2422.67 898
2423.14 910
2423.60 940
2424.07 1082
2424.53 1103
2424.99 1127
2425.46 1066
2425.92 1128
2426.39 1039
2426.85 1021
2427.31 1113
2427.78 1027
2428.24 1212
2428.71 1042
2429.17 1005
2429.64 931
2430.10 927
2430.56 901
2431.03 893
2431.49 934
2431.96 911
2432.42 955
2432.89 1033
2433.35 994
2433.82 987
2434.28 997
2434.75 911
2435.21 825
2435.68 796
2436.14 904
2436.61 912
2437.07 808
2437.54 822
2438.00 912
2438.47 851
2438.93 874
2439.40 843
2439.86 805
2440.33 1027
2440.80 930
2441.26 1044
2441.73 1031
2442.19 976
2442.66 982
2443.12 978
2443.59 917
2444.06 922
2444.52 862
2444.99 979
2445.45 959
2445.92 918
2446.38 871
2446.85 915
2447.32 888
2447.78 859
2448.25 759
2448.72 802
2449.18 832
2449.65 942
2450.11 942
2450.58 882
2451.05 940
2451.51 954
2451.98 958
2452.45 998
2452.91 928
2453.38 785
2453.85 911
2454.31 942
2454.78 905
2455.25 968
2455.71 837
2456.18 791
2456.65 842
2457.12 947
2457.58 829
2458.05 831
2458.52 969
2458.98 961
2459.45 906
2459.92 826
2460.39 821
2460.85 815
2461.32 887
2461.79 866
2462.26 812
2462.72 769
2463.19 744
2463.66 864
2464.13 813
2464.59 759
2465.06 764
2465.53 866
2466.00 787
2466.47 764
2466.93 823
2467.40 777
2467.87 818
2468.34 846
2468.81 851
2469.27 806
2469.74 935
2470.21 799
2470.68 827
2471.15 814
2471.62 837
2472.09 853
2472.55 790
2473.02 882
2473.49 752
2473.96 736
2474.43 808
2474.90 782
2475.37 787
2475.83 769
2476.30 812
2476.77 848
2477.24 906
2477.71 975
2478.18 804
2478.65 799
2479.12 830
2479.59 815
2480.06 776
2480.53 865
2480.99 862
2481.46 778
2481.93 862
2482.40 804
2482.87 735
2483.34 790
2483.81 812
2484.28 862
2484.75 833
2485.22 844
2485.69 897
2486.16 970
2486.63 884
2487.10 846
2487.57 899
2488.04 1013
2488.51 1051
2488.98 982
2489.45 978
2489.92 1065
2490.39 949
2490.86 1046
2491.33 1043
2491.80 1020
2492.27 1007
2492.74 979
2493.21 914
2493.68 843
2494.15 845
2494.62 903
2495.10 929
2495.57 792
2496.04 860
2496.51 905
2496.98 946
2497.45 928
2497.92 970
2498.39 948
2498.86 876
2499.33 877
2499.80 836
2500.28 842
2500.75 863
2501.22 836
2501.69 808
2502.16 811
2502.63 843
2503.10 970
2503.57 784
2504.05 742
2504.52 733
2504.99 792
2505.46 790
2505.93 768
2506.40 830
2506.88 795
2507.35 912
2507.82 877
2508.29 982
2508.76 907
2509.24 903
2509.71 798
2510.18 800
2510.65 912
2511.12 932
2511.60 976
2512.07 1039
2512.54 1043
2513.01 1038
2513.49 1053
2513.96 1188
2514.43 1086
2514.90 1077
2515.38 1012
2515.85 935
2516.32 1024
2516.79 919
2517.27 815
2517.74 844
2518.21 939
2518.68 988
2519.16 911
2519.63 977
2520.10 952
2520.58 821
2521.05 979
2521.52 964
2522.00 856
2522.47 976
2522.94 923
2523.42 948
2523.89 903
2524.36 848
2524.84 825
2525.31 932
2525.78 886
2526.26 759
2526.73 947
2527.20 946
2527.68 987
2528.15 905
2528.63 893
2529.10 872
2529.57 899
2530.05 768
2530.52 941
2531.00 845
2531.47 918
2531.94 814
2532.42 919
2532.89 927
2533.37 977
2533.84 867
2534.32 822
2534.79 1051
2535.26 1082
2535.74 921
2536.21 956
2536.69 894
2537.16 900
2537.64 842
2538.11 1016
2538.59 1020
2539.06 947
2539.54 857
2540.01 942
2540.49 1064
2540.96 1043
2541.44 1130
2541.91 1111
2542.39 1047
2542.86 1065
2543.34 1106
2543.81 1080
2544.29 1051
2544.76 952
2545.24 1046
2545.71 1017
2546.19 1042
2546.66 960
2547.14 987
2547.61 953
2548.09 1040
2548.57 1088
2549.04 1119
2549.52 1060
2549.99 1142
2550.47 1010
2550.95 1048
2551.42 1031
2551.90 1002
2552.37 946
2552.85 987
2553.33 1087
2553.80 976
2554.28 896
2554.75 883
2555.23 849
2555.71 963
2556.18 835
2556.66 853
2557.14 858
2557.61 961
2558.09 914
2558.57 949
2559.04 993
2559.52 913
2560.00 899
2560.47 952
2560.95 952
2561.43 863
2561.90 886
2562.38 1015
2562.86 899
2563.33 839
2563.81 983
2564.29 933
2564.77 847
2565.24 887
2565.72 1032
2566.20 904
2566.68 876
2567.15 861
2567.63 875
2568.11 943
2568.59 987
2569.06 855
2569.54 848
2570.02 838
2570.50 870
2570.97 854
2571.45 731
2571.93 890
2572.41 847
2572.89 797
2573.36 767
2573.84 791
2574.32 802
2574.80 890
2575.28 795
2575.75 775
2576.23 797
2576.71 769
2577.19 799
2577.67 786
2578.15 795
2578.62 856
2579.10 859
2579.58 869
2580.06 806
2580.54 897
2581.02 931
2581.50 905
2581.97 863
2582.45 816
2582.93 856
2583.41 809
2583.89 849
2584.37 783
2584.85 889
2585.33 805
2585.81 894
2586.29 839
2586.77 825
2587.24 859
2587.72 855
2588.20 942
2588.68 966
2589.16 902
2589.64 986
2590.12 867
2590.60 919
2591.08 858
2591.56 836
2592.04 951
2592.52 849
2593.00 792
2593.48 838
2593.96 874
2594.44 820
2594.92 868
2595.40 870
2595.88 872
2596.36 916
2596.84 888
2597.32 899
2597.80 806
2598.28 782
2598.76 806
2599.24 900
2599.72 870
2600.20 791
2600.68 810
2601.16 962
2601.64 883
2602.12 883
2602.61 792
2603.09 732
2603.57 768
2604.05 762
2604.53 799
2605.01 868
2605.49 833
2605.97 867
2606.45 905
2606.93 895
2607.42 911
2607.90 989
2608.38 844
2608.86 855
2609.34 809
2609.82 952
2610.30 940
2610.78 952
2611.27 880
2611.75 819
2612.23 928
2612.71 870
2613.19 803
2613.67 802
2614.16 901
2614.64 873
2615.12 851
2615.60 814
2616.08 801
2616.57 892
2617.05 859
2617.53 834
2618.01 874
2618.49 833
2618.98 816
2619.46 963
2619.94 942
2620.42 940
2620.91 890
2621.39 849
2621.87 782
2622.35 856
2622.84 832
2623.32 897
2623.80 878
2624.28 835
2624.77 849
2625.25 838
2625.73 892
2626.21 854
2626.70 850
2627.18 816
2627.66 861
2628.15 881
2628.63 818
2629.11 843
2629.60 899
2630.08 999
2630.56 1006
2631.05 943
2631.53 890
2632.01 883
2632.50 1041
2632.98 972
2633.46 910
2633.95 999
2634.43 976
2634.91 969
2635.40 919
2635.88 867
2636.37 896
2636.85 846
2637.33 846
2637.82 825
2638.30 902
2638.79 927
2639.27 906
2639.75 850
2640.24 897
2640.72 868
2641.21 924
2641.69 923
2642.18 920
2642.66 813
2643.14 762
2643.63 744
2644.11 713
2644.60 768
2645.08 783
2645.57 791
2646.05 753
2646.54 832
2647.02 815
2647.51 701
2647.99 831
2648.48 836
2648.96 848
2649.45 889
2649.93 955
2650.42 990
2650.90 839
2651.39 889
2651.87 876
2652.36 799
2652.84 922
2653.33 821
2653.81 811
2654.30 988
2654.78 953
2655.27 871
2655.76 963
2656.24 906
2656.73 812
2657.21 822
2657.70 819
2658.18 959
2658.67 902
2659.16 785
2659.64 860
2660.13 924
2660.61 966
2661.10 985
2661.59 800
2662.07 800
2662.56 794
2663.05 791
2663.53 753
2664.02 775
2664.50 856
2664.99 902
2665.48 919
2665.96 887
2666.45 816
2666.94 772
2667.42 750
2667.91 774
2668.40 806
2668.88 821
2669.37 870
2669.86 798
2670.34 813
2670.83 876
2671.32 875
2671.81 1013
2672.29 1073
2672.78 1116
2673.27 937
2673.75 907
2674.24 1021
2674.73 1039
2675.22 1148
2675.70 1079
2676.19 1118
2676.68 1126
2677.17 1025
2677.65 1095
2678.14 1124
2678.63 1166
2679.12 1182
2679.61 986
2680.09 877
2680.58 914
2681.07 797
2681.56 830
2682.04 976
2682.53 928
2683.02 853
2683.51 718
2684.00 687
2684.49 824
2684.97 745
2685.46 846
2685.95 889
2686.44 804
2686.93 784
2687.42 777
2687.90 829
2688.39 890
2688.88 784
2689.37 920
2689.86 904
2690.35 827
2690.84 860
2691.33 857
2691.81 905
2692.30 864
2692.79 1012
2693.28 823
2693.77 788
2694.26 758
2694.75 717
2695.24 757
2695.73 763
2696.22 759
2696.71 777
2697.20 768
2697.68 729
2698.17 807
2698.66 818
2699.15 783
2699.64 755
2700.13 775
2700.62 895
2701.11 983
2701.60 935
2702.09 875
2702.58 860
2703.07 929
2703.56 1093
2704.05 992
2704.54 915
2705.03 916
2705.52 787
2706.01 937
2706.50 874
2706.99 878
2707.48 862
2707.97 785
2708.46 875
2708.95 982
2709.44 939
2709.93 791
2710.43 882
2710.92 777
2711.41 911
2711.90 895
2712.39 862
2712.88 826
2713.37 847
2713.86 764
2714.35 801
2714.84 774
2715.33 809
2715.82 770
2716.32 840
2716.81 799
2717.30 725
2717.79 853
2718.28 869
2718.77 820
2719.26 848
2719.76 851
2720.25 804
2720.74 868
2721.23 851
2721.72 874
2722.21 972
2722.70 923
2723.20 772
2723.69 768
2724.18 858
2724.67 1065
2725.16 958
2725.66 879
2726.15 841
2726.64 927
2727.13 799
2727.62 779
2728.12 781
2728.61 798
2729.10 849
2729.59 867
2730.09 876
2730.58 902
2731.07 812
2731.56 856
2732.06 834
2732.55 890
2733.04 943
2733.53 785
2734.03 762
2734.52 878
2735.01 846
2735.50 885
2736.00 843
2736.49 907
2736.98 819
2737.48 904
2737.97 963
2738.46 949
2738.96 914
2739.45 883
2739.94 795
2740.44 910
2740.93 923
2741.42 892
2741.92 827
2742.41 966
2742.90 774
2743.40 807
2743.89 792
2744.38 747
2744.88 822
2745.37 737
2745.86 832
2746.36 833
2746.85 905
2747.35 890
2747.84 890
2748.33 953
2748.83 966
2749.32 1069
2749.82 878
2750.31 808
2750.81 949
2751.30 958
2751.79 884
2752.29 752
2752.78 860
2753.28 787
2753.77 812
2754.27 856
2754.76 882
2755.26 944
2755.75 862
2756.24 829
2756.74 820
2757.23 831
2757.73 889
2758.22 894
2758.72 882
2759.21 799
2759.71 897
2760.20 857
2760.70 828
2761.19 763
2761.69 847
2762.19 837
2762.68 885
2763.18 806
2763.67 746
2764.17 850
2764.66 883
2765.16 831
2765.65 795
2766.15 798
2766.64 808
2767.14 909
2767.64 831
2768.13 829
2768.63 877
2769.12 851
2769.62 955
2770.12 797
2770.61 796
2771.11 870
2771.60 779
2772.10 748
2772.60 852
2773.09 931
2773.59 1020
2774.08 943
2774.58 991
2775.08 1058
2775.57 946
2776.07 1133
2776.57 1200
2777.06 1223
2777.56 1173
2778.06 1117
2778.55 1139
2779.05 1127
2779.55 976
2780.04 1060
2780.54 1077
2781.04 1061
2781.54 843
2782.03 834
2782.53 807
2783.03 880
2783.52 925
2784.02 875
2784.52 863
2785.02 875
2785.51 796
2786.01 811
2786.51 868
2787.01 801
2787.50 813
2788.00 739
2788.50 823
2789.00 789
2789.49 748
2789.99 756
2790.49 810
2790.99 795
2791.48 775
2791.98 891
2792.48 747
2792.98 807
2793.48 760
2793.97 799
2794.47 815
2794.97 779
2795.47 795
2795.97 853
2796.47 860
2796.96 908
2797.46 812
2797.96 753
2798.46 770
2798.96 792
2799.46 827
2799.96 705
2800.45 845
2800.95 954
2801.45 881
2801.95 846
2802.45 903
2802.95 901
2803.45 827
2803.95 793
2804.45 833
2804.94 899
2805.44 809
2805.94 848
2806.44 787
2806.94 885
2807.44 895
2807.94 897
2808.44 905
2808.94 934
2809.44 915
2809.94 839
2810.44 846
2810.94 798
2811.44 815
2811.94 890
2812.44 765
2812.94 761
2813.44 999
2813.94 1039
2814.44 1007
2814.94 879
2815.44 844
2815.94 862
2816.44 868
2816.94 904
2817.44 996
2817.94 958
2818.44 980
2818.94 910
2819.44 886
2819.94 895
2820.44 770
2820.94 933
2821.44 1079
2821.94 1017
2822.44 1013
2822.94 1009
2823.44 1004
2823.94 947
2824.44 815
2824.94 841
2825.45 791
2825.95 858
2826.45 885
2826.95 879
2827.45 801
2827.95 776
2828.45 796
2828.95 803
2829.45 860
2829.96 807
2830.46 760
2830.96 822
2831.46 791
2831.96 734
2832.46 872
2832.96 931
2833.47 868
2833.97 816
2834.47 796
2834.97 787
2835.47 882
2835.97 868
2836.48 970
2836.98 857
2837.48 954
2837.98 863
2838.48 924
2838.99 1046
2839.49 997
2839.99 872
2840.49 899
2841.00 831
2841.50 793
2842.00 902
2842.50 863
2843.01 748
2843.51 805
2844.01 859
2844.51 876
2845.02 884
2845.52 814
2846.02 847
2846.52 922
2847.03 934
2847.53 865
2848.03 915
2848.54 966
2849.04 889
2849.54 980
2850.04 933
2850.55 1015
2851.05 983
2851.55 924
2852.06 801
2852.56 870
2853.06 814
2853.57 839
2854.07 812
2854.57 726
2855.08 752
2855.58 778
2856.09 794
2856.59 824
2857.09 836
2857.60 864
2858.10 769
2858.60 783
2859.11 855
2859.61 726
2860.12 787
2860.62 772
2861.12 840
2861.63 819
2862.13 823
2862.64 838
2863.14 903
2863.65 845
2864.15 779
2864.65 816
2865.16 705
2865.66 835
2866.17 801
2866.67 810
2867.18 815
2867.68 812
2868.19 728
2868.69 767
2869.20 819
2869.70 797
2870.21 904
2870.71 866
2871.21 882
2871.72 978
2872.23 898
2872.73 888
2873.24 963
2873.74 979
2874.25 864
2874.75 884
2875.26 966
2875.76 851
2876.27 954
2876.77 895
2877.28 797
2877.78 917
2878.29 774
2878.79 790
2879.30 857
2879.81 797
2880.31 807
2880.82 876
2881.32 843
2881.83 865
2882.34 918
2882.84 807
2883.35 884
2883.85 843
2884.36 881
2884.87 947
2885.37 903
2885.88 928
2886.38 918
2886.89 796
2887.40 827
2887.90 825
2888.41 863
2888.92 810
2889.42 895
2889.93 939
2890.44 1030
2890.94 1009
2891.45 877
2891.96 964
2892.46 911
2892.97 970
2893.48 844
2893.98 1025
2894.49 1016
2895.00 1094
2895.51 1244
2896.01 1372
2896.52 1260
2897.03 1158
2897.53 1204
2898.04 1270
2898.55 1434
2899.06 1302
2899.56 1217
2900.07 1231
2900.58 1059
2901.09 928
2901.59 991
2902.10 1036
2902.61 978
2903.12 1018
2903.63 1020
2904.13 1063
2904.64 1050
2905.15 1043
2905.66 1003
2906.17 928
2906.67 1052
2907.18 1074
2907.69 1048
2908.20 1040
2908.71 1014
2909.21 987
2909.72 861
2910.23 990
2910.74 982
2911.25 1033
2911.76 956
2912.26 854
2912.77 826
2913.28 882
2913.79 1031
2914.30 964
2914.81 870
2915.32 870
2915.83 910
2916.34 857
2916.84 834
2917.35 861
2917.86 787
2918.37 716
2918.88 862
2919.39 926
2919.90 977
2920.41 779
2920.92 834
2921.43 808
2921.94 847
2922.45 807
2922.96 830
2923.46 829
2923.97 831
2924.48 813
2924.99 813
2925.50 872
2926.01 794
2926.52 887
2927.03 886
2927.54 782
2928.05 664
2928.56 818
2929.07 782
2929.58 693
2930.09 698
2930.60 802
2931.11 823
2931.62 827
2932.13 963
2932.64 827
2933.15 796
2933.67 864
2934.18 829
2934.69 882
2935.20 897
2935.71 785
2936.22 772
2936.73 835
2937.24 756
2937.75 788
2938.26 844
2938.77 867
2939.28 855
2939.79 841
2940.30 814
2940.82 855
2941.33 1018
2941.84 879
2942.35 742
2942.86 846
2943.37 815
2943.88 867
2944.39 888
2944.91 891
2945.42 1046
2945.93 916
2946.44 888
2946.95 1034
2947.46 913
2947.98 895
2948.49 916
2949.00 863
2949.51 996
2950.02 893
2950.53 955
2951.05 788
2951.56 799
2952.07 783
2952.58 865
2953.09 808
2953.61 750
2954.12 883
2954.63 931
2955.14 801
2955.66 883
2956.17 914
2956.68 838
2957.19 874
2957.71 885
2958.22 798
2958.73 869
2959.24 926
2959.76 821
2960.27 809
2960.78 940
2961.29 823
2961.81 826
2962.32 829
2962.83 925
2963.35 891
2963.86 874
2964.37 869
2964.89 1134
2965.40 980
2965.91 894
2966.43 920
2966.94 878
2967.45 844
2967.97 940
2968.48 942
2968.99 906
2969.51 888
2970.02 835
2970.53 862
2971.05 818
2971.56 728
2972.07 920
2972.59 915
2973.10 867
2973.62 886
2974.13 894
2974.64 962
2975.16 845
2975.67 920
2976.19 799
2976.70 807
2977.22 758
2977.73 837
2978.24 864
2978.76 958
2979.27 874
2979.79 978
2980.30 964
2980.82 860
2981.33 931
2981.85 920
2982.36 1008
2982.87 999
2983.39 1060
2983.90 1006
2984.42 1097
2984.93 1020
2985.45 1024
2985.96 957
2986.48 1066
2986.99 1100
2987.51 1106
2988.02 1296
2988.54 1202
2989.05 1155
2989.57 1213
2990.09 1132
2990.60 1178
2991.12 1059
2991.63 1103
2992.15 1189
2992.66 1074
2993.18 1219
2993.69 1189
2994.21 1221
2994.73 1135
2995.24 1145
2995.76 1192
2996.27 1295
2996.79 1469
2997.30 1428
2997.82 1409
2998.34 1398
2998.85 1299
2999.37 1385
2999.89 1486
3000.40 1469
3000.92 1577
3001.43 1798
3001.95 1728
3002.47 2172
3002.98 2776
3003.50 3138
3004.02 3597
3004.53 3848
3005.05 4290
3005.57 4499
3006.08 4701
3006.60 4956
3007.12 4968
3007.63 4348
3008.15 4025
3008.67 3659
3009.18 3054
3009.70 2724
3010.22 2164
3010.74 1832
3011.25 1582
3011.77 1353
3012.29 1449
3012.80 1315
3013.32 1199
3013.84 1257
3014.36 1183
3014.87 1130
3015.39 1123
3015.91 1102
3016.43 1147
3016.94 1172
3017.46 1189
3017.98 1131
3018.50 1184
3019.02 1188
3019.53 1148
3020.05 1316
3020.57 1241
3021.09 1161
3021.60 1289
3022.12 1437
3022.64 1188
3023.16 1292
3023.68 1153
3024.20 1279
3024.71 1336
3025.23 1345
3025.75 1299
3026.27 1270
3026.79 1335
3027.31 1161
3027.82 1074
3028.34 1037
3028.86 1046
3029.38 1126
3029.90 1149
3030.42 1066
3030.94 1023
3031.46 994
3031.98 1027
3032.49 1009
3033.01 1113
3033.53 1096
3034.05 1040
3034.57 1056
3035.09 969
3035.61 946
3036.13 1116
3036.65 1034
3037.17 980
3037.69 1046
3038.21 961
3038.73 1153
3039.25 1018
3039.76 969
3040.28 939
3040.80 908
3041.32 1066
3041.84 1045
3042.36 916
3042.88 902
3043.40 1055
3043.92 1086
3044.44 1017
3044.96 1006
3045.48 1041
3046.00 850
3046.52 950
3047.04 993
3047.56 984
3048.08 913
3048.60 939
3049.13 952
3049.65 827
3050.17 1001
3050.69 961
3051.21 882
3051.73 943
3052.25 953
3052.77 921
3053.29 896
3053.81 911
3054.33 990
3054.85 962
3055.37 952
3055.89 974
3056.42 936
3056.94 1026
3057.46 1096
3057.98 948
3058.50 950
3059.02 1038
3059.54 987
3060.06 912
3060.59 1024
3061.11 1051
3061.63 1091
3062.15 1139
3062.67 1014
3063.19 952
3063.71 903
3064.24 1000
3064.76 1027
3065.28 1034
3065.80 1059
3066.32 1056
3066.85 981
3067.37 1190
3067.89 1101
3068.41 1068
3068.93 1245
3069.46 1154
3069.98 1149
3070.50 1166
3071.02 1209
3071.54 1193
3072.07 1046
3072.59 1167
3073.11 1232
3073.63 1084
3074.16 1133
3074.68 1075
3075.20 1080
3075.73 1147
3076.25 1112
3076.77 1131
3077.29 1213
3077.82 1375
3078.34 1353
3078.86 1301
3079.39 1381
3079.91 1510
3080.43 1621
3080.95 1565
3081.48 1630
3082.00 1613
3082.52 1603
3083.05 1617
3083.57 1655
3084.09 1505
3084.62 1564
3085.14 1510
3085.66 1561
3086.19 1452
3086.71 1404
3087.24 1259
3087.76 1328
3088.28 1245
3088.81 1429
3089.33 1521
3089.85 1341
3090.38 1312
3090.90 1346
3091.43 1289
3091.95 1336
3092.47 1248
3093.00 1403
3093.52 1343
3094.05 1456
3094.57 1445
3095.10 1588
3095.62 1625
3096.14 1597
3096.67 1674
3097.19 1847
3097.72 1892
3098.24 1713
3098.77 1896
3099.29 2075
3099.82 2628
3100.34 2924
3100.87 3593
3101.39 4373
3101.92 5395
3102.44 6346
3102.97 7858
3103.49 8947
3104.02 9295
3104.54 10319
3105.07 10369
3105.59 10222
3106.12 9368
3106.64 7899
3107.17 6971
3107.69 5469
3108.22 4633
3108.74 3782
3109.27 2993
3109.79 2759
3110.32 2412
3110.85 2594
3111.37 2527
3111.90 2374
3112.42 2404
3112.95 2401
3113.48 2242
3114.00 2054
3114.53 1947
3115.05 2007
3115.58 1932
3116.11 2013
3116.63 1846
3117.16 1751
3117.68 1667
3118.21 1407
3118.74 1447
3119.26 1464
3119.79 1603
3120.32 1608
3120.84 1568
3121.37 1564
3121.90 1756
3122.42 1946
3122.95 1972
3123.48 2060
3124.00 1983
3124.53 1816
3125.06 1724
3125.58 1770
3126.11 1578
3126.64 1536
3127.16 1575
3127.69 1426
3128.22 1288
3128.75 1351
3129.27 1387
3129.80 1253
3130.33 1228
3130.85 1209
3131.38 1100
3131.91 1140
3132.44 1203
3132.96 1298
3133.49 1243
3134.02 1229
3134.55 1259
3135.07 1178
3135.60 1135
3136.13 1203
3136.66 1189
3137.19 1103
3137.71 1158
3138.24 1252
3138.77 1132
3139.30 1169
3139.83 1102
3140.35 1221
3140.88 1222
3141.41 1166
3141.94 1322
3142.47 1176
3143.00 1162
3143.52 1228
3144.05 1159
3144.58 1185
3145.11 1289
3145.64 1141
3146.17 1145
3146.70 1321
3147.22 1152
3147.75 1247
3148.28 1263
3148.81 1151
3149.34 1156
3149.87 1259
3150.40 1409
3150.93 1272
3151.46 1241
3151.98 1181
3152.51 1219
3153.04 1234
3153.57 1149
3154.10 1222
3154.63 1286
3155.16 1174
3155.69 1196
3156.22 1243
3156.75 1283
3157.28 1333
3157.81 1246
3158.34 1233
3158.87 1261
3159.40 1261
3159.93 1339
3160.46 1339
3160.99 1249
3161.52 1279
3162.05 1270
3162.58 1226
3163.11 1213
3163.64 1164
3164.17 1215
3164.70 1204
3165.23 1104
3165.76 1039
3166.29 1111
3166.82 1051
3167.35 922
3167.88 937
3168.41 978
3168.94 994
3169.47 1100
3170.00 1038
3170.53 930
3171.06 939
3171.59 1016
3172.13 993
3172.66 1014
3173.19 1127
3173.72 1110
3174.25 1161
3174.78 1311
3175.31 1361
3175.84 1389
3176.37 1385
3176.90 1372
3177.44 1403
3177.97 1266
3178.50 1206
3179.03 1104
3179.56 970
3180.09 1077
3180.62 976
3181.16 963
3181.69 1074
3182.22 1045
3182.75 1058
3183.28 1084
3183.81 935
3184.35 871
3184.88 987
3185.41 949
3185.94 989
3186.47 972
3187.01 977
3187.54 1050
3188.07 1041
3188.60 968
3189.14 941
3189.67 1007
3190.20 963
3190.73 962
3191.26 1037
3191.80 1057
3192.33 1033
3192.86 937
3193.39 979
3193.93 1024
3194.46 1032
3194.99 1001
3195.53 963
3196.06 863
3196.59 936
3197.12 1048
3197.66 1003
3198.19 968
3198.72 915
3199.26 953
3199.79 1024
3200.32 853
3200.86 787
3201.39 997
3201.92 1052
3202.46 1120
3202.99 1219
3203.52 1011
3204.06 912
3204.59 928
3205.12 940
3205.66 997
3206.19 983
3206.72 880
3207.26 962
3207.79 939
3208.33 1132
3208.86 1062
3209.39 1076
3209.93 1204
3210.46 1206
3211.00 1201
3211.53 1123
3212.06 1200
3212.60 1262
3213.13 1208
3213.67 1144
3214.20 1256
3214.74 1212
3215.27 1066
3215.80 1098
3216.34 1121
3216.87 1140
3217.41 999
3217.94 946
3218.48 932
3219.01 990
3219.55 904
3220.08 926
3220.62 830
3221.15 823
3221.69 926
3222.22 1029
3222.76 1147
3223.29 1123
3223.83 1113
3224.36 1256
3224.90 1164
3225.43 1075
3225.97 1061
3226.50 1035
3227.04 1075
3227.57 1177
3228.11 1046
3228.65 1105
3229.18 1044
3229.72 1107
3230.25 1005
3230.79 980
3231.32 1117
3231.86 1000
3232.40 1038
3232.93 989
3233.47 1024
3234.00 1022
3234.54 1139
3235.08 1029
3235.61 988
3236.15 1016
3236.68 1039
3237.22 1126
3237.76 993
3238.29 1165
3238.83 1142
3239.37 1138
3239.90 1200
3240.44 1228
3240.97 1181
3241.51 1150
3242.05 1244
3242.58 1174
3243.12 1243
3243.66 1111
3244.20 1149
3244.73 1259
3245.27 1297
3245.81 1348
3246.34 1288
3246.88 1233
3247.42 1274
3247.95 1416
3248.49 1242
3249.03 1304
3249.57 1236
3250.10 1254
3250.64 1194
3251.18 1307
3251.72 1339
3252.25 1255
3252.79 1300
3253.33 1298
3253.87 1261
3254.40 1195
3254.94 1285
3255.48 1396
3256.02 1382
3256.55 1394
3257.09 1327
3257.63 1316
3258.17 1561
3258.71 1407
3259.24 1699
3259.78 1957
3260.32 2080
3260.86 2515
3261.40 2668
3261.94 2825
3262.47 3132
3263.01 3386
3263.55 3819
3264.09 4212
3264.63 4223
3265.17 4219
3265.71 4222
3266.24 4352
3266.78 3766
3267.32 3810
3267.86 3747
3268.40 3323
3268.94 3211
3269.48 3001
3270.02 2948
3270.55 2651
3271.09 2139
3271.63 2211
3272.17 2066
3272.71 1782
3273.25 1585
3273.79 1606
3274.33 1614
3274.87 1501
3275.41 1423
3275.95 1479
3276.49 1380
3277.03 1643
3277.57 1399
3278.11 1411
3278.65 1434
3279.19 1543
3279.73 1424
3280.26 1243
3280.80 1448
3281.34 1598
3281.88 1599
3282.42 1697
3282.96 1890
3283.50 1762
3284.04 1496
3284.59 1570
3285.13 1573
3285.67 1534
3286.21 1418
3286.75 1365
3287.29 1569
3287.83 1640
3288.37 1636
3288.91 1595
3289.45 1573
3289.99 1628
3290.53 1790
3291.07 1682
3291.61 1705
3292.15 1544
3292.69 1660
3293.23 2015
3293.77 2385
3294.32 2263
3294.86 2537
3295.40 2792
3295.94 3035
3296.48 3655
3297.02 3562
3297.56 3378
3298.10 3399
3298.65 3331
3299.19 2903
3299.73 2826
3300.27 2619
3300.81 2268
3301.35 2087
3301.89 1799
3302.44 1714
3302.98 1774
3303.52 1685
3304.06 1480
3304.60 1445
3305.14 1379
3305.69 1435
3306.23 1517
3306.77 1565
3307.31 1470
3307.85 1490
3308.40 1424
3308.94 1471
3309.48 1362
3310.02 1333
3310.57 1339
3311.11 1375
3311.65 1294
3312.19 1351
3312.74 1387
3313.28 1424
3313.82 1396
3314.36 1515
3314.91 1593
3315.45 1771
3315.99 1894
3316.53 1786
3317.08 1929
3317.62 1884
3318.16 1896
3318.71 1886
3319.25 1803
3319.79 1791
3320.34 1694
3320.88 1468
3321.42 1277
3321.96 1322
3322.51 1270
3323.05 1342
3323.59 1335
3324.14 1245
3324.68 1240
3325.23 1307
3325.77 1378
3326.31 1237
3326.86 1314
3327.40 1428
3327.94 1526
3328.49 1360
3329.03 1416
3329.57 1361
3330.12 1379
3330.66 1288
3331.21 1356
3331.75 1364
3332.29 1515
3332.84 1861
3333.38 2092
3333.93 2432
3334.47 2488
3335.02 2976
3335.56 3131
3336.10 3634
3336.65 3741
3337.19 3774
3337.74 3789
3338.28 3818
3338.83 3724
3339.37 3287
3339.92 3002
3340.46 2788
3341.01 2319
3341.55 2281
3342.10 1942
3342.64 1680
3343.19 1487
3343.73 1477
3344.28 1303
3344.82 1252
3345.37 1215
3345.91 1287
3346.46 1213
3347.00 1183
3347.55 1272
3348.09 1203
3348.64 1278
3349.18 1383
3349.73 1485
3350.27 1353
3350.82 1263
3351.37 1377
3351.91 1467
3352.46 1261
3353.00 1392
3353.55 1288
3354.10 1262
3354.64 1324
3355.19 1300
3355.73 1273
3356.28 1300
3356.83 1112
3357.37 1222
3357.92 1341
3358.46 1205
3359.01 1201
3359.56 1065
3360.10 1138
3360.65 1118
3361.20 1132
3361.74 1131
3362.29 1220
3362.84 1111
3363.38 1061
3363.93 1150
3364.48 1016
3365.02 1154
3365.57 1172
3366.12 1202
3366.66 1150
3367.21 1105
3367.76 1174
3368.30 1180
3368.85 1143
3369.40 1149
3369.94 1195
3370.49 1068
3371.04 1101
3371.59 1083
3372.13 1142
3372.68 1081
3373.23 1186
3373.78 1242
3374.32 1211
3374.87 1314
3375.42 1184
3375.97 1214
3376.51 1279
3377.06 1251
3377.61 1260
3378.16 1137
3378.71 1053
3379.25 1122
3379.80 1139
3380.35 1082
3380.90 967
3381.45 968
3381.99 1024
3382.54 1081
3383.09 1017
3383.64 1025
3384.19 1040
3384.74 1042
3385.28 954
3385.83 1049
3386.38 1001
3386.93 973
3387.48 977
3388.03 1066
3388.58 1038
3389.12 1017
3389.67 1058
3390.22 1210
3390.77 1137
3391.32 1145
3391.87 1032
3392.42 1044
3392.97 1061
3393.52 994
3394.06 940
3394.61 885
3395.16 984
3395.71 1023
3396.26 1067
3396.81 1018
3397.36 1018
3397.91 981
3398.46 926
3399.01 904
3399.56 939
3400.11 1029
3400.66 887
3401.21 914
3401.76 887
3402.31 909
3402.86 973
3403.41 1023
3403.96 906
3404.51 962
3405.06 910
3405.61 950
3406.16 1013
3406.71 1080
3407.26 963
3407.81 1002
3408.36 920
3408.91 893
3409.46 924
3410.01 944
3410.56 1017
3411.11 1040
3411.66 1010
3412.21 1084
3412.76 1136
3413.31 1154
3413.86 1058
3414.41 1053
3414.96 1076
3415.51 974
3416.07 1162
3416.62 1061
3417.17 1051
3417.72 988
3418.27 993
3418.82 995
3419.37 877
3419.92 841
3420.47 1000
3421.03 941
3421.58 935
3422.13 1158
3422.68 1277
3423.23 1331
3423.78 1467
3424.33 1399
3424.89 1355
3425.44 1588
3425.99 1595
3426.54 1333
3427.09 1282
3427.65 1269
3428.20 1150
3428.75 1246
3429.30 1043
3429.85 1037
3430.41 1144
3430.96 1043
3431.51 1043
3432.06 986
3432.61 1032
3433.17 1016
3433.72 988
3434.27 1052
3434.82 1068
3435.38 1074
3435.93 1118
3436.48 1103
3437.03 1051
3437.59 1050
3438.14 1060
3438.69 995
3439.24 997
3439.80 974
3440.35 1000
3440.90 996
3441.46 1069
3442.01 977
3442.56 1107
3443.11 1022
3443.67 1182
3444.22 1152
3444.77 1177
3445.33 1155
3445.88 1164
3446.43 1045
3446.99 916
3447.54 1040
3448.09 1063
3448.65 1065
3449.20 987
3449.76 918
3450.31 848
3450.86 978
3451.42 1067
3451.97 1046
3452.52 956
3453.08 951
3453.63 828
3454.19 816
3454.74 996
3455.29 949
3455.85 972
3456.40 1035
3456.96 863
3457.51 897
3458.07 905
3458.62 939
3459.17 966
3459.73 901
3460.28 823
3460.84 956
3461.39 963
3461.95 879
3462.50 874
3463.06 932
3463.61 932
3464.17 995
3464.72 931
3465.27 1013
3465.83 1046
3466.38 981
3466.94 839
3467.49 927
3468.05 1036
3468.61 994
3469.16 1155
3469.72 1097
3470.27 1025
3470.83 1090
3471.38 1222
3471.94 1157
3472.49 1011
3473.05 1245
3473.60 1246
3474.16 1182
3474.71 1228
3475.27 1248
3475.83 1242
3476.38 1230
3476.94 1258
3477.49 1170
3478.05 1356
3478.61 1417
3479.16 1356
3479.72 1435
3480.27 1403
3480.83 1415
3481.39 1260
3481.94 1327
3482.50 1308
3483.05 1199
3483.61 1447
3484.17 1318
3484.72 1396
3485.28 1469
3485.84 1405
3486.39 1491
3486.95 1426
3487.51 1519
3488.06 1786
3488.62 1960
3489.18 2085
3489.73 2660
3490.29 3114
3490.85 3418
3491.40 3958
3491.96 4239
3492.52 4649
3493.08 5141
3493.63 5380
3494.19 5241
3494.75 5101
3495.30 4943
3495.86 4496
3496.42 4360
3496.98 4160
3497.53 4054
3498.09 4363
3498.65 4920
3499.21 4855
3499.76 5163
3500.32 5705
3500.88 5740
3501.44 5827
3501.99 5651
3502.55 5330
3503.11 4864
3503.67 4438
3504.23 4689
3504.78 4303
3505.34 4160
3505.90 4164
3506.46 4218
3507.02 4042
3507.58 3919
3508.13 4036
3508.69 3781
3509.25 3313
3509.81 2850
3510.37 2781
3510.93 2431
3511.48 2197
3512.04 2247
3512.60 2041
3513.16 1978
3513.72 1772
3514.28 1843
3514.84 1746
3515.40 1607
3515.95 1573
3516.51 1315
3517.07 1485
3517.63 1570
3518.19 1561
3518.75 1672
3519.31 1477
3519.87 1504
3520.43 1631
3520.99 1655
3521.55 1453
3522.11 1370
3522.67 1335
3523.22 1273
3523.78 1304
3524.34 1339
3524.90 1280
3525.46 1263
3526.02 1228
3526.58 1290
3527.14 1300
3527.70 1289
3528.26 1245
3528.82 1159
3529.38 1115
3529.94 1132
3530.50 1138
3531.06 1105
3531.62 1101
3532.18 1101
3532.74 1079
3533.30 1149
3533.86 1141
3534.42 1149
3534.98 1214
3535.54 1089
3536.11 1197
3536.67 1266
3537.23 1302
3537.79 1264
3538.35 1157
3538.91 1290
3539.47 1257
3540.03 1165
3540.59 1240
3541.15 1191
3541.71 1323
3542.27 1320
3542.84 1276
3543.40 1302
3543.96 1374
3544.52 1477
3545.08 1312
3545.64 1376
3546.20 1266
3546.76 1282
3547.33 1300
3547.89 1304
3548.45 1131
3549.01 1124
3549.57 1132
3550.13 999
3550.69 1020
3551.26 1205
3551.82 988
3552.38 1009
3552.94 1041
3553.50 988
3554.07 1107
3554.63 1039
3555.19 1006
3555.75 1069
3556.31 992
3556.88 933
3557.44 990
3558.00 1075
3558.56 1129
3559.13 1103
3559.69 1098
3560.25 1004
3560.81 1028
3561.38 974
3561.94 1001
3562.50 984
3563.06 991
3563.63 1038
3564.19 979
3564.75 1143
3565.31 1117
3565.88 1086
3566.44 1128
3567.00 1135
3567.57 1051
3568.13 1114
3568.69 1033
3569.26 1069
3569.82 1025
3570.38 891
3570.95 1028
3571.51 1069
3572.07 975
3572.64 1050
3573.20 1017
3573.76 941
3574.33 916
3574.89 1128
3575.45 1078
3576.02 1112
3576.58 1206
3577.14 1250
3577.71 1218
3578.27 1410
3578.84 1319
3579.40 1244
3579.96 1209
3580.53 1146
3581.09 1168
3581.66 1079
3582.22 1087
3582.78 1139
3583.35 1143
3583.91 1072
3584.48 1093
3585.04 1087
3585.61 980
3586.17 991
3586.74 1138
3587.30 997
3587.86 997
3588.43 1085
3588.99 978
3589.56 1052
3590.12 975
3590.69 939
3591.25 1160
3591.82 1009
3592.38 960
3592.95 894
3593.51 935
3594.08 1008
3594.64 1078
3595.21 869
3595.77 865
3596.34 910
3596.90 919
3597.47 976
3598.04 926
3598.60 916
3599.17 854
3599.73 892
3600.30 804
3600.86 928
3601.43 856
3601.99 883
3602.56 842
3603.13 782
3603.69 865
3604.26 851
3604.82 914
3605.39 858
3605.96 788
3606.52 790
3607.09 841
3607.65 722
3608.22 809
3608.79 806
3609.35 797
3609.92 774
3610.49 848
3611.05 713
3611.62 665
3612.19 705
3612.75 771
3613.32 811
3613.89 861
3614.45 909
3615.02 912
3615.59 896
3616.15 893
3616.72 923
3617.29 923
3617.85 1041
3618.42 1039
3618.99 895
3619.55 900
3620.12 995
3620.69 1030
3621.26 894
3621.82 835
3622.39 881
3622.96 983
3623.53 899
3624.09 925
3624.66 856
3625.23 782
3625.80 854
3626.36 887
3626.93 749
3627.50 754
3628.07 816
3628.63 778
3629.20 821
3629.77 929
3630.34 918
3630.91 957
3631.47 1011
3632.04 986
3632.61 897
3633.18 894
3633.75 969
3634.32 988
3634.88 995
3635.45 957
3636.02 1042
3636.59 961
3637.16 955
3637.73 965
3638.29 977
3638.86 1189
3639.43 1251
3640.00 1262
3640.57 1352
3641.14 1501
3641.71 1376
3642.28 1495
3642.84 1699
3643.41 1684
3643.98 1544
3644.55 1507
3645.12 1478
3645.69 1355
3646.26 1194
3646.83 1214
3647.40 1070
3647.97 950
3648.54 935
3649.11 898
3649.68 1026
3650.25 966
3650.81 941
3651.38 979
3651.95 1120
3652.52 1203
3653.09 1225
3653.66 1274
3654.23 1230
3654.80 1255
3655.37 1281
3655.94 1220
3656.51 1110
3657.08 1279
3657.65 1171
3658.22 1025
3658.79 1127
3659.36 1119
3659.93 1006
3660.50 1073
3661.07 1123
3661.64 1184
3662.22 1231
3662.79 1280
3663.36 1223
3663.93 1348
3664.50 1341
3665.07 1191
3665.64 1357
3666.21 1503
3666.78 1504
3667.35 1371
3667.92 1527
3668.49 1468
3669.06 1407
3669.64 1167
3670.21 1147
3670.78 1095
3671.35 987
3671.92 1022
3672.49 976
3673.06 1002
3673.63 945
3674.21 902
3674.78 1029
3675.35 1001
3675.92 1002
3676.49 1023
3677.06 1007
3677.63 978
3678.21 1030
3678.78 1057
3679.35 959
3679.92 1052
3680.49 920
3681.07 912
3681.64 1066
3682.21 891
3682.78 831
3683.35 901
3683.93 979
3684.50 935
3685.07 818
3685.64 898
3686.21 866
3686.79 888
3687.36 858
3687.93 963
3688.50 889
3689.08 925
3689.65 952
3690.22 837
3690.80 907
3691.37 984
3691.94 895
3692.51 940
3693.09 822
3693.66 899
3694.23 976
3694.81 872
3695.38 913
3695.95 906
3696.52 784
3697.10 853
3697.67 876
3698.24 839
3698.82 1012
3699.39 865
3699.96 958
3700.54 960
3701.11 888
3701.68 839
3702.26 971
3702.83 1016
3703.41 893
3703.98 836
3704.55 873
3705.13 931
3705.70 898
3706.27 849
3706.85 828
3707.42 919
3708.00 809
3708.57 790
3709.14 935
3709.72 948
3710.29 853
3710.87 879
3711.44 1035
3712.02 1048
3712.59 869
3713.16 790
3713.74 825
3714.31 822
3714.89 899
3715.46 885
3716.04 840
3716.61 780
3717.19 906
3717.76 863
3718.34 878
3718.91 695
3719.49 905
3720.06 902
3720.64 793
3721.21 772
3721.79 751
3722.36 743
3722.94 801
3723.51 841
3724.09 812
3724.66 692
3725.24 788
3725.81 796
3726.39 823
3726.96 809
3727.54 815
3728.12 754
3728.69 803
3729.27 825
3729.84 813
3730.42 825
3730.99 911
3731.57 854
3732.15 844
3732.72 830
3733.30 845
3733.87 802
3734.45 823
3735.03 811
3735.60 923
3736.18 893
3736.75 779
3737.33 774
3737.91 727
3738.48 907
3739.06 975
3739.64 810
3740.21 778
3740.79 770
3741.37 828
3741.94 720
3742.52 741
3743.10 853
3743.67 892
3744.25 859
3744.83 710
3745.40 711
3745.98 780
3746.56 753
3747.13 866
3747.71 782
3748.29 738
3748.87 773
3749.44 807
3750.02 894
3750.60 869
3751.17 745
3751.75 705
3752.33 655
3752.91 728
3753.48 714
3754.06 794
3754.64 823
3755.22 729
3755.80 765
3756.37 721
3756.95 819
3757.53 754
3758.11 780
3758.68 769
3759.26 729
3759.84 785
3760.42 728
3761.00 740
3761.58 838
3762.15 798
3762.73 840
3763.31 838
3763.89 856
3764.47 874
3765.04 772
3765.62 768
3766.20 813
3766.78 829
3767.36 788
3767.94 834
3768.52 940
3769.10 865
3769.67 885
3770.25 867
3770.83 851
3771.41 914
3771.99 984
3772.57 960
3773.15 1034
3773.73 1043
3774.31 874
3774.89 907
3775.46 949
3776.04 879
3776.62 877
3777.20 920
3777.78 843
3778.36 815
3778.94 841
3779.52 780
3780.10 851
3780.68 905
3781.26 899
3781.84 829
3782.42 783
3783.00 813
3783.58 756
3784.16 843
3784.74 857
3785.32 782
3785.90 894
3786.48 855
3787.06 888
3787.64 951
3788.22 949
3788.80 906
3789.38 948
3789.96 904
3790.54 824
3791.12 958
3791.70 922
3792.28 955
3792.86 965
3793.44 958
3794.02 871
3794.60 846
3795.18 900
3795.77 1002
3796.35 979
3796.93 1068
3797.51 1127
3798.09 1012
3798.67 1021
3799.25 991
3799.83 1027
3800.41 1202
3800.99 1288
3801.58 1442
3802.16 1452
3802.74 1532
3803.32 1683
3803.90 1535
3804.48 1639
3805.06 1476
3805.65 1516
3806.23 1484
3806.81 1270
3807.39 1301
3807.97 1402
3808.55 1362
3809.14 1265
3809.72 1164
3810.30 1151
3810.88 1332
3811.46 1464
3812.05 1401
3812.63 1398
3813.21 1474
3813.79 1464
3814.37 1767
3814.96 1705
3815.54 1561
3816.12 1665
3816.70 1831
3817.29 1832
3817.87 1587
3818.45 1581
3819.03 1461
3819.62 1459
3820.20 1248
3820.78 1027
3821.36 1120
3821.95 1014
3822.53 919
3823.11 1005
3823.70 1000
3824.28 986
3824.86 971
3825.45 841
3826.03 900
3826.61 857
3827.19 999
3827.78 942
3828.36 805
3828.94 806
3829.53 811
3830.11 899
3830.69 904
3831.28 945
3831.86 836
3832.45 796
3833.03 963
3833.61 935
3834.20 904
3834.78 892
3835.36 915
3835.95 980
3836.53 997
3837.12 925
3837.70 861
3838.28 852
3838.87 896
3839.45 882
3840.04 849
3840.62 851
3841.20 793
3841.79 761
3842.37 801
3842.96 813
3843.54 758
3844.13 768
3844.71 772
3845.30 712
3845.88 698
3846.47 722
3847.05 742
3847.63 747
3848.22 750
3848.80 700
3849.39 789
3849.97 699
3850.56 786
3851.14 828
3851.73 708
3852.31 711
3852.90 710
3853.48 781
3854.07 753
3854.66 704
3855.24 794
3855.83 789
3856.41 776
3857.00 837
3857.58 755
3858.17 678
3858.75 764
3859.34 784
3859.92 876
3860.51 772
3861.10 808
3861.68 852
3862.27 824
3862.85 631
3863.44 739
3864.03 822
3864.61 742
3865.20 777
3865.78 798
3866.37 792
3866.96 728
3867.54 849
3868.13 828
3868.72 782
3869.30 758
3869.89 747
3870.47 858
3871.06 824
3871.65 795
3872.23 842
3872.82 838
3873.41 784
3873.99 825
3874.58 771
3875.17 807
3875.76 837
3876.34 918
3876.93 866
3877.52 811
3878.10 771
3878.69 783
3879.28 772
3879.86 830
3880.45 707
3881.04 720
3881.63 763
3882.21 709
3882.80 675
3883.39 801
3883.98 744
3884.56 718
3885.15 790
3885.74 794
3886.33 862
3886.91 792
3887.50 868
3888.09 802
3888.68 796
3889.27 662
3889.85 831
3890.44 931
3891.03 959
3891.62 861
3892.21 911
3892.79 896
3893.38 822
3893.97 791
3894.56 809
3895.15 732
3895.74 751
3896.32 753
3896.91 789
3897.50 894
3898.09 820
3898.68 858
3899.27 794
3899.86 758
3900.45 850
3901.03 797
3901.62 825
3902.21 838
3902.80 802
3903.39 888
3903.98 787
3904.57 761
3905.16 827
3905.75 855
3906.34 917
3906.92 948
3907.51 923
3908.10 983
3908.69 951
3909.28 894
3909.87 919
3910.46 896
3911.05 811
3911.64 710
3912.23 720
3912.82 870
3913.41 748
3914.00 938
3914.59 906
3915.18 727
3915.77 693
3916.36 721
3916.95 681
3917.54 693
3918.13 755
3918.72 806
3919.31 647
3919.90 717
3920.49 812
3921.08 831
3921.67 777
3922.26 810
3922.85 813
3923.44 809
3924.03 772
3924.62 821
3925.21 848
3925.80 736
3926.40 706
3926.99 762
3927.58 764
3928.17 769
3928.76 635
3929.35 597
3929.94 718
3930.53 711
3931.12 683
3931.71 738
3932.30 680
3932.90 714
3933.49 768
3934.08 689
3934.67 721
3935.26 664
3935.85 703
3936.44 753
3937.04 738
3937.63 696
3938.22 788
3938.81 765
3939.40 760
3939.99 767
3940.59 789
3941.18 804
3941.77 814
3942.36 795
3942.95 835
3943.55 791
3944.14 759
3944.73 792
3945.32 830
3945.91 766
3946.51 865
3947.10 683
3947.69 689
3948.28 768
3948.88 715
3949.47 842
3950.06 796
3950.65 777
3951.25 643
3951.84 719
3952.43 793
3953.02 723
3953.62 673
3954.21 732
3954.80 773
3955.40 803
3955.99 823
3956.58 764
3957.17 837
3957.77 878
3958.36 768
3958.95 677
3959.55 764
3960.14 810
3960.73 751
3961.33 667
3961.92 802
3962.51 767
3963.11 775
3963.70 697
3964.29 735
3964.89 814
3965.48 868
3966.08 800
3966.67 879
3967.26 808
3967.86 788
3968.45 835
3969.04 809
3969.64 809
3970.23 777
3970.83 789
3971.42 833
3972.01 695
3972.61 668
3973.20 714
3973.80 696
3974.39 752
3974.99 749
3975.58 801
3976.18 818
3976.77 925
3977.36 971
3977.96 924
3978.55 1091
3979.15 944
3979.74 743
3980.34 816
3980.93 918
3981.53 883
3982.12 774
3982.72 803
3983.31 718
3983.91 866
3984.50 883
3985.10 824
3985.69 824
3986.29 882
3986.88 832
3987.48 773
3988.07 747
3988.67 661
3989.26 722
3989.86 818
3990.46 762
3991.05 803
3991.65 680
3992.24 819
3992.84 871
3993.43 861
3994.03 864
3994.63 760
3995.22 850
3995.82 811
3996.41 846
3997.01 857
3997.61 830
3998.20 852
3998.80 922
3999.39 839
3999.99 786
4000.59 819
4001.18 775
4001.78 749
4002.38 725
4002.97 664
4003.57 692
4004.17 730
4004.76 789
4005.36 854
4005.96 809
4006.55 734
4007.15 655
4007.75 766
4008.34 745
4008.94 700
4009.54 728
4010.13 749
4010.73 745
4011.33 735
4011.93 719
4012.52 718
4013.12 756
4013.72 706
4014.31 743
4014.91 689
4015.51 656
4016.11 687
4016.70 700
4017.30 707
4017.90 739
4018.50 620
4019.09 683
4019.69 671
4020.29 756
4020.89 776
4021.49 699
4022.08 708
4022.68 791
4023.28 786
4023.88 802
4024.48 815
4025.07 693
4025.67 742
4026.27 682
4026.87 722
4027.47 753
4028.06 793
4028.66 800
4029.26 787
4029.86 757
4030.46 801
4031.06 814
4031.66 840
4032.25 734
4032.85 828
4033.45 828
4034.05 765
4034.65 698
4035.25 685
4035.85 766
4036.45 777
4037.05 763
4037.64 739
4038.24 756
4038.84 663
4039.44 759
4040.04 747
4040.64 757
4041.24 730
4041.84 707
4042.44 636
4043.04 641
4043.64 678
4044.24 640
4044.84 618
4045.44 655
4046.04 676
4046.64 612
4047.24 802
4047.84 695
4048.44 692
4049.03 718
4049.63 700
4050.23 627
4050.83 729
4051.43 695
4052.04 721
4052.64 736
4053.24 685
4053.84 686
4054.44 611
4055.04 678
4055.64 724
4056.24 702
4056.84 712
4057.44 665
4058.04 582
4058.64 595
4059.24 620
4059.84 703
4060.44 644
4061.04 677
4061.64 633
4062.24 764
4062.85 685
4063.45 609
4064.05 636
4064.65 615
4065.25 591
4065.85 728
4066.45 700
4067.05 705
4067.65 628
4068.26 529
4068.86 642
4069.46 629
4070.06 659
4070.66 670
4071.26 691
4071.86 640
4072.47 733
4073.07 696
4073.67 630
4074.27 669
4074.87 776
4075.47 696
4076.08 695
4076.68 691
4077.28 695
4077.88 869
4078.48 867
4079.09 789
4079.69 664
4080.29 632
4080.89 699
4081.50 678
4082.10 665
4082.70 595
4083.30 651
4083.91 702
4084.51 706
4085.11 639
4085.71 593
4086.32 676
4086.92 666
4087.52 668
4088.12 608
4088.73 626
4089.33 609
4089.93 635
4090.54 684
4091.14 653
4091.74 752
4092.35 625
4092.95 658
4093.55 591
4094.15 670
4094.76 721
4095.36 686
4095.96 657
4096.57 632
4097.17 649
4097.78 689
4098.38 637
4098.98 579
4099.59 641
4100.19 694
4100.79 570
4101.40 568
4102.00 562
4102.61 634
4103.21 638
4103.81 630
4104.42 581
4105.02 659
4105.63 660
4106.23 676
4106.83 668
4107.44 649
4108.04 705
4108.65 678
4109.25 655
4109.85 650
4110.46 694
4111.06 667
4111.67 660
4112.27 659
4112.88 622
4113.48 717
4114.09 744
4114.69 705
4115.30 664
4115.90 692
4116.51 706
4117.11 557
4117.72 569
4118.32 558
4118.93 696
4119.53 720
4120.14 778
4120.74 804
4121.35 722
4121.95 763
4122.56 708
4123.16 642
4123.77 672
4124.37 636
4124.98 580
4125.59 579
4126.19 581
4126.80 651
4127.40 662
4128.01 565
4128.61 555
4129.22 679
4129.83 686
4130.43 621
4131.04 675
4131.64 664
4132.25 649
4132.86 646
4133.46 642
4134.07 672
4134.67 657
4135.28 672
4135.89 641
4136.49 690
4137.10 682
4137.71 721
4138.31 731
4138.92 762
4139.53 662
4140.13 707
4140.74 715
4141.35 879
4141.95 842
4142.56 783
4143.17 671
4143.77 720
4144.38 690
4144.99 725
4145.59 637
4146.20 729
4146.81 688
4147.42 730
4148.02 815
4148.63 747
4149.24 796
4149.84 716
4150.45 584
4151.06 597
4151.67 662
4152.27 645
4152.88 651
4153.49 638
4154.10 654
4154.70 669
4155.31 636
4155.92 613
4156.53 610
4157.14 659
4157.74 594
4158.35 599
4158.96 642
4159.57 736
4160.18 634
4160.78 635
4161.39 547
4162.00 668
4162.61 759
4163.22 794
4163.83 884
4164.43 829
4165.04 755
4165.65 928
4166.26 873
4166.87 790
4167.48 767
4168.09 732
4168.69 699
4169.30 771
4169.91 724
4170.52 729
4171.13 598
4171.74 716
4172.35 700
4172.96 692
4173.57 676
4174.17 705
4174.78 734
4175.39 639
4176.00 725
4176.61 744
4177.22 730
4177.83 691
4178.44 784
4179.05 728
4179.66 682
4180.27 660
4180.88 723
4181.49 731
4182.10 676
4182.71 702
4183.32 734
4183.93 795
4184.54 748
4185.15 700
4185.76 684
4186.37 717
4186.98 661
4187.59 704
4188.20 691
4188.81 684
4189.42 693
4190.03 626
4190.64 659
4191.25 759
4191.86 725
4192.47 789
4193.08 854
4193.69 723
4194.30 802
4194.91 775
4195.52 786
4196.13 836
4196.74 832
4197.35 805
4197.97 859
4198.58 824
4199.19 707
4199.80 824
4200.41 739
4201.02 634
4201.63 668
4202.24 700
4202.85 676
4203.47 738
4204.08 644
4204.69 608
4205.30 683
4205.91 673
4206.52 718
4207.13 693
4207.75 717
4208.36 681
4208.97 710
4209.58 692
4210.19 778
4210.80 788
4211.42 811
4212.03 696
4212.64 698
4213.25 770
4213.86 677
4214.48 626
4215.09 738
4215.70 823
4216.31 734
4216.92 705
4217.54 783
4218.15 910
4218.76 962
4219.37 913
4219.99 899
4220.60 850
4221.21 828
4221.82 847
4222.44 839
4223.05 818
4223.66 766
4224.28 838
4224.89 807
4225.50 990
4226.11 971
4226.73 868
4227.34 878
4227.95 917
4228.57 1117
4229.18 1086
4229.79 1252
4230.41 1326
4231.02 1241
4231.63 1254
4232.25 1357
4232.86 1377
4233.47 1420
4234.09 1433
4234.70 1564
4235.31 1798
4235.93 1933
4236.54 1779
4237.15 1719
4237.77 1752
4238.38 1637
4239.00 1574
4239.61 1357
4240.22 1307
4240.84 1314
4241.45 979
4242.07 948
4242.68 983
4243.29 980
4243.91 700
4244.52 808
4245.14 857
4245.75 881
4246.37 1020
4246.98 912
4247.59 838
4248.21 863
4248.82 890
4249.44 824
4250.05 908
4250.67 894
4251.28 876
4251.90 848
4252.51 878
4253.13 848
4253.74 832
4254.36 743
4254.97 803
4255.59 798
4256.20 840
4256.82 806
4257.43 833
4258.05 853
4258.66 899
4259.28 839
4259.89 807
4260.51 862
4261.12 833
4261.74 764
4262.35 788
4262.97 756
4263.59 776
4264.20 798
4264.82 734
4265.43 730
4266.05 725
4266.66 896
4267.28 890
4267.90 899
4268.51 796
4269.13 790
4269.74 821
4270.36 858
4270.98 853
4271.59 892
4272.21 823
4272.83 853
4273.44 876
4274.06 801
4274.68 844
4275.29 922
4275.91 980
4276.52 1162
4277.14 1220
4277.76 1246
4278.37 1250
4278.99 1200
4279.61 1129
4280.23 1102
4280.84 945
4281.46 922
4282.08 934
4282.69 854
4283.31 722
4283.93 808
4284.54 770
4285.16 658
4285.78 720
4286.40 767
4287.01 708
4287.63 835
4288.25 789
4288.87 777
4289.48 828
4290.10 895
4290.72 852
4291.34 730
4291.95 812
4292.57 748
4293.19 757
4293.81 761
4294.42 748
4295.04 728
4295.66 744
4296.28 799
4296.90 758
4297.51 895
4298.13 788
4298.75 797
4299.37 758
4299.99 718
4300.61 710
4301.22 703
4301.84 696
4302.46 805
4303.08 813
4303.70 740
4304.32 721
4304.94 648
4305.55 667
4306.17 718
4306.79 862
4307.41 709
4308.03 708
4308.65 740
4309.27 709
4309.89 766
4310.50 743
4311.12 683
4311.74 768
4312.36 765
4312.98 722
4313.60 751
4314.22 852
4314.84 756
4315.46 641
4316.08 737
4316.70 660
4317.32 686
4317.94 764
4318.56 731
4319.18 738
4319.80 806
4320.42 786
4321.04 787
4321.65 693
4322.27 827
4322.89 796
4323.51 739
4324.13 823
4324.75 847
4325.37 894
4325.99 832
4326.62 875
4327.24 948
4327.86 919
4328.48 939
4329.10 847
4329.72 706
4330.34 798
4330.96 868
4331.58 761
4332.20 771
4332.82 837
4333.44 774
4334.06 874
4334.68 889
4335.30 880
4335.92 915
4336.54 963
4337.16 938
4337.79 958
4338.41 1009
4339.03 1065
4339.65 1053
4340.27 1164
4340.89 1195
4341.51 1245
4342.13 1282
4342.76 1393
4343.38 1531
4344.00 1783
4344.62 2152
4345.24 2584
4345.86 2828
4346.48 3193
4347.11 3211
4347.73 3610
4348.35 3419
4348.97 3582
4349.59 3217
4350.22 3023
4350.84 2507
4351.46 2237
4352.08 1729
4352.70 1411
4353.33 1219
4353.95 1248
4354.57 1093
4355.19 947
4355.81 968
4356.44 942
4357.06 1097
4357.68 1038
4358.30 966
4358.93 1036
4359.55 1041
4360.17 1059
4360.79 1126
4361.42 1035
4362.04 1004
4362.66 921
4363.28 1024
4363.91 1057
4364.53 979
4365.15 1097
4365.78 1023
4366.40 945
4367.02 1132
4367.65 1183
4368.27 1171
4368.89 1127
4369.52 907
4370.14 777
4370.76 884
4371.39 866
4372.01 803
4372.63 786
4373.26 748
4373.88 769
4374.50 707
4375.13 755
4375.75 785
4376.37 799
4377.00 828
4377.62 745
4378.25 800
4378.87 723
4379.49 848
4380.12 854
4380.74 803
4381.37 804
4381.99 829
4382.61 906
4383.24 825
4383.86 813
4384.49 757
4385.11 823
4385.74 813
4386.36 909
4386.98 750
4387.61 780
4388.23 814
4388.86 738
4389.48 796
4390.11 731
4390.73 665
4391.36 720
4391.98 703
4392.61 591
4393.23 746
4393.86 735
4394.48 686
4395.11 659
4395.73 720
4396.36 700
4396.98 758
4397.61 744
4398.23 746
4398.86 670
4399.48 697
4400.11 725
4400.74 809
4401.36 765
4401.99 558
4402.61 660
4403.24 759
4403.86 716
4404.49 708
4405.11 789
4405.74 858
4406.37 744
4406.99 638
4407.62 761
4408.24 724
4408.87 765
4409.50 751
4410.12 695
4410.75 713
4411.38 677
4412.00 728
4412.63 643
4413.25 638
4413.88 639
4414.51 625
4415.13 716
4415.76 721
4416.39 646
4417.01 711
4417.64 680
4418.27 741
4418.89 701
4419.52 674
4420.15 683
4420.77 717
4421.40 705
4422.03 718
4422.66 685
4423.28 692
4423.91 676
4424.54 636
4425.16 658
4425.79 645
4426.42 630
4427.05 700
4427.67 729
4428.30 603
4428.93 745
4429.56 691
4430.18 663
4430.81 654
4431.44 613
4432.07 770
4432.69 764
4433.32 691
4433.95 652
4434.58 650
4435.21 625
4435.83 741
4436.46 693
4437.09 743
4437.72 734
4438.35 661
4438.97 742
4439.60 678
4440.23 657
4440.86 705
4441.49 668
4442.12 619
4442.74 533
4443.37 591
4444.00 756
4444.63 792
4445.26 786
4445.89 731
4446.52 784
4447.14 727
4447.77 738
4448.40 713
4449.03 825
4449.66 744
4450.29 747
4450.92 753
4451.55 740
4452.18 830
4452.81 771
4453.44 758
4454.06 733
4454.69 727
4455.32 805
4455.95 769
4456.58 758
4457.21 782
4457.84 854
4458.47 784
4459.10 832
4459.73 744
4460.36 776
4460.99 754
4461.62 623
4462.25 619
4462.88 704
4463.51 616
4464.14 659
4464.77 575
4465.40 662
4466.03 692
4466.66 660
4467.29 702
4467.92 631
4468.55 680
4469.18 660
4469.81 658
4470.44 681
4471.07 628
4471.70 607
4472.33 647
4472.96 705
4473.59 692
4474.22 636
4474.86 632
4475.49 562
4476.12 626
4476.75 569
4477.38 509
4478.01 556
4478.64 565
4479.27 546
4479.90 709
4480.53 672
4481.17 586
4481.80 622
4482.43 683
4483.06 738
4483.69 619
4484.32 704
4484.95 727
4485.58 676
4486.22 665
4486.85 741
4487.48 722
4488.11 693
4488.74 642
4489.37 696
4490.01 695
4490.64 685
4491.27 835
4491.90 736
4492.53 673
4493.17 678
4493.80 708
4494.43 705
4495.06 721
4495.70 594
4496.33 613
4496.96 645
4497.59 689
4498.22 616
4498.86 703
4499.49 893
4500.12 848
4500.75 923
4501.39 895
4502.02 940
4502.65 899
4503.29 954
4503.92 1033
4504.55 950
4505.18 996
4505.82 861
4506.45 725
4507.08 772
4507.72 767
4508.35 813
4508.98 761
4509.62 772
4510.25 668
4510.88 756
4511.52 752
4512.15 630
4512.78 679
4513.42 785
4514.05 695
4514.68 645
4515.32 638
4515.95 712
4516.58 639
4517.22 689
4517.85 788
4518.48 697
4519.12 619
4519.75 694
4520.39 646
4521.02 620
4521.65 673
4522.29 649
4522.92 684
4523.56 723
4524.19 640
4524.83 693
4525.46 727
4526.09 656
4526.73 750
4527.36 697
4528.00 647
4528.63 715
4529.27 730
4529.90 699
4530.54 690
4531.17 666
4531.81 679
4532.44 652
4533.07 776
4533.71 744
4534.34 723
4534.98 614
4535.61 681
4536.25 689
4536.88 690
4537.52 612
4538.16 703
4538.79 689
4539.43 608
4540.06 572
4540.70 662
4541.33 681
4541.97 628
4542.60 711
4543.24 607
4543.87 631
4544.51 566
4545.15 627
4545.78 651
4546.42 702
4547.05 588
4547.69 672
4548.32 759
4548.96 652
4549.60 609
4550.23 536
4550.87 688
4551.50 742
4552.14 720
4552.78 643
4553.41 679
4554.05 694
4554.69 651
4555.32 625
4555.96 690
4556.60 616
4557.23 611
4557.87 714
4558.51 671
4559.14 627
4559.78 559
4560.42 594
4561.05 655
4561.69 617
4562.33 653
4562.96 705
4563.60 584
4564.24 624
4564.87 586
4565.51 663
4566.15 640
4566.79 554
4567.42 587
4568.06 657
4568.70 645
4569.33 649
4569.97 554
4570.61 624
4571.25 718
4571.88 771
4572.52 758
4573.16 631
4573.80 691
4574.44 707
4575.07 568
4575.71 578
4576.35 594
4576.99 619
4577.62 565
4578.26 651
4578.90 771
4579.54 697
4580.18 731
4580.82 711
4581.45 653
4582.09 636
4582.73 677
4583.37 662
4584.01 663
4584.65 704
4585.28 671
4585.92 651
4586.56 707
4587.20 669
4587.84 725
4588.48 769
4589.12 825
4589.75 880
4590.39 1085
4591.03 1196
4591.67 1131
4592.31 1093
4592.95 1109
4593.59 1117
4594.23 996
4594.87 934
4595.51 972
4596.15 914
4596.78 855
4597.42 764
4598.06 784
4598.70 720
4599.34 735
4599.98 715
4600.62 662
4601.26 709
4601.90 774
4602.54 771
4603.18 777
4603.82 876
4604.46 789
4605.10 765
4605.74 757
4606.38 720
4607.02 756
4607.66 808
4608.30 706
4608.94 721
4609.58 756
4610.22 689
4610.86 702
4611.50 735
4612.14 712
4612.78 674
4613.42 712
4614.06 701
4614.70 740
4615.34 760
4615.98 777
4616.63 704
4617.27 737
4617.91 669
4618.55 748
4619.19 782
4619.83 689
4620.47 750
4621.11 637
4621.75 644
4622.39 706
4623.03 660
4623.68 702
4624.32 603
4624.96 591
4625.60 681
4626.24 698
4626.88 642
4627.52 608
4628.17 610
4628.81 685
4629.45 612
4630.09 649
4630.73 620
4631.37 617
4632.02 712
4632.66 697
4633.30 627
4633.94 715
4634.58 700
4635.22 723
4635.87 748
4636.51 700
4637.15 705
4637.79 682
4638.44 765
4639.08 734
4639.72 695
4640.36 695
4641.00 755
4641.65 727
4642.29 648
4642.93 591
4643.57 709
4644.22 711
4644.86 698
4645.50 705
4646.15 695
4646.79 664
4647.43 635
4648.07 684
4648.72 643
4649.36 650
4650.00 634
4650.65 572
4651.29 683
4651.93 635
4652.57 683
4653.22 669
4653.86 631
4654.50 684
4655.15 614
4655.79 714
4656.44 602
4657.08 624
4657.72 642
4658.37 620
4659.01 601
4659.65 644
4660.30 688
4660.94 681
4661.58 631
4662.23 597
4662.87 628
4663.52 534
4664.16 657
4664.80 656
4665.45 616
4666.09 630
4666.74 586
4667.38 566
4668.02 688
4668.67 646
4669.31 600
4669.96 565
4670.60 592
4671.25 646
4671.89 754
4672.54 807
4673.18 782
4673.83 788
4674.47 809
4675.11 820
4675.76 815
4676.40 850
4677.05 899
4677.69 820
4678.34 833
4678.98 711
4679.63 727
4680.27 728
4680.92 624
4681.56 605
4682.21 652
4682.85 662
4683.50 840
4684.15 713
4684.79 679
4685.44 663
4686.08 668
4686.73 731
4687.37 710
4688.02 785
4688.66 793
4689.31 663
4689.96 630
4690.60 691
4691.25 740
4691.89 763
4692.54 705
4693.19 698
4693.83 706
4694.48 683
4695.12 803
4695.77 722
4696.42 841
4697.06 980
4697.71 1021
4698.36 1094
4699.00 1284
4699.65 1160
4700.29 1285
4700.94 1301
4701.59 1347
4702.23 1264
4702.88 1095
4703.53 918
4704.17 928
4704.82 924
4705.47 874
4706.11 791
4706.76 754
4707.41 889
4708.06 946
4708.70 828
4709.35 758
4710.00 676
4710.64 746
4711.29 793
4711.94 762
4712.59 818
4713.23 847
4713.88 778
4714.53 731
4715.18 761
4715.82 770
4716.47 740
4717.12 645
4717.77 634
4718.41 689
4719.06 752
4719.71 680
4720.36 698
4721.01 706
4721.65 770
4722.30 694
4722.95 666
4723.60 777
4724.25 788
4724.89 769
4725.54 800
4726.19 803
4726.84 833
4727.49 849
4728.14 881
4728.78 815
4729.43 863
4730.08 884
4730.73 799
4731.38 845
4732.03 820
4732.68 732
4733.32 701
4733.97 690
4734.62 635
4735.27 677
4735.92 625
4736.57 665
4737.22 662
4737.87 709
4738.52 612
4739.16 624
4739.81 697
4740.46 625
4741.11 588
4741.76 698
4742.41 713
4743.06 719
4743.71 672
4744.36 591
4745.01 785
4745.66 833
4746.31 748
4746.96 642
4747.61 650
4748.26 732
4748.91 716
4749.56 741
4750.21 701
4750.86 763
4751.51 838
4752.16 824
4752.81 844
4753.46 849
4754.11 804
4754.76 781
4755.41 818
4756.06 719
4756.71 613
4757.36 639
4758.01 779
4758.66 700
4759.31 641
4759.96 644
4760.61 625
4761.26 603
4761.91 547
4762.56 526
4763.22 613
4763.87 663
4764.52 701
4765.17 731
4765.82 740
4766.47 778
4767.12 793
4767.77 770
4768.42 745
4769.07 732
4769.73 643
4770.38 717
4771.03 688
4771.68 640
4772.33 667
4772.98 588
4773.63 577
4774.29 548
4774.94 618
4775.59 656
4776.24 573
4776.89 534
4777.54 600
4778.20 618
4778.85 573
4779.50 601
4780.15 614
4780.80 529
4781.46 563
4782.11 660
4782.76 591
4783.41 650
4784.06 629
4784.72 548
4785.37 512
4786.02 579
4786.67 620
4787.33 586
4787.98 558
4788.63 596
4789.28 586
4789.94 639
4790.59 618
4791.24 562
4791.89 627
4792.55 658
4793.20 604
4793.85 535
4794.51 601
4795.16 577
4795.81 566
4796.47 602
4797.12 559
4797.77 563
4798.42 699
4799.08 554
4799.73 524
4800.38 603
4801.04 617
4801.69 565
4802.35 585
4803.00 691
4803.65 581
4804.31 574
4804.96 630
4805.61 641
4806.27 558
4806.92 637
4807.57 656
4808.23 578
4808.88 580
4809.54 610
4810.19 622
4810.84 523
4811.50 587
4812.15 682
4812.81 568
4813.46 549
4814.12 582
4814.77 527
4815.42 587
4816.08 648
4816.73 555
4817.39 617
4818.04 758
4818.70 638
4819.35 601
4820.01 566
4820.66 656
4821.32 739
4821.97 748
4822.63 782
4823.28 824
4823.94 724
4824.59 701
4825.25 657
4825.90 834
4826.56 710
4827.21 731
4827.87 850
4828.52 823
4829.18 734
4829.83 649
4830.49 662
4831.14 650
4831.80 642
4832.45 658
4833.11 694
4833.76 761
4834.42 766
4835.08 695
4835.73 735
4836.39 760
4837.04 824
4837.70 810
4838.36 726
4839.01 709
4839.67 755
4840.32 787
4840.98 770
4841.64 772
4842.29 697
4842.95 757
4843.60 774
4844.26 855
4844.92 810
4845.57 784
4846.23 819
4846.89 845
4847.54 798
4848.20 783
4848.86 876
4849.51 1024
4850.17 988
4850.83 1000
4851.48 1177
4852.14 1185
4852.80 1167
4853.45 1213
4854.11 975
4854.77 1013
4855.43 934
4856.08 947
4856.74 993
4857.40 908
4858.05 1009
4858.71 1153
4859.37 1075
4860.03 1183
4860.68 1149
4861.34 1081
4862.00 1104
4862.66 1024
4863.31 864
4863.97 954
4864.63 942
4865.29 1039
4865.95 984
4866.60 956
4867.26 1147
4867.92 956
4868.58 978
4869.23 1036
4869.89 868
4870.55 893
4871.21 917
4871.87 898
4872.53 827
4873.18 797
4873.84 820
4874.50 857
4875.16 787
4875.82 850
4876.48 904
4877.13 936
4877.79 918
4878.45 855
4879.11 784
4879.77 832
4880.43 816
4881.09 674
4881.75 736
4882.40 756
4883.06 766
4883.72 662
4884.38 843
4885.04 839
4885.70 766
4886.36 757
4887.02 860
4887.68 821
4888.34 874
4889.00 885
4889.66 884
4890.32 857
4890.97 974
4891.63 1130
4892.29 1058
4892.95 999
4893.61 1125
4894.27 1217
4894.93 1132
4895.59 1054
4896.25 1021
4896.91 1030
4897.57 1051
4898.23 1093
4898.89 1071
4899.55 1170
4900.21 1105
4900.87 1015
4901.53 1041
4902.19 1091
4902.85 962
4903.51 858
4904.17 909
4904.83 835
4905.50 916
4906.16 878
4906.82 826
4907.48 812
4908.14 754
4908.80 826
4909.46 888
4910.12 835
4910.78 814
4911.44 787
4912.10 781
4912.76 807
4913.42 822
4914.09 733
4914.75 713
4915.41 814
4916.07 740
4916.73 646
4917.39 705
4918.05 741
4918.71 654
4919.38 674
4920.04 683
4920.70 844
4921.36 756
4922.02 653
4922.68 740
4923.35 746
4924.01 706
4924.67 633
4925.33 600
4925.99 629
4926.65 774
4927.32 715
4927.98 727
4928.64 700
4929.30 606
4929.96 664
4930.63 736
4931.29 647
4931.95 718
4932.61 674
4933.28 700
4933.94 697
4934.60 665
4935.26 590
4935.93 596
4936.59 656
4937.25 628
4937.91 697
4938.58 713
4939.24 665
4939.90 680
4940.56 709
4941.23 618
4941.89 684
4942.55 591
4943.22 643
4943.88 625
4944.54 633
4945.21 669
4945.87 569
4946.53 598
4947.20 590
4947.86 607
4948.52 599
4949.19 708
4949.85 652
4950.51 591
4951.18 570
4951.84 586
4952.50 521
4953.17 579
4953.83 586
4954.49 616
4955.16 590
4955.82 561
4956.49 595
4957.15 631
4957.81 631
4958.48 625
4959.14 656
4959.81 630
4960.47 677
4961.14 615
4961.80 750
4962.46 828
4963.13 810
4963.79 799
4964.46 890
4965.12 925
4965.79 1006
4966.45 943
4967.12 881
4967.78 857
4968.44 847
4969.11 816
4969.77 730
4970.44 800
4971.10 756
4971.77 678
4972.43 701
4973.10 668
4973.76 753
4974.43 780
4975.09 671
4975.76 727
4976.42 730
4977.09 770
4977.76 752
4978.42 722
4979.09 650
4979.75 688
4980.42 628
4981.08 679
4981.75 689
4982.41 633
4983.08 618
4983.75 642
4984.41 658
4985.08 616
4985.74 577
4986.41 634
4987.07 620
4987.74 667
4988.41 642
4989.07 633
4989.74 651
4990.41 692
4991.07 583
4991.74 628
4992.40 604
4993.07 584
4993.74 520
4994.40 606
4995.07 592
4995.74 561
4996.40 548
4997.07 634
4997.74 671
4998.40 537
4999.07 575
4999.74 607
5000.40 566
5001.07 496
5001.74 513
5002.40 523
5003.07 537
5003.74 533
5004.41 519
5005.07 499
5005.74 468
5006.41 526
5007.07 591
5007.74 513
5008.41 587
5009.08 671
5009.74 592
5010.41 496
5011.08 486
5011.75 500
5012.41 643
5013.08 479
5013.75 525
5014.42 541
5015.09 541
5015.75 547
5016.42 527
5017.09 514
5017.76 496
5018.43 532
5019.09 547
5019.76 547
5020.43 556
5021.10 508
5021.77 608
5022.44 599
5023.10 645
5023.77 632
5024.44 560
5025.11 562
5025.78 644
5026.45 638
5027.11 585
5027.78 577
5028.45 575
5029.12 623
5029.79 638
5030.46 599
5031.13 498
5031.80 539
5032.47 551
5033.13 593
5033.80 562
5034.47 631
5035.14 549
5035.81 624
5036.48 606
5037.15 559
5037.82 543
5038.49 559
5039.16 482
5039.83 521
5040.50 521
5041.17 575
5041.84 487
5042.51 511
5043.18 511
5043.85 564
5044.52 597
5045.18 536
5045.85 573
5046.52 523
5047.19 526
5047.86 519
5048.53 558
5049.20 540
5049.88 579
5050.55 514
5051.22 579
5051.89 550
5052.56 514
5053.23 502
5053.90 535
5054.57 553
5055.24 521
5055.91 520
5056.58 536
5057.25 551
5057.92 495
5058.59 537
5059.26 544
5059.93 552
5060.60 633
5061.27 586
5061.95 527
5062.62 536
5063.29 558
5063.96 541
5064.63 578
5065.30 490
5065.97 536
5066.64 566
5067.31 609
5067.99 608
5068.66 642
5069.33 603
5070.00 576
5070.67 545
5071.34 563
5072.02 547
5072.69 570
5073.36 533
5074.03 572
5074.70 488
5075.37 508
5076.05 540
5076.72 560
5077.39 611
5078.06 508
5078.73 620
5079.41 592
5080.08 599
5080.75 622
5081.42 565
5082.10 580
5082.77 551
5083.44 619
5084.11 532
5084.78 522
5085.46 505
5086.13 576
5086.80 535
5087.48 594
5088.15 588
5088.82 689
5089.49 691
5090.17 703
5090.84 580
5091.51 597
5092.19 633
5092.86 601
5093.53 642
5094.20 596
5094.88 640
5095.55 555
5096.22 554
5096.90 527
5097.57 627
5098.24 722
5098.92 646
5099.59 521
5100.26 576
5100.94 643
5101.61 623
5102.29 600
5102.96 577
5103.63 704
5104.31 664
5104.98 664
5105.65 651
5106.33 717
5107.00 620
5107.68 582
5108.35 540
5109.02 549
5109.70 539
5110.37 559
5111.05 620
5111.72 594
5112.40 528
5113.07 606
5113.74 598
5114.42 634
5115.09 674
5115.77 610
5116.44 545
5117.12 547
5117.79 660
5118.47 666
5119.14 676
5119.82 655
5120.49 638
5121.17 615
5121.84 651
5122.52 648
5123.19 666
5123.87 542
5124.54 535
5125.22 629
5125.89 659
5126.57 571
5127.24 523
5127.92 528
5128.59 537
5129.27 538
5129.94 544
5130.62 580
5131.29 562
5131.97 584
5132.65 506
5133.32 625
5134.00 592
5134.67 616
5135.35 566
5136.02 559
5136.70 662
5137.38 602
5138.05 647
5138.73 700
5139.40 683
5140.08 586
5140.76 564
5141.43 571
5142.11 598
5142.79 543
5143.46 570
5144.14 582
5144.81 570
5145.49 574
5146.17 535
5146.84 573
5147.52 545
5148.20 519
5148.87 558
5149.55 590
5150.23 586
5150.90 461
5151.58 492
5152.26 477
5152.94 468
5153.61 500
5154.29 515
5154.97 515
5155.64 485
5156.32 590
5157.00 581
5157.68 537
5158.35 457
5159.03 559
5159.71 595
5160.39 578
5161.06 530
5161.74 542
5162.42 467
5163.10 442
5163.77 497
5164.45 515
5165.13 486
5165.81 491
5166.48 506
5167.16 514
5167.84 533
5168.52 483
5169.20 496
5169.87 510
5170.55 485
5171.23 535
5171.91 546
5172.59 509
5173.27 470
5173.94 478
5174.62 450
5175.30 478
5175.98 513
5176.66 570
5177.34 529
5178.02 507
5178.69 518
5179.37 466
5180.05 488
5180.73 488
5181.41 492
5182.09 479
5182.77 512
5183.45 520
5184.12 527
5184.80 573
5185.48 555
5186.16 516
5186.84 526
5187.52 501
5188.20 541
5188.88 553
5189.56 510
5190.24 465
5190.92 489
5191.60 427
5192.28 442
5192.96 507
5193.64 563
5194.32 513
5195.00 503
5195.68 507
5196.36 470
5197.03 548
5197.71 492
5198.39 529
5199.07 485
5199.75 511
5200.44 566
5201.12 560
5201.80 487
5202.48 506
5203.16 458
5203.84 507
5204.52 479
5205.20 474
5205.88 496
5206.56 525
5207.24 583
5207.92 537
5208.60 549
5209.28 537
5209.96 583
5210.64 664
5211.32 650
5212.00 571
5212.68 554
5213.37 637
5214.05 617
5214.73 631
5215.41 605
5216.09 508
5216.77 544
5217.45 610
5218.13 588
5218.81 538
5219.50 542
5220.18 581
5220.86 660
5221.54 689
5222.22 703
5222.90 655
5223.59 580
5224.27 580
5224.95 681
5225.63 609
5226.31 596
5226.99 576
5227.68 605
5228.36 524
5229.04 516
5229.72 595
5230.40 580
5231.09 586
5231.77 538
5232.45 589
5233.13 505
5233.81 542
5234.50 619
5235.18 630
5235.86 666
5236.54 562
5237.23 612
5237.91 638
5238.59 648
5239.27 672
5239.96 641
5240.64 613
5241.32 582
5242.01 666
5242.69 640
5243.37 583
5244.05 556
5244.74 567
5245.42 611
5246.10 521
5246.79 548
5247.47 598
5248.15 564
5248.84 577
5249.52 596
5250.20 592
5250.89 591
5251.57 560
5252.25 549
5252.94 586
5253.62 594
5254.30 597
5254.99 638
5255.67 606
5256.36 615
5257.04 594
5257.72 602
5258.41 517
5259.09 606
5259.78 736
5260.46 578
5261.14 554
5261.83 571
5262.51 700
5263.20 678
5263.88 726
5264.56 640
5265.25 600
5265.93 627
5266.62 633
5267.30 676
5267.99 602
5268.67 584
5269.36 588
5270.04 522
5270.73 671
5271.41 605
5272.09 582
5272.78 597
5273.46 531
5274.15 498
5274.83 581
5275.52 561
5276.20 591
5276.89 568
5277.57 545
5278.26 608
5278.94 538
5279.63 581
5280.32 656
5281.00 637
5281.69 628
5282.37 639
5283.06 728
5283.74 638
5284.43 637
5285.11 563
5285.80 600
5286.49 530
5287.17 446
5287.86 536
5288.54 457
5289.23 487
5289.91 526
5290.60 581
5291.29 478
5291.97 479
5292.66 526
5293.35 547
5294.03 552
5294.72 525
5295.40 497
5296.09 535
5296.78 550
5297.46 518
5298.15 548
5298.84 631
5299.52 576
5300.21 582
5300.90 652
5301.58 597
5302.27 578
5302.96 560
5303.64 632
5304.33 580
5305.02 497
5305.70 610
5306.39 597
5307.08 566
5307.77 579
5308.45 556
5309.14 585
5309.83 630
5310.51 658
5311.20 604
5311.89 550
5312.58 585
5313.26 633
5313.95 582
5314.64 621
5315.33 601
5316.01 676
5316.70 637
5317.39 600
5318.08 700
5318.77 766
5319.45 803
5320.14 813
5320.83 870
5321.52 871
5322.20 835
5322.89 765
5323.58 800
5324.27 729
5324.96 648
5325.65 590
5326.33 555
5327.02 664
5327.71 597
5328.40 554
5329.09 546
5329.78 600
5330.46 519
5331.15 571
5331.84 591
5332.53 517
5333.22 539
5333.91 553
5334.60 552
5335.29 605
5335.98 566
5336.66 528
5337.35 552
5338.04 575
5338.73 593
5339.42 657
5340.11 610
5340.80 595
5341.49 632
5342.18 711
5342.87 612
5343.56 537
5344.25 549
5344.94 620
5345.62 599
5346.31 607
5347.00 587
5347.69 600
5348.38 680
5349.07 644
5349.76 716
5350.45 667
5351.14 636
5351.83 657
5352.52 611
5353.21 640
5353.90 574
5354.59 551
5355.28 587
5355.97 470
5356.66 535
5357.35 599
5358.04 505
5358.74 554
5359.43 654
5360.12 620
5360.81 617
5361.50 605
5362.19 561
5362.88 568
5363.57 578
5364.26 585
5364.95 518
5365.64 525
5366.33 534
5367.02 542
5367.71 598
5368.41 513
5369.10 482
5369.79 556
5370.48 510
5371.17 543
5371.86 499
5372.55 521
5373.24 490
5373.94 464
5374.63 505
5375.32 538
5376.01 522
5376.70 563
5377.39 495
5378.08 530
5378.78 555
5379.47 584
5380.16 461
5380.85 424
5381.54 519
5382.24 540
5382.93 558
5383.62 487
5384.31 502
5385.00 482
5385.70 514
5386.39 490
5387.08 497
5387.77 553
5388.47 551
5389.16 514
5389.85 512
5390.54 552
5391.23 518
5391.93 457
5392.62 442
5393.31 480
5394.01 516
5394.70 527
5395.39 502
5396.08 524
5396.78 511
5397.47 466
5398.16 480
5398.86 491
5399.55 485
5400.24 492
5400.93 570
5401.63 536
5402.32 519
5403.01 518
5403.71 542
5404.40 542
5405.09 484
5405.79 460
5406.48 566
5407.17 601
5407.87 580
5408.56 449
5409.26 523
5409.95 516
5410.64 527
5411.34 483
5412.03 435
5412.72 501
5413.42 494
5414.11 462
5414.81 471
5415.50 481
5416.19 484
5416.89 539
5417.58 573
5418.28 543
5418.97 492
5419.67 551
5420.36 596
5421.05 471
5421.75 522
5422.44 517
5423.14 460
5423.83 475
5424.53 502
5425.22 517
5425.92 558
5426.61 472
5427.31 467
5428.00 529
5428.70 549
5429.39 456
5430.09 582
5430.78 563
5431.48 584
5432.17 659
5432.87 626
5433.56 566
5434.26 666
5434.95 669
5435.65 631
5436.34 693
5437.04 759
5437.73 752
5438.43 730
5439.13 677
5439.82 652
5440.52 701
5441.21 719
5441.91 669
5442.60 642
5443.30 643
5444.00 720
5444.69 694
5445.39 836
5446.08 779
5446.78 783
5447.48 674
5448.17 757
5448.87 809
5449.56 763
5450.26 814
5450.96 747
5451.65 691
5452.35 752
5453.05 727
5453.74 722
5454.44 672
5455.14 632
5455.83 713
5456.53 583
5457.23 557
5457.92 564
5458.62 630
5459.32 668
5460.01 648
5460.71 631
5461.41 623
5462.11 542
5462.80 646
5463.50 683
5464.20 672
5464.89 731
5465.59 662
5466.29 766
5466.99 768
5467.68 729
5468.38 697
5469.08 715
5469.78 746
5470.47 811
5471.17 727
5471.87 743
5472.57 838
5473.26 782
5473.96 686
5474.66 756
5475.36 840
5476.06 906
5476.75 920
5477.45 881
5478.15 1163
5478.85 1056
5479.55 1354
5480.24 1404
5480.94 1432
5481.64 1587
5482.34 1494
5483.04 1451
5483.74 1354
5484.43 1265
5485.13 1186
5485.83 1262
5486.53 1078
5487.23 1054
5487.93 1050
5488.63 974
5489.33 1050
5490.02 1020
5490.72 941
5491.42 1010
5492.12 1108
5492.82 1082
5493.52 1055
5494.22 1090
5494.92 1210
5495.62 1227
5496.32 1155
5497.01 1253
5497.71 1486
5498.41 1768
5499.11 1830
5499.81 1968
5500.51 2383
5501.21 2684
5501.91 2802
5502.61 2855
5503.31 2736
5504.01 2518
5504.71 2327
5505.41 2037
5506.11 1645
5506.81 1386
5507.51 1206
5508.21 1130
5508.91 1087
5509.61 1044
5510.31 1056
5511.01 1092
5511.71 1099
5512.41 988
5513.11 974
5513.81 1041
5514.51 1021
5515.21 1013
5515.91 960
5516.61 943
5517.31 968
5518.01 915
5518.72 969
5519.42 900
5520.12 819
5520.82 802
5521.52 863
5522.22 980
5522.92 909
5523.62 768
5524.32 822
5525.02 780
5525.72 703
5526.43 649
5527.13 716
5527.83 619
5528.53 661
5529.23 670
5529.93 726
5530.63 656
5531.33 685
5532.04 644
5532.74 606
5533.44 609
5534.14 702
5534.84 668
5535.54 636
5536.25 724
5536.95 699
5537.65 667
5538.35 703
5539.05 685
5539.76 666
5540.46 656
5541.16 607
5541.86 595
5542.56 608
5543.27 581
5543.97 533
5544.67 551
5545.37 591
5546.08 594
5546.78 608
5547.48 602
5548.18 626
5548.89 622
5549.59 589
5550.29 600
5550.99 590
5551.70 561
5552.40 602
5553.10 583
5553.81 565
5554.51 631
5555.21 685
5555.91 669
5556.62 647
5557.32 661
5558.02 604
5558.73 594
5559.43 568
5560.13 640
5560.84 658
5561.54 652
5562.24 703
5562.95 672
5563.65 629
5564.35 655
5565.06 622
5565.76 677
5566.47 480
5567.17 561
5567.87 601
5568.58 585
5569.28 552
5569.98 547
5570.69 620
5571.39 604
5572.10 650
5572.80 567
5573.50 647
5574.21 621
5574.91 550
5575.62 533
5576.32 549
5577.03 522
5577.73 582
5578.44 659
5579.14 619
5579.84 615
5580.55 607
5581.25 584
5581.96 536
5582.66 513
5583.37 427
5584.07 611
5584.78 571
5585.48 506
5586.19 505
5586.89 537
5587.60 616
5588.30 604
5589.01 601
5589.71 610
5590.42 579
5591.12 510
5591.83 537
5592.53 563
5593.24 474
5593.94 512
5594.65 608
5595.36 533
5596.06 580
5596.77 630
5597.47 642
5598.18 610
5598.88 542
5599.59 524
5600.30 543
5601.00 596
5601.71 508
5602.41 559
5603.12 587
5603.83 551
5604.53 529
5605.24 589
5605.94 556
5606.65 492
5607.36 535
5608.06 583
5608.77 491
5609.48 505
5610.18 584
5610.89 541
5611.60 517
5612.30 516
5613.01 542
5613.72 573
5614.42 588
5615.13 576
5615.84 626
5616.54 525
5617.25 432
5617.96 465
5618.66 456
5619.37 552
5620.08 527
5620.78 648
5621.49 602
5622.20 513
5622.91 472
5623.61 513
5624.32 531
5625.03 512
5625.74 539
5626.44 620
5627.15 555
5627.86 614
5628.57 575
5629.27 554
5629.98 598
5630.69 557
5631.40 510
5632.11 528
5632.81 538
5633.52 498
5634.23 469
5634.94 522
5635.65 452
5636.35 454
5637.06 513
5637.77 587
5638.48 603
5639.19 586
5639.89 553
5640.60 606
5641.31 575
5642.02 660
5642.73 593
5643.44 571
5644.15 476
5644.85 504
5645.56 574
5646.27 607
5646.98 542
5647.69 502
5648.40 506
5649.11 569
5649.82 532
5650.53 538
5651.23 586
5651.94 569
5652.65 564
5653.36 561
5654.07 563
5654.78 543
5655.49 557
5656.20 551
5656.91 631
5657.62 592
5658.33 672
5659.04 615
5659.75 669
5660.46 664
5661.17 659
5661.88 564
5662.59 584
5663.30 571
5664.00 587
5664.71 576
5665.42 498
5666.13 524
5666.84 624
5667.55 628
5668.27 571
5668.98 573
5669.69 580
5670.40 665
5671.11 641
5671.82 715
5672.53 750
5673.24 727
5673.95 729
5674.66 640
5675.37 589
5676.08 514
5676.79 513
5677.50 566
5678.21 561
5678.92 529
5679.63 527
5680.34 520
5681.06 548
5681.77 497
5682.48 527
5683.19 553
5683.90 534
5684.61 500
5685.32 507
5686.03 503
5686.74 506
5687.46 532
5688.17 524
5688.88 484
5689.59 494
5690.30 515
5691.01 572
5691.72 628
5692.44 567
5693.15 551
5693.86 550
5694.57 493
5695.28 530
5696.00 561
5696.71 515
5697.42 535
5698.13 471
5698.84 478
5699.56 506
5700.27 505
5700.98 468
5701.69 461
5702.40 502
5703.12 512
5703.83 443
5704.54 459
5705.25 435
5705.97 498
5706.68 499
5707.39 542
5708.10 464
5708.82 428
5709.53 501
5710.24 451
5710.95 436
5711.67 431
5712.38 449
5713.09 415
5713.81 489
5714.52 501
5715.23 537
5715.95 451
5716.66 467
5717.37 468
5718.09 462
5718.80 437
5719.51 391
5720.23 457
5720.94 486
5721.65 497
5722.37 434
5723.08 506
5723.79 497
5724.51 427
5725.22 519
5725.93 530
5726.65 499
5727.36 490
5728.08 490
5728.79 530
5729.50 485
5730.22 437
5730.93 470
5731.65 445
5732.36 521
5733.07 456
5733.79 494
5734.50 480
5735.22 459
5735.93 472
5736.65 455
5737.36 440
5738.07 452
5738.79 438
5739.50 411
5740.22 405
5740.93 372
5741.65 425
5742.36 437
5743.08 398
5743.79 448
5744.51 457
5745.22 490
5745.94 488
5746.65 443
5747.37 420
5748.08 461
5748.80 494
5749.51 433
5750.23 464
5750.94 430
5751.66 397
5752.37 422
5753.09 416
5753.80 462
5754.52 452
5755.24 471
5755.95 450
5756.67 397
5757.38 468
5758.10 455
5758.81 429
5759.53 419
5760.25 495
5760.96 438
5761.68 424
5762.39 416
5763.11 458
5763.83 454
5764.54 427
5765.26 408
5765.97 418
5766.69 458
5767.41 448
5768.12 495
5768.84 429
5769.56 473
5770.27 486
5770.99 506
5771.71 407
5772.42 415
5773.14 404
5773.86 473
5774.57 477
5775.29 500
5776.01 485
5776.72 467
5777.44 498
5778.16 450
5778.88 473
5779.59 445
5780.31 460
5781.03 468
5781.74 467
5782.46 477
5783.18 421
5783.90 477
5784.61 479
5785.33 434
5786.05 428
5786.77 472
5787.48 458
5788.20 520
5788.92 424
5789.64 437
5790.35 539
5791.07 513
5791.79 494
5792.51 442
5793.23 425
5793.94 455
5794.66 458
5795.38 497
5796.10 483
5796.82 519
5797.53 488
5798.25 451
5798.97 512
5799.69 501
5800.41 467
5801.13 525
5801.84 509
5802.56 514
5803.28 535
5804.00 516
5804.72 461
5805.44 421
5806.16 468
5806.87 416
5807.59 472
5808.31 439
5809.03 419
5809.75 428
5810.47 405
5811.19 445
5811.91 497
5812.63 490
5813.35 459
5814.07 503
5814.78 512
5815.50 451
5816.22 419
5816.94 428
5817.66 415
5818.38 384
5819.10 498
5819.82 570
5820.54 480
5821.26 446
5821.98 452
5822.70 490
5823.42 537
5824.14 457
5824.86 468
5825.58 452
5826.30 477
5827.02 397
5827.74 329
5828.46 438
5829.18 514
5829.90 522
5830.62 413
5831.34 430
5832.06 487
5832.78 486
5833.50 485
5834.22 529
5834.94 487
5835.66 552
5836.38 466
5837.10 503
5837.82 483
5838.55 469
5839.27 435
5839.99 475
5840.71 426
5841.43 494
5842.15 453
5842.87 457
5843.59 508
5844.31 484
5845.03 442
5845.76 424
5846.48 486
5847.20 482
5847.92 429
5848.64 377
5849.36 392
5850.08 425
5850.81 452
5851.53 440
5852.25 518
5852.97 460
5853.69 415
5854.41 395
5855.14 367
5855.86 444
5856.58 476
5857.30 492
5858.02 505
5858.74 449
5859.47 490
5860.19 530
5860.91 501
5861.63 464
5862.36 460
5863.08 492
5863.80 406
5864.52 388
5865.24 431
5865.97 450
5866.69 438
5867.41 476
5868.13 477
5868.86 527
5869.58 440
5870.30 509
5871.03 462
5871.75 378
5872.47 382
5873.19 386
5873.92 424
5874.64 469
5875.36 454
5876.09 466
5876.81 394
5877.53 455
5878.26 471
5878.98 536
5879.70 477
5880.43 475
5881.15 475
5881.87 472
5882.60 474
5883.32 506
5884.04 464
5884.77 484
5885.49 472
5886.21 533
5886.94 533
5887.66 495
5888.39 471
5889.11 506
5889.83 491
5890.56 472
5891.28 491
5892.01 489
5892.73 479
5893.45 485
5894.18 452
5894.90 476
5895.63 472
5896.35 477
5897.07 470
5897.80 471
5898.52 461
5899.25 509
5899.97 618
5900.70 555
5901.42 555
5902.15 525
5902.87 530
5903.60 505
5904.32 578
5905.05 548
5905.77 532
5906.50 543
5907.22 506
5907.95 524
5908.67 573
5909.40 608
5910.12 534
5910.85 453
5911.57 457
5912.30 484
5913.02 517
5913.75 492
5914.47 532
5915.20 489
5915.92 509
5916.65 495
5917.38 504
5918.10 555
5918.83 520
5919.55 516
5920.28 559
5921.00 607
5921.73 545
5922.46 503
5923.18 492
5923.91 531
5924.63 595
5925.36 513
5926.09 569
5926.81 577
5927.54 635
5928.26 528
5928.99 523
5929.72 593
5930.44 612
5931.17 610
5931.90 614
5932.62 529
5933.35 602
5934.08 668
5934.80 619
5935.53 592
5936.26 614
5936.98 668
5937.71 720
5938.44 675
5939.16 678
5939.89 666
5940.62 667
5941.35 687
5942.07 702
5942.80 735
5943.53 755
5944.25 703
5944.98 741
5945.71 716
5946.44 743
5947.16 779
5947.89 868
5948.62 857
5949.35 857
5950.07 881
5950.80 940
5951.53 979
5952.26 976
5952.99 1045
5953.71 1132
5954.44 1063
5955.17 1006
5955.90 1046
5956.62 1049
5957.35 1047
5958.08 1046
5958.81 904
5959.54 983
5960.27 1062
5960.99 1022
5961.72 1110
5962.45 1234
5963.18 1160
5963.91 1106
5964.64 1134
5965.36 1290
5966.09 1396
5966.82 1497
5967.55 1698
5968.28 1626
5969.01 1571
5969.74 1646
5970.47 1610
5971.19 1461
5971.92 1365
5972.65 1229
5973.38 1287
5974.11 1333
5974.84 1304
5975.57 1245
5976.30 1296
5977.03 1346
5977.76 1339
5978.49 1547
5979.22 1496
5979.95 1488
5980.67 1611
5981.40 1595
5982.13 1639
5982.86 1737
5983.59 1774
5984.32 1698
5985.05 1700
5985.78 1681
5986.51 1769
5987.24 1671
5987.97 1669
5988.70 1618
5989.43 1587
5990.16 1691
5990.89 1648
5991.62 1597
5992.35 1662
5993.08 1697
5993.81 1700
5994.54 1684
5995.27 1775
5996.00 1818
5996.73 1941
5997.47 1839
5998.20 1876
5998.93 1953
5999.66 1977
6000.39 1908
6001.12 1881
6001.85 1829
6002.58 1795
6003.31 1834
6004.04 1751
6004.77 1773
6005.50 1865
6006.24 1944
6006.97 2121
6007.70 2272
6008.43 2481
6009.16 2993
6009.89 3662
6010.62 4167
6011.35 4777
6012.09 5636
6012.82 6450
6013.55 7200
6014.28 7453
6015.01 7531
6015.74 7586
6016.47 7024
6017.21 6253
6017.94 5566
6018.67 4826
6019.40 4126
6020.13 3588
6020.87 3009
6021.60 2498
6022.33 2087
6023.06 1933
6023.79 1652
6024.53 1529
6025.26 1477
6025.99 1460
6026.72 1407
6027.46 1306
6028.19 1335
6028.92 1311
6029.65 1333
6030.39 1218
6031.12 1134
6031.85 1144
6032.58 1145
6033.32 989
6034.05 1076
6034.78 1098
6035.51 1099
6036.25 1110
6036.98 1120
6037.71 1156
6038.45 1143
6039.18 1077
6039.91 1237
6040.65 1247
6041.38 1193
6042.11 1155
6042.85 1144
6043.58 1186
6044.31 1240
6045.05 1319
6045.78 1340
6046.51 1357
6047.25 1398
6047.98 1421
6048.71 1524
6049.45 1593
6050.18 1496
6050.91 1603
6051.65 1589
6052.38 1708
6053.12 1743
6053.85 1819
6054.58 1723
6055.32 1724
6056.05 1480
6056.79 1460
6057.52 1466
6058.25 1378
6058.99 1356
6059.72 1354
6060.46 1294
6061.19 1243
6061.93 1261
6062.66 1285
6063.40 1231
6064.13 1246
6064.86 1220
6065.60 1073
6066.33 1123
6067.07 1196
6067.80 1110
6068.54 1064
6069.27 1087
6070.01 1098
6070.74 1099
6071.48 1067
6072.21 1137
6072.95 1099
6073.68 1026
6074.42 987
6075.15 1063
6075.89 1014
6076.63 1013
6077.36 1017
6078.10 1070
6078.83 969
6079.57 950
6080.30 1117
6081.04 1090
6081.77 1031
6082.51 1015
6083.25 990
6083.98 1094
6084.72 1073
6085.45 911
6086.19 923
6086.92 904
6087.66 930
6088.40 980
6089.13 999
6089.87 1005
6090.61 1044
6091.34 1027
6092.08 1061
6092.81 1093
6093.55 984
6094.29 971
6095.02 1001
6095.76 1072
6096.50 896
6097.23 937
6097.97 856
6098.71 924
6099.44 927
6100.18 864
6100.92 946
6101.65 874
6102.39 900
6103.13 847
6103.86 798
6104.60 867
6105.34 893
6106.08 946
6106.81 889
6107.55 844
6108.29 861
6109.02 905
6109.76 999
6110.50 1023
6111.24 1035
6111.97 1027
6112.71 1032
6113.45 1001
6114.19 1049
6114.92 983
6115.66 1063
6116.40 993
6117.14 1009
6117.88 1080
6118.61 1011
6119.35 998
6120.09 984
6120.83 946
6121.57 921
6122.30 845
6123.04 930
6123.78 1034
6124.52 996
6125.26 895
6126.00 978
6126.73 1007
6127.47 1050
6128.21 959
6128.95 991
6129.69 1009
6130.43 1003
6131.16 1090
6131.90 1111
6132.64 1098
6133.38 1078
6134.12 1069
6134.86 1074
6135.60 1125
6136.34 1109
6137.08 1028
6137.81 1010
6138.55 1261
6139.29 1127
6140.03 1109
6140.77 1070
6141.51 1207
6142.25 1163
6142.99 1075
6143.73 1180
6144.47 1144
6145.21 1145
6145.95 1064
6146.69 1183
6147.43 1120
6148.17 1048
6148.91 1023
6149.65 1102
6150.39 1116
6151.13 1068
6151.86 1095
6152.60 1037
6153.34 1113
6154.08 1145
6154.83 1211
6155.57 1271
6156.31 1266
6157.05 1168
6157.79 1199
6158.53 1243
6159.27 1217
6160.01 1334
6160.75 1337
6161.49 1279
6162.23 1379
6162.97 1431
6163.71 1540
6164.45 1554
6165.19 1795
6165.93 1889
6166.67 1914
6167.41 1934
6168.15 2126
6168.89 2098
6169.64 2121
6170.38 2072
6171.12 1989
6171.86 1931
6172.60 1906
6173.34 1829
6174.08 1862
6174.82 1688
6175.57 1758
6176.31 1807
6177.05 1667
6177.79 1616
6178.53 1646
6179.27 1715
6180.01 1726
6180.76 1704
6181.50 1809
6182.24 1768
6182.98 1845
6183.72 1829
6184.46 1804
6185.21 1870
6185.95 1787
6186.69 1891
6187.43 1899
6188.17 1939
6188.92 1991
6189.66 1939
6190.40 2119
6191.14 2112
6191.89 2109
6192.63 2194
6193.37 2317
6194.11 2381
6194.86 2452
6195.60 2673
6196.34 2592
6197.08 2605
6197.83 2529
6198.57 2542
6199.31 2477
6200.05 2462
6200.80 2428
6201.54 2454
6202.28 2566
6203.03 2823
6203.77 3361
6204.51 3691
6205.26 4784
6206.00 6374
6206.74 8168
6207.48 10082
6208.23 12270
6208.97 14329
6209.71 15690
6210.46 17081
6211.20 17806
6211.95 16824
6212.69 15194
6213.43 13504
6214.18 11309
6214.92 9441
6215.66 7636
6216.41 5887
6217.15 4857
6217.89 3986
6218.64 3336
6219.38 2855
6220.13 2661
6220.87 2728
6221.61 2622
6222.36 2450
6223.10 2465
6223.85 2593
6224.59 2641
6225.34 2730
6226.08 2843
6226.82 2779
6227.57 2542
6228.31 2347
6229.06 2280
6229.80 2092
6230.55 1790
6231.29 1717
6232.04 1672
6232.78 1629
6233.53 1645
6234.27 1592
6235.02 1637
6235.76 1516
6236.51 1548
6237.25 1587
6238.00 1571
6238.74 1583
6239.49 1658
6240.23 1666
6240.98 1664
6241.72 1710
6242.47 1738
6243.21 1875
6243.96 1839
6244.70 1920
6245.45 2135
6246.20 2344
6246.94 2611
6247.69 2813
6248.43 3058
6249.18 3083
6249.92 3257
6250.67 3131
6251.42 2814
6252.16 2568
6252.91 2393
6253.65 2086
6254.40 1934
6255.15 1754
6255.89 1804
6256.64 1761
6257.38 1740
6258.13 1560
6258.88 1575
6259.62 1603
6260.37 1687
6261.12 1555
6261.86 1604
6262.61 1548
6263.36 1485
6264.10 1628
6264.85 1637
6265.60 1575
6266.34 1518
6267.09 1544
6267.84 1528
6268.58 1493
6269.33 1469
6270.08 1493
6270.82 1562
6271.57 1523
6272.32 1496
6273.07 1407
6273.81 1387
6274.56 1448
6275.31 1419
6276.05 1360
6276.80 1406
6277.55 1442
6278.30 1401
6279.04 1325
6279.79 1352
6280.54 1361
6281.29 1322
6282.03 1194
6282.78 1350
6283.53 1400
6284.28 1399
6285.03 1482
6285.77 1481
6286.52 1446
6287.27 1311
6288.02 1421
6288.77 1457
6289.51 1403
6290.26 1332
6291.01 1286
6291.76 1310
6292.51 1235
6293.26 1167
6294.00 1176
6294.75 1069
6295.50 1105
6296.25 1141
6297.00 1096
6297.75 1144
6298.50 1163
6299.24 1106
6299.99 1131
6300.74 1131
6301.49 975
6302.24 986
6302.99 984
6303.74 982
6304.49 955
6305.24 1008
6305.99 1054
6306.73 1081
6307.48 1005
6308.23 1065
6308.98 1070
6309.73 1102
6310.48 1048
6311.23 1069
6311.98 1080
6312.73 1104
6313.48 1107
6314.23 1075
6314.98 1069
6315.73 1107
6316.48 1059
6317.23 1123
6317.98 1150
6318.73 1114
6319.48 1082
6320.23 1057
6320.98 985
6321.73 999
6322.48 959
6323.23 961
6323.98 917
6324.73 952
6325.48 976
6326.23 979
6326.98 777
6327.73 832
6328.48 791
6329.23 721
6329.98 770
6330.73 774
6331.48 791
6332.23 791
6332.98 831
6333.73 802
6334.49 854
6335.24 851
6335.99 855
6336.74 880
6337.49 808
6338.24 833
6338.99 844
6339.74 862
6340.49 881
6341.25 865
6342.00 813
6342.75 866
6343.50 812
6344.25 847
6345.00 844
6345.75 824
6346.51 885
6347.26 891
6348.01 878
6348.76 855
6349.51 864
6350.26 815
6351.02 837
6351.77 957
6352.52 977
6353.27 1003
6354.02 1122
6354.78 1190
6355.53 1106
6356.28 1101
6357.03 1048
6357.78 1011
6358.54 987
6359.29 921
6360.04 871
6360.79 886
6361.55 876
6362.30 791
6363.05 846
6363.80 767
6364.56 741
6365.31 782
6366.06 793
6366.81 736
6367.57 792
6368.32 728
6369.07 771
6369.83 808
6370.58 787
6371.33 778
6372.08 799
6372.84 818
6373.59 759
6374.34 737
6375.10 728
6375.85 692
6376.60 717
6377.36 747
6378.11 760
6378.86 669
6379.62 764
6380.37 802
6381.12 793
6381.88 766
6382.63 896
6383.39 787
6384.14 740
6384.89 710
6385.65 722
6386.40 721
6387.16 684
6387.91 803
6388.66 754
6389.42 701
6390.17 682
6390.93 644
6391.68 798
6392.43 757
6393.19 787
6393.94 823
6394.70 728
6395.45 727
6396.21 781
6396.96 763
6397.72 633
6398.47 695
6399.22 739
6399.98 739
6400.73 692
6401.49 673
6402.24 717
6403.00 710
6403.75 677
6404.51 753
6405.26 699
6406.02 698
6406.77 737
6407.53 634
6408.28 645
6409.04 724
6409.79 733
6410.55 683
6411.31 699
6412.06 667
6412.82 607
6413.57 642
6414.33 708
6415.08 695
6415.84 708
6416.59 731
6417.35 661
6418.11 668
6418.86 729
6419.62 690
6420.37 660
6421.13 674
6421.89 727
6422.64 667
6423.40 655
6424.15 653
6424.91 594
6425.67 621
6426.42 583
6427.18 623
6427.94 690
6428.69 660
6429.45 648
6430.20 584
6430.96 631
6431.72 657
6432.47 661
6433.23 740
6433.99 663
6434.74 779
6435.50 769
6436.26 695
6437.02 693
6437.77 718
6438.53 735
6439.29 733
6440.04 644
6440.80 645
6441.56 628
6442.32 709
6443.07 703
6443.83 638
6444.59 654
6445.34 702
6446.10 630
6446.86 658
6447.62 719
6448.37 615
6449.13 624
6449.89 675
6450.65 658
6451.41 679
6452.16 662
6452.92 678
6453.68 722
6454.44 690
6455.19 666
6455.95 702
6456.71 685
6457.47 706
6458.23 785
6458.99 738
6459.74 673
6460.50 768
6461.26 833
6462.02 825
6462.78 703
6463.54 689
6464.29 730
6465.05 739
6465.81 770
6466.57 693
6467.33 810
6468.09 735
6468.85 743
6469.60 782
6470.36 789
6471.12 716
6471.88 735
6472.64 850
6473.40 780
6474.16 741
6474.92 808
6475.68 782
6476.44 736
6477.20 771
6477.95 808
6478.71 860
6479.47 807
6480.23 857
6480.99 837
6481.75 806
6482.51 836
6483.27 915
6484.03 872
6484.79 981
6485.55 945
6486.31 1032
6487.07 928
6487.83 951
6488.59 1045
6489.35 1136
6490.11 1073
6490.87 1046
6491.63 1021
6492.39 1067
6493.15 1111
6493.91 1147
6494.67 1178
6495.43 1143
6496.19 1178
6496.95 1198
6497.71 1210
6498.47 1269
6499.23 1169
6499.99 1101
6500.76 1186
6501.52 1197
6502.28 1219
6503.04 1186
6503.80 1196
6504.56 1265
6505.32 1248
6506.08 1242
6506.84 1421
6507.60 1345
6508.36 1330
6509.13 1403
6509.89 1434
6510.65 1366
6511.41 1514
6512.17 1455
6512.93 1529
6513.69 1529
6514.45 1501
6515.22 1479
6515.98 1525
6516.74 1449
6517.50 1435
6518.26 1547
6519.02 1605
6519.79 1541
6520.55 1596
6521.31 1729
6522.07 1751
6522.83 1935
6523.60 2163
6524.36 2519
6525.12 2868
6525.88 3186
6526.64 3951
6527.41 4330
6528.17 4681
6528.93 4960
6529.69 4822
6530.46 4281
6531.22 4361
6531.98 4032
6532.74 3658
6533.51 3739
6534.27 3703
6535.03 3629
6535.79 3883
6536.56 3952
6537.32 4118
6538.08 4140
6538.85 4039
6539.61 3791
6540.37 3512
6541.13 3040
6541.90 2542
6542.66 2217
6543.42 2032
6544.19 1678
6544.95 1672
6545.71 1526
6546.48 1434
6547.24 1344
6548.00 1335
6548.77 1217
6549.53 1262
6550.29 1272
6551.06 1244
6551.82 1229
6552.58 1308
6553.35 1268
6554.11 1321
6554.88 1338
6555.64 1319
6556.40 1350
6557.17 1368
6557.93 1416
6558.70 1344
6559.46 1283
6560.22 1384
6560.99 1383
6561.75 1543
6562.52 1600
6563.28 1716
6564.05 1707
6564.81 1675
6565.57 1655
6566.34 1853
6567.10 1907
6567.87 1810
6568.63 1739
6569.40 1669
6570.16 1781
6570.93 1588
6571.69 1558
6572.46 1727
6573.22 1755
6573.99 1785
6574.75 1790
6575.52 1873
6576.28 1942
6577.05 1858
6577.81 1911
6578.58 1927
6579.34 1887
6580.11 1956
6580.87 1846
6581.64 1901
6582.40 1881
6583.17 1873
6583.93 1915
6584.70 1837
6585.47 1870
6586.23 1870
6587.00 1750
6587.76 1789
6588.53 1796
6589.29 1905
6590.06 2034
6590.83 2252
6591.59 2636
6592.36 2805
6593.12 3188
6593.89 3921
6594.66 4206
6595.42 4273
6596.19 4413
6596.96 4406
6597.72 4122
6598.49 3794
6599.25 3343
6600.02 2931
6600.79 2569
6601.55 2336
6602.32 2179
6603.09 1909
6603.85 1730
6604.62 1693
6605.39 1631
6606.15 1494
6606.92 1488
6607.69 1391
6608.46 1457
6609.22 1475
6609.99 1458
6610.76 1362
6611.52 1387
6612.29 1369
6613.06 1351
6613.83 1290
6614.59 1386
6615.36 1301
6616.13 1186
6616.89 1218
6617.66 1230
6618.43 1240
6619.20 1238
6619.96 1333
6620.73 1244
6621.50 1235
6622.27 1337
6623.04 1377
6623.80 1264
6624.57 1152
6625.34 1293
6626.11 1181
6626.88 1258
6627.64 1287
6628.41 1270
6629.18 1334
6629.95 1377
6630.72 1486
6631.48 1625
6632.25 1707
6633.02 1899
6633.79 2030
6634.56 2077
6635.33 2154
6636.10 2087
6636.86 2177
6637.63 1947
6638.40 1844
6639.17 1784
6639.94 1673
6640.71 1586
6641.48 1475
6642.25 1359
6643.01 1239
6643.78 1192
6644.55 1242
6645.32 1272
6646.09 1288
6646.86 1236
6647.63 1179
6648.40 1243
6649.17 1249
6649.94 1166
6650.71 1251
6651.48 1207
6652.25 1220
6653.01 1280
6653.78 1214
6654.55 1208
6655.32 1231
6656.09 1255
6656.86 1176
6657.63 1078
6658.40 1181
6659.17 1203
6659.94 1177
6660.71 1110
6661.48 1084
6662.25 1073
6663.02 1066
6663.79 1075
6664.56 1108
6665.33 1160
6666.10 999
6666.87 1010
6667.64 1105
6668.42 1052
6669.19 1080
6669.96 1141
6670.73 1161
6671.50 1210
6672.27 1192
6673.04 1225
6673.81 1181
6674.58 1230
6675.35 1157
6676.12 1141
6676.89 1101
6677.66 1153
6678.44 1059
6679.21 1083
6679.98 1114
6680.75 1101
6681.52 1196
6682.29 1218
6683.06 1236
6683.83 1230
6684.60 1285
6685.38 1338
6686.15 1356
6686.92 1289
6687.69 1288
6688.46 1379
6689.23 1267
6690.01 1194
6690.78 1172
6691.55 1074
6692.32 1004
6693.09 947
6693.86 960
6694.64 1007
6695.41 1017
6696.18 990
6696.95 1054
6697.73 979
6698.50 944
6699.27 1002
6700.04 1128
6700.81 1050
6701.59 991
6702.36 925
6703.13 929
6703.90 941
6704.68 889
6705.45 1029
6706.22 993
6706.99 1009
6707.77 999
6708.54 949
6709.31 952
6710.09 982
6710.86 936
6711.63 948
6712.40 1018
6713.18 965
6713.95 1031
6714.72 1023
6715.50 975
6716.27 972
6717.04 924
6717.82 973
6718.59 899
6719.36 881
6720.14 934
6720.91 953
6721.68 993
6722.46 994
6723.23 964
6724.00 994
6724.78 956
6725.55 909
6726.33 945
6727.10 902
6727.87 833
6728.65 897
6729.42 945
6730.20 951
6730.97 906
6731.74 879
6732.52 965
6733.29 889
6734.07 932
6734.84 969
6735.61 950
6736.39 942
6737.16 958
6737.94 1015
6738.71 1062
6739.49 1025
6740.26 977
6741.04 925
6741.81 1017
6742.59 958
6743.36 977
6744.13 905
6744.91 1042
6745.68 1131
6746.46 982
6747.23 1009
6748.01 1168
6748.78 1130
6749.56 1136
6750.33 1291
6751.11 1365
6751.89 1466
6752.66 1440
6753.44 1457
6754.21 1440
6754.99 1465
6755.76 1304
6756.54 1250
6757.31 1220
6758.09 1074
6758.86 1102
6759.64 1057
6760.42 1030
6761.19 1055
6761.97 1026
6762.74 1050
6763.52 1065
6764.30 990
6765.07 975
6765.85 1036
6766.62 1003
6767.40 1045
6768.18 1066
6768.95 1043
6769.73 1057
6770.51 938
6771.28 892
6772.06 951
6772.83 917
6773.61 838
6774.39 923
6775.16 959
6775.94 963
6776.72 1036
6777.49 1028
6778.27 987
6779.05 1051
6779.82 952
6780.60 1036
6781.38 1005
6782.16 999
6782.93 975
6783.71 982
6784.49 958
6785.26 927
6786.04 878
6786.82 882
6787.60 855
6788.37 808
6789.15 824
6789.93 781
6790.71 797
6791.48 732
6792.26 823
6793.04 848
6793.82 914
6794.59 893
6795.37 855
6796.15 832
6796.93 802
6797.70 859
6798.48 826
6799.26 914
6800.04 840
6800.82 850
6801.60 821
6802.37 868
6803.15 963
6803.93 929
6804.71 1003
6805.49 945
6806.26 920
6807.04 937
6807.82 1022
6808.60 922
6809.38 875
6810.16 831
6810.94 813
6811.71 828
6812.49 816
6813.27 855
6814.05 917
6814.83 805
6815.61 829
6816.39 876
6817.17 882
6817.95 940
6818.73 878
6819.50 863
6820.28 903
6821.06 854
6821.84 909
6822.62 841
6823.40 854
6824.18 870
6824.96 921
6825.74 824
6826.52 876
6827.30 873
6828.08 843
6828.86 884
6829.64 875
6830.42 878
6831.20 859
6831.98 823
6832.76 796
6833.54 811
6834.32 821
6835.10 862
6835.88 891
6836.66 785
6837.44 845
6838.22 769
6839.00 803
6839.78 829
6840.56 769
6841.34 786
6842.12 807
6842.90 748
6843.68 789
6844.46 799
6845.24 834
6846.02 858
6846.80 942
6847.58 1078
6848.36 1249
6849.14 1377
6849.93 1550
6850.71 1781
6851.49 1960
6852.27 2154
6853.05 2262
6853.83 2114
6854.61 1749
6855.39 1540
6856.17 1418
6856.96 1311
6857.74 1219
6858.52 1084
6859.30 1010
6860.08 1005
6860.86 923
6861.64 945
6862.43 882
6863.21 949
6863.99 907
6864.77 903
6865.55 908
6866.33 910
6867.12 975
6867.90 1091
6868.68 1040
6869.46 1028
6870.24 997
6871.03 985
6871.81 946
6872.59 900
6873.37 914
6874.16 899
6874.94 836
6875.72 867
6876.50 855
6877.28 830
6878.07 917
6878.85 933
6879.63 992
6880.42 946
6881.20 918
6881.98 980
6882.76 1055
6883.55 1158
6884.33 1111
6885.11 1231
6885.89 1303
6886.68 1427
6887.46 1608
6888.24 2000
6889.03 1939
6889.81 1962
6890.59 1915
6891.38 1797
6892.16 1550
6892.94 1477
6893.73 1238
6894.51 1085
6895.29 1092
6896.08 1057
6896.86 1061
6897.64 978
6898.43 1059
6899.21 1008
6900.00 1066
6900.78 1077
6901.56 1120
6902.35 1081
6903.13 1121
6903.91 1085
6904.70 1127
6905.48 1016
6906.27 1028
6907.05 1054
6907.84 1026
6908.62 1102
6909.40 1068
6910.19 925
6910.97 968
6911.76 1011
6912.54 923
6913.33 921
6914.11 936
6914.90 906
6915.68 865
6916.46 799
6917.25 851
6918.03 855
6918.82 888
6919.60 919
6920.39 908
6921.17 932
6921.96 868
6922.74 783
6923.53 928
6924.31 918
6925.10 937
6925.88 952
6926.67 975
6927.45 986
6928.24 956
6929.03 1015
6929.81 1008
6930.60 1119
6931.38 1082
6932.17 1068
6932.95 1057
6933.74 1139
6934.52 1171
6935.31 1175
6936.10 1097
6936.88 1114
6937.67 1048
6938.45 1119
6939.24 1038
6940.03 1136
6940.81 1129
6941.60 1123
6942.38 1160
6943.17 1200
6943.96 1239
6944.74 1326
6945.53 1268
6946.32 1217
6947.10 1274
6947.89 1328
6948.68 1342
6949.46 1230
6950.25 1214
6951.03 1253
6951.82 1281
6952.61 1222
6953.40 1251
6954.18 1278
6954.97 1332
6955.76 1402
6956.54 1456
6957.33 1385
6958.12 1477
6958.90 1429
6959.69 1510
6960.48 1505
6961.27 1476
6962.05 1423
6962.84 1434
6963.63 1477
6964.41 1441
6965.20 1442
6965.99 1516
6966.78 1405
6967.56 1559
6968.35 1619
6969.14 1478
6969.93 1647
6970.72 1802
6971.50 1611
6972.29 1602
6973.08 1647
6973.87 1660
6974.66 1624
6975.44 1601
6976.23 1673
6977.02 1646
6977.81 1647
6978.60 1819
6979.38 1869
6980.17 1971
6980.96 2241
6981.75 2651
6982.54 3222
6983.33 3806
6984.11 4675
6984.90 5776
6985.69 6410
6986.48 6797
6987.27 7140
6988.06 7465
6988.85 7090
6989.64 6397
6990.42 5505
6991.21 4434
6992.00 3873
6992.79 3378
6993.58 3103
6994.37 2916
6995.16 2877
6995.95 3047
6996.74 3409
6997.53 4097
6998.32 4590
6999.10 5492
6999.89 6247
7000.68 6787
7001.47 7068
7002.26 6899
7003.05 6509
7003.84 5712
7004.63 5038
7005.42 4315
7006.21 3702
7007.00 3109
7007.79 2731
7008.58 2356
7009.37 2082
7010.16 1983
7010.95 1959
7011.74 2098
7012.53 2158
7013.32 2306
7014.11 2317
7014.90 2187
7015.69 2118
7016.48 1949
7017.27 1833
7018.06 1872
7018.85 1807
7019.64 1726
7020.43 1677
7021.23 1625
7022.02 1661
7022.81 1704
7023.60 1643
7024.39 1744
7025.18 1791
7025.97 1910
7026.76 1942
7027.55 1947
7028.34 1775
7029.13 1686
7029.93 1613
7030.72 1584
7031.51 1551
7032.30 1487
7033.09 1548
7033.88 1448
7034.67 1452
7035.46 1427
7036.26 1478
7037.05 1626
7037.84 1645
7038.63 1606
7039.42 1814
7040.21 1842
7041.01 1857
7041.80 1784
7042.59 1802
7043.38 1858
7044.17 1825
7044.97 1691
7045.76 1565
7046.55 1684
7047.34 1671
7048.13 1732
7048.93 1844
7049.72 2077
7050.51 2230
7051.30 2383
7052.09 2278
7052.89 2157
7053.68 1967
7054.47 1869
7055.26 1740
7056.06 1687
7056.85 1455
7057.64 1353
7058.44 1365
7059.23 1401
7060.02 1342
7060.81 1344
7061.61 1326
7062.40 1398
7063.19 1439
7063.99 1367
7064.78 1379
7065.57 1408
7066.37 1452
7067.16 1411
7067.95 1339
7068.74 1295
7069.54 1336
7070.33 1346
7071.13 1288
7071.92 1266
7072.71 1181
7073.51 1201
7074.30 1180
7075.09 1231
7075.89 1204
7076.68 1129
7077.47 1161
7078.27 1068
7079.06 1139
7079.86 1082
7080.65 1130
7081.44 1102
7082.24 1041
7083.03 1042
7083.83 1053
7084.62 974
7085.41 1045
7086.21 981
7087.00 972
7087.80 927
7088.59 911
7089.39 973
7090.18 959
7090.98 948
7091.77 911
7092.56 965
7093.36 867
7094.15 857
7094.95 879
7095.74 885
7096.54 869
7097.33 860
7098.13 822
7098.92 865
7099.72 850
7100.51 952
7101.31 1005
7102.10 931
7102.90 912
7103.69 876
7104.49 850
7105.29 801
7106.08 825
7106.88 815
7107.67 784
7108.47 761
7109.26 717
7110.06 704
7110.85 770
7111.65 789
7112.45 851
7113.24 785
7114.04 798
7114.83 791
7115.63 724
7116.42 799
7117.22 857
7118.02 807
7118.81 717
7119.61 766
7120.41 787
7121.20 787
7122.00 798
7122.79 807
7123.59 741
7124.39 686
7125.18 748
7125.98 700
7126.78 661
7127.57 694
7128.37 693
7129.17 777
7129.96 698
7130.76 699
7131.56 806
7132.35 740
7133.15 790
7133.95 703
7134.74 827
7135.54 772
7136.34 771
7137.14 691
7137.93 710
7138.73 769
7139.53 751
7140.33 658
7141.12 696
7141.92 780
7142.72 726
7143.51 724
7144.31 751
7145.11 730
7145.91 748
7146.71 715
7147.50 610
7148.30 720
7149.10 752
7149.90 772
7150.69 648
7151.49 617
7152.29 729
7153.09 671
7153.89 698
7154.68 691
7155.48 673
7156.28 622
7157.08 601
7157.88 720
7158.68 661
7159.47 654
7160.27 618
7161.07 646
7161.87 611
7162.67 617
7163.47 675
7164.27 710
7165.06 631
7165.86 619
7166.66 581
7167.46 623
7168.26 624
7169.06 601
7169.86 596
7170.66 665
7171.46 646
7172.25 716
7173.05 718
7173.85 613
7174.65 563
7175.45 709
7176.25 640
7177.05 583
7177.85 623
7178.65 603
7179.45 594
7180.25 598
7181.05 659
7181.85 645
7182.65 637
7183.45 601
7184.25 670
7185.05 652
7185.85 639
7186.65 612
7187.45 632
7188.25 635
7189.05 589
7189.85 525
7190.65 547
7191.45 617
7192.25 541
7193.05 494
7193.85 545
7194.65 542
7195.45 546
7196.25 591
7197.05 536
7197.85 488
7198.65 531
7199.45 558
7200.25 577
7201.05 546
7201.85 621
7202.65 528
7203.46 519
7204.26 510
7205.06 477
7205.86 481
7206.66 535
7207.46 466
7208.26 465
7209.06 569
7209.86 508
7210.66 505
7211.47 548
7212.27 546
7213.07 491
7213.87 526
7214.67 521
7215.47 507
7216.27 509
7217.08 451
7217.88 453
7218.68 472
7219.48 433
7220.28 477
7221.09 504
7221.89 552
7222.69 468
7223.49 487
7224.29 580
7225.10 579
7225.90 548
7226.70 508
7227.50 489
7228.30 539
7229.11 485
7229.91 533
7230.71 516
7231.51 521
7232.32 473
7233.12 445
7233.92 444
7234.72 480
7235.53 546
7236.33 543
7237.13 531
7237.93 591
7238.74 575
7239.54 546
7240.34 567
7241.15 664
7241.95 569
7242.75 481
7243.55 507
7244.36 500
7245.16 504
7245.96 565
7246.77 557
7247.57 515
7248.37 538
7249.18 516
7249.98 551
7250.78 548
7251.59 496
7252.39 529
7253.20 584
7254.00 529
7254.80 509
7255.61 529
7256.41 528
7257.21 569
7258.02 559
7258.82 558
7259.63 524
7260.43 574
7261.23 527
7262.04 559
7262.84 520
7263.65 537
7264.45 545
7265.26 585
7266.06 581
7266.86 633
7267.67 658
7268.47 605
7269.28 639
7270.08 645
7270.89 627
7271.69 609
7272.50 660
7273.30 631
7274.11 639
7274.91 570
7275.71 596
7276.52 667
7277.32 625
7278.13 612
7278.93 679
7279.74 717
7280.55 848
7281.35 991
7282.16 1112
7282.96 1334
7283.77 1628
7284.57 1824
7285.38 1914
7286.18 1947
7286.99 1880
7287.79 1747
7288.60 1581
7289.40 1322
7290.21 1192
7291.02 1024
7291.82 905
7292.63 808
7293.43 656
7294.24 623
7295.05 707
7295.85 614
7296.66 629
7297.46 618
7298.27 617
7299.08 627
7299.88 615
7300.69 582
7301.49 587
7302.30 585
7303.11 655
7303.91 590
7304.72 534
7305.53 536
7306.33 593
7307.14 588
7307.95 616
7308.75 640
7309.56 593
7310.37 620
7311.17 656
7311.98 630
7312.79 651
7313.59 635
7314.40 672
7315.21 672
7316.02 663
7316.82 674
7317.63 749
7318.44 762
7319.24 766
7320.05 850
7320.86 876
7321.67 924
7322.47 937
7323.28 904
7324.09 837
7324.90 833
7325.70 737
7326.51 725
7327.32 704
7328.13 779
7328.94 669
7329.74 605
7330.55 618
7331.36 632
7332.17 603
7332.98 571
7333.78 571
7334.59 569
7335.40 632
7336.21 668
7337.02 531
7337.82 574
7338.63 604
7339.44 574
7340.25 555
7341.06 551
7341.87 523
7342.68 491
7343.48 526
7344.29 567
7345.10 562
7345.91 503
7346.72 537
7347.53 565
7348.34 630
7349.15 584
7349.95 572
7350.76 521
7351.57 514
7352.38 571
7353.19 577
7354.00 548
7354.81 575
7355.62 569
7356.43 541
7357.24 543
7358.05 583
7358.86 543
7359.67 510
7360.48 576
7361.29 560
7362.09 622
7362.90 627
7363.71 629
7364.52 652
7365.33 608
7366.14 556
7366.95 601
7367.76 599
7368.57 543
7369.38 573
7370.19 551
7371.00 521
7371.81 502
7372.62 534
7373.43 575
7374.25 523
7375.06 566
7375.87 594
7376.68 522
7377.49 555
7378.30 578
7379.11 595
7379.92 622
7380.73 670
7381.54 695
7382.35 691
7383.16 642
7383.97 664
7384.78 594
7385.59 597
7386.41 519
7387.22 565
7388.03 558
7388.84 519
7389.65 522
7390.46 517
7391.27 473
7392.08 502
7392.89 540
7393.71 523
7394.52 521
7395.33 486
7396.14 513
7396.95 506
7397.76 556
7398.58 653
7399.39 617
7400.20 677
7401.01 678
7401.82 738
7402.63 637
7403.45 572
7404.26 560
7405.07 587
7405.88 532
7406.69 514
7407.51 581
7408.32 611
7409.13 551
7409.94 477
7410.76 539
7411.57 502
7412.38 519
7413.19 521
7414.01 438
7414.82 405
7415.63 460
7416.44 470
7417.26 405
7418.07 465
7418.88 548
7419.69 549
7420.51 509
7421.32 517
7422.13 472
7422.95 494
7423.76 464
7424.57 471
7425.39 453
7426.20 495
7427.01 501
7427.83 516
7428.64 461
7429.45 431
7430.27 457
7431.08 490
7431.89 440
7432.71 475
7433.52 501
7434.33 496
7435.15 470
7435.96 429
7436.77 447
7437.59 472
7438.40 493
7439.22 468
7440.03 496
7440.84 405
7441.66 436
7442.47 472
7443.29 457
7444.10 470
7444.91 471
7445.73 537
7446.54 472
7447.36 447
7448.17 483
7448.99 447
7449.80 446
7450.62 499
7451.43 500
7452.24 453
7453.06 508
7453.87 497
7454.69 434
7455.50 455
7456.32 463
7457.13 512
7457.95 452
7458.76 443
7459.58 466
7460.39 481
7461.21 465
7462.02 421
7462.84 478
7463.65 427
7464.47 460
7465.28 469
7466.10 473
7466.92 441
7467.73 454
7468.55 446
7469.36 426
7470.18 428
7470.99 506
7471.81 545
7472.62 511
7473.44 491
7474.26 515
7475.07 414
7475.89 428
7476.70 476
7477.52 461
7478.34 411
7479.15 429
7479.97 394
7480.78 428
7481.60 519
7482.42 481
7483.23 431
7484.05 454
7484.87 453
7485.68 434
7486.50 450
7487.32 469
7488.13 469
7488.95 471
7489.76 499
7490.58 481
7491.40 429
7492.22 496
7493.03 445
7493.85 458
7494.67 406
7495.48 459
7496.30 432
7497.12 471
7497.93 448
7498.75 419
7499.57 446
7500.39 486
7501.20 489
7502.02 475
7502.84 451
7503.66 471
7504.47 466
7505.29 440
7506.11 448
7506.93 411
7507.74 377
7508.56 400
7509.38 429
7510.20 460
7511.01 506
7511.83 487
7512.65 471
7513.47 461
7514.29 482
7515.10 431
7515.92 416
7516.74 444
7517.56 447
7518.38 410
7519.19 432
7520.01 426
7520.83 402
7521.65 418
7522.47 470
7523.29 436
7524.11 455
7524.92 495
7525.74 511
7526.56 496
7527.38 432
7528.20 448
7529.02 475
7529.84 526
7530.66 434
7531.47 414
7532.29 431
7533.11 459
7533.93 475
7534.75 449
7535.57 397
7536.39 466
7537.21 457
7538.03 486
7538.85 475
7539.67 442
7540.49 531
7541.31 542
7542.12 517
7542.94 514
7543.76 591
7544.58 623
7545.40 613
7546.22 616
7547.04 581
7547.86 582
7548.68 576
7549.50 613
7550.32 589
7551.14 475
7551.96 468
7552.78 550
7553.60 521
7554.42 479
7555.24 497
7556.06 539
7556.88 456
7557.70 497
7558.52 501
7559.35 564
7560.17 550
7560.99 528
7561.81 517
7562.63 545
7563.45 562
7564.27 494
7565.09 537
7565.91 522
7566.73 502
7567.55 507
7568.37 564
7569.19 503
7570.02 482
7570.84 514
7571.66 549
7572.48 556
7573.30 522
7574.12 546
7574.94 540
7575.76 548
7576.59 514
7577.41 530
7578.23 532
7579.05 551
7579.87 560
7580.69 533
7581.51 490
7582.34 548
7583.16 536
7583.98 627
7584.80 611
7585.62 579
7586.45 610
7587.27 657
7588.09 644
7588.91 651
7589.73 665
7590.56 679
7591.38 681
7592.20 627
7593.02 640
7593.85 674
7594.67 702
7595.49 629
7596.31 658
7597.14 641
7597.96 644
7598.78 635
7599.60 627
7600.43 700
7601.25 752
7602.07 850
7602.89 934
7603.72 1016
7604.54 1247
7605.36 1279
7606.19 1234
7607.01 1352
7607.83 1210
7608.66 1039
7609.48 1000
7610.30 903
7611.12 838
7611.95 842
7612.77 748
7613.59 762
7614.42 766
7615.24 745
7616.07 725
7616.89 727
7617.71 824
7618.54 770
7619.36 760
7620.18 755
7621.01 830
7621.83 786
7622.66 696
7623.48 761
7624.30 756
7625.13 841
7625.95 805
7626.78 791
7627.60 859
7628.42 922
7629.25 1064
7630.07 1107
7630.90 1172
7631.72 1383
7632.55 1473
7633.37 1458
7634.19 1426
7635.02 1379
7635.84 1266
7636.67 1099
7637.49 954
7638.32 920
7639.14 803
7639.97 708
7640.79 643
7641.62 678
7642.44 655
7643.27 632
7644.09 662
7644.92 636
7645.74 615
7646.57 631
7647.39 632
7648.22 613
7649.04 624
7649.87 636
7650.70 671
7651.52 600
7652.35 526
7653.17 591
7654.00 551
7654.82 520
7655.65 522
7656.47 526
7657.30 510
7658.13 532
7658.95 489
7659.78 538
7660.60 565
7661.43 555
7662.26 544
7663.08 511
7663.91 511
7664.73 500
7665.56 494
7666.39 491
7667.21 549
7668.04 555
7668.87 560
7669.69 546
7670.52 551
7671.35 536
7672.17 601
7673.00 602
7673.83 572
7674.65 542
7675.48 478
7676.31 508
7677.13 473
7677.96 502
7678.79 536
7679.61 481
7680.44 434
7681.27 452
7682.09 448
7682.92 526
7683.75 484
7684.58 491
7685.40 423
7686.23 466
7687.06 486
7687.89 524
7688.71 508
7689.54 449
7690.37 457
7691.20 438
7692.02 438
7692.85 498
7693.68 465
7694.51 435
7695.33 460
7696.16 449
7696.99 508
7697.82 496
7698.65 461
7699.47 433
7700.30 439
7701.13 443
7701.96 479
7702.79 456
7703.62 455
7704.44 525
7705.27 501
7706.10 505
7706.93 474
7707.76 453
7708.59 420
7709.41 429
7710.24 432
7711.07 514
7711.90 440
7712.73 395
7713.56 434
7714.39 455
7715.22 414
7716.05 412
7716.87 439
7717.70 417
7718.53 451
7719.36 470
7720.19 424
7721.02 432
7721.85 441
7722.68 422
7723.51 417
7724.34 424
7725.17 462
7726.00 416
7726.83 437
7727.66 419
7728.48 396
7729.31 395
7730.14 410
7730.97 473
7731.80 419
7732.63 427
7733.46 393
7734.29 436
7735.12 424
7735.95 423
7736.78 369
7737.61 368
7738.44 382
7739.27 354
7740.10 371
7740.93 424
7741.77 407
7742.60 391
7743.43 412
7744.26 449
7745.09 430
7745.92 426
7746.75 493
7747.58 476
7748.41 478
7749.24 478
7750.07 541
7750.90 481
7751.73 524
7752.56 482
7753.39 440
7754.23 397
7755.06 422
7755.89 389
7756.72 404
7757.55 420
7758.38 404
7759.21 416
7760.04 380
7760.88 469
7761.71 379
7762.54 433
7763.37 395
7764.20 395
7765.03 404
7765.86 390
7766.70 354
7767.53 377
7768.36 365
7769.19 391
7770.02 379
7770.86 351
7771.69 415
7772.52 406
7773.35 370
7774.18 376
7775.02 468
7775.85 418
7776.68 446
7777.51 437
7778.34 463
7779.18 463
7780.01 392
7780.84 442
7781.67 461
7782.51 427
7783.34 408
7784.17 412
7785.00 415
7785.84 426
7786.67 449
7787.50 412
7788.34 443
7789.17 500
7790.00 431
7790.83 397
7791.67 408
7792.50 364
7793.33 401
7794.17 445
7795.00 438
7795.83 417
7796.67 424
7797.50 408
7798.33 418
7799.17 407
7800.00 456
7800.83 448
7801.67 387
7802.50 401
7803.33 406
7804.17 461
7805.00 403
7805.84 400
7806.67 490
7807.50 499
7808.34 457
7809.17 480
7810.01 487
7810.84 464
7811.67 565
7812.51 537
7813.34 511
7814.18 520
7815.01 583
7815.84 582
7816.68 616
7817.51 590
7818.35 628
7819.18 667
7820.02 613
7820.85 597
7821.69 535
7822.52 571
7823.36 563
7824.19 518
7825.03 561
7825.86 546
7826.69 537
7827.53 555
7828.36 592
7829.20 544
7830.03 594
7830.87 619
7831.71 628
7832.54 597
7833.38 569
7834.21 587
7835.05 598
7835.88 668
7836.72 612
7837.55 558
7838.39 552
7839.22 562
7840.06 568
7840.90 640
7841.73 537
7842.57 460
7843.40 430
7844.24 562
7845.07 518
7845.91 533
7846.75 478
7847.58 462
7848.42 526
7849.25 516
7850.09 512
7850.93 502
7851.76 468
7852.60 482
7853.44 459
7854.27 415
7855.11 448
7855.94 464
7856.78 522
7857.62 514
7858.45 535
7859.29 537
7860.13 528
7860.96 516
7861.80 492
7862.64 522
7863.47 512
7864.31 488
7865.15 538
7865.99 517
7866.82 577
7867.66 545
7868.50 473
7869.33 535
7870.17 472
7871.01 485
7871.85 509
7872.68 586
7873.52 496
7874.36 635
7875.20 617
7876.03 621
7876.87 592
7877.71 614
7878.55 719
7879.38 723
7880.22 674
7881.06 674
7881.90 647
7882.74 569
7883.57 602
7884.41 523
7885.25 572
7886.09 570
7886.93 482
7887.76 478
7888.60 499
7889.44 601
7890.28 577
7891.12 615
7891.96 641
7892.79 650
7893.63 632
7894.47 653
7895.31 611
7896.15 558
7896.99 578
7897.83 584
7898.66 550
7899.50 505
7900.34 537
7901.18 551
7902.02 532
7902.86 511
7903.70 536
7904.54 508
7905.38 513
7906.21 493
7907.05 452
7907.89 433
7908.73 535
7909.57 516
7910.41 479
7911.25 468
7912.09 469
7912.93 496
7913.77 532
7914.61 473
7915.45 496
7916.29 548
7917.13 574
7917.97 629
7918.81 638
7919.65 595
7920.49 595
7921.33 633
7922.17 551
7923.01 570
7923.85 489
7924.69 516
7925.53 458
7926.37 466
7927.21 466
7928.05 426
7928.89 443
7929.73 451
7930.57 404
7931.41 370
7932.25 458
7933.09 425
7933.93 441
7934.77 392
7935.61 400
7936.45 415
7937.29 444
7938.14 400
7938.98 389
7939.82 386
7940.66 392
7941.50 439
7942.34 408
7943.18 375
7944.02 437
7944.86 447
7945.70 412
7946.55 386
7947.39 372
7948.23 402
7949.07 394
7949.91 395
7950.75 439
7951.59 438
7952.44 415
7953.28 471
7954.12 554
7954.96 487
7955.80 504
7956.65 476
7957.49 477
7958.33 495
7959.17 520
7960.01 507
7960.86 530
7961.70 478
7962.54 516
7963.38 497
7964.22 527
7965.07 506
7965.91 497
7966.75 503
7967.59 505
7968.44 559
7969.28 549
7970.12 466
7970.96 423
7971.81 545
7972.65 471
7973.49 466
7974.33 474
7975.18 404
7976.02 417
7976.86 452
7977.71 465
7978.55 471
7979.39 413
7980.23 453
7981.08 409
7981.92 407
7982.76 405
7983.61 403
7984.45 405
7985.29 365
7986.14 404
7986.98 438
7987.82 428
7988.67 382
7989.51 395
7990.36 373
7991.20 370
7992.04 395
7992.89 373
7993.73 366
7994.57 382
7995.42 387
7996.26 367
7997.11 370
7997.95 340
7998.79 345
7999.64 312
8000.48 377
8001.33 367
8002.17 438
8003.01 347
8003.86 384
8004.70 391
8005.55 407
8006.39 372
8007.24 345
8008.08 350
8008.93 393
8009.77 363
8010.62 344
8011.46 328
8012.30 352
8013.15 380
8013.99 398
8014.84 391
8015.68 372
8016.53 339
8017.37 359
8018.22 359
8019.06 367
8019.91 341
8020.76 376
8021.60 383
8022.45 338
8023.29 337
8024.14 350
8024.98 312
8025.83 310
8026.67 361
8027.52 376
8028.36 297
8029.21 364
8030.06 394
8030.90 377
8031.75 334
8032.59 363
8033.44 383
8034.28 337
8035.13 305
8035.98 286
8036.82 337
8037.67 345
8038.52 385
8039.36 410
8040.21 380
8041.05 339
8041.90 392
8042.75 376
8043.59 374
8044.44 362
8045.29 371
8046.13 384
8046.98 395
8047.83 402
8048.67 385
8049.52 358
8050.37 341
8051.21 323
8052.06 378
8052.91 358
8053.75 347
8054.60 337
8055.45 283
8056.30 301
8057.14 282
8057.99 326
8058.84 335
8059.68 341
8060.53 351
8061.38 358
8062.23 331
8063.07 286
8063.92 319
8064.77 329
8065.62 303
8066.46 325
8067.31 417
8068.16 296
8069.01 332
8069.85 335
8070.70 314
8071.55 301
8072.40 368
8073.25 283
8074.09 335
8074.94 348
8075.79 361
8076.64 373
8077.49 351
8078.34 319
8079.18 311
8080.03 349
8080.88 277
8081.73 329
8082.58 319
8083.43 350
8084.27 338
8085.12 327
8085.97 348
8086.82 392
8087.67 358
8088.52 325
8089.37 337
8090.22 377
8091.06 354
8091.91 274
8092.76 326
8093.61 278
8094.46 306
8095.31 332
8096.16 358
8097.01 335
8097.86 327
8098.71 338
8099.56 325
8100.41 305
8101.26 329
8102.11 290
8102.95 335
8103.80 350
8104.65 307
8105.50 317
8106.35 337
8107.20 342
8108.05 328
8108.90 321
8109.75 284
8110.60 309
8111.45 271
8112.30 273
8113.15 262
8114.00 373
8114.85 384
8115.70 361
8116.55 322
8117.40 297
8118.25 334
8119.10 333
8119.96 326
8120.81 326
8121.66 358
8122.51 331
8123.36 365
8124.21 304
8125.06 321
8125.91 275
8126.76 358
8127.61 366
8128.46 311
8129.31 401
8130.16 401
8131.02 363
8131.87 314
8132.72 335
8133.57 363
8134.42 379
8135.27 363
8136.12 368
8136.97 359
8137.83 368
8138.68 374
8139.53 374
8140.38 381
8141.23 342
8142.08 369
8142.93 395
8143.79 358
8144.64 380
8145.49 390
8146.34 433
8147.19 444
8148.05 392
8148.90 355
8149.75 369
8150.60 453
8151.45 365
8152.31 409
8153.16 464
8154.01 468
8154.86 542
8155.71 604
8156.57 568
8157.42 556
8158.27 559
8159.12 508
8159.98 459
8160.83 452
8161.68 423
8162.54 359
8163.39 354
8164.24 366
8165.09 415
8165.95 394
8166.80 369
8167.65 342
8168.51 375
8169.36 357
8170.21 364
8171.06 418
8171.92 382
8172.77 377
8173.62 356
8174.48 408
8175.33 365
8176.18 330
8177.04 337
8177.89 373
8178.74 381
8179.60 367
8180.45 336
8181.31 349
8182.16 311
8183.01 298
8183.87 339
8184.72 276
8185.57 328
8186.43 350
8187.28 399
8188.14 349
8188.99 390
8189.84 333
8190.70 323
8191.55 358
8192.41 318
8193.26 283
8194.12 284
8194.97 305
8195.83 309
8196.68 302
8197.53 265
8198.39 341
8199.24 303
8200.10 332
8200.95 294
8201.81 282
8202.66 301
8203.52 310
8204.37 348
8205.23 330
8206.08 285
8206.94 312
8207.79 327
8208.65 337
8209.50 346
8210.36 293
8211.21 311
8212.07 285
8212.92 314
8213.78 326
8214.63 314
8215.49 266
8216.34 279
8217.20 339
8218.06 346
8218.91 300
8219.77 314
8220.62 343
8221.48 286
8222.33 280
8223.19 299
8224.05 336
8224.90 378
8225.76 410
8226.61 344
8227.47 322
8228.33 300
8229.18 377
8230.04 404
8230.90 364
8231.75 326
8232.61 290
8233.46 327
8234.32 325
8235.18 341
8236.03 309
8236.89 295
8237.75 293
8238.60 335
8239.46 292
8240.32 308
8241.17 287
8242.03 294
8242.89 302
8243.74 328
8244.60 306
8245.46 339
8246.32 323
8247.17 347
8248.03 268
8248.89 261
8249.74 260
8250.60 319
8251.46 305
8252.32 318
8253.17 307
8254.03 272
8254.89 330
8255.75 238
8256.60 289
8257.46 291
8258.32 292
8259.18 283
8260.04 313
8260.89 288
8261.75 303
8262.61 323
8263.47 324
8264.32 304
8265.18 289
8266.04 291
8266.90 311
8267.76 292
8268.62 272
8269.47 299
8270.33 321
8271.19 305
8272.05 325
8272.91 315
8273.77 340
8274.62 233
8275.48 295
8276.34 329
8277.20 313
8278.06 309
8278.92 294
8279.78 316
8280.64 280
8281.49 287
8282.35 296
8283.21 316
8284.07 306
8284.93 306
8285.79 311
8286.65 332
8287.51 313
8288.37 271
8289.23 312
8290.09 317
8290.95 297
8291.80 333
8292.66 308
8293.52 294
8294.38 312
8295.24 312
8296.10 347
8296.96 328
8297.82 295
8298.68 297
8299.54 326
8300.40 309
8301.26 318
8302.12 325
8302.98 309
8303.84 325
8304.70 327
8305.56 322
8306.42 345
8307.28 357
8308.14 336
8309.00 318
8309.86 279
8310.72 305
8311.58 313
8312.44 318
8313.31 343
8314.17 309
8315.03 287
8315.89 296
8316.75 330
8317.61 311
8318.47 329
8319.33 307
8320.19 324
8321.05 331
8321.91 317
8322.77 352
8323.64 294
8324.50 307
8325.36 337
8326.22 270
8327.08 279
8327.94 273
8328.80 352
8329.66 294
8330.53 297
8331.39 274
8332.25 281
8333.11 285
8333.97 307
8334.83 330
8335.70 295
8336.56 284
8337.42 329
8338.28 314
8339.14 266
8340.00 259
8340.87 313
8341.73 275
8342.59 322
8343.45 319
8344.32 303
8345.18 287
8346.04 317
8346.90 335
8347.76 346
8348.63 309
8349.49 331
8350.35 306
8351.21 335
8352.08 318
8352.94 327
8353.80 311
8354.66 304
8355.53 324
8356.39 342
8357.25 306
8358.12 267
8358.98 314
8359.84 267
8360.71 296
8361.57 316
8362.43 333
8363.29 353
8364.16 311
8365.02 314
8365.88 260
8366.75 272
8367.61 280
8368.47 330
8369.34 299
8370.20 270
8371.06 293
8371.93 272
8372.79 273
8373.66 302
8374.52 332
8375.38 321
8376.25 335
8377.11 294
8377.97 303
8378.84 321
8379.70 373
8380.57 327
8381.43 329
8382.30 321
8383.16 349
8384.02 308
8384.89 335
8385.75 337
8386.62 323
8387.48 335
8388.35 314
8389.21 303
8390.07 301
8390.94 304
8391.80 326
8392.67 326
8393.53 319
8394.40 365
8395.26 330
8396.13 320
8396.99 292
8397.86 299
8398.72 339
8399.59 338
8400.45 340
8401.32 369
8402.18 353
8403.05 311
8403.91 339
8404.78 350
8405.64 332
8406.51 347
8407.37 349
8408.24 366
8409.11 336
8409.97 337
8410.84 353
8411.70 307
8412.57 347
8413.43 342
8414.30 362
8415.17 334
8416.03 301
8416.90 312
8417.76 345
8418.63 354
8419.50 343
8420.36 311
8421.23 340
8422.09 394
8422.96 352
8423.83 382
8424.69 352
8425.56 350
8426.43 406
8427.29 396
8428.16 400
8429.02 359
8429.89 393
8430.76 429
8431.62 415
8432.49 344
8433.36 380
8434.23 422
8435.09 432
8435.96 413
8436.83 449
8437.69 493
8438.56 415
8439.43 409
8440.29 453
8441.16 536
8442.03 569
8442.90 623
8443.76 605
8444.63 654
8445.50 567
8446.37 576
8447.23 555
8448.10 504
8448.97 527
8449.84 560
8450.70 537
8451.57 532
8452.44 589
8453.31 647
8454.17 734
8455.04 759
8455.91 879
8456.78 943
8457.65 905
8458.51 917
8459.38 971
8460.25 837
8461.12 743
8461.99 742
8462.86 746
8463.72 707
8464.59 600
8465.46 647
8466.33 786
8467.20 752
8468.07 925
8468.93 1263
8469.80 1579
8470.67 1661
8471.54 1767
8472.41 1921
8473.28 1737
8474.15 1572
8475.02 1389
8475.89 1141
8476.75 999
8477.62 871
8478.49 734
8479.36 637
8480.23 586
8481.10 585
8481.97 513
8482.84 487
8483.71 425
8484.58 483
8485.45 500
8486.32 433
8487.19 528
8488.06 490
8488.92 501
8489.79 490
8490.66 500
8491.53 474
8492.40 489
8493.27 457
8494.14 433
8495.01 452
8495.88 523
8496.75 495
8497.62 477
8498.49 497
8499.36 531
8500.23 553
8501.10 471
8501.97 475
8502.85 462
8503.72 460
8504.59 462
8505.46 484
8506.33 492
8507.20 563
8508.07 542
8508.94 590
8509.81 599
8510.68 625
8511.55 581
8512.42 586
8513.29 539
8514.16 499
8515.03 598
8515.91 526
8516.78 482
8517.65 491
8518.52 491
8519.39 472
8520.26 415
8521.13 469
8522.00 496
8522.88 479
8523.75 498
8524.62 480
8525.49 455
8526.36 482
8527.23 472
8528.10 436
8528.98 493
8529.85 489
8530.72 518
8531.59 515
8532.46 464
8533.34 537
8534.21 510
8535.08 496
8535.95 477
8536.82 519
8537.70 545
8538.57 490
8539.44 505
8540.31 550
8541.18 522
8542.06 537
8542.93 511
8543.80 463
8544.67 528
8545.55 492
8546.42 543
8547.29 508
8548.17 540
8549.04 549
8549.91 582
8550.78 628
8551.66 645
8552.53 738
8553.40 857
8554.28 946
8555.15 1034
8556.02 1042
8556.89 953
8557.77 915
8558.64 853
8559.51 742
8560.39 610
8561.26 621
8562.13 561
8563.01 536
8563.88 451
8564.75 425
8565.63 370
8566.50 451
8567.38 423
8568.25 420
8569.12 409
8570.00 457
8570.87 461
8571.74 418
8572.62 429
8573.49 401
8574.37 443
8575.24 418
8576.11 419
8576.99 398
8577.86 415
8578.74 387
8579.61 455
8580.49 439
8581.36 363
8582.23 350
8583.11 411
8583.98 404
8584.86 475
8585.73 462
8586.61 444
8587.48 435
8588.36 433
8589.23 475
8590.11 465
8590.98 454
8591.86 461
8592.73 465
8593.61 460
8594.48 443
8595.36 427
8596.23 413
8597.11 387
8597.98 425
8598.86 411
8599.73 423
8600.61 395
8601.48 372
8602.36 416
8603.23 429
8604.11 414
8604.99 403
8605.86 425
8606.74 459
8607.61 409
8608.49 428
8609.36 460
8610.24 402
8611.12 420
8611.99 385
8612.87 432
8613.74 442
8614.62 451
8615.50 468
8616.37 435
8617.25 418
8618.12 374
8619.00 423
8619.88 404
8620.75 473
8621.63 495
8622.51 496
8623.38 466
8624.26 457
8625.14 469
8626.01 444
8626.89 474
8627.77 425
8628.64 429
8629.52 518
8630.40 486
8631.27 487
8632.15 448
8633.03 477
8633.90 438
8634.78 462
8635.66 444
8636.54 435
8637.41 500
8638.29 549
8639.17 500
8640.05 505
8640.92 478
8641.80 485
8642.68 555
8643.55 523
8644.43 500
8645.31 504
8646.19 485
8647.07 547
8647.94 558
8648.82 556
8649.70 552
8650.58 536
8651.45 599
8652.33 566
8653.21 546
8654.09 609
8654.97 603
8655.85 571
8656.72 559
8657.60 552
8658.48 593
8659.36 562
8660.24 558
8661.12 557
8661.99 617
8662.87 567
8663.75 581
8664.63 555
8665.51 564
8666.39 549
8667.27 592
8668.14 645
8669.02 714
8669.90 660
8670.78 691
8671.66 746
8672.54 774
8673.42 812
8674.30 816
8675.18 906
8676.06 884
8676.94 925
8677.81 931
8678.69 836
8679.57 808
8680.45 778
8681.33 834
8682.21 792
8683.09 766
8683.97 718
8684.85 801
8685.73 803
8686.61 783
8687.49 863
8688.37 1017
8689.25 1230
8690.13 1465
8691.01 1842
8691.89 2200
8692.77 2743
8693.65 2965
8694.53 3039
8695.41 2821
8696.29 2514
8697.17 2111
8698.05 1895
8698.93 1603
8699.81 1281
8700.69 1139
8701.57 898
8702.45 849
8703.33 704
8704.21 598
8705.09 564
8705.98 634
8706.86 590
8707.74 568
8708.62 544
8709.50 581
8710.38 627
8711.26 612
8712.14 579
8713.02 568
8713.90 492
8714.79 535
8715.67 540
8716.55 486
8717.43 460
8718.31 460
8719.19 509
8720.07 549
8720.95 464
8721.84 495
8722.72 499
8723.60 439
8724.48 434
8725.36 449
8726.24 514
8727.13 540
8728.01 549
8728.89 615
8729.77 614
8730.65 667
8731.54 666
8732.42 710
8733.30 701
8734.18 617
8735.06 545
8735.95 557
8736.83 565
8737.71 518
8738.59 466
8739.48 415
8740.36 408
8741.24 459
8742.12 493
8743.01 451
8743.89 433
8744.77 471
8745.65 455
8746.54 460
8747.42 436
8748.30 447
8749.19 442
8750.07 419
8750.95 431
8751.83 436
8752.72 448
8753.60 502
8754.48 501
8755.37 497
8756.25 493
8757.13 520
8758.02 518
8758.90 531
8759.78 566
8760.67 543
8761.55 553
8762.43 528
8763.32 490
8764.20 478
8765.09 483
8765.97 490
8766.85 496
8767.74 548
8768.62 521
8769.51 481
8770.39 511
8771.27 521
8772.16 540
8773.04 594
8773.93 569
8774.81 500
8775.69 485
8776.58 483
8777.46 437
8778.35 468
8779.23 420
8780.12 421
8781.00 431
8781.89 403
8782.77 383
8783.65 384
8784.54 414
8785.42 419
8786.31 419
8787.19 390
8788.08 398
8788.96 460
8789.85 439
8790.73 411
8791.62 409
8792.50 433
8793.39 417
8794.27 365
8795.16 371
8796.04 397
8796.93 368
8797.82 394
8798.70 358
8799.59 371
8800.47 376
8801.36 408
8802.24 394
8803.13 384
8804.01 323
8804.90 347
8805.79 358
8806.67 367
8807.56 355
8808.44 373
8809.33 408
8810.22 374
8811.10 410
8811.99 379
8812.87 368
8813.76 400
8814.65 407
8815.53 353
8816.42 315
8817.30 332
8818.19 356
8819.08 326
8819.96 342
8820.85 336
8821.74 387
8822.62 408
8823.51 361
8824.40 349
8825.28 331
8826.17 393
8827.06 402
8827.94 349
8828.83 357
8829.72 349
8830.61 353
8831.49 331
8832.38 317
8833.27 320
8834.15 341
8835.04 363
8835.93 338
8836.82 346
8837.70 340
8838.59 368
8839.48 329
8840.37 306
8841.25 339
8842.14 374
8843.03 334
8843.92 329
8844.80 363
8845.69 348
8846.58 408
8847.47 382
8848.36 334
8849.24 305
8850.13 326
8851.02 296
8851.91 325
8852.80 341
8853.68 323
8854.57 311
8855.46 313
8856.35 298
8857.24 316
8858.13 346
8859.01 312
8859.90 289
8860.79 335
8861.68 334
8862.57 312
8863.46 331
8864.35 342
8865.23 329
8866.12 327
8867.01 350
8867.90 303
8868.79 332
8869.68 278
8870.57 291
8871.46 304
8872.35 306
8873.24 318
8874.12 307
8875.01 294
8875.90 328
8876.79 264
8877.68 292
8878.57 313
8879.46 297
8880.35 282
8881.24 271
8882.13 299
8883.02 282
8883.91 318
8884.80 338
8885.69 293
8886.58 299
8887.47 297
8888.36 283
8889.25 296
8890.14 286
8891.03 270
8891.92 322
8892.81 312
8893.70 247
8894.59 262
8895.48 293
8896.37 271
8897.26 263
8898.15 280
8899.04 300
8899.93 300
8900.82 290
8901.71 259
8902.60 264
8903.49 294
8904.38 290
8905.28 321
8906.17 281
8907.06 249
8907.95 288
8908.84 307
8909.73 278
8910.62 273
8911.51 279
8912.40 302
8913.29 284
8914.19 318
8915.08 275
8915.97 308
8916.86 296
8917.75 256
8918.64 287
8919.53 277
8920.43 267
8921.32 252
8922.21 250
8923.10 235
8923.99 243
8924.88 247
8925.78 270
8926.67 256
8927.56 286
8928.45 260
8929.34 251
8930.24 224
8931.13 271
8932.02 258
8932.91 227
8933.80 263
8934.70 293
8935.59 295
8936.48 273
8937.37 317
8938.27 300
8939.16 299
8940.05 294
8940.94 267
8941.84 291
8942.73 268
8943.62 219
8944.51 247
8945.41 297
8946.30 283
8947.19 263
8948.09 238
8948.98 266
8949.87 270
8950.77 267
8951.66 265
8952.55 235
8953.44 274
8954.34 262
8955.23 257
8956.12 282
8957.02 275
8957.91 251
8958.80 270
8959.70 229
8960.59 247
8961.49 275
8962.38 312
8963.27 258
8964.17 290
8965.06 245
8965.95 253
8966.85 259
8967.74 271
8968.64 276
8969.53 241
8970.42 283
8971.32 283
8972.21 279
8973.11 289
8974.00 287
8974.90 274
8975.79 277
8976.68 230
8977.58 280
8978.47 283
8979.37 286
8980.26 276
8981.16 275
8982.05 254
8982.95 233
8983.84 250
8984.74 254
8985.63 245
8986.52 233
8987.42 285
8988.31 219
8989.21 247
8990.10 222
8991.00 257
8991.89 260
8992.79 232
8993.69 233
8994.58 241
8995.48 234
8996.37 285
8997.27 283
8998.16 219
8999.06 252
8999.95 265
9000.85 288
9001.74 243
9002.64 233
9003.54 266
9004.43 258
9005.33 227
9006.22 213
9007.12 240
9008.01 297
9008.91 297
9009.81 258
9010.70 274
9011.60 274
9012.50 277
9013.39 239
9014.29 237
9015.18 283
9016.08 244
9016.98 243
9017.87 256
9018.77 227
9019.67 268
9020.56 232
9021.46 257
9022.36 255
9023.25 279
9024.15 293
9025.05 262
9025.94 219
9026.84 222
9027.74 218
9028.63 236
9029.53 250
9030.43 256
9031.32 228
9032.22 221
9033.12 225
9034.02 241
9034.91 236
9035.81 222
9036.71 262
9037.61 253
9038.50 297
9039.40 267
9040.30 254
9041.20 265
9042.09 243
9042.99 241
9043.89 239
9044.79 260
9045.68 209
9046.58 289
9047.48 283
9048.38 256
9049.28 236
9050.17 207
9051.07 218
9051.97 237
9052.87 234
9053.77 238
9054.66 243
9055.56 217
9056.46 222
9057.36 206
9058.26 260
9059.16 283
9060.06 279
9060.95 269
9061.85 269
9062.75 238
9063.65 271
9064.55 295
9065.45 262
9066.35 243
9067.25 285
9068.14 264
9069.04 220
9069.94 249
9070.84 248
9071.74 252
9072.64 250
9073.54 260
9074.44 233
9075.34 253
9076.24 253
9077.14 295
9078.04 247
9078.93 242
9079.83 241
9080.73 243
9081.63 283
9082.53 283
9083.43 274
9084.33 241
9085.23 268
9086.13 247
9087.03 260
9087.93 244
9088.83 284
9089.73 245
9090.63 286
9091.53 266
9092.43 260
9093.33 239
9094.23 224
9095.13 242
9096.03 233
9096.93 210
9097.83 221
9098.73 253
9099.63 247
9100.54 256
9101.44 225
9102.34 252
9103.24 254
9104.14 261
9105.04 230
9105.94 235
9106.84 268
9107.74 243
9108.64 256
9109.54 256
9110.44 264
9111.35 247
9112.25 272
9113.15 244
9114.05 242
9114.95 210
9115.85 272
9116.75 245
9117.65 255
9118.56 233
9119.46 301
9120.36 271
9121.26 270
9122.16 229
9123.06 245
9123.97 292
9124.87 257
9125.77 239
9126.67 224
9127.57 255
9128.47 255
9129.38 257
9130.28 249
9131.18 275
9132.08 264
9132.98 248
9133.89 262
9134.79 253
9135.69 220
9136.59 219
9137.50 223
9138.40 237
9139.30 261
9140.20 215
9141.11 243
9142.01 250
9142.91 279
9143.81 255
9144.72 242
9145.62 244
9146.52 271
9147.42 277
9148.33 270
9149.23 250
9150.13 238
9151.04 259
9151.94 251
9152.84 234
9153.75 248
9154.65 255
9155.55 255
9156.46 256
9157.36 258
9158.26 247
9159.17 234
9160.07 227
9160.97 228
9161.88 245
9162.78 219
9163.68 226
9164.59 246
9165.49 230
9166.40 238
9167.30 248
9168.20 229
9169.11 211
9170.01 233
9170.92 220
9171.82 247
9172.72 249
9173.63 226
9174.53 211
9175.44 239
9176.34 241
9177.24 240
9178.15 233
9179.05 199
9179.96 229
9180.86 227
9181.77 259
9182.67 231
9183.58 248
9184.48 228
9185.39 239
9186.29 204
9187.20 240
9188.10 252
9189.01 248
9189.91 250
9190.82 259
9191.72 230
9192.63 196
9193.53 257
9194.44 287
9195.34 268
9196.25 247
9197.15 261
9198.06 273
9198.96 242
9199.87 247
9200.77 303
9201.68 332
9202.58 289
9203.49 293
9204.40 264
9205.30 258
9206.21 252
9207.11 277
9208.02 254
9208.92 248
9209.83 258
9210.74 222
9211.64 285
9212.55 232
9213.45 225
9214.36 243
9215.27 243
9216.17 232
9217.08 208
9217.99 218
9218.89 255
9219.80 245
9220.71 202
9221.61 179
9222.52 229
9223.43 260
9224.33 265
9225.24 225
9226.15 223
9227.05 204
9227.96 214
9228.87 230
9229.77 245
9230.68 234
9231.59 231
9232.49 236
9233.40 257
9234.31 236
9235.22 235
9236.12 222
9237.03 241
9237.94 237
9238.84 261
9239.75 267
9240.66 285
9241.57 239
9242.47 233
9243.38 237
9244.29 212
9245.20 245
9246.11 210
9247.01 214
9247.92 227
9248.83 228
9249.74 241
9250.64 220
9251.55 238
9252.46 234
9253.37 237
9254.28 207
9255.19 219
9256.09 240
9257.00 268
9257.91 200
9258.82 201
9259.73 263
9260.64 220
9261.54 216
9262.45 241
9263.36 254
9264.27 188
9265.18 237
9266.09 230
9267.00 240
9267.90 243
9268.81 231
9269.72 195
9270.63 184
9271.54 204
9272.45 251
9273.36 239
9274.27 214
9275.18 229
9276.09 216
9277.00 200
9277.90 237
9278.81 195
9279.72 259
9280.63 241
9281.54 206
9282.45 230
9283.36 241
9284.27 256
9285.18 215
9286.09 224
9287.00 245
9287.91 253
9288.82 278
9289.73 281
9290.64 248
9291.55 256
9292.46 290
9293.37 237
9294.28 206
9295.19 250
9296.10 234
9297.01 224
9297.92 222
9298.83 242
9299.74 264
9300.65 242
9301.56 222
9302.47 228
9303.38 215
9304.29 233
9305.20 230
9306.12 245
9307.03 262
9307.94 278
9308.85 233
9309.76 319
9310.67 290
9311.58 257
9312.49 292
9313.40 266
9314.31 282
9315.22 263
9316.14 286
9317.05 267
9317.96 241
9318.87 227
9319.78 224
9320.69 245
9321.60 224
9322.52 209
9323.43 299
9324.34 280
9325.25 233
9326.16 249
9327.07 222
9327.99 235
9328.90 263
9329.81 238
9330.72 228
9331.63 221
9332.54 203
9333.46 202
9334.37 212
9335.28 222
9336.19 229
9337.11 202
9338.02 222
9338.93 253
9339.84 271
9340.75 216
9341.67 252
9342.58 226
9343.49 223
9344.40 207
9345.32 227
9346.23 212
9347.14 224
9348.06 235
9348.97 234
9349.88 266
9350.79 244
9351.71 235
9352.62 245
9353.53 228
9354.45 244
9355.36 224
9356.27 208
9357.19 221
9358.10 209
9359.01 196
9359.93 220
9360.84 216
9361.75 225
9362.67 201
9363.58 203
9364.49 234
9365.41 273
9366.32 228
9367.23 210
9368.15 236
9369.06 239
9369.97 238
9370.89 232
9371.80 224
9372.72 246
9373.63 234
9374.54 246
9375.46 259
9376.37 231
9377.29 247
9378.20 287
9379.12 239
9380.03 269
9380.94 259
9381.86 219
9382.77 255
9383.69 231
9384.60 246
9385.52 253
9386.43 279
9387.35 257
9388.26 233
9389.18 266
9390.09 257
9391.01 331
9391.92 293
9392.84 280
9393.75 312
9394.67 304
9395.58 304
9396.50 321
9397.41 275
9398.33 231
9399.24 264
9400.16 280
9401.07 259
9401.99 272
9402.90 247
9403.82 252
9404.73 245
9405.65 246
9406.56 242
9407.48 264
9408.40 276
9409.31 239
9410.23 210
9411.14 226
9412.06 274
9412.98 243
9413.89 235
9414.81 255
9415.72 235
9416.64 290
9417.56 256
9418.47 252
9419.39 271
9420.30 241
9421.22 256
9422.14 217
9423.05 236
9423.97 272
9424.89 255
9425.80 254
9426.72 248
9427.64 265
9428.55 249
9429.47 225
9430.39 253
9431.30 287
9432.22 274
9433.14 274
9434.05 237
9434.97 284
9435.89 287
9436.80 267
9437.72 305
9438.64 292
9439.56 277
9440.47 262
9441.39 219
9442.31 244
9443.23 233
9444.14 252
9445.06 294
9445.98 258
9446.90 242
9447.81 259
9448.73 284
9449.65 276
9450.57 342
9451.48 385
9452.40 398
9453.32 424
9454.24 475
9455.16 483
9456.07 420
9456.99 388
9457.91 389
9458.83 356
9459.75 368
9460.66 347
9461.58 284
9462.50 260
9463.42 307
9464.34 258
9465.26 288
9466.18 269
9467.09 243
9468.01 243
9468.93 243
9469.85 231
9470.77 241
9471.69 253
9472.61 240
9473.53 237
9474.44 257
9475.36 246
9476.28 257
9477.20 255
9478.12 258
9479.04 236
9479.96 323
9480.88 288
9481.80 262
9482.72 285
9483.64 290
9484.56 286
9485.47 243
9486.39 259
9487.31 251
9488.23 249
9489.15 245
9490.07 273
9490.99 253
9491.91 226
9492.83 254
9493.75 305
9494.67 250
9495.59 233
9496.51 248
9497.43 252
9498.35 289
9499.27 258
9500.19 225
9501.11 263
9502.03 231
9502.95 227
9503.87 254
9504.79 237
9505.71 216
9506.63 230
9507.56 219
9508.48 228
9509.40 243
9510.32 253
9511.24 297
9512.16 264
9513.08 285
9514.00 253
9514.92 234
9515.84 239
9516.76 277
9517.68 255
9518.61 250
9519.53 260
9520.45 257
9521.37 235
9522.29 244
9523.21 267
9524.13 283
9525.05 258
9525.98 257
9526.90 260
9527.82 267
9528.74 306
9529.66 288
9530.58 243
9531.50 299
9532.43 307
9533.35 299
9534.27 301
9535.19 286
9536.11 322
9537.04 292
9537.96 288
9538.88 274
9539.80 254
9540.72 271
9541.65 274
9542.57 239
9543.49 231
9544.41 254
9545.34 253
9546.26 242
9547.18 236
9548.10 250
9549.03 286
9549.95 288
9550.87 240
9551.79 256
9552.72 247
9553.64 251
9554.56 247
9555.48 271
9556.41 276
9557.33 247
9558.25 228
9559.18 236
9560.10 260
9561.02 216
9561.95 242
9562.87 275
9563.79 265
9564.72 268
9565.64 251
9566.56 277
9567.49 264
9568.41 263
9569.33 233
9570.26 216
9571.18 224
9572.10 255
9573.03 256
9573.95 242
9574.88 234
9575.80 264
9576.72 251
9577.65 240
9578.57 259
9579.49 265
9580.42 267
9581.34 260
9582.27 242
9583.19 225
9584.12 190
9585.04 228
9585.96 232
9586.89 263
9587.81 269
9588.74 230
9589.66 256
9590.59 236
9591.51 223
9592.44 228
9593.36 246
9594.29 223
9595.21 252
9596.14 251
9597.06 273
9597.98 251
9598.91 205
9599.83 259
9600.76 269
9601.68 246
9602.61 222
9603.54 248
9604.46 244
9605.39 273
9606.31 237
9607.24 237
9608.16 244
9609.09 256
9610.01 233
9610.94 249
9611.86 263
9612.79 261
9613.72 257
9614.64 263
9615.57 227
9616.49 240
9617.42 305
9618.34 260
9619.27 272
9620.20 277
9621.12 298
9622.05 287
9622.97 312
9623.90 268
9624.83 303
9625.75 286
9626.68 268
9627.61 255
9628.53 273
9629.46 298
9630.39 332
9631.31 332
9632.24 306
9633.16 363
9634.09 323
9635.02 340
9635.95 333
9636.87 332
9637.80 357
9638.73 358
9639.65 356
9640.58 310
9641.51 292
9642.43 324
9643.36 355
9644.29 341
9645.22 283
9646.14 338
9647.07 379
9648.00 322
9648.92 393
9649.85 423
9650.78 452
9651.71 432
9652.63 401
9653.56 418
9654.49 331
9655.42 338
9656.34 354
9657.27 344
9658.20 360
9659.13 353
9660.06 322
9660.98 338
9661.91 326
9662.84 316
9663.77 318
9664.70 333
9665.62 368
9666.55 382
9667.48 355
9668.41 367
9669.34 385
9670.27 420
9671.19 399
9672.12 353
9673.05 372
9673.98 334
9674.91 393
9675.84 386
9676.77 375
9677.70 389
9678.62 383
9679.55 372
9680.48 398
9681.41 377
9682.34 420
9683.27 382
9684.20 368
9685.13 389
9686.06 375
9686.99 427
9687.91 408
9688.84 412
9689.77 374
9690.70 387
9691.63 413
9692.56 419
9693.49 430
9694.42 448
9695.35 514
9696.28 442
9697.21 481
9698.14 499
9699.07 545
9700.00 555
9700.93 585
9701.86 584
9702.79 585
9703.72 517
9704.65 520
9705.58 475
9706.51 425
9707.44 481
9708.37 469
9709.30 472
9710.23 415
9711.16 418
9712.09 493
9713.02 426
9713.95 419
9714.88 466
9715.81 531
9716.74 507
9717.67 502
9718.61 451
9719.54 471
9720.47 476
9721.40 433
9722.33 450
9723.26 393
9724.19 369
9725.12 342
9726.05 365
9726.98 379
9727.92 376
9728.85 425
9729.78 434
9730.71 396
9731.64 395
9732.57 397
9733.50 423
9734.43 391
9735.37 387
9736.30 400
9737.23 361
9738.16 392
9739.09 395
9740.02 374
9740.96 353
9741.89 374
9742.82 398
9743.75 359
9744.68 358
9745.62 335
9746.55 361
9747.48 379
9748.41 410
9749.34 410
9750.28 386
9751.21 383
9752.14 358
9753.07 403
9754.01 396
9754.94 387
9755.87 385
9756.80 397
9757.74 405
9758.67 357
9759.60 364
9760.53 367
9761.47 364
9762.40 356
9763.33 422
9764.27 453
9765.20 396
9766.13 461
9767.07 401
9768.00 417
9768.93 376
9769.86 400
9770.80 445
9771.73 439
9772.66 371
9773.60 388
9774.53 432
9775.47 409
9776.40 390
9777.33 399
9778.27 461
9779.20 491
9780.13 510
9781.07 512
9782.00 555
9782.93 532
9783.87 581
9784.80 576
9785.74 611
9786.67 577
9787.60 580
9788.54 524
9789.47 544
9790.41 498
9791.34 410
9792.28 408
9793.21 395
9794.14 467
9795.08 430
9796.01 429
9796.95 477
9797.88 521
9798.82 509
9799.75 557
9800.69 561
9801.62 524
9802.56 521
9803.49 495
9804.42 485
9805.36 435
9806.29 417
9807.23 371
9808.16 350
9809.10 332
9810.03 358
9810.97 331
9811.91 384
9812.84 362
9813.78 343
9814.71 344
9815.65 347
9816.58 325
9817.52 350
9818.45 345
9819.39 319
9820.32 324
9821.26 304
9822.20 359
9823.13 318
9824.07 338
9825.00 336
9825.94 338
9826.87 313
9827.81 321
9828.75 306
9829.68 313
9830.62 303
9831.55 350
9832.49 302
9833.43 314
9834.36 338
9835.30 343
9836.24 386
9837.17 286
9838.11 302
9839.05 289
9839.98 328
9840.92 337
9841.86 313
9842.79 326
9843.73 362
9844.67 320
9845.60 340
9846.54 288
9847.48 334
9848.41 390
9849.35 369
9850.29 360
9851.22 328
9852.16 337
9853.10 342
9854.04 314
9854.97 302
9855.91 299
9856.85 320
9857.79 338
9858.72 340
9859.66 382
9860.60 322
9861.54 302
9862.47 324
9863.41 305
9864.35 318
9865.29 289
9866.22 301
9867.16 307
9868.10 297
9869.04 335
9869.98 259
9870.91 290
9871.85 306
9872.79 307
9873.73 327
9874.67 287
9875.60 311
9876.54 299
9877.48 341
9878.42 323
9879.36 280
9880.30 321
9881.24 361
9882.17 346
9883.11 326
9884.05 304
9884.99 282
9885.93 275
9886.87 305
9887.81 301
9888.74 312
9889.68 320
9890.62 320
9891.56 287
9892.50 300
9893.44 274
9894.38 330
9895.32 321
9896.26 278
9897.20 271
9898.14 282
9899.08 285
9900.01 285
9900.95 320
9901.89 284
9902.83 300
9903.77 334
9904.71 316
9905.65 304
9906.59 300
9907.53 328
9908.47 370
9909.41 336
9910.35 309
9911.29 301
9912.23 340
9913.17 366
9914.11 358
9915.05 321
9915.99 325
9916.93 328
9917.87 316
9918.81 317
9919.75 370
9920.69 352
9921.63 327
9922.57 350
9923.51 387
9924.46 459
9925.40 489
9926.34 575
9927.28 613
9928.22 671
9929.16 745
9930.10 689
9931.04 721
9931.98 652
9932.92 613
9933.86 558
9934.80 478
9935.75 450
9936.69 453
9937.63 420
9938.57 361
9939.51 342
9940.45 333
9941.39 311
9942.34 311
9943.28 365
9944.22 361
9945.16 322
9946.10 341
9947.04 337
9947.98 306
9948.93 330
9949.87 324
9950.81 311
9951.75 319
9952.69 307
9953.64 301
9954.58 286
9955.52 297
9956.46 298
9957.40 305
9958.35 307
9959.29 321
9960.23 325
9961.17 332
9962.12 329
9963.06 326
9964.00 366
9964.94 348
9965.89 329
9966.83 369
9967.77 337
9968.71 323
9969.66 310
9970.60 345
9971.54 306
9972.48 275
9973.43 277
9974.37 296
9975.31 285
9976.26 291
9977.20 263
9978.14 274
9979.09 291
9980.03 269
9980.97 301
9981.92 281
9982.86 258
9983.80 257
9984.75 267
9985.69 299
9986.63 331
9987.58 270
9988.52 313
9989.46 297
9990.41 268
9991.35 244
9992.30 261
9993.24 272
9994.18 254
9995.13 314
9996.07 265
9997.01 299
9997.96 280
9998.90 306
9999.85 268
10000.79 278
10001.74 264
10002.68 309
10003.62 311
10004.57 268
10005.51 290
10006.46 282
10007.40 255
10008.35 278
10009.29 266
10010.24 272
10011.18 234
10012.13 252
10013.07 287
10014.01 313
10014.96 265
10015.90 237
10016.85 254
10017.79 267
10018.74 259
10019.68 276
10020.63 247
10021.58 289
10022.52 271
10023.47 281
10024.41 273
10025.36 269
10026.30 282
10027.25 268
10028.19 278
10029.14 229
10030.08 245
10031.03 242
10031.98 225
10032.92 271
10033.87 269
10034.81 258
10035.76 272
10036.70 278
10037.65 264
10038.60 243
10039.54 230
10040.49 230
10041.43 253
10042.38 261
10043.33 238
10044.27 279
10045.22 257
10046.17 210
10047.11 228
10048.06 246
10049.01 234
10049.95 228
10050.90 222
10051.84 220
10052.79 248
10053.74 226
10054.69 211
10055.63 246
10056.58 230
10057.53 276
10058.47 235
10059.42 251
10060.37 222
10061.31 204
10062.26 245
10063.21 239
10064.16 246
10065.10 248
10066.05 259
10067.00 216
10067.94 225
10068.89 262
10069.84 244
10070.79 211
10071.73 189
10072.68 238
10073.63 229
10074.58 218
10075.53 221
10076.47 220
10077.42 203
10078.37 221
10079.32 237
10080.26 246
10081.21 217
10082.16 238
10083.11 256
10084.06 248
10085.01 261
10085.95 230
10086.90 246
10087.85 229
10088.80 215
10089.75 251
10090.70 212
10091.64 221
10092.59 210
10093.54 234
10094.49 228
10095.44 202
10096.39 235
10097.34 243
10098.28 279
10099.23 222
10100.18 244
10101.13 255
10102.08 235
10103.03 257
10103.98 227
10104.93 223
10105.88 239
10106.83 243
10107.78 223
10108.72 232
10109.67 243
10110.62 239
10111.57 262
10112.52 236
10113.47 225
10114.42 225
10115.37 227
10116.32 243
10117.27 230
10118.22 246
10119.17 208
10120.12 231
10121.07 236
10122.02 225
10122.97 232
10123.92 242
10124.87 232
10125.82 205
10126.77 214
10127.72 191
10128.67 227
10129.62 237
10130.57 247
10131.52 218
10132.47 233
10133.42 234
10134.37 234
10135.32 242
10136.27 236
10137.22 211
10138.18 232
10139.13 247
10140.08 270
10141.03 234
10141.98 223
10142.93 234
10143.88 257
10144.83 229
10145.78 213
10146.73 245
10147.68 246
10148.64 231
10149.59 215
10150.54 246
10151.49 232
10152.44 230
10153.39 216
10154.34 227
10155.30 226
10156.25 229
10157.20 185
10158.15 226
10159.10 237
10160.05 233
10161.01 245
10161.96 239
10162.91 234
10163.86 253
10164.81 249
10165.76 267
10166.72 253
10167.67 228
10168.62 251
10169.57 236
10170.53 219
10171.48 242
10172.43 268
10173.38 237
10174.33 252
10175.29 268
10176.24 261
10177.19 284
10178.14 249
10179.10 289
10180.05 280
10181.00 214
10181.96 269
10182.91 298
10183.86 295
10184.81 288
10185.77 285
10186.72 300
10187.67 310
10188.63 268
10189.58 310
10190.53 315
10191.49 251
10192.44 242
10193.39 282
10194.35 307
10195.30 340
10196.25 298
10197.21 302
10198.16 257
10199.11 279
10200.07 301
10201.02 309
10201.97 295
10202.93 306
10203.88 316
10204.84 356
10205.79 337
10206.74 352
10207.70 355
10208.65 425
10209.60 367
10210.56 327
10211.51 346
10212.47 337
10213.42 306
10214.38 273
10215.33 303
10216.28 344
10217.24 297
10218.19 304
10219.15 282
10220.10 287
10221.06 270
10222.01 294
10222.97 280
10223.92 290
10224.88 291
10225.83 320
10226.79 287
10227.74 278
10228.70 261
10229.65 300
10230.61 282
10231.56 265
10232.52 303
10233.47 305
10234.43 295
10235.38 367
10236.34 392
10237.29 366
10238.25 403
10239.20 359
10240.16 314
10241.11 308
10242.07 278
10243.03 283
10243.98 307
10244.94 304
10245.89 302
10246.85 257
10247.80 250
10248.76 271
10249.72 266
10250.67 252
10251.63 229
10252.58 303
10253.54 276
10254.50 240
10255.45 254
10256.41 259
10257.36 224
10258.32 245
10259.28 247
10260.23 246
10261.19 277
10262.15 266
10263.10 246
10264.06 237
10265.02 269
10265.97 222
10266.93 194
10267.89 250
10268.84 231
10269.80 224
10270.76 201
10271.71 242
10272.67 233
10273.63 203
10274.59 226
10275.54 214
10276.50 248
10277.46 233
10278.41 271
10279.37 232
10280.33 202
10281.29 216
10282.24 223
10283.20 243
10284.16 236
10285.12 216
10286.07 239
10287.03 222
10287.99 223
10288.95 223
10289.91 220
10290.86 229
10291.82 231
10292.78 243
10293.74 214
10294.70 218
10295.65 240
10296.61 245
10297.57 256
10298.53 217
10299.49 221
10300.44 256
10301.40 226
10302.36 228
10303.32 216
10304.28 228
10305.24 220
10306.20 223
10307.15 218
10308.11 190
10309.07 226
10310.03 221
10310.99 251
10311.95 240
10312.91 223
10313.87 217
10314.82 237
10315.78 244
10316.74 198
10317.70 222
10318.66 253
10319.62 222
10320.58 247
10321.54 204
10322.50 180
10323.46 245
10324.42 231
10325.38 197
10326.34 224
10327.29 199
10328.25 209
10329.21 209
10330.17 203
10331.13 214
10332.09 213
10333.05 222
10334.01 222
10334.97 216
10335.93 252
10336.89 232
10337.85 187
10338.81 207
10339.77 204
10340.73 185
10341.69 212
10342.65 219
10343.61 216
10344.57 218
10345.54 183
10346.50 225
10347.46 206
10348.42 222
10349.38 230
10350.34 221
10351.30 189
10352.26 202
10353.22 205
10354.18 219
10355.14 216
10356.10 209
10357.06 206
10358.02 213
10358.99 217
10359.95 216
10360.91 190
10361.87 193
10362.83 211
10363.79 199
10364.75 208
10365.71 217
10366.68 177
10367.64 192
10368.60 215
10369.56 210
10370.52 186
10371.48 195
10372.44 228
10373.41 183
10374.37 224
10375.33 203
10376.29 216
10377.25 201
10378.22 197
10379.18 207
10380.14 197
10381.10 200
10382.06 194
10383.03 203
10383.99 203
10384.95 187
10385.91 173
10386.88 206
10387.84 189
10388.80 224
10389.76 196
10390.72 221
10391.69 219
10392.65 213
10393.61 207
10394.58 202
10395.54 180
10396.50 232
10397.46 219
10398.43 198
10399.39 177
10400.35 174
10401.32 215
10402.28 211
10403.24 194
10404.20 187
10405.17 194
10406.13 231
10407.09 184
10408.06 202
10409.02 180
10409.98 187
10410.95 199
10411.91 224
10412.88 228
10413.84 218
10414.80 190
10415.77 185
10416.73 205
10417.69 235
10418.66 250
10419.62 288
10420.59 262
10421.55 228
10422.51 257
10423.48 239
10424.44 277
10425.41 241
10426.37 229
10427.33 211
10428.30 222
10429.26 201
10430.23 206
10431.19 190
10432.16 190
10433.12 209
10434.08 225
10435.05 211
10436.01 187
10436.98 201
10437.94 190
10438.91 222
10439.87 203
10440.84 210
10441.80 202
10442.77 197
10443.73 200
10444.70 173
10445.66 205
10446.63 221
10447.59 178
10448.56 204
10449.52 219
10450.49 161
10451.45 191
10452.42 184
10453.38 189
10454.35 168
10455.32 184
10456.28 215
10457.25 189
10458.21 194
10459.18 176
10460.14 195
10461.11 189
10462.08 190
10463.04 184
10464.01 179
10464.97 163
10465.94 165
10466.90 177
10467.87 170
10468.84 170
10469.80 173
10470.77 170
10471.74 178
10472.70 144
10473.67 205
10474.63 203
10475.60 180
10476.57 164
10477.53 153
10478.50 174
10479.47 169
10480.43 220
10481.40 184
10482.37 196
10483.33 193
10484.30 176
10485.27 166
10486.24 189
10487.20 174
10488.17 182
10489.14 181
10490.10 177
10491.07 173
10492.04 189
10493.01 170
10493.97 158
10494.94 156
10495.91 167
10496.87 179
10497.84 191
10498.81 189
10499.78 159
10500.74 175
10501.71 178
10502.68 191
10503.65 172
10504.62 197
10505.58 195
10506.55 178
10507.52 165
10508.49 166
10509.46 186
10510.42 147
10511.39 172
10512.36 169
10513.33 172
10514.30 151
10515.26 173
10516.23 155
10517.20 180
10518.17 168
10519.14 158
10520.11 206
10521.08 207
10522.04 205
10523.01 193
10523.98 183
10524.95 186
10525.92 196
10526.89 215
10527.86 201
10528.83 160
10529.79 154
10530.76 155
10531.73 170
10532.70 180
10533.67 208
10534.64 190
10535.61 168
10536.58 153
10537.55 154
10538.52 209
10539.49 215
10540.46 215
10541.43 207
10542.39 197
10543.36 174
10544.33 201
10545.30 194
10546.27 190
10547.24 228
10548.21 201
10549.18 201
10550.15 201
10551.12 173
10552.09 176
10553.06 182
10554.03 199
10555.00 196
10555.97 196
10556.94 194
10557.91 164
10558.88 175
10559.85 179
10560.82 192
10561.80 214
10562.77 181
10563.74 201
10564.71 171
10565.68 170
10566.65 184
10567.62 198
10568.59 181
10569.56 182
10570.53 158
10571.50 188
10572.47 206
10573.44 196
10574.41 175
10575.39 190
10576.36 190
10577.33 203
10578.30 172
10579.27 157
10580.24 173
10581.21 199
10582.18 211
10583.16 183
10584.13 172
10585.10 174
10586.07 197
10587.04 197
10588.01 199
10588.99 177
10589.96 212
10590.93 200
10591.90 168
10592.87 205
10593.84 204
10594.82 177
10595.79 181
10596.76 180
10597.73 189
10598.70 200
10599.68 211
10600.65 198
10601.62 236
10602.59 206
10603.57 192
10604.54 164
10605.51 180
10606.48 165
10607.46 220
10608.43 212
10609.40 190
10610.37 185
10611.35 215
10612.32 213
10613.29 198
10614.27 190
10615.24 179
10616.21 203
10617.18 185
10618.16 175
10619.13 174
10620.10 211
10621.08 198
10622.05 190
10623.02 204
10624.00 188
10624.97 208
10625.94 225
10626.92 199
10627.89 211
10628.86 199
10629.84 191
10630.81 182
10631.78 194
10632.76 207
10633.73 213
10634.71 270
10635.68 285
10636.65 298
10637.63 287
10638.60 345
10639.58 365
10640.55 378
10641.52 327
10642.50 317
10643.47 328
10644.45 294
10645.42 278
10646.39 230
10647.37 244
10648.34 240
10649.32 209
10650.29 199
10651.27 225
10652.24 197
10653.22 214
10654.19 156
10655.17 194
10656.14 193
10657.12 237
10658.09 221
10659.07 192
10660.04 176
10661.01 193
10661.99 190
10662.97 201
10663.94 212
10664.92 198
10665.89 208
10666.87 209
10667.84 224
10668.82 196
10669.79 203
10670.77 205
10671.74 200
10672.72 219
10673.69 202
10674.67 202
10675.65 227
10676.62 184
10677.60 199
10678.57 201
10679.55 229
10680.52 235
10681.50 204
10682.48 213
10683.45 230
10684.43 217
10685.40 194
10686.38 199
10687.36 203
10688.33 188
10689.31 188
10690.29 173
10691.26 196
10692.24 202
10693.22 163
10694.19 186
10695.17 189
10696.14 163
10697.12 158
10698.10 171
10699.08 187
10700.05 178
10701.03 164
10702.01 161
10702.98 166
10703.96 149
10704.94 190
10705.91 208
10706.89 172
10707.87 158
10708.85 193
10709.82 213
10710.80 166
10711.78 152
10712.75 187
10713.73 195
10714.71 195
10715.69 179
10716.66 195
10717.64 178
10718.62 168
10719.60 171
10720.57 183
10721.55 183
10722.53 185
10723.51 195
10724.49 178
10725.46 191
10726.44 206
10727.42 203
10728.40 171
10729.38 162
10730.35 191
10731.33 184
10732.31 154
10733.29 169
10734.27 164
10735.25 194
10736.22 179
10737.20 161
10738.18 173
10739.16 174
10740.14 165
10741.12 171
10742.10 163
10743.08 164
10744.05 140
10745.03 151
10746.01 177
10746.99 183
10747.97 152
10748.95 153
10749.93 173
10750.91 186
10751.89 173
10752.87 172
10753.84 179
10754.82 204
10755.80 202
10756.78 195
10757.76 178
10758.74 161
10759.72 169
10760.70 181
10761.68 194
10762.66 167
10763.64 178
10764.62 162
10765.60 166
10766.58 178
10767.56 162
10768.54 174
10769.52 181
10770.50 173
10771.48 191
10772.46 191
10773.44 144
10774.42 171
10775.40 176
10776.38 191
10777.36 169
10778.34 144
10779.32 146
10780.30 154
10781.28 160
10782.26 181
10783.24 176
10784.22 177
10785.20 183
10786.19 146
10787.17 194
10788.15 177
10789.13 182
10790.11 194
10791.09 227
10792.07 207
10793.05 156
10794.03 185
10795.01 164
10796.00 156
10796.98 195
10797.96 209
10798.94 175
10799.92 188
10800.90 146
10801.88 162
10802.86 156
10803.85 167
10804.83 165
10805.81 190
10806.79 152
10807.77 167
10808.75 193
10809.74 176
10810.72 179
10811.70 188
10812.68 185
10813.66 181
10814.65 201
10815.63 180
10816.61 185
10817.59 188
10818.57 196
10819.56 173
10820.54 170
10821.52 188
10822.50 186
10823.49 215
10824.47 205
10825.45 161
10826.43 204
10827.42 199
10828.40 224
10829.38 202
10830.36 184
10831.35 164
10832.33 206
10833.31 195
10834.30 168
10835.28 210
10836.26 192
10837.25 197
10838.23 197
10839.21 207
10840.19 194
10841.18 214
10842.16 215
10843.14 176
10844.13 179
10845.11 195
10846.09 177
10847.08 182
10848.06 186
10849.05 182
10850.03 198
10851.01 201
10852.00 180
10852.98 169
10853.96 176
10854.95 193
10855.93 208
10856.92 181
10857.90 171
10858.88 191
10859.87 188
10860.85 185
10861.84 179
10862.82 194
10863.80 203
10864.79 206
10865.77 202
10866.76 172
10867.74 174
10868.73 186
10869.71 199
10870.70 215
10871.68 208
10872.67 197
10873.65 212
10874.63 208
10875.62 176
10876.60 196
10877.59 181
10878.57 228
10879.56 213
10880.54 188
10881.53 176
10882.51 212
10883.50 220
10884.48 245
10885.47 245
10886.46 227
10887.44 246
10888.43 254
10889.41 232
10890.40 226
10891.38 232
10892.37 245
10893.35 242
10894.34 210
10895.33 203
10896.31 243
10897.30 261
10898.28 236
10899.27 253
10900.25 262
10901.24 238
10902.23 260
10903.21 257
10904.20 223
10905.18 263
10906.17 225
10907.16 232
10908.14 272
10909.13 251
10910.12 237
10911.10 277
10912.09 276
10913.08 241
10914.06 253
10915.05 272
10916.04 285
10917.02 285
10918.01 245
10919.00 238
10919.98 279
10920.97 313
10921.96 282
10922.94 287
10923.93 329
10924.92 310
10925.90 311
10926.89 305
10927.88 310
10928.87 317
10929.85 318
10930.84 368
10931.83 298
10932.82 342
10933.80 321
10934.79 309
10935.78 354
10936.77 312
10937.75 325
10938.74 296
10939.73 288
10940.72 293
10941.70 310
10942.69 312
10943.68 345
10944.67 342
10945.66 303
10946.64 313
10947.63 306
10948.62 314
10949.61 331
10950.60 332
10951.58 386
10952.57 384
10953.56 396
10954.55 448
10955.54 488
10956.53 568
10957.52 581
10958.50 594
10959.49 663
10960.48 620
10961.47 609
10962.46 638
10963.45 637
10964.44 551
10965.42 538
10966.41 499
10967.40 449
10968.39 401
10969.38 408
10970.37 425
10971.36 428
10972.35 419
10973.34 425
10974.33 408
10975.32 383
10976.31 382
10977.29 434
10978.28 436
10979.27 444
10980.26 412
10981.25 456
10982.24 442
10983.23 458
10984.22 455
10985.21 460
10986.20 442
10987.19 438
10988.18 392
10989.17 467
10990.16 505
10991.15 474
10992.14 493
10993.13 516
10994.12 535
10995.11 647
10996.10 692
10997.09 860
10998.08 923
10999.07 986
11000.06 1015
11001.05 1079
11002.05 1134
11003.04 1019
11004.03 1001
11005.02 908
11006.01 746
11007.00 729
11007.99 622
11008.98 564
11009.97 513
11010.96 489
11011.95 432
11012.94 420
11013.94 443
11014.93 402
11015.92 421
11016.91 426
11017.90 414
11018.89 422
11019.88 428
11020.87 405
11021.87 378
11022.86 368
11023.85 384
11024.84 363
11025.83 372
11026.82 335
11027.81 336
11028.81 349
11029.80 320
11030.79 301
11031.78 293
11032.77 329
11033.77 331
11034.76 317
11035.75 350
11036.74 352
11037.73 375
11038.73 387
11039.72 356
11040.71 384
11041.70 361
11042.70 362
11043.69 351
11044.68 314
11045.67 334
11046.67 289
11047.66 305
11048.65 326
11049.64 370
11050.64 301
11051.63 275
11052.62 269
11053.61 239
11054.61 281
11055.60 325
11056.59 289
11057.59 264
11058.58 274
11059.57 280
11060.57 268
11061.56 284
11062.55 274
11063.55 281
11064.54 260
11065.53 274
11066.53 297
11067.52 264
11068.51 266
11069.51 291
11070.50 295
11071.49 284
11072.49 247
11073.48 269
11074.48 288
11075.47 294
11076.46 297
11077.46 272
11078.45 303
11079.45 270
11080.44 243
11081.43 290
11082.43 259
11083.42 272
11084.42 259
11085.41 252
11086.40 289
11087.40 288
11088.39 276
11089.39 262
11090.38 236
11091.38 255
11092.37 284
11093.37 295
11094.36 285
11095.36 297
11096.35 303
11097.35 329
11098.34 282
11099.34 255
11100.33 308
11101.33 303
11102.32 263
11103.32 279
11104.31 225
11105.31 231
11106.30 251
11107.30 256
11108.29 244
11109.29 223
11110.28 220
11111.28 266
11112.27 244
11113.27 244
11114.26 240
11115.26 257
11116.26 269
11117.25 274
11118.25 268
11119.24 272
11120.24 232
11121.24 236
11122.23 260
11123.23 257
11124.22 245
11125.22 237
11126.22 278
11127.21 243
11128.21 271
11129.20 261
11130.20 239
11131.20 251
11132.19 221
11133.19 258
11134.19 277
11135.18 256
11136.18 257
11137.18 190
11138.17 221
11139.17 219
11140.17 236
11141.16 206
11142.16 238
11143.16 214
11144.15 227
11145.15 235
11146.15 246
11147.14 230
11148.14 246
11149.14 255
11150.14 233
11151.13 240
11152.13 187
11153.13 232
11154.13 242
11155.12 206
11156.12 226
11157.12 221
11158.12 229
11159.11 241
11160.11 187
11161.11 183
11162.11 213
11163.10 230
11164.10 237
11165.10 244
11166.10 231
11167.10 216
11168.09 200
11169.09 214
11170.09 212
11171.09 220
11172.09 215
11173.08 239
11174.08 192
11175.08 228
11176.08 199
11177.08 198
11178.08 203
11179.08 209
11180.07 202
11181.07 205
11182.07 259
11183.07 216
11184.07 198
11185.07 212
11186.07 212
11187.06 230
11188.06 244
11189.06 167
11190.06 189
11191.06 208
11192.06 210
11193.06 215
11194.06 199
11195.06 220
11196.06 223
11197.06 237
11198.06 213
11199.05 207
11200.05 199
11201.05 219
11202.05 206
11203.05 175
11204.05 209
11205.05 245
11206.05 202
11207.05 195
11208.05 197
11209.05 194
11210.05 210
11211.05 204
11212.05 169
11213.05 177
11214.05 179
11215.05 191
11216.05 215
11217.05 191
11218.05 191
11219.05 181
11220.05 210
11221.05 193
11222.05 203
11223.05 203
11224.05 203
11225.06 182
11226.06 175
11227.06 172
11228.06 208
11229.06 215
11230.06 194
11231.06 205
11232.06 204
11233.06 226
11234.06 186
11235.06 185
11236.06 195
11237.07 179
11238.07 201
11239.07 220
11240.07 223
11241.07 195
11242.07 185
11243.07 175
11244.07 203
11245.08 178
11246.08 184
11247.08 229
11248.08 218
11249.08 183
11250.08 185
11251.09 213
11252.09 203
11253.09 201
11254.09 218
11255.09 206
11256.10 172
11257.10 202
11258.10 179
11259.10 188
11260.10 203
11261.11 204
11262.11 189
11263.11 187
11264.11 203
11265.11 203
11266.12 225
11267.12 186
11268.12 182
11269.12 187
11270.13 222
11271.13 203
11272.13 229
11273.14 199
11274.14 227
11275.14 217
11276.14 196
11277.15 199
11278.15 256
11279.15 213
11280.16 225
11281.16 217
11282.16 239
11283.17 228
11284.17 235
11285.17 185
11286.17 167
11287.18 200
11288.18 229
11289.18 190
11290.19 169
11291.19 193
11292.20 192
11293.20 199
11294.20 194
11295.21 193
11296.21 183
11297.21 222
11298.22 203
11299.22 223
11300.23 204
11301.23 189
11302.23 180
11303.24 188
11304.24 205
11305.25 182
11306.25 180
11307.25 177
11308.26 184
11309.26 186
11310.27 235
11311.27 226
11312.28 225
11313.28 221
11314.29 245
11315.29 219
11316.29 221
11317.30 259
11318.30 196
11319.31 228
11320.31 228
11321.32 223
11322.32 198
11323.33 182
11324.33 198
11325.34 176
11326.34 191
11327.35 169
11328.35 187
11329.36 212
11330.36 192
11331.37 164
11332.38 206
11333.38 218
11334.39 193
11335.39 206
11336.40 222
11337.40 215
11338.41 226
11339.41 216
11340.42 241
11341.43 234
11342.43 202
11343.44 245
11344.44 229
11345.45 210
11346.46 190
11347.46 206
11348.47 163
11349.47 195
11350.48 199
11351.49 172
11352.49 161
11353.50 174
11354.50 208
11355.51 194
11356.52 178
11357.52 193
11358.53 200
11359.54 218
11360.54 182
11361.55 154
11362.56 179
11363.56 171
11364.57 211
11365.58 138
11366.58 171
11367.59 185
11368.60 173
11369.61 146
11370.61 169
11371.62 170
11372.63 163
11373.63 156
11374.64 192
11375.65 190
11376.66 201
11377.66 163
11378.67 181
11379.68 169
11380.69 186
11381.69 171
11382.70 172
11383.71 169
11384.72 168
11385.72 176
11386.73 189
11387.74 186
11388.75 157
11389.76 184
11390.76 173
11391.77 174
11392.78 197
11393.79 193
11394.80 166
11395.80 195
11396.81 158
11397.82 148
11398.83 165
11399.84 179
11400.85 187
11401.85 185
11402.86 183
11403.87 185
11404.88 192
11405.89 195
11406.90 179
11407.91 151
11408.91 155
11409.92 164
11410.93 221
11411.94 172
11412.95 171
11413.96 158
11414.97 183
11415.98 193
11416.99 155
11418.00 172
11419.00 184
11420.01 194
11421.02 177
11422.03 188
11423.04 154
11424.05 168
11425.06 178
11426.07 172
11427.08 167
11428.09 177
11429.10 160
11430.11 161
11431.12 171
11432.13 152
11433.14 160
11434.15 173
11435.16 159
11436.17 143
11437.18 145
11438.19 164
11439.20 157
11440.21 193
11441.22 170
11442.23 180
11443.24 179
11444.25 165
11445.26 178
11446.27 179
11447.28 166
11448.29 189
11449.30 202
11450.31 152
11451.32 116
11452.33 157
11453.34 200
11454.36 183
11455.37 156
11456.38 167
11457.39 156
11458.40 180
11459.41 152
11460.42 177
11461.43 166
11462.44 192
11463.45 174
11464.47 184
11465.48 202
11466.49 158
11467.50 167
11468.51 140
11469.52 158
11470.53 161
11471.55 200
11472.56 154
11473.57 152
11474.58 166
11475.59 171
11476.60 156
11477.62 162
11478.63 159
11479.64 135
11480.65 142
11481.66 158
11482.68 173
11483.69 147
11484.70 183
11485.71 175
11486.72 179
11487.74 142
11488.75 146
11489.76 144
11490.77 163
11491.79 159
11492.80 153
11493.81 146
11494.82 167
11495.84 151
11496.85 151
11497.86 168
11498.87 159
11499.89 160
11500.90 169
11501.91 147
11502.93 133
11503.94 151
11504.95 176
11505.96 138
11506.98 134
11507.99 132
11509.00 156
11510.02 182
11511.03 151
11512.04 156
11513.06 168
11514.07 161
11515.08 147
11516.10 161
11517.11 164
11518.13 132
11519.14 159
11520.15 167
11521.17 147
11522.18 137
11523.19 152
11524.21 162
11525.22 186
11526.24 147
11527.25 153
11528.26 165
11529.28 150
11530.29 136
11531.31 154
11532.32 156
11533.33 164
11534.35 151
11535.36 131
11536.38 134
11537.39 119
11538.41 153
11539.42 164
11540.44 127
11541.45 122
11542.47 156
11543.48 166
11544.49 174
11545.51 174
11546.52 134
11547.54 154
11548.55 167
11549.57 179
11550.58 148
11551.60 146
11552.61 149
11553.63 145
11554.64 156
11555.66 138
11556.68 144
11557.69 153
11558.71 135
11559.72 134
11560.74 163
11561.75 145
11562.77 154
11563.78 153
11564.80 136
11565.82 144
11566.83 129
11567.85 156
11568.86 148
11569.88 138
11570.89 136
11571.91 124
11572.93 136
11573.94 146
11574.96 134
11575.97 156
11576.99 152
11578.01 115
11579.02 153
11580.04 153
11581.06 148
11582.07 153
11583.09 141
11584.11 134
11585.12 148
11586.14 173
11587.16 147
11588.17 141
11589.19 141
11590.21 129
11591.22 167
11592.24 163
11593.26 161
11594.27 145
11595.29 148
11596.31 172
11597.32 159
11598.34 164
11599.36 159
11600.38 158
11601.39 176
11602.41 165
11603.43 157
11604.45 145
11605.46 184
11606.48 162
11607.50 179
11608.52 177
11609.53 157
11610.55 151
11611.57 135
11612.59 140
11613.60 137
11614.62 157
11615.64 171
11616.66 146
11617.68 115
11618.69 127
11619.71 167
11620.73 166
11621.75 134
11622.77 176
11623.78 162
11624.80 146
11625.82 157
11626.84 149
11627.86 133
11628.88 139
11629.90 155
11630.91 172
11631.93 160
11632.95 155
11633.97 120
11634.99 141
11636.01 134
11637.03 129
11638.05 127
11639.06 149
11640.08 143
11641.10 131
11642.12 163
11643.14 154
11644.16 171
11645.18 139
11646.20 132
11647.22 136
11648.24 163
11649.26 138
11650.28 119
11651.30 151
11652.31 148
11653.33 147
11654.35 151
11655.37 141
11656.39 152
11657.41 147
11658.43 151
11659.45 165
11660.47 136
11661.49 147
11662.51 158
11663.53 120
11664.55 139
11665.57 146
11666.59 167
11667.61 163
11668.63 162
11669.65 143
11670.67 148
11671.69 125
11672.71 160
11673.73 131
11674.76 126
11675.78 126
11676.80 140
11677.82 129
11678.84 148
11679.86 152
11680.88 134
11681.90 140
11682.92 134
11683.94 142
11684.96 148
11685.98 149
11687.00 140
11688.03 136
11689.05 146
11690.07 157
11691.09 126
11692.11 126
11693.13 140
11694.15 136
11695.17 159
11696.20 150
11697.22 158
11698.24 121
11699.26 139
11700.28 154
11701.30 135
11702.33 151
11703.35 149
11704.37 155
11705.39 159
11706.41 128
11707.44 155
11708.46 150
11709.48 157
11710.50 145
11711.52 143
11712.55 170
11713.57 178
11714.59 122
11715.61 132
11716.63 129
11717.66 147
11718.68 140
11719.70 155
11720.72 119
11721.75 127
11722.77 143
11723.79 136
11724.82 119
11725.84 132
11726.86 139
11727.88 147
11728.91 130
11729.93 141
11730.95 170
11731.98 140
11733.00 136
11734.02 129
11735.04 130
11736.07 140
11737.09 150
11738.11 152
11739.14 149
11740.16 129
11741.18 141
11742.21 173
11743.23 159
11744.25 155
11745.28 167
11746.30 146
11747.33 134
11748.35 164
11749.37 127
11750.40 166
11751.42 150
11752.44 139
11753.47 153
11754.49 154
11755.52 189
11756.54 146
11757.57 134
11758.59 134
11759.61 134
11760.64 168
11761.66 143
11762.69 162
11763.71 139
11764.74 131
11765.76 108
11766.78 148
11767.81 126
11768.83 154
11769.86 148
11770.88 141
11771.91 141
11772.93 140
11773.96 150
11774.98 140
11776.01 158
11777.03 182
11778.06 133
11779.08 154
11780.11 165
11781.13 148
11782.16 153
11783.18 155
11784.21 165
11785.23 161
11786.26 160
11787.28 139
11788.31 163
11789.34 149
11790.36 149
11791.39 175
11792.41 160
11793.44 152
11794.46 166
11795.49 180
11796.52 170
11797.54 169
11798.57 182
11799.59 158
11800.62 173
11801.65 169
11802.67 175
11803.70 210
11804.72 171
11805.75 187
11806.78 158
11807.80 161
11808.83 164
11809.86 182
11810.88 166
11811.91 174
11812.93 174
11813.96 154
11814.99 155
11816.01 151
11817.04 177
11818.07 166
11819.10 169
11820.12 164
11821.15 171
11822.18 159
11823.20 174
11824.23 150
11825.26 177
11826.28 170
11827.31 155
11828.34 168
11829.37 191
11830.39 161
11831.42 155
11832.45 166
11833.48 153
11834.50 170
11835.53 155
11836.56 170
11837.59 155
11838.61 143
11839.64 158
11840.67 160
11841.70 161
11842.72 145
11843.75 144
11844.78 155
11845.81 141
11846.84 181
11847.86 175
11848.89 164
11849.92 130
11850.95 139
11851.98 183
11853.01 189
11854.03 195
11855.06 162
11856.09 168
11857.12 171
11858.15 174
11859.18 154
11860.20 187
11861.23 166
11862.26 178
11863.29 155
11864.32 157
11865.35 144
11866.38 164
11867.41 183
11868.44 185
11869.46 153
11870.49 202
11871.52 201
11872.55 174
11873.58 159
11874.61 167
11875.64 197
11876.67 166
11877.70 158
11878.73 164
11879.76 170
11880.79 160
11881.82 133
11882.85 163
11883.88 200
11884.91 183
11885.93 171
11886.96 205
11887.99 199
11889.02 224
11890.05 193
11891.08 184
11892.11 152
11893.14 205
11894.17 198
11895.20 179
11896.23 186
11897.26 161
11898.30 173
11899.33 220
11900.36 235
11901.39 248
11902.42 273
11903.45 263
11904.48 259
11905.51 229
11906.54 227
11907.57 216
11908.60 246
11909.63 219
11910.66 215
11911.69 206
11912.72 193
11913.75 200
11914.79 208
11915.82 193
11916.85 222
11917.88 225
11918.91 181
11919.94 199
11920.97 204
11922.00 193
11923.04 199
11924.07 239
11925.10 237
11926.13 247
11927.16 264
11928.19 304
11929.22 309
11930.26 328
11931.29 390
11932.32 372
11933.35 341
11934.38 337
11935.41 353
11936.45 294
11937.48 306
11938.51 253
11939.54 249
11940.58 229
11941.61 220
11942.64 237
11943.67 201
11944.70 196
11945.74 210
11946.77 175
11947.80 183
11948.83 206
11949.87 197
11950.90 196
11951.93 173
11952.96 192
11954.00 214
11955.03 216
11956.06 181
11957.09 189
11958.13 166
11959.16 209
11960.19 204
11961.23 178
11962.26 176
11963.29 162
11964.33 196
11965.36 163
11966.39 179
11967.43 164
11968.46 192
11969.49 166
11970.53 219
11971.56 174
11972.59 193
11973.63 157
11974.66 186
11975.69 192
11976.73 173
11977.76 175
11978.79 208
11979.83 186
11980.86 165
11981.90 187
11982.93 150
11983.96 186
11985.00 182
11986.03 205
11987.07 156
11988.10 169
11989.13 155
11990.17 177
11991.20 193
11992.24 195
11993.27 177
11994.31 190
11995.34 175
11996.38 148
11997.41 192
11998.44 189
11999.48 172
12000.51 171
12001.55 203
12002.58 156
12003.62 185
12004.65 175
12005.69 174
12006.72 141
12007.76 175
12008.79 185
12009.83 175
12010.86 190
12011.90 196
12012.93 202
12013.97 200
12015.00 228
12016.04 210
12017.08 204
12018.11 175
12019.15 196
12020.18 216
12021.22 201
12022.25 197
12023.29 227
12024.32 210
12025.36 220
12026.40 188
12027.43 189
12028.47 196
12029.50 167
12030.54 181
12031.58 173
12032.61 176
12033.65 200
12034.68 182
12035.72 164
12036.76 185
12037.79 170
12038.83 179
12039.87 174
12040.90 168
12041.94 176
12042.98 149
12044.01 181
12045.05 167
12046.09 175
12047.12 147
12048.16 174
12049.20 168
12050.23 165
12051.27 140
12052.31 166
12053.34 159
12054.38 169
12055.42 186
12056.45 195
12057.49 160
12058.53 155
12059.57 171
12060.60 150
12061.64 160
12062.68 146
12063.72 182
12064.75 165
12065.79 148
12066.83 147
12067.87 134
12068.90 139
12069.94 166
12070.98 168
12072.02 192
12073.06 172
12074.09 153
12075.13 172
12076.17 149
12077.21 166
12078.24 201
12079.28 169
12080.32 179
12081.36 177
12082.40 149
12083.44 148
12084.47 117
12085.51 171
12086.55 166
12087.59 171
12088.63 144
12089.67 144
12090.71 169
12091.74 156
12092.78 148
12093.82 147
12094.86 171
12095.90 155
12096.94 177
12097.98 133
12099.02 154
12100.05 166
12101.09 197
12102.13 165
12103.17 199
12104.21 177
12105.25 156
12106.29 174
12107.33 185
12108.37 178
12109.41 166
12110.45 152
12111.49 155
12112.53 147
12113.57 153
12114.61 144
12115.65 145
12116.69 146
12117.72 120
12118.76 145
12119.80 134
12120.84 140
12121.88 155
12122.92 166
12123.96 138
12125.00 150
12126.04 128
12127.08 139
12128.12 131
12129.17 140
12130.21 147
12131.25 151
12132.29 157
12133.33 142
12134.37 154
12135.41 134
12136.45 153
12137.49 158
12138.53 168
12139.57 147
12140.61 162
12141.65 162
12142.69 148
12143.73 135
12144.77 144
12145.82 150
12146.86 146
12147.90 132
12148.94 155
12149.98 152
12151.02 142
12152.06 149
12153.10 120
12154.15 142
12155.19 157
12156.23 132
12157.27 136
12158.31 156
12159.35 143
12160.39 134
12161.44 147
12162.48 147
12163.52 177
12164.56 121
12165.60 158
12166.64 135
12167.69 136
12168.73 127
12169.77 164
12170.81 138
12171.85 130
12172.90 141
12173.94 146
12174.98 163
12176.02 127
12177.07 141
12178.11 140
12179.15 160
12180.19 136
12181.24 173
12182.28 137
12183.32 151
12184.36 147
12185.41 161
12186.45 129
12187.49 143
12188.53 132
12189.58 138
12190.62 183
12191.66 142
12192.71 155
12193.75 141
12194.79 142
12195.84 127
12196.88 189
12197.92 127
12198.97 157
12200.01 147
12201.05 166
12202.10 148
12203.14 148
12204.18 129
12205.23 147
12206.27 161
12207.31 163
12208.36 148
12209.40 144
12210.44 133
12211.49 140
12212.53 157
12213.58 148
12214.62 181
12215.66 134
12216.71 190
12217.75 177
12218.80 194
12219.84 177
12220.88 150
12221.93 168
12222.97 159
12224.02 185
12225.06 175
12226.11 186
12227.15 186
12228.19 202
12229.24 163
12230.28 189
12231.33 171
12232.37 209
12233.42 184
12234.46 180
12235.51 168
12236.55 193
12237.60 182
12238.64 145
12239.69 164
12240.73 172
12241.78 153
12242.82 167
12243.87 138
12244.91 121
12245.96 156
12247.00 138
12248.05 147
12249.09 115
12250.14 136
12251.19 142
12252.23 156
12253.28 137
12254.32 133
12255.37 134
12256.41 179
12257.46 142
12258.51 133
12259.55 149
12260.60 135
12261.64 150
12262.69 137
12263.74 143
12264.78 120
12265.83 162
12266.87 155
12267.92 145
12268.97 130
12270.01 137
12271.06 178
12272.11 152
12273.15 129
12274.20 132
12275.24 147
12276.29 175
12277.34 152
12278.38 160
12279.43 181
12280.48 153
12281.52 161
12282.57 140
12283.62 157
12284.67 124
12285.71 120
12286.76 142
12287.81 142
12288.85 130
12289.90 137
12290.95 156
12292.00 122
12293.04 143
12294.09 129
12295.14 146
12296.18 118
12297.23 166
12298.28 166
12299.33 129
12300.38 119
12301.42 130
12302.47 154
12303.52 136
12304.57 119
12305.61 138
12306.66 160
12307.71 138
12308.76 130
12309.81 130
12310.85 153
12311.90 113
12312.95 143
12314.00 134
12315.05 140
12316.09 133
12317.14 158
12318.19 115
12319.24 131
12320.29 139
12321.34 154
12322.39 138
12323.43 126
12324.48 141
12325.53 122
12326.58 136
12327.63 135
12328.68 153
12329.73 116
12330.78 128
12331.82 129
12332.87 133
12333.92 141
12334.97 127
12336.02 100
12337.07 156
12338.12 138
12339.17 138
12340.22 134
12341.27 120
12342.32 131
12343.37 121
12344.42 116
12345.46 139
12346.51 149
12347.56 117
12348.61 155
12349.66 128
12350.71 131
12351.76 138
12352.81 135
12353.86 133
12354.91 133
12355.96 122
12357.01 170
12358.06 121
12359.11 133
12360.16 137
12361.21 126
12362.26 139
12363.31 129
12364.36 163
12365.41 159
12366.47 143
12367.52 153
12368.57 170
12369.62 163
12370.67 128
12371.72 151
12372.77 169
12373.82 137
12374.87 145
12375.92 180
12376.97 144
12378.02 128
12379.07 133
12380.12 145
12381.18 132
12382.23 115
12383.28 118
12384.33 152
12385.38 141
12386.43 135
12387.48 140
12388.53 130
12389.59 134
12390.64 155
12391.69 144
12392.74 118
12393.79 135
12394.84 159
12395.90 153
12396.95 130
12398.00 148
12399.05 153
12400.10 153
12401.15 147
12402.21 161
12403.26 120
12404.31 143
12405.36 154
12406.41 151
12407.47 147
12408.52 126
12409.57 153
12410.62 145
12411.68 157
12412.73 142
12413.78 147
12414.83 146
12415.89 166
12416.94 151
12417.99 178
12419.04 170
12420.10 155
12421.15 147
12422.20 143
12423.26 140
12424.31 144
12425.36 142
12426.41 137
12427.47 147
12428.52 132
12429.57 142
12430.63 137
12431.68 145
12432.73 131
12433.79 123
12434.84 152
12435.89 187
12436.95 150
12438.00 162
12439.05 179
12440.11 131
12441.16 157
12442.21 125
12443.27 133
12444.32 150
12445.38 114
12446.43 143
12447.48 179
12448.54 128
12449.59 143
12450.65 149
12451.70 158
12452.75 141
12453.81 154
12454.86 154
12455.92 132
12456.97 152
12458.02 111
12459.08 147
12460.13 124
12461.19 159
12462.24 143
12463.30 152
12464.35 122
12465.41 124
12466.46 131
12467.52 154
12468.57 143
12469.63 149
12470.68 173
12471.74 153
12472.79 153
12473.85 170
12474.90 152
12475.96 181
12477.01 165
12478.07 151
12479.12 171
12480.18 173
12481.23 189
12482.29 139
12483.34 155
12484.40 147
12485.45 186
12486.51 184
12487.56 191
12488.62 211
12489.68 236
12490.73 282
12491.79 284
12492.84 318
12493.90 374
12494.95 460
12496.01 440
12497.07 436
12498.12 411
12499.18 379
12500.23 352
12501.29 319
12502.35 294
12503.40 260
12504.46 250
12505.52 199
12506.57 223
12507.63 206
12508.69 169
12509.74 188
12510.80 174
12511.86 187
12512.91 170
12513.97 157
12515.03 195
12516.08 186
12517.14 170
12518.20 178
12519.25 132
12520.31 183
12521.37 167
12522.42 157
12523.48 175
12524.54 161
12525.60 178
12526.65 172
12527.71 171
12528.77 156
12529.82 166
12530.88 160
12531.94 158
12533.00 184
12534.05 188
12535.11 197
12536.17 193
12537.23 186
12538.29 165
12539.34 173
12540.40 165
12541.46 173
12542.52 174
12543.57 158
12544.63 147
12545.69 153
12546.75 139
12547.81 149
12548.87 173
12549.92 168
12550.98 163
12552.04 141
12553.10 159
12554.16 141
12555.22 158
12556.27 150
12557.33 151
12558.39 190
12559.45 159
12560.51 189
12561.57 169
12562.63 148
12563.68 159
12564.74 170
12565.80 126
12566.86 148
12567.92 149
12568.98 192
12570.04 182
12571.10 165
12572.16 176
12573.22 187
12574.28 199
12575.33 210
12576.39 190
12577.45 170
12578.51 167
12579.57 171
12580.63 186
12581.69 161
12582.75 198
12583.81 207
12584.87 190
12585.93 195
12586.99 162
12588.05 133
12589.11 184
12590.17 181
12591.23 212
12592.29 185
12593.35 199
12594.41 172
12595.47 133
12596.53 169
12597.59 159
12598.65 184
12599.71 151
12600.77 159
12601.83 160
12602.89 170
12603.95 172
12605.01 168
12606.07 156
12607.13 164
12608.20 164
12609.26 144
12610.32 157
12611.38 173
12612.44 171
12613.50 152
12614.56 180
12615.62 173
12616.68 158
12617.74 141
12618.81 160
12619.87 154
12620.93 147
12621.99 148
12623.05 139
12624.11 139
12625.17 137
12626.23 140
12627.30 144
12628.36 161
12629.42 130
12630.48 155
12631.54 147
12632.60 178
12633.67 141
12634.73 124
12635.79 123
12636.85 165
12637.91 133
12638.98 151
12640.04 132
12641.10 129
12642.16 146
12643.22 150
12644.29 165
12645.35 135
12646.41 165
12647.47 155
12648.54 146
12649.60 167
12650.66 172
12651.72 138
12652.79 140
12653.85 138
12654.91 147
12655.97 143
12657.04 159
12658.10 143
12659.16 162
12660.22 154
12661.29 165
12662.35 123
12663.41 114
12664.48 118
12665.54 147
12666.60 140
12667.67 124
12668.73 160
12669.79 121
12670.86 149
12671.92 165
12672.98 149
12674.05 121
12675.11 111
12676.17 136
12677.24 153
12678.30 140
12679.36 137
12680.43 160
12681.49 150
12682.56 140
12683.62 132
12684.68 149
12685.75 142
12686.81 154
12687.88 155
12688.94 157
12690.00 151
12691.07 144
12692.13 161
12693.20 148
12694.26 137
12695.33 156
12696.39 163
12697.45 135
12698.52 136
12699.58 137
12700.65 171
12701.71 158
12702.78 138
12703.84 138
12704.91 125
12705.97 120
12707.04 139
12708.10 135
12709.17 130
12710.23 124
12711.30 125
12712.36 137
12713.43 160
12714.49 146
12715.56 113
12716.62 133
12717.69 142
12718.75 149
12719.82 123
12720.88 131
12721.95 140
12723.02 134
12724.08 112
12725.15 135
12726.21 128
12727.28 115
12728.34 134
12729.41 144
12730.48 156
12731.54 137
12732.61 146
12733.67 113
12734.74 140
12735.81 138
12736.87 119
12737.94 120
12739.00 121
12740.07 121
12741.14 120
12742.20 124
12743.27 124
12744.34 142
12745.40 136
12746.47 146
12747.54 141
12748.60 122
12749.67 113
12750.74 130
12751.80 146
12752.87 121
12753.94 103
12755.00 130
12756.07 133
12757.14 112
12758.20 115
12759.27 127
12760.34 135
12761.40 144
12762.47 157
12763.54 145
12764.61 121
12765.67 147
12766.74 148
12767.81 129
12768.88 150
12769.94 142
12771.01 128
12772.08 124
12773.15 121
12774.21 132
12775.28 124
12776.35 138
12777.42 127
12778.49 129
12779.55 151
12780.62 140
12781.69 141
12782.76 149
12783.83 125
12784.89 124
12785.96 140
12787.03 138
12788.10 150
12789.17 133
12790.23 118
12791.30 128
12792.37 129
12793.44 128
12794.51 130
12795.58 161
12796.65 124
12797.71 138
12798.78 143
12799.85 116
12800.92 127
12801.99 131
12803.06 143
12804.13 146
12805.20 132
12806.27 126
12807.33 120
12808.40 120
12809.47 141
12810.54 123
12811.61 114
12812.68 130
12813.75 133
12814.82 150
12815.89 147
12816.96 150
12818.03 129
12819.10 142
12820.17 148
12821.24 115
12822.31 123
12823.38 135
12824.45 142
12825.52 98
12826.59 109
12827.66 119
12828.73 171
12829.80 126
12830.87 123
12831.94 104
12833.01 124
12834.08 116
12835.15 120
12836.22 126
12837.29 143
12838.36 115
12839.43 123
12840.50 119
12841.57 115
12842.64 117
12843.71 116
12844.78 111
12845.85 89
12846.92 126
12847.99 100
12849.06 126
12850.13 103
12851.21 129
12852.28 117
12853.35 121
12854.42 125
12855.49 128
12856.56 130
12857.63 133
12858.70 129
12859.77 103
12860.85 115
12861.92 121
12862.99 113
12864.06 112
12865.13 117
12866.20 112
12867.27 107
12868.35 122
12869.42 136
12870.49 134
12871.56 128
12872.63 113
12873.71 127
12874.78 145
12875.85 113
12876.92 110
12877.99 131
12879.07 115
12880.14 118
12881.21 111
12882.28 112
12883.35 99
12884.43 126
12885.50 136
12886.57 101
12887.64 97
12888.72 126
12889.79 124
12890.86 124
12891.93 93
12893.01 108
12894.08 104
12895.15 120
12896.22 116
12897.30 123
12898.37 100
12899.44 122
12900.52 99
12901.59 131
12902.66 94
12903.74 116
12904.81 144
12905.88 119
12906.96 100
12908.03 97
12909.10 115
12910.18 102
12911.25 104
12912.32 108
12913.40 130
12914.47 125
12915.54 118
12916.62 122
12917.69 113
12918.76 127
12919.84 132
12920.91 109
12921.99 145
12923.06 109
12924.13 128
12925.21 116
12926.28 104
12927.36 104
12928.43 102
12929.50 119
12930.58 100
12931.65 115
12932.73 99
12933.80 144
12934.88 120
12935.95 129
12937.02 134
12938.10 99
12939.17 110
12940.25 119
12941.32 133
12942.40 127
12943.47 128
12944.55 109
12945.62 116
12946.70 89
12947.77 110
12948.85 107
12949.92 135
12951.00 91
12952.07 111
12953.15 121
12954.22 124
12955.30 135
12956.37 107
12957.45 99
12958.52 121
12959.60 102
12960.68 105
12961.75 118
12962.83 95
12963.90 91
12964.98 104
12966.05 114
12967.13 109
12968.20 92
12969.28 114
12970.36 112
12971.43 116
12972.51 112
12973.58 123
12974.66 116
12975.74 117
12976.81 106
12977.89 101
12978.97 101
12980.04 120
12981.12 119
12982.19 128
12983.27 128
12984.35 134
12985.42 115
12986.50 100
12987.58 120
12988.65 116
12989.73 113
12990.81 130
12991.88 105
12992.96 112
12994.04 107
12995.11 112
12996.19 128
12997.27 111
12998.35 134
12999.42 124
13000.50 141
13001.58 119
13002.65 116
13003.73 102
13004.81 105
13005.89 149
13006.96 103
13008.04 103
13009.12 132
13010.20 147
13011.27 119
13012.35 141
13013.43 139
13014.51 117
13015.58 100
13016.66 127
13017.74 119
13018.82 123
13019.90 133
13020.97 117
13022.05 150
13023.13 114
13024.21 109
13025.29 136
13026.37 121
13027.44 125
13028.52 110
13029.60 104
13030.68 123
13031.76 130
13032.84 165
13033.91 138
13034.99 108
13036.07 114
13037.15 130
13038.23 118
13039.31 116
13040.39 113
13041.46 114
13042.54 131
13043.62 111
13044.70 129
13045.78 107
13046.86 120
13047.94 134
13049.02 123
13050.10 101
13051.18 118
13052.26 127
13053.34 127
13054.41 138
13055.49 117
13056.57 112
13057.65 119
13058.73 110
13059.81 100
13060.89 131
13061.97 121
13063.05 117
13064.13 122
13065.21 118
13066.29 126
13067.37 130
13068.45 109
13069.53 127
13070.61 107
13071.69 119
13072.77 134
13073.85 101
13074.93 114
13076.01 123
13077.09 133
13078.17 114
13079.25 122
13080.33 100
13081.41 104
13082.49 114
13083.58 118
13084.66 113
13085.74 106
13086.82 109
13087.90 122
13088.98 146
13090.06 106
13091.14 105
13092.22 133
13093.30 138
13094.38 118
13095.46 102
13096.55 101
13097.63 139
13098.71 108
13099.79 123
13100.87 108
13101.95 125
13103.03 115
13104.12 100
13105.20 136
13106.28 117
13107.36 125
13108.44 119
13109.52 108
13110.60 110
13111.69 120
13112.77 117
13113.85 123
13114.93 130
13116.01 108
13117.10 153
13118.18 139
13119.26 111
13120.34 119
13121.42 90
13122.51 102
13123.59 138
13124.67 111
13125.75 128
13126.84 93
13127.92 125
13129.00 130
13130.08 94
13131.17 116
13132.25 120
13133.33 128
13134.41 136
13135.50 121
13136.58 107
13137.66 113
13138.75 134
13139.83 144
13140.91 118
13141.99 131
13143.08 114
13144.16 120
13145.24 128
13146.33 133
13147.41 90
13148.49 103
13149.58 155
13150.66 119
13151.74 124
13152.83 105
13153.91 106
13154.99 103
13156.08 133
13157.16 110
13158.25 123
13159.33 104
13160.41 116
13161.50 123
13162.58 119
13163.66 109
13164.75 129
13165.83 132
13166.92 111
13168.00 104
13169.08 127
13170.17 131
13171.25 122
13172.34 108
13173.42 120
13174.51 128
13175.59 128
13176.67 115
13177.76 97
13178.84 118
13179.93 106
13181.01 115
13182.10 121
13183.18 98
13184.27 124
13185.35 135
13186.44 152
13187.52 126
13188.61 109
13189.69 128
13190.78 151
13191.86 101
13192.95 116
13194.03 166
13195.12 137
13196.20 113
13197.29 138
13198.37 110
13199.46 131
13200.54 137
13201.63 128
13202.72 141
13203.80 117
13204.89 125
13205.97 103
13207.06 128
13208.14 133
13209.23 107
13210.32 111
13211.40 113
13212.49 129
13213.57 133
13214.66 118
13215.75 114
13216.83 130
13217.92 108
13219.00 123
13220.09 114
13221.18 105
13222.26 110
13223.35 121
13224.44 115
13225.52 120
13226.61 129
13227.70 118
13228.78 140
13229.87 133
13230.96 129
13232.04 122
13233.13 116
13234.22 133
13235.30 128
13236.39 112
13237.48 124
13238.56 133
13239.65 123
13240.74 108
13241.82 112
13242.91 125
13244.00 146
13245.09 119
13246.17 147
13247.26 119
13248.35 135
13249.44 119
13250.52 112
13251.61 146
13252.70 116
13253.79 127
13254.87 106
13255.96 93
13257.05 120
13258.14 120
13259.23 130
13260.31 108
13261.40 118
13262.49 128
13263.58 122
13264.67 120
13265.75 143
13266.84 118
13267.93 136
13269.02 123
13270.11 122
13271.19 126
13272.28 125
13273.37 145
13274.46 143
13275.55 121
13276.64 130
13277.73 123
13278.81 117
13279.90 128
13280.99 110
13282.08 126
13283.17 117
13284.26 104
13285.35 105
13286.44 118
13287.53 157
13288.61 151
13289.70 117
13290.79 138
13291.88 132
13292.97 146
13294.06 126
13295.15 128
13296.24 116
13297.33 143
13298.42 152
13299.51 131
13300.60 122
13301.69 122
13302.78 114
13303.87 137
13304.96 160
13306.05 144
13307.14 163
13308.23 185
13309.32 166
13310.41 134
13311.50 130
13312.59 152
13313.68 164
13314.77 162
13315.86 142
13316.95 128
13318.04 171
13319.13 160
13320.22 158
13321.31 140
13322.40 133
13323.49 156
13324.58 147
13325.67 177
13326.76 141
13327.85 149
13328.94 143
13330.03 165
13331.12 140
13332.21 123
13333.31 133
13334.40 162
13335.49 173
13336.58 153
13337.67 153
13338.76 147
13339.85 149
13340.94 170
13342.03 154
13343.13 126
13344.22 147
13345.31 170
13346.40 143
13347.49 156
13348.58 188
13349.67 184
13350.77 184
13351.86 187
13352.95 146
13354.04 158
13355.13 167
13356.22 198
13357.32 164
13358.41 162
13359.50 169
13360.59 198
13361.68 157
13362.78 205
13363.87 169
13364.96 203
13366.05 222
13367.15 205
13368.24 183
13369.33 188
13370.42 209
13371.52 202
13372.61 218
13373.70 175
13374.79 209
13375.89 193
13376.98 180
13378.07 167
13379.16 173
13380.26 171
13381.35 146
13382.44 151
13383.54 146
13384.63 141
13385.72 166
13386.82 150
13387.91 137
13389.00 142
13390.09 156
13391.19 154
13392.28 170
13393.37 150
13394.47 140
13395.56 157
13396.66 136
13397.75 140
13398.84 143
13399.94 115
13401.03 156
13402.12 154
13403.22 155
13404.31 119
13405.40 129
13406.50 153
13407.59 162
13408.69 132
13409.78 142
13410.88 166
13411.97 168
13413.06 151
13414.16 153
13415.25 148
13416.35 153
13417.44 145
13418.53 135
13419.63 140
13420.72 144
13421.82 137
13422.91 143
13424.01 149
13425.10 129
13426.20 125
13427.29 122
13428.39 138
13429.48 157
13430.58 159
13431.67 131
13432.77 144
13433.86 160
13434.96 159
13436.05 125
13437.15 120
13438.24 170
13439.34 160
13440.43 153
13441.53 134
13442.62 112
13443.72 135
13444.81 154
13445.91 148
13447.01 153
13448.10 147
13449.20 169
13450.29 161
13451.39 156
13452.48 161
13453.58 153
13454.68 159
13455.77 163
13456.87 201
13457.96 151
13459.06 181
13460.16 163
13461.25 195
13462.35 164
13463.44 165
13464.54 193
13465.64 151
13466.73 175
13467.83 176
13468.93 192
13470.02 168
13471.12 183
13472.22 177
13473.31 133
13474.41 153
13475.51 213
13476.60 193
13477.70 224
13478.80 176
13479.89 193
13480.99 162
13482.09 168
13483.18 138
13484.28 166
13485.38 201
13486.48 189
13487.57 206
13488.67 182
13489.77 193
13490.87 182
13491.96 202
13493.06 172
13494.16 189
13495.26 193
13496.35 196
13497.45 217
13498.55 222
13499.65 214
13500.74 250
13501.84 241
13502.94 217
13504.04 217
13505.14 254
13506.23 256
13507.33 217
13508.43 221
13509.53 193
13510.63 203
13511.72 187
13512.82 200
13513.92 196
13515.02 188
13516.12 168
13517.22 192
13518.31 192
13519.41 170
13520.51 192
13521.61 180
13522.71 202
13523.81 172
13524.91 189
13526.01 164
13527.10 187
13528.20 164
13529.30 185
13530.40 158
13531.50 155
13532.60 182
13533.70 192
13534.80 151
13535.90 140
13537.00 145
13538.09 178
13539.19 162
13540.29 143
13541.39 137
13542.49 137
13543.59 157
13544.69 148
13545.79 173
13546.89 139
13547.99 127
13549.09 155
13550.19 168
13551.29 148
13552.39 127
13553.49 179
13554.59 150
13555.69 144
13556.79 148
13557.89 156
13558.99 167
13560.09 159
13561.19 140
13562.29 160
13563.39 138
13564.49 127
13565.59 164
13566.69 151
13567.79 152
13568.89 129
13569.99 145
13571.09 156
13572.20 146
13573.30 153
13574.40 193
13575.50 148
13576.60 168
13577.70 138
13578.80 137
13579.90 133
13581.00 135
13582.10 138
13583.20 142
13584.31 134
13585.41 139
13586.51 152
13587.61 160
13588.71 146
13589.81 147
13590.91 178
13592.02 146
13593.12 123
13594.22 109
13595.32 181
13596.42 138
13597.52 152
13598.63 161
13599.73 159
13600.83 166
13601.93 157
13603.03 173
13604.14 143
13605.24 143
13606.34 148
13607.44 172
13608.54 159
13609.65 158
13610.75 149
13611.85 151
13612.95 144
13614.06 140
13615.16 135
13616.26 143
13617.36 151
13618.47 171
13619.57 160
13620.67 125
13621.77 135
13622.88 146
13623.98 162
13625.08 120
13626.18 137
13627.29 144
13628.39 149
13629.49 122
13630.60 128
13631.70 143
13632.80 157
13633.91 140
13635.01 135
13636.11 131
13637.22 146
13638.32 150
13639.42 131
13640.53 143
13641.63 127
13642.73 151
13643.84 140
13644.94 147
13646.04 138
13647.15 113
13648.25 143
13649.36 123
13650.46 118
13651.56 111
13652.67 135
13653.77 140
13654.88 132
13655.98 140
13657.08 161
13658.19 160
13659.29 158
13660.40 151
13661.50 143
13662.60 120
13663.71 140
13664.81 161
13665.92 142
13667.02 114
13668.13 122
13669.23 135
13670.34 125
13671.44 129
13672.55 127
13673.65 135
13674.76 138
13675.86 117
13676.97 121
13678.07 140
13679.18 130
13680.28 130
13681.39 145
13682.49 128
13683.60 116
13684.70 140
13685.81 147
13686.91 118
13688.02 116
13689.12 150
13690.23 155
13691.33 138
13692.44 148
13693.55 143
13694.65 135
13695.76 144
13696.86 143
13697.97 132
13699.07 140
13700.18 121
13701.29 140
13702.39 136
13703.50 145
13704.60 146
13705.71 157
13706.82 136
13707.92 119
13709.03 137
13710.14 163
13711.24 166
13712.35 161
13713.45 150
13714.56 159
13715.67 174
13716.77 127
13717.88 160
13718.99 158
13720.09 169
13721.20 148
13722.31 141
13723.41 134
13724.52 136
13725.63 166
13726.74 175
13727.84 175
13728.95 166
13730.06 160
13731.16 180
13732.27 177
13733.38 160
13734.49 186
13735.59 155
13736.70 157
13737.81 171
13738.91 191
13740.02 212
13741.13 157
13742.24 194
13743.35 196
13744.45 175
13745.56 172
13746.67 173
13747.78 190
13748.88 193
13749.99 163
13751.10 179
13752.21 218
13753.32 185
13754.42 178
13755.53 217
13756.64 215
13757.75 198
13758.86 199
13759.97 231
13761.07 197
13762.18 174
13763.29 201
13764.40 241
13765.51 269
13766.62 260
13767.72 313
13768.83 314
13769.94 304
13771.05 345
13772.16 376
13773.27 412
13774.38 313
13775.49 331
13776.60 366
13777.70 348
13778.81 291
13779.92 292
13781.03 297
13782.14 289
13783.25 229
13784.36 226
13785.47 226
13786.58 199
13787.69 195
13788.80 209
13789.91 199
13791.02 180
13792.13 180
13793.24 192
13794.35 189
13795.45 184
13796.56 175
13797.67 165
13798.78 149
13799.89 168
13801.00 182
13802.11 175
13803.22 185
13804.33 186
13805.44 213
13806.55 202
13807.67 187
13808.78 208
13809.89 211
13811.00 205
13812.11 212
13813.22 208
13814.33 209
13815.44 188
13816.55 174
13817.66 201
13818.77 189
13819.88 158
13820.99 165
13822.10 184
13823.21 204
13824.32 150
13825.44 148
13826.55 154
13827.66 144
13828.77 130
13829.88 188
13830.99 191
13832.10 168
13833.21 172
13834.32 173
13835.44 150
13836.55 151
13837.66 166
13838.77 165
13839.88 167
13840.99 156
13842.10 139
13843.22 174
13844.33 176
13845.44 173
13846.55 160
13847.66 179
13848.78 178
13849.89 202
13851.00 186
13852.11 169
13853.22 136
13854.34 174
13855.45 191
13856.56 183
13857.67 167
13858.78 178
13859.90 213
13861.01 187
13862.12 178
13863.23 195
13864.35 186
13865.46 225
13866.57 192
13867.68 196
13868.80 191
13869.91 227
13871.02 201
13872.14 174
13873.25 174
13874.36 159
13875.47 209
13876.59 184
13877.70 194
13878.81 152
13879.93 161
13881.04 157
13882.15 190
13883.27 172
13884.38 157
13885.49 204
13886.61 181
13887.72 185
13888.83 182
13889.95 172
13891.06 164
13892.17 164
13893.29 169
13894.40 144
13895.52 150
13896.63 175
13897.74 167
13898.86 164
13899.97 181
13901.09 189
13902.20 195
13903.31 188
13904.43 163
13905.54 166
13906.66 156
13907.77 158
13908.89 143
13910.00 180
13911.11 167
13912.23 156
13913.34 159
13914.46 157
13915.57 167
13916.69 160
13917.80 166
13918.92 188
13920.03 163
13921.15 168
13922.26 150
13923.38 148
13924.49 157
13925.61 156
13926.72 167
13927.84 187
13928.95 144
13930.07 143
13931.18 158
13932.30 155
13933.41 193
13934.53 176
13935.64 163
13936.76 177
13937.87 171
13938.99 174
13940.10 171
13941.22 139
13942.34 174
13943.45 147
13944.57 164
13945.68 160
13946.80 165
13947.91 162
13949.03 161
13950.15 150
13951.26 172
13952.38 180
13953.49 153
13954.61 166
13955.73 164
13956.84 152
13957.96 143
13959.08 155
13960.19 172
13961.31 174
13962.43 151
13963.54 172
13964.66 175
13965.78 158
13966.89 143
13968.01 185
13969.13 188
13970.24 176
13971.36 172
13972.48 166
13973.59 174
13974.71 150
13975.83 148
13976.94 155
13978.06 152
13979.18 169
13980.30 184
13981.41 148
13982.53 166
13983.65 163
13984.76 198
13985.88 184
13987.00 175
13988.12 164
13989.23 178
13990.35 196
13991.47 185
13992.59 180
13993.71 178
13994.82 208
13995.94 186
13997.06 187
13998.18 148
13999.29 169
14000.41 181
14001.53 196
14002.65 211
14003.77 179
14004.88 207
14006.00 215
14007.12 221
14008.24 174
14009.36 214
14010.48 202
14011.59 196
14012.71 185
14013.83 182
14014.95 191
14016.07 202
14017.19 211
14018.31 204
14019.43 225
14020.54 221
14021.66 246
14022.78 245
14023.90 208
14025.02 216
14026.14 245
14027.26 240
14028.38 232
14029.50 209
14030.62 199
14031.73 225
14032.85 209
14033.97 178
14035.09 189
14036.21 195
14037.33 188
14038.45 185
14039.57 194
14040.69 195
14041.81 201
14042.93 206
14044.05 187
14045.17 203
14046.29 201
14047.41 218
14048.53 179
14049.65 163
14050.77 167
14051.89 180
14053.01 160
14054.13 170
14055.25 190
14056.37 193
14057.49 197
14058.61 226
14059.73 219
14060.85 216
14061.97 225
14063.09 225
14064.21 235
14065.33 217
14066.45 208
14067.57 217
14068.70 222
14069.82 220
14070.94 206
14072.06 223
14073.18 221
14074.30 195
14075.42 243
14076.54 299
14077.66 243
14078.78 234
14079.91 240
14081.03 268
14082.15 272
14083.27 254
14084.39 251
14085.51 261
14086.63 304
14087.75 274
14088.88 296
14090.00 280
14091.12 255
14092.24 260
14093.36 314
14094.48 310
14095.61 305
14096.73 341
14097.85 354
14098.97 331
14100.09 346
14101.22 324
14102.34 366
14103.46 330
14104.58 291
14105.71 305
14106.83 320
14107.95 277
14109.07 246
14110.19 235
14111.32 222
14112.44 215
14113.56 204
14114.68 197
14115.81 179
14116.93 182
14118.05 189
14119.18 206
14120.30 209
14121.42 216
14122.54 205
14123.67 210
14124.79 165
14125.91 165
14127.04 185
14128.16 214
14129.28 202
14130.41 203
14131.53 178
14132.65 164
14133.78 205
14134.90 215
14136.02 171
14137.15 207
14138.27 193
14139.39 192
14140.52 192
14141.64 199
14142.76 172
14143.89 168
14145.01 190
14146.13 177
14147.26 183
14148.38 180
14149.51 158
14150.63 173
14151.75 168
14152.88 183
14154.00 186
14155.13 166
14156.25 172
14157.38 198
14158.50 190
14159.62 155
14160.75 175
14161.87 168
14163.00 150
14164.12 148
14165.25 188
14166.37 159
14167.50 153
14168.62 158
14169.75 157
14170.87 155
14172.00 162
14173.12 174
14174.25 151
14175.37 153
14176.50 155
14177.62 156
14178.75 161
14179.87 175
14181.00 145
14182.12 160
14183.25 165
14184.37 150
14185.50 159
14186.62 179
14187.75 161
14188.87 160
14190.00 167
14191.13 172
14192.25 164
14193.38 167
14194.50 167
14195.63 143
14196.75 178
14197.88 161
14199.01 181
14200.13 158
14201.26 161
14202.38 161
14203.51 142
14204.64 147
14205.76 162
14206.89 149
14208.01 151
14209.14 155
14210.27 141
14211.39 112
14212.52 150
14213.65 159
14214.77 152
14215.90 150
14217.03 135
14218.15 136
14219.28 128
14220.41 156
14221.53 125
14222.66 118
14223.79 155
14224.91 170
14226.04 158
14227.17 156
14228.30 126
14229.42 117
14230.55 142
14231.68 143
14232.80 162
14233.93 129
14235.06 135
14236.19 131
14237.31 138
14238.44 126
14239.57 149
14240.70 155
14241.82 124
14242.95 157
14244.08 137
14245.21 141
14246.34 112
14247.46 131
14248.59 155
14249.72 124
14250.85 130
14251.98 113
14253.10 123
14254.23 150
14255.36 142
14256.49 153
14257.62 123
14258.74 126
14259.87 124
14261.00 120
14262.13 131
14263.26 127
14264.39 136
14265.52 138
14266.64 166
14267.77 127
14268.90 107
14270.03 133
14271.16 125
14272.29 125
14273.42 126
14274.55 128
14275.68 149
14276.80 144
14277.93 107
14279.06 122
14280.19 127
14281.32 150
14282.45 147
14283.58 117
14284.71 103
14285.84 142
14286.97 141
14288.10 119
14289.23 117
14290.36 117
14291.49 110
14292.62 134
14293.75 111
14294.87 107
14296.00 112
14297.13 124
14298.26 132
14299.39 133
14300.52 148
14301.65 115
14302.78 110
14303.91 133
14305.04 116
14306.17 107
14307.31 133
14308.44 118
14309.57 139
14310.70 110
14311.83 114
14312.96 113
14314.09 108
14315.22 124
14316.35 135
14317.48 140
14318.61 98
14319.74 95
14320.87 139
14322.00 110
14323.13 100
14324.26 128
14325.40 135
14326.53 132
14327.66 124
14328.79 124
14329.92 111
14331.05 122
14332.18 117
14333.31 102
14334.44 113
14335.58 141
14336.71 129
14337.84 113
14338.97 116
14340.10 94
14341.23 122
14342.37 127
14343.50 117
14344.63 115
14345.76 108
14346.89 117
14348.02 122
14349.16 116
14350.29 128
14351.42 112
14352.55 121
14353.68 106
14354.82 88
14355.95 95
14357.08 113
14358.21 92
14359.35 88
14360.48 95
14361.61 85
14362.74 97
14363.87 113
14365.01 88
14366.14 97
14367.27 116
14368.41 119
14369.54 109
14370.67 100
14371.80 95
14372.94 99
14374.07 103
14375.20 111
14376.34 121
14377.47 111
14378.60 101
14379.73 105
14380.87 121
14382.00 92
14383.13 115
14384.27 131
14385.40 130
14386.53 118
14387.67 107
14388.80 101
14389.93 110
14391.07 99
14392.20 107
14393.34 95
14394.47 105
14395.60 105
14396.74 105
14397.87 109
14399.00 92
14400.14 138
14401.27 98
14402.41 121
14403.54 123
14404.67 107
14405.81 117
14406.94 106
14408.08 96
14409.21 104
14410.35 119
14411.48 119
14412.61 109
14413.75 97
14414.88 114
14416.02 108
14417.15 117
14418.29 111
14419.42 119
14420.56 112
14421.69 114
14422.83 106
14423.96 125
14425.10 89
14426.23 110
14427.37 106
14428.50 96
14429.64 102
14430.77 83
14431.91 106
14433.04 116
14434.18 116
14435.31 133
14436.45 104
14437.58 87
14438.72 110
14439.85 103
14440.99 102
14442.13 103
14443.26 101
14444.40 99
14445.53 104
14446.67 102
14447.80 93
14448.94 101
14450.08 95
14451.21 116
14452.35 103
14453.48 108
14454.62 98
14455.76 108
14456.89 97
14458.03 89
14459.16 113
14460.30 107
14461.44 116
14462.57 121
14463.71 111
14464.85 115
14465.98 119
14467.12 126
14468.26 101
14469.39 111
14470.53 135
14471.67 110
14472.80 111
14473.94 126
14475.08 116
14476.21 120
14477.35 136
14478.49 101
14479.62 102
14480.76 102
14481.90 115
14483.04 127
14484.17 108
14485.31 99
14486.45 115
14487.59 122
14488.72 94
14489.86 107
14491.00 101
14492.14 107
14493.27 110
14494.41 115
14495.55 110
14496.69 101
14497.82 98
14498.96 116
14500.10 110
14501.24 102
14502.38 115
14503.51 114
14504.65 124
14505.79 100
14506.93 105
14508.07 99
14509.20 107
14510.34 105
14511.48 109
14512.62 84
14513.76 83
14514.90 101
14516.03 111
14517.17 90
14518.31 94
14519.45 111
14520.59 125
14521.73 113
14522.87 98
14524.01 103
14525.14 99
14526.28 114
14527.42 104
14528.56 98
14529.70 112
14530.84 122
14531.98 121
14533.12 103
14534.26 91
14535.40 102
14536.54 105
14537.67 106
14538.81 91
14539.95 89
14541.09 98
14542.23 103
14543.37 99
14544.51 105
14545.65 119
14546.79 108
14547.93 92
14549.07 106
14550.21 97
14551.35 91
14552.49 99
14553.63 100
14554.77 106
14555.91 99
14557.05 75
14558.19 95
14559.33 83
14560.47 88
14561.61 99
14562.75 119
14563.89 93
14565.03 98
14566.17 101
14567.31 110
14568.45 102
14569.60 110
14570.74 92
14571.88 90
14573.02 117
14574.16 131
14575.30 102
14576.44 83
14577.58 107
14578.72 102
14579.86 121
14581.00 101
14582.14 103
14583.29 108
14584.43 98
14585.57 96
14586.71 116
14587.85 109
14588.99 109
14590.13 110
14591.28 115
14592.42 104
14593.56 122
14594.70 108
14595.84 115
14596.98 97
14598.13 99
14599.27 114
14600.41 79
14601.55 121
14602.69 103
14603.83 114
14604.98 125
14606.12 116
14607.26 130
14608.40 134
14609.54 83
14610.69 107
14611.83 100
14612.97 91
14614.11 100
14615.26 122
14616.40 102
14617.54 108
14618.68 107
14619.83 113
14620.97 123
14622.11 113
14623.25 115
14624.40 131
14625.54 123
14626.68 115
14627.83 109
14628.97 116
14630.11 116
14631.25 127
14632.40 127
14633.54 103
14634.68 116
14635.83 125
14636.97 122
14638.11 117
14639.26 116
14640.40 132
14641.54 105
14642.69 122
14643.83 93
14644.97 99
14646.12 100
14647.26 114
14648.41 117
14649.55 97
14650.69 113
14651.84 115
14652.98 115
14654.13 111
14655.27 136
14656.41 108
14657.56 86
14658.70 114
14659.85 103
14660.99 116
14662.13 115
14663.28 115
14664.42 120
14665.57 112
14666.71 110
14667.86 109
14669.00 112
14670.14 122
14671.29 129
14672.43 128
14673.58 107
14674.72 105
14675.87 134
14677.01 142
14678.16 108
14679.30 111
14680.45 115
14681.59 109
14682.74 101
14683.88 81
14685.03 86
14686.17 91
14687.32 115
14688.46 118
14689.61 105
14690.75 96
14691.90 109
14693.05 132
14694.19 85
14695.34 88
14696.48 123
14697.63 130
14698.77 105
14699.92 91
14701.06 106
14702.21 101
14703.36 117
14704.50 107
14705.65 86
14706.79 93
14707.94 89
14709.09 105
14710.23 106
14711.38 103
14712.53 95
14713.67 108
14714.82 123
14715.96 109
14717.11 100
14718.26 108
14719.40 96
14720.55 97
14721.70 81
14722.84 93
14723.99 126
14725.14 112
14726.28 93
14727.43 114
14728.58 98
14729.72 111
14730.87 107
14732.02 96
14733.16 98
14734.31 115
14735.46 111
14736.61 99
14737.75 101
14738.90 122
14740.05 101
14741.20 108
14742.34 87
14743.49 90
14744.64 99
14745.79 104
14746.93 97
14748.08 104
14749.23 94
14750.38 103
14751.52 109
14752.67 118
14753.82 86
14754.97 107
14756.11 88
14757.26 98
14758.41 80
14759.56 106
14760.71 102
14761.86 100
14763.00 88
14764.15 98
14765.30 102
14766.45 96
14767.60 95
14768.74 115
14769.89 126
14771.04 99
14772.19 106
14773.34 109
14774.49 97
14775.64 97
14776.79 96
14777.93 87
14779.08 85
14780.23 113
14781.38 84
14782.53 109
14783.68 83
14784.83 101
14785.98 93
14787.13 111
14788.28 103
14789.42 98
14790.57 85
14791.72 113
14792.87 92
14794.02 91
14795.17 88
14796.32 103
14797.47 100
14798.62 110
14799.77 89
14800.92 99
14802.07 115
14803.22 101
14804.37 91
14805.52 110
14806.67 110
14807.82 96
14808.97 89
14810.12 96
14811.27 79
14812.42 104
14813.57 93
14814.72 86
14815.87 86
14817.02 96
14818.17 100
14819.32 103
14820.47 107
14821.62 98
14822.77 115
14823.92 107
14825.07 86
14826.22 87
14827.37 66
14828.52 81
14829.68 85
14830.83 82
14831.98 101
14833.13 85
14834.28 88
14835.43 79
14836.58 76
14837.73 97
14838.88 78
14840.03 77
14841.19 96
14842.34 81
14843.49 114
14844.64 99
14845.79 96
14846.94 79
14848.09 88
14849.25 85
14850.40 97
14851.55 89
14852.70 69
14853.85 66
14855.00 86
14856.16 103
14857.31 72
14858.46 101
14859.61 105
14860.76 88
14861.92 92
14863.07 93
14864.22 69
14865.37 88
14866.52 98
14867.68 99
14868.83 81
14869.98 92
14871.13 98
14872.29 89
14873.44 99
14874.59 69
14875.74 73
14876.90 97
14878.05 92
14879.20 84
14880.36 73
14881.51 80
14882.66 107
14883.81 103
14884.97 97
14886.12 87
14887.27 83
14888.43 96
14889.58 95
14890.73 98
14891.89 87
14893.04 101
14894.19 79
14895.35 94
14896.50 86
14897.65 111
14898.81 100
14899.96 101
14901.11 102
14902.27 114
14903.42 93
14904.57 111
14905.73 109
14906.88 96
14908.04 106
14909.19 94
14910.34 124
14911.50 95
14912.65 98
14913.81 86
14914.96 88
14916.11 94
14917.27 108
14918.42 84
14919.58 87
14920.73 116
14921.88 98
14923.04 115
14924.19 104
14925.35 111
14926.50 114
14927.66 128
14928.81 114
14929.97 97
14931.12 91
14932.28 92
14933.43 95
14934.59 104
14935.74 89
14936.90 110
14938.05 85
14939.21 104
14940.36 111
14941.52 98
14942.67 93
14943.83 91
14944.98 125
14946.14 97
14947.29 100
14948.45 83
14949.60 102
14950.76 95
14951.91 115
14953.07 122
14954.23 87
14955.38 95
14956.54 98
14957.69 88
14958.85 105
14960.00 104
14961.16 85
14962.32 102
14963.47 76
14964.63 117
14965.78 92
14966.94 106
14968.10 96
14969.25 108
14970.41 100
14971.57 86
14972.72 85
14973.88 116
14975.04 98
14976.19 78
14977.35 89
14978.50 89
14979.66 84
14980.82 88
14981.97 79
14983.13 75
14984.29 87
14985.45 78
14986.60 103
14987.76 114
14988.92 77
14990.07 78
14991.23 75
14992.39 87
14993.54 96
14994.70 104
14995.86 84
14997.02 98
14998.17 76
14999.33 90
15000.49 78
15001.65 104
15002.80 82
15003.96 105
15005.12 83
15006.28 95
15007.43 83
15008.59 85
15009.75 97
15010.91 98
15012.07 95
15013.22 80
15014.38 85
15015.54 87
15016.70 99
15017.86 82
15019.01 80
15020.17 85
15021.33 106
15022.49 94
15023.65 81
15024.81 79
15025.96 94
15027.12 83
15028.28 95
15029.44 85
15030.60 119
15031.76 92
15032.92 75
15034.07 71
15035.23 87
15036.39 84
15037.55 79
15038.71 104
15039.87 90
15041.03 101
15042.19 87
15043.35 92
15044.50 84
15045.66 79
15046.82 91
15047.98 82
15049.14 100
15050.30 83
15051.46 104
15052.62 80
15053.78 76
15054.94 70
15056.10 97
15057.26 82
15058.42 83
15059.58 112
15060.74 82
15061.90 74
15063.06 73
15064.22 81
15065.38 85
15066.54 91
15067.70 73
15068.86 90
15070.02 70
15071.18 82
15072.34 88
15073.50 111
15074.66 69
15075.82 79
15076.98 85
15078.14 93
15079.30 76
15080.46 87
15081.62 85
15082.78 83
15083.94 69
15085.10 82
15086.26 96
15087.42 75
15088.59 80
15089.75 85
15090.91 100
15092.07 89
15093.23 89
15094.39 72
15095.55 75
15096.71 70
15097.87 88
15099.04 74
15100.20 90
15101.36 80
15102.52 92
15103.68 79
15104.84 74
15106.00 72
15107.17 90
15108.33 86
15109.49 81
15110.65 76
15111.81 78
15112.97 95
15114.14 77
15115.30 91
15116.46 88
15117.62 100
15118.78 85
15119.95 70
15121.11 78
15122.27 61
15123.43 90
15124.59 110
15125.76 96
15126.92 74
15128.08 80
15129.24 86
15130.41 86
15131.57 87
15132.73 74
15133.89 83
15135.06 59
15136.22 89
15137.38 87
15138.54 73
15139.71 80
15140.87 82
15142.03 85
15143.20 94
15144.36 74
15145.52 85
15146.69 73
15147.85 81
15149.01 79
15150.17 75
15151.34 59
15152.50 64
15153.66 83
15154.83 76
15155.99 85
15157.16 76
15158.32 91
15159.48 86
15160.65 85
15161.81 90
15162.97 86
15164.14 92
15165.30 81
15166.46 78
15167.63 101
15168.79 69
15169.96 82
15171.12 77
15172.28 83
15173.45 83
15174.61 79
15175.78 89
15176.94 98
15178.11 88
15179.27 83
15180.43 93
15181.60 70
15182.76 98
15183.93 68
15185.09 92
15186.26 79
15187.42 83
15188.59 89
15189.75 78
15190.92 79
15192.08 74
15193.25 86
15194.41 99
15195.58 69
15196.74 72
15197.91 82
15199.07 71
15200.24 89
15201.40 85
15202.57 75
15203.73 70
15204.90 85
15206.06 84
15207.23 86
15208.39 76
15209.56 78
15210.72 74
15211.89 89
15213.06 80
15214.22 85
15215.39 100
15216.55 84
15217.72 89
15218.88 71
15220.05 85
15221.22 79
15222.38 87
15223.55 110
15224.71 93
15225.88 101
15227.05 80
15228.21 94
15229.38 97
15230.55 101
15231.71 90
15232.88 88
15234.05 82
15235.21 100
15236.38 94
15237.54 94
15238.71 89
15239.88 85
15241.04 97
15242.21 72
15243.38 99
15244.55 91
15245.71 80
15246.88 71
15248.05 82
15249.21 73
15250.38 85
15251.55 73
15252.71 88
15253.88 75
15255.05 106
15256.22 72
15257.38 88
15258.55 83
15259.72 85
15260.89 88
15262.05 73
15263.22 77
15264.39 81
15265.56 84
15266.72 93
15267.89 83
15269.06 82
15270.23 94
15271.40 82
15272.56 76
15273.73 81
15274.90 107
15276.07 88
15277.24 98
15278.40 92
15279.57 76
15280.74 87
15281.91 68
15283.08 93
15284.25 80
15285.41 79
15286.58 76
15287.75 91
15288.92 87
15290.09 84
15291.26 78
15292.43 90
15293.59 92
15294.76 96
15295.93 73
15297.10 84
15298.27 95
15299.44 86
15300.61 74
15301.78 93
15302.95 83
15304.12 92
15305.28 88
15306.45 84
15307.62 72
15308.79 68
15309.96 72
15311.13 81
15312.30 66
15313.47 80
15314.64 89
15315.81 77
15316.98 82
15318.15 77
15319.32 78
15320.49 93
15321.66 90
15322.83 87
15324.00 75
15325.17 71
15326.34 82
15327.51 82
15328.68 86
15329.85 80
15331.02 75
15332.19 82
15333.36 71
15334.53 71
15335.70 106
15336.87 87
15338.04 79
15339.21 80
15340.38 93
15341.55 108
15342.72 77
15343.89 82
15345.06 93
15346.23 91
15347.41 95
15348.58 80
15349.75 78
15350.92 79
15352.09 85
15353.26 88
15354.43 82
15355.60 86
15356.77 69
15357.94 86
15359.12 80
15360.29 74
15361.46 63
15362.63 73
15363.80 76
15364.97 81
15366.14 87
15367.32 78
15368.49 74
15369.66 86
15370.83 81
15372.00 90
15373.17 111
15374.35 82
15375.52 86
15376.69 70
15377.86 80
15379.03 98
15380.21 100
15381.38 84
15382.55 78
15383.72 100
15384.90 90
15386.07 76
15387.24 73
15388.41 87
15389.58 93
15390.76 89
15391.93 79
15393.10 88
15394.27 86
15395.45 85
15396.62 94
15397.79 97
15398.97 83
15400.14 80
15401.31 76
15402.48 69
15403.66 70
15404.83 71
15406.00 89
15407.18 91
15408.35 81
15409.52 78
15410.70 110
15411.87 100
15413.04 78
15414.22 66
15415.39 97
15416.56 103
15417.74 109
15418.91 69
15420.08 66
15421.26 95
15422.43 81
15423.60 91
15424.78 83
15425.95 97
15427.13 105
15428.30 103
15429.47 83
15430.65 82
15431.82 87
15433.00 73
15434.17 80
15435.34 83
15436.52 95
15437.69 65
15438.87 77
15440.04 100
15441.22 74
15442.39 71
15443.56 75
15444.74 61
15445.91 90
15447.09 83
15448.26 81
15449.44 102
15450.61 91
15451.79 91
15452.96 96
15454.14 76
15455.31 73
15456.49 98
15457.66 97
15458.84 72
15460.01 85
15461.19 72
15462.36 68
15463.54 69
15464.71 73
15465.89 69
15467.06 97
15468.24 94
15469.42 86
15470.59 85
15471.77 64
15472.94 92
15474.12 83
15475.29 98
15476.47 82
15477.64 78
15478.82 80
15480.00 78
15481.17 74
15482.35 74
15483.52 87
15484.70 95
15485.88 62
15487.05 77
15488.23 80
15489.41 89
15490.58 72
15491.76 60
15492.93 69
15494.11 82
15495.29 103
15496.46 80
15497.64 85
15498.82 90
15499.99 99
15501.17 99
15502.35 86
15503.52 60
15504.70 68
15505.88 75
15507.05 88
15508.23 77
15509.41 72
15510.59 74
15511.76 94
15512.94 71
15514.12 74
15515.29 75
15516.47 91
15517.65 83
15518.83 94
15520.00 81
15521.18 67
15522.36 73
15523.54 75
15524.71 72
15525.89 72
15527.07 80
15528.25 80
15529.42 85
15530.60 76
15531.78 73
15532.96 86
15534.14 94
15535.31 77
15536.49 70
15537.67 81
15538.85 82
15540.03 95
15541.20 80
15542.38 65
15543.56 80
15544.74 86
15545.92 94
15547.10 85
15548.27 83
15549.45 95
15550.63 89
15551.81 109
15552.99 94
15554.17 71
15555.35 80
15556.53 81
15557.70 92
15558.88 102
15560.06 98
15561.24 79
15562.42 120
15563.60 87
15564.78 80
15565.96 91
15567.14 102
15568.32 116
15569.50 98
15570.67 82
15571.85 82
15573.03 91
15574.21 91
15575.39 86
15576.57 67
15577.75 94
15578.93 88
15580.11 96
15581.29 102
15582.47 96
15583.65 68
15584.83 77
15586.01 82
15587.19 96
15588.37 95
15589.55 97
15590.73 114
15591.91 83
15593.09 80
15594.27 72
15595.45 91
15596.63 79
15597.81 79
15598.99 78
15600.17 75
15601.35 79
15602.53 98
15603.71 73
15604.90 90
15606.08 99
15607.26 89
15608.44 113
15609.62 94
15610.80 96
15611.98 103
15613.16 76
15614.34 112
15615.52 104
15616.70 104
15617.89 111
15619.07 109
15620.25 93
15621.43 114
15622.61 122
15623.79 98
15624.97 115
15626.15 100
15627.34 87
15628.52 98
15629.70 141
15630.88 106
15632.06 90
15633.24 125
15634.43 99
15635.61 107
15636.79 93
15637.97 106
15639.15 92
15640.34 90
15641.52 106
15642.70 92
15643.88 107
15645.06 101
15646.25 91
15647.43 107
15648.61 122
15649.79 93
15650.98 94
15652.16 107
15653.34 119
15654.52 113
15655.71 125
15656.89 136
15658.07 112
15659.25 107
15660.44 133
15661.62 119
15662.80 109
15663.98 134
15665.17 136
15666.35 123
15667.53 123
15668.72 119
15669.90 111
15671.08 124
15672.27 143
15673.45 131
15674.63 105
15675.82 117
15677.00 125
15678.18 144
15679.37 122
15680.55 110
15681.73 114
15682.92 114
15684.10 143
15685.28 99
15686.47 102
15687.65 118
15688.84 116
15690.02 117
15691.20 116
15692.39 127
15693.57 140
15694.76 121
15695.94 132
15697.12 112
15698.31 120
15699.49 116
15700.68 119
15701.86 126
15703.05 125
15704.23 141
15705.41 125
15706.60 139
15707.78 125
15708.97 134
15710.15 121
15711.34 131
15712.52 102
15713.71 104
15714.89 107
15716.08 109
15717.26 139
15718.45 150
15719.63 122
15720.82 120
15722.00 107
15723.19 111
15724.37 124
15725.56 140
15726.74 143
15727.93 129
15729.11 122
15730.30 96
15731.48 132
15732.67 110
15733.85 138
15735.04 127
15736.23 140
15737.41 119
15738.60 102
15739.78 131
15740.97 135
15742.15 149
15743.34 137
15744.53 119
15745.71 120
15746.90 141
15748.08 146
15749.27 137
15750.46 149
15751.64 150
15752.83 155
15754.02 153
15755.20 156
15756.39 151
15757.57 144
15758.76 153
15759.95 149
15761.13 131
15762.32 147
15763.51 151
15764.69 124
15765.88 115
15767.07 126
15768.25 120
15769.44 144
15770.63 134
15771.82 119
15773.00 110
15774.19 119
15775.38 138
15776.56 115
15777.75 111
15778.94 122
15780.13 153
15781.31 145
15782.50 126
15783.69 117
15784.88 141
15786.06 122
15787.25 137
15788.44 116
15789.63 149
15790.81 135
15792.00 107
15793.19 115
15794.38 121
15795.56 118
15796.75 139
15797.94 108
15799.13 110
15800.32 123
15801.50 108
15802.69 99
15803.88 86
15805.07 91
15806.26 115
15807.45 97
15808.63 91
15809.82 96
15811.01 102
15812.20 85
15813.39 99
15814.58 97
15815.77 108
15816.95 125
15818.14 98
15819.33 89
15820.52 96
15821.71 105
15822.90 120
15824.09 100
15825.28 109
15826.46 102
15827.65 143
15828.84 100
15830.03 92
15831.22 82
15832.41 99
15833.60 97
15834.79 94
15835.98 95
15837.17 100
15838.36 118
15839.55 107
15840.74 108
15841.93 93
15843.12 97
15844.31 95
15845.50 106
15846.69 118
15847.88 102
15849.07 99
15850.26 107
15851.45 88
15852.64 86
15853.83 87
15855.02 96
15856.21 115
15857.40 104
15858.59 94
15859.78 104
15860.97 93
15862.16 104
15863.35 108
15864.54 118
15865.73 99
15866.92 102
15868.11 117
15869.30 97
15870.49 86
15871.68 91
15872.87 98
15874.06 106
15875.25 72
15876.45 96
15877.64 92
15878.83 104
15880.02 101
15881.21 108
15882.40 99
15883.59 116
15884.78 95
15885.97 86
15887.17 98
15888.36 90
15889.55 106
15890.74 121
15891.93 109
15893.12 94
15894.31 119
15895.51 112
15896.70 102
15897.89 90
15899.08 88
15900.27 109
15901.46 112
15902.66 118
15903.85 102
15905.04 103
15906.23 105
15907.43 104
15908.62 105
15909.81 89
15911.00 94
15912.19 129
15913.39 120
15914.58 101
15915.77 96
15916.96 105
15918.16 117
15919.35 118
15920.54 110
15921.73 109
15922.93 114
15924.12 110
15925.31 134
15926.50 136
15927.70 102
15928.89 94
15930.08 123
15931.28 108
15932.47 132
15933.66 112
15934.86 115
15936.05 105
15937.24 108
15938.44 85
15939.63 99
15940.82 115
15942.02 98
15943.21 87
15944.40 89
15945.60 107
15946.79 112
15947.98 92
15949.18 85
15950.37 96
15951.56 100
15952.76 117
15953.95 90
15955.15 92
15956.34 108
15957.53 96
15958.73 82
15959.92 96
15961.12 98
15962.31 102
15963.50 111
15964.70 85
15965.89 89
15967.09 95
15968.28 82
15969.48 87
15970.67 84
15971.86 73
15973.06 93
15974.25 81
15975.45 95
15976.64 92
15977.84 85
15979.03 83
15980.23 89
15981.42 91
15982.62 77
15983.81 91
15985.01 88
15986.20 78
15987.40 69
15988.59 85
15989.79 100
15990.98 83
15992.18 77
15993.37 71
15994.57 76
15995.76 78
15996.96 68
15998.16 83
15999.35 74
16000.55 63
16001.74 75
16002.94 80
16004.13 85
16005.33 94
16006.53 101
16007.72 80
16008.92 104
16010.11 81
16011.31 90
16012.51 85
16013.70 81
16014.90 65
16016.09 63
16017.29 91
16018.49 88
16019.68 88
16020.88 89
16022.07 87
16023.27 78
16024.47 76
16025.66 69
16026.86 83
16028.06 74
16029.25 98
16030.45 75
16031.65 96
16032.84 78
16034.04 85
16035.24 79
16036.44 77
16037.63 69
16038.83 78
16040.03 96
16041.22 91
16042.42 71
16043.62 75
16044.82 91
16046.01 84
16047.21 84
16048.41 82
16049.60 86
16050.80 85
16052.00 93
16053.20 95
16054.39 68
16055.59 61
16056.79 79
16057.99 68
16059.19 77
16060.38 78
16061.58 87
16062.78 91
16063.98 76
16065.18 84
16066.37 87
16067.57 78
16068.77 86
16069.97 83
16071.17 70
16072.36 96
16073.56 77
16074.76 89
16075.96 88
16077.16 94
16078.36 95
16079.56 87
16080.75 84
16081.95 84
16083.15 104
16084.35 104
16085.55 93
16086.75 73
16087.95 70
16089.15 88
16090.34 92
16091.54 75
16092.74 72
16093.94 86
16095.14 82
16096.34 88
16097.54 74
16098.74 70
16099.94 64
16101.14 87
16102.34 87
16103.54 81
16104.74 58
16105.93 56
16107.13 78
16108.33 94
16109.53 97
16110.73 88
16111.93 84
16113.13 76
16114.33 90
16115.53 69
16116.73 84
16117.93 78
16119.13 95
16120.33 74
16121.53 75
16122.73 62
16123.93 79
16125.13 79
16126.33 83
16127.53 89
16128.73 95
16129.94 94
16131.14 77
16132.34 68
16133.54 61
16134.74 70
16135.94 69
16137.14 66
16138.34 89
16139.54 82
16140.74 83
16141.94 72
16143.14 89
16144.34 65
16145.55 66
16146.75 85
16147.95 70
16149.15 94
16150.35 77
16151.55 73
16152.75 84
16153.95 71
16155.15 79
16156.36 65
16157.56 87
16158.76 72
16159.96 72
16161.16 85
16162.36 71
16163.57 78
16164.77 85
16165.97 71
16167.17 79
16168.37 73
16169.58 77
16170.78 74
16171.98 73
16173.18 87
16174.38 95
16175.59 90
16176.79 67
16177.99 69
16179.19 73
16180.39 83
16181.60 68
16182.80 82
16184.00 86
16185.20 81
16186.41 80
16187.61 86
16188.81 83
16190.01 73
16191.22 86
16192.42 84
16193.62 77
16194.83 66
16196.03 89
16197.23 91
16198.43 71
16199.64 81
16200.84 83
16202.04 71
16203.25 77
16204.45 72
16205.65 84
16206.86 81
16208.06 85
16209.26 97
16210.47 83
16211.67 73
16212.87 68
16214.08 89
16215.28 96
16216.49 93
16217.69 84
16218.89 96
16220.10 84
16221.30 88
16222.50 83
16223.71 79
16224.91 58
16226.12 71
16227.32 94
16228.52 81
16229.73 69
16230.93 84
16232.14 99
16233.34 73
16234.55 87
16235.75 90
16236.95 94
16238.16 79
16239.36 79
16240.57 88
16241.77 101
16242.98 104
16244.18 89
16245.39 87
16246.59 72
16247.80 84
16249.00 95
16250.21 104
16251.41 85
16252.62 85
16253.82 87
16255.03 120
16256.23 94
16257.44 77
16258.64 76
16259.85 104
16261.05 88
16262.26 84
16263.46 103
16264.67 91
16265.87 119
16267.08 88
16268.29 100
16269.49 95
16270.70 104
16271.90 100
16273.11 90
16274.31 94
16275.52 77
16276.73 97
16277.93 108
16279.14 105
16280.34 86
16281.55 106
16282.76 126
16283.96 117
16285.17 97
16286.38 122
16287.58 137
16288.79 117
16289.99 112
16291.20 95
16292.41 107
16293.61 114
16294.82 88
16296.03 91
16297.23 105
16298.44 104
16299.65 112
16300.85 100
16302.06 111
16303.27 102
16304.47 101
16305.68 110
16306.89 114
16308.10 97
16309.30 133
16310.51 106
16311.72 129
16312.92 94
16314.13 102
16315.34 105
16316.55 127
16317.75 104
16318.96 86
16320.17 106
16321.38 104
16322.58 103
16323.79 88
16325.00 99
16326.21 94
16327.42 110
16328.62 100
16329.83 96
16331.04 95
16332.25 96
16333.46 91
16334.66 91
16335.87 109
16337.08 111
16338.29 88
16339.50 110
16340.70 87
16341.91 93
16343.12 117
16344.33 81
16345.54 84
16346.75 83
16347.96 91
16349.16 98
16350.37 101
16351.58 98
16352.79 115
16354.00 66
16355.21 114
16356.42 84
16357.63 103
16358.83 86
16360.04 98
16361.25 85
16362.46 66
16363.67 105
16364.88 91
16366.09 78
16367.30 98
16368.51 74
16369.72 87
16370.93 89
16372.14 86
16373.35 78
16374.56 82
16375.76 87
16376.97 102
16378.18 90
16379.39 82
16380.60 80
16381.81 77
16383.02 91
16384.23 74
16385.44 82
16386.65 109
16387.86 97
16389.07 90
16390.28 85
16391.49 93
16392.70 90
16393.91 78
16395.12 66
16396.33 76
16397.55 97
16398.76 76
16399.97 95
16401.18 83
16402.39 70
16403.60 56
16404.81 79
16406.02 92
16407.23 79
16408.44 67
16409.65 89
16410.86 65
16412.07 82
16413.28 105
16414.50 75
16415.71 76
16416.92 67
16418.13 98
16419.34 95
16420.55 82
16421.76 68
16422.97 95
16424.19 81
16425.40 80
16426.61 62
16427.82 73
16429.03 97
16430.24 85
16431.46 71
16432.67 75
16433.88 80
16435.09 79
16436.30 85
16437.51 88
16438.73 60
16439.94 75
16441.15 91
16442.36 87
16443.57 72
16444.79 85
16446.00 85
16447.21 77
16448.42 73
16449.64 104
16450.85 91
16452.06 81
16453.27 81
16454.49 70
16455.70 98
16456.91 88
16458.12 62
16459.34 68
16460.55 84
16461.76 83
16462.97 86
16464.19 89
16465.40 56
16466.61 54
16467.83 84
16469.04 83
16470.25 73
16471.47 49
16472.68 85
16473.89 83
16475.11 76
16476.32 88
16477.53 77
16478.75 88
16479.96 78
16481.17 67
16482.39 63
16483.60 68
16484.81 92
16486.03 68
16487.24 59
16488.45 55
16489.67 60
16490.88 80
16492.10 90
16493.31 86
16494.52 59
16495.74 74
16496.95 74
16498.17 85
16499.38 89
16500.59 76
16501.81 78
16503.02 72
16504.24 89
16505.45 83
16506.67 75
16507.88 67
16509.10 78
16510.31 86
16511.52 92
16512.74 76
16513.95 79
16515.17 76
16516.38 79
16517.60 94
16518.81 87
16520.03 62
16521.24 75
16522.46 86
16523.67 77
16524.89 70
16526.10 71
16527.32 76
16528.53 78
16529.75 80
16530.96 71
16532.18 78
16533.40 72
16534.61 93
16535.83 87
16537.04 83
16538.26 63
16539.47 75
16540.69 104
16541.91 96
16543.12 75
16544.34 64
16545.55 83
16546.77 76
16547.98 76
16549.20 61
16550.42 88
16551.63 68
16552.85 93
16554.07 78
16555.28 70
16556.50 73
16557.71 82
16558.93 81
16560.15 67
16561.36 71
16562.58 58
16563.80 89
16565.01 81
16566.23 65
16567.45 70
16568.66 86
16569.88 87
16571.10 74
16572.31 75
16573.53 71
16574.75 75
16575.96 75
16577.18 78
16578.40 73
16579.62 65
16580.83 86
16582.05 83
16583.27 67
16584.48 81
16585.70 78
16586.92 78
16588.14 61
16589.35 69
16590.57 78
16591.79 68
16593.01 57
16594.23 80
16595.44 72
16596.66 69
16597.88 66
16599.10 79
16600.31 82
16601.53 69
16602.75 72
16603.97 72
16605.19 92
16606.40 58
16607.62 78
16608.84 76
16610.06 89
16611.28 71
16612.50 80
16613.71 79
16614.93 66
16616.15 71
16617.37 71
16618.59 64
16619.81 70
16621.03 89
16622.24 76
16623.46 54
16624.68 60
16625.90 76
16627.12 77
16628.34 66
16629.56 65
16630.78 79
16632.00 81
16633.21 83
16634.43 79
16635.65 62
16636.87 67
16638.09 85
16639.31 68
16640.53 86
16641.75 67
16642.97 71
16644.19 61
16645.41 84
16646.63 64
16647.85 69
16649.07 77
16650.29 81
16651.51 76
16652.73 77
16653.95 68
16655.17 91
16656.39 88
16657.61 69
16658.83 73
16660.05 62
16661.27 84
16662.49 91
16663.71 84
16664.93 56
16666.15 57
16667.37 92
16668.59 93
16669.81 68
16671.03 80
16672.25 82
16673.47 81
16674.69 69
16675.91 65
16677.13 73
16678.35 66
16679.57 60
16680.80 70
16682.02 67
16683.24 76
16684.46 65
16685.68 67
16686.90 75
16688.12 48
16689.34 69
16690.56 68
16691.79 70
16693.01 69
16694.23 79
16695.45 79
16696.67 63
16697.89 68
16699.11 67
16700.34 71
16701.56 64
16702.78 61
16704.00 74
16705.22 68
16706.44 67
16707.67 70
16708.89 71
16710.11 78
16711.33 58
16712.55 55
16713.78 80
16715.00 66
16716.22 64
16717.44 63
16718.67 75
16719.89 57
16721.11 67
16722.33 73
16723.55 95
16724.78 83
16726.00 77
16727.22 59
16728.45 78
16729.67 62
16730.89 72
16732.11 75
16733.34 69
16734.56 68
16735.78 70
16737.00 78
16738.23 82
16739.45 74
16740.67 85
16741.90 85
16743.12 75
16744.34 59
16745.57 75
16746.79 71
16748.01 73
16749.24 84
16750.46 69
16751.68 75
16752.91 82
16754.13 79
16755.35 82
16756.58 71
16757.80 66
16759.03 70
16760.25 71
16761.47 66
16762.70 66
16763.92 68
16765.14 67
16766.37 62
16767.59 80
16768.82 58
16770.04 79
16771.27 73
16772.49 54
16773.71 78
16774.94 59
16776.16 70
16777.39 75
16778.61 88
16779.84 70
16781.06 55
16782.29 76
16783.51 64
16784.73 71
16785.96 69
16787.18 79
16788.41 66
16789.63 81
16790.86 70
16792.08 94
16793.31 81
16794.53 71
16795.76 73
16796.98 89
16798.21 70
16799.43 86
16800.66 88
16801.89 80
16803.11 77
16804.34 67
16805.56 87
16806.79 71
16808.01 77
16809.24 80
16810.46 63
16811.69 54
16812.91 70
16814.14 91
16815.37 107
16816.59 82
16817.82 88
16819.04 72
16820.27 67
16821.50 67
16822.72 76
16823.95 75
16825.17 69
16826.40 84
16827.63 90
16828.85 73
16830.08 72
16831.31 79
16832.53 99
16833.76 80
16834.99 65
16836.21 65
16837.44 84
16838.67 74
16839.89 65
16841.12 67
16842.35 81
16843.57 74
16844.80 84
16846.03 71
16847.25 88
16848.48 62
16849.71 87
16850.93 78
16852.16 76
16853.39 90
16854.62 71
16855.84 74
16857.07 67
16858.30 69
16859.53 62
16860.75 73
16861.98 84
16863.21 72
16864.44 80
16865.66 95
16866.89 77
16868.12 86
16869.35 80
16870.57 111
16871.80 88
16873.03 83
16874.26 68
16875.49 61
16876.71 64
16877.94 86
16879.17 107
16880.40 95
16881.63 86
16882.86 77
16884.08 113
16885.31 99
16886.54 79
16887.77 87
16889.00 95
16890.23 105
16891.45 97
16892.68 88
16893.91 94
16895.14 90
16896.37 80
16897.60 88
16898.83 84
16900.06 85
16901.29 91
16902.51 98
16903.74 53
16904.97 68
16906.20 89
16907.43 101
16908.66 85
16909.89 69
16911.12 78
16912.35 75
16913.58 60
16914.81 84
16916.04 75
16917.27 69
16918.50 77
16919.73 104
16920.95 84
16922.18 56
16923.41 81
16924.64 93
16925.87 92
16927.10 71
16928.33 65
16929.56 83
16930.79 103
16932.02 68
16933.25 79
16934.48 69
16935.71 69
16936.94 76
16938.18 80
16939.41 95
16940.64 69
16941.87 95
16943.10 81
16944.33 72
16945.56 67
16946.79 61
16948.02 99
16949.25 69
16950.48 70
16951.71 74
16952.94 86
16954.17 56
16955.40 89
16956.64 74
16957.87 68
16959.10 76
16960.33 88
16961.56 73
16962.79 69
16964.02 63
16965.25 79
16966.48 81
16967.72 68
16968.95 63
16970.18 67
16971.41 69
16972.64 59
16973.87 73
16975.11 81
16976.34 71
16977.57 67
16978.80 69
16980.03 61
16981.26 74
16982.50 78
16983.73 79
16984.96 62
16986.19 72
16987.42 87
16988.66 92
16989.89 79
16991.12 72
16992.35 76
16993.59 81
16994.82 77
16996.05 57
16997.28 83
16998.52 96
16999.75 80
17000.98 56
17002.21 76
17003.45 80
17004.68 93
17005.91 76
17007.14 76
17008.38 70
17009.61 87
17010.84 88
17012.08 82
17013.31 72
17014.54 59
17015.78 85
17017.01 78
17018.24 64
17019.47 58
17020.71 79
17021.94 91
17023.17 61
17024.41 65
17025.64 77
17026.88 90
17028.11 86
17029.34 64
17030.58 77
17031.81 71
17033.04 91
17034.28 95
17035.51 73
17036.75 76
17037.98 60
17039.21 91
17040.45 70
17041.68 75
17042.92 73
17044.15 101
17045.38 78
17046.62 81
17047.85 67
17049.09 80
17050.32 67
17051.56 62
17052.79 74
17054.02 69
17055.26 78
17056.49 86
17057.73 81
17058.96 57
17060.20 68
17061.43 86
17062.67 92
17063.90 72
17065.14 78
17066.37 83
17067.61 88
17068.84 78
17070.08 71
17071.31 68
17072.55 56
17073.78 68
17075.02 65
17076.25 63
17077.49 68
17078.72 57
17079.96 63
17081.20 76
17082.43 68
17083.67 57
17084.90 65
17086.14 70
17087.37 67
17088.61 65
17089.85 69
17091.08 86
17092.32 67
17093.55 61
17094.79 60
17096.03 65
17097.26 78
17098.50 58
17099.73 59
17100.97 49
17102.21 62
17103.44 73
17104.68 89
17105.92 71
17107.15 76
17108.39 78
17109.63 62
17110.86 78
17112.10 61
17113.34 63
17114.57 65
17115.81 72
17117.05 61
17118.28 70
17119.52 60
17120.76 61
17121.99 59
17123.23 74
17124.47 59
17125.70 56
17126.94 58
17128.18 83
17129.42 67
17130.65 74
17131.89 71
17133.13 62
17134.37 84
17135.60 77
17136.84 82
17138.08 69
17139.32 71
17140.55 73
17141.79 68
17143.03 62
17144.27 63
17145.50 75
17146.74 95
17147.98 71
17149.22 81
17150.46 63
17151.69 55
17152.93 62
17154.17 65
17155.41 78
17156.65 73
17157.89 94
17159.12 93
17160.36 73
17161.60 64
17162.84 72
17164.08 96
17165.32 72
17166.56 62
17167.79 72
17169.03 58
17170.27 76
17171.51 82
17172.75 75
17173.99 82
17175.23 69
17176.47 67
17177.70 78
17178.94 76
17180.18 69
17181.42 82
17182.66 84
17183.90 72
17185.14 64
17186.38 71
17187.62 68
17188.86 56
17190.10 62
17191.34 64
17192.58 63
17193.82 68
17195.06 58
17196.30 50
17197.54 66
17198.78 57
17200.01 89
17201.25 58
17202.49 60
17203.73 64
17204.97 70
17206.21 93
17207.45 67
17208.70 60
17209.94 77
17211.18 67
17212.42 72
17213.66 65
17214.90 57
17216.14 85
17217.38 83
17218.62 85
17219.86 69
17221.10 78
17222.34 77
17223.58 72
17224.82 69
17226.06 73
17227.30 60
17228.54 64
17229.78 74
17231.03 73
17232.27 66
17233.51 65
17234.75 75
17235.99 54
17237.23 56
17238.47 55
17239.71 56
17240.95 66
17242.20 83
17243.44 61
17244.68 68
17245.92 68
17247.16 60
17248.40 59
17249.65 61
17250.89 63
17252.13 65
17253.37 88
17254.61 48
17255.85 61
17257.10 57
17258.34 73
17259.58 64
17260.82 53
17262.06 58
17263.31 74
17264.55 75
17265.79 53
17267.03 68
17268.27 67
17269.52 78
17270.76 52
17272.00 81
17273.24 64
17274.49 60
17275.73 67
17276.97 70
17278.22 59
17279.46 53
17280.70 69
17281.94 81
17283.19 57
17284.43 75
17285.67 67
17286.91 74
17288.16 61
17289.40 54
17290.64 67
17291.89 63
17293.13 74
17294.37 55
17295.62 67
17296.86 70
17298.10 64
17299.35 71
17300.59 72
17301.83 78
17303.08 59
17304.32 66
17305.56 70
17306.81 69
17308.05 43
17309.30 78
17310.54 68
17311.78 61
17313.03 69
17314.27 61
17315.52 58
17316.76 74
17318.00 77
17319.25 67
17320.49 61
17321.74 59
17322.98 65
17324.23 80
17325.47 52
17326.71 49
17327.96 68
17329.20 68
17330.45 65
17331.69 66
17332.94 77
17334.18 51
17335.43 84
17336.67 65
17337.92 69
17339.16 64
17340.41 69
17341.65 78
17342.90 80
17344.14 73
17345.39 65
17346.63 60
17347.88 61
17349.12 59
17350.37 60
17351.61 68
17352.86 54
17354.10 72
17355.35 64
17356.59 77
17357.84 66
17359.08 83
17360.33 57
17361.58 73
17362.82 76
17364.07 57
17365.31 66
17366.56 71
17367.80 68
17369.05 59
17370.30 60
17371.54 54
17372.79 60
17374.03 62
17375.28 67
17376.53 61
17377.77 50
17379.02 80
17380.27 88
17381.51 62
17382.76 56
17384.01 65
17385.25 84
17386.50 62
17387.75 71
17388.99 59
17390.24 61
17391.49 80
17392.73 67
17393.98 66
17395.23 78
17396.47 61
17397.72 65
17398.97 81
17400.21 56
17401.46 73
17402.71 86
17403.96 81
17405.20 67
17406.45 62
17407.70 55
17408.94 55
17410.19 65
17411.44 66
17412.69 65
17413.93 87
17415.18 76
17416.43 63
17417.68 64
17418.93 73
17420.17 64
17421.42 73
17422.67 69
17423.92 68
17425.16 65
17426.41 67
17427.66 52
17428.91 74
17430.16 71
17431.41 67
17432.65 74
17433.90 68
17435.15 78
17436.40 71
17437.65 75
17438.90 67
17440.14 56
17441.39 85
17442.64 81
17443.89 65
17445.14 83
17446.39 68
17447.64 83
17448.88 66
17450.13 77
17451.38 65
17452.63 73
17453.88 64
17455.13 60
17456.38 59
17457.63 76
17458.88 71
17460.13 74
17461.38 64
17462.62 59
17463.87 70
17465.12 64
17466.37 63
17467.62 56
17468.87 68
17470.12 62
17471.37 68
17472.62 66
17473.87 58
17475.12 56
17476.37 79
17477.62 70
17478.87 63
17480.12 69
17481.37 68
17482.62 67
17483.87 64
17485.12 62
17486.37 58
17487.62 78
17488.87 73
17490.12 64
17491.37 62
17492.62 70
17493.87 95
17495.12 73
17496.37 51
17497.62 62
17498.87 80
17500.12 68
17501.38 66
17502.63 67
17503.88 65
17505.13 74
17506.38 62
17507.63 59
17508.88 46
17510.13 73
17511.38 72
17512.63 56
17513.89 66
17515.14 72
17516.39 79
17517.64 64
17518.89 66
17520.14 53
17521.39 65
17522.64 64
17523.90 77
17525.15 57
17526.40 72
17527.65 57
17528.90 69
17530.15 50
17531.41 61
17532.66 49
17533.91 77
17535.16 71
17536.41 83
17537.67 81
17538.92 69
17540.17 73
17541.42 90
17542.67 55
17543.93 65
17545.18 64
17546.43 64
17547.68 64
17548.94 62
17550.19 55
17551.44 58
17552.69 58
17553.95 80
17555.20 57
17556.45 63
17557.70 69
17558.96 77
17560.21 68
17561.46 66
17562.72 42
17563.97 65
17565.22 65
17566.47 70
17567.73 75
17568.98 69
17570.23 83
17571.49 83
17572.74 83
17573.99 63
17575.25 66
17576.50 75
17577.75 70
17579.01 63
17580.26 56
17581.51 62
17582.77 71
17584.02 58
17585.28 53
17586.53 55
17587.78 63
17589.04 80
17590.29 61
17591.54 65
17592.80 74
17594.05 72
17595.31 69
17596.56 77
17597.81 67
17599.07 67
17600.32 67
17601.58 59
17602.83 57
17604.09 78
17605.34 60
17606.60 78
17607.85 69
17609.10 55
17610.36 66
17611.61 79
17612.87 63
17614.12 63
17615.38 63
17616.63 60
17617.89 73
17619.14 86
17620.40 59
17621.65 57
17622.91 75
17624.16 47
17625.42 55
17626.67 75
17627.93 67
17629.18 61
17630.44 75
17631.69 63
17632.95 62
17634.21 74
17635.46 74
17636.72 70
17637.97 63
17639.23 54
17640.48 72
17641.74 76
17642.99 72
17644.25 54
17645.51 51
17646.76 69
17648.02 69
17649.27 78
17650.53 61
17651.79 59
17653.04 62
17654.30 60
17655.55 78
17656.81 65
17658.07 62
17659.32 52
17660.58 57
17661.84 54
17663.09 78
17664.35 65
17665.61 71
17666.86 53
17668.12 57
17669.38 57
17670.63 79
17671.89 69
17673.15 58
17674.40 68
17675.66 67
17676.92 70
17678.17 60
17679.43 61
17680.69 58
17681.95 69
17683.20 50
17684.46 61
17685.72 65
17686.98 70
17688.23 77
17689.49 52
17690.75 61
17692.01 47
17693.26 57
17694.52 68
17695.78 60
17697.04 53
17698.29 66
17699.55 55
17700.81 60
17702.07 55
17703.32 73
17704.58 64
17705.84 86
17707.10 57
17708.36 85
17709.62 80
17710.87 62
17712.13 70
17713.39 38
17714.65 65
17715.91 66
17717.17 67
17718.42 64
17719.68 51
17720.94 48
17722.20 67
17723.46 68
17724.72 60
17725.98 55
17727.23 61
17728.49 70
17729.75 66
17731.01 47
17732.27 54
17733.53 54
17734.79 50
17736.05 71
17737.31 54
17738.57 64
17739.82 57
17741.08 67
17742.34 74
17743.60 63
17744.86 65
17746.12 71
17747.38 59
17748.64 54
17749.90 36
17751.16 65
17752.42 58
17753.68 41
17754.94 57
17756.20 50
17757.46 57
17758.72 63
17759.98 63
17761.24 55
17762.50 70
17763.76 69
17765.02 77
17766.28 62
17767.54 53
17768.80 68
17770.06 63
17771.32 61
17772.58 60
17773.84 68
17775.10 60
17776.36 66
17777.62 62
17778.88 53
17780.14 66
17781.40 76
17782.67 60
17783.93 64
17785.19 58
17786.45 77
17787.71 55
17788.97 34
17790.23 41
17791.49 50
17792.75 65
17794.01 64
17795.28 67
17796.54 51
17797.80 67
17799.06 56
17800.32 78
17801.58 45
17802.84 71
17804.11 53
17805.37 60
17806.63 68
17807.89 49
17809.15 45
17810.41 74
17811.68 69
17812.94 65
17814.20 55
17815.46 66
17816.72 65
17817.99 52
17819.25 59
17820.51 57
17821.77 55
17823.03 64
17824.30 74
17825.56 53
17826.82 62
17828.08 57
17829.35 56
17830.61 62
17831.87 62
17833.13 56
17834.40 59
17835.66 72
17836.92 48
17838.18 69
17839.45 61
17840.71 63
17841.97 59
17843.24 85
17844.50 73
17845.76 69
17847.02 82
17848.29 67
17849.55 56
17850.81 52
17852.08 59
17853.34 67
17854.60 49
17855.87 59
17857.13 69
17858.39 68
17859.66 73
17860.92 51
17862.18 63
17863.45 47
17864.71 62
17865.98 52
17867.24 67
17868.50 53
17869.77 63
17871.03 76
17872.30 76
17873.56 50
17874.82 43
17876.09 58
17877.35 77
17878.62 68
17879.88 49
17881.14 59
17882.41 43
17883.67 71
17884.94 54
17886.20 62
17887.47 53
17888.73 71
17890.00 65
17891.26 63
17892.52 72
17893.79 57
17895.05 58
17896.32 82
17897.58 71
17898.85 48
17900.11 64
17901.38 57
17902.64 75
17903.91 59
17905.17 59
17906.44 73
17907.70 75
17908.97 74
17910.23 68
17911.50 55
17912.77 58
17914.03 70
17915.30 55
17916.56 52
17917.83 43
17919.09 83
17920.36 69
17921.62 55
17922.89 41
17924.16 68
17925.42 74
17926.69 60
17927.95 65
17929.22 67
17930.49 68
17931.75 67
17933.02 70
17934.28 63
17935.55 58
17936.82 62
17938.08 66
17939.35 58
17940.62 57
17941.88 68
17943.15 82
17944.42 72
17945.68 72
17946.95 52
17948.22 75
17949.48 68
17950.75 78
17952.02 52
17953.28 53
17954.55 65
17955.82 70
17957.08 77
17958.35 59
17959.62 53
17960.88 72
17962.15 83
17963.42 68
17964.69 59
17965.95 60
17967.22 83
17968.49 62
17969.76 63
17971.02 56
17972.29 71
17973.56 63
17974.83 87
17976.09 88
17977.36 52
17978.63 75
17979.90 74
17981.16 62
17982.43 55
17983.70 69
17984.97 74
17986.24 81
17987.50 69
17988.77 51
17990.04 58
17991.31 79
17992.58 68
17993.84 80
17995.11 70
17996.38 57
17997.65 65
17998.92 65
18000.19 64
18001.46 55
18002.72 65
18003.99 56
18005.26 70
18006.53 41
18007.80 76
18009.07 72
18010.34 58
18011.61 48
18012.87 64
18014.14 67
18015.41 83
18016.68 77
18017.95 45
18019.22 51
18020.49 74
18021.76 68
18023.03 49
18024.30 57
18025.57 45
18026.84 91
18028.11 66
18029.37 60
18030.64 51
18031.91 64
18033.18 79
18034.45 62
18035.72 72
18036.99 69
18038.26 52
18039.53 64
18040.80 53
18042.07 45
18043.34 62
18044.61 66
18045.88 67
18047.15 54
18048.42 53
18049.69 54
18050.96 83
18052.23 65
18053.50 56
18054.77 64
18056.05 62
18057.32 70
18058.59 62
18059.86 65
18061.13 45
18062.40 62
18063.67 63
18064.94 56
18066.21 62
18067.48 50
18068.75 51
18070.02 64
18071.29 68
18072.57 58
18073.84 67
18075.11 66
18076.38 55
18077.65 57
18078.92 71
18080.19 55
18081.46 57
18082.74 63
18084.01 63
18085.28 64
18086.55 63
18087.82 52
18089.09 64
18090.37 52
18091.64 65
18092.91 66
18094.18 65
18095.45 59
18096.72 61
18098.00 72
18099.27 53
18100.54 75
18101.81 62
18103.08 72
18104.36 55
18105.63 66
18106.90 76
18108.17 57
18109.45 60
18110.72 56
18111.99 55
18113.26 71
18114.54 59
18115.81 61
18117.08 59
18118.35 70
18119.63 69
18120.90 61
18122.17 61
18123.44 54
18124.72 69
18125.99 55
18127.26 62
18128.54 61
18129.81 70
18131.08 59
18132.36 66
18133.63 66
18134.90 59
18136.18 52
18137.45 67
18138.72 67
18140.00 58
18141.27 64
18142.54 61
18143.82 58
18145.09 61
18146.36 63
18147.64 69
18148.91 78
18150.19 81
18151.46 62
18152.73 52
18154.01 60
18155.28 58
18156.55 57
18157.83 59
18159.10 70
18160.38 57
18161.65 52
18162.93 66
18164.20 55
18165.47 74
18166.75 62
18168.02 87
18169.30 68
18170.57 62
18171.85 54
18173.12 80
18174.40 51
18175.67 55
18176.95 60
18178.22 62
18179.50 60
18180.77 63
18182.04 65
18183.32 59
18184.59 64
18185.87 66
18187.15 60
18188.42 51
18189.70 49
18190.97 58
18192.25 51
18193.52 53
18194.80 54
18196.07 53
18197.35 71
18198.62 67
18199.90 66
18201.17 63
18202.45 54
18203.73 75
18205.00 62
18206.28 79
18207.55 47
18208.83 55
18210.10 55
18211.38 69
18212.66 54
18213.93 60
18215.21 58
18216.48 70
18217.76 65
18219.04 50
18220.31 55
18221.59 64
18222.87 68
18224.14 56
18225.42 59
18226.70 72
18227.97 61
18229.25 69
18230.53 68
18231.80 58
18233.08 55
18234.36 69
18235.63 78
18236.91 63
18238.19 48
18239.46 59
18240.74 87
18242.02 68
18243.29 53
18244.57 60
18245.85 63
18247.13 62
18248.40 61
18249.68 63
18250.96 60
18252.24 90
18253.51 67
18254.79 71
18256.07 44
18257.35 63
18258.62 70
18259.90 72
18261.18 55
18262.46 52
18263.73 56
18265.01 64
18266.29 62
18267.57 56
18268.85 71
18270.12 44
18271.40 51
18272.68 52
18273.96 57
18275.24 43
18276.51 71
18277.79 61
18279.07 72
18280.35 61
18281.63 64
18282.91 69
18284.18 58
18285.46 66
18286.74 60
18288.02 64
18289.30 53
18290.58 60
18291.86 60
18293.14 52
18294.41 55
18295.69 71
18296.97 57
18298.25 60
18299.53 48
18300.81 54
18302.09 56
18303.37 55
18304.65 64
18305.93 56
18307.21 58
18308.49 52
18309.76 66
18311.04 62
18312.32 61
18313.60 40
18314.88 63
18316.16 62
18317.44 61
18318.72 58
18320.00 48
18321.28 59
18322.56 61
18323.84 46
18325.12 67
18326.40 62
18327.68 55
18328.96 74
18330.24 54
18331.52 56
18332.80 51
18334.08 53
18335.36 51
18336.64 62
18337.92 55
18339.20 65
18340.48 73
18341.76 63
18343.05 56
18344.33 60
18345.61 69
18346.89 57
18348.17 43
18349.45 53
18350.73 59
18352.01 60
18353.29 62
18354.57 58
18355.85 58
18357.13 47
18358.42 62
18359.70 62
18360.98 59
18362.26 55
18363.54 63
18364.82 73
18366.10 67
18367.38 74
18368.67 66
18369.95 49
18371.23 53
18372.51 65
18373.79 67
18375.07 66
18376.36 49
18377.64 67
18378.92 51
18380.20 62
18381.48 64
18382.77 45
18384.05 62
18385.33 67
18386.61 64
18387.89 51
18389.18 46
18390.46 58
18391.74 75
18393.02 70
18394.31 59
18395.59 50
18396.87 67
18398.15 60
18399.44 34
18400.72 53
18402.00 46
18403.28 72
18404.57 54
18405.85 58
18407.13 51
18408.41 58
18409.70 65
18410.98 79
18412.26 50
18413.55 41
18414.83 63
18416.11 66
18417.40 57
18418.68 55
18419.96 58
18421.25 56
18422.53 69
18423.81 63
18425.10 51
18426.38 49
18427.66 65
18428.95 63
18430.23 51
18431.51 48
18432.80 64
18434.08 68
18435.37 53
18436.65 55
18437.93 56
18439.22 64
18440.50 72
18441.79 61
18443.07 49
18444.35 63
18445.64 60
18446.92 55
18448.21 46
18449.49 61
18450.78 65
18452.06 58
18453.34 51
18454.63 60
18455.91 48
18457.20 57
18458.48 71
18459.77 67
18461.05 52
18462.34 57
18463.62 57
18464.91 71
18466.19 66
18467.48 45
18468.76 64
18470.05 59
18471.33 72
18472.62 59
18473.90 71
18475.19 80
18476.47 70
18477.76 61
18479.04 55
18480.33 58
18481.61 39
18482.90 55
18484.18 55
18485.47 54
18486.76 47
18488.04 70
18489.33 52
18490.61 50
18491.90 65
18493.18 73
18494.47 45
18495.76 60
18497.04 51
18498.33 53
18499.61 68
18500.90 61
18502.19 66
18503.47 56
18504.76 70
18506.05 68
18507.33 57
18508.62 66
18509.90 70
18511.19 50
18512.48 78
18513.76 63
18515.05 57
18516.34 39
18517.62 51
18518.91 75
18520.20 63
18521.48 59
18522.77 53
18524.06 67
18525.35 67
18526.63 54
18527.92 51
18529.21 69
18530.49 65
18531.78 63
18533.07 64
18534.36 73
18535.64 47
18536.93 67
18538.22 54
18539.50 55
18540.79 63
18542.08 66
18543.37 58
18544.66 67
18545.94 54
18547.23 47
18548.52 64
18549.81 41
18551.09 50
18552.38 61
18553.67 63
18554.96 62
18556.25 49
18557.53 65
18558.82 57
18560.11 63
18561.40 72
18562.69 56
18563.98 51
18565.26 59
18566.55 76
18567.84 62
18569.13 55
18570.42 53
18571.71 65
18572.99 62
18574.28 52
18575.57 61
18576.86 62
18578.15 73
18579.44 83
18580.73 56
18582.02 58
18583.31 54
18584.59 66
18585.88 63
18587.17 62
18588.46 69
18589.75 65
18591.04 83
18592.33 68
18593.62 69
18594.91 72
18596.20 59
18597.49 72
18598.78 56
18600.07 47
18601.36 50
18602.65 73
18603.94 61
18605.23 56
18606.52 60
18607.81 70
18609.09 83
18610.38 72
18611.67 66
18612.96 34
18614.25 56
18615.55 64
18616.84 68
18618.13 65
18619.42 48
18620.71 61
18622.00 62
18623.29 65
18624.58 68
18625.87 56
18627.16 67
18628.45 66
18629.74 60
18631.03 70
18632.32 50
18633.61 67
18634.90 77
18636.19 73
18637.48 69
18638.77 60
18640.07 82
18641.36 67
18642.65 60
18643.94 62
18645.23 67
18646.52 57
18647.81 58
18649.10 62
18650.40 62
18651.69 62
18652.98 63
18654.27 54
18655.56 63
18656.85 58
18658.14 74
18659.44 68
18660.73 65
18662.02 74
18663.31 47
18664.60 73
18665.89 64
18667.19 52
18668.48 62
18669.77 49
18671.06 58
18672.35 59
18673.65 46
18674.94 60
18676.23 57
18677.52 45
18678.82 58
18680.11 58
18681.40 62
18682.69 57
18683.99 58
18685.28 60
18686.57 56
18687.86 53
18689.16 53
18690.45 57
18691.74 63
18693.03 62
18694.33 43
18695.62 56
18696.91 42
18698.21 60
18699.50 59
18700.79 57
18702.09 74
18703.38 70
18704.67 55
18705.97 81
18707.26 51
18708.55 49
18709.85 61
18711.14 55
18712.43 62
18713.73 60
18715.02 81
18716.31 60
18717.61 63
18718.90 56
18720.19 71
18721.49 57
18722.78 62
18724.08 54
18725.37 62
18726.66 61
18727.96 62
18729.25 48
18730.55 59
18731.84 60
18733.13 78
18734.43 63
18735.72 70
18737.02 76
18738.31 76
18739.61 65
18740.90 56
18742.19 55
18743.49 66
18744.78 61
18746.08 72
18747.37 61
18748.67 67
18749.96 50
18751.26 69
18752.55 80
18753.85 69
18755.14 61
18756.44 64
18757.73 65
18759.03 69
18760.32 59
18761.62 57
18762.91 59
18764.21 88
18765.50 55
18766.80 50
18768.09 63
18769.39 83
18770.69 73
18771.98 55
18773.28 58
18774.57 60
18775.87 58
18777.16 70
18778.46 72
18779.76 63
18781.05 59
18782.35 73
18783.64 66
18784.94 63
18786.24 67
18787.53 71
18788.83 74
18790.12 78
18791.42 58
18792.72 57
18794.01 73
18795.31 79
18796.61 61
18797.90 54
18799.20 54
18800.49 65
18801.79 67
18803.09 59
18804.38 59
18805.68 54
18806.98 56
18808.28 63
18809.57 62
18810.87 69
18812.17 72
18813.46 53
18814.76 38
18816.06 50
18817.35 56
18818.65 58
18819.95 77
18821.25 55
18822.54 78
18823.84 57
18825.14 61
18826.44 65
18827.73 67
18829.03 69
18830.33 54
18831.63 79
18832.92 47
18834.22 47
18835.52 58
18836.82 67
18838.11 59
18839.41 57
18840.71 70
18842.01 55
18843.31 54
18844.60 58
18845.90 67
18847.20 56
18848.50 63
18849.80 44
18851.10 46
18852.39 43
18853.69 53
18854.99 66
18856.29 53
18857.59 55
18858.89 62
18860.18 66
18861.48 62
18862.78 50
18864.08 66
18865.38 64
18866.68 59
18867.98 52
18869.28 80
18870.58 72
18871.87 57
18873.17 41
18874.47 67
18875.77 66
18877.07 48
18878.37 58
18879.67 60
18880.97 88
18882.27 60
18883.57 47
18884.87 46
18886.17 71
18887.47 70
18888.77 73
18890.07 53
18891.36 42
18892.66 61
18893.96 50
18895.26 55
18896.56 59
18897.86 62
18899.16 62
18900.46 69
18901.76 57
18903.06 62
18904.36 52
18905.66 62
18906.96 62
18908.27 57
18909.57 47
18910.87 71
18912.17 81
18913.47 51
18914.77 51
18916.07 50
18917.37 79
18918.67 49
18919.97 60
18921.27 63
18922.57 56
18923.87 50
18925.17 61
18926.47 64
18927.77 67
18929.08 62
18930.38 51
18931.68 60
18932.98 70
18934.28 63
18935.58 63
18936.88 67
18938.18 65
18939.49 64
18940.79 63
18942.09 47
18943.39 59
18944.69 68
18945.99 61
18947.29 59
18948.60 44
18949.90 73
18951.20 64
18952.50 59
18953.80 43
18955.11 48
18956.41 50
18957.71 60
18959.01 79
18960.31 57
18961.62 54
18962.92 63
18964.22 71
18965.52 55
18966.82 65
18968.13 52
18969.43 71
18970.73 61
18972.03 68
18973.34 59
18974.64 57
18975.94 76
18977.24 50
18978.55 59
18979.85 51
18981.15 55
18982.46 57
18983.76 70
18985.06 57
18986.36 58
18987.67 55
18988.97 64
18990.27 56
18991.58 66
18992.88 43
18994.18 55
18995.49 76
18996.79 54
18998.09 56
18999.40 48
19000.70 51
19002.00 58
19003.31 57
19004.61 45
19005.91 61
19007.22 58
19008.52 49
19009.83 54
19011.13 45
19012.43 51
19013.74 47
19015.04 56
19016.34 51
19017.65 52
19018.95 63
19020.26 70
19021.56 58
19022.87 55
19024.17 58
19025.47 64
19026.78 54
19028.08 62
19029.39 58
19030.69 65
19032.00 55
19033.30 57
19034.61 65
19035.91 54
19037.22 66
19038.52 54
19039.82 63
19041.13 51
19042.43 44
19043.74 65
19045.04 65
19046.35 57
19047.65 69
19048.96 58
19050.26 59
19051.57 56
19052.88 66
19054.18 63
19055.49 45
19056.79 59
19058.10 69
19059.40 57
19060.71 56
19062.01 56
19063.32 61
19064.62 62
19065.93 47
19067.24 66
19068.54 66
19069.85 63
19071.15 47
19072.46 87
19073.77 53
19075.07 63
19076.38 68
19077.68 63
19078.99 49
19080.30 49
19081.60 60
19082.91 50
19084.22 60
19085.52 57
19086.83 67
19088.13 64
19089.44 70
19090.75 48
19092.05 59
19093.36 62
19094.67 49
19095.97 55
19097.28 56
19098.59 62
19099.90 55
19101.20 51
19102.51 61
19103.82 58
19105.12 66
19106.43 71
19107.74 64
19109.04 64
19110.35 65
19111.66 62
19112.97 64
19114.27 43
19115.58 54
19116.89 61
19118.20 52
19119.50 50
19120.81 65
19122.12 46
19123.43 51
19124.73 60
19126.04 64
19127.35 56
19128.66 43
19129.97 59
19131.27 63
19132.58 66
19133.89 61
19135.20 66
19136.51 71
19137.81 57
19139.12 66
19140.43 68
19141.74 60
19143.05 58
19144.36 58
19145.66 60
19146.97 58
19148.28 51
19149.59 56
19150.90 55
19152.21 68
19153.52 62
19154.83 75
19156.13 58
19157.44 83
19158.75 65
19160.06 65
19161.37 61
19162.68 55
19163.99 63
19165.30 77
19166.61 59
19167.92 60
19169.22 66
19170.53 67
19171.84 67
19173.15 72
19174.46 63
19175.77 76
19177.08 58
19178.39 59
19179.70 58
19181.01 73
19182.32 59
19183.63 60
19184.94 62
19186.25 59
19187.56 58
19188.87 66
19190.18 54
19191.49 58
19192.80 61
19194.11 74
19195.42 67
19196.73 57
19198.04 63
19199.35 61
19200.66 67
19201.97 54
19203.28 73
19204.59 72
19205.90 67
19207.21 68
19208.52 58
19209.83 54
19211.14 44
19212.46 50
19213.77 74
19215.08 53
19216.39 51
19217.70 56
19219.01 53
19220.32 61
19221.63 57
19222.94 64
19224.25 48
19225.57 65
19226.88 54
19228.19 51
19229.50 56
19230.81 50
19232.12 52
19233.43 72
19234.75 62
19236.06 60
19237.37 56
19238.68 47
19239.99 56
19241.30 65
19242.62 64
19243.93 59
19245.24 50
19246.55 61
19247.86 56
19249.18 50
19250.49 66
19251.80 60
19253.11 50
19254.42 56
19255.74 41
19257.05 61
19258.36 57
19259.67 72
19260.99 62
19262.30 77
19263.61 60
19264.92 52
19266.24 39
19267.55 59
19268.86 68
19270.17 56
19271.49 62
19272.80 71
19274.11 57
19275.42 45
19276.74 44
19278.05 64
19279.36 59
19280.68 52
19281.99 61
19283.30 67
19284.62 59
19285.93 58
19287.24 61
19288.56 56
19289.87 69
19291.18 68
19292.50 56
19293.81 43
19295.12 54
19296.44 63
19297.75 54
19299.06 62
19300.38 50
19301.69 62
19303.01 61
19304.32 68
19305.63 59
19306.95 64
19308.26 57
19309.58 50
19310.89 55
19312.20 61
19313.52 44
19314.83 66
19316.15 48
19317.46 60
19318.78 68
19320.09 64
19321.41 71
19322.72 72
19324.03 44
19325.35 62
19326.66 72
19327.98 54
19329.29 55
19330.61 59
19331.92 56
19333.24 58
19334.55 47
19335.87 72
19337.18 45
19338.50 65
19339.81 59
19341.13 70
19342.44 49
19343.76 58
19345.07 50
19346.39 61
19347.70 47
19349.02 50
19350.34 57
19351.65 70
19352.97 57
19354.28 68
19355.60 58
19356.91 51
19358.23 52
19359.54 57
19360.86 59
19362.18 51
19363.49 59
19364.81 67
19366.12 61
19367.44 51
19368.76 53
19370.07 57
19371.39 61
19372.71 65
19374.02 49
19375.34 62
19376.65 64
19377.97 69
19379.29 56
19380.60 60
19381.92 63
19383.24 58
19384.55 54
19385.87 61
19387.19 58
19388.50 59
19389.82 62
19391.14 54
19392.45 55
19393.77 50
19395.09 51
19396.41 58
19397.72 66
19399.04 43
19400.36 50
19401.67 63
19402.99 67
19404.31 43
19405.63 57
19406.94 61
19408.26 66
19409.58 53
19410.90 61
19412.21 57
19413.53 60
19414.85 61
19416.17 57
19417.48 64
19418.80 58
19420.12 54
19421.44 45
19422.76 55
19424.07 63
19425.39 51
19426.71 57
19428.03 55
19429.35 47
19430.66 49
19431.98 64
19433.30 54
19434.62 56
19435.94 59
19437.26 38
19438.57 48
19439.89 53
19441.21 44
19442.53 51
19443.85 69
19445.17 51
19446.49 56
19447.81 33
19449.12 51
19450.44 56
19451.76 40
19453.08 52
19454.40 62
19455.72 60
19457.04 59
19458.36 48
19459.68 57
19461.00 63
19462.32 60
19463.63 47
19464.95 53
19466.27 48
19467.59 56
19468.91 61
19470.23 39
19471.55 51
19472.87 60
19474.19 40
19475.51 48
19476.83 53
19478.15 66
19479.47 58
19480.79 72
19482.11 51
19483.43 43
19484.75 52
19486.07 55
19487.39 65
19488.71 44
19490.03 69
19491.35 69
19492.67 59
19493.99 63
19495.31 55
19496.63 59
19497.95 68
19499.27 52
19500.59 54
19501.91 43
19503.24 56
19504.56 73
19505.88 66
19507.20 46
19508.52 63
19509.84 62
19511.16 58
19512.48 66
19513.80 52
19515.12 55
19516.44 43
19517.77 49
19519.09 52
19520.41 45
19521.73 46
19523.05 67
19524.37 62
19525.69 45
19527.02 42
19528.34 42
19529.66 56
19530.98 54
19532.30 51
19533.62 54
19534.95 61
19536.27 59
19537.59 68
19538.91 54
19540.23 56
19541.56 50
19542.88 62
19544.20 56
19545.52 59
19546.84 47
19548.17 57
19549.49 66
19550.81 56
19552.13 75
19553.46 59
19554.78 58
19556.10 48
19557.42 64
19558.75 60
19560.07 80
19561.39 54
19562.71 48
19564.04 58
19565.36 67
19566.68 46
19568.00 60
19569.33 57
19570.65 56
19571.97 48
19573.30 43
19574.62 56
19575.94 40
19577.27 63
19578.59 35
19579.91 50
19581.24 49
19582.56 85
19583.88 64
19585.21 61
19586.53 51
19587.85 45
19589.18 54
19590.50 49
19591.82 49
19593.15 48
19594.47 58
19595.80 52
19597.12 69
19598.44 51
19599.77 63
19601.09 53
19602.42 62
19603.74 57
19605.06 54
19606.39 51
19607.71 66
19609.04 59
19610.36 55
19611.69 61
19613.01 54
19614.33 56
19615.66 59
19616.98 67
19618.31 53
19619.63 67
19620.96 46
19622.28 70
19623.61 54
19624.93 47
19626.26 63
19627.58 62
19628.91 71
19630.23 53
19631.56 58
19632.88 56
19634.21 55
19635.53 56
19636.86 51
19638.18 52
19639.51 57
19640.83 68
19642.16 78
19643.48 47
19644.81 48
19646.14 51
19647.46 58
19648.79 54
19650.11 60
19651.44 55
19652.76 60
19654.09 91
19655.42 48
19656.74 54
19658.07 57
19659.39 69
19660.72 43
19662.05 55
19663.37 51
19664.70 61
19666.02 64
19667.35 49
19668.68 64
19670.00 65
19671.33 62
19672.66 74
19673.98 80
19675.31 51
19676.64 51
19677.96 68
19679.29 53
19680.62 45
19681.94 52
19683.27 70
19684.60 49
19685.92 51
19687.25 56
19688.58 65
19689.90 65
19691.23 64
19692.56 47
19693.88 56
19695.21 58
19696.54 54
19697.87 50
19699.19 53
19700.52 46
19701.85 66
19703.18 65
19704.50 52
19705.83 43
19707.16 59
19708.49 49
19709.81 56
19711.14 58
19712.47 53
19713.80 52
19715.13 43
19716.45 57
19717.78 49
19719.11 64
19720.44 58
19721.77 55
19723.09 64
19724.42 58
19725.75 48
19727.08 58
19728.41 63
19729.74 62
19731.06 56
19732.39 50
19733.72 56
19735.05 52
19736.38 52
19737.71 52
19739.04 47
19740.36 51
19741.69 67
19743.02 57
19744.35 48
19745.68 48
19747.01 63
19748.34 62
19749.67 55
19751.00 52
19752.32 65
19753.65 68
19754.98 66
19756.31 58
19757.64 46
19758.97 72
19760.30 53
19761.63 50
19762.96 58
19764.29 56
19765.62 55
19766.95 69
19768.28 70
19769.61 68
19770.94 48
19772.27 63
19773.60 60
19774.93 39
19776.26 52
19777.59 56
19778.92 69
19780.25 68
19781.58 56
19782.91 49
19784.24 61
19785.57 40
19786.90 55
19788.23 56
19789.56 55
19790.89 66
19792.22 53
19793.55 45
19794.88 52
19796.21 54
19797.54 77
19798.87 56
19800.20 40
19801.53 62
19802.87 56
19804.20 61
19805.53 56
19806.86 64
19808.19 62
19809.52 76
19810.85 63
19812.18 66
19813.51 42
19814.85 51
19816.18 78
19817.51 75
19818.84 53
19820.17 52
19821.50 69
19822.83 77
19824.17 76
19825.50 35
19826.83 59
19828.16 71
19829.49 68
19830.82 43
19832.16 47
19833.49 68
19834.82 62
19836.15 67
19837.48 50
19838.82 55
19840.15 40
19841.48 58
19842.81 70
19844.14 44
19845.48 43
19846.81 60
19848.14 54
19849.47 55
19850.81 61
19852.14 60
19853.47 53
19854.80 62
19856.14 50
19857.47 62
19858.80 54
19860.14 64
19861.47 63
19862.80 41
19864.13 60
19865.47 50
19866.80 62
19868.13 61
19869.47 62
19870.80 58
19872.13 62
19873.47 76
19874.80 58
19876.13 48
19877.47 56
19878.80 52
19880.13 56
19881.47 52
19882.80 64
19884.13 43
19885.47 54
19886.80 61
19888.13 65
19889.47 53
19890.80 52
19892.14 66
19893.47 46
19894.80 57
19896.14 43
19897.47 55
19898.81 47
19900.14 51
19901.47 46
19902.81 51
19904.14 62
19905.48 51
19906.81 53
19908.15 52
19909.48 49
19910.81 52
19912.15 47
19913.48 58
19914.82 66
19916.15 53
19917.49 67
19918.82 62
19920.16 57
19921.49 58
19922.83 56
19924.16 59
19925.50 54
19926.83 43
19928.17 53
19929.50 65
19930.84 42
19932.17 51
19933.51 50
19934.84 43
19936.18 51
19937.51 60
19938.85 66
19940.18 56
19941.52 62
19942.86 49
19944.19 46
19945.53 50
19946.86 67
19948.20 68
19949.53 53
19950.87 53
19952.21 58
19953.54 50
19954.88 63
19956.21 39
19957.55 56
19958.89 50
19960.22 59
19961.56 45
19962.90 47
19964.23 47
19965.57 46
19966.90 65
19968.24 62
19969.58 45
19970.91 57
19972.25 59
19973.59 67
19974.92 48
19976.26 58
19977.60 56
19978.93 62
19980.27 54
19981.61 51
19982.94 60
19984.28 71
19985.62 60
19986.96 56
19988.29 55
19989.63 66
19990.97 63
19992.30 78
19993.64 56
19994.98 53
19996.32 72
19997.65 62
19998.99 63
20000.33 51
20001.67 64
20003.00 53
20004.34 60
20005.68 48
20007.02 56
20008.35 73
20009.69 47
20011.03 68
20012.37 52
20013.71 44
20015.04 55
20016.38 70
20017.72 69
20019.06 53
20020.40 54
20021.73 58
20023.07 55
20024.41 65
20025.75 59
20027.09 66
20028.43 72
20029.77 59
20031.10 60
20032.44 68
20033.78 61
20035.12 49
20036.46 56
20037.80 62
20039.14 73
20040.47 61
20041.81 39
20043.15 55
20044.49 63
20045.83 66
20047.17 55
20048.51 61
20049.85 48
20051.19 72
20052.53 62
20053.87 58
20055.21 65
20056.54 62
20057.88 51
20059.22 48
20060.56 52
20061.90 56
20063.24 52
20064.58 62
20065.92 46
20067.26 57
20068.60 61
20069.94 54
20071.28 56
20072.62 56
20073.96 41
20075.30 45
20076.64 59
20077.98 66
20079.32 49
20080.66 55
20082.00 64
20083.34 60
20084.68 54
20086.02 64
20087.36 60
20088.70 67
20090.04 60
20091.38 49
20092.73 61
20094.07 54
20095.41 55
20096.75 58
20098.09 50
20099.43 58
20100.77 54
20102.11 56
20103.45 43
20104.79 55
20106.13 62
20107.48 68
20108.82 65
20110.16 37
20111.50 47
20112.84 54
20114.18 57
20115.52 43
20116.86 67
20118.21 44
20119.55 48
20120.89 63
20122.23 68
20123.57 57
20124.91 50
20126.26 46
20127.60 63
20128.94 65
20130.28 57
20131.62 58
20132.96 54
20134.31 51
20135.65 46
