# Supplementary material for: MALDI-TOF MS typing enables the classification of brewing yeasts of the genus Saccharomyces to major beer styles
Source: PLoS One. 2017 Aug 9;12(8):e0181694. doi: 10.1371/journal.pone.0181694 (PMC5549903; doi:10.1371/journal.pone.0181694)
Supplement: S13 File — The directory includes 90 raw files and was zipped to “.zip”; the folder has three strains with 30 spectra per strain; S1 Text explains the raw files with an example and Table 1 represents the yeast strains used within the experiment. (ZIP) [file pone.0181694.s016.zip › 37-39/30635-431-OG-Alt-Koe-YPG-18h-E-E_2015-10-11__0_F1_1.dat]

2000.04 1613
2000.46 1483
2000.88 1425
2001.30 1452
2001.72 1424
2002.14 1459
2002.57 1465
2002.99 1497
2003.41 1582
2003.83 1536
2004.25 1397
2004.67 1417
2005.10 1401
2005.52 1437
2005.94 1527
2006.36 1523
2006.78 1332
2007.21 1416
2007.63 1440
2008.05 1434
2008.47 1583
2008.89 1477
2009.32 1448
2009.74 1254
2010.16 1408
2010.58 1527
2011.01 1376
2011.43 1454
2011.85 1492
2012.27 1490
2012.70 1378
2013.12 1376
2013.54 1452
2013.96 1416
2014.39 1292
2014.81 1250
2015.23 1216
2015.66 1342
2016.08 1427
2016.50 1408
2016.93 1386
2017.35 1389
2017.77 1452
2018.19 1524
2018.62 1497
2019.04 1235
2019.46 1290
2019.89 1446
2020.31 1463
2020.73 1444
2021.16 1358
2021.58 1555
2022.01 1510
2022.43 1524
2022.85 1441
2023.28 1380
2023.70 1269
2024.12 1382
2024.55 1414
2024.97 1249
2025.40 1340
2025.82 1449
2026.24 1468
2026.67 1546
2027.09 1339
2027.52 1313
2027.94 1288
2028.37 1275
2028.79 1276
2029.21 1286
2029.64 1199
2030.06 1378
2030.49 1441
2030.91 1680
2031.34 1488
2031.76 1429
2032.19 1549
2032.61 1334
2033.04 1551
2033.46 1596
2033.88 1303
2034.31 1321
2034.73 1417
2035.16 1316
2035.58 1277
2036.01 1400
2036.43 1434
2036.86 1448
2037.29 1546
2037.71 1442
2038.14 1428
2038.56 1522
2038.99 1636
2039.41 1404
2039.84 1493
2040.26 1601
2040.69 1385
2041.11 1358
2041.54 1351
2041.97 1419
2042.39 1533
2042.82 1589
2043.24 1536
2043.67 1458
2044.09 1489
2044.52 1311
2044.95 1278
2045.37 1365
2045.80 1504
2046.22 1431
2046.65 1453
2047.08 1450
2047.50 1398
2047.93 1540
2048.36 1486
2048.78 1450
2049.21 1546
2049.64 1424
2050.06 1508
2050.49 1319
2050.92 1467
2051.34 1427
2051.77 1309
2052.20 1222
2052.62 1223
2053.05 1278
2053.48 1214
2053.90 1228
2054.33 1370
2054.76 1247
2055.18 1229
2055.61 1570
2056.04 1395
2056.47 1319
2056.89 1331
2057.32 1290
2057.75 1329
2058.17 1441
2058.60 1543
2059.03 1323
2059.46 1205
2059.88 1259
2060.31 1362
2060.74 1488
2061.17 1377
2061.60 1461
2062.02 1354
2062.45 1316
2062.88 1474
2063.31 1426
2063.74 1420
2064.16 1564
2064.59 1593
2065.02 1503
2065.45 1595
2065.88 1572
2066.30 1632
2066.73 1752
2067.16 1729
2067.59 1803
2068.02 1638
2068.45 1532
2068.87 1536
2069.30 1683
2069.73 1480
2070.16 1671
2070.59 1499
2071.02 1494
2071.45 1620
2071.87 1448
2072.30 1314
2072.73 1472
2073.16 1577
2073.59 1558
2074.02 1500
2074.45 1272
2074.88 1367
2075.31 1352
2075.74 1307
2076.17 1502
2076.59 1472
2077.02 1506
2077.45 1475
2077.88 1509
2078.31 1567
2078.74 1669
2079.17 1491
2079.60 1492
2080.03 1590
2080.46 1516
2080.89 1539
2081.32 1511
2081.75 1459
2082.18 1669
2082.61 1476
2083.04 1455
2083.47 1377
2083.90 1509
2084.33 1490
2084.76 1502
2085.19 1493
2085.62 1590
2086.05 1467
2086.48 1314
2086.91 1513
2087.34 1408
2087.77 1317
2088.20 1318
2088.63 1472
2089.06 1619
2089.49 1523
2089.93 1470
2090.36 1504
2090.79 1487
2091.22 1408
2091.65 1390
2092.08 1489
2092.51 1418
2092.94 1439
2093.37 1424
2093.80 1410
2094.23 1603
2094.67 1432
2095.10 1502
2095.53 1468
2095.96 1414
2096.39 1266
2096.82 1218
2097.25 1385
2097.68 1408
2098.12 1310
2098.55 1210
2098.98 1301
2099.41 1232
2099.84 1255
2100.27 1414
2100.71 1410
2101.14 1304
2101.57 1350
2102.00 1446
2102.43 1447
2102.87 1414
2103.30 1301
2103.73 1344
2104.16 1359
2104.59 1234
2105.03 1224
2105.46 1343
2105.89 1397
2106.32 1446
2106.76 1492
2107.19 1411
2107.62 1477
2108.05 1490
2108.49 1320
2108.92 1387
2109.35 1319
2109.78 1515
2110.22 1541
2110.65 1342
2111.08 1389
2111.52 1379
2111.95 1424
2112.38 1446
2112.81 1246
2113.25 1418
2113.68 1372
2114.11 1413
2114.55 1381
2114.98 1349
2115.41 1221
2115.85 1373
2116.28 1395
2116.71 1379
2117.15 1239
2117.58 1274
2118.01 1200
2118.45 1253
2118.88 1327
2119.32 1233
2119.75 1209
2120.18 1293
2120.62 1357
2121.05 1306
2121.48 1413
2121.92 1381
2122.35 1342
2122.79 1341
2123.22 1350
2123.65 1231
2124.09 1478
2124.52 1384
2124.96 1368
2125.39 1434
2125.83 1313
2126.26 1298
2126.70 1271
2127.13 1264
2127.56 1323
2128.00 1321
2128.43 1315
2128.87 1399
2129.30 1371
2129.74 1338
2130.17 1482
2130.61 1430
2131.04 1453
2131.48 1574
2131.91 1364
2132.35 1418
2132.78 1479
2133.22 1347
2133.65 1449
2134.09 1372
2134.52 1414
2134.96 1521
2135.39 1463
2135.83 1532
2136.26 1453
2136.70 1503
2137.14 1538
2137.57 1404
2138.01 1618
2138.44 1583
2138.88 1347
2139.31 1478
2139.75 1566
2140.19 1463
2140.62 1407
2141.06 1352
2141.49 1301
2141.93 1437
2142.37 1378
2142.80 1312
2143.24 1309
2143.67 1266
2144.11 1438
2144.55 1386
2144.98 1309
2145.42 1200
2145.86 1335
2146.29 1393
2146.73 1380
2147.16 1343
2147.60 1435
2148.04 1493
2148.47 1464
2148.91 1535
2149.35 1419
2149.79 1519
2150.22 1471
2150.66 1493
2151.10 1668
2151.53 1631
2151.97 1597
2152.41 1514
2152.84 1536
2153.28 1477
2153.72 1381
2154.16 1491
2154.59 1307
2155.03 1222
2155.47 1187
2155.91 1262
2156.34 1164
2156.78 1477
2157.22 1327
2157.66 1200
2158.09 1260
2158.53 1486
2158.97 1465
2159.41 1214
2159.84 1218
2160.28 1336
2160.72 1432
2161.16 1491
2161.60 1352
2162.03 1356
2162.47 1384
2162.91 1370
2163.35 1412
2163.79 1339
2164.22 1417
2164.66 1452
2165.10 1402
2165.54 1312
2165.98 1373
2166.42 1382
2166.86 1549
2167.29 1430
2167.73 1485
2168.17 1567
2168.61 1557
2169.05 1533
2169.49 1516
2169.93 1481
2170.37 1480
2170.80 1495
2171.24 1483
2171.68 1575
2172.12 1597
2172.56 1436
2173.00 1535
2173.44 1638
2173.88 1543
2174.32 1545
2174.76 1601
2175.20 1471
2175.64 1497
2176.08 1594
2176.51 1778
2176.95 1549
2177.39 1667
2177.83 1607
2178.27 1650
2178.71 1513
2179.15 1665
2179.59 1580
2180.03 1627
2180.47 1423
2180.91 1490
2181.35 1492
2181.79 1633
2182.23 1498
2182.67 1325
2183.11 1446
2183.55 1330
2183.99 1458
2184.43 1486
2184.87 1443
2185.31 1266
2185.76 1290
2186.20 1387
2186.64 1276
2187.08 1334
2187.52 1231
2187.96 1386
2188.40 1360
2188.84 1451
2189.28 1488
2189.72 1443
2190.16 1452
2190.60 1387
2191.04 1579
2191.49 1506
2191.93 1422
2192.37 1372
2192.81 1329
2193.25 1352
2193.69 1414
2194.13 1422
2194.57 1460
2195.02 1488
2195.46 1459
2195.90 1421
2196.34 1417
2196.78 1529
2197.22 1434
2197.66 1491
2198.11 1444
2198.55 1543
2198.99 1576
2199.43 1522
2199.87 1426
2200.32 1390
2200.76 1344
2201.20 1388
2201.64 1475
2202.08 1432
2202.53 1450
2202.97 1289
2203.41 1321
2203.85 1291
2204.29 1358
2204.74 1300
2205.18 1360
2205.62 1340
2206.06 1419
2206.51 1506
2206.95 1440
2207.39 1433
2207.83 1448
2208.28 1524
2208.72 1485
2209.16 1460
2209.61 1580
2210.05 1600
2210.49 1515
2210.93 1373
2211.38 1315
2211.82 1438
2212.26 1438
2212.71 1386
2213.15 1439
2213.59 1354
2214.04 1332
2214.48 1534
2214.92 1371
2215.37 1364
2215.81 1367
2216.25 1297
2216.70 1328
2217.14 1378
2217.59 1447
2218.03 1345
2218.47 1276
2218.92 1303
2219.36 1265
2219.80 1393
2220.25 1370
2220.69 1456
2221.14 1442
2221.58 1346
2222.02 1297
2222.47 1315
2222.91 1292
2223.36 1256
2223.80 1305
2224.25 1353
2224.69 1516
2225.13 1456
2225.58 1419
2226.02 1381
2226.47 1345
2226.91 1422
2227.36 1444
2227.80 1473
2228.25 1592
2228.69 1526
2229.14 1429
2229.58 1346
2230.03 1319
2230.47 1309
2230.92 1309
2231.36 1554
2231.81 1666
2232.25 1511
2232.70 1562
2233.14 1586
2233.59 1609
2234.03 1543
2234.48 1412
2234.92 1669
2235.37 1607
2235.81 1514
2236.26 1609
2236.70 1468
2237.15 1501
2237.60 1435
2238.04 1461
2238.49 1499
2238.93 1333
2239.38 1331
2239.83 1374
2240.27 1293
2240.72 1395
2241.16 1424
2241.61 1284
2242.06 1261
2242.50 1400
2242.95 1346
2243.39 1200
2243.84 1324
2244.29 1343
2244.73 1287
2245.18 1259
2245.63 1339
2246.07 1397
2246.52 1298
2246.97 1410
2247.41 1409
2247.86 1344
2248.31 1196
2248.75 1306
2249.20 1331
2249.65 1242
2250.09 1225
2250.54 1248
2250.99 1359
2251.43 1444
2251.88 1282
2252.33 1275
2252.78 1317
2253.22 1314
2253.67 1300
2254.12 1204
2254.56 1205
2255.01 1309
2255.46 1221
2255.91 1197
2256.35 1423
2256.80 1328
2257.25 1250
2257.70 1252
2258.14 1231
2258.59 1233
2259.04 1204
2259.49 1281
2259.94 1325
2260.38 1272
2260.83 1243
2261.28 1205
2261.73 1366
2262.18 1415
2262.62 1422
2263.07 1498
2263.52 1349
2263.97 1410
2264.42 1451
2264.87 1487
2265.31 1551
2265.76 1494
2266.21 1393
2266.66 1439
2267.11 1283
2267.56 1337
2268.01 1491
2268.45 1503
2268.90 1542
2269.35 1626
2269.80 1594
2270.25 1559
2270.70 1448
2271.15 1640
2271.60 1619
2272.05 1601
2272.49 1452
2272.94 1442
2273.39 1501
2273.84 1563
2274.29 1558
2274.74 1417
2275.19 1543
2275.64 1578
2276.09 1312
2276.54 1302
2276.99 1416
2277.44 1491
2277.89 1264
2278.34 1362
2278.79 1221
2279.24 1323
2279.69 1309
2280.14 1263
2280.59 1354
2281.04 1156
2281.49 1352
2281.94 1402
2282.39 1269
2282.84 1446
2283.29 1447
2283.74 1395
2284.19 1380
2284.64 1215
2285.09 1253
2285.54 1345
2285.99 1414
2286.44 1365
2286.89 1320
2287.34 1379
2287.79 1480
2288.24 1472
2288.69 1408
2289.14 1368
2289.59 1665
2290.05 1762
2290.50 1776
2290.95 2006
2291.40 2130
2291.85 2133
2292.30 2064
2292.75 1969
2293.20 2179
2293.65 2028
2294.11 2024
2294.56 1666
2295.01 1550
2295.46 1704
2295.91 1657
2296.36 1620
2296.81 1468
2297.27 1544
2297.72 1486
2298.17 1534
2298.62 1495
2299.07 1473
2299.52 1426
2299.98 1391
2300.43 1450
2300.88 1404
2301.33 1376
2301.78 1385
2302.24 1223
2302.69 1226
2303.14 1232
2303.59 1373
2304.04 1446
2304.50 1260
2304.95 1243
2305.40 1328
2305.85 1245
2306.31 1370
2306.76 1346
2307.21 1320
2307.66 1339
2308.12 1390
2308.57 1472
2309.02 1490
2309.48 1482
2309.93 1428
2310.38 1475
2310.83 1457
2311.29 1537
2311.74 1613
2312.19 1589
2312.65 1624
2313.10 1537
2313.55 1428
2314.01 1435
2314.46 1376
2314.91 1593
2315.37 1439
2315.82 1413
2316.27 1357
2316.73 1349
2317.18 1242
2317.63 1366
2318.09 1485
2318.54 1483
2318.99 1462
2319.45 1416
2319.90 1419
2320.36 1413
2320.81 1551
2321.26 1523
2321.72 1423
2322.17 1503
2322.63 1392
2323.08 1427
2323.53 1394
2323.99 1355
2324.44 1433
2324.90 1387
2325.35 1239
2325.80 1337
2326.26 1470
2326.71 1355
2327.17 1493
2327.62 1389
2328.08 1442
2328.53 1516
2328.99 1612
2329.44 1483
2329.90 1539
2330.35 1642
2330.81 1708
2331.26 1577
2331.72 1703
2332.17 1721
2332.63 1596
2333.08 1496
2333.54 1467
2333.99 1481
2334.45 1485
2334.90 1363
2335.36 1160
2335.81 1189
2336.27 1337
2336.72 1268
2337.18 1384
2337.63 1405
2338.09 1447
2338.55 1362
2339.00 1419
2339.46 1299
2339.91 1257
2340.37 1338
2340.82 1289
2341.28 1349
2341.74 1326
2342.19 1332
2342.65 1239
2343.10 1299
2343.56 1352
2344.02 1437
2344.47 1400
2344.93 1524
2345.39 1371
2345.84 1329
2346.30 1302
2346.75 1319
2347.21 1384
2347.67 1546
2348.12 1513
2348.58 1477
2349.04 1485
2349.49 1515
2349.95 1392
2350.41 1338
2350.86 1461
2351.32 1373
2351.78 1342
2352.23 1384
2352.69 1387
2353.15 1396
2353.61 1364
2354.06 1483
2354.52 1452
2354.98 1410
2355.43 1310
2355.89 1397
2356.35 1403
2356.81 1342
2357.26 1384
2357.72 1385
2358.18 1407
2358.64 1413
2359.09 1441
2359.55 1425
2360.01 1595
2360.47 1496
2360.93 1475
2361.38 1329
2361.84 1418
2362.30 1434
2362.76 1496
2363.22 1444
2363.67 1442
2364.13 1360
2364.59 1316
2365.05 1280
2365.51 1505
2365.96 1482
2366.42 1490
2366.88 1479
2367.34 1441
2367.80 1408
2368.26 1364
2368.72 1467
2369.17 1392
2369.63 1289
2370.09 1217
2370.55 1212
2371.01 1286
2371.47 1364
2371.93 1288
2372.39 1304
2372.84 1443
2373.30 1472
2373.76 1488
2374.22 1517
2374.68 1484
2375.14 1555
2375.60 1459
2376.06 1347
2376.52 1409
2376.98 1516
2377.44 1447
2377.90 1505
2378.36 1386
2378.81 1375
2379.27 1484
2379.73 1447
2380.19 1451
2380.65 1401
2381.11 1381
2381.57 1519
2382.03 1331
2382.49 1247
2382.95 1198
2383.41 1298
2383.87 1433
2384.33 1560
2384.79 1392
2385.25 1453
2385.71 1374
2386.17 1349
2386.63 1472
2387.09 1328
2387.55 1349
2388.01 1324
2388.48 1334
2388.94 1381
2389.40 1324
2389.86 1395
2390.32 1537
2390.78 1425
2391.24 1449
2391.70 1255
2392.16 1406
2392.62 1490
2393.08 1515
2393.54 1477
2394.00 1339
2394.47 1288
2394.93 1457
2395.39 1394
2395.85 1322
2396.31 1339
2396.77 1298
2397.23 1353
2397.69 1306
2398.16 1289
2398.62 1372
2399.08 1406
2399.54 1278
2400.00 1371
2400.46 1279
2400.92 1290
2401.39 1387
2401.85 1298
2402.31 1259
2402.77 1190
2403.23 1266
2403.70 1239
2404.16 1310
2404.62 1382
2405.08 1326
2405.54 1355
2406.01 1297
2406.47 1340
2406.93 1314
2407.39 1264
2407.86 1254
2408.32 1419
2408.78 1405
2409.24 1376
2409.71 1312
2410.17 1281
2410.63 1243
2411.09 1240
2411.56 1223
2412.02 1189
2412.48 1302
2412.94 1300
2413.41 1252
2413.87 1284
2414.33 1375
2414.80 1466
2415.26 1398
2415.72 1418
2416.19 1532
2416.65 1530
2417.11 1620
2417.57 1695
2418.04 1631
2418.50 1564
2418.96 1756
2419.43 1772
2419.89 1502
2420.36 1638
2420.82 1631
2421.28 1540
2421.75 1578
2422.21 1514
2422.67 1398
2423.14 1589
2423.60 1518
2424.07 1419
2424.53 1465
2424.99 1401
2425.46 1420
2425.92 1450
2426.39 1296
2426.85 1308
2427.31 1259
2427.78 1344
2428.24 1250
2428.71 1381
2429.17 1326
2429.64 1330
2430.10 1377
2430.56 1376
2431.03 1339
2431.49 1395
2431.96 1543
2432.42 1508
2432.89 1468
2433.35 1358
2433.82 1305
2434.28 1329
2434.75 1235
2435.21 1357
2435.68 1468
2436.14 1284
2436.61 1310
2437.07 1254
2437.54 1372
2438.00 1316
2438.47 1331
2438.93 1443
2439.40 1320
2439.86 1282
2440.33 1390
2440.80 1399
2441.26 1394
2441.73 1466
2442.19 1433
2442.66 1317
2443.12 1395
2443.59 1401
2444.06 1357
2444.52 1217
2444.99 1341
2445.45 1498
2445.92 1372
2446.38 1276
2446.85 1241
2447.32 1145
2447.78 1262
2448.25 1203
2448.72 1294
2449.18 1264
2449.65 1294
2450.11 1219
2450.58 1196
2451.05 1105
2451.51 1172
2451.98 1342
2452.45 1364
2452.91 1279
2453.38 1344
2453.85 1330
2454.31 1352
2454.78 1362
2455.25 1399
2455.71 1343
2456.18 1414
2456.65 1422
2457.12 1331
2457.58 1197
2458.05 1325
2458.52 1303
2458.98 1336
2459.45 1122
2459.92 1086
2460.39 1344
2460.85 1380
2461.32 1316
2461.79 1309
2462.26 1229
2462.72 1328
2463.19 1475
2463.66 1354
2464.13 1288
2464.59 1410
2465.06 1299
2465.53 1292
2466.00 1334
2466.47 1348
2466.93 1252
2467.40 1274
2467.87 1336
2468.34 1240
2468.81 1175
2469.27 1251
2469.74 1369
2470.21 1312
2470.68 1240
2471.15 1279
2471.62 1319
2472.09 1214
2472.55 1191
2473.02 1290
2473.49 1307
2473.96 1306
2474.43 1306
2474.90 1297
2475.37 1227
2475.83 1197
2476.30 1208
2476.77 1141
2477.24 1183
2477.71 1210
2478.18 1273
2478.65 1191
2479.12 1270
2479.59 1294
2480.06 1212
2480.53 1150
2480.99 1180
2481.46 1225
2481.93 1156
2482.40 1167
2482.87 1120
2483.34 1230
2483.81 1237
2484.28 1256
2484.75 1183
2485.22 1253
2485.69 1213
2486.16 1297
2486.63 1315
2487.10 1305
2487.57 1271
2488.04 1379
2488.51 1347
2488.98 1323
2489.45 1337
2489.92 1371
2490.39 1365
2490.86 1532
2491.33 1488
2491.80 1269
2492.27 1417
2492.74 1339
2493.21 1289
2493.68 1307
2494.15 1294
2494.62 1564
2495.10 1426
2495.57 1484
2496.04 1459
2496.51 1445
2496.98 1439
2497.45 1392
2497.92 1326
2498.39 1342
2498.86 1373
2499.33 1381
2499.80 1368
2500.28 1381
2500.75 1287
2501.22 1269
2501.69 1149
2502.16 1279
2502.63 1382
2503.10 1275
2503.57 1214
2504.05 1281
2504.52 1250
2504.99 1376
2505.46 1288
2505.93 1227
2506.40 1287
2506.88 1382
2507.35 1342
2507.82 1234
2508.29 1252
2508.76 1227
2509.24 1242
2509.71 1314
2510.18 1427
2510.65 1479
2511.12 1406
2511.60 1356
2512.07 1338
2512.54 1369
2513.01 1406
2513.49 1474
2513.96 1503
2514.43 1495
2514.90 1487
2515.38 1396
2515.85 1334
2516.32 1280
2516.79 1450
2517.27 1435
2517.74 1614
2518.21 1452
2518.68 1415
2519.16 1363
2519.63 1394
2520.10 1450
2520.58 1460
2521.05 1408
2521.52 1376
2522.00 1332
2522.47 1210
2522.94 1441
2523.42 1407
2523.89 1410
2524.36 1279
2524.84 1238
2525.31 1238
2525.78 1384
2526.26 1420
2526.73 1351
2527.20 1326
2527.68 1392
2528.15 1443
2528.63 1334
2529.10 1338
2529.57 1396
2530.05 1502
2530.52 1565
2531.00 1485
2531.47 1414
2531.94 1408
2532.42 1447
2532.89 1381
2533.37 1366
2533.84 1372
2534.32 1289
2534.79 1425
2535.26 1321
2535.74 1233
2536.21 1352
2536.69 1351
2537.16 1286
2537.64 1356
2538.11 1408
2538.59 1371
2539.06 1350
2539.54 1308
2540.01 1359
2540.49 1429
2540.96 1405
2541.44 1338
2541.91 1423
2542.39 1363
2542.86 1433
2543.34 1442
2543.81 1511
2544.29 1391
2544.76 1432
2545.24 1419
2545.71 1426
2546.19 1551
2546.66 1357
2547.14 1385
2547.61 1398
2548.09 1548
2548.57 1637
2549.04 1529
2549.52 1456
2549.99 1423
2550.47 1499
2550.95 1594
2551.42 1618
2551.90 1616
2552.37 1649
2552.85 1646
2553.33 1606
2553.80 1439
2554.28 1526
2554.75 1477
2555.23 1448
2555.71 1385
2556.18 1403
2556.66 1369
2557.14 1367
2557.61 1372
2558.09 1478
2558.57 1505
2559.04 1404
2559.52 1240
2560.00 1195
2560.47 1394
2560.95 1351
2561.43 1363
2561.90 1438
2562.38 1438
2562.86 1362
2563.33 1301
2563.81 1191
2564.29 1177
2564.77 1211
2565.24 1325
2565.72 1392
2566.20 1259
2566.68 1348
2567.15 1310
2567.63 1263
2568.11 1285
2568.59 1271
2569.06 1283
2569.54 1222
2570.02 1229
2570.50 1235
2570.97 1336
2571.45 1410
2571.93 1334
2572.41 1327
2572.89 1289
2573.36 1233
2573.84 1236
2574.32 1193
2574.80 1272
2575.28 1252
2575.75 1212
2576.23 1320
2576.71 1177
2577.19 1204
2577.67 1197
2578.15 1200
2578.62 1241
2579.10 1159
2579.58 1276
2580.06 1272
2580.54 1250
2581.02 1207
2581.50 1185
2581.97 1349
2582.45 1330
2582.93 1302
2583.41 1189
2583.89 1175
2584.37 1273
2584.85 1342
2585.33 1339
2585.81 1373
2586.29 1296
2586.77 1391
2587.24 1390
2587.72 1206
2588.20 1362
2588.68 1301
2589.16 1391
2589.64 1340
2590.12 1300
2590.60 1228
2591.08 1367
2591.56 1306
2592.04 1343
2592.52 1273
2593.00 1232
2593.48 1232
2593.96 1396
2594.44 1355
2594.92 1159
2595.40 1286
2595.88 1342
2596.36 1468
2596.84 1364
2597.32 1265
2597.80 1283
2598.28 1335
2598.76 1264
2599.24 1176
2599.72 1161
2600.20 1144
2600.68 1128
2601.16 1207
2601.64 1323
2602.12 1157
2602.61 1293
2603.09 1321
2603.57 1238
2604.05 1323
2604.53 1255
2605.01 1275
2605.49 1338
2605.97 1231
2606.45 1338
2606.93 1263
2607.42 1206
2607.90 1287
2608.38 1232
2608.86 1255
2609.34 1429
2609.82 1429
2610.30 1393
2610.78 1232
2611.27 1287
2611.75 1348
2612.23 1327
2612.71 1310
2613.19 1238
2613.67 1254
2614.16 1246
2614.64 1309
2615.12 1265
2615.60 1394
2616.08 1299
2616.57 1333
2617.05 1356
2617.53 1359
2618.01 1396
2618.49 1432
2618.98 1531
2619.46 1521
2619.94 1552
2620.42 1339
2620.91 1319
2621.39 1259
2621.87 1416
2622.35 1502
2622.84 1384
2623.32 1349
2623.80 1240
2624.28 1309
2624.77 1331
2625.25 1185
2625.73 1138
2626.21 1290
2626.70 1295
2627.18 1341
2627.66 1323
2628.15 1349
2628.63 1483
2629.11 1512
2629.60 1328
2630.08 1333
2630.56 1434
2631.05 1425
2631.53 1534
2632.01 1486
2632.50 1430
2632.98 1405
2633.46 1456
2633.95 1376
2634.43 1262
2634.91 1322
2635.40 1382
2635.88 1326
2636.37 1288
2636.85 1302
2637.33 1345
2637.82 1338
2638.30 1451
2638.79 1215
2639.27 1085
2639.75 1276
2640.24 1307
2640.72 1386
2641.21 1369
2641.69 1348
2642.18 1307
2642.66 1466
2643.14 1423
2643.63 1632
2644.11 1360
2644.60 1283
2645.08 1371
2645.57 1373
2646.05 1328
2646.54 1314
2647.02 1222
2647.51 1160
2647.99 1288
2648.48 1255
2648.96 1210
2649.45 1281
2649.93 1311
2650.42 1313
2650.90 1303
2651.39 1269
2651.87 1288
2652.36 1459
2652.84 1348
2653.33 1260
2653.81 1439
2654.30 1321
2654.78 1143
2655.27 1291
2655.76 1248
2656.24 1179
2656.73 1310
2657.21 1359
2657.70 1342
2658.18 1365
2658.67 1360
2659.16 1348
2659.64 1269
2660.13 1255
2660.61 1260
2661.10 1217
2661.59 1267
2662.07 1322
2662.56 1257
2663.05 1320
2663.53 1457
2664.02 1336
2664.50 1331
2664.99 1343
2665.48 1307
2665.96 1169
2666.45 1303
2666.94 1222
2667.42 1322
2667.91 1243
2668.40 1253
2668.88 1351
2669.37 1255
2669.86 1373
2670.34 1290
2670.83 1154
2671.32 1205
2671.81 1309
2672.29 1458
2672.78 1510
2673.27 1475
2673.75 1569
2674.24 1507
2674.73 1692
2675.22 1809
2675.70 1767
2676.19 1932
2676.68 1829
2677.17 1791
2677.65 1715
2678.14 1643
2678.63 1736
2679.12 1762
2679.61 1591
2680.09 1486
2680.58 1530
2681.07 1465
2681.56 1394
2682.04 1389
2682.53 1281
2683.02 1280
2683.51 1278
2684.00 1265
2684.49 1243
2684.97 1230
2685.46 1146
2685.95 1144
2686.44 1380
2686.93 1174
2687.42 1144
2687.90 1177
2688.39 1264
2688.88 1231
2689.37 1394
2689.86 1341
2690.35 1351
2690.84 1340
2691.33 1152
2691.81 1206
2692.30 1369
2692.79 1223
2693.28 1428
2693.77 1264
2694.26 1409
2694.75 1389
2695.24 1332
2695.73 1375
2696.22 1243
2696.71 1307
2697.20 1345
2697.68 1305
2698.17 1293
2698.66 1322
2699.15 1319
2699.64 1169
2700.13 1288
2700.62 1343
2701.11 1467
2701.60 1193
2702.09 1251
2702.58 1347
2703.07 1319
2703.56 1385
2704.05 1379
2704.54 1258
2705.03 1261
2705.52 1241
2706.01 1228
2706.50 1338
2706.99 1461
2707.48 1235
2707.97 1280
2708.46 1142
2708.95 1150
2709.44 1249
2709.93 1175
2710.43 1208
2710.92 1282
2711.41 1296
2711.90 1326
2712.39 1463
2712.88 1431
2713.37 1388
2713.86 1206
2714.35 1310
2714.84 1335
2715.33 1328
2715.82 1241
2716.32 1294
2716.81 1283
2717.30 1095
2717.79 1227
2718.28 1192
2718.77 1116
2719.26 1272
2719.76 1217
2720.25 1114
2720.74 1156
2721.23 1306
2721.72 1269
2722.21 1480
2722.70 1323
2723.20 1375
2723.69 1322
2724.18 1354
2724.67 1349
2725.16 1314
2725.66 1334
2726.15 1334
2726.64 1314
2727.13 1387
2727.62 1397
2728.12 1406
2728.61 1292
2729.10 1238
2729.59 1297
2730.09 1277
2730.58 1185
2731.07 1185
2731.56 1380
2732.06 1350
2732.55 1299
2733.04 1288
2733.53 1383
2734.03 1319
2734.52 1343
2735.01 1350
2735.50 1279
2736.00 1406
2736.49 1422
2736.98 1368
2737.48 1298
2737.97 1351
2738.46 1302
2738.96 1263
2739.45 1358
2739.94 1197
2740.44 1333
2740.93 1333
2741.42 1297
2741.92 1320
2742.41 1266
2742.90 1407
2743.40 1255
2743.89 1243
2744.38 1176
2744.88 1156
2745.37 1126
2745.86 1210
2746.36 1274
2746.85 1239
2747.35 1229
2747.84 1266
2748.33 1320
2748.83 1267
2749.32 1358
2749.82 1264
2750.31 1100
2750.81 1226
2751.30 1224
2751.79 1197
2752.29 1274
2752.78 1301
2753.28 1351
2753.77 1231
2754.27 1133
2754.76 1265
2755.26 1195
2755.75 1187
2756.24 1191
2756.74 1119
2757.23 1153
2757.73 1204
2758.22 1232
2758.72 1157
2759.21 1222
2759.71 1255
2760.20 1293
2760.70 1253
2761.19 1209
2761.69 1233
2762.19 1314
2762.68 1307
2763.18 1358
2763.67 1367
2764.17 1372
2764.66 1360
2765.16 1332
2765.65 1204
2766.15 1231
2766.64 1238
2767.14 1273
2767.64 1255
2768.13 1105
2768.63 1268
2769.12 1183
2769.62 1104
2770.12 1244
2770.61 1255
2771.11 1257
2771.60 1363
2772.10 1400
2772.60 1372
2773.09 1282
2773.59 1289
2774.08 1409
2774.58 1456
2775.08 1493
2775.57 1453
2776.07 1589
2776.57 1602
2777.06 1739
2777.56 1823
2778.06 1867
2778.55 1930
2779.05 1777
2779.55 1937
2780.04 1614
2780.54 1626
2781.04 1524
2781.54 1390
2782.03 1354
2782.53 1378
2783.03 1315
2783.52 1322
2784.02 1269
2784.52 1210
2785.02 1260
2785.51 1318
2786.01 1283
2786.51 1322
2787.01 1258
2787.50 1356
2788.00 1280
2788.50 1382
2789.00 1309
2789.49 1204
2789.99 1221
2790.49 1234
2790.99 1206
2791.48 1223
2791.98 1179
2792.48 1091
2792.98 1246
2793.48 1287
2793.97 1120
2794.47 1098
2794.97 1238
2795.47 1266
2795.97 1252
2796.47 1236
2796.96 1295
2797.46 1352
2797.96 1287
2798.46 1309
2798.96 1319
2799.46 1275
2799.96 1431
2800.45 1369
2800.95 1436
2801.45 1365
2801.95 1300
2802.45 1281
2802.95 1288
2803.45 1272
2803.95 1265
2804.45 1308
2804.94 1276
2805.44 1376
2805.94 1416
2806.44 1475
2806.94 1433
2807.44 1448
2807.94 1487
2808.44 1376
2808.94 1433
2809.44 1537
2809.94 1505
2810.44 1512
2810.94 1596
2811.44 1544
2811.94 1541
2812.44 1469
2812.94 1546
2813.44 1378
2813.94 1406
2814.44 1308
2814.94 1289
2815.44 1332
2815.94 1318
2816.44 1317
2816.94 1402
2817.44 1335
2817.94 1307
2818.44 1348
2818.94 1231
2819.44 1349
2819.94 1509
2820.44 1265
2820.94 1323
2821.44 1281
2821.94 1152
2822.44 1355
2822.94 1442
2823.44 1346
2823.94 1246
2824.44 1254
2824.94 1338
2825.45 1336
2825.95 1248
2826.45 1185
2826.95 1295
2827.45 1158
2827.95 1172
2828.45 1181
2828.95 1247
2829.45 1131
2829.96 1139
2830.46 1341
2830.96 1111
2831.46 1204
2831.96 1188
2832.46 1114
2832.96 1163
2833.47 1130
2833.97 1198
2834.47 1025
2834.97 1200
2835.47 1412
2835.97 1487
2836.48 1385
2836.98 1508
2837.48 1513
2837.98 1491
2838.48 1424
2838.99 1562
2839.49 1551
2839.99 1403
2840.49 1435
2841.00 1292
2841.50 1237
2842.00 1226
2842.50 1179
2843.01 1270
2843.51 1384
2844.01 1332
2844.51 1328
2845.02 1320
2845.52 1222
2846.02 1308
2846.52 1382
2847.03 1365
2847.53 1421
2848.03 1486
2848.54 1657
2849.04 1388
2849.54 1412
2850.04 1534
2850.55 1558
2851.05 1618
2851.55 1462
2852.06 1474
2852.56 1508
2853.06 1309
2853.57 1236
2854.07 1295
2854.57 1282
2855.08 1221
2855.58 1240
2856.09 1324
2856.59 1349
2857.09 1270
2857.60 1206
2858.10 1234
2858.60 1278
2859.11 1353
2859.61 1431
2860.12 1263
2860.62 1337
2861.12 1443
2861.63 1323
2862.13 1318
2862.64 1178
2863.14 1243
2863.65 1193
2864.15 1133
2864.65 1195
2865.16 1170
2865.66 1129
2866.17 1151
2866.67 1211
2867.18 1252
2867.68 1316
2868.19 1249
2868.69 1238
2869.20 1212
2869.70 1240
2870.21 1178
2870.71 1269
2871.21 1374
2871.72 1299
2872.23 1437
2872.73 1352
2873.24 1339
2873.74 1343
2874.25 1152
2874.75 1198
2875.26 1254
2875.76 1364
2876.27 1229
2876.77 1218
2877.28 1364
2877.78 1453
2878.29 1404
2878.79 1279
2879.30 1180
2879.81 1329
2880.31 1373
2880.82 1314
2881.32 1250
2881.83 1238
2882.34 1238
2882.84 1192
2883.35 1225
2883.85 1363
2884.36 1329
2884.87 1366
2885.37 1223
2885.88 1240
2886.38 1226
2886.89 1330
2887.40 1428
2887.90 1381
2888.41 1475
2888.92 1403
2889.42 1233
2889.93 1332
2890.44 1310
2890.94 1381
2891.45 1218
2891.96 1311
2892.46 1405
2892.97 1318
2893.48 1346
2893.98 1377
2894.49 1336
2895.00 1295
2895.51 1342
2896.01 1414
2896.52 1406
2897.03 1364
2897.53 1466
2898.04 1502
2898.55 1552
2899.06 1435
2899.56 1435
2900.07 1317
2900.58 1347
2901.09 1404
2901.59 1351
2902.10 1481
2902.61 1389
2903.12 1384
2903.63 1503
2904.13 1434
2904.64 1388
2905.15 1454
2905.66 1364
2906.17 1412
2906.67 1541
2907.18 1298
2907.69 1346
2908.20 1371
2908.71 1390
2909.21 1403
2909.72 1345
2910.23 1343
2910.74 1373
2911.25 1292
2911.76 1294
2912.26 1162
2912.77 1231
2913.28 1080
2913.79 1153
2914.30 1189
2914.81 1297
2915.32 1270
2915.83 1207
2916.34 1201
2916.84 1220
2917.35 1233
2917.86 1352
2918.37 1296
2918.88 1330
2919.39 1287
2919.90 1220
2920.41 1195
2920.92 1268
2921.43 1268
2921.94 1196
2922.45 1306
2922.96 1268
2923.46 1228
2923.97 1238
2924.48 1330
2924.99 1317
2925.50 1264
2926.01 1308
2926.52 1271
2927.03 1383
2927.54 1379
2928.05 1311
2928.56 1230
2929.07 1271
2929.58 1186
2930.09 1194
2930.60 1195
2931.11 1227
2931.62 1293
2932.13 1346
2932.64 1229
2933.15 1217
2933.67 1265
2934.18 1330
2934.69 1207
2935.20 1222
2935.71 1307
2936.22 1225
2936.73 1410
2937.24 1425
2937.75 1450
2938.26 1326
2938.77 1371
2939.28 1333
2939.79 1308
2940.30 1327
2940.82 1343
2941.33 1344
2941.84 1321
2942.35 1313
2942.86 1359
2943.37 1175
2943.88 1283
2944.39 1303
2944.91 1287
2945.42 1460
2945.93 1536
2946.44 1544
2946.95 1486
2947.46 1480
2947.98 1735
2948.49 1552
2949.00 1495
2949.51 1495
2950.02 1410
2950.53 1234
2951.05 1390
2951.56 1263
2952.07 1166
2952.58 1171
2953.09 1205
2953.61 1110
2954.12 1235
2954.63 1187
2955.14 1211
2955.66 1299
2956.17 1129
2956.68 1195
2957.19 1217
2957.71 1165
2958.22 1302
2958.73 1294
2959.24 1220
2959.76 1195
2960.27 1263
2960.78 1174
2961.29 1200
2961.81 1349
2962.32 1317
2962.83 1393
2963.35 1454
2963.86 1448
2964.37 1422
2964.89 1366
2965.40 1329
2965.91 1395
2966.43 1290
2966.94 1255
2967.45 1290
2967.97 1296
2968.48 1305
2968.99 1355
2969.51 1301
2970.02 1289
2970.53 1146
2971.05 1138
2971.56 1175
2972.07 1262
2972.59 1396
2973.10 1229
2973.62 1222
2974.13 1247
2974.64 1292
2975.16 1275
2975.67 1366
2976.19 1244
2976.70 1276
2977.22 1211
2977.73 1335
2978.24 1324
2978.76 1263
2979.27 1297
2979.79 1202
2980.30 1255
2980.82 1250
2981.33 1301
2981.85 1306
2982.36 1272
2982.87 1280
2983.39 1320
2983.90 1306
2984.42 1269
2984.93 1363
2985.45 1299
2985.96 1361
2986.48 1354
2986.99 1449
2987.51 1370
2988.02 1293
2988.54 1333
2989.05 1466
2989.57 1343
2990.09 1417
2990.60 1369
2991.12 1248
2991.63 1262
2992.15 1282
2992.66 1332
2993.18 1298
2993.69 1259
2994.21 1349
2994.73 1397
2995.24 1444
2995.76 1450
2996.27 1707
2996.79 1589
2997.30 1654
2997.82 1796
2998.34 1505
2998.85 1599
2999.37 1613
2999.89 1605
3000.40 1631
3000.92 1596
3001.43 1919
3001.95 1851
3002.47 1842
3002.98 1835
3003.50 2106
3004.02 2076
3004.53 2139
3005.05 2194
3005.57 2463
3006.08 2545
3006.60 2660
3007.12 2377
3007.63 2061
3008.15 2025
3008.67 1929
3009.18 1960
3009.70 1707
3010.22 1693
3010.74 1596
3011.25 1456
3011.77 1533
3012.29 1346
3012.80 1392
3013.32 1480
3013.84 1305
3014.36 1308
3014.87 1361
3015.39 1495
3015.91 1436
3016.43 1448
3016.94 1386
3017.46 1474
3017.98 1460
3018.50 1436
3019.02 1409
3019.53 1413
3020.05 1341
3020.57 1442
3021.09 1484
3021.60 1514
3022.12 1581
3022.64 1586
3023.16 1584
3023.68 1518
3024.20 1474
3024.71 1504
3025.23 1524
3025.75 1473
3026.27 1360
3026.79 1472
3027.31 1499
3027.82 1341
3028.34 1365
3028.86 1412
3029.38 1330
3029.90 1356
3030.42 1372
3030.94 1575
3031.46 1453
3031.98 1350
3032.49 1298
3033.01 1188
3033.53 1315
3034.05 1357
3034.57 1459
3035.09 1444
3035.61 1551
3036.13 1329
3036.65 1330
3037.17 1225
3037.69 1293
3038.21 1310
3038.73 1354
3039.25 1316
3039.76 1306
3040.28 1246
3040.80 1204
3041.32 1236
3041.84 1256
3042.36 1241
3042.88 1246
3043.40 1236
3043.92 1282
3044.44 1332
3044.96 1324
3045.48 1495
3046.00 1392
3046.52 1301
3047.04 1342
3047.56 1318
3048.08 1342
3048.60 1400
3049.13 1348
3049.65 1348
3050.17 1321
3050.69 1287
3051.21 1325
3051.73 1277
3052.25 1235
3052.77 1290
3053.29 1299
3053.81 1341
3054.33 1213
3054.85 1174
3055.37 1132
3055.89 1346
3056.42 1301
3056.94 1306
3057.46 1146
3057.98 1217
3058.50 1343
3059.02 1305
3059.54 1297
3060.06 1282
3060.59 1178
3061.11 1215
3061.63 1288
3062.15 1362
3062.67 1173
3063.19 1427
3063.71 1297
3064.24 1301
3064.76 1497
3065.28 1448
3065.80 1539
3066.32 1477
3066.85 1361
3067.37 1463
3067.89 1636
3068.41 1607
3068.93 1463
3069.46 1446
3069.98 1481
3070.50 1446
3071.02 1384
3071.54 1489
3072.07 1446
3072.59 1477
3073.11 1470
3073.63 1404
3074.16 1464
3074.68 1442
3075.20 1415
3075.73 1351
3076.25 1480
3076.77 1486
3077.29 1455
3077.82 1396
3078.34 1387
3078.86 1535
3079.39 1462
3079.91 1483
3080.43 1634
3080.95 1617
3081.48 1511
3082.00 1534
3082.52 1571
3083.05 1610
3083.57 1663
3084.09 1699
3084.62 1721
3085.14 1682
3085.66 1883
3086.19 1760
3086.71 1722
3087.24 1894
3087.76 1723
3088.28 1619
3088.81 1644
3089.33 1607
3089.85 1705
3090.38 1607
3090.90 1656
3091.43 1636
3091.95 1487
3092.47 1670
3093.00 1388
3093.52 1488
3094.05 1421
3094.57 1513
3095.10 1660
3095.62 1657
3096.14 1809
3096.67 1774
3097.19 1735
3097.72 1740
3098.24 1751
3098.77 1783
3099.29 1957
3099.82 1886
3100.34 2186
3100.87 2492
3101.39 2885
3101.92 3142
3102.44 3516
3102.97 4259
3103.49 4675
3104.02 4895
3104.54 5270
3105.07 5572
3105.59 5201
3106.12 4895
3106.64 4521
3107.17 4005
3107.69 3291
3108.22 2776
3108.74 2496
3109.27 2146
3109.79 1928
3110.32 1978
3110.85 1782
3111.37 1771
3111.90 1669
3112.42 1982
3112.95 1931
3113.48 1996
3114.00 1885
3114.53 1772
3115.05 1798
3115.58 1648
3116.11 1697
3116.63 1613
3117.16 1675
3117.68 1504
3118.21 1517
3118.74 1422
3119.26 1378
3119.79 1424
3120.32 1559
3120.84 1553
3121.37 1575
3121.90 1570
3122.42 1619
3122.95 1736
3123.48 1760
3124.00 1601
3124.53 1437
3125.06 1784
3125.58 1610
3126.11 1540
3126.64 1543
3127.16 1476
3127.69 1564
3128.22 1510
3128.75 1499
3129.27 1491
3129.80 1345
3130.33 1304
3130.85 1384
3131.38 1426
3131.91 1396
3132.44 1371
3132.96 1398
3133.49 1437
3134.02 1331
3134.55 1352
3135.07 1391
3135.60 1441
3136.13 1380
3136.66 1492
3137.19 1402
3137.71 1390
3138.24 1435
3138.77 1252
3139.30 1475
3139.83 1366
3140.35 1249
3140.88 1437
3141.41 1304
3141.94 1324
3142.47 1168
3143.00 1268
3143.52 1323
3144.05 1465
3144.58 1518
3145.11 1533
3145.64 1442
3146.17 1402
3146.70 1536
3147.22 1515
3147.75 1542
3148.28 1486
3148.81 1629
3149.34 1607
3149.87 1635
3150.40 1589
3150.93 1527
3151.46 1577
3151.98 1554
3152.51 1499
3153.04 1562
3153.57 1510
3154.10 1439
3154.63 1488
3155.16 1466
3155.69 1372
3156.22 1347
3156.75 1479
3157.28 1570
3157.81 1463
3158.34 1501
3158.87 1536
3159.40 1377
3159.93 1440
3160.46 1471
3160.99 1418
3161.52 1542
3162.05 1481
3162.58 1491
3163.11 1348
3163.64 1226
3164.17 1362
3164.70 1401
3165.23 1319
3165.76 1393
3166.29 1367
3166.82 1418
3167.35 1378
3167.88 1321
3168.41 1317
3168.94 1291
3169.47 1347
3170.00 1166
3170.53 1176
3171.06 1213
3171.59 1326
3172.13 1325
3172.66 1354
3173.19 1347
3173.72 1400
3174.25 1567
3174.78 1540
3175.31 1478
3175.84 1405
3176.37 1462
3176.90 1510
3177.44 1512
3177.97 1459
3178.50 1512
3179.03 1450
3179.56 1338
3180.09 1437
3180.62 1505
3181.16 1399
3181.69 1282
3182.22 1334
3182.75 1372
3183.28 1379
3183.81 1289
3184.35 1322
3184.88 1309
3185.41 1289
3185.94 1294
3186.47 1248
3187.01 1368
3187.54 1397
3188.07 1145
3188.60 1216
3189.14 1308
3189.67 1278
3190.20 1355
3190.73 1439
3191.26 1129
3191.80 1172
3192.33 1222
3192.86 1334
3193.39 1149
3193.93 1135
3194.46 1150
3194.99 1191
3195.53 1231
3196.06 1296
3196.59 1294
3197.12 1150
3197.66 1214
3198.19 1172
3198.72 1234
3199.26 1307
3199.79 1394
3200.32 1370
3200.86 1346
3201.39 1332
3201.92 1381
3202.46 1409
3202.99 1403
3203.52 1338
3204.06 1481
3204.59 1444
3205.12 1368
3205.66 1320
3206.19 1366
3206.72 1417
3207.26 1443
3207.79 1364
3208.33 1341
3208.86 1430
3209.39 1438
3209.93 1421
3210.46 1442
3211.00 1527
3211.53 1609
3212.06 1571
3212.60 1495
3213.13 1624
3213.67 1757
3214.20 1825
3214.74 1675
3215.27 1557
3215.80 1560
3216.34 1492
3216.87 1431
3217.41 1541
3217.94 1452
3218.48 1338
3219.01 1438
3219.55 1373
3220.08 1355
3220.62 1406
3221.15 1485
3221.69 1534
3222.22 1561
3222.76 1515
3223.29 1474
3223.83 1576
3224.36 1535
3224.90 1598
3225.43 1611
3225.97 1709
3226.50 1556
3227.04 1526
3227.57 1477
3228.11 1398
3228.65 1466
3229.18 1639
3229.72 1522
3230.25 1388
3230.79 1370
3231.32 1277
3231.86 1280
3232.40 1257
3232.93 1277
3233.47 1318
3234.00 1281
3234.54 1279
3235.08 1412
3235.61 1432
3236.15 1381
3236.68 1392
3237.22 1405
3237.76 1511
3238.29 1577
3238.83 1539
3239.37 1571
3239.90 1503
3240.44 1506
3240.97 1536
3241.51 1543
3242.05 1435
3242.58 1420
3243.12 1428
3243.66 1416
3244.20 1536
3244.73 1484
3245.27 1376
3245.81 1480
3246.34 1559
3246.88 1519
3247.42 1340
3247.95 1349
3248.49 1445
3249.03 1557
3249.57 1497
3250.10 1484
3250.64 1542
3251.18 1604
3251.72 1570
3252.25 1485
3252.79 1735
3253.33 1541
3253.87 1604
3254.40 1827
3254.94 1651
3255.48 1556
3256.02 1655
3256.55 1693
3257.09 1735
3257.63 1816
3258.17 1824
3258.71 1764
3259.24 1809
3259.78 1982
3260.32 2263
3260.86 2332
3261.40 2331
3261.94 2440
3262.47 2644
3263.01 2872
3263.55 2747
3264.09 3029
3264.63 3325
3265.17 3276
3265.71 3509
3266.24 4029
3266.78 4133
3267.32 4004
3267.86 4624
3268.40 4660
3268.94 4654
3269.48 4184
3270.02 4162
3270.55 3630
3271.09 3119
3271.63 2843
3272.17 2677
3272.71 2296
3273.25 2117
3273.79 1900
3274.33 1872
3274.87 1902
3275.41 1819
3275.95 1773
3276.49 1718
3277.03 1750
3277.57 1727
3278.11 1836
3278.65 1794
3279.19 1956
3279.73 1848
3280.26 1793
3280.80 1926
3281.34 1850
3281.88 1855
3282.42 1904
3282.96 1768
3283.50 1783
3284.04 1931
3284.59 1824
3285.13 1771
3285.67 1985
3286.21 1988
3286.75 1908
3287.29 1901
3287.83 1972
3288.37 1921
3288.91 2078
3289.45 1879
3289.99 1737
3290.53 2004
3291.07 1986
3291.61 1983
3292.15 1841
3292.69 1812
3293.23 1898
3293.77 1882
3294.32 2109
3294.86 2177
3295.40 2312
3295.94 2395
3296.48 2430
3297.02 2385
3297.56 2533
3298.10 2376
3298.65 2198
3299.19 2048
3299.73 2032
3300.27 2158
3300.81 2161
3301.35 1894
3301.89 1760
3302.44 1817
3302.98 1976
3303.52 1778
3304.06 1732
3304.60 1800
3305.14 1641
3305.69 1674
3306.23 1728
3306.77 1725
3307.31 1640
3307.85 1625
3308.40 1647
3308.94 1645
3309.48 1643
3310.02 1475
3310.57 1394
3311.11 1515
3311.65 1481
3312.19 1427
3312.74 1544
3313.28 1461
3313.82 1452
3314.36 1501
3314.91 1561
3315.45 1694
3315.99 1860
3316.53 1735
3317.08 1798
3317.62 1872
3318.16 1881
3318.71 1887
3319.25 1945
3319.79 1946
3320.34 1705
3320.88 1947
3321.42 1856
3321.96 1764
3322.51 1593
3323.05 1753
3323.59 1881
3324.14 1867
3324.68 1988
3325.23 1900
3325.77 1775
3326.31 1617
3326.86 1694
3327.40 1788
3327.94 1638
3328.49 1518
3329.03 1525
3329.57 1738
3330.12 1649
3330.66 1732
3331.21 1685
3331.75 1640
3332.29 1890
3332.84 2244
3333.38 2729
3333.93 3181
3334.47 3656
3335.02 4118
3335.56 4568
3336.10 5197
3336.65 5602
3337.19 5831
3337.74 5834
3338.28 5652
3338.83 5483
3339.37 4938
3339.92 4310
3340.46 3725
3341.01 3306
3341.55 2952
3342.10 2589
3342.64 2271
3343.19 2212
3343.73 2056
3344.28 1811
3344.82 1647
3345.37 1916
3345.91 1800
3346.46 1635
3347.00 1644
3347.55 1565
3348.09 1748
3348.64 1598
3349.18 1568
3349.73 1705
3350.27 1803
3350.82 1687
3351.37 1727
3351.91 1763
3352.46 1870
3353.00 1820
3353.55 1715
3354.10 1746
3354.64 1846
3355.19 1778
3355.73 1573
3356.28 1514
3356.83 1625
3357.37 1644
3357.92 1586
3358.46 1605
3359.01 1636
3359.56 1654
3360.10 1457
3360.65 1462
3361.20 1657
3361.74 1605
3362.29 1647
3362.84 1519
3363.38 1478
3363.93 1526
3364.48 1484
3365.02 1476
3365.57 1428
3366.12 1444
3366.66 1494
3367.21 1539
3367.76 1418
3368.30 1372
3368.85 1455
3369.40 1464
3369.94 1425
3370.49 1395
3371.04 1565
3371.59 1488
3372.13 1441
3372.68 1484
3373.23 1619
3373.78 1722
3374.32 1787
3374.87 1703
3375.42 1716
3375.97 1805
3376.51 1726
3377.06 1577
3377.61 1591
3378.16 1538
3378.71 1615
3379.25 1570
3379.80 1297
3380.35 1379
3380.90 1449
3381.45 1323
3381.99 1386
3382.54 1411
3383.09 1193
3383.64 1341
3384.19 1448
3384.74 1319
3385.28 1397
3385.83 1304
3386.38 1275
3386.93 1359
3387.48 1504
3388.03 1416
3388.58 1222
3389.12 1204
3389.67 1328
3390.22 1319
3390.77 1277
3391.32 1427
3391.87 1361
3392.42 1361
3392.97 1413
3393.52 1413
3394.06 1231
3394.61 1211
3395.16 1177
3395.71 1279
3396.26 1404
3396.81 1443
3397.36 1363
3397.91 1391
3398.46 1278
3399.01 1203
3399.56 1281
3400.11 1333
3400.66 1391
3401.21 1250
3401.76 1352
3402.31 1482
3402.86 1245
3403.41 1311
3403.96 1306
3404.51 1223
3405.06 1248
3405.61 1336
3406.16 1257
3406.71 1307
3407.26 1217
3407.81 1246
3408.36 1470
3408.91 1442
3409.46 1342
3410.01 1300
3410.56 1240
3411.11 1248
3411.66 1434
3412.21 1442
3412.76 1327
3413.31 1357
3413.86 1263
3414.41 1391
3414.96 1394
3415.51 1223
3416.07 1331
3416.62 1325
3417.17 1359
3417.72 1280
3418.27 1342
3418.82 1392
3419.37 1200
3419.92 1210
3420.47 1125
3421.03 1220
3421.58 1321
3422.13 1377
3422.68 1457
3423.23 1511
3423.78 1644
3424.33 1578
3424.89 1383
3425.44 1463
3425.99 1573
3426.54 1409
3427.09 1458
3427.65 1396
3428.20 1349
3428.75 1385
3429.30 1285
3429.85 1264
3430.41 1286
3430.96 1228
3431.51 1368
3432.06 1302
3432.61 1307
3433.17 1216
3433.72 1266
3434.27 1378
3434.82 1394
3435.38 1392
3435.93 1312
3436.48 1209
3437.03 1261
3437.59 1259
3438.14 1224
3438.69 1221
3439.24 1311
3439.80 1311
3440.35 1255
3440.90 1188
3441.46 1277
3442.01 1442
3442.56 1295
3443.11 1296
3443.67 1435
3444.22 1315
3444.77 1265
3445.33 1291
3445.88 1335
3446.43 1317
3446.99 1191
3447.54 1246
3448.09 1198
3448.65 1188
3449.20 1127
3449.76 1226
3450.31 1251
3450.86 1301
3451.42 1295
3451.97 1234
3452.52 1350
3453.08 1333
3453.63 1174
3454.19 1214
3454.74 1151
3455.29 1163
3455.85 1250
3456.40 1310
3456.96 1161
3457.51 1113
3458.07 1219
3458.62 1304
3459.17 1210
3459.73 1237
3460.28 1359
3460.84 1154
3461.39 1209
3461.95 1267
3462.50 1318
3463.06 1283
3463.61 1283
3464.17 1304
3464.72 1331
3465.27 1252
3465.83 1269
3466.38 1206
3466.94 1209
3467.49 1150
3468.05 1217
3468.61 1272
3469.16 1304
3469.72 1233
3470.27 1404
3470.83 1365
3471.38 1296
3471.94 1375
3472.49 1473
3473.05 1311
3473.60 1298
3474.16 1500
3474.71 1502
3475.27 1424
3475.83 1282
3476.38 1243
3476.94 1301
3477.49 1401
3478.05 1415
3478.61 1340
3479.16 1317
3479.72 1430
3480.27 1507
3480.83 1521
3481.39 1467
3481.94 1417
3482.50 1474
3483.05 1373
3483.61 1349
3484.17 1348
3484.72 1380
3485.28 1505
3485.84 1288
3486.39 1376
3486.95 1518
3487.51 1622
3488.06 1627
3488.62 1589
3489.18 1772
3489.73 1840
3490.29 2057
3490.85 2531
3491.40 2507
3491.96 2708
3492.52 2969
3493.08 3051
3493.63 3201
3494.19 3006
3494.75 2900
3495.30 2955
3495.86 2863
3496.42 2466
3496.98 2644
3497.53 2750
3498.09 2753
3498.65 2893
3499.21 3074
3499.76 3384
3500.32 3503
3500.88 3584
3501.44 3512
3501.99 3599
3502.55 3636
3503.11 3660
3503.67 3723
3504.23 3588
3504.78 3813
3505.34 3706
3505.90 3708
3506.46 3664
3507.02 3480
3507.58 3533
3508.13 3594
3508.69 3247
3509.25 3005
3509.81 2882
3510.37 2881
3510.93 2307
3511.48 2256
3512.04 2017
3512.60 1848
3513.16 1830
3513.72 1692
3514.28 1680
3514.84 1599
3515.40 1545
3515.95 1459
3516.51 1390
3517.07 1401
3517.63 1464
3518.19 1485
3518.75 1555
3519.31 1460
3519.87 1541
3520.43 1491
3520.99 1540
3521.55 1480
3522.11 1477
3522.67 1391
3523.22 1408
3523.78 1571
3524.34 1581
3524.90 1432
3525.46 1460
3526.02 1390
3526.58 1361
3527.14 1365
3527.70 1366
3528.26 1304
3528.82 1181
3529.38 1246
3529.94 1286
3530.50 1209
3531.06 1267
3531.62 1321
3532.18 1310
3532.74 1231
3533.30 1358
3533.86 1377
3534.42 1280
3534.98 1486
3535.54 1503
3536.11 1479
3536.67 1480
3537.23 1364
3537.79 1446
3538.35 1447
3538.91 1436
3539.47 1470
3540.03 1374
3540.59 1447
3541.15 1422
3541.71 1479
3542.27 1356
3542.84 1342
3543.40 1473
3543.96 1496
3544.52 1526
3545.08 1478
3545.64 1511
3546.20 1409
3546.76 1363
3547.33 1422
3547.89 1392
3548.45 1333
3549.01 1334
3549.57 1306
3550.13 1189
3550.69 1266
3551.26 1244
3551.82 1239
3552.38 1151
3552.94 1153
3553.50 1188
3554.07 1176
3554.63 1160
3555.19 1193
3555.75 1151
3556.31 1186
3556.88 1185
3557.44 1153
3558.00 1163
3558.56 1293
3559.13 1297
3559.69 1146
3560.25 1206
3560.81 1280
3561.38 1253
3561.94 1182
3562.50 1230
3563.06 1182
3563.63 1259
3564.19 1322
3564.75 1282
3565.31 1263
3565.88 1307
3566.44 1244
3567.00 1285
3567.57 1304
3568.13 1224
3568.69 1257
3569.26 1221
3569.82 1077
3570.38 1191
3570.95 1120
3571.51 1108
3572.07 1189
3572.64 1236
3573.20 1262
3573.76 1269
3574.33 1250
3574.89 1204
3575.45 1235
3576.02 1537
3576.58 1442
3577.14 1305
3577.71 1315
3578.27 1324
3578.84 1413
3579.40 1345
3579.96 1322
3580.53 1326
3581.09 1275
3581.66 1297
3582.22 1304
3582.78 1261
3583.35 1309
3583.91 1353
3584.48 1193
3585.04 1130
3585.61 1173
3586.17 1307
3586.74 1220
3587.30 1068
3587.86 1039
3588.43 1223
3588.99 1141
3589.56 1171
3590.12 1170
3590.69 1122
3591.25 1172
3591.82 1330
3592.38 1291
3592.95 1216
3593.51 1207
3594.08 1167
3594.64 1138
3595.21 1261
3595.77 1194
3596.34 1156
3596.90 1201
3597.47 1198
3598.04 1141
3598.60 1160
3599.17 1236
3599.73 1225
3600.30 1136
3600.86 1103
3601.43 1178
3601.99 1254
3602.56 1155
3603.13 1205
3603.69 1150
3604.26 1077
3604.82 1165
3605.39 1155
3605.96 1123
3606.52 1152
3607.09 1067
3607.65 959
3608.22 1077
3608.79 1193
3609.35 1120
3609.92 1078
3610.49 1052
3611.05 1081
3611.62 994
3612.19 1031
3612.75 1057
3613.32 1082
3613.89 1121
3614.45 1132
3615.02 1250
3615.59 1447
3616.15 1479
3616.72 1374
3617.29 1434
3617.85 1640
3618.42 1682
3618.99 1792
3619.55 1709
3620.12 1692
3620.69 1776
3621.26 1758
3621.82 1656
3622.39 1598
3622.96 1578
3623.53 1454
3624.09 1309
3624.66 1281
3625.23 1234
3625.80 1135
3626.36 1089
3626.93 1126
3627.50 1083
3628.07 1049
3628.63 1070
3629.20 1158
3629.77 1108
3630.34 1091
3630.91 1234
3631.47 1122
3632.04 1188
3632.61 1227
3633.18 1290
3633.75 1350
3634.32 1333
3634.88 1398
3635.45 1303
3636.02 1363
3636.59 1409
3637.16 1227
3637.73 1258
3638.29 1257
3638.86 1271
3639.43 1393
3640.00 1253
3640.57 1398
3641.14 1628
3641.71 1423
3642.28 1460
3642.84 1535
3643.41 1445
3643.98 1479
3644.55 1428
3645.12 1433
3645.69 1423
3646.26 1329
3646.83 1374
3647.40 1415
3647.97 1261
3648.54 1262
3649.11 1161
3649.68 1334
3650.25 1328
3650.81 1392
3651.38 1268
3651.95 1339
3652.52 1342
3653.09 1423
3653.66 1477
3654.23 1533
3654.80 1585
3655.37 1541
3655.94 1580
3656.51 1517
3657.08 1508
3657.65 1603
3658.22 1605
3658.79 1568
3659.36 1424
3659.93 1434
3660.50 1521
3661.07 1538
3661.64 1719
3662.22 1670
3662.79 1556
3663.36 1374
3663.93 1432
3664.50 1473
3665.07 1366
3665.64 1428
3666.21 1474
3666.78 1502
3667.35 1515
3667.92 1499
3668.49 1564
3669.06 1465
3669.64 1368
3670.21 1322
3670.78 1384
3671.35 1276
3671.92 1291
3672.49 1202
3673.06 1235
3673.63 1225
3674.21 1272
3674.78 1298
3675.35 1270
3675.92 1262
3676.49 1311
3677.06 1333
3677.63 1241
3678.21 1319
3678.78 1286
3679.35 1338
3679.92 1252
3680.49 1181
3681.07 1218
3681.64 1216
3682.21 1242
3682.78 1109
3683.35 1163
3683.93 1180
3684.50 1281
3685.07 1282
3685.64 1270
3686.21 1100
3686.79 1184
3687.36 1171
3687.93 1204
3688.50 1304
3689.08 1400
3689.65 1399
3690.22 1391
3690.80 1573
3691.37 1807
3691.94 1624
3692.51 1690
3693.09 1618
3693.66 1563
3694.23 1400
3694.81 1382
3695.38 1364
3695.95 1258
3696.52 1249
3697.10 1157
3697.67 1192
3698.24 1198
3698.82 1177
3699.39 1281
3699.96 1431
3700.54 1365
3701.11 1354
3701.68 1275
3702.26 1539
3702.83 1527
3703.41 1327
3703.98 1326
3704.55 1354
3705.13 1463
3705.70 1433
3706.27 1378
3706.85 1300
3707.42 1339
3708.00 1332
3708.57 1323
3709.14 1356
3709.72 1285
3710.29 1174
3710.87 1309
3711.44 1335
3712.02 1361
3712.59 1345
3713.16 1399
3713.74 1301
3714.31 1386
3714.89 1296
3715.46 1239
3716.04 1357
3716.61 1180
3717.19 1270
3717.76 1137
3718.34 1256
3718.91 1206
3719.49 1140
3720.06 1139
3720.64 1164
3721.21 1061
3721.79 951
3722.36 1071
3722.94 1131
3723.51 1099
3724.09 1028
3724.66 1066
3725.24 1034
3725.81 1117
3726.39 1083
3726.96 1036
3727.54 1113
3728.12 1134
3728.69 1179
3729.27 1093
3729.84 1157
3730.42 1266
3730.99 1315
3731.57 1309
3732.15 1233
3732.72 1180
3733.30 1254
3733.87 1231
3734.45 1242
3735.03 1206
3735.60 1242
3736.18 1267
3736.75 1253
3737.33 1178
3737.91 1193
3738.48 1227
3739.06 1113
3739.64 1045
3740.21 1071
3740.79 1136
3741.37 1202
3741.94 1101
3742.52 1135
3743.10 1277
3743.67 1062
3744.25 1133
3744.83 1147
3745.40 1073
3745.98 1087
3746.56 1121
3747.13 1097
3747.71 1148
3748.29 1114
3748.87 1134
3749.44 1090
3750.02 1105
3750.60 1017
3751.17 1050
3751.75 1091
3752.33 955
3752.91 1061
3753.48 1113
3754.06 985
3754.64 968
3755.22 1082
3755.80 1050
3756.37 1046
3756.95 1032
3757.53 1160
3758.11 1071
3758.68 1108
3759.26 1058
3759.84 1050
3760.42 1019
3761.00 1119
3761.58 1187
3762.15 1097
3762.73 1182
3763.31 1019
3763.89 1044
3764.47 1152
3765.04 1100
3765.62 1181
3766.20 1124
3766.78 1125
3767.36 1049
3767.94 988
3768.52 1001
3769.10 1008
3769.67 1046
3770.25 1120
3770.83 1072
3771.41 1107
3771.99 1015
3772.57 1055
3773.15 1006
3773.73 1119
3774.31 1053
3774.89 1057
3775.46 1133
3776.04 992
3776.62 953
3777.20 1132
3777.78 1211
3778.36 1118
3778.94 1093
3779.52 1031
3780.10 1085
3780.68 1179
3781.26 1210
3781.84 1056
3782.42 1104
3783.00 982
3783.58 1136
3784.16 997
3784.74 934
3785.32 968
3785.90 987
3786.48 999
3787.06 1078
3787.64 1147
3788.22 1108
3788.80 1025
3789.38 1052
3789.96 1051
3790.54 968
3791.12 1021
3791.70 1151
3792.28 1154
3792.86 1145
3793.44 1185
3794.02 1130
3794.60 1069
3795.18 1243
3795.77 1218
3796.35 1210
3796.93 1290
3797.51 1355
3798.09 1255
3798.67 1338
3799.25 1263
3799.83 1378
3800.41 1227
3800.99 1248
3801.58 1273
3802.16 1273
3802.74 1273
3803.32 1228
3803.90 1285
3804.48 1327
3805.06 1353
3805.65 1372
3806.23 1346
3806.81 1263
3807.39 1298
3807.97 1319
3808.55 1427
3809.14 1342
3809.72 1339
3810.30 1305
3810.88 1196
3811.46 1318
3812.05 1549
3812.63 1426
3813.21 1373
3813.79 1425
3814.37 1417
3814.96 1380
3815.54 1463
3816.12 1658
3816.70 1512
3817.29 1485
3817.87 1504
3818.45 1529
3819.03 1347
3819.62 1264
3820.20 1189
3820.78 1199
3821.36 1259
3821.95 1332
3822.53 1258
3823.11 1081
3823.70 1151
3824.28 1047
3824.86 1217
3825.45 1176
3826.03 1207
3826.61 1140
3827.19 1197
3827.78 1193
3828.36 1153
3828.94 1200
3829.53 1057
3830.11 1112
3830.69 1099
3831.28 1111
3831.86 1132
3832.45 1075
3833.03 1068
3833.61 1315
3834.20 1158
3834.78 1044
3835.36 992
3835.95 1163
3836.53 1212
3837.12 1104
3837.70 986
3838.28 1016
3838.87 1071
3839.45 1033
3840.04 1057
3840.62 1098
3841.20 1060
3841.79 934
3842.37 1048
3842.96 1036
3843.54 1136
3844.13 982
3844.71 1111
3845.30 1055
3845.88 1075
3846.47 1019
3847.05 1107
3847.63 1046
3848.22 1022
3848.80 1069
3849.39 993
3849.97 1014
3850.56 963
3851.14 1051
3851.73 1049
3852.31 1143
3852.90 1153
3853.48 988
3854.07 1015
3854.66 1130
3855.24 1013
3855.83 1064
3856.41 1060
3857.00 993
3857.58 1097
3858.17 1025
3858.75 1047
3859.34 1034
3859.92 940
3860.51 1012
3861.10 1076
3861.68 1235
3862.27 1177
3862.85 1214
3863.44 1220
3864.03 1169
3864.61 1263
3865.20 1292
3865.78 1230
3866.37 1227
3866.96 1176
3867.54 1105
3868.13 1122
3868.72 1166
3869.30 1096
3869.89 1092
3870.47 1105
3871.06 1201
3871.65 1179
3872.23 1200
3872.82 1135
3873.41 1310
3873.99 1250
3874.58 1139
3875.17 1078
3875.76 1154
3876.34 1209
3876.93 1056
3877.52 1086
3878.10 1218
3878.69 1218
3879.28 1131
3879.86 1189
3880.45 1102
3881.04 1114
3881.63 1038
3882.21 1086
3882.80 1034
3883.39 1029
3883.98 1046
3884.56 1043
3885.15 1002
3885.74 968
3886.33 1013
3886.91 1018
3887.50 1115
3888.09 1230
3888.68 1256
3889.27 1294
3889.85 1312
3890.44 1356
3891.03 1341
3891.62 1377
3892.21 1456
3892.79 1427
3893.38 1377
3893.97 1463
3894.56 1346
3895.15 1270
3895.74 1216
3896.32 1201
3896.91 1120
3897.50 1230
3898.09 1128
3898.68 1196
3899.27 1069
3899.86 1081
3900.45 1117
3901.03 1065
3901.62 1190
3902.21 1174
3902.80 1071
3903.39 1085
3903.98 985
3904.57 1093
3905.16 1071
3905.75 1087
3906.34 1054
3906.92 1145
3907.51 1193
3908.10 1092
3908.69 1155
3909.28 1154
3909.87 1138
3910.46 1142
3911.05 1088
3911.64 1034
3912.23 1009
3912.82 946
3913.41 925
3914.00 926
3914.59 946
3915.18 1001
3915.77 1036
3916.36 1030
3916.95 989
3917.54 990
3918.13 1026
3918.72 958
3919.31 1002
3919.90 1098
3920.49 1087
3921.08 984
3921.67 1000
3922.26 1177
3922.85 1120
3923.44 1122
3924.03 1124
3924.62 969
3925.21 973
3925.80 845
3926.40 1034
3926.99 1045
3927.58 975
3928.17 1057
3928.76 1027
3929.35 1001
3929.94 1012
3930.53 1108
3931.12 1121
3931.71 1089
3932.30 995
3932.90 1019
3933.49 895
3934.08 867
3934.67 972
3935.26 964
3935.85 922
3936.44 889
3937.04 915
3937.63 962
3938.22 1049
3938.81 1041
3939.40 975
3939.99 990
3940.59 1068
3941.18 968
3941.77 1006
3942.36 977
3942.95 1088
3943.55 925
3944.14 1065
3944.73 1067
3945.32 1034
3945.91 1070
3946.51 1010
3947.10 895
3947.69 969
3948.28 1054
3948.88 1071
3949.47 987
3950.06 941
3950.65 927
3951.25 997
3951.84 961
3952.43 877
3953.02 878
3953.62 913
3954.21 915
3954.80 1023
3955.40 1077
3955.99 1173
3956.58 1096
3957.17 981
3957.77 1144
3958.36 983
3958.95 939
3959.55 1043
3960.14 1024
3960.73 1089
3961.33 1082
3961.92 932
3962.51 957
3963.11 1013
3963.70 1030
3964.29 1050
3964.89 1039
3965.48 1086
3966.08 1177
3966.67 1128
3967.26 992
3967.86 1036
3968.45 1021
3969.04 1011
3969.64 929
3970.23 950
3970.83 983
3971.42 980
3972.01 1077
3972.61 945
3973.20 1019
3973.80 832
3974.39 818
3974.99 976
3975.58 1058
3976.18 1010
3976.77 1008
3977.36 986
3977.96 1073
3978.55 997
3979.15 992
3979.74 1055
3980.34 1043
3980.93 1068
3981.53 1050
3982.12 997
3982.72 990
3983.31 1112
3983.91 1044
3984.50 1120
3985.10 1073
3985.69 1136
3986.29 1070
3986.88 1211
3987.48 1224
3988.07 1126
3988.67 1215
3989.26 1263
3989.86 1113
3990.46 1070
3991.05 1061
3991.65 1062
3992.24 936
3992.84 1025
3993.43 992
3994.03 1066
3994.63 1129
3995.22 1028
3995.82 1025
3996.41 1059
3997.01 1176
3997.61 1168
3998.20 1130
3998.80 1030
3999.39 1030
3999.99 1137
4000.59 1091
4001.18 1077
4001.78 1053
4002.38 977
4002.97 1054
4003.57 1111
4004.17 1043
4004.76 1126
4005.36 1051
4005.96 1007
4006.55 1128
4007.15 958
4007.75 1087
4008.34 1140
4008.94 1068
4009.54 1123
4010.13 1182
4010.73 1098
4011.33 1140
4011.93 1057
4012.52 1036
4013.12 1056
4013.72 1090
4014.31 1039
4014.91 1085
4015.51 1106
4016.11 1028
4016.70 1065
4017.30 1046
4017.90 1078
4018.50 1004
4019.09 1064
4019.69 1030
4020.29 1036
4020.89 1004
4021.49 1056
4022.08 1122
4022.68 1210
4023.28 1167
4023.88 1068
4024.48 1154
4025.07 1049
4025.67 1187
4026.27 1151
4026.87 1277
4027.47 1331
4028.06 1190
4028.66 1288
4029.26 1262
4029.86 1278
4030.46 1341
4031.06 1312
4031.66 1284
4032.25 1200
4032.85 1202
4033.45 1082
4034.05 1103
4034.65 1143
4035.25 1027
4035.85 1095
4036.45 1097
4037.05 979
4037.64 1064
4038.24 1102
4038.84 1002
4039.44 994
4040.04 899
4040.64 865
4041.24 874
4041.84 849
4042.44 911
4043.04 904
4043.64 887
4044.24 986
4044.84 1026
4045.44 1019
4046.04 1032
4046.64 944
4047.24 970
4047.84 989
4048.44 990
4049.03 948
4049.63 949
4050.23 959
4050.83 1011
4051.43 1028
4052.04 1039
4052.64 1069
4053.24 1116
4053.84 1124
4054.44 1092
4055.04 974
4055.64 988
4056.24 1056
4056.84 944
4057.44 935
4058.04 930
4058.64 887
4059.24 837
4059.84 914
4060.44 916
4061.04 915
4061.64 916
4062.24 897
4062.85 914
4063.45 854
4064.05 963
4064.65 951
4065.25 1021
4065.85 875
4066.45 923
4067.05 881
4067.65 1026
4068.26 976
4068.86 996
4069.46 897
4070.06 944
4070.66 1068
4071.26 950
4071.86 842
4072.47 892
4073.07 1030
4073.67 1031
4074.27 914
4074.87 978
4075.47 952
4076.08 899
4076.68 873
4077.28 947
4077.88 866
4078.48 940
4079.09 937
4079.69 922
4080.29 1000
4080.89 967
4081.50 1000
4082.10 935
4082.70 968
4083.30 948
4083.91 930
4084.51 961
4085.11 1042
4085.71 1002
4086.32 906
4086.92 926
4087.52 829
4088.12 881
4088.73 884
4089.33 977
4089.93 934
4090.54 910
4091.14 919
4091.74 983
4092.35 923
4092.95 1021
4093.55 902
4094.15 855
4094.76 898
4095.36 954
4095.96 866
4096.57 841
4097.17 872
4097.78 933
4098.38 837
4098.98 850
4099.59 921
4100.19 1033
4100.79 971
4101.40 849
4102.00 848
4102.61 899
4103.21 874
4103.81 896
4104.42 989
4105.02 920
4105.63 857
4106.23 960
4106.83 945
4107.44 981
4108.04 895
4108.65 981
4109.25 948
4109.85 889
4110.46 890
4111.06 890
4111.67 909
4112.27 891
4112.88 994
4113.48 798
4114.09 834
4114.69 1007
4115.30 939
4115.90 944
4116.51 950
4117.11 975
4117.72 894
4118.32 941
4118.93 994
4119.53 914
4120.14 912
4120.74 924
4121.35 992
4121.95 899
4122.56 966
4123.16 1000
4123.77 1032
4124.37 1091
4124.98 980
4125.59 915
4126.19 929
4126.80 853
4127.40 856
4128.01 943
4128.61 895
4129.22 974
4129.83 940
4130.43 946
4131.04 893
4131.64 918
4132.25 952
4132.86 878
4133.46 971
4134.07 1089
4134.67 919
4135.28 1009
4135.89 984
4136.49 1015
4137.10 961
4137.71 1053
4138.31 1061
4138.92 1132
4139.53 1172
4140.13 1192
4140.74 1153
4141.35 1031
4141.95 1065
4142.56 1107
4143.17 1021
4143.77 1145
4144.38 1154
4144.99 1182
4145.59 1076
4146.20 1085
4146.81 924
4147.42 1023
4148.02 870
4148.63 882
4149.24 881
4149.84 933
4150.45 954
4151.06 926
4151.67 885
4152.27 988
4152.88 1045
4153.49 923
4154.10 1055
4154.70 972
4155.31 843
4155.92 865
4156.53 859
4157.14 901
4157.74 866
4158.35 1050
4158.96 1025
4159.57 883
4160.18 958
4160.78 967
4161.39 1004
4162.00 913
4162.61 907
4163.22 961
4163.83 1050
4164.43 1088
4165.04 973
4165.65 1010
4166.26 1001
4166.87 986
4167.48 1083
4168.09 1023
4168.69 946
4169.30 948
4169.91 964
4170.52 938
4171.13 987
4171.74 987
4172.35 1050
4172.96 946
4173.57 1000
4174.17 932
4174.78 909
4175.39 888
4176.00 1026
4176.61 1043
4177.22 951
4177.83 1114
4178.44 1192
4179.05 1121
4179.66 1019
4180.27 981
4180.88 1010
4181.49 1042
4182.10 957
4182.71 944
4183.32 909
4183.93 878
4184.54 945
4185.15 1018
4185.76 1031
4186.37 1001
4186.98 1045
4187.59 976
4188.20 923
4188.81 901
4189.42 912
4190.03 985
4190.64 876
4191.25 1058
4191.86 1084
4192.47 1095
4193.08 1001
4193.69 1097
4194.30 1291
4194.91 1293
4195.52 1274
4196.13 1344
4196.74 1299
4197.35 1264
4197.97 1254
4198.58 1255
4199.19 1202
4199.80 1102
4200.41 1115
4201.02 1109
4201.63 1087
4202.24 1025
4202.85 962
4203.47 1071
4204.08 964
4204.69 963
4205.30 988
4205.91 977
4206.52 921
4207.13 937
4207.75 1045
4208.36 1049
4208.97 993
4209.58 890
4210.19 887
4210.80 898
4211.42 886
4212.03 827
4212.64 889
4213.25 987
4213.86 952
4214.48 1083
4215.09 1041
4215.70 1048
4216.31 1022
4216.92 1142
4217.54 1082
4218.15 1065
4218.76 1063
4219.37 1179
4219.99 1091
4220.60 1166
4221.21 1154
4221.82 1173
4222.44 1155
4223.05 1226
4223.66 1120
4224.28 1119
4224.89 1188
4225.50 1264
4226.11 1164
4226.73 1118
4227.34 1203
4227.95 1286
4228.57 1347
4229.18 1345
4229.79 1192
4230.41 1440
4231.02 1398
4231.63 1460
4232.25 1485
4232.86 1293
4233.47 1343
4234.09 1524
4234.70 1630
4235.31 1695
4235.93 1785
4236.54 1638
4237.15 1650
4237.77 1610
4238.38 1417
4239.00 1514
4239.61 1504
4240.22 1400
4240.84 1091
4241.45 1291
4242.07 1157
4242.68 1095
4243.29 1141
4243.91 1256
4244.52 1141
4245.14 1124
4245.75 1122
4246.37 1253
4246.98 1434
4247.59 1454
4248.21 1192
4248.82 1228
4249.44 1300
4250.05 1356
4250.67 1310
4251.28 1220
4251.90 1281
4252.51 1288
4253.13 1135
4253.74 1106
4254.36 1149
4254.97 1145
4255.59 983
4256.20 1021
4256.82 1082
4257.43 1014
4258.05 1085
4258.66 1140
4259.28 1057
4259.89 1045
4260.51 972
4261.12 1021
4261.74 1071
4262.35 1037
4262.97 1064
4263.59 1094
4264.20 1005
4264.82 994
4265.43 970
4266.05 969
4266.66 963
4267.28 1040
4267.90 972
4268.51 1048
4269.13 1071
4269.74 1059
4270.36 1071
4270.98 1139
4271.59 1018
4272.21 1156
4272.83 1155
4273.44 1078
4274.06 1037
4274.68 1119
4275.29 1060
4275.91 1046
4276.52 1179
4277.14 1124
4277.76 1143
4278.37 1065
4278.99 1221
4279.61 1191
4280.23 1099
4280.84 1114
4281.46 1156
4282.08 1183
4282.69 1147
4283.31 946
4283.93 1001
4284.54 1025
4285.16 1030
4285.78 1092
4286.40 1084
4287.01 961
4287.63 1017
4288.25 985
4288.87 982
4289.48 887
4290.10 879
4290.72 921
4291.34 990
4291.95 969
4292.57 951
4293.19 980
4293.81 972
4294.42 920
4295.04 1091
4295.66 1036
4296.28 1056
4296.90 944
4297.51 904
4298.13 983
4298.75 966
4299.37 978
4299.99 972
4300.61 1070
4301.22 945
4301.84 1024
4302.46 971
4303.08 924
4303.70 1000
4304.32 853
4304.94 966
4305.55 1004
4306.17 925
4306.79 976
4307.41 986
4308.03 1028
4308.65 926
4309.27 968
4309.89 1030
4310.50 964
4311.12 961
4311.74 963
4312.36 911
4312.98 837
4313.60 808
4314.22 798
4314.84 807
4315.46 910
4316.08 1018
4316.70 986
4317.32 862
4317.94 879
4318.56 972
4319.18 1017
4319.80 909
4320.42 932
4321.04 975
4321.65 877
4322.27 888
4322.89 835
4323.51 827
4324.13 1030
4324.75 992
4325.37 973
4325.99 1021
4326.62 924
4327.24 1038
4327.86 929
4328.48 1000
4329.10 1129
4329.72 982
4330.34 977
4330.96 1002
4331.58 957
4332.20 938
4332.82 838
4333.44 976
4334.06 1068
4334.68 1049
4335.30 1062
4335.92 1206
4336.54 1278
4337.16 1236
4337.79 1099
4338.41 1275
4339.03 1243
4339.65 1218
4340.27 1128
4340.89 1121
4341.51 1176
4342.13 1158
4342.76 1112
4343.38 1127
4344.00 1239
4344.62 1325
4345.24 1507
4345.86 1597
4346.48 1717
4347.11 1786
4347.73 1620
4348.35 1714
4348.97 1912
4349.59 1880
4350.22 1609
4350.84 1553
4351.46 1416
4352.08 1268
4352.70 1216
4353.33 1102
4353.95 1033
4354.57 1097
4355.19 1116
4355.81 1069
4356.44 1007
4357.06 1026
4357.68 1029
4358.30 1027
4358.93 1003
4359.55 975
4360.17 971
4360.79 1127
4361.42 1054
4362.04 1018
4362.66 1080
4363.28 1061
4363.91 1000
4364.53 996
4365.15 977
4365.78 1107
4366.40 961
4367.02 977
4367.65 992
4368.27 882
4368.89 1050
4369.52 1070
4370.14 1001
4370.76 921
4371.39 912
4372.01 881
4372.63 884
4373.26 844
4373.88 884
4374.50 858
4375.13 869
4375.75 809
4376.37 947
4377.00 956
4377.62 1011
4378.25 1037
4378.87 958
4379.49 838
4380.12 907
4380.74 930
4381.37 913
4381.99 907
4382.61 849
4383.24 911
4383.86 883
4384.49 916
4385.11 896
4385.74 792
4386.36 876
4386.98 851
4387.61 908
4388.23 889
4388.86 757
4389.48 829
4390.11 932
4390.73 877
4391.36 838
4391.98 880
4392.61 863
4393.23 947
4393.86 870
4394.48 887
4395.11 803
4395.73 823
4396.36 900
4396.98 934
4397.61 896
4398.23 894
4398.86 825
4399.48 826
4400.11 836
4400.74 867
4401.36 913
4401.99 914
4402.61 1048
4403.24 891
4403.86 1000
4404.49 996
4405.11 1003
4405.74 874
4406.37 880
4406.99 859
4407.62 856
4408.24 924
4408.87 856
4409.50 937
4410.12 1005
4410.75 861
4411.38 846
4412.00 856
4412.63 864
4413.25 850
4413.88 841
4414.51 931
4415.13 874
4415.76 962
4416.39 963
4417.01 850
4417.64 946
4418.27 905
4418.89 850
4419.52 916
4420.15 839
4420.77 794
4421.40 885
4422.03 956
4422.66 865
4423.28 847
4423.91 955
4424.54 913
4425.16 905
4425.79 824
4426.42 916
4427.05 898
4427.67 860
4428.30 886
4428.93 799
4429.56 938
4430.18 919
4430.81 905
4431.44 963
4432.07 839
4432.69 838
4433.32 840
4433.95 892
4434.58 862
4435.21 869
4435.83 884
4436.46 942
4437.09 1028
4437.72 909
4438.35 855
4438.97 925
4439.60 901
4440.23 901
4440.86 892
4441.49 853
4442.12 924
4442.74 853
4443.37 868
4444.00 921
4444.63 932
4445.26 996
4445.89 1003
4446.52 1011
4447.14 1036
4447.77 1035
4448.40 986
4449.03 1018
4449.66 982
4450.29 1039
4450.92 1006
4451.55 865
4452.18 859
4452.81 911
4453.44 865
4454.06 830
4454.69 902
4455.32 825
4455.95 834
4456.58 860
4457.21 928
4457.84 925
4458.47 919
4459.10 914
4459.73 880
4460.36 862
4460.99 907
4461.62 852
4462.25 822
4462.88 828
4463.51 827
4464.14 874
4464.77 923
4465.40 822
4466.03 767
4466.66 733
4467.29 738
4467.92 809
4468.55 869
4469.18 983
4469.81 888
4470.44 800
4471.07 776
4471.70 771
4472.33 808
4472.96 842
4473.59 814
4474.22 756
4474.86 925
4475.49 940
4476.12 840
4476.75 886
4477.38 829
4478.01 834
4478.64 740
4479.27 743
4479.90 798
4480.53 959
4481.17 904
4481.80 846
4482.43 864
4483.06 836
4483.69 774
4484.32 885
4484.95 951
4485.58 923
4486.22 838
4486.85 907
4487.48 937
4488.11 867
4488.74 866
4489.37 906
4490.01 921
4490.64 913
4491.27 928
4491.90 970
4492.53 954
4493.17 891
4493.80 929
4494.43 778
4495.06 801
4495.70 798
4496.33 896
4496.96 919
4497.59 931
4498.22 936
4498.86 965
4499.49 1019
4500.12 1066
4500.75 1101
4501.39 1050
4502.02 1076
4502.65 994
4503.29 1163
4503.92 1103
4504.55 1068
4505.18 1086
4505.82 1012
4506.45 1041
4507.08 1065
4507.72 1052
4508.35 934
4508.98 923
4509.62 899
4510.25 924
4510.88 983
4511.52 964
4512.15 927
4512.78 922
4513.42 997
4514.05 874
4514.68 870
4515.32 903
4515.95 808
4516.58 850
4517.22 892
4517.85 845
4518.48 811
4519.12 898
4519.75 869
4520.39 783
4521.02 795
4521.65 762
4522.29 931
4522.92 800
4523.56 862
4524.19 856
4524.83 920
4525.46 878
4526.09 918
4526.73 890
4527.36 891
4528.00 948
4528.63 937
4529.27 1001
4529.90 982
4530.54 1073
4531.17 1179
4531.81 1146
4532.44 1071
4533.07 1165
4533.71 1150
4534.34 1184
4534.98 1127
4535.61 1018
4536.25 972
4536.88 945
4537.52 968
4538.16 955
4538.79 888
4539.43 956
4540.06 920
4540.70 902
4541.33 953
4541.97 938
4542.60 861
4543.24 802
4543.87 869
4544.51 848
4545.15 887
4545.78 954
4546.42 799
4547.05 846
4547.69 830
4548.32 821
4548.96 801
4549.60 796
4550.23 793
4550.87 790
4551.50 833
4552.14 820
4552.78 885
4553.41 905
4554.05 941
4554.69 857
4555.32 893
4555.96 897
4556.60 869
4557.23 895
4557.87 854
4558.51 834
4559.14 758
4559.78 808
4560.42 946
4561.05 899
4561.69 843
4562.33 931
4562.96 859
4563.60 846
4564.24 780
4564.87 843
4565.51 829
4566.15 824
4566.79 776
4567.42 834
4568.06 829
4568.70 834
4569.33 889
4569.97 942
4570.61 889
4571.25 872
4571.88 775
4572.52 794
4573.16 887
4573.80 904
4574.44 842
4575.07 811
4575.71 891
4576.35 917
4576.99 925
4577.62 805
4578.26 786
4578.90 804
4579.54 937
4580.18 838
4580.82 821
4581.45 823
4582.09 979
4582.73 857
4583.37 829
4584.01 830
4584.65 825
4585.28 858
4585.92 886
4586.56 771
4587.20 809
4587.84 786
4588.48 848
4589.12 979
4589.75 880
4590.39 910
4591.03 950
4591.67 1097
4592.31 1068
4592.95 984
4593.59 967
4594.23 902
4594.87 987
4595.51 988
4596.15 994
4596.78 968
4597.42 927
4598.06 810
4598.70 834
4599.34 855
4599.98 912
4600.62 885
4601.26 863
4601.90 943
4602.54 895
4603.18 970
4603.82 1018
4604.46 1056
4605.10 981
4605.74 996
4606.38 940
4607.02 1014
4607.66 1011
4608.30 914
4608.94 963
4609.58 916
4610.22 1033
4610.86 963
4611.50 904
4612.14 847
4612.78 893
4613.42 922
4614.06 889
4614.70 931
4615.34 809
4615.98 851
4616.63 761
4617.27 817
4617.91 843
4618.55 879
4619.19 944
4619.83 873
4620.47 835
4621.11 819
4621.75 782
4622.39 881
4623.03 860
4623.68 868
4624.32 763
4624.96 740
4625.60 770
4626.24 832
4626.88 842
4627.52 875
4628.17 902
4628.81 801
4629.45 806
4630.09 765
4630.73 775
4631.37 871
4632.02 814
4632.66 808
4633.30 785
4633.94 927
4634.58 852
4635.22 930
4635.87 930
4636.51 819
4637.15 917
4637.79 941
4638.44 919
4639.08 818
4639.72 855
4640.36 874
4641.00 825
4641.65 778
4642.29 773
4642.93 845
4643.57 876
4644.22 846
4644.86 918
4645.50 1029
4646.15 897
4646.79 807
4647.43 808
4648.07 763
4648.72 754
4649.36 980
4650.00 935
4650.65 936
4651.29 892
4651.93 859
4652.57 940
4653.22 889
4653.86 892
4654.50 880
4655.15 800
4655.79 852
4656.44 890
4657.08 759
4657.72 767
4658.37 763
4659.01 827
4659.65 873
4660.30 920
4660.94 909
4661.58 910
4662.23 772
4662.87 857
4663.52 877
4664.16 747
4664.80 815
4665.45 814
4666.09 831
4666.74 837
4667.38 854
4668.02 824
4668.67 880
4669.31 754
4669.96 806
4670.60 726
4671.25 779
4671.89 801
4672.54 790
4673.18 776
4673.83 833
4674.47 930
4675.11 941
4675.76 849
4676.40 841
4677.05 858
4677.69 885
4678.34 928
4678.98 814
4679.63 835
4680.27 768
4680.92 798
4681.56 869
4682.21 832
4682.85 829
4683.50 847
4684.15 826
4684.79 725
4685.44 869
4686.08 937
4686.73 873
4687.37 879
4688.02 843
4688.66 810
4689.31 755
4689.96 750
4690.60 727
4691.25 692
4691.89 791
4692.54 821
4693.19 786
4693.83 817
4694.48 783
4695.12 870
4695.77 892
4696.42 868
4697.06 887
4697.71 869
4698.36 923
4699.00 929
4699.65 1021
4700.29 1042
4700.94 935
4701.59 920
4702.23 875
4702.88 850
4703.53 751
4704.17 846
4704.82 944
4705.47 893
4706.11 813
4706.76 834
4707.41 820
4708.06 842
4708.70 844
4709.35 933
4710.00 893
4710.64 955
4711.29 898
4711.94 892
4712.59 995
4713.23 881
4713.88 905
4714.53 825
4715.18 786
4715.82 797
4716.47 798
4717.12 878
4717.77 869
4718.41 1006
4719.06 819
4719.71 793
4720.36 776
4721.01 825
4721.65 837
4722.30 830
4722.95 841
4723.60 767
4724.25 996
4724.89 906
4725.54 957
4726.19 936
4726.84 1005
4727.49 1080
4728.14 977
4728.78 1033
4729.43 1007
4730.08 1013
4730.73 1030
4731.38 1079
4732.03 851
4732.68 864
4733.32 911
4733.97 876
4734.62 875
4735.27 810
4735.92 837
4736.57 844
4737.22 924
4737.87 887
4738.52 856
4739.16 874
4739.81 906
4740.46 926
4741.11 927
4741.76 921
4742.41 810
4743.06 821
4743.71 892
4744.36 898
4745.01 905
4745.66 913
4746.31 983
4746.96 950
4747.61 850
4748.26 983
4748.91 926
4749.56 988
4750.21 1142
4750.86 1075
4751.51 1086
4752.16 1059
4752.81 1022
4753.46 1095
4754.11 1034
4754.76 901
4755.41 870
4756.06 919
4756.71 992
4757.36 927
4758.01 878
4758.66 877
4759.31 844
4759.96 774
4760.61 867
4761.26 769
4761.91 724
4762.56 731
4763.22 814
4763.87 834
4764.52 818
4765.17 925
4765.82 929
4766.47 923
4767.12 914
4767.77 883
4768.42 834
4769.07 827
4769.73 901
4770.38 868
4771.03 912
4771.68 938
4772.33 863
4772.98 915
4773.63 849
4774.29 841
4774.94 863
4775.59 870
4776.24 753
4776.89 782
4777.54 855
4778.20 845
4778.85 876
4779.50 808
4780.15 1007
4780.80 906
4781.46 823
4782.11 860
4782.76 833
4783.41 750
4784.06 761
4784.72 685
4785.37 741
4786.02 840
4786.67 752
4787.33 794
4787.98 782
4788.63 755
4789.28 735
4789.94 720
4790.59 749
4791.24 842
4791.89 817
4792.55 937
4793.20 823
4793.85 886
4794.51 738
4795.16 745
4795.81 808
4796.47 807
4797.12 817
4797.77 877
4798.42 796
4799.08 857
4799.73 759
4800.38 603
4801.04 716
4801.69 812
4802.35 859
4803.00 782
4803.65 784
4804.31 855
4804.96 820
4805.61 816
4806.27 777
4806.92 785
4807.57 790
4808.23 859
4808.88 904
4809.54 836
4810.19 820
4810.84 902
4811.50 882
4812.15 872
4812.81 825
4813.46 814
4814.12 828
4814.77 800
4815.42 815
4816.08 898
4816.73 909
4817.39 868
4818.04 852
4818.70 915
4819.35 871
4820.01 902
4820.66 971
4821.32 938
4821.97 894
4822.63 902
4823.28 1043
4823.94 1214
4824.59 1053
4825.25 1109
4825.90 1171
4826.56 1159
4827.21 1176
4827.87 1296
4828.52 1208
4829.18 1146
4829.83 1040
4830.49 1003
4831.14 1018
4831.80 1012
4832.45 910
4833.11 979
4833.76 965
4834.42 985
4835.08 990
4835.73 1116
4836.39 1173
4837.04 1092
4837.70 1096
4838.36 1091
4839.01 1197
4839.67 1259
4840.32 1190
4840.98 1064
4841.64 1152
4842.29 1187
4842.95 1137
4843.60 1113
4844.26 1116
4844.92 1035
4845.57 1186
4846.23 1158
4846.89 1191
4847.54 1154
4848.20 1177
4848.86 1279
4849.51 1302
4850.17 1374
4850.83 1543
4851.48 1434
4852.14 1318
4852.80 1221
4853.45 1255
4854.11 1205
4854.77 1295
4855.43 1277
4856.08 1266
4856.74 1292
4857.40 1421
4858.05 1502
4858.71 1447
4859.37 1364
4860.03 1376
4860.68 1330
4861.34 1433
4862.00 1348
4862.66 1338
4863.31 1519
4863.97 1457
4864.63 1398
4865.29 1326
4865.95 1540
4866.60 1418
4867.26 1438
4867.92 1429
4868.58 1314
4869.23 1300
4869.89 1329
4870.55 1217
4871.21 1105
4871.87 1095
4872.53 1088
4873.18 1133
4873.84 1046
4874.50 1101
4875.16 1095
4875.82 1123
4876.48 1107
4877.13 1100
4877.79 1106
4878.45 1105
4879.11 1209
4879.77 1069
4880.43 1009
4881.09 1136
4881.75 1082
4882.40 1105
4883.06 1067
4883.72 1055
4884.38 986
4885.04 1134
4885.70 1081
4886.36 973
4887.02 1015
4887.68 989
4888.34 975
4889.00 1021
4889.66 1118
4890.32 1234
4890.97 1280
4891.63 1199
4892.29 1212
4892.95 1256
4893.61 1158
4894.27 1174
4894.93 1217
4895.59 1136
4896.25 1169
4896.91 1134
4897.57 1119
4898.23 1183
4898.89 1222
4899.55 1123
4900.21 1128
4900.87 1132
4901.53 1043
4902.19 1053
4902.85 1065
4903.51 1103
4904.17 979
4904.83 980
4905.50 1058
4906.16 1030
4906.82 1029
4907.48 978
4908.14 1005
4908.80 984
4909.46 984
4910.12 968
4910.78 989
4911.44 1067
4912.10 947
4912.76 910
4913.42 987
4914.09 1032
4914.75 923
4915.41 881
4916.07 955
4916.73 907
4917.39 906
4918.05 861
4918.71 852
4919.38 879
4920.04 845
4920.70 878
4921.36 905
4922.02 873
4922.68 834
4923.35 942
4924.01 854
4924.67 882
4925.33 850
4925.99 800
4926.65 871
4927.32 738
4927.98 791
4928.64 854
4929.30 879
4929.96 861
4930.63 846
4931.29 846
4931.95 865
4932.61 953
4933.28 1014
4933.94 948
4934.60 969
4935.26 928
4935.93 856
4936.59 895
4937.25 845
4937.91 818
4938.58 792
4939.24 882
4939.90 934
4940.56 841
4941.23 787
4941.89 790
4942.55 815
4943.22 922
4943.88 820
4944.54 827
4945.21 839
4945.87 834
4946.53 787
4947.20 846
4947.86 891
4948.52 824
4949.19 856
4949.85 826
4950.51 843
4951.18 751
4951.84 834
4952.50 813
4953.17 798
4953.83 828
4954.49 769
4955.16 851
4955.82 943
4956.49 784
4957.15 841
4957.81 838
4958.48 871
4959.14 865
4959.81 850
4960.47 916
4961.14 884
4961.80 940
4962.46 867
4963.13 855
4963.79 893
4964.46 1043
4965.12 1042
4965.79 983
4966.45 1017
4967.12 1020
4967.78 1005
4968.44 971
4969.11 958
4969.77 861
4970.44 932
4971.10 934
4971.77 865
4972.43 895
4973.10 881
4973.76 858
4974.43 885
4975.09 895
4975.76 832
4976.42 872
4977.09 966
4977.76 894
4978.42 981
4979.09 1044
4979.75 810
4980.42 831
4981.08 808
4981.75 833
4982.41 901
4983.08 967
4983.75 839
4984.41 886
4985.08 839
4985.74 898
4986.41 1003
4987.07 844
4987.74 787
4988.41 828
4989.07 878
4989.74 820
4990.41 852
4991.07 709
4991.74 795
4992.40 804
4993.07 779
4993.74 805
4994.40 763
4995.07 794
4995.74 832
4996.40 816
4997.07 838
4997.74 794
4998.40 736
4999.07 763
4999.74 723
5000.40 758
5001.07 780
5001.74 762
5002.40 828
5003.07 764
5003.74 841
5004.41 775
5005.07 804
5005.74 752
5006.41 718
5007.07 689
5007.74 665
5008.41 770
5009.08 763
5009.74 732
5010.41 734
5011.08 806
5011.75 727
5012.41 797
5013.08 727
5013.75 774
5014.42 799
5015.09 721
5015.75 786
5016.42 697
5017.09 768
5017.76 759
5018.43 722
5019.09 817
5019.76 709
5020.43 768
5021.10 897
5021.77 829
5022.44 773
5023.10 845
5023.77 910
5024.44 939
5025.11 925
5025.78 869
5026.45 769
5027.11 825
5027.78 864
5028.45 789
5029.12 750
5029.79 714
5030.46 780
5031.13 735
5031.80 788
5032.47 804
5033.13 778
5033.80 771
5034.47 780
5035.14 743
5035.81 691
5036.48 737
5037.15 722
5037.82 815
5038.49 822
5039.16 737
5039.83 724
5040.50 661
5041.17 722
5041.84 685
5042.51 747
5043.18 737
5043.85 771
5044.52 807
5045.18 821
5045.85 820
5046.52 776
5047.19 753
5047.86 729
5048.53 731
5049.20 771
5049.88 841
5050.55 843
5051.22 887
5051.89 864
5052.56 806
5053.23 781
5053.90 779
5054.57 845
5055.24 740
5055.91 766
5056.58 715
5057.25 787
5057.92 787
5058.59 743
5059.26 754
5059.93 752
5060.60 711
5061.27 762
5061.95 722
5062.62 730
5063.29 748
5063.96 670
5064.63 816
5065.30 677
5065.97 787
5066.64 763
5067.31 702
5067.99 702
5068.66 735
5069.33 718
5070.00 714
5070.67 687
5071.34 699
5072.02 703
5072.69 627
5073.36 709
5074.03 727
5074.70 765
5075.37 793
5076.05 810
5076.72 794
5077.39 778
5078.06 702
5078.73 777
5079.41 726
5080.08 775
5080.75 868
5081.42 792
5082.10 794
5082.77 750
5083.44 769
5084.11 752
5084.78 749
5085.46 788
5086.13 757
5086.80 739
5087.48 734
5088.15 730
5088.82 754
5089.49 733
5090.17 840
5090.84 896
5091.51 853
5092.19 836
5092.86 826
5093.53 933
5094.20 889
5094.88 888
5095.55 807
5096.22 809
5096.90 830
5097.57 787
5098.24 786
5098.92 761
5099.59 756
5100.26 697
5100.94 675
5101.61 701
5102.29 772
5102.96 774
5103.63 777
5104.31 776
5104.98 736
5105.65 696
5106.33 784
5107.00 743
5107.68 744
5108.35 784
5109.02 791
5109.70 758
5110.37 754
5111.05 734
5111.72 670
5112.40 745
5113.07 745
5113.74 732
5114.42 711
5115.09 768
5115.77 843
5116.44 842
5117.12 773
5117.79 717
5118.47 848
5119.14 834
5119.82 827
5120.49 809
5121.17 801
5121.84 750
5122.52 817
5123.19 847
5123.87 814
5124.54 730
5125.22 816
5125.89 774
5126.57 686
5127.24 704
5127.92 743
5128.59 680
5129.27 715
5129.94 674
5130.62 843
5131.29 705
5131.97 659
5132.65 721
5133.32 745
5134.00 818
5134.67 833
5135.35 765
5136.02 777
5136.70 763
5137.38 799
5138.05 800
5138.73 794
5139.40 800
5140.08 794
5140.76 720
5141.43 757
5142.11 803
5142.79 699
5143.46 786
5144.14 746
5144.81 698
5145.49 703
5146.17 772
5146.84 718
5147.52 701
5148.20 721
5148.87 668
5149.55 666
5150.23 695
5150.90 695
5151.58 687
5152.26 723
5152.94 697
5153.61 679
5154.29 672
5154.97 675
5155.64 699
5156.32 688
5157.00 645
5157.68 636
5158.35 705
5159.03 720
5159.71 639
5160.39 673
5161.06 599
5161.74 745
5162.42 688
5163.10 708
5163.77 739
5164.45 715
5165.13 638
5165.81 686
5166.48 743
5167.16 793
5167.84 729
5168.52 782
5169.20 803
5169.87 744
5170.55 667
5171.23 758
5171.91 732
5172.59 654
5173.27 734
5173.94 667
5174.62 710
5175.30 718
5175.98 785
5176.66 701
5177.34 755
5178.02 747
5178.69 779
5179.37 768
5180.05 730
5180.73 778
5181.41 721
5182.09 694
5182.77 719
5183.45 730
5184.12 736
5184.80 667
5185.48 646
5186.16 688
5186.84 660
5187.52 632
5188.20 656
5188.88 722
5189.56 672
5190.24 668
5190.92 683
5191.60 688
5192.28 653
5192.96 692
5193.64 712
5194.32 786
5195.00 692
5195.68 612
5196.36 699
5197.03 772
5197.71 712
5198.39 691
5199.07 722
5199.75 692
5200.44 711
5201.12 770
5201.80 712
5202.48 661
5203.16 675
5203.84 698
5204.52 695
5205.20 755
5205.88 751
5206.56 755
5207.24 691
5207.92 699
5208.60 712
5209.28 782
5209.96 789
5210.64 887
5211.32 911
5212.00 926
5212.68 982
5213.37 815
5214.05 824
5214.73 749
5215.41 697
5216.09 722
5216.77 752
5217.45 730
5218.13 655
5218.81 680
5219.50 665
5220.18 636
5220.86 693
5221.54 740
5222.22 760
5222.90 708
5223.59 688
5224.27 759
5224.95 669
5225.63 713
5226.31 676
5226.99 791
5227.68 743
5228.36 620
5229.04 632
5229.72 719
5230.40 703
5231.09 730
5231.77 660
5232.45 693
5233.13 708
5233.81 714
5234.50 745
5235.18 709
5235.86 759
5236.54 691
5237.23 716
5237.91 706
5238.59 785
5239.27 737
5239.96 791
5240.64 754
5241.32 781
5242.01 718
5242.69 698
5243.37 731
5244.05 700
5244.74 803
5245.42 745
5246.10 728
5246.79 746
5247.47 696
5248.15 748
5248.84 822
5249.52 776
5250.20 648
5250.89 718
5251.57 719
5252.25 768
5252.94 702
5253.62 691
5254.30 733
5254.99 710
5255.67 595
5256.36 648
5257.04 630
5257.72 707
5258.41 711
5259.09 669
5259.78 746
5260.46 793
5261.14 676
5261.83 703
5262.51 678
5263.20 669
5263.88 673
5264.56 719
5265.25 739
5265.93 707
5266.62 721
5267.30 742
5267.99 722
5268.67 792
5269.36 807
5270.04 774
5270.73 682
5271.41 705
5272.09 683
5272.78 716
5273.46 666
5274.15 746
5274.83 657
5275.52 678
5276.20 665
5276.89 781
5277.57 773
5278.26 717
5278.94 681
5279.63 708
5280.32 759
5281.00 782
5281.69 761
5282.37 861
5283.06 925
5283.74 764
5284.43 879
5285.11 811
5285.80 747
5286.49 783
5287.17 709
5287.86 732
5288.54 711
5289.23 662
5289.91 655
5290.60 709
5291.29 699
5291.97 596
5292.66 722
5293.35 684
5294.03 562
5294.72 674
5295.40 730
5296.09 728
5296.78 658
5297.46 647
5298.15 660
5298.84 784
5299.52 758
5300.21 819
5300.90 683
5301.58 711
5302.27 758
5302.96 767
5303.64 818
5304.33 786
5305.02 721
5305.70 648
5306.39 745
5307.08 693
5307.77 687
5308.45 576
5309.14 710
5309.83 683
5310.51 737
5311.20 734
5311.89 711
5312.58 656
5313.26 670
5313.95 715
5314.64 688
5315.33 689
5316.01 710
5316.70 694
5317.39 673
5318.08 695
5318.77 776
5319.45 828
5320.14 846
5320.83 866
5321.52 838
5322.20 797
5322.89 840
5323.58 751
5324.27 833
5324.96 793
5325.65 744
5326.33 812
5327.02 715
5327.71 691
5328.40 731
5329.09 730
5329.78 721
5330.46 715
5331.15 698
5331.84 754
5332.53 712
5333.22 726
5333.91 769
5334.60 766
5335.29 751
5335.98 756
5336.66 731
5337.35 741
5338.04 724
5338.73 758
5339.42 749
5340.11 766
5340.80 776
5341.49 807
5342.18 740
5342.87 813
5343.56 749
5344.25 821
5344.94 781
5345.62 735
5346.31 763
5347.00 823
5347.69 767
5348.38 820
5349.07 880
5349.76 898
5350.45 856
5351.14 831
5351.83 892
5352.52 963
5353.21 977
5353.90 886
5354.59 906
5355.28 829
5355.97 700
5356.66 716
5357.35 641
5358.04 614
5358.74 719
5359.43 763
5360.12 722
5360.81 690
5361.50 713
5362.19 721
5362.88 694
5363.57 666
5364.26 677
5364.95 695
5365.64 654
5366.33 766
5367.02 630
5367.71 645
5368.41 650
5369.10 650
5369.79 712
5370.48 633
5371.17 635
5371.86 648
5372.55 752
5373.24 692
5373.94 676
5374.63 712
5375.32 693
5376.01 739
5376.70 661
5377.39 605
5378.08 670
5378.78 693
5379.47 650
5380.16 677
5380.85 706
5381.54 754
5382.24 654
5382.93 658
5383.62 676
5384.31 641
5385.00 678
5385.70 656
5386.39 686
5387.08 694
5387.77 653
5388.47 697
5389.16 720
5389.85 733
5390.54 756
5391.23 804
5391.93 810
5392.62 789
5393.31 757
5394.01 732
5394.70 687
5395.39 691
5396.08 723
5396.78 713
5397.47 759
5398.16 766
5398.86 646
5399.55 722
5400.24 758
5400.93 642
5401.63 600
5402.32 596
5403.01 606
5403.71 639
5404.40 639
5405.09 675
5405.79 616
5406.48 679
5407.17 674
5407.87 673
5408.56 634
5409.26 678
5409.95 685
5410.64 612
5411.34 647
5412.03 676
5412.72 701
5413.42 650
5414.11 612
5414.81 749
5415.50 694
5416.19 635
5416.89 701
5417.58 758
5418.28 703
5418.97 705
5419.67 643
5420.36 629
5421.05 746
5421.75 700
5422.44 627
5423.14 632
5423.83 667
5424.53 668
5425.22 664
5425.92 715
5426.61 719
5427.31 739
5428.00 786
5428.70 695
5429.39 668
5430.09 671
5430.78 740
5431.48 680
5432.17 683
5432.87 728
5433.56 698
5434.26 744
5434.95 705
5435.65 682
5436.34 651
5437.04 714
5437.73 747
5438.43 742
5439.13 795
5439.82 798
5440.52 787
5441.21 748
5441.91 785
5442.60 707
5443.30 808
5444.00 808
5444.69 757
5445.39 763
5446.08 753
5446.78 787
5447.48 881
5448.17 830
5448.87 821
5449.56 837
5450.26 899
5450.96 768
5451.65 742
5452.35 735
5453.05 722
5453.74 772
5454.44 713
5455.14 710
5455.83 699
5456.53 707
5457.23 779
5457.92 655
5458.62 696
5459.32 707
5460.01 712
5460.71 690
5461.41 676
5462.11 784
5462.80 757
5463.50 685
5464.20 716
5464.89 763
5465.59 766
5466.29 748
5466.99 815
5467.68 689
5468.38 745
5469.08 770
5469.78 799
5470.47 689
5471.17 738
5471.87 712
5472.57 767
5473.26 791
5473.96 791
5474.66 827
5475.36 835
5476.06 755
5476.75 836
5477.45 912
5478.15 837
5478.85 848
5479.55 877
5480.24 1015
5480.94 1134
5481.64 1069
5482.34 995
5483.04 1109
5483.74 1104
5484.43 982
5485.13 924
5485.83 911
5486.53 967
5487.23 916
5487.93 848
5488.63 815
5489.33 803
5490.02 935
5490.72 845
5491.42 902
5492.12 978
5492.82 986
5493.52 981
5494.22 909
5494.92 942
5495.62 946
5496.32 1039
5497.01 1048
5497.71 1029
5498.41 1149
5499.11 1244
5499.81 1441
5500.51 1610
5501.21 1700
5501.91 1719
5502.61 1591
5503.31 1497
5504.01 1541
5504.71 1398
5505.41 1245
5506.11 1093
5506.81 1030
5507.51 930
5508.21 916
5508.91 1008
5509.61 984
5510.31 1024
5511.01 1029
5511.71 1014
5512.41 894
5513.11 981
5513.81 941
5514.51 877
5515.21 870
5515.91 840
5516.61 849
5517.31 862
5518.01 830
5518.72 827
5519.42 865
5520.12 827
5520.82 938
5521.52 816
5522.22 750
5522.92 795
5523.62 896
5524.32 830
5525.02 889
5525.72 829
5526.43 804
5527.13 764
5527.83 761
5528.53 717
5529.23 778
5529.93 724
5530.63 771
5531.33 724
5532.04 747
5532.74 687
5533.44 748
5534.14 678
5534.84 674
5535.54 734
5536.25 768
5536.95 677
5537.65 650
5538.35 663
5539.05 754
5539.76 725
5540.46 670
5541.16 666
5541.86 729
5542.56 712
5543.27 625
5543.97 666
5544.67 651
5545.37 676
5546.08 618
5546.78 710
5547.48 687
5548.18 686
5548.89 655
5549.59 670
5550.29 728
5550.99 675
5551.70 736
5552.40 698
5553.10 731
5553.81 707
5554.51 730
5555.21 746
5555.91 686
5556.62 674
5557.32 781
5558.02 796
5558.73 642
5559.43 638
5560.13 712
5560.84 678
5561.54 703
5562.24 744
5562.95 722
5563.65 730
5564.35 687
5565.06 684
5565.76 704
5566.47 746
5567.17 758
5567.87 746
5568.58 662
5569.28 701
5569.98 766
5570.69 680
5571.39 700
5572.10 708
5572.80 724
5573.50 678
5574.21 714
5574.91 687
5575.62 663
5576.32 624
5577.03 708
5577.73 639
5578.44 704
5579.14 731
5579.84 783
5580.55 774
5581.25 650
5581.96 641
5582.66 652
5583.37 668
5584.07 691
5584.78 687
5585.48 733
5586.19 745
5586.89 644
5587.60 657
5588.30 668
5589.01 675
5589.71 631
5590.42 556
5591.12 658
5591.83 645
5592.53 607
5593.24 658
5593.94 676
5594.65 659
5595.36 663
5596.06 643
5596.77 581
5597.47 565
5598.18 680
5598.88 715
5599.59 685
5600.30 668
5601.00 675
5601.71 689
5602.41 654
5603.12 645
5603.83 600
5604.53 607
5605.24 585
5605.94 616
5606.65 555
5607.36 603
5608.06 634
5608.77 681
5609.48 569
5610.18 587
5610.89 689
5611.60 691
5612.30 651
5613.01 625
5613.72 708
5614.42 715
5615.13 631
5615.84 543
5616.54 597
5617.25 625
5617.96 704
5618.66 628
5619.37 671
5620.08 629
5620.78 567
5621.49 650
5622.20 634
5622.91 635
5623.61 633
5624.32 626
5625.03 637
5625.74 648
5626.44 559
5627.15 658
5627.86 672
5628.57 599
5629.27 593
5629.98 611
5630.69 643
5631.40 613
5632.11 523
5632.81 576
5633.52 660
5634.23 645
5634.94 632
5635.65 732
5636.35 714
5637.06 607
5637.77 695
5638.48 579
5639.19 573
5639.89 681
5640.60 697
5641.31 631
5642.02 690
5642.73 672
5643.44 683
5644.15 623
5644.85 593
5645.56 553
5646.27 578
5646.98 645
5647.69 606
5648.40 593
5649.11 632
5649.82 705
5650.53 586
5651.23 589
5651.94 590
5652.65 673
5653.36 610
5654.07 657
5654.78 681
5655.49 668
5656.20 731
5656.91 658
5657.62 722
5658.33 690
5659.04 731
5659.75 698
5660.46 633
5661.17 653
5661.88 749
5662.59 595
5663.30 646
5664.00 694
5664.71 662
5665.42 637
5666.13 630
5666.84 636
5667.55 655
5668.27 688
5668.98 633
5669.69 718
5670.40 679
5671.11 768
5671.82 633
5672.53 688
5673.24 773
5673.95 731
5674.66 739
5675.37 727
5676.08 669
5676.79 629
5677.50 600
5678.21 660
5678.92 634
5679.63 597
5680.34 681
5681.06 656
5681.77 605
5682.48 589
5683.19 669
5683.90 672
5684.61 607
5685.32 623
5686.03 628
5686.74 639
5687.46 691
5688.17 655
5688.88 693
5689.59 678
5690.30 693
5691.01 720
5691.72 635
5692.44 580
5693.15 633
5693.86 701
5694.57 656
5695.28 618
5696.00 595
5696.71 606
5697.42 523
5698.13 576
5698.84 575
5699.56 573
5700.27 636
5700.98 627
5701.69 620
5702.40 558
5703.12 516
5703.83 561
5704.54 554
5705.25 514
5705.97 546
5706.68 570
5707.39 553
5708.10 618
5708.82 660
5709.53 581
5710.24 575
5710.95 622
5711.67 564
5712.38 653
5713.09 610
5713.81 624
5714.52 634
5715.23 617
5715.95 581
5716.66 550
5717.37 525
5718.09 599
5718.80 520
5719.51 537
5720.23 568
5720.94 600
5721.65 571
5722.37 608
5723.08 634
5723.79 627
5724.51 598
5725.22 633
5725.93 635
5726.65 599
5727.36 647
5728.08 643
5728.79 595
5729.50 654
5730.22 651
5730.93 687
5731.65 714
5732.36 653
5733.07 642
5733.79 615
5734.50 669
5735.22 644
5735.93 700
5736.65 680
5737.36 570
5738.07 592
5738.79 582
5739.50 608
5740.22 574
5740.93 540
5741.65 581
5742.36 637
5743.08 602
5743.79 576
5744.51 560
5745.22 618
5745.94 600
5746.65 616
5747.37 633
5748.08 604
5748.80 622
5749.51 552
5750.23 574
5750.94 563
5751.66 626
5752.37 572
5753.09 609
5753.80 620
5754.52 585
5755.24 597
5755.95 629
5756.67 644
5757.38 624
5758.10 663
5758.81 681
5759.53 604
5760.25 599
5760.96 670
5761.68 590
5762.39 669
5763.11 605
5763.83 561
5764.54 556
5765.26 660
5765.97 596
5766.69 626
5767.41 581
5768.12 655
5768.84 646
5769.56 519
5770.27 532
5770.99 578
5771.71 622
5772.42 612
5773.14 641
5773.86 550
5774.57 695
5775.29 544
5776.01 586
5776.72 602
5777.44 604
5778.16 596
5778.88 581
5779.59 632
5780.31 591
5781.03 561
5781.74 556
5782.46 567
5783.18 578
5783.90 547
5784.61 600
5785.33 598
5786.05 571
5786.77 592
5787.48 533
5788.20 555
5788.92 654
5789.64 660
5790.35 674
5791.07 688
5791.79 678
5792.51 693
5793.23 671
5793.94 656
5794.66 698
5795.38 602
5796.10 657
5796.82 630
5797.53 734
5798.25 743
5798.97 957
5799.69 1055
5800.41 1028
5801.13 1033
5801.84 1068
5802.56 1085
5803.28 1076
5804.00 899
5804.72 769
5805.44 696
5806.16 683
5806.87 716
5807.59 707
5808.31 616
5809.03 585
5809.75 667
5810.47 704
5811.19 643
5811.91 614
5812.63 711
5813.35 743
5814.07 630
5814.78 680
5815.50 755
5816.22 769
5816.94 748
5817.66 719
5818.38 692
5819.10 766
5819.82 726
5820.54 668
5821.26 665
5821.98 718
5822.70 746
5823.42 698
5824.14 732
5824.86 650
5825.58 634
5826.30 664
5827.02 720
5827.74 660
5828.46 644
5829.18 667
5829.90 651
5830.62 646
5831.34 600
5832.06 600
5832.78 690
5833.50 651
5834.22 739
5834.94 674
5835.66 684
5836.38 727
5837.10 640
5837.82 540
5838.55 589
5839.27 676
5839.99 662
5840.71 628
5841.43 651
5842.15 646
5842.87 659
5843.59 566
5844.31 609
5845.03 616
5845.76 582
5846.48 544
5847.20 590
5847.92 597
5848.64 564
5849.36 644
5850.08 692
5850.81 605
5851.53 542
5852.25 551
5852.97 610
5853.69 608
5854.41 636
5855.14 638
5855.86 615
5856.58 673
5857.30 675
5858.02 594
5858.74 619
5859.47 712
5860.19 639
5860.91 654
5861.63 640
5862.36 604
5863.08 607
5863.80 718
5864.52 629
5865.24 628
5865.97 696
5866.69 670
5867.41 669
5868.13 710
5868.86 624
5869.58 564
5870.30 644
5871.03 595
5871.75 588
5872.47 622
5873.19 620
5873.92 625
5874.64 655
5875.36 636
5876.09 719
5876.81 664
5877.53 588
5878.26 598
5878.98 568
5879.70 662
5880.43 647
5881.15 568
5881.87 663
5882.60 633
5883.32 696
5884.04 657
5884.77 643
5885.49 650
5886.21 648
5886.94 654
5887.66 605
5888.39 607
5889.11 679
5889.83 680
5890.56 607
5891.28 589
5892.01 554
5892.73 645
5893.45 632
5894.18 631
5894.90 618
5895.63 511
5896.35 576
5897.07 590
5897.80 580
5898.52 546
5899.25 658
5899.97 694
5900.70 683
5901.42 682
5902.15 654
5902.87 688
5903.60 632
5904.32 643
5905.05 676
5905.77 681
5906.50 655
5907.22 706
5907.95 675
5908.67 710
5909.40 682
5910.12 777
5910.85 737
5911.57 679
5912.30 655
5913.02 684
5913.75 660
5914.47 647
5915.20 585
5915.92 638
5916.65 709
5917.38 658
5918.10 656
5918.83 599
5919.55 693
5920.28 644
5921.00 601
5921.73 644
5922.46 618
5923.18 605
5923.91 664
5924.63 702
5925.36 597
5926.09 690
5926.81 665
5927.54 704
5928.26 713
5928.99 708
5929.72 726
5930.44 668
5931.17 743
5931.90 720
5932.62 764
5933.35 840
5934.08 849
5934.80 800
5935.53 727
5936.26 724
5936.98 780
5937.71 844
5938.44 785
5939.16 833
5939.89 877
5940.62 811
5941.35 893
5942.07 890
5942.80 919
5943.53 886
5944.25 793
5944.98 753
5945.71 742
5946.44 807
5947.16 839
5947.89 932
5948.62 953
5949.35 933
5950.07 1003
5950.80 875
5951.53 1017
5952.26 1039
5952.99 953
5953.71 1083
5954.44 1139
5955.17 1215
5955.90 1023
5956.62 1035
5957.35 1036
5958.08 1098
5958.81 957
5959.54 982
5960.27 1054
5960.99 1061
5961.72 984
5962.45 1069
5963.18 1125
5963.91 1166
5964.64 1155
5965.36 1197
5966.09 1315
5966.82 1391
5967.55 1387
5968.28 1470
5969.01 1429
5969.74 1404
5970.47 1448
5971.19 1414
5971.92 1298
5972.65 1263
5973.38 1198
5974.11 1154
5974.84 1235
5975.57 1225
5976.30 1240
5977.03 1305
5977.76 1208
5978.49 1199
5979.22 1289
5979.95 1320
5980.67 1300
5981.40 1319
5982.13 1357
5982.86 1433
5983.59 1488
5984.32 1397
5985.05 1388
5985.78 1392
5986.51 1544
5987.24 1614
5987.97 1464
5988.70 1430
5989.43 1381
5990.16 1474
5990.89 1496
5991.62 1516
5992.35 1487
5993.08 1529
5993.81 1506
5994.54 1491
5995.27 1487
5996.00 1523
5996.73 1585
5997.47 1552
5998.20 1484
5998.93 1498
5999.66 1416
6000.39 1472
6001.12 1473
6001.85 1446
6002.58 1444
6003.31 1474
6004.04 1358
6004.77 1287
6005.50 1420
6006.24 1520
6006.97 1656
6007.70 1806
6008.43 2086
6009.16 2248
6009.89 2534
6010.62 2870
6011.35 3228
6012.09 3274
6012.82 3473
6013.55 3687
6014.28 3890
6015.01 3586
6015.74 3445
6016.47 3359
6017.21 3069
6017.94 2640
6018.67 2300
6019.40 2035
6020.13 2103
6020.87 1745
6021.60 1479
6022.33 1455
6023.06 1288
6023.79 1304
6024.53 1264
6025.26 1383
6025.99 1181
6026.72 1128
6027.46 1208
6028.19 1174
6028.92 1240
6029.65 1092
6030.39 1145
6031.12 1188
6031.85 1162
6032.58 1153
6033.32 1160
6034.05 1239
6034.78 1171
6035.51 1101
6036.25 1189
6036.98 1299
6037.71 1178
6038.45 1164
6039.18 1229
6039.91 1130
6040.65 1270
6041.38 1270
6042.11 1234
6042.85 1176
6043.58 1149
6044.31 1246
6045.05 1228
6045.78 1347
6046.51 1340
6047.25 1288
6047.98 1241
6048.71 1366
6049.45 1540
6050.18 1503
6050.91 1497
6051.65 1649
6052.38 1698
6053.12 1749
6053.85 1636
6054.58 1604
6055.32 1631
6056.05 1603
6056.79 1376
6057.52 1420
6058.25 1365
6058.99 1337
6059.72 1285
6060.46 1324
6061.19 1267
6061.93 1311
6062.66 1257
6063.40 1278
6064.13 1217
6064.86 1223
6065.60 1091
6066.33 1169
6067.07 1173
6067.80 1170
6068.54 1160
6069.27 1155
6070.01 1172
6070.74 1145
6071.48 1154
6072.21 1156
6072.95 1183
6073.68 1090
6074.42 1075
6075.15 1133
6075.89 1132
6076.63 1082
6077.36 1073
6078.10 1057
6078.83 1211
6079.57 1173
6080.30 1137
6081.04 1140
6081.77 1052
6082.51 1106
6083.25 1122
6083.98 1061
6084.72 1063
6085.45 1065
6086.19 1074
6086.92 1153
6087.66 1061
6088.40 1036
6089.13 1068
6089.87 1073
6090.61 1139
6091.34 1095
6092.08 1143
6092.81 1097
6093.55 1082
6094.29 1067
6095.02 1033
6095.76 986
6096.50 1065
6097.23 1076
6097.97 1037
6098.71 1111
6099.44 1099
6100.18 1013
6100.92 1003
6101.65 1043
6102.39 1075
6103.13 1081
6103.86 1118
6104.60 1062
6105.34 1099
6106.08 1034
6106.81 1110
6107.55 1070
6108.29 1072
6109.02 1111
6109.76 1156
6110.50 1078
6111.24 1110
6111.97 1071
6112.71 1035
6113.45 1096
6114.19 1052
6114.92 1108
6115.66 1132
6116.40 1093
6117.14 1188
6117.88 1122
6118.61 1147
6119.35 1126
6120.09 1086
6120.83 1152
6121.57 1133
6122.30 1134
6123.04 1183
6123.78 1167
6124.52 1214
6125.26 1174
6126.00 1083
6126.73 1078
6127.47 1181
6128.21 1230
6128.95 1196
6129.69 1192
6130.43 1106
6131.16 1161
6131.90 1249
6132.64 1211
6133.38 1254
6134.12 1219
6134.86 1246
6135.60 1325
6136.34 1314
6137.08 1364
6137.81 1410
6138.55 1441
6139.29 1441
6140.03 1392
6140.77 1427
6141.51 1462
6142.25 1625
6142.99 1369
6143.73 1298
6144.47 1285
6145.21 1372
6145.95 1269
6146.69 1264
6147.43 1329
6148.17 1215
6148.91 1172
6149.65 1241
6150.39 1259
6151.13 1200
6151.86 1210
6152.60 1137
6153.34 1224
6154.08 1301
6154.83 1226
6155.57 1225
6156.31 1236
6157.05 1293
6157.79 1182
6158.53 1209
6159.27 1275
6160.01 1345
6160.75 1267
6161.49 1307
6162.23 1372
6162.97 1395
6163.71 1473
6164.45 1506
6165.19 1515
6165.93 1696
6166.67 1751
6167.41 1810
6168.15 1937
6168.89 1821
6169.64 1867
6170.38 1945
6171.12 1809
6171.86 1813
6172.60 1783
6173.34 1757
6174.08 1752
6174.82 1631
6175.57 1575
6176.31 1571
6177.05 1684
6177.79 1710
6178.53 1709
6179.27 1674
6180.01 1648
6180.76 1635
6181.50 1707
6182.24 1704
6182.98 1696
6183.72 1722
6184.46 1682
6185.21 1792
6185.95 1813
6186.69 1828
6187.43 1726
6188.17 1815
6188.92 1868
6189.66 1865
6190.40 1952
6191.14 2019
6191.89 2079
6192.63 2068
6193.37 2105
6194.11 2160
6194.86 2189
6195.60 2278
6196.34 2218
6197.08 2173
6197.83 2091
6198.57 2135
6199.31 2043
6200.05 2074
6200.80 2220
6201.54 2159
6202.28 2264
6203.03 2470
6203.77 2616
6204.51 3037
6205.26 3608
6206.00 4477
6206.74 5481
6207.48 6902
6208.23 8088
6208.97 8988
6209.71 9935
6210.46 10932
6211.20 10969
6211.95 10521
6212.69 9664
6213.43 8754
6214.18 7392
6214.92 6249
6215.66 5247
6216.41 4179
6217.15 3351
6217.89 2823
6218.64 2439
6219.38 2287
6220.13 2071
6220.87 2072
6221.61 1980
6222.36 1986
6223.10 2059
6223.85 1971
6224.59 2061
6225.34 2118
6226.08 2070
6226.82 2092
6227.57 2018
6228.31 1920
6229.06 1697
6229.80 1609
6230.55 1551
6231.29 1574
6232.04 1503
6232.78 1510
6233.53 1544
6234.27 1613
6235.02 1467
6235.76 1469
6236.51 1209
6237.25 1377
6238.00 1468
6238.74 1426
6239.49 1377
6240.23 1441
6240.98 1515
6241.72 1463
6242.47 1459
6243.21 1540
6243.96 1627
6244.70 1725
6245.45 1976
6246.20 1967
6246.94 2015
6247.69 2214
6248.43 2310
6249.18 2298
6249.92 2215
6250.67 2152
6251.42 2127
6252.16 2127
6252.91 2039
6253.65 1837
6254.40 1704
6255.15 1682
6255.89 1549
6256.64 1525
6257.38 1484
6258.13 1494
6258.88 1486
6259.62 1411
6260.37 1374
6261.12 1392
6261.86 1358
6262.61 1490
6263.36 1475
6264.10 1469
6264.85 1435
6265.60 1412
6266.34 1537
6267.09 1485
6267.84 1424
6268.58 1461
6269.33 1418
6270.08 1367
6270.82 1441
6271.57 1459
6272.32 1430
6273.07 1461
6273.81 1382
6274.56 1436
6275.31 1455
6276.05 1442
6276.80 1409
6277.55 1418
6278.30 1374
6279.04 1363
6279.79 1359
6280.54 1464
6281.29 1349
6282.03 1346
6282.78 1395
6283.53 1493
6284.28 1266
6285.03 1294
6285.77 1311
6286.52 1271
6287.27 1308
6288.02 1333
6288.77 1202
6289.51 1283
6290.26 1327
6291.01 1368
6291.76 1351
6292.51 1294
6293.26 1287
6294.00 1227
6294.75 1191
6295.50 1182
6296.25 1142
6297.00 1175
6297.75 1241
6298.50 1172
6299.24 1032
6299.99 1161
6300.74 1107
6301.49 1121
6302.24 1142
6302.99 1058
6303.74 1035
6304.49 1151
6305.24 1060
6305.99 1137
6306.73 1191
6307.48 1119
6308.23 1085
6308.98 1095
6309.73 1104
6310.48 1060
6311.23 1056
6311.98 1083
6312.73 1103
6313.48 1111
6314.23 1147
6314.98 1194
6315.73 1267
6316.48 1226
6317.23 1149
6317.98 1160
6318.73 1088
6319.48 1108
6320.23 1165
6320.98 1118
6321.73 1073
6322.48 1039
6323.23 1011
6323.98 1046
6324.73 1027
6325.48 968
6326.23 949
6326.98 946
6327.73 989
6328.48 972
6329.23 1008
6329.98 984
6330.73 987
6331.48 994
6332.23 965
6332.98 990
6333.73 956
6334.49 927
6335.24 1006
6335.99 950
6336.74 997
6337.49 956
6338.24 1084
6338.99 942
6339.74 996
6340.49 998
6341.25 1024
6342.00 911
6342.75 900
6343.50 996
6344.25 932
6345.00 860
6345.75 872
6346.51 956
6347.26 950
6348.01 962
6348.76 978
6349.51 995
6350.26 968
6351.02 1091
6351.77 1036
6352.52 1088
6353.27 1265
6354.02 1201
6354.78 1185
6355.53 1124
6356.28 1020
6357.03 1016
6357.78 1107
6358.54 1095
6359.29 1054
6360.04 1091
6360.79 940
6361.55 836
6362.30 967
6363.05 966
6363.80 950
6364.56 885
6365.31 929
6366.06 931
6366.81 967
6367.57 887
6368.32 929
6369.07 1010
6369.83 967
6370.58 935
6371.33 924
6372.08 874
6372.84 881
6373.59 943
6374.34 889
6375.10 968
6375.85 891
6376.60 922
6377.36 1061
6378.11 958
6378.86 1011
6379.62 938
6380.37 1000
6381.12 957
6381.88 914
6382.63 948
6383.39 1013
6384.14 910
6384.89 933
6385.65 941
6386.40 1002
6387.16 957
6387.91 875
6388.66 889
6389.42 884
6390.17 907
6390.93 878
6391.68 879
6392.43 841
6393.19 863
6393.94 904
6394.70 902
6395.45 926
6396.21 862
6396.96 907
6397.72 901
6398.47 863
6399.22 813
6399.98 896
6400.73 894
6401.49 893
6402.24 771
6403.00 858
6403.75 825
6404.51 795
6405.26 846
6406.02 868
6406.77 842
6407.53 809
6408.28 735
6409.04 757
6409.79 829
6410.55 864
6411.31 984
6412.06 890
6412.82 875
6413.57 900
6414.33 907
6415.08 832
6415.84 828
6416.59 781
6417.35 799
6418.11 853
6418.86 802
6419.62 842
6420.37 819
6421.13 835
6421.89 887
6422.64 872
6423.40 808
6424.15 868
6424.91 747
6425.67 772
6426.42 807
6427.18 892
6427.94 871
6428.69 861
6429.45 839
6430.20 778
6430.96 882
6431.72 987
6432.47 898
6433.23 881
6433.99 877
6434.74 821
6435.50 904
6436.26 948
6437.02 922
6437.77 827
6438.53 864
6439.29 841
6440.04 852
6440.80 793
6441.56 822
6442.32 872
6443.07 834
6443.83 819
6444.59 820
6445.34 849
6446.10 790
6446.86 873
6447.62 812
6448.37 770
6449.13 805
6449.89 880
6450.65 919
6451.41 872
6452.16 836
6452.92 897
6453.68 986
6454.44 894
6455.19 906
6455.95 891
6456.71 879
6457.47 877
6458.23 952
6458.99 931
6459.74 936
6460.50 962
6461.26 921
6462.02 894
6462.78 942
6463.54 932
6464.29 1053
6465.05 1011
6465.81 979
6466.57 959
6467.33 962
6468.09 1067
6468.85 1015
6469.60 971
6470.36 897
6471.12 926
6471.88 962
6472.64 994
6473.40 1011
6474.16 1037
6474.92 997
6475.68 1085
6476.44 1106
6477.20 1008
6477.95 1129
6478.71 1152
6479.47 1272
6480.23 1231
6480.99 1124
6481.75 1184
6482.51 1110
6483.27 1075
6484.03 1127
6484.79 1083
6485.55 1184
6486.31 1144
6487.07 1215
6487.83 1239
6488.59 1184
6489.35 1213
6490.11 1177
6490.87 1313
6491.63 1333
6492.39 1286
6493.15 1379
6493.91 1504
6494.67 1529
6495.43 1558
6496.19 1511
6496.95 1552
6497.71 1570
6498.47 1540
6499.23 1596
6499.99 1628
6500.76 1645
6501.52 1655
6502.28 1685
6503.04 1599
6503.80 1572
6504.56 1571
6505.32 1664
6506.08 1652
6506.84 1678
6507.60 1663
6508.36 1685
6509.13 1664
6509.89 1681
6510.65 1772
6511.41 1901
6512.17 1844
6512.93 1872
6513.69 1742
6514.45 1750
6515.22 1869
6515.98 1807
6516.74 1900
6517.50 1814
6518.26 1871
6519.02 2123
6519.79 2060
6520.55 2082
6521.31 2237
6522.07 2203
6522.83 2418
6523.60 2573
6524.36 2755
6525.12 2823
6525.88 3076
6526.64 3198
6527.41 3321
6528.17 3393
6528.93 3376
6529.69 3431
6530.46 3495
6531.22 3431
6531.98 3450
6532.74 3999
6533.51 4393
6534.27 5216
6535.03 6058
6535.79 7184
6536.56 8124
6537.32 9002
6538.08 9293
6538.85 8846
6539.61 8533
6540.37 7905
6541.13 6812
6541.90 5501
6542.66 4512
6543.42 3664
6544.19 3051
6544.95 2615
6545.71 2327
6546.48 2094
6547.24 1970
6548.00 1886
6548.77 1635
6549.53 1763
6550.29 1706
6551.06 1759
6551.82 1641
6552.58 1673
6553.35 1653
6554.11 1649
6554.88 1617
6555.64 1648
6556.40 1637
6557.17 1539
6557.93 1576
6558.70 1605
6559.46 1660
6560.22 1613
6560.99 1543
6561.75 1537
6562.52 1708
6563.28 1702
6564.05 1878
6564.81 1872
6565.57 1829
6566.34 1864
6567.10 1955
6567.87 1823
6568.63 1908
6569.40 1937
6570.16 1731
6570.93 1830
6571.69 1899
6572.46 1945
6573.22 1964
6573.99 2103
6574.75 2315
6575.52 2407
6576.28 2451
6577.05 2409
6577.81 2527
6578.58 2556
6579.34 2568
6580.11 2473
6580.87 2508
6581.64 2397
6582.40 2299
6583.17 2380
6583.93 2300
6584.70 2209
6585.47 2193
6586.23 2088
6587.00 2119
6587.76 2022
6588.53 2057
6589.29 2105
6590.06 2233
6590.83 2359
6591.59 2385
6592.36 2574
6593.12 2804
6593.89 2861
6594.66 3137
6595.42 2957
6596.19 2856
6596.96 2831
6597.72 2844
6598.49 2612
6599.25 2561
6600.02 2401
6600.79 2200
6601.55 2085
6602.32 1959
6603.09 1902
6603.85 1772
6604.62 1711
6605.39 1774
6606.15 1785
6606.92 1747
6607.69 1768
6608.46 1716
6609.22 1778
6609.99 1856
6610.76 1797
6611.52 1896
6612.29 1796
6613.06 1781
6613.83 1661
6614.59 1567
6615.36 1620
6616.13 1621
6616.89 1626
6617.66 1566
6618.43 1559
6619.20 1565
6619.96 1559
6620.73 1645
6621.50 1671
6622.27 1537
6623.04 1565
6623.80 1611
6624.57 1529
6625.34 1467
6626.11 1575
6626.88 1474
6627.64 1429
6628.41 1371
6629.18 1387
6629.95 1376
6630.72 1474
6631.48 1620
6632.25 1720
6633.02 1682
6633.79 1769
6634.56 1951
6635.33 2009
6636.10 2090
6636.86 1992
6637.63 1906
6638.40 1870
6639.17 1843
6639.94 1655
6640.71 1518
6641.48 1380
6642.25 1460
6643.01 1404
6643.78 1323
6644.55 1308
6645.32 1391
6646.09 1510
6646.86 1362
6647.63 1357
6648.40 1379
6649.17 1488
6649.94 1453
6650.71 1455
6651.48 1479
6652.25 1532
6653.01 1589
6653.78 1479
6654.55 1537
6655.32 1437
6656.09 1469
6656.86 1415
6657.63 1458
6658.40 1389
6659.17 1372
6659.94 1327
6660.71 1410
6661.48 1289
6662.25 1250
6663.02 1389
6663.79 1308
6664.56 1262
6665.33 1205
6666.10 1241
6666.87 1253
6667.64 1254
6668.42 1251
6669.19 1326
6669.96 1256
6670.73 1267
6671.50 1302
6672.27 1282
6673.04 1276
6673.81 1384
6674.58 1241
6675.35 1195
6676.12 1286
6676.89 1286
6677.66 1316
6678.44 1265
6679.21 1277
6679.98 1311
6680.75 1348
6681.52 1272
6682.29 1406
6683.06 1334
6683.83 1455
6684.60 1492
6685.38 1436
6686.15 1444
6686.92 1638
6687.69 1486
6688.46 1445
6689.23 1422
6690.01 1357
6690.78 1400
6691.55 1270
6692.32 1215
6693.09 1210
6693.86 1100
6694.64 1187
6695.41 1210
6696.18 1135
6696.95 1161
6697.73 1094
6698.50 1206
6699.27 1253
6700.04 1186
6700.81 1121
6701.59 1165
6702.36 1090
6703.13 1173
6703.90 1263
6704.68 1280
6705.45 1348
6706.22 1265
6706.99 1214
6707.77 1191
6708.54 1212
6709.31 1171
6710.09 1183
6710.86 1209
6711.63 1280
6712.40 1287
6713.18 1189
6713.95 1155
6714.72 1129
6715.50 1169
6716.27 1181
6717.04 1164
6717.82 1155
6718.59 1342
6719.36 1257
6720.14 1156
6720.91 1183
6721.68 1239
6722.46 1215
6723.23 1155
6724.00 1234
6724.78 1266
6725.55 1111
6726.33 1144
6727.10 1074
6727.87 1074
6728.65 1104
6729.42 1138
6730.20 1186
6730.97 1081
6731.74 1070
6732.52 1005
6733.29 1137
6734.07 1104
6734.84 983
6735.61 1051
6736.39 1079
6737.16 1051
6737.94 1104
6738.71 1103
6739.49 1016
6740.26 1037
6741.04 1077
6741.81 1061
6742.59 1030
6743.36 1137
6744.13 1076
6744.91 1191
6745.68 1183
6746.46 1156
6747.23 1264
6748.01 1266
6748.78 1177
6749.56 1231
6750.33 1341
6751.11 1387
6751.89 1286
6752.66 1350
6753.44 1439
6754.21 1532
6754.99 1395
6755.76 1344
6756.54 1339
6757.31 1167
6758.09 1088
6758.86 1042
6759.64 1101
6760.42 1088
6761.19 1059
6761.97 984
6762.74 1093
6763.52 1101
6764.30 1104
6765.07 1087
6765.85 1106
6766.62 1124
6767.40 1028
6768.18 1013
6768.95 1099
6769.73 1009
6770.51 971
6771.28 999
6772.06 1017
6772.83 1098
6773.61 1030
6774.39 996
6775.16 993
6775.94 1103
6776.72 1071
6777.49 1056
6778.27 1090
6779.05 1169
6779.82 1157
6780.60 1164
6781.38 1119
6782.16 1076
6782.93 1044
6783.71 1035
6784.49 1081
6785.26 979
6786.04 951
6786.82 997
6787.60 938
6788.37 884
6789.15 889
6789.93 1005
6790.71 1028
6791.48 991
6792.26 886
6793.04 1011
6793.82 1004
6794.59 952
6795.37 931
6796.15 975
6796.93 894
6797.70 921
6798.48 932
6799.26 892
6800.04 843
6800.82 957
6801.60 856
6802.37 902
6803.15 1002
6803.93 949
6804.71 981
6805.49 988
6806.26 918
6807.04 959
6807.82 990
6808.60 980
6809.38 877
6810.16 889
6810.94 868
6811.71 907
6812.49 866
6813.27 940
6814.05 929
6814.83 971
6815.61 917
6816.39 944
6817.17 1056
6817.95 915
6818.73 1005
6819.50 994
6820.28 925
6821.06 899
6821.84 893
6822.62 869
6823.40 948
6824.18 953
6824.96 941
6825.74 873
6826.52 929
6827.30 998
6828.08 936
6828.86 1041
6829.64 987
6830.42 1083
6831.20 997
6831.98 965
6832.76 961
6833.54 867
6834.32 904
6835.10 840
6835.88 875
6836.66 870
6837.44 896
6838.22 878
6839.00 950
6839.78 883
6840.56 989
6841.34 939
6842.12 895
6842.90 942
6843.68 889
6844.46 953
6845.24 923
6846.02 940
6846.80 1032
6847.58 1144
6848.36 1279
6849.14 1334
6849.93 1486
6850.71 1751
6851.49 2089
6852.27 1962
6853.05 1911
6853.83 1956
6854.61 1822
6855.39 1598
6856.17 1488
6856.96 1443
6857.74 1271
6858.52 1148
6859.30 1012
6860.08 1085
6860.86 1042
6861.64 978
6862.43 941
6863.21 933
6863.99 965
6864.77 984
6865.55 1018
6866.33 1065
6867.12 1127
6867.90 1051
6868.68 932
6869.46 992
6870.24 1045
6871.03 1002
6871.81 867
6872.59 932
6873.37 1002
6874.16 941
6874.94 959
6875.72 905
6876.50 877
6877.28 883
6878.07 973
6878.85 1003
6879.63 945
6880.42 998
6881.20 1042
6881.98 1036
6882.76 1063
6883.55 1117
6884.33 1077
6885.11 1179
6885.89 1344
6886.68 1371
6887.46 1403
6888.24 1577
6889.03 1588
6889.81 1606
6890.59 1591
6891.38 1405
6892.16 1344
6892.94 1285
6893.73 1174
6894.51 1161
6895.29 1093
6896.08 1092
6896.86 1145
6897.64 1085
6898.43 1090
6899.21 1009
6900.00 1073
6900.78 1118
6901.56 1073
6902.35 1137
6903.13 1124
6903.91 1166
6904.70 1114
6905.48 1159
6906.27 1145
6907.05 1199
6907.84 1092
6908.62 1079
6909.40 1048
6910.19 1110
6910.97 1082
6911.76 1047
6912.54 1013
6913.33 977
6914.11 1017
6914.90 1033
6915.68 986
6916.46 926
6917.25 996
6918.03 963
6918.82 1007
6919.60 1041
6920.39 1039
6921.17 987
6921.96 1002
6922.74 987
6923.53 1070
6924.31 1049
6925.10 1094
6925.88 1087
6926.67 1080
6927.45 1023
6928.24 998
6929.03 1011
6929.81 1020
6930.60 984
6931.38 982
6932.17 1076
6932.95 1052
6933.74 1018
6934.52 1003
6935.31 1049
6936.10 1106
6936.88 1067
6937.67 1049
6938.45 1069
6939.24 1003
6940.03 1093
6940.81 1087
6941.60 1027
6942.38 1196
6943.17 1135
6943.96 1029
6944.74 1170
6945.53 1283
6946.32 1158
6947.10 1120
6947.89 1234
6948.68 1192
6949.46 1183
6950.25 1182
6951.03 1227
6951.82 1174
6952.61 1195
6953.40 1197
6954.18 1216
6954.97 1231
6955.76 1332
6956.54 1337
6957.33 1328
6958.12 1340
6958.90 1384
6959.69 1309
6960.48 1210
6961.27 1239
6962.05 1315
6962.84 1353
6963.63 1307
6964.41 1354
6965.20 1391
6965.99 1394
6966.78 1363
6967.56 1452
6968.35 1464
6969.14 1528
6969.93 1433
6970.72 1500
6971.50 1528
6972.29 1562
6973.08 1540
6973.87 1512
6974.66 1532
6975.44 1515
6976.23 1531
6977.02 1587
6977.81 1529
6978.60 1684
6979.38 1769
6980.17 1852
6980.96 1831
6981.75 2145
6982.54 2459
6983.33 2792
6984.11 3292
6984.90 3679
6985.69 4106
6986.48 4452
6987.27 4785
6988.06 4862
6988.85 4270
6989.64 3976
6990.42 3645
6991.21 3184
6992.00 2778
6992.79 2583
6993.58 2337
6994.37 2268
6995.16 2230
6995.95 2216
6996.74 2479
6997.53 2972
6998.32 3383
6999.10 3978
6999.89 4270
7000.68 4564
7001.47 4869
7002.26 4860
7003.05 4661
7003.84 3896
7004.63 3322
7005.42 3017
7006.21 2660
7007.00 2314
7007.79 1938
7008.58 1716
7009.37 1542
7010.16 1511
7010.95 1565
7011.74 1569
7012.53 1624
7013.32 1592
7014.11 1570
7014.90 1596
7015.69 1607
7016.48 1522
7017.27 1513
7018.06 1461
7018.85 1379
7019.64 1404
7020.43 1385
7021.23 1285
7022.02 1389
7022.81 1376
7023.60 1310
7024.39 1371
7025.18 1518
7025.97 1442
7026.76 1480
7027.55 1466
7028.34 1400
7029.13 1318
7029.93 1348
7030.72 1343
7031.51 1258
7032.30 1258
7033.09 1248
7033.88 1222
7034.67 1246
7035.46 1257
7036.26 1267
7037.05 1291
7037.84 1353
7038.63 1393
7039.42 1423
7040.21 1442
7041.01 1395
7041.80 1379
7042.59 1350
7043.38 1295
7044.17 1313
7044.97 1339
7045.76 1271
7046.55 1219
7047.34 1233
7048.13 1312
7048.93 1388
7049.72 1425
7050.51 1427
7051.30 1399
7052.09 1447
7052.89 1378
7053.68 1321
7054.47 1175
7055.26 1297
7056.06 1260
7056.85 1149
7057.64 1123
7058.44 1201
7059.23 1141
7060.02 1106
7060.81 1188
7061.61 1135
7062.40 1132
7063.19 1082
7063.99 1242
7064.78 1132
7065.57 1136
7066.37 1106
7067.16 1137
7067.95 1111
7068.74 1024
7069.54 1101
7070.33 1105
7071.13 1129
7071.92 1074
7072.71 976
7073.51 1024
7074.30 1118
7075.09 1038
7075.89 1040
7076.68 1003
7077.47 970
7078.27 1118
7079.06 1068
7079.86 991
7080.65 1058
7081.44 1014
7082.24 998
7083.03 974
7083.83 993
7084.62 956
7085.41 987
7086.21 988
7087.00 1077
7087.80 990
7088.59 922
7089.39 956
7090.18 967
7090.98 992
7091.77 939
7092.56 1000
7093.36 951
7094.15 925
7094.95 862
7095.74 891
7096.54 855
7097.33 838
7098.13 864
7098.92 829
7099.72 861
7100.51 849
7101.31 807
7102.10 810
7102.90 780
7103.69 756
7104.49 841
7105.29 827
7106.08 749
7106.88 807
7107.67 775
7108.47 754
7109.26 719
7110.06 789
7110.85 748
7111.65 714
7112.45 742
7113.24 729
7114.04 773
7114.83 851
7115.63 787
7116.42 741
7117.22 775
7118.02 801
7118.81 712
7119.61 752
7120.41 736
7121.20 753
7122.00 733
7122.79 773
7123.59 776
7124.39 785
7125.18 703
7125.98 682
7126.78 694
7127.57 740
7128.37 764
7129.17 750
7129.96 722
7130.76 681
7131.56 775
7132.35 804
7133.15 833
7133.95 774
7134.74 796
7135.54 759
7136.34 723
7137.14 825
7137.93 826
7138.73 739
7139.53 774
7140.33 708
7141.12 750
7141.92 771
7142.72 835
7143.51 846
7144.31 790
7145.11 781
7145.91 885
7146.71 758
7147.50 753
7148.30 773
7149.10 781
7149.90 819
7150.69 802
7151.49 738
7152.29 754
7153.09 736
7153.89 781
7154.68 715
7155.48 787
7156.28 722
7157.08 749
7157.88 723
7158.68 825
7159.47 807
7160.27 730
7161.07 708
7161.87 719
7162.67 687
7163.47 702
7164.27 770
7165.06 753
7165.86 726
7166.66 700
7167.46 711
7168.26 737
7169.06 748
7169.86 713
7170.66 691
7171.46 725
7172.25 741
7173.05 716
7173.85 736
7174.65 729
7175.45 667
7176.25 690
7177.05 692
7177.85 698
7178.65 698
7179.45 686
7180.25 720
7181.05 767
7181.85 781
7182.65 794
7183.45 745
7184.25 759
7185.05 851
7185.85 866
7186.65 790
7187.45 859
7188.25 804
7189.05 776
7189.85 696
7190.65 740
7191.45 664
7192.25 689
7193.05 664
7193.85 624
7194.65 592
7195.45 602
7196.25 626
7197.05 676
7197.85 696
7198.65 720
7199.45 683
7200.25 726
7201.05 688
7201.85 668
7202.65 660
7203.46 688
7204.26 712
7205.06 722
7205.86 681
7206.66 650
7207.46 648
7208.26 680
7209.06 641
7209.86 654
7210.66 675
7211.47 608
7212.27 640
7213.07 684
7213.87 643
7214.67 629
7215.47 691
7216.27 716
7217.08 618
7217.88 698
7218.68 691
7219.48 678
7220.28 660
7221.09 645
7221.89 639
7222.69 658
7223.49 717
7224.29 791
7225.10 750
7225.90 697
7226.70 660
7227.50 649
7228.30 646
7229.11 583
7229.91 627
7230.71 662
7231.51 682
7232.32 628
7233.12 630
7233.92 669
7234.72 718
7235.53 685
7236.33 698
7237.13 738
7237.93 710
7238.74 753
7239.54 757
7240.34 728
7241.15 725
7241.95 715
7242.75 723
7243.55 707
7244.36 716
7245.16 702
7245.96 632
7246.77 717
7247.57 684
7248.37 707
7249.18 654
7249.98 663
7250.78 772
7251.59 693
7252.39 700
7253.20 752
7254.00 836
7254.80 781
7255.61 770
7256.41 692
7257.21 710
7258.02 734
7258.82 702
7259.63 666
7260.43 708
7261.23 723
7262.04 737
7262.84 726
7263.65 664
7264.45 718
7265.26 726
7266.06 781
7266.86 780
7267.67 753
7268.47 802
7269.28 728
7270.08 737
7270.89 767
7271.69 754
7272.50 759
7273.30 763
7274.11 750
7274.91 766
7275.71 830
7276.52 837
7277.32 861
7278.13 820
7278.93 837
7279.74 863
7280.55 913
7281.35 1044
7282.16 1117
7282.96 1269
7283.77 1498
7284.57 1542
7285.38 1674
7286.18 1694
7286.99 1708
7287.79 1603
7288.60 1524
7289.40 1334
7290.21 1312
7291.02 1099
7291.82 1078
7292.63 975
7293.43 1004
7294.24 919
7295.05 938
7295.85 869
7296.66 866
7297.46 845
7298.27 922
7299.08 902
7299.88 867
7300.69 920
7301.49 882
7302.30 849
7303.11 955
7303.91 967
7304.72 939
7305.53 953
7306.33 1041
7307.14 1080
7307.95 1078
7308.75 1189
7309.56 1357
7310.37 1397
7311.17 1443
7311.98 1416
7312.79 1417
7313.59 1373
7314.40 1361
7315.21 1322
7316.02 1240
7316.82 1237
7317.63 1359
7318.44 1358
7319.24 1460
7320.05 1609
7320.86 1805
7321.67 1815
7322.47 1718
7323.28 1763
7324.09 1624
7324.90 1539
7325.70 1423
7326.51 1306
7327.32 1135
7328.13 1099
7328.94 1008
7329.74 937
7330.55 947
7331.36 938
7332.17 873
7332.98 895
7333.78 894
7334.59 827
7335.40 855
7336.21 880
7337.02 919
7337.82 911
7338.63 880
7339.44 945
7340.25 957
7341.06 880
7341.87 958
7342.68 873
7343.48 909
7344.29 931
7345.10 961
7345.91 911
7346.72 902
7347.53 973
7348.34 968
7349.15 905
7349.95 1009
7350.76 1004
7351.57 967
7352.38 949
7353.19 897
7354.00 934
7354.81 919
7355.62 945
7356.43 802
7357.24 894
7358.05 852
7358.86 915
7359.67 863
7360.48 962
7361.29 901
7362.09 972
7362.90 957
7363.71 916
7364.52 958
7365.33 1032
7366.14 1018
7366.95 924
7367.76 947
7368.57 946
7369.38 981
7370.19 949
7371.00 891
7371.81 838
7372.62 906
7373.43 942
7374.25 916
7375.06 952
7375.87 1037
7376.68 1043
7377.49 1003
7378.30 1054
7379.11 1193
7379.92 1353
7380.73 1358
7381.54 1516
7382.35 1568
7383.16 1580
7383.97 1544
7384.78 1407
7385.59 1277
7386.41 1241
7387.22 1290
7388.03 1116
7388.84 1026
7389.65 963
7390.46 939
7391.27 943
7392.08 906
7392.89 925
7393.71 893
7394.52 860
7395.33 847
7396.14 950
7396.95 1003
7397.76 1008
7398.58 1114
7399.39 1246
7400.20 1298
7401.01 1410
7401.82 1336
7402.63 1457
7403.45 1404
7404.26 1383
7405.07 1247
7405.88 1357
7406.69 1350
7407.51 1267
7408.32 1166
7409.13 1227
7409.94 1104
7410.76 1115
7411.57 1069
7412.38 983
7413.19 876
7414.01 949
7414.82 883
7415.63 770
7416.44 916
7417.26 889
7418.07 875
7418.88 812
7419.69 808
7420.51 820
7421.32 835
7422.13 878
7422.95 842
7423.76 843
7424.57 777
7425.39 789
7426.20 762
7427.01 757
7427.83 785
7428.64 831
7429.45 831
7430.27 768
7431.08 812
7431.89 776
7432.71 788
7433.52 778
7434.33 755
7435.15 730
7435.96 768
7436.77 740
7437.59 724
7438.40 755
7439.22 769
7440.03 724
7440.84 776
7441.66 762
7442.47 764
7443.29 810
7444.10 739
7444.91 709
7445.73 744
7446.54 721
7447.36 690
7448.17 764
7448.99 738
7449.80 737
7450.62 696
7451.43 724
7452.24 684
7453.06 630
7453.87 653
7454.69 689
7455.50 700
7456.32 733
7457.13 723
7457.95 716
7458.76 673
7459.58 715
7460.39 753
7461.21 743
7462.02 697
7462.84 729
7463.65 723
7464.47 708
7465.28 736
7466.10 716
7466.92 725
7467.73 687
7468.55 667
7469.36 764
7470.18 717
7470.99 697
7471.81 736
7472.62 659
7473.44 671
7474.26 650
7475.07 669
7475.89 730
7476.70 731
7477.52 702
7478.34 688
7479.15 677
7479.97 701
7480.78 656
7481.60 630
7482.42 699
7483.23 653
7484.05 592
7484.87 615
7485.68 629
7486.50 625
7487.32 609
7488.13 630
7488.95 656
7489.76 608
7490.58 597
7491.40 570
7492.22 642
7493.03 616
7493.85 696
7494.67 657
7495.48 664
7496.30 647
7497.12 625
7497.93 614
7498.75 629
7499.57 610
7500.39 686
7501.20 685
7502.02 607
7502.84 626
7503.66 621
7504.47 596
7505.29 625
7506.11 596
7506.93 624
7507.74 637
7508.56 575
7509.38 620
7510.20 625
7511.01 592
7511.83 642
7512.65 681
7513.47 629
7514.29 578
7515.10 594
7515.92 591
7516.74 585
7517.56 553
7518.38 589
7519.19 589
7520.01 533
7520.83 589
7521.65 600
7522.47 631
7523.29 582
7524.11 585
7524.92 566
7525.74 552
7526.56 521
7527.38 537
7528.20 582
7529.02 577
7529.84 640
7530.66 587
7531.47 623
7532.29 650
7533.11 636
7533.93 604
7534.75 607
7535.57 602
7536.39 587
7537.21 574
7538.03 559
7538.85 579
7539.67 614
7540.49 566
7541.31 620
7542.12 584
7542.94 604
7543.76 641
7544.58 576
7545.40 657
7546.22 638
7547.04 693
7547.86 623
7548.68 645
7549.50 638
7550.32 632
7551.14 628
7551.96 631
7552.78 611
7553.60 564
7554.42 617
7555.24 606
7556.06 676
7556.88 649
7557.70 661
7558.52 645
7559.35 578
7560.17 610
7560.99 627
7561.81 668
7562.63 608
7563.45 601
7564.27 632
7565.09 602
7565.91 603
7566.73 682
7567.55 636
7568.37 639
7569.19 623
7570.02 674
7570.84 618
7571.66 610
7572.48 640
7573.30 646
7574.12 599
7574.94 681
7575.76 694
7576.59 562
7577.41 646
7578.23 660
7579.05 637
7579.87 559
7580.69 545
7581.51 574
7582.34 644
7583.16 664
7583.98 660
7584.80 663
7585.62 632
7586.45 675
7587.27 663
7588.09 674
7588.91 695
7589.73 752
7590.56 700
7591.38 746
7592.20 832
7593.02 742
7593.85 652
7594.67 684
7595.49 728
7596.31 694
7597.14 714
7597.96 708
7598.78 674
7599.60 724
7600.43 763
7601.25 745
7602.07 747
7602.89 799
7603.72 897
7604.54 940
7605.36 1006
7606.19 1006
7607.01 966
7607.83 977
7608.66 996
7609.48 887
7610.30 797
7611.12 774
7611.95 795
7612.77 791
7613.59 739
7614.42 756
7615.24 670
7616.07 752
7616.89 722
7617.71 793
7618.54 719
7619.36 676
7620.18 748
7621.01 787
7621.83 718
7622.66 668
7623.48 769
7624.30 759
7625.13 746
7625.95 788
7626.78 789
7627.60 855
7628.42 875
7629.25 917
7630.07 954
7630.90 1052
7631.72 1146
7632.55 1133
7633.37 1218
7634.19 1199
7635.02 1126
7635.84 1081
7636.67 968
7637.49 960
7638.32 874
7639.14 799
7639.97 724
7640.79 708
7641.62 680
7642.44 632
7643.27 601
7644.09 643
7644.92 746
7645.74 696
7646.57 715
7647.39 731
7648.22 696
7649.04 672
7649.87 657
7650.70 689
7651.52 690
7652.35 674
7653.17 670
7654.00 656
7654.82 586
7655.65 544
7656.47 667
7657.30 647
7658.13 644
7658.95 596
7659.78 604
7660.60 653
7661.43 614
7662.26 586
7663.08 587
7663.91 540
7664.73 621
7665.56 663
7666.39 591
7667.21 590
7668.04 645
7668.87 618
7669.69 630
7670.52 616
7671.35 696
7672.17 655
7673.00 657
7673.83 714
7674.65 585
7675.48 618
7676.31 584
7677.13 622
7677.96 553
7678.79 615
7679.61 590
7680.44 554
7681.27 528
7682.09 559
7682.92 564
7683.75 629
7684.58 630
7685.40 620
7686.23 593
7687.06 565
7687.89 640
7688.71 586
7689.54 582
7690.37 547
7691.20 550
7692.02 650
7692.85 571
7693.68 588
7694.51 551
7695.33 579
7696.16 596
7696.99 599
7697.82 622
7698.65 582
7699.47 583
7700.30 583
7701.13 642
7701.96 584
7702.79 575
7703.62 556
7704.44 535
7705.27 591
7706.10 560
7706.93 572
7707.76 579
7708.59 534
7709.41 504
7710.24 597
7711.07 565
7711.90 548
7712.73 604
7713.56 639
7714.39 559
7715.22 551
7716.05 512
7716.87 546
7717.70 498
7718.53 518
7719.36 575
7720.19 562
7721.02 570
7721.85 559
7722.68 516
7723.51 540
7724.34 474
7725.17 533
7726.00 603
7726.83 534
7727.66 550
7728.48 521
7729.31 534
7730.14 571
7730.97 519
7731.80 514
7732.63 475
7733.46 539
7734.29 517
7735.12 522
7735.95 527
7736.78 524
7737.61 487
7738.44 491
7739.27 551
7740.10 600
7740.93 596
7741.77 527
7742.60 543
7743.43 575
7744.26 555
7745.09 582
7745.92 568
7746.75 643
7747.58 702
7748.41 638
7749.24 628
7750.07 655
7750.90 713
7751.73 651
7752.56 578
7753.39 554
7754.23 559
7755.06 562
7755.89 537
7756.72 480
7757.55 467
7758.38 589
7759.21 540
7760.04 544
7760.88 508
7761.71 465
7762.54 489
7763.37 536
7764.20 516
7765.03 510
7765.86 463
7766.70 521
7767.53 560
7768.36 548
7769.19 506
7770.02 509
7770.86 525
7771.69 517
7772.52 488
7773.35 522
7774.18 588
7775.02 551
7775.85 493
7776.68 552
7777.51 609
7778.34 568
7779.18 589
7780.01 473
7780.84 481
7781.67 513
7782.51 494
7783.34 530
7784.17 514
7785.00 474
7785.84 474
7786.67 521
7787.50 542
7788.34 572
7789.17 501
7790.00 566
7790.83 549
7791.67 468
7792.50 569
7793.33 539
7794.17 540
7795.00 488
7795.83 512
7796.67 544
7797.50 502
7798.33 526
7799.17 538
7800.00 530
7800.83 490
7801.67 544
7802.50 518
7803.33 611
7804.17 570
7805.00 546
7805.84 553
7806.67 494
7807.50 552
7808.34 509
7809.17 537
7810.01 481
7810.84 543
7811.67 543
7812.51 585
7813.34 576
7814.18 665
7815.01 680
7815.84 716
7816.68 715
7817.51 723
7818.35 661
7819.18 631
7820.02 650
7820.85 671
7821.69 651
7822.52 618
7823.36 591
7824.19 544
7825.03 584
7825.86 565
7826.69 566
7827.53 529
7828.36 564
7829.20 594
7830.03 569
7830.87 537
7831.71 585
7832.54 624
7833.38 581
7834.21 576
7835.05 533
7835.88 579
7836.72 591
7837.55 636
7838.39 605
7839.22 580
7840.06 591
7840.90 643
7841.73 597
7842.57 652
7843.40 579
7844.24 563
7845.07 596
7845.91 619
7846.75 574
7847.58 579
7848.42 523
7849.25 558
7850.09 546
7850.93 539
7851.76 565
7852.60 592
7853.44 579
7854.27 582
7855.11 552
7855.94 587
7856.78 562
7857.62 589
7858.45 612
7859.29 629
7860.13 577
7860.96 636
7861.80 587
7862.64 555
7863.47 586
7864.31 595
7865.15 571
7865.99 568
7866.82 523
7867.66 496
7868.50 555
7869.33 588
7870.17 564
7871.01 570
7871.85 569
7872.68 535
7873.52 563
7874.36 581
7875.20 633
7876.03 600
7876.87 612
7877.71 613
7878.55 606
7879.38 631
7880.22 607
7881.06 586
7881.90 544
7882.74 551
7883.57 519
7884.41 536
7885.25 551
7886.09 532
7886.93 524
7887.76 551
7888.60 514
7889.44 553
7890.28 536
7891.12 557
7891.96 498
7892.79 569
7893.63 621
7894.47 555
7895.31 561
7896.15 601
7896.99 608
7897.83 584
7898.66 565
7899.50 546
7900.34 644
7901.18 627
7902.02 593
7902.86 564
7903.70 533
7904.54 595
7905.38 565
7906.21 559
7907.05 602
7907.89 563
7908.73 525
7909.57 510
7910.41 529
7911.25 531
7912.09 499
7912.93 563
7913.77 597
7914.61 585
7915.45 631
7916.29 646
7917.13 648
7917.97 605
7918.81 619
7919.65 604
7920.49 645
7921.33 667
7922.17 663
7923.01 527
7923.85 565
7924.69 596
7925.53 511
7926.37 536
7927.21 577
7928.05 498
7928.89 472
7929.73 486
7930.57 462
7931.41 518
7932.25 525
7933.09 505
7933.93 500
7934.77 425
7935.61 503
7936.45 494
7937.29 481
7938.14 496
7938.98 454
7939.82 511
7940.66 483
7941.50 511
7942.34 491
7943.18 521
7944.02 517
7944.86 538
7945.70 536
7946.55 512
7947.39 485
7948.23 539
7949.07 516
7949.91 543
7950.75 533
7951.59 525
7952.44 501
7953.28 468
7954.12 510
7954.96 552
7955.80 492
7956.65 533
7957.49 540
7958.33 579
7959.17 592
7960.01 549
7960.86 513
7961.70 546
7962.54 557
7963.38 547
7964.22 524
7965.07 536
7965.91 531
7966.75 572
7967.59 574
7968.44 556
7969.28 535
7970.12 535
7970.96 529
7971.81 524
7972.65 552
7973.49 518
7974.33 515
7975.18 458
7976.02 514
7976.86 532
7977.71 544
7978.55 476
7979.39 491
7980.23 552
7981.08 578
7981.92 527
7982.76 486
7983.61 476
7984.45 539
7985.29 556
7986.14 566
7986.98 475
7987.82 496
7988.67 499
7989.51 443
7990.36 509
7991.20 479
7992.04 467
7992.89 476
7993.73 497
7994.57 527
7995.42 500
7996.26 493
7997.11 460
7997.95 468
7998.79 442
7999.64 467
8000.48 512
8001.33 470
8002.17 460
8003.01 454
8003.86 475
8004.70 456
8005.55 492
8006.39 491
8007.24 474
8008.08 460
8008.93 425
8009.77 467
8010.62 478
8011.46 423
8012.30 437
8013.15 546
8013.99 435
8014.84 509
8015.68 503
8016.53 451
8017.37 493
8018.22 453
8019.06 400
8019.91 425
8020.76 448
8021.60 454
8022.45 455
8023.29 421
8024.14 411
8024.98 443
8025.83 421
8026.67 450
8027.52 427
8028.36 500
8029.21 476
8030.06 461
8030.90 451
8031.75 489
8032.59 428
8033.44 465
8034.28 491
8035.13 471
8035.98 479
8036.82 448
8037.67 450
8038.52 422
8039.36 438
8040.21 491
8041.05 460
8041.90 443
8042.75 483
8043.59 457
8044.44 451
8045.29 405
8046.13 423
8046.98 426
8047.83 438
8048.67 555
8049.52 490
8050.37 472
8051.21 382
8052.06 447
8052.91 457
8053.75 443
8054.60 476
8055.45 452
8056.30 405
8057.14 436
8057.99 418
8058.84 424
8059.68 393
8060.53 435
8061.38 412
8062.23 440
8063.07 407
8063.92 432
8064.77 474
8065.62 521
8066.46 474
8067.31 473
8068.16 466
8069.01 429
8069.85 431
8070.70 405
8071.55 456
8072.40 474
8073.25 470
8074.09 419
8074.94 434
8075.79 418
8076.64 472
8077.49 449
8078.34 464
8079.18 422
8080.03 483
8080.88 487
8081.73 447
8082.58 416
8083.43 415
8084.27 417
8085.12 436
8085.97 418
8086.82 394
8087.67 410
8088.52 438
8089.37 432
8090.22 414
8091.06 414
8091.91 419
8092.76 408
8093.61 424
8094.46 410
8095.31 442
8096.16 466
8097.01 450
8097.86 418
8098.71 385
8099.56 421
8100.41 411
8101.26 409
8102.11 436
8102.95 456
8103.80 465
8104.65 484
8105.50 485
8106.35 419
8107.20 405
8108.05 513
8108.90 442
8109.75 454
8110.60 388
8111.45 450
8112.30 462
8113.15 456
8114.00 443
8114.85 443
8115.70 517
8116.55 493
8117.40 484
8118.25 414
8119.10 454
8119.96 504
8120.81 470
8121.66 467
8122.51 428
8123.36 458
8124.21 490
8125.06 426
8125.91 448
8126.76 451
8127.61 461
8128.46 467
8129.31 485
8130.16 472
8131.02 521
8131.87 533
8132.72 486
8133.57 404
8134.42 425
8135.27 453
8136.12 499
8136.97 462
8137.83 449
8138.68 468
8139.53 488
8140.38 539
8141.23 504
8142.08 516
8142.93 442
8143.79 489
8144.64 490
8145.49 501
8146.34 458
8147.19 526
8148.05 572
8148.90 512
8149.75 548
8150.60 585
8151.45 614
8152.31 585
8153.16 569
8154.01 580
8154.86 616
8155.71 590
8156.57 643
8157.42 660
8158.27 627
8159.12 609
8159.98 573
8160.83 541
8161.68 464
8162.54 497
8163.39 487
8164.24 506
8165.09 503
8165.95 452
8166.80 471
8167.65 515
8168.51 541
8169.36 518
8170.21 401
8171.06 454
8171.92 475
8172.77 474
8173.62 462
8174.48 427
8175.33 468
8176.18 529
8177.04 469
8177.89 442
8178.74 434
8179.60 491
8180.45 406
8181.31 406
8182.16 417
8183.01 481
8183.87 516
8184.72 497
8185.57 463
8186.43 419
8187.28 420
8188.14 455
8188.99 481
8189.84 401
8190.70 362
8191.55 414
8192.41 419
8193.26 444
8194.12 432
8194.97 453
8195.83 414
8196.68 428
8197.53 446
8198.39 444
8199.24 444
8200.10 452
8200.95 418
8201.81 443
8202.66 432
8203.52 439
8204.37 430
8205.23 443
8206.08 420
8206.94 447
8207.79 427
8208.65 427
8209.50 460
8210.36 400
8211.21 448
8212.07 427
8212.92 450
8213.78 447
8214.63 409
8215.49 403
8216.34 477
8217.20 427
8218.06 409
8218.91 430
8219.77 472
8220.62 471
8221.48 514
8222.33 454
8223.19 445
8224.05 486
8224.90 490
8225.76 464
8226.61 464
8227.47 457
8228.33 437
8229.18 450
8230.04 443
8230.90 447
8231.75 365
8232.61 429
8233.46 449
8234.32 437
8235.18 430
8236.03 452
8236.89 482
8237.75 462
8238.60 431
8239.46 405
8240.32 411
8241.17 406
8242.03 473
8242.89 457
8243.74 426
8244.60 407
8245.46 430
8246.32 442
8247.17 441
8248.03 501
8248.89 416
8249.74 411
8250.60 466
8251.46 436
8252.32 401
8253.17 423
8254.03 441
8254.89 486
8255.75 454
8256.60 493
8257.46 402
8258.32 463
8259.18 420
8260.04 413
8260.89 368
8261.75 365
8262.61 377
8263.47 380
8264.32 442
8265.18 412
8266.04 412
8266.90 429
8267.76 467
8268.62 435
8269.47 398
8270.33 405
8271.19 401
8272.05 402
8272.91 404
8273.77 420
8274.62 377
8275.48 392
8276.34 387
8277.20 377
8278.06 430
8278.92 380
8279.78 420
8280.64 492
8281.49 461
8282.35 389
8283.21 416
8284.07 414
8284.93 408
8285.79 421
8286.65 433
8287.51 440
8288.37 401
8289.23 399
8290.09 440
8290.95 384
8291.80 426
8292.66 463
8293.52 488
8294.38 486
8295.24 430
8296.10 509
8296.96 476
8297.82 491
8298.68 487
8299.54 413
8300.40 446
8301.26 449
8302.12 465
8302.98 468
8303.84 437
8304.70 485
8305.56 499
8306.42 451
8307.28 439
8308.14 432
8309.00 465
8309.86 468
8310.72 471
8311.58 415
8312.44 401
8313.31 451
8314.17 479
8315.03 481
8315.89 435
8316.75 487
8317.61 512
8318.47 518
8319.33 538
8320.19 446
8321.05 481
8321.91 454
8322.77 478
8323.64 413
8324.50 456
8325.36 440
8326.22 447
8327.08 423
8327.94 453
8328.80 463
8329.66 411
8330.53 450
8331.39 390
8332.25 444
8333.11 443
8333.97 488
8334.83 451
8335.70 415
8336.56 468
8337.42 476
8338.28 428
8339.14 464
8340.00 475
8340.87 446
8341.73 447
8342.59 454
8343.45 491
8344.32 485
8345.18 479
8346.04 447
8346.90 458
8347.76 493
8348.63 444
8349.49 444
8350.35 496
8351.21 448
8352.08 463
8352.94 396
8353.80 430
8354.66 431
8355.53 429
8356.39 471
8357.25 441
8358.12 449
8358.98 448
8359.84 469
8360.71 437
8361.57 488
8362.43 482
8363.29 472
8364.16 446
8365.02 426
8365.88 459
8366.75 460
8367.61 494
8368.47 478
8369.34 452
8370.20 481
8371.06 495
8371.93 420
8372.79 464
8373.66 451
8374.52 468
8375.38 414
8376.25 472
8377.11 453
8377.97 429
8378.84 432
8379.70 433
8380.57 461
8381.43 480
8382.30 480
8383.16 443
8384.02 458
8384.89 476
8385.75 448
8386.62 462
8387.48 434
8388.35 451
8389.21 468
8390.07 496
8390.94 502
8391.80 452
8392.67 469
8393.53 437
8394.40 472
8395.26 527
8396.13 447
8396.99 475
8397.86 531
8398.72 505
8399.59 490
8400.45 463
8401.32 510
8402.18 501
8403.05 447
8403.91 545
8404.78 506
8405.64 520
8406.51 514
8407.37 529
8408.24 441
8409.11 519
8409.97 526
8410.84 507
8411.70 573
8412.57 529
8413.43 546
8414.30 502
8415.17 532
8416.03 485
8416.90 530
8417.76 568
8418.63 513
8419.50 525
8420.36 549
8421.23 520
8422.09 591
8422.96 540
8423.83 538
8424.69 510
8425.56 548
8426.43 580
8427.29 555
8428.16 549
8429.02 556
8429.89 570
8430.76 563
8431.62 650
8432.49 604
8433.36 593
8434.23 591
8435.09 594
8435.96 578
8436.83 645
8437.69 580
8438.56 681
8439.43 644
8440.29 624
8441.16 692
8442.03 732
8442.90 704
8443.76 677
8444.63 712
8445.50 779
8446.37 771
8447.23 687
8448.10 704
8448.97 760
8449.84 742
8450.70 717
8451.57 793
8452.44 736
8453.31 828
8454.17 1013
8455.04 1037
8455.91 1212
8456.78 1218
8457.65 1242
8458.51 1319
8459.38 1335
8460.25 1332
8461.12 1245
8461.99 1126
8462.86 1100
8463.72 994
8464.59 975
8465.46 923
8466.33 933
8467.20 1000
8468.07 1155
8468.93 1363
8469.80 1503
8470.67 1761
8471.54 1845
8472.41 1912
8473.28 1848
8474.15 1781
8475.02 1630
8475.89 1351
8476.75 1208
8477.62 1004
8478.49 1006
8479.36 936
8480.23 855
8481.10 791
8481.97 761
8482.84 706
8483.71 734
8484.58 689
8485.45 646
8486.32 633
8487.19 672
8488.06 627
8488.92 587
8489.79 618
8490.66 625
8491.53 654
8492.40 689
8493.27 619
8494.14 637
8495.01 719
8495.88 771
8496.75 701
8497.62 717
8498.49 729
8499.36 717
8500.23 713
8501.10 633
8501.97 638
8502.85 704
8503.72 687
8504.59 648
8505.46 629
8506.33 648
8507.20 725
8508.07 765
8508.94 784
8509.81 775
8510.68 758
8511.55 802
8512.42 757
8513.29 738
8514.16 692
8515.03 669
8515.91 695
8516.78 667
8517.65 653
8518.52 630
8519.39 665
8520.26 633
8521.13 616
8522.00 588
8522.88 595
8523.75 607
8524.62 633
8525.49 612
8526.36 616
8527.23 657
8528.10 684
8528.98 649
8529.85 659
8530.72 685
8531.59 706
8532.46 640
8533.34 652
8534.21 740
8535.08 710
8535.95 768
8536.82 760
8537.70 752
8538.57 653
8539.44 653
8540.31 660
8541.18 715
8542.06 691
8542.93 685
8543.80 672
8544.67 652
8545.55 665
8546.42 702
8547.29 712
8548.17 697
8549.04 769
8549.91 715
8550.78 773
8551.66 784
8552.53 847
8553.40 944
8554.28 989
8555.15 1008
8556.02 1079
8556.89 1075
8557.77 1010
8558.64 944
8559.51 866
8560.39 806
8561.26 746
8562.13 764
8563.01 677
8563.88 614
8564.75 605
8565.63 603
8566.50 609
8567.38 599
8568.25 595
8569.12 605
8570.00 578
8570.87 611
8571.74 590
8572.62 619
8573.49 616
8574.37 652
8575.24 605
8576.11 567
8576.99 588
8577.86 595
8578.74 639
8579.61 529
8580.49 568
8581.36 550
8582.23 560
8583.11 525
8583.98 555
8584.86 553
8585.73 564
8586.61 528
8587.48 575
8588.36 562
8589.23 538
8590.11 605
8590.98 619
8591.86 562
8592.73 601
8593.61 637
8594.48 613
8595.36 621
8596.23 566
8597.11 601
8597.98 620
8598.86 606
8599.73 543
8600.61 598
8601.48 571
8602.36 580
8603.23 548
8604.11 544
8604.99 542
8605.86 541
8606.74 585
8607.61 562
8608.49 578
8609.36 518
8610.24 501
8611.12 580
8611.99 613
8612.87 557
8613.74 586
8614.62 567
8615.50 548
8616.37 552
8617.25 546
8618.12 590
8619.00 586
8619.88 593
8620.75 560
8621.63 564
8622.51 595
8623.38 614
8624.26 608
8625.14 558
8626.01 532
8626.89 576
8627.77 612
8628.64 585
8629.52 579
8630.40 599
8631.27 606
8632.15 657
8633.03 627
8633.90 580
8634.78 598
8635.66 591
8636.54 615
8637.41 661
8638.29 662
8639.17 668
8640.05 600
8640.92 616
8641.80 638
8642.68 696
8643.55 698
8644.43 677
8645.31 682
8646.19 681
8647.07 626
8647.94 654
8648.82 635
8649.70 617
8650.58 670
8651.45 644
8652.33 631
8653.21 613
8654.09 669
8654.97 696
8655.85 658
8656.72 706
8657.60 625
8658.48 643
8659.36 677
8660.24 675
8661.12 648
8661.99 626
8662.87 678
8663.75 716
8664.63 731
8665.51 733
8666.39 667
8667.27 675
8668.14 665
8669.02 814
8669.90 844
8670.78 859
8671.66 958
8672.54 961
8673.42 1073
8674.30 1089
8675.18 1099
8676.06 1074
8676.94 1051
8677.81 946
8678.69 933
8679.57 874
8680.45 896
8681.33 822
8682.21 830
8683.09 812
8683.97 732
8684.85 703
8685.73 704
8686.61 728
8687.49 746
8688.37 792
8689.25 851
8690.13 1026
8691.01 1096
8691.89 1176
8692.77 1332
8693.65 1440
8694.53 1506
8695.41 1524
8696.29 1415
8697.17 1245
8698.05 1114
8698.93 1012
8699.81 889
8700.69 738
8701.57 737
8702.45 700
8703.33 704
8704.21 655
8705.09 616
8705.98 656
8706.86 685
8707.74 605
8708.62 612
8709.50 644
8710.38 600
8711.26 635
8712.14 573
8713.02 573
8713.90 583
8714.79 548
8715.67 566
8716.55 612
8717.43 556
8718.31 539
8719.19 598
8720.07 551
8720.95 597
8721.84 571
8722.72 580
8723.60 576
8724.48 585
8725.36 547
8726.24 610
8727.13 559
8728.01 568
8728.89 646
8729.77 680
8730.65 616
8731.54 659
8732.42 690
8733.30 658
8734.18 679
8735.06 602
8735.95 605
8736.83 579
8737.71 524
8738.59 518
8739.48 475
8740.36 525
8741.24 497
8742.12 511
8743.01 550
8743.89 505
8744.77 500
8745.65 506
8746.54 571
8747.42 569
8748.30 547
8749.19 513
8750.07 501
8750.95 516
8751.83 504
8752.72 561
8753.60 583
8754.48 567
8755.37 548
8756.25 599
8757.13 535
8758.02 582
8758.90 584
8759.78 584
8760.67 599
8761.55 554
8762.43 574
8763.32 565
8764.20 556
8765.09 568
8765.97 551
8766.85 540
8767.74 538
8768.62 558
8769.51 619
8770.39 605
8771.27 610
8772.16 642
8773.04 590
8773.93 524
8774.81 537
8775.69 486
8776.58 542
8777.46 566
8778.35 464
8779.23 461
8780.12 514
8781.00 542
8781.89 502
8782.77 504
8783.65 526
8784.54 500
8785.42 493
8786.31 508
8787.19 519
8788.08 550
8788.96 496
8789.85 496
8790.73 466
8791.62 498
8792.50 502
8793.39 506
8794.27 521
8795.16 483
8796.04 504
8796.93 512
8797.82 553
8798.70 560
8799.59 584
8800.47 503
8801.36 502
8802.24 501
8803.13 562
8804.01 607
8804.90 569
8805.79 501
8806.67 506
8807.56 513
8808.44 471
8809.33 477
8810.22 483
8811.10 431
8811.99 473
8812.87 428
8813.76 447
8814.65 505
8815.53 465
8816.42 484
8817.30 457
8818.19 431
8819.08 450
8819.96 447
8820.85 470
8821.74 491
8822.62 441
8823.51 426
8824.40 451
8825.28 478
8826.17 432
8827.06 412
8827.94 434
8828.83 439
8829.72 487
8830.61 467
8831.49 435
8832.38 493
8833.27 445
8834.15 461
8835.04 435
8835.93 420
8836.82 466
8837.70 536
8838.59 501
8839.48 517
8840.37 437
8841.25 438
8842.14 497
8843.03 484
8843.92 436
8844.80 416
8845.69 505
8846.58 440
8847.47 420
8848.36 434
8849.24 379
8850.13 395
8851.02 391
8851.91 389
8852.80 381
8853.68 405
8854.57 402
8855.46 393
8856.35 404
8857.24 385
8858.13 421
8859.01 402
8859.90 415
8860.79 423
8861.68 434
8862.57 414
8863.46 444
8864.35 457
8865.23 422
8866.12 421
8867.01 411
8867.90 406
8868.79 378
8869.68 371
8870.57 397
8871.46 464
8872.35 410
8873.24 400
8874.12 386
8875.01 383
8875.90 376
8876.79 390
8877.68 368
8878.57 400
8879.46 379
8880.35 371
8881.24 418
8882.13 369
8883.02 432
8883.91 403
8884.80 349
8885.69 381
8886.58 426
8887.47 390
8888.36 421
8889.25 424
8890.14 393
8891.03 352
8891.92 350
8892.81 406
8893.70 395
8894.59 366
8895.48 377
8896.37 401
8897.26 369
8898.15 357
8899.04 376
8899.93 370
8900.82 390
8901.71 405
8902.60 349
8903.49 390
8904.38 381
8905.28 413
8906.17 370
8907.06 392
8907.95 399
8908.84 348
8909.73 393
8910.62 374
8911.51 353
8912.40 377
8913.29 399
8914.19 406
8915.08 434
8915.97 383
8916.86 402
8917.75 359
8918.64 406
8919.53 426
8920.43 392
8921.32 363
8922.21 373
8923.10 383
8923.99 401
8924.88 360
8925.78 374
8926.67 374
8927.56 389
8928.45 400
8929.34 330
8930.24 359
8931.13 391
8932.02 392
8932.91 341
8933.80 383
8934.70 370
8935.59 328
8936.48 359
8937.37 398
8938.27 377
8939.16 375
8940.05 314
8940.94 360
8941.84 386
8942.73 354
8943.62 372
8944.51 350
8945.41 380
8946.30 385
8947.19 357
8948.09 342
8948.98 365
8949.87 362
8950.77 359
8951.66 389
8952.55 325
8953.44 380
8954.34 371
8955.23 376
8956.12 364
8957.02 363
8957.91 342
8958.80 368
8959.70 352
8960.59 342
8961.49 349
8962.38 365
8963.27 374
8964.17 348
8965.06 406
8965.95 377
8966.85 388
8967.74 372
8968.64 393
8969.53 348
8970.42 360
8971.32 379
8972.21 336
8973.11 354
8974.00 392
8974.90 365
8975.79 393
8976.68 379
8977.58 418
8978.47 385
8979.37 357
8980.26 354
8981.16 348
8982.05 341
8982.95 356
8983.84 374
8984.74 380
8985.63 335
8986.52 353
8987.42 366
8988.31 341
8989.21 341
8990.10 348
8991.00 341
8991.89 385
8992.79 371
8993.69 357
8994.58 342
8995.48 372
8996.37 357
8997.27 315
8998.16 332
8999.06 351
8999.95 349
9000.85 339
9001.74 355
9002.64 347
9003.54 376
9004.43 420
9005.33 356
9006.22 346
9007.12 344
9008.01 345
9008.91 320
9009.81 338
9010.70 357
9011.60 345
9012.50 326
9013.39 339
9014.29 334
9015.18 336
9016.08 317
9016.98 280
9017.87 344
9018.77 366
9019.67 405
9020.56 353
9021.46 371
9022.36 354
9023.25 370
9024.15 354
9025.05 371
9025.94 364
9026.84 299
9027.74 346
9028.63 336
9029.53 351
9030.43 363
9031.32 405
9032.22 367
9033.12 374
9034.02 371
9034.91 404
9035.81 382
9036.71 371
9037.61 350
9038.50 335
9039.40 361
9040.30 355
9041.20 368
9042.09 358
9042.99 332
9043.89 324
9044.79 337
9045.68 377
9046.58 374
9047.48 368
9048.38 401
9049.28 397
9050.17 285
9051.07 288
9051.97 316
9052.87 380
9053.77 336
9054.66 346
9055.56 333
9056.46 331
9057.36 348
9058.26 346
9059.16 366
9060.06 373
9060.95 332
9061.85 309
9062.75 327
9063.65 333
9064.55 318
9065.45 327
9066.35 376
9067.25 352
9068.14 407
9069.04 368
9069.94 380
9070.84 361
9071.74 345
9072.64 338
9073.54 379
9074.44 361
9075.34 312
9076.24 322
9077.14 322
9078.04 333
9078.93 350
9079.83 299
9080.73 344
9081.63 358
9082.53 382
9083.43 366
9084.33 346
9085.23 391
9086.13 362
9087.03 361
9087.93 355
9088.83 351
9089.73 369
9090.63 349
9091.53 371
9092.43 354
9093.33 350
9094.23 341
9095.13 370
9096.03 381
9096.93 385
9097.83 374
9098.73 367
9099.63 368
9100.54 341
9101.44 379
9102.34 407
9103.24 332
9104.14 352
9105.04 320
9105.94 316
9106.84 334
9107.74 349
9108.64 328
9109.54 312
9110.44 341
9111.35 354
9112.25 367
9113.15 325
9114.05 393
9114.95 377
9115.85 361
9116.75 353
9117.65 340
9118.56 323
9119.46 337
9120.36 337
9121.26 318
9122.16 357
9123.06 342
9123.97 383
9124.87 354
9125.77 358
9126.67 384
9127.57 344
9128.47 316
9129.38 335
9130.28 361
9131.18 366
9132.08 344
9132.98 340
9133.89 348
9134.79 375
9135.69 354
9136.59 377
9137.50 344
9138.40 355
9139.30 326
9140.20 344
9141.11 326
9142.01 370
9142.91 341
9143.81 321
9144.72 322
9145.62 345
9146.52 331
9147.42 319
9148.33 359
9149.23 307
9150.13 342
9151.04 372
9151.94 373
9152.84 325
9153.75 338
9154.65 357
9155.55 397
9156.46 377
9157.36 345
9158.26 343
9159.17 317
9160.07 345
9160.97 369
9161.88 336
9162.78 334
9163.68 397
9164.59 304
9165.49 333
9166.40 368
9167.30 361
9168.20 330
9169.11 330
9170.01 362
9170.92 340
9171.82 377
9172.72 364
9173.63 364
9174.53 327
9175.44 351
9176.34 332
9177.24 301
9178.15 321
9179.05 322
9179.96 311
9180.86 293
9181.77 328
9182.67 347
9183.58 358
9184.48 359
9185.39 387
9186.29 353
9187.20 370
9188.10 394
9189.01 353
9189.91 333
9190.82 311
9191.72 361
9192.63 366
9193.53 410
9194.44 309
9195.34 350
9196.25 357
9197.15 335
9198.06 401
9198.96 376
9199.87 422
9200.77 428
9201.68 427
9202.58 466
9203.49 439
9204.40 485
9205.30 413
9206.21 413
9207.11 385
9208.02 375
9208.92 372
9209.83 385
9210.74 373
9211.64 357
9212.55 344
9213.45 321
9214.36 339
9215.27 332
9216.17 345
9217.08 325
9217.99 384
9218.89 398
9219.80 377
9220.71 387
9221.61 358
9222.52 336
9223.43 365
9224.33 407
9225.24 310
9226.15 336
9227.05 386
9227.96 357
9228.87 364
9229.77 299
9230.68 335
9231.59 391
9232.49 385
9233.40 357
9234.31 316
9235.22 334
9236.12 328
9237.03 337
9237.94 306
9238.84 355
9239.75 336
9240.66 326
9241.57 307
9242.47 374
9243.38 354
9244.29 370
9245.20 325
9246.11 331
9247.01 354
9247.92 344
9248.83 349
9249.74 366
9250.64 349
9251.55 301
9252.46 307
9253.37 331
9254.28 281
9255.19 294
9256.09 366
9257.00 352
9257.91 376
9258.82 364
9259.73 371
9260.64 353
9261.54 315
9262.45 307
9263.36 319
9264.27 352
9265.18 360
9266.09 316
9267.00 294
9267.90 308
9268.81 313
9269.72 325
9270.63 334
9271.54 315
9272.45 317
9273.36 316
9274.27 359
9275.18 364
9276.09 289
9277.00 306
9277.90 371
9278.81 329
9279.72 360
9280.63 335
9281.54 295
9282.45 321
9283.36 356
9284.27 348
9285.18 339
9286.09 315
9287.00 284
9287.91 327
9288.82 345
9289.73 313
9290.64 300
9291.55 309
9292.46 325
9293.37 334
9294.28 328
9295.19 347
9296.10 292
9297.01 347
9297.92 362
9298.83 350
9299.74 363
9300.65 342
9301.56 286
9302.47 371
9303.38 360
9304.29 366
9305.20 348
9306.12 339
9307.03 353
9307.94 340
9308.85 328
9309.76 382
9310.67 364
9311.58 377
9312.49 352
9313.40 348
9314.31 337
9315.22 323
9316.14 387
9317.05 335
9317.96 315
9318.87 312
9319.78 354
9320.69 354
9321.60 304
9322.52 331
9323.43 309
9324.34 337
9325.25 338
9326.16 331
9327.07 330
9327.99 334
9328.90 302
9329.81 321
9330.72 305
9331.63 274
9332.54 318
9333.46 324
9334.37 294
9335.28 299
9336.19 337
9337.11 304
9338.02 349
9338.93 367
9339.84 373
9340.75 325
9341.67 330
9342.58 367
9343.49 344
9344.40 356
9345.32 316
9346.23 322
9347.14 346
9348.06 336
9348.97 357
9349.88 360
9350.79 401
9351.71 392
9352.62 381
9353.53 360
9354.45 318
9355.36 333
9356.27 287
9357.19 337
9358.10 328
9359.01 362
9359.93 307
9360.84 318
9361.75 347
9362.67 379
9363.58 386
9364.49 397
9365.41 350
9366.32 323
9367.23 298
9368.15 360
9369.06 336
9369.97 352
9370.89 343
9371.80 326
9372.72 379
9373.63 385
9374.54 374
9375.46 357
9376.37 338
9377.29 367
9378.20 357
9379.12 359
9380.03 351
9380.94 351
9381.86 321
9382.77 377
9383.69 350
9384.60 369
9385.52 375
9386.43 395
9387.35 388
9388.26 428
9389.18 387
9390.09 412
9391.01 430
9391.92 424
9392.84 382
9393.75 406
9394.67 389
9395.58 352
9396.50 343
9397.41 424
9398.33 377
9399.24 384
9400.16 410
9401.07 359
9401.99 336
9402.90 356
9403.82 370
9404.73 336
9405.65 333
9406.56 326
9407.48 353
9408.40 376
9409.31 348
9410.23 356
9411.14 336
9412.06 344
9412.98 427
9413.89 359
9414.81 343
9415.72 419
9416.64 357
9417.56 422
9418.47 378
9419.39 368
9420.30 338
9421.22 369
9422.14 381
9423.05 382
9423.97 343
9424.89 334
9425.80 398
9426.72 327
9427.64 344
9428.55 375
9429.47 372
9430.39 341
9431.30 376
9432.22 331
9433.14 361
9434.05 358
9434.97 424
9435.89 415
9436.80 403
9437.72 398
9438.64 410
9439.56 407
9440.47 379
9441.39 463
9442.31 424
9443.23 418
9444.14 381
9445.06 418
9445.98 392
9446.90 431
9447.81 424
9448.73 422
9449.65 453
9450.57 433
9451.48 493
9452.40 614
9453.32 591
9454.24 631
9455.16 624
9456.07 613
9456.99 584
9457.91 539
9458.83 579
9459.75 532
9460.66 464
9461.58 420
9462.50 415
9463.42 409
9464.34 389
9465.26 393
9466.18 392
9467.09 387
9468.01 362
9468.93 353
9469.85 409
9470.77 475
9471.69 389
9472.61 428
9473.53 389
9474.44 405
9475.36 387
9476.28 401
9477.20 363
9478.12 419
9479.04 378
9479.96 426
9480.88 415
9481.80 460
9482.72 425
9483.64 403
9484.56 411
9485.47 372
9486.39 425
9487.31 406
9488.23 394
9489.15 347
9490.07 369
9490.99 365
9491.91 412
9492.83 372
9493.75 431
9494.67 404
9495.59 376
9496.51 385
9497.43 387
9498.35 422
9499.27 351
9500.19 385
9501.11 405
9502.03 409
9502.95 366
9503.87 456
9504.79 366
9505.71 340
9506.63 354
9507.56 399
9508.48 404
9509.40 412
9510.32 404
9511.24 392
9512.16 363
9513.08 349
9514.00 375
9514.92 412
9515.84 464
9516.76 411
9517.68 402
9518.61 362
9519.53 369
9520.45 417
9521.37 475
9522.29 398
9523.21 387
9524.13 431
9525.05 433
9525.98 384
9526.90 313
9527.82 374
9528.74 405
9529.66 426
9530.58 431
9531.50 446
9532.43 450
9533.35 487
9534.27 502
9535.19 523
9536.11 484
9537.04 503
9537.96 430
9538.88 445
9539.80 433
9540.72 419
9541.65 427
9542.57 412
9543.49 468
9544.41 403
9545.34 413
9546.26 410
9547.18 402
9548.10 401
9549.03 393
9549.95 401
9550.87 427
9551.79 366
9552.72 371
9553.64 380
9554.56 412
9555.48 423
9556.41 404
9557.33 385
9558.25 380
9559.18 433
9560.10 411
9561.02 401
9561.95 354
9562.87 402
9563.79 387
9564.72 416
9565.64 405
9566.56 384
9567.49 356
9568.41 389
9569.33 392
9570.26 369
9571.18 379
9572.10 392
9573.03 397
9573.95 364
9574.88 430
9575.80 408
9576.72 425
9577.65 415
9578.57 410
9579.49 369
9580.42 435
9581.34 412
9582.27 407
9583.19 406
9584.12 364
9585.04 368
9585.96 361
9586.89 402
9587.81 414
9588.74 411
9589.66 377
9590.59 424
9591.51 423
9592.44 403
9593.36 396
9594.29 395
9595.21 440
9596.14 479
9597.06 440
9597.98 406
9598.91 406
9599.83 455
9600.76 449
9601.68 403
9602.61 454
9603.54 427
9604.46 461
9605.39 427
9606.31 432
9607.24 481
9608.16 480
9609.09 518
9610.01 492
9610.94 461
9611.86 437
9612.79 511
9613.72 520
9614.64 467
9615.57 429
9616.49 459
9617.42 479
9618.34 525
9619.27 456
9620.20 509
9621.12 516
9622.05 532
9622.97 508
9623.90 534
9624.83 515
9625.75 528
9626.68 596
9627.61 547
9628.53 547
9629.46 564
9630.39 567
9631.31 654
9632.24 628
9633.16 590
9634.09 647
9635.02 626
9635.95 641
9636.87 679
9637.80 709
9638.73 716
9639.65 655
9640.58 638
9641.51 636
9642.43 608
9643.36 710
9644.29 705
9645.22 697
9646.14 741
9647.07 755
9648.00 794
9648.92 868
9649.85 978
9650.78 1014
9651.71 1059
9652.63 1008
9653.56 970
9654.49 892
9655.42 926
9656.34 774
9657.27 723
9658.20 671
9659.13 691
9660.06 680
9660.98 622
9661.91 695
9662.84 666
9663.77 647
9664.70 713
9665.62 755
9666.55 679
9667.48 684
9668.41 766
9669.34 755
9670.27 679
9671.19 704
9672.12 790
9673.05 788
9673.98 751
9674.91 696
9675.84 773
9676.77 750
9677.70 757
9678.62 736
9679.55 728
9680.48 739
9681.41 745
9682.34 713
9683.27 775
9684.20 692
9685.13 711
9686.06 803
9686.99 775
9687.91 777
9688.84 739
9689.77 812
9690.70 839
9691.63 878
9692.56 852
9693.49 876
9694.42 892
9695.35 854
9696.28 879
9697.21 895
9698.14 931
9699.07 944
9700.00 942
9700.93 921
9701.86 825
9702.79 868
9703.72 836
9704.65 851
9705.58 819
9706.51 743
9707.44 847
9708.37 774
9709.30 724
9710.23 767
9711.16 802
9712.09 739
9713.02 788
9713.95 773
9714.88 794
9715.81 799
9716.74 843
9717.67 888
9718.61 794
9719.54 739
9720.47 689
9721.40 726
9722.33 735
9723.26 741
9724.19 689
9725.12 683
9726.05 696
9726.98 686
9727.92 675
9728.85 693
9729.78 698
9730.71 711
9731.64 706
9732.57 662
9733.50 673
9734.43 723
9735.37 715
9736.30 771
9737.23 692
9738.16 663
9739.09 628
9740.02 665
9740.96 580
9741.89 638
9742.82 619
9743.75 591
9744.68 604
9745.62 603
9746.55 579
9747.48 575
9748.41 548
9749.34 614
9750.28 595
9751.21 623
9752.14 589
9753.07 563
9754.01 526
9754.94 580
9755.87 560
9756.80 584
9757.74 610
9758.67 645
9759.60 581
9760.53 490
9761.47 582
9762.40 567
9763.33 637
9764.27 632
9765.20 588
9766.13 613
9767.07 601
9768.00 652
9768.93 623
9769.86 572
9770.80 619
9771.73 580
9772.66 603
9773.60 623
9774.53 615
9775.47 623
9776.40 584
9777.33 595
9778.27 652
9779.20 668
9780.13 658
9781.07 713
9782.00 688
9782.93 674
9783.87 739
9784.80 697
9785.74 761
9786.67 783
9787.60 675
9788.54 655
9789.47 625
9790.41 625
9791.34 605
9792.28 573
9793.21 548
9794.14 615
9795.08 611
9796.01 600
9796.95 645
9797.88 653
9798.82 701
9799.75 647
9800.69 681
9801.62 696
9802.56 695
9803.49 702
9804.42 622
9805.36 541
9806.29 538
9807.23 546
9808.16 530
9809.10 526
9810.03 518
9810.97 563
9811.91 530
9812.84 513
9813.78 581
9814.71 532
9815.65 507
9816.58 522
9817.52 505
9818.45 499
9819.39 523
9820.32 506
9821.26 530
9822.20 519
9823.13 512
9824.07 499
9825.00 489
9825.94 503
9826.87 526
9827.81 535
9828.75 535
9829.68 484
9830.62 558
9831.55 530
9832.49 515
9833.43 571
9834.36 510
9835.30 485
9836.24 499
9837.17 554
9838.11 520
9839.05 514
9839.98 521
9840.92 518
9841.86 523
9842.79 512
9843.73 495
9844.67 511
9845.60 546
9846.54 530
9847.48 496
9848.41 479
9849.35 432
9850.29 494
9851.22 462
9852.16 492
9853.10 534
9854.04 543
9854.97 494
9855.91 541
9856.85 542
9857.79 555
9858.72 518
9859.66 535
9860.60 548
9861.54 514
9862.47 507
9863.41 497
9864.35 476
9865.29 407
9866.22 467
9867.16 452
9868.10 487
9869.04 476
9869.98 510
9870.91 462
9871.85 476
9872.79 518
9873.73 493
9874.67 499
9875.60 492
9876.54 502
9877.48 515
9878.42 518
9879.36 514
9880.30 429
9881.24 411
9882.17 544
9883.11 492
9884.05 496
9884.99 442
9885.93 486
9886.87 420
9887.81 446
9888.74 439
9889.68 477
9890.62 491
9891.56 498
9892.50 489
9893.44 449
9894.38 436
9895.32 471
9896.26 479
9897.20 440
9898.14 450
9899.08 416
9900.01 461
9900.95 447
9901.89 421
9902.83 454
9903.77 464
9904.71 459
9905.65 438
9906.59 437
9907.53 416
9908.47 431
9909.41 520
9910.35 503
9911.29 478
9912.23 510
9913.17 451
9914.11 454
9915.05 449
9915.99 489
9916.93 472
9917.87 551
9918.81 485
9919.75 496
9920.69 525
9921.63 489
9922.57 491
9923.51 525
9924.46 660
9925.40 635
9926.34 713
9927.28 778
9928.22 831
9929.16 906
9930.10 912
9931.04 900
9931.98 837
9932.92 748
9933.86 722
9934.80 656
9935.75 573
9936.69 559
9937.63 523
9938.57 516
9939.51 501
9940.45 488
9941.39 463
9942.34 468
9943.28 455
9944.22 456
9945.16 465
9946.10 490
9947.04 439
9947.98 449
9948.93 437
9949.87 420
9950.81 418
9951.75 416
9952.69 420
9953.64 381
9954.58 453
9955.52 454
9956.46 431
9957.40 438
9958.35 446
9959.29 430
9960.23 400
9961.17 442
9962.12 441
9963.06 410
9964.00 419
9964.94 425
9965.89 453
9966.83 474
9967.77 445
9968.71 499
9969.66 473
9970.60 455
9971.54 432
9972.48 442
9973.43 406
9974.37 386
9975.31 434
9976.26 455
9977.20 400
9978.14 403
9979.09 401
9980.03 382
9980.97 396
9981.92 376
9982.86 358
9983.80 378
9984.75 351
9985.69 393
9986.63 389
9987.58 342
9988.52 381
9989.46 404
9990.41 428
9991.35 395
9992.30 387
9993.24 354
9994.18 391
9995.13 421
9996.07 389
9997.01 414
9997.96 435
9998.90 425
9999.85 428
10000.79 412
10001.74 426
10002.68 416
10003.62 389
10004.57 414
10005.51 380
10006.46 374
10007.40 390
10008.35 379
10009.29 366
10010.24 364
10011.18 425
10012.13 408
10013.07 355
10014.01 357
10014.96 334
10015.90 353
10016.85 386
10017.79 378
10018.74 431
10019.68 368
10020.63 379
10021.58 373
10022.52 383
10023.47 416
10024.41 386
10025.36 394
10026.30 408
10027.25 416
10028.19 354
10029.14 411
10030.08 353
10031.03 410
10031.98 360
10032.92 397
10033.87 398
10034.81 349
10035.76 322
10036.70 355
10037.65 372
10038.60 347
10039.54 389
10040.49 368
10041.43 390
10042.38 327
10043.33 397
10044.27 373
10045.22 388
10046.17 364
10047.11 390
10048.06 346
10049.01 324
10049.95 340
10050.90 340
10051.84 340
10052.79 327
10053.74 355
10054.69 371
10055.63 360
10056.58 323
10057.53 322
10058.47 355
10059.42 379
10060.37 383
10061.31 350
10062.26 306
10063.21 315
10064.16 321
10065.10 351
10066.05 376
10067.00 348
10067.94 386
10068.89 380
10069.84 357
10070.79 374
10071.73 352
10072.68 320
10073.63 376
10074.58 387
10075.53 375
10076.47 364
10077.42 344
10078.37 388
10079.32 389
10080.26 341
10081.21 396
10082.16 420
10083.11 399
10084.06 360
10085.01 332
10085.95 384
10086.90 364
10087.85 344
10088.80 325
10089.75 365
10090.70 340
10091.64 345
10092.59 367
10093.54 329
10094.49 292
10095.44 295
10096.39 313
10097.34 325
10098.28 310
10099.23 322
10100.18 365
10101.13 300
10102.08 355
10103.03 384
10103.98 352
10104.93 361
10105.88 362
10106.83 342
10107.78 329
10108.72 315
10109.67 322
10110.62 361
10111.57 355
10112.52 326
10113.47 329
10114.42 321
10115.37 286
10116.32 279
10117.27 328
10118.22 318
10119.17 324
10120.12 309
10121.07 296
10122.02 303
10122.97 323
10123.92 376
10124.87 324
10125.82 332
10126.77 369
10127.72 331
10128.67 320
10129.62 328
10130.57 309
10131.52 330
10132.47 338
10133.42 299
10134.37 313
10135.32 324
10136.27 337
10137.22 346
10138.18 331
10139.13 330
10140.08 353
10141.03 341
10141.98 359
10142.93 326
10143.88 344
10144.83 365
10145.78 364
10146.73 358
10147.68 338
10148.64 336
10149.59 328
10150.54 318
10151.49 312
10152.44 369
10153.39 325
10154.34 342
10155.30 341
10156.25 350
10157.20 287
10158.15 311
10159.10 321
10160.05 352
10161.01 306
10161.96 305
10162.91 342
10163.86 319
10164.81 312
10165.76 305
10166.72 325
10167.67 318
10168.62 288
10169.57 265
10170.53 321
10171.48 365
10172.43 364
10173.38 367
10174.33 331
10175.29 366
10176.24 375
10177.19 347
10178.14 351
10179.10 344
10180.05 343
10181.00 364
10181.96 372
10182.91 395
10183.86 339
10184.81 361
10185.77 331
10186.72 348
10187.67 308
10188.63 345
10189.58 333
10190.53 360
10191.49 362
10192.44 350
10193.39 352
10194.35 338
10195.30 362
10196.25 324
10197.21 322
10198.16 376
10199.11 344
10200.07 337
10201.02 379
10201.97 379
10202.93 376
10203.88 363
10204.84 377
10205.79 374
10206.74 400
10207.70 426
10208.65 420
10209.60 467
10210.56 408
10211.51 429
10212.47 411
10213.42 454
10214.38 422
10215.33 376
10216.28 383
10217.24 420
10218.19 390
10219.15 377
10220.10 402
10221.06 349
10222.01 343
10222.97 364
10223.92 351
10224.88 362
10225.83 338
10226.79 352
10227.74 376
10228.70 346
10229.65 364
10230.61 380
10231.56 382
10232.52 373
10233.47 372
10234.43 388
10235.38 433
10236.34 462
10237.29 470
10238.25 474
10239.20 425
10240.16 462
10241.11 458
10242.07 432
10243.03 428
10243.98 353
10244.94 400
10245.89 361
10246.85 316
10247.80 353
10248.76 356
10249.72 371
10250.67 325
10251.63 329
10252.58 311
10253.54 317
10254.50 362
10255.45 347
10256.41 277
10257.36 279
10258.32 303
10259.28 349
10260.23 390
10261.19 312
10262.15 321
10263.10 315
10264.06 314
10265.02 312
10265.97 307
10266.93 346
10267.89 353
10268.84 357
10269.80 313
10270.76 280
10271.71 333
10272.67 320
10273.63 311
10274.59 350
10275.54 326
10276.50 335
10277.46 321
10278.41 346
10279.37 305
10280.33 325
10281.29 352
10282.24 349
10283.20 341
10284.16 381
10285.12 319
10286.07 323
10287.03 316
10287.99 318
10288.95 305
10289.91 307
10290.86 349
10291.82 325
10292.78 346
10293.74 332
10294.70 361
10295.65 351
10296.61 310
10297.57 317
10298.53 330
10299.49 311
10300.44 291
10301.40 304
10302.36 382
10303.32 322
10304.28 318
10305.24 368
10306.20 313
10307.15 330
10308.11 311
10309.07 313
10310.03 314
10310.99 323
10311.95 288
10312.91 293
10313.87 296
10314.82 309
10315.78 326
10316.74 313
10317.70 394
10318.66 318
10319.62 305
10320.58 321
10321.54 313
10322.50 302
10323.46 318
10324.42 326
10325.38 320
10326.34 329
10327.29 342
10328.25 358
10329.21 344
10330.17 344
10331.13 347
10332.09 348
10333.05 338
10334.01 361
10334.97 340
10335.93 336
10336.89 305
10337.85 326
10338.81 332
10339.77 345
10340.73 356
10341.69 328
10342.65 285
10343.61 269
10344.57 286
10345.54 298
10346.50 303
10347.46 276
10348.42 334
10349.38 315
10350.34 315
10351.30 318
10352.26 334
10353.22 304
10354.18 315
10355.14 312
10356.10 316
10357.06 289
10358.02 291
10358.99 266
10359.95 319
10360.91 294
10361.87 280
10362.83 299
10363.79 318
10364.75 303
10365.71 310
10366.68 283
10367.64 335
10368.60 331
10369.56 285
10370.52 318
10371.48 314
10372.44 332
10373.41 318
10374.37 281
10375.33 292
10376.29 286
10377.25 331
10378.22 329
10379.18 340
10380.14 328
10381.10 315
10382.06 322
10383.03 308
10383.99 310
10384.95 327
10385.91 314
10386.88 330
10387.84 317
10388.80 307
10389.76 316
10390.72 340
10391.69 345
10392.65 326
10393.61 332
10394.58 332
10395.54 339
10396.50 330
10397.46 290
10398.43 293
10399.39 305
10400.35 291
10401.32 341
10402.28 336
10403.24 322
10404.20 367
10405.17 353
10406.13 304
10407.09 295
10408.06 325
10409.02 311
10409.98 312
10410.95 323
10411.91 331
10412.88 335
10413.84 328
10414.80 351
10415.77 385
10416.73 385
10417.69 407
10418.66 454
10419.62 465
10420.59 473
10421.55 431
10422.51 440
10423.48 421
10424.44 421
10425.41 395
10426.37 375
10427.33 367
10428.30 353
10429.26 321
10430.23 319
10431.19 299
10432.16 374
10433.12 314
10434.08 276
10435.05 288
10436.01 290
10436.98 266
10437.94 290
10438.91 286
10439.87 309
10440.84 290
10441.80 310
10442.77 316
10443.73 287
10444.70 325
10445.66 286
10446.63 316
10447.59 282
10448.56 300
10449.52 278
10450.49 322
10451.45 278
10452.42 290
10453.38 303
10454.35 315
10455.32 324
10456.28 333
10457.25 320
10458.21 286
10459.18 289
10460.14 286
10461.11 275
10462.08 298
10463.04 281
10464.01 315
10464.97 285
10465.94 268
10466.90 299
10467.87 286
10468.84 320
10469.80 313
10470.77 260
10471.74 304
10472.70 237
10473.67 253
10474.63 256
10475.60 280
10476.57 280
10477.53 302
10478.50 311
10479.47 267
10480.43 295
10481.40 276
10482.37 293
10483.33 307
10484.30 300
10485.27 288
10486.24 273
10487.20 273
10488.17 282
10489.14 254
10490.10 267
10491.07 239
10492.04 273
10493.01 262
10493.97 318
10494.94 274
10495.91 276
10496.87 267
10497.84 285
10498.81 270
10499.78 272
10500.74 287
10501.71 325
10502.68 335
10503.65 295
10504.62 298
10505.58 269
10506.55 310
10507.52 281
10508.49 289
10509.46 330
10510.42 293
10511.39 309
10512.36 320
10513.33 248
10514.30 267
10515.26 311
10516.23 280
10517.20 264
10518.17 270
10519.14 276
10520.11 257
10521.08 298
10522.04 279
10523.01 295
10523.98 276
10524.95 320
10525.92 281
10526.89 259
10527.86 296
10528.83 276
10529.79 309
10530.76 243
10531.73 280
10532.70 285
10533.67 284
10534.64 270
10535.61 288
10536.58 261
10537.55 254
10538.52 266
10539.49 290
10540.46 332
10541.43 302
10542.39 275
10543.36 277
10544.33 280
10545.30 268
10546.27 269
10547.24 268
10548.21 334
10549.18 269
10550.15 272
10551.12 264
10552.09 270
10553.06 312
10554.03 292
10555.00 286
10555.97 284
10556.94 281
10557.91 310
10558.88 275
10559.85 273
10560.82 287
10561.80 304
10562.77 317
10563.74 330
10564.71 315
10565.68 315
10566.65 267
10567.62 313
10568.59 321
10569.56 274
10570.53 265
10571.50 306
10572.47 311
10573.44 291
10574.41 274
10575.39 301
10576.36 298
10577.33 286
10578.30 263
10579.27 269
10580.24 239
10581.21 259
10582.18 278
10583.16 303
10584.13 289
10585.10 299
10586.07 313
10587.04 313
10588.01 287
10588.99 303
10589.96 295
10590.93 323
10591.90 308
10592.87 311
10593.84 321
10594.82 325
10595.79 296
10596.76 278
10597.73 301
10598.70 317
10599.68 302
10600.65 271
10601.62 300
10602.59 302
10603.57 305
10604.54 301
10605.51 298
10606.48 305
10607.46 270
10608.43 275
10609.40 264
10610.37 254
10611.35 229
10612.32 291
10613.29 312
10614.27 280
10615.24 269
10616.21 278
10617.18 271
10618.16 290
10619.13 284
10620.10 313
10621.08 306
10622.05 286
10623.02 301
10624.00 298
10624.97 293
10625.94 252
10626.92 298
10627.89 303
10628.86 304
10629.84 250
10630.81 269
10631.78 269
10632.76 277
10633.73 281
10634.71 289
10635.68 319
10636.65 332
10637.63 355
10638.60 337
10639.58 316
10640.55 336
10641.52 379
10642.50 322
10643.47 333
10644.45 304
10645.42 347
10646.39 330
10647.37 286
10648.34 350
10649.32 290
10650.29 268
10651.27 247
10652.24 294
10653.22 283
10654.19 307
10655.17 253
10656.14 253
10657.12 259
10658.09 276
10659.07 325
10660.04 292
10661.01 260
10661.99 234
10662.97 252
10663.94 247
10664.92 316
10665.89 367
10666.87 277
10667.84 282
10668.82 273
10669.79 251
10670.77 288
10671.74 301
10672.72 313
10673.69 302
10674.67 271
10675.65 266
10676.62 279
10677.60 271
10678.57 311
10679.55 320
10680.52 272
10681.50 333
10682.48 382
10683.45 335
10684.43 304
10685.40 283
10686.38 301
10687.36 300
10688.33 263
10689.31 268
10690.29 272
10691.26 247
10692.24 264
10693.22 234
10694.19 237
10695.17 249
10696.14 316
10697.12 314
10698.10 309
10699.08 280
10700.05 277
10701.03 275
10702.01 250
10702.98 272
10703.96 285
10704.94 255
10705.91 263
10706.89 257
10707.87 277
10708.85 250
10709.82 263
10710.80 274
10711.78 290
10712.75 260
10713.73 259
10714.71 262
10715.69 279
10716.66 284
10717.64 265
10718.62 283
10719.60 284
10720.57 278
10721.55 268
10722.53 262
10723.51 303
10724.49 307
10725.46 288
10726.44 249
10727.42 264
10728.40 251
10729.38 279
10730.35 262
10731.33 242
10732.31 217
10733.29 286
10734.27 275
10735.25 292
10736.22 250
10737.20 269
10738.18 254
10739.16 250
10740.14 258
10741.12 263
10742.10 287
10743.08 290
10744.05 263
10745.03 246
10746.01 251
10746.99 241
10747.97 245
10748.95 234
10749.93 242
10750.91 256
10751.89 270
10752.87 241
10753.84 212
10754.82 284
10755.80 272
10756.78 260
10757.76 305
10758.74 285
10759.72 238
10760.70 268
10761.68 297
10762.66 233
10763.64 251
10764.62 283
10765.60 249
10766.58 224
10767.56 252
10768.54 254
10769.52 269
10770.50 301
10771.48 262
10772.46 226
10773.44 272
10774.42 252
10775.40 248
10776.38 229
10777.36 274
10778.34 272
10779.32 268
10780.30 251
10781.28 242
10782.26 254
10783.24 248
10784.22 259
10785.20 274
10786.19 258
10787.17 279
10788.15 324
10789.13 277
10790.11 240
10791.09 211
10792.07 277
10793.05 295
10794.03 224
10795.01 243
10796.00 291
10796.98 277
10797.96 255
10798.94 264
10799.92 234
10800.90 272
10801.88 307
10802.86 309
10803.85 273
10804.83 276
10805.81 280
10806.79 265
10807.77 248
10808.75 264
10809.74 270
10810.72 268
10811.70 249
10812.68 283
10813.66 312
10814.65 273
10815.63 238
10816.61 258
10817.59 290
10818.57 259
10819.56 273
10820.54 270
10821.52 233
10822.50 271
10823.49 283
10824.47 273
10825.45 233
10826.43 221
10827.42 247
10828.40 268
10829.38 224
10830.36 253
10831.35 271
10832.33 293
10833.31 274
10834.30 252
10835.28 243
10836.26 261
10837.25 258
10838.23 256
10839.21 257
10840.19 245
10841.18 250
10842.16 276
10843.14 278
10844.13 274
10845.11 269
10846.09 270
10847.08 304
10848.06 260
10849.05 277
10850.03 254
10851.01 218
10852.00 277
10852.98 268
10853.96 245
10854.95 284
10855.93 275
10856.92 268
10857.90 246
10858.88 249
10859.87 262
10860.85 276
10861.84 288
10862.82 248
10863.80 300
10864.79 295
10865.77 302
10866.76 261
10867.74 266
10868.73 286
10869.71 321
10870.70 264
10871.68 275
10872.67 268
10873.65 276
10874.63 264
10875.62 256
10876.60 271
10877.59 273
10878.57 266
10879.56 310
10880.54 269
10881.53 239
10882.51 279
10883.50 285
10884.48 292
10885.47 280
10886.46 294
10887.44 333
10888.43 313
10889.41 323
10890.40 314
10891.38 302
10892.37 325
10893.35 292
10894.34 322
10895.33 331
10896.31 294
10897.30 299
10898.28 264
10899.27 282
10900.25 274
10901.24 315
10902.23 318
10903.21 316
10904.20 276
10905.18 273
10906.17 301
10907.16 296
10908.14 275
10909.13 252
10910.12 301
10911.10 288
10912.09 325
10913.08 345
10914.06 320
10915.05 302
10916.04 296
10917.02 316
10918.01 332
10919.00 340
10919.98 299
10920.97 332
10921.96 305
10922.94 278
10923.93 358
10924.92 351
10925.90 369
10926.89 346
10927.88 353
10928.87 358
10929.85 359
10930.84 318
10931.83 320
10932.82 333
10933.80 361
10934.79 321
10935.78 344
10936.77 348
10937.75 332
10938.74 327
10939.73 376
10940.72 359
10941.70 385
10942.69 390
10943.68 364
10944.67 366
10945.66 411
10946.64 400
10947.63 392
10948.62 382
10949.61 411
10950.60 405
10951.58 423
10952.57 376
10953.56 424
10954.55 430
10955.54 450
10956.53 499
10957.52 485
10958.50 526
10959.49 477
10960.48 507
10961.47 528
10962.46 523
10963.45 460
10964.44 483
10965.42 452
10966.41 432
10967.40 421
10968.39 461
10969.38 465
10970.37 410
10971.36 385
10972.35 385
10973.34 413
10974.33 385
10975.32 384
10976.31 386
10977.29 412
10978.28 403
10979.27 387
10980.26 410
10981.25 417
10982.24 453
10983.23 448
10984.22 388
10985.21 445
10986.20 516
10987.19 460
10988.18 435
10989.17 450
10990.16 417
10991.15 390
10992.14 395
10993.13 433
10994.12 468
10995.11 465
10996.10 494
10997.09 542
10998.08 631
10999.07 709
11000.06 729
11001.05 764
11002.05 746
11003.04 773
11004.03 723
11005.02 624
11006.01 570
11007.00 509
11007.99 536
11008.98 507
11009.97 458
11010.96 434
11011.95 447
11012.94 466
11013.94 403
11014.93 392
11015.92 350
11016.91 373
11017.90 394
11018.89 365
11019.88 371
11020.87 342
11021.87 369
11022.86 427
11023.85 365
11024.84 389
11025.83 378
11026.82 387
11027.81 350
11028.81 358
11029.80 345
11030.79 365
11031.78 357
11032.77 351
11033.77 330
11034.76 347
11035.75 352
11036.74 383
11037.73 380
11038.73 357
11039.72 355
11040.71 373
11041.70 285
11042.70 315
11043.69 291
11044.68 325
11045.67 323
11046.67 312
11047.66 372
11048.65 365
11049.64 341
11050.64 313
11051.63 320
11052.62 313
11053.61 320
11054.61 321
11055.60 322
11056.59 301
11057.59 324
11058.58 320
11059.57 343
11060.57 307
11061.56 291
11062.55 301
11063.55 305
11064.54 301
11065.53 309
11066.53 301
11067.52 328
11068.51 294
11069.51 264
11070.50 315
11071.49 329
11072.49 330
11073.48 327
11074.48 348
11075.47 332
11076.46 309
11077.46 318
11078.45 316
11079.45 350
11080.44 333
11081.43 327
11082.43 310
11083.42 300
11084.42 301
11085.41 341
11086.40 292
11087.40 318
11088.39 319
11089.39 326
11090.38 291
11091.38 292
11092.37 372
11093.37 322
11094.36 323
11095.36 300
11096.35 334
11097.35 287
11098.34 277
11099.34 317
11100.33 301
11101.33 254
11102.32 321
11103.32 307
11104.31 310
11105.31 298
11106.30 268
11107.30 254
11108.29 260
11109.29 281
11110.28 283
11111.28 303
11112.27 289
11113.27 303
11114.26 317
11115.26 310
11116.26 291
11117.25 290
11118.25 277
11119.24 276
11120.24 287
11121.24 313
11122.23 294
11123.23 269
11124.22 296
11125.22 295
11126.22 296
11127.21 285
11128.21 286
11129.20 297
11130.20 310
11131.20 266
11132.19 304
11133.19 255
11134.19 328
11135.18 302
11136.18 253
11137.18 294
11138.17 237
11139.17 284
11140.17 290
11141.16 318
11142.16 288
11143.16 295
11144.15 284
11145.15 322
11146.15 291
11147.14 294
11148.14 324
11149.14 302
11150.14 298
11151.13 278
11152.13 290
11153.13 304
11154.13 264
11155.12 280
11156.12 279
11157.12 238
11158.12 246
11159.11 290
11160.11 294
11161.11 292
11162.11 279
11163.10 281
11164.10 273
11165.10 280
11166.10 304
11167.10 296
11168.09 272
11169.09 282
11170.09 276
11171.09 318
11172.09 268
11173.08 258
11174.08 254
11175.08 265
11176.08 263
11177.08 265
11178.08 264
11179.08 234
11180.07 284
11181.07 288
11182.07 270
11183.07 261
11184.07 227
11185.07 247
11186.07 246
11187.06 266
11188.06 264
11189.06 254
11190.06 250
11191.06 237
11192.06 268
11193.06 298
11194.06 273
11195.06 275
11196.06 282
11197.06 257
11198.06 298
11199.05 267
11200.05 280
11201.05 257
11202.05 269
11203.05 259
11204.05 267
11205.05 269
11206.05 248
11207.05 266
11208.05 258
11209.05 245
11210.05 282
11211.05 290
11212.05 246
11213.05 267
11214.05 288
11215.05 303
11216.05 263
11217.05 262
11218.05 269
11219.05 271
11220.05 252
11221.05 248
11222.05 242
11223.05 237
11224.05 251
11225.06 238
11226.06 255
11227.06 221
11228.06 227
11229.06 268
11230.06 273
11231.06 255
11232.06 255
11233.06 247
11234.06 285
11235.06 278
11236.06 210
11237.07 247
11238.07 263
11239.07 275
11240.07 244
11241.07 275
11242.07 258
11243.07 246
11244.07 234
11245.08 241
11246.08 231
11247.08 257
11248.08 235
11249.08 263
11250.08 219
11251.09 253
11252.09 275
11253.09 290
11254.09 275
11255.09 247
11256.10 256
11257.10 276
11258.10 251
11259.10 255
11260.10 255
11261.11 239
11262.11 260
11263.11 265
11264.11 218
11265.11 224
11266.12 245
11267.12 252
11268.12 249
11269.12 260
11270.13 248
11271.13 289
11272.13 240
11273.14 253
11274.14 240
11275.14 248
11276.14 261
11277.15 259
11278.15 275
11279.15 294
11280.16 265
11281.16 268
11282.16 248
11283.17 290
11284.17 272
11285.17 284
11286.17 264
11287.18 258
11288.18 245
11289.18 249
11290.19 248
11291.19 258
11292.20 267
11293.20 258
11294.20 297
11295.21 242
11296.21 276
11297.21 264
11298.22 253
11299.22 235
11300.23 241
11301.23 254
11302.23 254
11303.24 271
11304.24 271
11305.25 264
11306.25 246
11307.25 275
11308.26 274
11309.26 275
11310.27 261
11311.27 272
11312.28 302
11313.28 286
11314.29 243
11315.29 258
11316.29 294
11317.30 258
11318.30 264
11319.31 250
11320.31 247
11321.32 256
11322.32 286
11323.33 263
11324.33 276
11325.34 275
11326.34 246
11327.35 276
11328.35 275
11329.36 299
11330.36 278
11331.37 265
11332.38 246
11333.38 259
11334.39 231
11335.39 250
11336.40 264
11337.40 307
11338.41 262
11339.41 282
11340.42 274
11341.43 294
11342.43 292
11343.44 264
11344.44 292
11345.45 274
11346.46 286
11347.46 245
11348.47 274
11349.47 271
11350.48 272
11351.49 252
11352.49 279
11353.50 287
11354.50 252
11355.51 249
11356.52 270
11357.52 223
11358.53 253
11359.54 245
11360.54 256
11361.55 236
11362.56 230
11363.56 245
11364.57 226
11365.58 264
11366.58 237
11367.59 247
11368.60 269
11369.61 277
11370.61 260
11371.62 224
11372.63 274
11373.63 249
11374.64 255
11375.65 243
11376.66 255
11377.66 238
11378.67 253
11379.68 259
11380.69 226
11381.69 255
11382.70 277
11383.71 231
11384.72 238
11385.72 215
11386.73 232
11387.74 276
11388.75 284
11389.76 266
11390.76 264
11391.77 258
11392.78 235
11393.79 243
11394.80 233
11395.80 229
11396.81 238
11397.82 233
11398.83 227
11399.84 247
11400.85 222
11401.85 237
11402.86 245
11403.87 243
11404.88 225
11405.89 224
11406.90 238
11407.91 238
11408.91 200
11409.92 204
11410.93 236
11411.94 224
11412.95 260
11413.96 259
11414.97 241
11415.98 242
11416.99 240
11418.00 264
11419.00 261
11420.01 227
11421.02 220
11422.03 209
11423.04 202
11424.05 204
11425.06 223
11426.07 195
11427.08 251
11428.09 238
11429.10 203
11430.11 190
11431.12 248
11432.13 220
11433.14 212
11434.15 227
11435.16 246
11436.17 226
11437.18 241
11438.19 196
11439.20 206
11440.21 222
11441.22 261
11442.23 233
11443.24 233
11444.25 189
11445.26 243
11446.27 241
11447.28 245
11448.29 260
11449.30 241
11450.31 241
11451.32 258
11452.33 236
11453.34 230
11454.36 229
11455.37 269
11456.38 275
11457.39 224
11458.40 213
11459.41 210
11460.42 216
11461.43 235
11462.44 227
11463.45 219
11464.47 252
11465.48 267
11466.49 254
11467.50 243
11468.51 230
11469.52 207
11470.53 250
11471.55 238
11472.56 201
11473.57 227
11474.58 271
11475.59 263
11476.60 223
11477.62 223
11478.63 234
11479.64 225
11480.65 202
11481.66 231
11482.68 221
11483.69 246
11484.70 268
11485.71 278
11486.72 276
11487.74 220
11488.75 268
11489.76 235
11490.77 260
11491.79 250
11492.80 236
11493.81 217
11494.82 236
11495.84 239
11496.85 248
11497.86 257
11498.87 267
11499.89 224
11500.90 241
11501.91 233
11502.93 227
11503.94 228
11504.95 239
11505.96 245
11506.98 202
11507.99 231
11509.00 246
11510.02 228
11511.03 245
11512.04 200
11513.06 217
11514.07 240
11515.08 247
11516.10 264
11517.11 230
11518.13 214
11519.14 238
11520.15 246
11521.17 202
11522.18 203
11523.19 256
11524.21 248
11525.22 253
11526.24 216
11527.25 212
11528.26 262
11529.28 249
11530.29 257
11531.31 252
11532.32 226
11533.33 238
11534.35 236
11535.36 229
11536.38 255
11537.39 243
11538.41 253
11539.42 283
11540.44 239
11541.45 241
11542.47 217
11543.48 259
11544.49 269
11545.51 232
11546.52 228
11547.54 255
11548.55 265
11549.57 246
11550.58 243
11551.60 250
11552.61 277
11553.63 249
11554.64 263
11555.66 268
11556.68 255
11557.69 240
11558.71 258
11559.72 240
11560.74 242
11561.75 269
11562.77 264
11563.78 273
11564.80 289
11565.82 254
11566.83 297
11567.85 295
11568.86 243
11569.88 272
11570.89 262
11571.91 280
11572.93 272
11573.94 279
11574.96 259
11575.97 278
11576.99 279
11578.01 271
11579.02 252
11580.04 314
11581.06 277
11582.07 300
11583.09 299
11584.11 302
11585.12 301
11586.14 313
11587.16 295
11588.17 298
11589.19 315
11590.21 308
11591.22 346
11592.24 310
11593.26 355
11594.27 326
11595.29 381
11596.31 397
11597.32 478
11598.34 486
11599.36 521
11600.38 593
11601.39 566
11602.41 535
11603.43 531
11604.45 481
11605.46 432
11606.48 430
11607.50 394
11608.52 354
11609.53 295
11610.55 334
11611.57 329
11612.59 317
11613.60 291
11614.62 279
11615.64 293
11616.66 286
11617.68 306
11618.69 275
11619.71 264
11620.73 268
11621.75 310
11622.77 267
11623.78 280
11624.80 289
11625.82 290
11626.84 250
11627.86 272
11628.88 312
11629.90 251
11630.91 241
11631.93 253
11632.95 252
11633.97 239
11634.99 246
11636.01 254
11637.03 253
11638.05 253
11639.06 249
11640.08 263
11641.10 270
11642.12 270
11643.14 273
11644.16 284
11645.18 289
11646.20 267
11647.22 258
11648.24 253
11649.26 262
11650.28 264
11651.30 251
11652.31 259
11653.33 272
11654.35 256
11655.37 281
11656.39 244
11657.41 222
11658.43 237
11659.45 249
11660.47 252
11661.49 254
11662.51 222
11663.53 215
11664.55 212
11665.57 216
11666.59 233
11667.61 249
11668.63 231
11669.65 259
11670.67 244
11671.69 253
11672.71 276
11673.73 259
11674.76 275
11675.78 266
11676.80 246
11677.82 239
11678.84 240
11679.86 277
11680.88 261
11681.90 254
11682.92 249
11683.94 242
11684.96 274
11685.98 211
11687.00 255
11688.03 286
11689.05 269
11690.07 273
11691.09 273
11692.11 225
11693.13 250
11694.15 271
11695.17 230
11696.20 222
11697.22 260
11698.24 274
11699.26 269
11700.28 243
11701.30 263
11702.33 271
11703.35 271
11704.37 295
11705.39 282
11706.41 262
11707.44 244
11708.46 282
11709.48 227
11710.50 220
11711.52 256
11712.55 232
11713.57 209
11714.59 210
11715.61 213
11716.63 237
11717.66 239
11718.68 261
11719.70 230
11720.72 175
11721.75 201
11722.77 223
11723.79 227
11724.82 226
11725.84 248
11726.86 248
11727.88 232
11728.91 202
11729.93 205
11730.95 235
11731.98 223
11733.00 230
11734.02 208
11735.04 219
11736.07 193
11737.09 212
11738.11 244
11739.14 204
11740.16 211
11741.18 233
11742.21 286
11743.23 253
11744.25 218
11745.28 209
11746.30 235
11747.33 227
11748.35 214
11749.37 215
11750.40 225
11751.42 254
11752.44 255
11753.47 208
11754.49 218
11755.52 227
11756.54 233
11757.57 227
11758.59 225
11759.61 250
11760.64 236
11761.66 218
11762.69 225
11763.71 221
11764.74 243
11765.76 232
11766.78 208
11767.81 224
11768.83 232
11769.86 243
11770.88 224
11771.91 228
11772.93 232
11773.96 220
11774.98 212
11776.01 244
11777.03 264
11778.06 201
11779.08 252
11780.11 247
11781.13 233
11782.16 230
11783.18 237
11784.21 256
11785.23 262
11786.26 235
11787.28 233
11788.31 237
11789.34 214
11790.36 230
11791.39 228
11792.41 278
11793.44 216
11794.46 223
11795.49 238
11796.52 248
11797.54 217
11798.57 220
11799.59 236
11800.62 222
11801.65 194
11802.67 223
11803.70 236
11804.72 243
11805.75 230
11806.78 229
11807.80 266
11808.83 229
11809.86 253
11810.88 291
11811.91 220
11812.93 215
11813.96 229
11814.99 259
11816.01 232
11817.04 242
11818.07 215
11819.10 242
11820.12 245
11821.15 224
11822.18 255
11823.20 262
11824.23 271
11825.26 270
11826.28 254
11827.31 274
11828.34 262
11829.37 257
11830.39 270
11831.42 275
11832.45 256
11833.48 268
11834.50 246
11835.53 242
11836.56 228
11837.59 285
11838.61 278
11839.64 235
11840.67 242
11841.70 272
11842.72 244
11843.75 245
11844.78 226
11845.81 220
11846.84 224
11847.86 235
11848.89 260
11849.92 263
11850.95 263
11851.98 265
11853.01 273
11854.03 264
11855.06 262
11856.09 258
11857.12 251
11858.15 284
11859.18 222
11860.20 241
11861.23 263
11862.26 269
11863.29 252
11864.32 250
11865.35 268
11866.38 269
11867.41 256
11868.44 262
11869.46 210
11870.49 221
11871.52 239
11872.55 290
11873.58 249
11874.61 214
11875.64 256
11876.67 261
11877.70 251
11878.73 230
11879.76 252
11880.79 249
11881.82 255
11882.85 266
11883.88 293
11884.91 299
11885.93 253
11886.96 255
11887.99 272
11889.02 250
11890.05 229
11891.08 252
11892.11 235
11893.14 284
11894.17 267
11895.20 289
11896.23 273
11897.26 282
11898.30 296
11899.33 287
11900.36 310
11901.39 309
11902.42 289
11903.45 332
11904.48 312
11905.51 261
11906.54 284
11907.57 282
11908.60 290
11909.63 262
11910.66 273
11911.69 310
11912.72 276
11913.75 311
11914.79 296
11915.82 266
11916.85 267
11917.88 293
11918.91 312
11919.94 265
11920.97 260
11922.00 273
11923.04 270
11924.07 267
11925.10 303
11926.13 310
11927.16 283
11928.19 287
11929.22 310
11930.26 339
11931.29 417
11932.32 370
11933.35 446
11934.38 460
11935.41 388
11936.45 394
11937.48 362
11938.51 334
11939.54 275
11940.58 313
11941.61 294
11942.64 289
11943.67 304
11944.70 281
11945.74 285
11946.77 246
11947.80 253
11948.83 253
11949.87 260
11950.90 239
11951.93 269
11952.96 281
11954.00 245
11955.03 239
11956.06 272
11957.09 299
11958.13 261
11959.16 242
11960.19 292
11961.23 249
11962.26 294
11963.29 253
11964.33 269
11965.36 264
11966.39 252
11967.43 271
11968.46 289
11969.49 282
11970.53 257
11971.56 269
11972.59 277
11973.63 243
11974.66 239
11975.69 271
11976.73 243
11977.76 233
11978.79 247
11979.83 286
11980.86 275
11981.90 238
11982.93 255
11983.96 255
11985.00 245
11986.03 254
11987.07 254
11988.10 273
11989.13 256
11990.17 254
11991.20 273
11992.24 267
11993.27 277
11994.31 259
11995.34 271
11996.38 292
11997.41 264
11998.44 238
11999.48 286
12000.51 300
12001.55 259
12002.58 282
12003.62 255
12004.65 253
12005.69 250
12006.72 279
12007.76 259
12008.79 263
12009.83 287
12010.86 313
12011.90 305
12012.93 271
12013.97 291
12015.00 274
12016.04 315
12017.08 290
12018.11 295
12019.15 252
12020.18 269
12021.22 307
12022.25 273
12023.29 232
12024.32 236
12025.36 278
12026.40 295
12027.43 229
12028.47 231
12029.50 266
12030.54 301
12031.58 258
12032.61 264
12033.65 289
12034.68 277
12035.72 294
12036.76 266
12037.79 270
12038.83 229
12039.87 258
12040.90 295
12041.94 310
12042.98 326
12044.01 267
12045.05 263
12046.09 282
12047.12 272
12048.16 269
12049.20 299
12050.23 293
12051.27 275
12052.31 275
12053.34 285
12054.38 294
12055.42 284
12056.45 264
12057.49 255
12058.53 259
12059.57 287
12060.60 289
12061.64 295
12062.68 253
12063.72 259
12064.75 300
12065.79 280
12066.83 275
12067.87 285
12068.90 311
12069.94 275
12070.98 257
12072.02 280
12073.06 280
12074.09 276
12075.13 293
12076.17 281
12077.21 264
12078.24 291
12079.28 279
12080.32 312
12081.36 276
12082.40 302
12083.44 317
12084.47 291
12085.51 284
12086.55 319
12087.59 322
12088.63 273
12089.67 282
12090.71 297
12091.74 308
12092.78 280
12093.82 302
12094.86 275
12095.90 301
12096.94 297
12097.98 332
12099.02 337
12100.05 324
12101.09 302
12102.13 380
12103.17 372
12104.21 367
12105.25 360
12106.29 367
12107.33 366
12108.37 370
12109.41 358
12110.45 289
12111.49 307
12112.53 280
12113.57 308
12114.61 259
12115.65 267
12116.69 302
12117.72 290
12118.76 250
12119.80 250
12120.84 271
12121.88 277
12122.92 268
12123.96 275
12125.00 283
12126.04 283
12127.08 281
12128.12 232
12129.17 250
12130.21 245
12131.25 276
12132.29 271
12133.33 279
12134.37 291
12135.41 277
12136.45 233
12137.49 284
12138.53 245
12139.57 272
12140.61 277
12141.65 271
12142.69 280
12143.73 248
12144.77 278
12145.82 253
12146.86 259
12147.90 227
12148.94 226
12149.98 220
12151.02 256
12152.06 241
12153.10 278
12154.15 256
12155.19 243
12156.23 229
12157.27 263
12158.31 299
12159.35 236
12160.39 252
12161.44 234
12162.48 238
12163.52 253
12164.56 269
12165.60 244
12166.64 226
12167.69 216
12168.73 241
12169.77 268
12170.81 244
12171.85 241
12172.90 245
12173.94 247
12174.98 259
12176.02 281
12177.07 243
12178.11 239
12179.15 270
12180.19 278
12181.24 247
12182.28 251
12183.32 255
12184.36 266
12185.41 266
12186.45 238
12187.49 243
12188.53 264
12189.58 254
12190.62 259
12191.66 268
12192.71 255
12193.75 249
12194.79 245
12195.84 253
12196.88 235
12197.92 245
12198.97 262
12200.01 246
12201.05 218
12202.10 263
12203.14 272
12204.18 260
12205.23 247
12206.27 225
12207.31 237
12208.36 264
12209.40 245
12210.44 247
12211.49 263
12212.53 273
12213.58 274
12214.62 272
12215.66 276
12216.71 231
12217.75 272
12218.80 267
12219.84 277
12220.88 237
12221.93 253
12222.97 254
12224.02 261
12225.06 253
12226.11 253
12227.15 271
12228.19 302
12229.24 290
12230.28 255
12231.33 298
12232.37 296
12233.42 286
12234.46 280
12235.51 267
12236.55 236
12237.60 239
12238.64 229
12239.69 243
12240.73 255
12241.78 250
12242.82 264
12243.87 220
12244.91 229
12245.96 232
12247.00 283
12248.05 222
12249.09 227
12250.14 227
12251.19 233
12252.23 250
12253.28 259
12254.32 245
12255.37 237
12256.41 227
12257.46 245
12258.51 253
12259.55 263
12260.60 256
12261.64 231
12262.69 238
12263.74 231
12264.78 242
12265.83 217
12266.87 258
12267.92 248
12268.97 245
12270.01 220
12271.06 224
12272.11 201
12273.15 213
12274.20 235
12275.24 213
12276.29 230
12277.34 202
12278.38 216
12279.43 232
12280.48 232
12281.52 212
12282.57 250
12283.62 245
12284.67 255
12285.71 258
12286.76 233
12287.81 210
12288.85 197
12289.90 228
12290.95 238
12292.00 231
12293.04 219
12294.09 247
12295.14 208
12296.18 245
12297.23 231
12298.28 240
12299.33 195
12300.38 215
12301.42 186
12302.47 193
12303.52 208
12304.57 209
12305.61 204
12306.66 213
12307.71 215
12308.76 214
12309.81 224
12310.85 221
12311.90 212
12312.95 219
12314.00 233
12315.05 222
12316.09 234
12317.14 206
12318.19 231
12319.24 228
12320.29 195
12321.34 208
12322.39 210
12323.43 241
12324.48 219
12325.53 219
12326.58 218
12327.63 233
12328.68 210
12329.73 214
12330.78 231
12331.82 223
12332.87 234
12333.92 174
12334.97 218
12336.02 216
12337.07 222
12338.12 214
12339.17 214
12340.22 209
12341.27 234
12342.32 205
12343.37 205
12344.42 216
12345.46 206
12346.51 215
12347.56 222
12348.61 198
12349.66 243
12350.71 220
12351.76 226
12352.81 210
12353.86 211
12354.91 209
12355.96 205
12357.01 201
12358.06 216
12359.11 226
12360.16 204
12361.21 223
12362.26 195
12363.31 200
12364.36 237
12365.41 251
12366.47 234
12367.52 219
12368.57 211
12369.62 244
12370.67 238
12371.72 216
12372.77 222
12373.82 216
12374.87 228
12375.92 253
12376.97 202
12378.02 228
12379.07 258
12380.12 228
12381.18 224
12382.23 203
12383.28 221
12384.33 212
12385.38 229
12386.43 198
12387.48 192
12388.53 211
12389.59 228
12390.64 243
12391.69 244
12392.74 200
12393.79 236
12394.84 262
12395.90 230
12396.95 193
12398.00 226
12399.05 223
12400.10 206
12401.15 192
12402.21 205
12403.26 213
12404.31 232
12405.36 221
12406.41 222
12407.47 211
12408.52 237
12409.57 219
12410.62 246
12411.68 215
12412.73 249
12413.78 224
12414.83 230
12415.89 231
12416.94 236
12417.99 233
12419.04 254
12420.10 244
12421.15 237
12422.20 225
12423.26 245
12424.31 229
12425.36 213
12426.41 249
12427.47 227
12428.52 221
12429.57 222
12430.63 229
12431.68 237
12432.73 206
12433.79 205
12434.84 253
12435.89 210
12436.95 231
12438.00 215
12439.05 243
12440.11 231
12441.16 212
12442.21 218
12443.27 249
12444.32 253
12445.38 184
12446.43 229
12447.48 236
12448.54 238
12449.59 232
12450.65 233
12451.70 239
12452.75 230
12453.81 209
12454.86 200
12455.92 212
12456.97 212
12458.02 207
12459.08 218
12460.13 254
12461.19 220
12462.24 245
12463.30 220
12464.35 237
12465.41 267
12466.46 259
12467.52 262
12468.57 246
12469.63 236
12470.68 232
12471.74 225
12472.79 222
12473.85 243
12474.90 241
12475.96 219
12477.01 255
12478.07 251
12479.12 252
12480.18 286
12481.23 236
12482.29 254
12483.34 226
12484.40 272
12485.45 247
12486.51 269
12487.56 265
12488.62 255
12489.68 277
12490.73 309
12491.79 328
12492.84 338
12493.90 348
12494.95 382
12496.01 414
12497.07 425
12498.12 419
12499.18 412
12500.23 379
12501.29 381
12502.35 373
12503.40 368
12504.46 273
12505.52 266
12506.57 264
12507.63 240
12508.69 218
12509.74 226
12510.80 232
12511.86 251
12512.91 256
12513.97 241
12515.03 242
12516.08 270
12517.14 232
12518.20 248
12519.25 252
12520.31 256
12521.37 258
12522.42 227
12523.48 233
12524.54 234
12525.60 230
12526.65 241
12527.71 236
12528.77 218
12529.82 257
12530.88 255
12531.94 245
12533.00 249
12534.05 248
12535.11 211
12536.17 255
12537.23 248
12538.29 221
12539.34 230
12540.40 242
12541.46 216
12542.52 187
12543.57 231
12544.63 227
12545.69 245
12546.75 218
12547.81 218
12548.87 253
12549.92 254
12550.98 212
12552.04 218
12553.10 236
12554.16 231
12555.22 260
12556.27 237
12557.33 249
12558.39 227
12559.45 224
12560.51 263
12561.57 266
12562.63 248
12563.68 243
12564.74 242
12565.80 234
12566.86 239
12567.92 241
12568.98 256
12570.04 250
12571.10 279
12572.16 283
12573.22 283
12574.28 283
12575.33 336
12576.39 318
12577.45 284
12578.51 314
12579.57 324
12580.63 295
12581.69 284
12582.75 247
12583.81 272
12584.87 262
12585.93 245
12586.99 273
12588.05 283
12589.11 243
12590.17 240
12591.23 288
12592.29 272
12593.35 249
12594.41 250
12595.47 277
12596.53 235
12597.59 239
12598.65 220
12599.71 263
12600.77 262
12601.83 240
12602.89 209
12603.95 226
12605.01 244
12606.07 234
12607.13 227
12608.20 236
12609.26 271
12610.32 277
12611.38 233
12612.44 246
12613.50 217
12614.56 236
12615.62 275
12616.68 228
12617.74 240
12618.81 227
12619.87 230
12620.93 224
12621.99 244
12623.05 224
12624.11 235
12625.17 237
12626.23 258
12627.30 219
12628.36 244
12629.42 245
12630.48 217
12631.54 222
12632.60 228
12633.67 232
12634.73 230
12635.79 200
12636.85 215
12637.91 232
12638.98 237
12640.04 226
12641.10 185
12642.16 232
12643.22 236
12644.29 233
12645.35 228
12646.41 266
12647.47 283
12648.54 243
12649.60 238
12650.66 246
12651.72 216
12652.79 239
12653.85 278
12654.91 250
12655.97 243
12657.04 230
12658.10 210
12659.16 264
12660.22 258
12661.29 226
12662.35 221
12663.41 255
12664.48 238
12665.54 250
12666.60 274
12667.67 273
12668.73 235
12669.79 246
12670.86 246
12671.92 254
12672.98 265
12674.05 239
12675.11 233
12676.17 243
12677.24 252
12678.30 230
12679.36 244
12680.43 245
12681.49 230
12682.56 227
12683.62 226
12684.68 266
12685.75 264
12686.81 274
12687.88 273
12688.94 240
12690.00 231
12691.07 254
12692.13 276
12693.20 249
12694.26 234
12695.33 265
12696.39 241
12697.45 245
12698.52 291
12699.58 293
12700.65 266
12701.71 263
12702.78 259
12703.84 277
12704.91 274
12705.97 256
12707.04 282
12708.10 340
12709.17 271
12710.23 226
12711.30 241
12712.36 285
12713.43 288
12714.49 271
12715.56 260
12716.62 256
12717.69 245
12718.75 260
12719.82 227
12720.88 243
12721.95 253
12723.02 230
12724.08 244
12725.15 256
12726.21 236
12727.28 254
12728.34 286
12729.41 224
12730.48 261
12731.54 267
12732.61 271
12733.67 248
12734.74 287
12735.81 283
12736.87 257
12737.94 242
12739.00 247
12740.07 261
12741.14 273
12742.20 234
12743.27 223
12744.34 198
12745.40 206
12746.47 253
12747.54 229
12748.60 244
12749.67 226
12750.74 221
12751.80 243
12752.87 245
12753.94 225
12755.00 229
12756.07 226
12757.14 237
12758.20 210
12759.27 230
12760.34 231
12761.40 222
12762.47 237
12763.54 227
12764.61 219
12765.67 201
12766.74 258
12767.81 219
12768.88 242
12769.94 231
12771.01 267
12772.08 232
12773.15 233
12774.21 222
12775.28 217
12776.35 233
12777.42 221
12778.49 218
12779.55 226
12780.62 205
12781.69 225
12782.76 201
12783.83 183
12784.89 209
12785.96 237
12787.03 245
12788.10 211
12789.17 223
12790.23 249
12791.30 243
12792.37 218
12793.44 207
12794.51 225
12795.58 222
12796.65 202
12797.71 210
12798.78 222
12799.85 222
12800.92 252
12801.99 203
12803.06 207
12804.13 199
12805.20 236
12806.27 225
12807.33 236
12808.40 215
12809.47 206
12810.54 224
12811.61 214
12812.68 211
12813.75 181
12814.82 201
12815.89 220
12816.96 208
12818.03 231
12819.10 232
12820.17 227
12821.24 217
12822.31 213
12823.38 246
12824.45 235
12825.52 222
12826.59 216
12827.66 200
12828.73 193
12829.80 180
12830.87 228
12831.94 207
12833.01 178
12834.08 196
12835.15 207
12836.22 176
12837.29 211
12838.36 207
12839.43 217
12840.50 195
12841.57 185
12842.64 176
12843.71 189
12844.78 209
12845.85 170
12846.92 218
12847.99 212
12849.06 197
12850.13 199
12851.21 214
12852.28 204
12853.35 179
12854.42 194
12855.49 169
12856.56 205
12857.63 190
12858.70 215
12859.77 195
12860.85 198
12861.92 169
12862.99 223
12864.06 197
12865.13 159
12866.20 177
12867.27 228
12868.35 217
12869.42 186
12870.49 205
12871.56 207
12872.63 218
12873.71 181
12874.78 188
12875.85 186
12876.92 201
12877.99 193
12879.07 189
12880.14 158
12881.21 171
12882.28 155
12883.35 186
12884.43 189
12885.50 173
12886.57 190
12887.64 194
12888.72 183
12889.79 171
12890.86 205
12891.93 192
12893.01 197
12894.08 205
12895.15 248
12896.22 169
12897.30 192
12898.37 213
12899.44 184
12900.52 177
12901.59 190
12902.66 180
12903.74 202
12904.81 191
12905.88 194
12906.96 213
12908.03 224
12909.10 194
12910.18 186
12911.25 172
12912.32 193
12913.40 194
12914.47 167
12915.54 207
12916.62 197
12917.69 172
12918.76 188
12919.84 204
12920.91 185
12921.99 175
12923.06 211
12924.13 204
12925.21 224
12926.28 201
12927.36 180
12928.43 182
12929.50 206
12930.58 198
12931.65 212
12932.73 178
12933.80 183
12934.88 202
12935.95 200
12937.02 210
12938.10 189
12939.17 181
12940.25 192
12941.32 192
12942.40 212
12943.47 200
12944.55 167
12945.62 193
12946.70 187
12947.77 193
12948.85 194
12949.92 215
12951.00 200
12952.07 201
12953.15 210
12954.22 166
12955.30 183
12956.37 180
12957.45 175
12958.52 162
12959.60 186
12960.68 168
12961.75 186
12962.83 203
12963.90 177
12964.98 194
12966.05 206
12967.13 204
12968.20 205
12969.28 190
12970.36 186
12971.43 204
12972.51 166
12973.58 160
12974.66 196
12975.74 234
12976.81 183
12977.89 178
12978.97 173
12980.04 179
12981.12 194
12982.19 199
12983.27 171
12984.35 185
12985.42 202
12986.50 198
12987.58 179
12988.65 163
12989.73 195
12990.81 187
12991.88 195
12992.96 178
12994.04 179
12995.11 196
12996.19 206
12997.27 179
12998.35 172
12999.42 186
13000.50 184
13001.58 196
13002.65 194
13003.73 189
13004.81 176
13005.89 201
13006.96 183
13008.04 213
13009.12 185
13010.20 186
13011.27 181
13012.35 185
13013.43 164
13014.51 164
13015.58 179
13016.66 208
13017.74 209
13018.82 182
13019.90 173
13020.97 209
13022.05 196
13023.13 179
13024.21 172
13025.29 186
13026.37 196
13027.44 180
13028.52 204
13029.60 199
13030.68 230
13031.76 200
13032.84 197
13033.91 200
13034.99 214
13036.07 210
13037.15 218
13038.23 193
13039.31 172
13040.39 210
13041.46 202
13042.54 187
13043.62 190
13044.70 198
13045.78 201
13046.86 202
13047.94 214
13049.02 203
13050.10 199
13051.18 203
13052.26 206
13053.34 218
13054.41 246
13055.49 193
13056.57 210
13057.65 240
13058.73 206
13059.81 214
13060.89 207
13061.97 187
13063.05 235
13064.13 184
13065.21 196
13066.29 204
13067.37 223
13068.45 202
13069.53 191
13070.61 227
13071.69 191
13072.77 201
13073.85 194
13074.93 198
13076.01 178
13077.09 195
13078.17 178
13079.25 188
13080.33 203
13081.41 190
13082.49 193
13083.58 221
13084.66 192
13085.74 202
13086.82 240
13087.90 209
13088.98 201
13090.06 206
13091.14 184
13092.22 181
13093.30 177
13094.38 194
13095.46 184
13096.55 157
13097.63 213
13098.71 212
13099.79 203
13100.87 186
13101.95 189
13103.03 178
13104.12 175
13105.20 199
13106.28 181
13107.36 178
13108.44 194
13109.52 173
13110.60 193
13111.69 166
13112.77 181
13113.85 182
13114.93 180
13116.01 183
13117.10 191
13118.18 183
13119.26 165
13120.34 171
13121.42 192
13122.51 184
13123.59 192
13124.67 178
13125.75 191
13126.84 149
13127.92 183
13129.00 152
13130.08 201
13131.17 176
13132.25 190
13133.33 187
13134.41 195
13135.50 178
13136.58 184
13137.66 193
13138.75 185
13139.83 205
13140.91 177
13141.99 178
13143.08 174
13144.16 187
13145.24 173
13146.33 185
13147.41 182
13148.49 180
13149.58 155
13150.66 170
13151.74 180
13152.83 193
13153.91 186
13154.99 197
13156.08 184
13157.16 173
13158.25 220
13159.33 194
13160.41 190
13161.50 170
13162.58 197
13163.66 170
13164.75 198
13165.83 165
13166.92 211
13168.00 178
13169.08 165
13170.17 196
13171.25 195
13172.34 175
13173.42 196
13174.51 189
13175.59 212
13176.67 195
13177.76 185
13178.84 188
13179.93 188
13181.01 173
13182.10 174
13183.18 187
13184.27 210
13185.35 198
13186.44 187
13187.52 180
13188.61 198
13189.69 193
13190.78 207
13191.86 253
13192.95 223
13194.03 198
13195.12 190
13196.20 195
13197.29 196
13198.37 167
13199.46 192
13200.54 189
13201.63 177
13202.72 159
13203.80 172
13204.89 188
13205.97 177
13207.06 207
13208.14 182
13209.23 182
13210.32 183
13211.40 195
13212.49 178
13213.57 192
13214.66 183
13215.75 166
13216.83 201
13217.92 202
13219.00 173
13220.09 174
13221.18 181
13222.26 166
13223.35 171
13224.44 182
13225.52 177
13226.61 183
13227.70 183
13228.78 176
13229.87 201
13230.96 195
13232.04 199
13233.13 208
13234.22 190
13235.30 211
13236.39 194
13237.48 172
13238.56 197
13239.65 187
13240.74 193
13241.82 172
13242.91 188
13244.00 171
13245.09 171
13246.17 194
13247.26 174
13248.35 159
13249.44 184
13250.52 195
13251.61 188
13252.70 178
13253.79 205
13254.87 184
13255.96 209
13257.05 183
13258.14 220
13259.23 244
13260.31 197
13261.40 183
13262.49 187
13263.58 181
13264.67 180
13265.75 200
13266.84 180
13267.93 189
13269.02 201
13270.11 213
13271.19 203
13272.28 200
13273.37 196
13274.46 194
13275.55 209
13276.64 185
13277.73 177
13278.81 206
13279.90 194
13280.99 201
13282.08 190
13283.17 198
13284.26 246
13285.35 229
13286.44 203
13287.53 205
13288.61 213
13289.70 216
13290.79 203
13291.88 197
13292.97 222
13294.06 213
13295.15 228
13296.24 216
13297.33 194
13298.42 224
13299.51 258
13300.60 207
13301.69 227
13302.78 218
13303.87 237
13304.96 230
13306.05 215
13307.14 210
13308.23 233
13309.32 207
13310.41 211
13311.50 226
13312.59 248
13313.68 246
13314.77 216
13315.86 246
13316.95 224
13318.04 224
13319.13 225
13320.22 226
13321.31 239
13322.40 188
13323.49 225
13324.58 241
13325.67 204
13326.76 229
13327.85 238
13328.94 238
13330.03 224
13331.12 187
13332.21 223
13333.31 217
13334.40 211
13335.49 235
13336.58 224
13337.67 240
13338.76 245
13339.85 241
13340.94 251
13342.03 219
13343.13 228
13344.22 243
13345.31 224
13346.40 238
13347.49 231
13348.58 255
13349.67 269
13350.77 226
13351.86 237
13352.95 252
13354.04 247
13355.13 202
13356.22 249
13357.32 249
13358.41 242
13359.50 231
13360.59 258
13361.68 237
13362.78 210
13363.87 237
13364.96 279
13366.05 277
13367.15 241
13368.24 267
13369.33 277
13370.42 303
13371.52 282
13372.61 274
13373.70 273
13374.79 266
13375.89 248
13376.98 239
13378.07 279
13379.16 289
13380.26 240
13381.35 247
13382.44 277
13383.54 239
13384.63 187
13385.72 225
13386.82 226
13387.91 227
13389.00 249
13390.09 238
13391.19 207
13392.28 212
13393.37 238
13394.47 241
13395.56 214
13396.66 208
13397.75 221
13398.84 221
13399.94 228
13401.03 210
13402.12 234
13403.22 235
13404.31 182
13405.40 228
13406.50 234
13407.59 233
13408.69 217
13409.78 258
13410.88 218
13411.97 199
13413.06 208
13414.16 230
13415.25 237
13416.35 221
13417.44 229
13418.53 247
13419.63 223
13420.72 209
13421.82 225
13422.91 226
13424.01 228
13425.10 227
13426.20 220
13427.29 218
13428.39 220
13429.48 230
13430.58 226
13431.67 245
13432.77 216
13433.86 244
13434.96 240
13436.05 232
13437.15 208
13438.24 217
13439.34 244
13440.43 247
13441.53 245
13442.62 211
13443.72 228
13444.81 232
13445.91 241
13447.01 247
13448.10 245
13449.20 232
13450.29 253
13451.39 221
13452.48 256
13453.58 258
13454.68 235
13455.77 234
13456.87 250
13457.96 219
13459.06 205
13460.16 235
13461.25 257
13462.35 261
13463.44 242
13464.54 253
13465.64 224
13466.73 284
13467.83 287
13468.93 258
13470.02 215
13471.12 245
13472.22 238
13473.31 231
13474.41 220
13475.51 274
13476.60 273
13477.70 238
13478.80 238
13479.89 234
13480.99 238
13482.09 258
13483.18 311
13484.28 310
13485.38 232
13486.48 249
13487.57 288
13488.67 267
13489.77 286
13490.87 252
13491.96 287
13493.06 295
13494.16 258
13495.26 263
13496.35 260
13497.45 309
13498.55 300
13499.65 291
13500.74 313
13501.84 286
13502.94 295
13504.04 333
13505.14 291
13506.23 276
13507.33 276
13508.43 289
13509.53 309
13510.63 284
13511.72 280
13512.82 265
13513.92 255
13515.02 238
13516.12 261
13517.22 241
13518.31 254
13519.41 257
13520.51 236
13521.61 210
13522.71 216
13523.81 227
13524.91 212
13526.01 205
13527.10 210
13528.20 219
13529.30 240
13530.40 234
13531.50 218
13532.60 226
13533.70 225
13534.80 234
13535.90 214
13537.00 208
13538.09 237
13539.19 254
13540.29 237
13541.39 268
13542.49 209
13543.59 233
13544.69 243
13545.79 221
13546.89 218
13547.99 197
13549.09 218
13550.19 235
13551.29 246
13552.39 216
13553.49 192
13554.59 237
13555.69 256
13556.79 232
13557.89 241
13558.99 207
13560.09 207
13561.19 231
13562.29 228
13563.39 212
13564.49 222
13565.59 215
13566.69 202
13567.79 212
13568.89 205
13569.99 221
13571.09 228
13572.20 227
13573.30 219
13574.40 220
13575.50 200
13576.60 238
13577.70 209
13578.80 212
13579.90 186
13581.00 215
13582.10 193
13583.20 203
13584.31 233
13585.41 201
13586.51 235
13587.61 202
13588.71 228
13589.81 217
13590.91 256
13592.02 219
13593.12 195
13594.22 229
13595.32 232
13596.42 193
13597.52 203
13598.63 183
13599.73 221
13600.83 196
13601.93 210
13603.03 240
13604.14 228
13605.24 220
13606.34 206
13607.44 243
13608.54 226
13609.65 228
13610.75 254
13611.85 258
13612.95 255
13614.06 221
13615.16 210
13616.26 196
13617.36 224
13618.47 254
13619.57 226
13620.67 205
13621.77 206
13622.88 226
13623.98 214
13625.08 234
13626.18 238
13627.29 213
13628.39 205
13629.49 197
13630.60 193
13631.70 196
13632.80 214
13633.91 216
13635.01 211
13636.11 203
13637.22 199
13638.32 216
13639.42 203
13640.53 215
13641.63 194
13642.73 201
13643.84 213
13644.94 224
13646.04 190
13647.15 177
13648.25 195
13649.36 275
13650.46 228
13651.56 204
13652.67 231
13653.77 212
13654.88 190
13655.98 191
13657.08 213
13658.19 201
13659.29 234
13660.40 237
13661.50 221
13662.60 191
13663.71 200
13664.81 214
13665.92 190
13667.02 202
13668.13 177
13669.23 215
13670.34 202
13671.44 188
13672.55 204
13673.65 217
13674.76 230
13675.86 211
13676.97 181
13678.07 203
13679.18 197
13680.28 199
13681.39 199
13682.49 182
13683.60 209
13684.70 223
13685.81 225
13686.91 190
13688.02 178
13689.12 195
13690.23 214
13691.33 220
13692.44 220
13693.55 217
13694.65 218
13695.76 196
13696.86 207
13697.97 228
13699.07 195
13700.18 210
13701.29 226
13702.39 227
13703.50 196
13704.60 197
13705.71 221
13706.82 220
13707.92 207
13709.03 215
13710.14 202
13711.24 191
13712.35 202
13713.45 213
13714.56 221
13715.67 207
13716.77 195
13717.88 201
13718.99 226
13720.09 226
13721.20 214
13722.31 237
13723.41 216
13724.52 225
13725.63 241
13726.74 249
13727.84 260
13728.95 241
13730.06 223
13731.16 215
13732.27 230
13733.38 246
13734.49 217
13735.59 263
13736.70 228
13737.81 211
13738.91 253
13740.02 230
13741.13 216
13742.24 209
13743.35 234
13744.45 239
13745.56 264
13746.67 244
13747.78 205
13748.88 228
13749.99 239
13751.10 255
13752.21 255
13753.32 259
13754.42 254
13755.53 258
13756.64 236
13757.75 239
13758.86 267
13759.97 246
13761.07 264
13762.18 267
13763.29 290
13764.40 279
13765.51 299
13766.62 298
13767.72 332
13768.83 335
13769.94 326
13771.05 372
13772.16 361
13773.27 360
13774.38 351
13775.49 367
13776.60 359
13777.70 354
13778.81 340
13779.92 333
13781.03 320
13782.14 285
13783.25 279
13784.36 292
13785.47 284
13786.58 250
13787.69 260
13788.80 255
13789.91 234
13791.02 228
13792.13 246
13793.24 234
13794.35 216
13795.45 231
13796.56 265
13797.67 241
13798.78 262
13799.89 245
13801.00 242
13802.11 243
13803.22 242
13804.33 250
13805.44 248
13806.55 225
13807.67 251
13808.78 242
13809.89 226
13811.00 265
13812.11 233
13813.22 241
13814.33 243
13815.44 234
13816.55 223
13817.66 204
13818.77 228
13819.88 221
13820.99 217
13822.10 217
13823.21 207
13824.32 234
13825.44 193
13826.55 225
13827.66 219
13828.77 222
13829.88 189
13830.99 250
13832.10 230
13833.21 224
13834.32 228
13835.44 240
13836.55 218
13837.66 213
13838.77 195
13839.88 225
13840.99 231
13842.10 216
13843.22 201
13844.33 208
13845.44 195
13846.55 221
13847.66 228
13848.78 228
13849.89 236
13851.00 255
13852.11 249
13853.22 249
13854.34 197
13855.45 234
13856.56 207
13857.67 222
13858.78 234
13859.90 213
13861.01 253
13862.12 233
13863.23 258
13864.35 225
13865.46 196
13866.57 233
13867.68 230
13868.80 241
13869.91 238
13871.02 224
13872.14 226
13873.25 242
13874.36 235
13875.47 238
13876.59 236
13877.70 198
13878.81 231
13879.93 243
13881.04 201
13882.15 196
13883.27 205
13884.38 221
13885.49 220
13886.61 220
13887.72 217
13888.83 216
13889.95 219
13891.06 177
13892.17 207
13893.29 217
13894.40 213
13895.52 222
13896.63 234
13897.74 233
13898.86 213
13899.97 233
13901.09 234
13902.20 234
13903.31 226
13904.43 194
13905.54 207
13906.66 210
13907.77 196
13908.89 208
13910.00 223
13911.11 231
13912.23 225
13913.34 207
13914.46 207
13915.57 189
13916.69 189
13917.80 213
13918.92 201
13920.03 196
13921.15 216
13922.26 206
13923.38 207
13924.49 177
13925.61 224
13926.72 234
13927.84 205
13928.95 183
13930.07 184
13931.18 202
13932.30 191
13933.41 217
13934.53 209
13935.64 194
13936.76 196
13937.87 204
13938.99 199
13940.10 222
13941.22 211
13942.34 219
13943.45 199
13944.57 201
13945.68 206
13946.80 199
13947.91 186
13949.03 179
13950.15 194
13951.26 193
13952.38 219
13953.49 205
13954.61 195
13955.73 192
13956.84 177
13957.96 186
13959.08 202
13960.19 195
13961.31 198
13962.43 193
13963.54 189
13964.66 172
13965.78 192
13966.89 215
13968.01 188
13969.13 206
13970.24 195
13971.36 172
13972.48 216
13973.59 226
13974.71 180
13975.83 177
13976.94 199
13978.06 224
13979.18 204
13980.30 181
13981.41 188
13982.53 204
13983.65 212
13984.76 209
13985.88 212
13987.00 194
13988.12 214
13989.23 216
13990.35 183
13991.47 209
13992.59 222
13993.71 209
13994.82 227
13995.94 192
13997.06 226
13998.18 220
13999.29 213
14000.41 220
14001.53 209
14002.65 211
14003.77 209
14004.88 222
14006.00 211
14007.12 214
14008.24 192
14009.36 193
14010.48 220
14011.59 214
14012.71 216
14013.83 219
14014.95 214
14016.07 226
14017.19 219
14018.31 202
14019.43 237
14020.54 213
14021.66 240
14022.78 253
14023.90 256
14025.02 262
14026.14 250
14027.26 216
14028.38 238
14029.50 238
14030.62 250
14031.73 231
14032.85 214
14033.97 211
14035.09 215
14036.21 252
14037.33 215
14038.45 190
14039.57 166
14040.69 234
14041.81 199
14042.93 208
14044.05 182
14045.17 192
14046.29 203
14047.41 189
14048.53 213
14049.65 216
14050.77 205
14051.89 215
14053.01 195
14054.13 176
14055.25 204
14056.37 187
14057.49 214
14058.61 230
14059.73 216
14060.85 232
14061.97 219
14063.09 232
14064.21 247
14065.33 233
14066.45 210
14067.57 213
14068.70 223
14069.82 199
14070.94 210
14072.06 214
14073.18 224
14074.30 199
14075.42 242
14076.54 253
14077.66 229
14078.78 229
14079.91 217
14081.03 228
14082.15 231
14083.27 256
14084.39 211
14085.51 219
14086.63 254
14087.75 233
14088.88 239
14090.00 227
14091.12 238
14092.24 235
14093.36 257
14094.48 248
14095.61 241
14096.73 264
14097.85 254
14098.97 253
14100.09 234
14101.22 232
14102.34 258
14103.46 267
14104.58 236
14105.71 249
14106.83 218
14107.95 232
14109.07 235
14110.19 226
14111.32 235
14112.44 227
14113.56 202
14114.68 210
14115.81 202
14116.93 175
14118.05 209
14119.18 207
14120.30 206
14121.42 207
14122.54 232
14123.67 203
14124.79 230
14125.91 183
14127.04 197
14128.16 228
14129.28 234
14130.41 199
14131.53 175
14132.65 163
14133.78 225
14134.90 222
14136.02 207
14137.15 193
14138.27 219
14139.39 228
14140.52 229
14141.64 195
14142.76 178
14143.89 219
14145.01 222
14146.13 202
14147.26 187
14148.38 200
14149.51 200
14150.63 214
14151.75 192
14152.88 196
14154.00 197
14155.13 213
14156.25 209
14157.38 219
14158.50 185
14159.62 161
14160.75 224
14161.87 150
14163.00 185
14164.12 203
14165.25 214
14166.37 195
14167.50 218
14168.62 218
14169.75 203
14170.87 201
14172.00 194
14173.12 200
14174.25 217
14175.37 192
14176.50 210
14177.62 193
14178.75 177
14179.87 183
14181.00 186
14182.12 228
14183.25 234
14184.37 212
14185.50 185
14186.62 200
14187.75 177
14188.87 198
14190.00 188
14191.13 186
14192.25 203
14193.38 198
14194.50 201
14195.63 189
14196.75 194
14197.88 197
14199.01 182
14200.13 185
14201.26 185
14202.38 184
14203.51 202
14204.64 202
14205.76 172
14206.89 181
14208.01 180
14209.14 190
14210.27 186
14211.39 178
14212.52 195
14213.65 195
14214.77 202
14215.90 176
14217.03 185
14218.15 168
14219.28 162
14220.41 198
14221.53 173
14222.66 176
14223.79 188
14224.91 179
14226.04 177
14227.17 164
14228.30 149
14229.42 138
14230.55 172
14231.68 190
14232.80 176
14233.93 194
14235.06 176
14236.19 170
14237.31 175
14238.44 172
14239.57 180
14240.70 196
14241.82 198
14242.95 186
14244.08 173
14245.21 189
14246.34 190
14247.46 166
14248.59 171
14249.72 165
14250.85 156
14251.98 188
14253.10 146
14254.23 158
14255.36 164
14256.49 183
14257.62 202
14258.74 183
14259.87 166
14261.00 182
14262.13 176
14263.26 167
14264.39 161
14265.52 171
14266.64 177
14267.77 188
14268.90 164
14270.03 165
14271.16 172
14272.29 153
14273.42 157
14274.55 180
14275.68 155
14276.80 148
14277.93 163
14279.06 175
14280.19 160
14281.32 188
14282.45 188
14283.58 175
14284.71 166
14285.84 180
14286.97 215
14288.10 174
14289.23 183
14290.36 172
14291.49 193
14292.62 204
14293.75 143
14294.87 178
14296.00 189
14297.13 155
14298.26 171
14299.39 168
14300.52 182
14301.65 180
14302.78 158
14303.91 127
14305.04 162
14306.17 174
14307.31 176
14308.44 159
14309.57 175
14310.70 151
14311.83 173
14312.96 176
14314.09 156
14315.22 168
14316.35 164
14317.48 176
14318.61 180
14319.74 145
14320.87 158
14322.00 195
14323.13 162
14324.26 169
14325.40 139
14326.53 179
14327.66 178
14328.79 184
14329.92 151
14331.05 166
14332.18 189
14333.31 191
14334.44 145
14335.58 149
14336.71 146
14337.84 165
14338.97 174
14340.10 152
14341.23 195
14342.37 184
14343.50 162
14344.63 173
14345.76 177
14346.89 183
14348.02 172
14349.16 161
14350.29 198
14351.42 151
14352.55 171
14353.68 163
14354.82 159
14355.95 147
14357.08 158
14358.21 159
14359.35 195
14360.48 174
14361.61 169
14362.74 194
14363.87 148
14365.01 184
14366.14 151
14367.27 163
14368.41 152
14369.54 144
14370.67 182
14371.80 164
14372.94 151
14374.07 164
14375.20 175
14376.34 165
14377.47 157
14378.60 128
14379.73 181
14380.87 153
14382.00 150
14383.13 146
14384.27 154
14385.40 160
14386.53 165
14387.67 156
14388.80 135
14389.93 164
14391.07 173
14392.20 155
14393.34 164
14394.47 174
14395.60 173
14396.74 199
14397.87 151
14399.00 164
14400.14 128
14401.27 181
14402.41 168
14403.54 175
14404.67 141
14405.81 161
14406.94 152
14408.08 169
14409.21 152
14410.35 156
14411.48 194
14412.61 170
14413.75 176
14414.88 158
14416.02 162
14417.15 147
14418.29 158
14419.42 149
14420.56 156
14421.69 157
14422.83 190
14423.96 165
14425.10 153
14426.23 150
14427.37 176
14428.50 130
14429.64 151
14430.77 200
14431.91 177
14433.04 162
14434.18 177
14435.31 190
14436.45 164
14437.58 176
14438.72 149
14439.85 177
14440.99 187
14442.13 177
14443.26 160
14444.40 144
14445.53 157
14446.67 169
14447.80 164
14448.94 161
14450.08 165
14451.21 155
14452.35 171
14453.48 144
14454.62 187
14455.76 207
14456.89 165
14458.03 158
14459.16 188
14460.30 195
14461.44 187
14462.57 172
14463.71 131
14464.85 151
14465.98 176
14467.12 186
14468.26 185
14469.39 173
14470.53 154
14471.67 186
14472.80 182
14473.94 184
14475.08 214
14476.21 221
14477.35 195
14478.49 203
14479.62 196
14480.76 176
14481.90 175
14483.04 186
14484.17 183
14485.31 185
14486.45 218
14487.59 169
14488.72 172
14489.86 171
14491.00 177
14492.14 171
14493.27 159
14494.41 148
14495.55 172
14496.69 166
14497.82 162
14498.96 170
14500.10 190
14501.24 165
14502.38 215
14503.51 199
14504.65 175
14505.79 169
14506.93 176
14508.07 195
14509.20 162
14510.34 158
14511.48 153
14512.62 209
14513.76 177
14514.90 153
14516.03 151
14517.17 135
14518.31 184
14519.45 171
14520.59 149
14521.73 134
14522.87 168
14524.01 157
14525.14 132
14526.28 153
14527.42 152
14528.56 151
14529.70 165
14530.84 174
14531.98 161
14533.12 161
14534.26 179
14535.40 169
14536.54 187
14537.67 191
14538.81 167
14539.95 185
14541.09 153
14542.23 157
14543.37 166
14544.51 172
14545.65 182
14546.79 147
14547.93 157
14549.07 169
14550.21 162
14551.35 161
14552.49 171
14553.63 150
14554.77 169
14555.91 164
14557.05 175
14558.19 170
14559.33 176
14560.47 167
14561.61 179
14562.75 159
14563.89 157
14565.03 163
14566.17 150
14567.31 164
14568.45 169
14569.60 153
14570.74 188
14571.88 184
14573.02 199
14574.16 180
14575.30 149
14576.44 164
14577.58 155
14578.72 186
14579.86 181
14581.00 182
14582.14 121
14583.29 180
14584.43 195
14585.57 185
14586.71 183
14587.85 179
14588.99 189
14590.13 179
14591.28 165
14592.42 177
14593.56 197
14594.70 194
14595.84 178
14596.98 179
14598.13 164
14599.27 189
14600.41 186
14601.55 165
14602.69 153
14603.83 163
14604.98 162
14606.12 197
14607.26 182
14608.40 172
14609.54 161
14610.69 189
14611.83 162
14612.97 207
14614.11 206
14615.26 202
14616.40 190
14617.54 205
14618.68 170
14619.83 164
14620.97 171
14622.11 168
14623.25 165
14624.40 201
14625.54 190
14626.68 177
14627.83 156
14628.97 171
14630.11 210
14631.25 192
14632.40 230
14633.54 212
14634.68 196
14635.83 215
14636.97 201
14638.11 177
14639.26 206
14640.40 241
14641.54 240
14642.69 229
14643.83 220
14644.97 173
14646.12 208
14647.26 198
14648.41 185
14649.55 188
14650.69 176
14651.84 189
14652.98 165
14654.13 173
14655.27 158
14656.41 156
14657.56 197
14658.70 186
14659.85 176
14660.99 169
14662.13 174
14663.28 149
14664.42 179
14665.57 181
14666.71 198
14667.86 191
14669.00 195
14670.14 174
14671.29 149
14672.43 163
14673.58 171
14674.72 179
14675.87 174
14677.01 163
14678.16 168
14679.30 163
14680.45 156
14681.59 171
14682.74 169
14683.88 189
14685.03 166
14686.17 150
14687.32 155
14688.46 174
14689.61 166
14690.75 155
14691.90 174
14693.05 190
14694.19 173
14695.34 145
14696.48 152
14697.63 152
14698.77 173
14699.92 173
14701.06 189
14702.21 163
14703.36 162
14704.50 155
14705.65 171
14706.79 172
14707.94 156
14709.09 131
14710.23 167
14711.38 167
14712.53 146
14713.67 156
14714.82 145
14715.96 141
14717.11 186
14718.26 172
14719.40 160
14720.55 145
14721.70 177
14722.84 192
14723.99 165
14725.14 158
14726.28 158
14727.43 174
14728.58 170
14729.72 125
14730.87 142
14732.02 136
14733.16 166
14734.31 166
14735.46 156
14736.61 142
14737.75 154
14738.90 137
14740.05 164
14741.20 158
14742.34 167
14743.49 159
14744.64 170
14745.79 175
14746.93 141
14748.08 168
14749.23 149
14750.38 144
14751.52 179
14752.67 163
14753.82 154
14754.97 161
14756.11 149
14757.26 156
14758.41 134
14759.56 151
14760.71 154
14761.86 154
14763.00 163
14764.15 176
14765.30 170
14766.45 178
14767.60 159
14768.74 185
14769.89 192
14771.04 174
14772.19 168
14773.34 142
14774.49 154
14775.64 168
14776.79 185
14777.93 193
14779.08 165
14780.23 158
14781.38 184
14782.53 163
14783.68 182
14784.83 164
14785.98 182
14787.13 172
14788.28 160
14789.42 177
14790.57 189
14791.72 196
14792.87 169
14794.02 169
14795.17 175
14796.32 166
14797.47 164
14798.62 167
14799.77 159
14800.92 208
14802.07 191
14803.22 190
14804.37 178
14805.52 161
14806.67 148
14807.82 150
14808.97 189
14810.12 146
14811.27 194
14812.42 173
14813.57 173
14814.72 176
14815.87 193
14817.02 244
14818.17 184
14819.32 191
14820.47 161
14821.62 185
14822.77 165
14823.92 194
14825.07 150
14826.22 147
14827.37 159
14828.52 161
14829.68 194
14830.83 166
14831.98 165
14833.13 159
14834.28 161
14835.43 180
14836.58 161
14837.73 146
14838.88 161
14840.03 168
14841.19 184
14842.34 195
14843.49 182
14844.64 166
14845.79 151
14846.94 138
14848.09 166
14849.25 150
14850.40 175
14851.55 125
14852.70 141
14853.85 156
14855.00 147
14856.16 155
14857.31 135
14858.46 157
14859.61 138
14860.76 155
14861.92 150
14863.07 147
14864.22 126
14865.37 141
14866.52 146
14867.68 158
14868.83 148
14869.98 142
14871.13 149
14872.29 164
14873.44 170
14874.59 157
14875.74 150
14876.90 161
14878.05 150
14879.20 141
14880.36 160
14881.51 126
14882.66 135
14883.81 149
14884.97 139
14886.12 139
14887.27 135
14888.43 143
14889.58 149
14890.73 132
14891.89 140
14893.04 141
14894.19 142
14895.35 163
14896.50 157
14897.65 161
14898.81 151
14899.96 178
14901.11 149
14902.27 162
14903.42 155
14904.57 139
14905.73 149
14906.88 162
14908.04 163
14909.19 127
14910.34 167
14911.50 169
14912.65 145
14913.81 140
14914.96 143
14916.11 160
14917.27 134
14918.42 138
14919.58 143
14920.73 138
14921.88 129
14923.04 151
14924.19 164
14925.35 133
14926.50 161
14927.66 158
14928.81 145
14929.97 147
14931.12 166
14932.28 155
14933.43 149
14934.59 137
14935.74 137
14936.90 166
14938.05 166
14939.21 142
14940.36 136
14941.52 148
14942.67 161
14943.83 153
14944.98 134
14946.14 149
14947.29 143
14948.45 143
14949.60 151
14950.76 163
14951.91 156
14953.07 150
14954.23 168
14955.38 153
14956.54 147
14957.69 135
14958.85 167
14960.00 170
14961.16 173
14962.32 147
14963.47 160
14964.63 148
14965.78 163
14966.94 158
14968.10 158
14969.25 147
14970.41 149
14971.57 157
14972.72 128
14973.88 150
14975.04 132
14976.19 149
14977.35 139
14978.50 154
14979.66 159
14980.82 135
14981.97 131
14983.13 138
14984.29 141
14985.45 169
14986.60 142
14987.76 160
14988.92 171
14990.07 170
14991.23 158
14992.39 151
14993.54 160
14994.70 156
14995.86 163
14997.02 152
14998.17 132
14999.33 128
15000.49 162
15001.65 158
15002.80 154
15003.96 127
15005.12 126
15006.28 142
15007.43 146
15008.59 143
15009.75 129
15010.91 142
15012.07 148
15013.22 134
15014.38 128
15015.54 112
15016.70 132
15017.86 131
15019.01 118
15020.17 124
15021.33 124
15022.49 165
15023.65 140
15024.81 142
15025.96 140
15027.12 147
15028.28 132
15029.44 130
15030.60 151
15031.76 139
15032.92 148
15034.07 135
15035.23 149
15036.39 129
15037.55 144
15038.71 123
15039.87 138
15041.03 157
15042.19 151
15043.35 146
15044.50 127
15045.66 128
15046.82 152
15047.98 128
15049.14 147
15050.30 151
15051.46 138
15052.62 129
15053.78 123
15054.94 131
15056.10 116
15057.26 133
15058.42 126
15059.58 129
15060.74 124
15061.90 151
15063.06 136
15064.22 127
15065.38 118
15066.54 131
15067.70 131
15068.86 138
15070.02 142
15071.18 112
15072.34 124
15073.50 121
15074.66 147
15075.82 138
15076.98 137
15078.14 145
15079.30 134
15080.46 134
15081.62 150
15082.78 141
15083.94 137
15085.10 134
15086.26 127
15087.42 139
15088.59 132
15089.75 144
15090.91 138
15092.07 124
15093.23 122
15094.39 119
15095.55 111
15096.71 133
15097.87 122
15099.04 110
15100.20 135
15101.36 129
15102.52 129
15103.68 128
15104.84 134
15106.00 118
15107.17 138
15108.33 131
15109.49 142
15110.65 128
15111.81 143
15112.97 122
15114.14 127
15115.30 147
15116.46 130
15117.62 137
15118.78 132
15119.95 119
15121.11 108
15122.27 143
15123.43 134
15124.59 138
15125.76 140
15126.92 130
15128.08 122
15129.24 156
15130.41 122
15131.57 128
15132.73 115
15133.89 121
15135.06 132
15136.22 124
15137.38 129
15138.54 140
15139.71 142
15140.87 150
15142.03 156
15143.20 139
15144.36 141
15145.52 122
15146.69 128
15147.85 119
15149.01 162
15150.17 140
15151.34 139
15152.50 129
15153.66 137
15154.83 144
15155.99 130
15157.16 123
15158.32 115
15159.48 130
15160.65 116
15161.81 147
15162.97 117
15164.14 128
15165.30 117
15166.46 120
15167.63 134
15168.79 119
15169.96 142
15171.12 129
15172.28 137
15173.45 143
15174.61 129
15175.78 128
15176.94 118
15178.11 133
15179.27 152
15180.43 135
15181.60 141
15182.76 109
15183.93 130
15185.09 163
15186.26 141
15187.42 129
15188.59 143
15189.75 141
15190.92 122
15192.08 128
15193.25 136
15194.41 129
15195.58 97
15196.74 137
15197.91 106
15199.07 140
15200.24 128
15201.40 120
15202.57 103
15203.73 124
15204.90 141
15206.06 119
15207.23 101
15208.39 124
15209.56 144
15210.72 139
15211.89 135
15213.06 141
15214.22 143
15215.39 119
15216.55 134
15217.72 116
15218.88 144
15220.05 129
15221.22 130
15222.38 96
15223.55 128
15224.71 130
15225.88 153
15227.05 126
15228.21 141
15229.38 137
15230.55 131
15231.71 168
15232.88 120
15234.05 140
15235.21 124
15236.38 144
15237.54 153
15238.71 135
15239.88 161
15241.04 143
15242.21 164
15243.38 145
15244.55 137
15245.71 127
15246.88 140
15248.05 136
15249.21 150
15250.38 113
15251.55 123
15252.71 133
15253.88 157
15255.05 128
15256.22 130
15257.38 127
15258.55 143
15259.72 99
15260.89 128
15262.05 130
15263.22 135
15264.39 122
15265.56 127
15266.72 113
15267.89 119
15269.06 118
15270.23 130
15271.40 124
15272.56 133
15273.73 129
15274.90 130
15276.07 136
15277.24 129
15278.40 130
15279.57 145
15280.74 157
15281.91 159
15283.08 94
15284.25 138
15285.41 114
15286.58 132
15287.75 100
15288.92 142
15290.09 102
15291.26 151
15292.43 124
15293.59 137
15294.76 133
15295.93 137
15297.10 113
15298.27 129
15299.44 111
15300.61 117
15301.78 126
15302.95 98
15304.12 124
15305.28 130
15306.45 129
15307.62 104
15308.79 122
15309.96 124
15311.13 144
15312.30 123
15313.47 120
15314.64 127
15315.81 109
15316.98 147
15318.15 105
15319.32 140
15320.49 123
15321.66 126
15322.83 118
15324.00 108
15325.17 144
15326.34 117
15327.51 141
15328.68 130
15329.85 103
15331.02 139
15332.19 118
15333.36 141
15334.53 129
15335.70 136
15336.87 119
15338.04 136
15339.21 158
15340.38 98
15341.55 138
15342.72 124
15343.89 131
15345.06 136
15346.23 146
15347.41 142
15348.58 147
15349.75 111
15350.92 134
15352.09 125
15353.26 126
15354.43 118
15355.60 102
15356.77 116
15357.94 118
15359.12 120
15360.29 113
15361.46 129
15362.63 103
15363.80 128
15364.97 104
15366.14 114
15367.32 129
15368.49 133
15369.66 118
15370.83 109
15372.00 143
15373.17 137
15374.35 146
15375.52 108
15376.69 109
15377.86 116
15379.03 142
15380.21 135
15381.38 116
15382.55 123
15383.72 131
15384.90 136
15386.07 150
15387.24 111
15388.41 113
15389.58 155
15390.76 113
15391.93 142
15393.10 117
15394.27 131
15395.45 145
15396.62 133
15397.79 105
15398.97 145
15400.14 139
15401.31 130
15402.48 119
15403.66 111
15404.83 136
15406.00 144
15407.18 144
15408.35 111
15409.52 98
15410.70 132
15411.87 119
15413.04 117
15414.22 135
15415.39 119
15416.56 133
15417.74 121
15418.91 120
15420.08 93
15421.26 124
15422.43 140
15423.60 128
15424.78 126
15425.95 134
15427.13 137
15428.30 115
15429.47 122
15430.65 106
15431.82 134
15433.00 118
15434.17 133
15435.34 108
15436.52 131
15437.69 122
15438.87 136
15440.04 119
15441.22 123
15442.39 130
15443.56 151
15444.74 129
15445.91 136
15447.09 130
15448.26 141
15449.44 131
15450.61 118
15451.79 133
15452.96 120
15454.14 132
15455.31 119
15456.49 105
15457.66 127
15458.84 117
15460.01 144
15461.19 147
15462.36 130
15463.54 119
15464.71 138
15465.89 129
15467.06 130
15468.24 131
15469.42 120
15470.59 105
15471.77 114
15472.94 124
15474.12 107
15475.29 111
15476.47 123
15477.64 107
15478.82 139
15480.00 133
15481.17 138
15482.35 122
15483.52 107
15484.70 110
15485.88 129
15487.05 155
15488.23 135
15489.41 128
15490.58 104
15491.76 125
15492.93 146
15494.11 124
15495.29 126
15496.46 125
15497.64 120
15498.82 128
15499.99 125
15501.17 119
15502.35 97
15503.52 124
15504.70 141
15505.88 110
15507.05 139
15508.23 136
15509.41 138
15510.59 127
15511.76 122
15512.94 115
15514.12 124
15515.29 100
15516.47 139
15517.65 113
15518.83 110
15520.00 125
15521.18 121
15522.36 136
15523.54 98
15524.71 108
15525.89 98
15527.07 111
15528.25 116
15529.42 138
15530.60 104
15531.78 125
15532.96 133
15534.14 127
15535.31 115
15536.49 110
15537.67 134
15538.85 129
15540.03 122
15541.20 117
15542.38 132
15543.56 128
15544.74 144
15545.92 138
15547.10 111
15548.27 112
15549.45 111
15550.63 119
15551.81 139
15552.99 125
15554.17 121
15555.35 129
15556.53 130
15557.70 113
15558.88 111
15560.06 134
15561.24 123
15562.42 104
15563.60 133
15564.78 134
15565.96 120
15567.14 117
15568.32 104
15569.50 127
15570.67 115
15571.85 130
15573.03 122
15574.21 132
15575.39 134
15576.57 123
15577.75 131
15578.93 121
15580.11 124
15581.29 134
15582.47 115
15583.65 126
15584.83 109
15586.01 137
15587.19 122
15588.37 127
15589.55 115
15590.73 127
15591.91 166
15593.09 136
15594.27 129
15595.45 139
15596.63 129
15597.81 125
15598.99 135
15600.17 133
15601.35 123
15602.53 118
15603.71 138
15604.90 128
15606.08 134
15607.26 126
15608.44 134
15609.62 126
15610.80 132
15611.98 102
15613.16 118
15614.34 126
15615.52 110
15616.70 125
15617.89 134
15619.07 140
15620.25 153
15621.43 118
15622.61 128
15623.79 122
15624.97 136
15626.15 146
15627.34 155
15628.52 130
15629.70 134
15630.88 155
15632.06 153
15633.24 108
15634.43 136
15635.61 160
15636.79 123
15637.97 117
15639.15 122
15640.34 139
15641.52 133
15642.70 129
15643.88 120
15645.06 137
15646.25 133
15647.43 136
15648.61 138
15649.79 115
15650.98 125
15652.16 148
15653.34 152
15654.52 130
15655.71 114
15656.89 147
15658.07 135
15659.25 146
15660.44 156
15661.62 156
15662.80 137
15663.98 118
15665.17 146
15666.35 144
15667.53 137
15668.72 120
15669.90 129
15671.08 127
15672.27 142
15673.45 130
15674.63 119
15675.82 161
15677.00 149
15678.18 140
15679.37 128
15680.55 128
15681.73 110
15682.92 150
15684.10 127
15685.28 152
15686.47 141
15687.65 149
15688.84 153
15690.02 129
15691.20 125
15692.39 145
15693.57 124
15694.76 116
15695.94 137
15697.12 135
15698.31 162
15699.49 127
15700.68 154
15701.86 146
15703.05 126
15704.23 136
15705.41 124
15706.60 143
15707.78 153
15708.97 138
15710.15 139
15711.34 143
15712.52 143
15713.71 156
15714.89 174
15716.08 149
15717.26 120
15718.45 141
15719.63 155
15720.82 149
15722.00 120
15723.19 111
15724.37 152
15725.56 131
15726.74 150
15727.93 129
15729.11 151
15730.30 164
15731.48 120
15732.67 143
15733.85 152
15735.04 140
15736.23 176
15737.41 133
15738.60 127
15739.78 151
15740.97 152
15742.15 140
15743.34 119
15744.53 134
15745.71 155
15746.90 157
15748.08 135
15749.27 116
15750.46 144
15751.64 156
15752.83 172
15754.02 144
15755.20 160
15756.39 130
15757.57 152
15758.76 150
15759.95 135
15761.13 121
15762.32 151
15763.51 171
15764.69 158
15765.88 159
15767.07 129
15768.25 156
15769.44 143
15770.63 147
15771.82 144
15773.00 129
15774.19 140
15775.38 141
15776.56 135
15777.75 138
15778.94 133
15780.13 140
15781.31 160
15782.50 148
15783.69 140
15784.88 126
15786.06 150
15787.25 133
15788.44 130
15789.63 134
15790.81 155
15792.00 143
15793.19 132
15794.38 130
15795.56 151
15796.75 116
15797.94 133
15799.13 150
15800.32 161
15801.50 137
15802.69 137
15803.88 166
15805.07 149
15806.26 128
15807.45 130
15808.63 139
15809.82 133
15811.01 146
15812.20 162
15813.39 137
15814.58 146
15815.77 149
15816.95 161
15818.14 134
15819.33 144
15820.52 114
15821.71 138
15822.90 144
15824.09 136
15825.28 131
15826.46 151
15827.65 118
15828.84 121
15830.03 132
15831.22 156
15832.41 121
15833.60 123
15834.79 120
15835.98 115
15837.17 124
15838.36 131
15839.55 151
15840.74 127
15841.93 128
15843.12 149
15844.31 121
15845.50 115
15846.69 159
15847.88 153
15849.07 156
15850.26 110
15851.45 142
15852.64 143
15853.83 123
15855.02 117
15856.21 105
15857.40 147
15858.59 117
15859.78 127
15860.97 135
15862.16 135
15863.35 138
15864.54 160
15865.73 140
15866.92 127
15868.11 113
15869.30 136
15870.49 152
15871.68 128
15872.87 143
15874.06 140
15875.25 154
15876.45 161
15877.64 144
15878.83 150
15880.02 146
15881.21 139
15882.40 152
15883.59 141
15884.78 136
15885.97 141
15887.17 147
15888.36 135
15889.55 132
15890.74 148
15891.93 139
15893.12 131
15894.31 109
15895.51 132
15896.70 151
15897.89 124
15899.08 122
15900.27 110
15901.46 115
15902.66 148
15903.85 130
15905.04 131
15906.23 127
15907.43 144
15908.62 134
15909.81 123
15911.00 124
15912.19 113
15913.39 154
15914.58 139
15915.77 141
15916.96 124
15918.16 123
15919.35 129
15920.54 139
15921.73 125
15922.93 129
15924.12 153
15925.31 134
15926.50 128
15927.70 126
15928.89 120
15930.08 122
15931.28 138
15932.47 136
15933.66 144
15934.86 137
15936.05 153
15937.24 138
15938.44 132
15939.63 120
15940.82 132
15942.02 132
15943.21 130
15944.40 115
15945.60 148
15946.79 142
15947.98 131
15949.18 128
15950.37 141
15951.56 111
15952.76 125
15953.95 144
15955.15 126
15956.34 115
15957.53 117
15958.73 124
15959.92 111
15961.12 150
15962.31 136
15963.50 133
15964.70 116
15965.89 126
15967.09 130
15968.28 119
15969.48 143
15970.67 118
15971.86 127
15973.06 118
15974.25 125
15975.45 123
15976.64 151
15977.84 127
15979.03 124
15980.23 110
15981.42 125
15982.62 121
15983.81 111
15985.01 129
15986.20 123
15987.40 124
15988.59 126
15989.79 125
15990.98 111
15992.18 121
15993.37 114
15994.57 124
15995.76 108
15996.96 104
15998.16 128
15999.35 93
16000.55 134
16001.74 124
16002.94 109
16004.13 134
16005.33 121
16006.53 99
16007.72 114
16008.92 107
16010.11 121
16011.31 111
16012.51 125
16013.70 117
16014.90 127
16016.09 111
16017.29 156
16018.49 124
16019.68 124
16020.88 118
16022.07 110
16023.27 137
16024.47 135
16025.66 137
16026.86 135
16028.06 115
16029.25 123
16030.45 115
16031.65 107
16032.84 123
16034.04 121
16035.24 133
16036.44 109
16037.63 130
16038.83 134
16040.03 115
16041.22 120
16042.42 119
16043.62 126
16044.82 135
16046.01 116
16047.21 131
16048.41 131
16049.60 111
16050.80 121
16052.00 107
16053.20 162
16054.39 128
16055.59 108
16056.79 120
16057.99 146
16059.19 151
16060.38 113
16061.58 115
16062.78 123
16063.98 118
16065.18 114
16066.37 118
16067.57 105
16068.77 108
16069.97 110
16071.17 125
16072.36 87
16073.56 102
16074.76 95
16075.96 122
16077.16 125
16078.36 105
16079.56 107
16080.75 122
16081.95 131
16083.15 106
16084.35 118
16085.55 124
16086.75 130
16087.95 104
16089.15 109
16090.34 96
16091.54 126
16092.74 128
16093.94 128
16095.14 113
16096.34 117
16097.54 116
16098.74 104
16099.94 100
16101.14 83
16102.34 119
16103.54 117
16104.74 114
16105.93 92
16107.13 120
16108.33 120
16109.53 118
16110.73 108
16111.93 111
16113.13 105
16114.33 106
16115.53 106
16116.73 116
16117.93 109
16119.13 119
16120.33 103
16121.53 107
16122.73 113
16123.93 112
16125.13 144
16126.33 97
16127.53 131
16128.73 125
16129.94 110
16131.14 84
16132.34 99
16133.54 118
16134.74 131
16135.94 115
16137.14 123
16138.34 123
16139.54 134
16140.74 124
16141.94 116
16143.14 123
16144.34 105
16145.55 110
16146.75 111
16147.95 114
16149.15 110
16150.35 131
16151.55 116
16152.75 115
16153.95 97
16155.15 90
16156.36 123
16157.56 113
16158.76 117
16159.96 117
16161.16 119
16162.36 114
16163.57 117
16164.77 87
16165.97 102
16167.17 124
16168.37 111
16169.58 97
16170.78 129
16171.98 110
16173.18 108
16174.38 119
16175.59 122
16176.79 124
16177.99 106
16179.19 93
16180.39 109
16181.60 105
16182.80 116
16184.00 122
16185.20 103
16186.41 105
16187.61 116
16188.81 118
16190.01 118
16191.22 126
16192.42 118
16193.62 118
16194.83 131
16196.03 126
16197.23 150
16198.43 115
16199.64 98
16200.84 101
16202.04 103
16203.25 105
16204.45 122
16205.65 101
16206.86 119
16208.06 103
16209.26 113
16210.47 121
16211.67 117
16212.87 127
16214.08 120
16215.28 121
16216.49 111
16217.69 119
16218.89 89
16220.10 110
16221.30 109
16222.50 107
16223.71 108
16224.91 109
16226.12 131
16227.32 119
16228.52 122
16229.73 131
16230.93 127
16232.14 138
16233.34 132
16234.55 131
16235.75 108
16236.95 105
16238.16 114
16239.36 125
16240.57 111
16241.77 114
16242.98 119
16244.18 132
16245.39 110
16246.59 104
16247.80 110
16249.00 131
16250.21 125
16251.41 119
16252.62 116
16253.82 134
16255.03 125
16256.23 125
16257.44 131
16258.64 124
16259.85 115
16261.05 137
16262.26 137
16263.46 115
16264.67 135
16265.87 104
16267.08 117
16268.29 117
16269.49 151
16270.70 114
16271.90 139
16273.11 109
16274.31 112
16275.52 112
16276.73 140
16277.93 135
16279.14 137
16280.34 130
16281.55 120
16282.76 115
16283.96 133
16285.17 150
16286.38 132
16287.58 122
16288.79 150
16289.99 129
16291.20 125
16292.41 136
16293.61 130
16294.82 161
16296.03 122
16297.23 124
16298.44 119
16299.65 135
16300.85 133
16302.06 124
16303.27 142
16304.47 112
16305.68 123
16306.89 152
16308.10 146
16309.30 141
16310.51 135
16311.72 123
16312.92 122
16314.13 151
16315.34 146
16316.55 150
16317.75 150
16318.96 117
16320.17 124
16321.38 149
16322.58 110
16323.79 134
16325.00 151
16326.21 115
16327.42 129
16328.62 117
16329.83 115
16331.04 131
16332.25 130
16333.46 120
16334.66 108
16335.87 129
16337.08 116
16338.29 131
16339.50 155
16340.70 106
16341.91 146
16343.12 140
16344.33 130
16345.54 133
16346.75 112
16347.96 130
16349.16 126
16350.37 109
16351.58 128
16352.79 117
16354.00 124
16355.21 114
16356.42 118
16357.63 114
16358.83 123
16360.04 110
16361.25 109
16362.46 107
16363.67 107
16364.88 116
16366.09 126
16367.30 112
16368.51 98
16369.72 128
16370.93 118
16372.14 116
16373.35 126
16374.56 123
16375.76 114
16376.97 101
16378.18 121
16379.39 115
16380.60 128
16381.81 130
16383.02 98
16384.23 110
16385.44 118
16386.65 106
16387.86 134
16389.07 102
16390.28 131
16391.49 120
16392.70 99
16393.91 124
16395.12 125
16396.33 111
16397.55 122
16398.76 109
16399.97 102
16401.18 105
16402.39 111
16403.60 125
16404.81 108
16406.02 114
16407.23 123
16408.44 128
16409.65 107
16410.86 110
16412.07 120
16413.28 95
16414.50 124
16415.71 136
16416.92 101
16418.13 117
16419.34 148
16420.55 118
16421.76 116
16422.97 123
16424.19 131
16425.40 138
16426.61 123
16427.82 111
16429.03 116
16430.24 107
16431.46 135
16432.67 135
16433.88 131
16435.09 122
16436.30 126
16437.51 132
16438.73 114
16439.94 113
16441.15 107
16442.36 123
16443.57 109
16444.79 137
16446.00 129
16447.21 140
16448.42 112
16449.64 96
16450.85 133
16452.06 102
16453.27 107
16454.49 103
16455.70 118
16456.91 101
16458.12 106
16459.34 96
16460.55 120
16461.76 101
16462.97 109
16464.19 105
16465.40 119
16466.61 106
16467.83 114
16469.04 111
16470.25 110
16471.47 100
16472.68 95
16473.89 116
16475.11 86
16476.32 96
16477.53 104
16478.75 103
16479.96 105
16481.17 108
16482.39 101
16483.60 106
16484.81 127
16486.03 105
16487.24 140
16488.45 125
16489.67 112
16490.88 120
16492.10 114
16493.31 91
16494.52 114
16495.74 119
16496.95 101
16498.17 98
16499.38 103
16500.59 115
16501.81 113
16503.02 110
16504.24 99
16505.45 122
16506.67 106
16507.88 126
16509.10 104
16510.31 117
16511.52 120
16512.74 116
16513.95 99
16515.17 108
16516.38 104
16517.60 104
16518.81 106
16520.03 103
16521.24 108
16522.46 92
16523.67 107
16524.89 105
16526.10 96
16527.32 112
16528.53 98
16529.75 104
16530.96 90
16532.18 111
16533.40 131
16534.61 123
16535.83 106
16537.04 98
16538.26 103
16539.47 104
16540.69 111
16541.91 122
16543.12 110
16544.34 106
16545.55 108
16546.77 101
16547.98 116
16549.20 105
16550.42 116
16551.63 111
16552.85 111
16554.07 112
16555.28 105
16556.50 108
16557.71 95
16558.93 118
16560.15 112
16561.36 115
16562.58 82
16563.80 133
16565.01 136
16566.23 100
16567.45 117
16568.66 123
16569.88 139
16571.10 100
16572.31 108
16573.53 100
16574.75 107
16575.96 120
16577.18 135
16578.40 110
16579.62 118
16580.83 108
16582.05 126
16583.27 132
16584.48 126
16585.70 122
16586.92 115
16588.14 119
16589.35 104
16590.57 127
16591.79 89
16593.01 119
16594.23 100
16595.44 103
16596.66 150
16597.88 115
16599.10 106
16600.31 94
16601.53 128
16602.75 112
16603.97 120
16605.19 127
16606.40 120
16607.62 119
16608.84 121
16610.06 95
16611.28 116
16612.50 126
16613.71 111
16614.93 124
16616.15 126
16617.37 118
16618.59 111
16619.81 125
16621.03 117
16622.24 111
16623.46 100
16624.68 120
16625.90 101
16627.12 117
16628.34 116
16629.56 103
16630.78 107
16632.00 116
16633.21 99
16634.43 88
16635.65 117
16636.87 104
16638.09 103
16639.31 79
16640.53 96
16641.75 104
16642.97 131
16644.19 102
16645.41 103
16646.63 105
16647.85 108
16649.07 112
16650.29 114
16651.51 114
16652.73 93
16653.95 96
16655.17 107
16656.39 98
16657.61 105
16658.83 126
16660.05 118
16661.27 125
16662.49 112
16663.71 99
16664.93 99
16666.15 107
16667.37 112
16668.59 86
16669.81 105
16671.03 88
16672.25 95
16673.47 93
16674.69 110
16675.91 113
16677.13 106
16678.35 94
16679.57 117
16680.80 110
16682.02 120
16683.24 111
16684.46 109
16685.68 105
16686.90 120
16688.12 100
16689.34 108
16690.56 93
16691.79 98
16693.01 90
16694.23 101
16695.45 119
16696.67 111
16697.89 126
16699.11 99
16700.34 108
16701.56 92
16702.78 98
16704.00 105
16705.22 119
16706.44 112
16707.67 104
16708.89 102
16710.11 113
16711.33 112
16712.55 113
16713.78 97
16715.00 101
16716.22 120
16717.44 94
16718.67 109
16719.89 116
16721.11 110
16722.33 101
16723.55 108
16724.78 89
16726.00 127
16727.22 123
16728.45 110
16729.67 91
16730.89 116
16732.11 122
16733.34 97
16734.56 102
16735.78 97
16737.00 104
16738.23 114
16739.45 127
16740.67 105
16741.90 104
16743.12 103
16744.34 119
16745.57 97
16746.79 109
16748.01 123
16749.24 119
16750.46 99
16751.68 92
16752.91 121
16754.13 119
16755.35 113
16756.58 108
16757.80 96
16759.03 119
16760.25 99
16761.47 92
16762.70 126
16763.92 81
16765.14 84
16766.37 106
16767.59 119
16768.82 105
16770.04 113
16771.27 124
16772.49 117
16773.71 94
16774.94 102
16776.16 115
16777.39 94
16778.61 106
16779.84 103
16781.06 118
16782.29 111
16783.51 100
16784.73 106
16785.96 84
16787.18 89
16788.41 100
16789.63 110
16790.86 108
16792.08 117
16793.31 101
16794.53 111
16795.76 105
16796.98 120
16798.21 119
16799.43 133
16800.66 101
16801.89 101
16803.11 106
16804.34 107
16805.56 106
16806.79 103
16808.01 99
16809.24 102
16810.46 122
16811.69 100
16812.91 100
16814.14 88
16815.37 124
16816.59 109
16817.82 114
16819.04 97
16820.27 102
16821.50 102
16822.72 113
16823.95 102
16825.17 92
16826.40 118
16827.63 106
16828.85 126
16830.08 101
16831.31 110
16832.53 95
16833.76 121
16834.99 93
16836.21 92
16837.44 106
16838.67 110
16839.89 103
16841.12 103
16842.35 79
16843.57 101
16844.80 100
16846.03 109
16847.25 88
16848.48 107
16849.71 95
16850.93 108
16852.16 118
16853.39 122
16854.62 103
16855.84 93
16857.07 120
16858.30 129
16859.53 112
16860.75 99
16861.98 103
16863.21 122
16864.44 118
16865.66 112
16866.89 104
16868.12 102
16869.35 119
16870.57 103
16871.80 102
16873.03 111
16874.26 110
16875.49 116
16876.71 112
16877.94 102
16879.17 106
16880.40 106
16881.63 104
16882.86 114
16884.08 105
16885.31 94
16886.54 108
16887.77 103
16889.00 98
16890.23 103
16891.45 107
16892.68 110
16893.91 133
16895.14 113
16896.37 95
16897.60 98
16898.83 111
16900.06 104
16901.29 119
16902.51 105
16903.74 106
16904.97 120
16906.20 86
16907.43 115
16908.66 97
16909.89 89
16911.12 97
16912.35 113
16913.58 95
16914.81 106
16916.04 101
16917.27 105
16918.50 86
16919.73 103
16920.95 108
16922.18 100
16923.41 99
16924.64 95
16925.87 96
16927.10 110
16928.33 128
16929.56 88
16930.79 99
16932.02 104
16933.25 102
16934.48 83
16935.71 108
16936.94 107
16938.18 114
16939.41 122
16940.64 97
16941.87 127
16943.10 108
16944.33 118
16945.56 99
16946.79 107
16948.02 100
16949.25 134
16950.48 95
16951.71 94
16952.94 104
16954.17 126
16955.40 113
16956.64 108
16957.87 115
16959.10 122
16960.33 87
16961.56 93
16962.79 108
16964.02 97
16965.25 102
16966.48 115
16967.72 107
16968.95 113
16970.18 109
16971.41 103
16972.64 145
16973.87 105
16975.11 99
16976.34 103
16977.57 124
16978.80 94
16980.03 104
16981.26 114
16982.50 116
16983.73 91
16984.96 106
16986.19 119
16987.42 95
16988.66 116
16989.89 94
16991.12 109
16992.35 110
16993.59 107
16994.82 114
16996.05 112
16997.28 103
16998.52 122
16999.75 117
17000.98 104
17002.21 106
17003.45 107
17004.68 119
17005.91 114
17007.14 73
17008.38 83
17009.61 121
17010.84 115
17012.08 117
17013.31 109
17014.54 104
17015.78 137
17017.01 119
17018.24 101
17019.47 110
17020.71 103
17021.94 117
17023.17 99
17024.41 108
17025.64 106
17026.88 113
17028.11 109
17029.34 91
17030.58 96
17031.81 117
17033.04 127
17034.28 93
17035.51 104
17036.75 98
17037.98 90
17039.21 88
17040.45 107
17041.68 113
17042.92 117
17044.15 117
17045.38 109
17046.62 119
17047.85 110
17049.09 129
17050.32 113
17051.56 95
17052.79 95
17054.02 111
17055.26 96
17056.49 91
17057.73 86
17058.96 100
17060.20 102
17061.43 97
17062.67 134
17063.90 90
17065.14 110
17066.37 103
17067.61 118
17068.84 100
17070.08 98
17071.31 126
17072.55 128
17073.78 97
17075.02 103
17076.25 97
17077.49 109
17078.72 111
17079.96 108
17081.20 110
17082.43 121
17083.67 107
17084.90 110
17086.14 125
17087.37 132
17088.61 97
17089.85 94
17091.08 101
17092.32 127
17093.55 123
17094.79 121
17096.03 116
17097.26 90
17098.50 91
17099.73 115
17100.97 107
17102.21 98
17103.44 93
17104.68 117
17105.92 121
17107.15 93
17108.39 89
17109.63 103
17110.86 109
17112.10 117
17113.34 87
17114.57 96
17115.81 107
17117.05 108
17118.28 89
17119.52 92
17120.76 103
17121.99 105
17123.23 103
17124.47 119
17125.70 98
17126.94 86
17128.18 97
17129.42 92
17130.65 110
17131.89 92
17133.13 98
17134.37 112
17135.60 98
17136.84 104
17138.08 97
17139.32 106
17140.55 96
17141.79 102
17143.03 116
17144.27 101
17145.50 100
17146.74 93
17147.98 99
17149.22 93
17150.46 93
17151.69 97
17152.93 99
17154.17 75
17155.41 90
17156.65 98
17157.89 83
17159.12 119
17160.36 98
17161.60 101
17162.84 103
17164.08 86
17165.32 98
17166.56 93
17167.79 109
17169.03 122
17170.27 108
17171.51 91
17172.75 88
17173.99 93
17175.23 97
17176.47 94
17177.70 93
17178.94 103
17180.18 117
17181.42 118
17182.66 102
17183.90 97
17185.14 89
17186.38 101
17187.62 90
17188.86 94
17190.10 101
17191.34 104
17192.58 107
17193.82 99
17195.06 106
17196.30 79
17197.54 94
17198.78 102
17200.01 103
17201.25 95
17202.49 75
17203.73 106
17204.97 87
17206.21 98
17207.45 105
17208.70 118
17209.94 105
17211.18 103
17212.42 97
17213.66 86
17214.90 128
17216.14 105
17217.38 104
17218.62 90
17219.86 90
17221.10 114
17222.34 110
17223.58 118
17224.82 111
17226.06 99
17227.30 90
17228.54 111
17229.78 108
17231.03 88
17232.27 92
17233.51 99
17234.75 108
17235.99 109
17237.23 91
17238.47 93
17239.71 104
17240.95 98
17242.20 92
17243.44 104
17244.68 92
17245.92 107
17247.16 88
17248.40 108
17249.65 115
17250.89 91
17252.13 112
17253.37 85
17254.61 102
17255.85 101
17257.10 89
17258.34 95
17259.58 113
17260.82 124
17262.06 102
17263.31 77
17264.55 102
17265.79 110
17267.03 105
17268.27 96
17269.52 89
17270.76 108
17272.00 89
17273.24 92
17274.49 107
17275.73 98
17276.97 99
17278.22 87
17279.46 89
17280.70 97
17281.94 85
17283.19 102
17284.43 92
17285.67 78
17286.91 84
17288.16 105
17289.40 93
17290.64 92
17291.89 90
17293.13 93
17294.37 92
17295.62 109
17296.86 77
17298.10 89
17299.35 105
17300.59 102
17301.83 102
17303.08 92
17304.32 100
17305.56 89
17306.81 95
17308.05 97
17309.30 78
17310.54 111
17311.78 107
17313.03 101
17314.27 78
17315.52 71
17316.76 89
17318.00 108
17319.25 85
17320.49 86
17321.74 98
17322.98 116
17324.23 113
17325.47 100
17326.71 106
17327.96 100
17329.20 116
17330.45 103
17331.69 88
17332.94 76
17334.18 92
17335.43 110
17336.67 111
17337.92 94
17339.16 86
17340.41 96
17341.65 120
17342.90 97
17344.14 93
17345.39 88
17346.63 111
17347.88 112
17349.12 91
17350.37 85
17351.61 91
17352.86 92
17354.10 96
17355.35 87
17356.59 86
17357.84 93
17359.08 90
17360.33 101
17361.58 89
17362.82 91
17364.07 84
17365.31 106
17366.56 101
17367.80 93
17369.05 86
17370.30 91
17371.54 104
17372.79 98
17374.03 114
17375.28 113
17376.53 116
17377.77 101
17379.02 105
17380.27 92
17381.51 74
17382.76 79
17384.01 114
17385.25 89
17386.50 90
17387.75 79
17388.99 97
17390.24 91
17391.49 89
17392.73 111
17393.98 91
17395.23 98
17396.47 90
17397.72 100
17398.97 94
17400.21 92
17401.46 98
17402.71 100
17403.96 114
17405.20 105
17406.45 98
17407.70 83
17408.94 78
17410.19 103
17411.44 91
17412.69 91
17413.93 107
17415.18 100
17416.43 89
17417.68 87
17418.93 121
17420.17 84
17421.42 86
17422.67 93
17423.92 78
17425.16 91
17426.41 95
17427.66 100
17428.91 103
17430.16 104
17431.41 106
17432.65 98
17433.90 90
17435.15 93
17436.40 91
17437.65 99
17438.90 105
17440.14 104
17441.39 94
17442.64 113
17443.89 80
17445.14 79
17446.39 86
17447.64 113
17448.88 115
17450.13 95
17451.38 100
17452.63 83
17453.88 86
17455.13 88
17456.38 76
17457.63 87
17458.88 95
17460.13 109
17461.38 98
17462.62 93
17463.87 89
17465.12 105
17466.37 105
17467.62 116
17468.87 106
17470.12 100
17471.37 93
17472.62 102
17473.87 99
17475.12 94
17476.37 119
17477.62 110
17478.87 104
17480.12 128
17481.37 110
17482.62 114
17483.87 96
17485.12 111
17486.37 86
17487.62 120
17488.87 98
17490.12 87
17491.37 66
17492.62 100
17493.87 114
17495.12 102
17496.37 107
17497.62 103
17498.87 106
17500.12 104
17501.38 97
17502.63 104
17503.88 100
17505.13 121
17506.38 109
17507.63 112
17508.88 99
17510.13 102
17511.38 101
17512.63 87
17513.89 106
17515.14 103
17516.39 105
17517.64 117
17518.89 99
17520.14 109
17521.39 91
17522.64 114
17523.90 97
17525.15 109
17526.40 101
17527.65 86
17528.90 95
17530.15 103
17531.41 106
17532.66 85
17533.91 118
17535.16 114
17536.41 92
17537.67 94
17538.92 97
17540.17 96
17541.42 109
17542.67 103
17543.93 102
17545.18 96
17546.43 106
17547.68 100
17548.94 90
17550.19 97
17551.44 109
17552.69 107
17553.95 101
17555.20 122
17556.45 108
17557.70 98
17558.96 97
17560.21 105
17561.46 109
17562.72 96
17563.97 97
17565.22 96
17566.47 96
17567.73 86
17568.98 78
17570.23 93
17571.49 121
17572.74 137
17573.99 110
17575.25 114
17576.50 90
17577.75 100
17579.01 98
17580.26 124
17581.51 109
17582.77 92
17584.02 94
17585.28 91
17586.53 117
17587.78 109
17589.04 110
17590.29 94
17591.54 117
17592.80 109
17594.05 93
17595.31 97
17596.56 90
17597.81 95
17599.07 124
17600.32 130
17601.58 110
17602.83 93
17604.09 105
17605.34 102
17606.60 90
17607.85 88
17609.10 86
17610.36 83
17611.61 102
17612.87 96
17614.12 88
17615.38 118
17616.63 88
17617.89 116
17619.14 97
17620.40 104
17621.65 88
17622.91 104
17624.16 69
17625.42 94
17626.67 89
17627.93 104
17629.18 100
17630.44 106
17631.69 93
17632.95 100
17634.21 96
17635.46 91
17636.72 84
17637.97 118
17639.23 116
17640.48 86
17641.74 96
17642.99 131
17644.25 93
17645.51 94
17646.76 100
17648.02 84
17649.27 108
17650.53 105
17651.79 91
17653.04 90
17654.30 84
17655.55 104
17656.81 97
17658.07 98
17659.32 87
17660.58 102
17661.84 114
17663.09 92
17664.35 89
17665.61 117
17666.86 91
17668.12 100
17669.38 101
17670.63 88
17671.89 97
17673.15 82
17674.40 96
17675.66 94
17676.92 90
17678.17 95
17679.43 85
17680.69 74
17681.95 79
17683.20 97
17684.46 102
17685.72 87
17686.98 83
17688.23 104
17689.49 95
17690.75 97
17692.01 98
17693.26 118
17694.52 94
17695.78 97
17697.04 85
17698.29 108
17699.55 83
17700.81 82
17702.07 80
17703.32 85
17704.58 87
17705.84 99
17707.10 84
17708.36 96
17709.62 82
17710.87 100
17712.13 104
17713.39 88
17714.65 99
17715.91 104
17717.17 106
17718.42 91
17719.68 80
17720.94 107
17722.20 99
17723.46 101
17724.72 87
17725.98 97
17727.23 87
17728.49 93
17729.75 96
17731.01 99
17732.27 87
17733.53 99
17734.79 95
17736.05 100
17737.31 104
17738.57 94
17739.82 92
17741.08 97
17742.34 83
17743.60 83
17744.86 76
17746.12 90
17747.38 90
17748.64 103
17749.90 109
17751.16 88
17752.42 99
17753.68 83
17754.94 106
17756.20 83
17757.46 75
17758.72 112
17759.98 107
17761.24 108
17762.50 93
17763.76 94
17765.02 95
17766.28 91
17767.54 77
17768.80 97
17770.06 86
17771.32 102
17772.58 73
17773.84 75
17775.10 81
17776.36 83
17777.62 97
17778.88 100
17780.14 107
17781.40 102
17782.67 106
17783.93 94
17785.19 97
17786.45 103
17787.71 103
17788.97 94
17790.23 90
17791.49 85
17792.75 93
17794.01 84
17795.28 75
17796.54 117
17797.80 97
17799.06 99
17800.32 102
17801.58 86
17802.84 108
17804.11 99
17805.37 79
17806.63 93
17807.89 76
17809.15 99
17810.41 79
17811.68 95
17812.94 95
17814.20 88
17815.46 110
17816.72 81
17817.99 88
17819.25 85
17820.51 106
17821.77 103
17823.03 99
17824.30 90
17825.56 81
17826.82 86
17828.08 87
17829.35 84
17830.61 95
17831.87 70
17833.13 93
17834.40 96
17835.66 78
17836.92 89
17838.18 101
17839.45 99
17840.71 77
17841.97 78
17843.24 86
17844.50 88
17845.76 89
17847.02 84
17848.29 79
17849.55 83
17850.81 97
17852.08 92
17853.34 96
17854.60 96
17855.87 91
17857.13 93
17858.39 83
17859.66 77
17860.92 101
17862.18 87
17863.45 99
17864.71 88
17865.98 88
17867.24 103
17868.50 107
17869.77 90
17871.03 75
17872.30 115
17873.56 94
17874.82 79
17876.09 94
17877.35 88
17878.62 98
17879.88 100
17881.14 92
17882.41 100
17883.67 80
17884.94 85
17886.20 86
17887.47 97
17888.73 66
17890.00 98
17891.26 85
17892.52 99
17893.79 86
17895.05 84
17896.32 86
17897.58 98
17898.85 86
17900.11 82
17901.38 79
17902.64 84
17903.91 75
17905.17 86
17906.44 84
17907.70 90
17908.97 99
17910.23 90
17911.50 97
17912.77 77
17914.03 100
17915.30 85
17916.56 68
17917.83 75
17919.09 86
17920.36 102
17921.62 75
17922.89 76
17924.16 83
17925.42 108
17926.69 91
17927.95 80
17929.22 75
17930.49 81
17931.75 87
17933.02 80
17934.28 74
17935.55 80
17936.82 100
17938.08 116
17939.35 95
17940.62 93
17941.88 95
17943.15 124
17944.42 96
17945.68 103
17946.95 94
17948.22 92
17949.48 104
17950.75 101
17952.02 108
17953.28 86
17954.55 95
17955.82 89
17957.08 100
17958.35 98
17959.62 89
17960.88 78
17962.15 97
17963.42 89
17964.69 70
17965.95 102
17967.22 100
17968.49 78
17969.76 64
17971.02 99
17972.29 67
17973.56 88
17974.83 99
17976.09 88
17977.36 94
17978.63 97
17979.90 93
17981.16 84
17982.43 73
17983.70 82
17984.97 83
17986.24 90
17987.50 89
17988.77 76
17990.04 93
17991.31 100
17992.58 95
17993.84 89
17995.11 80
17996.38 92
17997.65 107
17998.92 92
18000.19 94
18001.46 74
18002.72 89
18003.99 95
18005.26 108
18006.53 119
18007.80 77
18009.07 98
18010.34 86
18011.61 90
18012.87 88
18014.14 80
18015.41 91
18016.68 96
18017.95 94
18019.22 102
18020.49 104
18021.76 78
18023.03 80
18024.30 115
18025.57 93
18026.84 77
18028.11 91
18029.37 85
18030.64 93
18031.91 91
18033.18 93
18034.45 92
18035.72 92
18036.99 89
18038.26 100
18039.53 80
18040.80 95
18042.07 115
18043.34 95
18044.61 90
18045.88 87
18047.15 114
18048.42 86
18049.69 91
18050.96 93
18052.23 106
18053.50 81
18054.77 95
18056.05 99
18057.32 78
18058.59 100
18059.86 87
18061.13 83
18062.40 83
18063.67 86
18064.94 83
18066.21 88
18067.48 75
18068.75 70
18070.02 87
18071.29 102
18072.57 76
18073.84 76
18075.11 89
18076.38 94
18077.65 83
18078.92 89
18080.19 75
18081.46 97
18082.74 92
18084.01 80
18085.28 117
18086.55 96
18087.82 99
18089.09 88
18090.37 95
18091.64 90
18092.91 87
18094.18 128
18095.45 89
18096.72 77
18098.00 79
18099.27 96
18100.54 109
18101.81 87
18103.08 74
18104.36 98
18105.63 87
18106.90 89
18108.17 77
18109.45 86
18110.72 77
18111.99 87
18113.26 103
18114.54 93
18115.81 81
18117.08 78
18118.35 107
18119.63 90
18120.90 83
18122.17 84
18123.44 98
18124.72 92
18125.99 83
18127.26 81
18128.54 91
18129.81 90
18131.08 110
18132.36 101
18133.63 81
18134.90 63
18136.18 105
18137.45 113
18138.72 85
18140.00 96
18141.27 85
18142.54 102
18143.82 88
18145.09 90
18146.36 89
18147.64 98
18148.91 112
18150.19 99
18151.46 77
18152.73 91
18154.01 84
18155.28 98
18156.55 103
18157.83 69
18159.10 97
18160.38 103
18161.65 106
18162.93 76
18164.20 80
18165.47 99
18166.75 98
18168.02 72
18169.30 94
18170.57 88
18171.85 108
18173.12 100
18174.40 111
18175.67 103
18176.95 88
18178.22 92
18179.50 84
18180.77 73
18182.04 68
18183.32 99
18184.59 79
18185.87 105
18187.15 90
18188.42 98
18189.70 94
18190.97 91
18192.25 87
18193.52 85
18194.80 93
18196.07 99
18197.35 99
18198.62 83
18199.90 104
18201.17 83
18202.45 113
18203.73 94
18205.00 88
18206.28 89
18207.55 89
18208.83 78
18210.10 79
18211.38 78
18212.66 95
18213.93 89
18215.21 84
18216.48 99
18217.76 74
18219.04 94
18220.31 89
18221.59 71
18222.87 83
18224.14 94
18225.42 93
18226.70 102
18227.97 87
18229.25 82
18230.53 72
18231.80 97
18233.08 86
18234.36 73
18235.63 76
18236.91 94
18238.19 101
18239.46 90
18240.74 100
18242.02 94
18243.29 99
18244.57 78
18245.85 84
18247.13 84
18248.40 86
18249.68 85
18250.96 91
18252.24 84
18253.51 83
18254.79 84
18256.07 62
18257.35 70
18258.62 82
18259.90 100
18261.18 97
18262.46 85
18263.73 91
18265.01 82
18266.29 101
18267.57 97
18268.85 92
18270.12 94
18271.40 78
18272.68 85
18273.96 103
18275.24 87
18276.51 108
18277.79 98
18279.07 83
18280.35 106
18281.63 128
18282.91 86
18284.18 91
18285.46 92
18286.74 96
18288.02 86
18289.30 98
18290.58 77
18291.86 91
18293.14 85
18294.41 69
18295.69 73
18296.97 96
18298.25 103
18299.53 101
18300.81 100
18302.09 80
18303.37 96
18304.65 93
18305.93 99
18307.21 81
18308.49 94
18309.76 93
18311.04 105
18312.32 92
18313.60 66
18314.88 85
18316.16 100
18317.44 88
18318.72 90
18320.00 117
18321.28 87
18322.56 101
18323.84 103
18325.12 112
18326.40 70
18327.68 103
18328.96 109
18330.24 121
18331.52 92
18332.80 90
18334.08 72
18335.36 99
18336.64 73
18337.92 95
18339.20 90
18340.48 97
18341.76 76
18343.05 83
18344.33 104
18345.61 103
18346.89 94
18348.17 92
18349.45 92
18350.73 87
18352.01 65
18353.29 109
18354.57 91
18355.85 87
18357.13 93
18358.42 116
18359.70 95
18360.98 77
18362.26 82
18363.54 74
18364.82 62
18366.10 97
18367.38 99
18368.67 119
18369.95 86
18371.23 91
18372.51 103
18373.79 102
18375.07 92
18376.36 100
18377.64 88
18378.92 81
18380.20 83
18381.48 92
18382.77 98
18384.05 95
18385.33 102
18386.61 92
18387.89 87
18389.18 92
18390.46 86
18391.74 86
18393.02 78
18394.31 98
18395.59 91
18396.87 89
18398.15 80
18399.44 95
18400.72 92
18402.00 86
18403.28 83
18404.57 94
18405.85 80
18407.13 95
18408.41 78
18409.70 87
18410.98 83
18412.26 102
18413.55 91
18414.83 109
18416.11 77
18417.40 80
18418.68 68
18419.96 72
18421.25 89
18422.53 108
18423.81 81
18425.10 95
18426.38 99
18427.66 87
18428.95 91
18430.23 99
18431.51 117
18432.80 106
18434.08 82
18435.37 84
18436.65 79
18437.93 100
18439.22 102
18440.50 83
18441.79 76
18443.07 93
18444.35 100
18445.64 88
18446.92 70
18448.21 85
18449.49 74
18450.78 92
18452.06 95
18453.34 74
18454.63 83
18455.91 85
18457.20 92
18458.48 78
18459.77 77
18461.05 71
18462.34 92
18463.62 82
18464.91 80
18466.19 73
18467.48 93
18468.76 85
18470.05 87
18471.33 109
18472.62 91
18473.90 82
18475.19 91
18476.47 77
18477.76 77
18479.04 97
18480.33 102
18481.61 94
18482.90 86
18484.18 74
18485.47 69
18486.76 84
18488.04 88
18489.33 98
18490.61 81
18491.90 89
18493.18 99
18494.47 87
18495.76 73
18497.04 88
18498.33 92
18499.61 87
18500.90 92
18502.19 117
18503.47 89
18504.76 78
18506.05 95
18507.33 81
18508.62 91
18509.90 94
18511.19 102
18512.48 107
18513.76 90
18515.05 108
18516.34 98
18517.62 118
18518.91 80
18520.20 85
18521.48 82
18522.77 105
18524.06 85
18525.35 100
18526.63 88
18527.92 86
18529.21 76
18530.49 103
18531.78 78
18533.07 92
18534.36 86
18535.64 96
18536.93 85
18538.22 76
18539.50 96
18540.79 104
18542.08 106
18543.37 82
18544.66 98
18545.94 93
18547.23 105
18548.52 91
18549.81 83
18551.09 86
18552.38 88
18553.67 94
18554.96 103
18556.25 76
18557.53 75
18558.82 82
18560.11 99
18561.40 90
18562.69 84
18563.98 88
18565.26 87
18566.55 84
18567.84 106
18569.13 97
18570.42 75
18571.71 94
18572.99 102
18574.28 81
18575.57 76
18576.86 83
18578.15 99
18579.44 78
18580.73 77
18582.02 91
18583.31 94
18584.59 95
18585.88 101
18587.17 89
18588.46 77
18589.75 90
18591.04 92
18592.33 90
18593.62 100
18594.91 94
18596.20 95
18597.49 98
18598.78 105
18600.07 82
18601.36 86
18602.65 97
18603.94 80
18605.23 102
18606.52 89
18607.81 78
18609.09 95
18610.38 93
18611.67 95
18612.96 70
18614.25 83
18615.55 102
18616.84 87
18618.13 94
18619.42 79
18620.71 75
18622.00 86
18623.29 94
18624.58 80
18625.87 95
18627.16 88
18628.45 96
18629.74 98
18631.03 80
18632.32 87
18633.61 97
18634.90 81
18636.19 90
18637.48 96
18638.77 93
18640.07 99
18641.36 99
18642.65 97
18643.94 85
18645.23 77
18646.52 73
18647.81 94
18649.10 74
18650.40 95
18651.69 81
18652.98 91
18654.27 81
18655.56 70
18656.85 90
18658.14 70
18659.44 92
18660.73 91
18662.02 88
18663.31 86
18664.60 80
18665.89 79
18667.19 103
18668.48 107
18669.77 88
18671.06 86
18672.35 87
18673.65 91
18674.94 82
18676.23 79
18677.52 87
18678.82 96
18680.11 97
18681.40 92
18682.69 96
18683.99 97
18685.28 85
18686.57 100
18687.86 84
18689.16 76
18690.45 79
18691.74 96
18693.03 90
18694.33 71
18695.62 75
18696.91 92
18698.21 110
18699.50 95
18700.79 82
18702.09 84
18703.38 97
18704.67 82
18705.97 84
18707.26 71
18708.55 95
18709.85 85
18711.14 106
18712.43 91
18713.73 88
18715.02 86
18716.31 116
18717.61 76
18718.90 80
18720.19 85
18721.49 88
18722.78 100
18724.08 91
18725.37 88
18726.66 74
18727.96 97
18729.25 86
18730.55 89
18731.84 71
18733.13 75
18734.43 101
18735.72 95
18737.02 84
18738.31 78
18739.61 86
18740.90 84
18742.19 82
18743.49 65
18744.78 87
18746.08 94
18747.37 94
18748.67 78
18749.96 76
18751.26 80
18752.55 93
18753.85 98
18755.14 78
18756.44 103
18757.73 87
18759.03 100
18760.32 82
18761.62 96
18762.91 89
18764.21 77
18765.50 77
18766.80 80
18768.09 75
18769.39 89
18770.69 76
18771.98 82
18773.28 83
18774.57 69
18775.87 89
18777.16 89
18778.46 82
18779.76 82
18781.05 89
18782.35 80
18783.64 97
18784.94 99
18786.24 95
18787.53 79
18788.83 109
18790.12 90
18791.42 102
18792.72 76
18794.01 62
18795.31 85
18796.61 78
18797.90 98
18799.20 78
18800.49 79
18801.79 88
18803.09 81
18804.38 83
18805.68 82
18806.98 77
18808.28 77
18809.57 76
18810.87 97
18812.17 85
18813.46 75
18814.76 90
18816.06 87
18817.35 102
18818.65 87
18819.95 77
18821.25 84
18822.54 99
18823.84 75
18825.14 110
18826.44 83
18827.73 80
18829.03 80
18830.33 92
18831.63 69
18832.92 67
18834.22 102
18835.52 83
18836.82 89
18838.11 71
18839.41 75
18840.71 80
18842.01 95
18843.31 78
18844.60 83
18845.90 100
18847.20 92
18848.50 97
18849.80 92
18851.10 80
18852.39 74
18853.69 97
18854.99 76
18856.29 81
18857.59 94
18858.89 94
18860.18 96
18861.48 69
18862.78 63
18864.08 97
18865.38 91
18866.68 98
18867.98 82
18869.28 88
18870.58 84
18871.87 85
18873.17 88
18874.47 76
18875.77 90
18877.07 66
18878.37 77
18879.67 89
18880.97 89
18882.27 85
18883.57 91
18884.87 70
18886.17 68
18887.47 68
18888.77 81
18890.07 89
18891.36 82
18892.66 77
18893.96 85
18895.26 73
18896.56 88
18897.86 75
18899.16 83
18900.46 72
18901.76 109
18903.06 89
18904.36 49
18905.66 61
18906.96 83
18908.27 101
18909.57 68
18910.87 67
18912.17 80
18913.47 94
18914.77 85
18916.07 85
18917.37 100
18918.67 95
18919.97 97
18921.27 84
18922.57 80
18923.87 72
18925.17 73
18926.47 94
18927.77 69
18929.08 77
18930.38 71
18931.68 104
18932.98 74
18934.28 89
18935.58 84
18936.88 82
18938.18 83
18939.49 84
18940.79 84
18942.09 73
18943.39 102
18944.69 101
18945.99 79
18947.29 82
18948.60 113
18949.90 90
18951.20 85
18952.50 80
18953.80 76
18955.11 86
18956.41 113
18957.71 102
18959.01 77
18960.31 97
18961.62 97
18962.92 85
18964.22 75
18965.52 74
18966.82 69
18968.13 96
18969.43 89
18970.73 99
18972.03 81
18973.34 71
18974.64 71
18975.94 69
18977.24 73
18978.55 96
18979.85 80
18981.15 98
18982.46 94
18983.76 92
18985.06 71
18986.36 75
18987.67 78
18988.97 86
18990.27 83
18991.58 90
18992.88 82
18994.18 77
18995.49 61
18996.79 76
18998.09 94
18999.40 94
19000.70 84
19002.00 81
19003.31 84
19004.61 87
19005.91 77
19007.22 64
19008.52 92
19009.83 88
19011.13 91
19012.43 80
19013.74 78
19015.04 74
19016.34 73
19017.65 61
19018.95 85
19020.26 80
19021.56 79
19022.87 61
19024.17 82
19025.47 70
19026.78 73
19028.08 78
19029.39 67
19030.69 75
19032.00 76
19033.30 74
19034.61 80
19035.91 76
19037.22 97
19038.52 91
19039.82 100
19041.13 89
19042.43 83
19043.74 73
19045.04 77
19046.35 82
19047.65 93
19048.96 77
19050.26 76
19051.57 73
19052.88 87
19054.18 90
19055.49 92
19056.79 102
19058.10 115
19059.40 89
19060.71 67
19062.01 65
19063.32 77
19064.62 91
19065.93 62
19067.24 85
19068.54 84
19069.85 92
19071.15 68
19072.46 93
19073.77 83
19075.07 92
19076.38 91
19077.68 86
19078.99 67
19080.30 69
19081.60 79
19082.91 77
19084.22 63
19085.52 64
19086.83 98
19088.13 102
19089.44 69
19090.75 72
19092.05 91
19093.36 83
19094.67 78
19095.97 110
19097.28 76
19098.59 69
19099.90 86
19101.20 86
19102.51 87
19103.82 85
19105.12 86
19106.43 75
19107.74 82
19109.04 80
19110.35 78
19111.66 84
19112.97 97
19114.27 96
19115.58 81
19116.89 89
19118.20 89
19119.50 96
19120.81 80
19122.12 77
19123.43 101
19124.73 89
19126.04 89
19127.35 92
19128.66 102
19129.97 101
19131.27 110
19132.58 93
19133.89 82
19135.20 92
19136.51 80
19137.81 81
19139.12 79
19140.43 87
19141.74 70
19143.05 90
19144.36 83
19145.66 85
19146.97 89
19148.28 77
19149.59 85
19150.90 86
19152.21 79
19153.52 83
19154.83 88
19156.13 108
19157.44 76
19158.75 77
19160.06 67
19161.37 82
19162.68 99
19163.99 69
19165.30 93
19166.61 84
19167.92 101
19169.22 102
19170.53 95
19171.84 74
19173.15 94
19174.46 100
19175.77 100
19177.08 87
19178.39 92
19179.70 77
19181.01 86
19182.32 81
19183.63 80
19184.94 76
19186.25 82
19187.56 86
19188.87 105
19190.18 80
19191.49 83
19192.80 106
19194.11 86
19195.42 84
19196.73 86
19198.04 102
19199.35 98
19200.66 80
19201.97 71
19203.28 81
19204.59 95
19205.90 80
19207.21 80
19208.52 84
19209.83 93
19211.14 102
19212.46 107
19213.77 79
19215.08 73
19216.39 93
19217.70 99
19219.01 94
19220.32 70
19221.63 73
19222.94 74
19224.25 86
19225.57 73
19226.88 65
19228.19 104
19229.50 110
19230.81 94
19232.12 82
19233.43 76
19234.75 74
19236.06 88
19237.37 100
19238.68 80
19239.99 78
19241.30 95
19242.62 107
19243.93 91
19245.24 77
19246.55 108
19247.86 106
19249.18 118
19250.49 68
19251.80 92
19253.11 80
19254.42 111
19255.74 94
19257.05 88
19258.36 84
19259.67 78
19260.99 76
19262.30 77
19263.61 71
19264.92 102
19266.24 108
19267.55 91
19268.86 85
19270.17 84
19271.49 85
19272.80 81
19274.11 89
19275.42 97
19276.74 100
19278.05 96
19279.36 96
19280.68 71
19281.99 90
19283.30 93
19284.62 102
19285.93 90
19287.24 82
19288.56 98
19289.87 85
19291.18 77
19292.50 77
19293.81 81
19295.12 78
19296.44 91
19297.75 108
19299.06 72
19300.38 76
19301.69 76
19303.01 86
19304.32 75
19305.63 84
19306.95 80
19308.26 90
19309.58 82
19310.89 85
19312.20 79
19313.52 88
19314.83 91
19316.15 89
19317.46 87
19318.78 82
19320.09 61
19321.41 105
19322.72 105
19324.03 74
19325.35 72
19326.66 79
19327.98 80
19329.29 86
19330.61 88
19331.92 74
19333.24 89
19334.55 101
19335.87 84
19337.18 71
19338.50 74
19339.81 96
19341.13 87
19342.44 91
19343.76 70
19345.07 80
19346.39 85
19347.70 88
19349.02 74
19350.34 68
19351.65 67
19352.97 86
19354.28 79
19355.60 73
19356.91 81
19358.23 93
19359.54 83
19360.86 75
19362.18 83
19363.49 80
19364.81 103
19366.12 108
19367.44 87
19368.76 74
19370.07 70
19371.39 87
19372.71 90
19374.02 89
19375.34 67
19376.65 79
19377.97 76
19379.29 86
19380.60 79
19381.92 67
19383.24 79
19384.55 88
19385.87 80
19387.19 67
19388.50 91
19389.82 96
19391.14 75
19392.45 79
19393.77 72
19395.09 91
19396.41 81
19397.72 100
19399.04 83
19400.36 72
19401.67 95
19402.99 82
19404.31 91
19405.63 77
19406.94 81
19408.26 99
19409.58 82
19410.90 77
19412.21 66
19413.53 77
19414.85 94
19416.17 77
19417.48 88
19418.80 74
19420.12 87
19421.44 100
19422.76 110
19424.07 75
19425.39 70
19426.71 67
19428.03 80
19429.35 86
19430.66 78
19431.98 100
19433.30 92
19434.62 102
19435.94 63
19437.26 75
19438.57 84
19439.89 88
19441.21 93
19442.53 70
19443.85 88
19445.17 82
19446.49 78
19447.81 88
19449.12 73
19450.44 82
19451.76 92
19453.08 111
19454.40 94
19455.72 66
19457.04 68
19458.36 69
19459.68 87
19461.00 74
19462.32 86
19463.63 85
19464.95 74
19466.27 91
19467.59 81
19468.91 77
19470.23 79
19471.55 89
19472.87 80
19474.19 79
19475.51 79
19476.83 83
19478.15 85
19479.47 82
19480.79 70
19482.11 71
19483.43 79
19484.75 86
19486.07 94
19487.39 99
19488.71 96
19490.03 82
19491.35 87
19492.67 76
19493.99 85
19495.31 89
19496.63 77
19497.95 77
19499.27 86
19500.59 88
19501.91 72
19503.24 71
19504.56 112
19505.88 75
19507.20 94
19508.52 63
19509.84 97
19511.16 75
19512.48 62
19513.80 90
19515.12 81
19516.44 94
19517.77 83
19519.09 85
19520.41 74
19521.73 79
19523.05 73
19524.37 57
19525.69 78
19527.02 83
19528.34 78
19529.66 90
19530.98 78
19532.30 88
19533.62 72
19534.95 78
19536.27 73
19537.59 88
19538.91 80
19540.23 75
19541.56 60
19542.88 66
19544.20 66
19545.52 80
19546.84 78
19548.17 92
19549.49 72
19550.81 82
19552.13 84
19553.46 92
19554.78 92
19556.10 88
19557.42 88
19558.75 91
19560.07 75
19561.39 86
19562.71 83
19564.04 85
19565.36 73
19566.68 95
19568.00 93
19569.33 83
19570.65 61
19571.97 65
19573.30 66
19574.62 74
19575.94 68
19577.27 72
19578.59 52
19579.91 75
19581.24 77
19582.56 91
19583.88 87
19585.21 88
19586.53 100
19587.85 79
19589.18 94
19590.50 76
19591.82 83
19593.15 83
19594.47 73
19595.80 64
19597.12 70
19598.44 62
19599.77 91
19601.09 93
19602.42 69
19603.74 84
19605.06 83
19606.39 94
19607.71 84
19609.04 79
19610.36 80
19611.69 62
19613.01 73
19614.33 74
19615.66 61
19616.98 62
19618.31 67
19619.63 83
19620.96 76
19622.28 85
19623.61 67
19624.93 70
19626.26 78
19627.58 66
19628.91 70
19630.23 73
19631.56 91
19632.88 81
19634.21 96
19635.53 88
19636.86 94
19638.18 84
19639.51 75
19640.83 84
19642.16 64
19643.48 76
19644.81 79
19646.14 86
19647.46 74
19648.79 67
19650.11 71
19651.44 105
19652.76 67
19654.09 71
19655.42 100
19656.74 82
19658.07 91
19659.39 80
19660.72 90
19662.05 88
19663.37 85
19664.70 82
19666.02 81
19667.35 52
19668.68 75
19670.00 83
19671.33 60
19672.66 59
19673.98 72
19675.31 94
19676.64 95
19677.96 78
19679.29 62
19680.62 80
19681.94 80
19683.27 79
19684.60 79
19685.92 80
19687.25 70
19688.58 80
19689.90 96
19691.23 88
19692.56 62
19693.88 67
19695.21 80
19696.54 64
19697.87 83
19699.19 84
19700.52 84
19701.85 88
19703.18 60
19704.50 66
19705.83 90
19707.16 94
19708.49 74
19709.81 68
19711.14 98
19712.47 66
19713.80 92
19715.13 78
19716.45 77
19717.78 70
19719.11 69
19720.44 62
19721.77 70
19723.09 78
19724.42 64
19725.75 82
19727.08 68
19728.41 95
19729.74 62
19731.06 89
19732.39 81
19733.72 63
19735.05 75
19736.38 82
19737.71 81
19739.04 92
19740.36 73
19741.69 75
19743.02 83
19744.35 63
19745.68 79
19747.01 65
19748.34 86
19749.67 88
19751.00 86
19752.32 74
19753.65 77
19754.98 72
19756.31 64
19757.64 78
19758.97 75
19760.30 68
19761.63 60
19762.96 80
19764.29 64
19765.62 82
19766.95 68
19768.28 77
19769.61 71
19770.94 81
19772.27 81
19773.60 103
19774.93 77
19776.26 79
19777.59 69
19778.92 77
19780.25 76
19781.58 71
19782.91 81
19784.24 85
19785.57 73
19786.90 78
19788.23 85
19789.56 76
19790.89 80
19792.22 68
19793.55 92
19794.88 74
19796.21 80
19797.54 81
19798.87 80
19800.20 68
19801.53 82
19802.87 75
19804.20 77
19805.53 87
19806.86 85
19808.19 82
19809.52 71
19810.85 79
19812.18 70
19813.51 93
19814.85 90
19816.18 81
19817.51 85
19818.84 66
19820.17 80
19821.50 69
19822.83 66
19824.17 105
19825.50 72
19826.83 90
19828.16 80
19829.49 71
19830.82 81
19832.16 67
19833.49 75
19834.82 74
19836.15 82
19837.48 76
19838.82 83
19840.15 83
19841.48 85
19842.81 88
19844.14 83
19845.48 84
19846.81 85
19848.14 85
19849.47 76
19850.81 64
19852.14 76
19853.47 99
19854.80 80
19856.14 69
19857.47 87
19858.80 83
19860.14 69
19861.47 69
19862.80 54
19864.13 80
19865.47 74
19866.80 86
19868.13 86
19869.47 64
19870.80 64
19872.13 93
19873.47 79
19874.80 75
19876.13 94
19877.47 75
19878.80 73
19880.13 91
19881.47 78
19882.80 69
19884.13 70
19885.47 69
19886.80 86
19888.13 73
19889.47 74
19890.80 85
19892.14 93
19893.47 113
19894.80 80
19896.14 74
19897.47 71
19898.81 74
19900.14 67
19901.47 88
19902.81 73
19904.14 71
19905.48 92
19906.81 78
19908.15 78
19909.48 86
19910.81 82
19912.15 88
19913.48 74
19914.82 62
19916.15 77
19917.49 83
19918.82 91
19920.16 77
19921.49 83
19922.83 79
19924.16 98
19925.50 80
19926.83 91
19928.17 88
19929.50 75
19930.84 85
19932.17 78
19933.51 74
19934.84 81
19936.18 74
19937.51 63
19938.85 64
19940.18 76
19941.52 84
19942.86 66
19944.19 69
19945.53 71
19946.86 99
19948.20 82
19949.53 76
19950.87 75
19952.21 81
19953.54 81
19954.88 73
19956.21 85
19957.55 76
19958.89 76
19960.22 81
19961.56 98
19962.90 92
19964.23 74
19965.57 74
19966.90 86
19968.24 82
19969.58 81
19970.91 90
19972.25 80
19973.59 83
19974.92 57
19976.26 72
19977.60 62
19978.93 73
19980.27 71
19981.61 74
19982.94 60
19984.28 73
19985.62 85
19986.96 95
19988.29 67
19989.63 80
19990.97 71
19992.30 79
19993.64 72
19994.98 69
19996.32 75
19997.65 70
19998.99 74
20000.33 90
20001.67 95
20003.00 97
20004.34 84
20005.68 60
20007.02 74
20008.35 81
20009.69 79
20011.03 81
20012.37 88
20013.71 72
20015.04 70
20016.38 67
20017.72 74
20019.06 86
20020.40 77
20021.73 75
20023.07 50
20024.41 75
20025.75 60
20027.09 86
20028.43 71
20029.77 87
20031.10 105
20032.44 85
20033.78 59
20035.12 76
20036.46 90
20037.80 74
20039.14 79
20040.47 77
20041.81 78
20043.15 63
20044.49 90
20045.83 80
20047.17 96
20048.51 86
20049.85 68
20051.19 89
20052.53 77
20053.87 90
20055.21 90
20056.54 84
20057.88 69
20059.22 74
20060.56 80
20061.90 98
20063.24 81
20064.58 75
20065.92 79
20067.26 87
20068.60 94
20069.94 75
20071.28 82
20072.62 88
20073.96 79
20075.30 73
20076.64 76
20077.98 80
20079.32 72
20080.66 86
20082.00 87
20083.34 63
20084.68 81
20086.02 74
20087.36 98
20088.70 82
20090.04 65
20091.38 98
20092.73 97
20094.07 80
20095.41 74
20096.75 89
20098.09 64
20099.43 84
20100.77 70
20102.11 65
20103.45 73
20104.79 84
20106.13 78
20107.48 78
20108.82 78
20110.16 82
20111.50 91
20112.84 82
20114.18 65
20115.52 73
20116.86 100
20118.21 85
20119.55 79
20120.89 61
20122.23 82
20123.57 88
20124.91 86
20126.26 67
20127.60 79
20128.94 76
20130.28 73
20131.62 93
20132.96 104
20134.31 70
20135.65 74
