# Supplementary material for: MALDI-TOF MS typing enables the classification of brewing yeasts of the genus Saccharomyces to major beer styles
Source: PLoS One. 2017 Aug 9;12(8):e0181694. doi: 10.1371/journal.pone.0181694 (PMC5549903; doi:10.1371/journal.pone.0181694)
Supplement: S13 File — The directory includes 90 raw files and was zipped to “.zip”; the folder has three strains with 30 spectra per strain; S1 Text explains the raw files with an example and Table 1 represents the yeast strains used within the experiment. (ZIP) [file pone.0181694.s016.zip › 37-39/30635-431-OG-Alt-Koe-YPG-18h-E-E_2015-10-11__0_F2_1.dat]

2000.04 1558
2000.46 1596
2000.88 1484
2001.30 1564
2001.72 1570
2002.14 1585
2002.57 1671
2002.99 1465
2003.41 1380
2003.83 1440
2004.25 1297
2004.67 1301
2005.10 1478
2005.52 1457
2005.94 1436
2006.36 1630
2006.78 1459
2007.21 1499
2007.63 1520
2008.05 1468
2008.47 1484
2008.89 1571
2009.32 1623
2009.74 1637
2010.16 1539
2010.58 1506
2011.01 1576
2011.43 1361
2011.85 1330
2012.27 1444
2012.70 1509
2013.12 1625
2013.54 1489
2013.96 1547
2014.39 1568
2014.81 1539
2015.23 1481
2015.66 1528
2016.08 1361
2016.50 1299
2016.93 1245
2017.35 1276
2017.77 1435
2018.19 1507
2018.62 1438
2019.04 1454
2019.46 1480
2019.89 1393
2020.31 1445
2020.73 1483
2021.16 1420
2021.58 1466
2022.01 1415
2022.43 1480
2022.85 1614
2023.28 1502
2023.70 1459
2024.12 1523
2024.55 1358
2024.97 1370
2025.40 1348
2025.82 1288
2026.24 1476
2026.67 1507
2027.09 1507
2027.52 1391
2027.94 1388
2028.37 1470
2028.79 1392
2029.21 1350
2029.64 1343
2030.06 1264
2030.49 1399
2030.91 1570
2031.34 1548
2031.76 1456
2032.19 1271
2032.61 1463
2033.04 1293
2033.46 1371
2033.88 1460
2034.31 1418
2034.73 1658
2035.16 1567
2035.58 1496
2036.01 1562
2036.43 1490
2036.86 1458
2037.29 1415
2037.71 1424
2038.14 1532
2038.56 1589
2038.99 1609
2039.41 1421
2039.84 1472
2040.26 1436
2040.69 1412
2041.11 1298
2041.54 1426
2041.97 1574
2042.39 1423
2042.82 1416
2043.24 1608
2043.67 1582
2044.09 1574
2044.52 1585
2044.95 1519
2045.37 1387
2045.80 1376
2046.22 1423
2046.65 1247
2047.08 1380
2047.50 1486
2047.93 1504
2048.36 1451
2048.78 1459
2049.21 1425
2049.64 1482
2050.06 1605
2050.49 1394
2050.92 1399
2051.34 1320
2051.77 1442
2052.20 1460
2052.62 1434
2053.05 1364
2053.48 1449
2053.90 1502
2054.33 1300
2054.76 1344
2055.18 1441
2055.61 1456
2056.04 1573
2056.47 1386
2056.89 1224
2057.32 1398
2057.75 1371
2058.17 1374
2058.60 1313
2059.03 1407
2059.46 1522
2059.88 1430
2060.31 1503
2060.74 1597
2061.17 1489
2061.60 1404
2062.02 1352
2062.45 1494
2062.88 1478
2063.31 1458
2063.74 1524
2064.16 1420
2064.59 1553
2065.02 1321
2065.45 1480
2065.88 1636
2066.30 1827
2066.73 1878
2067.16 1935
2067.59 1660
2068.02 1614
2068.45 1761
2068.87 1744
2069.30 1541
2069.73 1733
2070.16 1613
2070.59 1514
2071.02 1579
2071.45 1468
2071.87 1585
2072.30 1539
2072.73 1442
2073.16 1372
2073.59 1534
2074.02 1485
2074.45 1484
2074.88 1473
2075.31 1422
2075.74 1481
2076.17 1556
2076.59 1521
2077.02 1534
2077.45 1512
2077.88 1443
2078.31 1528
2078.74 1557
2079.17 1389
2079.60 1520
2080.03 1548
2080.46 1511
2080.89 1532
2081.32 1463
2081.75 1430
2082.18 1525
2082.61 1338
2083.04 1482
2083.47 1535
2083.90 1467
2084.33 1547
2084.76 1545
2085.19 1579
2085.62 1345
2086.05 1431
2086.48 1455
2086.91 1398
2087.34 1539
2087.77 1584
2088.20 1403
2088.63 1340
2089.06 1561
2089.49 1655
2089.93 1442
2090.36 1336
2090.79 1453
2091.22 1381
2091.65 1398
2092.08 1522
2092.51 1526
2092.94 1398
2093.37 1444
2093.80 1541
2094.23 1557
2094.67 1485
2095.10 1412
2095.53 1426
2095.96 1480
2096.39 1371
2096.82 1373
2097.25 1320
2097.68 1334
2098.12 1327
2098.55 1298
2098.98 1280
2099.41 1338
2099.84 1275
2100.27 1312
2100.71 1209
2101.14 1202
2101.57 1327
2102.00 1287
2102.43 1294
2102.87 1304
2103.30 1400
2103.73 1383
2104.16 1482
2104.59 1337
2105.03 1233
2105.46 1310
2105.89 1360
2106.32 1313
2106.76 1470
2107.19 1441
2107.62 1493
2108.05 1549
2108.49 1513
2108.92 1381
2109.35 1415
2109.78 1451
2110.22 1403
2110.65 1373
2111.08 1329
2111.52 1349
2111.95 1321
2112.38 1384
2112.81 1366
2113.25 1365
2113.68 1293
2114.11 1397
2114.55 1524
2114.98 1503
2115.41 1435
2115.85 1297
2116.28 1275
2116.71 1195
2117.15 1240
2117.58 1291
2118.01 1324
2118.45 1264
2118.88 1373
2119.32 1232
2119.75 1420
2120.18 1378
2120.62 1467
2121.05 1320
2121.48 1282
2121.92 1372
2122.35 1323
2122.79 1493
2123.22 1522
2123.65 1313
2124.09 1391
2124.52 1367
2124.96 1278
2125.39 1290
2125.83 1337
2126.26 1399
2126.70 1426
2127.13 1452
2127.56 1443
2128.00 1459
2128.43 1450
2128.87 1341
2129.30 1228
2129.74 1325
2130.17 1591
2130.61 1484
2131.04 1335
2131.48 1321
2131.91 1465
2132.35 1404
2132.78 1364
2133.22 1368
2133.65 1325
2134.09 1322
2134.52 1382
2134.96 1483
2135.39 1434
2135.83 1318
2136.26 1498
2136.70 1522
2137.14 1554
2137.57 1395
2138.01 1452
2138.44 1349
2138.88 1303
2139.31 1309
2139.75 1460
2140.19 1382
2140.62 1430
2141.06 1389
2141.49 1531
2141.93 1451
2142.37 1439
2142.80 1403
2143.24 1443
2143.67 1303
2144.11 1400
2144.55 1383
2144.98 1425
2145.42 1356
2145.86 1307
2146.29 1285
2146.73 1325
2147.16 1386
2147.60 1416
2148.04 1346
2148.47 1423
2148.91 1459
2149.35 1444
2149.79 1446
2150.22 1587
2150.66 1689
2151.10 1732
2151.53 1606
2151.97 1425
2152.41 1478
2152.84 1511
2153.28 1433
2153.72 1347
2154.16 1531
2154.59 1468
2155.03 1436
2155.47 1536
2155.91 1404
2156.34 1360
2156.78 1462
2157.22 1308
2157.66 1441
2158.09 1331
2158.53 1313
2158.97 1390
2159.41 1436
2159.84 1329
2160.28 1363
2160.72 1378
2161.16 1351
2161.60 1398
2162.03 1485
2162.47 1594
2162.91 1501
2163.35 1399
2163.79 1573
2164.22 1472
2164.66 1499
2165.10 1415
2165.54 1374
2165.98 1344
2166.42 1402
2166.86 1418
2167.29 1347
2167.73 1433
2168.17 1352
2168.61 1400
2169.05 1505
2169.49 1376
2169.93 1414
2170.37 1420
2170.80 1408
2171.24 1408
2171.68 1394
2172.12 1487
2172.56 1536
2173.00 1499
2173.44 1479
2173.88 1424
2174.32 1528
2174.76 1644
2175.20 1669
2175.64 1680
2176.08 1584
2176.51 1691
2176.95 1700
2177.39 1812
2177.83 1742
2178.27 1664
2178.71 1622
2179.15 1688
2179.59 1678
2180.03 1676
2180.47 1496
2180.91 1419
2181.35 1391
2181.79 1385
2182.23 1389
2182.67 1434
2183.11 1569
2183.55 1521
2183.99 1426
2184.43 1448
2184.87 1374
2185.31 1314
2185.76 1416
2186.20 1544
2186.64 1421
2187.08 1344
2187.52 1345
2187.96 1428
2188.40 1374
2188.84 1324
2189.28 1477
2189.72 1465
2190.16 1366
2190.60 1374
2191.04 1322
2191.49 1321
2191.93 1472
2192.37 1517
2192.81 1472
2193.25 1417
2193.69 1432
2194.13 1525
2194.57 1489
2195.02 1399
2195.46 1385
2195.90 1539
2196.34 1525
2196.78 1374
2197.22 1337
2197.66 1503
2198.11 1568
2198.55 1468
2198.99 1428
2199.43 1544
2199.87 1453
2200.32 1412
2200.76 1341
2201.20 1389
2201.64 1513
2202.08 1455
2202.53 1395
2202.97 1312
2203.41 1203
2203.85 1281
2204.29 1383
2204.74 1459
2205.18 1543
2205.62 1522
2206.06 1391
2206.51 1391
2206.95 1438
2207.39 1431
2207.83 1491
2208.28 1529
2208.72 1516
2209.16 1497
2209.61 1467
2210.05 1433
2210.49 1396
2210.93 1578
2211.38 1398
2211.82 1476
2212.26 1579
2212.71 1481
2213.15 1475
2213.59 1364
2214.04 1374
2214.48 1502
2214.92 1372
2215.37 1426
2215.81 1449
2216.25 1278
2216.70 1307
2217.14 1497
2217.59 1415
2218.03 1459
2218.47 1303
2218.92 1444
2219.36 1340
2219.80 1421
2220.25 1505
2220.69 1551
2221.14 1474
2221.58 1267
2222.02 1388
2222.47 1518
2222.91 1504
2223.36 1277
2223.80 1356
2224.25 1383
2224.69 1363
2225.13 1423
2225.58 1443
2226.02 1475
2226.47 1576
2226.91 1495
2227.36 1418
2227.80 1527
2228.25 1506
2228.69 1392
2229.14 1640
2229.58 1621
2230.03 1487
2230.47 1514
2230.92 1661
2231.36 1751
2231.81 1435
2232.25 1478
2232.70 1549
2233.14 1615
2233.59 1629
2234.03 1680
2234.48 1672
2234.92 1526
2235.37 1800
2235.81 1603
2236.26 1462
2236.70 1447
2237.15 1441
2237.60 1384
2238.04 1400
2238.49 1519
2238.93 1543
2239.38 1393
2239.83 1335
2240.27 1366
2240.72 1421
2241.16 1304
2241.61 1292
2242.06 1440
2242.50 1272
2242.95 1337
2243.39 1264
2243.84 1309
2244.29 1335
2244.73 1214
2245.18 1252
2245.63 1160
2246.07 1410
2246.52 1352
2246.97 1396
2247.41 1328
2247.86 1327
2248.31 1414
2248.75 1374
2249.20 1325
2249.65 1289
2250.09 1262
2250.54 1333
2250.99 1391
2251.43 1377
2251.88 1256
2252.33 1300
2252.78 1391
2253.22 1403
2253.67 1336
2254.12 1498
2254.56 1482
2255.01 1441
2255.46 1368
2255.91 1293
2256.35 1407
2256.80 1300
2257.25 1207
2257.70 1303
2258.14 1366
2258.59 1226
2259.04 1391
2259.49 1276
2259.94 1302
2260.38 1334
2260.83 1351
2261.28 1395
2261.73 1493
2262.18 1276
2262.62 1307
2263.07 1469
2263.52 1484
2263.97 1467
2264.42 1491
2264.87 1430
2265.31 1466
2265.76 1441
2266.21 1550
2266.66 1480
2267.11 1346
2267.56 1328
2268.01 1306
2268.45 1423
2268.90 1597
2269.35 1463
2269.80 1405
2270.25 1465
2270.70 1535
2271.15 1485
2271.60 1366
2272.05 1473
2272.49 1489
2272.94 1715
2273.39 1580
2273.84 1548
2274.29 1510
2274.74 1455
2275.19 1487
2275.64 1591
2276.09 1346
2276.54 1361
2276.99 1354
2277.44 1384
2277.89 1308
2278.34 1393
2278.79 1221
2279.24 1245
2279.69 1305
2280.14 1324
2280.59 1295
2281.04 1274
2281.49 1354
2281.94 1296
2282.39 1359
2282.84 1526
2283.29 1478
2283.74 1380
2284.19 1213
2284.64 1303
2285.09 1343
2285.54 1419
2285.99 1275
2286.44 1304
2286.89 1231
2287.34 1439
2287.79 1545
2288.24 1611
2288.69 1585
2289.14 1663
2289.59 1798
2290.05 1835
2290.50 1979
2290.95 1939
2291.40 2036
2291.85 2000
2292.30 2065
2292.75 2085
2293.20 2147
2293.65 1981
2294.11 1956
2294.56 1873
2295.01 1789
2295.46 1684
2295.91 1753
2296.36 1595
2296.81 1594
2297.27 1383
2297.72 1362
2298.17 1250
2298.62 1336
2299.07 1415
2299.52 1309
2299.98 1226
2300.43 1389
2300.88 1373
2301.33 1262
2301.78 1239
2302.24 1269
2302.69 1333
2303.14 1295
2303.59 1187
2304.04 1241
2304.50 1277
2304.95 1195
2305.40 1438
2305.85 1359
2306.31 1311
2306.76 1330
2307.21 1441
2307.66 1359
2308.12 1462
2308.57 1349
2309.02 1411
2309.48 1441
2309.93 1449
2310.38 1423
2310.83 1469
2311.29 1468
2311.74 1505
2312.19 1625
2312.65 1674
2313.10 1571
2313.55 1523
2314.01 1400
2314.46 1542
2314.91 1465
2315.37 1276
2315.82 1267
2316.27 1352
2316.73 1312
2317.18 1497
2317.63 1451
2318.09 1392
2318.54 1388
2318.99 1363
2319.45 1486
2319.90 1651
2320.36 1505
2320.81 1422
2321.26 1471
2321.72 1420
2322.17 1633
2322.63 1568
2323.08 1430
2323.53 1389
2323.99 1513
2324.44 1487
2324.90 1454
2325.35 1398
2325.80 1428
2326.26 1385
2326.71 1513
2327.17 1647
2327.62 1471
2328.08 1399
2328.53 1597
2328.99 1583
2329.44 1608
2329.90 1750
2330.35 1720
2330.81 1712
2331.26 1803
2331.72 1825
2332.17 1773
2332.63 1636
2333.08 1746
2333.54 1469
2333.99 1449
2334.45 1449
2334.90 1367
2335.36 1374
2335.81 1378
2336.27 1381
2336.72 1382
2337.18 1438
2337.63 1449
2338.09 1285
2338.55 1232
2339.00 1377
2339.46 1420
2339.91 1494
2340.37 1609
2340.82 1428
2341.28 1318
2341.74 1436
2342.19 1298
2342.65 1364
2343.10 1469
2343.56 1316
2344.02 1285
2344.47 1135
2344.93 1202
2345.39 1342
2345.84 1286
2346.30 1398
2346.75 1475
2347.21 1453
2347.67 1661
2348.12 1543
2348.58 1417
2349.04 1370
2349.49 1519
2349.95 1529
2350.41 1492
2350.86 1386
2351.32 1463
2351.78 1427
2352.23 1353
2352.69 1332
2353.15 1488
2353.61 1545
2354.06 1508
2354.52 1429
2354.98 1292
2355.43 1373
2355.89 1489
2356.35 1502
2356.81 1475
2357.26 1438
2357.72 1402
2358.18 1403
2358.64 1245
2359.09 1446
2359.55 1450
2360.01 1263
2360.47 1202
2360.93 1218
2361.38 1229
2361.84 1248
2362.30 1441
2362.76 1385
2363.22 1377
2363.67 1467
2364.13 1371
2364.59 1402
2365.05 1361
2365.51 1410
2365.96 1380
2366.42 1473
2366.88 1389
2367.34 1380
2367.80 1530
2368.26 1550
2368.72 1402
2369.17 1564
2369.63 1538
2370.09 1555
2370.55 1511
2371.01 1373
2371.47 1337
2371.93 1392
2372.39 1405
2372.84 1364
2373.30 1362
2373.76 1397
2374.22 1502
2374.68 1577
2375.14 1458
2375.60 1434
2376.06 1558
2376.52 1346
2376.98 1479
2377.44 1480
2377.90 1335
2378.36 1389
2378.81 1281
2379.27 1391
2379.73 1404
2380.19 1331
2380.65 1270
2381.11 1459
2381.57 1445
2382.03 1271
2382.49 1060
2382.95 1112
2383.41 1408
2383.87 1407
2384.33 1186
2384.79 1399
2385.25 1320
2385.71 1306
2386.17 1296
2386.63 1380
2387.09 1353
2387.55 1422
2388.01 1441
2388.48 1189
2388.94 1326
2389.40 1447
2389.86 1554
2390.32 1531
2390.78 1449
2391.24 1505
2391.70 1422
2392.16 1576
2392.62 1506
2393.08 1419
2393.54 1410
2394.00 1315
2394.47 1342
2394.93 1474
2395.39 1383
2395.85 1378
2396.31 1455
2396.77 1313
2397.23 1441
2397.69 1394
2398.16 1405
2398.62 1307
2399.08 1365
2399.54 1372
2400.00 1277
2400.46 1236
2400.92 1475
2401.39 1407
2401.85 1289
2402.31 1327
2402.77 1336
2403.23 1310
2403.70 1211
2404.16 1218
2404.62 1359
2405.08 1192
2405.54 1192
2406.01 1272
2406.47 1213
2406.93 1327
2407.39 1329
2407.86 1319
2408.32 1180
2408.78 1307
2409.24 1322
2409.71 1266
2410.17 1255
2410.63 1165
2411.09 1129
2411.56 1213
2412.02 1355
2412.48 1296
2412.94 1212
2413.41 1201
2413.87 1382
2414.33 1489
2414.80 1434
2415.26 1494
2415.72 1441
2416.19 1488
2416.65 1446
2417.11 1313
2417.57 1417
2418.04 1548
2418.50 1565
2418.96 1410
2419.43 1454
2419.89 1647
2420.36 1700
2420.82 1652
2421.28 1634
2421.75 1655
2422.21 1470
2422.67 1473
2423.14 1712
2423.60 1643
2424.07 1477
2424.53 1538
2424.99 1403
2425.46 1370
2425.92 1455
2426.39 1454
2426.85 1415
2427.31 1451
2427.78 1444
2428.24 1304
2428.71 1281
2429.17 1323
2429.64 1375
2430.10 1465
2430.56 1426
2431.03 1379
2431.49 1401
2431.96 1489
2432.42 1381
2432.89 1449
2433.35 1432
2433.82 1356
2434.28 1473
2434.75 1419
2435.21 1358
2435.68 1450
2436.14 1528
2436.61 1470
2437.07 1528
2437.54 1386
2438.00 1380
2438.47 1369
2438.93 1353
2439.40 1350
2439.86 1348
2440.33 1346
2440.80 1428
2441.26 1514
2441.73 1468
2442.19 1426
2442.66 1383
2443.12 1275
2443.59 1346
2444.06 1404
2444.52 1312
2444.99 1332
2445.45 1373
2445.92 1341
2446.38 1447
2446.85 1317
2447.32 1249
2447.78 1209
2448.25 1295
2448.72 1223
2449.18 1118
2449.65 1267
2450.11 1491
2450.58 1414
2451.05 1328
2451.51 1261
2451.98 1257
2452.45 1200
2452.91 1258
2453.38 1426
2453.85 1316
2454.31 1346
2454.78 1438
2455.25 1293
2455.71 1271
2456.18 1251
2456.65 1362
2457.12 1355
2457.58 1190
2458.05 1314
2458.52 1307
2458.98 1257
2459.45 1542
2459.92 1457
2460.39 1324
2460.85 1340
2461.32 1301
2461.79 1270
2462.26 1282
2462.72 1451
2463.19 1311
2463.66 1319
2464.13 1357
2464.59 1257
2465.06 1237
2465.53 1357
2466.00 1378
2466.47 1331
2466.93 1305
2467.40 1226
2467.87 1202
2468.34 1310
2468.81 1318
2469.27 1349
2469.74 1294
2470.21 1257
2470.68 1258
2471.15 1225
2471.62 1286
2472.09 1287
2472.55 1230
2473.02 1201
2473.49 1186
2473.96 1200
2474.43 1258
2474.90 1119
2475.37 1240
2475.83 1309
2476.30 1332
2476.77 1248
2477.24 1221
2477.71 1494
2478.18 1229
2478.65 1185
2479.12 1335
2479.59 1376
2480.06 1385
2480.53 1306
2480.99 1344
2481.46 1341
2481.93 1247
2482.40 1250
2482.87 1177
2483.34 1207
2483.81 1312
2484.28 1288
2484.75 1260
2485.22 1421
2485.69 1426
2486.16 1317
2486.63 1114
2487.10 1267
2487.57 1472
2488.04 1344
2488.51 1332
2488.98 1405
2489.45 1446
2489.92 1460
2490.39 1339
2490.86 1442
2491.33 1376
2491.80 1326
2492.27 1399
2492.74 1286
2493.21 1276
2493.68 1362
2494.15 1395
2494.62 1486
2495.10 1504
2495.57 1505
2496.04 1391
2496.51 1305
2496.98 1357
2497.45 1435
2497.92 1314
2498.39 1451
2498.86 1303
2499.33 1334
2499.80 1345
2500.28 1267
2500.75 1369
2501.22 1348
2501.69 1214
2502.16 1127
2502.63 1137
2503.10 1359
2503.57 1362
2504.05 1140
2504.52 1192
2504.99 1352
2505.46 1470
2505.93 1317
2506.40 1219
2506.88 1207
2507.35 1344
2507.82 1269
2508.29 1256
2508.76 1308
2509.24 1415
2509.71 1432
2510.18 1352
2510.65 1338
2511.12 1392
2511.60 1478
2512.07 1534
2512.54 1463
2513.01 1302
2513.49 1463
2513.96 1452
2514.43 1480
2514.90 1446
2515.38 1435
2515.85 1565
2516.32 1485
2516.79 1301
2517.27 1393
2517.74 1427
2518.21 1370
2518.68 1376
2519.16 1480
2519.63 1354
2520.10 1373
2520.58 1374
2521.05 1524
2521.52 1472
2522.00 1307
2522.47 1353
2522.94 1484
2523.42 1319
2523.89 1300
2524.36 1249
2524.84 1353
2525.31 1303
2525.78 1278
2526.26 1269
2526.73 1253
2527.20 1202
2527.68 1276
2528.15 1507
2528.63 1328
2529.10 1431
2529.57 1409
2530.05 1442
2530.52 1328
2531.00 1381
2531.47 1410
2531.94 1361
2532.42 1432
2532.89 1554
2533.37 1433
2533.84 1452
2534.32 1483
2534.79 1391
2535.26 1398
2535.74 1250
2536.21 1229
2536.69 1181
2537.16 1342
2537.64 1385
2538.11 1263
2538.59 1187
2539.06 1297
2539.54 1271
2540.01 1281
2540.49 1373
2540.96 1470
2541.44 1357
2541.91 1358
2542.39 1386
2542.86 1336
2543.34 1325
2543.81 1362
2544.29 1484
2544.76 1450
2545.24 1294
2545.71 1409
2546.19 1323
2546.66 1369
2547.14 1357
2547.61 1376
2548.09 1567
2548.57 1533
2549.04 1455
2549.52 1499
2549.99 1394
2550.47 1488
2550.95 1551
2551.42 1645
2551.90 1356
2552.37 1476
2552.85 1338
2553.33 1470
2553.80 1386
2554.28 1389
2554.75 1602
2555.23 1309
2555.71 1377
2556.18 1406
2556.66 1361
2557.14 1418
2557.61 1594
2558.09 1405
2558.57 1409
2559.04 1393
2559.52 1323
2560.00 1302
2560.47 1283
2560.95 1194
2561.43 1257
2561.90 1455
2562.38 1391
2562.86 1245
2563.33 1425
2563.81 1295
2564.29 1244
2564.77 1292
2565.24 1237
2565.72 1215
2566.20 1283
2566.68 1234
2567.15 1281
2567.63 1155
2568.11 1211
2568.59 1277
2569.06 1183
2569.54 1244
2570.02 1187
2570.50 1268
2570.97 1301
2571.45 1226
2571.93 1371
2572.41 1304
2572.89 1267
2573.36 1261
2573.84 1272
2574.32 1307
2574.80 1222
2575.28 1300
2575.75 1195
2576.23 1283
2576.71 1102
2577.19 1242
2577.67 1273
2578.15 1144
2578.62 1164
2579.10 1220
2579.58 1260
2580.06 1228
2580.54 1251
2581.02 1237
2581.50 1230
2581.97 1371
2582.45 1224
2582.93 1196
2583.41 1288
2583.89 1240
2584.37 1155
2584.85 1285
2585.33 1409
2585.81 1349
2586.29 1356
2586.77 1287
2587.24 1300
2587.72 1352
2588.20 1355
2588.68 1419
2589.16 1401
2589.64 1250
2590.12 1281
2590.60 1288
2591.08 1233
2591.56 1270
2592.04 1335
2592.52 1337
2593.00 1395
2593.48 1288
2593.96 1301
2594.44 1277
2594.92 1299
2595.40 1212
2595.88 1310
2596.36 1297
2596.84 1243
2597.32 1536
2597.80 1251
2598.28 1173
2598.76 1380
2599.24 1190
2599.72 1149
2600.20 1187
2600.68 1186
2601.16 1268
2601.64 1250
2602.12 1327
2602.61 1260
2603.09 1341
2603.57 1253
2604.05 1287
2604.53 1292
2605.01 1243
2605.49 1306
2605.97 1265
2606.45 1274
2606.93 1263
2607.42 1300
2607.90 1287
2608.38 1274
2608.86 1270
2609.34 1364
2609.82 1339
2610.30 1347
2610.78 1313
2611.27 1190
2611.75 1348
2612.23 1442
2612.71 1259
2613.19 1257
2613.67 1238
2614.16 1220
2614.64 1154
2615.12 1376
2615.60 1345
2616.08 1282
2616.57 1356
2617.05 1379
2617.53 1431
2618.01 1309
2618.49 1254
2618.98 1445
2619.46 1366
2619.94 1333
2620.42 1488
2620.91 1414
2621.39 1355
2621.87 1305
2622.35 1295
2622.84 1399
2623.32 1282
2623.80 1219
2624.28 1294
2624.77 1252
2625.25 1325
2625.73 1206
2626.21 1110
2626.70 1222
2627.18 1346
2627.66 1256
2628.15 1278
2628.63 1298
2629.11 1178
2629.60 1168
2630.08 1277
2630.56 1398
2631.05 1335
2631.53 1311
2632.01 1357
2632.50 1387
2632.98 1408
2633.46 1350
2633.95 1486
2634.43 1381
2634.91 1266
2635.40 1352
2635.88 1292
2636.37 1259
2636.85 1352
2637.33 1339
2637.82 1354
2638.30 1261
2638.79 1226
2639.27 1157
2639.75 1150
2640.24 1281
2640.72 1102
2641.21 1237
2641.69 1449
2642.18 1371
2642.66 1387
2643.14 1297
2643.63 1298
2644.11 1333
2644.60 1293
2645.08 1243
2645.57 1251
2646.05 1349
2646.54 1401
2647.02 1319
2647.51 1371
2647.99 1279
2648.48 1241
2648.96 1202
2649.45 1158
2649.93 1228
2650.42 1370
2650.90 1386
2651.39 1296
2651.87 1327
2652.36 1295
2652.84 1281
2653.33 1238
2653.81 1291
2654.30 1193
2654.78 1252
2655.27 1230
2655.76 1272
2656.24 1276
2656.73 1231
2657.21 1262
2657.70 1258
2658.18 1326
2658.67 1302
2659.16 1217
2659.64 1214
2660.13 1332
2660.61 1215
2661.10 1354
2661.59 1328
2662.07 1258
2662.56 1297
2663.05 1302
2663.53 1283
2664.02 1291
2664.50 1342
2664.99 1350
2665.48 1250
2665.96 1188
2666.45 1253
2666.94 1286
2667.42 1325
2667.91 1208
2668.40 1242
2668.88 1230
2669.37 1176
2669.86 1328
2670.34 1346
2670.83 1312
2671.32 1227
2671.81 1280
2672.29 1395
2672.78 1493
2673.27 1551
2673.75 1567
2674.24 1496
2674.73 1606
2675.22 1751
2675.70 1846
2676.19 1840
2676.68 1842
2677.17 1699
2677.65 1792
2678.14 1954
2678.63 1695
2679.12 1582
2679.61 1471
2680.09 1382
2680.58 1477
2681.07 1424
2681.56 1473
2682.04 1357
2682.53 1264
2683.02 1362
2683.51 1499
2684.00 1326
2684.49 1284
2684.97 1281
2685.46 1306
2685.95 1420
2686.44 1328
2686.93 1409
2687.42 1390
2687.90 1305
2688.39 1173
2688.88 1278
2689.37 1336
2689.86 1376
2690.35 1210
2690.84 1273
2691.33 1244
2691.81 1252
2692.30 1147
2692.79 1215
2693.28 1184
2693.77 1259
2694.26 1323
2694.75 1203
2695.24 1315
2695.73 1309
2696.22 1255
2696.71 1185
2697.20 1254
2697.68 1349
2698.17 1325
2698.66 1260
2699.15 1190
2699.64 1271
2700.13 1216
2700.62 1246
2701.11 1357
2701.60 1240
2702.09 1112
2702.58 1224
2703.07 1318
2703.56 1308
2704.05 1344
2704.54 1533
2705.03 1347
2705.52 1332
2706.01 1269
2706.50 1357
2706.99 1324
2707.48 1268
2707.97 1375
2708.46 1223
2708.95 1156
2709.44 1152
2709.93 1266
2710.43 1255
2710.92 1219
2711.41 1217
2711.90 1327
2712.39 1242
2712.88 1235
2713.37 1237
2713.86 1324
2714.35 1191
2714.84 1206
2715.33 1280
2715.82 1283
2716.32 1307
2716.81 1258
2717.30 1228
2717.79 1170
2718.28 1143
2718.77 1125
2719.26 1063
2719.76 1156
2720.25 1329
2720.74 1292
2721.23 1194
2721.72 1277
2722.21 1172
2722.70 1213
2723.20 1247
2723.69 1459
2724.18 1387
2724.67 1395
2725.16 1237
2725.66 1304
2726.15 1227
2726.64 1305
2727.13 1177
2727.62 1372
2728.12 1396
2728.61 1200
2729.10 1183
2729.59 1274
2730.09 1294
2730.58 1251
2731.07 1143
2731.56 1244
2732.06 1268
2732.55 1368
2733.04 1314
2733.53 1257
2734.03 1353
2734.52 1406
2735.01 1335
2735.50 1280
2736.00 1211
2736.49 1139
2736.98 1194
2737.48 1216
2737.97 1260
2738.46 1242
2738.96 1365
2739.45 1419
2739.94 1231
2740.44 1219
2740.93 1265
2741.42 1328
2741.92 1221
2742.41 1335
2742.90 1371
2743.40 1285
2743.89 1120
2744.38 1095
2744.88 1161
2745.37 1198
2745.86 1241
2746.36 1091
2746.85 1251
2747.35 1160
2747.84 1182
2748.33 1162
2748.83 1322
2749.32 1128
2749.82 1160
2750.31 1009
2750.81 1025
2751.30 1168
2751.79 1121
2752.29 1125
2752.78 1140
2753.28 1165
2753.77 1125
2754.27 1037
2754.76 1156
2755.26 1184
2755.75 1229
2756.24 1107
2756.74 1209
2757.23 1169
2757.73 1282
2758.22 1317
2758.72 1131
2759.21 1297
2759.71 1321
2760.20 1194
2760.70 1231
2761.19 1395
2761.69 1292
2762.19 1339
2762.68 1334
2763.18 1352
2763.67 1269
2764.17 1381
2764.66 1352
2765.16 1139
2765.65 1261
2766.15 1249
2766.64 1177
2767.14 1196
2767.64 1183
2768.13 1247
2768.63 1198
2769.12 1230
2769.62 1279
2770.12 1268
2770.61 1297
2771.11 1148
2771.60 1166
2772.10 1221
2772.60 1315
2773.09 1160
2773.59 1268
2774.08 1248
2774.58 1387
2775.08 1566
2775.57 1528
2776.07 1605
2776.57 1602
2777.06 1724
2777.56 1768
2778.06 1784
2778.55 1690
2779.05 1697
2779.55 1648
2780.04 1607
2780.54 1583
2781.04 1507
2781.54 1400
2782.03 1260
2782.53 1203
2783.03 1343
2783.52 1432
2784.02 1468
2784.52 1207
2785.02 1233
2785.51 1256
2786.01 1347
2786.51 1392
2787.01 1263
2787.50 1155
2788.00 1294
2788.50 1209
2789.00 1298
2789.49 1233
2789.99 1180
2790.49 1112
2790.99 1181
2791.48 1104
2791.98 1159
2792.48 1216
2792.98 1204
2793.48 1206
2793.97 1183
2794.47 1248
2794.97 1287
2795.47 1381
2795.97 1235
2796.47 1214
2796.96 1202
2797.46 1319
2797.96 1448
2798.46 1396
2798.96 1287
2799.46 1355
2799.96 1442
2800.45 1321
2800.95 1287
2801.45 1278
2801.95 1298
2802.45 1339
2802.95 1337
2803.45 1301
2803.95 1262
2804.45 1340
2804.94 1375
2805.44 1327
2805.94 1493
2806.44 1491
2806.94 1550
2807.44 1575
2807.94 1364
2808.44 1331
2808.94 1437
2809.44 1515
2809.94 1475
2810.44 1471
2810.94 1479
2811.44 1505
2811.94 1414
2812.44 1484
2812.94 1384
2813.44 1425
2813.94 1415
2814.44 1374
2814.94 1296
2815.44 1263
2815.94 1257
2816.44 1254
2816.94 1186
2817.44 1266
2817.94 1401
2818.44 1268
2818.94 1290
2819.44 1217
2819.94 1232
2820.44 1255
2820.94 1378
2821.44 1293
2821.94 1306
2822.44 1225
2822.94 1287
2823.44 1443
2823.94 1350
2824.44 1253
2824.94 1248
2825.45 1325
2825.95 1290
2826.45 1216
2826.95 1240
2827.45 1228
2827.95 1228
2828.45 1306
2828.95 1092
2829.45 1079
2829.96 1180
2830.46 1172
2830.96 1112
2831.46 1202
2831.96 1211
2832.46 1209
2832.96 1138
2833.47 1249
2833.97 1281
2834.47 1196
2834.97 1255
2835.47 1242
2835.97 1254
2836.48 1358
2836.98 1265
2837.48 1320
2837.98 1320
2838.48 1346
2838.99 1279
2839.49 1255
2839.99 1309
2840.49 1311
2841.00 1248
2841.50 1243
2842.00 1210
2842.50 1230
2843.01 1272
2843.51 1334
2844.01 1335
2844.51 1251
2845.02 1399
2845.52 1382
2846.02 1277
2846.52 1357
2847.03 1377
2847.53 1395
2848.03 1461
2848.54 1395
2849.04 1381
2849.54 1429
2850.04 1572
2850.55 1457
2851.05 1411
2851.55 1585
2852.06 1335
2852.56 1198
2853.06 1189
2853.57 1350
2854.07 1318
2854.57 1252
2855.08 1280
2855.58 1206
2856.09 1291
2856.59 1300
2857.09 1296
2857.60 1357
2858.10 1361
2858.60 1302
2859.11 1167
2859.61 1350
2860.12 1267
2860.62 1254
2861.12 1308
2861.63 1274
2862.13 1249
2862.64 1267
2863.14 1269
2863.65 1125
2864.15 1204
2864.65 1174
2865.16 1124
2865.66 1136
2866.17 1232
2866.67 1208
2867.18 1248
2867.68 1245
2868.19 1207
2868.69 1264
2869.20 1174
2869.70 1110
2870.21 1301
2870.71 1348
2871.21 1377
2871.72 1414
2872.23 1304
2872.73 1362
2873.24 1318
2873.74 1207
2874.25 1407
2874.75 1500
2875.26 1486
2875.76 1312
2876.27 1248
2876.77 1407
2877.28 1277
2877.78 1289
2878.29 1387
2878.79 1344
2879.30 1322
2879.81 1343
2880.31 1385
2880.82 1437
2881.32 1200
2881.83 1255
2882.34 1169
2882.84 1337
2883.35 1317
2883.85 1254
2884.36 1244
2884.87 1312
2885.37 1246
2885.88 1302
2886.38 1343
2886.89 1317
2887.40 1316
2887.90 1362
2888.41 1412
2888.92 1448
2889.42 1435
2889.93 1430
2890.44 1386
2890.94 1456
2891.45 1386
2891.96 1304
2892.46 1251
2892.97 1358
2893.48 1349
2893.98 1398
2894.49 1490
2895.00 1426
2895.51 1413
2896.01 1493
2896.52 1561
2897.03 1342
2897.53 1484
2898.04 1461
2898.55 1418
2899.06 1431
2899.56 1466
2900.07 1415
2900.58 1450
2901.09 1460
2901.59 1556
2902.10 1465
2902.61 1409
2903.12 1495
2903.63 1387
2904.13 1408
2904.64 1438
2905.15 1417
2905.66 1411
2906.17 1539
2906.67 1394
2907.18 1350
2907.69 1493
2908.20 1483
2908.71 1412
2909.21 1429
2909.72 1410
2910.23 1491
2910.74 1432
2911.25 1365
2911.76 1371
2912.26 1289
2912.77 1286
2913.28 1409
2913.79 1429
2914.30 1340
2914.81 1365
2915.32 1201
2915.83 1123
2916.34 1297
2916.84 1269
2917.35 1273
2917.86 1252
2918.37 1207
2918.88 1165
2919.39 1287
2919.90 1187
2920.41 1240
2920.92 1221
2921.43 1241
2921.94 1251
2922.45 1294
2922.96 1395
2923.46 1312
2923.97 1195
2924.48 1325
2924.99 1424
2925.50 1384
2926.01 1274
2926.52 1197
2927.03 1236
2927.54 1222
2928.05 1277
2928.56 1369
2929.07 1344
2929.58 1188
2930.09 1212
2930.60 1223
2931.11 1240
2931.62 1110
2932.13 1209
2932.64 1381
2933.15 1245
2933.67 1315
2934.18 1239
2934.69 1337
2935.20 1296
2935.71 1271
2936.22 1446
2936.73 1480
2937.24 1478
2937.75 1346
2938.26 1331
2938.77 1472
2939.28 1438
2939.79 1359
2940.30 1253
2940.82 1263
2941.33 1299
2941.84 1319
2942.35 1255
2942.86 1225
2943.37 1275
2943.88 1386
2944.39 1473
2944.91 1326
2945.42 1331
2945.93 1288
2946.44 1339
2946.95 1342
2947.46 1446
2947.98 1423
2948.49 1341
2949.00 1441
2949.51 1418
2950.02 1361
2950.53 1332
2951.05 1365
2951.56 1355
2952.07 1236
2952.58 1288
2953.09 1155
2953.61 1176
2954.12 1128
2954.63 1154
2955.14 1120
2955.66 1067
2956.17 1195
2956.68 1206
2957.19 1004
2957.71 1095
2958.22 1236
2958.73 1277
2959.24 1305
2959.76 1349
2960.27 1347
2960.78 1309
2961.29 1356
2961.81 1383
2962.32 1318
2962.83 1264
2963.35 1295
2963.86 1291
2964.37 1223
2964.89 1256
2965.40 1177
2965.91 1293
2966.43 1354
2966.94 1249
2967.45 1377
2967.97 1271
2968.48 1300
2968.99 1199
2969.51 1174
2970.02 1194
2970.53 1214
2971.05 1196
2971.56 1119
2972.07 1197
2972.59 1198
2973.10 1283
2973.62 1269
2974.13 1248
2974.64 1159
2975.16 1199
2975.67 1177
2976.19 1191
2976.70 1080
2977.22 1334
2977.73 1245
2978.24 1233
2978.76 1134
2979.27 1206
2979.79 1297
2980.30 1307
2980.82 1304
2981.33 1285
2981.85 1217
2982.36 1250
2982.87 1279
2983.39 1407
2983.90 1286
2984.42 1412
2984.93 1321
2985.45 1285
2985.96 1286
2986.48 1272
2986.99 1342
2987.51 1392
2988.02 1413
2988.54 1422
2989.05 1387
2989.57 1275
2990.09 1325
2990.60 1305
2991.12 1247
2991.63 1369
2992.15 1439
2992.66 1246
2993.18 1316
2993.69 1413
2994.21 1333
2994.73 1412
2995.24 1411
2995.76 1504
2996.27 1577
2996.79 1520
2997.30 1453
2997.82 1611
2998.34 1619
2998.85 1493
2999.37 1433
2999.89 1485
3000.40 1446
3000.92 1477
3001.43 1658
3001.95 1710
3002.47 1637
3002.98 1690
3003.50 1773
3004.02 2070
3004.53 2189
3005.05 2240
3005.57 2489
3006.08 2362
3006.60 2284
3007.12 2278
3007.63 2325
3008.15 2042
3008.67 1865
3009.18 1775
3009.70 1790
3010.22 1587
3010.74 1435
3011.25 1388
3011.77 1434
3012.29 1356
3012.80 1369
3013.32 1249
3013.84 1290
3014.36 1346
3014.87 1399
3015.39 1360
3015.91 1416
3016.43 1390
3016.94 1433
3017.46 1457
3017.98 1568
3018.50 1612
3019.02 1489
3019.53 1610
3020.05 1579
3020.57 1583
3021.09 1425
3021.60 1512
3022.12 1532
3022.64 1645
3023.16 1558
3023.68 1352
3024.20 1461
3024.71 1602
3025.23 1499
3025.75 1603
3026.27 1537
3026.79 1529
3027.31 1547
3027.82 1329
3028.34 1367
3028.86 1514
3029.38 1253
3029.90 1345
3030.42 1320
3030.94 1288
3031.46 1337
3031.98 1351
3032.49 1408
3033.01 1371
3033.53 1308
3034.05 1363
3034.57 1357
3035.09 1454
3035.61 1265
3036.13 1308
3036.65 1420
3037.17 1420
3037.69 1459
3038.21 1401
3038.73 1342
3039.25 1446
3039.76 1430
3040.28 1369
3040.80 1259
3041.32 1315
3041.84 1294
3042.36 1220
3042.88 1246
3043.40 1273
3043.92 1198
3044.44 1231
3044.96 1243
3045.48 1312
3046.00 1288
3046.52 1261
3047.04 1330
3047.56 1358
3048.08 1295
3048.60 1314
3049.13 1315
3049.65 1304
3050.17 1284
3050.69 1181
3051.21 1121
3051.73 1141
3052.25 1229
3052.77 1330
3053.29 1236
3053.81 1313
3054.33 1272
3054.85 1276
3055.37 1219
3055.89 1274
3056.42 1167
3056.94 1229
3057.46 1341
3057.98 1297
3058.50 1268
3059.02 1340
3059.54 1261
3060.06 1251
3060.59 1260
3061.11 1302
3061.63 1411
3062.15 1450
3062.67 1338
3063.19 1208
3063.71 1251
3064.24 1433
3064.76 1393
3065.28 1390
3065.80 1349
3066.32 1303
3066.85 1429
3067.37 1482
3067.89 1544
3068.41 1570
3068.93 1502
3069.46 1580
3069.98 1571
3070.50 1365
3071.02 1430
3071.54 1418
3072.07 1473
3072.59 1618
3073.11 1503
3073.63 1306
3074.16 1311
3074.68 1363
3075.20 1423
3075.73 1488
3076.25 1395
3076.77 1544
3077.29 1500
3077.82 1380
3078.34 1406
3078.86 1423
3079.39 1529
3079.91 1507
3080.43 1629
3080.95 1628
3081.48 1564
3082.00 1612
3082.52 1666
3083.05 1771
3083.57 1618
3084.09 1578
3084.62 1800
3085.14 1643
3085.66 1633
3086.19 1736
3086.71 1666
3087.24 1641
3087.76 1657
3088.28 1688
3088.81 1623
3089.33 1609
3089.85 1422
3090.38 1328
3090.90 1475
3091.43 1458
3091.95 1425
3092.47 1436
3093.00 1519
3093.52 1601
3094.05 1447
3094.57 1532
3095.10 1547
3095.62 1686
3096.14 1611
3096.67 1785
3097.19 1884
3097.72 1667
3098.24 1727
3098.77 1914
3099.29 1918
3099.82 1807
3100.34 2129
3100.87 2273
3101.39 2656
3101.92 3314
3102.44 3635
3102.97 4537
3103.49 4673
3104.02 4942
3104.54 5252
3105.07 5213
3105.59 5240
3106.12 4900
3106.64 4500
3107.17 4155
3107.69 3705
3108.22 3111
3108.74 2570
3109.27 2318
3109.79 2158
3110.32 2100
3110.85 1899
3111.37 1970
3111.90 2017
3112.42 1894
3112.95 1934
3113.48 1936
3114.00 1927
3114.53 1797
3115.05 1638
3115.58 1696
3116.11 1694
3116.63 1700
3117.16 1740
3117.68 1734
3118.21 1667
3118.74 1443
3119.26 1538
3119.79 1507
3120.32 1448
3120.84 1438
3121.37 1368
3121.90 1543
3122.42 1763
3122.95 1710
3123.48 1605
3124.00 1699
3124.53 1818
3125.06 1726
3125.58 1711
3126.11 1648
3126.64 1516
3127.16 1452
3127.69 1477
3128.22 1511
3128.75 1573
3129.27 1456
3129.80 1573
3130.33 1561
3130.85 1607
3131.38 1426
3131.91 1424
3132.44 1580
3132.96 1370
3133.49 1364
3134.02 1376
3134.55 1394
3135.07 1447
3135.60 1426
3136.13 1403
3136.66 1359
3137.19 1234
3137.71 1236
3138.24 1231
3138.77 1324
3139.30 1341
3139.83 1375
3140.35 1375
3140.88 1363
3141.41 1467
3141.94 1352
3142.47 1432
3143.00 1416
3143.52 1437
3144.05 1334
3144.58 1461
3145.11 1432
3145.64 1600
3146.17 1541
3146.70 1301
3147.22 1412
3147.75 1510
3148.28 1582
3148.81 1601
3149.34 1614
3149.87 1562
3150.40 1584
3150.93 1740
3151.46 1640
3151.98 1663
3152.51 1459
3153.04 1472
3153.57 1494
3154.10 1462
3154.63 1625
3155.16 1539
3155.69 1462
3156.22 1505
3156.75 1423
3157.28 1416
3157.81 1472
3158.34 1491
3158.87 1584
3159.40 1521
3159.93 1338
3160.46 1381
3160.99 1539
3161.52 1473
3162.05 1338
3162.58 1357
3163.11 1476
3163.64 1481
3164.17 1509
3164.70 1520
3165.23 1461
3165.76 1320
3166.29 1349
3166.82 1274
3167.35 1300
3167.88 1380
3168.41 1324
3168.94 1253
3169.47 1255
3170.00 1263
3170.53 1253
3171.06 1364
3171.59 1318
3172.13 1351
3172.66 1365
3173.19 1419
3173.72 1452
3174.25 1478
3174.78 1475
3175.31 1370
3175.84 1489
3176.37 1509
3176.90 1599
3177.44 1549
3177.97 1412
3178.50 1580
3179.03 1533
3179.56 1319
3180.09 1291
3180.62 1299
3181.16 1269
3181.69 1328
3182.22 1315
3182.75 1255
3183.28 1239
3183.81 1281
3184.35 1423
3184.88 1288
3185.41 1189
3185.94 1213
3186.47 1183
3187.01 1408
3187.54 1432
3188.07 1270
3188.60 1179
3189.14 1251
3189.67 1257
3190.20 1345
3190.73 1307
3191.26 1199
3191.80 1189
3192.33 1226
3192.86 1230
3193.39 1300
3193.93 1227
3194.46 1251
3194.99 1289
3195.53 1382
3196.06 1139
3196.59 1189
3197.12 1389
3197.66 1400
3198.19 1341
3198.72 1287
3199.26 1373
3199.79 1398
3200.32 1342
3200.86 1313
3201.39 1362
3201.92 1331
3202.46 1340
3202.99 1300
3203.52 1230
3204.06 1334
3204.59 1422
3205.12 1317
3205.66 1268
3206.19 1288
3206.72 1457
3207.26 1249
3207.79 1290
3208.33 1233
3208.86 1363
3209.39 1362
3209.93 1477
3210.46 1480
3211.00 1410
3211.53 1572
3212.06 1560
3212.60 1573
3213.13 1692
3213.67 1599
3214.20 1513
3214.74 1536
3215.27 1421
3215.80 1536
3216.34 1453
3216.87 1478
3217.41 1530
3217.94 1588
3218.48 1524
3219.01 1461
3219.55 1408
3220.08 1390
3220.62 1356
3221.15 1345
3221.69 1542
3222.22 1638
3222.76 1542
3223.29 1562
3223.83 1715
3224.36 1502
3224.90 1489
3225.43 1504
3225.97 1550
3226.50 1518
3227.04 1437
3227.57 1489
3228.11 1506
3228.65 1546
3229.18 1495
3229.72 1530
3230.25 1522
3230.79 1503
3231.32 1390
3231.86 1380
3232.40 1311
3232.93 1388
3233.47 1361
3234.00 1455
3234.54 1234
3235.08 1394
3235.61 1415
3236.15 1296
3236.68 1501
3237.22 1365
3237.76 1450
3238.29 1351
3238.83 1483
3239.37 1572
3239.90 1619
3240.44 1654
3240.97 1494
3241.51 1595
3242.05 1608
3242.58 1679
3243.12 1595
3243.66 1470
3244.20 1482
3244.73 1411
3245.27 1402
3245.81 1412
3246.34 1434
3246.88 1411
3247.42 1553
3247.95 1524
3248.49 1602
3249.03 1527
3249.57 1451
3250.10 1627
3250.64 1445
3251.18 1634
3251.72 1524
3252.25 1625
3252.79 1686
3253.33 1629
3253.87 1581
3254.40 1592
3254.94 1615
3255.48 1737
3256.02 1560
3256.55 1612
3257.09 1680
3257.63 1820
3258.17 1925
3258.71 1899
3259.24 1922
3259.78 1996
3260.32 2147
3260.86 2201
3261.40 2430
3261.94 2392
3262.47 2420
3263.01 2538
3263.55 2786
3264.09 3050
3264.63 3239
3265.17 3290
3265.71 3512
3266.24 3831
3266.78 3699
3267.32 4012
3267.86 4310
3268.40 4404
3268.94 4156
3269.48 4228
3270.02 3937
3270.55 3622
3271.09 3130
3271.63 3157
3272.17 2349
3272.71 2230
3273.25 2215
3273.79 1972
3274.33 1832
3274.87 1904
3275.41 1697
3275.95 1723
3276.49 1976
3277.03 1796
3277.57 1957
3278.11 2006
3278.65 1770
3279.19 1880
3279.73 1786
3280.26 1616
3280.80 1767
3281.34 1894
3281.88 1791
3282.42 1527
3282.96 1640
3283.50 1741
3284.04 1785
3284.59 1873
3285.13 1825
3285.67 1740
3286.21 1846
3286.75 1936
3287.29 1780
3287.83 2005
3288.37 1984
3288.91 1920
3289.45 1977
3289.99 1832
3290.53 1820
3291.07 1983
3291.61 2036
3292.15 1964
3292.69 2066
3293.23 2100
3293.77 2045
3294.32 2181
3294.86 2241
3295.40 2250
3295.94 2319
3296.48 2536
3297.02 2531
3297.56 2516
3298.10 2368
3298.65 2423
3299.19 2390
3299.73 2397
3300.27 2333
3300.81 1922
3301.35 1743
3301.89 1842
3302.44 1773
3302.98 1744
3303.52 1844
3304.06 1881
3304.60 1848
3305.14 1879
3305.69 1775
3306.23 1687
3306.77 1772
3307.31 1677
3307.85 1649
3308.40 1584
3308.94 1628
3309.48 1706
3310.02 1651
3310.57 1474
3311.11 1474
3311.65 1429
3312.19 1541
3312.74 1615
3313.28 1710
3313.82 1710
3314.36 1613
3314.91 1758
3315.45 1680
3315.99 1751
3316.53 1819
3317.08 1964
3317.62 1925
3318.16 1874
3318.71 1842
3319.25 2001
3319.79 1974
3320.34 1821
3320.88 1799
3321.42 1798
3321.96 1865
3322.51 1823
3323.05 1781
3323.59 1751
3324.14 1831
3324.68 1942
3325.23 1887
3325.77 1759
3326.31 1810
3326.86 1866
3327.40 1954
3327.94 1788
3328.49 1777
3329.03 1725
3329.57 1564
3330.12 1598
3330.66 1752
3331.21 1852
3331.75 2012
3332.29 2127
3332.84 2466
3333.38 2584
3333.93 3237
3334.47 3782
3335.02 4206
3335.56 4835
3336.10 5389
3336.65 5689
3337.19 5627
3337.74 5852
3338.28 5848
3338.83 5709
3339.37 5203
3339.92 4744
3340.46 4275
3341.01 3568
3341.55 3333
3342.10 2765
3342.64 2388
3343.19 2218
3343.73 2170
3344.28 2000
3344.82 1801
3345.37 1861
3345.91 1672
3346.46 1520
3347.00 1802
3347.55 1776
3348.09 1738
3348.64 1695
3349.18 1757
3349.73 1888
3350.27 1712
3350.82 1666
3351.37 1681
3351.91 1680
3352.46 1778
3353.00 1791
3353.55 1784
3354.10 1707
3354.64 1779
3355.19 1731
3355.73 1717
3356.28 1612
3356.83 1755
3357.37 1742
3357.92 1528
3358.46 1618
3359.01 1603
3359.56 1478
3360.10 1658
3360.65 1628
3361.20 1622
3361.74 1632
3362.29 1536
3362.84 1600
3363.38 1619
3363.93 1511
3364.48 1576
3365.02 1467
3365.57 1491
3366.12 1528
3366.66 1481
3367.21 1568
3367.76 1627
3368.30 1664
3368.85 1751
3369.40 1536
3369.94 1514
3370.49 1561
3371.04 1612
3371.59 1613
3372.13 1702
3372.68 1673
3373.23 1704
3373.78 1836
3374.32 1976
3374.87 1876
3375.42 1904
3375.97 1821
3376.51 1739
3377.06 1788
3377.61 1665
3378.16 1511
3378.71 1515
3379.25 1449
3379.80 1548
3380.35 1539
3380.90 1532
3381.45 1411
3381.99 1390
3382.54 1322
3383.09 1299
3383.64 1334
3384.19 1324
3384.74 1265
3385.28 1295
3385.83 1326
3386.38 1327
3386.93 1397
3387.48 1287
3388.03 1288
3388.58 1338
3389.12 1300
3389.67 1411
3390.22 1355
3390.77 1450
3391.32 1394
3391.87 1318
3392.42 1247
3392.97 1292
3393.52 1275
3394.06 1319
3394.61 1199
3395.16 1274
3395.71 1222
3396.26 1275
3396.81 1307
3397.36 1171
3397.91 1381
3398.46 1376
3399.01 1278
3399.56 1246
3400.11 1330
3400.66 1360
3401.21 1281
3401.76 1274
3402.31 1360
3402.86 1327
3403.41 1378
3403.96 1387
3404.51 1452
3405.06 1298
3405.61 1098
3406.16 1241
3406.71 1319
3407.26 1283
3407.81 1364
3408.36 1315
3408.91 1351
3409.46 1241
3410.01 1147
3410.56 1281
3411.11 1308
3411.66 1413
3412.21 1449
3412.76 1196
3413.31 1207
3413.86 1484
3414.41 1486
3414.96 1300
3415.51 1368
3416.07 1432
3416.62 1447
3417.17 1455
3417.72 1268
3418.27 1271
3418.82 1248
3419.37 1276
3419.92 1361
3420.47 1406
3421.03 1332
3421.58 1338
3422.13 1269
3422.68 1354
3423.23 1324
3423.78 1525
3424.33 1486
3424.89 1490
3425.44 1494
3425.99 1504
3426.54 1597
3427.09 1619
3427.65 1543
3428.20 1455
3428.75 1322
3429.30 1302
3429.85 1323
3430.41 1546
3430.96 1399
3431.51 1368
3432.06 1441
3432.61 1347
3433.17 1437
3433.72 1334
3434.27 1314
3434.82 1323
3435.38 1401
3435.93 1493
3436.48 1339
3437.03 1295
3437.59 1390
3438.14 1324
3438.69 1311
3439.24 1222
3439.80 1263
3440.35 1268
3440.90 1257
3441.46 1444
3442.01 1440
3442.56 1306
3443.11 1358
3443.67 1359
3444.22 1345
3444.77 1327
3445.33 1197
3445.88 1302
3446.43 1402
3446.99 1354
3447.54 1154
3448.09 1214
3448.65 1205
3449.20 1226
3449.76 1205
3450.31 1188
3450.86 1256
3451.42 1289
3451.97 1221
3452.52 1317
3453.08 1320
3453.63 1277
3454.19 1265
3454.74 1153
3455.29 1143
3455.85 1086
3456.40 1154
3456.96 1138
3457.51 1193
3458.07 1329
3458.62 1346
3459.17 1170
3459.73 1293
3460.28 1299
3460.84 1179
3461.39 1294
3461.95 1291
3462.50 1501
3463.06 1332
3463.61 1269
3464.17 1287
3464.72 1213
3465.27 1383
3465.83 1277
3466.38 1137
3466.94 1142
3467.49 1448
3468.05 1307
3468.61 1287
3469.16 1259
3469.72 1267
3470.27 1243
3470.83 1353
3471.38 1372
3471.94 1316
3472.49 1296
3473.05 1428
3473.60 1284
3474.16 1179
3474.71 1298
3475.27 1434
3475.83 1282
3476.38 1340
3476.94 1342
3477.49 1397
3478.05 1474
3478.61 1458
3479.16 1463
3479.72 1513
3480.27 1601
3480.83 1529
3481.39 1687
3481.94 1446
3482.50 1424
3483.05 1470
3483.61 1556
3484.17 1417
3484.72 1384
3485.28 1485
3485.84 1497
3486.39 1504
3486.95 1540
3487.51 1520
3488.06 1550
3488.62 1763
3489.18 1823
3489.73 1896
3490.29 2073
3490.85 2315
3491.40 2494
3491.96 2572
3492.52 2895
3493.08 2922
3493.63 3008
3494.19 3268
3494.75 3092
3495.30 2816
3495.86 2710
3496.42 2477
3496.98 2624
3497.53 2883
3498.09 2878
3498.65 2988
3499.21 3135
3499.76 3392
3500.32 3554
3500.88 3482
3501.44 3823
3501.99 3767
3502.55 3631
3503.11 3630
3503.67 3492
3504.23 3625
3504.78 3598
3505.34 3442
3505.90 3746
3506.46 3834
3507.02 3822
3507.58 3553
3508.13 3540
3508.69 3463
3509.25 3020
3509.81 2824
3510.37 2447
3510.93 2242
3511.48 2137
3512.04 2021
3512.60 1755
3513.16 1800
3513.72 1637
3514.28 1734
3514.84 1667
3515.40 1767
3515.95 1606
3516.51 1522
3517.07 1542
3517.63 1447
3518.19 1463
3518.75 1506
3519.31 1541
3519.87 1562
3520.43 1460
3520.99 1595
3521.55 1646
3522.11 1489
3522.67 1583
3523.22 1483
3523.78 1457
3524.34 1471
3524.90 1462
3525.46 1444
3526.02 1397
3526.58 1482
3527.14 1357
3527.70 1233
3528.26 1370
3528.82 1235
3529.38 1448
3529.94 1395
3530.50 1304
3531.06 1345
3531.62 1335
3532.18 1415
3532.74 1319
3533.30 1420
3533.86 1434
3534.42 1413
3534.98 1243
3535.54 1275
3536.11 1325
3536.67 1445
3537.23 1269
3537.79 1368
3538.35 1310
3538.91 1468
3539.47 1590
3540.03 1536
3540.59 1377
3541.15 1406
3541.71 1465
3542.27 1389
3542.84 1447
3543.40 1456
3543.96 1567
3544.52 1578
3545.08 1564
3545.64 1376
3546.20 1480
3546.76 1332
3547.33 1282
3547.89 1347
3548.45 1326
3549.01 1285
3549.57 1169
3550.13 1147
3550.69 1182
3551.26 1235
3551.82 1240
3552.38 1218
3552.94 1157
3553.50 1213
3554.07 1206
3554.63 1107
3555.19 1056
3555.75 1152
3556.31 1286
3556.88 1116
3557.44 1138
3558.00 1192
3558.56 1145
3559.13 1289
3559.69 1110
3560.25 1228
3560.81 1388
3561.38 1219
3561.94 1300
3562.50 1326
3563.06 1205
3563.63 1157
3564.19 1180
3564.75 1266
3565.31 1218
3565.88 1308
3566.44 1228
3567.00 1347
3567.57 1371
3568.13 1352
3568.69 1281
3569.26 1250
3569.82 1208
3570.38 1127
3570.95 1065
3571.51 1280
3572.07 1247
3572.64 1243
3573.20 1169
3573.76 1224
3574.33 1136
3574.89 1138
3575.45 1205
3576.02 1350
3576.58 1274
3577.14 1331
3577.71 1374
3578.27 1283
3578.84 1197
3579.40 1248
3579.96 1337
3580.53 1351
3581.09 1332
3581.66 1407
3582.22 1177
3582.78 1112
3583.35 1150
3583.91 1223
3584.48 1150
3585.04 1153
3585.61 1325
3586.17 1144
3586.74 1145
3587.30 1161
3587.86 1201
3588.43 1173
3588.99 1163
3589.56 1209
3590.12 1271
3590.69 1150
3591.25 1246
3591.82 1250
3592.38 1281
3592.95 1235
3593.51 1270
3594.08 1276
3594.64 1238
3595.21 1240
3595.77 1173
3596.34 1251
3596.90 1116
3597.47 1094
3598.04 1232
3598.60 1230
3599.17 1226
3599.73 1142
3600.30 1198
3600.86 1057
3601.43 1103
3601.99 1269
3602.56 1349
3603.13 1239
3603.69 1141
3604.26 1141
3604.82 1172
3605.39 1094
3605.96 1159
3606.52 1147
3607.09 1118
3607.65 1196
3608.22 1120
3608.79 1019
3609.35 1116
3609.92 1114
3610.49 1047
3611.05 1051
3611.62 1110
3612.19 1025
3612.75 1155
3613.32 1153
3613.89 1117
3614.45 1155
3615.02 1238
3615.59 1463
3616.15 1317
3616.72 1313
3617.29 1389
3617.85 1592
3618.42 1645
3618.99 1680
3619.55 1747
3620.12 1813
3620.69 1791
3621.26 1717
3621.82 1575
3622.39 1495
3622.96 1327
3623.53 1309
3624.09 1251
3624.66 1196
3625.23 1224
3625.80 1269
3626.36 1180
3626.93 1092
3627.50 1147
3628.07 1194
3628.63 1219
3629.20 1153
3629.77 1213
3630.34 1176
3630.91 1160
3631.47 1234
3632.04 1208
3632.61 1238
3633.18 1128
3633.75 1148
3634.32 1285
3634.88 1313
3635.45 1302
3636.02 1267
3636.59 1293
3637.16 1199
3637.73 1212
3638.29 1214
3638.86 1310
3639.43 1276
3640.00 1289
3640.57 1360
3641.14 1485
3641.71 1444
3642.28 1386
3642.84 1582
3643.41 1547
3643.98 1638
3644.55 1581
3645.12 1291
3645.69 1367
3646.26 1382
3646.83 1413
3647.40 1284
3647.97 1264
3648.54 1260
3649.11 1306
3649.68 1367
3650.25 1333
3650.81 1327
3651.38 1391
3651.95 1324
3652.52 1280
3653.09 1363
3653.66 1545
3654.23 1488
3654.80 1404
3655.37 1495
3655.94 1467
3656.51 1482
3657.08 1490
3657.65 1534
3658.22 1663
3658.79 1599
3659.36 1637
3659.93 1559
3660.50 1765
3661.07 1738
3661.64 1687
3662.22 1514
3662.79 1555
3663.36 1653
3663.93 1508
3664.50 1635
3665.07 1548
3665.64 1494
3666.21 1555
3666.78 1606
3667.35 1630
3667.92 1410
3668.49 1400
3669.06 1478
3669.64 1390
3670.21 1390
3670.78 1389
3671.35 1408
3671.92 1409
3672.49 1262
3673.06 1263
3673.63 1490
3674.21 1428
3674.78 1395
3675.35 1404
3675.92 1341
3676.49 1392
3677.06 1406
3677.63 1419
3678.21 1459
3678.78 1217
3679.35 1358
3679.92 1315
3680.49 1320
3681.07 1204
3681.64 1214
3682.21 1249
3682.78 1159
3683.35 1168
3683.93 1292
3684.50 1309
3685.07 1301
3685.64 1178
3686.21 1153
3686.79 1222
3687.36 1339
3687.93 1437
3688.50 1285
3689.08 1469
3689.65 1362
3690.22 1559
3690.80 1778
3691.37 1803
3691.94 1561
3692.51 1563
3693.09 1496
3693.66 1548
3694.23 1453
3694.81 1388
3695.38 1520
3695.95 1503
3696.52 1212
3697.10 1248
3697.67 1306
3698.24 1354
3698.82 1368
3699.39 1420
3699.96 1346
3700.54 1340
3701.11 1307
3701.68 1374
3702.26 1459
3702.83 1468
3703.41 1349
3703.98 1461
3704.55 1354
3705.13 1472
3705.70 1280
3706.27 1272
3706.85 1406
3707.42 1425
3708.00 1285
3708.57 1280
3709.14 1353
3709.72 1294
3710.29 1257
3710.87 1243
3711.44 1243
3712.02 1307
3712.59 1227
3713.16 1221
3713.74 1156
3714.31 1288
3714.89 1353
3715.46 1237
3716.04 1268
3716.61 1179
3717.19 1195
3717.76 1187
3718.34 1217
3718.91 1007
3719.49 1043
3720.06 1137
3720.64 1434
3721.21 1244
3721.79 1129
3722.36 1162
3722.94 1244
3723.51 1160
3724.09 1145
3724.66 1199
3725.24 1157
3725.81 1261
3726.39 1173
3726.96 964
3727.54 1034
3728.12 1161
3728.69 1177
3729.27 1213
3729.84 1289
3730.42 1185
3730.99 1142
3731.57 1218
3732.15 1129
3732.72 1252
3733.30 1281
3733.87 1212
3734.45 1183
3735.03 1154
3735.60 1249
3736.18 1330
3736.75 1331
3737.33 1103
3737.91 1008
3738.48 1065
3739.06 1159
3739.64 1156
3740.21 1161
3740.79 1036
3741.37 1126
3741.94 1107
3742.52 1023
3743.10 1026
3743.67 950
3744.25 1120
3744.83 1088
3745.40 1072
3745.98 1050
3746.56 1185
3747.13 1259
3747.71 1165
3748.29 1135
3748.87 1172
3749.44 1213
3750.02 1277
3750.60 1269
3751.17 1131
3751.75 1071
3752.33 1081
3752.91 1059
3753.48 1072
3754.06 1020
3754.64 1075
3755.22 960
3755.80 1084
3756.37 1091
3756.95 1030
3757.53 986
3758.11 1077
3758.68 1006
3759.26 1038
3759.84 1116
3760.42 1228
3761.00 1230
3761.58 1142
3762.15 1060
3762.73 1187
3763.31 1279
3763.89 1200
3764.47 1270
3765.04 1272
3765.62 1148
3766.20 1130
3766.78 1124
3767.36 1048
3767.94 1097
3768.52 1162
3769.10 1111
3769.67 1072
3770.25 999
3770.83 1108
3771.41 1136
3771.99 1115
3772.57 1151
3773.15 1103
3773.73 1282
3774.31 1246
3774.89 1099
3775.46 991
3776.04 1059
3776.62 1095
3777.20 1110
3777.78 1093
3778.36 1224
3778.94 1168
3779.52 1071
3780.10 1161
3780.68 1176
3781.26 1201
3781.84 1154
3782.42 1062
3783.00 997
3783.58 1166
3784.16 1020
3784.74 947
3785.32 1013
3785.90 1056
3786.48 1097
3787.06 1166
3787.64 1144
3788.22 986
3788.80 1053
3789.38 1151
3789.96 1144
3790.54 1123
3791.12 1221
3791.70 1055
3792.28 1202
3792.86 1223
3793.44 1203
3794.02 1157
3794.60 1165
3795.18 1211
3795.77 1133
3796.35 1226
3796.93 1160
3797.51 1137
3798.09 1200
3798.67 1150
3799.25 1153
3799.83 1118
3800.41 1234
3800.99 1411
3801.58 1456
3802.16 1456
3802.74 1546
3803.32 1602
3803.90 1427
3804.48 1363
3805.06 1476
3805.65 1382
3806.23 1408
3806.81 1468
3807.39 1479
3807.97 1437
3808.55 1419
3809.14 1436
3809.72 1464
3810.30 1511
3810.88 1436
3811.46 1442
3812.05 1414
3812.63 1531
3813.21 1448
3813.79 1532
3814.37 1610
3814.96 1609
3815.54 1549
3816.12 1502
3816.70 1417
3817.29 1502
3817.87 1659
3818.45 1493
3819.03 1409
3819.62 1487
3820.20 1288
3820.78 1207
3821.36 1209
3821.95 1208
3822.53 1140
3823.11 1282
3823.70 1154
3824.28 1126
3824.86 1237
3825.45 1024
3826.03 1201
3826.61 1208
3827.19 1137
3827.78 1065
3828.36 1105
3828.94 1014
3829.53 1027
3830.11 1074
3830.69 1141
3831.28 1235
3831.86 1060
3832.45 1050
3833.03 1153
3833.61 1217
3834.20 1098
3834.78 1025
3835.36 963
3835.95 1138
3836.53 1043
3837.12 1095
3837.70 1056
3838.28 940
3838.87 994
3839.45 1094
3840.04 1031
3840.62 1052
3841.20 1018
3841.79 1091
3842.37 1069
3842.96 967
3843.54 887
3844.13 973
3844.71 1069
3845.30 1021
3845.88 1028
3846.47 1106
3847.05 1041
3847.63 985
3848.22 1002
3848.80 1070
3849.39 1182
3849.97 1127
3850.56 940
3851.14 1085
3851.73 1083
3852.31 1133
3852.90 1173
3853.48 1111
3854.07 1091
3854.66 1206
3855.24 1175
3855.83 1021
3856.41 1158
3857.00 1032
3857.58 1020
3858.17 1061
3858.75 1138
3859.34 1029
3859.92 1043
3860.51 1119
3861.10 1211
3861.68 1221
3862.27 1189
3862.85 1103
3863.44 1273
3864.03 1204
3864.61 1202
3865.20 1251
3865.78 1258
3866.37 1199
3866.96 1350
3867.54 1272
3868.13 1250
3868.72 1200
3869.30 1170
3869.89 1168
3870.47 1102
3871.06 1090
3871.65 1108
3872.23 1070
3872.82 1158
3873.41 1228
3873.99 1183
3874.58 1245
3875.17 1167
3875.76 1259
3876.34 1123
3876.93 1068
3877.52 1042
3878.10 1273
3878.69 1298
3879.28 1171
3879.86 1159
3880.45 1085
3881.04 1055
3881.63 1049
3882.21 1076
3882.80 1049
3883.39 1025
3883.98 1087
3884.56 1056
3885.15 1033
3885.74 1047
3886.33 1102
3886.91 1125
3887.50 1165
3888.09 1065
3888.68 1159
3889.27 1282
3889.85 1290
3890.44 1109
3891.03 1261
3891.62 1357
3892.21 1299
3892.79 1336
3893.38 1359
3893.97 1344
3894.56 1241
3895.15 1394
3895.74 1289
3896.32 1250
3896.91 1204
3897.50 1168
3898.09 1163
3898.68 1182
3899.27 1002
3899.86 964
3900.45 992
3901.03 990
3901.62 1136
3902.21 1185
3902.80 1101
3903.39 1102
3903.98 1135
3904.57 994
3905.16 931
3905.75 1181
3906.34 1151
3906.92 1096
3907.51 1104
3908.10 1185
3908.69 1205
3909.28 1223
3909.87 1151
3910.46 1168
3911.05 1174
3911.64 1153
3912.23 1100
3912.82 1059
3913.41 1061
3914.00 953
3914.59 994
3915.18 974
3915.77 935
3916.36 911
3916.95 942
3917.54 1028
3918.13 1057
3918.72 1023
3919.31 1035
3919.90 983
3920.49 1008
3921.08 1128
3921.67 985
3922.26 1080
3922.85 1025
3923.44 1196
3924.03 1166
3924.62 1241
3925.21 1147
3925.80 1055
3926.40 987
3926.99 1022
3927.58 1036
3928.17 1149
3928.76 1062
3929.35 938
3929.94 1004
3930.53 1065
3931.12 1024
3931.71 1009
3932.30 985
3932.90 1015
3933.49 1007
3934.08 802
3934.67 894
3935.26 919
3935.85 852
3936.44 947
3937.04 929
3937.63 795
3938.22 876
3938.81 959
3939.40 978
3939.99 897
3940.59 992
3941.18 1013
3941.77 988
3942.36 1036
3942.95 1183
3943.55 1029
3944.14 1131
3944.73 1183
3945.32 1078
3945.91 973
3946.51 982
3947.10 987
3947.69 917
3948.28 906
3948.88 980
3949.47 1069
3950.06 1011
3950.65 998
3951.25 941
3951.84 975
3952.43 943
3953.02 955
3953.62 951
3954.21 962
3954.80 1093
3955.40 1219
3955.99 1179
3956.58 1109
3957.17 1018
3957.77 1026
3958.36 997
3958.95 1094
3959.55 1036
3960.14 1109
3960.73 1161
3961.33 1060
3961.92 1147
3962.51 1128
3963.11 1092
3963.70 1062
3964.29 1026
3964.89 962
3965.48 1009
3966.08 1191
3966.67 1091
3967.26 1177
3967.86 1153
3968.45 1082
3969.04 1040
3969.64 960
3970.23 987
3970.83 955
3971.42 912
3972.01 956
3972.61 943
3973.20 991
3973.80 1004
3974.39 1003
3974.99 1091
3975.58 1101
3976.18 1090
3976.77 1069
3977.36 1016
3977.96 1023
3978.55 1025
3979.15 1196
3979.74 1024
3980.34 965
3980.93 1047
3981.53 1151
3982.12 1084
3982.72 1119
3983.31 985
3983.91 1016
3984.50 1140
3985.10 1095
3985.69 1039
3986.29 954
3986.88 1043
3987.48 1089
3988.07 993
3988.67 939
3989.26 942
3989.86 1099
3990.46 990
3991.05 973
3991.65 1038
3992.24 1023
3992.84 1118
3993.43 1036
3994.03 1085
3994.63 1189
3995.22 1111
3995.82 1011
3996.41 1029
3997.01 1137
3997.61 1176
3998.20 1145
3998.80 1133
3999.39 1128
3999.99 1157
4000.59 1109
4001.18 1084
4001.78 1084
4002.38 969
4002.97 916
4003.57 1046
4004.17 1058
4004.76 1144
4005.36 988
4005.96 984
4006.55 1042
4007.15 1037
4007.75 991
4008.34 1061
4008.94 1156
4009.54 991
4010.13 893
4010.73 859
4011.33 1009
4011.93 1048
4012.52 1142
4013.12 1119
4013.72 1106
4014.31 1037
4014.91 1145
4015.51 988
4016.11 988
4016.70 907
4017.30 1040
4017.90 1079
4018.50 1140
4019.09 1112
4019.69 1085
4020.29 1009
4020.89 1145
4021.49 1041
4022.08 1102
4022.68 1088
4023.28 1029
4023.88 1119
4024.48 1134
4025.07 1216
4025.67 1259
4026.27 1288
4026.87 1237
4027.47 1125
4028.06 1161
4028.66 1079
4029.26 1232
4029.86 1256
4030.46 1276
4031.06 1265
4031.66 1276
4032.25 1273
4032.85 1183
4033.45 1233
4034.05 1133
4034.65 1139
4035.25 1151
4035.85 1158
4036.45 1081
4037.05 1166
4037.64 1183
4038.24 1105
4038.84 1064
4039.44 1045
4040.04 976
4040.64 966
4041.24 956
4041.84 1022
4042.44 910
4043.04 919
4043.64 1056
4044.24 980
4044.84 929
4045.44 973
4046.04 988
4046.64 1036
4047.24 962
4047.84 873
4048.44 905
4049.03 1015
4049.63 1027
4050.23 960
4050.83 960
4051.43 1009
4052.04 1061
4052.64 1172
4053.24 1154
4053.84 1108
4054.44 1005
4055.04 1083
4055.64 1079
4056.24 1016
4056.84 1082
4057.44 999
4058.04 1034
4058.64 922
4059.24 887
4059.84 930
4060.44 1042
4061.04 967
4061.64 935
4062.24 882
4062.85 1003
4063.45 924
4064.05 928
4064.65 962
4065.25 957
4065.85 908
4066.45 865
4067.05 943
4067.65 926
4068.26 972
4068.86 1077
4069.46 936
4070.06 943
4070.66 979
4071.26 950
4071.86 863
4072.47 938
4073.07 1072
4073.67 951
4074.27 840
4074.87 974
4075.47 1056
4076.08 935
4076.68 909
4077.28 897
4077.88 907
4078.48 877
4079.09 994
4079.69 1022
4080.29 927
4080.89 996
4081.50 956
4082.10 839
4082.70 974
4083.30 978
4083.91 973
4084.51 940
4085.11 864
4085.71 871
4086.32 929
4086.92 992
4087.52 920
4088.12 877
4088.73 835
4089.33 861
4089.93 876
4090.54 1071
4091.14 897
4091.74 873
4092.35 846
4092.95 860
4093.55 925
4094.15 955
4094.76 946
4095.36 929
4095.96 961
4096.57 984
4097.17 894
4097.78 944
4098.38 967
4098.98 932
4099.59 889
4100.19 1024
4100.79 1048
4101.40 952
4102.00 876
4102.61 840
4103.21 913
4103.81 934
4104.42 934
4105.02 932
4105.63 884
4106.23 973
4106.83 876
4107.44 1004
4108.04 929
4108.65 959
4109.25 1041
4109.85 950
4110.46 977
4111.06 932
4111.67 936
4112.27 984
4112.88 957
4113.48 1050
4114.09 975
4114.69 974
4115.30 1051
4115.90 1012
4116.51 901
4117.11 894
4117.72 988
4118.32 1006
4118.93 922
4119.53 863
4120.14 867
4120.74 847
4121.35 900
4121.95 969
4122.56 942
4123.16 1018
4123.77 961
4124.37 969
4124.98 858
4125.59 852
4126.19 868
4126.80 856
4127.40 923
4128.01 884
4128.61 912
4129.22 922
4129.83 867
4130.43 896
4131.04 947
4131.64 947
4132.25 915
4132.86 966
4133.46 998
4134.07 910
4134.67 975
4135.28 997
4135.89 980
4136.49 1007
4137.10 1004
4137.71 971
4138.31 955
4138.92 969
4139.53 1074
4140.13 1105
4140.74 1095
4141.35 1138
4141.95 1231
4142.56 1143
4143.17 1028
4143.77 1051
4144.38 1082
4144.99 1090
4145.59 1039
4146.20 1071
4146.81 1066
4147.42 1072
4148.02 1075
4148.63 1023
4149.24 1041
4149.84 1057
4150.45 892
4151.06 929
4151.67 948
4152.27 897
4152.88 895
4153.49 813
4154.10 875
4154.70 964
4155.31 1037
4155.92 1064
4156.53 1023
4157.14 1032
4157.74 902
4158.35 872
4158.96 812
4159.57 786
4160.18 925
4160.78 935
4161.39 899
4162.00 817
4162.61 1010
4163.22 1083
4163.83 1000
4164.43 1116
4165.04 1096
4165.65 1038
4166.26 1029
4166.87 1006
4167.48 1143
4168.09 1115
4168.69 1065
4169.30 983
4169.91 1013
4170.52 1014
4171.13 1064
4171.74 1113
4172.35 1088
4172.96 936
4173.57 994
4174.17 898
4174.78 928
4175.39 1069
4176.00 1000
4176.61 1007
4177.22 1029
4177.83 1030
4178.44 1122
4179.05 1075
4179.66 1149
4180.27 1210
4180.88 1043
4181.49 1022
4182.10 975
4182.71 881
4183.32 922
4183.93 963
4184.54 939
4185.15 960
4185.76 963
4186.37 938
4186.98 949
4187.59 890
4188.20 948
4188.81 902
4189.42 904
4190.03 993
4190.64 935
4191.25 1015
4191.86 1156
4192.47 1157
4193.08 1244
4193.69 1189
4194.30 1270
4194.91 1350
4195.52 1339
4196.13 1284
4196.74 1214
4197.35 1295
4197.97 1179
4198.58 1221
4199.19 1191
4199.80 1105
4200.41 1090
4201.02 1039
4201.63 1119
4202.24 1119
4202.85 1130
4203.47 1019
4204.08 1006
4204.69 955
4205.30 996
4205.91 1055
4206.52 1039
4207.13 1058
4207.75 926
4208.36 904
4208.97 918
4209.58 953
4210.19 943
4210.80 972
4211.42 1057
4212.03 949
4212.64 1051
4213.25 1013
4213.86 986
4214.48 963
4215.09 998
4215.70 953
4216.31 939
4216.92 1041
4217.54 1012
4218.15 1103
4218.76 1240
4219.37 1173
4219.99 1055
4220.60 1149
4221.21 1228
4221.82 1274
4222.44 1268
4223.05 1249
4223.66 1162
4224.28 1316
4224.89 1152
4225.50 1287
4226.11 1323
4226.73 1263
4227.34 1228
4227.95 1278
4228.57 1260
4229.18 1340
4229.79 1447
4230.41 1325
4231.02 1372
4231.63 1430
4232.25 1427
4232.86 1549
4233.47 1650
4234.09 1514
4234.70 1739
4235.31 1737
4235.93 1811
4236.54 1754
4237.15 2048
4237.77 1939
4238.38 1545
4239.00 1434
4239.61 1446
4240.22 1439
4240.84 1397
4241.45 1415
4242.07 1328
4242.68 1244
4243.29 1225
4243.91 1119
4244.52 1095
4245.14 1072
4245.75 1179
4246.37 1247
4246.98 1261
4247.59 1290
4248.21 1310
4248.82 1298
4249.44 1202
4250.05 1248
4250.67 1266
4251.28 1309
4251.90 1266
4252.51 1141
4253.13 1225
4253.74 1234
4254.36 1297
4254.97 1152
4255.59 1011
4256.20 1142
4256.82 1195
4257.43 1104
4258.05 1049
4258.66 1002
4259.28 1173
4259.89 1078
4260.51 1035
4261.12 1062
4261.74 1013
4262.35 1068
4262.97 986
4263.59 1024
4264.20 1019
4264.82 1075
4265.43 1015
4266.05 1087
4266.66 1110
4267.28 1098
4267.90 966
4268.51 1081
4269.13 1163
4269.74 1147
4270.36 1112
4270.98 1114
4271.59 1173
4272.21 1204
4272.83 1124
4273.44 1067
4274.06 1132
4274.68 1074
4275.29 1126
4275.91 1108
4276.52 1376
4277.14 1346
4277.76 1254
4278.37 1182
4278.99 1279
4279.61 1286
4280.23 1166
4280.84 1215
4281.46 1181
4282.08 1155
4282.69 1033
4283.31 948
4283.93 1001
4284.54 1006
4285.16 985
4285.78 1079
4286.40 1031
4287.01 1064
4287.63 952
4288.25 981
4288.87 949
4289.48 913
4290.10 1047
4290.72 922
4291.34 952
4291.95 962
4292.57 1029
4293.19 993
4293.81 975
4294.42 889
4295.04 961
4295.66 991
4296.28 1008
4296.90 1055
4297.51 910
4298.13 1066
4298.75 1028
4299.37 1029
4299.99 1030
4300.61 1044
4301.22 950
4301.84 1042
4302.46 978
4303.08 965
4303.70 1011
4304.32 1112
4304.94 1075
4305.55 1044
4306.17 973
4306.79 1018
4307.41 920
4308.03 939
4308.65 947
4309.27 895
4309.89 894
4310.50 894
4311.12 892
4311.74 801
4312.36 984
4312.98 1049
4313.60 1024
4314.22 918
4314.84 974
4315.46 1006
4316.08 926
4316.70 949
4317.32 922
4317.94 952
4318.56 993
4319.18 1067
4319.80 967
4320.42 913
4321.04 877
4321.65 1043
4322.27 917
4322.89 966
4323.51 1028
4324.13 888
4324.75 930
4325.37 873
4325.99 1034
4326.62 1062
4327.24 1007
4327.86 959
4328.48 1003
4329.10 1044
4329.72 1030
4330.34 1007
4330.96 1094
4331.58 960
4332.20 906
4332.82 949
4333.44 988
4334.06 1042
4334.68 1072
4335.30 1223
4335.92 1209
4336.54 1320
4337.16 1282
4337.79 1337
4338.41 1397
4339.03 1463
4339.65 1431
4340.27 1328
4340.89 1370
4341.51 1268
4342.13 1337
4342.76 1239
4343.38 1371
4344.00 1382
4344.62 1590
4345.24 1715
4345.86 1753
4346.48 1823
4347.11 1968
4347.73 1753
4348.35 1931
4348.97 1960
4349.59 1892
4350.22 1682
4350.84 1595
4351.46 1471
4352.08 1414
4352.70 1335
4353.33 1293
4353.95 1162
4354.57 1093
4355.19 1125
4355.81 1209
4356.44 1206
4357.06 1117
4357.68 1102
4358.30 1138
4358.93 1121
4359.55 1089
4360.17 1010
4360.79 1205
4361.42 1208
4362.04 1092
4362.66 1118
4363.28 1032
4363.91 1038
4364.53 978
4365.15 967
4365.78 1125
4366.40 983
4367.02 1029
4367.65 955
4368.27 1108
4368.89 1119
4369.52 1035
4370.14 870
4370.76 902
4371.39 898
4372.01 966
4372.63 902
4373.26 852
4373.88 821
4374.50 898
4375.13 938
4375.75 889
4376.37 943
4377.00 924
4377.62 1052
4378.25 983
4378.87 1176
4379.49 1068
4380.12 933
4380.74 882
4381.37 958
4381.99 891
4382.61 920
4383.24 978
4383.86 907
4384.49 994
4385.11 943
4385.74 964
4386.36 908
4386.98 983
4387.61 951
4388.23 844
4388.86 891
4389.48 964
4390.11 814
4390.73 874
4391.36 927
4391.98 861
4392.61 859
4393.23 869
4393.86 975
4394.48 868
4395.11 886
4395.73 868
4396.36 957
4396.98 946
4397.61 952
4398.23 838
4398.86 868
4399.48 993
4400.11 887
4400.74 964
4401.36 893
4401.99 935
4402.61 913
4403.24 1013
4403.86 1015
4404.49 979
4405.11 935
4405.74 975
4406.37 955
4406.99 919
4407.62 899
4408.24 869
4408.87 929
4409.50 972
4410.12 903
4410.75 848
4411.38 865
4412.00 970
4412.63 891
4413.25 883
4413.88 865
4414.51 918
4415.13 958
4415.76 967
4416.39 984
4417.01 855
4417.64 902
4418.27 929
4418.89 978
4419.52 938
4420.15 1047
4420.77 968
4421.40 970
4422.03 883
4422.66 917
4423.28 863
4423.91 836
4424.54 824
4425.16 869
4425.79 848
4426.42 780
4427.05 789
4427.67 852
4428.30 890
4428.93 845
4429.56 866
4430.18 875
4430.81 890
4431.44 919
4432.07 781
4432.69 809
4433.32 848
4433.95 946
4434.58 930
4435.21 788
4435.83 843
4436.46 821
4437.09 936
4437.72 940
4438.35 840
4438.97 923
4439.60 827
4440.23 938
4440.86 967
4441.49 939
4442.12 736
4442.74 889
4443.37 997
4444.00 937
4444.63 962
4445.26 1016
4445.89 985
4446.52 999
4447.14 980
4447.77 918
4448.40 989
4449.03 986
4449.66 1073
4450.29 985
4450.92 975
4451.55 966
4452.18 888
4452.81 938
4453.44 983
4454.06 1060
4454.69 869
4455.32 972
4455.95 966
4456.58 974
4457.21 983
4457.84 968
4458.47 1038
4459.10 983
4459.73 902
4460.36 876
4460.99 858
4461.62 908
4462.25 867
4462.88 927
4463.51 781
4464.14 824
4464.77 927
4465.40 869
4466.03 890
4466.66 832
4467.29 826
4467.92 803
4468.55 916
4469.18 954
4469.81 886
4470.44 961
4471.07 880
4471.70 888
4472.33 823
4472.96 778
4473.59 781
4474.22 838
4474.86 840
4475.49 873
4476.12 836
4476.75 793
4477.38 862
4478.01 882
4478.64 906
4479.27 903
4479.90 917
4480.53 878
4481.17 905
4481.80 910
4482.43 914
4483.06 891
4483.69 920
4484.32 911
4484.95 900
4485.58 859
4486.22 986
4486.85 931
4487.48 896
4488.11 934
4488.74 946
4489.37 868
4490.01 825
4490.64 850
4491.27 796
4491.90 861
4492.53 830
4493.17 869
4493.80 826
4494.43 926
4495.06 804
4495.70 801
4496.33 907
4496.96 999
4497.59 952
4498.22 956
4498.86 901
4499.49 945
4500.12 998
4500.75 1030
4501.39 1006
4502.02 1146
4502.65 1179
4503.29 1023
4503.92 1026
4504.55 1107
4505.18 1048
4505.82 981
4506.45 1026
4507.08 947
4507.72 942
4508.35 875
4508.98 957
4509.62 945
4510.25 877
4510.88 988
4511.52 1010
4512.15 976
4512.78 990
4513.42 973
4514.05 926
4514.68 979
4515.32 924
4515.95 869
4516.58 880
4517.22 931
4517.85 940
4518.48 792
4519.12 785
4519.75 942
4520.39 1006
4521.02 930
4521.65 915
4522.29 873
4522.92 873
4523.56 826
4524.19 864
4524.83 816
4525.46 845
4526.09 921
4526.73 865
4527.36 1001
4528.00 891
4528.63 918
4529.27 967
4529.90 940
4530.54 1072
4531.17 1147
4531.81 1106
4532.44 984
4533.07 968
4533.71 1047
4534.34 1063
4534.98 1030
4535.61 1048
4536.25 970
4536.88 885
4537.52 963
4538.16 931
4538.79 935
4539.43 822
4540.06 985
4540.70 921
4541.33 906
4541.97 929
4542.60 947
4543.24 845
4543.87 850
4544.51 859
4545.15 823
4545.78 877
4546.42 943
4547.05 886
4547.69 936
4548.32 834
4548.96 888
4549.60 1013
4550.23 899
4550.87 852
4551.50 845
4552.14 827
4552.78 885
4553.41 901
4554.05 986
4554.69 960
4555.32 802
4555.96 787
4556.60 818
4557.23 917
4557.87 905
4558.51 794
4559.14 801
4559.78 831
4560.42 855
4561.05 783
4561.69 814
4562.33 820
4562.96 848
4563.60 927
4564.24 941
4564.87 839
4565.51 911
4566.15 802
4566.79 903
4567.42 847
4568.06 882
4568.70 848
4569.33 951
4569.97 895
4570.61 822
4571.25 942
4571.88 865
4572.52 790
4573.16 809
4573.80 893
4574.44 961
4575.07 937
4575.71 874
4576.35 858
4576.99 812
4577.62 817
4578.26 890
4578.90 910
4579.54 809
4580.18 941
4580.82 851
4581.45 855
4582.09 827
4582.73 911
4583.37 967
4584.01 922
4584.65 1006
4585.28 840
4585.92 842
4586.56 866
4587.20 872
4587.84 899
4588.48 864
4589.12 1013
4589.75 1023
4590.39 928
4591.03 907
4591.67 952
4592.31 1004
4592.95 1021
4593.59 992
4594.23 1041
4594.87 936
4595.51 978
4596.15 847
4596.78 801
4597.42 854
4598.06 931
4598.70 916
4599.34 888
4599.98 942
4600.62 893
4601.26 941
4601.90 957
4602.54 994
4603.18 949
4603.82 992
4604.46 957
4605.10 1064
4605.74 1054
4606.38 1070
4607.02 1088
4607.66 1023
4608.30 863
4608.94 1044
4609.58 993
4610.22 980
4610.86 1008
4611.50 978
4612.14 831
4612.78 936
4613.42 903
4614.06 831
4614.70 889
4615.34 912
4615.98 913
4616.63 857
4617.27 880
4617.91 827
4618.55 874
4619.19 942
4619.83 869
4620.47 833
4621.11 776
4621.75 702
4622.39 776
4623.03 745
4623.68 780
4624.32 833
4624.96 802
4625.60 764
4626.24 860
4626.88 783
4627.52 763
4628.17 770
4628.81 841
4629.45 788
4630.09 745
4630.73 834
4631.37 814
4632.02 842
4632.66 957
4633.30 847
4633.94 811
4634.58 772
4635.22 886
4635.87 905
4636.51 872
4637.15 869
4637.79 866
4638.44 1010
4639.08 935
4639.72 832
4640.36 955
4641.00 931
4641.65 896
4642.29 938
4642.93 944
4643.57 921
4644.22 759
4644.86 788
4645.50 861
4646.15 820
4646.79 798
4647.43 782
4648.07 796
4648.72 904
4649.36 893
4650.00 840
4650.65 994
4651.29 882
4651.93 903
4652.57 845
4653.22 910
4653.86 870
4654.50 997
4655.15 891
4655.79 845
4656.44 911
4657.08 899
4657.72 901
4658.37 886
4659.01 838
4659.65 745
4660.30 869
4660.94 760
4661.58 747
4662.23 807
4662.87 790
4663.52 804
4664.16 817
4664.80 791
4665.45 764
4666.09 843
4666.74 775
4667.38 826
4668.02 771
4668.67 860
4669.31 883
4669.96 943
4670.60 870
4671.25 894
4671.89 865
4672.54 887
4673.18 819
4673.83 872
4674.47 798
4675.11 772
4675.76 840
4676.40 856
4677.05 915
4677.69 886
4678.34 901
4678.98 766
4679.63 801
4680.27 806
4680.92 856
4681.56 849
4682.21 766
4682.85 818
4683.50 884
4684.15 943
4684.79 908
4685.44 793
4686.08 769
4686.73 821
4687.37 816
4688.02 830
4688.66 839
4689.31 886
4689.96 950
4690.60 880
4691.25 883
4691.89 920
4692.54 931
4693.19 932
4693.83 901
4694.48 961
4695.12 915
4695.77 895
4696.42 845
4697.06 1021
4697.71 995
4698.36 982
4699.00 979
4699.65 1024
4700.29 1044
4700.94 1105
4701.59 1059
4702.23 975
4702.88 859
4703.53 870
4704.17 810
4704.82 802
4705.47 850
4706.11 809
4706.76 844
4707.41 815
4708.06 792
4708.70 867
4709.35 936
4710.00 939
4710.64 846
4711.29 884
4711.94 887
4712.59 922
4713.23 832
4713.88 776
4714.53 773
4715.18 792
4715.82 759
4716.47 905
4717.12 864
4717.77 825
4718.41 810
4719.06 838
4719.71 871
4720.36 870
4721.01 783
4721.65 879
4722.30 884
4722.95 841
4723.60 869
4724.25 939
4724.89 957
4725.54 980
4726.19 981
4726.84 986
4727.49 1020
4728.14 1034
4728.78 1080
4729.43 1033
4730.08 981
4730.73 1005
4731.38 967
4732.03 914
4732.68 765
4733.32 835
4733.97 835
4734.62 747
4735.27 812
4735.92 792
4736.57 880
4737.22 850
4737.87 870
4738.52 881
4739.16 876
4739.81 873
4740.46 912
4741.11 941
4741.76 896
4742.41 917
4743.06 847
4743.71 843
4744.36 899
4745.01 813
4745.66 938
4746.31 893
4746.96 837
4747.61 914
4748.26 972
4748.91 879
4749.56 937
4750.21 983
4750.86 1148
4751.51 1110
4752.16 984
4752.81 1053
4753.46 944
4754.11 991
4754.76 936
4755.41 1032
4756.06 991
4756.71 900
4757.36 809
4758.01 972
4758.66 1057
4759.31 847
4759.96 856
4760.61 939
4761.26 793
4761.91 835
4762.56 831
4763.22 796
4763.87 731
4764.52 772
4765.17 757
4765.82 796
4766.47 889
4767.12 930
4767.77 924
4768.42 887
4769.07 888
4769.73 870
4770.38 819
4771.03 832
4771.68 769
4772.33 834
4772.98 771
4773.63 834
4774.29 830
4774.94 885
4775.59 745
4776.24 872
4776.89 912
4777.54 860
4778.20 804
4778.85 818
4779.50 802
4780.15 852
4780.80 790
4781.46 811
4782.11 789
4782.76 778
4783.41 804
4784.06 785
4784.72 749
4785.37 778
4786.02 784
4786.67 735
4787.33 789
4787.98 877
4788.63 918
4789.28 854
4789.94 873
4790.59 871
4791.24 939
4791.89 767
4792.55 667
4793.20 794
4793.85 821
4794.51 729
4795.16 702
4795.81 754
4796.47 774
4797.12 770
4797.77 794
4798.42 853
4799.08 834
4799.73 788
4800.38 749
4801.04 774
4801.69 805
4802.35 802
4803.00 823
4803.65 883
4804.31 845
4804.96 901
4805.61 798
4806.27 788
4806.92 830
4807.57 834
4808.23 854
4808.88 881
4809.54 879
4810.19 742
4810.84 724
4811.50 749
4812.15 782
4812.81 801
4813.46 874
4814.12 835
4814.77 789
4815.42 817
4816.08 856
4816.73 799
4817.39 898
4818.04 814
4818.70 821
4819.35 903
4820.01 895
4820.66 950
4821.32 894
4821.97 1017
4822.63 1047
4823.28 1091
4823.94 1114
4824.59 1147
4825.25 1252
4825.90 1162
4826.56 1167
4827.21 1220
4827.87 1230
4828.52 1084
4829.18 1077
4829.83 1056
4830.49 1084
4831.14 978
4831.80 963
4832.45 909
4833.11 1110
4833.76 1233
4834.42 1053
4835.08 1016
4835.73 1154
4836.39 1094
4837.04 1178
4837.70 1154
4838.36 1157
4839.01 1230
4839.67 1068
4840.32 1171
4840.98 1346
4841.64 1103
4842.29 1148
4842.95 1145
4843.60 1051
4844.26 1130
4844.92 1227
4845.57 1229
4846.23 1141
4846.89 1193
4847.54 1265
4848.20 1221
4848.86 1459
4849.51 1352
4850.17 1530
4850.83 1473
4851.48 1300
4852.14 1352
4852.80 1476
4853.45 1397
4854.11 1283
4854.77 1240
4855.43 1364
4856.08 1395
4856.74 1232
4857.40 1304
4858.05 1311
4858.71 1248
4859.37 1390
4860.03 1511
4860.68 1422
4861.34 1355
4862.00 1520
4862.66 1388
4863.31 1362
4863.97 1497
4864.63 1398
4865.29 1544
4865.95 1398
4866.60 1291
4867.26 1361
4867.92 1309
4868.58 1332
4869.23 1343
4869.89 1277
4870.55 1253
4871.21 1254
4871.87 1201
4872.53 1257
4873.18 1068
4873.84 1163
4874.50 1149
4875.16 1110
4875.82 1175
4876.48 1271
4877.13 1203
4877.79 1342
4878.45 1187
4879.11 1167
4879.77 1054
4880.43 1124
4881.09 1139
4881.75 1220
4882.40 1162
4883.06 1066
4883.72 1037
4884.38 1122
4885.04 984
4885.70 942
4886.36 1126
4887.02 1159
4887.68 1147
4888.34 1235
4889.00 999
4889.66 1130
4890.32 1218
4890.97 1192
4891.63 1219
4892.29 1288
4892.95 1226
4893.61 1172
4894.27 1199
4894.93 1135
4895.59 1134
4896.25 1168
4896.91 1153
4897.57 1153
4898.23 1181
4898.89 1143
4899.55 1216
4900.21 1117
4900.87 1057
4901.53 1129
4902.19 1183
4902.85 1140
4903.51 1053
4904.17 1033
4904.83 1026
4905.50 1099
4906.16 1036
4906.82 904
4907.48 963
4908.14 1013
4908.80 1034
4909.46 1000
4910.12 989
4910.78 1007
4911.44 961
4912.10 1018
4912.76 1036
4913.42 998
4914.09 1002
4914.75 944
4915.41 969
4916.07 1029
4916.73 1033
4917.39 961
4918.05 987
4918.71 963
4919.38 968
4920.04 913
4920.70 970
4921.36 1026
4922.02 1012
4922.68 962
4923.35 958
4924.01 877
4924.67 762
4925.33 871
4925.99 878
4926.65 890
4927.32 745
4927.98 906
4928.64 986
4929.30 925
4929.96 827
4930.63 888
4931.29 907
4931.95 858
4932.61 874
4933.28 901
4933.94 900
4934.60 905
4935.26 913
4935.93 816
4936.59 878
4937.25 912
4937.91 855
4938.58 919
4939.24 917
4939.90 784
4940.56 837
4941.23 860
4941.89 883
4942.55 990
4943.22 909
4943.88 783
4944.54 799
4945.21 741
4945.87 676
4946.53 773
4947.20 853
4947.86 848
4948.52 793
4949.19 714
4949.85 705
4950.51 780
4951.18 802
4951.84 793
4952.50 802
4953.17 830
4953.83 794
4954.49 881
4955.16 879
4955.82 841
4956.49 792
4957.15 848
4957.81 838
4958.48 891
4959.14 827
4959.81 830
4960.47 967
4961.14 915
4961.80 896
4962.46 1019
4963.13 908
4963.79 1027
4964.46 1043
4965.12 1039
4965.79 993
4966.45 1005
4967.12 1043
4967.78 965
4968.44 1012
4969.11 916
4969.77 950
4970.44 1115
4971.10 901
4971.77 885
4972.43 909
4973.10 971
4973.76 932
4974.43 933
4975.09 951
4975.76 948
4976.42 922
4977.09 923
4977.76 766
4978.42 799
4979.09 839
4979.75 879
4980.42 817
4981.08 869
4981.75 750
4982.41 759
4983.08 792
4983.75 740
4984.41 848
4985.08 832
4985.74 825
4986.41 859
4987.07 870
4987.74 807
4988.41 758
4989.07 788
4989.74 807
4990.41 799
4991.07 803
4991.74 853
4992.40 794
4993.07 728
4993.74 803
4994.40 788
4995.07 784
4995.74 745
4996.40 858
4997.07 866
4997.74 862
4998.40 805
4999.07 799
4999.74 869
5000.40 779
5001.07 849
5001.74 888
5002.40 834
5003.07 741
5003.74 727
5004.41 821
5005.07 819
5005.74 741
5006.41 741
5007.07 741
5007.74 816
5008.41 800
5009.08 708
5009.74 696
5010.41 802
5011.08 788
5011.75 747
5012.41 780
5013.08 786
5013.75 790
5014.42 740
5015.09 718
5015.75 762
5016.42 784
5017.09 696
5017.76 749
5018.43 774
5019.09 723
5019.76 719
5020.43 853
5021.10 902
5021.77 859
5022.44 876
5023.10 904
5023.77 877
5024.44 859
5025.11 957
5025.78 928
5026.45 963
5027.11 875
5027.78 885
5028.45 860
5029.12 823
5029.79 816
5030.46 722
5031.13 803
5031.80 778
5032.47 677
5033.13 616
5033.80 675
5034.47 799
5035.14 854
5035.81 769
5036.48 750
5037.15 704
5037.82 777
5038.49 719
5039.16 748
5039.83 783
5040.50 816
5041.17 784
5041.84 719
5042.51 738
5043.18 757
5043.85 744
5044.52 778
5045.18 848
5045.85 813
5046.52 771
5047.19 814
5047.86 828
5048.53 789
5049.20 799
5049.88 804
5050.55 849
5051.22 875
5051.89 729
5052.56 795
5053.23 890
5053.90 794
5054.57 777
5055.24 744
5055.91 699
5056.58 743
5057.25 636
5057.92 652
5058.59 700
5059.26 821
5059.93 758
5060.60 648
5061.27 646
5061.95 656
5062.62 585
5063.29 691
5063.96 738
5064.63 708
5065.30 730
5065.97 734
5066.64 828
5067.31 833
5067.99 716
5068.66 770
5069.33 751
5070.00 719
5070.67 695
5071.34 716
5072.02 690
5072.69 709
5073.36 747
5074.03 718
5074.70 733
5075.37 738
5076.05 711
5076.72 708
5077.39 762
5078.06 730
5078.73 802
5079.41 776
5080.08 743
5080.75 847
5081.42 740
5082.10 754
5082.77 714
5083.44 688
5084.11 713
5084.78 709
5085.46 720
5086.13 756
5086.80 731
5087.48 730
5088.15 768
5088.82 793
5089.49 790
5090.17 864
5090.84 812
5091.51 835
5092.19 894
5092.86 830
5093.53 872
5094.20 854
5094.88 844
5095.55 765
5096.22 738
5096.90 809
5097.57 804
5098.24 852
5098.92 826
5099.59 691
5100.26 647
5100.94 745
5101.61 779
5102.29 721
5102.96 718
5103.63 711
5104.31 726
5104.98 765
5105.65 665
5106.33 741
5107.00 704
5107.68 704
5108.35 703
5109.02 678
5109.70 721
5110.37 795
5111.05 717
5111.72 642
5112.40 719
5113.07 755
5113.74 810
5114.42 774
5115.09 755
5115.77 754
5116.44 701
5117.12 702
5117.79 811
5118.47 812
5119.14 784
5119.82 820
5120.49 843
5121.17 817
5121.84 816
5122.52 828
5123.19 807
5123.87 732
5124.54 773
5125.22 691
5125.89 702
5126.57 831
5127.24 772
5127.92 785
5128.59 696
5129.27 785
5129.94 723
5130.62 792
5131.29 795
5131.97 691
5132.65 733
5133.32 727
5134.00 757
5134.67 794
5135.35 829
5136.02 765
5136.70 768
5137.38 746
5138.05 767
5138.73 782
5139.40 706
5140.08 765
5140.76 780
5141.43 817
5142.11 705
5142.79 829
5143.46 824
5144.14 782
5144.81 732
5145.49 688
5146.17 668
5146.84 671
5147.52 688
5148.20 706
5148.87 670
5149.55 720
5150.23 778
5150.90 694
5151.58 683
5152.26 711
5152.94 740
5153.61 665
5154.29 706
5154.97 752
5155.64 767
5156.32 694
5157.00 685
5157.68 713
5158.35 652
5159.03 712
5159.71 642
5160.39 628
5161.06 659
5161.74 635
5162.42 614
5163.10 652
5163.77 705
5164.45 838
5165.13 748
5165.81 741
5166.48 684
5167.16 778
5167.84 767
5168.52 720
5169.20 694
5169.87 676
5170.55 680
5171.23 765
5171.91 720
5172.59 618
5173.27 624
5173.94 703
5174.62 757
5175.30 656
5175.98 667
5176.66 717
5177.34 739
5178.02 725
5178.69 686
5179.37 666
5180.05 656
5180.73 670
5181.41 757
5182.09 725
5182.77 736
5183.45 688
5184.12 752
5184.80 705
5185.48 654
5186.16 670
5186.84 557
5187.52 671
5188.20 630
5188.88 671
5189.56 666
5190.24 627
5190.92 658
5191.60 679
5192.28 675
5192.96 636
5193.64 621
5194.32 653
5195.00 720
5195.68 664
5196.36 632
5197.03 650
5197.71 644
5198.39 618
5199.07 686
5199.75 597
5200.44 601
5201.12 645
5201.80 729
5202.48 756
5203.16 724
5203.84 716
5204.52 714
5205.20 664
5205.88 740
5206.56 806
5207.24 808
5207.92 715
5208.60 722
5209.28 726
5209.96 842
5210.64 925
5211.32 918
5212.00 866
5212.68 796
5213.37 869
5214.05 686
5214.73 678
5215.41 831
5216.09 778
5216.77 787
5217.45 735
5218.13 740
5218.81 696
5219.50 673
5220.18 742
5220.86 708
5221.54 712
5222.22 733
5222.90 706
5223.59 620
5224.27 641
5224.95 683
5225.63 660
5226.31 597
5226.99 660
5227.68 742
5228.36 651
5229.04 659
5229.72 684
5230.40 683
5231.09 655
5231.77 647
5232.45 748
5233.13 725
5233.81 731
5234.50 724
5235.18 635
5235.86 690
5236.54 625
5237.23 696
5237.91 713
5238.59 737
5239.27 756
5239.96 685
5240.64 691
5241.32 785
5242.01 791
5242.69 802
5243.37 859
5244.05 785
5244.74 688
5245.42 751
5246.10 716
5246.79 728
5247.47 654
5248.15 721
5248.84 790
5249.52 722
5250.20 644
5250.89 644
5251.57 700
5252.25 760
5252.94 725
5253.62 742
5254.30 730
5254.99 745
5255.67 741
5256.36 653
5257.04 658
5257.72 759
5258.41 687
5259.09 633
5259.78 681
5260.46 706
5261.14 690
5261.83 648
5262.51 586
5263.20 777
5263.88 778
5264.56 670
5265.25 623
5265.93 608
5266.62 702
5267.30 702
5267.99 701
5268.67 692
5269.36 767
5270.04 778
5270.73 741
5271.41 716
5272.09 678
5272.78 636
5273.46 780
5274.15 688
5274.83 658
5275.52 685
5276.20 742
5276.89 722
5277.57 668
5278.26 691
5278.94 740
5279.63 701
5280.32 815
5281.00 805
5281.69 852
5282.37 860
5283.06 781
5283.74 856
5284.43 730
5285.11 723
5285.80 712
5286.49 642
5287.17 643
5287.86 607
5288.54 619
5289.23 656
5289.91 684
5290.60 624
5291.29 660
5291.97 761
5292.66 774
5293.35 636
5294.03 728
5294.72 722
5295.40 676
5296.09 672
5296.78 631
5297.46 639
5298.15 684
5298.84 697
5299.52 727
5300.21 731
5300.90 732
5301.58 632
5302.27 640
5302.96 739
5303.64 765
5304.33 768
5305.02 708
5305.70 656
5306.39 669
5307.08 647
5307.77 726
5308.45 652
5309.14 685
5309.83 722
5310.51 753
5311.20 693
5311.89 693
5312.58 769
5313.26 783
5313.95 699
5314.64 708
5315.33 768
5316.01 717
5316.70 745
5317.39 797
5318.08 736
5318.77 762
5319.45 743
5320.14 761
5320.83 744
5321.52 793
5322.20 831
5322.89 835
5323.58 760
5324.27 786
5324.96 728
5325.65 763
5326.33 660
5327.02 701
5327.71 690
5328.40 710
5329.09 675
5329.78 719
5330.46 701
5331.15 729
5331.84 697
5332.53 748
5333.22 746
5333.91 706
5334.60 812
5335.29 750
5335.98 736
5336.66 680
5337.35 645
5338.04 673
5338.73 676
5339.42 729
5340.11 703
5340.80 690
5341.49 677
5342.18 752
5342.87 757
5343.56 761
5344.25 654
5344.94 765
5345.62 805
5346.31 797
5347.00 683
5347.69 816
5348.38 838
5349.07 761
5349.76 780
5350.45 824
5351.14 846
5351.83 874
5352.52 935
5353.21 892
5353.90 803
5354.59 833
5355.28 783
5355.97 724
5356.66 706
5357.35 764
5358.04 742
5358.74 728
5359.43 644
5360.12 707
5360.81 648
5361.50 699
5362.19 690
5362.88 753
5363.57 698
5364.26 656
5364.95 660
5365.64 757
5366.33 688
5367.02 661
5367.71 668
5368.41 585
5369.10 637
5369.79 594
5370.48 685
5371.17 676
5371.86 684
5372.55 702
5373.24 639
5373.94 743
5374.63 700
5375.32 727
5376.01 706
5376.70 728
5377.39 705
5378.08 678
5378.78 688
5379.47 666
5380.16 651
5380.85 671
5381.54 634
5382.24 663
5382.93 710
5383.62 674
5384.31 707
5385.00 617
5385.70 606
5386.39 623
5387.08 666
5387.77 722
5388.47 631
5389.16 652
5389.85 625
5390.54 627
5391.23 679
5391.93 694
5392.62 735
5393.31 744
5394.01 713
5394.70 621
5395.39 712
5396.08 633
5396.78 707
5397.47 639
5398.16 674
5398.86 563
5399.55 578
5400.24 490
5400.93 549
5401.63 603
5402.32 607
5403.01 622
5403.71 647
5404.40 627
5405.09 632
5405.79 614
5406.48 647
5407.17 689
5407.87 772
5408.56 808
5409.26 714
5409.95 638
5410.64 688
5411.34 718
5412.03 683
5412.72 659
5413.42 699
5414.11 721
5414.81 640
5415.50 594
5416.19 601
5416.89 616
5417.58 618
5418.28 621
5418.97 702
5419.67 698
5420.36 700
5421.05 660
5421.75 694
5422.44 686
5423.14 624
5423.83 660
5424.53 608
5425.22 653
5425.92 673
5426.61 651
5427.31 639
5428.00 584
5428.70 614
5429.39 628
5430.09 633
5430.78 629
5431.48 682
5432.17 636
5432.87 631
5433.56 679
5434.26 658
5434.95 732
5435.65 725
5436.34 709
5437.04 727
5437.73 716
5438.43 834
5439.13 778
5439.82 763
5440.52 686
5441.21 676
5441.91 723
5442.60 678
5443.30 768
5444.00 788
5444.69 710
5445.39 754
5446.08 810
5446.78 731
5447.48 744
5448.17 818
5448.87 870
5449.56 824
5450.26 924
5450.96 836
5451.65 794
5452.35 747
5453.05 677
5453.74 759
5454.44 775
5455.14 744
5455.83 838
5456.53 785
5457.23 694
5457.92 651
5458.62 697
5459.32 826
5460.01 694
5460.71 710
5461.41 756
5462.11 793
5462.80 759
5463.50 779
5464.20 725
5464.89 782
5465.59 749
5466.29 721
5466.99 676
5467.68 721
5468.38 711
5469.08 758
5469.78 698
5470.47 773
5471.17 742
5471.87 779
5472.57 851
5473.26 828
5473.96 785
5474.66 693
5475.36 708
5476.06 821
5476.75 752
5477.45 830
5478.15 970
5478.85 937
5479.55 908
5480.24 1001
5480.94 1068
5481.64 1020
5482.34 1124
5483.04 1089
5483.74 1030
5484.43 1045
5485.13 963
5485.83 904
5486.53 846
5487.23 909
5487.93 1032
5488.63 976
5489.33 924
5490.02 893
5490.72 925
5491.42 926
5492.12 985
5492.82 974
5493.52 1027
5494.22 964
5494.92 940
5495.62 991
5496.32 973
5497.01 926
5497.71 987
5498.41 1147
5499.11 1228
5499.81 1361
5500.51 1492
5501.21 1668
5501.91 1621
5502.61 1624
5503.31 1701
5504.01 1439
5504.71 1353
5505.41 1251
5506.11 1177
5506.81 1062
5507.51 1019
5508.21 928
5508.91 1023
5509.61 925
5510.31 928
5511.01 854
5511.71 931
5512.41 942
5513.11 1051
5513.81 890
5514.51 862
5515.21 826
5515.91 903
5516.61 889
5517.31 848
5518.01 814
5518.72 794
5519.42 824
5520.12 911
5520.82 970
5521.52 895
5522.22 900
5522.92 857
5523.62 778
5524.32 798
5525.02 731
5525.72 823
5526.43 747
5527.13 751
5527.83 710
5528.53 706
5529.23 758
5529.93 755
5530.63 715
5531.33 778
5532.04 706
5532.74 721
5533.44 742
5534.14 651
5534.84 686
5535.54 686
5536.25 830
5536.95 817
5537.65 815
5538.35 736
5539.05 724
5539.76 665
5540.46 661
5541.16 665
5541.86 641
5542.56 756
5543.27 748
5543.97 665
5544.67 690
5545.37 671
5546.08 747
5546.78 632
5547.48 671
5548.18 809
5548.89 704
5549.59 663
5550.29 759
5550.99 704
5551.70 659
5552.40 693
5553.10 613
5553.81 730
5554.51 664
5555.21 686
5555.91 768
5556.62 678
5557.32 648
5558.02 682
5558.73 652
5559.43 592
5560.13 684
5560.84 674
5561.54 679
5562.24 655
5562.95 737
5563.65 698
5564.35 616
5565.06 635
5565.76 682
5566.47 679
5567.17 666
5567.87 730
5568.58 698
5569.28 750
5569.98 663
5570.69 636
5571.39 739
5572.10 614
5572.80 636
5573.50 680
5574.21 623
5574.91 617
5575.62 709
5576.32 748
5577.03 710
5577.73 671
5578.44 721
5579.14 632
5579.84 601
5580.55 692
5581.25 711
5581.96 653
5582.66 627
5583.37 575
5584.07 572
5584.78 640
5585.48 685
5586.19 761
5586.89 585
5587.60 580
5588.30 597
5589.01 660
5589.71 620
5590.42 616
5591.12 670
5591.83 664
5592.53 635
5593.24 614
5593.94 587
5594.65 575
5595.36 587
5596.06 524
5596.77 513
5597.47 587
5598.18 652
5598.88 662
5599.59 598
5600.30 640
5601.00 737
5601.71 619
5602.41 670
5603.12 679
5603.83 651
5604.53 643
5605.24 723
5605.94 632
5606.65 673
5607.36 667
5608.06 588
5608.77 611
5609.48 624
5610.18 583
5610.89 551
5611.60 607
5612.30 646
5613.01 598
5613.72 595
5614.42 550
5615.13 601
5615.84 568
5616.54 614
5617.25 607
5617.96 584
5618.66 580
5619.37 664
5620.08 674
5620.78 669
5621.49 670
5622.20 620
5622.91 665
5623.61 672
5624.32 678
5625.03 614
5625.74 546
5626.44 638
5627.15 628
5627.86 602
5628.57 575
5629.27 639
5629.98 732
5630.69 684
5631.40 569
5632.11 565
5632.81 610
5633.52 614
5634.23 624
5634.94 658
5635.65 638
5636.35 594
5637.06 694
5637.77 624
5638.48 591
5639.19 621
5639.89 650
5640.60 572
5641.31 549
5642.02 625
5642.73 635
5643.44 614
5644.15 582
5644.85 661
5645.56 716
5646.27 581
5646.98 665
5647.69 705
5648.40 664
5649.11 588
5649.82 612
5650.53 561
5651.23 630
5651.94 642
5652.65 679
5653.36 644
5654.07 665
5654.78 679
5655.49 644
5656.20 683
5656.91 696
5657.62 663
5658.33 697
5659.04 709
5659.75 661
5660.46 733
5661.17 723
5661.88 697
5662.59 713
5663.30 723
5664.00 659
5664.71 680
5665.42 603
5666.13 592
5666.84 586
5667.55 693
5668.27 694
5668.98 769
5669.69 695
5670.40 638
5671.11 665
5671.82 675
5672.53 750
5673.24 763
5673.95 766
5674.66 725
5675.37 720
5676.08 567
5676.79 626
5677.50 600
5678.21 595
5678.92 601
5679.63 603
5680.34 564
5681.06 677
5681.77 661
5682.48 631
5683.19 625
5683.90 649
5684.61 687
5685.32 583
5686.03 567
5686.74 578
5687.46 586
5688.17 571
5688.88 653
5689.59 589
5690.30 601
5691.01 635
5691.72 623
5692.44 555
5693.15 556
5693.86 566
5694.57 572
5695.28 570
5696.00 611
5696.71 630
5697.42 697
5698.13 687
5698.84 626
5699.56 593
5700.27 620
5700.98 587
5701.69 560
5702.40 588
5703.12 584
5703.83 600
5704.54 582
5705.25 556
5705.97 582
5706.68 544
5707.39 555
5708.10 537
5708.82 533
5709.53 606
5710.24 612
5710.95 592
5711.67 587
5712.38 566
5713.09 611
5713.81 583
5714.52 636
5715.23 584
5715.95 573
5716.66 583
5717.37 617
5718.09 645
5718.80 557
5719.51 594
5720.23 573
5720.94 589
5721.65 507
5722.37 590
5723.08 571
5723.79 542
5724.51 581
5725.22 670
5725.93 654
5726.65 558
5727.36 620
5728.08 639
5728.79 607
5729.50 610
5730.22 643
5730.93 611
5731.65 595
5732.36 643
5733.07 608
5733.79 596
5734.50 628
5735.22 631
5735.93 512
5736.65 570
5737.36 525
5738.07 593
5738.79 575
5739.50 581
5740.22 557
5740.93 599
5741.65 586
5742.36 614
5743.08 613
5743.79 596
5744.51 588
5745.22 549
5745.94 626
5746.65 602
5747.37 535
5748.08 619
5748.80 592
5749.51 527
5750.23 545
5750.94 513
5751.66 696
5752.37 663
5753.09 614
5753.80 633
5754.52 706
5755.24 731
5755.95 601
5756.67 636
5757.38 686
5758.10 687
5758.81 650
5759.53 599
5760.25 557
5760.96 565
5761.68 610
5762.39 631
5763.11 627
5763.83 584
5764.54 617
5765.26 508
5765.97 520
5766.69 576
5767.41 561
5768.12 573
5768.84 608
5769.56 585
5770.27 599
5770.99 588
5771.71 538
5772.42 530
5773.14 550
5773.86 599
5774.57 589
5775.29 527
5776.01 583
5776.72 616
5777.44 646
5778.16 707
5778.88 725
5779.59 653
5780.31 575
5781.03 572
5781.74 543
5782.46 544
5783.18 585
5783.90 622
5784.61 582
5785.33 637
5786.05 603
5786.77 638
5787.48 641
5788.20 592
5788.92 587
5789.64 622
5790.35 595
5791.07 678
5791.79 632
5792.51 640
5793.23 690
5793.94 651
5794.66 649
5795.38 624
5796.10 763
5796.82 777
5797.53 708
5798.25 680
5798.97 949
5799.69 1020
5800.41 941
5801.13 1026
5801.84 1140
5802.56 1195
5803.28 1051
5804.00 1058
5804.72 987
5805.44 927
5806.16 802
5806.87 753
5807.59 752
5808.31 775
5809.03 741
5809.75 676
5810.47 783
5811.19 650
5811.91 552
5812.63 670
5813.35 680
5814.07 641
5814.78 762
5815.50 779
5816.22 756
5816.94 827
5817.66 735
5818.38 730
5819.10 696
5819.82 682
5820.54 742
5821.26 746
5821.98 736
5822.70 686
5823.42 653
5824.14 650
5824.86 662
5825.58 619
5826.30 648
5827.02 683
5827.74 631
5828.46 699
5829.18 734
5829.90 693
5830.62 594
5831.34 644
5832.06 605
5832.78 600
5833.50 565
5834.22 634
5834.94 594
5835.66 581
5836.38 616
5837.10 659
5837.82 603
5838.55 678
5839.27 674
5839.99 555
5840.71 635
5841.43 629
5842.15 680
5842.87 627
5843.59 620
5844.31 603
5845.03 681
5845.76 659
5846.48 522
5847.20 527
5847.92 684
5848.64 609
5849.36 618
5850.08 610
5850.81 586
5851.53 605
5852.25 586
5852.97 518
5853.69 562
5854.41 621
5855.14 650
5855.86 634
5856.58 524
5857.30 522
5858.02 567
5858.74 559
5859.47 630
5860.19 620
5860.91 626
5861.63 623
5862.36 587
5863.08 618
5863.80 613
5864.52 560
5865.24 664
5865.97 592
5866.69 614
5867.41 598
5868.13 624
5868.86 608
5869.58 597
5870.30 527
5871.03 575
5871.75 672
5872.47 622
5873.19 624
5873.92 647
5874.64 659
5875.36 597
5876.09 609
5876.81 579
5877.53 566
5878.26 651
5878.98 615
5879.70 649
5880.43 663
5881.15 621
5881.87 621
5882.60 695
5883.32 637
5884.04 634
5884.77 586
5885.49 648
5886.21 689
5886.94 629
5887.66 600
5888.39 674
5889.11 687
5889.83 718
5890.56 601
5891.28 588
5892.01 563
5892.73 644
5893.45 647
5894.18 601
5894.90 602
5895.63 642
5896.35 619
5897.07 537
5897.80 638
5898.52 610
5899.25 591
5899.97 547
5900.70 646
5901.42 617
5902.15 620
5902.87 594
5903.60 536
5904.32 548
5905.05 671
5905.77 704
5906.50 603
5907.22 628
5907.95 582
5908.67 627
5909.40 605
5910.12 604
5910.85 573
5911.57 637
5912.30 618
5913.02 546
5913.75 537
5914.47 607
5915.20 689
5915.92 585
5916.65 641
5917.38 655
5918.10 565
5918.83 634
5919.55 596
5920.28 644
5921.00 632
5921.73 633
5922.46 646
5923.18 702
5923.91 649
5924.63 585
5925.36 647
5926.09 683
5926.81 732
5927.54 637
5928.26 647
5928.99 734
5929.72 681
5930.44 678
5931.17 607
5931.90 660
5932.62 671
5933.35 714
5934.08 748
5934.80 703
5935.53 708
5936.26 719
5936.98 753
5937.71 729
5938.44 707
5939.16 747
5939.89 739
5940.62 746
5941.35 744
5942.07 770
5942.80 747
5943.53 832
5944.25 780
5944.98 756
5945.71 742
5946.44 769
5947.16 796
5947.89 907
5948.62 917
5949.35 825
5950.07 960
5950.80 967
5951.53 937
5952.26 1012
5952.99 997
5953.71 990
5954.44 1107
5955.17 956
5955.90 1042
5956.62 1012
5957.35 1012
5958.08 903
5958.81 1002
5959.54 954
5960.27 923
5960.99 874
5961.72 971
5962.45 1041
5963.18 948
5963.91 1011
5964.64 1072
5965.36 1052
5966.09 1249
5966.82 1264
5967.55 1315
5968.28 1352
5969.01 1425
5969.74 1361
5970.47 1371
5971.19 1205
5971.92 1128
5972.65 1206
5973.38 1117
5974.11 1040
5974.84 1154
5975.57 1092
5976.30 1205
5977.03 1204
5977.76 1167
5978.49 1077
5979.22 1189
5979.95 1166
5980.67 1281
5981.40 1236
5982.13 1142
5982.86 1187
5983.59 1290
5984.32 1194
5985.05 1236
5985.78 1193
5986.51 1207
5987.24 1180
5987.97 1101
5988.70 1157
5989.43 1291
5990.16 1283
5990.89 1264
5991.62 1234
5992.35 1230
5993.08 1319
5993.81 1191
5994.54 1245
5995.27 1364
5996.00 1384
5996.73 1345
5997.47 1303
5998.20 1281
5998.93 1315
5999.66 1337
6000.39 1271
6001.12 1266
6001.85 1353
6002.58 1303
6003.31 1263
6004.04 1199
6004.77 1319
6005.50 1256
6006.24 1376
6006.97 1431
6007.70 1530
6008.43 1659
6009.16 1882
6009.89 2062
6010.62 2420
6011.35 2569
6012.09 2830
6012.82 2954
6013.55 2890
6014.28 3049
6015.01 2866
6015.74 2850
6016.47 2799
6017.21 2540
6017.94 2406
6018.67 2051
6019.40 1862
6020.13 1605
6020.87 1517
6021.60 1392
6022.33 1370
6023.06 1306
6023.79 1209
6024.53 1221
6025.26 1124
6025.99 1186
6026.72 1173
6027.46 1163
6028.19 1092
6028.92 1063
6029.65 1141
6030.39 1062
6031.12 1006
6031.85 1051
6032.58 1061
6033.32 1081
6034.05 1026
6034.78 1140
6035.51 1056
6036.25 996
6036.98 1144
6037.71 1127
6038.45 1132
6039.18 1171
6039.91 1152
6040.65 1166
6041.38 1060
6042.11 1131
6042.85 1086
6043.58 1099
6044.31 1141
6045.05 1229
6045.78 1295
6046.51 1282
6047.25 1247
6047.98 1298
6048.71 1228
6049.45 1378
6050.18 1365
6050.91 1417
6051.65 1367
6052.38 1409
6053.12 1576
6053.85 1566
6054.58 1559
6055.32 1427
6056.05 1387
6056.79 1375
6057.52 1290
6058.25 1230
6058.99 1228
6059.72 1172
6060.46 1194
6061.19 1201
6061.93 1241
6062.66 1207
6063.40 1123
6064.13 1073
6064.86 1154
6065.60 1092
6066.33 1060
6067.07 1131
6067.80 1148
6068.54 1053
6069.27 989
6070.01 1025
6070.74 1011
6071.48 1027
6072.21 1128
6072.95 979
6073.68 997
6074.42 1081
6075.15 1163
6075.89 1013
6076.63 1086
6077.36 953
6078.10 1016
6078.83 1013
6079.57 915
6080.30 1029
6081.04 1031
6081.77 1051
6082.51 1051
6083.25 1015
6083.98 981
6084.72 1022
6085.45 1061
6086.19 942
6086.92 964
6087.66 898
6088.40 1069
6089.13 1117
6089.87 946
6090.61 910
6091.34 1066
6092.08 1065
6092.81 1079
6093.55 1081
6094.29 1025
6095.02 951
6095.76 1042
6096.50 975
6097.23 973
6097.97 941
6098.71 985
6099.44 906
6100.18 879
6100.92 836
6101.65 1015
6102.39 972
6103.13 980
6103.86 1002
6104.60 996
6105.34 976
6106.08 946
6106.81 997
6107.55 1038
6108.29 998
6109.02 1009
6109.76 980
6110.50 1065
6111.24 1104
6111.97 1040
6112.71 1034
6113.45 1103
6114.19 1127
6114.92 1018
6115.66 1003
6116.40 1142
6117.14 1085
6117.88 1059
6118.61 1039
6119.35 1098
6120.09 1047
6120.83 1029
6121.57 1095
6122.30 1155
6123.04 1014
6123.78 1086
6124.52 1156
6125.26 1153
6126.00 1106
6126.73 1081
6127.47 1179
6128.21 1097
6128.95 1041
6129.69 1095
6130.43 1068
6131.16 1097
6131.90 1131
6132.64 1177
6133.38 1236
6134.12 1262
6134.86 1165
6135.60 1170
6136.34 1290
6137.08 1404
6137.81 1359
6138.55 1390
6139.29 1451
6140.03 1310
6140.77 1328
6141.51 1284
6142.25 1300
6142.99 1344
6143.73 1259
6144.47 1268
6145.21 1185
6145.95 1122
6146.69 1100
6147.43 1109
6148.17 1162
6148.91 1126
6149.65 1145
6150.39 1049
6151.13 1077
6151.86 1054
6152.60 1182
6153.34 1151
6154.08 1051
6154.83 1077
6155.57 1149
6156.31 1179
6157.05 1166
6157.79 1169
6158.53 1181
6159.27 1162
6160.01 1243
6160.75 1245
6161.49 1181
6162.23 1205
6162.97 1287
6163.71 1338
6164.45 1380
6165.19 1488
6165.93 1385
6166.67 1564
6167.41 1608
6168.15 1666
6168.89 1680
6169.64 1717
6170.38 1802
6171.12 1666
6171.86 1696
6172.60 1610
6173.34 1647
6174.08 1598
6174.82 1585
6175.57 1569
6176.31 1492
6177.05 1531
6177.79 1523
6178.53 1434
6179.27 1457
6180.01 1473
6180.76 1430
6181.50 1498
6182.24 1514
6182.98 1498
6183.72 1617
6184.46 1645
6185.21 1538
6185.95 1574
6186.69 1549
6187.43 1420
6188.17 1527
6188.92 1740
6189.66 1689
6190.40 1764
6191.14 1792
6191.89 1727
6192.63 1784
6193.37 1817
6194.11 1892
6194.86 1918
6195.60 1954
6196.34 2125
6197.08 2118
6197.83 2080
6198.57 2045
6199.31 2004
6200.05 2085
6200.80 2054
6201.54 2109
6202.28 2029
6203.03 2135
6203.77 2335
6204.51 2494
6205.26 3007
6206.00 3704
6206.74 4541
6207.48 5687
6208.23 6770
6208.97 7996
6209.71 9073
6210.46 9679
6211.20 10093
6211.95 10039
6212.69 9297
6213.43 8544
6214.18 7324
6214.92 6338
6215.66 5136
6216.41 4246
6217.15 3458
6217.89 2778
6218.64 2417
6219.38 2215
6220.13 2093
6220.87 1907
6221.61 1892
6222.36 1809
6223.10 1938
6223.85 1947
6224.59 1983
6225.34 1904
6226.08 1937
6226.82 1994
6227.57 1908
6228.31 1840
6229.06 1702
6229.80 1503
6230.55 1550
6231.29 1378
6232.04 1389
6232.78 1345
6233.53 1431
6234.27 1334
6235.02 1294
6235.76 1303
6236.51 1342
6237.25 1332
6238.00 1341
6238.74 1321
6239.49 1327
6240.23 1296
6240.98 1308
6241.72 1441
6242.47 1382
6243.21 1434
6243.96 1529
6244.70 1664
6245.45 1574
6246.20 1531
6246.94 1890
6247.69 2045
6248.43 2095
6249.18 2270
6249.92 2160
6250.67 1969
6251.42 2058
6252.16 1972
6252.91 1870
6253.65 1661
6254.40 1536
6255.15 1424
6255.89 1394
6256.64 1397
6257.38 1396
6258.13 1348
6258.88 1416
6259.62 1392
6260.37 1463
6261.12 1359
6261.86 1394
6262.61 1413
6263.36 1292
6264.10 1281
6264.85 1336
6265.60 1283
6266.34 1294
6267.09 1340
6267.84 1345
6268.58 1211
6269.33 1256
6270.08 1359
6270.82 1336
6271.57 1322
6272.32 1286
6273.07 1273
6273.81 1328
6274.56 1346
6275.31 1371
6276.05 1307
6276.80 1395
6277.55 1249
6278.30 1290
6279.04 1297
6279.79 1317
6280.54 1249
6281.29 1256
6282.03 1325
6282.78 1236
6283.53 1257
6284.28 1248
6285.03 1218
6285.77 1282
6286.52 1318
6287.27 1363
6288.02 1351
6288.77 1280
6289.51 1309
6290.26 1265
6291.01 1269
6291.76 1233
6292.51 1286
6293.26 1075
6294.00 1157
6294.75 1181
6295.50 1183
6296.25 1117
6297.00 1099
6297.75 1105
6298.50 975
6299.24 1001
6299.99 985
6300.74 1063
6301.49 1073
6302.24 1011
6302.99 1071
6303.74 1057
6304.49 1061
6305.24 1058
6305.99 1001
6306.73 987
6307.48 1053
6308.23 1046
6308.98 1094
6309.73 1186
6310.48 1094
6311.23 1065
6311.98 1094
6312.73 1082
6313.48 1069
6314.23 1071
6314.98 1060
6315.73 1062
6316.48 1134
6317.23 1095
6317.98 1141
6318.73 1052
6319.48 1061
6320.23 1043
6320.98 1001
6321.73 951
6322.48 946
6323.23 939
6323.98 949
6324.73 932
6325.48 875
6326.23 887
6326.98 928
6327.73 869
6328.48 895
6329.23 857
6329.98 879
6330.73 844
6331.48 936
6332.23 927
6332.98 832
6333.73 947
6334.49 927
6335.24 1004
6335.99 1016
6336.74 935
6337.49 951
6338.24 925
6338.99 905
6339.74 822
6340.49 868
6341.25 907
6342.00 886
6342.75 864
6343.50 819
6344.25 863
6345.00 906
6345.75 851
6346.51 890
6347.26 842
6348.01 944
6348.76 1003
6349.51 999
6350.26 951
6351.02 901
6351.77 995
6352.52 1016
6353.27 1036
6354.02 1038
6354.78 1047
6355.53 1032
6356.28 1053
6357.03 1040
6357.78 1020
6358.54 1056
6359.29 1028
6360.04 927
6360.79 924
6361.55 946
6362.30 928
6363.05 931
6363.80 946
6364.56 944
6365.31 977
6366.06 923
6366.81 903
6367.57 915
6368.32 948
6369.07 942
6369.83 904
6370.58 966
6371.33 953
6372.08 844
6372.84 898
6373.59 962
6374.34 895
6375.10 897
6375.85 870
6376.60 888
6377.36 888
6378.11 846
6378.86 881
6379.62 869
6380.37 932
6381.12 851
6381.88 913
6382.63 870
6383.39 891
6384.14 940
6384.89 863
6385.65 879
6386.40 887
6387.16 874
6387.91 869
6388.66 901
6389.42 902
6390.17 865
6390.93 818
6391.68 826
6392.43 909
6393.19 881
6393.94 920
6394.70 841
6395.45 808
6396.21 854
6396.96 865
6397.72 857
6398.47 874
6399.22 755
6399.98 751
6400.73 835
6401.49 846
6402.24 853
6403.00 883
6403.75 739
6404.51 715
6405.26 751
6406.02 723
6406.77 775
6407.53 761
6408.28 840
6409.04 815
6409.79 883
6410.55 739
6411.31 791
6412.06 799
6412.82 850
6413.57 837
6414.33 821
6415.08 801
6415.84 798
6416.59 799
6417.35 872
6418.11 805
6418.86 793
6419.62 831
6420.37 790
6421.13 834
6421.89 721
6422.64 742
6423.40 707
6424.15 779
6424.91 778
6425.67 753
6426.42 737
6427.18 765
6427.94 853
6428.69 788
6429.45 721
6430.20 726
6430.96 805
6431.72 822
6432.47 860
6433.23 826
6433.99 779
6434.74 807
6435.50 834
6436.26 782
6437.02 824
6437.77 744
6438.53 839
6439.29 874
6440.04 870
6440.80 848
6441.56 814
6442.32 769
6443.07 843
6443.83 829
6444.59 673
6445.34 804
6446.10 769
6446.86 858
6447.62 857
6448.37 842
6449.13 853
6449.89 827
6450.65 809
6451.41 853
6452.16 797
6452.92 784
6453.68 731
6454.44 769
6455.19 870
6455.95 828
6456.71 816
6457.47 845
6458.23 889
6458.99 857
6459.74 850
6460.50 860
6461.26 819
6462.02 751
6462.78 847
6463.54 770
6464.29 858
6465.05 849
6465.81 821
6466.57 808
6467.33 845
6468.09 913
6468.85 872
6469.60 1023
6470.36 959
6471.12 899
6471.88 861
6472.64 852
6473.40 917
6474.16 888
6474.92 928
6475.68 988
6476.44 913
6477.20 1000
6477.95 1004
6478.71 887
6479.47 995
6480.23 943
6480.99 941
6481.75 1041
6482.51 1075
6483.27 999
6484.03 1005
6484.79 1004
6485.55 1067
6486.31 1041
6487.07 1066
6487.83 1103
6488.59 1072
6489.35 1158
6490.11 1115
6490.87 1179
6491.63 1160
6492.39 1175
6493.15 1271
6493.91 1275
6494.67 1370
6495.43 1473
6496.19 1483
6496.95 1414
6497.71 1424
6498.47 1286
6499.23 1336
6499.99 1469
6500.76 1510
6501.52 1403
6502.28 1373
6503.04 1400
6503.80 1283
6504.56 1368
6505.32 1490
6506.08 1512
6506.84 1418
6507.60 1565
6508.36 1580
6509.13 1620
6509.89 1635
6510.65 1613
6511.41 1529
6512.17 1584
6512.93 1659
6513.69 1621
6514.45 1575
6515.22 1580
6515.98 1741
6516.74 1705
6517.50 1683
6518.26 1636
6519.02 1678
6519.79 1778
6520.55 1849
6521.31 1846
6522.07 2060
6522.83 2109
6523.60 2248
6524.36 2216
6525.12 2363
6525.88 2691
6526.64 2771
6527.41 2864
6528.17 2923
6528.93 2900
6529.69 3017
6530.46 2990
6531.22 2958
6531.98 2991
6532.74 3264
6533.51 3606
6534.27 4155
6535.03 5023
6535.79 5685
6536.56 6674
6537.32 7175
6538.08 7375
6538.85 7337
6539.61 7309
6540.37 6569
6541.13 5698
6541.90 4732
6542.66 4073
6543.42 3270
6544.19 2737
6544.95 2301
6545.71 2048
6546.48 1827
6547.24 1778
6548.00 1605
6548.77 1642
6549.53 1626
6550.29 1636
6551.06 1615
6551.82 1565
6552.58 1518
6553.35 1617
6554.11 1532
6554.88 1476
6555.64 1471
6556.40 1417
6557.17 1342
6557.93 1342
6558.70 1396
6559.46 1445
6560.22 1451
6560.99 1499
6561.75 1585
6562.52 1707
6563.28 1798
6564.05 1599
6564.81 1759
6565.57 1744
6566.34 1724
6567.10 1660
6567.87 1770
6568.63 1712
6569.40 1770
6570.16 1641
6570.93 1695
6571.69 1893
6572.46 1829
6573.22 1724
6573.99 1921
6574.75 2085
6575.52 2298
6576.28 2281
6577.05 2235
6577.81 2242
6578.58 2285
6579.34 2335
6580.11 2274
6580.87 2329
6581.64 2314
6582.40 2259
6583.17 2172
6583.93 2081
6584.70 2011
6585.47 2006
6586.23 2040
6587.00 1937
6587.76 1900
6588.53 1842
6589.29 1986
6590.06 2029
6590.83 2134
6591.59 2158
6592.36 2283
6593.12 2484
6593.89 2627
6594.66 2754
6595.42 2765
6596.19 2684
6596.96 2660
6597.72 2701
6598.49 2647
6599.25 2291
6600.02 2058
6600.79 1994
6601.55 1810
6602.32 1779
6603.09 1833
6603.85 1758
6604.62 1610
6605.39 1609
6606.15 1649
6606.92 1717
6607.69 1646
6608.46 1677
6609.22 1652
6609.99 1671
6610.76 1716
6611.52 1594
6612.29 1537
6613.06 1639
6613.83 1644
6614.59 1540
6615.36 1495
6616.13 1516
6616.89 1482
6617.66 1529
6618.43 1551
6619.20 1480
6619.96 1488
6620.73 1521
6621.50 1479
6622.27 1424
6623.04 1523
6623.80 1442
6624.57 1437
6625.34 1435
6626.11 1400
6626.88 1386
6627.64 1430
6628.41 1313
6629.18 1362
6629.95 1475
6630.72 1561
6631.48 1521
6632.25 1571
6633.02 1644
6633.79 1726
6634.56 1766
6635.33 1925
6636.10 1870
6636.86 1985
6637.63 1963
6638.40 1804
6639.17 1741
6639.94 1631
6640.71 1578
6641.48 1510
6642.25 1358
6643.01 1377
6643.78 1390
6644.55 1301
6645.32 1277
6646.09 1299
6646.86 1316
6647.63 1372
6648.40 1265
6649.17 1456
6649.94 1399
6650.71 1397
6651.48 1451
6652.25 1463
6653.01 1457
6653.78 1422
6654.55 1405
6655.32 1435
6656.09 1405
6656.86 1410
6657.63 1328
6658.40 1387
6659.17 1250
6659.94 1207
6660.71 1212
6661.48 1262
6662.25 1136
6663.02 1153
6663.79 1134
6664.56 1158
6665.33 1182
6666.10 1160
6666.87 1221
6667.64 1304
6668.42 1281
6669.19 1208
6669.96 1183
6670.73 1242
6671.50 1242
6672.27 1214
6673.04 1238
6673.81 1233
6674.58 1312
6675.35 1293
6676.12 1244
6676.89 1217
6677.66 1134
6678.44 1192
6679.21 1305
6679.98 1234
6680.75 1165
6681.52 1160
6682.29 1232
6683.06 1354
6683.83 1371
6684.60 1357
6685.38 1438
6686.15 1513
6686.92 1429
6687.69 1469
6688.46 1412
6689.23 1308
6690.01 1214
6690.78 1267
6691.55 1238
6692.32 1210
6693.09 1235
6693.86 1115
6694.64 1100
6695.41 1210
6696.18 1145
6696.95 1185
6697.73 1199
6698.50 1213
6699.27 1179
6700.04 1159
6700.81 1131
6701.59 1059
6702.36 1076
6703.13 1156
6703.90 1144
6704.68 1122
6705.45 1069
6706.22 1090
6706.99 1117
6707.77 1144
6708.54 1120
6709.31 1095
6710.09 1151
6710.86 1085
6711.63 1117
6712.40 1126
6713.18 1144
6713.95 1066
6714.72 1097
6715.50 1035
6716.27 1115
6717.04 1169
6717.82 1189
6718.59 1084
6719.36 1143
6720.14 1152
6720.91 1158
6721.68 1192
6722.46 1197
6723.23 1114
6724.00 1133
6724.78 1274
6725.55 1173
6726.33 1104
6727.10 1030
6727.87 1057
6728.65 1113
6729.42 1059
6730.20 1083
6730.97 1057
6731.74 1001
6732.52 1051
6733.29 1072
6734.07 986
6734.84 956
6735.61 1107
6736.39 1076
6737.16 1073
6737.94 1091
6738.71 1023
6739.49 1087
6740.26 988
6741.04 1024
6741.81 1007
6742.59 1087
6743.36 1098
6744.13 1095
6744.91 1086
6745.68 1096
6746.46 1089
6747.23 1143
6748.01 1079
6748.78 1106
6749.56 1172
6750.33 1294
6751.11 1257
6751.89 1301
6752.66 1445
6753.44 1475
6754.21 1389
6754.99 1315
6755.76 1337
6756.54 1196
6757.31 1223
6758.09 1145
6758.86 1130
6759.64 1156
6760.42 1046
6761.19 1052
6761.97 1058
6762.74 1090
6763.52 1070
6764.30 1028
6765.07 1011
6765.85 957
6766.62 1045
6767.40 1123
6768.18 1102
6768.95 1087
6769.73 1019
6770.51 992
6771.28 1034
6772.06 953
6772.83 975
6773.61 963
6774.39 958
6775.16 1066
6775.94 1080
6776.72 1002
6777.49 955
6778.27 967
6779.05 1063
6779.82 1055
6780.60 1019
6781.38 1048
6782.16 974
6782.93 1049
6783.71 1035
6784.49 1002
6785.26 959
6786.04 943
6786.82 960
6787.60 962
6788.37 936
6789.15 943
6789.93 959
6790.71 989
6791.48 967
6792.26 941
6793.04 956
6793.82 960
6794.59 866
6795.37 904
6796.15 828
6796.93 841
6797.70 962
6798.48 922
6799.26 863
6800.04 948
6800.82 965
6801.60 993
6802.37 916
6803.15 928
6803.93 889
6804.71 938
6805.49 879
6806.26 787
6807.04 875
6807.82 877
6808.60 837
6809.38 880
6810.16 835
6810.94 922
6811.71 891
6812.49 912
6813.27 915
6814.05 917
6814.83 997
6815.61 990
6816.39 988
6817.17 941
6817.95 905
6818.73 900
6819.50 873
6820.28 887
6821.06 931
6821.84 906
6822.62 965
6823.40 981
6824.18 958
6824.96 901
6825.74 877
6826.52 841
6827.30 845
6828.08 863
6828.86 874
6829.64 882
6830.42 841
6831.20 895
6831.98 963
6832.76 949
6833.54 869
6834.32 927
6835.10 981
6835.88 921
6836.66 922
6837.44 931
6838.22 875
6839.00 855
6839.78 886
6840.56 818
6841.34 808
6842.12 835
6842.90 781
6843.68 898
6844.46 966
6845.24 866
6846.02 881
6846.80 946
6847.58 1024
6848.36 1025
6849.14 1095
6849.93 1301
6850.71 1502
6851.49 1586
6852.27 1568
6853.05 1687
6853.83 1697
6854.61 1734
6855.39 1472
6856.17 1500
6856.96 1307
6857.74 1126
6858.52 1037
6859.30 959
6860.08 943
6860.86 958
6861.64 888
6862.43 924
6863.21 836
6863.99 935
6864.77 951
6865.55 909
6866.33 962
6867.12 1074
6867.90 1062
6868.68 964
6869.46 986
6870.24 960
6871.03 865
6871.81 860
6872.59 824
6873.37 804
6874.16 799
6874.94 872
6875.72 924
6876.50 931
6877.28 894
6878.07 921
6878.85 878
6879.63 898
6880.42 936
6881.20 902
6881.98 991
6882.76 969
6883.55 1022
6884.33 1051
6885.11 1082
6885.89 1102
6886.68 1292
6887.46 1363
6888.24 1452
6889.03 1442
6889.81 1451
6890.59 1413
6891.38 1383
6892.16 1410
6892.94 1246
6893.73 1114
6894.51 1125
6895.29 1086
6896.08 1080
6896.86 1041
6897.64 1000
6898.43 1087
6899.21 1024
6900.00 1009
6900.78 1013
6901.56 961
6902.35 1012
6903.13 1089
6903.91 1022
6904.70 975
6905.48 960
6906.27 1045
6907.05 1025
6907.84 1115
6908.62 1030
6909.40 1022
6910.19 990
6910.97 962
6911.76 908
6912.54 939
6913.33 958
6914.11 1015
6914.90 967
6915.68 965
6916.46 962
6917.25 941
6918.03 954
6918.82 958
6919.60 915
6920.39 905
6921.17 942
6921.96 943
6922.74 980
6923.53 1049
6924.31 980
6925.10 894
6925.88 984
6926.67 1068
6927.45 969
6928.24 1028
6929.03 960
6929.81 946
6930.60 913
6931.38 877
6932.17 932
6932.95 900
6933.74 1001
6934.52 1042
6935.31 1024
6936.10 962
6936.88 927
6937.67 909
6938.45 995
6939.24 992
6940.03 996
6940.81 952
6941.60 1067
6942.38 978
6943.17 1063
6943.96 1119
6944.74 1087
6945.53 1054
6946.32 1101
6947.10 1173
6947.89 1203
6948.68 1132
6949.46 1110
6950.25 1112
6951.03 1155
6951.82 1130
6952.61 1041
6953.40 1066
6954.18 1091
6954.97 1152
6955.76 1145
6956.54 1143
6957.33 1203
6958.12 1234
6958.90 1153
6959.69 1242
6960.48 1276
6961.27 1307
6962.05 1262
6962.84 1115
6963.63 1169
6964.41 1157
6965.20 1164
6965.99 1303
6966.78 1337
6967.56 1347
6968.35 1322
6969.14 1337
6969.93 1427
6970.72 1445
6971.50 1322
6972.29 1371
6973.08 1425
6973.87 1450
6974.66 1354
6975.44 1519
6976.23 1541
6977.02 1503
6977.81 1471
6978.60 1499
6979.38 1574
6980.17 1644
6980.96 1851
6981.75 2072
6982.54 2285
6983.33 2461
6984.11 2869
6984.90 3307
6985.69 3661
6986.48 4022
6987.27 4117
6988.06 4085
6988.85 4091
6989.64 3975
6990.42 3383
6991.21 2944
6992.00 2716
6992.79 2373
6993.58 2056
6994.37 1985
6995.16 2068
6995.95 1974
6996.74 2207
6997.53 2566
6998.32 2869
6999.10 3295
6999.89 3915
7000.68 4171
7001.47 4207
7002.26 4232
7003.05 3960
7003.84 3712
7004.63 3491
7005.42 2976
7006.21 2559
7007.00 2160
7007.79 1946
7008.58 1724
7009.37 1605
7010.16 1581
7010.95 1523
7011.74 1358
7012.53 1371
7013.32 1454
7014.11 1584
7014.90 1581
7015.69 1575
7016.48 1465
7017.27 1433
7018.06 1367
7018.85 1395
7019.64 1341
7020.43 1245
7021.23 1255
7022.02 1256
7022.81 1287
7023.60 1253
7024.39 1323
7025.18 1460
7025.97 1453
7026.76 1359
7027.55 1370
7028.34 1315
7029.13 1212
7029.93 1250
7030.72 1232
7031.51 1209
7032.30 1232
7033.09 1271
7033.88 1230
7034.67 1208
7035.46 1195
7036.26 1139
7037.05 1268
7037.84 1256
7038.63 1365
7039.42 1269
7040.21 1259
7041.01 1290
7041.80 1404
7042.59 1372
7043.38 1311
7044.17 1305
7044.97 1270
7045.76 1186
7046.55 1108
7047.34 1212
7048.13 1283
7048.93 1157
7049.72 1248
7050.51 1340
7051.30 1378
7052.09 1454
7052.89 1389
7053.68 1376
7054.47 1377
7055.26 1246
7056.06 1265
7056.85 1202
7057.64 1119
7058.44 1127
7059.23 1098
7060.02 1127
7060.81 1082
7061.61 1064
7062.40 1064
7063.19 1106
7063.99 1093
7064.78 1161
7065.57 1137
7066.37 1082
7067.16 991
7067.95 1070
7068.74 975
7069.54 966
7070.33 1040
7071.13 1050
7071.92 1074
7072.71 1008
7073.51 1020
7074.30 1050
7075.09 1070
7075.89 1027
7076.68 1090
7077.47 977
7078.27 953
7079.06 969
7079.86 968
7080.65 930
7081.44 958
7082.24 997
7083.03 915
7083.83 961
7084.62 928
7085.41 934
7086.21 956
7087.00 1000
7087.80 904
7088.59 984
7089.39 1080
7090.18 1006
7090.98 967
7091.77 1009
7092.56 969
7093.36 910
7094.15 822
7094.95 859
7095.74 897
7096.54 819
7097.33 849
7098.13 824
7098.92 798
7099.72 912
7100.51 895
7101.31 885
7102.10 831
7102.90 851
7103.69 950
7104.49 826
7105.29 766
7106.08 789
7106.88 796
7107.67 707
7108.47 705
7109.26 703
7110.06 709
7110.85 676
7111.65 700
7112.45 726
7113.24 740
7114.04 790
7114.83 751
7115.63 768
7116.42 725
7117.22 836
7118.02 833
7118.81 743
7119.61 700
7120.41 771
7121.20 782
7122.00 729
7122.79 728
7123.59 720
7124.39 802
7125.18 825
7125.98 731
7126.78 718
7127.57 743
7128.37 794
7129.17 877
7129.96 806
7130.76 700
7131.56 675
7132.35 749
7133.15 762
7133.95 719
7134.74 680
7135.54 753
7136.34 786
7137.14 742
7137.93 688
7138.73 717
7139.53 729
7140.33 733
7141.12 725
7141.92 691
7142.72 727
7143.51 749
7144.31 727
7145.11 756
7145.91 727
7146.71 684
7147.50 670
7148.30 775
7149.10 729
7149.90 750
7150.69 689
7151.49 744
7152.29 746
7153.09 704
7153.89 696
7154.68 739
7155.48 737
7156.28 675
7157.08 677
7157.88 754
7158.68 750
7159.47 734
7160.27 721
7161.07 681
7161.87 697
7162.67 668
7163.47 677
7164.27 665
7165.06 630
7165.86 588
7166.66 615
7167.46 647
7168.26 649
7169.06 659
7169.86 708
7170.66 694
7171.46 710
7172.25 693
7173.05 657
7173.85 635
7174.65 594
7175.45 679
7176.25 645
7177.05 627
7177.85 668
7178.65 630
7179.45 671
7180.25 684
7181.05 706
7181.85 781
7182.65 713
7183.45 761
7184.25 787
7185.05 827
7185.85 848
7186.65 738
7187.45 720
7188.25 674
7189.05 625
7189.85 733
7190.65 693
7191.45 590
7192.25 604
7193.05 598
7193.85 612
7194.65 612
7195.45 617
7196.25 668
7197.05 608
7197.85 660
7198.65 650
7199.45 631
7200.25 694
7201.05 657
7201.85 606
7202.65 656
7203.46 595
7204.26 644
7205.06 597
7205.86 667
7206.66 623
7207.46 651
7208.26 662
7209.06 659
7209.86 602
7210.66 621
7211.47 611
7212.27 682
7213.07 627
7213.87 621
7214.67 692
7215.47 618
7216.27 595
7217.08 597
7217.88 587
7218.68 566
7219.48 637
7220.28 639
7221.09 667
7221.89 612
7222.69 630
7223.49 640
7224.29 613
7225.10 640
7225.90 644
7226.70 632
7227.50 647
7228.30 648
7229.11 616
7229.91 683
7230.71 718
7231.51 675
7232.32 607
7233.12 646
7233.92 693
7234.72 681
7235.53 646
7236.33 604
7237.13 678
7237.93 704
7238.74 711
7239.54 764
7240.34 813
7241.15 719
7241.95 657
7242.75 616
7243.55 693
7244.36 654
7245.16 693
7245.96 776
7246.77 747
7247.57 689
7248.37 673
7249.18 715
7249.98 688
7250.78 621
7251.59 648
7252.39 643
7253.20 640
7254.00 706
7254.80 691
7255.61 659
7256.41 688
7257.21 779
7258.02 761
7258.82 668
7259.63 719
7260.43 732
7261.23 701
7262.04 626
7262.84 629
7263.65 666
7264.45 697
7265.26 678
7266.06 634
7266.86 677
7267.67 753
7268.47 772
7269.28 803
7270.08 761
7270.89 702
7271.69 718
7272.50 699
7273.30 628
7274.11 650
7274.91 733
7275.71 835
7276.52 797
7277.32 735
7278.13 751
7278.93 753
7279.74 758
7280.55 892
7281.35 947
7282.16 1013
7282.96 1184
7283.77 1320
7284.57 1387
7285.38 1574
7286.18 1625
7286.99 1607
7287.79 1585
7288.60 1463
7289.40 1368
7290.21 1280
7291.02 1127
7291.82 981
7292.63 914
7293.43 866
7294.24 852
7295.05 835
7295.85 848
7296.66 755
7297.46 788
7298.27 830
7299.08 779
7299.88 880
7300.69 867
7301.49 906
7302.30 848
7303.11 942
7303.91 882
7304.72 836
7305.53 875
7306.33 944
7307.14 911
7307.95 1001
7308.75 1104
7309.56 1153
7310.37 1194
7311.17 1258
7311.98 1306
7312.79 1392
7313.59 1387
7314.40 1380
7315.21 1203
7316.02 1106
7316.82 1159
7317.63 1289
7318.44 1401
7319.24 1556
7320.05 1627
7320.86 1533
7321.67 1640
7322.47 1565
7323.28 1631
7324.09 1568
7324.90 1533
7325.70 1453
7326.51 1314
7327.32 1239
7328.13 1120
7328.94 991
7329.74 877
7330.55 872
7331.36 863
7332.17 874
7332.98 926
7333.78 898
7334.59 853
7335.40 871
7336.21 894
7337.02 877
7337.82 893
7338.63 945
7339.44 945
7340.25 940
7341.06 924
7341.87 916
7342.68 837
7343.48 857
7344.29 848
7345.10 921
7345.91 926
7346.72 832
7347.53 915
7348.34 889
7349.15 904
7349.95 907
7350.76 874
7351.57 863
7352.38 833
7353.19 845
7354.00 808
7354.81 871
7355.62 815
7356.43 803
7357.24 859
7358.05 857
7358.86 884
7359.67 859
7360.48 852
7361.29 883
7362.09 902
7362.90 906
7363.71 858
7364.52 898
7365.33 968
7366.14 832
7366.95 859
7367.76 873
7368.57 860
7369.38 914
7370.19 925
7371.00 886
7371.81 866
7372.62 871
7373.43 866
7374.25 864
7375.06 911
7375.87 909
7376.68 921
7377.49 964
7378.30 1051
7379.11 1095
7379.92 1250
7380.73 1180
7381.54 1253
7382.35 1396
7383.16 1356
7383.97 1385
7384.78 1335
7385.59 1219
7386.41 1183
7387.22 1066
7388.03 1082
7388.84 1051
7389.65 910
7390.46 936
7391.27 897
7392.08 817
7392.89 917
7393.71 903
7394.52 919
7395.33 909
7396.14 909
7396.95 901
7397.76 927
7398.58 1004
7399.39 1083
7400.20 1116
7401.01 1223
7401.82 1274
7402.63 1267
7403.45 1311
7404.26 1257
7405.07 1205
7405.88 1204
7406.69 1257
7407.51 1155
7408.32 1148
7409.13 1068
7409.94 1028
7410.76 1021
7411.57 999
7412.38 959
7413.19 854
7414.01 854
7414.82 809
7415.63 802
7416.44 797
7417.26 770
7418.07 789
7418.88 738
7419.69 787
7420.51 847
7421.32 833
7422.13 794
7422.95 757
7423.76 895
7424.57 766
7425.39 766
7426.20 784
7427.01 830
7427.83 791
7428.64 815
7429.45 848
7430.27 833
7431.08 746
7431.89 770
7432.71 721
7433.52 770
7434.33 758
7435.15 816
7435.96 738
7436.77 769
7437.59 755
7438.40 763
7439.22 697
7440.03 753
7440.84 704
7441.66 692
7442.47 805
7443.29 721
7444.10 731
7444.91 677
7445.73 716
7446.54 722
7447.36 735
7448.17 692
7448.99 673
7449.80 691
7450.62 654
7451.43 680
7452.24 642
7453.06 681
7453.87 714
7454.69 702
7455.50 662
7456.32 581
7457.13 637
7457.95 687
7458.76 660
7459.58 701
7460.39 671
7461.21 629
7462.02 618
7462.84 650
7463.65 710
7464.47 648
7465.28 691
7466.10 749
7466.92 682
7467.73 702
7468.55 664
7469.36 653
7470.18 720
7470.99 695
7471.81 722
7472.62 656
7473.44 661
7474.26 627
7475.07 681
7475.89 581
7476.70 670
7477.52 681
7478.34 624
7479.15 676
7479.97 657
7480.78 611
7481.60 614
7482.42 614
7483.23 674
7484.05 576
7484.87 638
7485.68 584
7486.50 584
7487.32 614
7488.13 571
7488.95 547
7489.76 587
7490.58 541
7491.40 536
7492.22 543
7493.03 663
7493.85 574
7494.67 562
7495.48 588
7496.30 588
7497.12 598
7497.93 605
7498.75 615
7499.57 612
7500.39 582
7501.20 584
7502.02 513
7502.84 556
7503.66 561
7504.47 551
7505.29 570
7506.11 551
7506.93 539
7507.74 617
7508.56 575
7509.38 614
7510.20 637
7511.01 554
7511.83 621
7512.65 580
7513.47 626
7514.29 574
7515.10 573
7515.92 651
7516.74 611
7517.56 547
7518.38 562
7519.19 576
7520.01 613
7520.83 526
7521.65 512
7522.47 565
7523.29 573
7524.11 615
7524.92 538
7525.74 527
7526.56 553
7527.38 559
7528.20 553
7529.02 513
7529.84 531
7530.66 604
7531.47 584
7532.29 534
7533.11 540
7533.93 557
7534.75 569
7535.57 571
7536.39 632
7537.21 548
7538.03 548
7538.85 551
7539.67 527
7540.49 557
7541.31 591
7542.12 517
7542.94 578
7543.76 641
7544.58 572
7545.40 579
7546.22 591
7547.04 592
7547.86 624
7548.68 617
7549.50 583
7550.32 594
7551.14 653
7551.96 639
7552.78 641
7553.60 558
7554.42 628
7555.24 604
7556.06 642
7556.88 643
7557.70 571
7558.52 603
7559.35 636
7560.17 596
7560.99 677
7561.81 627
7562.63 633
7563.45 507
7564.27 510
7565.09 598
7565.91 593
7566.73 623
7567.55 633
7568.37 606
7569.19 588
7570.02 609
7570.84 687
7571.66 678
7572.48 607
7573.30 618
7574.12 689
7574.94 617
7575.76 536
7576.59 579
7577.41 599
7578.23 636
7579.05 583
7579.87 638
7580.69 627
7581.51 630
7582.34 682
7583.16 582
7583.98 591
7584.80 648
7585.62 643
7586.45 640
7587.27 627
7588.09 751
7588.91 718
7589.73 731
7590.56 722
7591.38 770
7592.20 694
7593.02 653
7593.85 710
7594.67 676
7595.49 676
7596.31 687
7597.14 636
7597.96 668
7598.78 696
7599.60 642
7600.43 727
7601.25 739
7602.07 829
7602.89 846
7603.72 876
7604.54 893
7605.36 941
7606.19 1010
7607.01 1048
7607.83 934
7608.66 996
7609.48 825
7610.30 745
7611.12 774
7611.95 803
7612.77 717
7613.59 762
7614.42 790
7615.24 768
7616.07 707
7616.89 690
7617.71 785
7618.54 787
7619.36 797
7620.18 781
7621.01 825
7621.83 824
7622.66 777
7623.48 814
7624.30 750
7625.13 758
7625.95 792
7626.78 737
7627.60 732
7628.42 842
7629.25 1014
7630.07 1035
7630.90 1124
7631.72 1124
7632.55 1195
7633.37 1335
7634.19 1232
7635.02 1231
7635.84 1058
7636.67 1040
7637.49 946
7638.32 857
7639.14 776
7639.97 713
7640.79 628
7641.62 665
7642.44 650
7643.27 630
7644.09 621
7644.92 648
7645.74 686
7646.57 665
7647.39 690
7648.22 621
7649.04 646
7649.87 674
7650.70 712
7651.52 602
7652.35 622
7653.17 571
7654.00 597
7654.82 624
7655.65 591
7656.47 550
7657.30 574
7658.13 602
7658.95 521
7659.78 596
7660.60 623
7661.43 610
7662.26 558
7663.08 506
7663.91 569
7664.73 606
7665.56 553
7666.39 606
7667.21 559
7668.04 574
7668.87 612
7669.69 622
7670.52 619
7671.35 549
7672.17 582
7673.00 650
7673.83 596
7674.65 630
7675.48 534
7676.31 560
7677.13 524
7677.96 468
7678.79 548
7679.61 580
7680.44 564
7681.27 523
7682.09 538
7682.92 596
7683.75 602
7684.58 544
7685.40 577
7686.23 568
7687.06 512
7687.89 511
7688.71 495
7689.54 568
7690.37 526
7691.20 520
7692.02 507
7692.85 547
7693.68 569
7694.51 556
7695.33 547
7696.16 538
7696.99 621
7697.82 641
7698.65 593
7699.47 584
7700.30 636
7701.13 596
7701.96 535
7702.79 568
7703.62 530
7704.44 541
7705.27 564
7706.10 561
7706.93 539
7707.76 539
7708.59 544
7709.41 559
7710.24 562
7711.07 533
7711.90 544
7712.73 562
7713.56 527
7714.39 555
7715.22 514
7716.05 532
7716.87 556
7717.70 577
7718.53 483
7719.36 559
7720.19 520
7721.02 461
7721.85 530
7722.68 485
7723.51 517
7724.34 525
7725.17 513
7726.00 527
7726.83 509
7727.66 487
7728.48 484
7729.31 483
7730.14 521
7730.97 508
7731.80 466
7732.63 527
7733.46 473
7734.29 455
7735.12 501
7735.95 499
7736.78 519
7737.61 508
7738.44 521
7739.27 509
7740.10 452
7740.93 482
7741.77 491
7742.60 499
7743.43 550
7744.26 568
7745.09 634
7745.92 584
7746.75 622
7747.58 597
7748.41 655
7749.24 661
7750.07 694
7750.90 626
7751.73 653
7752.56 573
7753.39 580
7754.23 587
7755.06 632
7755.89 614
7756.72 556
7757.55 500
7758.38 546
7759.21 517
7760.04 567
7760.88 579
7761.71 511
7762.54 548
7763.37 543
7764.20 559
7765.03 572
7765.86 541
7766.70 507
7767.53 459
7768.36 465
7769.19 585
7770.02 457
7770.86 452
7771.69 511
7772.52 499
7773.35 526
7774.18 468
7775.02 527
7775.85 523
7776.68 526
7777.51 561
7778.34 517
7779.18 514
7780.01 517
7780.84 509
7781.67 555
7782.51 500
7783.34 547
7784.17 488
7785.00 563
7785.84 563
7786.67 485
7787.50 500
7788.34 496
7789.17 531
7790.00 476
7790.83 477
7791.67 496
7792.50 467
7793.33 500
7794.17 473
7795.00 499
7795.83 489
7796.67 471
7797.50 525
7798.33 517
7799.17 488
7800.00 473
7800.83 448
7801.67 453
7802.50 455
7803.33 533
7804.17 515
7805.00 489
7805.84 543
7806.67 608
7807.50 554
7808.34 519
7809.17 543
7810.01 524
7810.84 514
7811.67 477
7812.51 535
7813.34 608
7814.18 619
7815.01 629
7815.84 583
7816.68 626
7817.51 662
7818.35 677
7819.18 656
7820.02 631
7820.85 631
7821.69 650
7822.52 627
7823.36 596
7824.19 623
7825.03 610
7825.86 531
7826.69 539
7827.53 573
7828.36 549
7829.20 598
7830.03 587
7830.87 588
7831.71 554
7832.54 523
7833.38 583
7834.21 516
7835.05 545
7835.88 557
7836.72 620
7837.55 642
7838.39 601
7839.22 565
7840.06 561
7840.90 588
7841.73 588
7842.57 526
7843.40 598
7844.24 629
7845.07 617
7845.91 592
7846.75 590
7847.58 605
7848.42 522
7849.25 555
7850.09 543
7850.93 540
7851.76 512
7852.60 546
7853.44 618
7854.27 529
7855.11 546
7855.94 537
7856.78 517
7857.62 570
7858.45 620
7859.29 589
7860.13 566
7860.96 523
7861.80 607
7862.64 592
7863.47 508
7864.31 518
7865.15 523
7865.99 479
7866.82 463
7867.66 513
7868.50 497
7869.33 478
7870.17 482
7871.01 492
7871.85 560
7872.68 534
7873.52 533
7874.36 534
7875.20 543
7876.03 504
7876.87 533
7877.71 600
7878.55 688
7879.38 597
7880.22 598
7881.06 576
7881.90 586
7882.74 583
7883.57 577
7884.41 566
7885.25 538
7886.09 560
7886.93 530
7887.76 456
7888.60 515
7889.44 512
7890.28 532
7891.12 514
7891.96 486
7892.79 552
7893.63 617
7894.47 620
7895.31 524
7896.15 527
7896.99 576
7897.83 600
7898.66 602
7899.50 569
7900.34 571
7901.18 615
7902.02 597
7902.86 592
7903.70 564
7904.54 567
7905.38 552
7906.21 514
7907.05 503
7907.89 536
7908.73 568
7909.57 622
7910.41 511
7911.25 458
7912.09 436
7912.93 502
7913.77 578
7914.61 581
7915.45 525
7916.29 611
7917.13 585
7917.97 592
7918.81 646
7919.65 627
7920.49 591
7921.33 541
7922.17 566
7923.01 533
7923.85 503
7924.69 565
7925.53 540
7926.37 506
7927.21 506
7928.05 517
7928.89 497
7929.73 471
7930.57 496
7931.41 515
7932.25 506
7933.09 539
7933.93 563
7934.77 487
7935.61 506
7936.45 513
7937.29 516
7938.14 487
7938.98 468
7939.82 460
7940.66 467
7941.50 504
7942.34 487
7943.18 507
7944.02 465
7944.86 482
7945.70 491
7946.55 541
7947.39 477
7948.23 470
7949.07 458
7949.91 511
7950.75 504
7951.59 447
7952.44 448
7953.28 494
7954.12 522
7954.96 497
7955.80 498
7956.65 577
7957.49 473
7958.33 483
7959.17 490
7960.01 500
7960.86 517
7961.70 528
7962.54 461
7963.38 508
7964.22 471
7965.07 489
7965.91 532
7966.75 534
7967.59 503
7968.44 574
7969.28 550
7970.12 577
7970.96 575
7971.81 488
7972.65 459
7973.49 507
7974.33 459
7975.18 467
7976.02 476
7976.86 481
7977.71 451
7978.55 480
7979.39 486
7980.23 476
7981.08 451
7981.92 456
7982.76 463
7983.61 508
7984.45 513
7985.29 483
7986.14 437
7986.98 464
7987.82 499
7988.67 521
7989.51 477
7990.36 502
7991.20 520
7992.04 471
7992.89 477
7993.73 475
7994.57 445
7995.42 439
7996.26 472
7997.11 453
7997.95 447
7998.79 469
7999.64 453
8000.48 513
8001.33 465
8002.17 356
8003.01 415
8003.86 384
8004.70 505
8005.55 451
8006.39 458
8007.24 477
8008.08 436
8008.93 419
8009.77 397
8010.62 447
8011.46 420
8012.30 408
8013.15 462
8013.99 423
8014.84 408
8015.68 388
8016.53 453
8017.37 409
8018.22 429
8019.06 451
8019.91 390
8020.76 430
8021.60 438
8022.45 413
8023.29 401
8024.14 404
8024.98 452
8025.83 437
8026.67 462
8027.52 429
8028.36 376
8029.21 431
8030.06 464
8030.90 444
8031.75 450
8032.59 461
8033.44 431
8034.28 425
8035.13 430
8035.98 430
8036.82 451
8037.67 453
8038.52 448
8039.36 408
8040.21 412
8041.05 425
8041.90 470
8042.75 401
8043.59 406
8044.44 472
8045.29 444
8046.13 456
8046.98 449
8047.83 449
8048.67 445
8049.52 440
8050.37 494
8051.21 434
8052.06 379
8052.91 378
8053.75 414
8054.60 419
8055.45 430
8056.30 409
8057.14 452
8057.99 396
8058.84 392
8059.68 416
8060.53 437
8061.38 457
8062.23 428
8063.07 403
8063.92 414
8064.77 376
8065.62 421
8066.46 459
8067.31 425
8068.16 416
8069.01 448
8069.85 464
8070.70 431
8071.55 421
8072.40 427
8073.25 391
8074.09 384
8074.94 365
8075.79 399
8076.64 349
8077.49 394
8078.34 396
8079.18 372
8080.03 396
8080.88 422
8081.73 397
8082.58 456
8083.43 422
8084.27 465
8085.12 409
8085.97 397
8086.82 386
8087.67 431
8088.52 444
8089.37 417
8090.22 386
8091.06 380
8091.91 356
8092.76 401
8093.61 378
8094.46 391
8095.31 382
8096.16 385
8097.01 372
8097.86 415
8098.71 424
8099.56 424
8100.41 399
8101.26 452
8102.11 399
8102.95 420
8103.80 423
8104.65 423
8105.50 465
8106.35 396
8107.20 388
8108.05 382
8108.90 397
8109.75 387
8110.60 359
8111.45 388
8112.30 424
8113.15 481
8114.00 389
8114.85 385
8115.70 429
8116.55 400
8117.40 417
8118.25 413
8119.10 393
8119.96 421
8120.81 428
8121.66 468
8122.51 468
8123.36 425
8124.21 443
8125.06 434
8125.91 461
8126.76 446
8127.61 471
8128.46 435
8129.31 425
8130.16 442
8131.02 424
8131.87 432
8132.72 435
8133.57 411
8134.42 399
8135.27 406
8136.12 445
8136.97 483
8137.83 461
8138.68 471
8139.53 462
8140.38 460
8141.23 451
8142.08 433
8142.93 423
8143.79 486
8144.64 483
8145.49 488
8146.34 468
8147.19 509
8148.05 489
8148.90 501
8149.75 479
8150.60 442
8151.45 472
8152.31 468
8153.16 505
8154.01 533
8154.86 549
8155.71 560
8156.57 610
8157.42 574
8158.27 619
8159.12 549
8159.98 522
8160.83 495
8161.68 524
8162.54 463
8163.39 462
8164.24 488
8165.09 512
8165.95 507
8166.80 433
8167.65 479
8168.51 469
8169.36 472
8170.21 404
8171.06 406
8171.92 461
8172.77 440
8173.62 486
8174.48 484
8175.33 427
8176.18 396
8177.04 427
8177.89 443
8178.74 439
8179.60 431
8180.45 387
8181.31 416
8182.16 431
8183.01 452
8183.87 470
8184.72 402
8185.57 401
8186.43 468
8187.28 469
8188.14 472
8188.99 458
8189.84 487
8190.70 455
8191.55 477
8192.41 430
8193.26 395
8194.12 398
8194.97 342
8195.83 443
8196.68 421
8197.53 411
8198.39 436
8199.24 426
8200.10 444
8200.95 410
8201.81 443
8202.66 416
8203.52 407
8204.37 393
8205.23 434
8206.08 406
8206.94 439
8207.79 385
8208.65 395
8209.50 390
8210.36 372
8211.21 369
8212.07 440
8212.92 451
8213.78 393
8214.63 427
8215.49 426
8216.34 416
8217.20 385
8218.06 414
8218.91 381
8219.77 388
8220.62 414
8221.48 392
8222.33 458
8223.19 436
8224.05 443
8224.90 454
8225.76 475
8226.61 427
8227.47 406
8228.33 372
8229.18 398
8230.04 454
8230.90 426
8231.75 434
8232.61 442
8233.46 432
8234.32 411
8235.18 413
8236.03 467
8236.89 464
8237.75 478
8238.60 455
8239.46 447
8240.32 376
8241.17 399
8242.03 383
8242.89 442
8243.74 449
8244.60 436
8245.46 449
8246.32 417
8247.17 352
8248.03 360
8248.89 446
8249.74 462
8250.60 458
8251.46 382
8252.32 392
8253.17 359
8254.03 431
8254.89 453
8255.75 457
8256.60 364
8257.46 396
8258.32 422
8259.18 439
8260.04 421
8260.89 358
8261.75 433
8262.61 444
8263.47 378
8264.32 342
8265.18 404
8266.04 414
8266.90 423
8267.76 382
8268.62 425
8269.47 425
8270.33 412
8271.19 430
8272.05 379
8272.91 363
8273.77 433
8274.62 390
8275.48 416
8276.34 417
8277.20 402
8278.06 419
8278.92 444
8279.78 439
8280.64 451
8281.49 440
8282.35 398
8283.21 367
8284.07 370
8284.93 402
8285.79 375
8286.65 436
8287.51 439
8288.37 418
8289.23 392
8290.09 448
8290.95 445
8291.80 437
8292.66 475
8293.52 434
8294.38 408
8295.24 464
8296.10 487
8296.96 477
8297.82 425
8298.68 427
8299.54 451
8300.40 476
8301.26 431
8302.12 383
8302.98 401
8303.84 478
8304.70 457
8305.56 462
8306.42 470
8307.28 428
8308.14 420
8309.00 466
8309.86 424
8310.72 392
8311.58 417
8312.44 436
8313.31 414
8314.17 387
8315.03 424
8315.89 461
8316.75 429
8317.61 457
8318.47 481
8319.33 490
8320.19 460
8321.05 446
8321.91 420
8322.77 415
8323.64 393
8324.50 394
8325.36 459
8326.22 397
8327.08 376
8327.94 451
8328.80 424
8329.66 403
8330.53 379
8331.39 388
8332.25 456
8333.11 444
8333.97 439
8334.83 404
8335.70 375
8336.56 481
8337.42 453
8338.28 451
8339.14 418
8340.00 462
8340.87 423
8341.73 464
8342.59 420
8343.45 404
8344.32 479
8345.18 434
8346.04 433
8346.90 457
8347.76 466
8348.63 444
8349.49 453
8350.35 408
8351.21 441
8352.08 397
8352.94 445
8353.80 456
8354.66 399
8355.53 435
8356.39 400
8357.25 387
8358.12 400
8358.98 395
8359.84 408
8360.71 429
8361.57 419
8362.43 402
8363.29 413
8364.16 398
8365.02 444
8365.88 440
8366.75 445
8367.61 430
8368.47 430
8369.34 407
8370.20 428
8371.06 431
8371.93 411
8372.79 380
8373.66 432
8374.52 484
8375.38 469
8376.25 449
8377.11 442
8377.97 435
8378.84 392
8379.70 411
8380.57 411
8381.43 454
8382.30 458
8383.16 421
8384.02 490
8384.89 420
8385.75 464
8386.62 418
8387.48 471
8388.35 470
8389.21 442
8390.07 445
8390.94 473
8391.80 461
8392.67 461
8393.53 442
8394.40 437
8395.26 451
8396.13 463
8396.99 459
8397.86 458
8398.72 449
8399.59 436
8400.45 494
8401.32 541
8402.18 470
8403.05 455
8403.91 474
8404.78 506
8405.64 466
8406.51 456
8407.37 439
8408.24 466
8409.11 479
8409.97 497
8410.84 458
8411.70 488
8412.57 497
8413.43 487
8414.30 512
8415.17 471
8416.03 470
8416.90 457
8417.76 456
8418.63 513
8419.50 519
8420.36 493
8421.23 487
8422.09 509
8422.96 534
8423.83 511
8424.69 494
8425.56 489
8426.43 573
8427.29 536
8428.16 516
8429.02 563
8429.89 587
8430.76 528
8431.62 532
8432.49 516
8433.36 568
8434.23 564
8435.09 546
8435.96 554
8436.83 609
8437.69 561
8438.56 586
8439.43 639
8440.29 599
8441.16 646
8442.03 683
8442.90 678
8443.76 654
8444.63 732
8445.50 733
8446.37 782
8447.23 692
8448.10 695
8448.97 654
8449.84 676
8450.70 685
8451.57 723
8452.44 725
8453.31 811
8454.17 900
8455.04 989
8455.91 1077
8456.78 1188
8457.65 1196
8458.51 1222
8459.38 1234
8460.25 1304
8461.12 1224
8461.99 1080
8462.86 997
8463.72 921
8464.59 911
8465.46 927
8466.33 892
8467.20 973
8468.07 1100
8468.93 1284
8469.80 1437
8470.67 1611
8471.54 1789
8472.41 1862
8473.28 1787
8474.15 1701
8475.02 1526
8475.89 1340
8476.75 1146
8477.62 1038
8478.49 915
8479.36 856
8480.23 750
8481.10 754
8481.97 716
8482.84 721
8483.71 675
8484.58 625
8485.45 708
8486.32 676
8487.19 579
8488.06 636
8488.92 661
8489.79 607
8490.66 640
8491.53 610
8492.40 653
8493.27 697
8494.14 627
8495.01 686
8495.88 664
8496.75 673
8497.62 619
8498.49 585
8499.36 659
8500.23 653
8501.10 668
8501.97 692
8502.85 601
8503.72 622
8504.59 674
8505.46 631
8506.33 657
8507.20 719
8508.07 730
8508.94 712
8509.81 778
8510.68 758
8511.55 756
8512.42 742
8513.29 702
8514.16 735
8515.03 670
8515.91 681
8516.78 645
8517.65 614
8518.52 595
8519.39 650
8520.26 596
8521.13 583
8522.00 631
8522.88 634
8523.75 576
8524.62 604
8525.49 604
8526.36 608
8527.23 588
8528.10 602
8528.98 590
8529.85 572
8530.72 572
8531.59 622
8532.46 653
8533.34 660
8534.21 619
8535.08 620
8535.95 673
8536.82 652
8537.70 660
8538.57 707
8539.44 671
8540.31 691
8541.18 569
8542.06 587
8542.93 631
8543.80 641
8544.67 703
8545.55 678
8546.42 656
8547.29 635
8548.17 665
8549.04 650
8549.91 663
8550.78 684
8551.66 814
8552.53 802
8553.40 895
8554.28 947
8555.15 1060
8556.02 1118
8556.89 1054
8557.77 914
8558.64 870
8559.51 931
8560.39 832
8561.26 718
8562.13 697
8563.01 623
8563.88 606
8564.75 620
8565.63 580
8566.50 587
8567.38 527
8568.25 528
8569.12 534
8570.00 553
8570.87 542
8571.74 586
8572.62 542
8573.49 588
8574.37 541
8575.24 528
8576.11 545
8576.99 592
8577.86 498
8578.74 516
8579.61 509
8580.49 572
8581.36 503
8582.23 546
8583.11 540
8583.98 553
8584.86 552
8585.73 473
8586.61 529
8587.48 542
8588.36 529
8589.23 531
8590.11 549
8590.98 540
8591.86 553
8592.73 554
8593.61 556
8594.48 535
8595.36 536
8596.23 564
8597.11 543
8597.98 528
8598.86 513
8599.73 486
8600.61 533
8601.48 539
8602.36 531
8603.23 514
8604.11 532
8604.99 573
8605.86 534
8606.74 533
8607.61 524
8608.49 508
8609.36 537
8610.24 501
8611.12 511
8611.99 557
8612.87 552
8613.74 569
8614.62 545
8615.50 513
8616.37 505
8617.25 504
8618.12 515
8619.00 572
8619.88 523
8620.75 557
8621.63 546
8622.51 589
8623.38 547
8624.26 541
8625.14 599
8626.01 581
8626.89 575
8627.77 567
8628.64 549
8629.52 610
8630.40 616
8631.27 554
8632.15 559
8633.03 607
8633.90 578
8634.78 598
8635.66 636
8636.54 578
8637.41 588
8638.29 605
8639.17 543
8640.05 547
8640.92 609
8641.80 622
8642.68 646
8643.55 609
8644.43 562
8645.31 604
8646.19 638
8647.07 630
8647.94 680
8648.82 648
8649.70 644
8650.58 699
8651.45 630
8652.33 631
8653.21 604
8654.09 626
8654.97 677
8655.85 698
8656.72 679
8657.60 625
8658.48 629
8659.36 652
8660.24 602
8661.12 649
8661.99 623
8662.87 642
8663.75 595
8664.63 616
8665.51 652
8666.39 673
8667.27 671
8668.14 683
8669.02 684
8669.90 721
8670.78 887
8671.66 937
8672.54 987
8673.42 977
8674.30 985
8675.18 1099
8676.06 1039
8676.94 1016
8677.81 1048
8678.69 903
8679.57 852
8680.45 782
8681.33 832
8682.21 753
8683.09 732
8683.97 683
8684.85 677
8685.73 638
8686.61 614
8687.49 714
8688.37 773
8689.25 806
8690.13 934
8691.01 1029
8691.89 1141
8692.77 1378
8693.65 1509
8694.53 1469
8695.41 1524
8696.29 1413
8697.17 1290
8698.05 1215
8698.93 986
8699.81 865
8700.69 816
8701.57 749
8702.45 682
8703.33 679
8704.21 638
8705.09 630
8705.98 579
8706.86 628
8707.74 602
8708.62 617
8709.50 622
8710.38 558
8711.26 563
8712.14 588
8713.02 547
8713.90 591
8714.79 606
8715.67 550
8716.55 549
8717.43 574
8718.31 550
8719.19 551
8720.07 508
8720.95 598
8721.84 559
8722.72 594
8723.60 565
8724.48 533
8725.36 559
8726.24 552
8727.13 556
8728.01 554
8728.89 613
8729.77 598
8730.65 646
8731.54 743
8732.42 679
8733.30 667
8734.18 607
8735.06 587
8735.95 573
8736.83 559
8737.71 534
8738.59 521
8739.48 486
8740.36 489
8741.24 510
8742.12 496
8743.01 558
8743.89 481
8744.77 502
8745.65 510
8746.54 532
8747.42 524
8748.30 494
8749.19 526
8750.07 512
8750.95 551
8751.83 533
8752.72 548
8753.60 560
8754.48 568
8755.37 591
8756.25 570
8757.13 591
8758.02 620
8758.90 644
8759.78 622
8760.67 612
8761.55 540
8762.43 541
8763.32 569
8764.20 549
8765.09 507
8765.97 564
8766.85 597
8767.74 604
8768.62 509
8769.51 522
8770.39 564
8771.27 558
8772.16 527
8773.04 577
8773.93 563
8774.81 584
8775.69 525
8776.58 481
8777.46 495
8778.35 495
8779.23 521
8780.12 578
8781.00 523
8781.89 499
8782.77 467
8783.65 512
8784.54 495
8785.42 456
8786.31 473
8787.19 509
8788.08 447
8788.96 416
8789.85 484
8790.73 459
8791.62 504
8792.50 474
8793.39 481
8794.27 541
8795.16 508
8796.04 507
8796.93 563
8797.82 580
8798.70 556
8799.59 561
8800.47 558
8801.36 552
8802.24 555
8803.13 528
8804.01 549
8804.90 522
8805.79 502
8806.67 546
8807.56 574
8808.44 547
8809.33 489
8810.22 465
8811.10 524
8811.99 461
8812.87 451
8813.76 449
8814.65 443
8815.53 434
8816.42 442
8817.30 453
8818.19 429
8819.08 469
8819.96 472
8820.85 501
8821.74 475
8822.62 440
8823.51 419
8824.40 485
8825.28 449
8826.17 452
8827.06 427
8827.94 411
8828.83 436
8829.72 431
8830.61 440
8831.49 437
8832.38 430
8833.27 464
8834.15 501
8835.04 439
8835.93 404
8836.82 437
8837.70 457
8838.59 476
8839.48 434
8840.37 424
8841.25 434
8842.14 464
8843.03 396
8843.92 422
8844.80 412
8845.69 416
8846.58 383
8847.47 397
8848.36 352
8849.24 408
8850.13 422
8851.02 415
8851.91 375
8852.80 413
8853.68 404
8854.57 402
8855.46 359
8856.35 371
8857.24 385
8858.13 399
8859.01 401
8859.90 393
8860.79 378
8861.68 376
8862.57 461
8863.46 400
8864.35 412
8865.23 364
8866.12 369
8867.01 348
8867.90 365
8868.79 385
8869.68 344
8870.57 392
8871.46 358
8872.35 383
8873.24 383
8874.12 369
8875.01 375
8875.90 380
8876.79 353
8877.68 328
8878.57 340
8879.46 389
8880.35 382
8881.24 388
8882.13 395
8883.02 410
8883.91 380
8884.80 373
8885.69 371
8886.58 376
8887.47 378
8888.36 358
8889.25 349
8890.14 353
8891.03 388
8891.92 346
8892.81 351
8893.70 333
8894.59 400
8895.48 382
8896.37 350
8897.26 357
8898.15 395
8899.04 412
8899.93 343
8900.82 380
8901.71 377
8902.60 375
8903.49 362
8904.38 343
8905.28 310
8906.17 344
8907.06 353
8907.95 340
8908.84 311
8909.73 355
8910.62 344
8911.51 353
8912.40 403
8913.29 343
8914.19 381
8915.08 375
8915.97 362
8916.86 337
8917.75 384
8918.64 364
8919.53 297
8920.43 317
8921.32 356
8922.21 344
8923.10 350
8923.99 354
8924.88 361
8925.78 331
8926.67 353
8927.56 406
8928.45 320
8929.34 403
8930.24 405
8931.13 390
8932.02 356
8932.91 379
8933.80 358
8934.70 379
8935.59 370
8936.48 330
8937.37 322
8938.27 367
8939.16 350
8940.05 328
8940.94 368
8941.84 322
8942.73 410
8943.62 383
8944.51 330
8945.41 321
8946.30 355
8947.19 344
8948.09 345
8948.98 329
8949.87 352
8950.77 358
8951.66 370
8952.55 359
8953.44 319
8954.34 338
8955.23 333
8956.12 345
8957.02 335
8957.91 356
8958.80 333
8959.70 398
8960.59 372
8961.49 363
8962.38 383
8963.27 431
8964.17 393
8965.06 390
8965.95 356
8966.85 284
8967.74 363
8968.64 424
8969.53 357
8970.42 365
8971.32 368
8972.21 340
8973.11 374
8974.00 336
8974.90 329
8975.79 320
8976.68 353
8977.58 364
8978.47 330
8979.37 337
8980.26 335
8981.16 358
8982.05 297
8982.95 348
8983.84 341
8984.74 340
8985.63 323
8986.52 370
8987.42 396
8988.31 349
8989.21 321
8990.10 336
8991.00 314
8991.89 356
8992.79 367
8993.69 389
8994.58 359
8995.48 325
8996.37 314
8997.27 315
8998.16 316
8999.06 296
8999.95 359
9000.85 309
9001.74 312
9002.64 279
9003.54 315
9004.43 302
9005.33 324
9006.22 336
9007.12 317
9008.01 331
9008.91 289
9009.81 371
9010.70 284
9011.60 325
9012.50 310
9013.39 315
9014.29 323
9015.18 318
9016.08 327
9016.98 341
9017.87 326
9018.77 295
9019.67 297
9020.56 302
9021.46 341
9022.36 313
9023.25 302
9024.15 312
9025.05 347
9025.94 292
9026.84 316
9027.74 296
9028.63 322
9029.53 318
9030.43 374
9031.32 330
9032.22 384
9033.12 328
9034.02 337
9034.91 324
9035.81 348
9036.71 291
9037.61 318
9038.50 354
9039.40 352
9040.30 339
9041.20 291
9042.09 386
9042.99 339
9043.89 334
9044.79 304
9045.68 271
9046.58 297
9047.48 338
9048.38 339
9049.28 304
9050.17 292
9051.07 304
9051.97 333
9052.87 291
9053.77 310
9054.66 275
9055.56 328
9056.46 316
9057.36 322
9058.26 302
9059.16 321
9060.06 283
9060.95 324
9061.85 317
9062.75 283
9063.65 311
9064.55 298
9065.45 319
9066.35 273
9067.25 325
9068.14 306
9069.04 339
9069.94 287
9070.84 319
9071.74 320
9072.64 344
9073.54 352
9074.44 317
9075.34 325
9076.24 314
9077.14 286
9078.04 320
9078.93 327
9079.83 334
9080.73 349
9081.63 301
9082.53 299
9083.43 334
9084.33 347
9085.23 369
9086.13 332
9087.03 313
9087.93 348
9088.83 326
9089.73 317
9090.63 346
9091.53 295
9092.43 316
9093.33 305
9094.23 343
9095.13 333
9096.03 360
9096.93 375
9097.83 322
9098.73 328
9099.63 356
9100.54 332
9101.44 322
9102.34 288
9103.24 326
9104.14 315
9105.04 311
9105.94 323
9106.84 339
9107.74 330
9108.64 346
9109.54 302
9110.44 279
9111.35 355
9112.25 305
9113.15 342
9114.05 326
9114.95 369
9115.85 289
9116.75 293
9117.65 286
9118.56 298
9119.46 327
9120.36 282
9121.26 285
9122.16 290
9123.06 359
9123.97 347
9124.87 345
9125.77 317
9126.67 340
9127.57 346
9128.47 368
9129.38 333
9130.28 348
9131.18 326
9132.08 343
9132.98 314
9133.89 311
9134.79 317
9135.69 345
9136.59 315
9137.50 321
9138.40 329
9139.30 305
9140.20 339
9141.11 318
9142.01 294
9142.91 298
9143.81 333
9144.72 317
9145.62 347
9146.52 324
9147.42 332
9148.33 357
9149.23 289
9150.13 358
9151.04 322
9151.94 356
9152.84 326
9153.75 323
9154.65 316
9155.55 326
9156.46 333
9157.36 302
9158.26 298
9159.17 378
9160.07 322
9160.97 311
9161.88 326
9162.78 323
9163.68 339
9164.59 341
9165.49 326
9166.40 273
9167.30 277
9168.20 330
9169.11 332
9170.01 340
9170.92 352
9171.82 296
9172.72 318
9173.63 282
9174.53 239
9175.44 295
9176.34 309
9177.24 329
9178.15 328
9179.05 346
9179.96 262
9180.86 307
9181.77 261
9182.67 301
9183.58 334
9184.48 338
9185.39 351
9186.29 323
9187.20 306
9188.10 309
9189.01 323
9189.91 305
9190.82 353
9191.72 303
9192.63 354
9193.53 303
9194.44 314
9195.34 309
9196.25 336
9197.15 324
9198.06 359
9198.96 396
9199.87 387
9200.77 428
9201.68 433
9202.58 430
9203.49 378
9204.40 370
9205.30 414
9206.21 413
9207.11 345
9208.02 387
9208.92 299
9209.83 328
9210.74 345
9211.64 335
9212.55 305
9213.45 328
9214.36 358
9215.27 344
9216.17 327
9217.08 301
9217.99 346
9218.89 334
9219.80 330
9220.71 287
9221.61 336
9222.52 337
9223.43 340
9224.33 338
9225.24 309
9226.15 300
9227.05 314
9227.96 333
9228.87 317
9229.77 323
9230.68 318
9231.59 343
9232.49 314
9233.40 292
9234.31 296
9235.22 305
9236.12 312
9237.03 301
9237.94 309
9238.84 377
9239.75 323
9240.66 362
9241.57 336
9242.47 301
9243.38 313
9244.29 296
9245.20 317
9246.11 315
9247.01 340
9247.92 335
9248.83 328
9249.74 303
9250.64 300
9251.55 275
9252.46 302
9253.37 282
9254.28 283
9255.19 287
9256.09 300
9257.00 316
9257.91 308
9258.82 324
9259.73 318
9260.64 346
9261.54 305
9262.45 295
9263.36 261
9264.27 309
9265.18 274
9266.09 297
9267.00 318
9267.90 326
9268.81 320
9269.72 307
9270.63 315
9271.54 300
9272.45 342
9273.36 313
9274.27 305
9275.18 344
9276.09 314
9277.00 310
9277.90 350
9278.81 301
9279.72 339
9280.63 329
9281.54 339
9282.45 274
9283.36 305
9284.27 273
9285.18 273
9286.09 335
9287.00 312
9287.91 324
9288.82 396
9289.73 362
9290.64 283
9291.55 327
9292.46 280
9293.37 306
9294.28 343
9295.19 303
9296.10 294
9297.01 234
9297.92 313
9298.83 362
9299.74 317
9300.65 311
9301.56 303
9302.47 301
9303.38 348
9304.29 339
9305.20 313
9306.12 344
9307.03 320
9307.94 276
9308.85 288
9309.76 349
9310.67 303
9311.58 369
9312.49 356
9313.40 356
9314.31 361
9315.22 346
9316.14 358
9317.05 369
9317.96 326
9318.87 333
9319.78 343
9320.69 325
9321.60 299
9322.52 285
9323.43 281
9324.34 294
9325.25 333
9326.16 330
9327.07 348
9327.99 316
9328.90 318
9329.81 319
9330.72 329
9331.63 299
9332.54 315
9333.46 317
9334.37 326
9335.28 258
9336.19 322
9337.11 306
9338.02 303
9338.93 321
9339.84 311
9340.75 322
9341.67 329
9342.58 355
9343.49 299
9344.40 314
9345.32 346
9346.23 338
9347.14 316
9348.06 317
9348.97 300
9349.88 320
9350.79 334
9351.71 339
9352.62 326
9353.53 340
9354.45 318
9355.36 338
9356.27 359
9357.19 299
9358.10 326
9359.01 288
9359.93 330
9360.84 287
9361.75 294
9362.67 323
9363.58 300
9364.49 279
9365.41 298
9366.32 303
9367.23 296
9368.15 318
9369.06 319
9369.97 320
9370.89 318
9371.80 327
9372.72 340
9373.63 340
9374.54 330
9375.46 317
9376.37 347
9377.29 332
9378.20 334
9379.12 325
9380.03 357
9380.94 326
9381.86 341
9382.77 357
9383.69 336
9384.60 363
9385.52 372
9386.43 303
9387.35 358
9388.26 344
9389.18 349
9390.09 325
9391.01 401
9391.92 386
9392.84 363
9393.75 360
9394.67 415
9395.58 393
9396.50 414
9397.41 426
9398.33 375
9399.24 352
9400.16 397
9401.07 354
9401.99 305
9402.90 358
9403.82 337
9404.73 358
9405.65 368
9406.56 370
9407.48 356
9408.40 315
9409.31 376
9410.23 359
9411.14 347
9412.06 360
9412.98 374
9413.89 383
9414.81 334
9415.72 300
9416.64 341
9417.56 367
9418.47 329
9419.39 346
9420.30 373
9421.22 368
9422.14 341
9423.05 356
9423.97 355
9424.89 338
9425.80 335
9426.72 353
9427.64 354
9428.55 352
9429.47 358
9430.39 364
9431.30 385
9432.22 372
9433.14 388
9434.05 402
9434.97 358
9435.89 318
9436.80 357
9437.72 403
9438.64 396
9439.56 401
9440.47 404
9441.39 389
9442.31 450
9443.23 414
9444.14 341
9445.06 342
9445.98 382
9446.90 390
9447.81 365
9448.73 440
9449.65 469
9450.57 477
9451.48 466
9452.40 524
9453.32 624
9454.24 584
9455.16 589
9456.07 581
9456.99 499
9457.91 490
9458.83 488
9459.75 478
9460.66 438
9461.58 377
9462.50 357
9463.42 405
9464.34 359
9465.26 329
9466.18 384
9467.09 351
9468.01 375
9468.93 338
9469.85 365
9470.77 345
9471.69 328
9472.61 393
9473.53 380
9474.44 357
9475.36 334
9476.28 358
9477.20 379
9478.12 388
9479.04 395
9479.96 374
9480.88 407
9481.80 406
9482.72 375
9483.64 440
9484.56 380
9485.47 372
9486.39 333
9487.31 384
9488.23 425
9489.15 363
9490.07 366
9490.99 365
9491.91 351
9492.83 327
9493.75 365
9494.67 357
9495.59 362
9496.51 338
9497.43 344
9498.35 354
9499.27 338
9500.19 358
9501.11 353
9502.03 367
9502.95 324
9503.87 343
9504.79 350
9505.71 361
9506.63 353
9507.56 375
9508.48 369
9509.40 352
9510.32 369
9511.24 345
9512.16 322
9513.08 355
9514.00 351
9514.92 356
9515.84 349
9516.76 389
9517.68 375
9518.61 364
9519.53 365
9520.45 377
9521.37 440
9522.29 358
9523.21 357
9524.13 364
9525.05 411
9525.98 380
9526.90 358
9527.82 345
9528.74 372
9529.66 426
9530.58 468
9531.50 445
9532.43 377
9533.35 422
9534.27 427
9535.19 462
9536.11 413
9537.04 428
9537.96 398
9538.88 384
9539.80 403
9540.72 409
9541.65 399
9542.57 403
9543.49 437
9544.41 360
9545.34 363
9546.26 367
9547.18 424
9548.10 371
9549.03 362
9549.95 356
9550.87 367
9551.79 344
9552.72 360
9553.64 355
9554.56 395
9555.48 391
9556.41 416
9557.33 411
9558.25 372
9559.18 413
9560.10 407
9561.02 374
9561.95 333
9562.87 371
9563.79 359
9564.72 389
9565.64 360
9566.56 351
9567.49 349
9568.41 413
9569.33 396
9570.26 400
9571.18 385
9572.10 399
9573.03 358
9573.95 332
9574.88 377
9575.80 375
9576.72 409
9577.65 368
9578.57 378
9579.49 389
9580.42 409
9581.34 375
9582.27 433
9583.19 357
9584.12 336
9585.04 370
9585.96 374
9586.89 346
9587.81 378
9588.74 327
9589.66 346
9590.59 364
9591.51 351
9592.44 362
9593.36 387
9594.29 374
9595.21 328
9596.14 326
9597.06 325
9597.98 388
9598.91 381
9599.83 375
9600.76 393
9601.68 386
9602.61 419
9603.54 343
9604.46 400
9605.39 395
9606.31 416
9607.24 460
9608.16 429
9609.09 434
9610.01 402
9610.94 420
9611.86 453
9612.79 440
9613.72 417
9614.64 396
9615.57 441
9616.49 410
9617.42 453
9618.34 459
9619.27 438
9620.20 470
9621.12 431
9622.05 458
9622.97 464
9623.90 461
9624.83 487
9625.75 519
9626.68 486
9627.61 465
9628.53 555
9629.46 526
9630.39 488
9631.31 467
9632.24 487
9633.16 514
9634.09 583
9635.02 567
9635.95 594
9636.87 685
9637.80 639
9638.73 681
9639.65 647
9640.58 628
9641.51 667
9642.43 657
9643.36 692
9644.29 678
9645.22 695
9646.14 713
9647.07 738
9648.00 860
9648.92 851
9649.85 878
9650.78 932
9651.71 916
9652.63 950
9653.56 920
9654.49 822
9655.42 823
9656.34 785
9657.27 713
9658.20 656
9659.13 597
9660.06 605
9660.98 603
9661.91 600
9662.84 600
9663.77 635
9664.70 574
9665.62 625
9666.55 647
9667.48 630
9668.41 648
9669.34 663
9670.27 645
9671.19 666
9672.12 661
9673.05 689
9673.98 637
9674.91 672
9675.84 696
9676.77 721
9677.70 709
9678.62 685
9679.55 728
9680.48 653
9681.41 669
9682.34 686
9683.27 657
9684.20 735
9685.13 723
9686.06 688
9686.99 709
9687.91 768
9688.84 736
9689.77 786
9690.70 759
9691.63 772
9692.56 814
9693.49 842
9694.42 815
9695.35 803
9696.28 779
9697.21 838
9698.14 808
9699.07 831
9700.00 844
9700.93 864
9701.86 894
9702.79 879
9703.72 840
9704.65 791
9705.58 745
9706.51 764
9707.44 778
9708.37 700
9709.30 696
9710.23 738
9711.16 700
9712.09 709
9713.02 738
9713.95 701
9714.88 713
9715.81 703
9716.74 761
9717.67 745
9718.61 728
9719.54 676
9720.47 661
9721.40 722
9722.33 658
9723.26 628
9724.19 642
9725.12 636
9726.05 633
9726.98 665
9727.92 610
9728.85 598
9729.78 655
9730.71 648
9731.64 626
9732.57 626
9733.50 706
9734.43 711
9735.37 623
9736.30 591
9737.23 605
9738.16 622
9739.09 643
9740.02 601
9740.96 575
9741.89 551
9742.82 560
9743.75 570
9744.68 575
9745.62 599
9746.55 575
9747.48 601
9748.41 559
9749.34 557
9750.28 578
9751.21 580
9752.14 555
9753.07 541
9754.01 578
9754.94 566
9755.87 618
9756.80 533
9757.74 524
9758.67 568
9759.60 595
9760.53 561
9761.47 630
9762.40 554
9763.33 555
9764.27 536
9765.20 591
9766.13 625
9767.07 641
9768.00 572
9768.93 589
9769.86 574
9770.80 602
9771.73 548
9772.66 623
9773.60 583
9774.53 542
9775.47 603
9776.40 601
9777.33 554
9778.27 558
9779.20 589
9780.13 595
9781.07 673
9782.00 642
9782.93 654
9783.87 642
9784.80 650
9785.74 659
9786.67 667
9787.60 690
9788.54 652
9789.47 642
9790.41 580
9791.34 579
9792.28 530
9793.21 565
9794.14 582
9795.08 600
9796.01 609
9796.95 631
9797.88 613
9798.82 615
9799.75 615
9800.69 673
9801.62 584
9802.56 626
9803.49 677
9804.42 587
9805.36 548
9806.29 537
9807.23 526
9808.16 474
9809.10 494
9810.03 470
9810.97 515
9811.91 505
9812.84 510
9813.78 486
9814.71 510
9815.65 530
9816.58 504
9817.52 497
9818.45 493
9819.39 452
9820.32 463
9821.26 499
9822.20 474
9823.13 493
9824.07 471
9825.00 435
9825.94 459
9826.87 454
9827.81 477
9828.75 472
9829.68 472
9830.62 459
9831.55 478
9832.49 464
9833.43 450
9834.36 474
9835.30 430
9836.24 425
9837.17 498
9838.11 517
9839.05 542
9839.98 473
9840.92 465
9841.86 479
9842.79 460
9843.73 493
9844.67 497
9845.60 483
9846.54 450
9847.48 461
9848.41 501
9849.35 505
9850.29 459
9851.22 426
9852.16 409
9853.10 459
9854.04 457
9854.97 482
9855.91 476
9856.85 465
9857.79 432
9858.72 436
9859.66 460
9860.60 518
9861.54 491
9862.47 425
9863.41 445
9864.35 447
9865.29 468
9866.22 403
9867.16 460
9868.10 484
9869.04 461
9869.98 415
9870.91 413
9871.85 380
9872.79 463
9873.73 517
9874.67 460
9875.60 397
9876.54 415
9877.48 440
9878.42 438
9879.36 459
9880.30 423
9881.24 423
9882.17 434
9883.11 409
9884.05 407
9884.99 403
9885.93 463
9886.87 461
9887.81 430
9888.74 392
9889.68 422
9890.62 440
9891.56 416
9892.50 451
9893.44 410
9894.38 403
9895.32 436
9896.26 450
9897.20 451
9898.14 434
9899.08 427
9900.01 414
9900.95 433
9901.89 370
9902.83 409
9903.77 461
9904.71 429
9905.65 439
9906.59 391
9907.53 448
9908.47 437
9909.41 403
9910.35 419
9911.29 411
9912.23 445
9913.17 455
9914.11 440
9915.05 380
9915.99 425
9916.93 434
9917.87 447
9918.81 458
9919.75 368
9920.69 406
9921.63 422
9922.57 471
9923.51 518
9924.46 514
9925.40 559
9926.34 631
9927.28 661
9928.22 768
9929.16 834
9930.10 832
9931.04 816
9931.98 772
9932.92 715
9933.86 679
9934.80 610
9935.75 621
9936.69 536
9937.63 499
9938.57 448
9939.51 471
9940.45 441
9941.39 443
9942.34 439
9943.28 436
9944.22 431
9945.16 448
9946.10 432
9947.04 421
9947.98 411
9948.93 401
9949.87 368
9950.81 387
9951.75 393
9952.69 366
9953.64 373
9954.58 409
9955.52 446
9956.46 437
9957.40 408
9958.35 440
9959.29 393
9960.23 414
9961.17 422
9962.12 440
9963.06 437
9964.00 435
9964.94 425
9965.89 399
9966.83 453
9967.77 458
9968.71 398
9969.66 362
9970.60 435
9971.54 418
9972.48 404
9973.43 359
9974.37 393
9975.31 379
9976.26 400
9977.20 356
9978.14 371
9979.09 428
9980.03 371
9980.97 401
9981.92 384
9982.86 354
9983.80 336
9984.75 397
9985.69 373
9986.63 336
9987.58 359
9988.52 366
9989.46 372
9990.41 347
9991.35 413
9992.30 372
9993.24 343
9994.18 391
9995.13 354
9996.07 378
9997.01 367
9997.96 342
9998.90 394
9999.85 386
10000.79 371
10001.74 324
10002.68 339
10003.62 359
10004.57 386
10005.51 371
10006.46 394
10007.40 394
10008.35 374
10009.29 392
10010.24 380
10011.18 386
10012.13 346
10013.07 353
10014.01 352
10014.96 387
10015.90 369
10016.85 385
10017.79 358
10018.74 346
10019.68 367
10020.63 377
10021.58 360
10022.52 353
10023.47 403
10024.41 365
10025.36 383
10026.30 316
10027.25 329
10028.19 296
10029.14 343
10030.08 339
10031.03 350
10031.98 365
10032.92 386
10033.87 366
10034.81 379
10035.76 374
10036.70 354
10037.65 350
10038.60 340
10039.54 341
10040.49 309
10041.43 326
10042.38 307
10043.33 369
10044.27 371
10045.22 358
10046.17 343
10047.11 347
10048.06 369
10049.01 332
10049.95 338
10050.90 303
10051.84 336
10052.79 307
10053.74 305
10054.69 298
10055.63 304
10056.58 305
10057.53 273
10058.47 309
10059.42 320
10060.37 331
10061.31 317
10062.26 345
10063.21 347
10064.16 314
10065.10 315
10066.05 339
10067.00 326
10067.94 326
10068.89 313
10069.84 335
10070.79 352
10071.73 359
10072.68 326
10073.63 304
10074.58 324
10075.53 336
10076.47 332
10077.42 304
10078.37 311
10079.32 357
10080.26 340
10081.21 341
10082.16 346
10083.11 353
10084.06 343
10085.01 322
10085.95 356
10086.90 336
10087.85 308
10088.80 324
10089.75 318
10090.70 310
10091.64 299
10092.59 300
10093.54 342
10094.49 350
10095.44 318
10096.39 308
10097.34 316
10098.28 353
10099.23 345
10100.18 340
10101.13 264
10102.08 288
10103.03 285
10103.98 290
10104.93 290
10105.88 295
10106.83 307
10107.78 358
10108.72 327
10109.67 324
10110.62 344
10111.57 348
10112.52 324
10113.47 292
10114.42 280
10115.37 285
10116.32 307
10117.27 308
10118.22 298
10119.17 314
10120.12 329
10121.07 358
10122.02 337
10122.97 277
10123.92 291
10124.87 304
10125.82 306
10126.77 305
10127.72 323
10128.67 322
10129.62 324
10130.57 312
10131.52 273
10132.47 287
10133.42 296
10134.37 296
10135.32 304
10136.27 305
10137.22 291
10138.18 292
10139.13 309
10140.08 274
10141.03 262
10141.98 267
10142.93 311
10143.88 290
10144.83 291
10145.78 285
10146.73 351
10147.68 286
10148.64 288
10149.59 289
10150.54 297
10151.49 308
10152.44 317
10153.39 296
10154.34 255
10155.30 292
10156.25 290
10157.20 294
10158.15 288
10159.10 304
10160.05 324
10161.01 326
10161.96 305
10162.91 328
10163.86 284
10164.81 292
10165.76 315
10166.72 333
10167.67 305
10168.62 324
10169.57 298
10170.53 287
10171.48 277
10172.43 290
10173.38 299
10174.33 292
10175.29 332
10176.24 294
10177.19 303
10178.14 282
10179.10 299
10180.05 356
10181.00 372
10181.96 352
10182.91 309
10183.86 318
10184.81 334
10185.77 358
10186.72 342
10187.67 306
10188.63 301
10189.58 336
10190.53 281
10191.49 323
10192.44 328
10193.39 330
10194.35 366
10195.30 382
10196.25 351
10197.21 357
10198.16 368
10199.11 315
10200.07 354
10201.02 362
10201.97 347
10202.93 351
10203.88 348
10204.84 378
10205.79 371
10206.74 362
10207.70 389
10208.65 404
10209.60 391
10210.56 375
10211.51 367
10212.47 409
10213.42 371
10214.38 362
10215.33 389
10216.28 380
10217.24 351
10218.19 320
10219.15 307
10220.10 329
10221.06 364
10222.01 324
10222.97 328
10223.92 323
10224.88 324
10225.83 303
10226.79 342
10227.74 335
10228.70 336
10229.65 318
10230.61 301
10231.56 297
10232.52 317
10233.47 347
10234.43 384
10235.38 406
10236.34 424
10237.29 381
10238.25 386
10239.20 408
10240.16 407
10241.11 389
10242.07 359
10243.03 362
10243.98 345
10244.94 357
10245.89 352
10246.85 335
10247.80 326
10248.76 278
10249.72 332
10250.67 322
10251.63 320
10252.58 333
10253.54 311
10254.50 314
10255.45 312
10256.41 334
10257.36 322
10258.32 287
10259.28 280
10260.23 300
10261.19 253
10262.15 302
10263.10 352
10264.06 330
10265.02 315
10265.97 275
10266.93 273
10267.89 328
10268.84 308
10269.80 312
10270.76 306
10271.71 315
10272.67 325
10273.63 362
10274.59 302
10275.54 285
10276.50 318
10277.46 309
10278.41 274
10279.37 299
10280.33 297
10281.29 314
10282.24 289
10283.20 340
10284.16 293
10285.12 266
10286.07 272
10287.03 297
10287.99 283
10288.95 300
10289.91 308
10290.86 283
10291.82 282
10292.78 286
10293.74 276
10294.70 314
10295.65 311
10296.61 315
10297.57 279
10298.53 272
10299.49 298
10300.44 304
10301.40 280
10302.36 299
10303.32 296
10304.28 271
10305.24 280
10306.20 292
10307.15 282
10308.11 286
10309.07 270
10310.03 297
10310.99 269
10311.95 284
10312.91 323
10313.87 322
10314.82 307
10315.78 300
10316.74 313
10317.70 279
10318.66 291
10319.62 260
10320.58 262
10321.54 297
10322.50 281
10323.46 327
10324.42 336
10325.38 295
10326.34 270
10327.29 279
10328.25 297
10329.21 272
10330.17 302
10331.13 354
10332.09 343
10333.05 343
10334.01 302
10334.97 321
10335.93 295
10336.89 306
10337.85 314
10338.81 305
10339.77 261
10340.73 264
10341.69 335
10342.65 331
10343.61 303
10344.57 287
10345.54 307
10346.50 291
10347.46 300
10348.42 321
10349.38 300
10350.34 322
10351.30 256
10352.26 277
10353.22 267
10354.18 259
10355.14 289
10356.10 291
10357.06 319
10358.02 313
10358.99 294
10359.95 276
10360.91 303
10361.87 286
10362.83 246
10363.79 249
10364.75 256
10365.71 276
10366.68 275
10367.64 250
10368.60 277
10369.56 294
10370.52 299
10371.48 261
10372.44 284
10373.41 273
10374.37 254
10375.33 278
10376.29 282
10377.25 256
10378.22 310
10379.18 280
10380.14 303
10381.10 289
10382.06 322
10383.03 325
10383.99 315
10384.95 300
10385.91 265
10386.88 270
10387.84 268
10388.80 269
10389.76 261
10390.72 247
10391.69 254
10392.65 273
10393.61 291
10394.58 254
10395.54 257
10396.50 238
10397.46 299
10398.43 284
10399.39 310
10400.35 299
10401.32 327
10402.28 313
10403.24 293
10404.20 296
10405.17 318
10406.13 278
10407.09 307
10408.06 330
10409.02 300
10409.98 291
10410.95 295
10411.91 316
10412.88 320
10413.84 386
10414.80 394
10415.77 392
10416.73 371
10417.69 374
10418.66 395
10419.62 428
10420.59 485
10421.55 431
10422.51 469
10423.48 431
10424.44 406
10425.41 329
10426.37 321
10427.33 314
10428.30 326
10429.26 296
10430.23 282
10431.19 286
10432.16 295
10433.12 272
10434.08 274
10435.05 235
10436.01 247
10436.98 290
10437.94 255
10438.91 300
10439.87 259
10440.84 263
10441.80 280
10442.77 320
10443.73 287
10444.70 266
10445.66 245
10446.63 275
10447.59 263
10448.56 277
10449.52 251
10450.49 253
10451.45 281
10452.42 306
10453.38 262
10454.35 274
10455.32 280
10456.28 253
10457.25 250
10458.21 274
10459.18 289
10460.14 247
10461.11 266
10462.08 278
10463.04 270
10464.01 259
10464.97 248
10465.94 268
10466.90 236
10467.87 236
10468.84 223
10469.80 237
10470.77 205
10471.74 279
10472.70 267
10473.67 299
10474.63 245
10475.60 239
10476.57 252
10477.53 279
10478.50 237
10479.47 242
10480.43 262
10481.40 256
10482.37 262
10483.33 272
10484.30 272
10485.27 224
10486.24 232
10487.20 219
10488.17 251
10489.14 263
10490.10 217
10491.07 258
10492.04 293
10493.01 271
10493.97 256
10494.94 279
10495.91 258
10496.87 244
10497.84 266
10498.81 305
10499.78 262
10500.74 252
10501.71 236
10502.68 292
10503.65 261
10504.62 280
10505.58 259
10506.55 262
10507.52 280
10508.49 255
10509.46 261
10510.42 263
10511.39 280
10512.36 269
10513.33 291
10514.30 247
10515.26 235
10516.23 222
10517.20 243
10518.17 239
10519.14 266
10520.11 285
10521.08 299
10522.04 246
10523.01 254
10523.98 226
10524.95 276
10525.92 245
10526.89 283
10527.86 288
10528.83 264
10529.79 261
10530.76 256
10531.73 253
10532.70 233
10533.67 281
10534.64 255
10535.61 240
10536.58 234
10537.55 284
10538.52 262
10539.49 239
10540.46 244
10541.43 290
10542.39 260
10543.36 239
10544.33 228
10545.30 252
10546.27 220
10547.24 235
10548.21 296
10549.18 291
10550.15 260
10551.12 249
10552.09 289
10553.06 281
10554.03 260
10555.00 263
10555.97 259
10556.94 237
10557.91 262
10558.88 257
10559.85 293
10560.82 302
10561.80 289
10562.77 293
10563.74 292
10564.71 298
10565.68 290
10566.65 278
10567.62 248
10568.59 280
10569.56 206
10570.53 262
10571.50 272
10572.47 259
10573.44 244
10574.41 225
10575.39 234
10576.36 260
10577.33 264
10578.30 236
10579.27 246
10580.24 228
10581.21 307
10582.18 265
10583.16 256
10584.13 248
10585.10 250
10586.07 246
10587.04 286
10588.01 270
10588.99 275
10589.96 301
10590.93 296
10591.90 285
10592.87 265
10593.84 262
10594.82 275
10595.79 285
10596.76 248
10597.73 228
10598.70 254
10599.68 236
10600.65 259
10601.62 270
10602.59 238
10603.57 263
10604.54 279
10605.51 267
10606.48 269
10607.46 268
10608.43 235
10609.40 235
10610.37 245
10611.35 226
10612.32 245
10613.29 244
10614.27 261
10615.24 246
10616.21 234
10617.18 253
10618.16 267
10619.13 246
10620.10 248
10621.08 205
10622.05 229
10623.02 257
10624.00 232
10624.97 264
10625.94 263
10626.92 267
10627.89 264
10628.86 265
10629.84 220
10630.81 214
10631.78 239
10632.76 288
10633.73 261
10634.71 277
10635.68 284
10636.65 295
10637.63 290
10638.60 330
10639.58 326
10640.55 306
10641.52 341
10642.50 326
10643.47 361
10644.45 282
10645.42 267
10646.39 304
10647.37 311
10648.34 273
10649.32 268
10650.29 262
10651.27 280
10652.24 203
10653.22 228
10654.19 234
10655.17 242
10656.14 227
10657.12 262
10658.09 263
10659.07 234
10660.04 259
10661.01 228
10661.99 270
10662.97 254
10663.94 248
10664.92 262
10665.89 245
10666.87 237
10667.84 264
10668.82 285
10669.79 265
10670.77 255
10671.74 261
10672.72 263
10673.69 242
10674.67 271
10675.65 241
10676.62 239
10677.60 235
10678.57 288
10679.55 242
10680.52 258
10681.50 270
10682.48 266
10683.45 290
10684.43 277
10685.40 276
10686.38 271
10687.36 302
10688.33 260
10689.31 245
10690.29 211
10691.26 257
10692.24 243
10693.22 255
10694.19 220
10695.17 243
10696.14 242
10697.12 238
10698.10 242
10699.08 219
10700.05 253
10701.03 230
10702.01 276
10702.98 264
10703.96 247
10704.94 242
10705.91 225
10706.89 229
10707.87 241
10708.85 262
10709.82 232
10710.80 229
10711.78 219
10712.75 227
10713.73 238
10714.71 245
10715.69 216
10716.66 244
10717.64 218
10718.62 273
10719.60 228
10720.57 265
10721.55 269
10722.53 266
10723.51 258
10724.49 256
10725.46 228
10726.44 234
10727.42 251
10728.40 224
10729.38 274
10730.35 256
10731.33 259
10732.31 213
10733.29 221
10734.27 253
10735.25 226
10736.22 203
10737.20 244
10738.18 224
10739.16 256
10740.14 249
10741.12 242
10742.10 203
10743.08 228
10744.05 261
10745.03 230
10746.01 242
10746.99 205
10747.97 226
10748.95 212
10749.93 225
10750.91 242
10751.89 253
10752.87 212
10753.84 215
10754.82 194
10755.80 215
10756.78 260
10757.76 242
10758.74 235
10759.72 262
10760.70 241
10761.68 226
10762.66 244
10763.64 213
10764.62 212
10765.60 200
10766.58 252
10767.56 229
10768.54 245
10769.52 239
10770.50 250
10771.48 234
10772.46 249
10773.44 219
10774.42 210
10775.40 214
10776.38 248
10777.36 229
10778.34 206
10779.32 214
10780.30 242
10781.28 234
10782.26 197
10783.24 250
10784.22 223
10785.20 247
10786.19 240
10787.17 246
10788.15 236
10789.13 203
10790.11 228
10791.09 239
10792.07 262
10793.05 203
10794.03 233
10795.01 228
10796.00 241
10796.98 213
10797.96 225
10798.94 238
10799.92 219
10800.90 233
10801.88 199
10802.86 250
10803.85 247
10804.83 253
10805.81 232
10806.79 230
10807.77 221
10808.75 230
10809.74 225
10810.72 215
10811.70 196
10812.68 205
10813.66 228
10814.65 247
10815.63 218
10816.61 240
10817.59 221
10818.57 229
10819.56 219
10820.54 215
10821.52 204
10822.50 193
10823.49 247
10824.47 254
10825.45 249
10826.43 271
10827.42 251
10828.40 245
10829.38 267
10830.36 226
10831.35 249
10832.33 210
10833.31 240
10834.30 276
10835.28 243
10836.26 211
10837.25 188
10838.23 274
10839.21 221
10840.19 239
10841.18 266
10842.16 281
10843.14 255
10844.13 254
10845.11 208
10846.09 253
10847.08 226
10848.06 245
10849.05 237
10850.03 219
10851.01 219
10852.00 237
10852.98 269
10853.96 224
10854.95 239
10855.93 210
10856.92 250
10857.90 260
10858.88 224
10859.87 249
10860.85 246
10861.84 269
10862.82 250
10863.80 221
10864.79 220
10865.77 286
10866.76 230
10867.74 213
10868.73 285
10869.71 296
10870.70 259
10871.68 248
10872.67 262
10873.65 264
10874.63 290
10875.62 284
10876.60 247
10877.59 267
10878.57 266
10879.56 270
10880.54 260
10881.53 229
10882.51 253
10883.50 258
10884.48 267
10885.47 273
10886.46 264
10887.44 266
10888.43 259
10889.41 283
10890.40 259
10891.38 255
10892.37 252
10893.35 282
10894.34 266
10895.33 229
10896.31 260
10897.30 237
10898.28 259
10899.27 259
10900.25 240
10901.24 248
10902.23 269
10903.21 285
10904.20 277
10905.18 276
10906.17 285
10907.16 322
10908.14 300
10909.13 272
10910.12 257
10911.10 302
10912.09 288
10913.08 285
10914.06 254
10915.05 272
10916.04 281
10917.02 253
10918.01 285
10919.00 308
10919.98 316
10920.97 305
10921.96 314
10922.94 309
10923.93 327
10924.92 346
10925.90 342
10926.89 292
10927.88 285
10928.87 285
10929.85 300
10930.84 290
10931.83 306
10932.82 308
10933.80 334
10934.79 327
10935.78 288
10936.77 321
10937.75 298
10938.74 332
10939.73 287
10940.72 306
10941.70 291
10942.69 328
10943.68 359
10944.67 315
10945.66 315
10946.64 292
10947.63 303
10948.62 297
10949.61 343
10950.60 328
10951.58 343
10952.57 365
10953.56 433
10954.55 387
10955.54 363
10956.53 408
10957.52 415
10958.50 463
10959.49 447
10960.48 493
10961.47 501
10962.46 419
10963.45 416
10964.44 430
10965.42 365
10966.41 421
10967.40 383
10968.39 365
10969.38 353
10970.37 385
10971.36 368
10972.35 351
10973.34 330
10974.33 350
10975.32 355
10976.31 309
10977.29 320
10978.28 331
10979.27 334
10980.26 323
10981.25 358
10982.24 391
10983.23 403
10984.22 389
10985.21 370
10986.20 373
10987.19 360
10988.18 355
10989.17 403
10990.16 411
10991.15 375
10992.14 348
10993.13 420
10994.12 439
10995.11 445
10996.10 448
10997.09 454
10998.08 537
10999.07 580
11000.06 616
11001.05 747
11002.05 664
11003.04 667
11004.03 673
11005.02 624
11006.01 514
11007.00 480
11007.99 450
11008.98 465
11009.97 427
11010.96 436
11011.95 385
11012.94 333
11013.94 323
11014.93 340
11015.92 327
11016.91 350
11017.90 365
11018.89 331
11019.88 352
11020.87 358
11021.87 366
11022.86 334
11023.85 351
11024.84 365
11025.83 361
11026.82 329
11027.81 331
11028.81 302
11029.80 323
11030.79 311
11031.78 318
11032.77 329
11033.77 317
11034.76 359
11035.75 319
11036.74 310
11037.73 331
11038.73 368
11039.72 358
11040.71 358
11041.70 314
11042.70 329
11043.69 330
11044.68 342
11045.67 285
11046.67 300
11047.66 307
11048.65 324
11049.64 272
11050.64 288
11051.63 300
11052.62 276
11053.61 284
11054.61 309
11055.60 310
11056.59 298
11057.59 314
11058.58 269
11059.57 289
11060.57 297
11061.56 278
11062.55 284
11063.55 317
11064.54 249
11065.53 270
11066.53 281
11067.52 290
11068.51 245
11069.51 249
11070.50 279
11071.49 283
11072.49 288
11073.48 299
11074.48 246
11075.47 260
11076.46 281
11077.46 292
11078.45 291
11079.45 299
11080.44 301
11081.43 281
11082.43 293
11083.42 300
11084.42 299
11085.41 339
11086.40 258
11087.40 261
11088.39 250
11089.39 293
11090.38 272
11091.38 285
11092.37 257
11093.37 286
11094.36 271
11095.36 259
11096.35 258
11097.35 285
11098.34 259
11099.34 279
11100.33 278
11101.33 252
11102.32 265
11103.32 266
11104.31 261
11105.31 237
11106.30 252
11107.30 252
11108.29 256
11109.29 279
11110.28 244
11111.28 297
11112.27 276
11113.27 286
11114.26 259
11115.26 288
11116.26 257
11117.25 245
11118.25 261
11119.24 248
11120.24 231
11121.24 254
11122.23 221
11123.23 248
11124.22 276
11125.22 255
11126.22 241
11127.21 255
11128.21 248
11129.20 245
11130.20 254
11131.20 234
11132.19 268
11133.19 321
11134.19 280
11135.18 244
11136.18 282
11137.18 271
11138.17 246
11139.17 297
11140.17 243
11141.16 231
11142.16 244
11143.16 261
11144.15 267
11145.15 295
11146.15 283
11147.14 268
11148.14 263
11149.14 271
11150.14 265
11151.13 288
11152.13 281
11153.13 280
11154.13 251
11155.12 257
11156.12 226
11157.12 230
11158.12 249
11159.11 259
11160.11 274
11161.11 260
11162.11 305
11163.10 256
11164.10 244
11165.10 228
11166.10 244
11167.10 244
11168.09 233
11169.09 220
11170.09 277
11171.09 257
11172.09 227
11173.08 220
11174.08 249
11175.08 278
11176.08 247
11177.08 252
11178.08 217
11179.08 253
11180.07 217
11181.07 252
11182.07 230
11183.07 240
11184.07 234
11185.07 210
11186.07 251
11187.06 265
11188.06 239
11189.06 215
11190.06 262
11191.06 275
11192.06 251
11193.06 261
11194.06 267
11195.06 239
11196.06 247
11197.06 258
11198.06 267
11199.05 270
11200.05 253
11201.05 227
11202.05 245
11203.05 256
11204.05 238
11205.05 248
11206.05 228
11207.05 238
11208.05 253
11209.05 260
11210.05 258
11211.05 250
11212.05 275
11213.05 243
11214.05 234
11215.05 246
11216.05 237
11217.05 215
11218.05 212
11219.05 220
11220.05 261
11221.05 215
11222.05 255
11223.05 265
11224.05 256
11225.06 194
11226.06 244
11227.06 244
11228.06 230
11229.06 239
11230.06 247
11231.06 202
11232.06 213
11233.06 257
11234.06 247
11235.06 246
11236.06 264
11237.07 214
11238.07 274
11239.07 267
11240.07 258
11241.07 263
11242.07 232
11243.07 235
11244.07 233
11245.08 227
11246.08 214
11247.08 238
11248.08 242
11249.08 227
11250.08 223
11251.09 240
11252.09 251
11253.09 240
11254.09 220
11255.09 255
11256.10 226
11257.10 204
11258.10 218
11259.10 234
11260.10 212
11261.11 224
11262.11 228
11263.11 243
11264.11 235
11265.11 218
11266.12 222
11267.12 207
11268.12 217
11269.12 209
11270.13 221
11271.13 227
11272.13 203
11273.14 231
11274.14 230
11275.14 243
11276.14 225
11277.15 226
11278.15 223
11279.15 227
11280.16 230
11281.16 277
11282.16 257
11283.17 260
11284.17 228
11285.17 242
11286.17 266
11287.18 249
11288.18 263
11289.18 272
11290.19 236
11291.19 218
11292.20 259
11293.20 246
11294.20 236
11295.21 235
11296.21 218
11297.21 235
11298.22 235
11299.22 237
11300.23 232
11301.23 271
11302.23 250
11303.24 250
11304.24 225
11305.25 218
11306.25 243
11307.25 249
11308.26 252
11309.26 272
11310.27 239
11311.27 266
11312.28 256
11313.28 266
11314.29 218
11315.29 241
11316.29 264
11317.30 241
11318.30 268
11319.31 246
11320.31 246
11321.32 232
11322.32 231
11323.33 256
11324.33 262
11325.34 243
11326.34 267
11327.35 254
11328.35 173
11329.36 225
11330.36 218
11331.37 223
11332.38 221
11333.38 243
11334.39 236
11335.39 252
11336.40 245
11337.40 235
11338.41 234
11339.41 249
11340.42 239
11341.43 243
11342.43 260
11343.44 224
11344.44 237
11345.45 228
11346.46 240
11347.46 230
11348.47 243
11349.47 281
11350.48 246
11351.49 220
11352.49 240
11353.50 228
11354.50 266
11355.51 247
11356.52 203
11357.52 209
11358.53 247
11359.54 235
11360.54 240
11361.55 222
11362.56 220
11363.56 243
11364.57 260
11365.58 216
11366.58 217
11367.59 220
11368.60 236
11369.61 212
11370.61 192
11371.62 214
11372.63 239
11373.63 230
11374.64 232
11375.65 228
11376.66 242
11377.66 236
11378.67 261
11379.68 253
11380.69 217
11381.69 246
11382.70 230
11383.71 205
11384.72 187
11385.72 215
11386.73 227
11387.74 236
11388.75 206
11389.76 208
11390.76 240
11391.77 243
11392.78 189
11393.79 205
11394.80 233
11395.80 211
11396.81 207
11397.82 223
11398.83 210
11399.84 202
11400.85 230
11401.85 213
11402.86 205
11403.87 202
11404.88 198
11405.89 186
11406.90 251
11407.91 206
11408.91 194
11409.92 225
11410.93 202
11411.94 208
11412.95 222
11413.96 239
11414.97 195
11415.98 190
11416.99 218
11418.00 206
11419.00 188
11420.01 227
11421.02 227
11422.03 231
11423.04 213
11424.05 195
11425.06 207
11426.07 199
11427.08 199
11428.09 199
11429.10 233
11430.11 224
11431.12 190
11432.13 213
11433.14 245
11434.15 208
11435.16 197
11436.17 229
11437.18 207
11438.19 197
11439.20 224
11440.21 203
11441.22 192
11442.23 222
11443.24 196
11444.25 209
11445.26 208
11446.27 196
11447.28 170
11448.29 202
11449.30 209
11450.31 219
11451.32 222
11452.33 200
11453.34 203
11454.36 184
11455.37 189
11456.38 187
11457.39 234
11458.40 202
11459.41 201
11460.42 180
11461.43 222
11462.44 232
11463.45 189
11464.47 214
11465.48 206
11466.49 188
11467.50 225
11468.51 224
11469.52 204
11470.53 201
11471.55 172
11472.56 183
11473.57 200
11474.58 207
11475.59 206
11476.60 215
11477.62 234
11478.63 210
11479.64 210
11480.65 263
11481.66 240
11482.68 233
11483.69 207
11484.70 230
11485.71 248
11486.72 224
11487.74 216
11488.75 216
11489.76 224
11490.77 221
11491.79 218
11492.80 216
11493.81 236
11494.82 212
11495.84 203
11496.85 212
11497.86 212
11498.87 211
11499.89 248
11500.90 260
11501.91 227
11502.93 217
11503.94 224
11504.95 202
11505.96 214
11506.98 207
11507.99 205
11509.00 200
11510.02 205
11511.03 189
11512.04 195
11513.06 219
11514.07 232
11515.08 240
11516.10 218
11517.11 214
11518.13 210
11519.14 176
11520.15 189
11521.17 232
11522.18 212
11523.19 207
11524.21 228
11525.22 223
11526.24 229
11527.25 198
11528.26 212
11529.28 207
11530.29 253
11531.31 251
11532.32 220
11533.33 246
11534.35 217
11535.36 236
11536.38 228
11537.39 225
11538.41 231
11539.42 206
11540.44 223
11541.45 196
11542.47 201
11543.48 214
11544.49 205
11545.51 219
11546.52 225
11547.54 231
11548.55 214
11549.57 199
11550.58 206
11551.60 231
11552.61 243
11553.63 205
11554.64 216
11555.66 242
11556.68 263
11557.69 227
11558.71 215
11559.72 195
11560.74 208
11561.75 216
11562.77 216
11563.78 254
11564.80 242
11565.82 260
11566.83 239
11567.85 236
11568.86 229
11569.88 238
11570.89 249
11571.91 230
11572.93 224
11573.94 264
11574.96 203
11575.97 249
11576.99 267
11578.01 252
11579.02 278
11580.04 267
11581.06 282
11582.07 284
11583.09 265
11584.11 306
11585.12 272
11586.14 257
11587.16 270
11588.17 262
11589.19 276
11590.21 262
11591.22 288
11592.24 299
11593.26 275
11594.27 343
11595.29 297
11596.31 371
11597.32 401
11598.34 421
11599.36 441
11600.38 505
11601.39 528
11602.41 485
11603.43 508
11604.45 457
11605.46 431
11606.48 411
11607.50 369
11608.52 366
11609.53 327
11610.55 314
11611.57 257
11612.59 270
11613.60 277
11614.62 249
11615.64 262
11616.66 252
11617.68 264
11618.69 274
11619.71 268
11620.73 234
11621.75 262
11622.77 274
11623.78 228
11624.80 266
11625.82 261
11626.84 238
11627.86 239
11628.88 265
11629.90 260
11630.91 232
11631.93 255
11632.95 266
11633.97 238
11634.99 250
11636.01 247
11637.03 229
11638.05 219
11639.06 298
11640.08 264
11641.10 241
11642.12 240
11643.14 248
11644.16 248
11645.18 223
11646.20 212
11647.22 224
11648.24 222
11649.26 242
11650.28 259
11651.30 237
11652.31 242
11653.33 185
11654.35 245
11655.37 238
11656.39 233
11657.41 215
11658.43 237
11659.45 218
11660.47 229
11661.49 217
11662.51 207
11663.53 215
11664.55 231
11665.57 239
11666.59 217
11667.61 230
11668.63 214
11669.65 215
11670.67 218
11671.69 213
11672.71 212
11673.73 213
11674.76 213
11675.78 244
11676.80 212
11677.82 210
11678.84 241
11679.86 212
11680.88 250
11681.90 219
11682.92 250
11683.94 241
11684.96 237
11685.98 220
11687.00 230
11688.03 237
11689.05 205
11690.07 219
11691.09 231
11692.11 226
11693.13 213
11694.15 208
11695.17 214
11696.20 235
11697.22 200
11698.24 208
11699.26 217
11700.28 214
11701.30 232
11702.33 207
11703.35 221
11704.37 206
11705.39 200
11706.41 220
11707.44 209
11708.46 212
11709.48 231
11710.50 230
11711.52 212
11712.55 221
11713.57 213
11714.59 222
11715.61 235
11716.63 217
11717.66 249
11718.68 196
11719.70 191
11720.72 255
11721.75 201
11722.77 225
11723.79 203
11724.82 230
11725.84 202
11726.86 228
11727.88 216
11728.91 221
11729.93 193
11730.95 195
11731.98 218
11733.00 211
11734.02 231
11735.04 208
11736.07 209
11737.09 194
11738.11 206
11739.14 207
11740.16 208
11741.18 238
11742.21 201
11743.23 206
11744.25 193
11745.28 171
11746.30 190
11747.33 180
11748.35 189
11749.37 181
11750.40 178
11751.42 221
11752.44 198
11753.47 195
11754.49 198
11755.52 181
11756.54 211
11757.57 242
11758.59 203
11759.61 214
11760.64 221
11761.66 230
11762.69 195
11763.71 185
11764.74 197
11765.76 224
11766.78 215
11767.81 234
11768.83 263
11769.86 217
11770.88 217
11771.91 190
11772.93 213
11773.96 185
11774.98 202
11776.01 198
11777.03 233
11778.06 232
11779.08 234
11780.11 199
11781.13 213
11782.16 231
11783.18 192
11784.21 237
11785.23 242
11786.26 217
11787.28 198
11788.31 186
11789.34 192
11790.36 183
11791.39 199
11792.41 225
11793.44 232
11794.46 220
11795.49 187
11796.52 203
11797.54 235
11798.57 233
11799.59 208
11800.62 208
11801.65 225
11802.67 218
11803.70 201
11804.72 208
11805.75 214
11806.78 230
11807.80 221
11808.83 189
11809.86 193
11810.88 192
11811.91 204
11812.93 202
11813.96 181
11814.99 204
11816.01 207
11817.04 200
11818.07 189
11819.10 218
11820.12 199
11821.15 234
11822.18 221
11823.20 217
11824.23 224
11825.26 219
11826.28 211
11827.31 193
11828.34 197
11829.37 264
11830.39 273
11831.42 247
11832.45 237
11833.48 230
11834.50 228
11835.53 218
11836.56 184
11837.59 197
11838.61 230
11839.64 232
11840.67 232
11841.70 212
11842.72 199
11843.75 213
11844.78 232
11845.81 209
11846.84 202
11847.86 193
11848.89 231
11849.92 218
11850.95 194
11851.98 219
11853.01 213
11854.03 228
11855.06 227
11856.09 245
11857.12 226
11858.15 255
11859.18 226
11860.20 195
11861.23 221
11862.26 235
11863.29 219
11864.32 245
11865.35 225
11866.38 208
11867.41 229
11868.44 236
11869.46 256
11870.49 224
11871.52 228
11872.55 246
11873.58 229
11874.61 233
11875.64 225
11876.67 216
11877.70 237
11878.73 228
11879.76 226
11880.79 218
11881.82 194
11882.85 228
11883.88 218
11884.91 253
11885.93 222
11886.96 253
11887.99 267
11889.02 276
11890.05 261
11891.08 237
11892.11 228
11893.14 222
11894.17 236
11895.20 253
11896.23 280
11897.26 294
11898.30 259
11899.33 273
11900.36 299
11901.39 277
11902.42 307
11903.45 275
11904.48 293
11905.51 311
11906.54 272
11907.57 274
11908.60 257
11909.63 230
11910.66 256
11911.69 272
11912.72 269
11913.75 234
11914.79 276
11915.82 266
11916.85 258
11917.88 277
11918.91 304
11919.94 275
11920.97 267
11922.00 254
11923.04 284
11924.07 240
11925.10 242
11926.13 279
11927.16 296
11928.19 285
11929.22 326
11930.26 348
11931.29 338
11932.32 330
11933.35 346
11934.38 431
11935.41 388
11936.45 370
11937.48 335
11938.51 328
11939.54 313
11940.58 295
11941.61 253
11942.64 262
11943.67 249
11944.70 273
11945.74 299
11946.77 252
11947.80 231
11948.83 218
11949.87 250
11950.90 223
11951.93 206
11952.96 215
11954.00 233
11955.03 261
11956.06 217
11957.09 223
11958.13 235
11959.16 213
11960.19 216
11961.23 242
11962.26 256
11963.29 256
11964.33 225
11965.36 264
11966.39 242
11967.43 239
11968.46 248
11969.49 242
11970.53 237
11971.56 237
11972.59 251
11973.63 241
11974.66 234
11975.69 220
11976.73 246
11977.76 232
11978.79 266
11979.83 250
11980.86 253
11981.90 239
11982.93 211
11983.96 210
11985.00 222
11986.03 216
11987.07 272
11988.10 220
11989.13 247
11990.17 237
11991.20 228
11992.24 230
11993.27 265
11994.31 226
11995.34 261
11996.38 242
11997.41 232
11998.44 262
11999.48 267
12000.51 197
12001.55 234
12002.58 220
12003.62 252
12004.65 204
12005.69 199
12006.72 211
12007.76 206
12008.79 201
12009.83 243
12010.86 230
12011.90 219
12012.93 240
12013.97 248
12015.00 276
12016.04 229
12017.08 228
12018.11 263
12019.15 229
12020.18 262
12021.22 258
12022.25 265
12023.29 229
12024.32 269
12025.36 279
12026.40 269
12027.43 247
12028.47 216
12029.50 234
12030.54 230
12031.58 244
12032.61 262
12033.65 250
12034.68 293
12035.72 286
12036.76 230
12037.79 254
12038.83 242
12039.87 234
12040.90 265
12041.94 245
12042.98 251
12044.01 259
12045.05 259
12046.09 252
12047.12 224
12048.16 228
12049.20 286
12050.23 282
12051.27 261
12052.31 218
12053.34 271
12054.38 226
12055.42 248
12056.45 293
12057.49 243
12058.53 237
12059.57 223
12060.60 263
12061.64 237
12062.68 250
12063.72 273
12064.75 254
12065.79 236
12066.83 232
12067.87 256
12068.90 275
12069.94 265
12070.98 271
12072.02 288
12073.06 279
12074.09 272
12075.13 285
12076.17 244
12077.21 215
12078.24 251
12079.28 258
12080.32 287
12081.36 268
12082.40 258
12083.44 255
12084.47 267
12085.51 281
12086.55 277
12087.59 294
12088.63 296
12089.67 290
12090.71 277
12091.74 294
12092.78 250
12093.82 243
12094.86 263
12095.90 288
12096.94 292
12097.98 265
12099.02 312
12100.05 294
12101.09 292
12102.13 302
12103.17 347
12104.21 324
12105.25 362
12106.29 362
12107.33 334
12108.37 328
12109.41 300
12110.45 292
12111.49 279
12112.53 231
12113.57 283
12114.61 251
12115.65 265
12116.69 247
12117.72 219
12118.76 258
12119.80 243
12120.84 238
12121.88 243
12122.92 237
12123.96 259
12125.00 252
12126.04 205
12127.08 260
12128.12 221
12129.17 225
12130.21 266
12131.25 232
12132.29 227
12133.33 258
12134.37 258
12135.41 256
12136.45 256
12137.49 223
12138.53 244
12139.57 237
12140.61 218
12141.65 215
12142.69 240
12143.73 244
12144.77 236
12145.82 237
12146.86 230
12147.90 222
12148.94 244
12149.98 215
12151.02 222
12152.06 224
12153.10 230
12154.15 248
12155.19 232
12156.23 252
12157.27 244
12158.31 257
12159.35 201
12160.39 241
12161.44 236
12162.48 259
12163.52 229
12164.56 234
12165.60 231
12166.64 237
12167.69 195
12168.73 218
12169.77 227
12170.81 218
12171.85 222
12172.90 235
12173.94 249
12174.98 249
12176.02 226
12177.07 253
12178.11 239
12179.15 206
12180.19 234
12181.24 229
12182.28 222
12183.32 240
12184.36 263
12185.41 235
12186.45 218
12187.49 223
12188.53 188
12189.58 217
12190.62 278
12191.66 244
12192.71 235
12193.75 236
12194.79 206
12195.84 228
12196.88 237
12197.92 198
12198.97 238
12200.01 286
12201.05 253
12202.10 229
12203.14 230
12204.18 209
12205.23 251
12206.27 235
12207.31 225
12208.36 196
12209.40 241
12210.44 238
12211.49 274
12212.53 226
12213.58 236
12214.62 258
12215.66 234
12216.71 248
12217.75 269
12218.80 224
12219.84 206
12220.88 283
12221.93 230
12222.97 249
12224.02 206
12225.06 235
12226.11 249
12227.15 235
12228.19 216
12229.24 241
12230.28 240
12231.33 277
12232.37 289
12233.42 252
12234.46 238
12235.51 255
12236.55 285
12237.60 229
12238.64 237
12239.69 223
12240.73 255
12241.78 221
12242.82 244
12243.87 221
12244.91 232
12245.96 261
12247.00 260
12248.05 248
12249.09 255
12250.14 229
12251.19 265
12252.23 231
12253.28 204
12254.32 223
12255.37 233
12256.41 259
12257.46 197
12258.51 220
12259.55 206
12260.60 228
12261.64 221
12262.69 220
12263.74 225
12264.78 237
12265.83 222
12266.87 197
12267.92 199
12268.97 217
12270.01 246
12271.06 216
12272.11 220
12273.15 199
12274.20 214
12275.24 239
12276.29 215
12277.34 207
12278.38 205
12279.43 214
12280.48 231
12281.52 211
12282.57 179
12283.62 216
12284.67 191
12285.71 212
12286.76 195
12287.81 189
12288.85 205
12289.90 216
12290.95 231
12292.00 202
12293.04 195
12294.09 239
12295.14 221
12296.18 271
12297.23 215
12298.28 201
12299.33 201
12300.38 199
12301.42 219
12302.47 231
12303.52 196
12304.57 185
12305.61 220
12306.66 203
12307.71 215
12308.76 215
12309.81 240
12310.85 221
12311.90 220
12312.95 170
12314.00 175
12315.05 193
12316.09 212
12317.14 186
12318.19 194
12319.24 193
12320.29 197
12321.34 181
12322.39 185
12323.43 181
12324.48 218
12325.53 229
12326.58 212
12327.63 214
12328.68 216
12329.73 189
12330.78 194
12331.82 206
12332.87 187
12333.92 204
12334.97 220
12336.02 243
12337.07 175
12338.12 189
12339.17 187
12340.22 187
12341.27 203
12342.32 180
12343.37 174
12344.42 157
12345.46 179
12346.51 209
12347.56 213
12348.61 206
12349.66 209
12350.71 199
12351.76 199
12352.81 182
12353.86 223
12354.91 212
12355.96 205
12357.01 196
12358.06 217
12359.11 193
12360.16 210
12361.21 223
12362.26 194
12363.31 198
12364.36 202
12365.41 182
12366.47 202
12367.52 205
12368.57 212
12369.62 179
12370.67 193
12371.72 207
12372.77 216
12373.82 210
12374.87 208
12375.92 183
12376.97 224
12378.02 200
12379.07 206
12380.12 201
12381.18 187
12382.23 202
12383.28 187
12384.33 181
12385.38 182
12386.43 186
12387.48 202
12388.53 206
12389.59 204
12390.64 194
12391.69 193
12392.74 182
12393.79 197
12394.84 190
12395.90 169
12396.95 191
12398.00 241
12399.05 225
12400.10 203
12401.15 219
12402.21 213
12403.26 211
12404.31 219
12405.36 218
12406.41 209
12407.47 224
12408.52 208
12409.57 168
12410.62 187
12411.68 205
12412.73 221
12413.78 221
12414.83 186
12415.89 179
12416.94 173
12417.99 217
12419.04 216
12420.10 198
12421.15 215
12422.20 209
12423.26 199
12424.31 199
12425.36 192
12426.41 219
12427.47 190
12428.52 209
12429.57 220
12430.63 211
12431.68 193
12432.73 209
12433.79 214
12434.84 194
12435.89 199
12436.95 222
12438.00 191
12439.05 195
12440.11 177
12441.16 196
12442.21 198
12443.27 181
12444.32 196
12445.38 210
12446.43 224
12447.48 168
12448.54 192
12449.59 194
12450.65 204
12451.70 188
12452.75 220
12453.81 175
12454.86 174
12455.92 211
12456.97 235
12458.02 178
12459.08 206
12460.13 203
12461.19 189
12462.24 190
12463.30 199
12464.35 182
12465.41 187
12466.46 232
12467.52 217
12468.57 216
12469.63 216
12470.68 217
12471.74 179
12472.79 243
12473.85 196
12474.90 220
12475.96 232
12477.01 244
12478.07 210
12479.12 195
12480.18 211
12481.23 213
12482.29 231
12483.34 224
12484.40 226
12485.45 196
12486.51 254
12487.56 209
12488.62 213
12489.68 263
12490.73 266
12491.79 314
12492.84 371
12493.90 364
12494.95 344
12496.01 332
12497.07 363
12498.12 384
12499.18 421
12500.23 401
12501.29 339
12502.35 302
12503.40 303
12504.46 272
12505.52 278
12506.57 245
12507.63 249
12508.69 235
12509.74 223
12510.80 206
12511.86 243
12512.91 219
12513.97 178
12515.03 184
12516.08 221
12517.14 204
12518.20 218
12519.25 230
12520.31 246
12521.37 198
12522.42 209
12523.48 226
12524.54 220
12525.60 182
12526.65 199
12527.71 252
12528.77 216
12529.82 241
12530.88 241
12531.94 238
12533.00 223
12534.05 231
12535.11 215
12536.17 245
12537.23 240
12538.29 225
12539.34 201
12540.40 204
12541.46 210
12542.52 210
12543.57 220
12544.63 217
12545.69 212
12546.75 218
12547.81 221
12548.87 195
12549.92 216
12550.98 221
12552.04 193
12553.10 195
12554.16 210
12555.22 226
12556.27 243
12557.33 226
12558.39 222
12559.45 197
12560.51 194
12561.57 233
12562.63 231
12563.68 196
12564.74 187
12565.80 201
12566.86 219
12567.92 231
12568.98 244
12570.04 243
12571.10 239
12572.16 280
12573.22 264
12574.28 252
12575.33 278
12576.39 276
12577.45 310
12578.51 297
12579.57 293
12580.63 240
12581.69 255
12582.75 254
12583.81 250
12584.87 193
12585.93 205
12586.99 203
12588.05 255
12589.11 211
12590.17 225
12591.23 210
12592.29 202
12593.35 232
12594.41 225
12595.47 238
12596.53 224
12597.59 196
12598.65 186
12599.71 237
12600.77 202
12601.83 224
12602.89 217
12603.95 210
12605.01 197
12606.07 231
12607.13 228
12608.20 223
12609.26 194
12610.32 188
12611.38 233
12612.44 244
12613.50 214
12614.56 199
12615.62 220
12616.68 209
12617.74 220
12618.81 226
12619.87 196
12620.93 222
12621.99 242
12623.05 234
12624.11 168
12625.17 240
12626.23 221
12627.30 211
12628.36 199
12629.42 194
12630.48 214
12631.54 222
12632.60 185
12633.67 194
12634.73 186
12635.79 203
12636.85 182
12637.91 207
12638.98 211
12640.04 210
12641.10 207
12642.16 216
12643.22 213
12644.29 216
12645.35 222
12646.41 210
12647.47 200
12648.54 193
12649.60 203
12650.66 219
12651.72 243
12652.79 221
12653.85 223
12654.91 195
12655.97 212
12657.04 198
12658.10 229
12659.16 217
12660.22 229
12661.29 233
12662.35 234
12663.41 258
12664.48 203
12665.54 239
12666.60 221
12667.67 197
12668.73 208
12669.79 252
12670.86 207
12671.92 191
12672.98 204
12674.05 226
12675.11 213
12676.17 235
12677.24 223
12678.30 271
12679.36 217
12680.43 213
12681.49 245
12682.56 238
12683.62 205
12684.68 225
12685.75 233
12686.81 197
12687.88 203
12688.94 227
12690.00 222
12691.07 213
12692.13 198
12693.20 249
12694.26 223
12695.33 217
12696.39 223
12697.45 251
12698.52 207
12699.58 242
12700.65 243
12701.71 237
12702.78 244
12703.84 265
12704.91 225
12705.97 256
12707.04 229
12708.10 263
12709.17 234
12710.23 242
12711.30 280
12712.36 225
12713.43 223
12714.49 223
12715.56 217
12716.62 196
12717.69 221
12718.75 216
12719.82 245
12720.88 220
12721.95 232
12723.02 233
12724.08 243
12725.15 221
12726.21 238
12727.28 234
12728.34 225
12729.41 226
12730.48 211
12731.54 241
12732.61 250
12733.67 227
12734.74 211
12735.81 263
12736.87 208
12737.94 230
12739.00 205
12740.07 218
12741.14 244
12742.20 251
12743.27 228
12744.34 228
12745.40 241
12746.47 198
12747.54 210
12748.60 204
12749.67 202
12750.74 208
12751.80 198
12752.87 210
12753.94 188
12755.00 181
12756.07 187
12757.14 200
12758.20 224
12759.27 221
12760.34 213
12761.40 224
12762.47 202
12763.54 201
12764.61 204
12765.67 189
12766.74 203
12767.81 212
12768.88 156
12769.94 173
12771.01 171
12772.08 201
12773.15 228
12774.21 189
12775.28 196
12776.35 187
12777.42 195
12778.49 214
12779.55 220
12780.62 198
12781.69 215
12782.76 195
12783.83 250
12784.89 193
12785.96 191
12787.03 189
12788.10 200
12789.17 211
12790.23 216
12791.30 210
12792.37 187
12793.44 197
12794.51 200
12795.58 190
12796.65 218
12797.71 190
12798.78 191
12799.85 186
12800.92 224
12801.99 230
12803.06 200
12804.13 185
12805.20 188
12806.27 238
12807.33 202
12808.40 192
12809.47 207
12810.54 201
12811.61 221
12812.68 227
12813.75 233
12814.82 203
12815.89 195
12816.96 198
12818.03 218
12819.10 181
12820.17 201
12821.24 196
12822.31 181
12823.38 186
12824.45 196
12825.52 186
12826.59 193
12827.66 187
12828.73 201
12829.80 188
12830.87 166
12831.94 174
12833.01 170
12834.08 181
12835.15 171
12836.22 193
12837.29 170
12838.36 177
12839.43 167
12840.50 186
12841.57 191
12842.64 198
12843.71 180
12844.78 200
12845.85 197
12846.92 154
12847.99 173
12849.06 171
12850.13 200
12851.21 171
12852.28 183
12853.35 193
12854.42 196
12855.49 173
12856.56 178
12857.63 161
12858.70 162
12859.77 177
12860.85 184
12861.92 178
12862.99 199
12864.06 173
12865.13 182
12866.20 209
12867.27 174
12868.35 166
12869.42 153
12870.49 184
12871.56 183
12872.63 170
12873.71 174
12874.78 181
12875.85 174
12876.92 194
12877.99 169
12879.07 184
12880.14 189
12881.21 179
12882.28 241
12883.35 221
12884.43 191
12885.50 183
12886.57 203
12887.64 179
12888.72 160
12889.79 150
12890.86 175
12891.93 155
12893.01 166
12894.08 177
12895.15 188
12896.22 155
12897.30 150
12898.37 188
12899.44 178
12900.52 174
12901.59 153
12902.66 167
12903.74 157
12904.81 189
12905.88 150
12906.96 168
12908.03 164
12909.10 170
12910.18 172
12911.25 165
12912.32 165
12913.40 160
12914.47 169
12915.54 207
12916.62 166
12917.69 180
12918.76 159
12919.84 160
12920.91 170
12921.99 156
12923.06 173
12924.13 165
12925.21 196
12926.28 143
12927.36 166
12928.43 183
12929.50 175
12930.58 168
12931.65 168
12932.73 175
12933.80 161
12934.88 187
12935.95 194
12937.02 145
12938.10 156
12939.17 179
12940.25 173
12941.32 162
12942.40 159
12943.47 170
12944.55 149
12945.62 167
12946.70 166
12947.77 138
12948.85 152
12949.92 188
12951.00 179
12952.07 148
12953.15 192
12954.22 152
12955.30 157
12956.37 193
12957.45 202
12958.52 163
12959.60 188
12960.68 155
12961.75 140
12962.83 181
12963.90 172
12964.98 173
12966.05 169
12967.13 167
12968.20 165
12969.28 176
12970.36 172
12971.43 173
12972.51 178
12973.58 178
12974.66 203
12975.74 151
12976.81 134
12977.89 172
12978.97 160
12980.04 159
12981.12 155
12982.19 177
12983.27 189
12984.35 174
12985.42 155
12986.50 152
12987.58 160
12988.65 180
12989.73 201
12990.81 162
12991.88 156
12992.96 143
12994.04 173
12995.11 158
12996.19 170
12997.27 170
12998.35 171
12999.42 175
13000.50 175
13001.58 154
13002.65 182
13003.73 177
13004.81 172
13005.89 181
13006.96 163
13008.04 170
13009.12 164
13010.20 202
13011.27 187
13012.35 187
13013.43 186
13014.51 201
13015.58 177
13016.66 158
13017.74 163
13018.82 162
13019.90 165
13020.97 181
13022.05 174
13023.13 181
13024.21 181
13025.29 152
13026.37 164
13027.44 153
13028.52 186
13029.60 174
13030.68 187
13031.76 200
13032.84 185
13033.91 176
13034.99 180
13036.07 179
13037.15 185
13038.23 159
13039.31 168
13040.39 169
13041.46 164
13042.54 177
13043.62 163
13044.70 173
13045.78 159
13046.86 183
13047.94 190
13049.02 202
13050.10 173
13051.18 209
13052.26 197
13053.34 216
13054.41 187
13055.49 215
13056.57 161
13057.65 201
13058.73 189
13059.81 201
13060.89 243
13061.97 186
13063.05 224
13064.13 205
13065.21 171
13066.29 180
13067.37 209
13068.45 181
13069.53 179
13070.61 188
13071.69 190
13072.77 171
13073.85 181
13074.93 209
13076.01 203
13077.09 177
13078.17 192
13079.25 169
13080.33 172
13081.41 188
13082.49 172
13083.58 185
13084.66 169
13085.74 185
13086.82 178
13087.90 186
13088.98 198
13090.06 166
13091.14 193
13092.22 169
13093.30 186
13094.38 162
13095.46 190
13096.55 155
13097.63 194
13098.71 179
13099.79 185
13100.87 172
13101.95 184
13103.03 152
13104.12 159
13105.20 163
13106.28 139
13107.36 167
13108.44 168
13109.52 142
13110.60 169
13111.69 183
13112.77 158
13113.85 177
13114.93 142
13116.01 190
13117.10 156
13118.18 150
13119.26 190
13120.34 175
13121.42 198
13122.51 148
13123.59 165
13124.67 159
13125.75 164
13126.84 165
13127.92 166
13129.00 155
13130.08 195
13131.17 174
13132.25 204
13133.33 166
13134.41 167
13135.50 176
13136.58 189
13137.66 180
13138.75 175
13139.83 158
13140.91 131
13141.99 172
13143.08 154
13144.16 162
13145.24 186
13146.33 167
13147.41 175
13148.49 188
13149.58 147
13150.66 172
13151.74 154
13152.83 157
13153.91 124
13154.99 177
13156.08 160
13157.16 175
13158.25 157
13159.33 172
13160.41 164
13161.50 150
13162.58 201
13163.66 200
13164.75 218
13165.83 145
13166.92 174
13168.00 199
13169.08 165
13170.17 151
13171.25 181
13172.34 156
13173.42 162
13174.51 139
13175.59 144
13176.67 170
13177.76 145
13178.84 153
13179.93 153
13181.01 148
13182.10 165
13183.18 159
13184.27 174
13185.35 182
13186.44 170
13187.52 181
13188.61 155
13189.69 166
13190.78 140
13191.86 166
13192.95 177
13194.03 187
13195.12 177
13196.20 188
13197.29 181
13198.37 165
13199.46 197
13200.54 179
13201.63 188
13202.72 196
13203.80 187
13204.89 165
13205.97 170
13207.06 160
13208.14 193
13209.23 204
13210.32 174
13211.40 197
13212.49 166
13213.57 191
13214.66 175
13215.75 166
13216.83 161
13217.92 181
13219.00 151
13220.09 171
13221.18 159
13222.26 157
13223.35 162
13224.44 174
13225.52 189
13226.61 174
13227.70 153
13228.78 153
13229.87 165
13230.96 185
13232.04 179
13233.13 179
13234.22 180
13235.30 146
13236.39 150
13237.48 149
13238.56 169
13239.65 153
13240.74 174
13241.82 197
13242.91 168
13244.00 200
13245.09 193
13246.17 162
13247.26 166
13248.35 155
13249.44 174
13250.52 190
13251.61 151
13252.70 197
13253.79 178
13254.87 160
13255.96 146
13257.05 199
13258.14 169
13259.23 178
13260.31 169
13261.40 168
13262.49 171
13263.58 199
13264.67 182
13265.75 161
13266.84 187
13267.93 176
13269.02 206
13270.11 180
13271.19 184
13272.28 166
13273.37 156
13274.46 181
13275.55 187
13276.64 185
13277.73 198
13278.81 199
13279.90 176
13280.99 211
13282.08 177
13283.17 202
13284.26 187
13285.35 215
13286.44 198
13287.53 201
13288.61 176
13289.70 214
13290.79 186
13291.88 172
13292.97 205
13294.06 190
13295.15 185
13296.24 163
13297.33 186
13298.42 202
13299.51 216
13300.60 203
13301.69 207
13302.78 182
13303.87 173
13304.96 173
13306.05 222
13307.14 202
13308.23 184
13309.32 185
13310.41 194
13311.50 194
13312.59 183
13313.68 234
13314.77 205
13315.86 215
13316.95 191
13318.04 205
13319.13 183
13320.22 226
13321.31 211
13322.40 211
13323.49 223
13324.58 194
13325.67 189
13326.76 202
13327.85 216
13328.94 240
13330.03 203
13331.12 191
13332.21 193
13333.31 187
13334.40 198
13335.49 198
13336.58 197
13337.67 182
13338.76 222
13339.85 220
13340.94 213
13342.03 197
13343.13 226
13344.22 196
13345.31 218
13346.40 202
13347.49 192
13348.58 190
13349.67 204
13350.77 223
13351.86 225
13352.95 217
13354.04 188
13355.13 242
13356.22 266
13357.32 223
13358.41 229
13359.50 251
13360.59 254
13361.68 252
13362.78 221
13363.87 230
13364.96 240
13366.05 242
13367.15 276
13368.24 245
13369.33 233
13370.42 234
13371.52 258
13372.61 236
13373.70 241
13374.79 205
13375.89 209
13376.98 213
13378.07 223
13379.16 223
13380.26 224
13381.35 200
13382.44 205
13383.54 212
13384.63 185
13385.72 226
13386.82 225
13387.91 204
13389.00 176
13390.09 201
13391.19 199
13392.28 208
13393.37 216
13394.47 217
13395.56 150
13396.66 204
13397.75 207
13398.84 205
13399.94 178
13401.03 205
13402.12 212
13403.22 199
13404.31 217
13405.40 196
13406.50 204
13407.59 204
13408.69 197
13409.78 215
13410.88 204
13411.97 204
13413.06 216
13414.16 194
13415.25 184
13416.35 184
13417.44 206
13418.53 190
13419.63 153
13420.72 160
13421.82 192
13422.91 215
13424.01 209
13425.10 200
13426.20 178
13427.29 189
13428.39 192
13429.48 218
13430.58 208
13431.67 204
13432.77 219
13433.86 204
13434.96 181
13436.05 190
13437.15 201
13438.24 198
13439.34 211
13440.43 195
13441.53 177
13442.62 201
13443.72 228
13444.81 222
13445.91 201
13447.01 198
13448.10 213
13449.20 203
13450.29 212
13451.39 189
13452.48 224
13453.58 222
13454.68 214
13455.77 190
13456.87 212
13457.96 207
13459.06 207
13460.16 241
13461.25 217
13462.35 222
13463.44 230
13464.54 241
13465.64 229
13466.73 217
13467.83 209
13468.93 223
13470.02 226
13471.12 242
13472.22 256
13473.31 222
13474.41 203
13475.51 232
13476.60 237
13477.70 244
13478.80 252
13479.89 227
13480.99 215
13482.09 196
13483.18 249
13484.28 262
13485.38 259
13486.48 275
13487.57 245
13488.67 259
13489.77 236
13490.87 239
13491.96 254
13493.06 279
13494.16 267
13495.26 262
13496.35 302
13497.45 299
13498.55 272
13499.65 273
13500.74 256
13501.84 291
13502.94 293
13504.04 311
13505.14 304
13506.23 286
13507.33 254
13508.43 234
13509.53 233
13510.63 289
13511.72 253
13512.82 232
13513.92 264
13515.02 210
13516.12 246
13517.22 211
13518.31 233
13519.41 220
13520.51 211
13521.61 219
13522.71 227
13523.81 240
13524.91 205
13526.01 213
13527.10 229
13528.20 224
13529.30 185
13530.40 211
13531.50 221
13532.60 203
13533.70 225
13534.80 221
13535.90 236
13537.00 216
13538.09 176
13539.19 205
13540.29 209
13541.39 217
13542.49 208
13543.59 213
13544.69 215
13545.79 207
13546.89 191
13547.99 223
13549.09 200
13550.19 208
13551.29 209
13552.39 232
13553.49 200
13554.59 192
13555.69 186
13556.79 203
13557.89 217
13558.99 195
13560.09 187
13561.19 229
13562.29 178
13563.39 219
13564.49 203
13565.59 211
13566.69 201
13567.79 219
13568.89 191
13569.99 194
13571.09 217
13572.20 213
13573.30 216
13574.40 199
13575.50 188
13576.60 206
13577.70 190
13578.80 198
13579.90 204
13581.00 224
13582.10 156
13583.20 228
13584.31 214
13585.41 192
13586.51 216
13587.61 209
13588.71 204
13589.81 208
13590.91 200
13592.02 191
13593.12 199
13594.22 228
13595.32 198
13596.42 200
13597.52 189
13598.63 195
13599.73 238
13600.83 201
13601.93 193
13603.03 213
13604.14 202
13605.24 210
13606.34 192
13607.44 186
13608.54 209
13609.65 208
13610.75 190
13611.85 207
13612.95 178
13614.06 233
13615.16 202
13616.26 198
13617.36 189
13618.47 206
13619.57 223
13620.67 200
13621.77 205
13622.88 198
13623.98 198
13625.08 180
13626.18 191
13627.29 174
13628.39 199
13629.49 208
13630.60 216
13631.70 173
13632.80 196
13633.91 200
13635.01 193
13636.11 192
13637.22 214
13638.32 212
13639.42 198
13640.53 188
13641.63 184
13642.73 187
13643.84 184
13644.94 175
13646.04 169
13647.15 170
13648.25 174
13649.36 184
13650.46 180
13651.56 164
13652.67 196
13653.77 192
13654.88 196
13655.98 205
13657.08 194
13658.19 177
13659.29 180
13660.40 189
13661.50 157
13662.60 178
13663.71 186
13664.81 181
13665.92 154
13667.02 170
13668.13 171
13669.23 164
13670.34 191
13671.44 143
13672.55 157
13673.65 182
13674.76 179
13675.86 169
13676.97 160
13678.07 175
13679.18 191
13680.28 204
13681.39 174
13682.49 198
13683.60 183
13684.70 201
13685.81 202
13686.91 182
13688.02 156
13689.12 210
13690.23 190
13691.33 187
13692.44 180
13693.55 170
13694.65 208
13695.76 198
13696.86 196
13697.97 160
13699.07 198
13700.18 213
13701.29 190
13702.39 164
13703.50 179
13704.60 174
13705.71 185
13706.82 201
13707.92 179
13709.03 168
13710.14 179
13711.24 199
13712.35 186
13713.45 165
13714.56 172
13715.67 193
13716.77 230
13717.88 188
13718.99 155
13720.09 201
13721.20 219
13722.31 217
13723.41 203
13724.52 193
13725.63 188
13726.74 199
13727.84 195
13728.95 209
13730.06 212
13731.16 215
13732.27 214
13733.38 231
13734.49 163
13735.59 207
13736.70 224
13737.81 267
13738.91 208
13740.02 213
13741.13 220
13742.24 208
13743.35 190
13744.45 195
13745.56 223
13746.67 240
13747.78 231
13748.88 230
13749.99 220
13751.10 206
13752.21 225
13753.32 251
13754.42 226
13755.53 236
13756.64 231
13757.75 211
13758.86 221
13759.97 223
13761.07 238
13762.18 228
13763.29 255
13764.40 246
13765.51 233
13766.62 251
13767.72 289
13768.83 325
13769.94 291
13771.05 277
13772.16 307
13773.27 348
13774.38 337
13775.49 320
13776.60 307
13777.70 338
13778.81 310
13779.92 269
13781.03 291
13782.14 293
13783.25 271
13784.36 250
13785.47 211
13786.58 233
13787.69 226
13788.80 197
13789.91 213
13791.02 226
13792.13 198
13793.24 217
13794.35 232
13795.45 184
13796.56 183
13797.67 182
13798.78 226
13799.89 207
13801.00 235
13802.11 198
13803.22 205
13804.33 182
13805.44 209
13806.55 194
13807.67 201
13808.78 178
13809.89 193
13811.00 185
13812.11 209
13813.22 221
13814.33 192
13815.44 211
13816.55 184
13817.66 180
13818.77 173
13819.88 198
13820.99 209
13822.10 189
13823.21 186
13824.32 173
13825.44 170
13826.55 182
13827.66 195
13828.77 150
13829.88 172
13830.99 178
13832.10 191
13833.21 194
13834.32 182
13835.44 189
13836.55 158
13837.66 172
13838.77 162
13839.88 193
13840.99 177
13842.10 188
13843.22 199
13844.33 196
13845.44 207
13846.55 182
13847.66 164
13848.78 180
13849.89 190
13851.00 208
13852.11 189
13853.22 219
13854.34 166
13855.45 192
13856.56 198
13857.67 204
13858.78 211
13859.90 208
13861.01 203
13862.12 198
13863.23 161
13864.35 208
13865.46 223
13866.57 185
13867.68 193
13868.80 206
13869.91 204
13871.02 186
13872.14 210
13873.25 205
13874.36 224
13875.47 192
13876.59 191
13877.70 176
13878.81 205
13879.93 180
13881.04 169
13882.15 203
13883.27 204
13884.38 194
13885.49 223
13886.61 181
13887.72 172
13888.83 174
13889.95 199
13891.06 212
13892.17 174
13893.29 197
13894.40 194
13895.52 205
13896.63 184
13897.74 182
13898.86 186
13899.97 201
13901.09 192
13902.20 189
13903.31 198
13904.43 224
13905.54 219
13906.66 206
13907.77 165
13908.89 162
13910.00 197
13911.11 203
13912.23 202
13913.34 213
13914.46 193
13915.57 207
13916.69 191
13917.80 193
13918.92 184
13920.03 189
13921.15 191
13922.26 191
13923.38 174
13924.49 180
13925.61 181
13926.72 211
13927.84 236
13928.95 191
13930.07 182
13931.18 191
13932.30 181
13933.41 199
13934.53 178
13935.64 191
13936.76 185
13937.87 181
13938.99 187
13940.10 186
13941.22 162
13942.34 206
13943.45 177
13944.57 154
13945.68 186
13946.80 165
13947.91 187
13949.03 177
13950.15 196
13951.26 210
13952.38 203
13953.49 203
13954.61 154
13955.73 174
13956.84 169
13957.96 177
13959.08 185
13960.19 169
13961.31 157
13962.43 166
13963.54 191
13964.66 191
13965.78 169
13966.89 188
13968.01 196
13969.13 206
13970.24 184
13971.36 175
13972.48 178
13973.59 185
13974.71 146
13975.83 150
13976.94 199
13978.06 157
13979.18 190
13980.30 180
13981.41 202
13982.53 175
13983.65 183
13984.76 189
13985.88 179
13987.00 187
13988.12 192
13989.23 218
13990.35 200
13991.47 145
13992.59 173
13993.71 183
13994.82 194
13995.94 190
13997.06 176
13998.18 168
13999.29 159
14000.41 174
14001.53 182
14002.65 170
14003.77 202
14004.88 202
14006.00 184
14007.12 192
14008.24 167
14009.36 202
14010.48 206
14011.59 202
14012.71 218
14013.83 186
14014.95 220
14016.07 205
14017.19 201
14018.31 226
14019.43 193
14020.54 199
14021.66 219
14022.78 217
14023.90 236
14025.02 209
14026.14 214
14027.26 195
14028.38 183
14029.50 228
14030.62 232
14031.73 221
14032.85 189
14033.97 203
14035.09 190
14036.21 214
14037.33 175
14038.45 185
14039.57 216
14040.69 222
14041.81 189
14042.93 201
14044.05 188
14045.17 178
14046.29 186
14047.41 184
14048.53 201
14049.65 194
14050.77 190
14051.89 190
14053.01 203
14054.13 193
14055.25 193
14056.37 176
14057.49 191
14058.61 173
14059.73 208
14060.85 202
14061.97 188
14063.09 198
14064.21 195
14065.33 238
14066.45 197
14067.57 202
14068.70 200
14069.82 225
14070.94 231
14072.06 187
14073.18 181
14074.30 202
14075.42 225
14076.54 215
14077.66 211
14078.78 191
14079.91 199
14081.03 234
14082.15 210
14083.27 198
14084.39 220
14085.51 217
14086.63 230
14087.75 196
14088.88 222
14090.00 220
14091.12 216
14092.24 225
14093.36 223
14094.48 208
14095.61 238
14096.73 258
14097.85 263
14098.97 251
14100.09 221
14101.22 256
14102.34 272
14103.46 233
14104.58 216
14105.71 259
14106.83 236
14107.95 244
14109.07 217
14110.19 215
14111.32 180
14112.44 224
14113.56 206
14114.68 211
14115.81 185
14116.93 175
14118.05 196
14119.18 197
14120.30 160
14121.42 210
14122.54 185
14123.67 182
14124.79 176
14125.91 170
14127.04 194
14128.16 162
14129.28 185
14130.41 158
14131.53 195
14132.65 181
14133.78 207
14134.90 196
14136.02 164
14137.15 186
14138.27 205
14139.39 193
14140.52 181
14141.64 186
14142.76 186
14143.89 202
14145.01 207
14146.13 211
14147.26 183
14148.38 180
14149.51 174
14150.63 162
14151.75 158
14152.88 197
14154.00 187
14155.13 200
14156.25 185
14157.38 175
14158.50 180
14159.62 212
14160.75 175
14161.87 166
14163.00 179
14164.12 184
14165.25 221
14166.37 153
14167.50 132
14168.62 175
14169.75 172
14170.87 177
14172.00 153
14173.12 173
14174.25 198
14175.37 183
14176.50 177
14177.62 179
14178.75 173
14179.87 158
14181.00 188
14182.12 180
14183.25 145
14184.37 141
14185.50 177
14186.62 173
14187.75 193
14188.87 187
14190.00 195
14191.13 192
14192.25 209
14193.38 159
14194.50 165
14195.63 162
14196.75 204
14197.88 187
14199.01 179
14200.13 181
14201.26 156
14202.38 205
14203.51 206
14204.64 151
14205.76 180
14206.89 189
14208.01 142
14209.14 179
14210.27 179
14211.39 172
14212.52 167
14213.65 190
14214.77 168
14215.90 139
14217.03 160
14218.15 160
14219.28 151
14220.41 165
14221.53 152
14222.66 174
14223.79 162
14224.91 172
14226.04 154
14227.17 164
14228.30 160
14229.42 163
14230.55 162
14231.68 157
14232.80 151
14233.93 145
14235.06 146
14236.19 162
14237.31 147
14238.44 178
14239.57 190
14240.70 163
14241.82 141
14242.95 161
14244.08 169
14245.21 165
14246.34 193
14247.46 149
14248.59 164
14249.72 170
14250.85 168
14251.98 166
14253.10 169
14254.23 177
14255.36 147
14256.49 156
14257.62 154
14258.74 150
14259.87 147
14261.00 129
14262.13 169
14263.26 180
14264.39 142
14265.52 130
14266.64 161
14267.77 123
14268.90 149
14270.03 159
14271.16 137
14272.29 153
14273.42 158
14274.55 174
14275.68 145
14276.80 153
14277.93 163
14279.06 166
14280.19 148
14281.32 167
14282.45 159
14283.58 152
14284.71 150
14285.84 138
14286.97 149
14288.10 137
14289.23 155
14290.36 179
14291.49 177
14292.62 155
14293.75 134
14294.87 134
14296.00 138
14297.13 144
14298.26 179
14299.39 156
14300.52 174
14301.65 147
14302.78 156
14303.91 189
14305.04 151
14306.17 164
14307.31 147
14308.44 151
14309.57 144
14310.70 152
14311.83 147
14312.96 154
14314.09 144
14315.22 149
14316.35 176
14317.48 152
14318.61 149
14319.74 151
14320.87 137
14322.00 170
14323.13 157
14324.26 178
14325.40 177
14326.53 145
14327.66 162
14328.79 130
14329.92 142
14331.05 142
14332.18 144
14333.31 137
14334.44 133
14335.58 157
14336.71 138
14337.84 117
14338.97 134
14340.10 147
14341.23 141
14342.37 145
14343.50 146
14344.63 137
14345.76 143
14346.89 154
14348.02 133
14349.16 126
14350.29 143
14351.42 173
14352.55 141
14353.68 141
14354.82 130
14355.95 126
14357.08 134
14358.21 150
14359.35 101
14360.48 127
14361.61 175
14362.74 178
14363.87 128
14365.01 152
14366.14 164
14367.27 154
14368.41 154
14369.54 167
14370.67 151
14371.80 157
14372.94 146
14374.07 149
14375.20 153
14376.34 118
14377.47 136
14378.60 146
14379.73 133
14380.87 133
14382.00 119
14383.13 152
14384.27 171
14385.40 145
14386.53 121
14387.67 181
14388.80 156
14389.93 131
14391.07 119
14392.20 122
14393.34 151
14394.47 131
14395.60 128
14396.74 130
14397.87 155
14399.00 137
14400.14 170
14401.27 153
14402.41 180
14403.54 178
14404.67 141
14405.81 121
14406.94 139
14408.08 127
14409.21 155
14410.35 142
14411.48 142
14412.61 132
14413.75 134
14414.88 157
14416.02 128
14417.15 163
14418.29 132
14419.42 146
14420.56 127
14421.69 136
14422.83 146
14423.96 136
14425.10 130
14426.23 148
14427.37 149
14428.50 123
14429.64 169
14430.77 153
14431.91 158
14433.04 139
14434.18 163
14435.31 159
14436.45 148
14437.58 141
14438.72 123
14439.85 151
14440.99 159
14442.13 141
14443.26 147
14444.40 162
14445.53 150
14446.67 128
14447.80 141
14448.94 155
14450.08 173
14451.21 164
14452.35 145
14453.48 156
14454.62 135
14455.76 167
14456.89 175
14458.03 149
14459.16 147
14460.30 161
14461.44 155
14462.57 136
14463.71 146
14464.85 152
14465.98 157
14467.12 139
14468.26 175
14469.39 155
14470.53 175
14471.67 150
14472.80 189
14473.94 159
14475.08 146
14476.21 175
14477.35 195
14478.49 181
14479.62 173
14480.76 160
14481.90 174
14483.04 172
14484.17 149
14485.31 168
14486.45 141
14487.59 169
14488.72 137
14489.86 154
14491.00 128
14492.14 164
14493.27 152
14494.41 142
14495.55 138
14496.69 173
14497.82 185
14498.96 163
14500.10 150
14501.24 129
14502.38 163
14503.51 167
14504.65 174
14505.79 167
14506.93 171
14508.07 158
14509.20 177
14510.34 140
14511.48 127
14512.62 142
14513.76 160
14514.90 159
14516.03 141
14517.17 146
14518.31 122
14519.45 158
14520.59 134
14521.73 133
14522.87 141
14524.01 164
14525.14 150
14526.28 140
14527.42 149
14528.56 169
14529.70 148
14530.84 136
14531.98 155
14533.12 154
14534.26 138
14535.40 131
14536.54 146
14537.67 110
14538.81 134
14539.95 141
14541.09 184
14542.23 139
14543.37 137
14544.51 119
14545.65 147
14546.79 161
14547.93 168
14549.07 163
14550.21 146
14551.35 151
14552.49 175
14553.63 141
14554.77 147
14555.91 158
14557.05 137
14558.19 180
14559.33 135
14560.47 158
14561.61 142
14562.75 179
14563.89 146
14565.03 137
14566.17 143
14567.31 180
14568.45 171
14569.60 134
14570.74 142
14571.88 149
14573.02 145
14574.16 158
14575.30 166
14576.44 175
14577.58 185
14578.72 172
14579.86 155
14581.00 163
14582.14 140
14583.29 152
14584.43 171
14585.57 162
14586.71 189
14587.85 140
14588.99 159
14590.13 187
14591.28 129
14592.42 148
14593.56 149
14594.70 176
14595.84 157
14596.98 146
14598.13 174
14599.27 153
14600.41 172
14601.55 173
14602.69 141
14603.83 149
14604.98 154
14606.12 143
14607.26 180
14608.40 151
14609.54 190
14610.69 164
14611.83 184
14612.97 137
14614.11 152
14615.26 179
14616.40 179
14617.54 177
14618.68 180
14619.83 151
14620.97 178
14622.11 165
14623.25 144
14624.40 152
14625.54 168
14626.68 196
14627.83 159
14628.97 171
14630.11 160
14631.25 179
14632.40 169
14633.54 206
14634.68 170
14635.83 194
14636.97 200
14638.11 182
14639.26 186
14640.40 201
14641.54 186
14642.69 199
14643.83 196
14644.97 178
14646.12 178
14647.26 181
14648.41 182
14649.55 166
14650.69 163
14651.84 167
14652.98 162
14654.13 153
14655.27 152
14656.41 174
14657.56 170
14658.70 139
14659.85 151
14660.99 150
14662.13 165
14663.28 160
14664.42 162
14665.57 140
14666.71 132
14667.86 156
14669.00 146
14670.14 179
14671.29 178
14672.43 161
14673.58 144
14674.72 159
14675.87 165
14677.01 150
14678.16 151
14679.30 135
14680.45 159
14681.59 149
14682.74 161
14683.88 133
14685.03 160
14686.17 123
14687.32 157
14688.46 141
14689.61 145
14690.75 143
14691.90 136
14693.05 166
14694.19 132
14695.34 149
14696.48 136
14697.63 151
14698.77 133
14699.92 120
14701.06 154
14702.21 169
14703.36 148
14704.50 145
14705.65 165
14706.79 152
14707.94 132
14709.09 156
14710.23 159
14711.38 116
14712.53 121
14713.67 143
14714.82 167
14715.96 129
14717.11 138
14718.26 123
14719.40 144
14720.55 141
14721.70 149
14722.84 158
14723.99 168
14725.14 140
14726.28 148
14727.43 148
14728.58 145
14729.72 164
14730.87 125
14732.02 151
14733.16 143
14734.31 173
14735.46 132
14736.61 167
14737.75 137
14738.90 147
14740.05 136
14741.20 144
14742.34 151
14743.49 157
14744.64 165
14745.79 148
14746.93 145
14748.08 148
14749.23 160
14750.38 152
14751.52 159
14752.67 169
14753.82 160
14754.97 146
14756.11 153
14757.26 141
14758.41 145
14759.56 113
14760.71 164
14761.86 174
14763.00 156
14764.15 147
14765.30 185
14766.45 198
14767.60 151
14768.74 168
14769.89 171
14771.04 161
14772.19 165
14773.34 164
14774.49 154
14775.64 140
14776.79 131
14777.93 144
14779.08 140
14780.23 164
14781.38 171
14782.53 183
14783.68 179
14784.83 151
14785.98 163
14787.13 168
14788.28 213
14789.42 174
14790.57 179
14791.72 176
14792.87 193
14794.02 190
14795.17 160
14796.32 174
14797.47 153
14798.62 155
14799.77 156
14800.92 194
14802.07 189
14803.22 161
14804.37 162
14805.52 174
14806.67 159
14807.82 198
14808.97 135
14810.12 187
14811.27 182
14812.42 191
14813.57 175
14814.72 154
14815.87 167
14817.02 163
14818.17 184
14819.32 169
14820.47 166
14821.62 169
14822.77 157
14823.92 151
14825.07 164
14826.22 174
14827.37 145
14828.52 142
14829.68 146
14830.83 156
14831.98 140
14833.13 140
14834.28 181
14835.43 174
14836.58 161
14837.73 171
14838.88 137
14840.03 121
14841.19 112
14842.34 137
14843.49 148
14844.64 166
14845.79 148
14846.94 169
14848.09 174
14849.25 146
14850.40 142
14851.55 123
14852.70 138
14853.85 136
14855.00 151
14856.16 131
14857.31 150
14858.46 141
14859.61 165
14860.76 133
14861.92 117
14863.07 124
14864.22 149
14865.37 145
14866.52 137
14867.68 131
14868.83 137
14869.98 153
14871.13 129
14872.29 127
14873.44 118
14874.59 132
14875.74 118
14876.90 139
14878.05 121
14879.20 146
14880.36 126
14881.51 149
14882.66 124
14883.81 123
14884.97 130
14886.12 132
14887.27 125
14888.43 126
14889.58 144
14890.73 115
14891.89 132
14893.04 103
14894.19 153
14895.35 133
14896.50 138
14897.65 139
14898.81 112
14899.96 114
14901.11 135
14902.27 132
14903.42 132
14904.57 126
14905.73 140
14906.88 142
14908.04 139
14909.19 141
14910.34 118
14911.50 144
14912.65 104
14913.81 115
14914.96 107
14916.11 149
14917.27 133
14918.42 122
14919.58 127
14920.73 136
14921.88 127
14923.04 121
14924.19 136
14925.35 140
14926.50 134
14927.66 125
14928.81 163
14929.97 134
14931.12 140
14932.28 157
14933.43 139
14934.59 130
14935.74 127
14936.90 138
14938.05 132
14939.21 146
14940.36 153
14941.52 126
14942.67 146
14943.83 128
14944.98 140
14946.14 161
14947.29 115
14948.45 142
14949.60 122
14950.76 150
14951.91 149
14953.07 140
14954.23 120
14955.38 115
14956.54 109
14957.69 111
14958.85 97
14960.00 118
14961.16 124
14962.32 115
14963.47 132
14964.63 134
14965.78 139
14966.94 153
14968.10 138
14969.25 152
14970.41 134
14971.57 116
14972.72 139
14973.88 140
14975.04 128
14976.19 117
14977.35 110
14978.50 131
14979.66 143
14980.82 142
14981.97 124
14983.13 134
14984.29 132
14985.45 138
14986.60 101
14987.76 119
14988.92 118
14990.07 130
14991.23 120
14992.39 120
14993.54 109
14994.70 107
14995.86 111
14997.02 138
14998.17 148
14999.33 132
15000.49 132
15001.65 131
15002.80 119
15003.96 108
15005.12 139
15006.28 118
15007.43 122
15008.59 127
15009.75 116
15010.91 125
15012.07 124
15013.22 119
15014.38 90
15015.54 109
15016.70 120
15017.86 118
15019.01 93
15020.17 113
15021.33 95
15022.49 93
15023.65 106
15024.81 129
15025.96 117
15027.12 115
15028.28 112
15029.44 146
15030.60 116
15031.76 120
15032.92 117
15034.07 114
15035.23 128
15036.39 114
15037.55 108
15038.71 124
15039.87 124
15041.03 126
15042.19 143
15043.35 128
15044.50 105
15045.66 110
15046.82 150
15047.98 119
15049.14 118
15050.30 138
15051.46 148
15052.62 145
15053.78 126
15054.94 139
15056.10 109
15057.26 116
15058.42 140
15059.58 130
15060.74 108
15061.90 110
15063.06 123
15064.22 114
15065.38 120
15066.54 99
15067.70 116
15068.86 130
15070.02 102
15071.18 101
15072.34 109
15073.50 101
15074.66 111
15075.82 119
15076.98 128
15078.14 111
15079.30 115
15080.46 114
15081.62 114
15082.78 101
15083.94 114
15085.10 138
15086.26 104
15087.42 108
15088.59 111
15089.75 119
15090.91 102
15092.07 121
15093.23 122
15094.39 128
15095.55 118
15096.71 124
15097.87 137
15099.04 122
15100.20 117
15101.36 112
15102.52 138
15103.68 105
15104.84 112
15106.00 110
15107.17 128
15108.33 117
15109.49 121
15110.65 102
15111.81 106
15112.97 94
15114.14 123
15115.30 129
15116.46 125
15117.62 126
15118.78 137
15119.95 127
15121.11 108
15122.27 115
15123.43 115
15124.59 109
15125.76 143
15126.92 128
15128.08 125
15129.24 135
15130.41 144
15131.57 119
15132.73 96
15133.89 131
15135.06 122
15136.22 115
15137.38 118
15138.54 100
15139.71 124
15140.87 116
15142.03 130
15143.20 106
15144.36 112
15145.52 102
15146.69 125
15147.85 124
15149.01 121
15150.17 113
15151.34 124
15152.50 129
15153.66 98
15154.83 110
15155.99 109
15157.16 117
15158.32 128
15159.48 141
15160.65 100
15161.81 100
15162.97 121
15164.14 136
15165.30 116
15166.46 110
15167.63 101
15168.79 126
15169.96 130
15171.12 106
15172.28 114
15173.45 99
15174.61 121
15175.78 116
15176.94 95
15178.11 111
15179.27 117
15180.43 105
15181.60 122
15182.76 96
15183.93 109
15185.09 132
15186.26 130
15187.42 121
15188.59 126
15189.75 125
15190.92 109
15192.08 123
15193.25 112
15194.41 139
15195.58 98
15196.74 119
15197.91 130
15199.07 118
15200.24 104
15201.40 123
15202.57 133
15203.73 116
15204.90 124
15206.06 109
15207.23 134
15208.39 140
15209.56 124
15210.72 128
15211.89 116
15213.06 111
15214.22 137
15215.39 109
15216.55 128
15217.72 99
15218.88 120
15220.05 118
15221.22 93
15222.38 112
15223.55 123
15224.71 116
15225.88 107
15227.05 114
15228.21 103
15229.38 134
15230.55 146
15231.71 117
15232.88 103
15234.05 119
15235.21 135
15236.38 150
15237.54 131
15238.71 104
15239.88 125
15241.04 146
15242.21 126
15243.38 130
15244.55 158
15245.71 137
15246.88 138
15248.05 119
15249.21 114
15250.38 131
15251.55 127
15252.71 101
15253.88 82
15255.05 115
15256.22 137
15257.38 129
15258.55 115
15259.72 101
15260.89 119
15262.05 140
15263.22 138
15264.39 108
15265.56 105
15266.72 131
15267.89 135
15269.06 126
15270.23 101
15271.40 110
15272.56 129
15273.73 107
15274.90 102
15276.07 120
15277.24 107
15278.40 123
15279.57 128
15280.74 106
15281.91 118
15283.08 102
15284.25 139
15285.41 107
15286.58 113
15287.75 121
15288.92 133
15290.09 163
15291.26 106
15292.43 118
15293.59 114
15294.76 132
15295.93 127
15297.10 123
15298.27 117
15299.44 125
15300.61 139
15301.78 128
15302.95 93
15304.12 110
15305.28 120
15306.45 139
15307.62 126
15308.79 103
15309.96 121
15311.13 118
15312.30 128
15313.47 122
15314.64 107
15315.81 112
15316.98 138
15318.15 114
15319.32 108
15320.49 94
15321.66 117
15322.83 132
15324.00 129
15325.17 121
15326.34 112
15327.51 119
15328.68 120
15329.85 106
15331.02 120
15332.19 132
15333.36 118
15334.53 114
15335.70 109
15336.87 124
15338.04 129
15339.21 104
15340.38 121
15341.55 100
15342.72 123
15343.89 135
15345.06 125
15346.23 105
15347.41 105
15348.58 110
15349.75 113
15350.92 125
15352.09 147
15353.26 107
15354.43 111
15355.60 112
15356.77 126
15357.94 114
15359.12 119
15360.29 122
15361.46 137
15362.63 101
15363.80 146
15364.97 114
15366.14 117
15367.32 122
15368.49 121
15369.66 122
15370.83 106
15372.00 96
15373.17 105
15374.35 108
15375.52 109
15376.69 115
15377.86 105
15379.03 133
15380.21 130
15381.38 111
15382.55 116
15383.72 132
15384.90 145
15386.07 128
15387.24 129
15388.41 110
15389.58 131
15390.76 124
15391.93 126
15393.10 132
15394.27 123
15395.45 151
15396.62 119
15397.79 101
15398.97 106
15400.14 123
15401.31 126
15402.48 110
15403.66 122
15404.83 103
15406.00 128
15407.18 149
15408.35 109
15409.52 113
15410.70 112
15411.87 141
15413.04 120
15414.22 87
15415.39 128
15416.56 128
15417.74 110
15418.91 101
15420.08 100
15421.26 108
15422.43 101
15423.60 90
15424.78 101
15425.95 112
15427.13 106
15428.30 112
15429.47 104
15430.65 144
15431.82 111
15433.00 121
15434.17 107
15435.34 95
15436.52 112
15437.69 129
15438.87 109
15440.04 111
15441.22 100
15442.39 94
15443.56 118
15444.74 107
15445.91 96
15447.09 142
15448.26 131
15449.44 110
15450.61 131
15451.79 103
15452.96 117
15454.14 134
15455.31 105
15456.49 100
15457.66 107
15458.84 113
15460.01 147
15461.19 107
15462.36 111
15463.54 122
15464.71 132
15465.89 132
15467.06 111
15468.24 101
15469.42 89
15470.59 109
15471.77 118
15472.94 118
15474.12 115
15475.29 104
15476.47 112
15477.64 102
15478.82 107
15480.00 113
15481.17 98
15482.35 129
15483.52 92
15484.70 87
15485.88 100
15487.05 101
15488.23 103
15489.41 102
15490.58 109
15491.76 97
15492.93 110
15494.11 126
15495.29 123
15496.46 134
15497.64 111
15498.82 107
15499.99 124
15501.17 129
15502.35 118
15503.52 90
15504.70 98
15505.88 118
15507.05 104
15508.23 91
15509.41 102
15510.59 108
15511.76 118
15512.94 110
15514.12 104
15515.29 96
15516.47 108
15517.65 99
15518.83 132
15520.00 106
15521.18 107
15522.36 135
15523.54 105
15524.71 97
15525.89 116
15527.07 125
15528.25 99
15529.42 123
15530.60 121
15531.78 102
15532.96 114
15534.14 115
15535.31 120
15536.49 102
15537.67 99
15538.85 123
15540.03 107
15541.20 116
15542.38 132
15543.56 119
15544.74 127
15545.92 122
15547.10 98
15548.27 112
15549.45 121
15550.63 112
15551.81 128
15552.99 109
15554.17 110
15555.35 119
15556.53 117
15557.70 96
15558.88 92
15560.06 104
15561.24 107
15562.42 111
15563.60 108
15564.78 111
15565.96 110
15567.14 120
15568.32 102
15569.50 104
15570.67 117
15571.85 98
15573.03 101
15574.21 115
15575.39 117
15576.57 106
15577.75 107
15578.93 110
15580.11 134
15581.29 104
15582.47 111
15583.65 110
15584.83 116
15586.01 105
15587.19 106
15588.37 91
15589.55 96
15590.73 112
15591.91 113
15593.09 121
15594.27 107
15595.45 93
15596.63 123
15597.81 119
15598.99 99
15600.17 114
15601.35 104
15602.53 101
15603.71 98
15604.90 97
15606.08 126
15607.26 119
15608.44 111
15609.62 129
15610.80 118
15611.98 98
15613.16 111
15614.34 118
15615.52 113
15616.70 120
15617.89 157
15619.07 121
15620.25 120
15621.43 117
15622.61 120
15623.79 117
15624.97 140
15626.15 99
15627.34 102
15628.52 133
15629.70 144
15630.88 126
15632.06 124
15633.24 107
15634.43 119
15635.61 130
15636.79 134
15637.97 120
15639.15 134
15640.34 114
15641.52 116
15642.70 131
15643.88 118
15645.06 120
15646.25 103
15647.43 127
15648.61 119
15649.79 112
15650.98 139
15652.16 126
15653.34 117
15654.52 113
15655.71 134
15656.89 128
15658.07 120
15659.25 135
15660.44 138
15661.62 117
15662.80 115
15663.98 130
15665.17 136
15666.35 137
15667.53 144
15668.72 108
15669.90 139
15671.08 158
15672.27 144
15673.45 135
15674.63 121
15675.82 116
15677.00 150
15678.18 131
15679.37 130
15680.55 131
15681.73 124
15682.92 136
15684.10 138
15685.28 115
15686.47 123
15687.65 125
15688.84 144
15690.02 157
15691.20 138
15692.39 123
15693.57 144
15694.76 130
15695.94 123
15697.12 123
15698.31 125
15699.49 138
15700.68 141
15701.86 127
15703.05 132
15704.23 117
15705.41 150
15706.60 137
15707.78 121
15708.97 136
15710.15 141
15711.34 154
15712.52 139
15713.71 147
15714.89 148
15716.08 158
15717.26 139
15718.45 130
15719.63 151
15720.82 151
15722.00 134
15723.19 138
15724.37 149
15725.56 128
15726.74 143
15727.93 143
15729.11 142
15730.30 127
15731.48 153
15732.67 145
15733.85 121
15735.04 120
15736.23 120
15737.41 137
15738.60 123
15739.78 127
15740.97 132
15742.15 139
15743.34 132
15744.53 123
15745.71 124
15746.90 121
15748.08 136
15749.27 127
15750.46 143
15751.64 148
15752.83 149
15754.02 163
15755.20 108
15756.39 128
15757.57 152
15758.76 148
15759.95 126
15761.13 145
15762.32 155
15763.51 162
15764.69 143
15765.88 110
15767.07 154
15768.25 179
15769.44 145
15770.63 120
15771.82 121
15773.00 148
15774.19 143
15775.38 125
15776.56 118
15777.75 111
15778.94 132
15780.13 138
15781.31 129
15782.50 137
15783.69 153
15784.88 147
15786.06 134
15787.25 151
15788.44 124
15789.63 124
15790.81 124
15792.00 123
15793.19 127
15794.38 128
15795.56 118
15796.75 126
15797.94 119
15799.13 121
15800.32 128
15801.50 114
15802.69 142
15803.88 124
15805.07 116
15806.26 114
15807.45 131
15808.63 129
15809.82 120
15811.01 137
15812.20 117
15813.39 141
15814.58 112
15815.77 100
15816.95 100
15818.14 115
15819.33 136
15820.52 120
15821.71 128
15822.90 120
15824.09 125
15825.28 134
15826.46 119
15827.65 122
15828.84 129
15830.03 125
15831.22 141
15832.41 140
15833.60 104
15834.79 103
15835.98 127
15837.17 130
15838.36 119
15839.55 114
15840.74 119
15841.93 141
15843.12 122
15844.31 127
15845.50 108
15846.69 136
15847.88 119
15849.07 120
15850.26 100
15851.45 105
15852.64 112
15853.83 111
15855.02 107
15856.21 100
15857.40 114
15858.59 113
15859.78 118
15860.97 136
15862.16 117
15863.35 105
15864.54 123
15865.73 120
15866.92 103
15868.11 109
15869.30 126
15870.49 120
15871.68 123
15872.87 115
15874.06 105
15875.25 104
15876.45 121
15877.64 145
15878.83 125
15880.02 148
15881.21 132
15882.40 132
15883.59 115
15884.78 120
15885.97 140
15887.17 142
15888.36 133
15889.55 124
15890.74 125
15891.93 139
15893.12 132
15894.31 105
15895.51 129
15896.70 125
15897.89 104
15899.08 122
15900.27 121
15901.46 110
15902.66 122
15903.85 147
15905.04 124
15906.23 129
15907.43 105
15908.62 124
15909.81 122
15911.00 109
15912.19 117
15913.39 130
15914.58 131
15915.77 110
15916.96 123
15918.16 133
15919.35 116
15920.54 121
15921.73 121
15922.93 140
15924.12 104
15925.31 117
15926.50 137
15927.70 119
15928.89 129
15930.08 110
15931.28 129
15932.47 126
15933.66 127
15934.86 132
15936.05 128
15937.24 143
15938.44 135
15939.63 144
15940.82 156
15942.02 113
15943.21 126
15944.40 129
15945.60 140
15946.79 130
15947.98 100
15949.18 112
15950.37 110
15951.56 110
15952.76 93
15953.95 127
15955.15 96
15956.34 98
15957.53 122
15958.73 103
15959.92 99
15961.12 118
15962.31 116
15963.50 118
15964.70 126
15965.89 113
15967.09 143
15968.28 118
15969.48 127
15970.67 100
15971.86 123
15973.06 117
15974.25 118
15975.45 111
15976.64 117
15977.84 108
15979.03 106
15980.23 114
15981.42 94
15982.62 121
15983.81 119
15985.01 113
15986.20 106
15987.40 113
15988.59 106
15989.79 117
15990.98 101
15992.18 117
15993.37 95
15994.57 115
15995.76 106
15996.96 129
15998.16 99
15999.35 126
16000.55 120
16001.74 110
16002.94 117
16004.13 93
16005.33 99
16006.53 102
16007.72 102
16008.92 101
16010.11 107
16011.31 100
16012.51 115
16013.70 102
16014.90 96
16016.09 116
16017.29 111
16018.49 110
16019.68 115
16020.88 117
16022.07 107
16023.27 120
16024.47 93
16025.66 114
16026.86 121
16028.06 117
16029.25 116
16030.45 114
16031.65 110
16032.84 104
16034.04 86
16035.24 85
16036.44 121
16037.63 99
16038.83 123
16040.03 124
16041.22 117
16042.42 119
16043.62 134
16044.82 118
16046.01 102
16047.21 103
16048.41 100
16049.60 85
16050.80 98
16052.00 100
16053.20 94
16054.39 107
16055.59 111
16056.79 83
16057.99 99
16059.19 113
16060.38 114
16061.58 119
16062.78 94
16063.98 110
16065.18 110
16066.37 109
16067.57 106
16068.77 115
16069.97 111
16071.17 104
16072.36 116
16073.56 111
16074.76 85
16075.96 88
16077.16 116
16078.36 111
16079.56 119
16080.75 107
16081.95 123
16083.15 100
16084.35 92
16085.55 119
16086.75 107
16087.95 117
16089.15 119
16090.34 99
16091.54 110
16092.74 99
16093.94 98
16095.14 115
16096.34 119
16097.54 120
16098.74 113
16099.94 111
16101.14 92
16102.34 108
16103.54 93
16104.74 122
16105.93 106
16107.13 102
16108.33 120
16109.53 98
16110.73 109
16111.93 120
16113.13 96
16114.33 94
16115.53 93
16116.73 102
16117.93 105
16119.13 104
16120.33 108
16121.53 95
16122.73 99
16123.93 103
16125.13 99
16126.33 91
16127.53 104
16128.73 109
16129.94 91
16131.14 98
16132.34 114
16133.54 109
16134.74 117
16135.94 105
16137.14 112
16138.34 120
16139.54 122
16140.74 133
16141.94 86
16143.14 97
16144.34 110
16145.55 122
16146.75 104
16147.95 103
16149.15 94
16150.35 90
16151.55 116
16152.75 111
16153.95 86
16155.15 96
16156.36 114
16157.56 93
16158.76 135
16159.96 87
16161.16 100
16162.36 109
16163.57 126
16164.77 94
16165.97 98
16167.17 88
16168.37 133
16169.58 97
16170.78 103
16171.98 88
16173.18 109
16174.38 106
16175.59 100
16176.79 111
16177.99 115
16179.19 105
16180.39 99
16181.60 111
16182.80 124
16184.00 113
16185.20 116
16186.41 108
16187.61 107
16188.81 104
16190.01 130
16191.22 134
16192.42 118
16193.62 108
16194.83 132
16196.03 102
16197.23 127
16198.43 129
16199.64 127
16200.84 109
16202.04 110
16203.25 109
16204.45 118
16205.65 115
16206.86 96
16208.06 102
16209.26 108
16210.47 93
16211.67 116
16212.87 127
16214.08 91
16215.28 97
16216.49 105
16217.69 103
16218.89 91
16220.10 115
16221.30 118
16222.50 120
16223.71 85
16224.91 105
16226.12 99
16227.32 115
16228.52 108
16229.73 116
16230.93 106
16232.14 107
16233.34 140
16234.55 106
16235.75 123
16236.95 97
16238.16 137
16239.36 129
16240.57 102
16241.77 92
16242.98 115
16244.18 133
16245.39 112
16246.59 111
16247.80 102
16249.00 118
16250.21 109
16251.41 111
16252.62 112
16253.82 116
16255.03 107
16256.23 122
16257.44 113
16258.64 139
16259.85 128
16261.05 138
16262.26 116
16263.46 109
16264.67 112
16265.87 130
16267.08 125
16268.29 105
16269.49 107
16270.70 126
16271.90 134
16273.11 120
16274.31 112
16275.52 144
16276.73 117
16277.93 135
16279.14 141
16280.34 105
16281.55 108
16282.76 114
16283.96 126
16285.17 118
16286.38 122
16287.58 139
16288.79 99
16289.99 126
16291.20 98
16292.41 133
16293.61 115
16294.82 126
16296.03 123
16297.23 134
16298.44 131
16299.65 143
16300.85 113
16302.06 122
16303.27 134
16304.47 128
16305.68 154
16306.89 134
16308.10 141
16309.30 122
16310.51 156
16311.72 142
16312.92 139
16314.13 132
16315.34 152
16316.55 137
16317.75 106
16318.96 111
16320.17 129
16321.38 123
16322.58 124
16323.79 106
16325.00 109
16326.21 111
16327.42 99
16328.62 128
16329.83 121
16331.04 130
16332.25 100
16333.46 127
16334.66 118
16335.87 109
16337.08 110
16338.29 126
16339.50 109
16340.70 109
16341.91 100
16343.12 120
16344.33 125
16345.54 99
16346.75 100
16347.96 133
16349.16 113
16350.37 114
16351.58 121
16352.79 103
16354.00 114
16355.21 105
16356.42 111
16357.63 122
16358.83 126
16360.04 108
16361.25 100
16362.46 85
16363.67 95
16364.88 113
16366.09 129
16367.30 119
16368.51 102
16369.72 118
16370.93 113
16372.14 119
16373.35 110
16374.56 98
16375.76 101
16376.97 102
16378.18 112
16379.39 102
16380.60 112
16381.81 97
16383.02 125
16384.23 90
16385.44 112
16386.65 80
16387.86 101
16389.07 97
16390.28 112
16391.49 108
16392.70 113
16393.91 110
16395.12 100
16396.33 112
16397.55 116
16398.76 106
16399.97 102
16401.18 117
16402.39 99
16403.60 105
16404.81 92
16406.02 100
16407.23 129
16408.44 118
16409.65 134
16410.86 125
16412.07 117
16413.28 130
16414.50 139
16415.71 125
16416.92 110
16418.13 109
16419.34 110
16420.55 94
16421.76 116
16422.97 102
16424.19 119
16425.40 106
16426.61 96
16427.82 96
16429.03 124
16430.24 97
16431.46 86
16432.67 103
16433.88 98
16435.09 102
16436.30 92
16437.51 101
16438.73 127
16439.94 102
16441.15 119
16442.36 110
16443.57 101
16444.79 106
16446.00 116
16447.21 120
16448.42 95
16449.64 90
16450.85 108
16452.06 129
16453.27 105
16454.49 102
16455.70 113
16456.91 105
16458.12 100
16459.34 102
16460.55 98
16461.76 102
16462.97 108
16464.19 112
16465.40 99
16466.61 101
16467.83 108
16469.04 126
16470.25 113
16471.47 118
16472.68 120
16473.89 102
16475.11 96
16476.32 88
16477.53 118
16478.75 115
16479.96 94
16481.17 103
16482.39 92
16483.60 122
16484.81 112
16486.03 121
16487.24 114
16488.45 117
16489.67 123
16490.88 109
16492.10 112
16493.31 107
16494.52 94
16495.74 110
16496.95 97
16498.17 96
16499.38 94
16500.59 105
16501.81 90
16503.02 79
16504.24 84
16505.45 102
16506.67 110
16507.88 99
16509.10 102
16510.31 113
16511.52 117
16512.74 106
16513.95 98
16515.17 102
16516.38 85
16517.60 103
16518.81 98
16520.03 85
16521.24 94
16522.46 94
16523.67 113
16524.89 83
16526.10 98
16527.32 102
16528.53 100
16529.75 105
16530.96 98
16532.18 95
16533.40 124
16534.61 86
16535.83 100
16537.04 97
16538.26 104
16539.47 80
16540.69 109
16541.91 109
16543.12 94
16544.34 95
16545.55 114
16546.77 88
16547.98 105
16549.20 107
16550.42 112
16551.63 99
16552.85 72
16554.07 81
16555.28 105
16556.50 104
16557.71 107
16558.93 111
16560.15 99
16561.36 91
16562.58 106
16563.80 85
16565.01 99
16566.23 88
16567.45 94
16568.66 97
16569.88 105
16571.10 104
16572.31 109
16573.53 90
16574.75 126
16575.96 102
16577.18 109
16578.40 109
16579.62 111
16580.83 106
16582.05 113
16583.27 107
16584.48 109
16585.70 106
16586.92 114
16588.14 90
16589.35 94
16590.57 95
16591.79 106
16593.01 81
16594.23 95
16595.44 120
16596.66 94
16597.88 92
16599.10 103
16600.31 95
16601.53 107
16602.75 102
16603.97 106
16605.19 93
16606.40 127
16607.62 120
16608.84 116
16610.06 114
16611.28 115
16612.50 119
16613.71 123
16614.93 97
16616.15 93
16617.37 77
16618.59 100
16619.81 122
16621.03 108
16622.24 95
16623.46 100
16624.68 104
16625.90 98
16627.12 97
16628.34 82
16629.56 95
16630.78 111
16632.00 92
16633.21 102
16634.43 82
16635.65 104
16636.87 100
16638.09 90
16639.31 98
16640.53 91
16641.75 117
16642.97 106
16644.19 99
16645.41 107
16646.63 117
16647.85 93
16649.07 96
16650.29 95
16651.51 74
16652.73 79
16653.95 105
16655.17 103
16656.39 108
16657.61 97
16658.83 87
16660.05 94
16661.27 111
16662.49 126
16663.71 108
16664.93 89
16666.15 108
16667.37 92
16668.59 97
16669.81 92
16671.03 98
16672.25 89
16673.47 85
16674.69 94
16675.91 101
16677.13 112
16678.35 109
16679.57 102
16680.80 102
16682.02 104
16683.24 94
16684.46 99
16685.68 109
16686.90 115
16688.12 97
16689.34 98
16690.56 93
16691.79 113
16693.01 102
16694.23 108
16695.45 84
16696.67 90
16697.89 102
16699.11 105
16700.34 108
16701.56 82
16702.78 82
16704.00 76
16705.22 93
16706.44 119
16707.67 95
16708.89 83
16710.11 102
16711.33 80
16712.55 96
16713.78 87
16715.00 112
16716.22 111
16717.44 89
16718.67 86
16719.89 97
16721.11 102
16722.33 88
16723.55 69
16724.78 78
16726.00 113
16727.22 124
16728.45 97
16729.67 90
16730.89 105
16732.11 107
16733.34 119
16734.56 91
16735.78 97
16737.00 103
16738.23 122
16739.45 90
16740.67 91
16741.90 89
16743.12 82
16744.34 100
16745.57 103
16746.79 88
16748.01 102
16749.24 95
16750.46 99
16751.68 104
16752.91 96
16754.13 96
16755.35 101
16756.58 93
16757.80 117
16759.03 93
16760.25 111
16761.47 93
16762.70 75
16763.92 83
16765.14 107
16766.37 101
16767.59 100
16768.82 101
16770.04 99
16771.27 102
16772.49 89
16773.71 103
16774.94 119
16776.16 99
16777.39 99
16778.61 121
16779.84 114
16781.06 94
16782.29 109
16783.51 105
16784.73 87
16785.96 80
16787.18 97
16788.41 93
16789.63 105
16790.86 111
16792.08 96
16793.31 110
16794.53 98
16795.76 103
16796.98 89
16798.21 96
16799.43 111
16800.66 82
16801.89 117
16803.11 116
16804.34 132
16805.56 97
16806.79 103
16808.01 97
16809.24 115
16810.46 110
16811.69 92
16812.91 95
16814.14 100
16815.37 100
16816.59 88
16817.82 99
16819.04 93
16820.27 120
16821.50 105
16822.72 107
16823.95 76
16825.17 83
16826.40 86
16827.63 99
16828.85 86
16830.08 88
16831.31 105
16832.53 91
16833.76 94
16834.99 99
16836.21 95
16837.44 98
16838.67 98
16839.89 100
16841.12 98
16842.35 94
16843.57 98
16844.80 91
16846.03 88
16847.25 110
16848.48 129
16849.71 115
16850.93 97
16852.16 94
16853.39 102
16854.62 91
16855.84 85
16857.07 90
16858.30 89
16859.53 94
16860.75 110
16861.98 106
16863.21 89
16864.44 101
16865.66 101
16866.89 107
16868.12 124
16869.35 106
16870.57 117
16871.80 103
16873.03 103
16874.26 90
16875.49 98
16876.71 101
16877.94 104
16879.17 103
16880.40 107
16881.63 108
16882.86 103
16884.08 102
16885.31 106
16886.54 93
16887.77 102
16889.00 95
16890.23 127
16891.45 98
16892.68 93
16893.91 95
16895.14 103
16896.37 112
16897.60 117
16898.83 109
16900.06 89
16901.29 114
16902.51 104
16903.74 108
16904.97 104
16906.20 104
16907.43 111
16908.66 95
16909.89 111
16911.12 77
16912.35 114
16913.58 98
16914.81 109
16916.04 109
16917.27 90
16918.50 117
16919.73 113
16920.95 118
16922.18 103
16923.41 109
16924.64 94
16925.87 114
16927.10 126
16928.33 105
16929.56 90
16930.79 116
16932.02 117
16933.25 118
16934.48 99
16935.71 89
16936.94 99
16938.18 130
16939.41 95
16940.64 97
16941.87 103
16943.10 122
16944.33 107
16945.56 98
16946.79 102
16948.02 112
16949.25 120
16950.48 108
16951.71 89
16952.94 92
16954.17 136
16955.40 107
16956.64 117
16957.87 82
16959.10 104
16960.33 99
16961.56 118
16962.79 96
16964.02 97
16965.25 110
16966.48 105
16967.72 102
16968.95 113
16970.18 112
16971.41 102
16972.64 107
16973.87 95
16975.11 87
16976.34 107
16977.57 106
16978.80 99
16980.03 97
16981.26 108
16982.50 93
16983.73 104
16984.96 96
16986.19 91
16987.42 95
16988.66 91
16989.89 106
16991.12 100
16992.35 90
16993.59 92
16994.82 102
16996.05 107
16997.28 99
16998.52 80
16999.75 77
17000.98 87
17002.21 88
17003.45 90
17004.68 96
17005.91 107
17007.14 96
17008.38 102
17009.61 106
17010.84 86
17012.08 100
17013.31 92
17014.54 104
17015.78 89
17017.01 95
17018.24 93
17019.47 123
17020.71 83
17021.94 78
17023.17 105
17024.41 103
17025.64 84
17026.88 85
17028.11 107
17029.34 105
17030.58 111
17031.81 100
17033.04 95
17034.28 97
17035.51 94
17036.75 96
17037.98 113
17039.21 79
17040.45 89
17041.68 104
17042.92 92
17044.15 79
17045.38 87
17046.62 88
17047.85 80
17049.09 103
17050.32 99
17051.56 87
17052.79 95
17054.02 119
17055.26 110
17056.49 104
17057.73 99
17058.96 91
17060.20 82
17061.43 85
17062.67 84
17063.90 105
17065.14 111
17066.37 85
17067.61 94
17068.84 103
17070.08 106
17071.31 110
17072.55 62
17073.78 89
17075.02 104
17076.25 94
17077.49 89
17078.72 73
17079.96 86
17081.20 80
17082.43 101
17083.67 89
17084.90 81
17086.14 94
17087.37 99
17088.61 88
17089.85 84
17091.08 93
17092.32 93
17093.55 111
17094.79 82
17096.03 88
17097.26 84
17098.50 91
17099.73 105
17100.97 93
17102.21 76
17103.44 90
17104.68 97
17105.92 106
17107.15 71
17108.39 87
17109.63 100
17110.86 103
17112.10 85
17113.34 103
17114.57 98
17115.81 97
17117.05 88
17118.28 82
17119.52 97
17120.76 76
17121.99 90
17123.23 110
17124.47 97
17125.70 88
17126.94 102
17128.18 86
17129.42 95
17130.65 112
17131.89 86
17133.13 81
17134.37 97
17135.60 91
17136.84 91
17138.08 90
17139.32 72
17140.55 90
17141.79 96
17143.03 97
17144.27 96
17145.50 101
17146.74 86
17147.98 105
17149.22 90
17150.46 90
17151.69 99
17152.93 101
17154.17 106
17155.41 94
17156.65 102
17157.89 77
17159.12 90
17160.36 92
17161.60 88
17162.84 79
17164.08 102
17165.32 85
17166.56 104
17167.79 102
17169.03 79
17170.27 80
17171.51 94
17172.75 102
17173.99 73
17175.23 103
17176.47 74
17177.70 105
17178.94 74
17180.18 77
17181.42 91
17182.66 79
17183.90 90
17185.14 70
17186.38 92
17187.62 79
17188.86 107
17190.10 80
17191.34 90
17192.58 79
17193.82 105
17195.06 90
17196.30 96
17197.54 97
17198.78 90
17200.01 79
17201.25 92
17202.49 68
17203.73 83
17204.97 94
17206.21 94
17207.45 71
17208.70 68
17209.94 77
17211.18 84
17212.42 87
17213.66 82
17214.90 84
17216.14 82
17217.38 94
17218.62 67
17219.86 94
17221.10 98
17222.34 105
17223.58 97
17224.82 107
17226.06 92
17227.30 99
17228.54 84
17229.78 90
17231.03 94
17232.27 77
17233.51 89
17234.75 101
17235.99 98
17237.23 87
17238.47 114
17239.71 81
17240.95 92
17242.20 89
17243.44 88
17244.68 85
17245.92 81
17247.16 105
17248.40 87
17249.65 97
17250.89 73
17252.13 88
17253.37 86
17254.61 102
17255.85 75
17257.10 96
17258.34 87
17259.58 74
17260.82 105
17262.06 94
17263.31 97
17264.55 73
17265.79 96
17267.03 97
17268.27 105
17269.52 73
17270.76 95
17272.00 91
17273.24 97
17274.49 93
17275.73 95
17276.97 89
17278.22 95
17279.46 113
17280.70 108
17281.94 99
17283.19 96
17284.43 94
17285.67 83
17286.91 75
17288.16 82
17289.40 104
17290.64 101
17291.89 89
17293.13 83
17294.37 83
17295.62 91
17296.86 76
17298.10 90
17299.35 94
17300.59 91
17301.83 101
17303.08 109
17304.32 102
17305.56 88
17306.81 75
17308.05 96
17309.30 88
17310.54 91
17311.78 90
17313.03 91
17314.27 63
17315.52 88
17316.76 98
17318.00 99
17319.25 82
17320.49 98
17321.74 87
17322.98 77
17324.23 72
17325.47 93
17326.71 85
17327.96 110
17329.20 116
17330.45 87
17331.69 92
17332.94 72
17334.18 91
17335.43 95
17336.67 118
17337.92 89
17339.16 87
17340.41 97
17341.65 92
17342.90 90
17344.14 88
17345.39 108
17346.63 84
17347.88 96
17349.12 76
17350.37 74
17351.61 67
17352.86 104
17354.10 102
17355.35 113
17356.59 81
17357.84 102
17359.08 100
17360.33 79
17361.58 81
17362.82 93
17364.07 103
17365.31 79
17366.56 104
17367.80 72
17369.05 87
17370.30 84
17371.54 93
17372.79 75
17374.03 73
17375.28 64
17376.53 100
17377.77 103
17379.02 84
17380.27 101
17381.51 71
17382.76 82
17384.01 72
17385.25 89
17386.50 93
17387.75 101
17388.99 81
17390.24 102
17391.49 85
17392.73 83
17393.98 73
17395.23 69
17396.47 96
17397.72 74
17398.97 91
17400.21 81
17401.46 93
17402.71 95
17403.96 106
17405.20 75
17406.45 92
17407.70 79
17408.94 76
17410.19 84
17411.44 103
17412.69 69
17413.93 101
17415.18 109
17416.43 101
17417.68 94
17418.93 91
17420.17 95
17421.42 88
17422.67 90
17423.92 86
17425.16 104
17426.41 93
17427.66 97
17428.91 86
17430.16 95
17431.41 67
17432.65 87
17433.90 98
17435.15 88
17436.40 78
17437.65 86
17438.90 90
17440.14 98
17441.39 92
17442.64 113
17443.89 103
17445.14 78
17446.39 96
17447.64 94
17448.88 99
17450.13 79
17451.38 94
17452.63 114
17453.88 96
17455.13 92
17456.38 94
17457.63 107
17458.88 91
17460.13 102
17461.38 93
17462.62 86
17463.87 84
17465.12 92
17466.37 88
17467.62 80
17468.87 76
17470.12 100
17471.37 76
17472.62 78
17473.87 78
17475.12 83
17476.37 91
17477.62 84
17478.87 81
17480.12 65
17481.37 90
17482.62 97
17483.87 86
17485.12 79
17486.37 92
17487.62 89
17488.87 90
17490.12 98
17491.37 106
17492.62 96
17493.87 98
17495.12 80
17496.37 91
17497.62 87
17498.87 95
17500.12 95
17501.38 72
17502.63 90
17503.88 101
17505.13 92
17506.38 80
17507.63 72
17508.88 92
17510.13 89
17511.38 81
17512.63 96
17513.89 71
17515.14 77
17516.39 102
17517.64 91
17518.89 89
17520.14 87
17521.39 102
17522.64 87
17523.90 75
17525.15 77
17526.40 88
17527.65 81
17528.90 92
17530.15 83
17531.41 101
17532.66 96
17533.91 94
17535.16 86
17536.41 94
17537.67 76
17538.92 96
17540.17 83
17541.42 82
17542.67 88
17543.93 90
17545.18 95
17546.43 99
17547.68 82
17548.94 88
17550.19 101
17551.44 101
17552.69 79
17553.95 74
17555.20 91
17556.45 100
17557.70 87
17558.96 81
17560.21 87
17561.46 93
17562.72 83
17563.97 77
17565.22 86
17566.47 99
17567.73 105
17568.98 86
17570.23 91
17571.49 78
17572.74 74
17573.99 98
17575.25 85
17576.50 96
17577.75 89
17579.01 111
17580.26 83
17581.51 91
17582.77 95
17584.02 85
17585.28 83
17586.53 94
17587.78 92
17589.04 84
17590.29 87
17591.54 95
17592.80 98
17594.05 91
17595.31 84
17596.56 81
17597.81 98
17599.07 105
17600.32 74
17601.58 101
17602.83 89
17604.09 112
17605.34 101
17606.60 111
17607.85 106
17609.10 97
17610.36 96
17611.61 107
17612.87 90
17614.12 89
17615.38 91
17616.63 100
17617.89 106
17619.14 87
17620.40 88
17621.65 102
17622.91 102
17624.16 83
17625.42 86
17626.67 88
17627.93 99
17629.18 98
17630.44 87
17631.69 82
17632.95 98
17634.21 89
17635.46 95
17636.72 85
17637.97 70
17639.23 85
17640.48 91
17641.74 90
17642.99 83
17644.25 70
17645.51 69
17646.76 96
17648.02 100
17649.27 94
17650.53 110
17651.79 113
17653.04 74
17654.30 89
17655.55 87
17656.81 94
17658.07 78
17659.32 66
17660.58 63
17661.84 91
17663.09 73
17664.35 65
17665.61 113
17666.86 81
17668.12 93
17669.38 84
17670.63 95
17671.89 81
17673.15 100
17674.40 88
17675.66 98
17676.92 83
17678.17 94
17679.43 90
17680.69 75
17681.95 84
17683.20 64
17684.46 86
17685.72 59
17686.98 87
17688.23 84
17689.49 74
17690.75 92
17692.01 101
17693.26 85
17694.52 74
17695.78 82
17697.04 87
17698.29 99
17699.55 83
17700.81 81
17702.07 68
17703.32 88
17704.58 82
17705.84 91
17707.10 79
17708.36 110
17709.62 69
17710.87 89
17712.13 93
17713.39 108
17714.65 71
17715.91 89
17717.17 101
17718.42 88
17719.68 85
17720.94 106
17722.20 82
17723.46 87
17724.72 92
17725.98 68
17727.23 95
17728.49 70
17729.75 68
17731.01 82
17732.27 75
17733.53 73
17734.79 70
17736.05 92
17737.31 107
17738.57 82
17739.82 81
17741.08 95
17742.34 67
17743.60 81
17744.86 88
17746.12 88
17747.38 85
17748.64 103
17749.90 81
17751.16 89
17752.42 66
17753.68 72
17754.94 87
17756.20 80
17757.46 75
17758.72 88
17759.98 87
17761.24 101
17762.50 93
17763.76 100
17765.02 82
17766.28 81
17767.54 75
17768.80 89
17770.06 84
17771.32 83
17772.58 93
17773.84 72
17775.10 85
17776.36 85
17777.62 82
17778.88 86
17780.14 80
17781.40 106
17782.67 96
17783.93 99
17785.19 80
17786.45 91
17787.71 91
17788.97 74
17790.23 76
17791.49 98
17792.75 80
17794.01 89
17795.28 71
17796.54 73
17797.80 87
17799.06 86
17800.32 93
17801.58 89
17802.84 81
17804.11 93
17805.37 94
17806.63 72
17807.89 81
17809.15 89
17810.41 84
17811.68 74
17812.94 79
17814.20 84
17815.46 95
17816.72 109
17817.99 106
17819.25 85
17820.51 77
17821.77 85
17823.03 81
17824.30 102
17825.56 76
17826.82 97
17828.08 96
17829.35 84
17830.61 81
17831.87 84
17833.13 82
17834.40 76
17835.66 92
17836.92 93
17838.18 99
17839.45 86
17840.71 82
17841.97 87
17843.24 94
17844.50 88
17845.76 92
17847.02 106
17848.29 71
17849.55 70
17850.81 80
17852.08 71
17853.34 101
17854.60 81
17855.87 85
17857.13 100
17858.39 83
17859.66 98
17860.92 91
17862.18 93
17863.45 71
17864.71 74
17865.98 79
17867.24 87
17868.50 81
17869.77 85
17871.03 78
17872.30 98
17873.56 72
17874.82 100
17876.09 96
17877.35 85
17878.62 96
17879.88 74
17881.14 115
17882.41 76
17883.67 83
17884.94 94
17886.20 77
17887.47 75
17888.73 80
17890.00 89
17891.26 79
17892.52 74
17893.79 86
17895.05 81
17896.32 84
17897.58 89
17898.85 81
17900.11 75
17901.38 94
17902.64 99
17903.91 71
17905.17 76
17906.44 103
17907.70 91
17908.97 74
17910.23 91
17911.50 88
17912.77 80
17914.03 101
17915.30 87
17916.56 92
17917.83 85
17919.09 101
17920.36 81
17921.62 90
17922.89 76
17924.16 70
17925.42 88
17926.69 91
17927.95 77
17929.22 84
17930.49 95
17931.75 92
17933.02 90
17934.28 81
17935.55 94
17936.82 74
17938.08 73
17939.35 78
17940.62 88
17941.88 94
17943.15 90
17944.42 87
17945.68 103
17946.95 104
17948.22 85
17949.48 75
17950.75 93
17952.02 76
17953.28 85
17954.55 89
17955.82 78
17957.08 101
17958.35 71
17959.62 88
17960.88 78
17962.15 79
17963.42 87
17964.69 82
17965.95 72
17967.22 78
17968.49 70
17969.76 83
17971.02 75
17972.29 66
17973.56 82
17974.83 75
17976.09 60
17977.36 66
17978.63 72
17979.90 81
17981.16 89
17982.43 86
17983.70 90
17984.97 76
17986.24 79
17987.50 80
17988.77 97
17990.04 88
17991.31 59
17992.58 75
17993.84 96
17995.11 65
17996.38 77
17997.65 70
17998.92 76
18000.19 90
18001.46 80
18002.72 86
18003.99 81
18005.26 77
18006.53 58
18007.80 86
18009.07 83
18010.34 71
18011.61 70
18012.87 86
18014.14 86
18015.41 73
18016.68 105
18017.95 87
18019.22 77
18020.49 78
18021.76 96
18023.03 96
18024.30 93
18025.57 93
18026.84 91
18028.11 86
18029.37 85
18030.64 80
18031.91 77
18033.18 76
18034.45 74
18035.72 90
18036.99 109
18038.26 77
18039.53 69
18040.80 78
18042.07 88
18043.34 72
18044.61 68
18045.88 92
18047.15 88
18048.42 82
18049.69 69
18050.96 71
18052.23 73
18053.50 84
18054.77 97
18056.05 69
18057.32 72
18058.59 81
18059.86 91
18061.13 87
18062.40 91
18063.67 75
18064.94 100
18066.21 83
18067.48 91
18068.75 81
18070.02 95
18071.29 77
18072.57 84
18073.84 86
18075.11 65
18076.38 83
18077.65 98
18078.92 94
18080.19 79
18081.46 79
18082.74 97
18084.01 94
18085.28 73
18086.55 80
18087.82 66
18089.09 87
18090.37 75
18091.64 75
18092.91 82
18094.18 79
18095.45 93
18096.72 86
18098.00 83
18099.27 77
18100.54 81
18101.81 79
18103.08 93
18104.36 88
18105.63 78
18106.90 87
18108.17 96
18109.45 94
18110.72 86
18111.99 79
18113.26 77
18114.54 82
18115.81 91
18117.08 89
18118.35 94
18119.63 88
18120.90 84
18122.17 88
18123.44 70
18124.72 81
18125.99 87
18127.26 92
18128.54 75
18129.81 82
18131.08 78
18132.36 72
18133.63 76
18134.90 77
18136.18 85
18137.45 104
18138.72 101
18140.00 84
18141.27 91
18142.54 66
18143.82 97
18145.09 101
18146.36 80
18147.64 75
18148.91 82
18150.19 83
18151.46 92
18152.73 78
18154.01 79
18155.28 92
18156.55 83
18157.83 70
18159.10 78
18160.38 74
18161.65 85
18162.93 90
18164.20 74
18165.47 84
18166.75 79
18168.02 86
18169.30 63
18170.57 75
18171.85 99
18173.12 86
18174.40 93
18175.67 80
18176.95 92
18178.22 95
18179.50 78
18180.77 92
18182.04 68
18183.32 110
18184.59 85
18185.87 75
18187.15 77
18188.42 83
18189.70 77
18190.97 90
18192.25 95
18193.52 76
18194.80 90
18196.07 79
18197.35 76
18198.62 91
18199.90 73
18201.17 89
18202.45 81
18203.73 94
18205.00 83
18206.28 91
18207.55 85
18208.83 85
18210.10 82
18211.38 64
18212.66 84
18213.93 79
18215.21 85
18216.48 97
18217.76 81
18219.04 77
18220.31 85
18221.59 88
18222.87 77
18224.14 90
18225.42 84
18226.70 76
18227.97 77
18229.25 86
18230.53 79
18231.80 72
18233.08 86
18234.36 81
18235.63 103
18236.91 99
18238.19 69
18239.46 71
18240.74 91
18242.02 101
18243.29 74
18244.57 87
18245.85 74
18247.13 74
18248.40 62
18249.68 86
18250.96 94
18252.24 93
18253.51 80
18254.79 74
18256.07 89
18257.35 83
18258.62 77
18259.90 99
18261.18 71
18262.46 57
18263.73 69
18265.01 75
18266.29 92
18267.57 85
18268.85 79
18270.12 67
18271.40 73
18272.68 71
18273.96 88
18275.24 90
18276.51 62
18277.79 78
18279.07 75
18280.35 71
18281.63 77
18282.91 94
18284.18 88
18285.46 92
18286.74 91
18288.02 65
18289.30 62
18290.58 73
18291.86 79
18293.14 72
18294.41 83
18295.69 61
18296.97 79
18298.25 68
18299.53 87
18300.81 83
18302.09 93
18303.37 105
18304.65 105
18305.93 81
18307.21 71
18308.49 73
18309.76 80
18311.04 73
18312.32 88
18313.60 80
18314.88 83
18316.16 108
18317.44 76
18318.72 67
18320.00 91
18321.28 93
18322.56 81
18323.84 72
18325.12 81
18326.40 85
18327.68 88
18328.96 105
18330.24 78
18331.52 89
18332.80 68
18334.08 90
18335.36 90
18336.64 71
18337.92 79
18339.20 76
18340.48 85
18341.76 89
18343.05 88
18344.33 74
18345.61 87
18346.89 74
18348.17 84
18349.45 78
18350.73 80
18352.01 90
18353.29 88
18354.57 85
18355.85 83
18357.13 66
18358.42 76
18359.70 94
18360.98 69
18362.26 81
18363.54 77
18364.82 84
18366.10 56
18367.38 75
18368.67 69
18369.95 74
18371.23 70
18372.51 85
18373.79 72
18375.07 81
18376.36 90
18377.64 84
18378.92 84
18380.20 74
18381.48 79
18382.77 85
18384.05 96
18385.33 88
18386.61 83
18387.89 83
18389.18 71
18390.46 93
18391.74 88
18393.02 87
18394.31 97
18395.59 91
18396.87 87
18398.15 108
18399.44 65
18400.72 106
18402.00 83
18403.28 104
18404.57 92
18405.85 75
18407.13 75
18408.41 85
18409.70 80
18410.98 97
18412.26 73
18413.55 83
18414.83 79
18416.11 69
18417.40 70
18418.68 64
18419.96 86
18421.25 85
18422.53 81
18423.81 75
18425.10 69
18426.38 60
18427.66 70
18428.95 67
18430.23 71
18431.51 85
18432.80 74
18434.08 78
18435.37 81
18436.65 82
18437.93 81
18439.22 89
18440.50 88
18441.79 105
18443.07 86
18444.35 76
18445.64 74
18446.92 84
18448.21 91
18449.49 83
18450.78 68
18452.06 87
18453.34 98
18454.63 74
18455.91 81
18457.20 72
18458.48 90
18459.77 74
18461.05 78
18462.34 75
18463.62 92
18464.91 82
18466.19 68
18467.48 81
18468.76 82
18470.05 72
18471.33 77
18472.62 116
18473.90 88
18475.19 74
18476.47 78
18477.76 89
18479.04 79
18480.33 74
18481.61 78
18482.90 89
18484.18 109
18485.47 71
18486.76 88
18488.04 77
18489.33 94
18490.61 84
18491.90 70
18493.18 78
18494.47 88
18495.76 78
18497.04 85
18498.33 64
18499.61 67
18500.90 73
18502.19 89
18503.47 77
18504.76 95
18506.05 99
18507.33 86
18508.62 84
18509.90 76
18511.19 76
18512.48 69
18513.76 83
18515.05 76
18516.34 78
18517.62 78
18518.91 86
18520.20 78
18521.48 73
18522.77 59
18524.06 76
18525.35 78
18526.63 79
18527.92 83
18529.21 78
18530.49 93
18531.78 79
18533.07 64
18534.36 77
18535.64 75
18536.93 82
18538.22 72
18539.50 61
18540.79 68
18542.08 79
18543.37 78
18544.66 94
18545.94 81
18547.23 56
18548.52 61
18549.81 94
18551.09 77
18552.38 64
18553.67 65
18554.96 90
18556.25 79
18557.53 84
18558.82 81
18560.11 67
18561.40 93
18562.69 97
18563.98 81
18565.26 65
18566.55 72
18567.84 80
18569.13 88
18570.42 81
18571.71 78
18572.99 95
18574.28 84
18575.57 78
18576.86 65
18578.15 68
18579.44 111
18580.73 84
18582.02 102
18583.31 83
18584.59 100
18585.88 81
18587.17 94
18588.46 88
18589.75 74
18591.04 95
18592.33 93
18593.62 99
18594.91 76
18596.20 84
18597.49 89
18598.78 82
18600.07 83
18601.36 75
18602.65 77
18603.94 73
18605.23 87
18606.52 70
18607.81 88
18609.09 76
18610.38 87
18611.67 99
18612.96 66
18614.25 78
18615.55 82
18616.84 69
18618.13 96
18619.42 66
18620.71 90
18622.00 93
18623.29 91
18624.58 81
18625.87 56
18627.16 64
18628.45 96
18629.74 97
18631.03 95
18632.32 77
18633.61 86
18634.90 86
18636.19 102
18637.48 81
18638.77 86
18640.07 91
18641.36 85
18642.65 72
18643.94 59
18645.23 79
18646.52 91
18647.81 78
18649.10 86
18650.40 70
18651.69 93
18652.98 83
18654.27 91
18655.56 77
18656.85 90
18658.14 69
18659.44 89
18660.73 81
18662.02 76
18663.31 75
18664.60 89
18665.89 92
18667.19 71
18668.48 83
18669.77 75
18671.06 63
18672.35 78
18673.65 82
18674.94 76
18676.23 91
18677.52 86
18678.82 97
18680.11 82
18681.40 100
18682.69 74
18683.99 65
18685.28 74
18686.57 71
18687.86 73
18689.16 76
18690.45 70
18691.74 73
18693.03 96
18694.33 87
18695.62 80
18696.91 81
18698.21 100
18699.50 94
18700.79 96
18702.09 89
18703.38 79
18704.67 80
18705.97 85
18707.26 92
18708.55 75
18709.85 76
18711.14 92
18712.43 88
18713.73 72
18715.02 70
18716.31 75
18717.61 87
18718.90 88
18720.19 69
18721.49 79
18722.78 81
18724.08 74
18725.37 80
18726.66 75
18727.96 64
18729.25 78
18730.55 72
18731.84 61
18733.13 61
18734.43 69
18735.72 70
18737.02 81
18738.31 78
18739.61 81
18740.90 73
18742.19 81
18743.49 74
18744.78 73
18746.08 81
18747.37 75
18748.67 84
18749.96 66
18751.26 64
18752.55 80
18753.85 92
18755.14 68
18756.44 74
18757.73 80
18759.03 87
18760.32 81
18761.62 86
18762.91 76
18764.21 76
18765.50 60
18766.80 81
18768.09 75
18769.39 75
18770.69 79
18771.98 83
18773.28 81
18774.57 82
18775.87 87
18777.16 93
18778.46 78
18779.76 64
18781.05 79
18782.35 84
18783.64 75
18784.94 92
18786.24 87
18787.53 75
18788.83 102
18790.12 76
18791.42 92
18792.72 72
18794.01 65
18795.31 68
18796.61 72
18797.90 93
18799.20 88
18800.49 80
18801.79 87
18803.09 74
18804.38 80
18805.68 88
18806.98 72
18808.28 72
18809.57 87
18810.87 86
18812.17 72
18813.46 76
18814.76 83
18816.06 100
18817.35 91
18818.65 77
18819.95 65
18821.25 66
18822.54 80
18823.84 94
18825.14 72
18826.44 72
18827.73 56
18829.03 68
18830.33 62
18831.63 69
18832.92 75
18834.22 79
18835.52 85
18836.82 78
18838.11 66
18839.41 73
18840.71 72
18842.01 99
18843.31 75
18844.60 80
18845.90 79
18847.20 74
18848.50 87
18849.80 56
18851.10 77
18852.39 78
18853.69 94
18854.99 87
18856.29 79
18857.59 74
18858.89 85
18860.18 73
18861.48 66
18862.78 80
18864.08 79
18865.38 75
18866.68 68
18867.98 77
18869.28 82
18870.58 86
18871.87 73
18873.17 69
18874.47 70
18875.77 73
18877.07 69
18878.37 75
18879.67 57
18880.97 85
18882.27 81
18883.57 68
18884.87 71
18886.17 76
18887.47 70
18888.77 65
18890.07 83
18891.36 73
18892.66 99
18893.96 91
18895.26 65
18896.56 81
18897.86 72
18899.16 66
18900.46 77
18901.76 82
18903.06 82
18904.36 79
18905.66 75
18906.96 79
18908.27 66
18909.57 70
18910.87 74
18912.17 74
18913.47 87
18914.77 72
18916.07 70
18917.37 80
18918.67 65
18919.97 75
18921.27 59
18922.57 69
18923.87 63
18925.17 85
18926.47 76
18927.77 74
18929.08 76
18930.38 77
18931.68 96
18932.98 87
18934.28 71
18935.58 111
18936.88 79
18938.18 76
18939.49 75
18940.79 78
18942.09 91
18943.39 69
18944.69 76
18945.99 86
18947.29 89
18948.60 85
18949.90 69
18951.20 77
18952.50 79
18953.80 85
18955.11 89
18956.41 72
18957.71 61
18959.01 76
18960.31 82
18961.62 67
18962.92 82
18964.22 67
18965.52 61
18966.82 104
18968.13 90
18969.43 73
18970.73 76
18972.03 78
18973.34 82
18974.64 74
18975.94 70
18977.24 73
18978.55 79
18979.85 80
18981.15 64
18982.46 53
18983.76 60
18985.06 96
18986.36 82
18987.67 90
18988.97 52
18990.27 78
18991.58 90
18992.88 56
18994.18 81
18995.49 56
18996.79 97
18998.09 86
18999.40 65
19000.70 64
19002.00 69
19003.31 71
19004.61 64
19005.91 60
19007.22 68
19008.52 72
19009.83 80
19011.13 62
19012.43 84
19013.74 70
19015.04 86
19016.34 70
19017.65 62
19018.95 63
19020.26 74
19021.56 84
19022.87 68
19024.17 85
19025.47 68
19026.78 72
19028.08 72
19029.39 79
19030.69 80
19032.00 83
19033.30 86
19034.61 66
19035.91 75
19037.22 69
19038.52 76
19039.82 80
19041.13 80
19042.43 53
19043.74 70
19045.04 67
19046.35 86
19047.65 73
19048.96 74
19050.26 80
19051.57 78
19052.88 70
19054.18 75
19055.49 69
19056.79 79
19058.10 87
19059.40 70
19060.71 57
19062.01 68
19063.32 81
19064.62 79
19065.93 73
19067.24 85
19068.54 71
19069.85 72
19071.15 74
19072.46 70
19073.77 68
19075.07 76
19076.38 63
19077.68 79
19078.99 58
19080.30 81
19081.60 80
19082.91 97
19084.22 79
19085.52 76
19086.83 66
19088.13 87
19089.44 73
19090.75 73
19092.05 71
19093.36 79
19094.67 70
19095.97 77
19097.28 67
19098.59 65
19099.90 74
19101.20 66
19102.51 78
19103.82 70
19105.12 70
19106.43 73
19107.74 87
19109.04 66
19110.35 90
19111.66 99
19112.97 87
19114.27 71
19115.58 59
19116.89 65
19118.20 91
19119.50 73
19120.81 61
19122.12 77
19123.43 90
19124.73 92
19126.04 83
19127.35 69
19128.66 73
19129.97 87
19131.27 93
19132.58 79
19133.89 81
19135.20 60
19136.51 80
19137.81 77
19139.12 73
19140.43 57
19141.74 81
19143.05 82
19144.36 66
19145.66 65
19146.97 89
19148.28 65
19149.59 64
19150.90 69
19152.21 83
19153.52 73
19154.83 71
19156.13 76
19157.44 93
19158.75 78
19160.06 91
19161.37 78
19162.68 74
19163.99 81
19165.30 67
19166.61 75
19167.92 70
19169.22 76
19170.53 96
19171.84 78
19173.15 67
19174.46 49
19175.77 69
19177.08 95
19178.39 76
19179.70 60
19181.01 89
19182.32 70
19183.63 79
19184.94 68
19186.25 82
19187.56 85
19188.87 91
19190.18 72
19191.49 79
19192.80 72
19194.11 92
19195.42 89
19196.73 73
19198.04 75
19199.35 65
19200.66 92
19201.97 75
19203.28 94
19204.59 65
19205.90 67
19207.21 70
19208.52 83
19209.83 85
19211.14 65
19212.46 83
19213.77 78
19215.08 82
19216.39 68
19217.70 93
19219.01 84
19220.32 81
19221.63 72
19222.94 65
19224.25 63
19225.57 81
19226.88 65
19228.19 83
19229.50 89
19230.81 79
19232.12 67
19233.43 61
19234.75 80
19236.06 82
19237.37 83
19238.68 84
19239.99 87
19241.30 69
19242.62 73
19243.93 54
19245.24 71
19246.55 58
19247.86 80
19249.18 88
19250.49 73
19251.80 87
19253.11 87
19254.42 73
19255.74 69
19257.05 78
19258.36 73
19259.67 92
19260.99 54
19262.30 79
19263.61 63
19264.92 89
19266.24 67
19267.55 74
19268.86 66
19270.17 79
19271.49 85
19272.80 62
19274.11 66
19275.42 76
19276.74 87
19278.05 85
19279.36 68
19280.68 74
19281.99 65
19283.30 74
19284.62 62
19285.93 52
19287.24 76
19288.56 65
19289.87 78
19291.18 79
19292.50 59
19293.81 81
19295.12 98
19296.44 80
19297.75 64
19299.06 77
19300.38 61
19301.69 80
19303.01 91
19304.32 63
19305.63 51
19306.95 90
19308.26 75
19309.58 62
19310.89 61
19312.20 81
19313.52 100
19314.83 78
19316.15 58
19317.46 51
19318.78 74
19320.09 71
19321.41 61
19322.72 72
19324.03 81
19325.35 88
19326.66 84
19327.98 66
19329.29 52
19330.61 49
19331.92 63
19333.24 79
19334.55 69
19335.87 91
19337.18 80
19338.50 76
19339.81 75
19341.13 59
19342.44 73
19343.76 82
19345.07 92
19346.39 64
19347.70 77
19349.02 73
19350.34 82
19351.65 81
19352.97 72
19354.28 79
19355.60 85
19356.91 61
19358.23 81
19359.54 58
19360.86 76
19362.18 74
19363.49 88
19364.81 50
19366.12 64
19367.44 72
19368.76 76
19370.07 64
19371.39 90
19372.71 73
19374.02 79
19375.34 83
19376.65 62
19377.97 68
19379.29 78
19380.60 64
19381.92 73
19383.24 77
19384.55 75
19385.87 66
19387.19 71
19388.50 77
19389.82 68
19391.14 76
19392.45 69
19393.77 74
19395.09 71
19396.41 54
19397.72 75
19399.04 71
19400.36 63
19401.67 79
19402.99 63
19404.31 59
19405.63 79
19406.94 78
19408.26 70
19409.58 70
19410.90 77
19412.21 75
19413.53 87
19414.85 73
19416.17 66
19417.48 84
19418.80 70
19420.12 64
19421.44 67
19422.76 84
19424.07 54
19425.39 59
19426.71 70
19428.03 83
19429.35 75
19430.66 65
19431.98 58
19433.30 75
19434.62 66
19435.94 65
19437.26 75
19438.57 59
19439.89 62
19441.21 70
19442.53 90
19443.85 68
19445.17 53
19446.49 78
19447.81 61
19449.12 59
19450.44 70
19451.76 72
19453.08 79
19454.40 70
19455.72 59
19457.04 70
19458.36 62
19459.68 72
19461.00 67
19462.32 70
19463.63 67
19464.95 64
19466.27 56
19467.59 79
19468.91 69
19470.23 65
19471.55 75
19472.87 83
19474.19 67
19475.51 73
19476.83 74
19478.15 68
19479.47 82
19480.79 59
19482.11 79
19483.43 66
19484.75 78
19486.07 78
19487.39 83
19488.71 85
19490.03 69
19491.35 86
19492.67 74
19493.99 52
19495.31 68
19496.63 70
19497.95 70
19499.27 70
19500.59 57
19501.91 84
19503.24 76
19504.56 71
19505.88 59
19507.20 76
19508.52 66
19509.84 68
19511.16 81
19512.48 80
19513.80 60
19515.12 72
19516.44 91
19517.77 64
19519.09 70
19520.41 66
19521.73 100
19523.05 70
19524.37 62
19525.69 68
19527.02 85
19528.34 83
19529.66 79
19530.98 69
19532.30 71
19533.62 74
19534.95 83
19536.27 75
19537.59 72
19538.91 63
19540.23 79
19541.56 80
19542.88 54
19544.20 57
19545.52 80
19546.84 73
19548.17 67
19549.49 61
19550.81 77
19552.13 69
19553.46 73
19554.78 69
19556.10 65
19557.42 70
19558.75 74
19560.07 79
19561.39 83
19562.71 75
19564.04 74
19565.36 83
19566.68 79
19568.00 74
19569.33 69
19570.65 77
19571.97 71
19573.30 56
19574.62 55
19575.94 79
19577.27 70
19578.59 73
19579.91 90
19581.24 78
19582.56 69
19583.88 76
19585.21 69
19586.53 77
19587.85 72
19589.18 76
19590.50 70
19591.82 94
19593.15 95
19594.47 93
19595.80 88
19597.12 69
19598.44 71
19599.77 70
19601.09 68
19602.42 57
19603.74 76
19605.06 83
19606.39 70
19607.71 71
19609.04 57
19610.36 70
19611.69 78
19613.01 74
19614.33 82
19615.66 83
19616.98 79
19618.31 74
19619.63 78
19620.96 77
19622.28 83
19623.61 71
19624.93 65
19626.26 85
19627.58 64
19628.91 70
19630.23 77
19631.56 65
19632.88 78
19634.21 61
19635.53 72
19636.86 78
19638.18 74
19639.51 76
19640.83 67
19642.16 71
19643.48 59
19644.81 76
19646.14 70
19647.46 52
19648.79 80
19650.11 83
19651.44 83
19652.76 68
19654.09 78
19655.42 78
19656.74 78
19658.07 94
19659.39 79
19660.72 67
19662.05 76
19663.37 80
19664.70 89
19666.02 86
19667.35 54
19668.68 83
19670.00 81
19671.33 81
19672.66 58
19673.98 58
19675.31 59
19676.64 78
19677.96 75
19679.29 70
19680.62 86
19681.94 70
19683.27 77
19684.60 74
19685.92 70
19687.25 83
19688.58 67
19689.90 82
19691.23 62
19692.56 60
19693.88 78
19695.21 77
19696.54 68
19697.87 64
19699.19 86
19700.52 78
19701.85 84
19703.18 75
19704.50 63
19705.83 73
19707.16 71
19708.49 64
19709.81 68
19711.14 65
19712.47 70
19713.80 78
19715.13 59
19716.45 54
19717.78 62
19719.11 77
19720.44 97
19721.77 75
19723.09 63
19724.42 58
19725.75 94
19727.08 83
19728.41 69
19729.74 72
19731.06 78
19732.39 72
19733.72 78
19735.05 65
19736.38 68
19737.71 73
19739.04 82
19740.36 75
19741.69 76
19743.02 74
19744.35 74
19745.68 82
19747.01 84
19748.34 75
19749.67 69
19751.00 63
19752.32 74
19753.65 70
19754.98 77
19756.31 72
19757.64 87
19758.97 73
19760.30 82
19761.63 91
19762.96 81
19764.29 72
19765.62 89
19766.95 77
19768.28 69
19769.61 67
19770.94 78
19772.27 79
19773.60 79
19774.93 66
19776.26 60
19777.59 75
19778.92 75
19780.25 75
19781.58 60
19782.91 73
19784.24 75
19785.57 75
19786.90 66
19788.23 79
19789.56 88
19790.89 75
19792.22 83
19793.55 54
19794.88 62
19796.21 68
19797.54 76
19798.87 59
19800.20 49
19801.53 65
19802.87 74
19804.20 72
19805.53 57
19806.86 49
19808.19 63
19809.52 74
19810.85 61
19812.18 56
19813.51 75
19814.85 80
19816.18 77
19817.51 62
19818.84 66
19820.17 73
19821.50 84
19822.83 63
19824.17 78
19825.50 69
19826.83 74
19828.16 86
19829.49 69
19830.82 66
19832.16 76
19833.49 101
19834.82 78
19836.15 69
19837.48 56
19838.82 81
19840.15 74
19841.48 75
19842.81 63
19844.14 62
19845.48 76
19846.81 72
19848.14 71
19849.47 68
19850.81 51
19852.14 77
19853.47 85
19854.80 70
19856.14 70
19857.47 75
19858.80 101
19860.14 68
19861.47 83
19862.80 56
19864.13 72
19865.47 63
19866.80 64
19868.13 64
19869.47 61
19870.80 64
19872.13 57
19873.47 68
19874.80 72
19876.13 78
19877.47 78
19878.80 74
19880.13 72
19881.47 80
19882.80 83
19884.13 62
19885.47 54
19886.80 65
19888.13 53
19889.47 74
19890.80 59
19892.14 74
19893.47 57
19894.80 78
19896.14 93
19897.47 49
19898.81 74
19900.14 78
19901.47 61
19902.81 59
19904.14 63
19905.48 78
19906.81 74
19908.15 68
19909.48 73
19910.81 76
19912.15 85
19913.48 78
19914.82 70
19916.15 78
19917.49 80
19918.82 81
19920.16 85
19921.49 73
19922.83 67
19924.16 73
19925.50 60
19926.83 59
19928.17 68
19929.50 67
19930.84 68
19932.17 75
19933.51 85
19934.84 76
19936.18 75
19937.51 58
19938.85 79
19940.18 60
19941.52 60
19942.86 53
19944.19 75
19945.53 70
19946.86 68
19948.20 66
19949.53 84
19950.87 73
19952.21 66
19953.54 86
19954.88 68
19956.21 71
19957.55 68
19958.89 85
19960.22 89
19961.56 72
19962.90 73
19964.23 72
19965.57 61
19966.90 77
19968.24 52
19969.58 68
19970.91 62
19972.25 75
19973.59 66
19974.92 68
19976.26 55
19977.60 59
19978.93 74
19980.27 73
19981.61 87
19982.94 79
19984.28 75
19985.62 73
19986.96 87
19988.29 63
19989.63 77
19990.97 66
19992.30 73
19993.64 83
19994.98 75
19996.32 69
19997.65 65
19998.99 70
20000.33 77
20001.67 82
20003.00 69
20004.34 75
20005.68 79
20007.02 80
20008.35 79
20009.69 80
20011.03 63
20012.37 64
20013.71 64
20015.04 100
20016.38 75
20017.72 76
20019.06 61
20020.40 64
20021.73 70
20023.07 74
20024.41 72
20025.75 65
20027.09 71
20028.43 81
20029.77 77
20031.10 65
20032.44 70
20033.78 61
20035.12 53
20036.46 71
20037.80 79
20039.14 66
20040.47 67
20041.81 64
20043.15 75
20044.49 79
20045.83 72
20047.17 72
20048.51 72
20049.85 85
20051.19 63
20052.53 67
20053.87 53
20055.21 84
20056.54 63
20057.88 70
20059.22 63
20060.56 65
20061.90 84
20063.24 58
20064.58 79
20065.92 56
20067.26 77
20068.60 73
20069.94 68
20071.28 53
20072.62 64
20073.96 83
20075.30 84
20076.64 76
20077.98 63
20079.32 67
20080.66 49
20082.00 69
20083.34 58
20084.68 67
20086.02 60
20087.36 94
20088.70 73
20090.04 78
20091.38 61
20092.73 62
20094.07 70
20095.41 80
20096.75 67
20098.09 66
20099.43 70
20100.77 71
20102.11 91
20103.45 60
20104.79 88
20106.13 72
20107.48 74
20108.82 52
20110.16 67
20111.50 55
20112.84 89
20114.18 69
20115.52 83
20116.86 53
20118.21 70
20119.55 72
20120.89 68
20122.23 57
20123.57 61
20124.91 78
20126.26 61
20127.60 71
20128.94 56
20130.28 51
20131.62 62
20132.96 67
20134.31 61
20135.65 56
