# Supplementary material for: MALDI-TOF MS typing enables the classification of brewing yeasts of the genus Saccharomyces to major beer styles
Source: PLoS One. 2017 Aug 9;12(8):e0181694. doi: 10.1371/journal.pone.0181694 (PMC5549903; doi:10.1371/journal.pone.0181694)
Supplement: S13 File — The directory includes 90 raw files and was zipped to “.zip”; the folder has three strains with 30 spectra per strain; S1 Text explains the raw files with an example and Table 1 represents the yeast strains used within the experiment. (ZIP) [file pone.0181694.s016.zip › 37-39/30635-431-OG-Alt-Koe-YPG-18h-E-E_2015-10-11__0_F3_1.dat]

2000.04 1747
2000.46 1916
2000.88 1853
2001.30 1871
2001.72 1900
2002.14 1929
2002.57 1960
2002.99 1845
2003.41 2032
2003.83 2130
2004.25 2043
2004.67 1881
2005.10 1939
2005.52 1848
2005.94 1850
2006.36 1762
2006.78 1797
2007.21 1818
2007.63 1804
2008.05 1954
2008.47 2080
2008.89 2115
2009.32 2077
2009.74 1987
2010.16 1945
2010.58 1946
2011.01 1988
2011.43 1838
2011.85 1800
2012.27 2001
2012.70 2047
2013.12 1779
2013.54 1705
2013.96 1729
2014.39 1694
2014.81 1768
2015.23 1776
2015.66 1624
2016.08 1781
2016.50 1860
2016.93 1816
2017.35 1814
2017.77 1597
2018.19 1674
2018.62 1753
2019.04 2008
2019.46 1908
2019.89 1799
2020.31 1839
2020.73 1798
2021.16 1795
2021.58 1769
2022.01 1899
2022.43 1869
2022.85 1957
2023.28 1751
2023.70 1719
2024.12 1730
2024.55 1812
2024.97 1728
2025.40 1782
2025.82 1706
2026.24 1572
2026.67 1698
2027.09 1717
2027.52 1889
2027.94 1690
2028.37 1756
2028.79 1814
2029.21 1697
2029.64 1578
2030.06 1551
2030.49 1693
2030.91 1857
2031.34 1789
2031.76 1647
2032.19 1776
2032.61 1864
2033.04 1881
2033.46 1746
2033.88 1771
2034.31 1761
2034.73 2032
2035.16 2041
2035.58 2078
2036.01 1919
2036.43 2037
2036.86 2012
2037.29 1880
2037.71 1754
2038.14 1774
2038.56 1785
2038.99 1741
2039.41 1925
2039.84 1894
2040.26 1937
2040.69 1871
2041.11 1957
2041.54 2028
2041.97 1856
2042.39 1762
2042.82 1849
2043.24 1842
2043.67 1691
2044.09 1864
2044.52 1849
2044.95 1842
2045.37 1790
2045.80 1749
2046.22 1722
2046.65 2008
2047.08 2004
2047.50 2082
2047.93 1987
2048.36 1887
2048.78 1822
2049.21 1980
2049.64 2093
2050.06 2106
2050.49 1957
2050.92 1745
2051.34 1700
2051.77 1915
2052.20 1884
2052.62 1674
2053.05 1731
2053.48 1710
2053.90 1682
2054.33 1872
2054.76 1852
2055.18 1768
2055.61 1568
2056.04 1769
2056.47 1914
2056.89 1727
2057.32 1709
2057.75 1770
2058.17 1823
2058.60 1751
2059.03 1777
2059.46 1896
2059.88 1825
2060.31 1757
2060.74 1791
2061.17 1784
2061.60 1877
2062.02 1877
2062.45 1870
2062.88 1897
2063.31 1784
2063.74 1877
2064.16 1838
2064.59 2022
2065.02 2040
2065.45 2209
2065.88 2330
2066.30 2244
2066.73 2251
2067.16 2174
2067.59 2025
2068.02 2280
2068.45 2252
2068.87 2088
2069.30 2210
2069.73 2053
2070.16 1945
2070.59 1873
2071.02 1694
2071.45 1865
2071.87 1993
2072.30 1763
2072.73 1772
2073.16 1909
2073.59 1677
2074.02 1782
2074.45 1854
2074.88 1792
2075.31 1923
2075.74 1939
2076.17 1957
2076.59 1875
2077.02 1819
2077.45 2000
2077.88 1865
2078.31 1878
2078.74 2042
2079.17 2156
2079.60 2032
2080.03 2024
2080.46 2131
2080.89 2017
2081.32 2050
2081.75 1999
2082.18 1895
2082.61 2076
2083.04 1902
2083.47 1888
2083.90 1835
2084.33 1825
2084.76 1681
2085.19 1841
2085.62 1749
2086.05 1916
2086.48 1758
2086.91 1779
2087.34 1782
2087.77 1825
2088.20 1745
2088.63 1801
2089.06 1891
2089.49 1701
2089.93 1752
2090.36 1917
2090.79 2019
2091.22 1783
2091.65 1732
2092.08 1792
2092.51 1867
2092.94 1814
2093.37 1759
2093.80 2004
2094.23 1884
2094.67 1850
2095.10 1860
2095.53 1818
2095.96 1769
2096.39 1731
2096.82 1795
2097.25 1730
2097.68 1560
2098.12 1630
2098.55 1682
2098.98 1560
2099.41 1581
2099.84 1648
2100.27 1635
2100.71 1654
2101.14 1644
2101.57 1553
2102.00 1761
2102.43 1730
2102.87 1616
2103.30 1754
2103.73 1768
2104.16 1787
2104.59 1720
2105.03 1664
2105.46 1708
2105.89 1819
2106.32 1874
2106.76 1849
2107.19 1909
2107.62 1711
2108.05 1812
2108.49 1780
2108.92 1880
2109.35 1818
2109.78 1880
2110.22 1837
2110.65 1865
2111.08 1687
2111.52 1707
2111.95 1726
2112.38 1761
2112.81 1602
2113.25 1731
2113.68 1790
2114.11 1839
2114.55 1784
2114.98 1709
2115.41 1600
2115.85 1660
2116.28 1720
2116.71 1915
2117.15 1838
2117.58 1741
2118.01 1679
2118.45 1751
2118.88 1679
2119.32 1830
2119.75 1855
2120.18 1648
2120.62 1595
2121.05 1759
2121.48 1679
2121.92 1620
2122.35 1729
2122.79 1667
2123.22 1610
2123.65 1678
2124.09 1852
2124.52 1960
2124.96 1717
2125.39 1556
2125.83 1667
2126.26 1583
2126.70 1637
2127.13 1701
2127.56 1827
2128.00 1721
2128.43 1809
2128.87 1816
2129.30 1622
2129.74 1774
2130.17 1640
2130.61 1719
2131.04 1754
2131.48 1763
2131.91 1772
2132.35 1747
2132.78 1880
2133.22 1827
2133.65 1826
2134.09 2016
2134.52 1863
2134.96 1823
2135.39 1879
2135.83 1949
2136.26 1872
2136.70 1886
2137.14 1901
2137.57 1885
2138.01 1824
2138.44 2010
2138.88 1922
2139.31 1854
2139.75 1787
2140.19 1639
2140.62 1639
2141.06 1705
2141.49 1674
2141.93 1716
2142.37 1689
2142.80 1727
2143.24 1540
2143.67 1613
2144.11 1686
2144.55 1669
2144.98 1496
2145.42 1524
2145.86 1594
2146.29 1690
2146.73 1498
2147.16 1513
2147.60 1707
2148.04 1701
2148.47 1725
2148.91 1878
2149.35 1921
2149.79 1958
2150.22 1814
2150.66 1735
2151.10 1979
2151.53 1865
2151.97 1906
2152.41 1814
2152.84 1643
2153.28 1875
2153.72 1875
2154.16 1862
2154.59 1758
2155.03 1813
2155.47 1805
2155.91 1717
2156.34 1692
2156.78 1763
2157.22 1796
2157.66 1692
2158.09 1631
2158.53 1790
2158.97 1814
2159.41 1867
2159.84 1810
2160.28 1717
2160.72 1709
2161.16 1792
2161.60 1828
2162.03 1603
2162.47 1644
2162.91 1654
2163.35 1734
2163.79 1896
2164.22 1896
2164.66 1813
2165.10 1792
2165.54 1879
2165.98 1819
2166.42 1793
2166.86 1651
2167.29 1624
2167.73 1636
2168.17 1669
2168.61 1700
2169.05 1868
2169.49 1931
2169.93 1851
2170.37 1921
2170.80 1838
2171.24 1780
2171.68 1812
2172.12 1652
2172.56 1733
2173.00 1955
2173.44 1949
2173.88 1914
2174.32 1797
2174.76 1859
2175.20 1959
2175.64 1922
2176.08 1869
2176.51 1971
2176.95 2129
2177.39 2345
2177.83 2506
2178.27 2286
2178.71 2108
2179.15 2044
2179.59 2075
2180.03 1992
2180.47 1936
2180.91 1938
2181.35 1746
2181.79 1817
2182.23 1713
2182.67 1797
2183.11 1847
2183.55 1811
2183.99 1856
2184.43 1775
2184.87 1815
2185.31 1748
2185.76 1746
2186.20 1895
2186.64 1677
2187.08 1573
2187.52 1805
2187.96 2044
2188.40 1877
2188.84 1732
2189.28 1815
2189.72 1719
2190.16 1677
2190.60 1897
2191.04 1942
2191.49 1900
2191.93 1941
2192.37 1985
2192.81 1727
2193.25 1799
2193.69 1803
2194.13 1771
2194.57 1771
2195.02 1833
2195.46 1722
2195.90 1694
2196.34 1870
2196.78 1819
2197.22 1951
2197.66 1997
2198.11 1999
2198.55 1754
2198.99 1730
2199.43 1753
2199.87 1858
2200.32 1907
2200.76 1920
2201.20 1834
2201.64 1708
2202.08 1764
2202.53 1764
2202.97 1605
2203.41 1672
2203.85 1737
2204.29 1776
2204.74 1687
2205.18 1781
2205.62 1914
2206.06 1723
2206.51 1701
2206.95 1867
2207.39 1931
2207.83 1823
2208.28 1891
2208.72 1978
2209.16 1843
2209.61 1929
2210.05 1934
2210.49 1777
2210.93 1771
2211.38 1823
2211.82 1839
2212.26 1735
2212.71 1714
2213.15 1860
2213.59 1847
2214.04 1822
2214.48 1853
2214.92 1739
2215.37 1775
2215.81 1652
2216.25 1641
2216.70 1612
2217.14 1789
2217.59 1685
2218.03 1786
2218.47 1720
2218.92 1776
2219.36 1807
2219.80 1668
2220.25 1758
2220.69 1777
2221.14 1624
2221.58 1879
2222.02 1845
2222.47 1550
2222.91 1726
2223.36 1882
2223.80 1960
2224.25 1707
2224.69 1879
2225.13 1932
2225.58 1731
2226.02 1723
2226.47 1860
2226.91 1797
2227.36 1935
2227.80 1801
2228.25 1747
2228.69 1857
2229.14 1804
2229.58 1822
2230.03 1748
2230.47 1814
2230.92 1869
2231.36 1722
2231.81 1869
2232.25 2015
2232.70 1949
2233.14 1972
2233.59 1904
2234.03 1891
2234.48 1718
2234.92 1840
2235.37 1947
2235.81 1814
2236.26 1859
2236.70 1910
2237.15 2015
2237.60 1797
2238.04 1808
2238.49 1819
2238.93 1687
2239.38 1720
2239.83 1817
2240.27 1883
2240.72 1888
2241.16 1880
2241.61 1736
2242.06 1713
2242.50 1623
2242.95 1770
2243.39 1672
2243.84 1535
2244.29 1697
2244.73 1705
2245.18 1643
2245.63 1628
2246.07 1657
2246.52 1593
2246.97 1671
2247.41 1654
2247.86 1684
2248.31 1631
2248.75 1709
2249.20 1703
2249.65 1655
2250.09 1707
2250.54 1550
2250.99 1547
2251.43 1666
2251.88 1698
2252.33 1702
2252.78 1600
2253.22 1544
2253.67 1703
2254.12 1658
2254.56 1599
2255.01 1712
2255.46 1732
2255.91 1653
2256.35 1692
2256.80 1609
2257.25 1703
2257.70 1639
2258.14 1624
2258.59 1547
2259.04 1660
2259.49 1744
2259.94 1697
2260.38 1544
2260.83 1582
2261.28 1589
2261.73 1731
2262.18 1745
2262.62 1755
2263.07 1778
2263.52 1853
2263.97 1842
2264.42 1906
2264.87 1971
2265.31 1866
2265.76 1805
2266.21 1784
2266.66 1832
2267.11 1812
2267.56 1716
2268.01 1803
2268.45 1720
2268.90 1676
2269.35 1793
2269.80 1834
2270.25 1835
2270.70 1918
2271.15 1771
2271.60 1873
2272.05 1980
2272.49 1889
2272.94 1820
2273.39 1756
2273.84 1898
2274.29 1806
2274.74 1759
2275.19 1698
2275.64 1692
2276.09 1731
2276.54 1684
2276.99 1546
2277.44 1611
2277.89 1480
2278.34 1603
2278.79 1585
2279.24 1662
2279.69 1641
2280.14 1594
2280.59 1752
2281.04 1772
2281.49 1674
2281.94 1693
2282.39 1752
2282.84 1814
2283.29 1800
2283.74 1764
2284.19 1707
2284.64 1689
2285.09 1811
2285.54 1655
2285.99 1560
2286.44 1688
2286.89 1720
2287.34 1699
2287.79 1877
2288.24 1809
2288.69 1774
2289.14 2026
2289.59 2006
2290.05 1985
2290.50 2124
2290.95 2391
2291.40 2489
2291.85 2331
2292.30 2561
2292.75 2559
2293.20 2405
2293.65 2385
2294.11 2318
2294.56 2336
2295.01 2262
2295.46 2139
2295.91 2046
2296.36 1871
2296.81 1882
2297.27 1936
2297.72 1882
2298.17 1856
2298.62 1851
2299.07 1765
2299.52 1812
2299.98 1779
2300.43 1691
2300.88 1750
2301.33 1737
2301.78 1697
2302.24 1719
2302.69 1625
2303.14 1578
2303.59 1637
2304.04 1679
2304.50 1743
2304.95 1665
2305.40 1560
2305.85 1615
2306.31 1660
2306.76 1624
2307.21 1687
2307.66 1730
2308.12 1862
2308.57 1934
2309.02 2190
2309.48 2080
2309.93 1845
2310.38 1924
2310.83 2012
2311.29 1862
2311.74 1869
2312.19 1884
2312.65 1776
2313.10 1894
2313.55 1734
2314.01 1885
2314.46 1902
2314.91 1673
2315.37 1728
2315.82 1899
2316.27 1940
2316.73 1675
2317.18 1722
2317.63 1817
2318.09 1739
2318.54 1790
2318.99 1812
2319.45 1767
2319.90 1879
2320.36 1808
2320.81 1893
2321.26 1898
2321.72 1939
2322.17 1732
2322.63 1756
2323.08 1774
2323.53 1682
2323.99 1846
2324.44 1878
2324.90 1694
2325.35 1718
2325.80 1845
2326.26 1888
2326.71 1949
2327.17 1943
2327.62 1878
2328.08 1808
2328.53 1779
2328.99 1889
2329.44 1956
2329.90 1861
2330.35 1881
2330.81 1953
2331.26 2117
2331.72 2163
2332.17 1991
2332.63 1974
2333.08 1865
2333.54 1844
2333.99 1765
2334.45 1769
2334.90 1593
2335.36 1828
2335.81 1778
2336.27 1664
2336.72 1824
2337.18 1796
2337.63 1690
2338.09 1738
2338.55 1706
2339.00 1689
2339.46 1723
2339.91 1505
2340.37 1607
2340.82 1689
2341.28 1632
2341.74 1701
2342.19 1831
2342.65 1733
2343.10 1776
2343.56 1743
2344.02 1624
2344.47 1682
2344.93 1635
2345.39 1739
2345.84 1724
2346.30 1632
2346.75 1723
2347.21 1661
2347.67 1785
2348.12 1674
2348.58 1770
2349.04 1763
2349.49 1805
2349.95 1786
2350.41 1970
2350.86 1856
2351.32 1747
2351.78 1774
2352.23 1616
2352.69 1808
2353.15 1661
2353.61 1700
2354.06 1689
2354.52 1800
2354.98 1846
2355.43 1741
2355.89 1739
2356.35 1737
2356.81 1674
2357.26 1672
2357.72 1678
2358.18 1725
2358.64 1677
2359.09 1707
2359.55 1717
2360.01 1782
2360.47 1704
2360.93 1730
2361.38 1841
2361.84 1773
2362.30 1754
2362.76 1726
2363.22 1779
2363.67 1825
2364.13 1805
2364.59 1750
2365.05 1840
2365.51 1719
2365.96 1781
2366.42 1651
2366.88 1756
2367.34 1622
2367.80 1739
2368.26 1775
2368.72 1778
2369.17 1702
2369.63 1789
2370.09 1583
2370.55 1611
2371.01 1694
2371.47 1686
2371.93 1763
2372.39 1778
2372.84 1890
2373.30 1840
2373.76 1695
2374.22 1766
2374.68 1696
2375.14 1637
2375.60 1762
2376.06 1994
2376.52 1744
2376.98 1815
2377.44 1710
2377.90 1683
2378.36 1818
2378.81 1649
2379.27 1667
2379.73 1803
2380.19 1647
2380.65 1787
2381.11 1885
2381.57 1839
2382.03 1744
2382.49 1746
2382.95 1747
2383.41 1892
2383.87 1750
2384.33 1757
2384.79 1737
2385.25 1645
2385.71 1679
2386.17 1699
2386.63 1781
2387.09 1690
2387.55 1802
2388.01 1695
2388.48 1606
2388.94 1539
2389.40 1728
2389.86 1713
2390.32 1603
2390.78 1656
2391.24 1609
2391.70 1605
2392.16 1721
2392.62 1787
2393.08 1721
2393.54 1753
2394.00 1834
2394.47 1765
2394.93 1857
2395.39 1862
2395.85 1727
2396.31 1730
2396.77 1652
2397.23 1726
2397.69 1650
2398.16 1523
2398.62 1578
2399.08 1521
2399.54 1646
2400.00 1710
2400.46 1518
2400.92 1552
2401.39 1525
2401.85 1457
2402.31 1508
2402.77 1554
2403.23 1573
2403.70 1518
2404.16 1638
2404.62 1647
2405.08 1780
2405.54 1609
2406.01 1609
2406.47 1572
2406.93 1593
2407.39 1590
2407.86 1645
2408.32 1582
2408.78 1539
2409.24 1549
2409.71 1625
2410.17 1540
2410.63 1492
2411.09 1560
2411.56 1600
2412.02 1623
2412.48 1583
2412.94 1762
2413.41 1588
2413.87 1655
2414.33 1722
2414.80 1719
2415.26 1780
2415.72 1823
2416.19 1795
2416.65 1970
2417.11 1863
2417.57 1899
2418.04 1966
2418.50 1909
2418.96 1979
2419.43 1946
2419.89 1872
2420.36 1898
2420.82 1935
2421.28 1859
2421.75 1849
2422.21 1845
2422.67 1806
2423.14 1851
2423.60 1797
2424.07 1669
2424.53 1731
2424.99 1740
2425.46 1704
2425.92 1666
2426.39 1716
2426.85 1500
2427.31 1540
2427.78 1594
2428.24 1610
2428.71 1534
2429.17 1666
2429.64 1789
2430.10 1748
2430.56 1495
2431.03 1567
2431.49 1526
2431.96 1683
2432.42 1665
2432.89 1824
2433.35 1603
2433.82 1610
2434.28 1579
2434.75 1464
2435.21 1676
2435.68 1794
2436.14 1597
2436.61 1667
2437.07 1478
2437.54 1654
2438.00 1675
2438.47 1670
2438.93 1550
2439.40 1738
2439.86 1648
2440.33 1675
2440.80 1643
2441.26 1685
2441.73 1729
2442.19 1737
2442.66 1554
2443.12 1736
2443.59 1743
2444.06 1744
2444.52 1655
2444.99 1668
2445.45 1619
2445.92 1531
2446.38 1639
2446.85 1546
2447.32 1543
2447.78 1461
2448.25 1558
2448.72 1608
2449.18 1646
2449.65 1586
2450.11 1762
2450.58 1720
2451.05 1653
2451.51 1675
2451.98 1609
2452.45 1605
2452.91 1524
2453.38 1647
2453.85 1659
2454.31 1644
2454.78 1630
2455.25 1587
2455.71 1648
2456.18 1730
2456.65 1569
2457.12 1601
2457.58 1565
2458.05 1547
2458.52 1625
2458.98 1607
2459.45 1595
2459.92 1550
2460.39 1393
2460.85 1529
2461.32 1628
2461.79 1583
2462.26 1687
2462.72 1500
2463.19 1437
2463.66 1460
2464.13 1453
2464.59 1646
2465.06 1600
2465.53 1601
2466.00 1626
2466.47 1476
2466.93 1530
2467.40 1688
2467.87 1652
2468.34 1596
2468.81 1568
2469.27 1522
2469.74 1569
2470.21 1637
2470.68 1523
2471.15 1571
2471.62 1576
2472.09 1661
2472.55 1479
2473.02 1541
2473.49 1541
2473.96 1502
2474.43 1479
2474.90 1471
2475.37 1479
2475.83 1400
2476.30 1504
2476.77 1487
2477.24 1587
2477.71 1463
2478.18 1386
2478.65 1427
2479.12 1384
2479.59 1461
2480.06 1503
2480.53 1409
2480.99 1516
2481.46 1610
2481.93 1579
2482.40 1586
2482.87 1627
2483.34 1488
2483.81 1496
2484.28 1565
2484.75 1585
2485.22 1529
2485.69 1546
2486.16 1507
2486.63 1707
2487.10 1720
2487.57 1753
2488.04 1565
2488.51 1499
2488.98 1651
2489.45 1832
2489.92 1783
2490.39 1800
2490.86 1675
2491.33 1696
2491.80 1689
2492.27 1754
2492.74 1717
2493.21 1652
2493.68 1686
2494.15 1592
2494.62 1719
2495.10 1739
2495.57 1887
2496.04 1793
2496.51 1768
2496.98 1802
2497.45 1658
2497.92 1548
2498.39 1657
2498.86 1837
2499.33 1723
2499.80 1528
2500.28 1632
2500.75 1644
2501.22 1535
2501.69 1540
2502.16 1586
2502.63 1664
2503.10 1658
2503.57 1476
2504.05 1396
2504.52 1411
2504.99 1359
2505.46 1500
2505.93 1734
2506.40 1536
2506.88 1582
2507.35 1544
2507.82 1425
2508.29 1615
2508.76 1578
2509.24 1621
2509.71 1771
2510.18 1777
2510.65 1751
2511.12 1824
2511.60 1790
2512.07 1751
2512.54 1793
2513.01 1724
2513.49 1733
2513.96 1775
2514.43 1810
2514.90 1798
2515.38 1679
2515.85 1556
2516.32 1592
2516.79 1637
2517.27 1471
2517.74 1522
2518.21 1805
2518.68 1645
2519.16 1740
2519.63 1700
2520.10 1673
2520.58 1714
2521.05 1680
2521.52 1563
2522.00 1580
2522.47 1544
2522.94 1584
2523.42 1447
2523.89 1600
2524.36 1601
2524.84 1595
2525.31 1593
2525.78 1558
2526.26 1653
2526.73 1635
2527.20 1668
2527.68 1625
2528.15 1677
2528.63 1635
2529.10 1818
2529.57 1768
2530.05 1541
2530.52 1713
2531.00 1623
2531.47 1648
2531.94 1617
2532.42 1518
2532.89 1548
2533.37 1545
2533.84 1510
2534.32 1550
2534.79 1541
2535.26 1597
2535.74 1650
2536.21 1530
2536.69 1629
2537.16 1657
2537.64 1550
2538.11 1538
2538.59 1663
2539.06 1579
2539.54 1565
2540.01 1484
2540.49 1424
2540.96 1502
2541.44 1553
2541.91 1648
2542.39 1665
2542.86 1551
2543.34 1721
2543.81 1634
2544.29 1655
2544.76 1740
2545.24 1616
2545.71 1613
2546.19 1567
2546.66 1639
2547.14 1853
2547.61 1691
2548.09 1713
2548.57 1805
2549.04 1798
2549.52 1763
2549.99 1741
2550.47 1845
2550.95 1874
2551.42 1844
2551.90 1835
2552.37 1957
2552.85 1858
2553.33 1873
2553.80 1902
2554.28 1832
2554.75 1710
2555.23 1842
2555.71 1748
2556.18 1755
2556.66 1872
2557.14 1569
2557.61 1661
2558.09 1603
2558.57 1582
2559.04 1703
2559.52 1608
2560.00 1565
2560.47 1551
2560.95 1590
2561.43 1567
2561.90 1437
2562.38 1585
2562.86 1409
2563.33 1534
2563.81 1533
2564.29 1722
2564.77 1632
2565.24 1643
2565.72 1692
2566.20 1628
2566.68 1521
2567.15 1483
2567.63 1648
2568.11 1506
2568.59 1477
2569.06 1356
2569.54 1438
2570.02 1436
2570.50 1401
2570.97 1431
2571.45 1407
2571.93 1575
2572.41 1615
2572.89 1732
2573.36 1591
2573.84 1456
2574.32 1545
2574.80 1543
2575.28 1605
2575.75 1510
2576.23 1602
2576.71 1590
2577.19 1464
2577.67 1483
2578.15 1531
2578.62 1438
2579.10 1411
2579.58 1519
2580.06 1606
2580.54 1444
2581.02 1620
2581.50 1590
2581.97 1674
2582.45 1556
2582.93 1489
2583.41 1420
2583.89 1624
2584.37 1497
2584.85 1556
2585.33 1452
2585.81 1651
2586.29 1652
2586.77 1447
2587.24 1487
2587.72 1514
2588.20 1445
2588.68 1604
2589.16 1491
2589.64 1518
2590.12 1688
2590.60 1596
2591.08 1630
2591.56 1661
2592.04 1553
2592.52 1613
2593.00 1731
2593.48 1584
2593.96 1499
2594.44 1663
2594.92 1511
2595.40 1679
2595.88 1575
2596.36 1471
2596.84 1484
2597.32 1481
2597.80 1506
2598.28 1604
2598.76 1625
2599.24 1634
2599.72 1491
2600.20 1388
2600.68 1626
2601.16 1550
2601.64 1388
2602.12 1494
2602.61 1634
2603.09 1489
2603.57 1428
2604.05 1478
2604.53 1656
2605.01 1638
2605.49 1366
2605.97 1339
2606.45 1604
2606.93 1514
2607.42 1580
2607.90 1494
2608.38 1593
2608.86 1506
2609.34 1594
2609.82 1504
2610.30 1395
2610.78 1453
2611.27 1439
2611.75 1494
2612.23 1553
2612.71 1589
2613.19 1456
2613.67 1568
2614.16 1620
2614.64 1463
2615.12 1409
2615.60 1506
2616.08 1626
2616.57 1719
2617.05 1609
2617.53 1717
2618.01 1752
2618.49 1730
2618.98 1705
2619.46 1570
2619.94 1792
2620.42 1714
2620.91 1633
2621.39 1659
2621.87 1635
2622.35 1697
2622.84 1633
2623.32 1535
2623.80 1358
2624.28 1459
2624.77 1556
2625.25 1670
2625.73 1484
2626.21 1647
2626.70 1585
2627.18 1611
2627.66 1615
2628.15 1634
2628.63 1655
2629.11 1611
2629.60 1580
2630.08 1597
2630.56 1662
2631.05 1669
2631.53 1630
2632.01 1610
2632.50 1719
2632.98 1651
2633.46 1656
2633.95 1665
2634.43 1656
2634.91 1594
2635.40 1640
2635.88 1688
2636.37 1757
2636.85 1792
2637.33 1586
2637.82 1708
2638.30 1685
2638.79 1574
2639.27 1455
2639.75 1576
2640.24 1543
2640.72 1529
2641.21 1574
2641.69 1502
2642.18 1565
2642.66 1648
2643.14 1559
2643.63 1524
2644.11 1581
2644.60 1711
2645.08 1592
2645.57 1647
2646.05 1677
2646.54 1625
2647.02 1588
2647.51 1719
2647.99 1435
2648.48 1596
2648.96 1664
2649.45 1634
2649.93 1606
2650.42 1724
2650.90 1604
2651.39 1715
2651.87 1662
2652.36 1531
2652.84 1459
2653.33 1534
2653.81 1415
2654.30 1450
2654.78 1521
2655.27 1539
2655.76 1541
2656.24 1495
2656.73 1521
2657.21 1478
2657.70 1561
2658.18 1609
2658.67 1561
2659.16 1601
2659.64 1523
2660.13 1534
2660.61 1540
2661.10 1588
2661.59 1663
2662.07 1599
2662.56 1658
2663.05 1581
2663.53 1604
2664.02 1581
2664.50 1595
2664.99 1673
2665.48 1603
2665.96 1647
2666.45 1606
2666.94 1512
2667.42 1522
2667.91 1729
2668.40 1779
2668.88 1741
2669.37 1603
2669.86 1418
2670.34 1526
2670.83 1585
2671.32 1575
2671.81 1624
2672.29 1687
2672.78 1662
2673.27 1726
2673.75 1897
2674.24 2034
2674.73 2137
2675.22 2055
2675.70 2128
2676.19 2313
2676.68 2424
2677.17 2176
2677.65 2231
2678.14 2115
2678.63 1966
2679.12 1828
2679.61 1782
2680.09 1639
2680.58 1556
2681.07 1741
2681.56 1758
2682.04 1614
2682.53 1559
2683.02 1497
2683.51 1583
2684.00 1677
2684.49 1661
2684.97 1492
2685.46 1485
2685.95 1510
2686.44 1644
2686.93 1623
2687.42 1529
2687.90 1463
2688.39 1511
2688.88 1381
2689.37 1497
2689.86 1476
2690.35 1554
2690.84 1557
2691.33 1514
2691.81 1508
2692.30 1565
2692.79 1508
2693.28 1520
2693.77 1603
2694.26 1654
2694.75 1480
2695.24 1486
2695.73 1500
2696.22 1515
2696.71 1505
2697.20 1502
2697.68 1542
2698.17 1571
2698.66 1471
2699.15 1404
2699.64 1520
2700.13 1516
2700.62 1611
2701.11 1602
2701.60 1566
2702.09 1586
2702.58 1458
2703.07 1490
2703.56 1555
2704.05 1579
2704.54 1672
2705.03 1647
2705.52 1530
2706.01 1586
2706.50 1570
2706.99 1615
2707.48 1551
2707.97 1535
2708.46 1624
2708.95 1671
2709.44 1631
2709.93 1479
2710.43 1465
2710.92 1291
2711.41 1448
2711.90 1551
2712.39 1504
2712.88 1533
2713.37 1486
2713.86 1448
2714.35 1504
2714.84 1374
2715.33 1290
2715.82 1531
2716.32 1372
2716.81 1491
2717.30 1442
2717.79 1605
2718.28 1495
2718.77 1498
2719.26 1248
2719.76 1350
2720.25 1574
2720.74 1538
2721.23 1580
2721.72 1633
2722.21 1572
2722.70 1564
2723.20 1731
2723.69 1646
2724.18 1467
2724.67 1490
2725.16 1769
2725.66 1598
2726.15 1620
2726.64 1481
2727.13 1443
2727.62 1450
2728.12 1421
2728.61 1407
2729.10 1273
2729.59 1384
2730.09 1374
2730.58 1410
2731.07 1389
2731.56 1436
2732.06 1356
2732.55 1431
2733.04 1500
2733.53 1558
2734.03 1487
2734.52 1509
2735.01 1612
2735.50 1590
2736.00 1452
2736.49 1372
2736.98 1523
2737.48 1448
2737.97 1562
2738.46 1529
2738.96 1566
2739.45 1451
2739.94 1603
2740.44 1591
2740.93 1585
2741.42 1648
2741.92 1478
2742.41 1339
2742.90 1487
2743.40 1355
2743.89 1300
2744.38 1460
2744.88 1429
2745.37 1379
2745.86 1420
2746.36 1430
2746.85 1528
2747.35 1332
2747.84 1408
2748.33 1376
2748.83 1506
2749.32 1508
2749.82 1462
2750.31 1376
2750.81 1489
2751.30 1490
2751.79 1357
2752.29 1442
2752.78 1403
2753.28 1442
2753.77 1457
2754.27 1444
2754.76 1498
2755.26 1535
2755.75 1412
2756.24 1511
2756.74 1502
2757.23 1520
2757.73 1579
2758.22 1643
2758.72 1708
2759.21 1631
2759.71 1596
2760.20 1479
2760.70 1486
2761.19 1413
2761.69 1444
2762.19 1541
2762.68 1569
2763.18 1575
2763.67 1495
2764.17 1531
2764.66 1477
2765.16 1499
2765.65 1344
2766.15 1434
2766.64 1554
2767.14 1486
2767.64 1364
2768.13 1420
2768.63 1405
2769.12 1436
2769.62 1374
2770.12 1459
2770.61 1344
2771.11 1398
2771.60 1498
2772.10 1424
2772.60 1525
2773.09 1589
2773.59 1621
2774.08 1749
2774.58 1739
2775.08 1840
2775.57 1858
2776.07 2078
2776.57 2113
2777.06 2191
2777.56 2000
2778.06 2123
2778.55 2353
2779.05 2309
2779.55 2151
2780.04 2058
2780.54 2113
2781.04 1872
2781.54 1815
2782.03 1598
2782.53 1617
2783.03 1538
2783.52 1552
2784.02 1505
2784.52 1531
2785.02 1315
2785.51 1442
2786.01 1537
2786.51 1322
2787.01 1424
2787.50 1475
2788.00 1528
2788.50 1379
2789.00 1426
2789.49 1639
2789.99 1469
2790.49 1297
2790.99 1382
2791.48 1522
2791.98 1426
2792.48 1542
2792.98 1466
2793.48 1421
2793.97 1529
2794.47 1453
2794.97 1506
2795.47 1469
2795.97 1574
2796.47 1528
2796.96 1766
2797.46 1688
2797.96 1748
2798.46 1635
2798.96 1534
2799.46 1668
2799.96 1649
2800.45 1552
2800.95 1622
2801.45 1494
2801.95 1537
2802.45 1584
2802.95 1569
2803.45 1606
2803.95 1522
2804.45 1477
2804.94 1586
2805.44 1536
2805.94 1645
2806.44 1667
2806.94 1535
2807.44 1768
2807.94 1952
2808.44 1897
2808.94 1824
2809.44 1758
2809.94 1888
2810.44 1867
2810.94 1938
2811.44 1980
2811.94 1870
2812.44 1721
2812.94 1632
2813.44 1630
2813.94 1707
2814.44 1600
2814.94 1594
2815.44 1535
2815.94 1517
2816.44 1464
2816.94 1380
2817.44 1541
2817.94 1580
2818.44 1551
2818.94 1503
2819.44 1557
2819.94 1476
2820.44 1532
2820.94 1526
2821.44 1608
2821.94 1586
2822.44 1505
2822.94 1638
2823.44 1528
2823.94 1415
2824.44 1618
2824.94 1557
2825.45 1521
2825.95 1506
2826.45 1572
2826.95 1391
2827.45 1527
2827.95 1439
2828.45 1423
2828.95 1395
2829.45 1388
2829.96 1377
2830.46 1391
2830.96 1463
2831.46 1386
2831.96 1362
2832.46 1462
2832.96 1436
2833.47 1406
2833.97 1391
2834.47 1443
2834.97 1424
2835.47 1373
2835.97 1370
2836.48 1406
2836.98 1441
2837.48 1551
2837.98 1416
2838.48 1552
2838.99 1435
2839.49 1548
2839.99 1530
2840.49 1543
2841.00 1683
2841.50 1602
2842.00 1516
2842.50 1449
2843.01 1490
2843.51 1456
2844.01 1435
2844.51 1489
2845.02 1646
2845.52 1561
2846.02 1520
2846.52 1619
2847.03 1731
2847.53 1727
2848.03 1647
2848.54 1650
2849.04 1726
2849.54 1935
2850.04 1773
2850.55 1664
2851.05 1553
2851.55 1779
2852.06 1589
2852.56 1564
2853.06 1715
2853.57 1673
2854.07 1606
2854.57 1414
2855.08 1432
2855.58 1567
2856.09 1546
2856.59 1506
2857.09 1632
2857.60 1617
2858.10 1588
2858.60 1597
2859.11 1682
2859.61 1555
2860.12 1539
2860.62 1515
2861.12 1462
2861.63 1509
2862.13 1417
2862.64 1598
2863.14 1490
2863.65 1376
2864.15 1510
2864.65 1455
2865.16 1557
2865.66 1382
2866.17 1380
2866.67 1322
2867.18 1358
2867.68 1411
2868.19 1508
2868.69 1570
2869.20 1522
2869.70 1495
2870.21 1562
2870.71 1434
2871.21 1364
2871.72 1581
2872.23 1652
2872.73 1538
2873.24 1576
2873.74 1537
2874.25 1592
2874.75 1482
2875.26 1689
2875.76 1585
2876.27 1506
2876.77 1725
2877.28 1848
2877.78 1783
2878.29 1591
2878.79 1584
2879.30 1497
2879.81 1639
2880.31 1549
2880.82 1448
2881.32 1513
2881.83 1535
2882.34 1631
2882.84 1474
2883.35 1631
2883.85 1537
2884.36 1532
2884.87 1427
2885.37 1516
2885.88 1542
2886.38 1443
2886.89 1609
2887.40 1616
2887.90 1633
2888.41 1410
2888.92 1440
2889.42 1538
2889.93 1620
2890.44 1494
2890.94 1617
2891.45 1753
2891.96 1577
2892.46 1505
2892.97 1545
2893.48 1586
2893.98 1534
2894.49 1559
2895.00 1728
2895.51 1532
2896.01 1644
2896.52 1705
2897.03 1662
2897.53 1560
2898.04 1585
2898.55 1645
2899.06 1790
2899.56 1700
2900.07 1868
2900.58 1936
2901.09 1746
2901.59 1755
2902.10 1702
2902.61 1698
2903.12 1603
2903.63 1661
2904.13 1574
2904.64 1759
2905.15 1733
2905.66 1708
2906.17 1813
2906.67 1700
2907.18 1628
2907.69 1538
2908.20 1605
2908.71 1748
2909.21 1562
2909.72 1531
2910.23 1611
2910.74 1526
2911.25 1488
2911.76 1510
2912.26 1510
2912.77 1354
2913.28 1418
2913.79 1412
2914.30 1454
2914.81 1390
2915.32 1445
2915.83 1309
2916.34 1482
2916.84 1469
2917.35 1495
2917.86 1441
2918.37 1651
2918.88 1578
2919.39 1451
2919.90 1566
2920.41 1442
2920.92 1496
2921.43 1404
2921.94 1529
2922.45 1621
2922.96 1550
2923.46 1427
2923.97 1585
2924.48 1557
2924.99 1564
2925.50 1499
2926.01 1548
2926.52 1709
2927.03 1497
2927.54 1540
2928.05 1506
2928.56 1478
2929.07 1566
2929.58 1466
2930.09 1495
2930.60 1482
2931.11 1527
2931.62 1518
2932.13 1454
2932.64 1399
2933.15 1547
2933.67 1367
2934.18 1378
2934.69 1448
2935.20 1501
2935.71 1443
2936.22 1499
2936.73 1585
2937.24 1563
2937.75 1406
2938.26 1380
2938.77 1404
2939.28 1469
2939.79 1462
2940.30 1356
2940.82 1461
2941.33 1494
2941.84 1437
2942.35 1527
2942.86 1456
2943.37 1475
2943.88 1567
2944.39 1541
2944.91 1602
2945.42 1734
2945.93 1597
2946.44 1552
2946.95 1566
2947.46 1626
2947.98 1585
2948.49 1715
2949.00 1711
2949.51 1668
2950.02 1691
2950.53 1596
2951.05 1560
2951.56 1568
2952.07 1560
2952.58 1653
2953.09 1482
2953.61 1560
2954.12 1569
2954.63 1486
2955.14 1624
2955.66 1489
2956.17 1479
2956.68 1523
2957.19 1505
2957.71 1414
2958.22 1457
2958.73 1392
2959.24 1434
2959.76 1359
2960.27 1297
2960.78 1412
2961.29 1529
2961.81 1393
2962.32 1512
2962.83 1505
2963.35 1536
2963.86 1589
2964.37 1567
2964.89 1680
2965.40 1656
2965.91 1467
2966.43 1579
2966.94 1552
2967.45 1476
2967.97 1401
2968.48 1400
2968.99 1377
2969.51 1418
2970.02 1333
2970.53 1390
2971.05 1516
2971.56 1370
2972.07 1250
2972.59 1286
2973.10 1388
2973.62 1408
2974.13 1351
2974.64 1323
2975.16 1311
2975.67 1420
2976.19 1433
2976.70 1362
2977.22 1356
2977.73 1329
2978.24 1373
2978.76 1371
2979.27 1407
2979.79 1448
2980.30 1504
2980.82 1487
2981.33 1569
2981.85 1418
2982.36 1417
2982.87 1427
2983.39 1395
2983.90 1580
2984.42 1529
2984.93 1681
2985.45 1517
2985.96 1450
2986.48 1492
2986.99 1607
2987.51 1580
2988.02 1539
2988.54 1598
2989.05 1464
2989.57 1525
2990.09 1533
2990.60 1528
2991.12 1611
2991.63 1536
2992.15 1532
2992.66 1418
2993.18 1437
2993.69 1477
2994.21 1462
2994.73 1593
2995.24 1651
2995.76 1619
2996.27 1571
2996.79 1613
2997.30 1794
2997.82 1869
2998.34 1824
2998.85 1994
2999.37 2004
2999.89 1956
3000.40 1962
3000.92 1757
3001.43 1755
3001.95 2024
3002.47 2008
3002.98 2089
3003.50 2387
3004.02 2309
3004.53 2610
3005.05 2876
3005.57 2754
3006.08 2760
3006.60 3014
3007.12 2720
3007.63 2640
3008.15 2482
3008.67 2283
3009.18 2318
3009.70 2106
3010.22 1909
3010.74 1726
3011.25 1681
3011.77 1680
3012.29 1606
3012.80 1515
3013.32 1574
3013.84 1491
3014.36 1597
3014.87 1737
3015.39 1635
3015.91 1566
3016.43 1532
3016.94 1685
3017.46 1597
3017.98 1714
3018.50 1607
3019.02 1771
3019.53 1769
3020.05 1838
3020.57 1879
3021.09 1637
3021.60 1684
3022.12 1855
3022.64 1763
3023.16 1824
3023.68 1996
3024.20 1986
3024.71 1658
3025.23 1706
3025.75 1846
3026.27 1811
3026.79 1802
3027.31 1782
3027.82 1714
3028.34 1677
3028.86 1742
3029.38 1685
3029.90 1585
3030.42 1448
3030.94 1513
3031.46 1536
3031.98 1587
3032.49 1460
3033.01 1621
3033.53 1588
3034.05 1637
3034.57 1619
3035.09 1571
3035.61 1479
3036.13 1444
3036.65 1509
3037.17 1558
3037.69 1443
3038.21 1438
3038.73 1549
3039.25 1580
3039.76 1569
3040.28 1684
3040.80 1632
3041.32 1449
3041.84 1463
3042.36 1455
3042.88 1433
3043.40 1315
3043.92 1444
3044.44 1466
3044.96 1422
3045.48 1423
3046.00 1538
3046.52 1476
3047.04 1400
3047.56 1371
3048.08 1485
3048.60 1466
3049.13 1550
3049.65 1571
3050.17 1455
3050.69 1404
3051.21 1459
3051.73 1507
3052.25 1269
3052.77 1426
3053.29 1528
3053.81 1469
3054.33 1446
3054.85 1370
3055.37 1408
3055.89 1344
3056.42 1434
3056.94 1439
3057.46 1424
3057.98 1498
3058.50 1497
3059.02 1591
3059.54 1504
3060.06 1519
3060.59 1468
3061.11 1419
3061.63 1380
3062.15 1439
3062.67 1387
3063.19 1414
3063.71 1540
3064.24 1534
3064.76 1480
3065.28 1577
3065.80 1705
3066.32 1641
3066.85 1646
3067.37 1622
3067.89 1651
3068.41 1586
3068.93 1682
3069.46 1694
3069.98 1565
3070.50 1489
3071.02 1529
3071.54 1537
3072.07 1491
3072.59 1578
3073.11 1545
3073.63 1426
3074.16 1500
3074.68 1527
3075.20 1557
3075.73 1462
3076.25 1437
3076.77 1623
3077.29 1717
3077.82 1702
3078.34 1466
3078.86 1663
3079.39 1806
3079.91 1738
3080.43 1801
3080.95 1756
3081.48 1761
3082.00 1757
3082.52 1801
3083.05 1952
3083.57 1890
3084.09 1958
3084.62 1843
3085.14 1935
3085.66 2011
3086.19 1925
3086.71 1962
3087.24 1951
3087.76 1970
3088.28 2051
3088.81 1906
3089.33 1847
3089.85 1837
3090.38 1803
3090.90 1778
3091.43 1661
3091.95 1734
3092.47 1673
3093.00 1678
3093.52 1702
3094.05 1771
3094.57 1717
3095.10 1878
3095.62 2016
3096.14 1982
3096.67 1800
3097.19 1865
3097.72 1882
3098.24 2021
3098.77 1943
3099.29 1946
3099.82 2103
3100.34 2326
3100.87 2605
3101.39 3386
3101.92 3616
3102.44 3857
3102.97 4620
3103.49 5112
3104.02 5688
3104.54 6044
3105.07 5967
3105.59 6023
3106.12 5795
3106.64 5610
3107.17 4933
3107.69 4236
3108.22 3487
3108.74 3026
3109.27 2782
3109.79 2465
3110.32 2295
3110.85 2036
3111.37 2099
3111.90 2037
3112.42 2049
3112.95 2166
3113.48 2234
3114.00 2235
3114.53 2294
3115.05 2095
3115.58 2029
3116.11 1986
3116.63 2045
3117.16 2097
3117.68 2022
3118.21 1806
3118.74 1766
3119.26 1645
3119.79 1684
3120.32 1565
3120.84 1741
3121.37 1719
3121.90 1840
3122.42 1841
3122.95 1885
3123.48 2117
3124.00 1958
3124.53 1941
3125.06 1713
3125.58 1990
3126.11 1769
3126.64 1823
3127.16 1847
3127.69 1789
3128.22 1902
3128.75 1637
3129.27 1561
3129.80 1610
3130.33 1602
3130.85 1660
3131.38 1701
3131.91 1594
3132.44 1740
3132.96 1595
3133.49 1533
3134.02 1729
3134.55 1660
3135.07 1608
3135.60 1643
3136.13 1602
3136.66 1516
3137.19 1563
3137.71 1608
3138.24 1558
3138.77 1591
3139.30 1604
3139.83 1427
3140.35 1582
3140.88 1572
3141.41 1584
3141.94 1587
3142.47 1669
3143.00 1630
3143.52 1625
3144.05 1630
3144.58 1554
3145.11 1687
3145.64 1733
3146.17 1572
3146.70 1612
3147.22 1746
3147.75 1719
3148.28 1829
3148.81 1895
3149.34 1807
3149.87 1776
3150.40 1832
3150.93 1762
3151.46 1854
3151.98 1905
3152.51 1941
3153.04 1856
3153.57 1666
3154.10 1771
3154.63 1689
3155.16 1522
3155.69 1506
3156.22 1670
3156.75 1642
3157.28 1753
3157.81 1828
3158.34 1740
3158.87 1770
3159.40 1765
3159.93 1806
3160.46 1597
3160.99 1648
3161.52 1623
3162.05 1727
3162.58 1729
3163.11 1642
3163.64 1615
3164.17 1712
3164.70 1557
3165.23 1587
3165.76 1520
3166.29 1566
3166.82 1420
3167.35 1349
3167.88 1242
3168.41 1427
3168.94 1594
3169.47 1428
3170.00 1414
3170.53 1488
3171.06 1513
3171.59 1535
3172.13 1581
3172.66 1451
3173.19 1619
3173.72 1683
3174.25 1680
3174.78 1512
3175.31 1673
3175.84 1691
3176.37 1636
3176.90 1932
3177.44 1961
3177.97 1713
3178.50 1907
3179.03 1726
3179.56 1881
3180.09 1797
3180.62 1753
3181.16 1691
3181.69 1656
3182.22 1590
3182.75 1520
3183.28 1578
3183.81 1540
3184.35 1601
3184.88 1601
3185.41 1618
3185.94 1467
3186.47 1460
3187.01 1485
3187.54 1467
3188.07 1504
3188.60 1466
3189.14 1566
3189.67 1554
3190.20 1520
3190.73 1577
3191.26 1435
3191.80 1421
3192.33 1526
3192.86 1558
3193.39 1401
3193.93 1378
3194.46 1371
3194.99 1375
3195.53 1501
3196.06 1519
3196.59 1417
3197.12 1429
3197.66 1412
3198.19 1474
3198.72 1499
3199.26 1455
3199.79 1577
3200.32 1492
3200.86 1451
3201.39 1466
3201.92 1605
3202.46 1434
3202.99 1450
3203.52 1428
3204.06 1579
3204.59 1480
3205.12 1589
3205.66 1444
3206.19 1407
3206.72 1391
3207.26 1598
3207.79 1581
3208.33 1463
3208.86 1560
3209.39 1579
3209.93 1669
3210.46 1805
3211.00 1834
3211.53 1916
3212.06 1875
3212.60 1753
3213.13 1798
3213.67 1737
3214.20 1942
3214.74 1964
3215.27 1823
3215.80 1647
3216.34 1684
3216.87 1640
3217.41 1717
3217.94 1680
3218.48 1638
3219.01 1596
3219.55 1724
3220.08 1584
3220.62 1513
3221.15 1749
3221.69 1679
3222.22 1909
3222.76 1785
3223.29 1694
3223.83 1706
3224.36 1786
3224.90 1837
3225.43 1844
3225.97 1747
3226.50 1679
3227.04 1734
3227.57 1709
3228.11 1666
3228.65 1736
3229.18 1564
3229.72 1561
3230.25 1457
3230.79 1368
3231.32 1477
3231.86 1678
3232.40 1632
3232.93 1478
3233.47 1507
3234.00 1387
3234.54 1587
3235.08 1608
3235.61 1658
3236.15 1561
3236.68 1407
3237.22 1567
3237.76 1618
3238.29 1669
3238.83 1555
3239.37 1829
3239.90 1832
3240.44 1732
3240.97 1708
3241.51 1649
3242.05 1563
3242.58 1568
3243.12 1565
3243.66 1659
3244.20 1796
3244.73 1648
3245.27 1663
3245.81 1755
3246.34 1752
3246.88 1610
3247.42 1574
3247.95 1737
3248.49 1676
3249.03 1664
3249.57 1628
3250.10 1723
3250.64 1548
3251.18 1645
3251.72 1886
3252.25 1620
3252.79 1718
3253.33 1659
3253.87 1779
3254.40 1871
3254.94 1774
3255.48 1877
3256.02 2045
3256.55 2125
3257.09 2023
3257.63 2123
3258.17 2091
3258.71 2241
3259.24 2226
3259.78 2258
3260.32 2177
3260.86 2484
3261.40 2618
3261.94 2478
3262.47 2820
3263.01 2774
3263.55 3137
3264.09 3326
3264.63 3487
3265.17 3821
3265.71 4214
3266.24 4530
3266.78 4674
3267.32 4853
3267.86 5074
3268.40 5128
3268.94 5193
3269.48 5396
3270.02 4978
3270.55 4480
3271.09 4009
3271.63 3303
3272.17 3107
3272.71 2623
3273.25 2275
3273.79 2245
3274.33 2184
3274.87 2216
3275.41 2075
3275.95 2075
3276.49 2063
3277.03 1983
3277.57 2168
3278.11 2175
3278.65 2021
3279.19 2096
3279.73 2148
3280.26 2039
3280.80 2082
3281.34 1971
3281.88 1876
3282.42 1907
3282.96 1928
3283.50 2027
3284.04 1966
3284.59 1921
3285.13 2106
3285.67 2156
3286.21 2392
3286.75 2274
3287.29 2197
3287.83 2300
3288.37 2076
3288.91 2145
3289.45 2170
3289.99 2215
3290.53 2253
3291.07 2166
3291.61 1955
3292.15 2067
3292.69 2070
3293.23 2157
3293.77 2182
3294.32 2501
3294.86 2493
3295.40 2557
3295.94 2665
3296.48 2668
3297.02 2748
3297.56 2721
3298.10 2752
3298.65 2483
3299.19 2462
3299.73 2320
3300.27 2396
3300.81 2324
3301.35 2145
3301.89 2186
3302.44 2036
3302.98 2083
3303.52 2247
3304.06 2048
3304.60 2041
3305.14 1902
3305.69 2003
3306.23 1991
3306.77 2042
3307.31 1915
3307.85 1705
3308.40 1746
3308.94 1848
3309.48 1828
3310.02 1751
3310.57 1677
3311.11 1655
3311.65 1866
3312.19 1817
3312.74 1819
3313.28 1791
3313.82 2001
3314.36 1859
3314.91 2038
3315.45 2059
3315.99 2123
3316.53 2156
3317.08 2044
3317.62 2094
3318.16 2111
3318.71 2033
3319.25 2111
3319.79 2180
3320.34 2296
3320.88 2054
3321.42 1854
3321.96 1933
3322.51 1947
3323.05 1971
3323.59 2039
3324.14 1958
3324.68 2094
3325.23 2016
3325.77 2115
3326.31 2137
3326.86 2106
3327.40 2122
3327.94 1845
3328.49 1950
3329.03 1931
3329.57 1918
3330.12 1815
3330.66 1956
3331.21 1861
3331.75 2084
3332.29 2345
3332.84 2766
3333.38 3057
3333.93 3592
3334.47 3997
3335.02 4758
3335.56 5134
3336.10 5821
3336.65 6257
3337.19 6686
3337.74 6837
3338.28 6688
3338.83 6977
3339.37 6429
3339.92 5732
3340.46 5290
3341.01 4392
3341.55 4078
3342.10 3332
3342.64 2875
3343.19 2542
3343.73 2493
3344.28 2240
3344.82 2151
3345.37 2152
3345.91 1927
3346.46 1903
3347.00 1891
3347.55 1809
3348.09 1843
3348.64 1983
3349.18 1711
3349.73 1787
3350.27 1766
3350.82 1726
3351.37 1826
3351.91 2049
3352.46 2089
3353.00 2125
3353.55 2049
3354.10 1965
3354.64 1839
3355.19 1756
3355.73 1867
3356.28 2020
3356.83 1932
3357.37 1865
3357.92 1699
3358.46 1895
3359.01 1895
3359.56 1798
3360.10 1805
3360.65 1743
3361.20 1744
3361.74 1829
3362.29 1896
3362.84 1676
3363.38 1582
3363.93 1594
3364.48 1624
3365.02 1667
3365.57 1655
3366.12 1743
3366.66 1726
3367.21 1748
3367.76 1764
3368.30 1764
3368.85 1710
3369.40 1620
3369.94 1641
3370.49 1688
3371.04 1674
3371.59 1815
3372.13 1815
3372.68 1689
3373.23 1710
3373.78 1777
3374.32 1874
3374.87 1914
3375.42 2071
3375.97 2024
3376.51 1971
3377.06 1813
3377.61 1823
3378.16 1796
3378.71 1732
3379.25 1612
3379.80 1714
3380.35 1658
3380.90 1685
3381.45 1451
3381.99 1445
3382.54 1571
3383.09 1530
3383.64 1482
3384.19 1545
3384.74 1532
3385.28 1521
3385.83 1553
3386.38 1481
3386.93 1463
3387.48 1408
3388.03 1443
3388.58 1391
3389.12 1373
3389.67 1301
3390.22 1352
3390.77 1482
3391.32 1483
3391.87 1501
3392.42 1493
3392.97 1591
3393.52 1497
3394.06 1500
3394.61 1533
3395.16 1545
3395.71 1475
3396.26 1475
3396.81 1347
3397.36 1308
3397.91 1355
3398.46 1377
3399.01 1383
3399.56 1371
3400.11 1449
3400.66 1511
3401.21 1465
3401.76 1490
3402.31 1584
3402.86 1535
3403.41 1478
3403.96 1515
3404.51 1414
3405.06 1509
3405.61 1443
3406.16 1416
3406.71 1399
3407.26 1406
3407.81 1426
3408.36 1482
3408.91 1357
3409.46 1510
3410.01 1406
3410.56 1411
3411.11 1578
3411.66 1494
3412.21 1542
3412.76 1560
3413.31 1553
3413.86 1487
3414.41 1524
3414.96 1460
3415.51 1502
3416.07 1561
3416.62 1508
3417.17 1568
3417.72 1423
3418.27 1406
3418.82 1522
3419.37 1459
3419.92 1414
3420.47 1449
3421.03 1527
3421.58 1526
3422.13 1560
3422.68 1588
3423.23 1570
3423.78 1565
3424.33 1643
3424.89 1719
3425.44 1671
3425.99 1782
3426.54 1819
3427.09 1801
3427.65 1766
3428.20 1779
3428.75 1493
3429.30 1438
3429.85 1544
3430.41 1521
3430.96 1617
3431.51 1445
3432.06 1428
3432.61 1443
3433.17 1405
3433.72 1584
3434.27 1527
3434.82 1518
3435.38 1481
3435.93 1368
3436.48 1608
3437.03 1665
3437.59 1638
3438.14 1465
3438.69 1544
3439.24 1522
3439.80 1489
3440.35 1379
3440.90 1392
3441.46 1451
3442.01 1546
3442.56 1551
3443.11 1481
3443.67 1429
3444.22 1473
3444.77 1534
3445.33 1435
3445.88 1505
3446.43 1533
3446.99 1408
3447.54 1404
3448.09 1445
3448.65 1346
3449.20 1399
3449.76 1309
3450.31 1353
3450.86 1462
3451.42 1402
3451.97 1318
3452.52 1298
3453.08 1343
3453.63 1456
3454.19 1326
3454.74 1341
3455.29 1417
3455.85 1249
3456.40 1127
3456.96 1345
3457.51 1303
3458.07 1360
3458.62 1470
3459.17 1490
3459.73 1320
3460.28 1469
3460.84 1438
3461.39 1352
3461.95 1356
3462.50 1540
3463.06 1477
3463.61 1535
3464.17 1459
3464.72 1486
3465.27 1504
3465.83 1479
3466.38 1607
3466.94 1471
3467.49 1594
3468.05 1483
3468.61 1344
3469.16 1459
3469.72 1617
3470.27 1580
3470.83 1554
3471.38 1465
3471.94 1470
3472.49 1479
3473.05 1538
3473.60 1500
3474.16 1516
3474.71 1641
3475.27 1554
3475.83 1699
3476.38 1535
3476.94 1583
3477.49 1489
3478.05 1637
3478.61 1695
3479.16 1652
3479.72 1624
3480.27 1751
3480.83 1784
3481.39 1681
3481.94 1621
3482.50 1635
3483.05 1691
3483.61 1683
3484.17 1665
3484.72 1647
3485.28 1724
3485.84 1765
3486.39 1761
3486.95 1775
3487.51 1625
3488.06 1484
3488.62 1795
3489.18 1888
3489.73 2028
3490.29 2249
3490.85 2396
3491.40 2690
3491.96 2760
3492.52 2965
3493.08 3159
3493.63 3486
3494.19 3531
3494.75 3469
3495.30 3366
3495.86 3139
3496.42 3042
3496.98 2960
3497.53 3127
3498.09 3206
3498.65 3308
3499.21 3228
3499.76 3243
3500.32 3569
3500.88 3914
3501.44 3952
3501.99 4163
3502.55 4220
3503.11 4115
3503.67 3727
3504.23 3463
3504.78 3500
3505.34 3700
3505.90 3827
3506.46 3932
3507.02 3639
3507.58 3790
3508.13 3752
3508.69 3498
3509.25 3404
3509.81 2902
3510.37 2893
3510.93 2661
3511.48 2444
3512.04 2351
3512.60 2152
3513.16 2002
3513.72 1926
3514.28 1783
3514.84 1765
3515.40 1835
3515.95 1678
3516.51 1666
3517.07 1666
3517.63 1808
3518.19 1563
3518.75 1583
3519.31 1672
3519.87 1767
3520.43 1727
3520.99 1675
3521.55 1748
3522.11 1800
3522.67 1726
3523.22 1613
3523.78 1616
3524.34 1544
3524.90 1554
3525.46 1600
3526.02 1611
3526.58 1488
3527.14 1592
3527.70 1675
3528.26 1543
3528.82 1508
3529.38 1573
3529.94 1478
3530.50 1624
3531.06 1439
3531.62 1404
3532.18 1421
3532.74 1446
3533.30 1529
3533.86 1371
3534.42 1367
3534.98 1455
3535.54 1487
3536.11 1571
3536.67 1617
3537.23 1555
3537.79 1562
3538.35 1573
3538.91 1565
3539.47 1468
3540.03 1582
3540.59 1580
3541.15 1628
3541.71 1594
3542.27 1509
3542.84 1523
3543.40 1459
3543.96 1598
3544.52 1538
3545.08 1494
3545.64 1566
3546.20 1576
3546.76 1546
3547.33 1452
3547.89 1350
3548.45 1462
3549.01 1387
3549.57 1411
3550.13 1385
3550.69 1413
3551.26 1324
3551.82 1448
3552.38 1344
3552.94 1281
3553.50 1346
3554.07 1384
3554.63 1395
3555.19 1308
3555.75 1314
3556.31 1283
3556.88 1183
3557.44 1285
3558.00 1286
3558.56 1252
3559.13 1338
3559.69 1306
3560.25 1326
3560.81 1374
3561.38 1434
3561.94 1415
3562.50 1301
3563.06 1353
3563.63 1546
3564.19 1397
3564.75 1493
3565.31 1543
3565.88 1351
3566.44 1288
3567.00 1466
3567.57 1455
3568.13 1394
3568.69 1358
3569.26 1235
3569.82 1357
3570.38 1334
3570.95 1157
3571.51 1312
3572.07 1276
3572.64 1218
3573.20 1350
3573.76 1407
3574.33 1305
3574.89 1336
3575.45 1378
3576.02 1436
3576.58 1478
3577.14 1429
3577.71 1509
3578.27 1516
3578.84 1577
3579.40 1411
3579.96 1571
3580.53 1589
3581.09 1397
3581.66 1327
3582.22 1385
3582.78 1407
3583.35 1364
3583.91 1336
3584.48 1291
3585.04 1327
3585.61 1368
3586.17 1419
3586.74 1549
3587.30 1511
3587.86 1432
3588.43 1416
3588.99 1434
3589.56 1444
3590.12 1416
3590.69 1332
3591.25 1281
3591.82 1425
3592.38 1333
3592.95 1369
3593.51 1491
3594.08 1368
3594.64 1364
3595.21 1282
3595.77 1302
3596.34 1397
3596.90 1344
3597.47 1310
3598.04 1393
3598.60 1413
3599.17 1336
3599.73 1285
3600.30 1356
3600.86 1260
3601.43 1211
3601.99 1223
3602.56 1414
3603.13 1316
3603.69 1257
3604.26 1397
3604.82 1351
3605.39 1337
3605.96 1321
3606.52 1206
3607.09 1344
3607.65 1299
3608.22 1272
3608.79 1178
3609.35 1220
3609.92 1209
3610.49 1302
3611.05 1294
3611.62 1217
3612.19 1191
3612.75 1253
3613.32 1246
3613.89 1256
3614.45 1402
3615.02 1380
3615.59 1360
3616.15 1346
3616.72 1574
3617.29 1792
3617.85 1737
3618.42 1797
3618.99 1963
3619.55 1762
3620.12 1817
3620.69 2079
3621.26 1922
3621.82 1984
3622.39 1831
3622.96 1839
3623.53 1657
3624.09 1545
3624.66 1476
3625.23 1338
3625.80 1331
3626.36 1399
3626.93 1403
3627.50 1300
3628.07 1289
3628.63 1370
3629.20 1427
3629.77 1368
3630.34 1361
3630.91 1368
3631.47 1323
3632.04 1465
3632.61 1420
3633.18 1566
3633.75 1530
3634.32 1583
3634.88 1401
3635.45 1471
3636.02 1441
3636.59 1411
3637.16 1398
3637.73 1490
3638.29 1496
3638.86 1604
3639.43 1436
3640.00 1357
3640.57 1496
3641.14 1621
3641.71 1618
3642.28 1604
3642.84 1647
3643.41 1824
3643.98 1853
3644.55 1750
3645.12 1725
3645.69 1640
3646.26 1479
3646.83 1492
3647.40 1545
3647.97 1575
3648.54 1626
3649.11 1511
3649.68 1476
3650.25 1544
3650.81 1423
3651.38 1533
3651.95 1593
3652.52 1685
3653.09 1640
3653.66 1668
3654.23 1659
3654.80 1577
3655.37 1724
3655.94 1806
3656.51 1685
3657.08 1561
3657.65 1487
3658.22 1645
3658.79 1864
3659.36 1895
3659.93 1958
3660.50 1800
3661.07 1862
3661.64 1833
3662.22 1933
3662.79 1863
3663.36 1770
3663.93 1733
3664.50 1579
3665.07 1599
3665.64 1579
3666.21 1620
3666.78 1625
3667.35 1533
3667.92 1385
3668.49 1466
3669.06 1464
3669.64 1387
3670.21 1453
3670.78 1463
3671.35 1465
3671.92 1549
3672.49 1500
3673.06 1523
3673.63 1522
3674.21 1606
3674.78 1583
3675.35 1683
3675.92 1553
3676.49 1535
3677.06 1485
3677.63 1455
3678.21 1584
3678.78 1606
3679.35 1360
3679.92 1371
3680.49 1520
3681.07 1416
3681.64 1366
3682.21 1328
3682.78 1379
3683.35 1413
3683.93 1294
3684.50 1195
3685.07 1231
3685.64 1256
3686.21 1306
3686.79 1292
3687.36 1378
3687.93 1567
3688.50 1576
3689.08 1597
3689.65 1710
3690.22 1770
3690.80 1855
3691.37 1806
3691.94 1964
3692.51 1779
3693.09 1827
3693.66 1750
3694.23 1770
3694.81 1627
3695.38 1508
3695.95 1490
3696.52 1382
3697.10 1280
3697.67 1399
3698.24 1301
3698.82 1428
3699.39 1614
3699.96 1395
3700.54 1360
3701.11 1546
3701.68 1595
3702.26 1528
3702.83 1432
3703.41 1550
3703.98 1506
3704.55 1489
3705.13 1443
3705.70 1525
3706.27 1485
3706.85 1498
3707.42 1561
3708.00 1529
3708.57 1494
3709.14 1617
3709.72 1536
3710.29 1480
3710.87 1475
3711.44 1426
3712.02 1503
3712.59 1509
3713.16 1539
3713.74 1515
3714.31 1384
3714.89 1361
3715.46 1348
3716.04 1337
3716.61 1442
3717.19 1372
3717.76 1395
3718.34 1308
3718.91 1197
3719.49 1207
3720.06 1370
3720.64 1326
3721.21 1357
3721.79 1218
3722.36 1098
3722.94 1216
3723.51 1164
3724.09 1122
3724.66 1189
3725.24 1300
3725.81 1243
3726.39 1152
3726.96 1184
3727.54 1150
3728.12 1259
3728.69 1301
3729.27 1282
3729.84 1339
3730.42 1412
3730.99 1437
3731.57 1389
3732.15 1396
3732.72 1332
3733.30 1477
3733.87 1479
3734.45 1480
3735.03 1381
3735.60 1501
3736.18 1428
3736.75 1268
3737.33 1299
3737.91 1181
3738.48 1225
3739.06 1258
3739.64 1297
3740.21 1219
3740.79 1167
3741.37 1259
3741.94 1180
3742.52 1189
3743.10 1419
3743.67 1432
3744.25 1340
3744.83 1179
3745.40 1299
3745.98 1250
3746.56 1266
3747.13 1195
3747.71 1304
3748.29 1260
3748.87 1246
3749.44 1329
3750.02 1318
3750.60 1316
3751.17 1228
3751.75 1204
3752.33 1192
3752.91 1171
3753.48 1078
3754.06 1111
3754.64 1018
3755.22 1105
3755.80 1269
3756.37 1206
3756.95 1159
3757.53 1207
3758.11 1150
3758.68 1185
3759.26 1230
3759.84 1108
3760.42 1146
3761.00 1153
3761.58 1271
3762.15 1182
3762.73 1169
3763.31 1185
3763.89 1294
3764.47 1322
3765.04 1326
3765.62 1381
3766.20 1311
3766.78 1236
3767.36 1275
3767.94 1170
3768.52 1284
3769.10 1293
3769.67 1305
3770.25 1352
3770.83 1224
3771.41 1308
3771.99 1333
3772.57 1315
3773.15 1259
3773.73 1283
3774.31 1300
3774.89 1185
3775.46 1180
3776.04 1269
3776.62 1174
3777.20 1223
3777.78 1222
3778.36 1192
3778.94 1151
3779.52 1176
3780.10 1188
3780.68 1210
3781.26 1267
3781.84 1180
3782.42 1071
3783.00 1274
3783.58 1254
3784.16 1143
3784.74 1197
3785.32 1194
3785.90 1180
3786.48 1217
3787.06 1329
3787.64 1300
3788.22 1222
3788.80 1336
3789.38 1315
3789.96 1295
3790.54 1201
3791.12 1221
3791.70 1267
3792.28 1209
3792.86 1156
3793.44 1220
3794.02 1249
3794.60 1279
3795.18 1252
3795.77 1338
3796.35 1366
3796.93 1383
3797.51 1417
3798.09 1372
3798.67 1235
3799.25 1303
3799.83 1461
3800.41 1352
3800.99 1378
3801.58 1542
3802.16 1643
3802.74 1469
3803.32 1498
3803.90 1395
3804.48 1465
3805.06 1575
3805.65 1588
3806.23 1480
3806.81 1507
3807.39 1435
3807.97 1442
3808.55 1527
3809.14 1390
3809.72 1394
3810.30 1401
3810.88 1597
3811.46 1631
3812.05 1656
3812.63 1616
3813.21 1472
3813.79 1637
3814.37 1599
3814.96 1578
3815.54 1558
3816.12 1579
3816.70 1519
3817.29 1580
3817.87 1566
3818.45 1555
3819.03 1568
3819.62 1519
3820.20 1376
3820.78 1297
3821.36 1378
3821.95 1348
3822.53 1281
3823.11 1256
3823.70 1255
3824.28 1223
3824.86 1348
3825.45 1220
3826.03 1251
3826.61 1298
3827.19 1300
3827.78 1253
3828.36 1337
3828.94 1310
3829.53 1300
3830.11 1124
3830.69 1186
3831.28 1121
3831.86 1131
3832.45 1248
3833.03 1228
3833.61 1201
3834.20 1156
3834.78 1144
3835.36 1222
3835.95 1275
3836.53 1312
3837.12 1241
3837.70 1250
3838.28 1234
3838.87 1249
3839.45 1273
3840.04 1163
3840.62 1106
3841.20 1119
3841.79 1135
3842.37 1088
3842.96 1216
3843.54 1073
3844.13 1105
3844.71 1167
3845.30 1106
3845.88 1184
3846.47 1092
3847.05 1041
3847.63 1111
3848.22 1190
3848.80 1168
3849.39 1113
3849.97 1133
3850.56 1190
3851.14 1264
3851.73 1264
3852.31 1284
3852.90 1316
3853.48 1277
3854.07 1173
3854.66 1191
3855.24 1136
3855.83 1140
3856.41 1245
3857.00 1204
3857.58 1140
3858.17 1286
3858.75 1327
3859.34 1212
3859.92 1177
3860.51 1179
3861.10 1199
3861.68 1152
3862.27 1252
3862.85 1399
3863.44 1370
3864.03 1337
3864.61 1405
3865.20 1453
3865.78 1381
3866.37 1338
3866.96 1291
3867.54 1401
3868.13 1262
3868.72 1258
3869.30 1277
3869.89 1260
3870.47 1239
3871.06 1234
3871.65 1229
3872.23 1145
3872.82 1262
3873.41 1262
3873.99 1294
3874.58 1309
3875.17 1331
3875.76 1297
3876.34 1345
3876.93 1351
3877.52 1074
3878.10 1238
3878.69 1305
3879.28 1250
3879.86 1224
3880.45 1252
3881.04 1238
3881.63 1179
3882.21 1161
3882.80 1092
3883.39 1093
3883.98 1068
3884.56 1083
3885.15 1282
3885.74 1132
3886.33 1128
3886.91 1268
3887.50 1330
3888.09 1356
3888.68 1363
3889.27 1266
3889.85 1326
3890.44 1551
3891.03 1697
3891.62 1737
3892.21 1667
3892.79 1549
3893.38 1582
3893.97 1443
3894.56 1339
3895.15 1472
3895.74 1562
3896.32 1521
3896.91 1329
3897.50 1362
3898.09 1245
3898.68 1214
3899.27 1277
3899.86 1265
3900.45 1227
3901.03 1296
3901.62 1330
3902.21 1272
3902.80 1226
3903.39 1244
3903.98 1245
3904.57 1281
3905.16 1222
3905.75 1183
3906.34 1170
3906.92 1255
3907.51 1205
3908.10 1288
3908.69 1385
3909.28 1430
3909.87 1306
3910.46 1278
3911.05 1298
3911.64 1195
3912.23 1281
3912.82 1255
3913.41 1218
3914.00 1032
3914.59 1062
3915.18 1185
3915.77 1103
3916.36 1176
3916.95 1278
3917.54 1279
3918.13 1189
3918.72 1083
3919.31 1075
3919.90 1194
3920.49 1255
3921.08 1283
3921.67 1322
3922.26 1223
3922.85 1203
3923.44 1249
3924.03 1143
3924.62 1232
3925.21 1255
3925.80 1079
3926.40 1022
3926.99 1181
3927.58 1094
3928.17 1146
3928.76 1134
3929.35 1241
3929.94 1222
3930.53 1163
3931.12 1040
3931.71 1057
3932.30 982
3932.90 1157
3933.49 1105
3934.08 1159
3934.67 1088
3935.26 1113
3935.85 1075
3936.44 1192
3937.04 1088
3937.63 1168
3938.22 1138
3938.81 1050
3939.40 1139
3939.99 1136
3940.59 1071
3941.18 1060
3941.77 1078
3942.36 1155
3942.95 1126
3943.55 1060
3944.14 1195
3944.73 1273
3945.32 1249
3945.91 1194
3946.51 1185
3947.10 1160
3947.69 1118
3948.28 1148
3948.88 1066
3949.47 1115
3950.06 1072
3950.65 1082
3951.25 1215
3951.84 1065
3952.43 1063
3953.02 1098
3953.62 1148
3954.21 1093
3954.80 1108
3955.40 1159
3955.99 1161
3956.58 1192
3957.17 1241
3957.77 1242
3958.36 1250
3958.95 1243
3959.55 1175
3960.14 1176
3960.73 1277
3961.33 1209
3961.92 1178
3962.51 1291
3963.11 1204
3963.70 1133
3964.29 1128
3964.89 1109
3965.48 1210
3966.08 1303
3966.67 1127
3967.26 1281
3967.86 1259
3968.45 1125
3969.04 1139
3969.64 1226
3970.23 1220
3970.83 1157
3971.42 1111
3972.01 1027
3972.61 980
3973.20 940
3973.80 1108
3974.39 1087
3974.99 991
3975.58 1110
3976.18 1215
3976.77 1105
3977.36 1175
3977.96 1184
3978.55 1277
3979.15 1262
3979.74 1325
3980.34 1361
3980.93 1184
3981.53 1066
3982.12 1152
3982.72 1121
3983.31 1184
3983.91 1210
3984.50 1192
3985.10 1147
3985.69 1018
3986.29 1151
3986.88 1232
3987.48 1276
3988.07 1159
3988.67 1320
3989.26 1254
3989.86 1288
3990.46 1321
3991.05 1103
3991.65 1068
3992.24 1100
3992.84 1129
3993.43 1189
3994.03 1190
3994.63 1266
3995.22 1205
3995.82 1245
3996.41 1229
3997.01 1321
3997.61 1233
3998.20 1310
3998.80 1293
3999.39 1233
3999.99 1271
4000.59 1133
4001.18 1060
4001.78 1154
4002.38 1231
4002.97 1197
4003.57 1172
4004.17 1108
4004.76 1109
4005.36 1143
4005.96 1131
4006.55 1128
4007.15 1198
4007.75 1035
4008.34 1028
4008.94 1027
4009.54 1020
4010.13 1097
4010.73 1153
4011.33 1186
4011.93 1241
4012.52 1148
4013.12 1114
4013.72 1063
4014.31 1114
4014.91 1191
4015.51 1179
4016.11 1202
4016.70 1165
4017.30 1216
4017.90 1263
4018.50 1248
4019.09 1159
4019.69 1144
4020.29 1153
4020.89 1175
4021.49 1138
4022.08 1141
4022.68 1152
4023.28 1201
4023.88 1287
4024.48 1213
4025.07 1252
4025.67 1190
4026.27 1261
4026.87 1250
4027.47 1285
4028.06 1365
4028.66 1341
4029.26 1439
4029.86 1322
4030.46 1277
4031.06 1296
4031.66 1441
4032.25 1367
4032.85 1318
4033.45 1260
4034.05 1335
4034.65 1402
4035.25 1352
4035.85 1211
4036.45 1107
4037.05 1266
4037.64 1259
4038.24 1217
4038.84 1149
4039.44 1035
4040.04 971
4040.64 1054
4041.24 1058
4041.84 996
4042.44 1000
4043.04 959
4043.64 1005
4044.24 1063
4044.84 1137
4045.44 1138
4046.04 1028
4046.64 1132
4047.24 1085
4047.84 1021
4048.44 1042
4049.03 1159
4049.63 1146
4050.23 1250
4050.83 1160
4051.43 1170
4052.04 1221
4052.64 1226
4053.24 1228
4053.84 1242
4054.44 1263
4055.04 1172
4055.64 1163
4056.24 1166
4056.84 1195
4057.44 1261
4058.04 1142
4058.64 1085
4059.24 1134
4059.84 1149
4060.44 1178
4061.04 1255
4061.64 1218
4062.24 1016
4062.85 1051
4063.45 1040
4064.05 939
4064.65 991
4065.25 1062
4065.85 985
4066.45 1082
4067.05 1033
4067.65 948
4068.26 877
4068.86 965
4069.46 1044
4070.06 1107
4070.66 1026
4071.26 937
4071.86 1039
4072.47 1115
4073.07 1030
4073.67 1060
4074.27 1088
4074.87 1040
4075.47 1045
4076.08 1069
4076.68 1088
4077.28 1060
4077.88 994
4078.48 1036
4079.09 1110
4079.69 1172
4080.29 1086
4080.89 1079
4081.50 1134
4082.10 1001
4082.70 1087
4083.30 1118
4083.91 1103
4084.51 1133
4085.11 1053
4085.71 1097
4086.32 1056
4086.92 1087
4087.52 1000
4088.12 1034
4088.73 1023
4089.33 1032
4089.93 1088
4090.54 981
4091.14 1050
4091.74 1129
4092.35 1104
4092.95 1028
4093.55 953
4094.15 931
4094.76 1019
4095.36 942
4095.96 964
4096.57 1043
4097.17 1017
4097.78 1022
4098.38 1011
4098.98 971
4099.59 975
4100.19 1125
4100.79 1114
4101.40 1050
4102.00 1012
4102.61 1048
4103.21 1032
4103.81 1018
4104.42 1018
4105.02 1046
4105.63 1050
4106.23 1078
4106.83 1095
4107.44 1050
4108.04 1080
4108.65 1137
4109.25 1109
4109.85 1083
4110.46 1176
4111.06 1035
4111.67 1009
4112.27 1015
4112.88 1071
4113.48 1084
4114.09 1074
4114.69 1115
4115.30 1136
4115.90 1098
4116.51 987
4117.11 1058
4117.72 951
4118.32 997
4118.93 1072
4119.53 995
4120.14 1017
4120.74 1176
4121.35 1145
4121.95 1096
4122.56 1116
4123.16 1089
4123.77 1133
4124.37 1077
4124.98 1128
4125.59 1061
4126.19 1102
4126.80 1096
4127.40 1101
4128.01 1070
4128.61 1009
4129.22 1015
4129.83 1149
4130.43 1108
4131.04 1192
4131.64 1002
4132.25 1073
4132.86 983
4133.46 935
4134.07 1132
4134.67 1105
4135.28 1102
4135.89 1174
4136.49 1259
4137.10 1174
4137.71 1125
4138.31 1135
4138.92 1221
4139.53 1257
4140.13 1201
4140.74 1388
4141.35 1198
4141.95 1321
4142.56 1347
4143.17 1276
4143.77 1351
4144.38 1361
4144.99 1256
4145.59 1113
4146.20 1102
4146.81 1049
4147.42 1110
4148.02 1043
4148.63 1002
4149.24 1077
4149.84 988
4150.45 1045
4151.06 973
4151.67 1011
4152.27 1039
4152.88 1089
4153.49 1061
4154.10 1036
4154.70 1035
4155.31 1034
4155.92 1063
4156.53 986
4157.14 996
4157.74 984
4158.35 994
4158.96 1048
4159.57 1062
4160.18 1080
4160.78 1073
4161.39 1083
4162.00 1166
4162.61 1196
4163.22 1238
4163.83 1231
4164.43 1221
4165.04 1253
4165.65 1219
4166.26 1107
4166.87 1149
4167.48 1225
4168.09 1230
4168.69 1132
4169.30 1109
4169.91 1216
4170.52 1172
4171.13 1060
4171.74 1048
4172.35 1108
4172.96 1099
4173.57 1220
4174.17 1184
4174.78 1057
4175.39 1313
4176.00 1254
4176.61 1115
4177.22 1161
4177.83 1177
4178.44 1112
4179.05 1203
4179.66 1184
4180.27 1230
4180.88 1074
4181.49 1134
4182.10 1034
4182.71 1047
4183.32 1147
4183.93 1062
4184.54 1038
4185.15 1069
4185.76 908
4186.37 990
4186.98 1120
4187.59 1038
4188.20 1165
4188.81 1123
4189.42 1227
4190.03 1197
4190.64 1192
4191.25 1050
4191.86 1162
4192.47 1174
4193.08 1119
4193.69 1337
4194.30 1214
4194.91 1242
4195.52 1366
4196.13 1389
4196.74 1477
4197.35 1455
4197.97 1316
4198.58 1436
4199.19 1375
4199.80 1185
4200.41 1310
4201.02 1276
4201.63 1297
4202.24 1285
4202.85 1218
4203.47 1226
4204.08 1087
4204.69 1130
4205.30 1096
4205.91 1005
4206.52 1089
4207.13 1130
4207.75 1102
4208.36 1110
4208.97 1071
4209.58 1130
4210.19 1129
4210.80 1134
4211.42 1081
4212.03 1060
4212.64 1096
4213.25 992
4213.86 959
4214.48 1120
4215.09 1136
4215.70 1106
4216.31 1112
4216.92 1118
4217.54 1121
4218.15 1260
4218.76 1208
4219.37 1214
4219.99 1354
4220.60 1307
4221.21 1287
4221.82 1352
4222.44 1371
4223.05 1377
4223.66 1364
4224.28 1248
4224.89 1328
4225.50 1375
4226.11 1411
4226.73 1432
4227.34 1584
4227.95 1538
4228.57 1390
4229.18 1368
4229.79 1503
4230.41 1558
4231.02 1467
4231.63 1618
4232.25 1679
4232.86 1640
4233.47 1726
4234.09 1736
4234.70 1791
4235.31 1824
4235.93 1937
4236.54 1907
4237.15 1882
4237.77 1807
4238.38 1735
4239.00 1811
4239.61 1627
4240.22 1496
4240.84 1435
4241.45 1394
4242.07 1323
4242.68 1383
4243.29 1257
4243.91 1161
4244.52 1224
4245.14 1232
4245.75 1217
4246.37 1311
4246.98 1399
4247.59 1364
4248.21 1382
4248.82 1374
4249.44 1243
4250.05 1351
4250.67 1347
4251.28 1229
4251.90 1254
4252.51 1221
4253.13 1328
4253.74 1238
4254.36 1226
4254.97 1350
4255.59 1218
4256.20 1291
4256.82 1281
4257.43 1255
4258.05 1217
4258.66 1189
4259.28 1180
4259.89 1266
4260.51 1146
4261.12 1170
4261.74 1078
4262.35 1064
4262.97 1117
4263.59 1086
4264.20 1099
4264.82 1214
4265.43 1268
4266.05 1279
4266.66 1197
4267.28 1245
4267.90 1234
4268.51 1225
4269.13 1297
4269.74 1209
4270.36 1192
4270.98 1194
4271.59 1189
4272.21 1035
4272.83 1068
4273.44 1199
4274.06 1197
4274.68 1195
4275.29 1224
4275.91 1357
4276.52 1365
4277.14 1268
4277.76 1254
4278.37 1442
4278.99 1440
4279.61 1348
4280.23 1420
4280.84 1326
4281.46 1337
4282.08 1262
4282.69 1226
4283.31 1119
4283.93 1090
4284.54 1099
4285.16 1242
4285.78 1204
4286.40 1082
4287.01 1054
4287.63 1108
4288.25 1019
4288.87 1060
4289.48 1173
4290.10 1070
4290.72 1011
4291.34 1174
4291.95 1232
4292.57 1116
4293.19 1036
4293.81 1038
4294.42 1060
4295.04 1075
4295.66 1006
4296.28 1129
4296.90 1077
4297.51 1089
4298.13 1163
4298.75 1059
4299.37 1010
4299.99 1092
4300.61 1128
4301.22 1064
4301.84 1017
4302.46 1026
4303.08 982
4303.70 1029
4304.32 1065
4304.94 954
4305.55 1121
4306.17 1130
4306.79 987
4307.41 1018
4308.03 1110
4308.65 1021
4309.27 977
4309.89 989
4310.50 1040
4311.12 952
4311.74 923
4312.36 892
4312.98 981
4313.60 1059
4314.22 1056
4314.84 965
4315.46 1006
4316.08 1061
4316.70 989
4317.32 1020
4317.94 1035
4318.56 1007
4319.18 1159
4319.80 932
4320.42 1011
4321.04 1062
4321.65 1009
4322.27 1052
4322.89 1002
4323.51 1056
4324.13 1138
4324.75 1109
4325.37 1104
4325.99 1132
4326.62 1081
4327.24 1131
4327.86 1053
4328.48 1105
4329.10 1136
4329.72 1104
4330.34 1222
4330.96 1222
4331.58 1146
4332.20 1140
4332.82 1053
4333.44 1174
4334.06 1143
4334.68 1270
4335.30 1269
4335.92 1281
4336.54 1428
4337.16 1410
4337.79 1471
4338.41 1431
4339.03 1513
4339.65 1462
4340.27 1381
4340.89 1368
4341.51 1264
4342.13 1264
4342.76 1305
4343.38 1379
4344.00 1413
4344.62 1432
4345.24 1497
4345.86 1718
4346.48 1714
4347.11 1687
4347.73 1779
4348.35 1936
4348.97 1939
4349.59 1977
4350.22 1845
4350.84 1526
4351.46 1513
4352.08 1409
4352.70 1368
4353.33 1235
4353.95 1259
4354.57 1133
4355.19 1081
4355.81 1100
4356.44 1025
4357.06 1131
4357.68 989
4358.30 1051
4358.93 1177
4359.55 1119
4360.17 1134
4360.79 1220
4361.42 1081
4362.04 1081
4362.66 1102
4363.28 1050
4363.91 1099
4364.53 1092
4365.15 1103
4365.78 1172
4366.40 1150
4367.02 1043
4367.65 1057
4368.27 1019
4368.89 979
4369.52 956
4370.14 946
4370.76 1093
4371.39 1008
4372.01 1042
4372.63 908
4373.26 963
4373.88 902
4374.50 955
4375.13 1027
4375.75 941
4376.37 978
4377.00 980
4377.62 964
4378.25 1101
4378.87 1081
4379.49 999
4380.12 1034
4380.74 1010
4381.37 907
4381.99 986
4382.61 1041
4383.24 1158
4383.86 1057
4384.49 975
4385.11 990
4385.74 923
4386.36 875
4386.98 1008
4387.61 958
4388.23 922
4388.86 967
4389.48 974
4390.11 920
4390.73 996
4391.36 1027
4391.98 898
4392.61 1006
4393.23 992
4393.86 1071
4394.48 977
4395.11 908
4395.73 919
4396.36 950
4396.98 1083
4397.61 1004
4398.23 1034
4398.86 1004
4399.48 1133
4400.11 1068
4400.74 1043
4401.36 981
4401.99 931
4402.61 966
4403.24 1047
4403.86 1040
4404.49 923
4405.11 1014
4405.74 1097
4406.37 1028
4406.99 876
4407.62 874
4408.24 988
4408.87 1032
4409.50 975
4410.12 864
4410.75 977
4411.38 919
4412.00 959
4412.63 972
4413.25 989
4413.88 939
4414.51 950
4415.13 987
4415.76 1004
4416.39 1028
4417.01 1070
4417.64 998
4418.27 989
4418.89 1054
4419.52 977
4420.15 924
4420.77 924
4421.40 919
4422.03 867
4422.66 864
4423.28 932
4423.91 932
4424.54 873
4425.16 957
4425.79 868
4426.42 856
4427.05 905
4427.67 877
4428.30 845
4428.93 861
4429.56 843
4430.18 948
4430.81 1043
4431.44 946
4432.07 947
4432.69 920
4433.32 921
4433.95 923
4434.58 899
4435.21 934
4435.83 938
4436.46 959
4437.09 912
4437.72 898
4438.35 935
4438.97 970
4439.60 995
4440.23 938
4440.86 848
4441.49 798
4442.12 965
4442.74 997
4443.37 921
4444.00 847
4444.63 918
4445.26 972
4445.89 1041
4446.52 1066
4447.14 1063
4447.77 1149
4448.40 1088
4449.03 1062
4449.66 1194
4450.29 1141
4450.92 1005
4451.55 1008
4452.18 1018
4452.81 997
4453.44 1046
4454.06 1056
4454.69 907
4455.32 942
4455.95 1090
4456.58 1002
4457.21 1035
4457.84 1069
4458.47 1054
4459.10 1100
4459.73 990
4460.36 971
4460.99 1003
4461.62 999
4462.25 1048
4462.88 985
4463.51 938
4464.14 949
4464.77 991
4465.40 938
4466.03 878
4466.66 928
4467.29 852
4467.92 804
4468.55 894
4469.18 941
4469.81 931
4470.44 986
4471.07 855
4471.70 936
4472.33 904
4472.96 922
4473.59 908
4474.22 902
4474.86 834
4475.49 853
4476.12 848
4476.75 951
4477.38 968
4478.01 851
4478.64 888
4479.27 852
4479.90 894
4480.53 892
4481.17 888
4481.80 947
4482.43 858
4483.06 943
4483.69 922
4484.32 953
4484.95 908
4485.58 878
4486.22 884
4486.85 959
4487.48 992
4488.11 993
4488.74 1028
4489.37 1026
4490.01 971
4490.64 985
4491.27 923
4491.90 831
4492.53 859
4493.17 929
4493.80 950
4494.43 922
4495.06 992
4495.70 905
4496.33 1001
4496.96 982
4497.59 989
4498.22 1200
4498.86 1115
4499.49 1086
4500.12 1109
4500.75 1207
4501.39 1152
4502.02 1130
4502.65 1161
4503.29 1057
4503.92 1057
4504.55 1144
4505.18 1193
4505.82 1155
4506.45 1110
4507.08 1055
4507.72 1019
4508.35 987
4508.98 904
4509.62 943
4510.25 900
4510.88 1018
4511.52 1049
4512.15 1055
4512.78 1135
4513.42 1117
4514.05 1069
4514.68 921
4515.32 1035
4515.95 911
4516.58 990
4517.22 1080
4517.85 1044
4518.48 829
4519.12 881
4519.75 904
4520.39 892
4521.02 933
4521.65 911
4522.29 847
4522.92 976
4523.56 948
4524.19 949
4524.83 900
4525.46 865
4526.09 956
4526.73 910
4527.36 960
4528.00 970
4528.63 1015
4529.27 1104
4529.90 1234
4530.54 1170
4531.17 1243
4531.81 1389
4532.44 1237
4533.07 1278
4533.71 1275
4534.34 1249
4534.98 1229
4535.61 1304
4536.25 1224
4536.88 1076
4537.52 1163
4538.16 1079
4538.79 1041
4539.43 943
4540.06 947
4540.70 953
4541.33 985
4541.97 931
4542.60 901
4543.24 952
4543.87 1008
4544.51 967
4545.15 958
4545.78 886
4546.42 1017
4547.05 962
4547.69 919
4548.32 1027
4548.96 908
4549.60 884
4550.23 928
4550.87 827
4551.50 877
4552.14 955
4552.78 890
4553.41 949
4554.05 1000
4554.69 1050
4555.32 982
4555.96 920
4556.60 914
4557.23 963
4557.87 945
4558.51 969
4559.14 979
4559.78 862
4560.42 867
4561.05 858
4561.69 987
4562.33 966
4562.96 875
4563.60 929
4564.24 918
4564.87 907
4565.51 970
4566.15 942
4566.79 958
4567.42 966
4568.06 858
4568.70 993
4569.33 1005
4569.97 945
4570.61 980
4571.25 954
4571.88 1030
4572.52 1024
4573.16 883
4573.80 966
4574.44 903
4575.07 895
4575.71 833
4576.35 865
4576.99 949
4577.62 1012
4578.26 943
4578.90 921
4579.54 936
4580.18 866
4580.82 985
4581.45 923
4582.09 817
4582.73 875
4583.37 994
4584.01 895
4584.65 1009
4585.28 916
4585.92 1003
4586.56 911
4587.20 839
4587.84 950
4588.48 1023
4589.12 963
4589.75 944
4590.39 872
4591.03 946
4591.67 1083
4592.31 1100
4592.95 1096
4593.59 1020
4594.23 969
4594.87 986
4595.51 1019
4596.15 1034
4596.78 1022
4597.42 926
4598.06 888
4598.70 987
4599.34 920
4599.98 1025
4600.62 1028
4601.26 948
4601.90 1101
4602.54 1124
4603.18 1202
4603.82 1144
4604.46 1140
4605.10 1207
4605.74 1186
4606.38 1163
4607.02 1291
4607.66 1267
4608.30 1207
4608.94 1192
4609.58 1192
4610.22 1157
4610.86 1149
4611.50 1044
4612.14 1020
4612.78 1036
4613.42 964
4614.06 918
4614.70 908
4615.34 831
4615.98 967
4616.63 1050
4617.27 1015
4617.91 991
4618.55 830
4619.19 868
4619.83 938
4620.47 919
4621.11 965
4621.75 896
4622.39 916
4623.03 857
4623.68 858
4624.32 1034
4624.96 930
4625.60 880
4626.24 803
4626.88 918
4627.52 974
4628.17 825
4628.81 889
4629.45 841
4630.09 881
4630.73 876
4631.37 905
4632.02 916
4632.66 876
4633.30 836
4633.94 940
4634.58 852
4635.22 972
4635.87 924
4636.51 963
4637.15 995
4637.79 1052
4638.44 1058
4639.08 997
4639.72 992
4640.36 986
4641.00 1046
4641.65 1029
4642.29 1032
4642.93 980
4643.57 899
4644.22 876
4644.86 884
4645.50 936
4646.15 895
4646.79 951
4647.43 915
4648.07 927
4648.72 1012
4649.36 981
4650.00 959
4650.65 1031
4651.29 976
4651.93 934
4652.57 925
4653.22 884
4653.86 947
4654.50 999
4655.15 970
4655.79 962
4656.44 925
4657.08 903
4657.72 857
4658.37 879
4659.01 922
4659.65 943
4660.30 898
4660.94 870
4661.58 965
4662.23 880
4662.87 966
4663.52 847
4664.16 867
4664.80 730
4665.45 906
4666.09 788
4666.74 751
4667.38 804
4668.02 816
4668.67 921
4669.31 892
4669.96 876
4670.60 856
4671.25 868
4671.89 828
4672.54 889
4673.18 975
4673.83 887
4674.47 930
4675.11 1048
4675.76 899
4676.40 862
4677.05 965
4677.69 999
4678.34 964
4678.98 875
4679.63 910
4680.27 910
4680.92 890
4681.56 880
4682.21 869
4682.85 884
4683.50 960
4684.15 969
4684.79 909
4685.44 908
4686.08 857
4686.73 925
4687.37 837
4688.02 852
4688.66 848
4689.31 882
4689.96 777
4690.60 777
4691.25 939
4691.89 886
4692.54 919
4693.19 910
4693.83 897
4694.48 921
4695.12 916
4695.77 953
4696.42 983
4697.06 959
4697.71 1010
4698.36 985
4699.00 1012
4699.65 979
4700.29 1033
4700.94 1115
4701.59 995
4702.23 1031
4702.88 1072
4703.53 942
4704.17 987
4704.82 956
4705.47 909
4706.11 974
4706.76 923
4707.41 877
4708.06 914
4708.70 938
4709.35 890
4710.00 864
4710.64 919
4711.29 900
4711.94 972
4712.59 965
4713.23 859
4713.88 984
4714.53 986
4715.18 928
4715.82 973
4716.47 975
4717.12 883
4717.77 908
4718.41 941
4719.06 891
4719.71 913
4720.36 902
4721.01 975
4721.65 1020
4722.30 944
4722.95 1005
4723.60 1023
4724.25 995
4724.89 1024
4725.54 1025
4726.19 1088
4726.84 1029
4727.49 1120
4728.14 1148
4728.78 1210
4729.43 1259
4730.08 1164
4730.73 1061
4731.38 1009
4732.03 1092
4732.68 1100
4733.32 1045
4733.97 947
4734.62 919
4735.27 905
4735.92 991
4736.57 1028
4737.22 868
4737.87 868
4738.52 946
4739.16 895
4739.81 1019
4740.46 967
4741.11 1019
4741.76 1010
4742.41 972
4743.06 1032
4743.71 917
4744.36 899
4745.01 1072
4745.66 929
4746.31 944
4746.96 987
4747.61 980
4748.26 1017
4748.91 1002
4749.56 932
4750.21 1040
4750.86 1075
4751.51 1149
4752.16 1102
4752.81 1114
4753.46 1126
4754.11 1041
4754.76 1066
4755.41 1066
4756.06 1042
4756.71 1062
4757.36 1017
4758.01 1032
4758.66 983
4759.31 912
4759.96 963
4760.61 867
4761.26 794
4761.91 861
4762.56 789
4763.22 742
4763.87 784
4764.52 840
4765.17 888
4765.82 857
4766.47 904
4767.12 976
4767.77 938
4768.42 952
4769.07 972
4769.73 1054
4770.38 1017
4771.03 915
4771.68 868
4772.33 901
4772.98 887
4773.63 873
4774.29 916
4774.94 958
4775.59 865
4776.24 836
4776.89 827
4777.54 838
4778.20 853
4778.85 946
4779.50 880
4780.15 873
4780.80 1012
4781.46 1012
4782.11 863
4782.76 827
4783.41 1051
4784.06 965
4784.72 817
4785.37 829
4786.02 871
4786.67 902
4787.33 968
4787.98 889
4788.63 903
4789.28 944
4789.94 884
4790.59 933
4791.24 829
4791.89 806
4792.55 888
4793.20 945
4793.85 922
4794.51 853
4795.16 801
4795.81 759
4796.47 857
4797.12 880
4797.77 861
4798.42 834
4799.08 842
4799.73 1015
4800.38 904
4801.04 864
4801.69 911
4802.35 855
4803.00 959
4803.65 876
4804.31 821
4804.96 938
4805.61 945
4806.27 1002
4806.92 909
4807.57 841
4808.23 847
4808.88 915
4809.54 870
4810.19 814
4810.84 942
4811.50 878
4812.15 864
4812.81 864
4813.46 990
4814.12 858
4814.77 948
4815.42 877
4816.08 853
4816.73 907
4817.39 914
4818.04 983
4818.70 934
4819.35 983
4820.01 936
4820.66 1029
4821.32 1004
4821.97 1035
4822.63 1028
4823.28 1200
4823.94 1202
4824.59 1198
4825.25 1259
4825.90 1280
4826.56 1374
4827.21 1387
4827.87 1505
4828.52 1533
4829.18 1351
4829.83 1301
4830.49 1310
4831.14 1158
4831.80 930
4832.45 1133
4833.11 1255
4833.76 1200
4834.42 1125
4835.08 1221
4835.73 1318
4836.39 1341
4837.04 1323
4837.70 1423
4838.36 1345
4839.01 1275
4839.67 1269
4840.32 1195
4840.98 1294
4841.64 1372
4842.29 1318
4842.95 1221
4843.60 1289
4844.26 1208
4844.92 1195
4845.57 1244
4846.23 1304
4846.89 1289
4847.54 1252
4848.20 1287
4848.86 1271
4849.51 1424
4850.17 1511
4850.83 1444
4851.48 1511
4852.14 1452
4852.80 1348
4853.45 1390
4854.11 1349
4854.77 1461
4855.43 1473
4856.08 1355
4856.74 1377
4857.40 1504
4858.05 1454
4858.71 1492
4859.37 1533
4860.03 1483
4860.68 1520
4861.34 1618
4862.00 1444
4862.66 1568
4863.31 1533
4863.97 1485
4864.63 1550
4865.29 1582
4865.95 1610
4866.60 1485
4867.26 1481
4867.92 1678
4868.58 1687
4869.23 1620
4869.89 1394
4870.55 1262
4871.21 1306
4871.87 1312
4872.53 1328
4873.18 1314
4873.84 1284
4874.50 1262
4875.16 1216
4875.82 1270
4876.48 1318
4877.13 1250
4877.79 1228
4878.45 1164
4879.11 1207
4879.77 1149
4880.43 1346
4881.09 1215
4881.75 1163
4882.40 1101
4883.06 1148
4883.72 1176
4884.38 1056
4885.04 1012
4885.70 1011
4886.36 1083
4887.02 1038
4887.68 1159
4888.34 1042
4889.00 1074
4889.66 1106
4890.32 1200
4890.97 1277
4891.63 1291
4892.29 1255
4892.95 1229
4893.61 1268
4894.27 1465
4894.93 1315
4895.59 1232
4896.25 1201
4896.91 1160
4897.57 1092
4898.23 1119
4898.89 1111
4899.55 1146
4900.21 1173
4900.87 1302
4901.53 1206
4902.19 1266
4902.85 1220
4903.51 1164
4904.17 1177
4904.83 1180
4905.50 1110
4906.16 1133
4906.82 996
4907.48 997
4908.14 1035
4908.80 1079
4909.46 1048
4910.12 1085
4910.78 1017
4911.44 1139
4912.10 1048
4912.76 876
4913.42 995
4914.09 978
4914.75 991
4915.41 991
4916.07 874
4916.73 978
4917.39 926
4918.05 1051
4918.71 1015
4919.38 1030
4920.04 1011
4920.70 965
4921.36 1045
4922.02 1003
4922.68 908
4923.35 977
4924.01 1015
4924.67 892
4925.33 1009
4925.99 942
4926.65 947
4927.32 973
4927.98 892
4928.64 946
4929.30 969
4929.96 940
4930.63 917
4931.29 857
4931.95 955
4932.61 968
4933.28 938
4933.94 1003
4934.60 996
4935.26 1048
4935.93 962
4936.59 967
4937.25 978
4937.91 1030
4938.58 987
4939.24 903
4939.90 911
4940.56 924
4941.23 931
4941.89 833
4942.55 880
4943.22 868
4943.88 902
4944.54 980
4945.21 867
4945.87 847
4946.53 884
4947.20 884
4947.86 804
4948.52 955
4949.19 931
4949.85 896
4950.51 912
4951.18 868
4951.84 765
4952.50 848
4953.17 817
4953.83 868
4954.49 931
4955.16 871
4955.82 977
4956.49 913
4957.15 919
4957.81 916
4958.48 879
4959.14 1051
4959.81 912
4960.47 917
4961.14 963
4961.80 940
4962.46 988
4963.13 1061
4963.79 1050
4964.46 1086
4965.12 1140
4965.79 1140
4966.45 1270
4967.12 1181
4967.78 1193
4968.44 1114
4969.11 1079
4969.77 1038
4970.44 996
4971.10 1045
4971.77 963
4972.43 936
4973.10 955
4973.76 956
4974.43 898
4975.09 854
4975.76 1008
4976.42 1016
4977.09 884
4977.76 921
4978.42 803
4979.09 884
4979.75 904
4980.42 898
4981.08 993
4981.75 881
4982.41 852
4983.08 859
4983.75 995
4984.41 888
4985.08 901
4985.74 910
4986.41 956
4987.07 950
4987.74 873
4988.41 926
4989.07 960
4989.74 938
4990.41 880
4991.07 845
4991.74 917
4992.40 926
4993.07 928
4993.74 912
4994.40 931
4995.07 892
4995.74 899
4996.40 950
4997.07 827
4997.74 923
4998.40 887
4999.07 879
4999.74 830
5000.40 925
5001.07 916
5001.74 926
5002.40 882
5003.07 821
5003.74 824
5004.41 833
5005.07 799
5005.74 769
5006.41 827
5007.07 866
5007.74 831
5008.41 791
5009.08 785
5009.74 815
5010.41 837
5011.08 865
5011.75 845
5012.41 865
5013.08 797
5013.75 861
5014.42 878
5015.09 947
5015.75 838
5016.42 881
5017.09 824
5017.76 746
5018.43 845
5019.09 879
5019.76 820
5020.43 926
5021.10 882
5021.77 885
5022.44 994
5023.10 982
5023.77 924
5024.44 1031
5025.11 1028
5025.78 954
5026.45 937
5027.11 893
5027.78 881
5028.45 943
5029.12 868
5029.79 865
5030.46 873
5031.13 870
5031.80 912
5032.47 872
5033.13 882
5033.80 882
5034.47 902
5035.14 886
5035.81 769
5036.48 728
5037.15 779
5037.82 846
5038.49 795
5039.16 788
5039.83 808
5040.50 814
5041.17 881
5041.84 808
5042.51 762
5043.18 740
5043.85 822
5044.52 861
5045.18 785
5045.85 838
5046.52 929
5047.19 798
5047.86 841
5048.53 758
5049.20 751
5049.88 774
5050.55 819
5051.22 846
5051.89 794
5052.56 782
5053.23 872
5053.90 855
5054.57 831
5055.24 935
5055.91 831
5056.58 861
5057.25 820
5057.92 807
5058.59 779
5059.26 825
5059.93 838
5060.60 836
5061.27 822
5061.95 822
5062.62 779
5063.29 755
5063.96 824
5064.63 808
5065.30 812
5065.97 832
5066.64 825
5067.31 736
5067.99 713
5068.66 721
5069.33 762
5070.00 732
5070.67 747
5071.34 719
5072.02 747
5072.69 846
5073.36 729
5074.03 729
5074.70 725
5075.37 733
5076.05 818
5076.72 850
5077.39 757
5078.06 746
5078.73 908
5079.41 845
5080.08 815
5080.75 792
5081.42 833
5082.10 922
5082.77 861
5083.44 826
5084.11 831
5084.78 807
5085.46 799
5086.13 797
5086.80 859
5087.48 847
5088.15 828
5088.82 852
5089.49 793
5090.17 802
5090.84 865
5091.51 910
5092.19 928
5092.86 866
5093.53 900
5094.20 903
5094.88 955
5095.55 993
5096.22 866
5096.90 866
5097.57 810
5098.24 856
5098.92 828
5099.59 796
5100.26 811
5100.94 744
5101.61 808
5102.29 878
5102.96 773
5103.63 762
5104.31 766
5104.98 814
5105.65 774
5106.33 768
5107.00 940
5107.68 898
5108.35 748
5109.02 889
5109.70 824
5110.37 803
5111.05 865
5111.72 784
5112.40 720
5113.07 787
5113.74 709
5114.42 789
5115.09 774
5115.77 778
5116.44 847
5117.12 873
5117.79 819
5118.47 794
5119.14 869
5119.82 839
5120.49 893
5121.17 909
5121.84 781
5122.52 760
5123.19 755
5123.87 869
5124.54 881
5125.22 843
5125.89 807
5126.57 799
5127.24 777
5127.92 878
5128.59 849
5129.27 797
5129.94 838
5130.62 852
5131.29 831
5131.97 844
5132.65 812
5133.32 831
5134.00 813
5134.67 719
5135.35 748
5136.02 747
5136.70 770
5137.38 744
5138.05 830
5138.73 805
5139.40 898
5140.08 883
5140.76 866
5141.43 851
5142.11 810
5142.79 754
5143.46 758
5144.14 770
5144.81 732
5145.49 723
5146.17 750
5146.84 734
5147.52 809
5148.20 729
5148.87 744
5149.55 850
5150.23 712
5150.90 759
5151.58 739
5152.26 754
5152.94 744
5153.61 729
5154.29 827
5154.97 821
5155.64 804
5156.32 788
5157.00 779
5157.68 731
5158.35 776
5159.03 741
5159.71 828
5160.39 755
5161.06 789
5161.74 805
5162.42 769
5163.10 792
5163.77 772
5164.45 758
5165.13 751
5165.81 692
5166.48 838
5167.16 925
5167.84 884
5168.52 790
5169.20 811
5169.87 879
5170.55 885
5171.23 876
5171.91 779
5172.59 692
5173.27 822
5173.94 730
5174.62 748
5175.30 745
5175.98 752
5176.66 778
5177.34 865
5178.02 786
5178.69 811
5179.37 790
5180.05 777
5180.73 805
5181.41 825
5182.09 790
5182.77 885
5183.45 829
5184.12 823
5184.80 890
5185.48 780
5186.16 692
5186.84 796
5187.52 831
5188.20 741
5188.88 731
5189.56 791
5190.24 739
5190.92 701
5191.60 744
5192.28 783
5192.96 679
5193.64 726
5194.32 662
5195.00 744
5195.68 736
5196.36 669
5197.03 750
5197.71 657
5198.39 710
5199.07 765
5199.75 758
5200.44 679
5201.12 733
5201.80 706
5202.48 781
5203.16 865
5203.84 767
5204.52 801
5205.20 763
5205.88 718
5206.56 726
5207.24 777
5207.92 908
5208.60 861
5209.28 844
5209.96 953
5210.64 1041
5211.32 955
5212.00 862
5212.68 837
5213.37 957
5214.05 885
5214.73 859
5215.41 913
5216.09 779
5216.77 741
5217.45 776
5218.13 745
5218.81 730
5219.50 774
5220.18 728
5220.86 703
5221.54 757
5222.22 803
5222.90 682
5223.59 751
5224.27 768
5224.95 749
5225.63 692
5226.31 686
5226.99 748
5227.68 657
5228.36 822
5229.04 803
5229.72 755
5230.40 804
5231.09 784
5231.77 819
5232.45 802
5233.13 844
5233.81 769
5234.50 741
5235.18 727
5235.86 802
5236.54 849
5237.23 833
5237.91 785
5238.59 776
5239.27 841
5239.96 850
5240.64 825
5241.32 794
5242.01 775
5242.69 800
5243.37 838
5244.05 821
5244.74 812
5245.42 746
5246.10 769
5246.79 750
5247.47 800
5248.15 732
5248.84 644
5249.52 728
5250.20 842
5250.89 775
5251.57 804
5252.25 797
5252.94 903
5253.62 816
5254.30 774
5254.99 742
5255.67 740
5256.36 688
5257.04 705
5257.72 760
5258.41 713
5259.09 790
5259.78 781
5260.46 816
5261.14 728
5261.83 743
5262.51 700
5263.20 765
5263.88 777
5264.56 709
5265.25 762
5265.93 812
5266.62 765
5267.30 856
5267.99 748
5268.67 783
5269.36 771
5270.04 805
5270.73 720
5271.41 760
5272.09 759
5272.78 877
5273.46 861
5274.15 799
5274.83 768
5275.52 722
5276.20 789
5276.89 764
5277.57 853
5278.26 817
5278.94 775
5279.63 750
5280.32 844
5281.00 899
5281.69 818
5282.37 865
5283.06 845
5283.74 818
5284.43 830
5285.11 801
5285.80 896
5286.49 746
5287.17 759
5287.86 922
5288.54 834
5289.23 732
5289.91 656
5290.60 658
5291.29 695
5291.97 771
5292.66 802
5293.35 760
5294.03 791
5294.72 745
5295.40 754
5296.09 769
5296.78 784
5297.46 674
5298.15 719
5298.84 805
5299.52 831
5300.21 786
5300.90 771
5301.58 841
5302.27 645
5302.96 722
5303.64 770
5304.33 774
5305.02 732
5305.70 715
5306.39 708
5307.08 748
5307.77 850
5308.45 817
5309.14 742
5309.83 792
5310.51 842
5311.20 859
5311.89 800
5312.58 853
5313.26 970
5313.95 962
5314.64 867
5315.33 756
5316.01 781
5316.70 886
5317.39 834
5318.08 880
5318.77 856
5319.45 861
5320.14 867
5320.83 856
5321.52 925
5322.20 961
5322.89 886
5323.58 841
5324.27 803
5324.96 832
5325.65 841
5326.33 799
5327.02 804
5327.71 742
5328.40 787
5329.09 802
5329.78 837
5330.46 873
5331.15 793
5331.84 798
5332.53 700
5333.22 693
5333.91 682
5334.60 789
5335.29 747
5335.98 699
5336.66 759
5337.35 808
5338.04 823
5338.73 820
5339.42 858
5340.11 815
5340.80 823
5341.49 808
5342.18 850
5342.87 827
5343.56 791
5344.25 881
5344.94 840
5345.62 897
5346.31 893
5347.00 864
5347.69 885
5348.38 888
5349.07 864
5349.76 888
5350.45 937
5351.14 1074
5351.83 1033
5352.52 929
5353.21 944
5353.90 926
5354.59 949
5355.28 1004
5355.97 900
5356.66 859
5357.35 817
5358.04 785
5358.74 840
5359.43 744
5360.12 818
5360.81 835
5361.50 749
5362.19 738
5362.88 774
5363.57 757
5364.26 710
5364.95 712
5365.64 768
5366.33 743
5367.02 729
5367.71 760
5368.41 723
5369.10 703
5369.79 700
5370.48 691
5371.17 664
5371.86 722
5372.55 778
5373.24 717
5373.94 704
5374.63 768
5375.32 691
5376.01 698
5376.70 712
5377.39 746
5378.08 717
5378.78 696
5379.47 738
5380.16 749
5380.85 735
5381.54 754
5382.24 684
5382.93 702
5383.62 695
5384.31 654
5385.00 720
5385.70 789
5386.39 726
5387.08 670
5387.77 716
5388.47 823
5389.16 798
5389.85 763
5390.54 747
5391.23 804
5391.93 882
5392.62 885
5393.31 802
5394.01 725
5394.70 825
5395.39 750
5396.08 733
5396.78 698
5397.47 754
5398.16 714
5398.86 647
5399.55 667
5400.24 701
5400.93 672
5401.63 698
5402.32 809
5403.01 724
5403.71 703
5404.40 669
5405.09 724
5405.79 716
5406.48 656
5407.17 719
5407.87 764
5408.56 720
5409.26 798
5409.95 769
5410.64 723
5411.34 710
5412.03 730
5412.72 682
5413.42 735
5414.11 851
5414.81 770
5415.50 748
5416.19 732
5416.89 726
5417.58 710
5418.28 708
5418.97 719
5419.67 709
5420.36 701
5421.05 745
5421.75 773
5422.44 804
5423.14 816
5423.83 766
5424.53 755
5425.22 751
5425.92 732
5426.61 704
5427.31 788
5428.00 783
5428.70 706
5429.39 722
5430.09 741
5430.78 720
5431.48 664
5432.17 760
5432.87 830
5433.56 717
5434.26 783
5434.95 763
5435.65 696
5436.34 692
5437.04 735
5437.73 863
5438.43 804
5439.13 745
5439.82 813
5440.52 795
5441.21 876
5441.91 817
5442.60 756
5443.30 752
5444.00 801
5444.69 822
5445.39 888
5446.08 826
5446.78 822
5447.48 811
5448.17 947
5448.87 932
5449.56 895
5450.26 952
5450.96 933
5451.65 872
5452.35 945
5453.05 974
5453.74 837
5454.44 790
5455.14 856
5455.83 863
5456.53 800
5457.23 769
5457.92 824
5458.62 705
5459.32 770
5460.01 793
5460.71 773
5461.41 875
5462.11 805
5462.80 773
5463.50 731
5464.20 773
5464.89 875
5465.59 858
5466.29 849
5466.99 830
5467.68 735
5468.38 703
5469.08 675
5469.78 685
5470.47 768
5471.17 765
5471.87 721
5472.57 718
5473.26 776
5473.96 795
5474.66 818
5475.36 807
5476.06 792
5476.75 804
5477.45 823
5478.15 839
5478.85 920
5479.55 875
5480.24 1012
5480.94 1118
5481.64 1007
5482.34 1007
5483.04 1070
5483.74 1019
5484.43 1101
5485.13 1095
5485.83 983
5486.53 1046
5487.23 983
5487.93 946
5488.63 963
5489.33 948
5490.02 922
5490.72 955
5491.42 964
5492.12 968
5492.82 985
5493.52 941
5494.22 946
5494.92 886
5495.62 958
5496.32 991
5497.01 1068
5497.71 1099
5498.41 1097
5499.11 1088
5499.81 1297
5500.51 1360
5501.21 1488
5501.91 1497
5502.61 1496
5503.31 1485
5504.01 1455
5504.71 1468
5505.41 1339
5506.11 1192
5506.81 1071
5507.51 1093
5508.21 1058
5508.91 939
5509.61 888
5510.31 907
5511.01 962
5511.71 848
5512.41 923
5513.11 907
5513.81 872
5514.51 821
5515.21 892
5515.91 918
5516.61 853
5517.31 915
5518.01 919
5518.72 929
5519.42 899
5520.12 932
5520.82 892
5521.52 809
5522.22 859
5522.92 857
5523.62 879
5524.32 906
5525.02 844
5525.72 793
5526.43 827
5527.13 893
5527.83 865
5528.53 835
5529.23 812
5529.93 673
5530.63 705
5531.33 830
5532.04 804
5532.74 737
5533.44 749
5534.14 751
5534.84 695
5535.54 703
5536.25 773
5536.95 761
5537.65 656
5538.35 673
5539.05 803
5539.76 781
5540.46 693
5541.16 633
5541.86 639
5542.56 626
5543.27 677
5543.97 728
5544.67 793
5545.37 712
5546.08 689
5546.78 739
5547.48 735
5548.18 745
5548.89 666
5549.59 727
5550.29 736
5550.99 841
5551.70 687
5552.40 672
5553.10 715
5553.81 705
5554.51 747
5555.21 698
5555.91 689
5556.62 680
5557.32 700
5558.02 681
5558.73 683
5559.43 666
5560.13 686
5560.84 814
5561.54 767
5562.24 701
5562.95 742
5563.65 743
5564.35 799
5565.06 776
5565.76 699
5566.47 632
5567.17 657
5567.87 704
5568.58 696
5569.28 710
5569.98 749
5570.69 717
5571.39 718
5572.10 696
5572.80 672
5573.50 676
5574.21 657
5574.91 660
5575.62 625
5576.32 649
5577.03 694
5577.73 797
5578.44 742
5579.14 713
5579.84 751
5580.55 664
5581.25 772
5581.96 770
5582.66 643
5583.37 689
5584.07 676
5584.78 705
5585.48 705
5586.19 697
5586.89 660
5587.60 672
5588.30 662
5589.01 628
5589.71 584
5590.42 676
5591.12 726
5591.83 672
5592.53 647
5593.24 671
5593.94 685
5594.65 672
5595.36 725
5596.06 676
5596.77 672
5597.47 700
5598.18 614
5598.88 731
5599.59 656
5600.30 653
5601.00 673
5601.71 709
5602.41 688
5603.12 729
5603.83 752
5604.53 600
5605.24 584
5605.94 653
5606.65 703
5607.36 709
5608.06 640
5608.77 579
5609.48 654
5610.18 748
5610.89 693
5611.60 639
5612.30 728
5613.01 705
5613.72 756
5614.42 717
5615.13 622
5615.84 680
5616.54 696
5617.25 683
5617.96 637
5618.66 669
5619.37 592
5620.08 685
5620.78 659
5621.49 675
5622.20 709
5622.91 666
5623.61 703
5624.32 720
5625.03 707
5625.74 675
5626.44 682
5627.15 589
5627.86 558
5628.57 670
5629.27 674
5629.98 749
5630.69 670
5631.40 716
5632.11 683
5632.81 635
5633.52 640
5634.23 579
5634.94 680
5635.65 660
5636.35 638
5637.06 720
5637.77 768
5638.48 660
5639.19 714
5639.89 735
5640.60 704
5641.31 776
5642.02 775
5642.73 683
5643.44 713
5644.15 714
5644.85 690
5645.56 680
5646.27 699
5646.98 653
5647.69 653
5648.40 659
5649.11 639
5649.82 639
5650.53 619
5651.23 653
5651.94 719
5652.65 649
5653.36 722
5654.07 655
5654.78 697
5655.49 715
5656.20 753
5656.91 754
5657.62 775
5658.33 780
5659.04 826
5659.75 777
5660.46 687
5661.17 771
5661.88 794
5662.59 830
5663.30 761
5664.00 715
5664.71 633
5665.42 629
5666.13 624
5666.84 706
5667.55 716
5668.27 707
5668.98 809
5669.69 808
5670.40 755
5671.11 863
5671.82 756
5672.53 775
5673.24 823
5673.95 803
5674.66 852
5675.37 735
5676.08 701
5676.79 702
5677.50 727
5678.21 700
5678.92 681
5679.63 629
5680.34 616
5681.06 622
5681.77 633
5682.48 659
5683.19 691
5683.90 741
5684.61 748
5685.32 689
5686.03 696
5686.74 672
5687.46 702
5688.17 691
5688.88 708
5689.59 727
5690.30 650
5691.01 571
5691.72 642
5692.44 567
5693.15 637
5693.86 693
5694.57 642
5695.28 644
5696.00 689
5696.71 663
5697.42 643
5698.13 644
5698.84 776
5699.56 657
5700.27 647
5700.98 594
5701.69 668
5702.40 667
5703.12 695
5703.83 644
5704.54 606
5705.25 692
5705.97 671
5706.68 618
5707.39 635
5708.10 671
5708.82 648
5709.53 630
5710.24 677
5710.95 667
5711.67 613
5712.38 621
5713.09 622
5713.81 667
5714.52 648
5715.23 634
5715.95 628
5716.66 642
5717.37 630
5718.09 664
5718.80 715
5719.51 647
5720.23 613
5720.94 597
5721.65 624
5722.37 675
5723.08 577
5723.79 629
5724.51 622
5725.22 634
5725.93 696
5726.65 581
5727.36 666
5728.08 667
5728.79 645
5729.50 648
5730.22 687
5730.93 611
5731.65 733
5732.36 753
5733.07 640
5733.79 623
5734.50 578
5735.22 639
5735.93 650
5736.65 730
5737.36 674
5738.07 631
5738.79 682
5739.50 721
5740.22 631
5740.93 616
5741.65 591
5742.36 597
5743.08 641
5743.79 588
5744.51 605
5745.22 563
5745.94 612
5746.65 671
5747.37 666
5748.08 702
5748.80 636
5749.51 654
5750.23 651
5750.94 604
5751.66 662
5752.37 581
5753.09 631
5753.80 700
5754.52 741
5755.24 787
5755.95 782
5756.67 718
5757.38 714
5758.10 701
5758.81 636
5759.53 649
5760.25 642
5760.96 616
5761.68 638
5762.39 676
5763.11 598
5763.83 624
5764.54 630
5765.26 582
5765.97 625
5766.69 693
5767.41 599
5768.12 633
5768.84 617
5769.56 668
5770.27 664
5770.99 665
5771.71 712
5772.42 656
5773.14 665
5773.86 667
5774.57 670
5775.29 719
5776.01 720
5776.72 609
5777.44 607
5778.16 596
5778.88 680
5779.59 668
5780.31 590
5781.03 653
5781.74 696
5782.46 698
5783.18 622
5783.90 661
5784.61 675
5785.33 690
5786.05 657
5786.77 634
5787.48 651
5788.20 675
5788.92 703
5789.64 733
5790.35 675
5791.07 687
5791.79 683
5792.51 642
5793.23 637
5793.94 592
5794.66 760
5795.38 739
5796.10 728
5796.82 790
5797.53 819
5798.25 884
5798.97 989
5799.69 1031
5800.41 1080
5801.13 1112
5801.84 1000
5802.56 1113
5803.28 1141
5804.00 1013
5804.72 965
5805.44 994
5806.16 866
5806.87 840
5807.59 802
5808.31 826
5809.03 756
5809.75 765
5810.47 762
5811.19 757
5811.91 787
5812.63 738
5813.35 741
5814.07 770
5814.78 886
5815.50 819
5816.22 762
5816.94 713
5817.66 769
5818.38 818
5819.10 852
5819.82 792
5820.54 756
5821.26 813
5821.98 820
5822.70 756
5823.42 792
5824.14 831
5824.86 789
5825.58 727
5826.30 718
5827.02 808
5827.74 798
5828.46 734
5829.18 704
5829.90 712
5830.62 663
5831.34 673
5832.06 714
5832.78 736
5833.50 712
5834.22 661
5834.94 586
5835.66 605
5836.38 597
5837.10 569
5837.82 629
5838.55 638
5839.27 676
5839.99 718
5840.71 733
5841.43 694
5842.15 715
5842.87 715
5843.59 667
5844.31 622
5845.03 640
5845.76 685
5846.48 616
5847.20 648
5847.92 676
5848.64 627
5849.36 633
5850.08 641
5850.81 651
5851.53 612
5852.25 610
5852.97 654
5853.69 753
5854.41 717
5855.14 665
5855.86 731
5856.58 663
5857.30 631
5858.02 775
5858.74 810
5859.47 728
5860.19 685
5860.91 656
5861.63 635
5862.36 666
5863.08 681
5863.80 654
5864.52 648
5865.24 605
5865.97 623
5866.69 676
5867.41 668
5868.13 616
5868.86 603
5869.58 661
5870.30 705
5871.03 740
5871.75 766
5872.47 667
5873.19 720
5873.92 705
5874.64 656
5875.36 649
5876.09 624
5876.81 657
5877.53 655
5878.26 683
5878.98 652
5879.70 713
5880.43 704
5881.15 667
5881.87 676
5882.60 640
5883.32 714
5884.04 724
5884.77 678
5885.49 675
5886.21 698
5886.94 772
5887.66 707
5888.39 719
5889.11 706
5889.83 717
5890.56 658
5891.28 716
5892.01 747
5892.73 672
5893.45 631
5894.18 725
5894.90 691
5895.63 635
5896.35 750
5897.07 681
5897.80 625
5898.52 661
5899.25 702
5899.97 671
5900.70 630
5901.42 708
5902.15 699
5902.87 647
5903.60 638
5904.32 616
5905.05 707
5905.77 741
5906.50 628
5907.22 708
5907.95 690
5908.67 676
5909.40 716
5910.12 707
5910.85 661
5911.57 630
5912.30 611
5913.02 687
5913.75 662
5914.47 701
5915.20 690
5915.92 667
5916.65 678
5917.38 657
5918.10 695
5918.83 658
5919.55 682
5920.28 679
5921.00 739
5921.73 740
5922.46 769
5923.18 707
5923.91 679
5924.63 700
5925.36 668
5926.09 721
5926.81 753
5927.54 687
5928.26 668
5928.99 704
5929.72 817
5930.44 798
5931.17 733
5931.90 795
5932.62 862
5933.35 776
5934.08 758
5934.80 807
5935.53 762
5936.26 806
5936.98 781
5937.71 715
5938.44 860
5939.16 838
5939.89 855
5940.62 770
5941.35 819
5942.07 797
5942.80 825
5943.53 780
5944.25 838
5944.98 848
5945.71 912
5946.44 835
5947.16 895
5947.89 931
5948.62 845
5949.35 901
5950.07 921
5950.80 1008
5951.53 1076
5952.26 1103
5952.99 1044
5953.71 1190
5954.44 1026
5955.17 1031
5955.90 978
5956.62 1123
5957.35 939
5958.08 935
5958.81 1095
5959.54 1106
5960.27 1019
5960.99 1043
5961.72 1118
5962.45 1091
5963.18 1131
5963.91 1177
5964.64 1225
5965.36 1263
5966.09 1215
5966.82 1320
5967.55 1446
5968.28 1490
5969.01 1415
5969.74 1378
5970.47 1285
5971.19 1330
5971.92 1347
5972.65 1301
5973.38 1288
5974.11 1292
5974.84 1247
5975.57 1191
5976.30 1277
5977.03 1245
5977.76 1263
5978.49 1288
5979.22 1316
5979.95 1259
5980.67 1208
5981.40 1306
5982.13 1378
5982.86 1401
5983.59 1324
5984.32 1488
5985.05 1446
5985.78 1339
5986.51 1553
5987.24 1615
5987.97 1566
5988.70 1508
5989.43 1410
5990.16 1449
5990.89 1527
5991.62 1473
5992.35 1455
5993.08 1556
5993.81 1471
5994.54 1510
5995.27 1552
5996.00 1692
5996.73 1625
5997.47 1621
5998.20 1536
5998.93 1585
5999.66 1703
6000.39 1642
6001.12 1535
6001.85 1565
6002.58 1478
6003.31 1477
6004.04 1515
6004.77 1554
6005.50 1538
6006.24 1468
6006.97 1603
6007.70 1712
6008.43 1984
6009.16 2212
6009.89 2485
6010.62 2666
6011.35 3010
6012.09 3155
6012.82 3549
6013.55 3847
6014.28 3868
6015.01 3748
6015.74 3793
6016.47 3738
6017.21 3348
6017.94 2949
6018.67 2654
6019.40 2346
6020.13 2176
6020.87 1900
6021.60 1566
6022.33 1535
6023.06 1366
6023.79 1344
6024.53 1402
6025.26 1398
6025.99 1395
6026.72 1371
6027.46 1182
6028.19 1275
6028.92 1208
6029.65 1167
6030.39 1222
6031.12 1306
6031.85 1216
6032.58 1118
6033.32 1181
6034.05 1117
6034.78 1268
6035.51 1122
6036.25 1094
6036.98 1109
6037.71 1158
6038.45 1248
6039.18 1252
6039.91 1223
6040.65 1243
6041.38 1230
6042.11 1228
6042.85 1361
6043.58 1321
6044.31 1328
6045.05 1370
6045.78 1343
6046.51 1332
6047.25 1431
6047.98 1432
6048.71 1444
6049.45 1476
6050.18 1468
6050.91 1533
6051.65 1645
6052.38 1736
6053.12 1721
6053.85 1755
6054.58 1886
6055.32 1937
6056.05 1657
6056.79 1575
6057.52 1508
6058.25 1524
6058.99 1411
6059.72 1347
6060.46 1349
6061.19 1245
6061.93 1263
6062.66 1224
6063.40 1241
6064.13 1224
6064.86 1302
6065.60 1232
6066.33 1188
6067.07 1221
6067.80 1231
6068.54 1247
6069.27 1194
6070.01 1100
6070.74 1286
6071.48 1204
6072.21 1197
6072.95 1250
6073.68 1210
6074.42 1188
6075.15 1266
6075.89 1108
6076.63 1153
6077.36 1125
6078.10 1032
6078.83 1019
6079.57 1043
6080.30 1124
6081.04 1096
6081.77 1138
6082.51 1080
6083.25 1075
6083.98 1114
6084.72 1125
6085.45 1106
6086.19 1063
6086.92 1199
6087.66 1104
6088.40 1105
6089.13 1156
6089.87 1129
6090.61 1205
6091.34 1106
6092.08 1141
6092.81 1183
6093.55 1140
6094.29 1139
6095.02 1147
6095.76 1136
6096.50 1062
6097.23 1064
6097.97 1095
6098.71 1068
6099.44 1064
6100.18 952
6100.92 1027
6101.65 954
6102.39 984
6103.13 1056
6103.86 1113
6104.60 1070
6105.34 1059
6106.08 993
6106.81 1084
6107.55 1115
6108.29 1049
6109.02 1057
6109.76 1080
6110.50 996
6111.24 1047
6111.97 1106
6112.71 1083
6113.45 1071
6114.19 1104
6114.92 1216
6115.66 1129
6116.40 1247
6117.14 1185
6117.88 1196
6118.61 1188
6119.35 1268
6120.09 1259
6120.83 1221
6121.57 1148
6122.30 1145
6123.04 1108
6123.78 1053
6124.52 1112
6125.26 1133
6126.00 1179
6126.73 1103
6127.47 1135
6128.21 1230
6128.95 1206
6129.69 1159
6130.43 1149
6131.16 1174
6131.90 1246
6132.64 1310
6133.38 1359
6134.12 1421
6134.86 1276
6135.60 1376
6136.34 1342
6137.08 1456
6137.81 1444
6138.55 1422
6139.29 1470
6140.03 1485
6140.77 1497
6141.51 1418
6142.25 1393
6142.99 1385
6143.73 1415
6144.47 1376
6145.21 1303
6145.95 1260
6146.69 1292
6147.43 1328
6148.17 1291
6148.91 1349
6149.65 1413
6150.39 1291
6151.13 1245
6151.86 1307
6152.60 1269
6153.34 1311
6154.08 1349
6154.83 1282
6155.57 1241
6156.31 1265
6157.05 1408
6157.79 1354
6158.53 1262
6159.27 1402
6160.01 1251
6160.75 1256
6161.49 1411
6162.23 1390
6162.97 1444
6163.71 1478
6164.45 1532
6165.19 1598
6165.93 1636
6166.67 1739
6167.41 1805
6168.15 1776
6168.89 2049
6169.64 2040
6170.38 2111
6171.12 1860
6171.86 1828
6172.60 1873
6173.34 1845
6174.08 1755
6174.82 1758
6175.57 1790
6176.31 1827
6177.05 1656
6177.79 1689
6178.53 1804
6179.27 1661
6180.01 1715
6180.76 1651
6181.50 1665
6182.24 1583
6182.98 1659
6183.72 1837
6184.46 1861
6185.21 1764
6185.95 1892
6186.69 1901
6187.43 1833
6188.17 1850
6188.92 1850
6189.66 1797
6190.40 1774
6191.14 2103
6191.89 1991
6192.63 1956
6193.37 2206
6194.11 2275
6194.86 2284
6195.60 2322
6196.34 2222
6197.08 2256
6197.83 2377
6198.57 2307
6199.31 2257
6200.05 2300
6200.80 2224
6201.54 2238
6202.28 2366
6203.03 2408
6203.77 2673
6204.51 2990
6205.26 3630
6206.00 4218
6206.74 5012
6207.48 6282
6208.23 7308
6208.97 8810
6209.71 10229
6210.46 11149
6211.20 11829
6211.95 12060
6212.69 11531
6213.43 10300
6214.18 8946
6214.92 7602
6215.66 6058
6216.41 4893
6217.15 4092
6217.89 3475
6218.64 3062
6219.38 2655
6220.13 2385
6220.87 2359
6221.61 2172
6222.36 2067
6223.10 1965
6223.85 2003
6224.59 2168
6225.34 2276
6226.08 2252
6226.82 2247
6227.57 2257
6228.31 2068
6229.06 2017
6229.80 1973
6230.55 1835
6231.29 1673
6232.04 1568
6232.78 1406
6233.53 1461
6234.27 1303
6235.02 1416
6235.76 1464
6236.51 1497
6237.25 1520
6238.00 1403
6238.74 1394
6239.49 1453
6240.23 1539
6240.98 1427
6241.72 1535
6242.47 1553
6243.21 1487
6243.96 1509
6244.70 1601
6245.45 1648
6246.20 1763
6246.94 1905
6247.69 1986
6248.43 2219
6249.18 2295
6249.92 2262
6250.67 2260
6251.42 2115
6252.16 2101
6252.91 2070
6253.65 1909
6254.40 1749
6255.15 1673
6255.89 1669
6256.64 1521
6257.38 1430
6258.13 1493
6258.88 1542
6259.62 1535
6260.37 1603
6261.12 1456
6261.86 1415
6262.61 1439
6263.36 1470
6264.10 1485
6264.85 1448
6265.60 1459
6266.34 1402
6267.09 1427
6267.84 1475
6268.58 1468
6269.33 1567
6270.08 1475
6270.82 1521
6271.57 1417
6272.32 1420
6273.07 1464
6273.81 1401
6274.56 1452
6275.31 1402
6276.05 1446
6276.80 1494
6277.55 1489
6278.30 1328
6279.04 1388
6279.79 1354
6280.54 1357
6281.29 1314
6282.03 1273
6282.78 1352
6283.53 1366
6284.28 1289
6285.03 1389
6285.77 1386
6286.52 1396
6287.27 1421
6288.02 1467
6288.77 1394
6289.51 1515
6290.26 1400
6291.01 1268
6291.76 1342
6292.51 1305
6293.26 1283
6294.00 1277
6294.75 1112
6295.50 1196
6296.25 1169
6297.00 1097
6297.75 1198
6298.50 1313
6299.24 1319
6299.99 1221
6300.74 1100
6301.49 1192
6302.24 1100
6302.99 1116
6303.74 1087
6304.49 1157
6305.24 1222
6305.99 1113
6306.73 1138
6307.48 1156
6308.23 1220
6308.98 1154
6309.73 1143
6310.48 1146
6311.23 1156
6311.98 1132
6312.73 1120
6313.48 1154
6314.23 1266
6314.98 1206
6315.73 1220
6316.48 1243
6317.23 1256
6317.98 1187
6318.73 1105
6319.48 1118
6320.23 1175
6320.98 1200
6321.73 1128
6322.48 1127
6323.23 1158
6323.98 1152
6324.73 1059
6325.48 982
6326.23 1049
6326.98 992
6327.73 945
6328.48 900
6329.23 928
6329.98 1016
6330.73 1015
6331.48 1011
6332.23 958
6332.98 962
6333.73 950
6334.49 1032
6335.24 1078
6335.99 951
6336.74 948
6337.49 1015
6338.24 1081
6338.99 1033
6339.74 992
6340.49 960
6341.25 999
6342.00 977
6342.75 1018
6343.50 1025
6344.25 962
6345.00 973
6345.75 1032
6346.51 1093
6347.26 1049
6348.01 984
6348.76 957
6349.51 1012
6350.26 992
6351.02 1008
6351.77 1140
6352.52 1161
6353.27 1117
6354.02 1249
6354.78 1253
6355.53 1263
6356.28 1184
6357.03 1189
6357.78 1152
6358.54 1087
6359.29 999
6360.04 1071
6360.79 1056
6361.55 1045
6362.30 1080
6363.05 1012
6363.80 991
6364.56 993
6365.31 1053
6366.06 1073
6366.81 1023
6367.57 1074
6368.32 1018
6369.07 991
6369.83 1009
6370.58 1012
6371.33 1021
6372.08 1040
6372.84 1040
6373.59 942
6374.34 953
6375.10 944
6375.85 1028
6376.60 995
6377.36 979
6378.11 980
6378.86 974
6379.62 1020
6380.37 1043
6381.12 963
6381.88 966
6382.63 993
6383.39 994
6384.14 984
6384.89 1031
6385.65 1082
6386.40 958
6387.16 946
6387.91 967
6388.66 1007
6389.42 950
6390.17 995
6390.93 896
6391.68 888
6392.43 890
6393.19 933
6393.94 960
6394.70 891
6395.45 925
6396.21 889
6396.96 869
6397.72 884
6398.47 937
6399.22 919
6399.98 900
6400.73 842
6401.49 772
6402.24 840
6403.00 892
6403.75 963
6404.51 905
6405.26 845
6406.02 867
6406.77 857
6407.53 850
6408.28 893
6409.04 896
6409.79 880
6410.55 913
6411.31 868
6412.06 868
6412.82 917
6413.57 882
6414.33 867
6415.08 829
6415.84 926
6416.59 827
6417.35 853
6418.11 854
6418.86 846
6419.62 788
6420.37 800
6421.13 863
6421.89 905
6422.64 860
6423.40 883
6424.15 813
6424.91 799
6425.67 799
6426.42 856
6427.18 865
6427.94 841
6428.69 838
6429.45 851
6430.20 786
6430.96 800
6431.72 886
6432.47 904
6433.23 830
6433.99 763
6434.74 774
6435.50 938
6436.26 874
6437.02 824
6437.77 839
6438.53 899
6439.29 911
6440.04 887
6440.80 908
6441.56 868
6442.32 917
6443.07 866
6443.83 856
6444.59 927
6445.34 905
6446.10 923
6446.86 892
6447.62 793
6448.37 949
6449.13 952
6449.89 899
6450.65 831
6451.41 813
6452.16 811
6452.92 935
6453.68 914
6454.44 870
6455.19 880
6455.95 900
6456.71 857
6457.47 851
6458.23 892
6458.99 954
6459.74 910
6460.50 943
6461.26 914
6462.02 948
6462.78 999
6463.54 992
6464.29 984
6465.05 1011
6465.81 977
6466.57 1008
6467.33 978
6468.09 947
6468.85 885
6469.60 936
6470.36 979
6471.12 1036
6471.88 1025
6472.64 981
6473.40 1131
6474.16 1128
6474.92 1018
6475.68 1035
6476.44 1017
6477.20 984
6477.95 1069
6478.71 1182
6479.47 1145
6480.23 1074
6480.99 1052
6481.75 1002
6482.51 1091
6483.27 1063
6484.03 1062
6484.79 1107
6485.55 1137
6486.31 1111
6487.07 1152
6487.83 1221
6488.59 1220
6489.35 1237
6490.11 1200
6490.87 1277
6491.63 1299
6492.39 1339
6493.15 1442
6493.91 1473
6494.67 1454
6495.43 1495
6496.19 1572
6496.95 1574
6497.71 1673
6498.47 1623
6499.23 1571
6499.99 1548
6500.76 1570
6501.52 1574
6502.28 1595
6503.04 1443
6503.80 1485
6504.56 1627
6505.32 1529
6506.08 1695
6506.84 1657
6507.60 1728
6508.36 1786
6509.13 1810
6509.89 1816
6510.65 1764
6511.41 1860
6512.17 1928
6512.93 1824
6513.69 1911
6514.45 1915
6515.22 1910
6515.98 1801
6516.74 1855
6517.50 1883
6518.26 2046
6519.02 2031
6519.79 1991
6520.55 2056
6521.31 2175
6522.07 2218
6522.83 2357
6523.60 2575
6524.36 2670
6525.12 2834
6525.88 2935
6526.64 3201
6527.41 3298
6528.17 3443
6528.93 3526
6529.69 3551
6530.46 3425
6531.22 3556
6531.98 3662
6532.74 3909
6533.51 4373
6534.27 4899
6535.03 5686
6535.79 6677
6536.56 7898
6537.32 8908
6538.08 9668
6538.85 9713
6539.61 9382
6540.37 8718
6541.13 7484
6541.90 6286
6542.66 5215
6543.42 4584
6544.19 3616
6544.95 2895
6545.71 2480
6546.48 2235
6547.24 2080
6548.00 2038
6548.77 1891
6549.53 1826
6550.29 1784
6551.06 1719
6551.82 1767
6552.58 1751
6553.35 1637
6554.11 1677
6554.88 1664
6555.64 1680
6556.40 1634
6557.17 1515
6557.93 1507
6558.70 1498
6559.46 1561
6560.22 1570
6560.99 1682
6561.75 1663
6562.52 1698
6563.28 1646
6564.05 1838
6564.81 1954
6565.57 1853
6566.34 1944
6567.10 2014
6567.87 1976
6568.63 1905
6569.40 1853
6570.16 1904
6570.93 1840
6571.69 1896
6572.46 1908
6573.22 2024
6573.99 2163
6574.75 2268
6575.52 2419
6576.28 2454
6577.05 2461
6577.81 2561
6578.58 2557
6579.34 2445
6580.11 2351
6580.87 2392
6581.64 2415
6582.40 2314
6583.17 2256
6583.93 2299
6584.70 2258
6585.47 2363
6586.23 2110
6587.00 2033
6587.76 2027
6588.53 2047
6589.29 2210
6590.06 2247
6590.83 2266
6591.59 2389
6592.36 2480
6593.12 2633
6593.89 2722
6594.66 2822
6595.42 3060
6596.19 3134
6596.96 3165
6597.72 2818
6598.49 2683
6599.25 2625
6600.02 2556
6600.79 2346
6601.55 2226
6602.32 2223
6603.09 1975
6603.85 1936
6604.62 1727
6605.39 1891
6606.15 1826
6606.92 1841
6607.69 1808
6608.46 1791
6609.22 1744
6609.99 1785
6610.76 1788
6611.52 1712
6612.29 1834
6613.06 1751
6613.83 1698
6614.59 1621
6615.36 1621
6616.13 1646
6616.89 1518
6617.66 1528
6618.43 1592
6619.20 1563
6619.96 1536
6620.73 1580
6621.50 1566
6622.27 1654
6623.04 1581
6623.80 1556
6624.57 1521
6625.34 1490
6626.11 1539
6626.88 1552
6627.64 1517
6628.41 1532
6629.18 1560
6629.95 1541
6630.72 1534
6631.48 1623
6632.25 1699
6633.02 1859
6633.79 1883
6634.56 2037
6635.33 2105
6636.10 2172
6636.86 1949
6637.63 1831
6638.40 1817
6639.17 1856
6639.94 1784
6640.71 1650
6641.48 1558
6642.25 1496
6643.01 1486
6643.78 1412
6644.55 1411
6645.32 1342
6646.09 1383
6646.86 1351
6647.63 1420
6648.40 1389
6649.17 1424
6649.94 1501
6650.71 1531
6651.48 1445
6652.25 1485
6653.01 1482
6653.78 1517
6654.55 1499
6655.32 1537
6656.09 1435
6656.86 1432
6657.63 1505
6658.40 1426
6659.17 1358
6659.94 1369
6660.71 1390
6661.48 1359
6662.25 1278
6663.02 1221
6663.79 1291
6664.56 1273
6665.33 1221
6666.10 1277
6666.87 1191
6667.64 1306
6668.42 1333
6669.19 1395
6669.96 1424
6670.73 1447
6671.50 1420
6672.27 1450
6673.04 1346
6673.81 1230
6674.58 1350
6675.35 1437
6676.12 1403
6676.89 1264
6677.66 1270
6678.44 1286
6679.21 1310
6679.98 1291
6680.75 1386
6681.52 1357
6682.29 1450
6683.06 1448
6683.83 1496
6684.60 1600
6685.38 1663
6686.15 1684
6686.92 1646
6687.69 1612
6688.46 1551
6689.23 1453
6690.01 1341
6690.78 1434
6691.55 1295
6692.32 1281
6693.09 1318
6693.86 1330
6694.64 1184
6695.41 1206
6696.18 1224
6696.95 1190
6697.73 1208
6698.50 1291
6699.27 1213
6700.04 1155
6700.81 1136
6701.59 1205
6702.36 1193
6703.13 1223
6703.90 1170
6704.68 1179
6705.45 1245
6706.22 1240
6706.99 1240
6707.77 1248
6708.54 1311
6709.31 1415
6710.09 1309
6710.86 1190
6711.63 1276
6712.40 1241
6713.18 1237
6713.95 1258
6714.72 1224
6715.50 1177
6716.27 1170
6717.04 1251
6717.82 1244
6718.59 1220
6719.36 1159
6720.14 1232
6720.91 1199
6721.68 1210
6722.46 1188
6723.23 1175
6724.00 1117
6724.78 1117
6725.55 1214
6726.33 1233
6727.10 1250
6727.87 1197
6728.65 1135
6729.42 1053
6730.20 1094
6730.97 1178
6731.74 1065
6732.52 1056
6733.29 1099
6734.07 1146
6734.84 1185
6735.61 1121
6736.39 1157
6737.16 1118
6737.94 1090
6738.71 1060
6739.49 1013
6740.26 1038
6741.04 1053
6741.81 1169
6742.59 1082
6743.36 1112
6744.13 1223
6744.91 1105
6745.68 1159
6746.46 1136
6747.23 1128
6748.01 1114
6748.78 1207
6749.56 1321
6750.33 1272
6751.11 1368
6751.89 1443
6752.66 1497
6753.44 1429
6754.21 1360
6754.99 1304
6755.76 1312
6756.54 1264
6757.31 1191
6758.09 1140
6758.86 1109
6759.64 1096
6760.42 1145
6761.19 1114
6761.97 1113
6762.74 1196
6763.52 1236
6764.30 1120
6765.07 1104
6765.85 1090
6766.62 1210
6767.40 1095
6768.18 1127
6768.95 1009
6769.73 1037
6770.51 1062
6771.28 1034
6772.06 1025
6772.83 977
6773.61 1048
6774.39 998
6775.16 1036
6775.94 1039
6776.72 1009
6777.49 1003
6778.27 1077
6779.05 1169
6779.82 1146
6780.60 1249
6781.38 1153
6782.16 1092
6782.93 1059
6783.71 1012
6784.49 1049
6785.26 1052
6786.04 995
6786.82 948
6787.60 897
6788.37 1007
6789.15 1020
6789.93 1058
6790.71 907
6791.48 964
6792.26 980
6793.04 947
6793.82 960
6794.59 974
6795.37 908
6796.15 911
6796.93 925
6797.70 878
6798.48 920
6799.26 975
6800.04 986
6800.82 960
6801.60 988
6802.37 907
6803.15 962
6803.93 999
6804.71 952
6805.49 1039
6806.26 970
6807.04 1003
6807.82 1005
6808.60 979
6809.38 978
6810.16 950
6810.94 926
6811.71 1008
6812.49 974
6813.27 1009
6814.05 923
6814.83 933
6815.61 930
6816.39 964
6817.17 999
6817.95 1007
6818.73 1019
6819.50 992
6820.28 971
6821.06 886
6821.84 862
6822.62 911
6823.40 924
6824.18 960
6824.96 909
6825.74 955
6826.52 941
6827.30 915
6828.08 944
6828.86 980
6829.64 968
6830.42 943
6831.20 871
6831.98 921
6832.76 943
6833.54 865
6834.32 882
6835.10 998
6835.88 948
6836.66 925
6837.44 1025
6838.22 969
6839.00 811
6839.78 884
6840.56 889
6841.34 871
6842.12 896
6842.90 862
6843.68 952
6844.46 938
6845.24 891
6846.02 912
6846.80 1073
6847.58 1165
6848.36 1279
6849.14 1408
6849.93 1569
6850.71 1630
6851.49 1879
6852.27 1983
6853.05 2076
6853.83 2030
6854.61 2066
6855.39 1952
6856.17 1697
6856.96 1586
6857.74 1397
6858.52 1352
6859.30 1195
6860.08 1046
6860.86 1047
6861.64 1019
6862.43 1049
6863.21 1068
6863.99 1024
6864.77 998
6865.55 1044
6866.33 1043
6867.12 1004
6867.90 1072
6868.68 1095
6869.46 1078
6870.24 1051
6871.03 1020
6871.81 1167
6872.59 1000
6873.37 1002
6874.16 986
6874.94 1003
6875.72 913
6876.50 872
6877.28 1033
6878.07 988
6878.85 1032
6879.63 1151
6880.42 1053
6881.20 1000
6881.98 1083
6882.76 1079
6883.55 1106
6884.33 1060
6885.11 1124
6885.89 1198
6886.68 1204
6887.46 1366
6888.24 1402
6889.03 1490
6889.81 1515
6890.59 1552
6891.38 1467
6892.16 1327
6892.94 1268
6893.73 1163
6894.51 1149
6895.29 1159
6896.08 1078
6896.86 1059
6897.64 1116
6898.43 1118
6899.21 1178
6900.00 1209
6900.78 1185
6901.56 1085
6902.35 1054
6903.13 1201
6903.91 1192
6904.70 1048
6905.48 1063
6906.27 1126
6907.05 1073
6907.84 1060
6908.62 1137
6909.40 1065
6910.19 1025
6910.97 1059
6911.76 999
6912.54 934
6913.33 982
6914.11 957
6914.90 969
6915.68 1001
6916.46 934
6917.25 987
6918.03 981
6918.82 1000
6919.60 1000
6920.39 916
6921.17 959
6921.96 1004
6922.74 1049
6923.53 1039
6924.31 990
6925.10 1046
6925.88 1048
6926.67 1017
6927.45 1031
6928.24 1066
6929.03 1051
6929.81 1066
6930.60 1142
6931.38 1122
6932.17 1022
6932.95 1064
6933.74 986
6934.52 1051
6935.31 1070
6936.10 993
6936.88 1025
6937.67 1095
6938.45 1126
6939.24 1076
6940.03 1005
6940.81 1146
6941.60 1207
6942.38 1114
6943.17 1099
6943.96 1197
6944.74 1195
6945.53 1100
6946.32 1169
6947.10 1254
6947.89 1201
6948.68 1166
6949.46 1076
6950.25 1081
6951.03 1148
6951.82 1165
6952.61 1076
6953.40 1110
6954.18 1134
6954.97 1130
6955.76 1225
6956.54 1291
6957.33 1349
6958.12 1281
6958.90 1320
6959.69 1293
6960.48 1294
6961.27 1236
6962.05 1267
6962.84 1231
6963.63 1266
6964.41 1300
6965.20 1304
6965.99 1274
6966.78 1294
6967.56 1414
6968.35 1497
6969.14 1394
6969.93 1406
6970.72 1555
6971.50 1522
6972.29 1515
6973.08 1518
6973.87 1509
6974.66 1388
6975.44 1439
6976.23 1621
6977.02 1532
6977.81 1500
6978.60 1584
6979.38 1698
6980.17 1691
6980.96 1917
6981.75 1938
6982.54 2297
6983.33 2793
6984.11 3002
6984.90 3447
6985.69 4015
6986.48 4148
6987.27 4447
6988.06 4493
6988.85 4586
6989.64 4322
6990.42 3820
6991.21 3492
6992.00 3030
6992.79 2678
6993.58 2342
6994.37 2254
6995.16 2212
6995.95 2274
6996.74 2344
6997.53 2582
6998.32 3040
6999.10 3487
6999.89 4003
7000.68 4413
7001.47 4681
7002.26 4606
7003.05 4296
7003.84 4070
7004.63 3887
7005.42 3540
7006.21 2829
7007.00 2508
7007.79 2126
7008.58 1925
7009.37 1811
7010.16 1612
7010.95 1543
7011.74 1634
7012.53 1605
7013.32 1550
7014.11 1572
7014.90 1568
7015.69 1618
7016.48 1558
7017.27 1458
7018.06 1517
7018.85 1459
7019.64 1480
7020.43 1449
7021.23 1410
7022.02 1328
7022.81 1364
7023.60 1435
7024.39 1404
7025.18 1518
7025.97 1410
7026.76 1466
7027.55 1406
7028.34 1390
7029.13 1360
7029.93 1274
7030.72 1327
7031.51 1212
7032.30 1159
7033.09 1194
7033.88 1202
7034.67 1193
7035.46 1161
7036.26 1176
7037.05 1264
7037.84 1305
7038.63 1304
7039.42 1308
7040.21 1335
7041.01 1322
7041.80 1322
7042.59 1324
7043.38 1286
7044.17 1276
7044.97 1252
7045.76 1225
7046.55 1392
7047.34 1250
7048.13 1346
7048.93 1290
7049.72 1329
7050.51 1326
7051.30 1366
7052.09 1448
7052.89 1461
7053.68 1377
7054.47 1387
7055.26 1271
7056.06 1193
7056.85 1172
7057.64 1164
7058.44 1169
7059.23 1186
7060.02 1137
7060.81 1107
7061.61 1163
7062.40 1184
7063.19 1198
7063.99 1154
7064.78 1146
7065.57 1161
7066.37 1153
7067.16 1143
7067.95 1144
7068.74 1105
7069.54 1109
7070.33 1122
7071.13 1111
7071.92 1103
7072.71 1078
7073.51 1126
7074.30 1024
7075.09 1074
7075.89 1097
7076.68 1093
7077.47 1025
7078.27 1034
7079.06 1006
7079.86 1079
7080.65 1069
7081.44 977
7082.24 1043
7083.03 997
7083.83 1023
7084.62 1002
7085.41 945
7086.21 997
7087.00 1048
7087.80 986
7088.59 983
7089.39 995
7090.18 988
7090.98 977
7091.77 1075
7092.56 1021
7093.36 963
7094.15 910
7094.95 930
7095.74 984
7096.54 846
7097.33 803
7098.13 813
7098.92 846
7099.72 863
7100.51 877
7101.31 822
7102.10 849
7102.90 880
7103.69 877
7104.49 798
7105.29 746
7106.08 793
7106.88 835
7107.67 780
7108.47 750
7109.26 786
7110.06 802
7110.85 802
7111.65 718
7112.45 763
7113.24 779
7114.04 714
7114.83 754
7115.63 845
7116.42 735
7117.22 804
7118.02 839
7118.81 785
7119.61 768
7120.41 842
7121.20 815
7122.00 793
7122.79 690
7123.59 718
7124.39 707
7125.18 830
7125.98 776
7126.78 705
7127.57 711
7128.37 756
7129.17 766
7129.96 767
7130.76 831
7131.56 844
7132.35 802
7133.15 784
7133.95 806
7134.74 792
7135.54 757
7136.34 787
7137.14 742
7137.93 742
7138.73 796
7139.53 788
7140.33 824
7141.12 799
7141.92 754
7142.72 771
7143.51 777
7144.31 839
7145.11 729
7145.91 838
7146.71 806
7147.50 847
7148.30 809
7149.10 770
7149.90 810
7150.69 796
7151.49 790
7152.29 856
7153.09 752
7153.89 675
7154.68 745
7155.48 786
7156.28 741
7157.08 724
7157.88 795
7158.68 789
7159.47 760
7160.27 823
7161.07 835
7161.87 836
7162.67 773
7163.47 776
7164.27 696
7165.06 709
7165.86 755
7166.66 719
7167.46 639
7168.26 781
7169.06 848
7169.86 711
7170.66 757
7171.46 739
7172.25 772
7173.05 717
7173.85 826
7174.65 736
7175.45 823
7176.25 712
7177.05 743
7177.85 731
7178.65 720
7179.45 699
7180.25 706
7181.05 805
7181.85 879
7182.65 800
7183.45 883
7184.25 871
7185.05 834
7185.85 893
7186.65 876
7187.45 825
7188.25 759
7189.05 817
7189.85 815
7190.65 788
7191.45 711
7192.25 759
7193.05 749
7193.85 713
7194.65 697
7195.45 705
7196.25 705
7197.05 711
7197.85 769
7198.65 704
7199.45 716
7200.25 745
7201.05 759
7201.85 756
7202.65 702
7203.46 701
7204.26 724
7205.06 733
7205.86 763
7206.66 745
7207.46 775
7208.26 773
7209.06 777
7209.86 669
7210.66 597
7211.47 667
7212.27 683
7213.07 582
7213.87 627
7214.67 681
7215.47 699
7216.27 722
7217.08 713
7217.88 692
7218.68 663
7219.48 692
7220.28 652
7221.09 621
7221.89 717
7222.69 739
7223.49 763
7224.29 692
7225.10 670
7225.90 701
7226.70 663
7227.50 688
7228.30 662
7229.11 629
7229.91 685
7230.71 675
7231.51 678
7232.32 652
7233.12 734
7233.92 716
7234.72 788
7235.53 690
7236.33 696
7237.13 671
7237.93 681
7238.74 814
7239.54 751
7240.34 774
7241.15 851
7241.95 826
7242.75 719
7243.55 747
7244.36 807
7245.16 798
7245.96 760
7246.77 722
7247.57 740
7248.37 683
7249.18 718
7249.98 679
7250.78 714
7251.59 660
7252.39 697
7253.20 799
7254.00 834
7254.80 803
7255.61 775
7256.41 767
7257.21 831
7258.02 780
7258.82 742
7259.63 781
7260.43 773
7261.23 800
7262.04 769
7262.84 770
7263.65 762
7264.45 842
7265.26 731
7266.06 754
7266.86 766
7267.67 755
7268.47 811
7269.28 819
7270.08 787
7270.89 769
7271.69 805
7272.50 863
7273.30 832
7274.11 834
7274.91 804
7275.71 811
7276.52 766
7277.32 798
7278.13 835
7278.93 881
7279.74 884
7280.55 1018
7281.35 1124
7282.16 1124
7282.96 1304
7283.77 1445
7284.57 1576
7285.38 1723
7286.18 1832
7286.99 1846
7287.79 1880
7288.60 1695
7289.40 1560
7290.21 1462
7291.02 1246
7291.82 1170
7292.63 1064
7293.43 1014
7294.24 1023
7295.05 982
7295.85 964
7296.66 994
7297.46 988
7298.27 1001
7299.08 961
7299.88 922
7300.69 939
7301.49 945
7302.30 1061
7303.11 970
7303.91 936
7304.72 952
7305.53 1092
7306.33 1027
7307.14 1087
7307.95 1090
7308.75 1087
7309.56 1237
7310.37 1355
7311.17 1431
7311.98 1433
7312.79 1576
7313.59 1491
7314.40 1400
7315.21 1446
7316.02 1380
7316.82 1375
7317.63 1373
7318.44 1418
7319.24 1564
7320.05 1654
7320.86 1788
7321.67 1827
7322.47 1856
7323.28 1891
7324.09 1815
7324.90 1715
7325.70 1631
7326.51 1660
7327.32 1479
7328.13 1322
7328.94 1187
7329.74 1049
7330.55 953
7331.36 970
7332.17 1043
7332.98 951
7333.78 962
7334.59 991
7335.40 965
7336.21 905
7337.02 1003
7337.82 960
7338.63 951
7339.44 1055
7340.25 1007
7341.06 976
7341.87 1066
7342.68 976
7343.48 967
7344.29 902
7345.10 945
7345.91 927
7346.72 989
7347.53 975
7348.34 991
7349.15 1038
7349.95 1044
7350.76 967
7351.57 917
7352.38 1006
7353.19 861
7354.00 876
7354.81 928
7355.62 956
7356.43 894
7357.24 898
7358.05 913
7358.86 1045
7359.67 1011
7360.48 906
7361.29 1013
7362.09 1009
7362.90 999
7363.71 979
7364.52 985
7365.33 1006
7366.14 1027
7366.95 1012
7367.76 1054
7368.57 1084
7369.38 908
7370.19 930
7371.00 998
7371.81 943
7372.62 943
7373.43 989
7374.25 976
7375.06 1041
7375.87 968
7376.68 1001
7377.49 1105
7378.30 1160
7379.11 1187
7379.92 1319
7380.73 1341
7381.54 1519
7382.35 1553
7383.16 1604
7383.97 1595
7384.78 1566
7385.59 1510
7386.41 1373
7387.22 1291
7388.03 1205
7388.84 1175
7389.65 1049
7390.46 986
7391.27 1026
7392.08 1005
7392.89 959
7393.71 967
7394.52 927
7395.33 980
7396.14 937
7396.95 997
7397.76 1083
7398.58 1111
7399.39 1121
7400.20 1269
7401.01 1335
7401.82 1356
7402.63 1508
7403.45 1466
7404.26 1430
7405.07 1417
7405.88 1319
7406.69 1303
7407.51 1328
7408.32 1267
7409.13 1221
7409.94 1171
7410.76 1181
7411.57 1200
7412.38 1097
7413.19 1002
7414.01 912
7414.82 926
7415.63 982
7416.44 927
7417.26 842
7418.07 815
7418.88 858
7419.69 946
7420.51 919
7421.32 866
7422.13 874
7422.95 875
7423.76 842
7424.57 833
7425.39 799
7426.20 804
7427.01 822
7427.83 759
7428.64 827
7429.45 880
7430.27 787
7431.08 853
7431.89 770
7432.71 778
7433.52 800
7434.33 792
7435.15 807
7435.96 768
7436.77 810
7437.59 813
7438.40 881
7439.22 850
7440.03 782
7440.84 836
7441.66 785
7442.47 834
7443.29 776
7444.10 784
7444.91 771
7445.73 764
7446.54 758
7447.36 727
7448.17 756
7448.99 728
7449.80 725
7450.62 723
7451.43 687
7452.24 724
7453.06 753
7453.87 655
7454.69 684
7455.50 752
7456.32 804
7457.13 738
7457.95 686
7458.76 702
7459.58 735
7460.39 743
7461.21 728
7462.02 688
7462.84 703
7463.65 713
7464.47 758
7465.28 757
7466.10 739
7466.92 763
7467.73 725
7468.55 754
7469.36 776
7470.18 782
7470.99 792
7471.81 693
7472.62 737
7473.44 793
7474.26 681
7475.07 755
7475.89 740
7476.70 805
7477.52 698
7478.34 730
7479.15 678
7479.97 722
7480.78 713
7481.60 633
7482.42 613
7483.23 666
7484.05 725
7484.87 669
7485.68 636
7486.50 726
7487.32 669
7488.13 670
7488.95 675
7489.76 648
7490.58 596
7491.40 604
7492.22 644
7493.03 636
7493.85 695
7494.67 730
7495.48 666
7496.30 664
7497.12 589
7497.93 665
7498.75 666
7499.57 651
7500.39 645
7501.20 594
7502.02 621
7502.84 645
7503.66 651
7504.47 685
7505.29 659
7506.11 600
7506.93 646
7507.74 615
7508.56 553
7509.38 585
7510.20 611
7511.01 656
7511.83 665
7512.65 615
7513.47 656
7514.29 673
7515.10 612
7515.92 577
7516.74 528
7517.56 596
7518.38 593
7519.19 597
7520.01 647
7520.83 702
7521.65 677
7522.47 664
7523.29 593
7524.11 608
7524.92 645
7525.74 591
7526.56 569
7527.38 677
7528.20 614
7529.02 607
7529.84 646
7530.66 606
7531.47 604
7532.29 560
7533.11 575
7533.93 597
7534.75 586
7535.57 589
7536.39 615
7537.21 638
7538.03 626
7538.85 627
7539.67 631
7540.49 671
7541.31 606
7542.12 684
7542.94 697
7543.76 662
7544.58 669
7545.40 605
7546.22 591
7547.04 643
7547.86 599
7548.68 648
7549.50 610
7550.32 647
7551.14 662
7551.96 642
7552.78 642
7553.60 655
7554.42 654
7555.24 606
7556.06 634
7556.88 643
7557.70 649
7558.52 622
7559.35 683
7560.17 693
7560.99 683
7561.81 706
7562.63 662
7563.45 662
7564.27 596
7565.09 636
7565.91 639
7566.73 674
7567.55 631
7568.37 563
7569.19 631
7570.02 626
7570.84 623
7571.66 631
7572.48 629
7573.30 640
7574.12 681
7574.94 639
7575.76 569
7576.59 581
7577.41 620
7578.23 663
7579.05 614
7579.87 576
7580.69 660
7581.51 658
7582.34 661
7583.16 653
7583.98 627
7584.80 690
7585.62 666
7586.45 683
7587.27 697
7588.09 677
7588.91 687
7589.73 654
7590.56 664
7591.38 687
7592.20 674
7593.02 746
7593.85 708
7594.67 753
7595.49 644
7596.31 688
7597.14 678
7597.96 751
7598.78 730
7599.60 743
7600.43 722
7601.25 714
7602.07 856
7602.89 799
7603.72 863
7604.54 941
7605.36 950
7606.19 959
7607.01 981
7607.83 969
7608.66 966
7609.48 914
7610.30 862
7611.12 859
7611.95 831
7612.77 842
7613.59 726
7614.42 834
7615.24 794
7616.07 770
7616.89 835
7617.71 850
7618.54 813
7619.36 835
7620.18 765
7621.01 781
7621.83 823
7622.66 780
7623.48 752
7624.30 794
7625.13 833
7625.95 828
7626.78 780
7627.60 844
7628.42 756
7629.25 921
7630.07 1038
7630.90 1033
7631.72 1115
7632.55 1224
7633.37 1157
7634.19 1170
7635.02 1116
7635.84 1053
7636.67 1025
7637.49 951
7638.32 872
7639.14 867
7639.97 811
7640.79 755
7641.62 699
7642.44 736
7643.27 637
7644.09 649
7644.92 676
7645.74 704
7646.57 691
7647.39 712
7648.22 694
7649.04 712
7649.87 738
7650.70 734
7651.52 709
7652.35 671
7653.17 627
7654.00 648
7654.82 605
7655.65 610
7656.47 630
7657.30 596
7658.13 618
7658.95 558
7659.78 616
7660.60 662
7661.43 595
7662.26 552
7663.08 551
7663.91 572
7664.73 619
7665.56 593
7666.39 564
7667.21 664
7668.04 666
7668.87 655
7669.69 582
7670.52 647
7671.35 662
7672.17 693
7673.00 648
7673.83 635
7674.65 685
7675.48 697
7676.31 604
7677.13 692
7677.96 594
7678.79 591
7679.61 574
7680.44 572
7681.27 557
7682.09 566
7682.92 568
7683.75 574
7684.58 571
7685.40 611
7686.23 631
7687.06 616
7687.89 621
7688.71 670
7689.54 638
7690.37 576
7691.20 616
7692.02 575
7692.85 552
7693.68 530
7694.51 560
7695.33 554
7696.16 553
7696.99 583
7697.82 654
7698.65 658
7699.47 640
7700.30 607
7701.13 626
7701.96 701
7702.79 613
7703.62 575
7704.44 564
7705.27 596
7706.10 522
7706.93 585
7707.76 628
7708.59 568
7709.41 610
7710.24 552
7711.07 571
7711.90 563
7712.73 625
7713.56 664
7714.39 630
7715.22 589
7716.05 525
7716.87 603
7717.70 516
7718.53 528
7719.36 536
7720.19 600
7721.02 578
7721.85 603
7722.68 535
7723.51 479
7724.34 503
7725.17 594
7726.00 575
7726.83 591
7727.66 529
7728.48 540
7729.31 536
7730.14 549
7730.97 539
7731.80 553
7732.63 545
7733.46 581
7734.29 527
7735.12 491
7735.95 483
7736.78 546
7737.61 553
7738.44 520
7739.27 565
7740.10 527
7740.93 536
7741.77 534
7742.60 551
7743.43 574
7744.26 576
7745.09 627
7745.92 597
7746.75 654
7747.58 616
7748.41 704
7749.24 708
7750.07 784
7750.90 762
7751.73 685
7752.56 644
7753.39 587
7754.23 621
7755.06 570
7755.89 557
7756.72 566
7757.55 625
7758.38 587
7759.21 563
7760.04 584
7760.88 538
7761.71 567
7762.54 612
7763.37 525
7764.20 545
7765.03 591
7765.86 604
7766.70 556
7767.53 561
7768.36 609
7769.19 541
7770.02 541
7770.86 538
7771.69 495
7772.52 527
7773.35 580
7774.18 566
7775.02 603
7775.85 542
7776.68 579
7777.51 512
7778.34 606
7779.18 579
7780.01 569
7780.84 598
7781.67 560
7782.51 544
7783.34 586
7784.17 595
7785.00 603
7785.84 659
7786.67 633
7787.50 598
7788.34 529
7789.17 594
7790.00 552
7790.83 528
7791.67 631
7792.50 584
7793.33 536
7794.17 512
7795.00 459
7795.83 530
7796.67 596
7797.50 578
7798.33 546
7799.17 549
7800.00 589
7800.83 575
7801.67 567
7802.50 552
7803.33 565
7804.17 537
7805.00 586
7805.84 577
7806.67 581
7807.50 603
7808.34 578
7809.17 547
7810.01 601
7810.84 545
7811.67 548
7812.51 595
7813.34 615
7814.18 631
7815.01 607
7815.84 717
7816.68 712
7817.51 709
7818.35 801
7819.18 694
7820.02 697
7820.85 746
7821.69 637
7822.52 686
7823.36 578
7824.19 614
7825.03 564
7825.86 607
7826.69 596
7827.53 575
7828.36 707
7829.20 660
7830.03 582
7830.87 586
7831.71 653
7832.54 616
7833.38 616
7834.21 624
7835.05 616
7835.88 575
7836.72 559
7837.55 542
7838.39 611
7839.22 683
7840.06 657
7840.90 633
7841.73 541
7842.57 562
7843.40 588
7844.24 660
7845.07 622
7845.91 603
7846.75 659
7847.58 642
7848.42 582
7849.25 628
7850.09 632
7850.93 566
7851.76 566
7852.60 490
7853.44 568
7854.27 571
7855.11 581
7855.94 662
7856.78 673
7857.62 603
7858.45 632
7859.29 655
7860.13 601
7860.96 630
7861.80 610
7862.64 624
7863.47 520
7864.31 542
7865.15 568
7865.99 589
7866.82 586
7867.66 592
7868.50 538
7869.33 525
7870.17 557
7871.01 574
7871.85 551
7872.68 606
7873.52 545
7874.36 594
7875.20 575
7876.03 554
7876.87 602
7877.71 634
7878.55 662
7879.38 641
7880.22 569
7881.06 626
7881.90 614
7882.74 621
7883.57 546
7884.41 518
7885.25 546
7886.09 509
7886.93 543
7887.76 611
7888.60 600
7889.44 606
7890.28 601
7891.12 591
7891.96 586
7892.79 601
7893.63 574
7894.47 609
7895.31 580
7896.15 557
7896.99 534
7897.83 591
7898.66 507
7899.50 611
7900.34 585
7901.18 524
7902.02 589
7902.86 544
7903.70 561
7904.54 547
7905.38 582
7906.21 580
7907.05 540
7907.89 549
7908.73 569
7909.57 554
7910.41 550
7911.25 594
7912.09 600
7912.93 639
7913.77 566
7914.61 575
7915.45 599
7916.29 603
7917.13 669
7917.97 659
7918.81 685
7919.65 685
7920.49 661
7921.33 610
7922.17 585
7923.01 623
7923.85 636
7924.69 622
7925.53 557
7926.37 605
7927.21 543
7928.05 493
7928.89 501
7929.73 505
7930.57 502
7931.41 530
7932.25 547
7933.09 507
7933.93 536
7934.77 480
7935.61 457
7936.45 486
7937.29 464
7938.14 475
7938.98 453
7939.82 550
7940.66 509
7941.50 512
7942.34 485
7943.18 543
7944.02 544
7944.86 551
7945.70 566
7946.55 535
7947.39 447
7948.23 519
7949.07 510
7949.91 507
7950.75 518
7951.59 528
7952.44 530
7953.28 471
7954.12 482
7954.96 505
7955.80 531
7956.65 476
7957.49 516
7958.33 520
7959.17 552
7960.01 528
7960.86 521
7961.70 535
7962.54 530
7963.38 523
7964.22 561
7965.07 560
7965.91 568
7966.75 598
7967.59 530
7968.44 509
7969.28 495
7970.12 559
7970.96 592
7971.81 582
7972.65 527
7973.49 495
7974.33 509
7975.18 487
7976.02 495
7976.86 523
7977.71 542
7978.55 519
7979.39 553
7980.23 514
7981.08 509
7981.92 538
7982.76 548
7983.61 468
7984.45 533
7985.29 534
7986.14 516
7986.98 477
7987.82 500
7988.67 459
7989.51 499
7990.36 482
7991.20 472
7992.04 452
7992.89 458
7993.73 479
7994.57 463
7995.42 495
7996.26 448
7997.11 462
7997.95 430
7998.79 514
7999.64 468
8000.48 519
8001.33 462
8002.17 489
8003.01 485
8003.86 507
8004.70 495
8005.55 493
8006.39 482
8007.24 471
8008.08 421
8008.93 471
8009.77 504
8010.62 386
8011.46 430
8012.30 420
8013.15 452
8013.99 435
8014.84 467
8015.68 467
8016.53 480
8017.37 482
8018.22 509
8019.06 475
8019.91 419
8020.76 495
8021.60 523
8022.45 529
8023.29 482
8024.14 515
8024.98 485
8025.83 393
8026.67 451
8027.52 484
8028.36 460
8029.21 458
8030.06 491
8030.90 476
8031.75 464
8032.59 417
8033.44 501
8034.28 459
8035.13 464
8035.98 460
8036.82 437
8037.67 460
8038.52 477
8039.36 479
8040.21 489
8041.05 480
8041.90 469
8042.75 508
8043.59 486
8044.44 477
8045.29 490
8046.13 477
8046.98 474
8047.83 479
8048.67 445
8049.52 489
8050.37 474
8051.21 436
8052.06 451
8052.91 502
8053.75 487
8054.60 515
8055.45 457
8056.30 461
8057.14 444
8057.99 490
8058.84 482
8059.68 480
8060.53 452
8061.38 391
8062.23 431
8063.07 455
8063.92 491
8064.77 497
8065.62 453
8066.46 450
8067.31 431
8068.16 415
8069.01 470
8069.85 443
8070.70 443
8071.55 497
8072.40 513
8073.25 546
8074.09 444
8074.94 438
8075.79 513
8076.64 411
8077.49 418
8078.34 479
8079.18 412
8080.03 413
8080.88 442
8081.73 530
8082.58 448
8083.43 405
8084.27 458
8085.12 453
8085.97 450
8086.82 402
8087.67 435
8088.52 489
8089.37 466
8090.22 464
8091.06 427
8091.91 422
8092.76 469
8093.61 462
8094.46 469
8095.31 451
8096.16 416
8097.01 472
8097.86 454
8098.71 409
8099.56 390
8100.41 414
8101.26 412
8102.11 424
8102.95 452
8103.80 456
8104.65 486
8105.50 413
8106.35 429
8107.20 419
8108.05 419
8108.90 432
8109.75 432
8110.60 396
8111.45 455
8112.30 453
8113.15 505
8114.00 442
8114.85 460
8115.70 524
8116.55 565
8117.40 472
8118.25 426
8119.10 441
8119.96 497
8120.81 468
8121.66 498
8122.51 494
8123.36 490
8124.21 469
8125.06 485
8125.91 494
8126.76 467
8127.61 500
8128.46 455
8129.31 458
8130.16 493
8131.02 507
8131.87 495
8132.72 550
8133.57 454
8134.42 439
8135.27 500
8136.12 483
8136.97 471
8137.83 471
8138.68 460
8139.53 461
8140.38 442
8141.23 496
8142.08 525
8142.93 515
8143.79 477
8144.64 577
8145.49 566
8146.34 528
8147.19 541
8148.05 602
8148.90 571
8149.75 569
8150.60 551
8151.45 554
8152.31 546
8153.16 550
8154.01 548
8154.86 645
8155.71 706
8156.57 689
8157.42 697
8158.27 663
8159.12 643
8159.98 563
8160.83 591
8161.68 507
8162.54 530
8163.39 493
8164.24 530
8165.09 542
8165.95 501
8166.80 488
8167.65 470
8168.51 456
8169.36 522
8170.21 520
8171.06 495
8171.92 503
8172.77 523
8173.62 545
8174.48 470
8175.33 529
8176.18 542
8177.04 507
8177.89 481
8178.74 455
8179.60 445
8180.45 477
8181.31 466
8182.16 501
8183.01 477
8183.87 518
8184.72 405
8185.57 487
8186.43 440
8187.28 471
8188.14 428
8188.99 453
8189.84 464
8190.70 424
8191.55 447
8192.41 451
8193.26 523
8194.12 464
8194.97 544
8195.83 496
8196.68 431
8197.53 471
8198.39 439
8199.24 438
8200.10 398
8200.95 445
8201.81 498
8202.66 446
8203.52 404
8204.37 464
8205.23 438
8206.08 445
8206.94 418
8207.79 494
8208.65 464
8209.50 441
8210.36 433
8211.21 405
8212.07 375
8212.92 400
8213.78 456
8214.63 426
8215.49 447
8216.34 447
8217.20 455
8218.06 476
8218.91 440
8219.77 448
8220.62 491
8221.48 473
8222.33 542
8223.19 530
8224.05 573
8224.90 512
8225.76 483
8226.61 484
8227.47 539
8228.33 482
8229.18 460
8230.04 456
8230.90 472
8231.75 482
8232.61 391
8233.46 482
8234.32 471
8235.18 477
8236.03 497
8236.89 469
8237.75 436
8238.60 503
8239.46 403
8240.32 429
8241.17 417
8242.03 500
8242.89 507
8243.74 419
8244.60 449
8245.46 429
8246.32 451
8247.17 437
8248.03 457
8248.89 411
8249.74 454
8250.60 412
8251.46 429
8252.32 444
8253.17 431
8254.03 463
8254.89 453
8255.75 502
8256.60 462
8257.46 441
8258.32 419
8259.18 433
8260.04 466
8260.89 476
8261.75 446
8262.61 475
8263.47 426
8264.32 413
8265.18 443
8266.04 418
8266.90 418
8267.76 391
8268.62 442
8269.47 430
8270.33 436
8271.19 437
8272.05 420
8272.91 449
8273.77 506
8274.62 441
8275.48 433
8276.34 445
8277.20 388
8278.06 378
8278.92 438
8279.78 411
8280.64 448
8281.49 477
8282.35 413
8283.21 453
8284.07 478
8284.93 458
8285.79 384
8286.65 439
8287.51 442
8288.37 402
8289.23 427
8290.09 474
8290.95 440
8291.80 443
8292.66 477
8293.52 509
8294.38 480
8295.24 470
8296.10 450
8296.96 499
8297.82 515
8298.68 459
8299.54 506
8300.40 467
8301.26 490
8302.12 458
8302.98 502
8303.84 518
8304.70 487
8305.56 420
8306.42 478
8307.28 541
8308.14 461
8309.00 486
8309.86 495
8310.72 528
8311.58 519
8312.44 487
8313.31 448
8314.17 456
8315.03 497
8315.89 473
8316.75 500
8317.61 523
8318.47 515
8319.33 436
8320.19 467
8321.05 484
8321.91 467
8322.77 444
8323.64 482
8324.50 481
8325.36 477
8326.22 490
8327.08 456
8327.94 423
8328.80 503
8329.66 470
8330.53 499
8331.39 423
8332.25 470
8333.11 492
8333.97 452
8334.83 447
8335.70 435
8336.56 420
8337.42 428
8338.28 450
8339.14 495
8340.00 464
8340.87 377
8341.73 466
8342.59 493
8343.45 404
8344.32 502
8345.18 410
8346.04 516
8346.90 490
8347.76 461
8348.63 484
8349.49 484
8350.35 492
8351.21 509
8352.08 485
8352.94 502
8353.80 438
8354.66 492
8355.53 472
8356.39 450
8357.25 402
8358.12 452
8358.98 446
8359.84 451
8360.71 520
8361.57 456
8362.43 465
8363.29 475
8364.16 480
8365.02 457
8365.88 448
8366.75 466
8367.61 464
8368.47 472
8369.34 415
8370.20 423
8371.06 475
8371.93 503
8372.79 482
8373.66 507
8374.52 497
8375.38 443
8376.25 494
8377.11 521
8377.97 521
8378.84 547
8379.70 505
8380.57 491
8381.43 462
8382.30 479
8383.16 421
8384.02 511
8384.89 494
8385.75 442
8386.62 435
8387.48 444
8388.35 477
8389.21 513
8390.07 528
8390.94 516
8391.80 498
8392.67 499
8393.53 531
8394.40 527
8395.26 496
8396.13 514
8396.99 498
8397.86 505
8398.72 452
8399.59 473
8400.45 500
8401.32 497
8402.18 527
8403.05 544
8403.91 527
8404.78 487
8405.64 489
8406.51 468
8407.37 487
8408.24 505
8409.11 477
8409.97 514
8410.84 513
8411.70 519
8412.57 513
8413.43 559
8414.30 578
8415.17 608
8416.03 483
8416.90 544
8417.76 527
8418.63 517
8419.50 539
8420.36 504
8421.23 606
8422.09 580
8422.96 557
8423.83 584
8424.69 589
8425.56 602
8426.43 643
8427.29 596
8428.16 595
8429.02 613
8429.89 596
8430.76 619
8431.62 571
8432.49 575
8433.36 599
8434.23 589
8435.09 609
8435.96 566
8436.83 592
8437.69 660
8438.56 637
8439.43 627
8440.29 677
8441.16 717
8442.03 700
8442.90 782
8443.76 750
8444.63 750
8445.50 812
8446.37 727
8447.23 725
8448.10 756
8448.97 794
8449.84 779
8450.70 676
8451.57 730
8452.44 780
8453.31 804
8454.17 838
8455.04 924
8455.91 1020
8456.78 1180
8457.65 1253
8458.51 1349
8459.38 1253
8460.25 1285
8461.12 1204
8461.99 1210
8462.86 1113
8463.72 983
8464.59 1022
8465.46 938
8466.33 966
8467.20 962
8468.07 1039
8468.93 1244
8469.80 1316
8470.67 1457
8471.54 1724
8472.41 1819
8473.28 1780
8474.15 1712
8475.02 1547
8475.89 1429
8476.75 1218
8477.62 1132
8478.49 1018
8479.36 885
8480.23 854
8481.10 860
8481.97 791
8482.84 778
8483.71 716
8484.58 661
8485.45 742
8486.32 701
8487.19 649
8488.06 708
8488.92 627
8489.79 652
8490.66 694
8491.53 639
8492.40 634
8493.27 697
8494.14 601
8495.01 656
8495.88 655
8496.75 739
8497.62 704
8498.49 662
8499.36 660
8500.23 700
8501.10 754
8501.97 708
8502.85 701
8503.72 621
8504.59 633
8505.46 611
8506.33 657
8507.20 685
8508.07 719
8508.94 762
8509.81 778
8510.68 766
8511.55 766
8512.42 776
8513.29 719
8514.16 693
8515.03 657
8515.91 709
8516.78 705
8517.65 676
8518.52 662
8519.39 680
8520.26 670
8521.13 665
8522.00 622
8522.88 606
8523.75 581
8524.62 603
8525.49 653
8526.36 649
8527.23 644
8528.10 656
8528.98 649
8529.85 649
8530.72 676
8531.59 678
8532.46 663
8533.34 668
8534.21 693
8535.08 691
8535.95 755
8536.82 745
8537.70 739
8538.57 730
8539.44 709
8540.31 691
8541.18 672
8542.06 707
8542.93 667
8543.80 712
8544.67 702
8545.55 759
8546.42 754
8547.29 746
8548.17 726
8549.04 733
8549.91 733
8550.78 763
8551.66 792
8552.53 816
8553.40 884
8554.28 991
8555.15 1126
8556.02 1138
8556.89 1069
8557.77 1049
8558.64 1084
8559.51 1024
8560.39 878
8561.26 730
8562.13 742
8563.01 687
8563.88 709
8564.75 663
8565.63 632
8566.50 653
8567.38 619
8568.25 640
8569.12 583
8570.00 641
8570.87 624
8571.74 608
8572.62 635
8573.49 606
8574.37 585
8575.24 594
8576.11 645
8576.99 583
8577.86 608
8578.74 559
8579.61 554
8580.49 500
8581.36 509
8582.23 552
8583.11 537
8583.98 591
8584.86 547
8585.73 550
8586.61 556
8587.48 588
8588.36 595
8589.23 568
8590.11 549
8590.98 547
8591.86 590
8592.73 578
8593.61 567
8594.48 619
8595.36 558
8596.23 590
8597.11 555
8597.98 560
8598.86 537
8599.73 514
8600.61 552
8601.48 549
8602.36 558
8603.23 545
8604.11 581
8604.99 538
8605.86 533
8606.74 541
8607.61 533
8608.49 580
8609.36 574
8610.24 578
8611.12 625
8611.99 588
8612.87 553
8613.74 541
8614.62 514
8615.50 597
8616.37 605
8617.25 650
8618.12 559
8619.00 606
8619.88 562
8620.75 541
8621.63 524
8622.51 541
8623.38 555
8624.26 596
8625.14 560
8626.01 585
8626.89 547
8627.77 630
8628.64 619
8629.52 653
8630.40 634
8631.27 638
8632.15 686
8633.03 591
8633.90 610
8634.78 624
8635.66 611
8636.54 599
8637.41 523
8638.29 605
8639.17 663
8640.05 569
8640.92 616
8641.80 757
8642.68 674
8643.55 603
8644.43 689
8645.31 684
8646.19 639
8647.07 673
8647.94 667
8648.82 647
8649.70 672
8650.58 667
8651.45 625
8652.33 608
8653.21 662
8654.09 661
8654.97 660
8655.85 642
8656.72 674
8657.60 666
8658.48 691
8659.36 637
8660.24 629
8661.12 656
8661.99 687
8662.87 671
8663.75 643
8664.63 651
8665.51 636
8666.39 643
8667.27 641
8668.14 762
8669.02 781
8669.90 796
8670.78 840
8671.66 896
8672.54 907
8673.42 975
8674.30 1076
8675.18 1119
8676.06 1122
8676.94 1047
8677.81 1050
8678.69 999
8679.57 914
8680.45 847
8681.33 885
8682.21 842
8683.09 853
8683.97 770
8684.85 759
8685.73 701
8686.61 731
8687.49 720
8688.37 713
8689.25 805
8690.13 945
8691.01 1089
8691.89 1120
8692.77 1243
8693.65 1354
8694.53 1436
8695.41 1457
8696.29 1389
8697.17 1266
8698.05 1183
8698.93 1095
8699.81 965
8700.69 839
8701.57 810
8702.45 724
8703.33 684
8704.21 683
8705.09 574
8705.98 586
8706.86 619
8707.74 643
8708.62 673
8709.50 613
8710.38 579
8711.26 634
8712.14 571
8713.02 571
8713.90 578
8714.79 547
8715.67 584
8716.55 588
8717.43 545
8718.31 595
8719.19 604
8720.07 609
8720.95 557
8721.84 518
8722.72 523
8723.60 542
8724.48 564
8725.36 598
8726.24 596
8727.13 565
8728.01 595
8728.89 629
8729.77 664
8730.65 700
8731.54 705
8732.42 671
8733.30 657
8734.18 638
8735.06 615
8735.95 571
8736.83 615
8737.71 594
8738.59 558
8739.48 545
8740.36 568
8741.24 571
8742.12 603
8743.01 559
8743.89 541
8744.77 536
8745.65 556
8746.54 579
8747.42 513
8748.30 548
8749.19 562
8750.07 581
8750.95 554
8751.83 570
8752.72 559
8753.60 618
8754.48 606
8755.37 578
8756.25 583
8757.13 614
8758.02 619
8758.90 578
8759.78 543
8760.67 567
8761.55 623
8762.43 578
8763.32 584
8764.20 557
8765.09 591
8765.97 595
8766.85 617
8767.74 541
8768.62 594
8769.51 640
8770.39 667
8771.27 637
8772.16 606
8773.04 621
8773.93 662
8774.81 581
8775.69 602
8776.58 491
8777.46 566
8778.35 564
8779.23 559
8780.12 588
8781.00 505
8781.89 513
8782.77 508
8783.65 543
8784.54 512
8785.42 496
8786.31 523
8787.19 551
8788.08 502
8788.96 487
8789.85 504
8790.73 499
8791.62 518
8792.50 551
8793.39 569
8794.27 544
8795.16 513
8796.04 551
8796.93 496
8797.82 486
8798.70 555
8799.59 521
8800.47 530
8801.36 573
8802.24 549
8803.13 579
8804.01 578
8804.90 525
8805.79 536
8806.67 551
8807.56 513
8808.44 523
8809.33 505
8810.22 547
8811.10 524
8811.99 503
8812.87 458
8813.76 517
8814.65 506
8815.53 505
8816.42 536
8817.30 482
8818.19 484
8819.08 463
8819.96 501
8820.85 514
8821.74 491
8822.62 513
8823.51 465
8824.40 429
8825.28 487
8826.17 459
8827.06 426
8827.94 447
8828.83 449
8829.72 454
8830.61 471
8831.49 405
8832.38 483
8833.27 507
8834.15 488
8835.04 532
8835.93 481
8836.82 463
8837.70 425
8838.59 451
8839.48 414
8840.37 412
8841.25 469
8842.14 472
8843.03 453
8843.92 428
8844.80 429
8845.69 412
8846.58 456
8847.47 457
8848.36 454
8849.24 451
8850.13 427
8851.02 394
8851.91 448
8852.80 392
8853.68 437
8854.57 437
8855.46 419
8856.35 430
8857.24 412
8858.13 404
8859.01 401
8859.90 456
8860.79 420
8861.68 401
8862.57 458
8863.46 434
8864.35 358
8865.23 368
8866.12 416
8867.01 441
8867.90 396
8868.79 438
8869.68 433
8870.57 424
8871.46 416
8872.35 424
8873.24 425
8874.12 407
8875.01 434
8875.90 434
8876.79 379
8877.68 419
8878.57 386
8879.46 426
8880.35 397
8881.24 367
8882.13 387
8883.02 420
8883.91 415
8884.80 338
8885.69 379
8886.58 379
8887.47 402
8888.36 374
8889.25 419
8890.14 462
8891.03 355
8891.92 380
8892.81 356
8893.70 430
8894.59 363
8895.48 357
8896.37 377
8897.26 428
8898.15 377
8899.04 402
8899.93 410
8900.82 408
8901.71 405
8902.60 408
8903.49 404
8904.38 391
8905.28 397
8906.17 374
8907.06 397
8907.95 340
8908.84 385
8909.73 375
8910.62 433
8911.51 375
8912.40 368
8913.29 386
8914.19 351
8915.08 413
8915.97 374
8916.86 391
8917.75 347
8918.64 490
8919.53 454
8920.43 402
8921.32 402
8922.21 411
8923.10 407
8923.99 403
8924.88 456
8925.78 376
8926.67 351
8927.56 421
8928.45 416
8929.34 399
8930.24 400
8931.13 424
8932.02 409
8932.91 382
8933.80 386
8934.70 387
8935.59 403
8936.48 419
8937.37 370
8938.27 350
8939.16 398
8940.05 420
8940.94 453
8941.84 423
8942.73 398
8943.62 367
8944.51 340
8945.41 339
8946.30 385
8947.19 372
8948.09 358
8948.98 391
8949.87 368
8950.77 392
8951.66 371
8952.55 400
8953.44 395
8954.34 409
8955.23 392
8956.12 380
8957.02 392
8957.91 382
8958.80 394
8959.70 350
8960.59 404
8961.49 379
8962.38 377
8963.27 356
8964.17 338
8965.06 377
8965.95 401
8966.85 415
8967.74 400
8968.64 426
8969.53 455
8970.42 402
8971.32 432
8972.21 433
8973.11 418
8974.00 453
8974.90 364
8975.79 382
8976.68 390
8977.58 411
8978.47 393
8979.37 365
8980.26 371
8981.16 421
8982.05 394
8982.95 379
8983.84 403
8984.74 370
8985.63 388
8986.52 409
8987.42 378
8988.31 353
8989.21 358
8990.10 360
8991.00 385
8991.89 377
8992.79 419
8993.69 361
8994.58 396
8995.48 356
8996.37 335
8997.27 292
8998.16 359
8999.06 355
8999.95 326
9000.85 342
9001.74 352
9002.64 351
9003.54 371
9004.43 375
9005.33 353
9006.22 412
9007.12 392
9008.01 362
9008.91 349
9009.81 369
9010.70 371
9011.60 379
9012.50 364
9013.39 298
9014.29 336
9015.18 353
9016.08 396
9016.98 352
9017.87 360
9018.77 341
9019.67 374
9020.56 345
9021.46 341
9022.36 347
9023.25 361
9024.15 376
9025.05 341
9025.94 345
9026.84 343
9027.74 380
9028.63 332
9029.53 362
9030.43 375
9031.32 358
9032.22 344
9033.12 333
9034.02 339
9034.91 396
9035.81 367
9036.71 383
9037.61 388
9038.50 378
9039.40 354
9040.30 349
9041.20 317
9042.09 377
9042.99 364
9043.89 330
9044.79 372
9045.68 372
9046.58 356
9047.48 332
9048.38 411
9049.28 362
9050.17 366
9051.07 398
9051.97 371
9052.87 389
9053.77 371
9054.66 345
9055.56 376
9056.46 386
9057.36 346
9058.26 367
9059.16 348
9060.06 336
9060.95 323
9061.85 363
9062.75 321
9063.65 352
9064.55 343
9065.45 339
9066.35 368
9067.25 367
9068.14 301
9069.04 363
9069.94 345
9070.84 345
9071.74 333
9072.64 352
9073.54 391
9074.44 399
9075.34 412
9076.24 378
9077.14 386
9078.04 379
9078.93 334
9079.83 366
9080.73 344
9081.63 346
9082.53 331
9083.43 345
9084.33 357
9085.23 367
9086.13 351
9087.03 389
9087.93 360
9088.83 410
9089.73 322
9090.63 351
9091.53 359
9092.43 375
9093.33 338
9094.23 377
9095.13 430
9096.03 369
9096.93 362
9097.83 373
9098.73 349
9099.63 305
9100.54 341
9101.44 296
9102.34 333
9103.24 327
9104.14 333
9105.04 326
9105.94 351
9106.84 315
9107.74 399
9108.64 360
9109.54 328
9110.44 344
9111.35 366
9112.25 408
9113.15 352
9114.05 327
9114.95 328
9115.85 356
9116.75 337
9117.65 369
9118.56 337
9119.46 363
9120.36 346
9121.26 351
9122.16 382
9123.06 330
9123.97 406
9124.87 348
9125.77 357
9126.67 351
9127.57 391
9128.47 381
9129.38 379
9130.28 331
9131.18 326
9132.08 326
9132.98 329
9133.89 335
9134.79 361
9135.69 319
9136.59 339
9137.50 339
9138.40 349
9139.30 354
9140.20 349
9141.11 356
9142.01 369
9142.91 327
9143.81 299
9144.72 285
9145.62 326
9146.52 322
9147.42 320
9148.33 314
9149.23 348
9150.13 380
9151.04 308
9151.94 359
9152.84 325
9153.75 293
9154.65 321
9155.55 344
9156.46 352
9157.36 321
9158.26 308
9159.17 296
9160.07 324
9160.97 289
9161.88 326
9162.78 341
9163.68 345
9164.59 324
9165.49 306
9166.40 369
9167.30 347
9168.20 333
9169.11 333
9170.01 341
9170.92 421
9171.82 345
9172.72 361
9173.63 345
9174.53 292
9175.44 342
9176.34 379
9177.24 349
9178.15 303
9179.05 328
9179.96 314
9180.86 352
9181.77 360
9182.67 375
9183.58 339
9184.48 393
9185.39 371
9186.29 374
9187.20 366
9188.10 373
9189.01 342
9189.91 353
9190.82 322
9191.72 332
9192.63 364
9193.53 336
9194.44 345
9195.34 317
9196.25 336
9197.15 355
9198.06 331
9198.96 386
9199.87 448
9200.77 395
9201.68 434
9202.58 516
9203.49 484
9204.40 469
9205.30 442
9206.21 393
9207.11 393
9208.02 418
9208.92 366
9209.83 350
9210.74 315
9211.64 383
9212.55 345
9213.45 366
9214.36 316
9215.27 324
9216.17 330
9217.08 347
9217.99 348
9218.89 370
9219.80 400
9220.71 369
9221.61 347
9222.52 331
9223.43 357
9224.33 368
9225.24 342
9226.15 353
9227.05 394
9227.96 380
9228.87 296
9229.77 320
9230.68 342
9231.59 360
9232.49 351
9233.40 355
9234.31 297
9235.22 320
9236.12 312
9237.03 342
9237.94 367
9238.84 358
9239.75 366
9240.66 369
9241.57 348
9242.47 369
9243.38 399
9244.29 327
9245.20 326
9246.11 328
9247.01 363
9247.92 340
9248.83 366
9249.74 336
9250.64 315
9251.55 296
9252.46 307
9253.37 312
9254.28 310
9255.19 342
9256.09 365
9257.00 397
9257.91 343
9258.82 334
9259.73 351
9260.64 359
9261.54 337
9262.45 326
9263.36 370
9264.27 323
9265.18 339
9266.09 352
9267.00 374
9267.90 360
9268.81 310
9269.72 279
9270.63 348
9271.54 366
9272.45 375
9273.36 318
9274.27 323
9275.18 319
9276.09 366
9277.00 345
9277.90 350
9278.81 329
9279.72 318
9280.63 327
9281.54 328
9282.45 288
9283.36 297
9284.27 369
9285.18 333
9286.09 375
9287.00 318
9287.91 344
9288.82 349
9289.73 337
9290.64 337
9291.55 341
9292.46 297
9293.37 323
9294.28 330
9295.19 378
9296.10 318
9297.01 336
9297.92 340
9298.83 327
9299.74 327
9300.65 355
9301.56 380
9302.47 384
9303.38 402
9304.29 289
9305.20 352
9306.12 349
9307.03 339
9307.94 326
9308.85 350
9309.76 395
9310.67 385
9311.58 358
9312.49 413
9313.40 411
9314.31 340
9315.22 341
9316.14 358
9317.05 333
9317.96 347
9318.87 352
9319.78 395
9320.69 333
9321.60 329
9322.52 345
9323.43 385
9324.34 335
9325.25 335
9326.16 349
9327.07 356
9327.99 343
9328.90 313
9329.81 328
9330.72 317
9331.63 356
9332.54 381
9333.46 337
9334.37 318
9335.28 325
9336.19 388
9337.11 323
9338.02 339
9338.93 318
9339.84 348
9340.75 381
9341.67 373
9342.58 358
9343.49 337
9344.40 351
9345.32 368
9346.23 357
9347.14 375
9348.06 386
9348.97 341
9349.88 356
9350.79 391
9351.71 356
9352.62 369
9353.53 373
9354.45 400
9355.36 370
9356.27 335
9357.19 337
9358.10 402
9359.01 382
9359.93 357
9360.84 342
9361.75 349
9362.67 366
9363.58 365
9364.49 369
9365.41 363
9366.32 370
9367.23 324
9368.15 360
9369.06 337
9369.97 339
9370.89 366
9371.80 338
9372.72 347
9373.63 337
9374.54 329
9375.46 334
9376.37 339
9377.29 316
9378.20 344
9379.12 399
9380.03 360
9380.94 351
9381.86 361
9382.77 380
9383.69 390
9384.60 390
9385.52 331
9386.43 334
9387.35 373
9388.26 340
9389.18 342
9390.09 384
9391.01 390
9391.92 402
9392.84 432
9393.75 415
9394.67 380
9395.58 415
9396.50 411
9397.41 415
9398.33 405
9399.24 387
9400.16 398
9401.07 392
9401.99 365
9402.90 376
9403.82 414
9404.73 411
9405.65 330
9406.56 347
9407.48 351
9408.40 359
9409.31 387
9410.23 378
9411.14 368
9412.06 376
9412.98 425
9413.89 435
9414.81 357
9415.72 348
9416.64 375
9417.56 367
9418.47 347
9419.39 339
9420.30 365
9421.22 398
9422.14 362
9423.05 361
9423.97 397
9424.89 347
9425.80 358
9426.72 378
9427.64 373
9428.55 390
9429.47 401
9430.39 413
9431.30 405
9432.22 374
9433.14 374
9434.05 388
9434.97 392
9435.89 358
9436.80 378
9437.72 428
9438.64 453
9439.56 470
9440.47 435
9441.39 412
9442.31 437
9443.23 408
9444.14 441
9445.06 406
9445.98 413
9446.90 396
9447.81 429
9448.73 412
9449.65 383
9450.57 506
9451.48 567
9452.40 527
9453.32 647
9454.24 677
9455.16 650
9456.07 680
9456.99 597
9457.91 568
9458.83 524
9459.75 545
9460.66 483
9461.58 459
9462.50 498
9463.42 467
9464.34 445
9465.26 411
9466.18 387
9467.09 398
9468.01 401
9468.93 456
9469.85 458
9470.77 428
9471.69 401
9472.61 442
9473.53 429
9474.44 420
9475.36 403
9476.28 414
9477.20 435
9478.12 389
9479.04 453
9479.96 386
9480.88 385
9481.80 400
9482.72 467
9483.64 459
9484.56 496
9485.47 478
9486.39 405
9487.31 422
9488.23 419
9489.15 404
9490.07 364
9490.99 370
9491.91 374
9492.83 459
9493.75 463
9494.67 440
9495.59 414
9496.51 399
9497.43 374
9498.35 351
9499.27 369
9500.19 387
9501.11 386
9502.03 378
9502.95 390
9503.87 391
9504.79 411
9505.71 356
9506.63 422
9507.56 366
9508.48 365
9509.40 342
9510.32 424
9511.24 372
9512.16 410
9513.08 411
9514.00 379
9514.92 392
9515.84 408
9516.76 367
9517.68 397
9518.61 442
9519.53 417
9520.45 414
9521.37 334
9522.29 412
9523.21 445
9524.13 453
9525.05 380
9525.98 412
9526.90 433
9527.82 385
9528.74 407
9529.66 448
9530.58 447
9531.50 446
9532.43 426
9533.35 508
9534.27 484
9535.19 503
9536.11 522
9537.04 492
9537.96 499
9538.88 422
9539.80 476
9540.72 447
9541.65 443
9542.57 408
9543.49 432
9544.41 410
9545.34 432
9546.26 458
9547.18 441
9548.10 424
9549.03 382
9549.95 382
9550.87 439
9551.79 414
9552.72 368
9553.64 418
9554.56 406
9555.48 431
9556.41 390
9557.33 418
9558.25 461
9559.18 439
9560.10 441
9561.02 406
9561.95 449
9562.87 407
9563.79 445
9564.72 471
9565.64 426
9566.56 398
9567.49 352
9568.41 365
9569.33 425
9570.26 423
9571.18 414
9572.10 375
9573.03 322
9573.95 373
9574.88 364
9575.80 387
9576.72 379
9577.65 413
9578.57 385
9579.49 417
9580.42 394
9581.34 418
9582.27 370
9583.19 365
9584.12 457
9585.04 402
9585.96 378
9586.89 417
9587.81 401
9588.74 414
9589.66 419
9590.59 440
9591.51 462
9592.44 477
9593.36 404
9594.29 433
9595.21 448
9596.14 459
9597.06 497
9597.98 468
9598.91 466
9599.83 464
9600.76 435
9601.68 426
9602.61 422
9603.54 458
9604.46 439
9605.39 422
9606.31 486
9607.24 517
9608.16 458
9609.09 502
9610.01 501
9610.94 470
9611.86 484
9612.79 514
9613.72 456
9614.64 460
9615.57 434
9616.49 444
9617.42 498
9618.34 501
9619.27 527
9620.20 537
9621.12 490
9622.05 501
9622.97 517
9623.90 469
9624.83 494
9625.75 557
9626.68 589
9627.61 587
9628.53 491
9629.46 581
9630.39 544
9631.31 565
9632.24 607
9633.16 605
9634.09 614
9635.02 617
9635.95 605
9636.87 682
9637.80 670
9638.73 613
9639.65 715
9640.58 748
9641.51 699
9642.43 680
9643.36 692
9644.29 664
9645.22 706
9646.14 751
9647.07 851
9648.00 912
9648.92 1001
9649.85 1024
9650.78 1057
9651.71 1084
9652.63 1041
9653.56 1032
9654.49 1011
9655.42 913
9656.34 912
9657.27 792
9658.20 732
9659.13 727
9660.06 713
9660.98 714
9661.91 719
9662.84 649
9663.77 644
9664.70 642
9665.62 642
9666.55 687
9667.48 727
9668.41 674
9669.34 711
9670.27 762
9671.19 739
9672.12 705
9673.05 732
9673.98 737
9674.91 724
9675.84 804
9676.77 798
9677.70 760
9678.62 748
9679.55 798
9680.48 764
9681.41 703
9682.34 726
9683.27 797
9684.20 779
9685.13 758
9686.06 745
9686.99 749
9687.91 858
9688.84 817
9689.77 833
9690.70 915
9691.63 914
9692.56 850
9693.49 861
9694.42 887
9695.35 869
9696.28 917
9697.21 892
9698.14 912
9699.07 987
9700.00 916
9700.93 877
9701.86 964
9702.79 938
9703.72 878
9704.65 809
9705.58 835
9706.51 799
9707.44 797
9708.37 780
9709.30 720
9710.23 761
9711.16 764
9712.09 747
9713.02 793
9713.95 818
9714.88 804
9715.81 834
9716.74 813
9717.67 743
9718.61 807
9719.54 844
9720.47 762
9721.40 764
9722.33 716
9723.26 698
9724.19 676
9725.12 651
9726.05 693
9726.98 663
9727.92 642
9728.85 686
9729.78 718
9730.71 765
9731.64 703
9732.57 681
9733.50 765
9734.43 725
9735.37 684
9736.30 704
9737.23 733
9738.16 684
9739.09 601
9740.02 619
9740.96 691
9741.89 660
9742.82 690
9743.75 632
9744.68 605
9745.62 556
9746.55 598
9747.48 593
9748.41 567
9749.34 595
9750.28 585
9751.21 584
9752.14 586
9753.07 509
9754.01 539
9754.94 575
9755.87 570
9756.80 625
9757.74 619
9758.67 640
9759.60 637
9760.53 595
9761.47 580
9762.40 566
9763.33 606
9764.27 637
9765.20 644
9766.13 614
9767.07 601
9768.00 602
9768.93 598
9769.86 603
9770.80 574
9771.73 579
9772.66 594
9773.60 586
9774.53 620
9775.47 635
9776.40 651
9777.33 654
9778.27 654
9779.20 708
9780.13 740
9781.07 713
9782.00 820
9782.93 743
9783.87 671
9784.80 686
9785.74 677
9786.67 644
9787.60 690
9788.54 676
9789.47 668
9790.41 645
9791.34 614
9792.28 633
9793.21 624
9794.14 680
9795.08 600
9796.01 565
9796.95 596
9797.88 612
9798.82 684
9799.75 670
9800.69 644
9801.62 687
9802.56 630
9803.49 638
9804.42 636
9805.36 615
9806.29 564
9807.23 585
9808.16 561
9809.10 514
9810.03 547
9810.97 506
9811.91 497
9812.84 516
9813.78 545
9814.71 505
9815.65 520
9816.58 512
9817.52 563
9818.45 560
9819.39 527
9820.32 563
9821.26 514
9822.20 515
9823.13 476
9824.07 459
9825.00 485
9825.94 481
9826.87 477
9827.81 457
9828.75 528
9829.68 511
9830.62 503
9831.55 472
9832.49 493
9833.43 518
9834.36 535
9835.30 537
9836.24 508
9837.17 460
9838.11 481
9839.05 541
9839.98 499
9840.92 502
9841.86 481
9842.79 453
9843.73 479
9844.67 534
9845.60 531
9846.54 473
9847.48 476
9848.41 455
9849.35 436
9850.29 433
9851.22 466
9852.16 456
9853.10 464
9854.04 492
9854.97 487
9855.91 530
9856.85 505
9857.79 464
9858.72 454
9859.66 517
9860.60 511
9861.54 492
9862.47 487
9863.41 457
9864.35 470
9865.29 467
9866.22 466
9867.16 501
9868.10 500
9869.04 439
9869.98 488
9870.91 523
9871.85 529
9872.79 456
9873.73 430
9874.67 440
9875.60 473
9876.54 483
9877.48 476
9878.42 516
9879.36 527
9880.30 435
9881.24 451
9882.17 488
9883.11 493
9884.05 461
9884.99 469
9885.93 479
9886.87 497
9887.81 477
9888.74 485
9889.68 451
9890.62 456
9891.56 456
9892.50 466
9893.44 434
9894.38 461
9895.32 398
9896.26 458
9897.20 444
9898.14 485
9899.08 512
9900.01 518
9900.95 490
9901.89 498
9902.83 491
9903.77 440
9904.71 452
9905.65 496
9906.59 460
9907.53 466
9908.47 445
9909.41 450
9910.35 488
9911.29 490
9912.23 488
9913.17 451
9914.11 493
9915.05 487
9915.99 469
9916.93 488
9917.87 426
9918.81 481
9919.75 483
9920.69 476
9921.63 455
9922.57 486
9923.51 564
9924.46 556
9925.40 578
9926.34 683
9927.28 810
9928.22 859
9929.16 963
9930.10 965
9931.04 940
9931.98 913
9932.92 833
9933.86 740
9934.80 739
9935.75 629
9936.69 537
9937.63 539
9938.57 528
9939.51 515
9940.45 461
9941.39 478
9942.34 495
9943.28 479
9944.22 467
9945.16 458
9946.10 477
9947.04 464
9947.98 473
9948.93 434
9949.87 451
9950.81 453
9951.75 438
9952.69 440
9953.64 461
9954.58 470
9955.52 443
9956.46 412
9957.40 393
9958.35 393
9959.29 430
9960.23 475
9961.17 419
9962.12 450
9963.06 408
9964.00 440
9964.94 464
9965.89 451
9966.83 465
9967.77 469
9968.71 477
9969.66 427
9970.60 441
9971.54 442
9972.48 439
9973.43 411
9974.37 452
9975.31 450
9976.26 399
9977.20 436
9978.14 414
9979.09 375
9980.03 407
9980.97 382
9981.92 365
9982.86 394
9983.80 424
9984.75 397
9985.69 393
9986.63 416
9987.58 384
9988.52 365
9989.46 398
9990.41 377
9991.35 423
9992.30 413
9993.24 372
9994.18 371
9995.13 402
9996.07 355
9997.01 396
9997.96 393
9998.90 356
9999.85 382
10000.79 412
10001.74 394
10002.68 355
10003.62 393
10004.57 387
10005.51 431
10006.46 440
10007.40 381
10008.35 410
10009.29 374
10010.24 425
10011.18 421
10012.13 393
10013.07 410
10014.01 401
10014.96 405
10015.90 401
10016.85 351
10017.79 344
10018.74 423
10019.68 371
10020.63 352
10021.58 415
10022.52 396
10023.47 407
10024.41 331
10025.36 360
10026.30 382
10027.25 379
10028.19 403
10029.14 381
10030.08 398
10031.03 364
10031.98 363
10032.92 348
10033.87 338
10034.81 391
10035.76 307
10036.70 371
10037.65 337
10038.60 386
10039.54 410
10040.49 392
10041.43 344
10042.38 411
10043.33 356
10044.27 344
10045.22 332
10046.17 304
10047.11 343
10048.06 359
10049.01 367
10049.95 362
10050.90 373
10051.84 290
10052.79 346
10053.74 368
10054.69 354
10055.63 328
10056.58 331
10057.53 369
10058.47 324
10059.42 313
10060.37 333
10061.31 358
10062.26 396
10063.21 366
10064.16 343
10065.10 358
10066.05 371
10067.00 362
10067.94 330
10068.89 356
10069.84 341
10070.79 408
10071.73 378
10072.68 344
10073.63 350
10074.58 350
10075.53 391
10076.47 387
10077.42 350
10078.37 345
10079.32 331
10080.26 352
10081.21 318
10082.16 332
10083.11 371
10084.06 347
10085.01 361
10085.95 362
10086.90 384
10087.85 365
10088.80 354
10089.75 366
10090.70 345
10091.64 310
10092.59 332
10093.54 374
10094.49 331
10095.44 358
10096.39 346
10097.34 359
10098.28 349
10099.23 345
10100.18 314
10101.13 325
10102.08 306
10103.03 341
10103.98 337
10104.93 337
10105.88 340
10106.83 358
10107.78 341
10108.72 327
10109.67 340
10110.62 344
10111.57 356
10112.52 330
10113.47 361
10114.42 361
10115.37 353
10116.32 334
10117.27 372
10118.22 341
10119.17 298
10120.12 326
10121.07 339
10122.02 350
10122.97 327
10123.92 334
10124.87 352
10125.82 267
10126.77 262
10127.72 294
10128.67 313
10129.62 330
10130.57 304
10131.52 341
10132.47 344
10133.42 331
10134.37 307
10135.32 326
10136.27 301
10137.22 300
10138.18 340
10139.13 330
10140.08 345
10141.03 321
10141.98 337
10142.93 332
10143.88 345
10144.83 297
10145.78 272
10146.73 305
10147.68 350
10148.64 316
10149.59 324
10150.54 347
10151.49 300
10152.44 287
10153.39 299
10154.34 312
10155.30 304
10156.25 332
10157.20 322
10158.15 333
10159.10 354
10160.05 328
10161.01 308
10161.96 355
10162.91 301
10163.86 302
10164.81 374
10165.76 338
10166.72 376
10167.67 378
10168.62 338
10169.57 368
10170.53 348
10171.48 321
10172.43 331
10173.38 312
10174.33 315
10175.29 317
10176.24 356
10177.19 360
10178.14 368
10179.10 328
10180.05 312
10181.00 302
10181.96 353
10182.91 367
10183.86 336
10184.81 347
10185.77 337
10186.72 310
10187.67 338
10188.63 332
10189.58 331
10190.53 401
10191.49 378
10192.44 381
10193.39 359
10194.35 343
10195.30 420
10196.25 406
10197.21 357
10198.16 352
10199.11 364
10200.07 346
10201.02 351
10201.97 342
10202.93 362
10203.88 347
10204.84 354
10205.79 380
10206.74 410
10207.70 453
10208.65 441
10209.60 383
10210.56 410
10211.51 412
10212.47 371
10213.42 364
10214.38 379
10215.33 325
10216.28 366
10217.24 377
10218.19 362
10219.15 334
10220.10 314
10221.06 372
10222.01 374
10222.97 357
10223.92 343
10224.88 345
10225.83 321
10226.79 354
10227.74 397
10228.70 373
10229.65 379
10230.61 393
10231.56 380
10232.52 373
10233.47 402
10234.43 428
10235.38 434
10236.34 427
10237.29 449
10238.25 496
10239.20 513
10240.16 506
10241.11 446
10242.07 404
10243.03 363
10243.98 358
10244.94 364
10245.89 382
10246.85 367
10247.80 319
10248.76 343
10249.72 380
10250.67 380
10251.63 337
10252.58 350
10253.54 359
10254.50 341
10255.45 347
10256.41 309
10257.36 335
10258.32 326
10259.28 344
10260.23 355
10261.19 345
10262.15 322
10263.10 352
10264.06 366
10265.02 350
10265.97 328
10266.93 324
10267.89 346
10268.84 340
10269.80 294
10270.76 308
10271.71 322
10272.67 346
10273.63 352
10274.59 325
10275.54 325
10276.50 319
10277.46 353
10278.41 371
10279.37 368
10280.33 338
10281.29 330
10282.24 354
10283.20 321
10284.16 305
10285.12 338
10286.07 327
10287.03 344
10287.99 312
10288.95 291
10289.91 312
10290.86 339
10291.82 301
10292.78 341
10293.74 284
10294.70 333
10295.65 336
10296.61 329
10297.57 335
10298.53 326
10299.49 352
10300.44 335
10301.40 317
10302.36 304
10303.32 310
10304.28 356
10305.24 306
10306.20 283
10307.15 303
10308.11 330
10309.07 329
10310.03 289
10310.99 304
10311.95 330
10312.91 354
10313.87 333
10314.82 283
10315.78 333
10316.74 311
10317.70 321
10318.66 322
10319.62 326
10320.58 257
10321.54 325
10322.50 312
10323.46 281
10324.42 306
10325.38 294
10326.34 323
10327.29 297
10328.25 346
10329.21 334
10330.17 376
10331.13 384
10332.09 362
10333.05 367
10334.01 376
10334.97 335
10335.93 335
10336.89 332
10337.85 300
10338.81 282
10339.77 298
10340.73 345
10341.69 336
10342.65 273
10343.61 313
10344.57 327
10345.54 333
10346.50 290
10347.46 306
10348.42 287
10349.38 319
10350.34 335
10351.30 294
10352.26 293
10353.22 298
10354.18 350
10355.14 349
10356.10 321
10357.06 285
10358.02 279
10358.99 253
10359.95 297
10360.91 273
10361.87 283
10362.83 298
10363.79 296
10364.75 340
10365.71 330
10366.68 303
10367.64 338
10368.60 326
10369.56 281
10370.52 277
10371.48 302
10372.44 280
10373.41 267
10374.37 285
10375.33 297
10376.29 277
10377.25 328
10378.22 304
10379.18 288
10380.14 310
10381.10 281
10382.06 259
10383.03 313
10383.99 289
10384.95 325
10385.91 293
10386.88 337
10387.84 312
10388.80 285
10389.76 309
10390.72 299
10391.69 307
10392.65 313
10393.61 301
10394.58 299
10395.54 275
10396.50 306
10397.46 329
10398.43 300
10399.39 334
10400.35 301
10401.32 314
10402.28 300
10403.24 317
10404.20 349
10405.17 341
10406.13 309
10407.09 315
10408.06 304
10409.02 357
10409.98 349
10410.95 312
10411.91 290
10412.88 284
10413.84 342
10414.80 357
10415.77 384
10416.73 370
10417.69 392
10418.66 451
10419.62 447
10420.59 472
10421.55 468
10422.51 493
10423.48 409
10424.44 399
10425.41 398
10426.37 380
10427.33 414
10428.30 334
10429.26 305
10430.23 284
10431.19 291
10432.16 315
10433.12 310
10434.08 312
10435.05 291
10436.01 312
10436.98 324
10437.94 285
10438.91 303
10439.87 301
10440.84 343
10441.80 294
10442.77 320
10443.73 300
10444.70 294
10445.66 320
10446.63 259
10447.59 290
10448.56 300
10449.52 305
10450.49 286
10451.45 291
10452.42 271
10453.38 279
10454.35 330
10455.32 307
10456.28 289
10457.25 271
10458.21 325
10459.18 321
10460.14 314
10461.11 273
10462.08 330
10463.04 307
10464.01 295
10464.97 289
10465.94 302
10466.90 235
10467.87 279
10468.84 302
10469.80 278
10470.77 250
10471.74 274
10472.70 297
10473.67 330
10474.63 255
10475.60 266
10476.57 302
10477.53 288
10478.50 283
10479.47 264
10480.43 282
10481.40 261
10482.37 259
10483.33 267
10484.30 291
10485.27 320
10486.24 266
10487.20 287
10488.17 266
10489.14 290
10490.10 314
10491.07 301
10492.04 312
10493.01 326
10493.97 304
10494.94 279
10495.91 305
10496.87 301
10497.84 293
10498.81 268
10499.78 283
10500.74 299
10501.71 287
10502.68 283
10503.65 263
10504.62 290
10505.58 259
10506.55 264
10507.52 279
10508.49 231
10509.46 275
10510.42 312
10511.39 318
10512.36 272
10513.33 306
10514.30 292
10515.26 307
10516.23 299
10517.20 261
10518.17 305
10519.14 270
10520.11 298
10521.08 302
10522.04 265
10523.01 272
10523.98 294
10524.95 285
10525.92 251
10526.89 281
10527.86 279
10528.83 316
10529.79 285
10530.76 242
10531.73 250
10532.70 271
10533.67 305
10534.64 282
10535.61 260
10536.58 254
10537.55 300
10538.52 308
10539.49 286
10540.46 254
10541.43 250
10542.39 282
10543.36 292
10544.33 302
10545.30 294
10546.27 276
10547.24 267
10548.21 241
10549.18 260
10550.15 251
10551.12 269
10552.09 292
10553.06 274
10554.03 312
10555.00 284
10555.97 263
10556.94 298
10557.91 321
10558.88 299
10559.85 273
10560.82 287
10561.80 317
10562.77 295
10563.74 312
10564.71 311
10565.68 293
10566.65 279
10567.62 291
10568.59 299
10569.56 301
10570.53 269
10571.50 290
10572.47 298
10573.44 280
10574.41 289
10575.39 249
10576.36 304
10577.33 282
10578.30 270
10579.27 286
10580.24 293
10581.21 285
10582.18 292
10583.16 273
10584.13 245
10585.10 279
10586.07 288
10587.04 273
10588.01 332
10588.99 306
10589.96 286
10590.93 300
10591.90 276
10592.87 253
10593.84 263
10594.82 293
10595.79 311
10596.76 278
10597.73 256
10598.70 285
10599.68 319
10600.65 323
10601.62 307
10602.59 282
10603.57 294
10604.54 270
10605.51 277
10606.48 291
10607.46 311
10608.43 295
10609.40 293
10610.37 231
10611.35 302
10612.32 295
10613.29 272
10614.27 247
10615.24 265
10616.21 267
10617.18 289
10618.16 279
10619.13 301
10620.10 265
10621.08 262
10622.05 267
10623.02 294
10624.00 307
10624.97 293
10625.94 263
10626.92 314
10627.89 312
10628.86 293
10629.84 303
10630.81 291
10631.78 305
10632.76 295
10633.73 272
10634.71 304
10635.68 297
10636.65 337
10637.63 344
10638.60 342
10639.58 348
10640.55 389
10641.52 356
10642.50 338
10643.47 320
10644.45 312
10645.42 310
10646.39 325
10647.37 352
10648.34 321
10649.32 301
10650.29 232
10651.27 286
10652.24 275
10653.22 261
10654.19 274
10655.17 282
10656.14 273
10657.12 266
10658.09 263
10659.07 278
10660.04 284
10661.01 301
10661.99 285
10662.97 297
10663.94 299
10664.92 287
10665.89 295
10666.87 290
10667.84 248
10668.82 262
10669.79 256
10670.77 260
10671.74 267
10672.72 273
10673.69 290
10674.67 279
10675.65 284
10676.62 242
10677.60 270
10678.57 293
10679.55 265
10680.52 324
10681.50 296
10682.48 277
10683.45 274
10684.43 299
10685.40 305
10686.38 277
10687.36 266
10688.33 250
10689.31 263
10690.29 268
10691.26 237
10692.24 277
10693.22 286
10694.19 305
10695.17 273
10696.14 309
10697.12 284
10698.10 295
10699.08 249
10700.05 241
10701.03 271
10702.01 280
10702.98 303
10703.96 261
10704.94 254
10705.91 256
10706.89 291
10707.87 270
10708.85 248
10709.82 251
10710.80 248
10711.78 253
10712.75 225
10713.73 274
10714.71 276
10715.69 269
10716.66 256
10717.64 266
10718.62 242
10719.60 271
10720.57 277
10721.55 248
10722.53 271
10723.51 310
10724.49 248
10725.46 228
10726.44 269
10727.42 269
10728.40 223
10729.38 262
10730.35 287
10731.33 259
10732.31 255
10733.29 247
10734.27 256
10735.25 282
10736.22 268
10737.20 239
10738.18 236
10739.16 236
10740.14 230
10741.12 280
10742.10 272
10743.08 246
10744.05 242
10745.03 247
10746.01 236
10746.99 252
10747.97 249
10748.95 258
10749.93 233
10750.91 259
10751.89 223
10752.87 245
10753.84 238
10754.82 267
10755.80 230
10756.78 233
10757.76 258
10758.74 273
10759.72 281
10760.70 270
10761.68 244
10762.66 251
10763.64 278
10764.62 225
10765.60 239
10766.58 271
10767.56 291
10768.54 275
10769.52 263
10770.50 269
10771.48 289
10772.46 258
10773.44 248
10774.42 266
10775.40 257
10776.38 245
10777.36 223
10778.34 204
10779.32 224
10780.30 283
10781.28 256
10782.26 235
10783.24 228
10784.22 270
10785.20 221
10786.19 249
10787.17 265
10788.15 264
10789.13 253
10790.11 260
10791.09 244
10792.07 258
10793.05 256
10794.03 226
10795.01 241
10796.00 259
10796.98 270
10797.96 243
10798.94 252
10799.92 267
10800.90 229
10801.88 251
10802.86 281
10803.85 277
10804.83 251
10805.81 250
10806.79 277
10807.77 233
10808.75 256
10809.74 275
10810.72 254
10811.70 266
10812.68 259
10813.66 284
10814.65 236
10815.63 242
10816.61 230
10817.59 255
10818.57 238
10819.56 238
10820.54 239
10821.52 245
10822.50 240
10823.49 261
10824.47 248
10825.45 207
10826.43 217
10827.42 238
10828.40 272
10829.38 262
10830.36 229
10831.35 290
10832.33 291
10833.31 257
10834.30 229
10835.28 260
10836.26 251
10837.25 269
10838.23 252
10839.21 271
10840.19 282
10841.18 250
10842.16 244
10843.14 238
10844.13 234
10845.11 251
10846.09 264
10847.08 269
10848.06 237
10849.05 287
10850.03 239
10851.01 257
10852.00 264
10852.98 224
10853.96 253
10854.95 291
10855.93 238
10856.92 242
10857.90 240
10858.88 262
10859.87 257
10860.85 247
10861.84 290
10862.82 267
10863.80 249
10864.79 260
10865.77 256
10866.76 243
10867.74 273
10868.73 265
10869.71 270
10870.70 243
10871.68 251
10872.67 272
10873.65 248
10874.63 238
10875.62 272
10876.60 251
10877.59 244
10878.57 251
10879.56 250
10880.54 272
10881.53 288
10882.51 301
10883.50 263
10884.48 296
10885.47 311
10886.46 290
10887.44 315
10888.43 281
10889.41 322
10890.40 319
10891.38 280
10892.37 306
10893.35 314
10894.34 287
10895.33 229
10896.31 285
10897.30 274
10898.28 269
10899.27 245
10900.25 275
10901.24 265
10902.23 285
10903.21 280
10904.20 271
10905.18 251
10906.17 269
10907.16 279
10908.14 296
10909.13 300
10910.12 270
10911.10 290
10912.09 317
10913.08 286
10914.06 282
10915.05 288
10916.04 285
10917.02 306
10918.01 306
10919.00 313
10919.98 312
10920.97 346
10921.96 336
10922.94 318
10923.93 309
10924.92 317
10925.90 281
10926.89 292
10927.88 314
10928.87 341
10929.85 350
10930.84 342
10931.83 347
10932.82 270
10933.80 297
10934.79 292
10935.78 326
10936.77 341
10937.75 337
10938.74 338
10939.73 344
10940.72 358
10941.70 322
10942.69 350
10943.68 331
10944.67 363
10945.66 390
10946.64 395
10947.63 348
10948.62 369
10949.61 379
10950.60 363
10951.58 369
10952.57 363
10953.56 382
10954.55 395
10955.54 374
10956.53 454
10957.52 433
10958.50 466
10959.49 454
10960.48 456
10961.47 466
10962.46 476
10963.45 458
10964.44 456
10965.42 429
10966.41 394
10967.40 421
10968.39 366
10969.38 375
10970.37 364
10971.36 381
10972.35 382
10973.34 372
10974.33 367
10975.32 365
10976.31 404
10977.29 359
10978.28 369
10979.27 405
10980.26 392
10981.25 345
10982.24 347
10983.23 371
10984.22 390
10985.21 375
10986.20 340
10987.19 360
10988.18 417
10989.17 403
10990.16 457
10991.15 382
10992.14 392
10993.13 413
10994.12 457
10995.11 423
10996.10 471
10997.09 475
10998.08 573
10999.07 607
11000.06 617
11001.05 652
11002.05 648
11003.04 636
11004.03 660
11005.02 654
11006.01 562
11007.00 575
11007.99 480
11008.98 407
11009.97 403
11010.96 418
11011.95 408
11012.94 394
11013.94 367
11014.93 372
11015.92 339
11016.91 352
11017.90 392
11018.89 356
11019.88 396
11020.87 352
11021.87 354
11022.86 321
11023.85 304
11024.84 323
11025.83 361
11026.82 344
11027.81 373
11028.81 328
11029.80 319
11030.79 369
11031.78 368
11032.77 342
11033.77 346
11034.76 340
11035.75 331
11036.74 339
11037.73 347
11038.73 370
11039.72 354
11040.71 341
11041.70 301
11042.70 304
11043.69 362
11044.68 339
11045.67 321
11046.67 305
11047.66 309
11048.65 321
11049.64 331
11050.64 283
11051.63 278
11052.62 296
11053.61 359
11054.61 347
11055.60 280
11056.59 273
11057.59 283
11058.58 277
11059.57 289
11060.57 287
11061.56 306
11062.55 269
11063.55 248
11064.54 278
11065.53 244
11066.53 311
11067.52 361
11068.51 302
11069.51 294
11070.50 283
11071.49 304
11072.49 298
11073.48 311
11074.48 288
11075.47 319
11076.46 290
11077.46 306
11078.45 357
11079.45 353
11080.44 338
11081.43 285
11082.43 294
11083.42 309
11084.42 287
11085.41 273
11086.40 307
11087.40 304
11088.39 291
11089.39 319
11090.38 316
11091.38 287
11092.37 319
11093.37 305
11094.36 278
11095.36 304
11096.35 277
11097.35 320
11098.34 309
11099.34 319
11100.33 336
11101.33 286
11102.32 262
11103.32 288
11104.31 249
11105.31 309
11106.30 258
11107.30 295
11108.29 267
11109.29 269
11110.28 325
11111.28 296
11112.27 323
11113.27 287
11114.26 258
11115.26 277
11116.26 253
11117.25 248
11118.25 260
11119.24 295
11120.24 290
11121.24 258
11122.23 268
11123.23 282
11124.22 314
11125.22 253
11126.22 285
11127.21 295
11128.21 308
11129.20 245
11130.20 268
11131.20 284
11132.19 282
11133.19 271
11134.19 290
11135.18 266
11136.18 307
11137.18 267
11138.17 251
11139.17 247
11140.17 266
11141.16 278
11142.16 272
11143.16 309
11144.15 278
11145.15 277
11146.15 280
11147.14 291
11148.14 289
11149.14 290
11150.14 258
11151.13 296
11152.13 286
11153.13 261
11154.13 292
11155.12 280
11156.12 272
11157.12 277
11158.12 258
11159.11 257
11160.11 306
11161.11 286
11162.11 241
11163.10 246
11164.10 252
11165.10 246
11166.10 277
11167.10 269
11168.09 284
11169.09 270
11170.09 274
11171.09 244
11172.09 254
11173.08 242
11174.08 258
11175.08 287
11176.08 244
11177.08 226
11178.08 227
11179.08 278
11180.07 249
11181.07 267
11182.07 273
11183.07 278
11184.07 320
11185.07 284
11186.07 282
11187.06 270
11188.06 306
11189.06 284
11190.06 260
11191.06 259
11192.06 245
11193.06 244
11194.06 276
11195.06 249
11196.06 273
11197.06 253
11198.06 258
11199.05 299
11200.05 255
11201.05 236
11202.05 269
11203.05 253
11204.05 243
11205.05 286
11206.05 274
11207.05 233
11208.05 216
11209.05 243
11210.05 267
11211.05 245
11212.05 246
11213.05 279
11214.05 266
11215.05 254
11216.05 255
11217.05 237
11218.05 289
11219.05 242
11220.05 261
11221.05 247
11222.05 230
11223.05 259
11224.05 252
11225.06 233
11226.06 245
11227.06 267
11228.06 268
11229.06 256
11230.06 267
11231.06 228
11232.06 266
11233.06 264
11234.06 216
11235.06 255
11236.06 262
11237.07 280
11238.07 227
11239.07 232
11240.07 239
11241.07 241
11242.07 232
11243.07 253
11244.07 225
11245.08 232
11246.08 214
11247.08 236
11248.08 247
11249.08 274
11250.08 308
11251.09 249
11252.09 232
11253.09 248
11254.09 242
11255.09 248
11256.10 270
11257.10 227
11258.10 232
11259.10 264
11260.10 276
11261.11 243
11262.11 251
11263.11 258
11264.11 239
11265.11 237
11266.12 260
11267.12 268
11268.12 247
11269.12 246
11270.13 255
11271.13 269
11272.13 274
11273.14 265
11274.14 269
11275.14 247
11276.14 224
11277.15 227
11278.15 264
11279.15 297
11280.16 271
11281.16 249
11282.16 235
11283.17 259
11284.17 254
11285.17 225
11286.17 271
11287.18 292
11288.18 253
11289.18 254
11290.19 228
11291.19 254
11292.20 281
11293.20 262
11294.20 236
11295.21 284
11296.21 255
11297.21 241
11298.22 254
11299.22 270
11300.23 277
11301.23 254
11302.23 235
11303.24 249
11304.24 286
11305.25 249
11306.25 263
11307.25 286
11308.26 272
11309.26 244
11310.27 257
11311.27 284
11312.28 297
11313.28 269
11314.29 305
11315.29 327
11316.29 309
11317.30 300
11318.30 296
11319.31 284
11320.31 291
11321.32 321
11322.32 286
11323.33 264
11324.33 257
11325.34 281
11326.34 268
11327.35 249
11328.35 237
11329.36 221
11330.36 238
11331.37 262
11332.38 304
11333.38 275
11334.39 271
11335.39 274
11336.40 268
11337.40 270
11338.41 254
11339.41 267
11340.42 289
11341.43 284
11342.43 268
11343.44 285
11344.44 334
11345.45 290
11346.46 283
11347.46 289
11348.47 297
11349.47 262
11350.48 237
11351.49 231
11352.49 253
11353.50 258
11354.50 275
11355.51 245
11356.52 228
11357.52 254
11358.53 253
11359.54 262
11360.54 248
11361.55 245
11362.56 231
11363.56 253
11364.57 267
11365.58 241
11366.58 200
11367.59 250
11368.60 249
11369.61 232
11370.61 242
11371.62 220
11372.63 270
11373.63 241
11374.64 238
11375.65 234
11376.66 234
11377.66 264
11378.67 254
11379.68 215
11380.69 220
11381.69 261
11382.70 255
11383.71 238
11384.72 214
11385.72 219
11386.73 205
11387.74 274
11388.75 258
11389.76 246
11390.76 225
11391.77 241
11392.78 247
11393.79 264
11394.80 247
11395.80 264
11396.81 248
11397.82 266
11398.83 223
11399.84 231
11400.85 237
11401.85 226
11402.86 235
11403.87 217
11404.88 255
11405.89 255
11406.90 244
11407.91 227
11408.91 237
11409.92 232
11410.93 241
11411.94 236
11412.95 240
11413.96 222
11414.97 212
11415.98 210
11416.99 205
11418.00 212
11419.00 173
11420.01 213
11421.02 254
11422.03 247
11423.04 259
11424.05 247
11425.06 247
11426.07 272
11427.08 242
11428.09 217
11429.10 211
11430.11 232
11431.12 209
11432.13 220
11433.14 234
11434.15 260
11435.16 242
11436.17 252
11437.18 236
11438.19 243
11439.20 239
11440.21 223
11441.22 232
11442.23 245
11443.24 241
11444.25 217
11445.26 239
11446.27 240
11447.28 232
11448.29 229
11449.30 211
11450.31 246
11451.32 215
11452.33 232
11453.34 219
11454.36 284
11455.37 254
11456.38 256
11457.39 225
11458.40 196
11459.41 247
11460.42 243
11461.43 257
11462.44 258
11463.45 247
11464.47 239
11465.48 239
11466.49 220
11467.50 220
11468.51 209
11469.52 219
11470.53 241
11471.55 301
11472.56 247
11473.57 255
11474.58 241
11475.59 237
11476.60 227
11477.62 258
11478.63 296
11479.64 230
11480.65 230
11481.66 226
11482.68 261
11483.69 227
11484.70 240
11485.71 223
11486.72 232
11487.74 198
11488.75 221
11489.76 234
11490.77 243
11491.79 204
11492.80 256
11493.81 221
11494.82 228
11495.84 255
11496.85 261
11497.86 240
11498.87 216
11499.89 238
11500.90 204
11501.91 241
11502.93 194
11503.94 248
11504.95 245
11505.96 263
11506.98 218
11507.99 242
11509.00 245
11510.02 253
11511.03 267
11512.04 223
11513.06 221
11514.07 251
11515.08 297
11516.10 245
11517.11 274
11518.13 237
11519.14 220
11520.15 215
11521.17 243
11522.18 229
11523.19 212
11524.21 224
11525.22 206
11526.24 224
11527.25 212
11528.26 229
11529.28 259
11530.29 276
11531.31 231
11532.32 239
11533.33 266
11534.35 261
11535.36 249
11536.38 245
11537.39 235
11538.41 261
11539.42 255
11540.44 231
11541.45 235
11542.47 221
11543.48 244
11544.49 237
11545.51 304
11546.52 215
11547.54 252
11548.55 226
11549.57 278
11550.58 256
11551.60 226
11552.61 233
11553.63 273
11554.64 254
11555.66 207
11556.68 246
11557.69 256
11558.71 302
11559.72 287
11560.74 277
11561.75 256
11562.77 264
11563.78 281
11564.80 259
11565.82 246
11566.83 260
11567.85 253
11568.86 244
11569.88 252
11570.89 260
11571.91 246
11572.93 266
11573.94 280
11574.96 306
11575.97 276
11576.99 275
11578.01 315
11579.02 260
11580.04 282
11581.06 247
11582.07 348
11583.09 322
11584.11 320
11585.12 314
11586.14 323
11587.16 314
11588.17 276
11589.19 270
11590.21 284
11591.22 277
11592.24 294
11593.26 325
11594.27 340
11595.29 381
11596.31 372
11597.32 434
11598.34 432
11599.36 512
11600.38 483
11601.39 504
11602.41 503
11603.43 482
11604.45 534
11605.46 480
11606.48 432
11607.50 403
11608.52 361
11609.53 317
11610.55 334
11611.57 302
11612.59 308
11613.60 290
11614.62 288
11615.64 294
11616.66 294
11617.68 260
11618.69 248
11619.71 285
11620.73 285
11621.75 291
11622.77 265
11623.78 269
11624.80 259
11625.82 281
11626.84 275
11627.86 277
11628.88 260
11629.90 283
11630.91 275
11631.93 278
11632.95 251
11633.97 268
11634.99 269
11636.01 297
11637.03 291
11638.05 273
11639.06 263
11640.08 243
11641.10 233
11642.12 225
11643.14 254
11644.16 242
11645.18 282
11646.20 238
11647.22 235
11648.24 235
11649.26 234
11650.28 235
11651.30 224
11652.31 247
11653.33 229
11654.35 237
11655.37 203
11656.39 229
11657.41 239
11658.43 238
11659.45 198
11660.47 265
11661.49 248
11662.51 242
11663.53 196
11664.55 241
11665.57 226
11666.59 228
11667.61 250
11668.63 252
11669.65 244
11670.67 239
11671.69 270
11672.71 256
11673.73 263
11674.76 222
11675.78 274
11676.80 250
11677.82 258
11678.84 283
11679.86 257
11680.88 248
11681.90 250
11682.92 226
11683.94 255
11684.96 278
11685.98 240
11687.00 252
11688.03 233
11689.05 215
11690.07 282
11691.09 274
11692.11 230
11693.13 230
11694.15 227
11695.17 258
11696.20 221
11697.22 265
11698.24 254
11699.26 244
11700.28 246
11701.30 238
11702.33 212
11703.35 234
11704.37 238
11705.39 225
11706.41 274
11707.44 232
11708.46 243
11709.48 258
11710.50 280
11711.52 241
11712.55 252
11713.57 220
11714.59 233
11715.61 248
11716.63 225
11717.66 254
11718.68 230
11719.70 221
11720.72 230
11721.75 247
11722.77 232
11723.79 220
11724.82 252
11725.84 232
11726.86 198
11727.88 227
11728.91 242
11729.93 236
11730.95 258
11731.98 248
11733.00 203
11734.02 207
11735.04 220
11736.07 241
11737.09 251
11738.11 211
11739.14 229
11740.16 226
11741.18 227
11742.21 223
11743.23 243
11744.25 227
11745.28 244
11746.30 218
11747.33 207
11748.35 221
11749.37 237
11750.40 229
11751.42 224
11752.44 222
11753.47 215
11754.49 211
11755.52 228
11756.54 240
11757.57 223
11758.59 247
11759.61 190
11760.64 232
11761.66 231
11762.69 221
11763.71 215
11764.74 229
11765.76 220
11766.78 212
11767.81 223
11768.83 246
11769.86 261
11770.88 237
11771.91 236
11772.93 215
11773.96 236
11774.98 195
11776.01 234
11777.03 236
11778.06 215
11779.08 223
11780.11 258
11781.13 218
11782.16 210
11783.18 215
11784.21 212
11785.23 237
11786.26 211
11787.28 222
11788.31 236
11789.34 258
11790.36 254
11791.39 273
11792.41 223
11793.44 215
11794.46 227
11795.49 259
11796.52 244
11797.54 227
11798.57 237
11799.59 222
11800.62 229
11801.65 215
11802.67 226
11803.70 223
11804.72 239
11805.75 188
11806.78 250
11807.80 210
11808.83 243
11809.86 229
11810.88 248
11811.91 247
11812.93 259
11813.96 245
11814.99 258
11816.01 222
11817.04 193
11818.07 241
11819.10 238
11820.12 238
11821.15 247
11822.18 229
11823.20 231
11824.23 246
11825.26 226
11826.28 216
11827.31 237
11828.34 259
11829.37 246
11830.39 212
11831.42 238
11832.45 230
11833.48 258
11834.50 247
11835.53 226
11836.56 230
11837.59 234
11838.61 207
11839.64 237
11840.67 213
11841.70 207
11842.72 214
11843.75 203
11844.78 228
11845.81 218
11846.84 241
11847.86 223
11848.89 230
11849.92 220
11850.95 237
11851.98 199
11853.01 221
11854.03 244
11855.06 233
11856.09 220
11857.12 228
11858.15 230
11859.18 192
11860.20 228
11861.23 257
11862.26 241
11863.29 257
11864.32 221
11865.35 219
11866.38 273
11867.41 227
11868.44 217
11869.46 256
11870.49 247
11871.52 244
11872.55 220
11873.58 233
11874.61 213
11875.64 238
11876.67 275
11877.70 238
11878.73 235
11879.76 224
11880.79 239
11881.82 259
11882.85 219
11883.88 244
11884.91 280
11885.93 263
11886.96 220
11887.99 205
11889.02 254
11890.05 267
11891.08 271
11892.11 289
11893.14 261
11894.17 252
11895.20 288
11896.23 252
11897.26 232
11898.30 247
11899.33 305
11900.36 320
11901.39 310
11902.42 279
11903.45 298
11904.48 288
11905.51 268
11906.54 315
11907.57 297
11908.60 268
11909.63 279
11910.66 255
11911.69 256
11912.72 272
11913.75 268
11914.79 271
11915.82 298
11916.85 263
11917.88 254
11918.91 280
11919.94 247
11920.97 272
11922.00 252
11923.04 285
11924.07 269
11925.10 281
11926.13 278
11927.16 295
11928.19 334
11929.22 336
11930.26 365
11931.29 360
11932.32 383
11933.35 409
11934.38 399
11935.41 386
11936.45 385
11937.48 371
11938.51 349
11939.54 317
11940.58 299
11941.61 278
11942.64 272
11943.67 291
11944.70 248
11945.74 256
11946.77 266
11947.80 238
11948.83 270
11949.87 309
11950.90 278
11951.93 285
11952.96 273
11954.00 249
11955.03 249
11956.06 237
11957.09 231
11958.13 217
11959.16 263
11960.19 241
11961.23 320
11962.26 239
11963.29 267
11964.33 260
11965.36 263
11966.39 243
11967.43 262
11968.46 295
11969.49 282
11970.53 262
11971.56 257
11972.59 253
11973.63 270
11974.66 247
11975.69 253
11976.73 218
11977.76 224
11978.79 232
11979.83 246
11980.86 265
11981.90 267
11982.93 248
11983.96 250
11985.00 243
11986.03 254
11987.07 243
11988.10 242
11989.13 241
11990.17 252
11991.20 261
11992.24 288
11993.27 254
11994.31 244
11995.34 238
11996.38 230
11997.41 264
11998.44 252
11999.48 280
12000.51 265
12001.55 264
12002.58 235
12003.62 226
12004.65 252
12005.69 259
12006.72 236
12007.76 242
12008.79 292
12009.83 252
12010.86 244
12011.90 245
12012.93 278
12013.97 321
12015.00 318
12016.04 253
12017.08 282
12018.11 291
12019.15 249
12020.18 274
12021.22 268
12022.25 257
12023.29 266
12024.32 279
12025.36 285
12026.40 266
12027.43 251
12028.47 271
12029.50 266
12030.54 277
12031.58 261
12032.61 289
12033.65 280
12034.68 247
12035.72 248
12036.76 284
12037.79 266
12038.83 245
12039.87 280
12040.90 269
12041.94 230
12042.98 237
12044.01 271
12045.05 251
12046.09 240
12047.12 227
12048.16 275
12049.20 270
12050.23 275
12051.27 280
12052.31 294
12053.34 301
12054.38 265
12055.42 285
12056.45 262
12057.49 272
12058.53 288
12059.57 260
12060.60 252
12061.64 286
12062.68 262
12063.72 260
12064.75 288
12065.79 285
12066.83 271
12067.87 298
12068.90 307
12069.94 296
12070.98 274
12072.02 272
12073.06 263
12074.09 261
12075.13 286
12076.17 301
12077.21 275
12078.24 301
12079.28 294
12080.32 265
12081.36 283
12082.40 268
12083.44 280
12084.47 278
12085.51 287
12086.55 259
12087.59 284
12088.63 259
12089.67 297
12090.71 287
12091.74 293
12092.78 324
12093.82 292
12094.86 270
12095.90 268
12096.94 288
12097.98 273
12099.02 314
12100.05 327
12101.09 362
12102.13 359
12103.17 339
12104.21 347
12105.25 355
12106.29 378
12107.33 342
12108.37 335
12109.41 332
12110.45 346
12111.49 250
12112.53 262
12113.57 300
12114.61 316
12115.65 267
12116.69 261
12117.72 250
12118.76 236
12119.80 261
12120.84 296
12121.88 265
12122.92 233
12123.96 261
12125.00 259
12126.04 273
12127.08 219
12128.12 244
12129.17 232
12130.21 249
12131.25 244
12132.29 245
12133.33 253
12134.37 260
12135.41 259
12136.45 259
12137.49 267
12138.53 264
12139.57 252
12140.61 257
12141.65 244
12142.69 222
12143.73 245
12144.77 229
12145.82 253
12146.86 255
12147.90 244
12148.94 243
12149.98 260
12151.02 269
12152.06 273
12153.10 240
12154.15 215
12155.19 255
12156.23 277
12157.27 238
12158.31 246
12159.35 255
12160.39 235
12161.44 246
12162.48 256
12163.52 260
12164.56 239
12165.60 255
12166.64 235
12167.69 246
12168.73 240
12169.77 224
12170.81 243
12171.85 224
12172.90 277
12173.94 237
12174.98 236
12176.02 242
12177.07 271
12178.11 227
12179.15 224
12180.19 219
12181.24 236
12182.28 221
12183.32 220
12184.36 231
12185.41 224
12186.45 277
12187.49 254
12188.53 269
12189.58 264
12190.62 275
12191.66 254
12192.71 237
12193.75 271
12194.79 255
12195.84 247
12196.88 201
12197.92 200
12198.97 257
12200.01 235
12201.05 237
12202.10 271
12203.14 247
12204.18 255
12205.23 228
12206.27 253
12207.31 248
12208.36 241
12209.40 236
12210.44 271
12211.49 232
12212.53 225
12213.58 230
12214.62 251
12215.66 273
12216.71 231
12217.75 237
12218.80 263
12219.84 247
12220.88 269
12221.93 270
12222.97 217
12224.02 230
12225.06 236
12226.11 251
12227.15 249
12228.19 269
12229.24 223
12230.28 254
12231.33 240
12232.37 290
12233.42 268
12234.46 237
12235.51 280
12236.55 253
12237.60 232
12238.64 238
12239.69 259
12240.73 247
12241.78 268
12242.82 232
12243.87 241
12244.91 237
12245.96 261
12247.00 245
12248.05 225
12249.09 238
12250.14 227
12251.19 226
12252.23 255
12253.28 248
12254.32 243
12255.37 228
12256.41 233
12257.46 252
12258.51 209
12259.55 235
12260.60 208
12261.64 243
12262.69 206
12263.74 221
12264.78 224
12265.83 238
12266.87 223
12267.92 207
12268.97 224
12270.01 223
12271.06 239
12272.11 250
12273.15 232
12274.20 204
12275.24 230
12276.29 200
12277.34 213
12278.38 191
12279.43 214
12280.48 217
12281.52 233
12282.57 254
12283.62 193
12284.67 213
12285.71 234
12286.76 213
12287.81 227
12288.85 221
12289.90 182
12290.95 187
12292.00 205
12293.04 197
12294.09 202
12295.14 201
12296.18 238
12297.23 244
12298.28 203
12299.33 239
12300.38 220
12301.42 245
12302.47 228
12303.52 226
12304.57 252
12305.61 240
12306.66 235
12307.71 217
12308.76 235
12309.81 212
12310.85 229
12311.90 203
12312.95 201
12314.00 219
12315.05 219
12316.09 224
12317.14 228
12318.19 234
12319.24 240
12320.29 248
12321.34 225
12322.39 240
12323.43 226
12324.48 192
12325.53 224
12326.58 236
12327.63 206
12328.68 203
12329.73 190
12330.78 230
12331.82 208
12332.87 199
12333.92 174
12334.97 235
12336.02 245
12337.07 220
12338.12 235
12339.17 226
12340.22 221
12341.27 236
12342.32 224
12343.37 207
12344.42 186
12345.46 205
12346.51 229
12347.56 236
12348.61 213
12349.66 200
12350.71 198
12351.76 219
12352.81 208
12353.86 216
12354.91 217
12355.96 218
12357.01 183
12358.06 187
12359.11 209
12360.16 230
12361.21 188
12362.26 197
12363.31 215
12364.36 208
12365.41 204
12366.47 212
12367.52 212
12368.57 182
12369.62 198
12370.67 215
12371.72 209
12372.77 202
12373.82 214
12374.87 223
12375.92 199
12376.97 202
12378.02 214
12379.07 212
12380.12 227
12381.18 231
12382.23 199
12383.28 218
12384.33 231
12385.38 237
12386.43 218
12387.48 227
12388.53 235
12389.59 257
12390.64 211
12391.69 211
12392.74 195
12393.79 205
12394.84 234
12395.90 216
12396.95 207
12398.00 249
12399.05 258
12400.10 213
12401.15 198
12402.21 185
12403.26 258
12404.31 243
12405.36 222
12406.41 209
12407.47 242
12408.52 213
12409.57 224
12410.62 218
12411.68 206
12412.73 216
12413.78 203
12414.83 228
12415.89 207
12416.94 209
12417.99 223
12419.04 211
12420.10 212
12421.15 195
12422.20 215
12423.26 218
12424.31 230
12425.36 198
12426.41 208
12427.47 213
12428.52 228
12429.57 226
12430.63 216
12431.68 190
12432.73 221
12433.79 211
12434.84 193
12435.89 228
12436.95 247
12438.00 206
12439.05 217
12440.11 186
12441.16 177
12442.21 206
12443.27 204
12444.32 211
12445.38 218
12446.43 223
12447.48 187
12448.54 214
12449.59 215
12450.65 200
12451.70 223
12452.75 213
12453.81 245
12454.86 198
12455.92 199
12456.97 208
12458.02 232
12459.08 215
12460.13 197
12461.19 196
12462.24 206
12463.30 201
12464.35 198
12465.41 191
12466.46 220
12467.52 192
12468.57 221
12469.63 206
12470.68 208
12471.74 196
12472.79 251
12473.85 229
12474.90 196
12475.96 181
12477.01 224
12478.07 256
12479.12 246
12480.18 221
12481.23 215
12482.29 238
12483.34 242
12484.40 219
12485.45 229
12486.51 253
12487.56 232
12488.62 241
12489.68 269
12490.73 240
12491.79 303
12492.84 284
12493.90 335
12494.95 341
12496.01 386
12497.07 373
12498.12 365
12499.18 342
12500.23 365
12501.29 340
12502.35 340
12503.40 291
12504.46 293
12505.52 268
12506.57 271
12507.63 277
12508.69 255
12509.74 243
12510.80 241
12511.86 237
12512.91 226
12513.97 232
12515.03 215
12516.08 220
12517.14 251
12518.20 231
12519.25 231
12520.31 232
12521.37 220
12522.42 206
12523.48 241
12524.54 202
12525.60 228
12526.65 243
12527.71 244
12528.77 262
12529.82 199
12530.88 212
12531.94 219
12533.00 241
12534.05 212
12535.11 238
12536.17 265
12537.23 273
12538.29 241
12539.34 220
12540.40 237
12541.46 195
12542.52 217
12543.57 238
12544.63 232
12545.69 212
12546.75 219
12547.81 244
12548.87 221
12549.92 216
12550.98 244
12552.04 236
12553.10 292
12554.16 232
12555.22 238
12556.27 245
12557.33 241
12558.39 243
12559.45 221
12560.51 263
12561.57 225
12562.63 243
12563.68 265
12564.74 225
12565.80 223
12566.86 234
12567.92 266
12568.98 246
12570.04 245
12571.10 238
12572.16 219
12573.22 250
12574.28 257
12575.33 292
12576.39 298
12577.45 284
12578.51 301
12579.57 284
12580.63 259
12581.69 234
12582.75 272
12583.81 268
12584.87 231
12585.93 267
12586.99 230
12588.05 255
12589.11 250
12590.17 213
12591.23 227
12592.29 197
12593.35 250
12594.41 230
12595.47 255
12596.53 273
12597.59 249
12598.65 208
12599.71 204
12600.77 234
12601.83 235
12602.89 253
12603.95 223
12605.01 255
12606.07 225
12607.13 213
12608.20 216
12609.26 195
12610.32 210
12611.38 218
12612.44 239
12613.50 201
12614.56 192
12615.62 211
12616.68 245
12617.74 213
12618.81 233
12619.87 224
12620.93 215
12621.99 224
12623.05 223
12624.11 201
12625.17 206
12626.23 221
12627.30 217
12628.36 216
12629.42 195
12630.48 225
12631.54 220
12632.60 241
12633.67 221
12634.73 203
12635.79 193
12636.85 208
12637.91 227
12638.98 235
12640.04 224
12641.10 202
12642.16 205
12643.22 227
12644.29 208
12645.35 193
12646.41 198
12647.47 198
12648.54 205
12649.60 178
12650.66 201
12651.72 238
12652.79 245
12653.85 211
12654.91 231
12655.97 214
12657.04 217
12658.10 186
12659.16 208
12660.22 238
12661.29 244
12662.35 227
12663.41 211
12664.48 224
12665.54 219
12666.60 224
12667.67 239
12668.73 238
12669.79 218
12670.86 201
12671.92 201
12672.98 213
12674.05 221
12675.11 230
12676.17 217
12677.24 216
12678.30 239
12679.36 231
12680.43 213
12681.49 242
12682.56 263
12683.62 231
12684.68 241
12685.75 215
12686.81 236
12687.88 248
12688.94 225
12690.00 234
12691.07 242
12692.13 241
12693.20 234
12694.26 224
12695.33 267
12696.39 234
12697.45 210
12698.52 226
12699.58 221
12700.65 216
12701.71 218
12702.78 262
12703.84 230
12704.91 264
12705.97 234
12707.04 272
12708.10 254
12709.17 232
12710.23 227
12711.30 229
12712.36 277
12713.43 256
12714.49 262
12715.56 238
12716.62 243
12717.69 214
12718.75 228
12719.82 228
12720.88 216
12721.95 210
12723.02 220
12724.08 246
12725.15 260
12726.21 252
12727.28 240
12728.34 215
12729.41 231
12730.48 224
12731.54 224
12732.61 223
12733.67 239
12734.74 255
12735.81 254
12736.87 250
12737.94 216
12739.00 237
12740.07 236
12741.14 253
12742.20 215
12743.27 238
12744.34 239
12745.40 217
12746.47 243
12747.54 210
12748.60 211
12749.67 207
12750.74 241
12751.80 214
12752.87 198
12753.94 165
12755.00 228
12756.07 233
12757.14 219
12758.20 194
12759.27 214
12760.34 214
12761.40 198
12762.47 201
12763.54 202
12764.61 213
12765.67 215
12766.74 241
12767.81 196
12768.88 208
12769.94 187
12771.01 193
12772.08 194
12773.15 187
12774.21 181
12775.28 194
12776.35 218
12777.42 181
12778.49 189
12779.55 181
12780.62 188
12781.69 185
12782.76 187
12783.83 195
12784.89 207
12785.96 209
12787.03 226
12788.10 202
12789.17 214
12790.23 205
12791.30 234
12792.37 227
12793.44 183
12794.51 204
12795.58 196
12796.65 194
12797.71 188
12798.78 189
12799.85 201
12800.92 187
12801.99 190
12803.06 253
12804.13 195
12805.20 217
12806.27 205
12807.33 197
12808.40 225
12809.47 200
12810.54 243
12811.61 228
12812.68 196
12813.75 167
12814.82 185
12815.89 199
12816.96 198
12818.03 212
12819.10 228
12820.17 194
12821.24 195
12822.31 206
12823.38 192
12824.45 192
12825.52 229
12826.59 214
12827.66 217
12828.73 209
12829.80 178
12830.87 209
12831.94 221
12833.01 214
12834.08 214
12835.15 217
12836.22 219
12837.29 215
12838.36 184
12839.43 215
12840.50 162
12841.57 184
12842.64 197
12843.71 197
12844.78 176
12845.85 199
12846.92 177
12847.99 191
12849.06 216
12850.13 182
12851.21 201
12852.28 181
12853.35 213
12854.42 188
12855.49 176
12856.56 171
12857.63 197
12858.70 195
12859.77 208
12860.85 194
12861.92 204
12862.99 188
12864.06 190
12865.13 197
12866.20 181
12867.27 165
12868.35 158
12869.42 163
12870.49 170
12871.56 194
12872.63 193
12873.71 188
12874.78 191
12875.85 181
12876.92 175
12877.99 155
12879.07 200
12880.14 193
12881.21 172
12882.28 172
12883.35 208
12884.43 191
12885.50 183
12886.57 177
12887.64 189
12888.72 180
12889.79 183
12890.86 183
12891.93 203
12893.01 195
12894.08 172
12895.15 203
12896.22 215
12897.30 182
12898.37 178
12899.44 201
12900.52 185
12901.59 194
12902.66 169
12903.74 175
12904.81 159
12905.88 187
12906.96 172
12908.03 189
12909.10 185
12910.18 176
12911.25 191
12912.32 191
12913.40 174
12914.47 178
12915.54 186
12916.62 195
12917.69 217
12918.76 189
12919.84 196
12920.91 185
12921.99 195
12923.06 190
12924.13 193
12925.21 193
12926.28 187
12927.36 174
12928.43 167
12929.50 201
12930.58 188
12931.65 156
12932.73 198
12933.80 185
12934.88 183
12935.95 172
12937.02 191
12938.10 166
12939.17 170
12940.25 185
12941.32 187
12942.40 210
12943.47 187
12944.55 163
12945.62 176
12946.70 174
12947.77 192
12948.85 184
12949.92 181
12951.00 173
12952.07 208
12953.15 194
12954.22 172
12955.30 169
12956.37 209
12957.45 193
12958.52 156
12959.60 189
12960.68 156
12961.75 199
12962.83 163
12963.90 189
12964.98 209
12966.05 198
12967.13 160
12968.20 171
12969.28 182
12970.36 200
12971.43 187
12972.51 188
12973.58 156
12974.66 185
12975.74 183
12976.81 204
12977.89 176
12978.97 183
12980.04 182
12981.12 168
12982.19 193
12983.27 175
12984.35 170
12985.42 193
12986.50 184
12987.58 214
12988.65 159
12989.73 150
12990.81 162
12991.88 173
12992.96 189
12994.04 176
12995.11 174
12996.19 202
12997.27 188
12998.35 203
12999.42 178
13000.50 196
13001.58 179
13002.65 190
13003.73 185
13004.81 183
13005.89 194
13006.96 189
13008.04 187
13009.12 193
13010.20 177
13011.27 175
13012.35 218
13013.43 209
13014.51 199
13015.58 191
13016.66 169
13017.74 194
13018.82 174
13019.90 167
13020.97 190
13022.05 158
13023.13 203
13024.21 197
13025.29 198
13026.37 190
13027.44 192
13028.52 166
13029.60 194
13030.68 211
13031.76 199
13032.84 199
13033.91 192
13034.99 203
13036.07 185
13037.15 175
13038.23 196
13039.31 187
13040.39 202
13041.46 202
13042.54 205
13043.62 207
13044.70 168
13045.78 216
13046.86 183
13047.94 191
13049.02 197
13050.10 205
13051.18 205
13052.26 214
13053.34 206
13054.41 184
13055.49 179
13056.57 229
13057.65 233
13058.73 200
13059.81 208
13060.89 181
13061.97 210
13063.05 214
13064.13 203
13065.21 178
13066.29 186
13067.37 163
13068.45 191
13069.53 200
13070.61 192
13071.69 209
13072.77 185
13073.85 190
13074.93 173
13076.01 195
13077.09 177
13078.17 206
13079.25 193
13080.33 212
13081.41 205
13082.49 212
13083.58 197
13084.66 161
13085.74 191
13086.82 179
13087.90 173
13088.98 171
13090.06 181
13091.14 173
13092.22 192
13093.30 204
13094.38 182
13095.46 199
13096.55 186
13097.63 179
13098.71 166
13099.79 207
13100.87 203
13101.95 212
13103.03 184
13104.12 159
13105.20 164
13106.28 198
13107.36 201
13108.44 171
13109.52 162
13110.60 183
13111.69 208
13112.77 194
13113.85 178
13114.93 186
13116.01 178
13117.10 191
13118.18 179
13119.26 163
13120.34 186
13121.42 193
13122.51 204
13123.59 153
13124.67 186
13125.75 179
13126.84 162
13127.92 170
13129.00 176
13130.08 139
13131.17 166
13132.25 189
13133.33 216
13134.41 156
13135.50 170
13136.58 168
13137.66 197
13138.75 195
13139.83 173
13140.91 175
13141.99 183
13143.08 173
13144.16 157
13145.24 146
13146.33 157
13147.41 185
13148.49 162
13149.58 181
13150.66 206
13151.74 181
13152.83 165
13153.91 170
13154.99 177
13156.08 177
13157.16 173
13158.25 185
13159.33 174
13160.41 186
13161.50 184
13162.58 169
13163.66 200
13164.75 180
13165.83 171
13166.92 159
13168.00 179
13169.08 180
13170.17 188
13171.25 198
13172.34 197
13173.42 178
13174.51 164
13175.59 157
13176.67 193
13177.76 176
13178.84 207
13179.93 185
13181.01 168
13182.10 160
13183.18 177
13184.27 191
13185.35 155
13186.44 168
13187.52 145
13188.61 158
13189.69 168
13190.78 160
13191.86 164
13192.95 150
13194.03 171
13195.12 210
13196.20 190
13197.29 176
13198.37 206
13199.46 179
13200.54 174
13201.63 187
13202.72 153
13203.80 168
13204.89 190
13205.97 166
13207.06 172
13208.14 157
13209.23 153
13210.32 168
13211.40 174
13212.49 150
13213.57 151
13214.66 171
13215.75 168
13216.83 193
13217.92 180
13219.00 170
13220.09 154
13221.18 175
13222.26 180
13223.35 176
13224.44 152
13225.52 177
13226.61 178
13227.70 169
13228.78 174
13229.87 172
13230.96 193
13232.04 162
13233.13 180
13234.22 198
13235.30 153
13236.39 173
13237.48 179
13238.56 170
13239.65 175
13240.74 202
13241.82 168
13242.91 169
13244.00 159
13245.09 197
13246.17 203
13247.26 202
13248.35 182
13249.44 171
13250.52 195
13251.61 192
13252.70 222
13253.79 175
13254.87 175
13255.96 192
13257.05 182
13258.14 164
13259.23 156
13260.31 162
13261.40 177
13262.49 165
13263.58 174
13264.67 158
13265.75 175
13266.84 188
13267.93 193
13269.02 207
13270.11 170
13271.19 187
13272.28 172
13273.37 195
13274.46 166
13275.55 189
13276.64 212
13277.73 190
13278.81 202
13279.90 186
13280.99 184
13282.08 184
13283.17 187
13284.26 173
13285.35 176
13286.44 178
13287.53 214
13288.61 213
13289.70 188
13290.79 214
13291.88 182
13292.97 167
13294.06 189
13295.15 177
13296.24 193
13297.33 160
13298.42 212
13299.51 179
13300.60 172
13301.69 187
13302.78 212
13303.87 186
13304.96 193
13306.05 181
13307.14 218
13308.23 235
13309.32 233
13310.41 215
13311.50 202
13312.59 209
13313.68 217
13314.77 243
13315.86 221
13316.95 211
13318.04 213
13319.13 211
13320.22 197
13321.31 203
13322.40 192
13323.49 201
13324.58 206
13325.67 235
13326.76 201
13327.85 167
13328.94 191
13330.03 197
13331.12 231
13332.21 222
13333.31 210
13334.40 234
13335.49 213
13336.58 185
13337.67 211
13338.76 212
13339.85 229
13340.94 209
13342.03 228
13343.13 219
13344.22 225
13345.31 220
13346.40 245
13347.49 208
13348.58 233
13349.67 223
13350.77 234
13351.86 224
13352.95 207
13354.04 201
13355.13 215
13356.22 220
13357.32 222
13358.41 221
13359.50 274
13360.59 240
13361.68 235
13362.78 235
13363.87 260
13364.96 252
13366.05 244
13367.15 251
13368.24 328
13369.33 267
13370.42 232
13371.52 263
13372.61 242
13373.70 259
13374.79 278
13375.89 243
13376.98 231
13378.07 228
13379.16 250
13380.26 237
13381.35 217
13382.44 238
13383.54 244
13384.63 212
13385.72 201
13386.82 218
13387.91 212
13389.00 235
13390.09 234
13391.19 224
13392.28 209
13393.37 187
13394.47 207
13395.56 196
13396.66 207
13397.75 206
13398.84 208
13399.94 224
13401.03 223
13402.12 190
13403.22 188
13404.31 197
13405.40 203
13406.50 220
13407.59 216
13408.69 204
13409.78 189
13410.88 157
13411.97 194
13413.06 239
13414.16 176
13415.25 189
13416.35 206
13417.44 226
13418.53 219
13419.63 186
13420.72 196
13421.82 193
13422.91 198
13424.01 190
13425.10 195
13426.20 216
13427.29 192
13428.39 209
13429.48 214
13430.58 202
13431.67 212
13432.77 207
13433.86 232
13434.96 200
13436.05 214
13437.15 225
13438.24 218
13439.34 231
13440.43 217
13441.53 199
13442.62 207
13443.72 234
13444.81 228
13445.91 224
13447.01 201
13448.10 233
13449.20 257
13450.29 219
13451.39 240
13452.48 230
13453.58 205
13454.68 228
13455.77 240
13456.87 260
13457.96 228
13459.06 239
13460.16 235
13461.25 240
13462.35 219
13463.44 231
13464.54 224
13465.64 253
13466.73 214
13467.83 235
13468.93 249
13470.02 217
13471.12 260
13472.22 228
13473.31 224
13474.41 218
13475.51 253
13476.60 262
13477.70 240
13478.80 211
13479.89 225
13480.99 246
13482.09 254
13483.18 224
13484.28 228
13485.38 227
13486.48 250
13487.57 211
13488.67 240
13489.77 243
13490.87 256
13491.96 254
13493.06 246
13494.16 272
13495.26 255
13496.35 272
13497.45 279
13498.55 265
13499.65 297
13500.74 298
13501.84 335
13502.94 237
13504.04 264
13505.14 269
13506.23 309
13507.33 245
13508.43 236
13509.53 226
13510.63 255
13511.72 297
13512.82 266
13513.92 288
13515.02 223
13516.12 245
13517.22 231
13518.31 246
13519.41 204
13520.51 245
13521.61 245
13522.71 257
13523.81 200
13524.91 205
13526.01 240
13527.10 226
13528.20 234
13529.30 184
13530.40 218
13531.50 229
13532.60 219
13533.70 226
13534.80 239
13535.90 209
13537.00 235
13538.09 200
13539.19 184
13540.29 182
13541.39 212
13542.49 220
13543.59 186
13544.69 187
13545.79 201
13546.89 223
13547.99 217
13549.09 205
13550.19 199
13551.29 199
13552.39 206
13553.49 204
13554.59 193
13555.69 215
13556.79 209
13557.89 232
13558.99 238
13560.09 205
13561.19 205
13562.29 220
13563.39 211
13564.49 171
13565.59 186
13566.69 167
13567.79 212
13568.89 224
13569.99 200
13571.09 210
13572.20 212
13573.30 236
13574.40 201
13575.50 190
13576.60 207
13577.70 217
13578.80 243
13579.90 217
13581.00 192
13582.10 189
13583.20 192
13584.31 210
13585.41 171
13586.51 164
13587.61 174
13588.71 199
13589.81 185
13590.91 210
13592.02 197
13593.12 211
13594.22 219
13595.32 197
13596.42 211
13597.52 199
13598.63 227
13599.73 204
13600.83 203
13601.93 218
13603.03 230
13604.14 190
13605.24 185
13606.34 195
13607.44 210
13608.54 188
13609.65 173
13610.75 211
13611.85 187
13612.95 203
13614.06 186
13615.16 224
13616.26 219
13617.36 198
13618.47 185
13619.57 182
13620.67 170
13621.77 184
13622.88 199
13623.98 197
13625.08 231
13626.18 173
13627.29 190
13628.39 201
13629.49 201
13630.60 174
13631.70 221
13632.80 203
13633.91 213
13635.01 219
13636.11 213
13637.22 200
13638.32 208
13639.42 196
13640.53 180
13641.63 189
13642.73 185
13643.84 182
13644.94 203
13646.04 181
13647.15 211
13648.25 217
13649.36 207
13650.46 194
13651.56 172
13652.67 200
13653.77 160
13654.88 204
13655.98 190
13657.08 172
13658.19 216
13659.29 205
13660.40 215
13661.50 215
13662.60 176
13663.71 162
13664.81 188
13665.92 177
13667.02 203
13668.13 182
13669.23 216
13670.34 201
13671.44 211
13672.55 182
13673.65 172
13674.76 194
13675.86 203
13676.97 187
13678.07 205
13679.18 176
13680.28 197
13681.39 200
13682.49 151
13683.60 198
13684.70 187
13685.81 209
13686.91 171
13688.02 159
13689.12 202
13690.23 220
13691.33 198
13692.44 207
13693.55 182
13694.65 177
13695.76 188
13696.86 193
13697.97 190
13699.07 174
13700.18 178
13701.29 167
13702.39 176
13703.50 172
13704.60 180
13705.71 187
13706.82 200
13707.92 198
13709.03 154
13710.14 199
13711.24 175
13712.35 207
13713.45 190
13714.56 195
13715.67 179
13716.77 205
13717.88 195
13718.99 205
13720.09 233
13721.20 187
13722.31 227
13723.41 206
13724.52 190
13725.63 206
13726.74 186
13727.84 215
13728.95 201
13730.06 197
13731.16 216
13732.27 189
13733.38 209
13734.49 217
13735.59 231
13736.70 175
13737.81 232
13738.91 191
13740.02 184
13741.13 195
13742.24 211
13743.35 225
13744.45 221
13745.56 218
13746.67 188
13747.78 208
13748.88 180
13749.99 240
13751.10 244
13752.21 200
13753.32 217
13754.42 216
13755.53 246
13756.64 229
13757.75 185
13758.86 244
13759.97 248
13761.07 234
13762.18 228
13763.29 227
13764.40 226
13765.51 255
13766.62 271
13767.72 281
13768.83 254
13769.94 286
13771.05 276
13772.16 288
13773.27 256
13774.38 299
13775.49 335
13776.60 312
13777.70 305
13778.81 272
13779.92 270
13781.03 303
13782.14 279
13783.25 236
13784.36 226
13785.47 245
13786.58 212
13787.69 221
13788.80 216
13789.91 247
13791.02 217
13792.13 235
13793.24 224
13794.35 208
13795.45 194
13796.56 168
13797.67 175
13798.78 209
13799.89 215
13801.00 201
13802.11 203
13803.22 210
13804.33 206
13805.44 188
13806.55 215
13807.67 216
13808.78 227
13809.89 202
13811.00 202
13812.11 186
13813.22 167
13814.33 182
13815.44 195
13816.55 200
13817.66 208
13818.77 227
13819.88 213
13820.99 213
13822.10 193
13823.21 184
13824.32 220
13825.44 211
13826.55 241
13827.66 188
13828.77 190
13829.88 198
13830.99 167
13832.10 205
13833.21 220
13834.32 195
13835.44 172
13836.55 174
13837.66 180
13838.77 178
13839.88 208
13840.99 163
13842.10 188
13843.22 198
13844.33 198
13845.44 189
13846.55 185
13847.66 189
13848.78 202
13849.89 194
13851.00 195
13852.11 202
13853.22 193
13854.34 242
13855.45 217
13856.56 207
13857.67 187
13858.78 204
13859.90 204
13861.01 240
13862.12 180
13863.23 199
13864.35 219
13865.46 212
13866.57 221
13867.68 183
13868.80 201
13869.91 224
13871.02 235
13872.14 205
13873.25 237
13874.36 200
13875.47 195
13876.59 181
13877.70 187
13878.81 188
13879.93 214
13881.04 243
13882.15 247
13883.27 199
13884.38 176
13885.49 209
13886.61 235
13887.72 187
13888.83 183
13889.95 182
13891.06 206
13892.17 188
13893.29 204
13894.40 190
13895.52 203
13896.63 229
13897.74 204
13898.86 182
13899.97 192
13901.09 222
13902.20 195
13903.31 194
13904.43 191
13905.54 194
13906.66 204
13907.77 213
13908.89 174
13910.00 168
13911.11 212
13912.23 218
13913.34 203
13914.46 207
13915.57 193
13916.69 171
13917.80 202
13918.92 187
13920.03 213
13921.15 210
13922.26 221
13923.38 221
13924.49 204
13925.61 210
13926.72 174
13927.84 186
13928.95 171
13930.07 189
13931.18 192
13932.30 174
13933.41 167
13934.53 177
13935.64 205
13936.76 174
13937.87 163
13938.99 183
13940.10 190
13941.22 193
13942.34 160
13943.45 177
13944.57 192
13945.68 187
13946.80 178
13947.91 196
13949.03 207
13950.15 172
13951.26 187
13952.38 164
13953.49 156
13954.61 156
13955.73 202
13956.84 180
13957.96 173
13959.08 183
13960.19 172
13961.31 176
13962.43 172
13963.54 187
13964.66 224
13965.78 200
13966.89 155
13968.01 187
13969.13 204
13970.24 209
13971.36 174
13972.48 191
13973.59 212
13974.71 167
13975.83 179
13976.94 183
13978.06 187
13979.18 177
13980.30 169
13981.41 201
13982.53 189
13983.65 191
13984.76 182
13985.88 192
13987.00 201
13988.12 218
13989.23 220
13990.35 181
13991.47 179
13992.59 210
13993.71 222
13994.82 223
13995.94 190
13997.06 171
13998.18 200
13999.29 211
14000.41 212
14001.53 230
14002.65 206
14003.77 190
14004.88 183
14006.00 177
14007.12 215
14008.24 183
14009.36 187
14010.48 193
14011.59 200
14012.71 214
14013.83 207
14014.95 184
14016.07 201
14017.19 211
14018.31 237
14019.43 203
14020.54 197
14021.66 205
14022.78 205
14023.90 202
14025.02 224
14026.14 244
14027.26 213
14028.38 196
14029.50 202
14030.62 215
14031.73 218
14032.85 221
14033.97 209
14035.09 212
14036.21 217
14037.33 186
14038.45 198
14039.57 236
14040.69 227
14041.81 210
14042.93 195
14044.05 205
14045.17 183
14046.29 191
14047.41 169
14048.53 190
14049.65 183
14050.77 196
14051.89 185
14053.01 179
14054.13 183
14055.25 202
14056.37 223
14057.49 238
14058.61 182
14059.73 193
14060.85 241
14061.97 204
14063.09 181
14064.21 178
14065.33 205
14066.45 195
14067.57 215
14068.70 191
14069.82 194
14070.94 227
14072.06 217
14073.18 208
14074.30 186
14075.42 181
14076.54 223
14077.66 225
14078.78 203
14079.91 171
14081.03 211
14082.15 192
14083.27 199
14084.39 206
14085.51 240
14086.63 210
14087.75 214
14088.88 218
14090.00 213
14091.12 181
14092.24 205
14093.36 235
14094.48 248
14095.61 221
14096.73 260
14097.85 244
14098.97 251
14100.09 245
14101.22 251
14102.34 263
14103.46 265
14104.58 253
14105.71 267
14106.83 250
14107.95 208
14109.07 225
14110.19 221
14111.32 219
14112.44 213
14113.56 227
14114.68 202
14115.81 212
14116.93 223
14118.05 223
14119.18 190
14120.30 212
14121.42 188
14122.54 207
14123.67 219
14124.79 193
14125.91 196
14127.04 223
14128.16 199
14129.28 202
14130.41 221
14131.53 177
14132.65 190
14133.78 186
14134.90 163
14136.02 170
14137.15 196
14138.27 160
14139.39 185
14140.52 205
14141.64 218
14142.76 198
14143.89 189
14145.01 178
14146.13 164
14147.26 200
14148.38 191
14149.51 157
14150.63 167
14151.75 198
14152.88 183
14154.00 168
14155.13 174
14156.25 195
14157.38 206
14158.50 182
14159.62 175
14160.75 196
14161.87 201
14163.00 178
14164.12 178
14165.25 181
14166.37 179
14167.50 190
14168.62 189
14169.75 180
14170.87 194
14172.00 187
14173.12 210
14174.25 195
14175.37 178
14176.50 178
14177.62 202
14178.75 199
14179.87 159
14181.00 161
14182.12 194
14183.25 177
14184.37 183
14185.50 189
14186.62 181
14187.75 192
14188.87 186
14190.00 199
14191.13 164
14192.25 161
14193.38 171
14194.50 195
14195.63 180
14196.75 151
14197.88 170
14199.01 157
14200.13 178
14201.26 166
14202.38 182
14203.51 177
14204.64 191
14205.76 184
14206.89 170
14208.01 153
14209.14 177
14210.27 199
14211.39 169
14212.52 170
14213.65 159
14214.77 187
14215.90 162
14217.03 145
14218.15 169
14219.28 159
14220.41 162
14221.53 153
14222.66 188
14223.79 164
14224.91 141
14226.04 154
14227.17 159
14228.30 152
14229.42 167
14230.55 159
14231.68 185
14232.80 165
14233.93 143
14235.06 146
14236.19 151
14237.31 155
14238.44 155
14239.57 188
14240.70 178
14241.82 159
14242.95 154
14244.08 163
14245.21 156
14246.34 150
14247.46 156
14248.59 177
14249.72 150
14250.85 169
14251.98 156
14253.10 164
14254.23 147
14255.36 164
14256.49 173
14257.62 171
14258.74 177
14259.87 179
14261.00 166
14262.13 156
14263.26 206
14264.39 199
14265.52 163
14266.64 151
14267.77 147
14268.90 147
14270.03 181
14271.16 137
14272.29 150
14273.42 162
14274.55 163
14275.68 144
14276.80 163
14277.93 147
14279.06 139
14280.19 161
14281.32 186
14282.45 163
14283.58 129
14284.71 154
14285.84 157
14286.97 189
14288.10 146
14289.23 174
14290.36 167
14291.49 166
14292.62 163
14293.75 160
14294.87 143
14296.00 161
14297.13 161
14298.26 152
14299.39 155
14300.52 161
14301.65 151
14302.78 159
14303.91 143
14305.04 131
14306.17 153
14307.31 149
14308.44 160
14309.57 145
14310.70 154
14311.83 176
14312.96 165
14314.09 176
14315.22 162
14316.35 161
14317.48 133
14318.61 165
14319.74 155
14320.87 161
14322.00 155
14323.13 163
14324.26 151
14325.40 129
14326.53 133
14327.66 131
14328.79 148
14329.92 151
14331.05 159
14332.18 154
14333.31 173
14334.44 153
14335.58 158
14336.71 161
14337.84 144
14338.97 138
14340.10 165
14341.23 147
14342.37 166
14343.50 133
14344.63 151
14345.76 154
14346.89 179
14348.02 152
14349.16 127
14350.29 135
14351.42 141
14352.55 156
14353.68 146
14354.82 142
14355.95 140
14357.08 181
14358.21 140
14359.35 148
14360.48 126
14361.61 134
14362.74 154
14363.87 126
14365.01 159
14366.14 148
14367.27 159
14368.41 129
14369.54 136
14370.67 149
14371.80 131
14372.94 151
14374.07 146
14375.20 145
14376.34 171
14377.47 156
14378.60 188
14379.73 151
14380.87 149
14382.00 162
14383.13 148
14384.27 149
14385.40 126
14386.53 128
14387.67 136
14388.80 149
14389.93 118
14391.07 145
14392.20 127
14393.34 136
14394.47 148
14395.60 133
14396.74 139
14397.87 157
14399.00 171
14400.14 114
14401.27 120
14402.41 138
14403.54 153
14404.67 142
14405.81 150
14406.94 141
14408.08 152
14409.21 185
14410.35 178
14411.48 148
14412.61 135
14413.75 161
14414.88 152
14416.02 120
14417.15 139
14418.29 138
14419.42 167
14420.56 140
14421.69 142
14422.83 156
14423.96 123
14425.10 139
14426.23 127
14427.37 162
14428.50 146
14429.64 162
14430.77 158
14431.91 168
14433.04 154
14434.18 158
14435.31 152
14436.45 159
14437.58 158
14438.72 144
14439.85 160
14440.99 148
14442.13 172
14443.26 146
14444.40 157
14445.53 151
14446.67 169
14447.80 154
14448.94 163
14450.08 150
14451.21 160
14452.35 164
14453.48 159
14454.62 162
14455.76 163
14456.89 155
14458.03 133
14459.16 167
14460.30 160
14461.44 166
14462.57 161
14463.71 156
14464.85 168
14465.98 178
14467.12 157
14468.26 155
14469.39 155
14470.53 173
14471.67 189
14472.80 195
14473.94 194
14475.08 157
14476.21 211
14477.35 194
14478.49 181
14479.62 147
14480.76 181
14481.90 180
14483.04 196
14484.17 173
14485.31 147
14486.45 156
14487.59 154
14488.72 151
14489.86 177
14491.00 145
14492.14 168
14493.27 159
14494.41 160
14495.55 174
14496.69 149
14497.82 195
14498.96 181
14500.10 185
14501.24 167
14502.38 164
14503.51 171
14504.65 161
14505.79 170
14506.93 143
14508.07 158
14509.20 176
14510.34 198
14511.48 138
14512.62 174
14513.76 130
14514.90 169
14516.03 165
14517.17 149
14518.31 119
14519.45 172
14520.59 186
14521.73 141
14522.87 129
14524.01 155
14525.14 143
14526.28 154
14527.42 160
14528.56 142
14529.70 161
14530.84 160
14531.98 149
14533.12 141
14534.26 134
14535.40 146
14536.54 188
14537.67 167
14538.81 158
14539.95 129
14541.09 183
14542.23 159
14543.37 149
14544.51 150
14545.65 145
14546.79 174
14547.93 163
14549.07 156
14550.21 152
14551.35 160
14552.49 153
14553.63 167
14554.77 132
14555.91 131
14557.05 149
14558.19 179
14559.33 137
14560.47 134
14561.61 171
14562.75 165
14563.89 163
14565.03 144
14566.17 142
14567.31 164
14568.45 153
14569.60 181
14570.74 162
14571.88 136
14573.02 153
14574.16 173
14575.30 165
14576.44 158
14577.58 145
14578.72 163
14579.86 148
14581.00 146
14582.14 126
14583.29 148
14584.43 148
14585.57 174
14586.71 140
14587.85 148
14588.99 147
14590.13 158
14591.28 155
14592.42 142
14593.56 171
14594.70 178
14595.84 158
14596.98 124
14598.13 155
14599.27 158
14600.41 143
14601.55 146
14602.69 160
14603.83 154
14604.98 156
14606.12 157
14607.26 162
14608.40 163
14609.54 175
14610.69 156
14611.83 161
14612.97 181
14614.11 173
14615.26 175
14616.40 138
14617.54 144
14618.68 150
14619.83 165
14620.97 170
14622.11 176
14623.25 156
14624.40 153
14625.54 184
14626.68 177
14627.83 158
14628.97 178
14630.11 218
14631.25 194
14632.40 173
14633.54 174
14634.68 207
14635.83 198
14636.97 197
14638.11 196
14639.26 202
14640.40 199
14641.54 212
14642.69 205
14643.83 184
14644.97 151
14646.12 183
14647.26 163
14648.41 162
14649.55 160
14650.69 161
14651.84 183
14652.98 154
14654.13 149
14655.27 141
14656.41 201
14657.56 166
14658.70 155
14659.85 159
14660.99 161
14662.13 134
14663.28 167
14664.42 182
14665.57 204
14666.71 152
14667.86 136
14669.00 141
14670.14 148
14671.29 146
14672.43 150
14673.58 169
14674.72 124
14675.87 171
14677.01 156
14678.16 152
14679.30 167
14680.45 168
14681.59 193
14682.74 179
14683.88 141
14685.03 151
14686.17 142
14687.32 176
14688.46 156
14689.61 147
14690.75 157
14691.90 140
14693.05 174
14694.19 178
14695.34 168
14696.48 144
14697.63 151
14698.77 154
14699.92 148
14701.06 152
14702.21 142
14703.36 183
14704.50 138
14705.65 137
14706.79 142
14707.94 142
14709.09 150
14710.23 157
14711.38 130
14712.53 150
14713.67 136
14714.82 167
14715.96 138
14717.11 147
14718.26 151
14719.40 154
14720.55 155
14721.70 151
14722.84 143
14723.99 161
14725.14 131
14726.28 142
14727.43 152
14728.58 161
14729.72 166
14730.87 163
14732.02 145
14733.16 129
14734.31 150
14735.46 153
14736.61 133
14737.75 122
14738.90 154
14740.05 140
14741.20 146
14742.34 143
14743.49 159
14744.64 159
14745.79 144
14746.93 158
14748.08 169
14749.23 158
14750.38 172
14751.52 163
14752.67 148
14753.82 167
14754.97 138
14756.11 145
14757.26 151
14758.41 145
14759.56 145
14760.71 147
14761.86 146
14763.00 152
14764.15 155
14765.30 131
14766.45 148
14767.60 147
14768.74 161
14769.89 148
14771.04 130
14772.19 174
14773.34 140
14774.49 184
14775.64 166
14776.79 189
14777.93 183
14779.08 175
14780.23 166
14781.38 156
14782.53 164
14783.68 173
14784.83 152
14785.98 140
14787.13 160
14788.28 168
14789.42 165
14790.57 190
14791.72 154
14792.87 187
14794.02 145
14795.17 170
14796.32 165
14797.47 184
14798.62 190
14799.77 171
14800.92 170
14802.07 180
14803.22 168
14804.37 167
14805.52 156
14806.67 170
14807.82 174
14808.97 166
14810.12 159
14811.27 154
14812.42 193
14813.57 166
14814.72 158
14815.87 194
14817.02 197
14818.17 182
14819.32 161
14820.47 177
14821.62 180
14822.77 182
14823.92 168
14825.07 169
14826.22 172
14827.37 156
14828.52 158
14829.68 174
14830.83 163
14831.98 161
14833.13 155
14834.28 181
14835.43 149
14836.58 145
14837.73 148
14838.88 163
14840.03 149
14841.19 164
14842.34 164
14843.49 145
14844.64 148
14845.79 153
14846.94 142
14848.09 136
14849.25 141
14850.40 165
14851.55 190
14852.70 159
14853.85 131
14855.00 109
14856.16 157
14857.31 163
14858.46 132
14859.61 144
14860.76 121
14861.92 165
14863.07 136
14864.22 168
14865.37 129
14866.52 148
14867.68 139
14868.83 150
14869.98 148
14871.13 119
14872.29 138
14873.44 138
14874.59 118
14875.74 123
14876.90 127
14878.05 126
14879.20 140
14880.36 150
14881.51 151
14882.66 120
14883.81 115
14884.97 141
14886.12 150
14887.27 141
14888.43 171
14889.58 155
14890.73 136
14891.89 135
14893.04 150
14894.19 152
14895.35 134
14896.50 120
14897.65 139
14898.81 140
14899.96 143
14901.11 158
14902.27 163
14903.42 137
14904.57 127
14905.73 156
14906.88 151
14908.04 125
14909.19 130
14910.34 139
14911.50 166
14912.65 149
14913.81 158
14914.96 139
14916.11 154
14917.27 133
14918.42 138
14919.58 127
14920.73 145
14921.88 114
14923.04 125
14924.19 121
14925.35 139
14926.50 128
14927.66 134
14928.81 144
14929.97 129
14931.12 130
14932.28 123
14933.43 131
14934.59 125
14935.74 109
14936.90 145
14938.05 152
14939.21 122
14940.36 138
14941.52 162
14942.67 168
14943.83 144
14944.98 166
14946.14 162
14947.29 141
14948.45 143
14949.60 150
14950.76 127
14951.91 120
14953.07 156
14954.23 133
14955.38 152
14956.54 139
14957.69 155
14958.85 145
14960.00 147
14961.16 152
14962.32 174
14963.47 156
14964.63 133
14965.78 122
14966.94 137
14968.10 147
14969.25 144
14970.41 124
14971.57 127
14972.72 150
14973.88 145
14975.04 152
14976.19 142
14977.35 170
14978.50 137
14979.66 150
14980.82 122
14981.97 139
14983.13 129
14984.29 146
14985.45 150
14986.60 132
14987.76 164
14988.92 135
14990.07 133
14991.23 122
14992.39 149
14993.54 128
14994.70 142
14995.86 163
14997.02 145
14998.17 127
14999.33 134
15000.49 134
15001.65 146
15002.80 140
15003.96 126
15005.12 133
15006.28 134
15007.43 142
15008.59 136
15009.75 140
15010.91 117
15012.07 159
15013.22 135
15014.38 129
15015.54 137
15016.70 145
15017.86 140
15019.01 130
15020.17 113
15021.33 114
15022.49 166
15023.65 117
15024.81 132
15025.96 121
15027.12 132
15028.28 115
15029.44 113
15030.60 135
15031.76 123
15032.92 142
15034.07 132
15035.23 155
15036.39 139
15037.55 124
15038.71 122
15039.87 133
15041.03 127
15042.19 128
15043.35 123
15044.50 148
15045.66 148
15046.82 141
15047.98 114
15049.14 128
15050.30 130
15051.46 140
15052.62 109
15053.78 101
15054.94 112
15056.10 122
15057.26 104
15058.42 115
15059.58 99
15060.74 85
15061.90 140
15063.06 123
15064.22 113
15065.38 104
15066.54 121
15067.70 138
15068.86 130
15070.02 103
15071.18 103
15072.34 133
15073.50 110
15074.66 110
15075.82 94
15076.98 115
15078.14 126
15079.30 134
15080.46 88
15081.62 113
15082.78 127
15083.94 136
15085.10 105
15086.26 99
15087.42 105
15088.59 110
15089.75 119
15090.91 95
15092.07 97
15093.23 121
15094.39 127
15095.55 140
15096.71 137
15097.87 95
15099.04 127
15100.20 113
15101.36 112
15102.52 102
15103.68 132
15104.84 129
15106.00 110
15107.17 128
15108.33 101
15109.49 117
15110.65 118
15111.81 116
15112.97 117
15114.14 129
15115.30 132
15116.46 126
15117.62 121
15118.78 120
15119.95 124
15121.11 137
15122.27 120
15123.43 90
15124.59 121
15125.76 113
15126.92 128
15128.08 123
15129.24 119
15130.41 108
15131.57 105
15132.73 120
15133.89 110
15135.06 112
15136.22 152
15137.38 119
15138.54 136
15139.71 129
15140.87 115
15142.03 113
15143.20 111
15144.36 128
15145.52 126
15146.69 118
15147.85 104
15149.01 106
15150.17 111
15151.34 103
15152.50 114
15153.66 112
15154.83 110
15155.99 117
15157.16 126
15158.32 111
15159.48 130
15160.65 129
15161.81 124
15162.97 127
15164.14 115
15165.30 128
15166.46 119
15167.63 96
15168.79 118
15169.96 108
15171.12 115
15172.28 112
15173.45 129
15174.61 100
15175.78 129
15176.94 127
15178.11 107
15179.27 124
15180.43 111
15181.60 138
15182.76 112
15183.93 140
15185.09 113
15186.26 108
15187.42 127
15188.59 105
15189.75 113
15190.92 128
15192.08 123
15193.25 106
15194.41 139
15195.58 108
15196.74 101
15197.91 116
15199.07 125
15200.24 139
15201.40 99
15202.57 114
15203.73 94
15204.90 113
15206.06 111
15207.23 105
15208.39 119
15209.56 113
15210.72 109
15211.89 108
15213.06 120
15214.22 130
15215.39 133
15216.55 128
15217.72 122
15218.88 146
15220.05 134
15221.22 128
15222.38 129
15223.55 123
15224.71 128
15225.88 148
15227.05 153
15228.21 127
15229.38 119
15230.55 115
15231.71 129
15232.88 128
15234.05 126
15235.21 127
15236.38 125
15237.54 112
15238.71 113
15239.88 124
15241.04 130
15242.21 128
15243.38 112
15244.55 112
15245.71 142
15246.88 134
15248.05 125
15249.21 129
15250.38 144
15251.55 124
15252.71 115
15253.88 132
15255.05 114
15256.22 121
15257.38 120
15258.55 118
15259.72 123
15260.89 122
15262.05 131
15263.22 104
15264.39 115
15265.56 105
15266.72 100
15267.89 129
15269.06 118
15270.23 101
15271.40 134
15272.56 118
15273.73 109
15274.90 112
15276.07 126
15277.24 115
15278.40 125
15279.57 121
15280.74 115
15281.91 109
15283.08 114
15284.25 123
15285.41 110
15286.58 126
15287.75 132
15288.92 136
15290.09 134
15291.26 103
15292.43 117
15293.59 119
15294.76 112
15295.93 124
15297.10 112
15298.27 102
15299.44 102
15300.61 102
15301.78 111
15302.95 82
15304.12 109
15305.28 105
15306.45 130
15307.62 120
15308.79 118
15309.96 125
15311.13 117
15312.30 99
15313.47 126
15314.64 102
15315.81 114
15316.98 102
15318.15 99
15319.32 87
15320.49 106
15321.66 126
15322.83 104
15324.00 104
15325.17 101
15326.34 107
15327.51 100
15328.68 89
15329.85 87
15331.02 132
15332.19 120
15333.36 119
15334.53 109
15335.70 118
15336.87 117
15338.04 108
15339.21 108
15340.38 104
15341.55 112
15342.72 126
15343.89 108
15345.06 112
15346.23 115
15347.41 108
15348.58 102
15349.75 103
15350.92 102
15352.09 112
15353.26 117
15354.43 121
15355.60 112
15356.77 121
15357.94 129
15359.12 125
15360.29 121
15361.46 104
15362.63 130
15363.80 113
15364.97 104
15366.14 115
15367.32 110
15368.49 116
15369.66 112
15370.83 118
15372.00 127
15373.17 109
15374.35 107
15375.52 113
15376.69 125
15377.86 116
15379.03 136
15380.21 128
15381.38 137
15382.55 113
15383.72 131
15384.90 128
15386.07 135
15387.24 129
15388.41 136
15389.58 128
15390.76 103
15391.93 123
15393.10 112
15394.27 126
15395.45 118
15396.62 115
15397.79 105
15398.97 120
15400.14 120
15401.31 135
15402.48 111
15403.66 122
15404.83 134
15406.00 115
15407.18 116
15408.35 132
15409.52 117
15410.70 110
15411.87 129
15413.04 102
15414.22 104
15415.39 102
15416.56 115
15417.74 114
15418.91 102
15420.08 122
15421.26 115
15422.43 110
15423.60 125
15424.78 148
15425.95 98
15427.13 96
15428.30 117
15429.47 101
15430.65 117
15431.82 120
15433.00 119
15434.17 128
15435.34 117
15436.52 115
15437.69 147
15438.87 109
15440.04 116
15441.22 88
15442.39 106
15443.56 107
15444.74 92
15445.91 110
15447.09 115
15448.26 125
15449.44 122
15450.61 120
15451.79 100
15452.96 117
15454.14 107
15455.31 96
15456.49 113
15457.66 92
15458.84 124
15460.01 116
15461.19 140
15462.36 132
15463.54 126
15464.71 129
15465.89 141
15467.06 145
15468.24 121
15469.42 109
15470.59 89
15471.77 120
15472.94 134
15474.12 136
15475.29 108
15476.47 111
15477.64 109
15478.82 100
15480.00 121
15481.17 98
15482.35 106
15483.52 106
15484.70 107
15485.88 121
15487.05 96
15488.23 102
15489.41 137
15490.58 121
15491.76 116
15492.93 90
15494.11 96
15495.29 120
15496.46 105
15497.64 93
15498.82 96
15499.99 108
15501.17 106
15502.35 107
15503.52 98
15504.70 118
15505.88 102
15507.05 153
15508.23 118
15509.41 86
15510.59 117
15511.76 112
15512.94 104
15514.12 120
15515.29 91
15516.47 89
15517.65 136
15518.83 100
15520.00 106
15521.18 101
15522.36 99
15523.54 126
15524.71 117
15525.89 102
15527.07 107
15528.25 102
15529.42 108
15530.60 95
15531.78 112
15532.96 107
15534.14 105
15535.31 115
15536.49 103
15537.67 111
15538.85 94
15540.03 123
15541.20 118
15542.38 107
15543.56 91
15544.74 109
15545.92 127
15547.10 127
15548.27 95
15549.45 62
15550.63 103
15551.81 103
15552.99 113
15554.17 111
15555.35 108
15556.53 112
15557.70 117
15558.88 110
15560.06 96
15561.24 127
15562.42 104
15563.60 110
15564.78 127
15565.96 113
15567.14 102
15568.32 123
15569.50 139
15570.67 119
15571.85 110
15573.03 104
15574.21 118
15575.39 117
15576.57 124
15577.75 139
15578.93 121
15580.11 119
15581.29 97
15582.47 120
15583.65 121
15584.83 147
15586.01 131
15587.19 124
15588.37 121
15589.55 98
15590.73 110
15591.91 108
15593.09 132
15594.27 120
15595.45 134
15596.63 111
15597.81 104
15598.99 105
15600.17 116
15601.35 125
15602.53 123
15603.71 137
15604.90 122
15606.08 114
15607.26 120
15608.44 133
15609.62 99
15610.80 128
15611.98 103
15613.16 140
15614.34 134
15615.52 140
15616.70 139
15617.89 120
15619.07 120
15620.25 110
15621.43 107
15622.61 123
15623.79 146
15624.97 126
15626.15 124
15627.34 122
15628.52 120
15629.70 121
15630.88 124
15632.06 120
15633.24 112
15634.43 137
15635.61 136
15636.79 109
15637.97 121
15639.15 130
15640.34 134
15641.52 114
15642.70 125
15643.88 127
15645.06 128
15646.25 138
15647.43 139
15648.61 124
15649.79 113
15650.98 122
15652.16 121
15653.34 141
15654.52 95
15655.71 118
15656.89 153
15658.07 153
15659.25 118
15660.44 101
15661.62 127
15662.80 126
15663.98 104
15665.17 101
15666.35 143
15667.53 117
15668.72 119
15669.90 128
15671.08 145
15672.27 136
15673.45 136
15674.63 139
15675.82 127
15677.00 110
15678.18 131
15679.37 138
15680.55 166
15681.73 145
15682.92 130
15684.10 118
15685.28 119
15686.47 136
15687.65 108
15688.84 143
15690.02 111
15691.20 140
15692.39 141
15693.57 128
15694.76 132
15695.94 129
15697.12 156
15698.31 110
15699.49 152
15700.68 112
15701.86 165
15703.05 126
15704.23 123
15705.41 126
15706.60 143
15707.78 129
15708.97 151
15710.15 148
15711.34 127
15712.52 138
15713.71 148
15714.89 145
15716.08 119
15717.26 148
15718.45 148
15719.63 169
15720.82 121
15722.00 142
15723.19 141
15724.37 156
15725.56 122
15726.74 121
15727.93 136
15729.11 149
15730.30 150
15731.48 140
15732.67 128
15733.85 113
15735.04 135
15736.23 147
15737.41 140
15738.60 131
15739.78 130
15740.97 154
15742.15 126
15743.34 132
15744.53 134
15745.71 128
15746.90 152
15748.08 161
15749.27 129
15750.46 152
15751.64 130
15752.83 145
15754.02 111
15755.20 147
15756.39 143
15757.57 142
15758.76 157
15759.95 136
15761.13 128
15762.32 143
15763.51 132
15764.69 137
15765.88 113
15767.07 126
15768.25 131
15769.44 126
15770.63 128
15771.82 139
15773.00 133
15774.19 133
15775.38 119
15776.56 110
15777.75 101
15778.94 116
15780.13 140
15781.31 124
15782.50 137
15783.69 126
15784.88 134
15786.06 155
15787.25 123
15788.44 116
15789.63 128
15790.81 121
15792.00 146
15793.19 154
15794.38 137
15795.56 117
15796.75 130
15797.94 128
15799.13 100
15800.32 133
15801.50 121
15802.69 132
15803.88 102
15805.07 116
15806.26 128
15807.45 133
15808.63 110
15809.82 121
15811.01 128
15812.20 119
15813.39 132
15814.58 117
15815.77 116
15816.95 113
15818.14 128
15819.33 135
15820.52 107
15821.71 99
15822.90 116
15824.09 150
15825.28 123
15826.46 126
15827.65 136
15828.84 117
15830.03 118
15831.22 122
15832.41 110
15833.60 101
15834.79 98
15835.98 145
15837.17 101
15838.36 112
15839.55 119
15840.74 121
15841.93 127
15843.12 142
15844.31 124
15845.50 117
15846.69 129
15847.88 112
15849.07 146
15850.26 122
15851.45 144
15852.64 110
15853.83 133
15855.02 98
15856.21 121
15857.40 133
15858.59 121
15859.78 108
15860.97 121
15862.16 109
15863.35 132
15864.54 131
15865.73 121
15866.92 126
15868.11 119
15869.30 135
15870.49 116
15871.68 122
15872.87 134
15874.06 122
15875.25 121
15876.45 130
15877.64 132
15878.83 133
15880.02 126
15881.21 132
15882.40 140
15883.59 119
15884.78 124
15885.97 116
15887.17 115
15888.36 116
15889.55 145
15890.74 117
15891.93 131
15893.12 112
15894.31 130
15895.51 136
15896.70 122
15897.89 118
15899.08 143
15900.27 157
15901.46 120
15902.66 146
15903.85 128
15905.04 126
15906.23 123
15907.43 140
15908.62 126
15909.81 112
15911.00 133
15912.19 134
15913.39 138
15914.58 130
15915.77 134
15916.96 125
15918.16 123
15919.35 117
15920.54 137
15921.73 123
15922.93 115
15924.12 112
15925.31 118
15926.50 124
15927.70 125
15928.89 129
15930.08 138
15931.28 140
15932.47 113
15933.66 125
15934.86 122
15936.05 134
15937.24 122
15938.44 148
15939.63 111
15940.82 123
15942.02 114
15943.21 127
15944.40 121
15945.60 125
15946.79 117
15947.98 120
15949.18 122
15950.37 107
15951.56 128
15952.76 117
15953.95 117
15955.15 121
15956.34 128
15957.53 113
15958.73 105
15959.92 112
15961.12 137
15962.31 134
15963.50 128
15964.70 115
15965.89 123
15967.09 112
15968.28 129
15969.48 116
15970.67 116
15971.86 120
15973.06 115
15974.25 125
15975.45 137
15976.64 122
15977.84 126
15979.03 124
15980.23 119
15981.42 103
15982.62 135
15983.81 114
15985.01 90
15986.20 112
15987.40 105
15988.59 121
15989.79 120
15990.98 114
15992.18 113
15993.37 111
15994.57 119
15995.76 124
15996.96 107
15998.16 101
15999.35 104
16000.55 116
16001.74 122
16002.94 103
16004.13 119
16005.33 81
16006.53 105
16007.72 102
16008.92 124
16010.11 116
16011.31 98
16012.51 98
16013.70 125
16014.90 134
16016.09 134
16017.29 125
16018.49 109
16019.68 87
16020.88 100
16022.07 103
16023.27 101
16024.47 97
16025.66 111
16026.86 124
16028.06 117
16029.25 116
16030.45 108
16031.65 124
16032.84 134
16034.04 115
16035.24 100
16036.44 112
16037.63 131
16038.83 135
16040.03 105
16041.22 120
16042.42 108
16043.62 114
16044.82 125
16046.01 108
16047.21 105
16048.41 117
16049.60 92
16050.80 90
16052.00 108
16053.20 126
16054.39 111
16055.59 108
16056.79 105
16057.99 112
16059.19 108
16060.38 94
16061.58 130
16062.78 134
16063.98 104
16065.18 105
16066.37 117
16067.57 111
16068.77 120
16069.97 93
16071.17 109
16072.36 124
16073.56 109
16074.76 132
16075.96 83
16077.16 105
16078.36 110
16079.56 126
16080.75 105
16081.95 105
16083.15 106
16084.35 109
16085.55 119
16086.75 120
16087.95 121
16089.15 111
16090.34 104
16091.54 109
16092.74 112
16093.94 101
16095.14 120
16096.34 127
16097.54 116
16098.74 95
16099.94 96
16101.14 113
16102.34 126
16103.54 124
16104.74 109
16105.93 105
16107.13 130
16108.33 114
16109.53 113
16110.73 103
16111.93 95
16113.13 98
16114.33 122
16115.53 100
16116.73 115
16117.93 114
16119.13 104
16120.33 93
16121.53 92
16122.73 92
16123.93 112
16125.13 130
16126.33 107
16127.53 112
16128.73 104
16129.94 130
16131.14 107
16132.34 109
16133.54 104
16134.74 99
16135.94 96
16137.14 102
16138.34 122
16139.54 102
16140.74 130
16141.94 128
16143.14 95
16144.34 103
16145.55 107
16146.75 128
16147.95 118
16149.15 98
16150.35 100
16151.55 109
16152.75 99
16153.95 98
16155.15 84
16156.36 94
16157.56 89
16158.76 85
16159.96 113
16161.16 102
16162.36 106
16163.57 122
16164.77 111
16165.97 107
16167.17 124
16168.37 119
16169.58 122
16170.78 114
16171.98 128
16173.18 101
16174.38 128
16175.59 113
16176.79 103
16177.99 124
16179.19 104
16180.39 114
16181.60 103
16182.80 98
16184.00 125
16185.20 111
16186.41 94
16187.61 111
16188.81 124
16190.01 112
16191.22 103
16192.42 102
16193.62 104
16194.83 117
16196.03 124
16197.23 131
16198.43 119
16199.64 107
16200.84 98
16202.04 135
16203.25 102
16204.45 113
16205.65 108
16206.86 97
16208.06 99
16209.26 108
16210.47 134
16211.67 123
16212.87 117
16214.08 118
16215.28 106
16216.49 107
16217.69 140
16218.89 110
16220.10 103
16221.30 112
16222.50 120
16223.71 113
16224.91 101
16226.12 112
16227.32 116
16228.52 140
16229.73 114
16230.93 115
16232.14 120
16233.34 124
16234.55 102
16235.75 116
16236.95 101
16238.16 105
16239.36 126
16240.57 124
16241.77 141
16242.98 106
16244.18 106
16245.39 134
16246.59 138
16247.80 122
16249.00 105
16250.21 125
16251.41 121
16252.62 123
16253.82 123
16255.03 118
16256.23 117
16257.44 113
16258.64 116
16259.85 120
16261.05 129
16262.26 103
16263.46 106
16264.67 110
16265.87 120
16267.08 103
16268.29 149
16269.49 124
16270.70 121
16271.90 111
16273.11 110
16274.31 118
16275.52 136
16276.73 116
16277.93 109
16279.14 123
16280.34 128
16281.55 151
16282.76 113
16283.96 116
16285.17 130
16286.38 154
16287.58 139
16288.79 104
16289.99 123
16291.20 130
16292.41 144
16293.61 121
16294.82 143
16296.03 138
16297.23 152
16298.44 139
16299.65 112
16300.85 121
16302.06 134
16303.27 176
16304.47 152
16305.68 131
16306.89 122
16308.10 147
16309.30 147
16310.51 130
16311.72 148
16312.92 141
16314.13 149
16315.34 129
16316.55 133
16317.75 128
16318.96 128
16320.17 159
16321.38 118
16322.58 127
16323.79 113
16325.00 127
16326.21 128
16327.42 120
16328.62 132
16329.83 113
16331.04 136
16332.25 123
16333.46 97
16334.66 120
16335.87 133
16337.08 118
16338.29 109
16339.50 93
16340.70 127
16341.91 151
16343.12 124
16344.33 115
16345.54 116
16346.75 124
16347.96 147
16349.16 103
16350.37 131
16351.58 123
16352.79 139
16354.00 120
16355.21 79
16356.42 115
16357.63 121
16358.83 138
16360.04 110
16361.25 121
16362.46 118
16363.67 131
16364.88 119
16366.09 114
16367.30 102
16368.51 120
16369.72 105
16370.93 121
16372.14 91
16373.35 74
16374.56 118
16375.76 122
16376.97 121
16378.18 113
16379.39 107
16380.60 122
16381.81 138
16383.02 134
16384.23 98
16385.44 106
16386.65 117
16387.86 124
16389.07 109
16390.28 131
16391.49 99
16392.70 123
16393.91 110
16395.12 110
16396.33 100
16397.55 120
16398.76 119
16399.97 104
16401.18 91
16402.39 99
16403.60 106
16404.81 99
16406.02 111
16407.23 98
16408.44 111
16409.65 111
16410.86 98
16412.07 112
16413.28 105
16414.50 115
16415.71 90
16416.92 118
16418.13 107
16419.34 121
16420.55 93
16421.76 99
16422.97 122
16424.19 117
16425.40 93
16426.61 100
16427.82 101
16429.03 95
16430.24 118
16431.46 120
16432.67 108
16433.88 115
16435.09 127
16436.30 112
16437.51 102
16438.73 107
16439.94 104
16441.15 130
16442.36 134
16443.57 111
16444.79 119
16446.00 71
16447.21 103
16448.42 116
16449.64 108
16450.85 98
16452.06 113
16453.27 100
16454.49 101
16455.70 113
16456.91 99
16458.12 89
16459.34 107
16460.55 112
16461.76 97
16462.97 94
16464.19 95
16465.40 108
16466.61 114
16467.83 113
16469.04 86
16470.25 97
16471.47 116
16472.68 104
16473.89 102
16475.11 94
16476.32 114
16477.53 108
16478.75 106
16479.96 82
16481.17 83
16482.39 97
16483.60 117
16484.81 124
16486.03 93
16487.24 80
16488.45 91
16489.67 106
16490.88 88
16492.10 80
16493.31 97
16494.52 107
16495.74 105
16496.95 112
16498.17 99
16499.38 110
16500.59 94
16501.81 84
16503.02 98
16504.24 93
16505.45 104
16506.67 104
16507.88 107
16509.10 92
16510.31 85
16511.52 111
16512.74 125
16513.95 99
16515.17 92
16516.38 96
16517.60 100
16518.81 102
16520.03 104
16521.24 93
16522.46 128
16523.67 104
16524.89 93
16526.10 99
16527.32 89
16528.53 103
16529.75 129
16530.96 93
16532.18 101
16533.40 121
16534.61 118
16535.83 105
16537.04 87
16538.26 91
16539.47 103
16540.69 103
16541.91 97
16543.12 104
16544.34 105
16545.55 101
16546.77 105
16547.98 101
16549.20 116
16550.42 121
16551.63 102
16552.85 105
16554.07 99
16555.28 105
16556.50 100
16557.71 99
16558.93 81
16560.15 78
16561.36 99
16562.58 119
16563.80 92
16565.01 92
16566.23 87
16567.45 91
16568.66 95
16569.88 92
16571.10 96
16572.31 113
16573.53 109
16574.75 80
16575.96 121
16577.18 110
16578.40 107
16579.62 111
16580.83 84
16582.05 99
16583.27 106
16584.48 119
16585.70 115
16586.92 119
16588.14 126
16589.35 123
16590.57 104
16591.79 93
16593.01 119
16594.23 113
16595.44 92
16596.66 112
16597.88 101
16599.10 86
16600.31 104
16601.53 99
16602.75 102
16603.97 84
16605.19 77
16606.40 111
16607.62 88
16608.84 91
16610.06 114
16611.28 107
16612.50 97
16613.71 97
16614.93 96
16616.15 113
16617.37 117
16618.59 99
16619.81 98
16621.03 87
16622.24 88
16623.46 98
16624.68 91
16625.90 103
16627.12 89
16628.34 92
16629.56 107
16630.78 112
16632.00 89
16633.21 114
16634.43 112
16635.65 116
16636.87 99
16638.09 88
16639.31 104
16640.53 110
16641.75 91
16642.97 94
16644.19 121
16645.41 94
16646.63 95
16647.85 81
16649.07 103
16650.29 80
16651.51 99
16652.73 113
16653.95 123
16655.17 96
16656.39 98
16657.61 87
16658.83 92
16660.05 103
16661.27 94
16662.49 118
16663.71 100
16664.93 125
16666.15 111
16667.37 125
16668.59 107
16669.81 110
16671.03 95
16672.25 111
16673.47 106
16674.69 110
16675.91 106
16677.13 109
16678.35 104
16679.57 101
16680.80 103
16682.02 110
16683.24 100
16684.46 91
16685.68 97
16686.90 107
16688.12 98
16689.34 93
16690.56 98
16691.79 90
16693.01 118
16694.23 97
16695.45 100
16696.67 108
16697.89 106
16699.11 115
16700.34 102
16701.56 103
16702.78 100
16704.00 91
16705.22 77
16706.44 95
16707.67 99
16708.89 110
16710.11 86
16711.33 87
16712.55 94
16713.78 101
16715.00 96
16716.22 93
16717.44 77
16718.67 83
16719.89 79
16721.11 90
16722.33 102
16723.55 87
16724.78 103
16726.00 104
16727.22 112
16728.45 92
16729.67 89
16730.89 106
16732.11 104
16733.34 102
16734.56 89
16735.78 80
16737.00 98
16738.23 106
16739.45 84
16740.67 102
16741.90 100
16743.12 113
16744.34 80
16745.57 94
16746.79 91
16748.01 107
16749.24 84
16750.46 113
16751.68 89
16752.91 100
16754.13 81
16755.35 113
16756.58 95
16757.80 95
16759.03 91
16760.25 97
16761.47 107
16762.70 96
16763.92 119
16765.14 86
16766.37 98
16767.59 103
16768.82 99
16770.04 97
16771.27 84
16772.49 86
16773.71 94
16774.94 96
16776.16 104
16777.39 104
16778.61 102
16779.84 99
16781.06 100
16782.29 88
16783.51 79
16784.73 89
16785.96 91
16787.18 116
16788.41 112
16789.63 113
16790.86 85
16792.08 91
16793.31 93
16794.53 88
16795.76 94
16796.98 101
16798.21 95
16799.43 104
16800.66 105
16801.89 87
16803.11 86
16804.34 106
16805.56 100
16806.79 97
16808.01 90
16809.24 97
16810.46 106
16811.69 89
16812.91 85
16814.14 102
16815.37 104
16816.59 93
16817.82 92
16819.04 91
16820.27 94
16821.50 106
16822.72 106
16823.95 84
16825.17 86
16826.40 95
16827.63 105
16828.85 89
16830.08 82
16831.31 78
16832.53 89
16833.76 105
16834.99 104
16836.21 95
16837.44 114
16838.67 115
16839.89 100
16841.12 64
16842.35 99
16843.57 104
16844.80 97
16846.03 100
16847.25 86
16848.48 85
16849.71 92
16850.93 95
16852.16 97
16853.39 83
16854.62 107
16855.84 118
16857.07 103
16858.30 102
16859.53 91
16860.75 112
16861.98 129
16863.21 117
16864.44 97
16865.66 115
16866.89 76
16868.12 122
16869.35 99
16870.57 105
16871.80 92
16873.03 124
16874.26 107
16875.49 110
16876.71 88
16877.94 89
16879.17 99
16880.40 104
16881.63 113
16882.86 102
16884.08 106
16885.31 112
16886.54 119
16887.77 98
16889.00 107
16890.23 101
16891.45 120
16892.68 93
16893.91 101
16895.14 93
16896.37 97
16897.60 105
16898.83 79
16900.06 100
16901.29 96
16902.51 109
16903.74 113
16904.97 107
16906.20 95
16907.43 99
16908.66 99
16909.89 131
16911.12 92
16912.35 90
16913.58 89
16914.81 104
16916.04 113
16917.27 78
16918.50 95
16919.73 99
16920.95 100
16922.18 79
16923.41 96
16924.64 103
16925.87 120
16927.10 106
16928.33 94
16929.56 113
16930.79 105
16932.02 79
16933.25 93
16934.48 95
16935.71 86
16936.94 101
16938.18 106
16939.41 74
16940.64 82
16941.87 97
16943.10 99
16944.33 109
16945.56 81
16946.79 96
16948.02 99
16949.25 92
16950.48 77
16951.71 88
16952.94 94
16954.17 85
16955.40 91
16956.64 110
16957.87 100
16959.10 88
16960.33 97
16961.56 86
16962.79 106
16964.02 87
16965.25 102
16966.48 90
16967.72 110
16968.95 114
16970.18 104
16971.41 96
16972.64 79
16973.87 80
16975.11 79
16976.34 84
16977.57 81
16978.80 81
16980.03 95
16981.26 108
16982.50 107
16983.73 119
16984.96 92
16986.19 86
16987.42 88
16988.66 107
16989.89 88
16991.12 109
16992.35 101
16993.59 102
16994.82 92
16996.05 72
16997.28 99
16998.52 113
16999.75 117
17000.98 89
17002.21 100
17003.45 104
17004.68 92
17005.91 82
17007.14 87
17008.38 93
17009.61 82
17010.84 114
17012.08 104
17013.31 73
17014.54 80
17015.78 81
17017.01 91
17018.24 101
17019.47 91
17020.71 131
17021.94 97
17023.17 114
17024.41 93
17025.64 97
17026.88 99
17028.11 112
17029.34 99
17030.58 120
17031.81 88
17033.04 101
17034.28 97
17035.51 92
17036.75 88
17037.98 115
17039.21 108
17040.45 88
17041.68 102
17042.92 85
17044.15 101
17045.38 92
17046.62 92
17047.85 93
17049.09 108
17050.32 89
17051.56 82
17052.79 100
17054.02 80
17055.26 77
17056.49 98
17057.73 101
17058.96 94
17060.20 104
17061.43 99
17062.67 115
17063.90 91
17065.14 88
17066.37 106
17067.61 113
17068.84 101
17070.08 84
17071.31 80
17072.55 100
17073.78 129
17075.02 92
17076.25 112
17077.49 84
17078.72 102
17079.96 105
17081.20 106
17082.43 90
17083.67 109
17084.90 82
17086.14 96
17087.37 103
17088.61 98
17089.85 79
17091.08 99
17092.32 104
17093.55 110
17094.79 113
17096.03 91
17097.26 101
17098.50 97
17099.73 100
17100.97 83
17102.21 99
17103.44 94
17104.68 123
17105.92 102
17107.15 89
17108.39 108
17109.63 90
17110.86 111
17112.10 101
17113.34 107
17114.57 100
17115.81 101
17117.05 76
17118.28 85
17119.52 88
17120.76 107
17121.99 88
17123.23 92
17124.47 98
17125.70 99
17126.94 96
17128.18 87
17129.42 78
17130.65 89
17131.89 104
17133.13 89
17134.37 102
17135.60 108
17136.84 96
17138.08 92
17139.32 104
17140.55 88
17141.79 89
17143.03 101
17144.27 92
17145.50 88
17146.74 96
17147.98 98
17149.22 91
17150.46 98
17151.69 100
17152.93 109
17154.17 98
17155.41 102
17156.65 116
17157.89 108
17159.12 76
17160.36 112
17161.60 95
17162.84 101
17164.08 87
17165.32 99
17166.56 108
17167.79 105
17169.03 90
17170.27 85
17171.51 104
17172.75 87
17173.99 89
17175.23 72
17176.47 98
17177.70 80
17178.94 97
17180.18 73
17181.42 93
17182.66 91
17183.90 96
17185.14 96
17186.38 104
17187.62 88
17188.86 86
17190.10 98
17191.34 91
17192.58 87
17193.82 77
17195.06 91
17196.30 76
17197.54 88
17198.78 113
17200.01 91
17201.25 89
17202.49 81
17203.73 90
17204.97 80
17206.21 102
17207.45 104
17208.70 113
17209.94 85
17211.18 94
17212.42 87
17213.66 110
17214.90 85
17216.14 108
17217.38 93
17218.62 95
17219.86 70
17221.10 92
17222.34 87
17223.58 98
17224.82 94
17226.06 97
17227.30 100
17228.54 100
17229.78 93
17231.03 79
17232.27 103
17233.51 70
17234.75 113
17235.99 94
17237.23 116
17238.47 85
17239.71 95
17240.95 106
17242.20 83
17243.44 104
17244.68 97
17245.92 101
17247.16 97
17248.40 103
17249.65 112
17250.89 123
17252.13 105
17253.37 103
17254.61 80
17255.85 109
17257.10 78
17258.34 97
17259.58 69
17260.82 106
17262.06 85
17263.31 98
17264.55 77
17265.79 74
17267.03 96
17268.27 88
17269.52 85
17270.76 94
17272.00 108
17273.24 91
17274.49 82
17275.73 76
17276.97 110
17278.22 92
17279.46 113
17280.70 78
17281.94 103
17283.19 93
17284.43 79
17285.67 86
17286.91 73
17288.16 89
17289.40 86
17290.64 111
17291.89 95
17293.13 107
17294.37 88
17295.62 101
17296.86 95
17298.10 103
17299.35 89
17300.59 93
17301.83 92
17303.08 78
17304.32 83
17305.56 80
17306.81 89
17308.05 91
17309.30 106
17310.54 99
17311.78 96
17313.03 102
17314.27 90
17315.52 102
17316.76 101
17318.00 85
17319.25 100
17320.49 86
17321.74 95
17322.98 102
17324.23 88
17325.47 102
17326.71 92
17327.96 104
17329.20 85
17330.45 99
17331.69 106
17332.94 92
17334.18 87
17335.43 89
17336.67 89
17337.92 103
17339.16 81
17340.41 96
17341.65 78
17342.90 85
17344.14 111
17345.39 99
17346.63 89
17347.88 92
17349.12 99
17350.37 92
17351.61 95
17352.86 81
17354.10 104
17355.35 84
17356.59 98
17357.84 96
17359.08 83
17360.33 92
17361.58 92
17362.82 78
17364.07 86
17365.31 106
17366.56 87
17367.80 87
17369.05 91
17370.30 98
17371.54 67
17372.79 92
17374.03 86
17375.28 83
17376.53 86
17377.77 86
17379.02 86
17380.27 94
17381.51 88
17382.76 91
17384.01 84
17385.25 85
17386.50 106
17387.75 79
17388.99 96
17390.24 95
17391.49 99
17392.73 79
17393.98 96
17395.23 116
17396.47 109
17397.72 85
17398.97 88
17400.21 99
17401.46 89
17402.71 109
17403.96 92
17405.20 103
17406.45 92
17407.70 79
17408.94 97
17410.19 109
17411.44 87
17412.69 100
17413.93 90
17415.18 96
17416.43 93
17417.68 80
17418.93 80
17420.17 93
17421.42 95
17422.67 81
17423.92 74
17425.16 80
17426.41 94
17427.66 102
17428.91 85
17430.16 80
17431.41 98
17432.65 76
17433.90 90
17435.15 84
17436.40 88
17437.65 91
17438.90 75
17440.14 79
17441.39 90
17442.64 90
17443.89 86
17445.14 56
17446.39 75
17447.64 104
17448.88 92
17450.13 76
17451.38 85
17452.63 87
17453.88 76
17455.13 87
17456.38 78
17457.63 80
17458.88 88
17460.13 93
17461.38 101
17462.62 81
17463.87 87
17465.12 81
17466.37 83
17467.62 98
17468.87 90
17470.12 97
17471.37 103
17472.62 93
17473.87 91
17475.12 101
17476.37 101
17477.62 92
17478.87 81
17480.12 98
17481.37 84
17482.62 76
17483.87 89
17485.12 87
17486.37 79
17487.62 91
17488.87 85
17490.12 85
17491.37 74
17492.62 85
17493.87 68
17495.12 90
17496.37 93
17497.62 82
17498.87 95
17500.12 81
17501.38 91
17502.63 103
17503.88 103
17505.13 101
17506.38 111
17507.63 81
17508.88 94
17510.13 104
17511.38 103
17512.63 103
17513.89 98
17515.14 99
17516.39 73
17517.64 88
17518.89 107
17520.14 85
17521.39 103
17522.64 86
17523.90 81
17525.15 91
17526.40 92
17527.65 93
17528.90 87
17530.15 113
17531.41 115
17532.66 104
17533.91 75
17535.16 93
17536.41 104
17537.67 103
17538.92 92
17540.17 93
17541.42 87
17542.67 89
17543.93 122
17545.18 94
17546.43 95
17547.68 82
17548.94 100
17550.19 93
17551.44 98
17552.69 79
17553.95 103
17555.20 92
17556.45 93
17557.70 105
17558.96 107
17560.21 102
17561.46 87
17562.72 107
17563.97 101
17565.22 96
17566.47 94
17567.73 102
17568.98 92
17570.23 83
17571.49 85
17572.74 78
17573.99 97
17575.25 79
17576.50 84
17577.75 120
17579.01 110
17580.26 80
17581.51 93
17582.77 98
17584.02 88
17585.28 89
17586.53 95
17587.78 94
17589.04 92
17590.29 92
17591.54 90
17592.80 94
17594.05 100
17595.31 88
17596.56 92
17597.81 88
17599.07 93
17600.32 105
17601.58 95
17602.83 75
17604.09 75
17605.34 94
17606.60 104
17607.85 82
17609.10 99
17610.36 106
17611.61 91
17612.87 72
17614.12 85
17615.38 90
17616.63 101
17617.89 83
17619.14 107
17620.40 113
17621.65 75
17622.91 95
17624.16 88
17625.42 112
17626.67 103
17627.93 98
17629.18 92
17630.44 64
17631.69 84
17632.95 93
17634.21 87
17635.46 98
17636.72 76
17637.97 100
17639.23 86
17640.48 85
17641.74 101
17642.99 73
17644.25 86
17645.51 100
17646.76 70
17648.02 91
17649.27 78
17650.53 91
17651.79 99
17653.04 88
17654.30 74
17655.55 89
17656.81 112
17658.07 96
17659.32 77
17660.58 88
17661.84 103
17663.09 108
17664.35 90
17665.61 100
17666.86 81
17668.12 90
17669.38 86
17670.63 87
17671.89 84
17673.15 94
17674.40 91
17675.66 110
17676.92 91
17678.17 76
17679.43 97
17680.69 86
17681.95 101
17683.20 64
17684.46 88
17685.72 96
17686.98 92
17688.23 77
17689.49 76
17690.75 93
17692.01 93
17693.26 78
17694.52 72
17695.78 69
17697.04 85
17698.29 104
17699.55 68
17700.81 104
17702.07 106
17703.32 101
17704.58 98
17705.84 82
17707.10 83
17708.36 93
17709.62 84
17710.87 105
17712.13 83
17713.39 78
17714.65 97
17715.91 85
17717.17 96
17718.42 82
17719.68 72
17720.94 74
17722.20 103
17723.46 83
17724.72 83
17725.98 89
17727.23 112
17728.49 87
17729.75 79
17731.01 93
17732.27 88
17733.53 83
17734.79 90
17736.05 97
17737.31 91
17738.57 85
17739.82 91
17741.08 103
17742.34 95
17743.60 90
17744.86 98
17746.12 102
17747.38 91
17748.64 74
17749.90 87
17751.16 93
17752.42 92
17753.68 77
17754.94 101
17756.20 73
17757.46 91
17758.72 88
17759.98 90
17761.24 64
17762.50 92
17763.76 101
17765.02 89
17766.28 83
17767.54 86
17768.80 99
17770.06 84
17771.32 74
17772.58 88
17773.84 83
17775.10 79
17776.36 94
17777.62 111
17778.88 97
17780.14 94
17781.40 85
17782.67 93
17783.93 104
17785.19 76
17786.45 86
17787.71 100
17788.97 89
17790.23 74
17791.49 85
17792.75 94
17794.01 89
17795.28 87
17796.54 72
17797.80 88
17799.06 80
17800.32 101
17801.58 94
17802.84 78
17804.11 84
17805.37 107
17806.63 84
17807.89 89
17809.15 83
17810.41 66
17811.68 104
17812.94 93
17814.20 87
17815.46 77
17816.72 107
17817.99 80
17819.25 84
17820.51 95
17821.77 102
17823.03 85
17824.30 83
17825.56 86
17826.82 93
17828.08 116
17829.35 105
17830.61 91
17831.87 90
17833.13 86
17834.40 70
17835.66 99
17836.92 85
17838.18 79
17839.45 86
17840.71 83
17841.97 78
17843.24 103
17844.50 77
17845.76 102
17847.02 88
17848.29 83
17849.55 85
17850.81 75
17852.08 84
17853.34 78
17854.60 87
17855.87 76
17857.13 85
17858.39 77
17859.66 98
17860.92 93
17862.18 109
17863.45 82
17864.71 88
17865.98 96
17867.24 94
17868.50 82
17869.77 74
17871.03 88
17872.30 78
17873.56 98
17874.82 70
17876.09 82
17877.35 78
17878.62 103
17879.88 71
17881.14 92
17882.41 85
17883.67 95
17884.94 78
17886.20 85
17887.47 71
17888.73 85
17890.00 91
17891.26 80
17892.52 103
17893.79 53
17895.05 73
17896.32 68
17897.58 86
17898.85 71
17900.11 92
17901.38 90
17902.64 104
17903.91 86
17905.17 65
17906.44 72
17907.70 100
17908.97 73
17910.23 92
17911.50 106
17912.77 88
17914.03 92
17915.30 85
17916.56 90
17917.83 62
17919.09 98
17920.36 79
17921.62 85
17922.89 94
17924.16 79
17925.42 92
17926.69 96
17927.95 104
17929.22 113
17930.49 84
17931.75 79
17933.02 75
17934.28 85
17935.55 87
17936.82 81
17938.08 107
17939.35 101
17940.62 96
17941.88 89
17943.15 90
17944.42 79
17945.68 101
17946.95 94
17948.22 78
17949.48 80
17950.75 78
17952.02 100
17953.28 71
17954.55 81
17955.82 81
17957.08 98
17958.35 94
17959.62 85
17960.88 75
17962.15 68
17963.42 72
17964.69 92
17965.95 72
17967.22 73
17968.49 90
17969.76 69
17971.02 98
17972.29 72
17973.56 84
17974.83 88
17976.09 95
17977.36 80
17978.63 84
17979.90 85
17981.16 109
17982.43 105
17983.70 92
17984.97 77
17986.24 81
17987.50 103
17988.77 90
17990.04 88
17991.31 76
17992.58 88
17993.84 86
17995.11 95
17996.38 75
17997.65 97
17998.92 89
18000.19 98
18001.46 83
18002.72 92
18003.99 70
18005.26 77
18006.53 105
18007.80 84
18009.07 74
18010.34 88
18011.61 104
18012.87 93
18014.14 95
18015.41 84
18016.68 106
18017.95 87
18019.22 89
18020.49 72
18021.76 95
18023.03 88
18024.30 107
18025.57 82
18026.84 99
18028.11 99
18029.37 81
18030.64 93
18031.91 66
18033.18 76
18034.45 85
18035.72 92
18036.99 84
18038.26 95
18039.53 101
18040.80 100
18042.07 86
18043.34 67
18044.61 76
18045.88 82
18047.15 90
18048.42 90
18049.69 78
18050.96 92
18052.23 88
18053.50 73
18054.77 97
18056.05 85
18057.32 85
18058.59 76
18059.86 102
18061.13 66
18062.40 80
18063.67 82
18064.94 101
18066.21 82
18067.48 88
18068.75 82
18070.02 91
18071.29 104
18072.57 69
18073.84 88
18075.11 72
18076.38 90
18077.65 91
18078.92 100
18080.19 67
18081.46 85
18082.74 81
18084.01 93
18085.28 81
18086.55 72
18087.82 76
18089.09 72
18090.37 80
18091.64 70
18092.91 83
18094.18 92
18095.45 82
18096.72 72
18098.00 77
18099.27 76
18100.54 114
18101.81 103
18103.08 88
18104.36 79
18105.63 77
18106.90 83
18108.17 89
18109.45 68
18110.72 90
18111.99 94
18113.26 93
18114.54 84
18115.81 76
18117.08 97
18118.35 106
18119.63 101
18120.90 102
18122.17 84
18123.44 86
18124.72 102
18125.99 74
18127.26 82
18128.54 80
18129.81 90
18131.08 87
18132.36 100
18133.63 83
18134.90 70
18136.18 93
18137.45 104
18138.72 96
18140.00 84
18141.27 82
18142.54 84
18143.82 75
18145.09 82
18146.36 70
18147.64 85
18148.91 97
18150.19 83
18151.46 72
18152.73 91
18154.01 78
18155.28 79
18156.55 72
18157.83 93
18159.10 99
18160.38 103
18161.65 100
18162.93 94
18164.20 76
18165.47 67
18166.75 100
18168.02 100
18169.30 90
18170.57 72
18171.85 89
18173.12 83
18174.40 71
18175.67 59
18176.95 73
18178.22 88
18179.50 71
18180.77 62
18182.04 64
18183.32 66
18184.59 77
18185.87 86
18187.15 88
18188.42 78
18189.70 83
18190.97 91
18192.25 94
18193.52 104
18194.80 82
18196.07 113
18197.35 84
18198.62 86
18199.90 72
18201.17 89
18202.45 81
18203.73 66
18205.00 68
18206.28 77
18207.55 72
18208.83 79
18210.10 80
18211.38 82
18212.66 72
18213.93 81
18215.21 91
18216.48 78
18217.76 83
18219.04 79
18220.31 66
18221.59 91
18222.87 86
18224.14 81
18225.42 94
18226.70 82
18227.97 89
18229.25 72
18230.53 100
18231.80 83
18233.08 73
18234.36 83
18235.63 103
18236.91 82
18238.19 82
18239.46 97
18240.74 87
18242.02 79
18243.29 82
18244.57 91
18245.85 73
18247.13 87
18248.40 101
18249.68 101
18250.96 86
18252.24 78
18253.51 87
18254.79 114
18256.07 85
18257.35 77
18258.62 80
18259.90 78
18261.18 80
18262.46 91
18263.73 85
18265.01 85
18266.29 98
18267.57 94
18268.85 82
18270.12 83
18271.40 71
18272.68 89
18273.96 97
18275.24 94
18276.51 74
18277.79 92
18279.07 93
18280.35 87
18281.63 88
18282.91 82
18284.18 62
18285.46 78
18286.74 82
18288.02 88
18289.30 70
18290.58 81
18291.86 102
18293.14 74
18294.41 71
18295.69 88
18296.97 89
18298.25 70
18299.53 80
18300.81 84
18302.09 85
18303.37 79
18304.65 80
18305.93 82
18307.21 86
18308.49 98
18309.76 80
18311.04 90
18312.32 86
18313.60 100
18314.88 82
18316.16 95
18317.44 79
18318.72 75
18320.00 98
18321.28 107
18322.56 89
18323.84 84
18325.12 86
18326.40 98
18327.68 86
18328.96 91
18330.24 97
18331.52 98
18332.80 61
18334.08 94
18335.36 80
18336.64 67
18337.92 63
18339.20 116
18340.48 89
18341.76 79
18343.05 79
18344.33 100
18345.61 92
18346.89 99
18348.17 96
18349.45 78
18350.73 109
18352.01 96
18353.29 91
18354.57 104
18355.85 80
18357.13 112
18358.42 97
18359.70 85
18360.98 74
18362.26 99
18363.54 92
18364.82 91
18366.10 92
18367.38 90
18368.67 90
18369.95 84
18371.23 88
18372.51 84
18373.79 91
18375.07 89
18376.36 81
18377.64 106
18378.92 85
18380.20 92
18381.48 80
18382.77 93
18384.05 60
18385.33 78
18386.61 79
18387.89 93
18389.18 87
18390.46 65
18391.74 84
18393.02 71
18394.31 73
18395.59 68
18396.87 79
18398.15 100
18399.44 80
18400.72 76
18402.00 86
18403.28 86
18404.57 64
18405.85 78
18407.13 75
18408.41 88
18409.70 65
18410.98 87
18412.26 68
18413.55 78
18414.83 78
18416.11 71
18417.40 73
18418.68 74
18419.96 85
18421.25 92
18422.53 75
18423.81 64
18425.10 71
18426.38 77
18427.66 78
18428.95 64
18430.23 91
18431.51 103
18432.80 90
18434.08 85
18435.37 76
18436.65 75
18437.93 76
18439.22 72
18440.50 83
18441.79 76
18443.07 67
18444.35 90
18445.64 66
18446.92 80
18448.21 84
18449.49 98
18450.78 96
18452.06 85
18453.34 69
18454.63 94
18455.91 84
18457.20 92
18458.48 91
18459.77 90
18461.05 84
18462.34 77
18463.62 85
18464.91 70
18466.19 74
18467.48 97
18468.76 102
18470.05 72
18471.33 67
18472.62 75
18473.90 103
18475.19 73
18476.47 93
18477.76 65
18479.04 88
18480.33 84
18481.61 79
18482.90 97
18484.18 96
18485.47 94
18486.76 82
18488.04 89
18489.33 85
18490.61 78
18491.90 81
18493.18 84
18494.47 76
18495.76 96
18497.04 75
18498.33 83
18499.61 77
18500.90 81
18502.19 85
18503.47 87
18504.76 83
18506.05 76
18507.33 82
18508.62 84
18509.90 68
18511.19 80
18512.48 81
18513.76 65
18515.05 115
18516.34 71
18517.62 83
18518.91 96
18520.20 94
18521.48 73
18522.77 79
18524.06 85
18525.35 79
18526.63 82
18527.92 86
18529.21 85
18530.49 74
18531.78 100
18533.07 94
18534.36 81
18535.64 74
18536.93 94
18538.22 71
18539.50 98
18540.79 90
18542.08 75
18543.37 78
18544.66 99
18545.94 80
18547.23 74
18548.52 73
18549.81 81
18551.09 82
18552.38 68
18553.67 91
18554.96 92
18556.25 85
18557.53 84
18558.82 92
18560.11 82
18561.40 94
18562.69 92
18563.98 84
18565.26 100
18566.55 69
18567.84 80
18569.13 83
18570.42 98
18571.71 85
18572.99 89
18574.28 98
18575.57 77
18576.86 89
18578.15 90
18579.44 94
18580.73 97
18582.02 72
18583.31 68
18584.59 76
18585.88 81
18587.17 95
18588.46 70
18589.75 85
18591.04 90
18592.33 97
18593.62 86
18594.91 86
18596.20 71
18597.49 89
18598.78 84
18600.07 91
18601.36 79
18602.65 85
18603.94 100
18605.23 80
18606.52 82
18607.81 92
18609.09 92
18610.38 75
18611.67 96
18612.96 66
18614.25 97
18615.55 73
18616.84 87
18618.13 82
18619.42 96
18620.71 87
18622.00 73
18623.29 82
18624.58 75
18625.87 73
18627.16 83
18628.45 76
18629.74 76
18631.03 70
18632.32 66
18633.61 74
18634.90 75
18636.19 86
18637.48 70
18638.77 78
18640.07 74
18641.36 86
18642.65 81
18643.94 94
18645.23 74
18646.52 96
18647.81 78
18649.10 75
18650.40 69
18651.69 90
18652.98 104
18654.27 93
18655.56 80
18656.85 75
18658.14 83
18659.44 91
18660.73 89
18662.02 66
18663.31 87
18664.60 78
18665.89 81
18667.19 65
18668.48 76
18669.77 84
18671.06 84
18672.35 95
18673.65 72
18674.94 72
18676.23 67
18677.52 93
18678.82 70
18680.11 78
18681.40 89
18682.69 70
18683.99 80
18685.28 65
18686.57 65
18687.86 75
18689.16 79
18690.45 76
18691.74 74
18693.03 67
18694.33 96
18695.62 71
18696.91 76
18698.21 78
18699.50 84
18700.79 75
18702.09 74
18703.38 79
18704.67 79
18705.97 78
18707.26 71
18708.55 84
18709.85 68
18711.14 85
18712.43 66
18713.73 58
18715.02 76
18716.31 90
18717.61 71
18718.90 85
18720.19 80
18721.49 99
18722.78 83
18724.08 71
18725.37 87
18726.66 84
18727.96 98
18729.25 83
18730.55 90
18731.84 76
18733.13 77
18734.43 60
18735.72 88
18737.02 82
18738.31 91
18739.61 75
18740.90 82
18742.19 79
18743.49 85
18744.78 70
18746.08 84
18747.37 88
18748.67 90
18749.96 82
18751.26 67
18752.55 74
18753.85 82
18755.14 65
18756.44 64
18757.73 84
18759.03 64
18760.32 87
18761.62 80
18762.91 76
18764.21 86
18765.50 88
18766.80 92
18768.09 84
18769.39 89
18770.69 71
18771.98 92
18773.28 88
18774.57 92
18775.87 68
18777.16 73
18778.46 83
18779.76 104
18781.05 85
18782.35 88
18783.64 83
18784.94 85
18786.24 88
18787.53 72
18788.83 73
18790.12 64
18791.42 87
18792.72 87
18794.01 74
18795.31 70
18796.61 69
18797.90 84
18799.20 100
18800.49 92
18801.79 84
18803.09 68
18804.38 101
18805.68 92
18806.98 104
18808.28 61
18809.57 76
18810.87 68
18812.17 84
18813.46 76
18814.76 80
18816.06 104
18817.35 81
18818.65 78
18819.95 65
18821.25 83
18822.54 87
18823.84 78
18825.14 81
18826.44 81
18827.73 70
18829.03 74
18830.33 67
18831.63 89
18832.92 68
18834.22 81
18835.52 78
18836.82 63
18838.11 62
18839.41 77
18840.71 88
18842.01 76
18843.31 83
18844.60 85
18845.90 93
18847.20 89
18848.50 72
18849.80 82
18851.10 83
18852.39 79
18853.69 82
18854.99 101
18856.29 103
18857.59 97
18858.89 87
18860.18 75
18861.48 61
18862.78 79
18864.08 81
18865.38 83
18866.68 72
18867.98 78
18869.28 78
18870.58 95
18871.87 79
18873.17 65
18874.47 77
18875.77 86
18877.07 85
18878.37 76
18879.67 86
18880.97 83
18882.27 97
18883.57 78
18884.87 76
18886.17 72
18887.47 98
18888.77 69
18890.07 86
18891.36 80
18892.66 81
18893.96 71
18895.26 94
18896.56 71
18897.86 62
18899.16 79
18900.46 72
18901.76 80
18903.06 83
18904.36 93
18905.66 71
18906.96 79
18908.27 68
18909.57 75
18910.87 67
18912.17 73
18913.47 88
18914.77 66
18916.07 72
18917.37 85
18918.67 75
18919.97 76
18921.27 91
18922.57 73
18923.87 97
18925.17 73
18926.47 62
18927.77 66
18929.08 94
18930.38 86
18931.68 83
18932.98 70
18934.28 84
18935.58 77
18936.88 83
18938.18 67
18939.49 83
18940.79 85
18942.09 70
18943.39 82
18944.69 75
18945.99 91
18947.29 62
18948.60 89
18949.90 71
18951.20 59
18952.50 82
18953.80 90
18955.11 77
18956.41 88
18957.71 83
18959.01 93
18960.31 59
18961.62 65
18962.92 94
18964.22 74
18965.52 90
18966.82 67
18968.13 81
18969.43 73
18970.73 93
18972.03 95
18973.34 82
18974.64 49
18975.94 77
18977.24 81
18978.55 94
18979.85 74
18981.15 66
18982.46 95
18983.76 93
18985.06 111
18986.36 55
18987.67 77
18988.97 87
18990.27 91
18991.58 83
18992.88 69
18994.18 76
18995.49 76
18996.79 84
18998.09 75
18999.40 73
19000.70 60
19002.00 94
19003.31 68
19004.61 67
19005.91 62
19007.22 94
19008.52 82
19009.83 86
19011.13 62
19012.43 80
19013.74 80
19015.04 86
19016.34 64
19017.65 89
19018.95 88
19020.26 79
19021.56 80
19022.87 75
19024.17 73
19025.47 89
19026.78 81
19028.08 83
19029.39 88
19030.69 77
19032.00 86
19033.30 79
19034.61 95
19035.91 68
19037.22 80
19038.52 69
19039.82 78
19041.13 65
19042.43 69
19043.74 76
19045.04 77
19046.35 88
19047.65 69
19048.96 75
19050.26 73
19051.57 68
19052.88 81
19054.18 92
19055.49 73
19056.79 86
19058.10 77
19059.40 83
19060.71 74
19062.01 77
19063.32 93
19064.62 72
19065.93 81
19067.24 77
19068.54 95
19069.85 92
19071.15 65
19072.46 74
19073.77 72
19075.07 69
19076.38 83
19077.68 91
19078.99 75
19080.30 77
19081.60 101
19082.91 78
19084.22 72
19085.52 66
19086.83 81
19088.13 79
19089.44 72
19090.75 69
19092.05 74
19093.36 111
19094.67 66
19095.97 85
19097.28 79
19098.59 68
19099.90 75
19101.20 79
19102.51 76
19103.82 85
19105.12 75
19106.43 90
19107.74 86
19109.04 82
19110.35 64
19111.66 88
19112.97 100
19114.27 70
19115.58 85
19116.89 70
19118.20 87
19119.50 75
19120.81 72
19122.12 72
19123.43 87
19124.73 75
19126.04 83
19127.35 78
19128.66 92
19129.97 90
19131.27 82
19132.58 108
19133.89 66
19135.20 85
19136.51 71
19137.81 66
19139.12 88
19140.43 76
19141.74 76
19143.05 87
19144.36 80
19145.66 58
19146.97 67
19148.28 81
19149.59 90
19150.90 101
19152.21 89
19153.52 81
19154.83 79
19156.13 68
19157.44 85
19158.75 64
19160.06 81
19161.37 74
19162.68 73
19163.99 93
19165.30 96
19166.61 93
19167.92 76
19169.22 78
19170.53 96
19171.84 77
19173.15 79
19174.46 84
19175.77 64
19177.08 80
19178.39 78
19179.70 72
19181.01 78
19182.32 79
19183.63 66
19184.94 65
19186.25 70
19187.56 91
19188.87 97
19190.18 78
19191.49 74
19192.80 70
19194.11 90
19195.42 83
19196.73 99
19198.04 46
19199.35 72
19200.66 67
19201.97 78
19203.28 57
19204.59 76
19205.90 67
19207.21 81
19208.52 80
19209.83 81
19211.14 78
19212.46 79
19213.77 79
19215.08 59
19216.39 72
19217.70 75
19219.01 79
19220.32 71
19221.63 96
19222.94 85
19224.25 78
19225.57 71
19226.88 77
19228.19 77
19229.50 66
19230.81 78
19232.12 75
19233.43 76
19234.75 60
19236.06 81
19237.37 68
19238.68 64
19239.99 58
19241.30 76
19242.62 79
19243.93 90
19245.24 70
19246.55 82
19247.86 75
19249.18 75
19250.49 68
19251.80 83
19253.11 80
19254.42 78
19255.74 75
19257.05 73
19258.36 99
19259.67 73
19260.99 90
19262.30 84
19263.61 95
19264.92 91
19266.24 100
19267.55 85
19268.86 76
19270.17 77
19271.49 70
19272.80 79
19274.11 57
19275.42 73
19276.74 68
19278.05 76
19279.36 61
19280.68 69
19281.99 62
19283.30 88
19284.62 83
19285.93 93
19287.24 57
19288.56 70
19289.87 68
19291.18 85
19292.50 77
19293.81 58
19295.12 86
19296.44 78
19297.75 83
19299.06 72
19300.38 79
19301.69 66
19303.01 77
19304.32 67
19305.63 94
19306.95 60
19308.26 83
19309.58 78
19310.89 70
19312.20 91
19313.52 73
19314.83 71
19316.15 97
19317.46 96
19318.78 70
19320.09 86
19321.41 59
19322.72 103
19324.03 103
19325.35 104
19326.66 57
19327.98 87
19329.29 79
19330.61 95
19331.92 77
19333.24 66
19334.55 74
19335.87 77
19337.18 93
19338.50 66
19339.81 97
19341.13 87
19342.44 88
19343.76 76
19345.07 90
19346.39 69
19347.70 79
19349.02 69
19350.34 79
19351.65 69
19352.97 70
19354.28 77
19355.60 74
19356.91 84
19358.23 77
19359.54 85
19360.86 78
19362.18 100
19363.49 59
19364.81 84
19366.12 76
19367.44 90
19368.76 65
19370.07 84
19371.39 76
19372.71 80
19374.02 77
19375.34 82
19376.65 64
19377.97 64
19379.29 92
19380.60 55
19381.92 66
19383.24 84
19384.55 93
19385.87 51
19387.19 72
19388.50 77
19389.82 92
19391.14 61
19392.45 82
19393.77 50
19395.09 71
19396.41 75
19397.72 80
19399.04 89
19400.36 66
19401.67 85
19402.99 72
19404.31 109
19405.63 55
19406.94 78
19408.26 72
19409.58 68
19410.90 68
19412.21 78
19413.53 71
19414.85 96
19416.17 71
19417.48 57
19418.80 58
19420.12 79
19421.44 88
19422.76 73
19424.07 87
19425.39 69
19426.71 78
19428.03 70
19429.35 102
19430.66 84
19431.98 85
19433.30 71
19434.62 90
19435.94 72
19437.26 85
19438.57 80
19439.89 62
19441.21 66
19442.53 81
19443.85 100
19445.17 52
19446.49 81
19447.81 83
19449.12 92
19450.44 82
19451.76 71
19453.08 84
19454.40 81
19455.72 71
19457.04 69
19458.36 72
19459.68 73
19461.00 80
19462.32 70
19463.63 88
19464.95 57
19466.27 80
19467.59 63
19468.91 66
19470.23 67
19471.55 68
19472.87 78
19474.19 104
19475.51 73
19476.83 71
19478.15 72
19479.47 77
19480.79 71
19482.11 62
19483.43 74
19484.75 82
19486.07 83
19487.39 60
19488.71 77
19490.03 67
19491.35 82
19492.67 70
19493.99 69
19495.31 61
19496.63 71
19497.95 75
19499.27 83
19500.59 75
19501.91 64
19503.24 84
19504.56 92
19505.88 95
19507.20 71
19508.52 54
19509.84 64
19511.16 93
19512.48 78
19513.80 69
19515.12 59
19516.44 88
19517.77 80
19519.09 68
19520.41 60
19521.73 73
19523.05 89
19524.37 79
19525.69 74
19527.02 67
19528.34 83
19529.66 91
19530.98 81
19532.30 68
19533.62 81
19534.95 75
19536.27 79
19537.59 64
19538.91 84
19540.23 64
19541.56 65
19542.88 77
19544.20 57
19545.52 87
19546.84 94
19548.17 79
19549.49 77
19550.81 64
19552.13 74
19553.46 86
19554.78 61
19556.10 90
19557.42 92
19558.75 79
19560.07 88
19561.39 82
19562.71 72
19564.04 72
19565.36 85
19566.68 60
19568.00 77
19569.33 60
19570.65 87
19571.97 76
19573.30 76
19574.62 69
19575.94 103
19577.27 87
19578.59 69
19579.91 70
19581.24 78
19582.56 86
19583.88 91
19585.21 70
19586.53 72
19587.85 69
19589.18 69
19590.50 102
19591.82 71
19593.15 70
19594.47 66
19595.80 98
19597.12 66
19598.44 67
19599.77 87
19601.09 94
19602.42 84
19603.74 61
19605.06 67
19606.39 72
19607.71 85
19609.04 75
19610.36 93
19611.69 79
19613.01 76
19614.33 75
19615.66 106
19616.98 71
19618.31 77
19619.63 69
19620.96 88
19622.28 68
19623.61 66
19624.93 63
19626.26 99
19627.58 80
19628.91 75
19630.23 60
19631.56 66
19632.88 96
19634.21 73
19635.53 75
19636.86 65
19638.18 72
19639.51 85
19640.83 100
19642.16 93
19643.48 68
19644.81 85
19646.14 98
19647.46 72
19648.79 71
19650.11 82
19651.44 69
19652.76 86
19654.09 71
19655.42 84
19656.74 47
19658.07 71
19659.39 76
19660.72 81
19662.05 69
19663.37 64
19664.70 76
19666.02 77
19667.35 67
19668.68 77
19670.00 79
19671.33 76
19672.66 87
19673.98 75
19675.31 92
19676.64 63
19677.96 70
19679.29 80
19680.62 78
19681.94 67
19683.27 80
19684.60 61
19685.92 75
19687.25 72
19688.58 93
19689.90 79
19691.23 63
19692.56 69
19693.88 71
19695.21 76
19696.54 70
19697.87 85
19699.19 80
19700.52 85
19701.85 77
19703.18 85
19704.50 80
19705.83 87
19707.16 81
19708.49 82
19709.81 76
19711.14 67
19712.47 51
19713.80 79
19715.13 81
19716.45 77
19717.78 68
19719.11 60
19720.44 100
19721.77 66
19723.09 75
19724.42 82
19725.75 74
19727.08 79
19728.41 87
19729.74 77
19731.06 75
19732.39 57
19733.72 73
19735.05 68
19736.38 60
19737.71 57
19739.04 72
19740.36 84
19741.69 60
19743.02 81
19744.35 67
19745.68 73
19747.01 78
19748.34 88
19749.67 88
19751.00 59
19752.32 84
19753.65 73
19754.98 87
19756.31 75
19757.64 69
19758.97 67
19760.30 82
19761.63 68
19762.96 74
19764.29 78
19765.62 70
19766.95 73
19768.28 82
19769.61 76
19770.94 67
19772.27 77
19773.60 93
19774.93 90
19776.26 57
19777.59 70
19778.92 73
19780.25 73
19781.58 66
19782.91 77
19784.24 86
19785.57 73
19786.90 76
19788.23 82
19789.56 87
19790.89 72
19792.22 67
19793.55 81
19794.88 61
19796.21 66
19797.54 79
19798.87 67
19800.20 84
19801.53 70
19802.87 82
19804.20 84
19805.53 73
19806.86 57
19808.19 78
19809.52 74
19810.85 73
19812.18 77
19813.51 76
19814.85 75
19816.18 72
19817.51 61
19818.84 82
19820.17 88
19821.50 76
19822.83 93
19824.17 76
19825.50 83
19826.83 65
19828.16 84
19829.49 89
19830.82 73
19832.16 69
19833.49 81
19834.82 77
19836.15 80
19837.48 72
19838.82 68
19840.15 74
19841.48 69
19842.81 94
19844.14 93
19845.48 70
19846.81 82
19848.14 82
19849.47 79
19850.81 69
19852.14 83
19853.47 103
19854.80 81
19856.14 61
19857.47 76
19858.80 72
19860.14 64
19861.47 78
19862.80 99
19864.13 68
19865.47 69
19866.80 65
19868.13 73
19869.47 62
19870.80 78
19872.13 70
19873.47 79
19874.80 75
19876.13 67
19877.47 76
19878.80 75
19880.13 80
19881.47 69
19882.80 85
19884.13 75
19885.47 69
19886.80 81
19888.13 74
19889.47 62
19890.80 53
19892.14 86
19893.47 84
19894.80 62
19896.14 54
19897.47 65
19898.81 63
19900.14 63
19901.47 65
19902.81 73
19904.14 69
19905.48 88
19906.81 81
19908.15 67
19909.48 74
19910.81 70
19912.15 75
19913.48 77
19914.82 59
19916.15 49
19917.49 69
19918.82 64
19920.16 88
19921.49 65
19922.83 63
19924.16 71
19925.50 87
19926.83 76
19928.17 68
19929.50 58
19930.84 69
19932.17 70
19933.51 61
19934.84 81
19936.18 66
19937.51 66
19938.85 67
19940.18 79
19941.52 75
19942.86 70
19944.19 54
19945.53 72
19946.86 71
19948.20 62
19949.53 53
19950.87 74
19952.21 69
19953.54 80
19954.88 65
19956.21 65
19957.55 74
19958.89 63
19960.22 62
19961.56 72
19962.90 83
19964.23 75
19965.57 84
19966.90 84
19968.24 70
19969.58 65
19970.91 55
19972.25 60
19973.59 83
19974.92 66
19976.26 75
19977.60 76
19978.93 63
19980.27 68
19981.61 83
19982.94 82
19984.28 69
19985.62 84
19986.96 79
19988.29 89
19989.63 67
19990.97 77
19992.30 78
19993.64 75
19994.98 77
19996.32 82
19997.65 77
19998.99 66
20000.33 78
20001.67 66
20003.00 67
20004.34 81
20005.68 75
20007.02 75
20008.35 82
20009.69 64
20011.03 50
20012.37 93
20013.71 85
20015.04 85
20016.38 91
20017.72 69
20019.06 82
20020.40 97
20021.73 72
20023.07 74
20024.41 85
20025.75 94
20027.09 87
20028.43 75
20029.77 59
20031.10 87
20032.44 81
20033.78 78
20035.12 64
20036.46 63
20037.80 80
20039.14 83
20040.47 79
20041.81 68
20043.15 73
20044.49 81
20045.83 90
20047.17 58
20048.51 51
20049.85 67
20051.19 85
20052.53 75
20053.87 96
20055.21 98
20056.54 78
20057.88 56
20059.22 69
20060.56 81
20061.90 84
20063.24 77
20064.58 63
20065.92 70
20067.26 71
20068.60 70
20069.94 78
20071.28 77
20072.62 76
20073.96 69
20075.30 74
20076.64 68
20077.98 73
20079.32 53
20080.66 60
20082.00 71
20083.34 64
20084.68 55
20086.02 59
20087.36 77
20088.70 84
20090.04 59
20091.38 81
20092.73 72
20094.07 78
20095.41 72
20096.75 65
20098.09 70
20099.43 68
20100.77 74
20102.11 87
20103.45 89
20104.79 68
20106.13 67
20107.48 61
20108.82 68
20110.16 100
20111.50 69
20112.84 81
20114.18 89
20115.52 86
20116.86 90
20118.21 76
20119.55 77
20120.89 69
20122.23 80
20123.57 86
20124.91 70
20126.26 66
20127.60 68
20128.94 77
20130.28 83
20131.62 93
20132.96 60
20134.31 79
20135.65 91
