# Supplementary material for: MALDI-TOF MS typing enables the classification of brewing yeasts of the genus Saccharomyces to major beer styles
Source: PLoS One. 2017 Aug 9;12(8):e0181694. doi: 10.1371/journal.pone.0181694 (PMC5549903; doi:10.1371/journal.pone.0181694)
Supplement: S13 File — The directory includes 90 raw files and was zipped to “.zip”; the folder has three strains with 30 spectra per strain; S1 Text explains the raw files with an example and Table 1 represents the yeast strains used within the experiment. (ZIP) [file pone.0181694.s016.zip › 37-39/30635-431-OG-Alt-Koe-YPG-18h-E-E_2015-10-12__0_F1_1.dat]

2000.04 1808
2000.46 1816
2000.88 1886
2001.30 1988
2001.72 1821
2002.14 1847
2002.57 1909
2002.99 1814
2003.41 1820
2003.83 1894
2004.25 1887
2004.67 1738
2005.10 1786
2005.52 1593
2005.94 1498
2006.36 1514
2006.78 1625
2007.21 1939
2007.63 1819
2008.05 1773
2008.47 1837
2008.89 1850
2009.32 1769
2009.74 1681
2010.16 1806
2010.58 1931
2011.01 1678
2011.43 1712
2011.85 1888
2012.27 1918
2012.70 1658
2013.12 1560
2013.54 1445
2013.96 1507
2014.39 1531
2014.81 1474
2015.23 1508
2015.66 1476
2016.08 1382
2016.50 1437
2016.93 1441
2017.35 1671
2017.77 1662
2018.19 1671
2018.62 1679
2019.04 1686
2019.46 1651
2019.89 1637
2020.31 1663
2020.73 1611
2021.16 1673
2021.58 1662
2022.01 1657
2022.43 1708
2022.85 1775
2023.28 1653
2023.70 1617
2024.12 1688
2024.55 1688
2024.97 1603
2025.40 1608
2025.82 1669
2026.24 1627
2026.67 1623
2027.09 1590
2027.52 1670
2027.94 1520
2028.37 1496
2028.79 1634
2029.21 1730
2029.64 1559
2030.06 1518
2030.49 1532
2030.91 1447
2031.34 1402
2031.76 1598
2032.19 1703
2032.61 1655
2033.04 1584
2033.46 1764
2033.88 1736
2034.31 1566
2034.73 1575
2035.16 1640
2035.58 1783
2036.01 1871
2036.43 1781
2036.86 1697
2037.29 1706
2037.71 1638
2038.14 1641
2038.56 1737
2038.99 1742
2039.41 1684
2039.84 1820
2040.26 1732
2040.69 1889
2041.11 1908
2041.54 1897
2041.97 1802
2042.39 1702
2042.82 1660
2043.24 1715
2043.67 1671
2044.09 1595
2044.52 1550
2044.95 1487
2045.37 1696
2045.80 1724
2046.22 1613
2046.65 1567
2047.08 1653
2047.50 1798
2047.93 1687
2048.36 1557
2048.78 1550
2049.21 1606
2049.64 1620
2050.06 1676
2050.49 1676
2050.92 1563
2051.34 1668
2051.77 1592
2052.20 1575
2052.62 1502
2053.05 1685
2053.48 1658
2053.90 1639
2054.33 1645
2054.76 1503
2055.18 1512
2055.61 1501
2056.04 1504
2056.47 1452
2056.89 1410
2057.32 1533
2057.75 1612
2058.17 1522
2058.60 1499
2059.03 1624
2059.46 1594
2059.88 1416
2060.31 1574
2060.74 1620
2061.17 1542
2061.60 1607
2062.02 1596
2062.45 1661
2062.88 1526
2063.31 1773
2063.74 1775
2064.16 1603
2064.59 1711
2065.02 1771
2065.45 1879
2065.88 1906
2066.30 1964
2066.73 1902
2067.16 1941
2067.59 1988
2068.02 1937
2068.45 1793
2068.87 1795
2069.30 1776
2069.73 1749
2070.16 1852
2070.59 1689
2071.02 1627
2071.45 1655
2071.87 1510
2072.30 1586
2072.73 1594
2073.16 1718
2073.59 1631
2074.02 1625
2074.45 1750
2074.88 1686
2075.31 1682
2075.74 1579
2076.17 1637
2076.59 1788
2077.02 1708
2077.45 1562
2077.88 1535
2078.31 1597
2078.74 1791
2079.17 1922
2079.60 1836
2080.03 1829
2080.46 1838
2080.89 1970
2081.32 1891
2081.75 1840
2082.18 1876
2082.61 1801
2083.04 1740
2083.47 1845
2083.90 1693
2084.33 1724
2084.76 1691
2085.19 1728
2085.62 1698
2086.05 1672
2086.48 1602
2086.91 1593
2087.34 1706
2087.77 1658
2088.20 1757
2088.63 1648
2089.06 1506
2089.49 1490
2089.93 1574
2090.36 1591
2090.79 1541
2091.22 1535
2091.65 1575
2092.08 1514
2092.51 1533
2092.94 1704
2093.37 1568
2093.80 1588
2094.23 1644
2094.67 1879
2095.10 1796
2095.53 1676
2095.96 1460
2096.39 1484
2096.82 1645
2097.25 1596
2097.68 1657
2098.12 1546
2098.55 1459
2098.98 1471
2099.41 1446
2099.84 1414
2100.27 1582
2100.71 1597
2101.14 1548
2101.57 1549
2102.00 1532
2102.43 1450
2102.87 1650
2103.30 1642
2103.73 1545
2104.16 1606
2104.59 1760
2105.03 1659
2105.46 1595
2105.89 1587
2106.32 1536
2106.76 1581
2107.19 1557
2107.62 1812
2108.05 1702
2108.49 1620
2108.92 1564
2109.35 1742
2109.78 1806
2110.22 1722
2110.65 1669
2111.08 1591
2111.52 1610
2111.95 1719
2112.38 1740
2112.81 1698
2113.25 1652
2113.68 1476
2114.11 1659
2114.55 1598
2114.98 1607
2115.41 1548
2115.85 1557
2116.28 1450
2116.71 1507
2117.15 1473
2117.58 1584
2118.01 1675
2118.45 1718
2118.88 1694
2119.32 1458
2119.75 1449
2120.18 1492
2120.62 1659
2121.05 1497
2121.48 1551
2121.92 1723
2122.35 1600
2122.79 1618
2123.22 1501
2123.65 1477
2124.09 1599
2124.52 1648
2124.96 1580
2125.39 1506
2125.83 1531
2126.26 1507
2126.70 1575
2127.13 1582
2127.56 1496
2128.00 1379
2128.43 1483
2128.87 1496
2129.30 1489
2129.74 1549
2130.17 1627
2130.61 1739
2131.04 1816
2131.48 1598
2131.91 1477
2132.35 1660
2132.78 1642
2133.22 1758
2133.65 1739
2134.09 1679
2134.52 1651
2134.96 1777
2135.39 1687
2135.83 1715
2136.26 1756
2136.70 2057
2137.14 1873
2137.57 1974
2138.01 2032
2138.44 1822
2138.88 1779
2139.31 1699
2139.75 1749
2140.19 1634
2140.62 1532
2141.06 1650
2141.49 1570
2141.93 1587
2142.37 1647
2142.80 1515
2143.24 1563
2143.67 1498
2144.11 1596
2144.55 1534
2144.98 1540
2145.42 1563
2145.86 1399
2146.29 1637
2146.73 1670
2147.16 1514
2147.60 1538
2148.04 1611
2148.47 1667
2148.91 1694
2149.35 1618
2149.79 1653
2150.22 1716
2150.66 1500
2151.10 1677
2151.53 1663
2151.97 1834
2152.41 1864
2152.84 1859
2153.28 1828
2153.72 1657
2154.16 1590
2154.59 1734
2155.03 1592
2155.47 1631
2155.91 1685
2156.34 1841
2156.78 1833
2157.22 1767
2157.66 1589
2158.09 1657
2158.53 1626
2158.97 1673
2159.41 1600
2159.84 1660
2160.28 1627
2160.72 1646
2161.16 1551
2161.60 1675
2162.03 1678
2162.47 1784
2162.91 1733
2163.35 1773
2163.79 1669
2164.22 1682
2164.66 1664
2165.10 1663
2165.54 1588
2165.98 1608
2166.42 1715
2166.86 1663
2167.29 1662
2167.73 1636
2168.17 1631
2168.61 1653
2169.05 1780
2169.49 1841
2169.93 1734
2170.37 1712
2170.80 1812
2171.24 1751
2171.68 1881
2172.12 1899
2172.56 2040
2173.00 2051
2173.44 1996
2173.88 2048
2174.32 2089
2174.76 2045
2175.20 1908
2175.64 1951
2176.08 2085
2176.51 2145
2176.95 2293
2177.39 2189
2177.83 2171
2178.27 2159
2178.71 1932
2179.15 2033
2179.59 2201
2180.03 1981
2180.47 2078
2180.91 1939
2181.35 1749
2181.79 1762
2182.23 1927
2182.67 1818
2183.11 1728
2183.55 1744
2183.99 1706
2184.43 1605
2184.87 1587
2185.31 1521
2185.76 1680
2186.20 1872
2186.64 1723
2187.08 1624
2187.52 1643
2187.96 1681
2188.40 1729
2188.84 1635
2189.28 1585
2189.72 1797
2190.16 1826
2190.60 1755
2191.04 1747
2191.49 1649
2191.93 1783
2192.37 1906
2192.81 1776
2193.25 1715
2193.69 1760
2194.13 1870
2194.57 1908
2195.02 1830
2195.46 1891
2195.90 1822
2196.34 1883
2196.78 1821
2197.22 1787
2197.66 1867
2198.11 1891
2198.55 1881
2198.99 2077
2199.43 1814
2199.87 1737
2200.32 1690
2200.76 1776
2201.20 1741
2201.64 1714
2202.08 1603
2202.53 1601
2202.97 1460
2203.41 1508
2203.85 1657
2204.29 1528
2204.74 1478
2205.18 1572
2205.62 1857
2206.06 1927
2206.51 1826
2206.95 1766
2207.39 1744
2207.83 1590
2208.28 1747
2208.72 1856
2209.16 1946
2209.61 1956
2210.05 1836
2210.49 1789
2210.93 2009
2211.38 1914
2211.82 1986
2212.26 2055
2212.71 1960
2213.15 1708
2213.59 1702
2214.04 1733
2214.48 1743
2214.92 1761
2215.37 1680
2215.81 1928
2216.25 1783
2216.70 1768
2217.14 1809
2217.59 1732
2218.03 1514
2218.47 1461
2218.92 1587
2219.36 1552
2219.80 1605
2220.25 1751
2220.69 1720
2221.14 1736
2221.58 1660
2222.02 1684
2222.47 1808
2222.91 1884
2223.36 1669
2223.80 1668
2224.25 1754
2224.69 1770
2225.13 1559
2225.58 1707
2226.02 1739
2226.47 1688
2226.91 1655
2227.36 1859
2227.80 1847
2228.25 1862
2228.69 1976
2229.14 2039
2229.58 2025
2230.03 1925
2230.47 1917
2230.92 2024
2231.36 2250
2231.81 2146
2232.25 1991
2232.70 1889
2233.14 2057
2233.59 1770
2234.03 1975
2234.48 2037
2234.92 2256
2235.37 2266
2235.81 2126
2236.26 2021
2236.70 1946
2237.15 1811
2237.60 1930
2238.04 1873
2238.49 1804
2238.93 1873
2239.38 1854
2239.83 1707
2240.27 1669
2240.72 1765
2241.16 1672
2241.61 1624
2242.06 1622
2242.50 1623
2242.95 1568
2243.39 1528
2243.84 1432
2244.29 1619
2244.73 1672
2245.18 1743
2245.63 1693
2246.07 1495
2246.52 1560
2246.97 1492
2247.41 1641
2247.86 1460
2248.31 1416
2248.75 1571
2249.20 1715
2249.65 1576
2250.09 1564
2250.54 1637
2250.99 1640
2251.43 1584
2251.88 1577
2252.33 1667
2252.78 1606
2253.22 1544
2253.67 1497
2254.12 1629
2254.56 1580
2255.01 1621
2255.46 1659
2255.91 1626
2256.35 1730
2256.80 1604
2257.25 1549
2257.70 1448
2258.14 1542
2258.59 1428
2259.04 1342
2259.49 1522
2259.94 1571
2260.38 1450
2260.83 1521
2261.28 1667
2261.73 1657
2262.18 1583
2262.62 1815
2263.07 1887
2263.52 1795
2263.97 1767
2264.42 1960
2264.87 1838
2265.31 1857
2265.76 1852
2266.21 1925
2266.66 1879
2267.11 1816
2267.56 1956
2268.01 1923
2268.45 1831
2268.90 1904
2269.35 1832
2269.80 1939
2270.25 1896
2270.70 1835
2271.15 1927
2271.60 1997
2272.05 1911
2272.49 1964
2272.94 1980
2273.39 1962
2273.84 1949
2274.29 1845
2274.74 1960
2275.19 1928
2275.64 1995
2276.09 1904
2276.54 1951
2276.99 1707
2277.44 1651
2277.89 1693
2278.34 1502
2278.79 1475
2279.24 1586
2279.69 1568
2280.14 1556
2280.59 1584
2281.04 1644
2281.49 1770
2281.94 1725
2282.39 1659
2282.84 1613
2283.29 1654
2283.74 1795
2284.19 1832
2284.64 1737
2285.09 1586
2285.54 1652
2285.99 1584
2286.44 1719
2286.89 1782
2287.34 1866
2287.79 1821
2288.24 1878
2288.69 1996
2289.14 2004
2289.59 2191
2290.05 2304
2290.50 2382
2290.95 2501
2291.40 2537
2291.85 2783
2292.30 3137
2292.75 3061
2293.20 3005
2293.65 2966
2294.11 2984
2294.56 2865
2295.01 2791
2295.46 2498
2295.91 2476
2296.36 2421
2296.81 2255
2297.27 2110
2297.72 1935
2298.17 1931
2298.62 2045
2299.07 1905
2299.52 1771
2299.98 1682
2300.43 1638
2300.88 1619
2301.33 1699
2301.78 1692
2302.24 1658
2302.69 1533
2303.14 1538
2303.59 1433
2304.04 1482
2304.50 1573
2304.95 1564
2305.40 1672
2305.85 1725
2306.31 1635
2306.76 1628
2307.21 1629
2307.66 1756
2308.12 1717
2308.57 1888
2309.02 1962
2309.48 1870
2309.93 1919
2310.38 1839
2310.83 1882
2311.29 2034
2311.74 1940
2312.19 1884
2312.65 2066
2313.10 2117
2313.55 1950
2314.01 1741
2314.46 1758
2314.91 1766
2315.37 1808
2315.82 1879
2316.27 1691
2316.73 1841
2317.18 1709
2317.63 1604
2318.09 1791
2318.54 1764
2318.99 1791
2319.45 1911
2319.90 1918
2320.36 1770
2320.81 1777
2321.26 1895
2321.72 1973
2322.17 1979
2322.63 1833
2323.08 1852
2323.53 1935
2323.99 1852
2324.44 1760
2324.90 1784
2325.35 1790
2325.80 1809
2326.26 1783
2326.71 1863
2327.17 1919
2327.62 1960
2328.08 1876
2328.53 1820
2328.99 1808
2329.44 1896
2329.90 2025
2330.35 2153
2330.81 2116
2331.26 2122
2331.72 2255
2332.17 2143
2332.63 1939
2333.08 1970
2333.54 1837
2333.99 1750
2334.45 1870
2334.90 1803
2335.36 1908
2335.81 1731
2336.27 1756
2336.72 1783
2337.18 1843
2337.63 1719
2338.09 1761
2338.55 1646
2339.00 1773
2339.46 1806
2339.91 1733
2340.37 1759
2340.82 1790
2341.28 1774
2341.74 1885
2342.19 1728
2342.65 1758
2343.10 1690
2343.56 1760
2344.02 1796
2344.47 1833
2344.93 1791
2345.39 1677
2345.84 1793
2346.30 2068
2346.75 1928
2347.21 1862
2347.67 1887
2348.12 1864
2348.58 2055
2349.04 2154
2349.49 1830
2349.95 1891
2350.41 1897
2350.86 1863
2351.32 1729
2351.78 1888
2352.23 1854
2352.69 1827
2353.15 1827
2353.61 1773
2354.06 1662
2354.52 1831
2354.98 1741
2355.43 1638
2355.89 1636
2356.35 1611
2356.81 1713
2357.26 1822
2357.72 1896
2358.18 1963
2358.64 1911
2359.09 1690
2359.55 1611
2360.01 1739
2360.47 1828
2360.93 1890
2361.38 1773
2361.84 1915
2362.30 1874
2362.76 1802
2363.22 1679
2363.67 1743
2364.13 1865
2364.59 1869
2365.05 1816
2365.51 1647
2365.96 1788
2366.42 1673
2366.88 1742
2367.34 1647
2367.80 1717
2368.26 1808
2368.72 1817
2369.17 1994
2369.63 1959
2370.09 1852
2370.55 1871
2371.01 1912
2371.47 1834
2371.93 1799
2372.39 1703
2372.84 1964
2373.30 2047
2373.76 1765
2374.22 1687
2374.68 1961
2375.14 1754
2375.60 1763
2376.06 1794
2376.52 1801
2376.98 1747
2377.44 1802
2377.90 1809
2378.36 1718
2378.81 1783
2379.27 1835
2379.73 1906
2380.19 1846
2380.65 1854
2381.11 1972
2381.57 1921
2382.03 1814
2382.49 1933
2382.95 1816
2383.41 1817
2383.87 1765
2384.33 1855
2384.79 1687
2385.25 1712
2385.71 1704
2386.17 1879
2386.63 1823
2387.09 1884
2387.55 1674
2388.01 1638
2388.48 1770
2388.94 2010
2389.40 1797
2389.86 1898
2390.32 1828
2390.78 1699
2391.24 2010
2391.70 1892
2392.16 1724
2392.62 1747
2393.08 1863
2393.54 1790
2394.00 1687
2394.47 1654
2394.93 1836
2395.39 1798
2395.85 1671
2396.31 1637
2396.77 1582
2397.23 1610
2397.69 1633
2398.16 1645
2398.62 1679
2399.08 1773
2399.54 1650
2400.00 1569
2400.46 1765
2400.92 1705
2401.39 1557
2401.85 1579
2402.31 1511
2402.77 1524
2403.23 1516
2403.70 1630
2404.16 1498
2404.62 1553
2405.08 1640
2405.54 1693
2406.01 1458
2406.47 1504
2406.93 1574
2407.39 1371
2407.86 1590
2408.32 1615
2408.78 1581
2409.24 1594
2409.71 1571
2410.17 1740
2410.63 1596
2411.09 1509
2411.56 1470
2412.02 1743
2412.48 1506
2412.94 1559
2413.41 1612
2413.87 1784
2414.33 1639
2414.80 1694
2415.26 1816
2415.72 1689
2416.19 1769
2416.65 1795
2417.11 1938
2417.57 2015
2418.04 2180
2418.50 2123
2418.96 2286
2419.43 2237
2419.89 2060
2420.36 2214
2420.82 2362
2421.28 2409
2421.75 2260
2422.21 2172
2422.67 2210
2423.14 2206
2423.60 2313
2424.07 2200
2424.53 2014
2424.99 2027
2425.46 1847
2425.92 1976
2426.39 1851
2426.85 1578
2427.31 1721
2427.78 1785
2428.24 1760
2428.71 1716
2429.17 1657
2429.64 1616
2430.10 1631
2430.56 1655
2431.03 1644
2431.49 1527
2431.96 1713
2432.42 1892
2432.89 1644
2433.35 1599
2433.82 1770
2434.28 1809
2434.75 1746
2435.21 1827
2435.68 1799
2436.14 1984
2436.61 1951
2437.07 1836
2437.54 1872
2438.00 1835
2438.47 1882
2438.93 1842
2439.40 1940
2439.86 1794
2440.33 1831
2440.80 2073
2441.26 1942
2441.73 2020
2442.19 1977
2442.66 2095
2443.12 2054
2443.59 2140
2444.06 1987
2444.52 2003
2444.99 1910
2445.45 1858
2445.92 1778
2446.38 1836
2446.85 1901
2447.32 1689
2447.78 1746
2448.25 1723
2448.72 1633
2449.18 1516
2449.65 1598
2450.11 1764
2450.58 1613
2451.05 1630
2451.51 1587
2451.98 1528
2452.45 1618
2452.91 1564
2453.38 1744
2453.85 1716
2454.31 1715
2454.78 1697
2455.25 1686
2455.71 1715
2456.18 1660
2456.65 1693
2457.12 1730
2457.58 1743
2458.05 1549
2458.52 1684
2458.98 1609
2459.45 1675
2459.92 1810
2460.39 1668
2460.85 1738
2461.32 1695
2461.79 1575
2462.26 1608
2462.72 1770
2463.19 1592
2463.66 1519
2464.13 1538
2464.59 1605
2465.06 1691
2465.53 1674
2466.00 1526
2466.47 1426
2466.93 1680
2467.40 1532
2467.87 1607
2468.34 1568
2468.81 1770
2469.27 1566
2469.74 1524
2470.21 1527
2470.68 1730
2471.15 1628
2471.62 1738
2472.09 1524
2472.55 1529
2473.02 1509
2473.49 1606
2473.96 1589
2474.43 1623
2474.90 1580
2475.37 1518
2475.83 1551
2476.30 1730
2476.77 1613
2477.24 1447
2477.71 1487
2478.18 1498
2478.65 1636
2479.12 1673
2479.59 1724
2480.06 1746
2480.53 1659
2480.99 1615
2481.46 1504
2481.93 1538
2482.40 1614
2482.87 1634
2483.34 1693
2483.81 1703
2484.28 1590
2484.75 1668
2485.22 1644
2485.69 1719
2486.16 1568
2486.63 1619
2487.10 1663
2487.57 1909
2488.04 1890
2488.51 1741
2488.98 1756
2489.45 1694
2489.92 1723
2490.39 1561
2490.86 1662
2491.33 1750
2491.80 1781
2492.27 1788
2492.74 1699
2493.21 1829
2493.68 1803
2494.15 1865
2494.62 1915
2495.10 1935
2495.57 1957
2496.04 1857
2496.51 1877
2496.98 1777
2497.45 1736
2497.92 1891
2498.39 1771
2498.86 1654
2499.33 1544
2499.80 1604
2500.28 1540
2500.75 1736
2501.22 1643
2501.69 1616
2502.16 1565
2502.63 1557
2503.10 1505
2503.57 1416
2504.05 1498
2504.52 1569
2504.99 1513
2505.46 1479
2505.93 1520
2506.40 1521
2506.88 1537
2507.35 1557
2507.82 1662
2508.29 1705
2508.76 1878
2509.24 1908
2509.71 1814
2510.18 1934
2510.65 2075
2511.12 2049
2511.60 2144
2512.07 1856
2512.54 1853
2513.01 2037
2513.49 1852
2513.96 1815
2514.43 1853
2514.90 1801
2515.38 1831
2515.85 1878
2516.32 1905
2516.79 1816
2517.27 1863
2517.74 2006
2518.21 1887
2518.68 1662
2519.16 1648
2519.63 1823
2520.10 1870
2520.58 1808
2521.05 1656
2521.52 1591
2522.00 1669
2522.47 1824
2522.94 1839
2523.42 1934
2523.89 1672
2524.36 1618
2524.84 1548
2525.31 1743
2525.78 1594
2526.26 1636
2526.73 1758
2527.20 1609
2527.68 1591
2528.15 1572
2528.63 1733
2529.10 1731
2529.57 1681
2530.05 1661
2530.52 1558
2531.00 1740
2531.47 1675
2531.94 1730
2532.42 1680
2532.89 1597
2533.37 1687
2533.84 1633
2534.32 1542
2534.79 1604
2535.26 1740
2535.74 1552
2536.21 1752
2536.69 1646
2537.16 1673
2537.64 1730
2538.11 1857
2538.59 1670
2539.06 1663
2539.54 1556
2540.01 1557
2540.49 1836
2540.96 1875
2541.44 1860
2541.91 1815
2542.39 1816
2542.86 1891
2543.34 1862
2543.81 1702
2544.29 1744
2544.76 1771
2545.24 1787
2545.71 1669
2546.19 1857
2546.66 1812
2547.14 1848
2547.61 1821
2548.09 1973
2548.57 2037
2549.04 1929
2549.52 1838
2549.99 1963
2550.47 1955
2550.95 1941
2551.42 2046
2551.90 2053
2552.37 1921
2552.85 2002
2553.33 1959
2553.80 1756
2554.28 1932
2554.75 2044
2555.23 1950
2555.71 1973
2556.18 1991
2556.66 1979
2557.14 1966
2557.61 1919
2558.09 2104
2558.57 2035
2559.04 1822
2559.52 1790
2560.00 1788
2560.47 1915
2560.95 1762
2561.43 1802
2561.90 1773
2562.38 1454
2562.86 1588
2563.33 1767
2563.81 1610
2564.29 1660
2564.77 1611
2565.24 1630
2565.72 1667
2566.20 1624
2566.68 1603
2567.15 1637
2567.63 1461
2568.11 1498
2568.59 1496
2569.06 1609
2569.54 1470
2570.02 1483
2570.50 1684
2570.97 1544
2571.45 1543
2571.93 1648
2572.41 1682
2572.89 1644
2573.36 1556
2573.84 1637
2574.32 1640
2574.80 1703
2575.28 1560
2575.75 1573
2576.23 1513
2576.71 1635
2577.19 1449
2577.67 1556
2578.15 1583
2578.62 1712
2579.10 1582
2579.58 1508
2580.06 1499
2580.54 1524
2581.02 1465
2581.50 1626
2581.97 1455
2582.45 1619
2582.93 1744
2583.41 1632
2583.89 1539
2584.37 1584
2584.85 1511
2585.33 1608
2585.81 1758
2586.29 1652
2586.77 1611
2587.24 1620
2587.72 1600
2588.20 1672
2588.68 1783
2589.16 1832
2589.64 1679
2590.12 1665
2590.60 1695
2591.08 1527
2591.56 1547
2592.04 1675
2592.52 1705
2593.00 1711
2593.48 1629
2593.96 1670
2594.44 1751
2594.92 1739
2595.40 1724
2595.88 1660
2596.36 1695
2596.84 1711
2597.32 1634
2597.80 1566
2598.28 1694
2598.76 1614
2599.24 1523
2599.72 1474
2600.20 1563
2600.68 1611
2601.16 1633
2601.64 1643
2602.12 1583
2602.61 1494
2603.09 1440
2603.57 1422
2604.05 1451
2604.53 1557
2605.01 1635
2605.49 1499
2605.97 1598
2606.45 1585
2606.93 1538
2607.42 1529
2607.90 1499
2608.38 1511
2608.86 1487
2609.34 1512
2609.82 1686
2610.30 1677
2610.78 1667
2611.27 1730
2611.75 1613
2612.23 1666
2612.71 1802
2613.19 1729
2613.67 1623
2614.16 1722
2614.64 1676
2615.12 1793
2615.60 1700
2616.08 1666
2616.57 1725
2617.05 1705
2617.53 1809
2618.01 1765
2618.49 1775
2618.98 1902
2619.46 1734
2619.94 1735
2620.42 1794
2620.91 1826
2621.39 1774
2621.87 1608
2622.35 1737
2622.84 1633
2623.32 1578
2623.80 1628
2624.28 1734
2624.77 1555
2625.25 1691
2625.73 1690
2626.21 1722
2626.70 1687
2627.18 1875
2627.66 1731
2628.15 1622
2628.63 1613
2629.11 1686
2629.60 1607
2630.08 1666
2630.56 1657
2631.05 1696
2631.53 1704
2632.01 1759
2632.50 1692
2632.98 1693
2633.46 1690
2633.95 1868
2634.43 1808
2634.91 1723
2635.40 1900
2635.88 1753
2636.37 1740
2636.85 1642
2637.33 1596
2637.82 1489
2638.30 1794
2638.79 1871
2639.27 1720
2639.75 1669
2640.24 1655
2640.72 1555
2641.21 1585
2641.69 1718
2642.18 1706
2642.66 1553
2643.14 1696
2643.63 1674
2644.11 1763
2644.60 1887
2645.08 1795
2645.57 2021
2646.05 1812
2646.54 1677
2647.02 1710
2647.51 1605
2647.99 1547
2648.48 1685
2648.96 1589
2649.45 1577
2649.93 1640
2650.42 1688
2650.90 1709
2651.39 1772
2651.87 1665
2652.36 1469
2652.84 1595
2653.33 1708
2653.81 1579
2654.30 1493
2654.78 1760
2655.27 1656
2655.76 1564
2656.24 1617
2656.73 1550
2657.21 1587
2657.70 1654
2658.18 1846
2658.67 1613
2659.16 1574
2659.64 1486
2660.13 1560
2660.61 1542
2661.10 1615
2661.59 1521
2662.07 1589
2662.56 1636
2663.05 1675
2663.53 1703
2664.02 1593
2664.50 1585
2664.99 1703
2665.48 1561
2665.96 1706
2666.45 1722
2666.94 1600
2667.42 1711
2667.91 1585
2668.40 1661
2668.88 1639
2669.37 1829
2669.86 1902
2670.34 1808
2670.83 1747
2671.32 1800
2671.81 1859
2672.29 1892
2672.78 1972
2673.27 2026
2673.75 2101
2674.24 2154
2674.73 2328
2675.22 2422
2675.70 2568
2676.19 2545
2676.68 2633
2677.17 2686
2677.65 2725
2678.14 2549
2678.63 2289
2679.12 2320
2679.61 2266
2680.09 2105
2680.58 2172
2681.07 1997
2681.56 1867
2682.04 1823
2682.53 1864
2683.02 1880
2683.51 1848
2684.00 1685
2684.49 1711
2684.97 1775
2685.46 1893
2685.95 1758
2686.44 1752
2686.93 1849
2687.42 1834
2687.90 1683
2688.39 1737
2688.88 1577
2689.37 1775
2689.86 1807
2690.35 1765
2690.84 1614
2691.33 1592
2691.81 1588
2692.30 1572
2692.79 1577
2693.28 1396
2693.77 1577
2694.26 1628
2694.75 1702
2695.24 1750
2695.73 1594
2696.22 1597
2696.71 1550
2697.20 1465
2697.68 1616
2698.17 1712
2698.66 1830
2699.15 1688
2699.64 1607
2700.13 1529
2700.62 1597
2701.11 1549
2701.60 1702
2702.09 1784
2702.58 1720
2703.07 1829
2703.56 1754
2704.05 1787
2704.54 1733
2705.03 1819
2705.52 1633
2706.01 1691
2706.50 1785
2706.99 1722
2707.48 1763
2707.97 1700
2708.46 1616
2708.95 1566
2709.44 1676
2709.93 1706
2710.43 1506
2710.92 1439
2711.41 1508
2711.90 1565
2712.39 1668
2712.88 1519
2713.37 1525
2713.86 1583
2714.35 1605
2714.84 1525
2715.33 1353
2715.82 1422
2716.32 1389
2716.81 1557
2717.30 1527
2717.79 1546
2718.28 1523
2718.77 1555
2719.26 1510
2719.76 1490
2720.25 1547
2720.74 1583
2721.23 1532
2721.72 1691
2722.21 1725
2722.70 1677
2723.20 1608
2723.69 1836
2724.18 1693
2724.67 1732
2725.16 1800
2725.66 1722
2726.15 1639
2726.64 1653
2727.13 1484
2727.62 1556
2728.12 1536
2728.61 1619
2729.10 1620
2729.59 1382
2730.09 1534
2730.58 1501
2731.07 1430
2731.56 1516
2732.06 1539
2732.55 1534
2733.04 1483
2733.53 1662
2734.03 1634
2734.52 1643
2735.01 1742
2735.50 1774
2736.00 1581
2736.49 1589
2736.98 1686
2737.48 1737
2737.97 1814
2738.46 1689
2738.96 1776
2739.45 1829
2739.94 1689
2740.44 1749
2740.93 1717
2741.42 1636
2741.92 1564
2742.41 1577
2742.90 1532
2743.40 1442
2743.89 1517
2744.38 1499
2744.88 1553
2745.37 1556
2745.86 1486
2746.36 1434
2746.85 1496
2747.35 1575
2747.84 1617
2748.33 1594
2748.83 1455
2749.32 1572
2749.82 1632
2750.31 1594
2750.81 1559
2751.30 1696
2751.79 1557
2752.29 1481
2752.78 1576
2753.28 1466
2753.77 1618
2754.27 1597
2754.76 1593
2755.26 1443
2755.75 1469
2756.24 1529
2756.74 1584
2757.23 1496
2757.73 1698
2758.22 1630
2758.72 1461
2759.21 1611
2759.71 1634
2760.20 1608
2760.70 1481
2761.19 1576
2761.69 1622
2762.19 1505
2762.68 1595
2763.18 1603
2763.67 1493
2764.17 1644
2764.66 1754
2765.16 1702
2765.65 1662
2766.15 1715
2766.64 1573
2767.14 1615
2767.64 1635
2768.13 1470
2768.63 1440
2769.12 1440
2769.62 1561
2770.12 1673
2770.61 1560
2771.11 1733
2771.60 1813
2772.10 1767
2772.60 1680
2773.09 1732
2773.59 1870
2774.08 1871
2774.58 1846
2775.08 1947
2775.57 2101
2776.07 2139
2776.57 2237
2777.06 2251
2777.56 2320
2778.06 2565
2778.55 2673
2779.05 2300
2779.55 2266
2780.04 2009
2780.54 2196
2781.04 2063
2781.54 1928
2782.03 2054
2782.53 1954
2783.03 1838
2783.52 1764
2784.02 1782
2784.52 1582
2785.02 1776
2785.51 1607
2786.01 1559
2786.51 1624
2787.01 1639
2787.50 1605
2788.00 1519
2788.50 1523
2789.00 1485
2789.49 1466
2789.99 1378
2790.49 1633
2790.99 1581
2791.48 1527
2791.98 1446
2792.48 1469
2792.98 1398
2793.48 1560
2793.97 1558
2794.47 1797
2794.97 1615
2795.47 1742
2795.97 1802
2796.47 1816
2796.96 1765
2797.46 1884
2797.96 1885
2798.46 2050
2798.96 1886
2799.46 1999
2799.96 2083
2800.45 1966
2800.95 1971
2801.45 1657
2801.95 1780
2802.45 1718
2802.95 1809
2803.45 1685
2803.95 1777
2804.45 1703
2804.94 1768
2805.44 1907
2805.94 1944
2806.44 1850
2806.94 2005
2807.44 1968
2807.94 2017
2808.44 2291
2808.94 2438
2809.44 2602
2809.94 2486
2810.44 2365
2810.94 2221
2811.44 2268
2811.94 2374
2812.44 2182
2812.94 2217
2813.44 2142
2813.94 2028
2814.44 1907
2814.94 1785
2815.44 1942
2815.94 2027
2816.44 2003
2816.94 1821
2817.44 1684
2817.94 1679
2818.44 1797
2818.94 1731
2819.44 1753
2819.94 1880
2820.44 1799
2820.94 1718
2821.44 1741
2821.94 1707
2822.44 1671
2822.94 1685
2823.44 1661
2823.94 1691
2824.44 1534
2824.94 1601
2825.45 1650
2825.95 1675
2826.45 1574
2826.95 1595
2827.45 1532
2827.95 1679
2828.45 1586
2828.95 1505
2829.45 1605
2829.96 1539
2830.46 1584
2830.96 1783
2831.46 1577
2831.96 1495
2832.46 1476
2832.96 1608
2833.47 1631
2833.97 1750
2834.47 1624
2834.97 1696
2835.47 1737
2835.97 1593
2836.48 1496
2836.98 1633
2837.48 1912
2837.98 1727
2838.48 1787
2838.99 1734
2839.49 1765
2839.99 1809
2840.49 1863
2841.00 1868
2841.50 1854
2842.00 1896
2842.50 1844
2843.01 1654
2843.51 1691
2844.01 1661
2844.51 1649
2845.02 1534
2845.52 1566
2846.02 1678
2846.52 1676
2847.03 1721
2847.53 1809
2848.03 1789
2848.54 1729
2849.04 1929
2849.54 2065
2850.04 2023
2850.55 1723
2851.05 1849
2851.55 1883
2852.06 1984
2852.56 1771
2853.06 1798
2853.57 1743
2854.07 1592
2854.57 1548
2855.08 1592
2855.58 1598
2856.09 1637
2856.59 1573
2857.09 1565
2857.60 1601
2858.10 1637
2858.60 1609
2859.11 1639
2859.61 1666
2860.12 1620
2860.62 1715
2861.12 1806
2861.63 1856
2862.13 1747
2862.64 1684
2863.14 1710
2863.65 1793
2864.15 1676
2864.65 1488
2865.16 1510
2865.66 1663
2866.17 1582
2866.67 1513
2867.18 1458
2867.68 1585
2868.19 1617
2868.69 1499
2869.20 1603
2869.70 1592
2870.21 1468
2870.71 1557
2871.21 1699
2871.72 1706
2872.23 1677
2872.73 1687
2873.24 1755
2873.74 1655
2874.25 1676
2874.75 1919
2875.26 1973
2875.76 1904
2876.27 1823
2876.77 1836
2877.28 1792
2877.78 1937
2878.29 1753
2878.79 1703
2879.30 1868
2879.81 1764
2880.31 1717
2880.82 1707
2881.32 1846
2881.83 1832
2882.34 1803
2882.84 1716
2883.35 1803
2883.85 1913
2884.36 1871
2884.87 1777
2885.37 1906
2885.88 1814
2886.38 1808
2886.89 1739
2887.40 2016
2887.90 2073
2888.41 2024
2888.92 2167
2889.42 2167
2889.93 2077
2890.44 2012
2890.94 1969
2891.45 2018
2891.96 2098
2892.46 1881
2892.97 1969
2893.48 1817
2893.98 2041
2894.49 1773
2895.00 1860
2895.51 1952
2896.01 1917
2896.52 2006
2897.03 1898
2897.53 1939
2898.04 2038
2898.55 1959
2899.06 2014
2899.56 2200
2900.07 2054
2900.58 1919
2901.09 1983
2901.59 1973
2902.10 1964
2902.61 2171
2903.12 2241
2903.63 2075
2904.13 2118
2904.64 2289
2905.15 2208
2905.66 2203
2906.17 2118
2906.67 2121
2907.18 2092
2907.69 2082
2908.20 2079
2908.71 1942
2909.21 1919
2909.72 1975
2910.23 1826
2910.74 1819
2911.25 1865
2911.76 1742
2912.26 1712
2912.77 1725
2913.28 1683
2913.79 1690
2914.30 1569
2914.81 1667
2915.32 1568
2915.83 1694
2916.34 1671
2916.84 1749
2917.35 1656
2917.86 1623
2918.37 1654
2918.88 1681
2919.39 1671
2919.90 1702
2920.41 1616
2920.92 1724
2921.43 1695
2921.94 1797
2922.45 1781
2922.96 1743
2923.46 1668
2923.97 1765
2924.48 2001
2924.99 1941
2925.50 1945
2926.01 1933
2926.52 2020
2927.03 2097
2927.54 2094
2928.05 1986
2928.56 1972
2929.07 2030
2929.58 1808
2930.09 1752
2930.60 1892
2931.11 1833
2931.62 1685
2932.13 1754
2932.64 1642
2933.15 1631
2933.67 1613
2934.18 1600
2934.69 1637
2935.20 1635
2935.71 1715
2936.22 1786
2936.73 1712
2937.24 1923
2937.75 1852
2938.26 1794
2938.77 1749
2939.28 1810
2939.79 1728
2940.30 1748
2940.82 1898
2941.33 1880
2941.84 1676
2942.35 1841
2942.86 1870
2943.37 1706
2943.88 1710
2944.39 1808
2944.91 1981
2945.42 2005
2945.93 1884
2946.44 1904
2946.95 1845
2947.46 1878
2947.98 2038
2948.49 1986
2949.00 1972
2949.51 1872
2950.02 1837
2950.53 1810
2951.05 1794
2951.56 1695
2952.07 1571
2952.58 1417
2953.09 1574
2953.61 1706
2954.12 1582
2954.63 1679
2955.14 1652
2955.66 1538
2956.17 1592
2956.68 1684
2957.19 1634
2957.71 1633
2958.22 1452
2958.73 1556
2959.24 1602
2959.76 1670
2960.27 1677
2960.78 1745
2961.29 1870
2961.81 1816
2962.32 1718
2962.83 1783
2963.35 1925
2963.86 1646
2964.37 1750
2964.89 1739
2965.40 1745
2965.91 1848
2966.43 1841
2966.94 1696
2967.45 1692
2967.97 1643
2968.48 1704
2968.99 1722
2969.51 1581
2970.02 1573
2970.53 1676
2971.05 1550
2971.56 1605
2972.07 1670
2972.59 1590
2973.10 1638
2973.62 1625
2974.13 1530
2974.64 1659
2975.16 1433
2975.67 1459
2976.19 1446
2976.70 1695
2977.22 1732
2977.73 1457
2978.24 1421
2978.76 1678
2979.27 1597
2979.79 1590
2980.30 1603
2980.82 1551
2981.33 1705
2981.85 1508
2982.36 1590
2982.87 1437
2983.39 1602
2983.90 1632
2984.42 1642
2984.93 1566
2985.45 1589
2985.96 1710
2986.48 1753
2986.99 1767
2987.51 1823
2988.02 1946
2988.54 2048
2989.05 2065
2989.57 1993
2990.09 1885
2990.60 1812
2991.12 1815
2991.63 1927
2992.15 1827
2992.66 1714
2993.18 1746
2993.69 1908
2994.21 1851
2994.73 2006
2995.24 2012
2995.76 1866
2996.27 1852
2996.79 2031
2997.30 2106
2997.82 2120
2998.34 2254
2998.85 2199
2999.37 2341
2999.89 2358
3000.40 2256
3000.92 2399
3001.43 2588
3001.95 2704
3002.47 2618
3002.98 2902
3003.50 3349
3004.02 3504
3004.53 3845
3005.05 3882
3005.57 4211
3006.08 4387
3006.60 4497
3007.12 4830
3007.63 4801
3008.15 4546
3008.67 4313
3009.18 3817
3009.70 3441
3010.22 3055
3010.74 2897
3011.25 2649
3011.77 2243
3012.29 2090
3012.80 1997
3013.32 1971
3013.84 1872
3014.36 1920
3014.87 1969
3015.39 1859
3015.91 1892
3016.43 2018
3016.94 2043
3017.46 2041
3017.98 2059
3018.50 2130
3019.02 1987
3019.53 1943
3020.05 2096
3020.57 2132
3021.09 2007
3021.60 2182
3022.12 2159
3022.64 2142
3023.16 2079
3023.68 2186
3024.20 2111
3024.71 2112
3025.23 2156
3025.75 2317
3026.27 2078
3026.79 1976
3027.31 2069
3027.82 2093
3028.34 2094
3028.86 1965
3029.38 1949
3029.90 1997
3030.42 1995
3030.94 1914
3031.46 1768
3031.98 1812
3032.49 1797
3033.01 1653
3033.53 1968
3034.05 1848
3034.57 1730
3035.09 1913
3035.61 1816
3036.13 1813
3036.65 1820
3037.17 1619
3037.69 1618
3038.21 1727
3038.73 1808
3039.25 1670
3039.76 1679
3040.28 1697
3040.80 1692
3041.32 1610
3041.84 1569
3042.36 1546
3042.88 1530
3043.40 1574
3043.92 1540
3044.44 1673
3044.96 1779
3045.48 1719
3046.00 1674
3046.52 1647
3047.04 1765
3047.56 1542
3048.08 1568
3048.60 1693
3049.13 1707
3049.65 1753
3050.17 1700
3050.69 1660
3051.21 1515
3051.73 1522
3052.25 1620
3052.77 1618
3053.29 1493
3053.81 1594
3054.33 1614
3054.85 1510
3055.37 1497
3055.89 1519
3056.42 1541
3056.94 1583
3057.46 1504
3057.98 1719
3058.50 1635
3059.02 1707
3059.54 1661
3060.06 1623
3060.59 1539
3061.11 1458
3061.63 1622
3062.15 1661
3062.67 1609
3063.19 1679
3063.71 1620
3064.24 1777
3064.76 1690
3065.28 1661
3065.80 1693
3066.32 1743
3066.85 1727
3067.37 1627
3067.89 1623
3068.41 1775
3068.93 1843
3069.46 1747
3069.98 1717
3070.50 1736
3071.02 1799
3071.54 1540
3072.07 1591
3072.59 1768
3073.11 1640
3073.63 1623
3074.16 1640
3074.68 1739
3075.20 1822
3075.73 1659
3076.25 1571
3076.77 1561
3077.29 1571
3077.82 1715
3078.34 1851
3078.86 1858
3079.39 2207
3079.91 2081
3080.43 2103
3080.95 2186
3081.48 2176
3082.00 2265
3082.52 2312
3083.05 2197
3083.57 2099
3084.09 2094
3084.62 2180
3085.14 2376
3085.66 2307
3086.19 2201
3086.71 2121
3087.24 2165
3087.76 2317
3088.28 2382
3088.81 2204
3089.33 2284
3089.85 2138
3090.38 2079
3090.90 2013
3091.43 2100
3091.95 1891
3092.47 1798
3093.00 1816
3093.52 1957
3094.05 1967
3094.57 1849
3095.10 2078
3095.62 2153
3096.14 2022
3096.67 2164
3097.19 2169
3097.72 2115
3098.24 2162
3098.77 2039
3099.29 2330
3099.82 2613
3100.34 2804
3100.87 3042
3101.39 3582
3101.92 4189
3102.44 4896
3102.97 5175
3103.49 5771
3104.02 6288
3104.54 6464
3105.07 6638
3105.59 6126
3106.12 5845
3106.64 5734
3107.17 5543
3107.69 4826
3108.22 3891
3108.74 3367
3109.27 2959
3109.79 2799
3110.32 2438
3110.85 2413
3111.37 2373
3111.90 2319
3112.42 2260
3112.95 2381
3113.48 2365
3114.00 2270
3114.53 2297
3115.05 2183
3115.58 2062
3116.11 1913
3116.63 2032
3117.16 2051
3117.68 1859
3118.21 1717
3118.74 1631
3119.26 1672
3119.79 1715
3120.32 1679
3120.84 1885
3121.37 1963
3121.90 1809
3122.42 1647
3122.95 1822
3123.48 1862
3124.00 1913
3124.53 2002
3125.06 2075
3125.58 1925
3126.11 2031
3126.64 1950
3127.16 1963
3127.69 1816
3128.22 1848
3128.75 1858
3129.27 1824
3129.80 1885
3130.33 1779
3130.85 1846
3131.38 1850
3131.91 1803
3132.44 1733
3132.96 1727
3133.49 1831
3134.02 1831
3134.55 1658
3135.07 1793
3135.60 1777
3136.13 1744
3136.66 1667
3137.19 1704
3137.71 1693
3138.24 1649
3138.77 1634
3139.30 1693
3139.83 1912
3140.35 1647
3140.88 1812
3141.41 1923
3141.94 1719
3142.47 1777
3143.00 1817
3143.52 1669
3144.05 1707
3144.58 1868
3145.11 1754
3145.64 1672
3146.17 1612
3146.70 1862
3147.22 1851
3147.75 2029
3148.28 2162
3148.81 2268
3149.34 2127
3149.87 2160
3150.40 2253
3150.93 2242
3151.46 2283
3151.98 2356
3152.51 2165
3153.04 2135
3153.57 2114
3154.10 2212
3154.63 2048
3155.16 1867
3155.69 1865
3156.22 1938
3156.75 1943
3157.28 1772
3157.81 1781
3158.34 1824
3158.87 1848
3159.40 1879
3159.93 1906
3160.46 1934
3160.99 1882
3161.52 1861
3162.05 1828
3162.58 1908
3163.11 1851
3163.64 1898
3164.17 1765
3164.70 1814
3165.23 1660
3165.76 1544
3166.29 1625
3166.82 1736
3167.35 1647
3167.88 1543
3168.41 1537
3168.94 1473
3169.47 1583
3170.00 1583
3170.53 1559
3171.06 1562
3171.59 1598
3172.13 1654
3172.66 1799
3173.19 1659
3173.72 1669
3174.25 1797
3174.78 1888
3175.31 1929
3175.84 2120
3176.37 1982
3176.90 2145
3177.44 2181
3177.97 1952
3178.50 1954
3179.03 1951
3179.56 2016
3180.09 1951
3180.62 1969
3181.16 1932
3181.69 1796
3182.22 1729
3182.75 1683
3183.28 1648
3183.81 1692
3184.35 1897
3184.88 1804
3185.41 1748
3185.94 1620
3186.47 1640
3187.01 1716
3187.54 1609
3188.07 1698
3188.60 1705
3189.14 1517
3189.67 1504
3190.20 1741
3190.73 1655
3191.26 1579
3191.80 1607
3192.33 1709
3192.86 1742
3193.39 1549
3193.93 1587
3194.46 1768
3194.99 1577
3195.53 1511
3196.06 1614
3196.59 1643
3197.12 1600
3197.66 1516
3198.19 1591
3198.72 1575
3199.26 1696
3199.79 1771
3200.32 1566
3200.86 1529
3201.39 1521
3201.92 1712
3202.46 1723
3202.99 1817
3203.52 1875
3204.06 1893
3204.59 1752
3205.12 1785
3205.66 1839
3206.19 1729
3206.72 1581
3207.26 1550
3207.79 1564
3208.33 1644
3208.86 1720
3209.39 1764
3209.93 1655
3210.46 1837
3211.00 1830
3211.53 1659
3212.06 1714
3212.60 1905
3213.13 1810
3213.67 1756
3214.20 1771
3214.74 1869
3215.27 1901
3215.80 1797
3216.34 1977
3216.87 1870
3217.41 1680
3217.94 1684
3218.48 1632
3219.01 1804
3219.55 1839
3220.08 1743
3220.62 1862
3221.15 1818
3221.69 1639
3222.22 1836
3222.76 1929
3223.29 1812
3223.83 1879
3224.36 1977
3224.90 2021
3225.43 2152
3225.97 2012
3226.50 2037
3227.04 1958
3227.57 2011
3228.11 1924
3228.65 1832
3229.18 1980
3229.72 1810
3230.25 1888
3230.79 1802
3231.32 1662
3231.86 1725
3232.40 1784
3232.93 1739
3233.47 1720
3234.00 1680
3234.54 1670
3235.08 1589
3235.61 1579
3236.15 1667
3236.68 1817
3237.22 1708
3237.76 1815
3238.29 1976
3238.83 1990
3239.37 2051
3239.90 2052
3240.44 2023
3240.97 2020
3241.51 1964
3242.05 2133
3242.58 2002
3243.12 1837
3243.66 1977
3244.20 1889
3244.73 2089
3245.27 2007
3245.81 1926
3246.34 1729
3246.88 1883
3247.42 1828
3247.95 1718
3248.49 1862
3249.03 1843
3249.57 1702
3250.10 1725
3250.64 1935
3251.18 1889
3251.72 1810
3252.25 1844
3252.79 1915
3253.33 1953
3253.87 2073
3254.40 2094
3254.94 1929
3255.48 2219
3256.02 2360
3256.55 2093
3257.09 2103
3257.63 2292
3258.17 2376
3258.71 2452
3259.24 2492
3259.78 2530
3260.32 2636
3260.86 2916
3261.40 2941
3261.94 3253
3262.47 3694
3263.01 3875
3263.55 4204
3264.09 4798
3264.63 4751
3265.17 4949
3265.71 4843
3266.24 4919
3266.78 4886
3267.32 5217
3267.86 5483
3268.40 5379
3268.94 4768
3269.48 4895
3270.02 4317
3270.55 4255
3271.09 3808
3271.63 3422
3272.17 3186
3272.71 2788
3273.25 2674
3273.79 2361
3274.33 2477
3274.87 2295
3275.41 2157
3275.95 2117
3276.49 1990
3277.03 2141
3277.57 2155
3278.11 2059
3278.65 2223
3279.19 2247
3279.73 2229
3280.26 2051
3280.80 2231
3281.34 2125
3281.88 2060
3282.42 2179
3282.96 2164
3283.50 2260
3284.04 2430
3284.59 2202
3285.13 2283
3285.67 2510
3286.21 2290
3286.75 2227
3287.29 2323
3287.83 2291
3288.37 2320
3288.91 2415
3289.45 2391
3289.99 2515
3290.53 2360
3291.07 2419
3291.61 2285
3292.15 2354
3292.69 2613
3293.23 2504
3293.77 2501
3294.32 2551
3294.86 2850
3295.40 3151
3295.94 3429
3296.48 3430
3297.02 3629
3297.56 3648
3298.10 3576
3298.65 3550
3299.19 3476
3299.73 3036
3300.27 2999
3300.81 2930
3301.35 2692
3301.89 2772
3302.44 2572
3302.98 2307
3303.52 2183
3304.06 1942
3304.60 2001
3305.14 2159
3305.69 2228
3306.23 2177
3306.77 2034
3307.31 2079
3307.85 2215
3308.40 1963
3308.94 1876
3309.48 1948
3310.02 1925
3310.57 1896
3311.11 1867
3311.65 1735
3312.19 1965
3312.74 2036
3313.28 1790
3313.82 2034
3314.36 2094
3314.91 2015
3315.45 2171
3315.99 2266
3316.53 2288
3317.08 2362
3317.62 2391
3318.16 2513
3318.71 2322
3319.25 2209
3319.79 2263
3320.34 2264
3320.88 2103
3321.42 2149
3321.96 2055
3322.51 2024
3323.05 2181
3323.59 2166
3324.14 2096
3324.68 2045
3325.23 1983
3325.77 2022
3326.31 1877
3326.86 2081
3327.40 1927
3327.94 1745
3328.49 1723
3329.03 1875
3329.57 1784
3330.12 1788
3330.66 1786
3331.21 1616
3331.75 1662
3332.29 1754
3332.84 1841
3333.38 2061
3333.93 2129
3334.47 2225
3335.02 2307
3335.56 2183
3336.10 2574
3336.65 2828
3337.19 2965
3337.74 2986
3338.28 3065
3338.83 3108
3339.37 3188
3339.92 2808
3340.46 2698
3341.01 2853
3341.55 2771
3342.10 2526
3342.64 2471
3343.19 2102
3343.73 1967
3344.28 2029
3344.82 1861
3345.37 2020
3345.91 1942
3346.46 2018
3347.00 1999
3347.55 1810
3348.09 1726
3348.64 1856
3349.18 1888
3349.73 1783
3350.27 1842
3350.82 1793
3351.37 1862
3351.91 1874
3352.46 2063
3353.00 1763
3353.55 1934
3354.10 1939
3354.64 1879
3355.19 1845
3355.73 1734
3356.28 1770
3356.83 1726
3357.37 1724
3357.92 1784
3358.46 1761
3359.01 1703
3359.56 1780
3360.10 1683
3360.65 1676
3361.20 1627
3361.74 1609
3362.29 1690
3362.84 1637
3363.38 1527
3363.93 1504
3364.48 1427
3365.02 1596
3365.57 1706
3366.12 1559
3366.66 1489
3367.21 1584
3367.76 1681
3368.30 1680
3368.85 1731
3369.40 1598
3369.94 1638
3370.49 1629
3371.04 1712
3371.59 1912
3372.13 1695
3372.68 1603
3373.23 1633
3373.78 1701
3374.32 1763
3374.87 1588
3375.42 1585
3375.97 1636
3376.51 1647
3377.06 1524
3377.61 1697
3378.16 1675
3378.71 1628
3379.25 1534
3379.80 1413
3380.35 1489
3380.90 1536
3381.45 1537
3381.99 1636
3382.54 1397
3383.09 1339
3383.64 1381
3384.19 1472
3384.74 1437
3385.28 1325
3385.83 1349
3386.38 1416
3386.93 1428
3387.48 1642
3388.03 1561
3388.58 1503
3389.12 1404
3389.67 1458
3390.22 1522
3390.77 1509
3391.32 1472
3391.87 1550
3392.42 1560
3392.97 1470
3393.52 1350
3394.06 1453
3394.61 1363
3395.16 1470
3395.71 1406
3396.26 1500
3396.81 1620
3397.36 1533
3397.91 1565
3398.46 1470
3399.01 1511
3399.56 1614
3400.11 1664
3400.66 1602
3401.21 1498
3401.76 1489
3402.31 1467
3402.86 1459
3403.41 1507
3403.96 1481
3404.51 1451
3405.06 1499
3405.61 1556
3406.16 1550
3406.71 1525
3407.26 1553
3407.81 1481
3408.36 1607
3408.91 1619
3409.46 1577
3410.01 1510
3410.56 1389
3411.11 1428
3411.66 1305
3412.21 1446
3412.76 1427
3413.31 1418
3413.86 1468
3414.41 1519
3414.96 1459
3415.51 1461
3416.07 1502
3416.62 1507
3417.17 1596
3417.72 1510
3418.27 1527
3418.82 1461
3419.37 1470
3419.92 1521
3420.47 1581
3421.03 1669
3421.58 1626
3422.13 1495
3422.68 1691
3423.23 1834
3423.78 1917
3424.33 2049
3424.89 2195
3425.44 2137
3425.99 2144
3426.54 1942
3427.09 1995
3427.65 1991
3428.20 2170
3428.75 1957
3429.30 1757
3429.85 1710
3430.41 1779
3430.96 1708
3431.51 1590
3432.06 1506
3432.61 1624
3433.17 1703
3433.72 1482
3434.27 1722
3434.82 1695
3435.38 1658
3435.93 1628
3436.48 1533
3437.03 1526
3437.59 1761
3438.14 1768
3438.69 1694
3439.24 1729
3439.80 1794
3440.35 1764
3440.90 1779
3441.46 1704
3442.01 1719
3442.56 1707
3443.11 1714
3443.67 1759
3444.22 1731
3444.77 1782
3445.33 1718
3445.88 1565
3446.43 1493
3446.99 1525
3447.54 1562
3448.09 1516
3448.65 1505
3449.20 1592
3449.76 1527
3450.31 1436
3450.86 1386
3451.42 1370
3451.97 1381
3452.52 1378
3453.08 1333
3453.63 1393
3454.19 1344
3454.74 1381
3455.29 1401
3455.85 1509
3456.40 1434
3456.96 1322
3457.51 1342
3458.07 1379
3458.62 1355
3459.17 1472
3459.73 1495
3460.28 1399
3460.84 1471
3461.39 1378
3461.95 1379
3462.50 1460
3463.06 1417
3463.61 1528
3464.17 1392
3464.72 1521
3465.27 1591
3465.83 1442
3466.38 1390
3466.94 1446
3467.49 1483
3468.05 1510
3468.61 1737
3469.16 1734
3469.72 1715
3470.27 1685
3470.83 1704
3471.38 1655
3471.94 1732
3472.49 1604
3473.05 1697
3473.60 1714
3474.16 1690
3474.71 1711
3475.27 1656
3475.83 1865
3476.38 1819
3476.94 1590
3477.49 1715
3478.05 1686
3478.61 1727
3479.16 1700
3479.72 1621
3480.27 1636
3480.83 1725
3481.39 1803
3481.94 1818
3482.50 1742
3483.05 1779
3483.61 1743
3484.17 1633
3484.72 1674
3485.28 1630
3485.84 1706
3486.39 1868
3486.95 1848
3487.51 1995
3488.06 1831
3488.62 1944
3489.18 2184
3489.73 2390
3490.29 2534
3490.85 3053
3491.40 3241
3491.96 3271
3492.52 3396
3493.08 3458
3493.63 3532
3494.19 3356
3494.75 3425
3495.30 3633
3495.86 3772
3496.42 3664
3496.98 3361
3497.53 3582
3498.09 3706
3498.65 3725
3499.21 3848
3499.76 4101
3500.32 4336
3500.88 4399
3501.44 4726
3501.99 4600
3502.55 4725
3503.11 4696
3503.67 4487
3504.23 4521
3504.78 4553
3505.34 4447
3505.90 4284
3506.46 4359
3507.02 4533
3507.58 4492
3508.13 4088
3508.69 4054
3509.25 3665
3509.81 3575
3510.37 3266
3510.93 3181
3511.48 2982
3512.04 2732
3512.60 2289
3513.16 2235
3513.72 2150
3514.28 2008
3514.84 1921
3515.40 1929
3515.95 1760
3516.51 1783
3517.07 1726
3517.63 1743
3518.19 1784
3518.75 1866
3519.31 1882
3519.87 1795
3520.43 1958
3520.99 2053
3521.55 2032
3522.11 1890
3522.67 2084
3523.22 2309
3523.78 2179
3524.34 1947
3524.90 2080
3525.46 2240
3526.02 2036
3526.58 2090
3527.14 2137
3527.70 2079
3528.26 1802
3528.82 1702
3529.38 1751
3529.94 1775
3530.50 1759
3531.06 1711
3531.62 1644
3532.18 1725
3532.74 1713
3533.30 1635
3533.86 1599
3534.42 1625
3534.98 1760
3535.54 1713
3536.11 1550
3536.67 1653
3537.23 1759
3537.79 1807
3538.35 1827
3538.91 1846
3539.47 1839
3540.03 1847
3540.59 1999
3541.15 1956
3541.71 1913
3542.27 2072
3542.84 1950
3543.40 1907
3543.96 1797
3544.52 1920
3545.08 1868
3545.64 1875
3546.20 1694
3546.76 1894
3547.33 1743
3547.89 1684
3548.45 1710
3549.01 1842
3549.57 1757
3550.13 1592
3550.69 1637
3551.26 1685
3551.82 1571
3552.38 1464
3552.94 1504
3553.50 1484
3554.07 1612
3554.63 1538
3555.19 1398
3555.75 1461
3556.31 1502
3556.88 1606
3557.44 1499
3558.00 1516
3558.56 1579
3559.13 1539
3559.69 1473
3560.25 1473
3560.81 1674
3561.38 1696
3561.94 1635
3562.50 1624
3563.06 1605
3563.63 1559
3564.19 1644
3564.75 1695
3565.31 1687
3565.88 1735
3566.44 1636
3567.00 1646
3567.57 1653
3568.13 1640
3568.69 1538
3569.26 1417
3569.82 1505
3570.38 1473
3570.95 1503
3571.51 1443
3572.07 1421
3572.64 1392
3573.20 1446
3573.76 1591
3574.33 1444
3574.89 1681
3575.45 1686
3576.02 1506
3576.58 1562
3577.14 1661
3577.71 1730
3578.27 1619
3578.84 1568
3579.40 1562
3579.96 1460
3580.53 1631
3581.09 1744
3581.66 1657
3582.22 1516
3582.78 1457
3583.35 1577
3583.91 1555
3584.48 1562
3585.04 1584
3585.61 1691
3586.17 1601
3586.74 1561
3587.30 1453
3587.86 1620
3588.43 1708
3588.99 1651
3589.56 1597
3590.12 1547
3590.69 1477
3591.25 1540
3591.82 1641
3592.38 1644
3592.95 1589
3593.51 1515
3594.08 1678
3594.64 1666
3595.21 1589
3595.77 1544
3596.34 1597
3596.90 1670
3597.47 1736
3598.04 1635
3598.60 1527
3599.17 1651
3599.73 1520
3600.30 1573
3600.86 1559
3601.43 1607
3601.99 1733
3602.56 1568
3603.13 1654
3603.69 1519
3604.26 1399
3604.82 1449
3605.39 1505
3605.96 1477
3606.52 1266
3607.09 1332
3607.65 1470
3608.22 1389
3608.79 1363
3609.35 1324
3609.92 1225
3610.49 1300
3611.05 1284
3611.62 1398
3612.19 1458
3612.75 1428
3613.32 1390
3613.89 1390
3614.45 1586
3615.02 1720
3615.59 1870
3616.15 1949
3616.72 2175
3617.29 2448
3617.85 2543
3618.42 2724
3618.99 2982
3619.55 2963
3620.12 2991
3620.69 2957
3621.26 2957
3621.82 2918
3622.39 2551
3622.96 2503
3623.53 2200
3624.09 2087
3624.66 1937
3625.23 1815
3625.80 1943
3626.36 1625
3626.93 1612
3627.50 1608
3628.07 1493
3628.63 1571
3629.20 1523
3629.77 1428
3630.34 1691
3630.91 1501
3631.47 1541
3632.04 1546
3632.61 1742
3633.18 1706
3633.75 1678
3634.32 1701
3634.88 1630
3635.45 1689
3636.02 1643
3636.59 1739
3637.16 1634
3637.73 1809
3638.29 1748
3638.86 1697
3639.43 1828
3640.00 2135
3640.57 1960
3641.14 2090
3641.71 2023
3642.28 2067
3642.84 2112
3643.41 2114
3643.98 2368
3644.55 2126
3645.12 2192
3645.69 2134
3646.26 2049
3646.83 2002
3647.40 1941
3647.97 1783
3648.54 1878
3649.11 1988
3649.68 2032
3650.25 1977
3650.81 1770
3651.38 1876
3651.95 2025
3652.52 2062
3653.09 2130
3653.66 2230
3654.23 2096
3654.80 2109
3655.37 2184
3655.94 2236
3656.51 2409
3657.08 2662
3657.65 2688
3658.22 2859
3658.79 2727
3659.36 2891
3659.93 2895
3660.50 2694
3661.07 2927
3661.64 3040
3662.22 2776
3662.79 2691
3663.36 2634
3663.93 2555
3664.50 2415
3665.07 2202
3665.64 2362
3666.21 2092
3666.78 2079
3667.35 2204
3667.92 1899
3668.49 2097
3669.06 1940
3669.64 1921
3670.21 1974
3670.78 2040
3671.35 1943
3671.92 1835
3672.49 1786
3673.06 1870
3673.63 1838
3674.21 1748
3674.78 1796
3675.35 1921
3675.92 2105
3676.49 1906
3677.06 1880
3677.63 1928
3678.21 1842
3678.78 1766
3679.35 1846
3679.92 1647
3680.49 1672
3681.07 1603
3681.64 1526
3682.21 1715
3682.78 1603
3683.35 1592
3683.93 1475
3684.50 1596
3685.07 1614
3685.64 1618
3686.21 1653
3686.79 1774
3687.36 1928
3687.93 1958
3688.50 2056
3689.08 2218
3689.65 2194
3690.22 2239
3690.80 2317
3691.37 2240
3691.94 2679
3692.51 2528
3693.09 2366
3693.66 2173
3694.23 2139
3694.81 1885
3695.38 1970
3695.95 2057
3696.52 1884
3697.10 1745
3697.67 1724
3698.24 1775
3698.82 1953
3699.39 1923
3699.96 1872
3700.54 2186
3701.11 2067
3701.68 2054
3702.26 2113
3702.83 1992
3703.41 1967
3703.98 2131
3704.55 1964
3705.13 1860
3705.70 1865
3706.27 1843
3706.85 1975
3707.42 1918
3708.00 1669
3708.57 1707
3709.14 1829
3709.72 1795
3710.29 1713
3710.87 1716
3711.44 1740
3712.02 1799
3712.59 1693
3713.16 1723
3713.74 1714
3714.31 1706
3714.89 1649
3715.46 1650
3716.04 1613
3716.61 1619
3717.19 1451
3717.76 1607
3718.34 1567
3718.91 1446
3719.49 1491
3720.06 1499
3720.64 1514
3721.21 1424
3721.79 1469
3722.36 1422
3722.94 1416
3723.51 1434
3724.09 1365
3724.66 1369
3725.24 1351
3725.81 1353
3726.39 1349
3726.96 1389
3727.54 1465
3728.12 1527
3728.69 1599
3729.27 1510
3729.84 1486
3730.42 1604
3730.99 1728
3731.57 1696
3732.15 1750
3732.72 1762
3733.30 1939
3733.87 2053
3734.45 1895
3735.03 1833
3735.60 1844
3736.18 1689
3736.75 1741
3737.33 1757
3737.91 1602
3738.48 1570
3739.06 1516
3739.64 1361
3740.21 1448
3740.79 1552
3741.37 1509
3741.94 1512
3742.52 1456
3743.10 1420
3743.67 1477
3744.25 1590
3744.83 1490
3745.40 1478
3745.98 1393
3746.56 1371
3747.13 1465
3747.71 1507
3748.29 1515
3748.87 1513
3749.44 1554
3750.02 1447
3750.60 1429
3751.17 1561
3751.75 1369
3752.33 1451
3752.91 1433
3753.48 1354
3754.06 1321
3754.64 1405
3755.22 1422
3755.80 1470
3756.37 1424
3756.95 1357
3757.53 1298
3758.11 1286
3758.68 1340
3759.26 1276
3759.84 1386
3760.42 1415
3761.00 1407
3761.58 1420
3762.15 1403
3762.73 1381
3763.31 1498
3763.89 1505
3764.47 1456
3765.04 1454
3765.62 1389
3766.20 1490
3766.78 1463
3767.36 1471
3767.94 1432
3768.52 1414
3769.10 1445
3769.67 1571
3770.25 1489
3770.83 1479
3771.41 1482
3771.99 1485
3772.57 1426
3773.15 1435
3773.73 1404
3774.31 1486
3774.89 1448
3775.46 1359
3776.04 1406
3776.62 1435
3777.20 1533
3777.78 1432
3778.36 1386
3778.94 1394
3779.52 1352
3780.10 1391
3780.68 1397
3781.26 1429
3781.84 1308
3782.42 1245
3783.00 1418
3783.58 1312
3784.16 1335
3784.74 1353
3785.32 1282
3785.90 1328
3786.48 1396
3787.06 1324
3787.64 1466
3788.22 1374
3788.80 1428
3789.38 1501
3789.96 1442
3790.54 1435
3791.12 1408
3791.70 1461
3792.28 1349
3792.86 1445
3793.44 1565
3794.02 1398
3794.60 1420
3795.18 1550
3795.77 1428
3796.35 1666
3796.93 1520
3797.51 1459
3798.09 1562
3798.67 1550
3799.25 1645
3799.83 1597
3800.41 1506
3800.99 1742
3801.58 1715
3802.16 1732
3802.74 1761
3803.32 1779
3803.90 1866
3804.48 1991
3805.06 1901
3805.65 2014
3806.23 1905
3806.81 1822
3807.39 1798
3807.97 1945
3808.55 1919
3809.14 1899
3809.72 2022
3810.30 1955
3810.88 2056
3811.46 1892
3812.05 2042
3812.63 2308
3813.21 2294
3813.79 2201
3814.37 2352
3814.96 2150
3815.54 2198
3816.12 2349
3816.70 2316
3817.29 2249
3817.87 2267
3818.45 2109
3819.03 2178
3819.62 1905
3820.20 1781
3820.78 1659
3821.36 1655
3821.95 1589
3822.53 1509
3823.11 1513
3823.70 1463
3824.28 1504
3824.86 1507
3825.45 1342
3826.03 1295
3826.61 1341
3827.19 1436
3827.78 1330
3828.36 1367
3828.94 1380
3829.53 1470
3830.11 1500
3830.69 1501
3831.28 1385
3831.86 1487
3832.45 1402
3833.03 1466
3833.61 1582
3834.20 1495
3834.78 1427
3835.36 1394
3835.95 1436
3836.53 1529
3837.12 1451
3837.70 1323
3838.28 1363
3838.87 1305
3839.45 1367
3840.04 1317
3840.62 1361
3841.20 1358
3841.79 1325
3842.37 1426
3842.96 1329
3843.54 1314
3844.13 1245
3844.71 1291
3845.30 1332
3845.88 1361
3846.47 1352
3847.05 1340
3847.63 1238
3848.22 1294
3848.80 1293
3849.39 1500
3849.97 1326
3850.56 1393
3851.14 1452
3851.73 1446
3852.31 1445
3852.90 1391
3853.48 1443
3854.07 1471
3854.66 1446
3855.24 1423
3855.83 1372
3856.41 1361
3857.00 1474
3857.58 1360
3858.17 1402
3858.75 1478
3859.34 1502
3859.92 1537
3860.51 1731
3861.10 1723
3861.68 1962
3862.27 1755
3862.85 1949
3863.44 2081
3864.03 2176
3864.61 2309
3865.20 2453
3865.78 2324
3866.37 2369
3866.96 2509
3867.54 2333
3868.13 1915
3868.72 1880
3869.30 1884
3869.89 1801
3870.47 1721
3871.06 1693
3871.65 1815
3872.23 1718
3872.82 1641
3873.41 1591
3873.99 1670
3874.58 1517
3875.17 1772
3875.76 1795
3876.34 1737
3876.93 1697
3877.52 1705
3878.10 1720
3878.69 1619
3879.28 1498
3879.86 1355
3880.45 1592
3881.04 1640
3881.63 1421
3882.21 1422
3882.80 1371
3883.39 1375
3883.98 1481
3884.56 1432
3885.15 1332
3885.74 1374
3886.33 1348
3886.91 1424
3887.50 1369
3888.09 1435
3888.68 1429
3889.27 1556
3889.85 1504
3890.44 1668
3891.03 1782
3891.62 1799
3892.21 1740
3892.79 1835
3893.38 1781
3893.97 1829
3894.56 1707
3895.15 1559
3895.74 1685
3896.32 1624
3896.91 1543
3897.50 1624
3898.09 1554
3898.68 1491
3899.27 1449
3899.86 1539
3900.45 1411
3901.03 1432
3901.62 1405
3902.21 1506
3902.80 1384
3903.39 1470
3903.98 1494
3904.57 1379
3905.16 1363
3905.75 1376
3906.34 1425
3906.92 1479
3907.51 1378
3908.10 1564
3908.69 1331
3909.28 1317
3909.87 1389
3910.46 1439
3911.05 1390
3911.64 1449
3912.23 1380
3912.82 1314
3913.41 1192
3914.00 1202
3914.59 1184
3915.18 1144
3915.77 1325
3916.36 1364
3916.95 1368
3917.54 1321
3918.13 1395
3918.72 1383
3919.31 1529
3919.90 1426
3920.49 1373
3921.08 1320
3921.67 1444
3922.26 1314
3922.85 1314
3923.44 1420
3924.03 1430
3924.62 1410
3925.21 1391
3925.80 1289
3926.40 1276
3926.99 1230
3927.58 1301
3928.17 1239
3928.76 1113
3929.35 1293
3929.94 1227
3930.53 1125
3931.12 1258
3931.71 1222
3932.30 1151
3932.90 1151
3933.49 1170
3934.08 1167
3934.67 1270
3935.26 1288
3935.85 1243
3936.44 1176
3937.04 1200
3937.63 1157
3938.22 1215
3938.81 1321
3939.40 1285
3939.99 1311
3940.59 1320
3941.18 1329
3941.77 1327
3942.36 1428
3942.95 1477
3943.55 1424
3944.14 1385
3944.73 1393
3945.32 1444
3945.91 1459
3946.51 1310
3947.10 1312
3947.69 1184
3948.28 1278
3948.88 1284
3949.47 1266
3950.06 1260
3950.65 1352
3951.25 1331
3951.84 1264
3952.43 1241
3953.02 1294
3953.62 1222
3954.21 1292
3954.80 1444
3955.40 1293
3955.99 1289
3956.58 1226
3957.17 1292
3957.77 1479
3958.36 1426
3958.95 1364
3959.55 1447
3960.14 1539
3960.73 1479
3961.33 1582
3961.92 1454
3962.51 1474
3963.11 1459
3963.70 1290
3964.29 1319
3964.89 1458
3965.48 1421
3966.08 1395
3966.67 1428
3967.26 1356
3967.86 1334
3968.45 1231
3969.04 1377
3969.64 1232
3970.23 1275
3970.83 1308
3971.42 1436
3972.01 1339
3972.61 1250
3973.20 1220
3973.80 1182
3974.39 1103
3974.99 1278
3975.58 1277
3976.18 1268
3976.77 1343
3977.36 1440
3977.96 1344
3978.55 1522
3979.15 1342
3979.74 1320
3980.34 1293
3980.93 1343
3981.53 1331
3982.12 1286
3982.72 1242
3983.31 1338
3983.91 1401
3984.50 1279
3985.10 1248
3985.69 1230
3986.29 1374
3986.88 1246
3987.48 1297
3988.07 1247
3988.67 1218
3989.26 1284
3989.86 1309
3990.46 1377
3991.05 1321
3991.65 1292
3992.24 1399
3992.84 1414
3993.43 1313
3994.03 1349
3994.63 1371
3995.22 1538
3995.82 1412
3996.41 1366
3997.01 1499
3997.61 1475
3998.20 1454
3998.80 1591
3999.39 1485
3999.99 1396
4000.59 1472
4001.18 1469
4001.78 1384
4002.38 1336
4002.97 1429
4003.57 1478
4004.17 1306
4004.76 1415
4005.36 1275
4005.96 1436
4006.55 1536
4007.15 1447
4007.75 1467
4008.34 1396
4008.94 1449
4009.54 1461
4010.13 1331
4010.73 1366
4011.33 1390
4011.93 1302
4012.52 1284
4013.12 1454
4013.72 1264
4014.31 1282
4014.91 1429
4015.51 1399
4016.11 1473
4016.70 1465
4017.30 1497
4017.90 1385
4018.50 1526
4019.09 1592
4019.69 1578
4020.29 1467
4020.89 1588
4021.49 1645
4022.08 1522
4022.68 1510
4023.28 1610
4023.88 1527
4024.48 1649
4025.07 1763
4025.67 1658
4026.27 1658
4026.87 1865
4027.47 1774
4028.06 1757
4028.66 1923
4029.26 1921
4029.86 1892
4030.46 1895
4031.06 1827
4031.66 1719
4032.25 1653
4032.85 1692
4033.45 1560
4034.05 1689
4034.65 1689
4035.25 1714
4035.85 1684
4036.45 1694
4037.05 1558
4037.64 1564
4038.24 1543
4038.84 1460
4039.44 1414
4040.04 1355
4040.64 1295
4041.24 1304
4041.84 1264
4042.44 1193
4043.04 1230
4043.64 1177
4044.24 1278
4044.84 1280
4045.44 1254
4046.04 1252
4046.64 1256
4047.24 1206
4047.84 1340
4048.44 1338
4049.03 1317
4049.63 1290
4050.23 1377
4050.83 1392
4051.43 1400
4052.04 1403
4052.64 1436
4053.24 1415
4053.84 1431
4054.44 1488
4055.04 1450
4055.64 1399
4056.24 1467
4056.84 1485
4057.44 1445
4058.04 1440
4058.64 1414
4059.24 1347
4059.84 1318
4060.44 1212
4061.04 1322
4061.64 1239
4062.24 1229
4062.85 1097
4063.45 1044
4064.05 1069
4064.65 1246
4065.25 1241
4065.85 1212
4066.45 1135
4067.05 1172
4067.65 1131
4068.26 1166
4068.86 1088
4069.46 1075
4070.06 1144
4070.66 1058
4071.26 1121
4071.86 1165
4072.47 1247
4073.07 1181
4073.67 1106
4074.27 1183
4074.87 1322
4075.47 1218
4076.08 1175
4076.68 1159
4077.28 1208
4077.88 1318
4078.48 1265
4079.09 1261
4079.69 1223
4080.29 1115
4080.89 1112
4081.50 1185
4082.10 1072
4082.70 1264
4083.30 1340
4083.91 1232
4084.51 1205
4085.11 1130
4085.71 1153
4086.32 1207
4086.92 1182
4087.52 1170
4088.12 1169
4088.73 1155
4089.33 1231
4089.93 1246
4090.54 1127
4091.14 1135
4091.74 1232
4092.35 1148
4092.95 1099
4093.55 1232
4094.15 1236
4094.76 1183
4095.36 1135
4095.96 1145
4096.57 1286
4097.17 1130
4097.78 1209
4098.38 1145
4098.98 1118
4099.59 1101
4100.19 1107
4100.79 1118
4101.40 1039
4102.00 1181
4102.61 1126
4103.21 1239
4103.81 1281
4104.42 1167
4105.02 1254
4105.63 1205
4106.23 1165
4106.83 1172
4107.44 1163
4108.04 1292
4108.65 1261
4109.25 1135
4109.85 1151
4110.46 1184
4111.06 1145
4111.67 1250
4112.27 1305
4112.88 1112
4113.48 1089
4114.09 1078
4114.69 1140
4115.30 1068
4115.90 1113
4116.51 1145
4117.11 1090
4117.72 1182
4118.32 1275
4118.93 1113
4119.53 1214
4120.14 1242
4120.74 1169
4121.35 1241
4121.95 1194
4122.56 1280
4123.16 1316
4123.77 1221
4124.37 1279
4124.98 1216
4125.59 1199
4126.19 1323
4126.80 1373
4127.40 1262
4128.01 1212
4128.61 1212
4129.22 1342
4129.83 1239
4130.43 1223
4131.04 1178
4131.64 1122
4132.25 1223
4132.86 1241
4133.46 1161
4134.07 1198
4134.67 1294
4135.28 1166
4135.89 1190
4136.49 1316
4137.10 1423
4137.71 1388
4138.31 1321
4138.92 1305
4139.53 1428
4140.13 1510
4140.74 1617
4141.35 1720
4141.95 1587
4142.56 1527
4143.17 1511
4143.77 1489
4144.38 1422
4144.99 1547
4145.59 1520
4146.20 1361
4146.81 1292
4147.42 1295
4148.02 1235
4148.63 1283
4149.24 1200
4149.84 1236
4150.45 1219
4151.06 1149
4151.67 1225
4152.27 1120
4152.88 1215
4153.49 1262
4154.10 1264
4154.70 1236
4155.31 1150
4155.92 1133
4156.53 1188
4157.14 1308
4157.74 1118
4158.35 1222
4158.96 1245
4159.57 1272
4160.18 1212
4160.78 1211
4161.39 1237
4162.00 1259
4162.61 1377
4163.22 1386
4163.83 1349
4164.43 1492
4165.04 1541
4165.65 1423
4166.26 1335
4166.87 1406
4167.48 1449
4168.09 1402
4168.69 1339
4169.30 1367
4169.91 1301
4170.52 1329
4171.13 1385
4171.74 1286
4172.35 1273
4172.96 1194
4173.57 1301
4174.17 1353
4174.78 1490
4175.39 1371
4176.00 1393
4176.61 1532
4177.22 1384
4177.83 1420
4178.44 1511
4179.05 1439
4179.66 1366
4180.27 1358
4180.88 1571
4181.49 1438
4182.10 1369
4182.71 1260
4183.32 1326
4183.93 1299
4184.54 1270
4185.15 1259
4185.76 1345
4186.37 1224
4186.98 1262
4187.59 1276
4188.20 1230
4188.81 1232
4189.42 1263
4190.03 1274
4190.64 1452
4191.25 1508
4191.86 1483
4192.47 1532
4193.08 1570
4193.69 1657
4194.30 1791
4194.91 1809
4195.52 1888
4196.13 1826
4196.74 1761
4197.35 1808
4197.97 1809
4198.58 1646
4199.19 1736
4199.80 1693
4200.41 1566
4201.02 1605
4201.63 1563
4202.24 1459
4202.85 1453
4203.47 1415
4204.08 1417
4204.69 1335
4205.30 1465
4205.91 1328
4206.52 1363
4207.13 1231
4207.75 1258
4208.36 1282
4208.97 1228
4209.58 1202
4210.19 1291
4210.80 1248
4211.42 1333
4212.03 1331
4212.64 1380
4213.25 1369
4213.86 1444
4214.48 1366
4215.09 1412
4215.70 1491
4216.31 1459
4216.92 1431
4217.54 1585
4218.15 1574
4218.76 1633
4219.37 1715
4219.99 1802
4220.60 1934
4221.21 2098
4221.82 2154
4222.44 2127
4223.05 2142
4223.66 2184
4224.28 2172
4224.89 2356
4225.50 2433
4226.11 2491
4226.73 2471
4227.34 2644
4227.95 2735
4228.57 2631
4229.18 2596
4229.79 2993
4230.41 2652
4231.02 2741
4231.63 3087
4232.25 3050
4232.86 2973
4233.47 3346
4234.09 3564
4234.70 3648
4235.31 3679
4235.93 3709
4236.54 3889
4237.15 3697
4237.77 3767
4238.38 3636
4239.00 3581
4239.61 3215
4240.22 2812
4240.84 2553
4241.45 2328
4242.07 2137
4242.68 1942
4243.29 1934
4243.91 1958
4244.52 1853
4245.14 1887
4245.75 1874
4246.37 1731
4246.98 2053
4247.59 2112
4248.21 1980
4248.82 1827
4249.44 1704
4250.05 1881
4250.67 2150
4251.28 1983
4251.90 2059
4252.51 1902
4253.13 1821
4253.74 1804
4254.36 1640
4254.97 1670
4255.59 1609
4256.20 1508
4256.82 1575
4257.43 1506
4258.05 1439
4258.66 1529
4259.28 1407
4259.89 1554
4260.51 1487
4261.12 1431
4261.74 1533
4262.35 1570
4262.97 1427
4263.59 1558
4264.20 1374
4264.82 1413
4265.43 1552
4266.05 1494
4266.66 1503
4267.28 1542
4267.90 1438
4268.51 1471
4269.13 1419
4269.74 1505
4270.36 1529
4270.98 1492
4271.59 1426
4272.21 1447
4272.83 1402
4273.44 1471
4274.06 1454
4274.68 1496
4275.29 1380
4275.91 1572
4276.52 1556
4277.14 1550
4277.76 1502
4278.37 1528
4278.99 1553
4279.61 1456
4280.23 1482
4280.84 1374
4281.46 1368
4282.08 1309
4282.69 1240
4283.31 1232
4283.93 1264
4284.54 1184
4285.16 1241
4285.78 1221
4286.40 1265
4287.01 1245
4287.63 1250
4288.25 1170
4288.87 1216
4289.48 1190
4290.10 1218
4290.72 1221
4291.34 1181
4291.95 1257
4292.57 1369
4293.19 1221
4293.81 1150
4294.42 1216
4295.04 1312
4295.66 1352
4296.28 1406
4296.90 1340
4297.51 1153
4298.13 1226
4298.75 1292
4299.37 1435
4299.99 1299
4300.61 1241
4301.22 1303
4301.84 1152
4302.46 1191
4303.08 1272
4303.70 1336
4304.32 1228
4304.94 1243
4305.55 1191
4306.17 1353
4306.79 1230
4307.41 1285
4308.03 1232
4308.65 1282
4309.27 1320
4309.89 1151
4310.50 1146
4311.12 1247
4311.74 1142
4312.36 1259
4312.98 1239
4313.60 1234
4314.22 1167
4314.84 1341
4315.46 1368
4316.08 1279
4316.70 1360
4317.32 1365
4317.94 1210
4318.56 1393
4319.18 1331
4319.80 1401
4320.42 1440
4321.04 1434
4321.65 1311
4322.27 1295
4322.89 1345
4323.51 1553
4324.13 1508
4324.75 1468
4325.37 1552
4325.99 1594
4326.62 1358
4327.24 1354
4327.86 1338
4328.48 1416
4329.10 1491
4329.72 1349
4330.34 1402
4330.96 1446
4331.58 1490
4332.20 1358
4332.82 1449
4333.44 1425
4334.06 1399
4334.68 1434
4335.30 1503
4335.92 1663
4336.54 1860
4337.16 1974
4337.79 1910
4338.41 1977
4339.03 1988
4339.65 2033
4340.27 1852
4340.89 1878
4341.51 1963
4342.13 1966
4342.76 2033
4343.38 2009
4344.00 2049
4344.62 2231
4345.24 2283
4345.86 2609
4346.48 2743
4347.11 2910
4347.73 2813
4348.35 2616
4348.97 2615
4349.59 2636
4350.22 2571
4350.84 2555
4351.46 2278
4352.08 2040
4352.70 1736
4353.33 1793
4353.95 1708
4354.57 1360
4355.19 1527
4355.81 1582
4356.44 1392
4357.06 1351
4357.68 1333
4358.30 1389
4358.93 1535
4359.55 1501
4360.17 1461
4360.79 1468
4361.42 1390
4362.04 1415
4362.66 1345
4363.28 1355
4363.91 1508
4364.53 1483
4365.15 1468
4365.78 1235
4366.40 1404
4367.02 1383
4367.65 1247
4368.27 1129
4368.89 1213
4369.52 1160
4370.14 1172
4370.76 1202
4371.39 1206
4372.01 1195
4372.63 1131
4373.26 1147
4373.88 1092
4374.50 1136
4375.13 1229
4375.75 1245
4376.37 1194
4377.00 1254
4377.62 1183
4378.25 1304
4378.87 1259
4379.49 1317
4380.12 1249
4380.74 1163
4381.37 1206
4381.99 1239
4382.61 1235
4383.24 1171
4383.86 1038
4384.49 1169
4385.11 1237
4385.74 1156
4386.36 1237
4386.98 1196
4387.61 1059
4388.23 1171
4388.86 1096
4389.48 1207
4390.11 1153
4390.73 1164
4391.36 1347
4391.98 1337
4392.61 1202
4393.23 1183
4393.86 1180
4394.48 1172
4395.11 1304
4395.73 1256
4396.36 1179
4396.98 1222
4397.61 1183
4398.23 1268
4398.86 1399
4399.48 1419
4400.11 1315
4400.74 1150
4401.36 1199
4401.99 1311
4402.61 1207
4403.24 1308
4403.86 1219
4404.49 1259
4405.11 1254
4405.74 1376
4406.37 1245
4406.99 1227
4407.62 1247
4408.24 1297
4408.87 1162
4409.50 1225
4410.12 1372
4410.75 1208
4411.38 1273
4412.00 1307
4412.63 1216
4413.25 1273
4413.88 1367
4414.51 1245
4415.13 1310
4415.76 1267
4416.39 1206
4417.01 1267
4417.64 1285
4418.27 1216
4418.89 1043
4419.52 1140
4420.15 1218
4420.77 1186
4421.40 1098
4422.03 1159
4422.66 1162
4423.28 1076
4423.91 1129
4424.54 1127
4425.16 1028
4425.79 1069
4426.42 1095
4427.05 996
4427.67 1003
4428.30 1001
4428.93 1018
4429.56 1067
4430.18 920
4430.81 1015
4431.44 993
4432.07 964
4432.69 1075
4433.32 960
4433.95 1133
4434.58 1182
4435.21 1172
4435.83 1278
4436.46 1173
4437.09 1217
4437.72 1131
4438.35 1069
4438.97 1181
4439.60 1114
4440.23 1076
4440.86 1052
4441.49 1092
4442.12 1010
4442.74 1029
4443.37 1066
4444.00 1160
4444.63 1164
4445.26 1133
4445.89 1170
4446.52 1132
4447.14 1161
4447.77 1159
4448.40 1207
4449.03 1220
4449.66 1285
4450.29 1266
4450.92 1279
4451.55 1254
4452.18 1118
4452.81 1261
4453.44 1269
4454.06 1365
4454.69 1254
4455.32 1169
4455.95 1210
4456.58 1217
4457.21 1201
4457.84 1228
4458.47 1329
4459.10 1165
4459.73 1154
4460.36 1129
4460.99 1046
4461.62 1151
4462.25 1184
4462.88 1031
4463.51 1000
4464.14 1131
4464.77 1056
4465.40 970
4466.03 920
4466.66 1002
4467.29 1017
4467.92 1056
4468.55 1063
4469.18 1021
4469.81 998
4470.44 1066
4471.07 1093
4471.70 1083
4472.33 1042
4472.96 927
4473.59 971
4474.22 935
4474.86 1046
4475.49 989
4476.12 975
4476.75 1031
4477.38 1005
4478.01 1139
4478.64 1169
4479.27 1078
4479.90 1080
4480.53 1027
4481.17 1069
4481.80 1103
4482.43 1090
4483.06 1106
4483.69 1058
4484.32 1164
4484.95 1144
4485.58 1193
4486.22 1103
4486.85 1067
4487.48 1115
4488.11 1142
4488.74 1208
4489.37 1233
4490.01 1220
4490.64 1172
4491.27 1133
4491.90 1117
4492.53 1142
4493.17 1110
4493.80 1089
4494.43 1149
4495.06 1071
4495.70 1044
4496.33 1096
4496.96 1157
4497.59 1213
4498.22 1187
4498.86 1235
4499.49 1227
4500.12 1313
4500.75 1302
4501.39 1232
4502.02 1411
4502.65 1444
4503.29 1468
4503.92 1521
4504.55 1407
4505.18 1496
4505.82 1379
4506.45 1349
4507.08 1401
4507.72 1293
4508.35 1230
4508.98 1217
4509.62 1234
4510.25 1210
4510.88 1172
4511.52 1181
4512.15 1110
4512.78 1230
4513.42 1089
4514.05 1114
4514.68 1158
4515.32 1228
4515.95 1172
4516.58 1254
4517.22 1191
4517.85 1056
4518.48 1087
4519.12 1044
4519.75 1083
4520.39 1071
4521.02 1099
4521.65 1051
4522.29 1086
4522.92 1115
4523.56 1201
4524.19 1011
4524.83 1017
4525.46 1056
4526.09 1069
4526.73 1166
4527.36 1179
4528.00 1366
4528.63 1620
4529.27 1655
4529.90 1640
4530.54 1726
4531.17 1886
4531.81 1929
4532.44 2082
4533.07 2093
4533.71 2240
4534.34 2250
4534.98 2123
4535.61 1945
4536.25 1879
4536.88 1695
4537.52 1610
4538.16 1634
4538.79 1544
4539.43 1419
4540.06 1245
4540.70 1150
4541.33 1167
4541.97 1092
4542.60 1212
4543.24 1169
4543.87 1120
4544.51 1177
4545.15 1220
4545.78 1145
4546.42 1130
4547.05 1019
4547.69 1092
4548.32 1205
4548.96 1078
4549.60 1198
4550.23 1208
4550.87 1046
4551.50 1094
4552.14 1147
4552.78 1228
4553.41 1281
4554.05 1225
4554.69 1126
4555.32 1117
4555.96 1079
4556.60 1151
4557.23 1128
4557.87 1086
4558.51 1059
4559.14 1067
4559.78 1140
4560.42 1158
4561.05 1121
4561.69 1130
4562.33 1024
4562.96 1041
4563.60 1181
4564.24 1116
4564.87 1000
4565.51 960
4566.15 1025
4566.79 1032
4567.42 1202
4568.06 1061
4568.70 1049
4569.33 1203
4569.97 1182
4570.61 1138
4571.25 1100
4571.88 1102
4572.52 1172
4573.16 1204
4573.80 1165
4574.44 1184
4575.07 1186
4575.71 1121
4576.35 1046
4576.99 1045
4577.62 983
4578.26 1022
4578.90 1048
4579.54 1161
4580.18 1059
4580.82 1088
4581.45 1138
4582.09 1174
4582.73 1137
4583.37 1169
4584.01 1126
4584.65 1200
4585.28 1181
4585.92 1091
4586.56 1027
4587.20 1088
4587.84 1105
4588.48 1281
4589.12 1303
4589.75 1316
4590.39 1296
4591.03 1315
4591.67 1348
4592.31 1407
4592.95 1336
4593.59 1291
4594.23 1327
4594.87 1322
4595.51 1341
4596.15 1237
4596.78 1202
4597.42 1335
4598.06 1160
4598.70 1216
4599.34 1189
4599.98 1204
4600.62 1130
4601.26 1018
4601.90 1217
4602.54 1288
4603.18 1230
4603.82 1153
4604.46 1256
4605.10 1333
4605.74 1409
4606.38 1370
4607.02 1268
4607.66 1300
4608.30 1355
4608.94 1356
4609.58 1362
4610.22 1292
4610.86 1201
4611.50 1129
4612.14 1144
4612.78 1239
4613.42 1225
4614.06 1185
4614.70 1143
4615.34 1216
4615.98 1146
4616.63 1013
4617.27 1067
4617.91 1114
4618.55 1198
4619.19 1035
4619.83 1031
4620.47 1131
4621.11 1027
4621.75 1060
4622.39 1036
4623.03 995
4623.68 1085
4624.32 987
4624.96 1055
4625.60 1057
4626.24 955
4626.88 1070
4627.52 1061
4628.17 1055
4628.81 1073
4629.45 1112
4630.09 1090
4630.73 1017
4631.37 1073
4632.02 1033
4632.66 1131
4633.30 1060
4633.94 1142
4634.58 1105
4635.22 1122
4635.87 1229
4636.51 1134
4637.15 1140
4637.79 1190
4638.44 1118
4639.08 1153
4639.72 1271
4640.36 1198
4641.00 1283
4641.65 1264
4642.29 1256
4642.93 1153
4643.57 1347
4644.22 1202
4644.86 1207
4645.50 1178
4646.15 1080
4646.79 1214
4647.43 1150
4648.07 1141
4648.72 1159
4649.36 1168
4650.00 1188
4650.65 1253
4651.29 1200
4651.93 1244
4652.57 1416
4653.22 1425
4653.86 1432
4654.50 1481
4655.15 1394
4655.79 1279
4656.44 1226
4657.08 1294
4657.72 1255
4658.37 1213
4659.01 1238
4659.65 1205
4660.30 1141
4660.94 1059
4661.58 1116
4662.23 1142
4662.87 1254
4663.52 1250
4664.16 1235
4664.80 1212
4665.45 1186
4666.09 1102
4666.74 1094
4667.38 1100
4668.02 970
4668.67 913
4669.31 986
4669.96 984
4670.60 953
4671.25 1130
4671.89 1177
4672.54 1123
4673.18 1048
4673.83 1116
4674.47 1070
4675.11 1089
4675.76 1154
4676.40 1073
4677.05 1071
4677.69 1093
4678.34 1050
4678.98 1070
4679.63 1082
4680.27 1144
4680.92 1131
4681.56 1131
4682.21 1113
4682.85 1093
4683.50 1090
4684.15 1109
4684.79 1079
4685.44 1084
4686.08 1032
4686.73 1110
4687.37 1123
4688.02 1116
4688.66 1098
4689.31 1099
4689.96 1056
4690.60 1103
4691.25 1042
4691.89 1073
4692.54 1103
4693.19 1114
4693.83 1132
4694.48 1035
4695.12 1102
4695.77 1138
4696.42 1170
4697.06 1269
4697.71 1260
4698.36 1288
4699.00 1217
4699.65 1379
4700.29 1490
4700.94 1354
4701.59 1291
4702.23 1197
4702.88 1123
4703.53 1094
4704.17 1156
4704.82 1195
4705.47 1182
4706.11 1128
4706.76 1098
4707.41 1186
4708.06 1173
4708.70 1254
4709.35 1183
4710.00 1134
4710.64 1192
4711.29 1228
4711.94 1108
4712.59 1086
4713.23 1126
4713.88 1156
4714.53 1168
4715.18 1041
4715.82 959
4716.47 1012
4717.12 1142
4717.77 981
4718.41 992
4719.06 1030
4719.71 1039
4720.36 1112
4721.01 1142
4721.65 1113
4722.30 1057
4722.95 1093
4723.60 1193
4724.25 1106
4724.89 1156
4725.54 1239
4726.19 1222
4726.84 1256
4727.49 1137
4728.14 1211
4728.78 1129
4729.43 1116
4730.08 1113
4730.73 1057
4731.38 1034
4732.03 1068
4732.68 1123
4733.32 1105
4733.97 1142
4734.62 1102
4735.27 1016
4735.92 986
4736.57 1076
4737.22 968
4737.87 990
4738.52 1109
4739.16 1130
4739.81 1083
4740.46 1025
4741.11 1028
4741.76 1056
4742.41 1077
4743.06 1128
4743.71 1045
4744.36 1154
4745.01 1177
4745.66 1152
4746.31 1209
4746.96 1196
4747.61 1146
4748.26 1265
4748.91 1279
4749.56 1183
4750.21 1277
4750.86 1282
4751.51 1434
4752.16 1409
4752.81 1361
4753.46 1390
4754.11 1465
4754.76 1477
4755.41 1416
4756.06 1435
4756.71 1325
4757.36 1299
4758.01 1261
4758.66 1190
4759.31 1091
4759.96 1148
4760.61 1163
4761.26 1057
4761.91 1159
4762.56 1274
4763.22 1217
4763.87 1315
4764.52 1299
4765.17 1513
4765.82 1535
4766.47 1459
4767.12 1617
4767.77 1769
4768.42 1702
4769.07 1688
4769.73 1726
4770.38 1609
4771.03 1542
4771.68 1495
4772.33 1312
4772.98 1234
4773.63 1268
4774.29 1195
4774.94 1137
4775.59 1105
4776.24 1098
4776.89 1190
4777.54 1110
4778.20 1229
4778.85 1369
4779.50 1412
4780.15 1421
4780.80 1408
4781.46 1401
4782.11 1346
4782.76 1333
4783.41 1263
4784.06 1316
4784.72 1228
4785.37 1258
4786.02 1271
4786.67 1344
4787.33 1146
4787.98 1132
4788.63 1138
4789.28 1097
4789.94 1034
4790.59 1141
4791.24 1013
4791.89 1111
4792.55 1080
4793.20 1101
4793.85 1069
4794.51 1035
4795.16 1115
4795.81 1077
4796.47 1074
4797.12 1005
4797.77 1111
4798.42 1120
4799.08 1114
4799.73 988
4800.38 1032
4801.04 1008
4801.69 1020
4802.35 1065
4803.00 1016
4803.65 1071
4804.31 1040
4804.96 1065
4805.61 1059
4806.27 1080
4806.92 1138
4807.57 1104
4808.23 1002
4808.88 1053
4809.54 924
4810.19 953
4810.84 958
4811.50 1048
4812.15 1148
4812.81 1089
4813.46 1078
4814.12 1179
4814.77 1057
4815.42 986
4816.08 1060
4816.73 1208
4817.39 1258
4818.04 1230
4818.70 1160
4819.35 1208
4820.01 1247
4820.66 1222
4821.32 1232
4821.97 1324
4822.63 1412
4823.28 1509
4823.94 1589
4824.59 1459
4825.25 1502
4825.90 1614
4826.56 1602
4827.21 1639
4827.87 1689
4828.52 1515
4829.18 1477
4829.83 1520
4830.49 1509
4831.14 1484
4831.80 1368
4832.45 1370
4833.11 1576
4833.76 1376
4834.42 1497
4835.08 1540
4835.73 1571
4836.39 1618
4837.04 1701
4837.70 1743
4838.36 1740
4839.01 1947
4839.67 1945
4840.32 1880
4840.98 1778
4841.64 1782
4842.29 1812
4842.95 1672
4843.60 1725
4844.26 1592
4844.92 1704
4845.57 1668
4846.23 1685
4846.89 1692
4847.54 1839
4848.20 1897
4848.86 1779
4849.51 1751
4850.17 1795
4850.83 1727
4851.48 1679
4852.14 1701
4852.80 1684
4853.45 1654
4854.11 1627
4854.77 1651
4855.43 1753
4856.08 1802
4856.74 1886
4857.40 1990
4858.05 2044
4858.71 2139
4859.37 2083
4860.03 1985
4860.68 2146
4861.34 2119
4862.00 1964
4862.66 1950
4863.31 1996
4863.97 1947
4864.63 1958
4865.29 2024
4865.95 2005
4866.60 1958
4867.26 2007
4867.92 2018
4868.58 2089
4869.23 2087
4869.89 1907
4870.55 1925
4871.21 1854
4871.87 1737
4872.53 1728
4873.18 1713
4873.84 1722
4874.50 1675
4875.16 1740
4875.82 1541
4876.48 1614
4877.13 1602
4877.79 1684
4878.45 1688
4879.11 1475
4879.77 1572
4880.43 1555
4881.09 1591
4881.75 1643
4882.40 1494
4883.06 1483
4883.72 1404
4884.38 1498
4885.04 1445
4885.70 1428
4886.36 1432
4887.02 1439
4887.68 1581
4888.34 1693
4889.00 1843
4889.66 1878
4890.32 1871
4890.97 1941
4891.63 1962
4892.29 2035
4892.95 1879
4893.61 1973
4894.27 1860
4894.93 1747
4895.59 1731
4896.25 1790
4896.91 1679
4897.57 1633
4898.23 1626
4898.89 1665
4899.55 1631
4900.21 1653
4900.87 1711
4901.53 1666
4902.19 1573
4902.85 1708
4903.51 1736
4904.17 1532
4904.83 1379
4905.50 1415
4906.16 1370
4906.82 1495
4907.48 1342
4908.14 1296
4908.80 1270
4909.46 1274
4910.12 1296
4910.78 1297
4911.44 1326
4912.10 1225
4912.76 1243
4913.42 1346
4914.09 1317
4914.75 1316
4915.41 1221
4916.07 1278
4916.73 1219
4917.39 1040
4918.05 1036
4918.71 1121
4919.38 1012
4920.04 1049
4920.70 1068
4921.36 1195
4922.02 1155
4922.68 1037
4923.35 1124
4924.01 1127
4924.67 1155
4925.33 1141
4925.99 1081
4926.65 1167
4927.32 1260
4927.98 1212
4928.64 1304
4929.30 1324
4929.96 1306
4930.63 1386
4931.29 1479
4931.95 1467
4932.61 1345
4933.28 1367
4933.94 1239
4934.60 1247
4935.26 1265
4935.93 1137
4936.59 1188
4937.25 1137
4937.91 1133
4938.58 1216
4939.24 1182
4939.90 1140
4940.56 1240
4941.23 1181
4941.89 1133
4942.55 1099
4943.22 1086
4943.88 1111
4944.54 1166
4945.21 1122
4945.87 1100
4946.53 1067
4947.20 1032
4947.86 1043
4948.52 1061
4949.19 1056
4949.85 1120
4950.51 987
4951.18 926
4951.84 1006
4952.50 1021
4953.17 1014
4953.83 1081
4954.49 966
4955.16 975
4955.82 1011
4956.49 1041
4957.15 1068
4957.81 1011
4958.48 1065
4959.14 1137
4959.81 1112
4960.47 1077
4961.14 1074
4961.80 1259
4962.46 1278
4963.13 1246
4963.79 1326
4964.46 1348
4965.12 1529
4965.79 1426
4966.45 1236
4967.12 1385
4967.78 1351
4968.44 1211
4969.11 1220
4969.77 1176
4970.44 1225
4971.10 1163
4971.77 1055
4972.43 1032
4973.10 1125
4973.76 1126
4974.43 1148
4975.09 1116
4975.76 1065
4976.42 1133
4977.09 1132
4977.76 1158
4978.42 1145
4979.09 1124
4979.75 1104
4980.42 1193
4981.08 1128
4981.75 1117
4982.41 1206
4983.08 1049
4983.75 1049
4984.41 1052
4985.08 1030
4985.74 1074
4986.41 1173
4987.07 1088
4987.74 1129
4988.41 1095
4989.07 1077
4989.74 1078
4990.41 1200
4991.07 1023
4991.74 1124
4992.40 1008
4993.07 1083
4993.74 1029
4994.40 932
4995.07 1026
4995.74 973
4996.40 1090
4997.07 1027
4997.74 1034
4998.40 963
4999.07 1007
4999.74 1064
5000.40 1022
5001.07 1029
5001.74 984
5002.40 1020
5003.07 1020
5003.74 919
5004.41 936
5005.07 901
5005.74 829
5006.41 905
5007.07 963
5007.74 1009
5008.41 945
5009.08 953
5009.74 997
5010.41 1030
5011.08 1029
5011.75 1064
5012.41 1077
5013.08 1038
5013.75 911
5014.42 903
5015.09 960
5015.75 947
5016.42 995
5017.09 1014
5017.76 1019
5018.43 1046
5019.09 1054
5019.76 1085
5020.43 1372
5021.10 1494
5021.77 1581
5022.44 1450
5023.10 1500
5023.77 1617
5024.44 1648
5025.11 1572
5025.78 1712
5026.45 1477
5027.11 1372
5027.78 1431
5028.45 1408
5029.12 1354
5029.79 1178
5030.46 1144
5031.13 1022
5031.80 976
5032.47 970
5033.13 959
5033.80 1030
5034.47 940
5035.14 999
5035.81 946
5036.48 1022
5037.15 921
5037.82 965
5038.49 974
5039.16 888
5039.83 965
5040.50 897
5041.17 921
5041.84 930
5042.51 952
5043.18 928
5043.85 961
5044.52 987
5045.18 1080
5045.85 1072
5046.52 1014
5047.19 911
5047.86 996
5048.53 1049
5049.20 1004
5049.88 1016
5050.55 973
5051.22 944
5051.89 962
5052.56 948
5053.23 1010
5053.90 1008
5054.57 923
5055.24 865
5055.91 900
5056.58 920
5057.25 868
5057.92 843
5058.59 929
5059.26 913
5059.93 855
5060.60 947
5061.27 951
5061.95 931
5062.62 1009
5063.29 956
5063.96 937
5064.63 964
5065.30 976
5065.97 923
5066.64 890
5067.31 946
5067.99 910
5068.66 948
5069.33 881
5070.00 974
5070.67 925
5071.34 907
5072.02 1054
5072.69 986
5073.36 991
5074.03 982
5074.70 942
5075.37 877
5076.05 979
5076.72 992
5077.39 998
5078.06 930
5078.73 1053
5079.41 996
5080.08 1060
5080.75 1019
5081.42 1082
5082.10 1142
5082.77 1126
5083.44 1092
5084.11 1002
5084.78 1048
5085.46 1054
5086.13 1090
5086.80 1059
5087.48 1020
5088.15 1077
5088.82 1296
5089.49 1345
5090.17 1245
5090.84 1240
5091.51 1190
5092.19 1401
5092.86 1463
5093.53 1453
5094.20 1369
5094.88 1346
5095.55 1260
5096.22 1219
5096.90 1148
5097.57 1112
5098.24 1198
5098.92 1168
5099.59 1030
5100.26 942
5100.94 1022
5101.61 1058
5102.29 993
5102.96 948
5103.63 1063
5104.31 999
5104.98 1042
5105.65 1036
5106.33 1101
5107.00 1055
5107.68 1096
5108.35 1011
5109.02 989
5109.70 1052
5110.37 1057
5111.05 965
5111.72 993
5112.40 1052
5113.07 925
5113.74 906
5114.42 859
5115.09 974
5115.77 931
5116.44 917
5117.12 942
5117.79 1032
5118.47 1035
5119.14 1050
5119.82 1160
5120.49 1236
5121.17 1188
5121.84 1075
5122.52 1113
5123.19 986
5123.87 1020
5124.54 958
5125.22 906
5125.89 994
5126.57 1017
5127.24 939
5127.92 944
5128.59 931
5129.27 956
5129.94 985
5130.62 1070
5131.29 1068
5131.97 1005
5132.65 1015
5133.32 994
5134.00 1056
5134.67 1029
5135.35 1080
5136.02 1042
5136.70 960
5137.38 1040
5138.05 1114
5138.73 975
5139.40 1097
5140.08 1072
5140.76 1098
5141.43 1137
5142.11 1011
5142.79 1061
5143.46 1099
5144.14 1018
5144.81 1042
5145.49 973
5146.17 934
5146.84 913
5147.52 929
5148.20 859
5148.87 886
5149.55 803
5150.23 891
5150.90 992
5151.58 886
5152.26 965
5152.94 996
5153.61 896
5154.29 974
5154.97 893
5155.64 935
5156.32 942
5157.00 942
5157.68 972
5158.35 883
5159.03 896
5159.71 880
5160.39 859
5161.06 808
5161.74 927
5162.42 968
5163.10 953
5163.77 929
5164.45 1072
5165.13 1074
5165.81 1116
5166.48 941
5167.16 1040
5167.84 1038
5168.52 1065
5169.20 974
5169.87 1025
5170.55 1028
5171.23 878
5171.91 895
5172.59 845
5173.27 903
5173.94 948
5174.62 890
5175.30 896
5175.98 870
5176.66 862
5177.34 880
5178.02 980
5178.69 1053
5179.37 1005
5180.05 959
5180.73 929
5181.41 900
5182.09 971
5182.77 927
5183.45 910
5184.12 913
5184.80 897
5185.48 840
5186.16 906
5186.84 914
5187.52 855
5188.20 919
5188.88 842
5189.56 848
5190.24 879
5190.92 932
5191.60 805
5192.28 839
5192.96 841
5193.64 823
5194.32 856
5195.00 769
5195.68 812
5196.36 945
5197.03 788
5197.71 894
5198.39 924
5199.07 852
5199.75 946
5200.44 887
5201.12 860
5201.80 860
5202.48 978
5203.16 1008
5203.84 922
5204.52 911
5205.20 1024
5205.88 938
5206.56 945
5207.24 992
5207.92 1010
5208.60 1150
5209.28 1183
5209.96 1122
5210.64 1185
5211.32 1144
5212.00 1099
5212.68 1125
5213.37 1134
5214.05 1080
5214.73 1012
5215.41 1108
5216.09 1056
5216.77 926
5217.45 921
5218.13 902
5218.81 854
5219.50 905
5220.18 926
5220.86 880
5221.54 896
5222.22 917
5222.90 941
5223.59 923
5224.27 849
5224.95 838
5225.63 824
5226.31 875
5226.99 829
5227.68 910
5228.36 854
5229.04 881
5229.72 941
5230.40 1004
5231.09 898
5231.77 900
5232.45 929
5233.13 953
5233.81 893
5234.50 852
5235.18 981
5235.86 931
5236.54 1009
5237.23 818
5237.91 897
5238.59 1009
5239.27 982
5239.96 954
5240.64 894
5241.32 966
5242.01 1017
5242.69 1040
5243.37 1004
5244.05 896
5244.74 921
5245.42 839
5246.10 823
5246.79 1009
5247.47 938
5248.15 904
5248.84 950
5249.52 880
5250.20 881
5250.89 979
5251.57 850
5252.25 847
5252.94 786
5253.62 781
5254.30 920
5254.99 882
5255.67 904
5256.36 818
5257.04 887
5257.72 881
5258.41 847
5259.09 807
5259.78 835
5260.46 879
5261.14 937
5261.83 907
5262.51 943
5263.20 909
5263.88 899
5264.56 948
5265.25 936
5265.93 965
5266.62 930
5267.30 996
5267.99 1025
5268.67 987
5269.36 991
5270.04 926
5270.73 936
5271.41 962
5272.09 874
5272.78 892
5273.46 835
5274.15 879
5274.83 820
5275.52 859
5276.20 961
5276.89 937
5277.57 1041
5278.26 1031
5278.94 1055
5279.63 1196
5280.32 1172
5281.00 1212
5281.69 1288
5282.37 1284
5283.06 1272
5283.74 1287
5284.43 1131
5285.11 1092
5285.80 1123
5286.49 1042
5287.17 1002
5287.86 971
5288.54 882
5289.23 886
5289.91 953
5290.60 910
5291.29 861
5291.97 1022
5292.66 1053
5293.35 977
5294.03 955
5294.72 932
5295.40 1003
5296.09 853
5296.78 850
5297.46 841
5298.15 926
5298.84 937
5299.52 917
5300.21 920
5300.90 974
5301.58 962
5302.27 950
5302.96 916
5303.64 938
5304.33 974
5305.02 929
5305.70 1047
5306.39 966
5307.08 1108
5307.77 974
5308.45 906
5309.14 987
5309.83 929
5310.51 992
5311.20 941
5311.89 926
5312.58 1056
5313.26 951
5313.95 1043
5314.64 899
5315.33 903
5316.01 1015
5316.70 922
5317.39 945
5318.08 1055
5318.77 1079
5319.45 1093
5320.14 1040
5320.83 1135
5321.52 1093
5322.20 1173
5322.89 1187
5323.58 1126
5324.27 1106
5324.96 972
5325.65 1026
5326.33 1010
5327.02 943
5327.71 890
5328.40 866
5329.09 861
5329.78 893
5330.46 955
5331.15 943
5331.84 1003
5332.53 1010
5333.22 1004
5333.91 990
5334.60 1003
5335.29 948
5335.98 904
5336.66 950
5337.35 975
5338.04 1004
5338.73 1038
5339.42 1019
5340.11 992
5340.80 1015
5341.49 1189
5342.18 1137
5342.87 1072
5343.56 1149
5344.25 1166
5344.94 1179
5345.62 1159
5346.31 1112
5347.00 1218
5347.69 1301
5348.38 1284
5349.07 1534
5349.76 1617
5350.45 1728
5351.14 1784
5351.83 1749
5352.52 1856
5353.21 1778
5353.90 1844
5354.59 1811
5355.28 1577
5355.97 1509
5356.66 1410
5357.35 1251
5358.04 1180
5358.74 1108
5359.43 1057
5360.12 966
5360.81 905
5361.50 928
5362.19 910
5362.88 896
5363.57 884
5364.26 897
5364.95 884
5365.64 899
5366.33 829
5367.02 891
5367.71 879
5368.41 891
5369.10 934
5369.79 938
5370.48 901
5371.17 940
5371.86 925
5372.55 862
5373.24 904
5373.94 952
5374.63 921
5375.32 879
5376.01 856
5376.70 882
5377.39 852
5378.08 792
5378.78 943
5379.47 963
5380.16 879
5380.85 911
5381.54 833
5382.24 867
5382.93 803
5383.62 817
5384.31 801
5385.00 876
5385.70 919
5386.39 941
5387.08 908
5387.77 903
5388.47 904
5389.16 919
5389.85 924
5390.54 981
5391.23 981
5391.93 972
5392.62 890
5393.31 996
5394.01 997
5394.70 935
5395.39 972
5396.08 897
5396.78 863
5397.47 799
5398.16 881
5398.86 833
5399.55 884
5400.24 792
5400.93 821
5401.63 774
5402.32 837
5403.01 825
5403.71 905
5404.40 921
5405.09 882
5405.79 885
5406.48 880
5407.17 971
5407.87 873
5408.56 900
5409.26 855
5409.95 849
5410.64 926
5411.34 913
5412.03 914
5412.72 806
5413.42 838
5414.11 797
5414.81 863
5415.50 869
5416.19 913
5416.89 884
5417.58 874
5418.28 911
5418.97 991
5419.67 941
5420.36 868
5421.05 918
5421.75 935
5422.44 931
5423.14 982
5423.83 965
5424.53 1057
5425.22 990
5425.92 876
5426.61 823
5427.31 855
5428.00 873
5428.70 890
5429.39 893
5430.09 916
5430.78 844
5431.48 868
5432.17 964
5432.87 916
5433.56 880
5434.26 871
5434.95 999
5435.65 946
5436.34 997
5437.04 1013
5437.73 1046
5438.43 984
5439.13 1069
5439.82 1028
5440.52 944
5441.21 899
5441.91 887
5442.60 859
5443.30 1002
5444.00 1023
5444.69 1070
5445.39 1096
5446.08 1062
5446.78 1217
5447.48 1130
5448.17 1137
5448.87 1233
5449.56 1133
5450.26 1100
5450.96 1140
5451.65 1076
5452.35 1091
5453.05 1002
5453.74 946
5454.44 1019
5455.14 1028
5455.83 912
5456.53 862
5457.23 900
5457.92 837
5458.62 845
5459.32 849
5460.01 899
5460.71 966
5461.41 938
5462.11 833
5462.80 996
5463.50 1007
5464.20 919
5464.89 874
5465.59 949
5466.29 999
5466.99 908
5467.68 909
5468.38 872
5469.08 937
5469.78 929
5470.47 953
5471.17 907
5471.87 914
5472.57 995
5473.26 931
5473.96 978
5474.66 1025
5475.36 987
5476.06 969
5476.75 1012
5477.45 1141
5478.15 1162
5478.85 1160
5479.55 1297
5480.24 1397
5480.94 1301
5481.64 1369
5482.34 1529
5483.04 1293
5483.74 1441
5484.43 1253
5485.13 1210
5485.83 1223
5486.53 1089
5487.23 1042
5487.93 1054
5488.63 1124
5489.33 1162
5490.02 1106
5490.72 1071
5491.42 1218
5492.12 1219
5492.82 1145
5493.52 1142
5494.22 1104
5494.92 1200
5495.62 1282
5496.32 1155
5497.01 1236
5497.71 1404
5498.41 1535
5499.11 1716
5499.81 1894
5500.51 1905
5501.21 1947
5501.91 2152
5502.61 2239
5503.31 2257
5504.01 2110
5504.71 1869
5505.41 1758
5506.11 1620
5506.81 1416
5507.51 1333
5508.21 1387
5508.91 1330
5509.61 1193
5510.31 1232
5511.01 1245
5511.71 1169
5512.41 1229
5513.11 1187
5513.81 1142
5514.51 1180
5515.21 1267
5515.91 1239
5516.61 1181
5517.31 1085
5518.01 1199
5518.72 1170
5519.42 1154
5520.12 1084
5520.82 1138
5521.52 1050
5522.22 1032
5522.92 1100
5523.62 1015
5524.32 1025
5525.02 999
5525.72 1016
5526.43 1052
5527.13 1067
5527.83 945
5528.53 933
5529.23 911
5529.93 899
5530.63 941
5531.33 1041
5532.04 1075
5532.74 1009
5533.44 936
5534.14 844
5534.84 886
5535.54 835
5536.25 968
5536.95 862
5537.65 841
5538.35 947
5539.05 997
5539.76 962
5540.46 917
5541.16 878
5541.86 869
5542.56 916
5543.27 909
5543.97 890
5544.67 1020
5545.37 971
5546.08 910
5546.78 1043
5547.48 936
5548.18 913
5548.89 853
5549.59 1034
5550.29 1003
5550.99 980
5551.70 915
5552.40 899
5553.10 950
5553.81 895
5554.51 926
5555.21 866
5555.91 987
5556.62 962
5557.32 848
5558.02 870
5558.73 841
5559.43 892
5560.13 876
5560.84 853
5561.54 873
5562.24 906
5562.95 897
5563.65 851
5564.35 870
5565.06 892
5565.76 871
5566.47 869
5567.17 852
5567.87 870
5568.58 924
5569.28 793
5569.98 859
5570.69 894
5571.39 887
5572.10 877
5572.80 852
5573.50 809
5574.21 904
5574.91 861
5575.62 855
5576.32 882
5577.03 892
5577.73 859
5578.44 901
5579.14 904
5579.84 974
5580.55 860
5581.25 874
5581.96 858
5582.66 847
5583.37 899
5584.07 950
5584.78 882
5585.48 842
5586.19 874
5586.89 897
5587.60 916
5588.30 876
5589.01 894
5589.71 804
5590.42 767
5591.12 818
5591.83 825
5592.53 869
5593.24 753
5593.94 833
5594.65 850
5595.36 790
5596.06 701
5596.77 836
5597.47 898
5598.18 805
5598.88 770
5599.59 771
5600.30 757
5601.00 848
5601.71 667
5602.41 759
5603.12 761
5603.83 765
5604.53 817
5605.24 813
5605.94 822
5606.65 859
5607.36 881
5608.06 839
5608.77 785
5609.48 742
5610.18 839
5610.89 818
5611.60 726
5612.30 813
5613.01 750
5613.72 701
5614.42 713
5615.13 751
5615.84 854
5616.54 779
5617.25 652
5617.96 700
5618.66 837
5619.37 862
5620.08 746
5620.78 749
5621.49 779
5622.20 709
5622.91 757
5623.61 802
5624.32 793
5625.03 826
5625.74 798
5626.44 767
5627.15 705
5627.86 697
5628.57 794
5629.27 807
5629.98 776
5630.69 716
5631.40 847
5632.11 776
5632.81 791
5633.52 740
5634.23 889
5634.94 829
5635.65 753
5636.35 767
5637.06 759
5637.77 827
5638.48 978
5639.19 855
5639.89 823
5640.60 763
5641.31 822
5642.02 879
5642.73 911
5643.44 800
5644.15 767
5644.85 822
5645.56 818
5646.27 814
5646.98 787
5647.69 784
5648.40 726
5649.11 769
5649.82 820
5650.53 785
5651.23 833
5651.94 799
5652.65 747
5653.36 763
5654.07 784
5654.78 799
5655.49 891
5656.20 896
5656.91 876
5657.62 862
5658.33 963
5659.04 997
5659.75 914
5660.46 978
5661.17 907
5661.88 975
5662.59 917
5663.30 882
5664.00 825
5664.71 913
5665.42 926
5666.13 818
5666.84 869
5667.55 824
5668.27 813
5668.98 899
5669.69 926
5670.40 1044
5671.11 998
5671.82 1035
5672.53 1009
5673.24 937
5673.95 1020
5674.66 892
5675.37 995
5676.08 908
5676.79 853
5677.50 755
5678.21 793
5678.92 742
5679.63 770
5680.34 912
5681.06 839
5681.77 813
5682.48 766
5683.19 809
5683.90 794
5684.61 785
5685.32 786
5686.03 858
5686.74 812
5687.46 841
5688.17 754
5688.88 807
5689.59 789
5690.30 768
5691.01 870
5691.72 843
5692.44 786
5693.15 765
5693.86 865
5694.57 892
5695.28 893
5696.00 837
5696.71 798
5697.42 843
5698.13 792
5698.84 753
5699.56 845
5700.27 767
5700.98 763
5701.69 851
5702.40 838
5703.12 824
5703.83 827
5704.54 831
5705.25 699
5705.97 796
5706.68 838
5707.39 781
5708.10 723
5708.82 736
5709.53 766
5710.24 793
5710.95 823
5711.67 779
5712.38 761
5713.09 772
5713.81 807
5714.52 841
5715.23 798
5715.95 825
5716.66 794
5717.37 778
5718.09 770
5718.80 819
5719.51 769
5720.23 771
5720.94 761
5721.65 756
5722.37 824
5723.08 788
5723.79 757
5724.51 827
5725.22 877
5725.93 967
5726.65 952
5727.36 978
5728.08 941
5728.79 948
5729.50 1037
5730.22 1027
5730.93 952
5731.65 1019
5732.36 949
5733.07 977
5733.79 924
5734.50 832
5735.22 794
5735.93 860
5736.65 814
5737.36 816
5738.07 782
5738.79 746
5739.50 886
5740.22 940
5740.93 874
5741.65 804
5742.36 823
5743.08 764
5743.79 737
5744.51 745
5745.22 792
5745.94 758
5746.65 770
5747.37 774
5748.08 781
5748.80 828
5749.51 878
5750.23 842
5750.94 842
5751.66 845
5752.37 894
5753.09 916
5753.80 872
5754.52 998
5755.24 1053
5755.95 1042
5756.67 1004
5757.38 969
5758.10 998
5758.81 1098
5759.53 932
5760.25 859
5760.96 879
5761.68 886
5762.39 965
5763.11 874
5763.83 815
5764.54 907
5765.26 856
5765.97 860
5766.69 854
5767.41 827
5768.12 875
5768.84 771
5769.56 790
5770.27 839
5770.99 844
5771.71 807
5772.42 839
5773.14 801
5773.86 866
5774.57 880
5775.29 866
5776.01 883
5776.72 891
5777.44 824
5778.16 914
5778.88 915
5779.59 950
5780.31 962
5781.03 825
5781.74 907
5782.46 920
5783.18 870
5783.90 855
5784.61 969
5785.33 931
5786.05 929
5786.77 1017
5787.48 947
5788.20 974
5788.92 953
5789.64 981
5790.35 1079
5791.07 1054
5791.79 1056
5792.51 1103
5793.23 1101
5793.94 1118
5794.66 1149
5795.38 1167
5796.10 1447
5796.82 1523
5797.53 1737
5798.25 2084
5798.97 2606
5799.69 3033
5800.41 3576
5801.13 3557
5801.84 3471
5802.56 3549
5803.28 3336
5804.00 2975
5804.72 2655
5805.44 2236
5806.16 1927
5806.87 1537
5807.59 1458
5808.31 1363
5809.03 1405
5809.75 1301
5810.47 1227
5811.19 1260
5811.91 1142
5812.63 1261
5813.35 1360
5814.07 1205
5814.78 1238
5815.50 1221
5816.22 1193
5816.94 1356
5817.66 1297
5818.38 1258
5819.10 1219
5819.82 1284
5820.54 1321
5821.26 1322
5821.98 1300
5822.70 1239
5823.42 1161
5824.14 1106
5824.86 1162
5825.58 1158
5826.30 1188
5827.02 1126
5827.74 1066
5828.46 1132
5829.18 1031
5829.90 862
5830.62 1007
5831.34 934
5832.06 972
5832.78 989
5833.50 1046
5834.22 1003
5834.94 904
5835.66 972
5836.38 957
5837.10 988
5837.82 996
5838.55 1043
5839.27 985
5839.99 1059
5840.71 1007
5841.43 982
5842.15 942
5842.87 877
5843.59 912
5844.31 887
5845.03 903
5845.76 828
5846.48 878
5847.20 878
5847.92 925
5848.64 918
5849.36 913
5850.08 937
5850.81 911
5851.53 963
5852.25 1007
5852.97 856
5853.69 867
5854.41 767
5855.14 879
5855.86 902
5856.58 901
5857.30 849
5858.02 911
5858.74 882
5859.47 908
5860.19 876
5860.91 892
5861.63 899
5862.36 838
5863.08 874
5863.80 866
5864.52 825
5865.24 768
5865.97 812
5866.69 895
5867.41 876
5868.13 836
5868.86 862
5869.58 919
5870.30 756
5871.03 792
5871.75 872
5872.47 846
5873.19 845
5873.92 936
5874.64 935
5875.36 877
5876.09 857
5876.81 916
5877.53 918
5878.26 841
5878.98 964
5879.70 943
5880.43 883
5881.15 810
5881.87 864
5882.60 870
5883.32 933
5884.04 882
5884.77 820
5885.49 888
5886.21 879
5886.94 911
5887.66 919
5888.39 925
5889.11 948
5889.83 881
5890.56 909
5891.28 895
5892.01 752
5892.73 707
5893.45 794
5894.18 821
5894.90 815
5895.63 862
5896.35 745
5897.07 795
5897.80 878
5898.52 841
5899.25 812
5899.97 809
5900.70 853
5901.42 845
5902.15 771
5902.87 847
5903.60 816
5904.32 829
5905.05 845
5905.77 900
5906.50 977
5907.22 942
5907.95 920
5908.67 878
5909.40 776
5910.12 880
5910.85 877
5911.57 821
5912.30 790
5913.02 777
5913.75 867
5914.47 813
5915.20 772
5915.92 792
5916.65 780
5917.38 865
5918.10 765
5918.83 833
5919.55 861
5920.28 851
5921.00 762
5921.73 828
5922.46 825
5923.18 766
5923.91 825
5924.63 784
5925.36 749
5926.09 758
5926.81 762
5927.54 776
5928.26 853
5928.99 878
5929.72 924
5930.44 908
5931.17 951
5931.90 950
5932.62 887
5933.35 948
5934.08 934
5934.80 944
5935.53 952
5936.26 880
5936.98 978
5937.71 1053
5938.44 1042
5939.16 969
5939.89 1004
5940.62 1022
5941.35 1058
5942.07 966
5942.80 1012
5943.53 1064
5944.25 1172
5944.98 1074
5945.71 1016
5946.44 1017
5947.16 1114
5947.89 1119
5948.62 1077
5949.35 1050
5950.07 1089
5950.80 1198
5951.53 1265
5952.26 1246
5952.99 1311
5953.71 1252
5954.44 1382
5955.17 1322
5955.90 1373
5956.62 1320
5957.35 1271
5958.08 1287
5958.81 1293
5959.54 1321
5960.27 1303
5960.99 1396
5961.72 1366
5962.45 1314
5963.18 1405
5963.91 1557
5964.64 1627
5965.36 1554
5966.09 1694
5966.82 2038
5967.55 2121
5968.28 2025
5969.01 1950
5969.74 1938
5970.47 1926
5971.19 1868
5971.92 1824
5972.65 1762
5973.38 1674
5974.11 1712
5974.84 1670
5975.57 1598
5976.30 1615
5977.03 1646
5977.76 1670
5978.49 1707
5979.22 1800
5979.95 1907
5980.67 2070
5981.40 1978
5982.13 2050
5982.86 2188
5983.59 2100
5984.32 2049
5985.05 2048
5985.78 2179
5986.51 2132
5987.24 2028
5987.97 2007
5988.70 1960
5989.43 1886
5990.16 1850
5990.89 1911
5991.62 2125
5992.35 2037
5993.08 1987
5993.81 1970
5994.54 2084
5995.27 2090
5996.00 2149
5996.73 2326
5997.47 2311
5998.20 2329
5998.93 2284
5999.66 2290
6000.39 2288
6001.12 2293
6001.85 2369
6002.58 2320
6003.31 2306
6004.04 2261
6004.77 2193
6005.50 2093
6006.24 2250
6006.97 2415
6007.70 2516
6008.43 2850
6009.16 3165
6009.89 3708
6010.62 4317
6011.35 5039
6012.09 6004
6012.82 7187
6013.55 8024
6014.28 8813
6015.01 9341
6015.74 9334
6016.47 9094
6017.21 8694
6017.94 7790
6018.67 6987
6019.40 6127
6020.13 5126
6020.87 4336
6021.60 3448
6022.33 3094
6023.06 2773
6023.79 2464
6024.53 2199
6025.26 1982
6025.99 1923
6026.72 1897
6027.46 1870
6028.19 1788
6028.92 1733
6029.65 1703
6030.39 1794
6031.12 1857
6031.85 1779
6032.58 1514
6033.32 1524
6034.05 1633
6034.78 1622
6035.51 1557
6036.25 1558
6036.98 1480
6037.71 1541
6038.45 1466
6039.18 1532
6039.91 1584
6040.65 1602
6041.38 1730
6042.11 1738
6042.85 1719
6043.58 1724
6044.31 1760
6045.05 1726
6045.78 1702
6046.51 1878
6047.25 1847
6047.98 1928
6048.71 1944
6049.45 1959
6050.18 2108
6050.91 2333
6051.65 2501
6052.38 2752
6053.12 2820
6053.85 2906
6054.58 2893
6055.32 2987
6056.05 2736
6056.79 2600
6057.52 2369
6058.25 2160
6058.99 2000
6059.72 1854
6060.46 1963
6061.19 1879
6061.93 1759
6062.66 1712
6063.40 1735
6064.13 1823
6064.86 1738
6065.60 1617
6066.33 1738
6067.07 1599
6067.80 1626
6068.54 1554
6069.27 1488
6070.01 1518
6070.74 1596
6071.48 1538
6072.21 1491
6072.95 1478
6073.68 1528
6074.42 1462
6075.15 1442
6075.89 1552
6076.63 1419
6077.36 1407
6078.10 1455
6078.83 1410
6079.57 1409
6080.30 1396
6081.04 1395
6081.77 1422
6082.51 1342
6083.25 1323
6083.98 1419
6084.72 1339
6085.45 1314
6086.19 1371
6086.92 1239
6087.66 1274
6088.40 1274
6089.13 1334
6089.87 1327
6090.61 1261
6091.34 1279
6092.08 1313
6092.81 1322
6093.55 1434
6094.29 1433
6095.02 1297
6095.76 1203
6096.50 1170
6097.23 1189
6097.97 1174
6098.71 1286
6099.44 1234
6100.18 1186
6100.92 1195
6101.65 1190
6102.39 1162
6103.13 1160
6103.86 1158
6104.60 1096
6105.34 1147
6106.08 1140
6106.81 1121
6107.55 1087
6108.29 1113
6109.02 1068
6109.76 1140
6110.50 1260
6111.24 1117
6111.97 1141
6112.71 1115
6113.45 1200
6114.19 1182
6114.92 1167
6115.66 1243
6116.40 1278
6117.14 1185
6117.88 1247
6118.61 1258
6119.35 1178
6120.09 1148
6120.83 1166
6121.57 1197
6122.30 1141
6123.04 1314
6123.78 1317
6124.52 1231
6125.26 1199
6126.00 1251
6126.73 1355
6127.47 1267
6128.21 1218
6128.95 1279
6129.69 1232
6130.43 1240
6131.16 1212
6131.90 1141
6132.64 1262
6133.38 1199
6134.12 1265
6134.86 1283
6135.60 1298
6136.34 1267
6137.08 1066
6137.81 1168
6138.55 1383
6139.29 1350
6140.03 1354
6140.77 1340
6141.51 1280
6142.25 1211
6142.99 1208
6143.73 1267
6144.47 1244
6145.21 1244
6145.95 1166
6146.69 1263
6147.43 1188
6148.17 1269
6148.91 1271
6149.65 1201
6150.39 1296
6151.13 1410
6151.86 1316
6152.60 1364
6153.34 1273
6154.08 1174
6154.83 1294
6155.57 1249
6156.31 1182
6157.05 1278
6157.79 1447
6158.53 1349
6159.27 1341
6160.01 1354
6160.75 1406
6161.49 1385
6162.23 1474
6162.97 1532
6163.71 1615
6164.45 1645
6165.19 1810
6165.93 1876
6166.67 1964
6167.41 2047
6168.15 2006
6168.89 2043
6169.64 2072
6170.38 2058
6171.12 1977
6171.86 1981
6172.60 1940
6173.34 1810
6174.08 1832
6174.82 1876
6175.57 1753
6176.31 1675
6177.05 1691
6177.79 1709
6178.53 1795
6179.27 1677
6180.01 1710
6180.76 1771
6181.50 1730
6182.24 1705
6182.98 1733
6183.72 1863
6184.46 1823
6185.21 1890
6185.95 1876
6186.69 1881
6187.43 1922
6188.17 1972
6188.92 1955
6189.66 1855
6190.40 1869
6191.14 1978
6191.89 1979
6192.63 2101
6193.37 2277
6194.11 2228
6194.86 2144
6195.60 2270
6196.34 2324
6197.08 2301
6197.83 2433
6198.57 2430
6199.31 2431
6200.05 2438
6200.80 2316
6201.54 2405
6202.28 2462
6203.03 2611
6203.77 3041
6204.51 3604
6205.26 4382
6206.00 5291
6206.74 6559
6207.48 8066
6208.23 9606
6208.97 11162
6209.71 12927
6210.46 13738
6211.20 13852
6211.95 13795
6212.69 13151
6213.43 11666
6214.18 9826
6214.92 8501
6215.66 7031
6216.41 5746
6217.15 4493
6217.89 3786
6218.64 3299
6219.38 2800
6220.13 2589
6220.87 2401
6221.61 2366
6222.36 2262
6223.10 2245
6223.85 2281
6224.59 2212
6225.34 2182
6226.08 2162
6226.82 2126
6227.57 2163
6228.31 2015
6229.06 1873
6229.80 1711
6230.55 1576
6231.29 1619
6232.04 1558
6232.78 1581
6233.53 1486
6234.27 1389
6235.02 1411
6235.76 1483
6236.51 1630
6237.25 1676
6238.00 1687
6238.74 1621
6239.49 1601
6240.23 1579
6240.98 1514
6241.72 1638
6242.47 1754
6243.21 1653
6243.96 1733
6244.70 1832
6245.45 1982
6246.20 2231
6246.94 2401
6247.69 2653
6248.43 2617
6249.18 2762
6249.92 2884
6250.67 2706
6251.42 2693
6252.16 2524
6252.91 2503
6253.65 2198
6254.40 1958
6255.15 1974
6255.89 1748
6256.64 1632
6257.38 1645
6258.13 1687
6258.88 1706
6259.62 1682
6260.37 1677
6261.12 1657
6261.86 1704
6262.61 1654
6263.36 1621
6264.10 1592
6264.85 1675
6265.60 1683
6266.34 1690
6267.09 1781
6267.84 1718
6268.58 1962
6269.33 1771
6270.08 1743
6270.82 1895
6271.57 1797
6272.32 1993
6273.07 1883
6273.81 1773
6274.56 1921
6275.31 1864
6276.05 1869
6276.80 2060
6277.55 2161
6278.30 2109
6279.04 2026
6279.79 1989
6280.54 1922
6281.29 1861
6282.03 1877
6282.78 1944
6283.53 1831
6284.28 1791
6285.03 1694
6285.77 1743
6286.52 1822
6287.27 1902
6288.02 1994
6288.77 1833
6289.51 1801
6290.26 1996
6291.01 1934
6291.76 1878
6292.51 1757
6293.26 1764
6294.00 1516
6294.75 1444
6295.50 1448
6296.25 1506
6297.00 1350
6297.75 1333
6298.50 1372
6299.24 1399
6299.99 1571
6300.74 1598
6301.49 1444
6302.24 1518
6302.99 1466
6303.74 1573
6304.49 1550
6305.24 1578
6305.99 1499
6306.73 1579
6307.48 1762
6308.23 1692
6308.98 1522
6309.73 1421
6310.48 1366
6311.23 1356
6311.98 1394
6312.73 1328
6313.48 1314
6314.23 1316
6314.98 1354
6315.73 1319
6316.48 1401
6317.23 1400
6317.98 1309
6318.73 1266
6319.48 1270
6320.23 1255
6320.98 1235
6321.73 1365
6322.48 1338
6323.23 1225
6323.98 1219
6324.73 1182
6325.48 1221
6326.23 1258
6326.98 1357
6327.73 1343
6328.48 1383
6329.23 1372
6329.98 1349
6330.73 1348
6331.48 1366
6332.23 1219
6332.98 1265
6333.73 1359
6334.49 1332
6335.24 1185
6335.99 1286
6336.74 1319
6337.49 1296
6338.24 1212
6338.99 1212
6339.74 1237
6340.49 1303
6341.25 1289
6342.00 1329
6342.75 1280
6343.50 1272
6344.25 1324
6345.00 1277
6345.75 1328
6346.51 1338
6347.26 1241
6348.01 1383
6348.76 1495
6349.51 1503
6350.26 1658
6351.02 1685
6351.77 1886
6352.52 2068
6353.27 2136
6354.02 2252
6354.78 2390
6355.53 2304
6356.28 2138
6357.03 1898
6357.78 1787
6358.54 1791
6359.29 1773
6360.04 1579
6360.79 1555
6361.55 1535
6362.30 1497
6363.05 1480
6363.80 1520
6364.56 1542
6365.31 1456
6366.06 1515
6366.81 1483
6367.57 1432
6368.32 1487
6369.07 1497
6369.83 1420
6370.58 1400
6371.33 1453
6372.08 1412
6372.84 1462
6373.59 1439
6374.34 1426
6375.10 1437
6375.85 1327
6376.60 1277
6377.36 1410
6378.11 1234
6378.86 1229
6379.62 1369
6380.37 1307
6381.12 1254
6381.88 1296
6382.63 1346
6383.39 1303
6384.14 1278
6384.89 1376
6385.65 1220
6386.40 1229
6387.16 1232
6387.91 1148
6388.66 1183
6389.42 1225
6390.17 1193
6390.93 1072
6391.68 1128
6392.43 1139
6393.19 1185
6393.94 1115
6394.70 1092
6395.45 1069
6396.21 1133
6396.96 1078
6397.72 1025
6398.47 1129
6399.22 1027
6399.98 991
6400.73 1053
6401.49 1001
6402.24 994
6403.00 986
6403.75 1068
6404.51 989
6405.26 1036
6406.02 1016
6406.77 966
6407.53 1061
6408.28 1080
6409.04 1017
6409.79 996
6410.55 997
6411.31 992
6412.06 986
6412.82 1087
6413.57 1009
6414.33 1018
6415.08 1046
6415.84 1002
6416.59 1124
6417.35 1164
6418.11 1087
6418.86 1061
6419.62 1040
6420.37 1034
6421.13 1071
6421.89 996
6422.64 1038
6423.40 1129
6424.15 1029
6424.91 1075
6425.67 1061
6426.42 1037
6427.18 1046
6427.94 1035
6428.69 1069
6429.45 1073
6430.20 1093
6430.96 1103
6431.72 1061
6432.47 1045
6433.23 943
6433.99 1034
6434.74 977
6435.50 1030
6436.26 1031
6437.02 1082
6437.77 1141
6438.53 1110
6439.29 1175
6440.04 1160
6440.80 1133
6441.56 1071
6442.32 1056
6443.07 1127
6443.83 1081
6444.59 1038
6445.34 1089
6446.10 1077
6446.86 1016
6447.62 968
6448.37 991
6449.13 1002
6449.89 969
6450.65 1000
6451.41 1046
6452.16 1016
6452.92 989
6453.68 930
6454.44 1089
6455.19 1158
6455.95 1083
6456.71 1058
6457.47 1061
6458.23 1179
6458.99 1150
6459.74 1136
6460.50 1058
6461.26 1102
6462.02 1107
6462.78 1037
6463.54 1150
6464.29 1045
6465.05 1072
6465.81 1064
6466.57 1128
6467.33 1131
6468.09 1106
6468.85 1109
6469.60 1134
6470.36 1117
6471.12 1176
6471.88 1182
6472.64 1102
6473.40 1154
6474.16 1166
6474.92 1221
6475.68 1118
6476.44 1113
6477.20 1236
6477.95 1281
6478.71 1242
6479.47 1240
6480.23 1179
6480.99 1133
6481.75 1147
6482.51 1246
6483.27 1288
6484.03 1374
6484.79 1289
6485.55 1361
6486.31 1366
6487.07 1543
6487.83 1539
6488.59 1462
6489.35 1406
6490.11 1397
6490.87 1653
6491.63 1579
6492.39 1629
6493.15 1619
6493.91 1666
6494.67 1726
6495.43 1863
6496.19 1918
6496.95 1782
6497.71 1910
6498.47 1934
6499.23 1959
6499.99 1878
6500.76 1824
6501.52 1737
6502.28 1773
6503.04 1871
6503.80 1801
6504.56 1781
6505.32 1915
6506.08 1846
6506.84 1796
6507.60 1894
6508.36 2013
6509.13 2004
6509.89 2161
6510.65 2095
6511.41 2137
6512.17 2120
6512.93 2241
6513.69 2254
6514.45 2262
6515.22 2213
6515.98 2048
6516.74 2065
6517.50 2048
6518.26 2255
6519.02 2405
6519.79 2343
6520.55 2419
6521.31 2636
6522.07 2742
6522.83 2834
6523.60 3170
6524.36 3508
6525.12 3964
6525.88 4493
6526.64 4826
6527.41 5535
6528.17 6123
6528.93 6392
6529.69 6461
6530.46 6426
6531.22 6443
6531.98 6129
6532.74 5862
6533.51 6224
6534.27 6455
6535.03 6952
6535.79 7919
6536.56 8294
6537.32 9084
6538.08 9425
6538.85 9105
6539.61 8531
6540.37 7743
6541.13 7028
6541.90 6032
6542.66 4996
6543.42 4142
6544.19 3514
6544.95 3061
6545.71 2841
6546.48 2569
6547.24 2201
6548.00 2220
6548.77 2093
6549.53 1972
6550.29 2028
6551.06 1905
6551.82 1862
6552.58 1993
6553.35 1986
6554.11 1929
6554.88 1868
6555.64 1819
6556.40 1818
6557.17 1817
6557.93 1739
6558.70 1801
6559.46 1742
6560.22 1707
6560.99 1785
6561.75 1918
6562.52 2131
6563.28 2129
6564.05 2050
6564.81 2292
6565.57 2392
6566.34 2244
6567.10 2140
6567.87 2280
6568.63 2220
6569.40 2178
6570.16 2143
6570.93 2176
6571.69 2160
6572.46 2216
6573.22 2237
6573.99 2315
6574.75 2342
6575.52 2555
6576.28 2631
6577.05 2670
6577.81 2741
6578.58 2765
6579.34 2805
6580.11 2702
6580.87 2654
6581.64 2772
6582.40 2962
6583.17 2874
6583.93 2670
6584.70 2564
6585.47 2673
6586.23 2444
6587.00 2425
6587.76 2347
6588.53 2362
6589.29 2465
6590.06 2583
6590.83 2763
6591.59 3069
6592.36 3291
6593.12 3798
6593.89 4418
6594.66 4682
6595.42 5095
6596.19 5306
6596.96 5005
6597.72 5037
6598.49 4955
6599.25 4257
6600.02 3936
6600.79 3521
6601.55 3090
6602.32 2831
6603.09 2464
6603.85 2498
6604.62 2408
6605.39 2207
6606.15 2201
6606.92 2186
6607.69 2319
6608.46 2354
6609.22 2183
6609.99 2193
6610.76 2009
6611.52 2014
6612.29 2026
6613.06 1915
6613.83 1825
6614.59 1687
6615.36 1713
6616.13 1697
6616.89 1842
6617.66 1778
6618.43 1729
6619.20 1681
6619.96 1858
6620.73 1907
6621.50 1818
6622.27 1741
6623.04 1935
6623.80 1932
6624.57 1836
6625.34 1921
6626.11 1731
6626.88 1729
6627.64 1712
6628.41 1719
6629.18 1725
6629.95 1822
6630.72 1945
6631.48 2171
6632.25 2256
6633.02 2599
6633.79 2662
6634.56 2862
6635.33 2897
6636.10 3018
6636.86 2913
6637.63 2671
6638.40 2640
6639.17 2453
6639.94 2199
6640.71 2100
6641.48 1961
6642.25 1776
6643.01 1697
6643.78 1649
6644.55 1700
6645.32 1602
6646.09 1626
6646.86 1649
6647.63 1693
6648.40 1673
6649.17 1652
6649.94 1746
6650.71 1743
6651.48 1675
6652.25 1661
6653.01 1735
6653.78 1696
6654.55 1600
6655.32 1654
6656.09 1684
6656.86 1662
6657.63 1514
6658.40 1529
6659.17 1573
6659.94 1487
6660.71 1395
6661.48 1507
6662.25 1436
6663.02 1384
6663.79 1413
6664.56 1474
6665.33 1443
6666.10 1482
6666.87 1533
6667.64 1390
6668.42 1523
6669.19 1506
6669.96 1474
6670.73 1535
6671.50 1533
6672.27 1526
6673.04 1543
6673.81 1588
6674.58 1539
6675.35 1542
6676.12 1559
6676.89 1637
6677.66 1597
6678.44 1608
6679.21 1589
6679.98 1626
6680.75 1703
6681.52 1643
6682.29 1755
6683.06 1834
6683.83 1855
6684.60 1990
6685.38 2093
6686.15 2031
6686.92 2093
6687.69 2033
6688.46 2073
6689.23 1909
6690.01 1713
6690.78 1657
6691.55 1654
6692.32 1612
6693.09 1636
6693.86 1514
6694.64 1433
6695.41 1348
6696.18 1359
6696.95 1477
6697.73 1369
6698.50 1365
6699.27 1359
6700.04 1438
6700.81 1333
6701.59 1311
6702.36 1387
6703.13 1271
6703.90 1318
6704.68 1329
6705.45 1366
6706.22 1306
6706.99 1340
6707.77 1346
6708.54 1327
6709.31 1315
6710.09 1392
6710.86 1450
6711.63 1411
6712.40 1315
6713.18 1210
6713.95 1355
6714.72 1280
6715.50 1315
6716.27 1318
6717.04 1267
6717.82 1236
6718.59 1219
6719.36 1282
6720.14 1236
6720.91 1179
6721.68 1155
6722.46 1239
6723.23 1176
6724.00 1194
6724.78 1180
6725.55 1160
6726.33 1113
6727.10 1054
6727.87 1174
6728.65 1163
6729.42 1201
6730.20 1189
6730.97 1191
6731.74 1297
6732.52 1299
6733.29 1226
6734.07 1274
6734.84 1267
6735.61 1256
6736.39 1126
6737.16 1289
6737.94 1344
6738.71 1264
6739.49 1273
6740.26 1302
6741.04 1327
6741.81 1313
6742.59 1336
6743.36 1314
6744.13 1275
6744.91 1429
6745.68 1343
6746.46 1472
6747.23 1478
6748.01 1433
6748.78 1598
6749.56 1650
6750.33 1788
6751.11 1845
6751.89 1796
6752.66 1882
6753.44 2050
6754.21 1962
6754.99 1927
6755.76 1843
6756.54 1799
6757.31 1711
6758.09 1655
6758.86 1515
6759.64 1468
6760.42 1434
6761.19 1410
6761.97 1360
6762.74 1262
6763.52 1248
6764.30 1335
6765.07 1307
6765.85 1318
6766.62 1344
6767.40 1243
6768.18 1235
6768.95 1291
6769.73 1285
6770.51 1274
6771.28 1294
6772.06 1302
6772.83 1308
6773.61 1181
6774.39 1262
6775.16 1251
6775.94 1300
6776.72 1375
6777.49 1303
6778.27 1358
6779.05 1404
6779.82 1358
6780.60 1408
6781.38 1372
6782.16 1396
6782.93 1422
6783.71 1359
6784.49 1320
6785.26 1213
6786.04 1215
6786.82 1171
6787.60 1085
6788.37 1152
6789.15 1095
6789.93 1057
6790.71 1136
6791.48 1095
6792.26 1073
6793.04 1061
6793.82 1011
6794.59 1041
6795.37 1114
6796.15 1094
6796.93 1077
6797.70 1090
6798.48 1065
6799.26 1115
6800.04 1140
6800.82 1185
6801.60 1156
6802.37 1194
6803.15 1172
6803.93 1102
6804.71 1181
6805.49 1180
6806.26 1160
6807.04 1158
6807.82 1089
6808.60 1020
6809.38 1047
6810.16 1079
6810.94 1067
6811.71 1114
6812.49 1167
6813.27 1077
6814.05 1083
6814.83 1140
6815.61 1131
6816.39 1095
6817.17 1064
6817.95 1085
6818.73 1107
6819.50 1111
6820.28 1157
6821.06 1050
6821.84 1026
6822.62 1093
6823.40 1152
6824.18 1239
6824.96 1179
6825.74 1113
6826.52 1087
6827.30 1107
6828.08 1079
6828.86 1085
6829.64 1115
6830.42 1094
6831.20 1035
6831.98 1047
6832.76 1061
6833.54 1104
6834.32 1062
6835.10 1054
6835.88 1095
6836.66 1079
6837.44 1030
6838.22 986
6839.00 1094
6839.78 1018
6840.56 959
6841.34 1025
6842.12 1038
6842.90 1021
6843.68 1012
6844.46 1006
6845.24 1134
6846.02 1212
6846.80 1364
6847.58 1463
6848.36 1589
6849.14 1920
6849.93 2317
6850.71 2527
6851.49 2848
6852.27 2942
6853.05 2960
6853.83 2818
6854.61 2640
6855.39 2372
6856.17 2230
6856.96 1896
6857.74 1768
6858.52 1557
6859.30 1397
6860.08 1329
6860.86 1236
6861.64 1152
6862.43 1148
6863.21 1151
6863.99 1037
6864.77 1063
6865.55 1140
6866.33 1150
6867.12 1111
6867.90 1139
6868.68 1186
6869.46 1190
6870.24 1204
6871.03 1150
6871.81 1160
6872.59 1057
6873.37 1123
6874.16 1140
6874.94 1131
6875.72 1115
6876.50 1089
6877.28 1185
6878.07 1208
6878.85 1323
6879.63 1194
6880.42 1253
6881.20 1233
6881.98 1314
6882.76 1271
6883.55 1372
6884.33 1453
6885.11 1567
6885.89 1714
6886.68 1780
6887.46 1813
6888.24 2119
6889.03 2175
6889.81 2036
6890.59 2017
6891.38 2013
6892.16 1828
6892.94 1575
6893.73 1405
6894.51 1303
6895.29 1365
6896.08 1255
6896.86 1224
6897.64 1334
6898.43 1238
6899.21 1243
6900.00 1326
6900.78 1311
6901.56 1279
6902.35 1357
6903.13 1361
6903.91 1252
6904.70 1212
6905.48 1287
6906.27 1255
6907.05 1232
6907.84 1187
6908.62 1163
6909.40 1202
6910.19 1201
6910.97 1108
6911.76 1123
6912.54 1187
6913.33 1107
6914.11 1046
6914.90 1104
6915.68 1005
6916.46 1096
6917.25 1125
6918.03 1123
6918.82 1167
6919.60 1121
6920.39 1099
6921.17 1138
6921.96 1141
6922.74 1224
6923.53 1156
6924.31 1251
6925.10 1074
6925.88 1162
6926.67 1270
6927.45 1272
6928.24 1154
6929.03 1266
6929.81 1317
6930.60 1231
6931.38 1289
6932.17 1341
6932.95 1308
6933.74 1318
6934.52 1435
6935.31 1374
6936.10 1443
6936.88 1301
6937.67 1207
6938.45 1216
6939.24 1287
6940.03 1387
6940.81 1325
6941.60 1278
6942.38 1320
6943.17 1258
6943.96 1316
6944.74 1393
6945.53 1336
6946.32 1385
6947.10 1498
6947.89 1490
6948.68 1457
6949.46 1362
6950.25 1371
6951.03 1416
6951.82 1291
6952.61 1428
6953.40 1344
6954.18 1423
6954.97 1408
6955.76 1322
6956.54 1447
6957.33 1454
6958.12 1419
6958.90 1423
6959.69 1417
6960.48 1500
6961.27 1511
6962.05 1564
6962.84 1414
6963.63 1563
6964.41 1592
6965.20 1643
6965.99 1562
6966.78 1567
6967.56 1655
6968.35 1691
6969.14 1749
6969.93 1795
6970.72 1807
6971.50 1873
6972.29 1734
6973.08 1696
6973.87 1697
6974.66 1738
6975.44 1910
6976.23 1767
6977.02 1777
6977.81 1925
6978.60 1961
6979.38 2129
6980.17 2210
6980.96 2435
6981.75 2650
6982.54 3123
6983.33 3529
6984.11 4211
6984.90 4819
6985.69 5116
6986.48 5659
6987.27 5940
6988.06 6257
6988.85 5755
6989.64 5070
6990.42 4567
6991.21 3916
6992.00 3658
6992.79 3127
6993.58 2829
6994.37 2668
6995.16 2645
6995.95 2827
6996.74 3031
6997.53 3617
6998.32 4174
6999.10 4658
6999.89 5420
7000.68 5716
7001.47 5881
7002.26 5962
7003.05 5497
7003.84 4940
7004.63 4398
7005.42 3732
7006.21 3367
7007.00 2820
7007.79 2477
7008.58 2182
7009.37 2126
7010.16 2010
7010.95 1867
7011.74 1981
7012.53 2003
7013.32 1900
7014.11 1901
7014.90 1887
7015.69 1885
7016.48 1853
7017.27 1738
7018.06 1599
7018.85 1589
7019.64 1603
7020.43 1545
7021.23 1531
7022.02 1529
7022.81 1502
7023.60 1574
7024.39 1632
7025.18 1716
7025.97 1803
7026.76 1757
7027.55 1810
7028.34 1701
7029.13 1583
7029.93 1612
7030.72 1506
7031.51 1430
7032.30 1327
7033.09 1286
7033.88 1370
7034.67 1491
7035.46 1429
7036.26 1476
7037.05 1466
7037.84 1445
7038.63 1581
7039.42 1589
7040.21 1594
7041.01 1647
7041.80 1611
7042.59 1690
7043.38 1615
7044.17 1645
7044.97 1665
7045.76 1601
7046.55 1583
7047.34 1573
7048.13 1669
7048.93 1875
7049.72 2002
7050.51 1959
7051.30 1909
7052.09 1917
7052.89 2061
7053.68 1743
7054.47 1547
7055.26 1588
7056.06 1526
7056.85 1485
7057.64 1323
7058.44 1407
7059.23 1353
7060.02 1314
7060.81 1332
7061.61 1393
7062.40 1431
7063.19 1398
7063.99 1425
7064.78 1416
7065.57 1482
7066.37 1440
7067.16 1390
7067.95 1385
7068.74 1346
7069.54 1280
7070.33 1246
7071.13 1420
7071.92 1464
7072.71 1436
7073.51 1342
7074.30 1272
7075.09 1384
7075.89 1410
7076.68 1239
7077.47 1308
7078.27 1315
7079.06 1388
7079.86 1274
7080.65 1307
7081.44 1292
7082.24 1339
7083.03 1278
7083.83 1205
7084.62 1277
7085.41 1388
7086.21 1464
7087.00 1695
7087.80 1738
7088.59 1671
7089.39 1776
7090.18 1646
7090.98 1604
7091.77 1537
7092.56 1376
7093.36 1331
7094.15 1154
7094.95 1237
7095.74 1192
7096.54 1088
7097.33 1069
7098.13 1080
7098.92 1094
7099.72 924
7100.51 938
7101.31 1100
7102.10 1095
7102.90 1033
7103.69 990
7104.49 995
7105.29 915
7106.08 965
7106.88 1012
7107.67 1067
7108.47 932
7109.26 910
7110.06 902
7110.85 963
7111.65 939
7112.45 941
7113.24 1018
7114.04 1044
7114.83 1056
7115.63 1055
7116.42 1037
7117.22 1029
7118.02 965
7118.81 907
7119.61 911
7120.41 915
7121.20 952
7122.00 1000
7122.79 992
7123.59 959
7124.39 895
7125.18 979
7125.98 1057
7126.78 1013
7127.57 958
7128.37 971
7129.17 1073
7129.96 1044
7130.76 1004
7131.56 1034
7132.35 965
7133.15 970
7133.95 999
7134.74 981
7135.54 997
7136.34 981
7137.14 955
7137.93 847
7138.73 921
7139.53 964
7140.33 928
7141.12 993
7141.92 980
7142.72 961
7143.51 1037
7144.31 1015
7145.11 967
7145.91 959
7146.71 1042
7147.50 978
7148.30 938
7149.10 993
7149.90 914
7150.69 954
7151.49 1022
7152.29 982
7153.09 973
7153.89 937
7154.68 1005
7155.48 899
7156.28 910
7157.08 972
7157.88 1043
7158.68 970
7159.47 869
7160.27 813
7161.07 939
7161.87 920
7162.67 944
7163.47 895
7164.27 952
7165.06 893
7165.86 955
7166.66 886
7167.46 945
7168.26 919
7169.06 934
7169.86 936
7170.66 921
7171.46 1007
7172.25 967
7173.05 942
7173.85 907
7174.65 974
7175.45 897
7176.25 847
7177.05 857
7177.85 968
7178.65 940
7179.45 913
7180.25 909
7181.05 1001
7181.85 1044
7182.65 1071
7183.45 1018
7184.25 1059
7185.05 1118
7185.85 1142
7186.65 1168
7187.45 1045
7188.25 991
7189.05 899
7189.85 897
7190.65 927
7191.45 899
7192.25 844
7193.05 827
7193.85 768
7194.65 729
7195.45 741
7196.25 785
7197.05 858
7197.85 889
7198.65 848
7199.45 827
7200.25 868
7201.05 927
7201.85 870
7202.65 792
7203.46 776
7204.26 753
7205.06 837
7205.86 885
7206.66 859
7207.46 917
7208.26 830
7209.06 847
7209.86 842
7210.66 845
7211.47 810
7212.27 831
7213.07 771
7213.87 791
7214.67 809
7215.47 868
7216.27 846
7217.08 847
7217.88 824
7218.68 871
7219.48 863
7220.28 900
7221.09 836
7221.89 875
7222.69 870
7223.49 770
7224.29 812
7225.10 780
7225.90 835
7226.70 835
7227.50 875
7228.30 862
7229.11 873
7229.91 902
7230.71 877
7231.51 933
7232.32 913
7233.12 904
7233.92 883
7234.72 874
7235.53 857
7236.33 947
7237.13 875
7237.93 945
7238.74 1001
7239.54 1044
7240.34 1029
7241.15 1034
7241.95 1067
7242.75 1023
7243.55 1026
7244.36 940
7245.16 958
7245.96 993
7246.77 970
7247.57 963
7248.37 993
7249.18 945
7249.98 1006
7250.78 1002
7251.59 984
7252.39 1005
7253.20 967
7254.00 936
7254.80 987
7255.61 994
7256.41 997
7257.21 1024
7258.02 1006
7258.82 934
7259.63 1009
7260.43 968
7261.23 909
7262.04 1005
7262.84 1103
7263.65 1145
7264.45 1013
7265.26 1007
7266.06 1023
7266.86 988
7267.67 1012
7268.47 1061
7269.28 1112
7270.08 1163
7270.89 1182
7271.69 1175
7272.50 1247
7273.30 1148
7274.11 1164
7274.91 1198
7275.71 1214
7276.52 1264
7277.32 1373
7278.13 1262
7278.93 1376
7279.74 1463
7280.55 1472
7281.35 1651
7282.16 1886
7282.96 2272
7283.77 2640
7284.57 2857
7285.38 3103
7286.18 3321
7286.99 3225
7287.79 3061
7288.60 2817
7289.40 2528
7290.21 2233
7291.02 1908
7291.82 1719
7292.63 1542
7293.43 1410
7294.24 1448
7295.05 1440
7295.85 1321
7296.66 1416
7297.46 1507
7298.27 1493
7299.08 1556
7299.88 1480
7300.69 1478
7301.49 1555
7302.30 1576
7303.11 1480
7303.91 1498
7304.72 1685
7305.53 1784
7306.33 1891
7307.14 1993
7307.95 2102
7308.75 2168
7309.56 2357
7310.37 2561
7311.17 2775
7311.98 2963
7312.79 2867
7313.59 2922
7314.40 2790
7315.21 2665
7316.02 2672
7316.82 2810
7317.63 3003
7318.44 3196
7319.24 3586
7320.05 4005
7320.86 4504
7321.67 4739
7322.47 4697
7323.28 4699
7324.09 4483
7324.90 4110
7325.70 3533
7326.51 3174
7327.32 2724
7328.13 2334
7328.94 2088
7329.74 1913
7330.55 1777
7331.36 1657
7332.17 1508
7332.98 1439
7333.78 1449
7334.59 1435
7335.40 1384
7336.21 1491
7337.02 1457
7337.82 1481
7338.63 1491
7339.44 1521
7340.25 1562
7341.06 1453
7341.87 1452
7342.68 1418
7343.48 1409
7344.29 1405
7345.10 1450
7345.91 1452
7346.72 1547
7347.53 1517
7348.34 1550
7349.15 1627
7349.95 1582
7350.76 1584
7351.57 1602
7352.38 1489
7353.19 1416
7354.00 1425
7354.81 1396
7355.62 1259
7356.43 1381
7357.24 1497
7358.05 1395
7358.86 1455
7359.67 1409
7360.48 1423
7361.29 1464
7362.09 1504
7362.90 1462
7363.71 1504
7364.52 1549
7365.33 1503
7366.14 1383
7366.95 1375
7367.76 1402
7368.57 1471
7369.38 1434
7370.19 1501
7371.00 1445
7371.81 1372
7372.62 1411
7373.43 1468
7374.25 1478
7375.06 1457
7375.87 1491
7376.68 1580
7377.49 1694
7378.30 1719
7379.11 1952
7379.92 2317
7380.73 2526
7381.54 2726
7382.35 2705
7383.16 2890
7383.97 2839
7384.78 2693
7385.59 2364
7386.41 2140
7387.22 2067
7388.03 1889
7388.84 1717
7389.65 1584
7390.46 1512
7391.27 1493
7392.08 1481
7392.89 1385
7393.71 1395
7394.52 1452
7395.33 1529
7396.14 1572
7396.95 1581
7397.76 1729
7398.58 1918
7399.39 2183
7400.20 2320
7401.01 2356
7401.82 2613
7402.63 2665
7403.45 2606
7404.26 2513
7405.07 2444
7405.88 2441
7406.69 2297
7407.51 2312
7408.32 2356
7409.13 2085
7409.94 1924
7410.76 1910
7411.57 1816
7412.38 1633
7413.19 1497
7414.01 1507
7414.82 1388
7415.63 1316
7416.44 1246
7417.26 1172
7418.07 1206
7418.88 1208
7419.69 1236
7420.51 1180
7421.32 1151
7422.13 1129
7422.95 1194
7423.76 1215
7424.57 1130
7425.39 1097
7426.20 1123
7427.01 1129
7427.83 1070
7428.64 1067
7429.45 1059
7430.27 1022
7431.08 1085
7431.89 1044
7432.71 1016
7433.52 956
7434.33 899
7435.15 990
7435.96 945
7436.77 1040
7437.59 1081
7438.40 1048
7439.22 1026
7440.03 1071
7440.84 1136
7441.66 1072
7442.47 1057
7443.29 1048
7444.10 1145
7444.91 1057
7445.73 1048
7446.54 937
7447.36 960
7448.17 990
7448.99 967
7449.80 1007
7450.62 925
7451.43 911
7452.24 993
7453.06 926
7453.87 907
7454.69 960
7455.50 944
7456.32 946
7457.13 976
7457.95 983
7458.76 950
7459.58 1063
7460.39 1032
7461.21 1067
7462.02 974
7462.84 982
7463.65 948
7464.47 1016
7465.28 1059
7466.10 1031
7466.92 971
7467.73 978
7468.55 995
7469.36 1022
7470.18 1038
7470.99 964
7471.81 963
7472.62 944
7473.44 957
7474.26 1056
7475.07 1060
7475.89 1005
7476.70 999
7477.52 994
7478.34 939
7479.15 919
7479.97 933
7480.78 964
7481.60 950
7482.42 938
7483.23 996
7484.05 965
7484.87 829
7485.68 929
7486.50 913
7487.32 876
7488.13 897
7488.95 936
7489.76 835
7490.58 855
7491.40 852
7492.22 829
7493.03 750
7493.85 846
7494.67 786
7495.48 847
7496.30 808
7497.12 827
7497.93 802
7498.75 752
7499.57 859
7500.39 868
7501.20 851
7502.02 803
7502.84 845
7503.66 808
7504.47 856
7505.29 795
7506.11 846
7506.93 799
7507.74 821
7508.56 781
7509.38 766
7510.20 720
7511.01 723
7511.83 805
7512.65 790
7513.47 784
7514.29 795
7515.10 779
7515.92 836
7516.74 784
7517.56 850
7518.38 872
7519.19 854
7520.01 794
7520.83 720
7521.65 692
7522.47 749
7523.29 773
7524.11 756
7524.92 778
7525.74 696
7526.56 706
7527.38 777
7528.20 776
7529.02 780
7529.84 731
7530.66 735
7531.47 762
7532.29 697
7533.11 706
7533.93 752
7534.75 743
7535.57 755
7536.39 795
7537.21 795
7538.03 788
7538.85 781
7539.67 775
7540.49 720
7541.31 788
7542.12 796
7542.94 827
7543.76 801
7544.58 826
7545.40 774
7546.22 765
7547.04 742
7547.86 705
7548.68 790
7549.50 804
7550.32 817
7551.14 805
7551.96 770
7552.78 770
7553.60 834
7554.42 825
7555.24 791
7556.06 746
7556.88 794
7557.70 827
7558.52 841
7559.35 893
7560.17 889
7560.99 818
7561.81 889
7562.63 826
7563.45 814
7564.27 827
7565.09 804
7565.91 801
7566.73 846
7567.55 846
7568.37 790
7569.19 833
7570.02 774
7570.84 756
7571.66 858
7572.48 899
7573.30 808
7574.12 886
7574.94 857
7575.76 766
7576.59 822
7577.41 777
7578.23 798
7579.05 794
7579.87 784
7580.69 772
7581.51 831
7582.34 854
7583.16 813
7583.98 863
7584.80 807
7585.62 856
7586.45 909
7587.27 931
7588.09 933
7588.91 1009
7589.73 1029
7590.56 973
7591.38 938
7592.20 997
7593.02 968
7593.85 1016
7594.67 940
7595.49 907
7596.31 922
7597.14 986
7597.96 954
7598.78 988
7599.60 939
7600.43 912
7601.25 1041
7602.07 1120
7602.89 1206
7603.72 1309
7604.54 1362
7605.36 1546
7606.19 1554
7607.01 1507
7607.83 1525
7608.66 1424
7609.48 1337
7610.30 1198
7611.12 1066
7611.95 1116
7612.77 1070
7613.59 1066
7614.42 1080
7615.24 1095
7616.07 1123
7616.89 1175
7617.71 1124
7618.54 1124
7619.36 1142
7620.18 1044
7621.01 1023
7621.83 1120
7622.66 1057
7623.48 1077
7624.30 1079
7625.13 1068
7625.95 1127
7626.78 1105
7627.60 1278
7628.42 1425
7629.25 1557
7630.07 1765
7630.90 1831
7631.72 2009
7632.55 2115
7633.37 2393
7634.19 2226
7635.02 2040
7635.84 1901
7636.67 1613
7637.49 1467
7638.32 1301
7639.14 1158
7639.97 1042
7640.79 1023
7641.62 970
7642.44 918
7643.27 941
7644.09 854
7644.92 843
7645.74 881
7646.57 857
7647.39 872
7648.22 869
7649.04 841
7649.87 814
7650.70 809
7651.52 789
7652.35 803
7653.17 781
7654.00 752
7654.82 757
7655.65 760
7656.47 750
7657.30 757
7658.13 766
7658.95 764
7659.78 780
7660.60 786
7661.43 780
7662.26 755
7663.08 798
7663.91 721
7664.73 761
7665.56 679
7666.39 749
7667.21 812
7668.04 805
7668.87 840
7669.69 898
7670.52 891
7671.35 815
7672.17 781
7673.00 852
7673.83 809
7674.65 779
7675.48 767
7676.31 728
7677.13 752
7677.96 689
7678.79 675
7679.61 655
7680.44 663
7681.27 662
7682.09 672
7682.92 704
7683.75 720
7684.58 718
7685.40 692
7686.23 700
7687.06 746
7687.89 722
7688.71 733
7689.54 705
7690.37 710
7691.20 686
7692.02 695
7692.85 775
7693.68 746
7694.51 777
7695.33 729
7696.16 722
7696.99 747
7697.82 727
7698.65 808
7699.47 791
7700.30 764
7701.13 801
7701.96 795
7702.79 729
7703.62 757
7704.44 746
7705.27 792
7706.10 720
7706.93 767
7707.76 738
7708.59 758
7709.41 747
7710.24 772
7711.07 728
7711.90 701
7712.73 704
7713.56 662
7714.39 674
7715.22 757
7716.05 738
7716.87 665
7717.70 684
7718.53 727
7719.36 730
7720.19 621
7721.02 613
7721.85 685
7722.68 695
7723.51 668
7724.34 707
7725.17 792
7726.00 721
7726.83 668
7727.66 648
7728.48 641
7729.31 646
7730.14 667
7730.97 664
7731.80 705
7732.63 748
7733.46 741
7734.29 686
7735.12 643
7735.95 672
7736.78 717
7737.61 704
7738.44 707
7739.27 689
7740.10 745
7740.93 699
7741.77 740
7742.60 758
7743.43 870
7744.26 868
7745.09 901
7745.92 988
7746.75 1048
7747.58 1261
7748.41 1287
7749.24 1321
7750.07 1243
7750.90 1200
7751.73 1087
7752.56 1005
7753.39 957
7754.23 862
7755.06 786
7755.89 784
7756.72 829
7757.55 789
7758.38 792
7759.21 753
7760.04 749
7760.88 739
7761.71 765
7762.54 753
7763.37 725
7764.20 702
7765.03 713
7765.86 740
7766.70 687
7767.53 705
7768.36 710
7769.19 654
7770.02 681
7770.86 658
7771.69 624
7772.52 599
7773.35 676
7774.18 668
7775.02 705
7775.85 666
7776.68 679
7777.51 675
7778.34 677
7779.18 636
7780.01 598
7780.84 670
7781.67 678
7782.51 631
7783.34 661
7784.17 638
7785.00 676
7785.84 708
7786.67 711
7787.50 651
7788.34 713
7789.17 735
7790.00 704
7790.83 735
7791.67 772
7792.50 690
7793.33 630
7794.17 654
7795.00 656
7795.83 678
7796.67 705
7797.50 666
7798.33 613
7799.17 698
7800.00 677
7800.83 676
7801.67 692
7802.50 641
7803.33 697
7804.17 646
7805.00 688
7805.84 744
7806.67 713
7807.50 709
7808.34 769
7809.17 752
7810.01 705
7810.84 743
7811.67 795
7812.51 863
7813.34 861
7814.18 920
7815.01 914
7815.84 980
7816.68 987
7817.51 916
7818.35 978
7819.18 936
7820.02 943
7820.85 875
7821.69 798
7822.52 781
7823.36 778
7824.19 869
7825.03 851
7825.86 795
7826.69 815
7827.53 802
7828.36 798
7829.20 769
7830.03 736
7830.87 796
7831.71 835
7832.54 809
7833.38 788
7834.21 808
7835.05 812
7835.88 837
7836.72 892
7837.55 751
7838.39 755
7839.22 771
7840.06 779
7840.90 823
7841.73 737
7842.57 736
7843.40 769
7844.24 858
7845.07 842
7845.91 737
7846.75 709
7847.58 781
7848.42 751
7849.25 692
7850.09 684
7850.93 653
7851.76 698
7852.60 742
7853.44 694
7854.27 652
7855.11 708
7855.94 698
7856.78 763
7857.62 691
7858.45 793
7859.29 891
7860.13 845
7860.96 850
7861.80 798
7862.64 751
7863.47 835
7864.31 781
7865.15 745
7865.99 776
7866.82 728
7867.66 743
7868.50 695
7869.33 712
7870.17 731
7871.01 756
7871.85 751
7872.68 774
7873.52 776
7874.36 724
7875.20 775
7876.03 872
7876.87 823
7877.71 758
7878.55 753
7879.38 787
7880.22 752
7881.06 737
7881.90 700
7882.74 728
7883.57 717
7884.41 735
7885.25 755
7886.09 755
7886.93 757
7887.76 725
7888.60 758
7889.44 838
7890.28 803
7891.12 748
7891.96 754
7892.79 760
7893.63 752
7894.47 731
7895.31 725
7896.15 717
7896.99 783
7897.83 773
7898.66 780
7899.50 770
7900.34 752
7901.18 747
7902.02 786
7902.86 816
7903.70 852
7904.54 776
7905.38 751
7906.21 737
7907.05 715
7907.89 725
7908.73 758
7909.57 685
7910.41 652
7911.25 733
7912.09 686
7912.93 817
7913.77 849
7914.61 900
7915.45 844
7916.29 883
7917.13 948
7917.97 921
7918.81 1061
7919.65 1097
7920.49 976
7921.33 1046
7922.17 1039
7923.01 922
7923.85 888
7924.69 887
7925.53 796
7926.37 799
7927.21 710
7928.05 683
7928.89 742
7929.73 682
7930.57 645
7931.41 678
7932.25 718
7933.09 712
7933.93 637
7934.77 684
7935.61 700
7936.45 685
7937.29 702
7938.14 733
7938.98 714
7939.82 681
7940.66 650
7941.50 747
7942.34 690
7943.18 706
7944.02 744
7944.86 805
7945.70 798
7946.55 828
7947.39 775
7948.23 800
7949.07 789
7949.91 766
7950.75 707
7951.59 698
7952.44 700
7953.28 703
7954.12 768
7954.96 721
7955.80 735
7956.65 758
7957.49 678
7958.33 704
7959.17 734
7960.01 799
7960.86 791
7961.70 737
7962.54 730
7963.38 680
7964.22 695
7965.07 786
7965.91 787
7966.75 827
7967.59 885
7968.44 840
7969.28 927
7970.12 897
7970.96 801
7971.81 793
7972.65 820
7973.49 763
7974.33 735
7975.18 732
7976.02 696
7976.86 674
7977.71 703
7978.55 726
7979.39 677
7980.23 678
7981.08 743
7981.92 673
7982.76 631
7983.61 632
7984.45 702
7985.29 717
7986.14 720
7986.98 640
7987.82 669
7988.67 702
7989.51 687
7990.36 648
7991.20 628
7992.04 661
7992.89 642
7993.73 671
7994.57 679
7995.42 727
7996.26 705
7997.11 655
7997.95 600
7998.79 586
7999.64 627
8000.48 658
8001.33 664
8002.17 639
8003.01 641
8003.86 624
8004.70 639
8005.55 655
8006.39 621
8007.24 653
8008.08 696
8008.93 630
8009.77 628
8010.62 631
8011.46 601
8012.30 606
8013.15 655
8013.99 648
8014.84 545
8015.68 612
8016.53 590
8017.37 571
8018.22 588
8019.06 629
8019.91 605
8020.76 602
8021.60 586
8022.45 573
8023.29 555
8024.14 580
8024.98 640
8025.83 625
8026.67 578
8027.52 604
8028.36 558
8029.21 541
8030.06 605
8030.90 546
8031.75 538
8032.59 563
8033.44 617
8034.28 583
8035.13 620
8035.98 639
8036.82 633
8037.67 578
8038.52 596
8039.36 567
8040.21 611
8041.05 591
8041.90 670
8042.75 613
8043.59 613
8044.44 571
8045.29 564
8046.13 612
8046.98 590
8047.83 605
8048.67 613
8049.52 598
8050.37 634
8051.21 538
8052.06 564
8052.91 589
8053.75 586
8054.60 583
8055.45 558
8056.30 540
8057.14 568
8057.99 604
8058.84 583
8059.68 576
8060.53 606
8061.38 625
8062.23 591
8063.07 617
8063.92 617
8064.77 534
8065.62 557
8066.46 548
8067.31 592
8068.16 606
8069.01 591
8069.85 603
8070.70 567
8071.55 523
8072.40 574
8073.25 593
8074.09 601
8074.94 540
8075.79 557
8076.64 520
8077.49 605
8078.34 638
8079.18 568
8080.03 557
8080.88 528
8081.73 594
8082.58 509
8083.43 510
8084.27 562
8085.12 605
8085.97 587
8086.82 592
8087.67 604
8088.52 575
8089.37 597
8090.22 615
8091.06 587
8091.91 541
8092.76 563
8093.61 569
8094.46 522
8095.31 551
8096.16 586
8097.01 529
8097.86 611
8098.71 594
8099.56 537
8100.41 509
8101.26 537
8102.11 606
8102.95 611
8103.80 579
8104.65 593
8105.50 601
8106.35 535
8107.20 575
8108.05 551
8108.90 504
8109.75 559
8110.60 611
8111.45 549
8112.30 524
8113.15 540
8114.00 632
8114.85 623
8115.70 602
8116.55 544
8117.40 581
8118.25 570
8119.10 587
8119.96 567
8120.81 608
8121.66 629
8122.51 628
8123.36 636
8124.21 615
8125.06 608
8125.91 643
8126.76 612
8127.61 633
8128.46 618
8129.31 550
8130.16 596
8131.02 653
8131.87 620
8132.72 575
8133.57 593
8134.42 635
8135.27 657
8136.12 646
8136.97 594
8137.83 642
8138.68 655
8139.53 629
8140.38 630
8141.23 687
8142.08 585
8142.93 662
8143.79 701
8144.64 674
8145.49 743
8146.34 718
8147.19 731
8148.05 744
8148.90 728
8149.75 675
8150.60 708
8151.45 711
8152.31 769
8153.16 865
8154.01 901
8154.86 968
8155.71 1011
8156.57 992
8157.42 903
8158.27 916
8159.12 873
8159.98 791
8160.83 671
8161.68 667
8162.54 666
8163.39 592
8164.24 596
8165.09 641
8165.95 657
8166.80 630
8167.65 657
8168.51 669
8169.36 647
8170.21 637
8171.06 708
8171.92 685
8172.77 652
8173.62 639
8174.48 669
8175.33 680
8176.18 672
8177.04 583
8177.89 578
8178.74 577
8179.60 542
8180.45 626
8181.31 530
8182.16 533
8183.01 517
8183.87 556
8184.72 587
8185.57 644
8186.43 589
8187.28 534
8188.14 490
8188.99 532
8189.84 548
8190.70 519
8191.55 601
8192.41 664
8193.26 605
8194.12 565
8194.97 526
8195.83 537
8196.68 498
8197.53 521
8198.39 577
8199.24 524
8200.10 596
8200.95 573
8201.81 518
8202.66 495
8203.52 533
8204.37 575
8205.23 507
8206.08 514
8206.94 538
8207.79 549
8208.65 562
8209.50 532
8210.36 523
8211.21 543
8212.07 504
8212.92 552
8213.78 524
8214.63 520
8215.49 576
8216.34 579
8217.20 535
8218.06 537
8218.91 542
8219.77 561
8220.62 564
8221.48 567
8222.33 667
8223.19 565
8224.05 590
8224.90 512
8225.76 554
8226.61 544
8227.47 586
8228.33 605
8229.18 628
8230.04 597
8230.90 584
8231.75 598
8232.61 559
8233.46 539
8234.32 514
8235.18 523
8236.03 562
8236.89 560
8237.75 513
8238.60 507
8239.46 537
8240.32 518
8241.17 468
8242.03 498
8242.89 570
8243.74 541
8244.60 502
8245.46 503
8246.32 556
8247.17 581
8248.03 602
8248.89 564
8249.74 554
8250.60 603
8251.46 568
8252.32 614
8253.17 520
8254.03 549
8254.89 586
8255.75 515
8256.60 537
8257.46 590
8258.32 602
8259.18 516
8260.04 593
8260.89 580
8261.75 536
8262.61 576
8263.47 564
8264.32 516
8265.18 507
8266.04 570
8266.90 567
8267.76 530
8268.62 465
8269.47 466
8270.33 513
8271.19 511
8272.05 514
8272.91 529
8273.77 541
8274.62 538
8275.48 563
8276.34 527
8277.20 551
8278.06 575
8278.92 549
8279.78 571
8280.64 580
8281.49 538
8282.35 565
8283.21 522
8284.07 588
8284.93 583
8285.79 588
8286.65 536
8287.51 570
8288.37 580
8289.23 598
8290.09 573
8290.95 591
8291.80 591
8292.66 591
8293.52 631
8294.38 607
8295.24 629
8296.10 605
8296.96 611
8297.82 610
8298.68 603
8299.54 565
8300.40 604
8301.26 572
8302.12 585
8302.98 582
8303.84 668
8304.70 642
8305.56 683
8306.42 639
8307.28 626
8308.14 618
8309.00 596
8309.86 584
8310.72 594
8311.58 543
8312.44 579
8313.31 645
8314.17 639
8315.03 673
8315.89 665
8316.75 717
8317.61 641
8318.47 652
8319.33 702
8320.19 676
8321.05 632
8321.91 664
8322.77 550
8323.64 581
8324.50 571
8325.36 600
8326.22 554
8327.08 557
8327.94 596
8328.80 588
8329.66 590
8330.53 598
8331.39 557
8332.25 612
8333.11 553
8333.97 547
8334.83 602
8335.70 629
8336.56 595
8337.42 601
8338.28 626
8339.14 652
8340.00 566
8340.87 587
8341.73 582
8342.59 559
8343.45 598
8344.32 630
8345.18 607
8346.04 614
8346.90 636
8347.76 604
8348.63 604
8349.49 612
8350.35 630
8351.21 580
8352.08 577
8352.94 553
8353.80 608
8354.66 641
8355.53 607
8356.39 582
8357.25 606
8358.12 559
8358.98 582
8359.84 544
8360.71 614
8361.57 581
8362.43 604
8363.29 648
8364.16 569
8365.02 601
8365.88 588
8366.75 599
8367.61 576
8368.47 553
8369.34 562
8370.20 605
8371.06 590
8371.93 577
8372.79 592
8373.66 573
8374.52 603
8375.38 623
8376.25 586
8377.11 601
8377.97 619
8378.84 586
8379.70 603
8380.57 618
8381.43 578
8382.30 668
8383.16 730
8384.02 690
8384.89 694
8385.75 702
8386.62 630
8387.48 715
8388.35 707
8389.21 669
8390.07 732
8390.94 678
8391.80 640
8392.67 668
8393.53 672
8394.40 671
8395.26 657
8396.13 677
8396.99 630
8397.86 623
8398.72 651
8399.59 690
8400.45 747
8401.32 770
8402.18 747
8403.05 723
8403.91 674
8404.78 728
8405.64 784
8406.51 698
8407.37 695
8408.24 743
8409.11 749
8409.97 675
8410.84 661
8411.70 744
8412.57 776
8413.43 749
8414.30 762
8415.17 728
8416.03 776
8416.90 748
8417.76 717
8418.63 809
8419.50 771
8420.36 804
8421.23 858
8422.09 896
8422.96 832
8423.83 871
8424.69 944
8425.56 934
8426.43 972
8427.29 983
8428.16 986
8429.02 991
8429.89 968
8430.76 889
8431.62 933
8432.49 942
8433.36 943
8434.23 920
8435.09 1012
8435.96 1061
8436.83 1026
8437.69 1000
8438.56 1083
8439.43 1173
8440.29 1113
8441.16 1173
8442.03 1293
8442.90 1271
8443.76 1250
8444.63 1346
8445.50 1280
8446.37 1303
8447.23 1371
8448.10 1318
8448.97 1333
8449.84 1350
8450.70 1367
8451.57 1516
8452.44 1771
8453.31 1961
8454.17 2259
8455.04 2596
8455.91 2878
8456.78 3102
8457.65 3331
8458.51 3349
8459.38 3298
8460.25 3047
8461.12 2898
8461.99 2482
8462.86 2240
8463.72 2039
8464.59 2034
8465.46 2067
8466.33 2080
8467.20 2505
8468.07 3163
8468.93 3996
8469.80 4799
8470.67 5371
8471.54 5835
8472.41 5710
8473.28 5173
8474.15 4602
8475.02 3927
8475.89 3261
8476.75 2760
8477.62 2353
8478.49 1941
8479.36 1785
8480.23 1551
8481.10 1539
8481.97 1479
8482.84 1291
8483.71 1237
8484.58 1216
8485.45 1253
8486.32 1237
8487.19 1183
8488.06 1183
8488.92 1206
8489.79 1163
8490.66 1152
8491.53 1173
8492.40 1138
8493.27 1139
8494.14 1138
8495.01 1246
8495.88 1152
8496.75 1204
8497.62 1147
8498.49 1144
8499.36 1078
8500.23 1132
8501.10 1133
8501.97 1119
8502.85 1077
8503.72 1070
8504.59 1105
8505.46 1122
8506.33 1206
8507.20 1172
8508.07 1239
8508.94 1421
8509.81 1309
8510.68 1308
8511.55 1234
8512.42 1192
8513.29 1155
8514.16 1110
8515.03 1043
8515.91 985
8516.78 942
8517.65 1021
8518.52 1067
8519.39 973
8520.26 947
8521.13 951
8522.00 910
8522.88 874
8523.75 869
8524.62 874
8525.49 947
8526.36 915
8527.23 891
8528.10 958
8528.98 1049
8529.85 1075
8530.72 1022
8531.59 1059
8532.46 1120
8533.34 1199
8534.21 1082
8535.08 1105
8535.95 1074
8536.82 1098
8537.70 1091
8538.57 1120
8539.44 1153
8540.31 1045
8541.18 1049
8542.06 1034
8542.93 1066
8543.80 1089
8544.67 1016
8545.55 1033
8546.42 1089
8547.29 1038
8548.17 1057
8549.04 1069
8549.91 1072
8550.78 1066
8551.66 1144
8552.53 1176
8553.40 1234
8554.28 1245
8555.15 1346
8556.02 1324
8556.89 1268
8557.77 1248
8558.64 1049
8559.51 1095
8560.39 1021
8561.26 1035
8562.13 980
8563.01 906
8563.88 857
8564.75 821
8565.63 792
8566.50 836
8567.38 857
8568.25 821
8569.12 819
8570.00 848
8570.87 815
8571.74 820
8572.62 912
8573.49 820
8574.37 785
8575.24 821
8576.11 767
8576.99 770
8577.86 735
8578.74 702
8579.61 772
8580.49 736
8581.36 723
8582.23 656
8583.11 696
8583.98 738
8584.86 711
8585.73 779
8586.61 780
8587.48 831
8588.36 756
8589.23 733
8590.11 754
8590.98 776
8591.86 758
8592.73 770
8593.61 695
8594.48 746
8595.36 811
8596.23 694
8597.11 708
8597.98 707
8598.86 750
8599.73 705
8600.61 717
8601.48 768
8602.36 787
8603.23 732
8604.11 755
8604.99 795
8605.86 746
8606.74 744
8607.61 754
8608.49 715
8609.36 704
8610.24 703
8611.12 675
8611.99 704
8612.87 697
8613.74 721
8614.62 778
8615.50 707
8616.37 750
8617.25 769
8618.12 728
8619.00 781
8619.88 753
8620.75 739
8621.63 717
8622.51 780
8623.38 763
8624.26 792
8625.14 798
8626.01 826
8626.89 785
8627.77 756
8628.64 818
8629.52 773
8630.40 836
8631.27 848
8632.15 908
8633.03 858
8633.90 834
8634.78 834
8635.66 861
8636.54 858
8637.41 816
8638.29 798
8639.17 865
8640.05 934
8640.92 911
8641.80 984
8642.68 1001
8643.55 970
8644.43 968
8645.31 940
8646.19 920
8647.07 932
8647.94 947
8648.82 905
8649.70 898
8650.58 907
8651.45 925
8652.33 834
8653.21 853
8654.09 863
8654.97 865
8655.85 889
8656.72 893
8657.60 892
8658.48 956
8659.36 909
8660.24 868
8661.12 933
8661.99 906
8662.87 965
8663.75 954
8664.63 963
8665.51 913
8666.39 888
8667.27 937
8668.14 985
8669.02 978
8669.90 1144
8670.78 1160
8671.66 1357
8672.54 1523
8673.42 1727
8674.30 1886
8675.18 1962
8676.06 2039
8676.94 2086
8677.81 1960
8678.69 1797
8679.57 1634
8680.45 1452
8681.33 1375
8682.21 1216
8683.09 1129
8683.97 1006
8684.85 1036
8685.73 1073
8686.61 1044
8687.49 1111
8688.37 1241
8689.25 1489
8690.13 1766
8691.01 2066
8691.89 2454
8692.77 2703
8693.65 2902
8694.53 2857
8695.41 2776
8696.29 2485
8697.17 2165
8698.05 1803
8698.93 1446
8699.81 1276
8700.69 1185
8701.57 1052
8702.45 955
8703.33 938
8704.21 914
8705.09 887
8705.98 859
8706.86 823
8707.74 862
8708.62 808
8709.50 810
8710.38 857
8711.26 848
8712.14 810
8713.02 851
8713.90 836
8714.79 805
8715.67 737
8716.55 732
8717.43 802
8718.31 734
8719.19 699
8720.07 746
8720.95 802
8721.84 727
8722.72 733
8723.60 690
8724.48 769
8725.36 744
8726.24 770
8727.13 737
8728.01 751
8728.89 819
8729.77 844
8730.65 895
8731.54 874
8732.42 890
8733.30 827
8734.18 861
8735.06 827
8735.95 871
8736.83 809
8737.71 743
8738.59 737
8739.48 698
8740.36 653
8741.24 713
8742.12 767
8743.01 714
8743.89 691
8744.77 643
8745.65 698
8746.54 766
8747.42 714
8748.30 721
8749.19 732
8750.07 737
8750.95 756
8751.83 748
8752.72 790
8753.60 794
8754.48 879
8755.37 832
8756.25 817
8757.13 838
8758.02 858
8758.90 832
8759.78 849
8760.67 884
8761.55 892
8762.43 823
8763.32 802
8764.20 900
8765.09 820
8765.97 827
8766.85 837
8767.74 818
8768.62 857
8769.51 810
8770.39 844
8771.27 793
8772.16 875
8773.04 834
8773.93 772
8774.81 803
8775.69 743
8776.58 767
8777.46 698
8778.35 713
8779.23 811
8780.12 776
8781.00 757
8781.89 725
8782.77 742
8783.65 752
8784.54 761
8785.42 732
8786.31 760
8787.19 769
8788.08 729
8788.96 730
8789.85 758
8790.73 929
8791.62 923
8792.50 947
8793.39 987
8794.27 943
8795.16 859
8796.04 866
8796.93 919
8797.82 794
8798.70 799
8799.59 801
8800.47 732
8801.36 700
8802.24 713
8803.13 767
8804.01 757
8804.90 721
8805.79 729
8806.67 739
8807.56 736
8808.44 696
8809.33 690
8810.22 683
8811.10 701
8811.99 657
8812.87 620
8813.76 679
8814.65 598
8815.53 586
8816.42 623
8817.30 646
8818.19 662
8819.08 680
8819.96 673
8820.85 659
8821.74 658
8822.62 723
8823.51 655
8824.40 691
8825.28 653
8826.17 649
8827.06 629
8827.94 618
8828.83 707
8829.72 640
8830.61 622
8831.49 607
8832.38 634
8833.27 640
8834.15 625
8835.04 572
8835.93 593
8836.82 627
8837.70 575
8838.59 556
8839.48 628
8840.37 597
8841.25 530
8842.14 549
8843.03 647
8843.92 601
8844.80 605
8845.69 606
8846.58 603
8847.47 632
8848.36 576
8849.24 606
8850.13 570
8851.02 586
8851.91 542
8852.80 581
8853.68 630
8854.57 568
8855.46 604
8856.35 631
8857.24 561
8858.13 551
8859.01 584
8859.90 558
8860.79 615
8861.68 637
8862.57 638
8863.46 610
8864.35 596
8865.23 544
8866.12 570
8867.01 591
8867.90 517
8868.79 525
8869.68 528
8870.57 611
8871.46 555
8872.35 516
8873.24 562
8874.12 566
8875.01 552
8875.90 520
8876.79 525
8877.68 533
8878.57 518
8879.46 551
8880.35 549
8881.24 574
8882.13 555
8883.02 567
8883.91 514
8884.80 520
8885.69 537
8886.58 482
8887.47 503
8888.36 510
8889.25 552
8890.14 530
8891.03 532
8891.92 494
8892.81 535
8893.70 501
8894.59 524
8895.48 546
8896.37 525
8897.26 466
8898.15 510
8899.04 505
8899.93 545
8900.82 493
8901.71 530
8902.60 519
8903.49 491
8904.38 510
8905.28 486
8906.17 471
8907.06 457
8907.95 456
8908.84 463
8909.73 507
8910.62 543
8911.51 504
8912.40 507
8913.29 512
8914.19 579
8915.08 486
8915.97 536
8916.86 504
8917.75 477
8918.64 527
8919.53 564
8920.43 439
8921.32 467
8922.21 491
8923.10 453
8923.99 471
8924.88 482
8925.78 502
8926.67 541
8927.56 538
8928.45 492
8929.34 535
8930.24 479
8931.13 526
8932.02 489
8932.91 493
8933.80 425
8934.70 441
8935.59 493
8936.48 464
8937.37 455
8938.27 492
8939.16 480
8940.05 464
8940.94 520
8941.84 498
8942.73 499
8943.62 496
8944.51 444
8945.41 444
8946.30 455
8947.19 462
8948.09 439
8948.98 467
8949.87 458
8950.77 407
8951.66 445
8952.55 505
8953.44 481
8954.34 489
8955.23 523
8956.12 447
8957.02 492
8957.91 466
8958.80 477
8959.70 507
8960.59 446
8961.49 518
8962.38 460
8963.27 466
8964.17 470
8965.06 519
8965.95 504
8966.85 519
8967.74 470
8968.64 503
8969.53 519
8970.42 512
8971.32 466
8972.21 467
8973.11 490
8974.00 524
8974.90 480
8975.79 455
8976.68 471
8977.58 482
8978.47 427
8979.37 464
8980.26 490
8981.16 466
8982.05 477
8982.95 460
8983.84 429
8984.74 444
8985.63 503
8986.52 438
8987.42 406
8988.31 437
8989.21 462
8990.10 452
8991.00 460
8991.89 474
8992.79 455
8993.69 418
8994.58 435
8995.48 462
8996.37 406
8997.27 435
8998.16 489
8999.06 459
8999.95 394
9000.85 414
9001.74 452
9002.64 445
9003.54 444
9004.43 478
9005.33 441
9006.22 414
9007.12 415
9008.01 441
9008.91 413
9009.81 425
9010.70 415
9011.60 435
9012.50 415
9013.39 404
9014.29 426
9015.18 433
9016.08 428
9016.98 375
9017.87 395
9018.77 507
9019.67 437
9020.56 420
9021.46 397
9022.36 402
9023.25 414
9024.15 414
9025.05 480
9025.94 440
9026.84 465
9027.74 411
9028.63 424
9029.53 424
9030.43 459
9031.32 480
9032.22 482
9033.12 420
9034.02 466
9034.91 442
9035.81 403
9036.71 412
9037.61 423
9038.50 396
9039.40 422
9040.30 408
9041.20 378
9042.09 419
9042.99 419
9043.89 383
9044.79 415
9045.68 479
9046.58 442
9047.48 454
9048.38 455
9049.28 436
9050.17 405
9051.07 482
9051.97 447
9052.87 439
9053.77 432
9054.66 431
9055.56 481
9056.46 405
9057.36 419
9058.26 404
9059.16 418
9060.06 448
9060.95 400
9061.85 446
9062.75 441
9063.65 498
9064.55 428
9065.45 423
9066.35 477
9067.25 430
9068.14 468
9069.04 419
9069.94 435
9070.84 405
9071.74 411
9072.64 397
9073.54 434
9074.44 416
9075.34 433
9076.24 491
9077.14 424
9078.04 408
9078.93 410
9079.83 440
9080.73 424
9081.63 399
9082.53 425
9083.43 393
9084.33 423
9085.23 434
9086.13 438
9087.03 409
9087.93 450
9088.83 431
9089.73 390
9090.63 425
9091.53 454
9092.43 459
9093.33 440
9094.23 438
9095.13 440
9096.03 455
9096.93 393
9097.83 450
9098.73 408
9099.63 418
9100.54 449
9101.44 431
9102.34 457
9103.24 426
9104.14 398
9105.04 436
9105.94 444
9106.84 407
9107.74 425
9108.64 424
9109.54 437
9110.44 410
9111.35 438
9112.25 479
9113.15 506
9114.05 446
9114.95 470
9115.85 445
9116.75 404
9117.65 431
9118.56 447
9119.46 463
9120.36 381
9121.26 398
9122.16 440
9123.06 436
9123.97 427
9124.87 425
9125.77 423
9126.67 488
9127.57 480
9128.47 444
9129.38 406
9130.28 420
9131.18 409
9132.08 425
9132.98 399
9133.89 418
9134.79 435
9135.69 460
9136.59 466
9137.50 420
9138.40 475
9139.30 430
9140.20 403
9141.11 410
9142.01 433
9142.91 441
9143.81 400
9144.72 416
9145.62 476
9146.52 435
9147.42 453
9148.33 464
9149.23 451
9150.13 418
9151.04 444
9151.94 429
9152.84 426
9153.75 378
9154.65 432
9155.55 427
9156.46 467
9157.36 453
9158.26 448
9159.17 449
9160.07 409
9160.97 438
9161.88 434
9162.78 425
9163.68 446
9164.59 414
9165.49 393
9166.40 390
9167.30 436
9168.20 398
9169.11 411
9170.01 427
9170.92 428
9171.82 392
9172.72 411
9173.63 348
9174.53 392
9175.44 409
9176.34 452
9177.24 403
9178.15 406
9179.05 408
9179.96 415
9180.86 430
9181.77 365
9182.67 381
9183.58 387
9184.48 422
9185.39 411
9186.29 431
9187.20 372
9188.10 441
9189.01 415
9189.91 398
9190.82 414
9191.72 409
9192.63 457
9193.53 437
9194.44 441
9195.34 442
9196.25 474
9197.15 489
9198.06 436
9198.96 435
9199.87 536
9200.77 493
9201.68 560
9202.58 518
9203.49 516
9204.40 497
9205.30 501
9206.21 492
9207.11 442
9208.02 420
9208.92 420
9209.83 391
9210.74 402
9211.64 474
9212.55 448
9213.45 418
9214.36 451
9215.27 430
9216.17 438
9217.08 482
9217.99 463
9218.89 459
9219.80 476
9220.71 482
9221.61 531
9222.52 515
9223.43 474
9224.33 408
9225.24 472
9226.15 427
9227.05 394
9227.96 406
9228.87 443
9229.77 428
9230.68 418
9231.59 414
9232.49 424
9233.40 381
9234.31 399
9235.22 420
9236.12 444
9237.03 440
9237.94 431
9238.84 433
9239.75 358
9240.66 379
9241.57 418
9242.47 425
9243.38 449
9244.29 419
9245.20 433
9246.11 377
9247.01 451
9247.92 455
9248.83 434
9249.74 432
9250.64 491
9251.55 413
9252.46 388
9253.37 384
9254.28 408
9255.19 402
9256.09 363
9257.00 397
9257.91 406
9258.82 399
9259.73 427
9260.64 408
9261.54 425
9262.45 407
9263.36 405
9264.27 406
9265.18 430
9266.09 420
9267.00 380
9267.90 380
9268.81 378
9269.72 382
9270.63 430
9271.54 399
9272.45 363
9273.36 369
9274.27 461
9275.18 369
9276.09 394
9277.00 400
9277.90 429
9278.81 467
9279.72 448
9280.63 431
9281.54 404
9282.45 435
9283.36 460
9284.27 478
9285.18 446
9286.09 465
9287.00 430
9287.91 392
9288.82 378
9289.73 364
9290.64 397
9291.55 418
9292.46 400
9293.37 466
9294.28 409
9295.19 399
9296.10 417
9297.01 472
9297.92 403
9298.83 380
9299.74 419
9300.65 425
9301.56 478
9302.47 418
9303.38 403
9304.29 447
9305.20 474
9306.12 491
9307.03 518
9307.94 478
9308.85 495
9309.76 528
9310.67 474
9311.58 447
9312.49 489
9313.40 506
9314.31 508
9315.22 461
9316.14 450
9317.05 446
9317.96 381
9318.87 418
9319.78 463
9320.69 472
9321.60 444
9322.52 412
9323.43 431
9324.34 421
9325.25 464
9326.16 427
9327.07 402
9327.99 438
9328.90 441
9329.81 408
9330.72 413
9331.63 431
9332.54 402
9333.46 442
9334.37 433
9335.28 372
9336.19 397
9337.11 388
9338.02 453
9338.93 389
9339.84 374
9340.75 391
9341.67 399
9342.58 408
9343.49 391
9344.40 424
9345.32 426
9346.23 403
9347.14 430
9348.06 418
9348.97 366
9349.88 375
9350.79 471
9351.71 487
9352.62 427
9353.53 449
9354.45 430
9355.36 450
9356.27 396
9357.19 415
9358.10 444
9359.01 462
9359.93 456
9360.84 415
9361.75 364
9362.67 427
9363.58 397
9364.49 437
9365.41 404
9366.32 411
9367.23 454
9368.15 434
9369.06 407
9369.97 401
9370.89 406
9371.80 452
9372.72 409
9373.63 417
9374.54 415
9375.46 367
9376.37 407
9377.29 450
9378.20 408
9379.12 443
9380.03 459
9380.94 452
9381.86 457
9382.77 459
9383.69 468
9384.60 412
9385.52 472
9386.43 451
9387.35 425
9388.26 425
9389.18 482
9390.09 460
9391.01 486
9391.92 519
9392.84 587
9393.75 555
9394.67 577
9395.58 524
9396.50 522
9397.41 529
9398.33 498
9399.24 485
9400.16 514
9401.07 470
9401.99 465
9402.90 467
9403.82 436
9404.73 452
9405.65 505
9406.56 441
9407.48 463
9408.40 432
9409.31 419
9410.23 449
9411.14 360
9412.06 446
9412.98 403
9413.89 446
9414.81 458
9415.72 431
9416.64 395
9417.56 460
9418.47 400
9419.39 448
9420.30 448
9421.22 483
9422.14 515
9423.05 492
9423.97 474
9424.89 432
9425.80 469
9426.72 437
9427.64 465
9428.55 452
9429.47 441
9430.39 453
9431.30 455
9432.22 478
9433.14 449
9434.05 438
9434.97 460
9435.89 491
9436.80 462
9437.72 438
9438.64 425
9439.56 482
9440.47 434
9441.39 476
9442.31 464
9443.23 449
9444.14 423
9445.06 504
9445.98 448
9446.90 458
9447.81 432
9448.73 464
9449.65 513
9450.57 541
9451.48 591
9452.40 596
9453.32 645
9454.24 591
9455.16 621
9456.07 580
9456.99 565
9457.91 578
9458.83 514
9459.75 485
9460.66 466
9461.58 509
9462.50 503
9463.42 455
9464.34 484
9465.26 473
9466.18 470
9467.09 512
9468.01 471
9468.93 506
9469.85 493
9470.77 470
9471.69 440
9472.61 481
9473.53 466
9474.44 451
9475.36 464
9476.28 460
9477.20 458
9478.12 507
9479.04 503
9479.96 555
9480.88 539
9481.80 481
9482.72 535
9483.64 538
9484.56 613
9485.47 554
9486.39 584
9487.31 583
9488.23 603
9489.15 505
9490.07 539
9490.99 534
9491.91 531
9492.83 507
9493.75 529
9494.67 503
9495.59 507
9496.51 510
9497.43 483
9498.35 456
9499.27 477
9500.19 539
9501.11 529
9502.03 548
9502.95 552
9503.87 501
9504.79 489
9505.71 501
9506.63 563
9507.56 481
9508.48 479
9509.40 548
9510.32 598
9511.24 561
9512.16 562
9513.08 575
9514.00 639
9514.92 643
9515.84 638
9516.76 640
9517.68 661
9518.61 590
9519.53 608
9520.45 604
9521.37 622
9522.29 626
9523.21 595
9524.13 641
9525.05 642
9525.98 678
9526.90 708
9527.82 810
9528.74 821
9529.66 887
9530.58 1029
9531.50 1169
9532.43 1201
9533.35 1287
9534.27 1326
9535.19 1377
9536.11 1194
9537.04 1173
9537.96 1049
9538.88 873
9539.80 872
9540.72 767
9541.65 726
9542.57 689
9543.49 712
9544.41 700
9545.34 658
9546.26 631
9547.18 613
9548.10 581
9549.03 581
9549.95 577
9550.87 577
9551.79 576
9552.72 548
9553.64 571
9554.56 601
9555.48 611
9556.41 626
9557.33 724
9558.25 746
9559.18 754
9560.10 743
9561.02 797
9561.95 731
9562.87 773
9563.79 658
9564.72 630
9565.64 576
9566.56 596
9567.49 632
9568.41 577
9569.33 562
9570.26 613
9571.18 611
9572.10 618
9573.03 547
9573.95 538
9574.88 566
9575.80 516
9576.72 542
9577.65 547
9578.57 502
9579.49 562
9580.42 571
9581.34 540
9582.27 493
9583.19 510
9584.12 502
9585.04 507
9585.96 446
9586.89 471
9587.81 522
9588.74 585
9589.66 526
9590.59 489
9591.51 530
9592.44 584
9593.36 535
9594.29 514
9595.21 467
9596.14 514
9597.06 581
9597.98 552
9598.91 607
9599.83 560
9600.76 543
9601.68 600
9602.61 593
9603.54 554
9604.46 521
9605.39 542
9606.31 620
9607.24 618
9608.16 585
9609.09 590
9610.01 590
9610.94 593
9611.86 596
9612.79 580
9613.72 604
9614.64 607
9615.57 595
9616.49 620
9617.42 615
9618.34 624
9619.27 621
9620.20 633
9621.12 605
9622.05 576
9622.97 611
9623.90 645
9624.83 609
9625.75 647
9626.68 665
9627.61 657
9628.53 712
9629.46 721
9630.39 673
9631.31 766
9632.24 798
9633.16 841
9634.09 799
9635.02 798
9635.95 817
9636.87 819
9637.80 811
9638.73 844
9639.65 889
9640.58 891
9641.51 876
9642.43 888
9643.36 815
9644.29 863
9645.22 1018
9646.14 1081
9647.07 1193
9648.00 1302
9648.92 1304
9649.85 1423
9650.78 1488
9651.71 1377
9652.63 1374
9653.56 1318
9654.49 1235
9655.42 1121
9656.34 1058
9657.27 1025
9658.20 887
9659.13 865
9660.06 932
9660.98 868
9661.91 815
9662.84 779
9663.77 837
9664.70 874
9665.62 902
9666.55 874
9667.48 843
9668.41 877
9669.34 904
9670.27 874
9671.19 981
9672.12 1003
9673.05 970
9673.98 983
9674.91 983
9675.84 1034
9676.77 1016
9677.70 1006
9678.62 1123
9679.55 1110
9680.48 1095
9681.41 1044
9682.34 1002
9683.27 935
9684.20 974
9685.13 1045
9686.06 1029
9686.99 1064
9687.91 1074
9688.84 1166
9689.77 1089
9690.70 1227
9691.63 1245
9692.56 1242
9693.49 1218
9694.42 1188
9695.35 1224
9696.28 1221
9697.21 1224
9698.14 1237
9699.07 1230
9700.00 1187
9700.93 1289
9701.86 1265
9702.79 1280
9703.72 1161
9704.65 1129
9705.58 1082
9706.51 1063
9707.44 977
9708.37 1033
9709.30 1049
9710.23 1086
9711.16 1079
9712.09 1103
9713.02 1204
9713.95 1270
9714.88 1278
9715.81 1265
9716.74 1252
9717.67 1357
9718.61 1272
9719.54 1186
9720.47 1177
9721.40 1082
9722.33 975
9723.26 968
9724.19 925
9725.12 948
9726.05 943
9726.98 1021
9727.92 938
9728.85 977
9729.78 969
9730.71 1022
9731.64 1041
9732.57 1032
9733.50 1124
9734.43 1157
9735.37 1084
9736.30 1069
9737.23 984
9738.16 977
9739.09 959
9740.02 872
9740.96 855
9741.89 818
9742.82 844
9743.75 897
9744.68 850
9745.62 836
9746.55 817
9747.48 837
9748.41 859
9749.34 885
9750.28 892
9751.21 826
9752.14 812
9753.07 803
9754.01 836
9754.94 783
9755.87 851
9756.80 852
9757.74 816
9758.67 795
9759.60 843
9760.53 843
9761.47 828
9762.40 863
9763.33 896
9764.27 881
9765.20 903
9766.13 881
9767.07 907
9768.00 973
9768.93 869
9769.86 914
9770.80 912
9771.73 901
9772.66 923
9773.60 941
9774.53 1061
9775.47 982
9776.40 1089
9777.33 1206
9778.27 1293
9779.20 1336
9780.13 1372
9781.07 1506
9782.00 1382
9782.93 1376
9783.87 1298
9784.80 1291
9785.74 1191
9786.67 1140
9787.60 1086
9788.54 1069
9789.47 966
9790.41 974
9791.34 871
9792.28 849
9793.21 892
9794.14 887
9795.08 894
9796.01 937
9796.95 917
9797.88 1048
9798.82 1136
9799.75 1075
9800.69 1022
9801.62 984
9802.56 969
9803.49 924
9804.42 930
9805.36 916
9806.29 819
9807.23 769
9808.16 744
9809.10 711
9810.03 705
9810.97 722
9811.91 660
9812.84 616
9813.78 591
9814.71 686
9815.65 719
9816.58 684
9817.52 685
9818.45 643
9819.39 663
9820.32 694
9821.26 754
9822.20 670
9823.13 632
9824.07 607
9825.00 650
9825.94 636
9826.87 662
9827.81 684
9828.75 687
9829.68 588
9830.62 573
9831.55 588
9832.49 652
9833.43 685
9834.36 668
9835.30 630
9836.24 674
9837.17 635
9838.11 661
9839.05 681
9839.98 682
9840.92 663
9841.86 634
9842.79 691
9843.73 722
9844.67 685
9845.60 650
9846.54 652
9847.48 661
9848.41 692
9849.35 621
9850.29 662
9851.22 653
9852.16 666
9853.10 673
9854.04 681
9854.97 772
9855.91 815
9856.85 860
9857.79 853
9858.72 836
9859.66 923
9860.60 836
9861.54 881
9862.47 879
9863.41 855
9864.35 768
9865.29 729
9866.22 635
9867.16 693
9868.10 643
9869.04 684
9869.98 645
9870.91 614
9871.85 622
9872.79 600
9873.73 604
9874.67 677
9875.60 625
9876.54 639
9877.48 647
9878.42 636
9879.36 633
9880.30 650
9881.24 670
9882.17 673
9883.11 608
9884.05 646
9884.99 621
9885.93 604
9886.87 631
9887.81 621
9888.74 619
9889.68 654
9890.62 576
9891.56 599
9892.50 577
9893.44 542
9894.38 558
9895.32 585
9896.26 552
9897.20 596
9898.14 620
9899.08 618
9900.01 607
9900.95 526
9901.89 546
9902.83 569
9903.77 543
9904.71 601
9905.65 561
9906.59 574
9907.53 610
9908.47 588
9909.41 593
9910.35 604
9911.29 611
9912.23 626
9913.17 562
9914.11 565
9915.05 575
9915.99 578
9916.93 549
9917.87 592
9918.81 602
9919.75 561
9920.69 582
9921.63 642
9922.57 644
9923.51 776
9924.46 848
9925.40 975
9926.34 1111
9927.28 1160
9928.22 1283
9929.16 1264
9930.10 1331
9931.04 1213
9931.98 1050
9932.92 968
9933.86 866
9934.80 812
9935.75 731
9936.69 677
9937.63 649
9938.57 696
9939.51 668
9940.45 603
9941.39 604
9942.34 575
9943.28 557
9944.22 534
9945.16 607
9946.10 600
9947.04 570
9947.98 600
9948.93 527
9949.87 559
9950.81 567
9951.75 557
9952.69 531
9953.64 505
9954.58 536
9955.52 584
9956.46 530
9957.40 527
9958.35 525
9959.29 541
9960.23 568
9961.17 514
9962.12 539
9963.06 565
9964.00 571
9964.94 571
9965.89 596
9966.83 567
9967.77 549
9968.71 557
9969.66 535
9970.60 482
9971.54 555
9972.48 474
9973.43 455
9974.37 483
9975.31 466
9976.26 502
9977.20 526
9978.14 469
9979.09 441
9980.03 481
9980.97 502
9981.92 505
9982.86 434
9983.80 472
9984.75 460
9985.69 526
9986.63 489
9987.58 479
9988.52 463
9989.46 465
9990.41 481
9991.35 500
9992.30 468
9993.24 463
9994.18 497
9995.13 460
9996.07 473
9997.01 434
9997.96 406
9998.90 449
9999.85 450
10000.79 457
10001.74 485
10002.68 457
10003.62 450
10004.57 493
10005.51 466
10006.46 472
10007.40 476
10008.35 489
10009.29 460
10010.24 460
10011.18 467
10012.13 452
10013.07 453
10014.01 483
10014.96 489
10015.90 461
10016.85 475
10017.79 435
10018.74 447
10019.68 440
10020.63 476
10021.58 480
10022.52 428
10023.47 488
10024.41 489
10025.36 426
10026.30 461
10027.25 468
10028.19 395
10029.14 477
10030.08 495
10031.03 504
10031.98 493
10032.92 488
10033.87 481
10034.81 508
10035.76 481
10036.70 480
10037.65 436
10038.60 499
10039.54 474
10040.49 452
10041.43 409
10042.38 412
10043.33 422
10044.27 397
10045.22 450
10046.17 455
10047.11 462
10048.06 387
10049.01 385
10049.95 449
10050.90 461
10051.84 451
10052.79 444
10053.74 437
10054.69 440
10055.63 379
10056.58 419
10057.53 424
10058.47 428
10059.42 464
10060.37 415
10061.31 481
10062.26 403
10063.21 402
10064.16 426
10065.10 402
10066.05 451
10067.00 399
10067.94 377
10068.89 441
10069.84 409
10070.79 450
10071.73 408
10072.68 427
10073.63 418
10074.58 444
10075.53 406
10076.47 381
10077.42 423
10078.37 420
10079.32 379
10080.26 384
10081.21 408
10082.16 392
10083.11 420
10084.06 386
10085.01 406
10085.95 372
10086.90 418
10087.85 448
10088.80 426
10089.75 370
10090.70 393
10091.64 398
10092.59 446
10093.54 406
10094.49 401
10095.44 421
10096.39 440
10097.34 409
10098.28 417
10099.23 424
10100.18 440
10101.13 435
10102.08 414
10103.03 412
10103.98 399
10104.93 417
10105.88 393
10106.83 360
10107.78 387
10108.72 422
10109.67 393
10110.62 339
10111.57 356
10112.52 369
10113.47 398
10114.42 373
10115.37 389
10116.32 415
10117.27 430
10118.22 423
10119.17 385
10120.12 373
10121.07 388
10122.02 406
10122.97 399
10123.92 332
10124.87 352
10125.82 397
10126.77 418
10127.72 387
10128.67 367
10129.62 379
10130.57 400
10131.52 428
10132.47 399
10133.42 380
10134.37 382
10135.32 402
10136.27 364
10137.22 422
10138.18 393
10139.13 355
10140.08 411
10141.03 397
10141.98 421
10142.93 352
10143.88 342
10144.83 375
10145.78 354
10146.73 380
10147.68 344
10148.64 413
10149.59 446
10150.54 399
10151.49 356
10152.44 395
10153.39 386
10154.34 426
10155.30 368
10156.25 394
10157.20 404
10158.15 419
10159.10 399
10160.05 398
10161.01 421
10161.96 442
10162.91 394
10163.86 429
10164.81 403
10165.76 378
10166.72 387
10167.67 407
10168.62 357
10169.57 387
10170.53 383
10171.48 397
10172.43 411
10173.38 361
10174.33 384
10175.29 374
10176.24 391
10177.19 399
10178.14 405
10179.10 370
10180.05 442
10181.00 412
10181.96 439
10182.91 440
10183.86 410
10184.81 409
10185.77 426
10186.72 453
10187.67 457
10188.63 415
10189.58 433
10190.53 478
10191.49 422
10192.44 445
10193.39 502
10194.35 452
10195.30 447
10196.25 463
10197.21 454
10198.16 453
10199.11 445
10200.07 426
10201.02 466
10201.97 409
10202.93 474
10203.88 507
10204.84 531
10205.79 506
10206.74 520
10207.70 558
10208.65 572
10209.60 552
10210.56 556
10211.51 541
10212.47 515
10213.42 495
10214.38 464
10215.33 470
10216.28 424
10217.24 421
10218.19 490
10219.15 461
10220.10 442
10221.06 487
10222.01 453
10222.97 455
10223.92 486
10224.88 475
10225.83 454
10226.79 421
10227.74 441
10228.70 477
10229.65 432
10230.61 466
10231.56 496
10232.52 507
10233.47 513
10234.43 589
10235.38 634
10236.34 675
10237.29 656
10238.25 699
10239.20 644
10240.16 584
10241.11 540
10242.07 498
10243.03 519
10243.98 450
10244.94 459
10245.89 449
10246.85 451
10247.80 413
10248.76 457
10249.72 436
10250.67 421
10251.63 430
10252.58 465
10253.54 412
10254.50 441
10255.45 451
10256.41 439
10257.36 439
10258.32 429
10259.28 379
10260.23 400
10261.19 414
10262.15 382
10263.10 373
10264.06 419
10265.02 401
10265.97 399
10266.93 401
10267.89 383
10268.84 365
10269.80 369
10270.76 431
10271.71 417
10272.67 416
10273.63 391
10274.59 441
10275.54 426
10276.50 435
10277.46 423
10278.41 445
10279.37 395
10280.33 425
10281.29 425
10282.24 411
10283.20 398
10284.16 390
10285.12 418
10286.07 342
10287.03 392
10287.99 425
10288.95 398
10289.91 381
10290.86 368
10291.82 354
10292.78 373
10293.74 418
10294.70 367
10295.65 385
10296.61 377
10297.57 415
10298.53 374
10299.49 358
10300.44 377
10301.40 409
10302.36 360
10303.32 368
10304.28 384
10305.24 390
10306.20 361
10307.15 410
10308.11 358
10309.07 399
10310.03 398
10310.99 383
10311.95 375
10312.91 387
10313.87 395
10314.82 389
10315.78 379
10316.74 423
10317.70 417
10318.66 382
10319.62 366
10320.58 420
10321.54 390
10322.50 388
10323.46 360
10324.42 350
10325.38 419
10326.34 433
10327.29 430
10328.25 437
10329.21 451
10330.17 470
10331.13 467
10332.09 496
10333.05 463
10334.01 441
10334.97 452
10335.93 418
10336.89 394
10337.85 398
10338.81 383
10339.77 396
10340.73 394
10341.69 334
10342.65 387
10343.61 386
10344.57 363
10345.54 364
10346.50 399
10347.46 402
10348.42 403
10349.38 417
10350.34 396
10351.30 374
10352.26 375
10353.22 412
10354.18 356
10355.14 335
10356.10 350
10357.06 342
10358.02 363
10358.99 359
10359.95 328
10360.91 325
10361.87 356
10362.83 367
10363.79 381
10364.75 386
10365.71 349
10366.68 356
10367.64 356
10368.60 373
10369.56 326
10370.52 368
10371.48 364
10372.44 376
10373.41 353
10374.37 352
10375.33 370
10376.29 416
10377.25 351
10378.22 370
10379.18 353
10380.14 352
10381.10 342
10382.06 346
10383.03 331
10383.99 344
10384.95 372
10385.91 372
10386.88 329
10387.84 367
10388.80 372
10389.76 377
10390.72 342
10391.69 368
10392.65 362
10393.61 392
10394.58 393
10395.54 353
10396.50 338
10397.46 375
10398.43 381
10399.39 421
10400.35 417
10401.32 359
10402.28 366
10403.24 387
10404.20 400
10405.17 415
10406.13 405
10407.09 395
10408.06 445
10409.02 386
10409.98 423
10410.95 427
10411.91 407
10412.88 415
10413.84 426
10414.80 471
10415.77 503
10416.73 518
10417.69 540
10418.66 593
10419.62 632
10420.59 591
10421.55 679
10422.51 643
10423.48 600
10424.44 527
10425.41 543
10426.37 479
10427.33 437
10428.30 472
10429.26 452
10430.23 409
10431.19 373
10432.16 354
10433.12 398
10434.08 375
10435.05 407
10436.01 376
10436.98 382
10437.94 368
10438.91 373
10439.87 372
10440.84 330
10441.80 351
10442.77 353
10443.73 343
10444.70 367
10445.66 332
10446.63 378
10447.59 388
10448.56 370
10449.52 349
10450.49 354
10451.45 359
10452.42 338
10453.38 333
10454.35 362
10455.32 368
10456.28 347
10457.25 331
10458.21 340
10459.18 364
10460.14 326
10461.11 336
10462.08 320
10463.04 318
10464.01 331
10464.97 299
10465.94 348
10466.90 330
10467.87 329
10468.84 300
10469.80 314
10470.77 331
10471.74 306
10472.70 331
10473.67 347
10474.63 342
10475.60 317
10476.57 327
10477.53 395
10478.50 327
10479.47 352
10480.43 312
10481.40 365
10482.37 336
10483.33 311
10484.30 320
10485.27 349
10486.24 320
10487.20 341
10488.17 352
10489.14 300
10490.10 373
10491.07 328
10492.04 347
10493.01 351
10493.97 332
10494.94 349
10495.91 349
10496.87 332
10497.84 338
10498.81 330
10499.78 336
10500.74 339
10501.71 371
10502.68 365
10503.65 354
10504.62 316
10505.58 331
10506.55 338
10507.52 339
10508.49 341
10509.46 359
10510.42 329
10511.39 341
10512.36 361
10513.33 348
10514.30 315
10515.26 306
10516.23 367
10517.20 334
10518.17 293
10519.14 318
10520.11 363
10521.08 348
10522.04 304
10523.01 354
10523.98 340
10524.95 323
10525.92 353
10526.89 342
10527.86 333
10528.83 317
10529.79 303
10530.76 309
10531.73 311
10532.70 306
10533.67 317
10534.64 330
10535.61 282
10536.58 338
10537.55 360
10538.52 320
10539.49 332
10540.46 308
10541.43 347
10542.39 374
10543.36 356
10544.33 356
10545.30 338
10546.27 315
10547.24 332
10548.21 361
10549.18 372
10550.15 345
10551.12 354
10552.09 369
10553.06 379
10554.03 387
10555.00 325
10555.97 365
10556.94 364
10557.91 453
10558.88 389
10559.85 441
10560.82 478
10561.80 447
10562.77 506
10563.74 458
10564.71 441
10565.68 485
10566.65 412
10567.62 374
10568.59 395
10569.56 339
10570.53 360
10571.50 315
10572.47 345
10573.44 378
10574.41 355
10575.39 339
10576.36 377
10577.33 353
10578.30 336
10579.27 364
10580.24 350
10581.21 377
10582.18 362
10583.16 348
10584.13 378
10585.10 365
10586.07 391
10587.04 381
10588.01 394
10588.99 461
10589.96 444
10590.93 389
10591.90 361
10592.87 409
10593.84 440
10594.82 409
10595.79 412
10596.76 397
10597.73 411
10598.70 378
10599.68 329
10600.65 336
10601.62 351
10602.59 430
10603.57 418
10604.54 368
10605.51 367
10606.48 376
10607.46 377
10608.43 330
10609.40 331
10610.37 371
10611.35 362
10612.32 382
10613.29 359
10614.27 302
10615.24 338
10616.21 351
10617.18 321
10618.16 353
10619.13 354
10620.10 330
10621.08 355
10622.05 341
10623.02 380
10624.00 402
10624.97 385
10625.94 366
10626.92 381
10627.89 360
10628.86 328
10629.84 347
10630.81 359
10631.78 340
10632.76 369
10633.73 411
10634.71 439
10635.68 426
10636.65 452
10637.63 433
10638.60 473
10639.58 478
10640.55 517
10641.52 506
10642.50 467
10643.47 489
10644.45 462
10645.42 429
10646.39 365
10647.37 401
10648.34 393
10649.32 337
10650.29 367
10651.27 365
10652.24 341
10653.22 330
10654.19 371
10655.17 331
10656.14 322
10657.12 364
10658.09 373
10659.07 406
10660.04 378
10661.01 377
10661.99 368
10662.97 391
10663.94 334
10664.92 390
10665.89 405
10666.87 360
10667.84 378
10668.82 333
10669.79 323
10670.77 333
10671.74 335
10672.72 337
10673.69 349
10674.67 333
10675.65 350
10676.62 387
10677.60 377
10678.57 413
10679.55 363
10680.52 448
10681.50 457
10682.48 410
10683.45 397
10684.43 423
10685.40 373
10686.38 372
10687.36 339
10688.33 331
10689.31 334
10690.29 342
10691.26 316
10692.24 311
10693.22 297
10694.19 326
10695.17 352
10696.14 324
10697.12 318
10698.10 354
10699.08 358
10700.05 371
10701.03 318
10702.01 299
10702.98 345
10703.96 300
10704.94 298
10705.91 321
10706.89 329
10707.87 339
10708.85 313
10709.82 348
10710.80 349
10711.78 318
10712.75 332
10713.73 320
10714.71 305
10715.69 319
10716.66 321
10717.64 325
10718.62 317
10719.60 349
10720.57 320
10721.55 340
10722.53 350
10723.51 325
10724.49 314
10725.46 363
10726.44 312
10727.42 300
10728.40 330
10729.38 336
10730.35 325
10731.33 354
10732.31 325
10733.29 300
10734.27 307
10735.25 352
10736.22 301
10737.20 310
10738.18 331
10739.16 311
10740.14 313
10741.12 279
10742.10 301
10743.08 324
10744.05 312
10745.03 321
10746.01 334
10746.99 270
10747.97 291
10748.95 253
10749.93 280
10750.91 288
10751.89 279
10752.87 297
10753.84 293
10754.82 311
10755.80 314
10756.78 360
10757.76 315
10758.74 298
10759.72 291
10760.70 308
10761.68 357
10762.66 298
10763.64 254
10764.62 281
10765.60 310
10766.58 270
10767.56 317
10768.54 274
10769.52 306
10770.50 310
10771.48 327
10772.46 324
10773.44 282
10774.42 255
10775.40 297
10776.38 275
10777.36 313
10778.34 345
10779.32 303
10780.30 346
10781.28 291
10782.26 321
10783.24 345
10784.22 319
10785.20 277
10786.19 307
10787.17 296
10788.15 290
10789.13 319
10790.11 323
10791.09 304
10792.07 302
10793.05 275
10794.03 320
10795.01 285
10796.00 298
10796.98 307
10797.96 286
10798.94 303
10799.92 334
10800.90 309
10801.88 291
10802.86 272
10803.85 309
10804.83 322
10805.81 258
10806.79 267
10807.77 304
10808.75 284
10809.74 321
10810.72 290
10811.70 268
10812.68 334
10813.66 311
10814.65 333
10815.63 337
10816.61 287
10817.59 298
10818.57 318
10819.56 275
10820.54 276
10821.52 258
10822.50 271
10823.49 291
10824.47 312
10825.45 298
10826.43 323
10827.42 318
10828.40 265
10829.38 292
10830.36 270
10831.35 288
10832.33 316
10833.31 302
10834.30 316
10835.28 274
10836.26 284
10837.25 291
10838.23 294
10839.21 284
10840.19 294
10841.18 298
10842.16 286
10843.14 294
10844.13 283
10845.11 289
10846.09 327
10847.08 291
10848.06 300
10849.05 320
10850.03 309
10851.01 337
10852.00 326
10852.98 327
10853.96 333
10854.95 366
10855.93 344
10856.92 315
10857.90 291
10858.88 290
10859.87 313
10860.85 272
10861.84 264
10862.82 316
10863.80 331
10864.79 302
10865.77 315
10866.76 336
10867.74 322
10868.73 317
10869.71 327
10870.70 315
10871.68 292
10872.67 327
10873.65 314
10874.63 329
10875.62 275
10876.60 297
10877.59 289
10878.57 334
10879.56 303
10880.54 342
10881.53 339
10882.51 361
10883.50 346
10884.48 344
10885.47 374
10886.46 406
10887.44 388
10888.43 355
10889.41 379
10890.40 375
10891.38 381
10892.37 380
10893.35 427
10894.34 399
10895.33 325
10896.31 358
10897.30 337
10898.28 342
10899.27 393
10900.25 395
10901.24 343
10902.23 352
10903.21 345
10904.20 373
10905.18 342
10906.17 364
10907.16 357
10908.14 359
10909.13 364
10910.12 387
10911.10 385
10912.09 406
10913.08 407
10914.06 411
10915.05 413
10916.04 420
10917.02 414
10918.01 399
10919.00 409
10919.98 384
10920.97 401
10921.96 374
10922.94 421
10923.93 446
10924.92 411
10925.90 413
10926.89 404
10927.88 387
10928.87 376
10929.85 432
10930.84 427
10931.83 441
10932.82 417
10933.80 440
10934.79 373
10935.78 423
10936.77 453
10937.75 445
10938.74 433
10939.73 430
10940.72 444
10941.70 442
10942.69 473
10943.68 455
10944.67 477
10945.66 494
10946.64 467
10947.63 408
10948.62 440
10949.61 442
10950.60 494
10951.58 480
10952.57 476
10953.56 470
10954.55 545
10955.54 614
10956.53 590
10957.52 662
10958.50 660
10959.49 701
10960.48 691
10961.47 657
10962.46 592
10963.45 613
10964.44 605
10965.42 534
10966.41 512
10967.40 514
10968.39 500
10969.38 517
10970.37 487
10971.36 552
10972.35 488
10973.34 448
10974.33 434
10975.32 460
10976.31 488
10977.29 446
10978.28 492
10979.27 453
10980.26 512
10981.25 505
10982.24 498
10983.23 502
10984.22 539
10985.21 502
10986.20 510
10987.19 524
10988.18 510
10989.17 525
10990.16 522
10991.15 551
10992.14 575
10993.13 633
10994.12 668
10995.11 757
10996.10 860
10997.09 904
10998.08 892
10999.07 973
11000.06 1059
11001.05 1114
11002.05 1109
11003.04 970
11004.03 872
11005.02 897
11006.01 721
11007.00 661
11007.99 617
11008.98 570
11009.97 532
11010.96 487
11011.95 490
11012.94 506
11013.94 495
11014.93 440
11015.92 457
11016.91 448
11017.90 476
11018.89 456
11019.88 453
11020.87 437
11021.87 432
11022.86 421
11023.85 436
11024.84 454
11025.83 409
11026.82 460
11027.81 414
11028.81 439
11029.80 380
11030.79 415
11031.78 454
11032.77 465
11033.77 429
11034.76 442
11035.75 451
11036.74 469
11037.73 432
11038.73 420
11039.72 407
11040.71 366
11041.70 392
11042.70 373
11043.69 395
11044.68 370
11045.67 378
11046.67 345
11047.66 377
11048.65 362
11049.64 381
11050.64 377
11051.63 357
11052.62 375
11053.61 389
11054.61 393
11055.60 420
11056.59 409
11057.59 363
11058.58 316
11059.57 351
11060.57 418
11061.56 413
11062.55 383
11063.55 368
11064.54 382
11065.53 382
11066.53 367
11067.52 387
11068.51 366
11069.51 336
11070.50 344
11071.49 352
11072.49 330
11073.48 389
11074.48 377
11075.47 382
11076.46 387
11077.46 403
11078.45 410
11079.45 428
11080.44 383
11081.43 393
11082.43 374
11083.42 385
11084.42 370
11085.41 342
11086.40 367
11087.40 350
11088.39 376
11089.39 335
11090.38 358
11091.38 365
11092.37 342
11093.37 355
11094.36 324
11095.36 311
11096.35 336
11097.35 341
11098.34 381
11099.34 338
11100.33 342
11101.33 344
11102.32 355
11103.32 398
11104.31 351
11105.31 324
11106.30 355
11107.30 379
11108.29 354
11109.29 361
11110.28 382
11111.28 356
11112.27 312
11113.27 308
11114.26 316
11115.26 355
11116.26 349
11117.25 332
11118.25 367
11119.24 333
11120.24 374
11121.24 373
11122.23 352
11123.23 330
11124.22 316
11125.22 325
11126.22 397
11127.21 362
11128.21 334
11129.20 362
11130.20 352
11131.20 331
11132.19 363
11133.19 380
11134.19 336
11135.18 367
11136.18 354
11137.18 337
11138.17 302
11139.17 331
11140.17 377
11141.16 317
11142.16 328
11143.16 328
11144.15 358
11145.15 350
11146.15 344
11147.14 355
11148.14 358
11149.14 348
11150.14 366
11151.13 361
11152.13 364
11153.13 310
11154.13 336
11155.12 340
11156.12 308
11157.12 317
11158.12 286
11159.11 290
11160.11 352
11161.11 291
11162.11 295
11163.10 299
11164.10 300
11165.10 304
11166.10 301
11167.10 292
11168.09 336
11169.09 328
11170.09 372
11171.09 327
11172.09 323
11173.08 318
11174.08 298
11175.08 320
11176.08 301
11177.08 334
11178.08 338
11179.08 296
11180.07 311
11181.07 284
11182.07 324
11183.07 341
11184.07 346
11185.07 291
11186.07 319
11187.06 372
11188.06 336
11189.06 301
11190.06 316
11191.06 336
11192.06 299
11193.06 284
11194.06 320
11195.06 278
11196.06 308
11197.06 321
11198.06 300
11199.05 273
11200.05 291
11201.05 323
11202.05 316
11203.05 323
11204.05 320
11205.05 321
11206.05 301
11207.05 368
11208.05 306
11209.05 318
11210.05 351
11211.05 306
11212.05 353
11213.05 308
11214.05 307
11215.05 325
11216.05 300
11217.05 332
11218.05 314
11219.05 285
11220.05 297
11221.05 279
11222.05 325
11223.05 303
11224.05 321
11225.06 298
11226.06 287
11227.06 282
11228.06 299
11229.06 310
11230.06 281
11231.06 301
11232.06 329
11233.06 339
11234.06 323
11235.06 318
11236.06 311
11237.07 317
11238.07 311
11239.07 342
11240.07 328
11241.07 325
11242.07 317
11243.07 317
11244.07 267
11245.08 290
11246.08 322
11247.08 310
11248.08 297
11249.08 290
11250.08 315
11251.09 308
11252.09 281
11253.09 278
11254.09 263
11255.09 322
11256.10 296
11257.10 293
11258.10 300
11259.10 315
11260.10 343
11261.11 317
11262.11 307
11263.11 281
11264.11 272
11265.11 307
11266.12 331
11267.12 314
11268.12 331
11269.12 302
11270.13 329
11271.13 294
11272.13 350
11273.14 304
11274.14 330
11275.14 335
11276.14 350
11277.15 319
11278.15 327
11279.15 352
11280.16 368
11281.16 350
11282.16 319
11283.17 337
11284.17 307
11285.17 317
11286.17 310
11287.18 318
11288.18 322
11289.18 277
11290.19 314
11291.19 323
11292.20 305
11293.20 307
11294.20 297
11295.21 350
11296.21 322
11297.21 322
11298.22 337
11299.22 349
11300.23 355
11301.23 299
11302.23 335
11303.24 330
11304.24 332
11305.25 322
11306.25 326
11307.25 296
11308.26 325
11309.26 369
11310.27 385
11311.27 380
11312.28 382
11313.28 404
11314.29 400
11315.29 423
11316.29 357
11317.30 373
11318.30 341
11319.31 353
11320.31 356
11321.32 352
11322.32 344
11323.33 348
11324.33 306
11325.34 314
11326.34 294
11327.35 330
11328.35 316
11329.36 306
11330.36 293
11331.37 321
11332.38 325
11333.38 327
11334.39 338
11335.39 352
11336.40 350
11337.40 346
11338.41 349
11339.41 367
11340.42 404
11341.43 386
11342.43 378
11343.44 357
11344.44 386
11345.45 331
11346.46 319
11347.46 311
11348.47 352
11349.47 350
11350.48 262
11351.49 265
11352.49 315
11353.50 341
11354.50 277
11355.51 328
11356.52 277
11357.52 341
11358.53 323
11359.54 300
11360.54 263
11361.55 266
11362.56 309
11363.56 310
11364.57 301
11365.58 283
11366.58 316
11367.59 295
11368.60 323
11369.61 279
11370.61 341
11371.62 289
11372.63 295
11373.63 325
11374.64 313
11375.65 301
11376.66 367
11377.66 331
11378.67 312
11379.68 351
11380.69 315
11381.69 281
11382.70 302
11383.71 314
11384.72 296
11385.72 299
11386.73 295
11387.74 314
11388.75 329
11389.76 316
11390.76 309
11391.77 300
11392.78 316
11393.79 331
11394.80 307
11395.80 299
11396.81 324
11397.82 337
11398.83 304
11399.84 314
11400.85 288
11401.85 273
11402.86 291
11403.87 321
11404.88 272
11405.89 280
11406.90 293
11407.91 309
11408.91 322
11409.92 288
11410.93 284
11411.94 316
11412.95 302
11413.96 318
11414.97 295
11415.98 285
11416.99 286
11418.00 277
11419.00 321
11420.01 347
11421.02 300
11422.03 311
11423.04 295
11424.05 293
11425.06 300
11426.07 296
11427.08 305
11428.09 296
11429.10 265
11430.11 276
11431.12 326
11432.13 326
11433.14 289
11434.15 279
11435.16 292
11436.17 267
11437.18 310
11438.19 307
11439.20 289
11440.21 325
11441.22 302
11442.23 330
11443.24 299
11444.25 309
11445.26 304
11446.27 327
11447.28 293
11448.29 344
11449.30 294
11450.31 343
11451.32 314
11452.33 319
11453.34 318
11454.36 327
11455.37 293
11456.38 339
11457.39 338
11458.40 314
11459.41 334
11460.42 304
11461.43 320
11462.44 305
11463.45 289
11464.47 315
11465.48 311
11466.49 336
11467.50 332
11468.51 312
11469.52 307
11470.53 361
11471.55 334
11472.56 305
11473.57 339
11474.58 347
11475.59 309
11476.60 307
11477.62 300
11478.63 330
11479.64 332
11480.65 327
11481.66 286
11482.68 274
11483.69 306
11484.70 307
11485.71 309
11486.72 333
11487.74 303
11488.75 307
11489.76 310
11490.77 344
11491.79 312
11492.80 322
11493.81 309
11494.82 320
11495.84 348
11496.85 318
11497.86 307
11498.87 314
11499.89 324
11500.90 374
11501.91 285
11502.93 301
11503.94 329
11504.95 315
11505.96 321
11506.98 300
11507.99 295
11509.00 306
11510.02 312
11511.03 325
11512.04 327
11513.06 310
11514.07 313
11515.08 302
11516.10 278
11517.11 309
11518.13 350
11519.14 327
11520.15 316
11521.17 311
11522.18 296
11523.19 330
11524.21 330
11525.22 315
11526.24 325
11527.25 285
11528.26 341
11529.28 340
11530.29 314
11531.31 343
11532.32 332
11533.33 280
11534.35 325
11535.36 313
11536.38 328
11537.39 354
11538.41 339
11539.42 339
11540.44 287
11541.45 357
11542.47 381
11543.48 349
11544.49 340
11545.51 337
11546.52 352
11547.54 392
11548.55 379
11549.57 367
11550.58 370
11551.60 399
11552.61 403
11553.63 372
11554.64 425
11555.66 392
11556.68 410
11557.69 420
11558.71 423
11559.72 382
11560.74 409
11561.75 398
11562.77 456
11563.78 461
11564.80 458
11565.82 484
11566.83 465
11567.85 463
11568.86 477
11569.88 470
11570.89 479
11571.91 513
11572.93 479
11573.94 514
11574.96 521
11575.97 578
11576.99 535
11578.01 571
11579.02 571
11580.04 655
11581.06 652
11582.07 721
11583.09 719
11584.11 718
11585.12 711
11586.14 710
11587.16 781
11588.17 750
11589.19 772
11590.21 806
11591.22 920
11592.24 978
11593.26 1079
11594.27 1270
11595.29 1452
11596.31 1721
11597.32 1898
11598.34 2223
11599.36 2274
11600.38 2303
11601.39 2241
11602.41 2057
11603.43 1900
11604.45 1646
11605.46 1469
11606.48 1180
11607.50 1044
11608.52 961
11609.53 810
11610.55 731
11611.57 680
11612.59 622
11613.60 581
11614.62 610
11615.64 578
11616.66 566
11617.68 537
11618.69 557
11619.71 506
11620.73 538
11621.75 527
11622.77 481
11623.78 507
11624.80 531
11625.82 535
11626.84 499
11627.86 480
11628.88 479
11629.90 508
11630.91 520
11631.93 490
11632.95 472
11633.97 492
11634.99 465
11636.01 524
11637.03 517
11638.05 515
11639.06 512
11640.08 484
11641.10 493
11642.12 432
11643.14 451
11644.16 429
11645.18 417
11646.20 409
11647.22 426
11648.24 428
11649.26 412
11650.28 397
11651.30 395
11652.31 350
11653.33 355
11654.35 341
11655.37 385
11656.39 435
11657.41 399
11658.43 393
11659.45 416
11660.47 367
11661.49 380
11662.51 393
11663.53 373
11664.55 389
11665.57 387
11666.59 390
11667.61 384
11668.63 360
11669.65 379
11670.67 419
11671.69 441
11672.71 417
11673.73 429
11674.76 420
11675.78 479
11676.80 463
11677.82 394
11678.84 446
11679.86 444
11680.88 444
11681.90 454
11682.92 420
11683.94 414
11684.96 411
11685.98 446
11687.00 432
11688.03 365
11689.05 405
11690.07 465
11691.09 418
11692.11 368
11693.13 362
11694.15 414
11695.17 402
11696.20 389
11697.22 390
11698.24 373
11699.26 365
11700.28 386
11701.30 403
11702.33 390
11703.35 384
11704.37 408
11705.39 383
11706.41 359
11707.44 378
11708.46 428
11709.48 383
11710.50 331
11711.52 328
11712.55 374
11713.57 339
11714.59 398
11715.61 382
11716.63 358
11717.66 352
11718.68 335
11719.70 299
11720.72 314
11721.75 349
11722.77 312
11723.79 380
11724.82 362
11725.84 335
11726.86 356
11727.88 359
11728.91 329
11729.93 328
11730.95 311
11731.98 313
11733.00 333
11734.02 340
11735.04 326
11736.07 332
11737.09 334
11738.11 318
11739.14 321
11740.16 309
11741.18 322
11742.21 364
11743.23 364
11744.25 378
11745.28 358
11746.30 369
11747.33 352
11748.35 354
11749.37 304
11750.40 319
11751.42 318
11752.44 327
11753.47 319
11754.49 333
11755.52 321
11756.54 320
11757.57 299
11758.59 297
11759.61 300
11760.64 294
11761.66 331
11762.69 324
11763.71 276
11764.74 316
11765.76 319
11766.78 295
11767.81 283
11768.83 317
11769.86 346
11770.88 306
11771.91 359
11772.93 329
11773.96 309
11774.98 298
11776.01 335
11777.03 314
11778.06 317
11779.08 327
11780.11 312
11781.13 289
11782.16 313
11783.18 321
11784.21 316
11785.23 309
11786.26 322
11787.28 315
11788.31 303
11789.34 281
11790.36 286
11791.39 337
11792.41 344
11793.44 282
11794.46 319
11795.49 289
11796.52 306
11797.54 290
11798.57 294
11799.59 281
11800.62 301
11801.65 318
11802.67 312
11803.70 274
11804.72 277
11805.75 280
11806.78 290
11807.80 323
11808.83 278
11809.86 312
11810.88 311
11811.91 260
11812.93 277
11813.96 256
11814.99 265
11816.01 313
11817.04 336
11818.07 300
11819.10 302
11820.12 279
11821.15 328
11822.18 330
11823.20 303
11824.23 292
11825.26 304
11826.28 301
11827.31 315
11828.34 290
11829.37 316
11830.39 300
11831.42 287
11832.45 309
11833.48 321
11834.50 307
11835.53 308
11836.56 276
11837.59 322
11838.61 251
11839.64 287
11840.67 301
11841.70 318
11842.72 290
11843.75 285
11844.78 299
11845.81 313
11846.84 308
11847.86 316
11848.89 312
11849.92 305
11850.95 267
11851.98 291
11853.01 287
11854.03 317
11855.06 322
11856.09 290
11857.12 304
11858.15 305
11859.18 276
11860.20 293
11861.23 306
11862.26 261
11863.29 259
11864.32 297
11865.35 292
11866.38 311
11867.41 290
11868.44 277
11869.46 287
11870.49 300
11871.52 298
11872.55 317
11873.58 317
11874.61 315
11875.64 319
11876.67 316
11877.70 299
11878.73 309
11879.76 327
11880.79 366
11881.82 294
11882.85 277
11883.88 292
11884.91 295
11885.93 308
11886.96 317
11887.99 326
11889.02 308
11890.05 302
11891.08 341
11892.11 316
11893.14 307
11894.17 352
11895.20 321
11896.23 308
11897.26 329
11898.30 359
11899.33 355
11900.36 354
11901.39 402
11902.42 372
11903.45 411
11904.48 381
11905.51 347
11906.54 380
11907.57 339
11908.60 348
11909.63 374
11910.66 358
11911.69 384
11912.72 380
11913.75 361
11914.79 358
11915.82 352
11916.85 355
11917.88 368
11918.91 339
11919.94 335
11920.97 338
11922.00 365
11923.04 384
11924.07 373
11925.10 392
11926.13 445
11927.16 403
11928.19 457
11929.22 535
11930.26 562
11931.29 637
11932.32 607
11933.35 620
11934.38 566
11935.41 544
11936.45 502
11937.48 511
11938.51 472
11939.54 438
11940.58 426
11941.61 372
11942.64 354
11943.67 318
11944.70 331
11945.74 323
11946.77 347
11947.80 309
11948.83 325
11949.87 327
11950.90 310
11951.93 334
11952.96 329
11954.00 310
11955.03 344
11956.06 345
11957.09 303
11958.13 325
11959.16 315
11960.19 322
11961.23 284
11962.26 307
11963.29 284
11964.33 312
11965.36 326
11966.39 337
11967.43 298
11968.46 339
11969.49 328
11970.53 336
11971.56 346
11972.59 326
11973.63 294
11974.66 321
11975.69 321
11976.73 306
11977.76 298
11978.79 306
11979.83 337
11980.86 299
11981.90 324
11982.93 303
11983.96 313
11985.00 297
11986.03 342
11987.07 316
11988.10 344
11989.13 324
11990.17 331
11991.20 325
11992.24 338
11993.27 305
11994.31 288
11995.34 345
11996.38 306
11997.41 280
11998.44 317
11999.48 308
12000.51 309
12001.55 308
12002.58 304
12003.62 326
12004.65 354
12005.69 300
12006.72 348
12007.76 340
12008.79 371
12009.83 328
12010.86 358
12011.90 328
12012.93 346
12013.97 408
12015.00 392
12016.04 353
12017.08 351
12018.11 384
12019.15 361
12020.18 388
12021.22 344
12022.25 368
12023.29 337
12024.32 340
12025.36 363
12026.40 349
12027.43 362
12028.47 378
12029.50 363
12030.54 363
12031.58 343
12032.61 381
12033.65 370
12034.68 376
12035.72 344
12036.76 280
12037.79 338
12038.83 354
12039.87 320
12040.90 299
12041.94 349
12042.98 366
12044.01 356
12045.05 352
12046.09 364
12047.12 341
12048.16 367
12049.20 359
12050.23 364
12051.27 398
12052.31 365
12053.34 383
12054.38 397
12055.42 416
12056.45 378
12057.49 370
12058.53 408
12059.57 439
12060.60 406
12061.64 411
12062.68 411
12063.72 412
12064.75 386
12065.79 402
12066.83 460
12067.87 411
12068.90 391
12069.94 434
12070.98 433
12072.02 435
12073.06 433
12074.09 415
12075.13 426
12076.17 430
12077.21 447
12078.24 442
12079.28 402
12080.32 423
12081.36 450
12082.40 434
12083.44 444
12084.47 453
12085.51 415
12086.55 458
12087.59 484
12088.63 448
12089.67 470
12090.71 432
12091.74 478
12092.78 456
12093.82 487
12094.86 504
12095.90 538
12096.94 583
12097.98 555
12099.02 608
12100.05 670
12101.09 709
12102.13 758
12103.17 789
12104.21 722
12105.25 720
12106.29 719
12107.33 645
12108.37 547
12109.41 590
12110.45 562
12111.49 485
12112.53 422
12113.57 427
12114.61 406
12115.65 410
12116.69 402
12117.72 393
12118.76 390
12119.80 360
12120.84 382
12121.88 378
12122.92 332
12123.96 388
12125.00 367
12126.04 386
12127.08 364
12128.12 353
12129.17 336
12130.21 397
12131.25 371
12132.29 350
12133.33 341
12134.37 341
12135.41 372
12136.45 337
12137.49 352
12138.53 358
12139.57 352
12140.61 311
12141.65 363
12142.69 359
12143.73 338
12144.77 346
12145.82 345
12146.86 335
12147.90 342
12148.94 336
12149.98 346
12151.02 330
12152.06 321
12153.10 280
12154.15 297
12155.19 331
12156.23 328
12157.27 332
12158.31 318
12159.35 308
12160.39 302
12161.44 332
12162.48 349
12163.52 316
12164.56 328
12165.60 331
12166.64 326
12167.69 308
12168.73 315
12169.77 324
12170.81 289
12171.85 291
12172.90 312
12173.94 308
12174.98 307
12176.02 309
12177.07 334
12178.11 321
12179.15 316
12180.19 339
12181.24 349
12182.28 310
12183.32 324
12184.36 335
12185.41 323
12186.45 324
12187.49 312
12188.53 344
12189.58 325
12190.62 295
12191.66 289
12192.71 302
12193.75 292
12194.79 308
12195.84 347
12196.88 377
12197.92 314
12198.97 334
12200.01 289
12201.05 285
12202.10 331
12203.14 332
12204.18 305
12205.23 324
12206.27 337
12207.31 345
12208.36 325
12209.40 322
12210.44 319
12211.49 316
12212.53 283
12213.58 328
12214.62 296
12215.66 357
12216.71 312
12217.75 301
12218.80 315
12219.84 302
12220.88 297
12221.93 329
12222.97 349
12224.02 361
12225.06 356
12226.11 367
12227.15 338
12228.19 379
12229.24 381
12230.28 348
12231.33 354
12232.37 346
12233.42 333
12234.46 346
12235.51 349
12236.55 356
12237.60 305
12238.64 312
12239.69 319
12240.73 351
12241.78 327
12242.82 340
12243.87 369
12244.91 329
12245.96 329
12247.00 323
12248.05 396
12249.09 339
12250.14 320
12251.19 312
12252.23 312
12253.28 327
12254.32 326
12255.37 353
12256.41 334
12257.46 321
12258.51 285
12259.55 321
12260.60 287
12261.64 315
12262.69 275
12263.74 285
12264.78 312
12265.83 293
12266.87 292
12267.92 304
12268.97 302
12270.01 323
12271.06 260
12272.11 294
12273.15 284
12274.20 303
12275.24 304
12276.29 298
12277.34 264
12278.38 305
12279.43 309
12280.48 295
12281.52 302
12282.57 283
12283.62 256
12284.67 275
12285.71 282
12286.76 308
12287.81 308
12288.85 284
12289.90 299
12290.95 294
12292.00 278
12293.04 290
12294.09 303
12295.14 299
12296.18 274
12297.23 261
12298.28 331
12299.33 325
12300.38 285
12301.42 298
12302.47 276
12303.52 280
12304.57 283
12305.61 266
12306.66 315
12307.71 298
12308.76 283
12309.81 303
12310.85 296
12311.90 304
12312.95 288
12314.00 269
12315.05 271
12316.09 249
12317.14 291
12318.19 286
12319.24 267
12320.29 260
12321.34 274
12322.39 267
12323.43 278
12324.48 287
12325.53 285
12326.58 268
12327.63 277
12328.68 288
12329.73 275
12330.78 266
12331.82 276
12332.87 251
12333.92 229
12334.97 237
12336.02 276
12337.07 244
12338.12 265
12339.17 292
12340.22 305
12341.27 277
12342.32 242
12343.37 239
12344.42 255
12345.46 267
12346.51 277
12347.56 265
12348.61 261
12349.66 284
12350.71 265
12351.76 245
12352.81 262
12353.86 240
12354.91 279
12355.96 282
12357.01 272
12358.06 225
12359.11 258
12360.16 261
12361.21 289
12362.26 276
12363.31 290
12364.36 302
12365.41 283
12366.47 276
12367.52 241
12368.57 230
12369.62 245
12370.67 247
12371.72 263
12372.77 258
12373.82 303
12374.87 269
12375.92 270
12376.97 270
12378.02 262
12379.07 272
12380.12 266
12381.18 278
12382.23 277
12383.28 238
12384.33 237
12385.38 273
12386.43 282
12387.48 299
12388.53 261
12389.59 271
12390.64 284
12391.69 269
12392.74 269
12393.79 283
12394.84 268
12395.90 290
12396.95 253
12398.00 280
12399.05 285
12400.10 264
12401.15 262
12402.21 270
12403.26 295
12404.31 267
12405.36 286
12406.41 298
12407.47 287
12408.52 260
12409.57 269
12410.62 276
12411.68 266
12412.73 261
12413.78 246
12414.83 251
12415.89 257
12416.94 309
12417.99 259
12419.04 264
12420.10 297
12421.15 283
12422.20 287
12423.26 262
12424.31 263
12425.36 269
12426.41 287
12427.47 284
12428.52 278
12429.57 283
12430.63 300
12431.68 295
12432.73 250
12433.79 299
12434.84 338
12435.89 327
12436.95 292
12438.00 259
12439.05 302
12440.11 273
12441.16 292
12442.21 293
12443.27 287
12444.32 295
12445.38 268
12446.43 294
12447.48 324
12448.54 325
12449.59 312
12450.65 309
12451.70 301
12452.75 303
12453.81 299
12454.86 291
12455.92 275
12456.97 283
12458.02 257
12459.08 291
12460.13 293
12461.19 297
12462.24 293
12463.30 314
12464.35 320
12465.41 294
12466.46 288
12467.52 305
12468.57 299
12469.63 301
12470.68 300
12471.74 323
12472.79 337
12473.85 313
12474.90 338
12475.96 338
12477.01 336
12478.07 343
12479.12 352
12480.18 379
12481.23 369
12482.29 415
12483.34 377
12484.40 358
12485.45 375
12486.51 423
12487.56 477
12488.62 530
12489.68 530
12490.73 575
12491.79 725
12492.84 769
12493.90 788
12494.95 839
12496.01 837
12497.07 796
12498.12 743
12499.18 707
12500.23 663
12501.29 620
12502.35 568
12503.40 471
12504.46 395
12505.52 392
12506.57 390
12507.63 393
12508.69 351
12509.74 352
12510.80 349
12511.86 352
12512.91 381
12513.97 384
12515.03 322
12516.08 359
12517.14 379
12518.20 359
12519.25 357
12520.31 333
12521.37 334
12522.42 357
12523.48 358
12524.54 351
12525.60 327
12526.65 356
12527.71 362
12528.77 351
12529.82 375
12530.88 362
12531.94 346
12533.00 376
12534.05 355
12535.11 353
12536.17 343
12537.23 295
12538.29 339
12539.34 345
12540.40 314
12541.46 306
12542.52 301
12543.57 307
12544.63 289
12545.69 297
12546.75 348
12547.81 360
12548.87 331
12549.92 327
12550.98 343
12552.04 368
12553.10 361
12554.16 371
12555.22 354
12556.27 380
12557.33 342
12558.39 394
12559.45 386
12560.51 423
12561.57 425
12562.63 429
12563.68 391
12564.74 421
12565.80 480
12566.86 444
12567.92 469
12568.98 515
12570.04 578
12571.10 544
12572.16 615
12573.22 690
12574.28 736
12575.33 789
12576.39 729
12577.45 661
12578.51 646
12579.57 630
12580.63 566
12581.69 539
12582.75 486
12583.81 493
12584.87 477
12585.93 471
12586.99 424
12588.05 424
12589.11 419
12590.17 413
12591.23 384
12592.29 407
12593.35 406
12594.41 406
12595.47 389
12596.53 370
12597.59 400
12598.65 398
12599.71 359
12600.77 336
12601.83 368
12602.89 379
12603.95 413
12605.01 348
12606.07 408
12607.13 361
12608.20 344
12609.26 368
12610.32 385
12611.38 373
12612.44 391
12613.50 408
12614.56 400
12615.62 360
12616.68 373
12617.74 389
12618.81 381
12619.87 381
12620.93 347
12621.99 349
12623.05 341
12624.11 345
12625.17 355
12626.23 309
12627.30 328
12628.36 340
12629.42 339
12630.48 333
12631.54 350
12632.60 376
12633.67 401
12634.73 392
12635.79 350
12636.85 394
12637.91 387
12638.98 389
12640.04 364
12641.10 361
12642.16 382
12643.22 377
12644.29 394
12645.35 405
12646.41 376
12647.47 349
12648.54 392
12649.60 461
12650.66 468
12651.72 457
12652.79 459
12653.85 476
12654.91 493
12655.97 518
12657.04 496
12658.10 491
12659.16 495
12660.22 525
12661.29 467
12662.35 476
12663.41 477
12664.48 467
12665.54 445
12666.60 416
12667.67 405
12668.73 426
12669.79 460
12670.86 416
12671.92 380
12672.98 418
12674.05 419
12675.11 462
12676.17 410
12677.24 347
12678.30 407
12679.36 446
12680.43 444
12681.49 397
12682.56 404
12683.62 418
12684.68 470
12685.75 420
12686.81 450
12687.88 472
12688.94 489
12690.00 481
12691.07 480
12692.13 486
12693.20 491
12694.26 507
12695.33 537
12696.39 588
12697.45 611
12698.52 589
12699.58 649
12700.65 642
12701.71 702
12702.78 749
12703.84 728
12704.91 742
12705.97 755
12707.04 694
12708.10 679
12709.17 663
12710.23 573
12711.30 604
12712.36 578
12713.43 553
12714.49 536
12715.56 547
12716.62 480
12717.69 484
12718.75 495
12719.82 498
12720.88 464
12721.95 531
12723.02 455
12724.08 448
12725.15 478
12726.21 457
12727.28 480
12728.34 488
12729.41 445
12730.48 445
12731.54 438
12732.61 463
12733.67 472
12734.74 454
12735.81 410
12736.87 451
12737.94 473
12739.00 473
12740.07 427
12741.14 414
12742.20 456
12743.27 453
12744.34 402
12745.40 473
12746.47 421
12747.54 451
12748.60 412
12749.67 440
12750.74 404
12751.80 404
12752.87 363
12753.94 367
12755.00 352
12756.07 354
12757.14 367
12758.20 375
12759.27 375
12760.34 303
12761.40 330
12762.47 347
12763.54 369
12764.61 336
12765.67 352
12766.74 358
12767.81 333
12768.88 328
12769.94 333
12771.01 374
12772.08 327
12773.15 360
12774.21 321
12775.28 337
12776.35 309
12777.42 341
12778.49 354
12779.55 330
12780.62 313
12781.69 335
12782.76 367
12783.83 327
12784.89 386
12785.96 359
12787.03 345
12788.10 379
12789.17 321
12790.23 325
12791.30 332
12792.37 348
12793.44 347
12794.51 305
12795.58 344
12796.65 322
12797.71 334
12798.78 311
12799.85 355
12800.92 379
12801.99 326
12803.06 311
12804.13 313
12805.20 320
12806.27 290
12807.33 282
12808.40 303
12809.47 365
12810.54 310
12811.61 327
12812.68 340
12813.75 339
12814.82 324
12815.89 306
12816.96 310
12818.03 309
12819.10 305
12820.17 330
12821.24 334
12822.31 297
12823.38 300
12824.45 308
12825.52 329
12826.59 290
12827.66 316
12828.73 318
12829.80 286
12830.87 292
12831.94 294
12833.01 288
12834.08 295
12835.15 270
12836.22 277
12837.29 316
12838.36 293
12839.43 313
12840.50 309
12841.57 282
12842.64 291
12843.71 281
12844.78 303
12845.85 336
12846.92 306
12847.99 304
12849.06 300
12850.13 305
12851.21 329
12852.28 313
12853.35 349
12854.42 291
12855.49 296
12856.56 270
12857.63 314
12858.70 285
12859.77 330
12860.85 329
12861.92 295
12862.99 311
12864.06 306
12865.13 304
12866.20 322
12867.27 261
12868.35 295
12869.42 283
12870.49 299
12871.56 298
12872.63 266
12873.71 295
12874.78 285
12875.85 299
12876.92 296
12877.99 270
12879.07 269
12880.14 254
12881.21 291
12882.28 284
12883.35 254
12884.43 252
12885.50 271
12886.57 291
12887.64 264
12888.72 264
12889.79 252
12890.86 278
12891.93 269
12893.01 252
12894.08 276
12895.15 274
12896.22 271
12897.30 255
12898.37 269
12899.44 230
12900.52 243
12901.59 242
12902.66 256
12903.74 246
12904.81 237
12905.88 247
12906.96 271
12908.03 256
12909.10 266
12910.18 239
12911.25 251
12912.32 268
12913.40 253
12914.47 269
12915.54 271
12916.62 270
12917.69 284
12918.76 250
12919.84 266
12920.91 226
12921.99 260
12923.06 253
12924.13 260
12925.21 248
12926.28 258
12927.36 242
12928.43 268
12929.50 219
12930.58 262
12931.65 245
12932.73 228
12933.80 235
12934.88 241
12935.95 230
12937.02 209
12938.10 220
12939.17 249
12940.25 267
12941.32 247
12942.40 253
12943.47 262
12944.55 276
12945.62 243
12946.70 242
12947.77 220
12948.85 262
12949.92 257
12951.00 252
12952.07 241
12953.15 238
12954.22 235
12955.30 234
12956.37 254
12957.45 224
12958.52 281
12959.60 255
12960.68 277
12961.75 241
12962.83 255
12963.90 236
12964.98 303
12966.05 275
12967.13 236
12968.20 240
12969.28 236
12970.36 256
12971.43 233
12972.51 251
12973.58 238
12974.66 267
12975.74 243
12976.81 269
12977.89 278
12978.97 260
12980.04 266
12981.12 285
12982.19 220
12983.27 246
12984.35 257
12985.42 279
12986.50 219
12987.58 225
12988.65 253
12989.73 287
12990.81 275
12991.88 260
12992.96 252
12994.04 222
12995.11 268
12996.19 262
12997.27 301
12998.35 286
12999.42 282
13000.50 262
13001.58 272
13002.65 260
13003.73 234
13004.81 243
13005.89 257
13006.96 308
13008.04 274
13009.12 285
13010.20 255
13011.27 296
13012.35 319
13013.43 293
13014.51 277
13015.58 282
13016.66 279
13017.74 284
13018.82 291
13019.90 261
13020.97 301
13022.05 326
13023.13 327
13024.21 294
13025.29 312
13026.37 279
13027.44 305
13028.52 329
13029.60 344
13030.68 319
13031.76 344
13032.84 337
13033.91 328
13034.99 318
13036.07 343
13037.15 363
13038.23 337
13039.31 332
13040.39 307
13041.46 352
13042.54 344
13043.62 360
13044.70 345
13045.78 365
13046.86 333
13047.94 341
13049.02 371
13050.10 353
13051.18 370
13052.26 406
13053.34 415
13054.41 413
13055.49 355
13056.57 390
13057.65 426
13058.73 372
13059.81 374
13060.89 353
13061.97 324
13063.05 346
13064.13 347
13065.21 370
13066.29 340
13067.37 317
13068.45 357
13069.53 373
13070.61 376
13071.69 338
13072.77 317
13073.85 387
13074.93 340
13076.01 311
13077.09 312
13078.17 331
13079.25 322
13080.33 340
13081.41 300
13082.49 312
13083.58 284
13084.66 291
13085.74 288
13086.82 284
13087.90 292
13088.98 281
13090.06 289
13091.14 283
13092.22 290
13093.30 293
13094.38 298
13095.46 270
13096.55 288
13097.63 301
13098.71 256
13099.79 272
13100.87 273
13101.95 297
13103.03 288
13104.12 293
13105.20 289
13106.28 289
13107.36 248
13108.44 263
13109.52 254
13110.60 255
13111.69 257
13112.77 257
13113.85 245
13114.93 242
13116.01 237
13117.10 260
13118.18 266
13119.26 282
13120.34 295
13121.42 261
13122.51 266
13123.59 271
13124.67 275
13125.75 263
13126.84 246
13127.92 266
13129.00 259
13130.08 282
13131.17 254
13132.25 258
13133.33 248
13134.41 247
13135.50 282
13136.58 288
13137.66 243
13138.75 230
13139.83 229
13140.91 262
13141.99 250
13143.08 241
13144.16 240
13145.24 299
13146.33 267
13147.41 239
13148.49 233
13149.58 258
13150.66 274
13151.74 253
13152.83 254
13153.91 265
13154.99 284
13156.08 267
13157.16 283
13158.25 235
13159.33 242
13160.41 260
13161.50 274
13162.58 252
13163.66 255
13164.75 257
13165.83 283
13166.92 267
13168.00 259
13169.08 265
13170.17 271
13171.25 256
13172.34 250
13173.42 266
13174.51 264
13175.59 215
13176.67 231
13177.76 244
13178.84 263
13179.93 245
13181.01 260
13182.10 271
13183.18 249
13184.27 251
13185.35 255
13186.44 210
13187.52 242
13188.61 241
13189.69 243
13190.78 257
13191.86 254
13192.95 232
13194.03 265
13195.12 282
13196.20 265
13197.29 232
13198.37 264
13199.46 230
13200.54 263
13201.63 261
13202.72 227
13203.80 261
13204.89 221
13205.97 245
13207.06 226
13208.14 214
13209.23 274
13210.32 262
13211.40 256
13212.49 227
13213.57 253
13214.66 291
13215.75 251
13216.83 261
13217.92 257
13219.00 275
13220.09 262
13221.18 249
13222.26 279
13223.35 242
13224.44 235
13225.52 270
13226.61 225
13227.70 274
13228.78 283
13229.87 249
13230.96 254
13232.04 238
13233.13 265
13234.22 234
13235.30 231
13236.39 223
13237.48 272
13238.56 281
13239.65 254
13240.74 235
13241.82 223
13242.91 264
13244.00 250
13245.09 223
13246.17 229
13247.26 230
13248.35 272
13249.44 252
13250.52 250
13251.61 267
13252.70 254
13253.79 241
13254.87 247
13255.96 256
13257.05 232
13258.14 251
13259.23 252
13260.31 262
13261.40 268
13262.49 263
13263.58 233
13264.67 260
13265.75 269
13266.84 257
13267.93 229
13269.02 215
13270.11 253
13271.19 261
13272.28 256
13273.37 244
13274.46 232
13275.55 295
13276.64 266
13277.73 301
13278.81 275
13279.90 280
13280.99 284
13282.08 281
13283.17 274
13284.26 282
13285.35 295
13286.44 320
13287.53 290
13288.61 287
13289.70 295
13290.79 295
13291.88 282
13292.97 277
13294.06 250
13295.15 278
13296.24 285
13297.33 271
13298.42 289
13299.51 266
13300.60 289
13301.69 301
13302.78 296
13303.87 276
13304.96 277
13306.05 312
13307.14 313
13308.23 319
13309.32 326
13310.41 304
13311.50 341
13312.59 333
13313.68 334
13314.77 291
13315.86 303
13316.95 309
13318.04 297
13319.13 287
13320.22 302
13321.31 295
13322.40 268
13323.49 275
13324.58 326
13325.67 274
13326.76 287
13327.85 312
13328.94 295
13330.03 287
13331.12 287
13332.21 308
13333.31 307
13334.40 299
13335.49 300
13336.58 324
13337.67 307
13338.76 301
13339.85 303
13340.94 300
13342.03 326
13343.13 360
13344.22 303
13345.31 324
13346.40 347
13347.49 334
13348.58 311
13349.67 305
13350.77 324
13351.86 331
13352.95 340
13354.04 332
13355.13 336
13356.22 352
13357.32 334
13358.41 387
13359.50 363
13360.59 375
13361.68 373
13362.78 356
13363.87 367
13364.96 395
13366.05 417
13367.15 405
13368.24 409
13369.33 401
13370.42 404
13371.52 381
13372.61 402
13373.70 401
13374.79 378
13375.89 386
13376.98 382
13378.07 343
13379.16 308
13380.26 333
13381.35 314
13382.44 334
13383.54 293
13384.63 313
13385.72 297
13386.82 302
13387.91 267
13389.00 251
13390.09 270
13391.19 285
13392.28 285
13393.37 257
13394.47 269
13395.56 275
13396.66 278
13397.75 281
13398.84 264
13399.94 267
13401.03 306
13402.12 272
13403.22 266
13404.31 271
13405.40 293
13406.50 323
13407.59 298
13408.69 268
13409.78 277
13410.88 274
13411.97 264
13413.06 280
13414.16 245
13415.25 252
13416.35 271
13417.44 297
13418.53 292
13419.63 249
13420.72 323
13421.82 313
13422.91 301
13424.01 266
13425.10 282
13426.20 258
13427.29 270
13428.39 255
13429.48 281
13430.58 288
13431.67 288
13432.77 274
13433.86 300
13434.96 282
13436.05 311
13437.15 342
13438.24 269
13439.34 283
13440.43 294
13441.53 292
13442.62 290
13443.72 283
13444.81 306
13445.91 289
13447.01 304
13448.10 312
13449.20 283
13450.29 292
13451.39 306
13452.48 299
13453.58 295
13454.68 311
13455.77 321
13456.87 331
13457.96 318
13459.06 312
13460.16 329
13461.25 311
13462.35 370
13463.44 333
13464.54 314
13465.64 327
13466.73 370
13467.83 357
13468.93 359
13470.02 294
13471.12 314
13472.22 375
13473.31 361
13474.41 328
13475.51 344
13476.60 331
13477.70 339
13478.80 343
13479.89 306
13480.99 325
13482.09 366
13483.18 357
13484.28 353
13485.38 353
13486.48 375
13487.57 371
13488.67 374
13489.77 354
13490.87 356
13491.96 418
13493.06 400
13494.16 400
13495.26 419
13496.35 453
13497.45 453
13498.55 439
13499.65 498
13500.74 489
13501.84 474
13502.94 451
13504.04 483
13505.14 481
13506.23 476
13507.33 486
13508.43 473
13509.53 380
13510.63 367
13511.72 412
13512.82 373
13513.92 342
13515.02 341
13516.12 347
13517.22 359
13518.31 353
13519.41 343
13520.51 329
13521.61 328
13522.71 331
13523.81 343
13524.91 293
13526.01 289
13527.10 299
13528.20 310
13529.30 308
13530.40 281
13531.50 314
13532.60 281
13533.70 314
13534.80 288
13535.90 303
13537.00 286
13538.09 297
13539.19 336
13540.29 339
13541.39 322
13542.49 333
13543.59 287
13544.69 299
13545.79 274
13546.89 275
13547.99 271
13549.09 317
13550.19 308
13551.29 294
13552.39 241
13553.49 259
13554.59 273
13555.69 254
13556.79 270
13557.89 254
13558.99 256
13560.09 260
13561.19 261
13562.29 261
13563.39 265
13564.49 243
13565.59 249
13566.69 268
13567.79 267
13568.89 272
13569.99 278
13571.09 257
13572.20 265
13573.30 301
13574.40 259
13575.50 285
13576.60 284
13577.70 250
13578.80 261
13579.90 251
13581.00 287
13582.10 270
13583.20 301
13584.31 263
13585.41 262
13586.51 312
13587.61 262
13588.71 259
13589.81 238
13590.91 276
13592.02 272
13593.12 272
13594.22 285
13595.32 266
13596.42 261
13597.52 243
13598.63 260
13599.73 276
13600.83 280
13601.93 309
13603.03 316
13604.14 292
13605.24 289
13606.34 280
13607.44 268
13608.54 285
13609.65 286
13610.75 252
13611.85 278
13612.95 261
13614.06 228
13615.16 254
13616.26 256
13617.36 265
13618.47 285
13619.57 285
13620.67 287
13621.77 235
13622.88 257
13623.98 239
13625.08 258
13626.18 280
13627.29 281
13628.39 261
13629.49 268
13630.60 219
13631.70 246
13632.80 242
13633.91 258
13635.01 256
13636.11 277
13637.22 252
13638.32 264
13639.42 252
13640.53 243
13641.63 246
13642.73 275
13643.84 257
13644.94 263
13646.04 232
13647.15 268
13648.25 257
13649.36 254
13650.46 272
13651.56 216
13652.67 253
13653.77 266
13654.88 237
13655.98 224
13657.08 233
13658.19 226
13659.29 215
13660.40 238
13661.50 241
13662.60 229
13663.71 237
13664.81 228
13665.92 234
13667.02 237
13668.13 260
13669.23 241
13670.34 245
13671.44 250
13672.55 231
13673.65 248
13674.76 224
13675.86 234
13676.97 221
13678.07 210
13679.18 220
13680.28 242
13681.39 234
13682.49 223
13683.60 244
13684.70 279
13685.81 253
13686.91 223
13688.02 234
13689.12 241
13690.23 246
13691.33 262
13692.44 246
13693.55 235
13694.65 241
13695.76 232
13696.86 231
13697.97 227
13699.07 203
13700.18 220
13701.29 244
13702.39 245
13703.50 244
13704.60 231
13705.71 225
13706.82 234
13707.92 254
13709.03 234
13710.14 268
13711.24 262
13712.35 253
13713.45 271
13714.56 269
13715.67 258
13716.77 238
13717.88 257
13718.99 248
13720.09 244
13721.20 286
13722.31 285
13723.41 236
13724.52 260
13725.63 265
13726.74 271
13727.84 280
13728.95 265
13730.06 267
13731.16 257
13732.27 286
13733.38 314
13734.49 296
13735.59 276
13736.70 303
13737.81 298
13738.91 298
13740.02 267
13741.13 268
13742.24 280
13743.35 312
13744.45 311
13745.56 312
13746.67 334
13747.78 351
13748.88 307
13749.99 345
13751.10 368
13752.21 335
13753.32 349
13754.42 358
13755.53 333
13756.64 330
13757.75 336
13758.86 351
13759.97 377
13761.07 384
13762.18 360
13763.29 421
13764.40 431
13765.51 411
13766.62 452
13767.72 476
13768.83 500
13769.94 494
13771.05 513
13772.16 485
13773.27 481
13774.38 504
13775.49 536
13776.60 500
13777.70 457
13778.81 420
13779.92 420
13781.03 426
13782.14 382
13783.25 348
13784.36 381
13785.47 379
13786.58 345
13787.69 303
13788.80 351
13789.91 299
13791.02 339
13792.13 335
13793.24 338
13794.35 287
13795.45 284
13796.56 298
13797.67 309
13798.78 317
13799.89 348
13801.00 353
13802.11 307
13803.22 300
13804.33 303
13805.44 282
13806.55 310
13807.67 300
13808.78 330
13809.89 310
13811.00 326
13812.11 318
13813.22 292
13814.33 277
13815.44 274
13816.55 302
13817.66 303
13818.77 317
13819.88 266
13820.99 277
13822.10 280
13823.21 281
13824.32 272
13825.44 286
13826.55 284
13827.66 290
13828.77 251
13829.88 258
13830.99 250
13832.10 265
13833.21 250
13834.32 251
13835.44 249
13836.55 269
13837.66 268
13838.77 242
13839.88 254
13840.99 262
13842.10 249
13843.22 258
13844.33 293
13845.44 297
13846.55 292
13847.66 281
13848.78 266
13849.89 277
13851.00 314
13852.11 284
13853.22 304
13854.34 300
13855.45 302
13856.56 250
13857.67 294
13858.78 323
13859.90 315
13861.01 327
13862.12 299
13863.23 328
13864.35 356
13865.46 332
13866.57 293
13867.68 317
13868.80 299
13869.91 325
13871.02 328
13872.14 254
13873.25 266
13874.36 297
13875.47 269
13876.59 280
13877.70 290
13878.81 270
13879.93 285
13881.04 278
13882.15 267
13883.27 258
13884.38 291
13885.49 238
13886.61 266
13887.72 281
13888.83 262
13889.95 289
13891.06 296
13892.17 275
13893.29 260
13894.40 261
13895.52 263
13896.63 278
13897.74 267
13898.86 262
13899.97 285
13901.09 277
13902.20 272
13903.31 254
13904.43 290
13905.54 283
13906.66 258
13907.77 264
13908.89 266
13910.00 248
13911.11 264
13912.23 236
13913.34 242
13914.46 235
13915.57 281
13916.69 262
13917.80 238
13918.92 240
13920.03 284
13921.15 270
13922.26 240
13923.38 282
13924.49 258
13925.61 238
13926.72 275
13927.84 255
13928.95 231
13930.07 238
13931.18 239
13932.30 256
13933.41 277
13934.53 236
13935.64 244
13936.76 274
13937.87 267
13938.99 250
13940.10 229
13941.22 272
13942.34 269
13943.45 257
13944.57 235
13945.68 268
13946.80 250
13947.91 249
13949.03 281
13950.15 229
13951.26 238
13952.38 247
13953.49 303
13954.61 254
13955.73 247
13956.84 225
13957.96 247
13959.08 262
13960.19 251
13961.31 236
13962.43 259
13963.54 261
13964.66 254
13965.78 251
13966.89 256
13968.01 244
13969.13 289
13970.24 277
13971.36 261
13972.48 247
13973.59 245
13974.71 277
13975.83 265
13976.94 239
13978.06 242
13979.18 250
13980.30 251
13981.41 258
13982.53 250
13983.65 280
13984.76 301
13985.88 275
13987.00 285
13988.12 255
13989.23 250
13990.35 287
13991.47 258
13992.59 259
13993.71 269
13994.82 281
13995.94 267
13997.06 250
13998.18 264
13999.29 284
14000.41 255
14001.53 292
14002.65 241
14003.77 253
14004.88 273
14006.00 290
14007.12 285
14008.24 284
14009.36 306
14010.48 330
14011.59 306
14012.71 285
14013.83 280
14014.95 299
14016.07 268
14017.19 305
14018.31 322
14019.43 327
14020.54 320
14021.66 309
14022.78 302
14023.90 278
14025.02 305
14026.14 318
14027.26 322
14028.38 313
14029.50 300
14030.62 298
14031.73 289
14032.85 313
14033.97 237
14035.09 267
14036.21 238
14037.33 288
14038.45 274
14039.57 257
14040.69 273
14041.81 271
14042.93 286
14044.05 257
14045.17 248
14046.29 281
14047.41 276
14048.53 265
14049.65 261
14050.77 253
14051.89 237
14053.01 271
14054.13 306
14055.25 279
14056.37 258
14057.49 257
14058.61 278
14059.73 299
14060.85 274
14061.97 286
14063.09 284
14064.21 278
14065.33 266
14066.45 257
14067.57 269
14068.70 280
14069.82 300
14070.94 294
14072.06 294
14073.18 277
14074.30 326
14075.42 312
14076.54 286
14077.66 282
14078.78 283
14079.91 319
14081.03 287
14082.15 316
14083.27 346
14084.39 336
14085.51 340
14086.63 321
14087.75 353
14088.88 349
14090.00 349
14091.12 359
14092.24 373
14093.36 400
14094.48 382
14095.61 382
14096.73 398
14097.85 378
14098.97 359
14100.09 410
14101.22 430
14102.34 413
14103.46 369
14104.58 337
14105.71 347
14106.83 346
14107.95 342
14109.07 317
14110.19 314
14111.32 298
14112.44 291
14113.56 316
14114.68 299
14115.81 267
14116.93 286
14118.05 265
14119.18 266
14120.30 289
14121.42 314
14122.54 302
14123.67 280
14124.79 270
14125.91 282
14127.04 254
14128.16 261
14129.28 291
14130.41 261
14131.53 254
14132.65 270
14133.78 268
14134.90 261
14136.02 259
14137.15 232
14138.27 274
14139.39 261
14140.52 287
14141.64 256
14142.76 243
14143.89 263
14145.01 261
14146.13 250
14147.26 252
14148.38 256
14149.51 246
14150.63 252
14151.75 258
14152.88 270
14154.00 242
14155.13 259
14156.25 259
14157.38 257
14158.50 234
14159.62 288
14160.75 243
14161.87 268
14163.00 259
14164.12 261
14165.25 281
14166.37 280
14167.50 282
14168.62 248
14169.75 221
14170.87 230
14172.00 254
14173.12 239
14174.25 236
14175.37 235
14176.50 235
14177.62 238
14178.75 225
14179.87 230
14181.00 244
14182.12 231
14183.25 245
14184.37 232
14185.50 210
14186.62 199
14187.75 201
14188.87 245
14190.00 230
14191.13 229
14192.25 231
14193.38 247
14194.50 238
14195.63 244
14196.75 240
14197.88 265
14199.01 239
14200.13 242
14201.26 240
14202.38 224
14203.51 258
14204.64 249
14205.76 256
14206.89 243
14208.01 228
14209.14 246
14210.27 232
14211.39 245
14212.52 206
14213.65 218
14214.77 227
14215.90 214
14217.03 200
14218.15 231
14219.28 212
14220.41 243
14221.53 197
14222.66 192
14223.79 227
14224.91 199
14226.04 194
14227.17 198
14228.30 232
14229.42 224
14230.55 238
14231.68 229
14232.80 198
14233.93 212
14235.06 229
14236.19 203
14237.31 197
14238.44 216
14239.57 238
14240.70 213
14241.82 218
14242.95 223
14244.08 220
14245.21 217
14246.34 210
14247.46 203
14248.59 179
14249.72 207
14250.85 199
14251.98 192
14253.10 196
14254.23 199
14255.36 198
14256.49 218
14257.62 194
14258.74 209
14259.87 228
14261.00 198
14262.13 196
14263.26 211
14264.39 176
14265.52 212
14266.64 203
14267.77 231
14268.90 220
14270.03 239
14271.16 191
14272.29 205
14273.42 209
14274.55 210
14275.68 193
14276.80 199
14277.93 221
14279.06 211
14280.19 192
14281.32 195
14282.45 225
14283.58 193
14284.71 205
14285.84 187
14286.97 181
14288.10 195
14289.23 209
14290.36 209
14291.49 184
14292.62 180
14293.75 214
14294.87 226
14296.00 203
14297.13 220
14298.26 165
14299.39 202
14300.52 168
14301.65 194
14302.78 174
14303.91 239
14305.04 214
14306.17 238
14307.31 201
14308.44 197
14309.57 176
14310.70 195
14311.83 193
14312.96 211
14314.09 191
14315.22 196
14316.35 220
14317.48 207
14318.61 184
14319.74 209
14320.87 185
14322.00 192
14323.13 202
14324.26 197
14325.40 193
14326.53 211
14327.66 184
14328.79 194
14329.92 190
14331.05 215
14332.18 198
14333.31 170
14334.44 182
14335.58 197
14336.71 188
14337.84 185
14338.97 172
14340.10 189
14341.23 209
14342.37 201
14343.50 182
14344.63 211
14345.76 207
14346.89 170
14348.02 185
14349.16 187
14350.29 220
14351.42 188
14352.55 205
14353.68 227
14354.82 187
14355.95 188
14357.08 174
14358.21 219
14359.35 210
14360.48 169
14361.61 196
14362.74 207
14363.87 186
14365.01 189
14366.14 165
14367.27 204
14368.41 187
14369.54 209
14370.67 175
14371.80 163
14372.94 155
14374.07 178
14375.20 176
14376.34 192
14377.47 205
14378.60 169
14379.73 185
14380.87 218
14382.00 201
14383.13 215
14384.27 202
14385.40 190
14386.53 201
14387.67 200
14388.80 203
14389.93 192
14391.07 193
14392.20 236
14393.34 195
14394.47 185
14395.60 184
14396.74 173
14397.87 159
14399.00 195
14400.14 195
14401.27 188
14402.41 178
14403.54 195
14404.67 192
14405.81 190
14406.94 205
14408.08 215
14409.21 211
14410.35 190
14411.48 187
14412.61 194
14413.75 194
14414.88 192
14416.02 194
14417.15 213
14418.29 206
14419.42 203
14420.56 217
14421.69 175
14422.83 188
14423.96 163
14425.10 195
14426.23 226
14427.37 224
14428.50 223
14429.64 219
14430.77 202
14431.91 215
14433.04 184
14434.18 198
14435.31 213
14436.45 177
14437.58 211
14438.72 216
14439.85 209
14440.99 178
14442.13 206
14443.26 223
14444.40 201
14445.53 218
14446.67 232
14447.80 224
14448.94 222
14450.08 210
14451.21 229
14452.35 206
14453.48 234
14454.62 219
14455.76 249
14456.89 228
14458.03 216
14459.16 256
14460.30 239
14461.44 232
14462.57 198
14463.71 256
14464.85 245
14465.98 249
14467.12 250
14468.26 274
14469.39 234
14470.53 250
14471.67 257
14472.80 281
14473.94 314
14475.08 296
14476.21 243
14477.35 245
14478.49 283
14479.62 295
14480.76 291
14481.90 297
14483.04 263
14484.17 250
14485.31 277
14486.45 257
14487.59 225
14488.72 226
14489.86 245
14491.00 244
14492.14 248
14493.27 232
14494.41 221
14495.55 234
14496.69 250
14497.82 227
14498.96 179
14500.10 196
14501.24 232
14502.38 279
14503.51 237
14504.65 229
14505.79 234
14506.93 267
14508.07 213
14509.20 194
14510.34 243
14511.48 246
14512.62 232
14513.76 213
14514.90 211
14516.03 227
14517.17 220
14518.31 228
14519.45 193
14520.59 178
14521.73 214
14522.87 219
14524.01 210
14525.14 183
14526.28 191
14527.42 218
14528.56 198
14529.70 174
14530.84 177
14531.98 196
14533.12 183
14534.26 196
14535.40 203
14536.54 193
14537.67 201
14538.81 217
14539.95 185
14541.09 188
14542.23 174
14543.37 180
14544.51 201
14545.65 213
14546.79 222
14547.93 195
14549.07 223
14550.21 207
14551.35 204
14552.49 194
14553.63 205
14554.77 188
14555.91 194
14557.05 191
14558.19 186
14559.33 233
14560.47 207
14561.61 183
14562.75 212
14563.89 188
14565.03 228
14566.17 240
14567.31 212
14568.45 195
14569.60 203
14570.74 218
14571.88 204
14573.02 206
14574.16 236
14575.30 222
14576.44 198
14577.58 221
14578.72 216
14579.86 199
14581.00 201
14582.14 212
14583.29 208
14584.43 195
14585.57 219
14586.71 232
14587.85 220
14588.99 225
14590.13 239
14591.28 232
14592.42 226
14593.56 236
14594.70 215
14595.84 239
14596.98 239
14598.13 255
14599.27 245
14600.41 247
14601.55 221
14602.69 223
14603.83 250
14604.98 224
14606.12 239
14607.26 236
14608.40 201
14609.54 227
14610.69 232
14611.83 263
14612.97 254
14614.11 250
14615.26 252
14616.40 246
14617.54 252
14618.68 257
14619.83 240
14620.97 247
14622.11 241
14623.25 242
14624.40 262
14625.54 325
14626.68 262
14627.83 340
14628.97 290
14630.11 307
14631.25 322
14632.40 306
14633.54 295
14634.68 318
14635.83 287
14636.97 311
14638.11 312
14639.26 346
14640.40 279
14641.54 285
14642.69 276
14643.83 276
14644.97 280
14646.12 269
14647.26 225
14648.41 248
14649.55 232
14650.69 256
14651.84 220
14652.98 228
14654.13 213
14655.27 229
14656.41 222
14657.56 219
14658.70 222
14659.85 225
14660.99 230
14662.13 220
14663.28 229
14664.42 206
14665.57 238
14666.71 209
14667.86 175
14669.00 210
14670.14 217
14671.29 223
14672.43 205
14673.58 208
14674.72 215
14675.87 229
14677.01 203
14678.16 223
14679.30 230
14680.45 216
14681.59 203
14682.74 202
14683.88 214
14685.03 227
14686.17 231
14687.32 211
14688.46 184
14689.61 193
14690.75 190
14691.90 207
14693.05 211
14694.19 184
14695.34 202
14696.48 188
14697.63 217
14698.77 210
14699.92 191
14701.06 195
14702.21 205
14703.36 195
14704.50 207
14705.65 201
14706.79 208
14707.94 204
14709.09 209
14710.23 197
14711.38 181
14712.53 199
14713.67 181
14714.82 158
14715.96 157
14717.11 167
14718.26 180
14719.40 213
14720.55 198
14721.70 167
14722.84 197
14723.99 198
14725.14 231
14726.28 217
14727.43 187
14728.58 206
14729.72 221
14730.87 210
14732.02 203
14733.16 193
14734.31 221
14735.46 210
14736.61 180
14737.75 189
14738.90 205
14740.05 209
14741.20 207
14742.34 206
14743.49 200
14744.64 173
14745.79 206
14746.93 206
14748.08 254
14749.23 219
14750.38 236
14751.52 242
14752.67 217
14753.82 194
14754.97 200
14756.11 199
14757.26 193
14758.41 197
14759.56 195
14760.71 222
14761.86 199
14763.00 201
14764.15 217
14765.30 193
14766.45 189
14767.60 221
14768.74 226
14769.89 224
14771.04 214
14772.19 211
14773.34 226
14774.49 230
14775.64 235
14776.79 217
14777.93 216
14779.08 202
14780.23 227
14781.38 214
14782.53 254
14783.68 239
14784.83 242
14785.98 232
14787.13 260
14788.28 229
14789.42 210
14790.57 259
14791.72 243
14792.87 267
14794.02 257
14795.17 271
14796.32 273
14797.47 234
14798.62 249
14799.77 276
14800.92 280
14802.07 269
14803.22 235
14804.37 290
14805.52 280
14806.67 234
14807.82 212
14808.97 271
14810.12 279
14811.27 263
14812.42 293
14813.57 244
14814.72 254
14815.87 261
14817.02 273
14818.17 248
14819.32 247
14820.47 213
14821.62 251
14822.77 223
14823.92 187
14825.07 214
14826.22 216
14827.37 225
14828.52 215
14829.68 203
14830.83 212
14831.98 221
14833.13 221
14834.28 211
14835.43 229
14836.58 238
14837.73 229
14838.88 222
14840.03 210
14841.19 207
14842.34 212
14843.49 222
14844.64 196
14845.79 207
14846.94 193
14848.09 196
14849.25 210
14850.40 204
14851.55 180
14852.70 178
14853.85 180
14855.00 192
14856.16 203
14857.31 173
14858.46 190
14859.61 174
14860.76 200
14861.92 199
14863.07 173
14864.22 191
14865.37 208
14866.52 195
14867.68 188
14868.83 184
14869.98 180
14871.13 176
14872.29 179
14873.44 192
14874.59 201
14875.74 173
14876.90 177
14878.05 173
14879.20 175
14880.36 185
14881.51 174
14882.66 188
14883.81 165
14884.97 166
14886.12 177
14887.27 174
14888.43 203
14889.58 180
14890.73 183
14891.89 186
14893.04 183
14894.19 148
14895.35 192
14896.50 205
14897.65 191
14898.81 189
14899.96 176
14901.11 179
14902.27 172
14903.42 200
14904.57 191
14905.73 173
14906.88 195
14908.04 171
14909.19 167
14910.34 193
14911.50 174
14912.65 146
14913.81 172
14914.96 197
14916.11 191
14917.27 187
14918.42 175
14919.58 175
14920.73 162
14921.88 205
14923.04 197
14924.19 173
14925.35 188
14926.50 214
14927.66 198
14928.81 188
14929.97 178
14931.12 223
14932.28 216
14933.43 190
14934.59 178
14935.74 188
14936.90 180
14938.05 172
14939.21 189
14940.36 181
14941.52 184
14942.67 186
14943.83 179
14944.98 203
14946.14 196
14947.29 194
14948.45 199
14949.60 216
14950.76 205
14951.91 198
14953.07 215
14954.23 199
14955.38 203
14956.54 213
14957.69 204
14958.85 190
14960.00 182
14961.16 188
14962.32 178
14963.47 187
14964.63 193
14965.78 183
14966.94 204
14968.10 179
14969.25 199
14970.41 176
14971.57 184
14972.72 156
14973.88 168
14975.04 168
14976.19 160
14977.35 187
14978.50 155
14979.66 172
14980.82 143
14981.97 175
14983.13 184
14984.29 190
14985.45 177
14986.60 147
14987.76 181
14988.92 203
14990.07 166
14991.23 176
14992.39 165
14993.54 157
14994.70 173
14995.86 159
14997.02 160
14998.17 169
14999.33 197
15000.49 163
15001.65 173
15002.80 134
15003.96 157
15005.12 172
15006.28 160
15007.43 156
15008.59 165
15009.75 172
15010.91 139
15012.07 184
15013.22 163
15014.38 156
15015.54 186
15016.70 170
15017.86 163
15019.01 158
15020.17 165
15021.33 169
15022.49 158
15023.65 154
15024.81 163
15025.96 182
15027.12 150
15028.28 141
15029.44 180
15030.60 165
15031.76 140
15032.92 152
15034.07 152
15035.23 137
15036.39 156
15037.55 166
15038.71 186
15039.87 141
15041.03 138
15042.19 173
15043.35 143
15044.50 137
15045.66 142
15046.82 158
15047.98 160
15049.14 122
15050.30 171
15051.46 173
15052.62 169
15053.78 139
15054.94 127
15056.10 144
15057.26 142
15058.42 137
15059.58 171
15060.74 152
15061.90 152
15063.06 147
15064.22 150
15065.38 151
15066.54 130
15067.70 121
15068.86 145
15070.02 149
15071.18 164
15072.34 172
15073.50 159
15074.66 144
15075.82 152
15076.98 163
15078.14 161
15079.30 147
15080.46 137
15081.62 149
15082.78 159
15083.94 158
15085.10 152
15086.26 171
15087.42 134
15088.59 153
15089.75 136
15090.91 134
15092.07 132
15093.23 130
15094.39 143
15095.55 136
15096.71 143
15097.87 152
15099.04 172
15100.20 173
15101.36 160
15102.52 137
15103.68 163
15104.84 160
15106.00 162
15107.17 159
15108.33 180
15109.49 146
15110.65 161
15111.81 144
15112.97 143
15114.14 148
15115.30 118
15116.46 139
15117.62 125
15118.78 141
15119.95 164
15121.11 169
15122.27 132
15123.43 144
15124.59 145
15125.76 173
15126.92 151
15128.08 140
15129.24 159
15130.41 164
15131.57 157
15132.73 151
15133.89 155
15135.06 167
15136.22 145
15137.38 137
15138.54 137
15139.71 132
15140.87 147
15142.03 163
15143.20 158
15144.36 115
15145.52 145
15146.69 160
15147.85 162
15149.01 146
15150.17 144
15151.34 157
15152.50 151
15153.66 148
15154.83 133
15155.99 128
15157.16 134
15158.32 133
15159.48 139
15160.65 149
15161.81 134
15162.97 156
15164.14 180
15165.30 154
15166.46 163
15167.63 152
15168.79 159
15169.96 148
15171.12 151
15172.28 124
15173.45 159
15174.61 150
15175.78 164
15176.94 160
15178.11 156
15179.27 139
15180.43 151
15181.60 131
15182.76 139
15183.93 178
15185.09 128
15186.26 151
15187.42 140
15188.59 131
15189.75 137
15190.92 159
15192.08 136
15193.25 145
15194.41 184
15195.58 176
15196.74 146
15197.91 163
15199.07 198
15200.24 165
15201.40 163
15202.57 146
15203.73 190
15204.90 153
15206.06 138
15207.23 171
15208.39 174
15209.56 148
15210.72 164
15211.89 154
15213.06 151
15214.22 145
15215.39 175
15216.55 153
15217.72 149
15218.88 169
15220.05 184
15221.22 183
15222.38 184
15223.55 152
15224.71 165
15225.88 155
15227.05 153
15228.21 168
15229.38 173
15230.55 172
15231.71 147
15232.88 174
15234.05 178
15235.21 178
15236.38 170
15237.54 157
15238.71 158
15239.88 150
15241.04 156
15242.21 144
15243.38 166
15244.55 145
15245.71 138
15246.88 186
15248.05 175
15249.21 144
15250.38 157
15251.55 135
15252.71 128
15253.88 160
15255.05 167
15256.22 186
15257.38 149
15258.55 137
15259.72 123
15260.89 163
15262.05 148
15263.22 150
15264.39 126
15265.56 141
15266.72 132
15267.89 144
15269.06 166
15270.23 151
15271.40 137
15272.56 185
15273.73 162
15274.90 148
15276.07 141
15277.24 115
15278.40 128
15279.57 141
15280.74 139
15281.91 132
15283.08 146
15284.25 134
15285.41 149
15286.58 125
15287.75 143
15288.92 152
15290.09 159
15291.26 166
15292.43 145
15293.59 161
15294.76 151
15295.93 155
15297.10 143
15298.27 145
15299.44 152
15300.61 156
15301.78 141
15302.95 120
15304.12 114
15305.28 143
15306.45 159
15307.62 152
15308.79 138
15309.96 144
15311.13 155
15312.30 150
15313.47 169
15314.64 150
15315.81 138
15316.98 131
15318.15 152
15319.32 132
15320.49 147
15321.66 120
15322.83 148
15324.00 155
15325.17 150
15326.34 133
15327.51 134
15328.68 150
15329.85 177
15331.02 158
15332.19 134
15333.36 155
15334.53 187
15335.70 152
15336.87 130
15338.04 141
15339.21 151
15340.38 164
15341.55 163
15342.72 151
15343.89 147
15345.06 156
15346.23 152
15347.41 194
15348.58 157
15349.75 166
15350.92 177
15352.09 181
15353.26 176
15354.43 154
15355.60 178
15356.77 159
15357.94 153
15359.12 141
15360.29 152
15361.46 157
15362.63 180
15363.80 152
15364.97 148
15366.14 143
15367.32 156
15368.49 163
15369.66 148
15370.83 140
15372.00 125
15373.17 149
15374.35 159
15375.52 150
15376.69 136
15377.86 157
15379.03 180
15380.21 136
15381.38 138
15382.55 133
15383.72 131
15384.90 146
15386.07 161
15387.24 127
15388.41 135
15389.58 140
15390.76 157
15391.93 146
15393.10 139
15394.27 153
15395.45 180
15396.62 148
15397.79 145
15398.97 154
15400.14 169
15401.31 160
15402.48 162
15403.66 151
15404.83 138
15406.00 154
15407.18 148
15408.35 155
15409.52 146
15410.70 146
15411.87 140
15413.04 151
15414.22 134
15415.39 141
15416.56 132
15417.74 149
15418.91 154
15420.08 146
15421.26 144
15422.43 158
15423.60 129
15424.78 143
15425.95 138
15427.13 136
15428.30 156
15429.47 154
15430.65 155
15431.82 152
15433.00 141
15434.17 139
15435.34 140
15436.52 126
15437.69 145
15438.87 170
15440.04 153
15441.22 159
15442.39 135
15443.56 123
15444.74 140
15445.91 145
15447.09 152
15448.26 167
15449.44 159
15450.61 146
15451.79 155
15452.96 144
15454.14 158
15455.31 145
15456.49 164
15457.66 142
15458.84 149
15460.01 151
15461.19 128
15462.36 123
15463.54 152
15464.71 152
15465.89 154
15467.06 158
15468.24 146
15469.42 127
15470.59 140
15471.77 137
15472.94 163
15474.12 150
15475.29 151
15476.47 128
15477.64 137
15478.82 125
15480.00 123
15481.17 151
15482.35 140
15483.52 153
15484.70 176
15485.88 136
15487.05 127
15488.23 137
15489.41 153
15490.58 135
15491.76 129
15492.93 155
15494.11 147
15495.29 138
15496.46 130
15497.64 148
15498.82 148
15499.99 136
15501.17 155
15502.35 112
15503.52 135
15504.70 162
15505.88 149
15507.05 124
15508.23 116
15509.41 125
15510.59 163
15511.76 138
15512.94 122
15514.12 135
15515.29 137
15516.47 126
15517.65 118
15518.83 132
15520.00 141
15521.18 139
15522.36 153
15523.54 139
15524.71 134
15525.89 138
15527.07 151
15528.25 116
15529.42 129
15530.60 132
15531.78 124
15532.96 116
15534.14 133
15535.31 136
15536.49 142
15537.67 134
15538.85 143
15540.03 146
15541.20 153
15542.38 163
15543.56 157
15544.74 141
15545.92 135
15547.10 149
15548.27 130
15549.45 133
15550.63 133
15551.81 115
15552.99 147
15554.17 176
15555.35 141
15556.53 138
15557.70 142
15558.88 119
15560.06 128
15561.24 132
15562.42 148
15563.60 140
15564.78 144
15565.96 158
15567.14 148
15568.32 139
15569.50 141
15570.67 132
15571.85 147
15573.03 139
15574.21 146
15575.39 118
15576.57 147
15577.75 133
15578.93 131
15580.11 162
15581.29 152
15582.47 150
15583.65 164
15584.83 123
15586.01 151
15587.19 161
15588.37 142
15589.55 140
15590.73 121
15591.91 145
15593.09 169
15594.27 165
15595.45 129
15596.63 128
15597.81 146
15598.99 139
15600.17 135
15601.35 156
15602.53 138
15603.71 152
15604.90 137
15606.08 149
15607.26 165
15608.44 147
15609.62 141
15610.80 137
15611.98 145
15613.16 141
15614.34 149
15615.52 125
15616.70 138
15617.89 149
15619.07 142
15620.25 172
15621.43 147
15622.61 152
15623.79 148
15624.97 144
15626.15 158
15627.34 145
15628.52 150
15629.70 172
15630.88 121
15632.06 147
15633.24 145
15634.43 173
15635.61 136
15636.79 166
15637.97 142
15639.15 162
15640.34 139
15641.52 129
15642.70 151
15643.88 135
15645.06 146
15646.25 150
15647.43 171
15648.61 164
15649.79 172
15650.98 185
15652.16 164
15653.34 148
15654.52 181
15655.71 184
15656.89 181
15658.07 197
15659.25 178
15660.44 166
15661.62 174
15662.80 169
15663.98 181
15665.17 177
15666.35 166
15667.53 175
15668.72 157
15669.90 175
15671.08 177
15672.27 179
15673.45 178
15674.63 166
15675.82 175
15677.00 179
15678.18 165
15679.37 170
15680.55 158
15681.73 156
15682.92 178
15684.10 162
15685.28 179
15686.47 164
15687.65 192
15688.84 147
15690.02 174
15691.20 155
15692.39 159
15693.57 164
15694.76 186
15695.94 176
15697.12 169
15698.31 191
15699.49 185
15700.68 183
15701.86 158
15703.05 197
15704.23 182
15705.41 225
15706.60 206
15707.78 204
15708.97 177
15710.15 192
15711.34 176
15712.52 208
15713.71 205
15714.89 195
15716.08 211
15717.26 184
15718.45 184
15719.63 201
15720.82 176
15722.00 166
15723.19 177
15724.37 165
15725.56 182
15726.74 182
15727.93 173
15729.11 171
15730.30 182
15731.48 158
15732.67 169
15733.85 188
15735.04 197
15736.23 159
15737.41 171
15738.60 183
15739.78 169
15740.97 196
15742.15 199
15743.34 187
15744.53 189
15745.71 206
15746.90 209
15748.08 191
15749.27 187
15750.46 197
15751.64 186
15752.83 198
15754.02 189
15755.20 185
15756.39 197
15757.57 193
15758.76 200
15759.95 196
15761.13 222
15762.32 195
15763.51 162
15764.69 183
15765.88 198
15767.07 155
15768.25 189
15769.44 152
15770.63 196
15771.82 175
15773.00 201
15774.19 194
15775.38 188
15776.56 161
15777.75 182
15778.94 191
15780.13 171
15781.31 166
15782.50 163
15783.69 191
15784.88 177
15786.06 172
15787.25 199
15788.44 167
15789.63 139
15790.81 162
15792.00 190
15793.19 159
15794.38 178
15795.56 164
15796.75 146
15797.94 172
15799.13 153
15800.32 141
15801.50 171
15802.69 139
15803.88 156
15805.07 147
15806.26 187
15807.45 147
15808.63 162
15809.82 143
15811.01 157
15812.20 139
15813.39 168
15814.58 165
15815.77 148
15816.95 146
15818.14 143
15819.33 154
15820.52 142
15821.71 176
15822.90 152
15824.09 164
15825.28 135
15826.46 154
15827.65 176
15828.84 166
15830.03 150
15831.22 155
15832.41 148
15833.60 155
15834.79 138
15835.98 156
15837.17 141
15838.36 117
15839.55 165
15840.74 178
15841.93 177
15843.12 203
15844.31 171
15845.50 177
15846.69 164
15847.88 154
15849.07 175
15850.26 168
15851.45 166
15852.64 155
15853.83 164
15855.02 160
15856.21 166
15857.40 174
15858.59 162
15859.78 173
15860.97 156
15862.16 157
15863.35 151
15864.54 158
15865.73 122
15866.92 161
15868.11 167
15869.30 137
15870.49 143
15871.68 149
15872.87 156
15874.06 139
15875.25 151
15876.45 155
15877.64 161
15878.83 155
15880.02 181
15881.21 180
15882.40 179
15883.59 146
15884.78 149
15885.97 169
15887.17 165
15888.36 151
15889.55 153
15890.74 193
15891.93 150
15893.12 161
15894.31 173
15895.51 161
15896.70 166
15897.89 219
15899.08 175
15900.27 182
15901.46 164
15902.66 188
15903.85 191
15905.04 173
15906.23 148
15907.43 179
15908.62 163
15909.81 160
15911.00 186
15912.19 190
15913.39 166
15914.58 193
15915.77 183
15916.96 180
15918.16 175
15919.35 178
15920.54 183
15921.73 159
15922.93 193
15924.12 205
15925.31 184
15926.50 191
15927.70 205
15928.89 217
15930.08 188
15931.28 193
15932.47 207
15933.66 172
15934.86 191
15936.05 203
15937.24 183
15938.44 182
15939.63 182
15940.82 193
15942.02 180
15943.21 182
15944.40 162
15945.60 162
15946.79 193
15947.98 149
15949.18 160
15950.37 152
15951.56 184
15952.76 162
15953.95 148
15955.15 137
15956.34 161
15957.53 167
15958.73 160
15959.92 154
15961.12 141
15962.31 145
15963.50 153
15964.70 130
15965.89 139
15967.09 164
15968.28 145
15969.48 174
15970.67 166
15971.86 163
15973.06 136
15974.25 161
15975.45 147
15976.64 139
15977.84 157
15979.03 140
15980.23 135
15981.42 136
15982.62 125
15983.81 129
15985.01 149
15986.20 151
15987.40 133
15988.59 142
15989.79 151
15990.98 142
15992.18 159
15993.37 159
15994.57 151
15995.76 149
15996.96 165
15998.16 138
15999.35 163
16000.55 123
16001.74 149
16002.94 143
16004.13 139
16005.33 155
16006.53 145
16007.72 144
16008.92 142
16010.11 154
16011.31 122
16012.51 119
16013.70 150
16014.90 139
16016.09 136
16017.29 141
16018.49 136
16019.68 121
16020.88 148
16022.07 139
16023.27 138
16024.47 130
16025.66 131
16026.86 118
16028.06 130
16029.25 115
16030.45 180
16031.65 144
16032.84 143
16034.04 122
16035.24 132
16036.44 142
16037.63 149
16038.83 125
16040.03 150
16041.22 153
16042.42 134
16043.62 154
16044.82 130
16046.01 139
16047.21 142
16048.41 135
16049.60 119
16050.80 148
16052.00 112
16053.20 142
16054.39 125
16055.59 126
16056.79 134
16057.99 126
16059.19 143
16060.38 129
16061.58 152
16062.78 142
16063.98 159
16065.18 121
16066.37 134
16067.57 151
16068.77 141
16069.97 125
16071.17 173
16072.36 157
16073.56 134
16074.76 135
16075.96 129
16077.16 128
16078.36 130
16079.56 143
16080.75 142
16081.95 128
16083.15 123
16084.35 149
16085.55 154
16086.75 143
16087.95 136
16089.15 157
16090.34 155
16091.54 146
16092.74 108
16093.94 118
16095.14 144
16096.34 125
16097.54 146
16098.74 135
16099.94 120
16101.14 132
16102.34 140
16103.54 137
16104.74 135
16105.93 127
16107.13 164
16108.33 119
16109.53 149
16110.73 134
16111.93 140
16113.13 138
16114.33 139
16115.53 140
16116.73 142
16117.93 131
16119.13 142
16120.33 155
16121.53 161
16122.73 152
16123.93 151
16125.13 150
16126.33 128
16127.53 153
16128.73 141
16129.94 137
16131.14 141
16132.34 124
16133.54 130
16134.74 140
16135.94 147
16137.14 124
16138.34 132
16139.54 144
16140.74 156
16141.94 155
16143.14 133
16144.34 116
16145.55 131
16146.75 128
16147.95 134
16149.15 131
16150.35 146
16151.55 134
16152.75 154
16153.95 125
16155.15 119
16156.36 144
16157.56 147
16158.76 141
16159.96 129
16161.16 138
16162.36 131
16163.57 169
16164.77 129
16165.97 132
16167.17 125
16168.37 137
16169.58 180
16170.78 152
16171.98 139
16173.18 108
16174.38 145
16175.59 165
16176.79 140
16177.99 113
16179.19 162
16180.39 135
16181.60 148
16182.80 146
16184.00 162
16185.20 127
16186.41 117
16187.61 137
16188.81 139
16190.01 137
16191.22 157
16192.42 148
16193.62 143
16194.83 132
16196.03 136
16197.23 124
16198.43 123
16199.64 179
16200.84 144
16202.04 142
16203.25 131
16204.45 113
16205.65 124
16206.86 121
16208.06 140
16209.26 143
16210.47 162
16211.67 154
16212.87 144
16214.08 128
16215.28 135
16216.49 142
16217.69 156
16218.89 142
16220.10 117
16221.30 139
16222.50 158
16223.71 139
16224.91 150
16226.12 144
16227.32 172
16228.52 160
16229.73 159
16230.93 150
16232.14 119
16233.34 137
16234.55 147
16235.75 130
16236.95 129
16238.16 188
16239.36 148
16240.57 152
16241.77 129
16242.98 169
16244.18 156
16245.39 128
16246.59 161
16247.80 148
16249.00 166
16250.21 152
16251.41 161
16252.62 152
16253.82 149
16255.03 150
16256.23 170
16257.44 167
16258.64 165
16259.85 177
16261.05 151
16262.26 145
16263.46 172
16264.67 180
16265.87 146
16267.08 169
16268.29 184
16269.49 164
16270.70 167
16271.90 168
16273.11 149
16274.31 157
16275.52 161
16276.73 170
16277.93 162
16279.14 188
16280.34 167
16281.55 203
16282.76 191
16283.96 154
16285.17 160
16286.38 186
16287.58 194
16288.79 186
16289.99 163
16291.20 202
16292.41 204
16293.61 188
16294.82 186
16296.03 159
16297.23 204
16298.44 200
16299.65 196
16300.85 192
16302.06 174
16303.27 216
16304.47 222
16305.68 197
16306.89 203
16308.10 203
16309.30 221
16310.51 209
16311.72 189
16312.92 151
16314.13 198
16315.34 196
16316.55 163
16317.75 215
16318.96 211
16320.17 175
16321.38 161
16322.58 179
16323.79 193
16325.00 211
16326.21 175
16327.42 151
16328.62 152
16329.83 160
16331.04 162
16332.25 155
16333.46 160
16334.66 141
16335.87 145
16337.08 163
16338.29 162
16339.50 175
16340.70 171
16341.91 149
16343.12 143
16344.33 150
16345.54 139
16346.75 162
16347.96 167
16349.16 142
16350.37 147
16351.58 166
16352.79 151
16354.00 163
16355.21 151
16356.42 160
16357.63 167
16358.83 172
16360.04 140
16361.25 141
16362.46 131
16363.67 128
16364.88 144
16366.09 145
16367.30 174
16368.51 151
16369.72 128
16370.93 121
16372.14 115
16373.35 133
16374.56 146
16375.76 146
16376.97 122
16378.18 113
16379.39 151
16380.60 139
16381.81 146
16383.02 134
16384.23 134
16385.44 144
16386.65 133
16387.86 133
16389.07 117
16390.28 107
16391.49 126
16392.70 128
16393.91 131
16395.12 120
16396.33 139
16397.55 144
16398.76 136
16399.97 137
16401.18 131
16402.39 147
16403.60 165
16404.81 147
16406.02 154
16407.23 122
16408.44 145
16409.65 130
16410.86 119
16412.07 126
16413.28 110
16414.50 122
16415.71 131
16416.92 141
16418.13 144
16419.34 150
16420.55 135
16421.76 128
16422.97 158
16424.19 141
16425.40 124
16426.61 148
16427.82 152
16429.03 144
16430.24 153
16431.46 120
16432.67 135
16433.88 165
16435.09 161
16436.30 144
16437.51 140
16438.73 154
16439.94 139
16441.15 145
16442.36 134
16443.57 150
16444.79 141
16446.00 146
16447.21 110
16448.42 121
16449.64 135
16450.85 128
16452.06 132
16453.27 140
16454.49 141
16455.70 132
16456.91 133
16458.12 140
16459.34 131
16460.55 129
16461.76 157
16462.97 150
16464.19 143
16465.40 126
16466.61 127
16467.83 160
16469.04 137
16470.25 158
16471.47 139
16472.68 146
16473.89 142
16475.11 127
16476.32 129
16477.53 139
16478.75 144
16479.96 155
16481.17 145
16482.39 130
16483.60 135
16484.81 143
16486.03 147
16487.24 115
16488.45 116
16489.67 110
16490.88 137
16492.10 116
16493.31 143
16494.52 109
16495.74 133
16496.95 93
16498.17 128
16499.38 138
16500.59 136
16501.81 127
16503.02 137
16504.24 121
16505.45 100
16506.67 147
16507.88 167
16509.10 108
16510.31 119
16511.52 111
16512.74 133
16513.95 132
16515.17 116
16516.38 161
16517.60 144
16518.81 131
16520.03 127
16521.24 121
16522.46 142
16523.67 109
16524.89 130
16526.10 126
16527.32 138
16528.53 136
16529.75 120
16530.96 123
16532.18 135
16533.40 124
16534.61 123
16535.83 120
16537.04 118
16538.26 123
16539.47 128
16540.69 120
16541.91 128
16543.12 120
16544.34 138
16545.55 132
16546.77 124
16547.98 129
16549.20 131
16550.42 138
16551.63 122
16552.85 139
16554.07 127
16555.28 129
16556.50 115
16557.71 114
16558.93 131
16560.15 135
16561.36 113
16562.58 148
16563.80 144
16565.01 123
16566.23 128
16567.45 140
16568.66 128
16569.88 126
16571.10 122
16572.31 114
16573.53 131
16574.75 121
16575.96 125
16577.18 121
16578.40 119
16579.62 143
16580.83 145
16582.05 130
16583.27 131
16584.48 133
16585.70 134
16586.92 123
16588.14 146
16589.35 141
16590.57 112
16591.79 137
16593.01 137
16594.23 131
16595.44 103
16596.66 130
16597.88 145
16599.10 162
16600.31 131
16601.53 132
16602.75 137
16603.97 135
16605.19 111
16606.40 131
16607.62 135
16608.84 124
16610.06 144
16611.28 146
16612.50 141
16613.71 128
16614.93 105
16616.15 120
16617.37 121
16618.59 108
16619.81 137
16621.03 144
16622.24 103
16623.46 129
16624.68 117
16625.90 111
16627.12 116
16628.34 126
16629.56 121
16630.78 98
16632.00 132
16633.21 133
16634.43 131
16635.65 140
16636.87 113
16638.09 110
16639.31 122
16640.53 123
16641.75 156
16642.97 145
16644.19 129
16645.41 102
16646.63 154
16647.85 131
16649.07 147
16650.29 121
16651.51 99
16652.73 123
16653.95 117
16655.17 105
16656.39 125
16657.61 147
16658.83 117
16660.05 104
16661.27 123
16662.49 132
16663.71 119
16664.93 111
16666.15 131
16667.37 118
16668.59 116
16669.81 107
16671.03 130
16672.25 132
16673.47 121
16674.69 115
16675.91 129
16677.13 109
16678.35 125
16679.57 119
16680.80 132
16682.02 123
16683.24 113
16684.46 121
16685.68 125
16686.90 120
16688.12 104
16689.34 128
16690.56 141
16691.79 111
16693.01 125
16694.23 123
16695.45 110
16696.67 118
16697.89 117
16699.11 135
16700.34 139
16701.56 138
16702.78 136
16704.00 123
16705.22 118
16706.44 125
16707.67 102
16708.89 130
16710.11 129
16711.33 107
16712.55 144
16713.78 113
16715.00 91
16716.22 116
16717.44 148
16718.67 122
16719.89 151
16721.11 119
16722.33 123
16723.55 118
16724.78 117
16726.00 134
16727.22 117
16728.45 110
16729.67 119
16730.89 143
16732.11 142
16733.34 115
16734.56 119
16735.78 132
16737.00 124
16738.23 141
16739.45 104
16740.67 96
16741.90 117
16743.12 105
16744.34 125
16745.57 119
16746.79 102
16748.01 102
16749.24 119
16750.46 111
16751.68 106
16752.91 120
16754.13 113
16755.35 105
16756.58 130
16757.80 139
16759.03 123
16760.25 113
16761.47 102
16762.70 115
16763.92 118
16765.14 129
16766.37 113
16767.59 126
16768.82 133
16770.04 97
16771.27 116
16772.49 107
16773.71 116
16774.94 126
16776.16 133
16777.39 99
16778.61 111
16779.84 118
16781.06 115
16782.29 117
16783.51 109
16784.73 137
16785.96 114
16787.18 105
16788.41 117
16789.63 128
16790.86 117
16792.08 134
16793.31 110
16794.53 122
16795.76 105
16796.98 105
16798.21 119
16799.43 118
16800.66 111
16801.89 124
16803.11 116
16804.34 116
16805.56 102
16806.79 114
16808.01 109
16809.24 108
16810.46 117
16811.69 125
16812.91 114
16814.14 114
16815.37 110
16816.59 109
16817.82 121
16819.04 121
16820.27 134
16821.50 128
16822.72 110
16823.95 115
16825.17 121
16826.40 127
16827.63 125
16828.85 111
16830.08 120
16831.31 123
16832.53 140
16833.76 118
16834.99 110
16836.21 124
16837.44 131
16838.67 125
16839.89 135
16841.12 141
16842.35 119
16843.57 134
16844.80 153
16846.03 125
16847.25 110
16848.48 135
16849.71 117
16850.93 113
16852.16 110
16853.39 107
16854.62 100
16855.84 129
16857.07 124
16858.30 133
16859.53 139
16860.75 113
16861.98 128
16863.21 133
16864.44 125
16865.66 125
16866.89 128
16868.12 150
16869.35 137
16870.57 130
16871.80 130
16873.03 143
16874.26 161
16875.49 145
16876.71 149
16877.94 151
16879.17 135
16880.40 133
16881.63 160
16882.86 142
16884.08 129
16885.31 149
16886.54 132
16887.77 137
16889.00 134
16890.23 136
16891.45 146
16892.68 146
16893.91 149
16895.14 132
16896.37 125
16897.60 134
16898.83 141
16900.06 145
16901.29 125
16902.51 131
16903.74 148
16904.97 137
16906.20 128
16907.43 131
16908.66 131
16909.89 128
16911.12 123
16912.35 111
16913.58 136
16914.81 131
16916.04 137
16917.27 121
16918.50 119
16919.73 128
16920.95 132
16922.18 134
16923.41 125
16924.64 106
16925.87 126
16927.10 126
16928.33 126
16929.56 113
16930.79 108
16932.02 143
16933.25 111
16934.48 114
16935.71 101
16936.94 130
16938.18 126
16939.41 110
16940.64 105
16941.87 117
16943.10 131
16944.33 132
16945.56 110
16946.79 116
16948.02 143
16949.25 157
16950.48 119
16951.71 93
16952.94 107
16954.17 132
16955.40 134
16956.64 108
16957.87 100
16959.10 110
16960.33 156
16961.56 146
16962.79 125
16964.02 114
16965.25 128
16966.48 134
16967.72 119
16968.95 122
16970.18 121
16971.41 126
16972.64 129
16973.87 120
16975.11 127
16976.34 122
16977.57 142
16978.80 150
16980.03 128
16981.26 112
16982.50 120
16983.73 138
16984.96 129
16986.19 132
16987.42 113
16988.66 107
16989.89 134
16991.12 114
16992.35 131
16993.59 140
16994.82 119
16996.05 123
16997.28 145
16998.52 124
16999.75 125
17000.98 148
17002.21 129
17003.45 113
17004.68 141
17005.91 130
17007.14 141
17008.38 124
17009.61 124
17010.84 103
17012.08 120
17013.31 100
17014.54 131
17015.78 139
17017.01 132
17018.24 115
17019.47 133
17020.71 121
17021.94 131
17023.17 131
17024.41 126
17025.64 122
17026.88 111
17028.11 123
17029.34 149
17030.58 138
17031.81 122
17033.04 118
17034.28 112
17035.51 105
17036.75 100
17037.98 106
17039.21 124
17040.45 129
17041.68 109
17042.92 119
17044.15 118
17045.38 126
17046.62 111
17047.85 116
17049.09 111
17050.32 118
17051.56 110
17052.79 119
17054.02 115
17055.26 108
17056.49 107
17057.73 122
17058.96 110
17060.20 117
17061.43 134
17062.67 149
17063.90 132
17065.14 107
17066.37 133
17067.61 115
17068.84 117
17070.08 110
17071.31 112
17072.55 109
17073.78 112
17075.02 119
17076.25 128
17077.49 109
17078.72 111
17079.96 100
17081.20 122
17082.43 126
17083.67 106
17084.90 111
17086.14 112
17087.37 99
17088.61 112
17089.85 122
17091.08 131
17092.32 128
17093.55 130
17094.79 126
17096.03 109
17097.26 124
17098.50 139
17099.73 103
17100.97 97
17102.21 110
17103.44 122
17104.68 132
17105.92 126
17107.15 124
17108.39 124
17109.63 122
17110.86 111
17112.10 106
17113.34 89
17114.57 126
17115.81 134
17117.05 139
17118.28 85
17119.52 96
17120.76 118
17121.99 123
17123.23 106
17124.47 107
17125.70 125
17126.94 121
17128.18 133
17129.42 131
17130.65 116
17131.89 109
17133.13 114
17134.37 121
17135.60 120
17136.84 109
17138.08 120
17139.32 117
17140.55 125
17141.79 118
17143.03 104
17144.27 136
17145.50 120
17146.74 115
17147.98 117
17149.22 129
17150.46 113
17151.69 104
17152.93 109
17154.17 124
17155.41 120
17156.65 135
17157.89 117
17159.12 125
17160.36 105
17161.60 98
17162.84 87
17164.08 112
17165.32 118
17166.56 100
17167.79 106
17169.03 121
17170.27 122
17171.51 124
17172.75 117
17173.99 99
17175.23 123
17176.47 107
17177.70 103
17178.94 110
17180.18 132
17181.42 125
17182.66 137
17183.90 108
17185.14 106
17186.38 119
17187.62 95
17188.86 98
17190.10 103
17191.34 114
17192.58 114
17193.82 114
17195.06 121
17196.30 92
17197.54 111
17198.78 101
17200.01 123
17201.25 134
17202.49 111
17203.73 116
17204.97 114
17206.21 114
17207.45 105
17208.70 110
17209.94 155
17211.18 111
17212.42 102
17213.66 136
17214.90 118
17216.14 95
17217.38 119
17218.62 117
17219.86 105
17221.10 116
17222.34 121
17223.58 101
17224.82 120
17226.06 112
17227.30 136
17228.54 119
17229.78 148
17231.03 115
17232.27 131
17233.51 123
17234.75 124
17235.99 115
17237.23 104
17238.47 123
17239.71 103
17240.95 106
17242.20 97
17243.44 121
17244.68 100
17245.92 102
17247.16 97
17248.40 104
17249.65 107
17250.89 118
17252.13 105
17253.37 100
17254.61 109
17255.85 115
17257.10 107
17258.34 118
17259.58 109
17260.82 112
17262.06 104
17263.31 96
17264.55 107
17265.79 113
17267.03 117
17268.27 114
17269.52 123
17270.76 107
17272.00 91
17273.24 111
17274.49 93
17275.73 80
17276.97 100
17278.22 105
17279.46 100
17280.70 94
17281.94 93
17283.19 119
17284.43 102
17285.67 101
17286.91 118
17288.16 98
17289.40 102
17290.64 100
17291.89 98
17293.13 101
17294.37 127
17295.62 114
17296.86 111
17298.10 91
17299.35 115
17300.59 116
17301.83 127
17303.08 111
17304.32 116
17305.56 77
17306.81 102
17308.05 116
17309.30 111
17310.54 113
17311.78 104
17313.03 129
17314.27 106
17315.52 98
17316.76 100
17318.00 111
17319.25 103
17320.49 112
17321.74 118
17322.98 125
17324.23 120
17325.47 117
17326.71 103
17327.96 99
17329.20 101
17330.45 108
17331.69 108
17332.94 99
17334.18 104
17335.43 123
17336.67 125
17337.92 95
17339.16 96
17340.41 93
17341.65 123
17342.90 108
17344.14 105
17345.39 109
17346.63 102
17347.88 104
17349.12 109
17350.37 104
17351.61 115
17352.86 107
17354.10 87
17355.35 105
17356.59 101
17357.84 115
17359.08 91
17360.33 99
17361.58 112
17362.82 115
17364.07 100
17365.31 101
17366.56 107
17367.80 130
17369.05 107
17370.30 94
17371.54 110
17372.79 100
17374.03 104
17375.28 99
17376.53 113
17377.77 85
17379.02 108
17380.27 111
17381.51 107
17382.76 114
17384.01 106
17385.25 115
17386.50 113
17387.75 103
17388.99 100
17390.24 107
17391.49 81
17392.73 111
17393.98 126
17395.23 122
17396.47 105
17397.72 109
17398.97 92
17400.21 92
17401.46 94
17402.71 106
17403.96 111
17405.20 106
17406.45 100
17407.70 118
17408.94 97
17410.19 103
17411.44 97
17412.69 87
17413.93 134
17415.18 118
17416.43 105
17417.68 94
17418.93 115
17420.17 99
17421.42 101
17422.67 124
17423.92 100
17425.16 119
17426.41 87
17427.66 101
17428.91 96
17430.16 118
17431.41 118
17432.65 119
17433.90 105
17435.15 113
17436.40 103
17437.65 122
17438.90 108
17440.14 114
17441.39 117
17442.64 113
17443.89 128
17445.14 122
17446.39 105
17447.64 116
17448.88 104
17450.13 96
17451.38 97
17452.63 88
17453.88 100
17455.13 115
17456.38 120
17457.63 111
17458.88 103
17460.13 116
17461.38 96
17462.62 101
17463.87 113
17465.12 123
17466.37 126
17467.62 111
17468.87 88
17470.12 92
17471.37 88
17472.62 110
17473.87 94
17475.12 99
17476.37 101
17477.62 87
17478.87 86
17480.12 111
17481.37 119
17482.62 100
17483.87 96
17485.12 117
17486.37 100
17487.62 96
17488.87 117
17490.12 82
17491.37 107
17492.62 103
17493.87 98
17495.12 106
17496.37 113
17497.62 103
17498.87 105
17500.12 99
17501.38 102
17502.63 116
17503.88 112
17505.13 114
17506.38 110
17507.63 115
17508.88 124
17510.13 109
17511.38 107
17512.63 91
17513.89 97
17515.14 116
17516.39 125
17517.64 136
17518.89 117
17520.14 141
17521.39 125
17522.64 110
17523.90 89
17525.15 123
17526.40 131
17527.65 113
17528.90 113
17530.15 117
17531.41 133
17532.66 117
17533.91 96
17535.16 112
17536.41 104
17537.67 92
17538.92 111
17540.17 92
17541.42 101
17542.67 94
17543.93 112
17545.18 119
17546.43 98
17547.68 113
17548.94 108
17550.19 103
17551.44 97
17552.69 116
17553.95 116
17555.20 111
17556.45 106
17557.70 112
17558.96 116
17560.21 129
17561.46 104
17562.72 114
17563.97 110
17565.22 108
17566.47 96
17567.73 116
17568.98 119
17570.23 96
17571.49 104
17572.74 112
17573.99 121
17575.25 113
17576.50 113
17577.75 112
17579.01 105
17580.26 122
17581.51 106
17582.77 112
17584.02 133
17585.28 107
17586.53 110
17587.78 92
17589.04 109
17590.29 103
17591.54 114
17592.80 110
17594.05 99
17595.31 121
17596.56 101
17597.81 121
17599.07 95
17600.32 116
17601.58 108
17602.83 121
17604.09 114
17605.34 91
17606.60 84
17607.85 107
17609.10 126
17610.36 116
17611.61 103
17612.87 97
17614.12 113
17615.38 116
17616.63 104
17617.89 103
17619.14 108
17620.40 103
17621.65 110
17622.91 107
17624.16 105
17625.42 103
17626.67 120
17627.93 122
17629.18 122
17630.44 108
17631.69 118
17632.95 122
17634.21 105
17635.46 95
17636.72 89
17637.97 115
17639.23 103
17640.48 106
17641.74 93
17642.99 122
17644.25 122
17645.51 119
17646.76 120
17648.02 99
17649.27 119
17650.53 111
17651.79 120
17653.04 97
17654.30 110
17655.55 107
17656.81 129
17658.07 102
17659.32 98
17660.58 107
17661.84 113
17663.09 109
17664.35 97
17665.61 110
17666.86 111
17668.12 112
17669.38 96
17670.63 96
17671.89 102
17673.15 119
17674.40 92
17675.66 103
17676.92 98
17678.17 117
17679.43 129
17680.69 137
17681.95 90
17683.20 122
17684.46 115
17685.72 113
17686.98 109
17688.23 107
17689.49 94
17690.75 95
17692.01 94
17693.26 91
17694.52 99
17695.78 97
17697.04 114
17698.29 107
17699.55 109
17700.81 100
17702.07 103
17703.32 108
17704.58 94
17705.84 99
17707.10 99
17708.36 111
17709.62 117
17710.87 100
17712.13 85
17713.39 104
17714.65 111
17715.91 92
17717.17 96
17718.42 117
17719.68 88
17720.94 118
17722.20 116
17723.46 76
17724.72 101
17725.98 103
17727.23 117
17728.49 96
17729.75 96
17731.01 111
17732.27 110
17733.53 85
17734.79 98
17736.05 97
17737.31 90
17738.57 98
17739.82 117
17741.08 96
17742.34 102
17743.60 108
17744.86 104
17746.12 112
17747.38 117
17748.64 109
17749.90 99
17751.16 106
17752.42 77
17753.68 127
17754.94 118
17756.20 129
17757.46 105
17758.72 118
17759.98 99
17761.24 89
17762.50 107
17763.76 124
17765.02 103
17766.28 93
17767.54 104
17768.80 127
17770.06 107
17771.32 101
17772.58 100
17773.84 96
17775.10 110
17776.36 99
17777.62 92
17778.88 103
17780.14 71
17781.40 99
17782.67 103
17783.93 115
17785.19 120
17786.45 126
17787.71 98
17788.97 96
17790.23 87
17791.49 107
17792.75 137
17794.01 123
17795.28 109
17796.54 111
17797.80 82
17799.06 95
17800.32 88
17801.58 109
17802.84 105
17804.11 112
17805.37 99
17806.63 84
17807.89 85
17809.15 93
17810.41 119
17811.68 84
17812.94 119
17814.20 83
17815.46 99
17816.72 120
17817.99 103
17819.25 102
17820.51 95
17821.77 91
17823.03 113
17824.30 114
17825.56 104
17826.82 103
17828.08 100
17829.35 103
17830.61 102
17831.87 101
17833.13 87
17834.40 101
17835.66 103
17836.92 110
17838.18 99
17839.45 116
17840.71 96
17841.97 118
17843.24 103
17844.50 108
17845.76 94
17847.02 99
17848.29 104
17849.55 109
17850.81 101
17852.08 95
17853.34 104
17854.60 105
17855.87 95
17857.13 104
17858.39 88
17859.66 106
17860.92 126
17862.18 124
17863.45 94
17864.71 78
17865.98 90
17867.24 114
17868.50 88
17869.77 99
17871.03 94
17872.30 99
17873.56 92
17874.82 107
17876.09 86
17877.35 107
17878.62 96
17879.88 99
17881.14 95
17882.41 92
17883.67 99
17884.94 112
17886.20 101
17887.47 89
17888.73 110
17890.00 101
17891.26 109
17892.52 110
17893.79 108
17895.05 109
17896.32 102
17897.58 75
17898.85 100
17900.11 111
17901.38 100
17902.64 92
17903.91 78
17905.17 98
17906.44 113
17907.70 124
17908.97 93
17910.23 86
17911.50 78
17912.77 74
17914.03 95
17915.30 91
17916.56 87
17917.83 104
17919.09 92
17920.36 88
17921.62 74
17922.89 89
17924.16 113
17925.42 108
17926.69 92
17927.95 96
17929.22 85
17930.49 101
17931.75 92
17933.02 82
17934.28 91
17935.55 106
17936.82 124
17938.08 115
17939.35 106
17940.62 114
17941.88 106
17943.15 126
17944.42 85
17945.68 80
17946.95 97
17948.22 112
17949.48 107
17950.75 81
17952.02 85
17953.28 98
17954.55 108
17955.82 101
17957.08 88
17958.35 93
17959.62 91
17960.88 84
17962.15 90
17963.42 114
17964.69 109
17965.95 106
17967.22 105
17968.49 88
17969.76 83
17971.02 80
17972.29 114
17973.56 84
17974.83 102
17976.09 80
17977.36 84
17978.63 95
17979.90 100
17981.16 91
17982.43 104
17983.70 96
17984.97 96
17986.24 104
17987.50 81
17988.77 86
17990.04 99
17991.31 116
17992.58 106
17993.84 106
17995.11 109
17996.38 113
17997.65 116
17998.92 91
18000.19 103
18001.46 109
18002.72 106
18003.99 89
18005.26 95
18006.53 90
18007.80 99
18009.07 109
18010.34 95
18011.61 85
18012.87 110
18014.14 99
18015.41 92
18016.68 87
18017.95 86
18019.22 93
18020.49 89
18021.76 86
18023.03 82
18024.30 109
18025.57 106
18026.84 85
18028.11 79
18029.37 96
18030.64 101
18031.91 86
18033.18 105
18034.45 92
18035.72 85
18036.99 94
18038.26 87
18039.53 103
18040.80 95
18042.07 104
18043.34 101
18044.61 96
18045.88 97
18047.15 117
18048.42 115
18049.69 109
18050.96 91
18052.23 91
18053.50 112
18054.77 86
18056.05 91
18057.32 82
18058.59 103
18059.86 91
18061.13 103
18062.40 99
18063.67 76
18064.94 100
18066.21 99
18067.48 101
18068.75 90
18070.02 95
18071.29 110
18072.57 100
18073.84 93
18075.11 101
18076.38 112
18077.65 102
18078.92 96
18080.19 102
18081.46 82
18082.74 93
18084.01 113
18085.28 83
18086.55 76
18087.82 93
18089.09 125
18090.37 115
18091.64 111
18092.91 92
18094.18 96
18095.45 92
18096.72 102
18098.00 87
18099.27 86
18100.54 115
18101.81 110
18103.08 96
18104.36 90
18105.63 104
18106.90 107
18108.17 121
18109.45 94
18110.72 101
18111.99 110
18113.26 116
18114.54 97
18115.81 98
18117.08 95
18118.35 87
18119.63 109
18120.90 93
18122.17 76
18123.44 88
18124.72 82
18125.99 94
18127.26 96
18128.54 113
18129.81 88
18131.08 87
18132.36 89
18133.63 89
18134.90 90
18136.18 105
18137.45 114
18138.72 107
18140.00 109
18141.27 113
18142.54 107
18143.82 104
18145.09 94
18146.36 104
18147.64 103
18148.91 95
18150.19 88
18151.46 95
18152.73 102
18154.01 78
18155.28 92
18156.55 99
18157.83 99
18159.10 76
18160.38 100
18161.65 99
18162.93 103
18164.20 94
18165.47 102
18166.75 115
18168.02 96
18169.30 99
18170.57 107
18171.85 85
18173.12 87
18174.40 88
18175.67 99
18176.95 103
18178.22 113
18179.50 94
18180.77 102
18182.04 115
18183.32 97
18184.59 91
18185.87 109
18187.15 113
18188.42 102
18189.70 94
18190.97 84
18192.25 95
18193.52 106
18194.80 104
18196.07 100
18197.35 90
18198.62 86
18199.90 83
18201.17 106
18202.45 67
18203.73 97
18205.00 108
18206.28 103
18207.55 94
18208.83 69
18210.10 89
18211.38 94
18212.66 89
18213.93 98
18215.21 84
18216.48 100
18217.76 102
18219.04 102
18220.31 87
18221.59 83
18222.87 105
18224.14 107
18225.42 104
18226.70 106
18227.97 106
18229.25 81
18230.53 102
18231.80 116
18233.08 105
18234.36 95
18235.63 110
18236.91 96
18238.19 112
18239.46 110
18240.74 120
18242.02 128
18243.29 128
18244.57 84
18245.85 94
18247.13 100
18248.40 91
18249.68 100
18250.96 82
18252.24 83
18253.51 108
18254.79 99
18256.07 117
18257.35 114
18258.62 90
18259.90 82
18261.18 107
18262.46 120
18263.73 87
18265.01 110
18266.29 78
18267.57 101
18268.85 106
18270.12 102
18271.40 92
18272.68 91
18273.96 102
18275.24 104
18276.51 90
18277.79 79
18279.07 85
18280.35 86
18281.63 105
18282.91 102
18284.18 101
18285.46 106
18286.74 102
18288.02 89
18289.30 106
18290.58 99
18291.86 120
18293.14 113
18294.41 108
18295.69 88
18296.97 88
18298.25 112
18299.53 113
18300.81 109
18302.09 92
18303.37 101
18304.65 116
18305.93 101
18307.21 92
18308.49 102
18309.76 134
18311.04 109
18312.32 97
18313.60 98
18314.88 109
18316.16 99
18317.44 99
18318.72 100
18320.00 101
18321.28 104
18322.56 93
18323.84 78
18325.12 90
18326.40 92
18327.68 88
18328.96 108
18330.24 94
18331.52 100
18332.80 108
18334.08 99
18335.36 99
18336.64 91
18337.92 99
18339.20 118
18340.48 90
18341.76 92
18343.05 84
18344.33 122
18345.61 131
18346.89 97
18348.17 97
18349.45 90
18350.73 100
18352.01 99
18353.29 95
18354.57 95
18355.85 98
18357.13 88
18358.42 104
18359.70 88
18360.98 75
18362.26 107
18363.54 100
18364.82 92
18366.10 78
18367.38 86
18368.67 99
18369.95 92
18371.23 104
18372.51 104
18373.79 97
18375.07 94
18376.36 105
18377.64 101
18378.92 85
18380.20 80
18381.48 97
18382.77 87
18384.05 114
18385.33 93
18386.61 111
18387.89 99
18389.18 104
18390.46 101
18391.74 86
18393.02 100
18394.31 86
18395.59 101
18396.87 98
18398.15 91
18399.44 115
18400.72 96
18402.00 82
18403.28 75
18404.57 99
18405.85 88
18407.13 110
18408.41 90
18409.70 83
18410.98 88
18412.26 78
18413.55 96
18414.83 103
18416.11 91
18417.40 88
18418.68 86
18419.96 90
18421.25 82
18422.53 95
18423.81 93
18425.10 82
18426.38 101
18427.66 76
18428.95 110
18430.23 115
18431.51 96
18432.80 95
18434.08 104
18435.37 118
18436.65 90
18437.93 103
18439.22 102
18440.50 97
18441.79 111
18443.07 98
18444.35 89
18445.64 83
18446.92 96
18448.21 105
18449.49 102
18450.78 106
18452.06 87
18453.34 113
18454.63 91
18455.91 95
18457.20 106
18458.48 83
18459.77 92
18461.05 86
18462.34 92
18463.62 85
18464.91 102
18466.19 100
18467.48 84
18468.76 105
18470.05 111
18471.33 133
18472.62 97
18473.90 93
18475.19 104
18476.47 72
18477.76 82
18479.04 90
18480.33 103
18481.61 100
18482.90 100
18484.18 94
18485.47 100
18486.76 109
18488.04 84
18489.33 88
18490.61 107
18491.90 94
18493.18 94
18494.47 86
18495.76 95
18497.04 97
18498.33 83
18499.61 90
18500.90 102
18502.19 108
18503.47 109
18504.76 94
18506.05 93
18507.33 107
18508.62 91
18509.90 96
18511.19 99
18512.48 94
18513.76 102
18515.05 90
18516.34 100
18517.62 90
18518.91 99
18520.20 103
18521.48 82
18522.77 84
18524.06 90
18525.35 83
18526.63 93
18527.92 103
18529.21 93
18530.49 101
18531.78 93
18533.07 103
18534.36 78
18535.64 112
18536.93 80
18538.22 98
18539.50 93
18540.79 91
18542.08 110
18543.37 107
18544.66 101
18545.94 81
18547.23 69
18548.52 94
18549.81 105
18551.09 105
18552.38 98
18553.67 109
18554.96 99
18556.25 85
18557.53 100
18558.82 72
18560.11 107
18561.40 101
18562.69 95
18563.98 92
18565.26 99
18566.55 115
18567.84 96
18569.13 101
18570.42 87
18571.71 115
18572.99 107
18574.28 85
18575.57 73
18576.86 107
18578.15 87
18579.44 102
18580.73 121
18582.02 102
18583.31 120
18584.59 84
18585.88 95
18587.17 91
18588.46 97
18589.75 105
18591.04 115
18592.33 102
18593.62 98
18594.91 97
18596.20 104
18597.49 110
18598.78 107
18600.07 110
18601.36 82
18602.65 108
18603.94 106
18605.23 103
18606.52 114
18607.81 102
18609.09 96
18610.38 130
18611.67 114
18612.96 140
18614.25 99
18615.55 105
18616.84 89
18618.13 94
18619.42 96
18620.71 108
18622.00 107
18623.29 110
18624.58 100
18625.87 93
18627.16 111
18628.45 115
18629.74 141
18631.03 105
18632.32 127
18633.61 115
18634.90 110
18636.19 99
18637.48 95
18638.77 100
18640.07 108
18641.36 115
18642.65 84
18643.94 97
18645.23 123
18646.52 108
18647.81 91
18649.10 117
18650.40 92
18651.69 108
18652.98 102
18654.27 101
18655.56 72
18656.85 97
18658.14 112
18659.44 101
18660.73 91
18662.02 99
18663.31 98
18664.60 99
18665.89 106
18667.19 104
18668.48 108
18669.77 89
18671.06 102
18672.35 89
18673.65 115
18674.94 109
18676.23 100
18677.52 112
18678.82 90
18680.11 101
18681.40 104
18682.69 114
18683.99 108
18685.28 100
18686.57 100
18687.86 104
18689.16 97
18690.45 98
18691.74 85
18693.03 108
18694.33 83
18695.62 105
18696.91 92
18698.21 95
18699.50 106
18700.79 94
18702.09 89
18703.38 96
18704.67 99
18705.97 103
18707.26 117
18708.55 91
18709.85 115
18711.14 93
18712.43 86
18713.73 87
18715.02 91
18716.31 90
18717.61 98
18718.90 76
18720.19 94
18721.49 104
18722.78 88
18724.08 83
18725.37 100
18726.66 114
18727.96 104
18729.25 117
18730.55 96
18731.84 108
18733.13 75
18734.43 108
18735.72 104
18737.02 92
18738.31 99
18739.61 111
18740.90 105
18742.19 86
18743.49 89
18744.78 100
18746.08 131
18747.37 110
18748.67 92
18749.96 67
18751.26 133
18752.55 105
18753.85 109
18755.14 91
18756.44 101
18757.73 73
18759.03 101
18760.32 86
18761.62 94
18762.91 98
18764.21 105
18765.50 129
18766.80 97
18768.09 97
18769.39 101
18770.69 86
18771.98 105
18773.28 92
18774.57 95
18775.87 88
18777.16 89
18778.46 93
18779.76 82
18781.05 91
18782.35 98
18783.64 88
18784.94 129
18786.24 87
18787.53 106
18788.83 98
18790.12 96
18791.42 93
18792.72 97
18794.01 83
18795.31 100
18796.61 93
18797.90 104
18799.20 83
18800.49 87
18801.79 109
18803.09 99
18804.38 95
18805.68 101
18806.98 103
18808.28 88
18809.57 81
18810.87 105
18812.17 103
18813.46 98
18814.76 111
18816.06 97
18817.35 91
18818.65 87
18819.95 80
18821.25 95
18822.54 110
18823.84 96
18825.14 73
18826.44 108
18827.73 101
18829.03 103
18830.33 79
18831.63 74
18832.92 96
18834.22 130
18835.52 100
18836.82 93
18838.11 94
18839.41 113
18840.71 99
18842.01 80
18843.31 106
18844.60 87
18845.90 110
18847.20 104
18848.50 99
18849.80 86
18851.10 104
18852.39 102
18853.69 99
18854.99 107
18856.29 101
18857.59 107
18858.89 100
18860.18 86
18861.48 78
18862.78 94
18864.08 92
18865.38 97
18866.68 72
18867.98 102
18869.28 103
18870.58 85
18871.87 89
18873.17 99
18874.47 100
18875.77 92
18877.07 95
18878.37 102
18879.67 97
18880.97 89
18882.27 83
18883.57 83
18884.87 80
18886.17 96
18887.47 101
18888.77 90
18890.07 84
18891.36 82
18892.66 89
18893.96 97
18895.26 101
18896.56 82
18897.86 104
18899.16 95
18900.46 115
18901.76 105
18903.06 88
18904.36 108
18905.66 95
18906.96 84
18908.27 94
18909.57 79
18910.87 102
18912.17 109
18913.47 88
18914.77 120
18916.07 84
18917.37 101
18918.67 90
18919.97 94
18921.27 112
18922.57 96
18923.87 101
18925.17 99
18926.47 99
18927.77 79
18929.08 84
18930.38 76
18931.68 109
18932.98 73
18934.28 87
18935.58 98
18936.88 99
18938.18 93
18939.49 93
18940.79 96
18942.09 85
18943.39 96
18944.69 73
18945.99 80
18947.29 89
18948.60 100
18949.90 91
18951.20 94
18952.50 100
18953.80 112
18955.11 89
18956.41 85
18957.71 95
18959.01 91
18960.31 97
18961.62 96
18962.92 87
18964.22 117
18965.52 89
18966.82 100
18968.13 116
18969.43 92
18970.73 109
18972.03 75
18973.34 99
18974.64 102
18975.94 102
18977.24 84
18978.55 102
18979.85 115
18981.15 85
18982.46 88
18983.76 91
18985.06 92
18986.36 73
18987.67 102
18988.97 91
18990.27 94
18991.58 82
18992.88 109
18994.18 100
18995.49 97
18996.79 110
18998.09 87
18999.40 71
19000.70 88
19002.00 109
19003.31 110
19004.61 74
19005.91 75
19007.22 106
19008.52 82
19009.83 93
19011.13 104
19012.43 88
19013.74 92
19015.04 91
19016.34 80
19017.65 91
19018.95 95
19020.26 98
19021.56 85
19022.87 84
19024.17 68
19025.47 90
19026.78 113
19028.08 106
19029.39 74
19030.69 73
19032.00 105
19033.30 90
19034.61 102
19035.91 98
19037.22 79
19038.52 81
19039.82 88
19041.13 87
19042.43 96
19043.74 75
19045.04 88
19046.35 89
19047.65 86
19048.96 82
19050.26 88
19051.57 122
19052.88 85
19054.18 86
19055.49 100
19056.79 104
19058.10 101
19059.40 100
19060.71 78
19062.01 82
19063.32 89
19064.62 79
19065.93 97
19067.24 90
19068.54 89
19069.85 93
19071.15 98
19072.46 74
19073.77 90
19075.07 86
19076.38 90
19077.68 108
19078.99 106
19080.30 90
19081.60 91
19082.91 90
19084.22 97
19085.52 106
19086.83 92
19088.13 89
19089.44 88
19090.75 97
19092.05 101
19093.36 93
19094.67 87
19095.97 99
19097.28 86
19098.59 102
19099.90 81
19101.20 99
19102.51 93
19103.82 89
19105.12 95
19106.43 71
19107.74 100
19109.04 114
19110.35 108
19111.66 87
19112.97 93
19114.27 83
19115.58 103
19116.89 136
19118.20 110
19119.50 111
19120.81 103
19122.12 95
19123.43 86
19124.73 82
19126.04 102
19127.35 94
19128.66 90
19129.97 84
19131.27 91
19132.58 81
19133.89 95
19135.20 86
19136.51 74
19137.81 80
19139.12 84
19140.43 90
19141.74 90
19143.05 83
19144.36 92
19145.66 98
19146.97 97
19148.28 98
19149.59 105
19150.90 73
19152.21 96
19153.52 91
19154.83 72
19156.13 101
19157.44 98
19158.75 91
19160.06 99
19161.37 87
19162.68 84
19163.99 87
19165.30 97
19166.61 68
19167.92 101
19169.22 105
19170.53 84
19171.84 74
19173.15 79
19174.46 87
19175.77 92
19177.08 100
19178.39 85
19179.70 86
19181.01 95
19182.32 98
19183.63 105
19184.94 80
19186.25 78
19187.56 95
19188.87 104
19190.18 89
19191.49 92
19192.80 74
19194.11 92
19195.42 100
19196.73 81
19198.04 85
19199.35 104
19200.66 85
19201.97 87
19203.28 88
19204.59 90
19205.90 96
19207.21 96
19208.52 82
19209.83 79
19211.14 77
19212.46 93
19213.77 93
19215.08 80
19216.39 96
19217.70 94
19219.01 101
19220.32 98
19221.63 91
19222.94 84
19224.25 95
19225.57 114
19226.88 101
19228.19 75
19229.50 82
19230.81 95
19232.12 80
19233.43 87
19234.75 97
19236.06 105
19237.37 89
19238.68 85
19239.99 82
19241.30 83
19242.62 92
19243.93 91
19245.24 95
19246.55 95
19247.86 103
19249.18 85
19250.49 92
19251.80 87
19253.11 81
19254.42 89
19255.74 75
19257.05 81
19258.36 106
19259.67 100
19260.99 102
19262.30 81
19263.61 83
19264.92 93
19266.24 89
19267.55 94
19268.86 95
19270.17 78
19271.49 97
19272.80 100
19274.11 65
19275.42 80
19276.74 99
19278.05 99
19279.36 78
19280.68 89
19281.99 109
19283.30 83
19284.62 89
19285.93 101
19287.24 72
19288.56 83
19289.87 112
19291.18 92
19292.50 80
19293.81 79
19295.12 93
19296.44 91
19297.75 96
19299.06 91
19300.38 93
19301.69 107
19303.01 100
19304.32 89
19305.63 102
19306.95 91
19308.26 104
19309.58 74
19310.89 80
19312.20 89
19313.52 77
19314.83 73
19316.15 89
19317.46 80
19318.78 87
19320.09 79
19321.41 101
19322.72 84
19324.03 95
19325.35 94
19326.66 107
19327.98 82
19329.29 77
19330.61 74
19331.92 86
19333.24 90
19334.55 87
19335.87 89
19337.18 96
19338.50 122
19339.81 95
19341.13 82
19342.44 87
19343.76 126
19345.07 81
19346.39 99
19347.70 87
19349.02 99
19350.34 97
19351.65 82
19352.97 90
19354.28 88
19355.60 103
19356.91 101
19358.23 74
19359.54 87
19360.86 110
19362.18 89
19363.49 90
19364.81 89
19366.12 96
19367.44 112
19368.76 79
19370.07 86
19371.39 87
19372.71 81
19374.02 80
19375.34 91
19376.65 79
19377.97 83
19379.29 80
19380.60 107
19381.92 90
19383.24 101
19384.55 87
19385.87 83
19387.19 106
19388.50 114
19389.82 112
19391.14 89
19392.45 109
19393.77 87
19395.09 91
19396.41 90
19397.72 78
19399.04 92
19400.36 99
19401.67 91
19402.99 63
19404.31 74
19405.63 95
19406.94 104
19408.26 88
19409.58 80
19410.90 95
19412.21 93
19413.53 95
19414.85 91
19416.17 78
19417.48 82
19418.80 91
19420.12 114
19421.44 93
19422.76 94
19424.07 98
19425.39 84
19426.71 87
19428.03 96
19429.35 91
19430.66 96
19431.98 90
19433.30 88
19434.62 78
19435.94 93
19437.26 88
19438.57 108
19439.89 92
19441.21 67
19442.53 79
19443.85 92
19445.17 102
19446.49 95
19447.81 88
19449.12 98
19450.44 89
19451.76 89
19453.08 78
19454.40 80
19455.72 77
19457.04 100
19458.36 107
19459.68 84
19461.00 77
19462.32 87
19463.63 82
19464.95 82
19466.27 85
19467.59 83
19468.91 74
19470.23 103
19471.55 74
19472.87 101
19474.19 92
19475.51 94
19476.83 87
19478.15 73
19479.47 93
19480.79 77
19482.11 105
19483.43 86
19484.75 85
19486.07 106
19487.39 83
19488.71 72
19490.03 85
19491.35 64
19492.67 91
19493.99 72
19495.31 89
19496.63 82
19497.95 87
19499.27 73
19500.59 76
19501.91 83
19503.24 83
19504.56 71
19505.88 57
19507.20 76
19508.52 86
19509.84 106
19511.16 62
19512.48 79
19513.80 73
19515.12 93
19516.44 102
19517.77 94
19519.09 95
19520.41 97
19521.73 98
19523.05 79
19524.37 91
19525.69 86
19527.02 97
19528.34 114
19529.66 100
19530.98 69
19532.30 75
19533.62 95
19534.95 60
19536.27 93
19537.59 80
19538.91 88
19540.23 89
19541.56 100
19542.88 78
19544.20 88
19545.52 86
19546.84 91
19548.17 71
19549.49 71
19550.81 77
19552.13 102
19553.46 80
19554.78 89
19556.10 83
19557.42 83
19558.75 93
19560.07 85
19561.39 86
19562.71 100
19564.04 84
19565.36 100
19566.68 88
19568.00 92
19569.33 95
19570.65 84
19571.97 90
19573.30 92
19574.62 100
19575.94 117
19577.27 85
19578.59 73
19579.91 107
19581.24 100
19582.56 81
19583.88 93
19585.21 74
19586.53 103
19587.85 83
19589.18 85
19590.50 93
19591.82 93
19593.15 95
19594.47 79
19595.80 80
19597.12 78
19598.44 80
19599.77 96
19601.09 85
19602.42 91
19603.74 84
19605.06 78
19606.39 94
19607.71 103
19609.04 111
19610.36 105
19611.69 120
19613.01 102
19614.33 89
19615.66 86
19616.98 91
19618.31 94
19619.63 67
19620.96 93
19622.28 94
19623.61 82
19624.93 85
19626.26 80
19627.58 84
19628.91 79
19630.23 84
19631.56 91
19632.88 87
19634.21 76
19635.53 85
19636.86 87
19638.18 88
19639.51 83
19640.83 94
19642.16 96
19643.48 95
19644.81 84
19646.14 89
19647.46 97
19648.79 103
19650.11 72
19651.44 98
19652.76 84
19654.09 100
19655.42 99
19656.74 94
19658.07 82
19659.39 88
19660.72 92
19662.05 103
19663.37 103
19664.70 78
19666.02 80
19667.35 98
19668.68 103
19670.00 101
19671.33 93
19672.66 93
19673.98 94
19675.31 83
19676.64 82
19677.96 79
19679.29 103
19680.62 112
19681.94 82
19683.27 103
19684.60 73
19685.92 104
19687.25 75
19688.58 113
19689.90 81
19691.23 93
19692.56 95
19693.88 94
19695.21 94
19696.54 92
19697.87 81
19699.19 84
19700.52 94
19701.85 75
19703.18 105
19704.50 78
19705.83 98
19707.16 70
19708.49 84
19709.81 88
19711.14 107
19712.47 96
19713.80 93
19715.13 77
19716.45 106
19717.78 103
19719.11 101
19720.44 110
19721.77 85
19723.09 94
19724.42 94
19725.75 94
19727.08 59
19728.41 97
19729.74 96
19731.06 104
19732.39 64
19733.72 79
19735.05 72
19736.38 86
19737.71 94
19739.04 106
19740.36 77
19741.69 82
19743.02 87
19744.35 89
19745.68 108
19747.01 80
19748.34 102
19749.67 77
19751.00 96
19752.32 82
19753.65 102
19754.98 79
19756.31 91
19757.64 78
19758.97 94
19760.30 87
19761.63 93
19762.96 93
19764.29 83
19765.62 76
19766.95 78
19768.28 85
19769.61 110
19770.94 106
19772.27 84
19773.60 85
19774.93 92
19776.26 74
19777.59 82
19778.92 113
19780.25 92
19781.58 68
19782.91 74
19784.24 73
19785.57 109
19786.90 94
19788.23 94
19789.56 95
19790.89 99
19792.22 79
19793.55 84
19794.88 72
19796.21 87
19797.54 99
19798.87 87
19800.20 68
19801.53 81
19802.87 111
19804.20 90
19805.53 91
19806.86 77
19808.19 104
19809.52 70
19810.85 95
19812.18 93
19813.51 85
19814.85 88
19816.18 92
19817.51 90
19818.84 68
19820.17 87
19821.50 97
19822.83 93
19824.17 87
19825.50 93
19826.83 72
19828.16 95
19829.49 83
19830.82 87
19832.16 84
19833.49 107
19834.82 83
19836.15 72
19837.48 80
19838.82 92
19840.15 80
19841.48 76
19842.81 87
19844.14 65
19845.48 89
19846.81 84
19848.14 81
19849.47 96
19850.81 92
19852.14 94
19853.47 103
19854.80 103
19856.14 108
19857.47 86
19858.80 99
19860.14 75
19861.47 94
19862.80 83
19864.13 98
19865.47 96
19866.80 84
19868.13 81
19869.47 90
19870.80 85
19872.13 73
19873.47 84
19874.80 89
19876.13 80
19877.47 76
19878.80 86
19880.13 95
19881.47 98
19882.80 93
19884.13 90
19885.47 100
19886.80 88
19888.13 94
19889.47 83
19890.80 82
19892.14 90
19893.47 94
19894.80 80
19896.14 84
19897.47 88
19898.81 80
19900.14 79
19901.47 75
19902.81 86
19904.14 79
19905.48 81
19906.81 76
19908.15 90
19909.48 90
19910.81 109
19912.15 90
19913.48 92
19914.82 98
19916.15 83
19917.49 81
19918.82 93
19920.16 90
19921.49 78
19922.83 87
19924.16 90
19925.50 112
19926.83 79
19928.17 88
19929.50 81
19930.84 92
19932.17 68
19933.51 103
19934.84 85
19936.18 91
19937.51 70
19938.85 68
19940.18 83
19941.52 68
19942.86 92
19944.19 83
19945.53 87
19946.86 81
19948.20 90
19949.53 67
19950.87 82
19952.21 64
19953.54 96
19954.88 82
19956.21 72
19957.55 71
19958.89 79
19960.22 80
19961.56 84
19962.90 72
19964.23 94
19965.57 83
19966.90 69
19968.24 93
19969.58 85
19970.91 94
19972.25 80
19973.59 97
19974.92 85
19976.26 78
19977.60 72
19978.93 72
19980.27 70
19981.61 80
19982.94 85
19984.28 108
19985.62 77
19986.96 82
19988.29 72
19989.63 82
19990.97 90
19992.30 85
19993.64 92
19994.98 82
19996.32 82
19997.65 68
19998.99 82
20000.33 75
20001.67 80
20003.00 88
20004.34 80
20005.68 92
20007.02 87
20008.35 95
20009.69 75
20011.03 69
20012.37 69
20013.71 92
20015.04 77
20016.38 91
20017.72 91
20019.06 82
20020.40 77
20021.73 87
20023.07 89
20024.41 84
20025.75 90
20027.09 111
20028.43 77
20029.77 79
20031.10 69
20032.44 85
20033.78 103
20035.12 79
20036.46 98
20037.80 75
20039.14 89
20040.47 78
20041.81 95
20043.15 89
20044.49 95
20045.83 91
20047.17 76
20048.51 94
20049.85 78
20051.19 81
20052.53 85
20053.87 96
20055.21 79
20056.54 87
20057.88 89
20059.22 88
20060.56 96
20061.90 98
20063.24 86
20064.58 89
20065.92 98
20067.26 97
20068.60 83
20069.94 87
20071.28 99
20072.62 89
20073.96 101
20075.30 83
20076.64 90
20077.98 83
20079.32 89
20080.66 71
20082.00 95
20083.34 78
20084.68 83
20086.02 99
20087.36 96
20088.70 96
20090.04 68
20091.38 88
20092.73 95
20094.07 80
20095.41 80
20096.75 87
20098.09 93
20099.43 93
20100.77 87
20102.11 91
20103.45 88
20104.79 89
20106.13 93
20107.48 73
20108.82 87
20110.16 82
20111.50 76
20112.84 75
20114.18 95
20115.52 91
20116.86 91
20118.21 92
20119.55 86
20120.89 56
20122.23 90
20123.57 67
20124.91 84
20126.26 74
20127.60 69
20128.94 98
20130.28 75
20131.62 82
20132.96 79
20134.31 112
20135.65 88
