# Supplementary material for: MALDI-TOF MS typing enables the classification of brewing yeasts of the genus Saccharomyces to major beer styles
Source: PLoS One. 2017 Aug 9;12(8):e0181694. doi: 10.1371/journal.pone.0181694 (PMC5549903; doi:10.1371/journal.pone.0181694)
Supplement: S13 File — The directory includes 90 raw files and was zipped to “.zip”; the folder has three strains with 30 spectra per strain; S1 Text explains the raw files with an example and Table 1 represents the yeast strains used within the experiment. (ZIP) [file pone.0181694.s016.zip › 37-39/30635-431-OG-Alt-Koe-YPG-18h-E-E_2015-10-12__0_F2_1.dat]

2000.04 723
2000.46 798
2000.88 633
2001.30 707
2001.72 796
2002.14 724
2002.57 578
2002.99 782
2003.41 728
2003.83 679
2004.25 702
2004.67 663
2005.10 726
2005.52 717
2005.94 591
2006.36 579
2006.78 652
2007.21 561
2007.63 535
2008.05 631
2008.47 691
2008.89 679
2009.32 668
2009.74 660
2010.16 671
2010.58 693
2011.01 627
2011.43 682
2011.85 663
2012.27 576
2012.70 621
2013.12 650
2013.54 651
2013.96 610
2014.39 614
2014.81 603
2015.23 608
2015.66 616
2016.08 629
2016.50 539
2016.93 547
2017.35 583
2017.77 538
2018.19 702
2018.62 631
2019.04 696
2019.46 658
2019.89 658
2020.31 744
2020.73 610
2021.16 716
2021.58 688
2022.01 562
2022.43 516
2022.85 662
2023.28 678
2023.70 781
2024.12 617
2024.55 594
2024.97 588
2025.40 557
2025.82 555
2026.24 572
2026.67 614
2027.09 601
2027.52 549
2027.94 601
2028.37 709
2028.79 585
2029.21 658
2029.64 573
2030.06 585
2030.49 585
2030.91 653
2031.34 595
2031.76 560
2032.19 602
2032.61 651
2033.04 669
2033.46 626
2033.88 699
2034.31 780
2034.73 654
2035.16 635
2035.58 608
2036.01 594
2036.43 618
2036.86 731
2037.29 720
2037.71 629
2038.14 694
2038.56 737
2038.99 620
2039.41 589
2039.84 590
2040.26 750
2040.69 714
2041.11 652
2041.54 826
2041.97 672
2042.39 575
2042.82 602
2043.24 747
2043.67 758
2044.09 730
2044.52 572
2044.95 578
2045.37 608
2045.80 577
2046.22 643
2046.65 726
2047.08 686
2047.50 576
2047.93 598
2048.36 664
2048.78 645
2049.21 664
2049.64 678
2050.06 626
2050.49 631
2050.92 615
2051.34 568
2051.77 630
2052.20 730
2052.62 751
2053.05 648
2053.48 605
2053.90 634
2054.33 503
2054.76 470
2055.18 675
2055.61 648
2056.04 750
2056.47 761
2056.89 679
2057.32 666
2057.75 613
2058.17 607
2058.60 575
2059.03 661
2059.46 678
2059.88 677
2060.31 607
2060.74 602
2061.17 648
2061.60 653
2062.02 591
2062.45 629
2062.88 694
2063.31 638
2063.74 574
2064.16 478
2064.59 711
2065.02 676
2065.45 721
2065.88 784
2066.30 776
2066.73 797
2067.16 779
2067.59 962
2068.02 819
2068.45 675
2068.87 818
2069.30 865
2069.73 700
2070.16 634
2070.59 733
2071.02 583
2071.45 601
2071.87 557
2072.30 605
2072.73 754
2073.16 716
2073.59 691
2074.02 602
2074.45 621
2074.88 750
2075.31 694
2075.74 729
2076.17 697
2076.59 607
2077.02 615
2077.45 631
2077.88 588
2078.31 670
2078.74 726
2079.17 898
2079.60 814
2080.03 650
2080.46 777
2080.89 681
2081.32 739
2081.75 769
2082.18 723
2082.61 714
2083.04 806
2083.47 652
2083.90 607
2084.33 653
2084.76 720
2085.19 669
2085.62 684
2086.05 708
2086.48 623
2086.91 605
2087.34 615
2087.77 718
2088.20 755
2088.63 614
2089.06 594
2089.49 610
2089.93 646
2090.36 693
2090.79 623
2091.22 705
2091.65 774
2092.08 754
2092.51 700
2092.94 715
2093.37 581
2093.80 614
2094.23 619
2094.67 604
2095.10 668
2095.53 693
2095.96 667
2096.39 704
2096.82 696
2097.25 655
2097.68 618
2098.12 636
2098.55 664
2098.98 620
2099.41 555
2099.84 525
2100.27 536
2100.71 624
2101.14 524
2101.57 553
2102.00 535
2102.43 631
2102.87 650
2103.30 700
2103.73 633
2104.16 605
2104.59 601
2105.03 688
2105.46 728
2105.89 555
2106.32 587
2106.76 637
2107.19 618
2107.62 721
2108.05 665
2108.49 670
2108.92 644
2109.35 676
2109.78 650
2110.22 642
2110.65 657
2111.08 537
2111.52 677
2111.95 613
2112.38 624
2112.81 554
2113.25 595
2113.68 704
2114.11 722
2114.55 661
2114.98 599
2115.41 705
2115.85 702
2116.28 719
2116.71 650
2117.15 557
2117.58 748
2118.01 542
2118.45 603
2118.88 670
2119.32 585
2119.75 607
2120.18 556
2120.62 507
2121.05 496
2121.48 604
2121.92 524
2122.35 533
2122.79 514
2123.22 647
2123.65 627
2124.09 602
2124.52 695
2124.96 659
2125.39 655
2125.83 625
2126.26 696
2126.70 651
2127.13 616
2127.56 639
2128.00 656
2128.43 661
2128.87 626
2129.30 575
2129.74 591
2130.17 587
2130.61 563
2131.04 621
2131.48 590
2131.91 605
2132.35 632
2132.78 658
2133.22 639
2133.65 675
2134.09 691
2134.52 667
2134.96 593
2135.39 765
2135.83 823
2136.26 873
2136.70 728
2137.14 729
2137.57 772
2138.01 760
2138.44 628
2138.88 754
2139.31 794
2139.75 786
2140.19 824
2140.62 811
2141.06 750
2141.49 657
2141.93 565
2142.37 626
2142.80 559
2143.24 439
2143.67 598
2144.11 692
2144.55 593
2144.98 533
2145.42 550
2145.86 583
2146.29 680
2146.73 742
2147.16 586
2147.60 671
2148.04 672
2148.47 726
2148.91 707
2149.35 587
2149.79 714
2150.22 746
2150.66 729
2151.10 694
2151.53 624
2151.97 598
2152.41 708
2152.84 639
2153.28 614
2153.72 639
2154.16 730
2154.59 628
2155.03 588
2155.47 634
2155.91 684
2156.34 639
2156.78 703
2157.22 680
2157.66 641
2158.09 580
2158.53 696
2158.97 689
2159.41 732
2159.84 640
2160.28 628
2160.72 794
2161.16 728
2161.60 631
2162.03 589
2162.47 645
2162.91 824
2163.35 646
2163.79 663
2164.22 732
2164.66 701
2165.10 740
2165.54 729
2165.98 738
2166.42 704
2166.86 647
2167.29 573
2167.73 712
2168.17 685
2168.61 655
2169.05 713
2169.49 663
2169.93 659
2170.37 781
2170.80 692
2171.24 705
2171.68 724
2172.12 739
2172.56 782
2173.00 729
2173.44 766
2173.88 725
2174.32 830
2174.76 733
2175.20 761
2175.64 791
2176.08 680
2176.51 782
2176.95 861
2177.39 832
2177.83 916
2178.27 792
2178.71 848
2179.15 756
2179.59 739
2180.03 853
2180.47 868
2180.91 753
2181.35 658
2181.79 648
2182.23 608
2182.67 664
2183.11 668
2183.55 716
2183.99 742
2184.43 642
2184.87 683
2185.31 695
2185.76 573
2186.20 604
2186.64 620
2187.08 678
2187.52 728
2187.96 655
2188.40 599
2188.84 690
2189.28 678
2189.72 769
2190.16 692
2190.60 779
2191.04 704
2191.49 646
2191.93 674
2192.37 641
2192.81 649
2193.25 713
2193.69 706
2194.13 815
2194.57 729
2195.02 682
2195.46 749
2195.90 795
2196.34 853
2196.78 782
2197.22 682
2197.66 761
2198.11 732
2198.55 679
2198.99 719
2199.43 736
2199.87 737
2200.32 762
2200.76 699
2201.20 624
2201.64 723
2202.08 713
2202.53 594
2202.97 613
2203.41 758
2203.85 772
2204.29 717
2204.74 656
2205.18 745
2205.62 594
2206.06 579
2206.51 712
2206.95 755
2207.39 831
2207.83 758
2208.28 749
2208.72 853
2209.16 810
2209.61 761
2210.05 763
2210.49 741
2210.93 703
2211.38 682
2211.82 825
2212.26 829
2212.71 741
2213.15 881
2213.59 758
2214.04 656
2214.48 854
2214.92 733
2215.37 754
2215.81 695
2216.25 627
2216.70 649
2217.14 618
2217.59 749
2218.03 678
2218.47 624
2218.92 695
2219.36 589
2219.80 520
2220.25 617
2220.69 760
2221.14 746
2221.58 674
2222.02 637
2222.47 545
2222.91 684
2223.36 712
2223.80 705
2224.25 747
2224.69 781
2225.13 712
2225.58 644
2226.02 741
2226.47 743
2226.91 804
2227.36 811
2227.80 720
2228.25 715
2228.69 696
2229.14 729
2229.58 728
2230.03 740
2230.47 708
2230.92 703
2231.36 754
2231.81 680
2232.25 714
2232.70 723
2233.14 900
2233.59 881
2234.03 815
2234.48 718
2234.92 716
2235.37 824
2235.81 808
2236.26 700
2236.70 787
2237.15 801
2237.60 714
2238.04 705
2238.49 781
2238.93 788
2239.38 813
2239.83 756
2240.27 601
2240.72 693
2241.16 622
2241.61 532
2242.06 661
2242.50 535
2242.95 686
2243.39 698
2243.84 641
2244.29 646
2244.73 674
2245.18 615
2245.63 704
2246.07 636
2246.52 617
2246.97 740
2247.41 699
2247.86 609
2248.31 596
2248.75 564
2249.20 622
2249.65 627
2250.09 678
2250.54 670
2250.99 661
2251.43 564
2251.88 586
2252.33 581
2252.78 562
2253.22 617
2253.67 627
2254.12 708
2254.56 629
2255.01 548
2255.46 613
2255.91 624
2256.35 639
2256.80 617
2257.25 668
2257.70 602
2258.14 637
2258.59 670
2259.04 666
2259.49 609
2259.94 611
2260.38 697
2260.83 724
2261.28 707
2261.73 666
2262.18 737
2262.62 746
2263.07 759
2263.52 720
2263.97 682
2264.42 712
2264.87 798
2265.31 722
2265.76 794
2266.21 790
2266.66 789
2267.11 790
2267.56 852
2268.01 758
2268.45 675
2268.90 693
2269.35 715
2269.80 712
2270.25 749
2270.70 737
2271.15 782
2271.60 771
2272.05 778
2272.49 850
2272.94 736
2273.39 635
2273.84 732
2274.29 782
2274.74 764
2275.19 657
2275.64 746
2276.09 766
2276.54 638
2276.99 655
2277.44 608
2277.89 605
2278.34 641
2278.79 674
2279.24 598
2279.69 563
2280.14 670
2280.59 680
2281.04 685
2281.49 612
2281.94 668
2282.39 757
2282.84 743
2283.29 634
2283.74 590
2284.19 581
2284.64 664
2285.09 730
2285.54 916
2285.99 791
2286.44 757
2286.89 725
2287.34 716
2287.79 781
2288.24 775
2288.69 857
2289.14 891
2289.59 1005
2290.05 1007
2290.50 1115
2290.95 1280
2291.40 1188
2291.85 1229
2292.30 1274
2292.75 1411
2293.20 1199
2293.65 1253
2294.11 1099
2294.56 1077
2295.01 1106
2295.46 904
2295.91 740
2296.36 768
2296.81 784
2297.27 705
2297.72 733
2298.17 685
2298.62 708
2299.07 633
2299.52 629
2299.98 630
2300.43 589
2300.88 737
2301.33 738
2301.78 792
2302.24 770
2302.69 694
2303.14 553
2303.59 672
2304.04 695
2304.50 646
2304.95 689
2305.40 711
2305.85 687
2306.31 651
2306.76 695
2307.21 772
2307.66 813
2308.12 759
2308.57 711
2309.02 647
2309.48 762
2309.93 817
2310.38 837
2310.83 875
2311.29 837
2311.74 792
2312.19 770
2312.65 861
2313.10 851
2313.55 800
2314.01 797
2314.46 738
2314.91 781
2315.37 716
2315.82 661
2316.27 752
2316.73 805
2317.18 851
2317.63 816
2318.09 684
2318.54 659
2318.99 804
2319.45 727
2319.90 766
2320.36 857
2320.81 766
2321.26 795
2321.72 764
2322.17 668
2322.63 714
2323.08 730
2323.53 734
2323.99 769
2324.44 791
2324.90 597
2325.35 643
2325.80 748
2326.26 729
2326.71 693
2327.17 817
2327.62 905
2328.08 856
2328.53 740
2328.99 728
2329.44 840
2329.90 812
2330.35 793
2330.81 764
2331.26 696
2331.72 811
2332.17 850
2332.63 680
2333.08 626
2333.54 704
2333.99 785
2334.45 676
2334.90 743
2335.36 654
2335.81 785
2336.27 761
2336.72 682
2337.18 776
2337.63 662
2338.09 734
2338.55 723
2339.00 664
2339.46 698
2339.91 684
2340.37 698
2340.82 792
2341.28 734
2341.74 743
2342.19 770
2342.65 696
2343.10 843
2343.56 807
2344.02 747
2344.47 746
2344.93 736
2345.39 764
2345.84 755
2346.30 758
2346.75 765
2347.21 800
2347.67 825
2348.12 844
2348.58 718
2349.04 704
2349.49 675
2349.95 703
2350.41 703
2350.86 773
2351.32 734
2351.78 732
2352.23 726
2352.69 720
2353.15 841
2353.61 852
2354.06 937
2354.52 819
2354.98 736
2355.43 842
2355.89 785
2356.35 706
2356.81 728
2357.26 791
2357.72 799
2358.18 760
2358.64 792
2359.09 795
2359.55 744
2360.01 846
2360.47 710
2360.93 793
2361.38 785
2361.84 855
2362.30 845
2362.76 749
2363.22 760
2363.67 748
2364.13 680
2364.59 846
2365.05 830
2365.51 798
2365.96 764
2366.42 758
2366.88 799
2367.34 803
2367.80 843
2368.26 840
2368.72 774
2369.17 836
2369.63 758
2370.09 720
2370.55 791
2371.01 937
2371.47 874
2371.93 735
2372.39 712
2372.84 776
2373.30 730
2373.76 842
2374.22 732
2374.68 738
2375.14 888
2375.60 778
2376.06 809
2376.52 768
2376.98 803
2377.44 832
2377.90 808
2378.36 793
2378.81 746
2379.27 812
2379.73 730
2380.19 679
2380.65 707
2381.11 772
2381.57 781
2382.03 789
2382.49 772
2382.95 719
2383.41 639
2383.87 819
2384.33 671
2384.79 707
2385.25 742
2385.71 744
2386.17 670
2386.63 681
2387.09 605
2387.55 680
2388.01 781
2388.48 725
2388.94 724
2389.40 820
2389.86 778
2390.32 857
2390.78 859
2391.24 694
2391.70 843
2392.16 795
2392.62 756
2393.08 796
2393.54 736
2394.00 756
2394.47 718
2394.93 778
2395.39 699
2395.85 648
2396.31 681
2396.77 668
2397.23 695
2397.69 681
2398.16 685
2398.62 690
2399.08 717
2399.54 738
2400.00 756
2400.46 693
2400.92 708
2401.39 722
2401.85 774
2402.31 668
2402.77 647
2403.23 698
2403.70 662
2404.16 558
2404.62 593
2405.08 708
2405.54 640
2406.01 701
2406.47 741
2406.93 726
2407.39 667
2407.86 726
2408.32 694
2408.78 785
2409.24 695
2409.71 773
2410.17 691
2410.63 605
2411.09 708
2411.56 670
2412.02 653
2412.48 600
2412.94 635
2413.41 761
2413.87 622
2414.33 642
2414.80 729
2415.26 711
2415.72 809
2416.19 799
2416.65 876
2417.11 810
2417.57 901
2418.04 963
2418.50 953
2418.96 926
2419.43 918
2419.89 984
2420.36 932
2420.82 913
2421.28 868
2421.75 794
2422.21 785
2422.67 911
2423.14 929
2423.60 883
2424.07 749
2424.53 872
2424.99 866
2425.46 860
2425.92 793
2426.39 797
2426.85 867
2427.31 770
2427.78 762
2428.24 761
2428.71 648
2429.17 790
2429.64 855
2430.10 723
2430.56 754
2431.03 717
2431.49 712
2431.96 673
2432.42 657
2432.89 637
2433.35 692
2433.82 852
2434.28 776
2434.75 787
2435.21 847
2435.68 811
2436.14 807
2436.61 806
2437.07 831
2437.54 841
2438.00 829
2438.47 775
2438.93 776
2439.40 843
2439.86 805
2440.33 908
2440.80 915
2441.26 978
2441.73 911
2442.19 781
2442.66 925
2443.12 924
2443.59 817
2444.06 757
2444.52 736
2444.99 730
2445.45 777
2445.92 694
2446.38 716
2446.85 761
2447.32 723
2447.78 815
2448.25 738
2448.72 719
2449.18 716
2449.65 740
2450.11 711
2450.58 698
2451.05 691
2451.51 763
2451.98 790
2452.45 687
2452.91 630
2453.38 758
2453.85 713
2454.31 789
2454.78 773
2455.25 795
2455.71 776
2456.18 730
2456.65 719
2457.12 691
2457.58 711
2458.05 713
2458.52 658
2458.98 744
2459.45 771
2459.92 879
2460.39 773
2460.85 668
2461.32 694
2461.79 699
2462.26 739
2462.72 678
2463.19 601
2463.66 613
2464.13 658
2464.59 680
2465.06 752
2465.53 665
2466.00 656
2466.47 652
2466.93 705
2467.40 676
2467.87 706
2468.34 751
2468.81 670
2469.27 724
2469.74 790
2470.21 700
2470.68 708
2471.15 732
2471.62 689
2472.09 655
2472.55 608
2473.02 630
2473.49 711
2473.96 801
2474.43 660
2474.90 669
2475.37 655
2475.83 743
2476.30 824
2476.77 729
2477.24 688
2477.71 703
2478.18 762
2478.65 763
2479.12 709
2479.59 643
2480.06 713
2480.53 617
2480.99 847
2481.46 719
2481.93 649
2482.40 640
2482.87 692
2483.34 666
2483.81 669
2484.28 660
2484.75 776
2485.22 694
2485.69 568
2486.16 637
2486.63 692
2487.10 748
2487.57 713
2488.04 618
2488.51 653
2488.98 788
2489.45 709
2489.92 784
2490.39 761
2490.86 770
2491.33 701
2491.80 713
2492.27 771
2492.74 736
2493.21 760
2493.68 744
2494.15 719
2494.62 754
2495.10 869
2495.57 763
2496.04 734
2496.51 707
2496.98 773
2497.45 770
2497.92 797
2498.39 750
2498.86 723
2499.33 743
2499.80 682
2500.28 701
2500.75 731
2501.22 652
2501.69 655
2502.16 658
2502.63 642
2503.10 634
2503.57 567
2504.05 567
2504.52 668
2504.99 663
2505.46 781
2505.93 759
2506.40 804
2506.88 809
2507.35 810
2507.82 761
2508.29 758
2508.76 797
2509.24 775
2509.71 840
2510.18 845
2510.65 775
2511.12 749
2511.60 824
2512.07 772
2512.54 790
2513.01 932
2513.49 849
2513.96 809
2514.43 782
2514.90 746
2515.38 776
2515.85 848
2516.32 779
2516.79 749
2517.27 736
2517.74 684
2518.21 630
2518.68 667
2519.16 666
2519.63 735
2520.10 769
2520.58 746
2521.05 834
2521.52 736
2522.00 774
2522.47 796
2522.94 761
2523.42 694
2523.89 655
2524.36 673
2524.84 714
2525.31 653
2525.78 718
2526.26 737
2526.73 627
2527.20 681
2527.68 767
2528.15 670
2528.63 697
2529.10 799
2529.57 668
2530.05 544
2530.52 657
2531.00 753
2531.47 726
2531.94 731
2532.42 713
2532.89 734
2533.37 734
2533.84 799
2534.32 767
2534.79 773
2535.26 732
2535.74 808
2536.21 770
2536.69 799
2537.16 778
2537.64 688
2538.11 623
2538.59 712
2539.06 830
2539.54 735
2540.01 796
2540.49 714
2540.96 813
2541.44 802
2541.91 693
2542.39 834
2542.86 834
2543.34 839
2543.81 823
2544.29 789
2544.76 722
2545.24 706
2545.71 779
2546.19 767
2546.66 808
2547.14 858
2547.61 828
2548.09 794
2548.57 787
2549.04 895
2549.52 891
2549.99 897
2550.47 843
2550.95 884
2551.42 801
2551.90 780
2552.37 749
2552.85 873
2553.33 908
2553.80 832
2554.28 839
2554.75 826
2555.23 869
2555.71 792
2556.18 919
2556.66 855
2557.14 1025
2557.61 932
2558.09 856
2558.57 828
2559.04 809
2559.52 785
2560.00 685
2560.47 766
2560.95 689
2561.43 639
2561.90 734
2562.38 709
2562.86 709
2563.33 700
2563.81 720
2564.29 719
2564.77 853
2565.24 749
2565.72 769
2566.20 750
2566.68 641
2567.15 700
2567.63 713
2568.11 716
2568.59 575
2569.06 649
2569.54 813
2570.02 737
2570.50 693
2570.97 705
2571.45 757
2571.93 781
2572.41 745
2572.89 704
2573.36 711
2573.84 685
2574.32 710
2574.80 672
2575.28 648
2575.75 626
2576.23 677
2576.71 627
2577.19 700
2577.67 683
2578.15 622
2578.62 639
2579.10 687
2579.58 792
2580.06 731
2580.54 662
2581.02 751
2581.50 757
2581.97 708
2582.45 735
2582.93 689
2583.41 752
2583.89 757
2584.37 775
2584.85 693
2585.33 571
2585.81 635
2586.29 668
2586.77 704
2587.24 726
2587.72 786
2588.20 798
2588.68 831
2589.16 824
2589.64 783
2590.12 796
2590.60 721
2591.08 816
2591.56 692
2592.04 739
2592.52 814
2593.00 745
2593.48 693
2593.96 609
2594.44 732
2594.92 790
2595.40 753
2595.88 752
2596.36 761
2596.84 744
2597.32 696
2597.80 695
2598.28 607
2598.76 656
2599.24 696
2599.72 702
2600.20 688
2600.68 668
2601.16 783
2601.64 840
2602.12 778
2602.61 772
2603.09 785
2603.57 683
2604.05 692
2604.53 621
2605.01 726
2605.49 841
2605.97 784
2606.45 811
2606.93 799
2607.42 749
2607.90 808
2608.38 749
2608.86 690
2609.34 714
2609.82 764
2610.30 800
2610.78 821
2611.27 841
2611.75 759
2612.23 737
2612.71 879
2613.19 744
2613.67 740
2614.16 789
2614.64 774
2615.12 775
2615.60 780
2616.08 746
2616.57 660
2617.05 770
2617.53 888
2618.01 828
2618.49 727
2618.98 669
2619.46 676
2619.94 733
2620.42 713
2620.91 695
2621.39 675
2621.87 741
2622.35 662
2622.84 770
2623.32 747
2623.80 726
2624.28 727
2624.77 702
2625.25 630
2625.73 659
2626.21 768
2626.70 708
2627.18 756
2627.66 681
2628.15 697
2628.63 686
2629.11 780
2629.60 762
2630.08 798
2630.56 881
2631.05 795
2631.53 791
2632.01 880
2632.50 806
2632.98 804
2633.46 764
2633.95 669
2634.43 782
2634.91 747
2635.40 740
2635.88 816
2636.37 683
2636.85 761
2637.33 686
2637.82 716
2638.30 728
2638.79 713
2639.27 619
2639.75 699
2640.24 704
2640.72 577
2641.21 659
2641.69 738
2642.18 698
2642.66 698
2643.14 629
2643.63 775
2644.11 854
2644.60 790
2645.08 620
2645.57 665
2646.05 689
2646.54 747
2647.02 611
2647.51 609
2647.99 728
2648.48 799
2648.96 786
2649.45 839
2649.93 726
2650.42 680
2650.90 672
2651.39 701
2651.87 807
2652.36 744
2652.84 764
2653.33 700
2653.81 679
2654.30 636
2654.78 709
2655.27 715
2655.76 693
2656.24 770
2656.73 792
2657.21 754
2657.70 756
2658.18 783
2658.67 770
2659.16 704
2659.64 620
2660.13 663
2660.61 677
2661.10 662
2661.59 724
2662.07 731
2662.56 813
2663.05 730
2663.53 636
2664.02 700
2664.50 741
2664.99 796
2665.48 624
2665.96 659
2666.45 740
2666.94 758
2667.42 686
2667.91 718
2668.40 790
2668.88 743
2669.37 672
2669.86 752
2670.34 825
2670.83 720
2671.32 798
2671.81 916
2672.29 857
2672.78 878
2673.27 872
2673.75 1010
2674.24 1057
2674.73 1114
2675.22 1061
2675.70 1144
2676.19 1145
2676.68 1237
2677.17 1148
2677.65 1050
2678.14 921
2678.63 945
2679.12 904
2679.61 892
2680.09 834
2680.58 837
2681.07 804
2681.56 778
2682.04 825
2682.53 739
2683.02 663
2683.51 900
2684.00 816
2684.49 782
2684.97 696
2685.46 782
2685.95 925
2686.44 832
2686.93 794
2687.42 806
2687.90 764
2688.39 724
2688.88 778
2689.37 769
2689.86 771
2690.35 693
2690.84 695
2691.33 702
2691.81 764
2692.30 760
2692.79 791
2693.28 884
2693.77 784
2694.26 678
2694.75 748
2695.24 702
2695.73 759
2696.22 764
2696.71 684
2697.20 748
2697.68 905
2698.17 721
2698.66 685
2699.15 648
2699.64 638
2700.13 733
2700.62 786
2701.11 700
2701.60 694
2702.09 676
2702.58 740
2703.07 808
2703.56 832
2704.05 743
2704.54 751
2705.03 740
2705.52 838
2706.01 791
2706.50 733
2706.99 720
2707.48 696
2707.97 684
2708.46 797
2708.95 845
2709.44 679
2709.93 734
2710.43 735
2710.92 703
2711.41 718
2711.90 779
2712.39 667
2712.88 716
2713.37 715
2713.86 771
2714.35 706
2714.84 680
2715.33 710
2715.82 740
2716.32 787
2716.81 721
2717.30 685
2717.79 581
2718.28 580
2718.77 668
2719.26 641
2719.76 703
2720.25 702
2720.74 734
2721.23 771
2721.72 761
2722.21 758
2722.70 764
2723.20 695
2723.69 803
2724.18 753
2724.67 744
2725.16 743
2725.66 696
2726.15 664
2726.64 589
2727.13 689
2727.62 816
2728.12 791
2728.61 784
2729.10 671
2729.59 625
2730.09 634
2730.58 774
2731.07 715
2731.56 719
2732.06 728
2732.55 689
2733.04 720
2733.53 748
2734.03 696
2734.52 802
2735.01 835
2735.50 718
2736.00 757
2736.49 724
2736.98 895
2737.48 865
2737.97 770
2738.46 746
2738.96 802
2739.45 747
2739.94 758
2740.44 782
2740.93 651
2741.42 658
2741.92 621
2742.41 750
2742.90 696
2743.40 688
2743.89 688
2744.38 649
2744.88 559
2745.37 630
2745.86 634
2746.36 674
2746.85 649
2747.35 659
2747.84 652
2748.33 640
2748.83 688
2749.32 694
2749.82 692
2750.31 724
2750.81 696
2751.30 756
2751.79 684
2752.29 599
2752.78 606
2753.28 651
2753.77 636
2754.27 646
2754.76 714
2755.26 709
2755.75 775
2756.24 724
2756.74 778
2757.23 764
2757.73 726
2758.22 704
2758.72 742
2759.21 742
2759.71 772
2760.20 707
2760.70 754
2761.19 840
2761.69 725
2762.19 769
2762.68 786
2763.18 806
2763.67 794
2764.17 766
2764.66 749
2765.16 799
2765.65 734
2766.15 639
2766.64 625
2767.14 646
2767.64 791
2768.13 675
2768.63 624
2769.12 727
2769.62 741
2770.12 689
2770.61 656
2771.11 793
2771.60 766
2772.10 735
2772.60 624
2773.09 754
2773.59 865
2774.08 893
2774.58 887
2775.08 925
2775.57 1079
2776.07 1031
2776.57 997
2777.06 1160
2777.56 1171
2778.06 1049
2778.55 1073
2779.05 989
2779.55 881
2780.04 838
2780.54 785
2781.04 676
2781.54 673
2782.03 783
2782.53 821
2783.03 730
2783.52 715
2784.02 752
2784.52 702
2785.02 789
2785.51 757
2786.01 664
2786.51 653
2787.01 733
2787.50 647
2788.00 750
2788.50 727
2789.00 698
2789.49 741
2789.99 786
2790.49 706
2790.99 715
2791.48 781
2791.98 742
2792.48 790
2792.98 678
2793.48 691
2793.97 798
2794.47 778
2794.97 754
2795.47 805
2795.97 738
2796.47 729
2796.96 776
2797.46 856
2797.96 844
2798.46 828
2798.96 918
2799.46 764
2799.96 811
2800.45 757
2800.95 698
2801.45 865
2801.95 826
2802.45 709
2802.95 747
2803.45 707
2803.95 815
2804.45 742
2804.94 721
2805.44 831
2805.94 949
2806.44 891
2806.94 887
2807.44 924
2807.94 1006
2808.44 1139
2808.94 1150
2809.44 1026
2809.94 1087
2810.44 1013
2810.94 898
2811.44 850
2811.94 821
2812.44 833
2812.94 770
2813.44 735
2813.94 805
2814.44 773
2814.94 701
2815.44 772
2815.94 859
2816.44 806
2816.94 707
2817.44 744
2817.94 800
2818.44 788
2818.94 774
2819.44 762
2819.94 797
2820.44 726
2820.94 693
2821.44 731
2821.94 815
2822.44 959
2822.94 716
2823.44 697
2823.94 860
2824.44 963
2824.94 735
2825.45 733
2825.95 708
2826.45 703
2826.95 747
2827.45 683
2827.95 676
2828.45 716
2828.95 728
2829.45 722
2829.96 807
2830.46 737
2830.96 833
2831.46 850
2831.96 715
2832.46 636
2832.96 784
2833.47 809
2833.97 774
2834.47 739
2834.97 662
2835.47 771
2835.97 892
2836.48 796
2836.98 818
2837.48 813
2837.98 771
2838.48 814
2838.99 793
2839.49 753
2839.99 837
2840.49 846
2841.00 747
2841.50 649
2842.00 838
2842.50 875
2843.01 750
2843.51 720
2844.01 813
2844.51 861
2845.02 815
2845.52 708
2846.02 742
2846.52 770
2847.03 841
2847.53 864
2848.03 912
2848.54 874
2849.04 887
2849.54 739
2850.04 861
2850.55 774
2851.05 817
2851.55 765
2852.06 750
2852.56 731
2853.06 696
2853.57 712
2854.07 766
2854.57 747
2855.08 744
2855.58 743
2856.09 773
2856.59 728
2857.09 679
2857.60 748
2858.10 711
2858.60 679
2859.11 796
2859.61 786
2860.12 928
2860.62 767
2861.12 704
2861.63 723
2862.13 736
2862.64 831
2863.14 835
2863.65 739
2864.15 718
2864.65 702
2865.16 687
2865.66 691
2866.17 691
2866.67 609
2867.18 590
2867.68 661
2868.19 676
2868.69 682
2869.20 725
2869.70 757
2870.21 726
2870.71 681
2871.21 655
2871.72 740
2872.23 813
2872.73 817
2873.24 834
2873.74 811
2874.25 768
2874.75 794
2875.26 831
2875.76 841
2876.27 833
2876.77 758
2877.28 721
2877.78 801
2878.29 796
2878.79 735
2879.30 812
2879.81 745
2880.31 716
2880.82 808
2881.32 818
2881.83 689
2882.34 735
2882.84 801
2883.35 925
2883.85 760
2884.36 748
2884.87 901
2885.37 925
2885.88 967
2886.38 1061
2886.89 939
2887.40 872
2887.90 1010
2888.41 907
2888.92 983
2889.42 968
2889.93 977
2890.44 808
2890.94 818
2891.45 873
2891.96 807
2892.46 754
2892.97 770
2893.48 809
2893.98 821
2894.49 876
2895.00 744
2895.51 752
2896.01 888
2896.52 913
2897.03 1001
2897.53 933
2898.04 925
2898.55 830
2899.06 900
2899.56 797
2900.07 924
2900.58 882
2901.09 818
2901.59 945
2902.10 923
2902.61 1083
2903.12 997
2903.63 1098
2904.13 877
2904.64 902
2905.15 851
2905.66 872
2906.17 870
2906.67 891
2907.18 925
2907.69 946
2908.20 852
2908.71 766
2909.21 741
2909.72 782
2910.23 738
2910.74 697
2911.25 809
2911.76 782
2912.26 729
2912.77 742
2913.28 757
2913.79 788
2914.30 756
2914.81 784
2915.32 865
2915.83 866
2916.34 689
2916.84 763
2917.35 736
2917.86 729
2918.37 734
2918.88 835
2919.39 864
2919.90 747
2920.41 733
2920.92 720
2921.43 732
2921.94 803
2922.45 842
2922.96 828
2923.46 799
2923.97 917
2924.48 899
2924.99 785
2925.50 745
2926.01 825
2926.52 890
2927.03 918
2927.54 819
2928.05 891
2928.56 841
2929.07 825
2929.58 880
2930.09 844
2930.60 833
2931.11 734
2931.62 780
2932.13 800
2932.64 741
2933.15 722
2933.67 705
2934.18 816
2934.69 832
2935.20 799
2935.71 752
2936.22 694
2936.73 785
2937.24 805
2937.75 829
2938.26 773
2938.77 765
2939.28 848
2939.79 777
2940.30 816
2940.82 836
2941.33 851
2941.84 807
2942.35 835
2942.86 819
2943.37 836
2943.88 748
2944.39 844
2944.91 907
2945.42 971
2945.93 802
2946.44 876
2946.95 1005
2947.46 1041
2947.98 946
2948.49 897
2949.00 797
2949.51 852
2950.02 876
2950.53 707
2951.05 729
2951.56 900
2952.07 847
2952.58 848
2953.09 863
2953.61 796
2954.12 783
2954.63 732
2955.14 748
2955.66 773
2956.17 778
2956.68 793
2957.19 791
2957.71 801
2958.22 802
2958.73 756
2959.24 735
2959.76 740
2960.27 687
2960.78 767
2961.29 831
2961.81 832
2962.32 838
2962.83 809
2963.35 818
2963.86 943
2964.37 749
2964.89 795
2965.40 825
2965.91 710
2966.43 788
2966.94 873
2967.45 820
2967.97 716
2968.48 664
2968.99 664
2969.51 673
2970.02 736
2970.53 779
2971.05 740
2971.56 738
2972.07 802
2972.59 791
2973.10 724
2973.62 719
2974.13 735
2974.64 773
2975.16 682
2975.67 785
2976.19 664
2976.70 719
2977.22 784
2977.73 639
2978.24 691
2978.76 786
2979.27 780
2979.79 705
2980.30 688
2980.82 667
2981.33 782
2981.85 799
2982.36 738
2982.87 708
2983.39 691
2983.90 783
2984.42 776
2984.93 721
2985.45 827
2985.96 779
2986.48 797
2986.99 822
2987.51 859
2988.02 803
2988.54 774
2989.05 838
2989.57 783
2990.09 842
2990.60 838
2991.12 792
2991.63 920
2992.15 824
2992.66 904
2993.18 1030
2993.69 983
2994.21 808
2994.73 1005
2995.24 1007
2995.76 970
2996.27 1070
2996.79 992
2997.30 944
2997.82 1101
2998.34 1155
2998.85 1003
2999.37 1024
2999.89 980
3000.40 1062
3000.92 960
3001.43 1116
3001.95 981
3002.47 1195
3002.98 1366
3003.50 1653
3004.02 1659
3004.53 1594
3005.05 1959
3005.57 1908
3006.08 1968
3006.60 2169
3007.12 1880
3007.63 1948
3008.15 1785
3008.67 1459
3009.18 1377
3009.70 1184
3010.22 1131
3010.74 1078
3011.25 925
3011.77 995
3012.29 919
3012.80 914
3013.32 845
3013.84 821
3014.36 884
3014.87 1015
3015.39 935
3015.91 880
3016.43 863
3016.94 927
3017.46 858
3017.98 888
3018.50 975
3019.02 1021
3019.53 882
3020.05 877
3020.57 879
3021.09 816
3021.60 810
3022.12 972
3022.64 964
3023.16 932
3023.68 1068
3024.20 1074
3024.71 951
3025.23 830
3025.75 830
3026.27 847
3026.79 848
3027.31 960
3027.82 907
3028.34 855
3028.86 806
3029.38 830
3029.90 896
3030.42 851
3030.94 922
3031.46 917
3031.98 908
3032.49 790
3033.01 752
3033.53 831
3034.05 877
3034.57 788
3035.09 791
3035.61 940
3036.13 892
3036.65 782
3037.17 807
3037.69 847
3038.21 675
3038.73 781
3039.25 771
3039.76 766
3040.28 855
3040.80 780
3041.32 882
3041.84 790
3042.36 785
3042.88 720
3043.40 802
3043.92 708
3044.44 768
3044.96 778
3045.48 808
3046.00 766
3046.52 788
3047.04 717
3047.56 819
3048.08 777
3048.60 812
3049.13 796
3049.65 830
3050.17 852
3050.69 743
3051.21 796
3051.73 736
3052.25 791
3052.77 859
3053.29 793
3053.81 718
3054.33 726
3054.85 673
3055.37 805
3055.89 751
3056.42 758
3056.94 867
3057.46 790
3057.98 821
3058.50 799
3059.02 790
3059.54 730
3060.06 721
3060.59 709
3061.11 723
3061.63 829
3062.15 806
3062.67 782
3063.19 769
3063.71 791
3064.24 808
3064.76 840
3065.28 825
3065.80 826
3066.32 803
3066.85 727
3067.37 700
3067.89 773
3068.41 773
3068.93 804
3069.46 838
3069.98 825
3070.50 905
3071.02 902
3071.54 775
3072.07 807
3072.59 820
3073.11 855
3073.63 859
3074.16 798
3074.68 814
3075.20 761
3075.73 859
3076.25 802
3076.77 786
3077.29 744
3077.82 879
3078.34 891
3078.86 1063
3079.39 930
3079.91 848
3080.43 840
3080.95 978
3081.48 964
3082.00 929
3082.52 866
3083.05 906
3083.57 1013
3084.09 989
3084.62 961
3085.14 877
3085.66 1048
3086.19 1048
3086.71 976
3087.24 1009
3087.76 991
3088.28 997
3088.81 991
3089.33 961
3089.85 904
3090.38 838
3090.90 916
3091.43 913
3091.95 1002
3092.47 944
3093.00 924
3093.52 860
3094.05 903
3094.57 866
3095.10 994
3095.62 1101
3096.14 996
3096.67 984
3097.19 992
3097.72 993
3098.24 891
3098.77 889
3099.29 1154
3099.82 1239
3100.34 1375
3100.87 1524
3101.39 1852
3101.92 2087
3102.44 2595
3102.97 2567
3103.49 2818
3104.02 3084
3104.54 2828
3105.07 2525
3105.59 2411
3106.12 2355
3106.64 2007
3107.17 1772
3107.69 1434
3108.22 1507
3108.74 1275
3109.27 1159
3109.79 1152
3110.32 1090
3110.85 1094
3111.37 922
3111.90 969
3112.42 1118
3112.95 996
3113.48 968
3114.00 1014
3114.53 1049
3115.05 861
3115.58 817
3116.11 829
3116.63 888
3117.16 854
3117.68 809
3118.21 760
3118.74 818
3119.26 910
3119.79 992
3120.32 1049
3120.84 835
3121.37 880
3121.90 831
3122.42 854
3122.95 982
3123.48 945
3124.00 1012
3124.53 1048
3125.06 767
3125.58 826
3126.11 931
3126.64 845
3127.16 843
3127.69 829
3128.22 960
3128.75 974
3129.27 816
3129.80 888
3130.33 897
3130.85 936
3131.38 925
3131.91 836
3132.44 858
3132.96 786
3133.49 902
3134.02 949
3134.55 854
3135.07 767
3135.60 767
3136.13 917
3136.66 932
3137.19 858
3137.71 814
3138.24 859
3138.77 772
3139.30 758
3139.83 744
3140.35 844
3140.88 837
3141.41 790
3141.94 942
3142.47 1009
3143.00 860
3143.52 834
3144.05 656
3144.58 802
3145.11 840
3145.64 877
3146.17 881
3146.70 881
3147.22 862
3147.75 921
3148.28 970
3148.81 1022
3149.34 1030
3149.87 1035
3150.40 1077
3150.93 1026
3151.46 985
3151.98 970
3152.51 909
3153.04 960
3153.57 957
3154.10 913
3154.63 816
3155.16 865
3155.69 892
3156.22 861
3156.75 944
3157.28 948
3157.81 811
3158.34 748
3158.87 902
3159.40 849
3159.93 715
3160.46 810
3160.99 864
3161.52 832
3162.05 842
3162.58 899
3163.11 885
3163.64 897
3164.17 828
3164.70 739
3165.23 807
3165.76 791
3166.29 829
3166.82 719
3167.35 681
3167.88 708
3168.41 667
3168.94 750
3169.47 797
3170.00 838
3170.53 803
3171.06 788
3171.59 810
3172.13 764
3172.66 831
3173.19 842
3173.72 826
3174.25 888
3174.78 854
3175.31 854
3175.84 909
3176.37 849
3176.90 912
3177.44 929
3177.97 942
3178.50 975
3179.03 1014
3179.56 919
3180.09 864
3180.62 833
3181.16 808
3181.69 856
3182.22 790
3182.75 808
3183.28 769
3183.81 792
3184.35 882
3184.88 726
3185.41 692
3185.94 763
3186.47 848
3187.01 813
3187.54 811
3188.07 802
3188.60 857
3189.14 881
3189.67 778
3190.20 787
3190.73 765
3191.26 702
3191.80 713
3192.33 796
3192.86 795
3193.39 786
3193.93 762
3194.46 754
3194.99 691
3195.53 714
3196.06 710
3196.59 653
3197.12 800
3197.66 793
3198.19 765
3198.72 789
3199.26 871
3199.79 762
3200.32 832
3200.86 778
3201.39 780
3201.92 791
3202.46 760
3202.99 804
3203.52 665
3204.06 924
3204.59 872
3205.12 724
3205.66 735
3206.19 765
3206.72 837
3207.26 823
3207.79 771
3208.33 719
3208.86 856
3209.39 868
3209.93 802
3210.46 818
3211.00 969
3211.53 849
3212.06 894
3212.60 903
3213.13 829
3213.67 783
3214.20 863
3214.74 828
3215.27 853
3215.80 835
3216.34 843
3216.87 800
3217.41 687
3217.94 728
3218.48 800
3219.01 913
3219.55 819
3220.08 838
3220.62 837
3221.15 816
3221.69 849
3222.22 816
3222.76 824
3223.29 811
3223.83 971
3224.36 947
3224.90 893
3225.43 860
3225.97 786
3226.50 950
3227.04 890
3227.57 823
3228.11 936
3228.65 922
3229.18 804
3229.72 829
3230.25 825
3230.79 808
3231.32 873
3231.86 928
3232.40 725
3232.93 743
3233.47 824
3234.00 826
3234.54 785
3235.08 728
3235.61 829
3236.15 869
3236.68 742
3237.22 871
3237.76 960
3238.29 875
3238.83 885
3239.37 940
3239.90 1058
3240.44 921
3240.97 909
3241.51 1061
3242.05 1000
3242.58 876
3243.12 895
3243.66 885
3244.20 893
3244.73 850
3245.27 727
3245.81 856
3246.34 865
3246.88 835
3247.42 905
3247.95 906
3248.49 908
3249.03 1136
3249.57 960
3250.10 838
3250.64 873
3251.18 1011
3251.72 1033
3252.25 940
3252.79 958
3253.33 983
3253.87 1031
3254.40 995
3254.94 961
3255.48 1077
3256.02 962
3256.55 1071
3257.09 1066
3257.63 1091
3258.17 1085
3258.71 1103
3259.24 1183
3259.78 1218
3260.32 1322
3260.86 1547
3261.40 1678
3261.94 1627
3262.47 1754
3263.01 1848
3263.55 1943
3264.09 2001
3264.63 1927
3265.17 2027
3265.71 2079
3266.24 2215
3266.78 2155
3267.32 2095
3267.86 2029
3268.40 2082
3268.94 2001
3269.48 1915
3270.02 1847
3270.55 1403
3271.09 1330
3271.63 1261
3272.17 1237
3272.71 1065
3273.25 982
3273.79 1048
3274.33 992
3274.87 875
3275.41 974
3275.95 1129
3276.49 1216
3277.03 1109
3277.57 996
3278.11 1007
3278.65 1040
3279.19 1079
3279.73 883
3280.26 981
3280.80 1148
3281.34 1128
3281.88 1107
3282.42 959
3282.96 980
3283.50 984
3284.04 1034
3284.59 1056
3285.13 1227
3285.67 1197
3286.21 1097
3286.75 1147
3287.29 1244
3287.83 1208
3288.37 1147
3288.91 1228
3289.45 1178
3289.99 1146
3290.53 1081
3291.07 1153
3291.61 1035
3292.15 1188
3292.69 1324
3293.23 1227
3293.77 1223
3294.32 1311
3294.86 1366
3295.40 1532
3295.94 1729
3296.48 1489
3297.02 1538
3297.56 1837
3298.10 1678
3298.65 1516
3299.19 1542
3299.73 1334
3300.27 1224
3300.81 1226
3301.35 1122
3301.89 1205
3302.44 1098
3302.98 1019
3303.52 1104
3304.06 1145
3304.60 934
3305.14 1020
3305.69 978
3306.23 984
3306.77 1030
3307.31 970
3307.85 1114
3308.40 973
3308.94 1049
3309.48 1008
3310.02 877
3310.57 863
3311.11 1035
3311.65 919
3312.19 846
3312.74 928
3313.28 998
3313.82 1039
3314.36 1055
3314.91 1096
3315.45 1031
3315.99 1027
3316.53 1054
3317.08 1161
3317.62 1220
3318.16 1149
3318.71 1143
3319.25 1059
3319.79 984
3320.34 1015
3320.88 1080
3321.42 921
3321.96 911
3322.51 1035
3323.05 1022
3323.59 1035
3324.14 980
3324.68 903
3325.23 920
3325.77 972
3326.31 949
3326.86 896
3327.40 862
3327.94 897
3328.49 857
3329.03 847
3329.57 868
3330.12 877
3330.66 868
3331.21 950
3331.75 834
3332.29 914
3332.84 909
3333.38 1008
3333.93 1114
3334.47 1137
3335.02 1135
3335.56 1339
3336.10 1409
3336.65 1316
3337.19 1433
3337.74 1400
3338.28 1285
3338.83 1280
3339.37 1244
3339.92 1210
3340.46 1104
3341.01 1061
3341.55 1035
3342.10 945
3342.64 847
3343.19 881
3343.73 968
3344.28 975
3344.82 875
3345.37 833
3345.91 894
3346.46 950
3347.00 858
3347.55 821
3348.09 802
3348.64 860
3349.18 822
3349.73 914
3350.27 914
3350.82 869
3351.37 761
3351.91 846
3352.46 886
3353.00 764
3353.55 829
3354.10 811
3354.64 815
3355.19 883
3355.73 860
3356.28 935
3356.83 898
3357.37 820
3357.92 878
3358.46 801
3359.01 753
3359.56 775
3360.10 762
3360.65 835
3361.20 667
3361.74 750
3362.29 724
3362.84 845
3363.38 865
3363.93 812
3364.48 794
3365.02 778
3365.57 693
3366.12 781
3366.66 778
3367.21 854
3367.76 843
3368.30 830
3368.85 856
3369.40 718
3369.94 761
3370.49 788
3371.04 825
3371.59 857
3372.13 794
3372.68 794
3373.23 803
3373.78 832
3374.32 761
3374.87 779
3375.42 762
3375.97 730
3376.51 819
3377.06 761
3377.61 778
3378.16 760
3378.71 790
3379.25 786
3379.80 795
3380.35 747
3380.90 661
3381.45 697
3381.99 798
3382.54 824
3383.09 867
3383.64 723
3384.19 695
3384.74 693
3385.28 757
3385.83 685
3386.38 779
3386.93 757
3387.48 763
3388.03 845
3388.58 806
3389.12 673
3389.67 693
3390.22 708
3390.77 808
3391.32 835
3391.87 839
3392.42 783
3392.97 823
3393.52 733
3394.06 693
3394.61 713
3395.16 766
3395.71 752
3396.26 723
3396.81 692
3397.36 675
3397.91 699
3398.46 775
3399.01 712
3399.56 728
3400.11 694
3400.66 744
3401.21 797
3401.76 725
3402.31 723
3402.86 740
3403.41 819
3403.96 846
3404.51 804
3405.06 772
3405.61 648
3406.16 693
3406.71 649
3407.26 672
3407.81 707
3408.36 739
3408.91 739
3409.46 720
3410.01 691
3410.56 622
3411.11 701
3411.66 676
3412.21 699
3412.76 715
3413.31 688
3413.86 652
3414.41 721
3414.96 710
3415.51 759
3416.07 743
3416.62 705
3417.17 668
3417.72 721
3418.27 788
3418.82 706
3419.37 678
3419.92 638
3420.47 802
3421.03 830
3421.58 855
3422.13 836
3422.68 816
3423.23 847
3423.78 898
3424.33 853
3424.89 914
3425.44 916
3425.99 1015
3426.54 911
3427.09 841
3427.65 829
3428.20 828
3428.75 829
3429.30 804
3429.85 813
3430.41 729
3430.96 896
3431.51 752
3432.06 807
3432.61 775
3433.17 747
3433.72 810
3434.27 796
3434.82 823
3435.38 794
3435.93 772
3436.48 786
3437.03 757
3437.59 693
3438.14 699
3438.69 838
3439.24 814
3439.80 821
3440.35 775
3440.90 821
3441.46 824
3442.01 757
3442.56 841
3443.11 819
3443.67 813
3444.22 720
3444.77 827
3445.33 757
3445.88 654
3446.43 663
3446.99 669
3447.54 648
3448.09 585
3448.65 647
3449.20 734
3449.76 649
3450.31 701
3450.86 688
3451.42 630
3451.97 713
3452.52 724
3453.08 715
3453.63 637
3454.19 670
3454.74 681
3455.29 658
3455.85 691
3456.40 812
3456.96 631
3457.51 656
3458.07 734
3458.62 757
3459.17 713
3459.73 660
3460.28 622
3460.84 702
3461.39 786
3461.95 751
3462.50 764
3463.06 783
3463.61 729
3464.17 718
3464.72 796
3465.27 822
3465.83 781
3466.38 749
3466.94 719
3467.49 703
3468.05 738
3468.61 785
3469.16 727
3469.72 768
3470.27 767
3470.83 791
3471.38 809
3471.94 846
3472.49 819
3473.05 785
3473.60 871
3474.16 909
3474.71 758
3475.27 798
3475.83 861
3476.38 1020
3476.94 920
3477.49 903
3478.05 919
3478.61 875
3479.16 826
3479.72 800
3480.27 785
3480.83 826
3481.39 818
3481.94 767
3482.50 767
3483.05 797
3483.61 926
3484.17 865
3484.72 907
3485.28 846
3485.84 821
3486.39 957
3486.95 983
3487.51 986
3488.06 1012
3488.62 1026
3489.18 1017
3489.73 1188
3490.29 1342
3490.85 1407
3491.40 1391
3491.96 1647
3492.52 1659
3493.08 1776
3493.63 1711
3494.19 1678
3494.75 1774
3495.30 1551
3495.86 1409
3496.42 1551
3496.98 1683
3497.53 1779
3498.09 1465
3498.65 1726
3499.21 1776
3499.76 1903
3500.32 2122
3500.88 2039
3501.44 1993
3501.99 1968
3502.55 1921
3503.11 1923
3503.67 1995
3504.23 2139
3504.78 2147
3505.34 2023
3505.90 2184
3506.46 2128
3507.02 1964
3507.58 1874
3508.13 1706
3508.69 1663
3509.25 1640
3509.81 1565
3510.37 1367
3510.93 1200
3511.48 1141
3512.04 1077
3512.60 1022
3513.16 983
3513.72 963
3514.28 916
3514.84 878
3515.40 968
3515.95 880
3516.51 875
3517.07 776
3517.63 907
3518.19 917
3518.75 943
3519.31 904
3519.87 1088
3520.43 999
3520.99 918
3521.55 1028
3522.11 840
3522.67 875
3523.22 987
3523.78 967
3524.34 1013
3524.90 1118
3525.46 961
3526.02 1038
3526.58 1043
3527.14 996
3527.70 986
3528.26 843
3528.82 939
3529.38 844
3529.94 793
3530.50 833
3531.06 857
3531.62 720
3532.18 767
3532.74 836
3533.30 834
3533.86 876
3534.42 844
3534.98 872
3535.54 865
3536.11 847
3536.67 840
3537.23 844
3537.79 878
3538.35 801
3538.91 1052
3539.47 984
3540.03 900
3540.59 869
3541.15 1060
3541.71 1049
3542.27 963
3542.84 912
3543.40 904
3543.96 1043
3544.52 1022
3545.08 996
3545.64 1055
3546.20 939
3546.76 885
3547.33 811
3547.89 736
3548.45 809
3549.01 823
3549.57 814
3550.13 839
3550.69 854
3551.26 804
3551.82 869
3552.38 859
3552.94 765
3553.50 753
3554.07 824
3554.63 809
3555.19 721
3555.75 720
3556.31 743
3556.88 672
3557.44 802
3558.00 796
3558.56 799
3559.13 786
3559.69 912
3560.25 794
3560.81 795
3561.38 889
3561.94 897
3562.50 724
3563.06 778
3563.63 789
3564.19 785
3564.75 758
3565.31 691
3565.88 682
3566.44 888
3567.00 759
3567.57 947
3568.13 851
3568.69 735
3569.26 744
3569.82 776
3570.38 732
3570.95 763
3571.51 775
3572.07 778
3572.64 721
3573.20 764
3573.76 737
3574.33 790
3574.89 887
3575.45 866
3576.02 749
3576.58 846
3577.14 772
3577.71 774
3578.27 805
3578.84 821
3579.40 816
3579.96 811
3580.53 762
3581.09 801
3581.66 844
3582.22 799
3582.78 754
3583.35 848
3583.91 779
3584.48 740
3585.04 789
3585.61 852
3586.17 743
3586.74 740
3587.30 686
3587.86 760
3588.43 830
3588.99 775
3589.56 775
3590.12 795
3590.69 724
3591.25 745
3591.82 759
3592.38 779
3592.95 866
3593.51 801
3594.08 774
3594.64 819
3595.21 803
3595.77 899
3596.34 712
3596.90 722
3597.47 727
3598.04 661
3598.60 751
3599.17 775
3599.73 751
3600.30 790
3600.86 771
3601.43 721
3601.99 687
3602.56 698
3603.13 736
3603.69 753
3604.26 725
3604.82 747
3605.39 665
3605.96 745
3606.52 630
3607.09 677
3607.65 630
3608.22 694
3608.79 629
3609.35 661
3609.92 675
3610.49 588
3611.05 662
3611.62 642
3612.19 694
3612.75 683
3613.32 797
3613.89 908
3614.45 914
3615.02 1028
3615.59 984
3616.15 1030
3616.72 1214
3617.29 1180
3617.85 1313
3618.42 1307
3618.99 1273
3619.55 1236
3620.12 1320
3620.69 1216
3621.26 1364
3621.82 1244
3622.39 1199
3622.96 970
3623.53 923
3624.09 903
3624.66 770
3625.23 753
3625.80 756
3626.36 764
3626.93 680
3627.50 704
3628.07 784
3628.63 728
3629.20 771
3629.77 855
3630.34 802
3630.91 864
3631.47 893
3632.04 773
3632.61 716
3633.18 817
3633.75 908
3634.32 867
3634.88 804
3635.45 931
3636.02 932
3636.59 883
3637.16 827
3637.73 791
3638.29 770
3638.86 838
3639.43 1036
3640.00 968
3640.57 977
3641.14 990
3641.71 1015
3642.28 1056
3642.84 1076
3643.41 1181
3643.98 1041
3644.55 1019
3645.12 970
3645.69 866
3646.26 953
3646.83 928
3647.40 898
3647.97 934
3648.54 990
3649.11 861
3649.68 706
3650.25 828
3650.81 976
3651.38 956
3651.95 918
3652.52 960
3653.09 1125
3653.66 1079
3654.23 977
3654.80 999
3655.37 1094
3655.94 1278
3656.51 1206
3657.08 1333
3657.65 1237
3658.22 1218
3658.79 1369
3659.36 1391
3659.93 1397
3660.50 1292
3661.07 1139
3661.64 1214
3662.22 1266
3662.79 1289
3663.36 982
3663.93 1225
3664.50 1176
3665.07 1055
3665.64 995
3666.21 973
3666.78 1003
3667.35 982
3667.92 996
3668.49 894
3669.06 858
3669.64 799
3670.21 893
3670.78 992
3671.35 882
3671.92 894
3672.49 884
3673.06 946
3673.63 874
3674.21 893
3674.78 865
3675.35 886
3675.92 890
3676.49 987
3677.06 927
3677.63 946
3678.21 935
3678.78 886
3679.35 867
3679.92 809
3680.49 852
3681.07 818
3681.64 777
3682.21 844
3682.78 877
3683.35 759
3683.93 695
3684.50 744
3685.07 798
3685.64 866
3686.21 872
3686.79 885
3687.36 940
3687.93 894
3688.50 962
3689.08 940
3689.65 1099
3690.22 1114
3690.80 1072
3691.37 1120
3691.94 1013
3692.51 942
3693.09 1028
3693.66 990
3694.23 951
3694.81 974
3695.38 923
3695.95 883
3696.52 844
3697.10 899
3697.67 794
3698.24 956
3698.82 1002
3699.39 1101
3699.96 967
3700.54 832
3701.11 986
3701.68 950
3702.26 949
3702.83 860
3703.41 923
3703.98 954
3704.55 894
3705.13 860
3705.70 854
3706.27 916
3706.85 966
3707.42 849
3708.00 990
3708.57 910
3709.14 894
3709.72 903
3710.29 793
3710.87 858
3711.44 956
3712.02 982
3712.59 957
3713.16 872
3713.74 804
3714.31 893
3714.89 698
3715.46 710
3716.04 813
3716.61 823
3717.19 898
3717.76 778
3718.34 730
3718.91 794
3719.49 817
3720.06 862
3720.64 755
3721.21 651
3721.79 560
3722.36 687
3722.94 738
3723.51 789
3724.09 683
3724.66 639
3725.24 697
3725.81 745
3726.39 643
3726.96 690
3727.54 729
3728.12 713
3728.69 810
3729.27 780
3729.84 921
3730.42 917
3730.99 898
3731.57 799
3732.15 762
3732.72 826
3733.30 914
3733.87 957
3734.45 833
3735.03 779
3735.60 840
3736.18 937
3736.75 851
3737.33 862
3737.91 795
3738.48 779
3739.06 831
3739.64 688
3740.21 677
3740.79 619
3741.37 733
3741.94 723
3742.52 647
3743.10 647
3743.67 809
3744.25 762
3744.83 668
3745.40 754
3745.98 771
3746.56 707
3747.13 754
3747.71 753
3748.29 731
3748.87 616
3749.44 717
3750.02 780
3750.60 697
3751.17 660
3751.75 656
3752.33 697
3752.91 691
3753.48 750
3754.06 679
3754.64 685
3755.22 687
3755.80 740
3756.37 695
3756.95 733
3757.53 779
3758.11 759
3758.68 809
3759.26 806
3759.84 721
3760.42 722
3761.00 724
3761.58 761
3762.15 700
3762.73 774
3763.31 660
3763.89 653
3764.47 771
3765.04 770
3765.62 715
3766.20 704
3766.78 664
3767.36 693
3767.94 716
3768.52 683
3769.10 654
3769.67 722
3770.25 722
3770.83 773
3771.41 794
3771.99 792
3772.57 803
3773.15 736
3773.73 800
3774.31 768
3774.89 754
3775.46 776
3776.04 722
3776.62 784
3777.20 601
3777.78 648
3778.36 682
3778.94 700
3779.52 638
3780.10 680
3780.68 734
3781.26 689
3781.84 689
3782.42 643
3783.00 756
3783.58 696
3784.16 724
3784.74 806
3785.32 788
3785.90 724
3786.48 793
3787.06 838
3787.64 685
3788.22 640
3788.80 728
3789.38 758
3789.96 763
3790.54 654
3791.12 729
3791.70 636
3792.28 659
3792.86 608
3793.44 697
3794.02 737
3794.60 686
3795.18 704
3795.77 728
3796.35 654
3796.93 698
3797.51 741
3798.09 713
3798.67 813
3799.25 755
3799.83 745
3800.41 834
3800.99 732
3801.58 859
3802.16 844
3802.74 789
3803.32 824
3803.90 849
3804.48 906
3805.06 976
3805.65 904
3806.23 861
3806.81 950
3807.39 995
3807.97 943
3808.55 880
3809.14 939
3809.72 924
3810.30 954
3810.88 944
3811.46 885
3812.05 973
3812.63 1086
3813.21 973
3813.79 1004
3814.37 923
3814.96 1026
3815.54 1069
3816.12 1048
3816.70 939
3817.29 853
3817.87 883
3818.45 841
3819.03 860
3819.62 778
3820.20 747
3820.78 755
3821.36 715
3821.95 715
3822.53 625
3823.11 682
3823.70 678
3824.28 671
3824.86 774
3825.45 788
3826.03 654
3826.61 710
3827.19 735
3827.78 718
3828.36 692
3828.94 690
3829.53 789
3830.11 734
3830.69 620
3831.28 761
3831.86 799
3832.45 797
3833.03 733
3833.61 734
3834.20 694
3834.78 696
3835.36 725
3835.95 709
3836.53 789
3837.12 752
3837.70 646
3838.28 652
3838.87 678
3839.45 724
3840.04 633
3840.62 602
3841.20 627
3841.79 519
3842.37 595
3842.96 691
3843.54 749
3844.13 675
3844.71 605
3845.30 624
3845.88 590
3846.47 605
3847.05 758
3847.63 810
3848.22 769
3848.80 664
3849.39 677
3849.97 720
3850.56 689
3851.14 573
3851.73 622
3852.31 760
3852.90 653
3853.48 676
3854.07 740
3854.66 784
3855.24 690
3855.83 711
3856.41 705
3857.00 695
3857.58 732
3858.17 764
3858.75 863
3859.34 856
3859.92 930
3860.51 819
3861.10 908
3861.68 848
3862.27 868
3862.85 880
3863.44 1089
3864.03 937
3864.61 938
3865.20 1074
3865.78 1192
3866.37 1046
3866.96 982
3867.54 1055
3868.13 952
3868.72 977
3869.30 820
3869.89 730
3870.47 735
3871.06 696
3871.65 715
3872.23 815
3872.82 796
3873.41 830
3873.99 812
3874.58 835
3875.17 833
3875.76 822
3876.34 765
3876.93 802
3877.52 836
3878.10 777
3878.69 764
3879.28 731
3879.86 728
3880.45 741
3881.04 750
3881.63 756
3882.21 678
3882.80 712
3883.39 718
3883.98 641
3884.56 662
3885.15 718
3885.74 725
3886.33 677
3886.91 752
3887.50 845
3888.09 827
3888.68 825
3889.27 777
3889.85 885
3890.44 844
3891.03 807
3891.62 920
3892.21 887
3892.79 858
3893.38 825
3893.97 825
3894.56 717
3895.15 675
3895.74 740
3896.32 811
3896.91 730
3897.50 740
3898.09 780
3898.68 759
3899.27 707
3899.86 696
3900.45 706
3901.03 755
3901.62 801
3902.21 735
3902.80 665
3903.39 746
3903.98 722
3904.57 685
3905.16 709
3905.75 654
3906.34 689
3906.92 721
3907.51 725
3908.10 724
3908.69 790
3909.28 698
3909.87 586
3910.46 623
3911.05 704
3911.64 675
3912.23 670
3912.82 706
3913.41 662
3914.00 656
3914.59 618
3915.18 690
3915.77 656
3916.36 676
3916.95 642
3917.54 614
3918.13 734
3918.72 677
3919.31 648
3919.90 747
3920.49 672
3921.08 677
3921.67 723
3922.26 702
3922.85 617
3923.44 673
3924.03 632
3924.62 726
3925.21 679
3925.80 650
3926.40 692
3926.99 700
3927.58 716
3928.17 684
3928.76 647
3929.35 642
3929.94 550
3930.53 622
3931.12 697
3931.71 644
3932.30 648
3932.90 650
3933.49 653
3934.08 620
3934.67 600
3935.26 621
3935.85 596
3936.44 620
3937.04 644
3937.63 654
3938.22 667
3938.81 636
3939.40 727
3939.99 688
3940.59 642
3941.18 712
3941.77 734
3942.36 715
3942.95 765
3943.55 759
3944.14 705
3944.73 683
3945.32 767
3945.91 732
3946.51 693
3947.10 569
3947.69 639
3948.28 643
3948.88 721
3949.47 582
3950.06 624
3950.65 628
3951.25 605
3951.84 768
3952.43 758
3953.02 667
3953.62 693
3954.21 736
3954.80 695
3955.40 716
3955.99 696
3956.58 641
3957.17 654
3957.77 750
3958.36 741
3958.95 758
3959.55 781
3960.14 632
3960.73 717
3961.33 730
3961.92 749
3962.51 711
3963.11 599
3963.70 634
3964.29 596
3964.89 599
3965.48 699
3966.08 646
3966.67 667
3967.26 614
3967.86 652
3968.45 722
3969.04 667
3969.64 643
3970.23 665
3970.83 592
3971.42 582
3972.01 570
3972.61 582
3973.20 686
3973.80 644
3974.39 692
3974.99 725
3975.58 654
3976.18 627
3976.77 696
3977.36 669
3977.96 763
3978.55 692
3979.15 620
3979.74 615
3980.34 750
3980.93 698
3981.53 576
3982.12 599
3982.72 602
3983.31 720
3983.91 756
3984.50 645
3985.10 624
3985.69 677
3986.29 686
3986.88 651
3987.48 725
3988.07 766
3988.67 707
3989.26 648
3989.86 693
3990.46 673
3991.05 719
3991.65 736
3992.24 629
3992.84 668
3993.43 595
3994.03 700
3994.63 714
3995.22 734
3995.82 660
3996.41 756
3997.01 713
3997.61 710
3998.20 646
3998.80 698
3999.39 731
3999.99 771
4000.59 720
4001.18 777
4001.78 645
4002.38 705
4002.97 703
4003.57 721
4004.17 738
4004.76 710
4005.36 786
4005.96 641
4006.55 531
4007.15 679
4007.75 696
4008.34 705
4008.94 697
4009.54 587
4010.13 744
4010.73 726
4011.33 588
4011.93 694
4012.52 641
4013.12 639
4013.72 637
4014.31 723
4014.91 696
4015.51 731
4016.11 732
4016.70 766
4017.30 790
4017.90 891
4018.50 766
4019.09 785
4019.69 665
4020.29 719
4020.89 832
4021.49 725
4022.08 834
4022.68 795
4023.28 792
4023.88 686
4024.48 823
4025.07 855
4025.67 749
4026.27 773
4026.87 841
4027.47 773
4028.06 788
4028.66 799
4029.26 675
4029.86 722
4030.46 742
4031.06 810
4031.66 729
4032.25 887
4032.85 802
4033.45 780
4034.05 863
4034.65 891
4035.25 817
4035.85 725
4036.45 774
4037.05 733
4037.64 805
4038.24 755
4038.84 567
4039.44 609
4040.04 612
4040.64 702
4041.24 703
4041.84 616
4042.44 599
4043.04 545
4043.64 592
4044.24 613
4044.84 630
4045.44 616
4046.04 596
4046.64 587
4047.24 730
4047.84 686
4048.44 717
4049.03 654
4049.63 620
4050.23 669
4050.83 689
4051.43 687
4052.04 714
4052.64 727
4053.24 748
4053.84 663
4054.44 687
4055.04 649
4055.64 697
4056.24 721
4056.84 785
4057.44 691
4058.04 639
4058.64 657
4059.24 677
4059.84 677
4060.44 640
4061.04 608
4061.64 669
4062.24 666
4062.85 667
4063.45 783
4064.05 785
4064.65 680
4065.25 621
4065.85 540
4066.45 537
4067.05 529
4067.65 576
4068.26 597
4068.86 667
4069.46 604
4070.06 609
4070.66 530
4071.26 593
4071.86 749
4072.47 665
4073.07 691
4073.67 553
4074.27 523
4074.87 618
4075.47 684
4076.08 666
4076.68 629
4077.28 585
4077.88 625
4078.48 648
4079.09 598
4079.69 598
4080.29 554
4080.89 574
4081.50 617
4082.10 716
4082.70 613
4083.30 574
4083.91 599
4084.51 607
4085.11 665
4085.71 614
4086.32 589
4086.92 583
4087.52 610
4088.12 626
4088.73 650
4089.33 642
4089.93 585
4090.54 660
4091.14 642
4091.74 613
4092.35 616
4092.95 620
4093.55 614
4094.15 702
4094.76 708
4095.36 617
4095.96 727
4096.57 708
4097.17 668
4097.78 593
4098.38 612
4098.98 664
4099.59 578
4100.19 573
4100.79 538
4101.40 609
4102.00 646
4102.61 589
4103.21 568
4103.81 524
4104.42 533
4105.02 543
4105.63 552
4106.23 541
4106.83 537
4107.44 573
4108.04 654
4108.65 550
4109.25 573
4109.85 590
4110.46 628
4111.06 528
4111.67 540
4112.27 465
4112.88 520
4113.48 550
4114.09 550
4114.69 526
4115.30 538
4115.90 596
4116.51 710
4117.11 593
4117.72 584
4118.32 529
4118.93 608
4119.53 617
4120.14 596
4120.74 560
4121.35 580
4121.95 704
4122.56 638
4123.16 583
4123.77 545
4124.37 616
4124.98 562
4125.59 604
4126.19 624
4126.80 516
4127.40 576
4128.01 680
4128.61 609
4129.22 624
4129.83 555
4130.43 626
4131.04 641
4131.64 607
4132.25 636
4132.86 651
4133.46 661
4134.07 610
4134.67 626
4135.28 687
4135.89 697
4136.49 733
4137.10 758
4137.71 686
4138.31 659
4138.92 627
4139.53 636
4140.13 677
4140.74 696
4141.35 758
4141.95 739
4142.56 795
4143.17 774
4143.77 743
4144.38 653
4144.99 731
4145.59 718
4146.20 740
4146.81 748
4147.42 681
4148.02 645
4148.63 610
4149.24 646
4149.84 564
4150.45 572
4151.06 567
4151.67 539
4152.27 492
4152.88 565
4153.49 559
4154.10 532
4154.70 551
4155.31 522
4155.92 592
4156.53 663
4157.14 657
4157.74 555
4158.35 590
4158.96 560
4159.57 572
4160.18 594
4160.78 590
4161.39 598
4162.00 632
4162.61 674
4163.22 697
4163.83 718
4164.43 575
4165.04 604
4165.65 724
4166.26 777
4166.87 624
4167.48 669
4168.09 667
4168.69 521
4169.30 582
4169.91 748
4170.52 603
4171.13 551
4171.74 604
4172.35 631
4172.96 673
4173.57 676
4174.17 619
4174.78 673
4175.39 749
4176.00 678
4176.61 653
4177.22 721
4177.83 626
4178.44 603
4179.05 752
4179.66 749
4180.27 757
4180.88 684
4181.49 641
4182.10 623
4182.71 636
4183.32 612
4183.93 577
4184.54 608
4185.15 650
4185.76 667
4186.37 639
4186.98 578
4187.59 649
4188.20 617
4188.81 653
4189.42 614
4190.03 666
4190.64 692
4191.25 707
4191.86 795
4192.47 788
4193.08 850
4193.69 972
4194.30 962
4194.91 1006
4195.52 870
4196.13 777
4196.74 894
4197.35 876
4197.97 860
4198.58 853
4199.19 780
4199.80 732
4200.41 741
4201.02 679
4201.63 702
4202.24 715
4202.85 687
4203.47 612
4204.08 707
4204.69 722
4205.30 720
4205.91 713
4206.52 715
4207.13 653
4207.75 605
4208.36 606
4208.97 656
4209.58 655
4210.19 682
4210.80 664
4211.42 699
4212.03 738
4212.64 702
4213.25 688
4213.86 695
4214.48 781
4215.09 724
4215.70 673
4216.31 752
4216.92 813
4217.54 869
4218.15 871
4218.76 884
4219.37 874
4219.99 921
4220.60 966
4221.21 1020
4221.82 1037
4222.44 1021
4223.05 1088
4223.66 1033
4224.28 1076
4224.89 1135
4225.50 1097
4226.11 1066
4226.73 1165
4227.34 1186
4227.95 1165
4228.57 1088
4229.18 1186
4229.79 1176
4230.41 1159
4231.02 1061
4231.63 1176
4232.25 1249
4232.86 1400
4233.47 1427
4234.09 1405
4234.70 1506
4235.31 1460
4235.93 1406
4236.54 1574
4237.15 1415
4237.77 1312
4238.38 1259
4239.00 1283
4239.61 1089
4240.22 933
4240.84 974
4241.45 887
4242.07 936
4242.68 794
4243.29 861
4243.91 846
4244.52 855
4245.14 865
4245.75 873
4246.37 947
4246.98 953
4247.59 895
4248.21 914
4248.82 910
4249.44 893
4250.05 905
4250.67 988
4251.28 981
4251.90 945
4252.51 849
4253.13 798
4253.74 754
4254.36 784
4254.97 708
4255.59 801
4256.20 839
4256.82 779
4257.43 725
4258.05 729
4258.66 674
4259.28 715
4259.89 702
4260.51 758
4261.12 743
4261.74 758
4262.35 745
4262.97 628
4263.59 683
4264.20 782
4264.82 750
4265.43 803
4266.05 788
4266.66 719
4267.28 734
4267.90 753
4268.51 723
4269.13 782
4269.74 748
4270.36 710
4270.98 656
4271.59 683
4272.21 806
4272.83 826
4273.44 758
4274.06 818
4274.68 759
4275.29 687
4275.91 740
4276.52 706
4277.14 711
4277.76 704
4278.37 825
4278.99 665
4279.61 725
4280.23 654
4280.84 576
4281.46 627
4282.08 670
4282.69 752
4283.31 703
4283.93 647
4284.54 664
4285.16 651
4285.78 652
4286.40 565
4287.01 640
4287.63 649
4288.25 651
4288.87 642
4289.48 600
4290.10 598
4290.72 631
4291.34 680
4291.95 600
4292.57 646
4293.19 631
4293.81 616
4294.42 643
4295.04 587
4295.66 617
4296.28 657
4296.90 707
4297.51 607
4298.13 713
4298.75 735
4299.37 741
4299.99 685
4300.61 737
4301.22 651
4301.84 665
4302.46 634
4303.08 646
4303.70 676
4304.32 656
4304.94 601
4305.55 620
4306.17 609
4306.79 638
4307.41 609
4308.03 692
4308.65 721
4309.27 626
4309.89 669
4310.50 667
4311.12 611
4311.74 560
4312.36 662
4312.98 566
4313.60 692
4314.22 658
4314.84 665
4315.46 602
4316.08 573
4316.70 622
4317.32 760
4317.94 662
4318.56 621
4319.18 611
4319.80 624
4320.42 668
4321.04 608
4321.65 572
4322.27 540
4322.89 698
4323.51 734
4324.13 752
4324.75 822
4325.37 731
4325.99 731
4326.62 750
4327.24 820
4327.86 680
4328.48 679
4329.10 734
4329.72 717
4330.34 682
4330.96 709
4331.58 637
4332.20 617
4332.82 625
4333.44 800
4334.06 804
4334.68 662
4335.30 774
4335.92 764
4336.54 786
4337.16 895
4337.79 944
4338.41 982
4339.03 951
4339.65 991
4340.27 1054
4340.89 828
4341.51 828
4342.13 874
4342.76 902
4343.38 1033
4344.00 1032
4344.62 1126
4345.24 1189
4345.86 1265
4346.48 1242
4347.11 1252
4347.73 1358
4348.35 1380
4348.97 1281
4349.59 1112
4350.22 1010
4350.84 1027
4351.46 880
4352.08 928
4352.70 879
4353.33 703
4353.95 671
4354.57 827
4355.19 777
4355.81 787
4356.44 821
4357.06 786
4357.68 695
4358.30 715
4358.93 698
4359.55 699
4360.17 797
4360.79 770
4361.42 755
4362.04 723
4362.66 734
4363.28 740
4363.91 850
4364.53 739
4365.15 599
4365.78 628
4366.40 719
4367.02 755
4367.65 728
4368.27 632
4368.89 654
4369.52 709
4370.14 618
4370.76 575
4371.39 553
4372.01 647
4372.63 645
4373.26 557
4373.88 556
4374.50 580
4375.13 593
4375.75 605
4376.37 654
4377.00 697
4377.62 620
4378.25 624
4378.87 662
4379.49 554
4380.12 558
4380.74 556
4381.37 616
4381.99 618
4382.61 620
4383.24 598
4383.86 620
4384.49 669
4385.11 665
4385.74 579
4386.36 611
4386.98 666
4387.61 640
4388.23 543
4388.86 531
4389.48 680
4390.11 558
4390.73 702
4391.36 606
4391.98 561
4392.61 630
4393.23 596
4393.86 518
4394.48 558
4395.11 587
4395.73 681
4396.36 664
4396.98 654
4397.61 738
4398.23 688
4398.86 626
4399.48 650
4400.11 599
4400.74 632
4401.36 644
4401.99 583
4402.61 597
4403.24 600
4403.86 632
4404.49 664
4405.11 618
4405.74 621
4406.37 562
4406.99 576
4407.62 581
4408.24 580
4408.87 613
4409.50 613
4410.12 630
4410.75 713
4411.38 577
4412.00 578
4412.63 596
4413.25 583
4413.88 517
4414.51 654
4415.13 691
4415.76 576
4416.39 623
4417.01 583
4417.64 568
4418.27 571
4418.89 529
4419.52 531
4420.15 596
4420.77 628
4421.40 640
4422.03 639
4422.66 605
4423.28 529
4423.91 596
4424.54 551
4425.16 633
4425.79 649
4426.42 659
4427.05 536
4427.67 536
4428.30 582
4428.93 605
4429.56 641
4430.18 587
4430.81 576
4431.44 525
4432.07 564
4432.69 560
4433.32 608
4433.95 597
4434.58 640
4435.21 631
4435.83 657
4436.46 676
4437.09 523
4437.72 553
4438.35 497
4438.97 541
4439.60 487
4440.23 558
4440.86 528
4441.49 513
4442.12 541
4442.74 556
4443.37 536
4444.00 514
4444.63 547
4445.26 535
4445.89 575
4446.52 569
4447.14 573
4447.77 560
4448.40 669
4449.03 632
4449.66 686
4450.29 604
4450.92 659
4451.55 689
4452.18 695
4452.81 683
4453.44 682
4454.06 665
4454.69 636
4455.32 671
4455.95 667
4456.58 710
4457.21 669
4457.84 718
4458.47 590
4459.10 742
4459.73 698
4460.36 643
4460.99 524
4461.62 560
4462.25 544
4462.88 608
4463.51 581
4464.14 541
4464.77 588
4465.40 547
4466.03 573
4466.66 640
4467.29 534
4467.92 543
4468.55 538
4469.18 562
4469.81 613
4470.44 554
4471.07 491
4471.70 495
4472.33 570
4472.96 565
4473.59 563
4474.22 546
4474.86 517
4475.49 516
4476.12 448
4476.75 521
4477.38 522
4478.01 515
4478.64 526
4479.27 501
4479.90 527
4480.53 567
4481.17 564
4481.80 595
4482.43 559
4483.06 587
4483.69 574
4484.32 644
4484.95 671
4485.58 620
4486.22 577
4486.85 626
4487.48 581
4488.11 531
4488.74 566
4489.37 479
4490.01 565
4490.64 638
4491.27 625
4491.90 537
4492.53 565
4493.17 648
4493.80 528
4494.43 513
4495.06 566
4495.70 626
4496.33 573
4496.96 510
4497.59 604
4498.22 611
4498.86 649
4499.49 679
4500.12 714
4500.75 633
4501.39 687
4502.02 743
4502.65 695
4503.29 783
4503.92 707
4504.55 676
4505.18 602
4505.82 560
4506.45 691
4507.08 646
4507.72 568
4508.35 607
4508.98 730
4509.62 693
4510.25 603
4510.88 633
4511.52 552
4512.15 616
4512.78 557
4513.42 533
4514.05 549
4514.68 602
4515.32 655
4515.95 555
4516.58 572
4517.22 599
4517.85 563
4518.48 586
4519.12 546
4519.75 545
4520.39 582
4521.02 610
4521.65 642
4522.29 666
4522.92 610
4523.56 692
4524.19 654
4524.83 577
4525.46 600
4526.09 601
4526.73 705
4527.36 734
4528.00 699
4528.63 744
4529.27 897
4529.90 965
4530.54 961
4531.17 959
4531.81 969
4532.44 1001
4533.07 1029
4533.71 878
4534.34 882
4534.98 829
4535.61 779
4536.25 770
4536.88 697
4537.52 663
4538.16 639
4538.79 545
4539.43 638
4540.06 676
4540.70 597
4541.33 610
4541.97 603
4542.60 652
4543.24 558
4543.87 618
4544.51 623
4545.15 618
4545.78 528
4546.42 529
4547.05 582
4547.69 546
4548.32 607
4548.96 552
4549.60 564
4550.23 567
4550.87 566
4551.50 480
4552.14 580
4552.78 608
4553.41 620
4554.05 613
4554.69 618
4555.32 586
4555.96 536
4556.60 593
4557.23 645
4557.87 578
4558.51 558
4559.14 547
4559.78 548
4560.42 489
4561.05 558
4561.69 582
4562.33 534
4562.96 558
4563.60 515
4564.24 544
4564.87 623
4565.51 544
4566.15 522
4566.79 536
4567.42 626
4568.06 553
4568.70 655
4569.33 549
4569.97 560
4570.61 624
4571.25 639
4571.88 628
4572.52 651
4573.16 562
4573.80 611
4574.44 595
4575.07 522
4575.71 537
4576.35 528
4576.99 612
4577.62 486
4578.26 521
4578.90 482
4579.54 489
4580.18 605
4580.82 579
4581.45 548
4582.09 609
4582.73 570
4583.37 523
4584.01 530
4584.65 579
4585.28 585
4585.92 567
4586.56 553
4587.20 593
4587.84 605
4588.48 680
4589.12 688
4589.75 738
4590.39 776
4591.03 638
4591.67 752
4592.31 745
4592.95 698
4593.59 751
4594.23 719
4594.87 634
4595.51 618
4596.15 675
4596.78 611
4597.42 609
4598.06 512
4598.70 546
4599.34 662
4599.98 631
4600.62 611
4601.26 624
4601.90 698
4602.54 595
4603.18 679
4603.82 685
4604.46 626
4605.10 621
4605.74 638
4606.38 727
4607.02 758
4607.66 645
4608.30 681
4608.94 698
4609.58 642
4610.22 668
4610.86 571
4611.50 566
4612.14 649
4612.78 594
4613.42 662
4614.06 593
4614.70 564
4615.34 539
4615.98 526
4616.63 658
4617.27 642
4617.91 534
4618.55 555
4619.19 548
4619.83 512
4620.47 509
4621.11 471
4621.75 540
4622.39 572
4623.03 559
4623.68 511
4624.32 513
4624.96 510
4625.60 515
4626.24 555
4626.88 459
4627.52 493
4628.17 526
4628.81 523
4629.45 490
4630.09 570
4630.73 537
4631.37 573
4632.02 513
4632.66 546
4633.30 566
4633.94 555
4634.58 559
4635.22 534
4635.87 590
4636.51 607
4637.15 623
4637.79 631
4638.44 593
4639.08 573
4639.72 639
4640.36 585
4641.00 670
4641.65 651
4642.29 526
4642.93 598
4643.57 605
4644.22 613
4644.86 621
4645.50 508
4646.15 597
4646.79 562
4647.43 652
4648.07 577
4648.72 598
4649.36 635
4650.00 669
4650.65 672
4651.29 635
4651.93 681
4652.57 763
4653.22 771
4653.86 671
4654.50 645
4655.15 650
4655.79 672
4656.44 552
4657.08 623
4657.72 586
4658.37 542
4659.01 573
4659.65 559
4660.30 592
4660.94 638
4661.58 675
4662.23 617
4662.87 602
4663.52 607
4664.16 570
4664.80 519
4665.45 510
4666.09 546
4666.74 523
4667.38 527
4668.02 543
4668.67 617
4669.31 576
4669.96 548
4670.60 552
4671.25 558
4671.89 541
4672.54 595
4673.18 568
4673.83 535
4674.47 520
4675.11 535
4675.76 608
4676.40 539
4677.05 551
4677.69 594
4678.34 507
4678.98 563
4679.63 569
4680.27 625
4680.92 621
4681.56 675
4682.21 588
4682.85 558
4683.50 562
4684.15 600
4684.79 645
4685.44 649
4686.08 597
4686.73 562
4687.37 588
4688.02 574
4688.66 614
4689.31 551
4689.96 576
4690.60 498
4691.25 516
4691.89 492
4692.54 572
4693.19 538
4693.83 559
4694.48 538
4695.12 544
4695.77 568
4696.42 586
4697.06 694
4697.71 707
4698.36 662
4699.00 707
4699.65 668
4700.29 575
4700.94 574
4701.59 564
4702.23 630
4702.88 572
4703.53 529
4704.17 629
4704.82 591
4705.47 534
4706.11 573
4706.76 590
4707.41 559
4708.06 541
4708.70 616
4709.35 606
4710.00 558
4710.64 574
4711.29 645
4711.94 568
4712.59 580
4713.23 643
4713.88 681
4714.53 621
4715.18 614
4715.82 524
4716.47 589
4717.12 622
4717.77 629
4718.41 684
4719.06 590
4719.71 543
4720.36 769
4721.01 605
4721.65 601
4722.30 666
4722.95 640
4723.60 676
4724.25 628
4724.89 600
4725.54 585
4726.19 608
4726.84 657
4727.49 611
4728.14 615
4728.78 607
4729.43 551
4730.08 573
4730.73 560
4731.38 595
4732.03 584
4732.68 572
4733.32 557
4733.97 593
4734.62 694
4735.27 630
4735.92 559
4736.57 539
4737.22 480
4737.87 515
4738.52 575
4739.16 569
4739.81 595
4740.46 543
4741.11 637
4741.76 675
4742.41 615
4743.06 544
4743.71 594
4744.36 606
4745.01 599
4745.66 619
4746.31 606
4746.96 591
4747.61 588
4748.26 704
4748.91 620
4749.56 602
4750.21 658
4750.86 677
4751.51 700
4752.16 674
4752.81 665
4753.46 667
4754.11 803
4754.76 748
4755.41 697
4756.06 610
4756.71 590
4757.36 708
4758.01 570
4758.66 586
4759.31 643
4759.96 572
4760.61 557
4761.26 583
4761.91 523
4762.56 599
4763.22 619
4763.87 562
4764.52 663
4765.17 638
4765.82 695
4766.47 851
4767.12 735
4767.77 804
4768.42 865
4769.07 796
4769.73 623
4770.38 627
4771.03 608
4771.68 633
4772.33 559
4772.98 629
4773.63 545
4774.29 572
4774.94 614
4775.59 621
4776.24 535
4776.89 573
4777.54 568
4778.20 589
4778.85 607
4779.50 617
4780.15 651
4780.80 648
4781.46 650
4782.11 590
4782.76 603
4783.41 601
4784.06 619
4784.72 559
4785.37 584
4786.02 660
4786.67 697
4787.33 692
4787.98 553
4788.63 552
4789.28 547
4789.94 592
4790.59 607
4791.24 608
4791.89 538
4792.55 525
4793.20 492
4793.85 529
4794.51 637
4795.16 519
4795.81 554
4796.47 551
4797.12 547
4797.77 569
4798.42 562
4799.08 613
4799.73 601
4800.38 538
4801.04 511
4801.69 576
4802.35 606
4803.00 581
4803.65 527
4804.31 580
4804.96 548
4805.61 529
4806.27 514
4806.92 547
4807.57 546
4808.23 574
4808.88 626
4809.54 535
4810.19 563
4810.84 505
4811.50 494
4812.15 562
4812.81 555
4813.46 541
4814.12 538
4814.77 561
4815.42 535
4816.08 586
4816.73 545
4817.39 562
4818.04 617
4818.70 548
4819.35 617
4820.01 619
4820.66 686
4821.32 553
4821.97 602
4822.63 595
4823.28 674
4823.94 796
4824.59 805
4825.25 789
4825.90 797
4826.56 837
4827.21 749
4827.87 760
4828.52 720
4829.18 724
4829.83 695
4830.49 717
4831.14 698
4831.80 728
4832.45 650
4833.11 722
4833.76 805
4834.42 736
4835.08 781
4835.73 821
4836.39 853
4837.04 878
4837.70 839
4838.36 878
4839.01 898
4839.67 911
4840.32 840
4840.98 837
4841.64 782
4842.29 730
4842.95 735
4843.60 736
4844.26 801
4844.92 698
4845.57 659
4846.23 728
4846.89 689
4847.54 817
4848.20 842
4848.86 852
4849.51 867
4850.17 877
4850.83 989
4851.48 941
4852.14 885
4852.80 733
4853.45 713
4854.11 788
4854.77 785
4855.43 786
4856.08 787
4856.74 794
4857.40 875
4858.05 995
4858.71 935
4859.37 956
4860.03 990
4860.68 1006
4861.34 1091
4862.00 911
4862.66 908
4863.31 976
4863.97 985
4864.63 877
4865.29 1015
4865.95 1009
4866.60 951
4867.26 1011
4867.92 983
4868.58 987
4869.23 914
4869.89 828
4870.55 899
4871.21 869
4871.87 836
4872.53 825
4873.18 823
4873.84 888
4874.50 937
4875.16 868
4875.82 926
4876.48 859
4877.13 785
4877.79 960
4878.45 930
4879.11 848
4879.77 902
4880.43 795
4881.09 795
4881.75 775
4882.40 716
4883.06 710
4883.72 685
4884.38 696
4885.04 755
4885.70 754
4886.36 736
4887.02 786
4887.68 817
4888.34 881
4889.00 977
4889.66 898
4890.32 928
4890.97 979
4891.63 872
4892.29 886
4892.95 878
4893.61 960
4894.27 826
4894.93 759
4895.59 765
4896.25 715
4896.91 668
4897.57 687
4898.23 625
4898.89 704
4899.55 699
4900.21 774
4900.87 882
4901.53 786
4902.19 754
4902.85 737
4903.51 758
4904.17 660
4904.83 775
4905.50 748
4906.16 678
4906.82 837
4907.48 722
4908.14 671
4908.80 664
4909.46 667
4910.12 675
4910.78 672
4911.44 620
4912.10 661
4912.76 629
4913.42 636
4914.09 635
4914.75 691
4915.41 548
4916.07 531
4916.73 565
4917.39 536
4918.05 523
4918.71 577
4919.38 614
4920.04 622
4920.70 573
4921.36 609
4922.02 621
4922.68 659
4923.35 692
4924.01 554
4924.67 570
4925.33 581
4925.99 600
4926.65 645
4927.32 587
4927.98 616
4928.64 693
4929.30 585
4929.96 641
4930.63 607
4931.29 580
4931.95 664
4932.61 668
4933.28 636
4933.94 590
4934.60 579
4935.26 667
4935.93 639
4936.59 583
4937.25 579
4937.91 598
4938.58 598
4939.24 644
4939.90 600
4940.56 557
4941.23 544
4941.89 544
4942.55 495
4943.22 622
4943.88 571
4944.54 518
4945.21 569
4945.87 574
4946.53 568
4947.20 561
4947.86 491
4948.52 554
4949.19 569
4949.85 602
4950.51 542
4951.18 550
4951.84 588
4952.50 580
4953.17 527
4953.83 468
4954.49 492
4955.16 499
4955.82 553
4956.49 505
4957.15 557
4957.81 564
4958.48 570
4959.14 530
4959.81 570
4960.47 615
4961.14 571
4961.80 620
4962.46 693
4963.13 648
4963.79 668
4964.46 788
4965.12 782
4965.79 718
4966.45 688
4967.12 721
4967.78 765
4968.44 692
4969.11 643
4969.77 578
4970.44 616
4971.10 635
4971.77 494
4972.43 587
4973.10 597
4973.76 562
4974.43 594
4975.09 555
4975.76 538
4976.42 531
4977.09 603
4977.76 539
4978.42 529
4979.09 512
4979.75 630
4980.42 488
4981.08 480
4981.75 468
4982.41 527
4983.08 581
4983.75 687
4984.41 582
4985.08 509
4985.74 504
4986.41 582
4987.07 584
4987.74 537
4988.41 444
4989.07 523
4989.74 530
4990.41 513
4991.07 508
4991.74 547
4992.40 632
4993.07 554
4993.74 570
4994.40 522
4995.07 508
4995.74 524
4996.40 500
4997.07 512
4997.74 496
4998.40 545
4999.07 559
4999.74 554
5000.40 489
5001.07 446
5001.74 471
5002.40 563
5003.07 568
5003.74 524
5004.41 575
5005.07 551
5005.74 560
5006.41 545
5007.07 527
5007.74 566
5008.41 618
5009.08 538
5009.74 524
5010.41 521
5011.08 563
5011.75 521
5012.41 615
5013.08 548
5013.75 508
5014.42 546
5015.09 515
5015.75 547
5016.42 504
5017.09 530
5017.76 521
5018.43 596
5019.09 664
5019.76 634
5020.43 684
5021.10 639
5021.77 640
5022.44 734
5023.10 684
5023.77 741
5024.44 774
5025.11 808
5025.78 692
5026.45 662
5027.11 638
5027.78 586
5028.45 542
5029.12 525
5029.79 548
5030.46 576
5031.13 549
5031.80 496
5032.47 553
5033.13 420
5033.80 478
5034.47 498
5035.14 462
5035.81 535
5036.48 524
5037.15 546
5037.82 421
5038.49 442
5039.16 488
5039.83 552
5040.50 599
5041.17 541
5041.84 507
5042.51 506
5043.18 471
5043.85 555
5044.52 505
5045.18 549
5045.85 514
5046.52 529
5047.19 567
5047.86 520
5048.53 510
5049.20 538
5049.88 505
5050.55 546
5051.22 495
5051.89 543
5052.56 601
5053.23 574
5053.90 502
5054.57 474
5055.24 506
5055.91 519
5056.58 519
5057.25 533
5057.92 508
5058.59 487
5059.26 481
5059.93 524
5060.60 506
5061.27 546
5061.95 478
5062.62 455
5063.29 496
5063.96 480
5064.63 433
5065.30 516
5065.97 499
5066.64 570
5067.31 460
5067.99 423
5068.66 518
5069.33 502
5070.00 496
5070.67 512
5071.34 479
5072.02 567
5072.69 526
5073.36 516
5074.03 531
5074.70 508
5075.37 470
5076.05 501
5076.72 527
5077.39 576
5078.06 598
5078.73 541
5079.41 575
5080.08 549
5080.75 525
5081.42 544
5082.10 585
5082.77 561
5083.44 545
5084.11 515
5084.78 551
5085.46 467
5086.13 564
5086.80 558
5087.48 585
5088.15 595
5088.82 665
5089.49 581
5090.17 625
5090.84 668
5091.51 701
5092.19 635
5092.86 647
5093.53 644
5094.20 752
5094.88 598
5095.55 570
5096.22 610
5096.90 642
5097.57 628
5098.24 558
5098.92 586
5099.59 562
5100.26 497
5100.94 542
5101.61 584
5102.29 524
5102.96 567
5103.63 605
5104.31 555
5104.98 527
5105.65 586
5106.33 573
5107.00 514
5107.68 534
5108.35 526
5109.02 480
5109.70 418
5110.37 525
5111.05 497
5111.72 505
5112.40 498
5113.07 527
5113.74 534
5114.42 458
5115.09 538
5115.77 520
5116.44 487
5117.12 519
5117.79 527
5118.47 491
5119.14 522
5119.82 534
5120.49 628
5121.17 584
5121.84 626
5122.52 552
5123.19 521
5123.87 507
5124.54 528
5125.22 511
5125.89 426
5126.57 450
5127.24 514
5127.92 535
5128.59 553
5129.27 483
5129.94 517
5130.62 586
5131.29 556
5131.97 536
5132.65 499
5133.32 522
5134.00 428
5134.67 552
5135.35 553
5136.02 537
5136.70 582
5137.38 531
5138.05 535
5138.73 515
5139.40 548
5140.08 519
5140.76 491
5141.43 501
5142.11 567
5142.79 514
5143.46 542
5144.14 438
5144.81 462
5145.49 432
5146.17 484
5146.84 482
5147.52 491
5148.20 465
5148.87 486
5149.55 470
5150.23 493
5150.90 506
5151.58 512
5152.26 531
5152.94 477
5153.61 464
5154.29 455
5154.97 524
5155.64 423
5156.32 438
5157.00 549
5157.68 482
5158.35 466
5159.03 459
5159.71 517
5160.39 457
5161.06 478
5161.74 495
5162.42 461
5163.10 499
5163.77 555
5164.45 568
5165.13 594
5165.81 536
5166.48 504
5167.16 548
5167.84 519
5168.52 554
5169.20 540
5169.87 461
5170.55 417
5171.23 533
5171.91 472
5172.59 443
5173.27 455
5173.94 450
5174.62 509
5175.30 464
5175.98 479
5176.66 490
5177.34 505
5178.02 555
5178.69 508
5179.37 534
5180.05 468
5180.73 399
5181.41 498
5182.09 481
5182.77 486
5183.45 504
5184.12 457
5184.80 454
5185.48 498
5186.16 438
5186.84 451
5187.52 461
5188.20 456
5188.88 458
5189.56 468
5190.24 482
5190.92 449
5191.60 493
5192.28 433
5192.96 515
5193.64 460
5194.32 410
5195.00 437
5195.68 470
5196.36 427
5197.03 403
5197.71 397
5198.39 395
5199.07 406
5199.75 454
5200.44 453
5201.12 453
5201.80 440
5202.48 416
5203.16 408
5203.84 444
5204.52 495
5205.20 485
5205.88 439
5206.56 461
5207.24 519
5207.92 510
5208.60 485
5209.28 583
5209.96 578
5210.64 553
5211.32 551
5212.00 539
5212.68 545
5213.37 493
5214.05 471
5214.73 464
5215.41 468
5216.09 522
5216.77 488
5217.45 562
5218.13 594
5218.81 499
5219.50 470
5220.18 467
5220.86 506
5221.54 550
5222.22 541
5222.90 495
5223.59 452
5224.27 496
5224.95 538
5225.63 506
5226.31 498
5226.99 424
5227.68 436
5228.36 483
5229.04 406
5229.72 393
5230.40 475
5231.09 470
5231.77 467
5232.45 462
5233.13 520
5233.81 486
5234.50 538
5235.18 501
5235.86 528
5236.54 538
5237.23 504
5237.91 578
5238.59 530
5239.27 523
5239.96 499
5240.64 478
5241.32 519
5242.01 471
5242.69 481
5243.37 466
5244.05 455
5244.74 498
5245.42 508
5246.10 455
5246.79 534
5247.47 444
5248.15 513
5248.84 419
5249.52 484
5250.20 489
5250.89 534
5251.57 481
5252.25 458
5252.94 449
5253.62 529
5254.30 471
5254.99 447
5255.67 477
5256.36 537
5257.04 547
5257.72 448
5258.41 486
5259.09 438
5259.78 410
5260.46 529
5261.14 510
5261.83 462
5262.51 495
5263.20 476
5263.88 510
5264.56 484
5265.25 538
5265.93 548
5266.62 486
5267.30 492
5267.99 501
5268.67 407
5269.36 459
5270.04 437
5270.73 428
5271.41 503
5272.09 485
5272.78 468
5273.46 447
5274.15 520
5274.83 476
5275.52 443
5276.20 502
5276.89 502
5277.57 460
5278.26 493
5278.94 547
5279.63 524
5280.32 589
5281.00 616
5281.69 625
5282.37 578
5283.06 571
5283.74 685
5284.43 640
5285.11 547
5285.80 464
5286.49 466
5287.17 436
5287.86 462
5288.54 549
5289.23 530
5289.91 453
5290.60 425
5291.29 540
5291.97 459
5292.66 506
5293.35 521
5294.03 485
5294.72 479
5295.40 530
5296.09 605
5296.78 503
5297.46 458
5298.15 476
5298.84 508
5299.52 533
5300.21 454
5300.90 510
5301.58 466
5302.27 508
5302.96 525
5303.64 427
5304.33 478
5305.02 484
5305.70 550
5306.39 471
5307.08 484
5307.77 473
5308.45 538
5309.14 538
5309.83 548
5310.51 509
5311.20 509
5311.89 584
5312.58 560
5313.26 501
5313.95 611
5314.64 511
5315.33 498
5316.01 496
5316.70 541
5317.39 512
5318.08 545
5318.77 552
5319.45 572
5320.14 595
5320.83 593
5321.52 593
5322.20 614
5322.89 574
5323.58 478
5324.27 516
5324.96 487
5325.65 485
5326.33 454
5327.02 522
5327.71 471
5328.40 487
5329.09 482
5329.78 484
5330.46 482
5331.15 492
5331.84 547
5332.53 565
5333.22 540
5333.91 493
5334.60 505
5335.29 526
5335.98 526
5336.66 559
5337.35 530
5338.04 535
5338.73 530
5339.42 523
5340.11 514
5340.80 535
5341.49 643
5342.18 548
5342.87 625
5343.56 603
5344.25 617
5344.94 566
5345.62 606
5346.31 542
5347.00 588
5347.69 715
5348.38 668
5349.07 734
5349.76 815
5350.45 849
5351.14 808
5351.83 847
5352.52 783
5353.21 732
5353.90 719
5354.59 738
5355.28 651
5355.97 657
5356.66 598
5357.35 528
5358.04 477
5358.74 529
5359.43 464
5360.12 488
5360.81 545
5361.50 448
5362.19 456
5362.88 468
5363.57 481
5364.26 585
5364.95 566
5365.64 448
5366.33 492
5367.02 475
5367.71 483
5368.41 474
5369.10 469
5369.79 472
5370.48 470
5371.17 521
5371.86 464
5372.55 454
5373.24 410
5373.94 411
5374.63 431
5375.32 416
5376.01 436
5376.70 469
5377.39 456
5378.08 507
5378.78 521
5379.47 421
5380.16 414
5380.85 499
5381.54 500
5382.24 453
5382.93 438
5383.62 401
5384.31 465
5385.00 420
5385.70 425
5386.39 487
5387.08 428
5387.77 505
5388.47 499
5389.16 473
5389.85 495
5390.54 507
5391.23 517
5391.93 625
5392.62 560
5393.31 577
5394.01 583
5394.70 536
5395.39 522
5396.08 507
5396.78 519
5397.47 450
5398.16 426
5398.86 411
5399.55 442
5400.24 442
5400.93 422
5401.63 442
5402.32 489
5403.01 487
5403.71 471
5404.40 450
5405.09 430
5405.79 374
5406.48 372
5407.17 439
5407.87 499
5408.56 524
5409.26 507
5409.95 492
5410.64 393
5411.34 406
5412.03 457
5412.72 486
5413.42 482
5414.11 437
5414.81 467
5415.50 406
5416.19 390
5416.89 434
5417.58 458
5418.28 433
5418.97 424
5419.67 482
5420.36 540
5421.05 549
5421.75 442
5422.44 533
5423.14 522
5423.83 498
5424.53 457
5425.22 440
5425.92 534
5426.61 521
5427.31 454
5428.00 433
5428.70 429
5429.39 430
5430.09 524
5430.78 498
5431.48 450
5432.17 530
5432.87 495
5433.56 517
5434.26 490
5434.95 502
5435.65 499
5436.34 505
5437.04 495
5437.73 505
5438.43 476
5439.13 458
5439.82 515
5440.52 543
5441.21 489
5441.91 522
5442.60 552
5443.30 521
5444.00 502
5444.69 478
5445.39 494
5446.08 527
5446.78 593
5447.48 630
5448.17 595
5448.87 574
5449.56 576
5450.26 570
5450.96 517
5451.65 473
5452.35 531
5453.05 491
5453.74 537
5454.44 472
5455.14 500
5455.83 426
5456.53 495
5457.23 470
5457.92 512
5458.62 526
5459.32 521
5460.01 499
5460.71 484
5461.41 465
5462.11 503
5462.80 499
5463.50 460
5464.20 572
5464.89 555
5465.59 538
5466.29 455
5466.99 528
5467.68 554
5468.38 533
5469.08 465
5469.78 508
5470.47 555
5471.17 528
5471.87 547
5472.57 573
5473.26 537
5473.96 537
5474.66 581
5475.36 511
5476.06 566
5476.75 613
5477.45 607
5478.15 650
5478.85 687
5479.55 713
5480.24 702
5480.94 702
5481.64 692
5482.34 714
5483.04 597
5483.74 629
5484.43 647
5485.13 556
5485.83 467
5486.53 523
5487.23 506
5487.93 667
5488.63 580
5489.33 575
5490.02 644
5490.72 637
5491.42 590
5492.12 558
5492.82 607
5493.52 564
5494.22 576
5494.92 739
5495.62 693
5496.32 669
5497.01 742
5497.71 698
5498.41 832
5499.11 870
5499.81 1027
5500.51 1017
5501.21 1084
5501.91 1048
5502.61 1014
5503.31 924
5504.01 937
5504.71 800
5505.41 683
5506.11 664
5506.81 704
5507.51 706
5508.21 661
5508.91 638
5509.61 652
5510.31 581
5511.01 602
5511.71 635
5512.41 670
5513.11 620
5513.81 626
5514.51 612
5515.21 590
5515.91 633
5516.61 653
5517.31 633
5518.01 689
5518.72 628
5519.42 648
5520.12 617
5520.82 612
5521.52 665
5522.22 635
5522.92 671
5523.62 563
5524.32 554
5525.02 506
5525.72 562
5526.43 516
5527.13 509
5527.83 575
5528.53 556
5529.23 489
5529.93 574
5530.63 517
5531.33 486
5532.04 472
5532.74 526
5533.44 525
5534.14 459
5534.84 490
5535.54 513
5536.25 538
5536.95 550
5537.65 576
5538.35 519
5539.05 465
5539.76 541
5540.46 519
5541.16 443
5541.86 481
5542.56 485
5543.27 489
5543.97 492
5544.67 448
5545.37 472
5546.08 485
5546.78 481
5547.48 564
5548.18 503
5548.89 487
5549.59 506
5550.29 511
5550.99 444
5551.70 450
5552.40 476
5553.10 453
5553.81 483
5554.51 462
5555.21 469
5555.91 437
5556.62 469
5557.32 538
5558.02 443
5558.73 480
5559.43 442
5560.13 455
5560.84 406
5561.54 466
5562.24 454
5562.95 444
5563.65 450
5564.35 441
5565.06 477
5565.76 469
5566.47 465
5567.17 471
5567.87 453
5568.58 429
5569.28 467
5569.98 478
5570.69 487
5571.39 393
5572.10 477
5572.80 513
5573.50 443
5574.21 458
5574.91 454
5575.62 503
5576.32 480
5577.03 513
5577.73 558
5578.44 482
5579.14 431
5579.84 551
5580.55 514
5581.25 424
5581.96 464
5582.66 450
5583.37 479
5584.07 409
5584.78 478
5585.48 446
5586.19 430
5586.89 470
5587.60 478
5588.30 472
5589.01 491
5589.71 423
5590.42 490
5591.12 469
5591.83 522
5592.53 484
5593.24 383
5593.94 419
5594.65 463
5595.36 469
5596.06 467
5596.77 415
5597.47 496
5598.18 513
5598.88 477
5599.59 393
5600.30 425
5601.00 355
5601.71 370
5602.41 470
5603.12 454
5603.83 454
5604.53 454
5605.24 389
5605.94 451
5606.65 459
5607.36 416
5608.06 491
5608.77 426
5609.48 401
5610.18 426
5610.89 452
5611.60 435
5612.30 451
5613.01 452
5613.72 490
5614.42 461
5615.13 484
5615.84 460
5616.54 466
5617.25 453
5617.96 429
5618.66 445
5619.37 385
5620.08 461
5620.78 419
5621.49 418
5622.20 429
5622.91 391
5623.61 377
5624.32 377
5625.03 370
5625.74 440
5626.44 439
5627.15 447
5627.86 417
5628.57 417
5629.27 376
5629.98 383
5630.69 454
5631.40 448
5632.11 397
5632.81 480
5633.52 405
5634.23 392
5634.94 391
5635.65 455
5636.35 423
5637.06 443
5637.77 499
5638.48 508
5639.19 437
5639.89 462
5640.60 450
5641.31 460
5642.02 453
5642.73 498
5643.44 442
5644.15 452
5644.85 441
5645.56 406
5646.27 431
5646.98 445
5647.69 436
5648.40 442
5649.11 413
5649.82 408
5650.53 498
5651.23 459
5651.94 405
5652.65 438
5653.36 407
5654.07 484
5654.78 512
5655.49 532
5656.20 515
5656.91 454
5657.62 423
5658.33 515
5659.04 537
5659.75 510
5660.46 514
5661.17 512
5661.88 467
5662.59 437
5663.30 426
5664.00 412
5664.71 464
5665.42 458
5666.13 463
5666.84 526
5667.55 471
5668.27 498
5668.98 506
5669.69 517
5670.40 526
5671.11 519
5671.82 590
5672.53 537
5673.24 505
5673.95 424
5674.66 416
5675.37 526
5676.08 390
5676.79 438
5677.50 403
5678.21 419
5678.92 439
5679.63 440
5680.34 456
5681.06 455
5681.77 428
5682.48 423
5683.19 405
5683.90 440
5684.61 408
5685.32 419
5686.03 423
5686.74 456
5687.46 502
5688.17 499
5688.88 419
5689.59 393
5690.30 472
5691.01 473
5691.72 441
5692.44 460
5693.15 415
5693.86 417
5694.57 440
5695.28 435
5696.00 342
5696.71 408
5697.42 352
5698.13 396
5698.84 428
5699.56 436
5700.27 398
5700.98 463
5701.69 444
5702.40 372
5703.12 329
5703.83 414
5704.54 427
5705.25 357
5705.97 364
5706.68 390
5707.39 446
5708.10 449
5708.82 474
5709.53 422
5710.24 475
5710.95 437
5711.67 420
5712.38 462
5713.09 355
5713.81 378
5714.52 471
5715.23 414
5715.95 386
5716.66 371
5717.37 419
5718.09 400
5718.80 438
5719.51 367
5720.23 424
5720.94 392
5721.65 440
5722.37 449
5723.08 486
5723.79 500
5724.51 424
5725.22 469
5725.93 509
5726.65 481
5727.36 491
5728.08 577
5728.79 505
5729.50 445
5730.22 530
5730.93 464
5731.65 459
5732.36 486
5733.07 448
5733.79 448
5734.50 448
5735.22 439
5735.93 362
5736.65 394
5737.36 379
5738.07 423
5738.79 452
5739.50 385
5740.22 381
5740.93 428
5741.65 435
5742.36 431
5743.08 366
5743.79 384
5744.51 408
5745.22 502
5745.94 472
5746.65 389
5747.37 456
5748.08 418
5748.80 429
5749.51 406
5750.23 474
5750.94 442
5751.66 507
5752.37 407
5753.09 431
5753.80 494
5754.52 532
5755.24 590
5755.95 538
5756.67 418
5757.38 490
5758.10 552
5758.81 550
5759.53 514
5760.25 479
5760.96 500
5761.68 503
5762.39 435
5763.11 419
5763.83 388
5764.54 443
5765.26 494
5765.97 486
5766.69 409
5767.41 447
5768.12 405
5768.84 468
5769.56 517
5770.27 471
5770.99 489
5771.71 524
5772.42 474
5773.14 497
5773.86 500
5774.57 572
5775.29 500
5776.01 462
5776.72 475
5777.44 478
5778.16 518
5778.88 524
5779.59 501
5780.31 476
5781.03 519
5781.74 467
5782.46 456
5783.18 428
5783.90 513
5784.61 500
5785.33 503
5786.05 494
5786.77 509
5787.48 532
5788.20 570
5788.92 497
5789.64 517
5790.35 582
5791.07 571
5791.79 558
5792.51 546
5793.23 640
5793.94 631
5794.66 623
5795.38 646
5796.10 766
5796.82 808
5797.53 882
5798.25 993
5798.97 1151
5799.69 1283
5800.41 1385
5801.13 1454
5801.84 1398
5802.56 1390
5803.28 1138
5804.00 997
5804.72 856
5805.44 743
5806.16 791
5806.87 731
5807.59 647
5808.31 695
5809.03 627
5809.75 661
5810.47 636
5811.19 573
5811.91 619
5812.63 641
5813.35 596
5814.07 577
5814.78 625
5815.50 682
5816.22 724
5816.94 738
5817.66 627
5818.38 604
5819.10 625
5819.82 630
5820.54 745
5821.26 618
5821.98 658
5822.70 643
5823.42 672
5824.14 558
5824.86 578
5825.58 543
5826.30 529
5827.02 551
5827.74 476
5828.46 503
5829.18 557
5829.90 537
5830.62 555
5831.34 595
5832.06 549
5832.78 547
5833.50 546
5834.22 575
5834.94 535
5835.66 430
5836.38 536
5837.10 441
5837.82 492
5838.55 504
5839.27 459
5839.99 445
5840.71 495
5841.43 537
5842.15 486
5842.87 460
5843.59 509
5844.31 479
5845.03 446
5845.76 429
5846.48 471
5847.20 471
5847.92 421
5848.64 384
5849.36 429
5850.08 496
5850.81 402
5851.53 406
5852.25 461
5852.97 401
5853.69 409
5854.41 543
5855.14 488
5855.86 458
5856.58 485
5857.30 489
5858.02 473
5858.74 463
5859.47 428
5860.19 456
5860.91 495
5861.63 466
5862.36 393
5863.08 447
5863.80 490
5864.52 467
5865.24 485
5865.97 445
5866.69 412
5867.41 446
5868.13 484
5868.86 510
5869.58 464
5870.30 481
5871.03 465
5871.75 535
5872.47 490
5873.19 499
5873.92 512
5874.64 501
5875.36 442
5876.09 437
5876.81 487
5877.53 463
5878.26 385
5878.98 401
5879.70 498
5880.43 492
5881.15 494
5881.87 471
5882.60 454
5883.32 469
5884.04 494
5884.77 516
5885.49 514
5886.21 461
5886.94 442
5887.66 461
5888.39 406
5889.11 428
5889.83 396
5890.56 452
5891.28 472
5892.01 488
5892.73 458
5893.45 479
5894.18 461
5894.90 405
5895.63 379
5896.35 412
5897.07 510
5897.80 473
5898.52 515
5899.25 420
5899.97 378
5900.70 433
5901.42 483
5902.15 431
5902.87 458
5903.60 444
5904.32 449
5905.05 454
5905.77 452
5906.50 482
5907.22 475
5907.95 475
5908.67 509
5909.40 502
5910.12 510
5910.85 432
5911.57 492
5912.30 495
5913.02 450
5913.75 471
5914.47 498
5915.20 485
5915.92 482
5916.65 450
5917.38 428
5918.10 460
5918.83 502
5919.55 446
5920.28 436
5921.00 486
5921.73 429
5922.46 454
5923.18 454
5923.91 478
5924.63 454
5925.36 430
5926.09 475
5926.81 504
5927.54 511
5928.26 545
5928.99 552
5929.72 545
5930.44 523
5931.17 446
5931.90 480
5932.62 544
5933.35 662
5934.08 554
5934.80 516
5935.53 550
5936.26 565
5936.98 565
5937.71 556
5938.44 557
5939.16 586
5939.89 630
5940.62 596
5941.35 623
5942.07 572
5942.80 575
5943.53 621
5944.25 631
5944.98 599
5945.71 633
5946.44 691
5947.16 652
5947.89 646
5948.62 655
5949.35 698
5950.07 724
5950.80 760
5951.53 760
5952.26 720
5952.99 745
5953.71 689
5954.44 692
5955.17 767
5955.90 745
5956.62 805
5957.35 810
5958.08 778
5958.81 667
5959.54 727
5960.27 805
5960.99 750
5961.72 802
5962.45 730
5963.18 784
5963.91 851
5964.64 867
5965.36 929
5966.09 1086
5966.82 1048
5967.55 1025
5968.28 1003
5969.01 1002
5969.74 1045
5970.47 932
5971.19 936
5971.92 946
5972.65 989
5973.38 949
5974.11 955
5974.84 912
5975.57 919
5976.30 923
5977.03 907
5977.76 969
5978.49 1042
5979.22 986
5979.95 1038
5980.67 1091
5981.40 1094
5982.13 1030
5982.86 1054
5983.59 1063
5984.32 1119
5985.05 1169
5985.78 1071
5986.51 1149
5987.24 1156
5987.97 1022
5988.70 977
5989.43 1103
5990.16 1132
5990.89 1137
5991.62 1125
5992.35 1081
5993.08 1069
5993.81 1139
5994.54 1120
5995.27 1236
5996.00 1237
5996.73 1304
5997.47 1241
5998.20 1219
5998.93 1334
5999.66 1269
6000.39 1325
6001.12 1348
6001.85 1255
6002.58 1260
6003.31 1306
6004.04 1278
6004.77 1304
6005.50 1301
6006.24 1222
6006.97 1359
6007.70 1532
6008.43 1548
6009.16 1802
6009.89 2120
6010.62 2473
6011.35 2929
6012.09 3342
6012.82 3691
6013.55 3893
6014.28 4087
6015.01 4019
6015.74 4018
6016.47 3788
6017.21 3258
6017.94 2839
6018.67 2422
6019.40 2129
6020.13 1673
6020.87 1558
6021.60 1374
6022.33 1248
6023.06 1048
6023.79 1018
6024.53 947
6025.26 912
6025.99 923
6026.72 876
6027.46 887
6028.19 927
6028.92 914
6029.65 931
6030.39 866
6031.12 826
6031.85 854
6032.58 839
6033.32 823
6034.05 869
6034.78 824
6035.51 870
6036.25 864
6036.98 891
6037.71 914
6038.45 890
6039.18 912
6039.91 931
6040.65 920
6041.38 979
6042.11 970
6042.85 936
6043.58 998
6044.31 1032
6045.05 1049
6045.78 1102
6046.51 1083
6047.25 1061
6047.98 1021
6048.71 1050
6049.45 1118
6050.18 1246
6050.91 1242
6051.65 1472
6052.38 1627
6053.12 1572
6053.85 1658
6054.58 1485
6055.32 1389
6056.05 1355
6056.79 1246
6057.52 1138
6058.25 1025
6058.99 1039
6059.72 1092
6060.46 920
6061.19 1009
6061.93 976
6062.66 909
6063.40 934
6064.13 932
6064.86 922
6065.60 907
6066.33 904
6067.07 876
6067.80 818
6068.54 855
6069.27 947
6070.01 951
6070.74 888
6071.48 832
6072.21 861
6072.95 860
6073.68 788
6074.42 764
6075.15 791
6075.89 850
6076.63 788
6077.36 708
6078.10 789
6078.83 743
6079.57 756
6080.30 709
6081.04 693
6081.77 798
6082.51 833
6083.25 827
6083.98 801
6084.72 808
6085.45 710
6086.19 772
6086.92 793
6087.66 846
6088.40 775
6089.13 777
6089.87 782
6090.61 778
6091.34 795
6092.08 821
6092.81 771
6093.55 724
6094.29 699
6095.02 736
6095.76 768
6096.50 732
6097.23 687
6097.97 675
6098.71 637
6099.44 701
6100.18 677
6100.92 639
6101.65 675
6102.39 693
6103.13 705
6103.86 719
6104.60 724
6105.34 762
6106.08 772
6106.81 625
6107.55 628
6108.29 640
6109.02 731
6109.76 722
6110.50 666
6111.24 688
6111.97 669
6112.71 692
6113.45 708
6114.19 758
6114.92 733
6115.66 654
6116.40 698
6117.14 758
6117.88 794
6118.61 653
6119.35 719
6120.09 746
6120.83 775
6121.57 755
6122.30 646
6123.04 782
6123.78 737
6124.52 691
6125.26 698
6126.00 721
6126.73 711
6127.47 765
6128.21 811
6128.95 760
6129.69 758
6130.43 797
6131.16 714
6131.90 694
6132.64 722
6133.38 708
6134.12 700
6134.86 848
6135.60 753
6136.34 769
6137.08 779
6137.81 725
6138.55 715
6139.29 709
6140.03 696
6140.77 697
6141.51 704
6142.25 737
6142.99 703
6143.73 808
6144.47 706
6145.21 734
6145.95 708
6146.69 681
6147.43 759
6148.17 696
6148.91 782
6149.65 742
6150.39 768
6151.13 738
6151.86 770
6152.60 851
6153.34 869
6154.08 821
6154.83 735
6155.57 762
6156.31 719
6157.05 740
6157.79 783
6158.53 836
6159.27 817
6160.01 851
6160.75 862
6161.49 960
6162.23 909
6162.97 875
6163.71 934
6164.45 946
6165.19 1006
6165.93 940
6166.67 1036
6167.41 1191
6168.15 1233
6168.89 1113
6169.64 1131
6170.38 1120
6171.12 1181
6171.86 1017
6172.60 1101
6173.34 1013
6174.08 930
6174.82 965
6175.57 891
6176.31 900
6177.05 965
6177.79 1072
6178.53 986
6179.27 1002
6180.01 1027
6180.76 990
6181.50 1054
6182.24 1022
6182.98 1128
6183.72 1101
6184.46 1085
6185.21 1099
6185.95 1084
6186.69 1126
6187.43 999
6188.17 1074
6188.92 1148
6189.66 1149
6190.40 1210
6191.14 1157
6191.89 1283
6192.63 1187
6193.37 1306
6194.11 1330
6194.86 1394
6195.60 1428
6196.34 1345
6197.08 1275
6197.83 1288
6198.57 1308
6199.31 1250
6200.05 1278
6200.80 1345
6201.54 1390
6202.28 1557
6203.03 1570
6203.77 1853
6204.51 2285
6205.26 2667
6206.00 3297
6206.74 3885
6207.48 4471
6208.23 5387
6208.97 5997
6209.71 6310
6210.46 6528
6211.20 5977
6211.95 5561
6212.69 5225
6213.43 4374
6214.18 3450
6214.92 2856
6215.66 2430
6216.41 2067
6217.15 1737
6217.89 1513
6218.64 1267
6219.38 1212
6220.13 1151
6220.87 1110
6221.61 1118
6222.36 1164
6223.10 1137
6223.85 1088
6224.59 1063
6225.34 1154
6226.08 1098
6226.82 1019
6227.57 925
6228.31 937
6229.06 897
6229.80 894
6230.55 885
6231.29 812
6232.04 856
6232.78 836
6233.53 825
6234.27 850
6235.02 853
6235.76 848
6236.51 879
6237.25 950
6238.00 835
6238.74 917
6239.49 910
6240.23 880
6240.98 873
6241.72 962
6242.47 1007
6243.21 981
6243.96 1077
6244.70 1205
6245.45 1162
6246.20 1242
6246.94 1411
6247.69 1514
6248.43 1506
6249.18 1486
6249.92 1500
6250.67 1522
6251.42 1313
6252.16 1143
6252.91 1149
6253.65 1140
6254.40 1064
6255.15 936
6255.89 858
6256.64 854
6257.38 899
6258.13 943
6258.88 907
6259.62 957
6260.37 948
6261.12 884
6261.86 902
6262.61 966
6263.36 852
6264.10 972
6264.85 946
6265.60 894
6266.34 955
6267.09 1030
6267.84 981
6268.58 931
6269.33 1009
6270.08 936
6270.82 886
6271.57 952
6272.32 958
6273.07 941
6273.81 927
6274.56 943
6275.31 1006
6276.05 1051
6276.80 1067
6277.55 1029
6278.30 1073
6279.04 1091
6279.79 1057
6280.54 980
6281.29 1053
6282.03 938
6282.78 915
6283.53 863
6284.28 957
6285.03 873
6285.77 874
6286.52 894
6287.27 931
6288.02 889
6288.77 906
6289.51 980
6290.26 844
6291.01 772
6291.76 788
6292.51 719
6293.26 765
6294.00 763
6294.75 719
6295.50 659
6296.25 712
6297.00 716
6297.75 701
6298.50 659
6299.24 683
6299.99 736
6300.74 779
6301.49 701
6302.24 779
6302.99 759
6303.74 798
6304.49 818
6305.24 804
6305.99 853
6306.73 811
6307.48 784
6308.23 802
6308.98 699
6309.73 803
6310.48 709
6311.23 705
6311.98 708
6312.73 737
6313.48 788
6314.23 720
6314.98 647
6315.73 778
6316.48 766
6317.23 712
6317.98 685
6318.73 676
6319.48 652
6320.23 670
6320.98 630
6321.73 650
6322.48 713
6323.23 673
6323.98 707
6324.73 721
6325.48 629
6326.23 683
6326.98 760
6327.73 749
6328.48 688
6329.23 696
6329.98 770
6330.73 652
6331.48 699
6332.23 699
6332.98 667
6333.73 655
6334.49 688
6335.24 726
6335.99 686
6336.74 647
6337.49 620
6338.24 625
6338.99 634
6339.74 630
6340.49 702
6341.25 682
6342.00 689
6342.75 750
6343.50 612
6344.25 668
6345.00 765
6345.75 773
6346.51 755
6347.26 739
6348.01 746
6348.76 842
6349.51 888
6350.26 872
6351.02 943
6351.77 994
6352.52 984
6353.27 1087
6354.02 1089
6354.78 1001
6355.53 814
6356.28 875
6357.03 891
6357.78 809
6358.54 775
6359.29 739
6360.04 732
6360.79 772
6361.55 756
6362.30 747
6363.05 740
6363.80 718
6364.56 703
6365.31 693
6366.06 732
6366.81 790
6367.57 722
6368.32 715
6369.07 708
6369.83 710
6370.58 746
6371.33 795
6372.08 780
6372.84 699
6373.59 706
6374.34 805
6375.10 718
6375.85 708
6376.60 721
6377.36 620
6378.11 684
6378.86 674
6379.62 681
6380.37 694
6381.12 690
6381.88 689
6382.63 628
6383.39 573
6384.14 673
6384.89 668
6385.65 704
6386.40 654
6387.16 609
6387.91 682
6388.66 666
6389.42 656
6390.17 593
6390.93 614
6391.68 627
6392.43 614
6393.19 633
6393.94 570
6394.70 648
6395.45 617
6396.21 583
6396.96 605
6397.72 640
6398.47 647
6399.22 593
6399.98 584
6400.73 590
6401.49 581
6402.24 527
6403.00 615
6403.75 521
6404.51 593
6405.26 552
6406.02 586
6406.77 585
6407.53 565
6408.28 564
6409.04 594
6409.79 580
6410.55 589
6411.31 642
6412.06 636
6412.82 587
6413.57 694
6414.33 621
6415.08 538
6415.84 541
6416.59 559
6417.35 562
6418.11 528
6418.86 617
6419.62 573
6420.37 540
6421.13 526
6421.89 531
6422.64 544
6423.40 490
6424.15 585
6424.91 606
6425.67 642
6426.42 598
6427.18 604
6427.94 664
6428.69 600
6429.45 540
6430.20 558
6430.96 611
6431.72 605
6432.47 534
6433.23 537
6433.99 594
6434.74 524
6435.50 587
6436.26 625
6437.02 611
6437.77 565
6438.53 613
6439.29 572
6440.04 604
6440.80 588
6441.56 623
6442.32 572
6443.07 562
6443.83 551
6444.59 559
6445.34 582
6446.10 594
6446.86 616
6447.62 529
6448.37 614
6449.13 648
6449.89 603
6450.65 544
6451.41 602
6452.16 628
6452.92 684
6453.68 632
6454.44 630
6455.19 553
6455.95 575
6456.71 608
6457.47 599
6458.23 608
6458.99 630
6459.74 592
6460.50 637
6461.26 688
6462.02 662
6462.78 641
6463.54 611
6464.29 693
6465.05 593
6465.81 645
6466.57 650
6467.33 618
6468.09 598
6468.85 592
6469.60 660
6470.36 660
6471.12 631
6471.88 620
6472.64 613
6473.40 615
6474.16 626
6474.92 671
6475.68 646
6476.44 749
6477.20 706
6477.95 703
6478.71 751
6479.47 839
6480.23 690
6480.99 706
6481.75 687
6482.51 741
6483.27 732
6484.03 777
6484.79 767
6485.55 794
6486.31 905
6487.07 888
6487.83 863
6488.59 880
6489.35 785
6490.11 868
6490.87 926
6491.63 927
6492.39 957
6493.15 882
6493.91 977
6494.67 963
6495.43 1001
6496.19 965
6496.95 987
6497.71 959
6498.47 1016
6499.23 1012
6499.99 983
6500.76 1060
6501.52 1071
6502.28 1085
6503.04 1068
6503.80 1183
6504.56 1181
6505.32 1125
6506.08 1079
6506.84 1085
6507.60 1038
6508.36 1018
6509.13 1073
6509.89 1068
6510.65 1082
6511.41 1231
6512.17 1285
6512.93 1301
6513.69 1272
6514.45 1227
6515.22 1273
6515.98 1283
6516.74 1208
6517.50 1274
6518.26 1226
6519.02 1302
6519.79 1415
6520.55 1396
6521.31 1392
6522.07 1523
6522.83 1676
6523.60 1667
6524.36 1829
6525.12 2079
6525.88 2203
6526.64 2394
6527.41 2601
6528.17 2719
6528.93 2838
6529.69 2921
6530.46 2728
6531.22 2706
6531.98 2565
6532.74 2645
6533.51 3027
6534.27 3257
6535.03 3432
6535.79 3629
6536.56 3964
6537.32 4088
6538.08 4061
6538.85 3569
6539.61 3335
6540.37 2929
6541.13 2340
6541.90 2142
6542.66 1817
6543.42 1555
6544.19 1477
6544.95 1319
6545.71 1306
6546.48 1249
6547.24 1222
6548.00 1109
6548.77 1200
6549.53 1108
6550.29 1093
6551.06 1147
6551.82 1161
6552.58 1203
6553.35 1099
6554.11 1025
6554.88 965
6555.64 1081
6556.40 1140
6557.17 1071
6557.93 984
6558.70 1075
6559.46 1146
6560.22 1161
6560.99 1135
6561.75 1211
6562.52 1192
6563.28 1361
6564.05 1289
6564.81 1353
6565.57 1258
6566.34 1238
6567.10 1315
6567.87 1130
6568.63 1266
6569.40 1202
6570.16 1336
6570.93 1252
6571.69 1273
6572.46 1291
6573.22 1343
6573.99 1369
6574.75 1529
6575.52 1480
6576.28 1433
6577.05 1601
6577.81 1507
6578.58 1633
6579.34 1488
6580.11 1422
6580.87 1494
6581.64 1444
6582.40 1378
6583.17 1481
6583.93 1425
6584.70 1374
6585.47 1285
6586.23 1265
6587.00 1329
6587.76 1263
6588.53 1296
6589.29 1341
6590.06 1386
6590.83 1491
6591.59 1685
6592.36 1884
6593.12 2020
6593.89 2170
6594.66 2188
6595.42 2261
6596.19 2308
6596.96 2200
6597.72 2073
6598.49 1883
6599.25 1736
6600.02 1536
6600.79 1307
6601.55 1262
6602.32 1286
6603.09 1328
6603.85 1244
6604.62 1167
6605.39 1185
6606.15 1142
6606.92 1218
6607.69 1201
6608.46 1176
6609.22 1151
6609.99 1104
6610.76 1186
6611.52 1167
6612.29 1173
6613.06 1069
6613.83 1040
6614.59 1113
6615.36 990
6616.13 917
6616.89 1021
6617.66 1039
6618.43 958
6619.20 984
6619.96 1051
6620.73 972
6621.50 966
6622.27 978
6623.04 979
6623.80 995
6624.57 951
6625.34 999
6626.11 956
6626.88 953
6627.64 951
6628.41 908
6629.18 1043
6629.95 1029
6630.72 1047
6631.48 1141
6632.25 1323
6633.02 1378
6633.79 1392
6634.56 1394
6635.33 1351
6636.10 1426
6636.86 1441
6637.63 1404
6638.40 1192
6639.17 1079
6639.94 1020
6640.71 1038
6641.48 1035
6642.25 973
6643.01 844
6643.78 846
6644.55 823
6645.32 897
6646.09 908
6646.86 905
6647.63 919
6648.40 918
6649.17 911
6649.94 876
6650.71 918
6651.48 910
6652.25 922
6653.01 963
6653.78 940
6654.55 915
6655.32 867
6656.09 957
6656.86 837
6657.63 810
6658.40 801
6659.17 790
6659.94 849
6660.71 803
6661.48 834
6662.25 808
6663.02 806
6663.79 853
6664.56 807
6665.33 837
6666.10 750
6666.87 805
6667.64 786
6668.42 888
6669.19 824
6669.96 919
6670.73 885
6671.50 842
6672.27 930
6673.04 1003
6673.81 973
6674.58 879
6675.35 839
6676.12 856
6676.89 887
6677.66 786
6678.44 819
6679.21 893
6679.98 924
6680.75 919
6681.52 874
6682.29 866
6683.06 956
6683.83 1006
6684.60 1105
6685.38 1143
6686.15 1112
6686.92 1050
6687.69 1070
6688.46 961
6689.23 908
6690.01 891
6690.78 923
6691.55 847
6692.32 766
6693.09 725
6693.86 696
6694.64 800
6695.41 772
6696.18 823
6696.95 761
6697.73 768
6698.50 774
6699.27 757
6700.04 691
6700.81 684
6701.59 766
6702.36 747
6703.13 751
6703.90 696
6704.68 793
6705.45 754
6706.22 710
6706.99 793
6707.77 775
6708.54 823
6709.31 797
6710.09 706
6710.86 716
6711.63 716
6712.40 716
6713.18 770
6713.95 711
6714.72 744
6715.50 672
6716.27 703
6717.04 693
6717.82 650
6718.59 650
6719.36 699
6720.14 655
6720.91 649
6721.68 664
6722.46 644
6723.23 625
6724.00 650
6724.78 726
6725.55 709
6726.33 712
6727.10 673
6727.87 665
6728.65 704
6729.42 749
6730.20 702
6730.97 714
6731.74 686
6732.52 711
6733.29 709
6734.07 720
6734.84 787
6735.61 725
6736.39 617
6737.16 742
6737.94 683
6738.71 664
6739.49 664
6740.26 675
6741.04 653
6741.81 669
6742.59 729
6743.36 704
6744.13 710
6744.91 770
6745.68 734
6746.46 768
6747.23 742
6748.01 830
6748.78 883
6749.56 837
6750.33 893
6751.11 984
6751.89 997
6752.66 1001
6753.44 1032
6754.21 1018
6754.99 1043
6755.76 858
6756.54 874
6757.31 816
6758.09 790
6758.86 762
6759.64 780
6760.42 743
6761.19 661
6761.97 624
6762.74 686
6763.52 669
6764.30 704
6765.07 761
6765.85 672
6766.62 654
6767.40 668
6768.18 662
6768.95 663
6769.73 667
6770.51 677
6771.28 724
6772.06 678
6772.83 682
6773.61 615
6774.39 701
6775.16 678
6775.94 687
6776.72 697
6777.49 717
6778.27 682
6779.05 760
6779.82 739
6780.60 660
6781.38 683
6782.16 643
6782.93 684
6783.71 646
6784.49 661
6785.26 671
6786.04 660
6786.82 608
6787.60 625
6788.37 607
6789.15 588
6789.93 609
6790.71 608
6791.48 584
6792.26 549
6793.04 570
6793.82 594
6794.59 681
6795.37 588
6796.15 563
6796.93 606
6797.70 551
6798.48 631
6799.26 626
6800.04 578
6800.82 625
6801.60 628
6802.37 673
6803.15 568
6803.93 538
6804.71 664
6805.49 675
6806.26 655
6807.04 623
6807.82 637
6808.60 618
6809.38 594
6810.16 597
6810.94 621
6811.71 579
6812.49 587
6813.27 561
6814.05 571
6814.83 626
6815.61 663
6816.39 650
6817.17 642
6817.95 575
6818.73 570
6819.50 586
6820.28 596
6821.06 632
6821.84 557
6822.62 575
6823.40 576
6824.18 559
6824.96 509
6825.74 554
6826.52 680
6827.30 636
6828.08 600
6828.86 625
6829.64 716
6830.42 622
6831.20 675
6831.98 617
6832.76 575
6833.54 548
6834.32 561
6835.10 545
6835.88 505
6836.66 542
6837.44 557
6838.22 633
6839.00 598
6839.78 567
6840.56 546
6841.34 569
6842.12 568
6842.90 581
6843.68 643
6844.46 651
6845.24 573
6846.02 605
6846.80 693
6847.58 765
6848.36 941
6849.14 1103
6849.93 1178
6850.71 1321
6851.49 1256
6852.27 1356
6853.05 1278
6853.83 1218
6854.61 1155
6855.39 883
6856.17 818
6856.96 747
6857.74 677
6858.52 694
6859.30 709
6860.08 631
6860.86 551
6861.64 569
6862.43 567
6863.21 612
6863.99 634
6864.77 664
6865.55 597
6866.33 622
6867.12 666
6867.90 624
6868.68 583
6869.46 537
6870.24 634
6871.03 674
6871.81 620
6872.59 636
6873.37 626
6874.16 603
6874.94 608
6875.72 618
6876.50 629
6877.28 653
6878.07 635
6878.85 593
6879.63 564
6880.42 694
6881.20 705
6881.98 689
6882.76 711
6883.55 773
6884.33 741
6885.11 878
6885.89 892
6886.68 1001
6887.46 1096
6888.24 1141
6889.03 1069
6889.81 1067
6890.59 989
6891.38 860
6892.16 901
6892.94 843
6893.73 684
6894.51 698
6895.29 658
6896.08 697
6896.86 665
6897.64 644
6898.43 650
6899.21 659
6900.00 716
6900.78 691
6901.56 705
6902.35 725
6903.13 684
6903.91 703
6904.70 715
6905.48 653
6906.27 644
6907.05 684
6907.84 696
6908.62 684
6909.40 597
6910.19 693
6910.97 614
6911.76 623
6912.54 589
6913.33 646
6914.11 651
6914.90 578
6915.68 621
6916.46 729
6917.25 686
6918.03 656
6918.82 730
6919.60 593
6920.39 650
6921.17 612
6921.96 584
6922.74 656
6923.53 657
6924.31 685
6925.10 685
6925.88 736
6926.67 685
6927.45 642
6928.24 671
6929.03 707
6929.81 716
6930.60 708
6931.38 752
6932.17 701
6932.95 740
6933.74 744
6934.52 765
6935.31 770
6936.10 730
6936.88 760
6937.67 712
6938.45 617
6939.24 687
6940.03 757
6940.81 728
6941.60 762
6942.38 750
6943.17 693
6943.96 761
6944.74 777
6945.53 848
6946.32 783
6947.10 781
6947.89 781
6948.68 823
6949.46 787
6950.25 862
6951.03 831
6951.82 800
6952.61 817
6953.40 896
6954.18 825
6954.97 870
6955.76 821
6956.54 859
6957.33 898
6958.12 818
6958.90 929
6959.69 942
6960.48 930
6961.27 867
6962.05 834
6962.84 889
6963.63 909
6964.41 931
6965.20 923
6965.99 884
6966.78 917
6967.56 963
6968.35 1005
6969.14 1032
6969.93 978
6970.72 959
6971.50 928
6972.29 999
6973.08 928
6973.87 897
6974.66 1014
6975.44 1072
6976.23 1001
6977.02 1023
6977.81 1125
6978.60 1100
6979.38 1179
6980.17 1274
6980.96 1398
6981.75 1491
6982.54 1745
6983.33 1983
6984.11 2206
6984.90 2366
6985.69 2587
6986.48 2740
6987.27 2690
6988.06 2547
6988.85 2281
6989.64 2085
6990.42 1857
6991.21 1735
6992.00 1578
6992.79 1333
6993.58 1258
6994.37 1339
6995.16 1451
6995.95 1460
6996.74 1561
6997.53 1922
6998.32 2269
6999.10 2371
6999.89 2645
7000.68 2821
7001.47 2869
7002.26 2535
7003.05 2192
7003.84 2065
7004.63 1799
7005.42 1457
7006.21 1288
7007.00 1164
7007.79 996
7008.58 916
7009.37 958
7010.16 947
7010.95 876
7011.74 995
7012.53 955
7013.32 1036
7014.11 945
7014.90 959
7015.69 1024
7016.48 987
7017.27 878
7018.06 925
7018.85 872
7019.64 891
7020.43 919
7021.23 876
7022.02 820
7022.81 902
7023.60 1004
7024.39 933
7025.18 921
7025.97 1024
7026.76 881
7027.55 888
7028.34 944
7029.13 856
7029.93 835
7030.72 868
7031.51 800
7032.30 680
7033.09 838
7033.88 851
7034.67 831
7035.46 821
7036.26 841
7037.05 898
7037.84 894
7038.63 896
7039.42 849
7040.21 976
7041.01 999
7041.80 901
7042.59 839
7043.38 850
7044.17 863
7044.97 842
7045.76 819
7046.55 831
7047.34 840
7048.13 960
7048.93 1019
7049.72 1020
7050.51 986
7051.30 948
7052.09 1004
7052.89 944
7053.68 906
7054.47 777
7055.26 729
7056.06 769
7056.85 741
7057.64 743
7058.44 734
7059.23 816
7060.02 796
7060.81 847
7061.61 806
7062.40 753
7063.19 796
7063.99 850
7064.78 764
7065.57 767
7066.37 725
7067.16 693
7067.95 723
7068.74 720
7069.54 716
7070.33 749
7071.13 794
7071.92 789
7072.71 809
7073.51 740
7074.30 708
7075.09 733
7075.89 691
7076.68 708
7077.47 744
7078.27 742
7079.06 762
7079.86 709
7080.65 736
7081.44 728
7082.24 660
7083.03 691
7083.83 747
7084.62 720
7085.41 759
7086.21 739
7087.00 737
7087.80 768
7088.59 779
7089.39 803
7090.18 745
7090.98 705
7091.77 665
7092.56 687
7093.36 647
7094.15 623
7094.95 587
7095.74 686
7096.54 571
7097.33 558
7098.13 524
7098.92 638
7099.72 622
7100.51 579
7101.31 616
7102.10 588
7102.90 543
7103.69 511
7104.49 535
7105.29 542
7106.08 495
7106.88 536
7107.67 544
7108.47 561
7109.26 511
7110.06 474
7110.85 541
7111.65 515
7112.45 599
7113.24 566
7114.04 559
7114.83 554
7115.63 577
7116.42 498
7117.22 516
7118.02 550
7118.81 570
7119.61 513
7120.41 481
7121.20 532
7122.00 499
7122.79 538
7123.59 506
7124.39 503
7125.18 555
7125.98 527
7126.78 535
7127.57 565
7128.37 515
7129.17 512
7129.96 511
7130.76 506
7131.56 493
7132.35 513
7133.15 521
7133.95 477
7134.74 568
7135.54 475
7136.34 485
7137.14 497
7137.93 540
7138.73 447
7139.53 495
7140.33 572
7141.12 553
7141.92 496
7142.72 473
7143.51 508
7144.31 459
7145.11 506
7145.91 483
7146.71 610
7147.50 486
7148.30 471
7149.10 483
7149.90 452
7150.69 491
7151.49 528
7152.29 502
7153.09 467
7153.89 529
7154.68 495
7155.48 499
7156.28 485
7157.08 485
7157.88 498
7158.68 504
7159.47 442
7160.27 462
7161.07 422
7161.87 497
7162.67 491
7163.47 522
7164.27 517
7165.06 459
7165.86 473
7166.66 516
7167.46 529
7168.26 377
7169.06 460
7169.86 528
7170.66 511
7171.46 506
7172.25 423
7173.05 453
7173.85 535
7174.65 525
7175.45 502
7176.25 450
7177.05 472
7177.85 463
7178.65 512
7179.45 552
7180.25 531
7181.05 511
7181.85 561
7182.65 512
7183.45 501
7184.25 576
7185.05 580
7185.85 537
7186.65 561
7187.45 554
7188.25 582
7189.05 544
7189.85 480
7190.65 446
7191.45 461
7192.25 464
7193.05 488
7193.85 461
7194.65 458
7195.45 421
7196.25 470
7197.05 418
7197.85 432
7198.65 450
7199.45 496
7200.25 464
7201.05 535
7201.85 490
7202.65 410
7203.46 475
7204.26 481
7205.06 424
7205.86 409
7206.66 455
7207.46 462
7208.26 476
7209.06 487
7209.86 466
7210.66 468
7211.47 470
7212.27 467
7213.07 515
7213.87 494
7214.67 432
7215.47 433
7216.27 454
7217.08 484
7217.88 500
7218.68 521
7219.48 521
7220.28 499
7221.09 454
7221.89 462
7222.69 483
7223.49 451
7224.29 469
7225.10 443
7225.90 457
7226.70 433
7227.50 491
7228.30 539
7229.11 512
7229.91 476
7230.71 509
7231.51 423
7232.32 414
7233.12 405
7233.92 427
7234.72 472
7235.53 441
7236.33 493
7237.13 568
7237.93 589
7238.74 585
7239.54 536
7240.34 582
7241.15 608
7241.95 540
7242.75 500
7243.55 476
7244.36 511
7245.16 434
7245.96 432
7246.77 450
7247.57 502
7248.37 569
7249.18 546
7249.98 522
7250.78 524
7251.59 628
7252.39 654
7253.20 578
7254.00 557
7254.80 550
7255.61 631
7256.41 593
7257.21 546
7258.02 556
7258.82 574
7259.63 597
7260.43 608
7261.23 573
7262.04 543
7262.84 499
7263.65 532
7264.45 560
7265.26 621
7266.06 642
7266.86 586
7267.67 593
7268.47 575
7269.28 649
7270.08 648
7270.89 622
7271.69 681
7272.50 645
7273.30 633
7274.11 616
7274.91 660
7275.71 725
7276.52 632
7277.32 602
7278.13 719
7278.93 778
7279.74 813
7280.55 938
7281.35 978
7282.16 1035
7282.96 1150
7283.77 1257
7284.57 1475
7285.38 1418
7286.18 1408
7286.99 1341
7287.79 1221
7288.60 1200
7289.40 1023
7290.21 884
7291.02 823
7291.82 862
7292.63 815
7293.43 785
7294.24 792
7295.05 745
7295.85 756
7296.66 714
7297.46 708
7298.27 746
7299.08 760
7299.88 739
7300.69 774
7301.49 797
7302.30 784
7303.11 842
7303.91 969
7304.72 990
7305.53 932
7306.33 1056
7307.14 1092
7307.95 1205
7308.75 1197
7309.56 1328
7310.37 1285
7311.17 1256
7311.98 1377
7312.79 1344
7313.59 1372
7314.40 1270
7315.21 1306
7316.02 1167
7316.82 1269
7317.63 1318
7318.44 1651
7319.24 1812
7320.05 1866
7320.86 1963
7321.67 1905
7322.47 1823
7323.28 1848
7324.09 1668
7324.90 1551
7325.70 1301
7326.51 1183
7327.32 1022
7328.13 908
7328.94 833
7329.74 806
7330.55 848
7331.36 723
7332.17 749
7332.98 798
7333.78 806
7334.59 797
7335.40 724
7336.21 736
7337.02 765
7337.82 710
7338.63 726
7339.44 767
7340.25 743
7341.06 706
7341.87 746
7342.68 685
7343.48 732
7344.29 704
7345.10 776
7345.91 826
7346.72 762
7347.53 854
7348.34 925
7349.15 886
7349.95 790
7350.76 760
7351.57 768
7352.38 739
7353.19 711
7354.00 711
7354.81 757
7355.62 709
7356.43 756
7357.24 806
7358.05 750
7358.86 805
7359.67 856
7360.48 785
7361.29 766
7362.09 771
7362.90 796
7363.71 820
7364.52 795
7365.33 770
7366.14 795
7366.95 838
7367.76 747
7368.57 805
7369.38 776
7370.19 770
7371.00 748
7371.81 744
7372.62 764
7373.43 775
7374.25 777
7375.06 810
7375.87 859
7376.68 861
7377.49 999
7378.30 1040
7379.11 1022
7379.92 1022
7380.73 1180
7381.54 1252
7382.35 1206
7383.16 1239
7383.97 1149
7384.78 1112
7385.59 1034
7386.41 951
7387.22 937
7388.03 871
7388.84 765
7389.65 786
7390.46 727
7391.27 734
7392.08 725
7392.89 771
7393.71 767
7394.52 801
7395.33 779
7396.14 830
7396.95 889
7397.76 891
7398.58 1014
7399.39 1014
7400.20 1104
7401.01 1139
7401.82 1117
7402.63 1092
7403.45 1016
7404.26 1065
7405.07 1038
7405.88 1063
7406.69 904
7407.51 894
7408.32 932
7409.13 906
7409.94 832
7410.76 829
7411.57 782
7412.38 776
7413.19 718
7414.01 623
7414.82 615
7415.63 598
7416.44 617
7417.26 627
7418.07 618
7418.88 680
7419.69 722
7420.51 667
7421.32 636
7422.13 607
7422.95 715
7423.76 625
7424.57 586
7425.39 615
7426.20 609
7427.01 626
7427.83 615
7428.64 566
7429.45 597
7430.27 544
7431.08 546
7431.89 552
7432.71 513
7433.52 548
7434.33 611
7435.15 666
7435.96 600
7436.77 580
7437.59 647
7438.40 697
7439.22 645
7440.03 654
7440.84 567
7441.66 597
7442.47 604
7443.29 574
7444.10 548
7444.91 517
7445.73 557
7446.54 562
7447.36 598
7448.17 548
7448.99 523
7449.80 540
7450.62 510
7451.43 483
7452.24 508
7453.06 535
7453.87 544
7454.69 527
7455.50 527
7456.32 558
7457.13 601
7457.95 569
7458.76 524
7459.58 585
7460.39 558
7461.21 555
7462.02 600
7462.84 522
7463.65 529
7464.47 607
7465.28 573
7466.10 581
7466.92 568
7467.73 558
7468.55 532
7469.36 537
7470.18 509
7470.99 549
7471.81 563
7472.62 575
7473.44 578
7474.26 528
7475.07 529
7475.89 499
7476.70 487
7477.52 556
7478.34 515
7479.15 517
7479.97 465
7480.78 504
7481.60 489
7482.42 496
7483.23 472
7484.05 460
7484.87 438
7485.68 474
7486.50 452
7487.32 523
7488.13 442
7488.95 488
7489.76 494
7490.58 501
7491.40 510
7492.22 434
7493.03 464
7493.85 495
7494.67 529
7495.48 490
7496.30 427
7497.12 411
7497.93 436
7498.75 446
7499.57 460
7500.39 474
7501.20 476
7502.02 471
7502.84 462
7503.66 432
7504.47 432
7505.29 434
7506.11 506
7506.93 495
7507.74 432
7508.56 394
7509.38 414
7510.20 461
7511.01 461
7511.83 426
7512.65 414
7513.47 422
7514.29 480
7515.10 460
7515.92 442
7516.74 450
7517.56 429
7518.38 477
7519.19 469
7520.01 459
7520.83 420
7521.65 432
7522.47 434
7523.29 415
7524.11 385
7524.92 452
7525.74 429
7526.56 381
7527.38 431
7528.20 390
7529.02 396
7529.84 402
7530.66 401
7531.47 435
7532.29 472
7533.11 469
7533.93 468
7534.75 447
7535.57 489
7536.39 462
7537.21 444
7538.03 403
7538.85 396
7539.67 422
7540.49 455
7541.31 477
7542.12 467
7542.94 444
7543.76 443
7544.58 451
7545.40 470
7546.22 411
7547.04 409
7547.86 400
7548.68 429
7549.50 413
7550.32 501
7551.14 474
7551.96 441
7552.78 475
7553.60 479
7554.42 419
7555.24 418
7556.06 530
7556.88 523
7557.70 455
7558.52 456
7559.35 441
7560.17 473
7560.99 469
7561.81 497
7562.63 492
7563.45 439
7564.27 468
7565.09 448
7565.91 416
7566.73 407
7567.55 418
7568.37 417
7569.19 488
7570.02 508
7570.84 454
7571.66 489
7572.48 496
7573.30 531
7574.12 469
7574.94 446
7575.76 457
7576.59 468
7577.41 440
7578.23 429
7579.05 468
7579.87 476
7580.69 511
7581.51 492
7582.34 445
7583.16 471
7583.98 419
7584.80 472
7585.62 440
7586.45 518
7587.27 545
7588.09 478
7588.91 504
7589.73 561
7590.56 609
7591.38 594
7592.20 535
7593.02 580
7593.85 525
7594.67 532
7595.49 531
7596.31 522
7597.14 529
7597.96 492
7598.78 496
7599.60 507
7600.43 512
7601.25 570
7602.07 612
7602.89 583
7603.72 668
7604.54 676
7605.36 671
7606.19 731
7607.01 702
7607.83 687
7608.66 586
7609.48 564
7610.30 518
7611.12 551
7611.95 554
7612.77 560
7613.59 484
7614.42 531
7615.24 560
7616.07 610
7616.89 610
7617.71 640
7618.54 611
7619.36 533
7620.18 573
7621.01 592
7621.83 504
7622.66 581
7623.48 594
7624.30 542
7625.13 569
7625.95 598
7626.78 659
7627.60 693
7628.42 714
7629.25 736
7630.07 789
7630.90 821
7631.72 818
7632.55 840
7633.37 802
7634.19 803
7635.02 757
7635.84 633
7636.67 617
7637.49 581
7638.32 535
7639.14 533
7639.97 525
7640.79 456
7641.62 447
7642.44 435
7643.27 424
7644.09 467
7644.92 442
7645.74 440
7646.57 446
7647.39 402
7648.22 432
7649.04 434
7649.87 448
7650.70 453
7651.52 479
7652.35 406
7653.17 409
7654.00 421
7654.82 405
7655.65 389
7656.47 389
7657.30 415
7658.13 427
7658.95 407
7659.78 412
7660.60 437
7661.43 475
7662.26 413
7663.08 401
7663.91 420
7664.73 466
7665.56 426
7666.39 436
7667.21 491
7668.04 388
7668.87 437
7669.69 466
7670.52 440
7671.35 467
7672.17 514
7673.00 493
7673.83 401
7674.65 469
7675.48 430
7676.31 437
7677.13 388
7677.96 392
7678.79 416
7679.61 416
7680.44 404
7681.27 399
7682.09 411
7682.92 437
7683.75 449
7684.58 397
7685.40 385
7686.23 417
7687.06 403
7687.89 406
7688.71 389
7689.54 420
7690.37 456
7691.20 455
7692.02 399
7692.85 392
7693.68 365
7694.51 398
7695.33 467
7696.16 418
7696.99 393
7697.82 482
7698.65 420
7699.47 392
7700.30 418
7701.13 455
7701.96 488
7702.79 462
7703.62 443
7704.44 426
7705.27 402
7706.10 390
7706.93 360
7707.76 386
7708.59 375
7709.41 411
7710.24 413
7711.07 406
7711.90 435
7712.73 436
7713.56 390
7714.39 432
7715.22 447
7716.05 413
7716.87 370
7717.70 361
7718.53 390
7719.36 397
7720.19 367
7721.02 393
7721.85 442
7722.68 363
7723.51 356
7724.34 355
7725.17 412
7726.00 398
7726.83 380
7727.66 384
7728.48 402
7729.31 400
7730.14 390
7730.97 415
7731.80 376
7732.63 361
7733.46 400
7734.29 395
7735.12 407
7735.95 369
7736.78 365
7737.61 370
7738.44 382
7739.27 453
7740.10 394
7740.93 396
7741.77 380
7742.60 367
7743.43 470
7744.26 521
7745.09 520
7745.92 554
7746.75 560
7747.58 598
7748.41 578
7749.24 593
7750.07 555
7750.90 526
7751.73 553
7752.56 477
7753.39 458
7754.23 494
7755.06 467
7755.89 407
7756.72 425
7757.55 419
7758.38 396
7759.21 351
7760.04 378
7760.88 443
7761.71 473
7762.54 410
7763.37 441
7764.20 353
7765.03 410
7765.86 366
7766.70 392
7767.53 342
7768.36 331
7769.19 361
7770.02 403
7770.86 341
7771.69 371
7772.52 385
7773.35 352
7774.18 384
7775.02 417
7775.85 370
7776.68 370
7777.51 378
7778.34 391
7779.18 406
7780.01 377
7780.84 415
7781.67 380
7782.51 392
7783.34 372
7784.17 372
7785.00 426
7785.84 410
7786.67 381
7787.50 352
7788.34 345
7789.17 369
7790.00 420
7790.83 331
7791.67 368
7792.50 412
7793.33 395
7794.17 416
7795.00 432
7795.83 403
7796.67 396
7797.50 406
7798.33 428
7799.17 382
7800.00 415
7800.83 428
7801.67 400
7802.50 409
7803.33 411
7804.17 358
7805.00 427
7805.84 422
7806.67 405
7807.50 379
7808.34 387
7809.17 352
7810.01 383
7810.84 413
7811.67 386
7812.51 438
7813.34 517
7814.18 512
7815.01 448
7815.84 444
7816.68 533
7817.51 493
7818.35 430
7819.18 420
7820.02 367
7820.85 390
7821.69 420
7822.52 450
7823.36 452
7824.19 450
7825.03 419
7825.86 470
7826.69 474
7827.53 417
7828.36 431
7829.20 399
7830.03 400
7830.87 414
7831.71 415
7832.54 380
7833.38 383
7834.21 424
7835.05 425
7835.88 462
7836.72 451
7837.55 417
7838.39 419
7839.22 399
7840.06 394
7840.90 421
7841.73 447
7842.57 387
7843.40 430
7844.24 426
7845.07 445
7845.91 398
7846.75 393
7847.58 369
7848.42 385
7849.25 417
7850.09 406
7850.93 381
7851.76 415
7852.60 421
7853.44 430
7854.27 459
7855.11 451
7855.94 441
7856.78 412
7857.62 384
7858.45 383
7859.29 356
7860.13 408
7860.96 415
7861.80 387
7862.64 409
7863.47 407
7864.31 351
7865.15 321
7865.99 400
7866.82 397
7867.66 404
7868.50 367
7869.33 403
7870.17 458
7871.01 390
7871.85 370
7872.68 397
7873.52 430
7874.36 493
7875.20 435
7876.03 394
7876.87 450
7877.71 446
7878.55 433
7879.38 448
7880.22 448
7881.06 435
7881.90 430
7882.74 375
7883.57 408
7884.41 373
7885.25 432
7886.09 404
7886.93 351
7887.76 387
7888.60 418
7889.44 424
7890.28 455
7891.12 428
7891.96 415
7892.79 404
7893.63 421
7894.47 378
7895.31 394
7896.15 420
7896.99 469
7897.83 442
7898.66 394
7899.50 384
7900.34 431
7901.18 465
7902.02 396
7902.86 421
7903.70 427
7904.54 414
7905.38 416
7906.21 361
7907.05 406
7907.89 414
7908.73 360
7909.57 366
7910.41 354
7911.25 356
7912.09 391
7912.93 444
7913.77 452
7914.61 462
7915.45 521
7916.29 557
7917.13 588
7917.97 506
7918.81 507
7919.65 552
7920.49 550
7921.33 505
7922.17 436
7923.01 433
7923.85 435
7924.69 419
7925.53 383
7926.37 390
7927.21 331
7928.05 383
7928.89 393
7929.73 378
7930.57 363
7931.41 371
7932.25 371
7933.09 358
7933.93 377
7934.77 405
7935.61 412
7936.45 387
7937.29 359
7938.14 398
7938.98 373
7939.82 397
7940.66 389
7941.50 353
7942.34 404
7943.18 385
7944.02 391
7944.86 404
7945.70 404
7946.55 424
7947.39 455
7948.23 360
7949.07 385
7949.91 394
7950.75 440
7951.59 393
7952.44 519
7953.28 398
7954.12 382
7954.96 415
7955.80 462
7956.65 475
7957.49 415
7958.33 427
7959.17 433
7960.01 396
7960.86 399
7961.70 440
7962.54 466
7963.38 382
7964.22 404
7965.07 407
7965.91 404
7966.75 402
7967.59 403
7968.44 428
7969.28 378
7970.12 372
7970.96 414
7971.81 444
7972.65 389
7973.49 375
7974.33 385
7975.18 395
7976.02 339
7976.86 353
7977.71 349
7978.55 385
7979.39 397
7980.23 403
7981.08 406
7981.92 415
7982.76 419
7983.61 396
7984.45 389
7985.29 389
7986.14 403
7986.98 328
7987.82 326
7988.67 407
7989.51 356
7990.36 399
7991.20 343
7992.04 352
7992.89 359
7993.73 350
7994.57 345
7995.42 354
7996.26 368
7997.11 399
7997.95 459
7998.79 373
7999.64 369
8000.48 388
8001.33 348
8002.17 387
8003.01 396
8003.86 351
8004.70 363
8005.55 374
8006.39 355
8007.24 339
8008.08 322
8008.93 322
8009.77 342
8010.62 351
8011.46 280
8012.30 285
8013.15 331
8013.99 333
8014.84 352
8015.68 369
8016.53 418
8017.37 318
8018.22 318
8019.06 282
8019.91 300
8020.76 307
8021.60 344
8022.45 336
8023.29 350
8024.14 266
8024.98 310
8025.83 285
8026.67 326
8027.52 310
8028.36 388
8029.21 379
8030.06 320
8030.90 313
8031.75 306
8032.59 306
8033.44 310
8034.28 333
8035.13 321
8035.98 325
8036.82 368
8037.67 337
8038.52 308
8039.36 384
8040.21 332
8041.05 330
8041.90 355
8042.75 323
8043.59 326
8044.44 313
8045.29 285
8046.13 366
8046.98 327
8047.83 340
8048.67 308
8049.52 402
8050.37 382
8051.21 291
8052.06 299
8052.91 271
8053.75 320
8054.60 308
8055.45 345
8056.30 319
8057.14 340
8057.99 313
8058.84 343
8059.68 325
8060.53 276
8061.38 337
8062.23 326
8063.07 357
8063.92 340
8064.77 300
8065.62 325
8066.46 300
8067.31 288
8068.16 306
8069.01 375
8069.85 325
8070.70 308
8071.55 299
8072.40 289
8073.25 357
8074.09 338
8074.94 282
8075.79 314
8076.64 317
8077.49 294
8078.34 333
8079.18 348
8080.03 287
8080.88 286
8081.73 280
8082.58 308
8083.43 333
8084.27 344
8085.12 309
8085.97 307
8086.82 297
8087.67 300
8088.52 290
8089.37 280
8090.22 306
8091.06 335
8091.91 334
8092.76 319
8093.61 268
8094.46 284
8095.31 290
8096.16 300
8097.01 321
8097.86 357
8098.71 369
8099.56 331
8100.41 326
8101.26 330
8102.11 305
8102.95 313
8103.80 343
8104.65 317
8105.50 295
8106.35 308
8107.20 304
8108.05 305
8108.90 302
8109.75 289
8110.60 315
8111.45 310
8112.30 310
8113.15 323
8114.00 325
8114.85 394
8115.70 326
8116.55 320
8117.40 353
8118.25 328
8119.10 327
8119.96 373
8120.81 349
8121.66 331
8122.51 344
8123.36 302
8124.21 316
8125.06 300
8125.91 319
8126.76 305
8127.61 333
8128.46 311
8129.31 292
8130.16 293
8131.02 295
8131.87 322
8132.72 349
8133.57 326
8134.42 386
8135.27 375
8136.12 340
8136.97 326
8137.83 369
8138.68 325
8139.53 325
8140.38 369
8141.23 363
8142.08 392
8142.93 344
8143.79 334
8144.64 366
8145.49 356
8146.34 351
8147.19 304
8148.05 341
8148.90 364
8149.75 341
8150.60 410
8151.45 400
8152.31 420
8153.16 446
8154.01 400
8154.86 419
8155.71 476
8156.57 444
8157.42 356
8158.27 386
8159.12 451
8159.98 392
8160.83 384
8161.68 344
8162.54 275
8163.39 324
8164.24 345
8165.09 381
8165.95 340
8166.80 329
8167.65 342
8168.51 360
8169.36 400
8170.21 383
8171.06 326
8171.92 328
8172.77 333
8173.62 329
8174.48 346
8175.33 370
8176.18 344
8177.04 316
8177.89 328
8178.74 320
8179.60 344
8180.45 321
8181.31 302
8182.16 350
8183.01 354
8183.87 287
8184.72 280
8185.57 266
8186.43 313
8187.28 270
8188.14 264
8188.99 312
8189.84 326
8190.70 280
8191.55 302
8192.41 307
8193.26 298
8194.12 306
8194.97 350
8195.83 294
8196.68 266
8197.53 327
8198.39 302
8199.24 305
8200.10 275
8200.95 314
8201.81 276
8202.66 276
8203.52 294
8204.37 314
8205.23 294
8206.08 256
8206.94 242
8207.79 279
8208.65 292
8209.50 289
8210.36 280
8211.21 316
8212.07 322
8212.92 341
8213.78 294
8214.63 292
8215.49 273
8216.34 323
8217.20 316
8218.06 293
8218.91 302
8219.77 310
8220.62 311
8221.48 293
8222.33 319
8223.19 310
8224.05 296
8224.90 306
8225.76 313
8226.61 317
8227.47 267
8228.33 310
8229.18 270
8230.04 280
8230.90 317
8231.75 313
8232.61 275
8233.46 333
8234.32 346
8235.18 315
8236.03 297
8236.89 266
8237.75 263
8238.60 295
8239.46 310
8240.32 274
8241.17 307
8242.03 322
8242.89 289
8243.74 263
8244.60 275
8245.46 285
8246.32 264
8247.17 316
8248.03 307
8248.89 297
8249.74 327
8250.60 338
8251.46 294
8252.32 311
8253.17 366
8254.03 320
8254.89 298
8255.75 309
8256.60 288
8257.46 295
8258.32 308
8259.18 299
8260.04 279
8260.89 307
8261.75 349
8262.61 300
8263.47 307
8264.32 270
8265.18 259
8266.04 284
8266.90 339
8267.76 279
8268.62 308
8269.47 283
8270.33 314
8271.19 309
8272.05 326
8272.91 307
8273.77 332
8274.62 328
8275.48 298
8276.34 327
8277.20 284
8278.06 284
8278.92 312
8279.78 298
8280.64 289
8281.49 271
8282.35 301
8283.21 295
8284.07 266
8284.93 276
8285.79 324
8286.65 344
8287.51 273
8288.37 294
8289.23 332
8290.09 273
8290.95 369
8291.80 339
8292.66 358
8293.52 343
8294.38 320
8295.24 325
8296.10 364
8296.96 307
8297.82 335
8298.68 354
8299.54 355
8300.40 335
8301.26 335
8302.12 339
8302.98 344
8303.84 331
8304.70 323
8305.56 332
8306.42 347
8307.28 340
8308.14 357
8309.00 305
8309.86 325
8310.72 354
8311.58 347
8312.44 345
8313.31 340
8314.17 385
8315.03 380
8315.89 344
8316.75 330
8317.61 351
8318.47 402
8319.33 425
8320.19 356
8321.05 368
8321.91 360
8322.77 348
8323.64 304
8324.50 293
8325.36 319
8326.22 336
8327.08 287
8327.94 337
8328.80 314
8329.66 358
8330.53 305
8331.39 322
8332.25 309
8333.11 297
8333.97 314
8334.83 318
8335.70 340
8336.56 323
8337.42 300
8338.28 323
8339.14 291
8340.00 336
8340.87 337
8341.73 323
8342.59 326
8343.45 323
8344.32 344
8345.18 331
8346.04 407
8346.90 343
8347.76 318
8348.63 316
8349.49 327
8350.35 337
8351.21 292
8352.08 297
8352.94 338
8353.80 343
8354.66 334
8355.53 331
8356.39 313
8357.25 331
8358.12 330
8358.98 270
8359.84 318
8360.71 295
8361.57 291
8362.43 347
8363.29 330
8364.16 301
8365.02 260
8365.88 343
8366.75 368
8367.61 342
8368.47 337
8369.34 327
8370.20 358
8371.06 338
8371.93 323
8372.79 333
8373.66 325
8374.52 339
8375.38 290
8376.25 343
8377.11 349
8377.97 389
8378.84 383
8379.70 312
8380.57 392
8381.43 392
8382.30 377
8383.16 351
8384.02 329
8384.89 391
8385.75 428
8386.62 367
8387.48 376
8388.35 376
8389.21 389
8390.07 355
8390.94 327
8391.80 300
8392.67 316
8393.53 371
8394.40 342
8395.26 343
8396.13 332
8396.99 350
8397.86 383
8398.72 373
8399.59 377
8400.45 375
8401.32 419
8402.18 400
8403.05 459
8403.91 394
8404.78 369
8405.64 398
8406.51 395
8407.37 343
8408.24 371
8409.11 388
8409.97 403
8410.84 395
8411.70 374
8412.57 392
8413.43 449
8414.30 451
8415.17 410
8416.03 383
8416.90 426
8417.76 438
8418.63 427
8419.50 433
8420.36 469
8421.23 538
8422.09 477
8422.96 482
8423.83 544
8424.69 523
8425.56 501
8426.43 508
8427.29 475
8428.16 504
8429.02 464
8429.89 485
8430.76 483
8431.62 512
8432.49 565
8433.36 569
8434.23 595
8435.09 551
8435.96 557
8436.83 587
8437.69 530
8438.56 502
8439.43 552
8440.29 625
8441.16 635
8442.03 713
8442.90 669
8443.76 635
8444.63 742
8445.50 699
8446.37 722
8447.23 688
8448.10 635
8448.97 695
8449.84 698
8450.70 622
8451.57 690
8452.44 813
8453.31 908
8454.17 1083
8455.04 1174
8455.91 1230
8456.78 1367
8457.65 1387
8458.51 1364
8459.38 1240
8460.25 1151
8461.12 1021
8461.99 1008
8462.86 969
8463.72 961
8464.59 863
8465.46 1077
8466.33 1180
8467.20 1358
8468.07 1538
8468.93 1729
8469.80 1898
8470.67 2038
8471.54 1925
8472.41 1839
8473.28 1831
8474.15 1598
8475.02 1344
8475.89 1148
8476.75 942
8477.62 832
8478.49 774
8479.36 656
8480.23 619
8481.10 631
8481.97 550
8482.84 579
8483.71 538
8484.58 548
8485.45 553
8486.32 583
8487.19 493
8488.06 562
8488.92 625
8489.79 577
8490.66 572
8491.53 591
8492.40 615
8493.27 587
8494.14 595
8495.01 578
8495.88 575
8496.75 561
8497.62 610
8498.49 602
8499.36 546
8500.23 574
8501.10 542
8501.97 510
8502.85 526
8503.72 544
8504.59 604
8505.46 619
8506.33 591
8507.20 656
8508.07 742
8508.94 700
8509.81 697
8510.68 659
8511.55 614
8512.42 592
8513.29 581
8514.16 683
8515.03 553
8515.91 468
8516.78 483
8517.65 579
8518.52 582
8519.39 515
8520.26 509
8521.13 520
8522.00 553
8522.88 492
8523.75 546
8524.62 492
8525.49 533
8526.36 509
8527.23 512
8528.10 519
8528.98 553
8529.85 567
8530.72 589
8531.59 551
8532.46 541
8533.34 590
8534.21 617
8535.08 567
8535.95 559
8536.82 529
8537.70 592
8538.57 564
8539.44 541
8540.31 610
8541.18 513
8542.06 545
8542.93 572
8543.80 567
8544.67 580
8545.55 595
8546.42 626
8547.29 639
8548.17 554
8549.04 630
8549.91 616
8550.78 636
8551.66 600
8552.53 575
8553.40 597
8554.28 619
8555.15 635
8556.02 609
8556.89 559
8557.77 583
8558.64 561
8559.51 454
8560.39 468
8561.26 451
8562.13 440
8563.01 438
8563.88 478
8564.75 568
8565.63 469
8566.50 398
8567.38 450
8568.25 440
8569.12 439
8570.00 469
8570.87 409
8571.74 499
8572.62 485
8573.49 466
8574.37 426
8575.24 450
8576.11 449
8576.99 388
8577.86 392
8578.74 436
8579.61 411
8580.49 419
8581.36 384
8582.23 361
8583.11 424
8583.98 385
8584.86 445
8585.73 441
8586.61 497
8587.48 419
8588.36 440
8589.23 477
8590.11 453
8590.98 401
8591.86 433
8592.73 459
8593.61 414
8594.48 415
8595.36 379
8596.23 389
8597.11 402
8597.98 439
8598.86 387
8599.73 392
8600.61 438
8601.48 465
8602.36 416
8603.23 444
8604.11 461
8604.99 461
8605.86 457
8606.74 463
8607.61 431
8608.49 445
8609.36 425
8610.24 399
8611.12 433
8611.99 436
8612.87 425
8613.74 380
8614.62 401
8615.50 433
8616.37 424
8617.25 483
8618.12 474
8619.00 453
8619.88 445
8620.75 509
8621.63 503
8622.51 478
8623.38 462
8624.26 475
8625.14 455
8626.01 505
8626.89 450
8627.77 496
8628.64 521
8629.52 500
8630.40 536
8631.27 481
8632.15 497
8633.03 434
8633.90 425
8634.78 448
8635.66 487
8636.54 438
8637.41 485
8638.29 427
8639.17 455
8640.05 483
8640.92 489
8641.80 510
8642.68 477
8643.55 483
8644.43 490
8645.31 521
8646.19 549
8647.07 505
8647.94 511
8648.82 509
8649.70 506
8650.58 513
8651.45 515
8652.33 490
8653.21 488
8654.09 537
8654.97 511
8655.85 505
8656.72 515
8657.60 555
8658.48 546
8659.36 514
8660.24 460
8661.12 503
8661.99 531
8662.87 529
8663.75 531
8664.63 514
8665.51 535
8666.39 507
8667.27 532
8668.14 553
8669.02 550
8669.90 617
8670.78 700
8671.66 774
8672.54 775
8673.42 853
8674.30 874
8675.18 933
8676.06 873
8676.94 912
8677.81 876
8678.69 833
8679.57 762
8680.45 691
8681.33 658
8682.21 620
8683.09 594
8683.97 595
8684.85 590
8685.73 582
8686.61 652
8687.49 638
8688.37 708
8689.25 828
8690.13 919
8691.01 911
8691.89 1135
8692.77 1200
8693.65 1115
8694.53 1109
8695.41 1036
8696.29 944
8697.17 864
8698.05 767
8698.93 677
8699.81 549
8700.69 528
8701.57 544
8702.45 522
8703.33 477
8704.21 432
8705.09 476
8705.98 446
8706.86 483
8707.74 464
8708.62 439
8709.50 489
8710.38 451
8711.26 470
8712.14 438
8713.02 462
8713.90 429
8714.79 424
8715.67 456
8716.55 454
8717.43 397
8718.31 433
8719.19 444
8720.07 421
8720.95 417
8721.84 383
8722.72 443
8723.60 488
8724.48 472
8725.36 459
8726.24 422
8727.13 430
8728.01 401
8728.89 421
8729.77 422
8730.65 485
8731.54 493
8732.42 502
8733.30 477
8734.18 467
8735.06 431
8735.95 450
8736.83 411
8737.71 396
8738.59 420
8739.48 401
8740.36 451
8741.24 435
8742.12 398
8743.01 451
8743.89 360
8744.77 400
8745.65 428
8746.54 448
8747.42 396
8748.30 441
8749.19 478
8750.07 436
8750.95 409
8751.83 442
8752.72 427
8753.60 464
8754.48 471
8755.37 480
8756.25 461
8757.13 481
8758.02 496
8758.90 494
8759.78 444
8760.67 424
8761.55 458
8762.43 469
8763.32 380
8764.20 416
8765.09 394
8765.97 408
8766.85 426
8767.74 451
8768.62 457
8769.51 446
8770.39 442
8771.27 424
8772.16 413
8773.04 395
8773.93 460
8774.81 465
8775.69 391
8776.58 411
8777.46 432
8778.35 412
8779.23 434
8780.12 406
8781.00 417
8781.89 387
8782.77 395
8783.65 363
8784.54 374
8785.42 387
8786.31 429
8787.19 388
8788.08 398
8788.96 459
8789.85 485
8790.73 452
8791.62 470
8792.50 473
8793.39 501
8794.27 511
8795.16 439
8796.04 421
8796.93 424
8797.82 417
8798.70 389
8799.59 363
8800.47 343
8801.36 382
8802.24 386
8803.13 428
8804.01 408
8804.90 394
8805.79 428
8806.67 361
8807.56 380
8808.44 349
8809.33 365
8810.22 350
8811.10 414
8811.99 407
8812.87 326
8813.76 362
8814.65 401
8815.53 414
8816.42 428
8817.30 354
8818.19 403
8819.08 338
8819.96 361
8820.85 369
8821.74 361
8822.62 350
8823.51 355
8824.40 387
8825.28 374
8826.17 355
8827.06 309
8827.94 313
8828.83 323
8829.72 357
8830.61 338
8831.49 324
8832.38 376
8833.27 374
8834.15 353
8835.04 343
8835.93 315
8836.82 364
8837.70 333
8838.59 292
8839.48 270
8840.37 320
8841.25 368
8842.14 375
8843.03 380
8843.92 338
8844.80 334
8845.69 322
8846.58 324
8847.47 318
8848.36 335
8849.24 291
8850.13 298
8851.02 283
8851.91 307
8852.80 317
8853.68 332
8854.57 331
8855.46 325
8856.35 293
8857.24 284
8858.13 311
8859.01 300
8859.90 308
8860.79 306
8861.68 316
8862.57 340
8863.46 317
8864.35 264
8865.23 295
8866.12 314
8867.01 267
8867.90 296
8868.79 272
8869.68 275
8870.57 332
8871.46 298
8872.35 286
8873.24 305
8874.12 314
8875.01 302
8875.90 310
8876.79 335
8877.68 299
8878.57 284
8879.46 332
8880.35 302
8881.24 281
8882.13 273
8883.02 307
8883.91 274
8884.80 272
8885.69 258
8886.58 267
8887.47 266
8888.36 267
8889.25 294
8890.14 268
8891.03 277
8891.92 263
8892.81 307
8893.70 286
8894.59 294
8895.48 315
8896.37 299
8897.26 288
8898.15 275
8899.04 294
8899.93 303
8900.82 269
8901.71 301
8902.60 256
8903.49 267
8904.38 257
8905.28 288
8906.17 274
8907.06 268
8907.95 279
8908.84 280
8909.73 279
8910.62 293
8911.51 282
8912.40 317
8913.29 315
8914.19 301
8915.08 282
8915.97 268
8916.86 270
8917.75 294
8918.64 319
8919.53 275
8920.43 264
8921.32 263
8922.21 264
8923.10 246
8923.99 269
8924.88 250
8925.78 283
8926.67 280
8927.56 298
8928.45 275
8929.34 286
8930.24 262
8931.13 298
8932.02 295
8932.91 287
8933.80 239
8934.70 297
8935.59 283
8936.48 245
8937.37 235
8938.27 264
8939.16 238
8940.05 255
8940.94 298
8941.84 279
8942.73 287
8943.62 251
8944.51 264
8945.41 222
8946.30 219
8947.19 248
8948.09 263
8948.98 277
8949.87 248
8950.77 249
8951.66 233
8952.55 230
8953.44 247
8954.34 276
8955.23 248
8956.12 235
8957.02 250
8957.91 266
8958.80 239
8959.70 243
8960.59 251
8961.49 200
8962.38 289
8963.27 272
8964.17 256
8965.06 251
8965.95 305
8966.85 269
8967.74 286
8968.64 252
8969.53 217
8970.42 260
8971.32 232
8972.21 259
8973.11 226
8974.00 238
8974.90 253
8975.79 276
8976.68 223
8977.58 239
8978.47 260
8979.37 241
8980.26 263
8981.16 230
8982.05 282
8982.95 275
8983.84 220
8984.74 221
8985.63 243
8986.52 216
8987.42 228
8988.31 229
8989.21 229
8990.10 267
8991.00 297
8991.89 241
8992.79 232
8993.69 229
8994.58 232
8995.48 249
8996.37 246
8997.27 214
8998.16 245
8999.06 214
8999.95 218
9000.85 213
9001.74 271
9002.64 245
9003.54 238
9004.43 275
9005.33 239
9006.22 235
9007.12 228
9008.01 242
9008.91 262
9009.81 239
9010.70 232
9011.60 247
9012.50 264
9013.39 250
9014.29 233
9015.18 224
9016.08 216
9016.98 249
9017.87 221
9018.77 220
9019.67 257
9020.56 260
9021.46 273
9022.36 253
9023.25 247
9024.15 271
9025.05 272
9025.94 251
9026.84 269
9027.74 218
9028.63 250
9029.53 256
9030.43 223
9031.32 275
9032.22 273
9033.12 256
9034.02 250
9034.91 256
9035.81 244
9036.71 256
9037.61 281
9038.50 225
9039.40 276
9040.30 267
9041.20 235
9042.09 259
9042.99 238
9043.89 263
9044.79 249
9045.68 271
9046.58 267
9047.48 244
9048.38 246
9049.28 257
9050.17 284
9051.07 246
9051.97 264
9052.87 226
9053.77 243
9054.66 242
9055.56 248
9056.46 231
9057.36 229
9058.26 251
9059.16 222
9060.06 228
9060.95 258
9061.85 251
9062.75 240
9063.65 209
9064.55 249
9065.45 229
9066.35 254
9067.25 224
9068.14 257
9069.04 256
9069.94 264
9070.84 242
9071.74 239
9072.64 280
9073.54 260
9074.44 228
9075.34 246
9076.24 237
9077.14 236
9078.04 217
9078.93 231
9079.83 254
9080.73 247
9081.63 266
9082.53 254
9083.43 292
9084.33 255
9085.23 244
9086.13 236
9087.03 227
9087.93 229
9088.83 265
9089.73 236
9090.63 230
9091.53 237
9092.43 277
9093.33 232
9094.23 266
9095.13 257
9096.03 247
9096.93 236
9097.83 256
9098.73 231
9099.63 224
9100.54 250
9101.44 250
9102.34 255
9103.24 267
9104.14 230
9105.04 230
9105.94 251
9106.84 236
9107.74 238
9108.64 248
9109.54 300
9110.44 244
9111.35 231
9112.25 242
9113.15 231
9114.05 211
9114.95 237
9115.85 275
9116.75 267
9117.65 254
9118.56 234
9119.46 233
9120.36 236
9121.26 290
9122.16 251
9123.06 267
9123.97 218
9124.87 202
9125.77 227
9126.67 262
9127.57 248
9128.47 248
9129.38 234
9130.28 226
9131.18 240
9132.08 247
9132.98 220
9133.89 220
9134.79 236
9135.69 213
9136.59 248
9137.50 252
9138.40 273
9139.30 214
9140.20 212
9141.11 251
9142.01 289
9142.91 278
9143.81 252
9144.72 253
9145.62 222
9146.52 229
9147.42 212
9148.33 252
9149.23 246
9150.13 233
9151.04 261
9151.94 262
9152.84 256
9153.75 233
9154.65 223
9155.55 227
9156.46 231
9157.36 269
9158.26 285
9159.17 315
9160.07 249
9160.97 221
9161.88 204
9162.78 228
9163.68 276
9164.59 233
9165.49 263
9166.40 254
9167.30 273
9168.20 210
9169.11 238
9170.01 252
9170.92 248
9171.82 260
9172.72 203
9173.63 223
9174.53 254
9175.44 239
9176.34 238
9177.24 226
9178.15 254
9179.05 239
9179.96 246
9180.86 241
9181.77 225
9182.67 225
9183.58 259
9184.48 240
9185.39 220
9186.29 211
9187.20 226
9188.10 221
9189.01 250
9189.91 258
9190.82 260
9191.72 200
9192.63 230
9193.53 220
9194.44 229
9195.34 273
9196.25 285
9197.15 246
9198.06 271
9198.96 284
9199.87 285
9200.77 241
9201.68 265
9202.58 275
9203.49 266
9204.40 275
9205.30 287
9206.21 261
9207.11 247
9208.02 253
9208.92 243
9209.83 279
9210.74 250
9211.64 254
9212.55 223
9213.45 215
9214.36 272
9215.27 237
9216.17 280
9217.08 283
9217.99 219
9218.89 260
9219.80 244
9220.71 252
9221.61 213
9222.52 266
9223.43 271
9224.33 222
9225.24 214
9226.15 223
9227.05 241
9227.96 259
9228.87 225
9229.77 217
9230.68 228
9231.59 233
9232.49 273
9233.40 219
9234.31 190
9235.22 263
9236.12 294
9237.03 258
9237.94 217
9238.84 227
9239.75 226
9240.66 247
9241.57 265
9242.47 251
9243.38 228
9244.29 248
9245.20 224
9246.11 227
9247.01 269
9247.92 256
9248.83 240
9249.74 242
9250.64 273
9251.55 265
9252.46 234
9253.37 254
9254.28 240
9255.19 222
9256.09 225
9257.00 203
9257.91 256
9258.82 222
9259.73 222
9260.64 235
9261.54 269
9262.45 265
9263.36 227
9264.27 219
9265.18 240
9266.09 249
9267.00 288
9267.90 216
9268.81 258
9269.72 243
9270.63 208
9271.54 246
9272.45 236
9273.36 307
9274.27 263
9275.18 243
9276.09 231
9277.00 247
9277.90 250
9278.81 232
9279.72 215
9280.63 221
9281.54 221
9282.45 229
9283.36 245
9284.27 252
9285.18 230
9286.09 217
9287.00 256
9287.91 264
9288.82 219
9289.73 240
9290.64 237
9291.55 240
9292.46 240
9293.37 280
9294.28 261
9295.19 200
9296.10 242
9297.01 269
9297.92 267
9298.83 271
9299.74 234
9300.65 271
9301.56 216
9302.47 254
9303.38 244
9304.29 277
9305.20 247
9306.12 300
9307.03 254
9307.94 267
9308.85 272
9309.76 284
9310.67 261
9311.58 256
9312.49 262
9313.40 259
9314.31 247
9315.22 234
9316.14 203
9317.05 223
9317.96 195
9318.87 231
9319.78 251
9320.69 241
9321.60 265
9322.52 261
9323.43 250
9324.34 236
9325.25 230
9326.16 238
9327.07 257
9327.99 265
9328.90 255
9329.81 246
9330.72 228
9331.63 224
9332.54 258
9333.46 277
9334.37 205
9335.28 219
9336.19 187
9337.11 244
9338.02 233
9338.93 242
9339.84 251
9340.75 242
9341.67 271
9342.58 235
9343.49 255
9344.40 219
9345.32 250
9346.23 260
9347.14 297
9348.06 278
9348.97 253
9349.88 263
9350.79 253
9351.71 279
9352.62 261
9353.53 284
9354.45 258
9355.36 270
9356.27 242
9357.19 261
9358.10 268
9359.01 247
9359.93 232
9360.84 232
9361.75 216
9362.67 255
9363.58 226
9364.49 262
9365.41 240
9366.32 252
9367.23 253
9368.15 282
9369.06 261
9369.97 263
9370.89 246
9371.80 245
9372.72 212
9373.63 225
9374.54 254
9375.46 253
9376.37 267
9377.29 278
9378.20 261
9379.12 269
9380.03 270
9380.94 212
9381.86 218
9382.77 267
9383.69 268
9384.60 249
9385.52 281
9386.43 261
9387.35 273
9388.26 291
9389.18 291
9390.09 267
9391.01 267
9391.92 288
9392.84 266
9393.75 271
9394.67 322
9395.58 263
9396.50 306
9397.41 300
9398.33 253
9399.24 271
9400.16 248
9401.07 256
9401.99 283
9402.90 281
9403.82 268
9404.73 254
9405.65 213
9406.56 243
9407.48 270
9408.40 223
9409.31 220
9410.23 257
9411.14 272
9412.06 260
9412.98 271
9413.89 290
9414.81 229
9415.72 256
9416.64 267
9417.56 279
9418.47 233
9419.39 256
9420.30 258
9421.22 251
9422.14 263
9423.05 281
9423.97 226
9424.89 245
9425.80 232
9426.72 280
9427.64 273
9428.55 279
9429.47 312
9430.39 299
9431.30 297
9432.22 264
9433.14 270
9434.05 252
9434.97 263
9435.89 247
9436.80 323
9437.72 275
9438.64 315
9439.56 291
9440.47 234
9441.39 284
9442.31 275
9443.23 285
9444.14 249
9445.06 277
9445.98 280
9446.90 303
9447.81 280
9448.73 270
9449.65 267
9450.57 342
9451.48 325
9452.40 353
9453.32 347
9454.24 300
9455.16 336
9456.07 297
9456.99 290
9457.91 321
9458.83 299
9459.75 303
9460.66 291
9461.58 262
9462.50 244
9463.42 300
9464.34 253
9465.26 274
9466.18 290
9467.09 283
9468.01 289
9468.93 269
9469.85 273
9470.77 278
9471.69 271
9472.61 262
9473.53 256
9474.44 250
9475.36 237
9476.28 305
9477.20 312
9478.12 319
9479.04 261
9479.96 274
9480.88 258
9481.80 273
9482.72 304
9483.64 318
9484.56 298
9485.47 315
9486.39 336
9487.31 269
9488.23 273
9489.15 277
9490.07 286
9490.99 282
9491.91 258
9492.83 249
9493.75 265
9494.67 249
9495.59 265
9496.51 238
9497.43 274
9498.35 314
9499.27 257
9500.19 306
9501.11 278
9502.03 262
9502.95 257
9503.87 292
9504.79 265
9505.71 272
9506.63 288
9507.56 326
9508.48 291
9509.40 304
9510.32 315
9511.24 317
9512.16 284
9513.08 272
9514.00 335
9514.92 307
9515.84 336
9516.76 306
9517.68 314
9518.61 319
9519.53 314
9520.45 312
9521.37 342
9522.29 349
9523.21 333
9524.13 316
9525.05 330
9525.98 371
9526.90 440
9527.82 417
9528.74 403
9529.66 439
9530.58 442
9531.50 478
9532.43 508
9533.35 593
9534.27 581
9535.19 549
9536.11 542
9537.04 532
9537.96 410
9538.88 415
9539.80 430
9540.72 412
9541.65 321
9542.57 312
9543.49 295
9544.41 337
9545.34 341
9546.26 364
9547.18 324
9548.10 320
9549.03 321
9549.95 305
9550.87 324
9551.79 347
9552.72 361
9553.64 381
9554.56 308
9555.48 301
9556.41 345
9557.33 382
9558.25 344
9559.18 343
9560.10 364
9561.02 381
9561.95 368
9562.87 402
9563.79 321
9564.72 339
9565.64 380
9566.56 327
9567.49 314
9568.41 313
9569.33 339
9570.26 302
9571.18 280
9572.10 317
9573.03 348
9573.95 284
9574.88 315
9575.80 288
9576.72 288
9577.65 302
9578.57 315
9579.49 289
9580.42 264
9581.34 264
9582.27 288
9583.19 287
9584.12 257
9585.04 315
9585.96 297
9586.89 324
9587.81 317
9588.74 294
9589.66 278
9590.59 310
9591.51 340
9592.44 329
9593.36 357
9594.29 316
9595.21 315
9596.14 390
9597.06 327
9597.98 310
9598.91 317
9599.83 300
9600.76 310
9601.68 362
9602.61 357
9603.54 313
9604.46 343
9605.39 315
9606.31 338
9607.24 323
9608.16 348
9609.09 309
9610.01 403
9610.94 397
9611.86 352
9612.79 338
9613.72 295
9614.64 353
9615.57 360
9616.49 348
9617.42 361
9618.34 415
9619.27 382
9620.20 345
9621.12 362
9622.05 346
9622.97 389
9623.90 413
9624.83 405
9625.75 385
9626.68 397
9627.61 375
9628.53 391
9629.46 405
9630.39 443
9631.31 502
9632.24 460
9633.16 437
9634.09 438
9635.02 446
9635.95 409
9636.87 409
9637.80 439
9638.73 459
9639.65 459
9640.58 472
9641.51 485
9642.43 414
9643.36 479
9644.29 519
9645.22 502
9646.14 570
9647.07 651
9648.00 673
9648.92 665
9649.85 685
9650.78 694
9651.71 621
9652.63 604
9653.56 634
9654.49 618
9655.42 519
9656.34 531
9657.27 478
9658.20 448
9659.13 482
9660.06 435
9660.98 429
9661.91 503
9662.84 393
9663.77 471
9664.70 463
9665.62 486
9666.55 481
9667.48 475
9668.41 504
9669.34 518
9670.27 532
9671.19 507
9672.12 540
9673.05 534
9673.98 573
9674.91 550
9675.84 595
9676.77 565
9677.70 538
9678.62 521
9679.55 525
9680.48 500
9681.41 524
9682.34 476
9683.27 507
9684.20 544
9685.13 474
9686.06 499
9686.99 529
9687.91 532
9688.84 559
9689.77 653
9690.70 599
9691.63 627
9692.56 545
9693.49 594
9694.42 648
9695.35 627
9696.28 565
9697.21 592
9698.14 601
9699.07 590
9700.00 606
9700.93 585
9701.86 586
9702.79 530
9703.72 545
9704.65 539
9705.58 557
9706.51 539
9707.44 510
9708.37 525
9709.30 507
9710.23 531
9711.16 553
9712.09 625
9713.02 621
9713.95 638
9714.88 652
9715.81 621
9716.74 621
9717.67 606
9718.61 565
9719.54 524
9720.47 502
9721.40 570
9722.33 491
9723.26 520
9724.19 452
9725.12 509
9726.05 440
9726.98 457
9727.92 464
9728.85 522
9729.78 532
9730.71 518
9731.64 496
9732.57 497
9733.50 502
9734.43 484
9735.37 512
9736.30 517
9737.23 494
9738.16 491
9739.09 462
9740.02 448
9740.96 376
9741.89 412
9742.82 407
9743.75 406
9744.68 443
9745.62 448
9746.55 400
9747.48 383
9748.41 469
9749.34 446
9750.28 445
9751.21 437
9752.14 491
9753.07 506
9754.01 463
9754.94 476
9755.87 468
9756.80 474
9757.74 451
9758.67 465
9759.60 458
9760.53 440
9761.47 442
9762.40 450
9763.33 471
9764.27 452
9765.20 487
9766.13 496
9767.07 472
9768.00 469
9768.93 433
9769.86 398
9770.80 409
9771.73 429
9772.66 443
9773.60 493
9774.53 501
9775.47 511
9776.40 519
9777.33 525
9778.27 576
9779.20 574
9780.13 577
9781.07 621
9782.00 561
9782.93 595
9783.87 549
9784.80 526
9785.74 513
9786.67 495
9787.60 478
9788.54 446
9789.47 454
9790.41 470
9791.34 417
9792.28 428
9793.21 378
9794.14 426
9795.08 474
9796.01 447
9796.95 466
9797.88 481
9798.82 466
9799.75 515
9800.69 482
9801.62 418
9802.56 446
9803.49 441
9804.42 406
9805.36 333
9806.29 393
9807.23 350
9808.16 399
9809.10 367
9810.03 352
9810.97 387
9811.91 354
9812.84 327
9813.78 334
9814.71 426
9815.65 368
9816.58 372
9817.52 380
9818.45 376
9819.39 409
9820.32 334
9821.26 361
9822.20 373
9823.13 371
9824.07 381
9825.00 392
9825.94 343
9826.87 321
9827.81 320
9828.75 289
9829.68 333
9830.62 377
9831.55 343
9832.49 366
9833.43 309
9834.36 334
9835.30 332
9836.24 327
9837.17 339
9838.11 354
9839.05 352
9839.98 375
9840.92 334
9841.86 332
9842.79 324
9843.73 342
9844.67 356
9845.60 380
9846.54 365
9847.48 350
9848.41 360
9849.35 337
9850.29 343
9851.22 335
9852.16 359
9853.10 388
9854.04 360
9854.97 405
9855.91 413
9856.85 444
9857.79 429
9858.72 417
9859.66 420
9860.60 416
9861.54 411
9862.47 407
9863.41 408
9864.35 368
9865.29 346
9866.22 336
9867.16 335
9868.10 332
9869.04 325
9869.98 352
9870.91 321
9871.85 317
9872.79 283
9873.73 309
9874.67 339
9875.60 363
9876.54 365
9877.48 341
9878.42 265
9879.36 345
9880.30 330
9881.24 323
9882.17 318
9883.11 350
9884.05 330
9884.99 319
9885.93 345
9886.87 308
9887.81 331
9888.74 344
9889.68 299
9890.62 265
9891.56 297
9892.50 312
9893.44 329
9894.38 296
9895.32 313
9896.26 312
9897.20 307
9898.14 318
9899.08 275
9900.01 346
9900.95 338
9901.89 324
9902.83 278
9903.77 324
9904.71 306
9905.65 300
9906.59 326
9907.53 288
9908.47 317
9909.41 318
9910.35 335
9911.29 289
9912.23 306
9913.17 322
9914.11 322
9915.05 345
9915.99 326
9916.93 349
9917.87 306
9918.81 310
9919.75 353
9920.69 347
9921.63 344
9922.57 336
9923.51 401
9924.46 498
9925.40 503
9926.34 524
9927.28 567
9928.22 554
9929.16 561
9930.10 548
9931.04 541
9931.98 511
9932.92 475
9933.86 389
9934.80 389
9935.75 350
9936.69 319
9937.63 322
9938.57 309
9939.51 291
9940.45 301
9941.39 302
9942.34 310
9943.28 290
9944.22 259
9945.16 323
9946.10 278
9947.04 285
9947.98 298
9948.93 300
9949.87 286
9950.81 331
9951.75 311
9952.69 298
9953.64 303
9954.58 284
9955.52 350
9956.46 329
9957.40 280
9958.35 280
9959.29 295
9960.23 334
9961.17 320
9962.12 289
9963.06 342
9964.00 357
9964.94 336
9965.89 290
9966.83 301
9967.77 313
9968.71 310
9969.66 329
9970.60 281
9971.54 328
9972.48 296
9973.43 271
9974.37 273
9975.31 282
9976.26 308
9977.20 286
9978.14 268
9979.09 237
9980.03 269
9980.97 261
9981.92 254
9982.86 226
9983.80 289
9984.75 324
9985.69 210
9986.63 236
9987.58 294
9988.52 281
9989.46 277
9990.41 285
9991.35 290
9992.30 276
9993.24 315
9994.18 304
9995.13 295
9996.07 250
9997.01 292
9997.96 273
9998.90 265
9999.85 275
10000.79 278
10001.74 276
10002.68 254
10003.62 291
10004.57 264
10005.51 284
10006.46 279
10007.40 245
10008.35 232
10009.29 260
10010.24 288
10011.18 243
10012.13 239
10013.07 243
10014.01 238
10014.96 249
10015.90 281
10016.85 243
10017.79 264
10018.74 247
10019.68 239
10020.63 243
10021.58 258
10022.52 241
10023.47 268
10024.41 253
10025.36 239
10026.30 201
10027.25 228
10028.19 228
10029.14 245
10030.08 275
10031.03 257
10031.98 232
10032.92 197
10033.87 273
10034.81 246
10035.76 224
10036.70 230
10037.65 215
10038.60 227
10039.54 241
10040.49 238
10041.43 258
10042.38 248
10043.33 269
10044.27 233
10045.22 233
10046.17 214
10047.11 248
10048.06 236
10049.01 276
10049.95 215
10050.90 230
10051.84 248
10052.79 221
10053.74 251
10054.69 204
10055.63 220
10056.58 243
10057.53 224
10058.47 234
10059.42 274
10060.37 226
10061.31 231
10062.26 235
10063.21 259
10064.16 244
10065.10 228
10066.05 268
10067.00 235
10067.94 264
10068.89 226
10069.84 242
10070.79 233
10071.73 230
10072.68 250
10073.63 213
10074.58 236
10075.53 236
10076.47 226
10077.42 248
10078.37 226
10079.32 225
10080.26 248
10081.21 213
10082.16 224
10083.11 224
10084.06 241
10085.01 215
10085.95 197
10086.90 210
10087.85 186
10088.80 212
10089.75 237
10090.70 242
10091.64 225
10092.59 221
10093.54 247
10094.49 262
10095.44 222
10096.39 223
10097.34 227
10098.28 231
10099.23 185
10100.18 215
10101.13 254
10102.08 230
10103.03 241
10103.98 255
10104.93 212
10105.88 237
10106.83 238
10107.78 227
10108.72 254
10109.67 251
10110.62 214
10111.57 241
10112.52 250
10113.47 229
10114.42 248
10115.37 223
10116.32 244
10117.27 214
10118.22 233
10119.17 221
10120.12 214
10121.07 221
10122.02 219
10122.97 234
10123.92 200
10124.87 241
10125.82 218
10126.77 203
10127.72 186
10128.67 217
10129.62 207
10130.57 197
10131.52 216
10132.47 240
10133.42 206
10134.37 206
10135.32 209
10136.27 211
10137.22 254
10138.18 246
10139.13 246
10140.08 252
10141.03 236
10141.98 249
10142.93 250
10143.88 237
10144.83 216
10145.78 226
10146.73 228
10147.68 249
10148.64 223
10149.59 206
10150.54 242
10151.49 260
10152.44 250
10153.39 201
10154.34 191
10155.30 225
10156.25 245
10157.20 223
10158.15 265
10159.10 220
10160.05 228
10161.01 271
10161.96 233
10162.91 210
10163.86 215
10164.81 260
10165.76 222
10166.72 217
10167.67 243
10168.62 203
10169.57 241
10170.53 268
10171.48 267
10172.43 250
10173.38 252
10174.33 274
10175.29 254
10176.24 217
10177.19 234
10178.14 227
10179.10 211
10180.05 225
10181.00 241
10181.96 261
10182.91 253
10183.86 227
10184.81 223
10185.77 223
10186.72 249
10187.67 229
10188.63 271
10189.58 254
10190.53 246
10191.49 246
10192.44 281
10193.39 276
10194.35 301
10195.30 287
10196.25 256
10197.21 244
10198.16 260
10199.11 222
10200.07 246
10201.02 258
10201.97 262
10202.93 300
10203.88 291
10204.84 238
10205.79 302
10206.74 303
10207.70 280
10208.65 339
10209.60 310
10210.56 271
10211.51 246
10212.47 266
10213.42 291
10214.38 287
10215.33 214
10216.28 286
10217.24 277
10218.19 253
10219.15 222
10220.10 255
10221.06 230
10222.01 243
10222.97 239
10223.92 264
10224.88 267
10225.83 286
10226.79 254
10227.74 258
10228.70 271
10229.65 275
10230.61 233
10231.56 256
10232.52 301
10233.47 286
10234.43 301
10235.38 331
10236.34 316
10237.29 284
10238.25 321
10239.20 285
10240.16 297
10241.11 294
10242.07 268
10243.03 279
10243.98 284
10244.94 271
10245.89 223
10246.85 248
10247.80 230
10248.76 245
10249.72 197
10250.67 256
10251.63 243
10252.58 250
10253.54 250
10254.50 243
10255.45 202
10256.41 223
10257.36 191
10258.32 251
10259.28 252
10260.23 245
10261.19 230
10262.15 204
10263.10 234
10264.06 265
10265.02 270
10265.97 219
10266.93 195
10267.89 239
10268.84 264
10269.80 210
10270.76 201
10271.71 215
10272.67 225
10273.63 205
10274.59 213
10275.54 243
10276.50 212
10277.46 223
10278.41 244
10279.37 227
10280.33 208
10281.29 247
10282.24 232
10283.20 232
10284.16 236
10285.12 222
10286.07 236
10287.03 216
10287.99 212
10288.95 206
10289.91 242
10290.86 231
10291.82 258
10292.78 234
10293.74 248
10294.70 234
10295.65 245
10296.61 214
10297.57 219
10298.53 196
10299.49 226
10300.44 220
10301.40 254
10302.36 263
10303.32 247
10304.28 194
10305.24 202
10306.20 230
10307.15 200
10308.11 207
10309.07 215
10310.03 223
10310.99 209
10311.95 210
10312.91 253
10313.87 214
10314.82 206
10315.78 202
10316.74 225
10317.70 240
10318.66 244
10319.62 200
10320.58 223
10321.54 216
10322.50 249
10323.46 236
10324.42 211
10325.38 211
10326.34 245
10327.29 234
10328.25 240
10329.21 230
10330.17 239
10331.13 271
10332.09 285
10333.05 249
10334.01 207
10334.97 206
10335.93 205
10336.89 220
10337.85 219
10338.81 190
10339.77 196
10340.73 200
10341.69 206
10342.65 204
10343.61 194
10344.57 213
10345.54 220
10346.50 224
10347.46 195
10348.42 216
10349.38 203
10350.34 219
10351.30 227
10352.26 190
10353.22 206
10354.18 188
10355.14 203
10356.10 223
10357.06 192
10358.02 205
10358.99 231
10359.95 203
10360.91 183
10361.87 213
10362.83 220
10363.79 211
10364.75 199
10365.71 222
10366.68 217
10367.64 238
10368.60 253
10369.56 188
10370.52 197
10371.48 177
10372.44 186
10373.41 201
10374.37 193
10375.33 218
10376.29 212
10377.25 224
10378.22 191
10379.18 194
10380.14 180
10381.10 192
10382.06 195
10383.03 196
10383.99 205
10384.95 195
10385.91 199
10386.88 220
10387.84 236
10388.80 231
10389.76 210
10390.72 181
10391.69 191
10392.65 204
10393.61 241
10394.58 225
10395.54 202
10396.50 217
10397.46 208
10398.43 225
10399.39 209
10400.35 236
10401.32 196
10402.28 221
10403.24 197
10404.20 193
10405.17 209
10406.13 217
10407.09 248
10408.06 233
10409.02 187
10409.98 211
10410.95 209
10411.91 218
10412.88 255
10413.84 288
10414.80 284
10415.77 285
10416.73 269
10417.69 265
10418.66 282
10419.62 270
10420.59 325
10421.55 305
10422.51 285
10423.48 272
10424.44 262
10425.41 236
10426.37 259
10427.33 236
10428.30 225
10429.26 264
10430.23 203
10431.19 227
10432.16 208
10433.12 213
10434.08 216
10435.05 204
10436.01 189
10436.98 176
10437.94 196
10438.91 181
10439.87 199
10440.84 170
10441.80 215
10442.77 206
10443.73 214
10444.70 191
10445.66 207
10446.63 174
10447.59 194
10448.56 207
10449.52 202
10450.49 197
10451.45 200
10452.42 168
10453.38 175
10454.35 199
10455.32 209
10456.28 211
10457.25 196
10458.21 216
10459.18 215
10460.14 225
10461.11 181
10462.08 158
10463.04 194
10464.01 194
10464.97 208
10465.94 200
10466.90 210
10467.87 170
10468.84 173
10469.80 187
10470.77 210
10471.74 169
10472.70 206
10473.67 207
10474.63 218
10475.60 198
10476.57 190
10477.53 206
10478.50 233
10479.47 227
10480.43 201
10481.40 215
10482.37 193
10483.33 187
10484.30 183
10485.27 217
10486.24 188
10487.20 157
10488.17 206
10489.14 195
10490.10 192
10491.07 183
10492.04 208
10493.01 223
10493.97 197
10494.94 208
10495.91 194
10496.87 190
10497.84 201
10498.81 178
10499.78 214
10500.74 204
10501.71 220
10502.68 207
10503.65 220
10504.62 191
10505.58 210
10506.55 195
10507.52 201
10508.49 222
10509.46 210
10510.42 236
10511.39 190
10512.36 204
10513.33 223
10514.30 193
10515.26 236
10516.23 216
10517.20 222
10518.17 215
10519.14 197
10520.11 227
10521.08 200
10522.04 195
10523.01 242
10523.98 233
10524.95 206
10525.92 182
10526.89 184
10527.86 158
10528.83 175
10529.79 203
10530.76 172
10531.73 194
10532.70 181
10533.67 184
10534.64 185
10535.61 191
10536.58 201
10537.55 167
10538.52 202
10539.49 226
10540.46 195
10541.43 181
10542.39 208
10543.36 235
10544.33 216
10545.30 207
10546.27 202
10547.24 190
10548.21 215
10549.18 184
10550.15 193
10551.12 185
10552.09 222
10553.06 241
10554.03 204
10555.00 221
10555.97 203
10556.94 246
10557.91 261
10558.88 253
10559.85 246
10560.82 251
10561.80 273
10562.77 270
10563.74 256
10564.71 266
10565.68 258
10566.65 255
10567.62 240
10568.59 249
10569.56 225
10570.53 215
10571.50 197
10572.47 205
10573.44 209
10574.41 182
10575.39 180
10576.36 198
10577.33 190
10578.30 234
10579.27 218
10580.24 226
10581.21 238
10582.18 192
10583.16 175
10584.13 217
10585.10 218
10586.07 234
10587.04 237
10588.01 235
10588.99 268
10589.96 204
10590.93 226
10591.90 231
10592.87 200
10593.84 225
10594.82 219
10595.79 209
10596.76 226
10597.73 219
10598.70 223
10599.68 214
10600.65 200
10601.62 207
10602.59 191
10603.57 206
10604.54 162
10605.51 168
10606.48 184
10607.46 173
10608.43 180
10609.40 189
10610.37 194
10611.35 193
10612.32 206
10613.29 172
10614.27 211
10615.24 196
10616.21 213
10617.18 214
10618.16 190
10619.13 226
10620.10 219
10621.08 245
10622.05 211
10623.02 187
10624.00 215
10624.97 205
10625.94 223
10626.92 228
10627.89 227
10628.86 209
10629.84 200
10630.81 232
10631.78 231
10632.76 185
10633.73 176
10634.71 229
10635.68 273
10636.65 215
10637.63 240
10638.60 231
10639.58 268
10640.55 271
10641.52 257
10642.50 229
10643.47 256
10644.45 218
10645.42 247
10646.39 208
10647.37 229
10648.34 192
10649.32 214
10650.29 217
10651.27 235
10652.24 218
10653.22 185
10654.19 190
10655.17 223
10656.14 209
10657.12 213
10658.09 193
10659.07 201
10660.04 213
10661.01 212
10661.99 243
10662.97 198
10663.94 237
10664.92 209
10665.89 213
10666.87 197
10667.84 191
10668.82 218
10669.79 240
10670.77 236
10671.74 230
10672.72 193
10673.69 220
10674.67 234
10675.65 217
10676.62 181
10677.60 209
10678.57 237
10679.55 265
10680.52 239
10681.50 204
10682.48 188
10683.45 242
10684.43 200
10685.40 188
10686.38 201
10687.36 210
10688.33 220
10689.31 196
10690.29 183
10691.26 194
10692.24 184
10693.22 196
10694.19 230
10695.17 203
10696.14 210
10697.12 215
10698.10 200
10699.08 201
10700.05 190
10701.03 177
10702.01 199
10702.98 199
10703.96 170
10704.94 164
10705.91 185
10706.89 205
10707.87 190
10708.85 177
10709.82 176
10710.80 175
10711.78 182
10712.75 192
10713.73 161
10714.71 180
10715.69 201
10716.66 177
10717.64 171
10718.62 177
10719.60 179
10720.57 145
10721.55 159
10722.53 192
10723.51 173
10724.49 171
10725.46 192
10726.44 183
10727.42 168
10728.40 204
10729.38 182
10730.35 174
10731.33 183
10732.31 192
10733.29 176
10734.27 190
10735.25 197
10736.22 190
10737.20 173
10738.18 177
10739.16 174
10740.14 199
10741.12 203
10742.10 161
10743.08 155
10744.05 187
10745.03 194
10746.01 182
10746.99 149
10747.97 194
10748.95 170
10749.93 170
10750.91 172
10751.89 163
10752.87 174
10753.84 180
10754.82 168
10755.80 175
10756.78 191
10757.76 203
10758.74 200
10759.72 204
10760.70 193
10761.68 179
10762.66 198
10763.64 188
10764.62 206
10765.60 196
10766.58 208
10767.56 195
10768.54 181
10769.52 178
10770.50 174
10771.48 204
10772.46 179
10773.44 201
10774.42 168
10775.40 182
10776.38 204
10777.36 170
10778.34 219
10779.32 174
10780.30 157
10781.28 191
10782.26 207
10783.24 192
10784.22 160
10785.20 178
10786.19 194
10787.17 179
10788.15 176
10789.13 181
10790.11 147
10791.09 177
10792.07 181
10793.05 146
10794.03 168
10795.01 173
10796.00 197
10796.98 173
10797.96 162
10798.94 174
10799.92 193
10800.90 148
10801.88 177
10802.86 199
10803.85 189
10804.83 240
10805.81 175
10806.79 167
10807.77 173
10808.75 187
10809.74 173
10810.72 177
10811.70 222
10812.68 216
10813.66 184
10814.65 199
10815.63 200
10816.61 195
10817.59 209
10818.57 178
10819.56 198
10820.54 159
10821.52 196
10822.50 162
10823.49 174
10824.47 157
10825.45 179
10826.43 177
10827.42 206
10828.40 214
10829.38 196
10830.36 185
10831.35 224
10832.33 182
10833.31 213
10834.30 170
10835.28 155
10836.26 201
10837.25 189
10838.23 219
10839.21 212
10840.19 198
10841.18 208
10842.16 182
10843.14 178
10844.13 161
10845.11 217
10846.09 200
10847.08 206
10848.06 204
10849.05 184
10850.03 195
10851.01 204
10852.00 168
10852.98 171
10853.96 180
10854.95 173
10855.93 227
10856.92 205
10857.90 182
10858.88 190
10859.87 198
10860.85 209
10861.84 180
10862.82 203
10863.80 208
10864.79 205
10865.77 169
10866.76 172
10867.74 146
10868.73 190
10869.71 224
10870.70 195
10871.68 206
10872.67 216
10873.65 217
10874.63 194
10875.62 206
10876.60 203
10877.59 226
10878.57 266
10879.56 200
10880.54 198
10881.53 223
10882.51 205
10883.50 220
10884.48 207
10885.47 195
10886.46 217
10887.44 230
10888.43 229
10889.41 204
10890.40 206
10891.38 190
10892.37 212
10893.35 197
10894.34 189
10895.33 194
10896.31 235
10897.30 219
10898.28 196
10899.27 196
10900.25 212
10901.24 227
10902.23 225
10903.21 258
10904.20 215
10905.18 239
10906.17 226
10907.16 229
10908.14 235
10909.13 205
10910.12 225
10911.10 208
10912.09 241
10913.08 240
10914.06 224
10915.05 213
10916.04 258
10917.02 234
10918.01 225
10919.00 208
10919.98 233
10920.97 227
10921.96 216
10922.94 198
10923.93 194
10924.92 229
10925.90 237
10926.89 239
10927.88 232
10928.87 239
10929.85 248
10930.84 239
10931.83 259
10932.82 235
10933.80 252
10934.79 269
10935.78 265
10936.77 231
10937.75 250
10938.74 244
10939.73 254
10940.72 287
10941.70 319
10942.69 302
10943.68 317
10944.67 290
10945.66 261
10946.64 265
10947.63 289
10948.62 290
10949.61 266
10950.60 267
10951.58 318
10952.57 320
10953.56 292
10954.55 323
10955.54 369
10956.53 349
10957.52 375
10958.50 376
10959.49 355
10960.48 355
10961.47 357
10962.46 371
10963.45 316
10964.44 312
10965.42 334
10966.41 291
10967.40 264
10968.39 278
10969.38 280
10970.37 275
10971.36 249
10972.35 275
10973.34 282
10974.33 301
10975.32 290
10976.31 292
10977.29 274
10978.28 261
10979.27 293
10980.26 292
10981.25 292
10982.24 316
10983.23 353
10984.22 274
10985.21 275
10986.20 278
10987.19 290
10988.18 305
10989.17 286
10990.16 305
10991.15 364
10992.14 315
10993.13 287
10994.12 334
10995.11 337
10996.10 407
10997.09 431
10998.08 473
10999.07 481
11000.06 480
11001.05 491
11002.05 511
11003.04 483
11004.03 411
11005.02 364
11006.01 345
11007.00 341
11007.99 295
11008.98 321
11009.97 281
11010.96 287
11011.95 274
11012.94 274
11013.94 243
11014.93 257
11015.92 261
11016.91 257
11017.90 245
11018.89 265
11019.88 267
11020.87 288
11021.87 283
11022.86 259
11023.85 240
11024.84 246
11025.83 263
11026.82 239
11027.81 256
11028.81 219
11029.80 214
11030.79 250
11031.78 268
11032.77 261
11033.77 252
11034.76 252
11035.75 237
11036.74 253
11037.73 235
11038.73 235
11039.72 251
11040.71 247
11041.70 249
11042.70 250
11043.69 215
11044.68 258
11045.67 232
11046.67 211
11047.66 226
11048.65 213
11049.64 229
11050.64 222
11051.63 208
11052.62 204
11053.61 232
11054.61 222
11055.60 251
11056.59 194
11057.59 221
11058.58 203
11059.57 219
11060.57 211
11061.56 225
11062.55 203
11063.55 224
11064.54 241
11065.53 241
11066.53 201
11067.52 203
11068.51 199
11069.51 215
11070.50 214
11071.49 195
11072.49 188
11073.48 248
11074.48 228
11075.47 213
11076.46 223
11077.46 208
11078.45 267
11079.45 254
11080.44 210
11081.43 210
11082.43 215
11083.42 181
11084.42 223
11085.41 222
11086.40 219
11087.40 219
11088.39 229
11089.39 259
11090.38 233
11091.38 235
11092.37 224
11093.37 243
11094.36 216
11095.36 222
11096.35 190
11097.35 188
11098.34 196
11099.34 204
11100.33 253
11101.33 224
11102.32 216
11103.32 233
11104.31 192
11105.31 171
11106.30 211
11107.30 204
11108.29 239
11109.29 216
11110.28 212
11111.28 197
11112.27 232
11113.27 231
11114.26 213
11115.26 221
11116.26 219
11117.25 215
11118.25 226
11119.24 202
11120.24 188
11121.24 207
11122.23 210
11123.23 250
11124.22 203
11125.22 190
11126.22 245
11127.21 244
11128.21 208
11129.20 199
11130.20 198
11131.20 199
11132.19 198
11133.19 202
11134.19 165
11135.18 159
11136.18 189
11137.18 233
11138.17 207
11139.17 185
11140.17 220
11141.16 204
11142.16 202
11143.16 211
11144.15 186
11145.15 195
11146.15 188
11147.14 199
11148.14 210
11149.14 197
11150.14 206
11151.13 223
11152.13 179
11153.13 207
11154.13 196
11155.12 199
11156.12 222
11157.12 182
11158.12 187
11159.11 191
11160.11 204
11161.11 151
11162.11 174
11163.10 151
11164.10 192
11165.10 201
11166.10 204
11167.10 191
11168.09 177
11169.09 177
11170.09 194
11171.09 186
11172.09 165
11173.08 184
11174.08 203
11175.08 207
11176.08 167
11177.08 177
11178.08 166
11179.08 191
11180.07 187
11181.07 201
11182.07 189
11183.07 212
11184.07 186
11185.07 178
11186.07 188
11187.06 213
11188.06 175
11189.06 175
11190.06 218
11191.06 182
11192.06 181
11193.06 206
11194.06 202
11195.06 171
11196.06 190
11197.06 184
11198.06 199
11199.05 175
11200.05 193
11201.05 171
11202.05 179
11203.05 180
11204.05 184
11205.05 195
11206.05 203
11207.05 179
11208.05 208
11209.05 217
11210.05 225
11211.05 191
11212.05 190
11213.05 212
11214.05 182
11215.05 186
11216.05 169
11217.05 177
11218.05 180
11219.05 168
11220.05 208
11221.05 200
11222.05 214
11223.05 192
11224.05 205
11225.06 175
11226.06 193
11227.06 177
11228.06 168
11229.06 170
11230.06 190
11231.06 190
11232.06 178
11233.06 188
11234.06 160
11235.06 173
11236.06 207
11237.07 168
11238.07 154
11239.07 168
11240.07 172
11241.07 189
11242.07 154
11243.07 178
11244.07 170
11245.08 193
11246.08 195
11247.08 160
11248.08 200
11249.08 200
11250.08 183
11251.09 173
11252.09 187
11253.09 156
11254.09 172
11255.09 165
11256.10 185
11257.10 182
11258.10 158
11259.10 173
11260.10 202
11261.11 166
11262.11 188
11263.11 213
11264.11 218
11265.11 211
11266.12 169
11267.12 146
11268.12 164
11269.12 177
11270.13 166
11271.13 180
11272.13 198
11273.14 195
11274.14 173
11275.14 196
11276.14 173
11277.15 182
11278.15 218
11279.15 200
11280.16 203
11281.16 171
11282.16 204
11283.17 221
11284.17 207
11285.17 200
11286.17 198
11287.18 187
11288.18 170
11289.18 161
11290.19 188
11291.19 195
11292.20 188
11293.20 172
11294.20 198
11295.21 152
11296.21 181
11297.21 224
11298.22 184
11299.22 216
11300.23 154
11301.23 184
11302.23 190
11303.24 187
11304.24 194
11305.25 205
11306.25 202
11307.25 179
11308.26 180
11309.26 219
11310.27 213
11311.27 180
11312.28 207
11313.28 237
11314.29 203
11315.29 214
11316.29 223
11317.30 219
11318.30 206
11319.31 179
11320.31 199
11321.32 210
11322.32 166
11323.33 189
11324.33 178
11325.34 191
11326.34 190
11327.35 198
11328.35 174
11329.36 193
11330.36 176
11331.37 203
11332.38 176
11333.38 166
11334.39 192
11335.39 192
11336.40 187
11337.40 170
11338.41 208
11339.41 228
11340.42 213
11341.43 230
11342.43 245
11343.44 197
11344.44 199
11345.45 203
11346.46 186
11347.46 198
11348.47 189
11349.47 174
11350.48 154
11351.49 179
11352.49 184
11353.50 174
11354.50 187
11355.51 159
11356.52 178
11357.52 169
11358.53 155
11359.54 181
11360.54 164
11361.55 169
11362.56 167
11363.56 187
11364.57 160
11365.58 175
11366.58 183
11367.59 174
11368.60 162
11369.61 160
11370.61 206
11371.62 174
11372.63 173
11373.63 159
11374.64 194
11375.65 171
11376.66 176
11377.66 182
11378.67 168
11379.68 163
11380.69 185
11381.69 165
11382.70 183
11383.71 189
11384.72 195
11385.72 186
11386.73 188
11387.74 203
11388.75 188
11389.76 176
11390.76 155
11391.77 194
11392.78 189
11393.79 162
11394.80 161
11395.80 180
11396.81 164
11397.82 154
11398.83 179
11399.84 167
11400.85 182
11401.85 171
11402.86 178
11403.87 160
11404.88 177
11405.89 171
11406.90 155
11407.91 160
11408.91 156
11409.92 163
11410.93 201
11411.94 184
11412.95 188
11413.96 160
11414.97 183
11415.98 206
11416.99 226
11418.00 201
11419.00 180
11420.01 165
11421.02 189
11422.03 155
11423.04 165
11424.05 191
11425.06 173
11426.07 169
11427.08 153
11428.09 203
11429.10 162
11430.11 175
11431.12 212
11432.13 182
11433.14 203
11434.15 182
11435.16 172
11436.17 180
11437.18 173
11438.19 161
11439.20 191
11440.21 160
11441.22 184
11442.23 173
11443.24 157
11444.25 153
11445.26 182
11446.27 196
11447.28 200
11448.29 180
11449.30 178
11450.31 184
11451.32 184
11452.33 171
11453.34 180
11454.36 205
11455.37 172
11456.38 205
11457.39 182
11458.40 205
11459.41 182
11460.42 189
11461.43 204
11462.44 216
11463.45 187
11464.47 210
11465.48 192
11466.49 175
11467.50 216
11468.51 207
11469.52 188
11470.53 168
11471.55 200
11472.56 191
11473.57 199
11474.58 190
11475.59 174
11476.60 172
11477.62 181
11478.63 174
11479.64 193
11480.65 195
11481.66 204
11482.68 179
11483.69 201
11484.70 216
11485.71 195
11486.72 190
11487.74 176
11488.75 194
11489.76 189
11490.77 186
11491.79 229
11492.80 219
11493.81 226
11494.82 193
11495.84 188
11496.85 221
11497.86 184
11498.87 166
11499.89 183
11500.90 183
11501.91 197
11502.93 178
11503.94 190
11504.95 162
11505.96 196
11506.98 174
11507.99 190
11509.00 178
11510.02 211
11511.03 176
11512.04 191
11513.06 169
11514.07 205
11515.08 228
11516.10 218
11517.11 193
11518.13 173
11519.14 176
11520.15 187
11521.17 217
11522.18 190
11523.19 205
11524.21 175
11525.22 181
11526.24 204
11527.25 190
11528.26 191
11529.28 216
11530.29 186
11531.31 198
11532.32 217
11533.33 175
11534.35 197
11535.36 218
11536.38 237
11537.39 198
11538.41 216
11539.42 223
11540.44 206
11541.45 197
11542.47 206
11543.48 230
11544.49 246
11545.51 208
11546.52 213
11547.54 244
11548.55 217
11549.57 204
11550.58 209
11551.60 226
11552.61 243
11553.63 228
11554.64 213
11555.66 214
11556.68 237
11557.69 239
11558.71 258
11559.72 236
11560.74 209
11561.75 214
11562.77 256
11563.78 257
11564.80 290
11565.82 214
11566.83 281
11567.85 252
11568.86 277
11569.88 238
11570.89 271
11571.91 280
11572.93 245
11573.94 301
11574.96 268
11575.97 251
11576.99 262
11578.01 272
11579.02 241
11580.04 295
11581.06 288
11582.07 358
11583.09 306
11584.11 323
11585.12 296
11586.14 328
11587.16 314
11588.17 315
11589.19 343
11590.21 376
11591.22 407
11592.24 379
11593.26 437
11594.27 467
11595.29 536
11596.31 607
11597.32 745
11598.34 782
11599.36 779
11600.38 785
11601.39 852
11602.41 751
11603.43 630
11604.45 574
11605.46 511
11606.48 409
11607.50 373
11608.52 361
11609.53 317
11610.55 299
11611.57 287
11612.59 283
11613.60 274
11614.62 303
11615.64 268
11616.66 260
11617.68 288
11618.69 243
11619.71 277
11620.73 278
11621.75 294
11622.77 295
11623.78 266
11624.80 257
11625.82 286
11626.84 262
11627.86 267
11628.88 205
11629.90 249
11630.91 235
11631.93 264
11632.95 232
11633.97 270
11634.99 301
11636.01 311
11637.03 263
11638.05 273
11639.06 272
11640.08 266
11641.10 248
11642.12 211
11643.14 269
11644.16 224
11645.18 218
11646.20 215
11647.22 213
11648.24 209
11649.26 195
11650.28 201
11651.30 203
11652.31 193
11653.33 206
11654.35 222
11655.37 200
11656.39 229
11657.41 201
11658.43 254
11659.45 247
11660.47 268
11661.49 228
11662.51 237
11663.53 212
11664.55 207
11665.57 242
11666.59 283
11667.61 221
11668.63 212
11669.65 241
11670.67 238
11671.69 258
11672.71 220
11673.73 287
11674.76 277
11675.78 268
11676.80 252
11677.82 235
11678.84 196
11679.86 225
11680.88 249
11681.90 251
11682.92 238
11683.94 232
11684.96 275
11685.98 237
11687.00 241
11688.03 235
11689.05 250
11690.07 229
11691.09 234
11692.11 251
11693.13 250
11694.15 221
11695.17 259
11696.20 205
11697.22 249
11698.24 247
11699.26 225
11700.28 261
11701.30 235
11702.33 229
11703.35 225
11704.37 234
11705.39 256
11706.41 238
11707.44 217
11708.46 252
11709.48 205
11710.50 219
11711.52 212
11712.55 220
11713.57 201
11714.59 211
11715.61 233
11716.63 210
11717.66 211
11718.68 196
11719.70 209
11720.72 222
11721.75 224
11722.77 212
11723.79 210
11724.82 214
11725.84 187
11726.86 195
11727.88 199
11728.91 204
11729.93 195
11730.95 206
11731.98 173
11733.00 179
11734.02 162
11735.04 175
11736.07 200
11737.09 192
11738.11 175
11739.14 194
11740.16 196
11741.18 210
11742.21 171
11743.23 202
11744.25 198
11745.28 189
11746.30 198
11747.33 211
11748.35 213
11749.37 208
11750.40 208
11751.42 229
11752.44 179
11753.47 178
11754.49 194
11755.52 192
11756.54 161
11757.57 187
11758.59 202
11759.61 180
11760.64 194
11761.66 186
11762.69 182
11763.71 195
11764.74 198
11765.76 178
11766.78 173
11767.81 177
11768.83 190
11769.86 180
11770.88 174
11771.91 177
11772.93 182
11773.96 218
11774.98 191
11776.01 200
11777.03 211
11778.06 211
11779.08 192
11780.11 171
11781.13 171
11782.16 173
11783.18 182
11784.21 210
11785.23 205
11786.26 166
11787.28 188
11788.31 192
11789.34 210
11790.36 207
11791.39 187
11792.41 179
11793.44 193
11794.46 168
11795.49 187
11796.52 193
11797.54 172
11798.57 186
11799.59 184
11800.62 172
11801.65 176
11802.67 168
11803.70 174
11804.72 203
11805.75 170
11806.78 199
11807.80 184
11808.83 231
11809.86 190
11810.88 202
11811.91 182
11812.93 185
11813.96 170
11814.99 194
11816.01 158
11817.04 154
11818.07 170
11819.10 183
11820.12 202
11821.15 150
11822.18 176
11823.20 189
11824.23 208
11825.26 198
11826.28 205
11827.31 172
11828.34 152
11829.37 196
11830.39 194
11831.42 191
11832.45 200
11833.48 170
11834.50 185
11835.53 203
11836.56 159
11837.59 169
11838.61 181
11839.64 166
11840.67 192
11841.70 201
11842.72 166
11843.75 174
11844.78 207
11845.81 190
11846.84 171
11847.86 166
11848.89 179
11849.92 180
11850.95 223
11851.98 183
11853.01 184
11854.03 170
11855.06 187
11856.09 183
11857.12 205
11858.15 175
11859.18 199
11860.20 176
11861.23 172
11862.26 146
11863.29 186
11864.32 188
11865.35 194
11866.38 222
11867.41 199
11868.44 170
11869.46 192
11870.49 209
11871.52 158
11872.55 208
11873.58 182
11874.61 172
11875.64 158
11876.67 188
11877.70 188
11878.73 218
11879.76 204
11880.79 197
11881.82 189
11882.85 180
11883.88 202
11884.91 218
11885.93 195
11886.96 192
11887.99 205
11889.02 173
11890.05 165
11891.08 176
11892.11 229
11893.14 234
11894.17 240
11895.20 198
11896.23 177
11897.26 199
11898.30 213
11899.33 231
11900.36 235
11901.39 212
11902.42 236
11903.45 223
11904.48 208
11905.51 215
11906.54 202
11907.57 241
11908.60 244
11909.63 198
11910.66 216
11911.69 216
11912.72 223
11913.75 184
11914.79 194
11915.82 217
11916.85 217
11917.88 239
11918.91 258
11919.94 221
11920.97 204
11922.00 212
11923.04 236
11924.07 194
11925.10 212
11926.13 261
11927.16 264
11928.19 266
11929.22 226
11930.26 248
11931.29 306
11932.32 303
11933.35 281
11934.38 315
11935.41 308
11936.45 278
11937.48 259
11938.51 244
11939.54 225
11940.58 216
11941.61 256
11942.64 212
11943.67 193
11944.70 212
11945.74 176
11946.77 211
11947.80 204
11948.83 205
11949.87 254
11950.90 194
11951.93 214
11952.96 229
11954.00 211
11955.03 170
11956.06 178
11957.09 185
11958.13 189
11959.16 146
11960.19 181
11961.23 199
11962.26 209
11963.29 182
11964.33 194
11965.36 208
11966.39 237
11967.43 204
11968.46 198
11969.49 176
11970.53 187
11971.56 186
11972.59 189
11973.63 181
11974.66 206
11975.69 221
11976.73 220
11977.76 218
11978.79 195
11979.83 189
11980.86 204
11981.90 210
11982.93 194
11983.96 173
11985.00 199
11986.03 198
11987.07 207
11988.10 202
11989.13 208
11990.17 217
11991.20 201
11992.24 182
11993.27 218
11994.31 199
11995.34 216
11996.38 203
11997.41 206
11998.44 196
11999.48 191
12000.51 197
12001.55 173
12002.58 169
12003.62 208
12004.65 177
12005.69 182
12006.72 198
12007.76 174
12008.79 223
12009.83 238
12010.86 192
12011.90 198
12012.93 206
12013.97 233
12015.00 215
12016.04 214
12017.08 194
12018.11 221
12019.15 220
12020.18 214
12021.22 208
12022.25 217
12023.29 234
12024.32 249
12025.36 214
12026.40 162
12027.43 179
12028.47 187
12029.50 233
12030.54 193
12031.58 195
12032.61 219
12033.65 265
12034.68 231
12035.72 218
12036.76 227
12037.79 197
12038.83 214
12039.87 230
12040.90 183
12041.94 199
12042.98 250
12044.01 217
12045.05 237
12046.09 218
12047.12 204
12048.16 229
12049.20 231
12050.23 223
12051.27 222
12052.31 204
12053.34 231
12054.38 235
12055.42 248
12056.45 201
12057.49 225
12058.53 245
12059.57 248
12060.60 249
12061.64 236
12062.68 240
12063.72 273
12064.75 271
12065.79 210
12066.83 234
12067.87 229
12068.90 267
12069.94 246
12070.98 235
12072.02 254
12073.06 268
12074.09 256
12075.13 219
12076.17 258
12077.21 257
12078.24 244
12079.28 255
12080.32 243
12081.36 254
12082.40 247
12083.44 252
12084.47 267
12085.51 244
12086.55 229
12087.59 229
12088.63 223
12089.67 229
12090.71 312
12091.74 280
12092.78 255
12093.82 253
12094.86 283
12095.90 256
12096.94 269
12097.98 280
12099.02 298
12100.05 339
12101.09 344
12102.13 370
12103.17 345
12104.21 370
12105.25 398
12106.29 292
12107.33 308
12108.37 279
12109.41 286
12110.45 288
12111.49 218
12112.53 205
12113.57 213
12114.61 198
12115.65 215
12116.69 208
12117.72 206
12118.76 228
12119.80 209
12120.84 202
12121.88 216
12122.92 211
12123.96 249
12125.00 215
12126.04 229
12127.08 204
12128.12 195
12129.17 223
12130.21 171
12131.25 212
12132.29 235
12133.33 191
12134.37 218
12135.41 205
12136.45 198
12137.49 231
12138.53 224
12139.57 224
12140.61 214
12141.65 216
12142.69 193
12143.73 252
12144.77 257
12145.82 228
12146.86 199
12147.90 199
12148.94 206
12149.98 185
12151.02 185
12152.06 192
12153.10 216
12154.15 200
12155.19 183
12156.23 197
12157.27 206
12158.31 208
12159.35 201
12160.39 168
12161.44 200
12162.48 204
12163.52 181
12164.56 167
12165.60 184
12166.64 214
12167.69 177
12168.73 188
12169.77 202
12170.81 205
12171.85 200
12172.90 213
12173.94 217
12174.98 192
12176.02 198
12177.07 193
12178.11 206
12179.15 221
12180.19 182
12181.24 177
12182.28 222
12183.32 188
12184.36 214
12185.41 214
12186.45 223
12187.49 196
12188.53 176
12189.58 176
12190.62 183
12191.66 199
12192.71 204
12193.75 205
12194.79 200
12195.84 184
12196.88 174
12197.92 213
12198.97 183
12200.01 192
12201.05 198
12202.10 216
12203.14 235
12204.18 197
12205.23 207
12206.27 203
12207.31 177
12208.36 212
12209.40 161
12210.44 169
12211.49 197
12212.53 214
12213.58 200
12214.62 193
12215.66 185
12216.71 195
12217.75 223
12218.80 188
12219.84 178
12220.88 179
12221.93 199
12222.97 185
12224.02 188
12225.06 193
12226.11 178
12227.15 199
12228.19 168
12229.24 207
12230.28 188
12231.33 186
12232.37 193
12233.42 184
12234.46 221
12235.51 177
12236.55 195
12237.60 198
12238.64 198
12239.69 209
12240.73 155
12241.78 186
12242.82 191
12243.87 166
12244.91 150
12245.96 199
12247.00 189
12248.05 190
12249.09 168
12250.14 177
12251.19 194
12252.23 182
12253.28 216
12254.32 170
12255.37 173
12256.41 217
12257.46 208
12258.51 183
12259.55 206
12260.60 197
12261.64 166
12262.69 177
12263.74 186
12264.78 171
12265.83 171
12266.87 178
12267.92 178
12268.97 182
12270.01 193
12271.06 187
12272.11 159
12273.15 169
12274.20 149
12275.24 175
12276.29 176
12277.34 164
12278.38 185
12279.43 173
12280.48 174
12281.52 173
12282.57 172
12283.62 173
12284.67 171
12285.71 162
12286.76 167
12287.81 182
12288.85 174
12289.90 178
12290.95 175
12292.00 161
12293.04 187
12294.09 204
12295.14 159
12296.18 150
12297.23 180
12298.28 155
12299.33 171
12300.38 171
12301.42 202
12302.47 183
12303.52 181
12304.57 197
12305.61 222
12306.66 174
12307.71 162
12308.76 176
12309.81 160
12310.85 176
12311.90 162
12312.95 158
12314.00 135
12315.05 148
12316.09 164
12317.14 167
12318.19 141
12319.24 139
12320.29 169
12321.34 168
12322.39 154
12323.43 137
12324.48 169
12325.53 172
12326.58 148
12327.63 159
12328.68 178
12329.73 183
12330.78 147
12331.82 178
12332.87 168
12333.92 155
12334.97 169
12336.02 174
12337.07 185
12338.12 172
12339.17 149
12340.22 174
12341.27 164
12342.32 163
12343.37 125
12344.42 180
12345.46 216
12346.51 161
12347.56 182
12348.61 174
12349.66 186
12350.71 187
12351.76 169
12352.81 179
12353.86 183
12354.91 181
12355.96 186
12357.01 161
12358.06 178
12359.11 176
12360.16 170
12361.21 144
12362.26 153
12363.31 152
12364.36 185
12365.41 177
12366.47 160
12367.52 155
12368.57 168
12369.62 199
12370.67 188
12371.72 163
12372.77 146
12373.82 160
12374.87 147
12375.92 181
12376.97 175
12378.02 146
12379.07 165
12380.12 158
12381.18 165
12382.23 138
12383.28 155
12384.33 163
12385.38 151
12386.43 164
12387.48 167
12388.53 190
12389.59 203
12390.64 161
12391.69 197
12392.74 151
12393.79 185
12394.84 165
12395.90 173
12396.95 200
12398.00 163
12399.05 181
12400.10 174
12401.15 170
12402.21 180
12403.26 175
12404.31 166
12405.36 178
12406.41 195
12407.47 178
12408.52 171
12409.57 166
12410.62 168
12411.68 170
12412.73 146
12413.78 168
12414.83 187
12415.89 200
12416.94 173
12417.99 165
12419.04 164
12420.10 205
12421.15 183
12422.20 182
12423.26 166
12424.31 131
12425.36 153
12426.41 143
12427.47 152
12428.52 154
12429.57 166
12430.63 159
12431.68 171
12432.73 190
12433.79 197
12434.84 213
12435.89 203
12436.95 180
12438.00 169
12439.05 175
12440.11 166
12441.16 167
12442.21 153
12443.27 164
12444.32 166
12445.38 175
12446.43 176
12447.48 192
12448.54 139
12449.59 175
12450.65 170
12451.70 181
12452.75 178
12453.81 159
12454.86 171
12455.92 186
12456.97 169
12458.02 179
12459.08 172
12460.13 198
12461.19 167
12462.24 190
12463.30 165
12464.35 160
12465.41 149
12466.46 173
12467.52 173
12468.57 201
12469.63 199
12470.68 195
12471.74 169
12472.79 199
12473.85 184
12474.90 179
12475.96 213
12477.01 183
12478.07 200
12479.12 219
12480.18 204
12481.23 198
12482.29 197
12483.34 208
12484.40 186
12485.45 193
12486.51 199
12487.56 204
12488.62 237
12489.68 241
12490.73 286
12491.79 286
12492.84 344
12493.90 331
12494.95 363
12496.01 365
12497.07 320
12498.12 319
12499.18 296
12500.23 333
12501.29 310
12502.35 284
12503.40 268
12504.46 227
12505.52 194
12506.57 194
12507.63 181
12508.69 179
12509.74 194
12510.80 183
12511.86 212
12512.91 219
12513.97 228
12515.03 187
12516.08 187
12517.14 174
12518.20 206
12519.25 201
12520.31 192
12521.37 184
12522.42 200
12523.48 196
12524.54 197
12525.60 213
12526.65 221
12527.71 173
12528.77 188
12529.82 183
12530.88 179
12531.94 216
12533.00 218
12534.05 216
12535.11 201
12536.17 184
12537.23 195
12538.29 187
12539.34 201
12540.40 189
12541.46 175
12542.52 193
12543.57 217
12544.63 181
12545.69 178
12546.75 182
12547.81 176
12548.87 199
12549.92 231
12550.98 204
12552.04 201
12553.10 214
12554.16 200
12555.22 192
12556.27 191
12557.33 201
12558.39 230
12559.45 214
12560.51 224
12561.57 221
12562.63 218
12563.68 197
12564.74 200
12565.80 219
12566.86 221
12567.92 240
12568.98 267
12570.04 292
12571.10 324
12572.16 306
12573.22 288
12574.28 306
12575.33 300
12576.39 266
12577.45 322
12578.51 355
12579.57 313
12580.63 315
12581.69 274
12582.75 281
12583.81 256
12584.87 230
12585.93 199
12586.99 226
12588.05 202
12589.11 203
12590.17 253
12591.23 224
12592.29 251
12593.35 237
12594.41 237
12595.47 206
12596.53 201
12597.59 216
12598.65 238
12599.71 235
12600.77 223
12601.83 229
12602.89 232
12603.95 210
12605.01 225
12606.07 233
12607.13 239
12608.20 239
12609.26 207
12610.32 219
12611.38 208
12612.44 224
12613.50 222
12614.56 235
12615.62 258
12616.68 241
12617.74 218
12618.81 197
12619.87 222
12620.93 196
12621.99 224
12623.05 191
12624.11 223
12625.17 213
12626.23 227
12627.30 199
12628.36 203
12629.42 178
12630.48 204
12631.54 219
12632.60 215
12633.67 195
12634.73 223
12635.79 234
12636.85 235
12637.91 226
12638.98 184
12640.04 201
12641.10 216
12642.16 224
12643.22 222
12644.29 217
12645.35 236
12646.41 231
12647.47 206
12648.54 221
12649.60 246
12650.66 248
12651.72 248
12652.79 239
12653.85 255
12654.91 224
12655.97 234
12657.04 252
12658.10 233
12659.16 240
12660.22 253
12661.29 242
12662.35 263
12663.41 234
12664.48 228
12665.54 215
12666.60 219
12667.67 263
12668.73 249
12669.79 236
12670.86 226
12671.92 224
12672.98 270
12674.05 269
12675.11 210
12676.17 221
12677.24 252
12678.30 210
12679.36 249
12680.43 240
12681.49 255
12682.56 287
12683.62 280
12684.68 242
12685.75 270
12686.81 269
12687.88 280
12688.94 303
12690.00 303
12691.07 262
12692.13 280
12693.20 257
12694.26 240
12695.33 287
12696.39 311
12697.45 303
12698.52 293
12699.58 318
12700.65 337
12701.71 332
12702.78 343
12703.84 369
12704.91 352
12705.97 344
12707.04 347
12708.10 337
12709.17 319
12710.23 295
12711.30 290
12712.36 275
12713.43 249
12714.49 282
12715.56 251
12716.62 258
12717.69 292
12718.75 278
12719.82 278
12720.88 261
12721.95 265
12723.02 281
12724.08 280
12725.15 248
12726.21 266
12727.28 268
12728.34 283
12729.41 238
12730.48 271
12731.54 258
12732.61 258
12733.67 262
12734.74 244
12735.81 253
12736.87 255
12737.94 244
12739.00 243
12740.07 226
12741.14 222
12742.20 270
12743.27 260
12744.34 247
12745.40 229
12746.47 253
12747.54 234
12748.60 244
12749.67 249
12750.74 204
12751.80 189
12752.87 212
12753.94 236
12755.00 240
12756.07 239
12757.14 209
12758.20 213
12759.27 210
12760.34 201
12761.40 217
12762.47 223
12763.54 191
12764.61 205
12765.67 202
12766.74 220
12767.81 183
12768.88 185
12769.94 207
12771.01 195
12772.08 223
12773.15 201
12774.21 190
12775.28 176
12776.35 208
12777.42 190
12778.49 191
12779.55 173
12780.62 184
12781.69 203
12782.76 196
12783.83 214
12784.89 207
12785.96 182
12787.03 179
12788.10 173
12789.17 172
12790.23 181
12791.30 212
12792.37 208
12793.44 165
12794.51 188
12795.58 175
12796.65 201
12797.71 195
12798.78 197
12799.85 204
12800.92 174
12801.99 182
12803.06 174
12804.13 182
12805.20 195
12806.27 185
12807.33 186
12808.40 199
12809.47 208
12810.54 186
12811.61 177
12812.68 189
12813.75 228
12814.82 204
12815.89 194
12816.96 202
12818.03 200
12819.10 183
12820.17 189
12821.24 191
12822.31 175
12823.38 198
12824.45 204
12825.52 193
12826.59 175
12827.66 184
12828.73 210
12829.80 190
12830.87 170
12831.94 188
12833.01 175
12834.08 153
12835.15 152
12836.22 189
12837.29 176
12838.36 188
12839.43 165
12840.50 187
12841.57 196
12842.64 189
12843.71 213
12844.78 177
12845.85 194
12846.92 177
12847.99 179
12849.06 195
12850.13 163
12851.21 159
12852.28 167
12853.35 168
12854.42 147
12855.49 193
12856.56 190
12857.63 177
12858.70 165
12859.77 164
12860.85 164
12861.92 146
12862.99 142
12864.06 169
12865.13 171
12866.20 190
12867.27 144
12868.35 160
12869.42 156
12870.49 172
12871.56 186
12872.63 178
12873.71 178
12874.78 174
12875.85 179
12876.92 176
12877.99 180
12879.07 190
12880.14 181
12881.21 172
12882.28 198
12883.35 181
12884.43 200
12885.50 192
12886.57 181
12887.64 171
12888.72 167
12889.79 173
12890.86 179
12891.93 151
12893.01 152
12894.08 146
12895.15 169
12896.22 147
12897.30 164
12898.37 172
12899.44 175
12900.52 182
12901.59 163
12902.66 196
12903.74 182
12904.81 159
12905.88 153
12906.96 140
12908.03 160
12909.10 154
12910.18 168
12911.25 181
12912.32 168
12913.40 168
12914.47 149
12915.54 164
12916.62 149
12917.69 152
12918.76 146
12919.84 162
12920.91 163
12921.99 157
12923.06 134
12924.13 168
12925.21 193
12926.28 158
12927.36 176
12928.43 150
12929.50 161
12930.58 168
12931.65 148
12932.73 177
12933.80 169
12934.88 165
12935.95 140
12937.02 158
12938.10 151
12939.17 150
12940.25 159
12941.32 151
12942.40 167
12943.47 171
12944.55 170
12945.62 150
12946.70 151
12947.77 149
12948.85 147
12949.92 167
12951.00 159
12952.07 154
12953.15 182
12954.22 164
12955.30 182
12956.37 176
12957.45 156
12958.52 168
12959.60 187
12960.68 191
12961.75 185
12962.83 147
12963.90 161
12964.98 176
12966.05 179
12967.13 164
12968.20 173
12969.28 144
12970.36 152
12971.43 149
12972.51 163
12973.58 175
12974.66 206
12975.74 176
12976.81 164
12977.89 165
12978.97 164
12980.04 137
12981.12 170
12982.19 177
12983.27 159
12984.35 166
12985.42 175
12986.50 185
12987.58 186
12988.65 123
12989.73 152
12990.81 174
12991.88 142
12992.96 145
12994.04 155
12995.11 165
12996.19 148
12997.27 155
12998.35 162
12999.42 161
13000.50 197
13001.58 157
13002.65 161
13003.73 166
13004.81 170
13005.89 166
13006.96 183
13008.04 181
13009.12 157
13010.20 180
13011.27 147
13012.35 175
13013.43 173
13014.51 181
13015.58 171
13016.66 178
13017.74 188
13018.82 154
13019.90 185
13020.97 177
13022.05 168
13023.13 191
13024.21 212
13025.29 170
13026.37 185
13027.44 158
13028.52 160
13029.60 179
13030.68 209
13031.76 166
13032.84 172
13033.91 155
13034.99 182
13036.07 183
13037.15 214
13038.23 227
13039.31 199
13040.39 218
13041.46 194
13042.54 199
13043.62 208
13044.70 188
13045.78 188
13046.86 198
13047.94 172
13049.02 192
13050.10 194
13051.18 179
13052.26 214
13053.34 220
13054.41 207
13055.49 186
13056.57 208
13057.65 204
13058.73 194
13059.81 200
13060.89 197
13061.97 192
13063.05 200
13064.13 180
13065.21 158
13066.29 192
13067.37 200
13068.45 181
13069.53 204
13070.61 172
13071.69 187
13072.77 180
13073.85 189
13074.93 198
13076.01 212
13077.09 171
13078.17 180
13079.25 171
13080.33 178
13081.41 187
13082.49 190
13083.58 191
13084.66 195
13085.74 175
13086.82 168
13087.90 178
13088.98 190
13090.06 163
13091.14 161
13092.22 191
13093.30 188
13094.38 148
13095.46 184
13096.55 162
13097.63 139
13098.71 176
13099.79 179
13100.87 163
13101.95 154
13103.03 188
13104.12 184
13105.20 176
13106.28 182
13107.36 191
13108.44 175
13109.52 162
13110.60 165
13111.69 182
13112.77 163
13113.85 191
13114.93 147
13116.01 151
13117.10 163
13118.18 190
13119.26 164
13120.34 135
13121.42 166
13122.51 156
13123.59 176
13124.67 169
13125.75 146
13126.84 155
13127.92 177
13129.00 163
13130.08 179
13131.17 194
13132.25 184
13133.33 162
13134.41 161
13135.50 163
13136.58 174
13137.66 175
13138.75 175
13139.83 165
13140.91 166
13141.99 161
13143.08 189
13144.16 163
13145.24 165
13146.33 155
13147.41 135
13148.49 148
13149.58 151
13150.66 180
13151.74 168
13152.83 161
13153.91 134
13154.99 192
13156.08 168
13157.16 180
13158.25 196
13159.33 154
13160.41 176
13161.50 180
13162.58 186
13163.66 182
13164.75 153
13165.83 142
13166.92 159
13168.00 170
13169.08 179
13170.17 155
13171.25 170
13172.34 164
13173.42 181
13174.51 175
13175.59 159
13176.67 176
13177.76 135
13178.84 153
13179.93 151
13181.01 178
13182.10 132
13183.18 165
13184.27 174
13185.35 166
13186.44 176
13187.52 172
13188.61 180
13189.69 147
13190.78 161
13191.86 143
13192.95 138
13194.03 140
13195.12 160
13196.20 157
13197.29 176
13198.37 156
13199.46 176
13200.54 160
13201.63 160
13202.72 162
13203.80 200
13204.89 178
13205.97 169
13207.06 162
13208.14 144
13209.23 177
13210.32 179
13211.40 161
13212.49 148
13213.57 158
13214.66 147
13215.75 149
13216.83 154
13217.92 170
13219.00 128
13220.09 155
13221.18 150
13222.26 155
13223.35 185
13224.44 177
13225.52 167
13226.61 150
13227.70 144
13228.78 180
13229.87 171
13230.96 142
13232.04 137
13233.13 150
13234.22 157
13235.30 148
13236.39 131
13237.48 137
13238.56 169
13239.65 149
13240.74 152
13241.82 175
13242.91 158
13244.00 181
13245.09 171
13246.17 163
13247.26 136
13248.35 170
13249.44 148
13250.52 168
13251.61 150
13252.70 158
13253.79 159
13254.87 177
13255.96 172
13257.05 163
13258.14 161
13259.23 161
13260.31 161
13261.40 154
13262.49 165
13263.58 154
13264.67 174
13265.75 171
13266.84 160
13267.93 155
13269.02 164
13270.11 160
13271.19 190
13272.28 168
13273.37 164
13274.46 170
13275.55 185
13276.64 170
13277.73 198
13278.81 138
13279.90 168
13280.99 169
13282.08 163
13283.17 173
13284.26 155
13285.35 169
13286.44 174
13287.53 172
13288.61 164
13289.70 181
13290.79 174
13291.88 182
13292.97 175
13294.06 172
13295.15 168
13296.24 204
13297.33 192
13298.42 158
13299.51 167
13300.60 164
13301.69 222
13302.78 173
13303.87 156
13304.96 137
13306.05 166
13307.14 205
13308.23 194
13309.32 171
13310.41 181
13311.50 210
13312.59 187
13313.68 181
13314.77 179
13315.86 215
13316.95 205
13318.04 199
13319.13 194
13320.22 185
13321.31 176
13322.40 172
13323.49 170
13324.58 162
13325.67 147
13326.76 154
13327.85 146
13328.94 161
13330.03 188
13331.12 156
13332.21 203
13333.31 174
13334.40 196
13335.49 201
13336.58 212
13337.67 201
13338.76 196
13339.85 217
13340.94 208
13342.03 196
13343.13 217
13344.22 214
13345.31 193
13346.40 185
13347.49 176
13348.58 185
13349.67 198
13350.77 196
13351.86 178
13352.95 193
13354.04 172
13355.13 207
13356.22 194
13357.32 217
13358.41 223
13359.50 233
13360.59 215
13361.68 191
13362.78 180
13363.87 226
13364.96 202
13366.05 223
13367.15 236
13368.24 214
13369.33 220
13370.42 193
13371.52 211
13372.61 197
13373.70 202
13374.79 202
13375.89 218
13376.98 199
13378.07 161
13379.16 177
13380.26 190
13381.35 184
13382.44 190
13383.54 185
13384.63 165
13385.72 194
13386.82 163
13387.91 181
13389.00 202
13390.09 203
13391.19 183
13392.28 170
13393.37 156
13394.47 164
13395.56 168
13396.66 193
13397.75 179
13398.84 154
13399.94 185
13401.03 167
13402.12 188
13403.22 176
13404.31 178
13405.40 164
13406.50 200
13407.59 179
13408.69 199
13409.78 192
13410.88 172
13411.97 176
13413.06 183
13414.16 173
13415.25 179
13416.35 186
13417.44 159
13418.53 157
13419.63 142
13420.72 168
13421.82 169
13422.91 209
13424.01 160
13425.10 166
13426.20 168
13427.29 158
13428.39 160
13429.48 188
13430.58 173
13431.67 188
13432.77 217
13433.86 172
13434.96 179
13436.05 146
13437.15 152
13438.24 164
13439.34 206
13440.43 189
13441.53 187
13442.62 180
13443.72 187
13444.81 153
13445.91 178
13447.01 195
13448.10 177
13449.20 188
13450.29 171
13451.39 198
13452.48 156
13453.58 173
13454.68 182
13455.77 197
13456.87 171
13457.96 190
13459.06 173
13460.16 195
13461.25 195
13462.35 196
13463.44 207
13464.54 226
13465.64 207
13466.73 188
13467.83 202
13468.93 177
13470.02 221
13471.12 186
13472.22 203
13473.31 198
13474.41 194
13475.51 210
13476.60 179
13477.70 160
13478.80 183
13479.89 243
13480.99 189
13482.09 202
13483.18 193
13484.28 207
13485.38 186
13486.48 188
13487.57 223
13488.67 213
13489.77 199
13490.87 236
13491.96 213
13493.06 200
13494.16 218
13495.26 238
13496.35 264
13497.45 220
13498.55 216
13499.65 257
13500.74 288
13501.84 278
13502.94 260
13504.04 261
13505.14 273
13506.23 248
13507.33 254
13508.43 238
13509.53 219
13510.63 206
13511.72 218
13512.82 185
13513.92 183
13515.02 206
13516.12 205
13517.22 209
13518.31 181
13519.41 158
13520.51 181
13521.61 185
13522.71 199
13523.81 195
13524.91 175
13526.01 192
13527.10 169
13528.20 185
13529.30 182
13530.40 184
13531.50 183
13532.60 164
13533.70 200
13534.80 148
13535.90 171
13537.00 169
13538.09 183
13539.19 159
13540.29 182
13541.39 165
13542.49 162
13543.59 172
13544.69 183
13545.79 159
13546.89 179
13547.99 180
13549.09 180
13550.19 185
13551.29 168
13552.39 158
13553.49 172
13554.59 181
13555.69 165
13556.79 182
13557.89 161
13558.99 178
13560.09 165
13561.19 147
13562.29 168
13563.39 161
13564.49 157
13565.59 180
13566.69 169
13567.79 180
13568.89 163
13569.99 152
13571.09 160
13572.20 170
13573.30 199
13574.40 177
13575.50 178
13576.60 166
13577.70 180
13578.80 147
13579.90 187
13581.00 193
13582.10 172
13583.20 192
13584.31 163
13585.41 155
13586.51 150
13587.61 153
13588.71 166
13589.81 177
13590.91 167
13592.02 175
13593.12 170
13594.22 181
13595.32 164
13596.42 163
13597.52 178
13598.63 189
13599.73 160
13600.83 135
13601.93 144
13603.03 171
13604.14 173
13605.24 154
13606.34 177
13607.44 164
13608.54 180
13609.65 144
13610.75 182
13611.85 139
13612.95 153
13614.06 176
13615.16 191
13616.26 160
13617.36 169
13618.47 190
13619.57 156
13620.67 148
13621.77 152
13622.88 177
13623.98 149
13625.08 135
13626.18 125
13627.29 132
13628.39 138
13629.49 164
13630.60 170
13631.70 160
13632.80 178
13633.91 160
13635.01 166
13636.11 151
13637.22 164
13638.32 160
13639.42 155
13640.53 156
13641.63 152
13642.73 129
13643.84 143
13644.94 145
13646.04 145
13647.15 175
13648.25 181
13649.36 142
13650.46 145
13651.56 167
13652.67 174
13653.77 158
13654.88 145
13655.98 192
13657.08 177
13658.19 170
13659.29 144
13660.40 170
13661.50 167
13662.60 145
13663.71 149
13664.81 164
13665.92 165
13667.02 142
13668.13 155
13669.23 187
13670.34 171
13671.44 175
13672.55 175
13673.65 165
13674.76 169
13675.86 187
13676.97 162
13678.07 131
13679.18 177
13680.28 166
13681.39 185
13682.49 159
13683.60 174
13684.70 174
13685.81 156
13686.91 166
13688.02 166
13689.12 179
13690.23 160
13691.33 174
13692.44 172
13693.55 157
13694.65 141
13695.76 157
13696.86 159
13697.97 164
13699.07 149
13700.18 182
13701.29 184
13702.39 172
13703.50 155
13704.60 140
13705.71 171
13706.82 218
13707.92 192
13709.03 159
13710.14 158
13711.24 159
13712.35 185
13713.45 177
13714.56 142
13715.67 144
13716.77 159
13717.88 167
13718.99 163
13720.09 154
13721.20 137
13722.31 178
13723.41 159
13724.52 191
13725.63 157
13726.74 122
13727.84 169
13728.95 189
13730.06 185
13731.16 185
13732.27 173
13733.38 218
13734.49 207
13735.59 151
13736.70 164
13737.81 216
13738.91 223
13740.02 163
13741.13 185
13742.24 155
13743.35 202
13744.45 164
13745.56 188
13746.67 176
13747.78 194
13748.88 198
13749.99 216
13751.10 193
13752.21 195
13753.32 184
13754.42 193
13755.53 181
13756.64 154
13757.75 162
13758.86 190
13759.97 230
13761.07 235
13762.18 219
13763.29 191
13764.40 217
13765.51 198
13766.62 200
13767.72 247
13768.83 248
13769.94 251
13771.05 286
13772.16 303
13773.27 256
13774.38 284
13775.49 273
13776.60 262
13777.70 249
13778.81 233
13779.92 254
13781.03 243
13782.14 208
13783.25 197
13784.36 189
13785.47 230
13786.58 203
13787.69 183
13788.80 191
13789.91 188
13791.02 202
13792.13 192
13793.24 188
13794.35 193
13795.45 171
13796.56 202
13797.67 178
13798.78 156
13799.89 179
13801.00 167
13802.11 165
13803.22 193
13804.33 209
13805.44 163
13806.55 164
13807.67 191
13808.78 203
13809.89 182
13811.00 158
13812.11 173
13813.22 159
13814.33 180
13815.44 160
13816.55 150
13817.66 158
13818.77 196
13819.88 172
13820.99 171
13822.10 165
13823.21 152
13824.32 177
13825.44 158
13826.55 172
13827.66 150
13828.77 188
13829.88 186
13830.99 193
13832.10 208
13833.21 201
13834.32 182
13835.44 191
13836.55 188
13837.66 171
13838.77 189
13839.88 145
13840.99 192
13842.10 179
13843.22 180
13844.33 142
13845.44 167
13846.55 162
13847.66 164
13848.78 166
13849.89 160
13851.00 169
13852.11 197
13853.22 186
13854.34 168
13855.45 169
13856.56 191
13857.67 197
13858.78 175
13859.90 192
13861.01 206
13862.12 219
13863.23 210
13864.35 176
13865.46 200
13866.57 206
13867.68 178
13868.80 181
13869.91 176
13871.02 177
13872.14 161
13873.25 196
13874.36 187
13875.47 176
13876.59 166
13877.70 171
13878.81 173
13879.93 171
13881.04 172
13882.15 183
13883.27 159
13884.38 159
13885.49 157
13886.61 186
13887.72 184
13888.83 175
13889.95 189
13891.06 198
13892.17 166
13893.29 177
13894.40 183
13895.52 165
13896.63 175
13897.74 183
13898.86 192
13899.97 187
13901.09 177
13902.20 167
13903.31 191
13904.43 159
13905.54 186
13906.66 191
13907.77 170
13908.89 151
13910.00 176
13911.11 156
13912.23 170
13913.34 170
13914.46 162
13915.57 167
13916.69 161
13917.80 163
13918.92 146
13920.03 163
13921.15 159
13922.26 188
13923.38 174
13924.49 173
13925.61 163
13926.72 178
13927.84 197
13928.95 170
13930.07 172
13931.18 171
13932.30 153
13933.41 163
13934.53 154
13935.64 167
13936.76 157
13937.87 141
13938.99 132
13940.10 201
13941.22 157
13942.34 170
13943.45 164
13944.57 149
13945.68 177
13946.80 169
13947.91 159
13949.03 154
13950.15 139
13951.26 160
13952.38 164
13953.49 159
13954.61 150
13955.73 155
13956.84 151
13957.96 158
13959.08 145
13960.19 134
13961.31 142
13962.43 167
13963.54 169
13964.66 176
13965.78 186
13966.89 208
13968.01 158
13969.13 152
13970.24 156
13971.36 151
13972.48 155
13973.59 140
13974.71 170
13975.83 152
13976.94 154
13978.06 167
13979.18 166
13980.30 137
13981.41 131
13982.53 157
13983.65 155
13984.76 157
13985.88 167
13987.00 151
13988.12 146
13989.23 162
13990.35 192
13991.47 174
13992.59 145
13993.71 163
13994.82 178
13995.94 179
13997.06 140
13998.18 153
13999.29 173
14000.41 174
14001.53 163
14002.65 172
14003.77 143
14004.88 173
14006.00 170
14007.12 140
14008.24 192
14009.36 193
14010.48 184
14011.59 134
14012.71 139
14013.83 159
14014.95 202
14016.07 181
14017.19 176
14018.31 185
14019.43 197
14020.54 150
14021.66 180
14022.78 192
14023.90 155
14025.02 205
14026.14 181
14027.26 162
14028.38 168
14029.50 177
14030.62 191
14031.73 190
14032.85 201
14033.97 194
14035.09 178
14036.21 205
14037.33 146
14038.45 137
14039.57 152
14040.69 165
14041.81 186
14042.93 166
14044.05 155
14045.17 158
14046.29 183
14047.41 197
14048.53 171
14049.65 160
14050.77 179
14051.89 161
14053.01 165
14054.13 169
14055.25 155
14056.37 173
14057.49 175
14058.61 153
14059.73 173
14060.85 194
14061.97 186
14063.09 188
14064.21 186
14065.33 154
14066.45 146
14067.57 169
14068.70 165
14069.82 196
14070.94 164
14072.06 168
14073.18 189
14074.30 187
14075.42 196
14076.54 177
14077.66 190
14078.78 178
14079.91 191
14081.03 182
14082.15 185
14083.27 163
14084.39 195
14085.51 166
14086.63 217
14087.75 197
14088.88 158
14090.00 165
14091.12 188
14092.24 210
14093.36 199
14094.48 191
14095.61 189
14096.73 212
14097.85 214
14098.97 213
14100.09 200
14101.22 213
14102.34 189
14103.46 173
14104.58 165
14105.71 176
14106.83 179
14107.95 158
14109.07 149
14110.19 175
14111.32 156
14112.44 141
14113.56 161
14114.68 162
14115.81 158
14116.93 161
14118.05 180
14119.18 158
14120.30 160
14121.42 163
14122.54 188
14123.67 185
14124.79 151
14125.91 143
14127.04 185
14128.16 186
14129.28 164
14130.41 154
14131.53 157
14132.65 162
14133.78 175
14134.90 170
14136.02 136
14137.15 141
14138.27 157
14139.39 172
14140.52 159
14141.64 183
14142.76 160
14143.89 169
14145.01 156
14146.13 164
14147.26 154
14148.38 145
14149.51 155
14150.63 134
14151.75 152
14152.88 141
14154.00 164
14155.13 146
14156.25 159
14157.38 136
14158.50 151
14159.62 155
14160.75 156
14161.87 150
14163.00 150
14164.12 146
14165.25 162
14166.37 145
14167.50 138
14168.62 138
14169.75 143
14170.87 165
14172.00 134
14173.12 138
14174.25 129
14175.37 126
14176.50 118
14177.62 165
14178.75 127
14179.87 164
14181.00 147
14182.12 147
14183.25 153
14184.37 154
14185.50 161
14186.62 150
14187.75 166
14188.87 159
14190.00 157
14191.13 141
14192.25 143
14193.38 150
14194.50 146
14195.63 153
14196.75 138
14197.88 150
14199.01 142
14200.13 128
14201.26 137
14202.38 142
14203.51 133
14204.64 153
14205.76 103
14206.89 145
14208.01 121
14209.14 157
14210.27 113
14211.39 151
14212.52 145
14213.65 146
14214.77 152
14215.90 140
14217.03 136
14218.15 122
14219.28 140
14220.41 136
14221.53 137
14222.66 140
14223.79 139
14224.91 132
14226.04 163
14227.17 110
14228.30 128
14229.42 128
14230.55 124
14231.68 136
14232.80 124
14233.93 131
14235.06 127
14236.19 127
14237.31 137
14238.44 131
14239.57 154
14240.70 150
14241.82 130
14242.95 147
14244.08 133
14245.21 145
14246.34 134
14247.46 153
14248.59 137
14249.72 133
14250.85 136
14251.98 145
14253.10 148
14254.23 139
14255.36 164
14256.49 128
14257.62 148
14258.74 117
14259.87 139
14261.00 125
14262.13 128
14263.26 116
14264.39 127
14265.52 138
14266.64 138
14267.77 119
14268.90 139
14270.03 116
14271.16 122
14272.29 130
14273.42 126
14274.55 121
14275.68 121
14276.80 149
14277.93 140
14279.06 140
14280.19 128
14281.32 110
14282.45 119
14283.58 136
14284.71 123
14285.84 113
14286.97 125
14288.10 112
14289.23 139
14290.36 146
14291.49 119
14292.62 115
14293.75 118
14294.87 126
14296.00 128
14297.13 104
14298.26 92
14299.39 113
14300.52 116
14301.65 123
14302.78 120
14303.91 119
14305.04 108
14306.17 126
14307.31 150
14308.44 106
14309.57 135
14310.70 178
14311.83 132
14312.96 127
14314.09 123
14315.22 140
14316.35 112
14317.48 119
14318.61 115
14319.74 123
14320.87 133
14322.00 132
14323.13 114
14324.26 112
14325.40 123
14326.53 131
14327.66 151
14328.79 123
14329.92 129
14331.05 125
14332.18 140
14333.31 121
14334.44 127
14335.58 121
14336.71 138
14337.84 156
14338.97 134
14340.10 120
14341.23 123
14342.37 125
14343.50 118
14344.63 142
14345.76 120
14346.89 142
14348.02 132
14349.16 98
14350.29 107
14351.42 118
14352.55 105
14353.68 137
14354.82 136
14355.95 104
14357.08 138
14358.21 152
14359.35 97
14360.48 120
14361.61 130
14362.74 125
14363.87 128
14365.01 108
14366.14 136
14367.27 122
14368.41 113
14369.54 98
14370.67 111
14371.80 112
14372.94 97
14374.07 111
14375.20 117
14376.34 114
14377.47 117
14378.60 120
14379.73 126
14380.87 136
14382.00 97
14383.13 113
14384.27 118
14385.40 116
14386.53 112
14387.67 125
14388.80 105
14389.93 117
14391.07 115
14392.20 115
14393.34 110
14394.47 113
14395.60 117
14396.74 127
14397.87 112
14399.00 133
14400.14 137
14401.27 121
14402.41 126
14403.54 120
14404.67 150
14405.81 131
14406.94 119
14408.08 104
14409.21 111
14410.35 115
14411.48 112
14412.61 121
14413.75 114
14414.88 137
14416.02 136
14417.15 149
14418.29 108
14419.42 110
14420.56 140
14421.69 153
14422.83 162
14423.96 133
14425.10 159
14426.23 147
14427.37 109
14428.50 111
14429.64 130
14430.77 148
14431.91 125
14433.04 115
14434.18 122
14435.31 130
14436.45 111
14437.58 154
14438.72 124
14439.85 112
14440.99 120
14442.13 132
14443.26 149
14444.40 101
14445.53 124
14446.67 128
14447.80 129
14448.94 131
14450.08 121
14451.21 116
14452.35 115
14453.48 134
14454.62 136
14455.76 138
14456.89 126
14458.03 154
14459.16 135
14460.30 137
14461.44 137
14462.57 135
14463.71 143
14464.85 142
14465.98 138
14467.12 128
14468.26 119
14469.39 134
14470.53 141
14471.67 131
14472.80 131
14473.94 142
14475.08 164
14476.21 161
14477.35 173
14478.49 151
14479.62 154
14480.76 150
14481.90 148
14483.04 152
14484.17 144
14485.31 149
14486.45 161
14487.59 150
14488.72 139
14489.86 144
14491.00 171
14492.14 160
14493.27 139
14494.41 127
14495.55 121
14496.69 160
14497.82 150
14498.96 126
14500.10 141
14501.24 142
14502.38 147
14503.51 139
14504.65 146
14505.79 130
14506.93 140
14508.07 143
14509.20 151
14510.34 137
14511.48 120
14512.62 117
14513.76 133
14514.90 120
14516.03 126
14517.17 122
14518.31 145
14519.45 137
14520.59 123
14521.73 138
14522.87 137
14524.01 115
14525.14 130
14526.28 115
14527.42 131
14528.56 132
14529.70 127
14530.84 134
14531.98 127
14533.12 110
14534.26 118
14535.40 116
14536.54 132
14537.67 124
14538.81 141
14539.95 125
14541.09 115
14542.23 131
14543.37 134
14544.51 126
14545.65 129
14546.79 127
14547.93 134
14549.07 142
14550.21 126
14551.35 118
14552.49 142
14553.63 119
14554.77 120
14555.91 134
14557.05 141
14558.19 130
14559.33 145
14560.47 119
14561.61 151
14562.75 134
14563.89 137
14565.03 157
14566.17 137
14567.31 131
14568.45 121
14569.60 147
14570.74 119
14571.88 125
14573.02 137
14574.16 143
14575.30 129
14576.44 122
14577.58 162
14578.72 148
14579.86 122
14581.00 118
14582.14 137
14583.29 127
14584.43 129
14585.57 133
14586.71 129
14587.85 126
14588.99 131
14590.13 156
14591.28 102
14592.42 118
14593.56 125
14594.70 156
14595.84 124
14596.98 101
14598.13 131
14599.27 143
14600.41 155
14601.55 156
14602.69 139
14603.83 141
14604.98 121
14606.12 134
14607.26 154
14608.40 142
14609.54 185
14610.69 172
14611.83 137
14612.97 143
14614.11 174
14615.26 162
14616.40 149
14617.54 159
14618.68 153
14619.83 144
14620.97 185
14622.11 154
14623.25 153
14624.40 154
14625.54 186
14626.68 158
14627.83 139
14628.97 169
14630.11 189
14631.25 196
14632.40 176
14633.54 151
14634.68 177
14635.83 170
14636.97 199
14638.11 171
14639.26 172
14640.40 192
14641.54 170
14642.69 177
14643.83 159
14644.97 163
14646.12 149
14647.26 141
14648.41 140
14649.55 144
14650.69 111
14651.84 128
14652.98 122
14654.13 138
14655.27 151
14656.41 121
14657.56 118
14658.70 138
14659.85 167
14660.99 125
14662.13 132
14663.28 112
14664.42 124
14665.57 128
14666.71 143
14667.86 113
14669.00 111
14670.14 145
14671.29 133
14672.43 135
14673.58 127
14674.72 132
14675.87 155
14677.01 137
14678.16 117
14679.30 141
14680.45 135
14681.59 142
14682.74 147
14683.88 133
14685.03 143
14686.17 123
14687.32 148
14688.46 130
14689.61 116
14690.75 132
14691.90 132
14693.05 146
14694.19 130
14695.34 139
14696.48 133
14697.63 141
14698.77 126
14699.92 132
14701.06 131
14702.21 145
14703.36 142
14704.50 141
14705.65 129
14706.79 123
14707.94 113
14709.09 129
14710.23 119
14711.38 118
14712.53 122
14713.67 132
14714.82 129
14715.96 136
14717.11 136
14718.26 120
14719.40 143
14720.55 122
14721.70 137
14722.84 139
14723.99 124
14725.14 141
14726.28 124
14727.43 124
14728.58 139
14729.72 142
14730.87 143
14732.02 132
14733.16 130
14734.31 114
14735.46 114
14736.61 139
14737.75 121
14738.90 124
14740.05 130
14741.20 148
14742.34 144
14743.49 135
14744.64 154
14745.79 135
14746.93 140
14748.08 108
14749.23 146
14750.38 129
14751.52 119
14752.67 114
14753.82 141
14754.97 119
14756.11 137
14757.26 154
14758.41 135
14759.56 127
14760.71 117
14761.86 119
14763.00 109
14764.15 129
14765.30 139
14766.45 122
14767.60 122
14768.74 112
14769.89 135
14771.04 116
14772.19 113
14773.34 156
14774.49 135
14775.64 135
14776.79 121
14777.93 125
14779.08 137
14780.23 151
14781.38 160
14782.53 146
14783.68 141
14784.83 148
14785.98 142
14787.13 118
14788.28 140
14789.42 172
14790.57 147
14791.72 139
14792.87 156
14794.02 159
14795.17 134
14796.32 143
14797.47 153
14798.62 137
14799.77 151
14800.92 176
14802.07 145
14803.22 128
14804.37 143
14805.52 130
14806.67 135
14807.82 136
14808.97 134
14810.12 149
14811.27 163
14812.42 142
14813.57 129
14814.72 134
14815.87 153
14817.02 142
14818.17 139
14819.32 134
14820.47 124
14821.62 115
14822.77 134
14823.92 140
14825.07 100
14826.22 152
14827.37 147
14828.52 126
14829.68 120
14830.83 133
14831.98 109
14833.13 127
14834.28 124
14835.43 133
14836.58 137
14837.73 141
14838.88 133
14840.03 123
14841.19 143
14842.34 118
14843.49 123
14844.64 122
14845.79 114
14846.94 112
14848.09 129
14849.25 131
14850.40 119
14851.55 112
14852.70 141
14853.85 142
14855.00 121
14856.16 84
14857.31 119
14858.46 122
14859.61 119
14860.76 117
14861.92 102
14863.07 128
14864.22 146
14865.37 122
14866.52 101
14867.68 95
14868.83 117
14869.98 126
14871.13 123
14872.29 85
14873.44 121
14874.59 123
14875.74 121
14876.90 107
14878.05 101
14879.20 122
14880.36 112
14881.51 130
14882.66 107
14883.81 107
14884.97 122
14886.12 115
14887.27 126
14888.43 130
14889.58 131
14890.73 120
14891.89 100
14893.04 124
14894.19 118
14895.35 142
14896.50 125
14897.65 125
14898.81 118
14899.96 124
14901.11 129
14902.27 114
14903.42 101
14904.57 108
14905.73 119
14906.88 101
14908.04 124
14909.19 109
14910.34 117
14911.50 114
14912.65 117
14913.81 117
14914.96 99
14916.11 121
14917.27 132
14918.42 121
14919.58 129
14920.73 122
14921.88 127
14923.04 122
14924.19 120
14925.35 106
14926.50 112
14927.66 114
14928.81 124
14929.97 116
14931.12 118
14932.28 127
14933.43 122
14934.59 133
14935.74 134
14936.90 133
14938.05 111
14939.21 120
14940.36 133
14941.52 135
14942.67 98
14943.83 90
14944.98 125
14946.14 107
14947.29 136
14948.45 114
14949.60 115
14950.76 112
14951.91 124
14953.07 115
14954.23 110
14955.38 116
14956.54 136
14957.69 109
14958.85 113
14960.00 111
14961.16 125
14962.32 94
14963.47 122
14964.63 111
14965.78 102
14966.94 111
14968.10 104
14969.25 97
14970.41 109
14971.57 97
14972.72 110
14973.88 105
14975.04 117
14976.19 122
14977.35 110
14978.50 109
14979.66 133
14980.82 130
14981.97 96
14983.13 90
14984.29 101
14985.45 123
14986.60 102
14987.76 122
14988.92 127
14990.07 109
14991.23 120
14992.39 107
14993.54 110
14994.70 129
14995.86 126
14997.02 130
14998.17 99
14999.33 102
15000.49 130
15001.65 125
15002.80 122
15003.96 107
15005.12 112
15006.28 92
15007.43 113
15008.59 93
15009.75 97
15010.91 83
15012.07 97
15013.22 109
15014.38 97
15015.54 98
15016.70 90
15017.86 107
15019.01 84
15020.17 99
15021.33 97
15022.49 104
15023.65 119
15024.81 80
15025.96 119
15027.12 112
15028.28 89
15029.44 120
15030.60 89
15031.76 103
15032.92 90
15034.07 124
15035.23 140
15036.39 84
15037.55 86
15038.71 112
15039.87 111
15041.03 115
15042.19 112
15043.35 110
15044.50 112
15045.66 95
15046.82 114
15047.98 79
15049.14 115
15050.30 82
15051.46 107
15052.62 115
15053.78 81
15054.94 90
15056.10 104
15057.26 121
15058.42 102
15059.58 96
15060.74 102
15061.90 99
15063.06 94
15064.22 92
15065.38 96
15066.54 95
15067.70 122
15068.86 103
15070.02 89
15071.18 111
15072.34 92
15073.50 101
15074.66 107
15075.82 94
15076.98 92
15078.14 116
15079.30 98
15080.46 90
15081.62 102
15082.78 109
15083.94 111
15085.10 113
15086.26 91
15087.42 105
15088.59 97
15089.75 98
15090.91 102
15092.07 104
15093.23 107
15094.39 119
15095.55 103
15096.71 109
15097.87 85
15099.04 98
15100.20 108
15101.36 101
15102.52 83
15103.68 110
15104.84 103
15106.00 108
15107.17 88
15108.33 81
15109.49 101
15110.65 91
15111.81 102
15112.97 92
15114.14 112
15115.30 109
15116.46 85
15117.62 90
15118.78 96
15119.95 79
15121.11 88
15122.27 91
15123.43 115
15124.59 88
15125.76 103
15126.92 96
15128.08 113
15129.24 113
15130.41 120
15131.57 107
15132.73 119
15133.89 108
15135.06 83
15136.22 104
15137.38 90
15138.54 109
15139.71 114
15140.87 94
15142.03 98
15143.20 128
15144.36 93
15145.52 73
15146.69 107
15147.85 98
15149.01 112
15150.17 89
15151.34 89
15152.50 95
15153.66 116
15154.83 98
15155.99 105
15157.16 101
15158.32 93
15159.48 93
15160.65 116
15161.81 116
15162.97 92
15164.14 103
15165.30 103
15166.46 108
15167.63 100
15168.79 92
15169.96 83
15171.12 96
15172.28 93
15173.45 89
15174.61 117
15175.78 102
15176.94 92
15178.11 98
15179.27 112
15180.43 120
15181.60 108
15182.76 103
15183.93 101
15185.09 94
15186.26 115
15187.42 87
15188.59 109
15189.75 110
15190.92 94
15192.08 104
15193.25 85
15194.41 98
15195.58 100
15196.74 119
15197.91 99
15199.07 115
15200.24 105
15201.40 123
15202.57 93
15203.73 103
15204.90 93
15206.06 93
15207.23 91
15208.39 101
15209.56 114
15210.72 110
15211.89 104
15213.06 90
15214.22 129
15215.39 107
15216.55 112
15217.72 102
15218.88 106
15220.05 92
15221.22 91
15222.38 108
15223.55 124
15224.71 118
15225.88 113
15227.05 106
15228.21 124
15229.38 108
15230.55 106
15231.71 113
15232.88 98
15234.05 129
15235.21 119
15236.38 145
15237.54 119
15238.71 116
15239.88 109
15241.04 120
15242.21 94
15243.38 106
15244.55 128
15245.71 95
15246.88 100
15248.05 113
15249.21 111
15250.38 97
15251.55 110
15252.71 101
15253.88 90
15255.05 72
15256.22 100
15257.38 112
15258.55 115
15259.72 125
15260.89 115
15262.05 114
15263.22 96
15264.39 96
15265.56 99
15266.72 102
15267.89 113
15269.06 110
15270.23 98
15271.40 103
15272.56 106
15273.73 111
15274.90 97
15276.07 94
15277.24 102
15278.40 125
15279.57 111
15280.74 86
15281.91 96
15283.08 102
15284.25 125
15285.41 100
15286.58 90
15287.75 93
15288.92 92
15290.09 94
15291.26 95
15292.43 105
15293.59 103
15294.76 103
15295.93 115
15297.10 124
15298.27 86
15299.44 96
15300.61 96
15301.78 85
15302.95 88
15304.12 109
15305.28 104
15306.45 116
15307.62 92
15308.79 100
15309.96 104
15311.13 122
15312.30 103
15313.47 111
15314.64 112
15315.81 71
15316.98 90
15318.15 89
15319.32 108
15320.49 91
15321.66 105
15322.83 103
15324.00 92
15325.17 91
15326.34 110
15327.51 89
15328.68 100
15329.85 106
15331.02 94
15332.19 103
15333.36 89
15334.53 106
15335.70 119
15336.87 83
15338.04 92
15339.21 102
15340.38 91
15341.55 97
15342.72 84
15343.89 106
15345.06 87
15346.23 95
15347.41 112
15348.58 104
15349.75 99
15350.92 89
15352.09 101
15353.26 77
15354.43 82
15355.60 85
15356.77 108
15357.94 106
15359.12 105
15360.29 108
15361.46 121
15362.63 89
15363.80 92
15364.97 81
15366.14 98
15367.32 114
15368.49 92
15369.66 110
15370.83 100
15372.00 81
15373.17 117
15374.35 134
15375.52 104
15376.69 101
15377.86 95
15379.03 95
15380.21 97
15381.38 97
15382.55 77
15383.72 95
15384.90 111
15386.07 93
15387.24 80
15388.41 82
15389.58 107
15390.76 84
15391.93 106
15393.10 99
15394.27 97
15395.45 110
15396.62 131
15397.79 79
15398.97 108
15400.14 110
15401.31 128
15402.48 102
15403.66 80
15404.83 104
15406.00 119
15407.18 97
15408.35 99
15409.52 120
15410.70 118
15411.87 117
15413.04 98
15414.22 101
15415.39 78
15416.56 92
15417.74 95
15418.91 85
15420.08 105
15421.26 119
15422.43 102
15423.60 115
15424.78 86
15425.95 113
15427.13 116
15428.30 97
15429.47 108
15430.65 92
15431.82 114
15433.00 94
15434.17 86
15435.34 87
15436.52 99
15437.69 95
15438.87 88
15440.04 92
15441.22 112
15442.39 98
15443.56 109
15444.74 108
15445.91 90
15447.09 109
15448.26 107
15449.44 101
15450.61 90
15451.79 109
15452.96 96
15454.14 92
15455.31 96
15456.49 110
15457.66 91
15458.84 94
15460.01 99
15461.19 117
15462.36 121
15463.54 109
15464.71 118
15465.89 108
15467.06 125
15468.24 93
15469.42 108
15470.59 115
15471.77 144
15472.94 99
15474.12 110
15475.29 105
15476.47 83
15477.64 84
15478.82 95
15480.00 112
15481.17 106
15482.35 108
15483.52 109
15484.70 106
15485.88 99
15487.05 103
15488.23 104
15489.41 94
15490.58 95
15491.76 108
15492.93 94
15494.11 93
15495.29 78
15496.46 90
15497.64 100
15498.82 99
15499.99 108
15501.17 97
15502.35 107
15503.52 94
15504.70 119
15505.88 77
15507.05 98
15508.23 94
15509.41 112
15510.59 70
15511.76 102
15512.94 83
15514.12 91
15515.29 97
15516.47 98
15517.65 92
15518.83 80
15520.00 90
15521.18 88
15522.36 114
15523.54 75
15524.71 99
15525.89 94
15527.07 97
15528.25 108
15529.42 88
15530.60 97
15531.78 125
15532.96 109
15534.14 109
15535.31 97
15536.49 87
15537.67 101
15538.85 74
15540.03 82
15541.20 80
15542.38 104
15543.56 95
15544.74 109
15545.92 112
15547.10 117
15548.27 88
15549.45 130
15550.63 95
15551.81 127
15552.99 123
15554.17 126
15555.35 108
15556.53 96
15557.70 93
15558.88 105
15560.06 91
15561.24 113
15562.42 83
15563.60 95
15564.78 129
15565.96 107
15567.14 97
15568.32 115
15569.50 112
15570.67 125
15571.85 110
15573.03 97
15574.21 74
15575.39 102
15576.57 116
15577.75 120
15578.93 82
15580.11 109
15581.29 119
15582.47 109
15583.65 103
15584.83 109
15586.01 97
15587.19 100
15588.37 93
15589.55 90
15590.73 80
15591.91 94
15593.09 122
15594.27 98
15595.45 105
15596.63 93
15597.81 108
15598.99 88
15600.17 107
15601.35 86
15602.53 91
15603.71 111
15604.90 129
15606.08 114
15607.26 95
15608.44 110
15609.62 98
15610.80 95
15611.98 100
15613.16 111
15614.34 85
15615.52 124
15616.70 105
15617.89 102
15619.07 100
15620.25 104
15621.43 104
15622.61 85
15623.79 110
15624.97 105
15626.15 102
15627.34 112
15628.52 125
15629.70 121
15630.88 132
15632.06 92
15633.24 114
15634.43 114
15635.61 112
15636.79 101
15637.97 106
15639.15 112
15640.34 97
15641.52 86
15642.70 86
15643.88 90
15645.06 107
15646.25 129
15647.43 114
15648.61 96
15649.79 116
15650.98 115
15652.16 108
15653.34 112
15654.52 105
15655.71 144
15656.89 129
15658.07 116
15659.25 116
15660.44 121
15661.62 111
15662.80 116
15663.98 99
15665.17 104
15666.35 108
15667.53 144
15668.72 133
15669.90 119
15671.08 119
15672.27 113
15673.45 106
15674.63 118
15675.82 130
15677.00 114
15678.18 114
15679.37 105
15680.55 117
15681.73 100
15682.92 117
15684.10 116
15685.28 108
15686.47 105
15687.65 98
15688.84 102
15690.02 93
15691.20 120
15692.39 130
15693.57 141
15694.76 94
15695.94 111
15697.12 126
15698.31 127
15699.49 121
15700.68 112
15701.86 112
15703.05 124
15704.23 154
15705.41 115
15706.60 119
15707.78 110
15708.97 142
15710.15 115
15711.34 111
15712.52 141
15713.71 143
15714.89 146
15716.08 126
15717.26 115
15718.45 113
15719.63 127
15720.82 124
15722.00 124
15723.19 115
15724.37 127
15725.56 110
15726.74 125
15727.93 94
15729.11 114
15730.30 122
15731.48 101
15732.67 108
15733.85 113
15735.04 119
15736.23 125
15737.41 136
15738.60 129
15739.78 121
15740.97 113
15742.15 127
15743.34 121
15744.53 114
15745.71 91
15746.90 126
15748.08 117
15749.27 127
15750.46 124
15751.64 134
15752.83 141
15754.02 155
15755.20 126
15756.39 124
15757.57 174
15758.76 150
15759.95 143
15761.13 135
15762.32 129
15763.51 127
15764.69 142
15765.88 113
15767.07 136
15768.25 119
15769.44 136
15770.63 120
15771.82 110
15773.00 117
15774.19 133
15775.38 107
15776.56 117
15777.75 118
15778.94 107
15780.13 113
15781.31 102
15782.50 116
15783.69 100
15784.88 127
15786.06 112
15787.25 110
15788.44 112
15789.63 117
15790.81 133
15792.00 120
15793.19 122
15794.38 112
15795.56 115
15796.75 99
15797.94 102
15799.13 94
15800.32 116
15801.50 105
15802.69 101
15803.88 111
15805.07 125
15806.26 104
15807.45 102
15808.63 101
15809.82 113
15811.01 112
15812.20 105
15813.39 120
15814.58 92
15815.77 111
15816.95 109
15818.14 73
15819.33 104
15820.52 129
15821.71 127
15822.90 140
15824.09 97
15825.28 121
15826.46 102
15827.65 119
15828.84 98
15830.03 102
15831.22 115
15832.41 117
15833.60 119
15834.79 86
15835.98 95
15837.17 93
15838.36 124
15839.55 119
15840.74 113
15841.93 105
15843.12 127
15844.31 100
15845.50 113
15846.69 85
15847.88 113
15849.07 113
15850.26 107
15851.45 95
15852.64 112
15853.83 120
15855.02 130
15856.21 97
15857.40 87
15858.59 100
15859.78 121
15860.97 102
15862.16 89
15863.35 107
15864.54 98
15865.73 109
15866.92 102
15868.11 86
15869.30 94
15870.49 108
15871.68 94
15872.87 95
15874.06 105
15875.25 92
15876.45 112
15877.64 97
15878.83 108
15880.02 103
15881.21 119
15882.40 120
15883.59 102
15884.78 99
15885.97 111
15887.17 116
15888.36 128
15889.55 96
15890.74 100
15891.93 133
15893.12 109
15894.31 105
15895.51 108
15896.70 111
15897.89 107
15899.08 123
15900.27 119
15901.46 107
15902.66 111
15903.85 112
15905.04 121
15906.23 102
15907.43 110
15908.62 140
15909.81 120
15911.00 108
15912.19 131
15913.39 104
15914.58 112
15915.77 108
15916.96 111
15918.16 98
15919.35 110
15920.54 134
15921.73 120
15922.93 103
15924.12 101
15925.31 107
15926.50 147
15927.70 119
15928.89 111
15930.08 129
15931.28 122
15932.47 127
15933.66 109
15934.86 116
15936.05 99
15937.24 134
15938.44 123
15939.63 125
15940.82 109
15942.02 107
15943.21 115
15944.40 143
15945.60 114
15946.79 100
15947.98 105
15949.18 116
15950.37 110
15951.56 105
15952.76 97
15953.95 122
15955.15 114
15956.34 120
15957.53 97
15958.73 87
15959.92 101
15961.12 102
15962.31 122
15963.50 124
15964.70 105
15965.89 99
15967.09 99
15968.28 116
15969.48 88
15970.67 120
15971.86 114
15973.06 113
15974.25 103
15975.45 114
15976.64 93
15977.84 97
15979.03 100
15980.23 102
15981.42 107
15982.62 107
15983.81 98
15985.01 91
15986.20 71
15987.40 112
15988.59 110
15989.79 105
15990.98 107
15992.18 133
15993.37 110
15994.57 110
15995.76 127
15996.96 104
15998.16 113
15999.35 89
16000.55 120
16001.74 119
16002.94 119
16004.13 104
16005.33 98
16006.53 108
16007.72 121
16008.92 113
16010.11 92
16011.31 107
16012.51 94
16013.70 73
16014.90 77
16016.09 96
16017.29 97
16018.49 102
16019.68 109
16020.88 88
16022.07 97
16023.27 91
16024.47 118
16025.66 110
16026.86 93
16028.06 96
16029.25 100
16030.45 97
16031.65 87
16032.84 88
16034.04 103
16035.24 85
16036.44 103
16037.63 116
16038.83 95
16040.03 101
16041.22 100
16042.42 95
16043.62 103
16044.82 120
16046.01 105
16047.21 86
16048.41 101
16049.60 97
16050.80 90
16052.00 99
16053.20 88
16054.39 106
16055.59 85
16056.79 90
16057.99 99
16059.19 105
16060.38 90
16061.58 87
16062.78 90
16063.98 108
16065.18 97
16066.37 86
16067.57 77
16068.77 98
16069.97 107
16071.17 102
16072.36 87
16073.56 97
16074.76 119
16075.96 98
16077.16 105
16078.36 86
16079.56 115
16080.75 120
16081.95 106
16083.15 88
16084.35 105
16085.55 84
16086.75 102
16087.95 98
16089.15 104
16090.34 114
16091.54 94
16092.74 93
16093.94 110
16095.14 73
16096.34 95
16097.54 105
16098.74 102
16099.94 96
16101.14 105
16102.34 103
16103.54 99
16104.74 100
16105.93 84
16107.13 79
16108.33 94
16109.53 91
16110.73 99
16111.93 82
16113.13 90
16114.33 100
16115.53 105
16116.73 107
16117.93 92
16119.13 107
16120.33 91
16121.53 84
16122.73 98
16123.93 89
16125.13 95
16126.33 108
16127.53 89
16128.73 97
16129.94 92
16131.14 99
16132.34 105
16133.54 88
16134.74 90
16135.94 76
16137.14 96
16138.34 102
16139.54 110
16140.74 103
16141.94 104
16143.14 94
16144.34 85
16145.55 89
16146.75 104
16147.95 110
16149.15 94
16150.35 76
16151.55 103
16152.75 80
16153.95 75
16155.15 100
16156.36 92
16157.56 86
16158.76 90
16159.96 88
16161.16 102
16162.36 89
16163.57 99
16164.77 88
16165.97 104
16167.17 92
16168.37 89
16169.58 74
16170.78 115
16171.98 104
16173.18 94
16174.38 83
16175.59 82
16176.79 97
16177.99 78
16179.19 86
16180.39 92
16181.60 85
16182.80 98
16184.00 118
16185.20 88
16186.41 73
16187.61 88
16188.81 116
16190.01 114
16191.22 84
16192.42 92
16193.62 95
16194.83 132
16196.03 109
16197.23 101
16198.43 94
16199.64 82
16200.84 91
16202.04 100
16203.25 96
16204.45 108
16205.65 107
16206.86 119
16208.06 111
16209.26 85
16210.47 81
16211.67 117
16212.87 118
16214.08 94
16215.28 89
16216.49 89
16217.69 94
16218.89 114
16220.10 89
16221.30 82
16222.50 82
16223.71 95
16224.91 99
16226.12 85
16227.32 99
16228.52 99
16229.73 113
16230.93 113
16232.14 95
16233.34 92
16234.55 92
16235.75 107
16236.95 103
16238.16 120
16239.36 89
16240.57 115
16241.77 123
16242.98 107
16244.18 98
16245.39 95
16246.59 111
16247.80 105
16249.00 95
16250.21 97
16251.41 116
16252.62 105
16253.82 118
16255.03 113
16256.23 90
16257.44 91
16258.64 105
16259.85 94
16261.05 89
16262.26 102
16263.46 112
16264.67 104
16265.87 107
16267.08 98
16268.29 114
16269.49 105
16270.70 128
16271.90 106
16273.11 107
16274.31 127
16275.52 111
16276.73 130
16277.93 105
16279.14 92
16280.34 106
16281.55 101
16282.76 113
16283.96 101
16285.17 105
16286.38 108
16287.58 102
16288.79 103
16289.99 109
16291.20 120
16292.41 117
16293.61 92
16294.82 100
16296.03 118
16297.23 116
16298.44 143
16299.65 110
16300.85 125
16302.06 107
16303.27 117
16304.47 149
16305.68 124
16306.89 101
16308.10 89
16309.30 125
16310.51 126
16311.72 117
16312.92 97
16314.13 135
16315.34 120
16316.55 104
16317.75 111
16318.96 112
16320.17 123
16321.38 104
16322.58 101
16323.79 104
16325.00 125
16326.21 122
16327.42 114
16328.62 105
16329.83 94
16331.04 124
16332.25 134
16333.46 101
16334.66 97
16335.87 87
16337.08 96
16338.29 120
16339.50 87
16340.70 116
16341.91 83
16343.12 90
16344.33 75
16345.54 76
16346.75 93
16347.96 100
16349.16 98
16350.37 92
16351.58 105
16352.79 107
16354.00 94
16355.21 98
16356.42 97
16357.63 87
16358.83 100
16360.04 93
16361.25 86
16362.46 102
16363.67 107
16364.88 102
16366.09 86
16367.30 92
16368.51 108
16369.72 86
16370.93 92
16372.14 102
16373.35 88
16374.56 108
16375.76 92
16376.97 70
16378.18 81
16379.39 105
16380.60 98
16381.81 86
16383.02 75
16384.23 86
16385.44 109
16386.65 92
16387.86 78
16389.07 85
16390.28 85
16391.49 95
16392.70 111
16393.91 94
16395.12 73
16396.33 88
16397.55 94
16398.76 97
16399.97 89
16401.18 79
16402.39 81
16403.60 98
16404.81 85
16406.02 95
16407.23 85
16408.44 100
16409.65 93
16410.86 88
16412.07 85
16413.28 122
16414.50 110
16415.71 112
16416.92 91
16418.13 98
16419.34 94
16420.55 105
16421.76 110
16422.97 97
16424.19 103
16425.40 102
16426.61 105
16427.82 93
16429.03 94
16430.24 73
16431.46 84
16432.67 102
16433.88 87
16435.09 88
16436.30 94
16437.51 76
16438.73 74
16439.94 89
16441.15 107
16442.36 81
16443.57 83
16444.79 116
16446.00 127
16447.21 66
16448.42 101
16449.64 84
16450.85 100
16452.06 87
16453.27 88
16454.49 88
16455.70 109
16456.91 108
16458.12 100
16459.34 88
16460.55 85
16461.76 106
16462.97 81
16464.19 81
16465.40 80
16466.61 101
16467.83 121
16469.04 93
16470.25 86
16471.47 84
16472.68 90
16473.89 116
16475.11 70
16476.32 97
16477.53 97
16478.75 92
16479.96 103
16481.17 91
16482.39 97
16483.60 84
16484.81 89
16486.03 102
16487.24 70
16488.45 80
16489.67 99
16490.88 98
16492.10 88
16493.31 69
16494.52 86
16495.74 124
16496.95 104
16498.17 79
16499.38 64
16500.59 104
16501.81 98
16503.02 100
16504.24 98
16505.45 92
16506.67 93
16507.88 84
16509.10 106
16510.31 81
16511.52 88
16512.74 82
16513.95 83
16515.17 82
16516.38 81
16517.60 105
16518.81 107
16520.03 80
16521.24 76
16522.46 79
16523.67 77
16524.89 88
16526.10 93
16527.32 101
16528.53 82
16529.75 110
16530.96 91
16532.18 89
16533.40 87
16534.61 104
16535.83 80
16537.04 106
16538.26 101
16539.47 108
16540.69 103
16541.91 100
16543.12 91
16544.34 83
16545.55 101
16546.77 92
16547.98 93
16549.20 94
16550.42 91
16551.63 71
16552.85 84
16554.07 85
16555.28 92
16556.50 74
16557.71 96
16558.93 95
16560.15 86
16561.36 76
16562.58 84
16563.80 82
16565.01 68
16566.23 90
16567.45 95
16568.66 80
16569.88 88
16571.10 108
16572.31 96
16573.53 83
16574.75 71
16575.96 99
16577.18 91
16578.40 92
16579.62 82
16580.83 88
16582.05 77
16583.27 93
16584.48 89
16585.70 83
16586.92 90
16588.14 95
16589.35 104
16590.57 88
16591.79 75
16593.01 89
16594.23 91
16595.44 95
16596.66 92
16597.88 103
16599.10 78
16600.31 109
16601.53 69
16602.75 83
16603.97 86
16605.19 101
16606.40 82
16607.62 96
16608.84 79
16610.06 93
16611.28 75
16612.50 93
16613.71 97
16614.93 90
16616.15 83
16617.37 78
16618.59 92
16619.81 84
16621.03 103
16622.24 101
16623.46 85
16624.68 66
16625.90 90
16627.12 86
16628.34 73
16629.56 89
16630.78 98
16632.00 90
16633.21 103
16634.43 81
16635.65 96
16636.87 100
16638.09 95
16639.31 102
16640.53 107
16641.75 93
16642.97 84
16644.19 106
16645.41 98
16646.63 103
16647.85 78
16649.07 111
16650.29 87
16651.51 76
16652.73 114
16653.95 102
16655.17 98
16656.39 76
16657.61 98
16658.83 88
16660.05 96
16661.27 79
16662.49 80
16663.71 82
16664.93 92
16666.15 83
16667.37 105
16668.59 95
16669.81 112
16671.03 90
16672.25 91
16673.47 90
16674.69 94
16675.91 106
16677.13 105
16678.35 78
16679.57 78
16680.80 86
16682.02 92
16683.24 83
16684.46 84
16685.68 94
16686.90 87
16688.12 97
16689.34 99
16690.56 89
16691.79 83
16693.01 92
16694.23 88
16695.45 97
16696.67 84
16697.89 83
16699.11 97
16700.34 76
16701.56 86
16702.78 72
16704.00 95
16705.22 88
16706.44 85
16707.67 63
16708.89 70
16710.11 102
16711.33 89
16712.55 84
16713.78 94
16715.00 78
16716.22 91
16717.44 89
16718.67 64
16719.89 71
16721.11 85
16722.33 110
16723.55 74
16724.78 92
16726.00 77
16727.22 86
16728.45 75
16729.67 93
16730.89 93
16732.11 96
16733.34 92
16734.56 88
16735.78 110
16737.00 81
16738.23 75
16739.45 84
16740.67 86
16741.90 75
16743.12 83
16744.34 81
16745.57 85
16746.79 88
16748.01 80
16749.24 86
16750.46 97
16751.68 86
16752.91 83
16754.13 94
16755.35 78
16756.58 71
16757.80 76
16759.03 79
16760.25 82
16761.47 91
16762.70 75
16763.92 80
16765.14 82
16766.37 99
16767.59 82
16768.82 96
16770.04 73
16771.27 80
16772.49 75
16773.71 73
16774.94 88
16776.16 99
16777.39 89
16778.61 69
16779.84 80
16781.06 92
16782.29 90
16783.51 84
16784.73 85
16785.96 79
16787.18 84
16788.41 77
16789.63 86
16790.86 85
16792.08 99
16793.31 90
16794.53 80
16795.76 64
16796.98 72
16798.21 89
16799.43 82
16800.66 68
16801.89 81
16803.11 68
16804.34 87
16805.56 86
16806.79 82
16808.01 67
16809.24 90
16810.46 88
16811.69 91
16812.91 85
16814.14 74
16815.37 90
16816.59 96
16817.82 73
16819.04 78
16820.27 82
16821.50 88
16822.72 79
16823.95 89
16825.17 74
16826.40 90
16827.63 97
16828.85 85
16830.08 66
16831.31 84
16832.53 82
16833.76 83
16834.99 87
16836.21 83
16837.44 90
16838.67 94
16839.89 84
16841.12 65
16842.35 91
16843.57 86
16844.80 84
16846.03 80
16847.25 78
16848.48 90
16849.71 92
16850.93 83
16852.16 91
16853.39 109
16854.62 91
16855.84 92
16857.07 85
16858.30 118
16859.53 92
16860.75 123
16861.98 103
16863.21 77
16864.44 108
16865.66 98
16866.89 96
16868.12 103
16869.35 91
16870.57 80
16871.80 76
16873.03 96
16874.26 108
16875.49 109
16876.71 101
16877.94 99
16879.17 105
16880.40 105
16881.63 90
16882.86 101
16884.08 106
16885.31 99
16886.54 94
16887.77 89
16889.00 90
16890.23 101
16891.45 106
16892.68 97
16893.91 109
16895.14 108
16896.37 90
16897.60 112
16898.83 91
16900.06 95
16901.29 85
16902.51 95
16903.74 100
16904.97 88
16906.20 74
16907.43 88
16908.66 106
16909.89 108
16911.12 79
16912.35 87
16913.58 88
16914.81 106
16916.04 98
16917.27 81
16918.50 80
16919.73 106
16920.95 88
16922.18 92
16923.41 97
16924.64 100
16925.87 94
16927.10 91
16928.33 73
16929.56 77
16930.79 98
16932.02 101
16933.25 72
16934.48 96
16935.71 89
16936.94 82
16938.18 87
16939.41 89
16940.64 80
16941.87 93
16943.10 104
16944.33 80
16945.56 70
16946.79 86
16948.02 87
16949.25 103
16950.48 78
16951.71 85
16952.94 110
16954.17 109
16955.40 93
16956.64 89
16957.87 75
16959.10 72
16960.33 101
16961.56 77
16962.79 86
16964.02 88
16965.25 100
16966.48 98
16967.72 95
16968.95 85
16970.18 82
16971.41 103
16972.64 102
16973.87 90
16975.11 86
16976.34 112
16977.57 73
16978.80 101
16980.03 87
16981.26 88
16982.50 62
16983.73 76
16984.96 93
16986.19 78
16987.42 99
16988.66 88
16989.89 88
16991.12 91
16992.35 101
16993.59 84
16994.82 80
16996.05 73
16997.28 102
16998.52 87
16999.75 101
17000.98 78
17002.21 84
17003.45 93
17004.68 109
17005.91 87
17007.14 84
17008.38 97
17009.61 91
17010.84 104
17012.08 109
17013.31 117
17014.54 95
17015.78 112
17017.01 101
17018.24 87
17019.47 83
17020.71 106
17021.94 95
17023.17 76
17024.41 70
17025.64 71
17026.88 83
17028.11 106
17029.34 96
17030.58 90
17031.81 96
17033.04 89
17034.28 124
17035.51 84
17036.75 84
17037.98 100
17039.21 94
17040.45 91
17041.68 99
17042.92 88
17044.15 82
17045.38 79
17046.62 85
17047.85 81
17049.09 94
17050.32 80
17051.56 70
17052.79 83
17054.02 78
17055.26 87
17056.49 81
17057.73 77
17058.96 80
17060.20 91
17061.43 76
17062.67 89
17063.90 93
17065.14 90
17066.37 90
17067.61 99
17068.84 99
17070.08 75
17071.31 90
17072.55 95
17073.78 78
17075.02 82
17076.25 88
17077.49 81
17078.72 60
17079.96 94
17081.20 94
17082.43 85
17083.67 103
17084.90 68
17086.14 107
17087.37 108
17088.61 72
17089.85 85
17091.08 105
17092.32 75
17093.55 72
17094.79 83
17096.03 80
17097.26 85
17098.50 94
17099.73 72
17100.97 71
17102.21 83
17103.44 80
17104.68 79
17105.92 85
17107.15 70
17108.39 108
17109.63 72
17110.86 105
17112.10 88
17113.34 83
17114.57 89
17115.81 95
17117.05 80
17118.28 74
17119.52 73
17120.76 96
17121.99 103
17123.23 104
17124.47 93
17125.70 79
17126.94 87
17128.18 71
17129.42 100
17130.65 100
17131.89 88
17133.13 89
17134.37 72
17135.60 93
17136.84 118
17138.08 94
17139.32 82
17140.55 76
17141.79 87
17143.03 89
17144.27 78
17145.50 89
17146.74 90
17147.98 80
17149.22 80
17150.46 90
17151.69 70
17152.93 86
17154.17 79
17155.41 108
17156.65 98
17157.89 87
17159.12 72
17160.36 87
17161.60 69
17162.84 81
17164.08 69
17165.32 83
17166.56 85
17167.79 81
17169.03 79
17170.27 75
17171.51 81
17172.75 96
17173.99 102
17175.23 67
17176.47 82
17177.70 80
17178.94 90
17180.18 75
17181.42 72
17182.66 75
17183.90 118
17185.14 84
17186.38 82
17187.62 87
17188.86 101
17190.10 89
17191.34 76
17192.58 78
17193.82 70
17195.06 78
17196.30 70
17197.54 89
17198.78 80
17200.01 75
17201.25 73
17202.49 66
17203.73 84
17204.97 68
17206.21 81
17207.45 82
17208.70 79
17209.94 89
17211.18 92
17212.42 73
17213.66 76
17214.90 65
17216.14 95
17217.38 91
17218.62 82
17219.86 76
17221.10 65
17222.34 72
17223.58 86
17224.82 94
17226.06 75
17227.30 88
17228.54 77
17229.78 94
17231.03 86
17232.27 74
17233.51 74
17234.75 103
17235.99 83
17237.23 74
17238.47 62
17239.71 100
17240.95 68
17242.20 80
17243.44 85
17244.68 82
17245.92 87
17247.16 91
17248.40 72
17249.65 65
17250.89 87
17252.13 77
17253.37 97
17254.61 73
17255.85 60
17257.10 74
17258.34 84
17259.58 79
17260.82 86
17262.06 72
17263.31 73
17264.55 93
17265.79 82
17267.03 69
17268.27 76
17269.52 79
17270.76 102
17272.00 91
17273.24 83
17274.49 71
17275.73 74
17276.97 93
17278.22 88
17279.46 64
17280.70 81
17281.94 89
17283.19 64
17284.43 84
17285.67 74
17286.91 74
17288.16 84
17289.40 72
17290.64 76
17291.89 67
17293.13 64
17294.37 79
17295.62 91
17296.86 73
17298.10 72
17299.35 86
17300.59 85
17301.83 73
17303.08 65
17304.32 88
17305.56 64
17306.81 84
17308.05 73
17309.30 73
17310.54 76
17311.78 78
17313.03 83
17314.27 91
17315.52 80
17316.76 84
17318.00 86
17319.25 84
17320.49 70
17321.74 90
17322.98 75
17324.23 71
17325.47 105
17326.71 80
17327.96 76
17329.20 82
17330.45 94
17331.69 71
17332.94 87
17334.18 69
17335.43 74
17336.67 91
17337.92 70
17339.16 95
17340.41 74
17341.65 81
17342.90 74
17344.14 85
17345.39 83
17346.63 78
17347.88 93
17349.12 77
17350.37 70
17351.61 73
17352.86 86
17354.10 79
17355.35 79
17356.59 81
17357.84 80
17359.08 74
17360.33 81
17361.58 82
17362.82 82
17364.07 94
17365.31 75
17366.56 71
17367.80 87
17369.05 80
17370.30 84
17371.54 89
17372.79 95
17374.03 88
17375.28 78
17376.53 64
17377.77 86
17379.02 96
17380.27 70
17381.51 60
17382.76 70
17384.01 88
17385.25 82
17386.50 83
17387.75 101
17388.99 82
17390.24 81
17391.49 81
17392.73 71
17393.98 62
17395.23 81
17396.47 91
17397.72 80
17398.97 74
17400.21 79
17401.46 82
17402.71 81
17403.96 74
17405.20 83
17406.45 88
17407.70 87
17408.94 75
17410.19 65
17411.44 80
17412.69 67
17413.93 79
17415.18 97
17416.43 73
17417.68 64
17418.93 82
17420.17 85
17421.42 63
17422.67 69
17423.92 81
17425.16 74
17426.41 77
17427.66 68
17428.91 56
17430.16 81
17431.41 80
17432.65 74
17433.90 73
17435.15 77
17436.40 74
17437.65 81
17438.90 82
17440.14 71
17441.39 71
17442.64 77
17443.89 77
17445.14 77
17446.39 70
17447.64 77
17448.88 78
17450.13 85
17451.38 73
17452.63 78
17453.88 63
17455.13 73
17456.38 100
17457.63 112
17458.88 87
17460.13 72
17461.38 96
17462.62 92
17463.87 79
17465.12 66
17466.37 85
17467.62 86
17468.87 82
17470.12 66
17471.37 72
17472.62 69
17473.87 66
17475.12 71
17476.37 82
17477.62 67
17478.87 82
17480.12 76
17481.37 66
17482.62 65
17483.87 75
17485.12 84
17486.37 78
17487.62 71
17488.87 71
17490.12 76
17491.37 77
17492.62 77
17493.87 73
17495.12 95
17496.37 68
17497.62 89
17498.87 78
17500.12 69
17501.38 53
17502.63 74
17503.88 79
17505.13 65
17506.38 74
17507.63 68
17508.88 100
17510.13 90
17511.38 80
17512.63 78
17513.89 87
17515.14 81
17516.39 80
17517.64 77
17518.89 89
17520.14 79
17521.39 90
17522.64 82
17523.90 79
17525.15 71
17526.40 75
17527.65 90
17528.90 87
17530.15 80
17531.41 95
17532.66 96
17533.91 82
17535.16 81
17536.41 106
17537.67 89
17538.92 69
17540.17 70
17541.42 71
17542.67 73
17543.93 91
17545.18 78
17546.43 75
17547.68 75
17548.94 73
17550.19 79
17551.44 76
17552.69 77
17553.95 78
17555.20 82
17556.45 66
17557.70 74
17558.96 82
17560.21 62
17561.46 77
17562.72 65
17563.97 96
17565.22 80
17566.47 74
17567.73 80
17568.98 78
17570.23 95
17571.49 65
17572.74 78
17573.99 70
17575.25 69
17576.50 58
17577.75 71
17579.01 70
17580.26 59
17581.51 77
17582.77 65
17584.02 90
17585.28 82
17586.53 78
17587.78 93
17589.04 100
17590.29 75
17591.54 62
17592.80 101
17594.05 80
17595.31 69
17596.56 90
17597.81 83
17599.07 78
17600.32 69
17601.58 64
17602.83 80
17604.09 79
17605.34 78
17606.60 68
17607.85 103
17609.10 86
17610.36 85
17611.61 66
17612.87 66
17614.12 84
17615.38 86
17616.63 81
17617.89 84
17619.14 75
17620.40 82
17621.65 95
17622.91 70
17624.16 72
17625.42 74
17626.67 77
17627.93 66
17629.18 77
17630.44 86
17631.69 74
17632.95 70
17634.21 90
17635.46 76
17636.72 69
17637.97 76
17639.23 83
17640.48 80
17641.74 79
17642.99 76
17644.25 56
17645.51 78
17646.76 69
17648.02 77
17649.27 93
17650.53 80
17651.79 67
17653.04 95
17654.30 83
17655.55 71
17656.81 63
17658.07 79
17659.32 89
17660.58 72
17661.84 84
17663.09 83
17664.35 84
17665.61 97
17666.86 69
17668.12 71
17669.38 53
17670.63 75
17671.89 77
17673.15 65
17674.40 72
17675.66 77
17676.92 75
17678.17 69
17679.43 69
17680.69 67
17681.95 80
17683.20 75
17684.46 81
17685.72 102
17686.98 85
17688.23 68
17689.49 51
17690.75 61
17692.01 58
17693.26 63
17694.52 101
17695.78 75
17697.04 80
17698.29 71
17699.55 61
17700.81 62
17702.07 66
17703.32 83
17704.58 81
17705.84 85
17707.10 71
17708.36 88
17709.62 91
17710.87 102
17712.13 88
17713.39 87
17714.65 70
17715.91 64
17717.17 69
17718.42 75
17719.68 62
17720.94 61
17722.20 65
17723.46 78
17724.72 90
17725.98 81
17727.23 70
17728.49 84
17729.75 76
17731.01 69
17732.27 83
17733.53 83
17734.79 67
17736.05 66
17737.31 59
17738.57 74
17739.82 60
17741.08 69
17742.34 81
17743.60 74
17744.86 62
17746.12 70
17747.38 87
17748.64 80
17749.90 75
17751.16 67
17752.42 66
17753.68 93
17754.94 78
17756.20 60
17757.46 55
17758.72 62
17759.98 80
17761.24 79
17762.50 79
17763.76 64
17765.02 74
17766.28 67
17767.54 65
17768.80 94
17770.06 73
17771.32 71
17772.58 74
17773.84 81
17775.10 64
17776.36 73
17777.62 73
17778.88 83
17780.14 82
17781.40 74
17782.67 72
17783.93 67
17785.19 72
17786.45 69
17787.71 72
17788.97 77
17790.23 80
17791.49 75
17792.75 67
17794.01 73
17795.28 74
17796.54 65
17797.80 77
17799.06 70
17800.32 60
17801.58 82
17802.84 69
17804.11 75
17805.37 65
17806.63 73
17807.89 84
17809.15 75
17810.41 71
17811.68 87
17812.94 63
17814.20 80
17815.46 63
17816.72 76
17817.99 79
17819.25 77
17820.51 80
17821.77 77
17823.03 76
17824.30 75
17825.56 69
17826.82 69
17828.08 74
17829.35 60
17830.61 66
17831.87 82
17833.13 91
17834.40 76
17835.66 98
17836.92 76
17838.18 99
17839.45 58
17840.71 68
17841.97 68
17843.24 78
17844.50 71
17845.76 89
17847.02 88
17848.29 65
17849.55 76
17850.81 70
17852.08 82
17853.34 83
17854.60 66
17855.87 68
17857.13 84
17858.39 71
17859.66 76
17860.92 88
17862.18 76
17863.45 84
17864.71 85
17865.98 57
17867.24 64
17868.50 80
17869.77 69
17871.03 89
17872.30 63
17873.56 72
17874.82 74
17876.09 84
17877.35 72
17878.62 66
17879.88 74
17881.14 76
17882.41 87
17883.67 79
17884.94 79
17886.20 66
17887.47 79
17888.73 90
17890.00 79
17891.26 47
17892.52 83
17893.79 80
17895.05 73
17896.32 56
17897.58 81
17898.85 89
17900.11 93
17901.38 84
17902.64 83
17903.91 69
17905.17 73
17906.44 102
17907.70 76
17908.97 71
17910.23 79
17911.50 89
17912.77 87
17914.03 65
17915.30 68
17916.56 86
17917.83 73
17919.09 84
17920.36 64
17921.62 78
17922.89 70
17924.16 93
17925.42 77
17926.69 80
17927.95 78
17929.22 84
17930.49 89
17931.75 90
17933.02 78
17934.28 76
17935.55 99
17936.82 97
17938.08 71
17939.35 63
17940.62 82
17941.88 89
17943.15 74
17944.42 61
17945.68 85
17946.95 93
17948.22 84
17949.48 88
17950.75 83
17952.02 71
17953.28 79
17954.55 94
17955.82 73
17957.08 70
17958.35 76
17959.62 86
17960.88 85
17962.15 78
17963.42 81
17964.69 79
17965.95 99
17967.22 97
17968.49 80
17969.76 66
17971.02 77
17972.29 82
17973.56 95
17974.83 67
17976.09 65
17977.36 83
17978.63 96
17979.90 64
17981.16 64
17982.43 70
17983.70 78
17984.97 77
17986.24 65
17987.50 71
17988.77 79
17990.04 93
17991.31 75
17992.58 84
17993.84 95
17995.11 60
17996.38 82
17997.65 95
17998.92 80
18000.19 80
18001.46 57
18002.72 65
18003.99 77
18005.26 72
18006.53 82
18007.80 78
18009.07 99
18010.34 74
18011.61 80
18012.87 74
18014.14 80
18015.41 80
18016.68 88
18017.95 74
18019.22 54
18020.49 85
18021.76 78
18023.03 83
18024.30 90
18025.57 86
18026.84 75
18028.11 89
18029.37 74
18030.64 73
18031.91 74
18033.18 83
18034.45 82
18035.72 86
18036.99 63
18038.26 61
18039.53 72
18040.80 64
18042.07 90
18043.34 81
18044.61 84
18045.88 76
18047.15 88
18048.42 85
18049.69 66
18050.96 64
18052.23 58
18053.50 88
18054.77 82
18056.05 49
18057.32 87
18058.59 77
18059.86 89
18061.13 71
18062.40 52
18063.67 79
18064.94 70
18066.21 94
18067.48 64
18068.75 72
18070.02 77
18071.29 77
18072.57 75
18073.84 69
18075.11 64
18076.38 88
18077.65 89
18078.92 69
18080.19 68
18081.46 68
18082.74 69
18084.01 79
18085.28 67
18086.55 73
18087.82 99
18089.09 76
18090.37 96
18091.64 71
18092.91 84
18094.18 60
18095.45 89
18096.72 98
18098.00 65
18099.27 79
18100.54 78
18101.81 82
18103.08 80
18104.36 76
18105.63 72
18106.90 75
18108.17 80
18109.45 100
18110.72 79
18111.99 76
18113.26 86
18114.54 73
18115.81 74
18117.08 86
18118.35 73
18119.63 75
18120.90 77
18122.17 63
18123.44 54
18124.72 71
18125.99 75
18127.26 63
18128.54 76
18129.81 70
18131.08 77
18132.36 84
18133.63 61
18134.90 65
18136.18 72
18137.45 85
18138.72 70
18140.00 81
18141.27 85
18142.54 93
18143.82 92
18145.09 85
18146.36 87
18147.64 86
18148.91 68
18150.19 85
18151.46 64
18152.73 86
18154.01 81
18155.28 82
18156.55 71
18157.83 82
18159.10 82
18160.38 76
18161.65 61
18162.93 88
18164.20 71
18165.47 82
18166.75 104
18168.02 73
18169.30 70
18170.57 59
18171.85 81
18173.12 66
18174.40 67
18175.67 87
18176.95 69
18178.22 74
18179.50 82
18180.77 110
18182.04 73
18183.32 83
18184.59 77
18185.87 75
18187.15 80
18188.42 96
18189.70 66
18190.97 77
18192.25 71
18193.52 75
18194.80 83
18196.07 78
18197.35 82
18198.62 76
18199.90 82
18201.17 67
18202.45 64
18203.73 70
18205.00 81
18206.28 71
18207.55 74
18208.83 78
18210.10 84
18211.38 76
18212.66 79
18213.93 69
18215.21 80
18216.48 56
18217.76 97
18219.04 77
18220.31 66
18221.59 82
18222.87 73
18224.14 88
18225.42 63
18226.70 69
18227.97 71
18229.25 88
18230.53 65
18231.80 60
18233.08 78
18234.36 58
18235.63 88
18236.91 80
18238.19 77
18239.46 78
18240.74 67
18242.02 73
18243.29 58
18244.57 61
18245.85 83
18247.13 69
18248.40 82
18249.68 60
18250.96 72
18252.24 68
18253.51 64
18254.79 81
18256.07 93
18257.35 70
18258.62 73
18259.90 73
18261.18 59
18262.46 65
18263.73 75
18265.01 81
18266.29 64
18267.57 70
18268.85 74
18270.12 76
18271.40 66
18272.68 72
18273.96 94
18275.24 89
18276.51 64
18277.79 64
18279.07 86
18280.35 81
18281.63 77
18282.91 74
18284.18 97
18285.46 71
18286.74 85
18288.02 81
18289.30 65
18290.58 68
18291.86 74
18293.14 74
18294.41 65
18295.69 71
18296.97 98
18298.25 78
18299.53 83
18300.81 89
18302.09 80
18303.37 85
18304.65 74
18305.93 70
18307.21 71
18308.49 63
18309.76 79
18311.04 87
18312.32 65
18313.60 95
18314.88 71
18316.16 82
18317.44 75
18318.72 72
18320.00 79
18321.28 75
18322.56 88
18323.84 87
18325.12 61
18326.40 75
18327.68 74
18328.96 75
18330.24 83
18331.52 65
18332.80 78
18334.08 80
18335.36 74
18336.64 75
18337.92 80
18339.20 82
18340.48 79
18341.76 93
18343.05 74
18344.33 80
18345.61 71
18346.89 77
18348.17 54
18349.45 69
18350.73 87
18352.01 79
18353.29 66
18354.57 65
18355.85 75
18357.13 66
18358.42 81
18359.70 79
18360.98 79
18362.26 50
18363.54 76
18364.82 74
18366.10 74
18367.38 83
18368.67 81
18369.95 60
18371.23 70
18372.51 80
18373.79 84
18375.07 61
18376.36 67
18377.64 73
18378.92 76
18380.20 96
18381.48 71
18382.77 63
18384.05 86
18385.33 75
18386.61 70
18387.89 65
18389.18 68
18390.46 87
18391.74 82
18393.02 57
18394.31 75
18395.59 80
18396.87 69
18398.15 75
18399.44 99
18400.72 81
18402.00 73
18403.28 78
18404.57 81
18405.85 69
18407.13 58
18408.41 74
18409.70 83
18410.98 59
18412.26 68
18413.55 70
18414.83 71
18416.11 80
18417.40 73
18418.68 76
18419.96 78
18421.25 74
18422.53 90
18423.81 58
18425.10 59
18426.38 75
18427.66 65
18428.95 79
18430.23 66
18431.51 88
18432.80 79
18434.08 77
18435.37 65
18436.65 57
18437.93 101
18439.22 79
18440.50 79
18441.79 68
18443.07 82
18444.35 84
18445.64 76
18446.92 69
18448.21 86
18449.49 60
18450.78 82
18452.06 73
18453.34 71
18454.63 68
18455.91 68
18457.20 83
18458.48 72
18459.77 60
18461.05 86
18462.34 83
18463.62 85
18464.91 71
18466.19 77
18467.48 72
18468.76 96
18470.05 81
18471.33 64
18472.62 76
18473.90 86
18475.19 84
18476.47 67
18477.76 74
18479.04 68
18480.33 66
18481.61 70
18482.90 60
18484.18 75
18485.47 58
18486.76 77
18488.04 48
18489.33 57
18490.61 70
18491.90 62
18493.18 63
18494.47 68
18495.76 74
18497.04 70
18498.33 62
18499.61 82
18500.90 87
18502.19 72
18503.47 74
18504.76 61
18506.05 69
18507.33 66
18508.62 60
18509.90 73
18511.19 58
18512.48 54
18513.76 76
18515.05 73
18516.34 68
18517.62 70
18518.91 62
18520.20 74
18521.48 66
18522.77 78
18524.06 62
18525.35 80
18526.63 71
18527.92 88
18529.21 74
18530.49 77
18531.78 73
18533.07 65
18534.36 74
18535.64 75
18536.93 77
18538.22 77
18539.50 58
18540.79 53
18542.08 60
18543.37 68
18544.66 81
18545.94 65
18547.23 53
18548.52 66
18549.81 56
18551.09 75
18552.38 66
18553.67 73
18554.96 77
18556.25 86
18557.53 66
18558.82 65
18560.11 57
18561.40 74
18562.69 72
18563.98 68
18565.26 68
18566.55 95
18567.84 81
18569.13 80
18570.42 65
18571.71 60
18572.99 82
18574.28 85
18575.57 92
18576.86 89
18578.15 84
18579.44 64
18580.73 75
18582.02 63
18583.31 83
18584.59 67
18585.88 75
18587.17 85
18588.46 67
18589.75 81
18591.04 83
18592.33 76
18593.62 72
18594.91 63
18596.20 85
18597.49 73
18598.78 85
18600.07 75
18601.36 68
18602.65 73
18603.94 77
18605.23 83
18606.52 99
18607.81 80
18609.09 71
18610.38 109
18611.67 87
18612.96 82
18614.25 77
18615.55 92
18616.84 88
18618.13 88
18619.42 88
18620.71 74
18622.00 87
18623.29 75
18624.58 73
18625.87 82
18627.16 63
18628.45 81
18629.74 101
18631.03 64
18632.32 76
18633.61 65
18634.90 96
18636.19 88
18637.48 74
18638.77 51
18640.07 60
18641.36 85
18642.65 86
18643.94 89
18645.23 80
18646.52 103
18647.81 77
18649.10 72
18650.40 80
18651.69 73
18652.98 77
18654.27 78
18655.56 73
18656.85 55
18658.14 79
18659.44 94
18660.73 83
18662.02 50
18663.31 67
18664.60 77
18665.89 80
18667.19 67
18668.48 91
18669.77 48
18671.06 71
18672.35 74
18673.65 72
18674.94 66
18676.23 68
18677.52 97
18678.82 67
18680.11 53
18681.40 64
18682.69 73
18683.99 83
18685.28 65
18686.57 73
18687.86 78
18689.16 67
18690.45 76
18691.74 61
18693.03 82
18694.33 83
18695.62 73
18696.91 71
18698.21 74
18699.50 91
18700.79 80
18702.09 69
18703.38 74
18704.67 61
18705.97 66
18707.26 77
18708.55 66
18709.85 68
18711.14 79
18712.43 66
18713.73 75
18715.02 61
18716.31 64
18717.61 91
18718.90 69
18720.19 70
18721.49 82
18722.78 74
18724.08 68
18725.37 65
18726.66 80
18727.96 78
18729.25 95
18730.55 57
18731.84 74
18733.13 72
18734.43 62
18735.72 64
18737.02 81
18738.31 77
18739.61 56
18740.90 61
18742.19 73
18743.49 68
18744.78 65
18746.08 65
18747.37 59
18748.67 73
18749.96 71
18751.26 73
18752.55 67
18753.85 65
18755.14 60
18756.44 99
18757.73 60
18759.03 77
18760.32 67
18761.62 71
18762.91 65
18764.21 82
18765.50 84
18766.80 69
18768.09 78
18769.39 70
18770.69 74
18771.98 66
18773.28 85
18774.57 66
18775.87 69
18777.16 57
18778.46 61
18779.76 67
18781.05 72
18782.35 64
18783.64 81
18784.94 80
18786.24 66
18787.53 78
18788.83 67
18790.12 74
18791.42 80
18792.72 81
18794.01 78
18795.31 78
18796.61 77
18797.90 73
18799.20 80
18800.49 80
18801.79 71
18803.09 79
18804.38 86
18805.68 75
18806.98 78
18808.28 62
18809.57 70
18810.87 84
18812.17 96
18813.46 65
18814.76 79
18816.06 74
18817.35 75
18818.65 69
18819.95 75
18821.25 56
18822.54 72
18823.84 77
18825.14 74
18826.44 80
18827.73 70
18829.03 72
18830.33 77
18831.63 70
18832.92 76
18834.22 80
18835.52 80
18836.82 72
18838.11 66
18839.41 65
18840.71 77
18842.01 82
18843.31 80
18844.60 76
18845.90 83
18847.20 89
18848.50 75
18849.80 87
18851.10 63
18852.39 74
18853.69 68
18854.99 78
18856.29 70
18857.59 73
18858.89 95
18860.18 72
18861.48 97
18862.78 89
18864.08 72
18865.38 78
18866.68 74
18867.98 73
18869.28 68
18870.58 65
18871.87 77
18873.17 91
18874.47 66
18875.77 80
18877.07 88
18878.37 99
18879.67 83
18880.97 57
18882.27 75
18883.57 80
18884.87 92
18886.17 66
18887.47 73
18888.77 75
18890.07 72
18891.36 77
18892.66 62
18893.96 78
18895.26 80
18896.56 100
18897.86 66
18899.16 74
18900.46 64
18901.76 80
18903.06 69
18904.36 71
18905.66 78
18906.96 64
18908.27 68
18909.57 67
18910.87 65
18912.17 63
18913.47 60
18914.77 71
18916.07 79
18917.37 74
18918.67 56
18919.97 72
18921.27 85
18922.57 67
18923.87 82
18925.17 76
18926.47 81
18927.77 75
18929.08 65
18930.38 71
18931.68 66
18932.98 70
18934.28 81
18935.58 95
18936.88 82
18938.18 66
18939.49 82
18940.79 79
18942.09 69
18943.39 91
18944.69 73
18945.99 79
18947.29 82
18948.60 59
18949.90 52
18951.20 63
18952.50 74
18953.80 82
18955.11 65
18956.41 75
18957.71 80
18959.01 69
18960.31 58
18961.62 61
18962.92 72
18964.22 80
18965.52 79
18966.82 76
18968.13 64
18969.43 59
18970.73 82
18972.03 78
18973.34 75
18974.64 77
18975.94 78
18977.24 81
18978.55 75
18979.85 77
18981.15 61
18982.46 74
18983.76 73
18985.06 84
18986.36 64
18987.67 78
18988.97 84
18990.27 74
18991.58 67
18992.88 64
18994.18 80
18995.49 58
18996.79 64
18998.09 50
18999.40 65
19000.70 58
19002.00 81
19003.31 77
19004.61 71
19005.91 72
19007.22 75
19008.52 65
19009.83 76
19011.13 73
19012.43 73
19013.74 88
19015.04 88
19016.34 84
19017.65 46
19018.95 68
19020.26 79
19021.56 69
19022.87 68
19024.17 69
19025.47 83
19026.78 73
19028.08 71
19029.39 68
19030.69 62
19032.00 70
19033.30 80
19034.61 69
19035.91 56
19037.22 78
19038.52 73
19039.82 90
19041.13 66
19042.43 75
19043.74 78
19045.04 85
19046.35 89
19047.65 70
19048.96 72
19050.26 75
19051.57 73
19052.88 80
19054.18 61
19055.49 69
19056.79 65
19058.10 64
19059.40 63
19060.71 58
19062.01 71
19063.32 78
19064.62 69
19065.93 60
19067.24 72
19068.54 70
19069.85 71
19071.15 61
19072.46 71
19073.77 72
19075.07 63
19076.38 75
19077.68 57
19078.99 69
19080.30 58
19081.60 63
19082.91 66
19084.22 64
19085.52 65
19086.83 67
19088.13 75
19089.44 68
19090.75 53
19092.05 65
19093.36 72
19094.67 77
19095.97 73
19097.28 66
19098.59 61
19099.90 69
19101.20 83
19102.51 85
19103.82 59
19105.12 80
19106.43 79
19107.74 78
19109.04 67
19110.35 58
19111.66 81
19112.97 64
19114.27 61
19115.58 72
19116.89 67
19118.20 74
19119.50 71
19120.81 72
19122.12 78
19123.43 63
19124.73 74
19126.04 61
19127.35 63
19128.66 85
19129.97 76
19131.27 77
19132.58 74
19133.89 75
19135.20 49
19136.51 68
19137.81 77
19139.12 87
19140.43 94
19141.74 66
19143.05 83
19144.36 75
19145.66 76
19146.97 68
19148.28 84
19149.59 71
19150.90 74
19152.21 62
19153.52 62
19154.83 72
19156.13 60
19157.44 71
19158.75 71
19160.06 78
19161.37 66
19162.68 73
19163.99 81
19165.30 58
19166.61 80
19167.92 83
19169.22 55
19170.53 94
19171.84 84
19173.15 68
19174.46 62
19175.77 71
19177.08 81
19178.39 59
19179.70 68
19181.01 79
19182.32 60
19183.63 76
19184.94 50
19186.25 61
19187.56 73
19188.87 65
19190.18 68
19191.49 65
19192.80 55
19194.11 75
19195.42 73
19196.73 66
19198.04 50
19199.35 73
19200.66 67
19201.97 64
19203.28 61
19204.59 53
19205.90 66
19207.21 58
19208.52 67
19209.83 82
19211.14 57
19212.46 68
19213.77 60
19215.08 72
19216.39 56
19217.70 61
19219.01 62
19220.32 73
19221.63 63
19222.94 67
19224.25 64
19225.57 80
19226.88 83
19228.19 61
19229.50 81
19230.81 71
19232.12 52
19233.43 57
19234.75 85
19236.06 70
19237.37 80
19238.68 56
19239.99 75
19241.30 78
19242.62 60
19243.93 72
19245.24 79
19246.55 73
19247.86 70
19249.18 69
19250.49 65
19251.80 74
19253.11 61
19254.42 74
19255.74 58
19257.05 62
19258.36 71
19259.67 80
19260.99 73
19262.30 84
19263.61 68
19264.92 80
19266.24 67
19267.55 61
19268.86 95
19270.17 79
19271.49 86
19272.80 67
19274.11 59
19275.42 63
19276.74 73
19278.05 77
19279.36 81
19280.68 63
19281.99 51
19283.30 77
19284.62 82
19285.93 78
19287.24 73
19288.56 75
19289.87 78
19291.18 67
19292.50 73
19293.81 80
19295.12 81
19296.44 59
19297.75 67
19299.06 60
19300.38 64
19301.69 67
19303.01 71
19304.32 57
19305.63 69
19306.95 61
19308.26 72
19309.58 71
19310.89 75
19312.20 63
19313.52 81
19314.83 72
19316.15 64
19317.46 71
19318.78 80
19320.09 74
19321.41 85
19322.72 53
19324.03 83
19325.35 85
19326.66 51
19327.98 72
19329.29 66
19330.61 67
19331.92 55
19333.24 73
19334.55 43
19335.87 68
19337.18 81
19338.50 72
19339.81 67
19341.13 70
19342.44 48
19343.76 80
19345.07 85
19346.39 75
19347.70 65
19349.02 51
19350.34 76
19351.65 79
19352.97 62
19354.28 63
19355.60 51
19356.91 81
19358.23 77
19359.54 55
19360.86 99
19362.18 69
19363.49 81
19364.81 59
19366.12 63
19367.44 72
19368.76 81
19370.07 79
19371.39 72
19372.71 62
19374.02 57
19375.34 68
19376.65 76
19377.97 75
19379.29 58
19380.60 55
19381.92 64
19383.24 62
19384.55 73
19385.87 71
19387.19 58
19388.50 61
19389.82 46
19391.14 64
19392.45 84
19393.77 64
19395.09 51
19396.41 61
19397.72 62
19399.04 56
19400.36 79
19401.67 71
19402.99 71
19404.31 63
19405.63 71
19406.94 85
19408.26 60
19409.58 55
19410.90 76
19412.21 73
19413.53 70
19414.85 56
19416.17 60
19417.48 78
19418.80 74
19420.12 76
19421.44 76
19422.76 87
19424.07 67
19425.39 70
19426.71 90
19428.03 78
19429.35 65
19430.66 85
19431.98 89
19433.30 66
19434.62 57
19435.94 65
19437.26 66
19438.57 59
19439.89 92
19441.21 72
19442.53 71
19443.85 70
19445.17 66
19446.49 77
19447.81 59
19449.12 64
19450.44 70
19451.76 56
19453.08 51
19454.40 58
19455.72 69
19457.04 74
19458.36 61
19459.68 71
19461.00 88
19462.32 85
19463.63 63
19464.95 61
19466.27 70
19467.59 85
19468.91 75
19470.23 66
19471.55 82
19472.87 63
19474.19 52
19475.51 79
19476.83 70
19478.15 62
19479.47 83
19480.79 84
19482.11 76
19483.43 74
19484.75 84
19486.07 72
19487.39 73
19488.71 54
19490.03 84
19491.35 83
19492.67 56
19493.99 74
19495.31 71
19496.63 80
19497.95 51
19499.27 63
19500.59 59
19501.91 60
19503.24 77
19504.56 77
19505.88 62
19507.20 61
19508.52 69
19509.84 75
19511.16 79
19512.48 70
19513.80 78
19515.12 74
19516.44 73
19517.77 69
19519.09 82
19520.41 87
19521.73 68
19523.05 61
19524.37 62
19525.69 56
19527.02 67
19528.34 57
19529.66 61
19530.98 63
19532.30 70
19533.62 76
19534.95 78
19536.27 55
19537.59 65
19538.91 65
19540.23 60
19541.56 59
19542.88 59
19544.20 78
19545.52 89
19546.84 84
19548.17 70
19549.49 91
19550.81 86
19552.13 102
19553.46 70
19554.78 62
19556.10 62
19557.42 71
19558.75 65
19560.07 66
19561.39 69
19562.71 62
19564.04 62
19565.36 64
19566.68 65
19568.00 60
19569.33 77
19570.65 73
19571.97 63
19573.30 56
19574.62 68
19575.94 70
19577.27 73
19578.59 76
19579.91 74
19581.24 84
19582.56 66
19583.88 74
19585.21 79
19586.53 72
19587.85 57
19589.18 63
19590.50 62
19591.82 64
19593.15 67
19594.47 83
19595.80 70
19597.12 78
19598.44 67
19599.77 72
19601.09 86
19602.42 48
19603.74 59
19605.06 51
19606.39 79
19607.71 62
19609.04 78
19610.36 80
19611.69 66
19613.01 68
19614.33 64
19615.66 63
19616.98 73
19618.31 65
19619.63 62
19620.96 50
19622.28 57
19623.61 68
19624.93 71
19626.26 62
19627.58 64
19628.91 63
19630.23 63
19631.56 69
19632.88 76
19634.21 80
19635.53 63
19636.86 77
19638.18 67
19639.51 54
19640.83 55
19642.16 73
19643.48 70
19644.81 64
19646.14 67
19647.46 74
19648.79 62
19650.11 55
19651.44 71
19652.76 61
19654.09 81
19655.42 65
19656.74 74
19658.07 71
19659.39 84
19660.72 65
19662.05 79
19663.37 67
19664.70 80
19666.02 60
19667.35 72
19668.68 61
19670.00 77
19671.33 64
19672.66 51
19673.98 66
19675.31 58
19676.64 69
19677.96 54
19679.29 57
19680.62 65
19681.94 63
19683.27 71
19684.60 78
19685.92 83
19687.25 73
19688.58 75
19689.90 76
19691.23 71
19692.56 66
19693.88 91
19695.21 75
19696.54 76
19697.87 66
19699.19 72
19700.52 83
19701.85 81
19703.18 67
19704.50 62
19705.83 78
19707.16 70
19708.49 67
19709.81 64
19711.14 60
19712.47 63
19713.80 75
19715.13 75
19716.45 64
19717.78 75
19719.11 74
19720.44 82
19721.77 66
19723.09 72
19724.42 72
19725.75 96
19727.08 80
19728.41 73
19729.74 82
19731.06 79
19732.39 64
19733.72 82
19735.05 57
19736.38 58
19737.71 68
19739.04 79
19740.36 63
19741.69 60
19743.02 54
19744.35 62
19745.68 65
19747.01 70
19748.34 66
19749.67 75
19751.00 81
19752.32 79
19753.65 95
19754.98 67
19756.31 78
19757.64 64
19758.97 67
19760.30 69
19761.63 55
19762.96 61
19764.29 68
19765.62 67
19766.95 76
19768.28 67
19769.61 71
19770.94 64
19772.27 65
19773.60 88
19774.93 67
19776.26 77
19777.59 63
19778.92 57
19780.25 59
19781.58 60
19782.91 56
19784.24 68
19785.57 65
19786.90 57
19788.23 77
19789.56 63
19790.89 85
19792.22 64
19793.55 83
19794.88 64
19796.21 77
19797.54 67
19798.87 61
19800.20 66
19801.53 71
19802.87 64
19804.20 68
19805.53 77
19806.86 70
19808.19 69
19809.52 71
19810.85 77
19812.18 79
19813.51 78
19814.85 85
19816.18 72
19817.51 70
19818.84 60
19820.17 69
19821.50 81
19822.83 73
19824.17 62
19825.50 58
19826.83 67
19828.16 75
19829.49 75
19830.82 71
19832.16 63
19833.49 72
19834.82 62
19836.15 73
19837.48 80
19838.82 67
19840.15 73
19841.48 65
19842.81 73
19844.14 64
19845.48 72
19846.81 75
19848.14 85
19849.47 76
19850.81 69
19852.14 63
19853.47 76
19854.80 56
19856.14 65
19857.47 76
19858.80 89
19860.14 75
19861.47 87
19862.80 71
19864.13 72
19865.47 72
19866.80 62
19868.13 66
19869.47 72
19870.80 60
19872.13 73
19873.47 80
19874.80 75
19876.13 78
19877.47 75
19878.80 83
19880.13 62
19881.47 84
19882.80 59
19884.13 45
19885.47 71
19886.80 82
19888.13 67
19889.47 72
19890.80 60
19892.14 66
19893.47 69
19894.80 64
19896.14 64
19897.47 60
19898.81 79
19900.14 68
19901.47 58
19902.81 67
19904.14 72
19905.48 82
19906.81 80
19908.15 59
19909.48 62
19910.81 62
19912.15 62
19913.48 73
19914.82 50
19916.15 83
19917.49 80
19918.82 68
19920.16 79
19921.49 83
19922.83 54
19924.16 71
19925.50 68
19926.83 58
19928.17 63
19929.50 67
19930.84 92
19932.17 71
19933.51 57
19934.84 45
19936.18 78
19937.51 67
19938.85 73
19940.18 63
19941.52 78
19942.86 69
19944.19 77
19945.53 77
19946.86 66
19948.20 74
19949.53 72
19950.87 76
19952.21 67
19953.54 68
19954.88 62
19956.21 87
19957.55 73
19958.89 73
19960.22 65
19961.56 76
19962.90 74
19964.23 71
19965.57 62
19966.90 68
19968.24 69
19969.58 70
19970.91 72
19972.25 71
19973.59 71
19974.92 60
19976.26 71
19977.60 61
19978.93 64
19980.27 80
19981.61 64
19982.94 59
19984.28 61
19985.62 63
19986.96 76
19988.29 61
19989.63 88
19990.97 72
19992.30 70
19993.64 76
19994.98 73
19996.32 79
19997.65 59
19998.99 81
20000.33 77
20001.67 96
20003.00 70
20004.34 67
20005.68 64
20007.02 75
20008.35 69
20009.69 87
20011.03 80
20012.37 73
20013.71 69
20015.04 71
20016.38 82
20017.72 56
20019.06 90
20020.40 65
20021.73 65
20023.07 59
20024.41 63
20025.75 65
20027.09 70
20028.43 68
20029.77 70
20031.10 83
20032.44 69
20033.78 53
20035.12 59
20036.46 78
20037.80 70
20039.14 76
20040.47 64
20041.81 68
20043.15 56
20044.49 76
20045.83 69
20047.17 58
20048.51 53
20049.85 74
20051.19 67
20052.53 63
20053.87 72
20055.21 73
20056.54 69
20057.88 71
20059.22 60
20060.56 76
20061.90 73
20063.24 67
20064.58 65
20065.92 65
20067.26 73
20068.60 77
20069.94 77
20071.28 70
20072.62 72
20073.96 78
20075.30 75
20076.64 75
20077.98 59
20079.32 82
20080.66 77
20082.00 67
20083.34 49
20084.68 60
20086.02 80
20087.36 80
20088.70 73
20090.04 59
20091.38 67
20092.73 74
20094.07 73
20095.41 67
20096.75 69
20098.09 55
20099.43 74
20100.77 66
20102.11 58
20103.45 48
20104.79 51
20106.13 82
20107.48 74
20108.82 58
20110.16 63
20111.50 71
20112.84 54
20114.18 69
20115.52 60
20116.86 68
20118.21 90
20119.55 83
20120.89 55
20122.23 64
20123.57 54
20124.91 87
20126.26 65
20127.60 69
20128.94 58
20130.28 72
20131.62 103
20132.96 67
20134.31 63
20135.65 70
