# Supplementary material for: MALDI-TOF MS typing enables the classification of brewing yeasts of the genus Saccharomyces to major beer styles
Source: PLoS One. 2017 Aug 9;12(8):e0181694. doi: 10.1371/journal.pone.0181694 (PMC5549903; doi:10.1371/journal.pone.0181694)
Supplement: S13 File — The directory includes 90 raw files and was zipped to “.zip”; the folder has three strains with 30 spectra per strain; S1 Text explains the raw files with an example and Table 1 represents the yeast strains used within the experiment. (ZIP) [file pone.0181694.s016.zip › 37-39/30635-431-OG-Alt-Koe-YPG-18h-E-E_2015-10-12__0_F3_1.dat]

2000.04 1682
2000.46 1700
2000.88 1596
2001.30 1597
2001.72 1670
2002.14 1543
2002.57 1615
2002.99 1656
2003.41 1645
2003.83 1562
2004.25 1696
2004.67 1708
2005.10 1537
2005.52 1603
2005.94 1604
2006.36 1465
2006.78 1577
2007.21 1596
2007.63 1564
2008.05 1486
2008.47 1462
2008.89 1571
2009.32 1530
2009.74 1482
2010.16 1624
2010.58 1557
2011.01 1568
2011.43 1419
2011.85 1459
2012.27 1508
2012.70 1471
2013.12 1543
2013.54 1399
2013.96 1362
2014.39 1529
2014.81 1549
2015.23 1375
2015.66 1347
2016.08 1408
2016.50 1401
2016.93 1425
2017.35 1451
2017.77 1551
2018.19 1569
2018.62 1528
2019.04 1446
2019.46 1596
2019.89 1664
2020.31 1623
2020.73 1448
2021.16 1551
2021.58 1653
2022.01 1715
2022.43 1607
2022.85 1558
2023.28 1546
2023.70 1729
2024.12 1651
2024.55 1489
2024.97 1597
2025.40 1506
2025.82 1498
2026.24 1609
2026.67 1407
2027.09 1400
2027.52 1445
2027.94 1478
2028.37 1439
2028.79 1428
2029.21 1322
2029.64 1462
2030.06 1432
2030.49 1546
2030.91 1518
2031.34 1490
2031.76 1563
2032.19 1590
2032.61 1441
2033.04 1516
2033.46 1385
2033.88 1403
2034.31 1539
2034.73 1538
2035.16 1528
2035.58 1739
2036.01 1723
2036.43 1571
2036.86 1595
2037.29 1618
2037.71 1724
2038.14 1772
2038.56 1788
2038.99 1708
2039.41 1632
2039.84 1604
2040.26 1625
2040.69 1548
2041.11 1633
2041.54 1663
2041.97 1708
2042.39 1624
2042.82 1647
2043.24 1610
2043.67 1508
2044.09 1584
2044.52 1547
2044.95 1553
2045.37 1592
2045.80 1325
2046.22 1376
2046.65 1374
2047.08 1407
2047.50 1394
2047.93 1655
2048.36 1416
2048.78 1511
2049.21 1766
2049.64 1648
2050.06 1504
2050.49 1589
2050.92 1555
2051.34 1590
2051.77 1620
2052.20 1451
2052.62 1546
2053.05 1438
2053.48 1419
2053.90 1425
2054.33 1419
2054.76 1474
2055.18 1531
2055.61 1453
2056.04 1531
2056.47 1448
2056.89 1373
2057.32 1433
2057.75 1492
2058.17 1212
2058.60 1334
2059.03 1344
2059.46 1508
2059.88 1489
2060.31 1394
2060.74 1359
2061.17 1374
2061.60 1526
2062.02 1609
2062.45 1448
2062.88 1547
2063.31 1660
2063.74 1615
2064.16 1726
2064.59 1604
2065.02 1722
2065.45 1636
2065.88 1660
2066.30 1677
2066.73 1590
2067.16 1768
2067.59 1708
2068.02 1628
2068.45 1761
2068.87 1781
2069.30 1697
2069.73 1606
2070.16 1619
2070.59 1680
2071.02 1590
2071.45 1521
2071.87 1474
2072.30 1486
2072.73 1439
2073.16 1351
2073.59 1451
2074.02 1578
2074.45 1600
2074.88 1370
2075.31 1519
2075.74 1569
2076.17 1512
2076.59 1432
2077.02 1532
2077.45 1624
2077.88 1781
2078.31 1729
2078.74 1598
2079.17 1682
2079.60 1705
2080.03 1713
2080.46 1794
2080.89 1772
2081.32 1842
2081.75 1774
2082.18 1822
2082.61 1798
2083.04 1759
2083.47 1867
2083.90 1612
2084.33 1653
2084.76 1589
2085.19 1519
2085.62 1439
2086.05 1429
2086.48 1415
2086.91 1378
2087.34 1664
2087.77 1493
2088.20 1523
2088.63 1529
2089.06 1364
2089.49 1493
2089.93 1512
2090.36 1541
2090.79 1477
2091.22 1354
2091.65 1510
2092.08 1620
2092.51 1580
2092.94 1702
2093.37 1498
2093.80 1379
2094.23 1501
2094.67 1455
2095.10 1601
2095.53 1578
2095.96 1713
2096.39 1627
2096.82 1407
2097.25 1371
2097.68 1514
2098.12 1509
2098.55 1389
2098.98 1405
2099.41 1380
2099.84 1285
2100.27 1400
2100.71 1414
2101.14 1378
2101.57 1508
2102.00 1466
2102.43 1374
2102.87 1449
2103.30 1445
2103.73 1452
2104.16 1538
2104.59 1472
2105.03 1577
2105.46 1440
2105.89 1566
2106.32 1601
2106.76 1475
2107.19 1668
2107.62 1591
2108.05 1577
2108.49 1593
2108.92 1741
2109.35 1691
2109.78 1619
2110.22 1597
2110.65 1566
2111.08 1390
2111.52 1510
2111.95 1364
2112.38 1402
2112.81 1299
2113.25 1337
2113.68 1456
2114.11 1318
2114.55 1364
2114.98 1476
2115.41 1491
2115.85 1410
2116.28 1464
2116.71 1413
2117.15 1329
2117.58 1470
2118.01 1447
2118.45 1484
2118.88 1322
2119.32 1331
2119.75 1351
2120.18 1412
2120.62 1458
2121.05 1511
2121.48 1550
2121.92 1536
2122.35 1405
2122.79 1345
2123.22 1352
2123.65 1352
2124.09 1360
2124.52 1449
2124.96 1553
2125.39 1548
2125.83 1407
2126.26 1444
2126.70 1303
2127.13 1301
2127.56 1453
2128.00 1478
2128.43 1537
2128.87 1479
2129.30 1466
2129.74 1469
2130.17 1471
2130.61 1457
2131.04 1579
2131.48 1572
2131.91 1586
2132.35 1571
2132.78 1390
2133.22 1556
2133.65 1656
2134.09 1772
2134.52 1508
2134.96 1498
2135.39 1575
2135.83 1825
2136.26 1808
2136.70 1675
2137.14 1869
2137.57 1794
2138.01 1746
2138.44 1825
2138.88 1716
2139.31 1716
2139.75 1655
2140.19 1485
2140.62 1567
2141.06 1699
2141.49 1599
2141.93 1435
2142.37 1434
2142.80 1509
2143.24 1336
2143.67 1386
2144.11 1401
2144.55 1354
2144.98 1425
2145.42 1350
2145.86 1415
2146.29 1287
2146.73 1469
2147.16 1472
2147.60 1413
2148.04 1477
2148.47 1485
2148.91 1428
2149.35 1403
2149.79 1483
2150.22 1550
2150.66 1567
2151.10 1724
2151.53 1583
2151.97 1675
2152.41 1713
2152.84 1680
2153.28 1566
2153.72 1739
2154.16 1615
2154.59 1520
2155.03 1530
2155.47 1547
2155.91 1675
2156.34 1675
2156.78 1574
2157.22 1637
2157.66 1521
2158.09 1434
2158.53 1641
2158.97 1589
2159.41 1546
2159.84 1477
2160.28 1583
2160.72 1594
2161.16 1434
2161.60 1453
2162.03 1588
2162.47 1608
2162.91 1579
2163.35 1558
2163.79 1512
2164.22 1514
2164.66 1582
2165.10 1569
2165.54 1474
2165.98 1525
2166.42 1521
2166.86 1591
2167.29 1598
2167.73 1742
2168.17 1672
2168.61 1629
2169.05 1586
2169.49 1591
2169.93 1540
2170.37 1738
2170.80 1555
2171.24 1523
2171.68 1549
2172.12 1596
2172.56 1683
2173.00 1694
2173.44 1681
2173.88 1833
2174.32 1872
2174.76 1903
2175.20 1960
2175.64 1829
2176.08 1674
2176.51 1835
2176.95 1856
2177.39 1859
2177.83 1864
2178.27 1763
2178.71 1781
2179.15 1945
2179.59 1748
2180.03 1685
2180.47 1729
2180.91 1731
2181.35 1689
2181.79 1525
2182.23 1499
2182.67 1528
2183.11 1597
2183.55 1619
2183.99 1479
2184.43 1529
2184.87 1495
2185.31 1540
2185.76 1472
2186.20 1620
2186.64 1610
2187.08 1754
2187.52 1591
2187.96 1537
2188.40 1565
2188.84 1677
2189.28 1580
2189.72 1504
2190.16 1521
2190.60 1566
2191.04 1750
2191.49 1645
2191.93 1522
2192.37 1655
2192.81 1646
2193.25 1583
2193.69 1634
2194.13 1620
2194.57 1562
2195.02 1647
2195.46 1819
2195.90 1694
2196.34 1597
2196.78 1617
2197.22 1613
2197.66 1744
2198.11 1753
2198.55 1702
2198.99 1666
2199.43 1669
2199.87 1738
2200.32 1691
2200.76 1427
2201.20 1489
2201.64 1637
2202.08 1529
2202.53 1468
2202.97 1378
2203.41 1595
2203.85 1417
2204.29 1420
2204.74 1424
2205.18 1499
2205.62 1550
2206.06 1552
2206.51 1529
2206.95 1516
2207.39 1639
2207.83 1548
2208.28 1567
2208.72 1850
2209.16 1823
2209.61 1796
2210.05 1740
2210.49 1596
2210.93 1728
2211.38 1643
2211.82 1670
2212.26 1792
2212.71 1739
2213.15 1601
2213.59 1634
2214.04 1613
2214.48 1717
2214.92 1519
2215.37 1523
2215.81 1670
2216.25 1547
2216.70 1324
2217.14 1471
2217.59 1629
2218.03 1634
2218.47 1519
2218.92 1495
2219.36 1542
2219.80 1598
2220.25 1720
2220.69 1642
2221.14 1527
2221.58 1589
2222.02 1454
2222.47 1502
2222.91 1573
2223.36 1482
2223.80 1436
2224.25 1485
2224.69 1642
2225.13 1558
2225.58 1651
2226.02 1514
2226.47 1540
2226.91 1662
2227.36 1699
2227.80 1835
2228.25 1705
2228.69 1783
2229.14 1744
2229.58 1785
2230.03 2017
2230.47 1874
2230.92 1980
2231.36 1875
2231.81 1958
2232.25 1979
2232.70 1947
2233.14 2032
2233.59 1925
2234.03 1978
2234.48 2035
2234.92 1820
2235.37 1911
2235.81 1881
2236.26 1723
2236.70 1861
2237.15 1731
2237.60 1740
2238.04 1956
2238.49 1835
2238.93 1742
2239.38 1768
2239.83 1682
2240.27 1789
2240.72 1758
2241.16 1643
2241.61 1636
2242.06 1564
2242.50 1471
2242.95 1596
2243.39 1505
2243.84 1413
2244.29 1446
2244.73 1410
2245.18 1425
2245.63 1523
2246.07 1468
2246.52 1370
2246.97 1284
2247.41 1491
2247.86 1427
2248.31 1536
2248.75 1588
2249.20 1393
2249.65 1465
2250.09 1614
2250.54 1505
2250.99 1459
2251.43 1489
2251.88 1549
2252.33 1441
2252.78 1380
2253.22 1498
2253.67 1578
2254.12 1631
2254.56 1420
2255.01 1437
2255.46 1506
2255.91 1550
2256.35 1506
2256.80 1423
2257.25 1309
2257.70 1314
2258.14 1387
2258.59 1419
2259.04 1408
2259.49 1471
2259.94 1435
2260.38 1432
2260.83 1573
2261.28 1742
2261.73 1717
2262.18 1680
2262.62 1535
2263.07 1563
2263.52 1646
2263.97 1737
2264.42 1733
2264.87 1836
2265.31 1746
2265.76 1741
2266.21 1753
2266.66 1675
2267.11 1781
2267.56 1770
2268.01 1586
2268.45 1682
2268.90 1735
2269.35 1817
2269.80 1694
2270.25 1806
2270.70 2028
2271.15 1910
2271.60 1842
2272.05 1734
2272.49 1693
2272.94 1956
2273.39 1867
2273.84 1823
2274.29 1895
2274.74 1754
2275.19 1656
2275.64 1556
2276.09 1709
2276.54 1629
2276.99 1492
2277.44 1666
2277.89 1498
2278.34 1412
2278.79 1414
2279.24 1345
2279.69 1554
2280.14 1747
2280.59 1430
2281.04 1632
2281.49 1537
2281.94 1503
2282.39 1745
2282.84 1692
2283.29 1615
2283.74 1557
2284.19 1617
2284.64 1607
2285.09 1660
2285.54 1652
2285.99 1685
2286.44 1703
2286.89 1560
2287.34 1780
2287.79 1786
2288.24 1774
2288.69 1990
2289.14 2124
2289.59 2095
2290.05 2291
2290.50 2312
2290.95 2344
2291.40 2626
2291.85 2779
2292.30 2726
2292.75 2887
2293.20 3170
2293.65 2554
2294.11 2537
2294.56 2432
2295.01 2150
2295.46 2153
2295.91 2265
2296.36 2071
2296.81 1828
2297.27 1798
2297.72 1709
2298.17 1804
2298.62 1743
2299.07 1660
2299.52 1611
2299.98 1532
2300.43 1577
2300.88 1683
2301.33 1633
2301.78 1564
2302.24 1646
2302.69 1574
2303.14 1524
2303.59 1420
2304.04 1491
2304.50 1538
2304.95 1510
2305.40 1473
2305.85 1465
2306.31 1550
2306.76 1580
2307.21 1430
2307.66 1584
2308.12 1639
2308.57 1726
2309.02 1701
2309.48 1742
2309.93 1874
2310.38 1825
2310.83 1798
2311.29 2003
2311.74 1976
2312.19 1963
2312.65 1912
2313.10 1881
2313.55 1795
2314.01 1765
2314.46 1799
2314.91 1765
2315.37 1716
2315.82 1765
2316.27 1692
2316.73 1543
2317.18 1573
2317.63 1636
2318.09 1680
2318.54 1699
2318.99 1726
2319.45 1787
2319.90 1760
2320.36 1728
2320.81 1865
2321.26 1778
2321.72 1722
2322.17 1805
2322.63 1795
2323.08 1557
2323.53 1646
2323.99 1725
2324.44 1718
2324.90 1650
2325.35 1829
2325.80 1709
2326.26 1665
2326.71 1683
2327.17 1673
2327.62 1593
2328.08 1648
2328.53 1751
2328.99 1803
2329.44 1689
2329.90 1676
2330.35 1788
2330.81 1867
2331.26 1986
2331.72 1974
2332.17 1872
2332.63 1855
2333.08 1841
2333.54 1791
2333.99 1682
2334.45 1566
2334.90 1733
2335.36 1460
2335.81 1454
2336.27 1560
2336.72 1666
2337.18 1592
2337.63 1491
2338.09 1488
2338.55 1588
2339.00 1619
2339.46 1633
2339.91 1646
2340.37 1741
2340.82 1668
2341.28 1532
2341.74 1648
2342.19 1588
2342.65 1758
2343.10 1743
2343.56 1698
2344.02 1733
2344.47 1798
2344.93 1806
2345.39 1896
2345.84 1811
2346.30 1792
2346.75 1873
2347.21 1800
2347.67 1882
2348.12 1794
2348.58 1705
2349.04 1644
2349.49 1748
2349.95 1730
2350.41 1595
2350.86 1660
2351.32 1705
2351.78 1731
2352.23 1674
2352.69 1534
2353.15 1622
2353.61 1563
2354.06 1614
2354.52 1638
2354.98 1629
2355.43 1587
2355.89 1373
2356.35 1394
2356.81 1631
2357.26 1438
2357.72 1631
2358.18 1632
2358.64 1667
2359.09 1809
2359.55 1635
2360.01 1578
2360.47 1643
2360.93 1741
2361.38 1694
2361.84 1730
2362.30 1712
2362.76 1782
2363.22 1697
2363.67 1624
2364.13 1574
2364.59 1684
2365.05 1658
2365.51 1590
2365.96 1679
2366.42 1514
2366.88 1690
2367.34 1689
2367.80 1620
2368.26 1633
2368.72 1635
2369.17 1673
2369.63 1690
2370.09 1704
2370.55 1699
2371.01 1675
2371.47 1650
2371.93 1662
2372.39 1647
2372.84 1650
2373.30 1584
2373.76 1734
2374.22 1750
2374.68 1668
2375.14 1585
2375.60 1547
2376.06 1766
2376.52 1717
2376.98 1767
2377.44 1734
2377.90 1814
2378.36 1725
2378.81 1660
2379.27 1588
2379.73 1586
2380.19 1552
2380.65 1611
2381.11 1714
2381.57 1680
2382.03 1676
2382.49 1720
2382.95 1702
2383.41 1820
2383.87 1675
2384.33 1767
2384.79 1862
2385.25 1800
2385.71 1791
2386.17 1756
2386.63 1574
2387.09 1687
2387.55 1617
2388.01 1612
2388.48 1666
2388.94 1655
2389.40 1715
2389.86 1751
2390.32 1687
2390.78 1788
2391.24 1951
2391.70 1842
2392.16 1732
2392.62 1770
2393.08 1604
2393.54 1740
2394.00 1603
2394.47 1509
2394.93 1489
2395.39 1617
2395.85 1631
2396.31 1605
2396.77 1458
2397.23 1536
2397.69 1537
2398.16 1427
2398.62 1440
2399.08 1528
2399.54 1614
2400.00 1597
2400.46 1556
2400.92 1556
2401.39 1551
2401.85 1583
2402.31 1501
2402.77 1357
2403.23 1601
2403.70 1693
2404.16 1604
2404.62 1565
2405.08 1581
2405.54 1474
2406.01 1637
2406.47 1474
2406.93 1418
2407.39 1496
2407.86 1595
2408.32 1587
2408.78 1524
2409.24 1514
2409.71 1561
2410.17 1541
2410.63 1488
2411.09 1407
2411.56 1408
2412.02 1488
2412.48 1570
2412.94 1491
2413.41 1526
2413.87 1490
2414.33 1488
2414.80 1561
2415.26 1714
2415.72 1658
2416.19 1662
2416.65 1789
2417.11 1838
2417.57 1831
2418.04 1910
2418.50 2136
2418.96 2098
2419.43 2046
2419.89 2268
2420.36 2111
2420.82 2110
2421.28 2209
2421.75 2242
2422.21 2220
2422.67 2131
2423.14 1959
2423.60 1858
2424.07 1792
2424.53 1793
2424.99 1788
2425.46 1771
2425.92 1732
2426.39 1818
2426.85 1624
2427.31 1617
2427.78 1558
2428.24 1514
2428.71 1494
2429.17 1618
2429.64 1557
2430.10 1564
2430.56 1511
2431.03 1570
2431.49 1516
2431.96 1548
2432.42 1559
2432.89 1591
2433.35 1696
2433.82 1653
2434.28 1550
2434.75 1654
2435.21 1653
2435.68 1779
2436.14 1766
2436.61 1725
2437.07 1860
2437.54 1830
2438.00 1854
2438.47 1642
2438.93 1781
2439.40 1667
2439.86 1747
2440.33 1742
2440.80 1739
2441.26 1908
2441.73 1808
2442.19 1720
2442.66 1863
2443.12 1955
2443.59 1892
2444.06 1850
2444.52 1873
2444.99 1829
2445.45 1754
2445.92 1573
2446.38 1651
2446.85 1635
2447.32 1451
2447.78 1543
2448.25 1462
2448.72 1496
2449.18 1512
2449.65 1466
2450.11 1546
2450.58 1583
2451.05 1545
2451.51 1452
2451.98 1511
2452.45 1546
2452.91 1524
2453.38 1657
2453.85 1742
2454.31 1700
2454.78 1574
2455.25 1552
2455.71 1641
2456.18 1690
2456.65 1446
2457.12 1578
2457.58 1633
2458.05 1563
2458.52 1599
2458.98 1465
2459.45 1632
2459.92 1649
2460.39 1526
2460.85 1510
2461.32 1372
2461.79 1430
2462.26 1300
2462.72 1394
2463.19 1491
2463.66 1594
2464.13 1463
2464.59 1497
2465.06 1542
2465.53 1487
2466.00 1453
2466.47 1544
2466.93 1469
2467.40 1544
2467.87 1614
2468.34 1651
2468.81 1555
2469.27 1444
2469.74 1491
2470.21 1640
2470.68 1591
2471.15 1528
2471.62 1541
2472.09 1568
2472.55 1474
2473.02 1549
2473.49 1506
2473.96 1371
2474.43 1366
2474.90 1465
2475.37 1293
2475.83 1329
2476.30 1351
2476.77 1405
2477.24 1450
2477.71 1350
2478.18 1565
2478.65 1407
2479.12 1397
2479.59 1553
2480.06 1463
2480.53 1622
2480.99 1680
2481.46 1607
2481.93 1571
2482.40 1566
2482.87 1565
2483.34 1416
2483.81 1478
2484.28 1529
2484.75 1538
2485.22 1644
2485.69 1588
2486.16 1677
2486.63 1611
2487.10 1698
2487.57 1776
2488.04 1586
2488.51 1581
2488.98 1553
2489.45 1760
2489.92 1675
2490.39 1529
2490.86 1659
2491.33 1676
2491.80 1649
2492.27 1651
2492.74 1613
2493.21 1591
2493.68 1567
2494.15 1667
2494.62 1685
2495.10 1604
2495.57 1696
2496.04 1708
2496.51 1775
2496.98 1775
2497.45 1687
2497.92 1626
2498.39 1630
2498.86 1532
2499.33 1461
2499.80 1609
2500.28 1621
2500.75 1376
2501.22 1445
2501.69 1627
2502.16 1538
2502.63 1477
2503.10 1423
2503.57 1477
2504.05 1490
2504.52 1354
2504.99 1399
2505.46 1388
2505.93 1386
2506.40 1453
2506.88 1432
2507.35 1400
2507.82 1512
2508.29 1515
2508.76 1658
2509.24 1681
2509.71 1819
2510.18 1783
2510.65 1839
2511.12 1830
2511.60 1861
2512.07 1904
2512.54 1961
2513.01 1803
2513.49 1809
2513.96 1793
2514.43 1642
2514.90 1752
2515.38 1736
2515.85 1668
2516.32 1809
2516.79 1614
2517.27 1668
2517.74 1693
2518.21 1699
2518.68 1630
2519.16 1782
2519.63 1509
2520.10 1512
2520.58 1658
2521.05 1668
2521.52 1616
2522.00 1542
2522.47 1570
2522.94 1368
2523.42 1474
2523.89 1454
2524.36 1587
2524.84 1610
2525.31 1626
2525.78 1589
2526.26 1569
2526.73 1520
2527.20 1421
2527.68 1496
2528.15 1627
2528.63 1396
2529.10 1536
2529.57 1592
2530.05 1601
2530.52 1543
2531.00 1493
2531.47 1605
2531.94 1585
2532.42 1529
2532.89 1534
2533.37 1530
2533.84 1579
2534.32 1517
2534.79 1622
2535.26 1646
2535.74 1534
2536.21 1528
2536.69 1483
2537.16 1310
2537.64 1530
2538.11 1443
2538.59 1526
2539.06 1494
2539.54 1481
2540.01 1566
2540.49 1620
2540.96 1715
2541.44 1625
2541.91 1586
2542.39 1722
2542.86 1704
2543.34 1716
2543.81 1806
2544.29 1792
2544.76 1670
2545.24 1594
2545.71 1630
2546.19 1631
2546.66 1684
2547.14 1785
2547.61 1955
2548.09 1933
2548.57 1796
2549.04 1841
2549.52 1905
2549.99 1998
2550.47 1933
2550.95 1936
2551.42 2007
2551.90 1973
2552.37 1941
2552.85 1791
2553.33 1784
2553.80 1891
2554.28 1928
2554.75 1728
2555.23 1756
2555.71 1780
2556.18 1826
2556.66 1899
2557.14 1814
2557.61 1808
2558.09 1799
2558.57 1766
2559.04 1788
2559.52 1731
2560.00 1630
2560.47 1620
2560.95 1534
2561.43 1587
2561.90 1589
2562.38 1566
2562.86 1508
2563.33 1543
2563.81 1629
2564.29 1511
2564.77 1553
2565.24 1470
2565.72 1448
2566.20 1543
2566.68 1496
2567.15 1392
2567.63 1572
2568.11 1629
2568.59 1557
2569.06 1565
2569.54 1571
2570.02 1487
2570.50 1550
2570.97 1549
2571.45 1536
2571.93 1753
2572.41 1657
2572.89 1592
2573.36 1504
2573.84 1544
2574.32 1694
2574.80 1534
2575.28 1595
2575.75 1509
2576.23 1616
2576.71 1611
2577.19 1611
2577.67 1509
2578.15 1512
2578.62 1386
2579.10 1414
2579.58 1456
2580.06 1372
2580.54 1429
2581.02 1503
2581.50 1505
2581.97 1563
2582.45 1553
2582.93 1520
2583.41 1666
2583.89 1466
2584.37 1476
2584.85 1548
2585.33 1550
2585.81 1560
2586.29 1569
2586.77 1645
2587.24 1691
2587.72 1411
2588.20 1568
2588.68 1584
2589.16 1506
2589.64 1494
2590.12 1520
2590.60 1714
2591.08 1593
2591.56 1548
2592.04 1690
2592.52 1667
2593.00 1664
2593.48 1731
2593.96 1814
2594.44 1718
2594.92 1850
2595.40 1622
2595.88 1593
2596.36 1587
2596.84 1617
2597.32 1782
2597.80 1771
2598.28 1692
2598.76 1535
2599.24 1457
2599.72 1597
2600.20 1549
2600.68 1501
2601.16 1505
2601.64 1527
2602.12 1503
2602.61 1448
2603.09 1395
2603.57 1611
2604.05 1623
2604.53 1492
2605.01 1608
2605.49 1512
2605.97 1546
2606.45 1410
2606.93 1588
2607.42 1472
2607.90 1414
2608.38 1374
2608.86 1624
2609.34 1606
2609.82 1586
2610.30 1526
2610.78 1532
2611.27 1658
2611.75 1591
2612.23 1406
2612.71 1471
2613.19 1428
2613.67 1348
2614.16 1527
2614.64 1585
2615.12 1653
2615.60 1589
2616.08 1633
2616.57 1609
2617.05 1524
2617.53 1664
2618.01 1596
2618.49 1533
2618.98 1678
2619.46 1575
2619.94 1613
2620.42 1668
2620.91 1656
2621.39 1695
2621.87 1601
2622.35 1695
2622.84 1554
2623.32 1594
2623.80 1631
2624.28 1578
2624.77 1555
2625.25 1675
2625.73 1405
2626.21 1500
2626.70 1552
2627.18 1513
2627.66 1635
2628.15 1638
2628.63 1571
2629.11 1701
2629.60 1741
2630.08 1566
2630.56 1554
2631.05 1675
2631.53 1732
2632.01 1624
2632.50 1600
2632.98 1733
2633.46 1678
2633.95 1763
2634.43 1709
2634.91 1772
2635.40 1641
2635.88 1474
2636.37 1448
2636.85 1650
2637.33 1552
2637.82 1592
2638.30 1553
2638.79 1587
2639.27 1507
2639.75 1596
2640.24 1561
2640.72 1537
2641.21 1524
2641.69 1560
2642.18 1706
2642.66 1679
2643.14 1703
2643.63 1611
2644.11 1619
2644.60 1656
2645.08 1671
2645.57 1512
2646.05 1529
2646.54 1680
2647.02 1559
2647.51 1507
2647.99 1505
2648.48 1651
2648.96 1533
2649.45 1601
2649.93 1632
2650.42 1544
2650.90 1465
2651.39 1502
2651.87 1500
2652.36 1454
2652.84 1536
2653.33 1493
2653.81 1563
2654.30 1660
2654.78 1566
2655.27 1639
2655.76 1732
2656.24 1701
2656.73 1722
2657.21 1574
2657.70 1647
2658.18 1719
2658.67 1691
2659.16 1473
2659.64 1581
2660.13 1562
2660.61 1509
2661.10 1544
2661.59 1601
2662.07 1506
2662.56 1489
2663.05 1468
2663.53 1522
2664.02 1535
2664.50 1488
2664.99 1589
2665.48 1581
2665.96 1676
2666.45 1613
2666.94 1645
2667.42 1616
2667.91 1638
2668.40 1571
2668.88 1446
2669.37 1552
2669.86 1558
2670.34 1544
2670.83 1612
2671.32 1627
2671.81 1736
2672.29 1745
2672.78 1772
2673.27 1912
2673.75 2049
2674.24 2021
2674.73 2299
2675.22 2265
2675.70 2339
2676.19 2427
2676.68 2515
2677.17 2343
2677.65 2359
2678.14 2326
2678.63 2252
2679.12 2217
2679.61 1969
2680.09 1721
2680.58 1987
2681.07 1930
2681.56 1721
2682.04 1643
2682.53 1694
2683.02 1690
2683.51 1662
2684.00 1807
2684.49 1791
2684.97 1633
2685.46 1618
2685.95 1738
2686.44 1609
2686.93 1466
2687.42 1439
2687.90 1580
2688.39 1501
2688.88 1480
2689.37 1471
2689.86 1431
2690.35 1453
2690.84 1507
2691.33 1376
2691.81 1413
2692.30 1440
2692.79 1442
2693.28 1412
2693.77 1457
2694.26 1419
2694.75 1460
2695.24 1593
2695.73 1534
2696.22 1557
2696.71 1765
2697.20 1672
2697.68 1711
2698.17 1612
2698.66 1498
2699.15 1691
2699.64 1698
2700.13 1652
2700.62 1700
2701.11 1756
2701.60 1767
2702.09 1693
2702.58 1631
2703.07 1630
2703.56 1708
2704.05 1731
2704.54 1681
2705.03 1706
2705.52 1673
2706.01 1762
2706.50 1755
2706.99 1590
2707.48 1498
2707.97 1544
2708.46 1447
2708.95 1454
2709.44 1413
2709.93 1348
2710.43 1399
2710.92 1522
2711.41 1475
2711.90 1510
2712.39 1542
2712.88 1574
2713.37 1579
2713.86 1438
2714.35 1421
2714.84 1463
2715.33 1481
2715.82 1443
2716.32 1463
2716.81 1599
2717.30 1462
2717.79 1316
2718.28 1374
2718.77 1413
2719.26 1554
2719.76 1455
2720.25 1471
2720.74 1644
2721.23 1410
2721.72 1470
2722.21 1621
2722.70 1594
2723.20 1666
2723.69 1624
2724.18 1772
2724.67 1860
2725.16 1726
2725.66 1576
2726.15 1479
2726.64 1645
2727.13 1504
2727.62 1589
2728.12 1661
2728.61 1562
2729.10 1437
2729.59 1408
2730.09 1433
2730.58 1487
2731.07 1423
2731.56 1502
2732.06 1550
2732.55 1441
2733.04 1547
2733.53 1492
2734.03 1511
2734.52 1582
2735.01 1622
2735.50 1608
2736.00 1549
2736.49 1698
2736.98 1760
2737.48 1661
2737.97 1674
2738.46 1672
2738.96 1573
2739.45 1600
2739.94 1734
2740.44 1812
2740.93 1578
2741.42 1478
2741.92 1386
2742.41 1334
2742.90 1378
2743.40 1338
2743.89 1571
2744.38 1470
2744.88 1594
2745.37 1495
2745.86 1412
2746.36 1500
2746.85 1447
2747.35 1430
2747.84 1411
2748.33 1289
2748.83 1368
2749.32 1368
2749.82 1386
2750.31 1448
2750.81 1379
2751.30 1368
2751.79 1458
2752.29 1372
2752.78 1553
2753.28 1478
2753.77 1389
2754.27 1426
2754.76 1628
2755.26 1445
2755.75 1453
2756.24 1460
2756.74 1386
2757.23 1481
2757.73 1516
2758.22 1472
2758.72 1341
2759.21 1619
2759.71 1499
2760.20 1551
2760.70 1466
2761.19 1404
2761.69 1475
2762.19 1506
2762.68 1362
2763.18 1565
2763.67 1492
2764.17 1615
2764.66 1367
2765.16 1404
2765.65 1464
2766.15 1406
2766.64 1422
2767.14 1549
2767.64 1440
2768.13 1420
2768.63 1517
2769.12 1525
2769.62 1474
2770.12 1476
2770.61 1534
2771.11 1643
2771.60 1561
2772.10 1569
2772.60 1644
2773.09 1718
2773.59 1799
2774.08 1732
2774.58 1836
2775.08 1925
2775.57 1935
2776.07 1946
2776.57 1894
2777.06 2131
2777.56 2183
2778.06 2216
2778.55 2176
2779.05 2248
2779.55 2149
2780.04 1996
2780.54 1978
2781.04 1849
2781.54 1916
2782.03 1847
2782.53 1580
2783.03 1591
2783.52 1632
2784.02 1611
2784.52 1549
2785.02 1513
2785.51 1468
2786.01 1439
2786.51 1497
2787.01 1379
2787.50 1540
2788.00 1578
2788.50 1457
2789.00 1541
2789.49 1581
2789.99 1606
2790.49 1448
2790.99 1377
2791.48 1486
2791.98 1384
2792.48 1316
2792.98 1377
2793.48 1457
2793.97 1553
2794.47 1592
2794.97 1470
2795.47 1580
2795.97 1731
2796.47 1713
2796.96 1790
2797.46 1929
2797.96 1882
2798.46 1894
2798.96 1925
2799.46 1915
2799.96 1898
2800.45 1858
2800.95 1814
2801.45 1855
2801.95 1818
2802.45 1763
2802.95 1629
2803.45 1749
2803.95 1764
2804.45 1602
2804.94 1546
2805.44 1563
2805.94 1721
2806.44 1868
2806.94 1823
2807.44 2039
2807.94 2103
2808.44 2034
2808.94 2231
2809.44 2348
2809.94 2361
2810.44 2329
2810.94 2335
2811.44 2161
2811.94 2064
2812.44 1989
2812.94 1937
2813.44 1845
2813.94 1841
2814.44 1638
2814.94 1659
2815.44 1655
2815.94 1715
2816.44 1826
2816.94 1778
2817.44 1625
2817.94 1688
2818.44 1757
2818.94 1778
2819.44 1676
2819.94 1560
2820.44 1600
2820.94 1600
2821.44 1579
2821.94 1680
2822.44 1643
2822.94 1702
2823.44 1581
2823.94 1484
2824.44 1393
2824.94 1463
2825.45 1593
2825.95 1678
2826.45 1654
2826.95 1539
2827.45 1579
2827.95 1458
2828.45 1531
2828.95 1375
2829.45 1391
2829.96 1566
2830.46 1497
2830.96 1428
2831.46 1341
2831.96 1326
2832.46 1420
2832.96 1540
2833.47 1398
2833.97 1558
2834.47 1488
2834.97 1615
2835.47 1632
2835.97 1588
2836.48 1640
2836.98 1582
2837.48 1509
2837.98 1647
2838.48 1511
2838.99 1521
2839.49 1686
2839.99 1626
2840.49 1469
2841.00 1564
2841.50 1581
2842.00 1715
2842.50 1474
2843.01 1597
2843.51 1655
2844.01 1546
2844.51 1511
2845.02 1406
2845.52 1598
2846.02 1570
2846.52 1501
2847.03 1677
2847.53 1676
2848.03 1837
2848.54 1824
2849.04 1783
2849.54 1891
2850.04 1923
2850.55 1796
2851.05 1882
2851.55 1663
2852.06 1687
2852.56 1752
2853.06 1734
2853.57 1640
2854.07 1542
2854.57 1474
2855.08 1580
2855.58 1604
2856.09 1517
2856.59 1386
2857.09 1566
2857.60 1446
2858.10 1566
2858.60 1760
2859.11 1696
2859.61 1599
2860.12 1558
2860.62 1626
2861.12 1536
2861.63 1558
2862.13 1502
2862.64 1491
2863.14 1537
2863.65 1575
2864.15 1502
2864.65 1537
2865.16 1465
2865.66 1520
2866.17 1318
2866.67 1305
2867.18 1428
2867.68 1406
2868.19 1521
2868.69 1488
2869.20 1248
2869.70 1351
2870.21 1406
2870.71 1470
2871.21 1434
2871.72 1511
2872.23 1622
2872.73 1611
2873.24 1656
2873.74 1522
2874.25 1624
2874.75 1524
2875.26 1724
2875.76 1811
2876.27 1747
2876.77 1792
2877.28 1711
2877.78 1681
2878.29 1604
2878.79 1615
2879.30 1808
2879.81 1944
2880.31 1883
2880.82 1829
2881.32 1702
2881.83 1613
2882.34 1568
2882.84 1696
2883.35 1663
2883.85 1644
2884.36 1707
2884.87 1645
2885.37 1684
2885.88 1818
2886.38 1848
2886.89 1900
2887.40 1856
2887.90 1769
2888.41 1942
2888.92 1775
2889.42 1948
2889.93 1769
2890.44 1949
2890.94 1731
2891.45 1708
2891.96 1646
2892.46 1711
2892.97 1746
2893.48 1611
2893.98 1626
2894.49 1682
2895.00 1697
2895.51 1732
2896.01 1753
2896.52 1735
2897.03 1828
2897.53 1978
2898.04 1953
2898.55 1936
2899.06 1921
2899.56 1921
2900.07 1936
2900.58 2044
2901.09 2101
2901.59 1858
2902.10 1772
2902.61 1944
2903.12 2011
2903.63 1886
2904.13 1836
2904.64 2014
2905.15 1838
2905.66 1920
2906.17 1785
2906.67 1760
2907.18 1938
2907.69 2015
2908.20 1890
2908.71 1796
2909.21 1858
2909.72 1736
2910.23 1604
2910.74 1533
2911.25 1650
2911.76 1607
2912.26 1569
2912.77 1534
2913.28 1392
2913.79 1511
2914.30 1493
2914.81 1383
2915.32 1539
2915.83 1581
2916.34 1520
2916.84 1487
2917.35 1600
2917.86 1600
2918.37 1502
2918.88 1528
2919.39 1686
2919.90 1536
2920.41 1564
2920.92 1447
2921.43 1562
2921.94 1656
2922.45 1620
2922.96 1610
2923.46 1658
2923.97 1755
2924.48 1828
2924.99 1832
2925.50 1930
2926.01 1982
2926.52 2028
2927.03 2192
2927.54 1968
2928.05 1950
2928.56 2042
2929.07 1892
2929.58 1867
2930.09 1725
2930.60 1513
2931.11 1486
2931.62 1651
2932.13 1624
2932.64 1469
2933.15 1399
2933.67 1464
2934.18 1718
2934.69 1783
2935.20 1732
2935.71 1644
2936.22 1853
2936.73 1866
2937.24 1650
2937.75 1626
2938.26 1622
2938.77 1614
2939.28 1736
2939.79 1614
2940.30 1597
2940.82 1651
2941.33 1600
2941.84 1518
2942.35 1693
2942.86 1546
2943.37 1512
2943.88 1683
2944.39 1627
2944.91 1596
2945.42 1563
2945.93 1747
2946.44 1769
2946.95 1717
2947.46 1780
2947.98 1758
2948.49 1662
2949.00 1792
2949.51 1750
2950.02 1795
2950.53 1784
2951.05 1605
2951.56 1580
2952.07 1738
2952.58 1557
2953.09 1504
2953.61 1573
2954.12 1605
2954.63 1514
2955.14 1522
2955.66 1538
2956.17 1479
2956.68 1325
2957.19 1426
2957.71 1532
2958.22 1627
2958.73 1563
2959.24 1451
2959.76 1547
2960.27 1536
2960.78 1511
2961.29 1684
2961.81 1730
2962.32 1668
2962.83 1718
2963.35 1627
2963.86 1694
2964.37 1742
2964.89 1709
2965.40 1782
2965.91 1689
2966.43 1656
2966.94 1634
2967.45 1647
2967.97 1637
2968.48 1562
2968.99 1631
2969.51 1467
2970.02 1528
2970.53 1617
2971.05 1640
2971.56 1507
2972.07 1551
2972.59 1451
2973.10 1323
2973.62 1299
2974.13 1357
2974.64 1517
2975.16 1378
2975.67 1388
2976.19 1448
2976.70 1489
2977.22 1371
2977.73 1408
2978.24 1367
2978.76 1414
2979.27 1442
2979.79 1534
2980.30 1699
2980.82 1521
2981.33 1341
2981.85 1338
2982.36 1491
2982.87 1506
2983.39 1534
2983.90 1568
2984.42 1581
2984.93 1557
2985.45 1642
2985.96 1702
2986.48 1612
2986.99 1828
2987.51 1873
2988.02 1819
2988.54 1672
2989.05 1795
2989.57 1926
2990.09 1989
2990.60 1739
2991.12 1671
2991.63 1787
2992.15 1773
2992.66 1681
2993.18 1648
2993.69 1657
2994.21 1700
2994.73 1734
2995.24 1858
2995.76 1912
2996.27 1830
2996.79 1917
2997.30 1880
2997.82 2075
2998.34 2255
2998.85 2205
2999.37 2312
2999.89 2184
3000.40 2189
3000.92 2012
3001.43 2259
3001.95 2451
3002.47 2592
3002.98 2495
3003.50 2803
3004.02 2911
3004.53 3058
3005.05 3462
3005.57 3607
3006.08 3609
3006.60 3665
3007.12 3774
3007.63 3811
3008.15 3854
3008.67 3386
3009.18 3096
3009.70 2870
3010.22 2541
3010.74 2235
3011.25 1963
3011.77 1847
3012.29 1872
3012.80 1724
3013.32 1591
3013.84 1660
3014.36 1599
3014.87 1653
3015.39 1804
3015.91 1787
3016.43 1777
3016.94 1760
3017.46 1835
3017.98 2055
3018.50 2109
3019.02 1999
3019.53 1782
3020.05 1805
3020.57 1908
3021.09 1916
3021.60 2139
3022.12 2013
3022.64 1810
3023.16 1932
3023.68 1992
3024.20 1916
3024.71 2002
3025.23 1860
3025.75 2030
3026.27 2033
3026.79 2115
3027.31 2044
3027.82 1825
3028.34 2000
3028.86 1982
3029.38 1847
3029.90 1670
3030.42 1782
3030.94 1812
3031.46 1638
3031.98 1532
3032.49 1658
3033.01 1669
3033.53 1610
3034.05 1694
3034.57 1474
3035.09 1684
3035.61 1797
3036.13 1807
3036.65 1745
3037.17 1523
3037.69 1747
3038.21 1612
3038.73 1523
3039.25 1460
3039.76 1481
3040.28 1555
3040.80 1485
3041.32 1608
3041.84 1577
3042.36 1556
3042.88 1718
3043.40 1665
3043.92 1412
3044.44 1528
3044.96 1568
3045.48 1607
3046.00 1493
3046.52 1460
3047.04 1428
3047.56 1546
3048.08 1638
3048.60 1644
3049.13 1548
3049.65 1538
3050.17 1547
3050.69 1487
3051.21 1568
3051.73 1521
3052.25 1564
3052.77 1500
3053.29 1573
3053.81 1567
3054.33 1344
3054.85 1228
3055.37 1407
3055.89 1341
3056.42 1450
3056.94 1532
3057.46 1452
3057.98 1437
3058.50 1494
3059.02 1352
3059.54 1443
3060.06 1453
3060.59 1325
3061.11 1557
3061.63 1446
3062.15 1510
3062.67 1583
3063.19 1535
3063.71 1494
3064.24 1395
3064.76 1526
3065.28 1697
3065.80 1634
3066.32 1643
3066.85 1554
3067.37 1729
3067.89 1554
3068.41 1766
3068.93 1633
3069.46 1664
3069.98 1702
3070.50 1708
3071.02 1610
3071.54 1602
3072.07 1547
3072.59 1606
3073.11 1566
3073.63 1481
3074.16 1651
3074.68 1538
3075.20 1570
3075.73 1624
3076.25 1569
3076.77 1600
3077.29 1574
3077.82 1740
3078.34 1663
3078.86 1713
3079.39 1744
3079.91 1996
3080.43 1956
3080.95 1960
3081.48 2039
3082.00 2062
3082.52 2016
3083.05 1949
3083.57 2082
3084.09 2063
3084.62 2035
3085.14 2034
3085.66 2107
3086.19 1979
3086.71 1944
3087.24 1911
3087.76 1967
3088.28 2011
3088.81 1974
3089.33 1745
3089.85 1847
3090.38 1796
3090.90 1900
3091.43 1840
3091.95 1870
3092.47 1654
3093.00 1735
3093.52 1698
3094.05 1986
3094.57 1961
3095.10 1886
3095.62 1938
3096.14 1951
3096.67 2052
3097.19 2033
3097.72 1997
3098.24 2114
3098.77 2043
3099.29 2013
3099.82 2469
3100.34 2580
3100.87 2797
3101.39 3147
3101.92 3530
3102.44 4258
3102.97 4659
3103.49 5169
3104.02 5231
3104.54 5551
3105.07 5659
3105.59 5503
3106.12 5084
3106.64 4585
3107.17 4423
3107.69 3684
3108.22 3057
3108.74 2678
3109.27 2468
3109.79 2373
3110.32 2123
3110.85 2119
3111.37 2228
3111.90 2169
3112.42 2111
3112.95 2078
3113.48 2092
3114.00 1963
3114.53 2016
3115.05 1893
3115.58 1844
3116.11 1812
3116.63 1838
3117.16 1676
3117.68 1667
3118.21 1680
3118.74 1636
3119.26 1486
3119.79 1534
3120.32 1666
3120.84 1526
3121.37 1688
3121.90 1793
3122.42 1713
3122.95 1832
3123.48 1886
3124.00 1816
3124.53 1749
3125.06 1637
3125.58 1615
3126.11 1581
3126.64 1578
3127.16 1554
3127.69 1640
3128.22 1686
3128.75 1566
3129.27 1598
3129.80 1463
3130.33 1389
3130.85 1545
3131.38 1576
3131.91 1575
3132.44 1573
3132.96 1546
3133.49 1459
3134.02 1372
3134.55 1430
3135.07 1302
3135.60 1433
3136.13 1644
3136.66 1528
3137.19 1490
3137.71 1548
3138.24 1619
3138.77 1545
3139.30 1447
3139.83 1584
3140.35 1470
3140.88 1395
3141.41 1516
3141.94 1480
3142.47 1507
3143.00 1468
3143.52 1431
3144.05 1468
3144.58 1475
3145.11 1513
3145.64 1574
3146.17 1696
3146.70 1714
3147.22 1718
3147.75 1831
3148.28 2046
3148.81 2174
3149.34 2047
3149.87 2044
3150.40 2128
3150.93 1973
3151.46 2054
3151.98 2051
3152.51 1973
3153.04 1895
3153.57 1819
3154.10 1920
3154.63 1811
3155.16 1713
3155.69 1718
3156.22 1596
3156.75 1735
3157.28 1650
3157.81 1860
3158.34 1702
3158.87 1689
3159.40 1648
3159.93 1712
3160.46 1739
3160.99 1686
3161.52 1763
3162.05 1590
3162.58 1556
3163.11 1644
3163.64 1714
3164.17 1790
3164.70 1655
3165.23 1606
3165.76 1594
3166.29 1654
3166.82 1520
3167.35 1496
3167.88 1536
3168.41 1570
3168.94 1498
3169.47 1464
3170.00 1472
3170.53 1403
3171.06 1482
3171.59 1474
3172.13 1567
3172.66 1682
3173.19 1656
3173.72 1655
3174.25 1697
3174.78 1785
3175.31 1787
3175.84 1858
3176.37 1994
3176.90 1920
3177.44 1780
3177.97 1733
3178.50 1751
3179.03 1670
3179.56 1799
3180.09 1712
3180.62 1830
3181.16 1806
3181.69 1616
3182.22 1535
3182.75 1563
3183.28 1546
3183.81 1686
3184.35 1579
3184.88 1434
3185.41 1559
3185.94 1487
3186.47 1588
3187.01 1476
3187.54 1547
3188.07 1540
3188.60 1684
3189.14 1557
3189.67 1545
3190.20 1542
3190.73 1453
3191.26 1523
3191.80 1417
3192.33 1486
3192.86 1544
3193.39 1408
3193.93 1332
3194.46 1533
3194.99 1488
3195.53 1386
3196.06 1351
3196.59 1451
3197.12 1511
3197.66 1580
3198.19 1547
3198.72 1479
3199.26 1468
3199.79 1593
3200.32 1641
3200.86 1676
3201.39 1714
3201.92 1653
3202.46 1536
3202.99 1764
3203.52 1715
3204.06 1581
3204.59 1811
3205.12 1702
3205.66 1644
3206.19 1667
3206.72 1574
3207.26 1635
3207.79 1520
3208.33 1645
3208.86 1523
3209.39 1550
3209.93 1655
3210.46 1594
3211.00 1754
3211.53 1756
3212.06 1741
3212.60 1943
3213.13 1681
3213.67 1686
3214.20 1477
3214.74 1740
3215.27 1739
3215.80 1582
3216.34 1565
3216.87 1609
3217.41 1637
3217.94 1570
3218.48 1536
3219.01 1622
3219.55 1559
3220.08 1667
3220.62 1729
3221.15 1588
3221.69 1675
3222.22 1825
3222.76 1841
3223.29 1858
3223.83 1765
3224.36 1800
3224.90 1815
3225.43 1739
3225.97 1761
3226.50 1926
3227.04 1747
3227.57 1593
3228.11 1732
3228.65 1871
3229.18 1700
3229.72 1708
3230.25 1640
3230.79 1593
3231.32 1732
3231.86 1627
3232.40 1419
3232.93 1604
3233.47 1499
3234.00 1366
3234.54 1417
3235.08 1556
3235.61 1537
3236.15 1498
3236.68 1474
3237.22 1601
3237.76 1603
3238.29 1631
3238.83 1837
3239.37 1798
3239.90 1785
3240.44 1671
3240.97 1846
3241.51 1824
3242.05 1733
3242.58 1616
3243.12 1666
3243.66 1707
3244.20 1635
3244.73 1615
3245.27 1638
3245.81 1605
3246.34 1631
3246.88 1529
3247.42 1500
3247.95 1667
3248.49 1728
3249.03 1529
3249.57 1625
3250.10 1668
3250.64 1764
3251.18 1840
3251.72 1629
3252.25 1539
3252.79 1583
3253.33 1794
3253.87 1817
3254.40 1781
3254.94 1765
3255.48 1853
3256.02 1903
3256.55 2103
3257.09 2057
3257.63 1881
3258.17 2082
3258.71 2177
3259.24 2212
3259.78 2195
3260.32 2453
3260.86 2584
3261.40 2525
3261.94 2831
3262.47 2857
3263.01 3050
3263.55 3100
3264.09 3397
3264.63 3818
3265.17 3987
3265.71 4230
3266.24 3954
3266.78 4018
3267.32 4682
3267.86 4401
3268.40 4304
3268.94 4313
3269.48 4074
3270.02 4028
3270.55 3659
3271.09 3164
3271.63 2675
3272.17 2460
3272.71 2195
3273.25 2003
3273.79 2010
3274.33 1824
3274.87 1814
3275.41 1898
3275.95 1988
3276.49 1951
3277.03 2117
3277.57 2103
3278.11 2000
3278.65 1959
3279.19 1995
3279.73 1882
3280.26 1901
3280.80 1878
3281.34 1867
3281.88 1859
3282.42 1798
3282.96 1961
3283.50 1852
3284.04 1863
3284.59 2142
3285.13 2234
3285.67 2047
3286.21 2208
3286.75 2222
3287.29 2200
3287.83 1968
3288.37 2111
3288.91 2135
3289.45 2162
3289.99 2082
3290.53 2010
3291.07 1963
3291.61 1939
3292.15 2150
3292.69 2017
3293.23 2117
3293.77 2217
3294.32 2366
3294.86 2658
3295.40 2769
3295.94 2947
3296.48 3083
3297.02 2958
3297.56 2994
3298.10 3107
3298.65 2999
3299.19 2938
3299.73 2691
3300.27 2496
3300.81 2288
3301.35 2387
3301.89 2136
3302.44 2023
3302.98 2007
3303.52 1978
3304.06 1918
3304.60 1889
3305.14 1857
3305.69 1925
3306.23 1826
3306.77 1746
3307.31 1829
3307.85 1827
3308.40 1870
3308.94 1795
3309.48 1642
3310.02 1768
3310.57 1586
3311.11 1573
3311.65 1562
3312.19 1638
3312.74 1667
3313.28 1706
3313.82 1865
3314.36 1888
3314.91 1908
3315.45 1996
3315.99 2154
3316.53 1937
3317.08 2090
3317.62 1976
3318.16 1977
3318.71 2032
3319.25 1985
3319.79 2054
3320.34 2007
3320.88 1978
3321.42 2061
3321.96 1949
3322.51 1836
3323.05 1750
3323.59 1915
3324.14 1939
3324.68 1835
3325.23 1889
3325.77 1912
3326.31 1827
3326.86 1926
3327.40 1651
3327.94 1567
3328.49 1471
3329.03 1525
3329.57 1583
3330.12 1562
3330.66 1568
3331.21 1462
3331.75 1605
3332.29 1660
3332.84 1851
3333.38 1940
3333.93 2198
3334.47 2415
3335.02 2573
3335.56 2776
3336.10 3004
3336.65 3080
3337.19 3187
3337.74 3440
3338.28 3356
3338.83 3186
3339.37 3159
3339.92 2948
3340.46 2712
3341.01 2472
3341.55 2319
3342.10 2115
3342.64 2126
3343.19 2024
3343.73 1967
3344.28 1905
3344.82 1763
3345.37 1769
3345.91 1790
3346.46 1681
3347.00 1607
3347.55 1728
3348.09 1666
3348.64 1602
3349.18 1629
3349.73 1663
3350.27 1747
3350.82 1521
3351.37 1627
3351.91 1572
3352.46 1613
3353.00 1806
3353.55 1685
3354.10 1744
3354.64 1600
3355.19 1708
3355.73 1689
3356.28 1721
3356.83 1736
3357.37 1704
3357.92 1710
3358.46 1607
3359.01 1530
3359.56 1481
3360.10 1546
3360.65 1560
3361.20 1453
3361.74 1520
3362.29 1445
3362.84 1503
3363.38 1555
3363.93 1510
3364.48 1618
3365.02 1522
3365.57 1452
3366.12 1524
3366.66 1458
3367.21 1550
3367.76 1631
3368.30 1554
3368.85 1639
3369.40 1526
3369.94 1475
3370.49 1517
3371.04 1435
3371.59 1569
3372.13 1531
3372.68 1483
3373.23 1619
3373.78 1592
3374.32 1483
3374.87 1561
3375.42 1522
3375.97 1526
3376.51 1548
3377.06 1435
3377.61 1465
3378.16 1485
3378.71 1467
3379.25 1319
3379.80 1359
3380.35 1281
3380.90 1423
3381.45 1441
3381.99 1410
3382.54 1425
3383.09 1356
3383.64 1355
3384.19 1336
3384.74 1309
3385.28 1300
3385.83 1288
3386.38 1389
3386.93 1304
3387.48 1306
3388.03 1362
3388.58 1377
3389.12 1354
3389.67 1433
3390.22 1435
3390.77 1337
3391.32 1258
3391.87 1249
3392.42 1380
3392.97 1429
3393.52 1318
3394.06 1282
3394.61 1261
3395.16 1347
3395.71 1173
3396.26 1275
3396.81 1400
3397.36 1474
3397.91 1449
3398.46 1371
3399.01 1405
3399.56 1374
3400.11 1461
3400.66 1553
3401.21 1436
3401.76 1389
3402.31 1490
3402.86 1463
3403.41 1360
3403.96 1375
3404.51 1344
3405.06 1430
3405.61 1406
3406.16 1462
3406.71 1431
3407.26 1489
3407.81 1357
3408.36 1411
3408.91 1494
3409.46 1325
3410.01 1153
3410.56 1182
3411.11 1222
3411.66 1327
3412.21 1226
3412.76 1278
3413.31 1305
3413.86 1459
3414.41 1308
3414.96 1286
3415.51 1327
3416.07 1461
3416.62 1310
3417.17 1361
3417.72 1520
3418.27 1339
3418.82 1414
3419.37 1324
3419.92 1476
3420.47 1417
3421.03 1379
3421.58 1388
3422.13 1384
3422.68 1591
3423.23 1501
3423.78 1544
3424.33 1622
3424.89 1614
3425.44 1761
3425.99 1914
3426.54 1918
3427.09 1714
3427.65 1519
3428.20 1565
3428.75 1481
3429.30 1540
3429.85 1606
3430.41 1556
3430.96 1565
3431.51 1384
3432.06 1403
3432.61 1399
3433.17 1356
3433.72 1476
3434.27 1482
3434.82 1497
3435.38 1475
3435.93 1480
3436.48 1555
3437.03 1529
3437.59 1434
3438.14 1554
3438.69 1463
3439.24 1445
3439.80 1464
3440.35 1564
3440.90 1510
3441.46 1423
3442.01 1507
3442.56 1572
3443.11 1506
3443.67 1526
3444.22 1554
3444.77 1439
3445.33 1515
3445.88 1483
3446.43 1355
3446.99 1479
3447.54 1544
3448.09 1399
3448.65 1359
3449.20 1327
3449.76 1332
3450.31 1316
3450.86 1286
3451.42 1358
3451.97 1371
3452.52 1274
3453.08 1183
3453.63 1300
3454.19 1422
3454.74 1408
3455.29 1305
3455.85 1340
3456.40 1372
3456.96 1310
3457.51 1309
3458.07 1430
3458.62 1391
3459.17 1189
3459.73 1231
3460.28 1412
3460.84 1300
3461.39 1429
3461.95 1354
3462.50 1547
3463.06 1560
3463.61 1366
3464.17 1450
3464.72 1399
3465.27 1424
3465.83 1359
3466.38 1269
3466.94 1381
3467.49 1420
3468.05 1452
3468.61 1488
3469.16 1408
3469.72 1469
3470.27 1461
3470.83 1543
3471.38 1512
3471.94 1493
3472.49 1459
3473.05 1595
3473.60 1533
3474.16 1490
3474.71 1509
3475.27 1430
3475.83 1502
3476.38 1586
3476.94 1521
3477.49 1509
3478.05 1553
3478.61 1656
3479.16 1587
3479.72 1609
3480.27 1629
3480.83 1759
3481.39 1723
3481.94 1573
3482.50 1635
3483.05 1532
3483.61 1598
3484.17 1516
3484.72 1510
3485.28 1430
3485.84 1463
3486.39 1525
3486.95 1630
3487.51 1785
3488.06 1610
3488.62 2019
3489.18 2312
3489.73 2212
3490.29 2190
3490.85 2396
3491.40 2675
3491.96 2852
3492.52 2891
3493.08 3204
3493.63 3066
3494.19 2981
3494.75 2887
3495.30 3015
3495.86 3201
3496.42 3172
3496.98 3068
3497.53 3014
3498.09 3007
3498.65 3239
3499.21 3302
3499.76 3839
3500.32 3869
3500.88 3602
3501.44 3921
3501.99 3849
3502.55 3844
3503.11 3765
3503.67 3760
3504.23 3750
3504.78 3558
3505.34 3681
3505.90 3569
3506.46 3608
3507.02 3594
3507.58 3536
3508.13 3379
3508.69 3291
3509.25 2984
3509.81 2682
3510.37 2668
3510.93 2357
3511.48 2221
3512.04 2134
3512.60 2070
3513.16 1807
3513.72 1798
3514.28 1810
3514.84 1777
3515.40 1712
3515.95 1664
3516.51 1736
3517.07 1693
3517.63 1740
3518.19 1791
3518.75 1724
3519.31 1629
3519.87 1665
3520.43 1670
3520.99 1746
3521.55 1704
3522.11 1820
3522.67 2010
3523.22 1812
3523.78 1967
3524.34 1969
3524.90 1910
3525.46 1851
3526.02 1947
3526.58 1983
3527.14 1879
3527.70 1882
3528.26 1676
3528.82 1481
3529.38 1600
3529.94 1527
3530.50 1381
3531.06 1414
3531.62 1470
3532.18 1425
3532.74 1454
3533.30 1568
3533.86 1544
3534.42 1561
3534.98 1535
3535.54 1549
3536.11 1637
3536.67 1651
3537.23 1607
3537.79 1670
3538.35 1759
3538.91 1629
3539.47 1645
3540.03 1602
3540.59 1740
3541.15 1729
3541.71 1760
3542.27 1729
3542.84 1653
3543.40 1768
3543.96 1670
3544.52 1699
3545.08 1680
3545.64 1770
3546.20 1781
3546.76 1730
3547.33 1431
3547.89 1459
3548.45 1545
3549.01 1508
3549.57 1467
3550.13 1423
3550.69 1312
3551.26 1356
3551.82 1243
3552.38 1454
3552.94 1290
3553.50 1238
3554.07 1456
3554.63 1495
3555.19 1415
3555.75 1323
3556.31 1293
3556.88 1291
3557.44 1229
3558.00 1283
3558.56 1390
3559.13 1450
3559.69 1285
3560.25 1495
3560.81 1450
3561.38 1603
3561.94 1509
3562.50 1479
3563.06 1457
3563.63 1526
3564.19 1437
3564.75 1471
3565.31 1596
3565.88 1499
3566.44 1561
3567.00 1357
3567.57 1466
3568.13 1518
3568.69 1298
3569.26 1381
3569.82 1272
3570.38 1265
3570.95 1451
3571.51 1332
3572.07 1186
3572.64 1353
3573.20 1298
3573.76 1359
3574.33 1265
3574.89 1512
3575.45 1732
3576.02 1499
3576.58 1428
3577.14 1359
3577.71 1409
3578.27 1421
3578.84 1300
3579.40 1298
3579.96 1461
3580.53 1255
3581.09 1301
3581.66 1431
3582.22 1393
3582.78 1331
3583.35 1438
3583.91 1357
3584.48 1447
3585.04 1415
3585.61 1386
3586.17 1362
3586.74 1411
3587.30 1467
3587.86 1516
3588.43 1487
3588.99 1291
3589.56 1237
3590.12 1363
3590.69 1390
3591.25 1325
3591.82 1267
3592.38 1257
3592.95 1479
3593.51 1437
3594.08 1447
3594.64 1387
3595.21 1429
3595.77 1523
3596.34 1381
3596.90 1543
3597.47 1497
3598.04 1541
3598.60 1540
3599.17 1518
3599.73 1535
3600.30 1368
3600.86 1475
3601.43 1463
3601.99 1401
3602.56 1550
3603.13 1415
3603.69 1391
3604.26 1373
3604.82 1427
3605.39 1452
3605.96 1425
3606.52 1331
3607.09 1398
3607.65 1187
3608.22 1230
3608.79 1284
3609.35 1249
3609.92 1308
3610.49 1236
3611.05 1209
3611.62 1366
3612.19 1422
3612.75 1255
3613.32 1207
3613.89 1320
3614.45 1536
3615.02 1729
3615.59 1657
3616.15 1786
3616.72 2129
3617.29 2310
3617.85 2416
3618.42 2586
3618.99 2794
3619.55 2925
3620.12 3010
3620.69 2741
3621.26 2673
3621.82 2522
3622.39 2373
3622.96 2255
3623.53 2052
3624.09 1938
3624.66 1842
3625.23 1607
3625.80 1521
3626.36 1500
3626.93 1391
3627.50 1398
3628.07 1375
3628.63 1409
3629.20 1471
3629.77 1438
3630.34 1532
3630.91 1574
3631.47 1455
3632.04 1570
3632.61 1653
3633.18 1603
3633.75 1501
3634.32 1488
3634.88 1591
3635.45 1715
3636.02 1555
3636.59 1582
3637.16 1532
3637.73 1535
3638.29 1617
3638.86 1553
3639.43 1528
3640.00 1695
3640.57 1730
3641.14 1729
3641.71 1699
3642.28 1780
3642.84 1906
3643.41 1907
3643.98 1907
3644.55 2016
3645.12 1931
3645.69 1899
3646.26 1887
3646.83 1811
3647.40 1807
3647.97 1737
3648.54 1711
3649.11 1729
3649.68 1731
3650.25 1828
3650.81 1772
3651.38 1671
3651.95 1801
3652.52 1905
3653.09 1970
3653.66 1828
3654.23 1860
3654.80 2003
3655.37 1875
3655.94 2018
3656.51 2160
3657.08 2225
3657.65 2296
3658.22 2358
3658.79 2312
3659.36 2398
3659.93 2514
3660.50 2627
3661.07 2696
3661.64 2407
3662.22 2361
3662.79 2476
3663.36 2483
3663.93 2360
3664.50 2145
3665.07 1956
3665.64 1842
3666.21 1799
3666.78 1827
3667.35 1720
3667.92 1623
3668.49 1699
3669.06 1714
3669.64 1712
3670.21 1737
3670.78 1599
3671.35 1737
3671.92 1560
3672.49 1515
3673.06 1792
3673.63 1865
3674.21 1656
3674.78 1779
3675.35 1807
3675.92 1805
3676.49 1837
3677.06 1737
3677.63 1696
3678.21 1656
3678.78 1536
3679.35 1578
3679.92 1574
3680.49 1556
3681.07 1564
3681.64 1625
3682.21 1455
3682.78 1434
3683.35 1639
3683.93 1545
3684.50 1508
3685.07 1565
3685.64 1511
3686.21 1538
3686.79 1686
3687.36 1731
3687.93 1900
3688.50 1808
3689.08 2023
3689.65 2151
3690.22 2173
3690.80 2290
3691.37 2105
3691.94 2086
3692.51 2115
3693.09 2102
3693.66 1897
3694.23 1758
3694.81 1766
3695.38 1705
3695.95 1731
3696.52 1561
3697.10 1695
3697.67 1665
3698.24 1599
3698.82 1697
3699.39 1683
3699.96 1681
3700.54 1740
3701.11 1890
3701.68 1843
3702.26 1776
3702.83 1759
3703.41 1789
3703.98 1861
3704.55 1881
3705.13 1709
3705.70 1625
3706.27 1570
3706.85 1627
3707.42 1596
3708.00 1514
3708.57 1542
3709.14 1544
3709.72 1506
3710.29 1509
3710.87 1556
3711.44 1639
3712.02 1746
3712.59 1654
3713.16 1440
3713.74 1464
3714.31 1534
3714.89 1435
3715.46 1406
3716.04 1477
3716.61 1610
3717.19 1494
3717.76 1377
3718.34 1395
3718.91 1412
3719.49 1391
3720.06 1360
3720.64 1429
3721.21 1406
3721.79 1391
3722.36 1313
3722.94 1270
3723.51 1119
3724.09 1150
3724.66 1213
3725.24 1261
3725.81 1276
3726.39 1292
3726.96 1346
3727.54 1342
3728.12 1479
3728.69 1381
3729.27 1373
3729.84 1476
3730.42 1447
3730.99 1519
3731.57 1558
3732.15 1549
3732.72 1667
3733.30 1772
3733.87 1865
3734.45 1665
3735.03 1763
3735.60 1815
3736.18 1647
3736.75 1700
3737.33 1624
3737.91 1521
3738.48 1492
3739.06 1322
3739.64 1375
3740.21 1332
3740.79 1419
3741.37 1413
3741.94 1314
3742.52 1455
3743.10 1419
3743.67 1350
3744.25 1280
3744.83 1369
3745.40 1391
3745.98 1473
3746.56 1256
3747.13 1376
3747.71 1414
3748.29 1366
3748.87 1292
3749.44 1319
3750.02 1353
3750.60 1348
3751.17 1305
3751.75 1224
3752.33 1221
3752.91 1254
3753.48 1228
3754.06 1264
3754.64 1303
3755.22 1254
3755.80 1140
3756.37 1346
3756.95 1303
3757.53 1407
3758.11 1388
3758.68 1292
3759.26 1273
3759.84 1345
3760.42 1344
3761.00 1286
3761.58 1327
3762.15 1422
3762.73 1372
3763.31 1374
3763.89 1444
3764.47 1352
3765.04 1309
3765.62 1305
3766.20 1342
3766.78 1433
3767.36 1360
3767.94 1320
3768.52 1291
3769.10 1304
3769.67 1240
3770.25 1188
3770.83 1338
3771.41 1247
3771.99 1169
3772.57 1299
3773.15 1329
3773.73 1351
3774.31 1402
3774.89 1322
3775.46 1295
3776.04 1430
3776.62 1219
3777.20 1130
3777.78 1179
3778.36 1298
3778.94 1329
3779.52 1160
3780.10 1238
3780.68 1175
3781.26 1217
3781.84 1147
3782.42 1260
3783.00 1148
3783.58 1243
3784.16 1293
3784.74 1348
3785.32 1189
3785.90 1219
3786.48 1363
3787.06 1416
3787.64 1222
3788.22 1245
3788.80 1295
3789.38 1336
3789.96 1333
3790.54 1385
3791.12 1342
3791.70 1451
3792.28 1328
3792.86 1202
3793.44 1177
3794.02 1351
3794.60 1315
3795.18 1376
3795.77 1380
3796.35 1281
3796.93 1342
3797.51 1231
3798.09 1306
3798.67 1302
3799.25 1237
3799.83 1361
3800.41 1427
3800.99 1378
3801.58 1286
3802.16 1320
3802.74 1399
3803.32 1571
3803.90 1402
3804.48 1558
3805.06 1703
3805.65 1536
3806.23 1603
3806.81 1740
3807.39 1671
3807.97 1663
3808.55 1705
3809.14 1552
3809.72 1606
3810.30 1571
3810.88 1816
3811.46 1798
3812.05 1693
3812.63 1789
3813.21 1760
3813.79 1722
3814.37 1746
3814.96 1793
3815.54 1773
3816.12 1703
3816.70 1601
3817.29 1730
3817.87 1627
3818.45 1564
3819.03 1414
3819.62 1423
3820.20 1305
3820.78 1308
3821.36 1351
3821.95 1328
3822.53 1387
3823.11 1370
3823.70 1244
3824.28 1281
3824.86 1276
3825.45 1300
3826.03 1284
3826.61 1169
3827.19 1164
3827.78 1234
3828.36 1265
3828.94 1341
3829.53 1328
3830.11 1340
3830.69 1330
3831.28 1299
3831.86 1304
3832.45 1284
3833.03 1302
3833.61 1264
3834.20 1349
3834.78 1213
3835.36 1280
3835.95 1324
3836.53 1435
3837.12 1383
3837.70 1223
3838.28 1227
3838.87 1164
3839.45 1237
3840.04 1245
3840.62 1190
3841.20 1143
3841.79 1241
3842.37 1303
3842.96 1215
3843.54 1168
3844.13 1248
3844.71 1238
3845.30 1274
3845.88 1336
3846.47 1190
3847.05 1232
3847.63 1264
3848.22 1301
3848.80 1360
3849.39 1270
3849.97 1214
3850.56 1239
3851.14 1156
3851.73 1202
3852.31 1238
3852.90 1223
3853.48 1187
3854.07 1149
3854.66 1138
3855.24 1308
3855.83 1384
3856.41 1351
3857.00 1349
3857.58 1356
3858.17 1379
3858.75 1390
3859.34 1420
3859.92 1680
3860.51 1749
3861.10 1886
3861.68 1819
3862.27 1838
3862.85 1963
3863.44 1937
3864.03 1962
3864.61 1885
3865.20 1992
3865.78 2061
3866.37 1919
3866.96 1886
3867.54 1886
3868.13 1701
3868.72 1592
3869.30 1661
3869.89 1524
3870.47 1373
3871.06 1374
3871.65 1489
3872.23 1416
3872.82 1470
3873.41 1391
3873.99 1325
3874.58 1462
3875.17 1560
3875.76 1424
3876.34 1519
3876.93 1577
3877.52 1524
3878.10 1441
3878.69 1453
3879.28 1308
3879.86 1338
3880.45 1402
3881.04 1434
3881.63 1350
3882.21 1248
3882.80 1259
3883.39 1195
3883.98 1272
3884.56 1214
3885.15 1255
3885.74 1259
3886.33 1249
3886.91 1316
3887.50 1371
3888.09 1342
3888.68 1332
3889.27 1317
3889.85 1431
3890.44 1501
3891.03 1654
3891.62 1691
3892.21 1539
3892.79 1571
3893.38 1724
3893.97 1593
3894.56 1614
3895.15 1419
3895.74 1506
3896.32 1453
3896.91 1394
3897.50 1416
3898.09 1466
3898.68 1423
3899.27 1344
3899.86 1342
3900.45 1438
3901.03 1368
3901.62 1308
3902.21 1367
3902.80 1285
3903.39 1330
3903.98 1326
3904.57 1225
3905.16 1292
3905.75 1352
3906.34 1382
3906.92 1304
3907.51 1314
3908.10 1235
3908.69 1446
3909.28 1340
3909.87 1354
3910.46 1279
3911.05 1275
3911.64 1196
3912.23 1227
3912.82 1176
3913.41 1206
3914.00 1176
3914.59 1180
3915.18 1156
3915.77 1189
3916.36 1116
3916.95 1220
3917.54 1276
3918.13 1319
3918.72 1292
3919.31 1203
3919.90 1247
3920.49 1163
3921.08 1144
3921.67 1122
3922.26 1223
3922.85 1276
3923.44 1357
3924.03 1381
3924.62 1260
3925.21 1166
3925.80 1126
3926.40 1273
3926.99 1252
3927.58 1058
3928.17 1081
3928.76 1220
3929.35 1029
3929.94 1040
3930.53 1026
3931.12 1023
3931.71 1240
3932.30 1235
3932.90 1123
3933.49 1024
3934.08 989
3934.67 1002
3935.26 1182
3935.85 1213
3936.44 1221
3937.04 1208
3937.63 1153
3938.22 1168
3938.81 1161
3939.40 1337
3939.99 1369
3940.59 1105
3941.18 1283
3941.77 1314
3942.36 1287
3942.95 1392
3943.55 1336
3944.14 1114
3944.73 1159
3945.32 1290
3945.91 1360
3946.51 1259
3947.10 1222
3947.69 1196
3948.28 1175
3948.88 1150
3949.47 1100
3950.06 1085
3950.65 1075
3951.25 1106
3951.84 1111
3952.43 1138
3953.02 1109
3953.62 1111
3954.21 1160
3954.80 1213
3955.40 1294
3955.99 1232
3956.58 1268
3957.17 1188
3957.77 1307
3958.36 1321
3958.95 1324
3959.55 1245
3960.14 1334
3960.73 1329
3961.33 1204
3961.92 1209
3962.51 1231
3963.11 1236
3963.70 1168
3964.29 1243
3964.89 1254
3965.48 1169
3966.08 1208
3966.67 1200
3967.26 1289
3967.86 1223
3968.45 1205
3969.04 1125
3969.64 1249
3970.23 1241
3970.83 1184
3971.42 1230
3972.01 1204
3972.61 1224
3973.20 1195
3973.80 1104
3974.39 1164
3974.99 1107
3975.58 1113
3976.18 1231
3976.77 1149
3977.36 1306
3977.96 1115
3978.55 1136
3979.15 1220
3979.74 1203
3980.34 1142
3980.93 1187
3981.53 1299
3982.12 1224
3982.72 1165
3983.31 1302
3983.91 1230
3984.50 1111
3985.10 1174
3985.69 1257
3986.29 1172
3986.88 1163
3987.48 1282
3988.07 1212
3988.67 1165
3989.26 1128
3989.86 1295
3990.46 1198
3991.05 1200
3991.65 1310
3992.24 1435
3992.84 1331
3993.43 1229
3994.03 1257
3994.63 1142
3995.22 1253
3995.82 1338
3996.41 1322
3997.01 1305
3997.61 1324
3998.20 1379
3998.80 1496
3999.39 1338
3999.99 1381
4000.59 1257
4001.18 1230
4001.78 1252
4002.38 1208
4002.97 1280
4003.57 1350
4004.17 1248
4004.76 1274
4005.36 1379
4005.96 1366
4006.55 1281
4007.15 1291
4007.75 1301
4008.34 1326
4008.94 1350
4009.54 1279
4010.13 1366
4010.73 1332
4011.33 1345
4011.93 1321
4012.52 1275
4013.12 1173
4013.72 1313
4014.31 1257
4014.91 1285
4015.51 1334
4016.11 1333
4016.70 1374
4017.30 1317
4017.90 1338
4018.50 1442
4019.09 1392
4019.69 1415
4020.29 1482
4020.89 1503
4021.49 1267
4022.08 1232
4022.68 1354
4023.28 1466
4023.88 1452
4024.48 1490
4025.07 1506
4025.67 1520
4026.27 1499
4026.87 1596
4027.47 1606
4028.06 1594
4028.66 1631
4029.26 1499
4029.86 1649
4030.46 1636
4031.06 1536
4031.66 1488
4032.25 1503
4032.85 1529
4033.45 1690
4034.05 1666
4034.65 1550
4035.25 1520
4035.85 1380
4036.45 1327
4037.05 1286
4037.64 1351
4038.24 1339
4038.84 1328
4039.44 1284
4040.04 1260
4040.64 1142
4041.24 1159
4041.84 1190
4042.44 1166
4043.04 1151
4043.64 1119
4044.24 1152
4044.84 1086
4045.44 1085
4046.04 1271
4046.64 1270
4047.24 1301
4047.84 1327
4048.44 1250
4049.03 1251
4049.63 1351
4050.23 1338
4050.83 1362
4051.43 1507
4052.04 1424
4052.64 1465
4053.24 1461
4053.84 1382
4054.44 1318
4055.04 1450
4055.64 1341
4056.24 1406
4056.84 1375
4057.44 1294
4058.04 1353
4058.64 1473
4059.24 1280
4059.84 1208
4060.44 1265
4061.04 1311
4061.64 1120
4062.24 1184
4062.85 1137
4063.45 1006
4064.05 1049
4064.65 1052
4065.25 1055
4065.85 1066
4066.45 1195
4067.05 1107
4067.65 1005
4068.26 945
4068.86 1084
4069.46 1193
4070.06 1087
4070.66 1046
4071.26 1074
4071.86 1191
4072.47 1127
4073.07 1105
4073.67 1043
4074.27 1053
4074.87 1104
4075.47 1140
4076.08 1181
4076.68 1206
4077.28 1232
4077.88 1311
4078.48 1280
4079.09 1119
4079.69 1087
4080.29 1183
4080.89 1187
4081.50 1027
4082.10 1189
4082.70 1256
4083.30 1082
4083.91 1146
4084.51 1070
4085.11 1159
4085.71 1064
4086.32 974
4086.92 962
4087.52 993
4088.12 1035
4088.73 1097
4089.33 1102
4089.93 992
4090.54 1051
4091.14 1187
4091.74 1126
4092.35 963
4092.95 973
4093.55 1106
4094.15 1080
4094.76 1012
4095.36 1062
4095.96 1124
4096.57 1020
4097.17 1127
4097.78 1151
4098.38 1025
4098.98 1086
4099.59 1047
4100.19 954
4100.79 988
4101.40 961
4102.00 1016
4102.61 1113
4103.21 1070
4103.81 1116
4104.42 1111
4105.02 1067
4105.63 994
4106.23 1100
4106.83 1154
4107.44 1102
4108.04 1151
4108.65 1180
4109.25 1149
4109.85 1099
4110.46 1050
4111.06 1067
4111.67 1132
4112.27 989
4112.88 1087
4113.48 1186
4114.09 1097
4114.69 1042
4115.30 1043
4115.90 1085
4116.51 1250
4117.11 1205
4117.72 1060
4118.32 1146
4118.93 1159
4119.53 1174
4120.14 1143
4120.74 1123
4121.35 1081
4121.95 1166
4122.56 1095
4123.16 1115
4123.77 1152
4124.37 1191
4124.98 1145
4125.59 1195
4126.19 1087
4126.80 1208
4127.40 1158
4128.01 1094
4128.61 1063
4129.22 1022
4129.83 1153
4130.43 1132
4131.04 1050
4131.64 1103
4132.25 1065
4132.86 1097
4133.46 1246
4134.07 1213
4134.67 1151
4135.28 1191
4135.89 1258
4136.49 1347
4137.10 1308
4137.71 1205
4138.31 1252
4138.92 1401
4139.53 1272
4140.13 1410
4140.74 1507
4141.35 1410
4141.95 1451
4142.56 1370
4143.17 1374
4143.77 1354
4144.38 1377
4144.99 1317
4145.59 1209
4146.20 1190
4146.81 1230
4147.42 1211
4148.02 1307
4148.63 1147
4149.24 1178
4149.84 1182
4150.45 1198
4151.06 1115
4151.67 1185
4152.27 1176
4152.88 1010
4153.49 1064
4154.10 1132
4154.70 1102
4155.31 1037
4155.92 1076
4156.53 1156
4157.14 1038
4157.74 1034
4158.35 1139
4158.96 1143
4159.57 1057
4160.18 1044
4160.78 1066
4161.39 1159
4162.00 1178
4162.61 1184
4163.22 1203
4163.83 1309
4164.43 1282
4165.04 1284
4165.65 1336
4166.26 1208
4166.87 1192
4167.48 1322
4168.09 1248
4168.69 1184
4169.30 1291
4169.91 1223
4170.52 1135
4171.13 1278
4171.74 1157
4172.35 1102
4172.96 1144
4173.57 1257
4174.17 1239
4174.78 1219
4175.39 1307
4176.00 1251
4176.61 1206
4177.22 1171
4177.83 1289
4178.44 1259
4179.05 1292
4179.66 1322
4180.27 1199
4180.88 1207
4181.49 1271
4182.10 1239
4182.71 1271
4183.32 1233
4183.93 1139
4184.54 1127
4185.15 1083
4185.76 1138
4186.37 1193
4186.98 1127
4187.59 1018
4188.20 1086
4188.81 1129
4189.42 1080
4190.03 1244
4190.64 1206
4191.25 1211
4191.86 1381
4192.47 1549
4193.08 1599
4193.69 1649
4194.30 1561
4194.91 1600
4195.52 1597
4196.13 1707
4196.74 1607
4197.35 1611
4197.97 1605
4198.58 1458
4199.19 1457
4199.80 1350
4200.41 1372
4201.02 1299
4201.63 1198
4202.24 1224
4202.85 1226
4203.47 1242
4204.08 1286
4204.69 1177
4205.30 1246
4205.91 1122
4206.52 1258
4207.13 1209
4207.75 1183
4208.36 1127
4208.97 1147
4209.58 1200
4210.19 1181
4210.80 1196
4211.42 1298
4212.03 1151
4212.64 1028
4213.25 1055
4213.86 1142
4214.48 1351
4215.09 1294
4215.70 1226
4216.31 1269
4216.92 1324
4217.54 1516
4218.15 1482
4218.76 1529
4219.37 1530
4219.99 1663
4220.60 1650
4221.21 1758
4221.82 1840
4222.44 1834
4223.05 1981
4223.66 1940
4224.28 2028
4224.89 2030
4225.50 2099
4226.11 2012
4226.73 2001
4227.34 2126
4227.95 2287
4228.57 2202
4229.18 1967
4229.79 2078
4230.41 2007
4231.02 2102
4231.63 2148
4232.25 2425
4232.86 2537
4233.47 2692
4234.09 2796
4234.70 2747
4235.31 2743
4235.93 2799
4236.54 2760
4237.15 2831
4237.77 2525
4238.38 2307
4239.00 2335
4239.61 2102
4240.22 1846
4240.84 1792
4241.45 1493
4242.07 1488
4242.68 1483
4243.29 1572
4243.91 1552
4244.52 1593
4245.14 1585
4245.75 1599
4246.37 1530
4246.98 1468
4247.59 1634
4248.21 1727
4248.82 1498
4249.44 1631
4250.05 1694
4250.67 1627
4251.28 1612
4251.90 1498
4252.51 1605
4253.13 1502
4253.74 1483
4254.36 1464
4254.97 1379
4255.59 1415
4256.20 1362
4256.82 1460
4257.43 1375
4258.05 1292
4258.66 1365
4259.28 1391
4259.89 1313
4260.51 1199
4261.12 1235
4261.74 1267
4262.35 1251
4262.97 1282
4263.59 1236
4264.20 1336
4264.82 1311
4265.43 1239
4266.05 1235
4266.66 1328
4267.28 1287
4267.90 1360
4268.51 1266
4269.13 1309
4269.74 1276
4270.36 1203
4270.98 1178
4271.59 1198
4272.21 1193
4272.83 1261
4273.44 1378
4274.06 1358
4274.68 1301
4275.29 1376
4275.91 1287
4276.52 1330
4277.14 1330
4277.76 1363
4278.37 1334
4278.99 1200
4279.61 1144
4280.23 1263
4280.84 1121
4281.46 1139
4282.08 1116
4282.69 1108
4283.31 1133
4283.93 1203
4284.54 1149
4285.16 1210
4285.78 1069
4286.40 1096
4287.01 1148
4287.63 1091
4288.25 1079
4288.87 1230
4289.48 1175
4290.10 1106
4290.72 1074
4291.34 1205
4291.95 1174
4292.57 1071
4293.19 1091
4293.81 1118
4294.42 1098
4295.04 1077
4295.66 1037
4296.28 1089
4296.90 985
4297.51 1059
4298.13 1063
4298.75 1044
4299.37 1016
4299.99 1174
4300.61 1184
4301.22 1104
4301.84 996
4302.46 1082
4303.08 1166
4303.70 1155
4304.32 1115
4304.94 1143
4305.55 1179
4306.17 1103
4306.79 1031
4307.41 1067
4308.03 1134
4308.65 1121
4309.27 1144
4309.89 1173
4310.50 1237
4311.12 1090
4311.74 1080
4312.36 1127
4312.98 1191
4313.60 1116
4314.22 1098
4314.84 1080
4315.46 1073
4316.08 1110
4316.70 1035
4317.32 1087
4317.94 1063
4318.56 1095
4319.18 1155
4319.80 1009
4320.42 1156
4321.04 1097
4321.65 1215
4322.27 1214
4322.89 1182
4323.51 1158
4324.13 1151
4324.75 1250
4325.37 1294
4325.99 1364
4326.62 1225
4327.24 1091
4327.86 1241
4328.48 1320
4329.10 1250
4329.72 1147
4330.34 1090
4330.96 1123
4331.58 1172
4332.20 1155
4332.82 1129
4333.44 1167
4334.06 1241
4334.68 1316
4335.30 1344
4335.92 1356
4336.54 1416
4337.16 1490
4337.79 1738
4338.41 1545
4339.03 1644
4339.65 1733
4340.27 1482
4340.89 1557
4341.51 1550
4342.13 1534
4342.76 1542
4343.38 1654
4344.00 1696
4344.62 1862
4345.24 1832
4345.86 2000
4346.48 2181
4347.11 2096
4347.73 2160
4348.35 2033
4348.97 2258
4349.59 2296
4350.22 2029
4350.84 1948
4351.46 1832
4352.08 1657
4352.70 1518
4353.33 1330
4353.95 1243
4354.57 1217
4355.19 1179
4355.81 1236
4356.44 1298
4357.06 1248
4357.68 1294
4358.30 1114
4358.93 1283
4359.55 1216
4360.17 1250
4360.79 1299
4361.42 1207
4362.04 1214
4362.66 1232
4363.28 1169
4363.91 1295
4364.53 1203
4365.15 1225
4365.78 1277
4366.40 1192
4367.02 1278
4367.65 1222
4368.27 1134
4368.89 1188
4369.52 1036
4370.14 1016
4370.76 970
4371.39 1141
4372.01 1045
4372.63 1049
4373.26 1079
4373.88 1089
4374.50 1050
4375.13 888
4375.75 949
4376.37 1139
4377.00 1075
4377.62 1056
4378.25 1002
4378.87 1042
4379.49 1112
4380.12 1117
4380.74 999
4381.37 1097
4381.99 1046
4382.61 1120
4383.24 1176
4383.86 1109
4384.49 1220
4385.11 1197
4385.74 1123
4386.36 1067
4386.98 1039
4387.61 1067
4388.23 1273
4388.86 1113
4389.48 1014
4390.11 1041
4390.73 999
4391.36 1068
4391.98 1036
4392.61 1117
4393.23 1121
4393.86 1034
4394.48 1080
4395.11 1042
4395.73 1190
4396.36 1145
4396.98 1147
4397.61 1122
4398.23 1136
4398.86 1104
4399.48 1145
4400.11 1124
4400.74 1189
4401.36 1136
4401.99 1155
4402.61 1147
4403.24 1036
4403.86 1061
4404.49 1079
4405.11 1094
4405.74 1247
4406.37 1198
4406.99 1096
4407.62 1156
4408.24 1101
4408.87 1109
4409.50 1246
4410.12 1214
4410.75 1254
4411.38 1057
4412.00 1140
4412.63 1094
4413.25 1073
4413.88 1053
4414.51 932
4415.13 1094
4415.76 1127
4416.39 1135
4417.01 1092
4417.64 1106
4418.27 1121
4418.89 1227
4419.52 1246
4420.15 1017
4420.77 1039
4421.40 1092
4422.03 1126
4422.66 1033
4423.28 1032
4423.91 1029
4424.54 942
4425.16 880
4425.79 861
4426.42 928
4427.05 908
4427.67 934
4428.30 978
4428.93 934
4429.56 978
4430.18 899
4430.81 1043
4431.44 980
4432.07 1003
4432.69 968
4433.32 975
4433.95 1106
4434.58 1046
4435.21 1036
4435.83 1009
4436.46 1046
4437.09 1016
4437.72 1017
4438.35 1010
4438.97 999
4439.60 1013
4440.23 1023
4440.86 905
4441.49 973
4442.12 1042
4442.74 964
4443.37 984
4444.00 1066
4444.63 986
4445.26 1050
4445.89 1129
4446.52 1119
4447.14 1111
4447.77 1200
4448.40 1263
4449.03 1224
4449.66 1207
4450.29 1229
4450.92 1236
4451.55 1184
4452.18 1194
4452.81 1127
4453.44 1156
4454.06 1141
4454.69 1204
4455.32 1188
4455.95 1197
4456.58 1112
4457.21 1029
4457.84 1113
4458.47 1056
4459.10 1031
4459.73 1082
4460.36 912
4460.99 885
4461.62 1005
4462.25 886
4462.88 927
4463.51 953
4464.14 849
4464.77 957
4465.40 910
4466.03 1040
4466.66 962
4467.29 844
4467.92 864
4468.55 842
4469.18 965
4469.81 932
4470.44 998
4471.07 928
4471.70 997
4472.33 901
4472.96 926
4473.59 1062
4474.22 1088
4474.86 1010
4475.49 984
4476.12 952
4476.75 880
4477.38 983
4478.01 1012
4478.64 951
4479.27 933
4479.90 970
4480.53 1032
4481.17 961
4481.80 1037
4482.43 1039
4483.06 1102
4483.69 1097
4484.32 1071
4484.95 1089
4485.58 1079
4486.22 1048
4486.85 1017
4487.48 1071
4488.11 1060
4488.74 1063
4489.37 1012
4490.01 1018
4490.64 1043
4491.27 1013
4491.90 1004
4492.53 979
4493.17 1128
4493.80 1027
4494.43 1137
4495.06 1101
4495.70 1025
4496.33 1062
4496.96 1077
4497.59 1039
4498.22 1105
4498.86 1141
4499.49 1111
4500.12 1113
4500.75 1218
4501.39 1399
4502.02 1261
4502.65 1228
4503.29 1338
4503.92 1483
4504.55 1379
4505.18 1312
4505.82 1304
4506.45 1205
4507.08 1152
4507.72 1136
4508.35 1097
4508.98 1081
4509.62 1247
4510.25 1134
4510.88 1112
4511.52 1086
4512.15 1123
4512.78 1110
4513.42 1222
4514.05 1204
4514.68 1208
4515.32 1047
4515.95 947
4516.58 968
4517.22 922
4517.85 1001
4518.48 954
4519.12 931
4519.75 938
4520.39 897
4521.02 992
4521.65 891
4522.29 908
4522.92 921
4523.56 941
4524.19 1123
4524.83 1081
4525.46 1239
4526.09 1004
4526.73 1093
4527.36 1233
4528.00 1273
4528.63 1448
4529.27 1485
4529.90 1617
4530.54 1733
4531.17 2002
4531.81 2117
4532.44 1945
4533.07 2108
4533.71 2126
4534.34 1934
4534.98 1951
4535.61 1813
4536.25 1724
4536.88 1663
4537.52 1543
4538.16 1354
4538.79 1225
4539.43 1184
4540.06 1130
4540.70 1063
4541.33 975
4541.97 1043
4542.60 1013
4543.24 999
4543.87 1036
4544.51 1035
4545.15 962
4545.78 933
4546.42 945
4547.05 971
4547.69 1027
4548.32 1116
4548.96 1076
4549.60 980
4550.23 1001
4550.87 1088
4551.50 1101
4552.14 1074
4552.78 1147
4553.41 1189
4554.05 1042
4554.69 1070
4555.32 980
4555.96 1092
4556.60 1008
4557.23 938
4557.87 1021
4558.51 1058
4559.14 970
4559.78 1006
4560.42 913
4561.05 1060
4561.69 1150
4562.33 1063
4562.96 925
4563.60 907
4564.24 882
4564.87 960
4565.51 954
4566.15 1007
4566.79 995
4567.42 1085
4568.06 1038
4568.70 1061
4569.33 1135
4569.97 1108
4570.61 1060
4571.25 987
4571.88 1068
4572.52 1154
4573.16 1047
4573.80 1009
4574.44 942
4575.07 996
4575.71 1038
4576.35 1034
4576.99 939
4577.62 960
4578.26 891
4578.90 962
4579.54 1016
4580.18 1122
4580.82 959
4581.45 936
4582.09 1028
4582.73 1019
4583.37 1005
4584.01 1009
4584.65 1012
4585.28 984
4585.92 987
4586.56 1075
4587.20 1030
4587.84 1067
4588.48 1190
4589.12 1246
4589.75 1146
4590.39 1183
4591.03 1274
4591.67 1306
4592.31 1305
4592.95 1206
4593.59 1307
4594.23 1272
4594.87 1213
4595.51 1133
4596.15 1185
4596.78 1098
4597.42 1063
4598.06 1101
4598.70 1120
4599.34 966
4599.98 1018
4600.62 1133
4601.26 1094
4601.90 1088
4602.54 1054
4603.18 1005
4603.82 1231
4604.46 1321
4605.10 1257
4605.74 1216
4606.38 1204
4607.02 1233
4607.66 1232
4608.30 1097
4608.94 1123
4609.58 1038
4610.22 1128
4610.86 1154
4611.50 1174
4612.14 1093
4612.78 1254
4613.42 1061
4614.06 1126
4614.70 1182
4615.34 1000
4615.98 976
4616.63 1063
4617.27 1102
4617.91 944
4618.55 951
4619.19 1073
4619.83 1013
4620.47 903
4621.11 988
4621.75 1088
4622.39 982
4623.03 1018
4623.68 972
4624.32 1091
4624.96 994
4625.60 896
4626.24 1015
4626.88 927
4627.52 886
4628.17 923
4628.81 918
4629.45 911
4630.09 994
4630.73 882
4631.37 929
4632.02 967
4632.66 994
4633.30 1003
4633.94 997
4634.58 951
4635.22 903
4635.87 932
4636.51 935
4637.15 973
4637.79 961
4638.44 1120
4639.08 1074
4639.72 1209
4640.36 1186
4641.00 1089
4641.65 1041
4642.29 998
4642.93 1021
4643.57 1044
4644.22 1063
4644.86 986
4645.50 989
4646.15 987
4646.79 1020
4647.43 1076
4648.07 1099
4648.72 1080
4649.36 1099
4650.00 1104
4650.65 1147
4651.29 1122
4651.93 1235
4652.57 1226
4653.22 1346
4653.86 1249
4654.50 1245
4655.15 1126
4655.79 1197
4656.44 1268
4657.08 1118
4657.72 1199
4658.37 1202
4659.01 1020
4659.65 994
4660.30 983
4660.94 1034
4661.58 997
4662.23 1039
4662.87 1058
4663.52 1046
4664.16 1038
4664.80 1000
4665.45 1046
4666.09 1002
4666.74 963
4667.38 946
4668.02 870
4668.67 933
4669.31 929
4669.96 978
4670.60 951
4671.25 947
4671.89 867
4672.54 966
4673.18 871
4673.83 909
4674.47 893
4675.11 958
4675.76 846
4676.40 988
4677.05 903
4677.69 968
4678.34 973
4678.98 986
4679.63 1023
4680.27 1047
4680.92 1017
4681.56 993
4682.21 913
4682.85 1015
4683.50 1089
4684.15 1218
4684.79 1080
4685.44 1070
4686.08 1014
4686.73 1009
4687.37 999
4688.02 988
4688.66 986
4689.31 974
4689.96 952
4690.60 916
4691.25 914
4691.89 832
4692.54 1009
4693.19 930
4693.83 1051
4694.48 1018
4695.12 959
4695.77 905
4696.42 1031
4697.06 995
4697.71 1079
4698.36 1083
4699.00 1201
4699.65 1130
4700.29 1130
4700.94 1063
4701.59 999
4702.23 1082
4702.88 1000
4703.53 1096
4704.17 1105
4704.82 1019
4705.47 971
4706.11 961
4706.76 893
4707.41 850
4708.06 997
4708.70 1066
4709.35 1062
4710.00 1020
4710.64 999
4711.29 1048
4711.94 1083
4712.59 1023
4713.23 1011
4713.88 1053
4714.53 1102
4715.18 1169
4715.82 990
4716.47 870
4717.12 865
4717.77 929
4718.41 984
4719.06 974
4719.71 1038
4720.36 1123
4721.01 1082
4721.65 1001
4722.30 1038
4722.95 954
4723.60 994
4724.25 1114
4724.89 1103
4725.54 1207
4726.19 1087
4726.84 1082
4727.49 1089
4728.14 1048
4728.78 1044
4729.43 1002
4730.08 998
4730.73 984
4731.38 1003
4732.03 791
4732.68 964
4733.32 916
4733.97 903
4734.62 828
4735.27 986
4735.92 983
4736.57 952
4737.22 960
4737.87 890
4738.52 917
4739.16 969
4739.81 1024
4740.46 1075
4741.11 1132
4741.76 1108
4742.41 1060
4743.06 1054
4743.71 1091
4744.36 1053
4745.01 1032
4745.66 1070
4746.31 999
4746.96 1124
4747.61 1184
4748.26 1090
4748.91 1154
4749.56 1209
4750.21 1241
4750.86 1275
4751.51 1268
4752.16 1350
4752.81 1355
4753.46 1294
4754.11 1330
4754.76 1203
4755.41 1147
4756.06 1033
4756.71 1225
4757.36 1120
4758.01 1024
4758.66 1081
4759.31 1125
4759.96 1041
4760.61 1004
4761.26 1084
4761.91 1123
4762.56 1066
4763.22 1122
4763.87 1170
4764.52 1137
4765.17 1347
4765.82 1357
4766.47 1481
4767.12 1401
4767.77 1401
4768.42 1505
4769.07 1435
4769.73 1406
4770.38 1296
4771.03 1235
4771.68 1142
4772.33 1238
4772.98 1081
4773.63 975
4774.29 996
4774.94 958
4775.59 1013
4776.24 1017
4776.89 1044
4777.54 1108
4778.20 1043
4778.85 1106
4779.50 1144
4780.15 1254
4780.80 1240
4781.46 1164
4782.11 1183
4782.76 1085
4783.41 1053
4784.06 1088
4784.72 1045
4785.37 1028
4786.02 1052
4786.67 1124
4787.33 1048
4787.98 996
4788.63 905
4789.28 888
4789.94 971
4790.59 895
4791.24 1024
4791.89 1008
4792.55 1016
4793.20 984
4793.85 937
4794.51 973
4795.16 905
4795.81 893
4796.47 890
4797.12 926
4797.77 947
4798.42 868
4799.08 846
4799.73 853
4800.38 925
4801.04 964
4801.69 910
4802.35 1016
4803.00 939
4803.65 974
4804.31 962
4804.96 982
4805.61 936
4806.27 897
4806.92 961
4807.57 931
4808.23 904
4808.88 983
4809.54 955
4810.19 903
4810.84 1002
4811.50 1052
4812.15 1023
4812.81 1008
4813.46 916
4814.12 930
4814.77 964
4815.42 1053
4816.08 1000
4816.73 1127
4817.39 1091
4818.04 1030
4818.70 1022
4819.35 1082
4820.01 1223
4820.66 1112
4821.32 1067
4821.97 1135
4822.63 1077
4823.28 1212
4823.94 1241
4824.59 1297
4825.25 1339
4825.90 1351
4826.56 1407
4827.21 1331
4827.87 1330
4828.52 1346
4829.18 1373
4829.83 1330
4830.49 1207
4831.14 1150
4831.80 1247
4832.45 1264
4833.11 1296
4833.76 1311
4834.42 1378
4835.08 1486
4835.73 1586
4836.39 1677
4837.04 1607
4837.70 1578
4838.36 1600
4839.01 1572
4839.67 1842
4840.32 1768
4840.98 1619
4841.64 1523
4842.29 1552
4842.95 1467
4843.60 1373
4844.26 1557
4844.92 1568
4845.57 1412
4846.23 1510
4846.89 1431
4847.54 1480
4848.20 1349
4848.86 1456
4849.51 1521
4850.17 1446
4850.83 1411
4851.48 1536
4852.14 1559
4852.80 1486
4853.45 1459
4854.11 1544
4854.77 1606
4855.43 1545
4856.08 1587
4856.74 1608
4857.40 1708
4858.05 1682
4858.71 1762
4859.37 1815
4860.03 1856
4860.68 1841
4861.34 1754
4862.00 1664
4862.66 1620
4863.31 1752
4863.97 1637
4864.63 1780
4865.29 1738
4865.95 1754
4866.60 1767
4867.26 1594
4867.92 1562
4868.58 1669
4869.23 1586
4869.89 1593
4870.55 1585
4871.21 1583
4871.87 1608
4872.53 1631
4873.18 1572
4873.84 1519
4874.50 1507
4875.16 1440
4875.82 1436
4876.48 1510
4877.13 1516
4877.79 1538
4878.45 1435
4879.11 1269
4879.77 1338
4880.43 1413
4881.09 1444
4881.75 1327
4882.40 1250
4883.06 1150
4883.72 1299
4884.38 1338
4885.04 1361
4885.70 1244
4886.36 1241
4887.02 1417
4887.68 1406
4888.34 1509
4889.00 1512
4889.66 1601
4890.32 1716
4890.97 1592
4891.63 1541
4892.29 1510
4892.95 1568
4893.61 1453
4894.27 1374
4894.93 1333
4895.59 1295
4896.25 1305
4896.91 1248
4897.57 1299
4898.23 1271
4898.89 1340
4899.55 1326
4900.21 1236
4900.87 1255
4901.53 1190
4902.19 1259
4902.85 1280
4903.51 1278
4904.17 1197
4904.83 1304
4905.50 1241
4906.16 1150
4906.82 1086
4907.48 1136
4908.14 1206
4908.80 1162
4909.46 1172
4910.12 1236
4910.78 1114
4911.44 1193
4912.10 1178
4912.76 1125
4913.42 1133
4914.09 1152
4914.75 1043
4915.41 985
4916.07 925
4916.73 926
4917.39 982
4918.05 1001
4918.71 1005
4919.38 1026
4920.04 946
4920.70 981
4921.36 928
4922.02 885
4922.68 932
4923.35 947
4924.01 1125
4924.67 1043
4925.33 1040
4925.99 1024
4926.65 991
4927.32 981
4927.98 1015
4928.64 1077
4929.30 1074
4929.96 1176
4930.63 1219
4931.29 1201
4931.95 1165
4932.61 1105
4933.28 1031
4933.94 1099
4934.60 1069
4935.26 972
4935.93 994
4936.59 926
4937.25 942
4937.91 1047
4938.58 1081
4939.24 1058
4939.90 1023
4940.56 1139
4941.23 898
4941.89 1052
4942.55 985
4943.22 895
4943.88 881
4944.54 987
4945.21 998
4945.87 967
4946.53 980
4947.20 942
4947.86 904
4948.52 961
4949.19 939
4949.85 935
4950.51 940
4951.18 992
4951.84 968
4952.50 929
4953.17 902
4953.83 921
4954.49 857
4955.16 1019
4955.82 993
4956.49 936
4957.15 899
4957.81 902
4958.48 927
4959.14 1004
4959.81 937
4960.47 943
4961.14 1029
4961.80 1030
4962.46 1032
4963.13 1092
4963.79 1184
4964.46 1139
4965.12 1141
4965.79 1184
4966.45 1204
4967.12 1099
4967.78 1075
4968.44 1028
4969.11 977
4969.77 946
4970.44 1079
4971.10 1108
4971.77 1086
4972.43 1042
4973.10 939
4973.76 960
4974.43 980
4975.09 929
4975.76 1000
4976.42 962
4977.09 1003
4977.76 1004
4978.42 888
4979.09 1024
4979.75 1059
4980.42 899
4981.08 886
4981.75 983
4982.41 1081
4983.08 948
4983.75 946
4984.41 1010
4985.08 1009
4985.74 998
4986.41 1080
4987.07 1018
4987.74 1083
4988.41 1154
4989.07 1027
4989.74 1038
4990.41 975
4991.07 927
4991.74 922
4992.40 1001
4993.07 958
4993.74 973
4994.40 951
4995.07 873
4995.74 894
4996.40 929
4997.07 1019
4997.74 968
4998.40 956
4999.07 908
4999.74 921
5000.40 937
5001.07 994
5001.74 1034
5002.40 902
5003.07 864
5003.74 822
5004.41 930
5005.07 784
5005.74 899
5006.41 870
5007.07 852
5007.74 915
5008.41 887
5009.08 946
5009.74 922
5010.41 854
5011.08 872
5011.75 877
5012.41 1001
5013.08 950
5013.75 894
5014.42 946
5015.09 856
5015.75 952
5016.42 908
5017.09 1025
5017.76 1041
5018.43 944
5019.09 1016
5019.76 1239
5020.43 1295
5021.10 1345
5021.77 1424
5022.44 1543
5023.10 1601
5023.77 1611
5024.44 1640
5025.11 1654
5025.78 1594
5026.45 1512
5027.11 1325
5027.78 1334
5028.45 1289
5029.12 1157
5029.79 1056
5030.46 1004
5031.13 1062
5031.80 907
5032.47 958
5033.13 944
5033.80 921
5034.47 1006
5035.14 910
5035.81 846
5036.48 780
5037.15 865
5037.82 840
5038.49 899
5039.16 916
5039.83 925
5040.50 959
5041.17 925
5041.84 887
5042.51 784
5043.18 858
5043.85 955
5044.52 946
5045.18 895
5045.85 999
5046.52 1036
5047.19 934
5047.86 956
5048.53 914
5049.20 905
5049.88 892
5050.55 913
5051.22 992
5051.89 1005
5052.56 938
5053.23 927
5053.90 998
5054.57 908
5055.24 861
5055.91 922
5056.58 844
5057.25 799
5057.92 877
5058.59 913
5059.26 886
5059.93 907
5060.60 850
5061.27 874
5061.95 947
5062.62 873
5063.29 849
5063.96 886
5064.63 828
5065.30 795
5065.97 852
5066.64 904
5067.31 805
5067.99 719
5068.66 819
5069.33 849
5070.00 848
5070.67 844
5071.34 990
5072.02 971
5072.69 846
5073.36 850
5074.03 890
5074.70 842
5075.37 940
5076.05 775
5076.72 838
5077.39 880
5078.06 942
5078.73 939
5079.41 886
5080.08 871
5080.75 917
5081.42 960
5082.10 926
5082.77 977
5083.44 1025
5084.11 1039
5084.78 949
5085.46 956
5086.13 936
5086.80 1040
5087.48 1023
5088.15 941
5088.82 1001
5089.49 1188
5090.17 1203
5090.84 1164
5091.51 1305
5092.19 1233
5092.86 1261
5093.53 1211
5094.20 1235
5094.88 1178
5095.55 1030
5096.22 1047
5096.90 1096
5097.57 992
5098.24 1005
5098.92 1002
5099.59 944
5100.26 963
5100.94 897
5101.61 982
5102.29 978
5102.96 989
5103.63 1012
5104.31 979
5104.98 1016
5105.65 1048
5106.33 957
5107.00 986
5107.68 924
5108.35 899
5109.02 886
5109.70 902
5110.37 945
5111.05 874
5111.72 834
5112.40 858
5113.07 965
5113.74 944
5114.42 923
5115.09 917
5115.77 954
5116.44 948
5117.12 949
5117.79 996
5118.47 1081
5119.14 1015
5119.82 1002
5120.49 977
5121.17 968
5121.84 955
5122.52 968
5123.19 908
5123.87 923
5124.54 870
5125.22 781
5125.89 930
5126.57 951
5127.24 868
5127.92 864
5128.59 912
5129.27 779
5129.94 876
5130.62 939
5131.29 854
5131.97 850
5132.65 909
5133.32 905
5134.00 893
5134.67 960
5135.35 982
5136.02 974
5136.70 953
5137.38 880
5138.05 933
5138.73 900
5139.40 968
5140.08 989
5140.76 929
5141.43 931
5142.11 863
5142.79 860
5143.46 885
5144.14 932
5144.81 816
5145.49 851
5146.17 841
5146.84 729
5147.52 870
5148.20 834
5148.87 831
5149.55 846
5150.23 838
5150.90 766
5151.58 763
5152.26 828
5152.94 844
5153.61 854
5154.29 823
5154.97 843
5155.64 869
5156.32 878
5157.00 811
5157.68 898
5158.35 885
5159.03 923
5159.71 885
5160.39 860
5161.06 829
5161.74 835
5162.42 829
5163.10 827
5163.77 900
5164.45 890
5165.13 972
5165.81 954
5166.48 1011
5167.16 983
5167.84 984
5168.52 1070
5169.20 936
5169.87 919
5170.55 826
5171.23 955
5171.91 942
5172.59 925
5173.27 833
5173.94 951
5174.62 896
5175.30 883
5175.98 917
5176.66 844
5177.34 902
5178.02 945
5178.69 896
5179.37 956
5180.05 909
5180.73 835
5181.41 775
5182.09 886
5182.77 920
5183.45 825
5184.12 777
5184.80 744
5185.48 797
5186.16 755
5186.84 788
5187.52 746
5188.20 752
5188.88 700
5189.56 696
5190.24 777
5190.92 779
5191.60 815
5192.28 766
5192.96 860
5193.64 900
5194.32 919
5195.00 771
5195.68 791
5196.36 776
5197.03 725
5197.71 679
5198.39 717
5199.07 728
5199.75 833
5200.44 860
5201.12 762
5201.80 792
5202.48 782
5203.16 896
5203.84 786
5204.52 832
5205.20 839
5205.88 895
5206.56 910
5207.24 958
5207.92 949
5208.60 983
5209.28 899
5209.96 944
5210.64 934
5211.32 977
5212.00 973
5212.68 932
5213.37 935
5214.05 962
5214.73 929
5215.41 777
5216.09 807
5216.77 864
5217.45 896
5218.13 849
5218.81 880
5219.50 870
5220.18 906
5220.86 816
5221.54 838
5222.22 823
5222.90 816
5223.59 840
5224.27 822
5224.95 873
5225.63 858
5226.31 891
5226.99 817
5227.68 721
5228.36 731
5229.04 756
5229.72 733
5230.40 749
5231.09 737
5231.77 835
5232.45 782
5233.13 724
5233.81 864
5234.50 767
5235.18 847
5235.86 856
5236.54 800
5237.23 875
5237.91 847
5238.59 827
5239.27 923
5239.96 796
5240.64 847
5241.32 806
5242.01 879
5242.69 834
5243.37 837
5244.05 883
5244.74 844
5245.42 860
5246.10 922
5246.79 828
5247.47 754
5248.15 925
5248.84 811
5249.52 831
5250.20 818
5250.89 771
5251.57 752
5252.25 848
5252.94 734
5253.62 864
5254.30 870
5254.99 762
5255.67 719
5256.36 733
5257.04 759
5257.72 693
5258.41 742
5259.09 787
5259.78 784
5260.46 719
5261.14 759
5261.83 799
5262.51 860
5263.20 835
5263.88 877
5264.56 834
5265.25 892
5265.93 858
5266.62 884
5267.30 877
5267.99 865
5268.67 872
5269.36 890
5270.04 909
5270.73 925
5271.41 849
5272.09 846
5272.78 773
5273.46 720
5274.15 800
5274.83 809
5275.52 834
5276.20 990
5276.89 896
5277.57 922
5278.26 930
5278.94 912
5279.63 946
5280.32 927
5281.00 983
5281.69 1059
5282.37 1067
5283.06 1146
5283.74 1161
5284.43 1105
5285.11 1007
5285.80 931
5286.49 869
5287.17 815
5287.86 837
5288.54 796
5289.23 806
5289.91 851
5290.60 859
5291.29 793
5291.97 845
5292.66 876
5293.35 868
5294.03 810
5294.72 779
5295.40 797
5296.09 777
5296.78 731
5297.46 773
5298.15 874
5298.84 836
5299.52 890
5300.21 867
5300.90 933
5301.58 821
5302.27 850
5302.96 946
5303.64 910
5304.33 903
5305.02 861
5305.70 825
5306.39 820
5307.08 851
5307.77 844
5308.45 891
5309.14 891
5309.83 859
5310.51 866
5311.20 848
5311.89 835
5312.58 896
5313.26 734
5313.95 866
5314.64 944
5315.33 975
5316.01 926
5316.70 891
5317.39 894
5318.08 927
5318.77 963
5319.45 955
5320.14 1087
5320.83 1093
5321.52 957
5322.20 936
5322.89 925
5323.58 893
5324.27 986
5324.96 953
5325.65 920
5326.33 899
5327.02 768
5327.71 861
5328.40 819
5329.09 798
5329.78 902
5330.46 823
5331.15 832
5331.84 887
5332.53 895
5333.22 862
5333.91 829
5334.60 908
5335.29 906
5335.98 884
5336.66 871
5337.35 834
5338.04 810
5338.73 853
5339.42 905
5340.11 878
5340.80 1015
5341.49 986
5342.18 999
5342.87 1030
5343.56 993
5344.25 1060
5344.94 1094
5345.62 1111
5346.31 1174
5347.00 1221
5347.69 1191
5348.38 1286
5349.07 1387
5349.76 1521
5350.45 1620
5351.14 1652
5351.83 1757
5352.52 1640
5353.21 1648
5353.90 1599
5354.59 1538
5355.28 1552
5355.97 1319
5356.66 1263
5357.35 1125
5358.04 1042
5358.74 1094
5359.43 945
5360.12 940
5360.81 1048
5361.50 959
5362.19 928
5362.88 860
5363.57 863
5364.26 923
5364.95 775
5365.64 774
5366.33 920
5367.02 905
5367.71 837
5368.41 814
5369.10 843
5369.79 798
5370.48 804
5371.17 839
5371.86 873
5372.55 752
5373.24 800
5373.94 927
5374.63 857
5375.32 786
5376.01 778
5376.70 739
5377.39 811
5378.08 798
5378.78 850
5379.47 748
5380.16 778
5380.85 778
5381.54 803
5382.24 794
5382.93 812
5383.62 761
5384.31 831
5385.00 824
5385.70 821
5386.39 808
5387.08 790
5387.77 846
5388.47 894
5389.16 866
5389.85 881
5390.54 881
5391.23 916
5391.93 971
5392.62 1014
5393.31 981
5394.01 952
5394.70 839
5395.39 847
5396.08 831
5396.78 812
5397.47 831
5398.16 794
5398.86 805
5399.55 745
5400.24 724
5400.93 801
5401.63 844
5402.32 737
5403.01 796
5403.71 844
5404.40 806
5405.09 800
5405.79 766
5406.48 735
5407.17 775
5407.87 813
5408.56 892
5409.26 822
5409.95 817
5410.64 800
5411.34 713
5412.03 771
5412.72 793
5413.42 774
5414.11 808
5414.81 721
5415.50 790
5416.19 848
5416.89 842
5417.58 824
5418.28 828
5418.97 792
5419.67 809
5420.36 780
5421.05 729
5421.75 843
5422.44 888
5423.14 924
5423.83 894
5424.53 854
5425.22 893
5425.92 902
5426.61 848
5427.31 813
5428.00 788
5428.70 710
5429.39 784
5430.09 811
5430.78 783
5431.48 801
5432.17 748
5432.87 818
5433.56 760
5434.26 781
5434.95 899
5435.65 845
5436.34 853
5437.04 885
5437.73 884
5438.43 917
5439.13 840
5439.82 800
5440.52 936
5441.21 1060
5441.91 965
5442.60 913
5443.30 993
5444.00 1068
5444.69 1009
5445.39 1007
5446.08 921
5446.78 953
5447.48 957
5448.17 1018
5448.87 1076
5449.56 1053
5450.26 996
5450.96 1051
5451.65 1032
5452.35 1092
5453.05 982
5453.74 986
5454.44 982
5455.14 908
5455.83 942
5456.53 856
5457.23 819
5457.92 728
5458.62 718
5459.32 786
5460.01 824
5460.71 824
5461.41 944
5462.11 843
5462.80 873
5463.50 896
5464.20 914
5464.89 944
5465.59 905
5466.29 905
5466.99 950
5467.68 915
5468.38 894
5469.08 824
5469.78 867
5470.47 905
5471.17 847
5471.87 828
5472.57 802
5473.26 933
5473.96 865
5474.66 864
5475.36 956
5476.06 910
5476.75 950
5477.45 978
5478.15 1125
5478.85 1159
5479.55 1261
5480.24 1345
5480.94 1273
5481.64 1211
5482.34 1147
5483.04 1046
5483.74 1169
5484.43 1067
5485.13 989
5485.83 1094
5486.53 1068
5487.23 1046
5487.93 1048
5488.63 1003
5489.33 1087
5490.02 1023
5490.72 994
5491.42 974
5492.12 1050
5492.82 962
5493.52 1093
5494.22 1142
5494.92 1168
5495.62 1080
5496.32 1060
5497.01 1131
5497.71 1310
5498.41 1388
5499.11 1481
5499.81 1662
5500.51 1806
5501.21 1724
5501.91 1773
5502.61 1702
5503.31 1838
5504.01 1756
5504.71 1529
5505.41 1471
5506.11 1314
5506.81 1210
5507.51 1091
5508.21 1086
5508.91 1053
5509.61 1063
5510.31 1141
5511.01 1162
5511.71 1038
5512.41 1076
5513.11 943
5513.81 1049
5514.51 937
5515.21 989
5515.91 990
5516.61 1017
5517.31 1064
5518.01 1075
5518.72 1047
5519.42 1059
5520.12 1132
5520.82 1064
5521.52 1110
5522.22 973
5522.92 984
5523.62 1055
5524.32 1030
5525.02 953
5525.72 953
5526.43 946
5527.13 918
5527.83 865
5528.53 826
5529.23 868
5529.93 896
5530.63 763
5531.33 794
5532.04 843
5532.74 815
5533.44 866
5534.14 810
5534.84 837
5535.54 761
5536.25 777
5536.95 821
5537.65 835
5538.35 890
5539.05 914
5539.76 764
5540.46 705
5541.16 761
5541.86 811
5542.56 888
5543.27 800
5543.97 789
5544.67 858
5545.37 805
5546.08 844
5546.78 919
5547.48 884
5548.18 899
5548.89 961
5549.59 928
5550.29 844
5550.99 859
5551.70 834
5552.40 869
5553.10 771
5553.81 872
5554.51 910
5555.21 808
5555.91 886
5556.62 792
5557.32 760
5558.02 767
5558.73 837
5559.43 748
5560.13 771
5560.84 663
5561.54 804
5562.24 754
5562.95 865
5563.65 773
5564.35 725
5565.06 807
5565.76 806
5566.47 750
5567.17 778
5567.87 751
5568.58 736
5569.28 765
5569.98 736
5570.69 762
5571.39 788
5572.10 799
5572.80 862
5573.50 895
5574.21 819
5574.91 807
5575.62 824
5576.32 828
5577.03 863
5577.73 932
5578.44 865
5579.14 702
5579.84 716
5580.55 755
5581.25 748
5581.96 764
5582.66 885
5583.37 809
5584.07 803
5584.78 723
5585.48 710
5586.19 596
5586.89 678
5587.60 806
5588.30 747
5589.01 694
5589.71 759
5590.42 772
5591.12 781
5591.83 809
5592.53 737
5593.24 722
5593.94 762
5594.65 799
5595.36 682
5596.06 760
5596.77 791
5597.47 815
5598.18 715
5598.88 690
5599.59 795
5600.30 733
5601.00 790
5601.71 806
5602.41 783
5603.12 791
5603.83 725
5604.53 696
5605.24 750
5605.94 713
5606.65 735
5607.36 793
5608.06 752
5608.77 738
5609.48 811
5610.18 735
5610.89 794
5611.60 715
5612.30 743
5613.01 792
5613.72 723
5614.42 798
5615.13 740
5615.84 726
5616.54 836
5617.25 742
5617.96 695
5618.66 742
5619.37 695
5620.08 669
5620.78 700
5621.49 668
5622.20 795
5622.91 730
5623.61 723
5624.32 713
5625.03 643
5625.74 625
5626.44 692
5627.15 737
5627.86 730
5628.57 765
5629.27 786
5629.98 757
5630.69 684
5631.40 676
5632.11 654
5632.81 706
5633.52 703
5634.23 679
5634.94 596
5635.65 637
5636.35 692
5637.06 698
5637.77 729
5638.48 750
5639.19 717
5639.89 783
5640.60 699
5641.31 813
5642.02 692
5642.73 778
5643.44 758
5644.15 671
5644.85 754
5645.56 815
5646.27 797
5646.98 764
5647.69 753
5648.40 700
5649.11 781
5649.82 726
5650.53 609
5651.23 660
5651.94 756
5652.65 757
5653.36 768
5654.07 771
5654.78 768
5655.49 759
5656.20 809
5656.91 824
5657.62 758
5658.33 838
5659.04 978
5659.75 915
5660.46 904
5661.17 772
5661.88 827
5662.59 829
5663.30 712
5664.00 735
5664.71 824
5665.42 805
5666.13 732
5666.84 777
5667.55 908
5668.27 869
5668.98 875
5669.69 909
5670.40 972
5671.11 908
5671.82 894
5672.53 913
5673.24 872
5673.95 801
5674.66 830
5675.37 850
5676.08 828
5676.79 824
5677.50 848
5678.21 778
5678.92 839
5679.63 871
5680.34 861
5681.06 736
5681.77 672
5682.48 761
5683.19 804
5683.90 865
5684.61 700
5685.32 686
5686.03 709
5686.74 756
5687.46 778
5688.17 765
5688.88 822
5689.59 815
5690.30 751
5691.01 783
5691.72 657
5692.44 679
5693.15 788
5693.86 708
5694.57 844
5695.28 781
5696.00 818
5696.71 762
5697.42 668
5698.13 637
5698.84 701
5699.56 764
5700.27 794
5700.98 702
5701.69 780
5702.40 834
5703.12 724
5703.83 734
5704.54 715
5705.25 782
5705.97 740
5706.68 760
5707.39 762
5708.10 689
5708.82 674
5709.53 688
5710.24 701
5710.95 713
5711.67 758
5712.38 726
5713.09 742
5713.81 701
5714.52 708
5715.23 642
5715.95 671
5716.66 777
5717.37 737
5718.09 609
5718.80 610
5719.51 644
5720.23 686
5720.94 714
5721.65 751
5722.37 736
5723.08 723
5723.79 710
5724.51 761
5725.22 833
5725.93 793
5726.65 842
5727.36 832
5728.08 872
5728.79 799
5729.50 880
5730.22 853
5730.93 853
5731.65 776
5732.36 767
5733.07 717
5733.79 798
5734.50 767
5735.22 759
5735.93 802
5736.65 689
5737.36 736
5738.07 724
5738.79 696
5739.50 660
5740.22 679
5740.93 699
5741.65 722
5742.36 748
5743.08 766
5743.79 747
5744.51 737
5745.22 754
5745.94 729
5746.65 728
5747.37 779
5748.08 731
5748.80 706
5749.51 738
5750.23 805
5750.94 827
5751.66 730
5752.37 797
5753.09 829
5753.80 841
5754.52 865
5755.24 886
5755.95 891
5756.67 956
5757.38 943
5758.10 842
5758.81 821
5759.53 813
5760.25 841
5760.96 876
5761.68 805
5762.39 719
5763.11 727
5763.83 866
5764.54 806
5765.26 710
5765.97 741
5766.69 784
5767.41 821
5768.12 766
5768.84 858
5769.56 870
5770.27 837
5770.99 886
5771.71 803
5772.42 776
5773.14 745
5773.86 823
5774.57 842
5775.29 726
5776.01 787
5776.72 753
5777.44 887
5778.16 832
5778.88 842
5779.59 957
5780.31 951
5781.03 870
5781.74 857
5782.46 827
5783.18 876
5783.90 782
5784.61 809
5785.33 872
5786.05 921
5786.77 833
5787.48 862
5788.20 897
5788.92 923
5789.64 968
5790.35 954
5791.07 928
5791.79 976
5792.51 1112
5793.23 1068
5793.94 1085
5794.66 1136
5795.38 1109
5796.10 1146
5796.82 1354
5797.53 1516
5798.25 1728
5798.97 2089
5799.69 2398
5800.41 2779
5801.13 2762
5801.84 2889
5802.56 2767
5803.28 2488
5804.00 2127
5804.72 1935
5805.44 1721
5806.16 1472
5806.87 1424
5807.59 1271
5808.31 1169
5809.03 1082
5809.75 1144
5810.47 1210
5811.19 1071
5811.91 1189
5812.63 1061
5813.35 1060
5814.07 1057
5814.78 1173
5815.50 1151
5816.22 1231
5816.94 1187
5817.66 1083
5818.38 1121
5819.10 1158
5819.82 1167
5820.54 1210
5821.26 1115
5821.98 1110
5822.70 1082
5823.42 980
5824.14 1038
5824.86 999
5825.58 989
5826.30 963
5827.02 951
5827.74 870
5828.46 918
5829.18 916
5829.90 921
5830.62 993
5831.34 958
5832.06 928
5832.78 855
5833.50 884
5834.22 871
5834.94 858
5835.66 906
5836.38 945
5837.10 962
5837.82 923
5838.55 925
5839.27 820
5839.99 945
5840.71 921
5841.43 912
5842.15 899
5842.87 924
5843.59 796
5844.31 790
5845.03 832
5845.76 879
5846.48 823
5847.20 824
5847.92 903
5848.64 897
5849.36 840
5850.08 822
5850.81 755
5851.53 779
5852.25 805
5852.97 777
5853.69 827
5854.41 866
5855.14 844
5855.86 838
5856.58 800
5857.30 785
5858.02 799
5858.74 861
5859.47 795
5860.19 834
5860.91 777
5861.63 845
5862.36 727
5863.08 728
5863.80 758
5864.52 798
5865.24 862
5865.97 748
5866.69 789
5867.41 770
5868.13 835
5868.86 825
5869.58 774
5870.30 850
5871.03 717
5871.75 825
5872.47 819
5873.19 840
5873.92 779
5874.64 797
5875.36 841
5876.09 808
5876.81 739
5877.53 789
5878.26 778
5878.98 757
5879.70 853
5880.43 861
5881.15 776
5881.87 805
5882.60 913
5883.32 859
5884.04 809
5884.77 831
5885.49 776
5886.21 743
5886.94 818
5887.66 841
5888.39 833
5889.11 797
5889.83 767
5890.56 771
5891.28 762
5892.01 727
5892.73 776
5893.45 790
5894.18 776
5894.90 837
5895.63 834
5896.35 879
5897.07 821
5897.80 839
5898.52 734
5899.25 757
5899.97 781
5900.70 832
5901.42 818
5902.15 796
5902.87 846
5903.60 840
5904.32 798
5905.05 813
5905.77 813
5906.50 752
5907.22 780
5907.95 772
5908.67 769
5909.40 790
5910.12 766
5910.85 739
5911.57 745
5912.30 769
5913.02 870
5913.75 800
5914.47 707
5915.20 685
5915.92 762
5916.65 831
5917.38 828
5918.10 786
5918.83 844
5919.55 807
5920.28 841
5921.00 834
5921.73 786
5922.46 782
5923.18 770
5923.91 836
5924.63 807
5925.36 836
5926.09 819
5926.81 805
5927.54 910
5928.26 865
5928.99 835
5929.72 844
5930.44 971
5931.17 916
5931.90 856
5932.62 942
5933.35 995
5934.08 980
5934.80 965
5935.53 969
5936.26 991
5936.98 980
5937.71 1011
5938.44 1015
5939.16 1046
5939.89 1116
5940.62 1060
5941.35 1068
5942.07 1057
5942.80 980
5943.53 983
5944.25 1005
5944.98 1064
5945.71 1133
5946.44 1145
5947.16 1107
5947.89 1278
5948.62 1252
5949.35 1178
5950.07 1204
5950.80 1286
5951.53 1240
5952.26 1467
5952.99 1381
5953.71 1317
5954.44 1351
5955.17 1349
5955.90 1317
5956.62 1312
5957.35 1326
5958.08 1339
5958.81 1344
5959.54 1412
5960.27 1369
5960.99 1320
5961.72 1348
5962.45 1486
5963.18 1447
5963.91 1497
5964.64 1516
5965.36 1632
5966.09 1711
5966.82 1667
5967.55 1707
5968.28 1897
5969.01 1970
5969.74 1949
5970.47 1942
5971.19 1846
5971.92 1814
5972.65 1825
5973.38 1777
5974.11 1781
5974.84 1817
5975.57 1716
5976.30 1816
5977.03 1687
5977.76 1818
5978.49 1905
5979.22 1851
5979.95 1824
5980.67 2002
5981.40 2138
5982.13 2041
5982.86 2131
5983.59 2063
5984.32 2113
5985.05 2068
5985.78 2108
5986.51 2239
5987.24 2086
5987.97 2174
5988.70 2128
5989.43 2306
5990.16 2233
5990.89 2183
5991.62 2382
5992.35 2165
5993.08 2241
5993.81 2224
5994.54 2231
5995.27 2253
5996.00 2427
5996.73 2399
5997.47 2501
5998.20 2621
5998.93 2625
5999.66 2573
6000.39 2567
6001.12 2558
6001.85 2552
6002.58 2555
6003.31 2574
6004.04 2444
6004.77 2350
6005.50 2366
6006.24 2420
6006.97 2458
6007.70 2650
6008.43 2901
6009.16 3248
6009.89 3877
6010.62 4606
6011.35 5708
6012.09 6692
6012.82 7560
6013.55 8519
6014.28 9137
6015.01 9635
6015.74 9457
6016.47 9476
6017.21 9073
6017.94 8029
6018.67 7104
6019.40 5994
6020.13 5069
6020.87 4197
6021.60 3566
6022.33 2933
6023.06 2609
6023.79 2487
6024.53 2284
6025.26 2045
6025.99 1802
6026.72 1747
6027.46 1785
6028.19 1829
6028.92 1693
6029.65 1726
6030.39 1711
6031.12 1676
6031.85 1546
6032.58 1499
6033.32 1458
6034.05 1491
6034.78 1441
6035.51 1522
6036.25 1605
6036.98 1544
6037.71 1647
6038.45 1629
6039.18 1617
6039.91 1615
6040.65 1737
6041.38 1886
6042.11 1886
6042.85 1846
6043.58 1763
6044.31 1904
6045.05 1851
6045.78 1794
6046.51 1971
6047.25 1870
6047.98 2011
6048.71 1953
6049.45 2103
6050.18 2131
6050.91 2382
6051.65 2647
6052.38 2595
6053.12 2766
6053.85 2951
6054.58 2959
6055.32 2986
6056.05 2804
6056.79 2388
6057.52 2334
6058.25 2196
6058.99 2070
6059.72 1941
6060.46 1917
6061.19 1813
6061.93 1770
6062.66 1715
6063.40 1766
6064.13 1741
6064.86 1752
6065.60 1734
6066.33 1730
6067.07 1639
6067.80 1470
6068.54 1514
6069.27 1579
6070.01 1498
6070.74 1546
6071.48 1592
6072.21 1593
6072.95 1594
6073.68 1505
6074.42 1433
6075.15 1517
6075.89 1506
6076.63 1539
6077.36 1581
6078.10 1424
6078.83 1428
6079.57 1370
6080.30 1471
6081.04 1404
6081.77 1405
6082.51 1425
6083.25 1426
6083.98 1303
6084.72 1327
6085.45 1382
6086.19 1309
6086.92 1324
6087.66 1318
6088.40 1334
6089.13 1270
6089.87 1299
6090.61 1391
6091.34 1285
6092.08 1303
6092.81 1428
6093.55 1436
6094.29 1374
6095.02 1408
6095.76 1302
6096.50 1315
6097.23 1241
6097.97 1224
6098.71 1265
6099.44 1181
6100.18 1279
6100.92 1264
6101.65 1226
6102.39 1141
6103.13 1236
6103.86 1150
6104.60 1092
6105.34 1107
6106.08 1182
6106.81 1189
6107.55 1126
6108.29 1018
6109.02 1081
6109.76 1181
6110.50 1154
6111.24 1199
6111.97 1244
6112.71 1105
6113.45 1103
6114.19 1213
6114.92 1222
6115.66 1248
6116.40 1115
6117.14 1148
6117.88 1160
6118.61 1176
6119.35 1206
6120.09 1111
6120.83 1174
6121.57 1205
6122.30 1169
6123.04 1172
6123.78 1153
6124.52 1157
6125.26 1257
6126.00 1237
6126.73 1169
6127.47 1284
6128.21 1260
6128.95 1297
6129.69 1247
6130.43 1233
6131.16 1229
6131.90 1248
6132.64 1274
6133.38 1321
6134.12 1287
6134.86 1211
6135.60 1314
6136.34 1351
6137.08 1347
6137.81 1343
6138.55 1360
6139.29 1387
6140.03 1309
6140.77 1299
6141.51 1290
6142.25 1357
6142.99 1305
6143.73 1328
6144.47 1283
6145.21 1276
6145.95 1387
6146.69 1297
6147.43 1295
6148.17 1318
6148.91 1323
6149.65 1283
6150.39 1433
6151.13 1319
6151.86 1295
6152.60 1350
6153.34 1407
6154.08 1330
6154.83 1488
6155.57 1403
6156.31 1328
6157.05 1444
6157.79 1549
6158.53 1596
6159.27 1498
6160.01 1551
6160.75 1463
6161.49 1583
6162.23 1573
6162.97 1671
6163.71 1720
6164.45 1796
6165.19 1896
6165.93 1913
6166.67 2044
6167.41 2050
6168.15 2197
6168.89 2242
6169.64 2228
6170.38 2160
6171.12 2183
6171.86 2227
6172.60 2227
6173.34 2026
6174.08 2010
6174.82 1999
6175.57 1889
6176.31 1787
6177.05 1750
6177.79 1762
6178.53 1810
6179.27 1769
6180.01 1991
6180.76 1926
6181.50 1842
6182.24 1903
6182.98 1900
6183.72 1975
6184.46 1932
6185.21 1985
6185.95 2151
6186.69 2142
6187.43 2120
6188.17 1988
6188.92 2009
6189.66 2112
6190.40 2126
6191.14 2276
6191.89 2376
6192.63 2357
6193.37 2466
6194.11 2614
6194.86 2673
6195.60 2524
6196.34 2581
6197.08 2526
6197.83 2516
6198.57 2649
6199.31 2581
6200.05 2514
6200.80 2583
6201.54 2823
6202.28 2834
6203.03 2931
6203.77 3474
6204.51 3883
6205.26 4777
6206.00 5937
6206.74 7318
6207.48 9102
6208.23 10536
6208.97 12385
6209.71 13946
6210.46 14575
6211.20 15019
6211.95 14724
6212.69 13220
6213.43 11548
6214.18 10183
6214.92 8300
6215.66 6703
6216.41 5336
6217.15 4494
6217.89 3706
6218.64 3080
6219.38 2706
6220.13 2376
6220.87 2245
6221.61 2184
6222.36 2190
6223.10 2219
6223.85 2336
6224.59 2239
6225.34 2101
6226.08 2248
6226.82 2096
6227.57 1946
6228.31 1848
6229.06 1725
6229.80 1795
6230.55 1652
6231.29 1616
6232.04 1522
6232.78 1504
6233.53 1549
6234.27 1495
6235.02 1641
6235.76 1724
6236.51 1608
6237.25 1554
6238.00 1592
6238.74 1592
6239.49 1647
6240.23 1681
6240.98 1650
6241.72 1674
6242.47 1614
6243.21 1664
6243.96 1732
6244.70 1873
6245.45 1910
6246.20 2019
6246.94 2346
6247.69 2534
6248.43 2619
6249.18 2733
6249.92 2778
6250.67 2688
6251.42 2546
6252.16 2450
6252.91 2277
6253.65 2129
6254.40 2009
6255.15 1923
6255.89 1749
6256.64 1868
6257.38 1745
6258.13 1863
6258.88 1840
6259.62 1776
6260.37 1772
6261.12 1726
6261.86 1598
6262.61 1668
6263.36 1793
6264.10 1834
6264.85 1725
6265.60 1785
6266.34 1744
6267.09 1768
6267.84 1850
6268.58 1743
6269.33 1821
6270.08 1900
6270.82 1812
6271.57 1762
6272.32 1858
6273.07 1731
6273.81 1934
6274.56 1947
6275.31 1889
6276.05 1896
6276.80 2044
6277.55 2048
6278.30 2058
6279.04 2024
6279.79 2020
6280.54 1997
6281.29 1972
6282.03 1816
6282.78 1848
6283.53 1707
6284.28 1743
6285.03 1715
6285.77 1670
6286.52 1666
6287.27 1807
6288.02 1883
6288.77 1859
6289.51 1820
6290.26 1932
6291.01 1864
6291.76 1804
6292.51 1670
6293.26 1551
6294.00 1488
6294.75 1437
6295.50 1287
6296.25 1361
6297.00 1264
6297.75 1296
6298.50 1327
6299.24 1398
6299.99 1371
6300.74 1318
6301.49 1419
6302.24 1493
6302.99 1623
6303.74 1518
6304.49 1528
6305.24 1546
6305.99 1553
6306.73 1595
6307.48 1507
6308.23 1451
6308.98 1452
6309.73 1461
6310.48 1347
6311.23 1372
6311.98 1300
6312.73 1402
6313.48 1366
6314.23 1385
6314.98 1300
6315.73 1260
6316.48 1362
6317.23 1237
6317.98 1231
6318.73 1243
6319.48 1287
6320.23 1276
6320.98 1259
6321.73 1309
6322.48 1229
6323.23 1191
6323.98 1191
6324.73 1218
6325.48 1181
6326.23 1193
6326.98 1301
6327.73 1342
6328.48 1245
6329.23 1238
6329.98 1284
6330.73 1273
6331.48 1227
6332.23 1144
6332.98 1196
6333.73 1131
6334.49 1269
6335.24 1233
6335.99 1204
6336.74 1260
6337.49 1234
6338.24 1260
6338.99 1257
6339.74 1299
6340.49 1218
6341.25 1247
6342.00 1232
6342.75 1347
6343.50 1261
6344.25 1241
6345.00 1325
6345.75 1427
6346.51 1361
6347.26 1334
6348.01 1301
6348.76 1514
6349.51 1538
6350.26 1610
6351.02 1662
6351.77 1766
6352.52 1993
6353.27 1884
6354.02 1954
6354.78 2015
6355.53 1909
6356.28 1812
6357.03 1680
6357.78 1583
6358.54 1622
6359.29 1589
6360.04 1524
6360.79 1407
6361.55 1434
6362.30 1452
6363.05 1518
6363.80 1432
6364.56 1349
6365.31 1332
6366.06 1342
6366.81 1306
6367.57 1184
6368.32 1252
6369.07 1312
6369.83 1193
6370.58 1272
6371.33 1305
6372.08 1346
6372.84 1349
6373.59 1418
6374.34 1422
6375.10 1285
6375.85 1235
6376.60 1259
6377.36 1387
6378.11 1244
6378.86 1165
6379.62 1188
6380.37 1172
6381.12 1213
6381.88 1253
6382.63 1156
6383.39 1218
6384.14 1207
6384.89 1228
6385.65 1197
6386.40 1140
6387.16 1167
6387.91 1108
6388.66 1136
6389.42 1110
6390.17 1093
6390.93 1148
6391.68 1129
6392.43 1070
6393.19 1100
6393.94 1216
6394.70 1208
6395.45 1208
6396.21 1176
6396.96 983
6397.72 1003
6398.47 935
6399.22 1019
6399.98 1058
6400.73 1038
6401.49 1003
6402.24 945
6403.00 974
6403.75 1034
6404.51 937
6405.26 1021
6406.02 956
6406.77 1010
6407.53 1016
6408.28 1002
6409.04 927
6409.79 961
6410.55 953
6411.31 1048
6412.06 1066
6412.82 1016
6413.57 1038
6414.33 973
6415.08 1047
6415.84 1017
6416.59 936
6417.35 979
6418.11 959
6418.86 997
6419.62 981
6420.37 973
6421.13 906
6421.89 936
6422.64 934
6423.40 968
6424.15 1123
6424.91 1115
6425.67 1012
6426.42 907
6427.18 968
6427.94 984
6428.69 1055
6429.45 1007
6430.20 968
6430.96 998
6431.72 1054
6432.47 1009
6433.23 1091
6433.99 1013
6434.74 969
6435.50 993
6436.26 945
6437.02 950
6437.77 1109
6438.53 1081
6439.29 1057
6440.04 1078
6440.80 1125
6441.56 1056
6442.32 1068
6443.07 1085
6443.83 1030
6444.59 974
6445.34 959
6446.10 959
6446.86 1006
6447.62 1027
6448.37 984
6449.13 923
6449.89 920
6450.65 994
6451.41 978
6452.16 1010
6452.92 958
6453.68 1014
6454.44 1012
6455.19 1083
6455.95 1056
6456.71 1024
6457.47 1136
6458.23 1141
6458.99 1097
6459.74 1033
6460.50 1098
6461.26 1126
6462.02 1097
6462.78 974
6463.54 1173
6464.29 1138
6465.05 1141
6465.81 1113
6466.57 1060
6467.33 1078
6468.09 1131
6468.85 1220
6469.60 1195
6470.36 1131
6471.12 1178
6471.88 1213
6472.64 1228
6473.40 1156
6474.16 1149
6474.92 1245
6475.68 1221
6476.44 1267
6477.20 1255
6477.95 1313
6478.71 1267
6479.47 1214
6480.23 1256
6480.99 1248
6481.75 1261
6482.51 1309
6483.27 1259
6484.03 1303
6484.79 1368
6485.55 1325
6486.31 1405
6487.07 1445
6487.83 1479
6488.59 1512
6489.35 1469
6490.11 1536
6490.87 1428
6491.63 1621
6492.39 1600
6493.15 1604
6493.91 1849
6494.67 1876
6495.43 1783
6496.19 1789
6496.95 1960
6497.71 1924
6498.47 1843
6499.23 1874
6499.99 1857
6500.76 1841
6501.52 1707
6502.28 1746
6503.04 1879
6503.80 1851
6504.56 1845
6505.32 1919
6506.08 1967
6506.84 1955
6507.60 2062
6508.36 2132
6509.13 2144
6509.89 2170
6510.65 2342
6511.41 2389
6512.17 2304
6512.93 2265
6513.69 2281
6514.45 2331
6515.22 2208
6515.98 2233
6516.74 2191
6517.50 2200
6518.26 2337
6519.02 2385
6519.79 2473
6520.55 2553
6521.31 2673
6522.07 2880
6522.83 2998
6523.60 3236
6524.36 3348
6525.12 3722
6525.88 4214
6526.64 4542
6527.41 4805
6528.17 5209
6528.93 5495
6529.69 5672
6530.46 5642
6531.22 5790
6531.98 5504
6532.74 5621
6533.51 6039
6534.27 6734
6535.03 7451
6535.79 8404
6536.56 9571
6537.32 10407
6538.08 10588
6538.85 10083
6539.61 9509
6540.37 8482
6541.13 7452
6541.90 6333
6542.66 5237
6543.42 4340
6544.19 3811
6544.95 3158
6545.71 2776
6546.48 2459
6547.24 2212
6548.00 2245
6548.77 2129
6549.53 1998
6550.29 1959
6551.06 2042
6551.82 1941
6552.58 1983
6553.35 1990
6554.11 1960
6554.88 1910
6555.64 1773
6556.40 1852
6557.17 1767
6557.93 1842
6558.70 1940
6559.46 1826
6560.22 1874
6560.99 1914
6561.75 1867
6562.52 2011
6563.28 2067
6564.05 2161
6564.81 2132
6565.57 2250
6566.34 2190
6567.10 2247
6567.87 2190
6568.63 2120
6569.40 2247
6570.16 2216
6570.93 2280
6571.69 2141
6572.46 2160
6573.22 2227
6573.99 2273
6574.75 2463
6575.52 2509
6576.28 2594
6577.05 2637
6577.81 2760
6578.58 2772
6579.34 2709
6580.11 2741
6580.87 2683
6581.64 2685
6582.40 2708
6583.17 2720
6583.93 2489
6584.70 2331
6585.47 2377
6586.23 2301
6587.00 2228
6587.76 2334
6588.53 2355
6589.29 2389
6590.06 2628
6590.83 2746
6591.59 2844
6592.36 3077
6593.12 3639
6593.89 3886
6594.66 4166
6595.42 4501
6596.19 4722
6596.96 4677
6597.72 4194
6598.49 4137
6599.25 3721
6600.02 3393
6600.79 3192
6601.55 2839
6602.32 2625
6603.09 2412
6603.85 2346
6604.62 2237
6605.39 2058
6606.15 2067
6606.92 2154
6607.69 2095
6608.46 1993
6609.22 1931
6609.99 1947
6610.76 2048
6611.52 2006
6612.29 1883
6613.06 1855
6613.83 1867
6614.59 1739
6615.36 1733
6616.13 1707
6616.89 1798
6617.66 1772
6618.43 1772
6619.20 1762
6619.96 1734
6620.73 1748
6621.50 1857
6622.27 1775
6623.04 1673
6623.80 1835
6624.57 1742
6625.34 1707
6626.11 1711
6626.88 1692
6627.64 1681
6628.41 1726
6629.18 1758
6629.95 1778
6630.72 1844
6631.48 2002
6632.25 2266
6633.02 2373
6633.79 2427
6634.56 2708
6635.33 2761
6636.10 2819
6636.86 2743
6637.63 2616
6638.40 2410
6639.17 2171
6639.94 2061
6640.71 1944
6641.48 1747
6642.25 1653
6643.01 1609
6643.78 1539
6644.55 1594
6645.32 1648
6646.09 1568
6646.86 1537
6647.63 1626
6648.40 1610
6649.17 1557
6649.94 1651
6650.71 1631
6651.48 1676
6652.25 1613
6653.01 1620
6653.78 1634
6654.55 1436
6655.32 1398
6656.09 1462
6656.86 1538
6657.63 1506
6658.40 1549
6659.17 1471
6659.94 1438
6660.71 1427
6661.48 1441
6662.25 1368
6663.02 1319
6663.79 1283
6664.56 1430
6665.33 1387
6666.10 1400
6666.87 1387
6667.64 1433
6668.42 1428
6669.19 1393
6669.96 1531
6670.73 1547
6671.50 1530
6672.27 1568
6673.04 1503
6673.81 1473
6674.58 1496
6675.35 1463
6676.12 1522
6676.89 1562
6677.66 1465
6678.44 1486
6679.21 1450
6679.98 1425
6680.75 1559
6681.52 1522
6682.29 1643
6683.06 1641
6683.83 1855
6684.60 1851
6685.38 1876
6686.15 1937
6686.92 1975
6687.69 1949
6688.46 1885
6689.23 1817
6690.01 1718
6690.78 1644
6691.55 1435
6692.32 1381
6693.09 1346
6693.86 1361
6694.64 1272
6695.41 1341
6696.18 1356
6696.95 1258
6697.73 1264
6698.50 1283
6699.27 1304
6700.04 1341
6700.81 1375
6701.59 1234
6702.36 1352
6703.13 1454
6703.90 1321
6704.68 1205
6705.45 1287
6706.22 1211
6706.99 1259
6707.77 1309
6708.54 1246
6709.31 1226
6710.09 1231
6710.86 1238
6711.63 1216
6712.40 1187
6713.18 1174
6713.95 1234
6714.72 1288
6715.50 1212
6716.27 1210
6717.04 1206
6717.82 1274
6718.59 1141
6719.36 1159
6720.14 1188
6720.91 1060
6721.68 1058
6722.46 1110
6723.23 1044
6724.00 1121
6724.78 1124
6725.55 1168
6726.33 1160
6727.10 1145
6727.87 1126
6728.65 1098
6729.42 1074
6730.20 1162
6730.97 1194
6731.74 1079
6732.52 1217
6733.29 1148
6734.07 1174
6734.84 1120
6735.61 1195
6736.39 1242
6737.16 1259
6737.94 1177
6738.71 1238
6739.49 1242
6740.26 1164
6741.04 1109
6741.81 1095
6742.59 1185
6743.36 1178
6744.13 1260
6744.91 1198
6745.68 1160
6746.46 1246
6747.23 1351
6748.01 1324
6748.78 1369
6749.56 1449
6750.33 1516
6751.11 1598
6751.89 1700
6752.66 1700
6753.44 1759
6754.21 1813
6754.99 1674
6755.76 1598
6756.54 1553
6757.31 1355
6758.09 1397
6758.86 1367
6759.64 1329
6760.42 1273
6761.19 1217
6761.97 1286
6762.74 1276
6763.52 1242
6764.30 1225
6765.07 1168
6765.85 1246
6766.62 1200
6767.40 1183
6768.18 1215
6768.95 1198
6769.73 1170
6770.51 1118
6771.28 1181
6772.06 1135
6772.83 1168
6773.61 1140
6774.39 1177
6775.16 1208
6775.94 1221
6776.72 1195
6777.49 1199
6778.27 1257
6779.05 1316
6779.82 1299
6780.60 1344
6781.38 1319
6782.16 1278
6782.93 1302
6783.71 1209
6784.49 1146
6785.26 1108
6786.04 1069
6786.82 1131
6787.60 1114
6788.37 1085
6789.15 1033
6789.93 1067
6790.71 1046
6791.48 1067
6792.26 950
6793.04 975
6793.82 1045
6794.59 1026
6795.37 1027
6796.15 1030
6796.93 1061
6797.70 1055
6798.48 1087
6799.26 1066
6800.04 1086
6800.82 1099
6801.60 1124
6802.37 1128
6803.15 1031
6803.93 1085
6804.71 1157
6805.49 1056
6806.26 1175
6807.04 1059
6807.82 1125
6808.60 1143
6809.38 1017
6810.16 1007
6810.94 995
6811.71 1073
6812.49 1070
6813.27 1020
6814.05 1021
6814.83 1025
6815.61 1077
6816.39 994
6817.17 1083
6817.95 1043
6818.73 1048
6819.50 1026
6820.28 1007
6821.06 1020
6821.84 1033
6822.62 1068
6823.40 1074
6824.18 1044
6824.96 1104
6825.74 1026
6826.52 1048
6827.30 1039
6828.08 1073
6828.86 1162
6829.64 1147
6830.42 1129
6831.20 1057
6831.98 1048
6832.76 1098
6833.54 1071
6834.32 1057
6835.10 1038
6835.88 971
6836.66 1007
6837.44 933
6838.22 958
6839.00 969
6839.78 1006
6840.56 1028
6841.34 1030
6842.12 1018
6842.90 959
6843.68 1019
6844.46 959
6845.24 1039
6846.02 1074
6846.80 1309
6847.58 1580
6848.36 1736
6849.14 1967
6849.93 2315
6850.71 2626
6851.49 2979
6852.27 3063
6853.05 3042
6853.83 2825
6854.61 2654
6855.39 2523
6856.17 2184
6856.96 1890
6857.74 1687
6858.52 1495
6859.30 1378
6860.08 1298
6860.86 1183
6861.64 1212
6862.43 1169
6863.21 1089
6863.99 1109
6864.77 1161
6865.55 1123
6866.33 1137
6867.12 1256
6867.90 1274
6868.68 1203
6869.46 1075
6870.24 1087
6871.03 1062
6871.81 1151
6872.59 1094
6873.37 1014
6874.16 1024
6874.94 1091
6875.72 1077
6876.50 1014
6877.28 1132
6878.07 1155
6878.85 1190
6879.63 1265
6880.42 1249
6881.20 1268
6881.98 1295
6882.76 1297
6883.55 1452
6884.33 1393
6885.11 1444
6885.89 1562
6886.68 1734
6887.46 1917
6888.24 2029
6889.03 2032
6889.81 2058
6890.59 2102
6891.38 1783
6892.16 1753
6892.94 1622
6893.73 1442
6894.51 1487
6895.29 1406
6896.08 1267
6896.86 1271
6897.64 1257
6898.43 1253
6899.21 1239
6900.00 1264
6900.78 1398
6901.56 1333
6902.35 1269
6903.13 1269
6903.91 1386
6904.70 1442
6905.48 1264
6906.27 1309
6907.05 1244
6907.84 1264
6908.62 1220
6909.40 1238
6910.19 1243
6910.97 1205
6911.76 1152
6912.54 1163
6913.33 1122
6914.11 1219
6914.90 1162
6915.68 1165
6916.46 1152
6917.25 1101
6918.03 1216
6918.82 1214
6919.60 1116
6920.39 1175
6921.17 1154
6921.96 1235
6922.74 1208
6923.53 1108
6924.31 1162
6925.10 1220
6925.88 1194
6926.67 1155
6927.45 1159
6928.24 1184
6929.03 1284
6929.81 1269
6930.60 1253
6931.38 1251
6932.17 1164
6932.95 1250
6933.74 1264
6934.52 1402
6935.31 1384
6936.10 1356
6936.88 1296
6937.67 1308
6938.45 1241
6939.24 1376
6940.03 1312
6940.81 1180
6941.60 1350
6942.38 1325
6943.17 1476
6943.96 1421
6944.74 1452
6945.53 1370
6946.32 1462
6947.10 1429
6947.89 1565
6948.68 1405
6949.46 1415
6950.25 1428
6951.03 1535
6951.82 1459
6952.61 1402
6953.40 1463
6954.18 1359
6954.97 1455
6955.76 1423
6956.54 1547
6957.33 1450
6958.12 1434
6958.90 1595
6959.69 1678
6960.48 1604
6961.27 1525
6962.05 1483
6962.84 1508
6963.63 1577
6964.41 1518
6965.20 1612
6965.99 1619
6966.78 1574
6967.56 1666
6968.35 1650
6969.14 1760
6969.93 1865
6970.72 1780
6971.50 1846
6972.29 1768
6973.08 1751
6973.87 1855
6974.66 1825
6975.44 1880
6976.23 1944
6977.02 1859
6977.81 2025
6978.60 2017
6979.38 2186
6980.17 2304
6980.96 2392
6981.75 2647
6982.54 3086
6983.33 3629
6984.11 4306
6984.90 4967
6985.69 5421
6986.48 5851
6987.27 6259
6988.06 5890
6988.85 5806
6989.64 5380
6990.42 4743
6991.21 4145
6992.00 3626
6992.79 3263
6993.58 2895
6994.37 2711
6995.16 2740
6995.95 2925
6996.74 3177
6997.53 3633
6998.32 4143
6999.10 4854
6999.89 5405
7000.68 5829
7001.47 5810
7002.26 5761
7003.05 5504
7003.84 4934
7004.63 4246
7005.42 3675
7006.21 3197
7007.00 2745
7007.79 2448
7008.58 2184
7009.37 1969
7010.16 1917
7010.95 1858
7011.74 1808
7012.53 1661
7013.32 1723
7014.11 1734
7014.90 1877
7015.69 1808
7016.48 1678
7017.27 1623
7018.06 1587
7018.85 1645
7019.64 1575
7020.43 1497
7021.23 1589
7022.02 1512
7022.81 1520
7023.60 1556
7024.39 1529
7025.18 1619
7025.97 1558
7026.76 1538
7027.55 1602
7028.34 1509
7029.13 1608
7029.93 1521
7030.72 1593
7031.51 1486
7032.30 1438
7033.09 1378
7033.88 1285
7034.67 1369
7035.46 1404
7036.26 1359
7037.05 1437
7037.84 1512
7038.63 1556
7039.42 1566
7040.21 1640
7041.01 1615
7041.80 1530
7042.59 1564
7043.38 1481
7044.17 1455
7044.97 1451
7045.76 1525
7046.55 1422
7047.34 1459
7048.13 1429
7048.93 1631
7049.72 1697
7050.51 1632
7051.30 1638
7052.09 1575
7052.89 1625
7053.68 1589
7054.47 1523
7055.26 1384
7056.06 1469
7056.85 1332
7057.64 1288
7058.44 1277
7059.23 1355
7060.02 1332
7060.81 1303
7061.61 1323
7062.40 1439
7063.19 1347
7063.99 1408
7064.78 1357
7065.57 1358
7066.37 1381
7067.16 1286
7067.95 1307
7068.74 1312
7069.54 1302
7070.33 1315
7071.13 1180
7071.92 1263
7072.71 1349
7073.51 1307
7074.30 1272
7075.09 1255
7075.89 1215
7076.68 1374
7077.47 1269
7078.27 1259
7079.06 1273
7079.86 1268
7080.65 1193
7081.44 1207
7082.24 1224
7083.03 1221
7083.83 1200
7084.62 1274
7085.41 1323
7086.21 1380
7087.00 1368
7087.80 1415
7088.59 1559
7089.39 1582
7090.18 1452
7090.98 1434
7091.77 1517
7092.56 1316
7093.36 1225
7094.15 1211
7094.95 1137
7095.74 1132
7096.54 1091
7097.33 1048
7098.13 1058
7098.92 1018
7099.72 1081
7100.51 1100
7101.31 954
7102.10 972
7102.90 996
7103.69 915
7104.49 940
7105.29 988
7106.08 1060
7106.88 989
7107.67 948
7108.47 951
7109.26 872
7110.06 957
7110.85 945
7111.65 844
7112.45 835
7113.24 896
7114.04 883
7114.83 928
7115.63 979
7116.42 919
7117.22 950
7118.02 1036
7118.81 995
7119.61 938
7120.41 902
7121.20 888
7122.00 938
7122.79 898
7123.59 895
7124.39 972
7125.18 1062
7125.98 954
7126.78 955
7127.57 938
7128.37 1007
7129.17 932
7129.96 1008
7130.76 971
7131.56 1018
7132.35 985
7133.15 965
7133.95 971
7134.74 983
7135.54 935
7136.34 998
7137.14 944
7137.93 886
7138.73 962
7139.53 983
7140.33 1003
7141.12 971
7141.92 892
7142.72 852
7143.51 971
7144.31 991
7145.11 982
7145.91 1013
7146.71 1029
7147.50 942
7148.30 989
7149.10 915
7149.90 852
7150.69 833
7151.49 839
7152.29 872
7153.09 890
7153.89 900
7154.68 886
7155.48 886
7156.28 858
7157.08 875
7157.88 915
7158.68 916
7159.47 895
7160.27 952
7161.07 910
7161.87 860
7162.67 849
7163.47 891
7164.27 851
7165.06 854
7165.86 862
7166.66 833
7167.46 883
7168.26 926
7169.06 904
7169.86 881
7170.66 905
7171.46 906
7172.25 819
7173.05 841
7173.85 823
7174.65 829
7175.45 839
7176.25 866
7177.05 837
7177.85 837
7178.65 902
7179.45 932
7180.25 916
7181.05 958
7181.85 1026
7182.65 1056
7183.45 1081
7184.25 980
7185.05 1071
7185.85 1084
7186.65 1008
7187.45 977
7188.25 1013
7189.05 945
7189.85 885
7190.65 857
7191.45 905
7192.25 934
7193.05 854
7193.85 825
7194.65 806
7195.45 769
7196.25 759
7197.05 904
7197.85 839
7198.65 856
7199.45 871
7200.25 810
7201.05 837
7201.85 863
7202.65 863
7203.46 838
7204.26 749
7205.06 828
7205.86 819
7206.66 832
7207.46 777
7208.26 712
7209.06 822
7209.86 822
7210.66 842
7211.47 787
7212.27 890
7213.07 886
7213.87 841
7214.67 808
7215.47 797
7216.27 810
7217.08 812
7217.88 774
7218.68 887
7219.48 830
7220.28 831
7221.09 829
7221.89 842
7222.69 851
7223.49 775
7224.29 822
7225.10 894
7225.90 851
7226.70 786
7227.50 894
7228.30 842
7229.11 847
7229.91 825
7230.71 800
7231.51 865
7232.32 850
7233.12 884
7233.92 833
7234.72 834
7235.53 806
7236.33 899
7237.13 965
7237.93 968
7238.74 955
7239.54 1046
7240.34 1149
7241.15 1036
7241.95 916
7242.75 1005
7243.55 1015
7244.36 869
7245.16 826
7245.96 888
7246.77 960
7247.57 935
7248.37 876
7249.18 956
7249.98 923
7250.78 945
7251.59 988
7252.39 943
7253.20 996
7254.00 1043
7254.80 967
7255.61 1022
7256.41 978
7257.21 975
7258.02 1063
7258.82 1001
7259.63 979
7260.43 1070
7261.23 1066
7262.04 1072
7262.84 982
7263.65 1065
7264.45 1096
7265.26 1030
7266.06 1110
7266.86 1136
7267.67 1126
7268.47 1253
7269.28 1191
7270.08 1225
7270.89 1133
7271.69 1221
7272.50 1228
7273.30 1231
7274.11 1283
7274.91 1262
7275.71 1312
7276.52 1328
7277.32 1370
7278.13 1274
7278.93 1337
7279.74 1469
7280.55 1554
7281.35 1739
7282.16 2093
7282.96 2305
7283.77 2629
7284.57 2864
7285.38 3128
7286.18 3286
7286.99 3179
7287.79 2982
7288.60 2746
7289.40 2416
7290.21 2203
7291.02 2004
7291.82 1794
7292.63 1710
7293.43 1611
7294.24 1489
7295.05 1445
7295.85 1432
7296.66 1492
7297.46 1525
7298.27 1539
7299.08 1577
7299.88 1508
7300.69 1589
7301.49 1591
7302.30 1575
7303.11 1655
7303.91 1722
7304.72 1727
7305.53 1805
7306.33 1842
7307.14 2038
7307.95 2230
7308.75 2361
7309.56 2480
7310.37 2628
7311.17 2789
7311.98 2927
7312.79 2949
7313.59 2816
7314.40 2757
7315.21 2656
7316.02 2714
7316.82 2795
7317.63 2947
7318.44 3069
7319.24 3606
7320.05 3755
7320.86 4128
7321.67 4426
7322.47 4622
7323.28 4506
7324.09 4236
7324.90 3816
7325.70 3410
7326.51 3053
7327.32 2708
7328.13 2336
7328.94 2062
7329.74 1877
7330.55 1757
7331.36 1656
7332.17 1566
7332.98 1531
7333.78 1439
7334.59 1457
7335.40 1418
7336.21 1493
7337.02 1482
7337.82 1471
7338.63 1514
7339.44 1524
7340.25 1525
7341.06 1564
7341.87 1536
7342.68 1462
7343.48 1318
7344.29 1362
7345.10 1544
7345.91 1616
7346.72 1533
7347.53 1690
7348.34 1724
7349.15 1612
7349.95 1646
7350.76 1647
7351.57 1565
7352.38 1502
7353.19 1417
7354.00 1486
7354.81 1433
7355.62 1443
7356.43 1470
7357.24 1397
7358.05 1384
7358.86 1424
7359.67 1510
7360.48 1519
7361.29 1503
7362.09 1515
7362.90 1509
7363.71 1551
7364.52 1563
7365.33 1643
7366.14 1565
7366.95 1607
7367.76 1529
7368.57 1475
7369.38 1514
7370.19 1464
7371.00 1552
7371.81 1443
7372.62 1480
7373.43 1540
7374.25 1575
7375.06 1614
7375.87 1608
7376.68 1636
7377.49 1796
7378.30 1958
7379.11 2052
7379.92 2314
7380.73 2507
7381.54 2647
7382.35 2763
7383.16 2846
7383.97 2775
7384.78 2596
7385.59 2345
7386.41 2087
7387.22 1975
7388.03 1835
7388.84 1665
7389.65 1626
7390.46 1527
7391.27 1450
7392.08 1477
7392.89 1434
7393.71 1467
7394.52 1431
7395.33 1351
7396.14 1413
7396.95 1611
7397.76 1679
7398.58 1837
7399.39 2006
7400.20 2182
7401.01 2431
7401.82 2381
7402.63 2366
7403.45 2492
7404.26 2266
7405.07 2188
7405.88 2181
7406.69 2113
7407.51 2088
7408.32 2077
7409.13 1963
7409.94 1820
7410.76 1921
7411.57 1778
7412.38 1612
7413.19 1455
7414.01 1328
7414.82 1241
7415.63 1215
7416.44 1216
7417.26 1172
7418.07 1170
7418.88 1118
7419.69 1182
7420.51 1281
7421.32 1153
7422.13 1167
7422.95 1147
7423.76 1103
7424.57 1089
7425.39 1147
7426.20 1121
7427.01 1178
7427.83 1182
7428.64 1096
7429.45 1138
7430.27 1104
7431.08 1042
7431.89 1060
7432.71 1037
7433.52 905
7434.33 960
7435.15 1076
7435.96 1012
7436.77 930
7437.59 1042
7438.40 1121
7439.22 1144
7440.03 1100
7440.84 1137
7441.66 1044
7442.47 1072
7443.29 1082
7444.10 1130
7444.91 1111
7445.73 1093
7446.54 1021
7447.36 1044
7448.17 1008
7448.99 1061
7449.80 1127
7450.62 1114
7451.43 971
7452.24 1011
7453.06 984
7453.87 960
7454.69 956
7455.50 923
7456.32 995
7457.13 999
7457.95 1043
7458.76 943
7459.58 856
7460.39 914
7461.21 1016
7462.02 1042
7462.84 996
7463.65 981
7464.47 954
7465.28 1049
7466.10 976
7466.92 996
7467.73 1017
7468.55 971
7469.36 963
7470.18 1008
7470.99 983
7471.81 977
7472.62 971
7473.44 986
7474.26 945
7475.07 892
7475.89 918
7476.70 985
7477.52 868
7478.34 814
7479.15 905
7479.97 949
7480.78 970
7481.60 880
7482.42 897
7483.23 821
7484.05 845
7484.87 831
7485.68 825
7486.50 861
7487.32 848
7488.13 823
7488.95 844
7489.76 867
7490.58 812
7491.40 887
7492.22 835
7493.03 854
7493.85 823
7494.67 788
7495.48 886
7496.30 903
7497.12 869
7497.93 782
7498.75 817
7499.57 795
7500.39 841
7501.20 857
7502.02 766
7502.84 805
7503.66 851
7504.47 843
7505.29 825
7506.11 810
7506.93 787
7507.74 789
7508.56 765
7509.38 741
7510.20 780
7511.01 754
7511.83 783
7512.65 844
7513.47 756
7514.29 730
7515.10 809
7515.92 783
7516.74 791
7517.56 767
7518.38 781
7519.19 776
7520.01 865
7520.83 764
7521.65 724
7522.47 788
7523.29 831
7524.11 757
7524.92 744
7525.74 755
7526.56 770
7527.38 760
7528.20 757
7529.02 834
7529.84 822
7530.66 834
7531.47 720
7532.29 755
7533.11 737
7533.93 777
7534.75 775
7535.57 745
7536.39 713
7537.21 703
7538.03 664
7538.85 697
7539.67 685
7540.49 765
7541.31 706
7542.12 744
7542.94 763
7543.76 775
7544.58 791
7545.40 787
7546.22 788
7547.04 751
7547.86 758
7548.68 812
7549.50 840
7550.32 710
7551.14 719
7551.96 758
7552.78 798
7553.60 728
7554.42 769
7555.24 742
7556.06 758
7556.88 785
7557.70 827
7558.52 806
7559.35 882
7560.17 784
7560.99 805
7561.81 725
7562.63 820
7563.45 792
7564.27 812
7565.09 818
7565.91 766
7566.73 743
7567.55 731
7568.37 731
7569.19 777
7570.02 840
7570.84 762
7571.66 774
7572.48 784
7573.30 802
7574.12 874
7574.94 782
7575.76 737
7576.59 776
7577.41 787
7578.23 802
7579.05 816
7579.87 784
7580.69 821
7581.51 848
7582.34 852
7583.16 767
7583.98 768
7584.80 750
7585.62 888
7586.45 815
7587.27 868
7588.09 870
7588.91 913
7589.73 905
7590.56 847
7591.38 839
7592.20 837
7593.02 815
7593.85 820
7594.67 857
7595.49 863
7596.31 857
7597.14 819
7597.96 812
7598.78 808
7599.60 792
7600.43 791
7601.25 835
7602.07 913
7602.89 986
7603.72 1017
7604.54 1031
7605.36 1044
7606.19 1021
7607.01 997
7607.83 1064
7608.66 999
7609.48 945
7610.30 987
7611.12 979
7611.95 959
7612.77 893
7613.59 985
7614.42 942
7615.24 895
7616.07 933
7616.89 934
7617.71 965
7618.54 987
7619.36 1024
7620.18 928
7621.01 1018
7621.83 898
7622.66 877
7623.48 901
7624.30 937
7625.13 931
7625.95 922
7626.78 941
7627.60 953
7628.42 1029
7629.25 1133
7630.07 1218
7630.90 1271
7631.72 1346
7632.55 1271
7633.37 1362
7634.19 1276
7635.02 1220
7635.84 1136
7636.67 1176
7637.49 1060
7638.32 949
7639.14 877
7639.97 851
7640.79 780
7641.62 709
7642.44 831
7643.27 787
7644.09 715
7644.92 764
7645.74 713
7646.57 666
7647.39 765
7648.22 828
7649.04 765
7649.87 707
7650.70 795
7651.52 721
7652.35 742
7653.17 753
7654.00 729
7654.82 753
7655.65 772
7656.47 780
7657.30 677
7658.13 664
7658.95 695
7659.78 761
7660.60 726
7661.43 755
7662.26 730
7663.08 695
7663.91 690
7664.73 715
7665.56 685
7666.39 730
7667.21 719
7668.04 744
7668.87 728
7669.69 760
7670.52 692
7671.35 801
7672.17 790
7673.00 791
7673.83 688
7674.65 720
7675.48 747
7676.31 671
7677.13 727
7677.96 679
7678.79 666
7679.61 714
7680.44 697
7681.27 715
7682.09 673
7682.92 625
7683.75 606
7684.58 676
7685.40 631
7686.23 641
7687.06 656
7687.89 701
7688.71 678
7689.54 726
7690.37 722
7691.20 776
7692.02 620
7692.85 725
7693.68 700
7694.51 661
7695.33 707
7696.16 750
7696.99 769
7697.82 743
7698.65 742
7699.47 698
7700.30 710
7701.13 679
7701.96 771
7702.79 732
7703.62 689
7704.44 651
7705.27 742
7706.10 770
7706.93 713
7707.76 689
7708.59 684
7709.41 703
7710.24 670
7711.07 701
7711.90 708
7712.73 777
7713.56 733
7714.39 774
7715.22 702
7716.05 706
7716.87 685
7717.70 731
7718.53 618
7719.36 717
7720.19 692
7721.02 684
7721.85 690
7722.68 650
7723.51 675
7724.34 645
7725.17 700
7726.00 664
7726.83 664
7727.66 742
7728.48 668
7729.31 703
7730.14 703
7730.97 702
7731.80 692
7732.63 653
7733.46 649
7734.29 681
7735.12 694
7735.95 632
7736.78 646
7737.61 672
7738.44 622
7739.27 639
7740.10 673
7740.93 698
7741.77 639
7742.60 738
7743.43 764
7744.26 802
7745.09 903
7745.92 936
7746.75 1014
7747.58 1127
7748.41 1187
7749.24 1243
7750.07 1208
7750.90 1163
7751.73 1071
7752.56 945
7753.39 888
7754.23 825
7755.06 850
7755.89 812
7756.72 762
7757.55 777
7758.38 819
7759.21 788
7760.04 751
7760.88 786
7761.71 742
7762.54 790
7763.37 763
7764.20 767
7765.03 785
7765.86 676
7766.70 683
7767.53 665
7768.36 671
7769.19 688
7770.02 676
7770.86 660
7771.69 711
7772.52 705
7773.35 714
7774.18 661
7775.02 676
7775.85 672
7776.68 759
7777.51 645
7778.34 704
7779.18 704
7780.01 722
7780.84 726
7781.67 703
7782.51 686
7783.34 701
7784.17 698
7785.00 720
7785.84 752
7786.67 727
7787.50 754
7788.34 690
7789.17 708
7790.00 689
7790.83 710
7791.67 703
7792.50 674
7793.33 667
7794.17 640
7795.00 681
7795.83 721
7796.67 645
7797.50 676
7798.33 706
7799.17 738
7800.00 736
7800.83 800
7801.67 721
7802.50 657
7803.33 709
7804.17 649
7805.00 713
7805.84 736
7806.67 738
7807.50 716
7808.34 714
7809.17 698
7810.01 675
7810.84 722
7811.67 734
7812.51 824
7813.34 847
7814.18 979
7815.01 918
7815.84 952
7816.68 1011
7817.51 1072
7818.35 1002
7819.18 994
7820.02 920
7820.85 879
7821.69 801
7822.52 801
7823.36 781
7824.19 777
7825.03 851
7825.86 773
7826.69 747
7827.53 752
7828.36 760
7829.20 811
7830.03 795
7830.87 770
7831.71 764
7832.54 795
7833.38 829
7834.21 825
7835.05 811
7835.88 830
7836.72 751
7837.55 756
7838.39 758
7839.22 793
7840.06 757
7840.90 752
7841.73 808
7842.57 777
7843.40 705
7844.24 771
7845.07 699
7845.91 729
7846.75 739
7847.58 715
7848.42 714
7849.25 742
7850.09 716
7850.93 713
7851.76 626
7852.60 648
7853.44 710
7854.27 725
7855.11 693
7855.94 686
7856.78 714
7857.62 754
7858.45 726
7859.29 684
7860.13 653
7860.96 769
7861.80 798
7862.64 775
7863.47 741
7864.31 680
7865.15 740
7865.99 725
7866.82 721
7867.66 755
7868.50 692
7869.33 767
7870.17 835
7871.01 712
7871.85 678
7872.68 677
7873.52 771
7874.36 794
7875.20 787
7876.03 736
7876.87 791
7877.71 872
7878.55 905
7879.38 846
7880.22 806
7881.06 731
7881.90 820
7882.74 836
7883.57 798
7884.41 683
7885.25 721
7886.09 753
7886.93 706
7887.76 714
7888.60 733
7889.44 797
7890.28 810
7891.12 794
7891.96 795
7892.79 793
7893.63 743
7894.47 821
7895.31 796
7896.15 752
7896.99 678
7897.83 717
7898.66 762
7899.50 771
7900.34 817
7901.18 782
7902.02 824
7902.86 774
7903.70 801
7904.54 751
7905.38 751
7906.21 751
7907.05 775
7907.89 708
7908.73 788
7909.57 707
7910.41 684
7911.25 688
7912.09 704
7912.93 723
7913.77 801
7914.61 756
7915.45 870
7916.29 960
7917.13 1016
7917.97 1045
7918.81 993
7919.65 1075
7920.49 1048
7921.33 1063
7922.17 1004
7923.01 916
7923.85 882
7924.69 826
7925.53 798
7926.37 784
7927.21 753
7928.05 816
7928.89 781
7929.73 718
7930.57 706
7931.41 707
7932.25 743
7933.09 753
7933.93 675
7934.77 680
7935.61 714
7936.45 673
7937.29 687
7938.14 684
7938.98 673
7939.82 685
7940.66 661
7941.50 641
7942.34 701
7943.18 689
7944.02 729
7944.86 811
7945.70 812
7946.55 808
7947.39 768
7948.23 800
7949.07 734
7949.91 770
7950.75 813
7951.59 739
7952.44 664
7953.28 656
7954.12 685
7954.96 668
7955.80 752
7956.65 700
7957.49 653
7958.33 736
7959.17 790
7960.01 759
7960.86 716
7961.70 664
7962.54 722
7963.38 749
7964.22 753
7965.07 636
7965.91 710
7966.75 791
7967.59 750
7968.44 771
7969.28 835
7970.12 779
7970.96 706
7971.81 681
7972.65 667
7973.49 741
7974.33 706
7975.18 694
7976.02 670
7976.86 683
7977.71 712
7978.55 654
7979.39 610
7980.23 720
7981.08 734
7981.92 680
7982.76 757
7983.61 683
7984.45 641
7985.29 681
7986.14 736
7986.98 745
7987.82 615
7988.67 687
7989.51 704
7990.36 657
7991.20 629
7992.04 639
7992.89 612
7993.73 591
7994.57 605
7995.42 672
7996.26 607
7997.11 597
7997.95 648
7998.79 622
7999.64 620
8000.48 596
8001.33 601
8002.17 665
8003.01 660
8003.86 587
8004.70 581
8005.55 631
8006.39 629
8007.24 614
8008.08 589
8008.93 568
8009.77 601
8010.62 614
8011.46 588
8012.30 589
8013.15 583
8013.99 622
8014.84 627
8015.68 575
8016.53 546
8017.37 549
8018.22 551
8019.06 571
8019.91 557
8020.76 550
8021.60 600
8022.45 584
8023.29 557
8024.14 595
8024.98 602
8025.83 569
8026.67 550
8027.52 566
8028.36 568
8029.21 587
8030.06 587
8030.90 586
8031.75 599
8032.59 606
8033.44 591
8034.28 569
8035.13 563
8035.98 571
8036.82 511
8037.67 541
8038.52 577
8039.36 615
8040.21 557
8041.05 534
8041.90 567
8042.75 530
8043.59 574
8044.44 553
8045.29 571
8046.13 600
8046.98 613
8047.83 591
8048.67 581
8049.52 560
8050.37 558
8051.21 548
8052.06 600
8052.91 599
8053.75 504
8054.60 512
8055.45 557
8056.30 579
8057.14 607
8057.99 594
8058.84 561
8059.68 543
8060.53 586
8061.38 539
8062.23 600
8063.07 557
8063.92 586
8064.77 604
8065.62 626
8066.46 533
8067.31 536
8068.16 565
8069.01 584
8069.85 534
8070.70 592
8071.55 646
8072.40 541
8073.25 532
8074.09 573
8074.94 541
8075.79 557
8076.64 531
8077.49 552
8078.34 524
8079.18 551
8080.03 585
8080.88 564
8081.73 584
8082.58 496
8083.43 558
8084.27 559
8085.12 573
8085.97 549
8086.82 544
8087.67 541
8088.52 532
8089.37 566
8090.22 555
8091.06 524
8091.91 560
8092.76 528
8093.61 523
8094.46 537
8095.31 572
8096.16 648
8097.01 580
8097.86 622
8098.71 553
8099.56 588
8100.41 618
8101.26 536
8102.11 521
8102.95 530
8103.80 485
8104.65 572
8105.50 561
8106.35 529
8107.20 511
8108.05 582
8108.90 531
8109.75 533
8110.60 600
8111.45 482
8112.30 468
8113.15 538
8114.00 561
8114.85 529
8115.70 517
8116.55 545
8117.40 604
8118.25 579
8119.10 590
8119.96 565
8120.81 586
8121.66 532
8122.51 595
8123.36 567
8124.21 582
8125.06 650
8125.91 615
8126.76 606
8127.61 589
8128.46 626
8129.31 578
8130.16 624
8131.02 636
8131.87 620
8132.72 638
8133.57 623
8134.42 626
8135.27 575
8136.12 564
8136.97 601
8137.83 616
8138.68 654
8139.53 664
8140.38 646
8141.23 732
8142.08 692
8142.93 767
8143.79 654
8144.64 639
8145.49 699
8146.34 686
8147.19 638
8148.05 619
8148.90 665
8149.75 620
8150.60 656
8151.45 605
8152.31 632
8153.16 689
8154.01 743
8154.86 778
8155.71 734
8156.57 769
8157.42 843
8158.27 793
8159.12 714
8159.98 677
8160.83 640
8161.68 681
8162.54 643
8163.39 569
8164.24 562
8165.09 585
8165.95 616
8166.80 591
8167.65 516
8168.51 644
8169.36 535
8170.21 548
8171.06 643
8171.92 642
8172.77 560
8173.62 582
8174.48 640
8175.33 644
8176.18 626
8177.04 539
8177.89 527
8178.74 546
8179.60 629
8180.45 562
8181.31 581
8182.16 598
8183.01 577
8183.87 641
8184.72 597
8185.57 565
8186.43 596
8187.28 571
8188.14 569
8188.99 541
8189.84 496
8190.70 528
8191.55 575
8192.41 520
8193.26 472
8194.12 552
8194.97 542
8195.83 561
8196.68 525
8197.53 537
8198.39 538
8199.24 499
8200.10 548
8200.95 553
8201.81 466
8202.66 492
8203.52 580
8204.37 550
8205.23 559
8206.08 558
8206.94 549
8207.79 467
8208.65 575
8209.50 598
8210.36 573
8211.21 576
8212.07 553
8212.92 557
8213.78 519
8214.63 487
8215.49 497
8216.34 500
8217.20 502
8218.06 513
8218.91 522
8219.77 517
8220.62 596
8221.48 569
8222.33 562
8223.19 611
8224.05 608
8224.90 590
8225.76 581
8226.61 541
8227.47 619
8228.33 587
8229.18 583
8230.04 551
8230.90 559
8231.75 595
8232.61 547
8233.46 534
8234.32 554
8235.18 587
8236.03 553
8236.89 528
8237.75 585
8238.60 566
8239.46 573
8240.32 554
8241.17 517
8242.03 488
8242.89 526
8243.74 581
8244.60 561
8245.46 551
8246.32 583
8247.17 578
8248.03 604
8248.89 539
8249.74 568
8250.60 560
8251.46 590
8252.32 584
8253.17 528
8254.03 553
8254.89 530
8255.75 496
8256.60 509
8257.46 496
8258.32 501
8259.18 534
8260.04 592
8260.89 567
8261.75 479
8262.61 479
8263.47 549
8264.32 543
8265.18 537
8266.04 532
8266.90 495
8267.76 519
8268.62 568
8269.47 493
8270.33 479
8271.19 580
8272.05 601
8272.91 586
8273.77 558
8274.62 524
8275.48 519
8276.34 491
8277.20 503
8278.06 532
8278.92 529
8279.78 552
8280.64 543
8281.49 523
8282.35 550
8283.21 571
8284.07 552
8284.93 531
8285.79 593
8286.65 595
8287.51 592
8288.37 579
8289.23 571
8290.09 542
8290.95 602
8291.80 555
8292.66 532
8293.52 671
8294.38 601
8295.24 561
8296.10 579
8296.96 632
8297.82 674
8298.68 541
8299.54 580
8300.40 649
8301.26 602
8302.12 650
8302.98 666
8303.84 670
8304.70 618
8305.56 636
8306.42 651
8307.28 640
8308.14 669
8309.00 651
8309.86 657
8310.72 661
8311.58 631
8312.44 613
8313.31 550
8314.17 646
8315.03 625
8315.89 673
8316.75 752
8317.61 617
8318.47 631
8319.33 633
8320.19 596
8321.05 652
8321.91 606
8322.77 616
8323.64 612
8324.50 548
8325.36 540
8326.22 541
8327.08 553
8327.94 594
8328.80 558
8329.66 569
8330.53 563
8331.39 630
8332.25 593
8333.11 553
8333.97 519
8334.83 566
8335.70 588
8336.56 561
8337.42 535
8338.28 615
8339.14 568
8340.00 581
8340.87 621
8341.73 596
8342.59 550
8343.45 573
8344.32 632
8345.18 601
8346.04 669
8346.90 678
8347.76 599
8348.63 613
8349.49 618
8350.35 566
8351.21 605
8352.08 581
8352.94 563
8353.80 587
8354.66 587
8355.53 614
8356.39 564
8357.25 564
8358.12 615
8358.98 572
8359.84 588
8360.71 630
8361.57 594
8362.43 576
8363.29 622
8364.16 637
8365.02 623
8365.88 608
8366.75 599
8367.61 580
8368.47 602
8369.34 599
8370.20 596
8371.06 604
8371.93 590
8372.79 647
8373.66 614
8374.52 592
8375.38 536
8376.25 573
8377.11 604
8377.97 615
8378.84 601
8379.70 634
8380.57 622
8381.43 631
8382.30 657
8383.16 617
8384.02 600
8384.89 611
8385.75 674
8386.62 688
8387.48 640
8388.35 655
8389.21 647
8390.07 726
8390.94 688
8391.80 651
8392.67 648
8393.53 738
8394.40 708
8395.26 694
8396.13 748
8396.99 635
8397.86 658
8398.72 674
8399.59 694
8400.45 722
8401.32 689
8402.18 752
8403.05 749
8403.91 711
8404.78 722
8405.64 716
8406.51 721
8407.37 797
8408.24 719
8409.11 721
8409.97 661
8410.84 750
8411.70 745
8412.57 718
8413.43 729
8414.30 804
8415.17 796
8416.03 754
8416.90 736
8417.76 731
8418.63 772
8419.50 821
8420.36 782
8421.23 809
8422.09 834
8422.96 801
8423.83 860
8424.69 899
8425.56 912
8426.43 909
8427.29 884
8428.16 944
8429.02 986
8429.89 938
8430.76 903
8431.62 926
8432.49 943
8433.36 958
8434.23 993
8435.09 924
8435.96 988
8436.83 1035
8437.69 1022
8438.56 1098
8439.43 1113
8440.29 1114
8441.16 1090
8442.03 1188
8442.90 1230
8443.76 1301
8444.63 1257
8445.50 1246
8446.37 1219
8447.23 1201
8448.10 1196
8448.97 1240
8449.84 1258
8450.70 1329
8451.57 1394
8452.44 1373
8453.31 1589
8454.17 1807
8455.04 2107
8455.91 2351
8456.78 2551
8457.65 2673
8458.51 2716
8459.38 2654
8460.25 2556
8461.12 2473
8461.99 2164
8462.86 2023
8463.72 1886
8464.59 1910
8465.46 1974
8466.33 1988
8467.20 2291
8468.07 2691
8468.93 3248
8469.80 3979
8470.67 4461
8471.54 4748
8472.41 4636
8473.28 4293
8474.15 3884
8475.02 3304
8475.89 2786
8476.75 2459
8477.62 2032
8478.49 1761
8479.36 1488
8480.23 1583
8481.10 1404
8481.97 1297
8482.84 1244
8483.71 1268
8484.58 1211
8485.45 1087
8486.32 1142
8487.19 1135
8488.06 1071
8488.92 1038
8489.79 1061
8490.66 1008
8491.53 1089
8492.40 1074
8493.27 1042
8494.14 1061
8495.01 1015
8495.88 999
8496.75 981
8497.62 1036
8498.49 1085
8499.36 1116
8500.23 1105
8501.10 1080
8501.97 1051
8502.85 1000
8503.72 995
8504.59 1086
8505.46 1117
8506.33 1128
8507.20 1117
8508.07 1147
8508.94 1226
8509.81 1259
8510.68 1286
8511.55 1158
8512.42 1097
8513.29 1059
8514.16 1006
8515.03 998
8515.91 962
8516.78 878
8517.65 897
8518.52 842
8519.39 868
8520.26 941
8521.13 832
8522.00 857
8522.88 876
8523.75 875
8524.62 894
8525.49 961
8526.36 969
8527.23 929
8528.10 993
8528.98 976
8529.85 1013
8530.72 981
8531.59 1040
8532.46 1081
8533.34 1020
8534.21 988
8535.08 1066
8535.95 1047
8536.82 1054
8537.70 960
8538.57 1038
8539.44 989
8540.31 982
8541.18 950
8542.06 1030
8542.93 1054
8543.80 978
8544.67 972
8545.55 974
8546.42 1019
8547.29 990
8548.17 994
8549.04 1051
8549.91 1005
8550.78 994
8551.66 1040
8552.53 1071
8553.40 981
8554.28 1053
8555.15 1042
8556.02 1011
8556.89 1103
8557.77 1101
8558.64 1005
8559.51 1009
8560.39 933
8561.26 929
8562.13 901
8563.01 861
8563.88 850
8564.75 775
8565.63 747
8566.50 838
8567.38 795
8568.25 818
8569.12 745
8570.00 798
8570.87 790
8571.74 830
8572.62 841
8573.49 812
8574.37 731
8575.24 783
8576.11 794
8576.99 804
8577.86 770
8578.74 735
8579.61 737
8580.49 716
8581.36 677
8582.23 697
8583.11 752
8583.98 704
8584.86 732
8585.73 709
8586.61 704
8587.48 758
8588.36 751
8589.23 681
8590.11 679
8590.98 664
8591.86 665
8592.73 665
8593.61 678
8594.48 723
8595.36 725
8596.23 720
8597.11 813
8597.98 725
8598.86 712
8599.73 754
8600.61 780
8601.48 759
8602.36 691
8603.23 761
8604.11 728
8604.99 723
8605.86 767
8606.74 725
8607.61 719
8608.49 707
8609.36 711
8610.24 684
8611.12 711
8611.99 715
8612.87 753
8613.74 737
8614.62 658
8615.50 709
8616.37 718
8617.25 783
8618.12 755
8619.00 695
8619.88 739
8620.75 769
8621.63 744
8622.51 819
8623.38 841
8624.26 801
8625.14 763
8626.01 797
8626.89 812
8627.77 794
8628.64 755
8629.52 851
8630.40 812
8631.27 781
8632.15 863
8633.03 864
8633.90 832
8634.78 835
8635.66 725
8636.54 757
8637.41 830
8638.29 834
8639.17 846
8640.05 872
8640.92 887
8641.80 923
8642.68 980
8643.55 883
8644.43 906
8645.31 905
8646.19 876
8647.07 901
8647.94 868
8648.82 806
8649.70 777
8650.58 813
8651.45 872
8652.33 860
8653.21 762
8654.09 822
8654.97 937
8655.85 924
8656.72 958
8657.60 906
8658.48 1003
8659.36 969
8660.24 882
8661.12 877
8661.99 948
8662.87 997
8663.75 892
8664.63 896
8665.51 940
8666.39 936
8667.27 994
8668.14 993
8669.02 1014
8669.90 1075
8670.78 1226
8671.66 1340
8672.54 1406
8673.42 1686
8674.30 1782
8675.18 1904
8676.06 1942
8676.94 1836
8677.81 1906
8678.69 1730
8679.57 1570
8680.45 1434
8681.33 1246
8682.21 1268
8683.09 1116
8683.97 1082
8684.85 1091
8685.73 1023
8686.61 1059
8687.49 1088
8688.37 1126
8689.25 1301
8690.13 1418
8691.01 1705
8691.89 1866
8692.77 2112
8693.65 2350
8694.53 2414
8695.41 2211
8696.29 2153
8697.17 1824
8698.05 1555
8698.93 1353
8699.81 1210
8700.69 1109
8701.57 1041
8702.45 914
8703.33 910
8704.21 901
8705.09 824
8705.98 734
8706.86 711
8707.74 734
8708.62 811
8709.50 827
8710.38 793
8711.26 751
8712.14 831
8713.02 818
8713.90 738
8714.79 756
8715.67 760
8716.55 843
8717.43 724
8718.31 764
8719.19 756
8720.07 768
8720.95 789
8721.84 797
8722.72 764
8723.60 742
8724.48 753
8725.36 725
8726.24 685
8727.13 734
8728.01 725
8728.89 728
8729.77 859
8730.65 875
8731.54 832
8732.42 847
8733.30 884
8734.18 906
8735.06 839
8735.95 752
8736.83 785
8737.71 760
8738.59 725
8739.48 730
8740.36 697
8741.24 716
8742.12 719
8743.01 687
8743.89 665
8744.77 729
8745.65 714
8746.54 725
8747.42 714
8748.30 754
8749.19 709
8750.07 757
8750.95 733
8751.83 745
8752.72 771
8753.60 772
8754.48 796
8755.37 802
8756.25 810
8757.13 823
8758.02 837
8758.90 859
8759.78 889
8760.67 830
8761.55 856
8762.43 814
8763.32 732
8764.20 817
8765.09 736
8765.97 777
8766.85 815
8767.74 791
8768.62 768
8769.51 807
8770.39 803
8771.27 865
8772.16 837
8773.04 755
8773.93 751
8774.81 841
8775.69 813
8776.58 759
8777.46 713
8778.35 703
8779.23 755
8780.12 762
8781.00 734
8781.89 741
8782.77 690
8783.65 774
8784.54 792
8785.42 807
8786.31 853
8787.19 855
8788.08 784
8788.96 740
8789.85 770
8790.73 825
8791.62 861
8792.50 797
8793.39 866
8794.27 955
8795.16 880
8796.04 912
8796.93 794
8797.82 810
8798.70 685
8799.59 765
8800.47 731
8801.36 756
8802.24 707
8803.13 688
8804.01 742
8804.90 663
8805.79 721
8806.67 753
8807.56 724
8808.44 696
8809.33 682
8810.22 645
8811.10 662
8811.99 600
8812.87 665
8813.76 656
8814.65 613
8815.53 652
8816.42 619
8817.30 610
8818.19 565
8819.08 627
8819.96 671
8820.85 670
8821.74 643
8822.62 632
8823.51 637
8824.40 697
8825.28 616
8826.17 606
8827.06 620
8827.94 597
8828.83 554
8829.72 569
8830.61 569
8831.49 645
8832.38 658
8833.27 640
8834.15 583
8835.04 545
8835.93 561
8836.82 557
8837.70 601
8838.59 540
8839.48 533
8840.37 668
8841.25 631
8842.14 585
8843.03 551
8843.92 635
8844.80 598
8845.69 578
8846.58 590
8847.47 563
8848.36 527
8849.24 593
8850.13 551
8851.02 582
8851.91 532
8852.80 596
8853.68 584
8854.57 543
8855.46 541
8856.35 531
8857.24 551
8858.13 592
8859.01 588
8859.90 551
8860.79 534
8861.68 550
8862.57 555
8863.46 541
8864.35 540
8865.23 539
8866.12 598
8867.01 589
8867.90 567
8868.79 554
8869.68 549
8870.57 541
8871.46 555
8872.35 574
8873.24 572
8874.12 517
8875.01 502
8875.90 522
8876.79 519
8877.68 581
8878.57 499
8879.46 514
8880.35 544
8881.24 550
8882.13 526
8883.02 522
8883.91 552
8884.80 543
8885.69 501
8886.58 494
8887.47 514
8888.36 558
8889.25 517
8890.14 473
8891.03 507
8891.92 477
8892.81 511
8893.70 469
8894.59 504
8895.48 503
8896.37 493
8897.26 471
8898.15 516
8899.04 499
8899.93 492
8900.82 534
8901.71 476
8902.60 508
8903.49 500
8904.38 486
8905.28 467
8906.17 482
8907.06 515
8907.95 538
8908.84 519
8909.73 488
8910.62 527
8911.51 548
8912.40 584
8913.29 522
8914.19 491
8915.08 515
8915.97 513
8916.86 471
8917.75 454
8918.64 433
8919.53 549
8920.43 511
8921.32 506
8922.21 466
8923.10 445
8923.99 442
8924.88 488
8925.78 439
8926.67 464
8927.56 501
8928.45 458
8929.34 477
8930.24 471
8931.13 488
8932.02 449
8932.91 462
8933.80 468
8934.70 494
8935.59 500
8936.48 450
8937.37 446
8938.27 451
8939.16 521
8940.05 541
8940.94 473
8941.84 515
8942.73 473
8943.62 487
8944.51 493
8945.41 502
8946.30 493
8947.19 429
8948.09 506
8948.98 454
8949.87 476
8950.77 452
8951.66 478
8952.55 497
8953.44 502
8954.34 438
8955.23 473
8956.12 432
8957.02 443
8957.91 424
8958.80 433
8959.70 442
8960.59 470
8961.49 528
8962.38 454
8963.27 406
8964.17 505
8965.06 490
8965.95 484
8966.85 484
8967.74 491
8968.64 484
8969.53 509
8970.42 443
8971.32 512
8972.21 506
8973.11 536
8974.00 494
8974.90 519
8975.79 457
8976.68 497
8977.58 469
8978.47 515
8979.37 483
8980.26 494
8981.16 539
8982.05 500
8982.95 443
8983.84 449
8984.74 476
8985.63 476
8986.52 467
8987.42 443
8988.31 453
8989.21 488
8990.10 506
8991.00 457
8991.89 514
8992.79 424
8993.69 456
8994.58 363
8995.48 471
8996.37 460
8997.27 445
8998.16 483
8999.06 434
8999.95 428
9000.85 443
9001.74 531
9002.64 517
9003.54 436
9004.43 466
9005.33 402
9006.22 436
9007.12 439
9008.01 493
9008.91 399
9009.81 393
9010.70 451
9011.60 418
9012.50 399
9013.39 377
9014.29 394
9015.18 436
9016.08 394
9016.98 437
9017.87 466
9018.77 470
9019.67 458
9020.56 443
9021.46 451
9022.36 458
9023.25 427
9024.15 402
9025.05 432
9025.94 464
9026.84 450
9027.74 411
9028.63 397
9029.53 393
9030.43 413
9031.32 417
9032.22 488
9033.12 455
9034.02 418
9034.91 474
9035.81 441
9036.71 389
9037.61 423
9038.50 452
9039.40 442
9040.30 419
9041.20 409
9042.09 484
9042.99 453
9043.89 455
9044.79 405
9045.68 479
9046.58 455
9047.48 449
9048.38 439
9049.28 426
9050.17 423
9051.07 410
9051.97 453
9052.87 415
9053.77 380
9054.66 487
9055.56 458
9056.46 419
9057.36 430
9058.26 423
9059.16 443
9060.06 459
9060.95 458
9061.85 455
9062.75 451
9063.65 434
9064.55 425
9065.45 484
9066.35 467
9067.25 462
9068.14 502
9069.04 425
9069.94 411
9070.84 517
9071.74 469
9072.64 442
9073.54 449
9074.44 442
9075.34 512
9076.24 451
9077.14 410
9078.04 385
9078.93 400
9079.83 408
9080.73 474
9081.63 437
9082.53 442
9083.43 454
9084.33 437
9085.23 417
9086.13 412
9087.03 417
9087.93 455
9088.83 449
9089.73 474
9090.63 402
9091.53 449
9092.43 470
9093.33 440
9094.23 438
9095.13 466
9096.03 462
9096.93 470
9097.83 428
9098.73 458
9099.63 406
9100.54 459
9101.44 496
9102.34 452
9103.24 418
9104.14 437
9105.04 481
9105.94 443
9106.84 379
9107.74 443
9108.64 443
9109.54 419
9110.44 427
9111.35 398
9112.25 410
9113.15 427
9114.05 450
9114.95 441
9115.85 417
9116.75 459
9117.65 436
9118.56 449
9119.46 375
9120.36 388
9121.26 438
9122.16 425
9123.06 444
9123.97 428
9124.87 459
9125.77 435
9126.67 451
9127.57 378
9128.47 409
9129.38 438
9130.28 432
9131.18 487
9132.08 446
9132.98 410
9133.89 433
9134.79 415
9135.69 426
9136.59 434
9137.50 434
9138.40 440
9139.30 424
9140.20 422
9141.11 419
9142.01 423
9142.91 497
9143.81 435
9144.72 426
9145.62 455
9146.52 477
9147.42 464
9148.33 472
9149.23 476
9150.13 496
9151.04 488
9151.94 443
9152.84 429
9153.75 416
9154.65 440
9155.55 473
9156.46 450
9157.36 445
9158.26 444
9159.17 411
9160.07 428
9160.97 416
9161.88 481
9162.78 438
9163.68 474
9164.59 403
9165.49 405
9166.40 454
9167.30 433
9168.20 450
9169.11 450
9170.01 414
9170.92 468
9171.82 488
9172.72 439
9173.63 432
9174.53 431
9175.44 436
9176.34 437
9177.24 504
9178.15 435
9179.05 420
9179.96 445
9180.86 485
9181.77 426
9182.67 415
9183.58 419
9184.48 411
9185.39 406
9186.29 411
9187.20 440
9188.10 433
9189.01 443
9189.91 439
9190.82 430
9191.72 418
9192.63 515
9193.53 467
9194.44 428
9195.34 457
9196.25 463
9197.15 438
9198.06 462
9198.96 465
9199.87 426
9200.77 492
9201.68 551
9202.58 507
9203.49 519
9204.40 509
9205.30 512
9206.21 527
9207.11 518
9208.02 458
9208.92 478
9209.83 454
9210.74 482
9211.64 458
9212.55 484
9213.45 408
9214.36 425
9215.27 499
9216.17 473
9217.08 428
9217.99 517
9218.89 494
9219.80 500
9220.71 519
9221.61 427
9222.52 463
9223.43 485
9224.33 470
9225.24 441
9226.15 439
9227.05 452
9227.96 480
9228.87 490
9229.77 483
9230.68 488
9231.59 478
9232.49 452
9233.40 439
9234.31 440
9235.22 417
9236.12 418
9237.03 397
9237.94 434
9238.84 458
9239.75 398
9240.66 383
9241.57 436
9242.47 441
9243.38 435
9244.29 446
9245.20 435
9246.11 440
9247.01 458
9247.92 405
9248.83 430
9249.74 436
9250.64 387
9251.55 421
9252.46 449
9253.37 497
9254.28 465
9255.19 450
9256.09 427
9257.00 484
9257.91 437
9258.82 465
9259.73 435
9260.64 489
9261.54 482
9262.45 401
9263.36 394
9264.27 399
9265.18 449
9266.09 419
9267.00 416
9267.90 425
9268.81 411
9269.72 403
9270.63 448
9271.54 453
9272.45 408
9273.36 412
9274.27 451
9275.18 419
9276.09 449
9277.00 415
9277.90 416
9278.81 392
9279.72 442
9280.63 467
9281.54 403
9282.45 422
9283.36 442
9284.27 411
9285.18 447
9286.09 407
9287.00 382
9287.91 415
9288.82 383
9289.73 421
9290.64 401
9291.55 412
9292.46 460
9293.37 418
9294.28 398
9295.19 379
9296.10 467
9297.01 424
9297.92 467
9298.83 414
9299.74 413
9300.65 466
9301.56 442
9302.47 435
9303.38 399
9304.29 455
9305.20 464
9306.12 433
9307.03 456
9307.94 458
9308.85 515
9309.76 543
9310.67 507
9311.58 489
9312.49 463
9313.40 495
9314.31 431
9315.22 466
9316.14 443
9317.05 378
9317.96 427
9318.87 424
9319.78 474
9320.69 463
9321.60 450
9322.52 456
9323.43 497
9324.34 386
9325.25 465
9326.16 457
9327.07 492
9327.99 409
9328.90 422
9329.81 457
9330.72 434
9331.63 481
9332.54 415
9333.46 398
9334.37 403
9335.28 470
9336.19 441
9337.11 442
9338.02 427
9338.93 462
9339.84 490
9340.75 454
9341.67 429
9342.58 415
9343.49 451
9344.40 455
9345.32 463
9346.23 433
9347.14 415
9348.06 451
9348.97 459
9349.88 453
9350.79 428
9351.71 412
9352.62 403
9353.53 407
9354.45 415
9355.36 394
9356.27 425
9357.19 425
9358.10 413
9359.01 399
9359.93 450
9360.84 462
9361.75 427
9362.67 443
9363.58 420
9364.49 485
9365.41 428
9366.32 401
9367.23 425
9368.15 424
9369.06 450
9369.97 445
9370.89 413
9371.80 464
9372.72 410
9373.63 402
9374.54 424
9375.46 379
9376.37 389
9377.29 413
9378.20 427
9379.12 440
9380.03 482
9380.94 516
9381.86 487
9382.77 491
9383.69 480
9384.60 420
9385.52 421
9386.43 425
9387.35 483
9388.26 528
9389.18 503
9390.09 504
9391.01 551
9391.92 529
9392.84 540
9393.75 529
9394.67 486
9395.58 495
9396.50 516
9397.41 554
9398.33 547
9399.24 523
9400.16 495
9401.07 448
9401.99 522
9402.90 514
9403.82 444
9404.73 440
9405.65 483
9406.56 447
9407.48 424
9408.40 427
9409.31 457
9410.23 471
9411.14 530
9412.06 527
9412.98 502
9413.89 488
9414.81 476
9415.72 466
9416.64 417
9417.56 461
9418.47 447
9419.39 455
9420.30 463
9421.22 454
9422.14 397
9423.05 482
9423.97 449
9424.89 459
9425.80 451
9426.72 456
9427.64 474
9428.55 488
9429.47 439
9430.39 462
9431.30 516
9432.22 481
9433.14 457
9434.05 478
9434.97 514
9435.89 473
9436.80 551
9437.72 547
9438.64 581
9439.56 531
9440.47 511
9441.39 536
9442.31 541
9443.23 434
9444.14 483
9445.06 491
9445.98 490
9446.90 549
9447.81 503
9448.73 498
9449.65 547
9450.57 607
9451.48 587
9452.40 560
9453.32 626
9454.24 624
9455.16 620
9456.07 598
9456.99 609
9457.91 575
9458.83 527
9459.75 519
9460.66 533
9461.58 496
9462.50 517
9463.42 556
9464.34 562
9465.26 553
9466.18 525
9467.09 512
9468.01 482
9468.93 502
9469.85 510
9470.77 539
9471.69 528
9472.61 575
9473.53 489
9474.44 513
9475.36 508
9476.28 510
9477.20 557
9478.12 542
9479.04 566
9479.96 579
9480.88 582
9481.80 530
9482.72 545
9483.64 584
9484.56 550
9485.47 532
9486.39 549
9487.31 522
9488.23 558
9489.15 522
9490.07 540
9490.99 534
9491.91 516
9492.83 513
9493.75 500
9494.67 514
9495.59 496
9496.51 504
9497.43 546
9498.35 563
9499.27 544
9500.19 527
9501.11 521
9502.03 481
9502.95 514
9503.87 560
9504.79 582
9505.71 560
9506.63 571
9507.56 577
9508.48 539
9509.40 545
9510.32 584
9511.24 554
9512.16 574
9513.08 627
9514.00 627
9514.92 583
9515.84 608
9516.76 687
9517.68 688
9518.61 647
9519.53 685
9520.45 706
9521.37 685
9522.29 606
9523.21 622
9524.13 613
9525.05 683
9525.98 670
9526.90 669
9527.82 786
9528.74 784
9529.66 803
9530.58 934
9531.50 1018
9532.43 1158
9533.35 1311
9534.27 1303
9535.19 1336
9536.11 1249
9537.04 1176
9537.96 1050
9538.88 1011
9539.80 970
9540.72 789
9541.65 782
9542.57 777
9543.49 751
9544.41 706
9545.34 701
9546.26 644
9547.18 654
9548.10 658
9549.03 631
9549.95 594
9550.87 544
9551.79 585
9552.72 613
9553.64 612
9554.56 645
9555.48 676
9556.41 660
9557.33 726
9558.25 768
9559.18 765
9560.10 808
9561.02 716
9561.95 764
9562.87 785
9563.79 680
9564.72 631
9565.64 648
9566.56 672
9567.49 721
9568.41 629
9569.33 569
9570.26 608
9571.18 653
9572.10 566
9573.03 579
9573.95 564
9574.88 592
9575.80 629
9576.72 609
9577.65 595
9578.57 523
9579.49 569
9580.42 526
9581.34 555
9582.27 519
9583.19 561
9584.12 560
9585.04 568
9585.96 541
9586.89 531
9587.81 486
9588.74 510
9589.66 526
9590.59 599
9591.51 555
9592.44 574
9593.36 613
9594.29 573
9595.21 582
9596.14 585
9597.06 554
9597.98 592
9598.91 588
9599.83 564
9600.76 596
9601.68 603
9602.61 590
9603.54 603
9604.46 609
9605.39 592
9606.31 577
9607.24 593
9608.16 630
9609.09 640
9610.01 607
9610.94 631
9611.86 650
9612.79 707
9613.72 641
9614.64 655
9615.57 655
9616.49 622
9617.42 615
9618.34 646
9619.27 668
9620.20 727
9621.12 668
9622.05 690
9622.97 693
9623.90 617
9624.83 681
9625.75 687
9626.68 647
9627.61 660
9628.53 731
9629.46 730
9630.39 774
9631.31 788
9632.24 784
9633.16 819
9634.09 833
9635.02 778
9635.95 841
9636.87 861
9637.80 852
9638.73 900
9639.65 840
9640.58 871
9641.51 903
9642.43 868
9643.36 799
9644.29 902
9645.22 977
9646.14 1011
9647.07 1073
9648.00 1120
9648.92 1264
9649.85 1277
9650.78 1373
9651.71 1431
9652.63 1376
9653.56 1295
9654.49 1290
9655.42 1155
9656.34 1034
9657.27 942
9658.20 961
9659.13 923
9660.06 867
9660.98 887
9661.91 792
9662.84 824
9663.77 899
9664.70 906
9665.62 908
9666.55 891
9667.48 948
9668.41 976
9669.34 939
9670.27 951
9671.19 996
9672.12 943
9673.05 988
9673.98 1064
9674.91 1056
9675.84 974
9676.77 948
9677.70 1012
9678.62 1046
9679.55 1027
9680.48 1067
9681.41 1062
9682.34 1011
9683.27 1083
9684.20 1079
9685.13 1066
9686.06 1033
9686.99 1169
9687.91 1102
9688.84 1101
9689.77 1136
9690.70 1197
9691.63 1182
9692.56 1213
9693.49 1213
9694.42 1175
9695.35 1168
9696.28 1130
9697.21 1119
9698.14 1176
9699.07 1159
9700.00 1200
9700.93 1192
9701.86 1182
9702.79 1214
9703.72 1194
9704.65 1077
9705.58 1112
9706.51 1058
9707.44 997
9708.37 1001
9709.30 999
9710.23 1032
9711.16 1079
9712.09 1098
9713.02 1171
9713.95 1123
9714.88 1196
9715.81 1187
9716.74 1243
9717.67 1209
9718.61 1216
9719.54 1112
9720.47 1163
9721.40 1141
9722.33 1033
9723.26 1008
9724.19 1036
9725.12 948
9726.05 928
9726.98 837
9727.92 918
9728.85 993
9729.78 953
9730.71 952
9731.64 990
9732.57 1075
9733.50 1133
9734.43 1098
9735.37 1089
9736.30 1119
9737.23 1021
9738.16 1035
9739.09 929
9740.02 896
9740.96 903
9741.89 902
9742.82 916
9743.75 894
9744.68 882
9745.62 872
9746.55 817
9747.48 799
9748.41 842
9749.34 827
9750.28 900
9751.21 827
9752.14 837
9753.07 742
9754.01 787
9754.94 795
9755.87 853
9756.80 790
9757.74 785
9758.67 808
9759.60 871
9760.53 868
9761.47 830
9762.40 808
9763.33 893
9764.27 885
9765.20 873
9766.13 877
9767.07 882
9768.00 908
9768.93 800
9769.86 839
9770.80 904
9771.73 887
9772.66 878
9773.60 943
9774.53 876
9775.47 871
9776.40 958
9777.33 1025
9778.27 1114
9779.20 1199
9780.13 1092
9781.07 1097
9782.00 1122
9782.93 1221
9783.87 1168
9784.80 1035
9785.74 1067
9786.67 960
9787.60 1025
9788.54 970
9789.47 855
9790.41 785
9791.34 809
9792.28 798
9793.21 779
9794.14 769
9795.08 777
9796.01 780
9796.95 851
9797.88 884
9798.82 848
9799.75 759
9800.69 761
9801.62 833
9802.56 793
9803.49 809
9804.42 787
9805.36 821
9806.29 807
9807.23 801
9808.16 684
9809.10 642
9810.03 746
9810.97 698
9811.91 672
9812.84 616
9813.78 648
9814.71 653
9815.65 681
9816.58 616
9817.52 690
9818.45 670
9819.39 699
9820.32 670
9821.26 662
9822.20 699
9823.13 607
9824.07 620
9825.00 605
9825.94 682
9826.87 662
9827.81 633
9828.75 597
9829.68 636
9830.62 599
9831.55 657
9832.49 605
9833.43 613
9834.36 638
9835.30 659
9836.24 625
9837.17 583
9838.11 651
9839.05 598
9839.98 643
9840.92 640
9841.86 671
9842.79 645
9843.73 646
9844.67 654
9845.60 664
9846.54 644
9847.48 646
9848.41 605
9849.35 660
9850.29 602
9851.22 672
9852.16 687
9853.10 690
9854.04 685
9854.97 675
9855.91 737
9856.85 815
9857.79 827
9858.72 785
9859.66 793
9860.60 788
9861.54 816
9862.47 822
9863.41 802
9864.35 799
9865.29 713
9866.22 671
9867.16 689
9868.10 686
9869.04 632
9869.98 627
9870.91 586
9871.85 597
9872.79 565
9873.73 585
9874.67 634
9875.60 629
9876.54 604
9877.48 610
9878.42 620
9879.36 616
9880.30 609
9881.24 569
9882.17 622
9883.11 618
9884.05 628
9884.99 625
9885.93 576
9886.87 583
9887.81 597
9888.74 580
9889.68 611
9890.62 591
9891.56 604
9892.50 553
9893.44 576
9894.38 589
9895.32 550
9896.26 555
9897.20 500
9898.14 594
9899.08 609
9900.01 604
9900.95 601
9901.89 558
9902.83 566
9903.77 541
9904.71 557
9905.65 554
9906.59 581
9907.53 617
9908.47 550
9909.41 542
9910.35 603
9911.29 592
9912.23 644
9913.17 621
9914.11 637
9915.05 624
9915.99 663
9916.93 625
9917.87 636
9918.81 567
9919.75 579
9920.69 608
9921.63 641
9922.57 619
9923.51 640
9924.46 708
9925.40 865
9926.34 961
9927.28 1010
9928.22 1125
9929.16 1110
9930.10 1191
9931.04 1141
9931.98 1036
9932.92 929
9933.86 920
9934.80 792
9935.75 808
9936.69 754
9937.63 625
9938.57 587
9939.51 627
9940.45 549
9941.39 563
9942.34 595
9943.28 563
9944.22 569
9945.16 575
9946.10 631
9947.04 524
9947.98 537
9948.93 557
9949.87 624
9950.81 572
9951.75 579
9952.69 586
9953.64 548
9954.58 563
9955.52 557
9956.46 546
9957.40 492
9958.35 507
9959.29 521
9960.23 514
9961.17 493
9962.12 471
9963.06 526
9964.00 526
9964.94 473
9965.89 491
9966.83 538
9967.77 589
9968.71 549
9969.66 504
9970.60 500
9971.54 514
9972.48 555
9973.43 540
9974.37 502
9975.31 461
9976.26 496
9977.20 488
9978.14 504
9979.09 467
9980.03 482
9980.97 482
9981.92 463
9982.86 490
9983.80 479
9984.75 475
9985.69 475
9986.63 459
9987.58 472
9988.52 438
9989.46 491
9990.41 468
9991.35 457
9992.30 452
9993.24 496
9994.18 495
9995.13 496
9996.07 479
9997.01 467
9997.96 496
9998.90 514
9999.85 517
10000.79 475
10001.74 506
10002.68 511
10003.62 490
10004.57 535
10005.51 532
10006.46 505
10007.40 461
10008.35 453
10009.29 475
10010.24 481
10011.18 429
10012.13 513
10013.07 493
10014.01 473
10014.96 484
10015.90 474
10016.85 473
10017.79 520
10018.74 462
10019.68 460
10020.63 462
10021.58 430
10022.52 527
10023.47 506
10024.41 469
10025.36 438
10026.30 437
10027.25 451
10028.19 499
10029.14 484
10030.08 457
10031.03 422
10031.98 415
10032.92 446
10033.87 426
10034.81 418
10035.76 441
10036.70 438
10037.65 455
10038.60 443
10039.54 412
10040.49 447
10041.43 445
10042.38 431
10043.33 460
10044.27 436
10045.22 441
10046.17 499
10047.11 443
10048.06 415
10049.01 433
10049.95 417
10050.90 409
10051.84 421
10052.79 464
10053.74 430
10054.69 423
10055.63 401
10056.58 452
10057.53 402
10058.47 402
10059.42 353
10060.37 456
10061.31 430
10062.26 412
10063.21 422
10064.16 402
10065.10 394
10066.05 429
10067.00 417
10067.94 414
10068.89 418
10069.84 416
10070.79 392
10071.73 362
10072.68 370
10073.63 415
10074.58 446
10075.53 413
10076.47 423
10077.42 446
10078.37 434
10079.32 398
10080.26 399
10081.21 397
10082.16 430
10083.11 397
10084.06 418
10085.01 393
10085.95 365
10086.90 377
10087.85 397
10088.80 383
10089.75 385
10090.70 394
10091.64 370
10092.59 400
10093.54 418
10094.49 449
10095.44 436
10096.39 426
10097.34 445
10098.28 409
10099.23 421
10100.18 434
10101.13 428
10102.08 389
10103.03 367
10103.98 384
10104.93 477
10105.88 442
10106.83 417
10107.78 414
10108.72 407
10109.67 411
10110.62 402
10111.57 425
10112.52 469
10113.47 440
10114.42 401
10115.37 374
10116.32 431
10117.27 402
10118.22 398
10119.17 398
10120.12 368
10121.07 401
10122.02 379
10122.97 421
10123.92 408
10124.87 411
10125.82 416
10126.77 414
10127.72 436
10128.67 383
10129.62 420
10130.57 410
10131.52 379
10132.47 383
10133.42 378
10134.37 364
10135.32 399
10136.27 391
10137.22 373
10138.18 383
10139.13 402
10140.08 412
10141.03 375
10141.98 374
10142.93 370
10143.88 393
10144.83 418
10145.78 406
10146.73 422
10147.68 429
10148.64 415
10149.59 414
10150.54 415
10151.49 387
10152.44 442
10153.39 462
10154.34 427
10155.30 395
10156.25 362
10157.20 381
10158.15 383
10159.10 377
10160.05 369
10161.01 389
10161.96 363
10162.91 421
10163.86 402
10164.81 402
10165.76 421
10166.72 398
10167.67 382
10168.62 399
10169.57 477
10170.53 406
10171.48 404
10172.43 377
10173.38 409
10174.33 438
10175.29 431
10176.24 439
10177.19 411
10178.14 344
10179.10 422
10180.05 417
10181.00 477
10181.96 406
10182.91 409
10183.86 386
10184.81 470
10185.77 472
10186.72 462
10187.67 442
10188.63 412
10189.58 450
10190.53 461
10191.49 403
10192.44 427
10193.39 430
10194.35 407
10195.30 427
10196.25 406
10197.21 467
10198.16 486
10199.11 423
10200.07 481
10201.02 491
10201.97 497
10202.93 506
10203.88 514
10204.84 495
10205.79 522
10206.74 537
10207.70 527
10208.65 513
10209.60 530
10210.56 494
10211.51 533
10212.47 544
10213.42 492
10214.38 471
10215.33 463
10216.28 433
10217.24 408
10218.19 416
10219.15 440
10220.10 440
10221.06 464
10222.01 441
10222.97 459
10223.92 469
10224.88 474
10225.83 468
10226.79 465
10227.74 468
10228.70 425
10229.65 490
10230.61 444
10231.56 482
10232.52 516
10233.47 550
10234.43 538
10235.38 573
10236.34 593
10237.29 635
10238.25 635
10239.20 582
10240.16 608
10241.11 593
10242.07 565
10243.03 526
10243.98 471
10244.94 440
10245.89 411
10246.85 423
10247.80 404
10248.76 427
10249.72 415
10250.67 386
10251.63 442
10252.58 426
10253.54 421
10254.50 388
10255.45 396
10256.41 417
10257.36 408
10258.32 407
10259.28 408
10260.23 423
10261.19 421
10262.15 420
10263.10 430
10264.06 416
10265.02 423
10265.97 402
10266.93 401
10267.89 414
10268.84 419
10269.80 372
10270.76 379
10271.71 484
10272.67 414
10273.63 400
10274.59 457
10275.54 435
10276.50 390
10277.46 374
10278.41 406
10279.37 392
10280.33 399
10281.29 424
10282.24 371
10283.20 442
10284.16 409
10285.12 391
10286.07 393
10287.03 361
10287.99 422
10288.95 399
10289.91 382
10290.86 368
10291.82 400
10292.78 425
10293.74 376
10294.70 410
10295.65 401
10296.61 421
10297.57 409
10298.53 407
10299.49 430
10300.44 399
10301.40 413
10302.36 426
10303.32 412
10304.28 423
10305.24 392
10306.20 386
10307.15 383
10308.11 391
10309.07 404
10310.03 391
10310.99 469
10311.95 434
10312.91 446
10313.87 453
10314.82 453
10315.78 439
10316.74 397
10317.70 385
10318.66 406
10319.62 404
10320.58 437
10321.54 411
10322.50 407
10323.46 450
10324.42 431
10325.38 392
10326.34 404
10327.29 460
10328.25 444
10329.21 444
10330.17 426
10331.13 479
10332.09 518
10333.05 489
10334.01 467
10334.97 446
10335.93 394
10336.89 432
10337.85 396
10338.81 357
10339.77 417
10340.73 439
10341.69 440
10342.65 449
10343.61 351
10344.57 371
10345.54 428
10346.50 413
10347.46 396
10348.42 430
10349.38 409
10350.34 424
10351.30 442
10352.26 381
10353.22 415
10354.18 358
10355.14 356
10356.10 423
10357.06 420
10358.02 396
10358.99 368
10359.95 380
10360.91 350
10361.87 377
10362.83 380
10363.79 401
10364.75 372
10365.71 339
10366.68 335
10367.64 423
10368.60 417
10369.56 393
10370.52 376
10371.48 399
10372.44 378
10373.41 381
10374.37 393
10375.33 368
10376.29 322
10377.25 354
10378.22 404
10379.18 380
10380.14 395
10381.10 375
10382.06 374
10383.03 428
10383.99 378
10384.95 398
10385.91 410
10386.88 393
10387.84 361
10388.80 392
10389.76 389
10390.72 381
10391.69 351
10392.65 384
10393.61 414
10394.58 344
10395.54 353
10396.50 403
10397.46 385
10398.43 415
10399.39 387
10400.35 359
10401.32 412
10402.28 408
10403.24 418
10404.20 379
10405.17 396
10406.13 383
10407.09 420
10408.06 402
10409.02 362
10409.98 399
10410.95 401
10411.91 415
10412.88 404
10413.84 388
10414.80 420
10415.77 432
10416.73 520
10417.69 528
10418.66 559
10419.62 552
10420.59 516
10421.55 550
10422.51 547
10423.48 535
10424.44 522
10425.41 439
10426.37 443
10427.33 449
10428.30 435
10429.26 407
10430.23 353
10431.19 383
10432.16 359
10433.12 371
10434.08 347
10435.05 387
10436.01 384
10436.98 381
10437.94 381
10438.91 368
10439.87 379
10440.84 387
10441.80 398
10442.77 347
10443.73 405
10444.70 371
10445.66 382
10446.63 379
10447.59 312
10448.56 311
10449.52 359
10450.49 368
10451.45 336
10452.42 347
10453.38 316
10454.35 359
10455.32 340
10456.28 340
10457.25 384
10458.21 360
10459.18 331
10460.14 372
10461.11 332
10462.08 347
10463.04 391
10464.01 359
10464.97 405
10465.94 350
10466.90 370
10467.87 366
10468.84 355
10469.80 339
10470.77 358
10471.74 402
10472.70 378
10473.67 373
10474.63 324
10475.60 360
10476.57 353
10477.53 334
10478.50 411
10479.47 374
10480.43 346
10481.40 348
10482.37 384
10483.33 411
10484.30 400
10485.27 340
10486.24 338
10487.20 356
10488.17 370
10489.14 357
10490.10 399
10491.07 356
10492.04 347
10493.01 344
10493.97 361
10494.94 391
10495.91 365
10496.87 356
10497.84 332
10498.81 355
10499.78 365
10500.74 351
10501.71 362
10502.68 339
10503.65 373
10504.62 379
10505.58 382
10506.55 346
10507.52 382
10508.49 363
10509.46 365
10510.42 344
10511.39 358
10512.36 330
10513.33 361
10514.30 377
10515.26 385
10516.23 368
10517.20 370
10518.17 378
10519.14 363
10520.11 362
10521.08 366
10522.04 358
10523.01 343
10523.98 320
10524.95 331
10525.92 363
10526.89 363
10527.86 350
10528.83 386
10529.79 387
10530.76 377
10531.73 343
10532.70 363
10533.67 350
10534.64 328
10535.61 364
10536.58 350
10537.55 358
10538.52 334
10539.49 371
10540.46 319
10541.43 327
10542.39 357
10543.36 371
10544.33 373
10545.30 375
10546.27 391
10547.24 390
10548.21 394
10549.18 348
10550.15 373
10551.12 370
10552.09 400
10553.06 383
10554.03 400
10555.00 403
10555.97 378
10556.94 381
10557.91 388
10558.88 440
10559.85 444
10560.82 463
10561.80 485
10562.77 469
10563.74 478
10564.71 512
10565.68 476
10566.65 425
10567.62 420
10568.59 412
10569.56 404
10570.53 392
10571.50 409
10572.47 410
10573.44 368
10574.41 360
10575.39 361
10576.36 411
10577.33 353
10578.30 367
10579.27 365
10580.24 348
10581.21 363
10582.18 386
10583.16 365
10584.13 407
10585.10 401
10586.07 387
10587.04 431
10588.01 403
10588.99 435
10589.96 431
10590.93 406
10591.90 413
10592.87 406
10593.84 420
10594.82 396
10595.79 393
10596.76 369
10597.73 435
10598.70 432
10599.68 353
10600.65 389
10601.62 385
10602.59 387
10603.57 372
10604.54 414
10605.51 381
10606.48 348
10607.46 364
10608.43 388
10609.40 338
10610.37 309
10611.35 356
10612.32 354
10613.29 360
10614.27 341
10615.24 338
10616.21 364
10617.18 376
10618.16 360
10619.13 377
10620.10 422
10621.08 386
10622.05 428
10623.02 405
10624.00 391
10624.97 365
10625.94 426
10626.92 392
10627.89 359
10628.86 346
10629.84 387
10630.81 369
10631.78 405
10632.76 391
10633.73 389
10634.71 410
10635.68 422
10636.65 447
10637.63 421
10638.60 463
10639.58 454
10640.55 469
10641.52 478
10642.50 481
10643.47 488
10644.45 471
10645.42 486
10646.39 417
10647.37 384
10648.34 371
10649.32 369
10650.29 385
10651.27 364
10652.24 387
10653.22 395
10654.19 371
10655.17 365
10656.14 315
10657.12 387
10658.09 393
10659.07 380
10660.04 393
10661.01 336
10661.99 374
10662.97 400
10663.94 384
10664.92 398
10665.89 376
10666.87 392
10667.84 397
10668.82 429
10669.79 399
10670.77 367
10671.74 370
10672.72 337
10673.69 360
10674.67 387
10675.65 372
10676.62 360
10677.60 396
10678.57 434
10679.55 406
10680.52 425
10681.50 422
10682.48 429
10683.45 437
10684.43 432
10685.40 421
10686.38 415
10687.36 393
10688.33 361
10689.31 358
10690.29 332
10691.26 365
10692.24 382
10693.22 344
10694.19 376
10695.17 364
10696.14 317
10697.12 333
10698.10 347
10699.08 360
10700.05 321
10701.03 287
10702.01 310
10702.98 355
10703.96 319
10704.94 306
10705.91 351
10706.89 355
10707.87 343
10708.85 314
10709.82 307
10710.80 337
10711.78 346
10712.75 338
10713.73 356
10714.71 340
10715.69 358
10716.66 307
10717.64 347
10718.62 361
10719.60 309
10720.57 302
10721.55 335
10722.53 342
10723.51 346
10724.49 340
10725.46 361
10726.44 349
10727.42 318
10728.40 325
10729.38 320
10730.35 326
10731.33 359
10732.31 312
10733.29 314
10734.27 361
10735.25 353
10736.22 337
10737.20 341
10738.18 303
10739.16 303
10740.14 325
10741.12 357
10742.10 344
10743.08 353
10744.05 335
10745.03 329
10746.01 316
10746.99 317
10747.97 324
10748.95 342
10749.93 366
10750.91 333
10751.89 329
10752.87 349
10753.84 330
10754.82 308
10755.80 330
10756.78 285
10757.76 276
10758.74 298
10759.72 323
10760.70 352
10761.68 323
10762.66 326
10763.64 366
10764.62 329
10765.60 368
10766.58 368
10767.56 329
10768.54 319
10769.52 365
10770.50 371
10771.48 343
10772.46 339
10773.44 339
10774.42 305
10775.40 307
10776.38 345
10777.36 355
10778.34 357
10779.32 311
10780.30 317
10781.28 312
10782.26 316
10783.24 329
10784.22 309
10785.20 335
10786.19 324
10787.17 334
10788.15 296
10789.13 314
10790.11 296
10791.09 308
10792.07 335
10793.05 322
10794.03 346
10795.01 333
10796.00 341
10796.98 321
10797.96 316
10798.94 347
10799.92 326
10800.90 314
10801.88 323
10802.86 342
10803.85 308
10804.83 328
10805.81 325
10806.79 306
10807.77 342
10808.75 306
10809.74 339
10810.72 291
10811.70 324
10812.68 354
10813.66 331
10814.65 316
10815.63 302
10816.61 324
10817.59 343
10818.57 372
10819.56 348
10820.54 352
10821.52 331
10822.50 347
10823.49 343
10824.47 385
10825.45 327
10826.43 317
10827.42 338
10828.40 328
10829.38 275
10830.36 288
10831.35 344
10832.33 320
10833.31 329
10834.30 306
10835.28 283
10836.26 317
10837.25 366
10838.23 368
10839.21 346
10840.19 309
10841.18 360
10842.16 326
10843.14 322
10844.13 304
10845.11 311
10846.09 381
10847.08 326
10848.06 308
10849.05 299
10850.03 352
10851.01 359
10852.00 326
10852.98 344
10853.96 387
10854.95 330
10855.93 358
10856.92 289
10857.90 307
10858.88 298
10859.87 329
10860.85 363
10861.84 327
10862.82 349
10863.80 376
10864.79 374
10865.77 367
10866.76 336
10867.74 347
10868.73 373
10869.71 341
10870.70 386
10871.68 370
10872.67 370
10873.65 392
10874.63 392
10875.62 390
10876.60 397
10877.59 367
10878.57 393
10879.56 367
10880.54 358
10881.53 334
10882.51 399
10883.50 437
10884.48 385
10885.47 354
10886.46 360
10887.44 437
10888.43 398
10889.41 466
10890.40 468
10891.38 390
10892.37 406
10893.35 381
10894.34 434
10895.33 341
10896.31 348
10897.30 371
10898.28 410
10899.27 374
10900.25 377
10901.24 386
10902.23 403
10903.21 394
10904.20 408
10905.18 373
10906.17 403
10907.16 379
10908.14 415
10909.13 397
10910.12 395
10911.10 434
10912.09 428
10913.08 423
10914.06 396
10915.05 437
10916.04 431
10917.02 452
10918.01 425
10919.00 446
10919.98 487
10920.97 424
10921.96 434
10922.94 430
10923.93 435
10924.92 429
10925.90 454
10926.89 463
10927.88 456
10928.87 404
10929.85 417
10930.84 404
10931.83 410
10932.82 398
10933.80 427
10934.79 461
10935.78 455
10936.77 450
10937.75 437
10938.74 427
10939.73 426
10940.72 497
10941.70 541
10942.69 512
10943.68 532
10944.67 555
10945.66 552
10946.64 478
10947.63 482
10948.62 482
10949.61 529
10950.60 484
10951.58 486
10952.57 512
10953.56 579
10954.55 634
10955.54 576
10956.53 570
10957.52 606
10958.50 675
10959.49 724
10960.48 664
10961.47 671
10962.46 661
10963.45 630
10964.44 646
10965.42 599
10966.41 614
10967.40 579
10968.39 568
10969.38 528
10970.37 489
10971.36 479
10972.35 525
10973.34 541
10974.33 509
10975.32 497
10976.31 528
10977.29 562
10978.28 498
10979.27 513
10980.26 533
10981.25 528
10982.24 543
10983.23 514
10984.22 521
10985.21 566
10986.20 546
10987.19 612
10988.18 571
10989.17 578
10990.16 510
10991.15 511
10992.14 578
10993.13 598
10994.12 629
10995.11 655
10996.10 709
10997.09 819
10998.08 907
10999.07 875
11000.06 985
11001.05 982
11002.05 944
11003.04 951
11004.03 977
11005.02 889
11006.01 830
11007.00 671
11007.99 596
11008.98 582
11009.97 556
11010.96 564
11011.95 551
11012.94 525
11013.94 498
11014.93 498
11015.92 507
11016.91 520
11017.90 482
11018.89 441
11019.88 439
11020.87 510
11021.87 530
11022.86 483
11023.85 500
11024.84 475
11025.83 491
11026.82 476
11027.81 464
11028.81 411
11029.80 469
11030.79 489
11031.78 455
11032.77 451
11033.77 451
11034.76 446
11035.75 473
11036.74 442
11037.73 390
11038.73 418
11039.72 441
11040.71 476
11041.70 439
11042.70 473
11043.69 457
11044.68 462
11045.67 429
11046.67 437
11047.66 412
11048.65 450
11049.64 425
11050.64 374
11051.63 343
11052.62 386
11053.61 422
11054.61 406
11055.60 386
11056.59 395
11057.59 402
11058.58 397
11059.57 392
11060.57 373
11061.56 363
11062.55 375
11063.55 382
11064.54 399
11065.53 419
11066.53 404
11067.52 397
11068.51 411
11069.51 412
11070.50 426
11071.49 385
11072.49 392
11073.48 393
11074.48 418
11075.47 386
11076.46 366
11077.46 395
11078.45 455
11079.45 366
11080.44 373
11081.43 382
11082.43 364
11083.42 363
11084.42 368
11085.41 398
11086.40 380
11087.40 400
11088.39 381
11089.39 371
11090.38 394
11091.38 382
11092.37 388
11093.37 374
11094.36 357
11095.36 377
11096.35 380
11097.35 412
11098.34 418
11099.34 418
11100.33 360
11101.33 355
11102.32 355
11103.32 385
11104.31 386
11105.31 358
11106.30 373
11107.30 381
11108.29 412
11109.29 371
11110.28 435
11111.28 388
11112.27 358
11113.27 374
11114.26 373
11115.26 366
11116.26 368
11117.25 368
11118.25 359
11119.24 376
11120.24 353
11121.24 394
11122.23 348
11123.23 337
11124.22 363
11125.22 356
11126.22 360
11127.21 373
11128.21 375
11129.20 409
11130.20 396
11131.20 375
11132.19 386
11133.19 373
11134.19 351
11135.18 387
11136.18 345
11137.18 324
11138.17 391
11139.17 355
11140.17 390
11141.16 330
11142.16 344
11143.16 369
11144.15 356
11145.15 390
11146.15 345
11147.14 356
11148.14 371
11149.14 369
11150.14 376
11151.13 360
11152.13 336
11153.13 354
11154.13 364
11155.12 344
11156.12 328
11157.12 353
11158.12 401
11159.11 325
11160.11 311
11161.11 351
11162.11 389
11163.10 335
11164.10 330
11165.10 305
11166.10 354
11167.10 328
11168.09 336
11169.09 352
11170.09 367
11171.09 322
11172.09 349
11173.08 367
11174.08 358
11175.08 340
11176.08 337
11177.08 328
11178.08 346
11179.08 349
11180.07 331
11181.07 354
11182.07 330
11183.07 334
11184.07 346
11185.07 368
11186.07 356
11187.06 346
11188.06 325
11189.06 304
11190.06 314
11191.06 360
11192.06 341
11193.06 353
11194.06 368
11195.06 352
11196.06 345
11197.06 368
11198.06 360
11199.05 346
11200.05 399
11201.05 362
11202.05 381
11203.05 343
11204.05 376
11205.05 338
11206.05 340
11207.05 356
11208.05 352
11209.05 349
11210.05 339
11211.05 323
11212.05 321
11213.05 337
11214.05 341
11215.05 333
11216.05 324
11217.05 342
11218.05 330
11219.05 367
11220.05 369
11221.05 347
11222.05 351
11223.05 360
11224.05 405
11225.06 322
11226.06 325
11227.06 312
11228.06 335
11229.06 314
11230.06 318
11231.06 306
11232.06 301
11233.06 356
11234.06 361
11235.06 335
11236.06 310
11237.07 341
11238.07 333
11239.07 333
11240.07 320
11241.07 319
11242.07 341
11243.07 321
11244.07 342
11245.08 337
11246.08 327
11247.08 311
11248.08 344
11249.08 333
11250.08 303
11251.09 331
11252.09 343
11253.09 304
11254.09 312
11255.09 332
11256.10 323
11257.10 340
11258.10 296
11259.10 331
11260.10 330
11261.11 370
11262.11 328
11263.11 328
11264.11 310
11265.11 366
11266.12 364
11267.12 326
11268.12 338
11269.12 317
11270.13 317
11271.13 326
11272.13 317
11273.14 294
11274.14 337
11275.14 357
11276.14 313
11277.15 362
11278.15 421
11279.15 391
11280.16 358
11281.16 387
11282.16 352
11283.17 365
11284.17 351
11285.17 376
11286.17 404
11287.18 321
11288.18 343
11289.18 373
11290.19 353
11291.19 345
11292.20 360
11293.20 326
11294.20 310
11295.21 357
11296.21 375
11297.21 329
11298.22 334
11299.22 380
11300.23 359
11301.23 341
11302.23 328
11303.24 344
11304.24 353
11305.25 341
11306.25 341
11307.25 392
11308.26 330
11309.26 385
11310.27 352
11311.27 372
11312.28 387
11313.28 391
11314.29 425
11315.29 405
11316.29 377
11317.30 370
11318.30 415
11319.31 404
11320.31 417
11321.32 372
11322.32 400
11323.33 391
11324.33 349
11325.34 339
11326.34 376
11327.35 364
11328.35 375
11329.36 368
11330.36 362
11331.37 393
11332.38 350
11333.38 314
11334.39 349
11335.39 347
11336.40 338
11337.40 361
11338.41 420
11339.41 404
11340.42 379
11341.43 386
11342.43 361
11343.44 389
11344.44 375
11345.45 395
11346.46 412
11347.46 379
11348.47 344
11349.47 367
11350.48 372
11351.49 354
11352.49 376
11353.50 344
11354.50 353
11355.51 294
11356.52 304
11357.52 335
11358.53 346
11359.54 313
11360.54 327
11361.55 316
11362.56 356
11363.56 315
11364.57 379
11365.58 348
11366.58 356
11367.59 311
11368.60 369
11369.61 385
11370.61 299
11371.62 344
11372.63 333
11373.63 339
11374.64 344
11375.65 335
11376.66 355
11377.66 361
11378.67 336
11379.68 313
11380.69 297
11381.69 334
11382.70 338
11383.71 337
11384.72 297
11385.72 308
11386.73 328
11387.74 314
11388.75 344
11389.76 321
11390.76 336
11391.77 344
11392.78 310
11393.79 295
11394.80 311
11395.80 323
11396.81 299
11397.82 316
11398.83 302
11399.84 310
11400.85 312
11401.85 304
11402.86 337
11403.87 338
11404.88 286
11405.89 306
11406.90 306
11407.91 357
11408.91 348
11409.92 319
11410.93 346
11411.94 280
11412.95 353
11413.96 317
11414.97 319
11415.98 279
11416.99 362
11418.00 339
11419.00 327
11420.01 312
11421.02 320
11422.03 335
11423.04 323
11424.05 314
11425.06 302
11426.07 329
11427.08 320
11428.09 336
11429.10 288
11430.11 310
11431.12 353
11432.13 382
11433.14 352
11434.15 392
11435.16 344
11436.17 341
11437.18 338
11438.19 333
11439.20 310
11440.21 358
11441.22 310
11442.23 314
11443.24 335
11444.25 334
11445.26 317
11446.27 337
11447.28 357
11448.29 311
11449.30 286
11450.31 288
11451.32 354
11452.33 342
11453.34 335
11454.36 320
11455.37 335
11456.38 335
11457.39 336
11458.40 373
11459.41 381
11460.42 345
11461.43 328
11462.44 308
11463.45 330
11464.47 353
11465.48 345
11466.49 358
11467.50 389
11468.51 359
11469.52 365
11470.53 325
11471.55 340
11472.56 377
11473.57 382
11474.58 355
11475.59 390
11476.60 354
11477.62 345
11478.63 362
11479.64 359
11480.65 330
11481.66 354
11482.68 319
11483.69 361
11484.70 321
11485.71 352
11486.72 369
11487.74 368
11488.75 390
11489.76 371
11490.77 378
11491.79 367
11492.80 325
11493.81 362
11494.82 368
11495.84 396
11496.85 337
11497.86 345
11498.87 322
11499.89 347
11500.90 377
11501.91 355
11502.93 348
11503.94 335
11504.95 338
11505.96 324
11506.98 340
11507.99 354
11509.00 338
11510.02 333
11511.03 339
11512.04 358
11513.06 368
11514.07 357
11515.08 355
11516.10 380
11517.11 372
11518.13 372
11519.14 375
11520.15 361
11521.17 367
11522.18 343
11523.19 336
11524.21 327
11525.22 367
11526.24 442
11527.25 381
11528.26 374
11529.28 394
11530.29 372
11531.31 371
11532.32 370
11533.33 386
11534.35 379
11535.36 385
11536.38 383
11537.39 372
11538.41 331
11539.42 355
11540.44 377
11541.45 380
11542.47 409
11543.48 407
11544.49 409
11545.51 426
11546.52 403
11547.54 387
11548.55 415
11549.57 396
11550.58 441
11551.60 433
11552.61 450
11553.63 420
11554.64 458
11555.66 415
11556.68 509
11557.69 505
11558.71 492
11559.72 462
11560.74 486
11561.75 445
11562.77 440
11563.78 466
11564.80 484
11565.82 508
11566.83 491
11567.85 493
11568.86 544
11569.88 534
11570.89 520
11571.91 591
11572.93 527
11573.94 514
11574.96 550
11575.97 531
11576.99 598
11578.01 592
11579.02 620
11580.04 634
11581.06 696
11582.07 699
11583.09 694
11584.11 708
11585.12 717
11586.14 674
11587.16 747
11588.17 775
11589.19 772
11590.21 818
11591.22 834
11592.24 844
11593.26 933
11594.27 1078
11595.29 1153
11596.31 1333
11597.32 1549
11598.34 1721
11599.36 1905
11600.38 2038
11601.39 2001
11602.41 2011
11603.43 1868
11604.45 1730
11605.46 1520
11606.48 1347
11607.50 1175
11608.52 995
11609.53 881
11610.55 816
11611.57 755
11612.59 665
11613.60 628
11614.62 600
11615.64 608
11616.66 552
11617.68 591
11618.69 604
11619.71 545
11620.73 583
11621.75 516
11622.77 535
11623.78 519
11624.80 512
11625.82 509
11626.84 495
11627.86 461
11628.88 553
11629.90 501
11630.91 522
11631.93 517
11632.95 514
11633.97 472
11634.99 443
11636.01 518
11637.03 484
11638.05 511
11639.06 511
11640.08 522
11641.10 534
11642.12 457
11643.14 481
11644.16 458
11645.18 430
11646.20 446
11647.22 414
11648.24 438
11649.26 456
11650.28 425
11651.30 381
11652.31 348
11653.33 386
11654.35 425
11655.37 410
11656.39 393
11657.41 410
11658.43 427
11659.45 426
11660.47 407
11661.49 416
11662.51 434
11663.53 485
11664.55 485
11665.57 440
11666.59 474
11667.61 445
11668.63 406
11669.65 397
11670.67 435
11671.69 442
11672.71 406
11673.73 435
11674.76 476
11675.78 473
11676.80 520
11677.82 481
11678.84 494
11679.86 492
11680.88 473
11681.90 446
11682.92 425
11683.94 453
11684.96 452
11685.98 478
11687.00 460
11688.03 387
11689.05 428
11690.07 469
11691.09 468
11692.11 478
11693.13 453
11694.15 399
11695.17 429
11696.20 442
11697.22 445
11698.24 447
11699.26 435
11700.28 432
11701.30 441
11702.33 419
11703.35 427
11704.37 425
11705.39 389
11706.41 396
11707.44 385
11708.46 393
11709.48 387
11710.50 389
11711.52 389
11712.55 388
11713.57 402
11714.59 375
11715.61 380
11716.63 407
11717.66 409
11718.68 414
11719.70 368
11720.72 387
11721.75 353
11722.77 333
11723.79 330
11724.82 350
11725.84 313
11726.86 365
11727.88 388
11728.91 353
11729.93 420
11730.95 353
11731.98 357
11733.00 342
11734.02 356
11735.04 340
11736.07 371
11737.09 311
11738.11 336
11739.14 357
11740.16 352
11741.18 361
11742.21 375
11743.23 379
11744.25 400
11745.28 387
11746.30 362
11747.33 372
11748.35 327
11749.37 343
11750.40 364
11751.42 345
11752.44 374
11753.47 381
11754.49 363
11755.52 351
11756.54 316
11757.57 353
11758.59 337
11759.61 351
11760.64 333
11761.66 325
11762.69 313
11763.71 340
11764.74 332
11765.76 327
11766.78 352
11767.81 338
11768.83 349
11769.86 346
11770.88 312
11771.91 332
11772.93 346
11773.96 345
11774.98 332
11776.01 327
11777.03 335
11778.06 385
11779.08 309
11780.11 351
11781.13 353
11782.16 336
11783.18 323
11784.21 343
11785.23 345
11786.26 349
11787.28 343
11788.31 330
11789.34 334
11790.36 355
11791.39 356
11792.41 325
11793.44 343
11794.46 297
11795.49 346
11796.52 362
11797.54 342
11798.57 316
11799.59 333
11800.62 342
11801.65 339
11802.67 322
11803.70 312
11804.72 339
11805.75 336
11806.78 298
11807.80 296
11808.83 309
11809.86 319
11810.88 331
11811.91 325
11812.93 329
11813.96 317
11814.99 348
11816.01 364
11817.04 307
11818.07 285
11819.10 310
11820.12 337
11821.15 328
11822.18 299
11823.20 284
11824.23 343
11825.26 318
11826.28 338
11827.31 355
11828.34 345
11829.37 360
11830.39 367
11831.42 326
11832.45 284
11833.48 340
11834.50 383
11835.53 334
11836.56 321
11837.59 341
11838.61 322
11839.64 352
11840.67 319
11841.70 317
11842.72 341
11843.75 334
11844.78 344
11845.81 343
11846.84 323
11847.86 326
11848.89 329
11849.92 333
11850.95 321
11851.98 303
11853.01 333
11854.03 346
11855.06 362
11856.09 325
11857.12 327
11858.15 357
11859.18 342
11860.20 313
11861.23 302
11862.26 290
11863.29 348
11864.32 325
11865.35 342
11866.38 350
11867.41 359
11868.44 378
11869.46 316
11870.49 345
11871.52 319
11872.55 343
11873.58 338
11874.61 336
11875.64 321
11876.67 398
11877.70 363
11878.73 360
11879.76 368
11880.79 338
11881.82 378
11882.85 389
11883.88 378
11884.91 362
11885.93 354
11886.96 361
11887.99 366
11889.02 375
11890.05 339
11891.08 367
11892.11 345
11893.14 348
11894.17 344
11895.20 327
11896.23 351
11897.26 384
11898.30 404
11899.33 397
11900.36 402
11901.39 416
11902.42 395
11903.45 415
11904.48 405
11905.51 382
11906.54 388
11907.57 401
11908.60 355
11909.63 347
11910.66 364
11911.69 457
11912.72 385
11913.75 380
11914.79 365
11915.82 390
11916.85 382
11917.88 364
11918.91 366
11919.94 347
11920.97 371
11922.00 341
11923.04 358
11924.07 359
11925.10 389
11926.13 407
11927.16 452
11928.19 431
11929.22 460
11930.26 470
11931.29 520
11932.32 594
11933.35 552
11934.38 593
11935.41 577
11936.45 498
11937.48 478
11938.51 488
11939.54 446
11940.58 471
11941.61 428
11942.64 367
11943.67 301
11944.70 362
11945.74 361
11946.77 399
11947.80 360
11948.83 331
11949.87 358
11950.90 347
11951.93 371
11952.96 342
11954.00 346
11955.03 367
11956.06 410
11957.09 331
11958.13 351
11959.16 337
11960.19 335
11961.23 341
11962.26 340
11963.29 307
11964.33 343
11965.36 366
11966.39 406
11967.43 370
11968.46 318
11969.49 344
11970.53 329
11971.56 338
11972.59 315
11973.63 369
11974.66 364
11975.69 357
11976.73 336
11977.76 360
11978.79 375
11979.83 323
11980.86 295
11981.90 339
11982.93 347
11983.96 336
11985.00 341
11986.03 342
11987.07 348
11988.10 331
11989.13 365
11990.17 366
11991.20 337
11992.24 347
11993.27 350
11994.31 333
11995.34 345
11996.38 323
11997.41 337
11998.44 328
11999.48 356
12000.51 342
12001.55 329
12002.58 357
12003.62 328
12004.65 375
12005.69 357
12006.72 316
12007.76 318
12008.79 332
12009.83 368
12010.86 388
12011.90 360
12012.93 352
12013.97 340
12015.00 383
12016.04 363
12017.08 384
12018.11 418
12019.15 375
12020.18 391
12021.22 375
12022.25 373
12023.29 388
12024.32 386
12025.36 398
12026.40 369
12027.43 389
12028.47 424
12029.50 406
12030.54 428
12031.58 405
12032.61 374
12033.65 433
12034.68 377
12035.72 363
12036.76 333
12037.79 378
12038.83 365
12039.87 400
12040.90 358
12041.94 410
12042.98 392
12044.01 404
12045.05 410
12046.09 424
12047.12 393
12048.16 415
12049.20 417
12050.23 400
12051.27 418
12052.31 401
12053.34 393
12054.38 405
12055.42 416
12056.45 446
12057.49 410
12058.53 427
12059.57 411
12060.60 445
12061.64 443
12062.68 398
12063.72 434
12064.75 470
12065.79 418
12066.83 464
12067.87 432
12068.90 459
12069.94 464
12070.98 452
12072.02 401
12073.06 429
12074.09 395
12075.13 429
12076.17 411
12077.21 441
12078.24 404
12079.28 469
12080.32 488
12081.36 462
12082.40 483
12083.44 416
12084.47 504
12085.51 463
12086.55 477
12087.59 471
12088.63 537
12089.67 511
12090.71 524
12091.74 515
12092.78 496
12093.82 485
12094.86 495
12095.90 531
12096.94 520
12097.98 602
12099.02 679
12100.05 680
12101.09 667
12102.13 714
12103.17 707
12104.21 771
12105.25 805
12106.29 770
12107.33 699
12108.37 775
12109.41 767
12110.45 640
12111.49 582
12112.53 605
12113.57 548
12114.61 464
12115.65 477
12116.69 479
12117.72 455
12118.76 442
12119.80 420
12120.84 396
12121.88 408
12122.92 401
12123.96 397
12125.00 368
12126.04 367
12127.08 349
12128.12 393
12129.17 384
12130.21 339
12131.25 404
12132.29 395
12133.33 391
12134.37 391
12135.41 377
12136.45 377
12137.49 361
12138.53 353
12139.57 359
12140.61 364
12141.65 360
12142.69 369
12143.73 362
12144.77 443
12145.82 398
12146.86 346
12147.90 357
12148.94 326
12149.98 369
12151.02 384
12152.06 365
12153.10 385
12154.15 378
12155.19 365
12156.23 313
12157.27 367
12158.31 353
12159.35 310
12160.39 340
12161.44 347
12162.48 368
12163.52 350
12164.56 343
12165.60 342
12166.64 364
12167.69 358
12168.73 310
12169.77 279
12170.81 342
12171.85 323
12172.90 323
12173.94 359
12174.98 333
12176.02 348
12177.07 339
12178.11 355
12179.15 356
12180.19 361
12181.24 346
12182.28 364
12183.32 372
12184.36 369
12185.41 366
12186.45 378
12187.49 365
12188.53 366
12189.58 363
12190.62 336
12191.66 359
12192.71 363
12193.75 333
12194.79 367
12195.84 371
12196.88 328
12197.92 355
12198.97 369
12200.01 378
12201.05 350
12202.10 392
12203.14 366
12204.18 360
12205.23 309
12206.27 332
12207.31 370
12208.36 341
12209.40 355
12210.44 363
12211.49 355
12212.53 339
12213.58 371
12214.62 372
12215.66 344
12216.71 369
12217.75 343
12218.80 360
12219.84 324
12220.88 348
12221.93 353
12222.97 289
12224.02 340
12225.06 358
12226.11 362
12227.15 334
12228.19 344
12229.24 382
12230.28 384
12231.33 430
12232.37 390
12233.42 362
12234.46 339
12235.51 411
12236.55 383
12237.60 378
12238.64 344
12239.69 360
12240.73 370
12241.78 359
12242.82 317
12243.87 321
12244.91 325
12245.96 330
12247.00 331
12248.05 355
12249.09 332
12250.14 348
12251.19 341
12252.23 335
12253.28 362
12254.32 333
12255.37 339
12256.41 338
12257.46 322
12258.51 290
12259.55 342
12260.60 345
12261.64 325
12262.69 346
12263.74 332
12264.78 332
12265.83 337
12266.87 319
12267.92 318
12268.97 319
12270.01 315
12271.06 308
12272.11 312
12273.15 342
12274.20 329
12275.24 324
12276.29 342
12277.34 298
12278.38 314
12279.43 337
12280.48 339
12281.52 304
12282.57 303
12283.62 341
12284.67 336
12285.71 306
12286.76 348
12287.81 346
12288.85 299
12289.90 273
12290.95 284
12292.00 320
12293.04 319
12294.09 318
12295.14 329
12296.18 302
12297.23 302
12298.28 308
12299.33 293
12300.38 289
12301.42 283
12302.47 330
12303.52 332
12304.57 346
12305.61 317
12306.66 322
12307.71 303
12308.76 352
12309.81 323
12310.85 318
12311.90 324
12312.95 357
12314.00 327
12315.05 289
12316.09 293
12317.14 307
12318.19 322
12319.24 290
12320.29 314
12321.34 286
12322.39 294
12323.43 341
12324.48 295
12325.53 277
12326.58 306
12327.63 297
12328.68 294
12329.73 291
12330.78 285
12331.82 298
12332.87 310
12333.92 289
12334.97 328
12336.02 316
12337.07 266
12338.12 295
12339.17 291
12340.22 269
12341.27 297
12342.32 283
12343.37 273
12344.42 313
12345.46 329
12346.51 300
12347.56 298
12348.61 287
12349.66 285
12350.71 288
12351.76 304
12352.81 292
12353.86 257
12354.91 309
12355.96 300
12357.01 279
12358.06 283
12359.11 300
12360.16 310
12361.21 307
12362.26 299
12363.31 304
12364.36 259
12365.41 296
12366.47 320
12367.52 307
12368.57 268
12369.62 325
12370.67 339
12371.72 343
12372.77 290
12373.82 296
12374.87 325
12375.92 325
12376.97 269
12378.02 266
12379.07 332
12380.12 333
12381.18 314
12382.23 321
12383.28 284
12384.33 291
12385.38 324
12386.43 315
12387.48 300
12388.53 323
12389.59 287
12390.64 295
12391.69 334
12392.74 272
12393.79 261
12394.84 296
12395.90 328
12396.95 301
12398.00 304
12399.05 328
12400.10 333
12401.15 330
12402.21 313
12403.26 324
12404.31 311
12405.36 299
12406.41 294
12407.47 311
12408.52 330
12409.57 340
12410.62 338
12411.68 340
12412.73 305
12413.78 301
12414.83 288
12415.89 289
12416.94 319
12417.99 336
12419.04 320
12420.10 346
12421.15 370
12422.20 321
12423.26 325
12424.31 317
12425.36 299
12426.41 304
12427.47 322
12428.52 319
12429.57 318
12430.63 288
12431.68 314
12432.73 360
12433.79 354
12434.84 358
12435.89 319
12436.95 354
12438.00 305
12439.05 337
12440.11 371
12441.16 348
12442.21 313
12443.27 307
12444.32 352
12445.38 345
12446.43 345
12447.48 335
12448.54 340
12449.59 317
12450.65 343
12451.70 332
12452.75 345
12453.81 305
12454.86 342
12455.92 328
12456.97 323
12458.02 322
12459.08 343
12460.13 332
12461.19 348
12462.24 348
12463.30 349
12464.35 313
12465.41 299
12466.46 350
12467.52 335
12468.57 339
12469.63 348
12470.68 345
12471.74 350
12472.79 354
12473.85 378
12474.90 398
12475.96 391
12477.01 367
12478.07 412
12479.12 396
12480.18 391
12481.23 382
12482.29 383
12483.34 433
12484.40 437
12485.45 409
12486.51 472
12487.56 420
12488.62 477
12489.68 482
12490.73 555
12491.79 595
12492.84 662
12493.90 757
12494.95 746
12496.01 767
12497.07 852
12498.12 797
12499.18 813
12500.23 786
12501.29 668
12502.35 634
12503.40 598
12504.46 568
12505.52 567
12506.57 504
12507.63 433
12508.69 420
12509.74 425
12510.80 410
12511.86 431
12512.91 444
12513.97 388
12515.03 401
12516.08 372
12517.14 359
12518.20 397
12519.25 395
12520.31 388
12521.37 385
12522.42 391
12523.48 333
12524.54 352
12525.60 331
12526.65 366
12527.71 371
12528.77 398
12529.82 399
12530.88 438
12531.94 395
12533.00 377
12534.05 406
12535.11 433
12536.17 421
12537.23 420
12538.29 431
12539.34 376
12540.40 377
12541.46 382
12542.52 414
12543.57 390
12544.63 366
12545.69 395
12546.75 392
12547.81 354
12548.87 347
12549.92 354
12550.98 385
12552.04 429
12553.10 429
12554.16 411
12555.22 371
12556.27 425
12557.33 388
12558.39 434
12559.45 462
12560.51 422
12561.57 384
12562.63 475
12563.68 410
12564.74 449
12565.80 433
12566.86 468
12567.92 493
12568.98 516
12570.04 509
12571.10 538
12572.16 576
12573.22 574
12574.28 653
12575.33 675
12576.39 709
12577.45 720
12578.51 735
12579.57 688
12580.63 621
12581.69 658
12582.75 606
12583.81 581
12584.87 544
12585.93 497
12586.99 517
12588.05 492
12589.11 484
12590.17 440
12591.23 437
12592.29 463
12593.35 486
12594.41 470
12595.47 421
12596.53 408
12597.59 465
12598.65 420
12599.71 433
12600.77 449
12601.83 443
12602.89 407
12603.95 458
12605.01 434
12606.07 416
12607.13 442
12608.20 448
12609.26 434
12610.32 422
12611.38 405
12612.44 420
12613.50 413
12614.56 435
12615.62 418
12616.68 415
12617.74 441
12618.81 387
12619.87 423
12620.93 404
12621.99 421
12623.05 418
12624.11 413
12625.17 404
12626.23 441
12627.30 416
12628.36 409
12629.42 400
12630.48 395
12631.54 429
12632.60 371
12633.67 392
12634.73 410
12635.79 412
12636.85 401
12637.91 391
12638.98 395
12640.04 370
12641.10 382
12642.16 413
12643.22 400
12644.29 421
12645.35 428
12646.41 439
12647.47 439
12648.54 422
12649.60 432
12650.66 445
12651.72 482
12652.79 521
12653.85 544
12654.91 510
12655.97 569
12657.04 547
12658.10 547
12659.16 522
12660.22 523
12661.29 507
12662.35 453
12663.41 479
12664.48 522
12665.54 506
12666.60 509
12667.67 486
12668.73 469
12669.79 468
12670.86 424
12671.92 444
12672.98 455
12674.05 458
12675.11 433
12676.17 459
12677.24 467
12678.30 480
12679.36 481
12680.43 473
12681.49 478
12682.56 441
12683.62 513
12684.68 524
12685.75 478
12686.81 471
12687.88 493
12688.94 480
12690.00 484
12691.07 479
12692.13 522
12693.20 510
12694.26 573
12695.33 567
12696.39 575
12697.45 572
12698.52 597
12699.58 588
12700.65 626
12701.71 660
12702.78 690
12703.84 730
12704.91 762
12705.97 747
12707.04 782
12708.10 784
12709.17 758
12710.23 683
12711.30 651
12712.36 667
12713.43 642
12714.49 569
12715.56 543
12716.62 532
12717.69 501
12718.75 547
12719.82 505
12720.88 491
12721.95 544
12723.02 518
12724.08 535
12725.15 539
12726.21 512
12727.28 483
12728.34 514
12729.41 514
12730.48 473
12731.54 445
12732.61 476
12733.67 535
12734.74 473
12735.81 477
12736.87 512
12737.94 523
12739.00 488
12740.07 447
12741.14 488
12742.20 502
12743.27 500
12744.34 476
12745.40 449
12746.47 417
12747.54 447
12748.60 466
12749.67 441
12750.74 413
12751.80 453
12752.87 442
12753.94 423
12755.00 401
12756.07 378
12757.14 382
12758.20 404
12759.27 353
12760.34 419
12761.40 326
12762.47 320
12763.54 399
12764.61 367
12765.67 398
12766.74 386
12767.81 397
12768.88 359
12769.94 382
12771.01 365
12772.08 367
12773.15 354
12774.21 401
12775.28 390
12776.35 375
12777.42 366
12778.49 356
12779.55 378
12780.62 386
12781.69 388
12782.76 359
12783.83 402
12784.89 404
12785.96 407
12787.03 381
12788.10 352
12789.17 357
12790.23 348
12791.30 340
12792.37 330
12793.44 306
12794.51 349
12795.58 382
12796.65 372
12797.71 377
12798.78 405
12799.85 381
12800.92 336
12801.99 358
12803.06 357
12804.13 331
12805.20 319
12806.27 360
12807.33 315
12808.40 338
12809.47 327
12810.54 306
12811.61 347
12812.68 346
12813.75 363
12814.82 342
12815.89 364
12816.96 345
12818.03 340
12819.10 346
12820.17 347
12821.24 352
12822.31 336
12823.38 350
12824.45 340
12825.52 315
12826.59 317
12827.66 312
12828.73 345
12829.80 313
12830.87 299
12831.94 339
12833.01 304
12834.08 345
12835.15 331
12836.22 319
12837.29 317
12838.36 342
12839.43 327
12840.50 314
12841.57 304
12842.64 323
12843.71 334
12844.78 324
12845.85 307
12846.92 292
12847.99 309
12849.06 341
12850.13 316
12851.21 328
12852.28 351
12853.35 336
12854.42 329
12855.49 300
12856.56 318
12857.63 319
12858.70 308
12859.77 347
12860.85 297
12861.92 291
12862.99 261
12864.06 267
12865.13 302
12866.20 333
12867.27 340
12868.35 299
12869.42 314
12870.49 316
12871.56 325
12872.63 330
12873.71 294
12874.78 262
12875.85 322
12876.92 311
12877.99 288
12879.07 291
12880.14 306
12881.21 309
12882.28 309
12883.35 292
12884.43 272
12885.50 296
12886.57 290
12887.64 273
12888.72 293
12889.79 292
12890.86 284
12891.93 266
12893.01 289
12894.08 299
12895.15 295
12896.22 308
12897.30 281
12898.37 288
12899.44 295
12900.52 295
12901.59 309
12902.66 287
12903.74 289
12904.81 281
12905.88 258
12906.96 281
12908.03 289
12909.10 276
12910.18 269
12911.25 301
12912.32 322
12913.40 267
12914.47 264
12915.54 303
12916.62 273
12917.69 235
12918.76 255
12919.84 295
12920.91 262
12921.99 283
12923.06 257
12924.13 275
12925.21 272
12926.28 291
12927.36 291
12928.43 267
12929.50 304
12930.58 273
12931.65 250
12932.73 282
12933.80 271
12934.88 268
12935.95 278
12937.02 291
12938.10 259
12939.17 271
12940.25 289
12941.32 290
12942.40 255
12943.47 248
12944.55 278
12945.62 270
12946.70 290
12947.77 289
12948.85 298
12949.92 291
12951.00 280
12952.07 321
12953.15 300
12954.22 255
12955.30 256
12956.37 287
12957.45 269
12958.52 258
12959.60 283
12960.68 294
12961.75 298
12962.83 285
12963.90 264
12964.98 284
12966.05 277
12967.13 301
12968.20 257
12969.28 276
12970.36 299
12971.43 302
12972.51 332
12973.58 304
12974.66 263
12975.74 288
12976.81 303
12977.89 287
12978.97 310
12980.04 294
12981.12 270
12982.19 298
12983.27 293
12984.35 273
12985.42 260
12986.50 290
12987.58 294
12988.65 296
12989.73 288
12990.81 294
12991.88 273
12992.96 260
12994.04 298
12995.11 312
12996.19 306
12997.27 297
12998.35 292
12999.42 260
13000.50 280
13001.58 341
13002.65 309
13003.73 297
13004.81 309
13005.89 278
13006.96 337
13008.04 342
13009.12 327
13010.20 304
13011.27 326
13012.35 327
13013.43 307
13014.51 310
13015.58 307
13016.66 340
13017.74 349
13018.82 318
13019.90 321
13020.97 340
13022.05 303
13023.13 319
13024.21 337
13025.29 338
13026.37 331
13027.44 367
13028.52 345
13029.60 284
13030.68 336
13031.76 380
13032.84 419
13033.91 351
13034.99 344
13036.07 366
13037.15 396
13038.23 383
13039.31 352
13040.39 348
13041.46 317
13042.54 324
13043.62 361
13044.70 337
13045.78 377
13046.86 372
13047.94 399
13049.02 431
13050.10 399
13051.18 355
13052.26 390
13053.34 381
13054.41 324
13055.49 402
13056.57 408
13057.65 378
13058.73 377
13059.81 370
13060.89 375
13061.97 402
13063.05 415
13064.13 381
13065.21 336
13066.29 359
13067.37 386
13068.45 339
13069.53 337
13070.61 366
13071.69 345
13072.77 332
13073.85 383
13074.93 376
13076.01 301
13077.09 346
13078.17 349
13079.25 357
13080.33 332
13081.41 330
13082.49 348
13083.58 331
13084.66 321
13085.74 307
13086.82 332
13087.90 340
13088.98 347
13090.06 311
13091.14 345
13092.22 342
13093.30 317
13094.38 288
13095.46 294
13096.55 313
13097.63 325
13098.71 325
13099.79 335
13100.87 286
13101.95 294
13103.03 324
13104.12 327
13105.20 314
13106.28 267
13107.36 283
13108.44 315
13109.52 275
13110.60 309
13111.69 321
13112.77 296
13113.85 277
13114.93 267
13116.01 290
13117.10 287
13118.18 286
13119.26 262
13120.34 306
13121.42 302
13122.51 313
13123.59 291
13124.67 312
13125.75 284
13126.84 289
13127.92 273
13129.00 282
13130.08 289
13131.17 307
13132.25 290
13133.33 261
13134.41 302
13135.50 314
13136.58 326
13137.66 295
13138.75 284
13139.83 255
13140.91 324
13141.99 301
13143.08 286
13144.16 277
13145.24 304
13146.33 289
13147.41 273
13148.49 271
13149.58 297
13150.66 295
13151.74 278
13152.83 283
13153.91 297
13154.99 324
13156.08 322
13157.16 343
13158.25 290
13159.33 296
13160.41 290
13161.50 304
13162.58 287
13163.66 286
13164.75 330
13165.83 312
13166.92 282
13168.00 305
13169.08 316
13170.17 279
13171.25 295
13172.34 292
13173.42 287
13174.51 273
13175.59 270
13176.67 262
13177.76 289
13178.84 310
13179.93 277
13181.01 288
13182.10 278
13183.18 280
13184.27 284
13185.35 253
13186.44 285
13187.52 324
13188.61 299
13189.69 276
13190.78 258
13191.86 260
13192.95 275
13194.03 292
13195.12 271
13196.20 267
13197.29 263
13198.37 284
13199.46 291
13200.54 305
13201.63 271
13202.72 284
13203.80 308
13204.89 268
13205.97 297
13207.06 273
13208.14 299
13209.23 307
13210.32 267
13211.40 238
13212.49 291
13213.57 285
13214.66 280
13215.75 264
13216.83 271
13217.92 309
13219.00 298
13220.09 298
13221.18 263
13222.26 258
13223.35 268
13224.44 253
13225.52 287
13226.61 294
13227.70 253
13228.78 272
13229.87 263
13230.96 283
13232.04 254
13233.13 294
13234.22 316
13235.30 286
13236.39 322
13237.48 276
13238.56 291
13239.65 299
13240.74 310
13241.82 282
13242.91 306
13244.00 321
13245.09 307
13246.17 267
13247.26 279
13248.35 309
13249.44 281
13250.52 285
13251.61 290
13252.70 291
13253.79 279
13254.87 332
13255.96 264
13257.05 310
13258.14 303
13259.23 294
13260.31 314
13261.40 304
13262.49 291
13263.58 299
13264.67 274
13265.75 321
13266.84 314
13267.93 317
13269.02 312
13270.11 297
13271.19 299
13272.28 318
13273.37 309
13274.46 283
13275.55 298
13276.64 317
13277.73 311
13278.81 273
13279.90 286
13280.99 307
13282.08 315
13283.17 285
13284.26 309
13285.35 348
13286.44 313
13287.53 312
13288.61 306
13289.70 329
13290.79 289
13291.88 323
13292.97 345
13294.06 332
13295.15 300
13296.24 348
13297.33 320
13298.42 345
13299.51 362
13300.60 321
13301.69 262
13302.78 293
13303.87 309
13304.96 320
13306.05 348
13307.14 308
13308.23 355
13309.32 377
13310.41 362
13311.50 332
13312.59 344
13313.68 333
13314.77 336
13315.86 340
13316.95 334
13318.04 351
13319.13 345
13320.22 359
13321.31 382
13322.40 366
13323.49 322
13324.58 339
13325.67 354
13326.76 332
13327.85 326
13328.94 304
13330.03 321
13331.12 323
13332.21 347
13333.31 327
13334.40 331
13335.49 365
13336.58 351
13337.67 365
13338.76 361
13339.85 386
13340.94 338
13342.03 316
13343.13 377
13344.22 311
13345.31 381
13346.40 347
13347.49 337
13348.58 370
13349.67 370
13350.77 384
13351.86 365
13352.95 343
13354.04 389
13355.13 357
13356.22 350
13357.32 381
13358.41 401
13359.50 380
13360.59 373
13361.68 393
13362.78 434
13363.87 403
13364.96 388
13366.05 376
13367.15 448
13368.24 439
13369.33 457
13370.42 455
13371.52 432
13372.61 419
13373.70 415
13374.79 461
13375.89 439
13376.98 423
13378.07 379
13379.16 379
13380.26 360
13381.35 343
13382.44 347
13383.54 352
13384.63 351
13385.72 360
13386.82 353
13387.91 360
13389.00 316
13390.09 316
13391.19 326
13392.28 310
13393.37 333
13394.47 304
13395.56 344
13396.66 323
13397.75 320
13398.84 305
13399.94 313
13401.03 357
13402.12 352
13403.22 305
13404.31 320
13405.40 308
13406.50 332
13407.59 333
13408.69 314
13409.78 303
13410.88 341
13411.97 343
13413.06 324
13414.16 268
13415.25 298
13416.35 320
13417.44 358
13418.53 332
13419.63 307
13420.72 315
13421.82 295
13422.91 318
13424.01 316
13425.10 324
13426.20 316
13427.29 328
13428.39 311
13429.48 315
13430.58 300
13431.67 317
13432.77 326
13433.86 320
13434.96 303
13436.05 290
13437.15 324
13438.24 318
13439.34 340
13440.43 312
13441.53 303
13442.62 347
13443.72 363
13444.81 349
13445.91 340
13447.01 356
13448.10 366
13449.20 331
13450.29 325
13451.39 324
13452.48 331
13453.58 341
13454.68 350
13455.77 355
13456.87 319
13457.96 370
13459.06 345
13460.16 372
13461.25 357
13462.35 341
13463.44 337
13464.54 400
13465.64 393
13466.73 337
13467.83 376
13468.93 370
13470.02 381
13471.12 338
13472.22 328
13473.31 345
13474.41 376
13475.51 390
13476.60 357
13477.70 371
13478.80 387
13479.89 371
13480.99 345
13482.09 367
13483.18 384
13484.28 335
13485.38 343
13486.48 318
13487.57 345
13488.67 367
13489.77 392
13490.87 374
13491.96 394
13493.06 368
13494.16 391
13495.26 391
13496.35 439
13497.45 401
13498.55 418
13499.65 403
13500.74 437
13501.84 484
13502.94 470
13504.04 442
13505.14 444
13506.23 485
13507.33 450
13508.43 427
13509.53 478
13510.63 432
13511.72 458
13512.82 415
13513.92 405
13515.02 394
13516.12 377
13517.22 379
13518.31 340
13519.41 361
13520.51 369
13521.61 395
13522.71 342
13523.81 350
13524.91 334
13526.01 345
13527.10 371
13528.20 338
13529.30 378
13530.40 341
13531.50 326
13532.60 308
13533.70 346
13534.80 341
13535.90 343
13537.00 340
13538.09 335
13539.19 330
13540.29 352
13541.39 318
13542.49 311
13543.59 366
13544.69 305
13545.79 311
13546.89 309
13547.99 307
13549.09 307
13550.19 317
13551.29 285
13552.39 270
13553.49 270
13554.59 293
13555.69 314
13556.79 326
13557.89 323
13558.99 287
13560.09 317
13561.19 306
13562.29 305
13563.39 321
13564.49 300
13565.59 303
13566.69 312
13567.79 303
13568.89 307
13569.99 294
13571.09 303
13572.20 315
13573.30 273
13574.40 264
13575.50 306
13576.60 284
13577.70 317
13578.80 309
13579.90 273
13581.00 315
13582.10 284
13583.20 278
13584.31 283
13585.41 289
13586.51 286
13587.61 333
13588.71 312
13589.81 342
13590.91 273
13592.02 307
13593.12 302
13594.22 331
13595.32 349
13596.42 266
13597.52 278
13598.63 318
13599.73 313
13600.83 322
13601.93 318
13603.03 335
13604.14 315
13605.24 301
13606.34 326
13607.44 301
13608.54 292
13609.65 317
13610.75 355
13611.85 324
13612.95 320
13614.06 321
13615.16 299
13616.26 295
13617.36 322
13618.47 312
13619.57 293
13620.67 270
13621.77 287
13622.88 296
13623.98 266
13625.08 250
13626.18 282
13627.29 270
13628.39 290
13629.49 249
13630.60 244
13631.70 243
13632.80 306
13633.91 290
13635.01 268
13636.11 261
13637.22 283
13638.32 267
13639.42 292
13640.53 291
13641.63 267
13642.73 264
13643.84 284
13644.94 254
13646.04 266
13647.15 266
13648.25 261
13649.36 282
13650.46 261
13651.56 267
13652.67 260
13653.77 262
13654.88 310
13655.98 300
13657.08 287
13658.19 257
13659.29 267
13660.40 253
13661.50 276
13662.60 284
13663.71 281
13664.81 245
13665.92 269
13667.02 263
13668.13 289
13669.23 264
13670.34 272
13671.44 271
13672.55 310
13673.65 249
13674.76 293
13675.86 300
13676.97 285
13678.07 295
13679.18 303
13680.28 270
13681.39 249
13682.49 266
13683.60 256
13684.70 294
13685.81 288
13686.91 301
13688.02 276
13689.12 275
13690.23 267
13691.33 277
13692.44 292
13693.55 242
13694.65 279
13695.76 294
13696.86 280
13697.97 260
13699.07 273
13700.18 256
13701.29 289
13702.39 312
13703.50 283
13704.60 249
13705.71 279
13706.82 280
13707.92 275
13709.03 288
13710.14 293
13711.24 267
13712.35 270
13713.45 272
13714.56 258
13715.67 276
13716.77 254
13717.88 293
13718.99 285
13720.09 268
13721.20 285
13722.31 312
13723.41 293
13724.52 311
13725.63 303
13726.74 319
13727.84 308
13728.95 308
13730.06 328
13731.16 321
13732.27 306
13733.38 318
13734.49 322
13735.59 340
13736.70 321
13737.81 294
13738.91 340
13740.02 307
13741.13 338
13742.24 347
13743.35 313
13744.45 327
13745.56 290
13746.67 343
13747.78 292
13748.88 305
13749.99 315
13751.10 349
13752.21 352
13753.32 340
13754.42 400
13755.53 397
13756.64 359
13757.75 345
13758.86 343
13759.97 350
13761.07 387
13762.18 370
13763.29 421
13764.40 447
13765.51 481
13766.62 478
13767.72 468
13768.83 503
13769.94 532
13771.05 554
13772.16 580
13773.27 571
13774.38 558
13775.49 553
13776.60 558
13777.70 554
13778.81 505
13779.92 454
13781.03 478
13782.14 489
13783.25 393
13784.36 442
13785.47 394
13786.58 357
13787.69 395
13788.80 381
13789.91 353
13791.02 363
13792.13 298
13793.24 346
13794.35 339
13795.45 300
13796.56 344
13797.67 331
13798.78 339
13799.89 326
13801.00 321
13802.11 332
13803.22 325
13804.33 300
13805.44 353
13806.55 328
13807.67 316
13808.78 314
13809.89 315
13811.00 312
13812.11 321
13813.22 332
13814.33 316
13815.44 344
13816.55 332
13817.66 290
13818.77 303
13819.88 336
13820.99 317
13822.10 321
13823.21 278
13824.32 304
13825.44 302
13826.55 296
13827.66 294
13828.77 333
13829.88 315
13830.99 300
13832.10 306
13833.21 298
13834.32 314
13835.44 293
13836.55 298
13837.66 285
13838.77 308
13839.88 297
13840.99 286
13842.10 297
13843.22 292
13844.33 301
13845.44 319
13846.55 312
13847.66 336
13848.78 330
13849.89 327
13851.00 326
13852.11 356
13853.22 312
13854.34 324
13855.45 322
13856.56 330
13857.67 356
13858.78 319
13859.90 324
13861.01 334
13862.12 323
13863.23 328
13864.35 310
13865.46 350
13866.57 344
13867.68 354
13868.80 338
13869.91 340
13871.02 340
13872.14 375
13873.25 338
13874.36 359
13875.47 320
13876.59 331
13877.70 328
13878.81 318
13879.93 299
13881.04 344
13882.15 310
13883.27 310
13884.38 311
13885.49 298
13886.61 325
13887.72 319
13888.83 313
13889.95 312
13891.06 283
13892.17 303
13893.29 336
13894.40 330
13895.52 323
13896.63 313
13897.74 314
13898.86 312
13899.97 335
13901.09 313
13902.20 333
13903.31 315
13904.43 302
13905.54 277
13906.66 259
13907.77 312
13908.89 296
13910.00 310
13911.11 278
13912.23 299
13913.34 291
13914.46 280
13915.57 267
13916.69 305
13917.80 326
13918.92 282
13920.03 276
13921.15 282
13922.26 258
13923.38 276
13924.49 317
13925.61 324
13926.72 335
13927.84 258
13928.95 235
13930.07 293
13931.18 300
13932.30 257
13933.41 262
13934.53 275
13935.64 277
13936.76 293
13937.87 254
13938.99 297
13940.10 288
13941.22 281
13942.34 291
13943.45 289
13944.57 290
13945.68 320
13946.80 283
13947.91 311
13949.03 294
13950.15 317
13951.26 311
13952.38 261
13953.49 262
13954.61 262
13955.73 306
13956.84 293
13957.96 313
13959.08 281
13960.19 270
13961.31 293
13962.43 299
13963.54 274
13964.66 258
13965.78 280
13966.89 297
13968.01 251
13969.13 282
13970.24 283
13971.36 274
13972.48 278
13973.59 285
13974.71 314
13975.83 266
13976.94 304
13978.06 288
13979.18 304
13980.30 295
13981.41 262
13982.53 253
13983.65 271
13984.76 286
13985.88 300
13987.00 285
13988.12 291
13989.23 309
13990.35 308
13991.47 272
13992.59 287
13993.71 280
13994.82 267
13995.94 294
13997.06 300
13998.18 306
13999.29 286
14000.41 311
14001.53 281
14002.65 297
14003.77 282
14004.88 317
14006.00 283
14007.12 244
14008.24 301
14009.36 295
14010.48 331
14011.59 332
14012.71 281
14013.83 271
14014.95 343
14016.07 322
14017.19 313
14018.31 292
14019.43 279
14020.54 340
14021.66 305
14022.78 314
14023.90 281
14025.02 296
14026.14 302
14027.26 306
14028.38 308
14029.50 318
14030.62 316
14031.73 300
14032.85 302
14033.97 304
14035.09 293
14036.21 279
14037.33 301
14038.45 298
14039.57 273
14040.69 289
14041.81 288
14042.93 276
14044.05 255
14045.17 251
14046.29 280
14047.41 292
14048.53 265
14049.65 276
14050.77 284
14051.89 265
14053.01 258
14054.13 264
14055.25 265
14056.37 284
14057.49 299
14058.61 309
14059.73 300
14060.85 272
14061.97 281
14063.09 281
14064.21 306
14065.33 286
14066.45 293
14067.57 330
14068.70 293
14069.82 285
14070.94 316
14072.06 312
14073.18 311
14074.30 334
14075.42 297
14076.54 312
14077.66 289
14078.78 317
14079.91 313
14081.03 305
14082.15 297
14083.27 298
14084.39 313
14085.51 326
14086.63 302
14087.75 326
14088.88 305
14090.00 332
14091.12 322
14092.24 318
14093.36 331
14094.48 346
14095.61 347
14096.73 360
14097.85 370
14098.97 366
14100.09 389
14101.22 401
14102.34 377
14103.46 394
14104.58 374
14105.71 363
14106.83 321
14107.95 319
14109.07 286
14110.19 287
14111.32 301
14112.44 316
14113.56 322
14114.68 307
14115.81 265
14116.93 286
14118.05 296
14119.18 280
14120.30 325
14121.42 311
14122.54 290
14123.67 234
14124.79 300
14125.91 291
14127.04 243
14128.16 289
14129.28 315
14130.41 306
14131.53 274
14132.65 297
14133.78 285
14134.90 278
14136.02 272
14137.15 274
14138.27 269
14139.39 287
14140.52 318
14141.64 289
14142.76 262
14143.89 254
14145.01 310
14146.13 301
14147.26 315
14148.38 294
14149.51 311
14150.63 281
14151.75 281
14152.88 260
14154.00 285
14155.13 254
14156.25 257
14157.38 247
14158.50 234
14159.62 275
14160.75 296
14161.87 257
14163.00 257
14164.12 260
14165.25 296
14166.37 273
14167.50 264
14168.62 282
14169.75 244
14170.87 280
14172.00 253
14173.12 236
14174.25 264
14175.37 253
14176.50 278
14177.62 302
14178.75 278
14179.87 260
14181.00 252
14182.12 255
14183.25 278
14184.37 263
14185.50 259
14186.62 253
14187.75 272
14188.87 259
14190.00 268
14191.13 264
14192.25 252
14193.38 238
14194.50 272
14195.63 264
14196.75 246
14197.88 258
14199.01 269
14200.13 260
14201.26 261
14202.38 237
14203.51 260
14204.64 254
14205.76 252
14206.89 251
14208.01 231
14209.14 243
14210.27 209
14211.39 221
14212.52 232
14213.65 255
14214.77 256
14215.90 280
14217.03 274
14218.15 259
14219.28 222
14220.41 235
14221.53 265
14222.66 214
14223.79 241
14224.91 264
14226.04 248
14227.17 223
14228.30 236
14229.42 226
14230.55 242
14231.68 231
14232.80 236
14233.93 237
14235.06 248
14236.19 193
14237.31 234
14238.44 225
14239.57 229
14240.70 253
14241.82 261
14242.95 255
14244.08 221
14245.21 229
14246.34 222
14247.46 242
14248.59 223
14249.72 232
14250.85 246
14251.98 253
14253.10 228
14254.23 226
14255.36 209
14256.49 220
14257.62 208
14258.74 248
14259.87 257
14261.00 251
14262.13 259
14263.26 224
14264.39 230
14265.52 233
14266.64 216
14267.77 220
14268.90 253
14270.03 224
14271.16 227
14272.29 229
14273.42 234
14274.55 257
14275.68 254
14276.80 228
14277.93 207
14279.06 207
14280.19 229
14281.32 231
14282.45 250
14283.58 266
14284.71 215
14285.84 215
14286.97 213
14288.10 224
14289.23 248
14290.36 254
14291.49 201
14292.62 216
14293.75 219
14294.87 217
14296.00 226
14297.13 215
14298.26 224
14299.39 233
14300.52 229
14301.65 201
14302.78 227
14303.91 187
14305.04 243
14306.17 249
14307.31 229
14308.44 222
14309.57 229
14310.70 211
14311.83 222
14312.96 239
14314.09 228
14315.22 218
14316.35 261
14317.48 247
14318.61 212
14319.74 219
14320.87 206
14322.00 213
14323.13 214
14324.26 207
14325.40 226
14326.53 214
14327.66 232
14328.79 193
14329.92 200
14331.05 226
14332.18 238
14333.31 196
14334.44 205
14335.58 236
14336.71 242
14337.84 205
14338.97 217
14340.10 208
14341.23 216
14342.37 203
14343.50 206
14344.63 217
14345.76 223
14346.89 210
14348.02 239
14349.16 240
14350.29 198
14351.42 219
14352.55 197
14353.68 241
14354.82 226
14355.95 212
14357.08 195
14358.21 205
14359.35 197
14360.48 203
14361.61 192
14362.74 201
14363.87 224
14365.01 226
14366.14 243
14367.27 204
14368.41 195
14369.54 227
14370.67 233
14371.80 194
14372.94 223
14374.07 208
14375.20 207
14376.34 213
14377.47 227
14378.60 199
14379.73 202
14380.87 244
14382.00 211
14383.13 220
14384.27 221
14385.40 216
14386.53 240
14387.67 228
14388.80 223
14389.93 224
14391.07 235
14392.20 231
14393.34 217
14394.47 197
14395.60 217
14396.74 200
14397.87 217
14399.00 231
14400.14 193
14401.27 226
14402.41 214
14403.54 234
14404.67 214
14405.81 214
14406.94 253
14408.08 234
14409.21 215
14410.35 192
14411.48 249
14412.61 244
14413.75 242
14414.88 218
14416.02 223
14417.15 199
14418.29 224
14419.42 245
14420.56 185
14421.69 219
14422.83 248
14423.96 241
14425.10 219
14426.23 212
14427.37 201
14428.50 255
14429.64 246
14430.77 203
14431.91 205
14433.04 203
14434.18 221
14435.31 230
14436.45 221
14437.58 212
14438.72 226
14439.85 253
14440.99 245
14442.13 239
14443.26 239
14444.40 248
14445.53 265
14446.67 214
14447.80 242
14448.94 232
14450.08 255
14451.21 226
14452.35 262
14453.48 253
14454.62 218
14455.76 225
14456.89 253
14458.03 215
14459.16 233
14460.30 257
14461.44 242
14462.57 247
14463.71 252
14464.85 275
14465.98 290
14467.12 276
14468.26 268
14469.39 293
14470.53 301
14471.67 302
14472.80 303
14473.94 267
14475.08 308
14476.21 318
14477.35 293
14478.49 263
14479.62 283
14480.76 298
14481.90 339
14483.04 301
14484.17 259
14485.31 303
14486.45 314
14487.59 271
14488.72 242
14489.86 229
14491.00 253
14492.14 281
14493.27 256
14494.41 243
14495.55 262
14496.69 276
14497.82 245
14498.96 237
14500.10 228
14501.24 254
14502.38 268
14503.51 245
14504.65 232
14505.79 269
14506.93 260
14508.07 246
14509.20 262
14510.34 226
14511.48 246
14512.62 235
14513.76 262
14514.90 250
14516.03 259
14517.17 250
14518.31 235
14519.45 247
14520.59 243
14521.73 229
14522.87 251
14524.01 248
14525.14 248
14526.28 227
14527.42 240
14528.56 217
14529.70 249
14530.84 236
14531.98 212
14533.12 243
14534.26 238
14535.40 270
14536.54 234
14537.67 242
14538.81 235
14539.95 245
14541.09 207
14542.23 236
14543.37 231
14544.51 255
14545.65 238
14546.79 252
14547.93 256
14549.07 237
14550.21 234
14551.35 255
14552.49 239
14553.63 231
14554.77 218
14555.91 226
14557.05 224
14558.19 224
14559.33 200
14560.47 200
14561.61 244
14562.75 220
14563.89 243
14565.03 243
14566.17 242
14567.31 239
14568.45 260
14569.60 251
14570.74 250
14571.88 260
14573.02 265
14574.16 262
14575.30 230
14576.44 220
14577.58 254
14578.72 268
14579.86 252
14581.00 213
14582.14 240
14583.29 284
14584.43 282
14585.57 211
14586.71 229
14587.85 243
14588.99 263
14590.13 265
14591.28 261
14592.42 247
14593.56 260
14594.70 265
14595.84 246
14596.98 256
14598.13 231
14599.27 256
14600.41 257
14601.55 254
14602.69 246
14603.83 266
14604.98 268
14606.12 257
14607.26 271
14608.40 276
14609.54 258
14610.69 292
14611.83 293
14612.97 296
14614.11 263
14615.26 264
14616.40 255
14617.54 258
14618.68 265
14619.83 293
14620.97 273
14622.11 301
14623.25 282
14624.40 305
14625.54 307
14626.68 298
14627.83 297
14628.97 310
14630.11 312
14631.25 297
14632.40 348
14633.54 329
14634.68 329
14635.83 348
14636.97 353
14638.11 317
14639.26 319
14640.40 365
14641.54 376
14642.69 323
14643.83 319
14644.97 284
14646.12 297
14647.26 282
14648.41 295
14649.55 289
14650.69 261
14651.84 282
14652.98 291
14654.13 310
14655.27 279
14656.41 244
14657.56 251
14658.70 289
14659.85 282
14660.99 261
14662.13 254
14663.28 238
14664.42 238
14665.57 247
14666.71 243
14667.86 238
14669.00 264
14670.14 280
14671.29 262
14672.43 244
14673.58 213
14674.72 228
14675.87 259
14677.01 251
14678.16 219
14679.30 226
14680.45 253
14681.59 219
14682.74 253
14683.88 233
14685.03 239
14686.17 249
14687.32 230
14688.46 191
14689.61 213
14690.75 213
14691.90 214
14693.05 236
14694.19 216
14695.34 209
14696.48 256
14697.63 255
14698.77 229
14699.92 227
14701.06 242
14702.21 238
14703.36 278
14704.50 228
14705.65 259
14706.79 261
14707.94 241
14709.09 208
14710.23 186
14711.38 246
14712.53 204
14713.67 244
14714.82 212
14715.96 231
14717.11 235
14718.26 242
14719.40 255
14720.55 251
14721.70 242
14722.84 225
14723.99 264
14725.14 231
14726.28 205
14727.43 235
14728.58 200
14729.72 216
14730.87 220
14732.02 220
14733.16 216
14734.31 230
14735.46 200
14736.61 204
14737.75 219
14738.90 232
14740.05 261
14741.20 259
14742.34 227
14743.49 202
14744.64 222
14745.79 235
14746.93 249
14748.08 244
14749.23 241
14750.38 213
14751.52 246
14752.67 252
14753.82 246
14754.97 210
14756.11 220
14757.26 233
14758.41 215
14759.56 205
14760.71 229
14761.86 270
14763.00 269
14764.15 238
14765.30 257
14766.45 221
14767.60 217
14768.74 228
14769.89 240
14771.04 240
14772.19 245
14773.34 251
14774.49 282
14775.64 217
14776.79 241
14777.93 273
14779.08 274
14780.23 279
14781.38 261
14782.53 290
14783.68 268
14784.83 262
14785.98 270
14787.13 284
14788.28 297
14789.42 302
14790.57 279
14791.72 297
14792.87 327
14794.02 287
14795.17 274
14796.32 310
14797.47 288
14798.62 278
14799.77 321
14800.92 306
14802.07 260
14803.22 273
14804.37 259
14805.52 267
14806.67 295
14807.82 300
14808.97 284
14810.12 270
14811.27 284
14812.42 289
14813.57 294
14814.72 288
14815.87 298
14817.02 326
14818.17 257
14819.32 281
14820.47 287
14821.62 297
14822.77 265
14823.92 283
14825.07 274
14826.22 270
14827.37 262
14828.52 261
14829.68 246
14830.83 230
14831.98 235
14833.13 216
14834.28 221
14835.43 226
14836.58 250
14837.73 227
14838.88 243
14840.03 228
14841.19 241
14842.34 231
14843.49 232
14844.64 259
14845.79 218
14846.94 243
14848.09 211
14849.25 209
14850.40 196
14851.55 220
14852.70 233
14853.85 207
14855.00 223
14856.16 206
14857.31 232
14858.46 224
14859.61 222
14860.76 224
14861.92 211
14863.07 211
14864.22 229
14865.37 206
14866.52 208
14867.68 188
14868.83 237
14869.98 212
14871.13 182
14872.29 221
14873.44 211
14874.59 214
14875.74 203
14876.90 217
14878.05 201
14879.20 193
14880.36 188
14881.51 201
14882.66 225
14883.81 223
14884.97 212
14886.12 211
14887.27 180
14888.43 197
14889.58 198
14890.73 221
14891.89 241
14893.04 238
14894.19 192
14895.35 191
14896.50 194
14897.65 163
14898.81 206
14899.96 217
14901.11 175
14902.27 188
14903.42 199
14904.57 186
14905.73 191
14906.88 224
14908.04 219
14909.19 195
14910.34 205
14911.50 198
14912.65 190
14913.81 209
14914.96 213
14916.11 208
14917.27 208
14918.42 204
14919.58 199
14920.73 198
14921.88 200
14923.04 167
14924.19 205
14925.35 217
14926.50 235
14927.66 211
14928.81 212
14929.97 197
14931.12 208
14932.28 199
14933.43 185
14934.59 181
14935.74 204
14936.90 228
14938.05 185
14939.21 193
14940.36 223
14941.52 220
14942.67 221
14943.83 201
14944.98 193
14946.14 168
14947.29 214
14948.45 230
14949.60 206
14950.76 212
14951.91 170
14953.07 191
14954.23 184
14955.38 220
14956.54 200
14957.69 206
14958.85 241
14960.00 210
14961.16 223
14962.32 201
14963.47 181
14964.63 228
14965.78 238
14966.94 202
14968.10 215
14969.25 193
14970.41 198
14971.57 195
14972.72 220
14973.88 182
14975.04 190
14976.19 202
14977.35 194
14978.50 182
14979.66 201
14980.82 176
14981.97 224
14983.13 239
14984.29 207
14985.45 197
14986.60 213
14987.76 206
14988.92 213
14990.07 224
14991.23 194
14992.39 183
14993.54 189
14994.70 183
14995.86 172
14997.02 193
14998.17 197
14999.33 216
15000.49 204
15001.65 193
15002.80 208
15003.96 203
15005.12 195
15006.28 198
15007.43 201
15008.59 196
15009.75 208
15010.91 219
15012.07 217
15013.22 197
15014.38 180
15015.54 215
15016.70 187
15017.86 185
15019.01 215
15020.17 177
15021.33 200
15022.49 214
15023.65 214
15024.81 189
15025.96 185
15027.12 219
15028.28 202
15029.44 168
15030.60 190
15031.76 200
15032.92 172
15034.07 173
15035.23 203
15036.39 193
15037.55 195
15038.71 177
15039.87 178
15041.03 201
15042.19 193
15043.35 174
15044.50 185
15045.66 200
15046.82 227
15047.98 200
15049.14 171
15050.30 179
15051.46 187
15052.62 183
15053.78 181
15054.94 160
15056.10 163
15057.26 162
15058.42 174
15059.58 174
15060.74 162
15061.90 178
15063.06 185
15064.22 168
15065.38 175
15066.54 192
15067.70 195
15068.86 235
15070.02 187
15071.18 217
15072.34 182
15073.50 174
15074.66 167
15075.82 170
15076.98 186
15078.14 156
15079.30 161
15080.46 205
15081.62 192
15082.78 178
15083.94 182
15085.10 180
15086.26 180
15087.42 189
15088.59 172
15089.75 218
15090.91 183
15092.07 168
15093.23 180
15094.39 188
15095.55 183
15096.71 181
15097.87 191
15099.04 196
15100.20 182
15101.36 197
15102.52 186
15103.68 160
15104.84 175
15106.00 167
15107.17 190
15108.33 188
15109.49 163
15110.65 167
15111.81 194
15112.97 199
15114.14 191
15115.30 160
15116.46 141
15117.62 174
15118.78 168
15119.95 191
15121.11 182
15122.27 145
15123.43 175
15124.59 176
15125.76 147
15126.92 156
15128.08 165
15129.24 188
15130.41 181
15131.57 163
15132.73 186
15133.89 174
15135.06 213
15136.22 167
15137.38 172
15138.54 179
15139.71 178
15140.87 193
15142.03 197
15143.20 175
15144.36 187
15145.52 200
15146.69 187
15147.85 190
15149.01 163
15150.17 169
15151.34 180
15152.50 168
15153.66 190
15154.83 183
15155.99 161
15157.16 178
15158.32 184
15159.48 167
15160.65 161
15161.81 149
15162.97 169
15164.14 170
15165.30 177
15166.46 169
15167.63 190
15168.79 203
15169.96 197
15171.12 166
15172.28 191
15173.45 178
15174.61 199
15175.78 177
15176.94 162
15178.11 193
15179.27 180
15180.43 177
15181.60 171
15182.76 214
15183.93 183
15185.09 171
15186.26 160
15187.42 187
15188.59 187
15189.75 204
15190.92 160
15192.08 185
15193.25 167
15194.41 166
15195.58 162
15196.74 165
15197.91 183
15199.07 185
15200.24 190
15201.40 179
15202.57 194
15203.73 162
15204.90 194
15206.06 182
15207.23 186
15208.39 176
15209.56 163
15210.72 206
15211.89 194
15213.06 179
15214.22 178
15215.39 201
15216.55 190
15217.72 179
15218.88 178
15220.05 192
15221.22 184
15222.38 213
15223.55 165
15224.71 198
15225.88 176
15227.05 202
15228.21 184
15229.38 213
15230.55 182
15231.71 182
15232.88 205
15234.05 169
15235.21 202
15236.38 184
15237.54 182
15238.71 184
15239.88 181
15241.04 167
15242.21 218
15243.38 194
15244.55 175
15245.71 173
15246.88 190
15248.05 193
15249.21 191
15250.38 199
15251.55 203
15252.71 173
15253.88 176
15255.05 171
15256.22 148
15257.38 181
15258.55 169
15259.72 186
15260.89 176
15262.05 188
15263.22 165
15264.39 187
15265.56 169
15266.72 167
15267.89 191
15269.06 162
15270.23 174
15271.40 175
15272.56 207
15273.73 165
15274.90 148
15276.07 164
15277.24 179
15278.40 166
15279.57 169
15280.74 174
15281.91 178
15283.08 155
15284.25 200
15285.41 170
15286.58 161
15287.75 164
15288.92 187
15290.09 180
15291.26 181
15292.43 177
15293.59 156
15294.76 178
15295.93 182
15297.10 208
15298.27 161
15299.44 187
15300.61 157
15301.78 159
15302.95 166
15304.12 169
15305.28 169
15306.45 182
15307.62 179
15308.79 181
15309.96 200
15311.13 196
15312.30 191
15313.47 168
15314.64 208
15315.81 173
15316.98 179
15318.15 166
15319.32 160
15320.49 189
15321.66 170
15322.83 144
15324.00 159
15325.17 167
15326.34 174
15327.51 153
15328.68 180
15329.85 189
15331.02 173
15332.19 180
15333.36 174
15334.53 194
15335.70 188
15336.87 172
15338.04 172
15339.21 171
15340.38 167
15341.55 203
15342.72 183
15343.89 165
15345.06 164
15346.23 168
15347.41 164
15348.58 167
15349.75 187
15350.92 178
15352.09 141
15353.26 191
15354.43 197
15355.60 169
15356.77 176
15357.94 154
15359.12 178
15360.29 156
15361.46 164
15362.63 182
15363.80 182
15364.97 145
15366.14 156
15367.32 180
15368.49 165
15369.66 159
15370.83 148
15372.00 166
15373.17 155
15374.35 166
15375.52 151
15376.69 187
15377.86 160
15379.03 166
15380.21 159
15381.38 150
15382.55 147
15383.72 183
15384.90 186
15386.07 164
15387.24 166
15388.41 144
15389.58 165
15390.76 149
15391.93 188
15393.10 185
15394.27 185
15395.45 180
15396.62 161
15397.79 176
15398.97 159
15400.14 155
15401.31 163
15402.48 173
15403.66 179
15404.83 170
15406.00 164
15407.18 174
15408.35 154
15409.52 206
15410.70 161
15411.87 184
15413.04 185
15414.22 163
15415.39 180
15416.56 162
15417.74 166
15418.91 181
15420.08 189
15421.26 194
15422.43 179
15423.60 173
15424.78 174
15425.95 167
15427.13 177
15428.30 178
15429.47 175
15430.65 157
15431.82 167
15433.00 157
15434.17 160
15435.34 174
15436.52 155
15437.69 188
15438.87 182
15440.04 157
15441.22 156
15442.39 149
15443.56 144
15444.74 139
15445.91 156
15447.09 173
15448.26 144
15449.44 163
15450.61 171
15451.79 172
15452.96 137
15454.14 169
15455.31 154
15456.49 188
15457.66 189
15458.84 177
15460.01 170
15461.19 171
15462.36 181
15463.54 160
15464.71 169
15465.89 160
15467.06 190
15468.24 174
15469.42 171
15470.59 157
15471.77 138
15472.94 164
15474.12 193
15475.29 168
15476.47 137
15477.64 161
15478.82 154
15480.00 192
15481.17 174
15482.35 158
15483.52 171
15484.70 160
15485.88 153
15487.05 145
15488.23 157
15489.41 150
15490.58 156
15491.76 178
15492.93 161
15494.11 163
15495.29 166
15496.46 169
15497.64 175
15498.82 151
15499.99 154
15501.17 155
15502.35 147
15503.52 138
15504.70 174
15505.88 152
15507.05 146
15508.23 161
15509.41 167
15510.59 184
15511.76 150
15512.94 150
15514.12 146
15515.29 150
15516.47 137
15517.65 173
15518.83 150
15520.00 165
15521.18 126
15522.36 159
15523.54 175
15524.71 159
15525.89 173
15527.07 160
15528.25 164
15529.42 171
15530.60 174
15531.78 157
15532.96 161
15534.14 189
15535.31 181
15536.49 162
15537.67 161
15538.85 146
15540.03 149
15541.20 153
15542.38 151
15543.56 157
15544.74 177
15545.92 171
15547.10 151
15548.27 140
15549.45 157
15550.63 161
15551.81 193
15552.99 195
15554.17 181
15555.35 208
15556.53 179
15557.70 185
15558.88 171
15560.06 166
15561.24 182
15562.42 205
15563.60 176
15564.78 160
15565.96 177
15567.14 168
15568.32 183
15569.50 178
15570.67 193
15571.85 170
15573.03 175
15574.21 150
15575.39 154
15576.57 173
15577.75 153
15578.93 155
15580.11 188
15581.29 176
15582.47 148
15583.65 153
15584.83 169
15586.01 157
15587.19 159
15588.37 128
15589.55 150
15590.73 171
15591.91 162
15593.09 167
15594.27 193
15595.45 178
15596.63 189
15597.81 194
15598.99 167
15600.17 144
15601.35 179
15602.53 189
15603.71 172
15604.90 161
15606.08 176
15607.26 185
15608.44 167
15609.62 162
15610.80 165
15611.98 171
15613.16 192
15614.34 179
15615.52 182
15616.70 181
15617.89 175
15619.07 203
15620.25 171
15621.43 207
15622.61 185
15623.79 186
15624.97 190
15626.15 190
15627.34 181
15628.52 176
15629.70 161
15630.88 189
15632.06 154
15633.24 182
15634.43 208
15635.61 209
15636.79 171
15637.97 204
15639.15 185
15640.34 206
15641.52 210
15642.70 214
15643.88 204
15645.06 193
15646.25 186
15647.43 207
15648.61 177
15649.79 189
15650.98 223
15652.16 194
15653.34 195
15654.52 222
15655.71 223
15656.89 200
15658.07 204
15659.25 181
15660.44 216
15661.62 191
15662.80 204
15663.98 214
15665.17 177
15666.35 255
15667.53 204
15668.72 193
15669.90 168
15671.08 196
15672.27 165
15673.45 189
15674.63 198
15675.82 218
15677.00 211
15678.18 221
15679.37 210
15680.55 204
15681.73 184
15682.92 174
15684.10 180
15685.28 184
15686.47 194
15687.65 174
15688.84 212
15690.02 193
15691.20 212
15692.39 204
15693.57 217
15694.76 206
15695.94 208
15697.12 202
15698.31 191
15699.49 181
15700.68 181
15701.86 172
15703.05 183
15704.23 210
15705.41 183
15706.60 195
15707.78 180
15708.97 186
15710.15 191
15711.34 193
15712.52 169
15713.71 212
15714.89 209
15716.08 207
15717.26 171
15718.45 179
15719.63 192
15720.82 171
15722.00 203
15723.19 199
15724.37 225
15725.56 214
15726.74 207
15727.93 196
15729.11 198
15730.30 210
15731.48 192
15732.67 223
15733.85 229
15735.04 213
15736.23 224
15737.41 230
15738.60 209
15739.78 204
15740.97 204
15742.15 221
15743.34 187
15744.53 234
15745.71 199
15746.90 205
15748.08 221
15749.27 223
15750.46 242
15751.64 240
15752.83 223
15754.02 217
15755.20 219
15756.39 215
15757.57 202
15758.76 222
15759.95 221
15761.13 220
15762.32 223
15763.51 211
15764.69 219
15765.88 197
15767.07 208
15768.25 230
15769.44 235
15770.63 216
15771.82 200
15773.00 229
15774.19 216
15775.38 215
15776.56 218
15777.75 191
15778.94 212
15780.13 213
15781.31 208
15782.50 221
15783.69 225
15784.88 229
15786.06 185
15787.25 202
15788.44 193
15789.63 208
15790.81 212
15792.00 198
15793.19 216
15794.38 200
15795.56 217
15796.75 179
15797.94 199
15799.13 193
15800.32 194
15801.50 183
15802.69 168
15803.88 204
15805.07 190
15806.26 182
15807.45 198
15808.63 187
15809.82 170
15811.01 205
15812.20 202
15813.39 178
15814.58 199
15815.77 217
15816.95 195
15818.14 180
15819.33 164
15820.52 191
15821.71 194
15822.90 215
15824.09 195
15825.28 175
15826.46 215
15827.65 171
15828.84 145
15830.03 189
15831.22 181
15832.41 172
15833.60 181
15834.79 174
15835.98 182
15837.17 173
15838.36 171
15839.55 173
15840.74 174
15841.93 167
15843.12 171
15844.31 145
15845.50 186
15846.69 220
15847.88 209
15849.07 207
15850.26 176
15851.45 177
15852.64 170
15853.83 198
15855.02 175
15856.21 184
15857.40 171
15858.59 180
15859.78 190
15860.97 171
15862.16 173
15863.35 202
15864.54 199
15865.73 160
15866.92 149
15868.11 187
15869.30 219
15870.49 188
15871.68 151
15872.87 160
15874.06 185
15875.25 177
15876.45 183
15877.64 164
15878.83 176
15880.02 188
15881.21 210
15882.40 165
15883.59 208
15884.78 168
15885.97 172
15887.17 174
15888.36 190
15889.55 177
15890.74 182
15891.93 197
15893.12 199
15894.31 194
15895.51 190
15896.70 203
15897.89 188
15899.08 190
15900.27 179
15901.46 197
15902.66 179
15903.85 191
15905.04 214
15906.23 152
15907.43 174
15908.62 198
15909.81 195
15911.00 189
15912.19 144
15913.39 188
15914.58 193
15915.77 187
15916.96 184
15918.16 201
15919.35 212
15920.54 188
15921.73 195
15922.93 192
15924.12 191
15925.31 179
15926.50 208
15927.70 208
15928.89 187
15930.08 167
15931.28 179
15932.47 180
15933.66 184
15934.86 172
15936.05 159
15937.24 187
15938.44 182
15939.63 177
15940.82 199
15942.02 155
15943.21 185
15944.40 177
15945.60 196
15946.79 184
15947.98 172
15949.18 185
15950.37 186
15951.56 161
15952.76 165
15953.95 150
15955.15 168
15956.34 175
15957.53 174
15958.73 161
15959.92 178
15961.12 182
15962.31 168
15963.50 152
15964.70 166
15965.89 198
15967.09 188
15968.28 160
15969.48 145
15970.67 191
15971.86 177
15973.06 162
15974.25 158
15975.45 181
15976.64 178
15977.84 184
15979.03 172
15980.23 173
15981.42 186
15982.62 169
15983.81 208
15985.01 165
15986.20 152
15987.40 191
15988.59 192
15989.79 165
15990.98 150
15992.18 158
15993.37 189
15994.57 187
15995.76 177
15996.96 151
15998.16 143
15999.35 157
16000.55 180
16001.74 172
16002.94 165
16004.13 184
16005.33 171
16006.53 148
16007.72 163
16008.92 194
16010.11 196
16011.31 179
16012.51 144
16013.70 144
16014.90 202
16016.09 179
16017.29 179
16018.49 167
16019.68 185
16020.88 197
16022.07 174
16023.27 158
16024.47 144
16025.66 156
16026.86 166
16028.06 166
16029.25 145
16030.45 159
16031.65 174
16032.84 172
16034.04 188
16035.24 165
16036.44 183
16037.63 171
16038.83 153
16040.03 149
16041.22 160
16042.42 158
16043.62 179
16044.82 154
16046.01 167
16047.21 152
16048.41 176
16049.60 162
16050.80 186
16052.00 174
16053.20 177
16054.39 200
16055.59 158
16056.79 146
16057.99 157
16059.19 161
16060.38 160
16061.58 143
16062.78 163
16063.98 156
16065.18 155
16066.37 169
16067.57 135
16068.77 147
16069.97 149
16071.17 139
16072.36 152
16073.56 122
16074.76 153
16075.96 144
16077.16 164
16078.36 156
16079.56 189
16080.75 146
16081.95 197
16083.15 156
16084.35 154
16085.55 166
16086.75 157
16087.95 146
16089.15 153
16090.34 141
16091.54 161
16092.74 173
16093.94 156
16095.14 159
16096.34 174
16097.54 180
16098.74 187
16099.94 161
16101.14 162
16102.34 165
16103.54 174
16104.74 205
16105.93 173
16107.13 166
16108.33 169
16109.53 154
16110.73 178
16111.93 148
16113.13 152
16114.33 161
16115.53 179
16116.73 178
16117.93 164
16119.13 143
16120.33 132
16121.53 140
16122.73 165
16123.93 161
16125.13 141
16126.33 167
16127.53 145
16128.73 179
16129.94 171
16131.14 152
16132.34 154
16133.54 162
16134.74 174
16135.94 166
16137.14 120
16138.34 153
16139.54 178
16140.74 184
16141.94 158
16143.14 169
16144.34 188
16145.55 146
16146.75 169
16147.95 177
16149.15 170
16150.35 163
16151.55 166
16152.75 147
16153.95 157
16155.15 152
16156.36 146
16157.56 169
16158.76 144
16159.96 148
16161.16 146
16162.36 160
16163.57 152
16164.77 178
16165.97 165
16167.17 180
16168.37 172
16169.58 168
16170.78 175
16171.98 180
16173.18 159
16174.38 168
16175.59 193
16176.79 152
16177.99 160
16179.19 160
16180.39 175
16181.60 147
16182.80 151
16184.00 167
16185.20 171
16186.41 165
16187.61 166
16188.81 163
16190.01 188
16191.22 164
16192.42 158
16193.62 167
16194.83 182
16196.03 186
16197.23 172
16198.43 161
16199.64 155
16200.84 156
16202.04 148
16203.25 195
16204.45 160
16205.65 161
16206.86 153
16208.06 161
16209.26 138
16210.47 152
16211.67 136
16212.87 171
16214.08 160
16215.28 162
16216.49 178
16217.69 166
16218.89 157
16220.10 171
16221.30 160
16222.50 167
16223.71 180
16224.91 176
16226.12 200
16227.32 147
16228.52 162
16229.73 180
16230.93 173
16232.14 164
16233.34 157
16234.55 160
16235.75 150
16236.95 173
16238.16 199
16239.36 158
16240.57 155
16241.77 173
16242.98 154
16244.18 188
16245.39 160
16246.59 177
16247.80 183
16249.00 189
16250.21 182
16251.41 159
16252.62 175
16253.82 195
16255.03 211
16256.23 167
16257.44 194
16258.64 178
16259.85 168
16261.05 195
16262.26 186
16263.46 185
16264.67 187
16265.87 172
16267.08 193
16268.29 181
16269.49 204
16270.70 200
16271.90 165
16273.11 185
16274.31 212
16275.52 193
16276.73 188
16277.93 183
16279.14 180
16280.34 195
16281.55 206
16282.76 190
16283.96 173
16285.17 201
16286.38 195
16287.58 208
16288.79 196
16289.99 179
16291.20 201
16292.41 227
16293.61 210
16294.82 185
16296.03 191
16297.23 210
16298.44 208
16299.65 191
16300.85 212
16302.06 227
16303.27 230
16304.47 204
16305.68 217
16306.89 207
16308.10 231
16309.30 235
16310.51 216
16311.72 199
16312.92 171
16314.13 222
16315.34 201
16316.55 207
16317.75 196
16318.96 216
16320.17 218
16321.38 184
16322.58 182
16323.79 186
16325.00 191
16326.21 180
16327.42 195
16328.62 168
16329.83 164
16331.04 201
16332.25 164
16333.46 184
16334.66 191
16335.87 189
16337.08 193
16338.29 169
16339.50 188
16340.70 179
16341.91 169
16343.12 193
16344.33 155
16345.54 177
16346.75 192
16347.96 169
16349.16 165
16350.37 152
16351.58 182
16352.79 187
16354.00 177
16355.21 156
16356.42 148
16357.63 173
16358.83 165
16360.04 155
16361.25 173
16362.46 147
16363.67 163
16364.88 179
16366.09 155
16367.30 159
16368.51 188
16369.72 182
16370.93 176
16372.14 147
16373.35 142
16374.56 156
16375.76 159
16376.97 152
16378.18 167
16379.39 147
16380.60 155
16381.81 146
16383.02 162
16384.23 146
16385.44 188
16386.65 157
16387.86 144
16389.07 149
16390.28 172
16391.49 165
16392.70 157
16393.91 141
16395.12 144
16396.33 175
16397.55 162
16398.76 179
16399.97 165
16401.18 163
16402.39 180
16403.60 169
16404.81 148
16406.02 172
16407.23 164
16408.44 165
16409.65 166
16410.86 135
16412.07 137
16413.28 150
16414.50 160
16415.71 135
16416.92 128
16418.13 172
16419.34 183
16420.55 154
16421.76 145
16422.97 150
16424.19 171
16425.40 167
16426.61 168
16427.82 154
16429.03 151
16430.24 150
16431.46 172
16432.67 197
16433.88 172
16435.09 155
16436.30 169
16437.51 183
16438.73 147
16439.94 158
16441.15 148
16442.36 139
16443.57 156
16444.79 171
16446.00 164
16447.21 159
16448.42 166
16449.64 159
16450.85 165
16452.06 176
16453.27 160
16454.49 175
16455.70 162
16456.91 160
16458.12 167
16459.34 188
16460.55 165
16461.76 138
16462.97 150
16464.19 143
16465.40 169
16466.61 157
16467.83 148
16469.04 149
16470.25 150
16471.47 170
16472.68 163
16473.89 135
16475.11 161
16476.32 147
16477.53 142
16478.75 150
16479.96 151
16481.17 142
16482.39 150
16483.60 133
16484.81 156
16486.03 159
16487.24 158
16488.45 155
16489.67 125
16490.88 145
16492.10 150
16493.31 158
16494.52 154
16495.74 175
16496.95 160
16498.17 135
16499.38 151
16500.59 124
16501.81 138
16503.02 155
16504.24 138
16505.45 142
16506.67 145
16507.88 142
16509.10 141
16510.31 164
16511.52 132
16512.74 162
16513.95 159
16515.17 148
16516.38 141
16517.60 134
16518.81 128
16520.03 132
16521.24 142
16522.46 128
16523.67 143
16524.89 148
16526.10 156
16527.32 125
16528.53 156
16529.75 141
16530.96 143
16532.18 171
16533.40 178
16534.61 145
16535.83 160
16537.04 147
16538.26 161
16539.47 159
16540.69 153
16541.91 133
16543.12 175
16544.34 156
16545.55 173
16546.77 141
16547.98 148
16549.20 156
16550.42 189
16551.63 155
16552.85 148
16554.07 137
16555.28 150
16556.50 152
16557.71 173
16558.93 130
16560.15 133
16561.36 132
16562.58 169
16563.80 165
16565.01 160
16566.23 142
16567.45 139
16568.66 167
16569.88 159
16571.10 155
16572.31 118
16573.53 165
16574.75 174
16575.96 166
16577.18 159
16578.40 138
16579.62 161
16580.83 146
16582.05 157
16583.27 136
16584.48 156
16585.70 181
16586.92 168
16588.14 160
16589.35 151
16590.57 141
16591.79 185
16593.01 165
16594.23 141
16595.44 128
16596.66 146
16597.88 141
16599.10 131
16600.31 151
16601.53 129
16602.75 159
16603.97 133
16605.19 155
16606.40 166
16607.62 140
16608.84 134
16610.06 157
16611.28 131
16612.50 186
16613.71 143
16614.93 155
16616.15 155
16617.37 130
16618.59 150
16619.81 168
16621.03 169
16622.24 151
16623.46 180
16624.68 135
16625.90 141
16627.12 136
16628.34 156
16629.56 143
16630.78 151
16632.00 148
16633.21 165
16634.43 153
16635.65 121
16636.87 130
16638.09 150
16639.31 145
16640.53 122
16641.75 134
16642.97 138
16644.19 153
16645.41 122
16646.63 138
16647.85 147
16649.07 175
16650.29 144
16651.51 144
16652.73 127
16653.95 164
16655.17 172
16656.39 147
16657.61 148
16658.83 157
16660.05 159
16661.27 146
16662.49 180
16663.71 137
16664.93 150
16666.15 152
16667.37 134
16668.59 123
16669.81 139
16671.03 127
16672.25 142
16673.47 133
16674.69 135
16675.91 133
16677.13 143
16678.35 139
16679.57 152
16680.80 144
16682.02 167
16683.24 141
16684.46 132
16685.68 130
16686.90 141
16688.12 163
16689.34 144
16690.56 137
16691.79 135
16693.01 149
16694.23 120
16695.45 131
16696.67 141
16697.89 143
16699.11 135
16700.34 142
16701.56 142
16702.78 118
16704.00 151
16705.22 146
16706.44 142
16707.67 130
16708.89 159
16710.11 153
16711.33 144
16712.55 145
16713.78 125
16715.00 145
16716.22 137
16717.44 134
16718.67 139
16719.89 151
16721.11 127
16722.33 141
16723.55 154
16724.78 148
16726.00 145
16727.22 142
16728.45 124
16729.67 145
16730.89 142
16732.11 164
16733.34 140
16734.56 112
16735.78 158
16737.00 141
16738.23 155
16739.45 132
16740.67 128
16741.90 131
16743.12 160
16744.34 159
16745.57 132
16746.79 103
16748.01 159
16749.24 146
16750.46 144
16751.68 108
16752.91 121
16754.13 141
16755.35 157
16756.58 122
16757.80 127
16759.03 148
16760.25 158
16761.47 142
16762.70 123
16763.92 134
16765.14 127
16766.37 148
16767.59 141
16768.82 137
16770.04 139
16771.27 153
16772.49 148
16773.71 150
16774.94 157
16776.16 139
16777.39 159
16778.61 150
16779.84 147
16781.06 159
16782.29 131
16783.51 142
16784.73 154
16785.96 125
16787.18 153
16788.41 153
16789.63 154
16790.86 135
16792.08 138
16793.31 161
16794.53 133
16795.76 133
16796.98 143
16798.21 128
16799.43 114
16800.66 150
16801.89 128
16803.11 133
16804.34 128
16805.56 175
16806.79 162
16808.01 178
16809.24 144
16810.46 146
16811.69 137
16812.91 130
16814.14 173
16815.37 147
16816.59 144
16817.82 139
16819.04 156
16820.27 140
16821.50 143
16822.72 136
16823.95 137
16825.17 142
16826.40 154
16827.63 144
16828.85 173
16830.08 167
16831.31 141
16832.53 136
16833.76 130
16834.99 143
16836.21 137
16837.44 135
16838.67 133
16839.89 158
16841.12 144
16842.35 154
16843.57 149
16844.80 162
16846.03 149
16847.25 155
16848.48 143
16849.71 123
16850.93 135
16852.16 143
16853.39 140
16854.62 141
16855.84 173
16857.07 140
16858.30 166
16859.53 116
16860.75 152
16861.98 142
16863.21 162
16864.44 178
16865.66 169
16866.89 161
16868.12 154
16869.35 165
16870.57 149
16871.80 144
16873.03 152
16874.26 154
16875.49 143
16876.71 147
16877.94 150
16879.17 168
16880.40 144
16881.63 183
16882.86 186
16884.08 171
16885.31 145
16886.54 175
16887.77 184
16889.00 159
16890.23 174
16891.45 198
16892.68 194
16893.91 153
16895.14 168
16896.37 159
16897.60 168
16898.83 134
16900.06 155
16901.29 137
16902.51 141
16903.74 160
16904.97 140
16906.20 130
16907.43 140
16908.66 144
16909.89 165
16911.12 145
16912.35 143
16913.58 145
16914.81 149
16916.04 170
16917.27 138
16918.50 151
16919.73 129
16920.95 149
16922.18 118
16923.41 151
16924.64 161
16925.87 173
16927.10 148
16928.33 127
16929.56 135
16930.79 147
16932.02 171
16933.25 159
16934.48 145
16935.71 139
16936.94 165
16938.18 150
16939.41 143
16940.64 133
16941.87 172
16943.10 154
16944.33 155
16945.56 126
16946.79 134
16948.02 186
16949.25 143
16950.48 144
16951.71 149
16952.94 174
16954.17 152
16955.40 164
16956.64 119
16957.87 150
16959.10 167
16960.33 158
16961.56 134
16962.79 144
16964.02 169
16965.25 161
16966.48 164
16967.72 129
16968.95 128
16970.18 143
16971.41 163
16972.64 118
16973.87 169
16975.11 132
16976.34 173
16977.57 146
16978.80 167
16980.03 137
16981.26 173
16982.50 131
16983.73 131
16984.96 146
16986.19 149
16987.42 161
16988.66 171
16989.89 149
16991.12 155
16992.35 174
16993.59 149
16994.82 150
16996.05 155
16997.28 160
16998.52 142
16999.75 160
17000.98 153
17002.21 136
17003.45 170
17004.68 153
17005.91 151
17007.14 109
17008.38 147
17009.61 154
17010.84 158
17012.08 132
17013.31 127
17014.54 128
17015.78 164
17017.01 126
17018.24 134
17019.47 124
17020.71 135
17021.94 168
17023.17 153
17024.41 118
17025.64 131
17026.88 140
17028.11 130
17029.34 120
17030.58 137
17031.81 141
17033.04 117
17034.28 155
17035.51 147
17036.75 142
17037.98 152
17039.21 159
17040.45 140
17041.68 142
17042.92 148
17044.15 155
17045.38 130
17046.62 125
17047.85 161
17049.09 140
17050.32 129
17051.56 136
17052.79 141
17054.02 123
17055.26 158
17056.49 146
17057.73 171
17058.96 166
17060.20 146
17061.43 150
17062.67 130
17063.90 143
17065.14 145
17066.37 145
17067.61 143
17068.84 135
17070.08 142
17071.31 134
17072.55 119
17073.78 152
17075.02 138
17076.25 132
17077.49 120
17078.72 140
17079.96 128
17081.20 132
17082.43 135
17083.67 147
17084.90 130
17086.14 153
17087.37 141
17088.61 130
17089.85 155
17091.08 138
17092.32 130
17093.55 151
17094.79 140
17096.03 155
17097.26 165
17098.50 128
17099.73 161
17100.97 145
17102.21 143
17103.44 126
17104.68 136
17105.92 130
17107.15 125
17108.39 128
17109.63 160
17110.86 157
17112.10 134
17113.34 124
17114.57 130
17115.81 131
17117.05 118
17118.28 118
17119.52 140
17120.76 140
17121.99 154
17123.23 139
17124.47 125
17125.70 157
17126.94 137
17128.18 132
17129.42 140
17130.65 134
17131.89 133
17133.13 138
17134.37 150
17135.60 147
17136.84 131
17138.08 135
17139.32 141
17140.55 154
17141.79 141
17143.03 140
17144.27 140
17145.50 116
17146.74 149
17147.98 132
17149.22 151
17150.46 148
17151.69 124
17152.93 142
17154.17 149
17155.41 123
17156.65 92
17157.89 116
17159.12 131
17160.36 139
17161.60 137
17162.84 138
17164.08 146
17165.32 143
17166.56 146
17167.79 156
17169.03 137
17170.27 147
17171.51 162
17172.75 138
17173.99 132
17175.23 138
17176.47 145
17177.70 117
17178.94 138
17180.18 126
17181.42 147
17182.66 121
17183.90 141
17185.14 132
17186.38 110
17187.62 124
17188.86 137
17190.10 133
17191.34 131
17192.58 144
17193.82 135
17195.06 149
17196.30 135
17197.54 144
17198.78 140
17200.01 155
17201.25 164
17202.49 128
17203.73 122
17204.97 105
17206.21 132
17207.45 146
17208.70 141
17209.94 135
17211.18 118
17212.42 117
17213.66 137
17214.90 136
17216.14 141
17217.38 122
17218.62 122
17219.86 145
17221.10 132
17222.34 132
17223.58 149
17224.82 133
17226.06 134
17227.30 122
17228.54 130
17229.78 131
17231.03 130
17232.27 152
17233.51 144
17234.75 139
17235.99 154
17237.23 112
17238.47 149
17239.71 149
17240.95 113
17242.20 139
17243.44 126
17244.68 155
17245.92 140
17247.16 136
17248.40 134
17249.65 148
17250.89 110
17252.13 128
17253.37 133
17254.61 128
17255.85 142
17257.10 115
17258.34 136
17259.58 133
17260.82 146
17262.06 125
17263.31 118
17264.55 116
17265.79 157
17267.03 133
17268.27 138
17269.52 130
17270.76 120
17272.00 110
17273.24 113
17274.49 122
17275.73 130
17276.97 139
17278.22 119
17279.46 121
17280.70 118
17281.94 121
17283.19 137
17284.43 139
17285.67 115
17286.91 122
17288.16 123
17289.40 109
17290.64 140
17291.89 127
17293.13 142
17294.37 130
17295.62 133
17296.86 115
17298.10 127
17299.35 130
17300.59 129
17301.83 109
17303.08 117
17304.32 128
17305.56 142
17306.81 109
17308.05 116
17309.30 128
17310.54 125
17311.78 135
17313.03 129
17314.27 126
17315.52 121
17316.76 146
17318.00 122
17319.25 132
17320.49 137
17321.74 160
17322.98 154
17324.23 134
17325.47 130
17326.71 149
17327.96 115
17329.20 107
17330.45 142
17331.69 125
17332.94 144
17334.18 121
17335.43 151
17336.67 113
17337.92 122
17339.16 113
17340.41 142
17341.65 149
17342.90 134
17344.14 136
17345.39 119
17346.63 135
17347.88 134
17349.12 122
17350.37 129
17351.61 118
17352.86 125
17354.10 131
17355.35 100
17356.59 125
17357.84 116
17359.08 149
17360.33 123
17361.58 116
17362.82 136
17364.07 123
17365.31 134
17366.56 126
17367.80 126
17369.05 130
17370.30 122
17371.54 141
17372.79 157
17374.03 118
17375.28 131
17376.53 120
17377.77 143
17379.02 120
17380.27 140
17381.51 138
17382.76 135
17384.01 115
17385.25 134
17386.50 123
17387.75 121
17388.99 116
17390.24 116
17391.49 141
17392.73 112
17393.98 128
17395.23 125
17396.47 127
17397.72 113
17398.97 142
17400.21 123
17401.46 128
17402.71 112
17403.96 132
17405.20 143
17406.45 127
17407.70 127
17408.94 118
17410.19 122
17411.44 121
17412.69 144
17413.93 130
17415.18 116
17416.43 103
17417.68 125
17418.93 134
17420.17 123
17421.42 120
17422.67 139
17423.92 167
17425.16 134
17426.41 131
17427.66 139
17428.91 133
17430.16 138
17431.41 119
17432.65 122
17433.90 128
17435.15 139
17436.40 111
17437.65 119
17438.90 128
17440.14 151
17441.39 149
17442.64 149
17443.89 137
17445.14 108
17446.39 115
17447.64 164
17448.88 120
17450.13 130
17451.38 122
17452.63 146
17453.88 155
17455.13 138
17456.38 119
17457.63 130
17458.88 138
17460.13 138
17461.38 104
17462.62 127
17463.87 140
17465.12 148
17466.37 132
17467.62 123
17468.87 125
17470.12 128
17471.37 122
17472.62 122
17473.87 110
17475.12 126
17476.37 138
17477.62 120
17478.87 122
17480.12 110
17481.37 127
17482.62 113
17483.87 145
17485.12 144
17486.37 102
17487.62 122
17488.87 147
17490.12 167
17491.37 122
17492.62 124
17493.87 110
17495.12 164
17496.37 144
17497.62 140
17498.87 118
17500.12 134
17501.38 117
17502.63 134
17503.88 136
17505.13 143
17506.38 135
17507.63 128
17508.88 135
17510.13 109
17511.38 128
17512.63 128
17513.89 143
17515.14 108
17516.39 114
17517.64 108
17518.89 133
17520.14 119
17521.39 149
17522.64 110
17523.90 117
17525.15 124
17526.40 125
17527.65 125
17528.90 129
17530.15 154
17531.41 128
17532.66 126
17533.91 122
17535.16 131
17536.41 116
17537.67 139
17538.92 116
17540.17 132
17541.42 117
17542.67 146
17543.93 143
17545.18 139
17546.43 158
17547.68 111
17548.94 121
17550.19 124
17551.44 123
17552.69 111
17553.95 149
17555.20 135
17556.45 142
17557.70 119
17558.96 142
17560.21 153
17561.46 136
17562.72 130
17563.97 122
17565.22 141
17566.47 129
17567.73 153
17568.98 119
17570.23 145
17571.49 141
17572.74 147
17573.99 127
17575.25 101
17576.50 117
17577.75 139
17579.01 133
17580.26 134
17581.51 151
17582.77 138
17584.02 105
17585.28 119
17586.53 117
17587.78 125
17589.04 126
17590.29 131
17591.54 144
17592.80 117
17594.05 122
17595.31 115
17596.56 132
17597.81 126
17599.07 122
17600.32 134
17601.58 121
17602.83 116
17604.09 126
17605.34 105
17606.60 113
17607.85 121
17609.10 104
17610.36 153
17611.61 126
17612.87 137
17614.12 129
17615.38 144
17616.63 146
17617.89 119
17619.14 138
17620.40 145
17621.65 117
17622.91 146
17624.16 119
17625.42 105
17626.67 117
17627.93 136
17629.18 144
17630.44 147
17631.69 134
17632.95 131
17634.21 131
17635.46 107
17636.72 105
17637.97 136
17639.23 106
17640.48 108
17641.74 105
17642.99 124
17644.25 146
17645.51 143
17646.76 127
17648.02 126
17649.27 134
17650.53 142
17651.79 109
17653.04 117
17654.30 105
17655.55 135
17656.81 121
17658.07 104
17659.32 93
17660.58 118
17661.84 123
17663.09 98
17664.35 134
17665.61 127
17666.86 139
17668.12 122
17669.38 121
17670.63 105
17671.89 154
17673.15 117
17674.40 139
17675.66 128
17676.92 139
17678.17 135
17679.43 147
17680.69 157
17681.95 123
17683.20 120
17684.46 143
17685.72 142
17686.98 119
17688.23 123
17689.49 162
17690.75 128
17692.01 124
17693.26 136
17694.52 122
17695.78 135
17697.04 118
17698.29 135
17699.55 124
17700.81 138
17702.07 143
17703.32 135
17704.58 128
17705.84 97
17707.10 135
17708.36 138
17709.62 151
17710.87 120
17712.13 129
17713.39 107
17714.65 133
17715.91 99
17717.17 147
17718.42 137
17719.68 116
17720.94 122
17722.20 124
17723.46 94
17724.72 124
17725.98 91
17727.23 129
17728.49 138
17729.75 120
17731.01 124
17732.27 152
17733.53 153
17734.79 97
17736.05 127
17737.31 143
17738.57 119
17739.82 123
17741.08 138
17742.34 123
17743.60 133
17744.86 141
17746.12 128
17747.38 129
17748.64 135
17749.90 118
17751.16 112
17752.42 111
17753.68 153
17754.94 141
17756.20 122
17757.46 127
17758.72 113
17759.98 147
17761.24 150
17762.50 109
17763.76 115
17765.02 108
17766.28 118
17767.54 128
17768.80 116
17770.06 114
17771.32 109
17772.58 91
17773.84 125
17775.10 111
17776.36 109
17777.62 131
17778.88 143
17780.14 132
17781.40 109
17782.67 112
17783.93 123
17785.19 123
17786.45 94
17787.71 132
17788.97 112
17790.23 119
17791.49 100
17792.75 123
17794.01 99
17795.28 141
17796.54 141
17797.80 147
17799.06 109
17800.32 100
17801.58 111
17802.84 125
17804.11 134
17805.37 131
17806.63 129
17807.89 122
17809.15 129
17810.41 112
17811.68 120
17812.94 139
17814.20 109
17815.46 115
17816.72 117
17817.99 131
17819.25 144
17820.51 130
17821.77 122
17823.03 112
17824.30 124
17825.56 148
17826.82 127
17828.08 101
17829.35 131
17830.61 144
17831.87 122
17833.13 117
17834.40 123
17835.66 132
17836.92 122
17838.18 138
17839.45 136
17840.71 138
17841.97 112
17843.24 124
17844.50 146
17845.76 121
17847.02 109
17848.29 119
17849.55 115
17850.81 124
17852.08 115
17853.34 131
17854.60 132
17855.87 124
17857.13 162
17858.39 109
17859.66 120
17860.92 126
17862.18 122
17863.45 129
17864.71 126
17865.98 108
17867.24 121
17868.50 101
17869.77 84
17871.03 104
17872.30 124
17873.56 137
17874.82 143
17876.09 134
17877.35 121
17878.62 123
17879.88 124
17881.14 125
17882.41 119
17883.67 145
17884.94 121
17886.20 132
17887.47 146
17888.73 127
17890.00 113
17891.26 98
17892.52 112
17893.79 134
17895.05 132
17896.32 116
17897.58 126
17898.85 123
17900.11 138
17901.38 129
17902.64 156
17903.91 104
17905.17 114
17906.44 118
17907.70 100
17908.97 107
17910.23 113
17911.50 139
17912.77 130
17914.03 150
17915.30 148
17916.56 134
17917.83 110
17919.09 129
17920.36 141
17921.62 135
17922.89 111
17924.16 125
17925.42 150
17926.69 143
17927.95 105
17929.22 120
17930.49 108
17931.75 115
17933.02 120
17934.28 116
17935.55 133
17936.82 118
17938.08 139
17939.35 128
17940.62 121
17941.88 128
17943.15 134
17944.42 101
17945.68 117
17946.95 95
17948.22 109
17949.48 121
17950.75 125
17952.02 141
17953.28 148
17954.55 112
17955.82 124
17957.08 130
17958.35 100
17959.62 116
17960.88 122
17962.15 138
17963.42 144
17964.69 121
17965.95 126
17967.22 122
17968.49 134
17969.76 114
17971.02 150
17972.29 137
17973.56 120
17974.83 127
17976.09 128
17977.36 136
17978.63 143
17979.90 132
17981.16 126
17982.43 115
17983.70 109
17984.97 107
17986.24 105
17987.50 118
17988.77 108
17990.04 116
17991.31 127
17992.58 116
17993.84 131
17995.11 131
17996.38 136
17997.65 121
17998.92 121
18000.19 119
18001.46 106
18002.72 110
18003.99 131
18005.26 121
18006.53 137
18007.80 102
18009.07 126
18010.34 130
18011.61 134
18012.87 122
18014.14 129
18015.41 115
18016.68 123
18017.95 118
18019.22 132
18020.49 124
18021.76 120
18023.03 133
18024.30 125
18025.57 114
18026.84 111
18028.11 152
18029.37 148
18030.64 121
18031.91 124
18033.18 114
18034.45 112
18035.72 110
18036.99 119
18038.26 107
18039.53 111
18040.80 137
18042.07 129
18043.34 131
18044.61 105
18045.88 115
18047.15 129
18048.42 130
18049.69 105
18050.96 115
18052.23 121
18053.50 110
18054.77 111
18056.05 94
18057.32 120
18058.59 110
18059.86 120
18061.13 108
18062.40 97
18063.67 105
18064.94 121
18066.21 136
18067.48 118
18068.75 97
18070.02 115
18071.29 136
18072.57 152
18073.84 106
18075.11 117
18076.38 94
18077.65 107
18078.92 121
18080.19 115
18081.46 103
18082.74 115
18084.01 114
18085.28 116
18086.55 126
18087.82 110
18089.09 119
18090.37 137
18091.64 134
18092.91 131
18094.18 119
18095.45 118
18096.72 127
18098.00 139
18099.27 125
18100.54 114
18101.81 114
18103.08 124
18104.36 119
18105.63 115
18106.90 102
18108.17 129
18109.45 122
18110.72 119
18111.99 118
18113.26 142
18114.54 144
18115.81 138
18117.08 102
18118.35 130
18119.63 117
18120.90 115
18122.17 134
18123.44 146
18124.72 109
18125.99 116
18127.26 122
18128.54 117
18129.81 137
18131.08 143
18132.36 116
18133.63 128
18134.90 124
18136.18 127
18137.45 140
18138.72 112
18140.00 131
18141.27 136
18142.54 139
18143.82 132
18145.09 135
18146.36 148
18147.64 119
18148.91 114
18150.19 102
18151.46 123
18152.73 136
18154.01 139
18155.28 123
18156.55 119
18157.83 121
18159.10 139
18160.38 151
18161.65 124
18162.93 108
18164.20 125
18165.47 127
18166.75 136
18168.02 130
18169.30 104
18170.57 137
18171.85 150
18173.12 120
18174.40 112
18175.67 109
18176.95 137
18178.22 133
18179.50 102
18180.77 118
18182.04 120
18183.32 109
18184.59 122
18185.87 133
18187.15 124
18188.42 123
18189.70 123
18190.97 153
18192.25 106
18193.52 120
18194.80 133
18196.07 104
18197.35 118
18198.62 112
18199.90 121
18201.17 116
18202.45 123
18203.73 106
18205.00 130
18206.28 124
18207.55 109
18208.83 104
18210.10 111
18211.38 111
18212.66 118
18213.93 107
18215.21 122
18216.48 117
18217.76 146
18219.04 152
18220.31 123
18221.59 141
18222.87 138
18224.14 138
18225.42 137
18226.70 115
18227.97 135
18229.25 129
18230.53 139
18231.80 113
18233.08 113
18234.36 100
18235.63 144
18236.91 118
18238.19 112
18239.46 105
18240.74 123
18242.02 102
18243.29 130
18244.57 138
18245.85 134
18247.13 121
18248.40 134
18249.68 141
18250.96 128
18252.24 119
18253.51 103
18254.79 130
18256.07 129
18257.35 117
18258.62 106
18259.90 128
18261.18 124
18262.46 108
18263.73 124
18265.01 118
18266.29 109
18267.57 140
18268.85 123
18270.12 125
18271.40 129
18272.68 122
18273.96 143
18275.24 127
18276.51 111
18277.79 118
18279.07 121
18280.35 135
18281.63 126
18282.91 111
18284.18 99
18285.46 109
18286.74 130
18288.02 129
18289.30 110
18290.58 116
18291.86 128
18293.14 115
18294.41 113
18295.69 118
18296.97 115
18298.25 130
18299.53 119
18300.81 130
18302.09 119
18303.37 135
18304.65 134
18305.93 136
18307.21 112
18308.49 113
18309.76 130
18311.04 115
18312.32 105
18313.60 95
18314.88 138
18316.16 131
18317.44 109
18318.72 112
18320.00 109
18321.28 102
18322.56 146
18323.84 144
18325.12 127
18326.40 122
18327.68 130
18328.96 144
18330.24 108
18331.52 95
18332.80 104
18334.08 111
18335.36 125
18336.64 116
18337.92 127
18339.20 127
18340.48 126
18341.76 117
18343.05 117
18344.33 122
18345.61 116
18346.89 127
18348.17 108
18349.45 96
18350.73 112
18352.01 124
18353.29 122
18354.57 120
18355.85 121
18357.13 102
18358.42 115
18359.70 120
18360.98 110
18362.26 110
18363.54 109
18364.82 119
18366.10 137
18367.38 108
18368.67 107
18369.95 102
18371.23 133
18372.51 127
18373.79 103
18375.07 125
18376.36 97
18377.64 125
18378.92 107
18380.20 128
18381.48 107
18382.77 117
18384.05 113
18385.33 112
18386.61 113
18387.89 122
18389.18 132
18390.46 117
18391.74 111
18393.02 115
18394.31 103
18395.59 112
18396.87 128
18398.15 116
18399.44 132
18400.72 138
18402.00 112
18403.28 97
18404.57 93
18405.85 124
18407.13 127
18408.41 117
18409.70 109
18410.98 116
18412.26 112
18413.55 136
18414.83 126
18416.11 100
18417.40 100
18418.68 110
18419.96 126
18421.25 105
18422.53 117
18423.81 110
18425.10 108
18426.38 128
18427.66 124
18428.95 123
18430.23 133
18431.51 137
18432.80 111
18434.08 106
18435.37 113
18436.65 108
18437.93 132
18439.22 117
18440.50 114
18441.79 135
18443.07 135
18444.35 133
18445.64 140
18446.92 122
18448.21 152
18449.49 146
18450.78 130
18452.06 125
18453.34 132
18454.63 138
18455.91 130
18457.20 137
18458.48 128
18459.77 142
18461.05 142
18462.34 120
18463.62 127
18464.91 101
18466.19 101
18467.48 124
18468.76 137
18470.05 151
18471.33 122
18472.62 115
18473.90 104
18475.19 104
18476.47 111
18477.76 100
18479.04 107
18480.33 119
18481.61 113
18482.90 101
18484.18 108
18485.47 119
18486.76 117
18488.04 106
18489.33 131
18490.61 116
18491.90 115
18493.18 115
18494.47 110
18495.76 122
18497.04 107
18498.33 108
18499.61 133
18500.90 125
18502.19 89
18503.47 124
18504.76 117
18506.05 114
18507.33 133
18508.62 131
18509.90 118
18511.19 120
18512.48 108
18513.76 126
18515.05 143
18516.34 124
18517.62 114
18518.91 123
18520.20 120
18521.48 124
18522.77 132
18524.06 100
18525.35 116
18526.63 98
18527.92 109
18529.21 108
18530.49 122
18531.78 115
18533.07 107
18534.36 105
18535.64 125
18536.93 115
18538.22 120
18539.50 152
18540.79 100
18542.08 102
18543.37 132
18544.66 120
18545.94 115
18547.23 112
18548.52 136
18549.81 117
18551.09 104
18552.38 111
18553.67 134
18554.96 103
18556.25 96
18557.53 112
18558.82 112
18560.11 107
18561.40 127
18562.69 110
18563.98 129
18565.26 122
18566.55 110
18567.84 111
18569.13 115
18570.42 131
18571.71 122
18572.99 116
18574.28 123
18575.57 120
18576.86 110
18578.15 122
18579.44 111
18580.73 127
18582.02 111
18583.31 114
18584.59 121
18585.88 126
18587.17 138
18588.46 130
18589.75 106
18591.04 127
18592.33 163
18593.62 123
18594.91 123
18596.20 116
18597.49 157
18598.78 134
18600.07 127
18601.36 113
18602.65 121
18603.94 123
18605.23 147
18606.52 130
18607.81 109
18609.09 96
18610.38 105
18611.67 115
18612.96 116
18614.25 120
18615.55 122
18616.84 128
18618.13 126
18619.42 148
18620.71 125
18622.00 132
18623.29 135
18624.58 140
18625.87 128
18627.16 102
18628.45 108
18629.74 133
18631.03 141
18632.32 127
18633.61 140
18634.90 118
18636.19 112
18637.48 105
18638.77 114
18640.07 134
18641.36 115
18642.65 105
18643.94 109
18645.23 121
18646.52 131
18647.81 114
18649.10 123
18650.40 126
18651.69 115
18652.98 125
18654.27 112
18655.56 104
18656.85 124
18658.14 134
18659.44 115
18660.73 112
18662.02 103
18663.31 111
18664.60 123
18665.89 118
18667.19 105
18668.48 106
18669.77 143
18671.06 118
18672.35 142
18673.65 113
18674.94 129
18676.23 106
18677.52 120
18678.82 114
18680.11 117
18681.40 130
18682.69 131
18683.99 126
18685.28 119
18686.57 97
18687.86 134
18689.16 137
18690.45 117
18691.74 131
18693.03 131
18694.33 115
18695.62 124
18696.91 94
18698.21 119
18699.50 140
18700.79 124
18702.09 117
18703.38 132
18704.67 123
18705.97 114
18707.26 110
18708.55 105
18709.85 120
18711.14 128
18712.43 126
18713.73 104
18715.02 108
18716.31 104
18717.61 114
18718.90 122
18720.19 110
18721.49 103
18722.78 99
18724.08 112
18725.37 112
18726.66 130
18727.96 128
18729.25 118
18730.55 132
18731.84 110
18733.13 131
18734.43 114
18735.72 116
18737.02 112
18738.31 123
18739.61 126
18740.90 115
18742.19 138
18743.49 105
18744.78 127
18746.08 130
18747.37 136
18748.67 104
18749.96 135
18751.26 129
18752.55 132
18753.85 101
18755.14 113
18756.44 107
18757.73 121
18759.03 98
18760.32 110
18761.62 121
18762.91 118
18764.21 107
18765.50 116
18766.80 138
18768.09 129
18769.39 116
18770.69 120
18771.98 105
18773.28 104
18774.57 115
18775.87 128
18777.16 127
18778.46 111
18779.76 113
18781.05 115
18782.35 110
18783.64 129
18784.94 116
18786.24 131
18787.53 135
18788.83 121
18790.12 106
18791.42 120
18792.72 107
18794.01 136
18795.31 131
18796.61 141
18797.90 126
18799.20 144
18800.49 101
18801.79 89
18803.09 108
18804.38 109
18805.68 107
18806.98 114
18808.28 123
18809.57 128
18810.87 111
18812.17 108
18813.46 118
18814.76 104
18816.06 124
18817.35 112
18818.65 120
18819.95 121
18821.25 134
18822.54 128
18823.84 125
18825.14 130
18826.44 110
18827.73 132
18829.03 118
18830.33 134
18831.63 134
18832.92 118
18834.22 112
18835.52 105
18836.82 121
18838.11 117
18839.41 132
18840.71 110
18842.01 131
18843.31 116
18844.60 112
18845.90 128
18847.20 118
18848.50 131
18849.80 136
18851.10 98
18852.39 124
18853.69 150
18854.99 120
18856.29 136
18857.59 122
18858.89 111
18860.18 94
18861.48 97
18862.78 128
18864.08 136
18865.38 126
18866.68 131
18867.98 131
18869.28 126
18870.58 87
18871.87 114
18873.17 122
18874.47 135
18875.77 114
18877.07 125
18878.37 104
18879.67 115
18880.97 106
18882.27 131
18883.57 127
18884.87 94
18886.17 126
18887.47 125
18888.77 133
18890.07 119
18891.36 129
18892.66 112
18893.96 106
18895.26 107
18896.56 125
18897.86 124
18899.16 121
18900.46 92
18901.76 109
18903.06 112
18904.36 101
18905.66 117
18906.96 112
18908.27 139
18909.57 100
18910.87 113
18912.17 103
18913.47 110
18914.77 115
18916.07 124
18917.37 115
18918.67 113
18919.97 123
18921.27 117
18922.57 122
18923.87 108
18925.17 124
18926.47 110
18927.77 134
18929.08 111
18930.38 114
18931.68 101
18932.98 120
18934.28 128
18935.58 120
18936.88 99
18938.18 140
18939.49 136
18940.79 99
18942.09 107
18943.39 116
18944.69 127
18945.99 134
18947.29 128
18948.60 94
18949.90 118
18951.20 113
18952.50 117
18953.80 114
18955.11 109
18956.41 118
18957.71 115
18959.01 100
18960.31 119
18961.62 119
18962.92 112
18964.22 116
18965.52 132
18966.82 121
18968.13 118
18969.43 129
18970.73 113
18972.03 113
18973.34 112
18974.64 129
18975.94 120
18977.24 110
18978.55 116
18979.85 122
18981.15 116
18982.46 108
18983.76 117
18985.06 104
18986.36 90
18987.67 114
18988.97 106
18990.27 113
18991.58 127
18992.88 114
18994.18 108
18995.49 104
18996.79 114
18998.09 99
18999.40 100
19000.70 121
19002.00 113
19003.31 119
19004.61 94
19005.91 114
19007.22 105
19008.52 120
19009.83 100
19011.13 124
19012.43 109
19013.74 110
19015.04 113
19016.34 106
19017.65 122
19018.95 140
19020.26 120
19021.56 123
19022.87 109
19024.17 112
19025.47 118
19026.78 113
19028.08 114
19029.39 104
19030.69 111
19032.00 117
19033.30 106
19034.61 109
19035.91 109
19037.22 108
19038.52 115
19039.82 117
19041.13 116
19042.43 125
19043.74 132
19045.04 110
19046.35 106
19047.65 104
19048.96 116
19050.26 101
19051.57 91
19052.88 119
19054.18 99
19055.49 112
19056.79 126
19058.10 155
19059.40 108
19060.71 106
19062.01 110
19063.32 116
19064.62 132
19065.93 90
19067.24 98
19068.54 110
19069.85 123
19071.15 117
19072.46 117
19073.77 102
19075.07 127
19076.38 115
19077.68 109
19078.99 113
19080.30 143
19081.60 123
19082.91 111
19084.22 114
19085.52 105
19086.83 115
19088.13 134
19089.44 118
19090.75 120
19092.05 106
19093.36 135
19094.67 126
19095.97 96
19097.28 78
19098.59 125
19099.90 133
19101.20 120
19102.51 119
19103.82 88
19105.12 119
19106.43 101
19107.74 130
19109.04 128
19110.35 105
19111.66 137
19112.97 105
19114.27 118
19115.58 107
19116.89 110
19118.20 114
19119.50 134
19120.81 113
19122.12 117
19123.43 121
19124.73 144
19126.04 108
19127.35 109
19128.66 111
19129.97 116
19131.27 108
19132.58 112
19133.89 133
19135.20 105
19136.51 104
19137.81 117
19139.12 118
19140.43 87
19141.74 107
19143.05 107
19144.36 105
19145.66 87
19146.97 100
19148.28 118
19149.59 101
19150.90 134
19152.21 96
19153.52 119
19154.83 109
19156.13 123
19157.44 103
19158.75 115
19160.06 116
19161.37 102
19162.68 109
19163.99 123
19165.30 106
19166.61 121
19167.92 146
19169.22 111
19170.53 116
19171.84 112
19173.15 124
19174.46 92
19175.77 135
19177.08 120
19178.39 105
19179.70 84
19181.01 117
19182.32 131
19183.63 114
19184.94 108
19186.25 116
19187.56 137
19188.87 120
19190.18 101
19191.49 110
19192.80 121
19194.11 108
19195.42 109
19196.73 97
19198.04 95
19199.35 115
19200.66 140
19201.97 101
19203.28 128
19204.59 104
19205.90 113
19207.21 117
19208.52 94
19209.83 82
19211.14 105
19212.46 110
19213.77 117
19215.08 130
19216.39 81
19217.70 118
19219.01 93
19220.32 96
19221.63 92
19222.94 105
19224.25 118
19225.57 106
19226.88 111
19228.19 97
19229.50 114
19230.81 122
19232.12 108
19233.43 91
19234.75 98
19236.06 100
19237.37 98
19238.68 99
19239.99 100
19241.30 101
19242.62 113
19243.93 110
19245.24 114
19246.55 133
19247.86 102
19249.18 108
19250.49 106
19251.80 94
19253.11 108
19254.42 107
19255.74 84
19257.05 112
19258.36 89
19259.67 122
19260.99 112
19262.30 122
19263.61 106
19264.92 111
19266.24 122
19267.55 109
19268.86 99
19270.17 116
19271.49 111
19272.80 95
19274.11 95
19275.42 94
19276.74 122
19278.05 119
19279.36 131
19280.68 100
19281.99 113
19283.30 115
19284.62 112
19285.93 97
19287.24 112
19288.56 102
19289.87 114
19291.18 111
19292.50 98
19293.81 115
19295.12 99
19296.44 109
19297.75 102
19299.06 123
19300.38 117
19301.69 113
19303.01 97
19304.32 116
19305.63 121
19306.95 103
19308.26 91
19309.58 108
19310.89 122
19312.20 100
19313.52 86
19314.83 102
19316.15 121
19317.46 85
19318.78 104
19320.09 127
19321.41 139
19322.72 106
19324.03 120
19325.35 106
19326.66 110
19327.98 93
19329.29 116
19330.61 102
19331.92 113
19333.24 110
19334.55 114
19335.87 112
19337.18 103
19338.50 114
19339.81 111
19341.13 114
19342.44 118
19343.76 124
19345.07 125
19346.39 112
19347.70 113
19349.02 128
19350.34 104
19351.65 109
19352.97 95
19354.28 94
19355.60 99
19356.91 92
19358.23 99
19359.54 91
19360.86 117
19362.18 95
19363.49 115
19364.81 106
19366.12 98
19367.44 124
19368.76 142
19370.07 100
19371.39 98
19372.71 89
19374.02 86
19375.34 96
19376.65 118
19377.97 110
19379.29 105
19380.60 122
19381.92 111
19383.24 119
19384.55 85
19385.87 112
19387.19 114
19388.50 90
19389.82 120
19391.14 114
19392.45 116
19393.77 119
19395.09 96
19396.41 116
19397.72 127
19399.04 108
19400.36 125
19401.67 117
19402.99 122
19404.31 99
19405.63 98
19406.94 108
19408.26 122
19409.58 111
19410.90 123
19412.21 116
19413.53 86
19414.85 97
19416.17 99
19417.48 103
19418.80 97
19420.12 105
19421.44 100
19422.76 113
19424.07 108
19425.39 128
19426.71 115
19428.03 113
19429.35 124
19430.66 120
19431.98 123
19433.30 110
19434.62 106
19435.94 98
19437.26 95
19438.57 86
19439.89 98
19441.21 98
19442.53 100
19443.85 132
19445.17 134
19446.49 106
19447.81 110
19449.12 104
19450.44 128
19451.76 105
19453.08 113
19454.40 101
19455.72 110
19457.04 127
19458.36 101
19459.68 111
19461.00 94
19462.32 103
19463.63 111
19464.95 91
19466.27 114
19467.59 119
19468.91 117
19470.23 107
19471.55 116
19472.87 130
19474.19 110
19475.51 118
19476.83 120
19478.15 101
19479.47 100
19480.79 95
19482.11 85
19483.43 99
19484.75 122
19486.07 120
19487.39 119
19488.71 124
19490.03 119
19491.35 132
19492.67 135
19493.99 108
19495.31 117
19496.63 100
19497.95 112
19499.27 118
19500.59 110
19501.91 102
19503.24 140
19504.56 108
19505.88 120
19507.20 89
19508.52 106
19509.84 120
19511.16 116
19512.48 116
19513.80 104
19515.12 138
19516.44 108
19517.77 103
19519.09 107
19520.41 106
19521.73 117
19523.05 118
19524.37 112
19525.69 119
19527.02 114
19528.34 112
19529.66 122
19530.98 114
19532.30 91
19533.62 114
19534.95 131
19536.27 115
19537.59 104
19538.91 97
19540.23 114
19541.56 81
19542.88 124
19544.20 112
19545.52 105
19546.84 94
19548.17 108
19549.49 98
19550.81 114
19552.13 125
19553.46 109
19554.78 132
19556.10 111
19557.42 123
19558.75 99
19560.07 111
19561.39 106
19562.71 108
19564.04 92
19565.36 77
19566.68 114
19568.00 111
19569.33 113
19570.65 135
19571.97 99
19573.30 106
19574.62 117
19575.94 87
19577.27 108
19578.59 103
19579.91 123
19581.24 106
19582.56 131
19583.88 108
19585.21 99
19586.53 113
19587.85 130
19589.18 149
19590.50 121
19591.82 112
19593.15 103
19594.47 114
19595.80 118
19597.12 123
19598.44 117
19599.77 126
19601.09 86
19602.42 116
19603.74 108
19605.06 128
19606.39 109
19607.71 93
19609.04 108
19610.36 129
19611.69 132
19613.01 114
19614.33 118
19615.66 115
19616.98 121
19618.31 104
19619.63 109
19620.96 116
19622.28 116
19623.61 109
19624.93 123
19626.26 97
19627.58 96
19628.91 101
19630.23 127
19631.56 120
19632.88 104
19634.21 104
19635.53 105
19636.86 94
19638.18 118
19639.51 119
19640.83 94
19642.16 106
19643.48 110
19644.81 111
19646.14 82
19647.46 100
19648.79 109
19650.11 88
19651.44 95
19652.76 96
19654.09 82
19655.42 98
19656.74 140
19658.07 110
19659.39 105
19660.72 104
19662.05 112
19663.37 103
19664.70 95
19666.02 94
19667.35 102
19668.68 114
19670.00 119
19671.33 113
19672.66 123
19673.98 119
19675.31 109
19676.64 95
19677.96 90
19679.29 116
19680.62 124
19681.94 123
19683.27 117
19684.60 114
19685.92 90
19687.25 126
19688.58 120
19689.90 115
19691.23 113
19692.56 104
19693.88 101
19695.21 113
19696.54 96
19697.87 125
19699.19 128
19700.52 108
19701.85 115
19703.18 107
19704.50 124
19705.83 122
19707.16 119
19708.49 117
19709.81 99
19711.14 101
19712.47 108
19713.80 98
19715.13 106
19716.45 132
19717.78 127
19719.11 125
19720.44 103
19721.77 91
19723.09 99
19724.42 103
19725.75 105
19727.08 110
19728.41 123
19729.74 106
19731.06 106
19732.39 114
19733.72 107
19735.05 115
19736.38 117
19737.71 109
19739.04 109
19740.36 106
19741.69 105
19743.02 85
19744.35 108
19745.68 93
19747.01 115
19748.34 109
19749.67 109
19751.00 108
19752.32 114
19753.65 105
19754.98 103
19756.31 84
19757.64 80
19758.97 79
19760.30 103
19761.63 110
19762.96 81
19764.29 99
19765.62 100
19766.95 116
19768.28 101
19769.61 98
19770.94 96
19772.27 95
19773.60 79
19774.93 93
19776.26 123
19777.59 130
19778.92 103
19780.25 92
19781.58 107
19782.91 109
19784.24 108
19785.57 110
19786.90 111
19788.23 102
19789.56 110
19790.89 106
19792.22 111
19793.55 80
19794.88 86
19796.21 99
19797.54 103
19798.87 97
19800.20 88
19801.53 92
19802.87 106
19804.20 103
19805.53 108
19806.86 87
19808.19 92
19809.52 108
19810.85 106
19812.18 92
19813.51 77
19814.85 96
19816.18 113
19817.51 95
19818.84 93
19820.17 124
19821.50 114
19822.83 95
19824.17 116
19825.50 99
19826.83 98
19828.16 99
19829.49 102
19830.82 106
19832.16 105
19833.49 97
19834.82 104
19836.15 96
19837.48 103
19838.82 104
19840.15 116
19841.48 104
19842.81 99
19844.14 121
19845.48 112
19846.81 113
19848.14 125
19849.47 105
19850.81 107
19852.14 111
19853.47 116
19854.80 112
19856.14 108
19857.47 116
19858.80 109
19860.14 109
19861.47 110
19862.80 112
19864.13 91
19865.47 120
19866.80 103
19868.13 101
19869.47 108
19870.80 102
19872.13 110
19873.47 101
19874.80 134
19876.13 107
19877.47 97
19878.80 85
19880.13 105
19881.47 101
19882.80 98
19884.13 112
19885.47 117
19886.80 105
19888.13 82
19889.47 103
19890.80 119
19892.14 126
19893.47 118
19894.80 122
19896.14 102
19897.47 120
19898.81 96
19900.14 103
19901.47 120
19902.81 132
19904.14 127
19905.48 112
19906.81 97
19908.15 99
19909.48 96
19910.81 115
19912.15 127
19913.48 104
19914.82 114
19916.15 114
19917.49 126
19918.82 91
19920.16 110
19921.49 125
19922.83 127
19924.16 121
19925.50 98
19926.83 107
19928.17 117
19929.50 102
19930.84 102
19932.17 104
19933.51 110
19934.84 131
19936.18 119
19937.51 93
19938.85 104
19940.18 123
19941.52 115
19942.86 109
19944.19 105
19945.53 103
19946.86 142
19948.20 128
19949.53 105
19950.87 113
19952.21 121
19953.54 112
19954.88 106
19956.21 104
19957.55 99
19958.89 110
19960.22 120
19961.56 119
19962.90 104
19964.23 90
19965.57 111
19966.90 131
19968.24 105
19969.58 81
19970.91 95
19972.25 102
19973.59 122
19974.92 125
19976.26 106
19977.60 92
19978.93 109
19980.27 111
19981.61 98
19982.94 113
19984.28 113
19985.62 110
19986.96 99
19988.29 108
19989.63 113
19990.97 109
19992.30 122
19993.64 97
19994.98 92
19996.32 103
19997.65 100
19998.99 110
20000.33 96
20001.67 77
20003.00 98
20004.34 93
20005.68 110
20007.02 82
20008.35 113
20009.69 109
20011.03 116
20012.37 101
20013.71 96
20015.04 98
20016.38 108
20017.72 106
20019.06 119
20020.40 110
20021.73 116
20023.07 124
20024.41 126
20025.75 111
20027.09 99
20028.43 112
20029.77 104
20031.10 113
20032.44 127
20033.78 105
20035.12 99
20036.46 117
20037.80 111
20039.14 126
20040.47 120
20041.81 113
20043.15 106
20044.49 106
20045.83 124
20047.17 115
20048.51 113
20049.85 107
20051.19 109
20052.53 119
20053.87 111
20055.21 111
20056.54 123
20057.88 116
20059.22 95
20060.56 96
20061.90 113
20063.24 106
20064.58 101
20065.92 93
20067.26 100
20068.60 128
20069.94 123
20071.28 91
20072.62 105
20073.96 99
20075.30 109
20076.64 103
20077.98 100
20079.32 105
20080.66 102
20082.00 104
20083.34 103
20084.68 93
20086.02 109
20087.36 100
20088.70 98
20090.04 105
20091.38 84
20092.73 105
20094.07 100
20095.41 96
20096.75 109
20098.09 100
20099.43 96
20100.77 113
20102.11 123
20103.45 91
20104.79 91
20106.13 98
20107.48 81
20108.82 100
20110.16 95
20111.50 89
20112.84 92
20114.18 92
20115.52 98
20116.86 100
20118.21 82
20119.55 92
20120.89 103
20122.23 101
20123.57 102
20124.91 100
20126.26 94
20127.60 94
20128.94 97
20130.28 95
20131.62 99
20132.96 112
20134.31 118
20135.65 107
