# Supplementary material for: MALDI-TOF MS typing enables the classification of brewing yeasts of the genus Saccharomyces to major beer styles
Source: PLoS One. 2017 Aug 9;12(8):e0181694. doi: 10.1371/journal.pone.0181694 (PMC5549903; doi:10.1371/journal.pone.0181694)
Supplement: S13 File — The directory includes 90 raw files and was zipped to “.zip”; the folder has three strains with 30 spectra per strain; S1 Text explains the raw files with an example and Table 1 represents the yeast strains used within the experiment. (ZIP) [file pone.0181694.s016.zip › 37-39/30635-431-OG-Alt-Koe-YPG-18h-E-E_2015-10-16__0_C1_1.dat]

2000.07 7168
2000.49 7032
2000.91 7139
2001.33 7323
2001.75 7063
2002.17 6988
2002.59 6878
2003.02 6904
2003.44 7081
2003.86 6900
2004.28 6714
2004.70 6668
2005.13 6649
2005.55 6985
2005.97 6903
2006.39 6781
2006.81 6735
2007.24 6646
2007.66 6976
2008.08 7057
2008.50 6848
2008.93 7040
2009.35 7093
2009.77 6873
2010.19 6818
2010.61 6684
2011.04 6630
2011.46 6544
2011.88 6729
2012.31 6584
2012.73 6475
2013.15 6406
2013.57 6248
2014.00 6223
2014.42 6158
2014.84 6209
2015.27 6323
2015.69 6344
2016.11 6190
2016.53 5956
2016.96 6376
2017.38 6393
2017.80 6656
2018.23 6926
2018.65 6734
2019.07 6669
2019.50 6876
2019.92 7085
2020.34 6739
2020.77 7006
2021.19 6982
2021.62 6864
2022.04 6712
2022.46 6689
2022.89 6868
2023.31 6613
2023.73 6315
2024.16 6348
2024.58 6539
2025.01 6748
2025.43 6480
2025.86 6415
2026.28 6548
2026.70 6424
2027.13 6474
2027.55 6385
2027.98 6443
2028.40 6450
2028.83 6377
2029.25 6291
2029.67 6384
2030.10 6638
2030.52 6579
2030.95 6413
2031.37 6170
2031.80 6310
2032.22 6611
2032.65 6643
2033.07 6753
2033.50 6826
2033.92 6841
2034.35 6791
2034.77 7045
2035.20 6908
2035.62 6774
2036.05 6877
2036.47 6856
2036.90 6861
2037.32 6940
2037.75 6830
2038.17 7109
2038.60 7196
2039.02 7153
2039.45 7182
2039.88 7192
2040.30 7257
2040.73 7411
2041.15 6990
2041.58 6903
2042.00 6940
2042.43 7349
2042.86 6904
2043.28 6958
2043.71 6810
2044.13 6625
2044.56 6481
2044.99 6499
2045.41 6630
2045.84 6583
2046.26 6636
2046.69 6626
2047.12 6678
2047.54 6792
2047.97 6635
2048.40 6716
2048.82 6574
2049.25 6679
2049.68 6596
2050.10 6631
2050.53 6794
2050.96 6661
2051.38 6683
2051.81 6617
2052.24 6487
2052.66 6566
2053.09 6486
2053.52 6494
2053.95 6312
2054.37 6300
2054.80 6476
2055.23 6453
2055.65 6185
2056.08 6337
2056.51 6459
2056.94 6263
2057.36 6365
2057.79 6291
2058.22 6346
2058.65 6585
2059.07 6313
2059.50 6567
2059.93 6541
2060.36 6452
2060.78 6618
2061.21 6405
2061.64 6510
2062.07 6771
2062.50 6556
2062.92 6482
2063.35 6898
2063.78 7085
2064.21 7059
2064.64 7329
2065.06 7263
2065.49 7470
2065.92 7742
2066.35 7576
2066.78 7283
2067.21 7224
2067.63 7215
2068.06 6908
2068.49 6833
2068.92 6992
2069.35 6790
2069.78 6624
2070.21 6590
2070.63 6609
2071.06 6587
2071.49 6587
2071.92 6678
2072.35 6548
2072.78 6695
2073.21 6595
2073.64 6484
2074.07 6598
2074.50 6884
2074.93 6624
2075.35 6697
2075.78 6817
2076.21 6900
2076.64 6747
2077.07 6666
2077.50 7118
2077.93 7169
2078.36 7231
2078.79 7503
2079.22 7523
2079.65 7746
2080.08 7911
2080.51 7781
2080.94 7602
2081.37 7393
2081.80 7540
2082.23 7427
2082.66 7370
2083.09 7143
2083.52 6894
2083.95 6943
2084.38 6846
2084.81 6668
2085.24 6584
2085.67 6671
2086.10 6844
2086.53 6618
2086.96 6608
2087.39 6863
2087.82 6543
2088.25 6445
2088.68 6457
2089.11 6573
2089.55 6546
2089.98 6427
2090.41 6726
2090.84 6668
2091.27 6677
2091.70 6694
2092.13 6430
2092.56 6645
2092.99 6657
2093.42 6649
2093.86 6817
2094.29 6633
2094.72 6723
2095.15 6665
2095.58 6555
2096.01 6506
2096.44 6451
2096.87 6331
2097.31 6397
2097.74 6434
2098.17 6545
2098.60 6311
2099.03 6129
2099.46 6031
2099.90 6208
2100.33 6050
2100.76 6057
2101.19 6089
2101.62 6033
2102.06 5971
2102.49 6008
2102.92 6154
2103.35 6048
2103.78 6428
2104.22 6474
2104.65 6450
2105.08 6660
2105.51 6508
2105.95 6352
2106.38 6270
2106.81 6596
2107.24 6939
2107.68 6876
2108.11 6780
2108.54 6678
2108.97 6762
2109.41 6789
2109.84 6878
2110.27 6683
2110.71 6586
2111.14 6491
2111.57 6364
2112.01 6403
2112.44 6144
2112.87 6156
2113.30 6103
2113.74 6194
2114.17 6238
2114.60 6073
2115.04 6337
2115.47 6172
2115.90 6274
2116.34 6103
2116.77 6175
2117.21 6098
2117.64 6412
2118.07 6147
2118.51 6141
2118.94 6070
2119.37 6377
2119.81 6315
2120.24 6234
2120.68 6196
2121.11 6304
2121.54 6410
2121.98 6235
2122.41 6324
2122.85 6125
2123.28 6413
2123.71 6642
2124.15 6358
2124.58 6161
2125.02 6189
2125.45 6011
2125.89 6148
2126.32 6468
2126.76 6129
2127.19 5927
2127.63 5993
2128.06 6036
2128.49 6115
2128.93 6230
2129.36 6353
2129.80 6356
2130.23 6132
2130.67 6233
2131.10 6122
2131.54 6241
2131.97 6140
2132.41 6183
2132.84 6635
2133.28 6671
2133.71 6687
2134.15 6729
2134.59 6794
2135.02 6868
2135.46 6927
2135.89 7153
2136.33 7200
2136.76 6987
2137.20 7137
2137.63 7000
2138.07 7188
2138.51 7183
2138.94 6832
2139.38 6627
2139.81 6686
2140.25 6500
2140.69 6332
2141.12 6284
2141.56 6509
2141.99 6344
2142.43 6304
2142.87 6175
2143.30 6067
2143.74 6079
2144.18 6018
2144.61 6216
2145.05 6013
2145.48 6092
2145.92 6063
2146.36 6124
2146.79 6139
2147.23 6332
2147.67 6424
2148.10 6213
2148.54 6523
2148.98 6855
2149.41 6997
2149.85 7043
2150.29 6987
2150.73 7066
2151.16 7201
2151.60 7126
2152.04 7124
2152.47 7006
2152.91 7060
2153.35 6840
2153.79 6825
2154.22 6914
2154.66 6896
2155.10 6506
2155.54 6418
2155.97 6530
2156.41 6610
2156.85 6454
2157.29 6517
2157.72 6578
2158.16 6439
2158.60 6137
2159.04 6422
2159.48 6464
2159.91 6263
2160.35 6520
2160.79 6505
2161.23 6688
2161.67 6674
2162.10 6555
2162.54 6628
2162.98 6640
2163.42 6636
2163.86 6503
2164.30 6524
2164.73 6684
2165.17 6659
2165.61 6565
2166.05 6721
2166.49 6621
2166.93 6805
2167.37 6729
2167.80 6553
2168.24 6555
2168.68 6832
2169.12 6777
2169.56 6690
2170.00 6901
2170.44 6850
2170.88 7108
2171.32 7193
2171.75 7022
2172.19 7151
2172.63 7164
2173.07 7043
2173.51 7265
2173.95 7379
2174.39 7326
2174.83 7213
2175.27 7432
2175.71 7368
2176.15 7406
2176.59 7761
2177.03 7784
2177.47 7342
2177.91 7390
2178.35 7421
2178.79 7195
2179.23 6988
2179.67 7063
2180.11 6834
2180.55 6697
2180.99 6727
2181.43 6753
2181.87 6853
2182.31 6662
2182.75 6473
2183.19 6498
2183.63 6240
2184.07 6159
2184.51 6076
2184.95 6204
2185.39 6215
2185.83 6310
2186.27 6108
2186.71 6405
2187.15 6294
2187.59 6459
2188.03 6568
2188.48 6660
2188.92 6731
2189.36 6766
2189.80 6501
2190.24 6749
2190.68 6688
2191.12 6595
2191.56 6799
2192.00 6653
2192.45 6507
2192.89 6577
2193.33 6803
2193.77 6919
2194.21 6794
2194.65 6916
2195.09 7088
2195.53 6888
2195.98 6990
2196.42 6851
2196.86 6822
2197.30 6918
2197.74 6757
2198.19 6865
2198.63 6859
2199.07 6890
2199.51 6703
2199.95 6611
2200.39 6872
2200.84 6665
2201.28 6799
2201.72 6805
2202.16 6592
2202.61 6652
2203.05 6637
2203.49 6477
2203.93 6499
2204.38 6523
2204.82 6506
2205.26 6700
2205.70 6687
2206.15 6876
2206.59 7023
2207.03 6812
2207.47 6979
2207.92 7026
2208.36 7315
2208.80 7341
2209.25 7303
2209.69 7569
2210.13 7233
2210.57 7350
2211.02 7265
2211.46 7151
2211.90 7169
2212.35 6914
2212.79 7063
2213.23 7232
2213.68 7139
2214.12 6718
2214.56 6594
2215.01 6722
2215.45 6741
2215.89 6638
2216.34 6528
2216.78 6426
2217.23 6585
2217.67 6403
2218.11 6392
2218.56 6521
2219.00 6202
2219.44 6179
2219.89 6322
2220.33 6577
2220.78 6499
2221.22 6516
2221.67 6552
2222.11 6411
2222.55 6443
2223.00 6697
2223.44 6899
2223.89 6886
2224.33 6737
2224.78 6949
2225.22 6917
2225.66 6910
2226.11 6888
2226.55 6920
2227.00 6932
2227.44 7121
2227.89 7093
2228.33 7067
2228.78 6946
2229.22 6854
2229.67 6889
2230.11 7143
2230.56 6930
2231.00 6820
2231.45 6994
2231.89 7105
2232.34 7286
2232.78 7470
2233.23 7318
2233.67 7337
2234.12 7254
2234.57 7206
2235.01 7271
2235.46 7385
2235.90 7361
2236.35 7329
2236.79 7167
2237.24 6791
2237.69 7108
2238.13 6907
2238.58 6775
2239.02 6664
2239.47 6774
2239.91 6713
2240.36 6798
2240.81 6666
2241.25 6412
2241.70 6252
2242.15 6418
2242.59 6367
2243.04 6065
2243.48 6067
2243.93 6105
2244.38 6128
2244.82 6110
2245.27 6228
2245.72 5975
2246.16 5853
2246.61 6139
2247.06 6211
2247.50 6257
2247.95 6198
2248.40 6286
2248.84 6204
2249.29 6078
2249.74 5859
2250.19 6193
2250.63 6123
2251.08 6128
2251.53 6074
2251.97 6094
2252.42 6209
2252.87 6158
2253.32 6281
2253.76 6139
2254.21 6260
2254.66 6139
2255.11 6098
2255.55 6148
2256.00 6048
2256.45 5875
2256.90 5899
2257.34 5997
2257.79 6088
2258.24 5968
2258.69 6154
2259.14 6184
2259.58 6283
2260.03 6348
2260.48 6528
2260.93 6775
2261.38 6783
2261.82 7057
2262.27 7031
2262.72 7061
2263.17 6777
2263.62 6882
2264.07 6959
2264.51 6999
2264.96 7091
2265.41 6920
2265.86 7142
2266.31 7062
2266.76 7069
2267.21 7152
2267.65 7053
2268.10 7140
2268.55 7048
2269.00 6961
2269.45 7235
2269.90 7096
2270.35 7301
2270.80 7396
2271.25 7334
2271.69 7355
2272.14 7055
2272.59 7059
2273.04 7124
2273.49 6979
2273.94 6852
2274.39 6864
2274.84 6891
2275.29 6746
2275.74 6551
2276.19 6571
2276.64 6664
2277.09 6509
2277.54 6375
2277.99 6482
2278.44 6458
2278.89 6332
2279.34 6207
2279.79 6341
2280.24 6477
2280.69 6324
2281.14 6336
2281.59 6468
2282.04 6698
2282.49 6577
2282.94 6570
2283.39 6559
2283.84 6556
2284.29 6525
2284.74 6400
2285.19 6271
2285.64 6534
2286.09 6577
2286.54 6659
2286.99 6718
2287.44 6759
2287.89 7142
2288.35 7342
2288.80 7689
2289.25 8040
2289.70 8258
2290.15 8865
2290.60 9059
2291.05 9423
2291.50 9311
2291.95 9357
2292.40 9571
2292.86 9494
2293.31 9318
2293.76 8998
2294.21 8918
2294.66 8546
2295.11 8204
2295.56 7880
2296.02 7706
2296.47 7817
2296.92 7226
2297.37 7159
2297.82 7237
2298.27 7180
2298.73 6975
2299.18 6974
2299.63 6630
2300.08 6334
2300.53 6347
2300.99 6523
2301.44 6460
2301.89 6353
2302.34 6295
2302.79 6382
2303.25 6244
2303.70 6167
2304.15 6509
2304.60 6133
2305.06 6236
2305.51 6165
2305.96 6493
2306.41 6620
2306.87 6570
2307.32 6630
2307.77 6732
2308.22 7043
2308.68 7009
2309.13 7194
2309.58 7358
2310.04 7466
2310.49 7362
2310.94 7265
2311.40 7216
2311.85 7352
2312.30 6872
2312.75 6785
2313.21 6959
2313.66 6916
2314.11 6841
2314.57 6687
2315.02 6737
2315.47 6692
2315.93 6650
2316.38 6652
2316.84 6392
2317.29 6410
2317.74 6384
2318.20 6495
2318.65 6858
2319.10 6729
2319.56 7003
2320.01 6817
2320.47 6709
2320.92 6928
2321.37 7091
2321.83 6968
2322.28 6993
2322.74 6989
2323.19 6882
2323.65 6848
2324.10 6817
2324.55 6800
2325.01 6529
2325.46 6692
2325.92 6763
2326.37 6862
2326.83 6897
2327.28 6757
2327.74 6766
2328.19 6752
2328.65 7023
2329.10 7314
2329.55 7483
2330.01 7371
2330.46 7307
2330.92 7347
2331.37 7382
2331.83 7384
2332.28 7199
2332.74 6985
2333.20 6830
2333.65 6785
2334.11 6762
2334.56 6606
2335.02 6566
2335.47 6612
2335.93 6467
2336.38 6533
2336.84 6369
2337.29 6527
2337.75 6684
2338.21 6597
2338.66 6711
2339.12 6656
2339.57 6658
2340.03 6697
2340.48 6809
2340.94 6771
2341.40 6659
2341.85 6708
2342.31 6685
2342.76 6764
2343.22 6675
2343.68 6725
2344.13 6811
2344.59 6642
2345.05 6842
2345.50 6986
2345.96 6954
2346.42 7298
2346.87 7051
2347.33 7126
2347.79 7132
2348.24 7085
2348.70 7072
2349.16 7138
2349.61 7063
2350.07 6877
2350.53 6768
2350.98 7018
2351.44 6836
2351.90 6724
2352.35 6795
2352.81 6876
2353.27 6613
2353.73 6573
2354.18 6673
2354.64 6684
2355.10 6924
2355.56 6863
2356.01 6900
2356.47 6602
2356.93 6726
2357.39 6691
2357.84 6571
2358.30 6543
2358.76 6623
2359.22 6852
2359.67 6573
2360.13 6867
2360.59 6933
2361.05 6849
2361.51 6903
2361.96 6778
2362.42 6654
2362.88 6695
2363.34 6482
2363.80 6704
2364.25 6837
2364.71 6867
2365.17 6963
2365.63 6522
2366.09 6480
2366.55 6658
2367.00 6870
2367.46 6632
2367.92 6570
2368.38 6737
2368.84 6818
2369.30 6640
2369.76 6796
2370.22 6610
2370.67 6807
2371.13 6528
2371.59 6569
2372.05 6483
2372.51 6455
2372.97 6613
2373.43 6779
2373.89 6775
2374.35 6708
2374.81 6661
2375.27 6805
2375.72 6769
2376.18 6760
2376.64 6747
2377.10 6736
2377.56 6754
2378.02 6691
2378.48 6578
2378.94 6651
2379.40 6828
2379.86 6892
2380.32 6769
2380.78 6960
2381.24 6787
2381.70 6734
2382.16 6505
2382.62 6607
2383.08 6433
2383.54 6527
2384.00 6577
2384.46 6659
2384.92 6747
2385.38 6572
2385.84 6495
2386.30 6517
2386.76 6316
2387.22 6269
2387.68 6724
2388.14 6756
2388.60 6684
2389.06 6499
2389.53 6696
2389.99 6577
2390.45 6696
2390.91 6639
2391.37 6919
2391.83 6854
2392.29 6937
2392.75 6779
2393.21 6762
2393.67 6623
2394.13 6471
2394.60 6317
2395.06 6191
2395.52 6154
2395.98 6053
2396.44 6384
2396.90 6150
2397.36 6295
2397.83 6193
2398.29 5966
2398.75 6136
2399.21 6351
2399.67 6390
2400.13 6295
2400.60 6193
2401.06 6283
2401.52 6140
2401.98 6172
2402.44 6032
2402.90 6068
2403.37 6057
2403.83 6059
2404.29 6124
2404.75 6004
2405.22 5960
2405.68 6138
2406.14 6271
2406.60 6259
2407.06 6369
2407.53 6332
2407.99 6090
2408.45 6113
2408.91 6481
2409.38 6399
2409.84 6207
2410.30 6118
2410.77 6233
2411.23 6019
2411.69 5898
2412.15 5981
2412.62 5982
2413.08 6075
2413.54 6128
2414.01 6350
2414.47 6328
2414.93 6296
2415.39 6341
2415.86 6711
2416.32 7036
2416.78 6995
2417.25 7218
2417.71 7318
2418.17 7353
2418.64 7577
2419.10 7299
2419.57 7453
2420.03 7605
2420.49 7398
2420.96 7285
2421.42 7432
2421.88 7519
2422.35 7392
2422.81 7123
2423.28 6920
2423.74 6739
2424.20 7054
2424.67 6935
2425.13 6748
2425.60 6596
2426.06 6566
2426.52 6456
2426.99 6466
2427.45 6365
2427.92 6253
2428.38 6100
2428.85 6435
2429.31 6347
2429.78 6277
2430.24 6315
2430.70 6168
2431.17 6238
2431.63 6357
2432.10 6488
2432.56 6575
2433.03 6439
2433.49 6519
2433.96 6599
2434.42 6643
2434.89 6684
2435.35 6638
2435.82 6631
2436.28 6837
2436.75 6766
2437.21 6868
2437.68 6703
2438.15 6975
2438.61 7005
2439.08 7156
2439.54 7082
2440.01 7072
2440.47 7448
2440.94 7577
2441.40 7186
2441.87 7097
2442.34 7022
2442.80 6969
2443.27 7018
2443.73 6686
2444.20 6721
2444.66 6798
2445.13 6502
2445.60 6547
2446.06 6369
2446.53 6188
2447.00 6088
2447.46 6060
2447.93 5995
2448.39 5782
2448.86 6090
2449.33 6117
2449.79 5998
2450.26 5902
2450.73 6064
2451.19 6306
2451.66 6310
2452.13 6081
2452.59 6091
2453.06 6095
2453.53 6168
2453.99 6144
2454.46 6328
2454.93 6284
2455.39 6263
2455.86 6153
2456.33 5963
2456.80 6302
2457.26 6231
2457.73 6163
2458.20 6130
2458.66 6404
2459.13 6361
2459.60 6302
2460.07 6137
2460.53 5966
2461.00 6064
2461.47 6090
2461.94 6115
2462.41 6253
2462.87 6310
2463.34 6052
2463.81 5762
2464.28 6042
2464.74 6142
2465.21 5957
2465.68 5995
2466.15 6120
2466.62 6180
2467.08 6062
2467.55 5948
2468.02 5920
2468.49 6067
2468.96 5982
2469.43 5932
2469.89 5853
2470.36 5835
2470.83 5756
2471.30 5651
2471.77 5642
2472.24 5944
2472.71 5678
2473.17 5566
2473.64 5428
2474.11 5461
2474.58 5634
2475.05 5680
2475.52 5813
2475.99 5944
2476.46 5949
2476.92 5972
2477.39 5895
2477.86 5918
2478.33 6094
2478.80 6282
2479.27 6143
2479.74 6048
2480.21 6072
2480.68 6260
2481.15 6157
2481.62 6173
2482.09 6203
2482.56 6226
2483.03 6255
2483.50 6235
2483.97 6174
2484.44 6059
2484.91 5991
2485.38 6213
2485.85 6364
2486.32 6323
2486.79 6341
2487.26 6325
2487.73 6405
2488.20 6314
2488.67 6488
2489.14 6451
2489.61 6551
2490.08 6472
2490.55 6548
2491.02 6426
2491.49 6290
2491.96 6378
2492.43 6106
2492.90 6337
2493.37 6402
2493.84 6716
2494.31 6661
2494.78 6471
2495.25 6804
2495.72 6795
2496.19 6507
2496.67 6479
2497.14 6488
2497.61 6263
2498.08 6191
2498.55 6407
2499.02 6240
2499.49 5974
2499.96 5886
2500.43 5762
2500.91 5736
2501.38 5827
2501.85 5860
2502.32 5745
2502.79 5755
2503.26 5821
2503.73 5852
2504.21 5680
2504.68 5766
2505.15 5867
2505.62 6058
2506.09 6231
2506.56 6384
2507.04 6275
2507.51 6288
2507.98 6652
2508.45 6653
2508.92 6639
2509.40 6735
2509.87 6934
2510.34 6891
2510.81 6753
2511.29 6926
2511.76 6992
2512.23 6958
2512.70 7052
2513.18 7073
2513.65 6983
2514.12 6764
2514.59 6895
2515.07 6902
2515.54 6611
2516.01 6610
2516.48 6580
2516.96 6369
2517.43 6431
2517.90 6448
2518.38 6465
2518.85 6322
2519.32 6569
2519.79 6677
2520.27 6709
2520.74 6331
2521.21 6387
2521.69 6429
2522.16 6452
2522.63 6246
2523.11 5954
2523.58 5844
2524.05 6064
2524.53 5978
2525.00 6240
2525.48 6094
2525.95 6217
2526.42 5963
2526.90 5826
2527.37 5806
2527.84 6023
2528.32 5908
2528.79 5945
2529.27 6183
2529.74 6074
2530.21 5901
2530.69 6022
2531.16 6061
2531.64 6031
2532.11 6102
2532.59 6118
2533.06 6120
2533.53 6066
2534.01 6293
2534.48 6153
2534.96 6018
2535.43 5894
2535.91 6062
2536.38 6082
2536.86 5991
2537.33 6087
2537.81 6327
2538.28 6271
2538.76 6045
2539.23 6228
2539.71 6544
2540.18 6596
2540.66 6196
2541.13 6350
2541.61 6335
2542.08 6409
2542.56 6374
2543.03 6324
2543.51 6339
2543.98 6403
2544.46 6267
2544.93 6474
2545.41 6297
2545.88 6309
2546.36 6468
2546.84 6849
2547.31 6853
2547.79 7028
2548.26 6997
2548.74 7013
2549.21 7225
2549.69 6957
2550.17 7070
2550.64 7138
2551.12 6923
2551.59 6805
2552.07 7069
2552.55 6801
2553.02 6914
2553.50 6944
2553.97 7085
2554.45 7230
2554.93 7004
2555.40 7134
2555.88 7207
2556.36 7342
2556.83 6992
2557.31 6885
2557.79 6671
2558.26 6397
2558.74 6276
2559.22 6050
2559.69 6176
2560.17 6149
2560.65 6010
2561.12 5935
2561.60 5925
2562.08 5985
2562.56 5829
2563.03 5737
2563.51 5840
2563.99 5832
2564.46 5673
2564.94 5595
2565.42 5926
2565.90 5647
2566.37 5952
2566.85 5707
2567.33 5573
2567.81 5608
2568.28 5721
2568.76 5618
2569.24 5651
2569.72 5746
2570.20 5771
2570.67 5757
2571.15 5753
2571.63 5871
2572.11 5739
2572.59 5810
2573.06 5902
2573.54 5947
2574.02 5848
2574.50 5740
2574.98 5645
2575.45 5821
2575.93 5936
2576.41 5909
2576.89 5692
2577.37 5773
2577.85 5670
2578.33 5611
2578.80 5902
2579.28 5706
2579.76 5799
2580.24 5905
2580.72 5929
2581.20 6097
2581.68 6018
2582.16 5893
2582.63 5928
2583.11 5813
2583.59 5837
2584.07 5858
2584.55 5963
2585.03 5989
2585.51 6012
2585.99 6134
2586.47 5978
2586.95 5879
2587.43 6136
2587.91 6267
2588.39 6054
2588.87 5893
2589.35 5958
2589.82 6211
2590.30 6091
2590.78 6094
2591.26 6168
2591.74 6241
2592.22 6196
2592.70 6236
2593.18 6261
2593.66 6296
2594.14 6114
2594.62 6136
2595.10 6390
2595.58 6203
2596.06 6203
2596.54 6116
2597.02 5973
2597.51 5892
2597.99 6007
2598.47 6061
2598.95 5970
2599.43 6064
2599.91 6122
2600.39 5848
2600.87 5799
2601.35 5875
2601.83 5798
2602.31 5884
2602.79 5697
2603.27 5641
2603.75 5826
2604.23 5711
2604.72 5727
2605.20 5892
2605.68 6084
2606.16 6082
2606.64 5900
2607.12 6057
2607.60 6076
2608.08 6047
2608.57 6321
2609.05 6182
2609.53 6167
2610.01 6270
2610.49 6308
2610.97 6195
2611.45 6074
2611.94 5960
2612.42 6064
2612.90 6125
2613.38 5999
2613.86 6064
2614.35 6075
2614.83 5936
2615.31 6135
2615.79 6041
2616.27 6201
2616.76 6394
2617.24 6434
2617.72 6411
2618.20 6381
2618.68 6337
2619.17 6258
2619.65 6161
2620.13 6418
2620.61 6417
2621.10 6130
2621.58 6283
2622.06 6168
2622.54 6118
2623.03 5995
2623.51 6046
2623.99 6106
2624.48 6081
2624.96 6047
2625.44 5959
2625.92 6008
2626.41 6041
2626.89 5960
2627.37 5951
2627.86 5976
2628.34 6158
2628.82 6136
2629.31 5951
2629.79 6177
2630.27 6297
2630.76 6223
2631.24 6167
2631.72 5970
2632.21 6162
2632.69 6182
2633.17 6091
2633.66 6165
2634.14 6187
2634.63 6262
2635.11 6020
2635.59 6105
2636.08 6031
2636.56 5954
2637.05 5845
2637.53 5874
2638.01 5970
2638.50 5980
2638.98 5895
2639.47 5848
2639.95 5993
2640.43 6270
2640.92 6217
2641.40 6234
2641.89 6385
2642.37 6496
2642.86 6368
2643.34 6373
2643.83 6355
2644.31 6280
2644.80 6190
2645.28 6334
2645.77 6031
2646.25 6068
2646.74 6027
2647.22 6017
2647.70 5971
2648.19 5962
2648.68 6113
2649.16 5963
2649.65 6005
2650.13 6019
2650.62 5901
2651.10 6031
2651.59 5945
2652.07 6006
2652.56 5901
2653.04 5948
2653.53 5952
2654.01 5921
2654.50 6134
2654.99 5837
2655.47 5903
2655.96 6113
2656.44 6142
2656.93 6136
2657.41 6020
2657.90 6166
2658.39 6025
2658.87 5858
2659.36 5943
2659.84 5913
2660.33 5766
2660.82 5792
2661.30 5837
2661.79 5793
2662.28 5801
2662.76 5938
2663.25 6021
2663.73 5995
2664.22 5982
2664.71 6073
2665.19 6187
2665.68 6127
2666.17 6083
2666.65 6250
2667.14 6022
2667.63 5905
2668.11 5975
2668.60 5887
2669.09 5962
2669.58 5961
2670.06 5922
2670.55 6034
2671.04 6177
2671.52 6423
2672.01 6595
2672.50 6845
2672.99 7078
2673.47 7235
2673.96 7404
2674.45 7616
2674.94 7846
2675.42 8092
2675.91 8058
2676.40 7936
2676.89 8006
2677.37 7881
2677.86 7662
2678.35 7179
2678.84 7008
2679.32 6722
2679.81 6694
2680.30 6647
2680.79 6522
2681.28 6453
2681.76 6355
2682.25 6258
2682.74 6251
2683.23 6342
2683.72 6108
2684.21 5990
2684.69 6052
2685.18 6240
2685.67 6194
2686.16 6029
2686.65 6052
2687.14 6177
2687.63 6310
2688.11 6109
2688.60 5909
2689.09 5805
2689.58 5815
2690.07 5705
2690.56 5702
2691.05 5818
2691.54 5544
2692.02 5487
2692.51 5588
2693.00 5660
2693.49 5657
2693.98 5710
2694.47 5916
2694.96 6064
2695.45 6022
2695.94 5933
2696.43 5889
2696.92 5978
2697.41 6003
2697.90 6018
2698.39 6070
2698.88 5987
2699.37 6090
2699.86 5928
2700.35 6187
2700.84 6265
2701.32 6119
2701.81 6264
2702.30 6357
2702.79 6329
2703.28 6298
2703.77 6280
2704.27 6099
2704.76 6113
2705.25 6245
2705.74 6270
2706.23 6106
2706.72 5986
2707.21 5848
2707.70 5694
2708.19 5727
2708.68 5710
2709.17 5678
2709.66 5663
2710.15 5735
2710.64 5642
2711.13 5659
2711.62 5607
2712.11 5510
2712.60 5540
2713.10 5466
2713.59 5542
2714.08 5497
2714.57 5429
2715.06 5552
2715.55 5422
2716.04 5440
2716.53 5320
2717.02 5216
2717.52 5488
2718.01 5321
2718.50 5319
2718.99 5591
2719.48 5641
2719.97 5741
2720.46 5589
2720.96 5705
2721.45 5658
2721.94 5719
2722.43 5835
2722.92 5965
2723.42 5923
2723.91 5992
2724.40 6053
2724.89 5946
2725.38 5803
2725.88 5740
2726.37 5649
2726.86 5592
2727.35 5552
2727.84 5568
2728.34 5428
2728.83 5517
2729.32 5457
2729.81 5480
2730.31 5637
2730.80 5391
2731.29 5545
2731.78 5418
2732.28 5682
2732.77 5603
2733.26 5705
2733.76 5821
2734.25 5774
2734.74 5969
2735.23 5977
2735.73 5986
2736.22 6060
2736.71 6142
2737.21 5926
2737.70 6011
2738.19 6053
2738.69 6177
2739.18 6172
2739.67 5768
2740.17 5921
2740.66 5890
2741.15 5754
2741.65 5672
2742.14 5760
2742.63 5585
2743.13 5495
2743.62 5450
2744.11 5497
2744.61 5509
2745.10 5515
2745.60 5580
2746.09 5635
2746.58 5437
2747.08 5403
2747.57 5669
2748.07 5509
2748.56 5562
2749.05 5581
2749.55 5645
2750.04 5768
2750.54 5624
2751.03 5560
2751.53 5729
2752.02 5701
2752.52 5646
2753.01 5542
2753.50 5664
2754.00 5432
2754.49 5502
2754.99 5627
2755.48 5677
2755.98 5713
2756.47 5659
2756.97 5742
2757.46 5842
2757.96 5708
2758.45 5744
2758.95 5932
2759.44 5818
2759.94 5755
2760.43 5815
2760.93 5701
2761.42 5851
2761.92 5960
2762.42 5729
2762.91 5655
2763.41 5621
2763.90 5652
2764.40 5631
2764.89 5382
2765.39 5482
2765.88 5553
2766.38 5396
2766.88 5278
2767.37 5543
2767.87 5458
2768.36 5158
2768.86 5159
2769.36 5456
2769.85 5382
2770.35 5366
2770.84 5462
2771.34 5453
2771.84 5612
2772.33 5693
2772.83 5815
2773.33 6120
2773.82 6344
2774.32 6355
2774.81 6585
2775.31 6694
2775.81 6877
2776.30 7111
2776.80 7360
2777.30 7423
2777.79 7535
2778.29 7405
2778.79 7098
2779.29 6996
2779.78 6815
2780.28 6695
2780.78 6497
2781.27 6231
2781.77 6123
2782.27 6064
2782.76 6137
2783.26 6065
2783.76 5815
2784.26 5895
2784.75 5838
2785.25 5849
2785.75 5670
2786.25 5940
2786.74 5768
2787.24 5455
2787.74 5549
2788.24 5479
2788.73 5390
2789.23 5347
2789.73 5404
2790.23 5407
2790.73 5571
2791.22 5463
2791.72 5516
2792.22 5577
2792.72 5336
2793.22 5480
2793.71 5614
2794.21 5717
2794.71 5867
2795.21 6058
2795.71 6160
2796.21 6324
2796.71 6573
2797.20 6713
2797.70 6762
2798.20 6897
2798.70 6917
2799.20 6764
2799.70 6953
2800.20 6961
2800.69 6741
2801.19 6356
2801.69 6465
2802.19 6495
2802.69 6402
2803.19 6404
2803.69 6278
2804.19 6353
2804.69 6620
2805.19 6671
2805.69 6767
2806.18 6933
2806.68 7357
2807.18 7650
2807.68 7933
2808.18 7882
2808.68 8012
2809.18 7987
2809.68 7856
2810.18 7812
2810.68 7456
2811.18 7423
2811.68 7269
2812.18 6905
2812.68 6670
2813.18 6631
2813.68 6287
2814.18 6274
2814.68 6254
2815.18 6142
2815.68 6182
2816.18 6119
2816.68 6195
2817.18 6164
2817.68 6068
2818.18 6113
2818.68 6050
2819.18 6021
2819.68 5935
2820.18 6187
2820.68 6319
2821.18 6174
2821.69 6335
2822.19 6197
2822.69 6132
2823.19 5910
2823.69 5845
2824.19 5849
2824.69 5815
2825.19 5844
2825.69 5718
2826.19 5660
2826.69 5649
2827.20 5633
2827.70 5676
2828.20 5830
2828.70 5809
2829.20 5653
2829.70 5798
2830.20 5811
2830.71 5548
2831.21 5646
2831.71 5731
2832.21 5670
2832.71 5744
2833.21 5779
2833.72 5907
2834.22 5834
2834.72 5660
2835.22 5873
2835.72 6087
2836.23 6235
2836.73 6307
2837.23 6228
2837.73 6390
2838.23 6388
2838.74 6324
2839.24 6298
2839.74 6123
2840.24 6104
2840.74 6006
2841.25 6168
2841.75 6174
2842.25 6140
2842.75 6094
2843.26 5893
2843.76 5879
2844.26 5942
2844.77 5972
2845.27 5981
2845.77 6155
2846.27 6118
2846.78 6515
2847.28 6648
2847.78 6531
2848.29 6683
2848.79 6721
2849.29 6705
2849.80 6692
2850.30 6511
2850.80 6506
2851.31 6358
2851.81 6143
2852.31 5966
2852.82 5852
2853.32 5747
2853.82 5758
2854.33 5651
2854.83 5648
2855.33 5720
2855.84 5453
2856.34 5394
2856.84 5511
2857.35 5663
2857.85 5795
2858.36 5663
2858.86 5882
2859.36 5878
2859.87 5901
2860.37 5752
2860.88 5986
2861.38 5987
2861.89 5725
2862.39 5645
2862.89 5484
2863.40 5379
2863.90 5324
2864.41 5350
2864.91 5376
2865.42 5114
2865.92 5116
2866.43 5109
2866.93 5205
2867.44 5402
2867.94 5233
2868.44 5469
2868.95 5525
2869.45 5601
2869.96 5582
2870.46 5602
2870.97 5602
2871.47 5573
2871.98 5608
2872.49 5801
2872.99 5972
2873.50 5926
2874.00 6063
2874.51 6084
2875.01 6051
2875.52 6151
2876.02 6121
2876.53 6072
2877.03 6073
2877.54 5958
2878.05 5800
2878.55 5890
2879.06 5956
2879.56 5790
2880.07 5633
2880.57 5912
2881.08 5900
2881.59 5968
2882.09 6123
2882.60 6172
2883.10 5864
2883.61 5869
2884.12 5883
2884.62 5781
2885.13 6013
2885.64 6246
2886.14 6467
2886.65 6602
2887.16 6493
2887.66 6703
2888.17 6438
2888.67 6564
2889.18 6507
2889.69 6407
2890.20 6267
2890.70 6322
2891.21 6177
2891.72 6141
2892.22 5994
2892.73 6088
2893.24 5864
2893.74 5842
2894.25 5818
2894.76 5980
2895.27 5943
2895.77 5955
2896.28 6272
2896.79 6045
2897.29 6029
2897.80 6295
2898.31 6417
2898.82 6416
2899.32 6464
2899.83 6425
2900.34 6398
2900.85 6617
2901.35 6725
2901.86 6670
2902.37 6683
2902.88 6840
2903.39 7039
2903.89 6836
2904.40 6746
2904.91 6900
2905.42 6808
2905.93 6925
2906.43 6906
2906.94 6635
2907.45 6457
2907.96 6332
2908.47 6282
2908.98 6212
2909.48 6130
2909.99 5962
2910.50 5993
2911.01 6134
2911.52 5802
2912.03 5685
2912.54 5806
2913.05 5903
2913.55 5920
2914.06 5956
2914.57 6083
2915.08 6142
2915.59 5825
2916.10 5910
2916.61 5817
2917.12 5912
2917.63 5864
2918.14 5814
2918.64 5725
2919.15 5983
2919.66 5778
2920.17 5792
2920.68 5886
2921.19 6046
2921.70 6119
2922.21 6145
2922.72 6231
2923.23 6405
2923.74 6553
2924.25 6772
2924.76 7074
2925.27 7096
2925.78 7246
2926.29 7210
2926.80 7375
2927.31 7186
2927.82 7217
2928.33 7036
2928.84 6497
2929.35 6211
2929.86 6149
2930.37 5984
2930.88 5743
2931.39 5759
2931.90 5653
2932.41 5644
2932.92 5501
2933.43 5657
2933.94 5796
2934.45 5870
2934.96 5883
2935.47 6040
2935.99 5947
2936.50 6093
2937.01 5951
2937.52 6127
2938.03 6157
2938.54 6131
2939.05 6116
2939.56 6020
2940.07 5988
2940.58 5936
2941.10 6031
2941.61 6003
2942.12 6237
2942.63 6204
2943.14 6316
2943.65 6315
2944.16 6679
2944.67 6729
2945.19 6902
2945.70 7107
2946.21 7297
2946.72 7444
2947.23 7567
2947.74 7417
2948.26 7414
2948.77 7344
2949.28 7100
2949.79 6797
2950.30 6733
2950.82 6582
2951.33 6368
2951.84 6181
2952.35 6017
2952.87 5993
2953.38 6047
2953.89 5973
2954.40 5839
2954.91 5645
2955.43 5780
2955.94 6000
2956.45 5889
2956.96 5844
2957.48 5851
2957.99 5594
2958.50 5829
2959.02 5860
2959.53 5791
2960.04 5869
2960.55 6000
2961.07 6079
2961.58 6118
2962.09 6341
2962.61 6193
2963.12 6307
2963.63 6422
2964.15 6423
2964.66 6202
2965.17 6082
2965.69 6146
2966.20 5979
2966.71 5971
2967.23 6111
2967.74 5866
2968.25 5751
2968.77 5835
2969.28 5669
2969.79 5842
2970.31 5782
2970.82 5794
2971.34 5695
2971.85 5703
2972.36 5762
2972.88 5639
2973.39 5819
2973.90 5703
2974.42 5617
2974.93 5716
2975.45 5650
2975.96 5837
2976.48 5751
2976.99 5859
2977.50 5671
2978.02 5667
2978.53 5895
2979.05 5839
2979.56 5669
2980.08 5628
2980.59 5780
2981.11 5776
2981.62 5841
2982.14 5844
2982.65 5871
2983.17 5981
2983.68 6230
2984.20 6316
2984.71 6464
2985.23 6580
2985.74 6540
2986.26 6628
2986.77 6812
2987.29 6727
2987.80 6431
2988.32 6590
2988.83 6594
2989.35 6636
2989.86 6576
2990.38 6589
2990.89 6383
2991.41 6449
2991.92 6645
2992.44 6461
2992.96 6272
2993.47 6543
2993.99 6809
2994.50 6952
2995.02 7023
2995.54 7310
2996.05 7365
2996.57 7833
2997.08 7962
2997.60 8040
2998.12 8072
2998.63 8300
2999.15 8228
2999.66 8042
3000.18 7969
3000.70 8261
3001.21 7932
3001.73 8323
3002.25 8854
3002.76 8939
3003.28 9602
3003.80 9849
3004.31 10312
3004.83 10612
3005.35 10988
3005.86 11414
3006.38 11406
3006.90 11090
3007.41 10489
3007.93 9954
3008.45 9477
3008.96 8492
3009.48 8006
3010.00 7539
3010.52 7226
3011.03 6710
3011.55 6350
3012.07 6402
3012.59 6248
3013.10 6167
3013.62 6121
3014.14 6169
3014.66 6485
3015.17 6648
3015.69 6558
3016.21 6586
3016.73 6723
3017.24 6819
3017.76 6980
3018.28 6987
3018.80 6958
3019.32 6788
3019.83 7001
3020.35 6851
3020.87 6801
3021.39 6765
3021.91 6662
3022.42 6742
3022.94 6762
3023.46 6796
3023.98 6651
3024.50 6778
3025.02 6719
3025.54 6691
3026.05 6832
3026.57 6770
3027.09 6569
3027.61 6646
3028.13 6467
3028.65 6718
3029.17 6722
3029.68 6230
3030.20 6094
3030.72 6020
3031.24 5926
3031.76 6218
3032.28 6066
3032.80 6187
3033.32 6162
3033.84 6392
3034.36 6282
3034.88 6292
3035.40 6241
3035.91 6175
3036.43 6208
3036.95 6346
3037.47 6256
3037.99 6173
3038.51 6180
3039.03 5954
3039.55 6180
3040.07 5927
3040.59 5906
3041.11 5791
3041.63 5567
3042.15 5952
3042.67 5949
3043.19 5812
3043.71 5849
3044.23 5712
3044.75 5703
3045.27 5813
3045.79 5750
3046.31 5752
3046.83 5931
3047.35 5902
3047.87 5781
3048.39 5746
3048.91 5702
3049.43 5676
3049.96 5590
3050.48 5487
3051.00 5499
3051.52 5490
3052.04 5468
3052.56 5611
3053.08 5549
3053.60 5593
3054.12 5494
3054.64 5454
3055.16 5472
3055.68 5738
3056.21 5550
3056.73 5464
3057.25 5679
3057.77 5632
3058.29 5696
3058.81 5476
3059.33 5673
3059.86 5438
3060.38 5267
3060.90 5473
3061.42 5478
3061.94 5445
3062.46 5530
3062.98 5585
3063.51 5573
3064.03 5780
3064.55 5822
3065.07 5960
3065.59 5949
3066.12 6055
3066.64 6249
3067.16 6236
3067.68 6311
3068.20 6134
3068.73 5990
3069.25 5912
3069.77 5999
3070.29 6114
3070.82 6037
3071.34 6120
3071.86 6139
3072.38 6079
3072.91 5996
3073.43 6020
3073.95 5994
3074.47 5976
3075.00 6049
3075.52 5973
3076.04 5820
3076.56 6009
3077.09 6248
3077.61 6258
3078.13 6461
3078.66 6351
3079.18 6681
3079.70 6722
3080.23 6753
3080.75 6804
3081.27 6851
3081.80 6784
3082.32 6796
3082.84 7097
3083.37 7043
3083.89 7181
3084.41 7169
3084.94 7009
3085.46 6885
3085.98 7037
3086.51 6967
3087.03 6965
3087.56 6777
3088.08 6905
3088.60 6743
3089.13 6653
3089.65 6500
3090.18 6530
3090.70 6555
3091.22 6383
3091.75 6352
3092.27 6385
3092.80 6572
3093.32 6658
3093.84 6589
3094.37 6876
3094.89 7022
3095.42 7051
3095.94 7084
3096.47 7135
3096.99 6987
3097.52 7199
3098.04 7124
3098.57 7524
3099.09 7517
3099.62 7977
3100.14 8805
3100.67 9791
3101.19 10825
3101.72 12067
3102.24 13138
3102.77 13920
3103.29 14865
3103.82 15821
3104.34 15599
3104.87 15498
3105.39 14703
3105.92 13761
3106.44 12309
3106.97 11405
3107.49 10276
3108.02 8735
3108.54 7921
3109.07 7542
3109.60 7159
3110.12 7160
3110.65 7060
3111.17 6987
3111.70 6952
3112.22 6999
3112.75 7220
3113.28 6954
3113.80 6780
3114.33 6844
3114.85 6596
3115.38 6342
3115.91 6416
3116.43 6441
3116.96 6085
3117.49 6018
3118.01 5852
3118.54 5929
3119.07 5892
3119.59 5904
3120.12 6072
3120.64 6155
3121.17 6132
3121.70 6399
3122.23 6693
3122.75 6451
3123.28 6492
3123.81 6705
3124.33 6405
3124.86 6438
3125.39 6620
3125.91 6325
3126.44 6033
3126.97 6082
3127.49 6057
3128.02 5906
3128.55 5754
3129.08 5663
3129.60 5828
3130.13 5914
3130.66 5833
3131.19 5728
3131.71 5857
3132.24 5748
3132.77 5889
3133.30 5826
3133.82 5726
3134.35 6005
3134.88 6012
3135.41 5615
3135.94 5800
3136.46 5803
3136.99 5763
3137.52 5893
3138.05 5882
3138.58 5779
3139.10 5909
3139.63 5740
3140.16 5841
3140.69 5846
3141.22 5825
3141.75 5974
3142.27 5821
3142.80 5896
3143.33 5795
3143.86 5804
3144.39 5924
3144.92 6011
3145.45 6080
3145.97 6381
3146.50 6406
3147.03 6465
3147.56 7048
3148.09 6961
3148.62 7216
3149.15 7244
3149.68 6999
3150.21 6914
3150.74 6934
3151.26 6956
3151.79 6735
3152.32 6598
3152.85 6460
3153.38 6389
3153.91 6434
3154.44 6281
3154.97 6158
3155.50 6115
3156.03 6033
3156.56 5955
3157.09 5970
3157.62 5918
3158.15 5826
3158.68 5901
3159.21 5850
3159.74 5852
3160.27 6021
3160.80 5901
3161.33 5884
3161.86 5814
3162.39 5634
3162.92 5823
3163.45 5659
3163.98 5600
3164.51 5702
3165.04 5669
3165.57 5523
3166.10 5599
3166.63 5642
3167.16 5477
3167.69 5710
3168.22 5761
3168.75 5610
3169.28 5714
3169.81 5494
3170.35 5288
3170.88 5479
3171.41 5691
3171.94 5847
3172.47 5873
3173.00 5856
3173.53 6045
3174.06 6174
3174.59 6165
3175.12 6191
3175.66 6249
3176.19 6332
3176.72 6172
3177.25 6199
3177.78 6053
3178.31 6227
3178.84 5981
3179.38 5942
3179.91 6185
3180.44 6079
3180.97 5764
3181.50 5825
3182.03 5818
3182.57 5797
3183.10 5712
3183.63 5527
3184.16 5593
3184.69 5493
3185.23 5470
3185.76 5523
3186.29 5530
3186.82 5815
3187.35 5854
3187.89 5760
3188.42 5758
3188.95 5885
3189.48 5673
3190.02 5406
3190.55 5539
3191.08 5455
3191.61 5464
3192.15 5527
3192.68 5466
3193.21 5435
3193.74 5365
3194.28 5568
3194.81 5586
3195.34 5502
3195.88 5363
3196.41 5465
3196.94 5523
3197.48 5401
3198.01 5505
3198.54 5565
3199.07 5746
3199.61 5953
3200.14 5962
3200.67 5902
3201.21 5898
3201.74 6085
3202.27 6191
3202.81 6223
3203.34 6279
3203.88 6055
3204.41 6043
3204.94 6103
3205.48 6042
3206.01 5817
3206.54 5566
3207.08 5834
3207.61 5839
3208.15 5821
3208.68 5763
3209.21 6060
3209.75 6065
3210.28 6134
3210.82 6154
3211.35 6417
3211.88 6378
3212.42 6283
3212.95 6370
3213.49 6134
3214.02 6145
3214.56 6214
3215.09 6036
3215.63 6147
3216.16 6119
3216.70 6195
3217.23 6233
3217.76 6212
3218.30 6122
3218.83 6079
3219.37 6193
3219.90 6136
3220.44 6315
3220.97 6468
3221.51 6295
3222.04 6392
3222.58 6371
3223.11 6496
3223.65 6424
3224.19 6483
3224.72 6547
3225.26 6478
3225.79 6498
3226.33 6562
3226.86 6562
3227.40 6261
3227.93 6358
3228.47 6217
3229.00 6431
3229.54 6107
3230.08 6051
3230.61 6023
3231.15 5901
3231.68 5644
3232.22 5678
3232.76 5719
3233.29 5652
3233.83 5705
3234.36 5672
3234.90 5667
3235.44 5575
3235.97 5806
3236.51 5925
3237.05 5940
3237.58 6107
3238.12 6221
3238.66 6379
3239.19 6527
3239.73 6518
3240.26 6664
3240.80 6710
3241.34 6521
3241.88 6609
3242.41 6431
3242.95 6299
3243.49 5956
3244.02 5814
3244.56 5638
3245.10 5704
3245.63 5719
3246.17 5663
3246.71 5780
3247.25 5866
3247.78 5930
3248.32 5955
3248.86 6136
3249.39 5931
3249.93 5852
3250.47 5963
3251.01 6249
3251.54 6198
3252.08 6140
3252.62 6102
3253.16 6383
3253.70 6489
3254.23 6708
3254.77 6852
3255.31 7071
3255.85 7150
3256.38 7152
3256.92 7243
3257.46 7208
3258.00 7210
3258.54 7636
3259.08 7986
3259.61 8049
3260.15 8347
3260.69 8461
3261.23 9030
3261.77 9088
3262.31 9537
3262.84 9722
3263.38 9776
3263.92 9761
3264.46 10030
3265.00 10243
3265.54 10507
3266.08 10424
3266.61 10496
3267.15 10320
3267.69 10272
3268.23 10308
3268.77 9721
3269.31 9154
3269.85 8787
3270.39 8508
3270.93 7995
3271.47 7371
3272.01 7238
3272.54 7033
3273.08 6896
3273.62 6623
3274.16 6740
3274.70 6580
3275.24 6564
3275.78 6672
3276.32 6742
3276.86 6614
3277.40 6734
3277.94 6603
3278.48 6528
3279.02 6763
3279.56 6865
3280.10 6965
3280.64 6808
3281.18 6872
3281.72 7085
3282.26 7135
3282.80 7062
3283.34 6897
3283.88 7117
3284.42 7076
3284.96 7141
3285.50 7297
3286.04 7256
3286.58 7301
3287.12 7313
3287.66 7549
3288.20 7409
3288.74 7175
3289.28 7359
3289.83 7111
3290.37 7033
3290.91 7234
3291.45 7115
3291.99 7430
3292.53 7613
3293.07 7989
3293.61 8190
3294.15 8398
3294.69 8900
3295.24 9638
3295.78 9840
3296.32 9870
3296.86 10109
3297.40 9829
3297.94 9718
3298.48 9482
3299.02 8956
3299.57 8748
3300.11 8444
3300.65 7705
3301.19 7446
3301.73 7286
3302.27 7084
3302.82 6887
3303.36 6872
3303.90 7071
3304.44 6872
3304.98 6685
3305.53 6550
3306.07 6489
3306.61 6528
3307.15 6451
3307.69 6499
3308.24 6536
3308.78 6455
3309.32 6078
3309.86 6029
3310.41 6258
3310.95 6477
3311.49 6552
3312.03 6279
3312.58 6163
3313.12 6557
3313.66 6758
3314.20 6595
3314.75 6745
3315.29 6982
3315.83 7206
3316.38 7137
3316.92 7147
3317.46 7371
3318.00 7232
3318.55 7206
3319.09 6996
3319.63 6914
3320.18 6844
3320.72 6724
3321.26 6809
3321.81 7119
3322.35 7222
3322.89 7208
3323.44 7059
3323.98 6907
3324.52 6871
3325.07 7058
3325.61 6763
3326.16 6653
3326.70 6682
3327.24 6578
3327.79 6031
3328.33 5999
3328.88 6140
3329.42 6150
3329.96 6030
3330.51 6040
3331.05 6102
3331.60 6386
3332.14 6764
3332.68 7413
3333.23 8226
3333.77 8617
3334.32 9114
3334.86 10078
3335.41 10966
3335.95 11699
3336.49 11934
3337.04 11978
3337.58 12064
3338.13 11901
3338.67 11079
3339.22 10606
3339.76 10152
3340.31 9437
3340.85 8664
3341.40 8187
3341.94 7600
3342.49 7129
3343.03 6767
3343.58 6588
3344.12 6538
3344.67 6243
3345.21 6101
3345.76 6283
3346.30 6192
3346.85 5998
3347.40 5998
3347.94 5946
3348.49 6266
3349.03 6287
3349.58 6161
3350.12 6212
3350.67 6161
3351.21 6280
3351.76 6271
3352.31 6193
3352.85 6181
3353.40 6095
3353.94 6121
3354.49 5948
3355.04 5926
3355.58 5870
3356.13 5725
3356.68 5737
3357.22 5702
3357.77 5724
3358.31 5678
3358.86 5545
3359.41 5543
3359.95 5554
3360.50 5475
3361.05 5475
3361.59 5623
3362.14 5486
3362.69 5315
3363.23 5451
3363.78 5510
3364.33 5614
3364.87 5405
3365.42 5346
3365.97 5555
3366.51 5472
3367.06 5252
3367.61 5411
3368.16 5429
3368.70 5509
3369.25 5536
3369.80 5524
3370.34 5591
3370.89 5542
3371.44 5537
3371.99 5709
3372.53 5762
3373.08 5593
3373.63 5734
3374.18 5877
3374.72 5880
3375.27 5814
3375.82 5782
3376.37 5848
3376.92 5511
3377.46 5282
3378.01 5175
3378.56 5222
3379.11 5286
3379.66 5186
3380.20 5279
3380.75 5053
3381.30 5002
3381.85 5182
3382.40 5076
3382.95 4958
3383.49 4921
3384.04 4882
3384.59 4942
3385.14 4985
3385.69 5062
3386.24 5022
3386.79 4992
3387.33 4978
3387.88 4994
3388.43 5082
3388.98 5253
3389.53 5289
3390.08 4946
3390.63 5167
3391.18 5252
3391.73 5134
3392.27 5242
3392.82 5219
3393.37 5169
3393.92 5210
3394.47 5137
3395.02 5133
3395.57 5113
3396.12 4987
3396.67 4981
3397.22 5059
3397.77 4999
3398.32 4792
3398.87 5002
3399.42 5008
3399.97 5009
3400.52 5151
3401.07 4985
3401.62 5070
3402.17 5225
3402.72 5221
3403.27 5101
3403.82 5172
3404.37 5281
3404.92 4946
3405.47 5113
3406.02 5056
3406.57 4860
3407.12 4777
3407.67 4881
3408.22 4958
3408.77 4844
3409.32 4939
3409.87 4968
3410.42 4990
3410.97 4979
3411.52 4830
3412.07 4914
3412.62 4952
3413.17 4961
3413.72 4989
3414.27 4956
3414.83 5003
3415.38 4927
3415.93 5121
3416.48 5138
3417.03 5235
3417.58 5140
3418.13 5104
3418.68 5145
3419.23 5205
3419.79 5350
3420.34 5341
3420.89 5382
3421.44 5411
3421.99 5455
3422.54 5640
3423.10 5788
3423.65 5814
3424.20 5853
3424.75 5963
3425.30 5959
3425.85 5958
3426.41 5997
3426.96 5829
3427.51 5952
3428.06 5684
3428.61 5593
3429.17 5527
3429.72 5426
3430.27 5524
3430.82 5223
3431.37 5064
3431.93 4999
3432.48 4902
3433.03 5187
3433.58 5137
3434.14 5088
3434.69 5073
3435.24 5236
3435.79 5347
3436.35 5234
3436.90 5310
3437.45 5178
3438.01 5477
3438.56 5394
3439.11 5300
3439.66 5405
3440.22 5422
3440.77 5490
3441.32 5571
3441.88 5577
3442.43 5504
3442.98 5344
3443.54 5442
3444.09 5441
3444.64 5392
3445.20 5168
3445.75 5338
3446.30 5209
3446.86 5169
3447.41 5262
3447.96 5089
3448.52 5171
3449.07 5098
3449.62 4971
3450.18 4987
3450.73 4921
3451.29 4920
3451.84 5056
3452.39 4889
3452.95 4839
3453.50 4962
3454.06 4790
3454.61 4976
3455.16 4864
3455.72 4965
3456.27 4990
3456.83 4937
3457.38 4952
3457.94 5041
3458.49 5051
3459.04 4983
3459.60 5015
3460.15 5031
3460.71 4997
3461.26 5151
3461.82 5228
3462.37 5397
3462.93 5365
3463.48 5326
3464.04 5295
3464.59 5489
3465.15 5511
3465.70 5579
3466.26 5437
3466.81 5333
3467.37 5478
3467.92 5422
3468.48 5384
3469.03 5577
3469.59 5490
3470.14 5378
3470.70 5255
3471.25 5732
3471.81 5690
3472.37 5577
3472.92 5429
3473.48 5586
3474.03 5652
3474.59 5564
3475.14 5520
3475.70 5541
3476.26 5485
3476.81 5594
3477.37 5768
3477.92 5690
3478.48 5784
3479.04 5818
3479.59 5706
3480.15 5878
3480.70 6000
3481.26 6010
3481.82 5840
3482.37 5889
3482.93 5899
3483.49 5895
3484.04 5911
3484.60 5928
3485.16 5987
3485.71 6168
3486.27 6228
3486.83 6233
3487.38 6356
3487.94 6713
3488.50 7108
3489.05 7623
3489.61 7922
3490.17 8133
3490.72 8419
3491.28 8892
3491.84 9355
3492.40 9660
3492.95 9799
3493.51 9600
3494.07 9465
3494.62 9348
3495.18 9248
3495.74 8892
3496.30 8891
3496.85 9299
3497.41 9306
3497.97 9531
3498.53 9955
3499.09 10471
3499.64 11009
3500.20 11689
3500.76 12204
3501.32 13124
3501.87 14062
3502.43 15392
3502.99 16235
3503.55 16876
3504.11 18239
3504.66 19447
3505.22 20445
3505.78 20818
3506.34 20772
3506.90 20477
3507.46 19843
3508.01 18377
3508.57 16808
3509.13 15201
3509.69 13522
3510.25 12081
3510.81 10816
3511.37 9522
3511.92 8753
3512.48 7850
3513.04 7492
3513.60 7077
3514.16 6787
3514.72 6416
3515.28 6210
3515.84 6324
3516.40 6325
3516.96 6027
3517.51 5995
3518.07 6244
3518.63 6274
3519.19 6153
3519.75 6218
3520.31 6230
3520.87 6403
3521.43 6611
3521.99 6509
3522.55 6612
3523.11 6767
3523.67 6994
3524.23 7025
3524.79 6923
3525.35 6991
3525.91 6970
3526.47 7012
3527.03 6562
3527.59 6441
3528.15 6451
3528.71 6097
3529.27 5979
3529.83 5908
3530.39 5949
3530.95 5888
3531.51 5974
3532.07 6093
3532.63 6329
3533.19 6505
3533.75 6506
3534.31 6421
3534.87 6440
3535.43 6453
3535.99 6550
3536.55 6579
3537.11 6648
3537.67 6452
3538.23 6461
3538.80 6384
3539.36 6381
3539.92 6382
3540.48 6472
3541.04 6612
3541.60 6692
3542.16 6935
3542.72 6882
3543.28 6976
3543.85 7079
3544.41 7032
3544.97 6722
3545.53 6547
3546.09 6769
3546.65 6441
3547.21 6119
3547.78 6060
3548.34 5848
3548.90 5831
3549.46 5647
3550.02 5466
3550.58 5308
3551.15 5161
3551.71 5161
3552.27 5385
3552.83 5210
3553.39 5226
3553.96 5084
3554.52 4987
3555.08 4991
3555.64 5031
3556.20 5037
3556.77 5144
3557.33 5057
3557.89 5172
3558.45 5344
3559.02 5267
3559.58 5288
3560.14 5291
3560.70 5418
3561.27 5682
3561.83 5689
3562.39 5649
3562.96 5555
3563.52 5635
3564.08 5736
3564.64 5536
3565.21 5366
3565.77 5481
3566.33 5407
3566.90 5314
3567.46 5151
3568.02 5093
3568.59 5302
3569.15 5283
3569.71 5038
3570.28 5128
3570.84 4986
3571.40 4814
3571.97 5145
3572.53 5255
3573.09 5104
3573.66 5228
3574.22 5410
3574.78 5545
3575.35 5666
3575.91 5710
3576.48 5722
3577.04 5897
3577.60 5901
3578.17 5947
3578.73 5930
3579.30 5883
3579.86 5821
3580.42 5645
3580.99 5513
3581.55 5514
3582.12 5360
3582.68 5270
3583.24 5239
3583.81 5312
3584.37 5161
3584.94 5248
3585.50 4995
3586.07 4956
3586.63 4986
3587.20 4979
3587.76 4747
3588.33 4852
3588.89 4984
3589.46 5232
3590.02 4967
3590.59 5065
3591.15 4892
3591.72 4839
3592.28 5042
3592.85 5243
3593.41 5067
3593.98 4944
3594.54 5037
3595.11 4968
3595.67 5000
3596.24 5083
3596.80 5043
3597.37 5018
3597.93 5041
3598.50 5019
3599.07 4925
3599.63 5097
3600.20 5200
3600.76 5168
3601.33 5001
3601.89 5137
3602.46 5058
3603.03 5136
3603.59 5032
3604.16 4970
3604.72 5018
3605.29 4951
3605.86 4984
3606.42 4926
3606.99 4871
3607.56 4818
3608.12 4636
3608.69 4823
3609.25 4861
3609.82 4803
3610.39 4645
3610.95 4505
3611.52 4649
3612.09 4803
3612.65 4886
3613.22 5097
3613.79 5272
3614.35 5427
3614.92 5856
3615.49 6154
3616.06 6593
3616.62 7039
3617.19 7478
3617.76 7861
3618.32 8096
3618.89 8165
3619.46 8323
3620.03 8435
3620.59 8263
3621.16 7841
3621.73 7393
3622.30 6888
3622.86 6518
3623.43 6241
3624.00 5855
3624.57 5492
3625.13 5303
3625.70 5216
3626.27 4988
3626.84 5025
3627.40 4898
3627.97 4930
3628.54 4813
3629.11 5094
3629.68 5126
3630.24 4997
3630.81 5053
3631.38 5057
3631.95 5250
3632.52 5325
3633.09 5185
3633.65 5055
3634.22 5205
3634.79 5472
3635.36 5373
3635.93 5260
3636.50 5221
3637.06 5236
3637.63 5267
3638.20 5381
3638.77 5603
3639.34 5651
3639.91 5896
3640.48 6023
3641.05 6092
3641.62 6274
3642.18 6385
3642.75 6478
3643.32 6327
3643.89 6255
3644.46 6329
3645.03 6081
3645.60 5910
3646.17 5724
3646.74 5797
3647.31 5773
3647.88 5764
3648.45 5585
3649.02 5506
3649.59 5476
3650.16 5585
3650.72 5584
3651.29 5693
3651.86 5625
3652.43 5955
3653.00 6022
3653.57 6235
3654.14 6096
3654.71 6338
3655.28 6511
3655.85 6452
3656.42 6676
3656.99 6760
3657.56 7120
3658.13 7259
3658.71 7552
3659.28 7575
3659.85 7491
3660.42 7941
3660.99 8053
3661.56 7790
3662.13 7215
3662.70 7214
3663.27 6942
3663.84 6451
3664.41 6142
3664.98 6002
3665.55 5684
3666.12 5554
3666.69 5459
3667.27 5418
3667.84 5338
3668.41 5344
3668.98 5592
3669.55 5435
3670.12 5278
3670.69 5420
3671.26 5350
3671.83 5420
3672.41 5690
3672.98 5530
3673.55 5622
3674.12 5743
3674.69 5753
3675.26 5653
3675.84 5733
3676.41 5616
3676.98 5693
3677.55 5707
3678.12 5682
3678.69 5592
3679.27 5579
3679.84 5309
3680.41 5359
3680.98 5346
3681.55 5203
3682.13 5198
3682.70 5322
3683.27 5247
3683.84 5072
3684.42 5148
3684.99 5170
3685.56 5142
3686.13 5361
3686.70 5433
3687.28 5739
3687.85 5977
3688.42 5864
3689.00 6040
3689.57 6343
3690.14 6514
3690.71 6582
3691.29 6393
3691.86 6386
3692.43 6422
3693.01 6282
3693.58 6005
3694.15 5894
3694.72 5760
3695.30 5384
3695.87 5388
3696.44 5470
3697.02 5403
3697.59 5360
3698.16 5410
3698.74 5437
3699.31 5790
3699.88 5744
3700.46 5594
3701.03 5586
3701.61 5516
3702.18 5364
3702.75 5511
3703.33 5574
3703.90 5390
3704.47 5536
3705.05 5395
3705.62 5361
3706.20 5332
3706.77 5469
3707.34 5510
3707.92 5362
3708.49 5326
3709.07 5380
3709.64 5369
3710.22 5483
3710.79 5538
3711.36 5539
3711.94 5444
3712.51 5231
3713.09 5196
3713.66 5129
3714.24 5201
3714.81 4881
3715.39 4864
3715.96 4755
3716.54 4973
3717.11 4791
3717.69 4765
3718.26 4910
3718.84 4803
3719.41 4978
3719.99 5003
3720.56 4926
3721.14 4660
3721.71 4709
3722.29 4601
3722.86 4461
3723.44 4433
3724.01 4561
3724.59 4571
3725.16 4541
3725.74 4486
3726.31 4428
3726.89 4560
3727.47 4606
3728.04 4854
3728.62 4940
3729.19 4976
3729.77 4921
3730.34 5017
3730.92 5270
3731.50 5529
3732.07 5524
3732.65 5428
3733.22 5586
3733.80 5681
3734.38 5558
3734.95 5456
3735.53 5548
3736.11 5271
3736.68 5243
3737.26 5167
3737.84 4993
3738.41 4726
3738.99 4749
3739.56 4701
3740.14 4632
3740.72 4682
3741.29 4679
3741.87 4629
3742.45 4656
3743.03 4702
3743.60 4496
3744.18 4683
3744.76 4748
3745.33 4702
3745.91 4658
3746.49 4734
3747.06 4632
3747.64 4910
3748.22 4748
3748.80 4534
3749.37 4652
3749.95 4654
3750.53 4590
3751.11 4677
3751.68 4578
3752.26 4518
3752.84 4683
3753.42 4679
3753.99 4500
3754.57 4500
3755.15 4428
3755.73 4547
3756.31 4474
3756.88 4414
3757.46 4290
3758.04 4466
3758.62 4480
3759.20 4595
3759.77 4743
3760.35 4765
3760.93 4786
3761.51 4656
3762.09 4741
3762.67 4845
3763.24 4914
3763.82 4787
3764.40 4611
3764.98 4707
3765.56 4607
3766.14 4688
3766.72 4531
3767.29 4316
3767.87 4486
3768.45 4527
3769.03 4670
3769.61 4489
3770.19 4497
3770.77 4550
3771.35 4642
3771.93 4692
3772.50 4769
3773.08 4750
3773.66 4746
3774.24 4507
3774.82 4344
3775.40 4410
3775.98 4463
3776.56 4388
3777.14 4426
3777.72 4376
3778.30 4487
3778.88 4394
3779.46 4469
3780.04 4516
3780.62 4394
3781.20 4278
3781.78 4361
3782.36 4355
3782.94 4365
3783.52 4378
3784.10 4219
3784.68 4310
3785.26 4358
3785.84 4321
3786.42 4445
3787.00 4432
3787.58 4354
3788.16 4403
3788.74 4580
3789.32 4512
3789.90 4485
3790.48 4689
3791.06 4682
3791.64 4857
3792.22 4751
3792.80 4790
3793.38 4740
3793.96 4736
3794.54 4646
3795.13 4864
3795.71 4843
3796.29 4608
3796.87 4742
3797.45 4627
3798.03 4567
3798.61 4724
3799.19 4867
3799.77 4969
3800.36 5090
3800.94 4991
3801.52 5201
3802.10 5254
3802.68 5559
3803.26 5427
3803.84 5511
3804.43 5400
3805.01 5569
3805.59 5523
3806.17 5602
3806.75 5704
3807.33 5651
3807.92 5692
3808.50 5732
3809.08 5769
3809.66 6029
3810.24 5905
3810.83 5857
3811.41 5960
3811.99 5848
3812.57 6026
3813.15 5935
3813.74 5688
3814.32 5738
3814.90 5842
3815.48 5741
3816.07 5714
3816.65 5692
3817.23 5562
3817.81 5538
3818.40 5307
3818.98 5123
3819.56 4940
3820.14 4904
3820.73 4829
3821.31 4738
3821.89 4722
3822.48 4633
3823.06 4615
3823.64 4640
3824.23 4477
3824.81 4536
3825.39 4596
3825.98 4496
3826.56 4466
3827.14 4489
3827.73 4558
3828.31 4497
3828.89 4590
3829.48 4531
3830.06 4470
3830.64 4590
3831.23 4654
3831.81 4660
3832.39 4630
3832.98 4742
3833.56 4844
3834.15 4717
3834.73 4683
3835.31 4502
3835.90 4348
3836.48 4386
3837.07 4408
3837.65 4263
3838.23 4400
3838.82 4441
3839.40 4426
3839.99 4387
3840.57 4583
3841.15 4465
3841.74 4301
3842.32 4288
3842.91 4184
3843.49 4106
3844.08 4257
3844.66 4312
3845.25 4351
3845.83 4419
3846.42 4267
3847.00 4318
3847.59 4283
3848.17 4305
3848.76 4454
3849.34 4452
3849.93 4402
3850.51 4227
3851.10 4426
3851.68 4356
3852.27 4466
3852.85 4506
3853.44 4381
3854.02 4353
3854.61 4377
3855.19 4481
3855.78 4405
3856.36 4540
3856.95 4630
3857.54 4616
3858.12 4559
3858.71 4870
3859.29 5013
3859.88 5158
3860.46 5513
3861.05 5656
3861.64 5772
3862.22 5901
3862.81 5969
3863.39 5896
3863.98 5945
3864.57 6015
3865.15 5899
3865.74 5619
3866.33 5614
3866.91 5346
3867.50 5221
3868.09 5144
3868.67 5387
3869.26 4920
3869.84 4908
3870.43 4950
3871.02 5062
3871.60 4815
3872.19 4906
3872.78 5001
3873.37 4999
3873.95 5006
3874.54 5037
3875.13 5065
3875.71 5078
3876.30 4987
3876.89 5051
3877.47 4964
3878.06 4814
3878.65 4749
3879.24 4660
3879.82 4719
3880.41 4626
3881.00 4435
3881.59 4451
3882.17 4440
3882.76 4371
3883.35 4312
3883.94 4201
3884.52 4313
3885.11 4339
3885.70 4270
3886.29 4392
3886.87 4565
3887.46 4723
3888.05 4933
3888.64 4912
3889.23 5026
3889.81 5040
3890.40 5295
3890.99 5412
3891.58 5306
3892.17 5276
3892.76 5157
3893.34 5153
3893.93 5213
3894.52 5259
3895.11 5142
3895.70 5009
3896.29 4915
3896.88 4877
3897.46 4673
3898.05 4639
3898.64 4919
3899.23 4692
3899.82 4603
3900.41 4644
3901.00 4602
3901.59 4668
3902.17 4620
3902.76 4677
3903.35 4717
3903.94 4584
3904.53 4433
3905.12 4403
3905.71 4435
3906.30 4418
3906.89 4531
3907.48 4415
3908.07 4336
3908.66 4329
3909.25 4223
3909.84 4292
3910.43 4363
3911.02 4213
3911.61 4295
3912.20 4056
3912.79 4170
3913.37 4300
3913.96 4147
3914.55 4151
3915.14 4084
3915.73 4126
3916.33 4162
3916.92 4258
3917.51 4207
3918.10 4268
3918.69 4249
3919.28 4274
3919.87 4313
3920.46 4405
3921.05 4188
3921.64 4202
3922.23 4130
3922.82 4214
3923.41 4218
3924.00 3954
3924.59 4085
3925.18 3997
3925.77 4064
3926.36 4067
3926.95 4135
3927.55 4040
3928.14 4175
3928.73 4121
3929.32 4020
3929.91 3997
3930.50 3988
3931.09 3908
3931.68 4132
3932.27 3978
3932.87 3902
3933.46 3811
3934.05 3772
3934.64 3804
3935.23 3892
3935.82 3835
3936.41 4022
3937.01 3959
3937.60 4021
3938.19 4223
3938.78 4023
3939.37 4099
3939.97 4124
3940.56 4269
3941.15 4369
3941.74 4407
3942.33 4295
3942.93 4398
3943.52 4334
3944.11 4505
3944.70 4541
3945.29 4459
3945.89 4248
3946.48 4254
3947.07 4215
3947.66 4110
3948.26 4219
3948.85 4158
3949.44 4130
3950.03 4146
3950.63 4035
3951.22 4016
3951.81 3902
3952.41 3960
3953.00 4119
3953.59 4109
3954.18 3992
3954.78 4040
3955.37 4194
3955.96 4310
3956.56 4308
3957.15 4467
3957.74 4233
3958.34 4268
3958.93 4517
3959.52 4500
3960.12 4394
3960.71 4341
3961.30 4101
3961.90 4255
3962.49 4291
3963.08 4014
3963.68 4126
3964.27 4218
3964.86 4163
3965.46 4056
3966.05 4132
3966.65 4167
3967.24 4121
3967.83 4249
3968.43 3942
3969.02 4039
3969.62 4047
3970.21 4015
3970.80 4045
3971.40 3916
3971.99 3877
3972.59 3844
3973.18 3732
3973.78 3680
3974.37 3822
3974.97 3945
3975.56 3894
3976.15 3849
3976.75 3826
3977.34 3835
3977.94 3864
3978.53 3949
3979.13 3919
3979.72 3879
3980.32 3934
3980.91 3904
3981.51 3989
3982.10 4048
3982.70 4191
3983.29 4009
3983.89 4062
3984.48 4141
3985.08 4170
3985.67 4210
3986.27 4331
3986.86 4193
3987.46 4039
3988.06 3950
3988.65 3933
3989.25 4099
3989.84 4138
3990.44 4077
3991.03 4111
3991.63 4261
3992.23 4240
3992.82 4352
3993.42 4364
3994.01 4526
3994.61 4664
3995.20 4631
3995.80 4609
3996.40 4607
3996.99 4658
3997.59 4542
3998.19 4337
3998.78 4398
3999.38 4393
3999.97 4381
4000.57 4311
4001.17 4372
4001.76 4313
4002.36 4200
4002.96 4278
4003.55 4258
4004.15 4529
4004.75 4333
4005.34 4329
4005.94 4511
4006.54 4543
4007.13 4506
4007.73 4388
4008.33 4452
4008.93 4481
4009.52 4437
4010.12 4398
4010.72 4384
4011.31 4421
4011.91 4298
4012.51 4273
4013.11 4349
4013.70 4256
4014.30 4380
4014.90 4297
4015.50 4414
4016.09 4358
4016.69 4471
4017.29 4537
4017.89 4470
4018.48 4494
4019.08 4533
4019.68 4626
4020.28 4562
4020.88 4357
4021.47 4426
4022.07 4583
4022.67 4573
4023.27 4552
4023.87 4617
4024.46 4712
4025.06 4709
4025.66 4809
4026.26 5014
4026.86 5189
4027.46 4917
4028.05 5036
4028.65 5095
4029.25 4925
4029.85 5002
4030.45 4914
4031.05 5011
4031.65 4832
4032.25 4596
4032.84 4584
4033.44 4596
4034.04 4492
4034.64 4314
4035.24 4385
4035.84 4244
4036.44 4231
4037.04 4186
4037.64 4353
4038.24 4150
4038.84 4194
4039.43 4219
4040.03 3946
4040.63 3878
4041.23 3981
4041.83 4003
4042.43 4032
4043.03 4095
4043.63 3990
4044.23 3947
4044.83 4024
4045.43 4002
4046.03 4071
4046.63 4082
4047.23 4046
4047.83 4157
4048.43 4269
4049.03 4450
4049.63 4231
4050.23 4367
4050.83 4325
4051.43 4378
4052.03 4348
4052.63 4519
4053.23 4524
4053.83 4725
4054.43 4558
4055.03 4584
4055.63 4553
4056.23 4218
4056.83 4095
4057.43 4183
4058.04 4060
4058.64 4160
4059.24 4056
4059.84 4048
4060.44 4160
4061.04 3987
4061.64 3791
4062.24 3891
4062.84 3973
4063.44 3955
4064.04 3869
4064.65 3964
4065.25 3920
4065.85 4017
4066.45 4195
4067.05 4037
4067.65 3818
4068.25 3991
4068.86 4022
4069.46 3974
4070.06 3982
4070.66 3917
4071.26 3777
4071.86 3784
4072.47 3968
4073.07 3850
4073.67 3805
4074.27 3896
4074.87 4041
4075.48 3956
4076.08 3959
4076.68 3810
4077.28 3900
4077.88 3909
4078.49 3918
4079.09 3924
4079.69 3943
4080.29 3995
4080.90 3939
4081.50 3888
4082.10 3852
4082.70 3679
4083.31 3696
4083.91 3829
4084.51 3665
4085.11 3641
4085.72 3710
4086.32 3836
4086.92 3888
4087.52 3905
4088.13 3911
4088.73 3675
4089.33 3796
4089.94 3969
4090.54 3913
4091.14 3738
4091.75 3786
4092.35 3661
4092.95 3682
4093.56 3729
4094.16 3749
4094.76 3673
4095.37 3750
4095.97 3630
4096.57 3641
4097.18 3541
4097.78 3636
4098.38 3706
4098.99 3671
4099.59 3601
4100.20 3607
4100.80 3599
4101.40 3522
4102.01 3473
4102.61 3617
4103.22 3685
4103.82 3613
4104.42 3623
4105.03 3690
4105.63 3540
4106.24 3650
4106.84 3641
4107.44 3742
4108.05 3650
4108.65 3636
4109.26 3781
4109.86 3702
4110.47 3554
4111.07 3537
4111.68 3615
4112.28 3665
4112.89 3590
4113.49 3753
4114.10 3798
4114.70 3780
4115.31 3760
4115.91 3767
4116.52 3793
4117.12 3853
4117.73 3883
4118.33 3804
4118.94 3915
4119.54 3725
4120.15 3757
4120.75 3896
4121.36 3786
4121.96 3929
4122.57 3913
4123.17 3927
4123.78 4032
4124.39 3943
4124.99 3940
4125.60 3821
4126.20 3782
4126.81 3907
4127.41 3793
4128.02 3889
4128.63 3752
4129.23 3694
4129.84 3816
4130.44 3769
4131.05 3800
4131.66 3871
4132.26 3973
4132.87 3975
4133.47 4024
4134.08 4276
4134.69 4196
4135.29 4174
4135.90 4004
4136.51 4333
4137.11 4456
4137.72 4390
4138.33 4556
4138.93 4683
4139.54 4693
4140.15 4730
4140.75 4783
4141.36 4921
4141.97 4935
4142.57 4809
4143.18 4895
4143.79 4768
4144.40 4609
4145.00 4675
4145.61 4429
4146.22 4265
4146.82 4198
4147.43 4246
4148.04 4155
4148.65 3809
4149.25 3889
4149.86 3849
4150.47 3862
4151.08 3793
4151.68 3876
4152.29 3878
4152.90 3855
4153.51 3806
4154.11 3731
4154.72 3744
4155.33 3799
4155.94 3737
4156.55 3778
4157.15 3906
4157.76 3811
4158.37 3651
4158.98 3674
4159.59 3634
4160.19 3766
4160.80 3817
4161.41 3985
4162.02 4199
4162.63 4208
4163.24 4259
4163.85 4540
4164.45 4398
4165.06 4408
4165.67 4439
4166.28 4257
4166.89 4242
4167.50 4300
4168.11 4341
4168.71 4278
4169.32 4297
4169.93 4256
4170.54 4145
4171.15 4225
4171.76 4118
4172.37 4111
4172.98 4123
4173.59 4227
4174.20 4237
4174.81 4306
4175.42 4209
4176.02 4332
4176.63 4494
4177.24 4488
4177.85 4614
4178.46 4442
4179.07 4454
4179.68 4432
4180.29 4336
4180.90 4387
4181.51 4235
4182.12 4223
4182.73 4087
4183.34 4041
4183.95 3988
4184.56 3862
4185.17 3765
4185.78 3754
4186.39 3712
4187.00 3684
4187.61 3833
4188.22 3924
4188.83 3948
4189.44 3931
4190.05 4029
4190.66 4152
4191.27 4361
4191.88 4451
4192.50 4685
4193.11 4773
4193.72 4804
4194.33 4954
4194.94 5087
4195.55 5157
4196.16 5265
4196.77 5183
4197.38 4986
4197.99 5026
4198.60 5066
4199.21 4854
4199.83 4440
4200.44 4534
4201.05 4413
4201.66 4187
4202.27 4145
4202.88 4163
4203.49 4166
4204.10 4209
4204.72 4153
4205.33 3972
4205.94 3981
4206.55 4015
4207.16 3948
4207.77 3872
4208.39 3976
4209.00 3927
4209.61 3892
4210.22 3960
4210.83 3831
4211.45 3941
4212.06 3997
4212.67 4082
4213.28 4029
4213.89 4196
4214.51 4183
4215.12 4292
4215.73 4403
4216.34 4382
4216.96 4680
4217.57 4838
4218.18 4780
4218.79 4922
4219.41 5305
4220.02 5451
4220.63 5456
4221.24 5448
4221.86 5619
4222.47 5766
4223.08 5823
4223.69 5913
4224.31 5646
4224.92 5708
4225.53 5803
4226.15 6037
4226.76 6128
4227.37 5989
4227.99 5935
4228.60 5828
4229.21 5975
4229.83 6018
4230.44 6078
4231.05 5983
4231.67 6108
4232.28 6173
4232.89 6433
4233.51 6849
4234.12 6968
4234.73 7209
4235.35 7394
4235.96 7425
4236.58 7349
4237.19 7072
4237.80 6654
4238.42 6512
4239.03 6315
4239.65 6139
4240.26 5603
4240.87 5206
4241.49 5190
4242.10 4996
4242.72 4897
4243.33 4871
4243.94 4767
4244.56 4732
4245.17 4973
4245.79 4905
4246.40 4994
4247.02 4910
4247.63 4735
4248.25 4941
4248.86 5250
4249.48 5140
4250.09 5085
4250.71 4854
4251.32 4809
4251.94 4699
4252.55 4676
4253.17 4687
4253.78 4725
4254.40 4620
4255.01 4446
4255.63 4469
4256.24 4522
4256.86 4307
4257.47 4356
4258.09 4487
4258.70 4356
4259.32 4403
4259.93 4283
4260.55 4247
4261.16 4234
4261.78 4085
4262.40 4150
4263.01 4134
4263.63 4262
4264.24 4217
4264.86 4197
4265.47 4441
4266.09 4259
4266.71 4230
4267.32 4304
4267.94 4322
4268.55 4190
4269.17 4112
4269.79 4307
4270.40 4146
4271.02 4254
4271.64 4175
4272.25 4189
4272.87 4228
4273.49 4157
4274.10 4153
4274.72 4113
4275.34 4126
4275.95 4297
4276.57 4304
4277.19 4322
4277.80 4273
4278.42 4171
4279.04 4146
4279.65 4056
4280.27 3999
4280.89 3871
4281.50 3921
4282.12 3897
4282.74 3918
4283.36 3850
4283.97 3622
4284.59 3596
4285.21 3678
4285.82 3919
4286.44 3798
4287.06 3878
4287.68 3934
4288.29 3945
4288.91 3800
4289.53 3778
4290.15 3843
4290.77 3812
4291.38 3814
4292.00 3992
4292.62 3830
4293.24 3795
4293.85 3796
4294.47 3763
4295.09 3755
4295.71 3853
4296.33 3787
4296.95 3758
4297.56 3797
4298.18 3981
4298.80 3911
4299.42 3832
4300.04 3751
4300.66 3680
4301.27 3728
4301.89 3637
4302.51 3640
4303.13 3768
4303.75 3655
4304.37 3690
4304.99 3702
4305.60 3684
4306.22 3686
4306.84 3721
4307.46 3763
4308.08 3785
4308.70 3808
4309.32 3699
4309.94 3605
4310.56 3566
4311.18 3648
4311.79 3692
4312.41 3568
4313.03 3505
4313.65 3608
4314.27 3601
4314.89 3639
4315.51 3754
4316.13 3707
4316.75 3643
4317.37 3606
4317.99 3772
4318.61 3609
4319.23 3670
4319.85 3811
4320.47 3748
4321.09 3783
4321.71 3660
4322.33 3754
4322.95 3901
4323.57 3978
4324.19 4098
4324.81 4199
4325.43 4234
4326.05 3987
4326.67 3971
4327.29 4020
4327.91 3969
4328.53 3957
4329.15 3860
4329.77 3862
4330.39 3701
4331.01 3599
4331.63 3633
4332.25 3654
4332.88 3745
4333.50 3696
4334.12 3703
4334.74 3721
4335.36 3589
4335.98 3630
4336.60 3745
4337.22 3714
4337.84 3813
4338.46 3827
4339.09 3784
4339.71 3816
4340.33 3802
4340.95 3776
4341.57 3778
4342.19 3847
4342.81 3924
4343.44 4033
4344.06 4154
4344.68 4235
4345.30 4316
4345.92 4487
4346.54 4521
4347.17 4573
4347.79 4555
4348.41 4405
4349.03 4434
4349.65 4401
4350.28 4146
4350.90 4121
4351.52 3899
4352.14 3895
4352.76 3700
4353.39 3606
4354.01 3577
4354.63 3644
4355.25 3655
4355.88 3684
4356.50 3545
4357.12 3548
4357.74 3464
4358.37 3476
4358.99 3617
4359.61 3572
4360.23 3474
4360.86 3571
4361.48 3462
4362.10 3585
4362.72 3755
4363.35 3789
4363.97 3713
4364.59 3577
4365.22 3676
4365.84 3601
4366.46 3603
4367.09 3585
4367.71 3455
4368.33 3582
4368.96 3434
4369.58 3427
4370.20 3374
4370.83 3466
4371.45 3426
4372.07 3357
4372.70 3438
4373.32 3401
4373.94 3411
4374.57 3513
4375.19 3437
4375.82 3394
4376.44 3368
4377.06 3356
4377.69 3380
4378.31 3458
4378.94 3352
4379.56 3387
4380.18 3460
4380.81 3334
4381.43 3352
4382.06 3513
4382.68 3451
4383.31 3355
4383.93 3303
4384.55 3480
4385.18 3333
4385.80 3344
4386.43 3408
4387.05 3458
4387.68 3305
4388.30 3208
4388.93 3185
4389.55 3345
4390.18 3218
4390.80 3153
4391.43 3208
4392.05 3268
4392.68 3390
4393.30 3322
4393.93 3296
4394.55 3234
4395.18 3293
4395.80 3362
4396.43 3354
4397.05 3323
4397.68 3321
4398.30 3306
4398.93 3227
4399.56 3346
4400.18 3341
4400.81 3437
4401.43 3385
4402.06 3393
4402.68 3613
4403.31 3560
4403.94 3439
4404.56 3458
4405.19 3557
4405.81 3497
4406.44 3519
4407.07 3587
4407.69 3653
4408.32 3568
4408.94 3598
4409.57 3651
4410.20 3576
4410.82 3613
4411.45 3610
4412.08 3526
4412.70 3604
4413.33 3508
4413.95 3523
4414.58 3536
4415.21 3501
4415.83 3489
4416.46 3443
4417.09 3445
4417.72 3637
4418.34 3599
4418.97 3598
4419.60 3519
4420.22 3437
4420.85 3262
4421.48 3267
4422.10 3355
4422.73 3229
4423.36 3357
4423.99 3388
4424.61 3207
4425.24 3176
4425.87 3118
4426.50 3019
4427.12 3113
4427.75 3086
4428.38 3090
4429.01 3206
4429.63 3163
4430.26 3101
4430.89 3231
4431.52 3215
4432.14 3257
4432.77 3284
4433.40 3279
4434.03 3253
4434.66 3235
4435.28 3268
4435.91 3412
4436.54 3271
4437.17 3323
4437.80 3283
4438.43 3235
4439.05 3155
4439.68 3297
4440.31 3372
4440.94 3311
4441.57 3204
4442.20 3170
4442.82 3302
4443.45 3330
4444.08 3503
4444.71 3550
4445.34 3530
4445.97 3585
4446.60 3667
4447.23 3853
4447.86 3889
4448.48 3832
4449.11 3877
4449.74 3917
4450.37 3818
4451.00 3863
4451.63 3647
4452.26 3505
4452.89 3639
4453.52 3530
4454.15 3470
4454.78 3331
4455.41 3277
4456.04 3362
4456.67 3420
4457.30 3355
4457.92 3220
4458.55 3341
4459.18 3166
4459.81 3147
4460.44 3012
4461.07 3140
4461.70 3120
4462.33 3176
4462.96 3209
4463.59 3215
4464.22 2949
4464.85 2950
4465.48 3245
4466.11 3162
4466.75 3003
4467.38 2934
4468.01 3008
4468.64 3077
4469.27 3063
4469.90 3098
4470.53 3104
4471.16 3114
4471.79 3120
4472.42 3061
4473.05 3129
4473.68 3233
4474.31 3268
4474.94 3175
4475.57 3099
4476.20 3103
4476.84 3053
4477.47 3173
4478.10 3048
4478.73 3136
4479.36 3251
4479.99 3142
4480.62 3120
4481.25 3228
4481.89 3287
4482.52 3256
4483.15 3216
4483.78 3327
4484.41 3283
4485.04 3246
4485.67 3224
4486.31 3317
4486.94 3372
4487.57 3244
4488.20 3315
4488.83 3280
4489.47 3160
4490.10 3262
4490.73 3202
4491.36 3211
4491.99 3104
4492.63 3088
4493.26 3206
4493.89 3263
4494.52 3266
4495.15 3387
4495.79 3441
4496.42 3390
4497.05 3205
4497.68 3344
4498.32 3300
4498.95 3393
4499.58 3417
4500.22 3426
4500.85 3377
4501.48 3446
4502.11 3736
4502.75 3748
4503.38 3832
4504.01 3643
4504.65 3803
4505.28 3602
4505.91 3659
4506.54 3596
4507.18 3587
4507.81 3553
4508.44 3583
4509.08 3396
4509.71 3413
4510.34 3461
4510.98 3521
4511.61 3372
4512.24 3370
4512.88 3363
4513.51 3379
4514.15 3435
4514.78 3387
4515.41 3241
4516.05 3262
4516.68 3288
4517.31 3246
4517.95 3327
4518.58 3299
4519.22 3136
4519.85 3166
4520.48 3279
4521.12 3307
4521.75 3313
4522.39 3409
4523.02 3465
4523.66 3386
4524.29 3416
4524.92 3580
4525.56 3506
4526.19 3433
4526.83 3778
4527.46 3898
4528.10 3963
4528.73 4083
4529.37 4325
4530.00 4553
4530.64 4886
4531.27 4939
4531.91 5119
4532.54 5131
4533.18 5219
4533.81 5173
4534.45 5013
4535.08 4781
4535.72 4550
4536.35 4343
4536.99 4113
4537.62 3832
4538.26 3787
4538.89 3569
4539.53 3445
4540.16 3344
4540.80 3258
4541.43 3314
4542.07 3404
4542.71 3399
4543.34 3352
4543.98 3093
4544.61 3077
4545.25 3289
4545.88 3321
4546.52 3365
4547.16 3281
4547.79 3230
4548.43 3307
4549.06 3308
4549.70 3305
4550.34 3246
4550.97 3282
4551.61 3134
4552.25 3227
4552.88 3375
4553.52 3337
4554.15 3352
4554.79 3219
4555.43 3416
4556.06 3384
4556.70 3324
4557.34 3172
4557.97 3205
4558.61 3205
4559.25 3168
4559.89 3245
4560.52 3133
4561.16 2972
4561.80 3224
4562.43 3333
4563.07 3338
4563.71 3226
4564.34 3123
4564.98 3278
4565.62 3321
4566.26 3313
4566.89 3347
4567.53 3393
4568.17 3239
4568.81 3433
4569.44 3524
4570.08 3459
4570.72 3452
4571.36 3511
4571.99 3438
4572.63 3299
4573.27 3314
4573.91 3344
4574.55 3378
4575.18 3272
4575.82 3305
4576.46 3208
4577.10 3324
4577.74 3278
4578.37 3281
4579.01 3285
4579.65 3292
4580.29 3261
4580.93 3233
4581.56 3423
4582.20 3364
4582.84 3310
4583.48 3313
4584.12 3341
4584.76 3325
4585.40 3217
4586.03 3196
4586.67 3321
4587.31 3371
4587.95 3205
4588.59 3316
4589.23 3296
4589.87 3298
4590.51 3325
4591.15 3378
4591.79 3426
4592.42 3421
4593.06 3500
4593.70 3454
4594.34 3263
4594.98 3238
4595.62 3258
4596.26 3244
4596.90 3244
4597.54 3251
4598.18 3232
4598.82 3213
4599.46 3228
4600.10 3343
4600.74 3381
4601.38 3423
4602.02 3349
4602.66 3599
4603.30 3488
4603.94 3575
4604.58 3727
4605.22 3748
4605.86 3690
4606.50 3751
4607.14 3751
4607.78 3660
4608.42 3647
4609.06 3700
4609.70 3583
4610.34 3498
4610.98 3639
4611.62 3451
4612.26 3452
4612.90 3331
4613.54 3340
4614.18 3313
4614.82 3340
4615.46 3269
4616.10 3317
4616.74 3246
4617.39 3140
4618.03 3121
4618.67 3217
4619.31 3058
4619.95 3087
4620.59 3078
4621.23 3034
4621.87 3021
4622.51 2967
4623.16 2951
4623.80 2845
4624.44 2914
4625.08 2950
4625.72 3014
4626.36 2992
4627.00 2980
4627.65 2945
4628.29 2973
4628.93 2957
4629.57 3059
4630.21 3047
4630.85 3011
4631.50 3102
4632.14 3164
4632.78 3137
4633.42 2976
4634.06 3054
4634.71 3211
4635.35 3194
4635.99 3088
4636.63 3176
4637.27 3316
4637.92 3253
4638.56 3397
4639.20 3210
4639.84 3194
4640.49 3388
4641.13 3329
4641.77 3205
4642.41 3105
4643.06 3084
4643.70 3346
4644.34 3292
4644.99 3233
4645.63 3140
4646.27 3280
4646.91 3261
4647.56 3309
4648.20 3362
4648.84 3430
4649.49 3657
4650.13 3674
4650.77 3611
4651.42 3689
4652.06 3779
4652.70 3968
4653.35 3940
4653.99 3888
4654.63 3822
4655.28 3760
4655.92 3696
4656.56 3733
4657.21 3649
4657.85 3587
4658.49 3433
4659.14 3547
4659.78 3383
4660.43 3380
4661.07 3467
4661.71 3511
4662.36 3510
4663.00 3467
4663.65 3500
4664.29 3510
4664.93 3220
4665.58 3189
4666.22 3170
4666.87 3057
4667.51 3040
4668.16 2925
4668.80 3075
4669.44 3065
4670.09 2985
4670.73 2934
4671.38 2950
4672.02 2846
4672.67 2852
4673.31 2968
4673.96 3131
4674.60 3142
4675.25 3215
4675.89 3085
4676.54 2967
4677.18 3004
4677.83 3166
4678.47 2984
4679.12 2993
4679.76 3003
4680.41 3045
4681.05 3120
4681.70 3259
4682.34 3237
4682.99 3248
4683.63 3276
4684.28 3306
4684.93 3231
4685.57 3110
4686.22 3183
4686.86 3190
4687.51 3306
4688.15 3169
4688.80 2990
4689.45 3013
4690.09 3154
4690.74 3077
4691.38 3183
4692.03 3254
4692.68 3256
4693.32 3127
4693.97 3068
4694.61 3077
4695.26 3189
4695.91 3174
4696.55 3288
4697.20 3241
4697.85 3258
4698.49 3280
4699.14 3377
4699.79 3379
4700.43 3434
4701.08 3326
4701.73 3264
4702.37 3214
4703.02 3317
4703.67 3181
4704.31 3136
4704.96 3366
4705.61 3286
4706.25 3250
4706.90 3289
4707.55 3226
4708.20 3210
4708.84 3374
4709.49 3136
4710.14 3201
4710.78 3215
4711.43 3240
4712.08 3221
4712.73 3190
4713.37 3213
4714.02 3273
4714.67 3187
4715.32 3063
4715.96 3097
4716.61 3175
4717.26 3124
4717.91 3150
4718.56 3314
4719.20 3178
4719.85 3056
4720.50 3164
4721.15 3377
4721.80 3404
4722.44 3371
4723.09 3352
4723.74 3453
4724.39 3484
4725.04 3494
4725.69 3606
4726.33 3615
4726.98 3671
4727.63 3667
4728.28 3648
4728.93 3557
4729.58 3631
4730.23 3401
4730.87 3483
4731.52 3230
4732.17 3161
4732.82 3169
4733.47 3280
4734.12 3223
4734.77 3180
4735.42 3200
4736.07 3086
4736.71 3138
4737.36 3193
4738.01 3366
4738.66 3329
4739.31 3339
4739.96 3316
4740.61 3459
4741.26 3438
4741.91 3309
4742.56 3446
4743.21 3533
4743.86 3460
4744.51 3339
4745.16 3528
4745.81 3426
4746.46 3560
4747.11 3535
4747.76 3492
4748.41 3607
4749.06 3759
4749.71 3786
4750.36 3868
4751.01 3871
4751.66 3875
4752.31 4007
4752.96 3943
4753.61 3798
4754.26 3918
4754.91 3878
4755.56 3630
4756.21 3553
4756.86 3425
4757.51 3493
4758.16 3380
4758.81 3291
4759.46 3283
4760.11 3311
4760.76 3269
4761.41 3280
4762.07 3203
4762.72 3173
4763.37 3293
4764.02 3467
4764.67 3509
4765.32 3611
4765.97 3842
4766.62 3831
4767.27 3910
4767.92 3735
4768.58 3719
4769.23 3711
4769.88 3586
4770.53 3431
4771.18 3377
4771.83 3296
4772.48 3228
4773.14 3310
4773.79 3216
4774.44 3256
4775.09 3315
4775.74 3268
4776.40 3136
4777.05 3150
4777.70 3162
4778.35 3353
4779.00 3274
4779.66 3404
4780.31 3277
4780.96 3256
4781.61 3203
4782.26 3292
4782.92 3342
4783.57 3238
4784.22 3335
4784.87 3216
4785.53 3220
4786.18 3241
4786.83 3192
4787.48 3146
4788.14 3210
4788.79 3219
4789.44 3030
4790.09 3056
4790.75 3126
4791.40 3038
4792.05 3039
4792.71 3084
4793.36 3115
4794.01 3224
4794.67 3173
4795.32 3159
4795.97 3011
4796.62 3110
4797.28 3076
4797.93 3148
4798.58 3111
4799.24 3007
4799.89 3005
4800.55 2984
4801.20 2970
4801.85 2993
4802.51 3122
4803.16 2972
4803.81 2934
4804.47 3058
4805.12 3056
4805.77 3095
4806.43 3170
4807.08 3073
4807.74 3123
4808.39 3027
4809.04 3033
4809.70 3061
4810.35 3002
4811.01 2974
4811.66 2897
4812.32 3016
4812.97 3124
4813.62 3014
4814.28 3147
4814.93 3198
4815.59 3152
4816.24 3221
4816.90 3133
4817.55 3165
4818.21 3203
4818.86 3309
4819.52 3298
4820.17 3447
4820.83 3523
4821.48 3600
4822.14 3609
4822.79 3586
4823.45 3725
4824.10 3750
4824.76 3780
4825.41 3824
4826.07 3817
4826.72 3970
4827.38 3866
4828.03 3856
4828.69 3815
4829.34 3723
4830.00 3637
4830.65 3523
4831.31 3601
4831.97 3808
4832.62 3776
4833.28 3695
4833.93 3817
4834.59 3914
4835.24 4058
4835.90 4160
4836.56 4302
4837.21 4328
4837.87 4408
4838.52 4393
4839.18 4273
4839.84 4320
4840.49 4330
4841.15 4179
4841.81 4077
4842.46 4058
4843.12 3945
4843.77 3823
4844.43 3743
4845.09 3875
4845.74 3819
4846.40 3784
4847.06 3964
4847.71 3903
4848.37 4104
4849.03 4318
4849.68 4226
4850.34 4250
4851.00 4314
4851.66 4299
4852.31 4143
4852.97 3948
4853.63 3967
4854.28 3855
4854.94 3861
4855.60 3920
4856.26 3988
4856.91 4047
4857.57 4051
4858.23 4123
4858.88 4104
4859.54 4151
4860.20 4119
4860.86 4188
4861.52 4177
4862.17 4250
4862.83 4343
4863.49 4343
4864.15 4364
4864.80 4387
4865.46 4482
4866.12 4548
4866.78 4429
4867.44 4391
4868.09 4258
4868.75 4099
4869.41 4142
4870.07 3990
4870.73 4095
4871.39 3873
4872.04 3687
4872.70 3688
4873.36 3859
4874.02 3865
4874.68 3752
4875.34 3668
4875.99 3694
4876.65 3735
4877.31 3731
4877.97 3628
4878.63 3612
4879.29 3727
4879.95 3617
4880.61 3587
4881.27 3435
4881.92 3526
4882.58 3434
4883.24 3351
4883.90 3368
4884.56 3505
4885.22 3416
4885.88 3472
4886.54 3577
4887.20 3637
4887.86 3679
4888.52 3837
4889.18 4118
4889.84 4143
4890.50 4213
4891.16 4291
4891.81 4134
4892.47 4204
4893.13 4194
4893.79 3982
4894.45 3744
4895.11 3739
4895.77 3756
4896.43 3694
4897.09 3532
4897.75 3706
4898.41 3883
4899.07 3780
4899.73 3830
4900.40 3881
4901.06 4028
4901.72 3898
4902.38 3819
4903.04 3815
4903.70 3794
4904.36 3560
4905.02 3387
4905.68 3395
4906.34 3454
4907.00 3496
4907.66 3420
4908.32 3244
4908.98 3307
4909.64 3338
4910.30 3411
4910.97 3315
4911.63 3409
4912.29 3379
4912.95 3286
4913.61 3285
4914.27 3200
4914.93 3232
4915.59 3134
4916.26 3113
4916.92 3027
4917.58 3030
4918.24 3089
4918.90 2988
4919.56 2944
4920.22 2960
4920.89 3017
4921.55 3011
4922.21 3002
4922.87 2948
4923.53 2990
4924.19 2979
4924.86 2879
4925.52 2863
4926.18 2946
4926.84 2862
4927.50 2965
4928.17 3025
4928.83 2978
4929.49 3064
4930.15 3113
4930.82 3079
4931.48 3064
4932.14 3016
4932.80 2998
4933.47 2988
4934.13 2980
4934.79 2975
4935.45 3142
4936.12 3175
4936.78 3008
4937.44 2966
4938.10 2893
4938.77 2941
4939.43 2939
4940.09 2876
4940.76 2830
4941.42 2868
4942.08 2770
4942.75 2930
4943.41 3032
4944.07 2795
4944.74 2956
4945.40 2843
4946.06 2871
4946.73 2900
4947.39 2835
4948.05 2753
4948.72 2821
4949.38 2717
4950.04 2733
4950.71 2796
4951.37 2846
4952.03 2800
4952.70 2696
4953.36 2744
4954.03 2809
4954.69 2806
4955.35 2810
4956.02 2869
4956.68 2762
4957.35 2832
4958.01 2793
4958.67 2820
4959.34 2987
4960.00 3073
4960.67 3069
4961.33 3129
4962.00 3133
4962.66 3212
4963.32 3298
4963.99 3302
4964.65 3192
4965.32 3291
4965.98 3412
4966.65 3327
4967.31 3299
4967.98 3269
4968.64 3084
4969.31 3104
4969.97 2998
4970.64 2959
4971.30 2967
4971.97 2938
4972.63 3016
4973.30 3019
4973.96 2984
4974.63 3038
4975.29 2991
4975.96 3004
4976.62 3176
4977.29 3047
4977.96 2905
4978.62 2914
4979.29 2874
4979.95 2911
4980.62 2743
4981.28 2898
4981.95 2925
4982.62 2867
4983.28 2778
4983.95 2901
4984.61 2912
4985.28 2922
4985.94 2869
4986.61 2950
4987.28 3090
4987.94 3163
4988.61 3076
4989.28 2899
4989.94 2855
4990.61 2835
4991.27 2832
4991.94 2765
4992.61 2735
4993.27 2677
4993.94 2881
4994.61 3001
4995.27 2878
4995.94 2810
4996.61 2836
4997.27 2862
4997.94 2826
4998.61 2765
4999.27 2795
4999.94 2781
5000.61 2832
5001.28 2831
5001.94 2900
5002.61 2848
5003.28 2705
5003.94 2870
5004.61 2822
5005.28 2734
5005.95 2745
5006.61 2827
5007.28 2922
5007.95 2727
5008.62 2876
5009.28 2900
5009.95 2829
5010.62 2871
5011.29 2785
5011.95 2799
5012.62 2706
5013.29 2776
5013.96 2742
5014.63 2739
5015.29 2807
5015.96 2933
5016.63 3053
5017.30 3023
5017.97 3025
5018.63 3200
5019.30 3246
5019.97 3453
5020.64 3456
5021.31 3704
5021.98 3753
5022.65 3870
5023.31 3931
5023.98 4063
5024.65 4048
5025.32 3910
5025.99 3843
5026.66 3618
5027.33 3473
5027.99 3460
5028.66 3359
5029.33 3191
5030.00 2971
5030.67 2950
5031.34 2860
5032.01 2775
5032.68 2682
5033.35 2739
5034.02 2804
5034.69 2849
5035.35 2688
5036.02 2625
5036.69 2752
5037.36 2789
5038.03 2721
5038.70 2581
5039.37 2652
5040.04 2683
5040.71 2717
5041.38 2806
5042.05 2752
5042.72 2815
5043.39 2765
5044.06 2685
5044.73 2721
5045.40 2742
5046.07 2794
5046.74 2848
5047.41 2862
5048.08 2855
5048.75 2955
5049.42 2874
5050.09 2833
5050.76 2880
5051.43 2801
5052.10 2822
5052.77 2803
5053.44 2694
5054.11 2713
5054.78 2719
5055.46 2761
5056.13 2803
5056.80 2743
5057.47 2661
5058.14 2668
5058.81 2762
5059.48 2732
5060.15 2708
5060.82 2759
5061.49 2833
5062.16 2840
5062.84 2753
5063.51 2825
5064.18 2847
5064.85 2890
5065.52 2749
5066.19 2755
5066.86 2750
5067.54 2680
5068.21 2639
5068.88 2612
5069.55 2676
5070.22 2668
5070.89 2585
5071.56 2540
5072.24 2564
5072.91 2578
5073.58 2669
5074.25 2553
5074.92 2562
5075.60 2540
5076.27 2653
5076.94 2537
5077.61 2658
5078.28 2746
5078.96 2764
5079.63 2713
5080.30 2682
5080.97 2688
5081.65 2846
5082.32 2903
5082.99 2729
5083.66 2774
5084.34 2643
5085.01 2695
5085.68 2725
5086.35 2866
5087.03 2666
5087.70 2653
5088.37 2869
5089.05 2933
5089.72 2958
5090.39 3005
5091.06 3104
5091.74 3166
5092.41 3290
5093.08 3204
5093.76 3196
5094.43 3031
5095.10 3112
5095.78 3024
5096.45 2908
5097.12 2947
5097.80 2809
5098.47 2796
5099.14 2830
5099.82 2800
5100.49 2713
5101.17 2704
5101.84 2707
5102.51 2699
5103.19 2741
5103.86 2784
5104.53 2809
5105.21 2746
5105.88 2668
5106.56 2711
5107.23 2772
5107.91 2658
5108.58 2640
5109.25 2551
5109.93 2549
5110.60 2683
5111.28 2618
5111.95 2698
5112.63 2591
5113.30 2725
5113.97 2633
5114.65 2643
5115.32 2733
5116.00 2748
5116.67 2731
5117.35 2737
5118.02 2873
5118.70 2705
5119.37 2821
5120.05 2827
5120.72 2832
5121.40 2763
5122.07 2702
5122.75 2662
5123.42 2750
5124.10 2787
5124.77 2695
5125.45 2625
5126.12 2648
5126.80 2658
5127.48 2739
5128.15 2683
5128.83 2663
5129.50 2616
5130.18 2611
5130.85 2688
5131.53 2717
5132.20 2752
5132.88 2738
5133.56 2770
5134.23 2809
5134.91 2670
5135.58 2678
5136.26 2792
5136.94 2786
5137.61 2891
5138.29 2873
5138.96 2872
5139.64 2864
5140.32 3013
5140.99 2928
5141.67 2806
5142.35 2737
5143.02 2743
5143.70 2678
5144.38 2731
5145.05 2712
5145.73 2588
5146.41 2486
5147.08 2566
5147.76 2459
5148.44 2541
5149.11 2615
5149.79 2610
5150.47 2579
5151.14 2550
5151.82 2538
5152.50 2644
5153.17 2622
5153.85 2514
5154.53 2529
5155.21 2573
5155.88 2600
5156.56 2569
5157.24 2523
5157.92 2504
5158.59 2482
5159.27 2548
5159.95 2510
5160.63 2534
5161.30 2517
5161.98 2699
5162.66 2749
5163.34 2595
5164.02 2560
5164.69 2671
5165.37 2705
5166.05 2690
5166.73 2672
5167.41 2629
5168.08 2590
5168.76 2668
5169.44 2485
5170.12 2537
5170.80 2541
5171.47 2554
5172.15 2561
5172.83 2396
5173.51 2461
5174.19 2553
5174.87 2476
5175.55 2464
5176.22 2518
5176.90 2567
5177.58 2664
5178.26 2755
5178.94 2736
5179.62 2647
5180.30 2556
5180.98 2672
5181.66 2667
5182.33 2516
5183.01 2567
5183.69 2538
5184.37 2615
5185.05 2556
5185.73 2576
5186.41 2490
5187.09 2420
5187.77 2478
5188.45 2440
5189.13 2441
5189.81 2502
5190.49 2443
5191.17 2482
5191.85 2371
5192.53 2257
5193.21 2293
5193.88 2418
5194.56 2528
5195.24 2555
5195.92 2574
5196.60 2412
5197.28 2393
5197.96 2371
5198.64 2494
5199.33 2502
5200.01 2399
5200.69 2552
5201.37 2661
5202.05 2524
5202.73 2431
5203.41 2487
5204.09 2544
5204.77 2596
5205.45 2632
5206.13 2748
5206.81 2778
5207.49 2730
5208.17 2864
5208.85 2980
5209.53 2857
5210.21 2857
5210.89 2880
5211.58 2883
5212.26 2752
5212.94 2669
5213.62 2608
5214.30 2682
5214.98 2514
5215.66 2477
5216.34 2561
5217.03 2523
5217.71 2620
5218.39 2406
5219.07 2473
5219.75 2659
5220.43 2466
5221.11 2476
5221.80 2528
5222.48 2617
5223.16 2536
5223.84 2496
5224.52 2508
5225.20 2456
5225.89 2395
5226.57 2451
5227.25 2550
5227.93 2534
5228.61 2542
5229.30 2326
5229.98 2483
5230.66 2610
5231.34 2556
5232.03 2478
5232.71 2481
5233.39 2406
5234.07 2635
5234.76 2574
5235.44 2589
5236.12 2566
5236.80 2601
5237.49 2618
5238.17 2668
5238.85 2647
5239.53 2668
5240.22 2618
5240.90 2715
5241.58 2635
5242.27 2584
5242.95 2640
5243.63 2478
5244.32 2567
5245.00 2574
5245.68 2406
5246.36 2613
5247.05 2459
5247.73 2466
5248.41 2393
5249.10 2424
5249.78 2405
5250.47 2463
5251.15 2469
5251.83 2431
5252.52 2370
5253.20 2375
5253.88 2395
5254.57 2368
5255.25 2401
5255.93 2361
5256.62 2325
5257.30 2307
5257.99 2425
5258.67 2465
5259.36 2459
5260.04 2434
5260.72 2414
5261.41 2449
5262.09 2481
5262.78 2598
5263.46 2533
5264.14 2595
5264.83 2630
5265.51 2653
5266.20 2617
5266.88 2604
5267.57 2643
5268.25 2588
5268.94 2615
5269.62 2567
5270.31 2483
5270.99 2592
5271.68 2611
5272.36 2530
5273.05 2543
5273.73 2580
5274.42 2558
5275.10 2629
5275.79 2548
5276.47 2540
5277.16 2611
5277.84 2822
5278.53 2793
5279.21 2810
5279.90 2865
5280.58 2889
5281.27 2874
5281.96 3001
5282.64 3067
5283.33 3032
5284.01 2895
5284.70 2790
5285.38 2770
5286.07 2663
5286.76 2769
5287.44 2559
5288.13 2589
5288.81 2518
5289.50 2440
5290.19 2452
5290.87 2575
5291.56 2528
5292.24 2409
5292.93 2491
5293.62 2508
5294.30 2481
5294.99 2511
5295.68 2525
5296.36 2461
5297.05 2441
5297.74 2495
5298.42 2550
5299.11 2484
5299.80 2553
5300.48 2498
5301.17 2402
5301.86 2480
5302.54 2608
5303.23 2592
5303.92 2520
5304.60 2478
5305.29 2484
5305.98 2583
5306.67 2486
5307.35 2535
5308.04 2399
5308.73 2424
5309.41 2538
5310.10 2682
5310.79 2564
5311.48 2517
5312.16 2588
5312.85 2588
5313.54 2526
5314.23 2594
5314.92 2448
5315.60 2417
5316.29 2490
5316.98 2500
5317.67 2585
5318.35 2642
5319.04 2788
5319.73 2758
5320.42 2746
5321.11 2720
5321.79 2658
5322.48 2718
5323.17 2705
5323.86 2575
5324.55 2588
5325.24 2533
5325.92 2547
5326.61 2523
5327.30 2578
5327.99 2494
5328.68 2554
5329.37 2484
5330.06 2524
5330.75 2534
5331.43 2554
5332.12 2615
5332.81 2688
5333.50 2697
5334.19 2614
5334.88 2614
5335.57 2684
5336.26 2679
5336.95 2780
5337.63 2668
5338.32 2721
5339.01 2645
5339.70 2776
5340.39 2724
5341.08 2738
5341.77 2819
5342.46 2800
5343.15 2798
5343.84 2835
5344.53 2916
5345.22 2963
5345.91 3137
5346.60 3256
5347.29 3321
5347.98 3510
5348.67 3631
5349.36 3809
5350.05 3918
5350.74 4105
5351.43 4185
5352.12 4187
5352.81 4179
5353.50 4118
5354.19 3839
5354.88 3877
5355.57 3537
5356.26 3323
5356.95 3098
5357.64 2875
5358.33 2813
5359.02 2766
5359.71 2647
5360.40 2589
5361.09 2545
5361.78 2508
5362.48 2554
5363.17 2524
5363.86 2518
5364.55 2548
5365.24 2392
5365.93 2496
5366.62 2486
5367.31 2359
5368.00 2360
5368.69 2503
5369.39 2541
5370.08 2486
5370.77 2541
5371.46 2508
5372.15 2447
5372.84 2453
5373.53 2527
5374.23 2472
5374.92 2412
5375.61 2481
5376.30 2431
5376.99 2558
5377.68 2516
5378.38 2506
5379.07 2557
5379.76 2671
5380.45 2618
5381.14 2512
5381.84 2417
5382.53 2369
5383.22 2461
5383.91 2430
5384.60 2398
5385.30 2397
5385.99 2451
5386.68 2596
5387.37 2734
5388.07 2624
5388.76 2650
5389.45 2860
5390.14 2833
5390.84 2742
5391.53 2813
5392.22 2779
5392.91 2765
5393.61 2597
5394.30 2609
5394.99 2587
5395.69 2547
5396.38 2552
5397.07 2489
5397.76 2461
5398.46 2468
5399.15 2364
5399.84 2343
5400.54 2389
5401.23 2358
5401.92 2462
5402.62 2395
5403.31 2242
5404.00 2350
5404.70 2475
5405.39 2397
5406.09 2494
5406.78 2371
5407.47 2321
5408.17 2446
5408.86 2445
5409.55 2393
5410.25 2352
5410.94 2341
5411.64 2361
5412.33 2434
5413.02 2362
5413.72 2358
5414.41 2445
5415.11 2346
5415.80 2503
5416.49 2354
5417.19 2380
5417.88 2339
5418.58 2320
5419.27 2406
5419.97 2450
5420.66 2439
5421.36 2346
5422.05 2361
5422.75 2372
5423.44 2394
5424.13 2562
5424.83 2570
5425.52 2635
5426.22 2468
5426.91 2497
5427.61 2404
5428.30 2447
5429.00 2506
5429.69 2377
5430.39 2486
5431.08 2411
5431.78 2386
5432.48 2366
5433.17 2395
5433.87 2386
5434.56 2489
5435.26 2400
5435.95 2538
5436.65 2402
5437.34 2524
5438.04 2537
5438.73 2546
5439.43 2485
5440.13 2440
5440.82 2472
5441.52 2492
5442.21 2466
5442.91 2535
5443.61 2412
5444.30 2531
5445.00 2570
5445.69 2595
5446.39 2699
5447.09 2783
5447.78 2663
5448.48 2567
5449.18 2776
5449.87 2650
5450.57 2651
5451.27 2644
5451.96 2560
5452.66 2619
5453.35 2571
5454.05 2683
5454.75 2589
5455.45 2561
5456.14 2472
5456.84 2420
5457.54 2386
5458.23 2427
5458.93 2460
5459.63 2401
5460.32 2514
5461.02 2442
5461.72 2354
5462.42 2427
5463.11 2456
5463.81 2525
5464.51 2588
5465.20 2574
5465.90 2552
5466.60 2528
5467.30 2666
5467.99 2543
5468.69 2405
5469.39 2438
5470.09 2504
5470.79 2469
5471.48 2403
5472.18 2446
5472.88 2488
5473.58 2479
5474.27 2505
5474.97 2525
5475.67 2532
5476.37 2470
5477.07 2511
5477.77 2637
5478.46 2621
5479.16 2694
5479.86 2759
5480.56 2812
5481.26 2739
5481.96 2791
5482.65 2734
5483.35 2658
5484.05 2662
5484.75 2582
5485.45 2668
5486.15 2702
5486.85 2664
5487.54 2692
5488.24 2650
5488.94 2628
5489.64 2673
5490.34 2652
5491.04 2651
5491.74 2524
5492.44 2595
5493.14 2592
5493.84 2574
5494.54 2750
5495.23 2700
5495.93 2763
5496.63 2871
5497.33 2892
5498.03 2903
5498.73 2933
5499.43 3056
5500.13 3166
5500.83 3469
5501.53 3393
5502.23 3323
5502.93 3171
5503.63 3274
5504.33 3111
5505.03 2988
5505.73 2944
5506.43 2844
5507.13 2742
5507.83 2721
5508.53 2712
5509.23 2708
5509.93 2624
5510.63 2733
5511.33 2670
5512.03 2611
5512.73 2626
5513.43 2604
5514.13 2622
5514.83 2596
5515.53 2531
5516.24 2586
5516.94 2564
5517.64 2584
5518.34 2659
5519.04 2675
5519.74 2558
5520.44 2712
5521.14 2637
5521.84 2752
5522.54 2719
5523.24 2702
5523.95 2727
5524.65 2626
5525.35 2562
5526.05 2537
5526.75 2575
5527.45 2448
5528.15 2525
5528.85 2393
5529.56 2354
5530.26 2446
5530.96 2397
5531.66 2354
5532.36 2305
5533.06 2440
5533.77 2384
5534.47 2431
5535.17 2358
5535.87 2266
5536.57 2357
5537.28 2441
5537.98 2416
5538.68 2333
5539.38 2377
5540.08 2326
5540.79 2351
5541.49 2352
5542.19 2276
5542.89 2290
5543.60 2387
5544.30 2338
5545.00 2386
5545.70 2390
5546.41 2366
5547.11 2434
5547.81 2450
5548.51 2389
5549.22 2474
5549.92 2536
5550.62 2451
5551.32 2389
5552.03 2363
5552.73 2309
5553.43 2304
5554.14 2368
5554.84 2342
5555.54 2308
5556.25 2250
5556.95 2153
5557.65 2248
5558.36 2152
5559.06 2262
5559.76 2218
5560.47 2295
5561.17 2243
5561.87 2185
5562.58 2274
5563.28 2330
5563.98 2464
5564.69 2387
5565.39 2313
5566.10 2349
5566.80 2297
5567.50 2321
5568.21 2311
5568.91 2234
5569.62 2343
5570.32 2212
5571.02 2170
5571.73 2184
5572.43 2279
5573.14 2321
5573.84 2319
5574.55 2289
5575.25 2225
5575.95 2245
5576.66 2224
5577.36 2379
5578.07 2285
5578.77 2259
5579.48 2379
5580.18 2293
5580.89 2339
5581.59 2337
5582.30 2322
5583.00 2264
5583.71 2299
5584.41 2261
5585.12 2252
5585.82 2228
5586.53 2167
5587.23 2131
5587.94 2246
5588.64 2178
5589.35 2232
5590.05 2315
5590.76 2266
5591.46 2225
5592.17 2179
5592.87 2133
5593.58 2147
5594.29 2237
5594.99 2218
5595.70 2206
5596.40 2105
5597.11 2163
5597.81 2110
5598.52 2066
5599.23 2064
5599.93 2041
5600.64 2062
5601.34 2047
5602.05 2076
5602.76 2206
5603.46 2188
5604.17 2143
5604.87 2062
5605.58 2145
5606.29 2169
5606.99 2129
5607.70 2204
5608.41 2151
5609.11 2180
5609.82 2133
5610.53 2110
5611.23 2101
5611.94 2099
5612.65 2207
5613.35 2251
5614.06 2137
5614.77 2254
5615.47 2270
5616.18 2297
5616.89 2305
5617.60 2163
5618.30 2093
5619.01 2157
5619.72 2136
5620.42 2162
5621.13 2172
5621.84 2126
5622.55 2178
5623.25 2104
5623.96 2120
5624.67 2164
5625.38 2224
5626.08 2335
5626.79 2286
5627.50 2164
5628.21 2100
5628.91 2096
5629.62 2185
5630.33 2230
5631.04 2167
5631.75 2172
5632.45 2202
5633.16 2118
5633.87 2065
5634.58 2053
5635.29 2110
5636.00 2165
5636.70 2228
5637.41 2253
5638.12 2211
5638.83 2185
5639.54 2227
5640.25 2227
5640.95 2137
5641.66 2140
5642.37 2200
5643.08 2264
5643.79 2201
5644.50 2222
5645.21 2201
5645.92 2249
5646.62 2209
5647.33 2232
5648.04 2164
5648.75 2154
5649.46 2136
5650.17 2087
5650.88 2106
5651.59 2150
5652.30 2267
5653.01 2269
5653.72 2169
5654.43 2267
5655.13 2358
5655.84 2374
5656.55 2354
5657.26 2354
5657.97 2451
5658.68 2391
5659.39 2347
5660.10 2389
5660.81 2358
5661.52 2446
5662.23 2475
5662.94 2391
5663.65 2373
5664.36 2297
5665.07 2285
5665.78 2293
5666.49 2230
5667.20 2343
5667.91 2341
5668.62 2354
5669.33 2348
5670.04 2280
5670.75 2354
5671.46 2473
5672.17 2419
5672.89 2358
5673.60 2388
5674.31 2344
5675.02 2288
5675.73 2254
5676.44 2280
5677.15 2314
5677.86 2251
5678.57 2318
5679.28 2182
5679.99 2169
5680.70 2209
5681.42 2284
5682.13 2225
5682.84 2205
5683.55 2220
5684.26 2237
5684.97 2257
5685.68 2208
5686.39 2328
5687.11 2387
5687.82 2363
5688.53 2263
5689.24 2130
5689.95 2156
5690.66 2269
5691.38 2244
5692.09 2208
5692.80 2193
5693.51 2169
5694.22 2220
5694.93 2211
5695.65 2108
5696.36 2090
5697.07 2167
5697.78 2103
5698.50 2099
5699.21 2021
5699.92 2114
5700.63 2176
5701.34 2171
5702.06 2094
5702.77 2020
5703.48 2139
5704.19 2188
5704.91 2175
5705.62 2088
5706.33 2177
5707.04 2193
5707.76 2163
5708.47 2134
5709.18 2167
5709.90 2207
5710.61 2187
5711.32 2114
5712.04 2146
5712.75 2084
5713.46 2168
5714.17 2145
5714.89 2099
5715.60 2162
5716.31 2178
5717.03 2126
5717.74 2230
5718.45 2081
5719.17 2080
5719.88 2108
5720.59 2116
5721.31 2166
5722.02 2218
5722.74 2250
5723.45 2198
5724.16 2249
5724.88 2277
5725.59 2283
5726.30 2361
5727.02 2415
5727.73 2544
5728.45 2630
5729.16 2506
5729.88 2570
5730.59 2572
5731.30 2459
5732.02 2421
5732.73 2389
5733.45 2434
5734.16 2310
5734.88 2226
5735.59 2203
5736.30 2171
5737.02 2187
5737.73 2122
5738.45 2117
5739.16 2193
5739.88 2217
5740.59 2066
5741.31 2045
5742.02 2093
5742.74 2023
5743.45 2039
5744.17 1962
5744.88 2057
5745.60 2068
5746.31 2124
5747.03 2189
5747.74 2220
5748.46 2184
5749.17 2198
5749.89 2243
5750.60 2246
5751.32 2321
5752.04 2363
5752.75 2379
5753.47 2423
5754.18 2375
5754.90 2634
5755.61 2681
5756.33 2642
5757.05 2493
5757.76 2523
5758.48 2518
5759.19 2431
5759.91 2357
5760.62 2231
5761.34 2289
5762.06 2285
5762.77 2254
5763.49 2245
5764.21 2245
5764.92 2357
5765.64 2324
5766.36 2236
5767.07 2368
5767.79 2279
5768.50 2230
5769.22 2277
5769.94 2258
5770.65 2211
5771.37 2247
5772.09 2321
5772.80 2288
5773.52 2257
5774.24 2287
5774.96 2334
5775.67 2278
5776.39 2288
5777.11 2231
5777.82 2236
5778.54 2280
5779.26 2346
5779.98 2340
5780.69 2325
5781.41 2332
5782.13 2397
5782.84 2431
5783.56 2448
5784.28 2356
5785.00 2337
5785.71 2334
5786.43 2366
5787.15 2494
5787.87 2437
5788.59 2544
5789.30 2546
5790.02 2474
5790.74 2490
5791.46 2518
5792.18 2714
5792.89 2783
5793.61 2792
5794.33 2937
5795.05 2948
5795.77 2958
5796.48 3139
5797.20 3392
5797.92 3744
5798.64 4103
5799.36 4548
5800.08 4606
5800.80 4772
5801.51 4921
5802.23 4867
5802.95 4891
5803.67 4383
5804.39 4053
5805.11 3562
5805.83 3336
5806.55 3043
5807.26 2895
5807.98 2857
5808.70 2836
5809.42 2804
5810.14 2839
5810.86 2800
5811.58 2831
5812.30 2738
5813.02 2850
5813.74 2901
5814.46 2874
5815.18 2895
5815.90 2991
5816.61 2908
5817.33 2849
5818.05 2981
5818.77 2987
5819.49 2946
5820.21 2979
5820.93 3043
5821.65 2930
5822.37 2948
5823.09 2926
5823.81 2768
5824.53 2768
5825.25 2742
5825.97 2636
5826.69 2653
5827.41 2628
5828.13 2584
5828.85 2633
5829.57 2517
5830.29 2550
5831.01 2584
5831.74 2583
5832.46 2632
5833.18 2690
5833.90 2667
5834.62 2653
5835.34 2590
5836.06 2631
5836.78 2661
5837.50 2588
5838.22 2492
5838.94 2460
5839.66 2568
5840.38 2499
5841.11 2423
5841.83 2380
5842.55 2459
5843.27 2402
5843.99 2336
5844.71 2414
5845.43 2432
5846.15 2288
5846.88 2341
5847.60 2398
5848.32 2383
5849.04 2309
5849.76 2279
5850.48 2309
5851.20 2328
5851.93 2364
5852.65 2348
5853.37 2333
5854.09 2378
5854.81 2387
5855.54 2248
5856.26 2390
5856.98 2409
5857.70 2356
5858.42 2391
5859.15 2394
5859.87 2411
5860.59 2219
5861.31 2252
5862.04 2303
5862.76 2326
5863.48 2340
5864.20 2221
5864.93 2283
5865.65 2268
5866.37 2398
5867.09 2340
5867.82 2225
5868.54 2270
5869.26 2262
5869.98 2261
5870.71 2197
5871.43 2289
5872.15 2239
5872.88 2325
5873.60 2368
5874.32 2388
5875.05 2314
5875.77 2263
5876.49 2241
5877.22 2197
5877.94 2259
5878.66 2312
5879.39 2444
5880.11 2371
5880.83 2419
5881.56 2408
5882.28 2408
5883.00 2409
5883.73 2497
5884.45 2418
5885.17 2332
5885.90 2348
5886.62 2447
5887.35 2435
5888.07 2433
5888.79 2461
5889.52 2297
5890.24 2294
5890.97 2302
5891.69 2266
5892.41 2226
5893.14 2313
5893.86 2337
5894.59 2393
5895.31 2243
5896.04 2308
5896.76 2256
5897.49 2255
5898.21 2315
5898.93 2435
5899.66 2425
5900.38 2451
5901.11 2411
5901.83 2328
5902.56 2420
5903.28 2465
5904.01 2387
5904.73 2323
5905.46 2392
5906.18 2456
5906.91 2403
5907.63 2375
5908.36 2494
5909.08 2536
5909.81 2497
5910.53 2337
5911.26 2421
5911.99 2425
5912.71 2440
5913.44 2377
5914.16 2495
5914.89 2373
5915.61 2488
5916.34 2523
5917.06 2438
5917.79 2411
5918.52 2414
5919.24 2521
5919.97 2548
5920.69 2522
5921.42 2508
5922.15 2461
5922.87 2562
5923.60 2531
5924.32 2524
5925.05 2504
5925.78 2648
5926.50 2539
5927.23 2523
5927.96 2624
5928.68 2656
5929.41 2640
5930.14 2675
5930.86 2747
5931.59 2751
5932.32 2699
5933.04 2696
5933.77 2809
5934.50 2830
5935.22 2819
5935.95 2774
5936.68 2944
5937.40 3032
5938.13 2993
5938.86 2970
5939.58 3142
5940.31 3251
5941.04 3134
5941.77 3180
5942.49 3074
5943.22 3082
5943.95 3280
5944.68 3295
5945.40 3222
5946.13 3240
5946.86 3248
5947.59 3266
5948.31 3288
5949.04 3205
5949.77 3339
5950.50 3420
5951.22 3341
5951.95 3529
5952.68 3573
5953.41 3425
5954.14 3540
5954.86 3618
5955.59 3767
5956.32 3747
5957.05 3683
5957.78 3685
5958.51 3821
5959.23 3651
5959.96 3677
5960.69 3794
5961.42 3829
5962.15 3824
5962.88 3884
5963.60 3841
5964.33 3986
5965.06 4087
5965.79 4096
5966.52 4248
5967.25 4392
5967.98 4391
5968.71 4536
5969.44 4552
5970.16 4587
5970.89 4551
5971.62 4661
5972.35 4697
5973.08 4689
5973.81 4675
5974.54 4739
5975.27 4628
5976.00 4852
5976.73 4834
5977.46 4779
5978.19 4839
5978.92 5024
5979.65 5217
5980.37 5236
5981.10 5307
5981.83 5534
5982.56 5560
5983.29 5705
5984.02 5759
5984.75 5707
5985.48 5654
5986.21 5727
5986.94 5777
5987.67 5682
5988.40 5683
5989.13 5717
5989.86 5730
5990.59 5775
5991.32 5946
5992.05 5925
5992.79 5864
5993.52 6043
5994.25 6018
5994.98 6313
5995.71 6282
5996.44 6307
5997.17 6423
5997.90 6491
5998.63 6554
5999.36 6593
6000.09 6533
6000.82 6583
6001.55 6619
6002.28 6445
6003.02 6352
6003.75 6270
6004.48 6118
6005.21 6172
6005.94 6005
6006.67 6191
6007.40 6509
6008.13 6954
6008.86 7853
6009.60 8746
6010.33 9937
6011.06 11464
6011.79 12960
6012.52 14316
6013.25 15307
6013.99 16383
6014.72 16631
6015.45 16651
6016.18 16013
6016.91 15060
6017.64 13577
6018.38 12198
6019.11 10809
6019.84 9382
6020.57 8080
6021.30 7170
6022.04 6421
6022.77 5692
6023.50 5432
6024.23 5120
6024.97 4917
6025.70 4763
6026.43 4615
6027.16 4651
6027.90 4449
6028.63 4418
6029.36 4324
6030.09 4298
6030.83 4304
6031.56 4203
6032.29 4225
6033.02 4099
6033.76 3901
6034.49 4083
6035.22 3993
6035.96 4128
6036.69 4140
6037.42 4089
6038.16 4277
6038.89 4191
6039.62 4303
6040.36 4294
6041.09 4295
6041.82 4512
6042.56 4513
6043.29 4480
6044.02 4584
6044.76 4592
6045.49 4648
6046.22 4669
6046.96 4636
6047.69 4687
6048.42 4815
6049.16 5067
6049.89 5142
6050.63 5368
6051.36 5512
6052.09 5514
6052.83 5653
6053.56 5668
6054.30 5586
6055.03 5532
6055.77 5442
6056.50 5275
6057.23 5106
6057.97 5001
6058.70 4873
6059.44 4666
6060.17 4739
6060.91 4662
6061.64 4540
6062.38 4483
6063.11 4504
6063.84 4653
6064.58 4440
6065.31 4438
6066.05 4307
6066.78 4314
6067.52 4220
6068.25 4249
6068.99 4243
6069.72 4141
6070.46 3972
6071.19 3986
6071.93 4122
6072.66 4109
6073.40 4099
6074.14 3987
6074.87 3926
6075.61 4040
6076.34 3902
6077.08 3942
6077.81 3774
6078.55 3861
6079.28 3856
6080.02 3876
6080.76 3773
6081.49 3706
6082.23 3742
6082.96 3859
6083.70 3688
6084.43 3616
6085.17 3607
6085.91 3631
6086.64 3654
6087.38 3432
6088.12 3519
6088.85 3555
6089.59 3638
6090.32 3565
6091.06 3526
6091.80 3559
6092.53 3547
6093.27 3648
6094.01 3605
6094.74 3466
6095.48 3599
6096.22 3643
6096.95 3557
6097.69 3546
6098.43 3365
6099.16 3418
6099.90 3400
6100.64 3340
6101.37 3319
6102.11 3274
6102.85 3355
6103.59 3350
6104.32 3212
6105.06 3258
6105.80 3204
6106.53 3244
6107.27 3332
6108.01 3341
6108.75 3313
6109.48 3356
6110.22 3412
6110.96 3398
6111.70 3410
6112.43 3411
6113.17 3437
6113.91 3435
6114.65 3402
6115.39 3337
6116.12 3411
6116.86 3328
6117.60 3449
6118.34 3501
6119.08 3470
6119.81 3355
6120.55 3336
6121.29 3395
6122.03 3450
6122.77 3464
6123.50 3455
6124.24 3496
6124.98 3462
6125.72 3485
6126.46 3615
6127.20 3636
6127.94 3516
6128.67 3657
6129.41 3675
6130.15 3632
6130.89 3624
6131.63 3662
6132.37 3649
6133.11 3634
6133.85 3584
6134.58 3564
6135.32 3728
6136.06 3897
6136.80 4011
6137.54 3947
6138.28 4154
6139.02 4104
6139.76 3931
6140.50 3960
6141.24 4043
6141.98 3963
6142.72 4066
6143.46 4050
6144.20 3901
6144.94 3818
6145.68 3843
6146.41 3779
6147.15 3815
6147.89 3980
6148.63 3790
6149.37 3972
6150.11 3946
6150.85 3892
6151.59 3911
6152.33 4013
6153.07 4013
6153.81 4026
6154.55 4037
6155.30 3966
6156.04 4071
6156.78 4156
6157.52 4282
6158.26 4267
6159.00 4116
6159.74 4222
6160.48 4223
6161.22 4326
6161.96 4525
6162.70 4555
6163.44 4685
6164.18 4956
6164.92 5205
6165.66 5411
6166.40 5570
6167.15 5808
6167.89 5911
6168.63 5834
6169.37 6031
6170.11 6027
6170.85 5848
6171.59 5703
6172.33 5626
6173.07 5663
6173.82 5504
6174.56 5448
6175.30 5350
6176.04 5330
6176.78 5112
6177.52 5081
6178.26 5188
6179.01 5173
6179.75 5290
6180.49 5282
6181.23 5185
6181.97 5400
6182.72 5411
6183.46 5424
6184.20 5444
6184.94 5439
6185.68 5460
6186.43 5566
6187.17 5632
6187.91 5789
6188.65 5834
6189.39 5829
6190.14 5925
6190.88 6040
6191.62 6288
6192.36 6408
6193.11 6484
6193.85 6754
6194.59 6905
6195.33 6904
6196.08 6921
6196.82 6917
6197.56 6939
6198.31 6810
6199.05 6718
6199.79 6852
6200.53 6766
6201.28 6754
6202.02 6994
6202.76 7378
6203.51 7899
6204.25 9063
6204.99 10276
6205.74 12391
6206.48 14903
6207.22 17636
6207.97 20598
6208.71 23505
6209.45 25808
6210.20 27347
6210.94 27600
6211.68 26475
6212.43 25013
6213.17 22224
6213.92 19418
6214.66 16380
6215.40 13719
6216.15 11311
6216.89 9491
6217.64 8311
6218.38 7326
6219.12 6516
6219.87 5965
6220.61 5648
6221.36 5287
6222.10 5467
6222.84 5331
6223.59 5273
6224.33 5283
6225.08 5226
6225.82 5135
6226.57 4787
6227.31 4690
6228.06 4588
6228.80 4448
6229.55 4302
6230.29 4222
6231.04 4194
6231.78 4076
6232.52 4002
6233.27 4011
6234.01 4242
6234.76 4199
6235.50 4272
6236.25 4152
6237.00 4260
6237.74 4264
6238.49 4229
6239.23 4197
6239.98 4170
6240.72 4129
6241.47 4258
6242.21 4353
6242.96 4431
6243.70 4572
6244.45 4847
6245.19 5153
6245.94 5338
6246.69 5842
6247.43 6186
6248.18 6629
6248.92 6564
6249.67 6556
6250.42 6476
6251.16 6323
6251.91 5828
6252.65 5585
6253.40 5327
6254.15 5185
6254.89 4874
6255.64 4776
6256.39 4707
6257.13 4551
6257.88 4501
6258.62 4515
6259.37 4541
6260.12 4430
6260.86 4471
6261.61 4462
6262.36 4490
6263.10 4415
6263.85 4401
6264.60 4450
6265.34 4474
6266.09 4365
6266.84 4345
6267.59 4377
6268.33 4440
6269.08 4578
6269.83 4714
6270.57 4631
6271.32 4819
6272.07 4737
6272.82 4791
6273.56 4747
6274.31 4648
6275.06 4684
6275.81 4780
6276.55 4746
6277.30 4902
6278.05 4959
6278.80 5089
6279.54 4832
6280.29 4562
6281.04 4519
6281.79 4491
6282.53 4405
6283.28 4205
6284.03 4173
6284.78 4021
6285.53 4017
6286.27 4063
6287.02 4051
6287.77 4025
6288.52 3968
6289.27 4037
6290.02 4072
6290.76 3978
6291.51 3971
6292.26 3818
6293.01 3738
6293.76 3736
6294.51 3564
6295.26 3561
6296.00 3568
6296.75 3425
6297.50 3344
6298.25 3405
6299.00 3466
6299.75 3474
6300.50 3402
6301.25 3384
6302.00 3480
6302.74 3527
6303.49 3583
6304.24 3708
6304.99 3672
6305.74 3708
6306.49 3589
6307.24 3488
6307.99 3489
6308.74 3384
6309.49 3412
6310.24 3396
6310.99 3414
6311.74 3411
6312.49 3365
6313.24 3286
6313.99 3173
6314.74 3236
6315.49 3331
6316.24 3452
6316.99 3332
6317.74 3282
6318.49 3357
6319.24 3259
6319.99 3307
6320.74 3301
6321.49 3192
6322.24 3037
6322.99 3103
6323.74 3001
6324.49 2991
6325.24 3035
6325.99 2988
6326.74 2986
6327.49 2946
6328.24 2956
6328.99 2895
6329.74 3022
6330.49 2923
6331.24 2981
6331.99 2869
6332.74 2858
6333.50 2854
6334.25 2872
6335.00 2820
6335.75 2846
6336.50 2881
6337.25 2935
6338.00 2887
6338.75 2911
6339.50 2848
6340.26 2822
6341.01 2961
6341.76 2959
6342.51 2793
6343.26 2834
6344.01 2750
6344.76 2848
6345.52 2804
6346.27 2721
6347.02 2746
6347.77 2783
6348.52 2905
6349.28 2912
6350.03 2879
6350.78 2891
6351.53 2937
6352.28 3039
6353.04 3085
6353.79 3132
6354.54 3141
6355.29 3150
6356.04 3092
6356.80 3001
6357.55 2948
6358.30 2906
6359.05 2831
6359.81 2786
6360.56 2829
6361.31 2641
6362.06 2614
6362.82 2720
6363.57 2653
6364.32 2647
6365.07 2692
6365.83 2672
6366.58 2691
6367.33 2735
6368.09 2582
6368.84 2624
6369.59 2724
6370.35 2631
6371.10 2667
6371.85 2733
6372.60 2673
6373.36 2662
6374.11 2587
6374.86 2621
6375.62 2570
6376.37 2600
6377.13 2696
6377.88 2693
6378.63 2631
6379.39 2754
6380.14 2752
6380.89 2633
6381.65 2686
6382.40 2648
6383.16 2642
6383.91 2680
6384.66 2675
6385.42 2604
6386.17 2581
6386.93 2744
6387.68 2633
6388.43 2613
6389.19 2580
6389.94 2538
6390.70 2637
6391.45 2558
6392.21 2623
6392.96 2710
6393.71 2686
6394.47 2656
6395.22 2611
6395.98 2517
6396.73 2597
6397.49 2492
6398.24 2529
6399.00 2519
6399.75 2458
6400.51 2386
6401.26 2400
6402.02 2416
6402.77 2449
6403.53 2392
6404.28 2464
6405.04 2420
6405.79 2462
6406.55 2498
6407.30 2533
6408.06 2596
6408.81 2591
6409.57 2607
6410.32 2575
6411.08 2523
6411.84 2575
6412.59 2488
6413.35 2454
6414.10 2536
6414.86 2531
6415.61 2538
6416.37 2460
6417.13 2475
6417.88 2488
6418.64 2500
6419.39 2508
6420.15 2493
6420.91 2421
6421.66 2464
6422.42 2508
6423.17 2508
6423.93 2457
6424.69 2522
6425.44 2409
6426.20 2451
6426.96 2396
6427.71 2403
6428.47 2487
6429.23 2499
6429.98 2549
6430.74 2608
6431.50 2460
6432.25 2525
6433.01 2680
6433.77 2624
6434.52 2632
6435.28 2674
6436.04 2743
6436.79 2616
6437.55 2597
6438.31 2644
6439.07 2646
6439.82 2757
6440.58 2803
6441.34 2721
6442.09 2674
6442.85 2625
6443.61 2643
6444.37 2625
6445.12 2619
6445.88 2574
6446.64 2634
6447.40 2702
6448.15 2693
6448.91 2680
6449.67 2633
6450.43 2634
6451.19 2686
6451.94 2691
6452.70 2721
6453.46 2714
6454.22 2727
6454.98 2686
6455.73 2693
6456.49 2691
6457.25 2788
6458.01 2899
6458.77 2842
6459.53 3012
6460.28 2974
6461.04 2975
6461.80 2937
6462.56 2926
6463.32 2823
6464.08 3006
6464.84 2974
6465.59 2893
6466.35 2869
6467.11 3027
6467.87 3115
6468.63 3153
6469.39 3186
6470.15 3047
6470.91 3073
6471.67 3186
6472.43 3230
6473.18 3263
6473.94 3179
6474.70 3246
6475.46 3264
6476.22 3351
6476.98 3311
6477.74 3396
6478.50 3415
6479.26 3333
6480.02 3388
6480.78 3472
6481.54 3433
6482.30 3500
6483.06 3493
6483.82 3656
6484.58 3654
6485.34 3590
6486.10 3753
6486.86 3923
6487.62 3900
6488.38 3870
6489.14 3989
6489.90 3974
6490.66 3986
6491.42 3995
6492.18 3958
6492.94 4112
6493.70 4292
6494.46 4488
6495.22 4509
6495.98 4551
6496.74 4644
6497.50 4636
6498.26 4641
6499.02 4470
6499.78 4446
6500.54 4438
6501.31 4484
6502.07 4482
6502.83 4443
6503.59 4463
6504.35 4455
6505.11 4557
6505.87 4660
6506.63 4698
6507.39 4718
6508.16 4861
6508.92 4911
6509.68 5013
6510.44 5208
6511.20 5255
6511.96 5182
6512.72 5169
6513.49 5219
6514.25 5200
6515.01 5217
6515.77 5273
6516.53 5258
6517.29 5204
6518.06 5397
6518.82 5363
6519.58 5640
6520.34 5618
6521.10 5897
6521.87 6139
6522.63 6468
6523.39 6678
6524.15 7172
6524.91 7662
6525.68 8264
6526.44 8928
6527.20 9673
6527.96 9995
6528.73 10063
6529.49 10162
6530.25 10080
6531.01 9795
6531.78 9665
6532.54 9577
6533.30 9786
6534.06 10171
6534.83 10816
6535.59 11730
6536.35 12614
6537.12 13401
6537.88 13571
6538.64 13285
6539.40 12611
6540.17 11541
6540.93 10511
6541.69 9221
6542.46 8189
6543.22 7247
6543.98 6571
6544.75 5972
6545.51 5566
6546.27 5111
6547.04 4871
6547.80 4789
6548.56 4732
6549.33 4727
6550.09 4603
6550.86 4601
6551.62 4752
6552.38 4793
6553.15 4702
6553.91 4794
6554.68 4691
6555.44 4671
6556.20 4683
6556.97 4793
6557.73 4849
6558.50 4765
6559.26 4791
6560.02 4862
6560.79 5034
6561.55 5084
6562.32 5070
6563.08 5084
6563.85 5351
6564.61 5404
6565.38 5454
6566.14 5512
6566.90 5481
6567.67 5583
6568.43 5556
6569.20 5613
6569.96 5540
6570.73 5542
6571.49 5517
6572.26 5465
6573.02 5667
6573.79 5887
6574.55 5961
6575.32 6003
6576.08 6065
6576.85 6252
6577.61 6489
6578.38 6428
6579.15 6513
6579.91 6667
6580.68 6592
6581.44 6605
6582.21 6499
6582.97 6267
6583.74 6220
6584.50 6073
6585.27 5911
6586.04 5985
6586.80 5855
6587.57 5810
6588.33 5822
6589.10 5939
6589.87 6181
6590.63 6566
6591.40 7151
6592.16 7519
6592.93 8120
6593.70 8726
6594.46 9266
6595.23 9700
6596.00 9978
6596.76 9660
6597.53 9466
6598.29 8746
6599.06 8357
6599.83 7563
6600.59 6848
6601.36 6544
6602.13 6071
6602.89 5727
6603.66 5481
6604.43 5164
6605.20 5021
6605.96 5094
6606.73 4981
6607.50 5006
6608.26 4927
6609.03 4994
6609.80 4905
6610.57 4717
6611.33 4707
6612.10 4692
6612.87 4535
6613.63 4503
6614.40 4486
6615.17 4264
6615.94 4315
6616.70 4427
6617.47 4451
6618.24 4367
6619.01 4342
6619.78 4374
6620.54 4480
6621.31 4595
6622.08 4521
6622.85 4497
6623.61 4500
6624.38 4539
6625.15 4536
6625.92 4357
6626.69 4328
6627.46 4425
6628.22 4471
6628.99 4475
6629.76 4496
6630.53 4664
6631.30 4920
6632.07 5263
6632.83 5552
6633.60 5733
6634.37 6090
6635.14 6294
6635.91 6200
6636.68 6275
6637.45 6057
6638.21 5743
6638.98 5460
6639.75 5173
6640.52 5017
6641.29 4709
6642.06 4492
6642.83 4114
6643.60 4163
6644.37 4069
6645.14 4019
6645.91 4023
6646.68 3945
6647.44 4015
6648.21 4064
6648.98 4326
6649.75 4275
6650.52 4274
6651.29 4234
6652.06 4158
6652.83 4070
6653.60 4092
6654.37 4011
6655.14 3974
6655.91 3873
6656.68 3856
6657.45 3771
6658.22 3668
6658.99 3700
6659.76 3735
6660.53 3685
6661.30 3611
6662.07 3564
6662.84 3567
6663.61 3565
6664.38 3395
6665.15 3571
6665.92 3544
6666.69 3452
6667.46 3544
6668.23 3563
6669.00 3527
6669.78 3537
6670.55 3583
6671.32 3621
6672.09 3662
6672.86 3729
6673.63 3782
6674.40 3746
6675.17 3649
6675.94 3637
6676.71 3688
6677.48 3591
6678.26 3491
6679.03 3426
6679.80 3450
6680.57 3523
6681.34 3547
6682.11 3507
6682.88 3673
6683.66 3655
6684.43 3708
6685.20 3832
6685.97 3893
6686.74 3862
6687.51 3845
6688.28 3871
6689.06 3838
6689.83 3787
6690.60 3626
6691.37 3433
6692.14 3441
6692.92 3299
6693.69 3204
6694.46 3220
6695.23 3223
6696.00 3221
6696.78 3162
6697.55 3051
6698.32 3123
6699.09 3121
6699.87 3187
6700.64 3162
6701.41 3190
6702.18 3143
6702.96 3039
6703.73 3054
6704.50 3083
6705.27 2959
6706.05 3010
6706.82 3042
6707.59 3072
6708.37 3022
6709.14 3056
6709.91 2979
6710.68 3053
6711.46 3067
6712.23 3045
6713.00 3042
6713.78 3035
6714.55 2956
6715.32 2894
6716.10 2940
6716.87 3003
6717.64 2973
6718.42 2915
6719.19 2948
6719.96 3074
6720.74 3123
6721.51 2916
6722.29 2890
6723.06 2889
6723.83 2957
6724.61 3019
6725.38 2965
6726.15 2941
6726.93 2914
6727.70 2882
6728.48 2827
6729.25 2723
6730.02 2710
6730.80 2919
6731.57 2839
6732.35 2712
6733.12 2692
6733.90 2779
6734.67 2913
6735.45 2807
6736.22 2870
6736.99 2900
6737.77 2901
6738.54 2950
6739.32 2809
6740.09 2882
6740.87 2857
6741.64 2967
6742.42 2842
6743.19 2898
6743.97 2860
6744.74 2905
6745.52 2847
6746.29 2818
6747.07 2939
6747.84 2948
6748.62 3059
6749.39 3057
6750.17 3098
6750.94 3089
6751.72 3109
6752.49 3087
6753.27 3111
6754.05 3096
6754.82 3034
6755.60 2967
6756.37 2962
6757.15 2905
6757.92 2910
6758.70 2740
6759.48 2785
6760.25 2729
6761.03 2750
6761.80 2782
6762.58 2750
6763.36 2832
6764.13 2897
6764.91 2863
6765.68 2801
6766.46 2824
6767.24 2841
6768.01 2730
6768.79 2670
6769.57 2858
6770.34 2817
6771.12 2827
6771.90 2761
6772.67 2735
6773.45 2828
6774.23 2891
6775.00 2916
6775.78 2936
6776.56 2971
6777.33 3103
6778.11 3153
6778.89 3185
6779.66 3221
6780.44 3208
6781.22 3184
6781.99 3072
6782.77 3120
6783.55 3066
6784.33 3024
6785.10 2866
6785.88 2780
6786.66 2694
6787.44 2709
6788.21 2726
6788.99 2695
6789.77 2654
6790.55 2649
6791.32 2628
6792.10 2524
6792.88 2504
6793.66 2542
6794.43 2524
6795.21 2456
6795.99 2436
6796.77 2437
6797.55 2539
6798.32 2526
6799.10 2501
6799.88 2456
6800.66 2557
6801.44 2546
6802.22 2583
6802.99 2568
6803.77 2565
6804.55 2565
6805.33 2615
6806.11 2557
6806.89 2512
6807.67 2539
6808.44 2656
6809.22 2564
6810.00 2489
6810.78 2443
6811.56 2426
6812.34 2485
6813.12 2566
6813.90 2513
6814.67 2472
6815.45 2532
6816.23 2648
6817.01 2658
6817.79 2727
6818.57 2617
6819.35 2670
6820.13 2602
6820.91 2608
6821.69 2657
6822.47 2674
6823.25 2680
6824.03 2677
6824.81 2630
6825.59 2559
6826.37 2581
6827.14 2547
6827.92 2603
6828.70 2604
6829.48 2676
6830.26 2648
6831.04 2614
6831.82 2657
6832.60 2704
6833.38 2683
6834.16 2666
6834.94 2711
6835.72 2600
6836.51 2514
6837.29 2517
6838.07 2587
6838.85 2545
6839.63 2589
6840.41 2476
6841.19 2397
6841.97 2530
6842.75 2549
6843.53 2552
6844.31 2671
6845.09 2743
6845.87 2838
6846.65 3031
6847.43 3500
6848.21 3999
6849.00 4380
6849.78 4976
6850.56 5591
6851.34 6074
6852.12 6330
6852.90 6412
6853.68 6051
6854.46 5785
6855.25 5274
6856.03 4642
6856.81 4172
6857.59 3988
6858.37 3647
6859.15 3310
6859.93 3048
6860.72 2938
6861.50 2929
6862.28 2808
6863.06 2774
6863.84 2609
6864.62 2758
6865.41 2752
6866.19 2727
6866.97 2780
6867.75 2795
6868.53 2671
6869.32 2749
6870.10 2681
6870.88 2602
6871.66 2540
6872.45 2573
6873.23 2672
6874.01 2552
6874.79 2635
6875.58 2651
6876.36 2666
6877.14 2661
6877.92 2731
6878.71 2697
6879.49 2706
6880.27 2854
6881.05 2768
6881.84 2850
6882.62 2785
6883.40 2749
6884.19 2852
6884.97 2971
6885.75 2997
6886.54 3117
6887.32 3363
6888.10 3458
6888.88 3544
6889.67 3750
6890.45 3693
6891.23 3611
6892.02 3417
6892.80 3317
6893.59 3176
6894.37 3103
6895.15 3106
6895.94 3025
6896.72 3011
6897.50 2979
6898.29 2981
6899.07 2906
6899.86 2984
6900.64 2933
6901.42 3028
6902.21 3048
6902.99 2997
6903.78 3025
6904.56 3038
6905.34 2943
6906.13 2974
6906.91 3015
6907.70 3023
6908.48 3079
6909.27 3065
6910.05 3034
6910.83 2896
6911.62 2817
6912.40 2849
6913.19 2862
6913.97 2755
6914.76 2896
6915.54 2835
6916.33 2791
6917.11 2828
6917.90 2936
6918.68 2870
6919.47 2734
6920.25 2692
6921.04 2789
6921.82 2818
6922.61 2878
6923.39 2866
6924.18 2828
6924.96 2869
6925.75 2929
6926.53 2893
6927.32 2851
6928.10 2829
6928.89 2904
6929.68 2912
6930.46 2867
6931.25 2814
6932.03 2937
6932.82 2885
6933.60 2863
6934.39 2883
6935.18 2925
6935.96 2836
6936.75 2886
6937.53 2860
6938.32 2909
6939.11 2895
6939.89 2934
6940.68 2987
6941.47 3069
6942.25 3126
6943.04 3095
6943.82 3203
6944.61 3138
6945.40 3227
6946.18 3304
6946.97 3230
6947.76 3274
6948.54 3270
6949.33 3184
6950.12 3166
6950.90 3163
6951.69 3258
6952.48 3190
6953.26 3152
6954.05 3118
6954.84 3212
6955.63 3375
6956.41 3374
6957.20 3371
6957.99 3464
6958.77 3518
6959.56 3507
6960.35 3448
6961.14 3556
6961.92 3603
6962.71 3509
6963.50 3512
6964.29 3523
6965.07 3547
6965.86 3728
6966.65 3683
6967.44 3802
6968.22 3841
6969.01 3837
6969.80 3895
6970.59 3955
6971.38 3966
6972.16 3960
6972.95 3969
6973.74 4089
6974.53 4093
6975.32 3968
6976.10 4012
6976.89 4125
6977.68 4216
6978.47 4256
6979.26 4498
6980.05 4610
6980.83 4835
6981.62 5194
6982.41 5908
6983.20 6663
6983.99 7367
6984.78 8168
6985.57 8915
6986.36 9443
6987.14 9820
6987.93 9674
6988.72 9342
6989.51 8593
6990.30 7938
6991.09 7117
6991.88 6486
6992.67 5922
6993.46 5551
6994.25 5284
6995.04 5223
6995.82 5487
6996.61 5776
6997.40 6325
6998.19 7123
6998.98 7947
6999.77 8836
7000.56 9344
7001.35 9409
7002.14 9317
7002.93 8980
7003.72 8261
7004.51 7400
7005.30 6614
7006.09 5793
7006.88 5121
7007.67 4673
7008.46 4403
7009.25 4008
7010.04 3727
7010.83 3693
7011.62 3624
7012.41 3593
7013.20 3521
7013.99 3782
7014.78 3701
7015.57 3528
7016.36 3449
7017.15 3370
7017.94 3230
7018.73 3322
7019.53 3347
7020.32 3279
7021.11 3366
7021.90 3336
7022.69 3311
7023.48 3399
7024.27 3492
7025.06 3543
7025.85 3603
7026.64 3610
7027.43 3552
7028.23 3538
7029.02 3463
7029.81 3515
7030.60 3290
7031.39 3276
7032.18 3167
7032.97 3050
7033.77 3057
7034.56 3077
7035.35 3127
7036.14 3223
7036.93 3225
7037.72 3256
7038.51 3357
7039.31 3407
7040.10 3423
7040.89 3290
7041.68 3459
7042.47 3318
7043.27 3266
7044.06 3146
7044.85 3182
7045.64 3191
7046.43 3076
7047.23 3142
7048.02 3142
7048.81 3109
7049.60 3216
7050.40 3035
7051.19 3122
7051.98 3252
7052.77 3225
7053.57 3114
7054.36 3037
7055.15 3001
7055.94 2909
7056.74 2833
7057.53 2849
7058.32 3040
7059.12 2871
7059.91 2861
7060.70 2891
7061.50 2841
7062.29 2870
7063.08 2894
7063.87 2933
7064.67 2940
7065.46 2993
7066.25 2959
7067.05 2795
7067.84 2821
7068.63 2790
7069.43 2785
7070.22 2781
7071.02 2762
7071.81 2814
7072.60 2808
7073.40 2810
7074.19 2758
7074.98 2657
7075.78 2768
7076.57 2684
7077.37 2737
7078.16 2753
7078.95 2721
7079.75 2741
7080.54 2773
7081.34 2735
7082.13 2687
7082.92 2777
7083.72 2795
7084.51 2796
7085.31 2798
7086.10 2807
7086.90 2981
7087.69 3027
7088.49 3058
7089.28 3209
7090.07 3207
7090.87 3105
7091.66 2875
7092.46 2802
7093.25 2713
7094.05 2624
7094.84 2514
7095.64 2425
7096.43 2368
7097.23 2357
7098.02 2382
7098.82 2306
7099.61 2216
7100.41 2240
7101.20 2250
7102.00 2291
7102.79 2140
7103.59 2161
7104.39 2256
7105.18 2159
7105.98 2156
7106.77 2218
7107.57 2162
7108.36 2096
7109.16 2137
7109.96 2108
7110.75 2147
7111.55 2190
7112.34 2182
7113.14 2079
7113.93 2047
7114.73 2062
7115.53 2111
7116.32 2250
7117.12 2192
7117.92 2209
7118.71 2173
7119.51 2192
7120.30 2161
7121.10 2183
7121.90 2123
7122.69 2087
7123.49 2120
7124.29 2100
7125.08 2144
7125.88 2210
7126.68 2084
7127.47 2129
7128.27 2131
7129.07 2129
7129.86 2096
7130.66 2127
7131.46 2118
7132.25 2168
7133.05 2204
7133.85 2209
7134.65 2218
7135.44 2137
7136.24 2134
7137.04 2135
7137.84 2051
7138.63 2106
7139.43 2102
7140.23 2103
7141.03 2094
7141.82 2122
7142.62 2165
7143.42 2173
7144.22 2189
7145.01 2177
7145.81 2174
7146.61 2252
7147.41 2171
7148.20 2132
7149.00 2104
7149.80 2038
7150.60 2131
7151.40 2159
7152.19 2132
7152.99 2068
7153.79 2041
7154.59 2058
7155.39 2089
7156.19 2113
7156.98 2100
7157.78 2109
7158.58 2113
7159.38 2098
7160.18 2029
7160.98 2054
7161.78 2076
7162.57 2106
7163.37 2059
7164.17 2123
7164.97 2121
7165.77 2106
7166.57 2006
7167.37 1972
7168.17 2083
7168.97 2032
7169.77 2066
7170.56 2026
7171.36 2111
7172.16 2089
7172.96 2093
7173.76 2018
7174.56 1925
7175.36 1966
7176.16 2082
7176.96 2065
7177.76 2035
7178.56 2023
7179.36 2064
7180.16 2165
7180.96 2144
7181.76 2229
7182.56 2342
7183.36 2443
7184.16 2390
7184.96 2373
7185.76 2358
7186.56 2241
7187.36 2271
7188.16 2278
7188.96 2234
7189.76 2167
7190.56 2079
7191.36 2016
7192.16 2066
7192.96 2003
7193.76 1987
7194.56 1928
7195.36 2012
7196.16 1965
7196.96 1981
7197.76 1995
7198.56 2060
7199.36 2059
7200.16 2092
7200.97 2041
7201.77 2139
7202.57 2114
7203.37 2046
7204.17 1977
7204.97 1965
7205.77 2025
7206.57 2041
7207.37 1971
7208.18 1919
7208.98 1910
7209.78 1993
7210.58 1996
7211.38 1954
7212.18 1979
7212.98 1935
7213.79 2019
7214.59 2032
7215.39 2045
7216.19 2026
7216.99 2075
7217.79 2088
7218.60 1985
7219.40 2037
7220.20 2081
7221.00 2065
7221.80 2059
7222.61 1943
7223.41 1961
7224.21 2054
7225.01 2054
7225.81 2046
7226.62 2024
7227.42 2071
7228.22 2120
7229.02 2090
7229.83 2130
7230.63 2209
7231.43 2158
7232.23 2053
7233.04 2165
7233.84 2072
7234.64 2065
7235.45 2135
7236.25 2093
7237.05 2169
7237.85 2191
7238.66 2261
7239.46 2300
7240.26 2276
7241.07 2331
7241.87 2374
7242.67 2422
7243.48 2362
7244.28 2368
7245.08 2362
7245.89 2297
7246.69 2312
7247.49 2341
7248.30 2390
7249.10 2280
7249.90 2269
7250.71 2369
7251.51 2293
7252.31 2385
7253.12 2460
7253.92 2444
7254.73 2390
7255.53 2373
7256.33 2342
7257.14 2489
7257.94 2408
7258.75 2486
7259.55 2513
7260.35 2540
7261.16 2444
7261.96 2468
7262.77 2518
7263.57 2542
7264.38 2536
7265.18 2637
7265.98 2716
7266.79 2779
7267.59 2774
7268.40 2775
7269.20 2921
7270.01 2908
7270.81 2969
7271.62 2910
7272.42 2921
7273.23 2918
7274.03 2878
7274.84 2943
7275.64 2952
7276.45 2928
7277.25 3061
7278.06 3158
7278.86 3205
7279.67 3317
7280.47 3591
7281.28 3882
7282.08 4222
7282.89 4840
7283.69 5432
7284.50 6112
7285.31 6256
7286.11 6437
7286.92 6413
7287.72 6236
7288.53 5720
7289.33 5217
7290.14 4721
7290.95 4389
7291.75 4077
7292.56 3880
7293.36 3599
7294.17 3477
7294.98 3394
7295.78 3336
7296.59 3355
7297.39 3285
7298.20 3339
7299.01 3347
7299.81 3414
7300.62 3465
7301.43 3517
7302.23 3624
7303.04 3640
7303.85 3817
7304.65 3873
7305.46 3954
7306.27 3986
7307.07 4104
7307.88 4280
7308.69 4635
7309.49 4752
7310.30 4890
7311.11 5016
7311.91 5162
7312.72 5212
7313.53 5231
7314.33 5072
7315.14 4725
7315.95 5032
7316.76 5025
7317.56 5100
7318.37 5560
7319.18 6063
7319.99 6719
7320.79 7293
7321.60 7636
7322.41 7876
7323.22 7707
7324.02 7394
7324.83 6866
7325.64 6392
7326.45 5741
7327.26 5135
7328.06 4547
7328.87 4163
7329.68 3915
7330.49 3628
7331.30 3470
7332.10 3198
7332.91 3210
7333.72 3178
7334.53 3173
7335.34 3186
7336.15 3242
7336.95 3240
7337.76 3246
7338.57 3232
7339.38 3380
7340.19 3350
7341.00 3247
7341.81 3235
7342.61 3263
7343.42 3291
7344.23 3270
7345.04 3304
7345.85 3285
7346.66 3353
7347.47 3295
7348.28 3377
7349.09 3405
7349.89 3384
7350.70 3322
7351.51 3376
7352.32 3277
7353.13 3114
7353.94 3105
7354.75 3232
7355.56 3114
7356.37 3200
7357.18 3331
7357.99 3267
7358.80 3407
7359.61 3418
7360.42 3549
7361.23 3599
7362.04 3579
7362.85 3571
7363.66 3612
7364.47 3681
7365.28 3551
7366.09 3495
7366.90 3462
7367.71 3512
7368.52 3520
7369.33 3602
7370.14 3430
7370.95 3445
7371.76 3411
7372.57 3485
7373.38 3476
7374.19 3556
7375.00 3474
7375.81 3555
7376.62 3652
7377.43 3785
7378.24 3967
7379.05 4208
7379.86 4502
7380.67 4905
7381.49 5146
7382.30 5088
7383.11 5169
7383.92 4985
7384.73 4722
7385.54 4468
7386.35 4340
7387.16 4048
7387.97 3736
7388.79 3603
7389.60 3475
7390.41 3331
7391.22 3279
7392.03 3253
7392.84 3162
7393.65 3088
7394.47 3043
7395.28 3081
7396.09 3192
7396.90 3218
7397.71 3277
7398.52 3485
7399.34 3755
7400.15 4017
7400.96 3972
7401.77 4279
7402.58 4363
7403.40 4218
7404.21 4289
7405.02 4131
7405.83 3939
7406.64 3860
7407.46 3691
7408.27 3674
7409.08 3460
7409.89 3355
7410.71 3195
7411.52 3030
7412.33 3059
7413.14 2927
7413.96 2805
7414.77 2698
7415.58 2675
7416.40 2604
7417.21 2681
7418.02 2653
7418.83 2587
7419.65 2606
7420.46 2592
7421.27 2587
7422.09 2606
7422.90 2545
7423.71 2459
7424.53 2461
7425.34 2440
7426.15 2478
7426.97 2576
7427.78 2521
7428.59 2396
7429.41 2432
7430.22 2432
7431.03 2383
7431.85 2371
7432.66 2406
7433.47 2420
7434.29 2350
7435.10 2413
7435.92 2410
7436.73 2463
7437.54 2359
7438.36 2383
7439.17 2512
7439.99 2529
7440.80 2469
7441.61 2506
7442.43 2496
7443.24 2450
7444.06 2450
7444.87 2325
7445.69 2356
7446.50 2334
7447.31 2344
7448.13 2253
7448.94 2277
7449.76 2302
7450.57 2303
7451.39 2230
7452.20 2128
7453.02 2237
7453.83 2290
7454.65 2280
7455.46 2172
7456.28 2197
7457.09 2230
7457.91 2250
7458.72 2237
7459.54 2219
7460.35 2191
7461.17 2257
7461.98 2277
7462.80 2263
7463.61 2250
7464.43 2245
7465.24 2318
7466.06 2274
7466.88 2248
7467.69 2330
7468.51 2343
7469.32 2314
7470.14 2358
7470.95 2234
7471.77 2293
7472.59 2262
7473.40 2168
7474.22 2155
7475.03 2072
7475.85 2120
7476.67 2073
7477.48 2147
7478.30 2061
7479.11 2037
7479.93 1984
7480.75 2020
7481.56 1974
7482.38 2038
7483.20 2020
7484.01 1990
7484.83 1986
7485.65 1986
7486.46 1915
7487.28 1955
7488.10 1999
7488.91 1975
7489.73 1943
7490.55 1918
7491.36 1965
7492.18 1970
7493.00 1931
7493.81 1923
7494.63 1955
7495.45 1957
7496.27 1943
7497.08 1950
7497.90 1903
7498.72 1866
7499.53 1906
7500.35 1998
7501.17 1907
7501.99 1789
7502.80 1810
7503.62 1861
7504.44 1905
7505.26 1871
7506.08 1895
7506.89 1903
7507.71 1911
7508.53 1893
7509.35 1843
7510.16 1835
7510.98 1884
7511.80 1907
7512.62 1814
7513.44 1719
7514.25 1848
7515.07 1813
7515.89 1869
7516.71 1805
7517.53 1792
7518.35 1714
7519.16 1763
7519.98 1815
7520.80 1825
7521.62 1820
7522.44 1761
7523.26 1817
7524.08 1754
7524.90 1868
7525.71 1860
7526.53 1782
7527.35 1780
7528.17 1804
7528.99 1837
7529.81 1816
7530.63 1782
7531.45 1744
7532.27 1772
7533.08 1792
7533.90 1872
7534.72 1836
7535.54 1822
7536.36 1836
7537.18 1807
7538.00 1844
7538.82 1877
7539.64 1918
7540.46 1907
7541.28 1748
7542.10 1847
7542.92 1925
7543.74 1805
7544.56 1848
7545.38 1910
7546.20 1976
7547.02 1976
7547.84 1927
7548.66 1909
7549.48 1919
7550.30 1965
7551.12 1991
7551.94 1991
7552.76 1961
7553.58 1872
7554.40 1893
7555.22 1979
7556.04 2023
7556.86 1992
7557.68 1985
7558.50 2000
7559.32 2119
7560.14 2073
7560.96 1984
7561.78 1955
7562.61 1989
7563.43 2078
7564.25 2048
7565.07 2042
7565.89 2041
7566.71 2048
7567.53 1996
7568.35 2014
7569.17 1995
7569.99 1971
7570.82 1943
7571.64 2014
7572.46 1899
7573.28 1997
7574.10 2009
7574.92 2020
7575.74 2059
7576.57 2038
7577.39 2023
7578.21 1934
7579.03 1947
7579.85 1998
7580.67 1988
7581.50 1928
7582.32 1929
7583.14 2028
7583.96 1976
7584.78 2026
7585.61 2093
7586.43 2186
7587.25 2216
7588.07 2273
7588.89 2206
7589.72 2210
7590.54 2244
7591.36 2242
7592.18 2249
7593.01 2211
7593.83 2206
7594.65 2230
7595.47 2244
7596.30 2149
7597.12 2098
7597.94 2128
7598.76 2247
7599.59 2154
7600.41 2276
7601.23 2454
7602.06 2537
7602.88 2579
7603.70 2664
7604.53 2798
7605.35 2890
7606.17 2922
7606.99 2890
7607.82 2832
7608.64 2615
7609.46 2598
7610.29 2564
7611.11 2424
7611.93 2354
7612.76 2321
7613.58 2345
7614.41 2353
7615.23 2248
7616.05 2222
7616.88 2239
7617.70 2320
7618.52 2284
7619.35 2289
7620.17 2335
7621.00 2216
7621.82 2231
7622.64 2191
7623.47 2208
7624.29 2207
7625.12 2236
7625.94 2272
7626.77 2414
7627.59 2453
7628.41 2652
7629.24 2762
7630.06 2979
7630.89 3057
7631.71 3308
7632.54 3373
7633.36 3348
7634.19 3292
7635.01 3137
7635.84 2892
7636.66 2631
7637.48 2529
7638.31 2343
7639.13 2261
7639.96 2114
7640.78 2055
7641.61 2007
7642.43 1982
7643.26 1925
7644.09 1992
7644.91 1991
7645.74 2005
7646.56 1928
7647.39 1898
7648.21 1970
7649.04 1879
7649.86 1863
7650.69 1843
7651.51 1823
7652.34 1845
7653.17 1890
7653.99 1832
7654.82 1844
7655.64 1790
7656.47 1819
7657.29 1884
7658.12 1805
7658.95 1811
7659.77 1793
7660.60 1810
7661.43 1781
7662.25 1778
7663.08 1829
7663.90 1821
7664.73 1832
7665.56 1804
7666.38 1745
7667.21 1862
7668.04 1822
7668.86 1863
7669.69 1874
7670.52 1877
7671.34 1942
7672.17 1865
7673.00 1861
7673.82 1856
7674.65 1783
7675.48 1786
7676.30 1800
7677.13 1711
7677.96 1676
7678.78 1694
7679.61 1740
7680.44 1736
7681.27 1658
7682.09 1685
7682.92 1740
7683.75 1712
7684.58 1667
7685.40 1806
7686.23 1743
7687.06 1733
7687.89 1760
7688.71 1680
7689.54 1697
7690.37 1682
7691.20 1626
7692.02 1685
7692.85 1720
7693.68 1711
7694.51 1721
7695.34 1810
7696.16 1801
7696.99 1712
7697.82 1703
7698.65 1783
7699.48 1825
7700.31 1776
7701.13 1763
7701.96 1748
7702.79 1809
7703.62 1757
7704.45 1665
7705.28 1725
7706.10 1727
7706.93 1771
7707.76 1749
7708.59 1754
7709.42 1654
7710.25 1646
7711.08 1665
7711.91 1675
7712.73 1614
7713.56 1666
7714.39 1573
7715.22 1651
7716.05 1674
7716.88 1762
7717.71 1684
7718.54 1627
7719.37 1680
7720.20 1690
7721.03 1659
7721.86 1657
7722.68 1686
7723.51 1604
7724.34 1613
7725.17 1637
7726.00 1610
7726.83 1548
7727.66 1588
7728.49 1571
7729.32 1599
7730.15 1625
7730.98 1675
7731.81 1663
7732.64 1632
7733.47 1632
7734.30 1564
7735.13 1598
7735.96 1677
7736.79 1592
7737.62 1519
7738.45 1556
7739.28 1592
7740.11 1603
7740.94 1544
7741.77 1601
7742.61 1636
7743.44 1725
7744.27 1830
7745.10 1881
7745.93 2091
7746.76 2130
7747.59 2306
7748.42 2378
7749.25 2432
7750.08 2361
7750.91 2336
7751.74 2185
7752.58 2019
7753.41 1955
7754.24 1867
7755.07 1708
7755.90 1744
7756.73 1714
7757.56 1641
7758.39 1744
7759.23 1708
7760.06 1714
7760.89 1670
7761.72 1658
7762.55 1572
7763.38 1579
7764.22 1607
7765.05 1553
7765.88 1510
7766.71 1511
7767.54 1519
7768.37 1497
7769.21 1480
7770.04 1556
7770.87 1489
7771.70 1464
7772.53 1498
7773.37 1440
7774.20 1534
7775.03 1466
7775.86 1499
7776.70 1470
7777.53 1531
7778.36 1520
7779.19 1506
7780.03 1600
7780.86 1544
7781.69 1490
7782.52 1506
7783.36 1564
7784.19 1568
7785.02 1627
7785.86 1657
7786.69 1672
7787.52 1752
7788.35 1684
7789.19 1576
7790.02 1599
7790.85 1650
7791.69 1630
7792.52 1577
7793.35 1530
7794.19 1564
7795.02 1578
7795.85 1530
7796.69 1519
7797.52 1559
7798.35 1525
7799.19 1543
7800.02 1595
7800.85 1557
7801.69 1572
7802.52 1591
7803.36 1639
7804.19 1598
7805.02 1564
7805.86 1573
7806.69 1613
7807.53 1632
7808.36 1554
7809.19 1600
7810.03 1614
7810.86 1677
7811.70 1639
7812.53 1662
7813.36 1709
7814.20 1810
7815.03 1867
7815.87 1957
7816.70 1975
7817.54 1948
7818.37 1999
7819.21 1955
7820.04 1809
7820.88 1780
7821.71 1789
7822.55 1775
7823.38 1701
7824.22 1630
7825.05 1644
7825.89 1673
7826.72 1606
7827.56 1609
7828.39 1561
7829.23 1605
7830.06 1658
7830.90 1574
7831.73 1593
7832.57 1631
7833.40 1607
7834.24 1551
7835.07 1629
7835.91 1660
7836.74 1639
7837.58 1581
7838.42 1548
7839.25 1578
7840.09 1599
7840.92 1617
7841.76 1551
7842.59 1585
7843.43 1546
7844.27 1540
7845.10 1660
7845.94 1661
7846.77 1583
7847.61 1644
7848.45 1582
7849.28 1551
7850.12 1533
7850.96 1494
7851.79 1485
7852.63 1573
7853.47 1606
7854.30 1561
7855.14 1524
7855.98 1564
7856.81 1564
7857.65 1542
7858.49 1560
7859.32 1565
7860.16 1637
7861.00 1595
7861.83 1558
7862.67 1485
7863.51 1495
7864.34 1476
7865.18 1602
7866.02 1571
7866.86 1468
7867.69 1444
7868.53 1476
7869.37 1535
7870.20 1481
7871.04 1545
7871.88 1509
7872.72 1474
7873.55 1535
7874.39 1494
7875.23 1547
7876.07 1600
7876.91 1633
7877.74 1646
7878.58 1595
7879.42 1634
7880.26 1602
7881.09 1554
7881.93 1523
7882.77 1527
7883.61 1609
7884.45 1625
7885.28 1568
7886.12 1537
7886.96 1577
7887.80 1548
7888.64 1598
7889.48 1575
7890.32 1626
7891.15 1632
7891.99 1647
7892.83 1632
7893.67 1688
7894.51 1690
7895.35 1630
7896.19 1647
7897.02 1634
7897.86 1607
7898.70 1668
7899.54 1727
7900.38 1686
7901.22 1694
7902.06 1698
7902.90 1667
7903.74 1647
7904.58 1682
7905.41 1646
7906.25 1667
7907.09 1659
7907.93 1585
7908.77 1529
7909.61 1553
7910.45 1572
7911.29 1553
7912.13 1551
7912.97 1582
7913.81 1665
7914.65 1796
7915.49 1846
7916.33 1987
7917.17 2027
7918.01 2126
7918.85 2174
7919.69 2161
7920.53 2183
7921.37 2164
7922.21 2049
7923.05 1897
7923.89 1843
7924.73 1838
7925.57 1726
7926.41 1627
7927.25 1622
7928.09 1530
7928.93 1534
7929.77 1528
7930.61 1539
7931.45 1472
7932.29 1465
7933.14 1482
7933.98 1474
7934.82 1406
7935.66 1391
7936.50 1421
7937.34 1457
7938.18 1426
7939.02 1501
7939.86 1499
7940.70 1482
7941.55 1474
7942.39 1498
7943.23 1472
7944.07 1502
7944.91 1526
7945.75 1574
7946.59 1560
7947.43 1473
7948.28 1486
7949.12 1567
7949.96 1511
7950.80 1543
7951.64 1553
7952.48 1490
7953.33 1523
7954.17 1501
7955.01 1557
7955.85 1452
7956.69 1462
7957.54 1484
7958.38 1465
7959.22 1414
7960.06 1482
7960.90 1471
7961.75 1456
7962.59 1493
7963.43 1474
7964.27 1486
7965.12 1459
7965.96 1510
7966.80 1555
7967.64 1489
7968.49 1493
7969.33 1562
7970.17 1413
7971.01 1439
7971.86 1443
7972.70 1379
7973.54 1394
7974.39 1321
7975.23 1375
7976.07 1422
7976.91 1420
7977.76 1416
7978.60 1438
7979.44 1409
7980.29 1405
7981.13 1511
7981.97 1524
7982.82 1418
7983.66 1370
7984.50 1396
7985.35 1419
7986.19 1333
7987.04 1416
7987.88 1440
7988.72 1415
7989.57 1528
7990.41 1417
7991.25 1465
7992.10 1449
7992.94 1463
7993.79 1358
7994.63 1336
7995.47 1320
7996.32 1376
7997.16 1417
7998.01 1340
7998.85 1363
7999.69 1393
8000.54 1372
8001.38 1397
8002.23 1385
8003.07 1365
8003.92 1366
8004.76 1426
8005.61 1354
8006.45 1389
8007.29 1239
8008.14 1249
8008.98 1299
8009.83 1343
8010.67 1295
8011.52 1327
8012.36 1240
8013.21 1301
8014.05 1378
8014.90 1278
8015.74 1256
8016.59 1301
8017.43 1243
8018.28 1289
8019.12 1282
8019.97 1365
8020.82 1250
8021.66 1267
8022.51 1337
8023.35 1263
8024.20 1288
8025.04 1277
8025.89 1216
8026.73 1174
8027.58 1241
8028.43 1258
8029.27 1278
8030.12 1302
8030.96 1313
8031.81 1262
8032.66 1275
8033.50 1272
8034.35 1237
8035.19 1199
8036.04 1295
8036.89 1332
8037.73 1251
8038.58 1297
8039.43 1299
8040.27 1254
8041.12 1275
8041.96 1302
8042.81 1342
8043.66 1228
8044.50 1236
8045.35 1309
8046.20 1309
8047.04 1329
8047.89 1362
8048.74 1350
8049.58 1288
8050.43 1288
8051.28 1324
8052.13 1275
8052.97 1305
8053.82 1316
8054.67 1321
8055.51 1274
8056.36 1261
8057.21 1265
8058.06 1200
8058.90 1258
8059.75 1217
8060.60 1237
8061.45 1237
8062.29 1248
8063.14 1317
8063.99 1268
8064.84 1264
8065.68 1202
8066.53 1209
8067.38 1232
8068.23 1234
8069.08 1198
8069.92 1215
8070.77 1268
8071.62 1294
8072.47 1229
8073.32 1221
8074.16 1214
8075.01 1214
8075.86 1213
8076.71 1187
8077.56 1162
8078.41 1199
8079.25 1270
8080.10 1238
8080.95 1195
8081.80 1309
8082.65 1257
8083.50 1232
8084.35 1207
8085.20 1263
8086.04 1260
8086.89 1242
8087.74 1189
8088.59 1163
8089.44 1168
8090.29 1183
8091.14 1204
8091.99 1223
8092.84 1198
8093.69 1166
8094.53 1124
8095.38 1142
8096.23 1243
8097.08 1192
8097.93 1207
8098.78 1182
8099.63 1189
8100.48 1173
8101.33 1263
8102.18 1254
8103.03 1272
8103.88 1250
8104.73 1209
8105.58 1210
8106.43 1237
8107.28 1195
8108.13 1203
8108.98 1231
8109.83 1219
8110.68 1222
8111.53 1217
8112.38 1171
8113.23 1150
8114.08 1226
8114.93 1213
8115.78 1217
8116.63 1230
8117.48 1229
8118.33 1264
8119.18 1335
8120.03 1335
8120.88 1329
8121.73 1356
8122.59 1338
8123.44 1404
8124.29 1318
8125.14 1262
8125.99 1236
8126.84 1272
8127.69 1300
8128.54 1253
8129.39 1210
8130.24 1225
8131.10 1202
8131.95 1250
8132.80 1358
8133.65 1273
8134.50 1210
8135.35 1317
8136.20 1315
8137.06 1320
8137.91 1300
8138.76 1293
8139.61 1310
8140.46 1305
8141.31 1284
8142.17 1341
8143.02 1411
8143.87 1381
8144.72 1339
8145.57 1305
8146.42 1341
8147.28 1391
8148.13 1391
8148.98 1399
8149.83 1366
8150.69 1381
8151.54 1372
8152.39 1395
8153.24 1405
8154.09 1467
8154.95 1453
8155.80 1523
8156.65 1550
8157.50 1483
8158.36 1504
8159.21 1359
8160.06 1399
8160.92 1295
8161.77 1304
8162.62 1300
8163.47 1262
8164.33 1246
8165.18 1297
8166.03 1255
8166.89 1359
8167.74 1303
8168.59 1255
8169.45 1344
8170.30 1278
8171.15 1210
8172.01 1265
8172.86 1314
8173.71 1291
8174.57 1292
8175.42 1301
8176.27 1309
8177.13 1321
8177.98 1303
8178.83 1231
8179.69 1227
8180.54 1237
8181.40 1242
8182.25 1153
8183.10 1147
8183.96 1156
8184.81 1200
8185.66 1211
8186.52 1200
8187.37 1225
8188.23 1250
8189.08 1223
8189.94 1243
8190.79 1223
8191.64 1220
8192.50 1167
8193.35 1185
8194.21 1148
8195.06 1114
8195.92 1130
8196.77 1176
8197.63 1188
8198.48 1187
8199.34 1174
8200.19 1157
8201.05 1125
8201.90 1193
8202.76 1129
8203.61 1192
8204.47 1187
8205.32 1177
8206.18 1166
8207.03 1174
8207.89 1194
8208.74 1163
8209.60 1183
8210.45 1225
8211.31 1205
8212.16 1193
8213.02 1135
8213.87 1204
8214.73 1246
8215.58 1206
8216.44 1210
8217.30 1195
8218.15 1205
8219.01 1190
8219.86 1218
8220.72 1263
8221.58 1271
8222.43 1241
8223.29 1159
8224.14 1235
8225.00 1254
8225.86 1230
8226.71 1220
8227.57 1163
8228.42 1222
8229.28 1190
8230.14 1202
8230.99 1184
8231.85 1203
8232.71 1211
8233.56 1222
8234.42 1226
8235.28 1185
8236.13 1178
8236.99 1167
8237.85 1150
8238.70 1142
8239.56 1179
8240.42 1187
8241.27 1146
8242.13 1200
8242.99 1202
8243.85 1207
8244.70 1215
8245.56 1156
8246.42 1118
8247.27 1170
8248.13 1186
8248.99 1164
8249.85 1143
8250.70 1178
8251.56 1175
8252.42 1189
8253.28 1226
8254.13 1168
8254.99 1224
8255.85 1208
8256.71 1172
8257.57 1225
8258.42 1194
8259.28 1189
8260.14 1196
8261.00 1175
8261.85 1192
8262.71 1178
8263.57 1165
8264.43 1156
8265.29 1133
8266.15 1168
8267.00 1118
8267.86 1145
8268.72 1153
8269.58 1188
8270.44 1199
8271.30 1169
8272.15 1208
8273.01 1120
8273.87 1111
8274.73 1214
8275.59 1214
8276.45 1170
8277.31 1151
8278.17 1153
8279.02 1196
8279.88 1145
8280.74 1234
8281.60 1176
8282.46 1227
8283.32 1196
8284.18 1163
8285.04 1229
8285.90 1193
8286.76 1249
8287.62 1234
8288.48 1266
8289.34 1258
8290.19 1237
8291.05 1296
8291.91 1204
8292.77 1209
8293.63 1173
8294.49 1191
8295.35 1236
8296.21 1227
8297.07 1264
8297.93 1236
8298.79 1269
8299.65 1248
8300.51 1300
8301.37 1325
8302.23 1341
8303.09 1323
8303.95 1267
8304.81 1369
8305.67 1339
8306.53 1321
8307.39 1312
8308.26 1350
8309.12 1272
8309.98 1259
8310.84 1295
8311.70 1333
8312.56 1278
8313.42 1317
8314.28 1347
8315.14 1396
8316.00 1380
8316.86 1413
8317.72 1445
8318.58 1427
8319.44 1356
8320.31 1290
8321.17 1326
8322.03 1286
8322.89 1321
8323.75 1332
8324.61 1374
8325.47 1297
8326.33 1243
8327.20 1222
8328.06 1293
8328.92 1356
8329.78 1292
8330.64 1314
8331.50 1326
8332.37 1273
8333.23 1354
8334.09 1349
8334.95 1304
8335.81 1298
8336.67 1306
8337.54 1262
8338.40 1255
8339.26 1272
8340.12 1280
8340.99 1290
8341.85 1328
8342.71 1327
8343.57 1345
8344.43 1390
8345.30 1333
8346.16 1368
8347.02 1362
8347.88 1352
8348.75 1341
8349.61 1359
8350.47 1325
8351.33 1325
8352.20 1350
8353.06 1324
8353.92 1293
8354.79 1306
8355.65 1349
8356.51 1365
8357.37 1314
8358.24 1347
8359.10 1329
8359.96 1347
8360.83 1307
8361.69 1393
8362.55 1347
8363.42 1286
8364.28 1310
8365.14 1314
8366.01 1341
8366.87 1322
8367.73 1380
8368.60 1388
8369.46 1372
8370.32 1418
8371.19 1395
8372.05 1415
8372.92 1366
8373.78 1441
8374.64 1365
8375.51 1392
8376.37 1365
8377.24 1408
8378.10 1413
8378.96 1332
8379.83 1370
8380.69 1442
8381.56 1421
8382.42 1420
8383.29 1442
8384.15 1448
8385.01 1469
8385.88 1449
8386.74 1405
8387.61 1434
8388.47 1436
8389.34 1496
8390.20 1527
8391.07 1472
8391.93 1470
8392.80 1457
8393.66 1474
8394.53 1487
8395.39 1478
8396.26 1439
8397.12 1524
8397.99 1569
8398.85 1521
8399.72 1548
8400.58 1514
8401.45 1554
8402.31 1525
8403.18 1553
8404.04 1522
8404.91 1589
8405.77 1617
8406.64 1578
8407.50 1591
8408.37 1570
8409.24 1557
8410.10 1621
8410.97 1636
8411.83 1603
8412.70 1729
8413.57 1619
8414.43 1699
8415.30 1707
8416.16 1724
8417.03 1770
8417.90 1739
8418.76 1749
8419.63 1769
8420.49 1724
8421.36 1793
8422.23 1827
8423.09 1861
8423.96 1916
8424.83 1954
8425.69 2029
8426.56 1957
8427.43 1984
8428.29 1979
8429.16 1933
8430.03 2030
8430.89 2049
8431.76 2077
8432.63 2055
8433.49 2088
8434.36 2079
8435.23 2106
8436.09 2139
8436.96 2138
8437.83 2202
8438.70 2335
8439.56 2290
8440.43 2417
8441.30 2523
8442.17 2621
8443.03 2516
8443.90 2631
8444.77 2576
8445.64 2626
8446.50 2607
8447.37 2589
8448.24 2670
8449.11 2660
8449.97 2715
8450.84 2755
8451.71 2818
8452.58 3049
8453.45 3289
8454.31 3545
8455.18 3904
8456.05 4282
8456.92 4704
8457.79 4867
8458.65 5010
8459.52 5025
8460.39 4777
8461.26 4583
8462.13 4161
8463.00 3869
8463.86 3676
8464.73 3500
8465.60 3534
8466.47 3693
8467.34 4010
8468.21 4634
8469.08 5388
8469.94 6286
8470.81 6790
8471.68 7182
8472.55 7195
8473.42 6865
8474.29 6190
8475.16 5773
8476.03 4990
8476.90 4364
8477.77 3875
8478.64 3482
8479.50 3224
8480.37 2976
8481.24 2723
8482.11 2561
8482.98 2419
8483.85 2318
8484.72 2347
8485.59 2297
8486.46 2280
8487.33 2255
8488.20 2209
8489.07 2260
8489.94 2175
8490.81 2185
8491.68 2124
8492.55 2132
8493.42 2171
8494.29 2247
8495.16 2285
8496.03 2240
8496.90 2327
8497.77 2367
8498.64 2375
8499.51 2266
8500.38 2233
8501.25 2263
8502.12 2223
8502.99 2239
8503.86 2239
8504.73 2212
8505.60 2334
8506.48 2426
8507.35 2486
8508.22 2538
8509.09 2677
8509.96 2732
8510.83 2787
8511.70 2721
8512.57 2646
8513.44 2539
8514.31 2396
8515.18 2329
8516.06 2322
8516.93 2217
8517.80 2120
8518.67 2266
8519.54 2099
8520.41 2105
8521.28 2097
8522.16 2081
8523.03 2059
8523.90 2118
8524.77 2100
8525.64 2112
8526.51 2123
8527.39 2128
8528.26 2157
8529.13 2184
8530.00 2211
8530.87 2233
8531.74 2239
8532.62 2193
8533.49 2270
8534.36 2280
8535.23 2309
8536.11 2275
8536.98 2303
8537.85 2311
8538.72 2255
8539.59 2195
8540.47 2221
8541.34 2096
8542.21 2084
8543.08 2214
8543.96 2193
8544.83 2114
8545.70 2192
8546.58 2199
8547.45 2044
8548.32 2157
8549.19 2187
8550.07 2136
8550.94 2238
8551.81 2279
8552.69 2258
8553.56 2283
8554.43 2314
8555.31 2317
8556.18 2246
8557.05 2249
8557.93 2271
8558.80 2104
8559.67 2051
8560.55 1985
8561.42 1926
8562.29 1828
8563.17 1755
8564.04 1731
8564.91 1694
8565.79 1693
8566.66 1734
8567.53 1709
8568.41 1719
8569.28 1778
8570.16 1673
8571.03 1688
8571.90 1697
8572.78 1727
8573.65 1702
8574.53 1610
8575.40 1595
8576.28 1659
8577.15 1667
8578.02 1719
8578.90 1636
8579.77 1601
8580.65 1629
8581.52 1553
8582.40 1527
8583.27 1582
8584.15 1558
8585.02 1656
8585.90 1575
8586.77 1566
8587.64 1635
8588.52 1553
8589.39 1504
8590.27 1493
8591.14 1553
8592.02 1574
8592.89 1574
8593.77 1464
8594.65 1526
8595.52 1564
8596.40 1619
8597.27 1599
8598.15 1566
8599.02 1512
8599.90 1495
8600.77 1565
8601.65 1538
8602.52 1549
8603.40 1577
8604.28 1548
8605.15 1518
8606.03 1522
8606.90 1487
8607.78 1517
8608.65 1444
8609.53 1462
8610.41 1475
8611.28 1499
8612.16 1445
8613.03 1482
8613.91 1440
8614.79 1449
8615.66 1454
8616.54 1506
8617.42 1527
8618.29 1506
8619.17 1489
8620.05 1501
8620.92 1464
8621.80 1447
8622.68 1459
8623.55 1523
8624.43 1456
8625.31 1568
8626.18 1468
8627.06 1469
8627.94 1553
8628.81 1546
8629.69 1495
8630.57 1498
8631.44 1508
8632.32 1488
8633.20 1493
8634.08 1442
8634.95 1498
8635.83 1491
8636.71 1561
8637.59 1672
8638.46 1632
8639.34 1527
8640.22 1591
8641.10 1575
8641.97 1626
8642.85 1609
8643.73 1567
8644.61 1533
8645.48 1644
8646.36 1586
8647.24 1567
8648.12 1551
8649.00 1632
8649.87 1555
8650.75 1554
8651.63 1505
8652.51 1466
8653.39 1524
8654.26 1429
8655.14 1511
8656.02 1476
8656.90 1545
8657.78 1520
8658.66 1498
8659.53 1498
8660.41 1534
8661.29 1568
8662.17 1534
8663.05 1484
8663.93 1431
8664.81 1511
8665.69 1539
8666.56 1584
8667.44 1653
8668.32 1558
8669.20 1572
8670.08 1564
8670.96 1638
8671.84 1753
8672.72 1780
8673.60 1737
8674.48 1879
8675.36 1943
8676.23 1822
8677.11 1867
8677.99 1884
8678.87 1860
8679.75 1891
8680.63 1812
8681.51 1745
8682.39 1748
8683.27 1685
8684.15 1578
8685.03 1564
8685.91 1503
8686.79 1473
8687.67 1628
8688.55 1709
8689.43 1719
8690.31 1763
8691.19 1968
8692.07 2149
8692.95 2245
8693.83 2375
8694.71 2382
8695.59 2319
8696.47 2207
8697.35 2080
8698.23 1998
8699.11 1850
8699.99 1681
8700.88 1587
8701.76 1509
8702.64 1463
8703.52 1464
8704.40 1443
8705.28 1384
8706.16 1397
8707.04 1370
8707.92 1375
8708.80 1384
8709.68 1421
8710.57 1351
8711.45 1372
8712.33 1370
8713.21 1319
8714.09 1284
8714.97 1307
8715.85 1331
8716.73 1311
8717.62 1313
8718.50 1259
8719.38 1274
8720.26 1286
8721.14 1304
8722.02 1315
8722.91 1360
8723.79 1355
8724.67 1317
8725.55 1316
8726.43 1336
8727.31 1331
8728.20 1397
8729.08 1486
8729.96 1496
8730.84 1592
8731.73 1494
8732.61 1411
8733.49 1416
8734.37 1465
8735.25 1390
8736.14 1344
8737.02 1318
8737.90 1325
8738.78 1334
8739.67 1312
8740.55 1281
8741.43 1240
8742.31 1203
8743.20 1240
8744.08 1284
8744.96 1250
8745.85 1253
8746.73 1282
8747.61 1288
8748.50 1294
8749.38 1227
8750.26 1315
8751.14 1315
8752.03 1322
8752.91 1336
8753.79 1310
8754.68 1285
8755.56 1312
8756.44 1361
8757.33 1399
8758.21 1318
8759.10 1346
8759.98 1329
8760.86 1356
8761.75 1278
8762.63 1338
8763.51 1333
8764.40 1314
8765.28 1298
8766.17 1336
8767.05 1254
8767.93 1333
8768.82 1395
8769.70 1397
8770.59 1340
8771.47 1307
8772.35 1357
8773.24 1310
8774.12 1340
8775.01 1306
8775.89 1314
8776.78 1268
8777.66 1152
8778.54 1213
8779.43 1230
8780.31 1199
8781.20 1252
8782.08 1250
8782.97 1289
8783.85 1234
8784.74 1242
8785.62 1212
8786.51 1182
8787.39 1187
8788.28 1161
8789.16 1245
8790.05 1227
8790.93 1262
8791.82 1246
8792.70 1246
8793.59 1237
8794.47 1266
8795.36 1235
8796.25 1201
8797.13 1238
8798.02 1203
8798.90 1191
8799.79 1177
8800.67 1197
8801.56 1201
8802.44 1232
8803.33 1185
8804.22 1230
8805.10 1229
8805.99 1223
8806.87 1184
8807.76 1181
8808.65 1123
8809.53 1087
8810.42 1163
8811.30 1095
8812.19 1063
8813.08 1092
8813.96 1162
8814.85 1118
8815.74 1121
8816.62 1067
8817.51 1080
8818.40 1097
8819.28 1131
8820.17 1066
8821.06 1092
8821.94 1133
8822.83 1123
8823.72 1090
8824.60 1103
8825.49 1109
8826.38 1089
8827.26 1106
8828.15 1075
8829.04 1055
8829.93 1049
8830.81 1138
8831.70 1113
8832.59 1140
8833.47 1102
8834.36 1071
8835.25 1062
8836.14 1067
8837.02 1019
8837.91 1042
8838.80 1108
8839.69 1038
8840.57 1055
8841.46 1063
8842.35 1144
8843.24 1083
8844.13 1147
8845.01 1056
8845.90 1028
8846.79 1026
8847.68 1003
8848.57 1029
8849.45 1016
8850.34 1037
8851.23 1047
8852.12 1028
8853.01 1034
8853.90 1052
8854.78 993
8855.67 1037
8856.56 1021
8857.45 1044
8858.34 993
8859.23 1014
8860.12 1074
8861.00 1024
8861.89 990
8862.78 1003
8863.67 1035
8864.56 1059
8865.45 1007
8866.34 959
8867.23 977
8868.12 1018
8869.00 982
8869.89 915
8870.78 976
8871.67 982
8872.56 1019
8873.45 972
8874.34 972
8875.23 931
8876.12 979
8877.01 987
8877.90 999
8878.79 997
8879.68 972
8880.57 975
8881.46 953
8882.35 1007
8883.24 971
8884.13 987
8885.02 998
8885.91 946
8886.80 933
8887.69 881
8888.58 880
8889.47 944
8890.36 980
8891.25 961
8892.14 897
8893.03 951
8893.92 995
8894.81 940
8895.70 930
8896.59 957
8897.48 994
8898.37 978
8899.26 929
8900.15 956
8901.04 986
8901.93 994
8902.82 976
8903.71 930
8904.61 922
8905.50 934
8906.39 967
8907.28 940
8908.17 901
8909.06 959
8909.95 891
8910.84 983
8911.73 958
8912.63 921
8913.52 963
8914.41 969
8915.30 941
8916.19 970
8917.08 986
8917.97 969
8918.87 926
8919.76 928
8920.65 906
8921.54 972
8922.43 995
8923.33 902
8924.22 871
8925.11 916
8926.00 936
8926.89 907
8927.79 908
8928.68 895
8929.57 852
8930.46 867
8931.35 915
8932.25 904
8933.14 925
8934.03 941
8934.92 889
8935.82 948
8936.71 964
8937.60 927
8938.49 879
8939.39 863
8940.28 896
8941.17 882
8942.06 924
8942.96 909
8943.85 888
8944.74 868
8945.64 882
8946.53 912
8947.42 926
8948.31 913
8949.21 912
8950.10 897
8950.99 930
8951.89 860
8952.78 905
8953.67 866
8954.57 877
8955.46 824
8956.35 914
8957.25 937
8958.14 932
8959.04 891
8959.93 912
8960.82 921
8961.72 888
8962.61 931
8963.50 898
8964.40 854
8965.29 883
8966.19 931
8967.08 926
8967.97 850
8968.87 863
8969.76 893
8970.66 911
8971.55 891
8972.45 904
8973.34 979
8974.23 955
8975.13 868
8976.02 864
8976.92 877
8977.81 826
8978.71 853
8979.60 920
8980.50 876
8981.39 843
8982.29 856
8983.18 899
8984.08 844
8984.97 844
8985.87 850
8986.76 819
8987.66 833
8988.55 879
8989.45 886
8990.34 868
8991.24 868
8992.13 841
8993.03 824
8993.92 852
8994.82 884
8995.71 847
8996.61 851
8997.50 849
8998.40 777
8999.30 783
9000.19 857
9001.09 853
9001.98 873
9002.88 840
9003.77 839
9004.67 906
9005.57 905
9006.46 855
9007.36 846
9008.25 809
9009.15 829
9010.05 848
9010.94 864
9011.84 806
9012.74 814
9013.63 845
9014.53 844
9015.42 731
9016.32 792
9017.22 842
9018.11 839
9019.01 850
9019.91 819
9020.80 858
9021.70 861
9022.60 850
9023.49 833
9024.39 786
9025.29 749
9026.19 835
9027.08 836
9027.98 895
9028.88 886
9029.77 911
9030.67 834
9031.57 806
9032.47 885
9033.36 921
9034.26 875
9035.16 843
9036.06 820
9036.95 818
9037.85 793
9038.75 833
9039.65 873
9040.54 854
9041.44 818
9042.34 804
9043.24 783
9044.13 819
9045.03 832
9045.93 821
9046.83 828
9047.73 815
9048.63 856
9049.52 777
9050.42 842
9051.32 814
9052.22 840
9053.12 816
9054.01 812
9054.91 897
9055.81 867
9056.71 823
9057.61 841
9058.51 839
9059.41 863
9060.30 841
9061.20 850
9062.10 809
9063.00 835
9063.90 819
9064.80 849
9065.70 848
9066.60 853
9067.50 849
9068.39 870
9069.29 849
9070.19 847
9071.09 844
9071.99 889
9072.89 868
9073.79 811
9074.69 788
9075.59 873
9076.49 865
9077.39 887
9078.29 855
9079.19 843
9080.09 808
9080.99 872
9081.89 831
9082.79 809
9083.69 796
9084.59 807
9085.49 831
9086.39 812
9087.29 831
9088.19 837
9089.09 866
9089.99 905
9090.89 826
9091.79 808
9092.69 887
9093.59 868
9094.49 811
9095.39 844
9096.29 825
9097.19 838
9098.09 783
9098.99 824
9099.89 809
9100.79 787
9101.69 798
9102.59 897
9103.49 841
9104.40 856
9105.30 836
9106.20 852
9107.10 851
9108.00 835
9108.90 807
9109.80 824
9110.70 845
9111.60 849
9112.51 819
9113.41 808
9114.31 853
9115.21 866
9116.11 809
9117.01 805
9117.91 829
9118.82 875
9119.72 853
9120.62 815
9121.52 806
9122.42 853
9123.32 822
9124.23 792
9125.13 824
9126.03 832
9126.93 843
9127.83 778
9128.74 829
9129.64 834
9130.54 824
9131.44 763
9132.34 813
9133.25 838
9134.15 853
9135.05 839
9135.95 823
9136.86 810
9137.76 810
9138.66 845
9139.56 831
9140.47 810
9141.37 808
9142.27 801
9143.18 840
9144.08 815
9144.98 808
9145.88 823
9146.79 921
9147.69 876
9148.59 807
9149.50 804
9150.40 839
9151.30 843
9152.21 826
9153.11 839
9154.01 796
9154.92 820
9155.82 780
9156.72 847
9157.63 819
9158.53 792
9159.43 794
9160.34 812
9161.24 774
9162.14 743
9163.05 778
9163.95 811
9164.86 812
9165.76 820
9166.66 790
9167.57 848
9168.47 813
9169.38 765
9170.28 744
9171.18 779
9172.09 812
9172.99 813
9173.90 818
9174.80 818
9175.71 801
9176.61 847
9177.52 850
9178.42 793
9179.32 771
9180.23 808
9181.13 849
9182.04 865
9182.94 777
9183.85 806
9184.75 774
9185.66 783
9186.56 787
9187.47 794
9188.37 795
9189.28 817
9190.18 824
9191.09 843
9191.99 845
9192.90 800
9193.80 818
9194.71 783
9195.61 816
9196.52 842
9197.43 882
9198.33 941
9199.24 954
9200.14 954
9201.05 1003
9201.95 996
9202.86 958
9203.77 906
9204.67 873
9205.58 942
9206.48 932
9207.39 855
9208.29 855
9209.20 856
9210.11 854
9211.01 891
9211.92 885
9212.83 847
9213.73 823
9214.64 827
9215.54 837
9216.45 873
9217.36 813
9218.26 824
9219.17 899
9220.08 869
9220.98 846
9221.89 853
9222.80 841
9223.70 845
9224.61 865
9225.52 841
9226.42 833
9227.33 747
9228.24 801
9229.15 827
9230.05 812
9230.96 782
9231.87 832
9232.77 798
9233.68 786
9234.59 792
9235.50 810
9236.40 798
9237.31 821
9238.22 775
9239.13 777
9240.03 838
9240.94 855
9241.85 836
9242.76 804
9243.66 799
9244.57 841
9245.48 814
9246.39 807
9247.30 829
9248.20 806
9249.11 759
9250.02 802
9250.93 820
9251.84 794
9252.75 836
9253.65 798
9254.56 789
9255.47 851
9256.38 825
9257.29 843
9258.20 845
9259.10 827
9260.01 795
9260.92 792
9261.83 772
9262.74 792
9263.65 815
9264.56 800
9265.46 806
9266.37 833
9267.28 820
9268.19 802
9269.10 807
9270.01 856
9270.92 895
9271.83 852
9272.74 856
9273.65 827
9274.56 845
9275.47 806
9276.37 796
9277.28 838
9278.19 846
9279.10 810
9280.01 831
9280.92 879
9281.83 802
9282.74 798
9283.65 804
9284.56 850
9285.47 828
9286.38 821
9287.29 817
9288.20 845
9289.11 816
9290.02 800
9290.93 810
9291.84 794
9292.75 833
9293.66 833
9294.57 876
9295.48 825
9296.39 825
9297.30 802
9298.21 846
9299.12 847
9300.03 870
9300.94 901
9301.86 847
9302.77 843
9303.68 821
9304.59 820
9305.50 806
9306.41 854
9307.32 855
9308.23 832
9309.14 873
9310.05 813
9310.96 832
9311.88 908
9312.79 851
9313.70 851
9314.61 886
9315.52 890
9316.43 857
9317.34 844
9318.25 882
9319.17 888
9320.08 841
9320.99 818
9321.90 854
9322.81 818
9323.72 829
9324.64 836
9325.55 793
9326.46 797
9327.37 818
9328.28 812
9329.20 821
9330.11 832
9331.02 840
9331.93 809
9332.84 834
9333.76 815
9334.67 861
9335.58 806
9336.49 824
9337.41 828
9338.32 775
9339.23 848
9340.14 791
9341.06 801
9341.97 799
9342.88 836
9343.79 840
9344.71 807
9345.62 853
9346.53 895
9347.44 879
9348.36 856
9349.27 872
9350.18 866
9351.10 857
9352.01 795
9352.92 836
9353.84 810
9354.75 844
9355.66 872
9356.58 806
9357.49 848
9358.40 838
9359.32 871
9360.23 900
9361.14 867
9362.06 792
9362.97 799
9363.88 859
9364.80 877
9365.71 848
9366.62 860
9367.54 878
9368.45 885
9369.37 878
9370.28 910
9371.19 829
9372.11 896
9373.02 881
9373.94 889
9374.85 873
9375.77 858
9376.68 907
9377.59 881
9378.51 881
9379.42 908
9380.34 870
9381.25 923
9382.17 925
9383.08 922
9384.00 901
9384.91 962
9385.83 959
9386.74 968
9387.65 956
9388.57 960
9389.48 943
9390.40 1034
9391.31 1038
9392.23 1080
9393.14 1063
9394.06 1030
9394.98 1111
9395.89 1056
9396.81 1034
9397.72 1055
9398.64 1044
9399.55 989
9400.47 1049
9401.38 1072
9402.30 1021
9403.21 990
9404.13 1045
9405.05 978
9405.96 968
9406.88 1005
9407.79 974
9408.71 941
9409.62 964
9410.54 944
9411.46 935
9412.37 968
9413.29 932
9414.20 969
9415.12 950
9416.04 961
9416.95 993
9417.87 1005
9418.79 972
9419.70 1013
9420.62 996
9421.54 1023
9422.45 1048
9423.37 995
9424.29 1026
9425.20 992
9426.12 990
9427.04 1004
9427.95 1024
9428.87 1082
9429.79 1045
9430.70 1003
9431.62 1011
9432.54 1098
9433.45 1096
9434.37 1111
9435.29 1121
9436.21 1129
9437.12 1097
9438.04 1148
9438.96 1224
9439.87 1177
9440.79 1138
9441.71 1116
9442.63 1127
9443.54 1141
9444.46 1119
9445.38 1105
9446.30 1136
9447.22 1110
9448.13 1163
9449.05 1178
9449.97 1241
9450.89 1285
9451.81 1356
9452.72 1444
9453.64 1531
9454.56 1583
9455.48 1622
9456.40 1585
9457.31 1534
9458.23 1444
9459.15 1366
9460.07 1310
9460.99 1250
9461.91 1211
9462.82 1129
9463.74 1098
9464.66 1100
9465.58 1120
9466.50 1077
9467.42 1080
9468.34 1099
9469.26 1068
9470.17 1068
9471.09 1047
9472.01 1046
9472.93 1103
9473.85 1091
9474.77 1110
9475.69 1087
9476.61 1101
9477.53 1118
9478.45 1092
9479.37 1159
9480.28 1180
9481.20 1216
9482.12 1174
9483.04 1217
9483.96 1182
9484.88 1119
9485.80 1127
9486.72 1110
9487.64 1197
9488.56 1070
9489.48 1138
9490.40 1162
9491.32 1141
9492.24 1111
9493.16 1115
9494.08 1105
9495.00 1091
9495.92 1109
9496.84 1139
9497.76 1139
9498.68 1102
9499.60 1103
9500.52 1096
9501.44 1135
9502.36 1066
9503.28 1088
9504.20 1076
9505.12 1078
9506.04 1132
9506.97 1098
9507.89 1111
9508.81 1139
9509.73 1126
9510.65 1165
9511.57 1162
9512.49 1146
9513.41 1231
9514.33 1186
9515.25 1222
9516.17 1288
9517.10 1216
9518.02 1238
9518.94 1259
9519.86 1281
9520.78 1303
9521.70 1230
9522.62 1263
9523.54 1205
9524.47 1238
9525.39 1285
9526.31 1269
9527.23 1271
9528.15 1290
9529.07 1404
9530.00 1485
9530.92 1625
9531.84 1655
9532.76 1723
9533.68 1871
9534.61 1916
9535.53 1815
9536.45 1765
9537.37 1687
9538.29 1640
9539.22 1563
9540.14 1428
9541.06 1385
9541.98 1358
9542.91 1310
9543.83 1248
9544.75 1197
9545.67 1270
9546.60 1224
9547.52 1167
9548.44 1168
9549.36 1103
9550.29 1147
9551.21 1098
9552.13 1155
9553.06 1155
9553.98 1144
9554.90 1142
9555.82 1262
9556.75 1180
9557.67 1169
9558.59 1213
9559.52 1261
9560.44 1244
9561.36 1158
9562.29 1252
9563.21 1220
9564.13 1191
9565.06 1156
9565.98 1159
9566.90 1167
9567.83 1167
9568.75 1133
9569.68 1104
9570.60 1124
9571.52 1144
9572.45 1180
9573.37 1191
9574.29 1214
9575.22 1193
9576.14 1202
9577.07 1140
9577.99 1140
9578.91 1167
9579.84 1146
9580.76 1123
9581.69 1166
9582.61 1137
9583.54 1180
9584.46 1107
9585.38 1084
9586.31 1065
9587.23 1081
9588.16 1101
9589.08 1123
9590.01 1178
9590.93 1158
9591.86 1159
9592.78 1139
9593.71 1164
9594.63 1166
9595.56 1194
9596.48 1218
9597.41 1223
9598.33 1205
9599.26 1176
9600.18 1186
9601.11 1210
9602.03 1202
9602.96 1195
9603.88 1224
9604.81 1244
9605.73 1220
9606.66 1251
9607.59 1257
9608.51 1266
9609.44 1235
9610.36 1284
9611.29 1279
9612.21 1227
9613.14 1338
9614.07 1322
9614.99 1335
9615.92 1284
9616.84 1305
9617.77 1301
9618.70 1273
9619.62 1342
9620.55 1338
9621.47 1306
9622.40 1257
9623.33 1368
9624.25 1435
9625.18 1323
9626.11 1314
9627.03 1352
9627.96 1365
9628.89 1378
9629.81 1429
9630.74 1438
9631.67 1498
9632.59 1476
9633.52 1492
9634.45 1497
9635.37 1580
9636.30 1548
9637.23 1576
9638.15 1623
9639.08 1574
9640.01 1601
9640.93 1661
9641.86 1669
9642.79 1630
9643.72 1644
9644.64 1773
9645.57 1766
9646.50 1751
9647.43 1918
9648.35 2043
9649.28 2111
9650.21 2240
9651.14 2218
9652.06 2233
9652.99 2167
9653.92 2113
9654.85 2024
9655.78 1907
9656.70 1815
9657.63 1804
9658.56 1693
9659.49 1687
9660.42 1597
9661.34 1560
9662.27 1566
9663.20 1574
9664.13 1596
9665.06 1615
9665.98 1599
9666.91 1556
9667.84 1541
9668.77 1610
9669.70 1638
9670.63 1649
9671.56 1649
9672.48 1679
9673.41 1610
9674.34 1626
9675.27 1710
9676.20 1744
9677.13 1732
9678.06 1737
9678.99 1809
9679.92 1704
9680.84 1774
9681.77 1707
9682.70 1783
9683.63 1776
9684.56 1821
9685.49 1758
9686.42 1841
9687.35 1777
9688.28 1786
9689.21 1891
9690.14 1829
9691.07 1892
9692.00 1877
9692.93 1951
9693.86 1970
9694.79 1981
9695.72 1992
9696.65 2125
9697.58 2141
9698.51 2199
9699.44 2235
9700.37 2284
9701.30 2283
9702.23 2202
9703.16 2108
9704.09 2055
9705.02 2052
9705.95 1909
9706.88 1856
9707.81 1696
9708.74 1736
9709.67 1694
9710.60 1712
9711.53 1727
9712.46 1703
9713.39 1716
9714.32 1760
9715.25 1749
9716.18 1739
9717.11 1783
9718.04 1760
9718.97 1788
9719.91 1709
9720.84 1678
9721.77 1627
9722.70 1656
9723.63 1659
9724.56 1572
9725.49 1501
9726.42 1560
9727.35 1554
9728.29 1554
9729.22 1586
9730.15 1584
9731.08 1642
9732.01 1584
9732.94 1594
9733.88 1708
9734.81 1628
9735.74 1615
9736.67 1672
9737.60 1610
9738.53 1619
9739.47 1560
9740.40 1511
9741.33 1508
9742.26 1560
9743.19 1513
9744.13 1537
9745.06 1464
9745.99 1531
9746.92 1504
9747.86 1484
9748.79 1442
9749.72 1447
9750.65 1497
9751.58 1487
9752.52 1473
9753.45 1460
9754.38 1459
9755.32 1446
9756.25 1500
9757.18 1411
9758.11 1451
9759.05 1507
9759.98 1487
9760.91 1543
9761.84 1543
9762.78 1539
9763.71 1463
9764.64 1599
9765.58 1577
9766.51 1571
9767.44 1533
9768.38 1529
9769.31 1537
9770.24 1624
9771.18 1552
9772.11 1553
9773.04 1631
9773.98 1630
9774.91 1636
9775.84 1724
9776.78 1749
9777.71 1842
9778.65 1846
9779.58 1856
9780.51 1981
9781.45 2049
9782.38 1991
9783.32 1984
9784.25 1968
9785.18 1809
9786.12 1820
9787.05 1851
9787.99 1793
9788.92 1682
9789.85 1597
9790.79 1571
9791.72 1496
9792.66 1473
9793.59 1470
9794.53 1493
9795.46 1511
9796.40 1496
9797.33 1587
9798.27 1584
9799.20 1594
9800.14 1600
9801.07 1606
9802.00 1627
9802.94 1568
9803.87 1405
9804.81 1455
9805.74 1407
9806.68 1359
9807.62 1338
9808.55 1346
9809.49 1294
9810.42 1263
9811.36 1310
9812.29 1200
9813.23 1182
9814.16 1242
9815.10 1187
9816.03 1224
9816.97 1252
9817.90 1266
9818.84 1229
9819.78 1208
9820.71 1216
9821.65 1224
9822.58 1259
9823.52 1177
9824.46 1259
9825.39 1166
9826.33 1172
9827.26 1182
9828.20 1172
9829.14 1141
9830.07 1125
9831.01 1136
9831.94 1140
9832.88 1190
9833.82 1162
9834.75 1186
9835.69 1210
9836.63 1225
9837.56 1207
9838.50 1186
9839.44 1201
9840.37 1210
9841.31 1181
9842.25 1110
9843.18 1140
9844.12 1181
9845.06 1145
9846.00 1156
9846.93 1177
9847.87 1156
9848.81 1200
9849.74 1142
9850.68 1142
9851.62 1159
9852.56 1138
9853.49 1053
9854.43 1140
9855.37 1154
9856.31 1132
9857.24 1169
9858.18 1212
9859.12 1251
9860.06 1169
9860.99 1160
9861.93 1213
9862.87 1220
9863.81 1199
9864.74 1120
9865.68 1093
9866.62 1100
9867.56 1084
9868.50 1123
9869.43 1131
9870.37 1079
9871.31 1113
9872.25 1033
9873.19 1090
9874.13 1097
9875.06 1148
9876.00 1120
9876.94 1117
9877.88 1080
9878.82 1102
9879.76 1112
9880.70 1130
9881.63 1085
9882.57 1087
9883.51 1121
9884.45 1071
9885.39 1103
9886.33 1107
9887.27 1069
9888.21 1122
9889.15 1046
9890.08 1010
9891.02 1054
9891.96 1048
9892.90 1034
9893.84 1000
9894.78 1038
9895.72 1090
9896.66 1033
9897.60 1010
9898.54 1081
9899.48 1086
9900.42 1052
9901.36 1065
9902.30 1031
9903.24 1083
9904.18 993
9905.12 1014
9906.06 1022
9907.00 1056
9907.94 1076
9908.88 1064
9909.82 1060
9910.76 1061
9911.70 1028
9912.64 1086
9913.58 1057
9914.52 1071
9915.46 1121
9916.40 1095
9917.34 1075
9918.28 1127
9919.22 1167
9920.16 1036
9921.10 1101
9922.04 1156
9922.98 1220
9923.92 1327
9924.86 1433
9925.80 1581
9926.74 1639
9927.68 1766
9928.63 1916
9929.57 1941
9930.51 1853
9931.45 1820
9932.39 1702
9933.33 1598
9934.27 1498
9935.21 1454
9936.15 1319
9937.10 1243
9938.04 1188
9938.98 1117
9939.92 1067
9940.86 1031
9941.80 1033
9942.75 1019
9943.69 965
9944.63 1023
9945.57 1012
9946.51 994
9947.45 1025
9948.40 952
9949.34 966
9950.28 956
9951.22 966
9952.16 1005
9953.11 968
9954.05 912
9954.99 976
9955.93 963
9956.87 1026
9957.82 996
9958.76 946
9959.70 963
9960.64 971
9961.59 969
9962.53 974
9963.47 994
9964.41 960
9965.36 1028
9966.30 1001
9967.24 1004
9968.19 985
9969.13 982
9970.07 948
9971.01 961
9971.96 912
9972.90 930
9973.84 948
9974.79 919
9975.73 898
9976.67 884
9977.62 887
9978.56 909
9979.50 872
9980.45 880
9981.39 916
9982.33 867
9983.28 807
9984.22 833
9985.16 814
9986.11 896
9987.05 871
9987.99 903
9988.94 858
9989.88 874
9990.83 849
9991.77 839
9992.71 829
9993.66 830
9994.60 853
9995.55 830
9996.49 836
9997.43 887
9998.38 853
9999.32 862
10000.27 856
10001.21 877
10002.16 870
10003.10 848
10004.05 909
10004.99 887
10005.93 891
10006.88 902
10007.82 875
10008.77 875
10009.71 903
10010.66 791
10011.60 865
10012.55 863
10013.49 853
10014.44 862
10015.38 862
10016.33 849
10017.27 842
10018.22 827
10019.16 825
10020.11 803
10021.05 851
10022.00 879
10022.95 819
10023.89 874
10024.84 850
10025.78 860
10026.73 818
10027.67 834
10028.62 837
10029.56 825
10030.51 813
10031.46 797
10032.40 772
10033.35 797
10034.29 795
10035.24 781
10036.19 759
10037.13 722
10038.08 784
10039.02 777
10039.97 854
10040.92 800
10041.86 830
10042.81 832
10043.76 788
10044.70 791
10045.65 779
10046.60 801
10047.54 781
10048.49 792
10049.43 814
10050.38 809
10051.33 768
10052.28 764
10053.22 760
10054.17 767
10055.12 736
10056.06 761
10057.01 738
10057.96 769
10058.90 775
10059.85 806
10060.80 815
10061.75 777
10062.69 754
10063.64 751
10064.59 724
10065.53 739
10066.48 777
10067.43 782
10068.38 777
10069.33 769
10070.27 728
10071.22 723
10072.17 715
10073.12 673
10074.06 733
10075.01 764
10075.96 803
10076.91 726
10077.86 720
10078.80 767
10079.75 727
10080.70 737
10081.65 685
10082.60 716
10083.54 791
10084.49 752
10085.44 697
10086.39 682
10087.34 721
10088.29 734
10089.24 706
10090.18 731
10091.13 738
10092.08 692
10093.03 688
10093.98 660
10094.93 657
10095.88 691
10096.83 728
10097.77 721
10098.72 691
10099.67 722
10100.62 743
10101.57 749
10102.52 728
10103.47 719
10104.42 735
10105.37 771
10106.32 752
10107.27 765
10108.22 687
10109.16 660
10110.11 736
10111.06 692
10112.01 670
10112.96 723
10113.91 720
10114.86 759
10115.81 718
10116.76 687
10117.71 692
10118.66 734
10119.61 704
10120.56 692
10121.51 729
10122.46 704
10123.41 734
10124.36 728
10125.31 653
10126.26 665
10127.21 719
10128.16 682
10129.11 670
10130.06 643
10131.02 650
10131.97 666
10132.92 710
10133.87 638
10134.82 713
10135.77 719
10136.72 702
10137.67 739
10138.62 700
10139.57 714
10140.52 681
10141.47 715
10142.42 724
10143.38 706
10144.33 673
10145.28 707
10146.23 727
10147.18 717
10148.13 690
10149.08 689
10150.03 691
10150.99 723
10151.94 706
10152.89 679
10153.84 701
10154.79 665
10155.74 752
10156.70 714
10157.65 703
10158.60 723
10159.55 736
10160.50 683
10161.46 680
10162.41 698
10163.36 725
10164.31 713
10165.26 697
10166.22 738
10167.17 751
10168.12 710
10169.07 709
10170.02 730
10170.98 733
10171.93 733
10172.88 679
10173.83 705
10174.79 724
10175.74 734
10176.69 730
10177.65 769
10178.60 749
10179.55 763
10180.50 752
10181.46 736
10182.41 724
10183.36 743
10184.32 736
10185.27 723
10186.22 763
10187.17 725
10188.13 778
10189.08 765
10190.03 705
10190.99 769
10191.94 745
10192.89 737
10193.85 767
10194.80 802
10195.76 787
10196.71 768
10197.66 773
10198.62 756
10199.57 798
10200.52 798
10201.48 769
10202.43 784
10203.39 816
10204.34 835
10205.29 827
10206.25 789
10207.20 788
10208.16 846
10209.11 915
10210.06 853
10211.02 835
10211.97 847
10212.93 827
10213.88 790
10214.84 826
10215.79 818
10216.74 809
10217.70 781
10218.65 770
10219.61 750
10220.56 801
10221.52 764
10222.47 788
10223.43 803
10224.38 803
10225.34 727
10226.29 749
10227.25 721
10228.20 747
10229.16 747
10230.11 768
10231.07 778
10232.02 791
10232.98 848
10233.93 906
10234.89 874
10235.84 902
10236.80 918
10237.76 954
10238.71 994
10239.67 887
10240.62 868
10241.58 855
10242.53 860
10243.49 825
10244.45 821
10245.40 770
10246.36 709
10247.31 725
10248.27 744
10249.23 787
10250.18 740
10251.14 771
10252.09 759
10253.05 765
10254.01 664
10254.96 736
10255.92 722
10256.88 694
10257.83 682
10258.79 736
10259.75 732
10260.70 721
10261.66 669
10262.62 713
10263.57 637
10264.53 638
10265.49 704
10266.44 755
10267.40 726
10268.36 683
10269.31 706
10270.27 696
10271.23 717
10272.18 695
10273.14 714
10274.10 733
10275.06 761
10276.01 692
10276.97 684
10277.93 700
10278.89 722
10279.84 695
10280.80 675
10281.76 672
10282.72 680
10283.67 685
10284.63 689
10285.59 740
10286.55 731
10287.51 720
10288.46 689
10289.42 687
10290.38 723
10291.34 711
10292.29 721
10293.25 689
10294.21 692
10295.17 688
10296.13 692
10297.09 691
10298.04 669
10299.00 662
10299.96 705
10300.92 695
10301.88 707
10302.84 685
10303.80 695
10304.75 685
10305.71 676
10306.67 699
10307.63 692
10308.59 685
10309.55 701
10310.51 675
10311.47 711
10312.42 732
10313.38 752
10314.34 698
10315.30 667
10316.26 663
10317.22 642
10318.18 684
10319.14 694
10320.10 694
10321.06 705
10322.02 697
10322.98 660
10323.94 686
10324.90 680
10325.86 623
10326.82 705
10327.78 697
10328.74 729
10329.69 727
10330.65 738
10331.61 782
10332.57 725
10333.53 697
10334.49 724
10335.45 729
10336.41 688
10337.38 641
10338.34 652
10339.30 647
10340.26 691
10341.22 711
10342.18 635
10343.14 624
10344.10 622
10345.06 652
10346.02 621
10346.98 636
10347.94 672
10348.90 681
10349.86 689
10350.82 701
10351.78 662
10352.74 645
10353.71 660
10354.67 692
10355.63 678
10356.59 619
10357.55 683
10358.51 640
10359.47 659
10360.43 626
10361.39 634
10362.36 659
10363.32 628
10364.28 656
10365.24 633
10366.20 625
10367.16 659
10368.12 640
10369.09 620
10370.05 636
10371.01 653
10371.97 653
10372.93 662
10373.90 638
10374.86 647
10375.82 650
10376.78 635
10377.74 635
10378.71 635
10379.67 643
10380.63 641
10381.59 618
10382.55 610
10383.52 649
10384.48 655
10385.44 652
10386.40 583
10387.37 586
10388.33 662
10389.29 651
10390.25 655
10391.22 677
10392.18 680
10393.14 621
10394.11 666
10395.07 697
10396.03 661
10396.99 625
10397.96 630
10398.92 634
10399.88 646
10400.85 646
10401.81 646
10402.77 669
10403.74 649
10404.70 680
10405.66 657
10406.63 641
10407.59 692
10408.55 687
10409.52 696
10410.48 699
10411.44 688
10412.41 725
10413.37 688
10414.33 733
10415.30 784
10416.26 750
10417.23 825
10418.19 809
10419.15 871
10420.12 887
10421.08 909
10422.05 898
10423.01 926
10423.97 855
10424.94 850
10425.90 794
10426.87 800
10427.83 750
10428.80 684
10429.76 701
10430.73 667
10431.69 704
10432.65 647
10433.62 647
10434.58 625
10435.55 649
10436.51 658
10437.48 638
10438.44 629
10439.41 671
10440.37 614
10441.34 589
10442.30 614
10443.27 622
10444.23 623
10445.20 642
10446.16 657
10447.13 624
10448.09 629
10449.06 615
10450.03 628
10450.99 609
10451.96 647
10452.92 630
10453.89 653
10454.85 627
10455.82 656
10456.78 685
10457.75 642
10458.72 646
10459.68 612
10460.65 643
10461.61 600
10462.58 650
10463.55 604
10464.51 584
10465.48 614
10466.44 606
10467.41 616
10468.38 574
10469.34 568
10470.31 642
10471.28 626
10472.24 560
10473.21 592
10474.18 599
10475.14 584
10476.11 583
10477.08 586
10478.04 597
10479.01 596
10479.98 593
10480.94 622
10481.91 584
10482.88 639
10483.84 614
10484.81 614
10485.78 594
10486.74 588
10487.71 594
10488.68 592
10489.65 582
10490.61 601
10491.58 637
10492.55 647
10493.52 651
10494.48 636
10495.45 636
10496.42 633
10497.39 646
10498.35 681
10499.32 623
10500.29 617
10501.26 644
10502.22 641
10503.19 634
10504.16 655
10505.13 626
10506.10 604
10507.06 630
10508.03 652
10509.00 604
10509.97 640
10510.94 607
10511.91 632
10512.87 589
10513.84 670
10514.81 613
10515.78 574
10516.75 601
10517.72 611
10518.68 627
10519.65 637
10520.62 626
10521.59 607
10522.56 626
10523.53 676
10524.50 603
10525.47 638
10526.44 625
10527.40 623
10528.37 642
10529.34 602
10530.31 624
10531.28 580
10532.25 594
10533.22 595
10534.19 560
10535.16 599
10536.13 616
10537.10 624
10538.07 636
10539.04 602
10540.01 654
10540.98 697
10541.94 664
10542.91 607
10543.88 586
10544.85 625
10545.82 603
10546.79 599
10547.76 611
10548.73 562
10549.70 562
10550.67 622
10551.64 630
10552.61 583
10553.58 631
10554.55 623
10555.52 615
10556.50 656
10557.47 636
10558.44 651
10559.41 650
10560.38 701
10561.35 750
10562.32 751
10563.29 741
10564.26 702
10565.23 698
10566.20 700
10567.17 643
10568.14 612
10569.11 683
10570.08 695
10571.06 659
10572.03 609
10573.00 603
10573.97 605
10574.94 620
10575.91 599
10576.88 561
10577.85 605
10578.83 601
10579.80 603
10580.77 592
10581.74 583
10582.71 577
10583.68 602
10584.65 647
10585.63 608
10586.60 608
10587.57 613
10588.54 673
10589.51 674
10590.49 657
10591.46 639
10592.43 689
10593.40 632
10594.37 675
10595.35 653
10596.32 624
10597.29 637
10598.26 633
10599.23 690
10600.21 670
10601.18 626
10602.15 622
10603.12 641
10604.10 609
10605.07 605
10606.04 645
10607.01 647
10607.99 576
10608.96 580
10609.93 611
10610.91 605
10611.88 605
10612.85 589
10613.82 605
10614.80 585
10615.77 630
10616.74 571
10617.72 580
10618.69 605
10619.66 621
10620.64 654
10621.61 609
10622.58 584
10623.56 606
10624.53 616
10625.50 632
10626.48 605
10627.45 593
10628.43 621
10629.40 606
10630.37 604
10631.35 630
10632.32 641
10633.29 582
10634.27 627
10635.24 668
10636.22 658
10637.19 712
10638.16 720
10639.14 730
10640.11 744
10641.09 713
10642.06 717
10643.04 690
10644.01 669
10644.98 665
10645.96 684
10646.93 664
10647.91 617
10648.88 634
10649.86 606
10650.83 594
10651.81 615
10652.78 598
10653.76 587
10654.73 603
10655.71 609
10656.68 593
10657.66 607
10658.63 607
10659.61 609
10660.58 578
10661.56 611
10662.53 557
10663.51 607
10664.48 607
10665.46 599
10666.43 631
10667.41 584
10668.38 586
10669.36 581
10670.33 606
10671.31 593
10672.29 550
10673.26 541
10674.24 556
10675.21 624
10676.19 579
10677.17 574
10678.14 614
10679.12 598
10680.09 613
10681.07 601
10682.05 598
10683.02 605
10684.00 620
10684.97 601
10685.95 610
10686.93 602
10687.90 654
10688.88 644
10689.86 586
10690.83 631
10691.81 594
10692.79 602
10693.76 637
10694.74 589
10695.72 540
10696.69 554
10697.67 570
10698.65 554
10699.62 544
10700.60 571
10701.58 628
10702.55 579
10703.53 567
10704.51 565
10705.49 553
10706.46 571
10707.44 576
10708.42 586
10709.39 582
10710.37 555
10711.35 555
10712.33 577
10713.30 556
10714.28 595
10715.26 555
10716.24 544
10717.22 577
10718.19 616
10719.17 600
10720.15 548
10721.13 562
10722.10 546
10723.08 552
10724.06 577
10725.04 572
10726.02 563
10727.00 547
10727.97 570
10728.95 566
10729.93 536
10730.91 550
10731.89 574
10732.87 545
10733.84 543
10734.82 561
10735.80 558
10736.78 615
10737.76 597
10738.74 582
10739.72 540
10740.69 553
10741.67 576
10742.65 602
10743.63 549
10744.61 523
10745.59 538
10746.57 583
10747.55 561
10748.53 518
10749.51 550
10750.49 566
10751.46 525
10752.44 517
10753.42 531
10754.40 555
10755.38 565
10756.36 529
10757.34 562
10758.32 569
10759.30 568
10760.28 510
10761.26 512
10762.24 536
10763.22 543
10764.20 554
10765.18 551
10766.16 548
10767.14 541
10768.12 579
10769.10 538
10770.08 540
10771.06 578
10772.04 549
10773.02 527
10774.00 531
10774.98 578
10775.96 544
10776.94 575
10777.92 573
10778.90 543
10779.88 555
10780.86 516
10781.85 510
10782.83 518
10783.81 555
10784.79 553
10785.77 566
10786.75 542
10787.73 525
10788.71 574
10789.69 575
10790.67 601
10791.65 575
10792.64 528
10793.62 505
10794.60 539
10795.58 585
10796.56 496
10797.54 507
10798.52 537
10799.51 486
10800.49 539
10801.47 582
10802.45 553
10803.43 580
10804.41 581
10805.40 566
10806.38 552
10807.36 541
10808.34 523
10809.32 515
10810.30 530
10811.29 552
10812.27 565
10813.25 550
10814.23 557
10815.22 541
10816.20 555
10817.18 553
10818.16 561
10819.14 621
10820.13 574
10821.11 525
10822.09 539
10823.07 577
10824.06 562
10825.04 557
10826.02 546
10827.01 537
10827.99 549
10828.97 575
10829.95 585
10830.94 546
10831.92 558
10832.90 562
10833.89 559
10834.87 538
10835.85 550
10836.84 530
10837.82 599
10838.80 603
10839.79 567
10840.77 526
10841.75 527
10842.74 563
10843.72 543
10844.70 537
10845.69 531
10846.67 595
10847.65 604
10848.64 562
10849.62 572
10850.60 540
10851.59 569
10852.57 585
10853.56 527
10854.54 529
10855.52 602
10856.51 599
10857.49 563
10858.48 580
10859.46 581
10860.45 570
10861.43 563
10862.41 583
10863.40 626
10864.38 590
10865.37 589
10866.35 614
10867.34 563
10868.32 571
10869.31 629
10870.29 600
10871.28 589
10872.26 612
10873.24 629
10874.23 581
10875.21 614
10876.20 595
10877.18 596
10878.17 596
10879.16 611
10880.14 647
10881.13 615
10882.11 628
10883.10 639
10884.08 643
10885.07 636
10886.05 672
10887.04 644
10888.02 654
10889.01 661
10889.99 712
10890.98 692
10891.97 650
10892.95 679
10893.94 661
10894.92 679
10895.91 658
10896.89 641
10897.88 583
10898.87 622
10899.85 588
10900.84 620
10901.83 634
10902.81 606
10903.80 621
10904.78 648
10905.77 662
10906.76 639
10907.74 654
10908.73 650
10909.72 653
10910.70 675
10911.69 661
10912.68 665
10913.66 613
10914.65 687
10915.64 660
10916.62 621
10917.61 614
10918.60 663
10919.58 688
10920.57 657
10921.56 673
10922.54 711
10923.53 661
10924.52 678
10925.51 673
10926.49 674
10927.48 663
10928.47 656
10929.46 655
10930.44 658
10931.43 679
10932.42 725
10933.41 711
10934.39 702
10935.38 679
10936.37 649
10937.36 713
10938.34 690
10939.33 736
10940.32 714
10941.31 685
10942.30 710
10943.28 729
10944.27 787
10945.26 746
10946.25 780
10947.24 779
10948.22 733
10949.21 756
10950.20 697
10951.19 735
10952.18 804
10953.17 735
10954.16 708
10955.14 755
10956.13 760
10957.12 807
10958.11 812
10959.10 843
10960.09 857
10961.08 854
10962.07 850
10963.05 851
10964.04 853
10965.03 762
10966.02 802
10967.01 740
10968.00 722
10968.99 691
10969.98 757
10970.97 759
10971.96 720
10972.95 721
10973.94 727
10974.92 705
10975.91 742
10976.90 717
10977.89 724
10978.88 726
10979.87 709
10980.86 764
10981.85 737
10982.84 767
10983.83 766
10984.82 747
10985.81 723
10986.80 718
10987.79 734
10988.78 744
10989.77 747
10990.76 774
10991.75 749
10992.74 712
10993.73 772
10994.72 820
10995.71 830
10996.70 875
10997.70 887
10998.69 934
10999.68 981
11000.67 976
11001.66 970
11002.65 1015
11003.64 957
11004.63 948
11005.62 939
11006.61 838
11007.60 810
11008.59 820
11009.58 768
11010.58 754
11011.57 746
11012.56 685
11013.55 699
11014.54 681
11015.53 645
11016.52 669
11017.51 672
11018.51 702
11019.50 705
11020.49 687
11021.48 687
11022.47 694
11023.46 717
11024.46 642
11025.45 625
11026.44 704
11027.43 701
11028.42 676
11029.41 644
11030.41 648
11031.40 675
11032.39 688
11033.38 610
11034.37 613
11035.37 661
11036.36 677
11037.35 675
11038.34 616
11039.34 652
11040.33 695
11041.32 712
11042.31 646
11043.31 584
11044.30 578
11045.29 646
11046.28 642
11047.28 626
11048.27 599
11049.26 592
11050.26 632
11051.25 597
11052.24 573
11053.23 575
11054.23 575
11055.22 571
11056.21 578
11057.21 596
11058.20 608
11059.19 628
11060.19 626
11061.18 602
11062.17 621
11063.17 595
11064.16 581
11065.15 588
11066.15 618
11067.14 570
11068.13 575
11069.13 632
11070.12 641
11071.12 626
11072.11 609
11073.10 594
11074.10 596
11075.09 612
11076.09 610
11077.08 601
11078.07 609
11079.07 569
11080.06 603
11081.06 654
11082.05 611
11083.05 544
11084.04 583
11085.03 605
11086.03 612
11087.02 601
11088.02 555
11089.01 557
11090.01 584
11091.00 550
11092.00 543
11092.99 586
11093.99 539
11094.98 559
11095.98 551
11096.97 548
11097.97 593
11098.96 594
11099.96 563
11100.95 541
11101.95 577
11102.94 576
11103.94 558
11104.93 565
11105.93 571
11106.92 569
11107.92 592
11108.91 562
11109.91 556
11110.91 567
11111.90 569
11112.90 530
11113.89 576
11114.89 545
11115.88 563
11116.88 578
11117.88 581
11118.87 607
11119.87 551
11120.86 564
11121.86 552
11122.86 566
11123.85 548
11124.85 540
11125.84 556
11126.84 566
11127.84 577
11128.83 631
11129.83 580
11130.83 581
11131.82 570
11132.82 593
11133.82 584
11134.81 558
11135.81 591
11136.81 563
11137.80 543
11138.80 539
11139.80 522
11140.79 554
11141.79 578
11142.79 593
11143.79 578
11144.78 525
11145.78 536
11146.78 565
11147.77 547
11148.77 581
11149.77 580
11150.77 545
11151.76 571
11152.76 561
11153.76 526
11154.76 546
11155.75 557
11156.75 548
11157.75 509
11158.75 561
11159.74 556
11160.74 537
11161.74 556
11162.74 537
11163.74 568
11164.73 511
11165.73 544
11166.73 547
11167.73 555
11168.73 533
11169.73 537
11170.72 580
11171.72 580
11172.72 531
11173.72 569
11174.72 562
11175.72 577
11176.71 538
11177.71 553
11178.71 510
11179.71 527
11180.71 583
11181.71 503
11182.71 551
11183.71 564
11184.70 528
11185.70 569
11186.70 521
11187.70 560
11188.70 540
11189.70 562
11190.70 588
11191.70 517
11192.70 532
11193.70 553
11194.70 557
11195.70 570
11196.69 505
11197.69 494
11198.69 562
11199.69 542
11200.69 562
11201.69 530
11202.69 530
11203.69 510
11204.69 532
11205.69 550
11206.69 532
11207.69 558
11208.69 538
11209.69 522
11210.69 517
11211.69 495
11212.69 528
11213.69 570
11214.69 477
11215.69 506
11216.69 540
11217.69 553
11218.69 548
11219.69 523
11220.70 544
11221.70 548
11222.70 539
11223.70 540
11224.70 534
11225.70 553
11226.70 548
11227.70 510
11228.70 547
11229.70 541
11230.70 552
11231.70 551
11232.71 530
11233.71 503
11234.71 511
11235.71 522
11236.71 545
11237.71 525
11238.71 521
11239.71 528
11240.72 517
11241.72 535
11242.72 537
11243.72 544
11244.72 558
11245.72 518
11246.72 501
11247.73 566
11248.73 568
11249.73 542
11250.73 563
11251.73 549
11252.74 505
11253.74 534
11254.74 573
11255.74 542
11256.74 522
11257.75 553
11258.75 566
11259.75 529
11260.75 516
11261.76 579
11262.76 539
11263.76 508
11264.76 521
11265.77 594
11266.77 573
11267.77 556
11268.77 546
11269.78 534
11270.78 535
11271.78 565
11272.78 526
11273.79 540
11274.79 544
11275.79 536
11276.80 563
11277.80 566
11278.80 565
11279.81 584
11280.81 593
11281.81 575
11282.82 558
11283.82 546
11284.82 570
11285.83 585
11286.83 516
11287.83 548
11288.84 584
11289.84 546
11290.84 562
11291.85 542
11292.85 556
11293.86 537
11294.86 578
11295.86 538
11296.87 513
11297.87 565
11298.87 566
11299.88 592
11300.88 579
11301.89 586
11302.89 572
11303.90 552
11304.90 587
11305.90 553
11306.91 561
11307.91 552
11308.92 594
11309.92 542
11310.93 579
11311.93 610
11312.94 620
11313.94 617
11314.95 606
11315.95 628
11316.95 616
11317.96 623
11318.96 624
11319.97 585
11320.97 573
11321.98 600
11322.98 605
11323.99 568
11325.00 553
11326.00 532
11327.01 543
11328.01 559
11329.02 548
11330.02 517
11331.03 576
11332.03 605
11333.04 574
11334.04 543
11335.05 516
11336.06 538
11337.06 609
11338.07 579
11339.07 547
11340.08 561
11341.08 649
11342.09 630
11343.10 621
11344.10 622
11345.11 632
11346.11 651
11347.12 625
11348.13 576
11349.13 594
11350.14 543
11351.15 610
11352.15 584
11353.16 549
11354.17 562
11355.17 565
11356.18 552
11357.18 543
11358.19 561
11359.20 544
11360.20 522
11361.21 529
11362.22 547
11363.23 561
11364.23 560
11365.24 556
11366.25 510
11367.25 519
11368.26 530
11369.27 556
11370.28 586
11371.28 523
11372.29 513
11373.30 553
11374.30 514
11375.31 553
11376.32 551
11377.33 571
11378.33 529
11379.34 559
11380.35 551
11381.36 544
11382.37 519
11383.37 532
11384.38 547
11385.39 545
11386.40 550
11387.40 525
11388.41 568
11389.42 530
11390.43 517
11391.44 513
11392.44 569
11393.45 530
11394.46 520
11395.47 513
11396.48 529
11397.49 518
11398.49 520
11399.50 540
11400.51 537
11401.52 519
11402.53 512
11403.54 533
11404.55 502
11405.56 525
11406.56 511
11407.57 548
11408.58 494
11409.59 507
11410.60 529
11411.61 572
11412.62 515
11413.63 500
11414.64 525
11415.65 645
11416.65 580
11417.66 550
11418.67 550
11419.68 560
11420.69 565
11421.70 578
11422.71 555
11423.72 493
11424.73 511
11425.74 546
11426.75 564
11427.76 528
11428.77 540
11429.78 577
11430.79 580
11431.80 508
11432.81 487
11433.82 546
11434.83 583
11435.84 559
11436.85 532
11437.86 570
11438.87 551
11439.88 583
11440.89 575
11441.90 579
11442.91 541
11443.92 535
11444.93 554
11445.94 560
11446.95 560
11447.96 560
11448.98 556
11449.99 540
11451.00 536
11452.01 572
11453.02 564
11454.03 569
11455.04 568
11456.05 557
11457.06 575
11458.07 586
11459.08 582
11460.10 550
11461.11 570
11462.12 579
11463.13 582
11464.14 569
11465.15 581
11466.16 573
11467.18 526
11468.19 585
11469.20 583
11470.21 601
11471.22 585
11472.23 634
11473.25 638
11474.26 580
11475.27 586
11476.28 646
11477.29 555
11478.30 543
11479.32 567
11480.33 565
11481.34 575
11482.35 570
11483.37 624
11484.38 570
11485.39 607
11486.40 573
11487.41 604
11488.43 626
11489.44 576
11490.45 555
11491.46 563
11492.48 560
11493.49 593
11494.50 595
11495.52 571
11496.53 574
11497.54 583
11498.55 607
11499.57 569
11500.58 577
11501.59 588
11502.61 593
11503.62 560
11504.63 581
11505.65 603
11506.66 605
11507.67 604
11508.69 641
11509.70 630
11510.71 604
11511.73 612
11512.74 590
11513.75 618
11514.77 592
11515.78 628
11516.79 653
11517.81 594
11518.82 602
11519.84 600
11520.85 626
11521.86 639
11522.88 586
11523.89 602
11524.91 642
11525.92 641
11526.93 630
11527.95 649
11528.96 651
11529.98 630
11530.99 638
11532.00 632
11533.02 624
11534.03 614
11535.05 646
11536.06 639
11537.08 659
11538.09 648
11539.11 691
11540.12 701
11541.14 694
11542.15 628
11543.17 662
11544.18 732
11545.20 684
11546.21 671
11547.23 681
11548.24 706
11549.26 672
11550.27 667
11551.29 673
11552.30 701
11553.32 667
11554.33 738
11555.35 759
11556.36 692
11557.38 705
11558.39 725
11559.41 743
11560.43 759
11561.44 760
11562.46 794
11563.47 782
11564.49 774
11565.50 714
11566.52 746
11567.54 796
11568.55 810
11569.57 805
11570.58 770
11571.60 765
11572.62 788
11573.63 820
11574.65 841
11575.67 830
11576.68 835
11577.70 906
11578.71 946
11579.73 912
11580.75 937
11581.76 1014
11582.78 1013
11583.80 1025
11584.81 1063
11585.83 1022
11586.85 1034
11587.86 1079
11588.88 1144
11589.90 1137
11590.92 1149
11591.93 1165
11592.95 1235
11593.97 1262
11594.98 1394
11596.00 1633
11597.02 1654
11598.04 1785
11599.05 2012
11600.07 2174
11601.09 2240
11602.10 2176
11603.12 2137
11604.14 2030
11605.16 1858
11606.18 1724
11607.19 1536
11608.21 1360
11609.23 1234
11610.25 1175
11611.26 1090
11612.28 1040
11613.30 996
11614.32 930
11615.34 903
11616.35 876
11617.37 877
11618.39 847
11619.41 846
11620.43 853
11621.45 802
11622.46 805
11623.48 819
11624.50 866
11625.52 778
11626.54 821
11627.56 819
11628.57 837
11629.59 803
11630.61 794
11631.63 765
11632.65 803
11633.67 817
11634.69 801
11635.71 791
11636.73 825
11637.74 846
11638.76 845
11639.78 843
11640.80 818
11641.82 807
11642.84 777
11643.86 805
11644.88 767
11645.90 749
11646.92 730
11647.94 754
11648.96 724
11649.98 656
11651.00 658
11652.02 695
11653.04 727
11654.06 703
11655.07 694
11656.09 667
11657.11 670
11658.13 693
11659.15 737
11660.17 687
11661.19 705
11662.21 697
11663.23 735
11664.26 724
11665.28 748
11666.30 744
11667.32 709
11668.34 771
11669.36 742
11670.38 713
11671.40 697
11672.42 747
11673.44 749
11674.46 698
11675.48 746
11676.50 803
11677.52 778
11678.54 788
11679.56 765
11680.58 787
11681.61 800
11682.63 750
11683.65 773
11684.67 769
11685.69 739
11686.71 787
11687.73 788
11688.75 762
11689.77 704
11690.80 703
11691.82 756
11692.84 747
11693.86 687
11694.88 730
11695.90 715
11696.93 686
11697.95 699
11698.97 659
11699.99 655
11701.01 688
11702.03 696
11703.06 704
11704.08 703
11705.10 699
11706.12 680
11707.14 668
11708.17 628
11709.19 616
11710.21 675
11711.23 670
11712.25 623
11713.28 600
11714.30 659
11715.32 667
11716.34 671
11717.37 652
11718.39 637
11719.41 628
11720.43 644
11721.46 621
11722.48 592
11723.50 579
11724.53 645
11725.55 629
11726.57 641
11727.59 612
11728.62 613
11729.64 591
11730.66 565
11731.69 619
11732.71 591
11733.73 611
11734.76 611
11735.78 583
11736.80 562
11737.83 611
11738.85 578
11739.87 583
11740.90 550
11741.92 605
11742.94 616
11743.97 633
11744.99 603
11746.02 605
11747.04 585
11748.06 586
11749.09 628
11750.11 566
11751.14 547
11752.16 586
11753.18 604
11754.21 564
11755.23 609
11756.26 547
11757.28 498
11758.30 568
11759.33 562
11760.35 572
11761.38 563
11762.40 550
11763.43 551
11764.45 563
11765.48 569
11766.50 564
11767.53 529
11768.55 530
11769.58 530
11770.60 566
11771.63 549
11772.65 554
11773.68 515
11774.70 570
11775.73 585
11776.75 561
11777.78 571
11778.80 526
11779.83 555
11780.85 522
11781.88 519
11782.90 539
11783.93 546
11784.95 514
11785.98 564
11787.00 565
11788.03 538
11789.06 538
11790.08 530
11791.11 549
11792.13 531
11793.16 523
11794.18 500
11795.21 518
11796.24 491
11797.26 523
11798.29 514
11799.31 517
11800.34 507
11801.37 487
11802.39 477
11803.42 499
11804.45 500
11805.47 521
11806.50 484
11807.52 503
11808.55 496
11809.58 504
11810.60 545
11811.63 560
11812.66 569
11813.68 494
11814.71 541
11815.74 533
11816.77 530
11817.79 506
11818.82 471
11819.85 490
11820.87 530
11821.90 509
11822.93 523
11823.95 517
11824.98 510
11826.01 535
11827.04 535
11828.06 526
11829.09 484
11830.12 507
11831.15 538
11832.17 510
11833.20 455
11834.23 502
11835.26 511
11836.28 509
11837.31 512
11838.34 555
11839.37 523
11840.40 486
11841.42 486
11842.45 485
11843.48 505
11844.51 492
11845.54 494
11846.56 531
11847.59 533
11848.62 503
11849.65 496
11850.68 491
11851.71 512
11852.73 515
11853.76 515
11854.79 514
11855.82 510
11856.85 490
11857.88 468
11858.91 518
11859.93 506
11860.96 452
11861.99 502
11863.02 541
11864.05 517
11865.08 492
11866.11 543
11867.14 534
11868.17 535
11869.20 521
11870.22 527
11871.25 482
11872.28 488
11873.31 505
11874.34 519
11875.37 513
11876.40 514
11877.43 468
11878.46 483
11879.49 501
11880.52 507
11881.55 511
11882.58 506
11883.61 480
11884.64 478
11885.67 507
11886.70 508
11887.73 508
11888.76 528
11889.79 479
11890.82 489
11891.85 485
11892.88 474
11893.91 456
11894.94 487
11895.97 520
11897.00 514
11898.03 478
11899.06 462
11900.09 498
11901.12 529
11902.15 532
11903.18 521
11904.21 547
11905.24 539
11906.27 485
11907.31 536
11908.34 523
11909.37 513
11910.40 501
11911.43 558
11912.46 539
11913.49 535
11914.52 500
11915.55 490
11916.58 507
11917.62 470
11918.65 502
11919.68 524
11920.71 496
11921.74 453
11922.77 528
11923.80 513
11924.84 520
11925.87 525
11926.90 505
11927.93 534
11928.96 534
11929.99 536
11931.03 550
11932.06 567
11933.09 564
11934.12 590
11935.15 574
11936.19 585
11937.22 539
11938.25 567
11939.28 555
11940.32 545
11941.35 512
11942.38 558
11943.41 509
11944.44 527
11945.48 464
11946.51 494
11947.54 504
11948.58 511
11949.61 516
11950.64 483
11951.67 472
11952.71 480
11953.74 489
11954.77 428
11955.80 496
11956.84 456
11957.87 504
11958.90 504
11959.94 470
11960.97 471
11962.00 506
11963.04 489
11964.07 495
11965.10 492
11966.14 486
11967.17 504
11968.20 487
11969.24 519
11970.27 473
11971.30 489
11972.34 478
11973.37 508
11974.40 482
11975.44 497
11976.47 531
11977.51 513
11978.54 529
11979.57 488
11980.61 460
11981.64 489
11982.68 522
11983.71 488
11984.74 530
11985.78 485
11986.81 501
11987.85 509
11988.88 494
11989.92 462
11990.95 490
11991.99 506
11993.02 504
11994.05 494
11995.09 506
11996.12 496
11997.16 518
11998.19 524
11999.23 485
12000.26 492
12001.30 517
12002.33 522
12003.37 523
12004.40 522
12005.44 542
12006.47 516
12007.51 516
12008.54 498
12009.58 479
12010.61 506
12011.65 501
12012.68 513
12013.72 517
12014.76 504
12015.79 535
12016.83 575
12017.86 584
12018.90 531
12019.93 547
12020.97 529
12022.00 552
12023.04 545
12024.08 518
12025.11 497
12026.15 523
12027.18 522
12028.22 547
12029.26 506
12030.29 493
12031.33 535
12032.37 548
12033.40 530
12034.44 501
12035.47 544
12036.51 530
12037.55 513
12038.58 513
12039.62 540
12040.66 516
12041.69 527
12042.73 549
12043.77 522
12044.80 545
12045.84 520
12046.88 576
12047.91 544
12048.95 530
12049.99 498
12051.03 555
12052.06 537
12053.10 544
12054.14 562
12055.17 541
12056.21 556
12057.25 564
12058.29 534
12059.32 478
12060.36 534
12061.40 555
12062.44 563
12063.47 546
12064.51 528
12065.55 550
12066.59 556
12067.62 533
12068.66 534
12069.70 527
12070.74 502
12071.78 560
12072.81 549
12073.85 573
12074.89 569
12075.93 546
12076.97 522
12078.00 530
12079.04 519
12080.08 512
12081.12 566
12082.16 566
12083.20 512
12084.23 529
12085.27 537
12086.31 605
12087.35 576
12088.39 573
12089.43 526
12090.47 559
12091.50 607
12092.54 594
12093.58 580
12094.62 534
12095.66 559
12096.70 598
12097.74 601
12098.78 573
12099.82 591
12100.86 603
12101.90 643
12102.93 661
12103.97 666
12105.01 669
12106.05 649
12107.09 623
12108.13 614
12109.17 652
12110.21 598
12111.25 613
12112.29 587
12113.33 536
12114.37 531
12115.41 565
12116.45 542
12117.49 539
12118.53 475
12119.57 503
12120.61 560
12121.65 509
12122.69 484
12123.73 488
12124.77 499
12125.81 483
12126.85 523
12127.89 516
12128.93 530
12129.97 484
12131.01 507
12132.05 492
12133.09 483
12134.13 485
12135.17 524
12136.22 524
12137.26 497
12138.30 502
12139.34 496
12140.38 493
12141.42 529
12142.46 493
12143.50 467
12144.54 537
12145.58 529
12146.63 523
12147.67 488
12148.71 523
12149.75 523
12150.79 503
12151.83 480
12152.87 508
12153.91 450
12154.96 493
12156.00 458
12157.04 461
12158.08 485
12159.12 470
12160.16 456
12161.21 448
12162.25 472
12163.29 443
12164.33 496
12165.37 477
12166.42 480
12167.46 444
12168.50 489
12169.54 492
12170.58 530
12171.63 500
12172.67 468
12173.71 497
12174.75 465
12175.80 513
12176.84 484
12177.88 488
12178.92 449
12179.97 453
12181.01 454
12182.05 500
12183.09 479
12184.14 463
12185.18 460
12186.22 494
12187.27 495
12188.31 479
12189.35 477
12190.39 451
12191.44 491
12192.48 491
12193.52 432
12194.57 427
12195.61 494
12196.65 452
12197.70 419
12198.74 452
12199.78 432
12200.83 438
12201.87 463
12202.91 460
12203.96 512
12205.00 481
12206.05 448
12207.09 460
12208.13 417
12209.18 438
12210.22 437
12211.27 477
12212.31 467
12213.35 416
12214.40 433
12215.44 461
12216.49 464
12217.53 467
12218.57 443
12219.62 494
12220.66 455
12221.71 449
12222.75 484
12223.80 435
12224.84 461
12225.89 490
12226.93 496
12227.97 481
12229.02 519
12230.06 491
12231.11 475
12232.15 436
12233.20 481
12234.24 442
12235.29 478
12236.33 477
12237.38 457
12238.42 451
12239.47 461
12240.51 493
12241.56 459
12242.60 490
12243.65 451
12244.70 478
12245.74 446
12246.79 481
12247.83 463
12248.88 452
12249.92 430
12250.97 453
12252.01 467
12253.06 448
12254.11 425
12255.15 420
12256.20 432
12257.24 481
12258.29 457
12259.34 426
12260.38 421
12261.43 407
12262.47 434
12263.52 427
12264.57 436
12265.61 427
12266.66 438
12267.70 410
12268.75 383
12269.80 425
12270.84 427
12271.89 402
12272.94 424
12273.98 424
12275.03 422
12276.08 397
12277.12 382
12278.17 430
12279.22 440
12280.26 459
12281.31 422
12282.36 391
12283.41 407
12284.45 411
12285.50 446
12286.55 416
12287.59 438
12288.64 432
12289.69 474
12290.74 413
12291.78 376
12292.83 430
12293.88 462
12294.93 407
12295.97 427
12297.02 443
12298.07 430
12299.12 432
12300.16 412
12301.21 413
12302.26 400
12303.31 405
12304.36 430
12305.40 437
12306.45 394
12307.50 417
12308.55 439
12309.60 425
12310.64 420
12311.69 420
12312.74 413
12313.79 423
12314.84 413
12315.89 427
12316.93 420
12317.98 415
12319.03 432
12320.08 418
12321.13 386
12322.18 385
12323.23 378
12324.28 430
12325.32 409
12326.37 373
12327.42 414
12328.47 401
12329.52 427
12330.57 417
12331.62 400
12332.67 439
12333.72 402
12334.77 409
12335.81 378
12336.86 410
12337.91 397
12338.96 398
12340.01 375
12341.06 395
12342.11 371
12343.16 386
12344.21 397
12345.26 391
12346.31 386
12347.36 396
12348.41 408
12349.46 384
12350.51 392
12351.56 426
12352.61 439
12353.66 390
12354.71 394
12355.76 383
12356.81 415
12357.86 417
12358.91 419
12359.96 351
12361.01 387
12362.06 416
12363.11 411
12364.16 369
12365.21 406
12366.26 448
12367.31 424
12368.36 421
12369.42 378
12370.47 418
12371.52 422
12372.57 429
12373.62 423
12374.67 410
12375.72 423
12376.77 419
12377.82 435
12378.87 420
12379.93 448
12380.98 386
12382.03 407
12383.08 438
12384.13 403
12385.18 376
12386.23 412
12387.28 416
12388.34 389
12389.39 384
12390.44 389
12391.49 418
12392.54 421
12393.59 428
12394.65 414
12395.70 384
12396.75 422
12397.80 424
12398.85 415
12399.91 422
12400.96 403
12402.01 429
12403.06 454
12404.11 438
12405.17 390
12406.22 416
12407.27 404
12408.32 401
12409.38 391
12410.43 411
12411.48 413
12412.53 446
12413.59 405
12414.64 385
12415.69 430
12416.74 394
12417.80 418
12418.85 421
12419.90 417
12420.96 406
12422.01 394
12423.06 394
12424.11 432
12425.17 423
12426.22 397
12427.27 427
12428.33 389
12429.38 415
12430.43 408
12431.49 430
12432.54 445
12433.59 448
12434.65 386
12435.70 403
12436.75 441
12437.81 459
12438.86 442
12439.92 436
12440.97 432
12442.02 431
12443.08 431
12444.13 405
12445.18 421
12446.24 433
12447.29 423
12448.35 454
12449.40 411
12450.46 424
12451.51 458
12452.56 433
12453.62 423
12454.67 421
12455.73 410
12456.78 437
12457.84 414
12458.89 415
12459.94 430
12461.00 454
12462.05 474
12463.11 480
12464.16 476
12465.22 452
12466.27 463
12467.33 477
12468.38 475
12469.44 452
12470.49 454
12471.55 440
12472.60 483
12473.66 490
12474.71 470
12475.77 467
12476.82 473
12477.88 555
12478.93 538
12479.99 508
12481.05 561
12482.10 570
12483.16 544
12484.21 549
12485.27 559
12486.32 547
12487.38 544
12488.44 588
12489.49 630
12490.55 627
12491.60 688
12492.66 794
12493.71 825
12494.77 858
12495.83 897
12496.88 944
12497.94 981
12499.00 960
12500.05 918
12501.11 861
12502.16 815
12503.22 741
12504.28 718
12505.33 691
12506.39 626
12507.45 610
12508.50 601
12509.56 568
12510.62 524
12511.67 505
12512.73 536
12513.79 526
12514.84 522
12515.90 470
12516.96 490
12518.02 465
12519.07 490
12520.13 461
12521.19 465
12522.24 476
12523.30 465
12524.36 491
12525.42 490
12526.47 472
12527.53 505
12528.59 505
12529.65 493
12530.70 473
12531.76 534
12532.82 530
12533.88 502
12534.93 514
12535.99 500
12537.05 512
12538.11 518
12539.17 498
12540.22 465
12541.28 474
12542.34 462
12543.40 493
12544.46 470
12545.51 495
12546.57 500
12547.63 508
12548.69 471
12549.75 438
12550.81 468
12551.86 473
12552.92 498
12553.98 473
12555.04 517
12556.10 467
12557.16 483
12558.22 515
12559.27 492
12560.33 502
12561.39 539
12562.45 562
12563.51 522
12564.57 510
12565.63 509
12566.69 531
12567.75 573
12568.81 578
12569.86 593
12570.92 615
12571.98 580
12573.04 634
12574.10 634
12575.16 704
12576.22 711
12577.28 651
12578.34 704
12579.40 690
12580.46 670
12581.52 649
12582.58 628
12583.64 624
12584.70 605
12585.76 600
12586.82 594
12587.88 537
12588.94 523
12590.00 521
12591.06 563
12592.12 512
12593.18 521
12594.24 502
12595.30 534
12596.36 492
12597.42 549
12598.48 513
12599.54 519
12600.60 549
12601.66 494
12602.72 488
12603.78 489
12604.84 480
12605.91 487
12606.97 474
12608.03 505
12609.09 471
12610.15 446
12611.21 522
12612.27 488
12613.33 480
12614.39 477
12615.45 472
12616.52 467
12617.58 459
12618.64 476
12619.70 464
12620.76 477
12621.82 498
12622.88 451
12623.95 439
12625.01 452
12626.07 468
12627.13 448
12628.19 436
12629.25 420
12630.32 440
12631.38 465
12632.44 449
12633.50 438
12634.56 426
12635.62 433
12636.69 398
12637.75 450
12638.81 400
12639.87 454
12640.94 414
12642.00 437
12643.06 466
12644.12 406
12645.18 452
12646.25 423
12647.31 445
12648.37 466
12649.43 402
12650.50 441
12651.56 435
12652.62 431
12653.69 479
12654.75 446
12655.81 424
12656.87 481
12657.94 464
12659.00 477
12660.06 468
12661.13 437
12662.19 439
12663.25 435
12664.32 467
12665.38 452
12666.44 428
12667.51 445
12668.57 426
12669.63 412
12670.70 414
12671.76 402
12672.82 445
12673.89 460
12674.95 411
12676.01 405
12677.08 438
12678.14 413
12679.21 435
12680.27 416
12681.33 432
12682.40 435
12683.46 413
12684.53 386
12685.59 397
12686.65 402
12687.72 418
12688.78 401
12689.85 373
12690.91 424
12691.98 390
12693.04 405
12694.10 401
12695.17 393
12696.23 416
12697.30 419
12698.36 408
12699.43 431
12700.49 407
12701.56 393
12702.62 407
12703.69 400
12704.75 389
12705.82 385
12706.88 389
12707.95 371
12709.01 369
12710.08 367
12711.14 388
12712.21 362
12713.27 394
12714.34 356
12715.40 382
12716.47 404
12717.53 372
12718.60 340
12719.67 368
12720.73 403
12721.80 378
12722.86 381
12723.93 376
12724.99 416
12726.06 369
12727.13 371
12728.19 366
12729.26 392
12730.32 368
12731.39 386
12732.46 402
12733.52 382
12734.59 353
12735.65 352
12736.72 378
12737.79 358
12738.85 373
12739.92 384
12740.99 356
12742.05 355
12743.12 357
12744.19 381
12745.25 374
12746.32 352
12747.39 373
12748.45 368
12749.52 361
12750.59 332
12751.65 330
12752.72 352
12753.79 360
12754.85 361
12755.92 376
12756.99 381
12758.06 372
12759.12 352
12760.19 377
12761.26 351
12762.32 347
12763.39 317
12764.46 362
12765.53 374
12766.59 297
12767.66 313
12768.73 321
12769.80 366
12770.86 379
12771.93 329
12773.00 352
12774.07 362
12775.14 324
12776.20 340
12777.27 347
12778.34 317
12779.41 321
12780.48 323
12781.54 347
12782.61 325
12783.68 376
12784.75 345
12785.82 305
12786.89 320
12787.95 336
12789.02 338
12790.09 291
12791.16 313
12792.23 349
12793.30 367
12794.37 311
12795.43 337
12796.50 319
12797.57 358
12798.64 326
12799.71 362
12800.78 336
12801.85 318
12802.92 312
12803.99 339
12805.05 318
12806.12 273
12807.19 281
12808.26 351
12809.33 323
12810.40 305
12811.47 302
12812.54 316
12813.61 326
12814.68 283
12815.75 329
12816.82 310
12817.89 334
12818.96 312
12820.03 328
12821.10 328
12822.17 308
12823.24 339
12824.31 352
12825.38 328
12826.45 288
12827.52 287
12828.59 320
12829.66 335
12830.73 289
12831.80 338
12832.87 340
12833.94 303
12835.01 316
12836.08 296
12837.15 278
12838.22 285
12839.29 309
12840.36 304
12841.43 301
12842.50 328
12843.57 326
12844.64 358
12845.72 294
12846.79 283
12847.86 328
12848.93 317
12850.00 312
12851.07 273
12852.14 313
12853.21 300
12854.28 326
12855.35 333
12856.43 294
12857.50 313
12858.57 280
12859.64 300
12860.71 320
12861.78 292
12862.85 268
12863.93 287
12865.00 290
12866.07 310
12867.14 280
12868.21 306
12869.29 275
12870.36 260
12871.43 258
12872.50 305
12873.57 339
12874.64 305
12875.72 308
12876.79 274
12877.86 266
12878.93 266
12880.01 308
12881.08 298
12882.15 296
12883.22 266
12884.30 319
12885.37 302
12886.44 293
12887.51 303
12888.59 303
12889.66 293
12890.73 258
12891.80 285
12892.88 284
12893.95 277
12895.02 271
12896.10 334
12897.17 318
12898.24 294
12899.31 294
12900.39 339
12901.46 300
12902.53 285
12903.61 279
12904.68 283
12905.75 291
12906.83 269
12907.90 303
12908.97 287
12910.05 309
12911.12 266
12912.20 279
12913.27 300
12914.34 268
12915.42 281
12916.49 326
12917.56 290
12918.64 283
12919.71 290
12920.79 332
12921.86 295
12922.93 271
12924.01 272
12925.08 270
12926.16 301
12927.23 295
12928.30 325
12929.38 297
12930.45 295
12931.53 317
12932.60 358
12933.68 276
12934.75 269
12935.83 302
12936.90 312
12937.98 245
12939.05 282
12940.12 269
12941.20 284
12942.27 294
12943.35 292
12944.42 297
12945.50 274
12946.57 301
12947.65 288
12948.72 300
12949.80 277
12950.88 276
12951.95 268
12953.03 288
12954.10 283
12955.18 298
12956.25 312
12957.33 303
12958.40 283
12959.48 289
12960.55 312
12961.63 279
12962.71 283
12963.78 302
12964.86 294
12965.93 286
12967.01 316
12968.09 334
12969.16 332
12970.24 292
12971.31 281
12972.39 316
12973.47 329
12974.54 297
12975.62 294
12976.69 335
12977.77 327
12978.85 309
12979.92 267
12981.00 311
12982.08 282
12983.15 288
12984.23 308
12985.31 313
12986.38 265
12987.46 269
12988.54 312
12989.61 289
12990.69 286
12991.77 295
12992.84 341
12993.92 294
12995.00 290
12996.08 297
12997.15 318
12998.23 315
12999.31 342
13000.38 309
13001.46 300
13002.54 299
13003.62 311
13004.69 335
13005.77 318
13006.85 312
13007.93 323
13009.00 298
13010.08 328
13011.16 310
13012.24 320
13013.32 309
13014.39 323
13015.47 331
13016.55 322
13017.63 313
13018.71 281
13019.78 286
13020.86 316
13021.94 311
13023.02 297
13024.10 314
13025.17 314
13026.25 310
13027.33 321
13028.41 304
13029.49 322
13030.57 296
13031.65 312
13032.72 289
13033.80 339
13034.88 320
13035.96 350
13037.04 349
13038.12 342
13039.20 331
13040.28 314
13041.36 320
13042.43 302
13043.51 291
13044.59 312
13045.67 339
13046.75 309
13047.83 314
13048.91 294
13049.99 316
13051.07 320
13052.15 338
13053.23 357
13054.31 324
13055.39 324
13056.47 347
13057.55 333
13058.63 354
13059.71 347
13060.78 303
13061.86 312
13062.94 307
13064.02 332
13065.10 341
13066.18 331
13067.26 313
13068.34 331
13069.42 349
13070.51 336
13071.59 296
13072.67 288
13073.75 321
13074.83 287
13075.91 303
13076.99 346
13078.07 314
13079.15 305
13080.23 308
13081.31 303
13082.39 310
13083.47 333
13084.55 333
13085.63 315
13086.71 294
13087.79 309
13088.88 315
13089.96 319
13091.04 277
13092.12 287
13093.20 330
13094.28 310
13095.36 295
13096.44 283
13097.53 279
13098.61 304
13099.69 315
13100.77 314
13101.85 317
13102.93 273
13104.01 290
13105.10 293
13106.18 287
13107.26 287
13108.34 296
13109.42 298
13110.50 298
13111.59 285
13112.67 288
13113.75 281
13114.83 276
13115.91 243
13117.00 301
13118.08 267
13119.16 322
13120.24 300
13121.33 313
13122.41 293
13123.49 307
13124.57 293
13125.66 312
13126.74 309
13127.82 311
13128.90 278
13129.99 292
13131.07 291
13132.15 316
13133.23 308
13134.32 278
13135.40 289
13136.48 295
13137.57 301
13138.65 281
13139.73 296
13140.82 308
13141.90 292
13142.98 294
13144.06 286
13145.15 277
13146.23 279
13147.31 286
13148.40 325
13149.48 268
13150.57 265
13151.65 288
13152.73 294
13153.82 303
13154.90 269
13155.98 290
13157.07 303
13158.15 268
13159.24 288
13160.32 309
13161.40 287
13162.49 299
13163.57 278
13164.66 282
13165.74 271
13166.82 276
13167.91 297
13168.99 269
13170.08 289
13171.16 306
13172.25 317
13173.33 316
13174.41 290
13175.50 297
13176.58 313
13177.67 309
13178.75 275
13179.84 301
13180.92 293
13182.01 311
13183.09 315
13184.18 262
13185.26 280
13186.35 253
13187.43 312
13188.52 308
13189.60 258
13190.69 261
13191.77 306
13192.86 299
13193.94 280
13195.03 317
13196.11 345
13197.20 310
13198.29 268
13199.37 280
13200.46 294
13201.54 311
13202.63 298
13203.71 312
13204.80 292
13205.88 279
13206.97 287
13208.06 301
13209.14 270
13210.23 281
13211.31 288
13212.40 306
13213.49 310
13214.57 266
13215.66 300
13216.75 279
13217.83 296
13218.92 313
13220.00 289
13221.09 288
13222.18 317
13223.26 300
13224.35 266
13225.44 278
13226.52 297
13227.61 324
13228.70 327
13229.78 288
13230.87 285
13231.96 298
13233.04 347
13234.13 284
13235.22 310
13236.31 313
13237.39 290
13238.48 283
13239.57 297
13240.65 313
13241.74 295
13242.83 289
13243.92 301
13245.00 306
13246.09 281
13247.18 270
13248.27 292
13249.35 301
13250.44 339
13251.53 278
13252.62 313
13253.71 321
13254.79 287
13255.88 283
13256.97 277
13258.06 283
13259.14 305
13260.23 312
13261.32 323
13262.41 323
13263.50 306
13264.59 307
13265.67 316
13266.76 276
13267.85 303
13268.94 316
13270.03 323
13271.12 291
13272.20 291
13273.29 292
13274.38 330
13275.47 319
13276.56 297
13277.65 344
13278.74 293
13279.83 294
13280.91 327
13282.00 333
13283.09 289
13284.18 304
13285.27 306
13286.36 313
13287.45 279
13288.54 308
13289.63 313
13290.72 338
13291.81 291
13292.90 278
13293.99 336
13295.07 342
13296.16 314
13297.25 324
13298.34 331
13299.43 322
13300.52 291
13301.61 328
13302.70 314
13303.79 332
13304.88 356
13305.97 330
13307.06 316
13308.15 307
13309.24 340
13310.33 334
13311.42 366
13312.51 298
13313.60 326
13314.69 328
13315.78 335
13316.87 318
13317.96 329
13319.05 324
13320.15 319
13321.24 324
13322.33 314
13323.42 304
13324.51 317
13325.60 338
13326.69 305
13327.78 320
13328.87 334
13329.96 341
13331.05 359
13332.14 343
13333.24 320
13334.33 345
13335.42 327
13336.51 320
13337.60 333
13338.69 301
13339.78 321
13340.87 324
13341.97 327
13343.06 285
13344.15 330
13345.24 345
13346.33 337
13347.42 337
13348.51 342
13349.61 331
13350.70 345
13351.79 369
13352.88 360
13353.97 356
13355.07 338
13356.16 328
13357.25 348
13358.34 360
13359.43 354
13360.53 396
13361.62 365
13362.71 368
13363.80 333
13364.90 346
13365.99 372
13367.08 404
13368.17 373
13369.27 371
13370.36 363
13371.45 362
13372.54 407
13373.64 341
13374.73 396
13375.82 360
13376.91 377
13378.01 366
13379.10 363
13380.19 305
13381.29 353
13382.38 341
13383.47 342
13384.57 327
13385.66 332
13386.75 380
13387.85 339
13388.94 323
13390.03 334
13391.13 338
13392.22 327
13393.31 310
13394.41 332
13395.50 359
13396.59 329
13397.69 340
13398.78 346
13399.87 315
13400.97 275
13402.06 318
13403.16 344
13404.25 349
13405.34 326
13406.44 302
13407.53 352
13408.63 299
13409.72 316
13410.82 290
13411.91 356
13413.00 333
13414.10 308
13415.19 300
13416.29 319
13417.38 313
13418.48 336
13419.57 315
13420.67 297
13421.76 305
13422.86 314
13423.95 347
13425.04 308
13426.14 340
13427.23 340
13428.33 367
13429.42 348
13430.52 331
13431.61 319
13432.71 361
13433.80 334
13434.90 310
13436.00 356
13437.09 362
13438.19 340
13439.28 326
13440.38 347
13441.47 360
13442.57 320
13443.66 320
13444.76 354
13445.85 341
13446.95 332
13448.05 307
13449.14 359
13450.24 329
13451.33 353
13452.43 326
13453.53 319
13454.62 313
13455.72 325
13456.81 365
13457.91 369
13459.01 351
13460.10 318
13461.20 341
13462.30 353
13463.39 350
13464.49 363
13465.58 367
13466.68 346
13467.78 373
13468.87 373
13469.97 370
13471.07 332
13472.16 342
13473.26 371
13474.36 375
13475.46 372
13476.55 353
13477.65 367
13478.75 362
13479.84 349
13480.94 288
13482.04 385
13483.13 372
13484.23 369
13485.33 347
13486.43 348
13487.52 342
13488.62 387
13489.72 373
13490.82 342
13491.91 347
13493.01 373
13494.11 409
13495.21 347
13496.30 352
13497.40 362
13498.50 412
13499.60 387
13500.70 363
13501.79 390
13502.89 417
13503.99 422
13505.09 399
13506.19 377
13507.28 408
13508.38 403
13509.48 388
13510.58 367
13511.68 369
13512.78 369
13513.87 404
13514.97 393
13516.07 355
13517.17 367
13518.27 366
13519.37 373
13520.47 319
13521.57 341
13522.66 343
13523.76 364
13524.86 359
13525.96 357
13527.06 346
13528.16 307
13529.26 379
13530.36 332
13531.46 307
13532.56 307
13533.65 339
13534.75 335
13535.85 324
13536.95 331
13538.05 337
13539.15 354
13540.25 358
13541.35 295
13542.45 304
13543.55 333
13544.65 302
13545.75 342
13546.85 347
13547.95 320
13549.05 339
13550.15 360
13551.25 321
13552.35 296
13553.45 274
13554.55 326
13555.65 303
13556.75 330
13557.85 321
13558.95 293
13560.05 308
13561.15 286
13562.25 320
13563.35 297
13564.45 325
13565.55 308
13566.65 312
13567.75 333
13568.86 298
13569.96 320
13571.06 328
13572.16 303
13573.26 285
13574.36 292
13575.46 310
13576.56 304
13577.66 315
13578.76 315
13579.86 310
13580.97 296
13582.07 317
13583.17 323
13584.27 308
13585.37 322
13586.47 318
13587.57 334
13588.68 337
13589.78 325
13590.88 296
13591.98 336
13593.08 339
13594.18 305
13595.29 309
13596.39 311
13597.49 346
13598.59 312
13599.69 318
13600.80 302
13601.90 302
13603.00 282
13604.10 342
13605.20 329
13606.31 297
13607.41 307
13608.51 327
13609.61 339
13610.72 308
13611.82 347
13612.92 354
13614.02 319
13615.13 313
13616.23 325
13617.33 302
13618.43 314
13619.54 341
13620.64 328
13621.74 288
13622.84 300
13623.95 301
13625.05 341
13626.15 307
13627.26 267
13628.36 307
13629.46 327
13630.57 333
13631.67 337
13632.77 318
13633.88 288
13634.98 305
13636.08 307
13637.19 297
13638.29 301
13639.39 298
13640.50 317
13641.60 287
13642.70 288
13643.81 317
13644.91 306
13646.02 309
13647.12 312
13648.22 300
13649.33 339
13650.43 311
13651.54 264
13652.64 269
13653.74 298
13654.85 306
13655.95 333
13657.06 327
13658.16 304
13659.27 302
13660.37 315
13661.47 285
13662.58 281
13663.68 266
13664.79 300
13665.89 324
13667.00 291
13668.10 286
13669.21 277
13670.31 277
13671.42 279
13672.52 291
13673.63 297
13674.73 307
13675.84 329
13676.94 313
13678.05 298
13679.15 295
13680.26 281
13681.36 299
13682.47 292
13683.57 294
13684.68 281
13685.78 302
13686.89 333
13688.00 281
13689.10 276
13690.21 261
13691.31 289
13692.42 294
13693.52 307
13694.63 312
13695.74 262
13696.84 271
13697.95 292
13699.05 311
13700.16 320
13701.27 298
13702.37 313
13703.48 321
13704.58 315
13705.69 293
13706.80 294
13707.90 335
13709.01 303
13710.12 336
13711.22 315
13712.33 315
13713.44 303
13714.54 295
13715.65 274
13716.76 283
13717.86 283
13718.97 307
13720.08 300
13721.18 309
13722.29 318
13723.40 288
13724.50 297
13725.61 306
13726.72 337
13727.83 309
13728.93 280
13730.04 307
13731.15 321
13732.25 304
13733.36 311
13734.47 359
13735.58 317
13736.68 335
13737.79 307
13738.90 341
13740.01 339
13741.11 330
13742.22 338
13743.33 351
13744.44 347
13745.55 339
13746.65 334
13747.76 337
13748.87 340
13749.98 337
13751.09 338
13752.19 368
13753.30 391
13754.41 366
13755.52 359
13756.63 351
13757.74 361
13758.84 355
13759.95 367
13761.06 387
13762.17 387
13763.28 383
13764.39 342
13765.50 358
13766.60 382
13767.71 438
13768.82 390
13769.93 412
13771.04 398
13772.15 418
13773.26 399
13774.37 418
13775.48 412
13776.58 449
13777.69 410
13778.80 469
13779.91 421
13781.02 388
13782.13 389
13783.24 378
13784.35 390
13785.46 345
13786.57 362
13787.68 380
13788.79 359
13789.90 351
13791.01 337
13792.12 342
13793.23 333
13794.34 357
13795.45 326
13796.56 319
13797.67 339
13798.78 347
13799.89 348
13801.00 289
13802.11 335
13803.22 349
13804.33 371
13805.44 329
13806.55 321
13807.66 330
13808.77 349
13809.88 340
13810.99 312
13812.10 341
13813.21 320
13814.32 295
13815.43 331
13816.54 356
13817.65 311
13818.77 331
13819.88 344
13820.99 354
13822.10 312
13823.21 302
13824.32 294
13825.43 292
13826.54 330
13827.65 288
13828.76 311
13829.88 298
13830.99 315
13832.10 317
13833.21 306
13834.32 323
13835.43 323
13836.54 317
13837.66 303
13838.77 309
13839.88 281
13840.99 316
13842.10 330
13843.22 308
13844.33 310
13845.44 298
13846.55 308
13847.66 323
13848.78 304
13849.89 329
13851.00 341
13852.11 315
13853.22 314
13854.34 345
13855.45 326
13856.56 299
13857.67 315
13858.79 328
13859.90 333
13861.01 289
13862.12 353
13863.24 340
13864.35 317
13865.46 319
13866.57 358
13867.69 315
13868.80 308
13869.91 292
13871.03 331
13872.14 355
13873.25 337
13874.36 313
13875.48 320
13876.59 317
13877.70 310
13878.82 336
13879.93 310
13881.04 309
13882.16 301
13883.27 327
13884.38 328
13885.50 303
13886.61 315
13887.73 313
13888.84 292
13889.95 303
13891.07 299
13892.18 315
13893.29 303
13894.41 320
13895.52 319
13896.64 332
13897.75 335
13898.86 289
13899.98 330
13901.09 315
13902.21 308
13903.32 300
13904.43 318
13905.55 315
13906.66 319
13907.78 294
13908.89 328
13910.01 290
13911.12 307
13912.24 336
13913.35 308
13914.47 302
13915.58 326
13916.70 356
13917.81 292
13918.92 265
13920.04 282
13921.15 316
13922.27 299
13923.38 303
13924.50 296
13925.62 297
13926.73 295
13927.85 327
13928.96 337
13930.08 304
13931.19 263
13932.31 281
13933.42 320
13934.54 342
13935.65 261
13936.77 293
13937.88 312
13939.00 297
13940.12 295
13941.23 280
13942.35 301
13943.46 279
13944.58 287
13945.70 314
13946.81 308
13947.93 306
13949.04 311
13950.16 310
13951.28 315
13952.39 274
13953.51 266
13954.62 309
13955.74 298
13956.86 255
13957.97 274
13959.09 285
13960.21 279
13961.32 315
13962.44 280
13963.56 278
13964.67 257
13965.79 284
13966.91 305
13968.02 264
13969.14 295
13970.26 344
13971.37 280
13972.49 263
13973.61 262
13974.73 279
13975.84 292
13976.96 285
13978.08 261
13979.19 277
13980.31 318
13981.43 271
13982.55 279
13983.66 251
13984.78 296
13985.90 296
13987.02 311
13988.13 343
13989.25 294
13990.37 303
13991.49 297
13992.61 305
13993.72 277
13994.84 295
13995.96 325
13997.08 305
13998.20 276
13999.31 289
14000.43 299
14001.55 310
14002.67 309
14003.79 282
14004.91 284
14006.02 282
14007.14 285
14008.26 310
14009.38 314
14010.50 301
14011.62 324
14012.73 312
14013.85 326
14014.97 289
14016.09 307
14017.21 321
14018.33 328
14019.45 344
14020.57 313
14021.69 321
14022.80 303
14023.92 343
14025.04 310
14026.16 342
14027.28 295
14028.40 338
14029.52 322
14030.64 321
14031.76 311
14032.88 307
14034.00 296
14035.12 292
14036.24 299
14037.36 290
14038.48 317
14039.60 316
14040.72 310
14041.84 299
14042.96 327
14044.08 332
14045.20 332
14046.32 274
14047.44 274
14048.56 284
14049.68 330
14050.80 333
14051.92 264
14053.04 272
14054.16 292
14055.28 296
14056.40 285
14057.52 305
14058.64 275
14059.76 288
14060.88 276
14062.00 302
14063.12 275
14064.24 299
14065.36 280
14066.48 307
14067.60 275
14068.72 271
14069.85 295
14070.97 295
14072.09 322
14073.21 297
14074.33 329
14075.45 282
14076.57 309
14077.69 287
14078.81 312
14079.94 316
14081.06 287
14082.18 286
14083.30 312
14084.42 294
14085.54 309
14086.66 330
14087.79 333
14088.91 317
14090.03 293
14091.15 347
14092.27 306
14093.40 330
14094.52 326
14095.64 318
14096.76 343
14097.88 366
14099.01 335
14100.13 355
14101.25 318
14102.37 374
14103.49 351
14104.62 337
14105.74 357
14106.86 327
14107.98 339
14109.11 326
14110.23 332
14111.35 282
14112.47 292
14113.60 280
14114.72 287
14115.84 282
14116.97 299
14118.09 293
14119.21 286
14120.33 287
14121.46 268
14122.58 262
14123.70 271
14124.83 305
14125.95 289
14127.07 303
14128.20 277
14129.32 298
14130.44 288
14131.57 331
14132.69 303
14133.81 291
14134.94 276
14136.06 265
14137.18 285
14138.31 273
14139.43 257
14140.55 277
14141.68 298
14142.80 264
14143.93 271
14145.05 289
14146.17 298
14147.30 260
14148.42 279
14149.55 278
14150.67 301
14151.79 264
14152.92 271
14154.04 247
14155.17 261
14156.29 261
14157.42 279
14158.54 285
14159.67 280
14160.79 273
14161.91 285
14163.04 309
14164.16 275
14165.29 299
14166.41 240
14167.54 289
14168.66 248
14169.79 262
14170.91 267
14172.04 307
14173.16 300
14174.29 285
14175.41 299
14176.54 253
14177.66 286
14178.79 274
14179.91 285
14181.04 254
14182.17 296
14183.29 253
14184.42 258
14185.54 237
14186.67 249
14187.79 270
14188.92 294
14190.04 285
14191.17 276
14192.30 277
14193.42 267
14194.55 253
14195.67 244
14196.80 252
14197.93 265
14199.05 307
14200.18 244
14201.30 273
14202.43 229
14203.56 250
14204.68 239
14205.81 267
14206.94 237
14208.06 243
14209.19 261
14210.32 230
14211.44 247
14212.57 262
14213.70 255
14214.82 272
14215.95 269
14217.08 246
14218.20 269
14219.33 254
14220.46 245
14221.58 229
14222.71 235
14223.84 244
14224.96 261
14226.09 265
14227.22 231
14228.35 240
14229.47 231
14230.60 247
14231.73 213
14232.86 248
14233.98 251
14235.11 248
14236.24 232
14237.37 271
14238.49 259
14239.62 221
14240.75 219
14241.88 254
14243.00 248
14244.13 212
14245.26 249
14246.39 242
14247.52 233
14248.64 258
14249.77 260
14250.90 244
14252.03 270
14253.16 227
14254.29 235
14255.41 207
14256.54 235
14257.67 259
14258.80 246
14259.93 218
14261.06 233
14262.19 246
14263.31 236
14264.44 267
14265.57 222
14266.70 254
14267.83 239
14268.96 237
14270.09 221
14271.22 243
14272.34 219
14273.47 228
14274.60 213
14275.73 223
14276.86 221
14277.99 215
14279.12 220
14280.25 197
14281.38 204
14282.51 208
14283.64 239
14284.77 236
14285.90 236
14287.03 213
14288.16 232
14289.29 256
14290.41 235
14291.54 233
14292.67 236
14293.80 268
14294.93 250
14296.06 257
14297.19 245
14298.32 235
14299.45 235
14300.58 265
14301.71 257
14302.84 256
14303.98 253
14305.11 229
14306.24 220
14307.37 241
14308.50 227
14309.63 235
14310.76 235
14311.89 271
14313.02 243
14314.15 248
14315.28 247
14316.41 264
14317.54 258
14318.67 246
14319.80 227
14320.93 230
14322.07 221
14323.20 218
14324.33 247
14325.46 233
14326.59 221
14327.72 242
14328.85 252
14329.98 255
14331.11 214
14332.25 229
14333.38 224
14334.51 227
14335.64 218
14336.77 220
14337.90 206
14339.04 221
14340.17 213
14341.30 211
14342.43 224
14343.56 240
14344.69 204
14345.83 231
14346.96 223
14348.09 233
14349.22 225
14350.35 226
14351.49 218
14352.62 213
14353.75 207
14354.88 214
14356.02 238
14357.15 228
14358.28 242
14359.41 204
14360.55 221
14361.68 208
14362.81 238
14363.94 233
14365.08 208
14366.21 193
14367.34 218
14368.47 238
14369.61 215
14370.74 205
14371.87 206
14373.01 229
14374.14 241
14375.27 200
14376.41 234
14377.54 260
14378.67 271
14379.81 249
14380.94 225
14382.07 235
14383.21 237
14384.34 233
14385.47 254
14386.61 235
14387.74 235
14388.87 221
14390.01 239
14391.14 232
14392.27 214
14393.41 211
14394.54 247
14395.68 226
14396.81 255
14397.94 250
14399.08 223
14400.21 232
14401.35 231
14402.48 216
14403.61 208
14404.75 235
14405.88 221
14407.02 244
14408.15 234
14409.29 242
14410.42 238
14411.55 253
14412.69 241
14413.82 216
14414.96 201
14416.09 272
14417.23 270
14418.36 223
14419.50 230
14420.63 260
14421.77 244
14422.90 227
14424.04 245
14425.17 241
14426.31 229
14427.44 245
14428.58 252
14429.71 220
14430.85 258
14431.98 235
14433.12 223
14434.25 238
14435.39 245
14436.53 239
14437.66 230
14438.80 250
14439.93 221
14441.07 260
14442.20 264
14443.34 253
14444.48 214
14445.61 263
14446.75 242
14447.88 230
14449.02 233
14450.16 228
14451.29 246
14452.43 241
14453.56 255
14454.70 259
14455.84 238
14456.97 249
14458.11 237
14459.25 251
14460.38 251
14461.52 268
14462.66 266
14463.79 245
14464.93 256
14466.07 216
14467.20 259
14468.34 284
14469.48 263
14470.61 252
14471.75 284
14472.89 264
14474.02 247
14475.16 272
14476.30 279
14477.43 280
14478.57 298
14479.71 312
14480.85 272
14481.98 244
14483.12 284
14484.26 302
14485.40 289
14486.53 268
14487.67 294
14488.81 289
14489.95 262
14491.08 228
14492.22 234
14493.36 249
14494.50 267
14495.63 249
14496.77 252
14497.91 249
14499.05 258
14500.19 264
14501.32 260
14502.46 215
14503.60 254
14504.74 250
14505.88 232
14507.02 224
14508.15 243
14509.29 270
14510.43 244
14511.57 244
14512.71 235
14513.85 246
14514.98 250
14516.12 241
14517.26 225
14518.40 249
14519.54 227
14520.68 225
14521.82 227
14522.96 233
14524.10 219
14525.23 236
14526.37 228
14527.51 247
14528.65 241
14529.79 218
14530.93 268
14532.07 237
14533.21 250
14534.35 235
14535.49 248
14536.63 240
14537.77 210
14538.91 218
14540.05 223
14541.19 248
14542.33 211
14543.46 205
14544.60 225
14545.74 243
14546.88 217
14548.02 247
14549.16 222
14550.30 233
14551.44 244
14552.58 217
14553.72 209
14554.86 234
14556.00 221
14557.15 235
14558.29 242
14559.43 223
14560.57 228
14561.71 221
14562.85 245
14563.99 245
14565.13 261
14566.27 267
14567.41 264
14568.55 229
14569.69 218
14570.83 216
14571.97 253
14573.11 237
14574.25 245
14575.40 230
14576.54 252
14577.68 227
14578.82 255
14579.96 242
14581.10 221
14582.24 241
14583.38 235
14584.53 239
14585.67 228
14586.81 235
14587.95 208
14589.09 221
14590.23 221
14591.37 236
14592.52 228
14593.66 240
14594.80 251
14595.94 232
14597.08 235
14598.22 248
14599.37 230
14600.51 235
14601.65 254
14602.79 246
14603.93 218
14605.08 231
14606.22 283
14607.36 237
14608.50 252
14609.65 236
14610.79 240
14611.93 254
14613.07 251
14614.22 241
14615.36 215
14616.50 238
14617.64 232
14618.79 222
14619.93 233
14621.07 248
14622.21 235
14623.36 260
14624.50 236
14625.64 257
14626.79 270
14627.93 250
14629.07 246
14630.22 243
14631.36 256
14632.50 270
14633.65 257
14634.79 286
14635.93 254
14637.08 256
14638.22 260
14639.36 245
14640.51 264
14641.65 248
14642.79 254
14643.94 237
14645.08 232
14646.22 232
14647.37 262
14648.51 234
14649.66 256
14650.80 239
14651.94 234
14653.09 224
14654.23 236
14655.38 235
14656.52 221
14657.66 231
14658.81 235
14659.95 240
14661.10 202
14662.24 250
14663.39 290
14664.53 233
14665.68 202
14666.82 224
14667.96 249
14669.11 253
14670.25 249
14671.40 254
14672.54 219
14673.69 236
14674.83 254
14675.98 230
14677.12 210
14678.27 243
14679.41 203
14680.56 214
14681.70 216
14682.85 233
14683.99 224
14685.14 225
14686.28 245
14687.43 224
14688.58 226
14689.72 236
14690.87 215
14692.01 227
14693.16 210
14694.30 233
14695.45 191
14696.60 219
14697.74 214
14698.89 221
14700.03 223
14701.18 219
14702.32 227
14703.47 233
14704.62 218
14705.76 250
14706.91 217
14708.05 224
14709.20 232
14710.35 232
14711.49 218
14712.64 208
14713.79 227
14714.93 231
14716.08 228
14717.23 207
14718.37 234
14719.52 223
14720.67 239
14721.81 231
14722.96 197
14724.11 197
14725.25 208
14726.40 241
14727.55 221
14728.69 171
14729.84 192
14730.99 234
14732.14 214
14733.28 220
14734.43 219
14735.58 235
14736.72 203
14737.87 233
14739.02 200
14740.17 209
14741.31 220
14742.46 221
14743.61 203
14744.76 194
14745.90 211
14747.05 214
14748.20 224
14749.35 220
14750.50 229
14751.64 261
14752.79 236
14753.94 213
14755.09 243
14756.24 248
14757.38 238
14758.53 211
14759.68 199
14760.83 227
14761.98 223
14763.13 215
14764.27 215
14765.42 217
14766.57 227
14767.72 239
14768.87 215
14770.02 207
14771.16 221
14772.31 255
14773.46 258
14774.61 236
14775.76 208
14776.91 237
14778.06 262
14779.21 234
14780.36 226
14781.50 237
14782.65 222
14783.80 247
14784.95 220
14786.10 223
14787.25 231
14788.40 218
14789.55 251
14790.70 224
14791.85 244
14793.00 239
14794.15 222
14795.30 252
14796.45 241
14797.60 257
14798.75 264
14799.90 226
14801.05 260
14802.20 230
14803.35 233
14804.50 250
14805.65 233
14806.80 236
14807.95 247
14809.10 250
14810.25 232
14811.40 237
14812.55 222
14813.70 208
14814.85 247
14816.00 231
14817.15 225
14818.30 242
14819.45 226
14820.60 248
14821.75 239
14822.90 201
14824.05 218
14825.20 231
14826.35 228
14827.50 208
14828.66 209
14829.81 240
14830.96 208
14832.11 244
14833.26 253
14834.41 221
14835.56 230
14836.71 209
14837.86 245
14839.02 224
14840.17 203
14841.32 214
14842.47 228
14843.62 227
14844.77 222
14845.92 231
14847.08 203
14848.23 193
14849.38 206
14850.53 215
14851.68 223
14852.83 195
14853.99 199
14855.14 207
14856.29 238
14857.44 222
14858.59 216
14859.75 220
14860.90 206
14862.05 226
14863.20 210
14864.36 203
14865.51 188
14866.66 205
14867.81 189
14868.97 188
14870.12 201
14871.27 200
14872.42 202
14873.58 227
14874.73 210
14875.88 194
14877.03 206
14878.19 224
14879.34 192
14880.49 212
14881.65 213
14882.80 225
14883.95 203
14885.10 202
14886.26 190
14887.41 214
14888.56 191
14889.72 200
14890.87 208
14892.02 199
14893.18 210
14894.33 214
14895.48 210
14896.64 193
14897.79 207
14898.95 198
14900.10 199
14901.25 207
14902.41 210
14903.56 189
14904.71 190
14905.87 193
14907.02 214
14908.18 228
14909.33 208
14910.48 214
14911.64 206
14912.79 193
14913.95 176
14915.10 193
14916.26 193
14917.41 199
14918.56 210
14919.72 184
14920.87 186
14922.03 205
14923.18 202
14924.34 199
14925.49 181
14926.65 201
14927.80 214
14928.96 191
14930.11 212
14931.27 185
14932.42 192
14933.58 211
14934.73 212
14935.89 204
14937.04 192
14938.20 188
14939.35 218
14940.51 221
14941.66 196
14942.82 238
14943.97 224
14945.13 232
14946.28 191
14947.44 215
14948.59 218
14949.75 252
14950.91 203
14952.06 184
14953.22 202
14954.37 207
14955.53 222
14956.68 223
14957.84 212
14959.00 182
14960.15 221
14961.31 206
14962.46 200
14963.62 182
14964.78 210
14965.93 211
14967.09 214
14968.25 187
14969.40 197
14970.56 241
14971.72 188
14972.87 193
14974.03 197
14975.19 189
14976.34 214
14977.50 199
14978.66 195
14979.81 200
14980.97 192
14982.13 192
14983.28 180
14984.44 200
14985.60 196
14986.75 206
14987.91 210
14989.07 202
14990.23 172
14991.38 179
14992.54 200
14993.70 216
14994.85 220
14996.01 213
14997.17 216
14998.33 201
14999.48 200
15000.64 188
15001.80 187
15002.96 199
15004.11 169
15005.27 180
15006.43 203
15007.59 198
15008.75 201
15009.90 188
15011.06 176
15012.22 196
15013.38 208
15014.54 214
15015.69 193
15016.85 199
15018.01 177
15019.17 191
15020.33 193
15021.49 176
15022.64 176
15023.80 190
15024.96 206
15026.12 203
15027.28 208
15028.44 177
15029.60 189
15030.76 189
15031.91 196
15033.07 194
15034.23 175
15035.39 166
15036.55 195
15037.71 195
15038.87 174
15040.03 173
15041.19 187
15042.35 168
15043.50 191
15044.66 202
15045.82 173
15046.98 159
15048.14 194
15049.30 178
15050.46 193
15051.62 168
15052.78 181
15053.94 200
15055.10 186
15056.26 183
15057.42 161
15058.58 183
15059.74 204
15060.90 197
15062.06 162
15063.22 167
15064.38 200
15065.54 182
15066.70 176
15067.86 159
15069.02 171
15070.18 168
15071.34 184
15072.50 166
15073.66 163
15074.82 180
15075.98 194
15077.14 176
15078.30 187
15079.46 190
15080.62 173
15081.79 192
15082.95 173
15084.11 159
15085.27 188
15086.43 210
15087.59 163
15088.75 164
15089.91 171
15091.07 189
15092.23 195
15093.39 180
15094.56 162
15095.72 186
15096.88 186
15098.04 166
15099.20 163
15100.36 148
15101.52 186
15102.69 188
15103.85 179
15105.01 158
15106.17 191
15107.33 179
15108.49 196
15109.66 180
15110.82 172
15111.98 169
15113.14 164
15114.30 207
15115.47 157
15116.63 171
15117.79 194
15118.95 177
15120.11 196
15121.28 191
15122.44 181
15123.60 170
15124.76 167
15125.93 182
15127.09 161
15128.25 188
15129.41 173
15130.58 183
15131.74 166
15132.90 164
15134.06 171
15135.23 179
15136.39 196
15137.55 205
15138.72 167
15139.88 168
15141.04 196
15142.21 187
15143.37 171
15144.53 166
15145.69 179
15146.86 155
15148.02 163
15149.18 169
15150.35 175
15151.51 169
15152.67 157
15153.84 177
15155.00 170
15156.17 197
15157.33 160
15158.49 177
15159.66 166
15160.82 183
15161.98 176
15163.15 171
15164.31 169
15165.48 169
15166.64 151
15167.80 168
15168.97 185
15170.13 169
15171.30 195
15172.46 182
15173.62 178
15174.79 171
15175.95 161
15177.12 155
15178.28 151
15179.45 176
15180.61 194
15181.78 191
15182.94 203
15184.11 195
15185.27 166
15186.44 177
15187.60 183
15188.76 168
15189.93 192
15191.09 188
15192.26 166
15193.42 176
15194.59 177
15195.75 167
15196.92 165
15198.09 187
15199.25 153
15200.42 172
15201.58 188
15202.75 182
15203.91 176
15205.08 155
15206.24 170
15207.41 193
15208.57 192
15209.74 182
15210.91 189
15212.07 187
15213.24 180
15214.40 175
15215.57 180
15216.73 160
15217.90 193
15219.07 155
15220.23 179
15221.40 171
15222.57 195
15223.73 174
15224.90 173
15226.06 165
15227.23 183
15228.40 193
15229.56 184
15230.73 198
15231.90 203
15233.06 173
15234.23 171
15235.40 196
15236.56 182
15237.73 174
15238.90 169
15240.06 165
15241.23 193
15242.40 189
15243.56 171
15244.73 153
15245.90 181
15247.07 171
15248.23 185
15249.40 178
15250.57 169
15251.73 166
15252.90 206
15254.07 185
15255.24 166
15256.40 172
15257.57 157
15258.74 191
15259.91 187
15261.07 190
15262.24 149
15263.41 179
15264.58 161
15265.75 185
15266.91 187
15268.08 163
15269.25 172
15270.42 155
15271.58 162
15272.75 194
15273.92 171
15275.09 162
15276.26 164
15277.43 170
15278.59 159
15279.76 167
15280.93 188
15282.10 182
15283.27 181
15284.44 183
15285.60 182
15286.77 179
15287.94 178
15289.11 173
15290.28 164
15291.45 166
15292.62 153
15293.79 170
15294.96 160
15296.12 174
15297.29 208
15298.46 186
15299.63 168
15300.80 176
15301.97 167
15303.14 182
15304.31 173
15305.48 185
15306.65 167
15307.82 180
15308.99 169
15310.16 179
15311.33 172
15312.49 187
15313.66 174
15314.83 181
15316.00 185
15317.17 188
15318.34 175
15319.51 186
15320.68 177
15321.85 163
15323.02 183
15324.19 175
15325.36 179
15326.53 174
15327.70 164
15328.87 156
15330.04 179
15331.21 176
15332.39 175
15333.56 166
15334.73 154
15335.90 152
15337.07 175
15338.24 165
15339.41 172
15340.58 161
15341.75 162
15342.92 162
15344.09 136
15345.26 165
15346.43 165
15347.60 188
15348.78 182
15349.95 179
15351.12 170
15352.29 180
15353.46 158
15354.63 182
15355.80 199
15356.97 156
15358.15 172
15359.32 203
15360.49 180
15361.66 165
15362.83 155
15364.00 182
15365.17 175
15366.35 154
15367.52 166
15368.69 188
15369.86 158
15371.03 189
15372.21 188
15373.38 150
15374.55 169
15375.72 169
15376.89 171
15378.07 189
15379.24 177
15380.41 170
15381.58 185
15382.75 177
15383.93 173
15385.10 162
15386.27 164
15387.44 169
15388.62 177
15389.79 171
15390.96 164
15392.13 172
15393.31 183
15394.48 161
15395.65 174
15396.83 159
15398.00 164
15399.17 165
15400.34 170
15401.52 165
15402.69 178
15403.86 183
15405.04 167
15406.21 165
15407.38 166
15408.56 162
15409.73 195
15410.90 178
15412.08 161
15413.25 161
15414.42 163
15415.60 164
15416.77 142
15417.94 166
15419.12 164
15420.29 202
15421.47 159
15422.64 146
15423.81 188
15424.99 202
15426.16 178
15427.34 178
15428.51 157
15429.68 175
15430.86 177
15432.03 158
15433.21 163
15434.38 156
15435.56 167
15436.73 178
15437.90 186
15439.08 174
15440.25 177
15441.43 182
15442.60 177
15443.78 166
15444.95 163
15446.13 177
15447.30 171
15448.48 164
15449.65 191
15450.83 180
15452.00 149
15453.18 150
15454.35 179
15455.53 188
15456.70 158
15457.88 159
15459.05 167
15460.23 182
15461.40 163
15462.58 171
15463.75 168
15464.93 170
15466.10 180
15467.28 156
15468.45 182
15469.63 182
15470.81 155
15471.98 152
15473.16 177
15474.33 170
15475.51 171
15476.69 170
15477.86 160
15479.04 123
15480.21 170
15481.39 194
15482.57 186
15483.74 165
15484.92 181
15486.09 159
15487.27 168
15488.45 150
15489.62 167
15490.80 184
15491.98 154
15493.15 172
15494.33 149
15495.51 162
15496.68 180
15497.86 167
15499.04 172
15500.21 168
15501.39 164
15502.57 179
15503.74 161
15504.92 169
15506.10 164
15507.27 183
15508.45 190
15509.63 193
15510.81 162
15511.98 160
15513.16 194
15514.34 187
15515.52 169
15516.69 177
15517.87 178
15519.05 156
15520.23 175
15521.40 165
15522.58 185
15523.76 177
15524.94 166
15526.11 171
15527.29 174
15528.47 170
15529.65 175
15530.83 167
15532.00 159
15533.18 154
15534.36 153
15535.54 182
15536.72 173
15537.89 185
15539.07 157
15540.25 184
15541.43 187
15542.61 169
15543.79 175
15544.96 167
15546.14 175
15547.32 183
15548.50 147
15549.68 145
15550.86 167
15552.04 183
15553.22 189
15554.39 156
15555.57 175
15556.75 164
15557.93 181
15559.11 164
15560.29 148
15561.47 161
15562.65 174
15563.83 135
15565.01 196
15566.19 176
15567.36 166
15568.54 179
15569.72 176
15570.90 173
15572.08 162
15573.26 188
15574.44 173
15575.62 176
15576.80 157
15577.98 191
15579.16 190
15580.34 170
15581.52 165
15582.70 197
15583.88 176
15585.06 151
15586.24 157
15587.42 172
15588.60 183
15589.78 173
15590.96 194
15592.14 152
15593.32 194
15594.50 144
15595.68 186
15596.86 181
15598.04 173
15599.22 169
15600.41 170
15601.59 176
15602.77 152
15603.95 185
15605.13 181
15606.31 197
15607.49 165
15608.67 199
15609.85 182
15611.03 200
15612.21 177
15613.40 166
15614.58 197
15615.76 212
15616.94 180
15618.12 187
15619.30 199
15620.48 167
15621.66 175
15622.85 182
15624.03 169
15625.21 185
15626.39 168
15627.57 179
15628.75 193
15629.94 204
15631.12 211
15632.30 198
15633.48 206
15634.66 193
15635.84 194
15637.03 201
15638.21 186
15639.39 172
15640.57 196
15641.76 212
15642.94 190
15644.12 178
15645.30 168
15646.48 202
15647.67 197
15648.85 189
15650.03 205
15651.21 209
15652.40 213
15653.58 200
15654.76 176
15655.95 215
15657.13 223
15658.31 208
15659.49 198
15660.68 182
15661.86 199
15663.04 210
15664.23 230
15665.41 193
15666.59 178
15667.77 188
15668.96 218
15670.14 207
15671.32 210
15672.51 186
15673.69 196
15674.87 212
15676.06 214
15677.24 184
15678.43 199
15679.61 189
15680.79 207
15681.98 208
15683.16 190
15684.34 204
15685.53 211
15686.71 211
15687.90 187
15689.08 194
15690.26 189
15691.45 206
15692.63 223
15693.82 182
15695.00 163
15696.18 176
15697.37 226
15698.55 194
15699.74 208
15700.92 203
15702.11 201
15703.29 194
15704.48 181
15705.66 188
15706.84 205
15708.03 194
15709.21 200
15710.40 176
15711.58 204
15712.77 182
15713.95 198
15715.14 198
15716.32 184
15717.51 211
15718.69 235
15719.88 218
15721.06 207
15722.25 214
15723.43 192
15724.62 215
15725.81 206
15726.99 198
15728.18 197
15729.36 217
15730.55 208
15731.73 206
15732.92 194
15734.10 171
15735.29 204
15736.48 186
15737.66 209
15738.85 205
15740.03 206
15741.22 201
15742.41 193
15743.59 194
15744.78 167
15745.96 191
15747.15 208
15748.34 184
15749.52 187
15750.71 186
15751.90 215
15753.08 241
15754.27 205
15755.45 207
15756.64 206
15757.83 218
15759.01 182
15760.20 202
15761.39 192
15762.57 203
15763.76 190
15764.95 224
15766.14 184
15767.32 203
15768.51 196
15769.70 191
15770.88 217
15772.07 197
15773.26 193
15774.44 184
15775.63 202
15776.82 177
15778.01 196
15779.19 191
15780.38 194
15781.57 198
15782.76 196
15783.94 191
15785.13 183
15786.32 179
15787.51 185
15788.69 169
15789.88 184
15791.07 180
15792.26 174
15793.45 182
15794.63 192
15795.82 207
15797.01 201
15798.20 181
15799.39 170
15800.58 187
15801.76 192
15802.95 185
15804.14 201
15805.33 202
15806.52 190
15807.71 196
15808.89 196
15810.08 205
15811.27 197
15812.46 201
15813.65 197
15814.84 181
15816.03 181
15817.21 204
15818.40 170
15819.59 172
15820.78 194
15821.97 202
15823.16 163
15824.35 179
15825.54 192
15826.73 192
15827.92 195
15829.11 182
15830.29 194
15831.48 168
15832.67 155
15833.86 203
15835.05 198
15836.24 196
15837.43 175
15838.62 168
15839.81 196
15841.00 174
15842.19 171
15843.38 189
15844.57 168
15845.76 181
15846.95 189
15848.14 173
15849.33 194
15850.52 200
15851.71 183
15852.90 189
15854.09 171
15855.28 188
15856.47 209
15857.66 169
15858.85 185
15860.04 187
15861.23 208
15862.42 188
15863.61 179
15864.80 188
15866.00 162
15867.19 194
15868.38 194
15869.57 158
15870.76 159
15871.95 169
15873.14 214
15874.33 196
15875.52 176
15876.71 182
15877.90 193
15879.10 172
15880.29 172
15881.48 179
15882.67 174
15883.86 174
15885.05 191
15886.24 166
15887.44 156
15888.63 165
15889.82 204
15891.01 174
15892.20 159
15893.39 189
15894.59 194
15895.78 175
15896.97 173
15898.16 175
15899.35 180
15900.54 195
15901.74 167
15902.93 172
15904.12 186
15905.31 187
15906.51 186
15907.70 164
15908.89 179
15910.08 186
15911.27 182
15912.47 191
15913.66 164
15914.85 181
15916.04 170
15917.24 169
15918.43 186
15919.62 162
15920.82 181
15922.01 194
15923.20 199
15924.39 157
15925.59 179
15926.78 183
15927.97 199
15929.17 185
15930.36 194
15931.55 190
15932.75 167
15933.94 193
15935.13 201
15936.33 194
15937.52 183
15938.71 190
15939.91 205
15941.10 202
15942.29 184
15943.49 189
15944.68 200
15945.87 190
15947.07 173
15948.26 163
15949.45 178
15950.65 168
15951.84 151
15953.04 185
15954.23 187
15955.42 173
15956.62 171
15957.81 204
15959.01 183
15960.20 142
15961.40 170
15962.59 181
15963.78 164
15964.98 158
15966.17 182
15967.37 159
15968.56 152
15969.76 183
15970.95 170
15972.15 157
15973.34 170
15974.54 183
15975.73 173
15976.92 174
15978.12 157
15979.31 172
15980.51 182
15981.70 145
15982.90 158
15984.09 177
15985.29 168
15986.49 151
15987.68 152
15988.88 172
15990.07 169
15991.27 149
15992.46 165
15993.66 187
15994.85 133
15996.05 139
15997.24 156
15998.44 167
15999.64 161
16000.83 171
16002.03 171
16003.22 177
16004.42 152
16005.61 153
16006.81 161
16008.01 161
16009.20 165
16010.40 163
16011.60 203
16012.79 160
16013.99 133
16015.18 176
16016.38 203
16017.58 167
16018.77 158
16019.97 166
16021.17 169
16022.36 142
16023.56 172
16024.76 161
16025.95 159
16027.15 154
16028.35 150
16029.54 165
16030.74 156
16031.94 148
16033.13 158
16034.33 160
16035.53 176
16036.72 159
16037.92 183
16039.12 135
16040.32 144
16041.51 162
16042.71 169
16043.91 170
16045.11 177
16046.30 181
16047.50 184
16048.70 154
16049.90 162
16051.09 166
16052.29 166
16053.49 134
16054.69 148
16055.88 163
16057.08 179
16058.28 141
16059.48 150
16060.68 168
16061.87 159
16063.07 133
16064.27 165
16065.47 160
16066.67 154
16067.87 153
16069.06 165
16070.26 157
16071.46 168
16072.66 162
16073.86 177
16075.06 147
16076.25 140
16077.45 158
16078.65 190
16079.85 168
16081.05 126
16082.25 149
16083.45 157
16084.65 132
16085.84 142
16087.04 163
16088.24 172
16089.44 157
16090.64 166
16091.84 152
16093.04 139
16094.24 146
16095.44 148
16096.64 172
16097.84 156
16099.04 147
16100.24 176
16101.43 151
16102.63 148
16103.83 141
16105.03 167
16106.23 154
16107.43 162
16108.63 156
16109.83 151
16111.03 138
16112.23 151
16113.43 164
16114.63 137
16115.83 147
16117.03 149
16118.23 181
16119.43 171
16120.63 128
16121.83 145
16123.03 158
16124.23 156
16125.43 134
16126.64 143
16127.84 143
16129.04 168
16130.24 142
16131.44 171
16132.64 176
16133.84 165
16135.04 154
16136.24 158
16137.44 146
16138.64 145
16139.84 168
16141.04 156
16142.25 163
16143.45 153
16144.65 142
16145.85 175
16147.05 147
16148.25 154
16149.45 170
16150.65 182
16151.86 141
16153.06 162
16154.26 161
16155.46 154
16156.66 149
16157.86 140
16159.06 186
16160.27 147
16161.47 155
16162.67 156
16163.87 169
16165.07 159
16166.28 124
16167.48 146
16168.68 167
16169.88 183
16171.08 155
16172.29 160
16173.49 154
16174.69 181
16175.89 175
16177.10 142
16178.30 165
16179.50 159
16180.70 165
16181.91 172
16183.11 161
16184.31 147
16185.51 185
16186.72 177
16187.92 168
16189.12 165
16190.32 174
16191.53 176
16192.73 164
16193.93 159
16195.14 168
16196.34 142
16197.54 163
16198.75 175
16199.95 159
16201.15 145
16202.35 148
16203.56 162
16204.76 188
16205.97 145
16207.17 157
16208.37 172
16209.58 167
16210.78 145
16211.98 154
16213.19 169
16214.39 169
16215.59 174
16216.80 181
16218.00 158
16219.21 164
16220.41 152
16221.61 183
16222.82 140
16224.02 132
16225.23 159
16226.43 186
16227.63 177
16228.84 169
16230.04 157
16231.25 159
16232.45 171
16233.66 166
16234.86 195
16236.07 165
16237.27 151
16238.47 157
16239.68 191
16240.88 160
16242.09 164
16243.29 181
16244.50 199
16245.70 167
16246.91 170
16248.11 191
16249.32 195
16250.52 161
16251.73 166
16252.93 158
16254.14 178
16255.34 178
16256.55 189
16257.76 191
16258.96 178
16260.17 162
16261.37 173
16262.58 198
16263.78 180
16264.99 169
16266.19 171
16267.40 165
16268.61 158
16269.81 201
16271.02 170
16272.22 191
16273.43 177
16274.63 192
16275.84 202
16277.05 190
16278.25 199
16279.46 187
16280.67 213
16281.87 170
16283.08 200
16284.28 191
16285.49 212
16286.70 198
16287.90 192
16289.11 207
16290.32 194
16291.52 181
16292.73 169
16293.94 191
16295.14 199
16296.35 169
16297.56 161
16298.76 188
16299.97 184
16301.18 177
16302.38 193
16303.59 198
16304.80 180
16306.01 171
16307.21 211
16308.42 189
16309.63 210
16310.84 196
16312.04 217
16313.25 197
16314.46 204
16315.67 208
16316.87 185
16318.08 167
16319.29 177
16320.50 175
16321.70 173
16322.91 186
16324.12 177
16325.33 189
16326.53 190
16327.74 165
16328.95 174
16330.16 196
16331.37 188
16332.58 176
16333.78 159
16334.99 192
16336.20 140
16337.41 167
16338.62 157
16339.82 165
16341.03 165
16342.24 161
16343.45 168
16344.66 167
16345.87 161
16347.08 167
16348.29 211
16349.49 177
16350.70 188
16351.91 175
16353.12 164
16354.33 153
16355.54 170
16356.75 157
16357.96 174
16359.17 157
16360.37 161
16361.58 176
16362.79 166
16364.00 122
16365.21 158
16366.42 160
16367.63 152
16368.84 159
16370.05 167
16371.26 158
16372.47 162
16373.68 162
16374.89 147
16376.10 190
16377.31 173
16378.52 165
16379.73 171
16380.94 154
16382.15 134
16383.36 161
16384.57 162
16385.78 147
16386.99 154
16388.20 151
16389.41 162
16390.62 159
16391.83 153
16393.04 140
16394.25 158
16395.46 145
16396.67 124
16397.88 151
16399.09 149
16400.30 131
16401.51 152
16402.72 144
16403.94 185
16405.15 138
16406.36 166
16407.57 172
16408.78 136
16409.99 164
16411.20 156
16412.41 177
16413.62 159
16414.83 152
16416.05 156
16417.26 166
16418.47 147
16419.68 162
16420.89 165
16422.10 129
16423.31 138
16424.53 130
16425.74 151
16426.95 146
16428.16 171
16429.37 155
16430.58 158
16431.80 166
16433.01 166
16434.22 142
16435.43 137
16436.64 136
16437.86 178
16439.07 170
16440.28 147
16441.49 157
16442.70 138
16443.92 157
16445.13 132
16446.34 127
16447.55 129
16448.77 140
16449.98 138
16451.19 151
16452.40 135
16453.62 164
16454.83 147
16456.04 128
16457.25 151
16458.47 143
16459.68 142
16460.89 152
16462.11 168
16463.32 144
16464.53 157
16465.75 173
16466.96 164
16468.17 147
16469.38 124
16470.60 152
16471.81 141
16473.02 155
16474.24 152
16475.45 127
16476.66 137
16477.88 147
16479.09 144
16480.31 138
16481.52 162
16482.73 158
16483.95 137
16485.16 119
16486.37 139
16487.59 136
16488.80 132
16490.02 134
16491.23 142
16492.44 145
16493.66 136
16494.87 131
16496.09 148
16497.30 144
16498.52 161
16499.73 132
16500.94 131
16502.16 152
16503.37 152
16504.59 132
16505.80 131
16507.02 146
16508.23 144
16509.45 128
16510.66 122
16511.88 138
16513.09 144
16514.31 132
16515.52 145
16516.74 144
16517.95 124
16519.17 140
16520.38 133
16521.60 137
16522.81 131
16524.03 156
16525.24 132
16526.46 144
16527.67 124
16528.89 134
16530.10 141
16531.32 141
16532.53 133
16533.75 140
16534.97 149
16536.18 142
16537.40 143
16538.61 149
16539.83 151
16541.04 133
16542.26 138
16543.48 149
16544.69 119
16545.91 151
16547.12 154
16548.34 136
16549.56 140
16550.77 146
16551.99 141
16553.21 140
16554.42 167
16555.64 139
16556.85 138
16558.07 141
16559.29 136
16560.50 145
16561.72 144
16562.94 155
16564.15 160
16565.37 143
16566.59 136
16567.80 136
16569.02 146
16570.24 122
16571.46 136
16572.67 108
16573.89 154
16575.11 149
16576.32 145
16577.54 136
16578.76 144
16579.98 151
16581.19 139
16582.41 141
16583.63 119
16584.85 145
16586.06 135
16587.28 127
16588.50 146
16589.72 133
16590.93 142
16592.15 144
16593.37 136
16594.59 133
16595.80 121
16597.02 132
16598.24 131
16599.46 127
16600.68 123
16601.89 125
16603.11 132
16604.33 136
16605.55 138
16606.77 125
16607.99 136
16609.20 139
16610.42 146
16611.64 139
16612.86 132
16614.08 138
16615.30 134
16616.52 130
16617.73 128
16618.95 115
16620.17 137
16621.39 169
16622.61 148
16623.83 149
16625.05 133
16626.27 135
16627.49 136
16628.70 157
16629.92 130
16631.14 137
16632.36 137
16633.58 148
16634.80 150
16636.02 137
16637.24 121
16638.46 136
16639.68 152
16640.90 147
16642.12 120
16643.34 154
16644.56 139
16645.78 157
16647.00 169
16648.22 140
16649.44 154
16650.66 143
16651.88 140
16653.10 135
16654.32 134
16655.54 143
16656.76 126
16657.98 145
16659.20 155
16660.42 142
16661.64 137
16662.86 152
16664.08 130
16665.30 148
16666.52 135
16667.74 144
16668.96 140
16670.18 136
16671.40 135
16672.62 136
16673.84 130
16675.06 141
16676.28 140
16677.51 134
16678.73 157
16679.95 144
16681.17 135
16682.39 136
16683.61 118
16684.83 127
16686.05 134
16687.27 134
16688.50 127
16689.72 132
16690.94 142
16692.16 120
16693.38 127
16694.60 151
16695.82 122
16697.05 138
16698.27 134
16699.49 141
16700.71 107
16701.93 137
16703.15 117
16704.38 139
16705.60 129
16706.82 113
16708.04 139
16709.26 138
16710.49 100
16711.71 113
16712.93 138
16714.15 143
16715.38 120
16716.60 128
16717.82 135
16719.04 133
16720.27 136
16721.49 129
16722.71 137
16723.93 134
16725.16 155
16726.38 153
16727.60 146
16728.82 128
16730.05 149
16731.27 139
16732.49 112
16733.72 126
16734.94 154
16736.16 130
16737.38 126
16738.61 126
16739.83 128
16741.05 120
16742.28 147
16743.50 140
16744.72 130
16745.95 136
16747.17 101
16748.39 131
16749.62 141
16750.84 144
16752.07 137
16753.29 126
16754.51 130
16755.74 117
16756.96 134
16758.18 126
16759.41 156
16760.63 140
16761.86 123
16763.08 131
16764.30 128
16765.53 140
16766.75 128
16767.98 136
16769.20 140
16770.43 116
16771.65 133
16772.87 106
16774.10 118
16775.32 136
16776.55 126
16777.77 126
16779.00 129
16780.22 111
16781.45 125
16782.67 122
16783.90 139
16785.12 131
16786.35 144
16787.57 130
16788.80 153
16790.02 118
16791.25 129
16792.47 121
16793.70 145
16794.92 128
16796.15 136
16797.37 154
16798.60 132
16799.82 142
16801.05 142
16802.27 124
16803.50 143
16804.72 142
16805.95 131
16807.18 99
16808.40 140
16809.63 160
16810.85 125
16812.08 149
16813.30 130
16814.53 138
16815.76 124
16816.98 134
16818.21 129
16819.43 107
16820.66 103
16821.89 131
16823.11 140
16824.34 127
16825.57 114
16826.79 146
16828.02 149
16829.25 134
16830.47 131
16831.70 135
16832.92 130
16834.15 121
16835.38 125
16836.61 133
16837.83 135
16839.06 122
16840.29 128
16841.51 146
16842.74 143
16843.97 123
16845.19 145
16846.42 150
16847.65 130
16848.87 131
16850.10 153
16851.33 139
16852.56 136
16853.78 139
16855.01 151
16856.24 134
16857.47 127
16858.69 137
16859.92 140
16861.15 159
16862.38 124
16863.60 148
16864.83 149
16866.06 146
16867.29 138
16868.52 148
16869.74 152
16870.97 145
16872.20 143
16873.43 157
16874.66 167
16875.88 137
16877.11 154
16878.34 155
16879.57 157
16880.80 143
16882.03 142
16883.25 147
16884.48 133
16885.71 145
16886.94 157
16888.17 139
16889.40 153
16890.63 174
16891.85 158
16893.08 124
16894.31 119
16895.54 160
16896.77 142
16898.00 148
16899.23 127
16900.46 155
16901.69 140
16902.92 145
16904.14 163
16905.37 145
16906.60 134
16907.83 113
16909.06 145
16910.29 144
16911.52 120
16912.75 130
16913.98 153
16915.21 126
16916.44 128
16917.67 145
16918.90 138
16920.13 148
16921.36 129
16922.59 132
16923.82 147
16925.05 133
16926.28 133
16927.51 116
16928.74 127
16929.97 109
16931.20 141
16932.43 127
16933.66 136
16934.89 151
16936.12 146
16937.35 162
16938.58 135
16939.81 122
16941.04 117
16942.27 143
16943.50 145
16944.73 125
16945.96 141
16947.20 131
16948.43 138
16949.66 120
16950.89 115
16952.12 133
16953.35 144
16954.58 150
16955.81 123
16957.04 137
16958.27 141
16959.51 139
16960.74 142
16961.97 147
16963.20 133
16964.43 113
16965.66 138
16966.89 126
16968.13 140
16969.36 150
16970.59 109
16971.82 141
16973.05 148
16974.28 149
16975.52 118
16976.75 136
16977.98 147
16979.21 140
16980.44 139
16981.68 131
16982.91 119
16984.14 148
16985.37 146
16986.60 112
16987.84 126
16989.07 127
16990.30 155
16991.53 123
16992.77 123
16994.00 135
16995.23 132
16996.46 139
16997.70 129
16998.93 122
17000.16 139
17001.39 146
17002.63 141
17003.86 141
17005.09 120
17006.33 130
17007.56 129
17008.79 137
17010.02 122
17011.26 128
17012.49 138
17013.72 133
17014.96 119
17016.19 131
17017.42 120
17018.66 142
17019.89 129
17021.12 143
17022.36 139
17023.59 126
17024.83 123
17026.06 141
17027.29 110
17028.53 131
17029.76 138
17030.99 125
17032.23 137
17033.46 151
17034.70 129
17035.93 129
17037.16 134
17038.40 124
17039.63 120
17040.87 125
17042.10 120
17043.33 112
17044.57 106
17045.80 133
17047.04 127
17048.27 121
17049.51 118
17050.74 110
17051.98 131
17053.21 140
17054.45 145
17055.68 147
17056.91 139
17058.15 133
17059.38 123
17060.62 130
17061.85 134
17063.09 132
17064.32 120
17065.56 116
17066.79 127
17068.03 110
17069.27 103
17070.50 119
17071.74 124
17072.97 139
17074.21 132
17075.44 118
17076.68 127
17077.91 107
17079.15 144
17080.38 124
17081.62 141
17082.86 128
17084.09 147
17085.33 136
17086.56 130
17087.80 111
17089.03 125
17090.27 131
17091.51 113
17092.74 119
17093.98 98
17095.22 122
17096.45 134
17097.69 118
17098.92 117
17100.16 118
17101.40 150
17102.63 142
17103.87 112
17105.11 123
17106.34 110
17107.58 130
17108.82 148
17110.05 121
17111.29 119
17112.53 116
17113.76 131
17115.00 120
17116.24 115
17117.47 123
17118.71 123
17119.95 137
17121.19 118
17122.42 98
17123.66 116
17124.90 124
17126.13 141
17127.37 120
17128.61 128
17129.85 99
17131.08 136
17132.32 148
17133.56 122
17134.80 112
17136.03 132
17137.27 138
17138.51 124
17139.75 137
17140.99 129
17142.22 131
17143.46 128
17144.70 128
17145.94 135
17147.18 105
17148.41 118
17149.65 131
17150.89 134
17152.13 120
17153.37 118
17154.60 139
17155.84 125
17157.08 132
17158.32 127
17159.56 125
17160.80 134
17162.04 116
17163.27 139
17164.51 113
17165.75 123
17166.99 118
17168.23 120
17169.47 108
17170.71 108
17171.95 125
17173.18 122
17174.42 124
17175.66 123
17176.90 132
17178.14 113
17179.38 131
17180.62 105
17181.86 129
17183.10 120
17184.34 137
17185.58 121
17186.82 112
17188.06 113
17189.30 135
17190.54 113
17191.78 133
17193.01 107
17194.25 108
17195.49 133
17196.73 104
17197.97 118
17199.21 96
17200.45 105
17201.69 119
17202.93 136
17204.17 123
17205.41 125
17206.65 111
17207.90 122
17209.14 126
17210.38 134
17211.62 115
17212.86 117
17214.10 141
17215.34 117
17216.58 112
17217.82 128
17219.06 132
17220.30 125
17221.54 133
17222.78 116
17224.02 113
17225.26 94
17226.50 115
17227.75 109
17228.99 121
17230.23 101
17231.47 121
17232.71 119
17233.95 115
17235.19 126
17236.43 107
17237.67 138
17238.92 115
17240.16 121
17241.40 119
17242.64 123
17243.88 112
17245.12 114
17246.37 117
17247.61 116
17248.85 116
17250.09 119
17251.33 118
17252.57 120
17253.82 121
17255.06 111
17256.30 106
17257.54 113
17258.78 107
17260.03 113
17261.27 114
17262.51 123
17263.75 111
17265.00 126
17266.24 112
17267.48 120
17268.72 120
17269.97 126
17271.21 111
17272.45 106
17273.69 117
17274.94 111
17276.18 119
17277.42 112
17278.66 126
17279.91 126
17281.15 114
17282.39 132
17283.64 102
17284.88 97
17286.12 102
17287.37 137
17288.61 118
17289.85 90
17291.09 115
17292.34 111
17293.58 103
17294.82 114
17296.07 127
17297.31 118
17298.56 116
17299.80 120
17301.04 133
17302.29 110
17303.53 101
17304.77 118
17306.02 124
17307.26 118
17308.51 106
17309.75 101
17310.99 100
17312.24 117
17313.48 101
17314.73 121
17315.97 124
17317.21 137
17318.46 96
17319.70 117
17320.95 119
17322.19 128
17323.44 127
17324.68 111
17325.92 114
17327.17 114
17328.41 131
17329.66 123
17330.90 121
17332.15 101
17333.39 128
17334.64 119
17335.88 122
17337.13 105
17338.37 115
17339.62 120
17340.86 118
17342.11 118
17343.35 113
17344.60 134
17345.84 126
17347.09 111
17348.33 109
17349.58 101
17350.82 108
17352.07 121
17353.32 127
17354.56 117
17355.81 96
17357.05 119
17358.30 114
17359.54 107
17360.79 114
17362.04 115
17363.28 144
17364.53 112
17365.77 112
17367.02 112
17368.27 90
17369.51 128
17370.76 141
17372.00 111
17373.25 105
17374.50 115
17375.74 130
17376.99 117
17378.24 120
17379.48 116
17380.73 131
17381.97 128
17383.22 95
17384.47 125
17385.71 121
17386.96 126
17388.21 99
17389.46 118
17390.70 91
17391.95 139
17393.20 126
17394.44 120
17395.69 118
17396.94 108
17398.18 121
17399.43 107
17400.68 104
17401.93 113
17403.17 115
17404.42 137
17405.67 108
17406.92 120
17408.16 124
17409.41 121
17410.66 118
17411.91 122
17413.15 115
17414.40 120
17415.65 113
17416.90 108
17418.14 121
17419.39 87
17420.64 107
17421.89 125
17423.14 119
17424.38 103
17425.63 118
17426.88 126
17428.13 111
17429.38 103
17430.63 101
17431.87 117
17433.12 113
17434.37 93
17435.62 91
17436.87 116
17438.12 123
17439.36 106
17440.61 108
17441.86 113
17443.11 110
17444.36 122
17445.61 123
17446.86 96
17448.11 101
17449.36 121
17450.60 136
17451.85 106
17453.10 82
17454.35 101
17455.60 122
17456.85 123
17458.10 102
17459.35 103
17460.60 99
17461.85 122
17463.10 128
17464.35 109
17465.60 112
17466.85 107
17468.10 115
17469.35 111
17470.59 109
17471.84 113
17473.09 117
17474.34 121
17475.59 101
17476.84 114
17478.09 106
17479.34 103
17480.59 112
17481.84 94
17483.09 106
17484.34 118
17485.60 121
17486.85 114
17488.10 125
17489.35 126
17490.60 126
17491.85 115
17493.10 120
17494.35 102
17495.60 105
17496.85 112
17498.10 122
17499.35 118
17500.60 98
17501.85 124
17503.10 127
17504.35 113
17505.61 104
17506.86 136
17508.11 114
17509.36 117
17510.61 89
17511.86 115
17513.11 124
17514.36 104
17515.62 139
17516.87 102
17518.12 104
17519.37 110
17520.62 135
17521.87 114
17523.12 110
17524.38 127
17525.63 122
17526.88 106
17528.13 108
17529.38 125
17530.64 109
17531.89 108
17533.14 120
17534.39 129
17535.64 111
17536.90 103
17538.15 107
17539.40 116
17540.65 114
17541.90 134
17543.16 117
17544.41 131
17545.66 124
17546.91 128
17548.17 119
17549.42 103
17550.67 129
17551.92 117
17553.18 125
17554.43 85
17555.68 91
17556.94 99
17558.19 119
17559.44 112
17560.69 116
17561.95 115
17563.20 117
17564.45 112
17565.71 136
17566.96 112
17568.21 117
17569.47 87
17570.72 122
17571.97 116
17573.23 115
17574.48 110
17575.73 104
17576.99 124
17578.24 138
17579.49 126
17580.75 116
17582.00 131
17583.26 126
17584.51 124
17585.76 103
17587.02 106
17588.27 118
17589.52 127
17590.78 115
17592.03 117
17593.29 112
17594.54 119
17595.80 96
17597.05 110
17598.30 121
17599.56 115
17600.81 128
17602.07 109
17603.32 117
17604.58 140
17605.83 129
17607.09 119
17608.34 141
17609.60 127
17610.85 114
17612.10 109
17613.36 114
17614.61 128
17615.87 125
17617.12 140
17618.38 100
17619.63 126
17620.89 125
17622.14 121
17623.40 107
17624.66 111
17625.91 110
17627.17 111
17628.42 101
17629.68 100
17630.93 122
17632.19 113
17633.44 129
17634.70 115
17635.95 120
17637.21 115
17638.47 110
17639.72 109
17640.98 103
17642.23 113
17643.49 138
17644.75 114
17646.00 112
17647.26 150
17648.51 120
17649.77 105
17651.03 111
17652.28 98
17653.54 98
17654.80 114
17656.05 118
17657.31 96
17658.56 90
17659.82 112
17661.08 113
17662.33 123
17663.59 117
17664.85 132
17666.10 114
17667.36 108
17668.62 106
17669.87 111
17671.13 108
17672.39 104
17673.65 114
17674.90 114
17676.16 106
17677.42 105
17678.67 119
17679.93 98
17681.19 124
17682.45 109
17683.70 114
17684.96 113
17686.22 113
17687.48 143
17688.73 124
17689.99 130
17691.25 110
17692.51 122
17693.76 121
17695.02 142
17696.28 110
17697.54 122
17698.80 107
17700.05 123
17701.31 103
17702.57 112
17703.83 74
17705.09 104
17706.34 104
17707.60 111
17708.86 112
17710.12 110
17711.38 131
17712.64 104
17713.89 120
17715.15 85
17716.41 94
17717.67 109
17718.93 103
17720.19 115
17721.45 108
17722.70 104
17723.96 94
17725.22 114
17726.48 104
17727.74 106
17729.00 90
17730.26 111
17731.52 99
17732.78 118
17734.04 109
17735.29 115
17736.55 112
17737.81 123
17739.07 117
17740.33 129
17741.59 90
17742.85 105
17744.11 111
17745.37 117
17746.63 122
17747.89 125
17749.15 115
17750.41 130
17751.67 106
17752.93 104
17754.19 100
17755.45 110
17756.71 127
17757.97 111
17759.23 101
17760.49 100
17761.75 100
17763.01 117
17764.27 95
17765.53 86
17766.79 113
17768.05 115
17769.31 99
17770.57 100
17771.83 85
17773.09 80
17774.35 94
17775.61 100
17776.87 109
17778.14 114
17779.40 102
17780.66 132
17781.92 138
17783.18 113
17784.44 81
17785.70 90
17786.96 111
17788.22 115
17789.48 126
17790.75 101
17792.01 117
17793.27 102
17794.53 118
17795.79 104
17797.05 106
17798.31 107
17799.57 118
17800.84 93
17802.10 100
17803.36 111
17804.62 137
17805.88 111
17807.14 111
17808.41 105
17809.67 122
17810.93 122
17812.19 90
17813.45 113
17814.72 91
17815.98 118
17817.24 127
17818.50 120
17819.77 114
17821.03 101
17822.29 90
17823.55 100
17824.81 104
17826.08 121
17827.34 95
17828.60 89
17829.86 87
17831.13 114
17832.39 97
17833.65 74
17834.92 130
17836.18 104
17837.44 105
17838.70 102
17839.97 110
17841.23 105
17842.49 97
17843.76 97
17845.02 96
17846.28 107
17847.55 116
17848.81 118
17850.07 109
17851.34 103
17852.60 113
17853.86 116
17855.13 114
17856.39 99
17857.65 99
17858.92 106
17860.18 106
17861.44 100
17862.71 87
17863.97 105
17865.24 118
17866.50 90
17867.76 94
17869.03 89
17870.29 127
17871.56 84
17872.82 118
17874.08 117
17875.35 120
17876.61 96
17877.88 115
17879.14 78
17880.40 85
17881.67 76
17882.93 101
17884.20 95
17885.46 100
17886.73 113
17887.99 107
17889.26 128
17890.52 77
17891.79 103
17893.05 121
17894.32 88
17895.58 114
17896.85 104
17898.11 97
17899.38 87
17900.64 97
17901.91 112
17903.17 105
17904.44 106
17905.70 105
17906.97 99
17908.23 105
17909.50 101
17910.76 96
17912.03 100
17913.29 117
17914.56 114
17915.83 120
17917.09 86
17918.36 109
17919.62 94
17920.89 101
17922.16 78
17923.42 92
17924.69 96
17925.95 90
17927.22 114
17928.49 99
17929.75 124
17931.02 94
17932.28 90
17933.55 102
17934.82 116
17936.08 98
17937.35 100
17938.62 91
17939.88 101
17941.15 98
17942.42 94
17943.68 83
17944.95 98
17946.22 91
17947.48 88
17948.75 93
17950.02 94
17951.28 105
17952.55 99
17953.82 105
17955.08 88
17956.35 99
17957.62 92
17958.88 100
17960.15 107
17961.42 94
17962.69 89
17963.95 101
17965.22 96
17966.49 97
17967.76 118
17969.02 102
17970.29 75
17971.56 107
17972.83 114
17974.09 119
17975.36 91
17976.63 94
17977.90 124
17979.17 107
17980.43 105
17981.70 104
17982.97 109
17984.24 126
17985.51 100
17986.77 119
17988.04 105
17989.31 111
17990.58 109
17991.85 113
17993.12 101
17994.38 118
17995.65 110
17996.92 105
17998.19 110
17999.46 83
18000.73 87
18002.00 112
18003.26 114
18004.53 100
18005.80 97
18007.07 99
18008.34 121
18009.61 114
18010.88 122
18012.15 95
18013.42 107
18014.69 119
18015.95 124
18017.22 107
18018.49 107
18019.76 108
18021.03 102
18022.30 113
18023.57 92
18024.84 102
18026.11 104
18027.38 99
18028.65 90
18029.92 109
18031.19 107
18032.46 105
18033.73 98
18035.00 103
18036.27 95
18037.54 106
18038.81 98
18040.08 101
18041.35 87
18042.62 92
18043.89 121
18045.16 118
18046.43 97
18047.70 125
18048.97 111
18050.24 107
18051.51 102
18052.78 91
18054.05 117
18055.32 71
18056.59 101
18057.86 113
18059.13 105
18060.40 94
18061.68 113
18062.95 125
18064.22 91
18065.49 91
18066.76 95
18068.03 124
18069.30 113
18070.57 115
18071.84 78
18073.11 111
18074.39 112
18075.66 108
18076.93 102
18078.20 104
18079.47 119
18080.74 101
18082.01 99
18083.29 83
18084.56 91
18085.83 91
18087.10 114
18088.37 82
18089.64 80
18090.92 88
18092.19 113
18093.46 106
18094.73 95
18096.00 87
18097.28 86
18098.55 97
18099.82 87
18101.09 118
18102.37 89
18103.64 97
18104.91 112
18106.18 107
18107.45 82
18108.73 81
18110.00 100
18111.27 125
18112.54 85
18113.82 95
18115.09 111
18116.36 101
18117.64 103
18118.91 107
18120.18 100
18121.45 116
18122.73 113
18124.00 104
18125.27 100
18126.55 87
18127.82 118
18129.09 104
18130.37 115
18131.64 95
18132.91 87
18134.19 95
18135.46 113
18136.73 111
18138.01 104
18139.28 126
18140.55 119
18141.83 109
18143.10 91
18144.37 115
18145.65 122
18146.92 100
18148.20 92
18149.47 125
18150.74 104
18152.02 101
18153.29 89
18154.57 89
18155.84 101
18157.11 120
18158.39 115
18159.66 101
18160.94 92
18162.21 94
18163.49 96
18164.76 86
18166.04 103
18167.31 89
18168.58 118
18169.86 106
18171.13 102
18172.41 91
18173.68 99
18174.96 122
18176.23 105
18177.51 125
18178.78 100
18180.06 100
18181.33 105
18182.61 109
18183.88 102
18185.16 109
18186.43 112
18187.71 113
18188.98 97
18190.26 86
18191.53 103
18192.81 110
18194.09 106
18195.36 108
18196.64 96
18197.91 103
18199.19 100
18200.46 88
18201.74 98
18203.02 95
18204.29 102
18205.57 110
18206.84 109
18208.12 105
18209.39 101
18210.67 96
18211.95 105
18213.22 96
18214.50 111
18215.78 115
18217.05 121
18218.33 92
18219.60 95
18220.88 93
18222.16 103
18223.43 98
18224.71 106
18225.99 134
18227.26 98
18228.54 115
18229.82 99
18231.09 97
18232.37 110
18233.65 116
18234.92 103
18236.20 97
18237.48 98
18238.76 102
18240.03 87
18241.31 119
18242.59 89
18243.86 123
18245.14 119
18246.42 103
18247.70 83
18248.97 82
18250.25 106
18251.53 109
18252.81 109
18254.08 105
18255.36 99
18256.64 95
18257.92 113
18259.19 101
18260.47 81
18261.75 91
18263.03 118
18264.31 115
18265.58 104
18266.86 86
18268.14 133
18269.42 96
18270.70 96
18271.98 105
18273.25 119
18274.53 132
18275.81 100
18277.09 103
18278.37 109
18279.65 92
18280.92 110
18282.20 100
18283.48 108
18284.76 115
18286.04 103
18287.32 97
18288.60 104
18289.88 106
18291.15 99
18292.43 91
18293.71 86
18294.99 81
18296.27 105
18297.55 116
18298.83 123
18300.11 109
18301.39 95
18302.67 116
18303.95 117
18305.23 97
18306.50 114
18307.78 105
18309.06 98
18310.34 112
18311.62 108
18312.90 103
18314.18 96
18315.46 99
18316.74 118
18318.02 122
18319.30 100
18320.58 105
18321.86 111
18323.14 117
18324.42 103
18325.70 106
18326.98 99
18328.26 117
18329.54 97
18330.82 102
18332.10 121
18333.38 105
18334.66 131
18335.94 115
18337.22 134
18338.51 108
18339.79 108
18341.07 105
18342.35 103
18343.63 99
18344.91 94
18346.19 107
18347.47 104
18348.75 95
18350.03 101
18351.31 101
18352.59 96
18353.88 104
18355.16 106
18356.44 102
18357.72 89
18359.00 92
18360.28 108
18361.56 109
18362.84 104
18364.13 102
18365.41 97
18366.69 108
18367.97 110
18369.25 109
18370.53 103
18371.82 82
18373.10 118
18374.38 131
18375.66 110
18376.94 93
18378.23 105
18379.51 122
18380.79 97
18382.07 106
18383.35 105
18384.64 97
18385.92 90
18387.20 117
18388.48 91
18389.76 95
18391.05 89
18392.33 120
18393.61 101
18394.89 97
18396.18 76
18397.46 101
18398.74 99
18400.03 100
18401.31 86
18402.59 97
18403.87 96
18405.16 114
18406.44 96
18407.72 92
18409.01 90
18410.29 99
18411.57 109
18412.86 105
18414.14 95
18415.42 82
18416.70 103
18417.99 116
18419.27 100
18420.56 92
18421.84 102
18423.12 109
18424.41 109
18425.69 101
18426.97 105
18428.26 99
18429.54 99
18430.82 124
18432.11 99
18433.39 70
18434.68 108
18435.96 114
18437.24 94
18438.53 91
18439.81 89
18441.10 108
18442.38 85
18443.66 103
18444.95 74
18446.23 109
18447.52 93
18448.80 97
18450.09 110
18451.37 94
18452.66 100
18453.94 88
18455.23 92
18456.51 98
18457.79 99
18459.08 86
18460.36 111
18461.65 91
18462.93 111
18464.22 97
18465.50 108
18466.79 86
18468.07 90
18469.36 103
18470.64 90
18471.93 102
18473.21 98
18474.50 105
18475.79 104
18477.07 103
18478.36 93
18479.64 107
18480.93 92
18482.21 105
18483.50 101
18484.78 111
18486.07 88
18487.36 84
18488.64 105
18489.93 111
18491.21 90
18492.50 87
18493.79 89
18495.07 82
18496.36 98
18497.64 104
18498.93 101
18500.22 97
18501.50 106
18502.79 109
18504.08 112
18505.36 102
18506.65 99
18507.93 116
18509.22 120
18510.51 88
18511.79 101
18513.08 109
18514.37 98
18515.65 80
18516.94 101
18518.23 118
18519.52 80
18520.80 77
18522.09 92
18523.38 97
18524.66 96
18525.95 96
18527.24 101
18528.52 90
18529.81 114
18531.10 100
18532.39 92
18533.67 115
18534.96 100
18536.25 95
18537.54 110
18538.82 98
18540.11 86
18541.40 109
18542.69 97
18543.98 101
18545.26 112
18546.55 107
18547.84 101
18549.13 89
18550.41 109
18551.70 103
18552.99 106
18554.28 116
18555.57 96
18556.86 102
18558.14 84
18559.43 91
18560.72 98
18562.01 111
18563.30 101
18564.59 82
18565.87 112
18567.16 120
18568.45 124
18569.74 121
18571.03 109
18572.32 98
18573.61 96
18574.89 108
18576.18 100
18577.47 94
18578.76 104
18580.05 121
18581.34 93
18582.63 112
18583.92 111
18585.21 111
18586.50 121
18587.79 94
18589.07 103
18590.36 100
18591.65 113
18592.94 105
18594.23 96
18595.52 96
18596.81 77
18598.10 106
18599.39 107
18600.68 103
18601.97 96
18603.26 106
18604.55 111
18605.84 112
18607.13 101
18608.42 111
18609.71 113
18611.00 103
18612.29 102
18613.58 98
18614.87 120
18616.16 103
18617.45 90
18618.74 115
18620.03 106
18621.32 91
18622.61 105
18623.90 117
18625.19 109
18626.49 98
18627.78 116
18629.07 95
18630.36 102
18631.65 120
18632.94 104
18634.23 104
18635.52 99
18636.81 105
18638.10 128
18639.39 123
18640.69 99
18641.98 96
18643.27 102
18644.56 105
18645.85 89
18647.14 92
18648.43 94
18649.72 120
18651.02 122
18652.31 116
18653.60 109
18654.89 113
18656.18 92
18657.47 89
18658.77 94
18660.06 93
18661.35 97
18662.64 85
18663.93 122
18665.23 88
18666.52 92
18667.81 98
18669.10 94
18670.39 113
18671.69 110
18672.98 107
18674.27 100
18675.56 120
18676.86 95
18678.15 110
18679.44 99
18680.73 95
18682.03 97
18683.32 88
18684.61 95
18685.90 104
18687.20 97
18688.49 95
18689.78 88
18691.07 107
18692.37 90
18693.66 98
18694.95 82
18696.25 118
18697.54 89
18698.83 96
18700.13 104
18701.42 87
18702.71 79
18704.01 86
18705.30 95
18706.59 92
18707.89 97
18709.18 113
18710.47 112
18711.77 99
18713.06 81
18714.35 97
18715.65 106
18716.94 111
18718.24 111
18719.53 116
18720.82 91
18722.12 103
18723.41 104
18724.71 111
18726.00 91
18727.29 86
18728.59 88
18729.88 129
18731.18 98
18732.47 82
18733.76 89
18735.06 91
18736.35 92
18737.65 92
18738.94 107
18740.24 104
18741.53 99
18742.83 100
18744.12 95
18745.42 93
18746.71 107
18748.01 102
18749.30 128
18750.60 94
18751.89 70
18753.19 81
18754.48 110
18755.78 107
18757.07 89
18758.37 94
18759.66 105
18760.96 98
18762.25 95
18763.55 111
18764.84 92
18766.14 86
18767.43 96
18768.73 96
18770.03 86
18771.32 98
18772.62 92
18773.91 109
18775.21 81
18776.50 100
18777.80 91
18779.10 93
18780.39 108
18781.69 94
18782.98 102
18784.28 89
18785.58 82
18786.87 113
18788.17 99
18789.47 108
18790.76 96
18792.06 96
18793.35 96
18794.65 101
18795.95 95
18797.24 104
18798.54 92
18799.84 93
18801.13 83
18802.43 101
18803.73 93
18805.02 92
18806.32 76
18807.62 98
18808.92 91
18810.21 104
18811.51 82
18812.81 104
18814.10 104
18815.40 95
18816.70 89
18818.00 79
18819.29 97
18820.59 100
18821.89 98
18823.18 76
18824.48 88
18825.78 102
18827.08 96
18828.38 92
18829.67 81
18830.97 84
18832.27 118
18833.57 87
18834.86 90
18836.16 98
18837.46 99
18838.76 112
18840.06 83
18841.35 83
18842.65 88
18843.95 101
18845.25 112
18846.55 98
18847.85 89
18849.14 86
18850.44 96
18851.74 98
18853.04 93
18854.34 94
18855.64 99
18856.93 122
18858.23 96
18859.53 86
18860.83 106
18862.13 98
18863.43 138
18864.73 88
18866.03 76
18867.33 83
18868.62 105
18869.92 101
18871.22 87
18872.52 94
18873.82 114
18875.12 121
18876.42 102
18877.72 72
18879.02 96
18880.32 101
18881.62 96
18882.92 88
18884.22 76
18885.52 93
18886.82 85
18888.12 92
18889.42 96
18890.72 99
18892.02 95
18893.31 93
18894.61 96
18895.91 90
18897.21 90
18898.51 112
18899.82 101
18901.12 91
18902.42 75
18903.72 97
18905.02 106
18906.32 104
18907.62 103
18908.92 86
18910.22 83
18911.52 82
18912.82 94
18914.12 80
18915.42 101
18916.72 78
18918.02 96
18919.32 102
18920.62 89
18921.92 82
18923.22 88
18924.53 89
18925.83 79
18927.13 68
18928.43 95
18929.73 93
18931.03 87
18932.33 105
18933.63 95
18934.94 90
18936.24 99
18937.54 110
18938.84 85
18940.14 84
18941.44 80
18942.74 119
18944.05 101
18945.35 86
18946.65 81
18947.95 91
18949.25 103
18950.55 102
18951.86 91
18953.16 96
18954.46 94
18955.76 95
18957.07 105
18958.37 91
18959.67 85
18960.97 96
18962.27 89
18963.58 99
18964.88 95
18966.18 83
18967.48 67
18968.79 81
18970.09 92
18971.39 90
18972.69 94
18974.00 82
18975.30 102
18976.60 92
18977.90 98
18979.21 101
18980.51 77
18981.81 101
18983.12 100
18984.42 81
18985.72 96
18987.03 88
18988.33 92
18989.63 77
18990.94 93
18992.24 92
18993.54 84
18994.85 87
18996.15 105
18997.45 92
18998.76 88
19000.06 93
19001.36 90
19002.67 89
19003.97 89
19005.27 91
19006.58 116
19007.88 86
19009.19 93
19010.49 114
19011.79 82
19013.10 101
19014.40 82
19015.71 89
19017.01 113
19018.31 103
19019.62 102
19020.92 98
19022.23 97
19023.53 104
19024.84 81
19026.14 82
19027.45 88
19028.75 98
19030.05 98
19031.36 82
19032.66 78
19033.97 74
19035.27 100
19036.58 114
19037.88 120
19039.19 81
19040.49 84
19041.80 93
19043.10 90
19044.41 85
19045.71 64
19047.02 88
19048.32 118
19049.63 100
19050.93 86
19052.24 81
19053.55 90
19054.85 97
19056.16 94
19057.46 95
19058.77 98
19060.07 112
19061.38 91
19062.68 103
19063.99 83
19065.30 76
19066.60 91
19067.91 92
19069.21 87
19070.52 76
19071.83 87
19073.13 92
19074.44 96
19075.74 83
19077.05 103
19078.36 97
19079.66 87
19080.97 91
19082.28 81
19083.58 86
19084.89 105
19086.20 113
19087.50 87
19088.81 84
19090.12 91
19091.42 96
19092.73 111
19094.04 92
19095.34 94
19096.65 92
19097.96 79
19099.26 92
19100.57 88
19101.88 93
19103.18 105
19104.49 89
19105.80 97
19107.11 116
19108.41 94
19109.72 82
19111.03 84
19112.34 79
19113.64 75
19114.95 88
19116.26 85
19117.57 96
19118.87 81
19120.18 80
19121.49 93
19122.80 91
19124.11 88
19125.41 107
19126.72 103
19128.03 98
19129.34 79
19130.65 97
19131.95 133
19133.26 96
19134.57 89
19135.88 76
19137.19 101
19138.49 78
19139.80 94
19141.11 103
19142.42 103
19143.73 88
19145.04 94
19146.35 100
19147.65 92
19148.96 79
19150.27 69
19151.58 85
19152.89 79
19154.20 91
19155.51 117
19156.82 99
19158.13 89
19159.43 102
19160.74 95
19162.05 85
19163.36 75
19164.67 71
19165.98 101
19167.29 99
19168.60 82
19169.91 89
19171.22 93
19172.53 84
19173.84 108
19175.15 114
19176.46 87
19177.77 67
19179.08 91
19180.39 105
19181.70 94
19183.01 78
19184.32 81
19185.63 103
19186.94 87
19188.25 86
19189.56 85
19190.87 94
19192.18 96
19193.49 98
19194.80 95
19196.11 90
19197.42 85
19198.73 75
19200.04 104
19201.35 77
19202.66 76
19203.97 75
19205.28 100
19206.59 92
19207.90 88
19209.21 94
19210.52 96
19211.83 86
19213.14 84
19214.46 81
19215.77 86
19217.08 82
19218.39 80
19219.70 93
19221.01 80
19222.32 82
19223.63 100
19224.95 111
19226.26 85
19227.57 70
19228.88 100
19230.19 90
19231.50 91
19232.81 74
19234.13 92
19235.44 84
19236.75 74
19238.06 94
19239.37 89
19240.68 90
19242.00 88
19243.31 92
19244.62 88
19245.93 73
19247.24 81
19248.56 83
19249.87 92
19251.18 88
19252.49 92
19253.81 88
19255.12 77
19256.43 86
19257.74 85
19259.06 104
19260.37 84
19261.68 102
19262.99 86
19264.31 99
19265.62 90
19266.93 72
19268.24 96
19269.56 72
19270.87 89
19272.18 95
19273.50 94
19274.81 105
19276.12 91
19277.43 101
19278.75 89
19280.06 76
19281.37 84
19282.69 89
19284.00 92
19285.31 90
19286.63 85
19287.94 86
19289.25 111
19290.57 91
19291.88 70
19293.20 93
19294.51 89
19295.82 90
19297.14 94
19298.45 60
19299.76 82
19301.08 89
19302.39 100
19303.71 93
19305.02 73
19306.33 87
19307.65 82
19308.96 84
19310.28 76
19311.59 92
19312.91 91
19314.22 89
19315.53 76
19316.85 100
19318.16 102
19319.48 88
19320.79 84
19322.11 83
19323.42 74
19324.74 68
19326.05 78
19327.37 89
19328.68 86
19330.00 76
19331.31 74
19332.63 97
19333.94 98
19335.26 86
19336.57 76
19337.89 94
19339.20 93
19340.52 76
19341.83 92
19343.15 104
19344.46 101
19345.78 87
19347.09 98
19348.41 90
19349.73 86
19351.04 91
19352.36 107
19353.67 76
19354.99 75
19356.30 78
19357.62 87
19358.94 82
19360.25 93
19361.57 99
19362.88 81
19364.20 89
19365.52 82
19366.83 112
19368.15 89
19369.46 83
19370.78 97
19372.10 99
19373.41 81
19374.73 76
19376.05 80
19377.36 86
19378.68 94
19380.00 82
19381.31 93
19382.63 90
19383.95 91
19385.26 65
19386.58 98
19387.90 89
19389.21 74
19390.53 86
19391.85 85
19393.17 72
19394.48 70
19395.80 78
19397.12 99
19398.43 74
19399.75 73
19401.07 91
19402.39 72
19403.70 82
19405.02 88
19406.34 84
19407.66 89
19408.97 83
19410.29 101
19411.61 89
19412.93 86
19414.24 72
19415.56 105
19416.88 79
19418.20 91
19419.52 73
19420.83 88
19422.15 81
19423.47 81
19424.79 91
19426.11 74
19427.42 89
19428.74 71
19430.06 85
19431.38 85
19432.70 81
19434.02 71
19435.34 89
19436.65 86
19437.97 77
19439.29 84
19440.61 90
19441.93 96
19443.25 84
19444.57 83
19445.88 81
19447.20 73
19448.52 72
19449.84 74
19451.16 112
19452.48 106
19453.80 68
19455.12 75
19456.44 73
19457.76 80
19459.08 84
19460.40 107
19461.71 73
19463.03 80
19464.35 78
19465.67 73
19466.99 91
19468.31 76
19469.63 108
19470.95 103
19472.27 76
19473.59 81
19474.91 79
19476.23 82
19477.55 83
19478.87 66
19480.19 82
19481.51 91
19482.83 100
19484.15 74
19485.47 61
19486.79 66
19488.11 65
19489.43 72
19490.75 70
19492.07 64
19493.39 70
19494.71 80
19496.04 90
19497.36 72
19498.68 81
19500.00 92
19501.32 85
19502.64 89
19503.96 75
19505.28 71
19506.60 87
19507.92 90
19509.24 77
19510.56 76
19511.89 81
19513.21 77
19514.53 81
19515.85 81
19517.17 80
19518.49 80
19519.81 84
19521.13 73
19522.46 90
19523.78 76
19525.10 78
19526.42 89
19527.74 85
19529.06 84
19530.39 84
19531.71 86
19533.03 81
19534.35 103
19535.67 109
19537.00 84
19538.32 81
19539.64 91
19540.96 76
19542.28 98
19543.61 91
19544.93 84
19546.25 93
19547.57 79
19548.90 85
19550.22 100
19551.54 94
19552.86 88
19554.19 101
19555.51 105
19556.83 89
19558.15 80
19559.48 93
19560.80 89
19562.12 75
19563.44 85
19564.77 76
19566.09 95
19567.41 62
19568.74 84
19570.06 86
19571.38 81
19572.71 105
19574.03 89
19575.35 83
19576.68 86
19578.00 86
19579.32 88
19580.65 77
19581.97 86
19583.29 74
19584.62 80
19585.94 104
19587.26 90
19588.59 82
19589.91 99
19591.24 105
19592.56 89
19593.88 97
19595.21 94
19596.53 96
19597.86 91
19599.18 83
19600.50 73
19601.83 78
19603.15 96
19604.48 80
19605.80 70
19607.12 67
19608.45 85
19609.77 94
19611.10 70
19612.42 76
19613.75 88
19615.07 97
19616.40 89
19617.72 91
19619.05 79
19620.37 80
19621.70 101
19623.02 89
19624.35 104
19625.67 81
19627.00 103
19628.32 85
19629.65 93
19630.97 96
19632.30 92
19633.62 80
19634.95 100
19636.27 67
19637.60 68
19638.92 71
19640.25 97
19641.57 107
19642.90 82
19644.23 84
19645.55 75
19646.88 87
19648.20 99
19649.53 101
19650.85 80
19652.18 79
19653.51 92
19654.83 99
19656.16 83
19657.48 67
19658.81 85
19660.14 61
19661.46 64
19662.79 84
19664.11 88
19665.44 93
19666.77 67
19668.09 97
19669.42 74
19670.75 88
19672.07 86
19673.40 62
19674.73 86
19676.05 78
19677.38 60
19678.71 78
19680.03 87
19681.36 87
19682.69 85
19684.01 79
19685.34 79
19686.67 71
19688.00 90
19689.32 79
19690.65 73
19691.98 77
19693.30 91
19694.63 87
19695.96 88
19697.29 80
19698.61 71
19699.94 70
19701.27 59
19702.60 80
19703.92 88
19705.25 75
19706.58 60
19707.91 87
19709.24 92
19710.56 90
19711.89 72
19713.22 65
19714.55 72
19715.88 77
19717.20 101
19718.53 101
19719.86 67
19721.19 75
19722.52 98
19723.84 84
19725.17 98
19726.50 80
19727.83 91
19729.16 86
19730.49 90
19731.82 74
19733.14 72
19734.47 93
19735.80 87
19737.13 96
19738.46 79
19739.79 85
19741.12 87
19742.45 93
19743.77 76
19745.10 85
19746.43 93
19747.76 85
19749.09 90
19750.42 79
19751.75 67
19753.08 88
19754.41 102
19755.74 91
19757.07 89
19758.40 86
19759.73 94
19761.06 76
19762.39 98
19763.71 88
19765.04 80
19766.37 84
19767.70 84
19769.03 83
19770.36 64
19771.69 80
19773.02 83
19774.35 93
19775.68 102
19777.01 81
19778.34 78
19779.67 92
19781.00 87
19782.33 98
19783.67 75
19785.00 76
19786.33 76
19787.66 73
19788.99 84
19790.32 76
19791.65 78
19792.98 83
19794.31 84
19795.64 66
19796.97 79
19798.30 78
19799.63 95
19800.96 94
19802.29 76
19803.63 68
19804.96 94
19806.29 83
19807.62 86
19808.95 73
19810.28 67
19811.61 75
19812.94 96
19814.28 87
19815.61 92
19816.94 102
19818.27 98
19819.60 87
19820.93 74
19822.26 72
19823.60 84
19824.93 94
19826.26 75
19827.59 80
19828.92 65
19830.26 93
19831.59 83
19832.92 89
19834.25 94
19835.58 93
19836.92 101
19838.25 82
19839.58 86
19840.91 78
19842.24 87
19843.58 96
19844.91 101
19846.24 82
19847.57 92
19848.91 83
19850.24 76
19851.57 81
19852.90 86
19854.24 79
19855.57 90
19856.90 86
19858.24 87
19859.57 89
19860.90 76
19862.23 92
19863.57 83
19864.90 80
19866.23 71
19867.57 79
19868.90 63
19870.23 67
19871.57 69
19872.90 88
19874.23 71
19875.57 69
19876.90 81
19878.23 87
19879.57 81
19880.90 80
19882.24 90
19883.57 85
19884.90 86
19886.24 78
19887.57 86
19888.90 77
19890.24 86
19891.57 79
19892.91 95
19894.24 81
19895.57 72
19896.91 68
19898.24 84
19899.58 74
19900.91 70
19902.25 90
19903.58 75
19904.91 75
19906.25 81
19907.58 80
19908.92 81
19910.25 84
19911.59 69
19912.92 74
19914.26 72
19915.59 75
19916.93 66
19918.26 75
19919.60 76
19920.93 76
19922.27 105
19923.60 81
19924.94 84
19926.27 69
19927.61 97
19928.94 85
19930.28 87
19931.61 80
19932.95 76
19934.28 77
19935.62 103
19936.95 78
19938.29 69
19939.63 76
19940.96 83
19942.30 88
19943.63 78
19944.97 94
19946.30 78
19947.64 104
19948.98 73
19950.31 90
19951.65 70
19952.98 80
19954.32 89
19955.66 82
19956.99 79
19958.33 84
19959.67 69
19961.00 62
19962.34 80
19963.67 71
19965.01 85
19966.35 79
19967.68 86
19969.02 73
19970.36 91
19971.69 70
19973.03 80
19974.37 74
19975.70 71
19977.04 81
19978.38 76
19979.71 77
19981.05 100
19982.39 90
19983.73 75
19985.06 89
19986.40 79
19987.74 96
19989.07 75
19990.41 75
19991.75 73
19993.09 74
19994.42 68
19995.76 90
19997.10 90
19998.44 91
19999.77 84
20001.11 81
20002.45 94
20003.79 94
20005.13 110
20006.46 73
20007.80 101
20009.14 75
20010.48 80
20011.81 68
20013.15 87
20014.49 66
20015.83 82
20017.17 84
20018.51 83
20019.84 71
20021.18 88
20022.52 99
20023.86 81
20025.20 81
20026.54 76
20027.87 83
20029.21 61
20030.55 84
20031.89 72
20033.23 81
20034.57 80
20035.91 83
20037.25 84
20038.59 80
20039.92 83
20041.26 78
20042.60 81
20043.94 80
20045.28 93
20046.62 73
20047.96 85
20049.30 79
20050.64 87
20051.98 92
20053.32 86
20054.66 58
20056.00 86
20057.33 74
20058.67 81
20060.01 78
20061.35 78
20062.69 74
20064.03 87
20065.37 92
20066.71 83
20068.05 64
20069.39 75
20070.73 82
20072.07 71
20073.41 94
20074.75 76
20076.09 79
20077.43 67
20078.77 88
20080.11 69
20081.45 93
20082.79 85
20084.14 86
20085.48 69
20086.82 62
20088.16 96
20089.50 89
20090.84 104
20092.18 75
20093.52 83
20094.86 66
20096.20 95
20097.54 78
20098.88 86
20100.22 89
20101.57 87
20102.91 70
20104.25 82
20105.59 88
20106.93 84
20108.27 89
20109.61 97
20110.95 97
20112.30 70
20113.64 91
20114.98 68
20116.32 90
20117.66 89
20119.00 93
20120.34 91
20121.69 71
20123.03 91
20124.37 81
20125.71 98
20127.05 83
20128.40 82
20129.74 91
20131.08 82
20132.42 70
20133.76 74
20135.11 57
20136.45 83
