# Supplementary material for: MALDI-TOF MS typing enables the classification of brewing yeasts of the genus Saccharomyces to major beer styles
Source: PLoS One. 2017 Aug 9;12(8):e0181694. doi: 10.1371/journal.pone.0181694 (PMC5549903; doi:10.1371/journal.pone.0181694)
Supplement: S13 File — The directory includes 90 raw files and was zipped to “.zip”; the folder has three strains with 30 spectra per strain; S1 Text explains the raw files with an example and Table 1 represents the yeast strains used within the experiment. (ZIP) [file pone.0181694.s016.zip › 37-39/30635-431-OG-Alt-Koe-YPG-18h-E-E_2015-10-16__0_C2_1.dat]

2000.07 7043
2000.49 6793
2000.91 6896
2001.33 7077
2001.75 7000
2002.17 7097
2002.59 6840
2003.02 6877
2003.44 6754
2003.86 6622
2004.28 6434
2004.70 6472
2005.13 6646
2005.55 6841
2005.97 6665
2006.39 6621
2006.81 6438
2007.24 6582
2007.66 6628
2008.08 6792
2008.50 6840
2008.93 6669
2009.35 6848
2009.77 6786
2010.19 6688
2010.61 6668
2011.04 6672
2011.46 6596
2011.88 6496
2012.31 6507
2012.73 6399
2013.15 6502
2013.57 6270
2014.00 6297
2014.42 6253
2014.84 6107
2015.27 6255
2015.69 6141
2016.11 6122
2016.53 6240
2016.96 6276
2017.38 6320
2017.80 6445
2018.23 6571
2018.65 6339
2019.07 6417
2019.50 6689
2019.92 6588
2020.34 6383
2020.77 6647
2021.19 6821
2021.62 6590
2022.04 6848
2022.46 6790
2022.89 6457
2023.31 6512
2023.73 6460
2024.16 6308
2024.58 6377
2025.01 6460
2025.43 6480
2025.86 6073
2026.28 6343
2026.70 6203
2027.13 6257
2027.55 6389
2027.98 6442
2028.40 6153
2028.83 6258
2029.25 6243
2029.67 6349
2030.10 6363
2030.52 6324
2030.95 6296
2031.37 6458
2031.80 6393
2032.22 6336
2032.65 6442
2033.07 6598
2033.50 6506
2033.92 6365
2034.35 6711
2034.77 6583
2035.20 6662
2035.62 6584
2036.05 6951
2036.47 6934
2036.90 6752
2037.32 6850
2037.75 6886
2038.17 6919
2038.60 6679
2039.02 6780
2039.45 6894
2039.88 7026
2040.30 6980
2040.73 7091
2041.15 6808
2041.58 6670
2042.00 6702
2042.43 6886
2042.86 6847
2043.28 6755
2043.71 6566
2044.13 6378
2044.56 6478
2044.99 6343
2045.41 6445
2045.84 6506
2046.26 6400
2046.69 6304
2047.12 6380
2047.54 6345
2047.97 6488
2048.40 6412
2048.82 6427
2049.25 6528
2049.68 6624
2050.10 6444
2050.53 6596
2050.96 6624
2051.38 6405
2051.81 6148
2052.24 6351
2052.66 6428
2053.09 6220
2053.52 6169
2053.95 6143
2054.37 6251
2054.80 6191
2055.23 6314
2055.65 6136
2056.08 6062
2056.51 6300
2056.94 6269
2057.36 6314
2057.79 6241
2058.22 6211
2058.65 6314
2059.07 6360
2059.50 6326
2059.93 6344
2060.36 6142
2060.78 6314
2061.21 6320
2061.64 6351
2062.07 6360
2062.50 6484
2062.92 6484
2063.35 6562
2063.78 6580
2064.21 6717
2064.64 6589
2065.06 6725
2065.49 7157
2065.92 7373
2066.35 7521
2066.78 7609
2067.21 7784
2067.63 7595
2068.06 7407
2068.49 6989
2068.92 6832
2069.35 7051
2069.78 6745
2070.21 6509
2070.63 6320
2071.06 6321
2071.49 6404
2071.92 6371
2072.35 6434
2072.78 6366
2073.21 6334
2073.64 6445
2074.07 6673
2074.50 6650
2074.93 6485
2075.35 6527
2075.78 6643
2076.21 6854
2076.64 6860
2077.07 6838
2077.50 6788
2077.93 6702
2078.36 6882
2078.79 7186
2079.22 7151
2079.65 7137
2080.08 7380
2080.51 7240
2080.94 7284
2081.37 7341
2081.80 7422
2082.23 7304
2082.66 6985
2083.09 7196
2083.52 7150
2083.95 6798
2084.38 6578
2084.81 6789
2085.24 6481
2085.67 6480
2086.10 6628
2086.53 6628
2086.96 6585
2087.39 6487
2087.82 6565
2088.25 6556
2088.68 6608
2089.11 6365
2089.55 6268
2089.98 6371
2090.41 6493
2090.84 6613
2091.27 6625
2091.70 6426
2092.13 6373
2092.56 6628
2092.99 6647
2093.42 6729
2093.86 6428
2094.29 6489
2094.72 6337
2095.15 6382
2095.58 6262
2096.01 6487
2096.44 6584
2096.87 6351
2097.31 6118
2097.74 6186
2098.17 6465
2098.60 6293
2099.03 6152
2099.46 6062
2099.90 6374
2100.33 6244
2100.76 6286
2101.19 6299
2101.62 6161
2102.06 6136
2102.49 6188
2102.92 6342
2103.35 6283
2103.78 6250
2104.22 5979
2104.65 6181
2105.08 6302
2105.51 6244
2105.95 6313
2106.38 6379
2106.81 6653
2107.24 6653
2107.68 6546
2108.11 6696
2108.54 6769
2108.97 6475
2109.41 6573
2109.84 6668
2110.27 6720
2110.71 6634
2111.14 6440
2111.57 6358
2112.01 6238
2112.44 6155
2112.87 6202
2113.30 6118
2113.74 6142
2114.17 6180
2114.60 6227
2115.04 6360
2115.47 6114
2115.90 6136
2116.34 5925
2116.77 6087
2117.21 6119
2117.64 5873
2118.07 5740
2118.51 6109
2118.94 6126
2119.37 6100
2119.81 6212
2120.24 6266
2120.68 6477
2121.11 6215
2121.54 6251
2121.98 6363
2122.41 6203
2122.85 6404
2123.28 6416
2123.71 6496
2124.15 6508
2124.58 6372
2125.02 6363
2125.45 6252
2125.89 6204
2126.32 6110
2126.76 6044
2127.19 6060
2127.63 5918
2128.06 6063
2128.49 6204
2128.93 6295
2129.36 6176
2129.80 5923
2130.23 6111
2130.67 6231
2131.10 6063
2131.54 6232
2131.97 6434
2132.41 6373
2132.84 6348
2133.28 6224
2133.71 6422
2134.15 6314
2134.59 6409
2135.02 6541
2135.46 6596
2135.89 6674
2136.33 6949
2136.76 6956
2137.20 6801
2137.63 6758
2138.07 6765
2138.51 6727
2138.94 6558
2139.38 6586
2139.81 6369
2140.25 6427
2140.69 6553
2141.12 6346
2141.56 6393
2141.99 6376
2142.43 6295
2142.87 6028
2143.30 5985
2143.74 6258
2144.18 6014
2144.61 5962
2145.05 6130
2145.48 5983
2145.92 5769
2146.36 5870
2146.79 6058
2147.23 6037
2147.67 6154
2148.10 6192
2148.54 6407
2148.98 6427
2149.41 6436
2149.85 6642
2150.29 6545
2150.73 6455
2151.16 6759
2151.60 7095
2152.04 7065
2152.47 6992
2152.91 7019
2153.35 6676
2153.79 6314
2154.22 6460
2154.66 6472
2155.10 6459
2155.54 6457
2155.97 6472
2156.41 6577
2156.85 6295
2157.29 6410
2157.72 6197
2158.16 6177
2158.60 6376
2159.04 6304
2159.48 6382
2159.91 6295
2160.35 6382
2160.79 6442
2161.23 6293
2161.67 6360
2162.10 6392
2162.54 6449
2162.98 6528
2163.42 6448
2163.86 6240
2164.30 6490
2164.73 6557
2165.17 6406
2165.61 6378
2166.05 6332
2166.49 6329
2166.93 6564
2167.37 6547
2167.80 6413
2168.24 6521
2168.68 6340
2169.12 6490
2169.56 6515
2170.00 6522
2170.44 6597
2170.88 6812
2171.32 6976
2171.75 6868
2172.19 7052
2172.63 7144
2173.07 7150
2173.51 7080
2173.95 6874
2174.39 7041
2174.83 7345
2175.27 7369
2175.71 7181
2176.15 7168
2176.59 7116
2177.03 7343
2177.47 7133
2177.91 7046
2178.35 7122
2178.79 7173
2179.23 7028
2179.67 6687
2180.11 6730
2180.55 6695
2180.99 6802
2181.43 6550
2181.87 6569
2182.31 6504
2182.75 6410
2183.19 6328
2183.63 6309
2184.07 6546
2184.51 6343
2184.95 6304
2185.39 6375
2185.83 6370
2186.27 6096
2186.71 6027
2187.15 6354
2187.59 6162
2188.03 6267
2188.48 6523
2188.92 6542
2189.36 6689
2189.80 6740
2190.24 6361
2190.68 6573
2191.12 6501
2191.56 6554
2192.00 6471
2192.45 6454
2192.89 6768
2193.33 6812
2193.77 6451
2194.21 6618
2194.65 6669
2195.09 6653
2195.53 6849
2195.98 6990
2196.42 7064
2196.86 6774
2197.30 6713
2197.74 7081
2198.19 6999
2198.63 6908
2199.07 6818
2199.51 6886
2199.95 6682
2200.39 6680
2200.84 6594
2201.28 6567
2201.72 6629
2202.16 6554
2202.61 6560
2203.05 6605
2203.49 6230
2203.93 6390
2204.38 6467
2204.82 6595
2205.26 6621
2205.70 6758
2206.15 6541
2206.59 6590
2207.03 6780
2207.47 6871
2207.92 6677
2208.36 6714
2208.80 7061
2209.25 7155
2209.69 7037
2210.13 6971
2210.57 7044
2211.02 6977
2211.46 6867
2211.90 6951
2212.35 6703
2212.79 6835
2213.23 6802
2213.68 6716
2214.12 6874
2214.56 6920
2215.01 6522
2215.45 6519
2215.89 6729
2216.34 6552
2216.78 6567
2217.23 6555
2217.67 6183
2218.11 6350
2218.56 6262
2219.00 6190
2219.44 6283
2219.89 6343
2220.33 6274
2220.78 6321
2221.22 6470
2221.67 6495
2222.11 6438
2222.55 6374
2223.00 6276
2223.44 6569
2223.89 6495
2224.33 6299
2224.78 6403
2225.22 6564
2225.66 6579
2226.11 6738
2226.55 6565
2227.00 6717
2227.44 6601
2227.89 6760
2228.33 6884
2228.78 7028
2229.22 6901
2229.67 6780
2230.11 6599
2230.56 6572
2231.00 6764
2231.45 6649
2231.89 6851
2232.34 7038
2232.78 7120
2233.23 6780
2233.67 6867
2234.12 7162
2234.57 7165
2235.01 6931
2235.46 7060
2235.90 7148
2236.35 6642
2236.79 6719
2237.24 6883
2237.69 6730
2238.13 6342
2238.58 6494
2239.02 6734
2239.47 6684
2239.91 6412
2240.36 6372
2240.81 6307
2241.25 6190
2241.70 6141
2242.15 6125
2242.59 5933
2243.04 6144
2243.48 6190
2243.93 6006
2244.38 6225
2244.82 6003
2245.27 6154
2245.72 6041
2246.16 5983
2246.61 6085
2247.06 6233
2247.50 5983
2247.95 5989
2248.40 5981
2248.84 6202
2249.29 6232
2249.74 6282
2250.19 6324
2250.63 6288
2251.08 6183
2251.53 6135
2251.97 6381
2252.42 6285
2252.87 6172
2253.32 5978
2253.76 6002
2254.21 6242
2254.66 6204
2255.11 5909
2255.55 6142
2256.00 6307
2256.45 6149
2256.90 6096
2257.34 5989
2257.79 6055
2258.24 6115
2258.69 5870
2259.14 6063
2259.58 5969
2260.03 5941
2260.48 6346
2260.93 6455
2261.38 6403
2261.82 6536
2262.27 6559
2262.72 6630
2263.17 6935
2263.62 6764
2264.07 6889
2264.51 6833
2264.96 6860
2265.41 6941
2265.86 6705
2266.31 6623
2266.76 6505
2267.21 6641
2267.65 6725
2268.10 6792
2268.55 6724
2269.00 6920
2269.45 6630
2269.90 6649
2270.35 6769
2270.80 6976
2271.25 7132
2271.69 7277
2272.14 6943
2272.59 7069
2273.04 6834
2273.49 6655
2273.94 6733
2274.39 6639
2274.84 6500
2275.29 6646
2275.74 6537
2276.19 6388
2276.64 6222
2277.09 6041
2277.54 6256
2277.99 6073
2278.44 6097
2278.89 6388
2279.34 6179
2279.79 6194
2280.24 6160
2280.69 6225
2281.14 6332
2281.59 6337
2282.04 6263
2282.49 6627
2282.94 6521
2283.39 6588
2283.84 6550
2284.29 6612
2284.74 6375
2285.19 6151
2285.64 6268
2286.09 6459
2286.54 6354
2286.99 6796
2287.44 6712
2287.89 6896
2288.35 7162
2288.80 7508
2289.25 7535
2289.70 7750
2290.15 7991
2290.60 8404
2291.05 8705
2291.50 8859
2291.95 9271
2292.40 9413
2292.86 9228
2293.31 8975
2293.76 8817
2294.21 8789
2294.66 8663
2295.11 8473
2295.56 7796
2296.02 7698
2296.47 7385
2296.92 7178
2297.37 7113
2297.82 7023
2298.27 7114
2298.73 6927
2299.18 6363
2299.63 6433
2300.08 6372
2300.53 6262
2300.99 6376
2301.44 6493
2301.89 6416
2302.34 6216
2302.79 6353
2303.25 6036
2303.70 6078
2304.15 6157
2304.60 6071
2305.06 6168
2305.51 6125
2305.96 6269
2306.41 6229
2306.87 6410
2307.32 6482
2307.77 6480
2308.22 6741
2308.68 6762
2309.13 6872
2309.58 7028
2310.04 7215
2310.49 7431
2310.94 7327
2311.40 7363
2311.85 7333
2312.30 7319
2312.75 7276
2313.21 6734
2313.66 6757
2314.11 6742
2314.57 6688
2315.02 6524
2315.47 6511
2315.93 6547
2316.38 6476
2316.84 6325
2317.29 6441
2317.74 6470
2318.20 6640
2318.65 6556
2319.10 6658
2319.56 6681
2320.01 6566
2320.47 6773
2320.92 6845
2321.37 6821
2321.83 6918
2322.28 6739
2322.74 6617
2323.19 6575
2323.65 6493
2324.10 6568
2324.55 6630
2325.01 6650
2325.46 6769
2325.92 6696
2326.37 6650
2326.83 6560
2327.28 6787
2327.74 6931
2328.19 7044
2328.65 6984
2329.10 7040
2329.55 7214
2330.01 7522
2330.46 7435
2330.92 7745
2331.37 7613
2331.83 7440
2332.28 7414
2332.74 7494
2333.20 7048
2333.65 6932
2334.11 6826
2334.56 6648
2335.02 6681
2335.47 6539
2335.93 6225
2336.38 6363
2336.84 6337
2337.29 6211
2337.75 6200
2338.21 6337
2338.66 6461
2339.12 6485
2339.57 6279
2340.03 6339
2340.48 6505
2340.94 6642
2341.40 6573
2341.85 6483
2342.31 6362
2342.76 6500
2343.22 6570
2343.68 6713
2344.13 6731
2344.59 6628
2345.05 6492
2345.50 6782
2345.96 6666
2346.42 6693
2346.87 6796
2347.33 6885
2347.79 6880
2348.24 7000
2348.70 7189
2349.16 7050
2349.61 7098
2350.07 6994
2350.53 6898
2350.98 6818
2351.44 6843
2351.90 6763
2352.35 6518
2352.81 6492
2353.27 6795
2353.73 6697
2354.18 6624
2354.64 6744
2355.10 6913
2355.56 6729
2356.01 6717
2356.47 6649
2356.93 6595
2357.39 6647
2357.84 6503
2358.30 6494
2358.76 6665
2359.22 6570
2359.67 6663
2360.13 6669
2360.59 6817
2361.05 6819
2361.51 6786
2361.96 6849
2362.42 6836
2362.88 6725
2363.34 6669
2363.80 6584
2364.25 6459
2364.71 6456
2365.17 6750
2365.63 6605
2366.09 6486
2366.55 6326
2367.00 6529
2367.46 6642
2367.92 6603
2368.38 6819
2368.84 6813
2369.30 6750
2369.76 6647
2370.22 6634
2370.67 6695
2371.13 6670
2371.59 6592
2372.05 6600
2372.51 6500
2372.97 6557
2373.43 6534
2373.89 6458
2374.35 6544
2374.81 6311
2375.27 6528
2375.72 6656
2376.18 6720
2376.64 6741
2377.10 6622
2377.56 6679
2378.02 6685
2378.48 6724
2378.94 6771
2379.40 6665
2379.86 6467
2380.32 6701
2380.78 6464
2381.24 6576
2381.70 6417
2382.16 6618
2382.62 6529
2383.08 6510
2383.54 6489
2384.00 6572
2384.46 6553
2384.92 6178
2385.38 6249
2385.84 6352
2386.30 6334
2386.76 6459
2387.22 6495
2387.68 6379
2388.14 6391
2388.60 6203
2389.06 6584
2389.53 6531
2389.99 6453
2390.45 6676
2390.91 6714
2391.37 6652
2391.83 6600
2392.29 6618
2392.75 6868
2393.21 6600
2393.67 6434
2394.13 6471
2394.60 6591
2395.06 6259
2395.52 5970
2395.98 5958
2396.44 5985
2396.90 5945
2397.36 6155
2397.83 6061
2398.29 6050
2398.75 6148
2399.21 6229
2399.67 6056
2400.13 6133
2400.60 6022
2401.06 6127
2401.52 6074
2401.98 6071
2402.44 6184
2402.90 5948
2403.37 5983
2403.83 5985
2404.29 6160
2404.75 6254
2405.22 6075
2405.68 6398
2406.14 6294
2406.60 6383
2407.06 6395
2407.53 6159
2407.99 6273
2408.45 6318
2408.91 6333
2409.38 6218
2409.84 6353
2410.30 6174
2410.77 6114
2411.23 6174
2411.69 6214
2412.15 6046
2412.62 6075
2413.08 6025
2413.54 6086
2414.01 6036
2414.47 5854
2414.93 6283
2415.39 6505
2415.86 6497
2416.32 6277
2416.78 6612
2417.25 6736
2417.71 6762
2418.17 6948
2418.64 7187
2419.10 7066
2419.57 7413
2420.03 7416
2420.49 7117
2420.96 7229
2421.42 7174
2421.88 7022
2422.35 7012
2422.81 7167
2423.28 7096
2423.74 6856
2424.20 6821
2424.67 6813
2425.13 6767
2425.60 6678
2426.06 6645
2426.52 6439
2426.99 6499
2427.45 6535
2427.92 6569
2428.38 6206
2428.85 6391
2429.31 6318
2429.78 6266
2430.24 6272
2430.70 6001
2431.17 6044
2431.63 6489
2432.10 6519
2432.56 6313
2433.03 6476
2433.49 6403
2433.96 6621
2434.42 6728
2434.89 6560
2435.35 6418
2435.82 6491
2436.28 6919
2436.75 6749
2437.21 6628
2437.68 6698
2438.15 6623
2438.61 6860
2439.08 6794
2439.54 6849
2440.01 7050
2440.47 7023
2440.94 6952
2441.40 6925
2441.87 7082
2442.34 7061
2442.80 7066
2443.27 6950
2443.73 6865
2444.20 6483
2444.66 6633
2445.13 6452
2445.60 6469
2446.06 6420
2446.53 6318
2447.00 6297
2447.46 6223
2447.93 6285
2448.39 5974
2448.86 5961
2449.33 6163
2449.79 6212
2450.26 6156
2450.73 6087
2451.19 6061
2451.66 6044
2452.13 5921
2452.59 6138
2453.06 6286
2453.53 6084
2453.99 6157
2454.46 6207
2454.93 6089
2455.39 5944
2455.86 6137
2456.33 6283
2456.80 6277
2457.26 6302
2457.73 6044
2458.20 6001
2458.66 6036
2459.13 5990
2459.60 6051
2460.07 6028
2460.53 6025
2461.00 6232
2461.47 6085
2461.94 6090
2462.41 5957
2462.87 5986
2463.34 5971
2463.81 6085
2464.28 5936
2464.74 5986
2465.21 6155
2465.68 6179
2466.15 6144
2466.62 5922
2467.08 5886
2467.55 6079
2468.02 6244
2468.49 6107
2468.96 5875
2469.43 6025
2469.89 5812
2470.36 6080
2470.83 5820
2471.30 5679
2471.77 5586
2472.24 5683
2472.71 5736
2473.17 5472
2473.64 5604
2474.11 5741
2474.58 5548
2475.05 5508
2475.52 5579
2475.99 5763
2476.46 5786
2476.92 5674
2477.39 5744
2477.86 5705
2478.33 6115
2478.80 6194
2479.27 6298
2479.74 6184
2480.21 6027
2480.68 6364
2481.15 6292
2481.62 6052
2482.09 6200
2482.56 6193
2483.03 6229
2483.50 5895
2483.97 6072
2484.44 6147
2484.91 6121
2485.38 6010
2485.85 6085
2486.32 6064
2486.79 6077
2487.26 6223
2487.73 6322
2488.20 6231
2488.67 6248
2489.14 6152
2489.61 6201
2490.08 6233
2490.55 6246
2491.02 6134
2491.49 6051
2491.96 6150
2492.43 6485
2492.90 6412
2493.37 6253
2493.84 6364
2494.31 6338
2494.78 6637
2495.25 6475
2495.72 6478
2496.19 6475
2496.67 6499
2497.14 6570
2497.61 6422
2498.08 6285
2498.55 6203
2499.02 5996
2499.49 6069
2499.96 6021
2500.43 5893
2500.91 5721
2501.38 5606
2501.85 5778
2502.32 5692
2502.79 5601
2503.26 5574
2503.73 5623
2504.21 5766
2504.68 5907
2505.15 5717
2505.62 5775
2506.09 5888
2506.56 5942
2507.04 5994
2507.51 6077
2507.98 6137
2508.45 6384
2508.92 6610
2509.40 6553
2509.87 6563
2510.34 6831
2510.81 6895
2511.29 6773
2511.76 6829
2512.23 6753
2512.70 6914
2513.18 6801
2513.65 6929
2514.12 6781
2514.59 6622
2515.07 6615
2515.54 6560
2516.01 6237
2516.48 6337
2516.96 6529
2517.43 6576
2517.90 6724
2518.38 6589
2518.85 6459
2519.32 6190
2519.79 6270
2520.27 6297
2520.74 6335
2521.21 6393
2521.69 6308
2522.16 5996
2522.63 5958
2523.11 5979
2523.58 6050
2524.05 6107
2524.53 6063
2525.00 5817
2525.48 6023
2525.95 6003
2526.42 5895
2526.90 6131
2527.37 6059
2527.84 6046
2528.32 5728
2528.79 5753
2529.27 5968
2529.74 5857
2530.21 6033
2530.69 5931
2531.16 5873
2531.64 6101
2532.11 6233
2532.59 6153
2533.06 6193
2533.53 6236
2534.01 6352
2534.48 6363
2534.96 6351
2535.43 5937
2535.91 6103
2536.38 5988
2536.86 5908
2537.33 6065
2537.81 5982
2538.28 6107
2538.76 6105
2539.23 6071
2539.71 5980
2540.18 6198
2540.66 6361
2541.13 6442
2541.61 6528
2542.08 6514
2542.56 6350
2543.03 6454
2543.51 6443
2543.98 6396
2544.46 6355
2544.93 6420
2545.41 6566
2545.88 6236
2546.36 6303
2546.84 6586
2547.31 6627
2547.79 6552
2548.26 6469
2548.74 6710
2549.21 6596
2549.69 6887
2550.17 6904
2550.64 6723
2551.12 6833
2551.59 6802
2552.07 6606
2552.55 6632
2553.02 6641
2553.50 6773
2553.97 6960
2554.45 6867
2554.93 6961
2555.40 6989
2555.88 6957
2556.36 6864
2556.83 6850
2557.31 6753
2557.79 6630
2558.26 6418
2558.74 6386
2559.22 6398
2559.69 6251
2560.17 6158
2560.65 6104
2561.12 6177
2561.60 5960
2562.08 6009
2562.56 5986
2563.03 6115
2563.51 6182
2563.99 6006
2564.46 5848
2564.94 5723
2565.42 5737
2565.90 5661
2566.37 5804
2566.85 5730
2567.33 5648
2567.81 5769
2568.28 5694
2568.76 5758
2569.24 5668
2569.72 5654
2570.20 5682
2570.67 5625
2571.15 5781
2571.63 5805
2572.11 5937
2572.59 5818
2573.06 5864
2573.54 6084
2574.02 6123
2574.50 5892
2574.98 5715
2575.45 5690
2575.93 5985
2576.41 5971
2576.89 5762
2577.37 5701
2577.85 5788
2578.33 5793
2578.80 5734
2579.28 5917
2579.76 5949
2580.24 5926
2580.72 5889
2581.20 5848
2581.68 5738
2582.16 5607
2582.63 5754
2583.11 5921
2583.59 6119
2584.07 5982
2584.55 5955
2585.03 6056
2585.51 5953
2585.99 5899
2586.47 6006
2586.95 5864
2587.43 6126
2587.91 6085
2588.39 6112
2588.87 6165
2589.35 6140
2589.82 6132
2590.30 6146
2590.78 6066
2591.26 6078
2591.74 6038
2592.22 6198
2592.70 6175
2593.18 6488
2593.66 6395
2594.14 6358
2594.62 6278
2595.10 6397
2595.58 6248
2596.06 6136
2596.54 5986
2597.02 5988
2597.51 6148
2597.99 5994
2598.47 5961
2598.95 6010
2599.43 5936
2599.91 5929
2600.39 5910
2600.87 5895
2601.35 5710
2601.83 5824
2602.31 5787
2602.79 5807
2603.27 5919
2603.75 5861
2604.23 5895
2604.72 5890
2605.20 5850
2605.68 5845
2606.16 6034
2606.64 6003
2607.12 6180
2607.60 5985
2608.08 6092
2608.57 6264
2609.05 6232
2609.53 6082
2610.01 6221
2610.49 6128
2610.97 6137
2611.45 6190
2611.94 5920
2612.42 5845
2612.90 5895
2613.38 6035
2613.86 6181
2614.35 6003
2614.83 5863
2615.31 5837
2615.79 6008
2616.27 6188
2616.76 6275
2617.24 6379
2617.72 6413
2618.20 6255
2618.68 6268
2619.17 6292
2619.65 6020
2620.13 6181
2620.61 6218
2621.10 5983
2621.58 6093
2622.06 6160
2622.54 6061
2623.03 6139
2623.51 6026
2623.99 5825
2624.48 5911
2624.96 5853
2625.44 5921
2625.92 5905
2626.41 5920
2626.89 5857
2627.37 5918
2627.86 5994
2628.34 6001
2628.82 5968
2629.31 6017
2629.79 6270
2630.27 6247
2630.76 6036
2631.24 6046
2631.72 6199
2632.21 6084
2632.69 6173
2633.17 6107
2633.66 6226
2634.14 6202
2634.63 6157
2635.11 6012
2635.59 6016
2636.08 6039
2636.56 6059
2637.05 5986
2637.53 5868
2638.01 5970
2638.50 5970
2638.98 6207
2639.47 5938
2639.95 5831
2640.43 6019
2640.92 5983
2641.40 6215
2641.89 6158
2642.37 6160
2642.86 6255
2643.34 6254
2643.83 6254
2644.31 6007
2644.80 5890
2645.28 6054
2645.77 5993
2646.25 5777
2646.74 5718
2647.22 5757
2647.70 5787
2648.19 5963
2648.68 5924
2649.16 6038
2649.65 5925
2650.13 5858
2650.62 5982
2651.10 5928
2651.59 6139
2652.07 5921
2652.56 5979
2653.04 6029
2653.53 6041
2654.01 5962
2654.50 5672
2654.99 5809
2655.47 5817
2655.96 5931
2656.44 5759
2656.93 6030
2657.41 6054
2657.90 5805
2658.39 5830
2658.87 5988
2659.36 5939
2659.84 5851
2660.33 5748
2660.82 5848
2661.30 5748
2661.79 5705
2662.28 5952
2662.76 5757
2663.25 5890
2663.73 5825
2664.22 5660
2664.71 5913
2665.19 6007
2665.68 5946
2666.17 5990
2666.65 5931
2667.14 5972
2667.63 6014
2668.11 6055
2668.60 5995
2669.09 5805
2669.58 6186
2670.06 6145
2670.55 6095
2671.04 6135
2671.52 6297
2672.01 6228
2672.50 6409
2672.99 6734
2673.47 6751
2673.96 6818
2674.45 7023
2674.94 7279
2675.42 7359
2675.91 7435
2676.40 7609
2676.89 7547
2677.37 7447
2677.86 7241
2678.35 7407
2678.84 7031
2679.32 6621
2679.81 6720
2680.30 6614
2680.79 6426
2681.28 6314
2681.76 6181
2682.25 6020
2682.74 5949
2683.23 6032
2683.72 6060
2684.21 6297
2684.69 6118
2685.18 6102
2685.67 6105
2686.16 6221
2686.65 5879
2687.14 5937
2687.63 5976
2688.11 5892
2688.60 5795
2689.09 5628
2689.58 5534
2690.07 5784
2690.56 5616
2691.05 5427
2691.54 5543
2692.02 5697
2692.51 5548
2693.00 5499
2693.49 5733
2693.98 5657
2694.47 5851
2694.96 5902
2695.45 5966
2695.94 5935
2696.43 6088
2696.92 6006
2697.41 6200
2697.90 6017
2698.39 5933
2698.88 5896
2699.37 5982
2699.86 5873
2700.35 5962
2700.84 6170
2701.32 5996
2701.81 6338
2702.30 6256
2702.79 5889
2703.28 6166
2703.77 6185
2704.27 6327
2704.76 6125
2705.25 6115
2705.74 6021
2706.23 5931
2706.72 5946
2707.21 5948
2707.70 5948
2708.19 5831
2708.68 5746
2709.17 5667
2709.66 5581
2710.15 5505
2710.64 5585
2711.13 5517
2711.62 5383
2712.11 5484
2712.60 5664
2713.10 5780
2713.59 5731
2714.08 5589
2714.57 5604
2715.06 5604
2715.55 5545
2716.04 5612
2716.53 5580
2717.02 5410
2717.52 5278
2718.01 5164
2718.50 5501
2718.99 5317
2719.48 5440
2719.97 5434
2720.46 5357
2720.96 5487
2721.45 5435
2721.94 5616
2722.43 5765
2722.92 5697
2723.42 5763
2723.91 5842
2724.40 6011
2724.89 5922
2725.38 5753
2725.88 5715
2726.37 5671
2726.86 5724
2727.35 5707
2727.84 5608
2728.34 5593
2728.83 5465
2729.32 5397
2729.81 5434
2730.31 5280
2730.80 5703
2731.29 5730
2731.78 5622
2732.28 5684
2732.77 5804
2733.26 5717
2733.76 5566
2734.25 5542
2734.74 5711
2735.23 5855
2735.73 5881
2736.22 5873
2736.71 5905
2737.21 5835
2737.70 5928
2738.19 5933
2738.69 6029
2739.18 6029
2739.67 5956
2740.17 5976
2740.66 5731
2741.15 5617
2741.65 5708
2742.14 5653
2742.63 5793
2743.13 5440
2743.62 5583
2744.11 5726
2744.61 5723
2745.10 5361
2745.60 5453
2746.09 5480
2746.58 5487
2747.08 5517
2747.57 5726
2748.07 5665
2748.56 5594
2749.05 5413
2749.55 5801
2750.04 5785
2750.54 5716
2751.03 5643
2751.53 5587
2752.02 5664
2752.52 5627
2753.01 5595
2753.50 5635
2754.00 5500
2754.49 5588
2754.99 5396
2755.48 5627
2755.98 5573
2756.47 5505
2756.97 5791
2757.46 5690
2757.96 5529
2758.45 5539
2758.95 5740
2759.44 5823
2759.94 5652
2760.43 5713
2760.93 5732
2761.42 5639
2761.92 5747
2762.42 5845
2762.91 5845
2763.41 5694
2763.90 5817
2764.40 5637
2764.89 5590
2765.39 5507
2765.88 5512
2766.38 5462
2766.88 5259
2767.37 5466
2767.87 5486
2768.36 5375
2768.86 5277
2769.36 5359
2769.85 5639
2770.35 5723
2770.84 5590
2771.34 5611
2771.84 5383
2772.33 5409
2772.83 5768
2773.33 6034
2773.82 6076
2774.32 6078
2774.81 6358
2775.31 6665
2775.81 7019
2776.30 7167
2776.80 7203
2777.30 6947
2777.79 7214
2778.29 7087
2778.79 7174
2779.29 6958
2779.78 6860
2780.28 6649
2780.78 6524
2781.27 6506
2781.77 6193
2782.27 6011
2782.76 6064
2783.26 5904
2783.76 5872
2784.26 5866
2784.75 5812
2785.25 5776
2785.75 5729
2786.25 5601
2786.74 5642
2787.24 5709
2787.74 5841
2788.24 5703
2788.73 5740
2789.23 5628
2789.73 5493
2790.23 5619
2790.73 5716
2791.22 5575
2791.72 5583
2792.22 5505
2792.72 5560
2793.22 5585
2793.71 5514
2794.21 5830
2794.71 5777
2795.21 5776
2795.71 5847
2796.21 6225
2796.71 6293
2797.20 6181
2797.70 6415
2798.20 6462
2798.70 6621
2799.20 6595
2799.70 6636
2800.20 6503
2800.69 6465
2801.19 6379
2801.69 6611
2802.19 6213
2802.69 5981
2803.19 5953
2803.69 5979
2804.19 6136
2804.69 6272
2805.19 6276
2805.69 6616
2806.18 6834
2806.68 6854
2807.18 7024
2807.68 7195
2808.18 7498
2808.68 7431
2809.18 7399
2809.68 7651
2810.18 7561
2810.68 7505
2811.18 7252
2811.68 7091
2812.18 6855
2812.68 6600
2813.18 6502
2813.68 6587
2814.18 6433
2814.68 6135
2815.18 6375
2815.68 6197
2816.18 6129
2816.68 6101
2817.18 5913
2817.68 6042
2818.18 5906
2818.68 6041
2819.18 6134
2819.68 6154
2820.18 6228
2820.68 6312
2821.18 6198
2821.69 6417
2822.19 6394
2822.69 6043
2823.19 6167
2823.69 6041
2824.19 5861
2824.69 5820
2825.19 6045
2825.69 5731
2826.19 5599
2826.69 5743
2827.20 5788
2827.70 5732
2828.20 5700
2828.70 5762
2829.20 5772
2829.70 5741
2830.20 5592
2830.71 5702
2831.21 5563
2831.71 5440
2832.21 5478
2832.71 5586
2833.21 5642
2833.72 5729
2834.22 5614
2834.72 6004
2835.22 5946
2835.72 5806
2836.23 5936
2836.73 6070
2837.23 6280
2837.73 6341
2838.23 6439
2838.74 6379
2839.24 6279
2839.74 6120
2840.24 6189
2840.74 6104
2841.25 6058
2841.75 5953
2842.25 5915
2842.75 5689
2843.26 5699
2843.76 5917
2844.26 5847
2844.77 5723
2845.27 5954
2845.77 5946
2846.27 6136
2846.78 6321
2847.28 6392
2847.78 6504
2848.29 6667
2848.79 6694
2849.29 6452
2849.80 6618
2850.30 6672
2850.80 6406
2851.31 6489
2851.81 6500
2852.31 6236
2852.82 6036
2853.32 5811
2853.82 5724
2854.33 5711
2854.83 5686
2855.33 5705
2855.84 5539
2856.34 5514
2856.84 5580
2857.35 5526
2857.85 5648
2858.36 5768
2858.86 5829
2859.36 5833
2859.87 5754
2860.37 5744
2860.88 5740
2861.38 5713
2861.89 5578
2862.39 5682
2862.89 5719
2863.40 5363
2863.90 5653
2864.41 5693
2864.91 5578
2865.42 5375
2865.92 5245
2866.43 5290
2866.93 5205
2867.44 5341
2867.94 5462
2868.44 5403
2868.95 5349
2869.45 5339
2869.96 5613
2870.46 5741
2870.97 5680
2871.47 5813
2871.98 5683
2872.49 5624
2872.99 5681
2873.50 5939
2874.00 5859
2874.51 5781
2875.01 6126
2875.52 6048
2876.02 6048
2876.53 5918
2877.03 6026
2877.54 6154
2878.05 6268
2878.55 5898
2879.06 5885
2879.56 5916
2880.07 6017
2880.57 6023
2881.08 6026
2881.59 5956
2882.09 6010
2882.60 6027
2883.10 5969
2883.61 6006
2884.12 5957
2884.62 6076
2885.13 6077
2885.64 6135
2886.14 6407
2886.65 6622
2887.16 6457
2887.66 6685
2888.17 6675
2888.67 6589
2889.18 6580
2889.69 6573
2890.20 6305
2890.70 6340
2891.21 6300
2891.72 6180
2892.22 6134
2892.73 5852
2893.24 5869
2893.74 5901
2894.25 5699
2894.76 5752
2895.27 5942
2895.77 5934
2896.28 6084
2896.79 6145
2897.29 6297
2897.80 6043
2898.31 6071
2898.82 6292
2899.32 6132
2899.83 6375
2900.34 6552
2900.85 6418
2901.35 6587
2901.86 6636
2902.37 6721
2902.88 6791
2903.39 6727
2903.89 6680
2904.40 6812
2904.91 6656
2905.42 6686
2905.93 6932
2906.43 6899
2906.94 6794
2907.45 6644
2907.96 6575
2908.47 6381
2908.98 6374
2909.48 6225
2909.99 5958
2910.50 6089
2911.01 5936
2911.52 5820
2912.03 5813
2912.54 5855
2913.05 5861
2913.55 5894
2914.06 5944
2914.57 5764
2915.08 5778
2915.59 6013
2916.10 6025
2916.61 5981
2917.12 6094
2917.63 5942
2918.14 5867
2918.64 5908
2919.15 5665
2919.66 5957
2920.17 5845
2920.68 5902
2921.19 5947
2921.70 5984
2922.21 6114
2922.72 6110
2923.23 6136
2923.74 6254
2924.25 6589
2924.76 6629
2925.27 6616
2925.78 6691
2926.29 6795
2926.80 6935
2927.31 7086
2927.82 7191
2928.33 6824
2928.84 6538
2929.35 6210
2929.86 6104
2930.37 6085
2930.88 6081
2931.39 5808
2931.90 5740
2932.41 5817
2932.92 5795
2933.43 5772
2933.94 5783
2934.45 5680
2934.96 5728
2935.47 5571
2935.99 5847
2936.50 5962
2937.01 5907
2937.52 5761
2938.03 5984
2938.54 6140
2939.05 6042
2939.56 6205
2940.07 6037
2940.58 6090
2941.10 5974
2941.61 6055
2942.12 6061
2942.63 6255
2943.14 6392
2943.65 6344
2944.16 6390
2944.67 6566
2945.19 6628
2945.70 6708
2946.21 6913
2946.72 7032
2947.23 7362
2947.74 7099
2948.26 7171
2948.77 6930
2949.28 6830
2949.79 6792
2950.30 6715
2950.82 6370
2951.33 6564
2951.84 6470
2952.35 6190
2952.87 5860
2953.38 5748
2953.89 6010
2954.40 5965
2954.91 5725
2955.43 5698
2955.94 5790
2956.45 5803
2956.96 5729
2957.48 5623
2957.99 5774
2958.50 5770
2959.02 6105
2959.53 5714
2960.04 5719
2960.55 5864
2961.07 5911
2961.58 6118
2962.09 6030
2962.61 5985
2963.12 6399
2963.63 6527
2964.15 6440
2964.66 6344
2965.17 6170
2965.69 6130
2966.20 6070
2966.71 6109
2967.23 6018
2967.74 5924
2968.25 5818
2968.77 5869
2969.28 5854
2969.79 5716
2970.31 5603
2970.82 5651
2971.34 5659
2971.85 5690
2972.36 5685
2972.88 5602
2973.39 5722
2973.90 5810
2974.42 5602
2974.93 5674
2975.45 5674
2975.96 5806
2976.48 5929
2976.99 5797
2977.50 5816
2978.02 5820
2978.53 5598
2979.05 5694
2979.56 5726
2980.08 5665
2980.59 5894
2981.11 5632
2981.62 5774
2982.14 5847
2982.65 5782
2983.17 5969
2983.68 5828
2984.20 6158
2984.71 6312
2985.23 6314
2985.74 6416
2986.26 6604
2986.77 6729
2987.29 6582
2987.80 6627
2988.32 6536
2988.83 6786
2989.35 6774
2989.86 6647
2990.38 6434
2990.89 6423
2991.41 6472
2991.92 6418
2992.44 6414
2992.96 6494
2993.47 6535
2993.99 6482
2994.50 6655
2995.02 6786
2995.54 6719
2996.05 7144
2996.57 7275
2997.08 7467
2997.60 7895
2998.12 7939
2998.63 7894
2999.15 8026
2999.66 7959
3000.18 8120
3000.70 8241
3001.21 8021
3001.73 8038
3002.25 8290
3002.76 8623
3003.28 8961
3003.80 9081
3004.31 9805
3004.83 10512
3005.35 10694
3005.86 11295
3006.38 11398
3006.90 11378
3007.41 10863
3007.93 10663
3008.45 10169
3008.96 9416
3009.48 8581
3010.00 8257
3010.52 7553
3011.03 6957
3011.55 6737
3012.07 6864
3012.59 6624
3013.10 6502
3013.62 6478
3014.14 6501
3014.66 6546
3015.17 6319
3015.69 6405
3016.21 6349
3016.73 6385
3017.24 6721
3017.76 6965
3018.28 6822
3018.80 6931
3019.32 6905
3019.83 6842
3020.35 6833
3020.87 6962
3021.39 6784
3021.91 6848
3022.42 6741
3022.94 6781
3023.46 6788
3023.98 6938
3024.50 6890
3025.02 6657
3025.54 6846
3026.05 6848
3026.57 6844
3027.09 6728
3027.61 6911
3028.13 6894
3028.65 6680
3029.17 6352
3029.68 6371
3030.20 6173
3030.72 6222
3031.24 6290
3031.76 6268
3032.28 6182
3032.80 6409
3033.32 6338
3033.84 6289
3034.36 6122
3034.88 6162
3035.40 6362
3035.91 6264
3036.43 6211
3036.95 6319
3037.47 6222
3037.99 6102
3038.51 6003
3039.03 5973
3039.55 5996
3040.07 6170
3040.59 6295
3041.11 6098
3041.63 6090
3042.15 5989
3042.67 5975
3043.19 5731
3043.71 5761
3044.23 5730
3044.75 5881
3045.27 6018
3045.79 5921
3046.31 5769
3046.83 5822
3047.35 5843
3047.87 5774
3048.39 5804
3048.91 5762
3049.43 5872
3049.96 5958
3050.48 5724
3051.00 5612
3051.52 5628
3052.04 5502
3052.56 5599
3053.08 5667
3053.60 5634
3054.12 5669
3054.64 5749
3055.16 5794
3055.68 5884
3056.21 5685
3056.73 5609
3057.25 5734
3057.77 5698
3058.29 5789
3058.81 5662
3059.33 5711
3059.86 5764
3060.38 5848
3060.90 5842
3061.42 5841
3061.94 5849
3062.46 5597
3062.98 5710
3063.51 5675
3064.03 5705
3064.55 5701
3065.07 5913
3065.59 6060
3066.12 6003
3066.64 6066
3067.16 6168
3067.68 6230
3068.20 6145
3068.73 6442
3069.25 6207
3069.77 6297
3070.29 6228
3070.82 6174
3071.34 6221
3071.86 6251
3072.38 5766
3072.91 5882
3073.43 6122
3073.95 5860
3074.47 5896
3075.00 6080
3075.52 6179
3076.04 5926
3076.56 6148
3077.09 6235
3077.61 6352
3078.13 6374
3078.66 6577
3079.18 6621
3079.70 6606
3080.23 6629
3080.75 6739
3081.27 6762
3081.80 6913
3082.32 6921
3082.84 6967
3083.37 6920
3083.89 6877
3084.41 6962
3084.94 6910
3085.46 6999
3085.98 7158
3086.51 7162
3087.03 6947
3087.56 7092
3088.08 7054
3088.60 6667
3089.13 6786
3089.65 6793
3090.18 6789
3090.70 6701
3091.22 6433
3091.75 6383
3092.27 6461
3092.80 6512
3093.32 6493
3093.84 6575
3094.37 6750
3094.89 6948
3095.42 6751
3095.94 6863
3096.47 6812
3096.99 7140
3097.52 7229
3098.04 7512
3098.57 7468
3099.09 7675
3099.62 8037
3100.14 8455
3100.67 8802
3101.19 9433
3101.72 10824
3102.24 11732
3102.77 12779
3103.29 14212
3103.82 14937
3104.34 15521
3104.87 15522
3105.39 15591
3105.92 14808
3106.44 14194
3106.97 12635
3107.49 11315
3108.02 9980
3108.54 9015
3109.07 8211
3109.60 7675
3110.12 7333
3110.65 7117
3111.17 7078
3111.70 6923
3112.22 7031
3112.75 7073
3113.28 7199
3113.80 7097
3114.33 7084
3114.85 7127
3115.38 6726
3115.91 6822
3116.43 6636
3116.96 6347
3117.49 6173
3118.01 6103
3118.54 6146
3119.07 5993
3119.59 5863
3120.12 6036
3120.64 6185
3121.17 6366
3121.70 6604
3122.23 6889
3122.75 7064
3123.28 7030
3123.81 7159
3124.33 7041
3124.86 7043
3125.39 6924
3125.91 6683
3126.44 6462
3126.97 6408
3127.49 6301
3128.02 6018
3128.55 6027
3129.08 6047
3129.60 6096
3130.13 6279
3130.66 6130
3131.19 6039
3131.71 6110
3132.24 6185
3132.77 6178
3133.30 6024
3133.82 5969
3134.35 5932
3134.88 5805
3135.41 5902
3135.94 5965
3136.46 5886
3136.99 5947
3137.52 5922
3138.05 5931
3138.58 5822
3139.10 6031
3139.63 6015
3140.16 6007
3140.69 5998
3141.22 6072
3141.75 5938
3142.27 6098
3142.80 5951
3143.33 6070
3143.86 6062
3144.39 6102
3144.92 6086
3145.45 6162
3145.97 6242
3146.50 6325
3147.03 6635
3147.56 6773
3148.09 6821
3148.62 7029
3149.15 7222
3149.68 7258
3150.21 7374
3150.74 7282
3151.26 7164
3151.79 7108
3152.32 7050
3152.85 6760
3153.38 6454
3153.91 6316
3154.44 6452
3154.97 6282
3155.50 6240
3156.03 6262
3156.56 6214
3157.09 5954
3157.62 6095
3158.15 6187
3158.68 6129
3159.21 6320
3159.74 6376
3160.27 6412
3160.80 6094
3161.33 6128
3161.86 6121
3162.39 6162
3162.92 6174
3163.45 6005
3163.98 6024
3164.51 5821
3165.04 5698
3165.57 5656
3166.10 6026
3166.63 5890
3167.16 5879
3167.69 5725
3168.22 5792
3168.75 5803
3169.28 5790
3169.81 5792
3170.35 5801
3170.88 5657
3171.41 5887
3171.94 5641
3172.47 5665
3173.00 5728
3173.53 5853
3174.06 6012
3174.59 5956
3175.12 5939
3175.66 6168
3176.19 6338
3176.72 6230
3177.25 6319
3177.78 6284
3178.31 6456
3178.84 6404
3179.38 6162
3179.91 5898
3180.44 5875
3180.97 6033
3181.50 5912
3182.03 5721
3182.57 5972
3183.10 5621
3183.63 5708
3184.16 5699
3184.69 5820
3185.23 5703
3185.76 5688
3186.29 5902
3186.82 5676
3187.35 5761
3187.89 5825
3188.42 5850
3188.95 5741
3189.48 5821
3190.02 5636
3190.55 5476
3191.08 5598
3191.61 5696
3192.15 5588
3192.68 5529
3193.21 5585
3193.74 5632
3194.28 5692
3194.81 5572
3195.34 5747
3195.88 5645
3196.41 5487
3196.94 5659
3197.48 5688
3198.01 5660
3198.54 5730
3199.07 5963
3199.61 6150
3200.14 5983
3200.67 6065
3201.21 6195
3201.74 6052
3202.27 6078
3202.81 6361
3203.34 6389
3203.88 6333
3204.41 6429
3204.94 6379
3205.48 6029
3206.01 6033
3206.54 5885
3207.08 5961
3207.61 5986
3208.15 5927
3208.68 5882
3209.21 5881
3209.75 6040
3210.28 6199
3210.82 6099
3211.35 6094
3211.88 6310
3212.42 6410
3212.95 6442
3213.49 6623
3214.02 6412
3214.56 6305
3215.09 6281
3215.63 6313
3216.16 6461
3216.70 6129
3217.23 6257
3217.76 6320
3218.30 6279
3218.83 6363
3219.37 6494
3219.90 6312
3220.44 6260
3220.97 6213
3221.51 6441
3222.04 6458
3222.58 6485
3223.11 6427
3223.65 6369
3224.19 6300
3224.72 6427
3225.26 6607
3225.79 6520
3226.33 6471
3226.86 6425
3227.40 6480
3227.93 6336
3228.47 6137
3229.00 6058
3229.54 6306
3230.08 6289
3230.61 6169
3231.15 6013
3231.68 6015
3232.22 5729
3232.76 5808
3233.29 5997
3233.83 5919
3234.36 6090
3234.90 6018
3235.44 6002
3235.97 5936
3236.51 6070
3237.05 6172
3237.58 6357
3238.12 6497
3238.66 6452
3239.19 6572
3239.73 6546
3240.26 6777
3240.80 6669
3241.34 6506
3241.88 6370
3242.41 6444
3242.95 6481
3243.49 6259
3244.02 6268
3244.56 6293
3245.10 6256
3245.63 6293
3246.17 6149
3246.71 5988
3247.25 6152
3247.78 5929
3248.32 6131
3248.86 6041
3249.39 6147
3249.93 6293
3250.47 6404
3251.01 6472
3251.54 6445
3252.08 6422
3252.62 6344
3253.16 6359
3253.70 6388
3254.23 6583
3254.77 6781
3255.31 7021
3255.85 6850
3256.38 7042
3256.92 7209
3257.46 7268
3258.00 7595
3258.54 7650
3259.08 7721
3259.61 8066
3260.15 8247
3260.69 8409
3261.23 8909
3261.77 9449
3262.31 9564
3262.84 9946
3263.38 10511
3263.92 10671
3264.46 10922
3265.00 11120
3265.54 11062
3266.08 10939
3266.61 10944
3267.15 10804
3267.69 10706
3268.23 10594
3268.77 10467
3269.31 10239
3269.85 9842
3270.39 9261
3270.93 8817
3271.47 8336
3272.01 8096
3272.54 7455
3273.08 6984
3273.62 6977
3274.16 6707
3274.70 6791
3275.24 6959
3275.78 6873
3276.32 6757
3276.86 6937
3277.40 6901
3277.94 6944
3278.48 7142
3279.02 7101
3279.56 7134
3280.10 7171
3280.64 7044
3281.18 7068
3281.72 7107
3282.26 7151
3282.80 7131
3283.34 7167
3283.88 7248
3284.42 7216
3284.96 7071
3285.50 7196
3286.04 7418
3286.58 7372
3287.12 7623
3287.66 7620
3288.20 7504
3288.74 7443
3289.28 7263
3289.83 7433
3290.37 7422
3290.91 7511
3291.45 7385
3291.99 7367
3292.53 7682
3293.07 7815
3293.61 8390
3294.15 8652
3294.69 8968
3295.24 9444
3295.78 9512
3296.32 10056
3296.86 10556
3297.40 10624
3297.94 10639
3298.48 10456
3299.02 10075
3299.57 9457
3300.11 9011
3300.65 8695
3301.19 8205
3301.73 7494
3302.27 7333
3302.82 7269
3303.36 7150
3303.90 6966
3304.44 7049
3304.98 7033
3305.53 6873
3306.07 6831
3306.61 6989
3307.15 6874
3307.69 6692
3308.24 6792
3308.78 6698
3309.32 6711
3309.86 6682
3310.41 6569
3310.95 6467
3311.49 6679
3312.03 6745
3312.58 6727
3313.12 6922
3313.66 7112
3314.20 7000
3314.75 7085
3315.29 7437
3315.83 7547
3316.38 7641
3316.92 7583
3317.46 7782
3318.00 7598
3318.55 7565
3319.09 7659
3319.63 7422
3320.18 7208
3320.72 7062
3321.26 7129
3321.81 6873
3322.35 6872
3322.89 6742
3323.44 7104
3323.98 6972
3324.52 7286
3325.07 7071
3325.61 6965
3326.16 6940
3326.70 6587
3327.24 6452
3327.79 6562
3328.33 6619
3328.88 6562
3329.42 6205
3329.96 6046
3330.51 6095
3331.05 6338
3331.60 6563
3332.14 6737
3332.68 7208
3333.23 7381
3333.77 7882
3334.32 8558
3334.86 9264
3335.41 9981
3335.95 10854
3336.49 11548
3337.04 11629
3337.58 11738
3338.13 11855
3338.67 11302
3339.22 11144
3339.76 10523
3340.31 9921
3340.85 9403
3341.40 8669
3341.94 8397
3342.49 8067
3343.03 7292
3343.58 7253
3344.12 6794
3344.67 6701
3345.21 6457
3345.76 6374
3346.30 6297
3346.85 6262
3347.40 6360
3347.94 6332
3348.49 6207
3349.03 6249
3349.58 6211
3350.12 6309
3350.67 6305
3351.21 6371
3351.76 6464
3352.31 6377
3352.85 6457
3353.40 6499
3353.94 6407
3354.49 6140
3355.04 6105
3355.58 6123
3356.13 6060
3356.68 5968
3357.22 6156
3357.77 5921
3358.31 5880
3358.86 5768
3359.41 5806
3359.95 5709
3360.50 5723
3361.05 5761
3361.59 5670
3362.14 5609
3362.69 5514
3363.23 5636
3363.78 5674
3364.33 5734
3364.87 5916
3365.42 5801
3365.97 5669
3366.51 5656
3367.06 5789
3367.61 5656
3368.16 5591
3368.70 5800
3369.25 5834
3369.80 5645
3370.34 5573
3370.89 5898
3371.44 5582
3371.99 5574
3372.53 5721
3373.08 5974
3373.63 6087
3374.18 6119
3374.72 6142
3375.27 6017
3375.82 6092
3376.37 6102
3376.92 5972
3377.46 5854
3378.01 5827
3378.56 5714
3379.11 5612
3379.66 5417
3380.20 5451
3380.75 5364
3381.30 5213
3381.85 5412
3382.40 5366
3382.95 5076
3383.49 5000
3384.04 5098
3384.59 5302
3385.14 5305
3385.69 5186
3386.24 5247
3386.79 5385
3387.33 5489
3387.88 5539
3388.43 5434
3388.98 5483
3389.53 5539
3390.08 5408
3390.63 5442
3391.18 5320
3391.73 5386
3392.27 5425
3392.82 5603
3393.37 5557
3393.92 5481
3394.47 5357
3395.02 5099
3395.57 5196
3396.12 5359
3396.67 5232
3397.22 5299
3397.77 5409
3398.32 5347
3398.87 5440
3399.42 5289
3399.97 5372
3400.52 5285
3401.07 5269
3401.62 5212
3402.17 5209
3402.72 5185
3403.27 5259
3403.82 5312
3404.37 5274
3404.92 5265
3405.47 5123
3406.02 5295
3406.57 5285
3407.12 5298
3407.67 5194
3408.22 5157
3408.77 5161
3409.32 5060
3409.87 4829
3410.42 4989
3410.97 5046
3411.52 5071
3412.07 5180
3412.62 5248
3413.17 5257
3413.72 5289
3414.27 5243
3414.83 5472
3415.38 5387
3415.93 5374
3416.48 5498
3417.03 5358
3417.58 5306
3418.13 5217
3418.68 5302
3419.23 5310
3419.79 5288
3420.34 5335
3420.89 5357
3421.44 5440
3421.99 5561
3422.54 5932
3423.10 5888
3423.65 5974
3424.20 6034
3424.75 6228
3425.30 6561
3425.85 6465
3426.41 6577
3426.96 6478
3427.51 6190
3428.06 6099
3428.61 6093
3429.17 6031
3429.72 5798
3430.27 5535
3430.82 5571
3431.37 5626
3431.93 5576
3432.48 5493
3433.03 5709
3433.58 5383
3434.14 5415
3434.69 5473
3435.24 5676
3435.79 5587
3436.35 5463
3436.90 5581
3437.45 5572
3438.01 5538
3438.56 5536
3439.11 5637
3439.66 5705
3440.22 5692
3440.77 5844
3441.32 5970
3441.88 5715
3442.43 5686
3442.98 5807
3443.54 5822
3444.09 5580
3444.64 5540
3445.20 5622
3445.75 5726
3446.30 5500
3446.86 5416
3447.41 5332
3447.96 5642
3448.52 5492
3449.07 5415
3449.62 5210
3450.18 5180
3450.73 5215
3451.29 5213
3451.84 5400
3452.39 5163
3452.95 5202
3453.50 5051
3454.06 5150
3454.61 4955
3455.16 5016
3455.72 4959
3456.27 5042
3456.83 5132
3457.38 5199
3457.94 5267
3458.49 5270
3459.04 5427
3459.60 5314
3460.15 5400
3460.71 5361
3461.26 5266
3461.82 5455
3462.37 5431
3462.93 5467
3463.48 5606
3464.04 5568
3464.59 5549
3465.15 5787
3465.70 5746
3466.26 5574
3466.81 5839
3467.37 5752
3467.92 5712
3468.48 5890
3469.03 5806
3469.59 5778
3470.14 5949
3470.70 5901
3471.25 5988
3471.81 5694
3472.37 5621
3472.92 5703
3473.48 5758
3474.03 5624
3474.59 5566
3475.14 5806
3475.70 5803
3476.26 5733
3476.81 5580
3477.37 5683
3477.92 5770
3478.48 5823
3479.04 5986
3479.59 6053
3480.15 6248
3480.70 6326
3481.26 6050
3481.82 6168
3482.37 6303
3482.93 6109
3483.49 5892
3484.04 5955
3484.60 6242
3485.16 6054
3485.71 6227
3486.27 6317
3486.83 6335
3487.38 6614
3487.94 7050
3488.50 7198
3489.05 7551
3489.61 7974
3490.17 8311
3490.72 8513
3491.28 8683
3491.84 9203
3492.40 9540
3492.95 9874
3493.51 10096
3494.07 10005
3494.62 10105
3495.18 9915
3495.74 9556
3496.30 9555
3496.85 9218
3497.41 9312
3497.97 9533
3498.53 9849
3499.09 10227
3499.64 11109
3500.20 11406
3500.76 12066
3501.32 13012
3501.87 13653
3502.43 14612
3502.99 15875
3503.55 17273
3504.11 18614
3504.66 20124
3505.22 21336
3505.78 22770
3506.34 23135
3506.90 23493
3507.46 23228
3508.01 22330
3508.57 20902
3509.13 19000
3509.69 17052
3510.25 14761
3510.81 13167
3511.37 11711
3511.92 10520
3512.48 9048
3513.04 8344
3513.60 7819
3514.16 7510
3514.72 7296
3515.28 6881
3515.84 6812
3516.40 6586
3516.96 6425
3517.51 6336
3518.07 6352
3518.63 6501
3519.19 6589
3519.75 6679
3520.31 6543
3520.87 6453
3521.43 6795
3521.99 6844
3522.55 6797
3523.11 6884
3523.67 6855
3524.23 6990
3524.79 7208
3525.35 7367
3525.91 7097
3526.47 6882
3527.03 6976
3527.59 6824
3528.15 6704
3528.71 6464
3529.27 6565
3529.83 6419
3530.39 6337
3530.95 6224
3531.51 6348
3532.07 6395
3532.63 6503
3533.19 6768
3533.75 6595
3534.31 6739
3534.87 6883
3535.43 6910
3535.99 6667
3536.55 6702
3537.11 6911
3537.67 6958
3538.23 6910
3538.80 6826
3539.36 6815
3539.92 6665
3540.48 6930
3541.04 6980
3541.60 7118
3542.16 7182
3542.72 7268
3543.28 7567
3543.85 7933
3544.41 7868
3544.97 7953
3545.53 7942
3546.09 7629
3546.65 7246
3547.21 7164
3547.78 7040
3548.34 6767
3548.90 6395
3549.46 6062
3550.02 5857
3550.58 5849
3551.15 5690
3551.71 5595
3552.27 5564
3552.83 5413
3553.39 5200
3553.96 5139
3554.52 5307
3555.08 5303
3555.64 5382
3556.20 5496
3556.77 5243
3557.33 5251
3557.89 5194
3558.45 5200
3559.02 5433
3559.58 5570
3560.14 5586
3560.70 5646
3561.27 5687
3561.83 5776
3562.39 5745
3562.96 5579
3563.52 5786
3564.08 5855
3564.64 5761
3565.21 5789
3565.77 5700
3566.33 5628
3566.90 5645
3567.46 5727
3568.02 5617
3568.59 5266
3569.15 5333
3569.71 5410
3570.28 5520
3570.84 5325
3571.40 5301
3571.97 5228
3572.53 5423
3573.09 5281
3573.66 5309
3574.22 5751
3574.78 5772
3575.35 5762
3575.91 5812
3576.48 5861
3577.04 6029
3577.60 6246
3578.17 6052
3578.73 6100
3579.30 6370
3579.86 6197
3580.42 6094
3580.99 5874
3581.55 6051
3582.12 6212
3582.68 6022
3583.24 5929
3583.81 5927
3584.37 5855
3584.94 5566
3585.50 5425
3586.07 5419
3586.63 5275
3587.20 5330
3587.76 5238
3588.33 4986
3588.89 5035
3589.46 5133
3590.02 5094
3590.59 5226
3591.15 5293
3591.72 5323
3592.28 5196
3592.85 5109
3593.41 5274
3593.98 5180
3594.54 5045
3595.11 5145
3595.67 5397
3596.24 5193
3596.80 5219
3597.37 5166
3597.93 5252
3598.50 5206
3599.07 5177
3599.63 5218
3600.20 5250
3600.76 5165
3601.33 5257
3601.89 5317
3602.46 5358
3603.03 5378
3603.59 5343
3604.16 5093
3604.72 5147
3605.29 5286
3605.86 5223
3606.42 5048
3606.99 5117
3607.56 5127
3608.12 5013
3608.69 4990
3609.25 4938
3609.82 4982
3610.39 4960
3610.95 4925
3611.52 5043
3612.09 5101
3612.65 5013
3613.22 5080
3613.79 5127
3614.35 5396
3614.92 5655
3615.49 5868
3616.06 6128
3616.62 6489
3617.19 6921
3617.76 7293
3618.32 7926
3618.89 8074
3619.46 8341
3620.03 8632
3620.59 8559
3621.16 8182
3621.73 7811
3622.30 7401
3622.86 7077
3623.43 6783
3624.00 6369
3624.57 5991
3625.13 5765
3625.70 5274
3626.27 5174
3626.84 5241
3627.40 5226
3627.97 5139
3628.54 5127
3629.11 4981
3629.68 5074
3630.24 5128
3630.81 5218
3631.38 5107
3631.95 5123
3632.52 5075
3633.09 5325
3633.65 5412
3634.22 5493
3634.79 5528
3635.36 5380
3635.93 5528
3636.50 5495
3637.06 5713
3637.63 5814
3638.20 5625
3638.77 5764
3639.34 5939
3639.91 5922
3640.48 6025
3641.05 6197
3641.62 6423
3642.18 6565
3642.75 6703
3643.32 6756
3643.89 7033
3644.46 7008
3645.03 6644
3645.60 6379
3646.17 6314
3646.74 6046
3647.31 5948
3647.88 5994
3648.45 6019
3649.02 5983
3649.59 5875
3650.16 6003
3650.72 5962
3651.29 6057
3651.86 6028
3652.43 6169
3653.00 6276
3653.57 6322
3654.14 6518
3654.71 6581
3655.28 6654
3655.85 6958
3656.42 7006
3656.99 7127
3657.56 7428
3658.13 7344
3658.71 7731
3659.28 8127
3659.85 8036
3660.42 8229
3660.99 7941
3661.56 8210
3662.13 8093
3662.70 7922
3663.27 7656
3663.84 7370
3664.41 7157
3664.98 6628
3665.55 6245
3666.12 6256
3666.69 6236
3667.27 5836
3667.84 5922
3668.41 5734
3668.98 5736
3669.55 5691
3670.12 5745
3670.69 5682
3671.26 5751
3671.83 5718
3672.41 5761
3672.98 5760
3673.55 5779
3674.12 5890
3674.69 5867
3675.26 5888
3675.84 5865
3676.41 6074
3676.98 5904
3677.55 5993
3678.12 5836
3678.69 6000
3679.27 6007
3679.84 5967
3680.41 5869
3680.98 5821
3681.55 5514
3682.13 5277
3682.70 5415
3683.27 5342
3683.84 5349
3684.42 5157
3684.99 5362
3685.56 5451
3686.13 5655
3686.70 5824
3687.28 5890
3687.85 5935
3688.42 6134
3689.00 6159
3689.57 6623
3690.14 6939
3690.71 7258
3691.29 6975
3691.86 7119
3692.43 6792
3693.01 6765
3693.58 6675
3694.15 6603
3694.72 6422
3695.30 6006
3695.87 5719
3696.44 5752
3697.02 5669
3697.59 5644
3698.16 5562
3698.74 5563
3699.31 5671
3699.88 5950
3700.46 6043
3701.03 5847
3701.61 5772
3702.18 5841
3702.75 5893
3703.33 5846
3703.90 5751
3704.47 5659
3705.05 5562
3705.62 5658
3706.20 5685
3706.77 5754
3707.34 5783
3707.92 5519
3708.49 5517
3709.07 5583
3709.64 5662
3710.22 5719
3710.79 5745
3711.36 5732
3711.94 5763
3712.51 5572
3713.09 5561
3713.66 5478
3714.24 5437
3714.81 5386
3715.39 5175
3715.96 5308
3716.54 5367
3717.11 5427
3717.69 5343
3718.26 5179
3718.84 5146
3719.41 5280
3719.99 5420
3720.56 5248
3721.14 5203
3721.71 5220
3722.29 5328
3722.86 5277
3723.44 5038
3724.01 4884
3724.59 4915
3725.16 4903
3725.74 4753
3726.31 4853
3726.89 4803
3727.47 4790
3728.04 4810
3728.62 4905
3729.19 5027
3729.77 5145
3730.34 5338
3730.92 5349
3731.50 5534
3732.07 5705
3732.65 5729
3733.22 5766
3733.80 5699
3734.38 5715
3734.95 5966
3735.53 5726
3736.11 5678
3736.68 5512
3737.26 5313
3737.84 5284
3738.41 5217
3738.99 5238
3739.56 5051
3740.14 5070
3740.72 5108
3741.29 4940
3741.87 4646
3742.45 4583
3743.03 4814
3743.60 4893
3744.18 4912
3744.76 4862
3745.33 4867
3745.91 4839
3746.49 4891
3747.06 4987
3747.64 5018
3748.22 4950
3748.80 4954
3749.37 4918
3749.95 5014
3750.53 5021
3751.11 4742
3751.68 4997
3752.26 4798
3752.84 4758
3753.42 4821
3753.99 4687
3754.57 4795
3755.15 4904
3755.73 4801
3756.31 4736
3756.88 4624
3757.46 4549
3758.04 4638
3758.62 4750
3759.20 4683
3759.77 4874
3760.35 4862
3760.93 4816
3761.51 4937
3762.09 4942
3762.67 5040
3763.24 5151
3763.82 5021
3764.40 4976
3764.98 4968
3765.56 4912
3766.14 4925
3766.72 4813
3767.29 4913
3767.87 4931
3768.45 5006
3769.03 4912
3769.61 4955
3770.19 4885
3770.77 4825
3771.35 4890
3771.93 4948
3772.50 5010
3773.08 4931
3773.66 4633
3774.24 4841
3774.82 4901
3775.40 4866
3775.98 4774
3776.56 4607
3777.14 4456
3777.72 4616
3778.30 4589
3778.88 4515
3779.46 4643
3780.04 4829
3780.62 4751
3781.20 4581
3781.78 4655
3782.36 4820
3782.94 4813
3783.52 4777
3784.10 4838
3784.68 4703
3785.26 4695
3785.84 4695
3786.42 4840
3787.00 4755
3787.58 4679
3788.16 4534
3788.74 4915
3789.32 4831
3789.90 4775
3790.48 4871
3791.06 4971
3791.64 5100
3792.22 5085
3792.80 5100
3793.38 5080
3793.96 5078
3794.54 5088
3795.13 5108
3795.71 5060
3796.29 4946
3796.87 4941
3797.45 5175
3798.03 5385
3798.61 5243
3799.19 5319
3799.77 5404
3800.36 5383
3800.94 5512
3801.52 5667
3802.10 5831
3802.68 5994
3803.26 6136
3803.84 6211
3804.43 6045
3805.01 6194
3805.59 6090
3806.17 6081
3806.75 5818
3807.33 5841
3807.92 6033
3808.50 6196
3809.08 6306
3809.66 6360
3810.24 6489
3810.83 6592
3811.41 6662
3811.99 6431
3812.57 6567
3813.15 6779
3813.74 6506
3814.32 6709
3814.90 6702
3815.48 6639
3816.07 6909
3816.65 6976
3817.23 6962
3817.81 6714
3818.40 6364
3818.98 6203
3819.56 6087
3820.14 5685
3820.73 5487
3821.31 5260
3821.89 5135
3822.48 4966
3823.06 5067
3823.64 4956
3824.23 4967
3824.81 5039
3825.39 4842
3825.98 5005
3826.56 4899
3827.14 4918
3827.73 4931
3828.31 4810
3828.89 5004
3829.48 4803
3830.06 4823
3830.64 4842
3831.23 4727
3831.81 4767
3832.39 4979
3832.98 5111
3833.56 5050
3834.15 4892
3834.73 4941
3835.31 5093
3835.90 4969
3836.48 4983
3837.07 4868
3837.65 4849
3838.23 4743
3838.82 4904
3839.40 4784
3839.99 4602
3840.57 4730
3841.15 4594
3841.74 4443
3842.32 4513
3842.91 4564
3843.49 4377
3844.08 4401
3844.66 4450
3845.25 4525
3845.83 4580
3846.42 4644
3847.00 4550
3847.59 4710
3848.17 4606
3848.76 4572
3849.34 4699
3849.93 4727
3850.51 4637
3851.10 4549
3851.68 4602
3852.27 4711
3852.85 4687
3853.44 4579
3854.02 4674
3854.61 4598
3855.19 4557
3855.78 4518
3856.36 4577
3856.95 4632
3857.54 4693
3858.12 5053
3858.71 4915
3859.29 4909
3859.88 5123
3860.46 5332
3861.05 5430
3861.64 5454
3862.22 5719
3862.81 5901
3863.39 6072
3863.98 6197
3864.57 5953
3865.15 5959
3865.74 5962
3866.33 5824
3866.91 5840
3867.50 5570
3868.09 5445
3868.67 5542
3869.26 5469
3869.84 5464
3870.43 5275
3871.02 5083
3871.60 4934
3872.19 5138
3872.78 5096
3873.37 5047
3873.95 5234
3874.54 5358
3875.13 5527
3875.71 5327
3876.30 5485
3876.89 5329
3877.47 5148
3878.06 5278
3878.65 5138
3879.24 5172
3879.82 5166
3880.41 5005
3881.00 4921
3881.59 4872
3882.17 4831
3882.76 4954
3883.35 4763
3883.94 4670
3884.52 4479
3885.11 4456
3885.70 4375
3886.29 4515
3886.87 4656
3887.46 4788
3888.05 4893
3888.64 4922
3889.23 4914
3889.81 5126
3890.40 5430
3890.99 5341
3891.58 5321
3892.17 5399
3892.76 5465
3893.34 5391
3893.93 5444
3894.52 5329
3895.11 5178
3895.70 5115
3896.29 5038
3896.88 4861
3897.46 4950
3898.05 4991
3898.64 4947
3899.23 4878
3899.82 4942
3900.41 4978
3901.00 4934
3901.59 4934
3902.17 4860
3902.76 4877
3903.35 4901
3903.94 4878
3904.53 4844
3905.12 4913
3905.71 4848
3906.30 4599
3906.89 4744
3907.48 4833
3908.07 4868
3908.66 4719
3909.25 4739
3909.84 4619
3910.43 4576
3911.02 4582
3911.61 4624
3912.20 4473
3912.79 4380
3913.37 4371
3913.96 4419
3914.55 4370
3915.14 4290
3915.73 4305
3916.33 4371
3916.92 4478
3917.51 4358
3918.10 4422
3918.69 4488
3919.28 4334
3919.87 4324
3920.46 4547
3921.05 4247
3921.64 4296
3922.23 4447
3922.82 4376
3923.41 4498
3924.00 4470
3924.59 4493
3925.18 4421
3925.77 4494
3926.36 4321
3926.95 4171
3927.55 4212
3928.14 4252
3928.73 4372
3929.32 4373
3929.91 4447
3930.50 4324
3931.09 4272
3931.68 4348
3932.27 4306
3932.87 4281
3933.46 4084
3934.05 4081
3934.64 4158
3935.23 4175
3935.82 3952
3936.41 3927
3937.01 4064
3937.60 4263
3938.19 4336
3938.78 4379
3939.37 4447
3939.97 4334
3940.56 4317
3941.15 4376
3941.74 4642
3942.33 4560
3942.93 4480
3943.52 4439
3944.11 4536
3944.70 4611
3945.29 4414
3945.89 4584
3946.48 4615
3947.07 4573
3947.66 4408
3948.26 4226
3948.85 4293
3949.44 4181
3950.03 4211
3950.63 4296
3951.22 4120
3951.81 4092
3952.41 4236
3953.00 4219
3953.59 4138
3954.18 4035
3954.78 4232
3955.37 4429
3955.96 4189
3956.56 4443
3957.15 4551
3957.74 4532
3958.34 4489
3958.93 4395
3959.52 4614
3960.12 4642
3960.71 4452
3961.30 4476
3961.90 4510
3962.49 4481
3963.08 4405
3963.68 4412
3964.27 4247
3964.86 4301
3965.46 4187
3966.05 4210
3966.65 4336
3967.24 4386
3967.83 4364
3968.43 4284
3969.02 4365
3969.62 4366
3970.21 4391
3970.80 4178
3971.40 4396
3971.99 4162
3972.59 4120
3973.18 3941
3973.78 3952
3974.37 3994
3974.97 4063
3975.56 4018
3976.15 4004
3976.75 4088
3977.34 4131
3977.94 4169
3978.53 4007
3979.13 3991
3979.72 4072
3980.32 4206
3980.91 4181
3981.51 4195
3982.10 4160
3982.70 4340
3983.29 4459
3983.89 4305
3984.48 4126
3985.08 4241
3985.67 4248
3986.27 4235
3986.86 4359
3987.46 4356
3988.06 4281
3988.65 4350
3989.25 4477
3989.84 4457
3990.44 4120
3991.03 4335
3991.63 4367
3992.23 4495
3992.82 4526
3993.42 4623
3994.01 4438
3994.61 4601
3995.20 4616
3995.80 4717
3996.40 4938
3996.99 4819
3997.59 4741
3998.19 4653
3998.78 4610
3999.38 4604
3999.97 4566
4000.57 4492
4001.17 4467
4001.76 4428
4002.36 4475
4002.96 4515
4003.55 4507
4004.15 4454
4004.75 4481
4005.34 4545
4005.94 4576
4006.54 4587
4007.13 4553
4007.73 4518
4008.33 4533
4008.93 4653
4009.52 4640
4010.12 4585
4010.72 4534
4011.31 4577
4011.91 4514
4012.51 4547
4013.11 4498
4013.70 4573
4014.30 4520
4014.90 4518
4015.50 4483
4016.09 4535
4016.69 4503
4017.29 4493
4017.89 4728
4018.48 4755
4019.08 4762
4019.68 4759
4020.28 4569
4020.88 4789
4021.47 4597
4022.07 4507
4022.67 4590
4023.27 4802
4023.87 4754
4024.46 4757
4025.06 4814
4025.66 4971
4026.26 5204
4026.86 5168
4027.46 4988
4028.05 5214
4028.65 5370
4029.25 5276
4029.85 5138
4030.45 5074
4031.05 5027
4031.65 5070
4032.25 5012
4032.84 4837
4033.44 4791
4034.04 4681
4034.64 4663
4035.24 4609
4035.84 4571
4036.44 4471
4037.04 4413
4037.64 4392
4038.24 4428
4038.84 4321
4039.43 4525
4040.03 4367
4040.63 4214
4041.23 4178
4041.83 4227
4042.43 4225
4043.03 4139
4043.63 4092
4044.23 4168
4044.83 4169
4045.43 4301
4046.03 4225
4046.63 4206
4047.23 3958
4047.83 4252
4048.43 4429
4049.03 4397
4049.63 4569
4050.23 4636
4050.83 4539
4051.43 4463
4052.03 4646
4052.63 4616
4053.23 4619
4053.83 4739
4054.43 4746
4055.03 4835
4055.63 4678
4056.23 4595
4056.83 4596
4057.43 4419
4058.04 4517
4058.64 4278
4059.24 4238
4059.84 4259
4060.44 4125
4061.04 4180
4061.64 4108
4062.24 3950
4062.84 4081
4063.44 4040
4064.04 4164
4064.65 4024
4065.25 3881
4065.85 3992
4066.45 4154
4067.05 4201
4067.65 4031
4068.25 4209
4068.86 4308
4069.46 4080
4070.06 4036
4070.66 4085
4071.26 4092
4071.86 4161
4072.47 4313
4073.07 4116
4073.67 4182
4074.27 4244
4074.87 4247
4075.48 4082
4076.08 4000
4076.68 4169
4077.28 4110
4077.88 4073
4078.49 4097
4079.09 4068
4079.69 4060
4080.29 4062
4080.90 4154
4081.50 4147
4082.10 4034
4082.70 4134
4083.31 4130
4083.91 4072
4084.51 4012
4085.11 4082
4085.72 4019
4086.32 3869
4086.92 4046
4087.52 3854
4088.13 3886
4088.73 4015
4089.33 4038
4089.94 4045
4090.54 4087
4091.14 4118
4091.75 3948
4092.35 3992
4092.95 3952
4093.56 4053
4094.16 3898
4094.76 3907
4095.37 3926
4095.97 4037
4096.57 4031
4097.18 4014
4097.78 3948
4098.38 3851
4098.99 3844
4099.59 3906
4100.20 3973
4100.80 3883
4101.40 3910
4102.01 4042
4102.61 4076
4103.22 3940
4103.82 3935
4104.42 3902
4105.03 4050
4105.63 4142
4106.24 4082
4106.84 4073
4107.44 3896
4108.05 4038
4108.65 4139
4109.26 3846
4109.86 3943
4110.47 4023
4111.07 3932
4111.68 4033
4112.28 3923
4112.89 3973
4113.49 3934
4114.10 4034
4114.70 3958
4115.31 3998
4115.91 3966
4116.52 4017
4117.12 3992
4117.73 4001
4118.33 4042
4118.94 4071
4119.54 4171
4120.15 4028
4120.75 3992
4121.36 4049
4121.96 4073
4122.57 4140
4123.17 4110
4123.78 4223
4124.39 4091
4124.99 4124
4125.60 4078
4126.20 4110
4126.81 4049
4127.41 4059
4128.02 4047
4128.63 3915
4129.23 3861
4129.84 4102
4130.44 4016
4131.05 4055
4131.66 4142
4132.26 4168
4132.87 4222
4133.47 4301
4134.08 4267
4134.69 4265
4135.29 4323
4135.90 4367
4136.51 4372
4137.11 4620
4137.72 4696
4138.33 4778
4138.93 4852
4139.54 4875
4140.15 4897
4140.75 5008
4141.36 5041
4141.97 5201
4142.57 5127
4143.18 4992
4143.79 5235
4144.40 5259
4145.00 5119
4145.61 5019
4146.22 4947
4146.82 4686
4147.43 4471
4148.04 4426
4148.65 4361
4149.25 4322
4149.86 4229
4150.47 4251
4151.08 4156
4151.68 4073
4152.29 4150
4152.90 4142
4153.51 4026
4154.11 3927
4154.72 4008
4155.33 4115
4155.94 4033
4156.55 4027
4157.15 4014
4157.76 3869
4158.37 3824
4158.98 3957
4159.59 4092
4160.19 3983
4160.80 3949
4161.41 4009
4162.02 4108
4162.63 4181
4163.24 4152
4163.85 4189
4164.45 4456
4165.06 4419
4165.67 4589
4166.28 4664
4166.89 4751
4167.50 4578
4168.11 4395
4168.71 4393
4169.32 4381
4169.93 4531
4170.54 4447
4171.15 4198
4171.76 4223
4172.37 4119
4172.98 4393
4173.59 4324
4174.20 4439
4174.81 4418
4175.42 4508
4176.02 4477
4176.63 4501
4177.24 4413
4177.85 4694
4178.46 4919
4179.07 4881
4179.68 4868
4180.29 4847
4180.90 4711
4181.51 4537
4182.12 4287
4182.73 4430
4183.34 4432
4183.95 4397
4184.56 4276
4185.17 4298
4185.78 4183
4186.39 4232
4187.00 4084
4187.61 4003
4188.22 3955
4188.83 3990
4189.44 4113
4190.05 4233
4190.66 4255
4191.27 4292
4191.88 4548
4192.50 4744
4193.11 4955
4193.72 5000
4194.33 5132
4194.94 5374
4195.55 5369
4196.16 5349
4196.77 5414
4197.38 5561
4197.99 5267
4198.60 5156
4199.21 5041
4199.83 4982
4200.44 4893
4201.05 4649
4201.66 4749
4202.27 4786
4202.88 4645
4203.49 4677
4204.10 4500
4204.72 4364
4205.33 4456
4205.94 4419
4206.55 4306
4207.16 4237
4207.77 4255
4208.39 4332
4209.00 4218
4209.61 4358
4210.22 4214
4210.83 4294
4211.45 4391
4212.06 4351
4212.67 4237
4213.28 4297
4213.89 4334
4214.51 4509
4215.12 4525
4215.73 4486
4216.34 4620
4216.96 4844
4217.57 4793
4218.18 4976
4218.79 5061
4219.41 5330
4220.02 5654
4220.63 5792
4221.24 5988
4221.86 5981
4222.47 6154
4223.08 6172
4223.69 5992
4224.31 6046
4224.92 6192
4225.53 6441
4226.15 6152
4226.76 6314
4227.37 6437
4227.99 6466
4228.60 6670
4229.21 6714
4229.83 6840
4230.44 6893
4231.05 6730
4231.67 7131
4232.28 7047
4232.89 7273
4233.51 7340
4234.12 7584
4234.73 7838
4235.35 8239
4235.96 8382
4236.58 8458
4237.19 8537
4237.80 8359
4238.42 8050
4239.03 7729
4239.65 7121
4240.26 6752
4240.87 6355
4241.49 6045
4242.10 5889
4242.72 5702
4243.33 5594
4243.94 5497
4244.56 5330
4245.17 5219
4245.79 5339
4246.40 5327
4247.02 5392
4247.63 5377
4248.25 5400
4248.86 5478
4249.48 5501
4250.09 5734
4250.71 5647
4251.32 5405
4251.94 5404
4252.55 5196
4253.17 5099
4253.78 4894
4254.40 4942
4255.01 5203
4255.63 5171
4256.24 5196
4256.86 5136
4257.47 5118
4258.09 5134
4258.70 4941
4259.32 4832
4259.93 4896
4260.55 4719
4261.16 4663
4261.78 4763
4262.40 4685
4263.01 4746
4263.63 4626
4264.24 4628
4264.86 4771
4265.47 4746
4266.09 4660
4266.71 4578
4267.32 4645
4267.94 4579
4268.55 4753
4269.17 4787
4269.79 4672
4270.40 4735
4271.02 4610
4271.64 4745
4272.25 4592
4272.87 4351
4273.49 4532
4274.10 4426
4274.72 4568
4275.34 4767
4275.95 4704
4276.57 4753
4277.19 4939
4277.80 4888
4278.42 4872
4279.04 4930
4279.65 4803
4280.27 4654
4280.89 4636
4281.50 4435
4282.12 4287
4282.74 4378
4283.36 4228
4283.97 4125
4284.59 4272
4285.21 4210
4285.82 4146
4286.44 4105
4287.06 4247
4287.68 4255
4288.29 4069
4288.91 4209
4289.53 4326
4290.15 4323
4290.77 4261
4291.38 4211
4292.00 4190
4292.62 4158
4293.24 4075
4293.85 4068
4294.47 4006
4295.09 4011
4295.71 4053
4296.33 4066
4296.95 3989
4297.56 3981
4298.18 4048
4298.80 4139
4299.42 4160
4300.04 4050
4300.66 4124
4301.27 4021
4301.89 4146
4302.51 4102
4303.13 4061
4303.75 4020
4304.37 4131
4304.99 3987
4305.60 4062
4306.22 4089
4306.84 4196
4307.46 4057
4308.08 3985
4308.70 4084
4309.32 4104
4309.94 4118
4310.56 4064
4311.18 4090
4311.79 3979
4312.41 4017
4313.03 4003
4313.65 3910
4314.27 3982
4314.89 4062
4315.51 4180
4316.13 3964
4316.75 3839
4317.37 3808
4317.99 3917
4318.61 3825
4319.23 3866
4319.85 3995
4320.47 4058
4321.09 3980
4321.71 4052
4322.33 4102
4322.95 4114
4323.57 4132
4324.19 4269
4324.81 4223
4325.43 4388
4326.05 4327
4326.67 4458
4327.29 4388
4327.91 4252
4328.53 4137
4329.15 4005
4329.77 4190
4330.39 4071
4331.01 3964
4331.63 3829
4332.25 3826
4332.88 3897
4333.50 3974
4334.12 3842
4334.74 3910
4335.36 4157
4335.98 3999
4336.60 3833
4337.22 3944
4337.84 3994
4338.46 4117
4339.09 3973
4339.71 4162
4340.33 4101
4340.95 4135
4341.57 4159
4342.19 4034
4342.81 4166
4343.44 4234
4344.06 4447
4344.68 4402
4345.30 4563
4345.92 4870
4346.54 5115
4347.17 5289
4347.79 5148
4348.41 5056
4349.03 5369
4349.65 5065
4350.28 4904
4350.90 4897
4351.52 4568
4352.14 4204
4352.76 4164
4353.39 3966
4354.01 3955
4354.63 3921
4355.25 3906
4355.88 3780
4356.50 3950
4357.12 3782
4357.74 3779
4358.37 3955
4358.99 3956
4359.61 4046
4360.23 4163
4360.86 4158
4361.48 4123
4362.10 3979
4362.72 4197
4363.35 4287
4363.97 4169
4364.59 4024
4365.22 4210
4365.84 4103
4366.46 4093
4367.09 3990
4367.71 4027
4368.33 4000
4368.96 3860
4369.58 3845
4370.20 3762
4370.83 3653
4371.45 3556
4372.07 3644
4372.70 3553
4373.32 3658
4373.94 3544
4374.57 3719
4375.19 3725
4375.82 3605
4376.44 3672
4377.06 3662
4377.69 3768
4378.31 3742
4378.94 3714
4379.56 3846
4380.18 3774
4380.81 3731
4381.43 3862
4382.06 3931
4382.68 3858
4383.31 3734
4383.93 3756
4384.55 3716
4385.18 3582
4385.80 3703
4386.43 3825
4387.05 3815
4387.68 3618
4388.30 3555
4388.93 3643
4389.55 3539
4390.18 3585
4390.80 3464
4391.43 3529
4392.05 3618
4392.68 3493
4393.30 3494
4393.93 3685
4394.55 3608
4395.18 3559
4395.80 3629
4396.43 3517
4397.05 3641
4397.68 3655
4398.30 3724
4398.93 3708
4399.56 3808
4400.18 3655
4400.81 3679
4401.43 3603
4402.06 3721
4402.68 3697
4403.31 3579
4403.94 3672
4404.56 3770
4405.19 3698
4405.81 3741
4406.44 3807
4407.07 3757
4407.69 3672
4408.32 3780
4408.94 3674
4409.57 3774
4410.20 3725
4410.82 3699
4411.45 3581
4412.08 3698
4412.70 3682
4413.33 3611
4413.95 3620
4414.58 3628
4415.21 3592
4415.83 3687
4416.46 3655
4417.09 3713
4417.72 3703
4418.34 3561
4418.97 3531
4419.60 3785
4420.22 3753
4420.85 3708
4421.48 3732
4422.10 3604
4422.73 3552
4423.36 3462
4423.99 3639
4424.61 3507
4425.24 3498
4425.87 3512
4426.50 3487
4427.12 3303
4427.75 3306
4428.38 3414
4429.01 3447
4429.63 3496
4430.26 3372
4430.89 3316
4431.52 3424
4432.14 3469
4432.77 3516
4433.40 3481
4434.03 3384
4434.66 3393
4435.28 3561
4435.91 3443
4436.54 3556
4437.17 3490
4437.80 3425
4438.43 3608
4439.05 3556
4439.68 3515
4440.31 3603
4440.94 3585
4441.57 3400
4442.20 3521
4442.82 3656
4443.45 3540
4444.08 3522
4444.71 3650
4445.34 3616
4445.97 3660
4446.60 3727
4447.23 3697
4447.86 3778
4448.48 4058
4449.11 3997
4449.74 3980
4450.37 4060
4451.00 4098
4451.63 3811
4452.26 3734
4452.89 3756
4453.52 3728
4454.15 3815
4454.78 3641
4455.41 3634
4456.04 3635
4456.67 3569
4457.30 3453
4457.92 3414
4458.55 3509
4459.18 3513
4459.81 3414
4460.44 3423
4461.07 3428
4461.70 3504
4462.33 3450
4462.96 3323
4463.59 3399
4464.22 3248
4464.85 3235
4465.48 3325
4466.11 3291
4466.75 3298
4467.38 3283
4468.01 3237
4468.64 3273
4469.27 3325
4469.90 3337
4470.53 3333
4471.16 3349
4471.79 3335
4472.42 3252
4473.05 3320
4473.68 3237
4474.31 3378
4474.94 3313
4475.57 3181
4476.20 3122
4476.84 3266
4477.47 3254
4478.10 3200
4478.73 3273
4479.36 3351
4479.99 3425
4480.62 3460
4481.25 3456
4481.89 3492
4482.52 3463
4483.15 3371
4483.78 3492
4484.41 3640
4485.04 3680
4485.67 3646
4486.31 3613
4486.94 3635
4487.57 3707
4488.20 3509
4488.83 3535
4489.47 3562
4490.10 3580
4490.73 3455
4491.36 3392
4491.99 3444
4492.63 3393
4493.26 3515
4493.89 3500
4494.52 3601
4495.15 3473
4495.79 3501
4496.42 3484
4497.05 3476
4497.68 3544
4498.32 3389
4498.95 3559
4499.58 3537
4500.22 3587
4500.85 3608
4501.48 3715
4502.11 3788
4502.75 3698
4503.38 3852
4504.01 3861
4504.65 3902
4505.28 3838
4505.91 3931
4506.54 3973
4507.18 3761
4507.81 3657
4508.44 3762
4509.08 3827
4509.71 3645
4510.34 3674
4510.98 3605
4511.61 3559
4512.24 3706
4512.88 3744
4513.51 3786
4514.15 3615
4514.78 3550
4515.41 3600
4516.05 3518
4516.68 3331
4517.31 3434
4517.95 3483
4518.58 3501
4519.22 3537
4519.85 3689
4520.48 3526
4521.12 3475
4521.75 3576
4522.39 3607
4523.02 3829
4523.66 3586
4524.29 3508
4524.92 3596
4525.56 3613
4526.19 3510
4526.83 3521
4527.46 3745
4528.10 3785
4528.73 3943
4529.37 4172
4530.00 4470
4530.64 4526
4531.27 4764
4531.91 5101
4532.54 5255
4533.18 5480
4533.81 5563
4534.45 5359
4535.08 5122
4535.72 4899
4536.35 4637
4536.99 4431
4537.62 4129
4538.26 4004
4538.89 3800
4539.53 3629
4540.16 3659
4540.80 3623
4541.43 3487
4542.07 3317
4542.71 3398
4543.34 3411
4543.98 3383
4544.61 3297
4545.25 3371
4545.88 3489
4546.52 3392
4547.16 3428
4547.79 3435
4548.43 3401
4549.06 3401
4549.70 3341
4550.34 3438
4550.97 3518
4551.61 3416
4552.25 3301
4552.88 3444
4553.52 3603
4554.15 3569
4554.79 3439
4555.43 3456
4556.06 3493
4556.70 3573
4557.34 3488
4557.97 3373
4558.61 3459
4559.25 3391
4559.89 3371
4560.52 3326
4561.16 3266
4561.80 3357
4562.43 3431
4563.07 3383
4563.71 3479
4564.34 3352
4564.98 3491
4565.62 3459
4566.26 3523
4566.89 3491
4567.53 3491
4568.17 3557
4568.81 3681
4569.44 3797
4570.08 3796
4570.72 3631
4571.36 3593
4571.99 3736
4572.63 3618
4573.27 3588
4573.91 3590
4574.55 3477
4575.18 3488
4575.82 3432
4576.46 3449
4577.10 3497
4577.74 3592
4578.37 3401
4579.01 3283
4579.65 3388
4580.29 3437
4580.93 3443
4581.56 3417
4582.20 3533
4582.84 3493
4583.48 3424
4584.12 3455
4584.76 3388
4585.40 3420
4586.03 3544
4586.67 3646
4587.31 3595
4587.95 3522
4588.59 3410
4589.23 3528
4589.87 3775
4590.51 3832
4591.15 3784
4591.79 3716
4592.42 3713
4593.06 3730
4593.70 3790
4594.34 3668
4594.98 3512
4595.62 3599
4596.26 3512
4596.90 3447
4597.54 3422
4598.18 3560
4598.82 3508
4599.46 3574
4600.10 3581
4600.74 3498
4601.38 3625
4602.02 3692
4602.66 3719
4603.30 3747
4603.94 3879
4604.58 3875
4605.22 4006
4605.86 4035
4606.50 4025
4607.14 4043
4607.78 4015
4608.42 4000
4609.06 3972
4609.70 3866
4610.34 3742
4610.98 3904
4611.62 3864
4612.26 3763
4612.90 3828
4613.54 3575
4614.18 3570
4614.82 3629
4615.46 3534
4616.10 3362
4616.74 3289
4617.39 3406
4618.03 3524
4618.67 3360
4619.31 3501
4619.95 3559
4620.59 3524
4621.23 3460
4621.87 3326
4622.51 3268
4623.16 3181
4623.80 3213
4624.44 3407
4625.08 3310
4625.72 3234
4626.36 3336
4627.00 3311
4627.65 3318
4628.29 3301
4628.93 3362
4629.57 3226
4630.21 3166
4630.85 3231
4631.50 3274
4632.14 3219
4632.78 3097
4633.42 3240
4634.06 3375
4634.71 3472
4635.35 3149
4635.99 3167
4636.63 3522
4637.27 3525
4637.92 3394
4638.56 3441
4639.20 3422
4639.84 3363
4640.49 3358
4641.13 3488
4641.77 3429
4642.41 3546
4643.06 3451
4643.70 3391
4644.34 3526
4644.99 3540
4645.63 3569
4646.27 3562
4646.91 3618
4647.56 3699
4648.20 3508
4648.84 3605
4649.49 3915
4650.13 3884
4650.77 3820
4651.42 3902
4652.06 3937
4652.70 4120
4653.35 4104
4653.99 4105
4654.63 3995
4655.28 4023
4655.92 3999
4656.56 3879
4657.21 3859
4657.85 3740
4658.49 3722
4659.14 3729
4659.78 3698
4660.43 3664
4661.07 3569
4661.71 3676
4662.36 3757
4663.00 3825
4663.65 3703
4664.29 3637
4664.93 3584
4665.58 3533
4666.22 3540
4666.87 3522
4667.51 3378
4668.16 3344
4668.80 3338
4669.44 3270
4670.09 3191
4670.73 3243
4671.38 3243
4672.02 3214
4672.67 3307
4673.31 3229
4673.96 3190
4674.60 3294
4675.25 3351
4675.89 3338
4676.54 3302
4677.18 3368
4677.83 3539
4678.47 3325
4679.12 3288
4679.76 3356
4680.41 3438
4681.05 3398
4681.70 3386
4682.34 3420
4682.99 3403
4683.63 3434
4684.28 3446
4684.93 3448
4685.57 3463
4686.22 3455
4686.86 3477
4687.51 3360
4688.15 3218
4688.80 3218
4689.45 3389
4690.09 3428
4690.74 3354
4691.38 3274
4692.03 3274
4692.68 3198
4693.32 3416
4693.97 3453
4694.61 3406
4695.26 3428
4695.91 3621
4696.55 3651
4697.20 3599
4697.85 3641
4698.49 3620
4699.14 3620
4699.79 3747
4700.43 3870
4701.08 3737
4701.73 3676
4702.37 3868
4703.02 3686
4703.67 3592
4704.31 3612
4704.96 3692
4705.61 3633
4706.25 3567
4706.90 3540
4707.55 3409
4708.20 3623
4708.84 3642
4709.49 3647
4710.14 3700
4710.78 3777
4711.43 3745
4712.08 3685
4712.73 3540
4713.37 3419
4714.02 3589
4714.67 3404
4715.32 3435
4715.96 3542
4716.61 3374
4717.26 3387
4717.91 3353
4718.56 3446
4719.20 3509
4719.85 3410
4720.50 3404
4721.15 3475
4721.80 3546
4722.44 3703
4723.09 3698
4723.74 3632
4724.39 3792
4725.04 3790
4725.69 3758
4726.33 3890
4726.98 3968
4727.63 3941
4728.28 3973
4728.93 3828
4729.58 3779
4730.23 3930
4730.87 3798
4731.52 3880
4732.17 3737
4732.82 3584
4733.47 3664
4734.12 3525
4734.77 3549
4735.42 3350
4736.07 3405
4736.71 3334
4737.36 3558
4738.01 3668
4738.66 3530
4739.31 3560
4739.96 3543
4740.61 3688
4741.26 3734
4741.91 3729
4742.56 3754
4743.21 3708
4743.86 3530
4744.51 3549
4745.16 3706
4745.81 3592
4746.46 3759
4747.11 3844
4747.76 3801
4748.41 3867
4749.06 4022
4749.71 4020
4750.36 3902
4751.01 4059
4751.66 4106
4752.31 4095
4752.96 4237
4753.61 4278
4754.26 4236
4754.91 4328
4755.56 4223
4756.21 3931
4756.86 3921
4757.51 3845
4758.16 3883
4758.81 3793
4759.46 3593
4760.11 3468
4760.76 3412
4761.41 3374
4762.07 3458
4762.72 3433
4763.37 3544
4764.02 3704
4764.67 3716
4765.32 3781
4765.97 3909
4766.62 4018
4767.27 3959
4767.92 3952
4768.58 4157
4769.23 4035
4769.88 4026
4770.53 3849
4771.18 3840
4771.83 3713
4772.48 3512
4773.14 3487
4773.79 3611
4774.44 3535
4775.09 3525
4775.74 3544
4776.40 3477
4777.05 3436
4777.70 3402
4778.35 3385
4779.00 3516
4779.66 3625
4780.31 3656
4780.96 3700
4781.61 3578
4782.26 3672
4782.92 3572
4783.57 3562
4784.22 3566
4784.87 3543
4785.53 3404
4786.18 3535
4786.83 3614
4787.48 3454
4788.14 3422
4788.79 3425
4789.44 3535
4790.09 3403
4790.75 3485
4791.40 3497
4792.05 3452
4792.71 3442
4793.36 3433
4794.01 3389
4794.67 3440
4795.32 3312
4795.97 3301
4796.62 3346
4797.28 3296
4797.93 3321
4798.58 3280
4799.24 3254
4799.89 3281
4800.55 3286
4801.20 3216
4801.85 3134
4802.51 3258
4803.16 3328
4803.81 3239
4804.47 3329
4805.12 3351
4805.77 3325
4806.43 3294
4807.08 3316
4807.74 3192
4808.39 3137
4809.04 3162
4809.70 3116
4810.35 3252
4811.01 3229
4811.66 3334
4812.32 3363
4812.97 3331
4813.62 3307
4814.28 3210
4814.93 3345
4815.59 3406
4816.24 3407
4816.90 3441
4817.55 3300
4818.21 3252
4818.86 3398
4819.52 3680
4820.17 3666
4820.83 3498
4821.48 3650
4822.14 3917
4822.79 3873
4823.45 3938
4824.10 3897
4824.76 4119
4825.41 4294
4826.07 4293
4826.72 4265
4827.38 4264
4828.03 4222
4828.69 4287
4829.34 4233
4830.00 4251
4830.65 4062
4831.31 3912
4831.97 3943
4832.62 3899
4833.28 3941
4833.93 3983
4834.59 4274
4835.24 4291
4835.90 4222
4836.56 4559
4837.21 4531
4837.87 4641
4838.52 4768
4839.18 4868
4839.84 4656
4840.49 4691
4841.15 4664
4841.81 4259
4842.46 4231
4843.12 4360
4843.77 4536
4844.43 4358
4845.09 4279
4845.74 4215
4846.40 4399
4847.06 4279
4847.71 4285
4848.37 4466
4849.03 4352
4849.68 4547
4850.34 4437
4851.00 4536
4851.66 4635
4852.31 4721
4852.97 4661
4853.63 4574
4854.28 4603
4854.94 4441
4855.60 4167
4856.26 4125
4856.91 4221
4857.57 4129
4858.23 4257
4858.88 4336
4859.54 4444
4860.20 4472
4860.86 4395
4861.52 4615
4862.17 4541
4862.83 4568
4863.49 4589
4864.15 4558
4864.80 4731
4865.46 4758
4866.12 4796
4866.78 4757
4867.44 4813
4868.09 4597
4868.75 4420
4869.41 4460
4870.07 4309
4870.73 4231
4871.39 4309
4872.04 4173
4872.70 4237
4873.36 4233
4874.02 4125
4874.68 4107
4875.34 4301
4875.99 4330
4876.65 4132
4877.31 4152
4877.97 4063
4878.63 4264
4879.29 4265
4879.95 4047
4880.61 3936
4881.27 3979
4881.92 4041
4882.58 3813
4883.24 3891
4883.90 3956
4884.56 3839
4885.22 3921
4885.88 3964
4886.54 3947
4887.20 3926
4887.86 4001
4888.52 4186
4889.18 4229
4889.84 4575
4890.50 4755
4891.16 4747
4891.81 4813
4892.47 4814
4893.13 4898
4893.79 4880
4894.45 4618
4895.11 4688
4895.77 4495
4896.43 4525
4897.09 4449
4897.75 4333
4898.41 4306
4899.07 4441
4899.73 4564
4900.40 4556
4901.06 4526
4901.72 4576
4902.38 4468
4903.04 4485
4903.70 4527
4904.36 4386
4905.02 4090
4905.68 4108
4906.34 4007
4907.00 3932
4907.66 3908
4908.32 3877
4908.98 3995
4909.64 3832
4910.30 3915
4910.97 3866
4911.63 3966
4912.29 3854
4912.95 3899
4913.61 3775
4914.27 3774
4914.93 3685
4915.59 3548
4916.26 3638
4916.92 3608
4917.58 3494
4918.24 3465
4918.90 3484
4919.56 3440
4920.22 3409
4920.89 3326
4921.55 3322
4922.21 3403
4922.87 3386
4923.53 3294
4924.19 3231
4924.86 3312
4925.52 3322
4926.18 3177
4926.84 3243
4927.50 3314
4928.17 3212
4928.83 3371
4929.49 3293
4930.15 3315
4930.82 3402
4931.48 3471
4932.14 3371
4932.80 3329
4933.47 3309
4934.13 3370
4934.79 3286
4935.45 3431
4936.12 3328
4936.78 3305
4937.44 3286
4938.10 3253
4938.77 3357
4939.43 3412
4940.09 3386
4940.76 3363
4941.42 3236
4942.08 3270
4942.75 3275
4943.41 3152
4944.07 3133
4944.74 3150
4945.40 3131
4946.06 3300
4946.73 3277
4947.39 3191
4948.05 3025
4948.72 3060
4949.38 3033
4950.04 3061
4950.71 3213
4951.37 3198
4952.03 3108
4952.70 3141
4953.36 3100
4954.03 3181
4954.69 3128
4955.35 3073
4956.02 3055
4956.68 3088
4957.35 3324
4958.01 3253
4958.67 3160
4959.34 3232
4960.00 3323
4960.67 3343
4961.33 3547
4962.00 3666
4962.66 3566
4963.32 3668
4963.99 3713
4964.65 3884
4965.32 4113
4965.98 3773
4966.65 3790
4967.31 3825
4967.98 3734
4968.64 3782
4969.31 3604
4969.97 3550
4970.64 3378
4971.30 3276
4971.97 3394
4972.63 3388
4973.30 3287
4973.96 3334
4974.63 3347
4975.29 3442
4975.96 3342
4976.62 3274
4977.29 3316
4977.96 3329
4978.62 3447
4979.29 3300
4979.95 3251
4980.62 3260
4981.28 3215
4981.95 3258
4982.62 3302
4983.28 3145
4983.95 3140
4984.61 3292
4985.28 3519
4985.94 3339
4986.61 3431
4987.28 3262
4987.94 3225
4988.61 3271
4989.28 3255
4989.94 3271
4990.61 3258
4991.27 3184
4991.94 3192
4992.61 3095
4993.27 3149
4993.94 3092
4994.61 3042
4995.27 3053
4995.94 3096
4996.61 3137
4997.27 3129
4997.94 3014
4998.61 3042
4999.27 2992
4999.94 3030
5000.61 3094
5001.28 2948
5001.94 2899
5002.61 2946
5003.28 2953
5003.94 3006
5004.61 2906
5005.28 2989
5005.95 2958
5006.61 3036
5007.28 3098
5007.95 2908
5008.62 3022
5009.28 3046
5009.95 3104
5010.62 2931
5011.29 2917
5011.95 3037
5012.62 3087
5013.29 3025
5013.96 2962
5014.63 3084
5015.29 3054
5015.96 3159
5016.63 3142
5017.30 3051
5017.97 3141
5018.63 3287
5019.30 3279
5019.97 3395
5020.64 3396
5021.31 3587
5021.98 3720
5022.65 4075
5023.31 4083
5023.98 4153
5024.65 4316
5025.32 4263
5025.99 4202
5026.66 4023
5027.33 3866
5027.99 3716
5028.66 3571
5029.33 3443
5030.00 3255
5030.67 3116
5031.34 3117
5032.01 3097
5032.68 3027
5033.35 2938
5034.02 3112
5034.69 3101
5035.35 2956
5036.02 2942
5036.69 3021
5037.36 2860
5038.03 2826
5038.70 2886
5039.37 2808
5040.04 2844
5040.71 2946
5041.38 2893
5042.05 2789
5042.72 2825
5043.39 2820
5044.06 3028
5044.73 2936
5045.40 2965
5046.07 2895
5046.74 3093
5047.41 3104
5048.08 3046
5048.75 3106
5049.42 3229
5050.09 3154
5050.76 3106
5051.43 3122
5052.10 2997
5052.77 3007
5053.44 2888
5054.11 2948
5054.78 2945
5055.46 3002
5056.13 3045
5056.80 2922
5057.47 2866
5058.14 3002
5058.81 3036
5059.48 2977
5060.15 2880
5060.82 2999
5061.49 3193
5062.16 3168
5062.84 3142
5063.51 2902
5064.18 2969
5064.85 2997
5065.52 3076
5066.19 2947
5066.86 2921
5067.54 2870
5068.21 2838
5068.88 2825
5069.55 2788
5070.22 2703
5070.89 2768
5071.56 2816
5072.24 2761
5072.91 2866
5073.58 2820
5074.25 2837
5074.92 2804
5075.60 2874
5076.27 2911
5076.94 2879
5077.61 2829
5078.28 2897
5078.96 2956
5079.63 2913
5080.30 3102
5080.97 3050
5081.65 3104
5082.32 2927
5082.99 3100
5083.66 3149
5084.34 3107
5085.01 2907
5085.68 3020
5086.35 2888
5087.03 2904
5087.70 2861
5088.37 2976
5089.05 3011
5089.72 3084
5090.39 3082
5091.06 3131
5091.74 3288
5092.41 3292
5093.08 3403
5093.76 3299
5094.43 3294
5095.10 3149
5095.78 3145
5096.45 3206
5097.12 3199
5097.80 3065
5098.47 2936
5099.14 2797
5099.82 3009
5100.49 2882
5101.17 2975
5101.84 2950
5102.51 2804
5103.19 2916
5103.86 2900
5104.53 2921
5105.21 2884
5105.88 3014
5106.56 2985
5107.23 3132
5107.91 2901
5108.58 2937
5109.25 2974
5109.93 2877
5110.60 2917
5111.28 2915
5111.95 2853
5112.63 2779
5113.30 2745
5113.97 2735
5114.65 2835
5115.32 2951
5116.00 2799
5116.67 2774
5117.35 2976
5118.02 3081
5118.70 3115
5119.37 3175
5120.05 3203
5120.72 3203
5121.40 3166
5122.07 3115
5122.75 3049
5123.42 3021
5124.10 2932
5124.77 2906
5125.45 2902
5126.12 2954
5126.80 2978
5127.48 2986
5128.15 2837
5128.83 2901
5129.50 2923
5130.18 3016
5130.85 2891
5131.53 2973
5132.20 2969
5132.88 2967
5133.56 2912
5134.23 3005
5134.91 3095
5135.58 3138
5136.26 3089
5136.94 2976
5137.61 3136
5138.29 3147
5138.96 3108
5139.64 3064
5140.32 2958
5140.99 3129
5141.67 3224
5142.35 3194
5143.02 3171
5143.70 3046
5144.38 3010
5145.05 2900
5145.73 2796
5146.41 2836
5147.08 2714
5147.76 2792
5148.44 2748
5149.11 2789
5149.79 2791
5150.47 2801
5151.14 2810
5151.82 2791
5152.50 2832
5153.17 2772
5153.85 2762
5154.53 2887
5155.21 2843
5155.88 2765
5156.56 2830
5157.24 2798
5157.92 2876
5158.59 2740
5159.27 2790
5159.95 2901
5160.63 2759
5161.30 2661
5161.98 2782
5162.66 2802
5163.34 2745
5164.02 2685
5164.69 2794
5165.37 2823
5166.05 2861
5166.73 2824
5167.41 2900
5168.08 2867
5168.76 2894
5169.44 2873
5170.12 2809
5170.80 2789
5171.47 2814
5172.15 2800
5172.83 2790
5173.51 2767
5174.19 2725
5174.87 2679
5175.55 2672
5176.22 2667
5176.90 2703
5177.58 2807
5178.26 2814
5178.94 2799
5179.62 2680
5180.30 2907
5180.98 2912
5181.66 2805
5182.33 2879
5183.01 2983
5183.69 2934
5184.37 2833
5185.05 2791
5185.73 2770
5186.41 2786
5187.09 2863
5187.77 2807
5188.45 2866
5189.13 2677
5189.81 2702
5190.49 2666
5191.17 2678
5191.85 2540
5192.53 2619
5193.21 2691
5193.88 2701
5194.56 2660
5195.24 2673
5195.92 2722
5196.60 2721
5197.28 2729
5197.96 2723
5198.64 2722
5199.33 2818
5200.01 2735
5200.69 2674
5201.37 2654
5202.05 2775
5202.73 2968
5203.41 2889
5204.09 2704
5204.77 2822
5205.45 2852
5206.13 2853
5206.81 2839
5207.49 2993
5208.17 3146
5208.85 3090
5209.53 3102
5210.21 3065
5210.89 3163
5211.58 3256
5212.26 3183
5212.94 3070
5213.62 3065
5214.30 3073
5214.98 2902
5215.66 2972
5216.34 2900
5217.03 2867
5217.71 2871
5218.39 2833
5219.07 2706
5219.75 2716
5220.43 2850
5221.11 2873
5221.80 2808
5222.48 2810
5223.16 2842
5223.84 2788
5224.52 2833
5225.20 2830
5225.89 2846
5226.57 2787
5227.25 2888
5227.93 2902
5228.61 2828
5229.30 2834
5229.98 2742
5230.66 2799
5231.34 2788
5232.03 2810
5232.71 2876
5233.39 2729
5234.07 2828
5234.76 2938
5235.44 2769
5236.12 2801
5236.80 2773
5237.49 2825
5238.17 2939
5238.85 3057
5239.53 2972
5240.22 3004
5240.90 3071
5241.58 3174
5242.27 3100
5242.95 3029
5243.63 2904
5244.32 2759
5245.00 2679
5245.68 2642
5246.36 2657
5247.05 2689
5247.73 2794
5248.41 2772
5249.10 2695
5249.78 2711
5250.47 2777
5251.15 2769
5251.83 2765
5252.52 2798
5253.20 2647
5253.88 2707
5254.57 2721
5255.25 2721
5255.93 2656
5256.62 2734
5257.30 2776
5257.99 2712
5258.67 2619
5259.36 2748
5260.04 2770
5260.72 2703
5261.41 2707
5262.09 2700
5262.78 2707
5263.46 2802
5264.14 2869
5264.83 2821
5265.51 2907
5266.20 2935
5266.88 2944
5267.57 2895
5268.25 2857
5268.94 2776
5269.62 2899
5270.31 2852
5270.99 2773
5271.68 2764
5272.36 2864
5273.05 2831
5273.73 2839
5274.42 2789
5275.10 2843
5275.79 2767
5276.47 2888
5277.16 2848
5277.84 2844
5278.53 2900
5279.21 3129
5279.90 3256
5280.58 3194
5281.27 3337
5281.96 3198
5282.64 3307
5283.33 3512
5284.01 3389
5284.70 3464
5285.38 3320
5286.07 3108
5286.76 2952
5287.44 2933
5288.13 2942
5288.81 2848
5289.50 2741
5290.19 2799
5290.87 2779
5291.56 2733
5292.24 2758
5292.93 2781
5293.62 2806
5294.30 2832
5294.99 2841
5295.68 2943
5296.36 2873
5297.05 2791
5297.74 2787
5298.42 2897
5299.11 2914
5299.80 2796
5300.48 2882
5301.17 2845
5301.86 2822
5302.54 2816
5303.23 2820
5303.92 2896
5304.60 2794
5305.29 2860
5305.98 2759
5306.67 2759
5307.35 2727
5308.04 2712
5308.73 2768
5309.41 2773
5310.10 2854
5310.79 2865
5311.48 2836
5312.16 2808
5312.85 2767
5313.54 2804
5314.23 2856
5314.92 2913
5315.60 2861
5316.29 2875
5316.98 2837
5317.67 2824
5318.35 2809
5319.04 2922
5319.73 2976
5320.42 2917
5321.11 2968
5321.79 3059
5322.48 3052
5323.17 2941
5323.86 3007
5324.55 2864
5325.24 2802
5325.92 2816
5326.61 2758
5327.30 2716
5327.99 2672
5328.68 2785
5329.37 2735
5330.06 2730
5330.75 2718
5331.43 2682
5332.12 2756
5332.81 2822
5333.50 2905
5334.19 2772
5334.88 2708
5335.57 2775
5336.26 2771
5336.95 2799
5337.63 2797
5338.32 2735
5339.01 2772
5339.70 2941
5340.39 2873
5341.08 2866
5341.77 3003
5342.46 3043
5343.15 2914
5343.84 2917
5344.53 3005
5345.22 3045
5345.91 3050
5346.60 3168
5347.29 3354
5347.98 3444
5348.67 3480
5349.36 3655
5350.05 3797
5350.74 4022
5351.43 4326
5352.12 4304
5352.81 4252
5353.50 4296
5354.19 4217
5354.88 4013
5355.57 3931
5356.26 3803
5356.95 3433
5357.64 3281
5358.33 3128
5359.02 2949
5359.71 2864
5360.40 2727
5361.09 2736
5361.78 2843
5362.48 2752
5363.17 2770
5363.86 2744
5364.55 2769
5365.24 2741
5365.93 2658
5366.62 2796
5367.31 2713
5368.00 2668
5368.69 2575
5369.39 2629
5370.08 2612
5370.77 2710
5371.46 2661
5372.15 2597
5372.84 2621
5373.53 2676
5374.23 2777
5374.92 2713
5375.61 2685
5376.30 2725
5376.99 2693
5377.68 2652
5378.38 2590
5379.07 2660
5379.76 2644
5380.45 2738
5381.14 2792
5381.84 2610
5382.53 2520
5383.22 2636
5383.91 2621
5384.60 2594
5385.30 2649
5385.99 2622
5386.68 2488
5387.37 2710
5388.07 2763
5388.76 2853
5389.45 2887
5390.14 3036
5390.84 3024
5391.53 3023
5392.22 3019
5392.91 3067
5393.61 3080
5394.30 2935
5394.99 2824
5395.69 2872
5396.38 2818
5397.07 2680
5397.76 2723
5398.46 2732
5399.15 2574
5399.84 2600
5400.54 2613
5401.23 2539
5401.92 2557
5402.62 2436
5403.31 2469
5404.00 2531
5404.70 2575
5405.39 2597
5406.09 2541
5406.78 2564
5407.47 2637
5408.17 2590
5408.86 2549
5409.55 2677
5410.25 2550
5410.94 2585
5411.64 2684
5412.33 2579
5413.02 2567
5413.72 2522
5414.41 2536
5415.11 2671
5415.80 2646
5416.49 2579
5417.19 2651
5417.88 2621
5418.58 2487
5419.27 2586
5419.97 2639
5420.66 2748
5421.36 2755
5422.05 2701
5422.75 2807
5423.44 2779
5424.13 2811
5424.83 2744
5425.52 2712
5426.22 2708
5426.91 2777
5427.61 2759
5428.30 2698
5429.00 2556
5429.69 2608
5430.39 2689
5431.08 2657
5431.78 2632
5432.48 2610
5433.17 2621
5433.87 2636
5434.56 2686
5435.26 2710
5435.95 2668
5436.65 2637
5437.34 2756
5438.04 2780
5438.73 2798
5439.43 2763
5440.13 2786
5440.82 2675
5441.52 2663
5442.21 2643
5442.91 2737
5443.61 2707
5444.30 2795
5445.00 2903
5445.69 2869
5446.39 2900
5447.09 2988
5447.78 3016
5448.48 2900
5449.18 2940
5449.87 3073
5450.57 2930
5451.27 2861
5451.96 2855
5452.66 3000
5453.35 3008
5454.05 2903
5454.75 2738
5455.45 2704
5456.14 2663
5456.84 2698
5457.54 2670
5458.23 2566
5458.93 2540
5459.63 2755
5460.32 2669
5461.02 2662
5461.72 2754
5462.42 2764
5463.11 2698
5463.81 2760
5464.51 2810
5465.20 2809
5465.90 2822
5466.60 2868
5467.30 2764
5467.99 2641
5468.69 2729
5469.39 2717
5470.09 2716
5470.79 2738
5471.48 2727
5472.18 2650
5472.88 2821
5473.58 2780
5474.27 2771
5474.97 2839
5475.67 2749
5476.37 2817
5477.07 2856
5477.77 2769
5478.46 2850
5479.16 2772
5479.86 2962
5480.56 3050
5481.26 3102
5481.96 3063
5482.65 3142
5483.35 3086
5484.05 3106
5484.75 3101
5485.45 3043
5486.15 2898
5486.85 2922
5487.54 3007
5488.24 3014
5488.94 2882
5489.64 2955
5490.34 3031
5491.04 2939
5491.74 2893
5492.44 2897
5493.14 3006
5493.84 2964
5494.54 3001
5495.23 2994
5495.93 3012
5496.63 3069
5497.33 3095
5498.03 3123
5498.73 3294
5499.43 3267
5500.13 3432
5500.83 3468
5501.53 3687
5502.23 3826
5502.93 3882
5503.63 3757
5504.33 3561
5505.03 3648
5505.73 3480
5506.43 3306
5507.13 3292
5507.83 3226
5508.53 3152
5509.23 2947
5509.93 3018
5510.63 3199
5511.33 3092
5512.03 2869
5512.73 2815
5513.43 2872
5514.13 2869
5514.83 2832
5515.53 2893
5516.24 2770
5516.94 2664
5517.64 2790
5518.34 2950
5519.04 2895
5519.74 2980
5520.44 2975
5521.14 2957
5521.84 2968
5522.54 2867
5523.24 2916
5523.95 3024
5524.65 2938
5525.35 2778
5526.05 2739
5526.75 2747
5527.45 2919
5528.15 2723
5528.85 2788
5529.56 2723
5530.26 2658
5530.96 2642
5531.66 2697
5532.36 2599
5533.06 2633
5533.77 2579
5534.47 2553
5535.17 2647
5535.87 2537
5536.57 2492
5537.28 2582
5537.98 2667
5538.68 2609
5539.38 2622
5540.08 2646
5540.79 2556
5541.49 2432
5542.19 2482
5542.89 2489
5543.60 2567
5544.30 2464
5545.00 2478
5545.70 2609
5546.41 2590
5547.11 2579
5547.81 2521
5548.51 2582
5549.22 2718
5549.92 2737
5550.62 2588
5551.32 2568
5552.03 2584
5552.73 2577
5553.43 2620
5554.14 2491
5554.84 2493
5555.54 2521
5556.25 2455
5556.95 2397
5557.65 2389
5558.36 2442
5559.06 2512
5559.76 2484
5560.47 2466
5561.17 2536
5561.87 2472
5562.58 2400
5563.28 2572
5563.98 2591
5564.69 2503
5565.39 2574
5566.10 2558
5566.80 2434
5567.50 2437
5568.21 2519
5568.91 2564
5569.62 2439
5570.32 2460
5571.02 2505
5571.73 2418
5572.43 2505
5573.14 2487
5573.84 2550
5574.55 2501
5575.25 2424
5575.95 2528
5576.66 2517
5577.36 2611
5578.07 2582
5578.77 2576
5579.48 2582
5580.18 2466
5580.89 2450
5581.59 2583
5582.30 2515
5583.00 2456
5583.71 2389
5584.41 2605
5585.12 2565
5585.82 2531
5586.53 2474
5587.23 2482
5587.94 2561
5588.64 2730
5589.35 2614
5590.05 2549
5590.76 2494
5591.46 2497
5592.17 2499
5592.87 2456
5593.58 2445
5594.29 2417
5594.99 2366
5595.70 2363
5596.40 2457
5597.11 2555
5597.81 2375
5598.52 2298
5599.23 2398
5599.93 2492
5600.64 2379
5601.34 2426
5602.05 2446
5602.76 2412
5603.46 2392
5604.17 2355
5604.87 2392
5605.58 2314
5606.29 2364
5606.99 2424
5607.70 2285
5608.41 2321
5609.11 2292
5609.82 2298
5610.53 2326
5611.23 2360
5611.94 2419
5612.65 2451
5613.35 2355
5614.06 2400
5614.77 2437
5615.47 2351
5616.18 2408
5616.89 2513
5617.60 2348
5618.30 2277
5619.01 2495
5619.72 2454
5620.42 2341
5621.13 2317
5621.84 2308
5622.55 2361
5623.25 2338
5623.96 2373
5624.67 2303
5625.38 2347
5626.08 2383
5626.79 2337
5627.50 2347
5628.21 2364
5628.91 2350
5629.62 2378
5630.33 2285
5631.04 2430
5631.75 2323
5632.45 2360
5633.16 2356
5633.87 2314
5634.58 2267
5635.29 2402
5636.00 2465
5636.70 2364
5637.41 2378
5638.12 2451
5638.83 2539
5639.54 2396
5640.25 2291
5640.95 2390
5641.66 2477
5642.37 2475
5643.08 2512
5643.79 2433
5644.50 2340
5645.21 2381
5645.92 2510
5646.62 2409
5647.33 2374
5648.04 2401
5648.75 2437
5649.46 2360
5650.17 2283
5650.88 2374
5651.59 2374
5652.30 2402
5653.01 2446
5653.72 2415
5654.43 2577
5655.13 2515
5655.84 2522
5656.55 2521
5657.26 2688
5657.97 2721
5658.68 2668
5659.39 2658
5660.10 2587
5660.81 2624
5661.52 2643
5662.23 2593
5662.94 2617
5663.65 2719
5664.36 2642
5665.07 2570
5665.78 2457
5666.49 2367
5667.20 2419
5667.91 2550
5668.62 2605
5669.33 2543
5670.04 2503
5670.75 2576
5671.46 2645
5672.17 2655
5672.89 2631
5673.60 2641
5674.31 2657
5675.02 2611
5675.73 2649
5676.44 2559
5677.15 2476
5677.86 2433
5678.57 2467
5679.28 2429
5679.99 2408
5680.70 2436
5681.42 2484
5682.13 2445
5682.84 2494
5683.55 2439
5684.26 2389
5684.97 2418
5685.68 2444
5686.39 2501
5687.11 2421
5687.82 2475
5688.53 2471
5689.24 2405
5689.95 2354
5690.66 2403
5691.38 2354
5692.09 2451
5692.80 2411
5693.51 2345
5694.22 2379
5694.93 2290
5695.65 2334
5696.36 2450
5697.07 2405
5697.78 2299
5698.50 2232
5699.21 2255
5699.92 2414
5700.63 2430
5701.34 2370
5702.06 2383
5702.77 2444
5703.48 2416
5704.19 2387
5704.91 2329
5705.62 2390
5706.33 2414
5707.04 2313
5707.76 2281
5708.47 2295
5709.18 2336
5709.90 2285
5710.61 2372
5711.32 2424
5712.04 2443
5712.75 2318
5713.46 2317
5714.17 2317
5714.89 2386
5715.60 2358
5716.31 2386
5717.03 2443
5717.74 2489
5718.45 2485
5719.17 2444
5719.88 2362
5720.59 2351
5721.31 2418
5722.02 2439
5722.74 2467
5723.45 2359
5724.16 2355
5724.88 2430
5725.59 2593
5726.30 2701
5727.02 2724
5727.73 2806
5728.45 2986
5729.16 3069
5729.88 3043
5730.59 3117
5731.30 3098
5732.02 3056
5732.73 3032
5733.45 2884
5734.16 2809
5734.88 2692
5735.59 2579
5736.30 2515
5737.02 2450
5737.73 2430
5738.45 2373
5739.16 2392
5739.88 2371
5740.59 2346
5741.31 2379
5742.02 2404
5742.74 2344
5743.45 2349
5744.17 2361
5744.88 2309
5745.60 2273
5746.31 2300
5747.03 2382
5747.74 2415
5748.46 2413
5749.17 2364
5749.89 2331
5750.60 2461
5751.32 2453
5752.04 2637
5752.75 2644
5753.47 2699
5754.18 2793
5754.90 2899
5755.61 2895
5756.33 2884
5757.05 2942
5757.76 3022
5758.48 2750
5759.19 2783
5759.91 2707
5760.62 2659
5761.34 2626
5762.06 2595
5762.77 2506
5763.49 2483
5764.21 2522
5764.92 2561
5765.64 2526
5766.36 2559
5767.07 2496
5767.79 2519
5768.50 2468
5769.22 2487
5769.94 2380
5770.65 2523
5771.37 2554
5772.09 2582
5772.80 2476
5773.52 2440
5774.24 2449
5774.96 2432
5775.67 2464
5776.39 2549
5777.11 2490
5777.82 2473
5778.54 2478
5779.26 2537
5779.98 2774
5780.69 2570
5781.41 2494
5782.13 2547
5782.84 2515
5783.56 2615
5784.28 2632
5785.00 2617
5785.71 2617
5786.43 2522
5787.15 2582
5787.87 2645
5788.59 2686
5789.30 2655
5790.02 2659
5790.74 2761
5791.46 2764
5792.18 2701
5792.89 2871
5793.61 2914
5794.33 2889
5795.05 3047
5795.77 3148
5796.48 3232
5797.20 3256
5797.92 3622
5798.64 3989
5799.36 4096
5800.08 4487
5800.80 5049
5801.51 5373
5802.23 5377
5802.95 5511
5803.67 5348
5804.39 4979
5805.11 4567
5805.83 4145
5806.55 3840
5807.26 3542
5807.98 3359
5808.70 3297
5809.42 3165
5810.14 3183
5810.86 3063
5811.58 2970
5812.30 3121
5813.02 3167
5813.74 3237
5814.46 3086
5815.18 3158
5815.90 3234
5816.61 3213
5817.33 3247
5818.05 3209
5818.77 3159
5819.49 3230
5820.21 3204
5820.93 3269
5821.65 3296
5822.37 3264
5823.09 3129
5823.81 3101
5824.53 2943
5825.25 2912
5825.97 2872
5826.69 2915
5827.41 2846
5828.13 2754
5828.85 2885
5829.57 2791
5830.29 2791
5831.01 2841
5831.74 2887
5832.46 2841
5833.18 2851
5833.90 2879
5834.62 2811
5835.34 2703
5836.06 2701
5836.78 2741
5837.50 2711
5838.22 2763
5838.94 2803
5839.66 2900
5840.38 2715
5841.11 2856
5841.83 2706
5842.55 2637
5843.27 2715
5843.99 2644
5844.71 2527
5845.43 2486
5846.15 2560
5846.88 2574
5847.60 2576
5848.32 2540
5849.04 2452
5849.76 2541
5850.48 2522
5851.20 2481
5851.93 2477
5852.65 2497
5853.37 2574
5854.09 2624
5854.81 2670
5855.54 2666
5856.26 2630
5856.98 2739
5857.70 2732
5858.42 2619
5859.15 2534
5859.87 2457
5860.59 2437
5861.31 2459
5862.04 2415
5862.76 2524
5863.48 2499
5864.20 2511
5864.93 2439
5865.65 2424
5866.37 2360
5867.09 2411
5867.82 2448
5868.54 2488
5869.26 2465
5869.98 2440
5870.71 2477
5871.43 2388
5872.15 2363
5872.88 2444
5873.60 2522
5874.32 2463
5875.05 2457
5875.77 2432
5876.49 2435
5877.22 2411
5877.94 2451
5878.66 2539
5879.39 2619
5880.11 2582
5880.83 2526
5881.56 2553
5882.28 2493
5883.00 2450
5883.73 2538
5884.45 2522
5885.17 2509
5885.90 2532
5886.62 2584
5887.35 2647
5888.07 2620
5888.79 2523
5889.52 2510
5890.24 2541
5890.97 2540
5891.69 2465
5892.41 2386
5893.14 2383
5893.86 2447
5894.59 2463
5895.31 2481
5896.04 2543
5896.76 2542
5897.49 2488
5898.21 2461
5898.93 2458
5899.66 2544
5900.38 2443
5901.11 2461
5901.83 2490
5902.56 2469
5903.28 2575
5904.01 2661
5904.73 2529
5905.46 2545
5906.18 2656
5906.91 2553
5907.63 2497
5908.36 2455
5909.08 2530
5909.81 2540
5910.53 2455
5911.26 2540
5911.99 2450
5912.71 2547
5913.44 2560
5914.16 2519
5914.89 2557
5915.61 2520
5916.34 2494
5917.06 2611
5917.79 2555
5918.52 2492
5919.24 2558
5919.97 2476
5920.69 2570
5921.42 2513
5922.15 2537
5922.87 2489
5923.60 2517
5924.32 2623
5925.05 2590
5925.78 2646
5926.50 2624
5927.23 2592
5927.96 2687
5928.68 2725
5929.41 2607
5930.14 2661
5930.86 2792
5931.59 2733
5932.32 2762
5933.04 2886
5933.77 2743
5934.50 2768
5935.22 2881
5935.95 2940
5936.68 2911
5937.40 2895
5938.13 2958
5938.86 2952
5939.58 2925
5940.31 3055
5941.04 3005
5941.77 3071
5942.49 3174
5943.22 3173
5943.95 3062
5944.68 2955
5945.40 2967
5946.13 3105
5946.86 3166
5947.59 3128
5948.31 3185
5949.04 3315
5949.77 3265
5950.50 3287
5951.22 3423
5951.95 3386
5952.68 3380
5953.41 3500
5954.14 3538
5954.86 3631
5955.59 3550
5956.32 3548
5957.05 3586
5957.78 3512
5958.51 3593
5959.23 3611
5959.96 3680
5960.69 3680
5961.42 3776
5962.15 3783
5962.88 3743
5963.60 3799
5964.33 3728
5965.06 3734
5965.79 3893
5966.52 4141
5967.25 4072
5967.98 4157
5968.71 4261
5969.44 4245
5970.16 4374
5970.89 4317
5971.62 4256
5972.35 4295
5973.08 4412
5973.81 4354
5974.54 4396
5975.27 4362
5976.00 4372
5976.73 4351
5977.46 4431
5978.19 4391
5978.92 4413
5979.65 4560
5980.37 4719
5981.10 4785
5981.83 4797
5982.56 4960
5983.29 4955
5984.02 4998
5984.75 5084
5985.48 5250
5986.21 5329
5986.94 5368
5987.67 5303
5988.40 5266
5989.13 5313
5989.86 5315
5990.59 5340
5991.32 5332
5992.05 5323
5992.79 5266
5993.52 5394
5994.25 5473
5994.98 5441
5995.71 5613
5996.44 5635
5997.17 5692
5997.90 5696
5998.63 5772
5999.36 5958
6000.09 5963
6000.82 5821
6001.55 5765
6002.28 5829
6003.02 5705
6003.75 5616
6004.48 5706
6005.21 5571
6005.94 5544
6006.67 5529
6007.40 5944
6008.13 6149
6008.86 6328
6009.60 7011
6010.33 7849
6011.06 8849
6011.79 9899
6012.52 11179
6013.25 12413
6013.99 13460
6014.72 14204
6015.45 14746
6016.18 14800
6016.91 14362
6017.64 13254
6018.38 12346
6019.11 10839
6019.84 9611
6020.57 8414
6021.30 7563
6022.04 6854
6022.77 6207
6023.50 5548
6024.23 5234
6024.97 4932
6025.70 4664
6026.43 4572
6027.16 4536
6027.90 4408
6028.63 4385
6029.36 4306
6030.09 4208
6030.83 4282
6031.56 4268
6032.29 4240
6033.02 4101
6033.76 3889
6034.49 3980
6035.22 4053
6035.96 4131
6036.69 4158
6037.42 4114
6038.16 4082
6038.89 4119
6039.62 4117
6040.36 4203
6041.09 4247
6041.82 4363
6042.56 4334
6043.29 4349
6044.02 4400
6044.76 4547
6045.49 4457
6046.22 4418
6046.96 4549
6047.69 4761
6048.42 4801
6049.16 4783
6049.89 4694
6050.63 4890
6051.36 5151
6052.09 5238
6052.83 5359
6053.56 5498
6054.30 5671
6055.03 5602
6055.77 5429
6056.50 5300
6057.23 5054
6057.97 5002
6058.70 4768
6059.44 4592
6060.17 4642
6060.91 4579
6061.64 4482
6062.38 4474
6063.11 4369
6063.84 4253
6064.58 4208
6065.31 4160
6066.05 4329
6066.78 4160
6067.52 4058
6068.25 4055
6068.99 4061
6069.72 3989
6070.46 3908
6071.19 3918
6071.93 3911
6072.66 4037
6073.40 3943
6074.14 3930
6074.87 3836
6075.61 3938
6076.34 3905
6077.08 3884
6077.81 3636
6078.55 3646
6079.28 3727
6080.02 3748
6080.76 3790
6081.49 3665
6082.23 3840
6082.96 3805
6083.70 3669
6084.43 3598
6085.17 3611
6085.91 3572
6086.64 3564
6087.38 3635
6088.12 3670
6088.85 3797
6089.59 3691
6090.32 3692
6091.06 3633
6091.80 3701
6092.53 3676
6093.27 3696
6094.01 3625
6094.74 3600
6095.48 3406
6096.22 3425
6096.95 3485
6097.69 3388
6098.43 3472
6099.16 3438
6099.90 3402
6100.64 3363
6101.37 3300
6102.11 3349
6102.85 3282
6103.59 3239
6104.32 3345
6105.06 3348
6105.80 3229
6106.53 3180
6107.27 3075
6108.01 3216
6108.75 3303
6109.48 3330
6110.22 3308
6110.96 3233
6111.70 3283
6112.43 3464
6113.17 3405
6113.91 3328
6114.65 3280
6115.39 3339
6116.12 3282
6116.86 3413
6117.60 3404
6118.34 3459
6119.08 3510
6119.81 3479
6120.55 3481
6121.29 3405
6122.03 3445
6122.77 3278
6123.50 3416
6124.24 3518
6124.98 3540
6125.72 3635
6126.46 3596
6127.20 3588
6127.94 3554
6128.67 3621
6129.41 3677
6130.15 3600
6130.89 3612
6131.63 3567
6132.37 3504
6133.11 3712
6133.85 3673
6134.58 3773
6135.32 3636
6136.06 3653
6136.80 3695
6137.54 3799
6138.28 3858
6139.02 3871
6139.76 3886
6140.50 3948
6141.24 3950
6141.98 3891
6142.72 3902
6143.46 3928
6144.20 3749
6144.94 3796
6145.68 3818
6146.41 3756
6147.15 3742
6147.89 3798
6148.63 3929
6149.37 3862
6150.11 3654
6150.85 3812
6151.59 3867
6152.33 3882
6153.07 3864
6153.81 4072
6154.55 4007
6155.30 3955
6156.04 4023
6156.78 3978
6157.52 4019
6158.26 3998
6159.00 4085
6159.74 4120
6160.48 4045
6161.22 4083
6161.96 4005
6162.70 4098
6163.44 4289
6164.18 4478
6164.92 4607
6165.66 4773
6166.40 4940
6167.15 5249
6167.89 5450
6168.63 5440
6169.37 5506
6170.11 5436
6170.85 5470
6171.59 5511
6172.33 5332
6173.07 5350
6173.82 5046
6174.56 4976
6175.30 4881
6176.04 4923
6176.78 4947
6177.52 4975
6178.26 4900
6179.01 4877
6179.75 4773
6180.49 4853
6181.23 4877
6181.97 4916
6182.72 5093
6183.46 5054
6184.20 5168
6184.94 5169
6185.68 5071
6186.43 5129
6187.17 5067
6187.91 5210
6188.65 5280
6189.39 5399
6190.14 5487
6190.88 5537
6191.62 5613
6192.36 5797
6193.11 6062
6193.85 6159
6194.59 6259
6195.33 6343
6196.08 6232
6196.82 6242
6197.56 6296
6198.31 6386
6199.05 6321
6199.79 6295
6200.53 6250
6201.28 6141
6202.02 6100
6202.76 6476
6203.51 6867
6204.25 7451
6204.99 8095
6205.74 9169
6206.48 10740
6207.22 12818
6207.97 15138
6208.71 17864
6209.45 20759
6210.20 23236
6210.94 24180
6211.68 24214
6212.43 23728
6213.17 21965
6213.92 19486
6214.66 17021
6215.40 14873
6216.15 12611
6216.89 10517
6217.64 8943
6218.38 7829
6219.12 6904
6219.87 6349
6220.61 5821
6221.36 5367
6222.10 5210
6222.84 5184
6223.59 5202
6224.33 5074
6225.08 5128
6225.82 5221
6226.57 5129
6227.31 5094
6228.06 4823
6228.80 4603
6229.55 4472
6230.29 4450
6231.04 4258
6231.78 4071
6232.52 4092
6233.27 4089
6234.01 4105
6234.76 4213
6235.50 4154
6236.25 4222
6237.00 4424
6237.74 4253
6238.49 4113
6239.23 4299
6239.98 4277
6240.72 4225
6241.47 4278
6242.21 4300
6242.96 4259
6243.70 4478
6244.45 4780
6245.19 4948
6245.94 5171
6246.69 5427
6247.43 5861
6248.18 6102
6248.92 6483
6249.67 6693
6250.42 6764
6251.16 6848
6251.91 6614
6252.65 6163
6253.40 5832
6254.15 5387
6254.89 5226
6255.64 5048
6256.39 4700
6257.13 4561
6257.88 4550
6258.62 4511
6259.37 4392
6260.12 4315
6260.86 4385
6261.61 4355
6262.36 4398
6263.10 4386
6263.85 4309
6264.60 4381
6265.34 4478
6266.09 4351
6266.84 4385
6267.59 4452
6268.33 4478
6269.08 4583
6269.83 4579
6270.57 4490
6271.32 4559
6272.07 4466
6272.82 4469
6273.56 4655
6274.31 4590
6275.06 4548
6275.81 4577
6276.55 4619
6277.30 4788
6278.05 4812
6278.80 4857
6279.54 4774
6280.29 4812
6281.04 4611
6281.79 4482
6282.53 4308
6283.28 4349
6284.03 4191
6284.78 4065
6285.53 4163
6286.27 4117
6287.02 4087
6287.77 4002
6288.52 4079
6289.27 4161
6290.02 4203
6290.76 4237
6291.51 4064
6292.26 4019
6293.01 3918
6293.76 3670
6294.51 3543
6295.26 3680
6296.00 3637
6296.75 3584
6297.50 3454
6298.25 3530
6299.00 3491
6299.75 3393
6300.50 3515
6301.25 3541
6302.00 3554
6302.74 3689
6303.49 3632
6304.24 3708
6304.99 3645
6305.74 3702
6306.49 3660
6307.24 3735
6307.99 3691
6308.74 3668
6309.49 3624
6310.24 3491
6310.99 3565
6311.74 3500
6312.49 3457
6313.24 3392
6313.99 3412
6314.74 3418
6315.49 3330
6316.24 3391
6316.99 3563
6317.74 3555
6318.49 3495
6319.24 3421
6319.99 3354
6320.74 3304
6321.49 3214
6322.24 3219
6322.99 3183
6323.74 3220
6324.49 3070
6325.24 3057
6325.99 3078
6326.74 3106
6327.49 3035
6328.24 3012
6328.99 3107
6329.74 3124
6330.49 3064
6331.24 2953
6331.99 3032
6332.74 2956
6333.50 2957
6334.25 3095
6335.00 3076
6335.75 3031
6336.50 2895
6337.25 2901
6338.00 3002
6338.75 3065
6339.50 3011
6340.26 2962
6341.01 2952
6341.76 2933
6342.51 2954
6343.26 2929
6344.01 2913
6344.76 2977
6345.52 3015
6346.27 2958
6347.02 2882
6347.77 2834
6348.52 2814
6349.28 2890
6350.03 2942
6350.78 2921
6351.53 2988
6352.28 3176
6353.04 3125
6353.79 3128
6354.54 3140
6355.29 3243
6356.04 3219
6356.80 3186
6357.55 3222
6358.30 3004
6359.05 2910
6359.81 2876
6360.56 2835
6361.31 2852
6362.06 2861
6362.82 2803
6363.57 2846
6364.32 2769
6365.07 2739
6365.83 2804
6366.58 2801
6367.33 2718
6368.09 2742
6368.84 2862
6369.59 2760
6370.35 2804
6371.10 2826
6371.85 2818
6372.60 2767
6373.36 2668
6374.11 2673
6374.86 2823
6375.62 2753
6376.37 2635
6377.13 2726
6377.88 2656
6378.63 2669
6379.39 2767
6380.14 2811
6380.89 2762
6381.65 2824
6382.40 2863
6383.16 2863
6383.91 2883
6384.66 2742
6385.42 2777
6386.17 2696
6386.93 2857
6387.68 2741
6388.43 2660
6389.19 2704
6389.94 2722
6390.70 2798
6391.45 2788
6392.21 2614
6392.96 2736
6393.71 2711
6394.47 2792
6395.22 2765
6395.98 2646
6396.73 2757
6397.49 2677
6398.24 2703
6399.00 2623
6399.75 2602
6400.51 2626
6401.26 2607
6402.02 2510
6402.77 2542
6403.53 2620
6404.28 2567
6405.04 2443
6405.79 2535
6406.55 2664
6407.30 2684
6408.06 2547
6408.81 2522
6409.57 2686
6410.32 2708
6411.08 2653
6411.84 2714
6412.59 2694
6413.35 2660
6414.10 2678
6414.86 2572
6415.61 2599
6416.37 2595
6417.13 2598
6417.88 2573
6418.64 2570
6419.39 2513
6420.15 2637
6420.91 2544
6421.66 2584
6422.42 2613
6423.17 2559
6423.93 2545
6424.69 2551
6425.44 2577
6426.20 2596
6426.96 2538
6427.71 2630
6428.47 2674
6429.23 2597
6429.98 2600
6430.74 2609
6431.50 2702
6432.25 2556
6433.01 2709
6433.77 2739
6434.52 2772
6435.28 2701
6436.04 2750
6436.79 2834
6437.55 2794
6438.31 2679
6439.07 2724
6439.82 2853
6440.58 2818
6441.34 2847
6442.09 2767
6442.85 2961
6443.61 2842
6444.37 2758
6445.12 2904
6445.88 2860
6446.64 2697
6447.40 2787
6448.15 2705
6448.91 2774
6449.67 2779
6450.43 2720
6451.19 2673
6451.94 2589
6452.70 2695
6453.46 2725
6454.22 2776
6454.98 2777
6455.73 2896
6456.49 2811
6457.25 2837
6458.01 2845
6458.77 2822
6459.53 2969
6460.28 2967
6461.04 2878
6461.80 2974
6462.56 3072
6463.32 2980
6464.08 2974
6464.84 2990
6465.59 3051
6466.35 3031
6467.11 2998
6467.87 3054
6468.63 3039
6469.39 3018
6470.15 3074
6470.91 3024
6471.67 3060
6472.43 3127
6473.18 3270
6473.94 3310
6474.70 3193
6475.46 3142
6476.22 3230
6476.98 3314
6477.74 3309
6478.50 3278
6479.26 3357
6480.02 3420
6480.78 3370
6481.54 3301
6482.30 3311
6483.06 3428
6483.82 3497
6484.58 3438
6485.34 3503
6486.10 3578
6486.86 3745
6487.62 3708
6488.38 3788
6489.14 3826
6489.90 3809
6490.66 3808
6491.42 3930
6492.18 3945
6492.94 4089
6493.70 4223
6494.46 4174
6495.22 4206
6495.98 4349
6496.74 4430
6497.50 4290
6498.26 4396
6499.02 4413
6499.78 4393
6500.54 4387
6501.31 4400
6502.07 4212
6502.83 4339
6503.59 4261
6504.35 4375
6505.11 4374
6505.87 4533
6506.63 4634
6507.39 4606
6508.16 4654
6508.92 4737
6509.68 4844
6510.44 4915
6511.20 4988
6511.96 4983
6512.72 4991
6513.49 5027
6514.25 4964
6515.01 5033
6515.77 5071
6516.53 5044
6517.29 5180
6518.06 5105
6518.82 5165
6519.58 5175
6520.34 5168
6521.10 5385
6521.87 5620
6522.63 5713
6523.39 5936
6524.15 6547
6524.91 7091
6525.68 7346
6526.44 7852
6527.20 8693
6527.96 9408
6528.73 9575
6529.49 9913
6530.25 10053
6531.01 9733
6531.78 9470
6532.54 9206
6533.30 9060
6534.06 9093
6534.83 9324
6535.59 9634
6536.35 10206
6537.12 11032
6537.88 11573
6538.64 11632
6539.40 11134
6540.17 10945
6540.93 10058
6541.69 8981
6542.46 8055
6543.22 7347
6543.98 6424
6544.75 5956
6545.51 5528
6546.27 5154
6547.04 5076
6547.80 4883
6548.56 4706
6549.33 4612
6550.09 4491
6550.86 4519
6551.62 4542
6552.38 4742
6553.15 4648
6553.91 4699
6554.68 4654
6555.44 4618
6556.20 4674
6556.97 4639
6557.73 4633
6558.50 4598
6559.26 4572
6560.02 4707
6560.79 4809
6561.55 4956
6562.32 4915
6563.08 5031
6563.85 5062
6564.61 5308
6565.38 5426
6566.14 5660
6566.90 5569
6567.67 5568
6568.43 5676
6569.20 5584
6569.96 5559
6570.73 5570
6571.49 5451
6572.26 5366
6573.02 5420
6573.79 5565
6574.55 5602
6575.32 5772
6576.08 6079
6576.85 6068
6577.61 6137
6578.38 6205
6579.15 6361
6579.91 6655
6580.68 6636
6581.44 6658
6582.21 6438
6582.97 6501
6583.74 6515
6584.50 6475
6585.27 6337
6586.04 5961
6586.80 5866
6587.57 5903
6588.33 5894
6589.10 5792
6589.87 5801
6590.63 6089
6591.40 6336
6592.16 6621
6592.93 7140
6593.70 7861
6594.46 8570
6595.23 9013
6596.00 9417
6596.76 9516
6597.53 9612
6598.29 9572
6599.06 8955
6599.83 8263
6600.59 7669
6601.36 7163
6602.13 6584
6602.89 6214
6603.66 5770
6604.43 5354
6605.20 5222
6605.96 5197
6606.73 5202
6607.50 5247
6608.26 5000
6609.03 5032
6609.80 4886
6610.57 4886
6611.33 4761
6612.10 4700
6612.87 4748
6613.63 4680
6614.40 4579
6615.17 4561
6615.94 4411
6616.70 4433
6617.47 4474
6618.24 4441
6619.01 4447
6619.78 4585
6620.54 4596
6621.31 4567
6622.08 4654
6622.85 4586
6623.61 4678
6624.38 4680
6625.15 4601
6625.92 4588
6626.69 4444
6627.46 4367
6628.22 4464
6628.99 4387
6629.76 4338
6630.53 4453
6631.30 4651
6632.07 4991
6632.83 5190
6633.60 5618
6634.37 5848
6635.14 6269
6635.91 6225
6636.68 6358
6637.45 6371
6638.21 6193
6638.98 6019
6639.75 5559
6640.52 5054
6641.29 5035
6642.06 4880
6642.83 4502
6643.60 4319
6644.37 4369
6645.14 4250
6645.91 4127
6646.68 4208
6647.44 4140
6648.21 4305
6648.98 4308
6649.75 4304
6650.52 4252
6651.29 4316
6652.06 4378
6652.83 4326
6653.60 4170
6654.37 4154
6655.14 4121
6655.91 4087
6656.68 4148
6657.45 3988
6658.22 3917
6658.99 3843
6659.76 3948
6660.53 3899
6661.30 3817
6662.07 3759
6662.84 3787
6663.61 3690
6664.38 3647
6665.15 3612
6665.92 3599
6666.69 3642
6667.46 3540
6668.23 3747
6669.00 3752
6669.78 3780
6670.55 3730
6671.32 3802
6672.09 3903
6672.86 4010
6673.63 3930
6674.40 3925
6675.17 3926
6675.94 3885
6676.71 3890
6677.48 3785
6678.26 3743
6679.03 3664
6679.80 3692
6680.57 3626
6681.34 3782
6682.11 3736
6682.88 3758
6683.66 3747
6684.43 3973
6685.20 3979
6685.97 4136
6686.74 4321
6687.51 4465
6688.28 4594
6689.06 4472
6689.83 4391
6690.60 4269
6691.37 4077
6692.14 3889
6692.92 3749
6693.69 3688
6694.46 3462
6695.23 3378
6696.00 3461
6696.78 3409
6697.55 3375
6698.32 3290
6699.09 3278
6699.87 3337
6700.64 3451
6701.41 3460
6702.18 3230
6702.96 3209
6703.73 3252
6704.50 3321
6705.27 3344
6706.05 3279
6706.82 3176
6707.59 3165
6708.37 3188
6709.14 3309
6709.91 3165
6710.68 3154
6711.46 3227
6712.23 3320
6713.00 3334
6713.78 3251
6714.55 3278
6715.32 3270
6716.10 3247
6716.87 3208
6717.64 3154
6718.42 3110
6719.19 3151
6719.96 3192
6720.74 3193
6721.51 3242
6722.29 3185
6723.06 3258
6723.83 3146
6724.61 3058
6725.38 3092
6726.15 3119
6726.93 3106
6727.70 3087
6728.48 3190
6729.25 3174
6730.02 2933
6730.80 2948
6731.57 2902
6732.35 2995
6733.12 2996
6733.90 3017
6734.67 3060
6735.45 3032
6736.22 3088
6736.99 3116
6737.77 3103
6738.54 3139
6739.32 3144
6740.09 3086
6740.87 3138
6741.64 3152
6742.42 3123
6743.19 3164
6743.97 3132
6744.74 3149
6745.52 3173
6746.29 3173
6747.07 3135
6747.84 3168
6748.62 3332
6749.39 3306
6750.17 3315
6750.94 3362
6751.72 3422
6752.49 3422
6753.27 3482
6754.05 3437
6754.82 3476
6755.60 3507
6756.37 3255
6757.15 3257
6757.92 3080
6758.70 3090
6759.48 3067
6760.25 3027
6761.03 3011
6761.80 2925
6762.58 2927
6763.36 3093
6764.13 3126
6764.91 3033
6765.68 3014
6766.46 2989
6767.24 3006
6768.01 3086
6768.79 3017
6769.57 3087
6770.34 3039
6771.12 2972
6771.90 2976
6772.67 2889
6773.45 2995
6774.23 2973
6775.00 3045
6775.78 3041
6776.56 3217
6777.33 3287
6778.11 3397
6778.89 3372
6779.66 3429
6780.44 3539
6781.22 3572
6781.99 3525
6782.77 3485
6783.55 3336
6784.33 3333
6785.10 3216
6785.88 3217
6786.66 3040
6787.44 2965
6788.21 2897
6788.99 2864
6789.77 2811
6790.55 2882
6791.32 2800
6792.10 2744
6792.88 2705
6793.66 2766
6794.43 2670
6795.21 2659
6795.99 2705
6796.77 2734
6797.55 2651
6798.32 2756
6799.10 2776
6799.88 2776
6800.66 2718
6801.44 2785
6802.22 2815
6802.99 2786
6803.77 2834
6804.55 2755
6805.33 2814
6806.11 2820
6806.89 2756
6807.67 2801
6808.44 2783
6809.22 2881
6810.00 2728
6810.78 2760
6811.56 2679
6812.34 2717
6813.12 2672
6813.90 2648
6814.67 2682
6815.45 2664
6816.23 2669
6817.01 2804
6817.79 2812
6818.57 2819
6819.35 2757
6820.13 2812
6820.91 2751
6821.69 2919
6822.47 2798
6823.25 2782
6824.03 2814
6824.81 2843
6825.59 2792
6826.37 2707
6827.14 2758
6827.92 2747
6828.70 2841
6829.48 2863
6830.26 2808
6831.04 2764
6831.82 2748
6832.60 2735
6833.38 2803
6834.16 2756
6834.94 2805
6835.72 2704
6836.51 2802
6837.29 2837
6838.07 2737
6838.85 2646
6839.63 2675
6840.41 2663
6841.19 2796
6841.97 2628
6842.75 2574
6843.53 2610
6844.31 2605
6845.09 2615
6845.87 2697
6846.65 2875
6847.43 3038
6848.21 3393
6849.00 3735
6849.78 4184
6850.56 4667
6851.34 5284
6852.12 5784
6852.90 5868
6853.68 5887
6854.46 5671
6855.25 5459
6856.03 5036
6856.81 4475
6857.59 4165
6858.37 3764
6859.15 3467
6859.93 3447
6860.72 3208
6861.50 3042
6862.28 2956
6863.06 2792
6863.84 2701
6864.62 2701
6865.41 2803
6866.19 2817
6866.97 2829
6867.75 2839
6868.53 2883
6869.32 2817
6870.10 2756
6870.88 2684
6871.66 2695
6872.45 2757
6873.23 2684
6874.01 2656
6874.79 2672
6875.58 2709
6876.36 2689
6877.14 2730
6877.92 2864
6878.71 2820
6879.49 2878
6880.27 2905
6881.05 2793
6881.84 2939
6882.62 2881
6883.40 3026
6884.19 3019
6884.97 3032
6885.75 3191
6886.54 3278
6887.32 3355
6888.10 3532
6888.88 3650
6889.67 3952
6890.45 3937
6891.23 3947
6892.02 3683
6892.80 3618
6893.59 3596
6894.37 3348
6895.15 3450
6895.94 3251
6896.72 3027
6897.50 3142
6898.29 3165
6899.07 3025
6899.86 2946
6900.64 2932
6901.42 3101
6902.21 2977
6902.99 3083
6903.78 3100
6904.56 3144
6905.34 3089
6906.13 3071
6906.91 3089
6907.70 3094
6908.48 3185
6909.27 3257
6910.05 3151
6910.83 3103
6911.62 3125
6912.40 3060
6913.19 2964
6913.97 2943
6914.76 2805
6915.54 2822
6916.33 3009
6917.11 2820
6917.90 2910
6918.68 2868
6919.47 2771
6920.25 2757
6921.04 2917
6921.82 3062
6922.61 2932
6923.39 2913
6924.18 3004
6924.96 2941
6925.75 2966
6926.53 3048
6927.32 3044
6928.10 3032
6928.89 2979
6929.68 3109
6930.46 3004
6931.25 2944
6932.03 2941
6932.82 2964
6933.60 2950
6934.39 2919
6935.18 3037
6935.96 3055
6936.75 3020
6937.53 2923
6938.32 2957
6939.11 2971
6939.89 2960
6940.68 2897
6941.47 2961
6942.25 2960
6943.04 3156
6943.82 3152
6944.61 3197
6945.40 3223
6946.18 3113
6946.97 3231
6947.76 3163
6948.54 3205
6949.33 3185
6950.12 3198
6950.90 3312
6951.69 3345
6952.48 3154
6953.26 3196
6954.05 3263
6954.84 3218
6955.63 3224
6956.41 3319
6957.20 3401
6957.99 3368
6958.77 3483
6959.56 3467
6960.35 3436
6961.14 3438
6961.92 3555
6962.71 3518
6963.50 3442
6964.29 3444
6965.07 3450
6965.86 3527
6966.65 3601
6967.44 3694
6968.22 3697
6969.01 3633
6969.80 3777
6970.59 3805
6971.38 3919
6972.16 3952
6972.95 3987
6973.74 3927
6974.53 3920
6975.32 3887
6976.10 3895
6976.89 4087
6977.68 4175
6978.47 4182
6979.26 4303
6980.05 4521
6980.83 4659
6981.62 4861
6982.41 5091
6983.20 5419
6983.99 6170
6984.78 6661
6985.57 7581
6986.36 8297
6987.14 8717
6987.93 8731
6988.72 8875
6989.51 8690
6990.30 7937
6991.09 7286
6991.88 6515
6992.67 5903
6993.46 5570
6994.25 5197
6995.04 4967
6995.82 4940
6996.61 5057
6997.40 5368
6998.19 5933
6998.98 6502
6999.77 7252
7000.56 8005
7001.35 8580
7002.14 8771
7002.93 8702
7003.72 8184
7004.51 7472
7005.30 7061
7006.09 6202
7006.88 5561
7007.67 4913
7008.46 4572
7009.25 4307
7010.04 4073
7010.83 4026
7011.62 3847
7012.41 3854
7013.20 3738
7013.99 3852
7014.78 3818
7015.57 3725
7016.36 3793
7017.15 3665
7017.94 3562
7018.73 3498
7019.53 3381
7020.32 3350
7021.11 3353
7021.90 3346
7022.69 3330
7023.48 3462
7024.27 3544
7025.06 3589
7025.85 3605
7026.64 3792
7027.43 3749
7028.23 3656
7029.02 3587
7029.81 3534
7030.60 3452
7031.39 3325
7032.18 3301
7032.97 3305
7033.77 3270
7034.56 3283
7035.35 3171
7036.14 3285
7036.93 3176
7037.72 3254
7038.51 3402
7039.31 3509
7040.10 3549
7040.89 3559
7041.68 3521
7042.47 3611
7043.27 3570
7044.06 3320
7044.85 3234
7045.64 3290
7046.43 3291
7047.23 3283
7048.02 3290
7048.81 3334
7049.60 3364
7050.40 3444
7051.19 3508
7051.98 3445
7052.77 3508
7053.57 3463
7054.36 3304
7055.15 3290
7055.94 3172
7056.74 3023
7057.53 2948
7058.32 2960
7059.12 2885
7059.91 2945
7060.70 2927
7061.50 3021
7062.29 3023
7063.08 3000
7063.87 2970
7064.67 3046
7065.46 2983
7066.25 2989
7067.05 2970
7067.84 3106
7068.63 3077
7069.43 2949
7070.22 3008
7071.02 3182
7071.81 3039
7072.60 2893
7073.40 2952
7074.19 2895
7074.98 2888
7075.78 2840
7076.57 3005
7077.37 2921
7078.16 2941
7078.95 2890
7079.75 2880
7080.54 2927
7081.34 2827
7082.13 2849
7082.92 2907
7083.72 2885
7084.51 2898
7085.31 2899
7086.10 2971
7086.90 3257
7087.69 3217
7088.49 3189
7089.28 3217
7090.07 3376
7090.87 3315
7091.66 3209
7092.46 2982
7093.25 2990
7094.05 2906
7094.84 2804
7095.64 2756
7096.43 2583
7097.23 2578
7098.02 2453
7098.82 2503
7099.61 2393
7100.41 2373
7101.20 2330
7102.00 2302
7102.79 2388
7103.59 2447
7104.39 2444
7105.18 2387
7105.98 2426
7106.77 2369
7107.57 2285
7108.36 2215
7109.16 2213
7109.96 2329
7110.75 2350
7111.55 2248
7112.34 2203
7113.14 2229
7113.93 2235
7114.73 2199
7115.53 2207
7116.32 2225
7117.12 2324
7117.92 2335
7118.71 2294
7119.51 2273
7120.30 2248
7121.10 2281
7121.90 2236
7122.69 2257
7123.49 2326
7124.29 2221
7125.08 2270
7125.88 2329
7126.68 2392
7127.47 2345
7128.27 2287
7129.07 2292
7129.86 2356
7130.66 2313
7131.46 2290
7132.25 2431
7133.05 2351
7133.85 2274
7134.65 2283
7135.44 2319
7136.24 2271
7137.04 2282
7137.84 2146
7138.63 2205
7139.43 2239
7140.23 2187
7141.03 2214
7141.82 2205
7142.62 2338
7143.42 2296
7144.22 2205
7145.01 2256
7145.81 2198
7146.61 2214
7147.41 2242
7148.20 2240
7149.00 2251
7149.80 2222
7150.60 2175
7151.40 2218
7152.19 2216
7152.99 2125
7153.79 2143
7154.59 2166
7155.39 2095
7156.19 2190
7156.98 2163
7157.78 2221
7158.58 2236
7159.38 2244
7160.18 2224
7160.98 2204
7161.78 2197
7162.57 2072
7163.37 2069
7164.17 2122
7164.97 2148
7165.77 2158
7166.57 2104
7167.37 2179
7168.17 2169
7168.97 2164
7169.77 2107
7170.56 2086
7171.36 2164
7172.16 2159
7172.96 2172
7173.76 2183
7174.56 2085
7175.36 2147
7176.16 2278
7176.96 2141
7177.76 2114
7178.56 2115
7179.36 2178
7180.16 2124
7180.96 2098
7181.76 2185
7182.56 2303
7183.36 2395
7184.16 2435
7184.96 2522
7185.76 2669
7186.56 2584
7187.36 2528
7188.16 2453
7188.96 2403
7189.76 2293
7190.56 2302
7191.36 2328
7192.16 2268
7192.96 2089
7193.76 2022
7194.56 2086
7195.36 2103
7196.16 2069
7196.96 2098
7197.76 2198
7198.56 2240
7199.36 2120
7200.16 2068
7200.97 2134
7201.77 2121
7202.57 2122
7203.37 2169
7204.17 2121
7204.97 2052
7205.77 2087
7206.57 2112
7207.37 2145
7208.18 2076
7208.98 1999
7209.78 2053
7210.58 2056
7211.38 2134
7212.18 2180
7212.98 2165
7213.79 2088
7214.59 2078
7215.39 2102
7216.19 2125
7216.99 2016
7217.79 2018
7218.60 2105
7219.40 2117
7220.20 2052
7221.00 2050
7221.80 2125
7222.61 2158
7223.41 2154
7224.21 2201
7225.01 2184
7225.81 2225
7226.62 2173
7227.42 2158
7228.22 2138
7229.02 2222
7229.83 2224
7230.63 2169
7231.43 2161
7232.23 2144
7233.04 2099
7233.84 2109
7234.64 2260
7235.45 2171
7236.25 2173
7237.05 2151
7237.85 2229
7238.66 2293
7239.46 2297
7240.26 2421
7241.07 2369
7241.87 2329
7242.67 2402
7243.48 2447
7244.28 2359
7245.08 2284
7245.89 2389
7246.69 2436
7247.49 2354
7248.30 2253
7249.10 2306
7249.90 2313
7250.71 2375
7251.51 2349
7252.31 2426
7253.12 2516
7253.92 2452
7254.73 2419
7255.53 2573
7256.33 2522
7257.14 2517
7257.94 2535
7258.75 2510
7259.55 2553
7260.35 2517
7261.16 2524
7261.96 2549
7262.77 2581
7263.57 2574
7264.38 2576
7265.18 2507
7265.98 2526
7266.79 2774
7267.59 2765
7268.40 2738
7269.20 2784
7270.01 2831
7270.81 2799
7271.62 2886
7272.42 2901
7273.23 2849
7274.03 2884
7274.84 2995
7275.64 2845
7276.45 2829
7277.25 2963
7278.06 3016
7278.86 2958
7279.67 3143
7280.47 3397
7281.28 3554
7282.08 3725
7282.89 4330
7283.69 4736
7284.50 5175
7285.31 5761
7286.11 6124
7286.92 6153
7287.72 6068
7288.53 5774
7289.33 5372
7290.14 4935
7290.95 4660
7291.75 4331
7292.56 3869
7293.36 3588
7294.17 3511
7294.98 3397
7295.78 3340
7296.59 3317
7297.39 3335
7298.20 3306
7299.01 3274
7299.81 3295
7300.62 3234
7301.43 3258
7302.23 3420
7303.04 3438
7303.85 3565
7304.65 3544
7305.46 3553
7306.27 3681
7307.07 3819
7307.88 3891
7308.69 4063
7309.49 4353
7310.30 4633
7311.11 4716
7311.91 5002
7312.72 5077
7313.53 5013
7314.33 4982
7315.14 4967
7315.95 4764
7316.76 4582
7317.56 4730
7318.37 4962
7319.18 5321
7319.99 5673
7320.79 6293
7321.60 7006
7322.41 7456
7323.22 7702
7324.02 7549
7324.83 7162
7325.64 6749
7326.45 6073
7327.26 5648
7328.06 5062
7328.87 4587
7329.68 4218
7330.49 3941
7331.30 3671
7332.10 3390
7332.91 3307
7333.72 3214
7334.53 3261
7335.34 3187
7336.15 3137
7336.95 3142
7337.76 3139
7338.57 3196
7339.38 3194
7340.19 3196
7341.00 3268
7341.81 3187
7342.61 3229
7343.42 3206
7344.23 3200
7345.04 3197
7345.85 3167
7346.66 3233
7347.47 3207
7348.28 3291
7349.09 3407
7349.89 3409
7350.70 3401
7351.51 3435
7352.32 3256
7353.13 3207
7353.94 3227
7354.75 3162
7355.56 3230
7356.37 3304
7357.18 3289
7357.99 3314
7358.80 3249
7359.61 3446
7360.42 3545
7361.23 3533
7362.04 3571
7362.85 3643
7363.66 3643
7364.47 3625
7365.28 3599
7366.09 3641
7366.90 3491
7367.71 3481
7368.52 3486
7369.33 3437
7370.14 3376
7370.95 3326
7371.76 3477
7372.57 3501
7373.38 3402
7374.19 3377
7375.00 3445
7375.81 3497
7376.62 3483
7377.43 3517
7378.24 3727
7379.05 3861
7379.86 4180
7380.67 4419
7381.49 4539
7382.30 4791
7383.11 5085
7383.92 5023
7384.73 4940
7385.54 4566
7386.35 4426
7387.16 4221
7387.97 3987
7388.79 3738
7389.60 3500
7390.41 3428
7391.22 3472
7392.03 3319
7392.84 3187
7393.65 3119
7394.47 3090
7395.28 3146
7396.09 3047
7396.90 3085
7397.71 3225
7398.52 3370
7399.34 3618
7400.15 3880
7400.96 4002
7401.77 4213
7402.58 4429
7403.40 4503
7404.21 4416
7405.02 4397
7405.83 4278
7406.64 4104
7407.46 3867
7408.27 3826
7409.08 3738
7409.89 3530
7410.71 3451
7411.52 3282
7412.33 3268
7413.14 3132
7413.96 3099
7414.77 2909
7415.58 2835
7416.40 2707
7417.21 2727
7418.02 2695
7418.83 2640
7419.65 2720
7420.46 2641
7421.27 2721
7422.09 2699
7422.90 2600
7423.71 2666
7424.53 2655
7425.34 2604
7426.15 2610
7426.97 2584
7427.78 2486
7428.59 2497
7429.41 2585
7430.22 2570
7431.03 2467
7431.85 2479
7432.66 2478
7433.47 2409
7434.29 2392
7435.10 2440
7435.92 2422
7436.73 2495
7437.54 2475
7438.36 2448
7439.17 2576
7439.99 2648
7440.80 2719
7441.61 2725
7442.43 2678
7443.24 2635
7444.06 2563
7444.87 2573
7445.69 2509
7446.50 2466
7447.31 2386
7448.13 2302
7448.94 2372
7449.76 2340
7450.57 2396
7451.39 2331
7452.20 2320
7453.02 2314
7453.83 2368
7454.65 2331
7455.46 2378
7456.28 2337
7457.09 2283
7457.91 2404
7458.72 2386
7459.54 2368
7460.35 2410
7461.17 2330
7461.98 2369
7462.80 2308
7463.61 2359
7464.43 2408
7465.24 2390
7466.06 2354
7466.88 2361
7467.69 2346
7468.51 2267
7469.32 2319
7470.14 2291
7470.95 2406
7471.77 2327
7472.59 2225
7473.40 2359
7474.22 2333
7475.03 2354
7475.85 2335
7476.67 2291
7477.48 2321
7478.30 2300
7479.11 2191
7479.93 2159
7480.75 2208
7481.56 2184
7482.38 2169
7483.20 2147
7484.01 2106
7484.83 2130
7485.65 2038
7486.46 2061
7487.28 2117
7488.10 2073
7488.91 2086
7489.73 2007
7490.55 2048
7491.36 2025
7492.18 1981
7493.00 2071
7493.81 2107
7494.63 2077
7495.45 2045
7496.27 1997
7497.08 1936
7497.90 2017
7498.72 2118
7499.53 2051
7500.35 1985
7501.17 2047
7501.99 2035
7502.80 1957
7503.62 2018
7504.44 2042
7505.26 2044
7506.08 2014
7506.89 2076
7507.71 2116
7508.53 2047
7509.35 2061
7510.16 2060
7510.98 2059
7511.80 2076
7512.62 2053
7513.44 1966
7514.25 2065
7515.07 1987
7515.89 1995
7516.71 2020
7517.53 1998
7518.35 1956
7519.16 2016
7519.98 1953
7520.80 1950
7521.62 2053
7522.44 1993
7523.26 2010
7524.08 2022
7524.90 2009
7525.71 2048
7526.53 1918
7527.35 2021
7528.17 2100
7528.99 1958
7529.81 1962
7530.63 2037
7531.45 1951
7532.27 1986
7533.08 1983
7533.90 2016
7534.72 1973
7535.54 2002
7536.36 2006
7537.18 2050
7538.00 2038
7538.82 2068
7539.64 2155
7540.46 2045
7541.28 2018
7542.10 2102
7542.92 2123
7543.74 2106
7544.56 2066
7545.38 2118
7546.20 2206
7547.02 2139
7547.84 2117
7548.66 2147
7549.48 2120
7550.30 2170
7551.12 2223
7551.94 2152
7552.76 2125
7553.58 2144
7554.40 2222
7555.22 2202
7556.04 2235
7556.86 2256
7557.68 2243
7558.50 2394
7559.32 2261
7560.14 2218
7560.96 2343
7561.78 2459
7562.61 2337
7563.43 2362
7564.25 2331
7565.07 2400
7565.89 2293
7566.71 2311
7567.53 2241
7568.35 2272
7569.17 2257
7569.99 2187
7570.82 2253
7571.64 2272
7572.46 2296
7573.28 2294
7574.10 2233
7574.92 2282
7575.74 2270
7576.57 2249
7577.39 2300
7578.21 2306
7579.03 2260
7579.85 2254
7580.67 2142
7581.50 2200
7582.32 2224
7583.14 2170
7583.96 2213
7584.78 2293
7585.61 2407
7586.43 2524
7587.25 2569
7588.07 2613
7588.89 2662
7589.72 2619
7590.54 2682
7591.36 2767
7592.18 2689
7593.01 2647
7593.83 2654
7594.65 2656
7595.47 2586
7596.30 2559
7597.12 2579
7597.94 2552
7598.76 2505
7599.59 2541
7600.41 2634
7601.23 2704
7602.06 2801
7602.88 2906
7603.70 3104
7604.53 3246
7605.35 3543
7606.17 3653
7606.99 3653
7607.82 3640
7608.64 3578
7609.46 3421
7610.29 3322
7611.11 3223
7611.93 3114
7612.76 3007
7613.58 2813
7614.41 2646
7615.23 2613
7616.05 2709
7616.88 2704
7617.70 2796
7618.52 2706
7619.35 2713
7620.17 2719
7621.00 2695
7621.82 2636
7622.64 2698
7623.47 2800
7624.29 2597
7625.12 2680
7625.94 2643
7626.77 2741
7627.59 2813
7628.41 2995
7629.24 3113
7630.06 3330
7630.89 3589
7631.71 3845
7632.54 4079
7633.36 4229
7634.19 4366
7635.01 4195
7635.84 3994
7636.66 3756
7637.48 3553
7638.31 3269
7639.13 3122
7639.96 2940
7640.78 2728
7641.61 2518
7642.43 2415
7643.26 2451
7644.09 2343
7644.91 2342
7645.74 2271
7646.56 2270
7647.39 2324
7648.21 2265
7649.04 2229
7649.86 2182
7650.69 2213
7651.51 2212
7652.34 2087
7653.17 2111
7653.99 2091
7654.82 2143
7655.64 2086
7656.47 2080
7657.29 2113
7658.12 2138
7658.95 2096
7659.77 2031
7660.60 2002
7661.43 2031
7662.25 2012
7663.08 2008
7663.90 2038
7664.73 2089
7665.56 2056
7666.38 2075
7667.21 2077
7668.04 2069
7668.86 2107
7669.69 2220
7670.52 2252
7671.34 2195
7672.17 2203
7673.00 2210
7673.82 2202
7674.65 2093
7675.48 2076
7676.30 2023
7677.13 1957
7677.96 1952
7678.78 1931
7679.61 2034
7680.44 1980
7681.27 1919
7682.09 1947
7682.92 1916
7683.75 1905
7684.58 1989
7685.40 1966
7686.23 2024
7687.06 2024
7687.89 2022
7688.71 2043
7689.54 2017
7690.37 2036
7691.20 2009
7692.02 1931
7692.85 1879
7693.68 1962
7694.51 2029
7695.34 1980
7696.16 1981
7696.99 2022
7697.82 1948
7698.65 1983
7699.48 2053
7700.31 2025
7701.13 2048
7701.96 2007
7702.79 2068
7703.62 1987
7704.45 1965
7705.28 1927
7706.10 1955
7706.93 1952
7707.76 1951
7708.59 1994
7709.42 1989
7710.25 1946
7711.08 1938
7711.91 1849
7712.73 1927
7713.56 1945
7714.39 1852
7715.22 1841
7716.05 1832
7716.88 1867
7717.71 1869
7718.54 1827
7719.37 1838
7720.20 1878
7721.03 1860
7721.86 1864
7722.68 1762
7723.51 1791
7724.34 1808
7725.17 1753
7726.00 1731
7726.83 1812
7727.66 1741
7728.49 1731
7729.32 1819
7730.15 1715
7730.98 1666
7731.81 1736
7732.64 1804
7733.47 1808
7734.30 1775
7735.13 1755
7735.96 1772
7736.79 1691
7737.62 1720
7738.45 1788
7739.28 1760
7740.11 1742
7740.94 1779
7741.77 1786
7742.61 1774
7743.44 1785
7744.27 1799
7745.10 1898
7745.93 2100
7746.76 2172
7747.59 2322
7748.42 2436
7749.25 2473
7750.08 2506
7750.91 2572
7751.74 2487
7752.58 2428
7753.41 2305
7754.24 2129
7755.07 2009
7755.90 1955
7756.73 1922
7757.56 1931
7758.39 1883
7759.23 1816
7760.06 1739
7760.89 1793
7761.72 1776
7762.55 1783
7763.38 1751
7764.22 1819
7765.05 1753
7765.88 1690
7766.71 1711
7767.54 1813
7768.37 1729
7769.21 1686
7770.04 1704
7770.87 1630
7771.70 1595
7772.53 1564
7773.37 1672
7774.20 1686
7775.03 1653
7775.86 1628
7776.70 1662
7777.53 1711
7778.36 1609
7779.19 1614
7780.03 1658
7780.86 1704
7781.69 1662
7782.52 1681
7783.36 1683
7784.19 1722
7785.02 1714
7785.86 1720
7786.69 1709
7787.52 1859
7788.35 1719
7789.19 1765
7790.02 1755
7790.85 1722
7791.69 1709
7792.52 1749
7793.35 1755
7794.19 1654
7795.02 1630
7795.85 1623
7796.69 1673
7797.52 1627
7798.35 1643
7799.19 1633
7800.02 1662
7800.85 1675
7801.69 1682
7802.52 1705
7803.36 1713
7804.19 1704
7805.02 1733
7805.86 1688
7806.69 1726
7807.53 1757
7808.36 1664
7809.19 1646
7810.03 1730
7810.86 1785
7811.70 1753
7812.53 1729
7813.36 1794
7814.20 1835
7815.03 1872
7815.87 1890
7816.70 1898
7817.54 1967
7818.37 2065
7819.21 2077
7820.04 1958
7820.88 1968
7821.71 1895
7822.55 1785
7823.38 1796
7824.22 1803
7825.05 1825
7825.89 1750
7826.72 1785
7827.56 1761
7828.39 1796
7829.23 1861
7830.06 1864
7830.90 1771
7831.73 1821
7832.57 1821
7833.40 1797
7834.24 1846
7835.07 1803
7835.91 1839
7836.74 1831
7837.58 1787
7838.42 1698
7839.25 1734
7840.09 1654
7840.92 1754
7841.76 1786
7842.59 1782
7843.43 1770
7844.27 1673
7845.10 1734
7845.94 1756
7846.77 1812
7847.61 1661
7848.45 1786
7849.28 1739
7850.12 1731
7850.96 1663
7851.79 1679
7852.63 1702
7853.47 1659
7854.30 1694
7855.14 1740
7855.98 1664
7856.81 1678
7857.65 1742
7858.49 1713
7859.32 1872
7860.16 1866
7861.00 1847
7861.83 1808
7862.67 1810
7863.51 1688
7864.34 1701
7865.18 1772
7866.02 1714
7866.86 1650
7867.69 1697
7868.53 1733
7869.37 1699
7870.20 1734
7871.04 1660
7871.88 1725
7872.72 1714
7873.55 1721
7874.39 1670
7875.23 1686
7876.07 1795
7876.91 1848
7877.74 1847
7878.58 1810
7879.42 1808
7880.26 1879
7881.09 1865
7881.93 1815
7882.77 1811
7883.61 1765
7884.45 1695
7885.28 1708
7886.12 1779
7886.96 1698
7887.80 1684
7888.64 1824
7889.48 1825
7890.32 1733
7891.15 1732
7891.99 1706
7892.83 1790
7893.67 1861
7894.51 1774
7895.35 1809
7896.19 1856
7897.02 1842
7897.86 1735
7898.70 1739
7899.54 1727
7900.38 1828
7901.22 1843
7902.06 1809
7902.90 1792
7903.74 1797
7904.58 1759
7905.41 1730
7906.25 1831
7907.09 1804
7907.93 1710
7908.77 1724
7909.61 1677
7910.45 1631
7911.29 1713
7912.13 1664
7912.97 1775
7913.81 1787
7914.65 1717
7915.49 1800
7916.33 1870
7917.17 1936
7918.01 2098
7918.85 2041
7919.69 2136
7920.53 2151
7921.37 2209
7922.21 2099
7923.05 1981
7923.89 1981
7924.73 1910
7925.57 1925
7926.41 1745
7927.25 1682
7928.09 1695
7928.93 1739
7929.77 1634
7930.61 1597
7931.45 1583
7932.29 1580
7933.14 1556
7933.98 1581
7934.82 1540
7935.66 1541
7936.50 1559
7937.34 1518
7938.18 1532
7939.02 1564
7939.86 1547
7940.70 1506
7941.55 1588
7942.39 1571
7943.23 1552
7944.07 1558
7944.91 1670
7945.75 1666
7946.59 1635
7947.43 1710
7948.28 1668
7949.12 1759
7949.96 1693
7950.80 1607
7951.64 1677
7952.48 1623
7953.33 1596
7954.17 1672
7955.01 1624
7955.85 1628
7956.69 1637
7957.54 1639
7958.38 1628
7959.22 1671
7960.06 1625
7960.90 1603
7961.75 1636
7962.59 1626
7963.43 1490
7964.27 1581
7965.12 1630
7965.96 1674
7966.80 1598
7967.64 1583
7968.49 1637
7969.33 1652
7970.17 1654
7971.01 1578
7971.86 1568
7972.70 1587
7973.54 1665
7974.39 1577
7975.23 1537
7976.07 1561
7976.91 1565
7977.76 1476
7978.60 1539
7979.44 1589
7980.29 1596
7981.13 1547
7981.97 1616
7982.82 1583
7983.66 1520
7984.50 1585
7985.35 1584
7986.19 1478
7987.04 1487
7987.88 1543
7988.72 1488
7989.57 1530
7990.41 1493
7991.25 1518
7992.10 1601
7992.94 1520
7993.79 1483
7994.63 1452
7995.47 1492
7996.32 1516
7997.16 1504
7998.01 1464
7998.85 1404
7999.69 1443
8000.54 1522
8001.38 1513
8002.23 1496
8003.07 1453
8003.92 1494
8004.76 1507
8005.61 1440
8006.45 1403
8007.29 1426
8008.14 1384
8008.98 1381
8009.83 1354
8010.67 1355
8011.52 1375
8012.36 1331
8013.21 1427
8014.05 1424
8014.90 1401
8015.74 1379
8016.59 1410
8017.43 1382
8018.28 1416
8019.12 1414
8019.97 1397
8020.82 1487
8021.66 1386
8022.51 1322
8023.35 1348
8024.20 1379
8025.04 1388
8025.89 1363
8026.73 1332
8027.58 1388
8028.43 1326
8029.27 1329
8030.12 1420
8030.96 1433
8031.81 1409
8032.66 1351
8033.50 1374
8034.35 1380
8035.19 1377
8036.04 1362
8036.89 1345
8037.73 1333
8038.58 1365
8039.43 1428
8040.27 1401
8041.12 1419
8041.96 1317
8042.81 1350
8043.66 1401
8044.50 1322
8045.35 1413
8046.20 1388
8047.04 1383
8047.89 1375
8048.74 1431
8049.58 1418
8050.43 1490
8051.28 1492
8052.13 1391
8052.97 1398
8053.82 1340
8054.67 1311
8055.51 1327
8056.36 1310
8057.21 1318
8058.06 1337
8058.90 1342
8059.75 1380
8060.60 1370
8061.45 1337
8062.29 1367
8063.14 1373
8063.99 1373
8064.84 1297
8065.68 1295
8066.53 1374
8067.38 1363
8068.23 1338
8069.08 1391
8069.92 1277
8070.77 1297
8071.62 1348
8072.47 1381
8073.32 1354
8074.16 1266
8075.01 1357
8075.86 1349
8076.71 1341
8077.56 1281
8078.41 1410
8079.25 1406
8080.10 1314
8080.95 1355
8081.80 1383
8082.65 1308
8083.50 1288
8084.35 1295
8085.20 1249
8086.04 1267
8086.89 1299
8087.74 1333
8088.59 1343
8089.44 1337
8090.29 1339
8091.14 1358
8091.99 1384
8092.84 1309
8093.69 1329
8094.53 1351
8095.38 1315
8096.23 1366
8097.08 1303
8097.93 1357
8098.78 1299
8099.63 1357
8100.48 1327
8101.33 1281
8102.18 1305
8103.03 1285
8103.88 1285
8104.73 1282
8105.58 1330
8106.43 1348
8107.28 1282
8108.13 1305
8108.98 1294
8109.83 1322
8110.68 1310
8111.53 1279
8112.38 1285
8113.23 1253
8114.08 1292
8114.93 1331
8115.78 1298
8116.63 1287
8117.48 1330
8118.33 1371
8119.18 1405
8120.03 1452
8120.88 1468
8121.73 1407
8122.59 1435
8123.44 1373
8124.29 1425
8125.14 1416
8125.99 1373
8126.84 1452
8127.69 1448
8128.54 1476
8129.39 1480
8130.24 1490
8131.10 1460
8131.95 1454
8132.80 1463
8133.65 1417
8134.50 1446
8135.35 1389
8136.20 1426
8137.06 1445
8137.91 1384
8138.76 1468
8139.61 1460
8140.46 1428
8141.31 1491
8142.17 1519
8143.02 1492
8143.87 1484
8144.72 1470
8145.57 1505
8146.42 1485
8147.28 1483
8148.13 1467
8148.98 1486
8149.83 1443
8150.69 1484
8151.54 1505
8152.39 1599
8153.24 1590
8154.09 1555
8154.95 1608
8155.80 1692
8156.65 1718
8157.50 1765
8158.36 1737
8159.21 1707
8160.06 1606
8160.92 1525
8161.77 1481
8162.62 1468
8163.47 1443
8164.33 1334
8165.18 1376
8166.03 1397
8166.89 1385
8167.74 1377
8168.59 1414
8169.45 1376
8170.30 1434
8171.15 1402
8172.01 1494
8172.86 1441
8173.71 1403
8174.57 1409
8175.42 1386
8176.27 1331
8177.13 1342
8177.98 1364
8178.83 1382
8179.69 1327
8180.54 1372
8181.40 1375
8182.25 1301
8183.10 1330
8183.96 1375
8184.81 1395
8185.66 1295
8186.52 1269
8187.37 1304
8188.23 1313
8189.08 1274
8189.94 1264
8190.79 1251
8191.64 1200
8192.50 1275
8193.35 1265
8194.21 1233
8195.06 1253
8195.92 1256
8196.77 1251
8197.63 1255
8198.48 1257
8199.34 1278
8200.19 1284
8201.05 1313
8201.90 1254
8202.76 1229
8203.61 1273
8204.47 1259
8205.32 1258
8206.18 1307
8207.03 1242
8207.89 1249
8208.74 1250
8209.60 1256
8210.45 1265
8211.31 1274
8212.16 1331
8213.02 1337
8213.87 1307
8214.73 1306
8215.58 1227
8216.44 1246
8217.30 1238
8218.15 1277
8219.01 1287
8219.86 1313
8220.72 1295
8221.58 1292
8222.43 1366
8223.29 1376
8224.14 1292
8225.00 1379
8225.86 1421
8226.71 1340
8227.57 1363
8228.42 1345
8229.28 1342
8230.14 1404
8230.99 1308
8231.85 1272
8232.71 1318
8233.56 1308
8234.42 1307
8235.28 1273
8236.13 1288
8236.99 1256
8237.85 1211
8238.70 1235
8239.56 1224
8240.42 1331
8241.27 1265
8242.13 1324
8242.99 1328
8243.85 1308
8244.70 1282
8245.56 1295
8246.42 1259
8247.27 1221
8248.13 1341
8248.99 1318
8249.85 1309
8250.70 1295
8251.56 1278
8252.42 1253
8253.28 1285
8254.13 1299
8254.99 1346
8255.85 1322
8256.71 1300
8257.57 1224
8258.42 1269
8259.28 1250
8260.14 1359
8261.00 1277
8261.85 1289
8262.71 1309
8263.57 1256
8264.43 1220
8265.29 1203
8266.15 1256
8267.00 1238
8267.86 1248
8268.72 1182
8269.58 1185
8270.44 1285
8271.30 1331
8272.15 1355
8273.01 1228
8273.87 1248
8274.73 1308
8275.59 1285
8276.45 1346
8277.31 1344
8278.17 1394
8279.02 1297
8279.88 1295
8280.74 1235
8281.60 1285
8282.46 1283
8283.32 1258
8284.18 1309
8285.04 1305
8285.90 1292
8286.76 1385
8287.62 1315
8288.48 1321
8289.34 1343
8290.19 1339
8291.05 1381
8291.91 1293
8292.77 1299
8293.63 1310
8294.49 1321
8295.35 1331
8296.21 1282
8297.07 1313
8297.93 1317
8298.79 1340
8299.65 1308
8300.51 1296
8301.37 1267
8302.23 1364
8303.09 1400
8303.95 1351
8304.81 1427
8305.67 1493
8306.53 1475
8307.39 1411
8308.26 1382
8309.12 1451
8309.98 1370
8310.84 1434
8311.70 1370
8312.56 1390
8313.42 1388
8314.28 1385
8315.14 1436
8316.00 1494
8316.86 1478
8317.72 1529
8318.58 1515
8319.44 1512
8320.31 1482
8321.17 1462
8322.03 1453
8322.89 1441
8323.75 1385
8324.61 1351
8325.47 1298
8326.33 1313
8327.20 1329
8328.06 1307
8328.92 1334
8329.78 1278
8330.64 1353
8331.50 1425
8332.37 1358
8333.23 1406
8334.09 1357
8334.95 1397
8335.81 1413
8336.67 1381
8337.54 1366
8338.40 1307
8339.26 1356
8340.12 1375
8340.99 1352
8341.85 1355
8342.71 1402
8343.57 1408
8344.43 1467
8345.30 1369
8346.16 1425
8347.02 1491
8347.88 1432
8348.75 1489
8349.61 1496
8350.47 1411
8351.33 1381
8352.20 1419
8353.06 1405
8353.92 1421
8354.79 1404
8355.65 1386
8356.51 1366
8357.37 1407
8358.24 1433
8359.10 1403
8359.96 1474
8360.83 1420
8361.69 1395
8362.55 1367
8363.42 1343
8364.28 1392
8365.14 1407
8366.01 1431
8366.87 1438
8367.73 1410
8368.60 1426
8369.46 1393
8370.32 1416
8371.19 1475
8372.05 1496
8372.92 1463
8373.78 1424
8374.64 1443
8375.51 1485
8376.37 1467
8377.24 1528
8378.10 1522
8378.96 1490
8379.83 1490
8380.69 1517
8381.56 1490
8382.42 1467
8383.29 1510
8384.15 1483
8385.01 1593
8385.88 1511
8386.74 1620
8387.61 1602
8388.47 1544
8389.34 1582
8390.20 1523
8391.07 1602
8391.93 1564
8392.80 1604
8393.66 1601
8394.53 1558
8395.39 1615
8396.26 1580
8397.12 1577
8397.99 1566
8398.85 1603
8399.72 1606
8400.58 1511
8401.45 1650
8402.31 1678
8403.18 1682
8404.04 1644
8404.91 1680
8405.77 1665
8406.64 1710
8407.50 1717
8408.37 1685
8409.24 1655
8410.10 1641
8410.97 1735
8411.83 1798
8412.70 1772
8413.57 1665
8414.43 1735
8415.30 1824
8416.16 1786
8417.03 1794
8417.90 1792
8418.76 1773
8419.63 1800
8420.49 1727
8421.36 1842
8422.23 1898
8423.09 1933
8423.96 1919
8424.83 1936
8425.69 1948
8426.56 1996
8427.43 2123
8428.29 2065
8429.16 2027
8430.03 2018
8430.89 2073
8431.76 2132
8432.63 2115
8433.49 2107
8434.36 2170
8435.23 2254
8436.09 2259
8436.96 2308
8437.83 2291
8438.70 2267
8439.56 2323
8440.43 2450
8441.30 2587
8442.17 2693
8443.03 2720
8443.90 2731
8444.77 2835
8445.64 2780
8446.50 2793
8447.37 2786
8448.24 2812
8449.11 2801
8449.97 2787
8450.84 2835
8451.71 2887
8452.58 3013
8453.45 3135
8454.31 3448
8455.18 3710
8456.05 4145
8456.92 4571
8457.79 4842
8458.65 5130
8459.52 5169
8460.39 5110
8461.26 5002
8462.13 4741
8463.00 4546
8463.86 4144
8464.73 4030
8465.60 3973
8466.47 3875
8467.34 4012
8468.21 4517
8469.08 5028
8469.94 5769
8470.81 6618
8471.68 7264
8472.55 7648
8473.42 7638
8474.29 7255
8475.16 6640
8476.03 6039
8476.90 5308
8477.77 4691
8478.64 4157
8479.50 3810
8480.37 3473
8481.24 3114
8482.11 2900
8482.98 2759
8483.85 2567
8484.72 2521
8485.59 2547
8486.46 2557
8487.33 2449
8488.20 2409
8489.07 2381
8489.94 2416
8490.81 2437
8491.68 2383
8492.55 2470
8493.42 2416
8494.29 2383
8495.16 2516
8496.03 2552
8496.90 2515
8497.77 2556
8498.64 2616
8499.51 2613
8500.38 2529
8501.25 2491
8502.12 2470
8502.99 2416
8503.86 2415
8504.73 2435
8505.60 2463
8506.48 2603
8507.35 2617
8508.22 2742
8509.09 2872
8509.96 3012
8510.83 2982
8511.70 2974
8512.57 2893
8513.44 2790
8514.31 2722
8515.18 2562
8516.06 2500
8516.93 2386
8517.80 2406
8518.67 2374
8519.54 2375
8520.41 2250
8521.28 2295
8522.16 2249
8523.03 2336
8523.90 2287
8524.77 2253
8525.64 2282
8526.51 2283
8527.39 2267
8528.26 2293
8529.13 2390
8530.00 2393
8530.87 2467
8531.74 2408
8532.62 2372
8533.49 2430
8534.36 2443
8535.23 2445
8536.11 2463
8536.98 2448
8537.85 2494
8538.72 2517
8539.59 2461
8540.47 2398
8541.34 2419
8542.21 2311
8543.08 2295
8543.96 2347
8544.83 2344
8545.70 2295
8546.58 2366
8547.45 2426
8548.32 2332
8549.19 2400
8550.07 2378
8550.94 2396
8551.81 2506
8552.69 2485
8553.56 2609
8554.43 2694
8555.31 2713
8556.18 2733
8557.05 2765
8557.93 2710
8558.80 2689
8559.67 2474
8560.55 2426
8561.42 2237
8562.29 2227
8563.17 2195
8564.04 2067
8564.91 2029
8565.79 1971
8566.66 1926
8567.53 1915
8568.41 1969
8569.28 1886
8570.16 1899
8571.03 1934
8571.90 1979
8572.78 1914
8573.65 1888
8574.53 1841
8575.40 1835
8576.28 1851
8577.15 1752
8578.02 1762
8578.90 1714
8579.77 1734
8580.65 1733
8581.52 1695
8582.40 1691
8583.27 1775
8584.15 1858
8585.02 1734
8585.90 1692
8586.77 1732
8587.64 1700
8588.52 1728
8589.39 1678
8590.27 1706
8591.14 1701
8592.02 1735
8592.89 1779
8593.77 1777
8594.65 1761
8595.52 1762
8596.40 1778
8597.27 1748
8598.15 1694
8599.02 1687
8599.90 1747
8600.77 1729
8601.65 1729
8602.52 1674
8603.40 1706
8604.28 1741
8605.15 1701
8606.03 1670
8606.90 1691
8607.78 1647
8608.65 1668
8609.53 1609
8610.41 1577
8611.28 1558
8612.16 1649
8613.03 1685
8613.91 1645
8614.79 1601
8615.66 1588
8616.54 1688
8617.42 1631
8618.29 1625
8619.17 1584
8620.05 1596
8620.92 1643
8621.80 1580
8622.68 1530
8623.55 1591
8624.43 1684
8625.31 1607
8626.18 1645
8627.06 1599
8627.94 1650
8628.81 1621
8629.69 1685
8630.57 1695
8631.44 1684
8632.32 1568
8633.20 1651
8634.08 1659
8634.95 1695
8635.83 1674
8636.71 1693
8637.59 1664
8638.46 1622
8639.34 1675
8640.22 1682
8641.10 1640
8641.97 1652
8642.85 1714
8643.73 1727
8644.61 1795
8645.48 1642
8646.36 1652
8647.24 1743
8648.12 1713
8649.00 1670
8649.87 1688
8650.75 1631
8651.63 1527
8652.51 1566
8653.39 1621
8654.26 1679
8655.14 1662
8656.02 1623
8656.90 1606
8657.78 1610
8658.66 1616
8659.53 1625
8660.41 1627
8661.29 1633
8662.17 1610
8663.05 1652
8663.93 1699
8664.81 1619
8665.69 1659
8666.56 1700
8667.44 1559
8668.32 1598
8669.20 1618
8670.08 1703
8670.96 1744
8671.84 1785
8672.72 1841
8673.60 1842
8674.48 1902
8675.36 1988
8676.23 1982
8677.11 1975
8677.99 1990
8678.87 1865
8679.75 1848
8680.63 1884
8681.51 1892
8682.39 1826
8683.27 1729
8684.15 1788
8685.03 1786
8685.91 1788
8686.79 1742
8687.67 1743
8688.55 1787
8689.43 1812
8690.31 1890
8691.19 2164
8692.07 2322
8692.95 2489
8693.83 2571
8694.71 2643
8695.59 2712
8696.47 2650
8697.35 2384
8698.23 2227
8699.11 2235
8699.99 2092
8700.88 1963
8701.76 1738
8702.64 1776
8703.52 1662
8704.40 1545
8705.28 1599
8706.16 1529
8707.04 1504
8707.92 1451
8708.80 1427
8709.68 1429
8710.57 1412
8711.45 1463
8712.33 1494
8713.21 1501
8714.09 1483
8714.97 1468
8715.85 1412
8716.73 1436
8717.62 1510
8718.50 1448
8719.38 1469
8720.26 1395
8721.14 1378
8722.02 1468
8722.91 1492
8723.79 1379
8724.67 1410
8725.55 1466
8726.43 1470
8727.31 1553
8728.20 1472
8729.08 1452
8729.96 1598
8730.84 1656
8731.73 1665
8732.61 1690
8733.49 1651
8734.37 1602
8735.25 1624
8736.14 1567
8737.02 1505
8737.90 1503
8738.78 1444
8739.67 1451
8740.55 1401
8741.43 1456
8742.31 1415
8743.20 1400
8744.08 1396
8744.96 1358
8745.85 1307
8746.73 1359
8747.61 1344
8748.50 1351
8749.38 1342
8750.26 1387
8751.14 1386
8752.03 1415
8752.91 1329
8753.79 1349
8754.68 1355
8755.56 1402
8756.44 1441
8757.33 1460
8758.21 1429
8759.10 1514
8759.98 1538
8760.86 1554
8761.75 1504
8762.63 1448
8763.51 1456
8764.40 1457
8765.28 1481
8766.17 1419
8767.05 1382
8767.93 1454
8768.82 1481
8769.70 1437
8770.59 1506
8771.47 1469
8772.35 1458
8773.24 1522
8774.12 1480
8775.01 1482
8775.89 1472
8776.78 1406
8777.66 1332
8778.54 1314
8779.43 1402
8780.31 1375
8781.20 1340
8782.08 1345
8782.97 1315
8783.85 1333
8784.74 1349
8785.62 1336
8786.51 1318
8787.39 1326
8788.28 1375
8789.16 1361
8790.05 1340
8790.93 1373
8791.82 1338
8792.70 1380
8793.59 1403
8794.47 1431
8795.36 1398
8796.25 1329
8797.13 1259
8798.02 1259
8798.90 1318
8799.79 1372
8800.67 1329
8801.56 1319
8802.44 1336
8803.33 1361
8804.22 1314
8805.10 1273
8805.99 1320
8806.87 1295
8807.76 1313
8808.65 1307
8809.53 1304
8810.42 1298
8811.30 1304
8812.19 1285
8813.08 1279
8813.96 1236
8814.85 1174
8815.74 1173
8816.62 1194
8817.51 1197
8818.40 1242
8819.28 1231
8820.17 1175
8821.06 1174
8821.94 1216
8822.83 1215
8823.72 1240
8824.60 1221
8825.49 1196
8826.38 1156
8827.26 1207
8828.15 1226
8829.04 1216
8829.93 1191
8830.81 1212
8831.70 1247
8832.59 1189
8833.47 1170
8834.36 1205
8835.25 1240
8836.14 1231
8837.02 1160
8837.91 1193
8838.80 1188
8839.69 1147
8840.57 1220
8841.46 1149
8842.35 1182
8843.24 1170
8844.13 1188
8845.01 1149
8845.90 1125
8846.79 1143
8847.68 1143
8848.57 1201
8849.45 1120
8850.34 1159
8851.23 1159
8852.12 1174
8853.01 1141
8853.90 1123
8854.78 1111
8855.67 1137
8856.56 1133
8857.45 1126
8858.34 1083
8859.23 1076
8860.12 1081
8861.00 1078
8861.89 1158
8862.78 1150
8863.67 1077
8864.56 1114
8865.45 1132
8866.34 1125
8867.23 1100
8868.12 1090
8869.00 1157
8869.89 1103
8870.78 1080
8871.67 1039
8872.56 1074
8873.45 999
8874.34 982
8875.23 1058
8876.12 1021
8877.01 1035
8877.90 1070
8878.79 1072
8879.68 1028
8880.57 1016
8881.46 1016
8882.35 1058
8883.24 1086
8884.13 1099
8885.02 1077
8885.91 1110
8886.80 1056
8887.69 1048
8888.58 1061
8889.47 1047
8890.36 1091
8891.25 1125
8892.14 1096
8893.03 1004
8893.92 1004
8894.81 1073
8895.70 1052
8896.59 1040
8897.48 1043
8898.37 980
8899.26 1069
8900.15 1035
8901.04 1072
8901.93 961
8902.82 975
8903.71 978
8904.61 1011
8905.50 1058
8906.39 1040
8907.28 1013
8908.17 1027
8909.06 1023
8909.95 1028
8910.84 1046
8911.73 1067
8912.63 1047
8913.52 1082
8914.41 1099
8915.30 1016
8916.19 1037
8917.08 1095
8917.97 1086
8918.87 1031
8919.76 1083
8920.65 1060
8921.54 1051
8922.43 997
8923.33 974
8924.22 973
8925.11 991
8926.00 1027
8926.89 992
8927.79 1074
8928.68 1085
8929.57 1012
8930.46 981
8931.35 1069
8932.25 1038
8933.14 994
8934.03 1029
8934.92 1062
8935.82 1028
8936.71 1061
8937.60 1015
8938.49 992
8939.39 992
8940.28 962
8941.17 988
8942.06 928
8942.96 1017
8943.85 1000
8944.74 951
8945.64 1011
8946.53 940
8947.42 1036
8948.31 1055
8949.21 993
8950.10 982
8950.99 956
8951.89 1005
8952.78 958
8953.67 1014
8954.57 993
8955.46 988
8956.35 997
8957.25 952
8958.14 958
8959.04 965
8959.93 1008
8960.82 1016
8961.72 1010
8962.61 943
8963.50 944
8964.40 989
8965.29 973
8966.19 1023
8967.08 1023
8967.97 1026
8968.87 1010
8969.76 1010
8970.66 978
8971.55 1026
8972.45 955
8973.34 979
8974.23 1001
8975.13 1000
8976.02 997
8976.92 961
8977.81 971
8978.71 897
8979.60 954
8980.50 1012
8981.39 952
8982.29 965
8983.18 968
8984.08 955
8984.97 966
8985.87 950
8986.76 975
8987.66 976
8988.55 970
8989.45 960
8990.34 1000
8991.24 1012
8992.13 947
8993.03 986
8993.92 980
8994.82 917
8995.71 946
8996.61 957
8997.50 893
8998.40 943
8999.30 911
9000.19 941
9001.09 869
9001.98 911
9002.88 971
9003.77 926
9004.67 914
9005.57 925
9006.46 930
9007.36 913
9008.25 904
9009.15 904
9010.05 874
9010.94 908
9011.84 914
9012.74 884
9013.63 915
9014.53 931
9015.42 906
9016.32 888
9017.22 963
9018.11 948
9019.01 925
9019.91 898
9020.80 890
9021.70 918
9022.60 902
9023.49 904
9024.39 917
9025.29 942
9026.19 934
9027.08 928
9027.98 918
9028.88 935
9029.77 899
9030.67 922
9031.57 926
9032.47 942
9033.36 935
9034.26 919
9035.16 870
9036.06 864
9036.95 891
9037.85 975
9038.75 930
9039.65 938
9040.54 919
9041.44 880
9042.34 878
9043.24 878
9044.13 851
9045.03 887
9045.93 880
9046.83 921
9047.73 932
9048.63 939
9049.52 903
9050.42 947
9051.32 962
9052.22 890
9053.12 926
9054.01 919
9054.91 861
9055.81 876
9056.71 955
9057.61 928
9058.51 897
9059.41 921
9060.30 891
9061.20 945
9062.10 948
9063.00 873
9063.90 895
9064.80 895
9065.70 886
9066.60 877
9067.50 904
9068.39 912
9069.29 900
9070.19 850
9071.09 867
9071.99 900
9072.89 880
9073.79 916
9074.69 893
9075.59 891
9076.49 873
9077.39 944
9078.29 942
9079.19 952
9080.09 904
9080.99 945
9081.89 888
9082.79 871
9083.69 898
9084.59 911
9085.49 881
9086.39 928
9087.29 945
9088.19 905
9089.09 945
9089.99 995
9090.89 897
9091.79 856
9092.69 899
9093.59 933
9094.49 917
9095.39 892
9096.29 895
9097.19 913
9098.09 894
9098.99 917
9099.89 892
9100.79 919
9101.69 924
9102.59 934
9103.49 942
9104.40 920
9105.30 923
9106.20 925
9107.10 940
9108.00 883
9108.90 836
9109.80 833
9110.70 897
9111.60 876
9112.51 874
9113.41 878
9114.31 904
9115.21 952
9116.11 951
9117.01 874
9117.91 881
9118.82 915
9119.72 919
9120.62 866
9121.52 916
9122.42 849
9123.32 870
9124.23 893
9125.13 874
9126.03 859
9126.93 914
9127.83 842
9128.74 900
9129.64 875
9130.54 903
9131.44 894
9132.34 891
9133.25 869
9134.15 862
9135.05 849
9135.95 877
9136.86 934
9137.76 878
9138.66 892
9139.56 906
9140.47 902
9141.37 914
9142.27 976
9143.18 912
9144.08 916
9144.98 901
9145.88 920
9146.79 896
9147.69 915
9148.59 878
9149.50 856
9150.40 842
9151.30 900
9152.21 911
9153.11 877
9154.01 879
9154.92 867
9155.82 860
9156.72 900
9157.63 914
9158.53 900
9159.43 898
9160.34 930
9161.24 861
9162.14 840
9163.05 879
9163.95 908
9164.86 870
9165.76 854
9166.66 827
9167.57 833
9168.47 873
9169.38 876
9170.28 843
9171.18 887
9172.09 920
9172.99 876
9173.90 921
9174.80 889
9175.71 879
9176.61 893
9177.52 863
9178.42 863
9179.32 894
9180.23 943
9181.13 885
9182.04 906
9182.94 910
9183.85 914
9184.75 874
9185.66 896
9186.56 889
9187.47 896
9188.37 937
9189.28 912
9190.18 892
9191.09 889
9191.99 866
9192.90 910
9193.80 929
9194.71 930
9195.61 874
9196.52 854
9197.43 875
9198.33 952
9199.24 955
9200.14 1015
9201.05 1056
9201.95 1015
9202.86 993
9203.77 1025
9204.67 1041
9205.58 1041
9206.48 987
9207.39 936
9208.29 919
9209.20 876
9210.11 910
9211.01 946
9211.92 961
9212.83 937
9213.73 889
9214.64 876
9215.54 958
9216.45 887
9217.36 909
9218.26 928
9219.17 947
9220.08 952
9220.98 974
9221.89 1000
9222.80 936
9223.70 976
9224.61 912
9225.52 817
9226.42 870
9227.33 884
9228.24 924
9229.15 906
9230.05 849
9230.96 868
9231.87 897
9232.77 905
9233.68 850
9234.59 851
9235.50 881
9236.40 922
9237.31 908
9238.22 882
9239.13 880
9240.03 868
9240.94 853
9241.85 926
9242.76 897
9243.66 901
9244.57 895
9245.48 914
9246.39 924
9247.30 913
9248.20 897
9249.11 890
9250.02 903
9250.93 865
9251.84 829
9252.75 838
9253.65 854
9254.56 841
9255.47 858
9256.38 850
9257.29 855
9258.20 923
9259.10 894
9260.01 826
9260.92 863
9261.83 931
9262.74 898
9263.65 866
9264.56 832
9265.46 876
9266.37 910
9267.28 874
9268.19 845
9269.10 895
9270.01 878
9270.92 816
9271.83 832
9272.74 847
9273.65 858
9274.56 845
9275.47 881
9276.37 899
9277.28 888
9278.19 905
9279.10 885
9280.01 891
9280.92 863
9281.83 864
9282.74 858
9283.65 838
9284.56 903
9285.47 888
9286.38 866
9287.29 841
9288.20 877
9289.11 888
9290.02 855
9290.93 887
9291.84 911
9292.75 863
9293.66 913
9294.57 899
9295.48 907
9296.39 901
9297.30 877
9298.21 887
9299.12 889
9300.03 895
9300.94 908
9301.86 908
9302.77 939
9303.68 928
9304.59 896
9305.50 894
9306.41 901
9307.32 919
9308.23 952
9309.14 933
9310.05 967
9310.96 1002
9311.88 945
9312.79 973
9313.70 1017
9314.61 987
9315.52 965
9316.43 995
9317.34 965
9318.25 927
9319.17 903
9320.08 894
9320.99 947
9321.90 946
9322.81 902
9323.72 939
9324.64 983
9325.55 924
9326.46 929
9327.37 972
9328.28 859
9329.20 883
9330.11 882
9331.02 915
9331.93 903
9332.84 887
9333.76 944
9334.67 857
9335.58 860
9336.49 910
9337.41 905
9338.32 865
9339.23 934
9340.14 925
9341.06 922
9341.97 902
9342.88 947
9343.79 942
9344.71 941
9345.62 949
9346.53 952
9347.44 942
9348.36 880
9349.27 930
9350.18 873
9351.10 970
9352.01 913
9352.92 939
9353.84 949
9354.75 992
9355.66 909
9356.58 976
9357.49 974
9358.40 931
9359.32 909
9360.23 919
9361.14 912
9362.06 863
9362.97 946
9363.88 923
9364.80 945
9365.71 887
9366.62 935
9367.54 960
9368.45 972
9369.37 924
9370.28 909
9371.19 936
9372.11 948
9373.02 959
9373.94 989
9374.85 934
9375.77 933
9376.68 986
9377.59 998
9378.51 959
9379.42 971
9380.34 976
9381.25 978
9382.17 989
9383.08 961
9384.00 969
9384.91 989
9385.83 941
9386.74 955
9387.65 1038
9388.57 1058
9389.48 1015
9390.40 1101
9391.31 1096
9392.23 1104
9393.14 1092
9394.06 1140
9394.98 1210
9395.89 1110
9396.81 1169
9397.72 1179
9398.64 1181
9399.55 1158
9400.47 1099
9401.38 1093
9402.30 1108
9403.21 1165
9404.13 1065
9405.05 1057
9405.96 999
9406.88 1006
9407.79 983
9408.71 1076
9409.62 1022
9410.54 1030
9411.46 1079
9412.37 1030
9413.29 1058
9414.20 1039
9415.12 1054
9416.04 1067
9416.95 1073
9417.87 1059
9418.79 1085
9419.70 1083
9420.62 1059
9421.54 1123
9422.45 1045
9423.37 1065
9424.29 1083
9425.20 1127
9426.12 1110
9427.04 1045
9427.95 1039
9428.87 1027
9429.79 1026
9430.70 1045
9431.62 1039
9432.54 1063
9433.45 1160
9434.37 1065
9435.29 1103
9436.21 1145
9437.12 1187
9438.04 1173
9438.96 1156
9439.87 1205
9440.79 1196
9441.71 1103
9442.63 1178
9443.54 1144
9444.46 1086
9445.38 1102
9446.30 1143
9447.22 1184
9448.13 1147
9449.05 1163
9449.97 1192
9450.89 1280
9451.81 1285
9452.72 1455
9453.64 1516
9454.56 1576
9455.48 1610
9456.40 1537
9457.31 1520
9458.23 1517
9459.15 1473
9460.07 1402
9460.99 1305
9461.91 1283
9462.82 1214
9463.74 1172
9464.66 1135
9465.58 1176
9466.50 1163
9467.42 1130
9468.34 1132
9469.26 1126
9470.17 1106
9471.09 1044
9472.01 1110
9472.93 1144
9473.85 1131
9474.77 1083
9475.69 1118
9476.61 1156
9477.53 1136
9478.45 1138
9479.37 1203
9480.28 1229
9481.20 1196
9482.12 1253
9483.04 1210
9483.96 1205
9484.88 1216
9485.80 1166
9486.72 1207
9487.64 1240
9488.56 1186
9489.48 1147
9490.40 1177
9491.32 1162
9492.24 1173
9493.16 1141
9494.08 1159
9495.00 1173
9495.92 1183
9496.84 1169
9497.76 1210
9498.68 1178
9499.60 1166
9500.52 1096
9501.44 1104
9502.36 1151
9503.28 1093
9504.20 1055
9505.12 1122
9506.04 1146
9506.97 1161
9507.89 1172
9508.81 1121
9509.73 1151
9510.65 1135
9511.57 1154
9512.49 1108
9513.41 1187
9514.33 1236
9515.25 1271
9516.17 1239
9517.10 1234
9518.02 1276
9518.94 1262
9519.86 1271
9520.78 1280
9521.70 1285
9522.62 1301
9523.54 1301
9524.47 1238
9525.39 1197
9526.31 1258
9527.23 1314
9528.15 1313
9529.07 1371
9530.00 1384
9530.92 1490
9531.84 1537
9532.76 1611
9533.68 1720
9534.61 1805
9535.53 1798
9536.45 1775
9537.37 1721
9538.29 1706
9539.22 1672
9540.14 1599
9541.06 1533
9541.98 1439
9542.91 1339
9543.83 1334
9544.75 1294
9545.67 1308
9546.60 1262
9547.52 1217
9548.44 1239
9549.36 1246
9550.29 1157
9551.21 1141
9552.13 1092
9553.06 1195
9553.98 1168
9554.90 1167
9555.82 1198
9556.75 1242
9557.67 1227
9558.59 1255
9559.52 1224
9560.44 1207
9561.36 1259
9562.29 1267
9563.21 1279
9564.13 1287
9565.06 1255
9565.98 1236
9566.90 1183
9567.83 1195
9568.75 1220
9569.68 1187
9570.60 1201
9571.52 1227
9572.45 1168
9573.37 1144
9574.29 1178
9575.22 1240
9576.14 1219
9577.07 1165
9577.99 1191
9578.91 1150
9579.84 1181
9580.76 1191
9581.69 1188
9582.61 1180
9583.54 1167
9584.46 1170
9585.38 1114
9586.31 1163
9587.23 1172
9588.16 1169
9589.08 1150
9590.01 1251
9590.93 1206
9591.86 1165
9592.78 1166
9593.71 1198
9594.63 1203
9595.56 1182
9596.48 1154
9597.41 1175
9598.33 1272
9599.26 1232
9600.18 1238
9601.11 1204
9602.03 1202
9602.96 1188
9603.88 1188
9604.81 1191
9605.73 1257
9606.66 1214
9607.59 1260
9608.51 1214
9609.44 1277
9610.36 1280
9611.29 1266
9612.21 1237
9613.14 1268
9614.07 1291
9614.99 1280
9615.92 1332
9616.84 1280
9617.77 1278
9618.70 1358
9619.62 1303
9620.55 1268
9621.47 1277
9622.40 1275
9623.33 1289
9624.25 1325
9625.18 1321
9626.11 1341
9627.03 1365
9627.96 1348
9628.89 1368
9629.81 1431
9630.74 1464
9631.67 1477
9632.59 1486
9633.52 1518
9634.45 1518
9635.37 1557
9636.30 1513
9637.23 1546
9638.15 1590
9639.08 1610
9640.01 1621
9640.93 1620
9641.86 1647
9642.79 1645
9643.72 1648
9644.64 1664
9645.57 1705
9646.50 1789
9647.43 1927
9648.35 1993
9649.28 2065
9650.21 2073
9651.14 2239
9652.06 2333
9652.99 2263
9653.92 2152
9654.85 2088
9655.78 2056
9656.70 1942
9657.63 1892
9658.56 1861
9659.49 1793
9660.42 1718
9661.34 1675
9662.27 1635
9663.20 1640
9664.13 1649
9665.06 1654
9665.98 1665
9666.91 1654
9667.84 1640
9668.77 1709
9669.70 1706
9670.63 1683
9671.56 1695
9672.48 1636
9673.41 1696
9674.34 1727
9675.27 1795
9676.20 1776
9677.13 1819
9678.06 1820
9678.99 1824
9679.92 1800
9680.84 1804
9681.77 1782
9682.70 1853
9683.63 1806
9684.56 1793
9685.49 1848
9686.42 1857
9687.35 1865
9688.28 1804
9689.21 1961
9690.14 1939
9691.07 1904
9692.00 1983
9692.93 2034
9693.86 1984
9694.79 1997
9695.72 2017
9696.65 2011
9697.58 2084
9698.51 2093
9699.44 2146
9700.37 2222
9701.30 2228
9702.23 2226
9703.16 2166
9704.09 2132
9705.02 2064
9705.95 1987
9706.88 1982
9707.81 1907
9708.74 1806
9709.67 1741
9710.60 1769
9711.53 1722
9712.46 1653
9713.39 1729
9714.32 1738
9715.25 1791
9716.18 1752
9717.11 1826
9718.04 1788
9718.97 1737
9719.91 1693
9720.84 1734
9721.77 1741
9722.70 1704
9723.63 1703
9724.56 1636
9725.49 1634
9726.42 1569
9727.35 1593
9728.29 1621
9729.22 1617
9730.15 1725
9731.08 1703
9732.01 1692
9732.94 1679
9733.88 1640
9734.81 1619
9735.74 1704
9736.67 1638
9737.60 1702
9738.53 1660
9739.47 1650
9740.40 1624
9741.33 1649
9742.26 1587
9743.19 1596
9744.13 1559
9745.06 1584
9745.99 1580
9746.92 1669
9747.86 1627
9748.79 1630
9749.72 1629
9750.65 1610
9751.58 1635
9752.52 1663
9753.45 1533
9754.38 1574
9755.32 1551
9756.25 1592
9757.18 1585
9758.11 1588
9759.05 1674
9759.98 1598
9760.91 1566
9761.84 1556
9762.78 1705
9763.71 1705
9764.64 1669
9765.58 1688
9766.51 1746
9767.44 1684
9768.38 1652
9769.31 1647
9770.24 1744
9771.18 1758
9772.11 1674
9773.04 1747
9773.98 1691
9774.91 1734
9775.84 1775
9776.78 1850
9777.71 1889
9778.65 1983
9779.58 2032
9780.51 2159
9781.45 2119
9782.38 2250
9783.32 2136
9784.25 2223
9785.18 2193
9786.12 2285
9787.05 2209
9787.99 2157
9788.92 2012
9789.85 1986
9790.79 1967
9791.72 1859
9792.66 1726
9793.59 1706
9794.53 1746
9795.46 1731
9796.40 1736
9797.33 1777
9798.27 1823
9799.20 1858
9800.14 1921
9801.07 1954
9802.00 1919
9802.94 1852
9803.87 1828
9804.81 1787
9805.74 1740
9806.68 1677
9807.62 1520
9808.55 1580
9809.49 1507
9810.42 1461
9811.36 1498
9812.29 1459
9813.23 1418
9814.16 1399
9815.10 1366
9816.03 1374
9816.97 1395
9817.90 1322
9818.84 1347
9819.78 1345
9820.71 1359
9821.65 1343
9822.58 1416
9823.52 1354
9824.46 1339
9825.39 1366
9826.33 1359
9827.26 1376
9828.20 1368
9829.14 1318
9830.07 1303
9831.01 1277
9831.94 1304
9832.88 1265
9833.82 1289
9834.75 1278
9835.69 1346
9836.63 1352
9837.56 1347
9838.50 1286
9839.44 1305
9840.37 1346
9841.31 1324
9842.25 1357
9843.18 1346
9844.12 1354
9845.06 1377
9846.00 1320
9846.93 1322
9847.87 1294
9848.81 1276
9849.74 1313
9850.68 1320
9851.62 1309
9852.56 1240
9853.49 1244
9854.43 1304
9855.37 1310
9856.31 1325
9857.24 1259
9858.18 1286
9859.12 1295
9860.06 1357
9860.99 1343
9861.93 1329
9862.87 1409
9863.81 1318
9864.74 1302
9865.68 1301
9866.62 1287
9867.56 1283
9868.50 1251
9869.43 1262
9870.37 1322
9871.31 1322
9872.25 1232
9873.19 1254
9874.13 1268
9875.06 1299
9876.00 1258
9876.94 1327
9877.88 1249
9878.82 1256
9879.76 1281
9880.70 1298
9881.63 1337
9882.57 1279
9883.51 1299
9884.45 1305
9885.39 1246
9886.33 1194
9887.27 1231
9888.21 1244
9889.15 1224
9890.08 1194
9891.02 1244
9891.96 1164
9892.90 1168
9893.84 1202
9894.78 1188
9895.72 1211
9896.66 1223
9897.60 1201
9898.54 1251
9899.48 1234
9900.42 1201
9901.36 1203
9902.30 1202
9903.24 1182
9904.18 1155
9905.12 1177
9906.06 1240
9907.00 1198
9907.94 1225
9908.88 1285
9909.82 1254
9910.76 1268
9911.70 1229
9912.64 1234
9913.58 1235
9914.52 1267
9915.46 1223
9916.40 1238
9917.34 1231
9918.28 1232
9919.22 1267
9920.16 1279
9921.10 1261
9922.04 1248
9922.98 1337
9923.92 1350
9924.86 1440
9925.80 1574
9926.74 1786
9927.68 1862
9928.63 2027
9929.57 2225
9930.51 2210
9931.45 2264
9932.39 2206
9933.33 2030
9934.27 1832
9935.21 1773
9936.15 1653
9937.10 1547
9938.04 1472
9938.98 1396
9939.92 1337
9940.86 1329
9941.80 1238
9942.75 1188
9943.69 1191
9944.63 1212
9945.57 1175
9946.51 1193
9947.45 1157
9948.40 1147
9949.34 1179
9950.28 1126
9951.22 1096
9952.16 1121
9953.11 1073
9954.05 1066
9954.99 1086
9955.93 1089
9956.87 1064
9957.82 1089
9958.76 1156
9959.70 1124
9960.64 1110
9961.59 1106
9962.53 1064
9963.47 1047
9964.41 1113
9965.36 1166
9966.30 1163
9967.24 1149
9968.19 1141
9969.13 1149
9970.07 1208
9971.01 1164
9971.96 1073
9972.90 1103
9973.84 1060
9974.79 1017
9975.73 966
9976.67 1054
9977.62 1068
9978.56 1018
9979.50 971
9980.45 1009
9981.39 1007
9982.33 1009
9983.28 971
9984.22 975
9985.16 992
9986.11 985
9987.05 990
9987.99 965
9988.94 981
9989.88 1033
9990.83 1027
9991.77 936
9992.71 994
9993.66 1019
9994.60 1044
9995.55 970
9996.49 964
9997.43 967
9998.38 951
9999.32 977
10000.27 991
10001.21 1004
10002.16 993
10003.10 970
10004.05 988
10004.99 1023
10005.93 989
10006.88 990
10007.82 1019
10008.77 1008
10009.71 987
10010.66 970
10011.60 1021
10012.55 992
10013.49 1011
10014.44 1028
10015.38 1017
10016.33 989
10017.27 991
10018.22 984
10019.16 927
10020.11 910
10021.05 965
10022.00 1001
10022.95 968
10023.89 902
10024.84 901
10025.78 969
10026.73 945
10027.67 900
10028.62 933
10029.56 892
10030.51 913
10031.46 908
10032.40 892
10033.35 883
10034.29 899
10035.24 908
10036.19 941
10037.13 889
10038.08 911
10039.02 933
10039.97 893
10040.92 907
10041.86 868
10042.81 886
10043.76 853
10044.70 844
10045.65 841
10046.60 874
10047.54 907
10048.49 910
10049.43 882
10050.38 862
10051.33 817
10052.28 859
10053.22 862
10054.17 847
10055.12 822
10056.06 804
10057.01 882
10057.96 874
10058.90 855
10059.85 833
10060.80 827
10061.75 888
10062.69 838
10063.64 853
10064.59 856
10065.53 880
10066.48 861
10067.43 851
10068.38 794
10069.33 815
10070.27 835
10071.22 830
10072.17 874
10073.12 820
10074.06 837
10075.01 876
10075.96 868
10076.91 853
10077.86 861
10078.80 877
10079.75 856
10080.70 821
10081.65 850
10082.60 771
10083.54 816
10084.49 810
10085.44 800
10086.39 743
10087.34 774
10088.29 788
10089.24 814
10090.18 824
10091.13 823
10092.08 786
10093.03 830
10093.98 804
10094.93 798
10095.88 825
10096.83 838
10097.77 827
10098.72 842
10099.67 866
10100.62 831
10101.57 826
10102.52 808
10103.47 833
10104.42 800
10105.37 782
10106.32 778
10107.27 820
10108.22 780
10109.16 866
10110.11 825
10111.06 825
10112.01 813
10112.96 813
10113.91 809
10114.86 787
10115.81 798
10116.76 786
10117.71 818
10118.66 790
10119.61 770
10120.56 779
10121.51 863
10122.46 794
10123.41 797
10124.36 743
10125.31 809
10126.26 798
10127.21 809
10128.16 823
10129.11 773
10130.06 751
10131.02 759
10131.97 766
10132.92 783
10133.87 791
10134.82 770
10135.77 792
10136.72 789
10137.67 767
10138.62 778
10139.57 808
10140.52 815
10141.47 759
10142.42 772
10143.38 772
10144.33 804
10145.28 794
10146.23 797
10147.18 786
10148.13 795
10149.08 793
10150.03 771
10150.99 745
10151.94 823
10152.89 885
10153.84 816
10154.79 716
10155.74 764
10156.70 806
10157.65 839
10158.60 842
10159.55 820
10160.50 827
10161.46 838
10162.41 814
10163.36 803
10164.31 787
10165.26 822
10166.22 823
10167.17 792
10168.12 811
10169.07 822
10170.02 854
10170.98 846
10171.93 796
10172.88 804
10173.83 842
10174.79 874
10175.74 814
10176.69 791
10177.65 816
10178.60 849
10179.55 853
10180.50 881
10181.46 803
10182.41 851
10183.36 828
10184.32 825
10185.27 828
10186.22 836
10187.17 829
10188.13 851
10189.08 846
10190.03 838
10190.99 842
10191.94 868
10192.89 863
10193.85 883
10194.80 900
10195.76 872
10196.71 838
10197.66 839
10198.62 887
10199.57 841
10200.52 884
10201.48 893
10202.43 899
10203.39 891
10204.34 922
10205.29 945
10206.25 952
10207.20 948
10208.16 977
10209.11 1019
10210.06 1052
10211.02 1013
10211.97 944
10212.93 944
10213.88 924
10214.84 959
10215.79 950
10216.74 862
10217.70 892
10218.65 907
10219.61 860
10220.56 905
10221.52 943
10222.47 833
10223.43 889
10224.38 907
10225.34 803
10226.29 839
10227.25 848
10228.20 862
10229.16 899
10230.11 879
10231.07 847
10232.02 874
10232.98 926
10233.93 939
10234.89 970
10235.84 1020
10236.80 1019
10237.76 1066
10238.71 1077
10239.67 1134
10240.62 1077
10241.58 1080
10242.53 998
10243.49 940
10244.45 910
10245.40 905
10246.36 907
10247.31 858
10248.27 895
10249.23 822
10250.18 785
10251.14 795
10252.09 850
10253.05 825
10254.01 812
10254.96 797
10255.92 741
10256.88 761
10257.83 842
10258.79 791
10259.75 835
10260.70 837
10261.66 732
10262.62 764
10263.57 774
10264.53 822
10265.49 814
10266.44 811
10267.40 818
10268.36 769
10269.31 756
10270.27 752
10271.23 744
10272.18 786
10273.14 792
10274.10 779
10275.06 779
10276.01 800
10276.97 784
10277.93 781
10278.89 801
10279.84 804
10280.80 800
10281.76 794
10282.72 788
10283.67 760
10284.63 785
10285.59 785
10286.55 816
10287.51 816
10288.46 732
10289.42 749
10290.38 771
10291.34 797
10292.29 749
10293.25 736
10294.21 753
10295.17 756
10296.13 822
10297.09 779
10298.04 769
10299.00 774
10299.96 783
10300.92 789
10301.88 774
10302.84 724
10303.80 755
10304.75 741
10305.71 738
10306.67 725
10307.63 781
10308.59 763
10309.55 734
10310.51 730
10311.47 755
10312.42 768
10313.38 792
10314.34 810
10315.30 797
10316.26 778
10317.22 803
10318.18 767
10319.14 778
10320.10 739
10321.06 750
10322.02 801
10322.98 746
10323.94 766
10324.90 755
10325.86 798
10326.82 820
10327.78 792
10328.74 746
10329.69 747
10330.65 736
10331.61 754
10332.57 759
10333.53 777
10334.49 794
10335.45 790
10336.41 810
10337.38 777
10338.34 770
10339.30 787
10340.26 714
10341.22 733
10342.18 729
10343.14 748
10344.10 806
10345.06 767
10346.02 706
10346.98 669
10347.94 736
10348.90 692
10349.86 719
10350.82 699
10351.78 667
10352.74 723
10353.71 732
10354.67 700
10355.63 693
10356.59 750
10357.55 753
10358.51 716
10359.47 679
10360.43 721
10361.39 735
10362.36 685
10363.32 708
10364.28 731
10365.24 721
10366.20 704
10367.16 706
10368.12 673
10369.09 738
10370.05 744
10371.01 719
10371.97 708
10372.93 737
10373.90 698
10374.86 722
10375.82 710
10376.78 726
10377.74 712
10378.71 698
10379.67 728
10380.63 701
10381.59 743
10382.55 725
10383.52 695
10384.48 730
10385.44 719
10386.40 709
10387.37 707
10388.33 717
10389.29 684
10390.25 675
10391.22 700
10392.18 743
10393.14 716
10394.11 685
10395.07 729
10396.03 723
10396.99 742
10397.96 729
10398.92 724
10399.88 763
10400.85 773
10401.81 741
10402.77 750
10403.74 740
10404.70 705
10405.66 731
10406.63 739
10407.59 779
10408.55 768
10409.52 759
10410.48 748
10411.44 747
10412.41 761
10413.37 763
10414.33 820
10415.30 846
10416.26 831
10417.23 905
10418.19 973
10419.15 1034
10420.12 1002
10421.08 1059
10422.05 1105
10423.01 1073
10423.97 1053
10424.94 1024
10425.90 949
10426.87 905
10427.83 848
10428.80 857
10429.76 869
10430.73 812
10431.69 790
10432.65 767
10433.62 758
10434.58 742
10435.55 747
10436.51 753
10437.48 757
10438.44 742
10439.41 704
10440.37 721
10441.34 756
10442.30 707
10443.27 723
10444.23 744
10445.20 692
10446.16 668
10447.13 709
10448.09 700
10449.06 764
10450.03 708
10450.99 726
10451.96 690
10452.92 695
10453.89 706
10454.85 689
10455.82 679
10456.78 701
10457.75 687
10458.72 722
10459.68 713
10460.65 721
10461.61 667
10462.58 709
10463.55 697
10464.51 641
10465.48 668
10466.44 708
10467.41 745
10468.38 648
10469.34 683
10470.31 691
10471.28 689
10472.24 672
10473.21 667
10474.18 653
10475.14 619
10476.11 637
10477.08 671
10478.04 678
10479.01 660
10479.98 685
10480.94 649
10481.91 660
10482.88 698
10483.84 714
10484.81 648
10485.78 667
10486.74 640
10487.71 693
10488.68 686
10489.65 716
10490.61 710
10491.58 718
10492.55 698
10493.52 693
10494.48 726
10495.45 690
10496.42 677
10497.39 715
10498.35 747
10499.32 733
10500.29 729
10501.26 701
10502.22 700
10503.19 714
10504.16 702
10505.13 747
10506.10 746
10507.06 674
10508.03 708
10509.00 666
10509.97 644
10510.94 651
10511.91 678
10512.87 717
10513.84 725
10514.81 643
10515.78 622
10516.75 665
10517.72 726
10518.68 704
10519.65 657
10520.62 675
10521.59 664
10522.56 691
10523.53 670
10524.50 662
10525.47 719
10526.44 685
10527.40 733
10528.37 667
10529.34 697
10530.31 699
10531.28 689
10532.25 634
10533.22 671
10534.19 676
10535.16 686
10536.13 706
10537.10 698
10538.07 681
10539.04 690
10540.01 699
10540.98 661
10541.94 671
10542.91 675
10543.88 654
10544.85 632
10545.82 751
10546.79 698
10547.76 677
10548.73 734
10549.70 684
10550.67 698
10551.64 715
10552.61 700
10553.58 665
10554.55 654
10555.52 678
10556.50 731
10557.47 727
10558.44 765
10559.41 749
10560.38 800
10561.35 769
10562.32 753
10563.29 842
10564.26 879
10565.23 891
10566.20 851
10567.17 835
10568.14 796
10569.11 784
10570.08 730
10571.06 760
10572.03 682
10573.00 712
10573.97 706
10574.94 636
10575.91 637
10576.88 626
10577.85 682
10578.83 687
10579.80 676
10580.77 682
10581.74 701
10582.71 681
10583.68 682
10584.65 714
10585.63 718
10586.60 661
10587.57 690
10588.54 675
10589.51 727
10590.49 692
10591.46 755
10592.43 721
10593.40 727
10594.37 729
10595.35 731
10596.32 724
10597.29 711
10598.26 687
10599.23 697
10600.21 670
10601.18 670
10602.15 709
10603.12 707
10604.10 675
10605.07 658
10606.04 733
10607.01 709
10607.99 649
10608.96 678
10609.93 679
10610.91 635
10611.88 606
10612.85 652
10613.82 650
10614.80 632
10615.77 658
10616.74 693
10617.72 689
10618.69 691
10619.66 598
10620.64 655
10621.61 690
10622.58 698
10623.56 662
10624.53 673
10625.50 683
10626.48 645
10627.45 668
10628.43 670
10629.40 708
10630.37 680
10631.35 710
10632.32 727
10633.29 680
10634.27 642
10635.24 685
10636.22 731
10637.19 715
10638.16 704
10639.14 734
10640.11 786
10641.09 813
10642.06 773
10643.04 802
10644.01 779
10644.98 806
10645.96 769
10646.93 716
10647.91 687
10648.88 684
10649.86 677
10650.83 657
10651.81 638
10652.78 670
10653.76 704
10654.73 682
10655.71 693
10656.68 652
10657.66 633
10658.63 656
10659.61 667
10660.58 683
10661.56 627
10662.53 628
10663.51 679
10664.48 734
10665.46 685
10666.43 653
10667.41 668
10668.38 669
10669.36 658
10670.33 665
10671.31 652
10672.29 677
10673.26 698
10674.24 654
10675.21 659
10676.19 675
10677.17 646
10678.14 632
10679.12 635
10680.09 658
10681.07 646
10682.05 664
10683.02 686
10684.00 651
10684.97 707
10685.95 673
10686.93 654
10687.90 644
10688.88 647
10689.86 667
10690.83 622
10691.81 611
10692.79 611
10693.76 631
10694.74 589
10695.72 609
10696.69 613
10697.67 654
10698.65 587
10699.62 573
10700.60 583
10701.58 635
10702.55 611
10703.53 630
10704.51 675
10705.49 634
10706.46 623
10707.44 610
10708.42 653
10709.39 616
10710.37 609
10711.35 617
10712.33 630
10713.30 592
10714.28 629
10715.26 611
10716.24 641
10717.22 620
10718.19 608
10719.17 652
10720.15 608
10721.13 591
10722.10 613
10723.08 621
10724.06 627
10725.04 595
10726.02 595
10727.00 636
10727.97 631
10728.95 621
10729.93 596
10730.91 609
10731.89 626
10732.87 608
10733.84 604
10734.82 622
10735.80 589
10736.78 613
10737.76 628
10738.74 602
10739.72 594
10740.69 625
10741.67 669
10742.65 622
10743.63 623
10744.61 593
10745.59 635
10746.57 614
10747.55 597
10748.53 632
10749.51 573
10750.49 558
10751.46 560
10752.44 570
10753.42 572
10754.40 630
10755.38 628
10756.36 598
10757.34 586
10758.32 570
10759.30 566
10760.28 621
10761.26 572
10762.24 607
10763.22 603
10764.20 615
10765.18 589
10766.16 571
10767.14 582
10768.12 592
10769.10 589
10770.08 593
10771.06 608
10772.04 571
10773.02 558
10774.00 609
10774.98 636
10775.96 559
10776.94 603
10777.92 571
10778.90 595
10779.88 612
10780.86 615
10781.85 606
10782.83 617
10783.81 579
10784.79 568
10785.77 601
10786.75 587
10787.73 612
10788.71 571
10789.69 593
10790.67 613
10791.65 578
10792.64 603
10793.62 552
10794.60 552
10795.58 561
10796.56 585
10797.54 611
10798.52 640
10799.51 563
10800.49 606
10801.47 608
10802.45 579
10803.43 540
10804.41 564
10805.40 569
10806.38 605
10807.36 614
10808.34 555
10809.32 565
10810.30 605
10811.29 582
10812.27 571
10813.25 549
10814.23 580
10815.22 601
10816.20 593
10817.18 637
10818.16 578
10819.14 608
10820.13 594
10821.11 565
10822.09 602
10823.07 613
10824.06 588
10825.04 590
10826.02 567
10827.01 575
10827.99 617
10828.97 590
10829.95 624
10830.94 613
10831.92 626
10832.90 613
10833.89 623
10834.87 587
10835.85 605
10836.84 581
10837.82 591
10838.80 645
10839.79 597
10840.77 602
10841.75 565
10842.74 630
10843.72 620
10844.70 610
10845.69 613
10846.67 633
10847.65 621
10848.64 686
10849.62 568
10850.60 609
10851.59 602
10852.57 609
10853.56 628
10854.54 619
10855.52 598
10856.51 619
10857.49 647
10858.48 676
10859.46 626
10860.45 617
10861.43 634
10862.41 630
10863.40 656
10864.38 626
10865.37 612
10866.35 598
10867.34 667
10868.32 662
10869.31 586
10870.29 611
10871.28 655
10872.26 694
10873.24 636
10874.23 666
10875.21 694
10876.20 679
10877.18 641
10878.17 632
10879.16 666
10880.14 643
10881.13 653
10882.11 678
10883.10 638
10884.08 634
10885.07 704
10886.05 690
10887.04 661
10888.02 678
10889.01 741
10889.99 718
10890.98 694
10891.97 647
10892.95 712
10893.94 717
10894.92 707
10895.91 661
10896.89 703
10897.88 706
10898.87 692
10899.85 660
10900.84 689
10901.83 687
10902.81 667
10903.80 686
10904.78 675
10905.77 678
10906.76 688
10907.74 695
10908.73 717
10909.72 695
10910.70 690
10911.69 662
10912.68 653
10913.66 670
10914.65 715
10915.64 704
10916.62 732
10917.61 742
10918.60 735
10919.58 713
10920.57 735
10921.56 734
10922.54 731
10923.53 681
10924.52 725
10925.51 706
10926.49 742
10927.48 727
10928.47 700
10929.46 700
10930.44 714
10931.43 762
10932.42 766
10933.41 761
10934.39 777
10935.38 729
10936.37 706
10937.36 746
10938.34 724
10939.33 711
10940.32 742
10941.31 776
10942.30 760
10943.28 760
10944.27 780
10945.26 791
10946.25 796
10947.24 802
10948.22 791
10949.21 790
10950.20 843
10951.19 806
10952.18 814
10953.17 757
10954.16 804
10955.14 858
10956.13 853
10957.12 813
10958.11 847
10959.10 843
10960.09 916
10961.08 858
10962.07 883
10963.05 896
10964.04 914
10965.03 900
10966.02 879
10967.01 846
10968.00 829
10968.99 809
10969.98 826
10970.97 809
10971.96 820
10972.95 812
10973.94 761
10974.92 837
10975.91 706
10976.90 760
10977.89 750
10978.88 749
10979.87 790
10980.86 842
10981.85 827
10982.84 823
10983.83 774
10984.82 799
10985.81 799
10986.80 784
10987.79 785
10988.78 807
10989.77 778
10990.76 791
10991.75 780
10992.74 839
10993.73 803
10994.72 830
10995.71 915
10996.70 912
10997.70 933
10998.69 1018
10999.68 990
11000.67 1052
11001.66 1027
11002.65 1080
11003.64 1073
11004.63 1077
11005.62 1053
11006.61 1017
11007.60 939
11008.59 913
11009.58 886
11010.58 840
11011.57 793
11012.56 846
11013.55 794
11014.54 730
11015.53 734
11016.52 730
11017.51 734
11018.51 745
11019.50 748
11020.49 707
11021.48 740
11022.47 713
11023.46 755
11024.46 745
11025.45 758
11026.44 790
11027.43 755
11028.42 749
11029.41 720
11030.41 693
11031.40 703
11032.39 732
11033.38 695
11034.37 722
11035.37 720
11036.36 744
11037.35 744
11038.34 726
11039.34 723
11040.33 737
11041.32 760
11042.31 760
11043.31 660
11044.30 702
11045.29 706
11046.28 686
11047.28 692
11048.27 620
11049.26 679
11050.26 689
11051.25 692
11052.24 670
11053.23 712
11054.23 694
11055.22 686
11056.21 651
11057.21 670
11058.20 664
11059.19 680
11060.19 699
11061.18 716
11062.17 695
11063.17 670
11064.16 694
11065.15 677
11066.15 703
11067.14 660
11068.13 671
11069.13 680
11070.12 697
11071.12 641
11072.11 625
11073.10 664
11074.10 676
11075.09 664
11076.09 645
11077.08 628
11078.07 618
11079.07 663
11080.06 663
11081.06 672
11082.05 619
11083.05 645
11084.04 670
11085.03 649
11086.03 586
11087.02 613
11088.02 660
11089.01 658
11090.01 687
11091.00 646
11092.00 646
11092.99 674
11093.99 622
11094.98 637
11095.98 610
11096.97 616
11097.97 619
11098.96 671
11099.96 631
11100.95 620
11101.95 665
11102.94 647
11103.94 621
11104.93 576
11105.93 616
11106.92 601
11107.92 600
11108.91 614
11109.91 590
11110.91 614
11111.90 636
11112.90 624
11113.89 614
11114.89 653
11115.88 632
11116.88 645
11117.88 638
11118.87 630
11119.87 673
11120.86 660
11121.86 693
11122.86 610
11123.85 638
11124.85 630
11125.84 621
11126.84 585
11127.84 623
11128.83 606
11129.83 610
11130.83 613
11131.82 662
11132.82 666
11133.82 641
11134.81 555
11135.81 613
11136.81 603
11137.80 606
11138.80 624
11139.80 622
11140.79 616
11141.79 640
11142.79 636
11143.79 574
11144.78 623
11145.78 645
11146.78 654
11147.77 653
11148.77 654
11149.77 677
11150.77 637
11151.76 656
11152.76 630
11153.76 612
11154.76 630
11155.75 624
11156.75 577
11157.75 602
11158.75 592
11159.74 597
11160.74 621
11161.74 634
11162.74 595
11163.74 646
11164.73 657
11165.73 609
11166.73 612
11167.73 598
11168.73 641
11169.73 651
11170.72 643
11171.72 622
11172.72 609
11173.72 591
11174.72 624
11175.72 607
11176.71 647
11177.71 648
11178.71 614
11179.71 643
11180.71 622
11181.71 626
11182.71 600
11183.71 602
11184.70 635
11185.70 601
11186.70 553
11187.70 614
11188.70 684
11189.70 660
11190.70 598
11191.70 602
11192.70 591
11193.70 610
11194.70 612
11195.70 620
11196.69 577
11197.69 635
11198.69 636
11199.69 645
11200.69 613
11201.69 590
11202.69 658
11203.69 627
11204.69 608
11205.69 640
11206.69 615
11207.69 583
11208.69 584
11209.69 659
11210.69 615
11211.69 564
11212.69 598
11213.69 605
11214.69 557
11215.69 619
11216.69 625
11217.69 610
11218.69 572
11219.69 588
11220.70 567
11221.70 605
11222.70 592
11223.70 584
11224.70 591
11225.70 616
11226.70 592
11227.70 563
11228.70 584
11229.70 566
11230.70 572
11231.70 615
11232.71 603
11233.71 597
11234.71 567
11235.71 614
11236.71 615
11237.71 561
11238.71 589
11239.71 548
11240.72 577
11241.72 597
11242.72 578
11243.72 595
11244.72 581
11245.72 588
11246.72 607
11247.73 619
11248.73 562
11249.73 554
11250.73 587
11251.73 621
11252.74 591
11253.74 532
11254.74 551
11255.74 561
11256.74 562
11257.75 576
11258.75 604
11259.75 591
11260.75 636
11261.76 653
11262.76 591
11263.76 569
11264.76 579
11265.77 586
11266.77 579
11267.77 555
11268.77 574
11269.78 571
11270.78 579
11271.78 540
11272.78 568
11273.79 611
11274.79 621
11275.79 622
11276.80 664
11277.80 635
11278.80 623
11279.81 629
11280.81 663
11281.81 629
11282.82 614
11283.82 612
11284.82 659
11285.83 625
11286.83 595
11287.83 604
11288.84 611
11289.84 586
11290.84 588
11291.85 583
11292.85 577
11293.86 609
11294.86 647
11295.86 670
11296.87 605
11297.87 594
11298.87 621
11299.88 649
11300.88 618
11301.89 607
11302.89 668
11303.90 612
11304.90 607
11305.90 566
11306.91 593
11307.91 610
11308.92 610
11309.92 599
11310.93 638
11311.93 645
11312.94 657
11313.94 694
11314.95 669
11315.95 672
11316.95 657
11317.96 722
11318.96 702
11319.97 642
11320.97 651
11321.98 680
11322.98 654
11323.99 641
11325.00 598
11326.00 618
11327.01 591
11328.01 566
11329.02 574
11330.02 587
11331.03 598
11332.03 576
11333.04 596
11334.04 586
11335.05 576
11336.06 589
11337.06 639
11338.07 665
11339.07 672
11340.08 626
11341.08 661
11342.09 645
11343.10 672
11344.10 655
11345.11 694
11346.11 673
11347.12 670
11348.13 654
11349.13 667
11350.14 608
11351.15 643
11352.15 675
11353.16 603
11354.17 609
11355.17 623
11356.18 672
11357.18 609
11358.19 592
11359.20 598
11360.20 589
11361.21 573
11362.22 593
11363.23 590
11364.23 608
11365.24 600
11366.25 611
11367.25 620
11368.26 595
11369.27 603
11370.28 608
11371.28 578
11372.29 548
11373.30 622
11374.30 635
11375.31 597
11376.32 582
11377.33 603
11378.33 584
11379.34 634
11380.35 610
11381.36 585
11382.37 567
11383.37 598
11384.38 624
11385.39 594
11386.40 609
11387.40 529
11388.41 584
11389.42 584
11390.43 591
11391.44 556
11392.44 615
11393.45 555
11394.46 584
11395.47 584
11396.48 600
11397.49 613
11398.49 617
11399.50 561
11400.51 545
11401.52 571
11402.53 535
11403.54 596
11404.55 599
11405.56 610
11406.56 586
11407.57 606
11408.58 575
11409.59 557
11410.60 583
11411.61 569
11412.62 586
11413.63 569
11414.64 515
11415.65 542
11416.65 566
11417.66 551
11418.67 559
11419.68 564
11420.69 577
11421.70 574
11422.71 578
11423.72 556
11424.73 569
11425.74 561
11426.75 568
11427.76 546
11428.77 548
11429.78 591
11430.79 541
11431.80 538
11432.81 559
11433.82 590
11434.83 578
11435.84 590
11436.85 550
11437.86 559
11438.87 550
11439.88 564
11440.89 615
11441.90 589
11442.91 574
11443.92 602
11444.93 597
11445.94 607
11446.95 583
11447.96 541
11448.98 572
11449.99 557
11451.00 564
11452.01 584
11453.02 609
11454.03 594
11455.04 587
11456.05 596
11457.06 594
11458.07 558
11459.08 593
11460.10 602
11461.11 599
11462.12 584
11463.13 546
11464.14 595
11465.15 616
11466.16 614
11467.18 613
11468.19 609
11469.20 626
11470.21 660
11471.22 642
11472.23 626
11473.25 608
11474.26 631
11475.27 626
11476.28 604
11477.29 626
11478.30 615
11479.32 636
11480.33 567
11481.34 618
11482.35 631
11483.37 678
11484.38 621
11485.39 604
11486.40 616
11487.41 608
11488.43 582
11489.44 582
11490.45 595
11491.46 622
11492.48 566
11493.49 627
11494.50 664
11495.52 575
11496.53 587
11497.54 587
11498.55 657
11499.57 604
11500.58 613
11501.59 566
11502.61 570
11503.62 645
11504.63 690
11505.65 668
11506.66 616
11507.67 662
11508.69 612
11509.70 625
11510.71 612
11511.73 656
11512.74 715
11513.75 659
11514.77 663
11515.78 641
11516.79 635
11517.81 681
11518.82 589
11519.84 610
11520.85 657
11521.86 629
11522.88 638
11523.89 630
11524.91 624
11525.92 590
11526.93 645
11527.95 661
11528.96 664
11529.98 613
11530.99 639
11532.00 658
11533.02 657
11534.03 611
11535.05 626
11536.06 666
11537.08 670
11538.09 698
11539.11 642
11540.12 697
11541.14 707
11542.15 660
11543.17 716
11544.18 685
11545.20 654
11546.21 663
11547.23 676
11548.24 676
11549.26 679
11550.27 736
11551.29 692
11552.30 724
11553.32 732
11554.33 684
11555.35 727
11556.36 736
11557.38 735
11558.39 756
11559.41 732
11560.43 696
11561.44 737
11562.46 717
11563.47 758
11564.49 738
11565.50 749
11566.52 768
11567.54 756
11568.55 765
11569.57 759
11570.58 815
11571.60 814
11572.62 865
11573.63 849
11574.65 804
11575.67 823
11576.68 895
11577.70 844
11578.71 889
11579.73 893
11580.75 935
11581.76 973
11582.78 949
11583.80 953
11584.81 1038
11585.83 1039
11586.85 1042
11587.86 1061
11588.88 1110
11589.90 1148
11590.92 1116
11591.93 1133
11592.95 1154
11593.97 1240
11594.98 1313
11596.00 1407
11597.02 1475
11598.04 1626
11599.05 1791
11600.07 1874
11601.09 1935
11602.10 1997
11603.12 2079
11604.14 2025
11605.16 1954
11606.18 1797
11607.19 1703
11608.21 1561
11609.23 1410
11610.25 1322
11611.26 1238
11612.28 1148
11613.30 1108
11614.32 1084
11615.34 989
11616.35 929
11617.37 921
11618.39 888
11619.41 892
11620.43 861
11621.45 884
11622.46 843
11623.48 828
11624.50 852
11625.52 834
11626.54 862
11627.56 868
11628.57 864
11629.59 841
11630.61 869
11631.63 842
11632.65 786
11633.67 786
11634.69 839
11635.71 825
11636.73 824
11637.74 840
11638.76 815
11639.78 840
11640.80 902
11641.82 934
11642.84 852
11643.86 807
11644.88 904
11645.90 827
11646.92 752
11647.94 801
11648.96 782
11649.98 755
11651.00 752
11652.02 741
11653.04 690
11654.06 691
11655.07 739
11656.09 693
11657.11 706
11658.13 692
11659.15 696
11660.17 811
11661.19 794
11662.21 721
11663.23 746
11664.26 735
11665.28 763
11666.30 721
11667.32 756
11668.34 737
11669.36 759
11670.38 749
11671.40 765
11672.42 763
11673.44 755
11674.46 778
11675.48 800
11676.50 779
11677.52 804
11678.54 837
11679.56 849
11680.58 818
11681.61 787
11682.63 809
11683.65 803
11684.67 754
11685.69 822
11686.71 790
11687.73 751
11688.75 739
11689.77 805
11690.80 803
11691.82 750
11692.84 706
11693.86 757
11694.88 748
11695.90 721
11696.93 723
11697.95 782
11698.97 738
11699.99 744
11701.01 761
11702.03 704
11703.06 723
11704.08 663
11705.10 693
11706.12 698
11707.14 673
11708.17 668
11709.19 677
11710.21 716
11711.23 713
11712.25 700
11713.28 692
11714.30 670
11715.32 684
11716.34 680
11717.37 691
11718.39 678
11719.41 646
11720.43 614
11721.46 609
11722.48 634
11723.50 623
11724.53 674
11725.55 645
11726.57 622
11727.59 637
11728.62 628
11729.64 627
11730.66 614
11731.69 606
11732.71 628
11733.73 650
11734.76 607
11735.78 624
11736.80 641
11737.83 601
11738.85 612
11739.87 622
11740.90 645
11741.92 621
11742.94 637
11743.97 654
11744.99 609
11746.02 630
11747.04 673
11748.06 656
11749.09 593
11750.11 599
11751.14 565
11752.16 611
11753.18 619
11754.21 578
11755.23 609
11756.26 612
11757.28 610
11758.30 655
11759.33 654
11760.35 580
11761.38 564
11762.40 572
11763.43 600
11764.45 611
11765.48 572
11766.50 567
11767.53 549
11768.55 606
11769.58 573
11770.60 608
11771.63 540
11772.65 556
11773.68 578
11774.70 576
11775.73 570
11776.75 562
11777.78 550
11778.80 625
11779.83 586
11780.85 559
11781.88 573
11782.90 582
11783.93 573
11784.95 546
11785.98 577
11787.00 588
11788.03 578
11789.06 575
11790.08 576
11791.11 532
11792.13 560
11793.16 551
11794.18 542
11795.21 539
11796.24 526
11797.26 559
11798.29 533
11799.31 542
11800.34 518
11801.37 544
11802.39 531
11803.42 568
11804.45 593
11805.47 512
11806.50 549
11807.52 574
11808.55 566
11809.58 564
11810.60 518
11811.63 527
11812.66 561
11813.68 558
11814.71 525
11815.74 554
11816.77 589
11817.79 536
11818.82 540
11819.85 539
11820.87 571
11821.90 534
11822.93 552
11823.95 529
11824.98 598
11826.01 556
11827.04 569
11828.06 603
11829.09 583
11830.12 581
11831.15 552
11832.17 587
11833.20 566
11834.23 551
11835.26 552
11836.28 560
11837.31 550
11838.34 555
11839.37 524
11840.40 553
11841.42 537
11842.45 583
11843.48 564
11844.51 525
11845.54 505
11846.56 577
11847.59 553
11848.62 512
11849.65 542
11850.68 505
11851.71 557
11852.73 569
11853.76 543
11854.79 560
11855.82 524
11856.85 568
11857.88 549
11858.91 545
11859.93 508
11860.96 536
11861.99 517
11863.02 514
11864.05 542
11865.08 538
11866.11 517
11867.14 545
11868.17 539
11869.20 538
11870.22 531
11871.25 526
11872.28 531
11873.31 542
11874.34 567
11875.37 562
11876.40 540
11877.43 582
11878.46 533
11879.49 511
11880.52 546
11881.55 530
11882.58 541
11883.61 526
11884.64 545
11885.67 584
11886.70 564
11887.73 513
11888.76 567
11889.79 555
11890.82 550
11891.85 549
11892.88 557
11893.91 603
11894.94 572
11895.97 553
11897.00 537
11898.03 570
11899.06 573
11900.09 585
11901.12 568
11902.15 525
11903.18 562
11904.21 573
11905.24 563
11906.27 575
11907.31 539
11908.34 591
11909.37 595
11910.40 599
11911.43 589
11912.46 553
11913.49 563
11914.52 587
11915.55 579
11916.58 571
11917.62 550
11918.65 538
11919.68 524
11920.71 535
11921.74 535
11922.77 521
11923.80 548
11924.84 514
11925.87 521
11926.90 614
11927.93 573
11928.96 570
11929.99 570
11931.03 605
11932.06 633
11933.09 634
11934.12 598
11935.15 577
11936.19 596
11937.22 612
11938.25 624
11939.28 603
11940.32 557
11941.35 539
11942.38 600
11943.41 595
11944.44 579
11945.48 522
11946.51 533
11947.54 562
11948.58 542
11949.61 559
11950.64 585
11951.67 554
11952.71 564
11953.74 544
11954.77 543
11955.80 545
11956.84 555
11957.87 525
11958.90 523
11959.94 532
11960.97 523
11962.00 542
11963.04 561
11964.07 564
11965.10 553
11966.14 565
11967.17 556
11968.20 517
11969.24 540
11970.27 513
11971.30 545
11972.34 540
11973.37 565
11974.40 572
11975.44 573
11976.47 549
11977.51 544
11978.54 574
11979.57 564
11980.61 529
11981.64 545
11982.68 579
11983.71 549
11984.74 525
11985.78 559
11986.81 523
11987.85 547
11988.88 549
11989.92 531
11990.95 517
11991.99 546
11993.02 574
11994.05 563
11995.09 557
11996.12 568
11997.16 518
11998.19 546
11999.23 543
12000.26 567
12001.30 564
12002.33 591
12003.37 581
12004.40 531
12005.44 547
12006.47 608
12007.51 581
12008.54 531
12009.58 541
12010.61 558
12011.65 597
12012.68 558
12013.72 615
12014.76 618
12015.79 632
12016.83 622
12017.86 607
12018.90 590
12019.93 614
12020.97 617
12022.00 600
12023.04 616
12024.08 578
12025.11 624
12026.15 628
12027.18 606
12028.22 574
12029.26 564
12030.29 575
12031.33 586
12032.37 570
12033.40 586
12034.44 575
12035.47 617
12036.51 627
12037.55 579
12038.58 626
12039.62 598
12040.66 595
12041.69 631
12042.73 583
12043.77 561
12044.80 583
12045.84 609
12046.88 575
12047.91 527
12048.95 577
12049.99 586
12051.03 587
12052.06 539
12053.10 536
12054.14 569
12055.17 559
12056.21 606
12057.25 565
12058.29 583
12059.32 596
12060.36 569
12061.40 586
12062.44 586
12063.47 593
12064.51 587
12065.55 552
12066.59 580
12067.62 539
12068.66 513
12069.70 541
12070.74 539
12071.78 546
12072.81 558
12073.85 574
12074.89 588
12075.93 584
12076.97 549
12078.00 587
12079.04 594
12080.08 530
12081.12 566
12082.16 578
12083.20 567
12084.23 630
12085.27 581
12086.31 553
12087.35 616
12088.39 579
12089.43 559
12090.47 567
12091.50 588
12092.54 574
12093.58 588
12094.62 577
12095.66 551
12096.70 625
12097.74 632
12098.78 633
12099.82 613
12100.86 641
12101.90 590
12102.93 636
12103.97 625
12105.01 642
12106.05 645
12107.09 649
12108.13 623
12109.17 671
12110.21 638
12111.25 672
12112.29 615
12113.33 568
12114.37 560
12115.41 592
12116.45 556
12117.49 533
12118.53 580
12119.57 596
12120.61 576
12121.65 530
12122.69 521
12123.73 556
12124.77 563
12125.81 556
12126.85 540
12127.89 554
12128.93 552
12129.97 541
12131.01 509
12132.05 526
12133.09 511
12134.13 536
12135.17 538
12136.22 509
12137.26 544
12138.30 530
12139.34 495
12140.38 559
12141.42 523
12142.46 529
12143.50 528
12144.54 526
12145.58 535
12146.63 513
12147.67 491
12148.71 493
12149.75 561
12150.79 539
12151.83 538
12152.87 507
12153.91 499
12154.96 474
12156.00 536
12157.04 511
12158.08 504
12159.12 497
12160.16 503
12161.21 494
12162.25 531
12163.29 501
12164.33 509
12165.37 520
12166.42 491
12167.46 502
12168.50 488
12169.54 499
12170.58 512
12171.63 542
12172.67 491
12173.71 489
12174.75 509
12175.80 511
12176.84 488
12177.88 507
12178.92 521
12179.97 519
12181.01 497
12182.05 489
12183.09 515
12184.14 527
12185.18 496
12186.22 479
12187.27 501
12188.31 474
12189.35 482
12190.39 493
12191.44 504
12192.48 481
12193.52 480
12194.57 523
12195.61 489
12196.65 490
12197.70 496
12198.74 525
12199.78 519
12200.83 506
12201.87 484
12202.91 520
12203.96 506
12205.00 519
12206.05 485
12207.09 479
12208.13 480
12209.18 466
12210.22 485
12211.27 497
12212.31 463
12213.35 477
12214.40 495
12215.44 461
12216.49 463
12217.53 458
12218.57 498
12219.62 478
12220.66 513
12221.71 468
12222.75 525
12223.80 508
12224.84 487
12225.89 472
12226.93 481
12227.97 510
12229.02 526
12230.06 529
12231.11 461
12232.15 506
12233.20 501
12234.24 534
12235.29 475
12236.33 472
12237.38 494
12238.42 509
12239.47 479
12240.51 467
12241.56 468
12242.60 498
12243.65 515
12244.70 517
12245.74 502
12246.79 478
12247.83 474
12248.88 490
12249.92 494
12250.97 484
12252.01 495
12253.06 442
12254.11 434
12255.15 465
12256.20 472
12257.24 474
12258.29 472
12259.34 433
12260.38 470
12261.43 469
12262.47 447
12263.52 442
12264.57 489
12265.61 480
12266.66 455
12267.70 435
12268.75 459
12269.80 432
12270.84 456
12271.89 458
12272.94 451
12273.98 495
12275.03 461
12276.08 462
12277.12 446
12278.17 438
12279.22 426
12280.26 435
12281.31 430
12282.36 430
12283.41 427
12284.45 460
12285.50 457
12286.55 459
12287.59 446
12288.64 452
12289.69 456
12290.74 441
12291.78 456
12292.83 440
12293.88 472
12294.93 458
12295.97 441
12297.02 396
12298.07 405
12299.12 432
12300.16 455
12301.21 463
12302.26 466
12303.31 450
12304.36 483
12305.40 474
12306.45 447
12307.50 486
12308.55 495
12309.60 471
12310.64 501
12311.69 476
12312.74 481
12313.79 437
12314.84 462
12315.89 438
12316.93 438
12317.98 469
12319.03 475
12320.08 455
12321.13 428
12322.18 422
12323.23 440
12324.28 410
12325.32 407
12326.37 434
12327.42 434
12328.47 422
12329.52 433
12330.57 454
12331.62 437
12332.67 471
12333.72 457
12334.77 440
12335.81 432
12336.86 444
12337.91 429
12338.96 442
12340.01 456
12341.06 449
12342.11 458
12343.16 453
12344.21 435
12345.26 428
12346.31 413
12347.36 419
12348.41 433
12349.46 443
12350.51 442
12351.56 414
12352.61 434
12353.66 412
12354.71 416
12355.76 445
12356.81 428
12357.86 429
12358.91 440
12359.96 459
12361.01 434
12362.06 434
12363.11 422
12364.16 435
12365.21 431
12366.26 441
12367.31 422
12368.36 400
12369.42 417
12370.47 449
12371.52 427
12372.57 427
12373.62 467
12374.67 458
12375.72 471
12376.77 449
12377.82 457
12378.87 447
12379.93 420
12380.98 420
12382.03 412
12383.08 432
12384.13 473
12385.18 432
12386.23 422
12387.28 441
12388.34 453
12389.39 438
12390.44 428
12391.49 432
12392.54 442
12393.59 471
12394.65 459
12395.70 427
12396.75 421
12397.80 428
12398.85 431
12399.91 482
12400.96 459
12402.01 437
12403.06 467
12404.11 450
12405.17 445
12406.22 440
12407.27 442
12408.32 477
12409.38 453
12410.43 454
12411.48 446
12412.53 475
12413.59 420
12414.64 407
12415.69 416
12416.74 451
12417.80 432
12418.85 443
12419.90 442
12420.96 427
12422.01 443
12423.06 438
12424.11 462
12425.17 472
12426.22 455
12427.27 415
12428.33 409
12429.38 440
12430.43 426
12431.49 439
12432.54 430
12433.59 423
12434.65 423
12435.70 480
12436.75 478
12437.81 464
12438.86 432
12439.92 439
12440.97 427
12442.02 432
12443.08 418
12444.13 472
12445.18 455
12446.24 426
12447.29 409
12448.35 456
12449.40 438
12450.46 457
12451.51 474
12452.56 484
12453.62 457
12454.67 451
12455.73 442
12456.78 439
12457.84 432
12458.89 469
12459.94 482
12461.00 464
12462.05 462
12463.11 493
12464.16 494
12465.22 478
12466.27 495
12467.33 514
12468.38 475
12469.44 485
12470.49 510
12471.55 479
12472.60 501
12473.66 483
12474.71 511
12475.77 528
12476.82 524
12477.88 495
12478.93 524
12479.99 581
12481.05 584
12482.10 554
12483.16 549
12484.21 593
12485.27 595
12486.32 596
12487.38 591
12488.44 607
12489.49 652
12490.55 662
12491.60 675
12492.66 722
12493.71 769
12494.77 866
12495.83 866
12496.88 891
12497.94 917
12499.00 935
12500.05 926
12501.11 931
12502.16 892
12503.22 825
12504.28 774
12505.33 755
12506.39 703
12507.45 647
12508.50 642
12509.56 629
12510.62 590
12511.67 578
12512.73 550
12513.79 554
12514.84 534
12515.90 526
12516.96 501
12518.02 528
12519.07 503
12520.13 500
12521.19 498
12522.24 515
12523.30 503
12524.36 505
12525.42 521
12526.47 517
12527.53 519
12528.59 513
12529.65 509
12530.70 523
12531.76 515
12532.82 487
12533.88 512
12534.93 535
12535.99 539
12537.05 534
12538.11 554
12539.17 528
12540.22 525
12541.28 524
12542.34 523
12543.40 532
12544.46 507
12545.51 514
12546.57 492
12547.63 542
12548.69 478
12549.75 485
12550.81 495
12551.86 512
12552.92 487
12553.98 528
12555.04 532
12556.10 504
12557.16 506
12558.22 528
12559.27 543
12560.33 516
12561.39 540
12562.45 526
12563.51 500
12564.57 528
12565.63 579
12566.69 566
12567.75 558
12568.81 569
12569.86 612
12570.92 599
12571.98 624
12573.04 594
12574.10 640
12575.16 690
12576.22 681
12577.28 688
12578.34 703
12579.40 748
12580.46 713
12581.52 698
12582.58 650
12583.64 669
12584.70 657
12585.76 627
12586.82 597
12587.88 598
12588.94 599
12590.00 566
12591.06 541
12592.12 534
12593.18 551
12594.24 540
12595.30 562
12596.36 536
12597.42 556
12598.48 545
12599.54 506
12600.60 514
12601.66 512
12602.72 539
12603.78 561
12604.84 530
12605.91 513
12606.97 510
12608.03 513
12609.09 507
12610.15 488
12611.21 465
12612.27 448
12613.33 468
12614.39 531
12615.45 494
12616.52 437
12617.58 498
12618.64 511
12619.70 496
12620.76 432
12621.82 475
12622.88 521
12623.95 485
12625.01 466
12626.07 450
12627.13 502
12628.19 494
12629.25 462
12630.32 453
12631.38 490
12632.44 483
12633.50 466
12634.56 453
12635.62 467
12636.69 428
12637.75 442
12638.81 466
12639.87 478
12640.94 426
12642.00 415
12643.06 468
12644.12 442
12645.18 461
12646.25 453
12647.31 447
12648.37 425
12649.43 436
12650.50 453
12651.56 484
12652.62 463
12653.69 478
12654.75 454
12655.81 474
12656.87 501
12657.94 513
12659.00 498
12660.06 443
12661.13 441
12662.19 487
12663.25 489
12664.32 465
12665.38 453
12666.44 490
12667.51 482
12668.57 441
12669.63 474
12670.70 450
12671.76 458
12672.82 469
12673.89 436
12674.95 421
12676.01 399
12677.08 458
12678.14 457
12679.21 430
12680.27 392
12681.33 424
12682.40 437
12683.46 470
12684.53 447
12685.59 458
12686.65 480
12687.72 469
12688.78 438
12689.85 414
12690.91 403
12691.98 403
12693.04 459
12694.10 444
12695.17 429
12696.23 388
12697.30 455
12698.36 455
12699.43 415
12700.49 401
12701.56 399
12702.62 411
12703.69 444
12704.75 442
12705.82 403
12706.88 435
12707.95 444
12709.01 449
12710.08 420
12711.14 420
12712.21 408
12713.27 439
12714.34 431
12715.40 419
12716.47 389
12717.53 396
12718.60 386
12719.67 409
12720.73 377
12721.80 408
12722.86 386
12723.93 419
12724.99 422
12726.06 367
12727.13 398
12728.19 395
12729.26 414
12730.32 394
12731.39 413
12732.46 416
12733.52 415
12734.59 405
12735.65 389
12736.72 388
12737.79 379
12738.85 400
12739.92 396
12740.99 421
12742.05 368
12743.12 351
12744.19 380
12745.25 426
12746.32 375
12747.39 395
12748.45 382
12749.52 409
12750.59 404
12751.65 366
12752.72 363
12753.79 384
12754.85 344
12755.92 339
12756.99 359
12758.06 384
12759.12 385
12760.19 373
12761.26 385
12762.32 374
12763.39 387
12764.46 377
12765.53 378
12766.59 358
12767.66 357
12768.73 355
12769.80 387
12770.86 359
12771.93 375
12773.00 357
12774.07 346
12775.14 381
12776.20 346
12777.27 355
12778.34 349
12779.41 395
12780.48 308
12781.54 336
12782.61 336
12783.68 373
12784.75 348
12785.82 395
12786.89 352
12787.95 352
12789.02 392
12790.09 359
12791.16 372
12792.23 359
12793.30 364
12794.37 374
12795.43 367
12796.50 360
12797.57 393
12798.64 378
12799.71 356
12800.78 330
12801.85 362
12802.92 356
12803.99 377
12805.05 380
12806.12 364
12807.19 340
12808.26 335
12809.33 381
12810.40 389
12811.47 374
12812.54 347
12813.61 329
12814.68 338
12815.75 379
12816.82 350
12817.89 370
12818.96 382
12820.03 367
12821.10 342
12822.17 348
12823.24 339
12824.31 337
12825.38 353
12826.45 372
12827.52 351
12828.59 362
12829.66 376
12830.73 338
12831.80 340
12832.87 339
12833.94 378
12835.01 371
12836.08 366
12837.15 332
12838.22 356
12839.29 359
12840.36 349
12841.43 318
12842.50 326
12843.57 356
12844.64 332
12845.72 341
12846.79 359
12847.86 337
12848.93 335
12850.00 333
12851.07 289
12852.14 317
12853.21 329
12854.28 337
12855.35 347
12856.43 354
12857.50 323
12858.57 322
12859.64 345
12860.71 350
12861.78 323
12862.85 306
12863.93 310
12865.00 302
12866.07 321
12867.14 330
12868.21 364
12869.29 300
12870.36 304
12871.43 336
12872.50 341
12873.57 361
12874.64 338
12875.72 323
12876.79 310
12877.86 337
12878.93 325
12880.01 337
12881.08 287
12882.15 335
12883.22 308
12884.30 321
12885.37 297
12886.44 336
12887.51 358
12888.59 328
12889.66 351
12890.73 360
12891.80 356
12892.88 313
12893.95 298
12895.02 310
12896.10 345
12897.17 271
12898.24 339
12899.31 274
12900.39 325
12901.46 326
12902.53 311
12903.61 331
12904.68 311
12905.75 334
12906.83 340
12907.90 341
12908.97 320
12910.05 310
12911.12 332
12912.20 322
12913.27 335
12914.34 305
12915.42 312
12916.49 351
12917.56 332
12918.64 332
12919.71 285
12920.79 324
12921.86 301
12922.93 280
12924.01 311
12925.08 296
12926.16 333
12927.23 313
12928.30 312
12929.38 314
12930.45 332
12931.53 309
12932.60 312
12933.68 299
12934.75 346
12935.83 294
12936.90 341
12937.98 300
12939.05 322
12940.12 339
12941.20 343
12942.27 311
12943.35 320
12944.42 314
12945.50 326
12946.57 356
12947.65 343
12948.72 331
12949.80 330
12950.88 370
12951.95 321
12953.03 324
12954.10 335
12955.18 319
12956.25 344
12957.33 305
12958.40 282
12959.48 312
12960.55 361
12961.63 339
12962.71 346
12963.78 321
12964.86 344
12965.93 325
12967.01 315
12968.09 319
12969.16 303
12970.24 324
12971.31 347
12972.39 321
12973.47 325
12974.54 304
12975.62 321
12976.69 315
12977.77 296
12978.85 320
12979.92 312
12981.00 310
12982.08 320
12983.15 336
12984.23 301
12985.31 294
12986.38 299
12987.46 347
12988.54 305
12989.61 274
12990.69 344
12991.77 335
12992.84 313
12993.92 328
12995.00 345
12996.08 340
12997.15 348
12998.23 321
12999.31 323
13000.38 338
13001.46 356
13002.54 327
13003.62 320
13004.69 301
13005.77 320
13006.85 336
13007.93 359
13009.00 334
13010.08 320
13011.16 323
13012.24 335
13013.32 345
13014.39 337
13015.47 335
13016.55 340
13017.63 361
13018.71 340
13019.78 337
13020.86 353
13021.94 326
13023.02 315
13024.10 341
13025.17 308
13026.25 332
13027.33 356
13028.41 324
13029.49 361
13030.57 336
13031.65 353
13032.72 350
13033.80 338
13034.88 345
13035.96 343
13037.04 346
13038.12 324
13039.20 366
13040.28 346
13041.36 347
13042.43 322
13043.51 350
13044.59 317
13045.67 370
13046.75 308
13047.83 369
13048.91 348
13049.99 338
13051.07 352
13052.15 357
13053.23 327
13054.31 337
13055.39 366
13056.47 360
13057.55 318
13058.63 310
13059.71 364
13060.78 374
13061.86 345
13062.94 304
13064.02 374
13065.10 347
13066.18 326
13067.26 308
13068.34 345
13069.42 308
13070.51 329
13071.59 343
13072.67 346
13073.75 344
13074.83 348
13075.91 365
13076.99 348
13078.07 309
13079.15 325
13080.23 324
13081.31 325
13082.39 340
13083.47 303
13084.55 339
13085.63 352
13086.71 335
13087.79 341
13088.88 348
13089.96 302
13091.04 361
13092.12 336
13093.20 338
13094.28 329
13095.36 323
13096.44 328
13097.53 308
13098.61 347
13099.69 320
13100.77 325
13101.85 299
13102.93 334
13104.01 337
13105.10 333
13106.18 323
13107.26 327
13108.34 312
13109.42 312
13110.50 320
13111.59 324
13112.67 352
13113.75 299
13114.83 351
13115.91 305
13117.00 308
13118.08 300
13119.16 305
13120.24 318
13121.33 328
13122.41 309
13123.49 340
13124.57 341
13125.66 308
13126.74 286
13127.82 300
13128.90 323
13129.99 302
13131.07 333
13132.15 312
13133.23 307
13134.32 311
13135.40 316
13136.48 302
13137.57 320
13138.65 281
13139.73 323
13140.82 339
13141.90 320
13142.98 303
13144.06 321
13145.15 335
13146.23 328
13147.31 315
13148.40 294
13149.48 317
13150.57 311
13151.65 302
13152.73 314
13153.82 303
13154.90 317
13155.98 322
13157.07 302
13158.15 304
13159.24 324
13160.32 350
13161.40 302
13162.49 305
13163.57 323
13164.66 319
13165.74 316
13166.82 303
13167.91 315
13168.99 295
13170.08 328
13171.16 292
13172.25 289
13173.33 297
13174.41 305
13175.50 281
13176.58 292
13177.67 315
13178.75 291
13179.84 278
13180.92 292
13182.01 339
13183.09 300
13184.18 317
13185.26 313
13186.35 292
13187.43 292
13188.52 320
13189.60 310
13190.69 335
13191.77 329
13192.86 320
13193.94 299
13195.03 326
13196.11 300
13197.20 304
13198.29 303
13199.37 276
13200.46 313
13201.54 319
13202.63 311
13203.71 287
13204.80 327
13205.88 312
13206.97 331
13208.06 328
13209.14 295
13210.23 285
13211.31 326
13212.40 336
13213.49 323
13214.57 330
13215.66 273
13216.75 307
13217.83 293
13218.92 273
13220.00 267
13221.09 295
13222.18 307
13223.26 307
13224.35 267
13225.44 331
13226.52 302
13227.61 313
13228.70 299
13229.78 284
13230.87 302
13231.96 263
13233.04 282
13234.13 285
13235.22 324
13236.31 301
13237.39 311
13238.48 312
13239.57 294
13240.65 313
13241.74 312
13242.83 311
13243.92 308
13245.00 308
13246.09 317
13247.18 328
13248.27 309
13249.35 334
13250.44 283
13251.53 313
13252.62 292
13253.71 304
13254.79 295
13255.88 335
13256.97 315
13258.06 318
13259.14 289
13260.23 298
13261.32 348
13262.41 301
13263.50 336
13264.59 339
13265.67 314
13266.76 315
13267.85 326
13268.94 308
13270.03 301
13271.12 354
13272.20 348
13273.29 317
13274.38 338
13275.47 334
13276.56 316
13277.65 313
13278.74 307
13279.83 324
13280.91 335
13282.00 340
13283.09 320
13284.18 321
13285.27 286
13286.36 331
13287.45 321
13288.54 342
13289.63 323
13290.72 349
13291.81 325
13292.90 297
13293.99 313
13295.07 335
13296.16 333
13297.25 325
13298.34 327
13299.43 325
13300.52 323
13301.61 342
13302.70 315
13303.79 319
13304.88 369
13305.97 327
13307.06 343
13308.15 327
13309.24 374
13310.33 361
13311.42 348
13312.51 371
13313.60 383
13314.69 356
13315.78 341
13316.87 353
13317.96 331
13319.05 312
13320.15 376
13321.24 402
13322.33 340
13323.42 345
13324.51 343
13325.60 349
13326.69 358
13327.78 334
13328.87 351
13329.96 371
13331.05 382
13332.14 349
13333.24 346
13334.33 346
13335.42 358
13336.51 351
13337.60 381
13338.69 322
13339.78 350
13340.87 357
13341.97 390
13343.06 355
13344.15 379
13345.24 395
13346.33 385
13347.42 359
13348.51 356
13349.61 328
13350.70 339
13351.79 349
13352.88 357
13353.97 356
13355.07 364
13356.16 375
13357.25 370
13358.34 371
13359.43 337
13360.53 364
13361.62 388
13362.71 357
13363.80 352
13364.90 376
13365.99 388
13367.08 402
13368.17 358
13369.27 380
13370.36 423
13371.45 367
13372.54 411
13373.64 404
13374.73 388
13375.82 369
13376.91 384
13378.01 381
13379.10 402
13380.19 350
13381.29 395
13382.38 392
13383.47 374
13384.57 354
13385.66 372
13386.75 355
13387.85 368
13388.94 399
13390.03 400
13391.13 363
13392.22 327
13393.31 367
13394.41 349
13395.50 326
13396.59 347
13397.69 363
13398.78 382
13399.87 353
13400.97 340
13402.06 348
13403.16 363
13404.25 358
13405.34 349
13406.44 353
13407.53 343
13408.63 341
13409.72 363
13410.82 337
13411.91 318
13413.00 354
13414.10 364
13415.19 332
13416.29 371
13417.38 356
13418.48 376
13419.57 356
13420.67 359
13421.76 332
13422.86 352
13423.95 332
13425.04 338
13426.14 361
13427.23 382
13428.33 348
13429.42 313
13430.52 362
13431.61 352
13432.71 313
13433.80 392
13434.90 372
13436.00 334
13437.09 368
13438.19 352
13439.28 361
13440.38 354
13441.47 323
13442.57 362
13443.66 332
13444.76 323
13445.85 348
13446.95 353
13448.05 334
13449.14 340
13450.24 309
13451.33 375
13452.43 328
13453.53 365
13454.62 378
13455.72 348
13456.81 356
13457.91 347
13459.01 392
13460.10 352
13461.20 374
13462.30 392
13463.39 343
13464.49 354
13465.58 375
13466.68 333
13467.78 385
13468.87 360
13469.97 408
13471.07 397
13472.16 368
13473.26 385
13474.36 393
13475.46 393
13476.55 411
13477.65 390
13478.75 361
13479.84 369
13480.94 374
13482.04 351
13483.13 351
13484.23 403
13485.33 351
13486.43 363
13487.52 357
13488.62 395
13489.72 389
13490.82 407
13491.91 414
13493.01 403
13494.11 370
13495.21 389
13496.30 432
13497.40 383
13498.50 397
13499.60 399
13500.70 425
13501.79 402
13502.89 372
13503.99 408
13505.09 404
13506.19 417
13507.28 451
13508.38 452
13509.48 414
13510.58 429
13511.68 402
13512.78 421
13513.87 396
13514.97 351
13516.07 375
13517.17 357
13518.27 397
13519.37 355
13520.47 373
13521.57 321
13522.66 360
13523.76 378
13524.86 361
13525.96 327
13527.06 342
13528.16 348
13529.26 351
13530.36 332
13531.46 334
13532.56 382
13533.65 372
13534.75 358
13535.85 323
13536.95 348
13538.05 365
13539.15 356
13540.25 349
13541.35 335
13542.45 315
13543.55 327
13544.65 366
13545.75 350
13546.85 349
13547.95 320
13549.05 315
13550.15 346
13551.25 355
13552.35 304
13553.45 322
13554.55 318
13555.65 345
13556.75 356
13557.85 330
13558.95 342
13560.05 336
13561.15 345
13562.25 346
13563.35 343
13564.45 334
13565.55 335
13566.65 342
13567.75 327
13568.86 330
13569.96 355
13571.06 354
13572.16 342
13573.26 290
13574.36 334
13575.46 357
13576.56 320
13577.66 321
13578.76 322
13579.86 341
13580.97 388
13582.07 347
13583.17 330
13584.27 343
13585.37 330
13586.47 315
13587.57 312
13588.68 317
13589.78 371
13590.88 341
13591.98 351
13593.08 339
13594.18 335
13595.29 346
13596.39 353
13597.49 297
13598.59 320
13599.69 356
13600.80 332
13601.90 365
13603.00 363
13604.10 342
13605.20 349
13606.31 318
13607.41 328
13608.51 357
13609.61 347
13610.72 345
13611.82 331
13612.92 336
13614.02 313
13615.13 327
13616.23 352
13617.33 328
13618.43 344
13619.54 321
13620.64 348
13621.74 332
13622.84 332
13623.95 339
13625.05 340
13626.15 330
13627.26 332
13628.36 320
13629.46 345
13630.57 328
13631.67 348
13632.77 361
13633.88 343
13634.98 354
13636.08 341
13637.19 321
13638.29 346
13639.39 322
13640.50 325
13641.60 331
13642.70 293
13643.81 299
13644.91 299
13646.02 291
13647.12 308
13648.22 310
13649.33 315
13650.43 345
13651.54 332
13652.64 351
13653.74 303
13654.85 310
13655.95 320
13657.06 292
13658.16 309
13659.27 274
13660.37 295
13661.47 335
13662.58 334
13663.68 298
13664.79 327
13665.89 336
13667.00 306
13668.10 290
13669.21 299
13670.31 358
13671.42 343
13672.52 325
13673.63 310
13674.73 322
13675.84 332
13676.94 346
13678.05 304
13679.15 337
13680.26 314
13681.36 349
13682.47 353
13683.57 336
13684.68 313
13685.78 319
13686.89 323
13688.00 326
13689.10 302
13690.21 282
13691.31 319
13692.42 345
13693.52 334
13694.63 330
13695.74 324
13696.84 309
13697.95 298
13699.05 324
13700.16 341
13701.27 323
13702.37 328
13703.48 323
13704.58 331
13705.69 317
13706.80 332
13707.90 353
13709.01 285
13710.12 372
13711.22 349
13712.33 327
13713.44 316
13714.54 349
13715.65 298
13716.76 328
13717.86 342
13718.97 337
13720.08 336
13721.18 348
13722.29 291
13723.40 329
13724.50 311
13725.61 326
13726.72 351
13727.83 345
13728.93 358
13730.04 307
13731.15 346
13732.25 350
13733.36 343
13734.47 342
13735.58 372
13736.68 351
13737.79 367
13738.90 387
13740.01 403
13741.11 369
13742.22 342
13743.33 363
13744.44 383
13745.55 358
13746.65 365
13747.76 375
13748.87 389
13749.98 369
13751.09 335
13752.19 388
13753.30 409
13754.41 342
13755.52 369
13756.63 413
13757.74 398
13758.84 366
13759.95 431
13761.06 418
13762.17 408
13763.28 429
13764.39 426
13765.50 385
13766.60 374
13767.71 438
13768.82 480
13769.93 447
13771.04 477
13772.15 449
13773.26 475
13774.37 479
13775.48 458
13776.58 458
13777.69 480
13778.80 479
13779.91 469
13781.02 456
13782.13 436
13783.24 426
13784.35 417
13785.46 433
13786.57 398
13787.68 387
13788.79 407
13789.90 407
13791.01 387
13792.12 329
13793.23 354
13794.34 408
13795.45 383
13796.56 386
13797.67 401
13798.78 395
13799.89 356
13801.00 339
13802.11 375
13803.22 366
13804.33 382
13805.44 374
13806.55 375
13807.66 375
13808.77 398
13809.88 411
13810.99 409
13812.10 390
13813.21 382
13814.32 406
13815.43 394
13816.54 366
13817.65 370
13818.77 431
13819.88 411
13820.99 395
13822.10 366
13823.21 358
13824.32 363
13825.43 378
13826.54 352
13827.65 364
13828.76 355
13829.88 375
13830.99 364
13832.10 353
13833.21 339
13834.32 343
13835.43 373
13836.54 371
13837.66 369
13838.77 364
13839.88 385
13840.99 348
13842.10 331
13843.22 350
13844.33 379
13845.44 334
13846.55 391
13847.66 378
13848.78 373
13849.89 353
13851.00 358
13852.11 378
13853.22 361
13854.34 362
13855.45 329
13856.56 370
13857.67 366
13858.79 371
13859.90 387
13861.01 371
13862.12 379
13863.24 377
13864.35 378
13865.46 366
13866.57 351
13867.69 385
13868.80 372
13869.91 372
13871.03 369
13872.14 377
13873.25 382
13874.36 372
13875.48 377
13876.59 337
13877.70 339
13878.82 328
13879.93 384
13881.04 330
13882.16 349
13883.27 327
13884.38 362
13885.50 358
13886.61 334
13887.73 362
13888.84 361
13889.95 350
13891.07 342
13892.18 360
13893.29 349
13894.41 384
13895.52 392
13896.64 326
13897.75 340
13898.86 337
13899.98 344
13901.09 357
13902.21 364
13903.32 349
13904.43 358
13905.55 351
13906.66 367
13907.78 337
13908.89 354
13910.01 372
13911.12 359
13912.24 315
13913.35 337
13914.47 343
13915.58 360
13916.70 338
13917.81 325
13918.92 356
13920.04 314
13921.15 346
13922.27 376
13923.38 362
13924.50 336
13925.62 334
13926.73 326
13927.85 347
13928.96 322
13930.08 355
13931.19 344
13932.31 329
13933.42 284
13934.54 335
13935.65 302
13936.77 341
13937.88 343
13939.00 346
13940.12 340
13941.23 315
13942.35 325
13943.46 326
13944.58 330
13945.70 327
13946.81 335
13947.93 307
13949.04 338
13950.16 313
13951.28 339
13952.39 323
13953.51 328
13954.62 317
13955.74 330
13956.86 338
13957.97 324
13959.09 346
13960.21 318
13961.32 307
13962.44 309
13963.56 337
13964.67 308
13965.79 319
13966.91 312
13968.02 338
13969.14 335
13970.26 320
13971.37 316
13972.49 325
13973.61 336
13974.73 341
13975.84 349
13976.96 377
13978.08 344
13979.19 313
13980.31 363
13981.43 316
13982.55 328
13983.66 334
13984.78 324
13985.90 317
13987.02 329
13988.13 330
13989.25 316
13990.37 297
13991.49 327
13992.61 361
13993.72 333
13994.84 349
13995.96 338
13997.08 359
13998.20 319
13999.31 304
14000.43 349
14001.55 337
14002.67 326
14003.79 356
14004.91 340
14006.02 352
14007.14 329
14008.26 318
14009.38 336
14010.50 327
14011.62 324
14012.73 330
14013.85 381
14014.97 350
14016.09 350
14017.21 326
14018.33 371
14019.45 339
14020.57 380
14021.69 362
14022.80 352
14023.92 322
14025.04 354
14026.16 411
14027.28 376
14028.40 353
14029.52 384
14030.64 389
14031.76 363
14032.88 327
14034.00 339
14035.12 360
14036.24 344
14037.36 348
14038.48 364
14039.60 349
14040.72 342
14041.84 333
14042.96 325
14044.08 337
14045.20 353
14046.32 308
14047.44 314
14048.56 297
14049.68 322
14050.80 348
14051.92 359
14053.04 297
14054.16 341
14055.28 337
14056.40 360
14057.52 328
14058.64 302
14059.76 321
14060.88 338
14062.00 340
14063.12 354
14064.24 338
14065.36 343
14066.48 324
14067.60 313
14068.72 341
14069.85 317
14070.97 360
14072.09 340
14073.21 368
14074.33 341
14075.45 339
14076.57 370
14077.69 357
14078.81 381
14079.94 371
14081.06 344
14082.18 338
14083.30 372
14084.42 368
14085.54 358
14086.66 355
14087.79 375
14088.91 354
14090.03 373
14091.15 369
14092.27 357
14093.40 426
14094.52 371
14095.64 373
14096.76 403
14097.88 385
14099.01 367
14100.13 392
14101.25 392
14102.37 407
14103.49 380
14104.62 399
14105.74 410
14106.86 400
14107.98 382
14109.11 394
14110.23 366
14111.35 360
14112.47 356
14113.60 344
14114.72 352
14115.84 323
14116.97 334
14118.09 346
14119.21 338
14120.33 334
14121.46 327
14122.58 315
14123.70 365
14124.83 316
14125.95 346
14127.07 317
14128.20 331
14129.32 330
14130.44 353
14131.57 347
14132.69 326
14133.81 347
14134.94 337
14136.06 312
14137.18 299
14138.31 306
14139.43 310
14140.55 331
14141.68 273
14142.80 300
14143.93 295
14145.05 327
14146.17 327
14147.30 307
14148.42 275
14149.55 293
14150.67 321
14151.79 306
14152.92 312
14154.04 298
14155.17 323
14156.29 317
14157.42 318
14158.54 310
14159.67 307
14160.79 301
14161.91 316
14163.04 300
14164.16 286
14165.29 306
14166.41 333
14167.54 368
14168.66 304
14169.79 293
14170.91 298
14172.04 325
14173.16 319
14174.29 304
14175.41 281
14176.54 353
14177.66 331
14178.79 289
14179.91 280
14181.04 291
14182.17 300
14183.29 341
14184.42 358
14185.54 295
14186.67 297
14187.79 298
14188.92 325
14190.04 292
14191.17 298
14192.30 277
14193.42 293
14194.55 289
14195.67 285
14196.80 300
14197.93 290
14199.05 300
14200.18 310
14201.30 283
14202.43 283
14203.56 265
14204.68 298
14205.81 284
14206.94 301
14208.06 287
14209.19 281
14210.32 317
14211.44 287
14212.57 275
14213.70 291
14214.82 299
14215.95 298
14217.08 315
14218.20 316
14219.33 299
14220.46 271
14221.58 325
14222.71 298
14223.84 265
14224.96 282
14226.09 292
14227.22 285
14228.35 292
14229.47 268
14230.60 266
14231.73 308
14232.86 291
14233.98 261
14235.11 262
14236.24 285
14237.37 277
14238.49 275
14239.62 255
14240.75 284
14241.88 298
14243.00 276
14244.13 290
14245.26 246
14246.39 276
14247.52 282
14248.64 302
14249.77 286
14250.90 309
14252.03 262
14253.16 281
14254.29 268
14255.41 279
14256.54 274
14257.67 280
14258.80 270
14259.93 260
14261.06 290
14262.19 238
14263.31 281
14264.44 295
14265.57 273
14266.70 251
14267.83 245
14268.96 281
14270.09 267
14271.22 267
14272.34 301
14273.47 301
14274.60 260
14275.73 268
14276.86 259
14277.99 261
14279.12 245
14280.25 272
14281.38 261
14282.51 257
14283.64 275
14284.77 278
14285.90 258
14287.03 272
14288.16 280
14289.29 277
14290.41 244
14291.54 265
14292.67 282
14293.80 270
14294.93 253
14296.06 247
14297.19 263
14298.32 244
14299.45 254
14300.58 243
14301.71 259
14302.84 233
14303.98 239
14305.11 244
14306.24 273
14307.37 274
14308.50 252
14309.63 272
14310.76 276
14311.89 261
14313.02 245
14314.15 253
14315.28 258
14316.41 284
14317.54 275
14318.67 280
14319.80 273
14320.93 249
14322.07 228
14323.20 267
14324.33 267
14325.46 266
14326.59 261
14327.72 252
14328.85 259
14329.98 240
14331.11 260
14332.25 264
14333.38 253
14334.51 276
14335.64 276
14336.77 266
14337.90 241
14339.04 246
14340.17 245
14341.30 244
14342.43 262
14343.56 240
14344.69 256
14345.83 216
14346.96 208
14348.09 248
14349.22 269
14350.35 235
14351.49 237
14352.62 243
14353.75 270
14354.88 272
14356.02 262
14357.15 249
14358.28 236
14359.41 223
14360.55 267
14361.68 253
14362.81 236
14363.94 243
14365.08 231
14366.21 256
14367.34 218
14368.47 254
14369.61 273
14370.74 244
14371.87 263
14373.01 257
14374.14 262
14375.27 241
14376.41 284
14377.54 232
14378.67 239
14379.81 232
14380.94 241
14382.07 270
14383.21 256
14384.34 246
14385.47 281
14386.61 286
14387.74 243
14388.87 270
14390.01 266
14391.14 277
14392.27 230
14393.41 240
14394.54 276
14395.68 262
14396.81 232
14397.94 250
14399.08 234
14400.21 236
14401.35 252
14402.48 272
14403.61 272
14404.75 221
14405.88 235
14407.02 252
14408.15 264
14409.29 260
14410.42 264
14411.55 277
14412.69 249
14413.82 237
14414.96 274
14416.09 272
14417.23 246
14418.36 266
14419.50 273
14420.63 270
14421.77 230
14422.90 229
14424.04 265
14425.17 318
14426.31 265
14427.44 279
14428.58 292
14429.71 265
14430.85 289
14431.98 273
14433.12 246
14434.25 269
14435.39 253
14436.53 269
14437.66 282
14438.80 263
14439.93 256
14441.07 283
14442.20 274
14443.34 266
14444.48 300
14445.61 307
14446.75 261
14447.88 258
14449.02 293
14450.16 254
14451.29 269
14452.43 273
14453.56 293
14454.70 264
14455.84 237
14456.97 277
14458.11 284
14459.25 293
14460.38 276
14461.52 284
14462.66 270
14463.79 277
14464.93 279
14466.07 283
14467.20 286
14468.34 285
14469.48 303
14470.61 291
14471.75 273
14472.89 271
14474.02 281
14475.16 280
14476.30 286
14477.43 331
14478.57 320
14479.71 314
14480.85 306
14481.98 316
14483.12 296
14484.26 305
14485.40 318
14486.53 293
14487.67 282
14488.81 298
14489.95 261
14491.08 259
14492.22 283
14493.36 296
14494.50 280
14495.63 265
14496.77 251
14497.91 245
14499.05 273
14500.19 264
14501.32 258
14502.46 250
14503.60 273
14504.74 283
14505.88 286
14507.02 251
14508.15 280
14509.29 259
14510.43 278
14511.57 263
14512.71 258
14513.85 322
14514.98 263
14516.12 270
14517.26 254
14518.40 264
14519.54 242
14520.68 255
14521.82 288
14522.96 283
14524.10 252
14525.23 250
14526.37 262
14527.51 263
14528.65 254
14529.79 265
14530.93 283
14532.07 237
14533.21 259
14534.35 266
14535.49 256
14536.63 235
14537.77 252
14538.91 266
14540.05 266
14541.19 227
14542.33 267
14543.46 234
14544.60 251
14545.74 243
14546.88 256
14548.02 253
14549.16 240
14550.30 259
14551.44 240
14552.58 219
14553.72 270
14554.86 250
14556.00 250
14557.15 291
14558.29 233
14559.43 268
14560.57 268
14561.71 272
14562.85 270
14563.99 252
14565.13 261
14566.27 229
14567.41 238
14568.55 248
14569.69 257
14570.83 248
14571.97 247
14573.11 269
14574.25 254
14575.40 254
14576.54 264
14577.68 228
14578.82 230
14579.96 262
14581.10 285
14582.24 228
14583.38 263
14584.53 305
14585.67 274
14586.81 264
14587.95 252
14589.09 265
14590.23 287
14591.37 270
14592.52 258
14593.66 273
14594.80 254
14595.94 259
14597.08 281
14598.22 275
14599.37 259
14600.51 246
14601.65 286
14602.79 295
14603.93 258
14605.08 249
14606.22 266
14607.36 275
14608.50 277
14609.65 247
14610.79 245
14611.93 255
14613.07 277
14614.22 245
14615.36 242
14616.50 256
14617.64 250
14618.79 278
14619.93 247
14621.07 242
14622.21 228
14623.36 265
14624.50 284
14625.64 260
14626.79 251
14627.93 252
14629.07 274
14630.22 245
14631.36 289
14632.50 262
14633.65 291
14634.79 279
14635.93 295
14637.08 298
14638.22 293
14639.36 286
14640.51 306
14641.65 289
14642.79 311
14643.94 314
14645.08 307
14646.22 286
14647.37 273
14648.51 288
14649.66 290
14650.80 297
14651.94 258
14653.09 276
14654.23 285
14655.38 264
14656.52 224
14657.66 255
14658.81 268
14659.95 264
14661.10 238
14662.24 260
14663.39 249
14664.53 218
14665.68 239
14666.82 256
14667.96 255
14669.11 265
14670.25 245
14671.40 260
14672.54 262
14673.69 234
14674.83 258
14675.98 253
14677.12 251
14678.27 222
14679.41 257
14680.56 225
14681.70 224
14682.85 248
14683.99 259
14685.14 241
14686.28 259
14687.43 213
14688.58 214
14689.72 258
14690.87 252
14692.01 251
14693.16 231
14694.30 249
14695.45 220
14696.60 237
14697.74 242
14698.89 238
14700.03 253
14701.18 255
14702.32 244
14703.47 246
14704.62 264
14705.76 243
14706.91 237
14708.05 221
14709.20 272
14710.35 268
14711.49 260
14712.64 237
14713.79 259
14714.93 232
14716.08 227
14717.23 245
14718.37 246
14719.52 233
14720.67 217
14721.81 212
14722.96 223
14724.11 224
14725.25 222
14726.40 248
14727.55 224
14728.69 227
14729.84 227
14730.99 234
14732.14 209
14733.28 243
14734.43 244
14735.58 244
14736.72 220
14737.87 225
14739.02 220
14740.17 251
14741.31 233
14742.46 230
14743.61 216
14744.76 232
14745.90 250
14747.05 237
14748.20 234
14749.35 225
14750.50 242
14751.64 261
14752.79 250
14753.94 215
14755.09 226
14756.24 212
14757.38 235
14758.53 223
14759.68 228
14760.83 254
14761.98 221
14763.13 228
14764.27 236
14765.42 240
14766.57 249
14767.72 260
14768.87 231
14770.02 231
14771.16 242
14772.31 228
14773.46 244
14774.61 242
14775.76 247
14776.91 230
14778.06 295
14779.21 306
14780.36 259
14781.50 234
14782.65 292
14783.80 247
14784.95 252
14786.10 256
14787.25 248
14788.40 294
14789.55 253
14790.70 272
14791.85 260
14793.00 248
14794.15 274
14795.30 262
14796.45 255
14797.60 225
14798.75 236
14799.90 255
14801.05 260
14802.20 236
14803.35 263
14804.50 247
14805.65 248
14806.80 237
14807.95 237
14809.10 250
14810.25 256
14811.40 258
14812.55 263
14813.70 255
14814.85 258
14816.00 257
14817.15 261
14818.30 269
14819.45 257
14820.60 242
14821.75 245
14822.90 225
14824.05 218
14825.20 243
14826.35 243
14827.50 258
14828.66 255
14829.81 247
14830.96 233
14832.11 243
14833.26 243
14834.41 252
14835.56 251
14836.71 234
14837.86 242
14839.02 253
14840.17 239
14841.32 239
14842.47 224
14843.62 230
14844.77 226
14845.92 235
14847.08 256
14848.23 232
14849.38 215
14850.53 223
14851.68 248
14852.83 231
14853.99 222
14855.14 230
14856.29 255
14857.44 223
14858.59 228
14859.75 233
14860.90 242
14862.05 234
14863.20 217
14864.36 223
14865.51 232
14866.66 218
14867.81 214
14868.97 212
14870.12 215
14871.27 210
14872.42 216
14873.58 206
14874.73 234
14875.88 225
14877.03 214
14878.19 236
14879.34 213
14880.49 209
14881.65 219
14882.80 214
14883.95 208
14885.10 214
14886.26 220
14887.41 215
14888.56 209
14889.72 221
14890.87 214
14892.02 214
14893.18 217
14894.33 186
14895.48 221
14896.64 222
14897.79 223
14898.95 239
14900.10 215
14901.25 216
14902.41 230
14903.56 204
14904.71 214
14905.87 219
14907.02 215
14908.18 233
14909.33 219
14910.48 188
14911.64 211
14912.79 231
14913.95 251
14915.10 227
14916.26 203
14917.41 227
14918.56 246
14919.72 252
14920.87 254
14922.03 261
14923.18 229
14924.34 250
14925.49 226
14926.65 217
14927.80 235
14928.96 221
14930.11 210
14931.27 219
14932.42 189
14933.58 241
14934.73 229
14935.89 230
14937.04 224
14938.20 241
14939.35 233
14940.51 253
14941.66 236
14942.82 215
14943.97 219
14945.13 201
14946.28 228
14947.44 261
14948.59 248
14949.75 225
14950.91 232
14952.06 255
14953.22 234
14954.37 243
14955.53 241
14956.68 247
14957.84 206
14959.00 219
14960.15 228
14961.31 223
14962.46 205
14963.62 229
14964.78 225
14965.93 229
14967.09 224
14968.25 218
14969.40 245
14970.56 222
14971.72 228
14972.87 217
14974.03 220
14975.19 224
14976.34 218
14977.50 211
14978.66 209
14979.81 211
14980.97 217
14982.13 222
14983.28 221
14984.44 199
14985.60 192
14986.75 218
14987.91 202
14989.07 178
14990.23 208
14991.38 223
14992.54 220
14993.70 203
14994.85 191
14996.01 190
14997.17 215
14998.33 221
14999.48 181
15000.64 211
15001.80 224
15002.96 212
15004.11 221
15005.27 202
15006.43 200
15007.59 229
15008.75 192
15009.90 194
15011.06 201
15012.22 205
15013.38 227
15014.54 212
15015.69 203
15016.85 177
15018.01 190
15019.17 199
15020.33 232
15021.49 213
15022.64 196
15023.80 177
15024.96 231
15026.12 197
15027.28 188
15028.44 210
15029.60 206
15030.76 227
15031.91 172
15033.07 191
15034.23 164
15035.39 204
15036.55 213
15037.71 203
15038.87 191
15040.03 175
15041.19 185
15042.35 189
15043.50 179
15044.66 186
15045.82 218
15046.98 191
15048.14 214
15049.30 197
15050.46 202
15051.62 178
15052.78 208
15053.94 198
15055.10 198
15056.26 178
15057.42 187
15058.58 190
15059.74 198
15060.90 164
15062.06 179
15063.22 192
15064.38 200
15065.54 211
15066.70 188
15067.86 206
15069.02 204
15070.18 219
15071.34 193
15072.50 170
15073.66 192
15074.82 200
15075.98 209
15077.14 204
15078.30 180
15079.46 174
15080.62 201
15081.79 210
15082.95 201
15084.11 202
15085.27 169
15086.43 179
15087.59 193
15088.75 163
15089.91 191
15091.07 180
15092.23 195
15093.39 208
15094.56 207
15095.72 180
15096.88 190
15098.04 202
15099.20 203
15100.36 221
15101.52 216
15102.69 194
15103.85 180
15105.01 207
15106.17 198
15107.33 228
15108.49 212
15109.66 170
15110.82 194
15111.98 227
15113.14 179
15114.30 184
15115.47 185
15116.63 194
15117.79 204
15118.95 195
15120.11 203
15121.28 174
15122.44 177
15123.60 197
15124.76 181
15125.93 199
15127.09 197
15128.25 197
15129.41 203
15130.58 174
15131.74 187
15132.90 213
15134.06 203
15135.23 194
15136.39 197
15137.55 185
15138.72 172
15139.88 200
15141.04 170
15142.21 201
15143.37 196
15144.53 190
15145.69 198
15146.86 187
15148.02 189
15149.18 172
15150.35 199
15151.51 197
15152.67 186
15153.84 229
15155.00 214
15156.17 189
15157.33 213
15158.49 172
15159.66 195
15160.82 191
15161.98 195
15163.15 186
15164.31 215
15165.48 175
15166.64 185
15167.80 188
15168.97 178
15170.13 180
15171.30 192
15172.46 195
15173.62 167
15174.79 173
15175.95 154
15177.12 188
15178.28 183
15179.45 188
15180.61 200
15181.78 208
15182.94 177
15184.11 186
15185.27 190
15186.44 203
15187.60 215
15188.76 208
15189.93 219
15191.09 182
15192.26 174
15193.42 170
15194.59 190
15195.75 175
15196.92 164
15198.09 188
15199.25 214
15200.42 200
15201.58 183
15202.75 188
15203.91 198
15205.08 202
15206.24 186
15207.41 195
15208.57 172
15209.74 187
15210.91 204
15212.07 187
15213.24 166
15214.40 175
15215.57 179
15216.73 217
15217.90 188
15219.07 233
15220.23 214
15221.40 194
15222.57 202
15223.73 216
15224.90 211
15226.06 202
15227.23 204
15228.40 196
15229.56 200
15230.73 182
15231.90 195
15233.06 207
15234.23 190
15235.40 198
15236.56 209
15237.73 192
15238.90 212
15240.06 184
15241.23 197
15242.40 226
15243.56 227
15244.73 218
15245.90 196
15247.07 186
15248.23 195
15249.40 187
15250.57 194
15251.73 195
15252.90 196
15254.07 204
15255.24 174
15256.40 212
15257.57 199
15258.74 195
15259.91 195
15261.07 158
15262.24 181
15263.41 171
15264.58 193
15265.75 181
15266.91 223
15268.08 192
15269.25 217
15270.42 172
15271.58 192
15272.75 171
15273.92 201
15275.09 192
15276.26 210
15277.43 198
15278.59 165
15279.76 175
15280.93 177
15282.10 202
15283.27 168
15284.44 198
15285.60 204
15286.77 189
15287.94 163
15289.11 175
15290.28 206
15291.45 191
15292.62 189
15293.79 183
15294.96 209
15296.12 178
15297.29 187
15298.46 164
15299.63 176
15300.80 184
15301.97 203
15303.14 205
15304.31 173
15305.48 178
15306.65 190
15307.82 176
15308.99 194
15310.16 173
15311.33 193
15312.49 209
15313.66 179
15314.83 200
15316.00 205
15317.17 195
15318.34 204
15319.51 182
15320.68 174
15321.85 186
15323.02 178
15324.19 203
15325.36 171
15326.53 203
15327.70 182
15328.87 199
15330.04 185
15331.21 182
15332.39 180
15333.56 182
15334.73 168
15335.90 147
15337.07 182
15338.24 188
15339.41 186
15340.58 208
15341.75 196
15342.92 175
15344.09 199
15345.26 180
15346.43 188
15347.60 193
15348.78 166
15349.95 195
15351.12 191
15352.29 176
15353.46 207
15354.63 222
15355.80 181
15356.97 182
15358.15 185
15359.32 177
15360.49 186
15361.66 210
15362.83 198
15364.00 164
15365.17 175
15366.35 185
15367.52 203
15368.69 183
15369.86 179
15371.03 197
15372.21 214
15373.38 185
15374.55 189
15375.72 203
15376.89 174
15378.07 189
15379.24 191
15380.41 189
15381.58 213
15382.75 190
15383.93 175
15385.10 180
15386.27 185
15387.44 188
15388.62 178
15389.79 187
15390.96 180
15392.13 191
15393.31 191
15394.48 170
15395.65 164
15396.83 201
15398.00 182
15399.17 174
15400.34 184
15401.52 201
15402.69 193
15403.86 189
15405.04 173
15406.21 199
15407.38 188
15408.56 170
15409.73 201
15410.90 170
15412.08 172
15413.25 187
15414.42 212
15415.60 180
15416.77 197
15417.94 201
15419.12 199
15420.29 212
15421.47 154
15422.64 184
15423.81 193
15424.99 192
15426.16 177
15427.34 188
15428.51 182
15429.68 191
15430.86 178
15432.03 160
15433.21 207
15434.38 183
15435.56 212
15436.73 194
15437.90 198
15439.08 176
15440.25 196
15441.43 204
15442.60 187
15443.78 192
15444.95 186
15446.13 189
15447.30 191
15448.48 173
15449.65 178
15450.83 181
15452.00 189
15453.18 180
15454.35 170
15455.53 188
15456.70 178
15457.88 181
15459.05 180
15460.23 176
15461.40 175
15462.58 184
15463.75 179
15464.93 159
15466.10 177
15467.28 214
15468.45 191
15469.63 196
15470.81 176
15471.98 199
15473.16 189
15474.33 196
15475.51 203
15476.69 170
15477.86 171
15479.04 163
15480.21 166
15481.39 178
15482.57 188
15483.74 149
15484.92 199
15486.09 192
15487.27 178
15488.45 180
15489.62 171
15490.80 208
15491.98 180
15493.15 167
15494.33 162
15495.51 193
15496.68 158
15497.86 172
15499.04 195
15500.21 164
15501.39 191
15502.57 188
15503.74 204
15504.92 185
15506.10 173
15507.27 178
15508.45 184
15509.63 183
15510.81 177
15511.98 190
15513.16 183
15514.34 191
15515.52 185
15516.69 188
15517.87 187
15519.05 194
15520.23 178
15521.40 176
15522.58 158
15523.76 169
15524.94 176
15526.11 175
15527.29 168
15528.47 183
15529.65 180
15530.83 190
15532.00 183
15533.18 175
15534.36 173
15535.54 176
15536.72 192
15537.89 180
15539.07 181
15540.25 168
15541.43 184
15542.61 180
15543.79 182
15544.96 184
15546.14 175
15547.32 172
15548.50 188
15549.68 189
15550.86 196
15552.04 176
15553.22 149
15554.39 155
15555.57 216
15556.75 196
15557.93 187
15559.11 192
15560.29 192
15561.47 204
15562.65 186
15563.83 178
15565.01 171
15566.19 198
15567.36 181
15568.54 170
15569.72 174
15570.90 181
15572.08 187
15573.26 203
15574.44 186
15575.62 213
15576.80 212
15577.98 215
15579.16 186
15580.34 176
15581.52 180
15582.70 210
15583.88 210
15585.06 176
15586.24 202
15587.42 187
15588.60 192
15589.78 192
15590.96 194
15592.14 188
15593.32 196
15594.50 190
15595.68 189
15596.86 193
15598.04 168
15599.22 195
15600.41 212
15601.59 194
15602.77 194
15603.95 198
15605.13 193
15606.31 197
15607.49 163
15608.67 188
15609.85 204
15611.03 193
15612.21 205
15613.40 188
15614.58 211
15615.76 221
15616.94 205
15618.12 188
15619.30 190
15620.48 185
15621.66 197
15622.85 193
15624.03 205
15625.21 212
15626.39 212
15627.57 218
15628.75 213
15629.94 187
15631.12 201
15632.30 206
15633.48 214
15634.66 212
15635.84 215
15637.03 212
15638.21 223
15639.39 215
15640.57 207
15641.76 230
15642.94 221
15644.12 218
15645.30 228
15646.48 211
15647.67 211
15648.85 227
15650.03 226
15651.21 205
15652.40 208
15653.58 197
15654.76 204
15655.95 195
15657.13 220
15658.31 202
15659.49 239
15660.68 190
15661.86 202
15663.04 201
15664.23 233
15665.41 221
15666.59 188
15667.77 236
15668.96 248
15670.14 228
15671.32 226
15672.51 208
15673.69 230
15674.87 243
15676.06 221
15677.24 216
15678.43 251
15679.61 234
15680.79 209
15681.98 222
15683.16 229
15684.34 225
15685.53 242
15686.71 225
15687.90 223
15689.08 185
15690.26 211
15691.45 245
15692.63 219
15693.82 222
15695.00 215
15696.18 222
15697.37 213
15698.55 224
15699.74 213
15700.92 244
15702.11 218
15703.29 231
15704.48 238
15705.66 254
15706.84 244
15708.03 262
15709.21 225
15710.40 229
15711.58 229
15712.77 225
15713.95 231
15715.14 222
15716.32 220
15717.51 242
15718.69 240
15719.88 222
15721.06 255
15722.25 257
15723.43 249
15724.62 250
15725.81 231
15726.99 242
15728.18 251
15729.36 258
15730.55 248
15731.73 237
15732.92 257
15734.10 226
15735.29 244
15736.48 237
15737.66 264
15738.85 242
15740.03 245
15741.22 228
15742.41 230
15743.59 261
15744.78 228
15745.96 253
15747.15 247
15748.34 253
15749.52 260
15750.71 253
15751.90 249
15753.08 274
15754.27 253
15755.45 238
15756.64 272
15757.83 264
15759.01 234
15760.20 261
15761.39 255
15762.57 262
15763.76 248
15764.95 239
15766.14 240
15767.32 245
15768.51 239
15769.70 253
15770.88 232
15772.07 218
15773.26 249
15774.44 252
15775.63 241
15776.82 241
15778.01 224
15779.19 207
15780.38 208
15781.57 252
15782.76 229
15783.94 255
15785.13 246
15786.32 223
15787.51 214
15788.69 199
15789.88 212
15791.07 219
15792.26 217
15793.45 197
15794.63 231
15795.82 247
15797.01 220
15798.20 226
15799.39 202
15800.58 237
15801.76 234
15802.95 243
15804.14 227
15805.33 222
15806.52 237
15807.71 195
15808.89 221
15810.08 212
15811.27 189
15812.46 192
15813.65 201
15814.84 191
15816.03 214
15817.21 196
15818.40 211
15819.59 212
15820.78 206
15821.97 225
15823.16 199
15824.35 207
15825.54 231
15826.73 194
15827.92 241
15829.11 216
15830.29 228
15831.48 213
15832.67 194
15833.86 233
15835.05 227
15836.24 217
15837.43 220
15838.62 218
15839.81 193
15841.00 225
15842.19 208
15843.38 180
15844.57 219
15845.76 194
15846.95 221
15848.14 207
15849.33 205
15850.52 218
15851.71 214
15852.90 215
15854.09 197
15855.28 197
15856.47 221
15857.66 197
15858.85 195
15860.04 207
15861.23 219
15862.42 206
15863.61 189
15864.80 188
15866.00 212
15867.19 184
15868.38 197
15869.57 204
15870.76 213
15871.95 209
15873.14 204
15874.33 204
15875.52 199
15876.71 195
15877.90 202
15879.10 206
15880.29 206
15881.48 203
15882.67 231
15883.86 206
15885.05 206
15886.24 217
15887.44 204
15888.63 194
15889.82 196
15891.01 209
15892.20 208
15893.39 229
15894.59 213
15895.78 204
15896.97 222
15898.16 220
15899.35 183
15900.54 219
15901.74 196
15902.93 189
15904.12 196
15905.31 221
15906.51 224
15907.70 210
15908.89 206
15910.08 213
15911.27 200
15912.47 212
15913.66 223
15914.85 239
15916.04 227
15917.24 212
15918.43 218
15919.62 249
15920.82 217
15922.01 208
15923.20 226
15924.39 215
15925.59 220
15926.78 226
15927.97 225
15929.17 224
15930.36 234
15931.55 236
15932.75 216
15933.94 244
15935.13 198
15936.33 210
15937.52 234
15938.71 204
15939.91 219
15941.10 210
15942.29 198
15943.49 212
15944.68 206
15945.87 216
15947.07 189
15948.26 216
15949.45 192
15950.65 204
15951.84 213
15953.04 210
15954.23 214
15955.42 214
15956.62 198
15957.81 197
15959.01 212
15960.20 201
15961.40 172
15962.59 183
15963.78 198
15964.98 191
15966.17 234
15967.37 202
15968.56 183
15969.76 205
15970.95 226
15972.15 215
15973.34 199
15974.54 200
15975.73 221
15976.92 201
15978.12 198
15979.31 196
15980.51 197
15981.70 188
15982.90 214
15984.09 190
15985.29 216
15986.49 191
15987.68 200
15988.88 192
15990.07 207
15991.27 194
15992.46 186
15993.66 203
15994.85 186
15996.05 191
15997.24 193
15998.44 200
15999.64 179
16000.83 201
16002.03 230
16003.22 184
16004.42 173
16005.61 187
16006.81 183
16008.01 177
16009.20 150
16010.40 185
16011.60 182
16012.79 189
16013.99 193
16015.18 168
16016.38 197
16017.58 198
16018.77 191
16019.97 166
16021.17 171
16022.36 165
16023.56 187
16024.76 183
16025.95 180
16027.15 181
16028.35 183
16029.54 206
16030.74 176
16031.94 176
16033.13 168
16034.33 201
16035.53 179
16036.72 178
16037.92 178
16039.12 175
16040.32 179
16041.51 166
16042.71 164
16043.91 182
16045.11 180
16046.30 168
16047.50 182
16048.70 170
16049.90 176
16051.09 196
16052.29 167
16053.49 177
16054.69 193
16055.88 175
16057.08 178
16058.28 167
16059.48 179
16060.68 172
16061.87 157
16063.07 187
16064.27 171
16065.47 178
16066.67 159
16067.87 155
16069.06 178
16070.26 182
16071.46 166
16072.66 162
16073.86 169
16075.06 199
16076.25 193
16077.45 166
16078.65 175
16079.85 142
16081.05 187
16082.25 159
16083.45 176
16084.65 152
16085.84 175
16087.04 174
16088.24 173
16089.44 169
16090.64 186
16091.84 187
16093.04 191
16094.24 172
16095.44 175
16096.64 186
16097.84 168
16099.04 169
16100.24 182
16101.43 195
16102.63 168
16103.83 179
16105.03 180
16106.23 157
16107.43 160
16108.63 190
16109.83 185
16111.03 158
16112.23 156
16113.43 169
16114.63 186
16115.83 168
16117.03 153
16118.23 160
16119.43 155
16120.63 157
16121.83 178
16123.03 180
16124.23 152
16125.43 193
16126.64 166
16127.84 156
16129.04 148
16130.24 181
16131.44 196
16132.64 183
16133.84 172
16135.04 159
16136.24 182
16137.44 201
16138.64 160
16139.84 165
16141.04 128
16142.25 151
16143.45 166
16144.65 165
16145.85 153
16147.05 141
16148.25 148
16149.45 170
16150.65 135
16151.86 155
16153.06 180
16154.26 168
16155.46 167
16156.66 132
16157.86 150
16159.06 166
16160.27 178
16161.47 169
16162.67 167
16163.87 173
16165.07 184
16166.28 188
16167.48 169
16168.68 158
16169.88 164
16171.08 179
16172.29 184
16173.49 163
16174.69 157
16175.89 167
16177.10 181
16178.30 156
16179.50 166
16180.70 193
16181.91 158
16183.11 168
16184.31 166
16185.51 155
16186.72 171
16187.92 176
16189.12 186
16190.32 172
16191.53 167
16192.73 156
16193.93 181
16195.14 185
16196.34 174
16197.54 187
16198.75 171
16199.95 174
16201.15 154
16202.35 169
16203.56 179
16204.76 185
16205.97 178
16207.17 169
16208.37 166
16209.58 172
16210.78 142
16211.98 176
16213.19 178
16214.39 152
16215.59 188
16216.80 192
16218.00 186
16219.21 176
16220.41 176
16221.61 168
16222.82 199
16224.02 190
16225.23 179
16226.43 169
16227.63 203
16228.84 183
16230.04 210
16231.25 177
16232.45 170
16233.66 174
16234.86 163
16236.07 174
16237.27 175
16238.47 202
16239.68 207
16240.88 214
16242.09 195
16243.29 208
16244.50 200
16245.70 179
16246.91 186
16248.11 191
16249.32 186
16250.52 186
16251.73 192
16252.93 204
16254.14 157
16255.34 188
16256.55 215
16257.76 200
16258.96 194
16260.17 193
16261.37 197
16262.58 192
16263.78 193
16264.99 185
16266.19 206
16267.40 211
16268.61 192
16269.81 200
16271.02 198
16272.22 180
16273.43 202
16274.63 206
16275.84 194
16277.05 172
16278.25 194
16279.46 221
16280.67 212
16281.87 175
16283.08 181
16284.28 217
16285.49 223
16286.70 226
16287.90 181
16289.11 193
16290.32 209
16291.52 205
16292.73 225
16293.94 234
16295.14 217
16296.35 218
16297.56 196
16298.76 197
16299.97 214
16301.18 209
16302.38 211
16303.59 192
16304.80 206
16306.01 217
16307.21 226
16308.42 194
16309.63 209
16310.84 206
16312.04 203
16313.25 244
16314.46 205
16315.67 215
16316.87 226
16318.08 200
16319.29 228
16320.50 227
16321.70 235
16322.91 212
16324.12 192
16325.33 193
16326.53 168
16327.74 198
16328.95 177
16330.16 217
16331.37 176
16332.58 189
16333.78 210
16334.99 201
16336.20 198
16337.41 191
16338.62 200
16339.82 196
16341.03 188
16342.24 157
16343.45 183
16344.66 170
16345.87 193
16347.08 177
16348.29 190
16349.49 172
16350.70 185
16351.91 161
16353.12 158
16354.33 172
16355.54 163
16356.75 180
16357.96 164
16359.17 184
16360.37 169
16361.58 182
16362.79 177
16364.00 164
16365.21 161
16366.42 156
16367.63 148
16368.84 158
16370.05 159
16371.26 162
16372.47 150
16373.68 165
16374.89 176
16376.10 164
16377.31 185
16378.52 165
16379.73 188
16380.94 178
16382.15 176
16383.36 184
16384.57 182
16385.78 150
16386.99 148
16388.20 159
16389.41 178
16390.62 175
16391.83 182
16393.04 191
16394.25 169
16395.46 180
16396.67 162
16397.88 165
16399.09 166
16400.30 170
16401.51 184
16402.72 185
16403.94 151
16405.15 162
16406.36 172
16407.57 165
16408.78 158
16409.99 172
16411.20 179
16412.41 148
16413.62 173
16414.83 163
16416.05 183
16417.26 144
16418.47 160
16419.68 137
16420.89 157
16422.10 161
16423.31 154
16424.53 185
16425.74 174
16426.95 139
16428.16 136
16429.37 162
16430.58 182
16431.80 171
16433.01 152
16434.22 178
16435.43 172
16436.64 179
16437.86 177
16439.07 156
16440.28 137
16441.49 177
16442.70 177
16443.92 153
16445.13 155
16446.34 148
16447.55 194
16448.77 175
16449.98 161
16451.19 157
16452.40 164
16453.62 182
16454.83 164
16456.04 161
16457.25 178
16458.47 145
16459.68 182
16460.89 151
16462.11 135
16463.32 151
16464.53 146
16465.75 156
16466.96 150
16468.17 147
16469.38 153
16470.60 157
16471.81 155
16473.02 161
16474.24 151
16475.45 162
16476.66 161
16477.88 149
16479.09 151
16480.31 165
16481.52 140
16482.73 141
16483.95 141
16485.16 143
16486.37 155
16487.59 174
16488.80 154
16490.02 153
16491.23 167
16492.44 171
16493.66 172
16494.87 142
16496.09 146
16497.30 164
16498.52 159
16499.73 153
16500.94 143
16502.16 146
16503.37 157
16504.59 149
16505.80 145
16507.02 141
16508.23 138
16509.45 161
16510.66 139
16511.88 145
16513.09 149
16514.31 146
16515.52 170
16516.74 157
16517.95 147
16519.17 141
16520.38 167
16521.60 161
16522.81 137
16524.03 148
16525.24 166
16526.46 151
16527.67 150
16528.89 155
16530.10 137
16531.32 148
16532.53 156
16533.75 161
16534.97 147
16536.18 143
16537.40 143
16538.61 160
16539.83 161
16541.04 156
16542.26 168
16543.48 163
16544.69 156
16545.91 149
16547.12 162
16548.34 156
16549.56 129
16550.77 153
16551.99 156
16553.21 163
16554.42 139
16555.64 146
16556.85 155
16558.07 158
16559.29 150
16560.50 117
16561.72 134
16562.94 133
16564.15 156
16565.37 135
16566.59 151
16567.80 146
16569.02 145
16570.24 169
16571.46 152
16572.67 140
16573.89 136
16575.11 148
16576.32 164
16577.54 165
16578.76 150
16579.98 149
16581.19 162
16582.41 159
16583.63 168
16584.85 151
16586.06 142
16587.28 141
16588.50 143
16589.72 120
16590.93 144
16592.15 156
16593.37 143
16594.59 148
16595.80 146
16597.02 156
16598.24 151
16599.46 142
16600.68 129
16601.89 143
16603.11 136
16604.33 148
16605.55 175
16606.77 144
16607.99 152
16609.20 152
16610.42 149
16611.64 131
16612.86 164
16614.08 157
16615.30 159
16616.52 160
16617.73 132
16618.95 166
16620.17 153
16621.39 147
16622.61 132
16623.83 176
16625.05 148
16626.27 145
16627.49 145
16628.70 149
16629.92 141
16631.14 130
16632.36 145
16633.58 151
16634.80 127
16636.02 136
16637.24 154
16638.46 136
16639.68 132
16640.90 135
16642.12 157
16643.34 139
16644.56 137
16645.78 170
16647.00 158
16648.22 140
16649.44 129
16650.66 133
16651.88 150
16653.10 147
16654.32 129
16655.54 172
16656.76 142
16657.98 138
16659.20 123
16660.42 157
16661.64 141
16662.86 121
16664.08 127
16665.30 132
16666.52 151
16667.74 149
16668.96 136
16670.18 143
16671.40 131
16672.62 150
16673.84 176
16675.06 156
16676.28 138
16677.51 125
16678.73 158
16679.95 122
16681.17 126
16682.39 139
16683.61 142
16684.83 152
16686.05 135
16687.27 120
16688.50 128
16689.72 141
16690.94 136
16692.16 141
16693.38 144
16694.60 120
16695.82 148
16697.05 153
16698.27 130
16699.49 117
16700.71 156
16701.93 152
16703.15 144
16704.38 132
16705.60 135
16706.82 156
16708.04 135
16709.26 126
16710.49 129
16711.71 120
16712.93 140
16714.15 152
16715.38 141
16716.60 130
16717.82 154
16719.04 156
16720.27 156
16721.49 142
16722.71 124
16723.93 150
16725.16 153
16726.38 109
16727.60 124
16728.82 157
16730.05 125
16731.27 111
16732.49 164
16733.72 161
16734.94 157
16736.16 116
16737.38 139
16738.61 121
16739.83 137
16741.05 156
16742.28 151
16743.50 149
16744.72 122
16745.95 131
16747.17 169
16748.39 159
16749.62 135
16750.84 144
16752.07 160
16753.29 137
16754.51 135
16755.74 144
16756.96 137
16758.18 132
16759.41 160
16760.63 132
16761.86 124
16763.08 119
16764.30 167
16765.53 164
16766.75 121
16767.98 128
16769.20 156
16770.43 161
16771.65 169
16772.87 148
16774.10 163
16775.32 143
16776.55 146
16777.77 171
16779.00 161
16780.22 147
16781.45 145
16782.67 162
16783.90 174
16785.12 113
16786.35 135
16787.57 136
16788.80 160
16790.02 122
16791.25 140
16792.47 162
16793.70 148
16794.92 134
16796.15 163
16797.37 128
16798.60 128
16799.82 124
16801.05 157
16802.27 146
16803.50 111
16804.72 145
16805.95 177
16807.18 153
16808.40 142
16809.63 135
16810.85 158
16812.08 142
16813.30 132
16814.53 133
16815.76 128
16816.98 124
16818.21 131
16819.43 152
16820.66 147
16821.89 142
16823.11 155
16824.34 178
16825.57 157
16826.79 125
16828.02 134
16829.25 162
16830.47 149
16831.70 148
16832.92 166
16834.15 166
16835.38 140
16836.61 149
16837.83 153
16839.06 150
16840.29 136
16841.51 159
16842.74 161
16843.97 159
16845.19 120
16846.42 155
16847.65 165
16848.87 128
16850.10 152
16851.33 142
16852.56 149
16853.78 148
16855.01 141
16856.24 155
16857.47 169
16858.69 177
16859.92 132
16861.15 162
16862.38 143
16863.60 151
16864.83 167
16866.06 175
16867.29 139
16868.52 136
16869.74 179
16870.97 188
16872.20 142
16873.43 138
16874.66 153
16875.88 166
16877.11 159
16878.34 162
16879.57 160
16880.80 134
16882.03 139
16883.25 155
16884.48 158
16885.71 149
16886.94 173
16888.17 167
16889.40 174
16890.63 169
16891.85 175
16893.08 153
16894.31 159
16895.54 153
16896.77 173
16898.00 165
16899.23 147
16900.46 156
16901.69 152
16902.92 136
16904.14 144
16905.37 144
16906.60 150
16907.83 145
16909.06 137
16910.29 139
16911.52 160
16912.75 166
16913.98 132
16915.21 128
16916.44 139
16917.67 151
16918.90 157
16920.13 138
16921.36 145
16922.59 153
16923.82 135
16925.05 146
16926.28 148
16927.51 130
16928.74 159
16929.97 159
16931.20 145
16932.43 120
16933.66 137
16934.89 161
16936.12 155
16937.35 147
16938.58 137
16939.81 145
16941.04 126
16942.27 130
16943.50 141
16944.73 129
16945.96 155
16947.20 157
16948.43 149
16949.66 153
16950.89 163
16952.12 166
16953.35 144
16954.58 148
16955.81 138
16957.04 133
16958.27 149
16959.51 138
16960.74 132
16961.97 162
16963.20 153
16964.43 142
16965.66 148
16966.89 140
16968.13 142
16969.36 136
16970.59 135
16971.82 129
16973.05 155
16974.28 136
16975.52 112
16976.75 136
16977.98 132
16979.21 151
16980.44 147
16981.68 134
16982.91 136
16984.14 157
16985.37 142
16986.60 146
16987.84 124
16989.07 152
16990.30 146
16991.53 127
16992.77 138
16994.00 146
16995.23 149
16996.46 136
16997.70 131
16998.93 138
17000.16 137
17001.39 142
17002.63 157
17003.86 154
17005.09 145
17006.33 140
17007.56 137
17008.79 156
17010.02 138
17011.26 120
17012.49 152
17013.72 131
17014.96 120
17016.19 128
17017.42 150
17018.66 142
17019.89 138
17021.12 141
17022.36 146
17023.59 143
17024.83 143
17026.06 135
17027.29 139
17028.53 157
17029.76 151
17030.99 145
17032.23 141
17033.46 139
17034.70 150
17035.93 151
17037.16 119
17038.40 144
17039.63 133
17040.87 134
17042.10 157
17043.33 127
17044.57 133
17045.80 120
17047.04 155
17048.27 140
17049.51 127
17050.74 140
17051.98 135
17053.21 141
17054.45 142
17055.68 137
17056.91 140
17058.15 137
17059.38 134
17060.62 136
17061.85 145
17063.09 133
17064.32 124
17065.56 135
17066.79 152
17068.03 123
17069.27 129
17070.50 138
17071.74 123
17072.97 143
17074.21 135
17075.44 137
17076.68 126
17077.91 121
17079.15 130
17080.38 135
17081.62 114
17082.86 128
17084.09 131
17085.33 136
17086.56 129
17087.80 144
17089.03 136
17090.27 119
17091.51 152
17092.74 135
17093.98 136
17095.22 146
17096.45 122
17097.69 142
17098.92 129
17100.16 143
17101.40 145
17102.63 146
17103.87 141
17105.11 126
17106.34 147
17107.58 134
17108.82 128
17110.05 141
17111.29 130
17112.53 128
17113.76 127
17115.00 128
17116.24 125
17117.47 130
17118.71 151
17119.95 135
17121.19 148
17122.42 140
17123.66 151
17124.90 149
17126.13 154
17127.37 122
17128.61 146
17129.85 142
17131.08 119
17132.32 122
17133.56 150
17134.80 120
17136.03 117
17137.27 115
17138.51 138
17139.75 123
17140.99 112
17142.22 101
17143.46 117
17144.70 140
17145.94 129
17147.18 151
17148.41 145
17149.65 156
17150.89 136
17152.13 140
17153.37 125
17154.60 134
17155.84 125
17157.08 124
17158.32 121
17159.56 104
17160.80 143
17162.04 127
17163.27 118
17164.51 122
17165.75 142
17166.99 138
17168.23 135
17169.47 135
17170.71 134
17171.95 121
17173.18 124
17174.42 136
17175.66 130
17176.90 108
17178.14 129
17179.38 141
17180.62 134
17181.86 109
17183.10 129
17184.34 165
17185.58 140
17186.82 123
17188.06 126
17189.30 114
17190.54 135
17191.78 142
17193.01 129
17194.25 125
17195.49 118
17196.73 153
17197.97 138
17199.21 127
17200.45 106
17201.69 124
17202.93 142
17204.17 136
17205.41 125
17206.65 93
17207.90 125
17209.14 154
17210.38 142
17211.62 118
17212.86 117
17214.10 115
17215.34 134
17216.58 124
17217.82 116
17219.06 105
17220.30 127
17221.54 133
17222.78 99
17224.02 98
17225.26 127
17226.50 141
17227.75 120
17228.99 132
17230.23 123
17231.47 133
17232.71 121
17233.95 121
17235.19 137
17236.43 126
17237.67 139
17238.92 148
17240.16 119
17241.40 115
17242.64 111
17243.88 115
17245.12 129
17246.37 123
17247.61 115
17248.85 136
17250.09 138
17251.33 107
17252.57 133
17253.82 123
17255.06 123
17256.30 117
17257.54 137
17258.78 122
17260.03 138
17261.27 134
17262.51 119
17263.75 125
17265.00 118
17266.24 128
17267.48 137
17268.72 132
17269.97 99
17271.21 134
17272.45 126
17273.69 130
17274.94 146
17276.18 133
17277.42 140
17278.66 117
17279.91 125
17281.15 117
17282.39 102
17283.64 118
17284.88 121
17286.12 124
17287.37 115
17288.61 108
17289.85 118
17291.09 115
17292.34 139
17293.58 100
17294.82 123
17296.07 149
17297.31 126
17298.56 139
17299.80 106
17301.04 122
17302.29 134
17303.53 144
17304.77 147
17306.02 122
17307.26 109
17308.51 116
17309.75 127
17310.99 117
17312.24 108
17313.48 126
17314.73 136
17315.97 124
17317.21 82
17318.46 124
17319.70 175
17320.95 142
17322.19 111
17323.44 106
17324.68 127
17325.92 125
17327.17 119
17328.41 124
17329.66 102
17330.90 106
17332.15 137
17333.39 147
17334.64 103
17335.88 99
17337.13 122
17338.37 140
17339.62 123
17340.86 115
17342.11 107
17343.35 135
17344.60 116
17345.84 129
17347.09 108
17348.33 121
17349.58 115
17350.82 132
17352.07 123
17353.32 111
17354.56 128
17355.81 145
17357.05 109
17358.30 100
17359.54 119
17360.79 111
17362.04 124
17363.28 109
17364.53 120
17365.77 111
17367.02 121
17368.27 107
17369.51 124
17370.76 110
17372.00 115
17373.25 113
17374.50 127
17375.74 141
17376.99 129
17378.24 133
17379.48 130
17380.73 126
17381.97 125
17383.22 122
17384.47 121
17385.71 124
17386.96 116
17388.21 113
17389.46 119
17390.70 142
17391.95 116
17393.20 108
17394.44 116
17395.69 114
17396.94 133
17398.18 132
17399.43 153
17400.68 112
17401.93 105
17403.17 113
17404.42 150
17405.67 106
17406.92 112
17408.16 119
17409.41 123
17410.66 111
17411.91 109
17413.15 111
17414.40 134
17415.65 115
17416.90 123
17418.14 115
17419.39 126
17420.64 122
17421.89 135
17423.14 136
17424.38 102
17425.63 119
17426.88 122
17428.13 112
17429.38 114
17430.63 132
17431.87 116
17433.12 134
17434.37 122
17435.62 126
17436.87 112
17438.12 117
17439.36 140
17440.61 115
17441.86 95
17443.11 115
17444.36 129
17445.61 114
17446.86 129
17448.11 123
17449.36 121
17450.60 123
17451.85 118
17453.10 119
17454.35 125
17455.60 130
17456.85 118
17458.10 125
17459.35 118
17460.60 122
17461.85 110
17463.10 124
17464.35 131
17465.60 127
17466.85 105
17468.10 112
17469.35 135
17470.59 144
17471.84 123
17473.09 131
17474.34 120
17475.59 120
17476.84 126
17478.09 124
17479.34 122
17480.59 115
17481.84 123
17483.09 119
17484.34 111
17485.60 88
17486.85 122
17488.10 112
17489.35 119
17490.60 116
17491.85 122
17493.10 120
17494.35 116
17495.60 116
17496.85 117
17498.10 121
17499.35 123
17500.60 117
17501.85 120
17503.10 115
17504.35 121
17505.61 136
17506.86 105
17508.11 95
17509.36 116
17510.61 136
17511.86 119
17513.11 127
17514.36 118
17515.62 121
17516.87 116
17518.12 110
17519.37 115
17520.62 131
17521.87 126
17523.12 105
17524.38 125
17525.63 108
17526.88 104
17528.13 118
17529.38 139
17530.64 118
17531.89 132
17533.14 119
17534.39 126
17535.64 114
17536.90 128
17538.15 108
17539.40 138
17540.65 121
17541.90 107
17543.16 129
17544.41 118
17545.66 132
17546.91 123
17548.17 119
17549.42 114
17550.67 133
17551.92 135
17553.18 137
17554.43 126
17555.68 130
17556.94 110
17558.19 114
17559.44 111
17560.69 105
17561.95 126
17563.20 115
17564.45 120
17565.71 121
17566.96 130
17568.21 116
17569.47 116
17570.72 121
17571.97 116
17573.23 103
17574.48 114
17575.73 122
17576.99 120
17578.24 113
17579.49 117
17580.75 131
17582.00 123
17583.26 118
17584.51 119
17585.76 145
17587.02 121
17588.27 130
17589.52 122
17590.78 134
17592.03 119
17593.29 121
17594.54 129
17595.80 111
17597.05 106
17598.30 117
17599.56 114
17600.81 115
17602.07 117
17603.32 106
17604.58 139
17605.83 120
17607.09 107
17608.34 120
17609.60 135
17610.85 121
17612.10 142
17613.36 119
17614.61 121
17615.87 127
17617.12 126
17618.38 136
17619.63 121
17620.89 126
17622.14 120
17623.40 116
17624.66 117
17625.91 112
17627.17 97
17628.42 125
17629.68 128
17630.93 144
17632.19 101
17633.44 89
17634.70 132
17635.95 135
17637.21 124
17638.47 116
17639.72 118
17640.98 113
17642.23 127
17643.49 100
17644.75 113
17646.00 109
17647.26 130
17648.51 125
17649.77 108
17651.03 120
17652.28 152
17653.54 183
17654.80 122
17656.05 112
17657.31 120
17658.56 143
17659.82 146
17661.08 119
17662.33 106
17663.59 118
17664.85 154
17666.10 135
17667.36 126
17668.62 121
17669.87 140
17671.13 127
17672.39 120
17673.65 131
17674.90 120
17676.16 114
17677.42 134
17678.67 133
17679.93 133
17681.19 95
17682.45 136
17683.70 132
17684.96 126
17686.22 128
17687.48 128
17688.73 106
17689.99 127
17691.25 132
17692.51 114
17693.76 126
17695.02 135
17696.28 126
17697.54 104
17698.80 114
17700.05 120
17701.31 117
17702.57 131
17703.83 113
17705.09 123
17706.34 119
17707.60 133
17708.86 134
17710.12 123
17711.38 115
17712.64 139
17713.89 138
17715.15 120
17716.41 116
17717.67 120
17718.93 94
17720.19 124
17721.45 130
17722.70 126
17723.96 106
17725.22 111
17726.48 142
17727.74 135
17729.00 118
17730.26 114
17731.52 125
17732.78 121
17734.04 135
17735.29 111
17736.55 127
17737.81 103
17739.07 109
17740.33 103
17741.59 108
17742.85 109
17744.11 141
17745.37 96
17746.63 110
17747.89 107
17749.15 105
17750.41 109
17751.67 115
17752.93 122
17754.19 128
17755.45 113
17756.71 116
17757.97 115
17759.23 105
17760.49 127
17761.75 124
17763.01 108
17764.27 112
17765.53 121
17766.79 129
17768.05 125
17769.31 121
17770.57 144
17771.83 122
17773.09 98
17774.35 116
17775.61 111
17776.87 117
17778.14 120
17779.40 130
17780.66 100
17781.92 130
17783.18 133
17784.44 110
17785.70 99
17786.96 95
17788.22 116
17789.48 125
17790.75 131
17792.01 96
17793.27 105
17794.53 128
17795.79 152
17797.05 113
17798.31 115
17799.57 117
17800.84 140
17802.10 138
17803.36 96
17804.62 107
17805.88 125
17807.14 127
17808.41 110
17809.67 93
17810.93 94
17812.19 110
17813.45 125
17814.72 93
17815.98 100
17817.24 104
17818.50 140
17819.77 110
17821.03 99
17822.29 112
17823.55 111
17824.81 113
17826.08 107
17827.34 104
17828.60 106
17829.86 110
17831.13 127
17832.39 104
17833.65 99
17834.92 113
17836.18 111
17837.44 109
17838.70 93
17839.97 109
17841.23 106
17842.49 100
17843.76 101
17845.02 86
17846.28 103
17847.55 110
17848.81 104
17850.07 109
17851.34 123
17852.60 93
17853.86 128
17855.13 128
17856.39 107
17857.65 101
17858.92 131
17860.18 120
17861.44 89
17862.71 101
17863.97 130
17865.24 112
17866.50 109
17867.76 104
17869.03 102
17870.29 130
17871.56 109
17872.82 121
17874.08 123
17875.35 105
17876.61 106
17877.88 127
17879.14 103
17880.40 105
17881.67 100
17882.93 99
17884.20 114
17885.46 106
17886.73 106
17887.99 102
17889.26 126
17890.52 110
17891.79 119
17893.05 114
17894.32 119
17895.58 106
17896.85 100
17898.11 106
17899.38 111
17900.64 126
17901.91 100
17903.17 123
17904.44 122
17905.70 96
17906.97 103
17908.23 113
17909.50 111
17910.76 119
17912.03 124
17913.29 116
17914.56 108
17915.83 103
17917.09 119
17918.36 120
17919.62 126
17920.89 97
17922.16 127
17923.42 132
17924.69 103
17925.95 106
17927.22 109
17928.49 109
17929.75 133
17931.02 102
17932.28 118
17933.55 114
17934.82 121
17936.08 92
17937.35 118
17938.62 107
17939.88 128
17941.15 136
17942.42 130
17943.68 119
17944.95 121
17946.22 96
17947.48 96
17948.75 115
17950.02 104
17951.28 109
17952.55 99
17953.82 109
17955.08 114
17956.35 90
17957.62 102
17958.88 135
17960.15 116
17961.42 94
17962.69 121
17963.95 121
17965.22 115
17966.49 99
17967.76 118
17969.02 97
17970.29 126
17971.56 115
17972.83 113
17974.09 94
17975.36 96
17976.63 125
17977.90 113
17979.17 120
17980.43 104
17981.70 96
17982.97 125
17984.24 121
17985.51 105
17986.77 111
17988.04 106
17989.31 120
17990.58 105
17991.85 97
17993.12 101
17994.38 104
17995.65 109
17996.92 113
17998.19 98
17999.46 92
18000.73 94
18002.00 105
18003.26 104
18004.53 90
18005.80 103
18007.07 100
18008.34 121
18009.61 99
18010.88 101
18012.15 103
18013.42 100
18014.69 113
18015.95 120
18017.22 97
18018.49 96
18019.76 111
18021.03 119
18022.30 121
18023.57 107
18024.84 129
18026.11 114
18027.38 107
18028.65 93
18029.92 113
18031.19 108
18032.46 92
18033.73 105
18035.00 113
18036.27 92
18037.54 102
18038.81 96
18040.08 124
18041.35 96
18042.62 102
18043.89 114
18045.16 124
18046.43 101
18047.70 107
18048.97 115
18050.24 126
18051.51 140
18052.78 73
18054.05 119
18055.32 114
18056.59 120
18057.86 99
18059.13 106
18060.40 111
18061.68 103
18062.95 113
18064.22 90
18065.49 104
18066.76 90
18068.03 111
18069.30 94
18070.57 101
18071.84 73
18073.11 111
18074.39 115
18075.66 113
18076.93 85
18078.20 98
18079.47 69
18080.74 98
18082.01 85
18083.29 97
18084.56 103
18085.83 109
18087.10 135
18088.37 93
18089.64 99
18090.92 77
18092.19 118
18093.46 104
18094.73 114
18096.00 96
18097.28 117
18098.55 89
18099.82 101
18101.09 95
18102.37 90
18103.64 103
18104.91 107
18106.18 121
18107.45 104
18108.73 87
18110.00 105
18111.27 114
18112.54 103
18113.82 93
18115.09 104
18116.36 107
18117.64 129
18118.91 92
18120.18 102
18121.45 87
18122.73 113
18124.00 106
18125.27 96
18126.55 102
18127.82 97
18129.09 107
18130.37 114
18131.64 106
18132.91 106
18134.19 121
18135.46 120
18136.73 82
18138.01 101
18139.28 122
18140.55 101
18141.83 116
18143.10 98
18144.37 91
18145.65 107
18146.92 111
18148.20 90
18149.47 111
18150.74 90
18152.02 124
18153.29 122
18154.57 117
18155.84 97
18157.11 92
18158.39 121
18159.66 108
18160.94 92
18162.21 101
18163.49 122
18164.76 102
18166.04 99
18167.31 90
18168.58 102
18169.86 93
18171.13 105
18172.41 108
18173.68 111
18174.96 115
18176.23 108
18177.51 98
18178.78 117
18180.06 101
18181.33 101
18182.61 116
18183.88 99
18185.16 113
18186.43 84
18187.71 126
18188.98 89
18190.26 98
18191.53 97
18192.81 120
18194.09 110
18195.36 103
18196.64 105
18197.91 109
18199.19 117
18200.46 91
18201.74 120
18203.02 101
18204.29 93
18205.57 93
18206.84 101
18208.12 103
18209.39 112
18210.67 109
18211.95 120
18213.22 99
18214.50 89
18215.78 102
18217.05 100
18218.33 95
18219.60 115
18220.88 106
18222.16 108
18223.43 112
18224.71 91
18225.99 125
18227.26 104
18228.54 117
18229.82 91
18231.09 116
18232.37 101
18233.65 122
18234.92 99
18236.20 87
18237.48 107
18238.76 117
18240.03 111
18241.31 96
18242.59 107
18243.86 120
18245.14 122
18246.42 95
18247.70 100
18248.97 101
18250.25 114
18251.53 82
18252.81 105
18254.08 116
18255.36 113
18256.64 93
18257.92 106
18259.19 102
18260.47 115
18261.75 121
18263.03 117
18264.31 130
18265.58 121
18266.86 113
18268.14 101
18269.42 114
18270.70 94
18271.98 115
18273.25 106
18274.53 100
18275.81 93
18277.09 108
18278.37 108
18279.65 126
18280.92 127
18282.20 95
18283.48 112
18284.76 111
18286.04 120
18287.32 99
18288.60 117
18289.88 103
18291.15 111
18292.43 105
18293.71 110
18294.99 89
18296.27 107
18297.55 112
18298.83 107
18300.11 114
18301.39 107
18302.67 97
18303.95 112
18305.23 126
18306.50 95
18307.78 100
18309.06 96
18310.34 119
18311.62 115
18312.90 109
18314.18 96
18315.46 105
18316.74 114
18318.02 100
18319.30 98
18320.58 95
18321.86 100
18323.14 116
18324.42 102
18325.70 93
18326.98 125
18328.26 106
18329.54 133
18330.82 102
18332.10 112
18333.38 104
18334.66 104
18335.94 123
18337.22 109
18338.51 94
18339.79 93
18341.07 114
18342.35 118
18343.63 100
18344.91 102
18346.19 110
18347.47 125
18348.75 145
18350.03 103
18351.31 115
18352.59 105
18353.88 102
18355.16 103
18356.44 97
18357.72 108
18359.00 99
18360.28 120
18361.56 95
18362.84 118
18364.13 104
18365.41 118
18366.69 107
18367.97 131
18369.25 111
18370.53 101
18371.82 112
18373.10 110
18374.38 108
18375.66 97
18376.94 95
18378.23 96
18379.51 109
18380.79 101
18382.07 110
18383.35 103
18384.64 113
18385.92 88
18387.20 105
18388.48 109
18389.76 112
18391.05 77
18392.33 112
18393.61 97
18394.89 99
18396.18 101
18397.46 105
18398.74 130
18400.03 119
18401.31 103
18402.59 134
18403.87 137
18405.16 87
18406.44 102
18407.72 93
18409.01 109
18410.29 110
18411.57 115
18412.86 103
18414.14 99
18415.42 95
18416.70 107
18417.99 86
18419.27 108
18420.56 116
18421.84 112
18423.12 110
18424.41 99
18425.69 128
18426.97 119
18428.26 112
18429.54 103
18430.82 103
18432.11 100
18433.39 106
18434.68 98
18435.96 117
18437.24 102
18438.53 104
18439.81 96
18441.10 102
18442.38 117
18443.66 101
18444.95 109
18446.23 107
18447.52 118
18448.80 95
18450.09 121
18451.37 100
18452.66 117
18453.94 119
18455.23 103
18456.51 99
18457.79 104
18459.08 104
18460.36 127
18461.65 116
18462.93 96
18464.22 100
18465.50 119
18466.79 138
18468.07 102
18469.36 108
18470.64 109
18471.93 130
18473.21 105
18474.50 123
18475.79 101
18477.07 109
18478.36 111
18479.64 112
18480.93 105
18482.21 99
18483.50 124
18484.78 127
18486.07 112
18487.36 89
18488.64 107
18489.93 116
18491.21 102
18492.50 95
18493.79 111
18495.07 104
18496.36 93
18497.64 122
18498.93 108
18500.22 107
18501.50 86
18502.79 111
18504.08 122
18505.36 109
18506.65 84
18507.93 110
18509.22 106
18510.51 108
18511.79 104
18513.08 93
18514.37 105
18515.65 121
18516.94 133
18518.23 130
18519.52 96
18520.80 100
18522.09 108
18523.38 108
18524.66 116
18525.95 88
18527.24 116
18528.52 110
18529.81 107
18531.10 117
18532.39 86
18533.67 110
18534.96 105
18536.25 109
18537.54 101
18538.82 99
18540.11 118
18541.40 140
18542.69 106
18543.98 79
18545.26 80
18546.55 115
18547.84 110
18549.13 100
18550.41 93
18551.70 126
18552.99 117
18554.28 97
18555.57 97
18556.86 112
18558.14 102
18559.43 94
18560.72 108
18562.01 108
18563.30 100
18564.59 81
18565.87 102
18567.16 104
18568.45 112
18569.74 109
18571.03 138
18572.32 103
18573.61 98
18574.89 96
18576.18 117
18577.47 104
18578.76 116
18580.05 99
18581.34 110
18582.63 114
18583.92 98
18585.21 130
18586.50 105
18587.79 116
18589.07 125
18590.36 99
18591.65 96
18592.94 95
18594.23 116
18595.52 127
18596.81 100
18598.10 118
18599.39 108
18600.68 110
18601.97 100
18603.26 87
18604.55 97
18605.84 101
18607.13 98
18608.42 104
18609.71 102
18611.00 98
18612.29 99
18613.58 132
18614.87 132
18616.16 120
18617.45 116
18618.74 133
18620.03 122
18621.32 113
18622.61 114
18623.90 108
18625.19 108
18626.49 104
18627.78 109
18629.07 112
18630.36 106
18631.65 108
18632.94 120
18634.23 131
18635.52 105
18636.81 89
18638.10 104
18639.39 121
18640.69 119
18641.98 104
18643.27 105
18644.56 112
18645.85 105
18647.14 106
18648.43 109
18649.72 97
18651.02 101
18652.31 115
18653.60 92
18654.89 97
18656.18 98
18657.47 124
18658.77 102
18660.06 102
18661.35 103
18662.64 112
18663.93 94
18665.23 88
18666.52 101
18667.81 94
18669.10 93
18670.39 106
18671.69 115
18672.98 104
18674.27 90
18675.56 120
18676.86 124
18678.15 86
18679.44 105
18680.73 117
18682.03 99
18683.32 101
18684.61 92
18685.90 100
18687.20 109
18688.49 100
18689.78 95
18691.07 108
18692.37 101
18693.66 93
18694.95 98
18696.25 93
18697.54 106
18698.83 102
18700.13 99
18701.42 96
18702.71 88
18704.01 125
18705.30 105
18706.59 100
18707.89 101
18709.18 97
18710.47 105
18711.77 104
18713.06 102
18714.35 108
18715.65 104
18716.94 101
18718.24 101
18719.53 104
18720.82 95
18722.12 94
18723.41 79
18724.71 97
18726.00 90
18727.29 90
18728.59 101
18729.88 108
18731.18 93
18732.47 107
18733.76 98
18735.06 104
18736.35 90
18737.65 110
18738.94 102
18740.24 84
18741.53 96
18742.83 107
18744.12 124
18745.42 87
18746.71 86
18748.01 104
18749.30 101
18750.60 102
18751.89 98
18753.19 122
18754.48 105
18755.78 103
18757.07 103
18758.37 102
18759.66 108
18760.96 107
18762.25 101
18763.55 78
18764.84 93
18766.14 104
18767.43 92
18768.73 119
18770.03 134
18771.32 97
18772.62 108
18773.91 94
18775.21 87
18776.50 80
18777.80 87
18779.10 101
18780.39 91
18781.69 94
18782.98 100
18784.28 98
18785.58 103
18786.87 101
18788.17 92
18789.47 107
18790.76 102
18792.06 123
18793.35 107
18794.65 97
18795.95 118
18797.24 107
18798.54 109
18799.84 111
18801.13 111
18802.43 124
18803.73 102
18805.02 97
18806.32 89
18807.62 93
18808.92 93
18810.21 107
18811.51 88
18812.81 87
18814.10 110
18815.40 121
18816.70 108
18818.00 98
18819.29 85
18820.59 97
18821.89 119
18823.18 91
18824.48 91
18825.78 100
18827.08 102
18828.38 84
18829.67 91
18830.97 102
18832.27 93
18833.57 97
18834.86 119
18836.16 98
18837.46 104
18838.76 116
18840.06 107
18841.35 116
18842.65 78
18843.95 101
18845.25 107
18846.55 105
18847.85 96
18849.14 92
18850.44 90
18851.74 91
18853.04 100
18854.34 112
18855.64 104
18856.93 108
18858.23 99
18859.53 120
18860.83 119
18862.13 96
18863.43 98
18864.73 95
18866.03 110
18867.33 99
18868.62 87
18869.92 95
18871.22 98
18872.52 98
18873.82 125
18875.12 100
18876.42 106
18877.72 109
18879.02 112
18880.32 89
18881.62 73
18882.92 113
18884.22 108
18885.52 100
18886.82 81
18888.12 121
18889.42 102
18890.72 96
18892.02 92
18893.31 105
18894.61 104
18895.91 84
18897.21 87
18898.51 103
18899.82 97
18901.12 95
18902.42 93
18903.72 108
18905.02 99
18906.32 99
18907.62 97
18908.92 89
18910.22 64
18911.52 98
18912.82 93
18914.12 98
18915.42 91
18916.72 106
18918.02 94
18919.32 89
18920.62 96
18921.92 91
18923.22 88
18924.53 101
18925.83 84
18927.13 86
18928.43 90
18929.73 79
18931.03 80
18932.33 103
18933.63 75
18934.94 76
18936.24 86
18937.54 110
18938.84 97
18940.14 76
18941.44 99
18942.74 96
18944.05 103
18945.35 87
18946.65 102
18947.95 93
18949.25 101
18950.55 105
18951.86 86
18953.16 78
18954.46 82
18955.76 114
18957.07 104
18958.37 91
18959.67 93
18960.97 88
18962.27 118
18963.58 89
18964.88 93
18966.18 93
18967.48 80
18968.79 99
18970.09 112
18971.39 85
18972.69 84
18974.00 95
18975.30 102
18976.60 83
18977.90 75
18979.21 84
18980.51 100
18981.81 89
18983.12 81
18984.42 70
18985.72 93
18987.03 82
18988.33 86
18989.63 102
18990.94 97
18992.24 96
18993.54 102
18994.85 99
18996.15 86
18997.45 79
18998.76 84
19000.06 94
19001.36 82
19002.67 92
19003.97 106
19005.27 114
19006.58 89
19007.88 104
19009.19 120
19010.49 88
19011.79 92
19013.10 100
19014.40 123
19015.71 95
19017.01 96
19018.31 100
19019.62 89
19020.92 83
19022.23 80
19023.53 94
19024.84 103
19026.14 81
19027.45 95
19028.75 99
19030.05 96
19031.36 82
19032.66 95
19033.97 95
19035.27 93
19036.58 98
19037.88 89
19039.19 95
19040.49 82
19041.80 105
19043.10 112
19044.41 88
19045.71 86
19047.02 115
19048.32 107
19049.63 101
19050.93 108
19052.24 98
19053.55 94
19054.85 94
19056.16 102
19057.46 93
19058.77 98
19060.07 105
19061.38 109
19062.68 103
19063.99 92
19065.30 90
19066.60 110
19067.91 94
19069.21 91
19070.52 83
19071.83 87
19073.13 99
19074.44 100
19075.74 99
19077.05 105
19078.36 93
19079.66 88
19080.97 89
19082.28 112
19083.58 80
19084.89 96
19086.20 108
19087.50 92
19088.81 87
19090.12 99
19091.42 106
19092.73 90
19094.04 95
19095.34 105
19096.65 98
19097.96 76
19099.26 84
19100.57 99
19101.88 91
19103.18 83
19104.49 94
19105.80 96
19107.11 99
19108.41 81
19109.72 91
19111.03 86
19112.34 74
19113.64 100
19114.95 99
19116.26 97
19117.57 82
19118.87 96
19120.18 87
19121.49 78
19122.80 80
19124.11 85
19125.41 96
19126.72 80
19128.03 82
19129.34 94
19130.65 101
19131.95 97
19133.26 77
19134.57 82
19135.88 84
19137.19 90
19138.49 80
19139.80 96
19141.11 104
19142.42 90
19143.73 91
19145.04 81
19146.35 82
19147.65 81
19148.96 87
19150.27 114
19151.58 90
19152.89 89
19154.20 110
19155.51 117
19156.82 105
19158.13 89
19159.43 101
19160.74 97
19162.05 76
19163.36 84
19164.67 94
19165.98 97
19167.29 78
19168.60 84
19169.91 96
19171.22 92
19172.53 101
19173.84 111
19175.15 95
19176.46 72
19177.77 93
19179.08 105
19180.39 100
19181.70 86
19183.01 79
19184.32 94
19185.63 114
19186.94 96
19188.25 107
19189.56 104
19190.87 102
19192.18 91
19193.49 89
19194.80 61
19196.11 90
19197.42 107
19198.73 103
19200.04 97
19201.35 90
19202.66 102
19203.97 113
19205.28 107
19206.59 76
19207.90 84
19209.21 96
19210.52 97
19211.83 88
19213.14 87
19214.46 92
19215.77 116
19217.08 98
19218.39 102
19219.70 111
19221.01 76
19222.32 96
19223.63 71
19224.95 96
19226.26 84
19227.57 102
19228.88 84
19230.19 83
19231.50 97
19232.81 87
19234.13 89
19235.44 91
19236.75 83
19238.06 97
19239.37 87
19240.68 93
19242.00 106
19243.31 86
19244.62 91
19245.93 77
19247.24 89
19248.56 85
19249.87 81
19251.18 70
19252.49 86
19253.81 88
19255.12 94
19256.43 85
19257.74 86
19259.06 83
19260.37 75
19261.68 77
19262.99 91
19264.31 94
19265.62 103
19266.93 90
19268.24 90
19269.56 101
19270.87 85
19272.18 78
19273.50 88
19274.81 89
19276.12 78
19277.43 93
19278.75 89
19280.06 97
19281.37 84
19282.69 73
19284.00 96
19285.31 80
19286.63 79
19287.94 82
19289.25 86
19290.57 80
19291.88 90
19293.20 90
19294.51 96
19295.82 75
19297.14 95
19298.45 82
19299.76 69
19301.08 88
19302.39 88
19303.71 110
19305.02 115
19306.33 94
19307.65 83
19308.96 77
19310.28 106
19311.59 81
19312.91 73
19314.22 119
19315.53 87
19316.85 89
19318.16 89
19319.48 82
19320.79 82
19322.11 81
19323.42 86
19324.74 80
19326.05 99
19327.37 98
19328.68 87
19330.00 83
19331.31 100
19332.63 86
19333.94 92
19335.26 88
19336.57 94
19337.89 85
19339.20 83
19340.52 90
19341.83 88
19343.15 85
19344.46 62
19345.78 73
19347.09 86
19348.41 80
19349.73 94
19351.04 95
19352.36 68
19353.67 94
19354.99 83
19356.30 102
19357.62 87
19358.94 67
19360.25 75
19361.57 77
19362.88 92
19364.20 82
19365.52 83
19366.83 87
19368.15 91
19369.46 92
19370.78 72
19372.10 86
19373.41 101
19374.73 88
19376.05 79
19377.36 72
19378.68 81
19380.00 75
19381.31 90
19382.63 95
19383.95 78
19385.26 86
19386.58 76
19387.90 91
19389.21 83
19390.53 81
19391.85 80
19393.17 97
19394.48 95
19395.80 97
19397.12 100
19398.43 78
19399.75 82
19401.07 104
19402.39 85
19403.70 84
19405.02 96
19406.34 98
19407.66 78
19408.97 65
19410.29 88
19411.61 100
19412.93 79
19414.24 93
19415.56 93
19416.88 99
19418.20 85
19419.52 98
19420.83 108
19422.15 81
19423.47 93
19424.79 96
19426.11 94
19427.42 91
19428.74 94
19430.06 92
19431.38 76
19432.70 81
19434.02 83
19435.34 103
19436.65 104
19437.97 81
19439.29 100
19440.61 111
19441.93 95
19443.25 98
19444.57 101
19445.88 100
19447.20 91
19448.52 89
19449.84 90
19451.16 105
19452.48 112
19453.80 106
19455.12 93
19456.44 101
19457.76 104
19459.08 111
19460.40 94
19461.71 92
19463.03 91
19464.35 93
19465.67 98
19466.99 90
19468.31 93
19469.63 89
19470.95 95
19472.27 89
19473.59 108
19474.91 87
19476.23 96
19477.55 97
19478.87 97
19480.19 96
19481.51 82
19482.83 100
19484.15 88
19485.47 96
19486.79 82
19488.11 86
19489.43 99
19490.75 93
19492.07 101
19493.39 95
19494.71 91
19496.04 93
19497.36 81
19498.68 89
19500.00 101
19501.32 99
19502.64 114
19503.96 88
19505.28 96
19506.60 106
19507.92 95
19509.24 88
19510.56 85
19511.89 82
19513.21 77
19514.53 90
19515.85 94
19517.17 85
19518.49 99
19519.81 94
19521.13 97
19522.46 93
19523.78 83
19525.10 77
19526.42 69
19527.74 97
19529.06 71
19530.39 90
19531.71 100
19533.03 68
19534.35 84
19535.67 108
19537.00 97
19538.32 99
19539.64 99
19540.96 83
19542.28 88
19543.61 91
19544.93 94
19546.25 82
19547.57 95
19548.90 75
19550.22 81
19551.54 74
19552.86 78
19554.19 82
19555.51 79
19556.83 89
19558.15 94
19559.48 95
19560.80 75
19562.12 92
19563.44 90
19564.77 97
19566.09 75
19567.41 81
19568.74 95
19570.06 85
19571.38 78
19572.71 82
19574.03 82
19575.35 89
19576.68 86
19578.00 83
19579.32 86
19580.65 96
19581.97 86
19583.29 94
19584.62 87
19585.94 90
19587.26 87
19588.59 74
19589.91 100
19591.24 74
19592.56 86
19593.88 90
19595.21 88
19596.53 94
19597.86 98
19599.18 86
19600.50 74
19601.83 86
19603.15 81
19604.48 99
19605.80 83
19607.12 87
19608.45 91
19609.77 95
19611.10 79
19612.42 82
19613.75 79
19615.07 77
19616.40 76
19617.72 83
19619.05 80
19620.37 77
19621.70 103
19623.02 94
19624.35 110
19625.67 80
19627.00 108
19628.32 102
19629.65 69
19630.97 78
19632.30 95
19633.62 85
19634.95 87
19636.27 81
19637.60 70
19638.92 102
19640.25 84
19641.57 100
19642.90 83
19644.23 92
19645.55 64
19646.88 79
19648.20 77
19649.53 79
19650.85 76
19652.18 85
19653.51 72
19654.83 70
19656.16 81
19657.48 91
19658.81 84
19660.14 91
19661.46 101
19662.79 80
19664.11 91
19665.44 89
19666.77 88
19668.09 74
19669.42 81
19670.75 77
19672.07 90
19673.40 80
19674.73 79
19676.05 77
19677.38 90
19678.71 70
19680.03 87
19681.36 96
19682.69 86
19684.01 90
19685.34 89
19686.67 99
19688.00 81
19689.32 97
19690.65 97
19691.98 99
19693.30 74
19694.63 82
19695.96 97
19697.29 75
19698.61 88
19699.94 79
19701.27 97
19702.60 78
19703.92 87
19705.25 84
19706.58 86
19707.91 75
19709.24 80
19710.56 100
19711.89 88
19713.22 77
19714.55 106
19715.88 85
19717.20 90
19718.53 88
19719.86 75
19721.19 79
19722.52 102
19723.84 104
19725.17 78
19726.50 85
19727.83 87
19729.16 88
19730.49 96
19731.82 90
19733.14 91
19734.47 79
19735.80 98
19737.13 75
19738.46 84
19739.79 88
19741.12 92
19742.45 90
19743.77 72
19745.10 76
19746.43 86
19747.76 107
19749.09 95
19750.42 92
19751.75 95
19753.08 81
19754.41 93
19755.74 101
19757.07 79
19758.40 83
19759.73 88
19761.06 102
19762.39 74
19763.71 76
19765.04 77
19766.37 100
19767.70 93
19769.03 86
19770.36 81
19771.69 87
19773.02 87
19774.35 92
19775.68 71
19777.01 81
19778.34 80
19779.67 79
19781.00 82
19782.33 67
19783.67 82
19785.00 85
19786.33 93
19787.66 74
19788.99 76
19790.32 71
19791.65 80
19792.98 70
19794.31 76
19795.64 67
19796.97 67
19798.30 80
19799.63 88
19800.96 90
19802.29 72
19803.63 75
19804.96 98
19806.29 81
19807.62 62
19808.95 82
19810.28 87
19811.61 81
19812.94 81
19814.28 88
19815.61 74
19816.94 81
19818.27 92
19819.60 82
19820.93 85
19822.26 74
19823.60 86
19824.93 88
19826.26 71
19827.59 73
19828.92 92
19830.26 107
19831.59 87
19832.92 83
19834.25 78
19835.58 101
19836.92 88
19838.25 84
19839.58 81
19840.91 75
19842.24 79
19843.58 85
19844.91 72
19846.24 92
19847.57 72
19848.91 110
19850.24 108
19851.57 81
19852.90 78
19854.24 71
19855.57 85
19856.90 70
19858.24 78
19859.57 63
19860.90 89
19862.23 79
19863.57 72
19864.90 62
19866.23 74
19867.57 67
19868.90 98
19870.23 83
19871.57 83
19872.90 67
19874.23 89
19875.57 93
19876.90 79
19878.23 83
19879.57 95
19880.90 79
19882.24 62
19883.57 72
19884.90 75
19886.24 80
19887.57 79
19888.90 74
19890.24 84
19891.57 91
19892.91 86
19894.24 98
19895.57 78
19896.91 82
19898.24 81
19899.58 73
19900.91 83
19902.25 70
19903.58 80
19904.91 91
19906.25 84
19907.58 75
19908.92 84
19910.25 69
19911.59 95
19912.92 76
19914.26 87
19915.59 84
19916.93 71
19918.26 81
19919.60 70
19920.93 77
19922.27 61
19923.60 86
19924.94 89
19926.27 89
19927.61 79
19928.94 73
19930.28 79
19931.61 81
19932.95 83
19934.28 86
19935.62 79
19936.95 91
19938.29 82
19939.63 73
19940.96 91
19942.30 83
19943.63 80
19944.97 81
19946.30 87
19947.64 84
19948.98 86
19950.31 87
19951.65 71
19952.98 76
19954.32 125
19955.66 100
19956.99 89
19958.33 97
19959.67 92
19961.00 104
19962.34 82
19963.67 91
19965.01 73
19966.35 90
19967.68 79
19969.02 86
19970.36 72
19971.69 76
19973.03 97
19974.37 109
19975.70 99
19977.04 94
19978.38 78
19979.71 85
19981.05 95
19982.39 94
19983.73 102
19985.06 91
19986.40 83
19987.74 89
19989.07 87
19990.41 93
19991.75 77
19993.09 94
19994.42 83
19995.76 71
19997.10 78
19998.44 79
19999.77 81
20001.11 82
20002.45 75
20003.79 82
20005.13 88
20006.46 89
20007.80 74
20009.14 102
20010.48 77
20011.81 67
20013.15 62
20014.49 90
20015.83 95
20017.17 83
20018.51 77
20019.84 82
20021.18 89
20022.52 78
20023.86 76
20025.20 77
20026.54 92
20027.87 82
20029.21 81
20030.55 90
20031.89 83
20033.23 94
20034.57 110
20035.91 81
20037.25 92
20038.59 78
20039.92 83
20041.26 76
20042.60 86
20043.94 87
20045.28 75
20046.62 87
20047.96 91
20049.30 102
20050.64 87
20051.98 81
20053.32 95
20054.66 107
20056.00 87
20057.33 76
20058.67 91
20060.01 87
20061.35 76
20062.69 75
20064.03 80
20065.37 85
20066.71 75
20068.05 80
20069.39 92
20070.73 89
20072.07 111
20073.41 83
20074.75 97
20076.09 99
20077.43 97
20078.77 104
20080.11 82
20081.45 77
20082.79 90
20084.14 110
20085.48 89
20086.82 90
20088.16 88
20089.50 90
20090.84 91
20092.18 75
20093.52 77
20094.86 88
20096.20 91
20097.54 93
20098.88 85
20100.22 76
20101.57 79
20102.91 92
20104.25 86
20105.59 65
20106.93 79
20108.27 87
20109.61 101
20110.95 92
20112.30 104
20113.64 92
20114.98 94
20116.32 88
20117.66 99
20119.00 73
20120.34 85
20121.69 100
20123.03 88
20124.37 78
20125.71 91
20127.05 85
20128.40 94
20129.74 86
20131.08 64
20132.42 69
20133.76 96
20135.11 91
20136.45 96
